# Supplementary material for: Decoupled MOF Breathing: Pressure‐Induced Reversal of Correlation Between Orthogonal Motions in a Diamondoid Framework
Source: Angew Chem Int Ed Engl. 2025 May 15;64(27):e202504297. doi: 10.1002/anie.202504297 (PMC12207364; doi:10.1002/anie.202504297)
Supplement: Supplementary file 1 — Supporting Information [file ANIE-64-e202504297-s002.zip › SHF-62-DMF_DAC-in-DMF_0GPa.cif]

data_in_meam_onlydmf_1_1a_1-1
_audit_creation_date               2023-10-05
_audit_creation_method
;
Olex2 1.5
(compiled 2023.08.24 svn.re1ec1418 for OlexSys, GUI svn.r6817)
;
_shelx_SHELXL_version_number       '2019/1'
_audit_contact_author_address      ?
_audit_contact_author_email        ?
_audit_contact_author_name         ''
_audit_contact_author_phone        ?
_publ_contact_author_id_orcid      ?
_publ_section_references
;
Dolomanov, O.V., Bourhis, L.J., Gildea, R.J, Howard, J.A.K. & Puschmann, H.
 (2009), J. Appl. Cryst. 42, 339-341.

Sheldrick, G.M. (2008). Acta Cryst. A64, 112-122.
;
_chemical_name_common              ?
_chemical_name_systematic          ?
_chemical_formula_moiety           'C20 H14 In N2 O10, C2 H8 N'
_chemical_formula_sum              'C22 H21 In N3 O10'
_chemical_formula_weight           602.24
_chemical_melting_point            ?
_chemical_oxdiff_formula           'In C22 H22 N3 O8'
loop_
  _atom_type_symbol
  _atom_type_description
  _atom_type_scat_dispersion_real
  _atom_type_scat_dispersion_imag
  _atom_type_scat_source
 'C' 'C' 0.0010 0.0010 'International Tables Vol C Tables 4.2.6.8 and 6.1.1.4'
 'H' 'H' 0.0000 0.0000 'International Tables Vol C Tables 4.2.6.8 and 6.1.1.4'
 'In' 'In' -1.9470 0.6580
 'International Tables Vol C Tables 4.2.6.8 and 6.1.1.4'
 'N' 'N' 0.0020 0.0010 'International Tables Vol C Tables 4.2.6.8 and 6.1.1.4'
 'O' 'O' 0.0040 0.0030 'International Tables Vol C Tables 4.2.6.8 and 6.1.1.4'

_shelx_space_group_comment
;
The symmetry employed for this shelxl refinement is uniquely defined
by the following loop, which should always be used as a source of
symmetry information in preference to the above space-group names.
They are only intended as comments.
;
_space_group_crystal_system        'orthorhombic'
_space_group_IT_number             70
_space_group_name_H-M_alt          'F d d d'
_space_group_name_Hall             '-F 2uv 2vw'
loop_
  _space_group_symop_operation_xyz
 'x, y, z'
 '-x+1/4, -y+1/4, z'
 'x, -y+1/4, -z+1/4'
 '-x+1/4, y, -z+1/4'
 'x, y+1/2, z+1/2'
 '-x+1/4, -y+3/4, z+1/2'
 'x, -y+3/4, -z+3/4'
 '-x+1/4, y+1/2, -z+3/4'
 'x+1/2, y, z+1/2'
 '-x+3/4, -y+1/4, z+1/2'
 'x+1/2, -y+1/4, -z+3/4'
 '-x+3/4, y, -z+3/4'
 'x+1/2, y+1/2, z'
 '-x+3/4, -y+3/4, z'
 'x+1/2, -y+3/4, -z+1/4'
 '-x+3/4, y+1/2, -z+1/4'
 '-x, -y, -z'
 'x-1/4, y-1/4, -z'
 '-x, y-1/4, z-1/4'
 'x-1/4, -y, z-1/4'
 '-x, -y+1/2, -z+1/2'
 'x-1/4, y+1/4, -z+1/2'
 '-x, y+1/4, z+1/4'
 'x-1/4, -y+1/2, z+1/4'
 '-x+1/2, -y, -z+1/2'
 'x+1/4, y-1/4, -z+1/2'
 '-x+1/2, y-1/4, z+1/4'
 'x+1/4, -y, z+1/4'
 '-x+1/2, -y+1/2, -z'
 'x+1/4, y+1/4, -z'
 '-x+1/2, y+1/4, z-1/4'
 'x+1/4, -y+1/2, z-1/4'

_cell_length_a                     14.996(8)
_cell_length_b                     26.598(3)
_cell_length_c                     31.962(3)
_cell_angle_alpha                  90
_cell_angle_beta                   90
_cell_angle_gamma                  90
_cell_volume                       12748(7)
_cell_formula_units_Z              16
_cell_measurement_reflns_used      1193
_cell_measurement_temperature      293(2)
_cell_measurement_theta_max        13.7060
_cell_measurement_theta_min        1.7340
_shelx_estimated_absorpt_T_max     ?
_shelx_estimated_absorpt_T_min     ?
_exptl_absorpt_coefficient_mu      0.217
_exptl_absorpt_correction_T_max    1.00000
_exptl_absorpt_correction_T_min    0.10212
_exptl_absorpt_correction_type     multi-scan
_exptl_absorpt_process_details
;
CrysAlisPro 1.171.38.41 (Rigaku Oxford Diffraction, 2015)
Empirical absorption correction using spherical harmonics,
 implemented in SCALE3 ABSPACK scaling algorithm.
;
_exptl_absorpt_special_details     ?
_exptl_crystal_colour_primary      yellow
_exptl_crystal_density_diffrn      1.255
_exptl_crystal_density_meas        ?
_exptl_crystal_density_method      ?
_exptl_crystal_description         Octahedral
_exptl_crystal_F_000               4848
_exptl_crystal_size_max            0.12
_exptl_crystal_size_mid            0.1
_exptl_crystal_size_min            0.1
_exptl_transmission_factor_max     ?
_exptl_transmission_factor_min     ?
_diffrn_reflns_av_R_equivalents    0.0993
_diffrn_reflns_av_unetI/netI       0.0801
_diffrn_reflns_Laue_measured_fraction_full  0.654
_diffrn_reflns_Laue_measured_fraction_max  0.654
_diffrn_reflns_limit_h_max         10
_diffrn_reflns_limit_h_min         -10
_diffrn_reflns_limit_k_max         24
_diffrn_reflns_limit_k_min         -24
_diffrn_reflns_limit_l_max         28
_diffrn_reflns_limit_l_min         -28
_diffrn_reflns_number              5757
_diffrn_reflns_point_group_measured_fraction_full  0.654
_diffrn_reflns_point_group_measured_fraction_max  0.654
_diffrn_reflns_theta_full          12.758
_diffrn_reflns_theta_max           12.758
_diffrn_reflns_theta_min           1.686
_diffrn_ambient_temperature        293(2)
_diffrn_detector                   'CCD plate'
_diffrn_detector_area_resol_mean   ?
_diffrn_measured_fraction_theta_full  0.654
_diffrn_measured_fraction_theta_max  0.654
_diffrn_measurement_details
;
List of Runs (angles in degrees, time in seconds):

  # Type    Start    End  Width  t~exp~   \w     \q     \k     \f   Frames
--------------------------------------------------------------------------
  1  \w   -150.00 -94.00   0.20    0.20    --  -20.00  70.00 -24.23  280
  2  \w   -150.00 -94.00   0.20    0.20    --  -20.00  70.00 155.77  280
  3  \w   -105.00 -74.00   0.20    0.20    --   20.00  70.00 155.77  155
  4  \w   -105.00 -74.00   0.20    0.20    --   20.00  70.00 -24.23  155
  5  \w    -96.00 -30.00   0.20    0.20    --   20.00 -70.00  24.23  330
  6  \w   -106.00 -66.00   0.20    0.20    --  -20.00 -70.00  24.23  200
  7  \w   -106.00 -66.00   0.20    0.20    --  -20.00 -70.00-155.77  200
  8  \w    -96.00 -30.00   0.20    0.20    --   20.00 -70.00-155.77  330
;
_diffrn_measurement_device         'Newport 4-circle diffractometer'
_diffrn_measurement_device_type   
 'dectris-CrysAlisPro-abstract goniometer imported dectris images'
_diffrn_measurement_method         '\w scans'
_diffrn_orient_matrix_type        
 'CrysAlisPro convention (1999,Acta A55,543-557)'
_diffrn_orient_matrix_UB_11        0.0291032000
_diffrn_orient_matrix_UB_12        -0.0067803000
_diffrn_orient_matrix_UB_13        0.0036597000
_diffrn_orient_matrix_UB_21        -0.0135676000
_diffrn_orient_matrix_UB_22        -0.0098972000
_diffrn_orient_matrix_UB_23        0.0110785000
_diffrn_orient_matrix_UB_31        -0.0044675000
_diffrn_orient_matrix_UB_32        -0.0137682000
_diffrn_orient_matrix_UB_33        -0.0097351000
_diffrn_radiation_monochromator    synchrotron
_diffrn_radiation_probe            x-ray
_diffrn_radiation_type             synchrotron
_diffrn_radiation_wavelength       0.4859
_diffrn_source                     synchrotron
_reflns_Friedel_coverage           0.000
_reflns_Friedel_fraction_full      .
_reflns_Friedel_fraction_max       .
_reflns_number_gt                  514
_reflns_number_total               821
_reflns_special_details
;
 Reflections were merged by SHELXL according to the crystal
 class for the calculation of statistics and refinement.
 
 _reflns_Friedel_fraction is defined as the number of unique
 Friedel pairs measured divided by the number that would be
 possible theoretically, ignoring centric projections and
 systematic absences.
;
_reflns_threshold_expression       'I > 2\s(I)'
_computing_cell_refinement         'CrysAlisPro 1.171.38.41 (Rigaku OD, 2015)'
_computing_data_collection         'CrysAlisPro 1.171.38.41 (Rigaku OD, 2015)'
_computing_data_reduction          'CrysAlisPro 1.171.38.41 (Rigaku OD, 2015)'
_computing_molecular_graphics      'Olex2 1.5 (Dolomanov et al., 2009)'
_computing_publication_material    'Olex2 1.5 (Dolomanov et al., 2009)'
_computing_structure_refinement    'XL  (Sheldrick, 2008)'
_computing_structure_solution      'SHELXS  (Sheldrick, 2008)'
_refine_diff_density_max           1.079
_refine_diff_density_min           -1.136
_refine_diff_density_rms           0.150
_refine_ls_extinction_coef         .
_refine_ls_extinction_method       none
_refine_ls_goodness_of_fit_ref     1.560
_refine_ls_hydrogen_treatment      constr
_refine_ls_matrix_type             full
_refine_ls_number_parameters       145
_refine_ls_number_reflns           821
_refine_ls_number_restraints       133
_refine_ls_R_factor_all            0.1811
_refine_ls_R_factor_gt             0.1220
_refine_ls_restrained_S_all        1.449
_refine_ls_shift/su_max            0.000
_refine_ls_shift/su_mean           0.000
_refine_ls_structure_factor_coef   Fsqd
_refine_ls_weighting_details      
 'w=1/[\s^2^(Fo^2^)+(0.2000P)^2^] where P=(Fo^2^+2Fc^2^)/3'
_refine_ls_weighting_scheme        calc
_refine_ls_wR_factor_gt            0.3225
_refine_ls_wR_factor_ref           0.3865
_refine_special_details            ?
_olex2_refinement_description
;
1. Fixed Uiso
 At 1.2 times of:
  All C(H) groups, All N(H) groups, All N(H,H) groups
 At 1.5 times of:
  All C(H,H,H) groups
2. Restrained distances
 C3-N1
 1.43 with sigma of 0.02
 N1-C9
 1.4 with sigma of 0.02
 C9-C10
 1.5 with sigma of 0.02
 O5-C9
 1.25 with sigma of 0.02
 C1-C2
 1.504 with sigma of 0.01
 C5-C8
 1.504 with sigma of 0.01
 C1-O1
 1.25 with sigma of 0.005
 C1-O2
 1.25 with sigma of 0.005
 C8-O3
 1.25 with sigma of 0.005
 C8-O4
 1.25 with sigma of 0.005
3. Restrained planarity
 N1, C9, O5, C10
 with sigma of 0.1
4. Uiso/Uaniso restraints and constraints
Uiso(C12) = Uiso(N2) = Uiso(C11)
5. Rigid body (RIGU) restrains
 All non-hydrogen atoms
 with sigma for 1-2 distances of 0.004 and sigma for 1-3 distances of 0.004
6. Others
 Fixed Sof: N2(0.5) H2A(0.5) H2B(0.5) C11(0.5) H11A(0.5) H11B(0.5) H11C(0.5)
 C12(0.5) H12A(0.5) H12B(0.5) H12C(0.5)
7.a Free rotating group:
 N2(C11,H11A,H11B,H11C,C12,H12A,H12B,H12C)
7.b Secondary CH2 refined with riding coordinates:
 N2(H2A,H2B)
7.c Me refined with riding coordinates:
 C10(H10A,H10B,H10C)
7.d Aromatic/amide H refined with riding coordinates:
 C4(H4), C6(H6), C7(H7), N1(H1)
7.e Fitted hexagon refined as free rotating group:
 C3(C4,C5,C6,C7,C2)
;
_atom_sites_solution_hydrogens     mixed
_atom_sites_solution_primary       direct
_atom_sites_solution_secondary     ?
loop_
  _atom_site_label
  _atom_site_type_symbol
  _atom_site_fract_x
  _atom_site_fract_y
  _atom_site_fract_z
  _atom_site_U_iso_or_equiv
  _atom_site_adp_type
  _atom_site_occupancy
  _atom_site_site_symmetry_order
  _atom_site_calc_flag
  _atom_site_refinement_flags_posn
  _atom_site_refinement_flags_adp
  _atom_site_refinement_flags_occupancy
  _atom_site_disorder_assembly
  _atom_site_disorder_group
 In1 In 0.625000 0.125000 0.32249(8) 0.077(2) Uani 1 2 d S T P . .
 O3 O 0.7606(18) 0.3386(7) 0.1088(6) 0.101(8) Uani 1 1 d D . . . .
 O1 O 0.7347(17) 0.1619(7) 0.2869(6) 0.096(7) Uani 1 1 d D . . . .
 O4 O 0.8962(15) 0.3160(8) 0.1208(7) 0.110(8) Uani 1 1 d D . . . .
 C3 C 0.8117(16) 0.2191(7) 0.2174(6) 0.105(10) Uani 1 1 d DG . . . .
 C4 C 0.8394(14) 0.2495(9) 0.1845(7) 0.115(11) Uani 1 1 d G . . . .
 H4 H 0.898898 0.249440 0.176258 0.138 Uiso 1 1 calc R U . . .
 C5 C 0.7782(17) 0.2800(7) 0.1639(5) 0.108(10) Uani 1 1 d DG . . . .
 C6 C 0.6893(16) 0.2801(7) 0.1763(6) 0.109(10) Uani 1 1 d G . . . .
 H6 H 0.648407 0.300496 0.162493 0.131 Uiso 1 1 calc R U . . .
 C7 C 0.6616(14) 0.2497(8) 0.2092(6) 0.097(9) Uani 1 1 d G . . . .
 H7 H 0.602168 0.249773 0.217414 0.117 Uiso 1 1 calc R U . . .
 C2 C 0.7228(17) 0.2192(6) 0.2297(4) 0.097(9) Uani 1 1 d DG . . . .
 C8 C 0.8149(15) 0.3125(9) 0.1291(7) 0.082(8) Uani 1 1 d D . . . .
 O2 O 0.6023(15) 0.1867(8) 0.2725(6) 0.111(8) Uani 1 1 d D . . . .
 C1 C 0.6843(15) 0.1892(9) 0.2657(6) 0.085(8) Uani 1 1 d D . . . .
 N1 N 0.876(2) 0.1893(11) 0.2389(9) 0.149(13) Uani 1 1 d D . . . .
 H1 H 0.854665 0.172360 0.259451 0.179 Uiso 1 1 calc R U . . .
 C9 C 0.969(2) 0.1822(14) 0.2330(10) 0.28(4) Uani 1 1 d D . . . .
 O5 O 1.015(3) 0.2079(14) 0.2084(11) 0.260(19) Uani 1 1 d D . . . .
 C10 C 1.000(4) 0.140(2) 0.2610(14) 0.25(3) Uani 1 1 d D . . . .
 H10A H 0.950230 0.127228 0.276483 0.374 Uiso 1 1 calc R U . . .
 H10B H 1.025513 0.113788 0.244341 0.374 Uiso 1 1 calc R U . . .
 H10C H 1.044215 0.152661 0.280151 0.374 Uiso 1 1 calc R U . . .
 N2 N 0.647(8) 0.450(4) 0.154(3) 0.31(5) Uiso 0.5 1 d G . P A -1
 H2A H 0.642347 0.440284 0.180637 0.373 Uiso 0.5 1 calc R U P A -1
 H2B H 0.703546 0.448072 0.146646 0.373 Uiso 0.5 1 calc R U P A -1
 C11 C 0.619(12) 0.502(4) 0.151(3) 0.31(5) Uiso 0.5 1 d G . P A -1
 H11A H 0.549381 0.501126 0.161504 0.466 Uiso 0.5 1 d G U P A -1
 H11B H 0.663110 0.524919 0.172541 0.466 Uiso 0.5 1 d G U P A -1
 H11C H 0.625185 0.514356 0.118072 0.466 Uiso 0.5 1 d G U P A -1
 C12 C 0.591(15) 0.414(4) 0.126(6) 0.31(5) Uiso 0.5 1 d G . P A -1
 H12A H 0.596769 0.426104 0.092825 0.466 Uiso 0.5 1 d G U P A -1
 H12B H 0.615917 0.378146 0.130556 0.466 Uiso 0.5 1 d G U P A -1
 H12C H 0.521015 0.412854 0.136227 0.466 Uiso 0.5 1 d G U P A -1

loop_
  _atom_site_aniso_label
  _atom_site_aniso_U_11
  _atom_site_aniso_U_22
  _atom_site_aniso_U_33
  _atom_site_aniso_U_23
  _atom_site_aniso_U_13
  _atom_site_aniso_U_12
 In1 0.076(6) 0.105(3) 0.051(3) 0.000 0.000 0.004(2)
 O3 0.12(2) 0.103(14) 0.078(12) 0.025(9) 0.003(11) 0.002(11)
 O1 0.100(17) 0.113(13) 0.074(11) 0.021(9) 0.001(10) -0.021(10)
 O4 0.12(2) 0.123(14) 0.087(13) 0.015(12) 0.010(11) 0.002(11)
 C3 0.116(17) 0.118(18) 0.082(14) 0.039(14) 0.009(10) -0.001(11)
 C4 0.12(2) 0.13(2) 0.093(16) 0.053(16) 0.015(11) 0.006(12)
 C5 0.12(2) 0.121(17) 0.080(14) 0.033(14) 0.007(11) 0.005(12)
 C6 0.12(2) 0.129(18) 0.076(15) 0.030(14) 0.007(11) -0.003(12)
 C7 0.117(19) 0.111(16) 0.064(14) 0.016(12) 0.000(11) -0.010(11)
 C2 0.114(17) 0.115(15) 0.062(12) 0.016(11) 0.003(10) -0.008(11)
 C8 0.12(2) 0.076(14) 0.050(12) 0.000(10) 0.001(11) -0.001(11)
 O2 0.107(17) 0.139(13) 0.087(12) 0.027(12) 0.008(10) -0.014(11)
 C1 0.108(16) 0.095(14) 0.051(11) 0.000(10) 0.000(10) -0.015(11)
 N1 0.13(2) 0.19(2) 0.129(19) 0.090(19) 0.016(14) 0.021(15)
 C9 0.14(2) 0.40(5) 0.30(6) 0.23(5) 0.057(19) 0.07(2)
 O5 0.14(3) 0.38(4) 0.26(3) 0.19(3) 0.05(2) 0.05(2)
 C10 0.17(3) 0.34(5) 0.24(5) 0.17(4) 0.04(3) 0.08(3)

_geom_special_details
;
 All esds (except the esd in the dihedral angle between two l.s. planes)
 are estimated using the full covariance matrix.  The cell esds are taken
 into account individually in the estimation of esds in distances, angles
 and torsion angles; correlations between esds in cell parameters are only
 used when they are defined by crystal symmetry.  An approximate (isotropic)
 treatment of cell esds is used for estimating esds involving l.s. planes.
;
loop_
  _geom_bond_atom_site_label_1
  _geom_bond_atom_site_label_2
  _geom_bond_distance
  _geom_bond_site_symmetry_2
  _geom_bond_publ_flag
 In1 O3 2.29(2) 27_655 ?
 In1 O3 2.29(2) 24 ?
 In1 O1 2.23(2) . ?
 In1 O1 2.23(2) 2_655 ?
 In1 O4 2.22(2) 24 ?
 In1 O4 2.22(2) 27_655 ?
 In1 C8 2.617(15) 27_655 ?
 In1 C8 2.617(15) 24 ?
 In1 O2 2.32(2) . ?
 In1 O2 2.32(2) 2_655 ?
 In1 C1 2.647(16) . ?
 In1 C1 2.647(16) 2_655 ?
 O3 C8 1.250(5) . ?
 O1 C1 1.249(5) . ?
 O4 C8 1.251(5) . ?
 C3 C4 1.3900 . ?
 C3 C2 1.3900 . ?
 C3 N1 1.428(19) . ?
 C4 H4 0.9300 . ?
 C4 C5 1.3900 . ?
 C5 C6 1.3900 . ?
 C5 C8 1.513(10) . ?
 C6 H6 0.9300 . ?
 C6 C7 1.3900 . ?
 C7 H7 0.9300 . ?
 C7 C2 1.3900 . ?
 C2 C1 1.513(10) . ?
 O2 C1 1.249(5) . ?
 N1 H1 0.8600 . ?
 N1 C9 1.42(2) . ?
 C9 O5 1.25(2) . ?
 C9 C10 1.51(2) . ?
 C10 H10A 0.9600 . ?
 C10 H10B 0.9600 . ?
 C10 H10C 0.9600 . ?
 N2 H2A 0.8900 . ?
 N2 H2B 0.8900 . ?
 N2 C11 1.4324 . ?
 N2 C12 1.5568 . ?
 C11 H11A 1.0926 . ?
 C11 H11B 1.1303 . ?
 C11 H11C 1.1202 . ?
 C12 H12A 1.1203 . ?
 C12 H12B 1.0334 . ?
 C12 H12C 1.0934 . ?

loop_
  _geom_angle_atom_site_label_1
  _geom_angle_atom_site_label_2
  _geom_angle_atom_site_label_3
  _geom_angle
  _geom_angle_site_symmetry_1
  _geom_angle_site_symmetry_3
  _geom_angle_publ_flag
 O3 In1 O3 119.0(10) 27_655 24 ?
 O3 In1 C8 100.2(8) 27_655 24 ?
 O3 In1 C8 28.5(2) 24 24 ?
 O3 In1 C8 28.5(2) 27_655 27_655 ?
 O3 In1 C8 100.2(8) 24 27_655 ?
 O3 In1 O2 86.6(7) 27_655 2_655 ?
 O3 In1 O2 139.5(8) 24 2_655 ?
 O3 In1 O2 86.6(7) 24 . ?
 O3 In1 O2 139.5(8) 27_655 . ?
 O3 In1 C1 111.7(8) 24 2_655 ?
 O3 In1 C1 109.1(7) 24 . ?
 O3 In1 C1 111.7(8) 27_655 . ?
 O3 In1 C1 109.1(7) 27_655 2_655 ?
 O1 In1 O3 83.8(8) . 27_655 ?
 O1 In1 O3 128.8(7) 2_655 27_655 ?
 O1 In1 O3 128.8(7) . 24 ?
 O1 In1 O3 83.8(8) 2_655 24 ?
 O1 In1 O1 118.5(10) . 2_655 ?
 O1 In1 C8 109.1(7) . 24 ?
 O1 In1 C8 112.3(8) 2_655 24 ?
 O1 In1 C8 112.3(8) . 27_655 ?
 O1 In1 C8 109.1(7) 2_655 27_655 ?
 O1 In1 O2 56.2(4) 2_655 2_655 ?
 O1 In1 O2 56.2(4) . . ?
 O1 In1 O2 81.4(7) . 2_655 ?
 O1 In1 O2 81.4(7) 2_655 . ?
 O1 In1 C1 100.4(8) . 2_655 ?
 O1 In1 C1 100.4(8) 2_655 . ?
 O1 In1 C1 28.0(3) . . ?
 O1 In1 C1 28.0(3) 2_655 2_655 ?
 O4 In1 O3 57.0(4) 24 24 ?
 O4 In1 O3 57.0(4) 27_655 27_655 ?
 O4 In1 O3 80.8(7) 27_655 24 ?
 O4 In1 O3 80.8(7) 24 27_655 ?
 O4 In1 O1 86.5(7) 27_655 2_655 ?
 O4 In1 O1 86.5(7) 24 . ?
 O4 In1 O1 140.4(9) 27_655 . ?
 O4 In1 O1 140.4(9) 24 2_655 ?
 O4 In1 O4 92.1(12) 24 27_655 ?
 O4 In1 C8 28.5(3) 27_655 27_655 ?
 O4 In1 C8 85.4(7) 27_655 24 ?
 O4 In1 C8 85.4(7) 24 27_655 ?
 O4 In1 C8 28.5(3) 24 24 ?
 O4 In1 O2 90.0(9) 24 . ?
 O4 In1 O2 163.3(8) 24 2_655 ?
 O4 In1 O2 163.3(8) 27_655 . ?
 O4 In1 O2 90.0(9) 27_655 2_655 ?
 O4 In1 C1 88.5(8) 24 . ?
 O4 In1 C1 168.4(8) 27_655 . ?
 O4 In1 C1 88.5(8) 27_655 2_655 ?
 O4 In1 C1 168.4(8) 24 2_655 ?
 C8 In1 C8 92.6(12) 24 27_655 ?
 C8 In1 C1 100.4(8) 24 . ?
 C8 In1 C1 140.2(8) 27_655 . ?
 C8 In1 C1 140.2(8) 24 2_655 ?
 C8 In1 C1 100.4(8) 27_655 2_655 ?
 O2 In1 C8 167.9(8) 2_655 24 ?
 O2 In1 C8 88.7(8) 2_655 27_655 ?
 O2 In1 C8 167.9(8) . 27_655 ?
 O2 In1 C8 88.7(8) . 24 ?
 O2 In1 O2 92.7(11) 2_655 . ?
 O2 In1 C1 28.2(2) . . ?
 O2 In1 C1 86.2(7) 2_655 . ?
 O2 In1 C1 28.2(2) 2_655 2_655 ?
 O2 In1 C1 86.2(7) . 2_655 ?
 C1 In1 C1 93.3(12) . 2_655 ?
 C8 O3 In1 90.5(14) . 31_655 ?
 C1 O1 In1 95.0(14) . . ?
 C8 O4 In1 93.5(14) . 31_655 ?
 C4 C3 C2 120.0 . . ?
 C4 C3 N1 119.0(19) . . ?
 C2 C3 N1 121.0(19) . . ?
 C3 C4 H4 120.0 . . ?
 C3 C4 C5 120.0 . . ?
 C5 C4 H4 120.0 . . ?
 C4 C5 C6 120.0 . . ?
 C4 C5 C8 116.2(18) . . ?
 C6 C5 C8 123.8(18) . . ?
 C5 C6 H6 120.0 . . ?
 C5 C6 C7 120.0 . . ?
 C7 C6 H6 120.0 . . ?
 C6 C7 H7 120.0 . . ?
 C2 C7 C6 120.0 . . ?
 C2 C7 H7 120.0 . . ?
 C3 C2 C1 125.5(18) . . ?
 C7 C2 C3 120.0 . . ?
 C7 C2 C1 114.5(18) . . ?
 O3 C8 In1 60.9(13) . 31_655 ?
 O3 C8 O4 119(2) . . ?
 O3 C8 C5 117.5(18) . . ?
 O4 C8 In1 58.0(12) . 31_655 ?
 O4 C8 C5 124(2) . . ?
 C5 C8 In1 175.4(17) . 31_655 ?
 C1 O2 In1 90.8(13) . . ?
 O1 C1 In1 57.0(13) . . ?
 O1 C1 C2 119.2(19) . . ?
 O1 C1 O2 118(2) . . ?
 C2 C1 In1 171.7(18) . . ?
 O2 C1 In1 61.0(12) . . ?
 O2 C1 C2 122(2) . . ?
 C3 N1 H1 113.7 . . ?
 C9 N1 C3 133(3) . . ?
 C9 N1 H1 113.7 . . ?
 N1 C9 C10 109(3) . . ?
 O5 C9 N1 123(4) . . ?
 O5 C9 C10 128(4) . . ?
 C9 C10 H10A 109.5 . . ?
 C9 C10 H10B 109.5 . . ?
 C9 C10 H10C 109.5 . . ?
 H10A C10 H10B 109.5 . . ?
 H10A C10 H10C 109.5 . . ?
 H10B C10 H10C 109.5 . . ?
 H2A N2 H2B 107.7 . . ?
 C11 N2 H2A 108.8 . . ?
 C11 N2 H2B 108.8 . . ?
 C11 N2 C12 113.7 . . ?
 C12 N2 H2A 108.8 . . ?
 C12 N2 H2B 108.8 . . ?
 N2 C11 H11A 104.1 . . ?
 N2 C11 H11B 108.5 . . ?
 N2 C11 H11C 108.8 . . ?
 H11A C11 H11B 112.9 . . ?
 H11A C11 H11C 111.4 . . ?
 H11B C11 H11C 110.8 . . ?
 N2 C12 H12A 108.9 . . ?
 N2 C12 H12B 107.4 . . ?
 N2 C12 H12C 111.3 . . ?
 H12A C12 H12B 111.3 . . ?
 H12A C12 H12C 111.3 . . ?
 H12B C12 H12C 106.6 . . ?

loop_
  _geom_torsion_atom_site_label_1
  _geom_torsion_atom_site_label_2
  _geom_torsion_atom_site_label_3
  _geom_torsion_atom_site_label_4
  _geom_torsion
  _geom_torsion_site_symmetry_1
  _geom_torsion_site_symmetry_2
  _geom_torsion_site_symmetry_3
  _geom_torsion_site_symmetry_4
  _geom_torsion_publ_flag
 In1 O3 C8 O4 -2(3) 31_655 . . . ?
 In1 O3 C8 C5 175.1(19) 31_655 . . . ?
 In1 O1 C1 C2 -171.3(19) . . . . ?
 In1 O1 C1 O2 2(3) . . . . ?
 In1 O4 C8 O3 2(3) 31_655 . . . ?
 In1 O4 C8 C5 -175(2) 31_655 . . . ?
 In1 O2 C1 O1 -2(3) . . . . ?
 In1 O2 C1 C2 171(2) . . . . ?
 C3 C4 C5 C6 0.0 . . . . ?
 C3 C4 C5 C8 178.9(18) . . . . ?
 C3 C2 C1 O1 1(3) . . . . ?
 C3 C2 C1 O2 -172(2) . . . . ?
 C3 N1 C9 O5 9(5) . . . . ?
 C3 N1 C9 C10 -171(4) . . . . ?
 C4 C3 C2 C7 0.0 . . . . ?
 C4 C3 C2 C1 -178.2(18) . . . . ?
 C4 C3 N1 C9 -2(4) . . . . ?
 C4 C5 C6 C7 0.0 . . . . ?
 C4 C5 C8 O3 176.8(19) . . . . ?
 C4 C5 C8 O4 -6(3) . . . . ?
 C5 C6 C7 C2 0.0 . . . . ?
 C6 C5 C8 O3 -4(3) . . . . ?
 C6 C5 C8 O4 173(2) . . . . ?
 C6 C7 C2 C3 0.0 . . . . ?
 C6 C7 C2 C1 178.4(16) . . . . ?
 C7 C2 C1 O1 -178(2) . . . . ?
 C7 C2 C1 O2 10(3) . . . . ?
 C2 C3 C4 C5 0.0 . . . . ?
 C2 C3 N1 C9 180(3) . . . . ?
 C8 C5 C6 C7 -178.8(19) . . . . ?
 N1 C3 C4 C5 -178(2) . . . . ?
 N1 C3 C2 C7 178(2) . . . . ?
 N1 C3 C2 C1 0(3) . . . . ?

_shelx_res_file
;
TITL In_MeAm_onlyDMF_1_1A_1-1 in Fddd #70
    in_meam_onlydmf_1_1a_1-1_1-1.res
    created by SHELXL-2019/1 at 11:32:21 on 05-Oct-2023
REM reset to Fddd #70
REM DFIX 1.504 0.01 C1 C2
REM DFIX 1.504 0.01 C5 C8
REM DFIX 1.25 0.005 C1 O1
REM DFIX 1.25 0.005 C1 O2
REM DFIX 1.25 0.005 C8 O3
REM DFIX 1.25 0.005 C8 O4
CELL 0.4859 14.995515 26.597725 31.962053 90 90 90
ZERR 16 0.007699 0.003489 0.003398 0 0 0
LATT 4
SYMM 0.25-X,0.25-Y,+Z
SYMM +X,0.25-Y,0.25-Z
SYMM 0.25-X,+Y,0.25-Z
SFAC C H In N O
DISP C 0.001 0.001 6.068
DISP H -0 0 0.607
DISP In -1.947 0.658 1423.319
DISP N 0.002 0.001 8.983
DISP O 0.004 0.003 13.336
UNIT 352 336 16 48 160
DFIX 1.43 C3 N1
DFIX 1.4 N1 C9
DFIX 1.5 C9 C10
DFIX 1.25 O5 C9
DFIX 1.504 0.01 C1 C2
DFIX 1.504 0.01 C5 C8
DFIX 1.25 0.005 C1 O1
DFIX 1.25 0.005 C1 O2
DFIX 1.25 0.005 C8 O3
DFIX 1.25 0.005 C8 O4
FLAT N1 C9 O5 C10
RIGU
EADP C12 N2 C11

L.S. 49
PLAN  6
CONF
BOND
MORE -1
BOND $H
fmap 2
acta
OMIT 0 0 4
OMIT 1 3 3
OMIT 1 3 5
OMIT 1 3 7
OMIT 1 3 9
OMIT 2 2 0
REM <olex2.extras>
REM <HklSrc "%.\\In_MeAm_onlyDMF_1_1A_1-1.hkl">
REM </olex2.extras>

WGHT    0.200000
FVAR       0.65416
IN1   3    0.625000    0.125000    0.322495    10.50000    0.07553    0.10488 =
         0.05077    0.00000    0.00000    0.00402
O3    5    0.760592    0.338573    0.108816    11.00000    0.12075    0.10319 =
         0.07785    0.02538    0.00303    0.00188
O1    5    0.734664    0.161883    0.286887    11.00000    0.10013    0.11302 =
         0.07420    0.02145    0.00134   -0.02104
O4    5    0.896177    0.316034    0.120793    11.00000    0.12060    0.12285 =
         0.08703    0.01454    0.00971    0.00154
AFIX  66
C3    1    0.811722    0.219116    0.217413    11.00000    0.11592    0.11822 =
         0.08229    0.03896    0.00881   -0.00074
C4    1    0.839424    0.249506    0.184507    11.00000    0.11921    0.13234 =
         0.09344    0.05317    0.01505    0.00564
AFIX  43
H4    2    0.898898    0.249440    0.176258    11.00000   -1.20000
AFIX  65
C5    1    0.778236    0.279996    0.163931    11.00000    0.12235    0.12147 =
         0.07958    0.03309    0.00719    0.00465
C6    1    0.689345    0.280096    0.176260    11.00000    0.12277    0.12882 =
         0.07599    0.02970    0.00684   -0.00261
AFIX  43
H6    2    0.648407    0.300496    0.162493    11.00000   -1.20000
AFIX  65
C7    1    0.661642    0.249706    0.209166    11.00000    0.11673    0.11127 =
         0.06436    0.01557   -0.00039   -0.01005
AFIX  43
H7    2    0.602168    0.249773    0.217414    11.00000   -1.20000
AFIX  65
C2    1    0.722830    0.219216    0.229742    11.00000    0.11414    0.11502 =
         0.06215    0.01622    0.00290   -0.00848
AFIX   0
C8    1    0.814898    0.312497    0.129076    11.00000    0.11940    0.07563 =
         0.05010    0.00014    0.00144   -0.00082
O2    5    0.602323    0.186672    0.272454    11.00000    0.10655    0.13895 =
         0.08731    0.02706    0.00824   -0.01439
C1    1    0.684254    0.189197    0.265652    11.00000    0.10775    0.09536 =
         0.05123    0.00039   -0.00002   -0.01492
N1    4    0.876300    0.189307    0.238907    11.00000    0.12913    0.18863 =
         0.12886    0.08964    0.01605    0.02053
AFIX  43
H1    2    0.854665    0.172360    0.259451    11.00000   -1.20000
AFIX   0
C9    1    0.969293    0.182192    0.232973    11.00000    0.13850    0.39601 =
         0.30418    0.23236    0.05718    0.07220
O5    5    1.014999    0.207880    0.208408    11.00000    0.14432    0.38139 =
         0.25541    0.19331    0.04717    0.04894
C10   1    1.000105    0.140158    0.261030    11.00000    0.17018    0.34283 =
         0.23523    0.16779    0.03929    0.08450
AFIX  33
H10A  2    0.950230    0.127228    0.276483    11.00000   -1.50000
H10B  2    1.025513    0.113788    0.244341    11.00000   -1.50000
H10C  2    1.044215    0.152661    0.280151    11.00000   -1.50000
AFIX   6

PART -1
N2    4    0.646504    0.450238    0.154123    10.50000    0.31094
AFIX  23
H2A   2    0.642347    0.440284    0.180637    10.50000   -1.20000
H2B   2    0.703546    0.448072    0.146646    10.50000   -1.20000
AFIX   5
C11   1    0.618960    0.501697    0.151372    10.50000    0.31094
H11A  2    0.549381    0.501126    0.161504    10.50000   -1.50000
H11B  2    0.663110    0.524919    0.172541    10.50000   -1.50000
H11C  2    0.625185    0.514356    0.118072    10.50000   -1.50000
C12   1    0.590744    0.413945    0.126266    10.50000    0.31094
H12A  2    0.596769    0.426104    0.092825    10.50000   -1.50000
H12B  2    0.615917    0.378146    0.130556    10.50000   -1.50000
H12C  2    0.521015    0.412854    0.136227    10.50000   -1.50000
AFIX   0
HKLF 4


REM  In_MeAm_onlyDMF_1_1A_1-1 in Fddd #70
REM wR2 = 0.3865, GooF = S = 1.560, Restrained GooF = 1.449 for all data
REM R1 = 0.1220 for 514 Fo > 4sig(Fo) and 0.1811 for all 821 data
REM 145 parameters refined using 133 restraints

END

WGHT      0.2000      0.0000

REM Highest difference peak  1.079,  deepest hole -1.136,  1-sigma level  0.150
Q1    1   0.8761  0.3419  0.0999  11.00000  0.05    0.91
Q2    1   0.6446  0.0944  0.3000  11.00000  0.05    0.63
Q3    1   1.1250  0.1250  0.2192  10.50000  0.05    0.59
Q4    1   0.8216  0.1024  0.1520  11.00000  0.05    0.54
Q5    1   0.9122  0.1358  0.1228  11.00000  0.05    0.46
Q6    1   0.4574  0.1924  0.1978  11.00000  0.05    0.45
;
_shelx_res_checksum                88271
_shelx_hkl_file
;
   0   0  -4 7237.27 521.943   1
   0   0   4 7052.42 518.067   7
   0   0  -6-97.5599 268.226   8
   0   0   6 23.8374 260.280   7
   0   0  -6 31.2271 269.660   1
   0   0  -8 743.806 433.107   1
   0   0   8 1278.07 421.717   7
   0   0  -8 1190.92 417.364   8
   0   0 -10 341.006 494.147   8
   0   0  10-54.2892 495.785   7
   0   0 -10 90.6309 516.405   1
   0   0  12 477.103 613.838   7
   0   0 -12 933.900 653.203   1
   0   0 -12 356.022 629.933   8
   0   0  16 5542.74 1050.05   7
   0   0 -16 5589.68 1033.39   8
   0   0 -16 5563.97 1033.04   1
   0   0  18-950.335 1047.20   7
   0   0 -18 248.730 1041.07   8
   0   0 -18-570.170 1017.79   1
   0   0 -22-458.133 1293.25   8
   0   0  22-1114.32 1337.66   7
   0   0 -22-1111.58 1293.10   1
   0   0  24-2806.15 1548.18   7
   0   0 -24-4123.16 1459.57   8
   0   0 -24-1119.63 1504.54   1
   0   0 -26 1605.61 1534.92   1
   0   0  26 36.7423 1612.63   7
   0   0 -26 31.0235 1526.86   8
   0   0 -28 9088.73 1830.44   8
   0   0 -28 2726.48 1817.95   1
   0   0  28 4070.77 1978.97   7
   0  -2   4 98.4327 162.408   7
   0   2   4 112.131 168.191   7
   0   2  -4 40.3540 181.178   8
   0  -2  -4 47.6830 194.310   1
   0  -2  -4-15.3515 165.918   8
   0   2  -4-48.2412 159.662   1
   0  -2  -6 3524.38 390.475   8
   0   2  -6 3028.02 399.848   8
   0  -2  -6 3013.82 415.441   1
   0  -2   6 3059.14 396.010   7
   0   2   6 3709.22 396.621   7
   0   2  -6 3480.34 395.080   1
   0   2  -8 114.732 444.727   8
   0   2  -8-50.9684 420.467   1
   0  -2   8-320.869 425.270   7
   0   2   8 84.8064 409.039   7
   0  -2  -8-153.952 443.937   1
   0  -2  -8 79.8861 394.612   8
   0  -2 -10 10613.1 954.815   8
   0   2 -10 11157.4 961.303   1
   0   2  10 11251.9 954.247   7
   0   2 -10 9840.29 958.812   8
   0  -2 -10 11303.9 981.053   1
   0  -2  10 11047.1 968.278   7
   0  -2 -12 166.900 618.822   8
   0  -2  12 165.692 672.240   7
   0  -2 -12-16.0762 663.134   1
   0   2 -12-380.071 646.191   1
   0   2  12 16.1531 622.823   7
   0  -2 -12-119.377 244.181   2
   0   2 -12-522.822 644.993   8
   0   2  16 561.089 961.838   7
   0  -2  16-22.3765 904.017   7
   0   2 -16 141.357 910.002   8
   0  -2 -16 723.097 866.289   8
   0  -2 -16 165.232 314.094   2
   0  -2 -16-1359.34 941.483   1
   0   2 -16 626.446 899.170   1
   0  -2 -18 71366.6 4789.77   1
   0  -2  18 76672.2 4813.93   7
   0   2 -18 82243.3 4813.87   8
   0   2  18 77685.2 4826.47   7
   0   2 -18 83172.2 4794.75   1
   0  -2 -18 77230.7 4764.81   8
   0  -2 -18 60880.9 4494.54   2
   0   2 -22 18827.4 1937.62   1
   0   2 -22 21300.0 2010.41   8
   0   2  22 19941.9 2071.85   7
   0  -2 -22 15939.9 1953.06   1
   0  -2  22 18025.4 2048.79   7
   0  -2 -22 22659.0 2005.34   8
   0  -2 -24 368.379 1369.91   8
   0   2 -24-789.674 1590.10   8
   0   2  24-1256.14 1542.50   7
   0   2 -24-2439.33 1518.34   1
   0  -2  24-2980.72 1624.92   7
   0  -2 -24-2463.52 1541.13   1
   0  -2  26 6501.14 1786.60   7
   0  -2 -26 4790.35 1691.09   1
   0   2  26 8942.75 1828.90   7
   0  -2 -26 3915.25 1629.01   8
   0   2 -26 4727.23 1680.38   1
   0   2 -26 8888.45 1795.64   8
   0  -2  28-1916.68 1934.26   7
   0   2  28-2147.56 1928.67   7
   0   4   0 49319.8 3219.52   6
   0  -4   0 49332.4 3215.76   5
   0  -4   2 112.830 203.554   2
   0  -4  -2 6.32767 189.686   2
   0  -4  -2-98.4099 214.526   5
   0   4  -2-24.8616 237.112   6
   0  -4   2-18.9284 203.316   5
   0   4   2 119.894 232.678   6
   0   4   2-63.7003 272.991   4
   0  -4  -2-72.6336 151.238   8
   0  -4  -2-92.4782 211.774   1
   0   4   4 52889.8 3512.39   4
   0  -4  -4 50911.6 3466.89   8
   0   4  -4 54424.0 3479.91   6
   0  -4  -4 56072.2 3477.77   2
   0  -4  -4 53683.2 3466.75   5
   0  -4  -4 54634.4 3483.98   1
   0   4   4 51194.5 3465.27   6
   0  -4  -6-31.7685 336.426   8
   0  -4  -6-28.1224 307.868   5
   0  -4  -6 134.234 286.425   2
   0  -4  -6 255.835 419.915   1
   0   4   6 205.632 317.590   6
   0  -4  -8 2553.71 444.686   5
   0  -4  -8 2788.53 510.987   8
   0  -4  -8 3042.81 397.824   2
   0   4  -8 1683.63 545.535   8
   0  -4   8 2245.53 527.384   7
   0  -4  -8 2603.25 594.427   1
   0   4   8 2678.64 432.788   6
   0   4   8 3096.96 533.923   7
   0  -4  10 198.789 587.511   7
   0   4  10-333.593 556.550   7
   0  -4 -10-316.305 532.925   8
   0   4  10 111.801 428.464   6
   0   4  10 35.3768 340.437   3
   0  -4 -10 365.486 336.838   2
   0   4 -10 206.665 595.801   8
   0  -4 -10-116.723 613.558   1
   0   4 -10 13.9647 557.335   1
   0  -4 -10 49.1027 370.420   5
   0   4 -12 24848.7 1997.19   8
   0  -4  12 26611.5 2023.31   7
   0   4 -12 30197.1 2009.11   1
   0   4  12 28525.5 1998.44   7
   0  -4 -12 26683.9 1827.44   2
   0   4  12 26527.4 1831.84   3
   0  -4 -12 26586.4 2019.13   1
   0  -4 -12 27682.7 1847.76   5
   0  -4 -14-394.089 430.678   2
   0  -4 -14-396.677 806.031   8
   0   4 -16 26994.1 1934.87   1
   0  -4 -16 21797.6 1604.83   2
   0  -4 -16 24465.7 1890.86   8
   0  -4  16 21176.2 1945.22   7
   0   4 -16 24010.3 1949.12   8
   0  -4 -16 25202.7 1969.08   1
   0   4  16 22713.7 1920.75   7
   0  -4 -18-610.856 1044.91   8
   0   4 -18-518.060 1089.73   1
   0  -4 -18-414.141 1116.35   1
   0  -4 -18 276.527 473.625   2
   0   4 -18 277.927 1091.27   8
   0   4  18-205.924 1081.40   7
   0  -4  18-1435.53 1127.80   7
   0   4 -20 21228.0 1781.23   1
   0  -4 -20 17181.8 1698.10   8
   0  -4  20 15730.7 1843.77   7
   0   4  20 16487.1 1819.04   7
   0  -4 -20 15419.9 1763.99   1
   0  -4 -20 12628.5 1146.80   2
   0   4 -20 20373.6 1819.17   8
   0  -4  22 2050.02 1417.40   7
   0   4 -22-113.656 1291.97   1
   0  -4 -22-2241.83 1394.07   1
   0  -4 -22 946.098 1290.29   8
   0   4  22-1298.55 1411.25   7
   0   4 -22 944.436 1431.79   8
   0  -4 -26 1744.99 1542.51   8
   0  -4  26 1638.62 1672.60   7
   0   4 -26-1558.53 1782.97   8
   0   4 -26 1926.08 1565.35   1
   0   4  26 520.937 1681.19   7
   0  -4 -26-199.278 1618.40   1
   0   6   0-234.546 387.044   6
   0  -6   0-287.643 357.143   5
   0  -6   0-95.0969 347.287   2
   0   6   2 10769.5 985.876   4
   0  -6  -2 8753.95 800.258   5
   0  -6  -2 10772.0 811.202   2
   0  -6   2 10633.2 832.869   2
   0   6  -2 8829.14 824.246   6
   0  -6   2 9355.31 808.075   5
   0   6   2 10851.0 840.193   6
   0  -6  -4-163.487 426.693   1
   0  -6   4-49.5713 410.189   5
   0  -6  -4 150.751 333.693   8
   0   6   4-162.811 450.034   6
   0  -6  -4-248.257 381.075   2
   0  -6   4-24.1342 402.245   2
   0   6   4 290.875 629.570   4
   0   6  -4-124.822 459.872   6
   0  -6  -4 95.8728 377.598   5
   0   6   6 218246. 14188.7   6
   0  -6  -6 218881. 14213.3   1
   0  -6  -6 218112. 14192.7   5
   0  -6   6 220285. 14210.2   5
   0   6   6 222808. 14239.8   4
   0  -6  -6 229769. 14199.8   2
   0  -6  -6 217887. 14192.5   8
   0  -6  -8 291.053 494.581   8
   0  -6  -8-78.5375 616.947   1
   0   6   8 247.091 503.063   6
   0  -6  -8-17.0010 462.936   5
   0  -6  -8 148.595 417.861   2
   0  -6 -10 61096.7 4020.26   2
   0  -6 -10 59474.6 4068.98   8
   0   6  10 63193.0 4093.72   7
   0  -6 -10 63148.3 4022.78   5
   0   6  10 62202.3 4016.79   6
   0  -6 -10 55090.7 4103.02   1
   0   6 -10 61427.0 4129.37   8
   0   6  14 2335.99 890.843   7
   0   6  14 2853.51 599.321   3
   0  -6 -14 2097.91 671.794   5
   0  -6 -14 2117.73 595.181   2
   0  -6 -14 2589.96 869.933   8
   0  -6 -14 2544.51 1005.46   1
   0   6  14 2108.30 687.453   6
   0  -6 -16 19.8574 930.969   8
   0  -6 -16-551.493 1051.53   1
   0   6  16 384.667 715.629   6
   0  -6 -16-291.070 769.300   5
   0   6  16 10.7069 623.603   3
   0   6 -16-1054.59 1160.90   8
   0  -6  16-108.717 1122.21   7
   0  -6 -16 182.296 607.234   2
   0   6  16 401.591 985.415   7
   0  -6  18 17261.0 1896.80   7
   0  -6 -18 18055.4 1699.37   8
   0   6  18 17383.0 1458.16   6
   0  -6 -18 15133.8 1786.39   1
   0   6 -18 18653.3 1813.20   1
   0   6  18 20733.5 1742.19   3
   0   6  18 15515.4 1730.02   7
   0  -6 -18 16407.5 1372.29   2
   0   6 -18 17359.4 1844.94   8
   0  -6  20-1818.43 1401.28   7
   0  -6 -20-910.582 1225.37   8
   0  -6 -20 498.641 1311.77   1
   0   6 -20-814.915 1295.44   1
   0   6  20 312.615 1267.19   7
   0   6 -20 241.616 1358.91   8
   0  -6 -20-579.582 692.469   2
   0   6  20 583.124 850.807   6
   0  -6 -22 1474.34 1501.17   1
   0   6 -22 4058.14 1537.93   8
   0   6  22 3021.18 1498.53   7
   0  -6  22 2518.71 1564.03   7
   0  -6 -22 2514.75 1371.20   8
   0   6 -22 1379.73 1432.24   1
   0  -6 -24-1867.19 1592.90   1
   0   6 -24-1693.93 1846.92   8
   0   6 -24-4742.28 1734.43   1
   0   6 -26 17948.2 2208.89   8
   0  -6  26 13534.4 2172.58   7
   0  -6 -26 13435.0 1885.81   8
   0   6 -26 12574.5 1933.20   1
   0   6  26 13510.6 2080.34   7
   0  -6 -28-3236.91 1662.43   8
   0   6 -28-76.0437 2185.89   8
   0   6 -28 344.413 1729.54   1
   0   6  28-2514.71 1924.24   7
   0  -6  28-536.000 1983.61   7
   0  -6 -28-3212.96 1844.73   1
   0  -8   0 765.957 496.016   2
   0  -8   0 503.354 485.614   5
   0   8   0 1215.34 554.341   6
   0  -8  -2 55.8631 496.895   2
   0  -8   2 45.6537 514.596   2
   0   8   2 94.9708 569.999   6
   0  -8  -2-182.975 514.630   5
   0   8  -2-205.257 529.799   6
   0  -8   2 349.930 519.114   5
   0  -8   4 23019.6 1521.03   5
   0   8  -4 20209.4 1513.05   6
   0  -8   4 19197.2 1534.65   2
   0  -8  -4 19833.1 1480.34   1
   0   8   4 20986.3 1633.25   4
   0  -8  -4 20018.7 1494.54   2
   0   8   4 21626.2 1524.90   6
   0  -8  -4 17535.7 1409.79   8
   0  -8  -4 20408.7 1500.40   5
   0   8  -6-290.494 637.928   6
   0  -8  -6-309.969 475.381   8
   0  -8  -6-60.3623 589.015   1
   0   8   6 320.112 637.349   6
   0   8   6-248.193 883.228   4
   0  -8   6-388.498 568.745   5
   0  -8  -6-234.643 527.014   5
   0  -8  -6-283.781 532.390   2
   0  -8  -8 317359. 19987.3   8
   0   8   8 307799. 19984.2   6
   0   8   8 311286. 20062.3   4
   0  -8  -8 311761. 20014.7   1
   0  -8  -8 307805. 19983.5   5
   0  -8  -8 302202. 19989.5   2
   0  -8   8 319942. 20014.6   5
   0  -8  10-1082.86 783.406   5
   0   8 -12 80082.8 5531.38   8
   0  -8 -12 81393.3 5366.30   2
   0   8  12 84084.7 5378.18   6
   0  -8 -12 80219.4 5361.93   5
   0  -8 -14 331.911 703.329   2
   0   8  14-251.613 668.170   3
   0   8  14-146.810 930.714   7
   0  -8 -14 179.546 747.894   5
   0  -8 -14 18.2253 882.071   8
   0   8  14-503.017 811.742   6
   0  -8 -14-21.7459 1051.68   1
   0   8 -16 6031.66 1427.53   8
   0  -8 -16 7614.50 1311.94   1
   0   8  16 5279.21 989.857   6
   0   8  16 5799.04 1187.90   7
   0   8  16 4742.70 865.409   3
   0  -8 -16 5416.30 915.629   5
   0  -8 -16 5225.56 1095.15   8
   0  -8 -16 5735.13 888.851   2
   0   8  18-1624.20 1025.41   6
   0   8 -18-907.955 1516.87   8
   0   8  18-764.164 842.495   3
   0  -8 -20 17914.0 1653.69   5
   0  -8 -20 12092.9 1763.76   1
   0   8  20 12321.4 1673.64   7
   0  -8 -20 11836.6 1600.42   8
   0   8 -20 13451.5 1944.96   8
   0   8  20 13134.5 1389.79   6
   0  -8 -20 10348.9 1263.99   2
   0   8  20 13660.7 1377.09   3
   0   8  22-2137.59 1543.81   7
   0  -8 -22-735.002 1390.88   8
   0   8 -22-1368.49 1797.83   8
   0  -8 -22-3751.26 1641.76   1
   0  -8 -24 528.713 1505.23   8
   0  -8 -24 33.3064 1612.08   1
   0  -8  24-363.974 1303.51   7
   0   8 -24 1118.48 1797.18   8
   0   8  24 2106.13 1644.36   7
   0  -8  26-769.795 1490.95   7
   0   8 -26 2324.14 2023.08   8
   0  -8 -26-2170.96 1630.46   8
   0  -8 -26-953.036 1775.58   1
   0   8  26 38.6534 1803.43   7
   0 -10   0-333.286 636.143   5
   0 -10   0 185.895 652.288   2
   0  10   0 192.406 660.830   6
   0 -10   2 1736.84 676.509   5
   0  10   2 888.478 711.239   6
   0 -10  -2 800.213 650.309   2
   0  10  -2 1927.66 713.507   6
   0 -10  -2 885.882 658.679   5
   0 -10   2 1229.89 677.605   2
   0 -10  -4-239.183 648.124   1
   0 -10  -4-290.087 700.882   5
   0 -10   4 219.479 733.323   5
   0 -10  -4 17.3148 625.097   2
   0  10  -4 640.029 721.263   6
   0  10   4-739.323 786.989   6
   0  10   4-1206.71 1293.06   4
   0 -10   4-682.429 693.743   2
   0 -10  -6 21539.9 1703.22   8
   0 -10  -6 23770.7 1796.35   1
   0  10  -6 25112.6 1814.63   6
   0  10   6 22878.1 1822.78   6
   0 -10  -6 25086.4 1809.27   5
   0 -10  -6 23546.6 1789.16   2
   0  10   6 21590.1 2069.83   4
   0 -10 -10 357465. 22851.2   1
   0 -10 -10 351881. 22831.3   2
   0 -10 -10 368878. 22823.0   5
   0  10  10 340436. 22823.6   6
   0  10  12 754.399 1635.32   4
   0 -10 -12 409.267 836.587   8
   0 -10 -12-310.363 777.014   2
   0  10  12-766.695 959.421   6
   0 -10 -12 173.783 834.814   5
   0  10  14 1805.85 1072.87   7
   0  10  14 1550.30 1829.11   4
   0 -10 -14 1188.60 974.276   8
   0  10  14 1823.62 1032.56   6
   0 -10 -14 2096.92 1178.06   1
   0 -10 -14 1785.43 859.071   2
   0 -10 -14 1859.60 918.260   5
   0  10  18 28387.7 2425.10   7
   0  10 -18 30106.9 2654.02   8
   0 -10 -18 25695.9 2147.85   2
   0 -10 -18 27809.5 2454.93   1
   0  10  18 27203.6 2233.92   6
   0  10  18 30777.0 3114.03   4
   0 -10 -18 28669.8 2302.57   8
   0  10  20 59.3683 1434.30   7
   0  10 -20 385.678 1754.91   8
   0  10  20-804.214 1291.77   6
   0 -10 -20 481.917 1356.42   8
   0 -10 -20 510.166 1032.31   2
   0  10  22 6331.68 1676.38   7
   0  10 -22-1067.90 2046.92   8
   0 -10 -24 59.4979 1481.44   8
   0  10  24 745.201 1675.44   7
   0 -10 -24-1167.18 1709.10   1
   0  10 -24-105.676 2049.20   8
   0  10 -26 5117.38 2180.35   8
   0 -12   4 1470.89 898.563   5
   0 -12  -4 1363.70 890.713   5
   0 -12  -6-1182.60 927.317   5
   0 -12  -6-289.950 662.698   8
   0 -12   6 737.300 962.567   5
   0  12   6-582.209 1647.82   4
   0 -12  -6-1466.04 871.465   1
   0 -12  -8 44033.7 3131.73   1
   0 -12   8 52341.4 3264.68   5
   0  12  -8 40557.1 3154.91   6
   0  12   8 49889.6 3402.94   4
   0 -12  -8 46764.0 3164.46   5
   0 -12  -8 39452.7 3040.16   8
   0 -12  10-223.506 1099.71   5
   0 -12 -10 196.634 925.744   5
   0 -12 -12 72404.0 4726.35   8
   0 -12 -12 76196.5 4754.06   5
   0  12  12 84007.2 5090.49   4
   0 -12 -12 72384.0 4828.92   1
   0 -12 -16 15240.6 1834.00   1
   0 -12 -16 13795.1 1549.87   8
   0  12  16 14937.5 2439.45   4
   0 -12 -16 13290.2 1538.84   5
   0  12  16 14731.6 1709.70   7
   0  12  18-485.770 1040.71   3
   0  12  18-1793.52 2512.35   4
   0 -12 -18-466.371 1557.24   1
   0  12  18 1014.49 1377.98   7
   0 -12 -18 259.595 1246.21   8
   0 -12 -18-658.370 1129.48   5
   0 -12 -22-252.450 1729.76   8
   0  12 -22-429.312 1992.42   8
   0  12  24-5532.19 3699.38   4
   0 -12 -24-2513.30 1655.26   8
   0 -12 -24-1913.81 1928.31   1
   0 -14   0-319.446 1030.55   5
   0  14   0-81.5913 1042.87   6
   0 -14   0 26.7830 1011.99   2
   0 -14   2 14167.1 1656.11   2
   0 -14  -2 12818.7 1636.49   2
   0  14   2 17633.2 1647.56   6
   0  14  -2 15624.0 1607.07   6
   0 -14  -2 18385.1 1634.41   5
   0 -14   2 21557.9 1678.72   5
   0 -14  -4-229.801 1033.71   2
   0  14  -4 208.153 1020.75   6
   0  14   4-510.143 1103.52   6
   0 -14   4 23.8874 1096.12   5
   0 -14  -4 664.298 1026.07   5
   0 -14   4-653.181 1068.24   2
   0 -14  -6 2988.42 1075.78   1
   0  14  -6 4516.10 1244.25   6
   0 -14   6 4848.58 1237.93   5
   0  14   6 3830.18 1255.17   6
   0 -14  -6 1730.45 1093.24   2
   0  14   6 4832.55 2990.84   4
   0 -14  -6 3646.61 1152.05   5
   0  14  -8 2002.77 1133.68   6
   0 -14  -8 349.214 1075.09   2
   0  14   8-684.388 1248.85   6
   0 -14  -8-195.759 1128.96   5
   0 -14   8-407.605 1237.30   5
   0  14  10 25342.7 2692.67   4
   0  14  10 20842.6 2116.07   6
   0 -14 -10 20641.6 1852.76   8
   0 -14 -10 21479.3 1953.71   5
   0 -14  10 25747.6 2154.54   5
   0 -14 -12-20.6780 1157.44   5
   0 -14 -12-1133.67 1212.09   2
   0 -14 -12-1595.36 1314.18   1
   0  14  12-2093.35 1356.92   6
   0 -14 -12-73.1130 1040.18   8
   0  14  12-921.323 2083.06   4
   0 -14  12-26.6230 1260.16   5
   0  14  14 2894.28 1338.74   7
   0 -14 -14 3365.98 1283.36   2
   0 -14 -14 1808.61 1124.52   8
   0 -14 -14 1325.30 1209.81   5
   0  14  14 1349.78 1491.87   6
   0 -14 -14 1631.68 1418.44   1
   0  14  14 1343.35 2228.12   4
   0 -14 -16 537.545 1195.62   8
   0 -14 -16-1371.63 1283.43   2
   0 -14 -16 709.612 1550.08   1
   0  14  16-456.664 1487.30   6
   0  14  16 1519.20 1440.18   7
   0 -14 -16-598.088 1216.03   5
   0  14  16-1351.83 2537.25   4
   0 -14 -20-1435.28 1383.23   2
   0 -14 -20-1429.25 1356.79   5
   0 -14 -20-920.290 1798.39   1
   0  14  20-1395.12 1630.57   6
   0  14  20 408.976 1247.60   3
   0  14  20-1039.89 2871.85   4
   0  14  20 1537.11 1614.28   7
   0 -14 -20-643.572 1452.87   8
   0 -14 -22 6957.25 2069.21   1
   0  14  22 8601.17 1909.10   7
   0 -14 -22 8342.14 1701.13   8
   0  16   0 29688.4 2341.52   6
   0 -16   0 36629.2 2408.70   5
   0 -16   2-779.717 1263.32   5
   0 -16  -2-973.548 1216.98   2
   0 -16   2 726.074 1258.66   2
   0 -16  -2 1480.66 1207.08   5
   0  16  -2 1255.73 1191.66   6
   0  16   2 138.439 1204.03   6
   0 -16  -4-1080.00 1277.91   5
   0 -16  -4-1706.64 1266.22   2
   0 -16   4-3524.16 1410.13   2
   0 -16  -8 3702.81 1352.51   2
   0  16   8 4306.09 1521.82   6
   0 -16   8 4243.63 1566.49   5
   0 -16  -8 5922.35 1450.55   5
   0 -16 -10 637.865 1064.52   8
   0 -16 -10-961.766 1342.71   1
   0 -16 -10 174.625 1332.72   2
   0  16  10 1304.84 1552.31   6
   0  16  10-2774.68 2846.47   4
   0 -16 -10 1263.53 1381.25   5
   0 -16  10 449.879 1641.16   5
   0 -16 -12 4738.74 1284.06   8
   0 -16 -12 5484.95 1506.77   2
   0 -16  12 2165.47 1550.06   5
   0  16  12 5014.26 1504.53   6
   0 -16 -12 7673.72 1430.14   5
   0  16  12 5412.12 2553.34   4
   0 -16 -12 4806.13 1502.62   1
   0 -16 -14-1617.05 1608.91   1
   0  16  14-3280.72 1740.78   6
   0  16  14-1454.24 2429.52   4
   0 -16 -14 840.706 1434.92   2
   0 -16 -14-254.579 1230.76   8
   0 -16 -14-721.905 1410.24   5
   0 -16 -16 32763.8 2548.20   5
   0  16  16 23765.5 2651.58   6
   0 -16 -18-237.629 1433.16   5
   0  16  18-622.196 1629.77   7
   0  16  18 1352.60 1699.39   6
   0 -16 -18-1354.50 1783.57   1
   0 -16 -18 936.389 1377.37   8
   0 -16 -18 974.670 1519.37   2
   0  16  18-382.417 2731.79   4
   0 -16 -20 16100.5 1866.26   8
   0 -16 -20 12830.6 1930.16   2
   0  16  20 11834.8 1779.77   3
   0 -16 -20 18087.1 2301.25   1
   0 -16 -20 17251.6 1827.55   5
   0  16  20 16335.3 2169.37   7
   0  16  20 9992.48 3264.63   4
   0  16  20 10445.3 2132.83   6
   0  18   0 979.075 1337.80   6
   0 -18   0-479.340 1369.46   5
   0 -18   0-1086.39 1401.19   2
   0 -18   2 9505.72 1669.63   5
   0  18   2 10722.1 1619.07   6
   0  18  -2 10000.5 1591.17   6
   0 -18  -2 6320.19 1611.20   2
   0 -18  -2 13714.2 1694.34   5
   0 -18   2 6462.50 1687.90   2
   0  18   4 1494.38 1410.45   6
   0  18  -4 52.8997 1355.69   6
   0 -18  -4 34.1629 1407.16   2
   0 -18   4 36.9130 1449.36   2
   0 -18  -4 1227.81 1419.46   5
   0 -18   4 437.165 1502.71   5
   0  18  -6-163.250 1412.06   6
   0 -18  -6-371.352 1394.96   2
   0 -18  -6 1596.92 1485.96   5
   0 -18   6 320.740 1526.23   5
   0  18   6 1941.30 1438.80   6
   0 -18  -8 1386.74 1531.15   5
   0  18  -8 1175.43 1405.96   6
   0  18   8 417.017 1555.18   6
   0 -18   8 526.419 1630.46   5
   0 -18  -8 571.356 1457.90   2
   0 -18 -10 2912.70 1623.62   2
   0 -18  10 8925.23 1836.63   5
   0 -18 -10 6506.58 1683.21   1
   0  18  10 3761.13 1707.54   6
   0 -18 -10 8501.11 1723.31   5
   0  18  10 393.559 4824.50   4
   0 -18 -14-386.351 1672.41   5
   0 -18 -14-1166.20 1384.39   8
   0  18  14-1211.13 1706.32   6
   0 -18 -14-2596.75 1746.51   1
   0 -18 -14 1198.00 1650.30   2
   0  18  14-4006.78 3114.23   4
   0  18  16 163.778 1749.52   6
   0 -18 -16-770.767 1687.14   2
   0 -18 -16 1196.38 1605.81   5
   0 -18 -16 1491.87 1811.47   1
   0  18  16-499.956 3003.51   4
   0 -18 -16 1264.07 1408.50   8
   0  18  16 2165.83 1668.42   7
   0 -18 -18 11101.1 2171.71   1
   0 -18 -18 8228.37 1697.73   8
   0 -18 -18 7111.91 1987.93   2
   0 -20   0 3188.10 1763.84   2
   0  20   0 1956.28 1715.48   6
   0 -20   2-4454.24 1819.18   2
   0 -20  -2-3477.91 1660.45   2
   0 -20   2-3794.61 1752.26   5
   0 -20  -2-993.247 1705.78   5
   0  20   2-4670.62 1679.81   6
   0  20   4-4646.50 1785.10   6
   0 -20  -4 392.987 1744.82   5
   0 -20  -8 4837.73 1844.50   5
   0 -20   8 110.427 1896.16   5
   0 -20  -8 2941.50 1626.18   1
   0  20   8 1746.95 1786.91   6
   0 -20  -8-113.448 1724.28   2
   0 -20 -10-3094.08 1850.95   5
   0 -20 -10 346.383 1659.25   1
   0  20  10-115.537 1695.56   6
   0 -20 -10 1315.69 1643.65   2
   0 -20  10-451.733 1870.34   5
   0  20  12 9133.41 1935.88   6
   0 -20 -12 8504.68 1921.04   5
   0 -20 -12 6496.15 1869.31   1
   0  20  12 8673.47 5868.70   4
   0 -20 -12 2032.42 1819.94   2
   0  20  14-2746.21 2008.47   6
   0 -20 -14-2777.06 1837.95   5
   0 -20 -14-279.450 1886.01   1
   0 -20 -14-3211.45 1841.53   2
   0 -20 -14-4775.90 1604.41   8
   0  20  16-4479.59 1984.65   7
   0  20  16-1137.07 1986.65   6
   0 -20 -16-4304.21 1831.19   5
   0 -20 -16-1597.31 1886.75   2
   0  22   0 343.044 1645.52   6
   0 -22   0 37.1804 1885.27   5
   0 -22   0-2394.59 1829.50   2
   0 -22   2-37.8127 1928.37   5
   0 -22  -2 3734.66 1856.31   2
   0  22   2-400.685 1660.76   6
   0  22  -2 1411.60 1712.80   6
   0 -22  -2 3845.69 1859.32   5
   0 -22   2 2529.95 1869.28   2
   0 -22  -4-290.641 1831.82   5
   0  22   4-771.419 1692.31   6
   0 -22  -4 42.3204 1731.38   2
   0  22  -4 416.316 1674.16   6
   0 -22   4-619.648 1942.04   5
   0  22  -6 162.865 1688.99   6
   0  22   6 30.9507 1750.96   6
   0 -22  -6 2063.84 1951.35   5
   0 -22  -6 504.275 1812.42   2
   0 -22   6-79.5324 1986.51   5
   0  22   8 965.236 1860.86   6
   0 -22  -8-1967.00 1791.11   2
   0 -22  -8-909.885 1948.70   5
   0 -22   8-448.934 2030.38   5
   0  22  12-1045.82 2045.93   6
   0 -22 -12-2225.50 2120.95   5
   0 -22 -12-3764.05 1990.77   2
   0 -24   0-3198.17 2076.95   2
   0 -24   0-162.949 2012.99   5
   0  24   0-2021.85 1831.03   6
   0 -24  -2-1976.04 2112.60   2
   0 -24  -2-40.2196 2027.58   5
   0  24  -2-2295.29 1783.19   6
   0 -24   2-623.547 2052.14   5
   0  24   2-3058.50 1898.02   6
  -1   1   3 68577.1 4522.72   4
   1  -1  -3 70600.5 4503.05   8
  -1   1   5 38801.6 2863.28   4
   1   1  -5 42141.0 2822.84   8
   1  -1  -5 41818.4 2827.72   8
  -1  -1  -5 45696.0 2847.42   1
  -1  -1  -5 43181.7 2852.22   8
   1  -1  -5 44913.0 2854.11   1
   1   1  -5 43748.3 2840.60   1
   1   1   5 46397.4 2855.60   7
   1   1  -7 53325.0 3551.64   8
  -1  -1  -7 54593.4 3581.82   8
  -1  -1   7 57857.7 3565.28   7
   1   1   7 57028.7 3587.28   7
   1   1  -7 53276.0 3571.51   1
   1  -1  -7 53883.4 3584.03   1
   1  -1  -7 50107.3 3555.27   8
  -1  -1  -7 56168.6 3576.31   1
   1  -1   7 52552.0 3593.55   7
   1   1  -9-143.340 441.925   8
   1   1  -9 47.3260 525.351   1
   1  -1  -9 116.899 435.055   8
  -1   1  -9 104.792 444.060   1
  -1  -1   9 326.022 445.043   7
   1  -1  -9-128.694 545.225   1
  -1   1   9-235.729 459.695   7
   1  -1   9-43.8921 477.704   7
  -1  -1  -9 143.539 438.778   1
   1   1   9-13.6280 484.434   7
  -1  -1  -9 51.9105 482.945   8
  -1   1  -9-216.367 505.428   8
  -1   1 -11-311.874 618.208   8
   1  -1 -11 155.348 535.377   8
   1   1 -11 327.317 546.215   8
   1   1  11 132.005 602.177   7
  -1  -1 -11 187.458 589.330   8
  -1   1  11 341.801 549.827   7
   1   1 -11 129.292 626.651   1
  -1  -1 -11 202.950 555.516   1
   1  -1  11 746.106 596.721   7
  -1   1 -11 198.343 546.116   1
  -1  -1  11 824.247 528.191   7
   1  -1 -11 371.488 660.236   1
   1  -1  13 4099.02 836.618   7
  -1  -1  13 3136.47 770.640   7
   1   1 -13 5042.09 868.531   1
  -1  -1 -15 8491.68 997.731   1
  -1   1  15 7810.19 1028.73   7
  -1  -1 -15 6174.88 1021.46   8
  -1   1 -15 7052.12 1016.06   1
   1   1 -15 7687.42 1023.19   8
   1  -1 -15 7460.95 1002.48   8
  -1   1 -15 7129.97 1099.62   8
   1  -1  15 6925.26 1087.96   7
   1  -1 -15 7149.17 1096.05   1
   1   1  15 7321.96 1077.59   7
  -1  -1 -17 8673.19 1205.54   8
   1   1 -17 8626.23 1246.55   1
  -1  -1  17 6802.44 1185.92   7
   1  -1 -17 7795.74 1144.92   8
   1  -1 -17 7545.78 1279.03   1
   1  -1  17 6438.43 1223.36   7
  -1   1 -17 7404.05 1216.46   8
  -1   1  17 7679.25 1174.43   7
   1   1  17 7766.01 1263.80   7
  -1  -1 -17 8248.81 1138.56   1
   1   1 -17 8767.47 1169.63   8
  -1   1 -17 10769.9 1171.63   1
  -1  -1 -19 669.696 1007.52   1
   1   1  19 255.460 1216.85   7
   1   1 -19-951.932 1079.42   8
  -1  -1  19 1123.17 1121.19   7
  -1  -1 -19 223.110 1117.79   8
   1  -1  19 116.824 1186.21   7
  -1   1  19-351.763 1087.62   7
   1  -1 -19-25.3851 1206.66   1
  -1   1 -19-502.023 1140.15   8
   1  -1 -19 401.077 1043.37   8
  -1   1 -19 1275.08 1084.41   1
   1   1 -19 563.621 1222.09   1
  -1   1 -21 14794.5 1718.95   1
   1  -1 -21 12580.7 1841.16   1
  -1  -1 -21 19717.3 1880.39   8
   1  -1  21 16448.2 1887.90   7
  -1  -1  21 18055.9 1849.33   7
   1   1 -21 16639.1 1828.48   1
  -1   1  21 15839.4 1833.45   7
  -1  -1 -21 13674.4 1718.60   1
   1  -1 -21 15925.9 1725.59   8
   1   1 -21 17415.3 1797.55   8
  -1   1 -21 19217.5 1841.98   8
   1   1  21 18494.7 1924.81   7
   1   1 -23 11154.5 1786.41   1
  -1   1 -23 15762.1 1862.94   8
   1   1  23 15002.6 1905.24   7
  -1  -1 -23 10005.7 1656.21   1
  -1   1 -23 12783.1 1703.66   1
  -1  -1 -23 16103.4 1863.72   8
   1  -1 -23 13855.4 1707.09   8
   1  -1  23 14932.7 1901.54   7
  -1  -1  23 14782.4 1825.76   7
   1  -1 -23 9556.72 1817.90   1
  -1   1  23 14181.4 1849.06   7
   1   1 -23 14455.5 1753.00   8
  -1   1 -25 5989.68 1525.44   1
  -1  -1  25 5718.56 1690.58   7
  -1   1 -25 7245.51 1795.13   8
   1  -1 -25 5217.14 1566.48   8
   1   1 -25 5228.91 1691.07   1
   1  -1 -25 3777.67 1697.03   1
  -1  -1 -25 4314.10 1568.37   1
  -1  -1 -25 6818.29 1672.56   8
   1  -1  25 5829.89 1810.16   7
   1   1 -25 6161.40 1583.61   8
  -1   1  25 6899.66 1767.90   7
  -1   1 -27 2555.79 1546.84   1
   1  -1  27-2076.05 1760.57   7
   1  -1 -27 1142.50 1584.28   8
  -1   1  27-37.2334 1720.55   7
  -1  -1 -27-959.187 1628.94   1
  -1  -1 -27 1043.73 1703.33   8
   1   1  27 1178.34 1752.53   7
  -1   1 -27 109.189 1764.90   8
   1   1 -27 1562.24 1653.35   1
  -1  -1  27 185.147 1684.08   7
   1   1 -27 1370.31 1615.31   8
   1  -1 -27 34.7629 1700.97   1
  -1  -3  -1 46623.7 3034.43   2
  -1  -3   1 46747.4 3034.60   2
  -1  -3  -1 49037.8 3041.66   5
  -1  -3   1 44886.4 3038.81   5
  -1   3   3 350906. 22665.6   4
  -1  -3  -3 357494. 22625.1   8
  -1  -3  -3 354059. 22617.6   1
   1   3  -3 351745. 22614.1   6
   1   3   3 356912. 22623.2   7
  -1  -3  -3 347620. 22621.1   5
  -1  -3  -3 365939. 22618.3   2
   1   3   3 363342. 22620.7   3
  -1  -3   3 317075. 22611.0   5
   1  -3  -3 362977. 22629.2   8
  -1  -3   3 365949. 22619.2   2
   1   3  -5 105379. 6899.57   6
  -1  -3   5 103911. 6905.47   7
  -1  -3   5 111973. 6906.63   2
  -1   3   5 99228.0 6963.13   4
  -1  -3  -5 110862. 6929.62   1
  -1  -3  -5 100625. 6906.37   5
   1   3  -5 107699. 6913.29   1
   1   3   5 113928. 6938.07   7
   1   3   5 109086. 6904.65   3
  -1  -3  -5 113847. 6910.62   2
  -1  -3  -5 110535. 6933.85   8
   1  -3  -5 106471. 6950.75   1
   1  -3  -5 110257. 6925.04   8
  -1  -3   5 102000. 6899.58   5
   1   3  -5 105301. 6906.14   8
  -1   3   7 7168.52 860.839   4
   1   3  -7 7175.69 648.734   1
   1   3  -7 7158.58 626.624   8
  -1  -3   7 6995.31 573.299   2
  -1  -3   7 6427.72 552.486   5
   1  -3  -7 6254.81 551.005   5
  -1  -3  -7 6971.46 659.748   8
   1  -3  -7 5507.97 623.736   8
   1   3   7 5936.48 542.946   3
  -1  -3  -7 7693.18 659.244   1
   1   3  -7 6857.82 594.287   6
  -1  -3  -7 6307.34 590.987   5
  -1  -3   7 6472.14 617.533   7
   1  -3  -7 5935.24 714.450   1
   1   3   7 8020.49 676.700   7
  -1   3   7 8611.61 577.040   6
   1  -3  -9-139.783 597.398   1
  -1   3   9-89.8942 787.393   4
   1   3   9 200.510 497.736   7
   1  -3  -9-67.7069 451.100   8
   1   3  -9 202.925 380.320   6
  -1  -3   9 288.251 344.145   5
  -1  -3   9 286.266 478.841   7
   1   3  -9 570.827 487.174   8
  -1  -3  -9 274.004 501.091   8
  -1  -3  -9-12.3124 482.836   1
   1   3  -9-344.421 518.492   1
  -1  -3  11 2942.57 675.439   7
  -1  -3  11 3373.30 453.948   5
   1   3 -11 3502.06 678.091   8
  -1   3 -11 3461.64 825.823   8
   1  -3 -11 3549.98 644.639   8
   1  -3 -11 2431.27 749.299   1
  -1  -3 -11 3251.53 673.706   1
   1   3  11 3615.60 694.975   7
  -1  -3 -11 3110.85 658.905   8
   1   3 -11 3039.64 686.702   1
  -1   3  11 3817.19 686.356   7
   1   3 -13 311.460 864.309   1
   1   3 -13 3021.99 798.171   8
   1  -3  13 3355.12 842.021   7
  -1  -3  13 1190.63 760.994   7
  -1  -3  13 382.954 503.737   5
  -1   3 -15 30697.2 2530.93   8
  -1   3  15 32386.7 2448.18   7
   1  -3 -15 34884.8 2439.96   8
   1  -3 -15 30362.3 2506.46   1
  -1  -3 -15 37494.2 2461.06   1
   1   3  15 35187.7 2491.81   7
  -1  -3  15 32143.0 2222.27   5
  -1  -3 -15 36798.6 2483.37   8
   1  -3  15 30206.5 2518.78   7
   1   3 -17 24239.9 1930.66   1
   1  -3  17 18938.0 1929.75   7
  -1  -3  17 20747.6 1543.47   5
   1   3  17 21646.3 1932.38   7
  -1  -3 -17 21287.3 1909.34   8
  -1  -3  17 20200.4 1868.76   7
   1  -3 -17 21940.4 1838.24   8
  -1  -3 -17 23565.8 1872.80   1
   1  -3 -17 23002.2 1977.80   1
  -1   3 -17 23205.3 2002.19   8
   1   3 -17 26316.1 1919.52   8
  -1   3 -17 24914.6 1920.36   1
  -1   3  17 21684.8 1892.70   7
  -1  -3 -19 123.976 1113.60   8
   1  -3 -19 157.002 1043.95   8
  -1  -3  19-50.6147 1176.56   7
   1   3  19-754.718 1202.79   7
  -1  -3  19-48.7392 522.728   5
  -1   3 -19-353.420 1247.18   8
  -1  -3 -19-661.267 1116.53   1
   1  -3  19-30.9828 1278.33   7
   1  -3 -19-2536.23 1320.78   1
   1   3 -19-666.773 1197.52   1
  -1   3 -19-1518.22 1170.21   1
  -1   3  19-577.462 1143.94   7
   1   3 -19-1190.47 1168.26   8
  -1  -3 -21 7188.58 1418.75   1
   1   3 -21 9505.63 1478.41   8
  -1   3  21 8965.63 1493.32   7
   1  -3  21 7891.70 1603.14   7
   1   3  21 8695.84 1593.96   7
  -1  -3  21 11398.6 1535.88   7
  -1  -3 -21 11151.4 1540.64   8
   1   3 -21 8092.75 1513.94   1
  -1   3 -21 11167.7 1491.70   1
   1  -3 -21 8833.86 1430.84   8
   1  -3 -21 7109.87 1588.50   1
  -1   3 -21 9685.37 1608.71   8
   1  -3 -23 13125.1 2082.12   1
  -1  -3 -23 17306.2 1965.54   1
  -1   3  23 17974.3 2099.11   7
   1   3  23 19771.7 2165.76   7
  -1  -3  23 18380.2 2045.04   7
  -1   3 -23 19347.8 2020.84   1
   1   3 -23 21958.0 2039.72   8
   1  -3  23 18975.1 2164.51   7
  -1  -3 -23 21307.1 2056.74   8
   1   3 -23 20291.1 2091.77   1
   1  -3 -23 19403.7 1977.48   8
  -1   3 -23 20737.5 2147.60   8
  -1  -3  25 10107.8 1746.26   7
   1  -3 -25 5432.26 1612.99   8
  -1   3 -25 7795.54 1636.86   1
   1   3  25 11242.5 1879.33   7
   1   3 -25 9357.06 1749.75   8
   1  -3 -25 7597.54 1843.78   1
  -1   3  25 8988.90 1808.00   7
  -1   3 -25 8902.04 1910.39   8
   1  -3  25 10669.2 1922.06   7
  -1  -3 -25 5576.32 1621.17   1
  -1  -3 -25 6487.83 1687.15   8
   1   3 -25 6569.52 1724.11   1
  -1  -3 -27 298.192 1501.16   1
  -1   3 -27 179.335 1567.73   1
  -1   3  27 1330.87 1750.57   7
  -1  -3 -27 65.2811 1588.03   8
  -1   3 -27-1050.05 1828.39   8
  -1  -3  27 738.743 1692.62   7
   1   3  27 2582.30 1785.73   7
   1  -3 -27 3905.56 1587.33   8
   1  -3 -27-642.625 1772.51   1
   1   3 -27 1598.96 1658.56   1
   1  -3  27-1251.64 1777.07   7
   1   3 -27-732.208 1699.50   8
  -1  -5   1 1485.74 308.359   5
  -1  -5  -1 1391.46 295.846   5
  -1  -5  -1 1180.30 283.371   2
   1   5  -1 1351.16 337.835   6
  -1  -5   1 1509.00 298.775   2
   1   5   1 1054.14 329.123   6
  -1  -5   3 7836.62 575.866   2
  -1  -5   3 5974.73 569.951   5
  -1  -5  -3 7617.28 559.258   2
  -1  -5  -3 7108.04 533.551   1
   1   5   3 5754.43 523.453   7
  -1  -5  -3 5481.22 516.465   8
  -1  -5  -3 5941.58 569.077   5
   1   5  -3 5876.85 586.322   6
   1   5  -5 590482. 38149.2   1
   1   5  -5 586177. 38143.6   8
   1  -5  -5 594194. 38166.6   5
   1   5  -5 590300. 38168.8   6
  -1  -5  -5 595558. 38164.0   8
  -1  -5   5 595830. 38167.0   5
   1   5   5 606482. 38168.2   3
  -1  -5  -5 600496. 38171.0   1
   1  -5  -5 589662. 38174.0   8
  -1  -5  -5 606894. 38168.0   2
  -1   5   5 591015. 38172.5   6
  -1  -5   5 594827. 38152.0   7
  -1  -5  -5 582875. 38170.0   5
   1   5   5 616465. 38171.8   7
  -1   5   5 582708. 38220.4   4
  -1  -5   5 617160. 38178.1   2
  -1  -5  -7 124656. 7829.52   2
  -1  -5  -7 121137. 7858.80   1
  -1   5   7 116928. 7920.80   4
   1  -5  -7 121130. 7840.44   2
  -1  -5   7 129333. 7855.78   2
   1  -5  -7 123593. 7891.25   1
   1   5   7 126796. 7868.21   7
  -1  -5   7 119192. 7830.18   5
  -1  -5  -7 119213. 7831.71   5
   1   5  -7 119187. 7836.58   1
   1   5   7 119902. 7828.09   3
  -1   5   7 125164. 7832.04   6
  -1  -5   7 116741. 7838.06   7
  -1  -5  -7 121609. 7859.58   8
   1   5  -7 119581. 7836.95   6
   1  -5  -7 122831. 7851.07   8
   1   5  -7 118589. 7826.10   8
   1  -5  -7 118750. 7827.06   5
   1   5   9 2528.48 442.887   3
  -1   5   9 1935.96 987.787   4
   1   5  -9 2006.51 567.833   8
   1   5   9 3174.90 622.384   7
  -1  -5  -9 2205.04 420.240   2
  -1  -5   9 2777.30 552.792   2
  -1  -5   9 3062.88 525.610   5
  -1  -5  -9 3267.28 612.591   8
   1   5  -9 2673.40 559.968   6
  -1  -5  -9 1969.32 603.409   1
  -1  -5   9 2570.93 574.265   7
  -1   5   9 2471.80 549.351   6
   1  -5  -9 2163.56 503.354   5
   1  -5  -9 2823.21 483.146   2
  -1  -5  -9 2175.76 465.428   5
   1  -5  -9 2275.62 703.454   1
   1  -5  -9 1907.82 561.016   8
   1   5  -9 2905.02 588.037   1
   1  -5 -11 15757.1 1193.81   5
  -1  -5 -11 16945.7 1183.02   2
   1   5  11 15607.3 1352.19   7
  -1  -5 -11 14295.5 1215.65   5
  -1   5  11 16708.6 1227.18   6
  -1  -5 -11 15264.3 1340.80   1
   1   5 -11 16994.4 1314.29   8
   1  -5 -11 15115.3 1196.85   2
  -1  -5  11 15753.0 1234.02   5
   1   5  11 16380.0 1189.52   3
  -1  -5  11 14472.7 1298.07   7
   1   5 -11 18546.7 1332.80   1
   1  -5 -11 16009.5 1393.57   1
  -1  -5 -11 16045.0 1323.61   8
   1   5  13 45185.0 3122.37   3
   1   5  15 40711.8 2788.74   7
  -1  -5  15 39607.5 2604.99   5
   1  -5 -15 39813.4 2714.44   8
  -1   5  15 34967.9 2518.41   3
   1  -5 -15 36126.0 2547.68   2
  -1  -5 -15 40852.1 2767.65   1
  -1  -5 -15 39765.9 2763.84   8
  -1   5  15 35730.6 2740.39   7
  -1   5 -15 38237.0 2927.04   8
  -1  -5 -15 40071.6 2562.10   2
   1  -5 -15 37340.6 2814.08   1
  -1   5  15 38602.8 2578.37   6
   1  -5 -15 35117.0 2532.95   5
   1   5 -17 4470.24 1121.34   1
  -1  -5 -17 4890.61 1113.72   8
   1  -5 -17 4317.64 705.805   5
   1  -5 -17 4257.41 1256.82   1
  -1  -5  17 4577.75 830.342   5
   1  -5 -17 3832.34 656.649   2
  -1  -5 -17 4328.72 694.833   2
  -1   5 -17 3123.76 1364.26   8
  -1   5  17 3983.21 630.879   3
  -1  -5 -17 4410.13 1108.73   1
   1  -5 -17 3597.24 1032.63   8
   1   5  17 3993.69 1169.50   7
   1   5 -17 5366.31 1186.03   8
  -1   5  17 4869.43 1135.16   7
  -1  -5  17 3261.16 1121.43   7
  -1   5  17 4426.88 755.469   6
   1   5 -21 1128.10 1291.59   1
   1  -5 -21 605.561 1234.65   8
   1   5  21 124.342 1349.47   7
   1  -5  21 1107.12 1339.00   7
  -1  -5 -21 26.4762 1270.41   8
   1   5 -21 2434.89 1381.34   8
  -1  -5 -21 734.005 1226.42   1
  -1   5 -21 168.759 1661.44   8
  -1  -5  21 2732.77 1414.49   7
   1  -5 -21 4692.30 1490.40   1
  -1   5  21-398.497 1295.52   7
  -1  -5 -23 14658.5 1869.52   1
  -1   5 -23 17331.6 2185.75   8
   1   5 -23 15581.5 1890.57   1
   1   5  23 13882.3 1950.92   7
   1   5 -23 18573.4 1932.75   8
   1  -5  23 13697.5 2086.26   7
  -1  -5  23 12893.2 1930.66   7
  -1  -5 -23 16548.5 1878.34   8
  -1   5  23 15359.8 1920.64   7
   1  -5 -23 16385.6 2004.66   1
   1  -5 -23 13835.1 1803.08   8
   1   5  25 13231.3 1962.40   7
   1  -5  25 9748.80 1981.07   7
   1   5 -25 12660.7 1868.50   8
  -1  -5 -25 7596.74 1760.26   1
  -1   5  25 8797.71 1825.34   7
   1  -5 -25 8648.93 1710.24   8
  -1   5 -25 11490.7 2068.50   8
   1   5 -25 10059.8 1788.96   1
  -1  -5  25 10863.8 1885.00   7
  -1  -5 -25 12696.5 1784.21   8
   1  -5 -25 8260.38 1891.81   1
  -1  -5  27 613.066 1760.73   7
  -1  -5 -27 67.2478 1593.71   1
   1   5 -27 2399.90 1842.82   8
  -1   5  27 1000.24 1776.96   7
  -1   5 -27 3197.28 2137.14   8
  -1  -5 -27 2113.76 1702.71   8
   1   5  27 2274.27 1826.69   7
   1  -5 -27 2790.33 1870.31   1
   1   5 -27 1097.56 1645.51   1
   1  -5 -27 156.065 1526.35   8
   1  -5  27 4145.04 1947.54   7
   1   7  -1 11376.8 960.306   6
  -1  -7  -1 12408.4 940.614   5
   1   7   1 12101.1 961.114   6
  -1  -7   1 11027.2 940.799   2
  -1  -7  -1 12072.9 950.479   2
  -1  -7   1 11840.6 943.096   5
   1   7   3-196.582 498.850   6
  -1  -7  -3-51.1413 438.888   5
  -1  -7  -3-22.0367 417.337   2
   1   7   3 290.641 591.728   4
  -1   7   3 78.6073 493.206   6
   1   7  -3-41.4909 533.125   6
  -1  -7   3 80.9678 422.305   2
   1  -7  -3 282.305 470.504   5
  -1  -7  -3 129.215 308.162   8
  -1  -7  -3 151.057 362.018   1
  -1  -7   3-116.418 462.877   5
   1   7  -5 8880.15 884.214   6
  -1  -7   5 8956.67 840.107   5
  -1  -7   5 9481.94 856.614   2
   1  -7  -5 8926.13 889.159   5
  -1   7   5 9024.47 1189.40   4
   1  -7  -5 8906.70 838.541   2
  -1  -7  -5 7992.60 759.793   8
   1  -7  -5 9791.53 783.212   8
   1   7   5 8615.62 854.043   6
  -1  -7  -5 8854.58 797.535   1
   1   7   5 9412.59 785.871   7
  -1   7   5 9312.50 855.160   6
  -1  -7  -5 8922.90 816.893   5
  -1  -7  -5 9622.34 801.584   2
  -1  -7  -7 200659. 13520.6   5
  -1  -7   7 209208. 13529.6   5
   1  -7  -7 210207. 13526.9   5
  -1  -7  -7 206363. 13531.4   1
   1  -7  -7 213899. 13549.5   2
  -1  -7  -7 210493. 13516.0   8
   1   7  -7 206107. 13500.7   8
  -1   7   7 212808. 13611.9   4
  -1  -7  -7 211317. 13524.0   2
  -1  -7   7 213890. 13556.3   2
   1   7   7 217004. 13535.4   7
   1   7   7 210482. 13521.3   6
   1  -7  -7 205074. 13564.3   1
   1   7  -7 214011. 13534.6   6
  -1   7   7 211026. 13528.2   6
   1  -7  -7 209663. 13526.3   8
  -1   7   9 3292.27 712.849   6
  -1  -7  -9 4544.67 680.654   8
   1  -7  -9 4097.31 658.161   8
   1   7  -9 2833.60 676.630   8
   1  -7  -9 3392.41 825.163   1
  -1  -7  -9 3946.69 593.036   2
  -1  -7   9 3264.99 717.520   2
  -1  -7   9 4727.07 710.617   7
  -1  -7  -9 3331.22 724.057   1
   1   7   9 3521.30 705.785   6
  -1   7   9 3570.49 1187.86   4
  -1  -7   9 4343.13 698.675   5
   1   7  -9 3416.90 714.227   6
   1   7   9 3735.73 699.313   7
  -1  -7  -9 4521.99 634.116   5
   1  -7  -9 3259.06 641.676   2
   1  -7  -9 3774.24 668.869   5
   1   7   9 3695.75 613.925   3
   1   7 -13 65624.9 4693.94   8
  -1  -7 -13 65483.6 4603.01   2
   1  -7 -13 67634.2 4602.83   5
   1  -7 -13 70483.5 4686.62   8
  -1  -7 -13 73705.9 4707.43   8
   1  -7 -13 72679.5 4766.04   1
   1   7 -13 73581.8 4732.75   1
   1  -7 -13 69003.2 4635.67   2
  -1  -7 -13 70310.7 4629.40   5
  -1   7  13 77298.5 4941.38   4
  -1   7  13 74516.1 4642.17   6
   1   7  13 73249.5 4614.85   3
  -1  -7  13 61652.8 4718.50   7
  -1  -7 -15 21757.8 1709.59   2
   1  -7 -15 21752.7 1722.16   5
  -1  -7  15 23853.1 1835.58   5
  -1   7  15 22412.1 2409.31   4
   1  -7 -15 22311.4 2022.37   1
  -1  -7 -15 23620.9 1938.69   1
  -1  -7 -15 23538.7 1803.64   5
   1   7  15 21390.0 1983.42   7
  -1  -7 -15 26094.4 1922.07   8
   1  -7 -15 25245.7 1884.35   8
   1  -7 -15 22653.6 1766.12   2
   1   7  15 23724.8 1736.69   3
  -1   7  15 24540.2 1944.49   7
   1   7 -17 8837.64 1383.36   8
   1   7 -17 9062.81 1394.17   1
  -1  -7  17 5058.80 1345.40   7
  -1  -7 -17 12576.3 1528.10   5
  -1  -7  17 9665.17 1155.30   5
   1   7  17 11131.5 1179.67   3
   1  -7 -17 8401.60 1247.57   8
  -1   7  17 10124.8 1137.90   6
  -1   7  17 8696.75 1329.66   7
  -1  -7 -17 8588.82 1320.99   8
   1  -7 -17 7564.82 1029.15   2
  -1  -7 -17 8388.76 1349.35   1
  -1   7  17 8181.24 2028.39   4
  -1  -7 -17 7991.02 952.844   2
   1  -7 -17 10097.3 1478.74   1
  -1   7  17 8426.71 931.020   3
   1  -7 -17 8700.79 973.038   5
   1   7  17 8172.97 1389.82   7
   1   7 -19 412.940 1262.00   1
  -1  -7 -19 51.8176 1249.95   1
  -1  -7 -19-295.410 1185.00   8
  -1  -7 -19-1096.25 758.543   2
  -1   7  19-1060.30 1000.17   6
   1  -7 -19-944.191 864.266   2
   1  -7 -19 488.676 1375.40   1
   1   7 -19-49.1347 1328.87   8
  -1  -7  19-707.775 1011.54   5
  -1  -7  19 202.027 1321.46   7
  -1   7  19 327.655 1207.82   7
   1   7  19 490.215 1303.86   7
  -1   7  19-673.491 2039.42   4
   1  -7 -19 405.594 886.536   5
   1  -7 -19 540.289 1136.96   8
  -1   7  19 505.660 737.366   3
   1  -7 -21 4836.14 1624.39   1
  -1   7 -21 5221.40 1940.59   8
   1   7 -21 5523.88 1438.22   1
  -1  -7 -21 2858.28 1412.05   1
   1   7 -21 4114.55 1573.24   8
  -1  -7 -21 2328.03 1323.14   8
  -1  -7  21 3047.91 1484.58   7
  -1   7  21 2965.19 1440.72   7
   1   7  21 2830.82 1486.44   7
   1  -7 -21 4143.16 1320.90   8
   1   7 -25 12762.7 2038.19   8
   1   7  25 13864.6 2096.46   7
   1  -7 -25 14834.1 1905.13   8
   1  -7 -25 12121.2 2064.27   1
   1   7 -25 14086.0 1957.11   1
  -1  -7 -25 6929.19 1903.58   1
  -1   7  25 13105.5 2018.54   7
  -1  -7 -25 15042.4 1952.52   8
  -1  -7  25 13413.1 2046.63   7
  -1   7 -25 17203.8 2402.33   8
   1   9  -1 66.0717 633.753   6
  -1  -9   1 103.113 541.353   2
   1   9   1 25.2982 593.872   6
   1  -9  -1 45.3859 588.772   5
  -1  -9  -1 609.829 398.271   1
  -1  -9  -1 56.8347 539.531   2
  -1   9   1-288.981 593.214   6
  -1  -9   1 163.130 542.023   5
  -1  -9  -1-27.1180 556.111   5
  -1  -9   3 9764.80 984.575   2
  -1  -9  -3 10265.8 859.245   1
   1  -9  -3 10248.1 998.882   2
  -1  -9  -3 11369.2 960.986   2
   1  -9  -3 9916.80 1014.83   5
   1   9  -3 11930.9 1045.08   6
   1   9   3 9849.80 1005.03   6
  -1   9   3 8753.29 1014.95   6
   1   9   3 9592.03 1098.55   4
  -1  -9   3 10615.5 976.128   5
  -1  -9  -3 10631.7 810.900   8
  -1  -9  -3 10163.2 965.192   5
  -1  -9  -5 23763.0 1769.85   5
  -1  -9  -5 24179.6 1767.53   2
   1  -9  -5 23597.1 1819.87   2
  -1  -9   5 23481.2 1807.05   2
  -1  -9  -5 25594.6 1728.37   1
  -1  -9  -5 24523.6 1683.49   8
  -1   9   5 21842.4 1784.93   6
   1   9  -5 23826.1 1817.74   6
   1   9   5 25337.6 1900.71   4
  -1  -9   5 24511.3 1801.79   5
   1   9   5 22864.0 1790.54   6
  -1   9   5 29545.2 2413.08   4
   1  -9  -5 23270.8 1812.19   5
   1  -9  -7 13651.1 1179.73   5
  -1  -9   7 11811.9 1184.97   2
  -1  -9  -7 11799.3 1034.54   8
   1  -9  -7 12993.1 1177.72   2
  -1   9   7 13018.9 1603.31   4
   1  -9  -7 11023.7 1082.63   8
  -1  -9   7 12060.4 1138.48   5
  -1  -9  -7 12428.4 1095.78   2
  -1  -9  -7 12461.8 1112.56   1
   1   9   7 12513.1 1079.91   7
   1   9  -7 13004.1 1231.38   6
   1   9   7 13191.7 1184.70   6
  -1   9   7 11576.2 1148.70   6
  -1  -9  -7 11832.6 1089.09   5
   1   9   7 12546.2 1393.92   4
   1  -9  -7 12725.9 1226.75   1
   1  -9 -11 25565.6 1894.33   5
  -1  -9 -11 23525.9 1844.47   2
  -1  -9  11 25725.0 1943.44   5
  -1  -9 -11 25069.4 1853.63   5
   1  -9 -11 26578.6 1912.74   2
   1   9  11 25120.0 1852.37   3
   1   9 -11 24302.8 1926.33   6
  -1   9  11 24943.0 1922.40   6
   1   9  11 23978.8 1906.94   6
  -1   9  13 28283.0 2461.70   4
  -1  -9  13 21949.7 1918.12   5
  -1  -9 -13 22369.3 1957.91   1
   1   9  13 24158.9 1876.72   6
   1  -9 -13 24739.2 1887.97   8
  -1  -9 -13 24596.7 1935.81   8
   1   9  13 23068.7 1820.42   3
  -1  -9 -13 22211.1 1809.15   2
   1   9  13 25373.6 1954.71   7
   1  -9 -13 24659.8 2073.41   1
   1  -9 -13 23984.1 1891.17   2
   1   9 -13 25134.5 1972.67   8
  -1   9  13 25594.9 1904.28   6
   1  -9 -13 25267.5 1858.24   5
  -1  -9  15 29575.0 2239.33   5
  -1  -9 -15 28445.6 2253.14   8
   1  -9 -15 27794.6 2193.83   2
  -1   9  15 32484.9 2822.95   4
   1  -9 -15 31900.6 2419.20   1
   1   9  15 29654.0 2312.67   7
   1   9  15 28743.3 2147.05   3
  -1  -9 -15 28172.7 2320.91   1
   1  -9 -15 27551.3 2141.99   5
   1  -9 -15 29390.5 2254.80   8
  -1  -9 -15 30322.9 2167.10   5
   1   9  15 28342.8 2186.36   6
  -1  -9 -15 26389.5 2117.60   2
  -1   9  15 30973.3 2233.20   6
   1   9  19-750.418 1102.07   6
  -1  -9  19 33.9652 1204.31   5
   1  -9 -19-48.0340 1188.58   8
   1  -9 -19 542.627 956.645   5
  -1   9  19 85.0713 1338.62   7
  -1  -9 -19-285.189 872.770   2
   1   9 -19 49.0641 1410.08   8
   1   9  19-1173.14 1398.76   7
   1  -9 -19-266.639 1069.80   2
   1  -9 -19-29.9898 1490.74   1
  -1   9  19-149.735 833.783   3
  -1  -9 -19-592.186 1374.76   1
  -1   9  19-1673.06 2281.83   4
  -1  -9 -19 619.203 1260.51   8
  -1  -9  19-2928.69 1584.59   7
  -1   9  19-390.767 1181.02   6
  -1  -9  21 2003.36 1674.80   7
   1  -9 -21-129.181 1643.27   1
  -1  -9 -21-842.662 1487.44   1
  -1   9  21 1168.42 1418.11   7
   1   9  21 3104.68 1544.85   7
   1   9  21-615.448 1257.69   6
   1   9 -21 275.142 1530.17   8
  -1   9  21 547.235 2511.29   4
  -1  -9 -21-623.646 1399.63   8
   1  -9 -21 443.207 1323.11   8
  -1   9  23 14720.4 1936.87   7
   1  -9 -23 14237.1 1827.15   8
   1   9 -23 14188.4 2159.20   8
  -1  -9  23 14130.7 2195.16   7
  -1  -9 -23 13641.8 1874.98   8
  -1   9  23 13683.1 3086.56   4
  -1  -9 -23 12463.6 1975.46   1
   1   9  23 13099.1 2025.31   7
   1  -9 -23 12168.4 2128.72   1
  -1  -9 -25 6482.35 1812.00   1
   1  -9 -25 5803.34 1681.81   8
  -1  -9 -25 7428.36 1726.34   8
   1   9 -25 8714.54 1941.43   8
  -1   9  25 7959.25 1778.85   7
  -1   9  25 6992.66 2980.48   4
   1  -9 -25 3862.90 1953.81   1
   1   9  25 8493.80 1952.72   7
  -1  -9  25 7484.05 2043.28   7
   1  11   3-4502.55 1732.02   4
  -1 -11  -3 9242.51 809.023   1
  -1 -11  -7 25302.2 1861.46   8
  -1  11   7 23310.4 2594.34   4
   1 -11  -7 24668.5 2012.50   2
   1  11   7 26417.2 2194.42   4
   1  11   7 27764.6 1904.45   7
   1 -11  -7 22497.6 2004.73   1
  -1 -11  -7 26526.2 1917.84   1
  -1 -11  -9 1666.26 870.288   1
  -1 -11  -9 689.640 734.270   8
   1  11   9 2455.90 1342.39   4
   1 -11  -9 1077.55 921.428   2
   1  11   9-46.4616 788.528   7
   1 -11 -11 32152.7 2584.63   2
   1 -11 -11 37258.1 2683.10   1
   1  11 -11 32355.2 2579.76   8
  -1  11  11 42038.5 3050.32   4
   1 -11 -11 35506.1 2546.06   8
   1 -11 -13 42326.7 3128.83   1
  -1 -11 -13 40876.2 3035.98   1
  -1  11  13 37748.2 2990.44   6
   1 -11 -13 42098.4 2962.79   8
   1  11 -13 41711.5 3019.79   8
  -1  11  13 46745.4 3453.21   4
   1  11  13 39913.1 3005.25   7
  -1 -11 -13 42280.8 2962.73   8
   1 -11 -13 41274.0 3007.65   2
   1 -11 -17 6829.05 1337.58   8
   1 -11 -17 6937.23 1304.21   2
   1  11 -17 6114.46 1476.72   8
  -1  11  17 5117.20 2308.74   4
  -1  11  17 6365.21 1414.43   7
  -1 -11 -17 6743.45 1327.33   8
   1  11  17 6404.77 1403.13   7
   1 -11 -17 6288.10 1612.53   1
  -1 -11 -17 5094.28 1435.87   1
   1  11  17 6505.57 1123.87   3
  -1  11  17 4210.37 1322.90   6
  -1 -11 -19 375.990 1355.55   8
  -1  11  19 326.668 1426.01   7
   1  11  19 1225.98 1425.39   7
   1  11 -19 1505.05 1478.79   8
   1 -11 -19 1619.77 1265.28   8
  -1  11  19 569.709 1350.51   6
   1 -11 -19 1249.35 1240.46   2
  -1  11  19-175.407 2501.21   4
  -1 -11 -19 1199.85 1479.45   1
   1 -11 -19 31.3551 1674.37   1
   1  11  19 1766.25 1025.19   3
  -1 -11 -23 15226.2 1988.83   8
   1  11  23 16681.7 2106.68   7
   1 -11 -23 15347.6 1892.47   8
   1  11 -23 15061.7 2166.05   8
  -1  11  23 14378.2 2019.60   7
  -1  11  23 15682.2 3248.15   4
  -1 -11 -23 11365.0 2039.76   1
   1 -11 -23 9048.38 2239.42   1
   1 -13   1 3612.37 1010.42   5
  -1  13  -1 2704.35 924.261   6
  -1 -13  -1 4305.05 985.920   5
  -1 -13   1 1344.96 907.764   2
   1 -13  -1 4302.47 1049.55   5
  -1 -13   1 4140.88 969.396   5
  -1 -13  -1 2033.67 914.317   2
   1  13   1 3423.28 1058.95   6
   1  13  -1 3044.99 1048.39   6
  -1  13   1 3472.53 984.453   6
  -1  13   3 7948.71 1163.45   6
   1 -13  -3 5749.00 1139.22   2
   1  13  -3 7145.53 1192.22   6
  -1 -13  -3 9982.71 1142.20   5
  -1 -13  -3 6909.40 900.631   1
  -1 -13   3 8564.39 1153.39   5
  -1 -13  -3 6629.35 1049.14   2
   1  13   3 8865.46 1215.45   6
  -1 -13   3 5727.22 1132.36   2
   1 -13  -3 8564.83 1209.14   5
  -1 -13  -5 31985.6 2203.38   5
  -1 -13   5 33526.6 2244.28   5
  -1 -13  -5 27712.9 2041.46   1
  -1 -13  -5 24555.5 2144.31   2
  -1 -13   5 20499.8 2173.15   2
   1 -13  -5 23305.8 2195.11   2
   1 -13  -5 33175.7 2283.23   5
   1  13   5 36594.7 2606.56   4
   1  13  -5 27751.0 2226.68   6
  -1  13   5 31817.4 2230.75   6
  -1 -13  -5 24121.5 1981.65   8
   1  13   5 30916.8 2260.35   6
  -1  13   7 8618.67 1290.75   6
   1 -13  -7 12143.9 1368.63   5
  -1 -13  -7 8799.59 1017.18   8
  -1 -13  -7 10146.6 1144.21   1
   1 -13  -7 8208.50 1299.54   2
  -1 -13  -7 8652.85 1160.17   2
   1  13   7 11710.4 1712.14   4
   1 -13  -7 8948.22 1274.30   1
   1  13  -7 9855.32 1318.60   6
  -1 -13   7 11011.9 1359.81   5
  -1 -13   7 7722.60 1326.86   2
  -1 -13  -7 9811.18 1233.84   5
   1  13   7 8074.77 1297.47   6
  -1 -13   9 190.847 1149.87   2
   1 -13  -9 480.232 1051.10   5
  -1 -13  -9 173.562 985.991   1
  -1 -13  -9 634.823 1000.55   5
  -1  13   9 765.686 1109.32   6
  -1 -13  -9 41.0572 928.224   2
   1  13  -9 379.443 1127.59   6
   1 -13  -9-405.811 1105.24   2
  -1 -13   9-1479.64 1188.22   5
   1  13   9 525.158 1137.95   6
   1 -13  -9 864.871 870.086   8
   1  13   9-851.487 925.804   7
  -1 -13  11 1673.38 1246.45   2
   1  13  11 1464.06 1679.41   4
   1  13 -11 849.325 1060.25   8
  -1 -13 -11 522.219 1021.48   5
   1 -13 -11 1928.00 1215.50   5
  -1 -13  11 1380.67 1175.33   5
   1 -13 -11 1361.65 962.319   8
  -1 -13 -11 1232.79 979.499   2
  -1  13  11 2314.50 2173.73   4
   1  13 -11 1803.49 1297.80   6
  -1  13  11 635.157 1154.14   6
   1 -13 -11-139.393 1226.36   1
   1 -13 -11 1403.50 1183.80   2
  -1 -13 -11 1031.18 923.067   8
   1  13  11 75.0102 1105.80   6
  -1 -13 -13 43025.1 3071.88   5
   1  13 -13 40870.6 3106.88   8
   1 -13 -13 48021.2 3150.43   5
  -1 -13  13 45562.7 3193.67   5
  -1  13  13 39217.3 3159.38   6
   1  13  13 40843.9 3096.71   6
   1  13  13 38176.0 3097.83   7
  -1 -13 -15 37294.4 2594.02   5
   1 -13 -15 30659.0 2562.14   8
  -1 -13 -15 28152.0 2558.18   2
   1 -13 -15 34823.4 2819.10   1
  -1 -13 -15 33922.9 2709.21   1
   1  13  15 33492.3 2674.10   6
   1  13  15 37376.3 3250.20   4
  -1 -13  15 33727.2 2743.17   5
  -1  13  15 42235.2 3393.60   4
   1 -13 -15 38404.5 2634.53   5
   1  13  15 31168.8 2671.85   7
   1  13  15 33195.1 2558.32   3
   1 -13 -15 30591.3 2703.23   2
  -1 -13 -15 34379.4 2614.70   8
  -1  13  15 34183.7 2699.14   6
  -1  13  17 8215.22 1621.28   6
   1 -13 -17 5831.79 1327.24   8
  -1 -13  17 7403.03 1607.69   5
   1  13 -17 7709.59 1633.64   8
   1 -13 -17 6009.04 1328.27   5
   1 -13 -17 6997.02 1743.30   1
  -1 -13 -17 8575.02 1422.37   8
   1  13  17 7631.84 1503.28   6
   1  13  17 6903.44 1294.94   3
   1  13  17 6590.71 1480.52   7
  -1 -13 -17 8169.36 1277.10   5
   1 -13 -17 6735.34 1497.49   2
   1  13  17 8017.12 2464.51   4
  -1 -13 -17 5056.87 1236.21   2
  -1  13  17 5794.48 2540.28   4
  -1 -13 -17 7257.57 1648.30   1
   1 -13 -21 8923.48 1640.77   8
  -1 -13  21 8029.56 1730.73   5
  -1  13  21 15653.2 3380.50   4
   1  13 -21 8847.28 1864.55   8
   1 -13 -21 13925.1 2153.86   1
  -1 -13 -21 9613.79 1729.59   8
   1  13  21 10860.1 1441.04   3
   1  13  21 10193.1 1906.68   7
  -1  13  21 8065.30 1855.17   7
   1  13  21 8708.55 1696.62   6
  -1 -13 -21 10696.9 1949.59   1
   1 -13 -23 5401.40 1653.76   8
  -1 -13 -23 2657.02 1865.41   1
  -1  13  23 5990.43 1872.61   7
   1 -13 -23 3750.11 2073.97   1
   1  13 -23 9729.89 1992.71   8
  -1 -13 -23 5112.99 1697.75   8
  -1  13  23 1961.49 3366.83   4
   1  13  23 6124.93 1900.24   7
  -1  15   1 1462.41 1104.49   6
  -1 -15   1 1874.74 1086.89   5
  -1  15  -1 975.623 1069.28   6
   1 -15  -1 1901.42 1159.19   5
  -1 -15  -1 1687.06 1131.34   5
  -1 -15  -1 157.143 1032.95   2
   1 -15   1 294.875 1159.72   5
  -1 -15   1 26.9143 1032.58   2
   1  15   1 1291.23 1216.06   6
   1  15  -1 2246.80 1187.79   6
   1 -15  -3 10684.9 1576.85   2
  -1 -15  -3 12529.6 1304.49   1
  -1 -15   3 16861.4 1592.17   5
   1 -15  -3 16968.3 1634.13   5
  -1 -15   3 12207.0 1591.48   2
  -1  15   3 14904.5 1598.50   6
  -1 -15  -3 9059.35 1472.29   2
  -1 -15  -3 17042.1 1576.56   5
   1  15   3 13654.1 1582.83   6
   1  15  -3 14887.7 1588.56   6
   1 -15  -5 9720.17 1626.27   2
  -1 -15   5 19911.2 1710.96   5
   1 -15  -5 18842.6 1742.37   5
  -1 -15  -5 11273.9 1398.38   1
  -1 -15  -5 12584.4 1555.61   2
  -1 -15  -5 18654.0 1651.83   5
  -1 -15   5 7655.81 1598.12   2
   1  15   5 19565.0 1749.42   6
   1  15  -5 17134.8 1689.93   6
  -1  15   5 18138.7 1669.83   6
   1  15   5 26490.7 3679.24   4
  -1 -15  -7 3245.72 1061.16   1
  -1  15   7 2452.03 1256.72   6
   1 -15  -7 2976.60 1301.22   5
  -1 -15  -7 1782.79 938.172   8
  -1 -15   7 2965.19 1282.89   5
  -1 -15  -7 4136.26 1202.38   5
   1  15   7 3564.11 2121.20   4
   1 -15  -7 3049.29 1243.44   2
  -1 -15   7 1141.56 1234.64   2
   1  15  -7 4368.96 1347.39   6
  -1 -15  -7 3705.06 1175.04   2
   1  15   7 2082.28 1388.43   6
  -1  15  11 3428.99 1321.16   6
  -1 -15  11 2116.30 1442.92   2
   1 -15 -11 2591.88 1111.45   8
   1  15  11 2771.20 1146.75   7
  -1 -15 -11 2736.92 1270.92   1
   1  15 -11 1553.58 1448.09   6
  -1  15  11 4604.74 2732.14   4
  -1 -15 -11 1853.19 1192.85   2
  -1 -15  11 2515.03 1464.13   5
   1 -15 -11 2713.34 1414.94   2
   1  15  11 2080.45 2130.98   4
   1  15  11 2058.50 1439.16   6
  -1 -15 -11 2813.99 1208.46   5
  -1 -15 -11 2791.90 1065.73   8
   1 -15 -11 1594.85 1403.23   1
   1 -15 -11 2417.62 1340.94   5
  -1  15  13 6652.04 1701.39   6
  -1 -15  13 7549.63 1600.44   5
   1  15  13 6238.54 2210.20   4
   1  15  13 7932.56 1440.56   7
  -1 -15 -13 6007.50 1390.15   2
   1 -15 -13 6864.42 1581.66   2
  -1 -15 -13 7637.32 1384.75   5
  -1 -15 -13 8525.56 1293.81   8
   1 -15 -13 8212.87 1614.64   5
   1  15 -13 6993.09 1538.87   6
  -1  15  13 7075.14 2657.20   4
   1 -15 -13 6729.45 1287.61   8
   1 -15 -13 7567.14 1641.99   1
   1  15  13 8333.29 1559.06   6
  -1 -15 -13 9143.37 1512.30   1
  -1 -15 -15 23244.1 2032.77   5
   1 -15 -15 23351.2 2128.75   5
  -1 -15 -15 22549.8 1975.51   8
   1 -15 -15 18874.4 2260.78   1
   1 -15 -15 16739.8 2160.96   2
  -1  15  15 22003.2 3266.78   4
   1  15  15 20295.3 2114.30   7
  -1 -15 -15 22565.5 2174.43   1
  -1 -15  15 24249.2 2313.85   5
   1  15  15 21129.1 2232.56   6
  -1  15  15 19543.2 2169.94   6
   1 -15 -15 20365.8 1988.45   8
   1  15  15 20107.4 2834.71   4
  -1 -15 -19-311.647 1350.70   5
   1 -15 -19 261.844 1382.52   5
   1 -15 -19-993.332 1887.58   1
  -1  15  19 1109.01 1643.51   6
  -1 -15  19 1076.85 1657.90   5
  -1 -15 -19 447.467 1338.63   2
   1  15  19 1571.31 1577.07   7
   1 -15 -19-25.2996 1365.59   8
  -1 -15 -19 1675.54 1441.78   8
  -1  15  19 3071.89 2858.92   4
   1 -15 -19-2019.02 1642.63   2
   1  15  19 1075.59 1300.17   3
   1  15  19-899.880 2725.66   4
  -1  15  19-33.3108 1653.88   7
  -1 -15 -19 935.432 1655.93   1
   1  15 -19-1457.37 1726.92   8
   1  15  19-353.812 1680.85   6
  -1  15  21-7642.08 3439.62   4
   1  15  21-3922.14 3173.96   4
   1 -15 -21-986.096 2024.77   1
  -1 -15  21 1567.77 1689.68   5
  -1 -15 -21 1998.65 1569.87   8
   1 -15 -21 3259.51 1455.36   8
  -1  15  21 1873.23 1841.00   7
   1  15  21 1180.06 1737.79   7
  -1 -15 -21 1952.00 1777.70   1
   1  15  21-4284.41 1869.54   6
   1  15  21-2054.51 1446.42   3
   1 -17  -1-1635.61 1541.86   5
  -1 -17  -1-1504.76 1418.05   5
  -1 -17   1-2881.93 1387.95   5
   1 -17   1-4275.62 1580.17   5
   1  17   1-3526.24 1505.12   6
  -1 -17  -3 3548.66 1229.07   1
   1 -17  -3 4202.39 1578.47   2
  -1 -17  -3 15724.9 1631.22   5
  -1 -17   3 14376.7 1648.73   5
  -1  17   3 10828.7 1577.97   6
  -1 -17  -3 5485.62 1480.80   2
   1  17   3 14293.3 1662.88   6
  -1 -17   3 9101.80 1562.54   2
   1 -17  -3 12923.4 1658.83   5
   1  17  -3 8623.85 1588.03   6
   1  17  -5 5085.34 1479.51   6
  -1 -17   5 8034.50 1523.35   5
   1 -17  -5 2629.01 1451.14   2
   1 -17  -5 9073.97 1611.11   5
  -1 -17  -5 3348.72 1358.28   2
   1  17   5 7489.14 1569.52   6
  -1 -17  -5 5691.32 1207.03   1
  -1 -17  -5 7980.42 1415.94   5
  -1 -17   5 2450.45 1439.30   2
  -1  17   5 9028.16 1525.13   6
   1  17  -7 2411.03 1453.52   6
  -1 -17   7 6394.88 1534.85   5
  -1  17   7 3635.92 1433.89   6
  -1 -17  -7 4271.29 1246.52   1
   1 -17  -7 3550.74 1563.82   5
  -1 -17  -7 1555.30 1288.38   2
   1 -17  -7 1089.20 1431.66   2
  -1 -17  -7 5442.73 1447.81   5
   1  17   7 5019.82 1570.56   6
  -1 -17   7 3519.68 1479.24   2
   1  17  -9 484.008 1427.87   6
   1 -17  -9 2173.55 1432.42   1
  -1 -17   9-429.163 1464.13   2
  -1 -17  -9-771.111 1400.99   5
   1 -17  -9-196.877 1511.67   5
  -1  17   9-378.077 1447.42   6
   1 -17  -9-1431.23 1444.67   2
   1  17   9 332.482 1510.54   6
  -1 -17  -9-372.909 1288.58   2
  -1 -17   9-1069.42 1585.74   5
   1  17  11-475.749 2639.81   4
  -1  17  11 2089.47 1511.45   6
   1  17 -11 1009.49 1517.42   6
  -1 -17 -11 1808.54 1185.15   8
   1  17  11 2353.76 1239.37   7
  -1  17  11 2759.44 4287.44   4
  -1 -17  11 3013.67 1634.15   5
  -1 -17 -11 691.033 1436.66   5
   1 -17 -11 2457.44 1485.00   5
   1 -17 -11 1913.67 1561.09   1
  -1 -17 -11 2248.04 1377.62   1
  -1 -17 -11 1718.19 1350.86   2
   1  17  11 1732.94 1612.40   6
   1 -17 -11 682.508 1558.41   2
  -1 -17 -13 127.763 1457.54   5
   1 -17 -13-1349.65 1655.24   5
  -1 -17  13-3848.05 1912.62   5
   1 -17 -13-3362.70 1832.71   1
  -1 -17 -13-3837.78 1622.71   1
   1  17  13-4917.22 1942.88   6
  -1 -17 -15 21456.4 2001.93   5
   1 -17 -15 16703.5 2081.51   5
  -1 -17  15 19230.3 2237.92   5
   1 -17 -15 18933.2 2280.93   1
   1 -17 -15 11261.4 2176.89   2
  -1 -17 -15 16740.1 2109.51   1
  -1  17  15 12906.8 2099.98   6
   1 -17 -15 17918.1 1912.59   8
   1  17  15 16591.2 2034.36   7
  -1  17  15 15973.5 3604.32   4
   1  17  15 16383.8 2974.75   4
  -1 -17 -15 18022.0 1846.41   8
   1  17  15 14667.8 2188.26   6
  -1  17  17 13600.1 2058.46   6
   1 -17 -17 16620.2 2213.45   1
  -1 -17 -17 17322.0 1841.37   5
   1 -17 -17 16426.1 1967.10   5
   1 -17 -17 14283.1 1801.47   8
   1  17  17 15191.0 1975.48   7
  -1 -17 -17 13264.5 1748.02   8
  -1 -17 -17 13860.6 2046.50   1
   1  17  17 13005.5 2091.05   6
   1 -17 -17 13138.5 2089.89   2
  -1 -17 -17 8810.96 1847.97   2
   1  17  17 18058.8 3025.44   4
   1  17  17 13098.0 1834.58   3
  -1 -17  17 16181.2 2148.48   5
  -1  17  17 17075.8 3346.07   4
  -1 -17 -19-1748.08 1532.11   5
  -1  17  19-7698.05 3357.16   4
  -1 -17 -19-3812.24 1610.70   2
   1 -17 -19-5054.31 1760.97   5
  -1 -17  19-1948.54 1898.47   5
  -1 -17 -19-1188.92 1661.21   8
  -1 -17 -19-1085.38 1832.49   1
   1 -17 -19-5195.08 2028.80   2
  -1  19   1 622.177 1400.28   6
  -1  19  -1 1403.67 1323.65   6
  -1 -19   1 35.5378 1523.89   2
   1 -19   1 1305.34 1556.71   5
   1  19  -1 1153.63 1521.23   6
  -1 -19   1 91.9598 1470.82   5
  -1 -19  -1 272.888 1473.37   5
   1 -19  -1 1629.23 1600.91   5
  -1 -19  -1-448.977 1521.37   2
   1  19   1 27.5168 1440.48   6
  -1  19   3 4751.09 1518.68   6
  -1 -19  -3 4546.37 1569.33   5
   1 -19  -3 3918.94 1665.47   5
  -1 -19   3 2690.87 1517.61   2
   1  19  -3 1923.00 1532.44   6
  -1 -19   3 2685.46 1586.70   5
  -1 -19  -3 3517.54 1535.75   2
   1  19   3 3801.22 1672.27   6
   1  19  -5 4520.32 1609.99   6
   1 -19  -5 3542.32 1637.72   2
  -1 -19  -5 4725.94 1600.62   2
  -1  19   5 5897.03 1618.05   6
   1 -19  -5 9594.07 1800.70   5
  -1 -19   5 10125.7 1742.36   5
  -1 -19  -5 8342.90 1611.84   5
   1  19   5 8731.21 1729.87   6
  -1 -19   5 3126.16 1683.78   2
  -1 -19  -7 790.812 1430.60   2
  -1  19   7-3881.41 1721.87   6
   1 -19  -7-728.777 1620.85   2
   1 -19  -7-989.671 1451.36   1
  -1 -19  -7 1352.02 1558.09   5
  -1 -19   7 2088.28 1678.85   5
   1  19  -7-111.137 1622.65   6
   1 -19  -7 479.930 1647.66   5
  -1 -19   7 1264.46 1622.31   2
   1  19   7 1009.95 1718.31   6
  -1  19  11-4236.58 1928.19   6
  -1 -19 -11-2985.81 1430.46   8
   1 -19 -11-864.516 1722.23   1
  -1 -19 -11-1941.54 1603.28   5
  -1 -19 -11-193.689 1514.19   1
   1  19  11 411.940 1335.80   7
  -1 -19  11-1262.05 1912.98   5
   1 -19 -11-31.5986 1801.17   5
  -1 -19 -11 131.030 1577.84   2
   1 -19 -11-1350.06 1723.31   2
   1  19  11-2741.72 1882.21   6
   1  19 -11-1670.42 1743.11   6
   1  19 -13 2147.77 1909.48   6
  -1 -19  13 14599.8 2393.07   5
  -1 -19 -13 11989.0 1898.45   1
   1 -19 -13 14700.3 1994.82   5
  -1 -19 -13 15019.1 1917.55   5
   1  19  13 18541.8 3448.86   4
  -1  19  13 24843.1 5588.52   4
   1 -19 -13 5678.61 2064.51   2
  -1 -19 -13 5177.22 1840.46   2
  -1  19  13 12239.9 2032.56   6
   1 -19 -13 11582.1 2053.15   1
   1  19  13 15585.7 1777.98   7
  -1 -19 -13 13312.5 1696.30   8
   1  19  13 11928.5 2090.99   6
   1 -19 -15 5470.90 2009.46   2
  -1  19  15 10023.9 2018.55   6
   1  19  15 9284.66 1772.05   7
   1 -19 -15 11531.5 1941.91   5
  -1 -19  15 9749.85 2332.93   5
  -1 -19 -15 10086.5 1724.85   5
  -1 -19 -15 8257.43 1598.63   8
   1 -19 -15 11547.6 2200.41   1
   1 -19 -15 8297.98 1605.80   8
  -1  19  15 11608.3 4276.95   4
  -1 -19 -15 11093.0 1967.51   1
  -1 -19 -15 3744.71 1799.09   2
   1  19  15 8185.73 3051.13   4
   1  19  15 5887.84 2011.75   6
  -1  21   1-30.9442 1681.71   6
   1 -21  -1-370.178 1813.15   5
   1  21  -1-30.0011 1684.71   6
  -1 -21  -1 33.7644 1680.66   5
   1  21   1-1712.51 1619.97   6
  -1 -21   1 119.126 1754.95   2
  -1 -21  -1 38.9774 1661.44   2
  -1 -21   1 410.834 1702.95   5
   1  21  -3 900.776 1675.75   6
  -1  21   3 3229.81 1597.24   6
  -1 -21   3-173.650 1763.39   5
   1  21   3-512.645 1716.03   6
   1 -21  -3 3092.96 1845.72   5
  -1 -21  -3 3141.44 1755.84   5
  -1 -21  -3 684.288 1665.72   2
  -1 -21   3 323.297 1649.09   2
  -1 -21   5 41.2995 1736.77   2
   1  21  -5 1236.43 1682.69   6
  -1  21   5 2243.80 1672.75   6
  -1 -21   5 141.923 1844.14   5
  -1 -21  -5 2072.80 1696.37   2
  -1 -21  -5 2673.49 1671.71   5
   1 -21  -5 1148.25 1937.72   5
   1  21   5 2667.26 1778.06   6
   1  21  -7-60.7672 1695.47   6
  -1  21   7 1542.12 1692.35   6
  -1 -21   7 895.187 1798.44   2
   1 -21  -7 2476.19 1777.65   2
   1 -21  -7 2666.23 1964.10   5
  -1 -21   7-326.114 1941.11   5
  -1 -21  -7 1744.25 1713.72   5
  -1 -21  -7 674.081 1687.13   2
   1  21   7 3739.35 1885.05   6
  -1  21   9 1690.96 1751.52   6
   1  21  -9 683.532 1813.60   6
  -1 -21  -9 1404.48 1650.72   2
  -1 -21   9 148.390 1991.87   5
   1 -21  -9 341.675 1786.58   2
  -1 -21  -9 417.838 1762.02   5
   1 -21  -9 247.815 1873.99   5
   1 -21  -9-401.030 1728.09   1
  -1 -21   9-2254.03 1896.38   2
   1  21   9-2193.37 1859.23   6
  -1  21  11 3105.79 1918.60   6
   1  21 -11 608.215 1822.17   6
   1 -21 -11 642.856 1930.51   2
   1 -21 -11-584.015 1871.38   1
   1 -21 -11 2535.98 2029.15   5
  -1 -21  11 2196.56 2057.08   5
  -1 -21 -11 5080.62 1813.86   5
  -1 -21 -11 848.509 1667.94   2
   1  21  11 1309.56 1918.23   6
   1  23  -1-259.759 1828.29   6
  -1 -23   1 43.7025 1886.91   2
  -1 -23  -1-901.869 1853.33   5
  -1 -23   1 1583.04 1956.97   5
   1 -23  -1-245.060 1967.94   5
   1  23   1 32.5005 1834.67   6
  -1 -23  -1 43.1075 1933.61   2
  -1 -23   3 44.4323 1915.44   2
   1  23  -3 422.970 1815.59   6
  -1  23   3 400.516 1683.21   6
  -1 -23  -3 744.504 1930.28   5
  -1 -23   3 38.2199 1977.60   5
   1  23   3-1173.38 1913.18   6
  -1 -23  -3-3353.84 2016.32   2
   1 -23  -3 3320.64 2084.35   5
  -1 -23  -5-2441.75 1955.95   2
  -2   0   4-89.8956 485.353   4
   2   0  -6 68861.3 4267.51   1
  -2   0   6 60811.6 4280.22   4
   2   0  -6 64301.2 4219.71   8
  -2   0   8 13.0873 750.344   4
   2   0  -8 9.52025 409.006   8
   2   0  -8-12.5235 550.347   1
   2   0 -10 3418.70 599.493   8
   2   0 -10 3065.98 739.498   1
  -2   0  10 3238.33 985.452   4
  -2   0  12-524.987 1062.33   4
   2   0  12-1434.03 725.904   7
   2   0 -12 87.8883 794.427   1
  -2   0  12 312.911 631.296   7
   2   0 -12 125.146 617.565   8
  -2   0 -14-1777.40 1208.38   8
   2   0 -16 249.914 1067.88   1
   2   0 -16 1085.21 904.830   8
  -2   0 -16 624.737 866.344   1
   2   0  16-434.762 1004.23   7
  -2   0 -16 50.9223 1048.28   8
  -2   0  16 164.408 888.949   7
   2   0 -18 130154. 9146.79   1
  -2   0  18 128905. 9101.49   7
  -2   0 -18 135571. 9184.94   8
   2   0 -18 151348. 9112.60   8
   2   0  18 141955. 9192.47   7
  -2   0 -18 141880. 9131.22   1
  -2   0 -20-2517.50 1452.46   8
  -2   0 -22 10343.4 1505.86   1
  -2   0 -22 11863.5 1750.19   8
   2   0  22 8847.61 1711.26   7
   2   0 -22 12166.5 1787.84   1
  -2   0  22 7599.78 1554.65   7
   2   0 -22 9367.78 1508.98   8
   2   0  24-2362.61 1741.36   7
   2   0 -24-1973.19 1506.60   8
  -2   0  24 679.729 1532.07   7
   2   0 -26 6694.35 1643.45   8
   2   0 -26 1259.16 1789.87   1
  -2   0 -26-171.745 1480.02   1
  -2   0  26 3991.81 1713.77   7
  -2   0 -26 5047.76 1831.86   8
   2   0  26 3146.01 1814.12   7
   2   2  -2 19260.4 1297.92   3
   2   2  -4 17054.1 1265.39   3
  -2  -2   4 19353.7 1334.84   4
  -2  -2   4 17717.4 1286.15   5
  -2  -2   6 8827.46 662.267   5
  -2  -2   6 8727.98 628.332   2
   2   2  -6 9558.67 775.697   1
   2   2  -6 8717.93 690.489   8
   2  -2  -6 8532.96 712.129   8
  -2  -2   6 8448.90 826.875   4
  -2   2   6 8812.88 920.017   4
   2   2  -6 8783.52 636.008   3
  -2  -2   8 33106.1 2251.32   5
   2   2  -8 36517.2 2361.91   1
  -2   2   8 32800.8 2442.75   4
  -2  -2   8 33259.6 2237.26   2
   2  -2  -8 35711.6 2322.80   8
   2   2  -8 36488.6 2313.94   8
  -2  -2  -8 31268.9 2380.65   8
   2   2  -8 34672.1 2239.29   3
  -2  -2   8 32169.3 2417.74   4
   2  -2  -8 37855.9 2399.39   1
   2   2   8 34780.3 2393.54   7
   2   2 -10 124.084 654.064   1
  -2   2  10 119.533 903.422   4
  -2  -2 -10-120.357 499.519   1
  -2  -2  10-170.179 532.852   7
   2  -2 -10 247.502 510.206   8
   2   2 -10 132.931 525.158   8
  -2  -2 -10 397.345 590.762   8
   2   2  10 490.174 588.173   7
   2  -2 -10 515.129 682.962   1
   2  -2 -12 10208.3 1167.82   1
  -2  -2  12 10722.1 1037.06   7
   2   2 -12 10785.3 1144.12   1
  -2  -2 -12 11156.1 1039.61   1
   2   2  12 9709.93 1108.57   7
   2   2 -12 11477.8 1039.01   8
   2   2  14 1452.88 914.898   7
   2  -2 -14 700.759 759.849   8
  -2  -2 -14 1622.01 781.035   1
  -2  -2 -14 613.872 887.489   8
  -2   2  14 154.655 1366.11   4
   2   2  16 28070.7 2181.28   7
   2  -2 -16 25139.4 2060.22   8
  -2   2  16 28303.5 2512.51   4
   2  -2 -16 24516.6 2205.20   1
   2   2 -16 30064.9 2201.94   1
  -2  -2 -16 25384.2 2148.24   8
   2   2 -16 27281.0 2074.89   8
  -2   2  16 27429.1 2112.26   7
  -2  -2 -16 26635.4 2071.59   1
  -2  -2  16 24543.6 2058.78   7
   2   2 -18 6914.39 1366.06   1
  -2  -2 -18 7147.72 1131.74   1
   2  -2 -18 6293.33 1420.46   1
  -2   2 -18 7184.08 1506.58   8
  -2  -2  18 6272.78 1204.12   7
   2  -2 -18 7389.93 1178.44   8
   2   2 -18 7825.87 1209.75   8
   2   2  18 8639.25 1329.82   7
  -2   2  18 7245.34 1201.59   7
  -2  -2 -18 10234.0 1290.88   8
   2  -2  20 45482.8 4235.61   7
  -2   2 -20 61486.9 4409.31   8
  -2  -2  20 59271.0 4234.16   7
   2  -2 -20 54202.1 4317.50   1
   2   2 -20 60979.7 4282.58   1
  -2   2  20 58153.3 4232.63   7
  -2  -2 -20 65231.3 4242.33   8
   2   2  20 64960.8 4323.75   7
   2  -2 -20 56203.8 4187.01   8
  -2  -2 -20 68436.7 4209.76   1
   2   2 -20 58258.3 4178.14   8
   2  -2 -22 231.028 1254.28   8
   2   2 -22-290.605 1502.97   1
  -2  -2  22 666.468 1352.02   7
  -2  -2 -22-113.712 1191.09   1
   2   2  22-1088.90 1440.25   7
  -2  -2 -22 1991.76 1379.29   8
  -2   2 -22 910.734 1690.11   8
   2  -2 -22 902.423 1554.20   1
  -2   2  22-899.749 1324.44   7
   2   2 -22 1521.94 1301.55   8
   2  -2  22 1716.93 1491.83   7
   2   2 -26-2964.58 1549.77   8
  -2   2 -26-2016.79 1943.40   8
  -2  -2 -26 35.5365 1710.55   8
  -2  -2  26 2442.97 1641.35   7
   2   2 -26 134.261 1736.03   1
  -2  -2 -26-959.127 1461.67   1
   2  -2 -26 538.252 1522.04   8
   2  -2 -26-715.245 1770.91   1
   2  -2  26 2561.76 1759.53   7
  -2   2  26 347.917 1628.14   7
   2   2  26-41.4329 1772.79   7
  -2  -4   0 88.1247 203.467   2
   2   4   0-49.0153 222.857   3
  -2  -4   0-57.8387 230.888   5
  -2  -4  -2 194721. 12916.8   5
  -2  -4   2 198827. 12913.6   5
   2   4   2 203340. 12915.6   3
   2   4  -2 210358. 12913.4   3
  -2  -4   2 199188. 12906.2   2
  -2  -4  -2 199299. 12919.4   2
  -2  -4  -4 34004.7 2323.17   5
  -2  -4   4 34124.4 2308.34   5
  -2  -4   4 34370.5 2301.81   2
   2   4  -4 33643.0 2296.67   1
   2   4  -4 37321.1 2278.82   8
  -2  -4   4 35204.2 2314.39   4
   2   4   4 36308.9 2312.14   3
  -2  -4  -4 32237.4 2336.47   8
   2   4  -4 34605.9 2307.72   3
  -2  -4  -6 11084.5 1005.52   5
  -2  -4   6 13208.3 957.783   2
   2   4  -6 14558.4 959.622   8
   2   4  -6 13214.2 1004.90   1
  -2  -4   6 12944.1 967.158   5
   2  -4  -6 14064.1 1002.78   8
   2   4   6 12663.0 966.054   3
  -2   4   6 12564.7 1271.13   4
  -2  -4  -6 14302.9 1005.51   1
  -2  -4   6 13174.3 1049.49   4
   2   4   6 13021.7 1041.89   7
  -2  -4  -6 12032.5 1040.39   8
   2   4  -6 13374.2 951.298   3
  -2   4   8 5545.14 1023.05   4
  -2  -4   8 6108.17 583.753   5
   2  -4  -8 6982.93 817.217   1
   2   4   8 4782.04 631.964   3
   2   4  -8 6316.93 713.114   1
   2   4   8 6768.86 736.308   7
  -2  -4  -8 6117.54 748.007   8
  -2  -4  -8 6942.71 675.642   1
  -2  -4   8 5736.79 620.386   7
   2   4  -8 5823.56 630.114   8
   2   4  -8 6584.60 632.437   6
  -2  -4   8 6205.02 583.821   2
   2  -4  -8 6502.42 658.251   8
  -2  -4  10 45876.3 3170.89   5
   2  -4 -10 49283.7 3323.37   1
  -2  -4  10 48555.8 3178.76   2
  -2   4  10 45701.5 3395.73   4
   2   4 -10 48826.2 3264.01   1
   2  -4 -10 47876.0 3246.11   8
   2   4 -10 49979.0 3225.92   8
  -2  -4  10 44546.8 3221.83   7
  -2  -4 -10 48113.9 3295.18   8
   2   4  10 50591.8 3301.97   7
   2   4 -10 52244.2 3196.09   6
  -2  -4 -10 48047.6 3264.19   1
  -2  -4  12 7059.81 612.684   5
  -2  -4  12 7406.67 806.103   7
   2  -4 -12 4692.96 617.403   5
   2   4 -12 5692.60 832.817   8
   2   4 -12 4709.78 945.577   1
  -2  -4  12 5624.97 686.521   2
   2   4 -14 826.750 591.099   6
   2  -4 -14 2623.81 1028.65   1
  -2  -4  14 1333.99 507.613   5
  -2  -4  14 1064.73 792.187   7
   2  -4 -14 938.299 805.727   8
  -2  -4 -14 1649.63 880.986   8
  -2   4  14 2527.90 1354.51   4
   2  -4 -14 1943.85 431.338   5
   2   4  14 1266.48 920.179   7
  -2  -4 -14 2008.46 812.373   1
   2  -4 -16 124.297 1127.71   1
   2  -4 -16 415.074 372.070   5
  -2  -4  16 553.767 476.663   5
   2  -4 -16 1058.23 906.032   8
   2   4 -16-160.853 943.578   8
   2   4  16 870.591 1062.08   7
  -2   4  16 891.576 1579.58   4
  -2  -4 -16 1181.01 886.355   1
  -2  -4 -16 155.791 977.765   8
   2   4 -16 1039.93 1031.95   1
   2   4  18 31885.6 2527.71   7
  -2  -4  18 27643.7 2079.30   5
   2  -4 -18 34249.3 2412.65   8
  -2   4  18 33241.8 2854.51   4
   2  -4 -18 27575.0 2539.00   1
   2   4 -18 31908.5 2414.87   8
  -2  -4 -18 35019.0 2431.75   1
  -2  -4  18 28010.9 2400.06   7
  -2   4  18 34568.2 2471.47   7
   2   4 -18 31685.1 2511.09   1
  -2  -4 -18 33591.1 2462.71   8
   2   4  20 2406.02 1359.68   7
   2  -4 -20 615.392 1191.04   8
   2   4 -20 868.283 1251.05   8
   2   4 -20 1610.51 1369.64   1
   2  -4 -20 1939.06 1469.56   1
  -2  -4 -20 1774.95 1133.20   1
  -2  -4 -20 1308.44 1250.43   8
  -2   4  20 1618.77 1258.18   7
  -2   4  20 1942.24 1999.66   4
  -2  -4  20 1627.43 1270.43   7
   2   4 -22 13043.6 1645.04   8
   2   4 -22 11745.2 1717.67   1
   2   4  22 13708.9 1828.97   7
  -2  -4 -22 12271.9 1754.28   8
   2  -4 -22 9474.82 1851.79   1
  -2   4  22 9697.26 1647.72   7
  -2   4  22 9266.28 2438.58   4
   2  -4 -22 9427.84 1561.19   8
  -2  -4 -22 12937.7 1576.20   1
  -2  -4  22 10412.7 1674.10   7
  -2   4  26 7726.51 2757.02   4
   2   4 -26 5394.31 1744.49   8
   2   4  26 4216.39 1827.05   7
   2   4 -26 3042.78 1777.80   1
  -2  -4 -26 6890.43 1801.19   8
  -2   4  26 5461.88 1666.22   7
   2  -4 -26 5418.14 1595.04   8
   2  -4 -26 1932.41 1879.05   1
  -2  -4 -26 1713.56 1510.92   1
  -2  -4  26 4709.56 1722.64   7
   2   4 -28-909.093 1819.14   8
  -2  -4 -28 35.5701 1743.58   8
  -2   4  28-3117.99 2984.66   4
   2   4 -28-2079.30 1903.36   1
   2  -4 -28 932.141 1978.53   1
   2  -4 -28-2245.32 1697.60   8
  -2  -6   0 61419.1 3857.12   2
   2   6   0 57615.8 3860.60   3
  -2  -6   0 57034.9 3859.81   5
  -2  -6   2 22636.6 1600.34   5
  -2  -6  -2 23025.3 1584.26   2
  -2  -6   2 24005.7 1592.86   2
   2   6   2 24023.7 1563.45   7
   2   6   2 21661.7 1590.73   3
  -2  -6  -2 22840.9 1594.84   5
  -2  -6  -2 22081.3 1542.65   8
  -2  -6  -4 2366.50 445.384   5
  -2  -6   4 1887.88 441.699   5
  -2  -6  -4 1946.00 382.256   2
   2   6  -4 2206.58 547.016   6
  -2  -6  -4 1692.32 434.683   8
  -2  -6  -4 1739.09 376.648   1
   2   6   4 1772.40 433.687   7
  -2  -6   4 1987.70 435.797   2
   2   6   4 1310.26 413.860   3
  -2  -6  -6 21473.2 1481.69   5
  -2  -6  -6 20677.8 1472.33   2
  -2  -6   6 20819.9 1480.68   2
  -2  -6   6 20312.2 1472.87   5
   2   6   6 21191.8 1507.90   7
   2   6   6 22101.7 1475.48   3
   2   6  -6 19555.2 1437.45   1
   2   6  -6 20651.6 1411.86   8
  -2  -6  -6 21853.1 1506.87   8
  -2  -6   6 19247.8 1411.71   7
   2   6  -6 20517.2 1504.07   6
  -2   6   6 22775.4 1924.22   4
  -2  -6  -6 21954.8 1476.90   1
  -2  -6  -8 204645. 12951.7   5
   2  -6  -8 198218. 13012.7   1
  -2  -6   8 198248. 12942.3   2
   2   6  -8 197347. 12935.8   1
   2   6   8 212545. 12986.5   7
   2  -6  -8 200059. 12964.4   8
  -2  -6  -8 216200. 12979.7   8
   2   6  -8 200182. 12917.8   8
  -2   6   8 206439. 13076.2   4
  -2  -6   8 190267. 12928.1   7
  -2  -6   8 194728. 12930.1   5
   2   6   8 200404. 12941.1   3
  -2  -6  -8 201125. 12961.0   1
   2   6  -8 204746. 12938.8   6
  -2  -6  -8 201338. 12944.1   2
  -2  -6 -10 16982.2 1315.97   8
  -2  -6  10 13357.6 1215.48   7
  -2  -6 -10 15196.3 1220.93   5
  -2  -6 -10 16189.4 1182.81   2
  -2  -6  10 13737.3 1174.35   5
   2  -6 -10 14410.9 1381.22   1
   2  -6 -10 14568.7 1204.29   5
  -2  -6  10 15083.9 1208.67   2
   2   6 -10 16801.0 1267.16   6
   2   6  10 15026.4 1167.40   3
   2   6 -10 16029.4 1292.94   1
  -2  -6 -10 14659.3 1261.66   1
   2   6  10 15199.0 1319.82   7
   2   6 -10 16853.1 1234.01   8
  -2  -6 -12 84167.3 5739.69   5
  -2  -6 -12 103609. 5660.04   2
   2  -6 -12 86676.0 5613.95   5
  -2  -6  12 79132.1 5654.83   2
   2   6 -12 83857.3 5690.56   1
   2  -6 -12 94973.6 5693.36   8
   2   6 -12 84251.3 5657.03   8
  -2   6  12 96659.3 5899.65   4
  -2  -6  12 71646.4 5655.27   7
   2   6  12 84143.8 5665.38   3
   2   6 -12 79589.2 5634.58   6
  -2  -6  12 87679.6 5604.20   5
   2   6 -14 30.8254 750.426   6
  -2  -6 -14-658.892 657.439   2
   2   6 -14-17.2431 916.320   1
  -2  -6  14 252.726 638.050   5
   2  -6 -14-50.0579 636.798   5
   2  -6 -14 267.007 800.968   8
  -2  -6 -14-102.287 951.758   8
  -2   6  14 1016.59 1496.02   4
  -2  -6  14-225.620 856.166   7
   2   6  14 22.2880 924.917   7
  -2  -6 -14-212.337 879.427   1
   2  -6 -14-23.2526 1062.88   1
  -2  -6  14 486.122 802.427   2
  -2   6  16 16637.1 2226.10   4
  -2  -6 -16 20440.5 1560.88   2
   2  -6 -16 19905.8 1443.29   5
  -2  -6  16 18830.2 1482.38   5
   2  -6 -16 16835.6 1873.07   1
   2  -6 -16 19330.2 1682.89   8
  -2  -6 -16 16552.2 1692.68   1
   2   6 -16 18418.9 1703.69   8
  -2  -6 -16 23676.0 1820.40   8
   2   6  16 17273.5 1787.54   7
  -2  -6  20 14931.8 1881.06   7
  -2  -6 -20 21399.0 1652.39   2
  -2  -6  20 18756.0 1491.25   5
   2  -6 -20 16221.7 2075.43   1
  -2   6  20 19712.4 2602.73   4
   2   6 -20 18383.1 1927.67   1
  -2  -6 -20 18596.1 1833.09   1
   2   6 -20 18589.7 1893.94   8
  -2   6  20 20635.2 1977.05   7
  -2  -6 -20 18127.0 1957.60   8
   2  -6 -20 17148.4 1832.37   8
   2   6  20 19452.0 1979.07   7
  -2   6  22 1576.41 1478.10   7
   2   6 -22 1189.05 1516.81   8
  -2  -6 -22 2149.87 1305.62   1
   2  -6 -22 498.481 1610.52   1
   2  -6 -22 26.4853 1310.84   8
  -2  -6 -22 809.385 1435.73   8
   2   6 -22-1186.31 1503.55   1
  -2  -6  22 634.042 1407.58   7
  -2   6  22 1803.57 2302.63   4
   2   6  22 1628.01 1537.25   7
   2   6 -24-1033.23 1571.25   8
  -2  -6 -24 937.894 1415.44   1
  -2  -6 -24-882.037 1543.29   8
   2  -6 -24 998.206 1788.48   1
   2  -6 -24 1138.38 1473.53   8
  -2   6  24-33.2512 1541.20   7
  -2  -6  24-980.495 1566.22   7
  -2   6  24 1325.07 2576.84   4
   2   6 -24-1273.18 1538.97   1
   2   6  24 1581.50 1737.30   7
   2   6 -26-995.982 1613.65   1
   2  -6 -26 37.5995 1899.64   1
   2  -6 -26 30.4764 1524.35   8
   2   6 -26-1528.09 1701.94   8
  -2  -6 -26 2393.87 1677.82   8
  -2  -6 -26 1593.31 1505.12   1
  -2   6  26-2893.61 1674.38   7
  -2   6  26-671.426 2695.42   4
  -2  -6  26 828.087 1671.14   7
   2   6  26 1143.66 1790.10   7
  -2  -8   0 37.3527 455.754   2
  -2  -8   0-147.040 472.069   5
   2   8   0-24.2700 584.847   6
  -2  -8  -2 8698.81 781.900   5
  -2  -8   2 8582.72 789.746   5
  -2  -8  -2 8054.95 747.354   2
  -2  -8   2 7702.01 772.575   2
  -2  -8  -2 7233.75 623.262   1
  -2  -8  -2 7766.27 612.823   8
   2   8   2 7508.91 653.626   7
   2   8  -2 7532.67 837.785   6
   2   8   4 199.563 494.892   3
  -2  -8   4-881.188 540.651   2
  -2  -8  -4-237.949 525.615   5
  -2  -8   4 191.296 572.488   5
  -2  -8  -4 44.2965 395.221   1
  -2  -8  -4 75.0493 470.124   2
  -2  -8  -4 41.6292 415.780   8
   2   8  -4-35.0258 615.096   6
   2   8   4 50.0121 467.296   7
   2   8   6 3941.14 663.179   3
  -2  -8  -6 3543.97 592.728   2
   2   8  -6 4098.77 547.188   1
  -2  -8   6 4283.85 680.506   2
  -2  -8  -6 4697.85 659.891   5
  -2  -8   6 3981.98 635.337   5
   2   8  -6 4140.90 472.245   8
  -2  -8  -6 4446.94 629.774   8
  -2  -8  -6 4602.62 612.253   1
   2   8   6 3767.73 663.141   7
  -2  -8   6 3795.25 511.934   7
   2   8  -6 4338.28 758.920   6
  -2  -8  -8 37658.3 2503.09   5
  -2  -8   8 34716.2 2506.43   5
  -2  -8  -8 37231.4 2498.31   2
   2  -8  -8 37147.1 2536.07   5
  -2  -8   8 36363.0 2524.61   2
   2   8   8 36584.9 2505.50   3
  -2  -8   8 33634.4 2470.65   7
   2  -8  -8 32811.8 2499.29   8
  -2  -8  -8 35437.1 2503.07   1
  -2  -8  -8 38963.6 2523.02   8
   2   8  -8 37590.4 2495.20   1
   2   8   8 36656.6 2545.59   7
   2   8  -8 37067.6 2443.76   8
   2   8  -8 35716.4 2552.08   6
  -2   8   8 38579.9 2923.35   4
   2   8  10 353127. 22443.2   3
   2   8 -10 345787. 22414.6   8
   2   8 -12-357.372 921.036   1
  -2  -8 -12 512.496 709.607   5
  -2  -8  12 193.791 804.208   7
  -2  -8  12 155.630 770.350   5
   2  -8 -12 451.695 814.536   5
   2  -8 -12 270.239 774.595   8
   2   8 -12 647.319 790.350   8
  -2   8  12-25.9612 1591.67   4
   2  -8 -12 510.953 1053.37   1
   2   8  12-40.3239 656.369   3
  -2  -8 -12 13.9694 667.611   2
  -2  -8  12 681.119 802.237   2
   2   8 -12 652.791 856.443   6
   2   8 -14 935.694 921.396   6
   2   8 -14 381.524 984.414   1
  -2  -8 -14 1169.53 858.872   5
  -2  -8 -14-628.893 940.263   1
  -2  -8 -14 338.544 726.202   2
   2  -8 -14 594.215 824.099   5
   2   8  14-44.3551 701.745   3
   2  -8 -14 764.176 857.806   8
   2   8 -14 549.875 940.584   8
  -2  -8 -14 530.196 1019.67   8
  -2   8  14 1503.61 1770.49   4
   2   8  14 1946.94 1060.98   7
  -2  -8  14-629.938 916.518   7
  -2  -8  14-464.344 852.844   5
   2  -8 -14-1194.45 1143.60   1
  -2  -8  14-56.6447 945.252   2
   2  -8 -16-377.438 1291.28   1
   2   8 -16-369.342 944.656   6
  -2  -8 -16-200.749 791.857   2
  -2  -8  16-514.444 934.770   5
   2  -8 -16-291.059 835.536   5
  -2  -8 -16-482.264 1137.26   8
   2  -8 -16-863.069 984.520   8
  -2  -8 -16 441.108 1068.56   1
  -2   8  16 297.319 1905.49   4
   2   8  16 1150.46 1152.42   7
  -2  -8 -18 16235.4 1453.11   2
   2  -8 -18 16438.5 1410.25   5
  -2  -8  18 17443.3 1577.37   5
   2  -8 -18 13678.0 1899.00   1
   2  -8 -18 17337.2 1665.40   8
  -2  -8 -18 15090.9 1689.38   1
   2   8 -18 16360.1 1747.14   8
  -2  -8 -18 16533.7 1760.82   8
   2   8 -18 14083.8 1701.82   1
   2   8  18 15482.4 1800.35   7
  -2   8  18 16763.3 2425.07   4
  -2  -8  18 13975.8 1728.33   7
  -2   8  20 1007.53 2326.99   4
   2  -8 -20 2591.83 1605.28   1
  -2   8  20 2471.93 1407.66   7
   2   8 -20 1762.07 1361.27   1
  -2  -8  20-138.250 1064.49   5
  -2  -8 -20 1167.57 948.751   2
   2  -8 -20 1504.35 1251.57   8
  -2  -8 -20 3563.43 1361.13   8
   2   8 -20 1932.29 1392.89   8
   2   8  20 2143.36 1459.11   7
  -2  -8 -20 80.3423 1261.19   1
  -2  -8  20 528.061 1332.24   7
  -2   8  22 5336.46 1632.38   7
   2  -8 -22 2299.44 1830.97   1
  -2  -8 -22 2892.52 1531.61   8
  -2  -8  22-523.320 1707.30   7
  -2  -8 -22 2678.67 1523.71   1
  -2  -8 -24-956.234 1472.05   1
   2  -8 -24-1060.35 1826.10   1
   2   8 -24 241.134 1534.44   1
   2  -8 -24 28.8999 1436.41   8
  -2  -8 -24-921.045 1591.39   8
   2   8 -24-1087.71 1657.15   8
  -2   8  24-413.428 1677.09   7
  -2   8  24 1091.58 2682.08   4
  -2  -8  24-1648.51 1608.32   7
   2   8  24 1232.03 1711.50   7
  -2  -8 -26 8439.80 1850.01   1
   2   8  26 9822.66 2150.32   7
   2  -8 -26 10014.9 1853.65   8
  -2  -8 -26 13289.8 2003.00   8
  -2   8  26 13656.3 2010.91   7
  -2  -8  26 10109.6 2051.47   7
  -2 -10   0 20344.8 1745.77   2
   2  10   0 27435.1 1804.41   6
  -2 -10  -2 267.501 620.807   2
  -2 -10   2 713.755 613.149   2
   2  10   2 1467.86 802.595   4
   2  10   2 786.838 421.143   7
  -2 -10  -2 1322.22 402.864   1
   2  10   2 445.449 754.086   6
   2  10  -2 1762.60 756.501   6
  -2 -10  -2 732.426 369.237   8
  -2 -10  -4-387.498 468.327   8
  -2 -10  -4 720.025 603.052   2
   2  10   4 592.311 528.474   7
  -2 -10  -4-253.842 511.509   1
  -2 -10   4-262.423 663.556   2
   2  10   4 761.960 796.493   6
   2  10  -4 44.2545 825.933   6
   2 -10  -8 97131.3 6710.45   5
  -2 -10   8 98019.7 6703.76   2
  -2 -10  -8 104371. 6655.78   1
  -2 -10  -8 105077. 6639.31   8
   2  10  -8 98784.6 6706.26   6
   2  10   8 100648. 6673.70   7
   2  10  -8 102915. 6593.05   8
   2 -10 -10 22315.3 1782.78   5
  -2  10  10 26727.1 2483.85   4
  -2 -10  10 20255.8 1768.11   2
   2  10 -10 20766.2 1799.44   6
   2 -10 -10 21159.2 1709.64   8
  -2 -10 -10 19769.8 1706.62   1
   2  10 -10 22168.8 1641.98   8
   2  10  10 22745.0 1767.51   7
   2 -10 -12 63373.9 4348.16   1
   2 -10 -12 68987.9 4238.29   5
  -2 -10  12 50713.6 4246.14   2
   2 -10 -12 63326.4 4227.35   8
  -2 -10 -12 64145.6 4229.82   8
   2  10 -12 61687.9 4183.81   8
  -2  10  12 72602.1 4673.55   4
  -2 -10  12 58720.9 4269.61   7
   2  10 -12 60675.5 4242.61   6
   2  10 -14-442.077 1043.21   6
   2 -10 -14-19.6651 935.778   8
  -2 -10 -14-1180.29 1040.35   1
   2 -10 -14 248.213 998.231   5
   2  10  14-303.078 1144.18   7
  -2 -10 -14 139.922 1123.98   8
  -2  10  14-429.257 1990.86   4
   2 -10 -14-102.586 1269.17   1
  -2 -10  14 48.1696 1134.00   7
   2  10 -14-409.858 1171.65   1
   2  10 -14 225.581 1026.63   8
  -2 -10  14-807.543 1126.36   2
   2 -10 -16 7184.12 1151.66   5
   2 -10 -16 5245.97 1533.29   1
   2 -10 -16 6637.76 1205.81   8
  -2  10  16 6395.04 2275.04   4
   2  10 -18 1138.31 1367.87   1
   2 -10 -18 1219.98 1584.19   1
   2 -10 -18 1104.02 1040.86   5
   2 -10 -18 322.706 1134.22   8
  -2 -10  18-267.007 1460.41   7
   2  10 -18 2875.03 1342.90   8
  -2  10  18-1795.35 2335.42   4
  -2 -10 -18 430.184 1283.89   1
   2  10  18 173.714 1399.19   7
  -2 -10 -18 1462.36 1354.50   8
   2  10  18-79.1219 984.208   3
  -2 -10 -20 10927.4 1661.10   8
  -2 -10 -20 12604.5 2347.12   5
   2  10  20 12695.1 1555.82   3
   2 -10 -20 5281.37 1865.45   1
   2 -10 -20 7948.40 1474.99   8
   2  10 -20 8133.52 1719.46   1
  -2 -10 -20 8669.15 1633.20   1
   2  10 -20 9376.57 1719.86   8
  -2  10  20 11407.5 2698.59   4
   2  10  20 12183.7 1762.01   7
  -2 -10  20 8251.82 1780.42   7
  -2  10  20 12462.2 1752.78   7
   2 -10 -22 3054.03 1922.59   1
  -2  10  22 2011.19 1607.28   7
  -2 -10 -22 1216.00 1602.00   8
   2  10 -22 1699.91 1621.01   8
  -2 -10 -22 1720.98 1553.10   1
  -2  10  22 1881.40 2680.87   4
   2  10  22 2722.88 1643.89   7
  -2 -10  22 1260.26 1697.58   7
   2  10 -22 314.115 1654.10   1
   2 -10 -22 1212.54 1377.38   8
   2  10 -24 1275.92 1687.20   1
   2 -10 -24-526.836 1515.24   8
   2 -10 -24 226.423 1968.51   1
   2  10 -24 440.971 1772.52   8
  -2 -10 -24 990.142 1608.30   1
  -2  10  24-3523.49 2835.30   4
  -2  10  24 642.785 1723.17   7
  -2 -10 -24 799.278 1726.64   8
   2  10  24 2914.66 1750.16   7
  -2 -10  24 489.312 1800.83   7
  -2 -10 -26-854.681 1784.05   8
   2  10 -26-858.161 1771.26   1
  -2  10  26-6373.83 3042.01   4
   2 -10 -26 342.877 1630.96   8
   2  10 -26-1391.22 1869.96   8
   2 -10 -26-3379.29 2045.55   1
  -2  10  26 37.8757 1815.51   7
  -2 -10  26-966.227 1888.46   7
   2  10  26 1220.29 1917.98   7
  -2 -10 -26-1196.95 1633.27   1
  -2 -12   0-748.383 787.006   5
   2  12   0 1107.94 930.633   6
  -2 -12   0-1159.46 792.372   2
  -2 -12  -2 19596.2 1569.04   8
  -2 -12  -2 25027.2 1779.41   5
  -2 -12   2 27499.6 1815.16   5
  -2 -12  -2 20960.4 1783.88   2
  -2 -12   2 18464.3 1760.93   2
   2  12   2 21970.1 1576.06   7
  -2 -12  -2 24074.1 1579.43   1
   2  12   2 24898.1 2004.67   4
   2  12   2 26356.0 1868.23   6
   2  12  -2 22262.7 1860.88   6
  -2 -12  -4 128.615 590.837   1
  -2 -12  -4 53.7449 826.338   5
  -2 -12   4-36.6229 856.691   5
  -2 -12  -4 223.689 522.900   8
   2  12   4 191.101 608.258   7
  -2 -12   4-558.758 839.993   2
  -2 -12  -4 463.350 779.122   2
   2  12   4-1213.29 1241.70   4
   2  12   4 1205.73 966.030   6
   2  12  -4-1006.84 1000.93   6
   2  12   6 7584.58 880.258   7
  -2 -12  -6 7244.01 983.651   2
  -2 -12  -6 7626.89 1057.32   5
  -2 -12   6 8579.15 1130.37   5
  -2 -12  -6 6573.39 840.664   8
   2 -12  -6 5152.03 1106.93   5
  -2 -12   6 5546.58 1042.67   2
  -2 -12  -6 5997.38 886.663   1
   2  12   6 6389.05 1332.06   4
   2  12   6 8350.84 1162.47   6
   2  12  -6 7631.29 1253.58   6
  -2 -12  -8 3432.31 932.404   5
  -2 -12   8 3325.34 1059.53   5
  -2 -12  -8 3963.34 784.862   8
  -2 -12  -8 3124.49 870.134   2
   2  12  -8 3246.20 689.203   8
   2  12   8 3475.88 864.822   7
   2  12   8 3965.38 1160.26   6
   2 -12  -8 3651.74 1173.63   5
  -2 -12  -8 3406.06 868.569   1
  -2 -12   8 3262.73 1030.87   2
   2  12  -8 4259.96 1164.66   6
  -2 -12 -10 40934.9 2735.82   5
   2 -12 -10 40786.8 2890.88   1
  -2 -12  10 42514.9 2817.09   5
  -2 -12 -10 34031.3 2709.50   2
  -2 -12  10 31544.7 2814.00   2
  -2 -12 -10 34633.5 2692.35   1
   2  12 -10 38386.7 2616.64   8
   2  12  10 36612.8 2716.89   7
   2  12  10 37270.9 2763.96   3
   2  12  10 38200.4 2814.54   6
   2  12 -10 35648.2 2822.67   6
   2  12  12 2721.27 1014.87   3
   2 -12 -12 2768.44 1290.04   1
  -2  12  12 4426.13 2405.30   4
  -2 -12 -12 2088.91 991.182   8
  -2 -12 -12 3333.74 1028.24   5
  -2 -12  12 4108.82 1181.03   5
  -2 -12 -12 3143.22 990.542   2
   2  12 -12 1445.33 940.442   8
   2 -12 -12 3021.03 954.387   8
   2  12  12 1993.98 1197.50   6
  -2 -12  12 350.757 1193.61   2
   2  12 -12 3336.73 1187.81   6
  -2 -12  14-1907.74 1360.63   2
  -2 -12 -14-1347.86 1031.69   5
   2 -12 -14-1658.78 1077.51   8
   2  12 -14-458.418 1106.23   8
  -2 -12 -14-177.947 1017.05   2
  -2 -12 -14 19.5444 1147.19   8
  -2  12  14-2958.15 2424.46   4
   2  12  14 166.930 1284.33   7
   2 -12 -14 2032.24 1399.93   1
  -2 -12  14-83.3127 1199.95   5
   2  12  14-417.631 1307.23   6
   2  12  14 151.613 1000.10   3
   2  12 -16-386.379 1302.74   6
  -2 -12 -16 19.6619 1095.59   5
  -2 -12 -16-430.616 1215.51   1
  -2 -12  16 42.6660 1299.60   5
   2 -12 -16 1285.17 1158.08   8
  -2 -12 -16 302.067 1022.97   2
  -2  12  16-178.481 2508.33   4
   2  12  16-1286.51 1392.53   7
  -2 -12 -16-575.778 1244.92   8
   2  12  16 571.335 1347.03   6
   2 -12 -16-853.618 1534.86   1
   2  12  16-642.152 1015.99   3
   2 -12 -18 10602.5 1962.53   1
  -2 -12 -18 12993.7 1496.68   5
  -2 -12  18 12792.1 1693.89   5
  -2 -12 -18 12738.2 1669.57   1
  -2 -12 -18 14297.1 1694.99   8
   2 -12 -18 11529.1 1609.02   8
   2  12 -18 12984.3 1721.01   8
  -2  12  18 10248.7 2704.47   4
   2  12  18 10688.8 1814.13   7
   2  12  18 11936.2 1453.78   3
   2  12  18 14230.0 1753.50   6
  -2 -12 -18 10144.5 1417.83   2
   2  12  20 883.968 1791.20   7
   2  12 -20 1004.91 1640.25   8
   2  12  20 849.248 1670.15   6
   2  12  20 265.113 1361.97   3
   2 -12 -22 9572.35 1636.39   8
   2  12  22 10854.1 1947.58   7
  -2 -12 -22 10005.1 1816.17   8
   2 -12 -22 10322.8 2138.45   1
  -2 -12 -22 7930.56 1784.97   1
  -2  12  22 12745.8 3062.67   4
  -2  12  22 11618.4 1936.15   7
   2  12 -22 11566.3 1889.41   8
  -2 -14   0 70155.0 3382.66   5
   2  14   0 64554.4 3394.12   6
  -2 -14  -2 1192.58 606.976   1
   2  14   2 788.218 575.304   7
  -2 -14  -2 225.167 944.554   2
  -2 -14  -2 520.165 952.826   5
  -2 -14   2 2130.05 1012.26   5
  -2 -14   2 647.394 965.659   2
   2  14   2 1471.50 1081.39   6
   2  14  -2 1098.38 1141.26   6
  -2 -14  -4 4822.80 1110.80   5
  -2 -14  -4 4282.27 776.944   1
  -2 -14   4 4403.32 1109.70   5
  -2 -14  -4 2893.32 733.963   8
   2  14   4 4557.20 774.042   7
   2  14   4 5877.81 1750.27   4
   2  14   4 3096.83 1209.18   6
  -2 -14  -4 2936.83 996.766   2
  -2 -14   4 2971.38 1055.12   2
   2  14  -4 5277.36 1269.97   6
   2  14   6 507.382 1594.50   4
   2 -14  -6 1079.50 1205.52   5
  -2 -14  -6 814.979 1020.77   5
  -2 -14   6 1394.77 1136.74   5
   2  14   6 338.414 799.780   7
  -2 -14  -6 485.762 825.444   1
  -2 -14  -6 516.729 922.144   2
  -2 -14  -6 212.900 726.602   8
  -2 -14   6 1300.88 1080.24   2
   2  14   6-922.423 1220.81   6
   2  14  -6-194.777 1245.11   6
  -2 -14   8 23401.6 1874.98   5
   2 -14  -8 21700.8 1887.19   5
  -2 -14  -8 16607.6 1692.92   2
  -2 -14   8 14950.0 1797.31   2
  -2 -14  -8 18253.7 1617.53   1
  -2 -14  -8 17938.9 1540.31   8
   2  14  -8 18338.2 1432.22   8
  -2 -14  -8 20326.7 1751.27   5
   2  14   8 20465.5 2188.69   4
   2  14   8 17224.7 1601.74   7
   2  14  -8 18851.8 1865.62   6
   2  14   8 18682.2 1815.87   6
   2  14 -12 6347.98 1468.93   6
   2  14  12 7551.99 1264.02   3
  -2 -14 -12 6141.54 1323.35   2
  -2 -14 -12 7960.70 1254.56   5
  -2 -14  12 8885.03 1496.40   5
   2 -14 -12 8084.93 1508.24   5
  -2 -14  12 5333.03 1509.49   2
  -2 -14 -12 7108.26 1184.54   8
   2  14 -12 7221.22 1151.74   8
   2 -14 -12 8197.31 1542.62   1
   2  14  12 6506.86 1295.10   7
   2  14  12 8756.07 2088.01   4
  -2 -14 -12 6949.73 1299.39   1
   2  14  12 9027.75 1504.18   6
  -2 -14  14 126.137 1460.07   2
   2  14 -14 421.398 1299.48   6
   2  14  14-1639.74 1254.86   3
  -2 -14 -14 693.018 1152.64   5
   2 -14 -14-269.270 1142.68   8
  -2 -14  14-222.293 1429.01   5
   2 -14 -14-1258.00 1578.22   1
  -2 -14 -14 19.4111 1153.29   8
  -2  14  14 1660.53 2750.62   4
  -2 -14 -14 1233.83 1216.50   2
   2  14 -14-525.659 1138.43   8
   2 -14 -14 1880.21 1385.95   5
   2  14  14-244.368 1299.44   7
   2  14  14 1285.66 1403.02   6
  -2 -14 -14 816.670 1275.29   1
   2  14 -16 2257.16 1542.17   6
  -2 -14 -16 8194.75 1438.33   8
  -2 -14 -16 7151.88 1344.51   5
  -2 -14  16 7223.05 1648.01   5
   2 -14 -16 7782.95 1527.99   5
   2 -14 -16 6608.62 1381.62   8
  -2 -14 -16 4840.71 1366.87   2
  -2  14  16 6286.33 2898.37   4
   2  14  16 7693.44 1641.03   7
  -2 -14 -16 6575.46 1540.41   1
   2 -14 -16 9191.46 1821.28   1
   2  14  16 7424.53 1715.12   6
   2  14  16 5715.80 1401.09   3
   2  14  18-1900.96 1689.36   6
  -2  14  18-4044.29 3155.97   4
   2  14  18-1202.21 1368.71   3
  -2 -14 -20 44193.7 3183.03   5
  -2 -14 -20 35907.4 3123.77   2
   2  14  20 46983.3 3136.14   3
   2 -14 -20 42082.0 3552.24   1
  -2 -14 -20 34763.6 3296.84   1
   2 -14 -20 41631.2 3213.33   8
  -2 -14 -20 42683.0 3289.39   8
   2  14 -20 42530.0 3349.94   8
   2  14  20 41390.1 3437.09   7
   2  14  20 43099.2 3331.81   6
  -2  14  20 44260.4 4402.22   4
   2 -14 -22-4448.18 2063.89   1
  -2 -14 -22-2467.90 1775.68   1
   2  14  22-2796.14 2007.09   7
  -2  14  22-967.688 1935.39   7
  -2  14  22-6300.93 3346.41   4
  -2 -14 -22-2146.81 1691.95   8
   2 -14 -22-1387.70 1549.90   8
  -2 -16  -2 19601.7 1544.69   1
   2  16   6 484.052 908.255   7
  -2 -16  -6 3313.06 1236.78   5
  -2 -16   6 2448.86 1345.99   5
  -2 -16  -6 41.7033 959.222   1
   2 -16  -6-874.943 1487.57   5
  -2 -16  -6-210.676 1012.17   8
  -2 -16   6-2245.57 1380.16   2
   2  16   6-1407.42 1505.24   6
  -2 -16  -6 1419.22 1097.32   2
   2  16  -6-513.913 1480.12   6
   2  16   8 704.502 1020.61   7
  -2 -16  -8 168.580 1182.15   5
  -2 -16   8 581.721 1514.89   5
   2 -16  -8 1169.25 1494.95   5
  -2 -16  -8 495.307 1044.26   1
  -2 -16  -8 796.658 1146.05   2
  -2 -16   8-635.541 1351.01   2
   2  16   8 2304.62 1505.26   6
   2  16  -8 146.947 1498.00   6
  -2 -16 -10 9836.66 1472.15   5
  -2 -16  10 12145.5 1698.20   5
   2 -16 -10 8449.96 1644.65   5
   2 -16 -10 8966.04 1594.87   1
  -2 -16 -10 5673.18 1424.30   2
  -2 -16  10 6356.75 1592.53   2
   2  16  10 10030.3 1721.52   6
   2  16 -10 7964.46 1760.19   6
   2  16 -12 762.729 1534.17   6
   2  16  12-1550.71 1313.98   3
   2  16  12 1412.02 2198.82   4
  -2 -16 -12-94.9499 1236.25   5
   2 -16 -12-1630.49 1618.71   5
  -2  16  12 1796.71 4655.56   4
  -2 -16 -12-933.960 1282.59   2
   2  16  12-909.318 1201.45   7
  -2 -16 -12-148.525 1245.36   1
   2 -16 -12 598.431 1516.49   1
  -2 -16  12-1368.10 1491.88   5
  -2 -16 -12-315.783 1104.13   8
   2  16  12-24.0368 1515.41   6
  -2 -16  12-501.433 1516.87   2
  -2 -16  14-4747.13 1878.61   2
  -2 -16 -14-1801.67 1460.66   5
   2 -16 -14-4437.10 1762.79   5
   2  16  14-4597.32 1682.40   7
   2 -16 -14-1583.01 1700.22   1
  -2 -16  14-1482.46 1680.77   5
  -2 -16 -14-2514.92 1480.73   1
   2  16  16-1295.15 1520.68   3
   2  16 -16-4808.89 1760.11   6
   2 -16 -16-1625.57 1424.22   8
  -2 -16 -16-1304.16 1360.95   5
  -2 -16  16-377.809 1708.94   5
  -2 -16 -16 6872.41 1653.40   8
  -2  16  16-10426.4 3570.74   4
  -2 -16 -16 475.533 1534.69   2
   2 -16 -16-2602.07 1637.52   5
   2  16  16-6446.82 2683.22   4
   2  16  16-196.528 1695.89   7
   2 -16 -16-877.893 1832.39   1
   2  16  16-1764.92 1670.17   6
  -2 -16 -16-892.279 1557.32   1
  -2 -16 -18 62907.1 4069.64   5
   2 -16 -18 55733.1 4124.84   5
   2 -16 -18 53192.8 4326.31   1
  -2 -16 -18 50366.3 4168.29   1
  -2 -16 -18 57728.4 4074.56   8
   2  16  18 54459.3 4040.93   3
   2  16  18 56885.7 4822.85   4
   2  16  18 53249.3 4225.17   7
  -2  16  18 59297.9 5193.82   4
   2  16  18 56892.9 4169.89   6
   2 -16 -18 55072.0 4090.45   8
  -2 -16 -20-3100.98 1763.79   1
  -2 -16 -20-1210.84 1508.01   5
  -2 -16 -20-1677.91 1656.85   8
  -2 -16 -20-3349.21 1559.39   2
  -2 -18   0 32960.3 2300.20   5
   2  18   0 27316.1 2352.71   6
  -2 -18  -2 188.197 1248.20   5
  -2 -18   2 1035.88 1351.98   5
  -2 -18  -2 59.2502 1279.02   2
  -2 -18   2-31.4776 1369.40   2
   2  18   2 2372.56 1563.85   6
   2  18  -2 1009.27 1515.68   6
   2  18  -4 926.078 1531.71   6
  -2 -18  -4 3163.75 1381.91   5
  -2 -18   4 3389.68 1534.58   5
   2  18   4 1863.36 887.989   7
  -2 -18  -4 646.722 1265.18   2
  -2 -18   4 2298.00 1435.17   2
   2  18   4 619.397 1588.23   6
   2  18   6-71.6891 967.956   7
   2  18   6 1855.92 4705.95   4
  -2 -18  -6 323.912 1381.83   5
  -2 -18   6 29.6190 1438.09   5
  -2 -18  -6-905.536 1295.52   2
  -2 -18   6-33.3600 1438.13   2
   2  18   6-815.456 1587.73   6
   2  18  -6 2204.79 1584.28   6
  -2 -18  -8 8493.32 1561.04   5
  -2 -18   8 6760.82 1634.98   5
   2 -18  -8 7576.59 1782.06   5
  -2 -18  -8 4053.67 1447.13   2
  -2 -18   8 6421.23 1690.35   2
   2  18   8 6238.83 1223.07   7
   2  18   8 8576.33 1762.05   6
   2  18  -8 3115.27 1700.35   6
   2  18 -10-4859.41 1830.12   6
  -2 -18 -10-815.771 1510.20   5
  -2 -18  10-4102.83 1737.44   5
   2 -18 -10-5062.70 1901.12   5
   2 -18 -10-3708.95 1681.99   1
  -2 -18 -10-3727.91 1482.40   2
  -2 -18  10-4826.01 1760.36   2
  -2 -18 -12 894.284 1506.75   5
   2 -18 -12-1232.61 1787.14   5
   2  18  12-3776.18 2747.13   4
   2  18  12-1183.52 1452.38   7
  -2 -18  12 2341.33 1864.87   5
   2  18  12-2841.07 1881.37   6
  -2 -18  12-4204.18 1947.48   2
   2  18 -14-335.918 1685.58   6
  -2 -18  14-876.274 1832.23   2
   2  18  14-1156.09 1532.35   3
  -2 -18 -14 1812.98 1401.43   5
  -2 -18  14 1552.52 1831.16   5
   2 -18 -14-1977.61 1689.91   5
  -2 -18 -14 933.606 1353.98   8
  -2  18  14-5320.72 5483.65   4
   2  18  14-811.436 2637.05   4
  -2 -18 -14 57.8443 1518.34   2
   2  18  14-176.531 1529.61   7
   2 -18 -14-1732.17 1798.29   1
  -2 -18 -14-847.997 1503.00   1
   2  18  14 582.175 1903.34   6
   2  18  16 6227.06 1691.65   3
   2  18 -16 4833.13 1770.34   6
   2  18  16 9533.82 1834.80   7
  -2 -18 -16 8657.60 1548.46   5
  -2 -18  16 6737.96 1972.30   5
   2 -18 -16 9143.80 1918.84   5
  -2  18  16 10384.5 4273.22   4
  -2 -18 -16 9099.01 1563.09   8
   2  18  16 6460.56 2690.16   4
  -2 -18 -16 3812.39 1640.83   2
   2 -18 -16 7082.20 1995.23   1
  -2 -18 -16 8335.71 1743.55   1
   2  18  16 5062.32 1917.23   6
   2  20   0-1142.55 1781.20   6
  -2 -20   0-1738.26 1571.16   2
  -2 -20  -2 3920.49 1650.29   2
   2  20  -2 569.642 1770.70   6
  -2 -20  -6 665.067 1533.59   5
  -2 -20   6 232.179 1662.11   5
  -2 -20   6 37.8017 1695.67   2
   2  20   6-2209.34 1917.87   6
   2  20  -8-594.190 1764.80   6
  -2 -20  -8 2179.32 1565.16   5
  -2 -20   8-33.9784 1773.99   5
  -2 -20  -8 32.6574 1453.47   2
   2 -20  -8-1958.29 1944.49   5
  -2 -20   8-739.120 1690.49   2
   2  20   8 899.074 1932.78   6
   2  20 -10 595.833 1872.61   6
  -2 -20 -10 4709.04 1713.02   5
  -2 -20  10 5550.17 2022.59   5
   2 -20 -10 5695.40 1969.55   5
   2 -20 -10 3806.21 1705.70   1
  -2 -20 -10 3428.10 1595.33   2
  -2 -20  10 521.010 1764.56   2
   2  20  10 7058.38 2009.38   6
   2  20 -12 360.230 1764.47   6
  -2 -20  12-418.026 1848.03   2
  -2 -20 -12-332.114 1633.46   5
  -2 -20  12-635.166 1967.32   5
   2  20  12 1970.21 1891.67   6
   2 -20 -12 1238.24 1929.71   5
   2 -20 -12 1307.78 1794.67   1
  -2 -20 -12-916.026 1551.47   2
   2  20 -14-583.476 1909.94   6
  -2 -20 -14-2363.82 1655.71   2
  -2 -22   0 134.809 1758.68   5
  -2 -22   0 933.350 1673.08   2
   2  22   0 163.127 1834.24   6
  -2 -22  -2 200.216 1685.18   5
  -2 -22   2 34.7306 1800.18   5
  -2 -22  -2 846.541 1741.81   2
  -2 -22   2-755.701 1636.67   2
   2  22   2-1899.56 1833.36   6
   2  22  -2 808.954 1828.64   6
  -2 -22  -4 2719.04 1691.37   5
  -2 -22   4-141.405 1820.47   5
  -2 -22  -4-2832.89 1691.85   2
  -2 -22   4-860.370 1744.10   2
   2  22   4 1351.56 1922.59   6
   2  22  -4 64.5599 1851.06   6
  -2 -22  -6 33.5016 1681.67   5
  -2 -22   6 183.441 1898.54   5
  -2 -22  -6 1502.62 1710.20   2
  -2 -22   6 1127.52 1785.84   2
   2  22   6-332.397 2015.29   6
   2  22  -6-290.162 1864.81   6
   2  22  -8-258.123 1942.31   6
  -2 -22  -8 6381.40 1840.52   5
  -2 -22   8 112.649 2094.75   5
   2 -22  -8 4171.43 2117.74   5
  -2 -22   8 1931.26 1847.08   2
  -2 -22  -8 739.370 1723.03   2
   2  22   8 1876.22 2118.41   6
   3   1  -7 17637.0 1262.61   8
   3  -1  -7 18325.2 1279.00   8
  -3   1   7 16233.9 1533.66   4
  -3  -1   7 15733.0 1446.04   4
  -3  -1   9 1158.42 914.707   4
   3  -1  -9-122.147 486.097   8
   3   1  -9 374.089 494.017   8
   3  -1  -9 50.8522 725.174   1
  -3   1   9 576.341 1001.78   4
   3   1  -9 77.4417 705.371   1
   3   1 -11 5321.81 746.235   8
  -3  -1  11 5578.38 1162.33   4
   3  -1 -11 6275.26 984.960   1
   3   1 -11 6689.14 967.614   1
   3  -1 -15 65010.3 4577.42   1
   3   1 -15 70855.9 4595.02   1
   3  -1 -15 63571.6 4465.49   8
   3   1 -15 65011.3 4464.63   8
  -3   1  15 67409.0 4695.39   4
  -3  -1  15 67671.2 4675.13   4
   3  -1 -17 32675.1 2581.21   1
   3   1 -17 29762.3 2554.21   1
   3  -1 -17 28948.0 2351.85   8
   3   1 -17 33147.0 2387.76   8
  -3   1  17 31033.2 2788.62   4
  -3  -1  17 30835.6 2759.96   4
  -3  -1  17 31121.7 2404.42   7
  -3   1  21 7573.66 1451.88   7
   3  -1 -21 7057.43 1716.62   1
   3  -1 -21 7378.89 1368.82   8
   3   1 -21 7752.59 1387.15   8
  -3  -1  21 7018.68 1414.23   7
   3   1 -21 6179.51 1711.76   1
  -3  -1 -21 6654.42 1639.82   8
  -3   1  21 6462.47 2265.84   4
  -3  -1  21 5814.90 2272.90   4
   3   1  21 5557.36 1351.27   7
   3   1 -23 11447.1 2045.53   1
   3  -1 -23 15126.8 1747.26   8
   3   1 -23 13626.2 1751.32   8
   3  -1 -23 9369.85 2055.25   1
  -3   1  23 15121.6 1801.96   7
  -3  -1 -23 13776.2 2061.07   8
  -3  -1  23 9682.17 2802.84   4
  -3  -1  23 12972.3 1761.83   7
  -3   1  23 10719.3 2588.20   4
   3   1  23 12040.3 1860.76   7
  -3   1  25 7540.35 1707.65   7
  -3   1  25 8934.96 2737.00   4
   3   1  25 6769.00 1798.73   7
   3  -1 -25 6572.20 1637.59   8
   3   1 -25 8969.03 1685.61   8
   3  -1 -25 3646.12 1952.08   1
  -3  -1  25 9295.05 1736.71   7
  -3  -1  25 8355.05 2757.45   4
   3   1 -25 5833.03 1953.78   1
  -3  -1 -25 9708.20 2011.64   8
  -3   1  27-246.322 2872.32   4
  -3   1  27-1259.85 1681.23   7
   3  -1 -27 950.139 1562.20   8
   3   1 -27 1779.86 1654.68   8
  -3  -1  27 2177.49 1739.98   7
  -3  -1  27-1584.95 2933.19   4
   3  -1 -27-3515.27 2025.16   1
   3   1  27-1441.94 1714.09   7
  -3  -1 -27-1225.09 1961.78   8
   3   1 -27-450.053 2025.45   1
   3   3  -3 4261.49 454.643   3
   3   3  -5 133607. 8625.95   3
   3   3  -7 9286.19 909.441   1
   3   3  -7 9082.12 762.853   8
  -3  -3   7 8470.41 985.856   4
  -3   3   7 7885.02 1276.53   4
   3   3  -7 8708.14 716.566   3
  -3  -3   9 16412.1 1254.33   5
  -3  -3   9 15625.8 1123.80   2
   3   3  -9 17526.1 1345.64   1
   3   3  -9 16190.5 1217.92   8
   3  -3  -9 15460.7 1231.76   8
  -3   3   9 16992.6 1567.52   4
  -3  -3   9 15551.9 1386.89   4
   3   3  -9 15442.8 1154.16   3
   3   3 -11 421.668 857.783   1
  -3  -3  11 167.390 623.841   5
  -3  -3  11 145.362 370.746   2
   3   3 -11-72.3630 627.535   8
  -3  -3  11-1711.72 1150.61   4
   3   3 -11 32.3320 428.401   3
   3  -3 -13 71508.6 4911.81   1
  -3  -3  13 68320.4 4684.09   2
   3   3 -13 77514.7 4897.42   1
   3  -3 -13 69148.1 4811.54   8
  -3  -3 -13 71976.6 4914.00   8
  -3   3  13 80452.3 5038.28   4
  -3  -3  13 69933.3 4819.77   7
   3   3 -13 70327.0 4707.37   3
   3   3 -13 77873.8 4700.00   6
  -3   3  15 79549.2 4679.58   4
   3   3  15 74944.6 4542.21   7
   3  -3 -15 67681.7 4505.08   1
  -3  -3  15 53431.9 4207.88   2
   3  -3 -15 71314.9 4398.34   8
   3   3 -15 71316.0 4386.72   8
  -3  -3 -15 75917.8 4524.70   8
  -3  -3  15 74531.9 4577.58   4
   3   3 -15 58603.5 4238.30   3
   3   3 -15 69373.7 4224.75   6
   3  -3 -17 9152.50 1516.07   1
  -3  -3  17 7510.87 827.090   2
   3   3  17 11330.2 1427.43   7
   3   3 -17 10570.3 1256.63   8
  -3  -3 -17 9979.52 1446.42   8
  -3   3  17 10719.2 1882.19   4
  -3  -3  17 10878.9 1839.55   4
   3   3 -17 7881.73 874.348   3
   3   3 -17 8725.94 803.717   6
   3  -3 -17 11268.7 1243.96   8
   3   3 -17 10675.6 1462.80   1
  -3  -3  17 10208.7 1281.08   7
   3   3 -19-3363.89 1318.91   8
   3   3 -19-2761.81 1514.30   1
   3  -3 -21 6188.70 1750.94   1
   3  -3 -21 6592.17 1373.99   8
   3   3 -21 7985.60 1525.25   8
  -3  -3 -21 6796.78 1587.25   8
  -3   3  21 7194.15 1491.41   7
  -3   3  21 6462.24 2309.93   4
  -3  -3  21 9289.70 1459.11   7
   3   3 -21 4700.11 1660.73   1
   3   3  21 8285.43 1662.60   7
  -3  -3 -21 8745.07 1355.21   1
  -3  -3 -23 5675.49 1519.95   1
   3  -3 -23 5861.90 1899.22   1
  -3  -3 -23 13208.1 1819.01   8
  -3   3  23 6921.79 1663.30   7
  -3   3  23 8979.79 2609.50   4
  -3  -3  23 7449.75 1620.02   7
   3   3 -23 10374.8 1657.53   8
   3   3  23 8711.28 1899.05   7
   3   3 -23 3851.28 1824.91   1
   3  -3 -23 8384.76 1569.08   8
   3   3 -25 3591.73 1859.52   1
   3  -3 -25 4748.61 1561.71   8
  -3  -3 -25 5315.78 1795.20   8
   3  -3 -25 3383.99 1926.24   1
  -3   3  25 3653.38 1677.11   7
  -3   3  25 1946.82 2500.96   4
  -3  -3  25 4464.01 1615.44   7
   3   3  25 6154.78 1884.38   7
  -3  -3 -25 4187.17 1438.34   1
   3   3 -25 3915.27 1607.42   8
   3   3 -27 325.438 2023.85   1
   3  -3 -27 62.2233 1609.89   8
  -3  -3 -27-38.1293 1898.38   8
   3  -3 -27 352.878 2056.65   1
  -3   3  27-3203.50 1752.42   7
  -3   3  27-1925.38 2940.19   4
  -3  -3  27 1862.41 1747.95   7
   3   3  27 1055.83 1959.87   7
   3   3 -27-1052.88 1746.29   8
  -3  -5  -1 3042.75 426.911   5
  -3  -5   1 2707.56 430.242   5
  -3  -5   1 2519.59 391.989   2
   3   5   1 2961.30 391.771   3
   3   5  -1 2274.94 394.149   3
  -3  -5  -3 49262.4 3533.81   5
  -3  -5   3 53867.6 3515.76   5
  -3  -5   3 53301.1 3504.00   2
   3   5   3 54796.0 3515.41   3
   3   5  -3 54447.2 3508.68   3
  -3  -5  -5 1660.20 513.707   5
  -3  -5   5 1829.66 424.415   5
  -3  -5   5 1635.44 395.831   2
  -3  -5   5 2085.09 736.766   4
   3   5   5 2263.20 399.343   3
   3   5  -5 2120.93 423.801   3
  -3  -5   7 88219.7 5719.23   4
  -3  -5   7 88689.5 5680.95   5
  -3  -5   7 87087.0 5674.61   2
   3   5  -7 91862.0 5708.19   1
   3   5  -7 91018.0 5667.29   8
  -3  -5  -7 77483.0 5733.22   8
   3   5   7 83989.9 5720.93   3
   3   5  -7 86325.0 5675.72   3
   3   5  -9-901.141 726.465   1
   3   5  -9-9.23264 542.941   8
  -3  -5   9-45.7245 487.673   5
  -3  -5   9-131.813 451.871   2
  -3  -5  -9 237.876 701.696   8
  -3  -5   9-1063.94 826.416   4
   3   5   9-79.5748 559.754   7
   3   5  -9-324.468 468.994   3
  -3  -5  13 68312.0 4234.16   5
   3  -5 -13 66093.8 4437.38   1
  -3  -5  13 59284.6 4222.30   2
  -3   5  13 71141.0 4590.54   4
   3   5 -13 66653.2 4376.54   1
  -3  -5  13 61140.7 4423.39   4
   3   5 -13 65321.4 4301.00   8
  -3  -5 -13 73071.9 4430.64   8
  -3  -5  13 56854.3 4293.40   7
   3   5 -13 70841.5 4248.62   6
   3  -5 -13 70867.3 4347.29   8
   3   5 -13 56945.3 4208.53   3
  -3  -5  15 14180.0 1226.92   5
   3  -5 -15 15713.2 1217.54   5
   3  -5 -15 16120.0 1649.47   1
  -3  -5  15 14771.2 1268.65   2
   3  -5 -15 14717.0 1441.81   8
  -3  -5 -15 18533.7 1598.21   8
  -3   5  15 17383.5 2024.60   4
   3   5  15 16587.2 1624.29   7
   3   5 -15 12128.9 1177.94   3
   3   5 -15 18470.6 1327.81   6
  -3  -5 -15 18923.4 1477.25   1
   3  -5 -17 4961.79 1119.01   8
  -3  -5  17 6668.83 803.209   5
   3  -5 -17 6256.01 721.600   5
   3   5 -17 7589.83 1182.62   8
  -3   5  17 7656.50 1849.09   4
  -3  -5 -17 6524.78 1122.98   1
  -3  -5 -17 7027.63 1277.68   8
  -3  -5  17 5739.94 1130.00   7
   3   5 -17 6612.62 1342.82   1
   3   5  17 6188.31 1291.60   7
   3   5 -17 7499.67 924.417   6
  -3  -5  17 5528.42 972.164   2
   3  -5 -17 6973.75 1446.08   1
   3   5 -17 4778.55 718.480   3
   3  -5 -19 818.034 1436.41   1
  -3  -5 -19-311.758 1068.72   1
  -3  -5  19 155.182 638.558   5
   3  -5 -19 45.9361 1111.09   8
   3   5 -19 104.584 1178.01   8
  -3  -5 -19-796.930 1279.21   8
  -3   5  19 675.643 1981.21   4
  -3  -5  19 114.641 1177.92   7
   3   5  19 229.304 1308.32   7
   3   5 -19 1070.61 1386.03   1
   3   5 -21 7548.12 1627.46   1
  -3  -5 -21 6537.48 1333.30   1
   3  -5 -21 5277.46 1778.60   1
  -3   5  21 7890.78 1539.62   7
   3  -5 -21 5952.12 1397.23   8
   3   5 -21 8172.05 1471.38   8
  -3  -5 -21 7319.43 1533.59   8
  -3  -5  21 6190.57 1456.60   7
   3   5  21 9167.56 1666.73   7
  -3   5  21 7835.00 2244.75   4
  -3   5  25 1363.54 2599.40   4
  -3  -5 -25 4055.64 1738.16   8
   3   5 -25 7475.69 1847.08   1
  -3  -5 -25 1827.60 1433.66   1
   3  -5 -25 3024.67 1931.63   1
  -3  -5  25 2007.19 1639.88   7
   3   5 -25 5031.99 1703.27   8
   3   5  25 6048.85 1887.35   7
   3  -5 -25 2295.04 1518.72   8
  -3   5  25 3553.13 1679.12   7
   3   7  -1 1059.11 479.644   3
  -3  -7  -1 1613.72 473.330   5
  -3  -7   1 872.095 465.906   5
  -3  -7  -1 1342.96 408.764   2
  -3  -7   1 862.510 425.433   2
   3   7   1 1019.54 447.888   3
  -3  -7  -3 7034.53 700.642   5
  -3  -7   3 6780.03 726.467   5
  -3  -7  -3 7469.69 683.116   2
  -3  -7   3 7642.01 696.125   2
   3   7  -3 6848.70 729.756   3
   3   7   3 6874.00 711.240   3
  -3  -7  -5 61393.4 3830.19   5
  -3  -7  -5 61081.2 3820.25   2
  -3  -7   5 57611.5 3809.05   5
  -3  -7   5 51147.1 3793.56   4
  -3  -7   5 59296.2 3813.95   2
   3   7  -5 51323.2 3749.97   1
   3   7   5 60793.6 3817.37   3
   3   7  -5 58039.0 3818.98   3
  -3  -7  -5 63061.8 3829.62   8
   3   7  -7 462.401 545.738   3
   3   7  -7 594.460 425.892   8
   3   7  -7 818.076 566.739   1
  -3  -7  -7 702.114 533.931   5
  -3  -7  -7 1059.77 515.567   2
  -3  -7   7 975.793 543.294   5
  -3  -7   7 1294.27 540.728   2
  -3  -7  -7 431.330 704.397   8
  -3  -7   7 868.280 750.332   4
  -3  -7   7 1050.13 428.712   7
   3   7   7 2241.30 678.809   7
   3   7  -7 867.357 713.549   6
   3   7   7 460.988 480.445   3
   3   7  11 14132.3 1131.17   3
  -3  -7 -11 12466.4 1323.05   5
  -3  -7 -11 11942.0 1159.93   2
   3  -7 -11 11769.3 1409.14   1
  -3  -7  11 13231.0 1100.14   5
  -3  -7  11 12346.0 1114.17   2
   3   7 -11 11976.0 1235.73   1
  -3  -7  11 11363.1 1096.52   7
   3  -7 -11 11595.0 1189.44   8
   3   7 -11 12319.2 1111.58   8
  -3   7  11 15512.3 1957.21   4
   3   7  11 14416.6 1341.92   7
   3   7 -11 13455.1 1190.46   6
  -3  -7 -13 11372.7 1247.89   2
  -3  -7  13 12213.7 1136.90   5
   3  -7 -13 12164.5 1494.34   1
   3  -7 -13 12445.7 1159.90   5
  -3  -7  13 12613.4 1167.49   2
   3  -7 -13 12063.0 1276.65   8
   3   7 -13 15351.9 1344.42   1
  -3  -7  13 10024.1 1196.50   7
   3   7 -13 13675.3 1240.26   8
  -3  -7 -13 14605.3 1481.51   8
  -3  -7 -13 15056.4 1292.48   1
   3   7  13 14258.7 1445.32   7
  -3   7  13 15572.7 2056.23   4
   3   7 -13 13690.4 1245.74   6
  -3  -7 -15 27925.7 2128.16   2
  -3  -7  15 23574.7 1946.71   5
   3  -7 -15 29765.0 2011.95   5
   3  -7 -15 27635.5 2298.06   1
  -3  -7  15 21071.3 2010.24   2
   3  -7 -15 28670.5 2128.90   8
  -3  -7 -15 29658.9 2235.45   8
  -3  -7 -15 25943.1 2122.53   1
  -3   7  15 32130.1 2705.87   4
   3   7  15 29556.2 2258.12   7
   3   7 -15 28846.6 2061.84   6
   3   7 -19 419.644 972.397   6
   3  -7 -19-467.445 1461.77   1
  -3  -7 -19-538.611 1143.18   1
   3   7 -19-268.179 1225.41   8
   3   7 -19 1411.00 1354.92   1
  -3  -7  19-308.492 795.765   5
   3  -7 -19-117.902 1142.93   8
  -3  -7 -19 169.018 1348.14   8
  -3   7  19 34.3336 2120.64   4
  -3  -7  19-280.842 1235.27   7
   3   7  19 651.273 1358.57   7
   3  -7 -21 805.614 1657.01   1
  -3  -7 -21 2369.00 1309.90   1
   3  -7 -21 2663.14 1310.30   8
   3   7 -21 1211.58 1503.91   1
   3   7 -21 1455.48 1391.07   8
  -3  -7 -21 2256.03 1490.87   8
  -3   7  21 2943.21 2331.26   4
  -3  -7  21 2606.55 1349.25   7
   3   7  21 1779.54 1497.79   7
  -3  -7 -23 8492.75 1801.73   8
  -3  -7 -23 6679.65 1519.96   1
   3  -7 -23 11221.8 1986.08   1
   3   7 -23 7135.76 1688.66   8
  -3   7  23 6303.92 1741.68   7
   3   7 -23 5963.69 1705.87   1
  -3   7  23 4003.29 2530.05   4
  -3  -7  23 6838.31 1659.66   7
   3   7  23 7610.75 1868.43   7
   3  -7 -23 5791.45 1542.97   8
  -3  -7 -25-484.629 1456.23   1
   3  -7 -25 1196.87 1950.41   1
  -3  -7 -25 2992.32 1761.02   8
  -3  -7  25 3131.67 1606.11   7
   3  -7 -25 1694.22 1522.73   8
   3   7 -25 513.433 1654.28   8
   3   7 -25 2191.71 1698.01   1
  -3   7  25 1451.23 2662.08   4
  -3   7  25 1240.16 1709.21   7
   3   7  25 1834.17 1811.36   7
  -3   7  27 3066.83 1908.51   7
   3  -7 -27 2407.08 2089.91   1
   3  -7 -27 599.527 1658.18   8
   3   7 -27 4022.08 1881.38   8
  -3  -7 -27 1516.34 1936.84   8
  -3  -7 -27 3522.60 1604.42   1
  -3   7  27 353.631 2890.94   4
   3   7 -27 2610.72 1860.96   1
  -3  -7  27 2162.92 1763.06   7
   3   7  27 2468.01 2029.97   7
  -3  -9  -1 84.5085 534.985   2
  -3  -9   1 71.3482 537.213   2
  -3  -9  -3 21260.2 1693.81   2
  -3  -9   3 22640.6 1709.68   2
   3   9  -3 24374.9 1827.73   6
   3   9  -3 18942.5 1723.00   3
  -3  -9   5 18124.0 1483.72   5
  -3  -9  -5 20173.5 1460.67   2
  -3  -9   5 18903.9 1480.40   2
   3   9   5 20091.5 1490.64   7
  -3  -9  -5 20127.5 1446.94   8
   3   9  -5 15715.3 1574.61   6
   3   9  -9 3219.34 769.073   1
  -3  -9   9 3465.08 804.820   5
   3   9  -9 4585.37 632.201   8
  -3  -9   9 3494.87 806.241   2
  -3  -9  -9 4622.37 939.483   8
  -3  -9   9 4979.83 947.409   4
  -3  -9   9 3291.00 679.425   7
   3   9   9 5619.01 938.331   7
  -3  -9  -9 4105.69 762.841   1
   3   9  -9 4549.15 953.397   6
   3  -9 -11 16646.5 1564.02   1
  -3  -9  11 13225.0 1247.83   5
  -3  -9  11 11380.7 1240.05   2
   3   9 -11 12899.8 1268.01   1
   3  -9 -11 12785.4 1289.41   8
   3   9 -11 14834.1 1204.28   8
  -3   9  11 18836.2 2423.77   4
  -3  -9  11 13163.1 1203.68   7
   3   9 -11 14244.2 1375.31   6
  -3  -9  13 29157.6 2196.12   5
   3  -9 -13 32533.8 2479.74   1
   3  -9 -13 31529.4 2264.89   5
   3   9 -13 28558.3 2292.57   6
  -3  -9  13 27892.9 2249.85   2
   3   9 -13 30174.3 2273.16   1
   3  -9 -13 33138.6 2289.68   8
   3   9 -13 28546.2 2191.74   8
  -3  -9 -13 40144.8 2418.01   8
  -3   9  13 37763.5 3023.85   4
  -3  -9 -13 29273.6 2267.09   1
  -3  -9  13 22749.7 2194.48   7
   3   9  13 33008.4 2412.05   7
  -3  -9 -15 15398.0 1630.91   5
   3   9  15 12301.0 1556.49   7
  -3  -9  15 10919.3 1232.78   5
   3  -9 -15 12434.1 1352.59   5
  -3  -9  15 11168.1 1354.74   2
   3   9 -15 11818.7 1416.64   1
   3  -9 -15 11360.4 1359.65   8
  -3  -9 -15 13580.7 1397.06   1
  -3  -9 -15 12201.8 1597.77   8
  -3   9  15 13025.6 2317.03   4
   3  -9 -15 11415.6 1640.29   1
  -3  -9  15 9622.39 1315.52   7
   3   9  15 12668.4 1280.17   3
   3   9 -15 11287.5 1388.42   6
   3  -9 -17 13021.6 1319.67   5
  -3  -9  17 8663.13 1270.96   5
  -3  -9 -17 10805.6 1441.70   1
  -3  -9 -17 13137.0 1657.50   8
   3  -9 -17 11149.3 1404.59   8
   3   9 -17 10747.4 1406.71   8
  -3   9  17 12237.3 2392.64   4
   3   9  17 11103.3 1455.59   3
   3   9  17 10758.0 1609.07   7
   3   9 -17 11056.8 1396.82   6
   3  -9 -17 12088.7 1708.86   1
  -3  -9  17 6632.09 1446.15   2
  -3  -9 -19-698.924 1229.72   1
   3   9 -19-713.007 1137.95   6
  -3  -9  19-84.4120 1017.42   5
  -3  -9 -19-547.711 1111.44   2
   3  -9 -19 441.932 1205.12   8
  -3  -9  19-1300.59 1264.91   7
   3   9 -19-225.782 1301.57   8
  -3   9  19-911.198 2329.75   4
   3   9 -19 404.320 1349.64   1
   3   9  19-654.010 1453.92   7
  -3  -9 -19-232.018 1480.68   8
   3  -9 -19-934.038 1563.63   1
  -3  -9 -21 6404.05 1559.77   1
  -3  -9  21 4570.24 1584.07   7
   3  -9 -23 1184.19 1880.08   1
   3  -9 -23 335.252 1393.59   8
  -3   9  23 1764.75 2652.88   4
   3   9  23 1702.27 1757.97   7
   3   9 -23 677.188 1580.84   8
  -3  -9 -23 1747.01 1653.61   8
  -3   9  23-1846.14 1618.32   7
  -3  -9 -23-330.378 1377.46   1
  -3  -9  23-892.154 1558.91   7
   3   9 -23 2675.93 1554.97   1
   3   9 -25 10510.2 2028.12   1
   3  -9 -25 14924.2 1899.07   8
   3   9 -25 13955.4 2032.57   8
  -3  -9 -25 14949.6 2164.70   8
  -3   9  25 13025.9 3100.09   4
  -3   9  25 13813.6 2103.58   7
  -3  -9  25 10328.7 2011.25   7
  -3  -9 -25 10438.0 1891.18   1
   3   9  25 17800.7 2268.40   7
  -3 -11  -1-1223.67 781.530   5
  -3 -11   1-726.212 780.011   5
  -3 -11  -3 25111.6 1804.71   5
  -3 -11   3 24885.2 1812.32   5
  -3 -11  -3 22086.8 1775.73   2
  -3 -11  -3 23098.8 1602.64   8
   3  11   3 22892.9 1682.16   7
   3  11   3 21505.7 1799.99   3
  -3 -11  -5 131386. 7928.07   5
  -3 -11   5 123206. 7918.03   5
  -3 -11  -5 114671. 7904.48   2
  -3 -11  -5 119526. 7822.02   8
  -3 -11  -5 126169. 7833.54   1
   3  11   5 115932. 7862.86   7
   3  11   5 114768. 7915.30   3
  -3 -11  -7 34471.1 2089.63   5
  -3 -11   7 31207.2 2086.69   5
  -3 -11  -7 28162.3 2043.22   2
   3  11  -7 21924.8 1812.33   8
  -3 -11  -7 30888.7 1991.37   8
  -3 -11  -7 32367.6 1981.08   1
  -3 -11   7 25110.5 1899.46   4
   3  11   7 29794.7 2059.61   7
   3  11   7 30947.8 2090.15   3
  -3 -11  -9 508.062 781.344   1
  -3 -11  -9 412.853 808.185   5
  -3 -11   9-826.423 868.551   5
  -3 -11  -9-126.816 781.257   2
   3  11  -9 118.102 836.385   1
   3  11  -9-558.205 562.277   8
   3  11   9-182.022 943.678   7
  -3 -11   9-225.932 785.333   7
   3  11   9 560.758 823.204   3
  -3 -11 -11 3126.88 869.945   5
  -3 -11 -11 2329.69 881.941   2
  -3  11  11 2083.31 2779.66   4
   3  11 -11 2631.09 756.258   8
  -3 -11  11 2283.18 989.301   7
   3  11 -11 2100.67 1015.10   1
   3  11  11 1662.21 900.921   3
  -3 -11 -13 40226.6 2674.29   5
   3 -11 -13 34385.2 2877.16   1
  -3 -11 -13 33479.3 2659.20   2
   3  11  13 37637.0 2650.04   3
   3 -11 -13 32878.8 2673.36   8
  -3 -11 -13 37778.0 2700.42   1
   3  11 -13 32852.8 2560.29   8
  -3 -11 -13 43563.2 2783.60   8
  -3  11  13 45919.5 3635.20   4
   3  11  13 35790.6 2790.61   7
  -3 -11  13 32982.2 2700.60   7
   3  11 -13 37562.4 2724.89   1
  -3 -11 -15 20489.3 1900.20   5
  -3 -11 -15 22213.9 1880.94   2
   3 -11 -15 21212.5 2132.97   1
   3 -11 -15 21190.2 1907.25   8
  -3 -11 -15 21292.6 1898.27   1
  -3 -11 -15 27212.8 2098.34   8
   3  11 -15 23168.2 2000.79   1
  -3  11  15 22715.1 2988.50   4
   3  11  15 21856.8 2069.09   7
  -3 -11  15 15441.3 1906.59   7
   3  11  15 21586.2 1806.10   3
  -3 -11 -17 1263.04 1230.71   1
  -3 -11 -17 1956.02 1335.04   5
   3 -11 -17 1673.75 1170.47   8
  -3 -11 -17 1922.12 1114.28   2
  -3 -11 -17 1866.59 1430.20   8
  -3  11  17 2679.41 2509.83   4
   3  11  17 1033.31 1405.42   7
   3 -11 -17 1692.62 1561.58   1
   3  11  17 1093.58 990.657   3
  -3 -11 -19-5389.44 2209.38   5
   3  11 -19-2323.04 1405.48   8
  -3 -11 -19-1252.76 1238.38   2
  -3 -11 -19-857.896 1580.94   8
   3 -11 -19-1686.84 1325.45   8
  -3  11  19-6332.75 2766.58   4
   3  11 -19-4174.62 1574.30   1
   3  11  19-3492.70 1675.61   7
  -3 -11  19-1336.52 1481.97   7
   3  11  19-2920.42 1325.58   3
   3 -11 -19-1757.04 1719.70   1
  -3 -11 -21 966.085 1644.22   8
   3 -11 -21-1421.99 1782.54   1
  -3 -11 -21 1509.12 1413.39   1
  -3 -11 -21 1821.04 1265.37   2
   3 -11 -21 433.339 1380.19   8
   3  11 -21 23.4308 1493.55   8
  -3  11  21-1479.77 2750.49   4
   3  11 -21 1703.61 1543.15   1
   3  11  21 718.015 1670.16   7
  -3 -11  21-1103.60 1541.11   7
   3  11  21 441.387 1608.73   3
   3 -11 -23 12510.6 2331.13   1
   3  11 -23 17055.1 2105.94   8
  -3 -11 -23 10702.0 1981.11   1
   3 -11 -23 16802.5 1948.56   8
  -3 -11 -23 21020.6 2242.43   8
   3  11 -23 16142.0 2123.76   1
  -3  11  23 21216.5 3256.75   4
   3  11  23 21680.1 2316.62   7
  -3 -11  23 16384.7 2129.96   7
   3  11 -25 5573.32 1910.51   1
   3 -11 -25 3070.40 2191.11   1
  -3 -11 -25 6993.93 1776.12   1
   3  11 -25 9170.12 1952.54   8
  -3 -11 -25 10800.5 2056.39   8
   3 -11 -25 7164.71 1746.22   8
  -3  11  25 9253.39 3172.03   4
  -3  11  25 6834.55 1980.67   7
   3  11  25 9110.24 2159.54   7
  -3 -11  25 7325.08 1930.09   7
  -3 -13  -1 8971.14 1068.50   5
  -3 -13   1 7483.67 1039.09   5
  -3 -13  -1 4612.13 541.763   8
  -3 -13  -1 6294.39 1013.84   2
   3  13   1 7517.31 1027.00   4
  -3 -13   1 5371.91 1019.09   2
   3  13   1 5080.59 607.571   7
   3  13   1 8088.13 1212.63   6
   3  13  -1 8668.42 1196.78   6
  -3 -13  -3 41184.1 2814.17   5
  -3 -13   3 44808.8 2838.83   5
  -3 -13  -3 31902.1 2788.72   2
  -3 -13   3 27739.6 2779.97   2
  -3 -13  -3 43155.9 2620.56   8
  -3 -13  -3 37957.0 2616.21   1
   3  13   3 38096.7 2850.15   4
   3  13   3 38494.6 2671.36   7
   3  13   3 41447.5 2909.24   6
   3  13  -3 45199.2 2910.63   6
  -3 -13  -5 25408.0 1852.90   5
  -3 -13   5 23395.6 1904.85   5
  -3 -13  -5 21550.1 1830.48   2
  -3 -13  -5 23907.8 1668.19   1
  -3 -13  -5 21953.6 1638.68   8
   3  13   5 24183.3 1752.40   7
   3  13   5 25655.6 2007.39   6
   3  13  -5 25062.1 1992.31   6
   3  13   5 19471.4 1837.75   3
   3  13   7 3372.18 1005.48   3
  -3 -13  -7 5217.46 1010.07   5
  -3 -13   7 3658.72 1054.63   5
  -3 -13  -7 3769.88 795.922   8
  -3 -13  -7 3804.02 837.415   1
  -3 -13   7 2512.63 1004.15   2
   3  13   7 4064.74 967.762   7
   3  13   7 3978.53 1291.58   6
   3  13  -7 2846.56 1280.25   6
  -3 -13  -7 3690.54 984.015   2
   3  13   9 1387.56 1027.14   3
  -3 -13  -9 977.704 971.625   5
  -3 -13   9 644.784 1108.62   5
   3  13  -9 206.879 510.737   8
  -3 -13  -9 256.557 993.209   2
  -3 -13  -9 1132.15 862.578   8
  -3 -13  -9 283.997 883.753   1
  -3 -13   9 647.518 1057.53   2
   3  13   9 110.710 1005.04   7
   3  13   9 2785.85 1308.90   6
   3  13  -9 1323.87 1297.93   6
   3 -13 -13 7613.14 1454.62   5
  -3 -13 -13 7477.22 1240.99   5
  -3 -13  13 5985.58 1440.58   5
  -3 -13 -13 7397.43 1273.13   2
  -3  13  13 9009.60 3296.84   4
   3  13 -13 6680.13 1055.50   8
   3 -13 -13 10105.1 1615.38   1
  -3 -13 -13 7060.85 1343.44   8
  -3 -13 -13 7353.20 1271.02   1
   3  13  13 6750.98 1436.13   7
  -3 -13  13 5598.33 1383.32   2
   3  13  13 8800.44 1671.12   6
   3  13  13 7387.05 1214.54   3
   3  13 -13 7318.42 1505.16   6
  -3 -13 -15 24073.2 1833.80   5
  -3 -13  15 20585.9 1932.59   5
   3 -13 -15 20532.1 2167.75   1
   3 -13 -15 20709.8 1976.36   5
  -3 -13 -15 17996.1 1835.09   2
  -3  13  15 24020.7 3450.26   4
   3 -13 -15 19187.0 1815.31   8
  -3 -13 -15 20705.8 1892.91   1
   3  13 -15 17753.8 1720.73   8
  -3 -13 -15 24151.9 1970.91   8
   3  13  15 20441.7 2050.67   7
   3  13  15 23048.0 1815.24   3
  -3 -13  15 9088.03 1822.37   7
   3  13  15 23212.1 2157.66   6
   3  13 -15 14248.7 1972.23   6
  -3 -13  15 12962.6 1951.38   2
   3  13 -17-590.335 1526.86   6
   3 -13 -17 3244.62 1303.57   8
  -3 -13 -17 1502.33 1296.13   5
  -3 -13  17 1800.52 1359.47   5
  -3 -13 -17 3866.61 1286.59   2
   3 -13 -17-85.2891 1508.20   5
  -3  13  17-3585.73 3118.26   4
  -3 -13 -17 5078.69 1482.66   8
   3  13  17 1680.41 1542.44   7
   3 -13 -17 1508.03 1674.38   1
  -3 -13 -17 710.385 1359.94   1
   3  13  17 2229.59 1801.02   6
   3  13  17 6206.84 1191.84   3
  -3 -13  17 2953.77 1582.56   2
   3  13 -19-4045.39 1551.36   6
  -3 -13  19-961.422 1701.67   2
  -3 -13 -19-1360.16 1500.42   5
  -3 -13  19 988.780 1434.74   5
   3  13 -19-2542.08 1441.30   8
  -3 -13 -19 391.333 1315.05   2
   3 -13 -19-376.979 1302.12   8
  -3 -13 -19 1612.07 1618.79   8
  -3  13  19-1497.08 3143.10   4
   3  13  19-460.525 1713.79   7
  -3 -13  19 1069.48 1944.02   7
   3  13  19-1500.14 1891.28   6
   3  13  19-71.0583 1179.53   3
  -3 -13 -19-923.342 1454.79   1
   3 -13 -19 1100.59 1790.70   1
   3 -13 -21 4533.20 2030.71   1
  -3 -13 -21 13477.7 2181.21   5
  -3 -13 -21 9450.14 1584.16   2
   3 -13 -21 7920.10 1665.10   8
   3  13 -21 10352.1 1780.80   8
  -3 -13 -21 11662.6 1935.25   8
  -3  13  21 11390.8 3192.78   4
   3  13  21 15886.2 1610.76   3
   3  13  21 10340.1 1980.90   7
   3  13  21 11792.4 2137.07   6
  -3 -13 -21 12108.2 1745.23   1
  -3 -15  -1 5400.45 1098.04   5
  -3 -15   1 3333.06 1103.05   5
  -3 -15  -1 3934.27 1103.31   2
  -3 -15   1 3578.37 1090.53   2
   3  15   1 3554.09 552.050   7
   3  15   1 5204.16 1310.35   6
   3  15  -1 2928.16 1299.54   6
  -3 -15  -1 2685.11 449.523   1
  -3 -15  -3 17785.2 1583.46   5
  -3 -15   3 18499.1 1589.60   5
  -3 -15  -3 12810.4 1557.73   2
  -3 -15   3 10977.5 1534.24   2
  -3 -15  -3 14603.9 1203.66   1
  -3 -15  -3 14137.5 1243.83   8
   3  15   3 14601.1 2066.29   4
   3  15   3 16568.5 1287.22   7
   3  15   3 14301.8 1716.44   6
   3  15  -3 15127.5 1755.33   6
  -3 -15  -5 3859.85 826.872   1
   3  15  -5 45.9376 1525.46   6
   3  15   9 1418.51 1127.72   3
  -3 -15  -9 1091.38 1148.65   5
  -3 -15   9 2103.74 1290.57   5
  -3 -15  -9-280.895 975.247   1
  -3 -15  -9 781.073 1125.71   2
   3  15   9 1080.04 1138.96   7
  -3 -15   9 292.429 1222.78   2
   3  15   9 2509.67 1458.59   6
   3  15  -9 750.968 1517.10   6
   3  15  11 1917.93 1218.00   3
  -3 -15 -11 2075.25 1140.99   5
  -3 -15  11 2744.32 1278.46   5
  -3 -15 -11 2148.23 1051.70   8
  -3 -15 -11 1967.11 1187.87   2
  -3 -15  11 581.790 1288.24   2
   3  15  11 1631.48 1557.34   6
   3  15 -11-72.2671 1561.20   6
  -3 -15 -13 3668.70 1262.09   1
  -3 -15 -13 4827.83 1219.31   5
  -3 -15  13 3687.48 1492.67   5
   3 -15 -13 6946.32 1542.87   5
  -3 -15 -13 4595.18 1313.83   8
  -3 -15 -13 1527.71 1309.10   2
   3 -15 -13 4225.16 1620.93   1
   3  15  13 2328.45 1417.60   7
  -3 -15  13 1525.18 1470.25   2
   3  15  13 3549.91 1733.43   6
   3  15 -13 3120.22 1568.71   6
   3  15  13 3293.82 1293.00   3
   3 -15 -15-3749.34 1837.85   1
  -3 -15 -15 1064.30 1226.56   5
  -3 -15  15 2122.12 1485.26   5
   3 -15 -15-3740.43 1797.05   5
  -3 -15 -15-821.924 1399.63   2
  -3 -15 -15-1212.03 1455.64   8
  -3 -15 -15-214.581 1387.19   1
   3  15  15-4314.80 1771.86   7
   3  15 -17-1269.65 1661.04   6
  -3 -15 -17 2761.72 1298.29   5
  -3 -15  17 2366.49 1596.20   5
   3 -15 -17 4698.40 1634.67   5
   3 -15 -17 3081.36 1378.90   8
  -3 -15 -17 2099.81 1422.68   2
  -3  15  17-631.038 3464.36   4
  -3 -15 -17 1728.06 1472.87   1
   3  15  17 3673.41 1712.46   7
   3 -15 -17 2737.30 1807.15   1
   3  15  17 4194.86 1802.99   6
  -3 -15 -17 3322.05 1557.18   8
   3  15  17 2476.74 1317.38   3
  -3 -15  17 3063.34 1699.23   2
   3  15 -19 49.1166 1618.64   6
  -3 -15 -19-286.429 1377.42   5
  -3 -15  19 438.841 1597.74   5
   3 -15 -19 581.928 1422.43   8
  -3 -15 -19 271.186 1435.33   2
  -3 -15 -19 2474.53 1617.23   8
  -3  15  19 2484.63 3410.43   4
  -3 -15 -19 1138.74 1531.33   1
   3  15  19 100.481 1756.52   7
   3  15  19 2906.58 1934.00   6
   3 -15 -19 1071.95 1874.59   1
   3  15  19 1036.17 1266.05   3
  -3 -17  -1 4378.06 1279.11   5
  -3 -17   1 1887.38 1232.66   5
  -3 -17  -1 164.367 1214.72   2
  -3 -17   1 1714.78 1190.60   2
   3  17   1 2084.95 1478.08   6
   3  17  -1 2353.72 1510.99   6
  -3 -17  -3 9529.68 1417.59   5
  -3 -17   3 7552.23 1406.41   5
  -3 -17  -3 4726.11 1273.38   2
  -3 -17   3 4342.80 1358.58   2
   3  17   3 5358.61 950.768   7
   3  17   3 7242.45 1529.96   6
   3  17  -3 8435.14 1629.87   6
  -3 -17  -5 9450.16 1425.23   5
  -3 -17   5 9736.47 1471.98   5
   3  17   5 9949.71 2529.12   4
  -3 -17  -5 5978.25 1380.91   2
   3  17   5 8641.02 1158.91   7
  -3 -17   5 3844.53 1358.85   2
   3  17   5 9616.77 1610.49   6
   3  17  -5 6058.49 1675.38   6
  -3 -17  -7 1425.71 1016.15   1
  -3 -17  -7 2359.16 1326.12   5
  -3 -17   7 2154.73 1410.68   5
  -3 -17  -7 1838.80 969.820   8
  -3 -17  -7 773.885 1241.85   2
   3  17   7 3790.54 2129.98   4
   3  17   7 2196.14 1103.25   7
  -3 -17   7 474.686 1305.11   2
   3  17   7 2216.70 1577.82   6
   3  17  -7-1439.86 1683.15   6
   3  17   9-342.050 1313.92   3
  -3 -17  -9-177.210 1295.42   5
  -3 -17   9-886.366 1490.47   5
  -3 -17  -9 362.973 1244.49   2
  -3 -17   9 61.4528 1398.68   2
   3  17   9 2024.18 1631.81   6
   3  17  -9-269.917 1632.22   6
   3  17  11-1254.57 1427.22   3
  -3 -17 -11-1174.95 1374.71   5
  -3 -17  11-137.598 1631.31   5
  -3 -17 -11 537.768 1357.14   2
   3  17  11-5630.40 2166.49   4
   3  17  11-2674.23 1467.37   7
  -3 -17  11-1882.22 1568.88   2
   3  17  11-3737.98 1777.50   6
   3  17 -11-1858.00 1786.50   6
   3  17  13-1781.67 1644.34   3
  -3 -17 -13 2899.74 1408.09   5
  -3 -17  13 479.428 1562.92   5
   3 -17 -13-2156.40 1825.05   5
   3  17  13-1432.83 1734.07   7
  -3 -17  13-2195.95 1713.10   2
   3  17  13-3456.13 1991.29   6
   3  17 -15 586.120 1730.13   6
  -3 -17 -15 2814.67 1397.27   5
  -3 -17  15 3549.26 1643.76   5
  -3 -17 -15 275.861 1468.80   1
   3 -17 -15 321.239 1686.47   5
  -3 -17 -15-704.951 1461.26   8
  -3 -17 -15 232.208 1571.67   2
   3 -17 -15 457.722 1755.63   1
   3  17  15 571.772 2515.77   4
   3  17  15 818.539 1708.90   7
   3  17  15 1802.32 1855.61   6
  -3 -17  15 1207.32 1754.22   2
   3  17  15 1430.38 1540.02   3
  -3 -17  17 303.119 1806.63   2
   3  17 -17 1767.56 1749.98   6
  -3 -17 -17 3686.61 1379.35   5
  -3 -17  17 3734.91 1802.78   5
   3 -17 -17 2975.63 1797.52   5
  -3 -17 -17 3335.96 1561.76   1
  -3 -17 -17 3503.67 1537.91   8
  -3  17  17 1995.04 4452.39   4
  -3 -17 -17 2477.41 1564.51   2
   3  17  17 2892.91 1706.68   7
   3 -17 -17 2115.91 1873.94   1
   3  17  17 2549.93 1950.34   6
   3  17  17 2513.32 1429.52   3
   3  17  19-658.408 2361.06   6
  -3 -19  -1 399.747 1381.58   5
  -3 -19   1 28.6723 1421.14   5
  -3 -19  -1 92.5537 1349.61   2
  -3 -19   1-2178.26 1314.46   2
   3  19   1 28.5992 1641.71   6
   3  19  -1-822.377 1671.14   6
  -3 -19   3 5185.44 1502.32   5
  -3 -19  -3 1809.15 1394.20   2
  -3 -19   3 4732.54 1514.64   2
   3  19   3 1010.05 1735.75   6
   3  19  -3 2502.60 1846.79   6
  -3 -19  -5 4139.89 1482.86   5
  -3 -19   5 3240.01 1579.96   5
  -3 -19  -5 391.587 1349.17   2
  -3 -19   5-262.154 1477.52   2
   3  19   5 663.415 1830.88   6
   3  19  -5-2278.44 1968.80   6
   3  19   9-941.986 1420.87   3
  -3 -19  -9-2296.94 1579.73   5
  -3 -19   9 1640.94 1699.42   5
  -3 -19  -9-2650.19 1460.85   2
  -3 -19   9-872.510 1599.99   2
   3  19   9-1401.43 1936.29   6
   3  19  -9-327.719 1842.39   6
   3  19  11 884.503 1532.54   3
  -3 -19 -11 1043.20 1495.11   5
  -3 -19  11-218.084 1706.27   5
  -3 -19 -11 715.564 1439.28   2
  -3 -19  11 1011.68 1649.37   2
   3  19  11 3044.12 1842.01   6
   3  19 -11 29.5145 1847.45   6
   3  19  13-477.577 1557.82   3
  -3 -19 -13 943.917 1487.69   5
  -3 -19  13 2107.20 1849.91   5
   3 -19 -13 1688.22 1850.73   5
   3 -19 -13 1920.75 1746.89   1
  -3 -19 -13 1135.44 1603.48   2
   3  19  13 261.962 1574.30   7
   3  19  13 4607.18 1929.67   6
  -3 -19  13 340.309 1758.86   2
   3  19 -13 529.231 1876.98   6
   3  19 -15 1938.92 1968.03   6
  -3 -19  15 5451.16 1908.30   5
   3 -19 -15 7014.51 2180.60   5
  -3 -19 -15 6517.54 1772.23   2
   3 -19 -15 1184.54 1929.14   1
   3  19  15 3796.47 2786.23   4
  -3 -19  15-553.847 2029.25   2
  -3 -21  -1-315.782 1538.21   5
  -3 -21   1 31.8824 1575.54   5
  -3 -21  -1 34.3082 1475.45   2
  -3 -21   1-921.121 1601.06   2
   3  21   1 33.1303 1898.91   6
   3  21  -1-724.269 1840.93   6
  -3 -21  -3-94.5773 1571.88   5
  -3 -21   3 386.925 1670.68   5
  -3 -21  -3 68.2017 1542.01   2
  -3 -21   3 394.564 1552.69   2
   3  21   3 1132.97 1857.68   6
   3  21  -3 392.655 1870.54   6
  -3 -21   5 164.067 1770.04   5
  -3 -21  -5 2308.96 1614.98   2
  -3 -21   5 2693.21 1697.45   2
   3  21   5 2061.57 1991.10   6
   3  21  -5-620.180 1987.07   6
  -3 -21  -7 2706.10 1552.03   5
  -3 -21   7-132.367 1864.97   5
  -3 -21  -7-203.899 1516.31   2
  -3 -21   7 1100.54 1723.12   2
   3  21   7 2726.78 1906.88   6
   3  21  -7 390.588 1976.97   6
  -3 -21  -9 535.542 1604.55   5
  -3 -21   9 1219.78 1826.56   5
  -3 -21  -9-1407.72 1492.65   2
  -3 -21   9-469.025 1751.73   2
   3  21   9 1043.26 2016.75   6
   3  21  -9-1323.01 1966.70   6
  -3 -23  -5 2223.96 1734.86   5
  -3 -23   5 216.877 1871.36   5
  -3 -23  -5-4781.39 1797.30   2
   3  23   5-3119.90 2304.14   6
   4   0 -10-479.081 601.020   8
   4   0 -10-524.389 912.453   1
  -4   0  10-429.076 1324.14   4
  -4   0  14-542.315 1545.71   4
   4   0 -14-223.144 814.905   8
   4   0 -14 94.6494 1156.51   1
   4   0 -16 60903.5 4404.70   1
   4   0 -16 59816.8 4224.06   8
  -4   0  16 68057.5 4572.51   4
   4   0 -20 44123.4 3692.51   1
   4   0 -20 47373.8 3467.73   8
  -4   0  20 50702.9 3927.37   4
  -4   0  20 48388.2 3552.27   7
   4   0 -22 2346.53 1822.17   1
   4   0 -22 201.338 1300.84   8
  -4   0  22 646.914 1401.06   7
  -4   0  22-982.337 2321.10   4
  -4   0  24-95.8766 1527.14   7
   4   0 -24 1401.10 1983.46   1
  -4   0  24-1943.85 2545.80   4
   4   0 -24-2069.19 1518.15   8
   4   0 -26-830.648 1557.04   8
   4   0 -26-3909.33 2144.65   1
  -4   0  26 2533.62 2865.70   4
  -4   0  26-892.851 1653.28   7
  -4  -2   8 88.3142 1090.99   4
   4   2 -10 93090.0 5974.78   1
   4   2 -10 88465.5 5877.25   8
  -4  -2  10 87420.4 6020.26   4
   4  -2 -12 183.132 721.980   8
  -4   2  12-1542.60 1520.98   4
   4   2 -12-123.076 1060.50   1
  -4  -2  14-83.4239 443.733   2
   4   2 -14-16.2163 820.232   8
   4  -2 -14-745.090 798.383   8
  -4  -2  14 91.7369 1453.59   4
   4  -2 -14 1069.64 1165.93   1
  -4   2  14 589.845 1618.23   4
   4   2 -16-331.290 1308.44   1
  -4  -2  16 107.051 396.857   2
   4  -2 -16 1012.33 924.633   8
   4   2 -16 145.088 957.409   8
  -4   2  16-284.058 1754.85   4
  -4  -2  16 598.907 1631.65   4
   4  -2 -16 1528.88 1316.07   1
   4  -2 -20-320.680 1579.89   1
   4   2 -20-1606.37 1659.17   1
   4   2 -20 45.4635 1275.28   8
   4  -2 -20 1029.42 1158.23   8
  -4   2  20 2151.10 2127.03   4
  -4  -2  20 860.387 1252.71   7
  -4  -2  20 722.355 2118.55   4
  -4  -2  22 8048.11 1591.41   7
   4  -2 -22 5962.33 1954.28   1
   4   2 -22 10065.3 1996.15   1
   4  -2 -22 9886.36 1505.37   8
   4   2 -22 8774.51 1550.32   8
  -4   2  22 9156.88 2492.04   4
  -4   2  22 7646.94 1597.63   7
  -4  -2  22 7943.16 2482.52   4
   4  -2 -24-74.9724 1928.74   1
   4  -2 -24 751.028 1412.01   8
   4   2 -24 135.151 1441.71   8
   4   2 -24-794.419 1911.07   1
  -4   2  24 564.924 2543.52   4
  -4   2  24-1500.41 1568.48   7
  -4  -2  24-1938.84 2557.25   4
  -4  -2  24 1025.50 1519.14   7
   4  -2 -26 3153.04 2018.72   1
   4  -2 -26 1309.79 1547.59   8
   4   2 -26 2964.84 1635.72   8
  -4   2  26 3393.99 2776.54   4
  -4   2  26 3302.52 1728.41   7
  -4  -2  26 4211.70 2794.80   4
  -4  -2  26 4451.99 1666.88   7
   4   2 -26 1610.45 2077.48   1
   4   4  -6-40.5473 413.413   3
   4   4  -8 85839.1 5540.75   1
  -4  -4   8 76318.4 5572.69   4
   4   4  -8 85376.5 5471.19   3
   4  -4 -12 71248.2 5148.33   1
  -4  -4  12 73121.3 4932.98   2
   4   4 -12 77786.6 5111.09   1
   4  -4 -12 75333.4 5036.04   8
   4   4 -12 72436.8 4993.39   8
  -4   4  12 86649.6 5350.00   4
  -4  -4  12 74160.6 5138.13   4
   4   4 -12 81433.7 5010.02   3
  -4  -4  14 392.582 554.237   2
   4  -4 -14 174.330 852.561   8
  -4   4  14 594.208 1650.55   4
   4  -4 -14 313.000 1180.07   1
   4   4 -14-570.723 753.455   3
  -4  -4  16 9744.55 1014.32   2
   4   4 -16 15072.8 1652.36   1
   4   4 -16 12837.2 1390.32   8
  -4   4  16 13195.0 2035.38   4
  -4  -4  16 12040.1 1363.92   7
  -4  -4  16 12835.6 1903.02   4
   4  -4 -16 10911.6 1630.53   1
   4   4 -16 14511.3 1153.59   6
   4  -4 -16 10632.1 1317.97   8
   4   4 -18 377.768 1466.63   1
   4   4 -18-297.835 1119.93   8
  -4   4  18-3786.71 2120.50   4
  -4  -4  18 157.911 1141.82   7
  -4  -4  18-1395.27 1964.83   4
  -4  -4  18-307.089 637.312   2
   4  -4 -20 31459.8 3081.23   1
   4   4 -20 40874.5 3116.40   1
   4  -4 -20 32646.6 2822.46   8
   4   4 -20 37340.5 2835.11   8
  -4   4  20 43497.2 3448.03   4
  -4  -4  20 43561.8 3308.08   4
  -4  -4  20 35385.2 2871.94   7
   4  -4 -22-2105.12 1837.39   1
   4  -4 -22 233.913 1289.09   8
   4   4 -22-2558.59 1437.60   8
   4   4 -22-5025.19 1843.24   1
  -4   4  22-627.214 2416.91   4
  -4  -4  22-2008.65 1492.60   7
  -4  -4  22-3513.39 2688.78   4
   4  -4 -24-796.929 1859.84   1
   4  -4 -24-673.102 1420.16   8
   4   4 -24 565.542 1560.51   8
  -4   4  24-272.791 2518.65   4
  -4   4  24 33.6930 1589.00   7
  -4  -4  24 602.158 2484.79   4
  -4  -4  24-1372.08 1508.65   7
   4   4 -24-1228.22 1864.45   1
   4  -4 -26-2299.84 2031.24   1
   4  -4 -26 508.164 1520.55   8
   4   4 -26-1465.40 1672.76   8
  -4  -4 -26 937.478 1866.27   8
  -4   4  26-3656.93 2855.22   4
  -4   4  26 429.427 1714.18   7
  -4  -4  26-734.492 2798.52   4
  -4  -4  26 266.581 1659.72   7
   4   4 -26-3790.83 2055.10   1
  -4  -6   0-424.611 489.228   5
   4   6   0-338.742 384.222   3
  -4  -6  -2 13275.0 1249.87   5
  -4  -6   2 17897.6 1250.83   5
   4   6   2 15811.9 1196.69   3
   4   6  -2 16226.7 1185.37   3
  -4  -6   4 120.160 492.639   5
  -4  -6   4 36.6665 455.344   2
   4   6   4 823.417 414.952   3
   4   6  -4 848.366 442.163   3
  -4  -6   6 2159.06 569.760   5
  -4  -6   6 1478.07 486.969   2
   4   6  -6 2262.15 538.315   3
  -4  -6  10 251253. 15360.1   5
  -4  -6  10 231839. 15337.7   2
   4   6 -10 256758. 15408.2   1
  -4  -6  10 241428. 15413.8   4
   4   6 -10 234678. 15345.9   8
   4   6 -10 224222. 15337.6   3
   4   6 -12 646.262 1036.93   1
  -4  -6  12 315.959 689.607   5
  -4  -6  12-1069.97 641.964   2
   4   6 -12-175.700 735.756   8
   4  -6 -12 333.555 744.454   8
  -4   6  12-2132.49 1851.23   4
  -4  -6 -12-456.195 998.238   8
  -4  -6  12 337.682 1230.37   4
   4   6 -12-80.1514 600.194   3
  -4  -6  14 293.480 749.640   5
   4  -6 -14 360.414 851.559   8
  -4  -6  14 147.329 682.013   2
  -4   6  14 922.495 1784.09   4
   4  -6 -14 1479.77 1237.16   1
  -4  -6 -14 704.987 1120.97   8
  -4  -6  14 1194.26 882.039   7
   4   6 -14 908.179 892.568   6
   4   6 -14 1308.34 650.032   3
  -4  -6  16 955.181 801.603   5
   4   6 -16 1759.34 1014.71   8
  -4   6  16-3215.74 2053.08   4
  -4  -6 -16 989.722 1243.41   8
  -4  -6  16 436.787 754.867   2
  -4  -6  16-293.080 1645.43   4
   4  -6 -16-3005.65 1429.12   1
   4  -6 -16 22.0585 984.616   8
   4   6 -16-31.4436 935.485   6
   4   6 -16-545.042 693.352   3
  -4  -6  18 26662.2 1856.25   5
   4  -6 -18 24515.0 1764.88   5
   4  -6 -18 23188.6 2288.40   1
  -4  -6  18 17280.0 1790.53   2
   4   6 -18 25946.7 2239.77   1
   4  -6 -18 23471.8 2052.28   8
   4   6 -18 25593.0 2029.72   8
  -4  -6  18 29240.6 2492.84   4
  -4  -6 -18 28062.8 2279.87   8
  -4   6  18 28363.5 2743.71   4
  -4  -6  18 20144.6 2011.06   7
   4   6  18 23230.5 2230.93   7
   4   6 -18 19445.0 1732.87   3
   4   6 -18 26007.6 1875.29   6
   4  -6 -20 25.1140 1178.04   8
   4   6 -20 1169.39 1272.19   8
  -4  -6 -20 873.930 1440.05   8
  -4   6  20 1206.25 2270.34   4
  -4  -6  20-118.003 1241.03   7
  -4  -6  20-1252.30 1963.84   4
   4   6 -20-276.248 1613.34   1
   4   6  20-1608.95 1475.84   7
   4  -6 -20 432.234 1628.50   1
   4   6 -24 1402.83 1837.27   1
   4  -6 -24-1527.81 1906.31   1
   4  -6 -24-3162.10 1405.73   8
   4   6 -24 1383.29 1548.94   8
  -4  -6 -24-210.418 1717.18   8
  -4   6  24-2006.25 2602.35   4
  -4   6  24 2825.27 1653.97   7
  -4  -6  24-1896.26 2472.10   4
  -4  -6  24 152.808 1574.87   7
   4   6  24-3276.48 1809.16   7
  -4  -8   0 39907.7 2718.55   2
  -4  -8  -2 2464.10 560.632   2
  -4  -8   2 1851.03 571.655   2
  -4  -8   4 9360.04 913.334   2
   4   8  -4 9962.19 959.358   3
  -4  -8   8 204622. 12773.5   5
  -4  -8   8 197127. 12771.4   2
   4   8  -8 197788. 12747.5   1
  -4  -8  -8 203121. 12826.8   8
  -4  -8   8 209263. 12802.2   4
   4   8  -8 179700. 12757.9   3
  -4  -8  10 6285.85 880.153   2
  -4  -8  10 5986.67 877.323   5
   4   8 -10 7831.31 1020.80   1
   4   8 -10 7295.40 837.603   8
  -4  -8  10 7825.39 1248.04   4
  -4  -8  10 6423.21 811.461   7
   4   8  10 8205.57 888.974   3
   4   8 -10 6480.14 1118.24   6
   4   8 -10 6878.13 878.320   3
  -4  -8  12 18183.2 1401.25   5
  -4  -8  12 15327.4 1400.92   2
   4   8 -12 17284.7 1555.71   1
   4   8 -12 18171.8 1400.41   8
  -4  -8 -12 20860.4 1715.68   8
  -4  -8  12 18708.6 1706.78   4
  -4   8  12 21481.1 2730.61   4
  -4  -8  12 15080.0 1381.15   7
   4   8 -12 13955.6 1375.90   3
   4   8 -12 16744.6 1573.89   6
   4   8 -14 777.518 750.401   3
  -4  -8  14 476.752 826.129   5
   4  -8 -14 1026.88 924.273   8
  -4   8  14-956.736 2065.31   4
   4   8 -14-289.002 1121.51   1
   4  -8 -14 1880.03 1318.56   1
  -4  -8  14 613.831 843.112   2
  -4  -8 -14 711.108 1241.64   8
  -4  -8  14 1285.74 817.363   7
   4   8  14-707.240 1212.62   7
   4   8 -14-960.501 994.404   6
   4  -8 -16 4382.93 1182.26   8
  -4  -8  16 7157.95 963.404   5
  -4   8  16 6263.42 2256.39   4
  -4  -8 -16 8101.32 1438.62   8
   4  -8 -16 3764.92 1505.43   1
  -4  -8  16 5614.29 1011.99   2
   4   8  16 7174.62 1495.97   7
   4   8 -16 5103.37 1163.36   6
   4   8 -16 3593.77 865.900   3
  -4  -8  18 540.484 884.379   5
   4  -8 -18 1384.85 1162.51   8
   4   8 -18 1473.56 1183.55   8
  -4   8  18 3710.56 2320.89   4
  -4  -8 -18 603.231 1369.32   8
  -4  -8  18 1972.95 1796.32   4
  -4  -8  18 1815.53 1179.83   7
  -4  -8  18 1494.16 1060.25   2
   4  -8 -18 1071.84 1530.05   1
   4   8  18 2473.09 1466.02   7
   4   8 -18 1638.57 1365.59   1
   4   8 -18 605.402 1179.59   6
   4   8 -18 12.7777 827.972   3
   4   8 -20 7479.03 1701.87   1
  -4  -8 -20 6626.63 1999.90   2
  -4  -8 -20 7794.90 1471.38   1
   4  -8 -20 9441.90 1494.29   8
   4   8 -20 13185.8 1548.62   8
  -4  -8 -20 8518.16 1760.89   8
  -4   8  20 6624.58 2534.79   4
  -4  -8  20 7105.07 2099.45   4
  -4  -8  20 6239.31 1503.58   7
   4   8  20 14450.7 1861.77   7
   4  -8 -20 9363.70 1875.21   1
   4  -8 -22 254.181 1797.05   1
   4   8 -22-1357.31 1678.38   1
  -4  -8 -22-2174.63 2021.04   2
   4  -8 -22-1243.43 1379.32   8
   4   8 -22-1055.36 1488.37   8
  -4  -8 -22-2463.64 1731.54   8
  -4   8  22-40.8001 2637.84   4
  -4  -8  22-1322.31 2447.75   4
  -4  -8  22 162.319 1492.61   7
   4   8  22 569.765 1730.84   7
  -4  -8 -22-1563.45 1348.57   1
   4  -8 -24 731.815 1959.25   1
  -4  -8 -24-1068.17 1403.09   1
   4   8 -24-337.345 1690.58   1
   4  -8 -24-1821.43 1431.67   8
   4   8 -24 1279.07 1599.30   8
  -4  -8 -24-3783.69 1865.39   8
  -4   8  24 469.902 2771.01   4
  -4  -8  24-2456.65 2592.77   4
  -4  -8  24 1170.59 1589.51   7
   4   8  24-1529.99 1881.54   7
   4  -8 -26 205.271 2067.53   1
   4   8 -26-1402.97 1912.24   1
   4  -8 -26-310.014 1624.54   8
   4   8 -26-616.370 1806.74   8
  -4  -8 -26 2277.85 2089.88   8
  -4   8  26-4810.97 2935.99   4
  -4  -8 -26-959.209 1535.85   1
  -4   8  26 498.147 1855.91   7
  -4  -8  26-359.537 1708.76   7
   4   8  26-3414.36 2275.16   7
  -4 -10   0-1364.61 696.849   5
  -4 -10  -2 34320.4 2344.34   5
  -4 -10   2 37378.7 2353.23   5
  -4 -10  -2 32254.3 2328.53   2
  -4 -10  -2 36728.0 2270.74   8
   4  10   2 27459.3 2333.61   3
   4  10  -2 27513.3 2342.94   3
   4  10  -4-418.866 746.852   3
  -4 -10  -4 805.774 654.060   5
  -4 -10   4 47.7294 727.916   5
  -4 -10  -4-1168.41 679.330   2
  -4 -10  -4-216.313 734.201   8
   4  10   4 33.8654 655.204   3
  -4 -10  -6 36779.5 2030.25   5
  -4 -10  -6 33280.4 1997.84   2
  -4 -10  -6 41935.4 2075.50   8
  -4 -10   6 22965.9 1749.70   7
   4  10   6 30995.9 1979.95   3
  -4 -10  -8 204.016 760.110   5
  -4 -10  -8-593.804 741.164   2
   4  10  -8 292.759 664.005   1
  -4 -10   8-699.478 1032.57   4
  -4 -10  -8 231.712 987.627   8
  -4 -10   8 102.371 481.437   7
   4  10   8-881.160 686.089   3
  -4 -10 -10 35392.5 2445.01   5
  -4 -10 -10 33591.5 2427.09   2
   4  10  10 38760.7 2553.83   7
   4  10 -10 30586.4 2326.68   1
   4  10 -10 31510.2 2264.68   8
  -4 -10  10 36687.4 2508.10   4
  -4 -10  10 26622.2 2244.51   7
   4  10  10 39726.0 2392.18   3
  -4 -10 -12 1305.63 983.484   5
  -4 -10 -12 2222.22 967.716   2
   4  10 -12 1910.68 788.212   8
  -4 -10 -12 2472.20 1253.60   8
  -4 -10  12 1921.50 1261.87   4
  -4 -10  12 1232.50 790.508   7
   4  10 -12 2065.66 1008.60   1
   4  10  12 3181.14 852.598   3
   4 -10 -16 965.302 1040.01   8
  -4 -10 -16 938.258 1207.57   2
  -4  10  16 1790.36 2603.20   4
  -4 -10 -16 715.613 1451.79   8
  -4 -10 -16 1702.68 1108.01   1
   4 -10 -16 1534.13 1501.51   1
   4  10  16 1211.90 1462.26   7
   4  10  16 1285.95 1062.29   3
  -4 -10 -18 13514.2 1781.48   2
   4 -10 -18 14645.8 1574.08   5
   4  10 -18 15429.3 1784.64   1
   4 -10 -18 12393.9 1604.35   8
   4  10 -18 13077.5 1573.94   8
  -4 -10 -18 16824.7 2001.13   8
  -4 -10 -18 14534.6 1642.79   1
  -4  10  18 13863.7 2910.83   4
   4  10  18 18413.8 2012.20   7
  -4 -10  18 13046.4 2147.91   4
  -4 -10  18 10347.1 1596.33   7
   4 -10 -18 11794.2 1964.88   1
  -4 -10 -22 1920.62 1430.33   1
  -4 -10 -22 3080.18 1702.04   2
   4 -10 -22 1600.80 1446.26   8
   4  10 -22 3861.54 1635.53   8
   4  10 -22 1219.28 1588.09   1
  -4 -10 -22 3956.30 1855.85   8
  -4  10  22 2491.61 2825.54   4
  -4 -10  22 4103.88 1542.40   7
   4  10  22 5207.64 1856.03   7
   4 -10 -22 2374.96 1903.67   1
  -4 -10 -24-3905.10 1574.70   1
  -4 -12   0 38411.2 2648.88   5
  -4 -12   0 34644.9 2644.47   2
   4  12   0 37836.8 2689.36   3
   4  12   2 414.999 868.337   3
   4  12  -2 1402.07 887.457   3
  -4 -12  -2 1154.14 776.145   5
  -4 -12   2 1682.49 823.817   5
  -4 -12  -2 1277.26 765.155   2
  -4 -12  -2 2115.05 510.714   8
  -4 -12   2 1482.55 794.077   2
   4  12  -2 1004.10 1085.79   6
   4  12  -4 4151.33 1012.14   3
  -4 -12  -4 8274.25 1022.85   5
  -4 -12   4 8876.21 1056.89   5
  -4 -12  -4 6145.84 966.323   2
  -4 -12  -4 7591.07 867.630   8
  -4 -12   4 5756.95 1030.87   2
   4  12  -4 7157.19 1313.26   6
   4  12   4 5595.56 1021.57   3
   4  12  -6 1177.97 897.573   3
  -4 -12  -6 114.359 806.512   5
  -4 -12   6 920.272 902.037   5
  -4 -12  -6 696.755 802.198   2
  -4 -12   6 1458.00 897.132   2
  -4 -12  -6 365.272 847.035   8
   4  12  -6 1402.10 1207.76   6
   4  12   6-238.401 842.193   3
  -4 -12  -8 24632.9 1754.84   5
  -4 -12   8 24393.9 1749.05   5
  -4 -12  -8 22607.6 1736.59   2
  -4 -12   8 18825.1 1744.86   2
   4  12  -8 16891.2 1539.20   1
  -4 -12  -8 26306.6 1794.34   8
  -4 -12   8 16491.9 1494.33   7
   4  12   8 22602.7 1851.01   7
   4  12   8 23060.5 1731.65   3
   4  12  -8 17411.2 1742.73   3
   4  12  -8 24865.1 1983.78   6
  -4 -12 -10-226.338 940.549   5
  -4 -12  10 256.845 964.319   5
  -4 -12 -10 774.923 934.862   2
   4  12 -10-615.034 632.053   8
  -4 -12  10-310.686 1001.46   2
  -4 -12  10 376.332 1151.10   4
   4  12 -10 527.940 901.563   1
  -4 -12  10 129.643 801.299   7
   4  12 -10-350.244 1224.91   6
   4  12  10-606.596 887.248   3
  -4 -12 -12 11675.9 1305.79   5
  -4 -12  12 11774.2 1315.96   5
  -4 -12 -12 10133.8 1335.01   2
   4  12 -12 12293.0 1346.53   1
   4  12 -12 9166.30 1090.88   8
  -4 -12 -12 14221.1 1623.19   8
  -4 -12 -12 10490.4 1276.74   1
  -4 -12  12 6645.56 1313.10   2
  -4 -12  12 10675.0 1517.12   4
  -4 -12  12 7941.04 1214.19   7
   4  12  12 10697.8 1233.71   3
   4  12  12 12327.8 1604.36   7
  -4 -12 -14-1270.16 1207.19   5
  -4 -12  14-1262.35 1131.63   5
  -4 -12 -14 1098.03 1166.94   2
   4  12 -14 222.110 897.443   8
  -4  12  14-797.196 3609.15   4
   4 -12 -14-307.316 1450.63   1
  -4 -12 -14-1480.92 1516.35   8
  -4 -12 -14 1562.97 1090.94   1
  -4 -12  14-1076.42 1502.07   4
  -4 -12  14 687.248 1118.24   2
  -4 -12  14-654.163 1071.22   7
   4  12  14 614.994 1400.17   7
   4  12 -14 210.978 1206.09   1
   4  12  14-1168.99 975.084   3
   4  12 -14-262.945 1386.16   6
  -4 -12 -16 5895.51 1453.10   5
  -4 -12  16 5166.56 1230.16   5
  -4 -12 -16 5333.91 1348.67   2
  -4 -12 -16 6504.60 1311.20   1
  -4  12  16 3218.34 3172.11   4
  -4 -12 -16 7129.48 1668.04   8
   4 -12 -16 5066.82 1661.25   1
  -4 -12  16 2159.09 1262.63   7
  -4 -12  16 2009.88 1293.26   2
   4  12  16 5039.93 1614.12   7
   4  12  16 5721.37 1191.05   3
   4  12 -16 4378.75 1547.04   6
  -4 -12 -20 14597.8 1847.96   2
   4  12 -20 11182.0 1808.70   1
   4 -12 -20 11682.8 1715.53   8
   4  12 -20 10686.0 1679.87   8
  -4 -12 -20 16550.9 2115.39   8
  -4  12  20 13428.9 3268.68   4
   4  12  20 19262.5 1822.73   3
  -4 -12  20 8387.53 1743.24   7
   4  12  20 15239.4 2148.31   7
   4 -12 -20 9929.09 2051.17   1
  -4 -12 -20 13829.2 1761.26   1
   4  12 -22-2919.72 1652.71   1
  -4 -12 -22 119.154 1591.08   2
   4 -12 -22-207.934 1447.19   8
  -4 -12 -22 937.171 1494.29   1
   4  12 -22-916.326 1629.43   8
  -4 -12 -22 2887.97 1999.51   8
  -4  12  22 143.600 3122.38   4
   4  12  22 2285.37 1901.19   7
   4 -12 -22-189.279 1981.87   1
   4  14   0-845.573 1047.14   3
  -4 -14   0 63.7883 924.371   5
  -4 -14   0-22.4349 961.210   2
   4  14   0 22.8395 1225.64   6
  -4 -14  -2 65791.9 3597.07   5
  -4 -14   2 62826.5 3598.55   5
  -4 -14  -2 47564.2 3553.12   2
  -4 -14   2 36867.5 3519.14   2
  -4 -14  -2 50906.0 3305.24   8
   4  14   2 47918.0 3573.52   3
   4  14  -2 31584.1 3506.65   3
   4  14   2 66914.7 3728.34   6
   4  14  -2 58054.4 3675.49   6
   4  14   4 479.912 1036.56   3
  -4 -14  -4 550.666 956.878   5
  -4 -14   4-904.026 964.516   5
  -4 -14  -4 381.024 935.158   2
  -4 -14  -4-385.487 615.397   8
  -4 -14   4-811.683 981.310   2
   4  14   4 1109.10 1270.38   6
   4  14  -4-1712.66 1343.48   6
  -4 -14  -8 1804.01 1037.91   5
  -4 -14   8 1121.48 1123.14   5
  -4 -14  -8 348.553 999.863   2
  -4 -14   8 355.197 1119.19   2
   4  14   8-1871.92 1213.06   7
   4  14   8-2204.34 1127.37   3
  -4 -14 -10 13453.6 1458.86   5
  -4 -14  10 14350.8 1579.11   5
  -4 -14 -10 12058.3 1433.85   2
  -4 -14  10 9281.62 1494.08   2
   4  14  10 10997.3 1451.60   3
   4  14 -10 10994.5 1704.65   6
  -4 -14 -12-559.328 1065.95   1
  -4 -14 -12 137.243 1112.85   5
  -4 -14  12 684.063 1196.93   5
  -4 -14 -12 1389.59 1184.26   2
  -4 -14 -12 60.9486 1231.52   8
  -4 -14  12 293.679 1231.21   2
   4  14  12-347.192 1377.78   7
   4  14  12 46.3334 1088.48   3
   4  14 -12 135.941 1449.22   6
  -4 -14 -14 216.063 1238.51   5
  -4 -14  14 44.6412 1282.04   5
  -4 -14 -14 158.986 1272.98   2
   4 -14 -14-690.296 1568.01   1
  -4 -14 -14-1604.68 1443.88   8
  -4 -14  14-179.975 1324.67   2
   4  14  14 118.663 1512.04   7
  -4 -14 -14 1239.54 1206.87   1
   4  14  14-1573.14 1095.46   3
   4  14 -14 547.543 1574.72   6
   4 -14 -18 15599.0 1794.95   5
  -4 -14 -18 15138.5 1868.63   5
  -4 -14  18 8519.61 1656.42   5
  -4 -14 -18 11048.0 1752.28   2
  -4  14  18 16053.7 3845.51   4
  -4 -14 -18 14598.7 2048.81   8
   4 -14 -18 9819.02 2037.40   1
   4  14  18 12344.2 1523.70   3
   4  14  18 10640.5 2025.28   7
  -4 -14 -18 11873.2 1642.05   1
  -4 -14  18 5555.73 1748.76   2
   4  14 -18 6708.45 1810.67   6
  -4 -14 -20 1533.28 1958.68   5
  -4 -14 -20 3783.74 1602.70   2
   4 -14 -20 1496.16 1414.11   8
  -4 -14 -20 3066.19 1889.55   8
  -4  14  20 3532.93 3493.93   4
   4  14  20 1840.42 1874.98   7
   4 -14 -20 3043.82 1925.11   1
   4  14  20 2646.08 1349.49   3
  -4 -14 -20 2565.50 1477.69   1
  -4 -14 -22 7893.38 1745.78   2
  -4 -14 -22 6079.80 2084.11   8
  -4  14  22 4003.47 4064.88   4
   4  14  22 5149.49 2108.52   7
   4  14  22 10174.3 1721.26   3
   4 -14 -22 5947.17 2245.92   1
  -4 -14 -22 3096.52 1691.75   1
  -4 -16   0 112219. 5834.85   5
   4  16   0 68534.4 5744.33   3
   4  16   0 108630. 5915.11   6
   4  16   2-25.0676 1166.26   3
  -4 -16  -2-836.750 1080.97   5
  -4 -16   2-121.028 1137.22   5
  -4 -16  -2-25.5445 1133.93   2
  -4 -16   2 760.552 1142.83   2
   4  16   2 102.620 1440.35   6
   4  16  -2 1475.62 1472.24   6
   4  16   4 1042.12 1213.90   3
  -4 -16  -4 1059.92 1082.64   5
  -4 -16   4 704.199 1172.34   5
  -4 -16  -4-129.081 1120.38   2
  -4 -16   4 52.6829 1161.23   2
   4  16   4-1061.15 1678.62   4
   4  16   4 870.812 803.537   7
   4  16   4 2181.96 1470.39   6
   4  16  -4 1526.11 1492.15   6
   4  16   6 514.754 1191.34   3
  -4 -16  -6 213.186 1085.45   5
  -4 -16   6 442.232 1191.12   5
  -4 -16  -6-535.664 779.038   8
  -4 -16  -6-854.145 1123.76   2
  -4 -16   6 1194.84 1176.57   2
   4  16   6-743.417 1071.22   7
   4  16   6 915.487 1521.38   6
  -4 -16  -6-198.722 779.335   1
   4  16  -6-402.243 1535.55   6
   4  16   8 7827.28 1348.67   3
  -4 -16  -8 6116.25 1094.32   1
  -4 -16  -8 9459.22 1322.02   5
  -4 -16   8 9985.73 1480.37   5
  -4 -16  -8 4794.37 1291.11   2
  -4 -16  -8 7045.39 1055.05   8
  -4 -16   8 5309.23 1371.77   2
   4  16   8 6312.70 1351.72   7
   4  16   8 10514.3 1790.46   6
   4  16  -8 4361.31 1731.30   6
  -4 -16 -10 48.8453 1194.52   5
  -4 -16  10-680.076 1365.66   5
  -4 -16 -10-1503.78 1257.67   2
  -4 -16  10 522.039 1299.30   2
   4  16  10-57.3459 1712.98   6
   4  16 -10-79.4685 1723.03   6
   4  16  10 619.311 1194.16   3
  -4 -16 -12 268.467 1280.47   5
  -4 -16  12 665.373 1408.20   5
  -4 -16 -12 666.218 1365.35   2
  -4 -16 -12-1160.85 1300.92   8
  -4 -16 -12-2400.21 1284.76   1
  -4 -16  12 842.374 1463.33   2
   4  16  12-3913.78 1764.66   7
   4  16  12-3325.77 2008.53   6
   4  16 -12-4219.15 1994.15   6
  -4 -16 -14-1150.89 1388.57   2
  -4 -16 -14-1456.86 1295.09   5
  -4 -16  14-646.731 1464.61   5
  -4 -16 -14-2642.71 1368.19   1
  -4 -16 -14-2805.45 1494.05   8
  -4 -16  14-1134.84 1548.30   2
   4  16  14-2764.03 2050.92   6
   4  16  14-3858.63 1406.84   3
   4  16 -14-2932.14 1921.03   6
  -4 -16 -16 2626.45 1313.89   5
  -4 -16  16 2260.69 1619.18   5
  -4 -16 -16 1461.17 1508.59   2
  -4 -16 -16 2456.28 1383.37   1
  -4 -16 -16 625.183 1570.04   8
   4 -16 -16-676.412 1735.11   1
   4  16  16 3965.59 1796.02   7
  -4 -16  16 1906.13 1638.21   2
   4  16  16 1844.56 2078.16   6
   4  16  16 2314.45 1357.88   3
   4  16 -16 1265.13 1758.22   6
  -4 -16 -18-402.472 1385.30   5
  -4 -16  18-719.191 1658.21   5
  -4 -16 -18-523.892 1564.26   2
  -4  16  18-7329.02 4877.38   4
  -4 -16 -18-2865.41 1753.00   8
  -4 -16 -18-1794.88 1521.03   1
   4 -16 -18 497.940 1861.48   1
   4  16  18 466.733 1853.48   7
   4  16  18-2719.90 2221.87   6
   4  16  18-79.3996 1276.31   3
  -4 -16  18-939.657 1770.56   2
   4  16 -18-3706.74 1914.85   6
  -4 -16 -20 23671.6 2299.50   5
  -4 -16 -20 15698.9 2281.17   2
  -4 -16 -20 25598.8 2485.23   8
  -4  16  20 19055.2 4616.58   4
  -4 -16 -20 16026.7 2219.25   1
   4  16  20 21832.4 2073.06   3
   4  16  20 19900.9 2552.82   7
   4 -16 -20 19354.7 2562.24   1
   4  16  20 22747.1 2850.10   6
  -4 -18   0 27.0126 1233.73   5
  -4 -18   0 29.1162 1246.18   2
   4  18   0 166.814 1550.58   6
  -4 -18  -2 15557.3 1628.52   5
  -4 -18   2 14827.8 1685.72   5
  -4 -18  -2 11958.7 1638.82   2
   4  18   2 12710.2 1721.38   3
   4  18   2 12801.4 1941.29   6
   4  18  -2 12571.3 1887.18   6
   4  18   4-27.9477 1315.77   3
  -4 -18  -4-186.427 1279.72   5
  -4 -18   4 82.3176 1327.36   5
  -4 -18  -4 29.3282 1243.33   2
  -4 -18   4 29.4683 1290.34   2
   4  18   4 1446.35 1614.51   6
   4  18  -4-396.348 1605.67   6
   4  18   6 85.0465 1307.84   3
  -4 -18  -6-52.3965 1272.88   5
  -4 -18   6-1054.97 1469.50   5
  -4 -18  -6 29.4295 1283.83   2
  -4 -18   6-500.502 1340.04   2
   4  18   6-144.718 1698.82   6
   4  18  -6-1885.09 1876.64   6
   4  18  10 4760.84 1481.32   3
  -4 -18 -10 8091.01 1413.64   5
  -4 -18  10 3995.16 1650.24   5
  -4 -18 -10 1675.03 1475.63   2
  -4 -18  10 465.676 1493.76   2
   4  18  10 4235.56 1982.71   6
   4  18 -10 964.159 2012.43   6
  -4 -18 -12 134.994 1362.73   5
  -4 -18  12-145.572 1605.75   5
  -4 -18 -12-981.546 1447.67   2
   4  18  12-774.617 1618.32   7
  -4 -18  12 821.271 1591.28   2
   4  18  12-929.964 2015.31   6
   4  18 -12 208.637 1908.96   6
   4  18  12-1176.51 1424.85   3
  -4 -18 -14-509.210 1387.81   5
  -4 -18  14-950.628 1734.21   5
  -4 -18 -14-882.954 1534.98   2
   4  18  14 398.017 1670.51   7
  -4 -18  14 34.0509 1685.91   2
   4  18  14 266.750 2096.09   6
   4  18  14-286.203 1448.12   3
   4  18 -14-590.102 1881.18   6
  -4 -18 -16-2104.88 1557.89   1
  -4 -20   0 119.745 1560.04   5
  -4 -20   0 4728.84 1497.90   2
   4  20   0 342.169 1799.38   6
  -4 -20  -2-537.303 1458.91   5
  -4 -20   2-242.182 1473.83   5
  -4 -20  -2 32.0797 1458.69   2
  -4 -20   2 447.517 1480.84   2
   4  20   2-1169.53 1729.21   6
   4  20  -2 344.462 1821.73   6
   4  20   4-277.763 1500.85   3
  -4 -20  -4 585.864 1399.99   5
  -4 -20   4-153.019 1500.22   5
  -4 -20  -4-1804.01 1409.07   2
  -4 -20   4 32.9039 1466.76   2
   4  20   4-155.893 1762.12   6
   4  20  -4-623.920 1800.33   6
   4  20   6 30.9205 1409.87   3
  -4 -20  -6-382.488 1452.15   5
  -4 -20   6-185.261 1611.05   5
  -4 -20  -6-324.454 1443.63   2
  -4 -20   6 668.452 1469.65   2
   4  20   6-158.728 1888.84   6
   4  20  -6-675.037 2004.29   6
   4  20   8 1286.65 1499.92   3
  -4 -20  -8 4770.48 1518.73   5
  -4 -20   8 62.8923 1681.25   5
  -4 -20  -8 98.6895 1512.33   2
  -4 -20   8 417.101 1587.35   2
   4  20   8 6763.17 1979.93   6
   4  20  -8 297.299 2066.32   6
   4  20  10 31.7522 1543.96   3
  -4 -20 -10-434.356 1450.41   5
  -4 -20  10-353.227 1720.73   5
  -4 -20 -10-635.347 1514.55   2
  -4 -20  10-107.580 1676.83   2
   4  20  10 3277.90 2082.82   6
   4  20 -10 1213.33 2083.53   6
  -4 -20 -12-1602.90 1634.91   2
   4  20 -12-2702.93 2437.81   6
  -4 -22   0 131.783 1658.97   5
  -4 -22   0-461.885 1580.03   2
   4  22   0-576.910 1953.26   6
  -4 -22  -2 295.010 1635.70   5
  -4 -22   2 1802.79 1702.62   5
  -4 -22  -2 34.7422 1607.19   2
  -4 -22   2 1399.90 1659.15   2
   4  22   2-307.969 2000.07   6
   4  22  -2-418.741 2021.93   6
  -4 -22  -4-347.414 1643.90   2
  -4 -22   4-2869.40 1631.95   2
   4  22   4-4754.89 2173.14   6
   4  22  -4-3372.78 2318.92   6
   4  22   8-4185.33 1810.00   3
  -4 -22  -8-935.838 1660.39   5
  -4 -22   8-313.962 1822.92   5
  -4 -22  -8-1677.70 1648.12   2
  -4 -22   8 38.8401 1803.15   2
   4  22   8-3052.60 2343.75   6
   4  22  -8-4483.05 2519.87   6
  -5   1  11 9063.32 2110.30   4
   5  -1 -13 16168.4 1775.80   1
   5   1 -13 14456.7 1753.18   1
   5  -1 -13 14235.8 1395.22   8
   5   1 -13 16170.6 1408.96   8
  -5  -1  13 16312.5 2044.07   4
  -5   1  13 17178.7 2229.20   4
   5  -1 -15 46747.2 3519.41   1
   5   1 -15 47703.9 3532.22   1
   5  -1 -15 44995.5 3284.19   8
   5   1 -15 44249.0 3287.78   8
  -5   1  15 51678.5 3801.45   4
  -5  -1  15 49867.8 3744.26   4
   5  -1 -19-1189.54 1162.59   8
   5   1 -19 1518.97 1194.57   8
  -5   1  19-1503.92 2194.80   4
  -5  -1  19-1327.01 2165.49   4
   5  -1 -19 874.710 1666.15   1
   5   1 -19 1162.26 1668.37   1
   5  -1 -21 5756.82 1930.57   1
   5   1 -21 7845.75 1991.39   1
   5  -1 -21 5989.66 1419.16   8
   5   1 -21 8195.45 1457.11   8
  -5   1  21 6173.97 2439.43   4
  -5  -1  21 8516.33 2446.69   4
   5  -1 -23 5809.79 2006.34   1
   5   1 -23 3830.29 2146.29   1
   5   1 -23 5003.14 1456.57   8
   5  -1 -23 5341.82 1496.28   8
  -5   1  23 4575.88 2589.06   4
  -5  -1  23 1964.19 2559.28   4
  -5  -1  23 5295.26 1621.85   7
   5  -1 -25 1956.41 2131.93   1
   5   1 -25 4177.00 2206.90   1
   5  -1 -25 2848.52 1562.11   8
   5   1 -25 3320.54 1522.01   8
  -5   1  25 4128.57 2758.54   4
  -5  -1  25 5757.00 2786.34   4
  -5   1  25 4141.36 1693.84   7
  -5  -1  25 2851.69 1646.98   7
   5  -1 -27-952.812 2268.85   1
   5  -1 -27 1732.25 1650.31   8
   5   1 -27-663.589 1659.32   8
   5   1 -27-1465.80 2329.14   1
  -5   1  27-939.440 3022.29   4
  -5  -1  27 1740.65 2932.59   4
  -5   1  27 591.572 1758.76   7
  -5  -1  27 399.679 1772.36   7
   5   3 -11 4960.41 1251.25   1
  -5   3  13 68510.3 5105.61   4
  -5  -3  15 57450.5 3780.78   2
   5  -3 -15 47511.2 4083.36   1
   5   3 -15 61437.5 4108.01   1
   5  -3 -15 53248.6 3898.56   8
   5   3 -15 52563.4 3875.10   8
  -5  -3  15 62103.8 4208.57   4
  -5   3  15 71991.8 4469.79   4
  -5  -3  17 5726.37 791.291   2
   5   3 -17 2734.48 1651.31   1
   5   3 -19-2056.56 1742.50   1
   5  -3 -19 289.883 1158.17   8
   5   3 -19 1500.03 1183.33   8
  -5   3  19 570.758 2275.54   4
  -5  -3  19 1115.57 2057.04   4
   5  -3 -19-1470.43 1577.18   1
   5   3 -21 3845.44 1964.49   1
   5  -3 -21 3834.65 1351.20   8
   5   3 -21 5186.46 1352.66   8
  -5   3  21 446.349 2439.82   4
  -5  -3  21 1666.99 2402.98   4
  -5  -3  21 4180.90 1522.28   7
   5  -3 -21 4103.24 1852.72   1
   5  -3 -23 7979.15 2130.64   1
   5   3 -23 9879.60 2255.45   1
   5  -3 -23 10866.6 1652.45   8
   5   3 -23 9576.38 1593.21   8
  -5   3  23 13280.3 2762.11   4
  -5  -3  23 10887.0 2696.19   4
  -5  -3  23 10136.6 1809.24   7
   5  -3 -25 3608.84 2183.35   1
   5  -3 -25 3300.71 1599.00   8
   5   3 -25 4935.77 1605.73   8
   5   3 -25 4785.98 2285.03   1
  -5   3  25 5325.65 2797.79   4
  -5   3  25 4781.09 1764.18   7
  -5  -3  25 6399.09 2735.55   4
  -5  -3  25 7525.51 1758.70   7
  -5  -5  11 22318.1 1747.54   2
   5   5 -11 24775.3 2035.83   1
  -5  -5  11 21228.8 2228.64   4
  -5  -5  13 62249.7 4287.98   2
  -5   5  13 79117.1 5107.04   4
   5  -5 -15 20442.6 2275.30   1
  -5  -5  15 23669.3 1769.66   2
   5   5 -15 27476.6 2280.39   1
   5  -5 -15 22941.3 1951.65   8
   5   5 -15 21530.3 1926.29   8
  -5   5  15 28918.5 2846.09   4
  -5  -5  15 26093.8 2305.18   4
   5   5 -17 7331.77 1714.37   1
  -5  -5  17 6258.00 890.600   2
   5  -5 -17 3667.37 1164.90   8
   5   5 -17 5604.22 1175.77   8
  -5   5  17 9919.34 2311.53   4
  -5  -5  17 4652.99 1908.76   4
   5  -5 -17 5373.87 1604.70   1
   5   5 -19-184.464 1794.30   1
   5  -5 -19 1218.90 1194.93   8
   5   5 -19 20.5225 1192.07   8
  -5   5  19 426.097 2318.64   4
  -5  -5  19-696.495 2320.61   4
  -5  -5  19 398.494 1295.39   7
   5  -5 -19-1297.43 1610.50   1
   5   5 -21-366.694 2014.24   1
   5  -5 -21 1655.42 1384.96   8
   5   5 -21 1928.48 1438.90   8
  -5   5  21 2256.93 2485.67   4
  -5  -5  21 4075.13 2496.92   4
  -5  -5  21 1797.73 1502.34   7
   5  -5 -21 1989.49 1844.47   1
   5  -5 -23 6595.57 1562.89   8
   5   5 -23 6627.97 1577.51   8
   5   5 -23 9891.61 2172.41   1
  -5   5  23 7401.74 2746.72   4
  -5  -5  23 10835.5 2531.20   4
  -5  -5  23 9099.71 1698.93   7
   5  -5 -23 6550.52 2037.89   1
   5  -5 -25 1614.71 2113.48   1
   5  -5 -25 5813.19 1611.94   8
   5   5 -25 5935.08 1663.49   8
  -5   5  25 4610.17 2885.03   4
   5   5 -25 1869.42 2173.64   1
  -5  -5  25 5328.71 2663.63   4
  -5  -5  25 4352.80 1750.44   7
  -5  -7   7 6831.08 850.199   2
  -5  -7   9 5138.26 817.845   2
   5   7  -9 6404.42 1191.29   1
   5   7  -9 5078.54 778.937   3
  -5  -7  11 4702.89 980.711   5
  -5  -7  11 4594.42 819.959   2
   5   7 -11 4239.64 868.602   8
  -5  -7  11 5038.08 1484.41   4
   5   7 -11 6894.40 1267.21   1
   5   7 -11 4291.51 790.648   3
  -5  -7  13 43230.0 2593.32   5
  -5  -7  13 30280.1 2424.56   2
   5   7 -13 40492.3 2749.17   1
   5   7 -13 31207.0 2428.35   3
  -5  -7  17 4118.12 1303.60   5
   5   7 -17 5618.22 1645.54   1
   5  -7 -17 1302.39 1123.09   8
   5   7 -17 2106.88 1113.82   8
  -5  -7  17 2397.84 922.954   2
  -5   7  17 2605.12 2471.81   4
   5  -7 -17 3450.39 1604.00   1
  -5  -7  17 4244.60 1828.10   4
  -5  -7  17 3180.99 1228.64   7
   5   7 -17 2936.86 892.479   3
   5   7 -17 4026.18 1199.52   6
   5   7 -19-627.412 1690.00   1
   5  -7 -19 602.715 1224.82   8
   5   7 -19-277.872 1281.59   8
  -5   7  19 1593.05 2498.06   4
  -5  -7  19-885.587 1920.71   4
  -5  -7  19-1637.16 1258.41   7
   5  -7 -19 342.883 1657.13   1
  -5   7  21-5578.22 2735.03   4
   5   7 -21-2121.65 1978.03   1
   5  -7 -23 5863.05 1593.24   8
   5   7 -23 12136.3 1689.43   8
  -5   7  23 12374.6 2914.94   4
  -5  -7  23 8464.19 2550.96   4
  -5  -7  23 7406.58 1685.48   7
   5   7 -23 8812.63 2109.58   1
   5  -7 -23 7270.19 2094.50   1
  -5  -9  -1 3499.58 749.916   5
  -5  -9   1 3631.42 731.914   5
  -5  -9  -1 1713.04 697.698   2
  -5  -9   1 2269.36 680.901   2
   5   9   1 2431.80 651.270   3
   5   9  -1 2162.26 670.088   3
  -5  -9  -3 22738.2 1532.79   5
  -5  -9   3 20370.3 1499.92   5
   5   9   3 19691.1 1440.84   3
   5   9  -3 17781.4 1467.87   3
  -5  -9  -5 8167.17 1056.82   5
  -5  -9   5 10502.9 1051.94   5
   5   9   5 9928.93 947.492   3
   5   9  -5 9538.53 997.605   3
  -5  -9  -7 42578.6 3002.79   5
   5   9  -7 46234.5 2935.30   1
   5   9   7 52399.3 2910.80   3
   5   9  -9 3614.38 1084.29   1
   5   9   9 4728.65 802.467   3
   5   9 -11 3263.49 1173.22   1
   5   9 -11 3705.12 838.438   8
  -5  -9  11 5095.39 1543.17   4
  -5  -9 -11 3377.88 1215.80   8
   5  -9 -15 16406.1 2162.66   1
  -5  -9 -15 19983.2 2071.16   8
   5   9 -17 4625.71 1174.19   8
  -5   9  17 6949.14 2888.95   4
   5   9 -17 3929.45 1541.05   1
   5  -9 -17 3888.63 1641.27   1
  -5  -9 -17 7227.82 1657.80   8
  -5  -9  17 5394.33 1947.02   4
  -5  -9  17 3896.28 1154.77   7
  -5   9  19-7663.55 3080.09   4
  -5  -9 -19-4336.71 1863.15   8
   5  -9 -19-3439.39 1832.40   1
  -5  -9  19-4259.28 1572.46   7
   5   9 -19-4182.79 1777.68   1
   5  -9 -21 2240.22 1348.48   8
  -5   9  21 2968.55 2831.54   4
  -5  -9 -21 4134.80 1722.26   8
  -5  -9  21 1221.73 2306.31   4
   5  -9 -21 5846.18 1883.05   1
   5   9 -21 3104.39 1873.68   1
   5   9 -23 30.9242 1837.72   1
   5   9 -23 1141.10 1542.18   8
  -5   9  23 3836.92 3020.05   4
  -5  -9 -23 3299.22 1878.17   8
  -5  -9  23 2087.85 2451.49   4
  -5  -9  23 2468.61 1645.87   7
   5  -9 -23 30.2656 1454.61   8
   5  -9 -23 1087.34 1954.78   1
  -5 -11  -1 3066.25 807.901   5
  -5 -11   1 4451.74 819.511   5
  -5 -11  -1 2909.44 785.357   2
  -5 -11   1 3570.31 820.754   2
   5  11   1 2079.71 823.358   3
   5  11  -1 2493.15 831.299   3
  -5 -11  -3 22685.9 1572.60   5
  -5 -11   3 24001.9 1617.26   5
  -5 -11  -3 16874.9 1547.91   2
  -5 -11   3 15763.7 1532.86   2
   5  11   3 17206.6 1548.46   3
   5  11  -3 17872.3 1583.81   3
  -5 -11  -5 56372.0 3349.93   5
  -5 -11   5 60953.0 3366.58   5
   5  11  -5 34915.6 3181.07   1
  -5 -11  -5 40455.4 3294.59   2
  -5 -11   5 47303.7 3309.29   2
  -5 -11  -5 58277.0 3400.20   8
   5  11   5 51021.8 3307.94   3
   5  11  -5 48648.6 3319.95   3
  -5 -11  -7 16137.0 1441.10   5
  -5 -11   7 18946.4 1478.49   5
  -5 -11  -7 13826.9 1397.26   2
  -5 -11   7 13723.2 1390.12   2
   5  11  -7 11885.5 1254.19   1
  -5 -11  -7 17890.0 1589.81   8
   5  11   7 15806.6 1360.74   3
   5  11  -7 13910.7 1413.96   3
   5  11  -9 480.776 862.427   1
  -5 -11  -9 851.570 996.122   5
  -5 -11   9 1672.70 905.632   5
  -5 -11  -9 783.465 905.685   2
  -5 -11   9 77.5585 943.150   2
  -5 -11   9 689.292 603.435   7
   5  11   9-19.9692 785.112   3
   5  11  -9 537.118 929.770   3
  -5 -11  13 5037.23 1047.59   5
  -5 -11 -13 2710.19 1268.13   2
   5  11 -13 4706.70 1015.00   8
  -5 -11  13 2995.05 1111.37   2
  -5 -11  13 5985.68 1651.72   4
   5  11 -13 4538.50 1173.21   1
  -5 -11 -13 5708.39 1606.95   8
  -5 -11  13 4218.02 918.453   7
   5  11  13 4712.80 1043.43   3
   5  11 -13 6335.17 1498.92   6
   5  11 -13 2671.29 1059.25   3
  -5 -11  15 3396.36 1038.99   5
  -5 -11 -15 4446.71 1445.19   2
  -5 -11 -15 5912.54 1689.08   8
  -5 -11  15 1698.80 1110.13   2
  -5 -11  15 2735.95 1008.24   7
   5  11 -15 3010.13 1261.60   1
   5  11  15 5295.60 1062.14   3
   5  11 -15 3434.99 1361.27   6
   5  11 -15 2242.94 1037.33   3
  -5 -11  17 3131.36 1153.71   5
  -5 -11 -17 2592.65 1680.09   2
   5  11 -17 1245.19 1127.42   8
   5 -11 -17 353.034 1722.79   1
  -5 -11 -17 4025.20 1807.89   8
  -5 -11  17 1441.67 1210.08   2
   5  11 -17-556.022 1489.90   6
   5  11 -17 990.361 1057.56   3
   5  11 -19 308.345 1551.44   1
  -5 -11  19 1331.20 1133.33   5
  -5 -11 -19-1217.77 1788.26   2
   5 -11 -19 27.9419 1307.65   8
   5  11 -19 1456.28 1624.63   8
  -5  11  19-1843.61 3119.42   4
  -5 -11 -19 237.261 1810.20   8
  -5 -11  19-155.574 2203.90   4
   5 -11 -19 4135.47 1775.09   1
  -5 -11  19 241.431 1387.38   7
  -5 -11  19 5377.27 1566.14   2
   5  11  19 85.2328 1560.06   7
   5  11 -21 3073.07 1636.29   1
  -5 -11 -21 1066.94 1997.01   2
   5 -11 -21 2527.96 1379.61   8
   5  11 -21 3611.25 1476.24   8
  -5  11  21 2481.27 3093.73   4
  -5 -11 -21 3346.27 1879.72   8
  -5 -11  21 3271.65 2367.14   4
  -5 -11  21 1594.38 1408.89   7
   5 -11 -21 2476.32 1839.13   1
   5  11  21 2761.57 1893.67   7
  -5 -13  -1 2607.96 901.397   5
  -5 -13   1 4306.94 961.720   5
  -5 -13  -1 1755.02 919.565   2
  -5 -13   1 2650.62 928.242   2
  -5 -13  -1 4197.81 691.573   8
   5  13   1 3106.27 998.478   3
   5  13  -1 2853.18 1049.39   3
  -5 -13  -3 38647.2 2574.75   5
  -5 -13   3 39024.4 2583.45   5
  -5 -13  -3 32637.3 2546.09   2
  -5 -13   3 25547.6 2513.08   2
  -5 -13  -3 44187.7 2481.59   8
   5  13   3 31584.8 2561.65   3
   5  13  -3 28758.5 2555.99   3
  -5 -13  -5 24332.6 1845.60   5
  -5 -13   5 26652.0 1888.73   5
  -5 -13  -5 21343.7 1862.08   2
  -5 -13   5 19632.5 1841.29   2
  -5 -13  -5 27847.3 1867.97   8
   5  13   5 17561.5 1838.03   3
   5  13  -5 18296.5 1896.03   3
   5  13  -5 23288.1 2142.56   6
   5  13  -9-534.902 1094.88   3
  -5 -13  -9 719.977 995.639   5
  -5 -13   9 219.263 1079.26   5
  -5 -13  -9 73.1220 1015.25   2
  -5 -13   9-1198.01 1127.75   2
   5  13  -9-629.299 1575.31   6
   5  13   9 1018.60 947.787   3
   5  13  -9 424.183 732.669   1
   5  13 -11 84.9086 1145.19   3
   5  13 -11 1995.48 976.573   1
  -5 -13 -11 2802.30 1140.22   5
  -5 -13  11 2682.63 1169.73   5
  -5 -13 -11 3002.34 1210.85   2
  -5 -13  11 1571.48 1211.70   2
  -5 -13 -11 3362.86 1458.23   8
   5  13  11 2543.17 985.148   3
   5  13 -11 1960.30 1454.65   6
   5  13 -13 2318.92 1163.59   3
  -5 -13 -13 2928.99 1275.01   5
  -5 -13  13 2123.65 1120.92   5
  -5 -13 -13 3664.08 1303.59   2
  -5 -13 -13 4700.13 1656.88   8
  -5 -13  13 1024.84 1234.98   2
   5  13  13 3182.86 1046.93   3
   5  13 -13 1508.70 1547.51   6
   5  13 -15-2493.49 1247.34   3
  -5 -13 -15-517.761 1539.28   5
  -5 -13  15 3694.37 1165.92   5
  -5 -13 -15 1252.93 1453.98   2
  -5 -13 -15 2550.49 1784.01   8
  -5 -13  15 784.602 1245.40   2
   5  13  15-111.702 1645.85   7
   5  13 -15-1399.78 1859.59   6
   5  13 -17 707.974 1240.49   3
  -5 -13  17 2366.53 1216.23   5
  -5 -13 -17 2317.80 1613.64   2
   5 -13 -17 573.159 1781.10   1
  -5 -13 -17 1799.82 1941.48   8
  -5 -13  17-1363.27 1318.18   2
   5  13  17 3356.99 1863.41   7
   5  13  17 3741.48 1214.43   3
   5  13 -17-503.761 1665.07   6
  -5 -13  19-1175.95 1358.01   5
  -5 -13 -19 926.049 1761.39   2
  -5  13  19-4579.96 4074.32   4
  -5 -13 -19 515.141 2065.96   8
   5 -13 -19-849.460 1855.97   1
  -5 -13  19-717.168 1464.57   2
   5  13  19 927.235 1924.04   7
   5  15   1 1262.43 1168.71   3
   5  15  -1 1711.69 1152.26   3
  -5 -15  -1 1594.24 1014.16   5
  -5 -15   1 2653.49 1081.52   5
  -5 -15  -1 218.884 1048.54   2
  -5 -15   1 487.885 1054.97   2
   5  15  -1 1584.17 1458.07   6
   5  15  -3 6481.36 1393.28   3
  -5 -15  -3 11208.6 1320.61   5
  -5 -15   3 12752.3 1333.99   5
  -5 -15  -3 9176.01 1307.90   2
  -5 -15   3 6778.13 1317.67   2
   5  15  -3 12237.3 1704.94   6
   5  15   3 8196.96 1367.90   3
   5  15  -5 6828.47 1389.45   3
  -5 -15  -5 11060.6 1328.84   5
  -5 -15   5 11878.2 1376.57   5
  -5 -15  -5 11665.8 1103.83   8
  -5 -15  -5 7392.58 1307.40   2
  -5 -15   5 7707.91 1348.92   2
   5  15  -5 10568.4 1781.64   6
   5  15   5 9484.70 1383.27   3
   5  15  -7 2785.90 1291.22   3
  -5 -15   7 11557.5 1360.21   5
  -5 -15  -7 10338.6 1286.54   5
  -5 -15  -7 7177.99 1250.27   2
  -5 -15   7 5139.22 1337.60   2
  -5 -15  -7 9421.41 1236.74   8
   5  15  -7 10313.1 1741.37   6
   5  15   7 6485.65 1271.08   3
   5  15  -9 289.406 1204.05   3
  -5 -15  -9-72.7718 1103.89   5
  -5 -15   9 359.339 1237.58   5
  -5 -15  -9 340.226 1151.13   2
  -5 -15   9 78.2023 1212.12   2
   5  15  -9 254.505 1664.88   6
   5  15   9-767.160 1074.10   3
   5  15 -11 1131.90 1255.24   3
  -5 -15 -11 633.989 1212.36   5
  -5 -15  11 1362.17 1300.07   5
  -5 -15 -11 993.497 1232.66   2
  -5 -15 -11 259.602 1383.47   8
  -5 -15  11 104.957 1295.22   2
   5  15 -11 307.498 1800.34   6
   5  15  11 617.785 1121.70   3
   5  15 -15 2481.38 1433.91   3
  -5 -15 -15 7022.50 1484.28   5
  -5 -15  15 5391.88 1430.44   5
  -5 -15 -15 4300.38 1546.24   2
  -5 -15 -15 7439.78 1842.06   8
  -5 -15  15 2368.54 1482.47   2
   5  15  15 7921.45 1886.77   7
   5  15  15 7683.60 1293.42   3
   5  15 -15 4700.75 1917.82   6
   5  15 -17 24.1109 1340.73   3
  -5 -15 -17 1013.42 1529.94   5
  -5 -15  17 352.223 1401.48   5
  -5 -15 -17-2435.86 1648.17   2
  -5 -15 -17 3412.18 2039.33   8
  -5 -15  17 534.888 1543.86   2
   5  15  17 356.623 1836.81   7
   5  15  17 854.515 1226.06   3
   5  15 -17 1088.45 1891.44   6
   5  17   1 744.899 1294.32   3
   5  17  -1 574.552 1289.31   3
  -5 -17  -1 1902.98 1153.37   5
  -5 -17   1 1152.21 1173.70   5
  -5 -17  -1 1471.75 1213.99   2
  -5 -17   1 412.491 1215.54   2
   5  17   1 2254.20 1632.85   6
   5  17  -1 1417.03 1591.78   6
   5  17   3 2863.04 1319.85   3
   5  17  -3 27.1292 1254.15   3
  -5 -17  -3 4992.06 1241.12   5
  -5 -17   3 5489.76 1289.71   5
  -5 -17  -3 2428.87 1251.45   2
  -5 -17   3 731.356 1266.60   2
   5  17   3 4226.10 1648.51   6
   5  17  -3 3876.96 1656.90   6
   5  17   5 5124.72 1449.12   3
   5  17  -5 4993.33 1450.55   3
  -5 -17  -5 11016.8 1418.26   5
  -5 -17   5 10560.7 1478.94   5
  -5 -17  -5 7241.39 1403.55   2
  -5 -17   5 3620.92 1437.42   2
   5  17   5 10619.8 1794.74   6
   5  17  -5 6451.73 1812.31   6
   5  17  -7-1857.24 1377.42   3
  -5 -17  -7 2703.45 1270.27   5
  -5 -17   7 3567.68 1388.72   5
  -5 -17  -7 1397.91 1267.15   2
  -5 -17   7 201.117 1334.20   2
   5  17   7 2307.54 1762.62   6
   5  17  -7-3597.55 1908.26   6
   5  17   7-27.8605 1309.31   3
   5  17 -11-136.989 1479.61   3
  -5 -17 -11-1238.63 1248.84   5
  -5 -17  11-469.255 1466.90   5
  -5 -17 -11 212.492 1395.95   2
  -5 -17  11-405.779 1427.11   2
   5  17  11-496.404 1556.76   7
   5  17 -11 28.7167 1995.10   6
   5  17  11-832.504 1281.74   3
   5  17 -13 1653.08 1497.12   3
  -5 -17 -13 3396.76 1373.84   5
  -5 -17  13 975.113 1567.15   5
  -5 -17 -13 4103.65 1549.85   2
  -5 -17  13 748.114 1512.28   2
   5  17  13 3195.99 1753.58   7
   5  17  13 1702.03 1324.49   3
   5  17 -13 1247.51 2060.99   6
  -5 -17 -15 3578.94 1445.56   5
  -5 -17  15 3412.19 1561.22   5
  -5 -17 -15 4946.91 1674.29   2
  -5 -17 -15 5071.30 1688.62   8
  -5 -17  15 2308.42 1656.26   2
   5  17  15 2670.14 1869.59   7
   5  17  15 4451.91 1366.22   3
   5  17 -15 1445.04 2098.59   6
   5  19  -1-2297.47 1485.90   3
  -5 -19  -1 82.6723 1315.04   5
  -5 -19   1 28.1644 1346.69   5
  -5 -19  -1-616.518 1416.85   2
  -5 -19   1 31.0310 1338.15   2
   5  19   1-1286.38 1846.88   6
   5  19  -1-1978.40 1881.41   6
   5  19   3 8176.51 1608.06   3
   5  19  -3 1809.19 1514.86   3
  -5 -19  -3 6658.03 1375.80   5
  -5 -19   3 564.044 1506.39   5
  -5 -19  -3 3478.10 1473.08   2
  -5 -19   3 2806.28 1494.41   2
   5  19   3 1562.53 1946.67   6
   5  19  -3 2259.05 1891.77   6
   5  19   5 2761.24 1515.97   3
   5  19  -5 354.735 1459.97   3
  -5 -19  -5 5337.37 1398.67   5
  -5 -19   5 765.445 1513.04   5
  -5 -19  -5 2496.57 1459.61   2
  -5 -19   5 659.730 1464.36   2
   5  19   5 478.391 1866.28   6
   5  19  -5 1479.45 1923.69   6
   5  19   7 1811.40 1450.65   3
   5  19  -7 1949.71 1482.67   3
  -5 -19  -7 3880.57 1356.15   5
  -5 -19   7-428.772 1488.74   5
  -5 -19  -7-503.685 1425.96   2
  -5 -19   7 1237.78 1501.30   2
   5  19   7 4198.86 1892.08   6
   5  19  -7 1667.61 2001.80   6
  -5 -19  -9-965.124 1375.20   5
  -5 -19   9 347.160 1568.83   5
  -5 -19  -9 63.8011 1406.92   2
  -5 -19   9 794.222 1505.39   2
   5  19   9-240.204 2031.02   6
   5  19  -9 1432.08 2090.80   6
   5  19   9-1319.72 1432.84   3
  -5 -19 -11-534.534 1376.32   5
  -5 -19  11 322.863 1609.71   5
  -5 -19 -11 824.616 1488.89   2
  -5 -19  11 656.971 1574.08   2
   5  19  11 933.254 2163.04   6
   5  19 -11-687.300 2089.54   6
   5  19  11-213.986 1414.64   3
   5  21   1 32.5548 1565.87   3
   5  21  -1-193.595 1565.86   3
  -5 -21  -1 30.8015 1502.52   5
  -5 -21   1 246.769 1505.42   5
  -5 -21  -1 3109.64 1583.82   2
  -5 -21   1 33.8712 1503.97   2
   5  21   1 930.277 1896.16   6
   5  21  -1 599.600 1958.89   6
   5  21   3-1941.21 1592.04   3
   5  21  -3 1269.23 1524.20   3
  -5 -21  -3 30.1320 1421.97   5
  -5 -21   3 433.881 1525.64   5
  -5 -21  -3 951.581 1504.65   2
  -5 -21   3 476.631 1501.08   2
   5  21   3 33.6101 1955.92   6
   5  21  -3 67.8110 1957.24   6
   5  21   5 3358.09 1645.43   3
   5  21  -5 3932.19 1592.04   3
  -5 -21  -5 3577.45 1498.64   5
  -5 -21   5 93.8340 1628.39   5
  -5 -21  -5 34.3296 1543.35   2
  -5 -21   5 951.223 1552.47   2
   5  21   5-579.361 2021.09   6
   5  21  -5 1221.18 2067.76   6
   5  21   9-2117.03 1678.22   3
  -5 -21  -9-1004.06 1533.92   5
  -5 -21   9-65.6422 1692.92   5
  -5 -21  -9-35.4009 1626.84   2
  -5 -21   9 1857.64 1790.68   2
   6   0 -14 3050.52 1654.31   1
  -6   0  14 428.046 2491.85   4
  -6   0  16-7363.63 2595.63   4
   6   0 -16-3228.44 1772.77   1
   6   0 -18 52353.3 4290.12   1
   6   0 -18 53896.7 3961.01   8
   6   0 -20 453.794 1259.20   8
  -6   0  20-113.802 2526.77   4
   6   0 -20 576.353 1908.55   1
   6   0 -22 4020.09 1479.78   8
  -6   0  22 6296.62 2678.57   4
   6   0 -22 2177.91 2154.39   1
   6   0 -24-621.954 2224.51   1
   6   0 -24-1132.84 1452.44   8
  -6   0  24 691.223 2664.17   4
   6   0 -26 2134.13 2502.40   1
   6   0 -26 2814.02 1649.48   8
  -6   0  26 3155.45 3083.53   4
  -6   0  26 5020.20 1928.47   7
  -6   2  14-4263.82 2933.04   4
  -6  -2  14 1858.75 2262.17   4
   6   2 -14 120.600 1581.13   1
   6   2 -16 12652.5 1452.13   8
  -6   2  16 6227.09 2795.24   4
   6  -2 -16 11369.3 2018.92   1
  -6  -2  16 13847.3 2417.64   4
   6   2 -16 14384.3 1994.58   1
   6  -2 -18 3323.42 1198.43   8
   6   2 -18 2716.99 1206.89   8
  -6   2  18 1646.16 2486.03   4
  -6  -2  18 4152.77 2450.33   4
   6  -2 -18 766.334 1726.68   1
   6   2 -18 601.069 1811.83   1
   6  -2 -20 25072.2 2721.98   1
   6   2 -20 29500.2 2855.00   1
   6  -2 -20 25647.0 2274.11   8
   6   2 -20 22573.4 2280.70   8
  -6   2  20 29984.7 3290.16   4
  -6  -2  20 31305.6 3135.11   4
   6   2 -22 1716.63 2188.45   1
   6  -2 -22-556.494 1348.11   8
   6   2 -22 541.209 1396.30   8
  -6   2  22 993.145 2688.37   4
  -6  -2  22-334.574 2727.38   4
   6  -2 -22 385.660 2005.04   1
   6  -2 -24-1770.08 2228.79   1
   6   2 -24 1008.34 2281.95   1
   6  -2 -24-531.071 1538.15   8
   6   2 -24-629.929 1473.54   8
  -6   2  24-1230.45 2810.23   4
  -6  -2  24-1016.72 2761.95   4
  -6  -2  24 1864.00 1735.72   7
  -6  -4  14-2968.31 2244.92   4
   6   4 -14-1595.57 1628.69   1
  -6  -4  16-205.814 1096.97   2
   6   4 -16-61.3245 1099.98   8
   6  -4 -16 505.653 1683.94   1
  -6   4  16-438.711 2728.18   4
  -6  -4  16-1419.42 2117.41   4
   6   4 -16 826.735 1677.32   1
   6  -4 -18 18076.6 2330.04   1
   6   4 -18 20471.1 2439.51   1
   6  -4 -18 15845.8 1843.16   8
   6   4 -18 21501.7 1921.22   8
  -6  -4  18 21605.3 2732.70   4
   6   4 -20 2924.35 2135.84   1
   6  -4 -20 587.995 1416.22   8
   6   4 -20-650.198 1433.46   8
  -6   4  20 1950.99 2710.31   4
  -6  -4  20-33.8766 2370.54   4
   6  -4 -20 3110.60 1886.95   1
   6   4 -22 9138.39 2352.07   1
   6  -4 -22 5565.26 1510.75   8
   6   4 -22 6043.86 1490.01   8
  -6   4  22 8476.84 2843.03   4
  -6  -4  22 10232.5 2642.67   4
  -6  -4  22 7025.11 1771.84   7
   6  -4 -22 6648.05 2091.82   1
   6   4 -24-2648.96 2374.96   1
   6  -4 -24-30.2889 1480.09   8
   6   4 -24 1946.35 1489.62   8
  -6   4  24 1804.55 2872.95   4
  -6  -4  24-2082.73 2715.82   4
  -6  -4  24-671.086 1698.07   7
   6  -4 -24 2593.19 2124.40   1
  -6  -6  12 40979.0 2987.69   2
  -6  -6  16 6734.41 1133.12   2
   6   6 -16 8199.69 1271.81   8
   6  -6 -16 4425.43 1857.57   1
  -6   6  16 10655.6 3200.47   4
  -6  -6  16 9564.96 2148.02   4
   6   6 -16 10178.3 1921.56   1
   6   6 -18 2928.10 1969.13   1
  -6  -6  18 2891.53 996.969   2
   6   6 -18 2933.00 1275.25   8
  -6   6  18 2079.86 2860.10   4
   6  -6 -18 2229.05 1853.10   1
  -6  -6  18 5119.31 2148.13   4
   6  -6 -22-872.853 1350.57   8
   6   6 -22 1443.09 2175.91   1
   6   6 -22 1149.68 1382.58   8
  -6   6  22 329.836 2882.57   4
  -6  -6  22 1276.33 2652.02   4
  -6  -6  22 750.730 1646.08   7
   6  -6 -22-352.500 1912.48   1
  -6  -6  24-3198.31 1867.50   7
   6   8   0-132.150 610.416   3
   6   8  -2 39699.6 2779.13   3
  -6  -8   4-1288.67 984.044   2
   6   8  -4 457.578 656.598   3
  -6  -8   6 8502.95 1321.33   5
   6   8  -6 11443.2 1099.03   3
  -6  -8   8 2414.97 1141.82   5
   6   8  -8 1937.24 819.147   3
  -6  -8  10 74290.7 5184.52   5
   6   8 -10 75800.4 5180.19   1
   6   8 -10 73810.1 4992.01   3
   6   8 -16 2127.55 1774.33   1
   6   8 -16 396.046 1122.98   8
  -6  -8  16-314.957 2035.37   4
  -6  -8  18 12609.4 1573.87   2
   6   8 -18 22357.5 2346.14   1
   6   8 -18 15320.9 1783.26   8
  -6   8  18 10000.2 3717.92   4
   6  -8 -18 16949.3 2336.04   1
  -6  -8  18 16813.4 2618.90   4
  -6  -8  18 18253.4 1895.99   7
   6   8 -20-1121.60 2007.97   1
   6   8 -20 1063.45 1335.98   8
  -6   8  20 54.3931 3038.25   4
  -6  -8  20 1963.56 2272.31   4
   6  -8 -20-156.043 1871.02   1
  -6  -8  20 649.775 1460.91   7
   6  -8 -22 2585.87 1396.14   8
   6   8 -22 3498.28 1432.01   8
   6   8 -22 5632.79 2185.28   1
  -6   8  22 834.242 3076.53   4
  -6  -8  22 5816.67 2378.70   4
  -6  -8  22 4739.37 1652.95   7
   6  -8 -22 1710.76 1987.68   1
   6  -8 -24-4089.19 1660.78   8
   6   8 -24-2808.20 1565.46   8
  -6   8  24 51.3453 3217.17   4
   6   8 -24-6602.30 2368.08   1
  -6  -8  24-4178.52 2740.19   4
  -6  -8  24-2757.52 1719.83   7
   6  -8 -24-954.331 2205.68   1
  -6 -10   0 47521.4 2718.19   5
   6  10   0 42714.2 2614.67   3
  -6 -10  -2-675.872 872.773   5
  -6 -10   2 133.286 834.868   5
  -6 -10  -2-1251.45 900.712   2
  -6 -10   2-448.989 846.769   2
   6  10   2-19.3643 674.510   3
   6  10  -2-901.385 692.577   3
  -6 -10  -4 1134.57 956.215   5
  -6 -10   4 2429.00 928.432   5
  -6 -10  -4 847.024 1012.21   2
  -6 -10   4 1305.81 877.016   2
   6  10   4 2809.34 779.373   3
   6  10  -4 1953.01 781.891   3
  -6 -10   6-211.060 887.845   5
  -6 -10  -6-30.3062 1102.13   2
  -6 -10   6 206.831 891.927   2
   6  10   6 167.230 724.861   3
   6  10  -6-523.696 779.299   3
  -6 -10   8 42562.9 2943.62   5
   6  10  -8 40495.8 3052.55   1
  -6 -10   8 35971.1 2870.70   2
   6  10  -8 34467.1 2828.11   3
  -6 -10  12 15073.5 1498.10   5
  -6 -10  12 13052.7 1444.70   2
   6  10 -12 17296.5 1806.02   1
   6  10 -12 11367.4 1369.36   3
   6  10 -14 89.2261 1493.09   1
  -6 -10  14 782.112 1076.66   5
  -6 -10  14 142.045 1104.98   2
   6  10 -14 405.252 919.115   3
  -6 -10  16 9535.93 1350.89   5
   6  10 -16 7378.61 1326.06   8
  -6 -10  16 6396.42 1275.80   2
  -6 -10  16 7794.79 2102.18   4
   6  10 -16 8250.68 1719.05   6
   6  10 -16 6044.69 1117.40   3
  -6 -10  18 293.286 1275.06   5
   6  10 -18-4281.85 1837.57   1
   6  10 -18-3936.81 1383.74   8
  -6 -10  18-20.0929 1253.27   2
  -6 -10  18-2714.34 2260.35   4
  -6 -10  18 21.5722 1279.09   7
   6  10 -20 11885.0 1643.26   8
  -6  10  20 16913.9 3913.58   4
   6  10 -20 13486.6 2096.64   1
  -6 -10  20 13345.3 2626.86   4
   6 -10 -20 15523.6 2256.29   1
  -6 -10  20 10034.2 1725.77   7
  -6 -12   0-1073.22 891.586   5
  -6 -12   0-22.3180 861.362   2
   6  12   0 63.1478 822.436   3
  -6 -12  -2 28010.8 1990.64   5
  -6 -12   2 31651.8 1970.83   5
  -6 -12  -2 18286.5 1903.74   2
  -6 -12   2 18177.5 1902.33   2
   6  12   2 25698.4 1911.07   3
   6  12  -2 22545.1 1902.28   3
  -6 -12  -4-1719.60 1001.26   2
  -6 -12   4-965.586 911.613   2
   6  12  -4-1368.71 950.514   3
  -6 -12  -8-780.021 1139.35   5
  -6 -12   8-975.290 970.750   5
  -6 -12  -8-191.119 1045.19   2
  -6 -12   8 285.338 1020.01   2
   6  12  -8-845.370 1110.61   1
   6  12   8-787.798 855.477   3
   6  12  -8-950.156 998.984   3
  -6 -12 -10 20562.5 1900.47   5
  -6 -12  10 19688.1 1631.24   5
  -6 -12  10 15367.9 1701.84   2
   6  12 -10 16265.3 1686.34   1
  -6 -12 -10 10949.2 1760.31   2
  -6 -12 -10 22645.4 2040.52   8
   6  12  10 22762.1 1624.88   3
   6  12 -10 13265.4 1625.57   3
  -6 -12  12-809.790 1032.05   5
   6  12 -12 48.1970 1229.78   1
  -6 -12 -12-875.051 1365.89   2
  -6 -12  12 641.269 1150.02   2
  -6 -12 -12-416.946 1681.21   8
   6  12  12 432.288 890.186   3
   6  12 -12-1142.17 1640.43   6
   6  12 -12 1332.21 1052.47   3
  -6 -12  14-20.2417 1083.34   5
  -6 -12 -14 606.108 1690.90   2
  -6 -12  14-231.287 1236.36   2
  -6 -12 -14-453.011 1817.67   8
   6  12 -14-1771.84 1773.76   6
   6  12 -14 690.419 1074.03   3
  -6 -12  16-731.644 1162.31   5
  -6 -12  16-934.129 1340.43   2
  -6 -12  18 13798.2 1443.83   5
  -6 -12 -18 9213.36 2431.23   2
  -6 -12  18 8899.47 1527.24   2
   6  12 -18 10237.8 1869.86   6
   6  12 -18 6863.44 1410.05   3
  -6 -12 -20-4670.95 2640.32   2
  -6 -12 -20-1207.56 2046.29   8
   6 -12 -20 897.268 2034.44   1
  -6 -14   0 29907.9 2609.28   2
   6  14   0 33519.1 2631.36   3
  -6 -14  -2-1138.16 968.684   5
  -6 -14   2-1045.29 967.369   5
  -6 -14   2 23.7848 1000.07   2
   6  14   2 23.8514 1006.14   3
   6  14  -2-1133.70 1066.91   3
  -6 -14  -4 1379.25 993.876   5
  -6 -14   4 1243.91 1003.32   5
  -6 -14  -4 25.2296 1015.81   2
  -6 -14   4 1584.95 1074.10   2
  -6 -14  -4 3743.23 1293.01   8
   6  14   4 165.545 972.617   3
   6  14  -4 640.667 1079.93   3
  -6 -14  -6-174.495 1045.58   5
  -6 -14   6-131.454 1056.49   5
  -6 -14  -6 26.1583 1035.67   2
  -6 -14   6-99.1854 1153.69   2
  -6 -14  -6 1246.63 1494.39   8
   6  14   6 592.321 950.428   3
   6  14  -6 282.013 1094.31   3
  -6 -14  -8 21084.4 1668.99   5
  -6 -14   8 18089.3 1601.25   5
  -6 -14  -8 11770.8 1625.89   2
  -6 -14   8 11478.4 1629.75   2
   6  14   8 16702.2 1559.98   3
   6  14  -8 11643.0 1579.76   3
   6  14  -8 12831.4 2088.49   6
  -6 -14 -10-317.838 1196.26   5
  -6 -14  10 824.820 1118.87   5
  -6 -14 -10-1169.67 1234.47   2
  -6 -14  10 458.156 1235.52   2
  -6 -14 -10 2512.39 1745.46   8
   6  14  10-540.986 1039.45   3
   6  14 -10 2197.11 1787.06   6
   6  14 -10-1545.90 1176.68   3
  -6 -14 -12 229.298 1525.57   5
  -6 -14  12 2176.86 1286.71   5
  -6 -14 -12 762.652 1398.13   2
  -6 -14  12 3088.63 1358.83   2
  -6 -14 -12 657.467 1943.39   8
   6  14 -12 1219.19 1962.73   6
   6  14 -12-2602.08 1378.67   3
  -6 -14 -14-3572.02 1749.20   5
  -6 -14  14-798.789 1310.37   5
  -6 -14 -14-313.545 1560.32   2
  -6 -14  14-290.105 1409.71   2
  -6 -14 -14-4862.13 2021.62   8
   6  14  14-2618.25 1190.61   3
   6  14 -14-1458.84 1873.74   6
   6  14 -14-207.380 1282.55   3
  -6 -14  16 2954.99 1315.28   5
  -6 -14 -16 499.046 1767.65   2
  -6 -14 -16 6092.38 2127.57   8
  -6 -14  16 235.872 1446.43   2
   6  14  16 750.815 1189.32   3
   6  14 -16 522.674 1868.79   6
   6  14 -16 823.163 1272.97   3
  -6 -14  18-1142.88 1300.93   5
  -6 -14 -18 3040.93 2017.47   2
  -6 -14 -18-2600.53 2300.53   8
  -6 -14  18-4050.92 1464.65   2
   6  14 -18-1723.29 1285.14   3
  -6 -16   0 24.2979 1073.48   5
  -6 -16   0-290.059 1156.63   2
   6  16   0-982.162 1210.95   3
  -6 -16  -2 12395.5 1434.09   5
  -6 -16   2 15902.4 1507.00   5
  -6 -16  -2 7339.09 1444.67   2
  -6 -16   2 11360.2 1485.15   2
   6  16   2 7372.31 1452.72   3
   6  16  -2 10381.4 1522.95   3
  -6 -16  -4-526.429 1103.82   5
  -6 -16   4-1026.56 1142.54   5
  -6 -16  -4-934.619 1190.64   2
  -6 -16   4-1402.93 1201.88   2
   6  16  -4-1086.81 1670.81   6
   6  16   4-747.860 1201.58   3
   6  16  -4-52.9166 1194.04   3
  -6 -16  -6 2748.11 1156.98   5
  -6 -16   6 1576.22 1215.23   5
  -6 -16  -6 1721.18 1227.02   2
  -6 -16   6 988.231 1260.18   2
   6  16  -6 1738.21 1838.95   6
   6  16   6-480.954 1223.09   3
   6  16  -6 1916.94 1256.25   3
  -6 -16 -10 11096.0 1448.39   5
  -6 -16  10 6282.08 1501.34   5
  -6 -16 -10 8031.94 1515.80   2
  -6 -16  10 5786.75 1549.53   2
   6  16  10 5946.54 1340.35   3
  -6 -16 -12-30.0681 1342.34   5
  -6 -16 -12 1015.95 1539.47   2
   6  16  12 270.653 1169.18   3
   6  16 -14 860.742 1428.85   3
  -6 -16 -14 1376.33 1524.28   5
  -6 -16  14-1503.46 1423.19   5
  -6 -16 -14-776.049 1609.35   2
  -6 -16 -14 756.773 2019.05   8
  -6 -16  14 145.948 1521.44   2
   6  16  14 448.561 1181.67   3
   6  16 -14 908.898 2036.27   6
  -6 -16 -16-823.123 1844.58   5
  -6 -16 -16-1753.72 1820.26   2
  -6 -16 -16-1546.43 2217.69   8
  -6 -18   0 8045.64 1576.10   2
   6  18   0 5373.01 1663.31   3
   6  18  -2-3417.36 1533.07   3
  -6 -18  -2 108.737 1274.83   5
  -6 -18   2 2049.01 1263.28   5
  -6 -18  -2-1682.15 1312.16   2
  -6 -18   2-1561.61 1372.86   2
   6  18   2 685.773 1835.00   6
   6  18  -2-2431.22 1872.42   6
   6  18  -4 351.232 1351.88   3
  -6 -18  -4 348.151 1212.26   5
  -6 -18   4-317.491 1269.08   5
  -6 -18  -4 89.0902 1299.55   2
  -6 -18   4-509.335 1329.95   2
   6  18   4-1238.30 1748.30   6
   6  18  -4 972.677 1874.17   6
   6  18   4 265.351 1316.03   3
   6  18  -6 1299.46 1425.51   3
  -6 -18  -6-701.490 1225.81   5
  -6 -18   6-346.736 1303.27   5
  -6 -18  -6-856.854 1360.45   2
  -6 -18   6 61.6950 1388.49   2
   6  18  -6-943.788 2007.11   6
   6  18   6 29.3569 1305.11   3
   6  18  -8 4183.89 1601.09   3
  -6 -18  -8 7931.61 1389.73   5
  -6 -18   8 4112.88 1535.14   5
  -6 -18  -8 6693.30 1517.46   2
  -6 -18   8 6156.46 1597.44   2
   6  18  -8 1450.69 2086.14   6
   6  18   8 3785.15 1441.14   3
   6  18 -10-29.4595 1492.08   3
  -6 -18 -10-401.445 1329.07   5
  -6 -18  10-804.320 1508.26   5
  -6 -18 -10 261.095 1455.09   2
  -6 -18  10 285.452 1513.30   2
   6  18 -10 1020.10 2119.42   6
   6  18  10 59.4550 1306.77   3
   6  18 -12 1357.12 1547.21   3
  -6 -18 -12 4822.36 1485.48   5
  -6 -18  12 593.426 1488.88   5
  -6 -18 -12 1172.04 1590.46   2
  -6 -18  12 1408.19 1594.47   2
   6  18  12 1450.16 1340.46   3
   6  18 -12-3276.57 2378.83   6
  -6 -18 -14-923.236 1589.14   5
  -6 -18  14-1983.97 1474.04   5
  -6 -18 -14-109.842 1736.85   2
   6  20   0-32.1364 1525.52   3
  -6 -20   0 28.8796 1345.39   5
  -6 -20   0 64.4575 1460.91   2
   6  20   0-267.718 1884.99   6
   6  20   2 3203.94 1599.99   3
   6  20  -2 64.7198 1542.44   3
  -6 -20  -2 436.811 1426.58   5
  -6 -20   2 290.487 1440.08   5
  -6 -20  -2 3083.69 1549.17   2
  -6 -20   2 32.9436 1477.26   2
   6  20   2-475.531 1973.86   6
   6  20  -2 736.225 1992.04   6
   6  20  -4-1159.93 1547.33   3
  -6 -20  -4 264.747 1330.39   5
  -6 -20   4-319.413 1416.37   5
  -6 -20  -4-682.241 1491.87   2
  -6 -20   4-935.324 1513.65   2
   6  20   4-103.632 2004.97   6
   6  20  -4-1035.58 2091.16   6
   6  20   4-32.3408 1477.38   3
   6  20  -6-772.122 1606.92   3
  -6 -20  -6 838.897 1366.84   5
  -6 -20   6 233.048 1501.13   5
  -6 -20  -6 33.2577 1488.80   2
  -6 -20   6 506.594 1541.63   2
   6  20   6 176.294 2014.76   6
   6  20  -6-406.139 2119.68   6
   6  20   6-707.978 1495.98   3
   6  20 -10-1556.40 1698.87   3
  -6 -20 -10 5204.92 1562.77   5
  -6 -20  10 2624.86 1633.35   5
  -6 -20 -10 281.249 1599.23   2
  -6 -20  10 2147.00 1715.09   2
   6  20  10 2807.86 2351.34   6
   6  20 -10-2505.03 2459.58   6
   6  20  10 1715.11 1520.63   3
   7   1 -15 7072.57 2079.78   1
  -7   1  17 7189.68 3408.18   4
  -7  -1  17 7768.66 3191.67   4
   7  -1 -17 2590.12 2074.19   1
   7   1 -17 4391.70 2075.75   1
  -7   1  19-8511.62 3557.18   4
   7  -1 -19-5606.94 2271.80   1
   7   1 -19-4839.50 2308.41   1
   7  -1 -21 3394.14 1413.46   8
   7   1 -21 1916.64 1399.75   8
  -7   1  21 5251.30 3116.59   4
  -7  -1  21 2060.73 2887.84   4
   7  -1 -21 162.758 2115.66   1
   7   1 -21 2761.94 2249.94   1
   7  -1 -23 6554.18 1723.19   8
   7   1 -23 6632.45 1639.21   8
  -7   1  23 16064.9 3263.47   4
  -7  -1  23 9007.33 3147.19   4
   7  -1 -23 7786.57 2488.06   1
   7   1 -23 8269.88 2539.86   1
   7   3 -15 17109.8 2393.75   1
   7  -3 -17 5542.78 2167.23   1
  -7  -3  17 7514.26 2906.84   4
   7   3 -17 6189.95 2164.41   1
   7   3 -21 7164.20 1571.76   8
  -7   3  21 14889.6 3429.07   4
  -7  -3  21 12726.7 2908.04   4
   7  -3 -21 7201.16 2260.49   1
   7   3 -21 7159.73 2371.44   1
   7   3 -23 6711.08 2534.18   1
   7  -3 -23 3769.44 1527.54   8
   7   3 -23 6116.43 1613.03   8
  -7   3  23 3869.85 3213.32   4
  -7  -3  23 5581.45 2978.95   4
   7  -3 -23 6294.69 2297.54   1
   7   5 -13 14286.7 2217.50   1
   7   5 -15 29725.4 2966.02   1
  -7  -5  17 1642.03 1644.18   2
  -7  -5  17-1963.13 2727.56   4
   7   5 -17 1364.42 2074.51   1
   7   5 -21 1375.29 2427.88   1
   7   5 -21 326.631 1369.27   8
  -7   5  21 4466.29 3444.44   4
  -7  -5  21 3005.39 2969.53   4
   7  -5 -21 4651.24 2172.39   1
  -7  -5  23 8057.58 2959.11   4
   7  -5 -23 4210.03 2326.00   1
   7   7 -15 6777.85 2094.08   1
  -7  -7  17-1988.28 2880.65   4
   7   7 -17 5529.74 2255.55   1
   7   7 -19-3729.02 2384.65   1
   7   7 -19-2900.07 1366.87   8
  -7  -7  19-2252.52 2801.12   4
   7   7 -21 1847.18 2494.13   1
   7   7 -21 4268.25 1472.29   8
  -7   7  21-1046.63 3816.68   4
  -7  -7  21 6500.27 2688.24   4
   7  -7 -21 1120.80 2197.38   1
   7   7 -23 132.595 2769.06   1
   7   7 -23-1196.24 1612.26   8
   7  -7 -23-802.042 2294.24   1
   7   9  -3 18906.7 1581.49   3
  -7  -9   5 16664.9 2710.38   2
   7   9  -5 44723.0 2555.08   3
   7   9  -7 1790.73 891.116   3
  -7  -9   9-624.246 1301.13   2
   7   9  -9-3001.00 985.828   3
  -7  -9  11 4157.22 1340.88   2
   7   9 -11 6615.57 1952.47   1
   7   9 -11 3847.52 1069.85   3
  -7  -9  13 9334.30 1587.86   2
   7   9 -13 15596.4 1497.72   3
  -7  -9  15 22193.4 2270.67   2
   7   9 -15 29057.4 2831.34   1
   7   9 -15 26809.4 2169.43   3
   7   9 -17 3324.31 2259.50   1
  -7  -9  17 2035.17 1346.63   2
   7   9 -19-1959.03 2298.51   1
   7   9 -19-562.019 1343.72   8
  -7  -9  19-3569.17 2732.97   4
  -7  -9  19-1624.99 1558.84   7
  -7  -9  21-7465.13 2891.22   4
  -7 -11   5 7511.16 1375.59   2
   7  11  -5 10910.3 1192.72   3
   7  11   5 9800.58 1176.27   3
  -7 -11   7 16916.1 1601.58   5
   7  11  -7 13812.6 1387.51   3
  -7 -11   9 109.635 1158.63   5
  -7 -11   9 77.9221 1217.77   2
   7  11  -9 496.719 1816.03   1
   7  11  -9 151.991 951.094   3
  -7 -11  11 4707.58 1323.65   5
  -7 -11  11 2560.37 1284.67   2
   7  11 -11 3715.88 1915.10   1
   7  11 -11 2262.35 1046.29   3
  -7 -11  13 12898.5 1677.93   5
  -7 -11  13 8955.17 1545.94   2
   7  11 -13 10881.2 1356.90   3
  -7 -11  17 4502.96 1617.25   5
  -7 -11  17 97.4363 1386.39   2
   7  11 -17 4899.94 1167.85   3
   7  11 -17 4169.29 2032.78   6
  -7 -13  -1 1980.47 1105.96   5
  -7 -13   1 1091.50 1051.04   5
  -7 -13  -1 1068.18 1105.98   2
  -7 -13   1-133.858 1081.87   2
   7  13   1 1713.57 956.010   3
   7  13  -1-115.890 936.754   3
  -7 -13  -3 6033.49 1214.81   5
  -7 -13   3 6997.02 1191.08   5
  -7 -13  -3 1793.83 1247.97   2
  -7 -13   3 2764.65 1166.70   2
   7  13   3 4420.18 1047.69   3
   7  13  -3 4438.57 1060.25   3
  -7 -13  -5 12367.1 1435.06   5
  -7 -13   5 12241.7 1360.59   5
  -7 -13  -5 3877.86 1326.20   2
  -7 -13   5 5203.65 1302.18   2
   7  13   5 9964.05 1169.67   3
   7  13  -5 7442.83 1188.02   3
  -7 -13  -7 8106.76 1461.73   5
  -7 -13   7 10373.0 1294.82   5
  -7 -13   7 8290.64 1401.41   2
   7  13   7 6900.41 1107.16   3
   7  13  -7 6196.84 1189.72   3
  -7 -13   9 72.3279 1129.74   5
  -7 -13  -9 36.2454 1476.66   2
  -7 -13   9-448.846 1271.22   2
   7  13   9 26.2808 917.861   3
   7  13  -9 726.525 1070.02   3
  -7 -13  11 1898.49 1265.90   5
  -7 -13 -11-2388.88 1757.98   2
  -7 -13  11 296.196 1345.67   2
  -7 -13  13 9973.34 1383.78   5
  -7 -13 -13 2294.94 2009.07   2
  -7 -13  13 7274.45 1540.70   2
   7  13 -13 3591.34 1338.50   3
  -7 -13  15 5543.00 1354.04   5
  -7 -13 -15 3741.01 2282.90   2
  -7 -13  15 3269.20 1522.18   2
   7  13 -15 6632.36 2179.68   6
   7  13 -15 3864.14 1275.95   3
  -7 -13  17 2196.19 1325.25   5
  -7 -13  17 2797.86 1527.71   2
   7  13 -17 720.993 2155.87   6
   7  13 -17 775.870 1153.63   3
  -7 -15  -1 261.624 1094.01   5
  -7 -15   1 1600.83 1101.86   5
  -7 -15  -1 751.348 1180.72   2
  -7 -15   1 1192.66 1172.06   2
   7  15   1 25.4601 1046.59   3
   7  15  -1 25.5591 1065.28   3
  -7 -15  -3 5637.47 1183.40   5
  -7 -15   3 5159.14 1190.56   5
  -7 -15  -3 3446.00 1281.36   2
  -7 -15   3 2915.91 1229.95   2
   7  15   3 2913.65 1161.32   3
   7  15  -3 4987.10 1213.30   3
  -7 -15  -5 11804.3 1394.13   5
  -7 -15   5 9663.29 1346.55   5
  -7 -15   5 7597.83 1411.40   2
   7  15   5 7505.08 1222.66   3
   7  15  -5 6408.47 1360.32   3
  -7 -15  -9 335.759 1383.03   5
  -7 -15   9 676.889 1202.72   5
  -7 -15   9-1004.95 1452.62   2
  -7 -15 -11 2549.82 1528.06   5
  -7 -15  11 1804.09 1241.97   5
  -7 -15 -11 2268.39 1564.47   2
  -7 -15  11-1627.64 1510.65   2
   7  15  11 1105.98 1094.24   3
   7  15 -11 831.305 2226.65   6
   7  15 -11 800.011 1257.52   3
  -7 -15  13 5526.18 1441.98   5
  -7 -15 -13 2905.84 1793.59   2
  -7 -15  13 3152.60 1571.79   2
  -7 -15 -13 4734.08 2411.04   8
   7  15  13 4197.03 1212.26   3
   7  15 -13 1102.25 2148.71   6
   7  15 -13 3262.11 1332.51   3
  -7 -15  15 1854.42 1302.79   5
  -7 -15 -15 1933.40 2008.31   2
  -7 -15  15 661.637 1659.88   2
  -7 -15 -15 3581.49 2370.29   8
   7  15  15 4515.26 1293.87   3
   7  15 -15 73.8238 1332.09   3
  -7 -15  17-969.093 1377.48   5
  -7 -15 -17 1561.11 2344.00   2
  -7 -15 -17 3061.65 2446.32   8
  -7 -15  17-4357.98 1721.31   2
  -7 -17  -1 215.162 1181.56   5
  -7 -17   1 157.734 1181.58   5
  -7 -17  -1-28.9395 1261.44   2
  -7 -17   1-560.348 1274.54   2
   7  17   1 484.332 1285.99   3
   7  17  -1 28.2270 1307.62   3
  -7 -17  -3 109.142 1276.81   5
  -7 -17   3-156.576 1200.66   5
  -7 -17  -3 1278.76 1267.30   2
  -7 -17   3 1990.59 1335.70   2
   7  17   3 2620.36 1223.75   3
   7  17  -3 2916.57 1341.12   3
  -7 -17  -5 4643.68 1234.38   5
  -7 -17   5 51.5282 1260.14   5
  -7 -17  -5 1747.98 1365.03   2
  -7 -17   5 508.487 1363.84   2
   7  17  -5 802.853 1928.88   6
   7  17   5 1083.63 1236.65   3
   7  17  -5 2753.54 1322.33   3
  -7 -17  -7 4442.95 1321.74   5
  -7 -17   7 3805.48 1328.71   5
  -7 -17  -7 32.2181 1366.61   2
  -7 -17   7 396.430 1398.08   2
   7  17  -7 460.383 2078.86   6
   7  17   7 2938.08 1237.57   3
   7  17  -7 2678.65 1344.99   3
  -7 -17  -9 627.188 1354.82   5
  -7 -17   9 491.035 1340.98   5
  -7 -17  -9 301.382 1486.91   2
  -7 -17   9-2088.63 1460.35   2
   7  17  -9 1286.54 2185.88   6
   7  17   9-57.4477 1218.09   3
   7  17  -9 28.1341 1363.98   3
  -7 -17 -11 2114.40 1487.13   5
  -7 -17  11 2243.61 1346.64   5
  -7 -17 -11 539.127 1570.47   2
  -7 -17  11 604.637 1560.10   2
   7  17  11 968.571 1208.37   3
   7  17 -11-273.449 2233.99   6
   7  17 -11 363.780 1404.15   3
  -7 -19  -1-28.1789 1283.07   5
  -7 -19   1 197.459 1291.91   5
  -7 -19  -1 31.7604 1413.97   2
  -7 -19   1 287.210 1427.75   2
   7  19   1 33.6407 1858.69   6
   7  19  -1 403.781 1877.32   6
   7  19   1-2206.74 1429.33   3
   7  19  -1 1017.56 1420.35   3
  -7 -19  -3 345.309 1339.94   5
  -7 -19   3 502.050 1405.86   5
  -7 -19  -3 582.934 1454.40   2
  -7 -19   3 905.748 1456.48   2
   7  19  -3 3095.24 2039.15   6
   7  19   3 1270.76 1418.92   3
   7  19  -3 2175.49 1468.30   3
  -7 -19  -5 497.476 1321.62   5
  -7 -19   5 360.034 1395.50   5
  -7 -19  -5 1566.98 1479.30   2
  -7 -19   5 4032.95 1545.84   2
   7  19  -5 1636.20 2127.24   6
   7  19   5 1408.45 1393.24   3
   7  19  -5 2410.98 1492.22   3
  -7 -19  -7-33.9736 1585.54   2
   7  19  -7-1304.88 2290.50   6
   7  19  -7-3812.00 1748.29   3
  -7 -19  -9-1464.63 1367.74   5
  -7 -19   9 627.780 1467.89   5
  -7 -19   9-482.850 1678.12   2
   8   0 -20 6153.53 2550.03   1
  -8   0  22 1661.50 3828.94   4
   8   0 -22 607.514 2495.21   1
  -8  -2  20 995.400 3951.62   4
   8  -2 -20 3750.44 2561.38   1
   8   2 -20 1604.39 2398.12   1
  -8   2  22 4748.19 4220.79   4
  -8  -2  22 3545.27 3604.70   4
   8  -2 -22 7264.56 2645.68   1
   8   2 -22 4824.89 2653.22   1
   8   4 -16 3540.93 2428.43   1
   8   4 -18-3718.33 2547.41   1
  -8  -4  20 17971.2 4000.54   4
   8   4 -20 21691.9 3050.90   1
   8   6 -14-636.953 2278.78   1
   8   6 -18 34603.5 3628.17   1
  -8  -6  20-1672.89 3623.53   4
   8   6 -20-4630.69 2782.09   1
  -8  -6  22 700.024 3362.22   4
   8   6 -22-1709.92 2975.11   1
  -8  -8  12 10084.2 3515.45   2
  -8  -8  14-341.664 2482.90   2
   8   8 -14-5514.13 2532.51   1
  -8  -8  16 6184.95 2140.57   2
   8   8 -16 7520.84 2638.56   1
   8   8 -18 258.062 2641.69   1
  -8  -8  20 4449.04 4441.31   4
   8   8 -20 13991.1 3149.45   1
  -8 -10   6 2413.00 2275.69   2
  -8 -10   8 568.044 2072.44   2
  -8 -10  10 17444.4 2416.06   2
  -8 -10  12-374.441 1828.39   2
  -8 -10  14 276.017 1748.75   2
  -8 -10  16 693.655 1662.22   2
   8  10 -16-672.064 2581.99   1
  -8 -12   0 2657.16 1726.54   2
   8  12   0 9129.77 1155.58   3
  -8 -12   2 821.912 1562.08   2
   8  12   2 52.2363 827.246   3
   8  12  -2-992.756 932.832   3
  -8 -12   4 510.789 1466.62   2
   8  12  -4-303.339 919.277   3
  -8 -12   6 935.750 1484.27   5
  -8 -12   6 35.6864 1499.49   2
   8  12  -6 1034.45 1001.89   3
  -8 -12   8 14010.3 1977.10   5
  -8 -12   8 9746.23 1879.84   2
   8  12  -8 14577.6 1509.49   3
  -8 -12  12 11448.1 1970.64   5
  -8 -12  12 8986.38 1844.79   2
   8  12 -12 8697.61 1449.83   3
  -8 -12  14-1035.04 1833.88   5
  -8 -12  14 475.995 1632.09   2
   8  12 -14-1028.87 1201.48   3
  -8 -12  16 6886.67 1772.23   2
   8  12 -16 3494.14 1276.67   3
  -8 -14   0 896.104 1302.34   5
  -8 -14   0-33.6328 1364.05   2
   8  14   0-26.3423 985.679   3
  -8 -14  -2 1372.51 1350.70   5
  -8 -14   2 2186.69 1290.26   5
  -8 -14  -2-35.4269 1438.42   2
  -8 -14   2-32.9650 1381.15   2
   8  14   2 2302.89 1087.43   3
   8  14  -2 416.805 1059.86   3
  -8 -14   4-2767.15 1416.79   5
  -8 -14  -4 36.7341 1556.04   2
  -8 -14   4-1016.76 1460.04   2
  -8 -14   8 622.901 1378.37   5
  -8 -14  -8-44.4063 1791.57   2
  -8 -14   8 192.526 1513.22   2
   8  14   8 521.898 1069.32   3
  -8 -14  10 19396.0 2019.46   2
  -8 -14 -10 5381.77 2267.63   2
  -8 -14  12 1219.00 1455.22   5
  -8 -14  12-98.9066 1661.57   2
   8  14 -12-1016.70 1165.73   3
  -8 -14  14-452.428 1480.57   5
  -8 -14  14-851.708 1732.28   2
   8  14 -14-2231.38 1261.28   3
  -8 -14  16-3861.90 1638.78   5
  -8 -14  16-1529.76 1876.27   2
  -8 -16   0-30.1913 1390.07   5
  -8 -16   0 1529.65 1433.50   2
   8  16   0 4384.71 1218.77   3
  -8 -16  -2-31.4783 1290.12   5
  -8 -16   2-292.390 1242.46   5
  -8 -16  -2 33.1840 1344.02   2
  -8 -16   2 2036.63 1387.22   2
   8  16   2 27.9650 1099.09   3
   8  16  -2 219.669 1112.57   3
  -8 -16  -4-233.695 1353.03   5
  -8 -16   4 429.650 1251.61   5
  -8 -16  -4-2191.83 1441.87   2
  -8 -16   4 32.1086 1372.56   2
   8  16   4 1904.57 1130.41   3
   8  16  -4 165.293 1188.40   3
  -8 -16  -6-107.882 1417.43   5
  -8 -16   6 928.936 1304.81   5
  -8 -16  -6 1048.05 1569.60   2
  -8 -16   6 64.3551 1467.66   2
   8  16   6 29.0432 1180.42   3
   8  16  -6-245.861 1168.56   3
  -8 -16   8 9934.74 1572.40   5
  -8 -16  -8 10696.7 1751.96   5
  -8 -16  -8 1752.36 1747.66   2
  -8 -16   8 4760.63 1690.40   2
   8  16   8 12690.6 1460.96   3
   8  16  -8 7562.12 1459.58   3
  -8 -16  10 663.683 1293.80   5
  -8 -16 -10 42.5374 1774.14   2
  -8 -16  10-1291.26 1646.67   2
   8  16  10 1444.81 1190.79   3
   8  16 -10-484.194 1256.21   3
  -8 -18   0 59.3796 1278.36   5
  -8 -18   0-2031.47 1422.09   2
   8  18   0 238.922 1264.50   3
  -8 -18  -2-30.6234 1359.83   5
  -8 -18   2 435.647 1323.27   5
  -8 -18  -2 1231.86 1443.26   2
  -8 -18   2 1326.62 1450.98   2
   8  18   2 30.1842 1268.55   3
   8  18  -2 540.419 1351.81   3
  -8 -18  -4 349.230 1332.48   5
  -8 -18   4 114.080 1283.00   5
  -8 -18  -4-34.4937 1497.63   2
  -8 -18   4 33.4156 1471.13   2
   8  18   4 30.1834 1234.42   3
   8  18  -4-1399.35 1347.38   3
   8  18  -6-3930.36 1588.47   3
  -8 -18  -8-2360.50 1505.64   5
   9   3 -19-886.971 2786.78   1
   9   3 -21 1716.06 2869.82   1
   9   5 -17 11815.4 3058.98   1
   9   5 -19-3334.85 2881.60   1
   9   7 -15 32433.4 3720.55   1
   9   7 -17 10258.3 3017.36   1
  -9  -9  13 18782.5 9105.09   2
  -9  -9  15 22385.9 4899.41   2
   9   9 -15 26402.6 3529.28   1
   9   9 -17-1764.99 3181.82   1
  -9 -11   7-8785.52 4879.43   2
  -9 -11  11 395.213 3047.37   2
  -9 -11  13 12225.1 3055.28   2
  -9 -11  15 1820.08 2541.92   2
  -9 -13   5 3597.64 2312.44   2
   9  13  -5 6134.10 1287.58   3
  -9 -13   7 251.896 2156.52   2
   9  13  -7 1236.22 1126.93   3
  -9 -13   9-2460.20 2267.90   2
   9  13  -9 1690.78 1185.83   3
  -9 -13  11 2407.02 2232.55   2
   9  13 -11 3092.96 1271.92   3
  -9 -13  13 437.547 2180.58   2
  -9 -13  15 5611.04 2235.27   2
   9  13 -15-2126.77 1581.31   3
  -9 -15  -1 361.997 1817.11   2
  -9 -15   1 43.0765 1784.73   2
   9  15   1 714.747 1050.10   3
   9  15  -1 29.3329 1139.45   3
  -9 -15   3 357.139 1553.84   5
  -9 -15  -3 1029.62 1945.11   2
  -9 -15   3 42.3218 1819.97   2
   9  15   3 1563.74 1127.50   3
   9  15  -3 2002.47 1158.46   3
  -9 -15   5-115.833 1595.28   5
  -9 -15  -5 101.588 1998.82   2
  -9 -15   5 379.295 1804.60   2
   9  15   5 1489.25 1110.20   3
   9  15  -5 2017.74 1160.76   3
  -9 -15   7 4260.06 1701.05   5
  -9 -15   7 2805.57 1887.33   2
   9  15  -7 4974.16 1287.18   3
  -9 -15   9 113.675 1648.31   5
  -9 -15   9 41.0510 1983.50   2
   9  15  -9-811.882 1247.89   3
  -9 -17  -1 437.370 1743.64   2
  -9 -17   1-1685.04 1690.39   2
  -9 -17   7 662.518 1564.49   5
  -9 -17  -7 323.648 2053.94   2
  -9 -17   7 117.527 1757.67   2
   9  17   7 3451.21 1320.53   3
   9  17  -7-1728.70 1390.53   3
 -10 -12  10 42508.8 10654.1   2
 -10 -14   4 3988.33 3959.47   2
 -10 -14   6-85.7072 3680.97   2
 -10 -14  10 2895.66 3719.15   2
  10  16   0-2433.91 1225.57   3
 -10 -16   2 59.2323 2530.79   2
  10  16  -2-2367.90 1288.75   3
 -10 -16   4 58.1895 2513.38   2
  10  16  -4-2541.57 1302.56   3
   0   0   0    0.00    0.00   0

TITL In_MeAm_onlyDMF_1_1A_1-1 in Fddd
REM Fddd (#70 in standard setting)
CELL 0.48590  14.995515  26.597725  31.962053  90.0000  90.0000  90.0000
ZERR   16.00   0.007699   0.003489   0.003398   0.0000   0.0000   0.0000
LATT  4
SYMM -x+3/4,-y+3/4, z
SYMM -x+3/4, y,-z+3/4
SYMM  x,-y+3/4,-z+3/4
SFAC C H N O In
UNIT 352.00 352.00 48.00 128.00 16.00
TREF
HKLF 4
END
;
_shelx_hkl_checksum                38905
_olex2_submission_special_instructions  'No special instructions were received'
_oxdiff_exptl_absorpt_empirical_details
;
Empirical correction (ABSPACK) includes:
- Absorption correction using spherical harmonics
- Frame scaling
;
_oxdiff_exptl_absorpt_empirical_full_max  6.842
_oxdiff_exptl_absorpt_empirical_full_min  0.749

_vrf_ATOM007_in_meam_onlydmf_1_1a_1-1
;
RESPONSE: The structure was refined isotropically due to the number of data for high 
pressure structure determination
;
_vrf_PLAT023_in_meam_onlydmf_1_1a_1-1
;
RESPONSE: The sample is housed in a Diamond anvil cell that restricts 
available data.
;
_vrf_PLAT029_in_meam_onlydmf_1_1a_1-1
;
RESPONSE: The sample is housed in a Diamond anvil cell that restricts available data.
This is exacerbated by the structure being Fddd.
;
_vrf_PLAT084_in_meam_onlydmf_1_1a_1-1
;
RESPONSE: The sample is housed in a Diamond anvil cell that gives additional background to
the data collected e.g. Tungsten powder rings, diamond reflections.
;
_vrf_PLAT088_in_meam_onlydmf_1_1a_1-1
;
RESPONSE: The sample is housed in a Diamond anvil cell that restricts 
available data.
;
_vrf_PLAT155_in_meam_onlydmf_1_1a_1-1
;
RESPONSE: We have followed previous literature for comparison.
;
_vrf_PLAT193_in_meam_onlydmf_1_1a_1-1
;
RESPONSE: This is a rounding issue. The s.u. on Temperature is 2degC
;
_vrf_PLAT201_in_meam_onlydmf_1_1a_1-1
;
RESPONSE: The structure was refined isotropically due to the number of data for high 
pressure structure determination
;
_vrf_PLAT210_in_meam_onlydmf_1_1a_1-1
;
RESPONSE: The sample is housed in a Diamond anvil cell that restricts 
available data hence
isotropic refinement was the limited of modelling the system.
;
_vrf_PLAT241_in_meam_onlydmf_1_1a_1-1
;
RESPONSE: Structure at high pressure with limitation of data. We have used distance restraints to ensure the 
model is chemically reasonable
;
_vrf_PLAT242_in_meam_onlydmf_1_1a_1-1
;
RESPONSE: Structure at high pressure with limitation of data. We have used 
distance restraints to ensure the 
model is chemically reasonable.
;
_vrf_PLAT250_in_meam_onlydmf_1_1a_1-1
;
RESPONSE: The data are limited due to DAC hence the tensor may be elongated 
due to lack of data in a particular direction. We have used restraints 
to combat and ensure they are chemically reasonable.
;
_vrf_PLAT340_in_meam_onlydmf_1_1a_1-1
;
RESPONSE: The sample is housed in a Diamond anvil cell that restricts 
available data and so
impacts on the precision of the bonds lengths
;
_vrf_PLAT411_in_meam_onlydmf_1_1a_1-1
;
RESPONSE: Structure at high pressure
;
_vrf_PLAT414_in_meam_onlydmf_1_1a_1-1
;
RESPONSE: Structure at high pressure
;
_vrf_PLAT761_in_meam_onlydmf_1_1a_1-1
;
RESPONSE: Noted, no action taken
;
_vrf_PLAT762_in_meam_onlydmf_1_1a_1-1
;
RESPONSE: Noted, no action taken
;
_vrf_PLAT905_in_meam_onlydmf_1_1a_1-1
;
RESPONSE: The data were cut to 0.7 angs as the limit of the diffraction for the 
crystal was reached.
;
_vrf_PLAT906_in_meam_onlydmf_1_1a_1-1
;
RESPONSE: These can be attributed to the weak data. All other sets are okay.
The most common place for a high value of K is in the lowest-intensity bin in 
the table as is the case here. Almost all area detector integration programs end up 
slightly underestimating the background, resulting in overestimated values of Fo, thus 
the high value of Fo/Fc. This is most obvious in the weakest intensities, 
since the small addition to Fo becomes insignificant in the ratio when Fo 
is large.
;
_vrf_PLAT910_in_meam_onlydmf_1_1a_1-1
;
RESPONSE: The sample is housed in a Diamond anvil cell that gives additional 
background to
the data collected e.g. Tungsten powder rings, diamond reflections.
;
_vrf_PLAT911_in_meam_onlydmf_1_1a_1-1
;
RESPONSE: The sample is housed in a Diamond anvil cell that restricts 
available data.
;
_vrf_PLAT913_in_meam_onlydmf_1_1a_1-1
;
RESPONSE: The sample is housed in a Diamond anvil cell that gives additional 
background to
the data collected e.g. Tungsten powder rings, diamond reflections.
;
_vrf_THETM01_in_meam_onlydmf_1_1a_1-1
;
RESPONSE: The sample is housed in a Diamond anvil cell that restricts 
available data.
;
_vrf_PLAT051_in_meam_onlydmf_1_1a_1-1
;
RESPONSE: The sample contains Indium which has an absorption edge at 0.44 Angs. This data was colelceted 
at 0.4859 hence the difference in mu.
;
