# Supplementary material for: Decoupled MOF Breathing: Pressure‐Induced Reversal of Correlation Between Orthogonal Motions in a Diamondoid Framework
Source: Angew Chem Int Ed Engl. 2025 May 15;64(27):e202504297. doi: 10.1002/anie.202504297 (PMC12207364; doi:10.1002/anie.202504297)
Supplement: Supplementary file 1 — Supporting Information [file ANIE-64-e202504297-s002.zip › SHF-62-DMF_DAC-in-DMF_1-80GPa.cif]

data_in_meam_onlydmf_7_
_audit_creation_date               2023-10-05
_audit_creation_method
;
Olex2 1.5
(compiled 2023.08.24 svn.re1ec1418 for OlexSys, GUI svn.r6817)
;
_shelx_SHELXL_version_number       '2019/1'
_audit_contact_author_address      ?
_audit_contact_author_email        ?
_audit_contact_author_name         ''
_audit_contact_author_phone        ?
_publ_contact_author_id_orcid      ?
_publ_section_references
;
Dolomanov, O.V., Bourhis, L.J., Gildea, R.J, Howard, J.A.K. & Puschmann, H.
 (2009), J. Appl. Cryst. 42, 339-341.

Sheldrick, G.M. (2008). Acta Cryst. A64, 112-122.
;
_chemical_name_common              ?
_chemical_name_systematic          ?
_chemical_formula_moiety           'C20 H14 In N2 O10, C2 H8 N'
_chemical_formula_sum              'C22 H22 In N3 O10'
_chemical_formula_weight           603.24
_chemical_melting_point            ?
_chemical_oxdiff_formula           'In C22 H22 N3 O10'
loop_
  _atom_type_symbol
  _atom_type_description
  _atom_type_scat_dispersion_real
  _atom_type_scat_dispersion_imag
  _atom_type_scat_source
 'C' 'C' 0.0010 0.0010 'International Tables Vol C Tables 4.2.6.8 and 6.1.1.4'
 'H' 'H' 0.0000 0.0000 'International Tables Vol C Tables 4.2.6.8 and 6.1.1.4'
 'In' 'In' -1.9470 0.6580
 'International Tables Vol C Tables 4.2.6.8 and 6.1.1.4'
 'N' 'N' 0.0020 0.0010 'International Tables Vol C Tables 4.2.6.8 and 6.1.1.4'
 'O' 'O' 0.0040 0.0030 'International Tables Vol C Tables 4.2.6.8 and 6.1.1.4'

_shelx_space_group_comment
;
The symmetry employed for this shelxl refinement is uniquely defined
by the following loop, which should always be used as a source of
symmetry information in preference to the above space-group names.
They are only intended as comments.
;
_space_group_crystal_system        'orthorhombic'
_space_group_IT_number             70
_space_group_name_H-M_alt          'F d d d'
_space_group_name_Hall             '-F 2uv 2vw'
loop_
  _space_group_symop_operation_xyz
 'x, y, z'
 '-x+3/4, -y+3/4, z'
 '-x+3/4, y, -z+3/4'
 'x, -y+3/4, -z+3/4'
 'x, y+1/2, z+1/2'
 '-x+3/4, -y+5/4, z+1/2'
 '-x+3/4, y+1/2, -z+5/4'
 'x, -y+5/4, -z+5/4'
 'x+1/2, y, z+1/2'
 '-x+5/4, -y+3/4, z+1/2'
 '-x+5/4, y, -z+5/4'
 'x+1/2, -y+3/4, -z+5/4'
 'x+1/2, y+1/2, z'
 '-x+5/4, -y+5/4, z'
 '-x+5/4, y+1/2, -z+3/4'
 'x+1/2, -y+5/4, -z+3/4'
 '-x, -y, -z'
 'x-3/4, y-3/4, -z'
 'x-3/4, -y, z-3/4'
 '-x, y-3/4, z-3/4'
 '-x, -y+1/2, -z+1/2'
 'x-3/4, y-1/4, -z+1/2'
 'x-3/4, -y+1/2, z-1/4'
 '-x, y-1/4, z-1/4'
 '-x+1/2, -y, -z+1/2'
 'x-1/4, y-3/4, -z+1/2'
 'x-1/4, -y, z-1/4'
 '-x+1/2, y-3/4, z-1/4'
 '-x+1/2, -y+1/2, -z'
 'x-1/4, y-1/4, -z'
 'x-1/4, -y+1/2, z-3/4'
 '-x+1/2, y-1/4, z-3/4'

_cell_length_a                     14.191(6)
_cell_length_b                     28.400(3)
_cell_length_c                     30.649(3)
_cell_angle_alpha                  90
_cell_angle_beta                   90
_cell_angle_gamma                  90
_cell_volume                       12352(5)
_cell_formula_units_Z              16
_cell_measurement_reflns_used      1401
_cell_measurement_temperature      293(2)
_cell_measurement_theta_max        13.7990
_cell_measurement_theta_min        1.8090
_shelx_estimated_absorpt_T_max     ?
_shelx_estimated_absorpt_T_min     ?
_exptl_absorpt_coefficient_mu      0.224
_exptl_absorpt_correction_T_max    1.00000
_exptl_absorpt_correction_T_min    0.12712
_exptl_absorpt_correction_type     multi-scan
_exptl_absorpt_process_details
;
CrysAlisPro 1.171.38.41 (Rigaku Oxford Diffraction, 2015)
Empirical absorption correction using spherical harmonics,
 implemented in SCALE3 ABSPACK scaling algorithm.
;
_exptl_absorpt_special_details     ?
_exptl_crystal_colour_primary      yellow
_exptl_crystal_density_diffrn      1.298
_exptl_crystal_density_meas        ?
_exptl_crystal_density_method      ?
_exptl_crystal_description         Octahedral
_exptl_crystal_F_000               4864
_exptl_crystal_size_max            0.12
_exptl_crystal_size_mid            0.1
_exptl_crystal_size_min            0.1
_exptl_transmission_factor_max     ?
_exptl_transmission_factor_min     ?
_diffrn_reflns_av_R_equivalents    0.1068
_diffrn_reflns_av_unetI/netI       0.0821
_diffrn_reflns_Laue_measured_fraction_full  0.701
_diffrn_reflns_Laue_measured_fraction_max  0.701
_diffrn_reflns_limit_h_max         11
_diffrn_reflns_limit_h_min         -10
_diffrn_reflns_limit_k_max         27
_diffrn_reflns_limit_k_min         -27
_diffrn_reflns_limit_l_max         30
_diffrn_reflns_limit_l_min         -30
_diffrn_reflns_number              7556
_diffrn_reflns_point_group_measured_fraction_full  0.701
_diffrn_reflns_point_group_measured_fraction_max  0.701
_diffrn_reflns_theta_full          13.965
_diffrn_reflns_theta_max           13.965
_diffrn_reflns_theta_min           1.749
_diffrn_ambient_temperature        293(2)
_diffrn_detector                   'CCD plate'
_diffrn_detector_area_resol_mean   ?
_diffrn_measured_fraction_theta_full  0.701
_diffrn_measured_fraction_theta_max  0.701
_diffrn_measurement_details
;
List of Runs (angles in degrees, time in seconds):

  # Type    Start    End  Width  t~exp~   \w     \q     \k     \f   Frames
--------------------------------------------------------------------------
  1  \w   -150.00 -94.00   0.20    0.20    --  -20.00  70.00 -24.23  280
  2  \w   -150.00 -94.00   0.20    0.20    --  -20.00  70.00 155.77  280
  3  \w   -105.00 -74.00   0.20    0.20    --   20.00  70.00 155.77  155
  4  \w   -105.00 -74.00   0.20    0.20    --   20.00  70.00 -24.23  155
  5  \w    -96.00 -30.00   0.20    0.20    --   20.00 -70.00  24.23  330
  6  \w   -106.00 -66.00   0.20    0.20    --  -20.00 -70.00  24.23  200
  7  \w   -106.00 -66.00   0.20    0.20    --  -20.00 -70.00-155.77  200
  8  \w    -96.00 -30.00   0.20    0.20    --   20.00 -70.00-155.77  330
;
_diffrn_measurement_device         'Newport 4-circle diffractometer'
_diffrn_measurement_device_type   
 'dectris-CrysAlisPro-abstract goniometer imported dectris images'
_diffrn_measurement_method         '\w scans'
_diffrn_orient_matrix_type        
 'CrysAlisPro convention (1999,Acta A55,543-557)'
_diffrn_orient_matrix_UB_11        -0.0300156000
_diffrn_orient_matrix_UB_12        -0.0073744000
_diffrn_orient_matrix_UB_13        -0.0034263000
_diffrn_orient_matrix_UB_21        0.0150144000
_diffrn_orient_matrix_UB_22        -0.0091819000
_diffrn_orient_matrix_UB_23        -0.0114381000
_diffrn_orient_matrix_UB_31        0.0067061000
_diffrn_orient_matrix_UB_32        -0.0124186000
_diffrn_orient_matrix_UB_33        0.0104321000
_diffrn_radiation_monochromator    synchrotron
_diffrn_radiation_probe            x-ray
_diffrn_radiation_type             synchrotron
_diffrn_radiation_wavelength       0.4859
_diffrn_source                     synchrotron
_reflns_Friedel_coverage           0.000
_reflns_Friedel_fraction_full      .
_reflns_Friedel_fraction_max       .
_reflns_number_gt                  658
_reflns_number_total               1116
_reflns_special_details
;
 Reflections were merged by SHELXL according to the crystal
 class for the calculation of statistics and refinement.
 
 _reflns_Friedel_fraction is defined as the number of unique
 Friedel pairs measured divided by the number that would be
 possible theoretically, ignoring centric projections and
 systematic absences.
;
_reflns_threshold_expression       'I > 2\s(I)'
_computing_cell_refinement         'CrysAlisPro 1.171.38.41 (Rigaku OD, 2015)'
_computing_data_collection         'CrysAlisPro 1.171.38.41 (Rigaku OD, 2015)'
_computing_data_reduction          'CrysAlisPro 1.171.38.41 (Rigaku OD, 2015)'
_computing_molecular_graphics      'Olex2 1.5 (Dolomanov et al., 2009)'
_computing_publication_material    'Olex2 1.5 (Dolomanov et al., 2009)'
_computing_structure_refinement    'XL  (Sheldrick, 2008)'
_computing_structure_solution      ?
_refine_diff_density_max           1.550
_refine_diff_density_min           -1.382
_refine_diff_density_rms           0.226
_refine_ls_extinction_coef         .
_refine_ls_extinction_method       none
_refine_ls_goodness_of_fit_ref     1.875
_refine_ls_hydrogen_treatment      constr
_refine_ls_matrix_type             full
_refine_ls_number_parameters       146
_refine_ls_number_reflns           1116
_refine_ls_number_restraints       231
_refine_ls_R_factor_all            0.2260
_refine_ls_R_factor_gt             0.1432
_refine_ls_restrained_S_all        1.703
_refine_ls_shift/su_max            0.000
_refine_ls_shift/su_mean           0.000
_refine_ls_structure_factor_coef   Fsqd
_refine_ls_weighting_details      
 'w=1/[\s^2^(Fo^2^)+(0.2000P)^2^] where P=(Fo^2^+2Fc^2^)/3'
_refine_ls_weighting_scheme        calc
_refine_ls_wR_factor_gt            0.4015
_refine_ls_wR_factor_ref           0.4691
_refine_special_details            ?
_olex2_refinement_description
;
1. Fixed Uiso
 At 1.2 times of:
  All C(H) groups, All N(H) groups, All N(H,H) groups
 At 1.5 times of:
  All C(H,H,H) groups
2. Restrained distances
 C3-N1
 1.43 with sigma of 0.02
 N1-C9
 1.4 with sigma of 0.02
 C9-C10
 1.5 with sigma of 0.02
 O5-C9
 1.25 with sigma of 0.02
 C1-C2
 1.504 with sigma of 0.01
 C5-C8
 1.504 with sigma of 0.01
 C1-O1
 1.25 with sigma of 0.005
 C1-O2
 1.25 with sigma of 0.005
 C8-O3
 1.25 with sigma of 0.005
 C8-O4
 1.25 with sigma of 0.005
3. Restrained planarity
 N1, C9, O5, C10
 with sigma of 0.1
4. Uiso/Uaniso restraints and constraints
All non-hydrogen atoms have similar U: within 1.7A with sigma of 0.04 and sigma
for terminal atoms of 0.08 within 1.7A
Uiso(C12) = Uiso(N2) = Uiso(C11)
5. Rigid body (RIGU) restrains
 All non-hydrogen atoms
 with sigma for 1-2 distances of 0.004 and sigma for 1-3 distances of 0.004
6. Others
 Fixed Sof: N2(0.5) H2A(0.5) H2B(0.5) C11(0.5) H11A(0.5) H11B(0.5) H11C(0.5)
 C12(0.5) H12A(0.5) H12B(0.5) H12C(0.5)
7.a Free rotating group:
 N2(C11,H11A,H11B,H11C,C12,H12A,H12B,H12C)
7.b Secondary CH2 refined with riding coordinates:
 N2(H2A,H2B)
7.c Aromatic/amide H refined with riding coordinates:
 C4(H4), C6(H6), C7(H7), N1(H1)
7.d Fitted hexagon refined as free rotating group:
 C3(C4,C5,C6,C7,C2)
7.e Idealised Me refined as rotating group:
 C10(H10A,H10B,H10C)
;
_atom_sites_solution_hydrogens     mixed
_atom_sites_solution_primary       ?
_atom_sites_solution_secondary     ?
loop_
  _atom_site_label
  _atom_site_type_symbol
  _atom_site_fract_x
  _atom_site_fract_y
  _atom_site_fract_z
  _atom_site_U_iso_or_equiv
  _atom_site_adp_type
  _atom_site_occupancy
  _atom_site_site_symmetry_order
  _atom_site_calc_flag
  _atom_site_refinement_flags_posn
  _atom_site_refinement_flags_adp
  _atom_site_refinement_flags_occupancy
  _atom_site_disorder_assembly
  _atom_site_disorder_group
 In1 In 0.625000 0.125000 0.33381(9) 0.062(2) Uani 1 2 d S T P . .
 O3 O 0.7472(19) 0.3438(6) 0.1209(6) 0.072(7) Uani 1 1 d D U . . .
 O1 O 0.7196(18) 0.1616(6) 0.2943(6) 0.068(6) Uani 1 1 d D U . . .
 O4 O 0.8871(17) 0.3198(7) 0.1356(6) 0.073(7) Uani 1 1 d D U . . .
 C3 C 0.7967(17) 0.2263(6) 0.2323(6) 0.076(7) Uani 1 1 d DG U . . .
 C4 C 0.8293(14) 0.2573(7) 0.2006(7) 0.073(7) Uani 1 1 d G U . . .
 H4 H 0.893158 0.258287 0.193815 0.087 Uiso 1 1 calc R U . . .
 C5 C 0.7664(18) 0.2866(5) 0.1789(5) 0.071(7) Uani 1 1 d DG U . . .
 C6 C 0.6710(17) 0.2851(6) 0.1890(6) 0.069(8) Uani 1 1 d G U . . .
 H6 H 0.628942 0.304722 0.174527 0.083 Uiso 1 1 calc R U . . .
 C7 C 0.6384(14) 0.2542(7) 0.2208(6) 0.069(7) Uani 1 1 d G U . . .
 H7 H 0.574568 0.253125 0.227536 0.082 Uiso 1 1 calc R U . . .
 C2 C 0.7013(18) 0.2248(5) 0.2424(5) 0.065(6) Uani 1 1 d DG U . . .
 C8 C 0.8012(17) 0.3201(9) 0.1445(8) 0.073(8) Uani 1 1 d D U . . .
 O2 O 0.5813(17) 0.1937(7) 0.2869(7) 0.077(6) Uani 1 1 d D U . . .
 C1 C 0.6665(17) 0.1913(8) 0.2770(7) 0.062(7) Uani 1 1 d D U . . .
 N1 N 0.866(2) 0.1986(8) 0.2548(9) 0.093(8) Uani 1 1 d D U . . .
 H1 H 0.844659 0.186149 0.278395 0.112 Uiso 1 1 calc R U . . .
 C9 C 0.960(2) 0.1874(9) 0.2467(9) 0.105(10) Uani 1 1 d D U . . .
 O5 O 1.001(3) 0.2072(12) 0.2156(11) 0.185(16) Uani 1 1 d D U . . .
 C10 C 1.013(3) 0.1529(11) 0.2737(12) 0.108(11) Uani 1 1 d D U . . .
 H10A H 0.989280 0.121750 0.268394 0.162 Uiso 1 1 calc R U . . .
 H10B H 1.005602 0.160479 0.304048 0.162 Uiso 1 1 calc R U . . .
 H10C H 1.078759 0.154035 0.266190 0.162 Uiso 1 1 calc R U . . .
 N2 N 0.605(10) 0.469(3) 0.1713(16) 0.19(3) Uiso 0.5 1 d G U P A -1
 H2A H 0.563881 0.458568 0.190876 0.226 Uiso 0.5 1 calc R U P A -1
 H2B H 0.658179 0.475748 0.185425 0.226 Uiso 0.5 1 calc R U P A -1
 C11 C 0.625(11) 0.429(3) 0.140(3) 0.19(3) Uiso 0.5 1 d G U P A -1
 H11A H 0.678117 0.441950 0.117516 0.283 Uiso 0.5 1 d G U P A -1
 H11B H 0.651981 0.399269 0.156399 0.283 Uiso 0.5 1 d G U P A -1
 H11C H 0.560016 0.420058 0.122781 0.283 Uiso 0.5 1 d G U P A -1
 C12 C 0.568(10) 0.513(3) 0.152(3) 0.19(3) Uiso 0.5 1 d G U P A -1
 H12A H 0.501945 0.504380 0.135496 0.283 Uiso 0.5 1 d G U P A -1
 H12B H 0.555337 0.539509 0.177572 0.283 Uiso 0.5 1 d G U P A -1
 H12C H 0.619929 0.526269 0.130236 0.283 Uiso 0.5 1 d G U P A -1

loop_
  _atom_site_aniso_label
  _atom_site_aniso_U_11
  _atom_site_aniso_U_22
  _atom_site_aniso_U_33
  _atom_site_aniso_U_23
  _atom_site_aniso_U_13
  _atom_site_aniso_U_12
 In1 0.102(5) 0.045(2) 0.039(2) 0.000 0.000 -0.001(2)
 O3 0.093(18) 0.060(11) 0.062(10) 0.017(9) 0.006(10) -0.006(10)
 O1 0.099(15) 0.050(10) 0.055(9) 0.009(8) -0.004(10) -0.017(8)
 O4 0.097(17) 0.056(12) 0.067(12) 0.023(10) 0.004(10) -0.002(9)
 C3 0.102(14) 0.053(12) 0.072(12) 0.017(10) -0.006(9) -0.007(8)
 C4 0.100(16) 0.049(12) 0.069(12) 0.011(10) -0.004(10) -0.004(9)
 C5 0.098(16) 0.050(11) 0.064(11) 0.012(9) 0.003(10) -0.002(9)
 C6 0.098(16) 0.046(12) 0.063(12) 0.006(10) 0.002(10) -0.004(9)
 C7 0.099(15) 0.051(12) 0.056(12) 0.005(9) -0.004(10) -0.012(9)
 C2 0.102(14) 0.043(10) 0.050(10) -0.004(8) -0.011(9) -0.013(8)
 C8 0.097(17) 0.056(12) 0.067(11) 0.015(10) 0.003(10) -0.003(9)
 O2 0.103(14) 0.069(11) 0.060(11) 0.005(9) -0.008(9) -0.017(9)
 C1 0.102(14) 0.042(10) 0.042(10) -0.008(8) -0.015(9) -0.019(9)
 N1 0.112(17) 0.068(13) 0.101(14) 0.023(11) -0.018(11) -0.001(10)
 C9 0.112(18) 0.080(17) 0.123(19) 0.032(14) -0.012(12) 0.002(12)
 O5 0.14(2) 0.19(3) 0.22(2) 0.13(2) 0.040(19) 0.064(18)
 C10 0.11(2) 0.066(18) 0.15(2) 0.031(17) -0.037(17) -0.015(16)

_geom_special_details
;
 All esds (except the esd in the dihedral angle between two l.s. planes)
 are estimated using the full covariance matrix.  The cell esds are taken
 into account individually in the estimation of esds in distances, angles
 and torsion angles; correlations between esds in cell parameters are only
 used when they are defined by crystal symmetry.  An approximate (isotropic)
 treatment of cell esds is used for estimating esds involving l.s. planes.
;
loop_
  _geom_bond_atom_site_label_1
  _geom_bond_atom_site_label_2
  _geom_bond_distance
  _geom_bond_site_symmetry_2
  _geom_bond_publ_flag
 In1 O3 2.32(2) 31_556 ?
 In1 O3 2.32(2) 32_656 ?
 In1 O1 2.09(2) 14_545 ?
 In1 O1 2.09(2) . ?
 In1 O4 2.238(18) 31_556 ?
 In1 O4 2.238(18) 32_656 ?
 In1 C8 2.643(15) 31_556 ?
 In1 C8 2.643(15) 32_656 ?
 In1 O2 2.50(2) . ?
 In1 O2 2.50(2) 14_545 ?
 In1 C1 2.630(14) 14_545 ?
 In1 C1 2.630(14) . ?
 O3 C8 1.249(5) . ?
 O1 C1 1.248(5) . ?
 O4 C8 1.249(5) . ?
 C3 C4 1.3900 . ?
 C3 C2 1.3900 . ?
 C3 N1 1.434(18) . ?
 C4 H4 0.9300 . ?
 C4 C5 1.3900 . ?
 C5 C6 1.3900 . ?
 C5 C8 1.504(10) . ?
 C6 H6 0.9300 . ?
 C6 C7 1.3900 . ?
 C7 H7 0.9300 . ?
 C7 C2 1.3900 . ?
 C2 C1 1.508(10) . ?
 O2 C1 1.248(5) . ?
 N1 H1 0.8600 . ?
 N1 C9 1.40(2) . ?
 C9 O5 1.248(19) . ?
 C9 C10 1.49(2) . ?
 C10 H10A 0.9600 . ?
 C10 H10B 0.9600 . ?
 C10 H10C 0.9600 . ?
 N2 H2A 0.8900 . ?
 N2 H2B 0.8900 . ?
 N2 C11 1.5124 . ?
 N2 C12 1.4853 . ?
 C11 H11A 1.0682 . ?
 C11 H11B 1.0696 . ?
 C11 H11C 1.0942 . ?
 C12 H12A 1.0934 . ?
 C12 H12B 1.0913 . ?
 C12 H12C 1.0670 . ?

loop_
  _geom_angle_atom_site_label_1
  _geom_angle_atom_site_label_2
  _geom_angle_atom_site_label_3
  _geom_angle
  _geom_angle_site_symmetry_1
  _geom_angle_site_symmetry_3
  _geom_angle_publ_flag
 O3 In1 O3 121.2(10) 32_656 31_556 ?
 O3 In1 C8 101.0(8) 31_556 32_656 ?
 O3 In1 C8 101.0(8) 32_656 31_556 ?
 O3 In1 C8 28.2(2) 31_556 31_556 ?
 O3 In1 C8 28.2(2) 32_656 32_656 ?
 O3 In1 O2 140.7(8) 32_656 . ?
 O3 In1 O2 77.9(7) 32_656 14_545 ?
 O3 In1 O2 140.7(8) 31_556 14_545 ?
 O3 In1 O2 77.9(7) 31_556 . ?
 O3 In1 C1 115.0(8) 31_556 14_545 ?
 O3 In1 C1 103.1(8) 31_556 . ?
 O3 In1 C1 103.1(8) 32_656 14_545 ?
 O3 In1 C1 115.0(8) 32_656 . ?
 O1 In1 O3 126.8(7) . 31_556 ?
 O1 In1 O3 126.8(7) 14_545 32_656 ?
 O1 In1 O3 88.4(8) 14_545 31_556 ?
 O1 In1 O3 88.4(8) . 32_656 ?
 O1 In1 O1 109.0(11) 14_545 . ?
 O1 In1 O4 144.1(9) 14_545 31_556 ?
 O1 In1 O4 90.8(7) . 31_556 ?
 O1 In1 O4 90.8(7) 14_545 32_656 ?
 O1 In1 O4 144.1(9) . 32_656 ?
 O1 In1 C8 116.6(9) . 32_656 ?
 O1 In1 C8 111.7(8) . 31_556 ?
 O1 In1 C8 116.6(9) 14_545 31_556 ?
 O1 In1 C8 111.7(8) 14_545 32_656 ?
 O1 In1 O2 55.7(4) . . ?
 O1 In1 O2 84.0(6) . 14_545 ?
 O1 In1 O2 55.7(4) 14_545 14_545 ?
 O1 In1 O2 84.0(7) 14_545 . ?
 O1 In1 C1 96.7(7) . 14_545 ?
 O1 In1 C1 27.7(3) . . ?
 O1 In1 C1 27.7(3) 14_545 14_545 ?
 O1 In1 C1 96.7(7) 14_545 . ?
 O4 In1 O3 56.2(4) 32_656 32_656 ?
 O4 In1 O3 56.2(4) 31_556 31_556 ?
 O4 In1 O3 81.9(8) 31_556 32_656 ?
 O4 In1 O3 81.9(8) 32_656 31_556 ?
 O4 In1 O4 89.6(11) 31_556 32_656 ?
 O4 In1 C8 28.1(2) 32_656 32_656 ?
 O4 In1 C8 83.3(8) 32_656 31_556 ?
 O4 In1 C8 83.3(8) 31_556 32_656 ?
 O4 In1 C8 28.1(2) 31_556 31_556 ?
 O4 In1 O2 83.1(8) 31_556 . ?
 O4 In1 O2 83.1(8) 32_656 14_545 ?
 O4 In1 O2 159.3(8) 32_656 . ?
 O4 In1 O2 159.3(8) 31_556 14_545 ?
 O4 In1 C1 171.1(8) 31_556 14_545 ?
 O4 In1 C1 171.1(8) 32_656 . ?
 O4 In1 C1 87.2(8) 31_556 . ?
 O4 In1 C1 87.2(8) 32_656 14_545 ?
 C8 In1 C8 90.6(13) 31_556 32_656 ?
 O2 In1 C8 164.2(8) 14_545 31_556 ?
 O2 In1 C8 164.2(8) . 32_656 ?
 O2 In1 C8 81.1(9) 14_545 32_656 ?
 O2 In1 C8 81.1(9) . 31_556 ?
 O2 In1 O2 109.9(10) . 14_545 ?
 O2 In1 C1 28.01(17) . . ?
 O2 In1 C1 97.0(7) . 14_545 ?
 O2 In1 C1 97.0(7) 14_545 . ?
 O2 In1 C1 28.01(17) 14_545 14_545 ?
 C1 In1 C8 97.6(9) . 31_556 ?
 C1 In1 C8 143.0(8) 14_545 31_556 ?
 C1 In1 C8 97.6(9) 14_545 32_656 ?
 C1 In1 C8 143.0(8) . 32_656 ?
 C1 In1 C1 97.1(12) 14_545 . ?
 C8 O3 In1 90.6(14) . 23_655 ?
 C1 O1 In1 101.2(14) . . ?
 C8 O4 In1 94.3(12) . 23_655 ?
 C4 C3 C2 120.0 . . ?
 C4 C3 N1 117.1(19) . . ?
 C2 C3 N1 122.8(19) . . ?
 C3 C4 H4 120.0 . . ?
 C5 C4 C3 120.0 . . ?
 C5 C4 H4 120.0 . . ?
 C4 C5 C6 120.0 . . ?
 C4 C5 C8 120.3(18) . . ?
 C6 C5 C8 119.7(18) . . ?
 C5 C6 H6 120.0 . . ?
 C5 C6 C7 120.0 . . ?
 C7 C6 H6 120.0 . . ?
 C6 C7 H7 120.0 . . ?
 C2 C7 C6 120.0 . . ?
 C2 C7 H7 120.0 . . ?
 C3 C2 C1 119.7(18) . . ?
 C7 C2 C3 120.0 . . ?
 C7 C2 C1 120.3(18) . . ?
 O3 C8 In1 61.2(13) . 23_655 ?
 O3 C8 C5 123.1(19) . . ?
 O4 C8 In1 57.6(10) . 23_655 ?
 O4 C8 O3 118.4(19) . . ?
 O4 C8 C5 118(2) . . ?
 C5 C8 In1 175.3(18) . 23_655 ?
 C1 O2 In1 81.7(12) . . ?
 O1 C1 In1 51.1(12) . . ?
 O1 C1 C2 122(2) . . ?
 C2 C1 In1 172.0(18) . . ?
 O2 C1 In1 70.3(12) . . ?
 O2 C1 O1 121.3(19) . . ?
 O2 C1 C2 117(2) . . ?
 C3 N1 H1 113.0 . . ?
 C9 N1 C3 134(3) . . ?
 C9 N1 H1 113.0 . . ?
 N1 C9 C10 122(3) . . ?
 O5 C9 N1 119(3) . . ?
 O5 C9 C10 119(3) . . ?
 C9 C10 H10A 109.5 . . ?
 C9 C10 H10B 109.5 . . ?
 C9 C10 H10C 109.5 . . ?
 H10A C10 H10B 109.5 . . ?
 H10A C10 H10C 109.5 . . ?
 H10B C10 H10C 109.5 . . ?
 H2A N2 H2B 107.4 . . ?
 C11 N2 H2A 108.2 . . ?
 C11 N2 H2B 108.2 . . ?
 C12 N2 H2A 108.2 . . ?
 C12 N2 H2B 108.2 . . ?
 C12 N2 C11 116.4 . . ?
 N2 C11 H11A 107.0 . . ?
 N2 C11 H11B 110.6 . . ?
 N2 C11 H11C 108.8 . . ?
 H11A C11 H11B 109.0 . . ?
 H11A C11 H11C 112.2 . . ?
 H11B C11 H11C 109.3 . . ?
 N2 C12 H12A 107.1 . . ?
 N2 C12 H12B 110.8 . . ?
 N2 C12 H12C 107.0 . . ?
 H12A C12 H12B 110.8 . . ?
 H12A C12 H12C 112.2 . . ?
 H12B C12 H12C 109.0 . . ?

loop_
  _geom_torsion_atom_site_label_1
  _geom_torsion_atom_site_label_2
  _geom_torsion_atom_site_label_3
  _geom_torsion_atom_site_label_4
  _geom_torsion
  _geom_torsion_site_symmetry_1
  _geom_torsion_site_symmetry_2
  _geom_torsion_site_symmetry_3
  _geom_torsion_site_symmetry_4
  _geom_torsion_publ_flag
 In1 O3 C8 O4 -7(3) 23_655 . . . ?
 In1 O3 C8 C5 -178(2) 23_655 . . . ?
 In1 O1 C1 C2 -175.6(18) . . . . ?
 In1 O1 C1 O2 3(3) . . . . ?
 In1 O4 C8 O3 7(3) 23_655 . . . ?
 In1 O4 C8 C5 179(2) 23_655 . . . ?
 In1 O2 C1 O1 -2(3) . . . . ?
 In1 O2 C1 C2 176(2) . . . . ?
 C3 C4 C5 C6 0.0 . . . . ?
 C3 C4 C5 C8 -179.9(19) . . . . ?
 C3 C2 C1 O1 -7(3) . . . . ?
 C3 C2 C1 O2 175(2) . . . . ?
 C3 N1 C9 O5 7(4) . . . . ?
 C3 N1 C9 C10 -173(3) . . . . ?
 C4 C3 C2 C7 0.0 . . . . ?
 C4 C3 C2 C1 -179.8(18) . . . . ?
 C4 C3 N1 C9 -16(4) . . . . ?
 C4 C5 C6 C7 0.0 . . . . ?
 C4 C5 C8 O3 173(2) . . . . ?
 C4 C5 C8 O4 1(4) . . . . ?
 C5 C6 C7 C2 0.0 . . . . ?
 C6 C5 C8 O3 -7(4) . . . . ?
 C6 C5 C8 O4 -178(2) . . . . ?
 C6 C7 C2 C3 0.0 . . . . ?
 C6 C7 C2 C1 179.8(18) . . . . ?
 C7 C2 C1 O1 174(2) . . . . ?
 C7 C2 C1 O2 -5(3) . . . . ?
 C2 C3 C4 C5 0.0 . . . . ?
 C2 C3 N1 C9 167(2) . . . . ?
 C8 C5 C6 C7 179.9(19) . . . . ?
 N1 C3 C4 C5 -177.2(19) . . . . ?
 N1 C3 C2 C7 177(2) . . . . ?
 N1 C3 C2 C1 -3(2) . . . . ?

_shelx_res_file
;
TITL In_MeAm_OnlyDMF_7_ in Fddd
    in_meam_onlydmf_7_.res
    created by SHELXL-2019/1 at 14:13:04 on 18-Apr-2025
REM Fddd (#70 in standard setting)
CELL 0.4859 14.190836 28.400244 30.649365 90 90 90
ZERR 16 0.005672 0.003126 0.002764 0 0 0
LATT 4
SYMM 0.75-X,0.75-Y,+Z
SYMM 0.75-X,+Y,0.75-Z
SYMM +X,0.75-Y,0.75-Z
SFAC C H In N O
DISP C 0.001 0.001 6.068
DISP H -0 0 0.607
DISP In -1.947 0.658 1423.319
DISP N 0.002 0.001 8.983
DISP O 0.004 0.003 13.336
UNIT 352 352 16 48 160
DFIX 1.43 C3 N1
DFIX 1.4 N1 C9
DFIX 1.5 C9 C10
DFIX 1.25 O5 C9
DFIX 1.504 0.01 C1 C2
DFIX 1.504 0.01 C5 C8
DFIX 1.25 0.005 C1 O1
DFIX 1.25 0.005 C1 O2
DFIX 1.25 0.005 C8 O3
DFIX 1.25 0.005 C8 O4
FLAT N1 C9 O5 C10
RIGU
EADP C12 N2 C11
SIMU 0.04 0.08 1.7

L.S. 49
PLAN  6
CONF
BOND
MORE -1
BOND $H
fmap 2
acta
OMIT 0 0 4
OMIT 0 4 4
OMIT 1 3 3
OMIT 1 3 5
OMIT 1 3 7
OMIT 1 3 9
OMIT 1 7 11
OMIT 1 9 9
OMIT 2 2 0
OMIT 2 2 30
OMIT 4 26 8
OMIT 6 22 14
REM <olex2.extras>
REM <HklSrc "%.\\In_MeAm_OnlyDMF_7_.hkl">
REM </olex2.extras>

WGHT    0.200000
FVAR       0.51437
IN1   3    0.625000    0.125000    0.333807    10.50000    0.10214    0.04474 =
         0.03896    0.00000    0.00000   -0.00111
O3    5    0.747245    0.343849    0.120909    11.00000    0.09284    0.06034 =
         0.06219    0.01681    0.00560   -0.00568
O1    5    0.719645    0.161621    0.294310    11.00000    0.09919    0.04990 =
         0.05473    0.00931   -0.00446   -0.01694
O4    5    0.887069    0.319818    0.135612    11.00000    0.09690    0.05569 =
         0.06698    0.02259    0.00447   -0.00156
AFIX  66
C3    1    0.796727    0.226338    0.232334    11.00000    0.10205    0.05254 =
         0.07230    0.01690   -0.00573   -0.00698
C4    1    0.829303    0.257252    0.200574    11.00000    0.10028    0.04893 =
         0.06935    0.01062   -0.00412   -0.00365
AFIX  43
H4    2    0.893158    0.258287    0.193815    11.00000   -1.20000
AFIX  65
C5    1    0.766440    0.286619    0.178916    11.00000    0.09814    0.05034 =
         0.06397    0.01190    0.00287   -0.00223
C6    1    0.671001    0.285073    0.189018    11.00000    0.09772    0.04622 =
         0.06291    0.00583    0.00212   -0.00447
AFIX  43
H6    2    0.628942    0.304722    0.174527    11.00000   -1.20000
AFIX  65
C7    1    0.638424    0.254159    0.220778    11.00000    0.09944    0.05107 =
         0.05568    0.00494   -0.00414   -0.01183
AFIX  43
H7    2    0.574568    0.253125    0.227536    11.00000   -1.20000
AFIX  65
C2    1    0.701286    0.224791    0.242436    11.00000    0.10233    0.04288 =
         0.04976   -0.00412   -0.01052   -0.01263
AFIX   0
C8    1    0.801154    0.320136    0.144471    11.00000    0.09711    0.05556 =
         0.06742    0.01520    0.00271   -0.00300
O2    5    0.581338    0.193738    0.286905    11.00000    0.10305    0.06897 =
         0.05974    0.00548   -0.00842   -0.01704
C1    1    0.666514    0.191259    0.277021    11.00000    0.10196    0.04182 =
         0.04152   -0.00842   -0.01534   -0.01947
N1    4    0.865853    0.198616    0.254782    11.00000    0.11188    0.06794 =
         0.10058    0.02309   -0.01816   -0.00086
AFIX  43
H1    2    0.844659    0.186149    0.278395    11.00000   -1.20000
AFIX   0
C9    1    0.960065    0.187430    0.246691    11.00000    0.11175    0.07987 =
         0.12336    0.03221   -0.01239    0.00237
O5    5    1.000950    0.207236    0.215649    11.00000    0.13799    0.19385 =
         0.22206    0.13352    0.04029    0.06377
C10   1    1.013144    0.152850    0.273734    11.00000    0.11264    0.06633 =
         0.14581    0.03137   -0.03678   -0.01522
AFIX 137
H10A  2    0.989280    0.121750    0.268394    11.00000   -1.50000
H10B  2    1.005602    0.160479    0.304048    11.00000   -1.50000
H10C  2    1.078759    0.154035    0.266190    11.00000   -1.50000
AFIX   6

PART -1
N2    4    0.605131    0.468997    0.171253    10.50000    0.18858
AFIX  23
H2A   2    0.563881    0.458568    0.190876    10.50000   -1.20000
H2B   2    0.658179    0.475748    0.185425    10.50000   -1.20000
AFIX   5
C11   1    0.625429    0.429465    0.139553    10.50000    0.18858
H11A  2    0.678117    0.441950    0.117516    10.50000   -1.50000
H11B  2    0.651981    0.399269    0.156399    10.50000   -1.50000
H11C  2    0.560016    0.420058    0.122781    10.50000   -1.50000
C12   1    0.567675    0.513283    0.152185    10.50000    0.18858
H12A  2    0.501945    0.504380    0.135496    10.50000   -1.50000
H12B  2    0.555337    0.539509    0.177572    10.50000   -1.50000
H12C  2    0.619929    0.526269    0.130236    10.50000   -1.50000
AFIX   0
HKLF 4


REM  In_MeAm_OnlyDMF_7_ in Fddd
REM wR2 = 0.4691, GooF = S = 1.875, Restrained GooF = 1.703 for all data
REM R1 = 0.1432 for 658 Fo > 4sig(Fo) and 0.2260 for all 1116 data
REM 146 parameters refined using 231 restraints

END

WGHT      0.2000      0.0000

REM Highest difference peak  1.550,  deepest hole -1.382,  1-sigma level  0.226
Q1    1   0.6250  0.1250  0.1988  10.50000  0.05    1.23
Q2    1   0.5263  0.1698  0.1727  11.00000  0.05    1.14
Q3    1   0.5024  0.2067  0.1449  11.00000  0.05    1.07
Q4    1   0.8094  0.1000  0.2059  11.00000  0.05    1.00
Q5    1   0.6250  0.4239  0.1250  10.50000  0.05    0.96
Q6    1   1.1250  0.1250  0.2589  10.50000  0.05    0.96
;
_shelx_res_checksum                42721
_shelx_hkl_file
;
   0   0  -4 11532.0 489.098   7
   0   0   4 12029.3 524.062   1
   0   0  -6-102.527 191.909   7
   0   0   6 77.1623 270.526   1
   0   0   6-70.7248 188.014   8
   0   0   8 3043.00 468.078   1
   0   0   8 2455.97 332.335   8
   0   0  -8 2606.50 355.637   7
   0   0  10 48.0244 573.514   1
   0   0  10 138.752 386.056   8
   0   0 -10 99.8643 417.909   7
   0   0  12 922.885 696.796   1
   0   0 -12 1202.13 537.863   7
   0   0  14-1988.37 688.941   8
   0   0  16 7770.69 1080.56   1
   0   0 -16 8075.63 885.388   7
   0   0  16 8275.11 815.773   8
   0   0 -18-570.551 866.571   7
   0   0  18-337.839 770.995   8
   0   0  18 529.505 1068.76   1
   0   0  20 13712.5 1481.13   1
   0   0  20 18540.8 1219.76   8
   0   0 -20 14876.0 1293.53   7
   0   0  22 871.361 1352.92   1
   0   0  22-183.120 1005.18   8
   0   0 -22-1919.13 1141.23   7
   0   0  24 29242.8 1732.42   8
   0   0  24 24974.8 2071.09   1
   0   0 -24 29110.0 1913.56   7
   0   0  26-477.902 1195.18   8
   0   0 -26-32.3124 1343.62   7
   0   0  26 153.702 1598.24   1
   0   0 -28 2279.82 1570.70   7
   0   0  28 449.570 1267.36   8
   0   0  28 82.1144 1787.28   1
   0   0 -30-4891.86 1839.23   7
   0   0  30-3449.71 1951.23   1
   0  -2   4-131.651 207.277   1
   0  -2  -4-99.8833 124.760   7
   0   2  -4-69.9432 118.865   7
   0   2   4-14.9834 129.914   8
   0  -2   4 4.57178 119.173   8
   0   2   4-110.515 147.092   1
   0   2   6 5178.68 339.010   8
   0  -2  -6 5551.43 348.158   7
   0   2  -6 5241.30 325.648   7
   0  -2   6 4966.46 333.643   8
   0  -2   6 4960.40 442.727   1
   0   2   6 5580.96 386.716   1
   0   2  -8 16.6205 301.334   7
   0  -2   8 254.703 477.969   1
   0  -2   8-53.6581 313.195   8
   0  -2  -8-292.340 335.212   7
   0   2   8 17.5158 305.998   8
   0   2   8 142.784 409.050   1
   0  -2  10 1300.54 647.138   1
   0  -2  10 454.767 420.449   8
   0  -2 -10-106.445 448.430   7
   0   2 -10 489.331 398.297   7
   0   2  10 594.187 530.279   1
   0   2  10 532.640 400.886   8
   0   2  12-189.693 485.779   8
   0  -2 -12 731.548 540.427   7
   0   2 -12-416.916 509.094   7
   0  -2  12-885.424 765.055   1
   0   2  12-338.249 646.020   1
   0  -2  14 17073.1 1220.66   1
   0  -2  14 17662.2 964.880   8
   0   2 -14 17082.6 955.862   7
   0   2  14 17966.6 922.735   8
   0  -2  16-70.0159 707.977   8
   0  -2 -16 292.544 759.421   7
   0   2  16 1657.86 912.924   1
   0  -2  16-188.010 248.292   2
   0   2  16 779.245 661.575   8
   0  -2  16 510.855 1023.73   1
   0   2 -16-742.137 750.596   7
   0  -2  18 193.860 761.085   8
   0  -2 -18 1204.79 917.294   7
   0   2  18 1445.90 779.954   8
   0  -2  18 417.933 1193.74   1
   0   2  18-425.618 1038.80   1
   0   2 -18 144.216 895.426   7
   0  -2  18 202.597 265.277   2
   0  -2 -20 650.101 1048.00   7
   0   2  20 817.202 869.867   8
   0  -2  20 620.974 894.830   8
   0   2 -20-810.568 1001.69   7
   0   2  20-87.6957 1148.24   1
   0  -2  20 65.0726 1282.74   1
   0  -2 -22 33107.9 1958.85   7
   0   2  22 33959.3 1799.26   8
   0  -2  22 39139.7 1849.39   8
   0   2 -22 34404.4 1905.58   7
   0  -2  22 31048.8 2153.83   1
   0   2  22 30466.2 2038.75   1
   0  -2 -24-1138.31 1396.18   7
   0   2  24-1586.18 1459.32   1
   0  -2  24 25.0099 1116.39   8
   0  -2  24-3098.06 1657.50   1
   0   2  24-1850.37 1116.25   8
   0   2 -24-1720.67 1257.62   7
   0   2  26 6624.82 1643.10   1
   0   2 -26 7683.66 1445.10   7
   0   2  26 7322.87 1289.93   8
   0  -2  26 9499.19 1306.49   8
   0  -2 -26 7391.05 1516.62   7
   0  -2  26 7074.51 1788.15   1
   0   2 -28 171.115 1537.83   7
   0  -2  28 2121.87 1849.50   1
   0  -2  28-1154.14 1225.70   8
   0  -2 -28 1140.80 1622.58   7
   0   2  28 1378.61 1286.72   8
   0   2  28 1421.72 1649.50   1
   0   2  30-1956.11 1415.67   8
   0   2 -30-4431.91 1807.73   7
   0   2  30-5013.63 1971.27   1
   0   4   0 71051.0 2534.01   6
   0  -4   0 66509.5 2562.96   2
   0  -4   0 66324.9 2535.73   5
   0  -4   2-73.2679 188.943   2
   0  -4   2 4.43731 131.470   8
   0   4  -2-19.5829 201.098   4
   0  -4  -2 197.133 210.351   2
   0   4   2 22.7972 128.610   6
   0  -4  -2 18.3523 152.486   5
   0   4  -2-10.0672 124.797   6
   0  -4   2 67.5431 143.862   5
   0  -4   4 171943. 6367.04   8
   0   4  -4 176704. 6363.17   6
   0  -4   4 172102. 6377.90   2
   0   4  -4 173704. 6423.08   4
   0  -4   4 178236. 6366.23   5
   0  -4   4 168792. 6420.68   1
   0  -4   6-261.624 434.100   1
   0  -4   6 285.100 278.512   2
   0  -4   6-205.688 257.165   8
   0   4  -6-89.2256 223.780   6
   0  -4   6 121.034 250.537   5
   0   4  -8 17014.3 759.284   7
   0   4  -8 15884.7 702.803   6
   0  -4   8 16277.5 762.052   8
   0  -4   8 15111.3 724.119   2
   0  -4   8 15717.8 719.239   5
   0  -4  -8 15249.1 797.949   7
   0  -4   8 15060.0 939.191   1
   0   4   8 16623.8 811.299   1
   0   4   8 14306.5 771.940   8
   0  -4  10-67.9888 426.616   8
   0  -4  10-5.91112 369.142   2
   0  -4  10 304.037 376.682   5
   0   4  10-14.4312 541.492   1
   0  -4  10-152.208 719.897   1
   0   4 -10-93.2369 308.381   3
   0   4 -10-96.7152 325.594   6
   0  -4 -10 129.079 500.093   7
   0   4  10 633.837 466.391   8
   0   4 -10-269.954 434.717   7
   0   4 -12 17912.6 875.336   6
   0  -4  12 21058.4 939.896   5
   0   4  12 20201.7 1010.00   8
   0  -4  12 20426.4 882.659   2
   0  -4 -12 20089.2 1076.38   7
   0   4 -12 20367.1 832.669   3
   0   4  12 19322.6 1117.16   1
   0  -4  14 389.110 624.763   8
   0   4 -14-69.3053 339.243   3
   0   4 -14-124.688 396.535   6
   0   4 -14-105.770 582.442   7
   0  -4  14-33.7603 464.930   5
   0  -4  14-227.330 426.207   2
   0  -4  14-251.793 989.018   1
   0  -4  16 11943.4 1336.14   1
   0   4  16 11834.9 1085.24   1
   0  -4 -16 13517.2 1073.10   7
   0   4 -16 11124.7 642.406   6
   0  -4  16 10306.8 653.440   2
   0  -4  16 13434.9 952.764   8
   0   4 -16 10834.6 929.808   7
   0   4  16 12167.8 903.017   8
   0  -4 -18-550.934 974.520   7
   0   4 -18-612.098 836.032   7
   0   4 -18-171.215 470.502   6
   0  -4  18 597.820 1298.28   1
   0   4  18-771.111 1013.40   1
   0  -4  18-255.628 838.352   8
   0  -4  18-285.731 481.677   2
   0   4  18-391.375 802.436   8
   0   4  20 10445.7 1058.62   8
   0   4 -20 9739.17 1128.99   7
   0  -4  20 9200.28 1087.88   8
   0   4  20 10075.9 1271.29   1
   0  -4  20 7576.79 1584.28   1
   0  -4 -20 8789.77 1242.68   7
   0   4  22 312.206 1229.35   1
   0  -4  22 1178.59 1037.47   8
   0   4 -22 51.1825 1127.18   7
   0   4  22-1618.81 988.120   8
   0  -4 -22-712.556 1232.20   7
   0  -4  22 37.2177 1574.56   1
   0   4  24 33666.5 2139.14   1
   0  -4  24 34760.2 2385.50   1
   0   4  24 33524.8 1860.66   8
   0   4 -24 38196.6 2065.19   7
   0  -4  24 33819.5 1898.82   8
   0  -4 -24 30451.8 2067.32   7
   0   4  26-734.894 1466.65   1
   0  -4 -26 106.471 1515.35   7
   0  -4  26 250.135 1771.66   1
   0  -4  26-378.610 1241.96   8
   0   4  26-445.923 1228.28   8
   0   4 -26 1145.46 1353.17   7
   0  -4 -28 5796.27 1747.46   7
   0   4 -28 5345.03 1593.98   7
   0  -4  28 6320.57 1338.39   8
   0  -4  28 3031.11 1926.15   1
   0   4  28 7917.92 1478.69   8
   0   4  28 4348.63 1723.33   1
   0  -4  30 46.3610 2107.92   1
   0   4  30-637.129 1849.75   1
   0   4  30-2858.96 1555.00   8
   0  -4 -30-416.872 1962.29   7
   0  -6   0-215.395 322.719   2
   0   6   0 46.0798 208.793   6
   0  -6   0 89.6299 231.954   5
   0   6  -2 26570.3 1108.90   6
   0  -6  -2 26533.9 1191.61   2
   0  -6  -2 30044.1 1133.31   5
   0   6   2 27094.7 1115.69   6
   0  -6   2 28655.7 1177.07   2
   0  -6   2 25341.1 1106.83   5
   0  -6   4-103.465 277.210   8
   0  -6   4-20.1612 368.421   2
   0  -6   4 414.067 450.267   1
   0   6  -4 170.449 259.405   6
   0   6  -4-65.6922 457.884   4
   0  -6   4-127.612 282.011   5
   0   6   4-80.2003 254.860   6
   0  -6   6 6891.54 553.213   2
   0  -6   6 7056.34 487.598   5
   0   6  -6 6914.38 722.093   4
   0  -6   6 6285.67 485.197   8
   0   6  -6 6910.89 469.734   6
   0  -6   6 7079.69 702.446   1
   0   6  -8 280.968 764.686   4
   0  -6   8-344.581 723.073   1
   0  -6   8 126.698 491.125   2
   0  -6   8-113.660 425.857   8
   0  -6   8-156.877 424.146   5
   0   6  -8 204.601 374.490   6
   0   6 -10 23485.8 1058.23   6
   0  -6  10 23954.2 1367.23   1
   0  -6  10 25073.9 1127.03   2
   0   6 -10 23634.2 1114.49   7
   0  -6  10 22223.4 1087.86   5
   0   6  10 24731.7 1154.24   8
   0  -6  10 24156.7 1121.41   8
   0   6 -14 100639. 3801.25   6
   0   6 -14 99908.1 3772.09   3
   0  -6  14 99838.1 3829.87   2
   0   6 -14 99130.9 3900.87   7
   0  -6  14 102005. 4121.90   1
   0  -6  14 107525. 3927.59   8
   0   6 -16 420.306 560.495   6
   0   6  16 332.250 739.641   8
   0  -6  16-385.800 690.855   5
   0  -6  16 311.409 735.760   8
   0  -6  16 841.302 1206.09   1
   0   6 -16 95.4055 464.292   3
   0   6  16 635.925 904.988   1
   0  -6 -16 547.437 950.341   7
   0   6 -16-88.9912 749.808   7
   0  -6  16-20.1225 657.736   2
   0  -6  18 295.065 1321.42   1
   0  -6 -18 2538.66 1188.62   7
   0  -6 -20 1698.56 1224.11   7
   0  -6  20 214.845 1482.81   1
   0   6 -20 274.411 1014.36   7
   0   6  20 633.137 927.994   8
   0  -6  20-962.157 971.233   8
   0   6  20 149.714 1145.70   1
   0  -6  22 9633.89 1780.72   1
   0   6  22 13047.4 1477.81   1
   0   6 -22 12116.8 1329.91   7
   0  -6 -22 11624.8 1613.14   7
   0  -6  22 14223.0 1275.15   8
   0   6  22 12435.9 1242.37   8
   0  -6  24 41.3454 1739.48   1
   0   6  24 71.2406 1386.25   1
   0  -6  24-471.006 1143.86   8
   0   6  24-888.250 1158.98   8
   0   6 -24-707.634 1304.40   7
   0  -6 -24-354.594 1480.22   7
   0   6 -26 18108.4 1761.37   7
   0   6  26 22711.2 1665.95   8
   0   6  26 24394.1 1946.82   1
   0  -6  26 21229.3 2228.39   1
   0  -6  26 24741.9 1723.61   8
   0  -6 -26 19883.8 2172.34   7
   0  -6 -28-3781.03 2151.35   7
   0   6  28 331.487 1664.37   1
   0  -6  28-1387.38 2014.95   1
   0  -6  28 29.5782 1356.10   8
   0   6 -28 168.398 1523.72   7
   0   8   0 3073.89 392.779   6
   0  -8   0 2991.13 557.657   2
   0  -8   0 3436.28 411.576   5
   0  -8   2-29.3628 504.309   2
   0   8   2-152.495 341.068   6
   0  -8  -2-294.990 537.674   2
   0   8  -2 123.186 324.534   6
   0  -8  -2-34.7701 373.821   5
   0  -8   2 444.951 362.002   5
   0  -8   4 16480.9 1009.05   2
   0   8   4 20942.3 930.904   6
   0   8  -4 19278.9 912.217   6
   0  -8   4 17825.0 912.080   5
   0  -8  -4 21035.9 946.077   5
   0   8  -4 21775.8 1100.31   4
   0  -8   4 19499.9 910.498   8
   0   8  -6-126.464 724.669   4
   0   8  -6-180.120 406.063   6
   0  -8   6 41.4174 437.949   8
   0  -8   6-273.207 479.452   5
   0  -8   6 448.220 704.722   1
   0  -8  -6 640.619 430.790   5
   0  -8   6 203.322 596.002   2
   0  -8   8 60235.6 2420.04   5
   0  -8   8 65311.6 2425.02   8
   0  -8   8 63205.2 2596.74   1
   0  -8   8 62776.0 2470.35   2
   0   8  -8 58931.7 2397.41   6
   0   8  -8 57591.5 2608.21   4
   0   8 -12 107504. 4354.15   4
   0  -8  12 113251. 4120.44   8
   0   8  12 106399. 4138.24   8
   0  -8  12 107217. 4099.65   2
   0  -8  12 103492. 4066.73   5
   0   8 -12 104935. 4050.00   6
   0  -8  14 343.812 709.294   8
   0   8 -14-58.1115 1270.00   4
   0  -8  14-126.793 659.986   5
   0   8 -14 147.799 731.937   7
   0   8 -14-349.241 592.642   6
   0  -8  14-190.653 745.913   2
   0  -8  14 1170.92 1182.30   1
   0   8  16 17304.5 1139.29   8
   0  -8  16 14195.4 1069.50   2
   0  -8  16 14299.4 1559.50   1
   0   8 -16 14394.8 932.571   6
   0   8 -16 14877.0 1080.83   7
   0  -8  16 14069.8 1014.75   5
   0   8 -16 13651.0 920.218   3
   0  -8  16 15776.3 1109.40   8
   0  -8 -18-251.441 1306.50   7
   0  -8  18-446.444 891.819   8
   0   8 -18-557.258 668.535   3
   0   8 -18-430.814 907.856   7
   0  -8  18-1314.10 1439.20   1
   0  -8  18-139.741 904.586   2
   0   8  18-604.030 911.526   8
   0   8 -18-97.7143 706.235   6
   0  -8  18 271.362 879.773   5
   0  -8 -20 7289.20 1689.56   7
   0   8 -20 5162.27 1094.35   7
   0  -8  20 8042.91 1112.47   8
   0   8  20 5999.78 1081.27   8
   0  -8  20 5240.54 1658.58   1
   0  -8  24 14990.5 1470.42   8
   0   8  24 13548.1 1416.10   8
   0  -8  24 13500.4 2073.83   1
   0   8 -24 11475.8 1431.23   7
   0   8 -26 2530.23 1508.15   7
   0   8  26 1606.73 1267.81   8
   0  -8  28 10770.5 1548.64   8
   0   8  28 12083.3 1577.98   8
   0  -8 -28 10709.5 2403.33   7
   0   8 -28 13870.4 1759.68   7
   0  -8  28 11104.8 2183.79   1
   0 -10   0 264.887 475.610   5
   0 -10   0-195.749 704.913   2
   0  10   0 40.0692 452.667   6
   0 -10   2 831.782 699.410   2
   0 -10  -2 1339.27 728.337   2
   0 -10  -2 1621.91 522.407   5
   0  10  -2 1927.95 474.958   6
   0  10   2 1793.64 479.277   6
   0 -10   2 1492.92 502.354   5
   0 -10  -4 29.8021 528.882   5
   0 -10   4-13.2839 487.569   5
   0  10  -4-65.4934 487.168   6
   0  10   4-113.317 464.106   6
   0 -10   4-183.900 693.754   2
   0 -10   6 12466.9 999.217   2
   0  10  -6 12264.5 1098.83   4
   0 -10   6 12637.9 803.652   5
   0 -10  -6 11626.0 812.100   5
   0  10  -6 11401.0 775.605   6
   0 -10   6 13311.4 1043.58   1
   0 -10   6 11855.8 805.761   8
   0 -10   8-1828.11 721.680   8
   0 -10   8-2428.52 993.179   2
   0  10 -10 245885. 8987.64   6
   0 -10  10 241016. 9007.88   5
   0 -10  10 241116. 9046.53   2
   0 -10  12 383.443 845.843   2
   0 -10  12 1156.49 1154.63   1
   0 -10  12-179.451 721.186   5
   0 -10  12-471.630 702.687   8
   0  10 -12 731.498 1263.53   4
   0  10 -12 310.061 635.048   6
   0 -10  14 38778.2 1824.45   2
   0 -10  14 36783.2 1762.78   8
   0  10 -14 39320.3 2252.06   4
   0  10 -14 37478.3 1744.32   7
   0 -10  14 35902.3 1731.16   5
   0 -10  14 35152.8 2128.23   1
   0  10 -14 38341.5 1699.39   6
   0 -10  18 1198.04 1592.05   1
   0 -10  18 245.909 992.968   8
   0 -10  18 720.518 917.623   5
   0 -10  18 450.972 1060.50   2
   0  10 -18 766.174 823.981   6
   0  10  18 257.966 1000.88   8
   0  10 -18-701.075 939.325   7
   0  10 -18 1814.03 1848.50   4
   0  10 -18 939.320 791.270   3
   0  10 -20 844.416 1060.55   7
   0 -10  20 3833.99 1896.96   1
   0  10  20 1477.75 1089.68   8
   0  10 -20 3909.60 2198.34   4
   0 -10  20 464.899 1085.46   8
   0 -10  22 12342.1 2122.38   1
   0 -10  22 14063.2 1413.42   8
   0  10 -22 11321.1 1392.64   7
   0  10  22 13670.9 1356.07   8
   0  10 -22 11975.7 2436.25   4
   0 -10  24 133.976 1974.41   1
   0  10 -24-1151.68 1314.82   7
   0  10 -24 145.055 2363.16   4
   0  10  24-2322.57 1255.75   8
   0 -10  24 536.607 1313.03   8
   0  10  26 13835.9 1532.14   8
   0  10 -26 10999.2 2657.72   4
   0 -10  26 12796.5 1562.63   8
   0 -10  26 7561.16 2211.97   1
   0  10 -26 11764.8 1626.67   7
   0 -10  28-1029.58 1474.93   8
   0 -10  28 348.078 2143.99   1
   0  10 -28-3638.77 1715.83   7
   0  10  28-148.377 1437.04   8
   0  12  -6-1887.27 1360.98   4
   0 -12   6-2038.16 1002.71   1
   0 -12   8 26686.4 1349.25   8
   0 -12   8 23669.5 1575.66   1
   0  12  -8 23783.0 1659.42   4
   0 -12  12 140177. 5669.71   1
   0 -12  12 140845. 5448.66   8
   0  12 -12 149312. 5747.38   4
   0 -12  14 19.2975 898.593   8
   0 -12  14 1141.96 1438.99   1
   0 -12  16 5479.25 1653.69   1
   0  12 -16 5889.50 1840.35   4
   0  12 -16 6181.09 1010.00   7
   0 -12  16 6190.96 1047.44   8
   0 -12  18-1175.70 1721.60   1
   0 -12  18 348.745 1040.70   8
   0  12 -18 513.669 1043.29   7
   0  12 -18-360.094 2005.26   4
   0  12  20 1625.47 1282.61   8
   0  12 -20 2590.69 1200.77   7
   0 -12  22-1091.66 2052.74   1
   0  12  22-503.403 1193.19   8
   0  12 -22 3303.83 1284.22   7
   0 -12  22 54.6881 1240.21   8
   0  12 -22-1773.27 2323.75   4
   0 -12  26 1505.25 2139.81   1
   0  12  26 371.514 1342.41   8
   0  12 -26 351.232 1459.25   7
   0  12 -26 53.9946 2620.41   4
   0 -12  26 814.513 1418.95   8
   0 -14   0 1163.39 1013.55   2
   0  14   0-619.543 655.880   6
   0 -14   0 40.4942 765.595   5
   0 -14   2 29058.6 1445.40   5
   0 -14   2 26556.0 1676.45   2
   0  14   2 27345.8 1409.92   6
   0 -14  -2 25899.6 1684.59   2
   0  14  -2 28404.6 1418.98   6
   0 -14  -2 29698.8 1483.18   5
   0  14  -4-595.670 704.554   6
   0  14   4 356.658 676.820   6
   0 -14   4 19.0115 722.011   5
   0 -14  -4-438.686 779.631   5
   0 -14   4-726.676 1043.09   2
   0 -14   6 613.340 1064.73   2
   0 -14   6-670.365 1018.29   1
   0  14  -6-210.863 692.343   6
   0 -14  -6 611.373 751.943   5
   0 -14   6 359.888 776.741   5
   0  14  -8-135.214 762.266   6
   0 -14   8-288.613 861.906   5
   0 -14   8-367.413 1103.52   2
   0 -14  10 33937.1 2056.59   2
   0  14 -10 41356.8 2273.19   4
   0  14 -10 37761.8 1797.66   6
   0 -14  10 36632.4 1845.68   5
   0 -14  10 40609.7 1886.66   8
   0  14 -14 98622.7 3839.87   6
   0  14 -14 94558.1 4271.03   4
   0 -14  14 103454. 3896.97   5
   0 -14  14 93149.1 4185.60   1
   0 -14  14 88272.0 3985.26   2
   0 -14  14 92417.1 3860.82   8
   0  14 -16-325.625 1045.90   7
   0 -14  16 2229.48 1749.98   1
   0 -14  16-237.452 1361.30   2
   0 -14  16-1182.44 1139.27   5
   0  14 -16-393.128 1004.81   6
   0 -14  16-965.280 1074.44   8
   0  14 -16 575.525 1923.00   4
   0 -14  18 8929.06 1443.02   5
   0 -14  18 9952.59 1764.50   2
   0  14 -20 1571.38 1213.64   7
   0 -14  20 298.972 1969.47   1
   0  14 -20-317.365 2307.31   4
   0 -14  20-184.023 1215.04   8
   0 -14  22 7882.11 2156.67   1
   0  14 -22 7453.08 1377.11   7
   0  14 -22 2432.12 2399.53   4
   0 -14  22 8034.23 1404.21   8
   0 -14  24 423.410 1409.46   8
   0  14 -24-52.2319 2543.99   4
   0  14 -24-29.7448 1368.21   7
   0 -14  24-2853.99 2156.76   1
   0 -14  26 1758.19 2272.25   1
   0 -14  26 5480.78 1531.99   8
   0  14 -26-948.780 2752.67   4
   0  14 -26 3013.05 1598.27   7
   0 -16   0 47206.4 2469.07   2
   0  16   0 46677.1 2168.74   6
   0 -16   0 50486.3 2223.77   5
   0 -16   2-481.479 1197.95   2
   0 -16   2-340.146 902.487   5
   0 -16  -2 144.772 921.182   5
   0  16   2 204.548 777.938   6
   0  16  -2-1074.39 819.291   6
   0 -16   4 10981.3 1407.59   2
   0 -16  -4 11699.9 1101.44   5
   0  16  -4 8097.93 990.101   6
   0 -16   4 11029.8 1063.27   5
   0  16   4 9260.63 962.593   6
   0  16  -6-651.455 850.271   6
   0 -16   6 684.986 1249.80   2
   0 -16   6-405.319 1230.13   1
   0 -16   6 414.016 869.503   5
   0 -16  -6 601.067 856.849   5
   0  16  -8-22.4987 901.768   6
   0 -16   8 307.452 979.968   5
   0 -16   8-585.867 1363.10   2
   0 -16  10 248.804 992.815   5
   0  16 -10 22.7712 919.422   6
   0 -16  10-670.402 1131.79   8
   0 -16  10 151.287 1486.33   1
   0 -16  10-277.768 1429.77   2
   0  16 -10-420.660 1723.36   4
   0 -16  12 22451.0 1884.69   2
   0  16 -12 20661.5 2187.53   4
   0 -16  12 22900.0 1998.18   1
   0 -16  12 22905.7 1578.88   8
   0 -16  12 26010.8 1596.60   5
   0  16 -12 25072.8 1531.59   6
   0 -16  14 1137.30 1734.48   1
   0  16 -14-565.608 1045.85   6
   0  16 -14 37.1526 1885.12   4
   0 -16  14 718.755 1539.93   2
   0 -16  14-145.755 1211.04   5
   0 -16  14 47.3148 1144.37   8
   0 -16  16 23840.9 1782.35   5
   0 -16  16 21843.6 2281.91   1
   0  16 -18 43.3350 2182.20   4
   0 -16  18 757.338 1280.96   8
   0 -16  18-542.922 1647.25   2
   0  16 -18 495.583 1228.81   7
   0 -16  18-414.188 1928.59   1
   0 -16  18 1299.82 1344.33   5
   0  16 -18 736.849 1193.30   6
   0  16 -20 1648.78 1309.38   7
   0 -16  20 1248.85 1313.14   8
   0 -16  20 663.893 2141.82   1
   0  16 -20 280.664 2384.81   4
   0  16 -22 855.529 2450.61   4
   0 -16  22 1084.54 2193.62   1
   0  16 -22-454.658 1318.15   7
   0 -16  22-29.3605 1350.79   8
   0 -16  24 9484.81 1591.10   8
   0  16 -24 10670.0 1579.10   7
   0 -18  -2 29807.1 1797.64   5
   0 -18   4-2346.75 1048.94   5
   0 -18  -4-1765.56 1123.74   5
   0 -18   4-1515.40 1484.95   2
   0  18  -4-2482.85 1003.79   6
   0  18  -6 2235.96 999.292   6
   0 -18   6 1534.03 1460.75   2
   0 -18   6 964.150 1021.68   5
   0 -18   8-1517.11 1567.44   1
   0  18  -8-751.611 1043.61   6
   0 -18   8-395.751 1059.88   5
   0 -18   8 318.956 1498.27   2
   0 -18  10 13994.9 1833.72   1
   0 -18  10 14433.5 1376.67   5
   0  18 -10 14945.9 1324.63   6
   0 -18  10 9779.34 1758.12   2
   0  18 -12 41.1852 2027.92   4
   0  18 -12-1038.73 1204.01   6
   0 -18  12 1067.31 1619.45   2
   0 -18  12 1094.99 1329.18   8
   0 -18  12 341.049 1211.58   5
   0 -18  12 34.9922 1732.41   1
   0 -18  14 14841.0 2101.76   1
   0 -18  14 6378.98 1985.79   2
   0 -18  14 16452.8 1580.96   5
   0  18 -14 41.2610 2409.36   4
   0 -18  14 9238.94 1509.88   8
   0  18 -14 15354.7 1500.86   6
   0  18 -16 1135.42 1266.98   6
   0 -18  16-413.226 1343.96   8
   0 -18  16-887.394 1968.94   1
   0 -18  16-2931.45 1795.25   2
   0  18 -16 86.3278 2236.16   4
   0 -18  16-422.531 1402.46   5
   0  18 -18 5343.00 1341.61   7
   0  18 -18 2925.98 2385.49   4
   0 -18  18 2785.03 1879.98   2
   0 -18  18 2330.62 2088.77   1
   0  18 -18 4612.70 1368.58   6
   0 -18  18 6254.25 1542.77   5
   0 -18  18 4824.21 1431.01   8
   0  18 -20 1170.86 1372.88   7
   0 -18  20 1153.69 2240.56   1
   0 -18  20 206.968 1454.61   8
   0  18 -20-48.4025 2572.91   4
   0  18 -22 12006.5 1567.43   7
   0  18 -22 668.172 2670.91   4
   0 -18  22 2630.27 2318.75   1
   0 -18  22 11940.0 1591.91   8
   0 -20   0 20360.1 1629.21   5
   0  20   0 18395.7 1440.99   6
   0 -20   2 503.387 1213.58   5
   0 -20   2 1081.15 1665.22   2
   0 -20  -2-92.5137 1273.83   5
   0  20   2 28.6264 1028.62   6
   0  20  -2 115.623 1064.70   6
   0  20  -4 14700.0 1389.43   6
   0 -20   4 16844.6 1460.40   5
   0 -20   4 17918.5 1891.90   2
   0 -20  -4 12522.8 1433.47   5
   0  20  -6 521.484 1103.85   6
   0 -20   6 609.998 1161.18   5
   0 -20   6-1129.02 1688.16   2
   0 -20   8 1589.80 1796.34   1
   0  20  -8 1724.03 1215.78   6
   0 -20   8 3514.77 1224.65   5
   0 -20   8 1363.23 1758.33   2
   0 -20  12 35207.0 2113.78   5
   0  20 -12 39501.4 2067.09   6
   0 -20  12 35441.4 2549.31   1
   0 -20  12 28789.2 2507.82   2
   0  20 -12 30850.7 3452.57   4
   0  20 -14-240.914 2402.98   4
   0 -20  14-227.191 1556.26   8
   0 -20  14-993.129 1483.33   5
   0  20 -14 1009.86 1316.18   6
   0 -20  14 1265.38 2006.45   1
   0 -20  14 1579.13 1915.24   2
   0  20 -16 1437.85 1512.74   6
   0 -20  16 40.9034 1992.30   2
   0 -20  16 1414.69 1577.20   8
   0 -20  16-380.230 2176.32   1
   0 -20  16-590.195 1602.78   5
   0 -20  18 911.524 2030.10   2
   0 -20  18-1086.08 1537.78   8
   0 -20  18 1080.49 2227.59   1
   0  20 -18 2459.26 1464.12   6
   0 -20  18 674.898 1624.97   5
   0  20 -18-443.618 2586.33   4
   0  20 -18-1558.11 1417.50   7
   0  20 -20 2177.29 1480.58   7
   0 -20  20 3635.87 2294.30   1
   0  20 -20-102.915 2536.07   4
   0 -20  20-419.845 1544.68   8
   0 -22  -2 15119.8 1644.63   5
   0 -22   4-1275.58 1418.16   5
   0 -22   4-4109.68 1959.48   2
   0 -22   6 1940.67 1836.37   2
   0  22  -6 2028.43 1248.73   6
   0 -22   6 867.752 1357.48   5
   0 -22   8 538.554 1829.48   2
   0 -22   8-916.677 1326.35   5
   0  22  -8 1299.95 1234.68   6
   0 -22  10 33104.2 2551.87   1
   0  22 -10 33736.7 2038.50   6
   0 -22  10 34223.6 2080.16   5
   0 -22  12 221.586 1456.44   5
   0 -22  12 513.569 2152.92   1
   0  22 -12-869.553 1532.53   6
   0 -22  12-1798.40 1982.74   2
   0 -22  14 2704.39 2346.89   1
   0  22 -14-65.3439 3680.57   4
   0 -22  14 497.982 2147.89   2
   0 -22  14 7203.02 1877.22   5
   0  22 -14 4260.54 1718.78   6
   0  22 -16 56.3690 2782.60   4
   0 -22  16 685.811 2117.59   2
   0 -22  16 477.012 1656.18   5
   0 -22  16-397.567 2271.39   1
   0  22 -16-940.247 1483.81   6
   0 -22  18 674.509 1714.84   5
   0 -22  18 1483.29 2192.05   2
   0  22 -18 54.8794 2746.33   4
   0 -22  18-93.6447 2339.58   1
   0  22 -18 1209.83 1583.70   6
   0 -22  18 69.8851 1659.13   8
   0  22 -18-860.597 1527.58   7
   0 -24   0 10520.2 1647.20   5
   0  24   0 12627.6 1458.13   6
   0 -24   2 1139.53 1593.07   5
   0  24  -2-799.525 1283.05   6
   0  24  -4 6595.08 1457.76   6
   0 -24   4 9267.10 1629.12   5
   0 -24   6 511.709 1488.19   5
   0  24  -6 283.754 1370.78   6
   0 -24  10 368.670 1514.11   5
   0  24 -10-472.473 1480.31   6
   0 -24  10-2136.89 2170.04   2
   0 -24  12 8719.14 1828.62   5
   0 -24  12 5783.34 2304.65   2
   0 -24  14 4345.54 1918.68   5
   0  24 -14-1130.37 1831.93   6
   0 -24  16 6067.13 1865.99   5
   0 -26   2 5793.60 1760.44   5
   0  26  -2 7902.57 1569.10   6
   0 -26   4 232.926 1608.47   5
   0  26  -4-37.7194 1378.56   6
   0 -26   6 2057.21 1618.76   5
   0  26  -6 5152.69 1506.10   6
   0  26  -8-2358.37 1519.87   6
   0 -26   8 767.618 1576.85   5
   0  26 -10 5267.29 1636.25   6
   0 -26  10 3469.50 1617.44   5
   1   1  -3 23812.7 982.608   4
  -1   1   5 39288.1 1469.83   8
  -1   1  -5 38425.5 1494.20   7
   1  -1   5 41412.0 1528.59   1
  -1  -1   5 39449.3 1556.66   1
   1   1  -5 36613.1 1552.66   4
  -1   1   5 38479.4 1531.87   1
  -1  -1   5 37951.0 1485.66   8
   1  -1   5 37095.4 1491.88   8
   1  -1   7 69921.6 2661.95   1
  -1   1   7 65753.7 2674.23   1
  -1  -1  -7 73565.5 2664.60   7
  -1  -1   7 69867.5 2601.36   8
  -1  -1   7 68794.7 2701.55   1
  -1   1  -7 67131.0 2621.29   7
   1   1   7 66601.5 2651.96   8
  -1   1   7 69280.9 2590.96   8
   1  -1  -7 68455.2 2582.82   7
   1  -1   7 67795.3 2613.44   8
   1  -1   9 382.486 470.678   1
  -1   1  -9 173.755 400.616   7
  -1  -1   9-175.382 355.977   8
  -1  -1  -9 253.285 410.142   7
   1   1   9 142.970 391.575   8
   1  -1   9-84.4908 361.762   8
   1  -1  -9 95.5735 337.475   7
  -1   1   9-240.410 358.924   8
   1   1  -9 56.5392 356.199   7
  -1  -1   9 351.764 617.402   1
  -1   1   9 15.3641 589.196   1
   1   1   9 14.5855 440.480   1
   1  -1  11 2121.82 476.710   8
  -1  -1  11 2682.53 783.783   1
  -1   1  11 2391.42 733.524   1
   1  -1  11 1743.59 607.348   1
  -1   1 -11 1464.25 559.054   7
  -1  -1 -11 1117.48 525.530   7
   1   1  11 1927.01 590.606   1
   1   1  11 1665.11 490.561   8
   1   1 -11 1809.10 467.769   7
  -1   1  11 1431.71 451.131   8
   1  -1 -11 1747.62 469.029   7
  -1  -1  11 1892.95 461.965   8
   1   1  15 2530.44 807.377   1
   1   1  15 3152.46 668.305   8
   1   1 -15 2567.01 676.682   7
  -1   1 -15 1630.07 751.291   7
  -1  -1 -15 963.439 775.543   7
   1  -1  15 3396.42 862.622   1
  -1   1  15 3755.33 663.702   8
  -1   1  15 1871.17 1029.70   1
   1  -1 -15 2945.05 686.675   7
  -1  -1  15 4107.45 685.452   8
   1  -1  15 3684.45 683.087   8
  -1  -1  15 1891.78 1036.88   1
  -1  -1  17 22130.2 1632.45   1
  -1   1 -17 21844.3 1383.55   7
   1   1  17 24496.3 1452.24   1
   1  -1  17 22123.1 1469.13   1
   1   1 -17 23743.2 1309.40   7
  -1  -1 -17 22634.8 1430.07   7
  -1   1  17 28345.1 1318.22   8
  -1  -1  17 24406.3 1312.85   8
   1   1  17 21860.8 1273.49   8
   1  -1 -17 21449.8 1303.71   7
  -1   1  17 22573.4 1615.69   1
   1  -1  17 24236.2 1287.57   8
   1   1 -21 19980.0 1418.25   7
  -1   1  21 22646.8 1406.05   8
  -1  -1  21 26317.2 1455.82   8
  -1  -1  21 18348.3 1823.60   1
  -1  -1 -21 22185.2 1640.88   7
  -1   1 -21 22168.3 1602.27   7
   1  -1 -21 22262.5 1494.22   7
  -1   1  21 20112.1 1831.29   1
   1  -1  21 21190.9 1379.32   8
   1   1  21 20058.9 1583.68   1
   1   1  21 20837.8 1354.48   8
   1  -1  21 20451.1 1619.35   1
   1   1  23 293.733 1313.59   1
   1  -1 -23 317.756 1168.36   7
   1  -1  23-1163.02 1395.01   1
   1   1 -23 1537.59 1153.52   7
  -1  -1  23 72.1501 1078.63   8
   1   1  23 687.249 1054.54   8
  -1   1  23 826.399 1068.42   8
  -1  -1  23-576.040 1700.16   1
   1  -1  23 2303.91 1066.51   8
  -1  -1 -23-946.771 1357.70   7
  -1   1 -23 60.1378 1286.27   7
  -1   1  23-2025.77 1590.22   1
   1   1  25 1908.91 1441.45   1
   1   1 -25 1491.32 1285.33   7
   1   1  25-280.748 1108.99   8
   1  -1  25 2228.11 1477.06   1
  -1   1  25-613.850 1144.14   8
   1  -1 -25 1994.42 1270.21   7
  -1  -1 -25 414.083 1412.28   7
  -1  -1  25 103.846 1121.80   8
  -1   1 -25 65.6924 1376.34   7
  -1  -1  25-897.567 1755.17   1
  -1   1  25-1404.87 1625.87   1
   1  -1  25 25.2730 1067.04   8
   1  -1 -29 3109.81 1596.36   7
  -1  -1  29 2924.15 1372.64   8
  -1   1  29 3413.27 1394.34   8
   1   1 -29 4502.70 1595.94   7
  -1   1  29 2355.39 1887.07   1
   1   1  29 2095.99 1377.13   8
   1  -1  29 2364.37 1310.15   8
  -1  -1  29 2087.57 1982.01   1
   1   1  29 2126.24 1717.38   1
  -1  -1 -29 40.4964 1708.70   7
   1  -1  29 3717.49 1907.04   1
  -1   1 -29 2998.20 1760.78   7
   1  -3   1 21866.4 805.961   2
   1  -3   1 20443.9 831.101   5
   1  -3  -1 19469.2 816.817   5
   1  -3  -1 20397.7 803.820   2
  -1   3   3 114940. 4217.19   6
  -1   3  -3 115401. 4207.29   3
   1  -3   3 115531. 4210.19   2
   1   3  -3 115942. 4324.53   4
   1  -3  -3 113957. 4215.73   2
   1  -3   3 117639. 4235.17   1
   1  -3  -3 114675. 4215.38   5
  -1   3  -3 114840. 4208.71   7
   1  -3   3 112135. 4237.81   5
   1  -3   3 114428. 4208.37   8
  -1   3   5 22682.7 860.492   6
  -1   3   5 21320.4 918.346   1
   1   3  -5 20463.8 984.872   4
  -1  -3   5 22117.1 988.498   1
   1  -3  -5 22224.0 861.348   7
   1  -3   5 22462.7 890.168   8
   1  -3  -5 18198.2 858.909   5
  -1   3  -5 22664.9 894.275   7
   1  -3   5 21877.2 905.470   5
  -1   3  -5 21041.7 849.064   3
   1  -3  -5 20940.1 879.202   2
  -1   3   5 22478.2 861.957   8
   1  -3   5 23212.7 862.238   2
  -1  -3   5 22553.4 915.546   8
   1  -3   5 21781.6 938.989   1
   1  -3   7 3414.03 346.394   8
  -1   3   7 2868.44 466.857   1
   1  -3   7 3809.68 457.986   1
  -1   3   7 3196.68 327.172   8
  -1  -3   7 2905.42 360.984   8
   1   3  -7 3197.82 591.353   4
   1  -3  -7 3643.09 286.083   5
   1  -3   7 3345.85 401.265   5
  -1   3   7 3466.66 256.943   6
   1  -3  -7 3543.18 334.105   7
  -1  -3   7 4047.86 584.866   1
   1  -3  -7 3163.95 355.750   2
  -1   3  -7 3956.25 369.835   7
   1  -3   7 3524.56 266.117   2
  -1   3  -7 3695.98 264.627   3
  -1   3   9 1845.61 234.407   6
   1  -3  -9 2293.96 427.655   7
   1  -3  -9 2288.12 307.124   5
  -1   3   9 1945.78 401.859   8
   1  -3   9 2095.97 552.265   1
   1  -3   9 2961.31 416.598   8
  -1   3  -9 2202.75 446.819   7
  -1  -3   9 2292.78 422.734   8
   1   3  -9 2776.59 751.477   4
  -1   3   9 1852.36 599.940   1
  -1   3  -9 2362.19 321.061   3
  -1  -3   9 3302.53 709.157   1
  -1  -3  11 1848.85 513.315   8
   1   3  11 1758.49 568.517   8
  -1   3 -11 1853.98 521.437   7
   1  -3  11 1825.43 473.699   8
  -1   3  11 1260.20 703.007   1
  -1  -3  11 2186.48 826.013   1
   1  -3  11 1559.92 654.604   1
  -1  -3 -11 2230.39 710.939   7
  -1   3  11 2204.22 486.931   8
   1  -3 -11 1824.45 295.279   5
   1  -3 -11 1527.17 510.475   7
   1   3 -15 12231.3 903.090   7
   1  -3 -15 13463.7 944.134   7
  -1   3  15 13626.8 899.008   8
   1   3  15 12774.2 938.959   8
   1  -3  15 12684.3 1149.77   1
  -1  -3  15 13362.4 907.382   8
   1   3  15 14593.6 1064.19   1
   1  -3  15 14415.1 915.845   8
  -1  -3 -15 12701.4 1058.53   7
  -1  -3  15 12142.1 1277.41   1
  -1   3  15 12627.7 1166.77   1
  -1   3 -15 11749.9 954.300   7
   1  -3 -15 10620.7 574.141   5
  -1  -3  17 37618.0 1663.46   8
  -1   3  17 37556.9 1621.68   8
  -1   3  17 33948.1 1893.87   1
   1  -3 -17 33864.0 1664.62   7
  -1  -3 -17 34443.0 1798.39   7
   1   3 -17 34222.9 1618.93   7
   1  -3 -17 29766.5 1294.25   5
   1  -3  17 32634.6 1817.46   1
  -1  -3  17 33665.1 2015.87   1
   1   3  17 36467.7 1648.70   8
   1  -3  17 36829.0 1627.14   8
  -1   3 -17 31715.1 1681.06   7
   1   3  17 35068.0 1785.56   1
   1  -3 -21 17612.3 1390.85   7
   1   3 -21 17015.4 1361.05   7
  -1   3  21 17430.5 1658.13   1
   1   3  21 18531.7 1302.29   8
  -1  -3  21 17527.0 1330.85   8
   1   3  21 17902.4 1495.52   1
   1  -3  21 14896.5 1258.98   8
  -1   3  21 19198.3 1294.78   8
  -1   3 -21 18255.7 1457.40   7
  -1  -3 -21 18385.8 1580.09   7
  -1  -3  21 18439.0 1884.76   1
   1  -3  21 13955.6 1556.93   1
  -1   3  23 2295.50 1611.19   1
  -1   3  23 2027.64 1114.84   8
  -1  -3 -23 1429.77 1426.76   7
  -1  -3  23 2416.71 1161.91   8
  -1  -3  23 1680.36 1770.53   1
   1  -3 -23 2522.68 1297.55   7
   1   3 -23 2540.85 1184.07   7
   1  -3  23-1461.09 1548.61   1
  -1   3 -23-1355.44 1324.65   7
   1  -3  23 1203.71 1095.82   8
   1   3  23-810.253 1335.84   1
   1   3  23 1987.90 1101.21   8
   1  -3 -25 814.058 1325.11   7
   1   3  25 1461.07 1364.62   1
  -1  -3  25 26.5475 1181.33   8
  -1   3  25-37.2919 1560.49   1
  -1  -3 -25 894.266 1510.22   7
   1   3  25-104.147 1159.99   8
  -1  -3  25 3205.17 1859.15   1
   1   3 -25-1003.26 1274.30   7
  -1   3  25 1178.33 1162.62   8
   1  -3  25 37.1772 1523.28   1
  -1   3 -25 31.7607 1391.75   7
   1  -3  25 25.9465 1121.15   8
   1  -3  29 2933.81 1719.53   1
  -1   3  29 5294.20 1421.14   8
  -1   3 -29 2707.48 1633.05   7
   1  -3  29 5870.08 1374.02   8
   1  -3 -29 2867.37 1678.86   7
  -1  -3  29 2689.82 2053.24   1
  -1   3  29 3086.31 1801.24   1
   1   3 -29 1796.87 1574.77   7
   1   3  29 3766.91 1402.53   8
   1   3  29 2636.11 1643.91   1
  -1  -3 -29 5019.31 1898.91   7
  -1  -3  29 2465.64 1403.43   8
  -1   5  -1 3548.92 301.305   6
   1  -5   1 3376.88 298.292   5
  -1   5   1 4309.75 296.959   6
   1  -5  -1 3340.28 292.317   5
   1  -5   1 3679.28 296.789   2
   1  -5  -1 3428.94 305.595   2
  -1   5   3 13179.1 606.023   6
   1  -5   3 12792.2 609.357   2
   1  -5  -3 14297.0 655.598   2
  -1   5  -3 13175.2 550.462   7
   1  -5  -3 13046.1 609.658   5
   1  -5   3 12757.3 629.662   5
   1  -5   3 13205.6 558.213   8
   1  -5   3 13159.4 620.805   1
   1  -5  -5 310115. 11535.2   5
   1   5  -5 312775. 11630.9   4
   1  -5   5 315527. 11555.1   5
   1  -5   5 308951. 11523.9   8
  -1   5   5 317020. 11498.9   8
   1  -5   5 317880. 11530.2   2
  -1  -5   5 315970. 11567.7   8
   1  -5  -5 312790. 11502.7   7
  -1   5  -5 319175. 11517.8   7
   1  -5   5 320198. 11574.7   1
  -1   5   5 318419. 11527.2   6
  -1   5   5 319743. 11516.0   1
   1  -5  -5 326127. 11557.6   2
  -1  -5   7 164130. 6321.64   1
  -1   5   7 169914. 6212.36   1
   1  -5   7 170041. 6198.19   8
  -1   5   7 166185. 6167.38   8
  -1  -5   7 166831. 6225.14   8
   1  -5  -7 163759. 6218.31   2
  -1  -5   7 164018. 6166.43   5
   1  -5  -7 170548. 6177.01   5
   1  -5  -7 170648. 6183.65   7
   1  -5   7 169309. 6210.77   5
   1  -5   7 173083. 6174.78   2
  -1   5  -7 167406. 6164.97   3
   1  -5   7 168445. 6270.71   1
  -1   5  -7 167629. 6192.92   7
  -1   5   7 167156. 6167.67   6
   1   5  -7 167157. 6325.20   4
   1  -5  -9 1039.32 440.188   7
   1  -5   9 1024.23 644.035   1
  -1   5  -9 1020.61 446.059   7
  -1   5   9 633.095 537.626   1
   1  -5   9 966.890 480.780   5
  -1   5   9 607.133 421.529   8
   1  -5   9 1149.52 368.513   2
  -1  -5   9 554.827 361.398   5
  -1   5   9 595.762 328.205   6
  -1   5  -9 849.582 338.811   3
  -1  -5   9 537.780 771.654   1
   1  -5   9 878.028 428.867   8
   1  -5  -9 604.149 369.317   5
  -1  -5   9 774.893 466.862   8
   1   5  -9 535.600 286.662   6
   1   5  -9-382.861 785.832   4
  -1   5 -11 712.176 524.763   7
   1  -5  11 659.286 716.905   1
  -1   5 -11 673.097 355.602   3
   1  -5  11 774.000 400.504   2
   1  -5 -11 595.675 399.457   5
   1   5 -11 149.618 302.217   6
   1  -5  11-159.092 567.560   5
  -1  -5  11 779.149 884.064   1
  -1   5  11 480.447 474.120   8
   1  -5 -11 558.975 545.762   7
  -1  -5  11 271.422 409.552   5
  -1   5  11 457.625 663.731   1
  -1   5 -13 77.3362 439.062   3
   1   5 -13 645.970 346.031   6
  -1  -5  13 906.071 634.436   8
  -1  -5  13 1265.66 452.479   5
  -1  -5  13 3035.52 1072.30   1
   1  -5 -13 929.194 686.476   7
   1  -5  13-579.883 792.692   5
   1   5 -13-78.8918 1153.27   4
  -1   5  13 867.174 802.148   1
   1  -5  13 839.729 602.697   8
   1  -5  13 1308.90 451.601   2
   1  -5 -13 1395.68 443.606   5
   1  -5  15 18701.2 889.462   2
   1   5 -15 17312.5 821.884   3
   1   5 -15 17485.6 1545.07   4
  -1  -5  15 18247.7 1528.55   1
  -1   5 -15 17372.9 1121.05   7
   1   5 -15 18490.7 1100.96   7
   1  -5  15 21179.5 1105.30   8
   1  -5 -15 17318.6 880.156   5
   1  -5  15 18494.8 1363.37   1
  -1   5  15 19759.1 1082.33   8
  -1  -5  15 21354.9 1128.43   8
   1   5 -15 15876.0 811.480   6
  -1  -5  15 17743.0 876.694   5
   1   5  15 20270.1 1193.37   8
  -1   5 -17 10873.3 1042.50   7
   1   5 -17 11508.5 654.979   6
   1   5 -17 10080.9 606.200   3
  -1  -5 -17 13914.7 1445.45   7
  -1  -5  17 11607.1 1004.53   8
  -1  -5  17 12199.9 728.098   5
   1  -5 -17 14254.1 739.843   5
   1  -5  17 14603.3 1036.07   8
   1   5  17 12612.0 1080.61   8
   1  -5  17 11144.9 742.206   2
   1   5 -17 12327.6 1031.45   7
  -1  -5  17 8448.41 1501.07   1
   1  -5  17 13816.4 1348.41   1
  -1   5  17 11712.3 989.064   8
  -1   5  17 12093.8 1259.48   1
   1  -5 -17 13241.8 1102.12   7
  -1  -5 -19 13058.2 1678.47   7
  -1   5  19 10243.8 1056.48   8
  -1   5 -19 11265.8 1172.90   7
  -1   5  19 11202.4 1359.30   1
   1  -5 -19 13423.2 757.036   5
  -1  -5  19 11945.0 1133.63   8
   1   5 -19 13155.2 1110.47   7
   1   5  19 10813.4 1147.22   8
   1  -5  19 10779.9 1450.97   1
   1  -5  19 11427.0 1109.76   8
   1   5 -19 10919.6 681.144   3
   1  -5  19 9997.81 746.321   2
   1  -5 -19 12086.0 1211.30   7
   1   5 -19 9236.31 754.257   6
  -1  -5  19 12202.3 1709.97   1
  -1   5 -21 5395.43 1177.70   7
  -1   5  21 3770.12 993.113   8
  -1  -5  21 4090.13 1070.89   8
   1  -5 -21 4368.72 1193.33   7
  -1   5  21 4724.61 1356.41   1
   1  -5  21 3372.65 994.444   8
   1   5  21 2310.83 1032.03   8
  -1  -5 -21 3891.80 1547.17   7
   1   5 -21 3933.42 1068.52   7
   1  -5  21 2696.09 1351.70   1
  -1  -5  21 5747.67 1654.80   1
  -1  -5  25 44.0254 1839.68   1
  -1   5  25 1052.66 1194.13   8
  -1  -5 -25-45.9534 1803.89   7
   1   5  25-538.932 1205.03   8
   1  -5  25-1168.65 1651.11   1
   1   5 -25-1591.22 1297.56   7
  -1   5  25-964.676 1507.14   1
  -1  -5  25 2545.22 1221.83   8
   1  -5 -25-317.194 1350.81   7
  -1   5 -25 31.1482 1348.20   7
   1  -5  25 341.904 1158.96   8
  -1   5 -27 33.8413 1545.00   7
   1  -5  27-659.646 1768.43   1
  -1  -5  27 3062.84 1389.19   8
  -1   5  27 1692.40 1680.96   1
  -1  -5 -27 3310.53 2075.48   7
   1   5 -27 1092.43 1415.28   7
   1  -5 -27 3037.24 1619.98   7
  -1  -5  27-465.866 2071.73   1
  -1   5  27 2472.75 1376.14   8
   1  -5  27 3026.46 1310.53   8
   1   5  27 7111.54 1388.43   8
   1  -5  29 5191.47 1357.95   8
   1  -5  29 3945.31 1840.49   1
   1   5  29 6091.05 1455.60   8
  -1  -5  29 5862.55 2203.77   1
  -1  -5 -29 4738.29 2296.55   7
   1   5 -29 6569.21 1666.68   7
   1  -5 -29 5836.46 1763.98   7
  -1   5 -29 6115.32 1730.31   7
  -1  -5  29 5658.89 1450.11   8
  -1   5  29 6047.64 1501.47   8
  -1   5  29 6396.77 1859.34   1
   1  -7   1 6579.34 522.642   2
  -1   7  -1 6713.55 483.867   6
   1  -7  -1 6384.65 528.305   2
  -1   7   1 6105.76 461.207   6
   1  -7  -1 6484.83 474.839   5
   1  -7   1 7162.65 485.171   5
  -1   7  -3 363.038 343.652   6
   1  -7   3 736.263 412.789   2
   1  -7   3 813.256 267.112   8
   1  -7  -3 692.098 459.941   2
  -1   7  -3 511.250 441.356   4
   1  -7   3 858.115 417.071   1
   1  -7  -3 1039.94 359.204   5
  -1   7   3 342.877 317.459   6
   1  -7   3 523.358 380.136   5
  -1   7   5 257.912 294.682   8
   1  -7  -5 515.528 394.410   5
   1   7  -5 217.525 742.666   4
   1  -7   5 421.819 320.081   8
   1  -7  -5 266.417 531.361   2
  -1   7  -5 548.192 310.193   7
  -1   7   5 635.255 362.496   6
   1  -7   5 528.934 424.865   2
  -1   7  -5 159.270 391.528   6
  -1  -7   5 384.305 405.243   5
   1  -7   5 495.541 507.213   1
   1  -7   5 541.031 438.485   5
  -1  -7   7 498106. 18020.0   1
   1  -7   7 492987. 17970.3   1
   1  -7   7 489548. 17903.4   2
  -1  -7   7 479392. 17938.5   8
   1  -7  -7 495861. 17897.5   5
   1   7  -7 493746. 17893.1   6
  -1   7  -7 496080. 17880.6   7
   1  -7   7 487485. 17926.5   5
  -1   7   7 495673. 17893.9   6
   1  -7  -7 487104. 17959.7   2
   1   7  -7 490476. 18027.5   4
  -1   7   7 488563. 17863.2   8
  -1   7  -7 490256. 17919.8   6
   1  -7   7 490106. 17883.6   8
  -1  -7   7 495337. 17894.3   5
   1  -7  -9 67805.3 2559.46   5
   1  -7   9 67605.7 2606.32   5
   1  -7  -9 69805.1 2599.77   7
  -1   7  -9 64564.8 2549.52   3
  -1   7  -9 65097.0 2569.06   7
   1   7  -9 64255.8 2819.74   4
   1  -7   9 67490.4 2724.05   1
  -1  -7   9 67937.1 2558.94   5
   1  -7  -9 68981.0 2700.44   2
  -1   7   9 63490.5 2546.05   8
  -1   7  -9 63666.4 2590.08   6
   1  -7   9 63808.5 2565.75   2
  -1   7   9 68108.0 2565.58   6
  -1  -7   9 69108.7 2799.95   1
  -1  -7   9 66549.0 2621.78   8
  -1   7   9 64212.2 2577.33   1
   1   7  -9 65172.6 2544.31   6
   1  -7   9 67595.0 2580.67   8
   1  -7  11 8998.48 1208.69   1
   1  -7  13 3566.24 703.052   8
   1  -7  13 2649.97 715.038   5
  -1   7  13 3616.08 806.369   1
   1  -7 -13 3509.66 742.538   7
   1   7 -13 4384.22 1261.70   4
  -1   7 -13 3405.20 527.817   3
   1  -7  13 1941.58 987.810   1
  -1  -7  13 4028.00 1127.27   1
  -1   7 -13 2485.72 608.350   6
  -1   7 -13 2761.63 688.399   7
  -1  -7  13 3282.35 612.049   5
  -1  -7  13 3480.20 700.727   8
   1   7 -13 3050.58 474.463   6
  -1  -7  13 3393.31 788.646   2
   1  -7  13 3780.07 612.145   2
   1  -7 -13 3009.67 567.087   5
   1   7 -15 5563.92 843.270   7
  -1  -7  15 5027.88 842.856   2
  -1  -7  15 5601.21 1319.33   1
   1   7 -15 5064.11 571.648   6
  -1  -7  15 4806.69 670.309   5
  -1   7  15 6169.62 806.427   8
  -1   7 -15 6342.74 591.949   3
   1  -7  15 5931.44 827.847   8
  -1   7 -15 4782.75 824.026   7
   1  -7  15 5524.41 1151.06   1
  -1  -7  15 4429.06 830.478   8
   1  -7 -15 5862.06 660.784   5
   1   7 -15 5663.43 1455.57   4
   1  -7  15 6317.15 713.320   2
   1  -7  15 5807.35 913.288   5
  -1   7 -15 5659.14 706.049   6
   1  -7  17 13523.0 1075.85   8
  -1   7  17 13919.7 1039.06   8
  -1   7 -17 13067.7 1104.57   7
   1   7 -17 12116.3 1727.72   4
   1   7 -17 12219.2 1067.52   7
  -1  -7  17 9120.65 1540.51   1
   1   7 -17 12369.2 810.017   6
  -1  -7  17 14673.9 1111.90   8
   1  -7  17 11132.8 1152.41   5
   1  -7  17 11965.4 883.797   2
  -1  -7  17 12716.6 881.434   5
  -1   7 -17 12837.1 799.258   3
   1  -7 -17 14091.3 889.242   5
  -1   7  17 13620.3 1229.63   1
  -1   7 -17 10931.2 905.259   6
   1  -7  17 10202.4 1416.73   1
   1  -7 -17 12309.1 1186.55   7
  -1   7 -19 1680.22 765.948   6
   1   7 -19 1988.85 742.016   6
  -1   7  19 3001.01 1170.84   1
   1  -7 -19 1470.54 759.126   5
   1  -7  19 2147.25 748.792   2
   1   7 -19 1624.00 953.837   7
   1   7 -19 3910.97 1732.11   4
   1  -7 -19 1043.07 1092.84   7
  -1  -7  19 2753.18 1004.31   8
   1   7 -19 1318.09 604.916   3
  -1  -7  19 1643.37 1586.48   1
   1  -7  19 1779.24 1396.58   1
   1   7  19 988.282 1053.11   8
  -1   7  19 1052.52 912.828   8
   1  -7  19 2960.01 984.755   8
  -1   7 -19 2369.29 710.445   3
  -1   7 -19 685.802 1003.54   7
   1  -7 -21 5956.45 1269.97   7
  -1   7 -21 3201.97 1116.07   7
   1  -7  21 4348.06 1072.23   8
  -1  -7  21 1875.14 1775.17   1
  -1   7  21 3467.04 1067.52   8
   1   7  21 4454.89 1144.80   8
   1   7 -21 3732.58 1055.35   7
  -1   7  21 4086.79 1308.04   1
   1   7 -21 4492.82 1941.03   4
  -1  -7  21 4259.50 1111.59   8
   1  -7  21 3727.33 1561.82   1
  -1  -7  23-894.227 1838.52   1
  -1   7  23-1857.77 1414.06   1
   1   7 -23-779.763 1174.04   7
  -1  -7  23 1624.45 1204.83   8
   1  -7 -23-643.498 1399.44   7
   1   7 -23 1240.08 1969.31   4
   1  -7  23-1185.45 1133.96   8
   1   7  23-619.874 1220.46   8
   1  -7  23-1190.38 1631.97   1
  -1   7  23-1061.64 1136.50   8
  -1   7 -23-140.619 1225.75   7
   1   7 -25 1581.49 2208.00   4
   1  -7  25 1619.00 1694.81   1
   1  -7  25-1187.06 1185.73   8
   1   7 -25 285.950 1289.07   7
   1  -7 -25 639.776 1552.24   7
  -1   7  25-424.369 1413.55   1
   1   7  25 1990.91 1279.68   8
  -1   7 -25 2091.85 1385.77   7
  -1  -7  25 2495.41 1904.90   1
  -1   7  25 1650.99 1293.97   8
  -1  -7  25 428.514 1239.68   8
  -1  -7  27 4895.93 1425.32   8
  -1  -7  27 5564.39 2121.69   1
  -1   7 -27 5144.45 1526.70   7
   1   7 -27 3363.04 2368.57   4
   1  -7 -27 4308.94 1668.93   7
  -1   7  27 5417.13 1676.84   1
   1  -7  27 5002.06 1907.98   1
   1   7 -27 5633.97 1496.18   7
  -1   7  27 5726.73 1403.33   8
   1  -7  27 5637.01 1376.36   8
   1   7  27 5369.14 1377.80   8
   1  -7  29-403.665 2008.58   1
   1  -7 -29-2952.20 1882.21   7
  -1   7 -29-620.447 1681.75   7
  -1   7  29-299.423 1469.98   8
   1   7 -29 477.433 1615.44   7
  -1  -7  29 201.391 2273.32   1
  -1   7  29-1315.06 1787.30   1
   1   7  29 2706.14 1447.66   8
   1  -9  -1 967.591 580.917   2
   1  -9  -1 1814.17 472.800   5
  -1   9   1 1138.28 438.060   6
   1  -9   1 1356.70 547.301   2
  -1   9  -1 492.968 429.119   6
   1  -9   1 1603.09 469.552   5
  -1   9   3 34415.3 1427.74   6
  -1   9  -3 32995.5 1438.96   6
   1  -9   3 37394.2 1444.05   1
  -1   9  -3 31217.5 1475.64   4
   1  -9  -3 33723.3 1423.42   5
   1  -9  -3 32118.1 1515.29   2
   1  -9   3 32923.8 1447.79   5
  -1  -9   3 27024.4 1434.16   5
   1  -9   3 32171.5 1486.83   2
   1  -9   3 35905.9 1357.50   8
   1  -9  -5 8668.98 693.736   5
   1  -9   5 10438.4 807.404   1
  -1   9   5 10157.3 666.902   6
   1  -9   5 9177.97 777.623   2
   1  -9   5 10948.4 614.512   8
  -1   9  -5 10071.7 913.619   4
  -1   9  -5 9562.90 709.611   6
   1  -9   5 10683.6 734.703   5
  -1  -9   5 10993.8 719.099   5
   1  -9  -5 9659.33 879.799   2
   1   9  -5 9795.47 662.025   6
   1  -9  -7 17070.8 947.232   5
  -1   9   7 17303.6 927.434   6
   1   9  -7 16762.0 1290.12   4
  -1  -9   7 18143.9 948.428   5
  -1   9  -7 18555.2 968.391   6
   1  -9   7 19421.0 1022.54   2
   1  -9   7 18131.1 1010.37   5
  -1  -9   7 18629.2 1031.38   8
   1  -9   7 18524.6 900.165   8
   1   9  -7 18068.2 931.328   6
  -1   9  -7 18104.1 891.677   7
   1  -9   7 18978.3 1109.65   1
  -1   9   7 16810.6 877.487   8
  -1   9  -7 18809.9 1201.60   4
   1  -9  -7 17409.2 1156.93   2
  -1  -9   9 112210. 4181.76   5
  -1   9  -9 110510. 4166.63   7
  -1   9  -9 108444. 4209.71   6
   1  -9   9 105270. 4324.48   1
  -1   9   9 111140. 4153.82   8
   1  -9   9 109796. 4232.74   5
   1  -9   9 110064. 4169.37   8
   1  -9   9 112621. 4219.44   2
  -1   9   9 112686. 4190.55   6
   1   9  -9 106633. 4177.68   6
   1  -9  -9 107941. 4411.85   2
  -1  -9   9 106723. 4405.60   1
   1  -9  -9 108529. 4179.48   5
  -1  -9   9 108936. 4385.85   2
   1   9 -11 11427.5 740.194   6
  -1  -9  11 11986.8 1063.09   2
  -1   9  11 9365.77 704.264   6
   1   9 -11 10809.9 1350.14   4
   1  -9 -11 12033.6 786.080   5
  -1  -9  11 12266.2 913.004   8
  -1   9 -11 10274.4 840.908   6
   1  -9  11 11356.5 899.602   5
  -1  -9  11 11802.7 814.085   5
   1  -9  11 10361.3 870.445   2
  -1   9  11 10635.8 785.582   8
   1  -9 -13 636.276 983.152   7
   1  -9  13 2460.36 745.101   8
  -1  -9  13 1974.90 1211.87   1
   1   9 -13 1950.70 572.857   6
   1  -9 -13 1384.35 629.959   5
   1   9 -13 905.928 1299.43   4
   1  -9  13 1393.31 728.194   2
  -1   9 -13 1488.58 687.089   6
  -1   9  13 1700.09 662.653   8
  -1   9 -13 1972.86 649.827   3
  -1  -9  13 973.050 926.877   2
  -1   9 -13 1760.36 698.983   7
   1  -9  13 1736.81 1080.85   1
  -1  -9  13 1651.35 744.007   8
  -1  -9  13 1423.59 691.496   5
  -1  -9  15 17405.5 1135.05   8
   1   9 -15 14575.4 921.110   6
   1  -9  15 16388.0 1079.03   8
  -1  -9  15 14553.3 1210.28   2
  -1   9 -15 14472.8 1007.81   6
  -1  -9  15 14195.3 1638.21   1
   1  -9  15 13601.3 1108.55   5
  -1   9 -15 14641.3 1071.75   7
   1  -9  15 14817.0 1473.18   1
   1  -9  15 13789.3 1037.25   2
  -1  -9  15 14520.3 1003.24   5
   1  -9 -15 13663.9 955.197   5
   1   9 -15 15820.5 1716.55   4
  -1   9  15 13334.2 1041.28   8
  -1   9 -15 15856.3 949.168   3
  -1   9 -17 3672.74 711.395   3
   1  -9  17 4313.40 907.345   2
   1  -9 -17 2934.54 1203.33   7
   1  -9  17 4772.94 1376.17   1
   1   9 -17 3221.48 734.675   6
  -1  -9  17 4624.86 968.327   8
   1  -9 -17 5175.54 841.361   5
  -1  -9  17 3773.81 1029.36   2
  -1   9  17 4404.74 931.487   8
  -1   9  17 4970.72 1128.41   1
   1  -9  17 5054.97 1028.75   5
   1   9 -17 5111.29 983.561   7
  -1   9 -17 5337.16 966.387   7
  -1   9 -17 5095.42 828.610   6
  -1  -9  17 4076.86 1571.12   1
   1  -9  17 5619.55 954.417   8
  -1  -9  17 3440.20 839.135   5
   1   9 -17 3085.70 1672.33   4
  -1   9  19 9720.01 1278.89   1
   1  -9  19 5670.66 1575.60   1
  -1   9 -19 7525.10 1131.36   7
   1   9 -19 6517.15 1086.32   7
   1   9 -19 8106.36 1889.48   4
   1  -9 -19 8225.52 1366.51   7
  -1   9 -19 6382.89 955.722   6
   1   9 -19 8254.31 944.300   6
   1  -9  19 7231.63 1215.76   5
  -1  -9  19 7157.84 1773.60   1
   1  -9 -19 10622.1 1062.86   5
  -1  -9  19 8624.92 1139.99   8
  -1   9 -19 6373.51 788.714   3
  -1   9  19 6606.73 1069.83   8
   1  -9  19 8329.55 1101.27   8
   1  -9  19 6238.85 999.722   2
   1   9 -21 3798.26 1138.30   7
   1  -9 -21-884.030 1568.90   7
   1   9 -21-1840.62 2190.58   4
  -1   9 -21 1333.29 1187.76   7
   1  -9  21 2595.68 1131.84   8
  -1   9  21-1412.31 1499.45   1
  -1   9  21 2660.52 1115.00   8
   1  -9  21-408.584 1729.96   1
  -1  -9  21 1217.59 1935.03   1
  -1  -9  21 2427.97 1188.92   8
   1   9 -23 736.219 2102.71   4
   1  -9  23 762.231 1751.39   1
  -1  -9  23 686.469 1204.77   8
   1   9 -23 639.572 1208.40   7
   1  -9 -23-795.202 1524.00   7
  -1  -9  23 221.701 1869.96   1
  -1   9 -23-84.6267 1256.17   7
   1  -9  23 2249.45 1188.54   8
  -1   9  23-262.389 1158.41   8
  -1   9  23-314.243 1427.41   1
   1   9 -25-577.422 1375.43   7
  -1  -9  25 2294.69 1369.78   8
   1  -9 -25-1514.65 1762.16   7
  -1   9 -25 1448.85 1442.19   7
  -1  -9  25-46.8470 2109.52   1
   1   9 -25 345.774 2370.11   4
  -1   9  25-1320.39 1603.46   1
  -1   9  25 600.559 1298.53   8
   1  -9  25 2839.83 1861.13   1
   1  -9  25 2403.62 1289.34   8
  -1  -9  27 2440.70 1462.53   8
   1   9 -27 724.477 1434.94   7
   1  -9  27 2902.73 1384.87   8
   1  -9 -27 1120.57 1783.38   7
   1   9 -27 583.863 2534.26   4
   1  -9  27 1638.58 1920.36   1
  -1   9  27 1325.23 1342.04   8
  -1   9  27 2355.96 1680.06   1
  -1   9 -27 1042.23 1491.25   7
  -1  -9  27 4254.00 2267.46   1
  -1  11   1 280.541 519.110   6
   1 -11  -1-358.681 704.762   2
   1 -11   1-583.500 699.955   2
  -1  11  -1-103.955 507.669   6
   1 -11   3 7266.38 775.567   1
  -1  11   3 6456.29 642.529   6
  -1  11  -3 8523.07 1017.13   4
   1 -11   3 5744.42 803.293   2
   1 -11  -3 6851.24 883.515   2
  -1  11  -3 6700.38 669.897   6
  -1  11  -5 12698.1 828.366   6
  -1  11   5 11830.6 822.204   6
   1 -11   5 12643.5 956.509   1
   1  11  -5 10936.8 794.435   6
   1 -11   5 14394.2 790.183   8
   1 -11  -5 10554.9 1054.11   2
  -1  11  -5 10258.8 1078.24   4
   1 -11   5 10465.4 933.667   2
   1  11  -7 62174.1 3229.57   4
   1  11  -7 68527.1 2669.19   6
  -1  11  -7 66617.2 2681.81   6
  -1  11   7 65663.0 2665.94   6
   1 -11   7 65869.5 2745.83   2
   1 -11  -7 56301.9 2848.09   2
   1 -11   7 63346.0 2755.51   1
   1 -11   7 70674.1 2607.28   8
  -1  11  -7 64796.6 2876.93   4
  -1  11  -9 20802.3 1072.45   7
   1  11  -9 21736.5 1125.36   6
   1 -11   9 19081.8 1361.21   1
   1 -11   9 21736.9 1098.27   8
  -1 -11   9 22989.1 1154.05   5
  -1  11  -9 19251.1 1129.99   6
  -1  11   9 19838.5 1061.37   8
  -1 -11   9 22396.5 1444.40   2
  -1  11   9 20577.0 1128.68   6
   1 -11  -9 22695.0 1473.89   2
  -1  11  -9 18047.7 1470.91   4
  -1 -11  11 18427.0 1593.73   1
  -1 -11  11 20303.2 1218.99   8
  -1  11  11 19312.8 1099.64   6
   1  11 -11 19768.3 1635.67   4
   1  11 -11 19697.9 1090.39   6
  -1 -11  11 18097.1 1133.23   5
  -1  11  11 20005.6 1084.35   8
  -1 -11  11 17596.4 1405.38   2
  -1 -11  13 503.395 1360.41   1
   1 -11  13-16.8691 775.754   8
  -1  11 -13 284.998 765.433   7
   1  11 -13 1289.14 1456.61   4
  -1 -11  13 522.690 1067.51   2
  -1 -11  13-138.201 833.713   8
   1  11 -13 154.316 645.898   6
  -1  11 -13 29.0819 1425.49   4
  -1 -11  13-79.7043 786.144   5
   1 -11  13 646.703 1213.27   1
  -1  11  13-535.492 747.057   8
   1 -11  17 18257.6 1289.44   8
   1  11 -17 17538.2 1168.24   6
  -1 -11  17 16606.9 1218.33   5
  -1 -11  17 15549.6 1285.04   8
  -1  11  17 18740.9 1244.27   8
  -1  11 -17 15674.3 1263.13   7
  -1 -11  17 18935.5 1915.37   1
  -1 -11  17 14985.9 1455.59   2
   1 -11  17 15397.8 1805.03   1
   1  11 -17 17177.1 2027.77   4
  -1  11 -19 2855.07 1116.01   7
   1  11 -19 3559.58 1915.20   4
   1 -11  19 1149.81 1687.99   1
   1  11 -19 3756.57 986.093   6
  -1  11  19 2948.19 1038.28   8
  -1 -11  19 5878.21 1862.68   1
   1  11 -19 2985.13 1089.48   7
   1 -11  19 4265.58 1094.97   8
  -1 -11  19 4362.73 1144.20   8
   1 -11 -21 2313.22 1538.48   7
   1 -11  21 7222.09 1291.06   8
  -1 -11  21 7249.22 2058.24   1
  -1  11  21 5017.00 1224.52   8
   1 -11  21 8971.58 2058.51   1
  -1 -11  21 5378.87 1252.77   8
   1  11 -21 6421.67 2073.64   4
  -1  11 -21 9350.84 1321.93   7
   1  11 -21 8352.09 1264.08   7
   1 -11 -23 112.902 1779.64   7
  -1  11 -23 143.229 1311.26   7
  -1 -11  23 1816.57 1289.52   8
   1  11 -23-2357.89 2294.96   4
  -1  11  23-393.832 1234.52   8
   1 -11  23 1334.85 1274.42   8
   1 -11  23-1663.87 1838.06   1
   1  11 -23 1476.62 1257.10   7
  -1 -11  23 2872.72 2062.76   1
  -1 -11  25-5951.86 2266.78   1
  -1  11  25-26.7653 1329.95   8
   1  11 -25-3490.76 2560.30   4
  -1 -11  25-242.929 1408.87   8
   1  11 -25-2419.76 1406.73   7
   1 -11  25-705.953 1887.25   1
   1 -11 -25-2098.90 2021.19   7
   1 -11  25-2359.08 1412.01   8
  -1  11 -25-655.892 1480.96   7
  -1  11  27 1154.70 1429.11   8
   1  11 -27 984.478 2581.77   4
   1 -11  27-1359.02 1396.09   8
  -1  11 -27 3659.50 1575.37   7
  -1 -11  27 1124.07 2249.64   1
   1 -11 -27 3360.91 2207.68   7
  -1 -11  27 258.189 1480.61   8
   1 -11  27 1201.94 2002.29   1
   1  11 -27 1142.60 1454.78   7
  -1  13   1 4181.45 685.063   6
   1 -13   1 4291.52 725.269   5
   1 -13   1 5620.04 965.063   2
  -1  13  -1 3692.17 704.604   6
   1 -13  -1 4009.09 731.192   5
   1 -13  -1 4379.48 953.960   2
   1 -13  -3 6689.50 781.075   5
   1 -13   3 6295.61 778.834   5
  -1  13   3 5254.94 739.782   6
   1 -13  -3 6546.29 1045.09   2
  -1  13  -3 5276.05 737.407   6
   1 -13   3 6279.33 871.071   1
   1 -13   3 5156.18 914.757   2
  -1 -13   3 8205.57 848.484   5
  -1  13   5 55585.2 2475.74   6
   1 -13  -5 56314.0 2670.88   2
   1 -13   5 62801.9 2539.37   1
   1 -13   5 61121.2 2513.68   5
  -1  13  -5 61219.6 2498.49   6
  -1 -13   5 68729.8 2551.12   5
   1 -13   5 58594.9 2408.92   8
   1 -13   5 54323.7 2582.37   2
   1 -13  -5 61323.9 2503.81   5
  -1  13  -7 12955.6 1009.65   6
   1 -13   7 16603.2 1097.74   5
  -1  13   7 13930.3 1029.46   6
   1 -13  -7 14778.2 1043.81   5
  -1 -13   7 16422.6 1062.94   5
   1 -13   7 16587.2 1235.79   1
   1 -13   7 13448.3 1230.97   2
   1 -13  -7 16106.4 1414.19   2
   1 -13   7 17250.4 999.795   8
  -1  13  -7 12860.8 1412.01   4
   1 -13  -9 6884.84 1326.60   2
  -1  13  -9 6795.86 858.102   6
   1 -13   9 6796.27 933.393   5
   1 -13  -9 7420.77 871.852   5
  -1  13   9 6941.42 873.707   6
  -1 -13   9 6790.76 894.501   5
   1 -13   9 6512.16 1158.52   1
   1  13  -9 6433.43 1614.93   4
   1 -13   9 5607.89 1080.60   2
   1 -13 -11 2911.91 834.377   5
  -1  13 -11 3745.30 1449.84   4
   1  13 -11 2780.21 1487.86   4
  -1  13  11 2513.49 771.103   6
  -1  13  11 4072.72 752.689   8
  -1 -13  11 2528.67 1370.48   1
  -1 -13  11 2726.41 868.932   5
  -1  13 -11 3403.80 854.880   6
   1 -13  11 3492.68 821.851   8
  -1 -13  11 3961.54 1018.97   8
   1 -13  11 3191.78 1071.30   2
   1 -13  11 4202.16 980.203   5
  -1  13 -15 16972.4 1221.64   7
   1  13 -15 17355.2 2031.49   4
  -1 -13  15 17603.3 1327.70   8
  -1 -13  15 17477.9 1889.87   1
  -1 -13  15 17416.2 1298.47   5
   1 -13  15 15009.1 1321.76   5
  -1  13 -15 14442.4 1200.11   6
   1 -13 -15 14399.4 1180.80   5
   1 -13  15 17165.9 1254.96   8
   1 -13  15 18203.9 1719.46   1
   1 -13  15 14469.9 1401.26   2
  -1  13 -15 17251.8 2017.30   4
  -1  13  17 5397.96 1044.90   8
  -1  13 -17 2782.72 1931.66   4
  -1  13 -17 4958.58 1083.81   7
  -1 -13  17 3894.98 1773.43   1
  -1 -13  17 3867.16 1125.14   8
   1  13 -17 2755.02 1964.91   4
   1 -13 -17 4020.48 1078.13   5
  -1  13 -17 4524.26 1005.00   6
  -1  13 -17 6228.47 1105.99   3
   1 -13  17 4955.16 1629.18   1
   1 -13  17 4545.65 1267.96   2
   1 -13  17 3942.18 1133.05   8
   1 -13  17 4713.84 1140.87   5
  -1 -13  17 4871.75 1091.49   5
   1 -13  21 8597.10 1317.98   8
   1 -13  21 5464.86 2002.58   1
  -1  13  21 9927.43 1317.88   8
   1  13 -21 8415.14 2349.37   4
  -1  13 -21 4768.99 2518.26   4
  -1  13 -21 8227.06 1376.32   7
  -1 -13  21 9328.86 2124.74   1
  -1 -13  21 9617.05 1378.80   8
   1  13 -21 6477.93 1304.77   7
   1 -13  23-711.493 1374.99   8
  -1 -13  23 1686.17 2222.41   1
  -1 -13  23 266.818 1379.77   8
   1 -13  23-386.888 1944.16   1
   1 -13  25 1523.23 1387.24   8
   1 -13  25 1094.96 1983.85   1
  -1  13 -25 2069.23 1472.32   7
   1  13 -25 243.429 1368.03   7
  -1  13 -25-905.114 2576.60   4
  -1 -13  25 1283.29 1422.96   8
  -1  13  25 385.796 1367.13   8
   1  13 -25-52.9840 2572.42   4
  -1 -13  25-3413.61 2311.84   1
   1 -15  -1 889.876 1086.56   2
  -1  15  -1-60.5054 745.712   6
   1 -15  -1 491.574 765.688   5
   1 -15   1-1074.22 1084.01   2
   1 -15   1 81.5237 780.323   5
  -1  15   1-100.852 736.393   6
   1 -15  -3 38153.8 1736.08   5
   1 -15   3 35046.3 1900.51   2
  -1  15  -3 30870.6 1680.54   6
   1 -15   3 36610.1 1745.36   5
  -1 -15   3 39708.2 1799.38   5
   1 -15  -3 34060.0 1961.80   2
   1 -15   3 35390.0 1754.79   1
  -1  15   3 35288.6 1711.54   6
   1  15  -5 20678.8 1250.03   6
  -1  15   5 20837.0 1282.28   6
  -1  15  -5 18041.7 1250.26   6
   1 -15   5 23781.0 1442.85   1
   1 -15   5 21730.4 1500.66   2
   1 -15  -5 21968.1 1308.52   5
  -1 -15   5 24685.5 1363.46   5
   1 -15   5 22296.1 1321.27   5
   1 -15  -5 23015.2 1634.23   2
   1 -15  -7 10438.3 1436.02   2
  -1  15   7 8575.50 970.186   6
  -1 -15   7 9400.51 1020.60   5
   1 -15   7 7978.60 1194.27   2
  -1  15  -7 7182.05 930.458   6
   1 -15   7 9562.29 987.939   8
   1 -15   7 9845.03 1032.55   5
   1 -15   7 11110.2 1250.58   1
   1  15  -7 8467.97 973.677   6
   1 -15  -7 8904.02 965.350   5
  -1  15  -7 10418.5 1488.71   4
   1 -15   9 7043.39 1231.60   2
  -1  15  -9 6967.13 960.757   6
  -1  15   9 8760.22 983.021   6
   1 -15  -9 7667.75 967.163   5
   1  15  -9 8178.59 979.821   6
  -1 -15   9 8604.98 1040.44   5
  -1 -15   9 5368.18 1368.50   1
   1 -15   9 8161.31 1032.33   5
  -1 -15  11 231.370 985.944   5
   1  15 -11-1766.09 1968.92   4
  -1  15 -11-3470.67 1594.00   4
  -1  15 -11-160.898 861.887   7
  -1  15 -11-312.862 907.309   6
  -1 -15  11-708.933 1499.20   1
   1 -15  11 320.020 1340.74   1
   1 -15  11 558.719 884.501   8
   1  15 -11-1632.99 934.277   6
   1 -15  11-644.411 1058.29   5
   1 -15  11-753.661 1194.96   2
   1 -15 -11-456.607 894.910   5
   1 -15 -13 620.352 953.765   5
   1 -15  13-575.962 984.355   8
  -1  15 -13-33.3939 1830.28   4
  -1 -15  13-205.403 1136.68   8
   1  15 -13-112.570 1808.83   4
   1  15 -13-537.483 940.158   6
  -1  15 -13-360.569 955.465   6
   1 -15  13-1127.65 1266.80   2
   1 -15  13 59.5107 1465.13   1
  -1  15 -13 303.459 922.644   7
  -1 -15  13 2414.21 1696.69   1
   1 -15  13 1641.91 1175.10   5
  -1 -15  13 1395.48 1100.44   5
  -1  15 -15 4075.50 1064.48   6
  -1 -15  15 3559.70 1850.85   1
   1 -15  15 4353.39 1324.67   2
  -1  15  15 4844.61 1057.78   8
   1 -15  15 5625.74 1650.83   1
   1  15 -15 4257.42 1936.47   4
  -1  15 -15 4602.48 1078.16   7
  -1 -15  15 6039.24 1184.30   5
   1 -15 -15 4969.68 1063.85   5
   1  15 -15 3128.13 1041.20   6
  -1 -15  15 4036.38 1197.45   8
   1 -15  15 5558.45 1117.23   8
  -1  15 -15 3095.61 1968.00   4
   1 -15  15 5878.83 1278.64   5
   1 -15  17 49960.9 2876.41   1
  -1 -15  19 21714.9 1686.25   8
  -1  15 -19 17226.6 2577.81   4
   1 -15  19 17891.5 2095.57   1
  -1  15 -19 22021.7 1615.68   7
   1  15 -19 17439.1 2518.92   4
  -1  15  19 22706.3 1588.84   8
  -1  15 -19 24328.8 1559.91   3
   1  15 -19 24593.8 1600.86   6
   1 -15  19 23666.4 1650.83   8
  -1 -15  19 18323.1 2382.95   1
  -1  15 -19 22758.1 1565.16   6
   1 -15  19 18636.3 1753.52   2
   1 -15 -19 26605.8 1916.70   5
   1 -15  19 20624.9 1632.00   5
   1  15 -21 48.0730 2350.82   4
  -1 -15  21 4696.18 1390.82   8
   1 -15  21 4318.62 1358.78   8
   1  15 -21 5617.77 1419.01   7
  -1  15 -21 5780.84 1349.35   7
  -1 -15  21 5941.53 2204.09   1
   1 -15  21 6021.48 2040.09   1
  -1  15 -21 283.160 2528.55   4
  -1  15  21 7128.90 1366.21   8
  -1  15 -23-383.288 1399.77   7
  -1 -15  23-1174.49 1420.51   8
   1 -15  23-2246.59 2031.96   1
  -1  15  23-1663.25 1381.59   8
  -1  15 -23 356.849 2517.25   4
   1  15 -23-1591.78 1401.83   7
   1 -15  23-903.449 1394.96   8
   1  15 -23 51.1451 2495.78   4
  -1 -15  23 651.655 2213.54   1
   1 -15  25-467.081 2108.20   1
   1 -15  25 93.5817 1431.23   8
  -1  15  25-2765.88 1552.24   8
  -1  15 -25 581.657 1495.28   7
  -1 -15  25-263.057 1547.65   8
   1  15 -25-4631.67 2553.92   4
   1  15 -25-405.383 1486.79   7
  -1 -15  25-1734.43 2362.79   1
  -1  15 -25-54.9172 2702.62   4
  -1  17   1 371.207 884.516   6
  -1  17  -1 160.501 866.414   6
   1 -17   1 1750.87 1262.95   2
   1 -17  -1 1322.87 1328.86   2
   1 -17  -1 1054.48 961.705   5
   1 -17   1 116.143 919.106   5
  -1  17   3 10108.1 1066.12   6
   1 -17   3 11335.8 1107.72   5
   1 -17   3 8154.55 1427.26   2
  -1  17  -3 8289.63 1062.52   6
   1 -17  -3 11376.1 1123.99   5
   1 -17   5 10279.0 1455.93   2
  -1  17   7 11375.3 1135.16   6
   1 -17   7 9527.46 1427.05   2
   1  17  -7 11141.8 1133.63   6
   1 -17  -7 10036.9 1674.49   2
   1 -17   7 9542.28 1408.20   1
  -1 -17   7 12153.4 1204.48   5
  -1  17  -7 7858.74 1079.83   6
   1 -17  -7 12382.4 1176.95   5
   1 -17   7 10209.3 1200.32   5
  -1  17  -9 2930.73 1010.35   6
  -1 -17   9 3438.15 1079.20   5
   1 -17   9 2544.91 1362.19   2
  -1  17   9 1739.66 992.526   6
   1  17  -9 2226.45 1013.27   6
   1 -17   9 1792.85 1104.90   5
  -1  17  -9 882.225 1732.84   4
   1 -17  -9 3144.32 1003.75   5
  -1 -17   9 3361.42 1511.65   1
  -1 -17  11-1656.08 1635.13   1
   1 -17  11-1485.59 1386.37   2
  -1  17 -11 706.920 992.540   6
   1  17 -11 737.088 995.405   6
  -1 -17  11 1200.29 1115.66   5
   1 -17  11-154.072 1180.46   5
   1 -17 -11 1077.10 1030.89   5
  -1  17 -11 295.788 1746.42   4
   1 -17  11 1415.88 1074.49   8
   1 -17  11 28.2895 1461.75   1
  -1 -17  13-543.785 1173.16   5
  -1 -17  13 1724.86 1808.70   1
   1 -17 -13 519.645 1042.54   5
  -1  17 -13 598.669 1069.92   6
   1  17 -13-335.916 1063.25   6
   1 -17  13 970.171 1105.43   8
  -1  17 -13-323.195 998.469   7
  -1  17 -13 494.419 1882.25   4
   1  17 -13 45.1304 2130.17   4
   1 -17  13 281.060 1568.73   1
   1 -17  13 2614.32 1485.55   2
   1 -17  13-536.161 1270.77   5
  -1  17 -15 13398.5 1486.93   6
  -1  17 -15 15424.4 1439.14   7
   1 -17  17 39941.3 2141.61   8
  -1 -17  17 39662.1 2276.03   8
   1 -17  17 47221.7 2329.54   5
  -1  17 -17 41510.9 2114.02   7
   1  17 -17 34711.4 2999.80   4
  -1  17 -17 40892.0 2117.93   6
   1  17 -17 44612.8 2165.72   6
  -1  17 -17 29421.1 2995.52   4
  -1 -17  17 44136.7 2255.14   5
   1 -17 -17 43442.5 2235.79   5
  -1 -17  17 36773.6 2782.81   1
   1 -17  17 37242.4 2582.82   1
   1 -17  17 32122.3 2393.72   2
  -1  17 -19 14030.4 1450.94   3
   1  17 -19 4048.45 2469.65   4
  -1 -17  19 12336.2 1632.91   8
   1 -17  19 12952.2 1601.94   5
  -1  17 -19 2491.90 2464.54   4
   1 -17  19 9901.31 1760.99   2
   1  17 -19 17210.6 1484.64   6
  -1  17 -19 13231.8 1468.98   7
   1 -17 -19 19032.5 1994.43   5
  -1 -17  19 12943.3 2394.02   1
  -1  17 -19 15055.6 1448.36   6
   1 -17  19 11131.5 1451.61   8
   1 -17  19 11262.1 2050.29   1
   1 -17  21 127.815 2015.69   1
  -1 -17  21-1031.40 2298.84   1
   1  17 -21 351.618 2448.51   4
   1 -17  21 447.469 1367.08   8
  -1 -17  21-474.030 1500.84   8
  -1  17 -21-4982.42 2524.75   4
   1  17 -21 1014.98 1462.22   7
  -1  17 -21-900.004 1361.49   7
   1  17 -23 2083.61 1440.88   7
   1  17 -23-52.8594 2525.36   4
  -1  17 -23-149.947 1460.83   7
  -1 -17  23 754.068 1517.61   8
   1 -17  23 3952.07 2126.06   1
  -1 -17  23 1401.82 2371.19   1
  -1  17 -23 1572.22 2600.89   4
   1 -17  23 208.874 1410.70   8
   1 -19   1 707.960 1119.53   5
   1 -19   1 286.119 1454.31   2
   1 -19  -1 2387.86 1492.08   2
  -1  19  -1 389.821 978.713   6
  -1  19   1 927.103 1024.58   6
   1 -19  -1-26.6889 1090.35   5
  -1  19  -3 6642.46 1086.88   6
   1 -19   3 8394.16 1540.32   2
   1 -19  -3 7531.88 1190.69   5
   1 -19   3 7697.57 1185.04   5
   1 -19  -3 4631.53 1585.05   2
  -1  19   3 6437.03 1107.33   6
  -1 -19   5 8619.54 1266.27   5
  -1  19  -5 10694.9 1184.19   6
   1 -19  -5 7573.24 1663.20   2
   1 -19   5 7060.88 1557.64   2
   1 -19   5 10226.0 1474.58   1
  -1  19   5 8827.29 1216.06   6
   1 -19   5 10255.0 1221.63   5
   1 -19  -5 10954.9 1241.79   5
  -1  19  -7 7290.02 1142.93   6
  -1  19   7 8540.67 1219.11   6
  -1 -19   7 10593.8 1307.45   5
   1 -19   7 7110.89 1220.60   5
   1  19  -7 7429.41 1123.42   6
   1 -19  -7 9345.29 1791.64   2
   1 -19  -7 8824.39 1217.69   5
   1 -19   7 6767.25 1537.97   2
   1 -19   9 5540.32 1507.36   1
  -1  19   9 6478.84 1185.67   6
   1 -19  -9 7655.18 1205.43   5
   1 -19   9 5496.03 1604.51   2
  -1 -19   9 8073.93 1296.42   5
  -1  19  -9 6886.66 1132.75   6
   1 -19   9 6034.23 1234.04   5
   1  19  -9 5578.06 1159.50   6
  -1 -19   9 9437.21 1773.92   1
   1 -19  11-3077.32 1527.18   8
  -1  19 -11-3386.46 1308.62   6
  -1 -19  11-2667.03 2010.49   1
  -1 -19  11-456.734 1357.69   5
   1 -19 -11-3900.02 1256.30   5
   1 -19  11-2813.90 1748.58   1
   1 -19  11-1822.20 1342.23   5
   1 -19  13 6982.73 1750.25   2
   1 -19  13 8211.32 1401.16   8
  -1 -19  13 9715.07 1453.38   5
  -1  19 -13 7651.02 1281.39   6
   1 -19  13 10052.7 1801.37   1
   1  19 -13 8448.47 1335.94   6
  -1  19 -13 3168.11 2172.90   4
   1 -19 -13 3995.45 1222.71   5
  -1 -19  13 7276.61 2080.27   1
  -1  19 -13 5677.26 1189.12   7
   1 -19  13 10387.0 1498.82   5
   1 -19  15 22355.4 1675.44   8
  -1 -19  15 15911.5 2355.40   1
  -1  19 -15 9751.39 2453.01   4
   1 -19  15 21989.0 2156.51   1
   1 -19  15 23632.5 1860.46   5
   1  19 -15 10979.4 2889.98   4
  -1  19 -15 21362.2 1615.59   6
   1  19 -15 23994.8 1701.65   6
   1 -19  15 13674.8 1983.36   2
  -1 -19  15 22648.0 1754.76   5
   1 -19 -15 21780.2 1624.64   5
  -1 -19  17 2213.98 1566.27   8
  -1 -19  17 6866.71 2285.31   1
   1 -19  17 7777.69 1633.14   5
   1  19 -17 50.0869 2504.52   4
  -1  19 -17 43.9354 2410.30   4
   1  19 -17 2980.51 1344.69   6
   1 -19  17 819.563 1749.19   2
   1 -19 -17 2495.35 1474.62   5
  -1 -19  17 6072.57 1581.34   5
  -1  19 -17 3291.66 1356.81   6
  -1  19 -17 2696.83 1320.68   7
   1 -19  17 5338.46 2017.70   1
   1 -19  17 4298.93 1385.25   8
  -1 -19  19 13118.2 1686.99   8
  -1  19 -19 14104.5 1545.30   7
  -1  19 -19 2152.42 2531.54   4
   1 -19 -19 4869.50 2014.83   5
   1 -19  19 14323.5 2032.28   2
  -1 -19  19 10688.1 2416.69   1
   1 -19  19 12872.5 1537.10   8
  -1  19 -19 13388.3 1530.40   6
   1  19 -19 13909.2 1583.57   6
   1 -19  19 9917.22 2167.85   1
   1 -19  19 13443.2 1731.64   5
   1  19 -19 5435.53 2703.73   4
  -1 -19  21 8740.13 2438.34   1
   1 -19  21 6318.57 1526.30   8
   1 -19  21 4064.68 2105.87   1
  -1 -19  21 5360.97 1621.39   8
  -1  19 -21 6136.53 1486.41   7
   1  19 -21 7216.49 1571.27   7
   1  19 -21 905.774 2542.17   4
  -1  19 -21 1600.55 2641.71   4
   1 -21   1 58.9791 1218.86   5
   1 -21  -1-3880.45 1741.87   2
   1 -21   1 120.778 1673.65   2
  -1  21  -1 908.543 1080.31   6
  -1  21   1-979.780 1132.39   6
   1 -21  -1-29.9342 1217.12   5
   1 -21   3 3547.73 1697.55   2
   1 -21   3 2410.85 1205.38   5
  -1  21  -3 2855.19 1168.18   6
   1 -21  -3 1023.77 1778.02   2
  -1  21   3 3350.52 1225.65   6
   1 -21  -3 5459.73 1338.21   5
  -1 -21   5 1169.96 1320.24   5
  -1  21  -5 1434.28 1233.60   6
   1 -21   5 273.483 1726.66   2
   1 -21  -5 3628.42 1292.30   5
   1 -21   5 3010.76 1255.69   5
  -1  21   5-123.694 1288.02   6
   1 -21  -5-579.087 1940.49   2
  -1  21  -7 9573.00 1382.58   6
   1 -21   9 5619.20 1377.05   5
  -1  21  -9 6007.77 1296.02   6
  -1 -21   9 4478.32 1427.68   5
   1 -21   9 1767.62 1744.20   2
   1 -21   9 2589.03 1717.47   1
   1 -21  -9 4495.30 1355.57   5
  -1 -21   9 5616.64 2049.82   1
  -1  21 -11 139.289 2400.21   4
  -1  21 -11-986.469 1246.57   6
  -1 -21  11 534.747 1343.60   5
   1 -21  11 2083.72 1698.65   1
   1 -21  11-617.125 1751.68   2
  -1 -21  11-3146.69 2076.60   1
   1  21 -11-63.6427 1132.43   6
   1 -21 -11-979.862 1174.84   5
   1 -21  11 794.398 1383.13   5
  -1 -21  13 3484.71 1472.82   5
  -1 -21  13 5959.30 2225.33   1
   1 -21  13 1746.01 1805.54   1
   1 -21  13-1474.29 1835.89   2
  -1  21 -13 88.5418 2280.70   4
  -1  21 -13 3356.92 1275.02   6
   1  21 -13 1265.36 1238.03   6
   1 -21  13 3170.50 1549.33   8
   1 -21 -13 3796.51 1278.99   5
   1 -21  13 2904.89 1518.82   5
   1 -21  17 8392.40 1749.42   5
   1 -21  17 4212.50 1533.72   8
   1 -21  17 2760.22 1987.23   2
  -1 -21  17 4882.85 2369.24   1
  -1  21 -17 6376.22 1445.97   6
  -1  21 -17 1045.92 2643.18   4
   1 -21  17 4594.62 2090.07   1
  -1 -21  17 6507.76 1744.30   5
   1 -21 -17-2138.97 1495.19   5
   1  21 -17 2560.92 3002.39   4
  -1  21 -17 4880.97 1405.97   7
  -1  21 -19 4211.48 1451.22   6
   1  21 -19 344.960 2867.55   4
   1 -21  19 2747.38 1554.17   8
   1 -21  19 1394.01 2048.84   2
  -1 -21  19 3268.65 1735.06   8
   1 -21  19 1799.55 2127.46   1
  -1  21 -19 49.6134 2623.41   4
  -1  21 -19 4572.79 1437.60   7
   1 -21  19 4983.12 1739.96   5
  -1 -21  19 4606.31 2434.51   1
   1 -23   1 32.7912 1390.98   5
   1 -23   1 1120.42 1888.48   2
   1 -23  -1 133.203 1423.73   5
  -1  23  -1 1722.32 1262.23   6
  -1  23   1-658.351 1309.20   6
   1 -23  -1-1976.98 1938.90   2
  -1  23  -3 1834.63 1296.95   6
   1 -23   3 1029.65 1381.03   5
  -1  23   3 1470.07 1270.40   6
   1 -23  -3 1520.62 1902.60   2
   1 -23  -3 1472.78 1386.03   5
   1 -23   3 2023.26 1882.24   2
  -1  23  -5 9052.20 1410.82   6
   1 -23   5 9193.38 1510.68   5
  -1  23   5 9406.63 1482.03   6
   1 -23  -5 10351.9 1528.28   5
   1 -23   7 3509.06 1417.10   5
  -1 -23   7 3449.28 1424.52   5
  -1  23  -7 2745.94 1342.61   6
   1 -23   7 2969.52 1907.05   2
  -1  23   7 4050.19 1364.69   6
   1 -23  -7 3865.00 1406.72   5
  -1 -23   9 5197.94 1487.92   5
   1 -23   9 3396.29 1970.07   2
  -1  23  -9 6142.89 1378.59   6
   1 -23   9 5558.85 1515.30   5
   1 -23  -9 6507.21 1363.60   5
   1 -23  13 173.222 1982.98   2
  -1  23 -13-1368.12 1378.15   6
  -1 -23  13 1267.97 1612.49   5
  -1 -23  13-1387.17 2462.36   1
   1 -23 -13-499.528 1214.49   5
   1 -23  13 34.5073 1644.67   5
  -1 -23  15 3585.90 2517.50   1
   1 -23  15 1351.62 2060.10   2
  -1  23 -15 1329.55 1417.56   6
  -1 -23  15 3939.78 1695.61   5
   1 -23  15 3585.76 1733.87   5
  -1 -23  17 3536.77 2599.39   1
  -1  23 -17-1888.73 1502.31   7
  -1 -23  17 1811.27 1820.76   5
   1 -23  17-3254.97 2117.80   2
  -1  23 -17 1566.97 1648.18   6
  -1  23 -17-418.782 2992.59   4
   1 -23  17 2878.48 1842.16   5
   1 -25  -5 2623.30 1562.42   5
   1 -25   5 432.088 2094.88   2
  -1  25  -5 632.149 1518.53   6
   1 -25   5 2474.47 1537.68   5
  -1  25   5 2659.26 1446.53   6
   1 -25   7 11769.2 1679.77   5
   1 -25  -7 9821.43 1608.04   5
   1 -25   7 7475.79 2190.36   2
  -1  25  -7 11074.0 1557.56   6
  -1  25   7 6730.80 1482.76   6
   1 -25   9 2992.97 2079.46   2
   1 -25   9 2432.08 1525.77   5
  -1 -25   9 4722.27 1570.21   5
   1 -25  -9 1791.07 1374.39   5
  -1  25  -9 1125.37 1437.13   6
   1 -25  11 3901.01 2149.59   2
  -1 -25  11 2977.23 1597.80   5
  -1  25 -11 2730.66 1478.72   6
   1 -25  11 2453.26 1614.36   5
   1 -25  13-2484.13 2260.49   2
  -1 -25  13 577.648 1684.49   5
  -1  25 -13-2050.56 1594.75   6
   1 -25  13-1148.16 1659.98   5
   1 -27   1-1638.35 1721.39   5
   1 -27  -1 202.101 1660.46   5
  -1  27  -1 38.9438 1467.35   6
  -1  27   1-1531.18 1520.31   6
   1 -27   1-54.3324 2197.69   2
   1 -27   3 4425.63 1724.58   5
   1 -27   3 53.3237 2255.15   2
  -1  27  -3 230.537 1466.46   6
  -1  27   3 788.706 1518.75   6
   1 -27  -3 361.683 1805.73   5
   1 -27  -5 8253.52 1780.60   5
   1 -27   5 6320.00 2350.54   2
  -1  27  -5 11845.5 1712.82   6
  -1  27   5 8533.79 1614.88   6
   1 -27   5 10525.5 1771.93   5
  -1  27  -7-1869.29 1582.80   6
   1 -27  -7-441.121 1539.84   5
   1 -27   7 2858.55 1677.60   5
   1 -27   7-208.954 2361.99   2
   2   0  -4-12.6456 347.964   4
   2   0  -6 2673.21 499.863   4
  -2   0   6 2685.58 345.315   8
  -2   0   6 2427.42 491.234   1
   2   0  -8-195.022 637.569   4
  -2   0   8-16.0226 604.243   1
  -2   0   8 68.8816 366.353   8
  -2   0  10 3298.53 502.169   8
  -2   0  10 3673.93 817.752   1
   2   0 -10 3345.99 811.954   4
  -2   0  12 447.822 920.655   1
  -2   0  14 38584.6 1732.29   8
  -2   0 -14 38672.6 1902.23   7
   2   0  14 39966.7 1812.34   8
   2   0  14 42493.5 1905.20   1
   2   0  16 260.617 729.311   8
  -2   0 -16-152.168 922.284   7
   2   0  16-181.366 829.170   1
  -2   0  16 320.909 1192.59   1
   2   0 -16 16.4928 689.951   7
  -2   0  16-825.262 735.838   8
  -2   0 -18 5107.11 1130.02   7
   2   0  18 5405.55 925.951   8
  -2   0  18 5036.82 886.491   8
   2   0  18 6146.78 1073.31   1
   2   0 -18 5460.79 890.252   7
  -2   0  18 4396.19 1399.68   1
   2   0 -20-397.048 907.753   7
   2   0  20-361.966 926.645   8
  -2   0  20 107.024 941.191   8
  -2   0 -20-1073.37 1182.72   7
   2   0  20-2007.01 1124.96   1
  -2   0  20-491.420 1497.35   1
   2   0 -22 25217.3 1567.53   7
  -2   0 -22 25296.7 1862.66   7
   2   0  22 24163.2 1549.19   8
  -2   0  22 26656.9 2129.98   1
  -2   0  22 24782.2 1557.28   8
   2   0  22 22300.8 1719.82   1
  -2   0 -24 183.452 1511.89   7
   2   0  24-828.470 1148.00   8
  -2   0  24 616.722 1797.21   1
  -2   0  24-1634.16 1173.59   8
   2   0 -24-477.356 1177.07   7
   2   0  24-35.5014 1280.94   1
   2   0 -26 9754.73 1472.28   7
   2   0  26 10073.2 1377.51   8
  -2   0  26 10566.1 2037.76   1
   2   0  26 8106.25 1597.49   1
  -2   0 -26 8958.29 1741.62   7
  -2   0  26 11750.5 1430.43   8
   2   0 -28 830.068 1427.08   7
   2   0  28-501.997 1306.09   8
  -2   0  28 470.862 1338.12   8
  -2   0 -28 2483.03 1836.15   7
  -2   0  28-370.334 2021.91   1
   2   0  28 82.2169 1545.67   1
   2   0  30-5604.30 2004.81   1
   2   0 -30 553.849 1642.17   7
  -2   0  30 1250.42 1471.44   8
  -2   0  30-1979.75 2298.70   1
  -2   2   2 12671.7 534.688   3
  -2   2   4 55492.2 2050.04   3
   2  -2  -4 55349.7 2117.21   4
  -2   2   4 54474.8 2078.40   8
   2  -2  -6 2922.18 349.767   5
  -2   2   6 3256.79 335.083   8
   2   2  -6 2924.22 533.671   4
  -2  -2   6 3342.56 385.481   8
  -2   2   6 3197.63 215.526   3
   2  -2  -6 3507.92 506.804   4
  -2   2   6 3475.10 494.889   1
   2  -2  -6 3280.10 244.612   2
   2  -2   8 33298.4 1461.50   8
   2   2  -8 37672.0 1617.80   4
   2  -2  -8 34258.1 1366.73   5
   2  -2  -8 35840.3 1555.96   4
  -2   2   8 35205.9 1291.22   3
   2  -2  -8 34661.2 1308.36   2
  -2   2   8 32116.6 1400.91   8
  -2   2  -8 34916.5 1504.85   7
  -2  -2   8 35683.8 1608.53   1
  -2   2   8 32205.3 1553.82   1
  -2  -2   8 31623.8 1439.18   8
  -2   2 -10-322.074 550.303   7
   2   2 -10 653.661 834.098   4
   2  -2  10 231.108 459.630   8
  -2  -2  10 290.538 460.402   8
   2  -2 -10 397.278 433.733   7
   2  -2  10 52.8138 557.638   1
  -2  -2  10-187.290 785.072   1
  -2   2  10 567.581 764.617   1
  -2   2  10 62.8984 449.510   8
   2  -2 -12 18372.5 956.920   7
  -2   2  12 18124.5 1256.74   1
  -2   2  12 18804.5 967.852   8
   2   2 -14 4007.96 1149.66   4
   2  -2  14 3194.70 654.278   8
  -2   2 -14 5637.97 830.582   7
  -2  -2  14 4949.30 729.983   8
  -2  -2  14 4671.52 1133.66   1
   2  -2  14 4386.55 831.089   1
  -2  -2  16 29421.2 1453.80   8
   2   2 -16 29737.1 1453.56   7
   2  -2 -16 29012.8 1419.25   7
  -2   2  16 30309.2 1434.94   8
   2   2  16 33882.6 1645.96   8
  -2   2  16 26730.8 1797.98   1
  -2   2 -16 29607.6 1587.22   7
  -2  -2 -16 22244.5 1739.27   7
  -2  -2  16 26624.7 1825.86   1
   2  -2  16 28747.8 1444.32   8
   2   2 -16 28736.9 1880.35   4
   2  -2  16 24788.7 1550.08   1
   2  -2  18 559.999 955.792   1
  -2   2 -18 2260.02 1025.88   7
  -2  -2 -18 1102.24 1367.53   7
  -2  -2  18 1333.28 849.506   8
  -2   2  18 1085.53 827.094   8
   2  -2 -18 167.444 873.402   7
   2   2  18 2142.61 1010.56   8
   2   2 -18 2240.43 823.185   7
   2   2 -18 764.156 1499.01   4
  -2  -2  18 1443.33 1418.42   1
   2  -2  18 2857.21 789.978   8
  -2   2  18 337.565 1389.89   1
   2   2 -20 9766.94 1109.13   7
  -2   2  20 11179.8 1101.66   8
   2   2  20 10885.4 1213.73   8
   2  -2  20 9405.73 1030.41   8
   2  -2 -20 9173.31 1102.33   7
   2   2 -20 6260.15 1752.74   4
  -2   2 -20 11542.8 1338.04   7
  -2  -2 -20 9445.38 1597.79   7
   2  -2  20 6011.59 1208.13   1
  -2  -2  20 11125.3 1108.72   8
  -2   2  20 11338.9 1630.88   1
  -2  -2  20 11744.5 1725.34   1
   2  -2 -22-623.345 1069.59   7
   2   2 -22-3539.41 1887.03   4
  -2  -2  22-386.151 1077.99   8
   2   2  22-802.782 1125.47   8
   2  -2  22 901.264 972.477   8
  -2   2 -22 2686.71 1301.19   7
  -2  -2 -22 618.643 1618.98   7
   2  -2  22 95.2525 1191.37   1
   2   2 -22-1370.73 1031.97   7
  -2  -2  22 979.254 1626.97   1
  -2   2  22 620.256 1030.48   8
  -2   2  22-1326.63 1596.24   1
   2   2  24 20641.8 1610.94   8
   2  -2  24 18818.7 1453.88   8
  -2  -2 -24 20485.2 2112.21   7
   2  -2 -24 18977.6 1551.82   7
   2   2 -24 15919.2 1488.50   7
   2   2 -24 17664.9 2324.27   4
  -2   2  24 20387.3 1479.26   8
  -2   2 -24 18431.5 1768.62   7
  -2  -2  24 16092.2 2098.59   1
  -2   2  24 22827.4 2057.92   1
  -2  -2  24 17525.5 1519.37   8
   2  -2  24 17045.6 1662.93   1
  -2  -2  26 28.1232 1254.44   8
  -2   2 -26 516.462 1491.72   7
  -2  -2 -26 1935.17 1941.44   7
  -2   2  26 541.219 1211.66   8
   2   2 -26-28.9333 1261.27   7
   2  -2 -26 794.577 1391.47   7
   2   2  26-176.814 1276.25   8
  -2   2  26 1470.55 1856.96   1
   2  -2  26 814.734 1476.93   1
   2  -2  26 107.206 1185.74   8
  -2  -2  26 179.592 1880.28   1
   2   2 -26 144.271 2260.19   4
  -2   2  28 3569.06 1362.07   8
  -2   2 -28 2080.79 1713.39   7
   2   2  28 1249.54 1419.78   8
   2   2 -28 4160.40 1525.02   7
   2   2 -28 470.826 2381.43   4
   2  -2 -28 967.937 1446.59   7
  -2  -2  28 4651.84 2124.10   1
  -2  -2  28 2430.42 1342.40   8
   2  -2  28 1769.48 1268.56   8
  -2   2  28 1056.24 1909.82   1
  -2  -2 -28 3066.25 2114.05   7
   2  -2  28 159.432 1508.08   1
  -2  -2 -30 20766.3 3149.05   7
   2  -2 -30 12464.6 1859.75   7
  -2   4   0 94.3307 170.621   3
   2  -4   0 118.424 236.936   5
   2  -4   0 29.6075 169.277   2
   2  -4   2 100885. 3915.34   5
  -2   4  -2 104619. 3854.38   3
   2  -4  -2 104967. 3858.86   2
  -2   4   2 104451. 3854.28   3
   2  -4  -2 104265. 3900.00   5
   2  -4   2 106302. 3867.46   2
   2  -4   4 42679.3 1731.52   8
  -2   4  -4 46093.4 1792.99   7
  -2   4   4 44529.8 1711.17   3
  -2   4  -4 42708.1 1705.90   3
   2  -4  -4 45493.9 1749.68   5
  -2   4   4 46029.1 1690.17   8
  -2   4   4 47372.3 1741.08   1
   2  -4  -4 44958.3 1714.05   2
   2  -4   4 40868.5 1789.42   5
   2  -4  -4 47088.2 1734.59   4
   2  -4   6 483.261 407.025   1
  -2   4   6 106.544 268.696   3
  -2   4   6 344.718 278.228   8
   2  -4   6 411.802 329.446   8
   2  -4  -6 593.742 463.683   4
  -2   4  -6 402.131 347.156   7
  -2  -4   6 621.862 418.236   8
  -2   4   6 317.850 469.383   1
  -2   4  -6 407.950 248.912   3
   2   4  -6 349.780 590.092   4
   2  -4   6 506.492 503.975   5
   2  -4  -6 324.434 286.023   2
   2  -4  -6 134.506 321.215   5
   2  -4  -8-308.570 400.075   2
   2  -4   8-200.886 396.463   8
   2   4  -8 422.585 738.050   4
  -2   4   8-169.270 619.279   1
   2  -4   8-615.173 512.258   1
  -2   4   8 428.820 354.175   6
   2  -4  -8 323.393 348.486   7
  -2   4   8 253.900 314.037   3
  -2   4  -8-380.538 466.674   7
  -2  -4   8 620.348 473.939   8
   2  -4  -8 28.2702 361.386   5
  -2   4  -8 211.268 320.876   3
  -2   4   8 176.777 358.504   8
  -2  -4   8-722.939 719.418   1
   2  -4 -10 17153.0 858.070   5
   2  -4  10 17891.9 952.103   8
   2  -4 -10 18406.1 906.104   7
  -2  -4  10 19823.6 1260.01   1
   2  -4 -10 19929.8 918.374   2
  -2   4  10 19368.6 844.055   6
  -2   4  10 19645.1 912.852   8
  -2  -4  10 18395.4 1007.30   8
   2  -4  10 19685.3 1081.61   1
   2   4 -10 19846.9 1291.78   4
  -2   4  10 21060.3 1159.80   1
  -2   4 -10 18807.7 1007.70   7
   2  -4 -12 3464.75 486.834   5
  -2   4  12-1072.47 468.970   6
  -2   4  12 3441.47 636.070   8
  -2  -4  12-919.929 728.920   8
  -2  -4  12 1716.64 438.004   5
  -2  -4  14 70283.5 2680.50   8
   2  -4  14 68923.4 2647.24   8
  -2   4  14 62817.5 2463.60   6
   2   4 -14 68121.3 3001.39   4
  -2   4 -14 70523.9 2723.83   7
   2  -4 -14 65041.9 2471.98   5
  -2  -4  14 62666.6 2449.18   5
  -2  -4  14 69906.8 2952.73   1
   2  -4  14 64887.1 2746.92   1
  -2   4  16 519.180 746.143   8
  -2  -4  16 19.0233 777.031   8
   2  -4  16-17.7655 712.736   8
   2   4 -16 607.361 1412.11   4
  -2   4  16 993.335 1148.55   1
   2  -4 -16-166.574 754.265   7
  -2   4 -16 394.719 869.297   7
   2  -4 -16 30.2979 386.524   5
   2  -4  16 391.285 914.245   1
  -2  -4  16 474.307 1274.51   1
  -2  -4  16 311.352 300.151   5
   2  -4  18-1976.70 1113.04   1
  -2   4  18-2192.64 922.034   8
  -2   4  18-3899.88 1390.43   1
   2  -4 -18-1756.87 948.313   7
  -2  -4  18-4529.72 1580.59   1
  -2   4 -18-2994.18 1102.46   7
   2  -4  18-2053.18 846.596   8
  -2   4  20 484.879 1459.90   1
   2  -4  20 234.468 905.593   8
   2   4 -20-907.998 924.667   7
   2   4 -20 646.977 1734.72   4
  -2  -4  20 344.736 1004.29   8
  -2   4 -20 734.169 1140.25   7
  -2   4  20 594.445 917.525   8
   2  -4 -20-1181.90 995.825   7
   2  -4  20-207.935 1173.94   1
  -2  -4  20 759.006 1613.19   1
   2  -4  22 18998.5 1347.09   8
   2   4  22 13430.6 1517.49   8
   2  -4  22 16328.5 1596.50   1
  -2   4  22 17311.3 1341.95   8
   2   4 -22 15111.6 1367.05   7
   2   4 -22 16288.1 2102.95   4
  -2   4 -22 16037.0 1524.55   7
  -2   4  22 16978.4 1833.78   1
  -2  -4  22 15629.2 1394.13   8
  -2  -4  22 13550.8 1995.84   1
   2  -4 -22 16821.5 1401.80   7
  -2  -4  24 474.994 1839.43   1
   2   4  24 31.3299 1288.39   8
   2   4 -24 237.884 1143.79   7
   2   4 -24 134.546 2032.59   4
  -2   4 -24-822.627 1381.37   7
   2  -4  24 74.5750 1060.60   8
   2  -4 -24 355.045 1263.01   7
  -2  -4  24 915.817 1208.58   8
  -2   4  24 1569.17 1657.24   1
  -2   4  24-24.7817 1162.22   8
   2  -4  24 518.853 1413.64   1
  -2   4  26 6698.33 1852.35   1
  -2   4  26 6178.05 1335.40   8
  -2   4 -26 4752.77 1667.24   7
   2  -4 -26 4802.31 1415.86   7
   2  -4  26 5578.50 1558.96   1
   2   4 -26 11416.5 2421.68   4
   2   4 -26 4296.16 1355.02   7
   2  -4  26 9021.07 1273.96   8
  -2  -4  26 5149.13 1963.79   1
  -2  -4  26 7655.30 1421.37   8
   2   4  26 9012.72 1516.90   8
   2  -4 -28-1324.38 1486.37   7
  -2   4  28-1405.16 1878.76   1
  -2  -4  28 492.206 1409.08   8
  -2   4  28-86.5230 1310.55   8
  -2   4 -28-845.571 1588.18   7
   2   4  28-912.804 1445.89   8
   2  -4  28 318.389 1640.85   1
  -2  -4  28 48.5747 2096.69   1
   2   4 -28-945.549 2388.48   4
   2  -4  28 28.4636 1246.13   8
   2   4 -28-1650.21 1417.93   7
  -2   6   0 88336.2 3458.95   3
   2  -6   0 96367.9 3511.27   5
   2  -6   0 94055.3 3466.80   2
   2  -6   2 29253.3 1090.56   8
   2  -6   2 28003.4 1157.94   2
  -2   6  -2 27547.6 1160.78   3
   2  -6   2 28659.0 1218.68   5
   2  -6  -2 27949.8 1197.86   5
   2  -6  -2 27604.1 1173.29   2
  -2   6  -2 27618.7 1111.86   7
   2  -6  -4 7690.80 560.182   2
  -2   6  -4 7408.10 477.529   7
  -2   6  -4 8620.36 504.808   3
  -2   6   4 7614.62 552.714   6
   2  -6   4 8395.37 506.969   2
   2  -6   4 8259.08 591.401   5
   2  -6  -4 8220.92 560.347   5
   2  -6   4 8510.01 534.261   1
   2  -6   4 8524.04 462.847   8
   2  -6  -6 1700.24 293.979   7
  -2   6   6 1635.28 471.161   1
  -2   6   6 1472.50 298.426   8
  -2   6  -6 2251.48 406.116   7
  -2   6   6 1843.37 433.215   6
   2  -6   6 1700.81 488.826   1
  -2   6  -6 1694.10 373.189   3
   2  -6  -6 1277.67 479.378   2
   2  -6   6 1847.51 375.272   8
   2  -6   6 1880.84 505.217   5
   2  -6   6 1651.56 380.680   2
   2  -6  -6 1328.84 431.947   5
   2  -6   8 28821.0 1239.06   8
  -2   6  -8 29706.8 1191.98   3
   2  -6   8 29521.3 1215.94   2
  -2   6   8 28002.1 1224.48   6
  -2   6   8 28846.2 1179.88   8
   2  -6   8 27963.2 1332.08   5
   2  -6  -8 29756.8 1289.89   2
  -2   6   8 28180.2 1315.93   1
   2  -6   8 29091.5 1343.68   1
  -2  -6   8 31454.1 1358.63   8
   2  -6  -8 27507.1 1183.50   7
  -2   6  -8 27889.6 1271.25   7
   2   6  -8 24604.9 1494.34   4
   2  -6  -8 26327.9 1223.79   5
   2  -6  10 8344.06 823.114   1
   2  -6  10 9215.52 687.601   8
   2  -6 -10 7468.50 624.819   7
   2  -6 -10 8429.84 754.204   2
  -2   6  10 8630.16 597.463   6
  -2   6  10 8947.32 624.503   8
  -2   6 -10 9156.18 743.059   7
   2  -6  10 8675.00 839.166   5
  -2   6 -10 9268.27 574.499   3
   2  -6  10 9469.25 596.551   2
   2  -6 -10 8641.60 634.805   5
  -2  -6  12 174270. 6224.36   8
  -2   6  12 163021. 6125.12   8
  -2   6 -12 163097. 6083.00   3
  -2   6  12 163961. 6083.17   6
   2  -6 -12 157551. 6137.60   7
  -2  -6  12 162882. 6403.04   1
   2  -6  12 164088. 6331.78   5
   2  -6  12 161612. 6094.50   2
   2  -6 -12 167608. 6095.13   5
  -2  -6  12 166199. 6081.79   5
   2  -6 -12 169046. 6172.98   2
  -2   6  12 157668. 6239.15   1
   2   6 -12 176794. 6429.44   4
  -2  -6  14 2062.41 767.365   8
   2  -6  14 2640.60 692.127   8
  -2   6 -14 2286.29 786.084   7
  -2   6 -14 2000.15 510.622   3
  -2  -6  14 2548.64 1224.58   1
   2  -6  14 2515.65 894.026   1
  -2  -6  14 2582.21 538.526   5
  -2   6  14 1814.53 502.352   6
   2  -6  14 1837.89 529.085   2
   2   6 -14 1969.08 1299.01   4
   2  -6 -14 1645.80 570.402   5
   2  -6  16 2014.87 787.959   8
   2  -6  16 2308.38 1031.43   1
  -2   6  16 2802.75 792.736   8
   2   6 -16 4040.12 1510.48   4
  -2  -6  16 3770.87 1364.03   1
  -2  -6  16 2515.21 558.788   5
  -2  -6  16 1784.46 819.304   8
   2  -6  16 2117.12 591.303   2
   2  -6 -16 3905.22 849.381   7
  -2   6  16 1855.17 1116.36   1
  -2   6 -16 2130.69 889.536   7
   2  -6 -16 2685.90 610.160   5
  -2   6  18-2088.59 1309.92   1
  -2  -6  18-415.065 961.579   8
   2  -6  18-1363.37 1208.85   1
   2  -6  18-986.065 869.971   8
   2  -6 -18-1538.02 1010.37   7
  -2   6 -18-1890.66 1056.31   7
  -2  -6  18-1735.94 1661.48   1
  -2   6  18-2297.63 963.510   8
   2  -6  18-1224.29 667.484   2
   2  -6 -18-454.404 655.180   5
   2  -6  20 2255.14 953.953   8
  -2   6  20 2003.50 1006.99   8
  -2   6 -20 1320.43 1125.76   7
   2   6 -20 1246.00 964.145   7
   2  -6 -20 3346.84 1112.49   7
   2   6 -20 2070.84 1703.17   4
  -2  -6  20 5000.25 1734.73   1
  -2  -6  20 2377.30 1079.16   8
   2  -6  20 1858.61 734.891   2
  -2   6  20 3444.18 1391.91   1
   2  -6  20 2427.89 1276.42   1
  -2   6  22-3160.63 1604.17   1
  -2  -6  22 25.7790 1225.25   8
  -2   6 -22-3367.72 1379.27   7
   2  -6  22-2547.27 1479.08   1
  -2   6  22-1192.72 1115.08   8
   2  -6  22-855.183 1123.07   8
   2   6 -22-3769.85 2077.18   4
   2  -6 -22-2917.43 1375.51   7
  -2  -6  22 423.430 1879.00   1
   2   6 -22 24.9177 1116.19   7
   2   6 -24 13256.7 2324.81   4
  -2   6 -24 16020.7 1661.33   7
   2   6 -24 18100.1 1514.80   7
   2  -6  24 14131.3 1381.42   8
   2  -6 -24 14252.5 1551.61   7
  -2  -6  24 13329.2 1456.53   8
  -2   6  24 16495.2 1449.21   8
  -2   6  24 16941.9 1810.27   1
   2  -6  24 15182.0 1708.55   1
  -2  -6  24 14769.9 2210.19   1
  -2  -6  28 5590.22 1492.68   8
   2   6 -28 1644.61 2462.38   4
   2   6 -28 2513.06 1496.59   7
   2  -6 -28 2186.92 1581.67   7
  -2   6  28 5931.41 1446.27   8
  -2   6  28 3865.44 1831.79   1
   2  -6  28 5019.26 1345.95   8
  -2  -6  28 6421.98 2337.14   1
   2  -6  28 5922.11 1683.89   1
  -2   6 -28 4311.04 1673.73   7
   2  -8   0 524.128 466.213   2
  -2   8   0 26.3010 453.772   6
   2  -8   0 78.8451 440.781   5
   2  -8   2 14169.0 590.737   8
  -2   8   2 14143.2 790.445   6
  -2   8  -2 13007.2 608.398   7
   2  -8   2 13994.8 809.440   5
   2  -8  -2 13479.7 786.576   5
   2  -8   2 12067.9 757.398   2
   2  -8  -2 13859.3 793.568   2
   2  -8   2 14228.0 668.410   1
  -2   8  -2 15594.2 812.936   6
   2  -8   4 1254.75 461.031   2
   2  -8   4 1453.86 333.059   8
   2  -8  -4 1119.12 576.602   2
   2  -8   4 1163.82 482.125   1
  -2   8  -4 1092.45 349.577   7
  -2   8   4 1002.74 484.603   6
  -2   8  -4 1483.13 454.848   3
   2  -8   4 1280.16 503.953   5
   2  -8  -4 1242.76 496.402   5
  -2   8  -6 1709.36 438.891   7
   2  -8  -6 1555.53 340.541   7
   2  -8  -6 1441.63 634.965   2
   2  -8   6 1412.89 582.276   1
  -2   8   6 1321.12 336.756   1
  -2   8   6 1953.89 507.046   6
   2  -8   6 1707.55 435.715   8
  -2   8  -6 1298.06 509.827   3
  -2   8   6 1433.88 315.631   8
   2  -8   6 2755.30 605.909   5
   2  -8   6 1176.52 499.894   2
   2  -8  -6 1243.10 519.943   5
   2  -8  -8 2505.06 568.443   5
   2  -8   8 3064.72 548.034   2
  -2   8   8 2773.41 530.748   1
  -2   8  -8 2846.64 557.167   7
   2  -8  -8 4112.53 479.937   7
   2  -8  -8 3906.22 733.136   2
  -2   8   8 3080.34 567.218   6
  -2   8   8 3013.14 434.833   8
  -2   8  -8 3036.93 535.362   3
   2  -8   8 3106.89 696.584   1
   2  -8   8 3183.23 501.096   8
   2  -8   8 3093.89 653.876   5
   2  -8  10 159517. 5646.92   8
  -2   8 -10 153415. 5662.72   7
  -2   8  10 153003. 5583.74   8
   2  -8 -10 145065. 5612.30   7
  -2   8 -10 151710. 5605.80   3
   2  -8  10 147820. 5707.12   5
   2  -8  10 153177. 5624.72   2
  -2  -8  10 151005. 5629.51   5
   2  -8 -10 146036. 5721.81   2
   2  -8  10 145591. 5746.66   1
  -2   8  10 148813. 5623.67   6
  -2   8  10 146305. 5674.76   1
   2  -8 -10 148302. 5645.52   5
  -2  -8  12 236.016 577.797   5
  -2  -8  12 579.574 772.278   8
  -2  -8  12 1458.78 1164.78   1
  -2   8  12 424.681 550.569   6
  -2   8  12 651.938 557.067   8
  -2   8  12 928.937 783.025   1
   2  -8 -12 238.976 622.114   7
   2  -8 -12 375.111 630.270   5
   2  -8 -12 488.862 891.313   2
  -2   8 -12 594.834 524.685   3
   2  -8  12 34.9735 572.541   2
   2  -8  12 2170.74 807.012   5
   2   8 -12-28.7175 1161.01   4
   2  -8  14 27539.0 1424.96   8
  -2   8 -14 27983.6 1478.60   7
   2  -8 -14 28445.6 1425.83   7
  -2   8  14 29948.2 1338.83   6
  -2  -8  14 29330.2 1504.41   8
   2  -8 -14 31187.8 1381.39   5
  -2   8 -14 28389.6 1280.02   3
   2   8 -14 29262.4 1930.82   4
  -2  -8  14 26759.8 1881.84   1
   2  -8  14 30014.4 1612.08   5
   2  -8  14 25724.5 1319.64   2
  -2  -8  14 27473.6 1346.09   5
   2  -8 -14 31345.6 1689.35   2
   2  -8  14 26944.6 1624.97   1
  -2   8  14 27710.7 1541.92   1
   2  -8  16-212.058 684.653   2
   2  -8 -16 482.919 757.519   5
  -2  -8  16-113.153 710.230   5
  -2  -8  16-1799.05 1490.62   1
  -2   8  16-758.951 816.165   8
   2  -8  16 804.543 835.200   8
  -2  -8  16-215.716 929.656   8
  -2   8  16 750.233 1063.63   1
   2  -8 -16-74.1960 879.230   7
  -2   8 -16 369.973 587.470   3
   2   8 -16-637.771 1554.84   4
   2  -8  16-217.958 1250.63   5
  -2   8 -16 227.181 927.079   7
   2  -8  16 433.091 1124.30   1
   2  -8 -18 1501.29 807.767   5
  -2  -8  18 254.128 985.551   8
  -2   8  18-333.130 919.262   8
   2  -8  18 530.307 922.021   8
   2  -8 -18 2442.76 1020.95   7
   2   8 -18 2013.29 1720.34   4
  -2   8 -18-512.697 1005.77   7
  -2   8  18 513.730 1175.77   1
  -2  -8  18 2864.44 1647.49   1
   2  -8  18-202.845 737.910   2
  -2  -8  18-268.919 707.591   5
   2  -8  18 593.580 1215.44   1
   2  -8  20 454.385 1331.01   1
  -2  -8  20-1090.12 1059.36   8
  -2   8  20 1300.49 1041.73   8
   2   8 -20-125.336 1844.70   4
  -2   8 -20 827.711 1133.79   7
   2  -8  20 423.803 795.388   2
  -2   8  20 1486.38 1319.89   1
  -2  -8  20 1915.90 1775.17   1
   2  -8 -20 314.607 1140.18   7
   2  -8  20 367.290 993.982   8
   2   8 -20 239.950 1059.57   7
   2  -8  22 2807.69 1147.90   8
   2   8 -22-848.163 2170.61   4
   2  -8 -22-1161.12 1415.82   7
  -2   8 -22-1829.92 1438.76   7
  -2  -8  22 1707.73 2000.86   1
   2   8 -22 5044.76 1247.63   7
  -2   8  22 528.430 1484.76   1
  -2  -8  22 1658.19 1201.64   8
  -2   8  22 3400.78 1187.99   8
   2  -8  22 1743.77 1545.40   1
  -2  -8  24 1853.82 1275.66   8
   2   8 -24 2291.14 2255.51   4
  -2   8  24 1923.91 1243.70   8
   2   8 -24 2041.40 1261.20   7
   2  -8  24-525.133 1564.51   1
  -2   8 -24 2091.87 1376.58   7
   2  -8 -24 1044.92 1382.90   7
   2  -8  24 1421.78 1178.12   8
  -2   8  24 1456.41 1508.76   1
  -2  -8  24 981.263 2011.91   1
  -2  -8  26 21890.4 1753.62   8
   2   8 -26 18409.3 2671.87   4
  -2   8 -26 16222.9 1823.99   7
   2   8 -26 20962.6 1707.22   7
   2  -8  26 15970.1 1991.91   1
  -2   8  26 19158.1 1691.54   8
  -2   8  26 12719.3 1944.13   1
   2  -8  26 20098.4 1632.04   8
   2  -8 -26 18083.5 1825.36   7
  -2  -8  26 16117.2 2501.23   1
  -2  -8  28 1380.35 2220.99   1
   2  -8  28 1048.95 1287.06   8
   2   8 -28 1051.98 1426.41   7
   2  -8 -28 1371.23 1621.40   7
  -2   8  28 1565.12 1402.25   8
   2  -8  28 2110.41 1766.55   1
  -2   8 -28 1696.11 1674.96   7
  -2  -8  28 904.469 1449.15   8
  -2   8  28-1637.07 1681.95   1
  -2  10   0 26855.2 1233.43   6
   2 -10   0 24490.6 1247.03   2
   2 -10   0 23983.0 1216.53   5
  -2  10   2 1503.25 570.198   6
  -2  10  -2 1536.60 552.749   4
   2 -10   2 1418.03 333.293   8
  -2  10  -2 1193.47 280.204   7
   2 -10  -2 693.291 648.533   2
   2 -10   2 1465.45 604.951   2
  -2  10  -2 1262.46 560.203   6
   2 -10   2 1296.87 439.341   1
   2 -10   2 1662.55 595.618   5
   2 -10  -2 1170.16 545.453   5
  -2  10  -4 8027.65 739.362   6
  -2  10  -4 7861.55 810.128   4
  -2  10  -4 7868.07 507.436   7
   2 -10   4 7220.79 749.254   2
  -2  10   4 7590.13 705.786   6
   2 -10  -4 7417.18 709.053   5
   2 -10  -4 7852.02 833.233   2
   2 -10   4 7919.93 664.531   1
   2 -10   4 7801.53 511.617   8
   2 -10   6 712.398 686.996   1
  -2  10  -6 445.262 479.080   7
   2 -10  -6-771.105 839.242   2
  -2  10   6 130.031 617.379   6
  -2  10  -6 246.603 684.386   6
   2 -10   6 1678.28 457.199   8
  -2  10   6 733.040 340.075   8
   2 -10   6 1247.71 642.986   2
   2 -10  -6 1954.41 629.030   5
  -2  10   8 24198.2 1039.09   8
  -2  10  -8 21812.4 1114.26   7
  -2  10   8 22079.6 1187.13   6
  -2  10  -8 22109.4 1259.70   6
   2 -10  -8 23399.6 1232.40   5
   2 -10   8 24132.2 1252.47   2
   2 -10  -8 23829.0 1388.62   2
   2 -10   8 25221.7 1125.26   8
   2 -10   8 21468.3 1307.88   1
   2 -10 -10 2838.70 743.609   5
  -2 -10  10 2800.32 892.352   8
   2  10 -10 2702.55 1313.24   4
  -2  10  10 1875.45 553.974   8
   2 -10 -10 3631.52 755.191   7
  -2  10 -10 2175.35 645.778   7
   2 -10 -10 2946.27 979.922   2
  -2 -10  10 2286.15 659.599   5
  -2  10  10 2114.60 660.458   6
   2 -10  10 2987.59 911.304   1
  -2 -10  10 1671.89 1124.47   1
   2  10 -12 96155.2 4066.81   4
   2 -10 -12 96560.2 3714.90   7
  -2  10  12 89368.3 3679.09   6
   2 -10  12 102884. 3705.77   8
   2 -10 -12 97390.0 3861.83   2
  -2 -10  12 88778.4 3975.91   1
   2 -10 -12 97190.3 3698.08   5
  -2 -10  12 94742.3 3677.83   5
  -2  10  12 91444.3 3616.34   8
  -2 -10  12 99922.7 3818.88   8
  -2  10  12 89971.4 3678.35   1
  -2 -10  14 3455.18 1433.43   1
  -2  10 -14 3546.84 890.620   7
   2 -10 -14 3019.15 875.324   7
   2 -10  14 1735.54 1136.76   1
  -2 -10  14 3662.41 821.335   5
  -2  10  14 4530.98 779.500   6
   2  10 -14 3197.88 1467.70   4
   2 -10 -14 3728.73 820.890   5
   2 -10  14 4480.34 839.019   8
  -2 -10  14 3667.60 954.727   8
  -2  10  14 3628.38 884.671   1
   2 -10 -14 3270.84 1297.52   2
   2 -10 -16 5499.24 920.237   5
   2 -10  16 5132.56 939.389   8
  -2  10  16 4527.96 899.192   8
   2  10 -16 4972.22 1676.61   4
  -2 -10  16 4504.35 1614.73   1
  -2  10 -16 6066.66 1022.63   7
  -2 -10  16 5455.24 1029.05   8
   2 -10  16 3971.16 1284.23   1
  -2 -10  16 4271.82 886.576   5
  -2 -10  18 28.6935 885.199   5
   2 -10  18-836.626 979.401   8
  -2  10  18 1119.97 1199.12   1
   2  10 -18 801.199 1838.08   4
  -2 -10  18-1528.75 1674.57   1
   2 -10 -18 983.472 1074.90   7
  -2 -10  18 818.069 1083.84   8
  -2  10  18-657.318 932.950   8
  -2  10 -18 741.535 1060.62   7
   2 -10  18 315.225 1380.23   1
   2 -10 -18 447.018 916.925   5
  -2 -10  20-1480.76 1888.41   1
   2 -10  20-1196.78 1097.78   8
  -2  10 -20-1929.71 1305.76   7
   2 -10 -20-1937.74 1304.90   7
  -2 -10  20 579.170 1163.17   8
  -2  10  20-2745.08 1391.12   1
  -2  10  20-766.312 1113.15   8
   2 -10  20-1420.15 1558.69   1
   2  10 -20-129.879 1962.10   4
  -2 -10  22 4427.89 1302.24   8
   2  10 -22 557.516 2220.38   4
  -2  10 -22 3930.69 1318.96   7
   2 -10 -22 4794.10 1378.20   7
   2  10 -22 5071.64 1256.34   7
   2 -10  22 5891.42 1176.71   8
  -2 -10  22 5657.31 2121.51   1
  -2  10  22 2638.62 1442.07   1
   2 -10  22 4242.01 1608.82   1
  -2  10  22 5386.06 1240.70   8
   2  10 -24 27074.8 1827.67   7
   2  10 -24 23665.0 2773.62   4
   2 -10 -24 21235.7 1951.27   7
  -2  10 -24 23652.2 1864.57   7
  -2 -10  24 26130.3 1845.18   8
  -2 -10  24 25243.2 2601.32   1
   2 -10  24 27546.3 1788.22   8
  -2  10  24 27535.0 1776.40   8
   2 -10  24 23820.4 2152.75   1
  -2  10  24 19058.7 1968.97   1
  -2  10  26-549.010 1576.64   1
   2 -10  26 1069.38 1721.11   1
   2 -10 -26 1227.16 1622.93   7
   2  10 -26 2018.38 1404.92   7
  -2  10 -26 2240.02 1559.81   7
  -2  10  26 1023.28 1379.64   8
  -2 -10  26 31.3794 1418.62   8
  -2 -10  26-3804.96 2232.94   1
   2 -10  26-86.2887 1302.46   8
   2  10 -26-1775.53 2372.24   4
  -2 -10  28-4818.08 2601.52   1
  -2  10  28 4421.22 1613.02   8
   2  10 -28 3418.32 1676.82   7
  -2  10  28 2918.31 1864.55   1
  -2  10 -28 5170.36 1763.02   7
   2 -10 -28 2576.19 1950.37   7
   2 -10  28 4279.53 1488.61   8
   2 -10  28-2615.84 1932.36   1
  -2  12  -2 24989.8 1440.77   4
   2 -12   2 27436.0 1424.84   5
   2 -12  -2 28758.4 1397.74   5
   2 -12   4 998.407 487.937   8
  -2  12  -4 297.088 419.497   7
   2 -12  -4 1867.26 698.605   5
  -2  12  -4-535.270 866.981   4
   2 -12   4 1287.92 672.168   1
   2 -12   4 769.040 719.594   5
  -2  12   6 647.879 358.476   8
  -2  12  -6 1272.83 495.900   7
   2 -12   6 857.239 514.395   8
   2 -12   6 190.688 775.659   1
   2 -12   6 1099.16 753.297   5
   2 -12   8 150.469 576.047   8
   2 -12   8-832.988 843.772   2
  -2  12  -8-705.676 1091.89   4
  -2  12  -8-454.226 556.215   7
  -2  12   8 1006.53 485.183   8
   2 -12   8-158.853 857.268   1
  -2  12  -8 280.564 743.693   6
   2 -12   8 647.616 824.260   5
  -2  12 -10 30504.0 1483.81   3
   2  12 -10 30774.8 2337.54   4
  -2  12 -10 29198.0 1386.12   7
  -2  12 -10 27303.2 1516.62   6
   2 -12  10 29386.5 1576.56   5
   2 -12  10 28375.0 1568.95   2
  -2  12  10 29081.2 1307.21   8
   2 -12  10 28337.8 1620.76   1
  -2  12  12 11940.0 891.334   8
  -2  12 -12 11493.5 988.556   7
  -2  12 -12 12533.1 1034.44   3
   2  12 -12 12181.9 1651.97   4
  -2 -12  12 9383.26 1498.87   1
   2 -12  12 12675.9 976.125   8
   2 -12  12 10129.7 1298.25   1
   2 -12  12 13523.2 1150.72   5
   2 -12  12 12536.5 1143.99   2
  -2 -12  12 13672.7 1251.21   8
  -2  12 -12 10855.8 1054.34   6
  -2 -12  14 55941.2 2498.15   8
   2 -12  14 52660.7 2341.86   8
  -2  12 -14 55786.6 2374.17   7
  -2  12 -14 58163.4 2329.92   3
  -2  12 -14 48703.9 2398.49   6
   2  12 -14 51654.8 2884.51   4
   2 -12  16 2079.83 971.433   8
   2  12 -16 897.275 1730.35   4
  -2 -12  16 3036.33 1644.85   1
  -2  12 -16 1911.56 1038.77   7
   2 -12  16 1055.05 1071.39   2
   2 -12  16 2957.35 1387.33   1
  -2  12 -16 2218.54 1010.30   6
  -2  12 -16 1525.34 876.654   3
  -2 -12  16 1013.62 1100.53   8
   2 -12  16 1824.49 1129.12   5
  -2  12  16 1594.37 897.144   8
   2 -12  18 428.380 1464.72   1
   2 -12  18-952.351 1054.15   8
  -2  12  18 1064.60 968.128   8
   2  12 -18 3275.69 1992.50   4
  -2  12 -18 512.051 1088.32   7
  -2 -12  18 122.402 1797.26   1
   2 -12 -18-34.5419 1570.39   7
  -2 -12  18 1135.18 1148.19   8
  -2  12 -18 1306.58 1048.92   6
  -2  12 -18 1458.63 883.819   3
   2 -12  18 1284.40 1225.44   5
   2 -12  18 196.841 1090.23   2
  -2 -12  20 4323.44 1297.64   8
   2 -12 -20 3068.79 1665.01   7
   2 -12  20 3637.41 1157.76   2
  -2  12  20 5445.26 1147.14   8
  -2  12 -20 4209.37 1275.13   7
   2  12 -20 1973.91 2178.59   4
  -2  12 -20 2115.35 946.310   3
  -2  12 -20 5131.29 1137.86   6
   2 -12  20 2196.13 1631.12   1
   2 -12  20 4194.82 1179.84   8
   2 -12  20 1224.54 1567.42   5
  -2 -12  20 5529.83 1975.07   1
  -2 -12  22 24499.7 1818.63   8
   2 -12  22 28822.2 1795.40   8
   2 -12 -22 25734.2 2116.27   7
  -2  12  22 26987.1 1720.13   8
   2  12 -22 28714.9 1791.44   7
  -2 -12  22 23734.6 2475.36   1
   2  12 -22 25423.0 2680.35   4
   2 -12  22 22031.8 2144.30   1
  -2  12 -22 27196.3 1832.09   7
   2 -12  24-483.282 1801.80   1
   2 -12  24-1268.80 1365.81   8
   2  12 -24-3342.88 1403.97   7
   2 -12 -24-5123.85 1889.48   7
  -2  12  24-2027.39 1377.93   8
  -2  12 -24-623.422 1455.65   7
  -2 -12  24-2612.04 1482.81   8
  -2 -12  24-1936.94 2254.77   1
   2 -12  26 5908.34 1852.36   1
   2 -12  26 6781.18 1446.78   8
   2  12 -26 6447.40 2519.23   4
   2  12 -26 7554.53 1516.82   7
  -2  12 -26 7557.37 1618.81   7
  -2  12  26 4658.71 1494.82   8
  -2 -12  26 6438.37 1590.99   8
   2 -12 -26 4025.91 1970.24   7
  -2 -12  26 4296.50 2382.35   1
  -2  14   0 71158.3 2783.72   6
   2 -14   0 64266.4 2561.44   1
   2 -14   0 71600.3 2806.24   5
   2 -14   0 64865.8 2873.88   2
   2 -14   2 85.2149 637.427   1
   2 -14   2-1120.40 937.921   2
   2 -14  -2-482.984 754.643   5
  -2  14   2-19.7131 739.473   6
  -2  14  -2 801.430 724.446   6
   2 -14  -2-538.756 974.047   2
   2 -14   2-917.230 803.116   5
  -2  14  -4 21237.2 1358.54   4
  -2  14  -4 18196.2 1165.50   6
  -2  14   4 17478.2 1143.50   6
   2 -14   4 18432.7 1221.76   5
   2 -14  -4 19983.9 1216.15   5
   2 -14   4 19290.8 1122.30   1
   2 -14   4 17034.9 1308.28   2
   2 -14  -4 18108.1 1348.86   2
   2 -14   4 18785.0 994.670   8
   2 -14   6 1684.58 867.987   1
  -2  14  -6 1303.91 1112.08   4
   2 -14   6 22.2965 951.819   2
   2 -14  -6-178.890 1110.39   2
  -2  14  -6 437.143 548.845   7
   2 -14   6-82.3893 652.276   8
  -2  14  -6 387.012 809.935   6
   2 -14  -6 119.693 815.325   5
  -2  14   6-610.807 759.328   6
   2 -14   6 435.447 874.267   5
  -2  14  -8 9841.86 810.428   7
  -2  14  -8 9821.24 1385.73   4
  -2  14   8 10944.1 765.765   8
  -2  14  -8 11407.7 1072.98   6
  -2  14   8 13035.1 1023.04   6
   2 -14  -8 12224.0 1369.99   2
   2 -14   8 11676.8 1160.48   5
   2 -14  -8 12718.4 1063.32   5
   2 -14   8 12401.3 1205.76   2
   2 -14   8 10734.3 1137.38   1
   2 -14   8 12651.6 886.353   8
  -2 -14  10 848.186 917.568   5
  -2  14  10-82.0877 654.529   8
   2 -14  10 779.992 1068.11   2
   2 -14 -10-726.222 1316.51   2
  -2  14 -10-756.018 903.886   6
  -2  14  10-613.052 856.931   6
   2 -14 -10 879.927 917.170   5
   2 -14  10 70.4243 1034.19   5
  -2  14  12 13967.9 969.808   8
   2 -14 -12 13113.7 1654.07   2
   2 -14  12 14665.7 1106.99   8
   2  14 -12 14959.7 2215.30   4
  -2  14 -12 14664.1 1075.08   7
  -2  14 -12 13204.8 1203.54   3
  -2  14  12 14073.7 1139.43   6
  -2  14 -12 14406.9 1191.41   6
   2 -14  12 14285.8 1317.59   5
  -2 -14  12 14606.2 1190.74   5
   2 -14  12 13195.9 1351.87   2
  -2  14 -12 7865.24 1739.28   4
  -2 -14  12 11666.9 1658.44   1
   2 -14  12 13906.6 1460.11   1
   2 -14 -12 14272.7 1205.71   5
   2 -14 -14 9766.30 1192.34   5
  -2 -14  14 11282.8 1382.78   8
  -2  14 -14 11254.6 1109.23   7
   2  14 -14 10475.8 1946.09   4
   2 -14  14 12881.3 1519.00   1
   2 -14  14 10058.8 1122.29   8
   2 -14  14 8347.04 1319.86   2
  -2  14 -14 4391.92 1850.70   4
  -2  14  14 10516.3 1163.95   6
  -2  14 -14 10212.6 1175.88   6
  -2  14 -14 9487.73 1130.96   3
  -2 -14  14 10277.4 1165.28   5
  -2 -14  14 8969.91 1770.98   1
   2 -14  14 10597.3 1269.36   5
   2 -14  16 25789.7 1589.71   8
  -2  14 -16 26438.2 1546.99   3
  -2  14 -16 27472.0 1600.17   7
  -2 -14  16 25733.4 1780.38   8
  -2  14 -16 25938.0 1631.41   6
   2  14 -16 27382.2 2373.34   4
   2 -14  16 26341.6 1743.37   5
  -2 -14  16 22129.4 2171.76   1
   2 -14 -16 27942.1 1610.59   5
  -2 -14  16 28100.8 1623.71   5
   2 -14  16 22147.9 1726.11   2
   2 -14  16 24969.3 1959.99   1
  -2  14  16 25151.6 1480.80   8
   2 -14 -18-1831.16 1200.71   5
   2 -14  18-2766.29 1195.50   8
  -2 -14  18-3416.82 1293.05   5
   2 -14  18-3583.35 1700.89   1
  -2  14 -18-1689.59 1273.77   7
  -2  14 -18-2669.85 1250.77   6
  -2  14 -18-3322.54 1150.79   3
  -2  14  18-2619.19 1123.87   8
   2 -14  18-2867.51 1450.26   5
  -2 -14  20 17748.1 1632.79   8
  -2  14 -20 21462.4 1339.50   3
   2 -14  20 16963.6 1488.96   8
  -2  14  20 20394.5 1462.80   8
  -2 -14  20 15563.8 2299.16   1
   2  14 -20 16123.6 2367.38   4
  -2  14 -20 16606.0 1563.57   7
  -2  14 -20 15677.2 1480.63   6
   2 -14  20 14395.8 1959.71   1
   2 -14  20 16975.4 1647.15   5
   2 -14  20 13667.1 1581.59   2
   2 -14  22-2713.49 1384.14   8
  -2  14  22-3720.51 1338.29   8
  -2 -14  22-4847.01 2301.28   1
   2 -14  22-4309.90 1881.73   1
  -2 -14  22-3736.44 1531.91   8
  -2 -14  24 9041.33 1598.95   8
   2 -14  24 8870.92 1490.06   8
   2  14 -24 8172.25 1472.18   7
  -2  14 -24 6278.89 1543.72   7
  -2 -14  24 10409.9 2378.91   1
   2 -14  24 7379.01 1907.05   1
  -2 -14  26-487.067 2451.34   1
   2 -14  26 2408.72 2052.94   1
   2 -16   0-362.106 910.863   5
   2 -16   0 1441.95 1138.08   2
  -2  16   0 952.375 868.907   6
   2 -16   0-426.881 642.484   1
  -2  16  -2 50587.7 2252.21   6
  -2  16   2 49690.5 2244.77   6
   2 -16   2 46015.4 2084.34   1
   2 -16   2 53767.9 2288.46   5
   2 -16  -2 52353.2 2275.35   5
   2 -16   2 51738.5 2427.13   2
   2 -16  -2 46263.1 2405.29   2
   2 -16  -4-721.280 918.542   5
   2 -16   4 1160.49 868.841   1
   2 -16  -4-544.322 1230.23   2
   2 -16   4-868.307 1126.70   2
  -2  16   4 44.6212 842.795   6
  -2  16  -4 267.799 861.618   6
   2 -16   4 1063.70 915.539   5
   2 -16  -6-1189.51 929.048   5
   2 -16   6-1507.15 871.439   8
  -2  16  -6-2061.30 1360.81   4
  -2  16  -6-506.863 652.369   7
   2 -16   6 1326.66 1169.68   2
   2 -16  -6 208.968 1296.68   2
  -2  16  -6-2010.89 974.831   6
   2 -16   6-539.357 979.654   1
  -2  16   6-944.629 926.360   6
   2 -16   6 119.396 974.906   5
  -2  16   8-878.765 683.720   8
   2 -16  -8-157.221 974.183   5
   2 -16  -8-1165.30 1401.93   2
  -2  16  -8-1770.83 739.470   7
  -2  16  10 16299.8 1071.85   8
  -2  16 -10 14940.1 1253.53   6
  -2  16  10 18950.7 1337.46   6
   2 -16 -10 14355.6 1793.02   2
   2 -16  10 20082.0 1470.33   5
   2 -16 -10 15107.2 1308.77   5
  -2 -16  10 16616.8 1307.46   5
   2 -16  10 17180.8 1558.33   2
  -2 -16  12-779.094 1630.04   1
   2 -16 -12-1100.20 1060.29   5
   2 -16  12 1043.86 954.163   8
  -2  16  12-319.994 819.427   8
   2 -16  12 1576.32 1309.02   2
  -2  16 -12 810.636 878.071   7
  -2  16 -12-31.5562 1690.86   4
   2 -16 -12-838.710 1641.56   2
  -2  16  12 847.264 1047.02   6
  -2  16 -12 629.500 996.854   6
  -2 -16  12-138.090 1074.01   5
   2 -16  12 1097.15 1191.60   5
   2 -16  12 525.824 1300.92   1
   2 -16  14 15252.9 1320.37   8
   2 -16  14 13743.3 1656.17   1
  -2  16 -14 14736.7 1277.95   7
   2 -16  14 12594.6 1635.25   2
  -2  16 -14 17213.7 1435.49   3
  -2  16  14 17340.8 1374.04   6
  -2  16 -14 15840.9 1343.47   6
   2  16 -14 18535.9 2534.14   4
  -2 -16  14 15232.2 1980.53   1
   2 -16  14 15570.2 1499.39   5
  -2 -16  14 16957.0 1443.08   5
   2 -16 -14 14025.9 1362.14   5
   2 -16 -16-2136.25 1240.52   5
   2 -16  16-1105.34 1253.28   8
  -2  16 -16-1728.02 1257.15   7
  -2  16  16-2231.27 1101.22   8
  -2  16 -16-1382.45 1220.96   6
  -2  16 -16-4004.18 1338.68   3
  -2 -16  16-4105.37 1662.80   8
   2 -16  16-3657.65 1430.73   5
  -2 -16  16-1565.83 1317.71   5
  -2 -16  18 2836.96 1375.98   5
   2  16 -18 997.535 2193.25   4
   2 -16  18 1336.95 1696.35   1
  -2  16 -18-41.7082 2225.15   4
  -2  16 -18 735.398 1214.09   7
   2 -16 -18-76.2231 1278.21   5
  -2  16 -18 99.6068 1221.08   6
   2 -16  18-456.596 1478.13   2
  -2  16 -18-2191.71 1183.74   3
  -2 -16  18 727.980 1406.32   8
  -2 -16  18 1286.72 2040.40   1
   2 -16  18 27.9826 1402.98   5
   2 -16  18-787.081 1256.66   8
  -2 -16  20 421.674 1473.75   8
   2 -16  20 414.790 1333.60   8
   2 -16  20-1442.75 1821.48   1
  -2  16 -20-2541.92 1409.19   7
  -2 -16  20-2546.11 2203.74   1
  -2  16 -20-513.986 1294.93   6
  -2  16 -20 45.5581 2516.04   4
   2 -16  20-1110.04 1470.99   5
   2 -16  20-937.422 1524.06   2
  -2 -16  22 7147.38 1599.17   8
   2 -16  22 7076.39 1450.46   8
   2  16 -22 522.157 2521.07   4
  -2 -16  22 9476.74 2362.84   1
   2 -16  22 6691.05 1932.22   1
  -2  16 -22 6292.11 1512.08   7
  -2  16 -22 2583.18 2611.43   4
  -2  16 -24-63.8207 1549.30   7
  -2 -16  24 174.180 1640.47   8
  -2 -16  24 476.758 2344.64   1
   2  16 -24 492.004 1449.94   7
   2 -16  24 1268.37 1436.09   8
   2  16 -24 1037.44 2464.33   4
  -2  16 -24-107.866 2683.07   4
   2 -16  24 42.7756 1939.13   1
  -2  18   0 69521.7 2925.42   6
   2 -18   0 69351.4 2943.47   5
   2 -18   0 60974.1 3080.43   2
   2 -18   2 3165.65 1091.71   5
   2 -18   2 4630.80 958.199   1
   2 -18   2 7182.56 1340.52   2
   2 -18  -2 3427.41 1376.16   2
   2 -18  -2 4728.94 1096.82   5
  -2  18  -2 2629.88 979.253   6
  -2  18   2 2638.99 996.401   6
  -2  18  -4 12909.9 1280.66   6
  -2  18   4 16314.3 1286.80   6
   2 -18  -4 15374.5 1662.74   2
   2 -18   4 16218.2 1350.88   5
   2 -18  -4 16757.2 1338.21   5
   2 -18   4 15832.9 1237.82   1
   2 -18   4 13564.3 1526.94   2
   2 -18  -6 748.841 1053.75   5
  -2  18  -6 635.954 1393.19   4
   2 -18   6 2046.44 1350.85   2
   2 -18   6 525.061 1063.63   1
   2 -18  -6-827.215 1490.52   2
  -2  18  -6 347.563 969.986   6
  -2  18   6 177.409 978.131   6
   2 -18   6 1492.98 1103.34   5
   2 -18  -8 6222.74 1173.45   5
  -2  18  -8 2938.44 795.501   7
   2 -18   8 3590.64 1381.12   2
   2 -18  -8 4136.47 1633.79   2
  -2  18  -8 3685.92 1056.26   6
  -2  18   8 4695.45 1123.70   6
   2 -18   8 3865.55 1246.54   1
   2 -18   8 5649.13 1238.52   5
   2 -18 -10 1652.93 1130.53   5
   2 -18  10 232.061 1026.82   8
  -2  18 -10-122.474 1752.98   4
   2 -18  10-89.2808 1388.49   2
  -2  18 -10-125.399 1045.55   6
   2 -18 -10 1118.44 1707.03   2
  -2  18  10 489.064 1064.36   6
   2 -18  10-706.398 1313.22   1
   2 -18  10 1254.34 1237.44   5
  -2 -18  12 7455.99 1951.62   1
   2 -18 -12 12569.2 1321.55   5
   2 -18  12 9701.90 1255.74   8
  -2  18 -12 3299.89 2066.27   4
  -2  18 -12 9578.98 1110.20   7
   2 -18  12 4835.42 1636.95   2
  -2  18 -12 7443.94 1297.37   6
   2 -18 -12 3942.98 2042.72   2
  -2  18  12 8489.88 1349.71   6
  -2 -18  12 11204.8 1368.61   5
   2 -18  12 6361.62 1589.28   1
   2 -18  12 9969.48 1523.39   5
   2 -18  14-20.9086 1175.13   8
   2 -18 -14-1362.72 1240.62   5
  -2 -18  14-1653.39 1327.92   5
  -2  18 -14-258.637 2083.46   4
  -2  18 -14 421.860 1081.12   7
   2 -18  14 1513.89 1610.74   2
  -2  18 -14 932.955 1189.61   6
  -2  18  14 1554.70 1203.56   6
  -2 -18  14 285.365 1978.77   1
   2 -18  14 1096.21 1573.57   1
   2 -18  14-2715.94 1466.25   5
   2 -18 -16 2516.97 1312.48   5
  -2 -18  16 2878.40 1415.41   5
   2 -18  16 4079.98 1256.63   8
   2  18 -16 749.011 2658.46   4
   2 -18  16 2255.82 1630.30   2
  -2  18 -16 80.7196 2253.67   4
  -2  18 -16 2301.08 1205.50   7
  -2 -18  16 5644.57 2076.85   1
  -2  18 -16 1164.73 1224.16   6
  -2  18 -16 4873.94 1396.91   3
   2 -18  16 1730.84 1670.40   1
   2 -18  16 2310.32 1454.78   5
   2 -18 -18-1045.13 1534.97   5
  -2 -18  18-4914.98 1786.65   8
   2 -18  18-3368.43 1846.75   1
  -2 -18  18-1716.96 2212.26   1
  -2  18 -18-3699.10 1412.34   7
  -2  18 -18-3543.91 1427.74   6
  -2 -18  18-2242.50 1541.70   5
   2 -18  18-153.182 1624.80   2
   2 -18  18-1819.01 1330.31   8
   2 -18  18 578.654 1516.47   5
  -2  18 -20 90.1447 1329.85   3
  -2  18 -20 46.9391 2451.65   4
   2 -18  20-156.097 1864.87   1
   2 -18  20 1014.63 1637.66   2
  -2  18 -20 1840.67 1357.31   7
  -2 -18  20 3386.37 2261.21   1
  -2 -18  20-739.167 1607.32   8
  -2  18 -20 2399.25 1356.21   6
   2  18 -20-214.105 2463.36   4
   2 -18  20 1152.15 1510.01   5
   2 -18  20 720.328 1355.35   8
  -2 -18  22 2226.51 1652.61   8
   2 -18  22-28.7064 1425.12   8
   2  18 -22 720.667 2556.76   4
  -2  18 -22-925.080 1504.12   7
   2 -18  22 1584.45 1956.30   1
  -2 -18  22-520.278 2351.96   1
  -2  18 -22 50.6853 2671.43   4
   2 -20   0 1324.37 1486.69   2
  -2  20   0-1037.16 1076.56   6
   2 -20   0-1111.45 1122.75   5
  -2  20  -2 19498.4 1486.70   6
  -2  20   2 21020.9 1514.00   6
   2 -20   2 19089.7 1565.18   5
   2 -20  -2 18586.6 1510.61   5
   2 -20   2 16697.6 1812.03   2
   2 -20  -2 18918.2 1846.17   2
   2 -20   4 2998.89 1195.72   5
   2 -20   4 2263.87 1505.89   2
   2 -20  -4 3200.69 1192.19   5
  -2  20   4 3706.90 1165.21   6
   2 -20  -4 3789.36 1626.94   2
  -2  20  -4 3392.16 1148.31   6
   2 -20  -6 660.925 1169.86   5
   2 -20   6 2239.50 1508.97   2
   2 -20  -6 2702.54 1689.80   2
  -2  20  -6 731.236 1127.58   6
  -2  20   6 1682.85 1128.72   6
   2 -20   6 311.158 1177.33   5
   2 -20  -8-2925.34 1270.60   5
   2 -20   8 1518.88 1539.13   2
  -2  20  -8-982.109 1204.38   6
  -2  20   8-3219.35 1351.46   6
   2 -20   8-1082.72 1303.29   5
  -2  20 -10 672.201 2093.34   4
   2 -20 -10 8527.36 1332.94   5
   2 -20  10 6620.38 1402.90   8
  -2  20 -10 6473.44 1035.62   7
   2 -20  10 6054.32 1648.89   2
  -2  20 -10 6366.22 1310.26   6
   2 -20 -10 3349.66 2020.18   2
  -2  20  10 5038.42 1365.81   6
   2 -20  10 5466.25 1497.20   1
   2 -20  10 7367.15 1460.84   5
  -2 -20  12-83.3957 1961.87   1
   2 -20 -12 1026.45 1231.91   5
   2 -20  12 353.559 1247.48   8
  -2  20 -12-36.8233 2096.24   4
  -2  20 -12 52.7925 1004.94   7
   2 -20  12-201.135 1589.05   2
  -2 -20  12-1382.93 1350.65   5
  -2  20 -12 1276.01 1161.76   6
  -2  20  12 635.857 1267.20   6
   2 -20  12 170.908 1533.38   1
   2 -20  12 2288.50 1469.29   5
   2 -20  14 16934.5 1541.44   8
  -2 -20  14 17320.8 2369.37   1
  -2  20 -14 13979.5 1395.49   7
  -2  20 -14 13671.1 2408.82   4
  -2  20 -14 19189.8 1580.59   6
  -2  20  14 18125.9 1622.00   6
   2 -20  14 18617.5 1863.86   5
   2 -20 -14 19092.0 1605.66   5
  -2 -20  14 18621.3 1710.20   5
   2 -20  14 14584.7 1922.29   2
   2 -20  14 16072.4 1846.91   1
  -2 -20  18-732.803 1618.12   5
   2 -20 -18-1815.30 1661.05   5
   2  20 -18 468.091 3030.59   4
  -2 -20  18-4738.91 2340.09   1
  -2  20 -18 226.432 2447.30   4
   2 -20  18-407.069 1828.20   1
  -2  20 -18 2982.35 1369.14   6
  -2  20 -18-925.800 1470.36   3
   2 -20  18-68.2758 1748.39   2
  -2  20 -18 765.535 1312.41   7
   2 -20  18 1379.43 1625.17   5
   2 -20  18-996.636 1364.00   8
   2  20 -20-61.0623 2851.42   4
   2 -20  20 1751.26 1890.10   1
  -2  20 -20-48.3928 2507.69   4
  -2  20 -20 109.647 1451.31   7
  -2 -20  20 2310.38 2401.75   1
   2 -20  20 753.758 1788.10   2
  -2  20 -20 1796.18 1401.67   6
  -2  20 -20 1874.98 1447.11   3
   2 -20  20 1195.38 1431.11   8
   2 -20  20-880.304 1589.21   5
  -2  22   0 9676.86 1384.97   6
   2 -22   0 6372.02 1882.86   2
   2 -22   0 10453.4 1452.59   5
   2 -22  -2-1830.89 1311.13   5
   2 -22   2 38.9183 1677.68   2
   2 -22  -2-203.333 1683.47   2
  -2  22  -2-805.934 1244.07   6
  -2  22   2-3562.08 1225.78   6
   2 -22   2-1001.78 1330.61   5
   2 -22   4 3782.09 1291.40   5
   2 -22  -4 1896.18 1283.94   5
   2 -22   4 6411.39 1759.09   2
   2 -22  -4 3248.18 1775.18   2
  -2  22  -4 3762.25 1217.28   6
  -2  22   4 2730.17 1248.15   6
   2 -22  -6-362.143 1275.07   5
   2 -22  -6-394.543 1892.65   2
  -2  22  -6-296.955 1213.60   6
   2 -22   6-341.890 1723.63   2
  -2  22   6 31.9711 1285.62   6
   2 -22   6-30.6438 1269.33   5
   2 -22  -8 1043.26 1352.14   5
   2 -22   8 877.149 1743.12   2
  -2  22  -8 415.852 1239.21   6
   2 -22  -8-596.480 1951.95   2
  -2  22   8-985.965 1318.07   6
   2 -22   8 126.219 1380.96   5
   2 -22 -10 1854.46 1296.36   5
   2 -22  10 2722.25 1782.77   2
  -2  22 -10 2477.55 1238.27   6
  -2  22  10 3115.95 1364.60   6
   2 -22 -10 1310.01 2153.06   2
   2 -22  10 1186.41 1437.26   5
   2 -22  12 14107.3 2061.23   2
  -2  22 -12 20955.8 1709.64   6
  -2  22  12 19078.2 1765.13   6
   2 -22  12 20690.3 1951.30   5
   2 -22 -12 20002.7 1670.66   5
   2 -22 -14 360.019 1431.38   5
  -2 -22  14-575.309 2351.90   1
   2 -22  14-2113.94 1840.01   2
  -2 -22  14-3463.17 1618.61   5
  -2  22 -14-1563.55 1364.10   6
  -2  22  14-1123.99 1237.33   6
   2 -22  14-1442.91 1729.30   5
  -2 -22  16 2256.07 1677.64   5
  -2 -22  16 2477.48 2391.73   1
   2 -22 -16 1998.97 1547.63   5
  -2  22 -16 3535.87 1401.57   6
   2 -22  16 1670.50 1879.62   2
   2 -22  16 2537.75 1724.58   5
  -2 -22  18 319.506 1768.82   5
   2 -22 -18-901.889 1830.28   5
  -2 -22  18-415.125 2433.78   1
   2 -22  18-114.455 1978.56   2
  -2  22 -18-2853.00 1485.82   6
   2 -22  18-517.310 1753.71   5
   2 -24   0-1340.67 1454.24   5
   2 -24   0-4097.78 1984.41   2
  -2  24   0 1550.55 1356.12   6
   2 -24   2 5374.11 1463.15   5
   2 -24   2 3519.55 1891.20   2
   2 -24  -2 4195.15 2035.26   2
  -2  24  -2 3576.81 1371.09   6
  -2  24   2 3005.35 1399.86   6
   2 -24  -2 4854.80 1552.53   5
   2 -24   4-131.532 1413.74   5
   2 -24   4 2635.74 1962.94   2
   2 -24  -4-4259.37 2057.18   2
  -2  24  -4-579.689 1307.75   6
  -2  24   4-1447.37 1417.76   6
   2 -24  -4-669.469 1452.74   5
   2 -24  -6-1248.97 1455.78   5
   2 -24   6-3251.48 2017.09   2
  -2  24  -6-2226.05 1416.46   6
   2 -24  -6-631.268 2072.48   2
  -2  24   6-1869.11 1455.35   6
   2 -24   6-198.571 1465.84   5
   2 -24  -8 1387.43 1413.17   5
  -2  24  -8-1804.55 1434.57   6
   2 -24   8 1592.78 1566.51   5
   2 -24  10 10738.9 2141.96   2
  -2  24 -10 19695.4 1685.72   6
  -2  24  10 18071.8 1787.19   6
   2 -24 -10 15565.9 1648.38   5
   2 -24  10 14283.0 1782.65   5
   2 -24 -12-505.449 1393.17   5
   2 -24  12-1577.96 1992.96   2
  -2  24 -12-979.098 1426.21   6
  -2  24  12-830.040 1503.18   6
   2 -24  12-1108.62 1586.00   5
   2 -24 -14 5622.41 1557.22   5
  -2 -24  14 6387.47 1710.91   5
   2 -24  14 879.840 2008.58   2
  -2  24 -14 5827.79 1517.79   6
   2 -24  14 2971.03 1802.58   5
   2 -26   0 48.9631 2092.66   2
  -2  26   0 5484.61 1497.53   6
   2 -26   0 2968.66 1602.77   5
   2 -26   2-2417.02 1575.42   5
   2 -26  -2-900.827 2061.63   2
  -2  26  -2-4338.06 1601.98   6
  -2  26   2-2402.00 1513.79   6
   2 -26  -2-1244.34 1621.56   5
   2 -26   4 4387.58 1661.44   5
   2 -26  -4 51.4704 2100.89   2
  -2  26  -4 35.1671 1522.73   6
  -2  26   4 1206.52 1510.46   6
   2 -26  -4 36.4562 1612.93   5
   2 -26  -6-215.095 1553.24   5
   2 -26   6-1591.69 2009.25   2
  -2  26  -6-1501.52 1418.09   6
   2 -26  -6 587.481 2260.08   2
  -2  26   6 2349.71 1551.20   6
   2 -26   6 606.498 1571.74   5
   2 -26  -8 7213.42 1591.63   5
   2 -26   8 2526.59 2088.30   2
  -2  26  -8 5879.81 1522.58   6
  -2  26   8 6249.16 1617.19   6
   2 -26  -8 1396.02 2351.71   2
   2 -26   8 6825.19 1655.18   5
   2 -26 -10-2133.97 1521.09   5
   2 -26  10-5016.49 2273.85   2
   2 -26  10-2405.90 1714.24   5
   3  -1  -7 6404.90 745.073   4
   3   1  -7 5437.81 793.139   4
  -3   1   7 5366.18 544.645   8
  -3   1   9 3490.46 882.455   1
  -3  -1   9 3075.11 574.583   8
   3  -1  -9 2761.96 839.849   4
   3   1  -9 3731.89 839.025   4
  -3   1   9 3415.05 561.164   8
  -3  -1   9 3386.34 876.486   1
  -3   1  11-193.586 564.384   8
   3  -1 -11-1074.42 947.680   4
  -3   1  11 243.130 914.823   1
  -3  -1  11-265.050 934.772   1
  -3  -1  13 1759.54 686.493   8
   3   1 -13 1810.31 1103.61   4
   3  -1 -13 488.472 240.668   2
  -3  -1  15 30008.7 1504.69   8
  -3   1  15 32327.1 1500.73   8
   3  -1 -15 28285.7 1852.16   4
  -3  -1  15 27897.0 1873.36   1
  -3   1  15 28941.4 1890.53   1
   3   1 -15 30035.3 1898.85   4
   3   1 -17 49651.4 2637.18   4
  -3  -1  17 53669.3 2215.45   8
  -3   1  17 52946.4 2209.98   8
   3  -1  17 46966.6 2329.38   8
   3  -1 -17 51458.7 2156.64   7
   3  -1 -17 51659.9 2567.13   4
  -3  -1  17 47946.6 2559.60   1
  -3   1  17 52271.7 2582.95   1
  -3  -1  19 30764.8 1711.23   8
  -3   1  19 33260.8 1712.23   8
   3  -1  19 36655.4 1876.99   8
   3   1 -19 30592.5 2266.63   4
   3  -1 -19 29320.0 2280.42   4
   3   1 -19 31630.5 1689.57   7
   3  -1 -19 30599.9 1654.60   7
  -3  -1  19 31415.4 2202.84   1
  -3   1  19 31590.9 2146.09   1
   3  -1  21 11636.0 1297.79   8
  -3  -1  21 7286.81 1168.67   8
  -3   1  21 10119.2 1174.67   8
   3   1 -21 9257.66 1141.22   7
   3   1 -21 7482.56 1829.01   4
  -3   1 -21 10506.0 1834.61   7
   3  -1 -21 8307.85 1098.32   7
   3  -1 -21 7950.92 1869.61   4
  -3  -1  21 6557.21 1801.70   1
  -3   1  21 9880.75 1821.27   1
  -3   1  23 603.607 1138.76   8
  -3   1  23-4613.64 1928.98   1
  -3  -1  23 230.626 1164.00   8
   3   1 -23-323.771 1116.91   7
   3  -1 -23-1408.78 1154.73   7
  -3   1 -23-4101.70 1986.66   7
   3  -1  23 982.039 1239.58   8
   3  -1 -23-714.135 2038.76   4
   3   1 -23-554.115 2096.43   4
  -3  -1  23-1265.46 1915.40   1
  -3  -1  25-310.245 1939.15   1
  -3  -1  25-692.470 1266.02   8
   3   1 -25 271.259 1210.16   7
   3  -1 -25 700.448 1253.00   7
  -3   1 -25 850.677 1888.35   7
  -3   1  25-354.681 1229.32   8
   3  -1 -25 1380.41 2136.82   4
   3   1 -25-1438.88 2293.48   4
   3  -1  25 334.361 1296.17   8
  -3   1  25 260.860 1895.60   1
  -3  -1  27-1603.65 2100.21   1
  -3   1  27 734.256 1322.77   8
   3  -1  27-3304.77 1393.00   8
  -3   1  27-1435.37 2066.67   1
   3   1 -27 565.626 1329.09   7
   3  -1 -27 652.565 2395.93   4
  -3   1 -27 1301.04 2075.54   7
  -3  -1  27-654.100 1380.73   8
   3   1 -27-603.899 2337.55   4
   3  -1 -27 1634.30 1339.22   7
   3   1 -29 1366.71 1458.24   7
  -3   1  29 533.574 1439.13   8
  -3  -1  29 697.333 1450.38   8
  -3  -1  29 847.001 2202.40   1
   3   1 -29-381.020 2565.11   4
   3  -1 -29 3979.09 1519.65   7
   3  -1 -29-926.722 2549.10   4
  -3   1 -29 888.932 2374.27   7
  -3   1  29 929.213 2146.02   1
  -3   3   5 121000. 4462.05   3
  -3   3   7 16930.5 869.409   8
  -3   3   7 17715.2 761.060   3
  -3   3   7 19561.8 1092.93   1
   3  -3  -7 18980.7 1041.24   4
  -3   3   9 28935.9 1298.14   8
   3   3  -9 26774.2 1555.11   4
   3  -3  -9 27945.1 1491.32   4
  -3   3   9 28723.8 1168.47   3
  -3  -3   9 26907.3 1371.48   8
   3  -3  -9 31925.4 1191.14   2
  -3   3   9 31427.1 1515.20   1
  -3   3  11 1084.75 597.167   8
  -3   3  11-726.437 1006.38   1
  -3   3  11-191.800 427.683   3
   3  -3 -11-796.921 415.827   2
   3  -3  13 6179.80 832.669   8
  -3  -3  13 5992.42 794.538   8
  -3  -3  13 6484.75 1215.59   1
   3   3 -13 4910.35 1149.96   4
  -3   3 -13 6742.75 1087.34   7
  -3   3  13 5395.64 474.173   6
   3  -3 -13 6013.72 510.836   2
  -3   3  15 23745.6 1234.02   8
   3  -3  15 22652.2 1295.92   8
  -3  -3  15 24607.5 1307.23   8
   3   3 -15 23955.5 1772.37   4
   3  -3 -15 25174.5 1653.35   4
   3  -3 -15 23113.5 1194.96   7
  -3   3 -15 25996.3 1540.40   7
  -3   3  15 19221.7 916.420   6
  -3  -3  15 21843.8 1708.08   1
  -3   3  15 26097.3 1660.65   1
   3  -3 -15 20164.0 980.701   2
  -3  -3  17 13529.4 1096.86   8
   3  -3  17 10940.2 1054.67   8
  -3   3 -17 11762.4 1266.26   7
   3  -3 -17 12261.9 975.141   7
   3   3 -17 9235.40 1603.92   4
   3  -3 -17 10495.1 1547.32   4
  -3  -3  17 12574.1 1589.45   1
  -3   3  17 11421.3 1015.28   8
  -3   3  17 9465.53 534.717   6
   3  -3 -17 8919.24 738.098   2
  -3   3  17 11807.0 1543.08   1
   3  -3  17 12527.7 1202.66   1
  -3  -3  19 21779.8 1421.62   8
  -3   3  19 21627.6 1377.99   8
   3  -3  19 20494.3 1366.85   8
   3   3 -19 19239.8 2029.42   4
   3  -3 -19 23184.3 1984.96   4
   3  -3 -19 18397.3 1312.41   7
  -3   3 -19 23238.5 1686.23   7
  -3  -3  19 21542.3 1977.07   1
  -3   3  19 18653.8 1837.36   1
   3  -3  19 20601.6 1532.40   1
  -3  -3  21 14337.5 1330.78   8
  -3   3  21 15831.4 1300.85   8
   3  -3  21 14388.9 1253.28   8
  -3   3  21 14782.2 1890.46   1
  -3   3 -21 12508.5 1619.24   7
   3  -3 -21 12750.5 1252.13   7
   3   3 -21 15013.5 2087.19   4
   3  -3 -21 14904.2 1959.29   4
  -3  -3  21 13324.9 1955.13   1
   3   3 -21 13863.4 1305.57   7
   3  -3  21 16578.9 1458.55   1
  -3  -3  23 1262.46 1211.99   8
  -3   3  23 1256.06 1166.48   8
  -3   3  23-1455.24 1819.66   1
   3   3 -23 717.042 1157.43   7
   3   3 -23 480.727 2102.41   4
   3  -3 -23 588.568 1162.98   7
   3  -3 -23-1457.35 2015.42   4
  -3   3 -23-1246.88 1573.76   7
   3  -3  23-35.5701 1366.76   1
   3  -3  23 646.886 1078.07   8
  -3  -3  23-605.202 1930.43   1
  -3   3 -25 573.810 1676.67   7
  -3  -3  25 2061.44 1285.72   8
  -3   3  25 2707.21 1273.79   8
   3  -3 -25 275.307 2145.97   4
   3   3 -25 137.320 1278.23   7
   3  -3 -25-245.757 1230.97   7
   3  -3  25 38.0876 1357.72   1
   3   3 -25-1128.97 2175.99   4
   3  -3  25 1321.72 1187.33   8
  -3   3  25 42.2627 1900.45   1
  -3  -3  25 323.495 1970.33   1
  -3  -3  27 336.701 2049.11   1
   3  -3  27-293.529 1295.64   8
  -3   3  27 405.012 1340.15   8
  -3  -3  27 1389.96 1405.32   8
   3   3 -27 607.263 2409.98   4
   3   3 -27 59.8274 1321.03   7
   3  -3 -27 1899.55 1396.43   7
   3  -3 -27-200.903 2441.00   4
  -3   3 -27 975.885 1794.34   7
  -3   3  27 269.553 2019.19   1
   3  -3  27 2079.32 1489.25   1
  -3   3  29 61.9574 1437.81   8
  -3  -3  29-771.310 1474.71   8
  -3  -3  29 507.540 2264.57   1
   3   3 -29-2720.43 2628.93   4
   3   3 -29-1204.99 1478.46   7
   3  -3 -29-1116.92 1532.02   7
   3  -3 -29-382.278 2677.62   4
  -3   3 -29-2846.93 2024.88   7
  -3   3  29-2074.68 2190.94   1
   3  -3  29-828.005 1602.74   1
  -3   5  -1-7.20322 254.360   3
  -3   5   1 457.164 264.134   3
   3  -5   1 145.595 424.578   5
   3  -5  -1-66.0525 398.154   5
   3  -5  -1 60.3051 298.816   2
  -3   5  -3 16001.8 742.060   3
  -3   5   3 16923.5 749.020   3
   3  -5   3 14211.0 932.854   5
   3  -5  -3 16099.6 859.319   5
   3  -5  -3 18316.3 786.817   2
   3  -5  -5 2274.46 559.644   4
  -3   5  -5 2812.89 353.912   3
  -3   5   5 2818.42 354.964   3
   3  -5   5 2702.55 749.388   5
   3  -5  -5 2715.81 506.548   5
   3  -5  -5 2864.29 389.749   2
  -3   5   7 74235.1 2837.64   8
   3  -5   7 74592.4 2906.74   8
   3  -5  -7 77383.7 2931.65   4
  -3   5  -7 72226.6 2842.56   3
  -3   5   7 76015.9 2804.94   3
  -3   5   7 74235.0 2942.88   1
   3  -5  -7 73019.8 2884.80   5
   3  -5  -9 4410.44 819.394   4
  -3   5   9 5160.35 445.959   3
   3  -5   9 3705.23 594.690   8
  -3   5  -9 3990.11 786.117   7
  -3   5   9 5108.62 825.435   1
  -3   5   9 4735.15 551.817   8
   3  -5  -9 4539.26 505.989   2
   3  -5  -9 4291.52 572.109   5
   3  -5 -11 1045.11 652.550   2
  -3   5  11 205.485 690.617   6
  -3   5  11 3464.95 645.340   8
  -3  -5  11 3571.17 819.531   8
   3  -5 -11 2178.40 647.049   7
   3  -5 -11-1805.72 1227.54   4
   3   5 -11 2797.20 1230.26   4
   3  -5 -11 1299.63 743.592   5
  -3  -5  13 319.167 750.169   8
   3   5 -13-59.3172 1194.46   4
   3  -5 -13 497.285 624.152   2
   3  -5 -13 528.682 582.622   7
  -3   5 -13 107.095 797.037   7
  -3   5  13 432.741 511.139   6
  -3   5  13 852.251 395.136   3
  -3  -5  13 516.759 1122.86   1
   3  -5  13 335.796 673.129   8
  -3   5  13-490.640 1059.02   1
   3  -5  13-23.0705 807.788   1
   3  -5 -13 281.607 587.193   5
  -3  -5  15 3287.34 908.284   8
  -3  -5  15 3664.17 1335.83   1
  -3   5  15 5410.07 812.440   8
   3  -5  15 4501.61 825.936   8
   3   5 -15 6186.69 1464.93   4
   3  -5 -15 4610.68 756.786   2
  -3   5  15 4448.84 450.802   3
  -3   5 -15 4163.86 963.909   7
  -3   5  15 4930.45 557.122   6
   3  -5  15 4580.69 954.771   1
   3  -5 -15 4813.81 668.705   5
  -3  -5  17 14864.7 1230.62   8
   3  -5  17 15678.4 1120.22   8
  -3   5  17 15012.8 725.754   3
   3  -5 -17 16570.0 1127.76   7
  -3  -5  17 10979.6 1769.90   1
  -3   5  17 15481.1 832.392   6
  -3   5 -17 16719.1 1364.43   7
   3  -5 -17 15642.6 900.004   5
  -3  -5  17 12943.8 792.923   5
   3  -5 -17 16063.4 1141.22   2
  -3   5  17 17503.3 1142.36   8
  -3   5  17 14771.1 1599.68   1
   3  -5  17 15690.4 1327.65   1
  -3   5  19 15465.6 1225.83   8
   3  -5  19 13983.8 1158.74   8
  -3  -5  19 15130.8 1263.17   8
   3   5 -19 17719.6 2000.56   4
   3  -5 -19 16076.9 1220.25   7
  -3   5 -19 12161.9 1403.51   7
  -3  -5  19 13051.7 1886.96   1
  -3   5  19 16799.3 1723.75   1
   3  -5  19 11434.1 1343.33   1
  -3  -5  21 12699.7 1333.43   8
  -3   5  21 11523.9 1233.37   8
   3  -5  21 10388.9 1127.76   8
   3   5 -21 10989.2 1257.39   7
   3  -5 -21 12362.5 1254.52   7
  -3   5 -21 7352.44 1433.89   7
  -3   5  21 12145.6 1759.47   1
   3   5 -21 10441.8 2054.68   4
  -3  -5  21 8415.74 1897.43   1
   3  -5  21 6896.44 1345.14   1
   3  -5  23 103.149 1289.33   1
   3  -5 -23 575.049 1203.84   7
  -3  -5  23-27.0944 1201.31   8
  -3   5  23-848.519 1196.37   8
  -3   5 -23 589.261 1420.25   7
   3   5 -23 45.0080 2073.98   4
   3   5 -23 898.090 1138.16   7
  -3   5  23 1362.13 1731.82   1
   3  -5  23 914.527 1086.07   8
  -3  -5  23 533.271 1883.61   1
  -3   5  25 714.417 1295.46   8
   3  -5  25 2435.96 1413.15   1
   3  -5  25-1347.13 1138.98   8
   3   5 -25 48.0284 2119.56   4
   3   5 -25 28.2455 1248.67   7
   3  -5 -25-415.001 1264.02   7
  -3  -5  25-1074.57 1307.39   8
  -3   5 -25-940.515 1595.42   7
  -3   5  25-1131.19 1849.91   1
  -3  -5  25-1089.32 2022.26   1
   3   5 -27 3228.35 2411.46   4
  -3   5 -27 40.7543 1641.20   7
  -3  -5  27 799.839 1385.16   8
  -3   5  27-515.249 1404.50   8
   3  -5  27 1106.53 1514.05   1
   3   5 -27 30.3568 1398.52   7
   3  -5 -27 518.519 1490.33   7
  -3   5  27-2810.59 1978.46   1
  -3  -5  27 451.631 2247.80   1
   3  -5  27 196.541 1238.19   8
  -3  -5  29-2745.53 2571.32   1
  -3   5  29 2089.16 1543.36   8
   3   5 -29-2376.89 1692.50   7
   3  -5 -29-167.315 1697.63   7
  -3   5 -29-4634.00 2182.99   7
   3  -5  29-253.319 1740.41   1
  -3   5  29-770.881 2156.04   1
  -3   7  -1 2400.28 414.789   3
  -3   7   1 2658.35 426.442   3
   3  -7   1 2709.10 562.493   5
   3  -7  -1 1903.03 530.720   5
   3  -7   1 2259.56 414.304   2
   3  -7  -1 2477.29 422.608   2
   3  -7   3-107.789 344.199   8
  -3   7  -3 85.0716 378.973   3
  -3   7   3 216.162 417.681   3
   3  -7   3 205.473 537.873   5
   3  -7  -3 27.1047 497.765   5
   3  -7   3-154.757 390.247   2
   3  -7  -3-171.353 418.549   2
   3  -7  -5 94558.6 3543.85   4
   3  -7   5 95464.4 3555.58   8
  -3   7  -5 95112.2 3554.12   3
  -3   7   5 93434.0 3559.08   3
   3  -7   5 95721.6 3683.09   5
   3  -7  -5 93628.5 3622.34   5
   3  -7   5 92836.2 3573.01   2
  -3   7   5 94234.9 3547.73   1
   3  -7  -5 93656.8 3581.09   2
   3  -7  -7 2844.62 651.102   4
   3  -7  -7 3577.66 385.610   7
  -3   7   7 3378.54 455.930   8
   3  -7   7 3293.04 512.202   8
  -3   7  -7 3928.32 623.691   7
  -3   7   7 3537.02 582.343   6
  -3   7  -7 3269.17 466.489   3
  -3   7   7 2871.32 658.848   1
  -3   7   7 2602.42 502.977   3
   3  -7   7 3631.82 735.766   5
   3  -7  -7 3098.54 595.244   2
   3  -7   7 3163.34 489.345   2
   3  -7  -7 2563.80 572.740   5
   3  -7   7 3459.15 614.524   1
  -3   7   9 47224.4 1789.14   8
   3  -7   9 48695.4 1871.66   8
   3  -7   9 46335.4 1813.28   2
   3  -7  -9 48743.0 2022.98   4
   3  -7  -9 43625.1 1759.89   7
  -3   7  -9 48334.1 1808.65   3
  -3   7   9 38964.8 1874.45   6
   3  -7   9 48884.3 2164.87   5
   3  -7  -9 43845.3 1872.69   5
   3  -7  -9 44681.3 1875.83   2
  -3   7  -9 38580.3 1938.36   7
   3  -7   9 46502.7 2010.47   1
  -3   7  11 9231.04 992.242   1
  -3   7  11 9832.95 705.620   8
   3   7 -11 9037.70 1337.28   4
   3  -7 -11 9296.89 671.255   7
   3  -7 -11 8764.83 1004.60   4
  -3   7 -11 8966.96 653.005   3
  -3   7  11 9263.81 681.074   3
  -3  -7  11 11129.7 1014.81   8
  -3   7  11 10114.0 745.838   6
   3  -7  11 13261.7 1411.29   5
   3  -7  11 10153.1 712.165   2
   3  -7 -11 9266.52 827.410   2
  -3  -7  13 1630.52 1276.20   1
   3  -7  13 16.0856 680.687   8
   3  -7  13 727.316 868.527   1
   3  -7 -13 1764.81 804.270   2
   3  -7 -13 892.551 598.775   7
  -3   7 -13 141.292 860.514   7
  -3   7  13 2221.87 1012.12   1
  -3  -7  13 1017.43 835.944   8
  -3   7  13 865.278 566.944   6
  -3   7  13 1745.96 562.486   3
   3   7 -13 349.136 1273.00   4
   3  -7  13 1168.66 597.662   2
   3  -7 -13 964.074 641.202   5
  -3   7  13 351.782 617.167   8
  -3  -7  15 16644.5 1245.11   8
   3  -7  15 14741.3 1083.05   8
   3   7 -15 13931.5 1684.06   4
  -3   7 -15 14595.8 1246.92   7
  -3   7  15 15089.0 869.508   3
  -3   7  15 15715.4 924.566   6
   3  -7 -15 15450.8 969.222   5
   3  -7  15 16129.2 977.372   2
  -3  -7  15 13772.8 1658.24   1
   3  -7 -15 17244.1 1166.58   2
   3  -7  15 14602.9 1230.95   1
  -3  -7  17 7201.14 802.390   5
   3  -7  17 7678.18 971.011   8
   3  -7 -17 8648.85 986.508   7
  -3  -7  17 5203.58 1684.30   1
  -3   7 -17 7520.41 1156.39   7
  -3   7  17 8086.91 692.765   3
  -3   7  17 8068.23 1403.71   1
   3  -7 -17 6365.22 1203.14   2
  -3   7  17 9605.73 990.007   8
  -3   7  17 6359.41 763.497   6
   3  -7 -17 8101.60 831.628   5
   3  -7  17 7927.20 1163.38   1
  -3  -7  17 5524.60 1112.99   8
  -3  -7  19 12236.9 1325.04   8
  -3   7  19 15089.6 1218.37   8
   3  -7  19 15722.0 1242.09   8
  -3   7 -19 14014.0 1418.18   7
   3   7 -19 16954.2 2048.54   4
  -3  -7  19 12939.5 1864.93   1
  -3   7  19 14615.8 1653.28   1
   3  -7  19 12886.4 1388.60   1
   3  -7 -19 13582.1 1235.49   7
  -3   7  21 1602.96 1156.33   8
   3  -7  21-418.385 1065.14   8
   3   7 -21-3689.88 2095.65   4
   3  -7 -21-1684.07 1223.11   7
  -3  -7  21 1974.78 1255.09   8
  -3  -7  21 1069.59 1861.25   1
  -3   7  21-4074.80 1731.73   1
   3  -7  21-860.838 1384.27   1
  -3  -7  23 281.348 1220.06   8
  -3   7  23 694.642 1215.30   8
   3  -7  23 994.317 1104.09   8
   3   7 -23 2122.55 2175.65   4
   3  -7  23 515.328 1360.73   1
   3  -7 -23 1660.62 1274.97   7
   3   7 -23 271.329 1222.96   7
  -3   7 -23-367.204 1346.00   7
  -3  -7  23-3058.61 2036.20   1
  -3   7  23 706.881 1628.73   1
  -3   7  25-2469.27 1907.74   1
  -3  -7  25 30.0275 1327.45   8
  -3   7  25-733.878 1323.85   8
   3  -7  25 238.265 1271.56   8
   3   7 -25-4431.60 2452.16   4
  -3   7 -25-868.485 1639.19   7
   3  -7  25-3130.89 1522.65   1
   3  -7 -25-3527.05 1461.93   7
  -3  -7  25-4229.61 2250.98   1
   3   7 -25-1586.59 1364.03   7
  -3   7  27 4939.46 1954.11   1
  -3  -7  27 5106.53 1488.56   8
  -3   7  27 7132.26 1485.64   8
   3   7 -27 5685.06 2479.16   4
   3   7 -27 4324.96 1411.65   7
   3  -7 -27 4767.83 1528.03   7
  -3   7 -27 2150.76 1708.73   7
   3  -7  27 5421.92 1328.56   8
   3  -7  27 6452.95 1696.39   1
  -3  -7  27 1285.16 2257.86   1
   3  -9   1 3285.91 531.703   2
   3  -9  -1 3152.31 567.464   2
  -3   9  -1 3784.38 552.310   3
  -3   9   1 2867.81 531.342   3
   3  -9   1 3042.85 621.745   5
   3  -9  -1 4218.60 630.920   5
   3  -9   3 6623.03 445.060   8
  -3   9   3 6985.05 707.247   6
   3  -9   3 6549.67 608.557   2
   3  -9  -3 6583.91 673.073   2
   3  -9  -3 6100.12 683.165   5
   3  -9   5 5787.47 506.830   8
  -3   9  -5 5734.85 577.649   7
  -3   9   5 6499.70 708.877   6
   3  -9   5 6077.08 594.755   2
   3  -9  -5 6118.08 710.382   2
   3  -9  -5 5513.55 699.731   5
   3  -9   5 6173.55 581.246   1
  -3   9   9 33201.1 1366.85   8
   3  -9   9 32432.4 1458.01   8
   3  -9  -9 33767.6 1377.92   7
  -3   9  -9 31982.9 1523.86   7
  -3   9   9 32969.7 1530.69   6
   3  -9  -9 32260.6 1524.20   5
   3  -9  -9 33917.4 1576.02   2
  -3   9   9 33853.2 1505.90   1
   3  -9   9 29942.7 1560.15   1
  -3   9  11 5351.59 628.294   8
   3  -9 -11 4483.54 883.558   2
   3   9 -11 4789.87 1503.17   4
   3  -9 -11 5085.59 638.415   7
  -3   9  11 5765.26 736.578   6
  -3   9  11 4639.86 860.049   1
   3  -9 -11 4981.38 778.449   5
  -3  -9  13 535.072 1314.58   1
  -3  -9  13 620.778 942.017   8
  -3   9  13 602.715 649.927   8
   3  -9  13 738.170 750.464   8
   3  -9 -13 519.654 675.685   7
   3  -9 -13 272.634 925.158   2
  -3   9 -13 1239.61 931.578   7
  -3   9  13 869.658 669.229   6
   3  -9  13-90.1686 936.858   1
   3   9 -13 1525.13 1407.44   4
  -3   9  13 1008.92 956.480   1
   3  -9 -13 357.312 767.391   5
  -3  -9  15 2502.01 1512.63   1
  -3  -9  15 1432.96 1030.16   8
   3   9 -15-1500.26 1734.42   4
  -3   9 -15 3134.61 1015.18   7
   3  -9 -15 3918.11 1114.60   2
  -3   9 -15 2866.14 665.281   3
   3  -9  15 2648.90 1088.13   1
  -3   9  15 1285.29 739.266   6
   3  -9  15 2739.48 1589.74   5
  -3  -9  15 2067.29 781.682   5
   3  -9  15 2885.72 882.194   8
   3  -9 -15 3148.22 835.352   5
  -3  -9  17 16972.5 1389.54   8
  -3   9  17 17634.5 1201.62   8
   3  -9  17 15766.4 1222.12   8
  -3  -9  17 14444.0 1897.60   1
   3   9 -17 15916.1 1995.53   4
   3  -9 -17 15178.7 1209.60   7
  -3   9 -17 15922.9 1397.37   7
  -3   9 -17 15908.9 1056.24   3
  -3   9  17 16032.1 1098.50   6
   3  -9 -17 16803.0 1179.54   5
  -3  -9  17 19390.5 1145.25   5
   3  -9 -17 16573.1 1538.04   2
  -3   9  17 15964.1 1482.15   1
   3  -9  17 15415.0 1435.02   1
  -3  -9  19 1687.11 1094.40   8
  -3   9  19 991.389 1353.44   1
   3  -9  19 1220.77 1039.35   8
  -3  -9  19 987.715 1725.24   1
   3   9 -19 1946.03 1874.05   4
   3  -9 -19 2135.03 1062.41   7
  -3   9  19 2200.38 1018.34   8
   3  -9  19 4427.47 1235.43   1
  -3   9 -19 3204.68 1226.21   7
   3  -9  19 2345.12 898.085   2
  -3  -9  21 28.0431 1262.38   8
  -3   9  21-272.366 1537.41   1
  -3  -9  21-3658.33 2069.80   1
  -3   9  21 343.392 1161.92   8
   3  -9  21-1397.55 1115.04   8
   3   9 -21-6019.42 2290.28   4
   3  -9 -21-1591.54 1274.10   7
   3  -9  21-2495.59 1495.80   1
   3  -9  21-1285.72 991.426   2
  -3   9  23 71.3920 1231.49   8
   3  -9  23 416.139 1159.41   8
   3   9 -23 952.303 2179.89   4
  -3   9  23 596.820 1609.22   1
   3  -9 -23 26.5128 1319.12   7
  -3   9 -23 461.195 1414.77   7
  -3  -9  23 703.356 2007.43   1
   3  -9  23 2437.06 1436.17   1
  -3  -9  23 447.725 1297.02   8
  -3   9  25-1070.32 1370.83   8
   3  -9  25 1361.45 1384.72   8
   3   9 -25-4373.19 2597.23   4
   3   9 -25-1175.27 1394.01   7
   3  -9 -25-1772.33 1498.64   7
  -3   9 -25 107.024 1665.16   7
  -3   9  25-642.520 1738.66   1
  -3  -9  25 1095.44 2322.54   1
  -3  -9  25-31.2817 1410.59   8
   3  -9  25-37.3825 1556.24   1
   3  -9  27 2030.00 1673.45   1
  -3  -9  27 2452.20 1526.44   8
   3   9 -27 5831.40 1501.80   7
  -3   9  27 4596.25 1475.18   8
   3  -9  27 5164.70 1387.76   8
   3   9 -27 1756.78 2500.19   4
   3  -9 -27 4905.07 1588.87   7
  -3   9 -27 6425.10 1760.36   7
  -3   9  27 3805.79 1826.71   1
  -3  -9  27 2513.76 2410.46   1
   3 -11   3 2282.71 617.061   1
   3 -11   3 6562.13 470.982   8
  -3  11  -3 4867.85 627.908   7
  -3  11  -3 4049.48 879.022   3
   3 -11   3 7254.93 896.161   5
   3 -11   5 108294. 4171.81   8
  -3  11  -5 111702. 4208.01   7
  -3  11  -5 118757. 4297.60   3
   3 -11   5 113092. 4375.85   5
   3 -11   5 112253. 4239.44   1
  -3  11   7 44613.5 1770.67   8
   3 -11   7 46898.3 1877.29   8
  -3  11  -7 50233.5 1939.34   7
   3 -11  -7 44504.1 1854.66   7
  -3  11  -7 49136.8 1973.37   3
   3 -11   7 48292.4 2091.55   5
   3 -11   7 44327.4 2001.85   2
   3 -11   7 46650.1 1988.75   1
   3 -11   9 3762.69 778.174   2
   3 -11   9 3025.08 828.113   1
  -3  11   9 4142.48 522.398   8
   3 -11   9 3309.65 646.051   8
  -3  11  -9 4545.05 758.714   7
   3 -11  -9 4030.46 606.453   7
  -3  11  -9 3862.02 724.493   3
   3 -11   9 3677.96 905.720   5
  -3  11   9 3905.58 570.135   1
   3 -11  11 394.305 782.039   2
  -3  11  11 1141.56 579.287   8
   3 -11 -11 1206.29 667.397   7
  -3  11 -11 969.543 704.651   3
  -3  11  11 1296.22 740.934   1
   3 -11  11 1653.64 989.666   5
   3 -11  13 873.517 853.162   2
   3 -11  13-711.544 1078.91   1
  -3  11 -13-848.608 730.858   3
  -3  11  13-600.896 711.762   8
   3  11 -13-445.785 1657.14   4
   3 -11  13 508.658 811.994   8
  -3  11 -13-173.027 903.954   7
   3 -11 -13 101.090 762.206   7
  -3  11  13-646.540 883.789   1
   3 -11  13 582.100 1058.04   5
  -3 -11  13-702.263 1421.87   1
   3 -11  15 13171.1 1121.65   8
  -3 -11  15 10533.0 1719.74   1
   3  11 -15 11551.2 1883.47   4
  -3  11 -15 13582.1 1253.28   7
  -3  11 -15 14134.9 986.063   3
  -3 -11  15 11865.6 1346.49   8
   3 -11  15 12139.2 1079.98   2
   3 -11  15 12337.3 1415.80   5
   3 -11  15 11918.9 1405.27   1
   3 -11  17 2731.48 968.239   2
  -3 -11  17 4456.07 1249.78   8
  -3 -11  17 4516.53 1005.76   5
   3 -11  17 3216.92 1039.43   8
   3  11 -17 2452.75 1757.04   4
   3 -11  17 1575.52 1262.15   1
  -3  11 -17 2566.16 1160.16   7
   3 -11 -17 2044.25 1021.55   7
  -3  11 -17 4142.51 807.372   3
  -3  11  17 3400.07 1129.64   1
   3 -11  17 2869.96 1543.10   5
  -3 -11  17 2900.97 1732.25   1
  -3  11  17 3334.73 921.175   8
   3 -11  19 3924.58 1047.89   2
  -3  11  19 7447.96 1150.40   8
   3 -11  19 7608.20 1186.12   8
  -3 -11  19 4512.66 1940.92   1
   3 -11  19 5405.52 1513.66   1
  -3  11 -19 3374.73 1347.72   7
   3 -11 -19 6195.29 1225.11   7
  -3  11 -19 3773.99 917.987   3
   3  11 -19-1461.96 2262.60   4
   3 -11  19 766.977 2255.62   5
  -3  11  19 3245.27 1369.86   1
  -3 -11  19 4938.35 1319.34   8
   3 -11  21 1038.13 1087.19   2
  -3  11  21 1348.88 1151.63   8
   3 -11  21 404.632 1207.90   8
  -3 -11  21 999.934 1336.44   8
   3  11 -21 469.090 2169.10   4
  -3 -11  21-45.2153 1995.26   1
  -3  11 -21 561.988 1344.74   7
   3 -11 -21 1116.71 1272.79   7
  -3  11 -21 1801.78 917.727   3
   3 -11  21 2281.56 1468.79   1
  -3  11  21 113.686 1315.14   1
  -3 -11  23-878.423 1406.10   8
   3 -11  23-241.946 1249.51   8
   3  11 -23-789.848 2365.82   4
  -3  11 -23-682.089 1488.75   7
   3 -11 -23-1809.57 1362.38   7
  -3 -11  23 288.821 2206.98   1
   3 -11  23-1205.76 1618.01   1
  -3  11  23-804.618 1246.57   8
  -3  11  23-2677.15 1515.73   1
  -3 -11  25 398.047 1476.73   8
  -3  11  25 572.499 1346.30   8
   3 -11  25-28.6829 1317.63   8
  -3  11  25 406.016 1565.76   1
   3  11 -25 2132.52 2359.47   4
   3  11 -25-1285.64 1342.20   7
  -3  11 -25 1827.72 1518.72   7
   3 -11 -25 2345.58 1506.75   7
  -3 -11  25 509.606 2221.40   1
   3 -11  25-848.006 1578.47   1
  -3  11  27-1572.87 1814.48   1
   3 -11  27-29.8447 1413.37   8
  -3  11 -27-1666.19 1786.95   7
  -3 -11  27-4292.91 2469.05   1
   3 -11  27-3314.70 1825.44   1
  -3  13  -1 22646.7 1316.70   6
  -3  13   1 22704.6 1301.54   6
   3 -13   1 21582.9 1314.53   5
   3 -13  -1 23521.8 1325.53   5
   3 -13   1 21798.8 1337.54   2
   3 -13  -1 19889.3 1319.54   2
   3 -13   3 63211.3 2442.96   8
  -3  13  -3 64583.5 2598.52   4
  -3  13  -3 66273.0 2456.32   7
  -3  13  -3 63762.9 2732.64   6
  -3  13   3 62739.4 2698.93   6
   3 -13   3 62335.1 2717.47   5
   3 -13  -3 66924.6 2720.45   5
   3 -13   3 63950.5 2717.90   2
   3 -13  -3 62733.6 2739.39   2
   3 -13   3 63849.6 2494.54   1
   3 -13   5 15610.4 838.242   8
  -3  13  -5 17166.2 902.123   7
  -3  13  -5 17409.8 1090.50   3
  -3  13  -5 16487.8 1188.93   6
  -3  13   5 14329.2 1098.86   6
   3 -13   5 16001.1 1197.48   5
   3 -13  -5 16282.8 1159.80   5
   3 -13   5 15823.5 1157.90   2
   3 -13  -5 16707.7 1299.36   2
   3 -13   5 15942.1 1009.38   1
  -3  13   7 17833.7 851.737   8
   3 -13   7 21567.3 1046.37   8
  -3  13  -7 23303.0 1111.00   7
  -3  13  -7 21676.6 1246.01   3
  -3  13  -7 22598.1 1350.92   6
  -3  13   7 21230.9 1255.33   6
   3 -13   7 22514.2 1368.81   5
   3 -13  -7 23616.9 1337.33   5
   3 -13   7 20560.7 1310.78   2
   3 -13  -7 22509.7 1438.50   2
   3 -13   7 22990.1 1249.11   1
   3 -13   9 9158.81 799.800   8
  -3  13   9 8767.98 627.610   8
  -3  13  -9 9830.85 986.369   3
  -3  13  -9 8415.39 883.648   7
   3 -13  -9 9541.50 1256.74   2
  -3  13   9 7714.99 974.198   6
  -3  13  -9 8244.83 1135.09   6
   3 -13   9 10560.1 1118.55   5
   3 -13  -9 11132.9 1094.73   5
   3 -13   9 10494.3 1040.60   2
   3 -13   9 8587.36 1061.81   1
   3 -13  11 708.436 980.060   2
  -3  13 -11 1575.52 1012.46   6
  -3  13  11 1117.35 608.894   8
   3 -13 -11 413.650 1214.70   2
  -3  13  11-1001.31 881.321   6
  -3  13 -11 449.527 878.644   3
   3 -13  11 1236.04 1061.51   5
   3 -13 -11 1456.22 1004.39   5
   3  13 -13-440.849 2247.01   4
  -3  13  13 700.734 724.740   8
  -3  13 -13 249.120 947.127   7
   3 -13 -13-1084.58 1306.51   7
   3 -13  13 411.429 1054.74   2
   3 -13 -13 1045.85 1328.30   2
  -3  13 -13 1904.03 1066.43   6
  -3  13 -13 743.254 878.780   3
  -3  13  13 1230.24 918.990   6
   3 -13  13 625.799 876.468   8
   3 -13  13 1365.15 1118.03   5
   3 -13  13 299.314 1168.92   1
  -3 -13  13 674.494 1546.69   1
   3 -13 -13-905.057 1041.25   5
  -3 -13  15 4853.72 1683.01   1
  -3 -13  15 3075.52 1000.34   5
   3 -13  15 4175.49 1141.67   2
   3  13 -15 4897.11 1963.32   4
  -3  13 -15 3574.34 1117.04   7
  -3  13 -15 2146.02 1145.85   6
   3 -13 -15 3277.77 1501.53   2
  -3  13  15 3383.79 1033.99   6
   3 -13  15 4460.54 1025.28   8
  -3  13 -15 4368.28 926.922   3
   3 -13  15 2820.63 1234.47   5
   3 -13 -15 3213.60 1140.17   5
   3 -13  15 2398.45 1288.88   1
  -3  13  17 6925.86 1218.73   1
   3 -13  17 9636.88 1529.44   1
  -3  13  17 10033.1 1080.15   8
  -3 -13  17 9151.96 1481.76   8
   3 -13  17 7333.40 1241.55   2
  -3 -13  17 6582.04 1868.07   1
   3 -13  17 10591.6 1210.03   8
   3  13 -17 8343.04 2046.65   4
  -3  13 -17 7858.88 1320.91   7
   3 -13 -17 7242.89 1341.42   7
  -3  13 -17 7492.97 1329.34   6
  -3  13 -17 9057.37 1045.45   3
   3 -13 -17 8342.90 1737.83   2
  -3  13  17 10044.9 1190.06   6
   3 -13  17 9234.60 1466.28   5
  -3 -13  17 10848.7 1259.89   5
   3 -13 -17 8897.83 1319.22   5
  -3 -13  19 1442.07 1374.92   8
   3 -13  19 2811.72 1197.07   2
   3 -13  19 2517.51 1174.75   8
   3  13 -19 3143.46 2115.24   4
  -3 -13  19 2851.30 1885.58   1
  -3  13 -19 1234.78 1358.19   7
   3 -13 -19 1809.90 1271.70   7
   3 -13  19 955.846 1490.72   1
  -3  13 -19 1735.68 1259.41   6
  -3  13 -19 2658.55 961.733   3
  -3  13  19 1125.81 1044.90   8
  -3  13  19 2657.28 1259.64   1
   3 -13  19 3365.13 1616.16   5
   3 -13 -19 1124.61 1192.63   5
   3 -13  21 7647.71 1670.96   1
   3 -13  21 7351.62 1334.40   2
  -3 -13  21 7344.28 1520.07   8
  -3  13  21 6524.79 1237.80   8
  -3 -13  21 8681.59 2114.80   1
  -3  13 -21 8088.46 1475.26   7
   3 -13 -21 8408.21 1488.45   7
  -3  13 -21 10251.5 1079.16   3
  -3  13  21 5676.90 1465.07   1
  -3  13 -21 8928.05 1382.27   6
   3 -13  21 9256.01 1360.88   8
   3 -13  21 10097.5 2210.34   5
   3  13 -21 6226.38 2305.01   4
  -3 -13  23-170.148 1550.83   8
   3 -13  23 27.5047 1317.94   8
   3  13 -23 1142.98 2483.55   4
   3 -13  23-1999.72 1653.09   1
  -3  13 -23-1419.36 1533.73   7
   3 -13 -23-3888.15 1573.81   7
  -3 -13  23-789.261 2268.71   1
  -3  13  23-2828.20 1586.94   1
  -3  13  23-2834.36 1343.69   8
  -3 -13  25-1819.75 1596.19   8
   3 -13  25-852.902 1363.44   8
  -3  13  25-2448.87 1394.64   8
   3  13 -25-1029.06 2419.94   4
  -3  13 -25-872.418 1595.69   7
   3 -13 -25-275.808 1604.86   7
   3 -13  25-358.077 1724.56   1
  -3 -13  25 1925.77 2329.95   1
  -3  13  25-35.1263 1558.41   1
   3 -15   1 7002.12 1092.29   2
   3 -15  -1 7622.10 1162.22   2
  -3  15  -1 6246.37 428.117   7
  -3  15  -1 7802.92 1024.52   6
  -3  15   1 7750.47 1007.97   6
   3 -15   1 6479.78 518.724   1
   3 -15   1 8206.11 1057.69   5
   3 -15  -1 8916.25 1051.19   5
  -3  15  -3 16104.2 830.125   7
  -3  15  -3 17418.3 1243.25   6
  -3  15   3 17329.5 1238.27   6
   3 -15   3 14878.0 856.339   8
   3 -15   3 16592.6 1279.05   5
   3 -15  -3 17591.8 1262.03   5
   3 -15   3 16685.3 1344.78   2
   3 -15  -3 14854.4 1340.67   2
   3 -15   3 14814.7 957.548   1
  -3  15  -3 16200.9 1173.42   4
   3 -15   5 1705.11 632.083   8
   3 -15   5 2227.46 1060.74   2
  -3  15  -5 1055.47 1102.15   4
   3 -15  -5 2211.74 1152.69   2
  -3  15  -5 1271.20 619.501   7
   3 -15   5 2267.86 834.811   1
  -3  15  -5 2741.52 946.783   6
  -3  15   5 1655.71 893.406   6
   3 -15   5 2268.76 986.189   5
   3 -15  -5 1100.75 945.217   5
   3 -15   7 14686.8 901.183   8
  -3  15   7 10357.5 579.902   8
  -3  15  -7 15190.1 945.885   7
  -3  15  -7 13269.5 1474.33   4
  -3  15  -7 12407.1 1220.52   6
  -3  15   7 13699.0 1172.69   6
   3 -15   7 14969.5 1291.14   5
   3 -15  -7 14869.2 1220.28   5
   3 -15   7 14428.0 1269.89   2
   3 -15  -7 15031.8 1434.95   2
   3 -15   7 14448.2 1152.67   1
  -3  15   9 9237.80 630.491   8
   3 -15   9 7866.09 1243.32   2
  -3  15  -9 8110.67 927.300   7
   3 -15  -9 9370.46 1428.21   2
  -3  15  -9 8183.88 1163.80   6
   3 -15   9 9041.93 1185.41   1
  -3  15   9 8595.74 1085.46   6
  -3  15  -9 8797.83 1116.78   3
   3 -15   9 8419.45 1278.23   5
   3 -15  -9 9244.73 1174.06   5
   3 -15  11 598.390 813.915   8
   3 -15  11 1142.51 1198.38   2
  -3  15  11 1337.98 636.546   8
   3 -15 -11 1887.87 1409.34   2
  -3  15 -11 1375.59 1054.26   6
  -3  15  11 2370.68 1011.48   6
  -3  15 -11 247.495 992.402   3
   3 -15  11 158.739 1114.73   5
   3 -15 -11 1798.25 1115.48   5
   3 -15  13 1045.72 919.578   8
   3 -15  13 1870.44 1198.61   2
  -3  15  13 1481.23 757.395   8
  -3  15 -13-439.745 1022.31   7
   3 -15 -13 2036.45 1548.09   2
  -3  15 -13 1506.74 1140.39   6
  -3  15  13 292.339 1000.16   6
  -3  15 -13 1275.10 1074.19   3
   3 -15  13 444.563 1278.61   1
   3 -15  13 1800.07 1214.48   5
  -3 -15  13 768.856 1697.83   1
   3 -15 -13 1441.09 1162.30   5
  -3 -15  15 735.458 1795.77   1
   3  15 -15-1299.45 2692.70   4
   3 -15  15 820.451 1090.22   8
   3 -15  15 1914.91 1316.21   2
  -3  15 -15 651.045 1171.34   7
  -3  15 -15 583.166 1206.06   6
   3 -15 -15-233.225 1714.68   2
  -3  15 -15 1794.32 1088.66   3
  -3  15  15 1211.25 1142.72   6
   3 -15  15 843.122 1423.24   1
   3 -15  15 1625.84 1326.39   5
   3 -15 -15 3616.47 1262.03   5
  -3 -15  17 6010.08 1366.28   5
   3 -15  17 6044.56 1200.29   8
   3  15 -17 4759.54 2290.38   4
   3 -15  17 5819.46 1436.83   2
  -3  15 -17 6659.31 1358.50   7
  -3  15 -17 6675.28 1392.20   6
  -3  15 -17 8200.13 1188.18   3
   3 -15 -17 6684.95 1902.20   2
  -3  15  17 7224.91 1271.67   6
  -3 -15  17 6892.01 1946.11   1
   3 -15  17 6908.56 1476.83   5
   3 -15  17 8090.07 1574.20   1
   3 -15 -17 5403.75 1327.06   5
   3 -15  19 17481.1 1470.91   8
  -3 -15  19 14601.1 1734.87   8
   3  15 -19 15885.2 2529.57   4
  -3 -15  19 11240.8 2192.17   1
  -3  15 -19 16118.3 1601.96   7
  -3  15 -19 18477.0 1342.74   3
  -3  15 -19 17673.5 1574.34   6
   3 -15  19 18133.0 1809.05   5
   3 -15 -19 20002.4 1595.00   5
   3 -15  19 13283.4 1610.46   2
   3 -15  19 18486.8 1881.30   1
  -3 -15  23 1428.19 1634.69   8
   3 -15  23 2734.76 1774.44   1
   3 -15  23 1498.35 1362.08   8
   3  15 -23 217.651 2624.84   4
  -3  15 -23 966.632 1528.00   7
  -3 -15  23 4853.10 2319.37   1
   3 -17   3-1082.23 827.804   1
   3 -17   3-1911.16 1290.53   2
  -3  17  -3-1562.93 611.988   7
   3 -17  -3-742.839 1328.04   2
   3 -17   3-635.612 1172.32   5
   3 -17  -3 2631.58 1094.02   5
  -3  17  -5 18326.9 1036.44   7
   3 -17   5 20498.4 1182.53   8
  -3  17  -5 21307.0 1461.13   6
  -3  17   5 17594.1 1368.46   6
   3 -17   5 19581.6 1494.85   5
   3 -17  -5 18693.8 1423.38   5
   3 -17   5 18276.0 1575.74   2
   3 -17  -5 17352.3 1610.42   2
   3 -17   5 18629.1 1253.30   1
  -3  17  -5 20997.9 1520.35   4
   3 -17   7 6652.88 882.444   8
   3 -17   7 6375.34 1314.75   2
  -3  17  -7 7579.75 1482.53   4
   3 -17   7 5967.38 1099.57   1
  -3  17  -7 4949.96 828.149   7
   3 -17  -7 8444.71 1569.11   2
  -3  17  -7 5306.09 1140.05   6
  -3  17   7 4895.72 1075.93   6
   3 -17   7 5633.50 1237.78   5
   3 -17  -7 6893.36 1193.14   5
   3 -17  -9 6225.58 1239.54   5
   3 -17   9 7199.28 1342.80   2
   3 -17  -9 4519.30 1550.19   2
  -3  17  -9 4310.13 1147.62   6
  -3  17   9 5879.46 1129.04   6
   3 -17   9 5233.05 1280.61   5
   3 -17 -11 1384.94 1235.75   5
   3 -17  11 2220.25 924.107   8
   3 -17  11 1540.95 1373.11   2
  -3  17 -11 500.488 1729.61   4
  -3  17 -11 1507.64 985.734   7
   3 -17  11-145.781 1283.86   1
   3 -17 -11 1390.15 1587.57   2
  -3  17 -11 325.711 1161.47   6
  -3  17  11 49.7263 1068.47   6
  -3  17 -11 790.514 1149.35   3
   3 -17  11 2423.30 1305.98   5
   3 -17 -13-2826.59 1325.11   5
   3 -17  13-3532.60 1589.41   1
  -3  17 -13-1324.30 1373.56   6
   3 -17  13-2369.41 1514.25   5
   3 -17 -15 2031.76 1350.30   5
  -3 -17  15 1424.57 1950.97   1
  -3  17 -15 2079.43 1684.43   6
   3 -17 -15 2214.89 1885.17   2
   3 -17  15-119.042 1661.53   1
  -3  17  15-325.782 1189.41   6
   3 -17  15 1762.04 1566.00   5
   3 -17 -17 13337.8 1511.73   5
  -3 -17  17 9005.89 2108.76   1
   3  17 -17 2573.13 2881.65   4
   3 -17  17 9968.58 1329.92   8
   3 -17  17 9505.95 1715.17   2
  -3  17 -17 10734.7 1474.11   7
  -3  17 -17 13086.4 1372.36   3
  -3  17 -17 12835.6 1546.67   6
  -3  17 -17 2173.89 2241.05   4
  -3  17  17 13418.8 1467.41   6
   3 -17 -17 11893.5 2148.44   2
   3 -17  17 11086.3 1751.96   1
  -3 -17  17 15698.6 1595.61   5
   3 -17  17 13415.9 1627.35   5
  -3 -17  21 5194.23 1758.53   8
   3 -17  21 5122.59 1388.88   8
   3  17 -21 56.8711 2650.55   4
   3 -17  21 5093.11 1635.97   2
  -3 -17  21 6159.80 2280.11   1
  -3  17 -21 48.0178 2613.58   4
  -3  17 -21 4140.03 1539.79   7
  -3  17 -21 6318.43 1506.14   6
  -3  17 -21 8279.31 1284.71   3
   3 -17  21 6484.27 1695.42   5
   3 -17  21 4706.61 1761.89   1
   3 -17  23-3044.35 1881.02   1
  -3 -17  23-3068.04 1835.37   8
   3 -17  23-1131.48 1444.26   8
  -3  17 -23-3205.83 1669.48   7
  -3 -17  23-674.256 2362.87   1
   3 -19   1 1453.30 1424.82   2
   3 -19  -1 604.916 1381.46   2
  -3  19  -1 2780.10 1109.61   6
  -3  19   1 1712.35 1155.26   6
   3 -19   1 1882.54 1191.92   5
   3 -19  -1 2266.02 1185.26   5
   3 -19   3 5070.71 1449.34   2
   3 -19  -3 899.557 1424.23   2
  -3  19  -3 4169.54 1142.37   6
  -3  19   3 5735.89 1142.87   6
   3 -19   3 4397.40 1260.94   5
   3 -19  -3 5075.15 1208.93   5
   3 -19   5 5585.02 1515.57   2
   3 -19  -5 4527.61 1506.22   2
  -3  19  -5 5053.94 1214.35   6
  -3  19   5 5140.59 1188.30   6
   3 -19   5 4835.22 1253.89   5
   3 -19  -5 5614.31 1251.54   5
   3 -19  -7 11511.0 1406.57   5
   3 -19   7 11979.4 1575.72   2
   3 -19  -7 14026.9 1749.75   2
  -3  19  -7 11999.0 1338.62   6
  -3  19   7 11148.9 1294.67   6
   3 -19   7 12345.9 1476.23   5
   3 -19  -9 884.551 1261.18   5
   3 -19   9-126.186 1506.07   2
   3 -19  -9-36.0088 1731.94   2
  -3  19  -9 1054.39 1253.97   6
  -3  19   9-3494.17 1317.62   6
   3 -19   9 218.098 1393.35   5
   3 -19 -11-1417.38 1305.62   5
   3 -19  11-1976.41 1575.31   2
   3 -19  11 25.0687 1400.14   1
  -3  19 -11-17.2330 1015.40   7
   3 -19  11-2179.15 1121.67   8
   3 -19 -11-2615.36 1878.16   2
  -3  19 -11 979.929 1261.00   6
  -3  19  11-2774.60 1248.25   6
   3 -19  11-541.768 1404.54   5
   3 -19 -13-1208.33 1343.20   5
   3 -19  13-450.298 1640.12   2
  -3  19 -13 35.2458 1977.95   4
  -3  19 -13-589.674 1145.02   7
   3 -19  13 672.470 1518.86   1
  -3  19 -13-233.893 1286.46   6
   3 -19 -13 688.146 1929.25   2
  -3  19  13 87.7160 1258.47   6
  -3  19 -13-567.474 1374.13   3
   3 -19  13 565.295 1082.31   8
   3 -19  13 1201.42 1457.92   5
   3 -19 -15 9248.16 1539.67   5
   3 -19  15 6823.66 1280.51   8
  -3  19 -15 7712.42 1412.36   7
   3 -19  15 6121.96 1701.74   2
  -3  19 -15 4017.28 2267.34   4
   3 -19  15 9019.20 1674.61   1
  -3  19 -15 12164.1 1464.65   6
   3 -19 -15 2979.99 2105.12   2
  -3  19  15 8251.70 1460.12   6
   3 -19  15 8696.39 1652.53   5
  -3  19 -17 13679.6 1689.43   3
  -3  19 -17 14251.4 1707.61   6
   3 -19  17 16791.0 1877.24   5
   3 -19 -17 14544.2 1724.36   5
   3 -19 -19 661.947 1606.54   5
   3 -19  19 2322.47 1353.15   8
   3  19 -19 227.419 3220.87   4
  -3 -19  19 2011.04 2245.74   1
   3 -19  19-358.480 1720.62   2
  -3  19 -19-624.371 2339.53   4
  -3  19 -19-273.070 1416.08   7
  -3  19 -19 991.841 1430.89   6
  -3  19 -19 3023.13 1343.95   3
   3 -19  19-935.994 1776.39   1
   3 -19  19 1126.77 1611.64   5
   3 -19  21 8583.23 1490.55   8
   3  19 -21-265.950 3380.85   4
   3 -19  21 3644.14 1763.43   2
  -3 -19  21 2879.41 2299.47   1
  -3  19 -21 48.5794 2722.82   4
  -3  19 -21 6747.56 1600.02   7
  -3  19 -21 7056.63 1542.75   6
  -3  19 -21 8966.45 1406.55   3
   3 -19  21 7444.17 1922.81   1
   3 -21   5 7916.11 1736.83   2
   3 -21  -5 9590.51 1855.30   2
  -3  21  -5 13150.4 1423.23   6
  -3  21   5 9178.21 1391.23   6
   3 -21   5 11869.6 1505.90   5
   3 -21  -5 12465.4 1500.54   5
   3 -21  -7 7616.79 1398.89   5
   3 -21   7 5845.61 1650.19   2
   3 -21  -7 7860.21 1813.88   2
  -3  21  -7 5968.23 1325.69   6
  -3  21   7 8012.30 1335.73   6
   3 -21   7 8053.32 1489.59   5
   3 -21  -9 5118.15 1388.99   5
   3 -21   9 3605.24 1682.02   2
   3 -21  -9 2893.99 1836.51   2
  -3  21  -9 5164.21 1339.76   6
  -3  21   9 4556.60 1318.54   6
   3 -21   9 5538.67 1517.54   5
   3 -21 -11 716.043 1387.80   5
   3 -21  11 35.6699 1672.72   2
   3 -21 -11-430.877 1948.33   2
  -3  21 -11 2758.12 1278.33   6
  -3  21  11 2014.12 1311.57   6
   3 -21  11 862.280 1564.20   5
   3 -21 -13 1267.24 1448.87   5
   3 -21  13 2301.06 1784.89   2
  -3  21 -13 214.921 1332.69   6
   3 -21 -13-2584.36 2282.68   2
  -3  21  13-1989.08 1490.46   6
  -3  21 -13-786.760 1556.16   3
   3 -21  13 3982.23 1635.15   5
   3 -21 -15 8992.01 1598.97   5
   3 -21  15 5534.30 1879.00   2
  -3  21 -15 7364.86 1473.32   6
  -3  21  15 7394.60 1561.50   6
   3 -21 -15 8013.31 2460.60   2
  -3  21 -15 7601.39 1591.52   3
   3 -21  15 7978.62 1723.56   5
   3 -21 -17 555.264 1620.92   5
  -3 -21  17 818.802 2409.74   1
   3 -21  17-834.900 1805.10   2
  -3  21 -17 2163.21 1433.53   6
  -3  21 -17 1996.36 1507.80   3
  -3  21  17 1330.95 1484.16   6
   3 -21  17 2433.51 1673.98   5
   3 -21 -19 4194.60 1818.14   5
  -3 -21  19 1979.76 2448.26   1
  -3  21 -19 417.211 2608.41   4
   3 -21  19 3015.78 1982.68   2
  -3  21 -19 1500.56 1511.36   7
  -3  21 -19 2928.67 1547.49   6
   3 -21  19 5751.82 1793.29   5
   3 -23   1 1914.45 1771.17   2
   3 -23  -1-1446.57 1784.15   2
  -3  23  -1-1592.40 1324.39   6
  -3  23   1-32.0088 1288.35   6
   3 -23   1-905.326 1430.80   5
   3 -23  -1 32.0923 1385.63   5
   3 -23  -3 992.015 1846.09   2
  -3  23  -3 4565.89 1339.51   6
  -3  23   3 2183.08 1353.33   6
   3 -23   3 39.2097 1788.88   2
   3 -23   3 1676.86 1433.66   5
   3 -23  -3 96.4545 1414.19   5
   3 -23  -5 4823.94 1464.42   5
   3 -23   5 3967.27 1741.53   2
   3 -23  -5 4685.21 1933.56   2
  -3  23  -5 6046.62 1385.92   6
  -3  23   5 5420.68 1416.75   6
   3 -23   5 4577.97 1485.40   5
   3 -23   7 11606.1 1909.65   2
   3 -23  -7 7980.98 2161.74   2
  -3  23  -7 10959.2 1479.72   6
  -3  23   7 13255.5 1580.05   6
   3 -23  -7 14739.0 1638.48   5
   3 -23   7 10386.4 1634.38   5
   3 -23  11 732.553 1889.85   2
  -3  23 -11 32.5201 1396.11   6
   3 -23 -11 1338.01 2220.58   2
  -3  23  11-1321.98 1402.19   6
   3 -23 -11 222.814 1482.07   5
   3 -23  11-369.427 1628.73   5
   3 -23  13-1863.41 1820.21   2
  -3  23 -13-164.539 1393.34   6
   3 -23 -13-515.367 1727.13   5
   3 -23  13 1746.02 1723.13   5
   3 -23 -15 3167.19 1608.18   5
   3 -23  15 1092.66 1913.25   2
  -3  23 -15-735.405 1431.09   6
  -3  23  15-4216.84 1544.11   6
  -3  23 -15-750.796 1651.02   3
   3 -23  15-77.5605 1755.59   5
   3 -25   1-2299.18 2028.01   2
   3 -25  -1-44.3864 1936.44   2
  -3  25  -1-2191.21 1489.20   6
  -3  25   1-2592.53 1468.75   6
   3 -25   1 34.7871 1530.06   5
   3 -25  -1-1038.11 1506.61   5
   3 -25   3 2809.63 1986.96   2
   3 -25  -3 641.026 2090.02   2
  -3  25  -3 1368.73 1415.14   6
  -3  25   3-1701.96 1741.90   6
   3 -25   3 35.2372 1524.52   5
   3 -25  -5 3215.47 1584.96   5
   3 -25   5 4249.93 2018.96   2
   3 -25  -5 47.1825 2100.29   2
  -3  25  -5 2624.44 1445.86   6
  -3  25   5 3001.93 1522.68   6
   3 -25   5 1172.07 1588.16   5
   3 -25  -7 5681.54 1569.13   5
   3 -25   7 2204.13 1923.83   2
   3 -25  -7 1354.27 2167.39   2
  -3  25  -7 3855.93 1476.42   6
  -3  25   7 3732.55 1555.95   6
   3 -25   7 4566.90 1637.81   5
   3 -25   9 767.701 1933.24   2
   3 -25  -9 3087.86 1545.11   5
  -3  25  -9 5269.71 1467.97   6
   3 -25  -9 5484.07 2264.00   2
  -3  25   9 4413.58 1559.28   6
   3 -25   9 4116.84 1665.95   5
   3 -25 -11-1961.89 1511.78   5
   3 -25  11-257.508 1959.11   2
  -3  25 -11-172.293 1452.61   6
   3 -25 -11 52.6159 2342.42   2
  -3  25  11-495.384 1550.85   6
   3 -25  11-744.389 1750.95   5
   3 -27   1-1505.84 2161.66   2
   3 -27  -1-1615.03 2271.98   2
  -3  27  -1 36.7442 1487.02   6
  -3  27   1-1450.10 1580.51   6
   3 -27   3-4551.49 2196.27   2
   3 -27  -3-3870.35 2380.88   2
  -3  27  -3-403.476 1588.94   6
  -3  27   3 1851.06 1787.68   6
   3 -27   5-3368.09 2311.57   2
   3 -27  -5 51.5719 2374.47   2
  -3  27   5-4604.25 1748.05   6
  -4   0  12 66389.3 2725.25   8
   4   0 -12 64235.0 2935.27   4
  -4   0  14-277.579 1274.03   1
   4   0 -14 996.305 1286.58   4
  -4   0  14 275.851 825.443   8
  -4   0  16 11819.2 1121.21   8
   4   0 -16 13242.3 1614.60   4
  -4   0  16 13125.2 1649.73   1
   4   0 -18-736.748 1643.48   4
  -4   0  18-1473.54 1619.33   1
  -4   0  18-769.350 995.368   8
   4   0 -20 1648.45 1752.19   4
   4   0 -20 3352.77 1065.99   7
  -4   0  20 3462.41 1706.23   1
  -4   0  20 2725.55 1074.70   8
  -4   0  24 9151.59 1352.00   8
   4   0 -24 4599.26 2108.67   4
   4   0 -24 8240.57 1324.48   7
  -4   0  24 10964.1 2135.96   1
  -4   0  26 1921.87 1400.29   8
  -4   0  26 1425.36 2187.32   1
  -4   0  28 2455.61 2252.18   1
  -4   0  28 1839.87 1447.54   8
   4   0 -28 5095.20 2554.56   4
   4   0 -28 2813.64 1451.96   7
   4  -2  -8-1351.18 985.584   4
  -4   2  10 29216.6 1425.43   8
  -4   2  10 31468.3 1770.63   1
  -4  -2  12-125.430 1207.19   1
  -4  -2  12 223.158 776.993   8
   4   2 -12-835.299 1109.92   4
  -4  -2  14 60090.2 2613.38   8
  -4   2  14 58810.3 2550.64   8
   4   2 -14 59103.6 2870.53   4
   4  -2 -14 60272.5 2880.76   4
   4  -2 -14 60975.3 2316.41   2
  -4  -2  14 61865.6 2949.14   1
  -4   2  14 62566.4 2864.99   1
  -4  -2  16-109.992 907.213   8
  -4   2  16-733.265 895.367   8
  -4  -2  16-1344.56 1467.68   1
   4   2 -16-135.420 1444.81   4
   4  -2 -16-1677.67 1428.67   4
  -4   2  16-62.5980 1420.49   1
   4  -2 -16-38.6896 402.763   2
  -4  -2  18-46.4646 996.172   8
  -4   2  18 20.6122 936.829   8
   4   2 -18 255.388 1652.37   4
   4  -2 -18 959.959 936.156   7
   4  -2 -18 1383.65 1629.52   4
  -4  -2  18 1127.67 1575.46   1
  -4   2  18-962.832 1553.06   1
  -4  -2  20-862.372 1080.50   8
   4   2 -20 791.218 1712.36   4
   4  -2 -20-21.6862 990.370   7
   4  -2 -20 1152.00 1787.37   4
  -4   2  20-1220.34 1061.70   8
  -4  -2  20 807.914 1743.61   1
  -4   2  20-941.030 1709.11   1
  -4  -2  24 925.287 1258.00   8
  -4   2  24 1841.56 1246.24   8
   4   2 -24-595.825 2164.99   4
   4   2 -24 1699.02 1208.45   7
   4  -2 -24 1735.98 2097.25   4
   4  -2 -24-51.3912 1190.96   7
  -4  -2  24 647.550 2019.53   1
  -4   2  24 1742.21 2005.54   1
  -4   2  26 8391.05 2272.70   1
  -4  -2  26 7026.80 1463.44   8
  -4   2  26 6564.45 1513.08   8
   4   2 -26 2601.41 2355.44   4
   4   2 -26 5235.88 1444.25   7
   4  -2 -26 4265.09 2398.87   4
   4  -2 -26 7921.00 1437.08   7
  -4  -2  26 4527.08 2286.61   1
  -4  -2  28-1140.47 1505.23   8
  -4   2  28-1423.36 1478.23   8
  -4   2  28-443.545 2248.01   1
   4   2 -28 251.261 1411.30   7
   4  -2 -28-1157.06 2528.10   4
   4  -2 -28-217.913 1438.43   7
   4   2 -28 1366.06 2418.94   4
  -4  -2  28-667.843 2290.30   1
   4  -4  -8 18178.9 1219.41   4
  -4   4  10-1848.72 818.659   8
  -4  -4  12 119881. 4735.28   8
   4  -4 -12 120557. 4485.25   2
  -4   4  12 117671. 4793.43   1
   4   4 -12 124232. 4937.44   4
   4  -4 -14-69.5333 537.085   2
  -4  -4  14-815.753 1392.35   1
  -4  -4  14 369.059 873.473   8
  -4   4  14-1294.16 789.252   8
   4   4 -14-1528.96 1317.25   4
   4  -4 -14-77.6510 1255.45   4
  -4  -4  16 12767.6 1211.73   8
  -4   4  16 12556.8 1092.68   8
  -4  -4  16 11014.2 1684.28   1
   4   4 -16 10429.2 1698.00   4
   4  -4 -16 12810.6 1040.82   7
  -4   4  16 12051.4 776.199   6
   4  -4 -16 13283.6 1636.04   4
  -4   4  16 13514.1 1616.07   1
   4  -4 -16 11275.6 831.744   2
  -4   4  18 1306.48 983.748   8
   4   4 -18 1803.08 1714.67   4
   4  -4  18 1832.27 1094.60   8
   4  -4 -18 619.702 660.745   2
  -4  -4  18 1776.41 1605.30   1
   4  -4 -18 1469.60 912.111   7
   4  -4 -18 2247.01 1628.56   4
  -4   4  18 1427.31 1632.92   1
  -4  -4  18 2099.26 1070.68   8
  -4  -4  20 3108.31 1168.12   8
  -4   4  20 4963.78 1128.70   8
   4   4 -20 5197.77 1898.81   4
   4  -4 -20 2563.34 1011.23   7
   4  -4 -20 3540.26 1823.55   4
  -4  -4  20 1923.39 1846.73   1
   4  -4  20 3158.51 1171.06   8
  -4   4  20 982.887 1745.11   1
  -4   4  22-5998.75 1995.39   1
  -4  -4  22-2516.54 1346.08   8
  -4   4  22-1589.98 1193.23   8
   4  -4  22-2298.74 1324.70   8
   4  -4 -22-1703.41 1169.65   7
   4  -4 -22-2796.87 2089.11   4
  -4  -4  22-5086.10 2064.25   1
   4   4 -22-5850.77 2177.34   4
  -4  -4  24 10275.5 1455.24   8
  -4   4  24 11439.9 1439.17   8
  -4   4  24 9313.94 2042.98   1
   4  -4  24 12106.1 1493.74   8
   4   4 -24 6866.16 2227.79   4
   4   4 -24 9632.33 1415.90   7
   4  -4 -24 7304.67 2269.47   4
   4  -4 -24 9641.91 1368.06   7
  -4   4 -24 10263.7 2066.13   7
  -4  -4  24 12654.3 2258.66   1
  -4  -4  26-899.332 1392.00   8
  -4   4  26-171.773 1392.17   8
   4  -4  26-2154.77 1429.52   8
  -4   4  26-994.197 2160.93   1
   4   4 -26-1613.54 1390.33   7
   4  -4 -26-192.929 2392.39   4
   4  -4 -26-957.663 1373.56   7
  -4   4 -26-1761.64 2061.81   7
  -4  -4  26-805.403 2306.34   1
  -4  -4  28 1979.09 1515.32   8
  -4   4  28 1812.13 1444.02   8
   4  -4  28 1122.55 1462.17   8
   4   4 -28 1001.68 2543.23   4
   4   4 -28 412.448 1391.01   7
   4  -4 -28 5731.46 2566.97   4
   4  -4 -28 3662.09 1484.24   7
  -4   4  28 48.0386 2200.63   1
  -4   4 -28 542.911 2182.78   7
  -4  -4  28 2904.47 2401.91   1
  -4   6   0 53.1232 333.346   3
   4  -6   0 129.157 679.230   5
  -4   6  -2 804.391 347.759   3
  -4   6   2 909.400 350.370   3
   4  -6   2 482.180 800.076   5
   4  -6  -2 193.551 638.100   5
  -4   6  -4 2671.18 389.832   3
  -4   6   4 1875.63 391.764   3
   4  -6  -4 2150.84 668.808   5
   4  -6  -4 1732.54 483.488   2
  -4   6  -6 8061.00 557.243   3
  -4   6   6 7087.75 540.296   3
   4  -6  -6 6564.62 775.901   5
   4  -6  -6 7117.48 604.146   2
   4  -6  -8 5248.83 755.280   2
  -4   6  10 159741. 6047.28   8
   4  -6 -10 164301. 6163.69   4
  -4   6  10 158313. 5963.94   3
   4  -6 -10 164693. 6117.10   5
   4  -6 -10 163389. 6001.90   2
  -4   6  10 163771. 6170.12   1
   4  -6 -12 115.255 605.494   2
  -4   6  12 444.302 675.044   8
   4  -6  12-710.815 776.765   8
   4  -6 -12-852.211 1043.91   4
  -4   6  12-259.200 1076.61   1
   4   6 -12 260.662 1352.70   4
  -4   6  12-139.731 435.669   3
   4  -6 -12-410.892 790.194   5
  -4  -6  14 34110.0 1823.44   8
   4   6 -14 35252.4 2204.67   4
  -4   6  14 33811.1 1393.76   3
  -4   6  14 31781.5 1506.74   6
   4  -6 -14 35273.1 1667.07   5
  -4  -6  14 34745.5 2257.63   1
   4  -6 -14 33328.7 1538.50   2
   4  -6  14 33777.1 1692.18   8
  -4  -6  18 487.771 1136.66   8
  -4   6  18 556.024 961.665   8
  -4  -6  18 1193.44 1714.03   1
   4   6 -18 120.861 1734.01   4
   4  -6  18 318.575 932.860   8
   4  -6 -18-797.743 904.802   7
   4  -6 -18-876.829 894.812   2
   4  -6 -18-313.265 1590.98   4
  -4   6 -18 191.931 1476.82   7
   4  -6 -18-471.573 996.233   5
  -4   6  18-31.4815 1562.51   1
  -4   6  20-34.6554 1719.40   1
  -4   6  20-811.701 1069.17   8
   4  -6  20 919.258 1023.74   8
   4   6 -20-813.230 1840.83   4
  -4  -6  20 43.2387 1870.11   1
   4  -6 -20-219.890 1019.56   7
   4  -6 -20-211.154 1809.90   4
  -4   6 -20-1322.12 1601.56   7
  -4  -6  20-447.834 1210.59   8
  -4  -6  22 10947.7 1471.74   8
  -4   6  22 12134.9 1357.35   8
   4  -6  22 9262.55 1285.42   8
   4   6 -22 8139.39 2131.82   4
   4  -6 -22 11314.6 1310.60   7
   4  -6 -22 11345.5 2180.94   4
  -4   6 -22 9588.19 1853.32   7
  -4  -6  22 10141.7 2099.56   1
  -4   6  22 10203.1 2001.13   1
  -4  -6  24 90.9268 1258.57   8
  -4   6  24-521.217 1314.26   8
   4  -6  24 518.821 1181.61   8
   4   6 -24 1291.35 2252.15   4
   4  -6 -24-1704.03 2269.15   4
   4  -6 -24 718.411 1269.03   7
  -4   6  24 1345.41 1899.97   1
  -4   6 -24 998.229 1870.60   7
  -4  -6  24-3349.29 2204.96   1
  -4  -6  26 6424.58 1540.46   8
  -4   6  26 8347.62 1474.56   8
   4  -6  26 5340.14 1377.42   8
   4   6 -26 5807.52 2347.80   4
   4   6 -26 6196.97 1464.69   7
   4  -6 -26 8419.37 2489.03   4
   4  -6 -26 6040.39 1451.96   7
  -4   6 -26 6151.45 2083.82   7
  -4   6  26 4406.33 2140.40   1
  -4  -6  26 7550.17 2352.04   1
  -4   6  28-2822.82 1576.45   8
   4  -6  28 1233.48 1369.34   8
   4   6 -28-1512.82 1537.00   7
   4  -6 -28-5676.35 2877.44   4
   4  -6 -28-3713.87 1599.67   7
  -4   6  28 276.493 2241.97   1
  -4  -6  28-5930.92 2566.40   1
   4  -8   0 46420.2 1903.82   2
   4  -8  -2 7128.35 613.880   2
   4  -8   2 5024.70 584.151   2
  -4   8   4 8898.10 645.002   3
   4  -8  -4 7341.68 797.729   5
   4  -8  -4 7493.94 660.196   2
  -4   8   8 75851.3 2952.84   8
   4  -8   8 76061.1 3020.32   8
   4  -8  -8 77934.4 3049.84   4
  -4   8   8 76398.0 2953.13   3
   4  -8  -8 75523.6 3071.52   5
   4  -8  -8 74399.4 2981.37   2
  -4   8   8 79120.3 3053.44   1
   4  -8 -10 9235.18 1058.38   4
   4  -8 -10 7376.43 638.002   7
  -4   8 -10 8869.62 690.951   3
  -4   8  10 7652.40 692.897   3
  -4   8  10 8480.03 762.909   8
  -4   8  10 9089.37 1041.23   1
   4  -8 -10 7405.42 861.866   5
   4  -8 -10 7899.94 795.252   2
   4  -8  10 9113.58 1743.19   5
  -4   8  12 43010.6 1911.71   8
   4  -8  12 46043.9 2018.01   8
   4  -8 -12 41164.9 2120.40   4
   4  -8 -12 41175.5 1855.33   7
  -4   8 -12 51286.8 1903.39   3
  -4   8  12 44365.5 1857.65   3
  -4   8  12 43487.8 1961.19   6
   4  -8 -12 44857.2 1991.29   5
   4  -8 -12 44948.9 1977.44   2
  -4   8  12 45904.6 2180.94   1
   4   8 -14 1732.25 1549.56   4
   4  -8 -14 3337.30 939.332   2
   4  -8  14 3120.04 857.213   8
  -4   8 -14 3925.59 1245.79   7
  -4   8  14 3549.48 762.738   6
  -4   8  14 3416.40 619.545   3
   4  -8  14 2966.51 892.716   2
   4  -8 -14 2406.39 858.361   5
  -4   8  14 2603.40 1173.45   1
  -4  -8  14 3449.92 1608.04   1
  -4  -8  16 19514.7 1521.37   8
  -4   8  16 19836.8 1226.70   8
   4  -8  16 17505.8 1285.20   8
  -4  -8  16 17522.6 1994.38   1
   4   8 -16 18485.7 1954.64   4
   4  -8 -16 18650.2 1754.17   4
   4  -8 -16 17640.6 1149.20   7
  -4   8 -16 19065.7 1605.93   7
  -4   8  16 17900.3 993.962   3
  -4   8  16 17903.7 1100.29   6
   4  -8 -16 20216.6 1238.30   5
   4  -8  16 18406.8 1328.97   2
   4  -8 -16 16147.4 1315.87   2
  -4   8  16 17949.6 1642.25   1
   4  -8  16 17812.7 1469.79   1
   4  -8 -18-1510.50 1129.03   2
  -4   8  18 260.843 1013.62   8
  -4  -8  18 1145.83 1810.64   1
  -4  -8  18-978.175 1171.79   8
   4   8 -18-3344.62 1963.51   4
  -4   8  18-412.547 1484.72   1
   4  -8  18-676.486 981.948   8
   4  -8 -18-983.011 941.272   7
   4  -8 -18 242.789 1638.23   4
  -4   8 -18-836.700 1325.63   7
   4  -8 -18-46.4970 905.603   5
   4  -8  18 1495.85 1121.36   2
   4  -8  18 790.514 1142.91   1
  -4  -8  20-1767.68 1351.90   8
   4  -8  20 2083.79 1084.87   8
  -4  -8  20-268.102 2004.15   1
   4  -8  20 1823.69 1361.57   1
   4  -8 -20 2610.77 1166.88   7
   4  -8 -20-1654.87 1929.77   4
  -4   8  20-98.0824 1695.83   1
   4  -8  20 978.452 1346.79   2
  -4  -8  22-492.599 1336.97   8
  -4   8  22-537.965 1227.29   8
   4   8 -22 94.3241 2096.99   4
   4  -8  22 72.0401 1326.25   1
   4  -8 -22-1259.24 1192.79   7
   4  -8 -22 1241.50 2025.13   4
  -4  -8  22 46.9431 2049.81   1
  -4   8 -22-971.727 1544.67   7
  -4   8  22 142.918 1814.26   1
   4  -8  22 1152.24 1137.06   8
  -4   8  24 10869.2 1462.98   8
  -4  -8  24 8576.56 1548.13   8
   4  -8  24 9471.35 1359.31   8
   4   8 -24 49.7666 2510.81   4
   4  -8 -24 4885.86 2407.63   4
   4  -8 -24 8474.07 1471.75   7
  -4   8 -24 6326.59 1863.58   7
   4  -8  24 9437.03 1604.48   1
  -4  -8  24 3821.72 2276.50   1
  -4   8  24 2652.09 1984.89   1
   4  -8  26 408.081 1642.87   1
  -4  -8  26 100.477 1515.44   8
  -4   8  26-451.316 1404.59   8
   4  -8  26 2458.28 1996.49   8
   4   8 -26 3633.65 2443.82   4
   4   8 -26-708.425 1441.98   7
   4  -8 -26-1813.25 2463.24   4
   4  -8 -26-1442.73 1434.62   7
  -4   8 -26-4605.60 2326.91   7
  -4  -8  26 2354.17 2318.82   1
  -4   8  26 815.857 1966.84   1
   4 -10   2 21876.6 1097.96   8
  -4  10  -2 20184.5 1246.29   3
  -4  10   2 30958.8 1247.29   3
   4 -10   2 26436.2 1419.07   5
   4 -10  -2 29591.0 1368.49   5
   4 -10   4 4685.90 554.089   8
  -4  10  -4 6149.33 663.182   3
   4 -10   4 4557.20 840.911   5
   4 -10   4 3619.93 649.536   2
   4 -10   6 4732.84 612.472   8
  -4  10   6 4191.96 587.830   1
  -4  10  -6 5419.24 643.258   3
   4 -10   6 4660.04 915.191   5
   4 -10   6 4457.19 673.952   2
  -4  10   8 2601.98 585.757   8
   4 -10  -8 2727.64 810.126   4
   4 -10   8 2106.16 633.065   8
   4 -10  -8 2052.52 411.223   7
  -4  10  -8 2909.87 869.356   7
  -4  10  -8 3237.76 626.998   3
  -4  10   8 3331.49 752.405   1
   4 -10   8 1990.63 940.861   5
   4 -10   8 2496.44 671.721   2
  -4  10  10 16690.8 980.243   8
   4 -10 -10 17035.1 1237.24   4
   4 -10 -10 17756.0 894.046   7
  -4  10 -10 18672.3 1316.07   7
  -4  10 -10 17074.3 1002.95   3
   4 -10  10 18735.8 1478.26   5
   4 -10  10 18774.5 1089.84   2
  -4  10  10 18918.9 1183.00   1
   4 -10  12 3092.31 943.573   1
  -4  10  12 2320.50 707.085   8
   4 -10 -12 2981.71 1073.21   4
   4 -10 -12 1888.15 629.482   7
   4 -10  12 1785.04 800.514   8
  -4  10 -12 1495.12 1032.88   7
  -4  10 -12 2097.24 656.964   3
   4 -10  12 1411.98 1378.33   5
   4 -10  12 1929.06 758.921   2
   4 -10  14 31643.2 1582.33   8
   4  10 -14 26686.3 2584.85   4
   4 -10 -14 27055.0 1429.99   7
  -4  10 -14 31364.8 1778.50   7
  -4  10 -14 31140.0 1427.91   3
   4 -10  14 34903.3 2572.66   5
  -4 -10  14 32208.3 2469.84   1
   4 -10  14 30826.2 1536.46   2
   4 -10 -14 25111.9 1661.20   2
  -4  10  14 25593.0 1724.28   1
   4 -10  14 33086.5 1762.19   1
  -4 -10  16-431.186 1793.88   1
  -4  10  16 1038.76 900.554   8
   4  10 -16 1783.00 1887.70   4
   4 -10  16 1176.47 933.742   8
   4 -10 -16 2635.26 1424.24   4
   4 -10 -16 3143.41 1179.18   2
  -4  10 -16 1600.52 1225.39   7
  -4  10 -16 1740.31 734.761   3
  -4 -10  16 478.265 1260.63   8
   4 -10  16 2267.53 1134.51   1
  -4  10  16 493.214 820.278   6
   4 -10  16 3156.05 921.459   2
  -4 -10  18 782.041 1301.36   8
  -4 -10  18 2626.31 1892.61   1
  -4  10  18 1218.48 1045.70   8
   4  10 -18 1939.70 1986.74   4
   4 -10  18 356.041 1011.85   8
   4 -10 -18 1795.15 1687.46   4
   4 -10 -18 1231.43 1031.28   7
  -4  10 -18 723.168 1341.98   7
   4 -10 -18 1458.53 1357.73   2
  -4  10  18 107.384 1385.43   1
   4 -10  18 1044.64 1234.31   1
   4 -10  18 1539.30 981.298   2
  -4  10  20-614.826 1154.64   8
   4  10 -20-2839.04 2142.07   4
   4 -10  20-672.535 1097.04   8
   4 -10 -20 944.665 1887.17   4
   4 -10 -20-844.847 1175.62   7
  -4  10 -20 655.298 1446.81   7
  -4  10  20-797.204 1569.31   1
  -4 -10  20 729.349 1361.54   8
  -4 -10  20-2756.99 1968.19   1
   4 -10  20-397.003 1348.74   1
   4 -10  20-1010.67 1057.64   2
  -4 -10  22 4242.30 1529.01   8
  -4  10  22 6985.45 1316.79   8
   4 -10  22 6982.25 1256.37   8
   4  10 -22 4914.40 2203.16   4
  -4 -10  22 4317.71 2041.77   1
   4 -10 -22 6304.88 1304.01   7
  -4  10 -22 5216.35 1664.92   7
  -4  10  22 2347.63 1659.03   1
   4 -10  22 4429.29 1544.66   1
  -4  10  24-1201.37 1796.07   1
  -4 -10  24 1202.81 1482.88   8
   4 -10  24-2683.66 1539.13   1
   4  10 -24-5866.83 2561.54   4
  -4  10  24-2415.96 1375.92   8
   4 -10 -24-1043.23 1382.51   7
  -4  10 -24-3255.57 1761.04   7
  -4 -10  24 303.413 2308.34   1
   4 -10  24-1037.15 1306.65   8
  -4  10  26 9570.90 1571.22   8
  -4  10  26 7663.72 2002.48   1
   4 -10  26 9365.55 1712.43   1
   4 -10  26 11590.8 1450.67   8
   4  10 -26 6790.62 2483.00   4
   4 -10 -26 7903.08 1576.88   7
  -4  10 -26 10852.9 1979.57   7
  -4 -10  26 13817.2 1750.77   8
  -4 -10  26 6543.82 2400.79   1
  -4  12   0 59094.8 2371.57   3
   4 -12   0 56285.0 2479.22   5
   4 -12   0 55201.1 2397.43   2
   4 -12   2 17.3329 685.863   2
   4 -12  -2 488.340 743.586   2
   4 -12   2 174.311 313.624   8
  -4  12   2-435.761 828.528   6
  -4  12  -2 31.0373 696.153   3
  -4  12   2 432.200 676.559   3
   4 -12   2 22.5824 840.482   5
   4 -12  -2 805.629 788.794   5
   4 -12   4 12503.1 702.029   8
  -4  12  -4 14251.4 946.690   3
  -4  12   4 13236.0 956.811   3
  -4  12   4 13889.9 1116.56   6
   4 -12   4 11215.7 1094.21   5
   4 -12  -4 11199.2 1091.43   5
   4 -12   4 12113.6 945.266   2
   4 -12  -4 10372.7 1002.92   2
   4 -12   6 344.833 705.221   2
   4 -12  -6-484.265 877.479   2
   4 -12   6 9.49455 539.610   8
  -4  12  -6 43.3348 769.612   7
  -4  12   6 21.1871 836.297   6
  -4  12  -6 1279.60 715.350   3
  -4  12   6-429.745 772.412   3
   4 -12   6-557.321 910.138   5
   4 -12  -6-987.535 833.102   5
  -4  12   8 7882.74 643.825   8
   4 -12   8 6905.81 744.036   8
   4 -12   8 6630.42 841.691   1
   4 -12  -8 8000.90 1076.94   2
   4 -12  -8 6654.46 543.247   7
  -4  12  -8 8367.79 959.220   7
  -4  12   8 7115.28 987.703   6
  -4  12  -8 7353.69 826.377   3
  -4  12   8 6954.73 908.910   3
   4 -12   8 8413.79 901.264   2
   4 -12   8 8070.75 1108.92   5
  -4  12   8 8518.26 674.041   1
   4 -12  -8 5779.95 995.499   5
   4 -12  10 2449.52 809.217   2
  -4  12  10 2292.45 630.919   8
   4 -12 -10 1616.50 1066.00   2
   4 -12 -10 1247.20 925.256   4
   4 -12 -10 1897.85 587.431   7
  -4  12  10 1616.81 916.447   6
  -4  12 -10 1582.46 747.359   3
   4 -12  10 2010.95 1044.53   5
   4 -12 -10 1490.99 963.065   5
  -4  12  10 2481.95 775.533   1
  -4  12  12 27416.6 1347.86   8
   4 -12  12 29766.0 1495.07   8
   4 -12 -12 26156.2 1617.55   4
   4 -12 -12 28783.3 1366.64   7
  -4  12 -12 30139.0 1703.99   7
  -4  12 -12 31217.9 1472.67   3
  -4  12  12 26953.6 1536.97   6
   4 -12  12 32321.4 1868.58   5
   4 -12 -12 25933.2 1623.10   5
   4 -12  12 30115.3 1545.54   2
   4 -12 -12 26167.4 1719.17   2
  -4  12  12 29811.9 1543.04   1
   4 -12  12 27453.8 1646.29   1
  -4  12  14 2310.70 1055.42   1
  -4  12  14 102.587 766.693   8
   4 -12  14-241.780 916.543   8
   4 -12 -14 243.776 1229.59   4
   4 -12 -14 22.7180 1228.13   2
   4 -12  14-281.621 1113.79   1
   4 -12 -14 418.126 787.755   7
  -4  12 -14 1647.29 1156.78   7
  -4  12 -14-756.128 790.242   3
  -4  12  14-298.686 897.929   6
   4 -12  14 2276.36 1417.09   5
   4 -12 -14-164.907 999.203   5
   4 -12  14 913.273 919.402   2
  -4 -12  16 4973.10 1965.30   1
   4 -12  16 2457.17 1051.95   8
   4 -12  16 3696.55 1252.84   1
  -4  12 -16 3726.88 1288.42   7
  -4  12 -16 3900.96 831.997   3
   4  12 -16 53.3740 2089.65   4
  -4  12  16 3198.34 1005.65   6
   4 -12  16 3385.20 1826.05   5
   4 -12 -16 1887.71 1083.65   5
   4 -12  16 2366.90 1013.22   2
  -4  12  18-1451.72 1074.46   8
  -4  12  18 582.481 1372.67   1
   4 -12  20 372.904 1114.20   2
  -4 -12  20-722.271 1395.55   8
  -4  12  20 1005.79 1106.33   8
   4  12 -20 3617.98 2281.27   4
  -4 -12  20 1643.51 2071.53   1
   4 -12  20 828.822 1411.88   1
  -4  12  20 1103.26 1392.69   1
   4 -12 -20-220.926 1146.62   7
  -4  12 -20 769.915 1448.19   7
  -4  12 -20 2111.16 900.276   3
   4 -12  20 1022.29 1154.03   8
  -4 -12  22-4462.75 1612.77   8
  -4  12  22-588.118 1305.57   8
   4 -12  22-918.938 1351.20   8
   4  12 -22-2820.56 2632.31   4
  -4 -12  22-2752.27 2272.10   1
   4 -12  22-568.320 1542.52   1
   4 -12 -22-2689.20 1394.07   7
  -4  12 -22-4379.97 1796.48   7
  -4  12  22-2408.54 1677.81   1
  -4  12  24 15389.5 1611.32   8
   4 -12  24 19511.2 1660.69   8
  -4 -12  24 16233.4 1813.37   8
   4  12 -24 14594.3 2654.64   4
   4 -12 -24 16037.6 1643.36   7
  -4 -12  24 12573.0 2403.53   1
  -4  12 -24 15936.1 1924.65   7
   4 -12  24 16353.2 1883.38   1
  -4  12  24 13552.4 1765.85   1
  -4  12  26-4036.47 1533.61   8
   4 -12  26-1401.34 1490.27   8
  -4  12 -26-1250.31 1851.89   7
   4 -12  26 1205.02 1654.15   1
  -4  12  26 804.638 1705.46   1
   4 -14   0-565.331 932.740   2
  -4  14   0 468.034 953.770   6
  -4  14   0 376.099 800.706   3
   4 -14   0-216.492 905.931   5
   4 -14   2 48401.5 1973.46   8
  -4  14  -2 47881.3 2106.91   4
  -4  14  -2 56132.5 2286.61   3
  -4  14   2 52621.3 2279.49   3
  -4  14  -2 53191.0 2407.91   6
  -4  14   2 54718.5 2412.77   6
   4 -14   2 57708.9 2418.38   5
   4 -14  -2 61166.1 2438.53   5
   4 -14   2 55324.8 2364.17   2
   4 -14  -2 56576.6 2394.94   2
   4 -14   4 376.427 853.598   2
   4 -14   4 846.818 475.654   8
   4 -14  -4 517.476 986.457   2
  -4  14  -4 1078.90 961.327   6
  -4  14   4 885.940 943.197   6
  -4  14  -4 876.093 855.401   3
   4 -14   4 1238.00 979.527   5
   4 -14  -4-117.802 923.818   5
   4 -14   6-36.9793 561.232   8
   4 -14  -6 229.347 1059.42   2
   4 -14   6 339.108 658.023   1
  -4  14  -6 695.989 791.956   7
   4 -14   6 21.1820 902.784   2
  -4  14   6 421.751 969.468   6
  -4  14  -6-518.671 843.829   3
   4 -14   6 234.693 1007.76   5
   4 -14  -6 94.1314 958.724   5
   4 -14  10 3930.82 1041.91   2
  -4  14  10 4513.44 601.075   8
   4 -14 -10 3771.81 872.588   4
   4 -14 -10 5099.04 1317.72   2
   4 -14 -10 7216.79 1367.46   7
  -4  14  10 2894.62 1004.74   6
  -4  14 -10 4508.23 931.974   3
   4 -14  10 4542.68 1208.05   5
   4 -14 -10 2098.61 1152.18   5
   4 -14  12 409.200 1015.03   2
  -4  14  12 156.210 730.006   1
  -4  14  12-315.675 670.758   8
   4 -14  12 443.619 840.904   8
   4 -14 -12-229.672 1307.46   2
  -4  14 -12 320.896 1056.89   7
  -4  14  12-451.934 998.312   6
  -4  14 -12 1287.47 925.428   3
   4 -14  12-603.218 1208.14   5
   4 -14  12 69.3298 1052.69   1
   4 -14 -12 1203.78 1139.04   5
  -4  14  14 10546.5 952.330   8
   4 -14  14 11159.6 1147.51   8
  -4  14 -14 11226.7 1363.61   7
   4 -14 -14 9114.77 1517.82   2
  -4  14 -14 12523.6 1089.10   3
  -4  14  14 9500.02 1146.25   6
  -4  14  14 8923.62 1074.41   1
   4 -14  14 11631.8 1266.25   2
   4 -14  14 11221.9 1507.35   5
   4 -14  14 9964.89 1354.03   1
   4 -14 -14 11645.5 1356.66   5
   4 -14  18-1191.06 1193.95   2
  -4 -14  18 1962.05 2049.15   1
   4  14 -18-1295.02 2522.54   4
   4 -14  18-255.105 1168.04   8
  -4  14 -18 1056.23 1402.15   7
  -4  14 -18 1145.12 935.121   3
   4 -14 -18-852.025 1695.27   2
  -4  14  18-264.848 1106.17   6
   4 -14  18 1368.05 1811.71   5
   4 -14  18-1039.50 1436.18   1
   4 -14 -18 1456.90 1339.00   5
  -4 -14  20-1073.45 1593.40   8
   4 -14  20 23.2439 1273.73   2
   4  14 -20 1553.12 2380.16   4
  -4 -14  20 48.4615 2091.28   1
   4 -14  20 50.9061 1230.41   8
  -4  14 -20 1567.11 1552.82   7
  -4  14 -20 999.264 970.185   3
   4 -14  20 2130.32 2357.29   5
   4 -14  20 1142.67 1521.86   1
   4 -14  22 17306.4 1650.58   8
   4  14 -22 15729.3 2713.48   4
  -4 -14  22 19614.9 2494.81   1
  -4  14 -22 18559.7 1965.09   7
  -4  14 -22 18822.7 1335.44   3
  -4 -14  22 16261.6 1920.84   8
   4 -14  22 14383.7 1823.83   1
   4 -14  24 4169.43 1741.99   1
  -4 -14  24 38.1139 1617.18   8
   4 -14  24 2349.91 1410.96   8
   4  14 -24-343.623 2501.32   4
  -4 -14  24-1410.49 2329.51   1
  -4  14 -24 1791.30 1660.16   7
   4 -16   4 3624.64 613.835   8
   4 -16   4 1235.59 1150.47   2
   4 -16  -4 1155.32 1198.73   2
  -4  16  -4-655.232 1195.71   4
  -4  16  -4-831.786 873.096   7
  -4  16  -4 442.153 1261.53   6
  -4  16   4 26.0077 1171.55   6
  -4  16  -4-1908.07 1152.20   3
   4 -16   4 2224.71 1200.08   5
   4 -16  -4 3704.47 1136.79   5
   4 -16   6 958.049 662.432   8
   4 -16   6 819.636 1077.88   2
   4 -16  -6 1840.40 1268.33   2
  -4  16  -6 1206.91 1208.89   4
  -4  16  -6 1902.48 838.989   7
  -4  16  -6 643.417 1084.56   6
  -4  16   6 25.2068 1021.72   6
  -4  16  -6 1143.54 995.798   3
   4 -16   6 505.589 1124.18   5
   4 -16  -6 1381.45 1113.21   5
   4 -16   6-853.847 797.224   1
   4 -16   8 3093.15 1158.51   2
   4 -16   8 1976.29 733.669   8
   4 -16  -8 167.648 1356.04   2
  -4  16  -8 2273.29 928.540   7
  -4  16  -8 2317.32 1178.41   6
  -4  16   8 1337.19 1061.23   6
  -4  16  -8 1882.01 1029.03   3
   4 -16   8 2903.21 925.818   1
   4 -16   8 1295.97 1167.14   5
   4 -16  -8 2294.43 1185.39   5
   4 -16  10 968.645 1169.45   2
   4 -16 -10 1109.53 1408.86   2
  -4  16 -10 584.396 1168.51   6
  -4  16  10-1724.21 1062.13   6
  -4  16 -10 1170.11 1029.07   3
   4 -16  10 1330.56 1232.31   5
   4 -16 -10 755.008 1250.66   5
   4 -16  12 2638.55 1286.74   2
   4 -16  12 3255.24 941.611   8
   4 -16 -12 3914.33 1513.82   2
  -4  16 -12 2394.20 1139.46   7
  -4  16 -12 3920.41 1347.72   6
   4 -16  12 3500.37 1232.99   1
  -4  16  12 4011.48 1140.12   6
  -4  16 -12 5185.89 1120.56   3
   4 -16  12 4467.80 1363.83   5
   4 -16 -12 5948.67 1354.71   5
   4 -16 -14 27.6114 1369.90   5
   4 -16  16 4131.46 1422.62   2
   4 -16  16 3907.03 1174.52   8
  -4  16 -16 4931.94 1402.29   7
   4 -16 -16 3918.75 1797.17   2
  -4  16 -16 5791.54 1465.40   6
   4 -16  16 5719.16 1458.62   1
  -4  16 -16 4015.32 1104.08   3
  -4  16  16 4451.05 1242.30   6
   4 -16  16 5848.93 1544.72   5
   4 -16 -16 8428.80 1507.35   5
  -4 -16  18 506.393 2183.61   1
   4 -16  18 107.946 1415.94   2
   4 -16  18 1292.05 1237.08   8
  -4  16 -18 2097.92 1429.55   7
  -4  16 -18 793.637 1434.92   6
  -4  16 -18-538.407 1060.21   3
   4 -16 -18 351.582 1797.85   2
   4 -16  18 1587.36 1509.86   1
  -4  16  18 102.108 1241.78   6
   4 -16  18 2039.12 1665.48   5
   4 -16 -18 112.553 1459.97   5
   4 -16  20 7455.83 1566.94   2
  -4 -16  20 10427.9 2358.48   1
   4  16 -20 13809.1 3007.98   4
   4 -16  20 8704.19 1404.76   8
  -4  16 -20 7523.54 1708.98   7
  -4  16 -20 8150.43 1217.54   3
  -4  16 -20 9447.91 1593.54   6
   4 -16  20 6138.24 1703.41   1
   4 -16  20 7224.06 2007.39   5
   4  16 -22 62.2045 2738.46   4
   4 -16  22 1134.51 1351.54   8
  -4 -16  22-2433.40 2337.77   1
  -4  16 -22-103.053 1630.36   7
   4 -16  22 1178.79 1603.75   1
   4 -18   0 599.030 1279.58   2
  -4  18   0-1342.40 1129.85   6
   4 -18   0 29.1980 1198.05   5
  -4  18  -2 51510.7 2520.76   6
  -4  18   2 51888.4 2492.85   6
   4 -18   2 53277.7 2540.29   5
   4 -18  -2 52690.6 2534.17   5
   4 -18   2 47603.5 2555.07   2
   4 -18  -2 48552.8 2579.96   2
   4 -18   4 115.987 1278.15   2
   4 -18  -4 1810.48 1366.29   2
  -4  18  -4 444.988 1156.29   6
  -4  18   4 812.131 1142.60   6
   4 -18   4 2029.43 1220.75   5
   4 -18  -4 116.041 1205.03   5
   4 -18   6 1671.63 1345.17   2
   4 -18  -6 2116.45 1457.41   2
  -4  18  -6 1407.49 1178.26   6
  -4  18   6-677.241 1124.28   6
  -4  18  -6 1264.80 1146.47   3
   4 -18   6 1524.03 1273.48   5
   4 -18  -6 2510.04 1251.25   5
   4 -18   8 462.340 1370.33   2
  -4  18  -8 24.1921 1605.38   4
   4 -18  -8 2630.52 1505.17   2
  -4  18  -8 645.678 952.002   7
  -4  18  -8-303.462 1269.16   6
  -4  18   8 26.9000 1123.52   6
  -4  18  -8 480.709 1128.07   3
   4 -18   8-1122.57 1270.78   5
   4 -18  -8 585.160 1286.82   5
  -4  18  10 11879.5 1499.08   6
   4 -18  10 13071.9 1622.25   2
   4 -18  10 9736.03 1590.02   5
   4 -18  12-785.304 984.391   8
   4 -18  12 29.6019 1416.80   2
   4 -18  12 547.597 1296.84   1
  -4  18 -12 30.0598 1817.31   4
  -4  18 -12 592.919 1199.15   7
   4 -18 -12 1369.58 1669.17   2
  -4  18 -12 926.317 1350.72   6
  -4  18  12 400.567 1197.97   6
  -4  18 -12 1777.89 1237.65   3
   4 -18  12 718.599 1408.84   5
   4 -18 -12-269.382 1406.79   5
   4 -18  14 8343.68 1184.82   8
   4 -18  14 6171.32 1600.91   2
   4 -18  14 9701.60 1502.61   1
  -4  18 -14 9997.14 1430.98   7
   4 -18 -14 5992.56 1909.54   2
  -4  18 -14 8345.24 1530.72   6
  -4  18 -14 9910.48 1352.80   3
  -4  18  14 7587.88 1312.26   6
   4 -18  14 6450.90 1543.84   5
   4 -18 -14 7700.46 1579.31   5
   4 -18  16 42.4901 1133.46   8
   4 -18  16-3844.19 1608.27   2
   4 -18  16-977.978 1488.38   1
  -4  18 -16-2200.18 1413.29   7
  -4  18 -16-199.220 1453.56   6
   4 -18 -16-3453.29 1974.26   2
  -4  18 -16 67.0506 1219.71   3
  -4  18  16-1761.50 1315.85   6
   4 -18  16-754.400 1564.90   5
   4 -18 -16 891.368 1506.16   5
   4 -18  18 1992.25 1246.86   8
   4 -18  18-1251.21 1657.49   2
   4 -18  18-263.076 1604.52   1
  -4  18 -18-2794.87 1556.11   7
  -4  18 -18 202.107 1523.03   6
  -4  18 -18-1244.21 1265.91   3
   4 -18 -18-1038.91 1956.13   2
  -4  18  18-2715.02 1394.10   6
   4 -18  18-1210.64 1687.00   5
   4 -18 -18-1121.76 1631.05   5
  -4 -18  20 947.900 2293.25   1
   4 -18  20 179.792 1326.26   8
   4 -18  20 551.583 1613.81   2
  -4  18 -20 697.222 1592.96   7
   4 -18  20 919.480 1654.29   1
  -4  18 -20 1407.51 1571.39   6
  -4  18 -20 1155.70 1274.00   3
   4 -18  20-2304.63 1816.92   5
  -4  20   0 17679.0 1612.41   6
   4 -20   0 17618.8 1671.69   5
   4 -20   0 18314.5 1821.37   2
   4 -20   2-2309.05 1510.29   2
   4 -20  -2-1242.17 1551.45   2
  -4  20  -2-3056.15 1325.29   6
  -4  20   2-2152.17 1328.97   6
   4 -20   2-1907.32 1363.16   5
   4 -20   6-3501.72 1567.88   2
   4 -20  -6-3270.42 1638.26   2
  -4  20  -6-3134.21 1379.57   6
   4 -20   6-2750.34 1382.25   5
   4 -20  -6-2763.18 1413.15   5
   4 -20   8 853.843 1515.26   2
   4 -20  -8 383.472 1625.56   2
  -4  20  -8 1407.85 1339.23   6
  -4  20   8 1937.18 1266.68   6
  -4  20  -8 1998.04 1303.15   3
   4 -20   8 1609.01 1425.99   5
   4 -20  -8-126.586 1400.02   5
   4 -20  10-298.834 1536.96   2
   4 -20 -10 1306.00 1735.97   2
  -4  20 -10 723.485 1367.58   6
  -4  20  10 615.462 1250.22   6
  -4  20 -10 637.223 1295.84   3
   4 -20  10 34.3203 1437.00   5
   4 -20 -10 852.994 1420.95   5
   4 -20  12 3053.97 1702.52   2
   4 -20 -12 4914.05 1999.03   2
  -4  20 -12 5416.80 1516.84   6
  -4  20  12 4348.72 1374.36   6
  -4  20 -12 4761.06 1397.66   3
   4 -20  12 4562.29 1574.88   5
   4 -20 -12 5078.24 1533.51   5
   4 -20  16 2561.23 1768.02   2
  -4  20 -16 1038.53 1526.69   6
   4 -20 -16 597.979 2123.41   2
  -4  20 -16 2834.89 1352.83   3
  -4  20  16 3842.42 1394.77   6
   4 -20  16 292.006 1655.66   5
   4 -20 -16 2376.08 1613.69   5
   4 -20  18 755.027 1784.92   2
  -4  20 -18 463.205 2415.72   4
  -4  20 -18 1827.02 1587.25   6
  -4  20 -18 1648.85 1302.48   3
   4 -20 -18-134.735 2147.72   2
  -4  20  18-1580.96 1441.91   6
   4 -20  18 373.109 1686.33   5
   4 -20 -18-102.515 1683.97   5
   4 -22   0-887.853 1726.29   2
  -4  22   0 32.3413 1311.30   6
   4 -22   0-2419.00 1459.10   5
   4 -22   2 7728.68 1799.83   2
   4 -22  -2 10657.2 1877.20   2
  -4  22  -2 11175.6 1480.57   6
  -4  22   2 7432.33 1430.76   6
   4 -22   2 10046.4 1636.75   5
   4 -22  -2 8903.42 1597.44   5
   4 -22   4 738.388 1672.44   2
   4 -22  -4-37.5565 1720.87   2
  -4  22  -4 33.0469 1302.84   6
  -4  22   4-95.7729 1317.96   6
   4 -22   4-1581.34 1427.49   5
   4 -22  -4 434.700 1452.46   5
   4 -22   6 261.187 1694.13   2
   4 -22  -6 2329.74 1783.55   2
  -4  22  -6-33.2352 1353.29   6
  -4  22   6 1176.17 1283.63   6
   4 -22   6-34.9559 1497.24   5
   4 -22  -6 2586.31 1437.21   5
   4 -22   8-258.042 1693.03   2
   4 -22  -8-2689.33 1875.17   2
  -4  22  -8-1732.38 1449.36   6
  -4  22   8-1560.55 1342.50   6
  -4  22  -8 1777.45 1404.63   3
   4 -22   8-714.107 1529.42   5
   4 -22  -8 868.399 1449.45   5
   4 -22  12-2255.93 1774.28   2
   4 -22 -12-997.541 2076.16   2
  -4  22 -12 174.339 1484.91   6
  -4  22  12-32.1507 1327.68   6
  -4  22 -12-28.1798 1445.86   3
   4 -22  12-600.373 1662.80   5
   4 -22 -12 1492.92 1560.33   5
   4 -22  14 5306.14 1936.26   2
   4 -22 -14 3172.59 2203.70   2
  -4  22 -14 8219.35 1638.25   6
  -4  22  14 5574.07 1536.70   6
  -4  22 -14 10459.7 1592.18   3
   4 -22  14 6971.93 1789.92   5
   4 -22 -14 9585.62 1713.70   5
   4 -22  16 762.623 1903.77   2
  -4  22 -16-1763.88 1606.70   6
   4 -22 -16 142.664 2303.86   2
  -4  22 -16-2026.49 1470.88   3
  -4  22  16-1372.07 1532.87   6
   4 -22  16 935.028 1811.94   5
   4 -22 -16-1415.20 1730.41   5
   4 -24   4-2718.02 1978.59   2
   4 -24  -4-41.5666 1890.72   2
  -4  24  -4-3330.44 1512.31   6
  -4  24   4-1407.02 1507.17   6
   4 -24   4-1274.65 1549.37   5
   4 -24  -4 2704.32 1555.39   5
   4 -24   6 322.846 1835.35   2
   4 -24  -6-1201.77 1956.46   2
  -4  24  -6-244.956 1441.95   6
  -4  24   6-1926.88 1425.36   6
   4 -24   6-443.741 1543.20   5
   4 -24  -6 881.744 1515.81   5
   4 -24   8-1670.49 1907.03   2
   4 -24  -8 754.503 2036.86   2
  -4  24  -8 1021.84 1478.00   6
  -4  24   8 34.4462 1439.79   6
   4 -24   8-302.786 1568.60   5
   4 -24  -8 353.354 1563.19   5
   4 -24  10 699.095 1891.30   2
   4 -24 -10 1985.83 2120.11   2
  -4  24 -10 2028.62 1517.07   6
  -4  24  10 138.449 1456.78   6
  -4  24 -10-704.404 1545.02   3
   4 -24  10 1900.67 1658.59   5
   4 -24 -10-35.4437 1602.47   5
   4 -24  12 5154.61 1969.24   2
   4 -24 -12 2501.39 2370.20   2
  -4  24 -12 8828.72 1666.20   6
  -4  24  12 6143.59 1548.13   6
  -4  24 -12 6482.53 1691.11   3
   4 -24  12 9645.42 1845.79   5
   4 -24 -12 9290.73 1786.27   5
  -4  26   0-36.6405 1509.26   6
   4 -26   0 942.077 1662.14   5
   4 -26   2 3833.95 2063.30   2
   4 -26  -2 1640.67 2082.82   2
  -4  26  -2 1791.29 1570.64   6
  -4  26   2 3121.25 1557.21   6
   4 -26   2 38.0135 1685.13   5
   4 -26  -2 5468.18 1703.81   5
   4 -26   4 43.3861 1890.71   2
   4 -26  -4-1462.59 2060.38   2
  -4  26  -4 441.019 1512.17   6
  -4  26   4 1320.91 1482.79   6
   4 -26   4 769.104 1665.74   5
   4 -26  -4-933.175 1699.50   5
   4 -26   6-5465.61 2119.36   2
  -4  26   6-2736.52 1552.55   6
   4 -26   6-780.656 1632.60   5
   4 -26  -6-3393.70 1659.46   5
  -4  26   8 12394.7 1858.94   6
  -5   1  13 308.984 1504.33   1
  -5   1  13-678.151 967.694   8
   5   1 -13-1197.53 1405.01   4
   5  -1 -13 1768.75 1368.83   4
  -5  -1  13 789.680 1534.14   1
  -5  -1  15 14550.9 1265.65   8
  -5   1  15 12856.0 1257.10   8
  -5  -1  15 12958.9 1857.95   1
  -5   1  15 14435.6 1833.26   1
   5   1 -15 12969.8 1735.33   4
   5  -1 -15 14704.3 1708.32   4
  -5  -1  17 57460.9 2672.62   8
  -5   1  17 58529.7 2659.15   8
   5   1 -17 56283.1 3045.11   4
   5  -1 -17 55140.8 2989.44   4
  -5  -1  17 61996.3 3201.58   1
  -5   1  17 61798.0 3120.56   1
  -5   1  19 13002.2 1312.96   8
  -5  -1  19 12001.9 1353.44   8
   5   1 -19 10623.4 1907.91   4
   5  -1 -19 11997.4 1949.16   4
  -5  -1  19 13205.9 2071.23   1
  -5   1  19 15260.7 2035.86   1
  -5  -1  23-812.169 1374.82   8
  -5   1  23-305.874 1294.38   8
   5   1 -23 2353.97 2111.18   4
   5  -1 -23 1986.37 2058.64   4
   5  -1 -23 1953.47 1228.62   7
  -5  -1  23 619.734 2184.99   1
  -5   1  23 92.0660 2088.79   1
  -5  -1  27 484.954 1450.24   8
  -5   1  27-2172.23 1543.42   8
   5   1 -27-354.201 2376.05   4
   5  -1 -27 453.152 2425.16   4
   5   1 -27 655.168 1418.83   7
   5  -1 -27-364.679 1437.45   7
  -5  -1  27 1860.99 2444.05   1
  -5   1  27 363.276 2356.33   1
  -5   3  11 7069.22 1416.69   1
   5   3 -13 2102.43 1605.45   4
  -5   3  13 3168.52 958.868   8
   5  -3 -13 1799.22 1345.85   4
  -5  -3  15 22648.7 1607.24   8
  -5   3  15 25252.6 1517.33   8
   5  -3 -15 24552.5 1939.43   4
   5   3 -15 17830.8 2050.03   4
  -5  -3  15 23273.6 2177.34   1
   5  -3 -15 23579.2 1179.95   2
  -5   3  15 24730.9 2017.55   1
  -5  -3  17 5781.46 1235.98   8
  -5   3  17 6711.87 1163.98   8
  -5  -3  17 10299.5 1947.41   1
   5   3 -17 7258.24 1747.52   4
   5  -3 -17 7401.72 1651.63   4
  -5   3  17 7745.35 1765.51   1
   5  -3 -17 7128.36 715.608   2
  -5  -3  19 16213.5 1522.85   8
  -5   3  19 18483.8 1474.28   8
   5   3 -19 16476.9 2081.16   4
   5  -3 -19 17657.7 1996.88   4
  -5   3  19 17770.9 2117.80   1
  -5  -3  19 22125.6 2287.33   1
  -5  -3  21 4058.21 1352.81   8
  -5   3  21 1339.92 1232.74   8
   5   3 -21-876.761 2116.63   4
  -5  -3  23 2625.72 1368.61   8
  -5   3  23 1394.36 1306.53   8
   5   3 -23 368.893 2041.56   4
   5  -3 -23 3897.03 2089.21   4
   5  -3 -23 896.683 1221.38   7
  -5  -3  23 443.030 2167.16   1
  -5   3  23-44.7073 2109.46   1
  -5  -3  25 1642.95 1461.11   8
  -5   3  25-627.494 1401.68   8
   5   3 -25-1746.18 2370.02   4
  -5   3  25 1048.18 2260.29   1
  -5   3  27-504.258 2306.91   1
  -5  -3  27 1537.33 1531.03   8
  -5   3  27 1013.58 1446.34   8
   5   3 -27 154.155 2267.70   4
   5  -3 -27-1056.13 2480.70   4
   5   3 -27-474.324 1437.44   7
   5  -3 -27 89.0343 1399.33   7
  -5  -3  27 54.5963 2472.63   1
  -5   5  11 7266.53 1369.92   1
   5  -5 -11 6554.62 1280.94   4
   5  -5 -11 8268.34 748.789   2
   5  -5 -13 3028.96 665.753   2
  -5  -5  17 12824.8 1433.80   8
  -5   5  17 15609.1 1284.94   8
  -5  -5  17 11817.7 2133.49   1
   5   5 -17 14746.4 1968.04   4
   5  -5 -17 13747.7 1762.59   4
  -5   5  17 14673.9 1887.91   1
   5  -5 -17 12212.2 969.862   2
  -5   5  19 2058.96 1140.81   8
  -5  -5  19 2530.72 2080.44   1
   5   5 -19 3416.09 1917.53   4
   5  -5 -19 3257.64 1730.66   4
   5  -5 -19 2967.64 1062.56   7
  -5   5  19 439.683 1831.64   1
  -5  -5  19 1470.62 1260.64   8
  -5  -5  21 7801.26 1440.01   8
  -5   5  21 7461.12 1303.99   8
   5   5 -21 7613.43 2119.38   4
  -5  -5  21 10165.5 2269.90   1
   5  -5 -21 6597.25 2021.99   4
   5  -5 -21 9787.77 1243.76   7
  -5   5  21 9933.93 2082.74   1
  -5  -5  23-743.117 1423.06   8
  -5   5  23-518.299 1285.73   8
   5   5 -23 1298.26 2221.10   4
   5  -5 -23 166.807 2100.27   4
   5  -5 -23 945.871 1193.72   7
  -5  -5  23 1112.37 2222.09   1
  -5   5  23-1773.64 2129.20   1
  -5   5  25-958.522 2204.09   1
  -5  -5  25 497.512 1477.89   8
  -5   5  25-446.106 1422.59   8
   5   5 -25-3913.79 2424.41   4
   5  -5 -25-5348.50 2391.77   4
   5  -5 -25 614.191 1351.30   7
  -5  -5  25-1804.22 2422.87   1
  -5  -5  27-732.225 1610.30   8
  -5   5  27-331.943 1476.25   8
  -5   5  27 438.978 2381.81   1
   5   5 -27-1688.53 2389.77   4
   5   5 -27 574.237 1482.83   7
   5  -5 -27 2106.74 2473.73   4
   5  -5 -27 1352.51 1443.51   7
  -5  -5  27 723.431 2510.93   1
   5  -7  -5 33391.7 1553.37   2
   5  -7  -7 12034.5 860.504   2
  -5   7   9 19543.1 972.229   3
   5  -7  -9 19949.7 1509.24   5
  -5   7   9 22714.4 1523.21   1
   5  -7  -9 20672.4 1092.75   2
  -5   7  11 34.4792 839.063   8
   5  -7 -11-374.503 1147.35   4
  -5   7  11 589.246 1221.40   1
  -5   7  11 278.569 479.375   3
   5  -7 -11-329.132 1187.51   5
   5  -7 -11 885.657 666.258   2
   5  -7 -13 576.360 726.292   2
  -5   7  13 1431.66 1298.76   1
  -5   7  13 389.986 500.917   3
   5  -7 -13-513.218 1309.50   5
  -5   7  15 14046.4 1187.94   8
   5  -7 -15 14439.7 1555.54   4
   5   7 -15 13868.4 2158.12   4
  -5   7  15 12689.3 808.097   3
   5  -7 -15 13421.9 1063.20   2
   5  -7 -15 15696.5 1710.95   5
  -5  -7  17 3930.99 2083.78   1
  -5   7  17 4866.41 1084.93   8
   5  -7 -17 5159.19 969.628   2
   5   7 -17 3378.87 1867.03   4
   5  -7 -17 4592.31 1620.40   4
   5  -7 -17 4098.70 946.469   7
  -5   7  17 4444.85 616.983   3
  -5   7  17 4674.01 880.544   6
  -5   7  17 2596.31 1640.30   1
  -5  -7  19 9017.43 1495.43   8
  -5   7  19 10259.5 1249.22   8
  -5  -7  19 9406.89 2130.14   1
   5   7 -19 6089.48 2129.39   4
   5  -7  19 5761.10 1297.79   8
   5  -7 -19 4374.41 1824.35   4
   5  -7 -19 9488.69 1171.89   7
  -5   7  19 6008.16 1903.98   1
  -5  -7  21 4351.57 1432.77   8
  -5   7  21 4171.89 1247.38   8
   5   7 -21 4198.40 2156.83   4
  -5  -7  21 2116.37 2205.29   1
   5  -7  21 4525.25 1287.63   8
   5  -7 -21 2392.80 1958.19   4
   5  -7 -21 2490.01 1137.36   7
  -5   7  21 571.773 1988.21   1
  -5  -7  23 4007.99 1523.51   8
  -5   7  23 807.340 1322.23   8
  -5   7  23 783.242 2037.00   1
   5   7 -23-903.551 2405.78   4
   5  -7  23 1657.96 1300.19   8
   5  -7 -23 2338.05 2130.68   4
  -5  -7  23 1348.71 2377.29   1
   5  -7 -23-311.392 1221.32   7
  -5  -7  25-630.611 1557.77   8
  -5   7  25 745.907 1414.16   8
   5   7 -25 2245.35 2500.14   4
   5  -7  25-982.488 1368.70   8
  -5   7  25-485.696 2162.16   1
   5  -7 -25 2173.69 2341.90   4
   5  -7 -25 746.453 1340.44   7
  -5  -7  25 1353.77 2535.67   1
  -5   7  27-3698.86 1591.25   8
   5  -7  27-434.064 1513.95   8
   5  -7 -27-5531.48 2802.42   4
   5  -7 -27-4311.53 1538.16   7
  -5   7  27-1604.54 2426.37   1
  -5  -7  27-6904.59 2681.23   1
  -5   9  -1 448.748 500.353   3
  -5   9   1 757.402 519.688   3
   5  -9   1 814.204 884.380   5
   5  -9  -1 98.3158 843.780   5
   5  -9   1 154.606 629.180   2
   5  -9  -1 438.559 626.340   2
  -5   9  -3 12349.5 773.357   3
  -5   9   3 12830.9 789.152   3
   5  -9   3 11468.4 1214.41   5
   5  -9  -3 11769.6 1083.89   5
   5  -9   3 11570.3 941.517   2
  -5   9  -5 5623.87 599.053   3
  -5   9   5 5342.00 643.687   3
   5  -9   5 3616.10 1181.49   5
   5  -9  -5 5012.62 928.940   5
   5  -9   5 4246.91 823.123   2
  -5   9  -7 49453.6 2053.04   3
   5  -9   7 54181.7 2755.05   5
  -5   9   7 55535.0 2227.48   1
  -5   9  -9 22459.1 1138.16   3
   5  -9   9 21310.7 1425.73   2
  -5   9   9 24969.5 1477.99   1
  -5   9  11 4539.75 903.210   8
   5  -9 -11 4274.42 1187.71   4
   5  -9  11 3408.25 946.529   8
  -5   9  11 3997.48 1194.90   1
  -5   9 -11 4579.19 636.974   3
   5  -9  11 4094.84 1078.36   2
   5  -9 -15 1282.27 1053.56   2
   5  -9  15 1487.66 1006.81   8
   5  -9  15 1941.69 1439.83   2
  -5  -9  17 2961.74 2321.74   1
  -5   9  17 3406.34 1068.27   8
   5   9 -17 7458.86 2309.96   4
   5  -9 -17 4437.61 1187.91   2
   5  -9  17 4455.54 1109.22   8
   5  -9 -17 5104.43 1569.26   4
   5  -9 -17 4449.66 947.736   7
  -5   9  17 3418.70 933.065   6
   5  -9  17 6491.05 1761.63   2
  -5   9  17 3529.23 1583.52   1
  -5   9  19 489.544 1778.13   1
  -5   9  19 3761.63 1319.32   8
   5  -9  19 4172.87 1192.89   8
   5  -9 -19 1049.27 1892.75   4
   5  -9 -19 3742.89 1153.08   7
  -5  -9  19 4448.27 1626.67   8
  -5  -9  21 3969.35 1520.12   8
  -5   9  21 2916.79 1324.02   8
  -5  -9  21 5663.60 2326.93   1
   5   9 -21 4602.57 2259.73   4
  -5   9  21 2142.85 1881.31   1
   5  -9  21 5242.52 1231.02   8
   5  -9 -21 3230.64 2022.84   4
   5  -9 -21 2302.84 1174.56   7
  -5   9 -21 426.317 1778.27   7
   5  -9  21 5248.18 2544.15   2
  -5  -9  25-72.9872 1539.20   8
  -5   9  25 3077.31 1457.94   8
   5   9 -25 1472.00 2560.17   4
   5  -9  25 177.511 1335.46   8
   5  -9 -25 535.979 2350.99   4
   5  -9 -25 2209.49 1386.71   7
  -5  -9  25-1925.27 2510.92   1
  -5   9 -25-4583.89 2267.44   7
  -5   9  25 1005.57 2073.67   1
  -5  11  -1 3246.42 679.297   3
  -5  11   1 4411.53 701.796   3
   5 -11   1 3962.81 952.409   5
   5 -11  -1 4079.99 932.637   5
   5 -11   1 3613.67 724.098   2
   5 -11  -1 3429.89 734.392   2
  -5  11  -3 14874.7 913.356   3
  -5  11   3 13913.6 930.729   3
   5 -11   3 13040.8 1192.43   5
   5 -11  -3 13002.9 1132.90   5
   5 -11   3 13695.4 981.120   2
   5 -11  -3 12199.7 969.546   2
   5 -11   5 51711.6 2033.21   8
  -5  11  -5 51134.6 2010.05   3
  -5  11   5 47148.4 2004.97   3
  -5  11   5 42158.6 1915.02   1
   5 -11   5 50188.6 2302.08   5
   5 -11  -5 48088.3 2187.31   5
   5 -11   5 45731.9 2047.56   2
   5 -11  -5 44051.3 2038.91   2
   5 -11   7 18853.4 1124.81   8
  -5  11  -7 19457.6 1052.67   3
  -5  11   7 18451.9 1092.78   3
   5 -11   7 16987.2 1472.29   5
   5 -11  -7 16523.7 1283.07   5
   5 -11   7 17722.2 1140.63   2
  -5  11   7 17100.4 1104.13   1
   5 -11  -7 16877.7 1152.34   2
   5 -11  -9 6379.89 975.049   2
  -5  11  -9 5010.22 722.758   3
  -5  11   9 4198.86 973.169   1
  -5  11   9 5701.54 830.651   3
   5 -11   9 4411.53 1336.91   5
   5 -11  -9 4604.94 1024.40   5
   5 -11   9 5282.71 866.089   2
   5 -11 -11 302.978 1029.33   5
  -5  11  13-980.993 888.483   8
   5 -11 -13-1618.87 1106.95   2
   5 -11 -13 41.4524 1220.99   4
   5 -11  13-98.6899 952.840   8
   5 -11 -13-493.934 669.418   7
  -5  11 -13 186.540 716.788   3
  -5  11  13 903.403 969.308   6
  -5  11  13-373.480 761.260   3
   5 -11 -13 1035.39 1017.91   5
   5 -11  13 208.039 952.825   2
  -5  11  13 1188.47 1229.42   1
   5 -11  15 686.680 1044.12   8
  -5  11 -15 503.609 1306.94   7
  -5  11 -15 3585.84 787.837   3
  -5  11  15 3277.41 1057.11   6
  -5  11  15 3274.57 842.854   3
   5 -11 -15 4142.64 1116.53   5
   5 -11  15 3922.60 1100.02   2
  -5  11  17 2889.15 1147.80   8
   5 -11  17 5285.62 1206.55   8
   5 -11 -17 3267.91 1647.75   4
  -5  11  17 2411.46 1718.45   1
  -5  11  17 2893.40 918.583   3
   5 -11 -17 4407.73 1204.20   5
   5 -11  17 2236.09 1233.89   2
  -5 -11  19 7056.03 2457.18   1
   5  11 -19 8766.47 2634.75   4
   5 -11  19 7703.30 1286.14   8
  -5  11  19 6507.20 1881.24   1
  -5  11 -19 12550.4 2092.51   7
   5 -11  19 9454.93 1460.38   2
  -5 -11  21 3238.92 1692.10   8
  -5  11  21 2756.02 1247.89   8
  -5 -11  21 3524.74 2353.40   1
   5  11 -21-1782.04 2366.22   4
   5 -11  21 2840.08 1282.90   8
   5 -11 -21 3875.71 1943.93   4
   5 -11 -21 2237.36 1177.37   7
  -5  11 -21 6063.60 2020.94   7
  -5  11  21 2424.66 1773.22   1
   5 -11  21 2566.29 1477.05   2
  -5  11  23 2985.13 1344.15   8
  -5 -11  23 2594.05 1641.05   8
   5  11 -23 1570.95 2406.66   4
   5 -11  23 2707.88 1325.44   8
  -5 -11  23-3124.79 2426.31   1
   5 -11 -23 2709.06 2133.32   4
   5 -11 -23 1638.10 1299.04   7
  -5  11 -23 1976.84 2059.15   7
  -5  11  23 2025.96 1861.27   1
  -5  11  25 1349.18 1419.85   8
   5 -11  25 1756.99 1456.02   8
   5 -11 -25-43.7350 2342.66   4
  -5 -11  25-4143.03 2465.38   1
  -5  11 -25 314.855 2160.41   7
  -5  11  25 38.0187 1868.40   1
   5 -13   1 626.752 802.360   2
   5 -13  -1-756.918 799.362   2
   5 -13   1 802.237 372.642   8
  -5  13  -1 829.353 772.343   3
  -5  13   1 235.124 765.141   3
   5 -13   1-779.076 1009.10   5
   5 -13  -1 50.3750 933.016   5
   5 -13   3 23515.0 1090.25   8
  -5  13  -3 24432.3 1305.85   3
  -5  13   3 23523.3 1323.77   3
   5 -13   3 24131.4 1535.35   5
   5 -13  -3 23846.5 1490.30   5
   5 -13   3 25064.6 1366.17   2
   5 -13  -3 22272.3 1368.42   2
   5 -13   5 17736.7 967.583   8
  -5  13  -5 19531.4 1147.11   3
  -5  13   5 16911.7 1148.77   3
   5 -13   5 18751.1 1432.79   5
   5 -13  -5 15643.0 1303.48   5
   5 -13   5 17586.9 1181.50   2
   5 -13  -5 14570.6 1229.99   2
   5 -13   7 16434.5 956.043   8
   5 -13  -7 10460.9 580.431   7
  -5  13  -7 12113.3 1033.40   3
  -5  13   7 12673.1 1093.75   3
  -5  13   7 14216.5 1298.73   6
   5 -13   7 16436.4 1422.19   5
   5 -13   7 14444.3 1077.84   2
   5 -13  -7 13222.1 1203.70   2
   5 -13  -9 1516.23 1102.09   2
  -5  13   9 2420.61 769.618   1
   5 -13  -9 2392.14 496.955   7
  -5  13   9 2563.65 1089.43   6
  -5  13  -9 954.015 796.830   3
  -5  13   9 3357.91 926.906   3
   5 -13   9 4204.52 1231.33   5
   5 -13  -9 3932.16 1097.24   5
   5 -13   9 2166.79 873.909   2
  -5  13  11 1665.87 903.431   8
   5 -13 -11 1317.97 1215.03   2
   5 -13  11 2106.75 857.664   8
  -5  13  11 1597.12 940.592   1
  -5  13 -11 1075.07 788.866   3
  -5  13  11 952.412 1076.26   6
  -5  13  11 1924.37 913.570   3
   5 -13  11 2608.33 1391.75   5
   5 -13 -11 1998.52 1124.00   5
   5 -13  11 1296.98 914.513   2
  -5  13  13-258.660 865.246   8
   5 -13  13-18.9103 938.208   8
   5 -13 -13-828.080 1268.13   2
  -5  13 -13-702.399 1551.51   7
  -5  13 -13 924.271 788.268   3
  -5  13  13 247.929 1098.65   6
  -5  13  13 117.845 1050.55   1
  -5  13  13-1113.61 924.110   3
   5 -13  13 398.626 1591.10   5
   5 -13 -13-46.5910 1130.29   5
   5 -13  13 20.6580 965.229   2
   5 -13 -15-886.603 1413.95   2
  -5  13  15-1386.49 1144.08   6
  -5  13  15-1752.33 1004.79   3
   5 -13 -15 1708.48 1215.04   5
   5 -13  15-1882.50 1106.49   2
   5 -13  17 8806.48 1295.60   8
   5 -13 -17 9041.87 1615.53   2
  -5  13 -17 11201.1 1858.43   7
  -5  13 -17 9443.68 999.328   3
  -5  13  17 6579.43 1127.25   6
  -5  13  17 5748.64 1059.49   3
   5 -13 -17 6456.90 1319.04   5
   5 -13  17 7796.00 1249.42   2
   5 -13  17 8358.59 1467.87   1
  -5 -13  19 7675.00 2574.94   1
   5 -13  19 8804.23 1578.47   1
   5 -13  19 11019.0 1383.68   8
  -5  13 -19 11208.7 1049.79   3
  -5  13 -19 9324.73 1855.78   7
   5 -13  19 7396.69 1336.91   2
   5  13 -21 2043.13 2850.94   4
   5 -13  21 2958.13 1363.07   8
  -5  13 -21-124.704 2037.39   7
   5 -13  21 524.794 1383.38   2
   5 -13  23 1756.40 1619.21   1
   5  13 -23 61.4401 2623.38   4
   5 -13  23 146.210 1366.08   8
  -5 -13  23 56.6608 2408.58   1
  -5  13 -23-664.410 1972.81   7
   5 -15   3 9488.26 619.397   8
   5 -15   3 7746.84 1112.31   2
  -5  15   3 5344.28 1242.65   6
  -5  15  -3 6455.69 1069.25   3
  -5  15   3 6289.84 1115.62   3
   5 -15  -3 12147.6 1274.07   5
   5 -15  -3 12046.8 1239.65   2
   5 -15   3 10309.3 1321.25   5
   5 -15   5 9906.12 762.811   8
   5 -15   5 9960.01 1133.73   2
   5 -15  -5 10984.2 1291.49   2
  -5  15  -5 11396.0 1093.67   3
  -5  15   5 12435.7 1120.25   3
  -5  15   5 11246.4 1311.71   6
   5 -15  -5 12558.4 1333.66   5
   5 -15   5 12541.1 1362.41   5
   5 -15   7 15138.4 944.413   8
  -5  15  -7 12592.6 1127.09   3
  -5  15   7 13240.9 1212.73   3
  -5  15   7 13757.3 1397.31   6
   5 -15   7 14852.6 1442.31   5
   5 -15  -7 14903.1 1355.79   5
   5 -15   7 11933.4 1199.84   2
   5 -15  -7 15867.1 1418.08   2
   5 -15   9 3645.40 1032.17   2
   5 -15  -9 3153.88 1305.08   2
  -5  15   9 1782.17 1220.56   6
  -5  15  -9 3727.03 941.253   3
  -5  15   9 3662.08 1054.87   3
   5 -15   9 1627.90 1205.69   5
   5 -15  -9 3107.89 1199.16   5
   5 -15  11 912.746 1037.18   2
   5 -15  11 934.496 862.937   8
   5 -15 -11 1160.98 1400.09   2
  -5  15  11 75.6101 1201.34   6
  -5  15 -11 641.395 920.829   3
  -5  15  11-56.7222 1046.89   3
   5 -15  11-262.941 1323.33   5
   5 -15 -11 315.185 1286.30   5
   5 -15  13-1715.20 1156.47   2
   5 -15  13 109.884 1074.52   8
   5 -15 -13 385.795 1484.97   2
  -5  15  13-2066.67 1246.03   6
   5 -15 -13 952.794 1348.04   5
   5 -15  15 162.724 1173.54   2
   5 -15  15 2254.47 1122.63   8
   5 -15 -15 1482.42 1593.48   2
  -5  15 -15-32.0282 1509.82   7
   5 -15  15 3918.57 1303.68   1
  -5  15 -15 2068.76 1002.44   3
  -5  15  15 1445.00 1178.03   6
  -5  15  15 3576.12 1145.04   3
   5 -15  15 2095.80 1717.63   5
   5 -15 -15 4138.91 1376.42   5
   5 -15  17 1767.58 1276.08   2
   5 -15  17 2220.80 1233.31   8
   5 -15 -17 3234.17 1598.94   2
  -5  15 -17 3858.39 1631.03   7
  -5  15 -17 3486.54 1012.25   3
  -5  15  17 2358.83 1171.57   6
  -5  15  17 1949.28 1125.92   3
   5 -15  17 1855.89 2022.58   5
   5 -15  17 3355.26 1408.00   1
   5 -15 -17 3582.98 1403.79   5
   5 -15  21 5459.18 1484.54   2
  -5 -15  21 3995.21 2702.56   1
   5 -15  21 6832.66 1438.55   8
   5 -15  21 5758.82 1617.33   1
  -5  15 -21 7530.58 1899.03   7
  -5  15 -21 6142.14 1106.93   3
   5 -15  23-242.799 1524.42   8
  -5 -15  23-3479.45 2774.71   1
  -5  15 -23-966.267 1961.38   7
   5 -15  23 321.020 1657.69   1
   5 -17   1 53.0571 1183.47   2
   5 -17  -1 3708.18 1246.04   2
  -5  17  -1 1152.24 1221.14   6
  -5  17   1-1235.44 1204.60   6
  -5  17  -1 21.3859 1047.72   3
  -5  17   1 2575.10 1056.08   3
   5 -17   1 1192.38 1204.38   5
   5 -17  -1 2516.00 1206.89   5
   5 -17   3 4943.57 1242.19   2
   5 -17  -3 5110.60 1293.83   2
  -5  17  -3 5379.86 1207.53   6
  -5  17   3 4656.24 1259.57   6
  -5  17  -3 3961.56 1052.18   3
  -5  17   3 4306.40 1088.83   3
   5 -17   3 2236.27 1202.16   5
   5 -17  -3 6604.20 1249.45   5
  -5  17  -5 18227.8 1326.26   3
  -5  17   5 16063.3 1343.68   3
  -5  17  -5 15258.2 1471.26   6
  -5  17   5 16041.5 1523.57   6
   5 -17   5 13219.9 1512.55   5
   5 -17  -5 16916.6 1501.09   5
   5 -17   5 13538.2 1407.67   2
   5 -17  -5 14450.8 1564.18   2
   5 -17   7 10714.3 1344.85   2
   5 -17  -7 8379.35 1474.33   2
  -5  17  -7 10650.4 1198.28   3
  -5  17  -7 8423.77 1336.79   6
  -5  17   7 9832.36 1385.30   6
  -5  17   7 8247.07 1220.62   3
   5 -17   7 7449.72 1348.21   5
   5 -17  -7 10214.9 1395.26   5
   5 -17   9 2924.60 1235.86   2
   5 -17  -9-1834.33 1522.12   2
  -5  17  -9 1397.27 1585.37   7
  -5  17  -9 221.139 1278.54   6
  -5  17   9 703.386 1306.89   6
  -5  17  -9-128.410 1081.33   3
  -5  17   9-1623.99 1213.35   3
   5 -17   9 131.696 1366.06   5
   5 -17  -9 848.382 1365.73   5
   5 -17  11-3469.25 1312.12   2
   5 -17  11-2632.10 979.483   8
   5 -17 -11-3497.52 1682.73   2
  -5  17 -11-3369.52 1523.42   6
  -5  17  11-3964.60 1376.20   6
   5 -17  11-1792.99 1494.18   5
   5 -17 -11-532.211 1494.50   5
   5 -17  13 589.265 1356.83   2
   5 -17  13-318.215 1003.89   8
   5 -17 -13-535.226 1658.54   2
   5 -17  13-217.906 1239.60   1
  -5  17 -13 253.232 1433.48   7
  -5  17 -13-333.877 1400.49   6
  -5  17 -13 420.700 1079.29   3
  -5  17  13-874.499 1277.73   6
  -5  17  13-780.137 1253.54   3
   5 -17  13-70.1238 1482.58   5
   5 -17 -13-866.959 1469.14   5
   5 -17  15 2299.41 1394.36   2
   5 -17  15 1040.53 1338.71   1
   5 -17  15 841.964 1071.92   8
   5 -17 -15-772.164 1701.71   2
  -5  17 -15 3562.76 1522.13   7
  -5  17 -15 1856.40 1467.56   6
  -5  17 -15 2861.14 1115.55   3
  -5  17  15 1616.93 1225.32   6
  -5  17  15 1277.90 1293.34   3
   5 -17  15 3119.44 1631.55   5
   5 -17 -15 483.408 1482.16   5
   5 -17  19 3206.81 1543.17   2
   5 -17  19 4696.64 1345.80   8
  -5  17 -19 3816.02 1732.34   7
  -5  17 -19 3546.59 1603.89   6
  -5  17 -19 2577.70 1108.09   3
   5 -17  19 5006.20 2143.82   5
   5 -17  19 4287.52 1599.48   1
   5 -17  21 1232.55 1614.93   2
   5 -17  21 3053.85 1438.89   8
  -5  17 -21 5533.85 1892.76   7
  -5  17 -21 4126.16 1148.29   3
  -5  17 -21 4497.02 1625.51   6
   5 -17  21 6294.72 2841.53   5
   5 -17  21 5146.40 1659.50   1
   5 -19   1 303.294 1371.07   2
   5 -19  -1 278.285 1461.57   2
  -5  19  -1-3127.03 1306.69   6
  -5  19   1-2704.34 1357.11   6
  -5  19  -1-3578.10 1225.18   3
  -5  19   1-3216.67 1231.14   3
   5 -19   1 95.8789 1281.53   5
   5 -19  -1-2542.08 1364.01   5
   5 -19   3 1619.40 1433.80   2
   5 -19  -3 2430.99 1503.29   2
  -5  19  -3 3214.61 1324.12   6
  -5  19   3 1616.42 1393.07   6
  -5  19  -3 2369.55 1199.10   3
  -5  19   3-2366.07 1303.24   3
   5 -19   3 3407.84 1356.70   5
   5 -19  -3 3071.94 1414.04   5
   5 -19   7 1906.78 1390.35   2
   5 -19  -7 5201.26 1604.34   2
  -5  19  -7 4210.37 1447.27   6
  -5  19   7 4987.12 1354.10   6
  -5  19  -7 3762.26 1193.56   3
   5 -19   7 2663.06 1421.58   5
   5 -19  -7 3143.79 1439.67   5
   5 -19   9 2844.88 1455.01   2
   5 -19  -9 570.493 1634.80   2
  -5  19  -9 137.089 1422.24   6
  -5  19   9 3778.63 1350.53   6
  -5  19  -9 3844.79 1226.24   3
   5 -19   9 1336.14 1444.45   5
   5 -19  -9 3118.64 1490.03   5
   5 -19  11 150.809 1448.35   2
   5 -19 -11-684.287 1714.09   2
  -5  19 -11 1332.04 1467.91   6
  -5  19  11 29.1522 1270.49   6
  -5  19 -11 1539.44 1194.35   3
   5 -19  11 1077.07 1511.15   5
   5 -19 -11 2500.00 1543.65   5
   5 -19  13-673.442 1477.12   2
   5 -19 -13 1124.25 1777.38   2
  -5  19 -13 467.378 1503.15   6
  -5  19 -13-281.655 1227.51   3
  -5  19  13-460.794 1313.64   6
   5 -19  13 2713.89 1640.42   5
   5 -19 -13-1099.55 1588.03   5
   5 -19  15-3298.55 1575.49   2
   5 -19 -15-254.800 1926.66   2
  -5  19 -15 405.263 1605.91   6
  -5  19 -15-2212.64 1284.27   3
   5 -19  15-565.841 1690.85   5
   5 -19 -15-3438.90 1767.97   5
   5 -19  17 1044.40 1610.86   2
   5 -19 -17 4201.86 2073.61   2
  -5  19 -17 3077.29 1697.67   6
  -5  19 -17 3785.24 1215.65   3
  -5  19  17 3107.40 1361.23   6
   5 -19  17 1307.70 1752.36   5
   5 -19 -17 1633.76 1686.93   5
   5 -19  19 6499.64 1810.12   2
  -5  19 -19 2835.09 1803.96   7
  -5  19 -19 6694.96 1744.52   6
  -5  19 -19 7479.37 1330.01   3
   5 -19  19 7570.00 1995.73   5
   5 -21   1 68.6876 1537.60   2
   5 -21  -1-664.817 1590.84   2
  -5  21  -1 34.0306 1358.69   6
  -5  21   1 543.487 1394.06   6
  -5  21  -1 3782.38 1309.50   3
  -5  21   1 1563.85 1292.20   3
   5 -21   1 2165.23 1417.63   5
   5 -21  -1 1810.49 1458.14   5
   5 -21   3 1766.14 1562.02   2
   5 -21  -3 2565.79 1633.74   2
  -5  21  -3 2179.71 1460.08   6
  -5  21   3 1639.20 1339.17   6
  -5  21  -3 238.845 1303.66   3
   5 -21   3 1074.55 1470.57   5
   5 -21  -3 3457.04 1455.22   5
   5 -21   5 4349.27 1606.08   2
   5 -21  -5 4782.06 1693.07   2
  -5  21  -5 7867.29 1556.29   6
  -5  21   5 6811.42 1495.21   6
  -5  21  -5 5448.15 1323.39   3
   5 -21   5 5716.64 1580.23   5
   5 -21  -5 5209.88 1529.50   5
   5 -21   7 5040.21 1672.07   2
   5 -21  -7 2579.64 1777.05   2
  -5  21  -7 4494.51 1477.22   6
  -5  21   7 4669.61 1460.84   6
  -5  21  -7 6292.94 1416.24   3
   5 -21   7 4302.89 1593.99   5
   5 -21  -7 5712.53 1621.65   5
   5 -21   9 4016.80 1667.13   2
   5 -21  -9 2351.67 1858.41   2
  -5  21  -9 6809.45 1604.56   6
  -5  21   9-159.430 1418.49   6
  -5  21  -9 2256.16 1361.57   3
   5 -21   9 3013.15 1563.77   5
   5 -21  -9 6519.11 1649.85   5
  -5  21 -11 4949.34 1703.24   6
  -5  21 -11 1410.57 1434.35   3
   5 -21 -11 250.315 1626.39   5
   5 -21  13 2658.42 1670.45   2
   5 -21 -13-589.729 2003.35   2
  -5  21 -13 37.7502 1583.08   6
  -5  21  13 751.813 1407.22   6
  -5  21 -13-1300.80 1304.93   3
   5 -21  13 2338.54 1665.09   5
   5 -21 -13-579.600 1680.81   5
   5 -21  15 279.843 1787.81   2
   5 -21 -15 1211.55 2096.54   2
  -5  21 -15 1041.08 1691.45   6
  -5  21 -15 2135.03 1335.03   3
  -5  21  15 4004.74 1467.87   6
   5 -21  15 1744.90 1719.66   5
   5 -21 -15 4295.74 1796.12   5
   5 -21  17 106.216 1827.48   2
  -5  21 -17 3331.68 1799.00   6
  -5  21 -17 1756.83 1471.62   3
  -5  21  17 3316.78 1528.55   6
   5 -21  17 2558.93 1890.01   5
   5 -21 -17 1968.24 1827.80   5
  -5  23   1 35.5811 1495.29   6
   5 -23   5-4652.87 1836.99   2
   5 -23  -5 708.364 1855.47   2
  -5  23  -5 36.9324 1562.15   6
  -5  23   5-1950.08 1573.25   6
  -5  23  -5-3318.47 1506.28   3
   5 -23   5-2311.88 1635.98   5
   5 -23  -5 1656.79 1577.83   5
   5 -23   7 5158.03 1887.18   2
   5 -23  -7 7407.77 1987.78   2
  -5  23  -7 6412.50 1627.97   6
  -5  23   7 8187.94 1577.86   6
  -5  23  -7 11089.9 1605.07   3
   5 -23   7 8532.25 1739.15   5
   5 -23  -7 8559.70 1716.91   5
   5 -23   9 4081.17 1793.79   2
   5 -23  -9 1857.02 1881.17   2
  -5  23  -9 3816.64 1617.33   6
  -5  23   9 136.672 1455.50   6
  -5  23  -9 865.795 1489.83   3
   5 -23   9 1212.76 1652.84   5
   5 -23  -9 3683.28 1692.76   5
   5 -23  11 1338.22 1786.17   2
   5 -23 -11 1217.94 2004.20   2
  -5  23 -11-1307.31 1622.44   6
  -5  23  11 1120.64 1471.40   6
  -5  23 -11 258.643 1432.74   3
   5 -23  11 120.873 1705.53   5
   5 -23 -11 456.049 1722.82   5
   5 -23  13 309.155 1874.09   2
   5 -23 -13-5363.11 2329.28   2
  -5  23 -13-4703.68 1724.08   6
  -5  23  13-1962.40 1540.57   6
   5 -23  13-2278.41 1858.17   5
   5 -23 -13-1193.92 1770.95   5
   5 -25   1 42.3662 1990.48   2
   5 -25  -1-42.0462 1934.21   2
  -5  25  -1-2133.22 1574.74   6
  -5  25   1 37.2032 1488.78   6
   5 -25   1-38.5396 1603.25   5
   5 -25  -1-2079.98 1528.99   5
   5 -25   3 1756.28 1882.82   2
   5 -25  -3-1314.87 1941.30   2
  -5  25  -3 37.5301 1563.14   6
  -5  25   3 37.1593 1499.92   6
  -5  25  -3 1796.17 1516.24   3
   5 -25   3-2012.60 1643.51   5
   5 -25  -3 270.509 1551.65   5
   5 -25   5 3206.83 1924.10   2
   5 -25  -5 42.8030 1981.45   2
  -5  25  -5 920.648 1631.96   6
  -5  25   5 2061.56 1570.75   6
  -5  25  -5 1298.70 1561.49   3
   5 -25   5 2630.63 1697.29   5
   5 -25  -5 389.386 1684.99   5
   5 -25   7 42.5826 1907.87   2
   5 -25  -7-974.280 2090.70   2
  -5  25  -7 270.796 1651.34   6
  -5  25   7-1024.01 1600.12   6
  -5  25  -7-739.979 1569.06   3
   5 -25   7 638.884 1697.37   5
   5 -25  -7 2900.14 1741.74   5
  -6   0  16 3305.89 2041.72   1
   6   0 -16-85.8946 1792.92   4
  -6   0  18-239.855 1304.28   8
  -6   0  18-1342.36 2149.30   1
   6   0 -18-1506.93 1826.68   4
   6   0 -22 6281.65 2127.28   4
  -6   0  22 8822.13 2426.12   1
  -6   0  22 7711.39 1488.86   8
  -6   0  26 8190.10 1652.58   8
   6   0 -26 6948.73 2482.96   4
   6   0 -26 8902.99 1549.64   7
  -6   0  26 8965.93 2667.52   1
  -6  -2  16 5835.02 2137.03   1
  -6   2  16 2706.52 1902.82   1
   6   2 -16 6402.22 2081.12   4
   6  -2 -16 5094.20 1806.99   4
  -6   2  16 5807.05 1315.13   8
  -6  -2  18-291.885 1328.54   8
  -6   2  18-587.919 1289.60   8
  -6  -2  18-1534.77 2140.26   1
   6   2 -18-2357.45 1925.19   4
   6  -2 -18 743.711 1808.19   4
  -6   2  18 740.643 2054.24   1
  -6  -2  20 2215.81 1447.01   8
  -6   2  20 3035.49 1379.46   8
   6   2 -20-501.312 2248.64   4
  -6  -2  20 6204.58 2311.30   1
   6  -2 -20-1747.21 2163.88   4
  -6   2  20 1823.24 2234.03   1
  -6  -2  22-782.530 1450.10   8
  -6   2  22-1135.24 1402.84   8
   6   2 -22-849.132 2135.47   4
   6  -2 -22 2269.99 2083.12   4
  -6  -2  22 3003.14 2363.36   1
  -6   2  22-48.2081 2209.93   1
  -6   2  24 10727.9 1605.33   8
  -6  -2  26 140.247 1607.65   8
  -6   2  26-800.598 1556.61   8
   6   2 -26 1026.73 2371.37   4
   6  -2 -26 2429.29 2401.19   4
   6  -2 -26-91.7433 1472.96   7
  -6  -2  26-1664.47 2593.36   1
  -6   2  26 53.8804 2481.10   1
  -6   4  16 3364.68 1247.91   8
   6  -4 -16-1324.52 1678.81   4
  -6   4  16 3637.82 1939.53   1
   6  -4 -16 2564.01 933.645   2
  -6  -4  16 395.174 2295.93   1
  -6  -4  18 1026.28 2302.70   1
  -6   4  18-922.051 1257.95   8
   6   4 -18 905.513 2012.16   4
   6  -4 -18 404.294 1792.63   4
  -6   4  18-969.079 2012.96   1
  -6  -4  20-827.218 1416.73   8
  -6   4  20 983.528 1347.75   8
  -6  -4  20 376.344 2391.17   1
   6   4 -20-4250.53 2120.67   4
   6  -4 -20-461.546 1989.84   4
  -6   4  20-818.445 2230.88   1
  -6  -4  22 7353.95 1596.73   8
  -6   4  22 12684.5 1532.41   8
   6   4 -22 8638.17 2359.97   4
   6  -4 -22 8089.51 2147.01   4
  -6  -4  22 7296.57 2552.39   1
   6  -4 -22 11456.6 1439.33   7
  -6   4  22 3492.16 2355.37   1
  -6  -4  24-3440.84 1597.01   8
  -6   4  24-2556.80 1501.14   8
   6   4 -24-7500.23 2546.76   4
   6  -4 -24-3630.87 2272.23   4
   6  -4 -24-1336.89 1393.01   7
  -6  -4  24-7086.97 2695.41   1
  -6   4  24-196.169 2360.47   1
  -6  -4  26 4995.06 1665.37   8
  -6   4  26 3268.28 1545.21   8
   6   4 -26 4097.62 2515.30   4
   6  -4 -26 2933.55 2415.06   4
   6  -4 -26 4872.20 1494.33   7
  -6  -4  26 2357.89 2703.07   1
  -6   4  26 52.1960 2455.13   1
   6  -6 -12 40258.6 1871.25   2
   6  -6 -14 890.706 1622.22   4
  -6   6  14-454.581 1658.23   1
   6  -6 -14 626.672 844.809   2
  -6   6  16 5395.36 1250.67   8
   6  -6 -16 5016.80 1756.31   4
  -6   6  16 3242.01 1831.03   1
   6  -6 -16 4611.13 904.409   2
  -6  -6  18 431.875 2662.74   1
  -6   6  18-1445.55 1317.45   8
   6   6 -18-3494.99 2580.55   4
   6  -6 -18-5305.63 1969.91   4
  -6   6  18-678.365 2049.98   1
  -6   6  20 25.5607 1292.87   8
  -6  -6  20 642.856 2442.59   1
   6   6 -20 4285.39 2283.56   4
   6  -6 -20 727.101 1853.47   4
   6  -6 -20 2391.56 1239.65   7
  -6   6  20 937.503 2096.48   1
  -6  -6  22-1988.28 1620.36   8
  -6   6  22 1333.86 1348.10   8
   6   6 -22 3282.43 2285.86   4
  -6  -6  22 1445.81 2599.21   1
   6  -6 -22 3519.06 2004.18   4
   6  -6 -22-344.579 1264.48   7
  -6   6  22 1762.17 2253.55   1
  -6  -6  24 8856.07 1752.13   8
  -6   6  24 9484.39 1511.28   8
   6   6 -24 3718.96 2747.23   4
   6  -6 -24 7540.62 2231.97   4
  -6  -6  24 12607.1 3204.21   1
   6  -6 -24 10521.9 1491.53   7
  -6   6  24 4050.50 2456.25   1
  -6  -6  26-1131.71 1703.33   8
  -6   6  26 791.618 1494.77   8
   6   6 -26-2333.29 2628.30   4
   6  -6 -26-3248.40 2367.64   4
   6  -6 -26-229.159 1430.49   7
  -6  -6  26 965.298 2728.55   1
  -6   6  26 3652.08 2462.87   1
  -6   8   0-12.8192 463.148   3
  -6   8   2 26674.8 1214.52   3
  -6   8   4-740.734 502.028   3
  -6   8   6 298.298 509.552   3
   6  -8  -6 768.911 908.209   2
  -6   8   8 388.915 552.870   3
  -6   8  10 26894.8 1271.12   3
  -6   8  10 29292.3 1856.69   1
  -6   8  12 1543.97 1461.23   1
   6  -8 -14 24860.0 2020.15   4
  -6   8  16-414.657 1184.10   8
   6  -8 -16 30.8810 1598.56   4
  -6   8  16-1895.99 1763.67   1
  -6   8  18-2124.07 1350.19   8
  -6  -8  20-654.418 2781.10   1
  -6   8  20 73.4255 1243.78   8
   6   8 -20 1647.72 2492.60   4
   6  -8 -20-659.435 1853.85   4
   6  -8 -20-930.419 1136.85   7
  -6   8  20-503.421 2050.79   1
  -6   8  22 77.5294 1404.09   8
  -6  -8  22-2225.07 2721.45   1
   6   8 -22-5894.17 2699.32   4
   6  -8 -22-4831.25 2140.39   4
   6  -8 -22-941.445 1260.57   7
  -6   8  22 1602.86 2250.56   1
  -6   8  24 1073.00 2276.61   1
  -6  -8  24 3157.89 1811.38   8
  -6   8  24 1132.84 1455.53   8
   6   8 -24-2641.05 3096.74   4
   6  -8 -24 912.137 2193.96   4
   6  -8 -24-228.472 1311.69   7
  -6   8  26 3229.34 1607.95   8
   6  -8 -26-5400.48 2655.48   4
   6  -8 -26 2863.82 1531.94   7
  -6  -8  26-4154.49 2940.01   1
  -6  10   0 46436.3 1937.31   3
   6 -10   0 45440.9 2453.21   5
   6 -10   0 46506.9 2173.66   2
  -6  10  -2 14.1674 557.411   3
  -6  10   2 387.449 568.463   3
   6 -10   2-158.378 1365.02   5
   6 -10  -2-1454.47 1195.20   5
   6 -10   2 955.251 976.594   2
   6 -10  -2 1065.51 860.971   2
  -6  10  -4 10863.7 814.884   3
  -6  10   4 12280.1 861.913   3
   6 -10  -4 12106.6 1049.38   2
   6 -10   4 12452.5 1819.44   5
   6 -10  -4 11145.0 1338.00   5
   6 -10   4 10421.4 1294.82   2
  -6  10  -6 562.023 576.231   3
  -6  10   6 355.422 648.664   3
   6 -10  -6-60.7210 1151.97   5
   6 -10   6 2100.17 1234.16   2
   6 -10  -6 368.072 803.237   2
  -6  10  -8 17734.2 1029.70   3
  -6  10   8 19156.5 1054.22   3
  -6  10   8 17724.1 1407.58   1
   6 -10  -8 17303.7 1585.86   5
   6 -10   8 14749.3 1705.64   2
   6 -10  -8 17017.8 1208.48   2
  -6  10  10-123.701 1311.13   1
  -6  10  10-986.496 699.086   3
   6 -10 -10-384.535 1298.21   5
   6 -10 -10-245.033 882.245   2
  -6  10  12 18067.8 1078.06   3
   6 -10 -12 18225.8 1644.70   5
   6 -10 -12 14866.2 1223.40   2
  -6  10  12 17221.9 1652.26   1
   6 -10 -14-452.618 1033.15   2
  -6  10  14 487.750 688.656   3
   6 -10 -14-1440.55 1387.53   5
  -6  10  16 5834.32 1305.69   8
   6 -10 -16 8622.63 1325.68   2
   6 -10 -16 2117.83 1722.45   4
   6 -10 -16 7925.40 1033.06   7
  -6  10  16 6762.29 839.238   3
  -6  10  16 7523.75 1262.87   6
  -6  10  16 6972.73 1764.77   1
   6 -10 -16 11464.0 1638.43   5
  -6  10  18-21.8710 1179.42   8
   6 -10 -18 60.9978 1627.95   4
   6 -10  18 58.3782 1304.69   8
   6 -10 -18 88.1792 1007.61   7
  -6  10  18 761.078 1770.09   1
  -6  10  20 871.657 1979.37   1
  -6  10  20 1769.19 1274.28   8
   6 -10  20 423.629 1372.98   8
   6 -10 -20 3061.96 1790.14   4
   6 -10 -20 633.325 1087.63   7
  -6  10  22-2098.34 1346.42   8
  -6 -10  22-7125.70 3107.52   1
  -6  10  22-4469.57 2258.80   1
   6  10 -22-6159.86 2919.61   4
   6 -10  22-1700.18 1441.22   8
   6 -10 -22-4515.91 2034.16   4
   6 -10 -22-1393.26 1232.97   7
  -6  10  24 5000.12 1471.45   8
   6  10 -24 4328.62 2801.59   4
  -6 -10  24 1946.86 2902.59   1
   6 -10  24 5132.07 1507.82   8
   6 -10 -24 5680.53 2218.18   4
  -6  10  24 5395.01 2376.07   1
  -6  12   0-1188.23 717.769   3
   6 -12   0-1516.05 1143.05   5
   6 -12   0 272.323 873.662   2
  -6  12  -2 22197.9 1220.76   3
  -6  12   2 23856.2 1232.91   3
   6 -12   2 21452.8 1614.55   5
   6 -12  -2 20408.9 1548.34   5
   6 -12   2 20623.2 1368.27   2
   6 -12  -2 22622.3 1355.19   2
  -6  12  -4 499.703 728.884   3
  -6  12   4 682.587 735.917   3
   6 -12   4 2709.60 1307.63   5
   6 -12  -4-813.188 1084.58   5
   6 -12   4-881.772 964.398   2
   6 -12  -4 2226.57 871.783   2
   6 -12  -8-575.481 932.722   2
  -6  12   8 1221.14 1093.71   1
  -6  12  -8 816.010 679.890   3
  -6  12   8 483.790 791.694   3
   6 -12   8 678.598 1622.01   5
   6 -12  -8-456.723 1128.52   5
   6 -12   8 366.883 1017.70   2
   6 -12  10 11827.8 1289.41   8
   6 -12 -10 9254.24 1178.95   2
  -6  12 -10 9923.99 893.672   3
  -6  12  10 9907.42 1319.17   1
  -6  12  10 10354.2 970.094   3
   6 -12  10 12120.0 2277.73   5
   6 -12 -10 9843.58 1341.58   5
   6 -12  10 7122.26 1229.77   2
   6 -12 -12-21.4987 1147.15   2
   6 -12  12-329.027 1143.98   8
  -6  12 -12 120.183 714.507   3
  -6  12  12-1476.68 1200.68   6
  -6  12  12-485.141 823.674   3
  -6  12  12-707.411 1341.35   1
   6 -12 -12 2255.82 1240.83   5
   6 -12  12 1416.20 1172.81   2
   6 -12  14 13929.3 1464.19   8
  -6  12  14 12946.8 1066.51   3
  -6  12 -14 11663.1 1033.47   3
  -6  12  14 11815.4 1441.38   6
   6 -12 -14 14327.7 1482.04   5
   6 -12 -14 14101.0 1451.49   2
  -6  12  14 12217.6 1608.71   1
   6 -12  14 10013.0 1570.14   2
   6 -12 -16 975.082 1416.82   2
   6 -12  16 2277.34 1269.37   8
  -6  12  16 864.336 1172.31   6
  -6  12  16 1041.50 850.814   3
   6 -12 -16 885.507 1328.78   5
   6 -12  16 65.6478 1540.15   2
   6 -12  18 1603.84 1343.31   8
   6 -12  18 73.4453 1776.05   2
   6 -12  22 7561.83 1539.41   8
   6 -12  22 5148.95 2395.03   2
  -6 -12  24-69.1667 3034.30   1
   6 -12  24-3042.47 1535.53   8
  -6  14   0 37923.5 1736.28   3
   6 -14   0 32671.1 1987.44   5
   6 -14   0 33455.9 1789.40   2
   6 -14  -2-1823.95 937.764   2
   6 -14   2 2147.73 768.496   8
  -6  14  -2-18.0479 835.987   3
  -6  14   2 1095.96 844.109   3
   6 -14   2-959.781 1201.85   5
   6 -14  -2-260.064 1091.24   5
   6 -14   2 864.138 953.223   2
   6 -14  -4 2947.13 1025.55   2
   6 -14   4 4576.46 888.778   8
  -6  14  -4 5186.57 878.110   3
  -6  14   4 4785.03 918.961   3
   6 -14   4 5373.56 1340.85   5
   6 -14  -4 5183.21 1186.38   5
   6 -14   4 2892.56 960.013   2
   6 -14  -6-780.868 1033.65   2
   6 -14   6 221.512 859.645   8
  -6  14  -6-598.350 846.938   3
  -6  14   6-303.826 863.752   3
   6 -14   6 274.676 1314.63   5
   6 -14  -6-1024.94 1138.26   5
   6 -14   6-444.658 949.393   2
   6 -14  -8 6173.69 1223.83   2
  -6  14   8 6201.61 1303.51   6
  -6  14  -8 7087.24 920.816   3
  -6  14   8 6579.87 1005.18   3
   6 -14   8 5765.44 1507.08   5
   6 -14  -8 6740.00 1284.48   5
   6 -14   8 5770.80 1058.99   2
   6 -14 -10 509.581 1225.78   2
   6 -14  10 37.1978 1003.95   8
  -6  14 -10 54.2980 815.897   3
  -6  14  10-84.5676 1286.38   6
  -6  14  10-456.874 946.354   3
   6 -14  10 1413.89 1631.40   5
   6 -14 -10-542.835 1250.39   5
   6 -14  10-376.527 1036.00   2
   6 -14 -12 8489.62 1454.52   2
   6 -14  12 8079.99 1204.07   8
  -6  14  12 7825.00 1447.69   6
  -6  14  12 7140.26 1077.03   3
   6 -14  12 5655.33 2091.88   5
   6 -14 -12 8825.80 1432.85   5
   6 -14  12 4406.86 1232.17   2
   6 -14 -14-447.932 1436.14   2
   6 -14  14 46.0665 1188.18   8
  -6  14 -14 1179.13 879.266   3
  -6  14  14-1134.78 1308.82   6
  -6  14  14 479.307 960.373   3
   6 -14  14-254.028 2519.71   5
   6 -14 -14-795.261 1334.57   5
   6 -14  14 308.800 1198.97   2
   6 -14  16 4396.11 1304.14   8
   6 -14 -16 2596.73 1564.49   2
  -6  14 -16 4798.60 975.301   3
  -6  14  16 3044.99 1265.97   6
  -6  14  16 4383.24 995.153   3
   6 -14 -16 5122.55 1402.10   5
   6 -14  16 2076.96 1351.85   2
   6 -14  18-408.417 1401.86   8
   6 -14  20 556.567 1434.76   8
   6 -14  20 125.561 1598.95   2
   6 -14  22 999.548 1505.46   8
   6 -14  22-678.884 1754.48   2
   6 -16   0-1892.85 1071.55   2
  -6  16   0-301.423 940.868   3
   6 -16   0-1670.50 1237.68   5
  -6  16  -2 17290.8 1300.70   3
  -6  16   2 17059.6 1295.36   3
   6 -16   2 15553.1 1584.73   5
   6 -16  -2 19712.9 1595.89   5
   6 -16   2 19827.9 1401.01   2
   6 -16  -2 19052.8 1462.28   2
   6 -16   4 121.075 1094.89   2
   6 -16  -4-592.772 1144.29   2
  -6  16   4 30.7881 1192.83   6
  -6  16  -4 844.142 950.666   3
  -6  16   4-602.892 972.114   3
   6 -16   4-787.518 1221.22   5
   6 -16  -4 1191.58 1213.26   5
   6 -16   6 260.151 1046.35   2
   6 -16  -6-370.112 1226.42   2
  -6  16   6-3806.67 1329.07   6
  -6  16  -6 160.628 951.652   3
  -6  16   6-462.820 1014.71   3
   6 -16   6 135.940 1265.79   5
   6 -16  -6 738.816 1241.70   5
   6 -16   8-240.247 1066.43   2
   6 -16  -8-840.580 1349.03   2
  -6  16   8-2671.32 1427.42   6
  -6  16  -8-1024.24 960.241   3
  -6  16   8-1762.84 1054.44   3
   6 -16   8-927.005 1450.60   5
   6 -16  -8-677.572 1281.89   5
   6 -16  12 148.484 1150.34   2
   6 -16  12 447.927 1002.77   8
  -6  16 -12 161.259 969.215   3
   6 -16  12-1567.65 1608.46   5
   6 -16  14 5947.41 1319.34   2
   6 -16  14 9501.36 1253.19   8
   6 -16 -14 5484.80 1723.17   2
  -6  16 -14 9168.28 1093.42   3
  -6  16  14 6360.87 1455.48   6
  -6  16  14 7823.36 1246.96   3
   6 -16  14 8111.83 2081.88   5
   6 -16 -14 7236.48 1531.80   5
   6 -16  16-1391.32 1321.91   2
   6 -16  16-431.112 1299.27   8
  -6  16  16-3834.72 1462.96   6
   6 -16  16-2630.10 2452.10   5
   6 -16 -16-3475.30 1577.79   5
   6 -16  18 457.594 1396.56   2
   6 -16  18 795.759 1351.62   8
  -6  16 -18 827.184 1031.32   3
   6 -16  18 1573.84 3371.43   5
   6 -16  20 1471.25 1519.86   2
   6 -16  20-1170.31 1464.43   8
  -6  16 -20 1437.50 2104.03   7
  -6  16 -20 200.672 1020.31   3
  -6  18   0 13994.0 1409.64   3
  -6  18   0 14032.8 1633.63   6
   6 -18   0 18088.8 1668.44   5
   6 -18   0 17300.2 1599.86   2
   6 -18   2 591.089 1297.37   2
   6 -18  -2 775.390 1350.93   2
  -6  18  -2 195.479 1271.48   6
  -6  18   2 464.823 1446.23   6
  -6  18   2-535.233 1181.91   3
   6 -18  -2 1320.57 1362.73   5
   6 -18   6-2267.90 1308.10   2
   6 -18  -6-2710.55 1457.87   2
  -6  18   6-1918.32 1439.30   6
  -6  18  -6-1651.13 1143.11   3
   6 -18   6-2258.65 1476.60   5
   6 -18  -6-1858.35 1375.06   5
   6 -18   8 1568.23 1259.48   2
   6 -18  -8 4268.35 1569.05   2
  -6  18   8 357.734 1493.91   6
  -6  18  -8 1242.79 1056.22   3
  -6  18   8 2376.09 1214.52   3
   6 -18   8 2036.29 1476.25   5
   6 -18  -8 4574.01 1442.71   5
   6 -18  10 27.4420 1252.00   2
   6 -18 -10 1910.34 1651.48   2
  -6  18  10-2641.99 1493.10   6
  -6  18 -10 974.046 1086.81   3
  -6  18  10 431.566 1224.68   3
   6 -18  10-113.306 1540.87   5
   6 -18 -10-1407.83 1521.75   5
   6 -18  12 7114.59 1471.43   2
   6 -18 -12 9708.76 1895.02   2
  -6  18 -12 12371.5 1279.85   3
  -6  18  12 10731.4 1568.81   6
  -6  18  12 7510.26 1436.99   3
   6 -18  12 11428.9 1818.67   5
   6 -18 -12 12921.4 1709.73   5
   6 -18  16 297.093 1444.49   2
   6 -18 -16 35.3523 1871.10   2
  -6  18 -16 1294.99 1105.43   3
  -6  18  16 1475.90 1359.35   6
  -6  18  16 2633.69 1335.69   3
   6 -18  16 941.972 1976.08   5
   6 -18 -16 956.423 1571.49   5
   6 -18  18 92.3562 1568.01   2
  -6  18 -18 948.846 1115.06   3
   6 -18  18 947.647 2326.96   5
   6 -20   0 571.914 1466.48   2
  -6  20   0-916.813 1464.76   6
  -6  20   0-24.6859 1208.71   3
   6 -20   0 2773.40 1480.20   5
   6 -20   2 6316.95 1572.02   2
   6 -20  -2 9976.58 1629.37   2
  -6  20  -2 10922.6 1592.98   6
  -6  20   2 10828.5 1640.29   6
  -6  20  -2 9399.02 1354.35   3
  -6  20   2 10655.6 1380.22   3
   6 -20   2 8782.48 1624.26   5
   6 -20  -2 9426.36 1613.52   5
   6 -20   4 62.4106 1398.16   2
   6 -20  -4 532.223 1530.41   2
  -6  20  -4 851.204 1375.44   6
  -6  20   4 2251.01 1482.51   6
  -6  20  -4-2096.61 1182.99   3
  -6  20   4 49.8624 1238.64   3
   6 -20   4-2766.67 1480.97   5
   6 -20  -4-207.417 1440.65   5
   6 -20   6-1287.03 1396.47   2
   6 -20  -6 955.382 1601.58   2
  -6  20  -6-1175.24 1433.36   6
  -6  20   6-312.544 1479.72   6
  -6  20  -6 985.459 1192.27   3
  -6  20   6-1522.42 1241.40   3
   6 -20   6-74.4789 1532.70   5
   6 -20  -6 68.9148 1428.90   5
   6 -20   8-1107.77 1435.08   2
   6 -20  -8 1540.60 1677.12   2
  -6  20  -8 36.0541 1479.71   6
  -6  20   8 478.182 1475.00   6
  -6  20  -8-514.037 1174.41   3
  -6  20   8-126.619 1295.09   3
   6 -20   8 113.886 1547.43   5
   6 -20  -8-382.456 1474.07   5
   6 -20  10 5156.86 1527.58   2
  -6  20  10 1171.55 1498.83   6
  -6  20  10 2565.42 1455.69   3
   6 -20  12 1388.80 1529.06   2
   6 -20 -12 294.256 1882.49   2
  -6  20 -12-1097.61 1592.37   6
  -6  20 -12 363.717 1175.40   3
  -6  20  12-1864.77 1509.26   6
  -6  20  12-1018.72 1432.33   3
   6 -20  12-1768.42 1716.59   5
   6 -20 -12 35.5999 1608.99   5
   6 -20  14 7155.80 1646.60   2
   6 -20 -14 2744.53 2050.32   2
  -6  20 -14 7579.54 1751.05   6
  -6  20 -14 8279.88 1315.44   3
  -6  20  14 6852.36 1517.56   6
  -6  20  14 3595.39 1469.62   3
   6 -20  14 7292.68 1884.12   5
   6 -20 -14 8176.67 1735.79   5
   6 -20  16-330.464 1598.17   2
   6 -20 -16-4505.47 2081.56   2
  -6  20 -16-1609.62 1711.71   6
  -6  20 -16-485.816 1178.49   3
  -6  20  16-937.901 1459.16   6
  -6  20  16 178.363 1435.85   3
   6 -20  16-44.4084 1902.78   5
   6 -20 -16-655.048 1729.24   5
  -6  22   0 4813.49 1603.03   6
  -6  22   0 2087.95 1444.33   3
   6 -22   0 6769.19 1614.66   5
   6 -22   6-2331.22 1685.10   2
   6 -22  -6-1338.63 1769.92   2
  -6  22  -6-2743.70 1675.21   6
  -6  22   6-2578.21 1563.57   6
  -6  22   6-1788.52 1432.05   3
   6 -22   6-3183.59 1698.61   5
   6 -22  -6 1122.05 1576.16   5
   6 -22   8-1067.47 1637.51   2
   6 -22  -8-39.0610 1911.61   2
  -6  22  -8 154.225 1539.00   6
  -6  22   8 2356.51 1557.22   6
  -6  22  -8 3470.58 1369.43   3
  -6  22   8 691.397 1395.76   3
   6 -22   8 798.867 1670.01   5
   6 -22  -8 1054.53 1605.61   5
   6 -22  10 1715.45 1664.70   2
   6 -22 -10-3232.83 2020.63   2
  -6  22 -10-1375.61 1604.85   6
  -6  22  10 104.627 1482.50   6
  -6  22 -10-454.217 1282.71   3
  -6  22  10 283.879 1438.81   3
   6 -22  10-736.343 1713.59   5
   6 -22 -10 2442.28 1667.55   5
   6 -22  12 7132.11 1774.43   2
   6 -22 -12 3935.56 2107.06   2
  -6  22  12 5925.45 1579.26   6
  -6  22 -12 5013.16 1441.15   3
  -6  22  12 3880.03 1586.63   3
   6 -22  12 6032.80 1852.35   5
   6 -22 -12 7387.56 1846.61   5
   6 -22  14 12053.0 1989.28   2
  -6  22  14 13618.9 1852.36   6
   6 -24   0 39.8763 1864.82   2
  -6  24   0 78.3210 1549.99   6
  -6  24   0-1828.64 1477.09   3
   6 -24   0 1449.55 1617.38   5
   6 -24   2 1643.96 1792.00   2
   6 -24  -2 3988.34 1958.70   2
  -6  24  -2 4767.38 1702.45   6
  -6  24   2 5385.62 1683.42   6
  -6  24  -2 4214.01 1497.38   3
  -6  24   2 1238.10 1476.21   3
   6 -24   2 2099.93 1679.20   5
   6 -24  -2 2121.59 1682.69   5
   6 -24   4-2905.81 1805.89   2
   6 -24  -4 82.8756 1929.92   2
  -6  24  -4 39.6314 1617.91   6
  -6  24   4 957.249 1560.03   6
  -6  24  -4-1090.62 1416.69   3
  -6  24   4-1086.87 1524.37   3
   6 -24   4 519.007 1690.94   5
   6 -24  -4-944.946 1667.17   5
   6 -24   6-158.057 1851.18   2
   6 -24  -6-867.397 1944.65   2
  -6  24  -6 199.203 1600.26   6
  -6  24   6 612.091 1584.72   6
  -6  24  -6-29.3221 1475.24   3
  -6  24   6 1062.80 1512.76   3
   6 -24   6 368.415 1666.33   5
   6 -24  -6 2704.79 1711.24   5
   6 -24   8-5811.37 1987.09   2
   6 -24  -8-4130.51 2199.24   2
  -6  24  -8-4231.54 1838.64   6
  -6  24   8-5198.20 1741.81   3
   6 -24   8 506.118 1802.65   5
   6 -24  -8-4106.08 1828.63   5
  -7  -1  17 4012.29 2173.18   1
  -7   1  17 2782.39 2100.96   1
  -7  -1  19 4045.97 2531.75   1
  -7   1  19 9786.13 2390.64   1
   7   1 -19 10110.5 2614.98   4
   7  -1 -19 3935.50 2396.05   4
  -7   1  21 1639.12 1669.27   8
   7   1 -21-851.010 2317.22   4
   7  -1 -21-4730.91 2318.69   4
  -7  -1  21-3277.23 2519.60   1
  -7   1  21-2346.96 2382.15   1
  -7  -1  23 1341.67 2006.79   8
  -7   1  23-879.594 1621.36   8
   7   1 -23-3173.98 2492.57   4
   7  -1 -23-2687.42 2431.10   4
  -7  -1  23-3098.04 2720.13   1
  -7   1  23-5253.37 2700.47   1
  -7  -1  25-1756.55 1835.76   8
  -7   1  25-891.027 1596.03   8
   7   1 -25-1056.28 2498.01   4
   7  -1 -25-857.289 2380.67   4
  -7  -1  25 716.140 2879.54   1
  -7   1  25-3918.52 2703.42   1
  -7   3  15 5367.22 1759.04   1
  -7   3  17 9068.26 2168.68   1
   7  -3 -17 5359.81 2606.31   4
  -7  -3  19 3242.78 2532.95   1
   7  -3 -19 2293.90 2230.74   4
  -7   3  19 1304.62 2248.85   1
  -7   3  21 9482.47 1646.87   8
  -7  -3  21 13111.3 2738.32   1
   7   3 -21 10135.9 2671.32   4
   7  -3 -21 8985.40 2242.72   4
  -7   3  21 5338.63 2521.89   1
  -7   3  23 1167.41 1601.24   8
   7   3 -23-5619.30 2593.56   4
   7  -3 -23-509.491 2269.62   4
  -7  -3  23-2118.25 2754.42   1
  -7   3  23 52.4276 2548.56   1
  -7  -3  25-1851.02 1982.09   8
  -7   3  25 2874.38 1625.49   8
   7   3 -25-2011.70 2589.35   4
   7  -3 -25-192.619 2300.39   4
  -7  -3  25 3602.09 2881.57   1
  -7   3  25-829.092 2683.48   1
  -7   5  15 8015.81 1958.20   1
   7  -5 -17-6229.96 2677.78   4
  -7   5  17-4824.72 2275.04   1
  -7   5  19 9199.55 1695.62   8
   7  -5 -19 11898.8 2201.24   4
  -7   5  19 8770.36 2350.89   1
  -7   5  21 3215.85 1581.74   8
  -7  -5  21-2255.91 2910.12   1
   7   5 -21 5196.80 2906.49   4
   7  -5 -21 1871.94 2111.82   4
  -7   5  21 3097.17 2419.33   1
  -7   5  23 635.963 1503.06   8
   7   5 -23 4400.97 2683.95   4
  -7  -5  23 2144.49 2925.61   1
   7  -5 -23 837.661 2199.95   4
  -7   5  23-399.112 2489.35   1
  -7  -5  25 589.168 1787.49   8
  -7   5  25-694.481 1615.56   8
   7   5 -25-600.439 2600.22   4
   7  -5 -25 928.100 2303.66   4
  -7  -5  25-656.319 2933.61   1
   7  -5 -25 905.706 1487.42   7
  -7   5  25 583.806 2610.20   1
   7  -7 -11 944.868 1136.41   2
  -7   7  13 470.564 1559.68   1
  -7   7  15 761.966 1811.86   1
   7  -7 -17 1307.22 2423.51   4
  -7   7  17 2061.39 2118.82   1
  -7   7  19 6896.95 1560.71   8
   7  -7 -19 5136.48 2075.09   4
  -7   7  19 4163.47 2243.52   1
  -7   7  21 655.632 1518.87   8
  -7   7  21 44.3505 2362.34   1
  -7   7  23 1891.06 1509.97   8
  -7  -7  23-3205.37 3311.70   1
   7   7 -23-707.987 3028.70   4
   7  -7 -23 1006.55 2159.55   4
   7  -7 -23 1855.53 1386.38   7
  -7   7  23 285.721 2402.26   1
  -7   7  25-7891.58 2832.10   1
  -7   9   5 22228.6 1108.96   3
   7  -9  -5 18345.1 1709.14   2
  -7   9   9 5325.17 712.482   3
   7  -9  -9 3205.36 1150.26   2
  -7   9  11 336.222 611.281   3
   7  -9 -11 448.522 1068.02   2
   7  -9 -13-1194.32 1094.24   2
   7  -9 -17 4048.85 1212.61   2
   7  -9 -17 4316.82 2209.85   4
  -7   9  17 1453.44 1926.37   1
  -7   9  19 6998.76 1507.24   8
   7  -9 -19 3311.90 2056.12   4
  -7   9  19 3026.00 2166.77   1
  -7   9  21 2437.97 1502.02   8
   7  -9 -21-1142.09 2043.20   4
   7  -9 -21-1273.89 1411.06   7
  -7   9  23 850.503 1486.44   8
   7  -9 -23-603.099 2181.95   4
   7  -9 -23-481.981 1334.03   7
  -7   9  23-409.164 2397.36   1
  -7  11  -5 13184.7 943.097   3
  -7  11   5 13109.6 957.245   3
   7 -11  -5 13215.6 1321.75   2
   7 -11  -5 12730.0 1967.64   5
   7 -11   5 14331.2 2367.79   2
  -7  11   7 15233.3 1022.46   3
   7 -11  -7 14945.4 1356.44   2
   7 -11  -7 15933.7 2001.81   5
   7 -11   7 18519.9 2943.04   2
  -7  11   9 1084.01 748.170   3
   7 -11  -9 1459.30 1852.75   5
   7 -11  -9 937.457 1067.15   2
  -7  11   9 828.221 1116.82   1
  -7  11  11 708.677 1454.82   1
  -7  11  11 1189.80 737.072   3
   7 -11 -11 1211.07 1895.25   5
   7 -11 -11-753.975 1075.39   2
   7 -11 -13-1212.19 1151.28   2
   7 -11 -13-5169.43 2175.68   5
   7 -11 -15 2628.18 1265.33   2
  -7  11  15 2158.68 794.485   3
   7 -11 -15 3591.45 2287.23   5
   7 -11 -17 4807.69 1416.85   2
  -7  13  -1-540.813 731.837   3
  -7  13   1-279.215 780.826   3
   7 -13   1 859.977 1460.07   5
   7 -13  -1-727.070 1420.80   5
   7 -13   1 27.9513 1152.37   2
   7 -13  -1-316.677 1120.06   2
  -7  13  -3 1935.85 783.335   3
  -7  13   3 1527.32 792.735   3
   7 -13   3 3408.15 1726.75   5
   7 -13  -3 1710.94 1384.27   5
   7 -13   3 2133.07 1250.43   2
   7 -13  -3 2462.80 1104.98   2
  -7  13  -5 13750.2 1004.83   3
  -7  13   5 12690.4 1015.42   3
   7 -13  -5 11537.9 1260.42   2
   7 -13   5 8569.19 2015.89   5
   7 -13  -5 11189.2 1594.84   5
   7 -13   5 9430.95 1509.70   2
  -7  13  -7 10811.3 958.776   3
  -7  13   7 10514.2 989.555   3
   7 -13   7 6580.01 2319.62   5
   7 -13  -7 10866.0 1569.37   5
   7 -13   7 8822.95 1562.97   2
   7 -13  -7 8349.47 1236.74   2
   7 -13  -9 3567.58 1145.61   2
  -7  13  -9 1373.37 766.985   3
  -7  13   9 2456.30 879.237   3
   7 -13  -9 2888.84 1493.67   5
   7 -13   9 108.801 1519.81   2
   7 -13 -11-1418.12 1244.47   2
   7 -13 -11-1562.11 1593.49   5
   7 -13  11-1621.39 1803.82   2
   7 -13 -13 1674.27 1324.79   2
  -7  13  13 16.4229 888.725   3
   7 -13 -13 548.243 1519.64   5
   7 -13  13 573.011 1986.14   2
   7 -13 -15 6965.75 1490.02   2
   7 -13  15 2806.05 1625.01   8
  -7  13  15 5425.59 1485.78   6
  -7  13  15 2263.28 896.262   3
   7 -13 -15 6369.19 1689.62   5
   7 -13  15 5734.11 2369.58   2
   7 -13 -17-80.8394 1616.95   2
   7 -13  17 654.932 1713.51   8
   7 -13 -17 213.330 1699.54   5
   7 -13  17 488.143 2911.79   2
   7 -13  19 3897.81 1716.27   8
   7 -13  19 4380.61 3723.99   2
   7 -13  21 1063.09 1722.78   8
   7 -13  21 3466.71 5019.57   2
  -7  15  -1 658.584 852.888   3
  -7  15   1 308.131 852.939   3
   7 -15   1-36.4071 1367.36   5
   7 -15  -1 2507.23 1382.39   5
   7 -15   1 1371.47 1142.95   2
   7 -15  -1 1220.39 1095.32   2
   7 -15  -3 7493.95 1202.24   2
  -7  15   3 8727.64 1033.17   3
  -7  15  -3 7845.90 1009.71   3
   7 -15   3 6933.43 1589.32   5
   7 -15  -3 7874.38 1437.22   5
   7 -15   3 6459.05 1264.72   2
   7 -15  -5 8161.30 1195.73   2
  -7  15  -5 7351.24 980.560   3
  -7  15   5 8148.93 1013.13   3
   7 -15   5 5871.93 1692.23   5
   7 -15  -5 6470.74 1417.15   5
   7 -15   5 6814.79 1254.04   2
   7 -15  -7-2436.97 1244.08   2
  -7  15  -7-1864.38 1009.91   3
  -7  15   7-2389.05 1068.50   3
   7 -15   7 136.549 1752.45   5
   7 -15  -7 1195.08 1375.40   5
   7 -15   7-920.522 1254.98   2
   7 -15  -9 2941.65 1404.90   2
  -7  15  -9 1843.84 1025.49   3
  -7  15   9 3252.50 1081.82   3
   7 -15   9 2386.52 2046.41   5
   7 -15  -9 3393.62 1478.12   5
   7 -15   9 2723.17 1383.28   2
   7 -15 -11-748.946 1384.15   2
  -7  15 -11 238.292 871.901   3
  -7  15  11 225.398 1452.71   6
  -7  15  11 669.449 1006.96   3
   7 -15  11 1935.70 2390.80   5
   7 -15 -11 863.621 1494.03   5
   7 -15  11 2487.51 1374.36   2
   7 -15 -13-2210.74 1504.74   2
   7 -15  13 1006.41 1435.92   8
  -7  15 -13 466.609 896.180   3
  -7  15  13 1148.75 1528.75   6
  -7  15  13-238.360 1014.59   3
   7 -15 -13 579.531 1473.59   5
   7 -15  13-96.5192 1458.44   2
   7 -15 -15-4943.78 1754.22   2
   7 -15  15 1795.74 1555.16   8
  -7  15 -15-1297.54 974.489   3
  -7  15  15-2077.30 1542.32   6
  -7  15  15-1278.02 1048.61   3
   7 -15 -15-2415.98 1581.33   5
   7 -15  15-2566.95 1699.29   2
   7 -15 -17 2216.38 1722.16   2
   7 -15  17 5177.30 1687.96   8
   7 -15 -17 2462.12 1636.11   5
   7 -15  17 3160.46 1867.60   2
   7 -15  19 8137.63 1834.72   8
   7 -15  19 4810.03 2181.99   2
   7 -17   3 374.281 1248.18   2
   7 -17  -3-738.729 1279.34   2
  -7  17  -3-445.173 1058.97   3
  -7  17   3-2911.35 1106.14   3
   7 -17   3 594.560 1532.49   5
   7 -17  -3 2508.54 1397.64   5
   7 -17   5 1060.49 1286.26   2
   7 -17  -5 1814.89 1329.18   2
  -7  17  -5 4564.46 1082.24   3
  -7  17   5 2712.81 1067.02   3
   7 -17   5 4276.29 1607.35   5
   7 -17  -5 3905.13 1414.87   5
   7 -17   7 6226.88 1285.49   2
   7 -17  -7 4516.06 1441.04   2
  -7  17   7 6365.32 1560.70   6
  -7  17  -7 7823.64 1104.74   3
  -7  17   7 6932.82 1233.43   3
   7 -17   7 9605.20 1767.10   5
   7 -17  -7 9566.02 1610.22   5
   7 -17   9 2948.28 1305.29   2
   7 -17  -9 2117.40 1481.45   2
  -7  17   9 4244.00 1621.68   6
  -7  17  -9 2646.41 1014.26   3
  -7  17   9 2035.56 1115.63   3
   7 -17   9 1021.40 1700.27   5
   7 -17  -9 1513.08 1467.55   5
   7 -17  11-573.021 1307.66   2
   7 -17 -11 212.143 1566.54   2
  -7  17 -11 1002.42 981.690   3
  -7  17  11 1966.38 1587.20   6
  -7  17  11 1709.37 1134.59   3
   7 -17  11 1231.32 1936.72   5
   7 -17 -11 1582.77 1496.93   5
  -7  17  13-3573.61 1267.48   3
   7 -17  13 715.383 1389.04   2
   7 -17 -15 2788.06 1815.16   2
  -7  17 -15 901.036 1043.31   3
  -7  17  15-748.562 1527.67   6
  -7  17  15-931.793 1118.33   3
   7 -17  15 2969.29 2880.18   5
   7 -17 -15 370.394 1583.59   5
   7 -17  15 250.990 1468.83   2
   7 -17  17 835.513 1638.91   2
   7 -17 -17 2438.91 1920.82   2
  -7  17 -17 5499.64 1188.00   3
   7 -17 -17 2646.51 1675.88   5
   7 -19   1-1681.52 1361.59   2
   7 -19  -1-461.333 1427.10   2
  -7  19   1-496.158 1417.63   6
  -7  19  -1 69.3802 1123.37   3
  -7  19   1-929.866 1070.38   3
   7 -19   1 882.141 1485.46   5
   7 -19  -1-505.225 1480.77   5
   7 -19   3 1171.03 1340.08   2
   7 -19  -3-611.043 1384.15   2
  -7  19   3 1157.59 1475.14   6
  -7  19  -3 46.3263 1124.74   3
  -7  19   3 2391.13 1151.51   3
   7 -19   3-1774.56 1533.02   5
   7 -19  -3 780.730 1460.30   5
   7 -19   5 5078.77 1430.10   2
   7 -19  -5 2978.06 1516.31   2
  -7  19   5 7362.82 1582.20   6
  -7  19  -5 4742.63 1180.06   3
  -7  19   5 5945.93 1196.72   3
   7 -19   5 6366.92 1693.21   5
   7 -19  -5 6380.60 1545.06   5
   7 -19   7 6774.10 1464.72   2
   7 -19  -7 4823.37 1658.88   2
  -7  19   7 5106.67 1649.59   6
  -7  19  -7 3588.69 1150.22   3
  -7  19   7 3391.80 1226.07   3
   7 -19   7 4341.32 1718.43   5
   7 -19  -7 5034.45 1529.95   5
   7 -19   9-29.1902 1326.05   2
  -7  19   9 920.679 1601.32   6
  -7  19   9-1401.81 1299.49   3
   7 -19   9-680.209 1754.17   5
   7 -19  11 29.8085 1365.31   2
   7 -19 -11-375.708 1785.86   2
  -7  19 -11-883.893 1153.07   3
  -7  19  11-4125.81 1736.58   6
  -7  19  11-2494.97 1335.84   3
   7 -19  11 1267.27 1847.00   5
   7 -19 -11-1173.79 1590.48   5
   7 -19  13 705.901 1395.76   2
   7 -19 -13-797.936 1885.95   2
  -7  19 -13 93.2526 1083.82   3
  -7  19  13 34.9303 1609.92   6
  -7  19  13-23.2148 1260.44   3
   7 -19  13 344.468 1972.37   5
   7 -19 -13-574.819 1656.93   5
   7 -19  15 1594.71 1503.82   2
   7 -19 -15 970.274 2007.55   2
  -7  19 -15 2502.17 1118.31   3
  -7  19  15 1976.91 1603.71   6
  -7  19  15 1981.98 1291.12   3
   7 -19  15 3726.17 2241.80   5
   7 -19 -15 3928.63 1743.64   5
   7 -21  -3 5572.21 1661.00   2
  -7  21  -3 2305.13 1346.42   3
  -7  21   3 7938.20 1377.40   3
   7 -21   3 2794.98 1730.61   5
   7 -21  -3 2797.59 1628.35   5
   7 -21   5 32.7621 1507.31   2
   7 -21  -5 2487.83 1687.40   2
  -7  21  -5-1179.12 1464.63   6
  -7  21   5 935.381 1671.91   6
  -7  21  -5-1713.29 1315.41   3
  -7  21   5-1671.13 1283.42   3
   7 -21   5 1246.23 1653.17   5
   7 -21  -5 491.795 1607.69   5
   7 -21   7 3726.48 1562.43   2
   7 -21  -7 4247.27 1744.55   2
  -7  21  -7 2698.31 1501.61   6
  -7  21   7 3408.66 1661.74   6
  -7  21  -7 2344.98 1261.07   3
  -7  21   7 3323.62 1348.60   3
   7 -21   7 2772.17 1705.34   5
   7 -21  -7 3574.07 1624.98   5
   7 -21   9 266.545 1534.49   2
   7 -21  -9-742.013 1827.65   2
  -7  21  -9-300.114 1512.63   6
  -7  21   9 1914.20 1636.90   6
  -7  21  -9 1785.86 1247.46   3
  -7  21   9 2892.88 1353.37   3
   7 -21   9 2015.39 1787.96   5
   7 -21  -9 613.647 1660.17   5
   7 -21  11 655.958 1512.32   2
   7 -21 -11-344.529 1885.65   2
  -7  21 -11 1811.08 1625.02   6
  -7  21 -11 301.657 1206.34   3
  -7  21  11 301.090 1648.73   6
  -7  21  11-595.038 1382.32   3
   7 -21  11 401.370 1812.68   5
   7 -21 -11-1783.03 1729.67   5
   7 -21  13-2079.97 1643.51   2
   7 -21 -13-1539.28 2092.84   2
  -7  21  13-4605.47 1802.02   6
   7 -21  13-4893.34 2091.94   5
   7 -21 -13-3334.36 1831.58   5
   7 -23   1-37.2158 1669.82   2
   7 -23  -1 152.517 1734.06   2
  -7  23  -1-3641.61 1659.47   6
  -7  23   1 1360.51 1638.60   6
  -7  23  -1-1104.15 1351.48   3
  -7  23   1 1610.28 1394.40   3
   7 -23   1-1138.18 1640.82   5
   7 -23  -1 80.9798 1607.49   5
   7 -23   3 447.729 1799.08   2
   7 -23  -3-76.0919 1741.86   2
  -7  23  -3 276.904 1576.74   6
  -7  23   3 40.5859 1609.96   6
  -7  23  -3 829.198 1343.43   3
  -7  23   3 361.600 1389.76   3
   7 -23   3 2064.35 1692.71   5
   7 -23  -3 1118.85 1628.06   5
   7 -23   5 911.499 1663.04   2
   7 -23  -5 2382.21 1875.54   2
  -7  23  -5 5913.28 1713.21   6
  -7  23   5 3722.44 1729.09   6
  -7  23  -5 3375.30 1372.68   3
  -7  23   5 846.314 1424.78   3
   7 -23   5 3226.66 1799.36   5
   7 -23  -5 3940.12 1709.22   5
   7 -23   7 476.254 1756.71   2
   7 -23  -7-1444.39 1992.63   2
  -7  23  -7 1672.56 1710.20   6
  -7  23   7 40.1727 1696.09   6
  -7  23   7 822.039 1440.83   3
   7 -23  -7 1461.54 1747.97   5
  -7  23   9 8051.64 1982.18   6
   7 -23   9 13331.5 2013.17   2
  -8   0  20 5926.73 2307.80   1
  -8   0  22-2346.59 2464.84   1
   8   0 -24 11218.9 2933.93   4
  -8   0  24 12288.6 2791.93   1
  -8   2  18 459.843 1821.84   1
  -8   2  20 448.904 2171.96   1
  -8  -2  22 6033.65 2527.28   1
   8  -2 -22 6526.29 2902.97   4
  -8   2  22 505.695 2392.27   1
   8   2 -24-3664.29 3017.39   4
   8  -2 -24 4960.99 2673.60   4
  -8  -2  24-2510.74 2684.06   1
  -8   2  24 982.165 2639.43   1
  -8   4  16-2554.36 1665.17   1
  -8   4  18-919.251 1878.47   1
  -8   4  20-2986.95 2249.58   1
   8  -4 -22 1467.70 2619.73   4
  -8   4  22-1175.91 2421.95   1
  -8  -4  24 4390.21 2946.46   1
   8  -4 -24 1635.68 2519.86   4
  -8   4  24 5402.38 2658.86   1
  -8   6  16 1557.88 1691.03   1
   8  -6 -16 462.783 2159.08   2
  -8   6  18-654.275 2001.01   1
   8  -6 -22 4806.24 2546.93   4
  -8   6  22 2414.34 2506.49   1
  -8   6  24-6527.07 2888.08   1
   8  -8 -12 9409.38 1617.74   2
  -8   8  14 25.9357 1450.75   1
   8  -8 -14-1157.46 1629.56   2
  -8   8  16 6176.86 1848.73   1
   8  -8 -16 9202.25 1692.67   2
  -8   8  18 1402.92 2047.32   1
   8  -8 -20-8426.85 3112.86   4
  -8   8  20 1086.51 2316.78   1
   8  -8 -22-192.108 2388.44   4
  -8   8  22 3186.56 2432.87   1
   8 -10  -6 336.433 1650.93   2
   8 -10  -8 32.0090 1462.36   2
   8 -10 -10 9498.29 1530.65   2
  -8  10  14 15990.0 1887.22   1
   8 -10 -14 19745.1 1705.45   2
   8 -10 -16-1056.60 1370.17   2
  -8  12   0 11292.5 923.108   3
   8 -12   0 10511.8 2352.33   2
  -8  12  -2 792.877 697.868   3
  -8  12   2 736.302 698.049   3
   8 -12   2 3275.55 2886.10   2
   8 -12  -2 342.934 1810.89   2
  -8  12   4 520.400 711.664   3
   8 -12  -4 1007.80 1554.09   2
  -8  12   6-601.415 756.640   3
   8 -12  -6 31.4044 1393.42   2
  -8  12   8 5468.38 864.224   3
   8 -12  -8 2730.05 1415.82   2
   8 -12 -10-1880.37 1434.97   2
  -8  12  12 17951.9 1181.91   3
   8 -12 -14 25.5919 1346.07   2
  -8  12  14 965.838 793.241   3
   8 -12 -16-4044.37 1643.25   2
  -8  14   0-95.3213 844.977   3
   8 -14   0-1710.31 2100.82   5
   8 -14   0-2112.62 1608.90   2
  -8  14  -2 2671.06 857.212   3
  -8  14   2 3330.94 869.401   3
   8 -14   2 1038.58 2261.23   5
   8 -14  -2 2100.47 1996.69   5
   8 -14   2 205.141 1750.22   2
   8 -14  -2 606.927 1547.68   2
   8 -14   4-6406.90 2847.35   5
   8 -14  -4-4774.20 2087.59   5
   8 -14   4-5070.34 2171.79   2
  -8  14  -8-540.723 808.771   3
  -8  14   8-1270.78 949.033   3
   8 -14  -8-650.084 1861.32   5
   8 -14   8 290.294 2493.91   2
   8 -14  -8-297.961 1302.80   2
  -8  14  10 17664.2 1292.66   3
   8 -14 -10 14707.3 1675.42   2
   8 -14  10 19201.8 3166.56   2
   8 -14 -12-54.1007 1395.25   2
  -8  14  12 1059.87 905.799   3
   8 -14 -12 2124.37 2053.39   5
   8 -14  12 721.787 3415.50   2
   8 -14 -14-2321.48 1638.47   2
  -8  14  14-2409.94 1113.36   3
   8 -14 -14-826.482 2314.09   5
   8 -14 -16 321.270 1609.89   2
  -8  14  16-1373.12 960.471   3
  -8  14  16-1552.27 1560.43   6
   8 -14 -16-2120.65 2275.95   5
  -8  16   0 5264.21 997.609   3
   8 -16   0 7687.18 1853.34   5
   8 -16   0 6227.23 1484.58   2
  -8  16  -2-206.278 938.347   3
  -8  16   2-123.289 942.629   3
   8 -16   2 664.950 1822.62   5
   8 -16  -2 337.902 1630.22   5
   8 -16   2 898.158 1491.49   2
   8 -16  -2 875.211 1315.87   2
   8 -16  -4 1807.31 1352.46   2
  -8  16  -4 1871.82 944.435   3
  -8  16   4 2187.21 992.174   3
   8 -16   4 879.965 1988.58   5
   8 -16  -4 2445.49 1618.82   5
   8 -16   4 35.1295 1551.18   2
   8 -16  -6 511.402 1320.85   2
  -8  16  -6 544.493 942.076   3
  -8  16   6-345.839 948.898   3
   8 -16   6-57.8560 2205.06   5
   8 -16  -6-993.733 1593.21   5
   8 -16   6-2124.13 1658.63   2
   8 -16  -8 57.0108 1401.93   2
  -8  16  -8 2283.20 956.364   3
  -8  16   8 827.589 971.240   3
   8 -16   8 1547.30 2518.22   5
   8 -16  -8 3450.32 1670.45   5
   8 -16   8 3516.48 1707.72   2
   8 -16 -10 898.637 1493.63   2
  -8  16 -10 879.545 905.873   3
  -8  16  10 899.618 1042.63   3
   8 -16 -10 1368.96 1656.18   5
   8 -16  10-2915.10 1857.85   2
   8 -16 -14-1456.15 1713.18   2
  -8  16  14 1278.45 1604.23   6
  -8  16  14 853.295 1011.58   3
   8 -16 -14-3137.35 1840.52   5
   8 -16  14 781.787 2169.42   2
   8 -16 -16 1955.00 1760.31   2
  -8  16  16 1520.77 1015.97   3
  -8  16  16 1483.51 1685.52   6
   8 -16 -16 662.020 1948.52   5
   8 -16  16-557.359 2543.89   2
   8 -16  18-2520.65 3250.74   2
   8 -18   0 30.7658 1330.97   2
  -8  18   0 22.3153 1046.06   3
   8 -18   0 41.1561 1631.43   5
   8 -18   2 2787.47 1448.22   2
   8 -18  -2 3252.65 1452.52   2
  -8  18  -2 3938.45 1062.21   3
  -8  18   2 4194.06 1098.29   3
   8 -18   2 4478.80 1720.24   5
   8 -18  -2 5443.98 1711.44   5
   8 -18   4-895.151 1452.59   2
   8 -18  -4-187.667 1408.01   2
  -8  18  -4 22.4115 1027.65   3
  -8  18   4 1481.98 1046.72   3
   8 -18   4 45.5354 1700.53   5
   8 -18  -4 38.7361 1538.77   5
   8 -18   6 262.778 1561.80   2
   8 -18  -6-4254.56 1496.98   2
  -8  18  -6-22.3712 1052.41   3
  -8  18   6 22.0362 1087.69   3
   8 -18   6-783.300 1958.33   5
   8 -18  -6-685.697 1604.57   5
   8 -18 -10 2048.45 1723.93   2
  -8  18 -10 3363.11 1100.81   3
  -8  18  10 2563.84 1742.25   6
  -8  18  10 2439.93 1158.74   3
   8 -18  10 2000.99 2366.56   5
   8 -18 -10 8625.79 1729.29   5
   8 -18  10 3644.68 1599.06   2
   8 -18 -12 680.995 1773.36   2
  -8  18 -12 252.953 1027.95   3
  -8  18  12 1147.63 1682.48   6
  -8  18  12 604.542 1129.64   3
   8 -18  12-1504.71 2738.05   5
   8 -18 -12-266.930 1720.24   5
   8 -18  12 467.669 1594.60   2
   8 -18 -14 2816.84 1903.30   2
  -8  18 -14 2836.06 1069.60   3
  -8  18  14 4706.12 1773.37   6
  -8  18  14 1641.95 1166.16   3
   8 -18 -14 4490.32 1847.15   5
   8 -18  14 4547.34 1790.53   2
   8 -20   0 818.299 1482.05   2
  -8  20   0-456.528 1166.53   3
   8 -20   0 163.599 1666.22   5
   8 -20   2 498.132 1493.68   2
   8 -20  -2 166.766 1540.48   2
  -8  20   2-5055.36 1650.48   6
  -8  20   2-2040.31 1202.95   3
   8 -20   2-2191.03 1744.42   5
   8 -20  -2-1319.41 1668.19   5
   8 -20   4 3343.71 1526.82   2
   8 -20  -4-611.714 1590.88   2
  -8  20   4 1799.71 1596.08   6
  -8  20  -4 4817.70 1205.52   3
  -8  20   4 1655.04 1191.97   3
   8 -20   4 2410.61 1793.03   5
   8 -20  -4 3257.50 1626.91   5
   8 -20   6-3325.32 1514.42   2
   8 -20  -6-659.514 1639.43   2
  -8  20   6 360.734 1616.95   6
  -8  20  -6 24.1931 1135.11   3
  -8  20   6 288.274 1189.37   3
   8 -20   6 276.374 1838.59   5
   8 -20  -6 1167.88 1597.73   5
   8 -20   8 133.917 1569.80   2
   8 -20  -8 3019.77 1846.94   2
  -8  20   8 5837.77 1761.07   6
  -8  20  -8 3197.07 1208.44   3
  -8  20   8 2878.18 1234.79   3
   8 -20   8 2156.07 1918.62   5
   8 -20  -8 5634.78 1716.66   5
   8 -20  10-547.684 1548.59   2
   8 -20 -10 255.834 1893.81   2
  -8  20 -10 1450.80 1126.52   3
  -8  20  10 40.6023 1702.29   6
  -8  20  10 287.088 1217.65   3
   8 -20  10 2275.65 2091.58   5
   8 -20 -10 156.099 1627.29   5
   8 -20  12 1200.73 1680.61   2
   8 -20 -12-3327.17 2048.07   2
  -8  20  12-40.1676 1838.26   6
  -8  20  12-2808.94 1469.58   3
   8 -20  12 1702.12 2416.52   5
   8 -20 -12 236.344 1794.52   5
   8 -22   0 661.646 1659.85   2
  -8  22   0 39.8220 1595.77   6
  -8  22   0-1196.06 1291.92   3
   8 -22   0-1426.46 1680.22   5
   8 -22   2 502.596 1730.04   2
   8 -22  -2 5331.88 1818.50   2
  -8  22  -2 4853.56 1656.65   6
  -8  22   2 4624.35 1763.98   6
  -8  22  -2 855.708 1319.04   3
  -8  22   2 6870.36 1324.72   3
   8 -22   2 3765.96 1831.36   5
   8 -22  -2 4887.83 1751.24   5
   8 -22   4 36.1323 1679.94   2
   8 -22  -4-410.336 1762.72   2
  -8  22  -4-2060.00 1530.09   6
  -8  22   4 710.101 1733.70   6
  -8  22   4-286.763 1306.51   3
   8 -22  -4-1559.78 1698.49   5
   8 -22   6 634.801 1712.27   2
   8 -22  -6-3855.71 1872.26   2
  -8  22  -6-2081.28 1570.86   6
  -8  22   6-719.584 1841.06   6
  -8  22   6-1709.49 1347.43   3
   8 -22  -6-2748.34 1804.26   5
  -8  22   8 7710.45 2002.39   6
  -9   1  23-2272.18 2266.77   1
  -9   3  21-369.632 1829.67   1
  -9   3  23-869.704 2257.37   1
  -9   5  19 531.729 1669.65   1
  -9   5  21 38.0443 2007.20   1
  -9   7  17 545.401 1422.47   1
  -9   7  21-231.538 2050.52   1
   9  -9 -13 39.1999 1948.60   2
   9  -9 -15 5037.27 2354.78   2
   9 -11  -7-2932.64 2069.60   2
   9 -11  -9 1563.43 1758.02   2
   9 -11 -11 1669.14 1811.31   2
   9 -11 -13-919.847 1845.40   2
   9 -13  -1-10173.4 3419.57   2
   9 -13  -3-1475.54 2425.82   2
  -9  13   5 4388.39 832.706   3
   9 -13  -5 2897.55 2024.49   2
  -9  13   7-134.339 804.554   3
   9 -13  -7 425.931 1729.92   2
  -9  13   9 10796.2 1044.36   3
   9 -13  -9 9886.19 1848.01   2
  -9  13  11 1575.90 854.692   3
   9 -13 -11 66.5028 1698.02   2
   9 -13 -15 3348.07 1725.19   2
  -9  15  -1 377.594 863.723   3
  -9  15   1-353.308 889.568   3
   9 -15   1 1455.77 2532.58   2
   9 -15  -1 4041.27 2157.95   2
  -9  15  -3 2434.97 908.963   3
  -9  15   3 4243.69 937.839   3
   9 -15   3 71.2909 2981.22   2
   9 -15  -3 3168.46 1932.63   2
  -9  15  -5-687.013 851.428   3
  -9  15   5-286.086 906.338   3
   9 -15  -5-142.894 2767.33   5
   9 -15   5-3395.98 3672.00   2
   9 -15  -5-1846.43 1696.08   2
  -9  15   7 7680.33 1046.92   3
   9 -15  -7 9636.59 2879.05   5
   9 -15  -7 5658.16 1751.74   2
  -9  15   9-2007.61 1074.76   3
   9 -15  -9 1118.87 2844.76   5
   9 -15  -9-2382.74 1797.27   2
   9 -15 -11-3553.72 1800.95   2
   9 -15 -11-5087.74 3180.87   5
   9 -15 -13 3292.68 1756.75   2
  -9  15  13 804.342 959.895   3
   9 -15 -15 1962.32 1785.26   2
  -9  15  15 1335.73 946.063   3
  -9  17  -1-2014.37 1141.72   3
  -9  17   1-725.668 1052.25   3
   9 -17  -1 1087.52 2270.62   5
   9 -17   1-1345.18 1907.40   2
   9 -17  -1-362.188 1808.57   2
  -9  17   3-3321.75 1103.14   3
   9 -17   3 68.1740 2694.61   5
   9 -17  -3-2061.21 2185.81   5
   9 -17   3 95.1750 2055.55   2
   9 -17  -3-1663.10 1679.56   2
   9 -17  -7 1813.16 1662.49   2
  -9  17  -7 2936.94 1088.55   3
  -9  17   7 2965.30 1108.23   3
   9 -17  -7 5117.72 2117.37   5
   9 -17  -9 33.4298 1658.58   2
  -9  17  -9 2514.70 986.731   3
  -9  17   9 1789.49 1060.80   3
   9 -17  -9 1680.58 2112.22   5
   9 -17   9 1865.01 2718.05   2
   9 -17 -11 33.8852 1744.18   2
  -9  17 -11 1082.96 928.945   3
  -9  17  11 1137.82 1014.13   3
   9 -17 -11 154.454 2212.19   5
   9 -17  11 139.509 3082.25   2
   9 -17 -13 4271.23 1836.37   2
  -9  17  13 145.562 1049.24   3
  -9  17  13-974.626 1598.30   6
   9 -17 -13 2273.52 2331.21   5
   9 -17  13 81.2374 3572.05   2
   9 -19   1 38.1159 1748.06   2
   9 -19  -1-406.445 1706.41   2
  -9  19  -1 2268.79 1054.49   3
  -9  19   1 1287.89 1101.57   3
   9 -19   1 51.8183 2209.93   5
   9 -19  -1-540.636 2003.75   5
   9 -19   3 39.9999 1874.44   2
   9 -19  -3 2629.91 1682.73   2
  -9  19  -3 2397.16 1112.85   3
  -9  19   3 1282.60 1083.50   3
   9 -19   3-55.4799 2269.43   5
   9 -19  -3 2836.03 1903.33   5
   9 -19  -5 3924.14 1696.13   2
  -9  19  -5 2702.97 1149.23   3
  -9  19   5 3552.32 1159.92   3
   9 -19   5 6104.84 2508.04   5
   9 -19  -5 4923.95 1898.96   5
   9 -19   5 962.955 1961.73   2
   9 -19  -7 774.324 1663.66   2
  -9  19   7 808.635 1092.77   3
   9 -19   7 1688.92 2962.53   5
   9 -19  -7 635.952 1939.78   5
   9 -19  -9-749.233 1760.21   2
  -9  19  -9 1954.16 1072.05   3
  -9  19   9 707.409 1694.98   6
  -9  19   9 1124.84 1138.43   3
   9 -19   9 234.233 2948.61   5
   9 -19  -9 2037.35 1827.85   5
   9 -19   9-676.541 2139.56   2
  -9  19  11-5551.70 2019.17   6
   9 -19 -11 775.797 1987.37   5
   9 -19  11-4157.36 2313.75   2
   9 -21   1-1905.54 1826.52   2
   9 -21  -1 37.8480 1708.18   2
  -9  21   1-1700.52 1205.15   3
   9 -21  -1 93.1724 1895.57   5
   9 -21   3-384.725 1796.75   2
   9 -21  -3-1333.61 1835.60   2
  -9  21   3-3370.82 1328.26   3
   9 -21  -3 408.372 1880.02   5
   9 -21  -5 653.574 1902.65   2
   9 -21  -5-2810.29 1923.79   5
 -10   6  20-1438.83 1289.66   1
  10 -10 -14 54.8666 2783.93   2
  10 -12 -12 1401.21 2224.87   2
  10 -12 -14-146.413 2492.74   2
  10 -14  -8 1038.88 2226.10   2
  10 -14 -10 597.075 2240.19   2
  10 -14 -12 166.922 2111.15   2
  10 -14 -14 724.445 2222.61   2
  10 -16   0 407.448 3608.50   2
 -10  16   2 723.965 989.164   3
  10 -16  -2-3145.14 2833.60   2
 -10  16   4-314.104 937.416   3
  10 -16  -4-1309.72 2364.43   2
 -10  16   6 1669.58 962.345   3
  10 -16  -6 1922.52 2105.44   2
 -10  16   8 110.427 1011.98   3
  10 -16  -8-3657.80 2213.38   2
  10 -16 -10 12505.5 2364.90   2
  10 -16 -12-1705.70 2107.62   2
 -10  18   0 474.570 1035.60   3
  10 -18   0 1606.69 2600.07   2
 -10  18  -2-454.798 1016.98   3
 -10  18   2 282.456 1021.90   3
  10 -18  -2 3111.67 3119.41   5
  10 -18   2 334.937 2949.00   2
  10 -18  -2 355.243 2303.16   2
 -10  18  -4 2196.48 1044.06   3
 -10  18   4 817.842 1041.66   3
  10 -18  -4 5124.51 2868.96   5
  10 -18   4 78.2522 3556.68   2
  10 -18  -4 406.018 1999.39   2
  10 -18  -6 1171.51 1954.72   2
 -10  18   6 1183.04 1076.27   3
  10 -18  -6 4083.71 2850.65   5
  10 -18   6 93.4533 4160.54   2
  10 -18  -8-3683.38 2927.14   5
  10 -18   8-12405.1 5438.46   2
  11 -15  -9-2656.71 2568.66   2
  11 -17  -3-5797.23 3468.48   2
   0   0   0    0.00    0.00   0

TITL In_MeAm_OnlyDMF_7_ in Fddd
REM Fddd (#70 in standard setting)
CELL 0.48590  14.190836  28.400244  30.649365  90.0000  90.0000  90.0000
ZERR   16.00   0.005672   0.003126   0.002764   0.0000   0.0000   0.0000
LATT  4
SYMM -x+3/4,-y+3/4, z
SYMM -x+3/4, y,-z+3/4
SYMM  x,-y+3/4,-z+3/4
SFAC C H N O In
UNIT 352.00 352.00 48.00 160.00 16.00
TREF
HKLF 4
END
;
_shelx_hkl_checksum                66549
_olex2_submission_special_instructions  'No special instructions were received'

_oxdiff_exptl_absorpt_empirical_details
;
Empirical correction (ABSPACK) includes:
- Absorption correction using spherical harmonics
- Frame scaling
;
_oxdiff_exptl_absorpt_empirical_full_max  3.001
_oxdiff_exptl_absorpt_empirical_full_min  0.568

_vrf_ATOM007_in_meam_onlydmf_7_
;
RESPONSE: The structure was refined isotropically due to the number of data for high 
pressure structure determination
;
_vrf_PLAT023_in_meam_onlydmf_7_
;
RESPONSE: The sample is housed in a Diamond anvil cell that restricts 
available data.
;
_vrf_PLAT029_in_meam_onlydmf_7_
;
RESPONSE: The sample is housed in a Diamond anvil cell that restricts available data.
This is exacerbated by the structure being Fddd.
;
_vrf_PLAT084_in_meam_onlydmf_7_
;
RESPONSE: The sample is housed in a Diamond anvil cell that gives additional background to
the data collected e.g. Tungsten powder rings, diamond reflections.
;
_vrf_PLAT088_in_meam_onlydmf_7_
;
RESPONSE: The sample is housed in a Diamond anvil cell that restricts 
available data.
;
_vrf_PLAT155_in_meam_onlydmf_7_
;
RESPONSE: We have followed previous literature for comparison.
;
_vrf_PLAT193_in_meam_onlydmf_7_
;
RESPONSE: This is a rounding issue. The s.u. on Temperature is 2degC
;
_vrf_PLAT201_in_meam_onlydmf_7_
;
RESPONSE: The structure was refined isotropically due to the number of data for high 
pressure structure determination
;
_vrf_PLAT210_in_meam_onlydmf_7_
;
RESPONSE: The sample is housed in a Diamond anvil cell that restricts 
available data hence
isotropic refinement was the limited of modelling the system.
;
_vrf_PLAT241_in_meam_onlydmf_7_
;
RESPONSE: Structure at high pressure with limitation of data. We have used distance restraints to ensure the 
model is chemically reasonable
;
_vrf_PLAT242_in_meam_onlydmf_7_
;
RESPONSE: Structure at high pressure with limitation of data. We have used 
distance restraints to ensure the 
model is chemically reasonable.
;
_vrf_PLAT250_in_meam_onlydmf_7_
;
RESPONSE: The data are limited due to DAC hence the tensor may be elongated 
due to lack of data in a particular direction. We have used restraints 
to combat and ensure they are chemically reasonable.
;
_vrf_PLAT340_in_meam_onlydmf_7_
;
RESPONSE: The sample is housed in a Diamond anvil cell that restricts 
available data and so
impacts on the precision of the bonds lengths
;
_vrf_PLAT411_in_meam_onlydmf_7_
;
RESPONSE: Structure at high pressure
;
_vrf_PLAT414_in_meam_onlydmf_7_
;
RESPONSE: Structure at high pressure
;
_vrf_PLAT761_in_meam_onlydmf_7_
;
RESPONSE: Noted, no action taken
;
_vrf_PLAT762_in_meam_onlydmf_7_
;
RESPONSE: Noted, no action taken
;
_vrf_PLAT905_in_meam_onlydmf_7_
;
RESPONSE: The data were cut to 0.7 angs as the limit of the diffraction for the 
crystal was reached.
;
_vrf_PLAT906_in_meam_onlydmf_7_
;
RESPONSE: These can be attributed to the weak data. All other sets are okay.
The most common place for a high value of K is in the lowest-intensity bin in 
the table as is the case here. Almost all area detector integration programs end up 
slightly underestimating the background, resulting in overestimated values of Fo, thus 
the high value of Fo/Fc. This is most obvious in the weakest intensities, 
since the small addition to Fo becomes insignificant in the ratio when Fo 
is large.
;
_vrf_PLAT910_in_meam_onlydmf_7_
;
RESPONSE: The sample is housed in a Diamond anvil cell that gives additional 
background to
the data collected e.g. Tungsten powder rings, diamond reflections.
;
_vrf_PLAT911_in_meam_onlydmf_7_
;
RESPONSE: The sample is housed in a Diamond anvil cell that restricts 
available data.
;
_vrf_PLAT913_in_meam_onlydmf_7_
;
RESPONSE: The sample is housed in a Diamond anvil cell that gives additional 
background to
the data collected e.g. Tungsten powder rings, diamond reflections.
;
_vrf_THETM01_in_meam_onlydmf_7_
;
RESPONSE: The sample is housed in a Diamond anvil cell that restricts 
available data.
;
_vrf_PLAT051_in_meam_onlydmf_7_
;
RESPONSE: The sample contains Indium which has an absorption edge at 0.44 Angs. This data was colelceted 
at 0.4859 hence the difference in mu.
;
