# Supplementary material for: Decoupled MOF Breathing: Pressure‐Induced Reversal of Correlation Between Orthogonal Motions in a Diamondoid Framework
Source: Angew Chem Int Ed Engl. 2025 May 15;64(27):e202504297. doi: 10.1002/anie.202504297 (PMC12207364; doi:10.1002/anie.202504297)
Supplement: Supplementary file 1 — Supporting Information [file ANIE-64-e202504297-s002.zip › SHF-62-DMF_DAC-in-DMF_2-14GPa.cif]

data_in_meam_onlydmf_8_norun6
_audit_creation_date               2023-10-05
_audit_creation_method
;
Olex2 1.5
(compiled 2023.08.24 svn.re1ec1418 for OlexSys, GUI svn.r6817)
;
_shelx_SHELXL_version_number       '2019/1'
_audit_contact_author_address      ?
_audit_contact_author_email        ?
_audit_contact_author_name         ''
_audit_contact_author_phone        ?
_publ_contact_author_id_orcid      ?
_publ_section_references
;
Dolomanov, O.V., Bourhis, L.J., Gildea, R.J, Howard, J.A.K. & Puschmann, H.
 (2009), J. Appl. Cryst. 42, 339-341.

Sheldrick, G.M. (2008). Acta Cryst. A64, 112-122.
;
_chemical_name_common              ?
_chemical_name_systematic          ?
_chemical_formula_moiety           'C20 H14 In N2 O10, C2 H8 N'
_chemical_formula_sum              'C22 H22 In N3 O10'
_chemical_formula_weight           603.24
_chemical_melting_point            ?
_chemical_oxdiff_formula           'In C22 H22 N3 O10'
loop_
  _atom_type_symbol
  _atom_type_description
  _atom_type_scat_dispersion_real
  _atom_type_scat_dispersion_imag
  _atom_type_scat_source
 'C' 'C' 0.0010 0.0010 'International Tables Vol C Tables 4.2.6.8 and 6.1.1.4'
 'H' 'H' 0.0000 0.0000 'International Tables Vol C Tables 4.2.6.8 and 6.1.1.4'
 'In' 'In' -1.9470 0.6580
 'International Tables Vol C Tables 4.2.6.8 and 6.1.1.4'
 'N' 'N' 0.0020 0.0010 'International Tables Vol C Tables 4.2.6.8 and 6.1.1.4'
 'O' 'O' 0.0040 0.0030 'International Tables Vol C Tables 4.2.6.8 and 6.1.1.4'

_shelx_space_group_comment
;
The symmetry employed for this shelxl refinement is uniquely defined
by the following loop, which should always be used as a source of
symmetry information in preference to the above space-group names.
They are only intended as comments.
;
_space_group_crystal_system        'orthorhombic'
_space_group_IT_number             70
_space_group_name_H-M_alt          'F d d d'
_space_group_name_Hall             '-F 2uv 2vw'
loop_
  _space_group_symop_operation_xyz
 'x, y, z'
 '-x+3/4, -y+3/4, z'
 '-x+3/4, y, -z+3/4'
 'x, -y+3/4, -z+3/4'
 'x, y+1/2, z+1/2'
 '-x+3/4, -y+5/4, z+1/2'
 '-x+3/4, y+1/2, -z+5/4'
 'x, -y+5/4, -z+5/4'
 'x+1/2, y, z+1/2'
 '-x+5/4, -y+3/4, z+1/2'
 '-x+5/4, y, -z+5/4'
 'x+1/2, -y+3/4, -z+5/4'
 'x+1/2, y+1/2, z'
 '-x+5/4, -y+5/4, z'
 '-x+5/4, y+1/2, -z+3/4'
 'x+1/2, -y+5/4, -z+3/4'
 '-x, -y, -z'
 'x-3/4, y-3/4, -z'
 'x-3/4, -y, z-3/4'
 '-x, y-3/4, z-3/4'
 '-x, -y+1/2, -z+1/2'
 'x-3/4, y-1/4, -z+1/2'
 'x-3/4, -y+1/2, z-1/4'
 '-x, y-1/4, z-1/4'
 '-x+1/2, -y, -z+1/2'
 'x-1/4, y-3/4, -z+1/2'
 'x-1/4, -y, z-1/4'
 '-x+1/2, y-3/4, z-1/4'
 '-x+1/2, -y+1/2, -z'
 'x-1/4, y-1/4, -z'
 'x-1/4, -y+1/2, z-3/4'
 '-x+1/2, y-1/4, z-3/4'

_cell_length_a                     14.114(6)
_cell_length_b                     28.344(3)
_cell_length_c                     30.637(3)
_cell_angle_alpha                  90
_cell_angle_beta                   90
_cell_angle_gamma                  90
_cell_volume                       12256(5)
_cell_formula_units_Z              16
_cell_measurement_reflns_used      1288
_cell_measurement_temperature      293(2)
_cell_measurement_theta_max        13.7240
_cell_measurement_theta_min        1.7710
_shelx_estimated_absorpt_T_max     ?
_shelx_estimated_absorpt_T_min     ?
_exptl_absorpt_coefficient_mu      0.226
_exptl_absorpt_correction_T_max    1.00000
_exptl_absorpt_correction_T_min    0.16408
_exptl_absorpt_correction_type     multi-scan
_exptl_absorpt_process_details
;
CrysAlisPro 1.171.38.41 (Rigaku Oxford Diffraction, 2015)
Empirical absorption correction using spherical harmonics,
 implemented in SCALE3 ABSPACK scaling algorithm.
;
_exptl_absorpt_special_details     ?
_exptl_crystal_colour_primary      yellow
_exptl_crystal_density_diffrn      1.308
_exptl_crystal_density_meas        ?
_exptl_crystal_density_method      ?
_exptl_crystal_description         Octahedral
_exptl_crystal_F_000               4864
_exptl_crystal_size_max            0.12
_exptl_crystal_size_mid            0.1
_exptl_crystal_size_min            0.1
_exptl_transmission_factor_max     ?
_exptl_transmission_factor_min     ?
_diffrn_reflns_av_R_equivalents    0.0962
_diffrn_reflns_av_unetI/netI       0.0912
_diffrn_reflns_Laue_measured_fraction_full  0.695
_diffrn_reflns_Laue_measured_fraction_max  0.695
_diffrn_reflns_limit_h_max         10
_diffrn_reflns_limit_h_min         -11
_diffrn_reflns_limit_k_max         27
_diffrn_reflns_limit_k_min         -25
_diffrn_reflns_limit_l_max         30
_diffrn_reflns_limit_l_min         -30
_diffrn_reflns_number              6644
_diffrn_reflns_point_group_measured_fraction_full  0.695
_diffrn_reflns_point_group_measured_fraction_max  0.695
_diffrn_reflns_theta_full          13.933
_diffrn_reflns_theta_max           13.933
_diffrn_reflns_theta_min           1.753
_diffrn_ambient_temperature        293(2)
_diffrn_detector                   'CCD plate'
_diffrn_detector_area_resol_mean   ?
_diffrn_measured_fraction_theta_full  0.695
_diffrn_measured_fraction_theta_max  0.695
_diffrn_measurement_details
;
List of Runs (angles in degrees, time in seconds):

  # Type    Start    End  Width  t~exp~   \w     \q     \k     \f   Frames
--------------------------------------------------------------------------
  1  \w   -150.00 -94.00   0.20    0.20    --  -20.00  70.00 -24.23  280
  2  \w   -150.00 -94.00   0.20    0.20    --  -20.00  70.00 155.77  280
  3  \w   -105.00 -74.00   0.20    0.20    --   20.00  70.00 155.77  155
  4  \w   -105.00 -74.00   0.20    0.20    --   20.00  70.00 -24.23  155
  5  \w    -96.00 -30.00   0.20    0.20    --   20.00 -70.00  24.23  330
  6  \w   -106.00 -66.00   0.20    0.20    --  -20.00 -70.00-155.77  200
  7  \w    -96.00 -30.00   0.20    0.20    --   20.00 -70.00-155.77  330
;
_diffrn_measurement_device         'Newport 4-circle diffractometer'
_diffrn_measurement_device_type   
 'dectris-CrysAlisPro-abstract goniometer imported dectris images'
_diffrn_measurement_method         '\w scans'
_diffrn_orient_matrix_type        
 'CrysAlisPro convention (1999,Acta A55,543-557)'
_diffrn_orient_matrix_UB_11        0.0301904000
_diffrn_orient_matrix_UB_12        0.0073526000
_diffrn_orient_matrix_UB_13        -0.0034549000
_diffrn_orient_matrix_UB_21        -0.0150653000
_diffrn_orient_matrix_UB_22        0.0092096000
_diffrn_orient_matrix_UB_23        -0.0114551000
_diffrn_orient_matrix_UB_31        -0.0066531000
_diffrn_orient_matrix_UB_32        0.0124674000
_diffrn_orient_matrix_UB_33        0.0104193000
_diffrn_radiation_monochromator    synchrotron
_diffrn_radiation_probe            x-ray
_diffrn_radiation_type             synchrotron
_diffrn_radiation_wavelength       0.4859
_diffrn_source                     synchrotron
_reflns_Friedel_coverage           0.000
_reflns_Friedel_fraction_full      .
_reflns_Friedel_fraction_max       .
_reflns_number_gt                  649
_reflns_number_total               1093
_reflns_special_details
;
 Reflections were merged by SHELXL according to the crystal
 class for the calculation of statistics and refinement.
 
 _reflns_Friedel_fraction is defined as the number of unique
 Friedel pairs measured divided by the number that would be
 possible theoretically, ignoring centric projections and
 systematic absences.
;
_reflns_threshold_expression       'I > 2\s(I)'
_computing_cell_refinement         'CrysAlisPro 1.171.38.41 (Rigaku OD, 2015)'
_computing_data_collection         'CrysAlisPro 1.171.38.41 (Rigaku OD, 2015)'
_computing_data_reduction          'CrysAlisPro 1.171.38.41 (Rigaku OD, 2015)'
_computing_molecular_graphics      'Olex2 1.5 (Dolomanov et al., 2009)'
_computing_publication_material    'Olex2 1.5 (Dolomanov et al., 2009)'
_computing_structure_refinement    'XL  (Sheldrick, 2008)'
_computing_structure_solution      ?
_refine_diff_density_max           1.707
_refine_diff_density_min           -1.642
_refine_diff_density_rms           0.221
_refine_ls_extinction_coef         .
_refine_ls_extinction_method       none
_refine_ls_goodness_of_fit_ref     1.787
_refine_ls_hydrogen_treatment      constr
_refine_ls_matrix_type             full
_refine_ls_number_parameters       146
_refine_ls_number_reflns           1093
_refine_ls_number_restraints       231
_refine_ls_R_factor_all            0.2177
_refine_ls_R_factor_gt             0.1416
_refine_ls_restrained_S_all        1.618
_refine_ls_shift/su_max            0.000
_refine_ls_shift/su_mean           0.000
_refine_ls_structure_factor_coef   Fsqd
_refine_ls_weighting_details      
 'w=1/[\s^2^(Fo^2^)+(0.2000P)^2^] where P=(Fo^2^+2Fc^2^)/3'
_refine_ls_weighting_scheme        calc
_refine_ls_wR_factor_gt            0.3926
_refine_ls_wR_factor_ref           0.4499
_refine_special_details            ?
_olex2_refinement_description
;
1. Fixed Uiso
 At 1.2 times of:
  All C(H) groups, All N(H) groups, All N(H,H) groups
 At 1.5 times of:
  All C(H,H,H) groups
2. Restrained distances
 C3-N1
 1.43 with sigma of 0.02
 N1-C9
 1.4 with sigma of 0.02
 C9-C10
 1.5 with sigma of 0.02
 O5-C9
 1.25 with sigma of 0.02
 C1-C2
 1.504 with sigma of 0.01
 C5-C8
 1.504 with sigma of 0.01
 C1-O1
 1.25 with sigma of 0.005
 C1-O2
 1.25 with sigma of 0.005
 C8-O3
 1.25 with sigma of 0.005
 C8-O4
 1.25 with sigma of 0.005
3. Restrained planarity
 N1, C9, O5, C10
 with sigma of 0.1
4. Uiso/Uaniso restraints and constraints
All non-hydrogen atoms have similar U: within 1.7A with sigma of 0.04 and sigma
for terminal atoms of 0.08 within 1.7A
Uiso(C12) = Uiso(N2) = Uiso(C11)
5. Rigid body (RIGU) restrains
 All non-hydrogen atoms
 with sigma for 1-2 distances of 0.004 and sigma for 1-3 distances of 0.004
6. Others
 Fixed Sof: N2(0.5) H2A(0.5) H2B(0.5) C11(0.5) H11A(0.5) H11B(0.5) H11C(0.5)
 C12(0.5) H12A(0.5) H12B(0.5) H12C(0.5)
7.a Free rotating group:
 N2(C11,H11A,H11B,H11C,C12,H12A,H12B,H12C)
7.b Secondary CH2 refined with riding coordinates:
 N2(H2A,H2B)
7.c Aromatic/amide H refined with riding coordinates:
 C4(H4), C6(H6), C7(H7), N1(H1)
7.d Fitted hexagon refined as free rotating group:
 C3(C4,C5,C6,C7,C2)
7.e Idealised Me refined as rotating group:
 C10(H10A,H10B,H10C)
;
_atom_sites_solution_hydrogens     mixed
_atom_sites_solution_primary       ?
_atom_sites_solution_secondary     ?
loop_
  _atom_site_label
  _atom_site_type_symbol
  _atom_site_fract_x
  _atom_site_fract_y
  _atom_site_fract_z
  _atom_site_U_iso_or_equiv
  _atom_site_adp_type
  _atom_site_occupancy
  _atom_site_site_symmetry_order
  _atom_site_calc_flag
  _atom_site_refinement_flags_posn
  _atom_site_refinement_flags_adp
  _atom_site_refinement_flags_occupancy
  _atom_site_disorder_assembly
  _atom_site_disorder_group
 In1 In 0.625000 0.125000 0.33406(8) 0.057(2) Uani 1 2 d S T P . .
 O3 O 0.7489(17) 0.3441(6) 0.1211(5) 0.061(6) Uani 1 1 d D U . . .
 O1 O 0.7212(18) 0.1621(6) 0.2945(6) 0.066(6) Uani 1 1 d D U . . .
 O4 O 0.8896(15) 0.3199(6) 0.1354(6) 0.063(6) Uani 1 1 d D U . . .
 C3 C 0.7980(16) 0.2259(6) 0.2316(6) 0.072(7) Uani 1 1 d DG U . . .
 C4 C 0.8302(14) 0.2571(7) 0.1999(6) 0.072(8) Uani 1 1 d G U . . .
 H4 H 0.894226 0.257886 0.192656 0.087 Uiso 1 1 calc R U . . .
 C5 C 0.7668(17) 0.2869(5) 0.1789(5) 0.065(7) Uani 1 1 d DG U . . .
 C6 C 0.6712(16) 0.2857(6) 0.1896(5) 0.064(7) Uani 1 1 d G U . . .
 H6 H 0.628751 0.305684 0.175598 0.076 Uiso 1 1 calc R U . . .
 C7 C 0.6390(14) 0.2546(7) 0.2214(6) 0.061(7) Uani 1 1 d G U . . .
 H7 H 0.574968 0.253720 0.228599 0.074 Uiso 1 1 calc R U . . .
 C2 C 0.7024(17) 0.2247(5) 0.2424(5) 0.062(6) Uani 1 1 d DG U . . .
 C8 C 0.8030(15) 0.3194(9) 0.1439(7) 0.064(7) Uani 1 1 d D U . . .
 O2 O 0.5820(17) 0.1947(7) 0.2876(6) 0.071(6) Uani 1 1 d D U . . .
 C1 C 0.6675(17) 0.1920(8) 0.2776(7) 0.056(6) Uani 1 1 d D U . . .
 N1 N 0.865(2) 0.1985(8) 0.2553(8) 0.087(8) Uani 1 1 d D U . . .
 H1 H 0.843474 0.187291 0.279492 0.105 Uiso 1 1 calc R U . . .
 C9 C 0.958(2) 0.1865(9) 0.2463(9) 0.094(9) Uani 1 1 d D U . . .
 O5 O 0.995(3) 0.2056(11) 0.2143(10) 0.163(14) Uani 1 1 d D U . . .
 C10 C 1.007(3) 0.1524(11) 0.2752(11) 0.103(11) Uani 1 1 d D U . . .
 H10A H 0.981260 0.121471 0.270863 0.155 Uiso 1 1 calc R U . . .
 H10B H 0.999217 0.161629 0.305062 0.155 Uiso 1 1 calc R U . . .
 H10C H 1.073713 0.151988 0.268171 0.155 Uiso 1 1 calc R U . . .
 N2 N 0.562(11) 0.501(4) 0.156(3) 0.24(4) Uiso 0.5 1 d G U P A -1
 H2A H 0.530875 0.501792 0.180859 0.284 Uiso 0.5 1 calc R U P A -1
 H2B H 0.615336 0.517497 0.159281 0.284 Uiso 0.5 1 calc R U P A -1
 C11 C 0.589(11) 0.450(4) 0.147(3) 0.24(4) Uiso 0.5 1 d G U P A -1
 H11A H 0.630823 0.450318 0.117599 0.355 Uiso 0.5 1 d G U P A -1
 H11B H 0.631073 0.436421 0.172633 0.355 Uiso 0.5 1 d G U P A -1
 H11C H 0.524717 0.429429 0.143382 0.355 Uiso 0.5 1 d G U P A -1
 C12 C 0.504(10) 0.525(4) 0.122(4) 0.24(4) Uiso 0.5 1 d G U P A -1
 H12A H 0.438926 0.504258 0.118706 0.355 Uiso 0.5 1 d G U P A -1
 H12B H 0.488337 0.560886 0.131621 0.355 Uiso 0.5 1 d G U P A -1
 H12C H 0.544923 0.525142 0.092941 0.355 Uiso 0.5 1 d G U P A -1

loop_
  _atom_site_aniso_label
  _atom_site_aniso_U_11
  _atom_site_aniso_U_22
  _atom_site_aniso_U_33
  _atom_site_aniso_U_23
  _atom_site_aniso_U_13
  _atom_site_aniso_U_12
 In1 0.088(5) 0.043(2) 0.041(2) 0.000 0.000 -0.003(2)
 O3 0.069(17) 0.055(10) 0.058(10) 0.013(8) 0.009(10) -0.005(9)
 O1 0.086(15) 0.054(10) 0.057(9) 0.010(8) -0.001(9) -0.017(8)
 O4 0.075(17) 0.049(10) 0.066(11) 0.021(9) 0.010(9) 0.002(9)
 C3 0.088(14) 0.059(12) 0.070(12) 0.019(10) -0.002(9) -0.007(8)
 C4 0.086(15) 0.060(12) 0.072(12) 0.019(10) 0.002(9) 0.000(9)
 C5 0.081(15) 0.053(11) 0.060(10) 0.013(9) 0.007(9) -0.002(8)
 C6 0.081(16) 0.051(12) 0.059(12) 0.005(10) 0.007(9) -0.003(9)
 C7 0.085(15) 0.051(11) 0.048(11) 0.001(9) 0.001(9) -0.011(9)
 C2 0.088(14) 0.046(10) 0.051(9) -0.003(8) -0.006(9) -0.013(8)
 C8 0.075(16) 0.053(12) 0.063(11) 0.012(9) 0.007(9) -0.002(9)
 O2 0.089(14) 0.066(10) 0.058(10) 0.004(9) -0.004(9) -0.017(9)
 C1 0.088(14) 0.041(10) 0.039(9) -0.011(8) -0.012(9) -0.021(8)
 N1 0.097(16) 0.069(13) 0.096(13) 0.024(11) -0.016(11) -0.005(10)
 C9 0.094(17) 0.075(17) 0.112(17) 0.023(13) -0.015(12) -0.005(12)
 O5 0.12(2) 0.18(3) 0.19(2) 0.104(19) 0.032(17) 0.046(17)
 C10 0.10(2) 0.075(18) 0.14(2) 0.031(17) -0.032(17) -0.015(16)

_geom_special_details
;
 All esds (except the esd in the dihedral angle between two l.s. planes)
 are estimated using the full covariance matrix.  The cell esds are taken
 into account individually in the estimation of esds in distances, angles
 and torsion angles; correlations between esds in cell parameters are only
 used when they are defined by crystal symmetry.  An approximate (isotropic)
 treatment of cell esds is used for estimating esds involving l.s. planes.
;
loop_
  _geom_bond_atom_site_label_1
  _geom_bond_atom_site_label_2
  _geom_bond_distance
  _geom_bond_site_symmetry_2
  _geom_bond_publ_flag
 In1 O3 2.29(2) 32_656 ?
 In1 O3 2.29(2) 31_556 ?
 In1 O1 2.10(2) . ?
 In1 O1 2.10(2) 14_545 ?
 In1 O4 2.226(17) 31_556 ?
 In1 O4 2.226(17) 32_656 ?
 In1 C8 2.621(14) 31_556 ?
 In1 C8 2.621(14) 32_656 ?
 In1 O2 2.510(19) . ?
 In1 O2 2.510(19) 14_545 ?
 In1 C1 2.637(14) . ?
 In1 C1 2.637(14) 14_545 ?
 O3 C8 1.248(5) . ?
 O1 C1 1.248(5) . ?
 O4 C8 1.249(5) . ?
 C3 C4 1.3900 . ?
 C3 C2 1.3900 . ?
 C3 N1 1.420(18) . ?
 C4 H4 0.9300 . ?
 C4 C5 1.3900 . ?
 C5 C6 1.3900 . ?
 C5 C8 1.503(10) . ?
 C6 H6 0.9300 . ?
 C6 C7 1.3900 . ?
 C7 H7 0.9300 . ?
 C7 C2 1.3900 . ?
 C2 C1 1.505(10) . ?
 O2 C1 1.248(5) . ?
 N1 H1 0.8600 . ?
 N1 C9 1.39(2) . ?
 C9 O5 1.233(19) . ?
 C9 C10 1.48(2) . ?
 C10 H10A 0.9600 . ?
 C10 H10B 0.9600 . ?
 C10 H10C 0.9600 . ?
 N2 H2A 0.8900 . ?
 N2 H2B 0.8900 . ?
 N2 C11 1.5092 . ?
 N2 C12 1.4795 . ?
 C11 H11A 1.0651 . ?
 C11 H11B 1.0651 . ?
 C11 H11C 1.0930 . ?
 C12 H12A 1.0923 . ?
 C12 H12B 1.0887 . ?
 C12 H12C 1.0640 . ?

loop_
  _geom_angle_atom_site_label_1
  _geom_angle_atom_site_label_2
  _geom_angle_atom_site_label_3
  _geom_angle
  _geom_angle_site_symmetry_1
  _geom_angle_site_symmetry_3
  _geom_angle_publ_flag
 O3 In1 O3 120.4(9) 32_656 31_556 ?
 O3 In1 C8 100.6(8) 32_656 31_556 ?
 O3 In1 C8 28.4(2) 31_556 31_556 ?
 O3 In1 C8 28.4(2) 32_656 32_656 ?
 O3 In1 C8 100.6(8) 31_556 32_656 ?
 O3 In1 O2 78.0(7) 32_656 14_545 ?
 O3 In1 O2 140.5(8) 31_556 14_545 ?
 O3 In1 O2 78.0(7) 31_556 . ?
 O3 In1 O2 140.5(8) 32_656 . ?
 O3 In1 C1 115.1(8) 31_556 14_545 ?
 O3 In1 C1 103.1(7) 32_656 14_545 ?
 O3 In1 C1 115.1(8) 32_656 . ?
 O3 In1 C1 103.1(7) 31_556 . ?
 O1 In1 O3 88.6(8) 14_545 31_556 ?
 O1 In1 O3 126.7(7) 14_545 32_656 ?
 O1 In1 O3 126.7(7) . 31_556 ?
 O1 In1 O3 88.6(8) . 32_656 ?
 O1 In1 O1 109.5(11) . 14_545 ?
 O1 In1 O4 144.9(9) 14_545 31_556 ?
 O1 In1 O4 89.8(7) 14_545 32_656 ?
 O1 In1 O4 89.8(7) . 31_556 ?
 O1 In1 O4 144.9(9) . 32_656 ?
 O1 In1 C8 117.0(8) 14_545 31_556 ?
 O1 In1 C8 117.0(8) . 32_656 ?
 O1 In1 C8 110.7(8) 14_545 32_656 ?
 O1 In1 C8 110.7(8) . 31_556 ?
 O1 In1 O2 84.9(6) . 14_545 ?
 O1 In1 O2 84.9(6) 14_545 . ?
 O1 In1 O2 55.6(4) 14_545 14_545 ?
 O1 In1 O2 55.6(4) . . ?
 O1 In1 C1 97.4(7) 14_545 . ?
 O1 In1 C1 27.7(3) 14_545 14_545 ?
 O1 In1 C1 97.4(7) . 14_545 ?
 O1 In1 C1 27.7(3) . . ?
 O4 In1 O3 81.1(7) 32_656 31_556 ?
 O4 In1 O3 56.8(4) 32_656 32_656 ?
 O4 In1 O3 56.8(4) 31_556 31_556 ?
 O4 In1 O3 81.1(7) 31_556 32_656 ?
 O4 In1 O4 90.0(10) 31_556 32_656 ?
 O4 In1 C8 83.7(8) 31_556 32_656 ?
 O4 In1 C8 28.4(2) 32_656 32_656 ?
 O4 In1 C8 83.7(8) 32_656 31_556 ?
 O4 In1 C8 28.4(2) 31_556 31_556 ?
 O4 In1 O2 158.5(8) 31_556 14_545 ?
 O4 In1 O2 82.6(7) 31_556 . ?
 O4 In1 O2 82.6(7) 32_656 14_545 ?
 O4 In1 O2 158.5(8) 32_656 . ?
 O4 In1 C1 171.7(8) 31_556 14_545 ?
 O4 In1 C1 171.7(8) 32_656 . ?
 O4 In1 C1 86.4(8) 32_656 14_545 ?
 O4 In1 C1 86.4(8) 31_556 . ?
 C8 In1 C8 91.2(13) 31_556 32_656 ?
 C8 In1 C1 143.4(7) 31_556 14_545 ?
 C8 In1 C1 96.6(9) 31_556 . ?
 C8 In1 C1 143.4(7) 32_656 . ?
 C8 In1 C1 96.6(9) 32_656 14_545 ?
 O2 In1 C8 164.4(8) 14_545 31_556 ?
 O2 In1 C8 80.2(8) 14_545 32_656 ?
 O2 In1 C8 164.4(8) . 32_656 ?
 O2 In1 C8 80.2(8) . 31_556 ?
 O2 In1 O2 110.9(9) 14_545 . ?
 O2 In1 C1 27.92(17) . . ?
 O2 In1 C1 98.1(6) 14_545 . ?
 O2 In1 C1 27.92(17) 14_545 14_545 ?
 O2 In1 C1 98.1(6) . 14_545 ?
 C1 In1 C1 98.0(11) . 14_545 ?
 C8 O3 In1 90.9(13) . 23_655 ?
 C1 O1 In1 100.7(14) . . ?
 C8 O4 In1 93.7(11) . 23_655 ?
 C4 C3 C2 120.0 . . ?
 C4 C3 N1 119.2(19) . . ?
 C2 C3 N1 120.6(19) . . ?
 C3 C4 H4 120.0 . . ?
 C3 C4 C5 120.0 . . ?
 C5 C4 H4 120.0 . . ?
 C4 C5 C8 119.0(17) . . ?
 C6 C5 C4 120.0 . . ?
 C6 C5 C8 121.0(16) . . ?
 C5 C6 H6 120.0 . . ?
 C7 C6 C5 120.0 . . ?
 C7 C6 H6 120.0 . . ?
 C6 C7 H7 120.0 . . ?
 C6 C7 C2 120.0 . . ?
 C2 C7 H7 120.0 . . ?
 C3 C2 C1 120.2(17) . . ?
 C7 C2 C3 120.0 . . ?
 C7 C2 C1 119.8(17) . . ?
 O3 C8 In1 60.7(12) . 23_655 ?
 O3 C8 O4 118.4(18) . . ?
 O3 C8 C5 122.2(18) . . ?
 O4 C8 In1 57.9(10) . 23_655 ?
 O4 C8 C5 119.2(19) . . ?
 C5 C8 In1 177.1(16) . 23_655 ?
 C1 O2 In1 81.7(12) . . ?
 O1 C1 In1 51.6(12) . . ?
 O1 C1 C2 121.1(19) . . ?
 O1 C1 O2 121.8(18) . . ?
 C2 C1 In1 171.0(18) . . ?
 O2 C1 In1 70.3(11) . . ?
 O2 C1 C2 117(2) . . ?
 C3 N1 H1 114.3 . . ?
 C9 N1 C3 131(3) . . ?
 C9 N1 H1 114.3 . . ?
 N1 C9 C10 119(3) . . ?
 O5 C9 N1 117(3) . . ?
 O5 C9 C10 124(3) . . ?
 C9 C10 H10A 109.5 . . ?
 C9 C10 H10B 109.5 . . ?
 C9 C10 H10C 109.5 . . ?
 H10A C10 H10B 109.5 . . ?
 H10A C10 H10C 109.5 . . ?
 H10B C10 H10C 109.5 . . ?
 H2A N2 H2B 107.3 . . ?
 C11 N2 H2A 108.2 . . ?
 C11 N2 H2B 108.2 . . ?
 C12 N2 H2A 108.2 . . ?
 C12 N2 H2B 108.2 . . ?
 C12 N2 C11 116.5 . . ?
 N2 C11 H11A 107.0 . . ?
 N2 C11 H11B 110.7 . . ?
 N2 C11 H11C 108.7 . . ?
 H11A C11 H11B 108.7 . . ?
 H11A C11 H11C 112.4 . . ?
 H11B C11 H11C 109.2 . . ?
 N2 C12 H12A 107.0 . . ?
 N2 C12 H12B 110.9 . . ?
 N2 C12 H12C 106.8 . . ?
 H12A C12 H12B 110.7 . . ?
 H12A C12 H12C 112.4 . . ?
 H12B C12 H12C 108.9 . . ?

loop_
  _geom_torsion_atom_site_label_1
  _geom_torsion_atom_site_label_2
  _geom_torsion_atom_site_label_3
  _geom_torsion_atom_site_label_4
  _geom_torsion
  _geom_torsion_site_symmetry_1
  _geom_torsion_site_symmetry_2
  _geom_torsion_site_symmetry_3
  _geom_torsion_site_symmetry_4
  _geom_torsion_publ_flag
 In1 O3 C8 O4 -4(3) 23_655 . . . ?
 In1 O3 C8 C5 180(2) 23_655 . . . ?
 In1 O1 C1 C2 -173.7(17) . . . . ?
 In1 O1 C1 O2 3(3) . . . . ?
 In1 O4 C8 O3 5(3) 23_655 . . . ?
 In1 O4 C8 C5 -180(2) 23_655 . . . ?
 In1 O2 C1 O1 -2(3) . . . . ?
 In1 O2 C1 C2 174(2) . . . . ?
 C3 C4 C5 C6 0.0 . . . . ?
 C3 C4 C5 C8 -178.5(19) . . . . ?
 C3 C2 C1 O1 -8(3) . . . . ?
 C3 C2 C1 O2 176(2) . . . . ?
 C3 N1 C9 O5 7(4) . . . . ?
 C3 N1 C9 C10 -173(3) . . . . ?
 C4 C3 C2 C7 0.0 . . . . ?
 C4 C3 C2 C1 -178.3(17) . . . . ?
 C4 C3 N1 C9 -19(3) . . . . ?
 C4 C5 C6 C7 0.0 . . . . ?
 C4 C5 C8 O3 173(2) . . . . ?
 C4 C5 C8 O4 -2(3) . . . . ?
 C5 C6 C7 C2 0.0 . . . . ?
 C6 C5 C8 O3 -5(4) . . . . ?
 C6 C5 C8 O4 179(2) . . . . ?
 C6 C7 C2 C3 0.0 . . . . ?
 C6 C7 C2 C1 178.3(17) . . . . ?
 C7 C2 C1 O1 174.1(19) . . . . ?
 C7 C2 C1 O2 -3(3) . . . . ?
 C2 C3 C4 C5 0.0 . . . . ?
 C2 C3 N1 C9 166(2) . . . . ?
 C8 C5 C6 C7 178.5(19) . . . . ?
 N1 C3 C4 C5 -175(2) . . . . ?
 N1 C3 C2 C7 175(2) . . . . ?
 N1 C3 C2 C1 -4(2) . . . . ?

_shelx_res_file
;
TITL In_MeAm_OnlyDMF_8_norun6 in Fddd
    in_meam_onlydmf_8_norun6.res
    created by SHELXL-2019/1 at 14:14:40 on 18-Apr-2025
REM Fddd (#70 in standard setting)
CELL 0.4859 14.113634 28.343774 30.637303 90 90 90
ZERR 16 0.005544 0.003136 0.002525 0 0 0
LATT 4
SYMM 0.75-X,0.75-Y,+Z
SYMM 0.75-X,+Y,0.75-Z
SYMM +X,0.75-Y,0.75-Z
SFAC C H In N O
DISP C 0.001 0.001 6.068
DISP H -0 0 0.607
DISP In -1.947 0.658 1423.319
DISP N 0.002 0.001 8.983
DISP O 0.004 0.003 13.336
UNIT 352 352 16 48 160
DFIX 1.43 C3 N1
DFIX 1.4 N1 C9
DFIX 1.5 C9 C10
DFIX 1.25 O5 C9
DFIX 1.504 0.01 C1 C2
DFIX 1.504 0.01 C5 C8
DFIX 1.25 0.005 C1 O1
DFIX 1.25 0.005 C1 O2
DFIX 1.25 0.005 C8 O3
DFIX 1.25 0.005 C8 O4
FLAT N1 C9 O5 C10
RIGU
EADP C12 N2 C11
SIMU 0.04 0.08 1.7

L.S. 49
PLAN  6
CONF
BOND
MORE -1
BOND $H
fmap 2
acta
OMIT 0 0 4
OMIT 0 4 4
OMIT 1 3 3
OMIT 1 3 5
OMIT 1 3 7
OMIT 1 3 9
OMIT 1 7 11
OMIT 1 9 9
OMIT 2 2 0
OMIT 2 2 30
OMIT 4 26 8
OMIT 6 22 14
REM <olex2.extras>
REM <HklSrc "%.\\In_MeAm_OnlyDMF_8_norun6.hkl">
REM </olex2.extras>

WGHT    0.200000
FVAR       0.54114
IN1   3    0.625000    0.125000    0.334062    10.50000    0.08847    0.04297 =
         0.04069    0.00000    0.00000   -0.00251
O3    5    0.748906    0.344094    0.121129    11.00000    0.06896    0.05505 =
         0.05796    0.01275    0.00878   -0.00547
O1    5    0.721167    0.162129    0.294478    11.00000    0.08631    0.05427 =
         0.05743    0.00963   -0.00111   -0.01720
O4    5    0.889589    0.319933    0.135426    11.00000    0.07487    0.04905 =
         0.06617    0.02129    0.01049    0.00159
AFIX  66
C3    1    0.798015    0.225917    0.231615    11.00000    0.08788    0.05908 =
         0.06959    0.01949   -0.00168   -0.00690
C4    1    0.830237    0.257051    0.199860    11.00000    0.08559    0.05968 =
         0.07159    0.01880    0.00230   -0.00002
AFIX  43
H4    2    0.894226    0.257886    0.192656    11.00000   -1.20000
AFIX  65
C5    1    0.766820    0.286937    0.178872    11.00000    0.08113    0.05341 =
         0.06042    0.01262    0.00736   -0.00205
C6    1    0.671181    0.285689    0.189640    11.00000    0.08104    0.05122 =
         0.05872    0.00518    0.00689   -0.00301
AFIX  43
H6    2    0.628751    0.305684    0.175598    11.00000   -1.20000
AFIX  65
C7    1    0.638958    0.254555    0.221395    11.00000    0.08465    0.05143 =
         0.04829    0.00134    0.00089   -0.01129
AFIX  43
H7    2    0.574968    0.253720    0.228599    11.00000   -1.20000
AFIX  65
C2    1    0.702373    0.224669    0.242383    11.00000    0.08848    0.04644 =
         0.05095   -0.00260   -0.00625   -0.01287
AFIX   0
C8    1    0.803040    0.319447    0.143902    11.00000    0.07536    0.05330 =
         0.06270    0.01243    0.00695   -0.00164
O2    5    0.581985    0.194736    0.287629    11.00000    0.08918    0.06564 =
         0.05843    0.00393   -0.00432   -0.01680
C1    1    0.667508    0.191986    0.277614    11.00000    0.08795    0.04114 =
         0.03949   -0.01085   -0.01201   -0.02053
N1    4    0.864708    0.198481    0.255303    11.00000    0.09680    0.06854 =
         0.09612    0.02436   -0.01551   -0.00491
AFIX  43
H1    2    0.843474    0.187291    0.279492    11.00000   -1.20000
AFIX   0
C9    1    0.958006    0.186533    0.246345    11.00000    0.09403    0.07465 =
         0.11206    0.02300   -0.01475   -0.00544
O5    5    0.994506    0.205617    0.214330    11.00000    0.12333    0.17734 =
         0.18923    0.10450    0.03157    0.04596
C10   1    1.007408    0.152392    0.275152    11.00000    0.09828    0.07474 =
         0.13652    0.03138   -0.03215   -0.01492
AFIX 137
H10A  2    0.981260    0.121471    0.270863    11.00000   -1.50000
H10B  2    0.999217    0.161629    0.305062    11.00000   -1.50000
H10C  2    1.073713    0.151988    0.268171    11.00000   -1.50000
AFIX   6

PART -1
N2    4    0.562356    0.500913    0.155702    10.50000    0.23675
AFIX  23
H2A   2    0.530875    0.501792    0.180859    10.50000   -1.20000
H2B   2    0.615336    0.517497    0.159281    10.50000   -1.20000
AFIX   5
C11   1    0.589404    0.450332    0.146662    10.50000    0.23675
H11A  2    0.630823    0.450318    0.117599    10.50000   -1.50000
H11B  2    0.631073    0.436421    0.172633    10.50000   -1.50000
H11C  2    0.524717    0.429429    0.143382    10.50000   -1.50000
C12   1    0.504095    0.524710    0.122131    10.50000    0.23675
H12A  2    0.438926    0.504258    0.118706    10.50000   -1.50000
H12B  2    0.488337    0.560886    0.131621    10.50000   -1.50000
H12C  2    0.544923    0.525142    0.092941    10.50000   -1.50000
AFIX   0
HKLF 4


REM  In_MeAm_OnlyDMF_8_norun6 in Fddd
REM wR2 = 0.4499, GooF = S = 1.787, Restrained GooF = 1.618 for all data
REM R1 = 0.1416 for 649 Fo > 4sig(Fo) and 0.2177 for all 1093 data
REM 146 parameters refined using 231 restraints

END

WGHT      0.2000      0.0000

REM Highest difference peak  1.707,  deepest hole -1.642,  1-sigma level  0.221
Q1    1   0.6250  0.4244  0.1250  10.50000  0.05    1.71
Q2    1   0.5269  0.1695  0.1721  11.00000  0.05    1.22
Q3    1   1.1250  0.1250  0.2596  10.50000  0.05    1.21
Q4    1   0.6250  0.1250  0.1967  10.50000  0.05    1.18
Q5    1   0.5504  0.5681  0.1996  11.00000  0.05    0.97
Q6    1   0.2449  0.5427  0.1434  11.00000  0.05    0.94
;
_shelx_res_checksum                85146
_shelx_hkl_file
;
   0   0   4 15321.1 720.588   1
   0   0  -4 13670.3 719.174   7
   0   0  -6 61.5806 252.264   7
   0   0   6 101.664 235.176   1
   0   0   6-82.2041 243.599   8
   0   0  -8 3329.33 457.810   7
   0   0   8 2859.77 422.505   8
   0   0   8 3968.86 435.013   1
   0   0  10-64.4565 477.613   1
   0   0 -10 422.278 544.998   7
   0   0  10-321.451 496.872   8
   0   0  12 1875.18 607.592   1
   0   0 -12 3519.75 704.681   7
   0   0  16 9964.12 993.204   1
   0   0 -16 8957.19 1149.57   7
   0   0  16 10265.3 1048.58   8
   0   0 -18 488.941 1087.30   7
   0   0  18 750.481 883.629   1
   0   0  18 172.243 982.742   8
   0   0  20 13433.2 1339.02   1
   0   0  20 14985.9 1398.03   8
   0   0 -20 11984.0 1485.64   7
   0   0  22 933.619 1141.32   1
   0   0  22 25.9112 1188.94   8
   0   0 -22-482.158 1356.85   7
   0   0 -24 24619.4 2280.07   7
   0   0  24 32209.8 2167.37   8
   0   0  24 29671.4 2112.42   1
   0   0  26 30.9905 1376.59   1
   0   0 -26 936.054 1683.04   7
   0   0  26-749.738 1441.79   8
   0   0  28 2756.70 1652.43   8
   0   0 -28 3168.14 1924.38   7
   0   0  28 695.295 1487.33   1
   0   0  30-4797.45 1698.44   1
   0   0 -30-6581.86 2252.99   7
   0   2   4-139.471 174.391   1
   0  -2   4 43.0145 155.254   8
   0   2  -4 42.2000 148.659   7
   0   2   4-90.2512 152.008   8
   0  -2   4-52.9239 124.961   1
   0  -2  -4-89.1330 150.888   7
   0  -2  -6 6150.63 421.653   7
   0  -2   6 6340.04 405.568   1
   0   2  -6 6024.59 441.006   7
   0   2   6 5976.87 425.412   8
   0  -2   6 6042.66 440.698   8
   0   2   6 5627.72 455.155   1
   0  -2  -8 87.5829 370.785   7
   0   2   8-80.2194 386.691   8
   0   2   8 11.3452 391.113   1
   0  -2   8-236.913 384.384   8
   0  -2   8 66.0207 335.374   1
   0   2  -8 356.239 422.225   7
   0   2 -10 245.779 551.424   7
   0  -2  10 274.633 471.895   1
   0   2  10 595.466 536.838   1
   0  -2  10 394.332 517.192   8
   0   2  10 600.661 523.327   8
   0  -2 -10 643.408 513.285   7
   0  -2  12-288.479 551.249   1
   0  -2 -12 45.4700 652.602   7
   0   2 -12 214.881 677.299   7
   0   2  12-361.887 647.824   1
   0  -2  12-641.955 625.377   8
   0   2  14 14631.8 841.144   2
   0   2  14 19052.7 1218.87   8
   0  -2  14 19410.0 1185.25   8
   0   2  14 17581.2 1225.50   1
   0  -2 -14 17176.6 1206.54   7
   0   2  16 84.2616 845.527   1
   0   2  16-356.365 869.894   8
   0  -2  16 289.247 774.247   1
   0   2 -16 22.2914 946.961   7
   0  -2  16 746.127 836.974   8
   0   2  16 50.7328 343.214   2
   0  -2 -16 841.853 926.977   7
   0  -2  18 648.897 888.121   1
   0   2 -18 1788.47 1136.78   7
   0   2  18-52.4898 370.871   2
   0   2  18 209.238 945.409   1
   0  -2 -18-481.483 1102.15   7
   0  -2  18 127.752 975.745   8
   0   2  18-708.007 1010.41   8
   0  -2  20-550.900 984.376   1
   0   2  20 153.851 1076.94   1
   0  -2 -20-781.117 1247.42   7
   0   2 -20-56.3073 1300.38   7
   0  -2  20 328.320 1103.86   8
   0   2  20 826.301 1164.71   8
   0   2 -22 34753.7 2387.45   7
   0  -2  22 32033.9 2127.02   1
   0   2  22 38813.7 2255.37   8
   0   2  22 34639.8 2208.74   1
   0  -2  22 31275.3 2198.09   8
   0  -2 -22 36259.3 2360.47   7
   0  -2  24-2267.39 1265.21   1
   0   2  24-1593.89 1348.31   1
   0   2 -24-3340.37 1655.88   7
   0  -2 -24-1570.46 1550.63   7
   0  -2  24-1916.66 1390.90   8
   0   2  24-1717.28 1390.43   8
   0   2  26 7895.52 1504.16   1
   0  -2 -26 9762.49 1860.65   7
   0  -2  26 8216.62 1563.46   8
   0  -2  26 8279.81 1441.68   1
   0   2 -26 7752.97 1819.79   7
   0   2  26 8420.42 1630.65   8
   0   2  28 31.5192 1576.21   8
   0  -2 -28-1966.49 1870.39   7
   0  -2  28-95.8297 1605.37   8
   0   2 -28 958.679 1853.09   7
   0   2  28 945.275 1525.11   1
   0  -2  28 646.169 1401.45   1
   0  -2  30-2343.60 1781.71   8
   0   4   0 82980.8 3729.87   5
   0   4   0 80039.0 3762.05   2
   0   4  -2-11.6835 149.578   5
   0   4   2 21.0210 148.956   5
   0   4   2-163.088 233.163   2
   0  -4  -2-26.6013 198.489   4
   0   4   2 27.4812 131.615   8
   0   4  -2 69.7919 249.349   2
   0   4   4 193347. 8918.99   8
   0   4   4 195222. 8949.56   1
   0   4   4 191798. 8930.70   2
   0  -4  -4 203956. 8970.60   4
   0   4   4 204041. 8916.04   5
   0   4   6 155.454 304.942   8
   0   4   6-132.510 214.354   5
   0   4   6-297.581 356.684   1
   0   4   6 221.321 332.426   2
   0   4   8 17163.4 1050.38   1
   0   4   8 17416.6 886.563   5
   0   4  -8 17483.6 1035.22   7
   0   4   8 16784.1 952.519   2
   0  -4   8 16560.3 1003.31   8
   0  -4  -8 18521.5 996.565   7
   0   4   8 18367.6 985.229   8
   0  -4   8 18672.2 973.394   1
   0   4  10 262.438 612.775   1
   0   4  10-104.423 450.483   2
   0  -4 -10 75.4763 543.994   7
   0   4  10 191.803 298.249   5
   0   4  10-24.8858 519.661   8
   0  -4  10 198.555 462.849   1
   0  -4 -10-96.0165 450.742   3
   0  -4  10 65.2353 580.773   8
   0   4 -10-311.541 614.088   7
   0   4  12 20828.6 1021.38   5
   0  -4 -12 20537.0 1082.81   3
   0   4  12 20454.5 1100.67   2
   0  -4  12 21191.4 1194.09   1
   0  -4  12 18808.1 1247.05   8
   0   4 -12 18584.4 1290.92   7
   0   4  14-27.6830 537.287   2
   0   4  14 139.449 764.711   8
   0   4  14 19.9546 790.578   1
   0   4  14-388.982 335.262   5
   0  -4 -14-480.567 775.329   7
   0  -4 -14-378.568 537.907   3
   0   4 -16 14568.5 1373.31   7
   0   4  16 16261.1 1238.40   8
   0  -4  16 12952.4 1097.87   1
   0  -4  16 14083.2 1207.90   8
   0   4  16 11837.7 888.173   2
   0   4  16 16170.3 1262.08   1
   0  -4 -16 15076.7 1243.07   7
   0   4  18 663.689 1042.80   8
   0  -4  18-731.694 1017.24   8
   0  -4  18 105.792 875.703   1
   0   4  18 163.998 603.307   2
   0   4 -18-1575.28 1211.98   7
   0   4  18 173.978 1037.98   1
   0  -4 -18 236.683 1078.98   7
   0   4  20 10460.4 1318.43   1
   0   4 -20 8766.55 1530.30   7
   0  -4 -20 8299.50 1382.61   7
   0   4  20 11280.8 1321.28   8
   0  -4  20 11070.5 1305.81   8
   0  -4  20 7695.51 1169.57   1
   0  -4 -22-2450.19 1422.01   7
   0   4  22 28.8452 1227.57   1
   0  -4  22 466.998 1085.91   1
   0   4  22 265.219 1229.89   8
   0  -4  22-1058.54 1239.39   8
   0   4 -22-31.7877 1423.23   7
   0  -4  24 38354.0 2334.29   1
   0  -4  24 37522.9 2401.82   8
   0  -4 -24 36894.1 2580.31   7
   0   4  24 32276.0 2370.15   1
   0   4 -24 34492.0 2577.06   7
   0   4  24 39098.5 2421.28   8
   0   4  26-164.392 1457.77   1
   0  -4  26-1323.56 1581.19   8
   0  -4  26 427.844 1285.04   1
   0   4 -26-1768.19 1817.81   7
   0   4  26 2441.49 1495.37   8
   0  -4 -26 676.106 1677.73   7
   0   4  28 3527.24 1551.34   1
   0   4  28 7393.80 1737.40   8
   0  -4 -28 5326.09 1947.31   7
   0  -4  28 5972.64 1515.94   1
   0  -4  28 4901.00 1768.72   8
   0   4 -28 4017.60 2029.76   7
   0   4  30 329.516 1643.48   1
   0   4 -30-6988.30 2445.22   7
   0   6   0 38.8856 224.971   5
   0   6   0 92.6710 371.824   2
   0   6  -2 32425.8 1651.32   2
   0   6   2 33459.2 1634.33   2
   0   6   2 31980.2 1562.85   5
   0   6  -2 32321.5 1568.37   5
   0   6   4 274.638 291.831   5
   0   6  -4-94.7437 315.723   5
   0   6   4 231.880 442.942   2
   0   6   4 101.956 289.333   8
   0   6   4-99.5995 404.391   1
   0  -6  -4-160.792 422.611   4
   0   6   6 8428.51 722.813   2
   0  -6  -6 10341.5 813.029   4
   0   6   6 9169.34 742.736   1
   0   6   6 9946.29 601.150   5
   0   6   6 8626.42 636.190   8
   0   6   8-29.8747 357.863   5
   0  -6  -8 330.274 709.539   4
   0   6   8 97.1768 487.156   8
   0   6   8 91.9612 592.046   2
   0   6   8 28.5324 593.849   1
   0  -6 -10 24426.3 1423.92   7
   0  -6  10 26235.5 1440.54   8
   0   6  10 25691.7 1499.91   1
   0   6  10 24945.5 1391.46   8
   0   6  10 26451.7 1423.95   2
   0   6  10 24945.9 1289.05   5
   0  -6 -14 113474. 5343.65   7
   0  -6 -14 109923. 5223.71   3
   0   6  14 115836. 5251.79   2
   0   6  14 117732. 5338.14   8
   0   6  14 109393. 5387.58   1
   0   6  16-557.214 800.176   2
   0   6  16 180.715 472.264   5
   0  -6 -16 104.351 968.895   7
   0  -6  16-642.329 970.017   8
   0   6  16-302.045 900.804   8
   0  -6  16-438.522 785.181   1
   0   6 -16-975.947 1206.07   7
   0  -6 -16 489.632 694.240   3
   0   6  16 288.712 996.373   1
   0   6  18-190.303 930.604   2
   0  -6 -18-882.538 877.076   3
   0   6  18 472.792 533.947   5
   0   6 -20 747.307 1457.67   7
   0  -6  20 562.520 1173.18   8
   0  -6 -20 890.400 1276.59   7
   0  -6  20-869.217 1003.54   1
   0   6  20 24.7508 1126.36   8
   0   6  20-28.3308 1221.06   1
   0   6 -22 13625.2 1863.80   7
   0  -6  22 14881.3 1588.33   8
   0  -6 -22 12477.2 1665.53   7
   0   6  22 12173.4 1523.75   8
   0  -6  22 12182.1 1423.70   1
   0   6  22 11693.6 1567.33   1
   0   6  24 32.5660 1463.82   1
   0   6  24 29.0064 1414.65   8
   0  -6 -24-1664.32 1691.18   7
   0  -6  24 57.6869 1425.36   8
   0  -6  24-1225.88 1251.14   1
   0   6 -24-156.606 1905.14   7
   0   6  26 22432.5 2069.73   1
   0  -6  26 22515.6 2089.45   8
   0  -6  26 20684.8 1912.55   1
   0  -6 -26 20075.1 2222.61   7
   0   6  26 24455.1 2062.12   8
   0  -6  28-2710.84 1592.28   1
   0  -6 -28 77.9252 1922.76   7
   0   6  28 1290.69 1613.63   8
   0   6  28-1259.02 1565.73   1
   0   8   0 3126.06 401.832   5
   0   8   0 3195.65 631.282   2
   0   8  -2-229.444 612.016   2
   0   8   2 277.114 351.349   5
   0   8  -2-119.512 351.729   5
   0   8   2 314.086 597.787   2
   0   8   4 23366.1 1177.67   8
   0   8  -4 24314.7 1225.22   5
   0  -8  -4 23264.7 1342.79   4
   0   8   4 20957.5 1342.40   2
   0   8   4 21127.1 1189.67   5
   0   8   6-214.750 467.580   5
   0  -8  -6 134.250 717.384   4
   0   8   6 308.815 643.444   1
   0   8   6-224.793 471.695   8
   0   8  -6-133.052 501.305   5
   0   8   6-229.741 718.211   2
   0   8   8 65650.4 3127.66   5
   0   8   8 68693.4 3157.67   8
   0   8   8 64196.1 3223.76   2
   0   8   8 68063.0 3236.42   1
   0  -8  -8 63424.2 3308.19   4
   0   8  12 115793. 5479.19   5
   0  -8  12 115013. 5603.47   8
   0   8  12 122624. 5573.72   2
   0   8  12 122409. 5576.16   8
   0  -8 -12 123637. 5762.59   4
   0   8  14 579.254 832.850   8
   0   8  14-91.4421 548.596   5
   0  -8 -14 535.780 921.209   7
   0  -8 -14-317.652 1239.39   4
   0   8  14 274.394 934.351   2
   0   8  14 46.9865 987.596   1
   0  -8 -16 17344.2 1315.21   3
   0  -8 -16 17586.9 1430.48   7
   0   8  16 17880.9 1371.63   8
   0  -8  16 19917.9 1479.39   8
   0   8  16 15490.3 1348.74   2
   0   8  16 16289.2 1055.02   5
   0   8  16 14956.4 1489.32   1
   0   8  18-827.436 1095.44   2
   0   8 -18 1578.79 2023.09   7
   0  -8 -18-1066.99 946.079   3
   0  -8  18 819.688 1211.71   8
   0  -8 -18-121.468 1147.86   7
   0   8  18-1073.79 1083.52   8
   0   8  18 250.474 1247.32   1
   0   8  18-118.947 636.691   5
   0  -8 -20 6475.53 1402.04   7
   0  -8  20 8257.21 1432.75   8
   0   8 -20 9041.83 2419.39   7
   0   8  20 7319.79 1354.37   8
   0   8  20 5775.17 1427.76   1
   0   8 -24 20607.1 2877.10   7
   0  -8 -24 12145.9 1882.16   7
   0   8  24 18147.0 1775.58   8
   0   8  24 13500.8 1830.16   1
   0  -8  24 15913.5 1822.22   8
   0   8 -28 17885.7 3313.42   7
   0  -8 -28 14479.8 2191.52   7
   0   8  28 10857.3 1923.85   1
   0  -8  28 13252.3 2076.24   8
   0   8  28 11814.3 1886.60   8
   0  10   0 12.9095 468.024   5
   0  10   0 19.3577 771.920   2
   0  10  -2 2778.11 835.532   2
   0  10   2 1304.10 791.988   2
   0  10  -2 1986.56 502.114   5
   0  10   2 1818.41 484.367   5
   0  10  -4-562.486 527.848   5
   0  10   4 255.624 483.855   5
   0  10   4 55.3028 825.096   2
   0  10  -6 15624.1 991.756   5
   0 -10  -6 13127.2 1188.16   4
   0  10   6 11637.8 1162.45   2
   0  10   6 13334.0 913.068   5
   0  10   6 13415.0 915.048   8
   0  10   6 13538.4 1065.15   1
   0  10   8-927.894 1114.27   2
   0  10   8-2028.92 822.768   8
   0  10  10 273622. 12311.6   5
   0  10  10 266588. 12392.9   2
   0 -10 -12-230.732 1285.21   4
   0  10  12 715.503 1015.26   1
   0  10  12-50.9704 613.365   5
   0  10  12 578.156 1042.17   2
   0  10  12 196.664 798.700   8
   0  10  14 41901.1 2425.17   2
   0  10  14 41980.7 2193.88   5
   0  10  14 44841.6 2343.73   8
   0 -10 -14 47552.4 2696.23   4
   0  10  14 44547.3 2487.79   1
   0 -10 -14 43215.0 2368.78   7
   0  10  18 1121.97 1297.63   1
   0 -10 -18 350.831 1260.71   7
   0  10  18-232.106 704.742   5
   0  10  18 19.5994 1348.39   2
   0 -10  18 284.611 1330.00   8
   0 -10 -18 740.331 1212.87   3
   0  10  18 256.324 1119.55   8
   0 -10 -18-1453.72 1826.33   4
   0 -10  20 410.201 1413.65   8
   0 -10 -20 975.677 1395.85   7
   0 -10 -20 4954.08 2268.40   4
   0  10  20 2502.06 1600.96   1
   0  10  20 4027.34 1325.07   8
   0 -10 -22 13968.1 2452.01   4
   0  10  22 12374.1 1625.84   8
   0 -10  22 13725.3 1826.86   8
   0 -10 -22 13762.5 1759.98   7
   0  10  22 14129.5 1910.59   1
   0  10  24 606.813 1497.77   8
   0 -10  24-633.700 1655.62   8
   0 -10 -24 1110.91 1663.55   7
   0  10  24 1134.94 1611.77   1
   0 -10 -24 584.825 2286.02   4
   0  10  26 13716.2 1865.18   8
   0  10  26 9839.56 1929.98   1
   0 -10 -26 12471.3 2661.44   4
   0 -10 -26 12444.1 2073.47   7
   0 -10  26 14259.4 1989.58   8
   0  10  28-2236.54 1820.04   1
   0 -10 -28-3741.86 2099.74   7
   0 -10  28-905.520 1969.69   8
   0  12   6-674.612 873.302   1
   0 -12  -6 742.904 1169.24   4
   0 -12  -8 26194.5 1811.40   4
   0  12   8 28007.5 1534.24   8
   0  12   8 24516.0 1688.49   1
   0  12  12 156063. 7156.43   8
   0 -12 -12 154847. 7408.06   4
   0  12  12 150114. 7246.71   1
   0  12  14-844.748 1020.16   8
   0 -12 -14-34.4417 1587.72   4
   0  12  14 1852.21 1235.52   1
   0  12  16 7779.73 1183.80   8
   0 -12 -16 8457.37 1855.42   4
   0 -12 -16 7225.27 1400.37   7
   0  12  16 7916.80 1478.95   1
   0  12  18 253.668 1487.43   1
   0 -12 -18-1806.38 1997.71   4
   0 -12 -18-105.038 1345.21   7
   0  12  18-823.833 1209.67   8
   0 -12  20-3293.98 1850.42   8
   0 -12 -20 7151.68 2584.24   4
   0 -12 -22 1894.60 1626.33   7
   0 -12  22-2066.24 1708.89   8
   0  12  22 765.028 1452.45   8
   0  12  22-923.792 1654.65   1
   0 -12 -22-957.350 2337.79   4
   0 -12 -26 825.410 2552.16   4
   0  12  26-1277.92 1678.70   8
   0 -12  26 180.320 1960.97   8
   0 -12 -26 2016.67 1894.48   7
   0  12  26-39.0118 1760.57   1
   0  14   0 234.838 663.729   5
   0  14   0 107.510 1115.13   2
   0  14  -2 30462.5 2043.12   2
   0  14  -2 33457.2 1768.69   5
   0  14   2 32067.2 1732.49   5
   0  14   2 27435.6 1976.59   2
   0  14  -4-557.625 771.145   5
   0  14   4-34.9310 677.750   5
   0  14   4-980.774 1133.53   2
   0  14   6 291.985 958.796   1
   0  14   6-382.186 1223.06   2
   0  14   6 213.827 716.435   5
   0  14  -6 570.255 824.466   5
   0  14   8-203.184 792.761   5
   0  14   8 306.516 1268.54   2
   0 -14 -10 41647.0 2677.54   4
   0  14  10 37701.1 2574.55   2
   0  14  10 42986.2 2283.12   5
   0  14  10 45225.3 2300.22   8
   0  14  14 102284. 5131.35   8
   0 -14 -14 106809. 5474.09   4
   0  14  14 103988. 5309.62   2
   0  14  14 112043. 5089.97   5
   0  14  14 107192. 5274.34   1
   0  14  16-418.525 1163.36   8
   0  14  16-977.295 1480.17   1
   0  14  16 786.773 1601.45   2
   0  14  16-163.907 920.414   5
   0 -14 -16-225.224 1312.98   7
   0 -14 -16-518.697 1891.31   4
   0  14  18 9786.75 1583.48   8
   0 -14 -18 6294.41 2294.09   4
   0 -14 -18 12004.1 1825.62   7
   0  14  18 8056.08 1819.09   1
   0  14  20 779.240 1694.41   1
   0 -14 -20-1363.75 2179.46   4
   0  14  20 624.582 1373.85   8
   0 -14 -20-990.643 1625.09   7
   0 -14 -22 10633.1 2523.65   4
   0  14  22 7794.89 1630.54   8
   0 -14 -22 8156.98 1777.41   7
   0  14  22 7309.39 1860.13   1
   0  14  24 4038.07 1810.67   1
   0  14  24-336.555 1534.69   8
   0 -14 -24 1414.04 2544.61   4
   0 -14 -24-711.914 1829.46   7
   0  14  26 5347.65 1759.47   8
   0 -14 -26 5342.85 2839.43   4
   0 -14 -26 3329.16 2059.56   7
   0  14  26 3777.06 1915.12   1
   0  16   0 43123.2 2879.52   2
   0  16   0 54316.6 2637.01   5
   0  16   2-519.219 776.011   5
   0  16   2 29.8596 1312.29   2
   0  16  -2 606.945 844.648   5
   0  16   4 11725.1 1083.48   5
   0  16   4 10354.3 1527.44   2
   0  16  -4 13653.1 1185.59   5
   0  16   6-468.332 1371.95   2
   0  16   6-200.576 815.137   5
   0  16   6 930.132 1066.33   1
   0  16  -6 121.046 922.750   5
   0  16   8 1118.97 897.701   5
   0  16   8 1410.74 1510.51   2
   0  16  10-269.934 957.444   5
   0 -16 -10-1070.22 1781.40   4
   0  16  10 1085.59 1555.85   2
   0  16  10 154.653 1298.07   1
   0  16  10 581.895 1010.51   8
   0 -16 -12 30127.6 2444.27   4
   0  16  12 29504.4 1782.08   5
   0  16  12 26076.8 2050.90   1
   0  16  12 24330.4 2247.60   2
   0  16  12 28191.6 1849.78   8
   0  16  14-439.088 1048.22   5
   0  16  14-1540.53 1692.01   2
   0 -16 -14 275.326 1872.13   4
   0  16  14 1413.27 1466.86   1
   0  16  14-176.188 1198.37   8
   0  16  16 31837.9 2625.08   1
   0  16  16 47473.9 2945.35   2
   0 -16 -18-724.258 2200.11   4
   0  16  18 1183.95 1111.79   5
   0  16  18 93.5905 1865.78   2
   0  16  18 103.150 1717.64   1
   0 -16 -18-774.236 1613.43   7
   0  16  18-298.239 1385.21   8
   0  16  20-798.710 1420.55   8
   0  16  20 370.160 1790.13   1
   0 -16 -20-2730.27 1701.25   7
   0 -16 -20-389.830 2370.38   4
   0 -16 -22-2415.97 1794.99   7
   0  16  22-1852.67 1859.99   1
   0  16  22-1574.00 1538.66   8
   0  16  24 7847.54 1996.71   1
   0 -16 -24 7533.93 2751.20   4
   0  16  24 11567.6 1766.84   8
   0 -16 -24 8339.30 2032.59   7
   0  18  -2 27337.1 1840.52   5
   0  18   2 29756.1 1799.04   5
   0  18  -4 442.447 1066.93   5
   0  18   4-3208.31 1596.00   2
   0  18   4-1544.88 937.073   5
   0  18  -6-137.332 1053.09   5
   0  18   6 2669.23 1604.52   2
   0  18   6 823.795 930.788   5
   0  18   8-2773.67 1727.48   2
   0  18   8-274.659 944.521   5
   0  18   8-3094.62 1397.28   1
   0  18  10 13817.8 1654.35   1
   0  18  10 10013.4 1930.07   2
   0  18  10 12406.5 1287.75   5
   0 -18 -10 14887.8 2632.34   4
   0  18  12-1275.35 1838.04   2
   0  18  12-182.696 1277.11   8
   0  18  12 346.292 1072.05   5
   0  18  12-731.264 1512.44   1
   0 -18 -12 394.388 2123.29   4
   0 -18 -14 16989.6 2515.21   4
   0  18  14 21955.7 1627.54   5
   0  18  14 15580.7 1743.22   8
   0  18  14 18830.5 2002.61   1
   0  18  16-399.136 1676.07   1
   0  18  16 138.467 1920.30   2
   0  18  16 979.475 1415.63   8
   0  18  16-282.444 1176.78   5
   0 -18 -16-316.195 2152.49   4
   0  18  18 8465.09 1321.82   5
   0 -18 -18 6100.46 2378.23   4
   0  18  18 5312.34 1509.65   8
   0  18  18 5526.00 1805.47   1
   0  18  18 3272.38 2049.18   2
   0 -18 -18 6228.17 1713.16   7
   0  18  20-1319.39 1493.99   8
   0  18  20 1030.06 1914.47   1
   0 -18 -20-3091.61 2548.93   4
   0 -18 -20-460.889 1756.69   7
   0 -18 -22 13256.9 2809.63   4
   0  18  22 12466.1 1734.09   8
   0 -18 -22 12503.5 2027.63   7
   0  18  22 12691.3 2152.19   1
   0  20   0 21064.8 1634.33   5
   0  20   2 37.4321 1663.17   2
   0  20   2-25.0443 985.529   5
   0  20  -2 249.289 1142.91   5
   0  20  -4 15950.1 1544.17   5
   0  20   4 15526.1 1384.05   5
   0  20   4 15202.4 1962.48   2
   0  20   6-730.840 1713.80   2
   0  20   6 1149.91 1020.06   5
   0  20   8 431.262 1519.18   1
   0  20   8 2119.57 1818.41   2
   0  20   8 2584.44 1088.27   5
   0  20  12 37448.2 2313.04   5
   0  20  12 36164.7 2583.95   1
   0 -20 -14 1852.55 2438.90   4
   0  20  14 333.732 1222.98   5
   0  20  14-26.5177 1386.43   8
   0  20  14 2781.73 1705.06   1
   0  20  14 151.235 2055.40   2
   0  20  16 2054.06 1371.22   5
   0  20  16-1842.56 1608.84   8
   0  20  16 34.4882 1879.99   1
   0  20  16-2035.72 2270.34   2
   0 -20 -16-3890.69 2744.61   4
   0  20  18 195.128 1541.48   8
   0 -20 -18 2041.65 1829.76   7
   0  20  18-4687.87 2238.55   2
   0  20  18-738.723 1349.34   5
   0  20  18 37.0808 1809.90   1
   0 -20 -18-1134.48 2452.30   4
   0 -20 -20 3501.12 1946.25   7
   0 -20 -20-640.457 2629.89   4
   0  20  20 876.385 1557.80   8
   0  20  20-2447.48 1970.48   1
   0  22   4-4594.26 2023.08   2
   0  22   4-892.287 1234.68   5
   0  22   6 1850.83 1915.45   2
   0  22   6 1752.11 1174.85   5
   0  22   8 293.361 1171.19   5
   0  22   8 160.660 1992.22   2
   0  22  10 36848.9 2166.92   5
   0  22  10 33248.0 2440.71   1
   0  22  12-1728.74 1283.16   5
   0  22  12 204.517 2156.49   2
   0  22  12-1385.62 1748.47   1
   0 -22 -14-1009.92 3576.44   4
   0  22  16 2485.37 2338.81   2
   0  22  16-1498.42 1967.39   1
   0 -22 -16-1794.22 2849.33   4
   0  22  16-281.714 1360.22   5
   0 -22 -18-472.984 1899.96   7
   0  22  18 317.192 1410.16   5
   0 -22 -18 1568.01 2745.75   4
   0  22  18-670.518 1624.54   8
   0  22  18-171.433 2310.62   2
   0  22  18-990.417 1909.70   1
   0  24   0 11815.4 1563.72   5
   0  24   2 1339.23 1344.05   5
   0  24   4 5259.04 1306.54   5
   0  24   6-497.082 1270.29   5
   0  24  10 851.528 1281.58   5
   0  24  10-44.2891 2195.98   2
   0  24  12 1832.35 2429.40   2
   0  24  12 10398.8 1704.93   5
   0  24  14-1650.00 1470.39   5
   0  24  14-1131.43 2422.05   2
   0  26   2 6499.61 1484.37   5
   0  26   4 552.506 1390.74   5
   0  26   6 4728.01 1415.37   5
   0  26   8-455.549 1319.32   5
   0  26  10 3477.27 1369.26   5
   1  -1  -3 26817.8 1299.15   7
  -1  -1  -3 24680.2 1254.99   4
   1   1   5 42699.0 2043.16   1
   1  -1   5 43579.1 2017.57   1
   1   1   5 41334.4 2000.59   8
  -1   1   5 46334.5 2011.01   1
  -1  -1  -5 40481.5 2061.10   4
   1  -1   5 42979.0 1988.73   8
  -1   1   5 42284.0 2017.35   8
   1  -1  -5 41818.0 2015.19   7
   1   1   7 79142.6 3578.25   8
   1  -1  -7 71198.4 3601.48   7
  -1   1  -7 77814.1 3573.88   7
  -1  -1  -7 81867.5 3652.65   4
   1   1   7 80491.9 3623.39   1
  -1   1   7 73746.8 3585.42   1
  -1  -1   7 69747.8 3625.29   8
   1  -1   7 76935.5 3572.86   8
  -1   1   7 76794.7 3600.88   8
   1  -1   7 77743.6 3605.06   1
   1  -1  -9 489.642 497.677   7
   1   1  -9-151.576 508.200   7
  -1  -1   9 197.609 480.442   8
  -1   1   9-434.694 412.424   1
  -1  -1  -9-32.4918 441.260   7
   1   1   9-175.314 423.697   8
  -1   1  -9-173.978 436.742   7
   1  -1   9 61.4230 478.521   1
   1  -1   9 51.0687 426.946   8
   1   1   9 260.737 518.922   1
  -1  -1   9-140.927 379.804   1
  -1   1   9-134.538 457.247   8
  -1  -1 -11 2634.38 609.258   7
  -1   1  11 1855.97 531.896   1
  -1   1 -11 2266.89 615.696   7
  -1  -1  11 2328.83 632.000   8
   1   1  11 1979.63 557.958   8
   1   1 -11 2071.50 633.277   7
   1  -1  11 2710.40 643.056   1
  -1  -1  11 2590.22 525.034   1
   1   1  11 2912.58 699.580   1
   1  -1 -11 2940.07 694.177   7
  -1   1  11 2050.84 615.588   8
   1  -1  11 2174.11 587.768   8
  -1  -1  15 2926.91 848.783   8
   1  -1  15 3574.85 854.648   8
   1   1  15 1738.12 819.312   8
  -1   1  15 3325.77 762.222   1
  -1  -1  15 3233.20 718.927   1
   1  -1 -15 2023.58 899.177   7
   1   1 -15 3775.63 954.992   7
  -1   1 -15 3242.95 886.982   7
   1  -1  15 3394.08 873.083   1
  -1   1  15 2056.50 821.067   8
  -1  -1 -15 2426.53 848.909   7
   1   1  15 2436.92 909.921   1
   1   1  17 22757.1 1663.41   1
   1  -1  17 26756.9 1624.61   8
  -1   1  17 23439.2 1600.89   8
   1  -1 -17 24002.4 1719.69   7
   1   1 -17 24534.2 1749.39   7
  -1  -1  17 22942.0 1598.76   8
  -1   1  17 24020.5 1548.28   1
   1   1  17 27686.0 1629.09   8
  -1  -1  17 23820.4 1524.62   1
  -1  -1 -17 27740.2 1679.23   7
   1  -1  17 22691.4 1602.61   1
  -1   1 -17 23376.6 1656.05   7
  -1   1  19 68267.5 3809.94   1
  -1  -1 -19 89444.7 3973.07   7
   1  -1 -21 26174.1 1989.21   7
   1   1  21 26989.6 1805.15   8
  -1   1  21 23673.4 1720.18   1
  -1  -1  21 23791.8 1693.72   1
   1   1  21 25098.5 1867.49   1
  -1   1 -21 27665.0 1938.73   7
   1  -1  21 21875.0 1783.01   1
   1   1 -21 21966.6 1943.03   7
  -1   1  21 25349.6 1813.62   8
   1  -1  21 24386.3 1797.55   8
  -1  -1 -21 27582.9 1930.93   7
  -1  -1  21 22873.8 1785.23   8
   1   1 -23 340.617 1591.88   7
   1   1  23 2034.71 1273.23   8
   1  -1  23 257.022 1302.59   1
   1  -1  23 1460.52 1364.10   8
  -1  -1  23 845.363 1309.63   8
   1  -1 -23-1765.85 1620.39   7
   1   1  23 2140.14 1363.09   1
  -1   1  23-384.406 1201.27   1
  -1  -1  23 845.979 1169.00   1
  -1   1 -23-1287.61 1491.37   7
  -1   1  23 405.603 1326.15   8
  -1  -1 -23 3110.69 1463.60   7
  -1   1  25 927.822 1387.65   8
   1   1  25 57.8145 1437.13   8
   1   1 -25 597.602 1681.25   7
  -1  -1  25-1239.84 1222.13   1
  -1  -1  25-1284.66 1414.07   8
   1  -1  25 396.310 1371.19   1
   1   1  25-32.0533 1436.14   1
  -1  -1 -25 404.715 1638.50   7
   1  -1  25-143.514 1462.28   8
  -1   1 -25 1919.81 1626.89   7
   1  -1 -25-728.536 1657.69   7
  -1   1  25 29.2313 1265.15   1
   1   1  29 2841.12 1576.45   1
  -1  -1  29 2539.45 1548.01   1
  -1  -1  29 3612.17 1671.72   8
   1  -1  29 3163.10 1609.78   1
   1  -1 -29-509.486 2130.54   7
   1   1 -29 3230.24 1991.01   7
  -1   1  29 1514.26 1680.58   8
  -1   1  29 1745.36 1662.31   1
   1   1  29 5209.55 1703.00   8
  -1   1 -29 3724.61 1929.24   7
   1  -1  29 2335.49 1707.90   8
  -1  -1 -29 4477.68 2033.65   7
  -1   3  -1 21619.8 1027.77   2
  -1   3   1 23769.6 1032.58   2
  -1   3   1 21321.1 1021.85   5
  -1   3  -1 19924.6 1011.93   5
   1  -3  -3 122009. 5569.27   7
  -1  -3  -3 120154. 5668.08   4
  -1   3  -3 122503. 5573.33   2
  -1   3   3 121947. 5567.92   8
  -1   3  -3 121790. 5556.56   5
  -1   3   3 124609. 5574.28   2
  -1   3   3 125798. 5566.91   1
  -1   3   3 121860. 5566.93   5
   1  -3  -3 124671. 5573.04   3
  -1   3  -5 24827.9 1157.15   2
  -1  -3  -5 21323.2 1239.98   4
   1  -3  -5 25647.3 1182.99   7
  -1   3  -5 23766.3 1142.66   7
  -1   3   5 24215.0 1171.85   8
  -1   3   5 22483.3 1124.32   5
  -1   3   5 24664.5 1149.63   2
  -1   3  -5 20688.0 1113.80   5
   1  -3   5 24852.5 1153.67   1
   1   3   5 23157.0 1223.23   1
   1  -3  -5 25125.5 1143.86   3
   1   3   5 24134.9 1172.79   8
  -1   3   5 25452.1 1167.39   1
   1  -3   5 22995.3 1136.26   8
  -1  -3  -7 2972.57 589.132   4
   1   3   7 2580.83 522.187   1
  -1   3  -7 2847.26 419.091   2
   1  -3   7 3424.79 410.412   1
  -1   3   7 2605.63 268.807   5
  -1   3   7 3363.10 398.598   1
  -1   3  -7 3372.67 276.156   5
   1  -3   7 3115.58 393.922   8
   1  -3  -7 2910.11 340.955   3
   1   3   7 2313.31 401.718   8
  -1   3   7 3183.50 433.923   8
  -1   3  -7 3571.10 415.122   7
   1  -3  -7 2954.23 454.984   7
  -1   3  -9 3797.57 321.866   5
   1  -3   9 3810.66 544.554   8
   1   3   9 2384.73 500.672   8
  -1   3   9 3216.34 544.620   8
  -1   3  -9 3062.66 562.867   7
  -1  -3  -9 2985.93 742.608   4
   1  -3  -9 3929.24 590.663   7
   1  -3  -9 3063.52 485.347   3
   1   3   9 2676.08 637.375   1
  -1   3   9 3480.72 518.244   1
   1  -3   9 3732.81 544.091   1
   1   3 -11 3285.15 975.655   7
  -1   3 -11 2498.32 310.089   5
  -1  -3  11 1771.27 675.388   8
  -1   3  11 2170.69 620.826   8
   1  -3 -11 1932.14 677.173   7
   1   3  11 2824.74 602.608   8
  -1   3  11 2461.35 582.713   1
  -1   3 -11 3177.00 684.250   7
   1  -3  11 3269.26 633.060   8
   1   3  11 1714.25 698.063   1
   1  -3  11 2028.11 611.244   1
   1  -3  15 11320.1 1127.51   8
   1   3  15 11694.9 1213.41   1
  -1  -3  15 14455.8 1137.29   8
  -1  -3  15 13350.0 1032.89   1
  -1   3  15 13212.4 1130.50   8
   1  -3 -15 10940.1 1157.85   7
   1   3 -15 13489.5 1287.37   7
  -1   3 -15 13515.2 1179.29   7
  -1   3 -15 11508.9 682.471   5
   1   3  15 13909.7 1097.46   8
  -1  -3 -15 14682.5 1148.20   7
   1  -3  15 12702.0 1090.32   1
  -1   3  15 12301.6 1061.33   1
  -1   3 -17 39538.2 2129.47   7
   1  -3  17 34294.9 2007.92   1
   1   3  17 39306.9 2065.99   8
   1  -3  17 41128.5 2065.42   8
   1   3 -17 34920.6 2200.04   7
   1   3  17 36456.0 2115.10   1
  -1   3  17 34714.7 2029.02   8
  -1  -3 -17 39196.2 2088.88   7
  -1   3  17 33042.0 1986.14   1
  -1  -3  17 35382.3 1988.67   1
  -1  -3  17 36260.9 2053.29   8
  -1   3 -17 32678.9 1655.26   5
   1  -3 -17 34126.5 2106.85   7
   1  -3 -21 20014.4 1784.72   7
   1   3  21 18216.2 1757.81   1
  -1  -3 -21 18396.1 1709.22   7
  -1   3 -21 18172.2 1729.24   7
   1  -3  21 21483.6 1657.73   8
   1  -3  21 19250.4 1573.24   1
  -1  -3  21 18950.7 1638.98   8
  -1   3  21 17806.1 1565.75   1
   1   3 -21 22377.9 1923.32   7
   1   3  21 19627.6 1618.79   8
  -1   3  21 21386.4 1682.90   8
  -1  -3  21 17354.5 1512.09   1
  -1   3  23 28.0132 1269.14   1
   1   3 -23 1678.66 1750.16   7
   1  -3  23 3005.46 1462.07   8
   1  -3 -23 2552.23 1574.55   7
  -1   3  23 741.161 1373.19   8
  -1  -3  23 28.6898 1260.54   1
   1   3  23 2760.77 1358.94   8
  -1   3 -23 1055.23 1552.99   7
  -1  -3  23 2564.12 1371.66   8
   1   3  23 4364.32 1496.48   1
  -1  -3 -23 1858.03 1453.86   7
   1  -3  23 1548.08 1298.93   1
  -1   3 -25 1224.22 1624.45   7
   1  -3 -25 2820.08 1682.71   7
   1   3  25 231.084 1439.78   8
  -1  -3  25 217.578 1235.43   1
   1  -3  25 119.439 1309.55   1
  -1   3  25 2588.11 1465.31   8
   1   3  25 934.440 1506.37   1
  -1  -3  25 956.138 1445.91   8
   1  -3  25 705.323 1462.37   8
   1   3 -25 531.620 1838.48   7
  -1  -3 -25 370.681 1651.43   7
  -1   3  25 1897.44 1286.84   1
  -1   3 -29 1770.63 1930.18   7
   1   3 -29 3929.08 2123.82   7
  -1  -3 -29 4471.49 1988.53   7
   1   3  29 2206.96 1701.27   1
   1   3  29 2507.14 1660.74   8
  -1  -3  29 2843.79 1722.92   8
  -1   3  29 5490.00 1715.44   8
   1  -3 -29 2147.28 2013.76   7
   1  -3  29 1863.13 1723.86   8
  -1   3  29 1603.14 1520.93   1
  -1  -3  29 2208.18 1509.57   1
   1  -3  29 3927.81 1604.46   1
  -1   5   1 3226.41 353.675   2
  -1   5  -1 3961.19 296.015   5
  -1   5  -1 4156.31 373.697   2
  -1   5   1 3786.39 295.779   5
  -1   5  -3 14625.4 838.281   2
   1  -5  -3 15218.8 754.571   7
  -1   5   3 15397.4 769.760   1
  -1   5   3 13915.7 775.057   5
  -1   5   3 14612.1 755.196   8
  -1   5  -3 15654.8 776.209   5
  -1   5   3 15397.4 824.550   2
   1   5   5 339593. 15307.2   8
   1  -5   5 342690. 15270.1   8
  -1   5  -5 333572. 15274.7   7
  -1  -5  -5 339566. 15383.6   4
   1  -5  -5 336044. 15305.5   3
  -1   5   5 343729. 15305.6   2
  -1   5   5 343372. 15302.1   1
  -1   5   5 338307. 15294.9   8
  -1   5  -5 347378. 15319.2   2
   1  -5  -5 342610. 15292.2   7
   1  -5   5 343688. 15261.4   1
  -1   5   5 335543. 15287.7   5
  -1   5  -5 326230. 15286.4   5
   1   5   7 184359. 8378.00   1
  -1   5   7 181493. 8274.27   5
  -1   5  -7 181486. 8318.93   2
  -1  -5  -7 180255. 8410.30   4
  -1   5   7 182367. 8290.94   2
   1  -5  -7 184297. 8308.51   7
   1  -5  -7 181011. 8290.34   3
   1  -5   7 180432. 8281.26   8
  -1   5   7 181377. 8317.59   1
   1   5   7 182383. 8310.98   8
  -1   5  -7 185331. 8293.20   7
   1   5   7 179822. 8264.75   5
  -1   5  -7 188291. 8267.55   5
   1  -5   7 183608. 8273.87   1
  -1   5   7 180327. 8305.66   8
  -1   5  -9 584.047 556.990   7
   1  -5  -9 788.277 519.127   3
   1   5   9 282.985 368.485   5
  -1   5   9 680.131 498.221   2
   1   5   9 274.067 662.470   1
  -1  -5  -9 603.404 785.806   4
  -1   5   9 638.927 340.169   5
   1  -5   9 878.080 510.742   8
   1   5   9 191.117 516.220   8
  -1   5   9 650.635 545.083   8
  -1   5   9 903.328 551.936   1
  -1   5  -9 570.693 370.779   5
   1  -5  -9 732.891 584.474   7
   1  -5   9 678.641 467.079   1
   1   5  11-80.9491 377.711   5
  -1   5 -11 219.971 399.269   5
   1  -5  11 645.947 640.368   8
   1  -5 -11 564.688 704.223   7
  -1   5  11 732.771 619.245   1
  -1   5 -11 416.271 694.596   7
  -1   5  11 118.215 353.428   5
   1  -5 -11 446.808 539.697   3
   1  -5  11 943.539 564.451   1
   1   5  11 210.513 760.288   1
  -1   5  11 518.901 542.001   2
   1   5  13 2206.71 921.208   1
  -1   5  13 1084.95 776.500   8
   1  -5  13 1741.52 680.546   1
  -1  -5 -13-1710.14 1192.33   4
   1  -5 -13-550.294 679.090   3
   1   5  13 1285.80 388.848   5
  -1   5  13 878.817 606.586   2
  -1   5 -13 155.393 818.327   7
  -1   5  13 156.556 443.287   5
  -1   5 -13 732.800 436.758   5
   1   5  13 1077.90 738.374   8
  -1   5  15 21490.2 1376.25   8
  -1  -5 -15 17378.3 1098.24   3
   1  -5  15 20713.9 1367.41   8
   1   5  15 18293.8 986.486   5
   1  -5 -15 18936.7 1404.59   7
  -1  -5  15 19117.7 1419.00   8
   1   5  15 19535.1 1336.57   8
  -1  -5 -15 17281.2 1627.04   4
  -1   5  15 19434.8 1155.73   2
  -1  -5 -15 18704.5 1364.23   7
   1   5  15 18277.7 1466.80   1
  -1   5 -15 19396.6 1054.22   5
  -1   5  15 17308.5 1320.04   1
  -1  -5  17 13871.9 1381.48   8
   1  -5 -17 12696.9 1348.98   7
   1   5  17 13005.7 1452.32   1
  -1   5 -17 13427.8 1388.31   7
  -1   5  17 14189.9 1311.67   8
  -1  -5 -17 11336.3 859.557   3
  -1   5  17 13385.0 1009.69   2
  -1  -5 -17 15532.5 1342.42   7
   1  -5  17 13382.0 1276.43   8
   1   5  17 13145.4 756.250   5
   1   5  17 15552.1 1270.68   8
  -1   5  17 11713.7 1209.87   1
   1  -5  17 12622.4 1192.87   1
  -1   5 -17 15046.7 876.639   5
  -1   5  19 13235.8 1352.50   8
  -1   5  19 10653.4 1302.26   1
   1  -5 -19 11907.9 1463.67   7
  -1  -5 -19 10364.2 950.473   3
   1  -5  19 12528.7 1403.43   8
   1   5 -19 18273.6 2175.13   7
  -1   5 -19 13096.5 1492.58   7
  -1  -5  19 11486.0 1425.04   8
   1   5  19 13353.7 1499.33   1
  -1   5  19 10737.3 1017.57   2
   1  -5  19 11468.3 1276.53   1
  -1   5 -19 14051.1 854.140   5
  -1  -5 -19 12427.0 1376.80   7
   1   5  19 12027.5 1338.02   8
  -1   5 -21 5757.58 1457.03   7
  -1   5  21 2228.18 1186.67   1
   1   5  21 5311.24 1283.44   8
  -1   5  21 3942.07 1317.48   8
  -1  -5  21 3839.51 1316.43   8
   1  -5  21 4643.85 1290.56   8
   1  -5 -21 3654.15 1430.87   7
  -1  -5 -21 4126.51 1363.03   7
   1   5 -21 5711.63 2053.89   7
   1  -5  21 3137.76 1124.74   1
   1   5  21 4177.02 1433.83   1
   1  -5 -25-662.050 1628.70   7
  -1   5  25 216.114 1297.24   1
  -1   5  25 477.113 1382.53   8
   1   5  25-34.9835 1597.36   1
  -1   5 -25 175.902 1653.37   7
  -1  -5 -25 203.531 1649.97   7
   1   5 -25 325.169 2324.75   7
   1  -5  25 675.657 1316.39   1
   1   5  25 795.485 1497.83   8
   1  -5  25 2941.24 1524.50   8
  -1  -5  25 31.3784 1533.31   8
   1  -5 -27 1094.72 1898.48   7
  -1  -5  27 2088.35 1711.77   8
  -1  -5 -27 892.446 1884.40   7
  -1   5  27 4255.07 1666.67   8
   1   5  27 1666.24 1596.29   8
   1   5  27 2407.91 1765.98   1
   1  -5  27 2965.33 1526.28   1
   1  -5  27 3008.09 1721.77   8
  -1   5  27 1053.33 1507.91   1
   1  -5  29 6618.24 1572.92   1
   1   5 -29 7961.05 2995.71   7
   1  -5 -29 3464.70 2061.52   7
   1  -5  29 7324.78 1786.59   8
  -1  -5 -29 9047.99 2105.40   7
  -1  -5  29 6362.88 1841.33   8
  -1   5  29 6315.82 1626.61   1
   1   5  29 4101.78 1801.72   1
   1   5  29 4559.33 1746.81   8
  -1   5  29 3495.67 1709.28   8
  -1   5 -29 6321.35 2123.30   7
  -1   7   1 7163.40 510.872   5
  -1   7   1 8062.16 634.348   2
  -1   7  -1 7035.19 633.246   2
  -1   7  -1 7492.92 518.418   5
  -1   7   3 689.509 294.031   8
  -1   7   3 810.684 490.275   2
  -1   7  -3 870.020 333.732   5
  -1   7   3 801.451 347.002   1
   1  -7  -3 664.469 441.683   4
  -1   7  -3 1250.75 547.659   2
  -1   7   3 596.319 315.209   5
  -1   7  -5 468.875 370.847   5
  -1   7   5 429.664 351.244   5
   1   7   5 414.001 381.211   5
  -1  -7  -5 429.070 736.186   4
   1  -7   5-6.09604 342.242   8
  -1   7   5 417.641 439.560   1
   1  -7  -5 190.921 386.269   7
  -1   7   5 516.428 368.540   8
  -1   7   5 471.762 535.930   2
  -1   7  -5-66.6868 641.527   2
   1   7   7 550856. 25245.1   8
  -1  -7  -7 570793. 25351.4   4
   1  -7  -7 561875. 25224.9   7
  -1   7   7 560454. 25252.0   1
  -1   7   7 564161. 25246.1   2
  -1   7   7 557403. 25222.3   8
  -1   7   7 560656. 25216.8   5
   1   7   7 562496. 25216.0   5
   1  -7   7 551060. 25203.2   8
  -1   7  -7 567919. 25216.7   5
  -1   7  -7 565427. 25280.7   2
   1   7   7 561097. 25310.7   1
  -1   7  -7 550011. 25421.9   7
   1   7   9 78392.8 3791.51   8
   1  -7   9 78761.0 3765.20   8
  -1  -7  -9 78460.5 3968.48   4
   1  -7  -9 79479.4 3790.92   7
   1  -7  -9 81071.2 3800.41   3
   1   7   9 80205.0 3888.58   1
  -1   7   9 80882.5 3741.05   5
  -1   7  -9 83747.5 3818.32   7
  -1   7   9 79461.2 3787.94   2
   1  -7   9 80924.7 3745.75   1
   1   7   9 83705.4 3744.28   5
  -1   7   9 79385.9 3812.93   1
  -1   7  -9 81060.1 3864.40   2
  -1   7   9 80317.6 3789.75   8
  -1   7  -9 78901.4 3738.40   5
   1   7  13 3562.47 915.079   2
   1   7  13 2882.48 540.633   5
  -1   7  13 2784.14 769.789   2
   1  -7 -13 2868.88 877.706   7
  -1   7  13 2456.44 832.116   1
   1  -7 -13 3448.25 790.813   3
   1   7  13 3467.95 999.617   1
  -1   7 -13 2389.43 564.052   5
  -1   7 -13 3120.25 895.736   7
   1  -7  13 3468.89 687.821   1
  -1   7  13 2422.44 524.809   5
  -1   7  13 2562.32 845.821   8
  -1  -7 -13 2998.83 1205.55   4
   1   7  13 2747.79 776.020   8
  -1   7  15 5131.71 884.598   2
  -1   7  15 6362.27 643.547   5
  -1   7 -15 6830.86 683.913   5
  -1  -7 -15 4607.30 1386.02   4
   1   7  15 8266.23 1196.33   1
   1   7  15 5338.00 612.417   5
   1   7  15 5561.67 1011.05   2
  -1   7  15 5525.54 1000.95   1
   1  -7 -15 6334.99 861.428   3
   1  -7 -15 4754.08 1007.37   7
  -1   7  15 5385.70 1026.04   8
   1  -7  15 5213.77 1004.48   8
  -1  -7 -15 6119.99 1049.97   7
   1   7  15 5653.97 938.240   8
   1  -7 -17 14003.7 1402.40   7
   1  -7  17 13981.8 1343.37   8
   1  -7  17 13219.3 1206.21   1
  -1   7  17 12699.7 1335.96   1
  -1   7 -17 16020.7 1003.18   5
  -1  -7 -17 15311.1 1390.59   7
  -1   7 -17 12722.3 1447.17   7
   1   7  17 14168.5 909.273   5
  -1   7  17 14081.0 1379.57   8
  -1   7  17 14943.6 995.140   5
  -1  -7 -17 12192.7 1750.82   4
   1  -7 -17 14623.2 1141.27   3
   1   7  17 13997.7 1294.53   8
   1   7  17 13978.8 1518.42   1
  -1   7  17 13795.2 1177.28   2
  -1   7  19 1573.62 941.215   2
   1  -7 -19 1140.21 1247.33   7
   1  -7  19 2103.16 1032.32   1
  -1   7 -19 971.564 1318.05   7
  -1   7 -19 1308.73 701.362   5
  -1  -7 -19 1613.34 1221.92   7
  -1  -7 -19 1798.55 1677.47   4
   1  -7 -19 2533.09 1038.37   3
  -1  -7  19 2755.08 1344.23   8
  -1   7  19 808.620 1130.67   1
  -1  -7 -19 1175.75 853.541   3
   1   7  19 1924.26 1154.36   8
   1   7  19 1894.65 1364.01   1
  -1   7  19 2003.81 1180.55   8
   1  -7  19 1786.93 1210.48   8
   1   7  21 3472.99 1446.31   1
  -1   7  21 6581.94 1381.23   8
   1  -7  21 2805.77 1146.98   1
  -1  -7  21 4222.35 1470.20   8
   1  -7 -21 3227.98 1419.04   7
  -1   7 -21 3849.47 1513.09   7
  -1  -7 -21 3699.84 1395.99   7
  -1   7  21 4155.19 1261.51   1
  -1  -7 -21 1663.71 1858.91   4
   1  -7  21 5048.57 1358.13   8
   1   7  21 2984.35 1245.72   8
   1  -7  23 765.653 1462.04   8
   1   7  23-140.782 1410.66   8
  -1  -7 -23 1761.26 2066.99   4
   1  -7  23-378.494 1253.89   1
   1   7  23 340.037 1590.38   1
   1  -7 -23 2247.77 1563.46   7
  -1   7  23 329.312 1308.25   1
  -1   7 -23-2229.98 1649.80   7
  -1  -7  23-1869.87 1573.94   8
  -1  -7 -23 1671.85 1547.27   7
  -1   7  23-1055.19 1360.54   8
  -1  -7 -25 2777.67 2240.37   4
  -1  -7 -25 68.5360 1651.94   7
  -1  -7  25-499.090 1630.67   8
  -1   7  25-488.142 1534.23   8
   1   7  25 471.540 1638.19   1
  -1   7 -25 1760.34 1800.85   7
   1  -7  25-1188.83 1320.56   1
  -1   7  25 476.335 1427.24   1
   1   7  25-454.569 1523.33   8
   1  -7 -25-1507.30 1727.23   7
   1  -7  25 2407.99 1547.57   8
  -1  -7 -27 4193.25 1896.84   7
   1  -7  27 7066.95 1501.60   1
  -1  -7 -27 5488.71 2445.53   4
   1  -7 -27 2881.70 1839.55   7
  -1   7 -27 5475.12 1934.65   7
   1  -7  27 5262.32 1750.82   8
  -1   7  27 2201.84 1485.72   1
   1   7  27 5852.85 1848.27   1
  -1  -7  27 2686.06 1775.60   8
   1   7  27 5366.28 1729.14   8
  -1   7  27 6423.19 1658.81   8
  -1   7 -29-4823.98 2171.96   7
  -1  -7 -29 2645.46 2112.31   7
   1   7  29 562.354 1799.90   1
  -1   7  29 501.624 1656.35   1
   1  -7 -29-1997.16 2103.49   7
   1  -7  29-932.100 1856.02   8
  -1  -7  29 854.113 1924.76   8
   1  -7  29-1518.77 1687.08   1
  -1   9  -1 2433.45 453.522   5
  -1   9  -1 1806.58 694.963   2
  -1   9   1 1414.51 443.049   5
  -1   9   1 2047.97 668.519   2
  -1   9  -3 38120.0 1851.84   5
   1   9   3 32591.1 1859.88   5
  -1   9   3 36821.3 1847.35   5
   1  -9  -3 35935.3 1882.78   4
  -1   9   3 40967.7 1843.25   1
  -1   9   3 36585.8 1956.43   2
  -1   9  -3 36615.8 1986.61   2
  -1   9   3 38083.6 1782.48   8
  -1   9  -5 10380.6 726.638   5
  -1   9   5 8949.23 710.651   5
   1   9   5 10121.4 752.113   5
  -1   9   5 9232.09 938.448   2
  -1   9   5 10990.8 702.927   8
   1  -9  -5 9102.70 919.796   4
  -1   9  -5 10028.2 1004.63   2
  -1   9   5 9198.51 764.115   1
   1   9   7 19128.8 1118.01   5
  -1  -9  -7 18077.6 1441.65   4
   1  -9  -7 20789.3 1136.13   7
  -1   9   7 19744.6 1112.76   8
   1  -9   7 19175.0 1117.99   8
  -1   9   7 20661.3 1289.56   2
  -1   9   7 18006.1 1101.50   5
  -1   9  -7 19388.5 1112.53   5
  -1   9  -7 17201.1 1343.96   2
   1  -9  -7 20483.4 1352.51   4
  -1   9   7 18562.9 1190.21   1
   1   9   7 20140.1 1164.28   8
  -1   9   9 125182. 5773.90   8
   1  -9   9 122621. 5761.90   8
   1   9   9 124811. 5946.52   2
  -1   9  -9 128303. 5956.19   2
   1   9   9 126343. 5762.26   5
  -1   9   9 125684. 5837.04   2
  -1   9   9 120191. 5818.07   1
   1  -9  -9 121664. 5780.62   7
  -1   9   9 128266. 5751.33   5
  -1   9  -9 123046. 5750.67   5
   1   9   9 122700. 5906.12   1
  -1   9  11 13435.0 1214.70   2
   1   9  11 15327.3 1009.89   5
   1   9  11 15764.1 1336.53   2
  -1   9  11 14798.6 972.441   5
  -1   9 -11 15915.3 999.873   5
   1  -9  11 15377.8 1119.92   8
   1   9  11 16156.8 1127.60   8
  -1  -9 -11 15753.4 1502.83   4
  -1   9  13 2991.05 943.612   1
  -1  -9 -13 1720.21 1327.03   4
   1  -9  13 1904.02 869.258   8
   1   9  13 1625.77 638.016   5
  -1   9  13 654.094 862.680   8
  -1   9  13 2442.54 997.981   2
   1  -9 -13 1982.30 984.996   3
   1  -9 -13 1212.63 882.271   7
   1   9  13 2946.65 1089.64   2
  -1   9 -13 2070.47 646.223   5
  -1   9 -13 1962.07 1465.70   7
   1   9  13 1016.89 1059.32   1
   1   9  13 2221.04 831.583   8
  -1   9 -15 15770.7 1061.20   5
   1   9  15 14671.0 1408.48   2
   1   9  15 15214.4 1019.49   5
   1   9  15 16177.0 1273.99   8
   1  -9 -15 15621.3 1334.22   3
  -1   9  15 14085.1 1313.89   2
  -1   9  15 14814.2 1020.92   5
   1  -9  15 15266.1 1319.05   8
   1  -9 -15 15252.0 1351.01   7
  -1   9  15 15410.7 1297.14   8
   1   9  15 15889.1 1489.04   1
  -1  -9 -15 15457.6 1809.05   4
  -1   9  15 13980.1 1333.35   1
  -1   9 -17 6037.90 834.362   5
  -1   9  17 4111.59 1147.77   1
  -1  -9 -17 5829.03 1230.32   7
  -1   9  17 2655.15 1144.01   2
   1   9  17 4823.45 1385.90   1
   1  -9 -17 6084.48 1248.88   7
   1   9  17 3141.74 1232.40   2
   1   9  17 4533.39 1093.49   8
  -1   9  17 5297.08 1142.90   8
   1  -9 -17 5050.56 1090.16   3
   1  -9  17 4531.47 1176.84   8
  -1  -9 -17 5506.17 1673.82   4
   1  -9  17 4924.39 1001.37   1
   1   9  17 4713.17 737.099   5
  -1   9  17 4718.51 747.061   5
  -1   9 -17 5315.68 1537.86   7
  -1  -9 -19 6462.49 1879.46   4
   1  -9  19 7371.92 1371.59   8
   1  -9 -19 5630.02 1106.48   3
  -1   9 -19 8776.82 953.243   5
  -1  -9 -19 6862.12 1371.99   7
   1  -9 -19 8617.48 1458.36   7
   1  -9  19 9010.27 1200.26   1
  -1   9  19 7651.76 874.732   5
  -1   9  19 7010.53 1247.67   2
  -1   9  19 6581.91 1319.79   1
   1   9  19 5979.83 1516.51   1
  -1   9  19 8151.29 1321.65   8
   1   9  19 7766.11 1286.49   8
  -1   9 -19 7384.78 1676.85   7
   1   9  21 3752.68 1625.77   1
  -1   9  21 2075.74 1373.38   8
   1  -9  21-315.350 1338.16   1
  -1  -9 -21 2153.66 1433.87   7
  -1   9  21 3096.43 1394.99   1
  -1   9 -21-2807.34 1911.95   7
   1  -9 -21 748.097 1612.69   7
   1  -9  21 4057.17 1456.16   8
  -1  -9 -21 5009.71 2127.00   4
   1   9  21 3088.22 1344.95   8
   1   9  23 2992.84 1732.83   1
   1  -9  23 390.981 1520.66   8
  -1   9  23 756.683 1463.23   8
  -1   9 -23 191.256 1851.36   7
   1   9  23-1591.56 1398.30   8
   1  -9 -23 1376.64 1600.80   7
   1  -9  23-841.097 1278.44   1
  -1  -9 -23-412.195 1591.53   7
  -1  -9 -23-190.011 2179.58   4
  -1   9  23-345.487 1443.24   1
  -1   9  25 3424.00 1581.23   8
  -1  -9 -25-34.6593 1740.18   7
   1  -9  25 424.515 1650.14   8
   1  -9  25 633.849 1464.40   1
  -1   9  25 2024.00 1557.56   1
   1   9  25 1193.06 1523.96   8
  -1   9 -25-167.418 2023.91   7
   1   9  25 712.336 1741.42   1
  -1  -9 -25 51.0645 2396.61   4
   1  -9 -25-604.448 1822.37   7
  -1   9  27 139.577 1526.40   1
   1  -9  27 2620.68 1709.75   8
   1   9  27 2742.66 1644.85   8
   1  -9  27 1270.89 1470.81   1
   1   9  27 5190.46 1816.73   1
  -1   9  27 2338.92 1636.19   8
   1  -9 -27 1270.70 1887.35   7
  -1  -9 -27 755.332 1889.68   7
  -1   9 -27 781.593 2201.82   7
  -1  -9 -27 5130.65 2503.60   4
  -1  11   1-692.414 813.989   2
  -1  11  -1 767.921 803.469   2
  -1  11   3 8139.85 752.991   1
  -1  11  -3 7010.37 999.365   2
  -1  11   3 6644.08 941.920   2
  -1  11  -5 12418.6 1254.42   2
  -1  11   5 13273.6 884.147   8
  -1  11   5 14534.9 1002.46   1
  -1  11   5 14037.2 1183.56   2
   1 -11  -5 11652.0 1132.60   4
   1 -11  -7 78924.4 3917.94   4
  -1  11   7 81059.6 3715.52   8
  -1  11   7 75484.0 3868.62   2
  -1  11  -7 69874.4 3930.41   2
  -1  11   7 82417.6 3786.56   1
  -1 -11  -7 80047.9 4178.29   4
   1  11   9 24167.4 1719.17   2
   1 -11  -9 22788.9 1381.07   7
  -1  11   9 20916.3 1348.91   8
   1 -11  -9 22821.1 1640.28   4
   1 -11   9 25198.9 1408.29   8
  -1  11   9 22001.7 1468.15   1
  -1  11  -9 25323.2 1711.65   2
   1  11   9 22451.8 1356.95   5
   1  11  11 22761.4 1724.93   1
   1  11  11 22338.4 1511.82   8
   1  11  11 23499.5 1765.11   2
   1  11  11 25150.0 1411.03   5
  -1 -11 -11 24705.7 1875.76   4
   1 -11  11 22796.1 1469.15   8
  -1  11  13-242.620 1028.06   1
  -1  11  13 1121.51 892.618   8
   1  11  13 959.240 1192.74   1
   1 -11 -13 410.103 947.942   7
   1  11  13-365.958 1272.78   2
  -1 -11 -13-66.7414 1427.47   4
   1  11  13 745.367 772.655   5
   1  11  13-244.802 907.741   8
   1 -11 -13 870.018 1334.38   4
  -1  11  17 19088.0 1559.21   8
  -1  11  17 17419.0 1646.73   1
   1  11  17 21278.5 1531.41   8
   1 -11 -17 18051.3 1675.61   7
   1  11  17 17081.6 1240.24   5
   1  11  17 18624.5 1778.83   1
   1 -11  17 19852.1 1625.00   8
  -1 -11 -17 18873.1 2155.12   4
   1  11  17 16663.9 1687.32   2
  -1 -11 -19 5575.31 1376.43   7
   1  11  19 4256.18 1239.57   8
  -1 -11 -19 2893.09 1926.26   4
  -1  11  19 3814.27 1418.29   1
   1 -11  19 4174.22 1387.39   8
   1  11  19 2751.46 1575.76   1
  -1  11  19 5109.07 1301.52   8
   1 -11 -19 6452.24 1412.30   7
   1 -11  21 5901.11 1635.85   8
  -1 -11 -21 9492.96 1655.10   7
  -1  11  21 11711.5 1815.42   1
  -1  11  21 10899.7 1536.95   8
  -1 -11 -21 5122.22 2173.64   4
   1  11  21 8226.15 1449.10   8
   1  11  21 10154.4 1833.43   1
   1 -11 -21 9210.85 1710.48   7
  -1  11  23 148.133 1484.32   8
   1  11  23-685.499 1435.16   8
   1 -11 -23-975.626 1735.43   7
  -1 -11 -23 702.115 2223.58   4
   1  11  23 1532.11 1722.36   1
  -1  11  23-1318.60 1500.53   1
  -1  11 -23 1169.76 2765.01   7
   1 -11  23-144.999 1601.36   8
  -1 -11 -23 1953.16 1634.30   7
   1  11  25-2790.95 1883.87   1
  -1  11  25-1078.98 1653.80   8
   1 -11 -25-2263.42 1895.23   7
  -1 -11 -25-4247.19 2635.19   4
   1  11  25-1198.50 1576.27   8
  -1  11  25-3060.91 1648.87   1
   1 -11  25-1341.48 1746.60   8
  -1  11 -25-2720.48 2957.61   7
  -1 -11 -25-1098.40 1860.41   7
  -1  11  27 2325.33 1728.25   8
   1  11  27 2986.89 1693.94   8
  -1 -11 -27 1143.51 1908.20   7
  -1  11 -27 575.109 3081.40   7
   1  11  27 2292.24 1888.69   1
   1 -11  27 1075.80 1828.35   8
  -1 -11 -27-569.785 2647.39   4
  -1  11  27 2477.80 1648.40   1
   1 -11 -27-942.878 1944.91   7
  -1  13  -1 7000.95 747.287   5
  -1  13   1 4253.13 1088.40   2
  -1  13  -1 5722.11 1141.35   2
  -1  13   1 6523.75 768.530   5
  -1  13   3 7100.25 819.396   1
   1  13   3 6896.04 833.736   5
  -1  13  -3 5563.24 1159.38   2
  -1  13   3 6491.95 1124.06   2
  -1  13   3 6119.20 760.664   5
  -1  13  -3 7186.78 761.260   5
  -1  13  -5 66507.3 3301.97   5
  -1  13   5 68911.6 3247.05   8
  -1  13   5 69795.7 3315.51   5
  -1  13   5 69904.5 3326.14   1
   1  13   5 72698.1 3336.50   5
  -1  13   5 64271.1 3460.95   2
  -1  13  -5 61404.0 3487.65   2
   1 -13  -7 15427.2 1470.91   4
   1  13   7 16301.7 1150.31   5
  -1  13   7 17351.3 1135.63   5
  -1  13  -7 16126.3 1118.52   5
  -1  13   7 14913.8 1448.45   2
  -1  13   7 15904.5 1088.95   8
  -1  13   7 15798.6 1221.12   1
  -1  13  -7 15752.4 1541.64   2
  -1  13  -9 8233.90 1491.79   2
   1  13   9 8606.02 928.294   5
  -1  13   9 9805.08 947.734   5
  -1  13   9 7442.97 1316.89   2
  -1  13   9 7092.24 1062.08   1
  -1  13  -9 9250.52 921.694   5
  -1 -13  -9 9963.91 1642.51   4
  -1  13 -11 3942.53 823.096   5
   1  13  11 4904.94 1278.33   1
  -1  13  11 4069.09 928.435   8
  -1  13  11 4173.49 1302.13   2
   1  13  11 3990.00 878.483   5
  -1 -13 -11 2730.22 1490.51   4
   1 -13  11 3348.64 1012.99   8
   1 -13 -11 3696.62 1481.16   4
   1  13  11 3990.37 997.511   8
  -1  13  11 4706.32 874.210   5
   1  13  15 18393.9 1483.49   8
  -1 -13 -15 18476.0 2103.59   4
   1 -13 -15 19561.4 2051.90   4
   1 -13 -15 17835.5 1567.44   7
  -1  13  15 16586.7 1623.58   1
   1  13  15 17566.2 1326.20   5
  -1  13  15 17016.0 1494.09   8
  -1  13  15 19366.1 1292.88   5
   1  13  15 18066.1 1795.68   1
  -1  13 -15 15102.6 1304.70   5
  -1  13  15 18985.6 1751.15   2
  -1  13  17 4632.40 1566.52   2
   1  13  17 5387.24 1216.78   8
  -1 -13 -17 5345.79 1950.52   4
  -1  13 -17 4886.73 982.873   5
  -1  13  17 4606.01 1431.24   1
  -1  13  17 5491.39 1318.32   8
   1 -13 -17 4442.68 1511.62   3
   1  13  17 4856.30 1563.32   1
   1  13  17 5724.91 981.349   5
   1 -13  17 6062.38 1410.95   8
  -1  13  17 5175.11 948.942   5
   1 -13 -17 3618.71 1908.20   4
   1 -13 -17 3584.91 1381.19   7
   1 -13  21 7186.61 1654.07   8
  -1  13  21 10317.5 1604.60   8
  -1  13  21 7598.93 1696.43   1
   1 -13 -21 7359.39 2426.12   4
   1 -13 -21 8821.43 1788.82   7
   1  13  21 8288.07 1524.65   8
   1  13  21 9842.86 1845.21   1
  -1 -13 -21 10580.3 1700.69   7
  -1 -13 -21 7903.34 2288.19   4
   1  13  23 557.808 1842.34   1
  -1  13  23-1590.06 1639.88   1
  -1  13  23-1849.38 1647.37   8
   1 -13 -23-5377.73 2521.19   4
   1  13  25 123.698 1853.43   1
   1 -13  25-259.650 1855.90   8
   1 -13 -25 792.316 2520.71   4
  -1 -13 -25 222.495 2568.13   4
  -1  13  25-36.4375 1643.43   1
   1 -13 -25 300.728 1898.40   7
  -1  13  25 1172.45 1647.49   8
   1  13  25 2735.15 1600.51   8
  -1 -13 -25 615.407 1844.90   7
  -1  15   1-799.785 1173.55   2
  -1  15   1 377.580 735.902   5
  -1  15  -1 1631.33 734.890   5
  -1  15  -1 54.1110 1211.27   2
  -1  15   3 38613.1 2126.82   5
  -1  15   3 40102.4 2422.31   2
  -1  15   3 40564.8 2147.65   1
  -1  15  -3 37246.7 2419.37   2
  -1  15  -3 41002.8 2132.05   5
   1  15   3 43099.1 2214.31   5
  -1  15  -5 23449.3 1474.28   5
   1  15   5 25735.2 1529.83   5
  -1  15   5 24496.3 1555.43   1
  -1  15   5 24180.0 1490.69   5
  -1  15   5 21643.4 1818.62   2
  -1  15  -5 21779.2 1880.27   2
   1 -15  -7 10810.5 1508.42   4
  -1  15   7 9993.88 1150.80   1
  -1  15  -7 9341.88 992.410   5
  -1  15   7 9641.40 1420.92   2
  -1  15   7 11441.5 1005.58   8
  -1  15   7 9664.38 1007.37   5
  -1  15  -7 9780.99 1563.51   2
   1  15   7 10694.3 1041.25   5
  -1  15  -9 8976.15 979.020   5
   1  15   9 5243.85 1326.02   1
  -1  15   9 7499.78 1010.24   5
  -1  15   9 5848.53 1407.84   2
   1  15   9 8562.85 1012.19   5
  -1  15  11 138.105 912.627   5
  -1  15 -11-1304.68 919.630   5
  -1 -15 -11-452.626 1846.60   4
   1 -15 -11-373.263 1627.44   4
   1  15  11-467.166 919.701   5
  -1  15  11 90.6984 1147.93   1
  -1  15  11-1174.05 1466.66   2
   1 -15 -11-1300.70 1068.64   7
  -1  15  11-139.043 1009.76   8
   1  15  11 649.778 1406.45   1
   1 -15 -13-1316.26 1184.09   7
   1  15  13-1551.27 1495.93   1
  -1  15  13-988.055 1050.56   8
  -1 -15 -13 1008.57 1825.77   4
  -1  15 -13 275.882 921.535   5
  -1  15  13-1000.49 976.069   5
  -1  15  13 454.577 1289.75   1
  -1  15  13 477.362 1517.50   2
   1  15  13-689.193 1166.26   8
   1  15  13 386.916 1017.80   5
   1 -15 -13 1138.69 1715.51   4
  -1  15 -15 3717.06 1032.46   5
   1  15  15 4904.77 1615.10   1
   1 -15 -15 5008.95 1956.62   4
  -1  15  15 3680.27 1408.21   1
   1 -15 -15 5039.12 1393.32   7
  -1  15  15 4065.51 1649.36   2
  -1  15  15 5067.29 1264.00   8
   1  15  15 4583.46 1285.90   8
   1  15  15 6322.96 1095.32   5
   1 -15  15 5647.79 1383.12   8
  -1 -15 -15 5844.10 1919.63   4
  -1  15  15 5436.51 1057.74   5
   1  15  17 59552.1 3041.75   5
  -1  15  17 56966.7 3326.60   1
  -1  15  17 53604.6 2998.05   5
  -1  15  17 66217.3 3480.79   2
   1 -15  19 26824.0 2094.03   8
   1 -15 -19 26060.1 2721.19   4
  -1  15  19 25126.3 1666.78   5
  -1  15  19 24927.2 2141.00   1
  -1  15  19 26461.6 1970.23   8
  -1  15 -19 22188.5 1653.57   5
   1  15  19 24558.9 1681.18   5
   1  15  19 25437.2 1917.59   8
   1 -15 -19 22354.9 2080.74   7
  -1  15  19 19602.9 2222.04   2
   1 -15 -19 27023.7 2207.76   3
   1  15  19 25306.5 2317.68   1
  -1 -15 -19 26290.5 2751.42   4
   1  15  21 7107.87 1492.31   8
  -1  15  21 5304.85 1713.12   1
  -1  15  21 6342.66 1537.06   8
  -1 -15 -21 6205.17 2414.24   4
   1 -15  21 6158.01 1715.99   8
   1 -15 -21 5473.63 1823.26   7
   1 -15 -21 8016.39 2477.51   4
   1  15  21 4310.58 1868.69   1
  -1 -15 -21 7558.47 1740.41   7
  -1  15  23 30.3213 1585.39   8
   1 -15  23-1339.52 1771.66   8
  -1 -15 -23-69.4587 1851.80   7
  -1  15  23-1006.63 1658.51   1
   1 -15 -23 950.116 1827.63   7
  -1 -15 -23-2360.85 2481.30   4
   1 -15 -23 1721.33 2409.86   4
   1  15  23 983.857 1889.76   1
   1  15  23 148.109 1523.26   8
   1  15  25-915.031 1606.89   8
  -1  15  25 1338.56 1662.94   8
  -1 -15 -25-1314.99 2623.75   4
  -1  15  25 228.473 1755.59   1
   1 -15  25-2989.45 1912.62   8
   1 -15 -25-3016.14 2629.50   4
   1  15  25-2941.49 2016.50   1
   1 -15 -25-2231.25 2028.78   7
  -1 -15 -25-37.0850 1953.59   7
  -1  17  -1 455.929 1353.32   2
  -1  17   1 994.199 1385.39   2
  -1  17   1 1431.22 851.029   5
  -1  17  -1 706.028 804.175   5
   1  17   3 6858.62 1072.07   5
  -1  17  -3 5868.16 1567.61   2
  -1  17   3 7449.69 1574.27   2
  -1  17  -3 10651.4 1034.71   5
  -1  17   3 9647.99 1040.01   5
  -1  17   7 12078.8 1713.67   2
  -1  17  -7 12411.2 1793.38   2
  -1  17   7 14283.4 1208.37   5
  -1  17   7 9772.24 1303.90   1
  -1  17  -7 13576.3 1183.22   5
   1  17   7 13817.7 1249.93   5
   1  17   9 3326.00 999.879   5
  -1  17  -9 4240.04 988.332   5
   1 -17  -9 2730.37 1742.98   4
  -1  17   9 1617.64 1554.41   2
  -1  17   9 3195.99 994.952   5
   1  17   9 2632.45 1383.93   1
   1  17  11 480.396 1494.92   1
  -1  17  11 152.156 1701.79   2
  -1  17  11-326.246 1092.70   8
   1  17  11-629.552 1007.14   5
  -1  17  11-815.430 1293.97   1
   1 -17 -11-546.183 1777.40   4
  -1  17  11 354.198 999.848   5
  -1  17 -11-307.737 1010.12   5
  -1 -17 -13 479.678 2153.63   4
   1  17  13 817.788 1107.50   5
  -1  17  13-265.273 1187.08   8
  -1  17  13 154.564 1742.72   2
   1  17  13 1094.17 1277.50   8
  -1  17 -13-798.336 1055.77   5
   1 -17 -13 1157.39 1289.63   7
   1 -17 -13-2660.73 1920.04   4
  -1  17  13 181.098 1058.76   5
  -1  17  13-1545.03 1394.14   1
   1  17  13 993.354 1568.38   1
   1 -17 -15 14392.4 1781.51   7
  -1 -17 -17 41864.1 3298.84   4
   1 -17 -17 48057.4 3310.72   4
  -1  17 -17 42425.6 2440.26   5
  -1  17  17 40166.2 2970.93   2
   1 -17 -17 44750.4 2759.75   7
  -1  17  17 45520.8 2473.84   5
   1  17  17 42782.5 2624.04   8
   1  17  17 41469.2 2908.31   1
  -1  17  17 43054.8 2800.70   1
   1  17  17 43442.4 2464.44   5
  -1  17  17 41746.8 2583.25   8
  -1  17  19 12785.0 1878.73   1
  -1  17  19 14695.8 1667.46   8
   1 -17 -19 15276.6 1928.51   7
  -1  17  19 12705.4 2185.01   2
   1 -17 -19 12256.5 2148.57   3
  -1 -17 -19 13408.1 2494.19   4
   1  17  19 12646.1 2040.28   1
  -1  17 -19 12964.0 1390.65   5
  -1  17  19 16786.9 1420.28   5
   1  17  19 14654.4 1691.31   8
   1 -17 -19 13573.8 2577.42   4
  -1  17  21 1158.29 1698.27   1
   1  17  21 3541.08 1557.28   8
  -1 -17 -21 1765.37 1739.00   7
   1 -17 -21 2141.93 1799.74   7
  -1  17  21 2824.18 1499.65   8
   1 -17 -21 764.765 2426.53   4
  -1 -17 -21-1214.43 2479.19   4
   1  17  21 1085.11 1900.69   1
  -1  17  23 336.670 1757.07   1
  -1  17  23-508.970 1590.84   8
   1  17  23-970.758 1547.35   8
  -1 -17 -23-111.360 2596.12   4
   1 -17 -23 2192.28 2654.43   4
   1 -17 -23 4007.78 1992.74   7
   1  17  23-807.111 1980.65   1
  -1 -17 -23-1107.05 1786.21   7
  -1  19   1 580.706 954.524   5
  -1  19  -1 1675.58 992.753   5
  -1  19   1 133.519 1587.81   2
  -1  19  -1 272.519 1617.39   2
  -1  19  -3 7498.81 1133.71   5
  -1  19  -3 8125.88 1784.04   2
  -1  19   3 9325.95 1124.95   5
  -1  19   3 8439.76 1721.37   2
  -1  19  -5 10095.8 1164.73   5
  -1  19   5 11802.8 1178.37   5
   1  19   5 10600.6 1252.74   5
  -1  19   5 7351.18 1744.09   2
  -1  19  -5 9641.30 1804.68   2
  -1  19   5 12179.3 1369.81   1
  -1  19   7 8779.74 1156.92   5
  -1  19  -7 9137.38 1229.17   5
  -1  19  -7 7478.24 1862.56   2
  -1  19   7 8257.97 1815.14   2
   1  19   7 11286.6 1253.21   5
  -1  19   9 6780.69 1173.24   5
   1  19   9 6852.09 1209.31   5
   1 -19  -9 9573.38 2423.95   4
  -1  19   9 6206.10 1818.89   2
  -1  19   9 6044.02 1353.46   1
  -1  19  -9 7230.27 1208.61   5
   1  19   9 7152.79 1544.99   1
  -1  19  11 1771.76 1187.88   5
  -1  19  11-1289.28 1461.69   1
   1  19  11-529.581 1218.92   5
   1  19  11-3733.80 1753.89   1
  -1  19  11-3387.36 1427.91   8
   1  19  13 10205.1 1843.17   1
   1  19  13 7427.91 1347.75   5
  -1  19 -13 7186.67 1309.16   5
   1 -19 -13 9909.05 1590.56   7
  -1  19  13 9422.39 1339.77   5
  -1  19  13 5259.91 1365.53   8
   1 -19 -13 11190.7 2250.47   4
  -1  19  13 5711.61 2085.08   2
  -1  19  13 8646.69 1606.34   1
  -1 -19 -15 18174.1 2886.27   4
   1  19  15 22453.9 2258.21   1
   1 -19 -15 23100.1 2010.06   7
   1 -19 -15 21784.1 2570.64   4
  -1  19  15 15948.3 2385.25   2
  -1  19  15 26740.2 1785.98   5
   1  19  15 21625.4 1725.98   5
  -1  19 -15 23437.9 1692.68   5
  -1  19  15 17958.4 1809.13   8
  -1  19  15 22627.7 2107.72   1
  -1  19 -17 3601.09 1234.96   5
   1 -19 -17 2539.52 1772.88   7
   1  19  17 4971.04 1309.08   5
   1  19  17 5002.31 1900.04   1
  -1  19  17 5191.41 1302.19   5
  -1  19  17 4037.84 1449.85   8
   1  19  17 1887.45 1581.36   8
  -1  19  17 2877.89 2100.72   2
   1 -19 -17 2729.69 2359.81   4
  -1 -19 -17-1249.30 2672.77   4
  -1  19  17 3362.00 1751.54   1
  -1  19  19 13819.8 1531.18   5
  -1 -19 -19 14617.0 2704.31   4
   1  19  19 16592.1 1785.39   8
  -1  19  19 12161.7 2343.51   2
   1 -19 -19 16134.8 1980.22   7
   1  19  19 13185.8 2154.37   1
  -1  19  19 15624.5 1719.27   8
   1 -19 -19 16879.4 2667.89   4
  -1  19  19 15138.3 1992.16   1
   1  19  21 6159.44 1660.53   8
  -1  19  21 5794.59 1618.13   8
   1 -19 -21 4912.28 2583.31   4
  -1  19  21 5780.44 1857.10   1
  -1 -19 -21 6965.33 1961.19   7
   1  19  21 7298.45 2116.93   1
   1 -19 -21 6655.09 1983.05   7
  -1 -19 -21 5676.98 2662.73   4
  -1  21  -1 75.2686 1818.67   2
  -1  21   1-476.092 1103.63   5
  -1  21   1 37.0112 1776.57   2
  -1  21  -1 25.6438 1073.86   5
  -1  21  -3 4099.28 1148.31   5
  -1  21   3 3575.75 1757.08   2
  -1  21  -3 2076.13 1803.46   2
  -1  21   3 4658.94 1118.93   5
  -1  21  -5 2288.23 1189.20   5
   1  21   5 4637.87 1223.12   5
  -1  21   5-365.419 1886.90   2
  -1  21  -5 477.693 1985.80   2
  -1  21   5 3973.82 1110.84   5
  -1  21  -9 5629.82 1254.20   5
   1  21   9 6128.39 1672.07   1
   1  21   9 6063.93 1243.57   5
  -1  21   9 5614.35 1238.19   5
  -1  21   9 3151.96 1951.93   2
  -1  21   9 3546.91 1439.88   1
  -1  21  11-628.877 1210.94   5
  -1  21  11-863.927 2058.55   2
   1  21  11-1204.67 1182.52   5
  -1  21 -11-164.101 1245.32   5
   1  21  11-232.332 1717.17   1
   1 -21 -11 1435.09 2714.37   4
  -1  21  11 1345.36 1473.04   1
  -1  21 -13 3237.44 1256.79   5
   1  21  13 2261.82 1288.31   5
  -1  21  13 3283.92 1591.58   1
   1 -21 -13 3338.26 2462.32   4
   1 -21 -13 4943.43 1599.36   7
  -1  21  13 4963.44 1292.79   5
   1  21  13 3942.39 1882.26   1
  -1  21  13 3557.94 1441.93   8
  -1  21  13 1865.07 2058.60   2
  -1  21 -17 243.153 1217.11   5
  -1  21  17 5469.75 1543.60   8
   1 -21 -17 7214.69 1815.89   7
   1  21  17 8414.08 1440.13   5
  -1  21  17 9558.31 1884.26   1
  -1  21  17 7712.19 1475.36   5
  -1  21  17 5928.24 2292.76   2
   1  21  17 4491.13 2004.37   1
   1 -21 -17 8390.96 2519.88   4
  -1 -21 -17 5288.69 2987.43   4
  -1 -21 -19 2293.59 2921.70   4
   1 -21 -19 2653.27 2524.80   4
  -1  21  19 5240.95 2289.38   2
  -1  21  19 4378.43 1840.67   1
  -1  21  19 2935.72 1597.14   8
   1 -21 -19 3912.99 1929.80   7
   1  21  19 4606.95 2023.15   1
   1  21  19 5499.53 1724.91   8
  -1  21  19 4494.68 1435.76   5
  -1  23  -1 844.060 1213.38   5
  -1  23   1 54.6646 1108.39   5
  -1  23  -1-41.1252 1897.70   2
  -1  23   1 40.5514 1906.11   2
  -1  23  -3 861.370 1252.79   5
  -1  23   3-1891.85 1971.51   2
  -1  23  -3 1643.93 2011.48   2
  -1  23   3 429.795 1116.97   5
  -1  23  -5 9049.29 1407.10   5
  -1  23   5 9019.13 2078.98   2
  -1  23   5 10434.0 1345.64   5
  -1  23   7 2827.79 1176.69   5
  -1  23  -7 4521.89 1315.56   5
  -1  23   7 4190.12 2029.00   2
   1  23   7 4492.56 1310.32   5
  -1  23  -9 7259.66 1393.47   5
   1  23   9 5934.89 1341.28   5
  -1  23   9 5748.46 1266.67   5
   1  23  13 829.057 1376.00   5
  -1  23 -13 785.630 1279.47   5
   1  23  13 694.969 1931.79   1
  -1  23  13 411.308 2233.70   2
  -1  23  13 1596.24 1392.80   5
   1  23  15 4009.61 2013.35   1
  -1  23  15 2331.29 2232.67   2
   1  23  15 3011.16 1425.36   5
  -1  23  15 2677.67 1449.33   5
   1  23  17-29.2817 1438.48   5
   1  23  17 1997.97 2114.04   1
  -1  23  17-2441.58 2450.98   2
   1 -23 -17-2113.99 2742.20   4
  -1  23  17 2873.36 1492.86   5
  -1  25  -5 4510.77 1461.98   5
  -1  25  -7 10365.7 1565.26   5
  -1  25   7 10165.9 1434.99   5
  -1  25  -9 4551.47 1418.83   5
   1  25   9 2418.10 1352.40   5
  -1  25   9 3311.03 1327.82   5
  -1  25   9 2901.18 2202.34   2
  -1  25  11 3908.90 1446.22   5
   1  25  11 4010.96 1446.28   5
  -1  25  11 397.780 2234.94   2
  -1  25  13-706.620 1412.94   5
  -1  25  13-1876.28 2498.07   2
   1  25  13-609.951 1453.43   5
  -1  27   1 509.447 1406.17   5
  -1  27  -1 33.1488 1391.87   5
  -1  27   1 381.844 2285.42   2
  -1  27   3 2317.54 1362.00   5
  -1  27  -3 1948.71 1490.41   5
  -1  27   3 1788.61 2281.56   2
  -1  27   5 8179.65 1492.98   5
  -1  27   5 7558.43 2358.69   2
  -1  27  -7 2022.91 1554.98   5
  -1  27   7 2014.81 1362.36   5
  -2   0  -4-109.129 348.763   4
   2   0   6 2069.94 454.515   1
   2   0   6 1302.66 329.164   8
  -2   0  -6 1763.68 482.965   4
  -2   0  -8 592.187 636.131   4
   2   0   8 69.7482 554.158   1
   2   0   8 136.195 414.196   8
   2   0  10 5320.74 743.910   1
   2   0  10 4232.77 595.370   8
  -2   0 -10 4936.32 844.542   4
   2   0  12 592.065 743.804   1
  -2   0  14 46190.3 2368.53   1
  -2   0 -14 45159.9 2540.95   4
  -2   0  14 46783.2 2452.80   8
   2   0  14 44157.6 2336.93   8
   2   0 -14 47629.8 2577.65   7
  -2   0 -16-176.627 892.438   7
  -2   0  16 23.1567 953.666   8
  -2   0  16-387.587 743.574   1
   2   0 -16-926.703 1121.10   7
   2   0  16-830.148 829.732   8
   2   0  16-546.816 1009.57   1
   2   0  18 5747.61 1256.86   1
   2   0 -18 8582.75 1413.35   7
  -2   0  18 8340.31 1223.61   8
  -2   0  18 7757.92 1048.11   1
  -2   0 -18 8683.70 1202.37   7
   2   0  18 8039.77 1124.50   8
   2   0  20-501.928 1082.27   8
   2   0 -20-1944.98 1510.16   7
  -2   0  20 103.074 974.851   1
  -2   0  20 1212.31 1214.08   8
  -2   0 -20-377.621 1218.52   7
   2   0  20-949.186 1251.86   1
   2   0 -22 24899.5 2228.26   7
   2   0  22 26489.4 1898.45   8
  -2   0 -22 26159.9 2011.09   7
  -2   0  22 24973.4 1810.66   1
  -2   0  22 28420.9 2007.28   8
   2   0  22 23356.5 1998.17   1
  -2   0  24-660.050 1448.92   8
  -2   0  24 333.317 1166.52   1
   2   0  24 164.698 1371.01   8
   2   0  24 583.260 1411.79   1
   2   0 -24 81.2307 1805.10   7
  -2   0 -24-2231.31 1534.55   7
   2   0  26 8014.32 1718.88   1
  -2   0 -26 9512.20 1900.05   7
  -2   0  26 10590.9 1655.80   8
  -2   0  26 11435.2 1531.17   1
   2   0 -26 9362.97 2084.56   7
   2   0  26 14182.6 1722.23   8
  -2   0  28 810.163 1641.79   8
   2   0  28 325.772 1686.50   1
  -2   0 -28 1183.44 1956.52   7
   2   0  28-604.178 1609.90   8
   2   0 -28-2736.82 2161.32   7
  -2   0  28 140.785 1413.12   1
   2   0 -30-5607.08 2730.79   7
   2  -2   2 13095.9 674.781   3
  -2   2  -4 61637.3 2898.06   4
   2  -2   4 63700.6 2845.64   8
   2  -2   4 60556.2 2842.59   3
   2  -2   6 4425.22 402.357   8
  -2   2  -6 4232.36 340.346   2
   2   2   6 3768.00 407.490   8
  -2  -2  -6 4081.92 581.559   4
  -2   2  -6 4297.02 299.712   5
   2  -2   6 4678.93 513.303   1
   2  -2   6 4163.22 313.297   3
  -2   2  -6 3880.35 537.161   4
  -2   2  -8 39477.8 1814.43   5
  -2   2  -8 39886.4 2017.24   4
   2  -2  -8 44548.6 2058.34   7
  -2   2  -8 39086.1 1830.80   2
  -2   2   8 41426.0 2003.85   8
  -2  -2  -8 40238.1 2077.87   4
   2   2   8 38886.6 2030.38   1
   2  -2   8 38801.3 1816.23   3
   2   2   8 36133.7 1924.76   8
   2  -2   8 38434.0 1970.77   1
   2  -2   8 38144.6 1901.77   8
  -2   2 -10 11.5235 547.005   7
  -2  -2 -10-327.681 835.639   4
   2   2  10 215.604 708.943   1
   2  -2  10 87.5128 645.336   1
   2  -2  10 433.760 513.681   8
   2   2  10 361.362 521.513   8
   2  -2 -10 339.386 642.861   7
  -2   2  10-283.301 480.160   1
  -2   2  10 111.013 596.868   8
  -2   2 -12 19676.3 1202.90   7
   2  -2  12 19576.5 1301.44   1
   2  -2  12 19025.6 1178.20   8
  -2  -2 -14 3121.71 1126.33   4
  -2   2  14 4454.24 770.818   1
  -2   2  14 5566.01 919.716   8
   2   2  14 4234.75 779.324   8
   2   2  14 3977.49 959.211   1
   2  -2 -14 5285.70 991.665   7
  -2   2  16 31489.7 1896.34   1
  -2  -2  16 32178.5 2055.79   8
  -2  -2 -16 32071.8 2212.08   4
   2   2  16 33070.7 1908.24   8
  -2  -2 -16 36783.0 1977.50   7
   2   2 -16 30710.2 2443.78   7
   2   2  16 31508.1 2068.41   1
  -2   2  16 34061.6 1982.05   8
   2  -2  16 33398.1 2005.11   1
   2  -2 -16 36744.5 2087.49   7
  -2   2 -16 35771.0 1961.51   7
   2  -2  16 35299.5 1915.15   8
   2  -2  18 2632.68 1044.64   8
  -2  -2 -18 643.117 1046.61   7
   2   2 -18 1150.91 1867.51   7
  -2   2  18 1291.59 1061.62   8
  -2   2  18 1186.88 890.277   1
   2  -2 -18 2501.47 1237.62   7
  -2   2 -18 1247.46 1119.70   7
  -2  -2  18 2116.04 1215.68   8
  -2  -2 -18 942.546 1454.21   4
   2  -2  18 2550.20 1127.06   1
   2   2  18 1445.24 999.494   8
   2   2  18 1277.64 1225.36   1
  -2   2  20 9078.43 1325.84   8
  -2  -2 -20 8050.45 1691.10   4
   2  -2  20 7430.91 1350.35   1
   2  -2  20 7954.46 1258.89   8
  -2   2  20 8994.48 1144.98   1
  -2   2 -20 6011.55 1338.21   7
   2   2  20 9271.29 1281.70   8
   2  -2 -20 7880.47 1506.99   7
   2   2  20 6436.77 1444.40   1
  -2  -2 -20 8477.13 1373.24   7
   2   2 -20 12380.7 2095.89   7
  -2  -2  20 8737.04 1427.03   8
   2   2  22 224.032 1398.59   1
  -2  -2  22 237.131 1372.43   8
  -2   2  22-722.022 1056.20   1
   2  -2  22-1542.47 1278.64   8
   2  -2  22-1019.48 1313.50   1
  -2  -2 -22 283.500 1323.11   7
  -2   2 -22 342.855 1407.21   7
   2  -2 -22-783.452 1518.26   7
   2   2 -22 2647.92 2114.62   7
  -2  -2 -22 1591.32 1809.12   4
   2   2  22-25.5345 1237.52   8
  -2   2  22 631.681 1322.77   8
  -2   2  24 18852.5 1702.15   1
   2  -2 -24 19020.1 2099.19   7
  -2  -2 -24 18124.8 2369.53   4
   2   2  24 22180.3 1858.32   8
  -2  -2 -24 18171.2 1911.12   7
   2  -2  24 22335.4 1821.02   8
  -2   2  24 18070.5 1823.26   8
  -2  -2  24 20294.0 1934.39   8
   2   2  24 19811.2 1984.66   1
  -2   2 -24 18303.4 1953.17   7
   2  -2  24 18193.8 1832.69   1
  -2   2  26 2007.35 1326.66   1
   2  -2  26 1385.50 1551.70   8
   2   2 -26 1081.96 2517.22   7
  -2  -2  26-434.822 1593.84   8
  -2   2  26 1437.13 1461.97   8
   2   2  26 89.9410 1466.56   8
   2  -2 -26 3369.90 1780.25   7
  -2   2 -26 938.151 1760.84   7
  -2  -2 -26-801.757 1673.92   7
   2   2  26 1111.17 1626.13   1
   2  -2  26 2059.68 1519.61   1
  -2  -2 -26 48.5484 2183.02   4
   2   2  28 2010.44 1752.40   1
   2   2  28 4745.02 1665.56   8
  -2  -2  28 1201.44 1652.37   8
  -2  -2 -28 2785.74 1933.83   7
  -2   2  28 1061.20 1635.96   8
   2  -2  28 3135.90 1649.13   8
  -2   2 -28 4366.15 1909.43   7
  -2   2  28 2986.54 1420.64   1
  -2  -2 -28 2152.60 2499.33   4
   2   2 -28 187.109 2717.53   7
   2  -2 -28-342.203 1958.26   7
   2  -2  28 4073.23 1614.71   1
  -2  -2 -30 8323.62 2294.46   7
   2  -4   0-63.6509 249.721   3
  -2   4   0-7.32857 227.382   2
  -2   4   0-33.6988 172.305   5
   2  -4  -2 108450. 4989.11   3
   2  -4   2 112048. 4990.99   3
  -2   4   2 106269. 4986.12   5
  -2   4   2 112800. 5001.02   2
  -2   4  -2 107710. 4979.36   5
  -2   4  -2 109164. 4989.35   2
  -2   4  -4 44092.9 2123.87   2
  -2   4  -4 46532.9 2118.94   4
   2  -4   4 46402.0 2076.38   8
  -2   4   4 45407.4 2148.69   8
  -2   4  -4 45021.4 2103.43   5
   2  -4   4 44809.2 2129.67   3
   2  -4  -4 42661.9 2122.56   3
   2  -4   4 46668.2 2108.51   1
  -2   4   4 40833.6 2113.74   5
   2  -4  -4 48984.7 2238.02   7
  -2   4  -6 432.433 382.635   2
  -2  -4  -6 356.902 611.791   4
  -2   4   6 427.920 344.016   1
   2  -4  -6 126.999 357.855   3
  -2   4  -6 19.9779 444.673   4
   2  -4   6 369.156 316.958   8
   2  -4   6 207.407 428.181   3
  -2   4   6 471.750 418.620   8
   2  -4   6 633.100 403.590   1
  -2   4   6 379.409 278.771   5
   2  -4  -6 349.410 417.256   7
   2   4   6 453.357 378.226   8
  -2   4  -6 701.594 254.489   5
   2   4   8 35.1545 646.779   1
   2   4   8 96.7678 471.834   8
  -2  -4  -8 547.786 755.092   4
  -2   4  -8-44.7656 471.297   2
   2  -4   8 184.336 410.046   8
  -2   4   8-67.4908 441.023   1
  -2   4  -8 260.129 443.667   7
  -2   4   8 199.893 525.346   8
   2  -4  -8-98.2024 442.742   3
   2  -4  -8 565.747 545.112   7
   2  -4   8 6.67295 463.217   3
   2  -4   8-297.432 526.115   1
  -2   4  -8 125.036 286.544   5
  -2   4  10 20791.2 1208.08   1
   2  -4  10 19205.4 1172.09   8
  -2  -4 -10 22966.4 1504.72   4
   2  -4 -10 19557.1 1294.46   7
  -2   4  10 21566.0 1269.26   8
  -2   4 -10 20874.5 1052.94   5
  -2   4 -10 20636.8 1202.60   7
  -2   4 -10 22432.1 1183.04   2
   2   4  10 21709.4 1403.01   1
   2   4  10 21183.9 1242.47   8
   2  -4  10 23074.7 1266.20   1
   2  -4  12 1064.76 835.974   1
   2   4  12 2006.67 488.516   5
  -2   4 -12 2649.86 400.749   5
   2   4  14 84106.7 3773.27   8
  -2   4  14 73798.0 3751.86   1
  -2  -4 -14 79996.5 4025.12   4
  -2   4  14 80167.4 3801.63   8
  -2   4 -14 79191.6 3560.01   5
   2   4  14 77711.8 3882.99   1
   2   4  14 75188.6 3557.59   5
   2  -4 -14 77253.1 3841.96   7
   2  -4 -16-1032.11 1083.33   7
  -2  -4 -16 818.245 1369.04   4
   2   4  16 532.459 883.630   8
  -2   4  16 381.986 926.255   8
   2  -4  16 1621.87 962.404   1
   2  -4  16 954.339 943.072   8
   2   4  16 104.552 1133.28   1
  -2   4  16-40.8327 799.801   1
  -2   4 -16 39.0189 943.779   7
  -2   4 -16 331.059 308.130   5
   2   4  16 424.752 259.444   5
   2   4  18-3789.59 1413.41   1
  -2   4  18-69.9119 1105.47   8
   2  -4  18-1878.34 1156.85   1
  -2   4 -18-1967.59 1219.79   7
   2  -4 -18-1726.78 1308.23   7
  -2   4  18-2578.30 1035.48   1
   2  -4  18-2755.74 1215.29   8
  -2  -4 -20-233.017 1693.46   4
   2   4  20 516.369 1129.50   8
   2   4  20 94.3306 1394.56   1
   2  -4  20-578.181 1165.41   1
  -2   4  20 455.714 1195.67   8
  -2   4 -20-802.268 1291.00   7
   2  -4  20 2370.13 1180.26   8
   2  -4 -20-393.783 1392.31   7
  -2  -4 -20 2209.63 1249.82   7
  -2   4  20-917.018 1046.51   1
  -2   4  22 13283.4 1451.66   1
   2   4  22 17622.1 1616.47   8
  -2  -4 -22 15401.4 2109.52   4
  -2  -4  22 12023.3 1753.89   8
  -2  -4 -22 16333.0 1722.64   7
  -2   4 -22 16350.1 1730.30   7
  -2   4  22 19562.8 1680.74   8
   2  -4  22 17034.8 1635.85   8
   2  -4 -22 15421.4 1781.80   7
   2   4  22 16647.8 1832.49   1
   2  -4  22 16499.0 1625.58   1
  -2   4  24 544.548 1186.68   1
   2   4  24 2793.10 1634.31   1
   2   4  24-984.996 1405.11   8
  -2   4  24 788.286 1398.99   8
  -2  -4 -24 46.1267 2085.96   4
  -2  -4 -24 221.914 1477.88   7
  -2  -4  24 1388.63 1563.31   8
  -2   4 -24 568.347 1589.87   7
   2  -4  24 27.7177 1424.32   8
   2  -4  24-1521.43 1344.90   1
   2  -4 -24 1641.46 1645.47   7
   2  -4  26 8336.24 1666.80   8
   2  -4  26 8457.25 1589.04   1
  -2  -4  26 5771.35 1764.59   8
   2   4  26 8969.72 1633.79   8
  -2   4 -26 3672.93 1751.02   7
   2   4  26 4938.61 1807.44   1
  -2  -4 -26 9578.65 2504.45   4
  -2   4  26 9303.61 1657.03   8
  -2  -4 -26 3067.02 1764.66   7
   2  -4 -26 6023.08 1888.82   7
  -2   4  26 7163.78 1471.27   1
   2   4  28 1132.56 1605.34   8
  -2   4  28 32.9176 1369.83   1
  -2  -4  28 782.886 1787.87   8
  -2  -4 -28 1932.61 2468.05   4
   2   4  28-2604.18 1859.80   1
  -2  -4 -28 344.285 1843.25   7
   2  -4  28-673.635 1670.20   8
  -2   4 -28-979.599 1817.89   7
  -2   4  28-826.749 1591.68   8
   2  -4 -28-487.818 1856.92   7
   2  -4  28 438.265 1515.19   1
  -2   6   0 109499. 4932.61   2
   2  -6   0 103079. 4934.85   3
  -2   6   0 108307. 4909.50   5
  -2   6  -2 28873.0 1482.85   2
   2  -6  -2 26807.0 1488.59   3
   2  -6  -2 30670.0 1411.25   7
  -2   6   2 28892.9 1434.20   5
  -2   6  -2 28759.1 1431.68   5
  -2   6   2 30550.5 1387.45   8
  -2   6   2 27448.9 1464.31   2
  -2   6   4 9646.13 584.292   1
   2  -6  -4 9822.11 650.796   7
   2  -6  -4 9806.62 714.844   3
  -2   6   4 10010.1 610.726   5
  -2   6  -4 9055.12 601.122   5
  -2   6   4 9847.51 617.599   8
  -2   6  -4 8962.75 723.787   2
  -2   6   4 9314.62 696.243   2
   2  -6   6 2476.25 369.535   8
  -2   6  -6 2438.44 608.160   2
  -2   6   6 2591.99 500.245   8
  -2   6   6 2168.04 431.896   1
  -2   6  -6 2658.42 399.185   5
   2  -6  -6 3053.46 533.588   7
   2  -6   6 2765.76 418.412   1
   2  -6  -6 1972.60 531.779   3
  -2   6  -6 2364.15 392.439   7
  -2   6   6 2319.46 392.636   5
  -2   6   6 1925.75 512.895   2
  -2  -6  -8 23965.7 1762.10   4
   2  -6  -8 29741.0 1592.34   7
  -2   6  -8 28530.6 1498.79   7
   2  -6  -8 30945.2 1545.95   3
   2   6   8 29537.3 1568.51   8
  -2   6   8 28719.3 1483.45   5
  -2   6   8 31839.4 1553.12   2
  -2   6  -8 27934.6 1454.92   5
  -2   6  -8 30440.5 1591.92   2
   2  -6   8 28447.6 1471.45   8
   2  -6   8 30783.1 1509.66   1
  -2   6   8 30143.5 1565.97   8
  -2   6   8 30076.6 1537.98   1
   2  -6 -10 9812.63 935.855   7
   2  -6  10 9685.22 794.886   8
  -2   6 -10 8831.75 638.861   5
   2  -6 -10 8441.12 775.924   3
  -2   6 -10 8752.10 808.484   7
  -2   6  10 8869.13 670.062   5
  -2   6  10 9293.94 799.892   2
  -2   6 -10 9789.09 906.093   2
  -2   6  10 10449.6 878.951   8
  -2   6  10 10300.2 805.415   1
   2  -6  12 176735. 8320.19   8
  -2  -6 -12 192905. 8566.05   4
   2   6  12 188772. 8475.70   1
  -2   6 -12 173830. 8338.08   7
   2   6  12 189449. 8373.88   8
  -2   6  12 179860. 8306.78   5
  -2   6 -12 184116. 8244.12   5
  -2   6  12 177833. 8311.03   2
   2   6  12 183259. 8250.79   5
  -2   6 -12 180206. 8333.34   2
   2  -6 -12 179368. 8305.07   3
   2  -6  12 181600. 8342.90   1
  -2   6 -14 2760.67 505.032   5
   2   6  14 2763.43 546.122   5
   2   6  14 2342.75 1088.39   1
  -2  -6 -14 1683.50 1309.92   4
  -2   6  14 1773.47 911.834   8
   2   6  14 2024.80 826.247   8
  -2   6  14 1421.79 768.900   1
   2  -6 -14 3745.31 857.841   3
   2  -6 -14 2853.75 975.956   7
  -2   6  14 1894.00 743.996   2
   2  -6 -16 1862.06 1097.37   7
   2   6  16 2067.53 509.243   5
   2   6  16 2772.28 927.015   8
  -2   6  16 2702.71 881.793   1
  -2   6  16 2031.64 993.056   8
  -2  -6 -16 3104.73 1496.57   4
   2  -6  16 2708.51 1011.11   8
   2   6  16 2993.63 1232.12   1
  -2   6 -16 2920.83 544.229   5
  -2   6 -16 3359.92 1088.73   7
   2  -6  16 2207.60 946.435   1
  -2   6  16 3073.04 851.713   2
  -2   6 -18-1717.28 1230.17   7
  -2   6  18-1783.00 1030.81   1
  -2   6  18-1646.27 1122.48   8
  -2  -6 -18-1026.21 1602.44   4
   2   6  18-3345.33 1400.96   1
   2  -6 -18-2180.81 1287.56   7
  -2   6  18-1160.94 931.398   2
   2   6  18-2839.53 1111.65   8
  -2   6 -18-426.905 550.149   5
   2  -6  18-2103.73 1070.94   1
   2  -6  20 4306.76 1181.77   1
   2  -6 -20 2494.50 1358.06   7
  -2   6 -20 4065.10 1370.82   7
  -2   6  20 3760.75 1234.32   8
   2   6  20 2041.79 1186.89   8
  -2  -6 -20 534.767 1785.57   4
  -2  -6 -20 2256.83 1270.63   7
   2  -6  20 2339.88 1261.29   8
   2   6  20 1166.02 1432.07   1
  -2   6  20 1062.53 1064.77   1
  -2   6  20 1836.23 1003.03   2
  -2  -6 -22-769.266 1452.20   7
   2  -6  22-2049.77 1335.70   1
  -2   6  22-1219.42 1415.50   8
  -2  -6 -22-580.337 1968.04   4
   2   6  22-1172.09 1290.70   8
   2  -6 -22-4377.32 1722.46   7
   2  -6  22-1300.23 1483.36   8
  -2   6 -22-2552.89 1632.28   7
  -2   6  22-2029.62 1250.92   1
   2   6  22-35.0716 1580.79   1
   2   6  24 14508.6 1985.20   1
  -2  -6 -24 16610.2 1886.63   7
  -2   6  24 16760.5 1810.22   8
  -2   6  24 14396.0 1593.72   1
   2  -6  24 18689.6 1848.20   8
   2  -6 -24 17885.7 1971.44   7
   2   6  24 16025.6 1739.10   8
  -2  -6 -24 17325.8 2484.80   4
  -2   6 -24 15094.8 1904.57   7
   2  -6  24 14535.3 1660.01   1
   2  -6 -28 4684.17 2026.12   7
  -2   6  28 4825.47 1476.93   1
  -2  -6 -28 5139.81 1953.74   7
   2   6  28 5421.71 1692.61   8
   2  -6  28 3768.53 1770.24   8
  -2   6  28 7885.53 1759.72   8
  -2  -6 -28 5611.88 2474.42   4
   2   6  28 2753.32 1823.16   1
  -2   6 -28 4354.12 1922.39   7
   2  -6  28 2407.60 1612.14   1
  -2   8   0 186.907 544.331   2
  -2   8   0 618.407 381.124   5
   2  -8  -2 18383.3 902.463   7
  -2   8   2 17227.6 977.922   5
  -2   8  -2 16933.4 966.110   5
  -2   8   2 16336.0 1071.04   2
  -2   8  -2 16322.0 1104.65   2
  -2   8   2 17485.8 874.005   8
  -2   8   2 17498.5 885.077   1
  -2   8  -4 1926.13 433.605   5
  -2   8   4 2444.11 614.430   2
   2  -8  -4 1955.02 709.458   3
  -2   8  -4 2290.20 698.858   2
  -2   8   4 2034.29 416.904   1
   2  -8  -4 2574.97 490.389   7
  -2   8   4 2182.94 422.094   8
  -2   8   4 1962.81 426.161   5
  -2   8  -6 1624.19 465.408   5
  -2   8  -6 1278.13 755.806   2
   2  -8   6 1169.37 307.844   1
  -2   8   6 1249.55 452.666   5
  -2   8  -6 1553.75 419.958   7
   2  -8  -6 1312.13 716.546   3
   2  -8   6 1387.10 383.073   8
  -2   8   6 1959.58 523.032   8
   2  -8  -6 1771.85 574.307   7
  -2   8   6 1984.05 506.061   1
  -2   8   6 1525.63 660.780   2
  -2   8  -8 3116.33 515.116   5
   2  -8   8 3674.32 547.337   8
  -2   8  -8 2683.17 846.933   2
  -2   8   8 3513.24 649.405   8
  -2   8  -8 3633.65 593.542   7
  -2   8   8 3073.76 725.519   2
   2  -8  -8 4189.18 788.529   3
   2  -8  -8 3125.09 721.844   7
  -2   8   8 3554.32 624.886   1
  -2   8   8 3059.49 537.082   5
   2  -8   8 3957.61 474.949   1
   2  -8  10 164389. 7509.18   1
  -2   8 -10 164599. 7505.51   5
  -2   8 -10 159770. 7618.88   2
   2  -8 -10 167732. 7568.49   3
  -2   8  10 166380. 7574.48   8
   2  -8 -10 160560. 7595.75   7
  -2   8 -10 156488. 7539.48   7
   2  -8  10 165788. 7514.60   8
  -2   8  10 165805. 7520.82   5
  -2   8  10 166984. 7569.97   2
   2   8  10 164367. 7519.45   5
  -2   8  10 164903. 7571.93   1
  -2   8  12 436.611 793.534   2
   2  -8  12-157.620 647.750   1
   2  -8  12-52.2731 723.946   8
  -2   8 -12-212.891 788.200   7
  -2   8 -12 175.323 542.613   5
   2   8  12 732.185 1019.64   1
  -2  -8 -12-429.421 1178.77   4
  -2   8 -12 803.458 988.852   2
   2   8  12 641.570 793.391   8
  -2   8  12 329.788 533.192   5
   2  -8 -12 599.208 806.365   3
   2   8  12 640.839 574.719   5
   2  -8  14 32714.1 1840.70   1
  -2  -8 -14 33751.5 2319.30   4
   2  -8 -14 32104.8 1853.45   3
  -2   8  14 34642.5 1964.67   8
  -2   8  14 33776.5 1762.08   5
   2   8  14 33060.8 1923.48   8
   2  -8 -14 32715.6 2004.85   7
  -2   8 -14 31235.5 1928.13   7
  -2   8  14 33379.7 1882.77   2
  -2   8 -14 35710.0 1746.51   5
   2   8  14 32099.2 2103.44   1
   2   8  14 33983.2 1762.86   5
  -2   8 -14 35120.5 2038.24   2
  -2   8  14 32884.0 1900.61   1
  -2   8  16 323.143 928.056   1
  -2   8  16-446.112 945.049   2
  -2   8 -16 22.7817 664.705   5
  -2   8 -16 211.242 1108.35   7
  -2   8  16 198.006 1045.33   8
   2   8  16-266.259 701.794   5
   2   8  16-1131.68 1261.53   1
   2  -8 -16-1217.42 916.386   3
  -2  -8 -16 440.635 1485.71   4
   2  -8 -16-1137.69 1182.62   7
   2  -8  16-702.629 1019.17   8
  -2   8  16 64.9390 733.131   5
   2   8  16-454.116 981.671   8
   2  -8  16-183.818 906.406   1
  -2   8  18 1205.67 1009.73   2
  -2   8 -18 216.665 724.057   5
  -2   8  18 998.343 1019.60   1
   2   8  18-209.642 628.174   5
  -2  -8 -18-1437.15 1741.18   4
   2   8  18-22.3868 1088.80   8
   2  -8  18-1141.87 1173.81   8
   2   8  18-621.526 1323.15   1
  -2   8 -18 72.2874 1261.79   7
  -2   8  18-509.544 1193.78   8
   2  -8 -18 922.736 1232.76   7
   2  -8  18-271.908 1033.03   1
  -2   8  20 772.742 1094.35   2
  -2   8  20-338.058 1112.95   1
  -2  -8 -20 475.023 1848.16   4
   2  -8 -20-291.221 1385.86   7
   2  -8  20 214.732 1327.15   8
  -2   8  20-106.057 1260.90   8
   2   8  20-899.921 1205.90   8
   2   8  20 33.6184 1517.18   1
  -2  -8 -20 1055.05 1366.92   7
  -2   8 -20 1165.66 1425.49   7
   2  -8  20 605.042 1110.22   1
   2   8  22 2531.71 1341.43   8
   2  -8 -22-4011.64 1700.84   7
  -2   8  22 2447.14 1264.98   1
  -2  -8 -22 3448.60 2161.41   4
  -2   8  22 3545.46 1464.60   8
  -2   8 -22-2285.25 1726.99   7
  -2  -8 -22 4682.27 1587.19   7
   2  -8  22 2302.16 1530.65   8
   2  -8  22 128.344 1343.79   1
   2   8  22 1803.76 1728.62   1
  -2  -8 -24-49.9942 2264.16   4
   2  -8  24 3753.39 1628.94   8
   2   8  24 2630.94 1468.82   8
  -2  -8 -24 4565.99 1688.40   7
  -2   8  24 3314.79 1522.86   8
   2  -8 -24 2113.91 1701.40   7
  -2   8 -24 2525.76 1666.52   7
  -2   8  24 1480.88 1344.26   1
   2  -8  24 3475.41 1343.12   1
   2   8  24 2674.86 1791.06   1
  -2   8  26 19704.8 1825.09   1
   2  -8 -26 17804.4 2137.14   7
   2  -8  26 25060.3 2094.49   8
  -2   8  26 23344.9 2060.69   8
  -2  -8 -26 18642.2 2701.23   4
  -2  -8 -26 20383.9 2166.26   7
   2   8  26 20999.6 1967.02   8
  -2   8 -26 20907.3 2234.81   7
   2   8  26 21023.6 2230.85   1
   2   8  28 490.939 1670.70   8
  -2  -8 -28 3143.74 2587.80   4
   2  -8  28 1033.81 1520.65   1
  -2   8  28 2049.01 1757.74   8
  -2  -8 -28 1182.82 1872.94   7
  -2   8 -28-2009.78 1987.53   7
   2  -8 -28 81.0913 1962.94   7
  -2   8  28 1062.37 1488.03   1
   2   8  28 1797.78 1869.26   1
   2  -8  28 1955.30 1849.52   8
  -2  10   0 25494.5 1382.74   5
  -2  10   0 26300.7 1530.66   2
  -2  10  -2 1558.20 483.907   5
  -2  10   2 1369.20 371.404   1
   2 -10  -2 1528.87 554.389   4
  -2  10   2 1941.65 765.768   2
  -2  10  -2 1906.52 795.287   2
   2 -10  -2 1267.92 374.328   7
  -2  10   2 1515.31 351.491   8
  -2  10   2 1908.73 496.822   5
   2 -10  -4 9709.64 693.364   7
   2 -10  -4 9767.06 848.561   4
  -2  10   4 9396.71 656.260   8
  -2  10  -4 8811.97 741.840   5
  -2  10  -4 8525.83 989.790   2
  -2  10   4 8811.81 932.283   2
  -2  10   4 10005.5 688.284   1
  -2  10  -6 1058.18 574.558   5
  -2  10   6 355.922 844.622   2
  -2  10   6 943.966 600.594   1
   2 -10   6 654.362 430.017   8
  -2  10  -6-108.583 1004.58   2
   2 -10  -6 159.456 639.671   7
  -2  10   6 1196.95 556.428   8
  -2  10   8 22284.9 1326.74   1
   2 -10  -8 19600.7 1332.71   7
  -2  10   8 23207.7 1299.25   8
  -2  10  -8 23518.1 1294.61   5
  -2  10   8 20876.4 1465.75   2
   2 -10   8 22595.9 1236.79   8
  -2  10  -8 22818.5 1569.10   2
  -2  10 -10 2269.38 645.520   5
   2  10  10 2905.92 1092.33   1
   2  10  10 2741.87 672.819   5
  -2  10  10 2668.22 771.821   1
   2 -10  10 3008.14 702.221   8
  -2  10 -10 3381.98 1156.87   2
   2 -10 -10 2862.44 855.927   7
  -2  10 -10 3943.61 998.779   7
  -2 -10 -10 1646.20 1264.77   4
   2  10  10 3025.12 839.008   8
  -2 -10 -12 99361.5 5155.25   4
   2  10  12 109633. 4894.42   8
  -2  10  12 110215. 4878.72   8
   2 -10  12 103700. 4808.64   8
  -2  10 -12 106804. 4888.07   7
   2  10  12 102634. 5027.86   1
  -2  10 -12 101458. 4788.71   5
  -2  10 -12 100317. 4955.41   2
   2 -10  12 93947.4 4761.27   1
   2  10  12 99615.9 4787.58   5
   2  10  14 4190.60 1317.80   1
  -2  10 -14 4403.02 791.219   5
  -2  10  14 3412.43 980.608   1
  -2 -10 -14 2085.06 1525.77   4
   2  10  14 3946.94 999.148   8
   2 -10 -14 4869.22 1126.22   7
   2  10  14 3684.56 811.219   5
  -2  10 -14 2415.40 1024.77   7
  -2  10 -14 4512.20 1344.11   2
  -2  10  14 2582.11 1033.06   8
   2 -10  14 3554.45 772.433   1
   2  10  16 5561.89 877.819   5
  -2  10 -16 7053.23 902.013   5
  -2 -10 -16 7485.72 1779.52   4
   2  10  16 5803.71 1110.85   8
   2 -10  16 5350.11 1149.48   8
   2  10  16 6093.79 1436.64   1
  -2  10  16 7073.88 1249.20   8
   2 -10 -16 5435.46 1290.18   7
  -2  10  16 5745.75 1111.64   1
  -2  10  18 273.135 1228.98   8
   2  10  18-441.676 779.770   5
  -2  10 -18-254.129 837.485   5
  -2  10 -18 909.448 1280.54   7
   2  10  18 445.035 1114.11   8
   2 -10  18-449.114 1226.03   8
   2  10  18-97.5689 1457.56   1
   2 -10 -18 238.945 1368.75   7
   2 -10  18-967.508 993.222   1
  -2 -10 -18 208.646 1827.51   4
  -2  10  18 1042.03 1091.84   1
   2  10  20-527.473 1266.44   8
   2 -10  20-1515.74 1393.90   8
  -2 -10 -20-179.582 1969.81   4
  -2  10  20-1599.02 1362.93   8
   2 -10 -20-3678.97 1639.94   7
   2  10  20 347.380 1613.88   1
  -2  10 -20-2787.58 1532.28   7
   2 -10  20-1186.53 1223.56   1
  -2  10  20-1098.12 1277.51   1
  -2  10  22 5326.06 1361.24   1
   2  10  22 2462.22 1760.03   1
   2  10  22 4326.36 1361.31   8
   2 -10  22 6303.50 1582.23   8
  -2 -10 -22 3981.25 1563.75   7
  -2 -10 -22 1543.47 2239.43   4
   2 -10 -22 7442.21 1633.79   7
  -2  10 -22 8960.26 1705.01   7
   2 -10  22 1242.09 1264.88   1
  -2  10  22 5945.08 1531.59   8
   2  10  24 26312.1 2072.55   8
  -2 -10 -24 22370.4 2898.88   4
  -2 -10 -24 27758.3 2285.77   7
  -2  10  24 31901.6 2232.89   8
  -2  10 -24 24935.3 2358.39   7
   2 -10 -24 27671.7 2352.11   7
   2 -10  24 27505.9 2292.87   8
   2  10  24 28661.6 2464.63   1
  -2  10  24 24612.5 2059.76   1
   2 -10  26 402.113 1431.84   1
   2  10  26 626.251 1946.64   1
   2  10  26 684.249 1601.90   8
  -2 -10 -26-1598.89 2548.43   4
  -2  10  26 780.567 1615.56   8
   2 -10  26 63.9957 1807.15   8
  -2 -10 -26-611.249 1836.56   7
   2 -10 -26-528.046 1878.69   7
  -2  10 -26 1787.34 1935.83   7
  -2  10  26-828.740 1462.77   1
   2  10  28 1699.40 2042.27   1
  -2  10  28 140.593 1644.95   1
  -2  10 -28 365.438 2178.68   7
   2 -12  -2 28499.5 1862.61   4
  -2  12   2 32551.8 1624.33   5
  -2  12  -2 33148.7 1614.99   5
  -2  12   2 25589.8 1459.18   1
  -2  12   4 1011.19 635.593   5
  -2  12  -4 1439.83 601.537   5
   2 -12  -4 789.310 832.082   4
   2 -12  -4 1740.06 550.102   7
  -2  12   4 1388.25 525.330   8
  -2  12   4 1565.39 565.385   1
  -2  12   6 1806.98 645.116   1
  -2  12   6 1055.29 605.606   8
   2 -12  -6 1971.00 650.693   7
   2 -12   6 493.184 454.567   8
  -2  12   6 1635.52 655.004   5
  -2  12   8 922.571 716.394   1
  -2  12   8-1132.94 1063.49   2
  -2  12   8-24.3453 667.567   8
   2 -12  -8-539.646 1008.81   4
   2 -12   8-351.081 629.254   8
   2 -12  -8 243.125 707.678   7
  -2  12   8-242.000 643.349   5
  -2 -12 -10 35342.4 2545.79   4
   2 -12 -10 31476.1 2051.46   3
   2 -12 -10 31113.7 1870.70   7
  -2  12  10 32674.7 2076.16   2
  -2  12  10 34525.6 1828.49   5
   2 -12  10 35130.1 1804.15   8
   2  12  12 13776.5 1251.81   8
  -2  12  12 14705.1 1076.50   5
   2  12  12 11964.8 1506.11   1
  -2 -12 -12 13469.5 1809.97   4
  -2  12  12 12738.9 1189.37   8
   2 -12 -12 13476.6 1505.08   3
   2 -12  12 13366.6 1183.00   8
   2 -12 -12 14264.6 1276.53   7
  -2  12  12 14554.1 1452.33   2
  -2  12  12 10938.3 1199.79   1
  -2 -12 -14 55636.1 3489.36   4
   2 -12 -14 62872.6 3147.27   3
   2 -12 -14 57920.0 3113.16   7
  -2  12  14 61566.5 2956.00   5
   2  12  14 56836.4 3280.17   1
  -2  12  14 62394.1 3074.48   8
  -2  12  14 53190.3 3056.60   1
   2  12  14 59968.8 3084.53   8
  -2 -12 -16-454.506 1780.71   4
   2  12  16 1127.95 1113.28   8
   2 -12  16 4816.91 1175.19   8
   2 -12 -16 2707.47 1331.98   7
  -2  12  16 2487.44 1139.78   1
   2 -12 -16 2542.84 1313.06   3
   2  12  16 130.529 1409.28   1
  -2  12  16 1579.44 825.051   5
  -2  12  16 3673.45 1369.64   2
  -2  12  16 3118.96 1207.43   8
  -2  12  18 541.367 1295.55   8
  -2 -12 -18 2022.94 1927.93   4
   2  12  18 2466.06 1547.39   1
   2 -12  18 65.0857 1316.12   8
   2 -12 -18 523.165 1329.23   3
  -2  12 -18 1428.41 2117.40   7
   2  12  18-24.5784 1176.99   8
  -2  12  18 2700.95 1443.08   2
  -2  12  18 1011.04 868.708   5
   2 -12 -18-378.730 1393.05   7
  -2  12  18 1170.36 1224.28   1
  -2  12  20 2648.27 1494.42   8
  -2  12  20 1318.25 1535.49   2
  -2  12 -20 2721.10 2090.85   7
  -2 -12 -20 1595.41 2166.92   4
   2  12  20 2033.22 1313.09   8
   2 -12 -20 767.946 1418.54   3
   2 -12 -20 4540.01 1615.70   7
   2  12  20 5018.69 1715.85   1
  -2  12  20 3089.25 1371.05   1
  -2  12  20 3903.88 1007.82   5
   2 -12  20 3237.79 1452.71   8
  -2  12  22 31626.8 2183.51   8
  -2 -12 -22 23402.5 2764.92   4
   2 -12  22 26634.9 2194.68   8
   2  12  22 26203.4 2075.09   8
   2 -12 -22 26092.2 2286.85   7
  -2  12 -22 30334.2 2722.68   7
   2  12  22 28513.8 2441.82   1
  -2  12  22 25797.2 2053.48   1
  -2 -12 -22 30085.6 2240.15   7
  -2  12  24-2979.07 1529.02   1
  -2 -12 -24-2767.05 2524.01   4
  -2  12  24-2270.42 1690.88   8
   2 -12  24-3984.92 1775.94   8
  -2  12 -24-6605.46 2415.71   7
  -2 -12 -24-2896.55 1809.51   7
   2 -12 -24-1919.09 1882.19   7
   2  12  24-2054.44 1504.04   8
  -2  12  26 3143.57 1542.05   1
  -2  12  26 6214.32 1763.97   8
   2 -12 -26 5603.48 1982.42   7
  -2 -12 -26 8714.17 2647.97   4
  -2 -12 -26 4831.86 1910.16   7
  -2  12 -26 6313.18 2406.32   7
   2  12  26 5163.72 1676.53   8
   2 -12  26 5530.56 1904.48   8
   2  12  26 7332.82 2034.82   1
  -2  14   0 74084.2 3468.96   1
  -2  14   0 77496.7 3645.23   5
  -2  14   0 75454.4 3799.45   2
  -2  14   2-281.947 657.350   5
  -2  14   2 795.498 1123.18   2
  -2  14  -2 1425.99 1103.22   2
  -2  14  -2 649.291 683.593   5
  -2  14   2-308.951 546.004   1
   2 -14  -4 22797.7 1574.18   4
  -2  14   4 24067.6 1407.63   5
  -2  14  -4 20711.5 1373.90   5
  -2  14   4 19724.6 1638.72   2
  -2  14   4 22472.2 1305.43   1
  -2  14  -4 21542.1 1748.82   2
   2 -14  -4 23489.2 1253.89   7
  -2  14   4 22296.0 1244.03   8
  -2  14   6-406.770 737.547   5
  -2  14  -6 182.354 1247.05   2
   2 -14  -6 240.436 693.034   7
  -2  14   6 48.4446 1152.66   2
  -2  14  -6 370.440 712.350   5
  -2  14   6-815.177 750.758   1
   2 -14  -6 746.099 1091.38   4
  -2  14   6-220.186 666.050   8
   2 -14   8 13268.7 947.709   8
   2 -14  -8 11388.2 1480.33   4
  -2  14   8 10691.7 1430.96   2
   2 -14  -8 11000.3 1054.38   7
  -2  14   8 12178.8 1053.70   5
  -2  14  -8 11383.6 1051.21   5
  -2  14   8 12064.7 1086.60   1
  -2  14   8 12519.6 1008.14   8
  -2  14  -8 12873.5 1595.11   2
   2  14  10 1087.56 878.714   5
   2 -14  10-1080.74 850.115   8
  -2  14 -10 983.310 824.545   5
  -2  14  10-74.3719 1303.62   2
  -2  14 -10-1316.08 1429.53   2
  -2  14  10 545.776 806.174   5
  -2  14 -12 12592.7 1800.37   2
   2 -14 -12 17038.9 1831.44   4
  -2 -14 -12 17146.0 2271.39   4
   2  14  12 14964.5 1249.22   5
   2 -14 -12 18036.9 1797.74   3
   2 -14 -12 16760.0 1418.60   7
   2  14  12 16539.9 1722.36   1
  -2  14  12 17188.5 1254.73   5
  -2  14 -12 14973.4 1249.46   5
  -2  14  12 16145.3 1727.76   2
  -2  14  12 14957.8 1328.29   8
  -2  14  12 14758.9 1371.21   1
   2 -14  12 15200.8 1267.60   8
   2  14  14 10386.3 1371.57   8
  -2  14  14 11567.6 1328.78   8
   2 -14 -14 14584.8 1884.99   4
  -2  14  14 13978.5 1175.43   5
  -2  14  14 10061.7 1686.86   2
   2 -14 -14 13122.9 1439.46   7
   2  14  14 11074.7 1654.81   1
   2 -14 -14 12058.9 1670.25   3
  -2  14 -14 12434.2 1212.67   5
   2  14  14 13252.6 1216.29   5
  -2 -14 -14 11667.0 2155.22   4
  -2  14  14 13083.3 1398.96   1
   2  14  16 31405.2 1869.40   5
  -2 -14 -16 29047.2 2658.90   4
   2  14  16 26926.3 2311.35   1
   2  14  16 30234.3 2015.91   8
   2 -14 -16 29619.1 2204.62   3
   2 -14 -16 30530.0 2121.36   7
  -2  14  16 31440.1 1832.32   5
  -2  14 -16 33732.4 1896.32   5
  -2  14  16 28139.5 2273.11   2
   2 -14  16 28701.8 2013.71   8
  -2  14  16 28533.0 2004.63   8
  -2  14  16 31139.4 2051.12   1
  -2  14 -18-551.325 1087.62   5
   2  14  18-4044.76 1836.99   1
   2 -14 -18-2930.45 1626.36   7
  -2  14  18-1646.46 1482.92   8
   2 -14  18-3801.03 1494.56   8
  -2 -14 -18-5989.48 2331.26   4
   2 -14 -18-3330.49 1680.60   3
   2 -14  20 17010.9 1789.02   8
  -2  14  20 13105.4 1957.95   2
  -2 -14 -20 18178.8 2519.75   4
   2  14  20 17751.8 2018.94   1
  -2  14  20 16198.8 1780.54   8
   2 -14 -20 15404.2 1921.29   7
  -2  14  20 17541.0 1391.05   5
   2  14  20 17274.7 1693.54   8
   2 -14 -20 17034.1 1833.12   3
  -2  14  20 17772.8 1764.55   1
   2  14  22-2186.83 1882.40   1
  -2  14  22-1548.08 1560.98   1
  -2  14  22-3995.01 1669.75   8
   2  14  22-1814.76 1547.70   8
   2  14  24 9503.01 1663.53   8
  -2 -14 -24 4848.88 2612.40   4
   2 -14 -24 7023.67 1943.03   7
  -2 -14 -24 10058.5 1921.44   7
  -2  14  24 7435.18 1769.63   8
   2  14  24 7087.93 2034.54   1
  -2  14  24 8712.02 1725.70   1
  -2  16   0-468.300 750.917   5
  -2  16   0-175.930 573.602   1
  -2  16   0 767.643 1270.63   2
  -2  16   2 54951.5 2680.56   1
  -2  16   2 57860.7 2826.05   5
  -2  16  -2 58068.5 2821.78   5
  -2  16   2 50130.2 3033.54   2
  -2  16  -2 51335.0 3074.39   2
  -2  16   4 402.860 808.232   5
  -2  16  -4 904.236 803.656   5
  -2  16   4 1784.70 1269.30   2
  -2  16  -4-755.851 1362.75   2
  -2  16   4 82.5539 739.983   1
  -2  16   6-620.467 862.896   5
  -2  16  -6 597.392 825.666   5
   2 -16  -6-3946.84 1440.08   4
  -2  16   6-983.728 780.484   8
  -2  16   6-1561.60 1415.96   2
  -2  16   6-372.724 875.463   1
  -2  16  -6-2038.92 1518.12   2
   2 -16  -6-1869.04 831.167   7
  -2  16  -8 761.598 857.480   5
   2 -16  -8-1711.49 1512.46   4
  -2  16   8-1709.25 909.956   8
   2 -16   8-2223.02 843.435   8
   2 -16  -8-1566.54 969.480   7
  -2  16  -8-1973.46 1547.55   2
  -2  16   8-106.003 912.027   5
   2 -16 -10 14980.6 1895.75   4
   2 -16  10 18954.0 1327.78   8
  -2  16  10 18643.8 1399.61   5
  -2  16 -10 18060.7 1387.80   5
   2  16  10 18214.2 1404.14   5
  -2  16  10 16956.4 1883.70   2
  -2  16 -10 16987.1 1937.91   2
  -2  16 -12 522.645 1007.04   5
  -2  16  12 1625.22 1644.97   2
   2  16  12 20.9185 1014.41   5
  -2  16  12 108.140 1130.34   1
   2  16  12 380.789 1447.08   1
   2 -16  12-663.249 1050.21   8
   2 -16 -12 1154.56 1168.09   7
  -2  16  12-17.7529 1048.99   8
   2 -16 -12-451.705 1677.11   4
  -2  16 -12 98.5841 1736.83   2
  -2  16  12 1703.51 1016.58   5
   2 -16 -14 18372.4 2035.41   3
  -2 -16 -14 15172.2 2592.67   4
  -2  16  14 14619.3 1514.57   8
  -2  16  14 15797.3 2024.70   2
   2 -16 -14 17712.3 2166.06   4
   2  16  14 17182.1 1912.14   1
  -2  16  14 17786.3 1425.08   5
  -2  16 -14 16806.7 1413.70   5
   2  16  14 16937.6 1440.27   5
  -2  16  14 14870.0 1555.07   1
   2 -16 -14 18462.5 1675.98   7
  -2  16 -16-982.777 1107.31   5
   2  16  16-2233.56 1246.78   5
   2 -16 -16-4773.57 2147.22   4
  -2  16  16-3047.41 1466.14   8
   2 -16 -16-3459.71 2004.90   3
  -2  16  16-844.571 1418.78   1
  -2  16  16-1240.46 1104.55   5
  -2 -16 -16-4509.45 2492.35   4
  -2 -16 -18 617.979 2262.69   4
   2  16  18-568.409 1183.74   5
  -2  16 -18-426.689 1122.85   5
   2  16  18 1507.56 1377.12   8
  -2  16  18-1176.85 1436.33   1
   2  16  18 980.082 1865.76   1
   2 -16 -18 2693.64 1636.28   7
   2 -16 -18-805.728 2149.16   4
   2 -16 -18-434.320 1777.46   3
  -2  16  18 193.362 1055.50   5
  -2  16  18-24.5799 1411.60   8
  -2  16  18 2025.17 1815.62   2
  -2 -16 -20-4232.12 2564.33   4
   2  16  20-2569.00 1528.08   8
  -2  16  20-209.125 1934.18   2
   2 -16 -20-880.202 2384.20   4
  -2  16  20 543.939 1091.25   5
   2  16  20 782.947 1864.01   1
  -2  16  20-991.679 1511.05   1
   2 -16 -20-3344.85 1881.83   7
  -2  16  20-1770.04 1559.95   8
   2  16  22 10213.6 1653.45   8
  -2 -16 -22 7285.75 2607.81   4
   2 -16 -22 7376.75 2449.59   4
   2 -16 -22 7260.80 1991.65   7
   2  16  22 8136.45 2001.31   1
  -2  16  22 6263.98 1635.66   1
  -2  16  22 6147.11 1645.33   8
   2  16  24 1463.14 1612.53   8
  -2 -16 -24-1322.18 2604.74   4
  -2 -16 -24-2525.68 1911.36   7
   2 -16 -24-1242.01 2065.44   7
   2 -16 -24-3231.86 2616.82   4
   2  16  24 347.920 1992.72   1
  -2  16  24-2575.22 1659.17   1
  -2  16  24-1541.31 1690.93   8
  -2  18   0 74094.1 3579.87   5
  -2  18   0 66388.5 3873.06   2
  -2  18   2 5171.96 972.033   5
  -2  18  -2 5017.66 969.018   5
  -2  18   2 4639.49 887.438   1
  -2  18   2 3838.18 1596.64   2
  -2  18  -2 4703.74 1635.22   2
  -2  18  -4 13987.6 1882.54   2
  -2  18   4 16430.8 1316.07   5
  -2  18  -4 16655.2 1293.07   5
  -2  18   4 16120.7 1228.77   1
  -2  18   4 16087.8 1834.08   2
  -2  18   6 612.768 938.974   5
   2 -18  -6 2870.27 2096.62   4
  -2  18   6 1527.18 1558.29   2
  -2  18  -6 2416.19 1578.94   2
  -2  18   6 648.326 953.925   1
  -2  18  -6 1621.54 922.292   5
  -2  18   8 3940.45 1017.91   5
  -2  18  -8 4567.17 984.476   5
  -2  18   8 3097.91 1670.00   2
  -2  18  -8 5086.12 1784.83   2
  -2  18   8 3940.15 1057.29   1
   2 -18  -8 4776.47 1065.49   7
  -2  18 -10-882.491 1005.40   5
   2 -18 -10 31.6348 1703.39   4
  -2  18  10 317.917 1669.85   2
  -2  18 -10 1270.81 1865.98   2
  -2  18  10 1065.36 1130.36   1
  -2  18  10-673.953 1090.83   8
  -2  18  10 673.277 1056.50   5
  -2  18  12 10606.5 1419.78   1
   2  18  12 9419.36 1335.81   5
   2  18  12 8875.10 1792.83   1
   2 -18 -12 8591.67 2081.86   4
  -2  18  12 7966.12 1361.37   8
  -2  18 -12 1846.08 2131.47   2
  -2  18  12 13873.3 1384.28   5
  -2  18 -12 14410.1 1310.39   5
  -2  18  12 3635.64 1970.08   2
   2 -18 -12 11357.0 1498.48   7
  -2  18 -14-653.256 1126.34   5
   2  18  14 1166.82 1144.84   5
  -2  18  14 1261.38 1357.78   1
  -2  18  14 807.090 1988.14   2
   2 -18 -14 1021.68 2036.50   4
  -2  18  14 351.791 1304.71   8
   2 -18 -14 678.000 1476.13   7
  -2  18  14 217.618 1136.16   5
   2  18  14-461.430 1684.12   1
  -2  18 -16 5136.69 1227.22   5
   2  18  16 2402.53 1231.62   5
   2 -18 -16 5585.01 2210.44   4
  -2 -18 -16 5335.05 2740.08   4
  -2  18  16 3453.85 1950.59   2
  -2  18  16 2786.70 1388.94   8
   2 -18 -16 1986.71 1550.06   7
   2 -18 -16 3871.64 2038.82   3
  -2  18  16 2987.62 1453.86   1
   2  18  16 3078.34 1918.98   1
  -2  18  16 2513.22 1206.91   5
   2  18  18-1367.10 1336.39   5
  -2  18 -18 316.242 1256.25   5
  -2 -18 -18-2575.41 2709.21   4
  -2  18  18-2434.88 1490.14   8
   2  18  18-2926.46 2023.85   1
   2 -18 -18-4312.02 1866.74   7
   2 -18 -18-4418.45 2412.73   4
  -2  18  18-714.505 1189.04   5
  -2  18  18-1621.84 1510.85   1
   2 -18 -20 1080.41 2469.92   4
  -2 -18 -20 818.305 2696.08   4
  -2  18  20 214.483 1508.52   8
   2  18  20 2949.25 1989.55   1
   2 -18 -20 1023.15 1823.57   7
  -2  18  20-1272.66 1591.56   1
   2 -18 -20-656.859 1886.73   3
  -2  18  20 2923.02 2075.41   2
   2  18  20 615.440 1530.04   8
  -2  18  20 1951.48 1188.05   5
  -2  18  22 1349.31 1632.65   8
   2 -18 -22-72.4995 1992.17   7
  -2 -18 -22-2075.42 2628.74   4
  -2  18  22 1826.47 1649.16   1
   2 -18 -22 1586.73 2625.92   4
   2  18  22 894.412 2008.00   1
   2  18  22 1168.13 1614.08   8
  -2  20   0-1105.50 983.000   5
  -2  20   0 34.8741 1689.05   2
  -2  20   2 22583.8 1639.56   5
  -2  20  -2 25906.0 1654.86   5
  -2  20   2 21267.1 2209.19   2
  -2  20  -2 22691.1 2245.18   2
  -2  20   4 2905.17 1060.66   5
  -2  20  -4 4002.38 1034.00   5
  -2  20   4 1295.63 1712.88   2
  -2  20  -4 2260.68 1726.54   2
  -2  20   6 1057.61 1044.81   5
  -2  20  -6 2105.25 1040.17   5
  -2  20   6 3459.86 1735.59   2
  -2  20  -6 1031.73 1796.22   2
  -2  20   8 254.058 1173.72   5
  -2  20  -8 1470.20 1105.75   5
  -2  20  -8 4688.20 2060.72   2
  -2  20   8 1369.88 1863.65   2
  -2  20 -10 8324.58 1274.03   5
  -2  20  10 7926.32 1360.66   8
  -2  20  10 7238.97 1988.10   2
   2 -20 -10 8989.87 1380.35   7
   2 -20 -10 8382.23 2119.87   4
  -2  20 -10 6139.96 2222.57   2
  -2  20  10 11477.8 1382.28   5
  -2  20  10 8324.21 1374.41   1
  -2  20 -12 1424.59 1173.52   5
   2  20  12 1622.07 1209.52   5
   2  20  12-308.150 1682.88   1
   2 -20 -12-2411.39 2056.98   4
  -2  20  12 596.890 1891.35   2
   2 -20 -12 2473.12 1392.14   7
  -2  20  12 2423.54 1322.61   8
  -2  20  12 1635.51 1253.99   5
  -2  20  12 387.058 1342.83   1
  -2  20  14 19994.0 1734.42   8
   2 -20 -14 23938.9 2542.51   4
  -2  20  14 13924.5 2361.49   2
   2 -20 -14 20910.6 1894.44   7
   2  20  14 18312.2 2205.73   1
  -2  20  14 21897.1 1731.38   5
  -2  20 -14 20456.5 1674.17   5
   2  20  14 19271.0 1704.91   5
  -2  20  14 18416.5 1785.07   1
   2  20  18 267.599 1363.16   5
  -2  20 -18 1462.34 1306.27   5
  -2  20  18 1190.76 1563.99   1
  -2 -20 -18 4298.59 3112.05   4
   2  20  18 902.800 2005.57   1
  -2  20  18-1188.64 2097.44   2
   2 -20 -18 215.119 1762.69   7
   2 -20 -18-2898.34 2194.45   3
   2 -20 -18 512.032 2359.59   4
  -2  20  18-932.819 1434.18   8
  -2  20  18 1431.27 1292.07   5
   2  20  20 844.351 1680.22   8
   2 -20 -20 755.710 2544.49   4
  -2  20  20-2260.97 1683.44   1
  -2  20  20-37.1686 2145.30   2
  -2  20  20 784.320 1521.80   8
   2 -20 -20 1291.30 1931.43   7
   2  20  20 1695.61 2022.84   1
   2 -20 -20 95.2880 2096.21   3
  -2 -20 -20 132.971 2858.33   4
  -2  20  20 709.414 1303.05   5
  -2  22   0 6451.28 2063.68   2
  -2  22   0 10870.9 1275.39   5
  -2  22   2 50.6595 1067.94   5
  -2  22  -2 204.286 1096.92   5
  -2  22   2-38.3000 1903.71   2
  -2  22  -2 1008.77 1917.92   2
  -2  22   4 3211.96 1145.57   5
  -2  22  -4 3447.45 1136.80   5
  -2  22   4 2513.39 1930.40   2
  -2  22  -4 2688.61 1999.39   2
  -2  22   6-919.828 1149.71   5
  -2  22  -6-286.013 1106.44   5
  -2  22   6 38.5451 1882.09   2
  -2  22   8 1303.96 1167.89   5
  -2  22  -8 733.995 1117.76   5
  -2  22   8-577.223 1962.62   2
  -2  22  -8-538.026 2107.79   2
  -2  22  10 1523.71 1293.84   5
  -2  22 -10 3625.33 1198.06   5
  -2  22 -10 645.986 2128.37   2
  -2  22  10-468.292 2062.03   2
  -2  22  12 27237.3 1928.70   5
  -2  22 -12 25213.8 1831.34   5
  -2  22 -14-464.799 1285.51   5
   2  22  14-797.933 1334.15   5
   2  22  14 1954.66 1950.65   1
  -2  22  14 399.742 2138.90   2
  -2  22  14-1001.63 1418.93   5
  -2  22 -16 1517.33 1318.34   5
   2  22  16 2286.16 1423.60   5
   2  22  16 3069.15 1998.08   1
  -2  22  16 2014.73 2303.90   2
  -2  22  16 1412.76 1374.35   5
   2  22  18-1397.28 1449.35   5
  -2  22 -18 247.266 1343.74   5
   2 -22 -18-1790.34 2574.63   4
  -2  22  18-1295.75 2415.03   2
   2  22  18-2120.61 2128.38   1
   2 -22 -18-3211.25 1965.57   7
   2 -22 -18-5126.83 2515.79   3
  -2  22  18 29.3693 1416.43   5
  -2  24   0 217.618 1106.90   5
  -2  24   0 41.5938 2041.57   2
  -2  24   2 4601.55 1227.98   5
  -2  24  -2 3038.78 1187.76   5
  -2  24   2 1535.79 2127.09   2
  -2  24  -2 3380.76 2049.89   2
  -2  24   4-792.896 1162.05   5
  -2  24  -4-1464.07 1213.31   5
  -2  24   4 167.118 2132.64   2
  -2  24  -4-85.8840 2030.63   2
  -2  24  -6-250.482 1213.24   5
  -2  24  -6-2538.84 2188.72   2
  -2  24   6-2206.14 2158.32   2
  -2  24   6 111.488 1225.29   5
  -2  24  10 18876.7 1723.59   5
  -2  24 -10 20108.2 1689.99   5
  -2  24 -12-779.747 1291.59   5
  -2  24  12-85.0479 2240.28   2
  -2  24  12 1083.27 1346.98   5
  -2  24 -14 5369.12 1424.72   5
   2  24  14 5739.90 1472.99   5
  -2  24  14 7560.52 2406.90   2
  -2  24  14 5146.79 1582.70   5
  -2  26   0 5254.58 1326.12   5
  -2  26   0 3198.84 2291.79   2
  -2  26  -2 136.834 2240.24   2
  -2  26   2 86.5812 1211.48   5
  -2  26  -2 29.2226 1297.75   5
  -2  26   4 2087.56 1312.96   5
  -2  26  -4 1493.13 1301.84   5
  -2  26  -4-1526.78 2206.79   2
  -2  26   4 4239.91 2919.67   2
  -2  26   6 88.2559 1255.81   5
  -2  26  -6-2864.94 1339.19   5
  -2  26   6-44.9634 2273.09   2
  -2  26  -6 757.926 2271.63   2
  -2  26   8 7687.52 1442.12   5
  -2  26  -8 7034.14 1414.84   5
  -2  26   8 5563.33 2378.71   2
  -2  26  -8 4830.96 2421.56   2
  -2  26  10-1886.24 1427.40   5
  -2  26 -10-2361.93 1472.17   5
  -2  26  10-3108.68 2583.89   2
   3  -1   7 5792.86 558.613   8
  -3   1  -7 7099.18 799.343   4
  -3  -1  -7 6425.58 859.426   4
   3   1   9 3648.20 827.092   1
   3  -1   9 3127.41 789.136   1
   3   1   9 3384.51 586.086   8
  -3  -1  -9 3365.82 861.740   4
  -3   1  -9 4409.02 853.562   4
   3  -1   9 3155.43 598.041   8
   3  -1  11-1157.84 831.733   1
  -3   1 -11 833.147 927.402   4
   3  -1  11 26.4171 618.976   8
   3   1  11-83.0605 842.304   1
  -3  -1 -13-558.489 1094.32   4
   3   1  13 616.367 728.419   8
  -3   1 -13 635.666 331.052   2
   3   1  15 29186.6 1732.35   8
  -3  -1 -15 30695.4 2111.23   4
  -3   1 -15 30536.3 2077.03   4
   3   1  15 29131.8 1918.63   1
   3  -1  15 31835.3 1923.92   1
   3  -1  15 30095.5 1731.67   8
  -3  -1 -17 51565.4 3118.21   4
  -3   1 -17 54717.6 3085.89   4
   3   1  17 56242.9 2797.25   8
  -3   1 -17 57296.7 2851.36   7
   3  -1  17 55700.2 2782.95   8
   3   1  17 55687.6 2981.20   1
   3  -1  17 53594.4 2933.48   1
  -3   1  17 52752.3 3002.84   8
  -3  -1 -19 30340.5 2533.53   4
  -3   1 -19 31092.6 2476.78   4
   3   1  19 34327.8 2099.06   8
  -3   1  19 36997.7 2367.06   8
  -3  -1 -19 36908.4 2203.72   7
  -3   1 -19 36493.1 2196.31   7
   3   1  19 35815.4 2349.62   1
   3  -1  19 35163.9 2326.73   1
   3  -1  19 34729.2 2104.45   8
   3  -1  21 10440.5 1600.80   1
  -3  -1 -21 11880.3 1979.69   4
  -3   1 -21 10406.9 1922.72   4
  -3   1  21 9512.17 1644.94   8
   3   1  21 11898.5 1385.86   8
  -3  -1 -21 10611.2 1482.05   7
  -3   1 -21 11055.0 1512.12   7
   3  -1 -21 14378.2 2525.35   7
   3  -1  21 9753.61 1367.34   8
   3   1  21 9796.35 1667.49   1
   3   1  23-1338.73 1668.13   1
   3  -1  23-2792.04 1619.95   1
   3  -1  23 1276.42 1388.29   8
  -3  -1 -23-626.585 1506.84   7
   3   1  23-757.940 1358.27   8
  -3  -1 -23 660.526 2058.96   4
  -3   1  23-2598.51 1604.29   8
   3   1  25 255.779 1393.62   8
   3   1  25 109.288 1649.20   1
   3  -1  25 1819.64 1477.69   8
  -3  -1 -25-1391.59 2247.64   4
  -3   1  25 421.676 1618.06   8
  -3  -1 -25-587.206 1592.02   7
  -3   1 -25 293.973 1645.43   7
   3  -1 -25 3542.54 2603.65   7
   3  -1  25 768.328 1642.10   1
  -3   1 -25 990.537 2177.69   4
   3   1  27 834.972 1738.07   1
   3  -1  27 1323.27 1619.99   8
  -3  -1 -27 1510.25 2355.38   4
  -3   1 -27-617.986 2322.09   4
  -3   1  27 2770.94 1768.32   8
   3  -1  27 2967.24 1721.61   1
  -3  -1 -27 144.111 1805.90   7
  -3   1 -27-1723.93 1899.33   7
   3   1  27 644.188 1559.60   8
   3  -1 -27 1056.29 2791.78   7
   3   1  29 799.948 1838.64   1
   3  -1  29 363.481 1689.75   8
  -3  -1 -29 2419.33 2520.41   4
  -3   1 -29 3300.68 2513.23   4
  -3  -1 -29-78.5706 1966.05   7
  -3   1 -29 2473.87 1952.48   7
   3  -1  29 2011.00 1803.48   1
   3   1  29 1544.20 1650.11   8
   3  -1 -29 2315.82 3142.42   7
   3  -3   5 138845. 6321.92   3
   3  -3   7 21082.1 1300.84   1
  -3   3  -7 23307.4 1346.26   4
   3  -3   7 21559.9 1169.79   8
   3  -3   7 22700.8 1137.63   3
   3   3   9 28649.5 1643.13   8
  -3  -3  -9 26342.5 1881.87   4
  -3   3  -9 32089.5 1801.14   4
   3  -3   9 31790.7 1617.94   8
   3  -3   9 31317.5 1530.20   3
  -3   3  -9 33493.9 1561.05   2
   3  -3   9 32477.5 1738.50   1
  -3   3 -11 921.737 995.024   4
   3  -3  11 576.118 887.287   1
   3  -3  11 1112.35 668.331   8
  -3   3 -11-375.611 551.653   2
  -3   3  13 6515.68 1045.21   8
  -3  -3 -13 5759.43 1213.94   4
   3   3  13 4803.69 1081.90   1
   3  -3 -13 7621.07 1466.51   7
  -3   3 -13 5895.47 630.528   2
   3   3  13 5825.19 825.531   8
  -3  -3 -15 24813.2 1916.91   4
  -3   3 -15 24269.8 1792.26   4
   3  -3  15 24674.5 1491.80   8
  -3   3 -15 24137.3 1543.29   7
   3  -3 -15 28604.8 1927.16   7
  -3   3  15 23878.8 1698.79   8
   3   3  15 23432.4 1734.86   1
  -3   3 -15 20703.1 1253.71   2
   3  -3  15 24946.0 1675.57   1
   3   3  15 23034.1 1498.99   8
  -3   3 -17 11975.9 1531.16   4
  -3   3  17 11741.0 1136.89   1
   3   3  17 11820.0 1152.76   8
  -3  -3 -17 9076.02 1667.97   4
  -3   3 -17 11528.2 1259.56   7
   3  -3 -17 13986.6 1624.74   7
   3   3  17 10599.2 1441.23   1
  -3   3 -17 8781.64 796.166   2
   3  -3  17 13271.9 1398.18   1
  -3   3  17 13383.5 1379.44   8
   3  -3  17 12573.8 1189.09   8
  -3   3  19 24264.4 1839.91   8
  -3   3  19 24543.2 1665.67   1
  -3  -3 -19 21553.0 2198.28   4
  -3   3 -19 21212.3 2030.38   4
   3   3  19 21366.0 1648.93   8
   3  -3  19 25024.4 1667.32   8
   3  -3 -19 24127.3 2087.44   7
  -3   3 -19 23329.1 1765.39   7
   3   3  19 22717.6 1906.37   1
   3  -3  19 21745.4 1827.98   1
  -3   3  21 15782.3 1493.60   1
   3  -3  21 18249.6 1586.55   8
  -3   3  21 16160.1 1676.90   8
  -3   3 -21 15238.0 2049.42   4
  -3  -3 -21 19401.2 1686.33   7
  -3   3 -21 17162.5 1679.70   7
  -3  -3 -21 12739.3 2118.58   4
   3  -3 -21 17355.1 2018.42   7
   3   3  21 17305.9 1552.40   8
   3   3  21 12752.6 1780.93   1
   3  -3  21 16720.1 1734.29   1
   3   3  23 3422.63 1344.56   8
  -3  -3 -23 91.5481 2082.51   4
   3  -3  23 26.0332 1397.46   8
   3  -3  23 343.920 1535.61   1
  -3   3 -23 1009.97 1506.42   7
  -3  -3 -23 1031.85 1487.72   7
   3  -3 -23 1171.91 1894.18   7
  -3   3  23 1036.09 1552.33   8
  -3   3  23 918.806 1221.34   1
  -3   3 -23 84.0812 1962.58   4
   3   3  23 788.235 1638.47   1
  -3   3  25-557.615 1243.09   1
   3   3  25 75.0405 1710.92   1
   3   3  25-2235.40 1370.19   8
   3  -3  25-1111.98 1478.31   8
  -3   3 -25 1300.83 2084.81   4
  -3   3  25 2397.07 1653.10   8
  -3  -3 -25-66.0895 1616.02   7
  -3   3 -25-957.132 1656.68   7
   3  -3 -25 45.3098 1959.98   7
  -3  -3 -25 492.477 2232.71   4
   3  -3  25 336.227 1565.47   1
  -3   3  27 525.248 1426.16   1
  -3   3 -27-255.151 2380.15   4
   3   3  27 1538.60 1813.62   1
   3  -3  27-185.695 1626.89   8
  -3   3 -27 762.018 1805.85   7
   3   3  27 1808.28 1536.26   8
  -3  -3 -27 1381.31 2416.13   4
  -3   3  27 527.785 1720.65   8
  -3  -3 -27 787.947 1758.30   7
   3  -3  27 106.826 1649.09   1
   3  -3 -27 1971.13 2166.59   7
   3   3  29 733.754 1928.27   1
   3   3  29-851.568 1649.15   8
   3  -3  29-99.9330 1724.79   8
  -3  -3 -29-1484.47 2621.70   4
  -3   3 -29-168.072 2671.55   4
  -3  -3 -29 39.2332 1931.98   7
  -3   3 -29 1531.78 1999.41   7
   3  -3 -29 3287.80 2367.54   7
   3  -3  29-3514.88 1822.67   1
  -3   3  29-782.593 1449.21   1
   3  -5  -1-54.4964 367.224   3
   3  -5   1 215.651 380.467   3
  -3   5   1 452.689 298.570   5
  -3   5  -1 312.125 281.248   5
  -3   5  -1 389.418 390.132   2
   3  -5   3 18052.2 1009.37   3
   3  -5  -3 18781.0 988.943   3
  -3   5  -3 17878.6 1019.97   2
  -3   5   3 18074.5 986.613   5
  -3   5  -3 17734.9 963.614   5
  -3   5  -5 2500.21 590.706   4
   3  -5  -5 2734.95 471.399   3
   3  -5   5 2146.23 517.340   3
  -3   5   5 2074.03 427.954   5
  -3   5  -5 2564.97 374.434   5
  -3   5  -5 1754.51 506.967   2
  -3   5  -7 86891.5 4138.84   4
   3  -5   7 88827.2 4052.20   8
  -3   5   7 96271.6 4216.40   8
   3  -5   7 88638.5 4076.07   3
   3  -5  -7 83731.6 4103.76   3
  -3   5  -7 85550.7 4048.86   5
   3  -5   7 88670.9 4111.49   1
  -3   5  -9 4051.58 657.075   2
   3  -5   9 4601.45 623.336   8
  -3   5  -9 4503.97 872.506   4
   3  -5   9 4684.82 761.054   1
   3  -5   9 5221.34 649.432   3
   3  -5  -9 6554.48 1127.01   7
  -3   5  -9 4384.92 463.546   5
  -3   5   9 3749.71 810.070   8
  -3   5 -11 2217.82 823.771   2
  -3  -5 -11 7026.81 1263.45   4
  -3   5 -11 2461.90 1094.29   4
  -3   5 -11 3391.56 794.088   7
   3   5  11 3166.17 866.511   8
   3  -5  11 4706.62 747.920   8
   3  -5  11-1070.93 1169.12   1
  -3   5 -11 5295.14 530.780   5
   3   5  13-553.628 1084.85   1
  -3   5  13 746.725 703.244   1
  -3  -5 -13-31.6023 1244.89   4
  -3   5 -13 145.393 753.090   2
  -3   5  13 1066.01 892.323   8
  -3   5 -13-219.604 751.148   7
   3   5  13 1100.21 794.580   8
   3  -5  13 348.666 606.195   3
   3  -5 -13-936.149 1025.89   7
  -3   5 -13 95.7648 401.748   5
   3  -5  13 398.107 868.476   1
  -3  -5 -15 5413.84 1516.63   4
   3   5  15 5623.69 1279.40   1
   3  -5  15 6391.88 941.300   8
  -3   5 -15 5058.15 893.071   2
  -3   5  15 4756.12 896.270   1
  -3   5  15 4655.95 1053.65   8
   3   5  15 5530.49 964.807   8
   3  -5  15 5745.56 707.372   3
   3  -5 -15 5160.17 1190.29   7
  -3   5 -15 5282.64 512.672   5
  -3   5  17 17547.9 1357.65   1
   3  -5  17 16899.1 1031.77   3
  -3   5  17 19642.8 1534.82   8
  -3  -5 -17 11062.9 1943.99   4
   3   5  17 13096.7 1626.91   1
  -3   5 -17 18089.2 1464.62   7
  -3   5 -17 18249.2 920.230   5
   3   5  17 14116.7 953.972   5
   3  -5  17 18202.9 1393.64   8
  -3   5 -17 15219.5 1264.86   2
   3   5  17 15475.4 1386.84   8
   3  -5 -17 15846.5 1640.49   7
   3  -5  17 18882.0 1527.18   1
  -3   5  19 17923.8 1439.39   1
   3   5  19 18375.6 1506.00   8
   3  -5  19 17844.4 1520.33   8
  -3  -5 -19 13948.5 2075.79   4
  -3   5 -19 18033.3 1594.85   7
   3  -5 -19 15968.0 1750.13   7
   3   5  19 16518.3 1762.41   1
   3  -5  19 18494.6 1619.65   1
  -3   5  19 16256.2 1592.28   8
   3   5  21 12325.2 1428.21   8
  -3   5  21 8371.75 1327.09   1
  -3  -5 -21 12447.5 2086.14   4
  -3  -5 -21 12917.9 1584.40   7
  -3   5 -21 14326.9 1618.72   7
   3  -5  21 11925.7 1561.30   1
   3  -5 -21 8930.46 1726.91   7
   3   5  21 8348.77 1717.09   1
   3  -5  21 14912.8 1515.55   8
  -3   5  21 13044.5 1542.31   8
  -3   5  23-380.412 1193.98   1
  -3  -5 -23 705.805 2126.01   4
  -3   5  23 30.3251 1450.23   8
   3   5  23 636.181 1330.57   8
  -3  -5 -23 1911.54 1483.45   7
  -3   5 -23 1165.49 1600.65   7
   3  -5  23 1192.33 1443.26   1
   3  -5 -23 940.346 1676.55   7
   3  -5  23 1512.15 1483.98   8
   3   5  23 2081.62 1690.95   1
  -3   5  25 1643.43 1285.31   1
   3  -5  25-1260.27 1557.79   8
   3   5  25 28.5842 1362.22   8
  -3   5  25 2450.04 1587.87   8
  -3  -5 -25-868.887 1630.80   7
  -3   5 -25 624.497 1670.89   7
   3  -5 -25-39.5496 1798.09   7
   3  -5  25 923.194 1511.51   1
  -3  -5 -25 50.6224 2299.14   4
   3   5  25-309.339 1799.10   1
   3   5  27 243.601 1907.25   1
   3   5  27 981.471 1562.22   8
   3  -5  27 1799.17 1624.99   8
  -3   5  27 168.694 1358.01   1
  -3   5  27 1095.07 1663.92   8
  -3   5 -27 4688.57 1858.38   7
  -3  -5 -27 72.2126 1821.92   7
   3  -5 -27 43.0038 1848.51   7
  -3  -5 -27 216.649 2329.35   4
   3  -5  27-1854.04 1635.47   1
   3  -5  29-1562.84 1871.77   1
   3  -5  29-1974.37 1903.97   8
   3   5  29-42.3282 2139.96   1
  -3  -5 -29 1048.67 2127.16   7
  -3   5 -29 1206.43 2069.49   7
  -3   5  29-323.160 1650.96   1
   3  -5 -29-6327.54 2526.87   7
   3  -7  -1 2535.74 574.424   3
   3  -7   1 3175.34 632.403   3
  -3   7   1 2935.71 415.896   5
  -3   7  -1 2981.53 425.849   5
  -3   7   1 2786.05 552.732   2
  -3   7  -1 2536.82 546.710   2
  -3   7  -3 24.3460 561.195   2
  -3   7   3 201.591 493.531   8
   3  -7  -3 145.325 552.817   3
   3  -7   3 301.725 656.623   3
  -3   7   3 219.569 373.047   5
  -3   7   3 140.086 509.205   2
  -3   7  -3 73.8726 376.091   5
  -3   7  -5 109124. 4929.60   4
  -3   7   5 112152. 4961.27   8
   3  -7   5 109877. 4986.59   3
  -3   7   5 109914. 4965.92   5
   3  -7  -5 102590. 4976.53   3
  -3   7  -5 103696. 4938.57   5
  -3   7   5 108161. 4989.26   2
  -3   7  -5 101793. 4980.99   2
   3  -7   5 106490. 4898.34   1
   3  -7   7 4515.66 518.008   8
  -3   7  -7 4601.23 750.713   2
  -3   7   7 4266.81 683.736   8
  -3   7  -7 3813.32 493.766   7
   3  -7  -7 4796.18 670.696   3
   3  -7  -7 3977.67 816.655   7
   3  -7   7 3576.05 784.756   3
   3  -7   7 4483.74 591.046   1
  -3   7   7 4306.86 544.974   5
  -3   7  -7 5236.21 685.276   4
  -3   7   7 3511.33 678.293   2
  -3   7  -7 2917.36 515.474   5
  -3   7   7 4419.07 602.997   1
  -3   7   9 53609.7 2623.95   1
  -3   7  -9 54358.5 2669.58   4
  -3   7   9 51915.9 2667.90   8
   3  -7   9 39986.4 2664.45   3
  -3   7  -9 50987.9 2542.85   7
   3  -7  -9 41323.7 2684.45   7
  -3   7   9 63402.3 2605.30   5
   3  -7  -9 61362.1 2629.20   3
  -3   7   9 55586.1 2643.58   2
  -3   7  -9 51716.1 2507.64   5
   3  -7   9 54032.7 2522.95   8
  -3   7  -9 52835.0 2664.14   2
   3  -7   9 38666.3 2586.60   1
   3  -7  11 11594.1 902.179   8
  -3   7 -11 10705.7 1083.58   4
  -3  -7 -11 10151.6 1440.79   4
   3  -7  11 11973.2 1020.09   3
   3  -7 -11 11465.6 948.024   3
  -3   7 -11 10266.3 914.394   7
  -3   7  11 12127.3 959.005   5
  -3   7  11 12007.5 1009.33   2
  -3   7 -11 11515.3 1079.47   2
   3   7  11 13218.8 1047.54   8
   3  -7  11 11320.1 986.399   1
   3   7  13 568.521 1170.58   1
  -3  -7 -13 648.553 1379.63   4
  -3   7 -13 567.577 975.649   2
   3   7  13 783.731 845.474   8
   3  -7  13 1037.69 722.806   8
  -3   7  13 1104.48 740.257   1
  -3   7  13 1754.65 904.725   8
  -3   7 -13 815.105 774.620   7
   3  -7 -13 1861.53 1037.25   7
   3  -7  13 1689.11 848.042   3
  -3   7  13 659.040 842.502   2
   3  -7  13 275.880 824.872   1
  -3   7 -13 1169.21 516.897   5
  -3   7  15 15786.1 1399.23   8
  -3   7  15 14772.3 1256.33   1
  -3  -7 -15 17037.2 1786.68   4
   3   7  15 18146.0 1346.82   8
   3  -7  15 16873.3 1203.91   3
   3  -7 -15 15265.8 1481.87   7
  -3   7  15 15827.9 1317.92   2
  -3   7 -15 17300.4 1007.32   5
   3   7  15 17489.8 1632.37   1
   3   7  15 16180.3 1046.64   5
  -3   7 -15 17283.8 1384.09   2
   3   7  17 6504.26 817.341   5
  -3   7  17 9516.39 1277.10   8
   3   7  17 5986.69 1147.66   8
   3  -7  17 9476.37 1170.89   8
   3   7  17 3126.87 1413.96   1
   3  -7  17 7940.29 1212.99   1
  -3   7 -17 6061.21 1229.43   2
  -3   7  17 8568.08 1090.10   1
  -3   7 -17 8351.77 1235.30   7
   3  -7 -17 7438.96 1402.34   7
   3  -7  17 7440.68 979.042   3
  -3   7 -17 8797.74 715.671   5
  -3  -7 -17 5348.66 1764.13   4
  -3   7  19 14456.4 1373.11   1
   3   7  19 18094.8 1518.36   8
   3  -7  19 17124.6 1519.00   8
  -3   7  19 17815.5 1586.12   8
  -3  -7 -19 13166.3 2081.45   4
  -3   7 -19 18868.4 1633.55   7
   3  -7 -19 15630.2 1653.73   7
   3   7  19 15098.2 1782.48   1
   3  -7  19 14235.4 1501.16   1
  -3   7  21 1176.75 1415.32   8
  -3   7  21-1415.79 1226.91   1
   3  -7  21 1152.87 1369.37   8
  -3   7 -21-1517.08 1530.88   7
   3   7  21 174.913 1581.95   1
   3   7  21-481.350 1282.11   8
   3  -7  21 1000.93 1362.46   1
  -3  -7 -21-1353.51 2029.82   4
   3   7  23 162.789 1371.47   8
   3  -7  23 1362.71 1483.51   8
  -3   7  23-201.215 1180.69   1
  -3  -7 -23 31.2964 1537.45   7
  -3   7 -23-177.083 1588.93   7
   3  -7 -23-35.6498 1631.59   7
  -3   7  23 2404.50 1479.42   8
  -3  -7 -23 3819.42 2240.92   4
   3   7  23 1236.63 1693.16   1
   3  -7  23 666.383 1343.65   1
   3  -7  25-1562.94 1563.76   1
  -3  -7 -25-5330.52 2489.59   4
   3  -7  25-1241.03 1614.70   8
  -3   7  25-160.326 1622.76   8
  -3  -7 -25-1653.87 1727.57   7
  -3   7  25-2154.47 1334.20   1
  -3   7 -25-1629.67 1699.59   7
   3  -7 -25-2360.99 1937.07   7
   3   7  25-2558.99 1501.41   8
   3   7  25-2592.73 1848.01   1
   3   7  27 6155.52 2073.90   1
   3  -7  27 2845.82 1627.57   1
   3   7  27 5659.93 1638.35   8
  -3  -7 -27 3757.35 2642.47   4
  -3  -7 -27 3677.27 1804.78   7
  -3   7  27 6244.14 1774.25   8
  -3   7 -27 3385.56 1891.31   7
   3  -7 -27 5459.88 1959.91   7
  -3   7  27 3480.43 1421.08   1
   3  -7  27 4720.79 1842.65   8
  -3   9   1 3987.17 718.898   2
  -3   9  -1 3736.44 711.470   2
   3  -9  -1 3139.66 771.623   3
   3  -9   1 2903.46 786.390   3
  -3   9  -1 4612.63 537.369   5
  -3   9   1 4293.92 538.918   5
  -3   9  -3 6432.85 809.358   2
  -3   9   3 7133.37 565.241   8
   3  -9   3 6367.85 872.105   3
  -3   9  -3 6725.79 640.812   5
  -3   9   3 6682.43 766.335   2
  -3   9   5 6355.24 798.736   2
  -3   9   5 7431.94 610.965   1
  -3   9   5 6150.89 653.341   8
  -3   9  -5 6028.14 872.523   2
   3  -9  -5 5824.84 713.764   7
  -3   9  -5 5097.61 598.806   5
  -3   9   9 36101.1 1963.68   1
   3  -9   9 39777.4 1878.77   8
  -3   9  -9 38787.7 1917.75   7
   3  -9  -9 37684.5 2058.20   7
  -3   9   9 37664.6 2015.83   8
  -3   9  -9 36420.3 1913.98   5
  -3   9  -9 37767.9 2109.45   2
   3  -9   9 38615.6 1905.89   1
  -3  -9 -11 5747.64 1592.33   4
  -3   9 -11 4246.13 1125.57   2
   3  -9  11 5685.51 739.457   8
  -3   9 -11 5630.16 806.487   7
   3  -9  11 5032.90 756.014   1
  -3   9 -11 5271.84 681.202   5
   3   9  13 272.175 1284.36   1
  -3  -9 -13 1484.41 1478.60   4
   3  -9  13-461.913 773.613   8
  -3   9 -13-1227.52 1104.76   2
  -3   9  13 598.104 1009.27   8
  -3   9 -13 1191.40 859.522   7
   3  -9 -13 820.651 1105.31   7
  -3   9  13 507.667 816.161   1
   3  -9  13 132.370 794.766   1
   3   9  13 531.158 927.291   8
  -3   9 -13 317.566 628.616   5
   3   9  15 1550.67 729.941   5
   3   9  15 1267.58 1388.85   1
  -3  -9 -15 39.3417 1679.24   4
  -3   9  15 2194.59 1105.55   8
  -3   9 -15 2534.89 1258.30   2
   3  -9 -15 2350.36 983.190   3
   3   9  15 535.320 1097.55   8
   3  -9 -15 1667.55 1233.21   7
  -3   9  15 2389.82 929.208   1
  -3   9  15 3667.07 874.987   5
  -3   9 -15 2861.29 697.053   5
  -3   9  17 16132.8 1426.20   1
   3   9  17 14953.5 1458.95   8
  -3  -9 -17 18691.9 2115.36   4
   3  -9 -17 19311.7 1449.84   3
  -3   9 -17 15053.7 1505.57   7
   3  -9 -17 17916.2 1707.13   7
  -3   9  17 19714.3 1635.46   8
   3  -9  17 19625.6 1469.17   8
  -3   9 -17 18039.5 1164.78   5
   3   9  17 19395.4 1855.70   1
   3   9  17 17328.5 1213.38   5
  -3   9 -17 15187.7 1646.74   2
   3  -9  17 17283.9 1406.69   1
   3   9  19 3102.22 1588.75   1
   3  -9  19 1352.56 1168.48   1
   3  -9  19 3424.88 1273.38   8
  -3  -9 -19 1544.41 1919.56   4
  -3   9 -19 2853.77 1319.21   7
   3  -9 -19 2306.45 1467.42   7
  -3   9  19 2774.06 1306.89   8
  -3   9  19 2742.95 1167.93   1
   3   9  19 3337.29 1217.44   8
  -3   9  19 1755.47 1239.12   2
   3   9  21-1387.66 1340.39   8
   3  -9  21-3807.77 1332.79   1
   3  -9  21-71.7862 1432.91   8
  -3   9  21-170.544 1451.69   8
   3   9  21 434.377 1685.09   1
  -3   9 -21-1935.04 1566.62   7
  -3  -9 -21-1878.29 2192.56   4
  -3   9  21-843.787 1302.97   1
  -3   9  21-3112.21 1384.48   2
  -3   9  23 1703.03 1247.52   1
   3  -9  23 1748.89 1377.85   1
  -3  -9 -23 2291.68 2219.54   4
   3  -9  23 1148.58 1536.61   8
  -3   9  23 2902.34 1546.14   8
  -3   9 -23 2987.21 1594.97   7
   3  -9 -23 35.4057 1663.64   7
   3   9  23 76.8568 1830.32   1
   3   9  23 2208.66 1430.12   8
   3   9  25 29.8053 1501.72   8
  -3  -9 -25-1696.80 2469.63   4
   3  -9  25-1149.12 1692.45   8
  -3   9  25 2707.76 1788.85   8
  -3  -9 -25-3308.05 1798.04   7
   3  -9  25-1721.53 1557.65   1
   3  -9 -25 2571.36 2013.09   7
   3   9  25-3396.27 1995.69   1
  -3   9  27 6656.11 1520.87   1
  -3  -9 -27 5575.50 2656.12   4
   3   9  27 2469.24 1688.76   8
   3  -9  27 2277.89 1816.45   8
  -3   9  27 7159.74 1851.80   8
  -3  -9 -27 4933.37 1895.70   7
  -3   9 -27 6469.27 1950.90   7
   3  -9 -27 5772.57 2044.31   7
   3  -9  27 1626.11 1581.17   1
   3   9  27 8070.92 2134.19   1
  -3  11   3 6544.97 573.911   8
  -3  11   3 4597.52 618.847   1
   3 -11  -3 1163.07 758.147   7
   3 -11  -3 393.442 1297.89   3
  -3  11   5 123557. 5609.84   1
   3 -11  -5 120623. 5634.52   7
  -3  11   5 124278. 5681.97   5
  -3  11   5 117551. 5593.75   8
   3 -11  -5 128394. 5761.09   3
  -3  11   7 52787.5 2593.17   1
  -3  11   7 53186.7 2594.51   8
   3 -11  -7 53695.9 2773.10   3
   3 -11  -7 53901.4 2653.70   7
  -3  11  -7 56590.2 2594.10   7
  -3  11   7 54862.9 2636.61   5
  -3  11   7 51146.3 2742.79   2
   3 -11   7 51079.6 2467.33   8
  -3  11   9 5526.32 1038.47   2
   3 -11   9 4208.40 539.266   1
   3 -11   9 5564.28 630.414   8
  -3  11   9 5790.45 866.263   8
  -3  11   9 4926.62 778.804   1
   3 -11  -9 4243.61 955.553   7
   3 -11  -9 5834.98 1067.52   3
  -3  11  -9 5121.81 732.545   7
  -3  11   9 5068.60 736.848   5
  -3  11  11 1519.14 1043.44   2
   3 -11  11 1293.13 712.949   8
   3 -11 -11 2357.22 1048.73   3
  -3  11 -11 2362.95 816.035   7
  -3  11  11 1779.93 708.983   5
   3 -11  11 1328.87 600.915   1
  -3  11  13 567.888 1136.82   2
   3  11  13 568.546 1330.10   1
  -3 -11 -13 1009.23 1731.36   4
  -3  11  13-1200.23 903.690   1
  -3  11  13-546.412 1046.81   8
   3 -11 -13 842.288 1117.95   3
   3 -11 -13-593.352 1179.26   7
  -3  11 -13 115.369 946.922   7
   3 -11  13 25.8706 822.275   8
   3 -11  13-13.1023 711.799   1
  -3  11  13 365.942 752.102   5
  -3  11  15 12756.0 1426.17   8
   3  11  15 12819.0 1721.73   1
   3  11  15 14208.2 1378.56   8
  -3 -11 -15 15131.4 2040.69   4
   3 -11 -15 14163.7 1370.66   3
   3 -11 -15 12330.8 1548.53   7
  -3  11  15 13762.3 1155.65   5
  -3  11  15 13725.7 1443.52   2
  -3  11  15 12625.5 1268.05   1
  -3  11  17 4418.20 1305.80   2
   3  11  17 3536.14 947.220   5
  -3 -11 -17 6299.77 1972.96   4
   3  11  17 3277.02 1520.51   1
   3 -11  17 3703.42 1183.12   8
  -3  11  17 3335.76 1324.79   8
  -3  11  17 4288.01 1126.42   1
   3 -11 -17 3180.22 1166.38   3
   3  11  17 4733.05 1230.12   8
   3 -11 -17 2897.87 1410.81   7
  -3  11 -17 2415.63 1257.00   7
  -3  11  17 3791.84 945.177   5
   3 -11  17 2736.83 1079.79   1
  -3  11  19 5799.32 1579.18   2
  -3 -11 -19 2889.71 2173.33   4
  -3  11  19 6117.90 1522.10   8
   3  11  19 6615.34 1724.05   1
  -3  11  19 4741.71 1281.80   1
   3 -11 -19 1065.89 1460.10   3
   3  11  19 4853.37 1392.34   8
   3 -11 -19 2435.22 1710.52   7
  -3  11 -19 4012.43 1477.40   7
  -3  11  19 6076.42 1298.38   5
   3 -11  19 2064.43 1246.74   1
   3 -11  19 9505.94 1420.30   8
   3 -11  21 1177.59 1203.42   1
  -3  11  21 1531.10 1227.19   1
  -3  11  21 1826.34 1451.30   2
  -3 -11 -21 639.614 2213.01   4
   3  11  21 1491.92 1302.11   8
   3 -11  21-24.2608 1453.34   8
  -3  11  21 1664.30 1490.12   8
   3 -11 -21 2483.78 1292.68   3
   3  11  21 4219.79 1801.73   1
   3 -11 -21 1115.15 1643.09   7
  -3  11 -21 1876.08 1548.13   7
  -3  11 -23-155.824 1679.46   7
   3 -11  23-1013.23 1407.86   1
   3  11  23 375.104 1405.51   8
  -3  11  23-1258.79 1635.24   8
   3 -11  23-948.728 1650.69   8
  -3 -11 -23-2331.47 2358.91   4
   3  11  23-1067.79 1845.53   1
   3 -11 -23-2811.89 1857.85   7
  -3  11  23-2002.04 1333.54   1
  -3 -11 -25-109.447 2415.43   4
   3  11  25-793.003 1561.40   8
   3 -11  25 1017.14 1694.05   8
  -3  11  25 2020.52 1688.92   8
  -3 -11 -25 864.991 1692.10   7
   3 -11  25 710.923 1403.10   1
   3 -11 -25 1841.28 1886.97   7
  -3  11 -25-759.013 1795.38   7
   3  11  25 419.046 1971.14   1
  -3  11  25-730.190 1382.15   1
  -3  11  27-669.623 1852.71   8
  -3 -11 -27-4843.55 1959.23   7
   3 -11 -27-3643.25 2121.61   7
   3  11  27-4575.17 2208.29   1
  -3  11  27-2328.73 1565.61   1
  -3  13   1 25905.4 1463.84   5
  -3  13  -1 25231.2 1449.52   5
  -3  13   1 22327.7 1670.73   2
  -3  13  -1 23773.2 1696.67   2
   3 -13  -3 69334.8 3534.43   4
  -3  13   3 74037.5 3410.02   8
   3 -13  -3 75175.3 3448.23   7
  -3  13   3 75912.7 3570.85   5
  -3  13  -3 78361.3 3569.54   5
  -3  13   3 67647.6 3682.09   2
  -3  13  -3 68988.5 3714.66   2
  -3  13   3 74062.8 3426.15   1
  -3  13   5 16953.5 1047.80   8
   3 -13  -5 16488.1 1488.81   3
   3 -13  -5 18936.7 1167.63   7
  -3  13   5 18349.2 1183.97   5
  -3  13  -5 17851.2 1186.29   5
  -3  13   5 15466.9 1430.08   2
  -3  13  -5 17324.2 1543.80   2
  -3  13   5 17135.5 1085.30   1
   3 -13   7 21758.7 1161.56   8
  -3  13   7 24130.6 1348.69   8
   3 -13  -7 24381.9 1736.88   3
   3 -13  -7 25167.0 1476.08   7
  -3  13   7 25685.5 1447.14   5
  -3  13  -7 27512.5 1467.37   5
  -3  13   7 21731.7 1663.61   2
  -3  13  -7 21929.8 1798.85   2
  -3  13   7 23522.9 1379.83   1
   3 -13   9 11482.9 822.673   8
  -3  13   9 9744.69 1395.79   2
  -3  13   9 10234.7 1023.05   8
  -3  13  -9 10267.4 1512.64   2
   3 -13  -9 10959.0 1170.29   7
   3 -13  -9 10834.0 1379.54   3
  -3  13   9 12019.8 1017.33   5
  -3  13  -9 12102.6 1029.98   5
  -3  13   9 11190.4 1008.30   1
  -3  13 -11 473.980 841.317   5
  -3  13  11-444.932 1272.42   2
  -3  13 -11 400.091 1439.86   2
   3 -13 -11-1421.61 1321.96   3
   3 -13  11 373.997 761.517   8
  -3  13  11 166.539 779.239   5
  -3  13 -13 555.223 885.941   5
  -3  13  13 416.764 948.682   1
   3  13  13 1655.55 1422.67   1
  -3  13  13 2055.89 1373.75   2
   3 -13  13 265.584 916.468   8
  -3  13 -13-733.333 1616.15   2
   3 -13 -13 952.174 1221.59   7
   3 -13 -13 426.502 1300.46   3
  -3  13 -13 1213.58 1605.70   7
  -3  13  13 75.5663 825.539   5
  -3  13  13 896.397 1088.32   8
  -3  13 -15 3174.33 987.675   5
  -3  13  15 2741.44 1110.45   1
   3  13  15 3605.77 930.939   5
  -3  13  15 3968.81 1452.69   2
   3  13  15 1215.52 1534.88   1
  -3 -13 -15 5119.47 2083.66   4
  -3  13  15 4774.34 1273.47   8
  -3  13 -15 3173.31 1635.91   2
   3 -13 -15 3947.76 1373.77   3
   3 -13 -15 3201.72 1364.68   7
  -3  13  15 2929.77 898.986   5
  -3  13  17 10031.3 1655.31   2
  -3  13  17 8282.08 1331.06   1
  -3 -13 -17 8764.07 2251.83   4
   3  13  17 6742.85 1759.20   1
  -3  13  17 11000.3 1491.73   8
   3 -13  17 10344.4 1408.50   8
   3  13  17 10510.7 1456.37   8
   3 -13 -17 8442.57 1552.02   3
   3 -13 -17 8927.93 1652.16   7
  -3  13 -17 6867.71 1846.11   2
  -3  13 -17 8496.22 1613.26   7
  -3  13  17 12170.0 1169.79   5
  -3  13 -17 11656.9 1207.25   5
   3  13  17 11812.4 1205.37   5
  -3  13 -19 2605.97 1071.61   5
  -3  13  19 1971.94 1571.54   2
  -3  13  19 4259.98 1535.33   8
  -3 -13 -19 910.006 2112.21   4
   3  13  19 3176.82 1386.93   8
   3  13  19 2021.93 1731.77   1
   3 -13  19 2106.70 1454.50   8
   3 -13 -19 3957.69 1419.01   3
   3 -13  19 1914.98 1138.20   1
   3 -13 -19 2085.77 1644.43   7
  -3  13  19 4279.51 1293.29   1
  -3  13  19 3844.89 1071.95   5
  -3  13 -19 2591.64 1605.46   7
  -3  13  21 9536.47 1748.28   2
  -3 -13 -21 10308.2 2409.03   4
  -3  13  21 11283.4 1534.82   1
   3 -13 -21 12296.8 1862.75   7
  -3  13  21 11014.3 1698.12   8
   3 -13  21 10585.4 1672.67   8
   3  13  21 11818.5 1956.11   1
   3 -13 -21 10009.9 1518.47   3
   3 -13  21 5113.68 1393.82   1
  -3  13 -21 12833.4 1859.17   7
  -3  13  21 14351.0 1456.48   5
   3  13  21 9385.58 1577.40   8
  -3 -13 -23-3579.38 2433.43   4
   3  13  23-1911.23 1548.06   8
  -3  13  23-2394.87 1694.70   8
  -3  13  23 1130.47 1434.79   1
   3  13  23-613.412 1926.63   1
   3 -13 -23-3464.28 1926.05   7
   3 -13  23 109.063 1402.48   1
  -3  13 -23-3408.40 1907.19   7
   3 -13  23-2917.98 1760.53   8
  -3 -13 -25 5748.73 2585.00   4
  -3  13  25-965.999 1793.94   8
   3 -13  25-364.146 1749.54   8
  -3 -13 -25 1054.16 1711.65   7
  -3  13  25 32.5442 1454.74   1
   3 -13 -25 1003.43 1885.29   7
  -3  13 -25-1699.18 1997.16   7
   3  13  25-42.9720 1979.98   1
   3 -13  25 300.015 1408.21   1
   3  13  25-572.726 1568.48   8
  -3  15  -1 8442.63 1386.15   2
  -3  15   1 7792.79 1379.21   2
   3 -15  -1 6549.54 555.347   7
  -3  15   1 7725.89 910.902   5
  -3  15  -1 7606.81 917.913   5
  -3  15   1 6649.75 510.026   1
   3 -15  -3 17399.7 1340.22   4
  -3  15   3 17013.7 1021.53   8
   3 -15  -3 17397.7 1097.66   7
  -3  15   3 17481.0 1271.51   5
  -3  15  -3 17434.0 1247.95   5
  -3  15   3 16587.6 1600.00   2
  -3  15  -3 16830.8 1644.83   2
  -3  15   3 18915.4 1046.08   1
  -3  15  -5 1462.36 807.422   5
  -3  15   5 739.476 1235.20   2
   3 -15  -5 1544.34 1113.71   4
  -3  15   5 1212.67 658.621   8
  -3  15  -5 1110.09 1360.03   2
  -3  15   5 2089.80 685.912   1
   3 -15  -5 2475.76 824.916   7
  -3  15   5 2088.54 811.942   5
   3 -15  -7 16679.8 1561.48   4
  -3  15   7 16631.1 1115.66   8
   3 -15   7 13009.2 806.978   8
   3 -15  -7 17463.2 1276.71   7
  -3  15   7 17265.7 1232.80   5
  -3  15  -7 16976.9 1206.01   5
  -3  15   7 15292.3 1664.59   2
  -3  15  -7 14375.7 1675.66   2
  -3  15   7 15870.8 1137.58   1
  -3  15   9 9049.36 1555.95   2
  -3  15  -9 11840.9 1686.09   2
   3 -15   9 11016.8 834.404   8
   3 -15  -9 11379.6 1252.22   7
   3 -15  -9 10624.0 1615.61   3
  -3  15   9 10757.3 1083.39   5
  -3  15  -9 10871.6 1102.03   5
  -3  15   9 10489.0 1072.43   1
  -3  15 -11 2067.80 965.045   5
  -3  15  11 3096.51 1491.68   2
  -3  15  11 3423.70 1010.20   8
   3 -15  11 991.200 840.097   8
  -3  15 -11 1722.01 1623.50   2
   3 -15 -11 1022.10 1459.27   3
  -3  15  11 2061.25 911.097   5
  -3  15 -13 2195.14 1029.36   5
   3  15  13 1717.86 1448.50   1
  -3  15  13 2623.54 1203.52   8
   3 -15  13 2546.27 989.693   8
  -3  15 -13 3056.01 1731.12   2
   3 -15 -13 836.185 1356.26   7
   3 -15 -13 1307.67 1473.70   3
  -3  15  13 1643.28 1593.50   2
  -3  15  13 1563.50 1045.97   1
  -3  15  13 2378.64 948.214   5
  -3  15  15-2232.07 1743.25   2
  -3  15 -15 1464.10 1020.83   5
   3  15  15 35.9634 1615.08   1
  -3 -15 -15-2426.81 2609.75   4
  -3  15  15 106.084 1327.54   8
  -3  15 -15-615.422 1854.70   2
   3 -15 -15-1390.59 1546.69   7
   3 -15 -15-2405.50 1731.21   3
  -3  15  15 1310.08 981.680   5
  -3  15  15 640.189 1147.64   1
  -3  15 -17 8244.78 1254.66   5
   3  15  17 7724.95 1214.07   5
  -3  15  17 5225.54 1824.29   2
  -3 -15 -17 5467.45 2482.40   4
   3  15  17 7749.23 1819.59   1
   3 -15 -17 6555.68 1709.44   3
  -3  15  17 9821.21 1537.17   8
   3 -15 -17 9088.52 1692.01   7
  -3  15 -17 5075.82 1992.07   2
  -3  15  17 6465.84 1115.81   5
  -3  15  17 5069.60 1338.23   1
  -3 -15 -19 13397.4 2717.39   4
  -3  15  19 21036.1 1863.82   8
   3  15  19 15389.5 2129.90   1
   3 -15 -19 19774.5 1977.95   3
   3  15  19 18887.0 1832.51   8
   3 -15 -19 18554.3 2040.20   7
  -3  15  19 19465.3 1513.10   5
  -3  15 -19 20440.8 1618.15   5
  -3  15  19 18223.2 2104.27   2
  -3  15  19 17828.6 1706.83   1
  -3  15  23 1093.74 1447.73   1
  -3 -15 -23 4502.37 2613.61   4
  -3  15  23 343.478 1714.32   8
   3  15  23 2332.09 1902.57   1
   3 -15 -23 5634.41 1918.54   7
   3  15  23 2267.94 1659.54   8
  -3  17  -3 1233.57 880.535   5
  -3  17   3-391.579 1592.68   2
  -3  17   3 953.945 648.011   1
  -3  17  -3 424.376 1479.30   2
  -3  17   3 863.754 936.968   5
   3 -17  -5 21369.8 1757.43   4
  -3  17   5 19212.0 1278.86   8
   3 -17  -5 20923.8 1367.48   7
  -3  17   5 23930.2 1509.57   5
  -3  17  -5 22133.5 1459.11   5
  -3  17   5 20106.8 1910.91   2
  -3  17  -5 20222.5 1958.34   2
  -3  17   5 19575.1 1305.91   1
  -3  17   7 9231.81 1675.13   2
  -3  17  -7 8371.48 1037.19   5
  -3  17   7 6774.50 974.582   8
  -3  17   7 5611.16 951.536   1
  -3  17  -7 4301.05 1669.59   2
   3 -17  -7 7455.52 1110.95   7
   3 -17  -7 7649.52 1500.33   4
  -3  17   7 7760.60 1065.56   5
  -3  17  -9 6964.73 1072.39   5
  -3  17   9 4473.39 1683.62   2
  -3  17  -9 5268.61 1853.02   2
   3 -17  -9 5946.55 1215.99   7
  -3  17   9 7684.47 1078.18   5
  -3  17 -11 2691.03 1046.70   5
  -3  17  11 1629.34 1739.59   2
  -3  17  11 984.418 1049.81   8
   3 -17 -11 1862.69 1675.12   4
  -3  17 -11 1507.02 1870.50   2
  -3  17  11 2644.90 1090.16   1
   3 -17 -11-20.5326 1414.79   7
   3 -17 -11 2006.87 1706.89   3
  -3  17  11 692.755 1028.41   5
  -3  17 -13-631.799 1127.27   5
  -3  17  13-313.667 2274.61   2
  -3  17 -13 570.001 2018.69   2
  -3  17  13 405.516 1375.53   1
  -3  17  13-1805.95 1172.50   5
  -3  17 -15 139.238 1149.61   5
   3  17  15 1509.28 1658.06   1
   3 -17 -15-3421.59 2318.19   4
  -3  17 -15 2679.56 1975.77   2
   3 -17 -15 2211.79 2439.38   3
  -3  17  15-189.724 1335.69   1
  -3  17  15 1187.04 1141.23   5
  -3  17 -17 13023.0 1458.92   5
  -3 -17 -17 10617.2 3100.63   4
   3  17  17 12886.1 1972.05   1
  -3  17  17 11964.9 2140.13   2
  -3  17  17 14272.2 1639.12   8
   3 -17 -17 13104.3 1888.37   7
   3 -17 -17 13312.4 1978.65   3
  -3  17 -17 8969.56 2246.38   2
  -3  17  17 14529.6 1378.39   5
   3  17  17 13956.5 1434.98   5
  -3  17  17 12463.3 1530.62   1
   3 -17 -17 12980.6 2419.55   4
  -3  17  21 5451.93 1486.27   1
  -3  17  21 5880.08 1709.80   8
   3  17  21 9309.60 2076.83   1
   3 -17 -21 5629.06 1778.95   3
   3 -17 -21 3594.72 1908.43   7
   3  17  21 5822.81 1724.41   8
  -3  17  21 5825.95 1243.82   5
  -3 -17 -21 10162.9 2915.72   4
   3  17  23-4368.37 2127.31   1
  -3  17  23-734.885 1552.92   1
  -3 -17 -23-6372.92 2955.90   4
   3 -17 -23-3366.88 2121.37   7
  -3  17  23-787.198 1694.32   8
  -3  19   1 1756.42 977.968   5
  -3  19  -1 1468.18 961.165   5
  -3  19   1 794.815 1588.30   2
  -3  19  -1 596.374 1605.09   2
  -3  19  -3 4621.69 1058.15   5
  -3  19   3 3857.78 1722.22   2
  -3  19  -3 3887.54 1692.53   2
  -3  19   3 4306.60 1045.39   5
  -3  19  -5 5108.11 1067.95   5
  -3  19   5 4375.54 1713.95   2
  -3  19  -5 5683.83 1786.61   2
  -3  19   5 5583.08 1127.82   5
  -3  19  -7 12337.7 1974.81   2
  -3  19   7 14081.0 1344.95   5
  -3  19  -7 11050.9 1273.17   5
  -3  19   7 13021.0 1939.70   2
  -3  19  -9 422.604 1095.44   5
  -3  19   9 2291.62 1832.69   2
  -3  19  -9-1680.20 1939.95   2
  -3  19   9 2294.60 1152.73   5
  -3  19 -11 643.819 1118.71   5
   3 -19 -11-2629.92 1900.46   4
  -3  19  11-788.279 1194.41   8
  -3  19 -11-1388.94 2006.59   2
  -3  19  11 576.114 1128.38   1
   3 -19 -11-276.315 1416.89   7
  -3  19  11-173.556 1891.05   2
   3 -19 -11 1145.34 1928.88   3
  -3  19  11 25.7166 1165.60   5
  -3  19 -13 1375.86 1194.24   5
   3 -19 -13-673.171 2004.63   4
  -3  19  13-175.825 2028.07   2
  -3  19  13-58.5689 1224.56   8
  -3  19  13-928.122 1195.94   1
   3 -19 -13-316.936 1608.21   7
  -3  19 -13-3262.94 2068.23   2
   3 -19 -13-340.986 1976.42   3
  -3  19  13-617.962 1208.37   5
  -3  19 -15 10695.5 1409.87   5
  -3  19  15 9270.34 2221.89   2
  -3  19  15 9733.36 1455.17   8
   3 -19 -15 9932.99 2218.62   4
   3 -19 -15 9834.66 1842.95   7
  -3  19  15 7608.08 1434.67   1
  -3  19 -15 6856.76 2277.29   2
  -3  19  15 11300.0 1417.00   5
  -3  19 -19 721.299 1375.21   5
  -3 -19 -19 936.196 3319.04   4
   3  19  19 590.579 1983.07   1
  -3  19  19-261.829 1526.55   8
   3 -19 -19-601.115 2423.42   4
  -3  19  19-1038.72 2088.74   2
   3 -19 -19 987.600 1839.38   7
   3 -19 -19 543.522 1977.45   3
  -3  19  19 2108.09 1461.24   1
  -3  19  19 1333.93 1211.01   5
  -3  19  21 10560.5 1782.43   8
   3 -19 -21 8815.94 2635.81   4
   3  19  21 4376.03 2132.73   1
   3 -19 -21 8136.69 2046.73   3
   3 -19 -21 8627.19 2165.01   7
  -3 -19 -21 3260.90 3234.97   4
  -3  19  21 9618.11 1363.27   5
  -3  19  21 4724.92 1599.90   1
  -3  21   5 10687.4 2033.62   2
  -3  21  -5 12128.7 2139.92   2
  -3  21   5 14745.7 1422.60   5
  -3  21  -5 12162.7 1353.98   5
  -3  21  -7 7007.41 1236.51   5
  -3  21   7 7398.99 2024.54   2
  -3  21  -7 4625.98 2053.20   2
  -3  21   7 8609.51 1319.90   5
  -3  21  -9 6941.91 1223.83   5
  -3  21   9 2967.64 1994.26   2
  -3  21  -9 2954.26 2106.08   2
  -3  21   9 6801.86 1299.73   5
  -3  21 -11-154.387 1129.65   5
  -3  21  11-1562.35 2009.05   2
  -3  21 -11-3426.52 2171.40   2
  -3  21  11 1433.58 1193.06   5
  -3  21 -13 4324.79 1283.63   5
  -3  21  13 115.706 2186.89   2
  -3  21 -13-1904.05 2388.15   2
   3 -21 -13-1897.80 2340.14   3
  -3  21  13 3071.25 1330.32   5
  -3  21 -15 7107.94 1409.73   5
  -3  21  15 6071.38 2214.08   2
  -3  21 -15 2827.08 2493.66   2
   3 -21 -15 6877.78 2255.95   3
  -3  21  15 6889.36 1398.97   5
  -3  21 -17 2700.71 1365.24   5
   3  21  17 1933.51 1991.56   1
  -3  21  17-234.749 2261.37   2
   3 -21 -17-607.814 2150.28   3
  -3  21  17-56.5306 1311.32   5
   3  21  19 5797.42 2172.18   1
  -3  21  19 2232.22 2317.73   2
  -3  21  19 7057.85 1404.86   5
  -3  23   1 647.111 1132.43   5
  -3  23  -1-53.2073 1145.33   5
  -3  23   1 40.6836 2000.32   2
  -3  23  -1-2373.75 2088.79   2
  -3  23   3 4527.50 1167.89   5
  -3  23  -3 2872.64 1172.52   5
  -3  23   3 2286.88 2031.73   2
  -3  23  -3 41.2930 2001.95   2
  -3  23  -5 6943.33 1247.09   5
  -3  23   5 3213.83 2145.33   2
  -3  23  -5 2555.08 2090.37   2
  -3  23   5 6283.73 1292.31   5
  -3  23   7 9382.77 2240.46   2
  -3  23  -7 9215.12 2358.22   2
  -3  23  -7 14671.9 1471.16   5
  -3  23 -11-191.510 1229.39   5
  -3  23  11 990.172 2147.96   2
  -3  23 -11-2022.39 2248.11   2
  -3  23  11-1519.92 1371.52   5
  -3  23 -13 2528.32 1397.99   5
  -3  23  13 2003.07 2254.61   2
  -3  23  13 1171.49 1389.18   5
  -3  23 -15 113.231 1342.85   5
  -3  23  15-2945.51 2293.87   2
   3 -23 -15 764.907 2395.79   3
  -3  23  15-1328.04 1406.24   5
  -3  25   1 740.063 1219.75   5
  -3  25  -1 450.476 1246.19   5
  -3  25   1-43.5856 2260.74   2
  -3  25  -1 263.579 2260.89   2
  -3  25   3 2326.88 1253.21   5
  -3  25  -3-2515.69 1571.95   5
  -3  25   3 4139.36 2334.15   2
  -3  25  -3 843.505 2290.02   2
  -3  25   5 1965.99 1311.28   5
  -3  25  -5 2702.67 1327.51   5
  -3  25   5 5050.30 2299.92   2
  -3  25  -5 44.6577 2190.23   2
  -3  25  -7 4690.08 1300.33   5
  -3  25   7 801.500 2314.60   2
  -3  25  -7 1138.60 2307.16   2
  -3  25   7 3752.32 1373.74   5
  -3  25  -9 4183.21 1316.31   5
  -3  25   9 4017.88 2319.07   2
  -3  25  -9 2323.20 2348.07   2
  -3  25   9 3421.80 1395.36   5
  -3  25 -11 174.025 1266.78   5
  -3  25  11-401.037 2379.87   2
  -3  25 -11-2711.22 2475.62   2
  -3  25  11 548.114 1400.88   5
  -3  27   1-3162.19 2398.51   2
  -3  27   3-2768.68 2499.76   2
  -3  27   5-6782.44 2755.84   2
  -3  27  -5 7450.38 2573.32   2
  -4   0 -12 73416.0 3860.00   4
   4   0  12 76000.2 3639.69   8
   4   0  14 143.755 816.416   8
   4   0  14 1033.88 1162.48   1
  -4   0 -14 779.223 1295.69   4
   4   0  16 14209.3 1231.48   8
  -4   0 -16 15547.0 1723.45   4
   4   0  16 13187.0 1494.28   1
  -4   0 -18-738.372 1627.95   4
   4   0  18-146.625 1317.53   1
   4   0  18-724.947 1034.36   8
  -4   0 -20-1524.27 1769.94   4
   4   0  20 2156.38 1145.18   8
  -4   0 -20 3173.66 1306.27   7
   4   0  20 2808.52 1497.91   1
   4   0  24 10382.3 1512.33   8
  -4   0 -24 6093.39 2198.05   4
  -4   0 -24 9802.89 1757.59   7
   4   0  24 8410.97 1871.71   1
   4   0  28 1924.99 1880.90   1
   4   0  28 3536.53 1638.28   8
  -4   0 -28 5085.06 2520.49   4
  -4   0 -28 3677.28 1910.44   7
  -4   2 -10 28702.2 1942.60   4
   4  -2  10 27462.1 1850.83   1
   4  -2  10 28003.9 1626.31   8
   4   2  12 792.888 753.496   8
   4   2  12-221.671 1134.03   1
  -4  -2 -12 437.334 1172.79   4
  -4  -2 -14 71590.8 3718.60   4
  -4   2 -14 67865.8 3667.73   4
   4   2  14 69643.6 3420.94   8
   4  -2  14 66517.7 3380.17   8
  -4   2 -14 70206.5 3247.31   2
   4   2  14 68057.1 3609.77   1
   4  -2  14 66992.8 3530.99   1
   4  -2  16-420.326 927.434   8
   4   2  16-364.126 944.882   8
  -4   2 -16 1197.24 1450.37   4
   4   2  16-2660.64 1309.24   1
   4  -2  16-617.740 1197.20   1
  -4  -2 -16 357.852 1469.08   4
  -4   2 -16-611.591 543.633   2
  -4  -2 -18-540.461 1664.93   4
   4   2  18-107.823 1020.53   8
   4  -2  18 739.855 1042.18   8
  -4   2 -18 1277.89 1615.95   4
   4   2  18 30.8833 1351.61   1
  -4   2 -18 990.356 1152.69   7
   4  -2  18 1192.76 1333.48   1
   4   2  20-1717.77 1155.12   8
   4  -2  20 614.651 1129.83   8
  -4   2 -20-699.410 1742.36   4
  -4   2 -20-50.9511 1279.09   7
   4   2  20 885.020 1459.17   1
  -4  -2 -20-663.032 1761.42   4
   4  -2  20-777.806 1446.89   1
   4  -2  24-179.685 1617.81   1
  -4  -2 -24-1730.72 2242.76   4
   4  -2  24 1138.16 1389.41   8
  -4   2 -24-882.286 2095.73   4
  -4  -2 -24-317.390 1564.40   7
  -4   2 -24-833.302 1560.48   7
   4   2  24-1774.32 1386.98   8
   4   2  24-226.670 1741.67   1
   4  -2  26 8330.75 1673.11   8
   4   2  28-839.452 1978.44   1
   4   2  28-1026.32 1630.15   8
  -4  -2 -28 111.262 2483.48   4
   4  -2  28-282.629 1600.82   8
   4  -2  28 316.633 1843.65   1
  -4   2 -28-329.570 2584.27   4
  -4  -2 -28 556.381 1901.76   7
  -4   2 -28 743.483 1882.06   7
  -4   4  -8 19938.2 1437.36   4
   4  -4  10-1994.78 844.867   8
  -4  -4 -12 129418. 6501.58   4
   4   4  12 132602. 6254.11   8
  -4   4 -12 136190. 6130.90   2
   4  -4  12 130462. 6284.07   1
  -4   4 -14-173.135 699.893   2
   4   4  14-1295.36 1280.02   1
  -4  -4 -14-323.407 1421.69   4
   4   4  14 60.7496 883.312   8
  -4   4 -14-332.452 1270.60   4
   4  -4  14-269.011 848.937   8
   4   4  16 13351.6 1312.03   8
   4  -4  16 14365.1 1238.69   8
  -4  -4 -16 11758.8 1776.68   4
  -4   4 -16 14010.1 1681.79   4
  -4   4 -16 14391.2 1350.51   7
   4   4  16 10850.3 1625.88   1
  -4   4 -16 13181.3 1057.51   2
   4  -4  16 15394.1 1514.19   1
  -4   4 -18 2028.80 820.477   2
   4   4  18 1494.57 1083.88   8
   4  -4  18 371.022 1060.22   8
  -4   4 -18 1121.81 1553.14   4
   4   4  18 1745.05 1453.26   1
  -4   4 -18 1791.02 1183.03   7
   4  -4  18 741.621 1365.94   1
  -4  -4 -18 1652.95 1706.68   4
  -4   4  18-245.584 1522.50   8
   4  -4  20 2677.25 1542.53   1
  -4  -4 -20 1636.39 1894.20   4
   4   4  20 3119.52 1167.81   8
   4  -4  20 2816.83 1213.24   8
  -4   4 -20 1757.43 1747.16   4
  -4   4  20 2226.66 1635.96   8
   4   4  20 986.583 1551.43   1
  -4   4 -20 1585.49 1316.28   7
   4  -4  22-2193.58 1656.73   1
   4  -4  22-1930.76 1377.67   8
  -4   4 -22-1240.32 2014.44   4
  -4   4  22-3626.45 1834.01   8
   4   4  22-2541.90 1347.32   8
  -4  -4 -22-1880.52 2130.61   4
  -4   4 -22-4597.24 1566.02   7
   4   4  22-3025.63 1756.13   1
   4  -4 -22-6486.20 2771.46   7
   4  -4  24 11004.5 1882.60   1
  -4  -4 -24 8776.39 2294.73   4
   4   4  24 11898.7 1582.33   8
   4  -4  24 10258.1 1578.67   8
  -4   4 -24 10652.3 2261.42   4
  -4   4  24 12826.4 1947.98   8
  -4  -4 -24 11266.4 1788.53   7
  -4   4 -24 9889.01 1781.82   7
   4  -4 -24 14938.7 2932.14   7
   4   4  24 6390.74 1845.33   1
  -4   4  26-2154.18 1889.26   8
   4   4  26-1056.47 1504.41   8
   4  -4  26-901.182 1547.30   8
  -4   4 -26 794.699 2393.68   4
   4  -4  26-1367.59 1756.70   1
  -4  -4 -26-2875.23 1797.28   7
  -4   4 -26 1338.28 1815.46   7
   4  -4 -26-4799.99 2882.52   7
  -4  -4 -26-52.4496 2340.65   4
   4   4  26 40.9370 1804.04   1
   4   4  28 300.700 1954.41   1
   4   4  28 878.291 1592.58   8
  -4  -4 -28 1289.26 2506.72   4
   4  -4  28 1689.37 1681.76   8
  -4   4 -28 762.456 2547.58   4
  -4   4  28 41.7770 2027.45   8
   4  -4  28 76.5050 1823.80   1
  -4  -4 -28 2164.33 1867.79   7
  -4   4 -28 1395.19 1953.27   7
   4  -4 -28 1918.97 3181.36   7
   4  -6   0 123.639 470.565   3
  -4   6   0 114.491 421.907   5
   4  -6  -2 569.883 458.789   3
   4  -6   2 615.558 507.252   3
  -4   6   2 1394.27 493.203   5
  -4   6  -2 579.742 431.687   5
   4  -6  -4 3337.40 544.441   3
   4  -6   4 2711.38 561.206   3
  -4   6  -4 1940.09 482.526   5
  -4   6  -4 2723.32 665.025   2
   4  -6   6 9836.01 785.310   3
  -4   6  -6 8452.42 682.753   5
  -4   6  -6 7749.84 803.776   2
  -4   6 -10 177123. 8411.94   4
   4  -6  10 184717. 8282.79   3
  -4   6 -10 183364. 8277.46   5
  -4   6 -10 185197. 8314.88   2
   4  -6  10 180430. 8368.66   1
   4  -6  10 175479. 8297.48   8
  -4   6 -12 921.350 793.504   2
  -4  -6 -12 161.520 1476.65   4
  -4   6 -12-160.539 1075.46   4
   4  -6  12-828.545 745.469   8
  -4   6  12-720.902 1173.44   8
   4  -6  12-336.976 670.201   3
   4  -6  12-17.8915 922.766   1
  -4   6 -12-31.7057 474.046   5
  -4  -6 -14 38003.9 2630.01   4
  -4   6  14 44391.4 2444.73   8
   4  -6  14 39191.9 1986.95   3
  -4   6 -14 38366.6 1926.91   5
   4   6  14 36442.0 2533.55   1
  -4   6 -14 36427.9 2092.55   2
   4   6  14 41183.5 2213.36   8
   4  -6  18-513.894 1353.08   1
  -4  -6 -18 212.272 1665.92   4
   4   6  18 1231.32 1108.85   8
   4   6  18 1707.28 1520.90   1
   4  -6  18 288.331 1095.83   8
  -4   6 -18-105.644 1067.17   2
  -4   6 -18 2338.73 1611.14   4
  -4   6  18 2112.52 1397.96   8
  -4   6 -18 406.528 1181.37   7
   4  -6 -18 2858.22 1970.08   7
  -4   6 -18 657.998 515.396   5
  -4  -6 -20-1080.29 1913.31   4
   4  -6  20-2523.46 1236.02   8
  -4   6 -20 503.529 1734.13   4
   4   6  20-216.134 1539.40   1
  -4   6  20-761.361 1494.41   8
   4  -6  20-577.395 1392.64   1
  -4   6 -20-705.107 1344.69   7
   4  -6 -20-3536.40 2111.59   7
   4   6  20-1189.88 1223.36   8
   4  -6  22 11259.1 1747.45   1
   4  -6  22 11037.7 1558.71   8
  -4   6 -22 9761.22 2130.37   4
  -4   6  22 13028.3 1771.22   8
   4   6  22 9485.20 1842.42   1
  -4   6 -22 10746.5 1707.42   7
   4  -6 -22 11333.5 2321.35   7
  -4  -6 -22 13654.8 2221.92   4
   4   6  22 8131.24 1421.07   8
  -4  -6 -24-50.4529 2243.73   4
   4  -6  24 1396.80 1515.22   8
  -4   6 -24 310.867 2262.27   4
  -4   6  24-708.924 1715.56   8
   4  -6  24 1384.63 1568.55   1
   4   6  24-28.0782 1390.44   8
  -4   6 -24 428.799 1643.63   7
   4   6  24 3419.31 1796.96   1
   4  -6 -24 525.270 2325.48   7
  -4  -6 -26 5661.44 2391.58   4
   4   6  26 6170.23 1543.90   8
   4  -6  26 7288.62 1670.39   8
  -4   6 -26 4725.08 2356.99   4
  -4   6  26 7492.01 1947.85   8
  -4  -6 -26 5246.19 1767.31   7
  -4   6 -26 2999.65 1896.11   7
   4  -6  26 2881.26 1781.69   1
   4  -6 -26 9492.59 2613.05   7
   4   6  26 5965.71 2024.35   1
   4  -6  28-2667.46 1841.14   8
  -4   6 -28-3801.19 2640.01   4
  -4  -6 -28-1846.06 1953.26   7
  -4   6 -28-1500.64 2113.25   7
   4  -6 -28-5827.21 2926.74   7
   4  -6  28-1773.75 1946.68   1
   4   6  28-5989.32 2093.04   1
  -4   8   0 47446.9 2392.31   2
  -4   8   2 7036.66 798.842   2
  -4   8  -2 8310.04 799.540   2
   4  -8   4 6392.87 868.556   3
  -4   8  -4 7001.06 663.141   5
  -4   8  -4 7226.26 822.276   2
  -4   8  -8 81632.0 3957.13   4
   4  -8   8 82684.2 3841.76   8
   4  -8   8 80040.0 3943.51   3
  -4   8  -8 80871.0 3879.60   5
  -4   8  -8 80554.1 3959.73   2
   4  -8   8 84400.1 3900.66   1
  -4   8   8 89155.5 4027.84   8
  -4   8 -10 7435.62 1027.72   2
  -4   8 -10 8872.61 1102.99   4
   4  -8 -10 9014.76 920.420   3
   4  -8  10 10109.6 1015.15   3
  -4   8 -10 8566.77 749.564   5
   4  -8  10 9075.47 962.667   1
   4  -8  10 9134.18 834.735   8
  -4   8 -12 48888.0 2739.16   4
   4  -8  12 47771.0 2528.77   8
  -4   8  12 53253.5 2769.46   8
   4  -8 -12 58366.7 2638.53   3
   4  -8  12 50428.2 2590.27   3
  -4   8 -12 46455.5 2531.13   7
  -4   8 -12 49749.2 2481.94   5
  -4   8 -12 50983.5 2656.65   2
   4  -8  12 49413.1 2628.68   1
   4  -8  14 4080.01 1072.20   1
   4   8  14 3421.16 1484.70   1
  -4   8 -14 4078.29 1157.70   2
  -4   8  14 5034.55 1227.74   8
  -4  -8 -14 2345.39 1649.43   4
   4  -8  14 3888.63 969.463   3
   4  -8 -14 4209.92 1584.68   7
  -4   8  14 2975.91 1169.65   2
  -4   8 -14 4018.09 658.424   5
  -4   8  16 21915.9 1576.41   1
  -4  -8 -16 20755.3 2243.80   4
  -4   8 -16 21148.3 1874.27   4
   4   8  16 20263.3 1620.38   8
   4  -8  16 23272.8 1512.23   8
  -4   8  16 23638.4 1770.52   8
   4  -8  16 21805.8 1462.53   3
  -4   8 -16 19044.5 1541.92   7
   4  -8 -16 26813.8 2121.86   7
  -4   8 -16 21132.4 1261.32   5
  -4   8  16 22070.6 1721.25   2
   4   8  16 21141.6 2005.32   1
  -4   8 -16 20963.0 1658.01   2
   4  -8  16 22191.1 1645.72   1
   4   8  18-25.1969 1156.99   8
   4  -8  18 859.410 1252.27   1
   4  -8  18-667.865 1093.25   8
  -4   8 -18 706.428 1591.52   4
  -4   8 -18-3018.98 1352.98   2
  -4   8  18 1392.99 1364.80   8
  -4   8  18-299.081 1110.87   1
  -4   8 -18-358.704 1211.75   7
   4   8  18 73.1506 1592.22   1
   4  -8 -18-1016.16 1650.73   7
  -4  -8 -18 1043.10 1900.27   4
  -4   8  18-561.547 1312.37   2
  -4   8 -18 76.5287 625.593   5
   4   8  20 1066.44 1353.16   8
  -4  -8 -20 3157.13 2168.24   4
   4  -8  20 2178.83 1334.90   8
  -4   8 -20 487.119 1798.42   4
   4   8  20-378.877 1725.29   1
  -4   8  20 3242.52 1583.25   8
   4  -8  20 2165.93 1475.26   1
  -4   8 -20 3765.93 1569.36   7
  -4   8  20 3227.76 1315.16   1
   4  -8 -20 2149.80 2079.79   7
  -4   8  20 6676.18 1624.34   2
   4   8  22 584.788 1368.90   8
   4  -8  22-122.312 1415.65   8
  -4   8 -22 468.677 1884.87   4
  -4   8  22-1146.85 1560.95   8
  -4   8  22 403.120 1178.13   1
   4   8  22 38.9399 1768.95   1
  -4   8 -22 139.018 1555.87   7
   4  -8  22-589.010 1468.49   1
   4  -8 -22-1349.94 1868.14   7
  -4  -8 -22-891.996 2108.14   4
   4   8  24 6700.76 1576.63   8
   4  -8  24 10531.4 1736.18   8
  -4   8 -24 7846.22 2299.40   4
  -4   8  24 8954.11 1864.84   8
  -4   8 -24 11364.9 1857.93   7
   4   8  24 6301.55 2061.28   1
   4  -8 -24 6967.57 2234.84   7
   4  -8  24 1567.09 1693.18   1
  -4   8  24 6364.64 1490.41   1
  -4  -8 -24 4058.10 2389.32   4
  -4  -8 -26-54.9358 2472.26   4
   4   8  26 979.708 1534.94   8
   4  -8  26-239.895 1688.12   8
  -4   8  26 174.937 1534.02   1
  -4   8 -26-2543.49 2443.03   4
  -4   8  26 108.195 2071.83   8
  -4  -8 -26 35.4620 1755.65   7
  -4   8 -26-1417.23 1823.85   7
   4  -8 -26-7214.67 2713.14   7
   4   8  26 1445.02 1923.94   1
   4  -8  26 32.0780 1598.21   1
  -4  10   0-1764.31 636.948   5
   4 -10   2 35629.6 1749.06   3
  -4  10   2 32729.3 1568.57   5
  -4  10  -2 33869.0 1559.45   5
  -4  10   4 6594.52 719.021   8
   4 -10  -4 4921.00 886.314   3
  -4  10   4 5385.83 668.675   5
  -4  10   6 4902.83 803.057   8
   4 -10  -6 6076.06 931.455   3
   4 -10   6 4682.89 541.130   1
  -4  10   6 4379.71 673.907   5
  -4  10   6 4688.57 886.148   2
  -4  10  -8 3433.75 806.888   4
   4 -10   8 1807.48 549.489   8
  -4  10   8 2533.51 841.089   8
  -4  10  -8 2142.12 535.567   7
   4 -10  -8 3085.64 877.813   3
  -4  10   8 3343.42 669.125   5
   4 -10   8 2898.63 643.516   1
  -4  10   8 2998.85 912.634   2
  -4  10 -10 18993.0 1389.11   4
   4 -10 -10 20902.4 1386.24   3
  -4  10 -10 19094.9 1180.16   7
  -4  10  10 19720.2 1274.55   5
  -4  10  10 20599.0 1477.85   2
   4 -10  10 17875.9 1225.81   1
   4 -10  10 19535.5 1195.98   8
   4 -10  12 3207.74 799.620   8
  -4  10 -12 3778.07 1104.26   4
  -4  10  12 3398.80 932.757   1
  -4  10  12 2516.32 1050.08   8
   4 -10 -12 3516.56 946.412   3
  -4  10 -12 1859.88 798.714   7
   4 -10 -12 2008.17 1332.96   7
  -4  10  12 2743.10 838.374   5
  -4  10  12 1155.39 1059.59   2
  -4  10  14 32737.8 2027.17   1
  -4 -10 -14 37285.6 2965.45   4
  -4  10  14 36218.3 2158.74   8
   4 -10 -14 38608.1 2038.80   3
  -4  10 -14 30009.1 1957.25   7
   4 -10 -14 36855.8 2342.71   7
  -4  10  14 40324.9 2131.41   5
   4  10  14 30209.2 2430.84   1
  -4  10  14 36673.0 2154.47   2
   4 -10  14 30977.8 1965.86   1
   4  10  16 784.258 1607.16   1
  -4 -10 -16 4487.86 2016.66   4
   4  10  16 2979.06 1180.89   8
  -4  10  16 2450.67 1063.41   1
   4 -10  16 1615.20 1042.01   8
  -4  10 -16 950.220 1420.05   4
  -4  10 -16 1894.49 1519.00   2
  -4  10  16 4514.18 1336.82   8
   4 -10 -16 2398.88 1090.63   3
   4 -10 -16 845.367 1488.64   7
  -4  10  16 1446.66 1276.42   2
  -4  10  18 3355.26 1140.92   1
  -4 -10 -18 3075.16 2110.28   4
   4  10  18 1224.44 1684.73   1
   4 -10  18 3120.62 1223.61   8
  -4  10 -18 1031.60 1589.56   4
  -4  10  18 2503.15 1376.10   8
  -4  10 -18 1031.87 1528.16   2
  -4  10 -18 3061.47 1331.36   7
   4  10  18 161.904 1212.36   8
   4 -10 -18 3011.90 1644.58   7
   4 -10  18 1309.10 1190.18   1
  -4  10  18 2341.10 1330.32   2
   4 -10  20 350.281 1368.69   8
   4  10  20 39.6373 1762.65   1
  -4  10 -20-675.856 1816.10   4
  -4  10  20 58.1679 1464.80   8
  -4  10 -20 903.974 1481.36   7
   4 -10 -20-2697.84 1750.76   7
  -4 -10 -20-304.226 2069.10   4
   4  10  20-1192.66 1341.99   8
   4 -10  20-23.6642 1332.93   1
  -4  10  20-925.251 1418.19   2
  -4  10  20-787.272 1150.00   1
   4 -10  22 2605.27 1443.32   1
  -4  10  22 6546.34 1342.25   1
  -4 -10 -22 5395.89 2380.64   4
   4  10  22 7345.13 1501.01   8
   4 -10  22 7118.62 1578.01   8
  -4  10 -22 4209.37 2041.96   4
  -4  10  22 6132.29 1670.39   8
   4  10  22 4435.24 1892.11   1
  -4  10 -22 7413.98 1626.28   7
   4 -10 -22 7233.83 1925.63   7
   4 -10  24-3604.83 1558.41   1
  -4  10  24-2641.49 1418.56   1
  -4 -10 -24-1680.64 2399.45   4
   4  10  24-882.133 1553.46   8
   4 -10  24 1213.97 1626.80   8
  -4  10  24-1104.49 1778.05   8
   4  10  24-3799.98 2007.48   1
  -4  10 -24-1035.59 1728.93   7
   4 -10 -24-3413.49 2074.69   7
   4 -10  26 6047.22 1721.78   1
   4  10  26 7934.61 1713.76   8
   4 -10  26 12545.3 1947.58   8
  -4  10  26 11452.9 1588.74   1
  -4  10 -26 10093.4 2590.31   4
  -4  10  26 12711.0 1995.50   8
  -4  10 -26 11427.0 1964.80   7
   4 -10 -26 6951.37 2197.28   7
   4  10  26 9474.83 2130.41   1
  -4 -10 -26 6814.48 2574.83   4
   4 -12   0 62816.5 3133.09   3
  -4  12   0 61582.5 3012.54   5
  -4  12   0 59509.8 3111.91   2
  -4  12   2-82.2178 933.501   2
  -4  12  -2-397.074 941.438   2
  -4  12   2-96.3044 406.920   8
   4 -12  -2-1183.49 1010.18   3
   4 -12   2 153.892 1000.81   3
  -4  12   2 754.631 606.080   5
  -4  12  -2 266.187 627.033   5
  -4  12   4 14422.1 953.084   8
   4 -12  -4 15179.5 1327.78   3
   4 -12   4 14533.0 1354.25   3
  -4  12   4 13593.8 1058.45   5
  -4  12  -4 15658.7 1058.47   5
  -4  12   4 14978.1 1282.87   2
  -4  12  -4 14724.6 1329.05   2
  -4  12   6-145.695 940.027   2
  -4  12  -6-373.746 1154.77   2
  -4  12   6-451.782 704.375   8
   4 -12  -6-99.2371 1043.87   3
   4 -12  -6-111.232 1326.01   7
   4 -12   6 1764.39 1130.55   3
  -4  12   6-89.3573 658.125   5
  -4  12  -6-545.904 670.184   5
  -4  12   8 6098.92 1138.76   2
  -4  12   8 8707.93 949.281   1
  -4  12  -8 9547.38 1380.53   2
  -4  12   8 9479.04 967.650   8
  -4  12  -8 6872.81 693.015   7
   4 -12  -8 8959.69 1204.00   3
   4 -12  -8 8941.24 1284.36   7
   4 -12   8 8741.29 1281.90   3
  -4  12   8 9342.25 880.602   5
  -4  12  -8 10666.8 916.682   5
   4 -12   8 9419.60 682.036   8
   4 -12   8 7031.25 624.611   1
   4 -12  10 2573.95 650.348   1
  -4  12  10 1741.07 1079.25   2
   4 -12  10 2680.40 694.783   8
  -4  12 -10 2901.69 1423.95   2
  -4  12 -10 3164.64 956.680   4
   4 -12 -10 2824.58 1131.96   3
  -4  12 -10 2985.76 756.340   7
  -4  12  10 2096.03 781.091   5
  -4  12 -10 2695.57 795.168   5
  -4  12  12 30641.2 1871.71   1
  -4  12 -12 28307.0 1904.39   4
   4 -12  12 31147.5 1711.12   8
  -4  12  12 30959.2 1942.29   8
   4 -12 -12 32676.3 2034.43   3
  -4  12 -12 30136.6 1765.44   7
   4 -12 -12 33777.3 2114.69   7
  -4  12  12 34991.7 1836.63   5
  -4  12 -12 32219.1 1768.40   5
  -4  12  12 28773.4 2052.34   2
  -4  12 -12 30491.4 2185.76   2
   4 -12  12 29104.8 1700.27   1
  -4  12  14-139.214 1258.84   2
   4 -12  14 310.203 878.067   1
   4 -12  14-313.785 909.399   8
  -4  12 -14 1011.19 1496.70   2
  -4  12 -14 1013.48 1192.78   4
  -4  12  14 414.648 1166.98   8
   4 -12 -14 1005.83 1167.70   3
  -4  12  14 725.139 1029.59   1
  -4  12 -14 759.528 1003.47   7
   4 -12 -14-519.554 1395.44   7
  -4  12  14 457.792 874.296   5
  -4  12 -14 317.096 826.572   5
  -4  12  16 3680.36 1377.33   2
   4  12  16 2856.22 1660.27   1
  -4 -12 -16 5916.69 2415.30   4
  -4  12  16 4101.55 1353.80   8
  -4  12  16 4258.52 1139.68   1
   4 -12 -16 3905.08 1217.83   3
   4 -12 -16 6133.84 1568.83   7
  -4  12  16 5150.80 1114.70   5
  -4  12 -16 3076.57 891.367   5
  -4  12  20 1117.61 1528.37   2
  -4 -12 -20-330.869 2251.78   4
   4  12  20-29.6185 1422.29   8
   4  12  20 902.815 1872.38   1
   4 -12  20 87.6252 1398.54   8
  -4  12  20 932.494 1561.41   8
   4 -12  20 670.974 1183.90   1
   4 -12 -20 329.925 1263.74   3
  -4  12  20 1137.61 1192.83   1
  -4  12 -20 99.7005 1455.60   7
   4 -12 -20 1607.66 1708.57   7
   4  12  22-1943.08 1596.50   8
  -4 -12 -22-1286.85 2405.60   4
   4 -12  22-4593.79 1685.06   8
  -4  12  22-473.176 1697.48   8
  -4  12  22 88.9284 1456.68   1
  -4  12 -22-2965.85 1660.29   7
   4  12  22-2648.68 1974.86   1
  -4  12  24 16533.1 1709.85   1
   4 -12  24 18106.6 1927.65   8
  -4 -12 -24 18117.7 2812.37   4
   4  12  24 13834.2 2169.79   1
   4  12  24 19685.9 1892.15   8
  -4  12  24 20428.5 2069.20   8
  -4  12 -24 15472.0 1955.16   7
   4 -12 -24 18570.7 2242.66   7
  -4  12  26-1486.80 1618.95   1
  -4  14   0-1295.11 1140.47   2
   4 -14   0 380.524 1190.49   3
  -4  14   0 797.469 746.220   5
  -4  14   2 53719.0 2663.90   8
   4 -14  -2 57182.7 3068.73   3
   4 -14   2 61703.2 3092.94   3
  -4  14   2 64343.4 2917.97   5
  -4  14  -2 61786.6 2907.77   5
  -4  14   2 58317.8 3071.52   2
  -4  14  -2 57185.4 3099.44   2
  -4  14   4 2001.60 1137.57   2
  -4  14  -4-1311.36 1214.61   2
  -4  14   4 632.523 559.030   8
   4 -14  -4 1623.50 1186.21   3
  -4  14   4 779.942 729.981   5
  -4  14  -4 56.6093 785.454   5
  -4  14   6 784.760 1181.44   2
  -4  14  -6-77.6790 1334.94   2
  -4  14   6-921.952 709.818   8
  -4  14   6 113.518 712.464   1
   4 -14  -6 111.945 1199.51   3
   4 -14  -6 34.2959 1032.30   7
  -4  14   6-907.785 750.907   5
  -4  14  -6 284.496 781.697   5
  -4  14   8 6147.56 1383.01   2
  -4  14  10 3574.86 1353.00   2
   4 -14  10 4438.27 704.770   8
  -4  14 -10 2801.11 904.447   4
  -4  14 -10 5451.33 1602.70   2
   4 -14 -10 4380.45 1313.24   3
  -4  14  10 4239.13 888.958   5
  -4  14 -10 5691.55 949.842   5
   4 -14  12 1210.81 623.997   1
  -4  14  12-119.751 970.057   1
  -4  14  12-800.231 1361.22   2
   4 -14  12-1199.32 816.286   8
  -4  14 -12-1511.60 1611.09   2
  -4  14  12-37.8469 1108.96   8
   4 -14 -12 114.940 1316.59   3
   4 -14 -12 1055.57 1385.95   7
  -4  14  12 273.807 865.069   5
  -4  14 -12-235.492 924.587   5
  -4  14  14 11829.8 1303.84   1
   4 -14  14 12307.0 1038.98   1
  -4  14  14 11623.2 1689.03   2
   4 -14  14 11422.3 1166.38   8
  -4  14 -14 12799.3 1902.09   2
   4 -14 -14 15751.9 1592.05   3
  -4  14  14 14227.3 1494.58   8
   4 -14 -14 14195.0 1698.24   7
  -4  14  14 12713.6 1217.33   5
  -4  14 -14 11990.2 1238.70   5
  -4  14  18 388.318 1171.03   1
  -4  14  18 1160.22 1617.39   2
  -4 -14 -18 510.980 2688.29   4
   4  14  18 1294.66 1790.74   1
  -4  14  18 54.1160 1475.42   8
   4 -14 -18-46.3305 1383.72   3
  -4  14 -18 86.6707 1849.93   2
   4 -14 -18 1919.96 1778.67   7
  -4  14  18 828.641 1107.98   5
  -4  14 -18 731.661 1071.32   5
  -4  14  20 1778.61 1297.64   1
  -4  14  20 112.205 1696.82   2
  -4 -14 -20-490.799 2603.88   4
   4  14  20 930.377 1506.92   8
   4  14  20 252.098 1803.80   1
  -4  14  20-1215.40 1675.57   8
   4 -14 -20-2873.51 1464.85   3
   4 -14 -20-1516.90 1870.30   7
  -4  14  20 603.175 1355.56   5
  -4  14  22 14604.7 1703.75   1
  -4  14  22 18699.2 1990.75   8
   4  14  22 17829.9 1910.20   8
  -4 -14 -22 14866.8 2780.79   4
   4  14  22 15509.6 2289.27   1
   4 -14 -22 18219.6 1763.77   3
   4 -14 -22 18478.0 2263.97   7
  -4  14  24 601.610 1410.20   1
  -4 -14 -24 61.9664 2763.40   4
  -4  14  24 1941.28 1778.37   8
   4  14  24-3781.63 2040.83   1
   4 -14 -24 2370.17 1972.14   7
   4  14  24-1117.45 1631.19   8
  -4  16   4 2489.37 1463.08   2
  -4  16  -4 4524.70 1520.40   2
  -4  16   4 4660.66 701.731   8
   4 -16  -4 1574.19 1092.86   4
   4 -16  -4-457.556 1170.95   7
  -4  16   4 3878.49 929.468   5
  -4  16  -4 5409.88 971.754   5
  -4  16   6 1376.00 1384.44   2
  -4  16   6-200.784 777.313   1
  -4  16  -6-117.892 1501.84   2
  -4  16   6 169.541 743.014   8
   4 -16  -6 1150.15 1177.77   4
   4 -16  -6 837.732 1029.42   7
   4 -16  -6 2816.27 1446.07   3
  -4  16   6 1596.35 890.935   5
  -4  16  -6 578.595 903.232   5
  -4  16   8 2681.55 1443.91   2
  -4  16  -8 1416.09 1636.57   2
  -4  16   8 2047.83 864.327   8
   4 -16  -8 1281.51 1165.02   7
   4 -16  -8 1281.18 1439.20   3
  -4  16   8 959.508 870.260   1
  -4  16   8 1824.23 916.865   5
  -4  16  -8 2073.64 963.489   5
  -4  16  10 1540.82 1497.72   2
  -4  16 -10-1684.02 1726.20   2
   4 -16 -10-128.744 1515.48   3
  -4  16  10 1079.07 924.250   5
  -4  16 -10 1345.26 1012.96   5
  -4  16  12 2609.41 1664.17   2
  -4  16  12 4098.20 1167.20   8
  -4  16 -12 6498.42 1852.17   2
   4 -16 -12 6871.51 1663.97   3
   4 -16 -12 5805.44 1536.55   7
  -4  16  12 4018.97 1102.85   1
  -4  16  12 6208.04 1082.91   5
  -4  16 -12 6447.89 1177.74   5
  -4  16 -14-5827.05 2152.62   2
  -4  16  16 3940.72 1856.90   2
  -4  16  16 5606.99 1468.06   8
  -4  16 -16 3563.19 2018.01   2
   4 -16 -16 7507.33 1671.41   3
   4 -16 -16 8212.66 1810.69   7
  -4  16  16 5217.11 1256.49   1
  -4  16  16 6752.42 1167.50   5
  -4  16 -16 7227.39 1270.09   5
  -4  16  18 1187.25 1854.01   2
   4  16  18 777.510 1843.90   1
  -4  16  18 2509.33 1486.43   8
   4 -16 -18-1419.96 1673.92   3
  -4  16 -18 131.645 2007.86   2
   4 -16 -18 2175.21 1794.11   7
  -4  16  18 582.139 1271.96   1
  -4  16  18 1509.62 1148.33   5
  -4  16 -18 409.924 1216.29   5
  -4  16  20 7328.67 2036.96   2
  -4 -16 -20 13649.8 3222.71   4
   4  16  20 5132.35 2046.27   1
  -4  16  20 10415.5 1770.85   8
   4 -16 -20 6129.66 1683.23   3
   4 -16 -20 7184.95 2017.58   7
  -4  16  20 9403.41 1513.78   1
  -4  16  20 9802.44 1418.41   5
  -4 -16 -22 5675.10 2979.91   4
   4  16  22-178.089 1996.55   1
  -4  16  22 1848.89 1763.10   8
   4 -16 -22 1698.31 2030.20   7
  -4  16  22-1365.00 1405.08   1
  -4  18   0-774.101 1616.00   2
  -4  18   0 636.889 985.478   5
  -4  18   2 51025.4 2778.39   5
  -4  18  -2 52394.9 2784.60   5
  -4  18   2 54647.7 3145.82   2
  -4  18  -2 51249.3 3160.77   2
  -4  18   4-1586.80 1563.88   2
  -4  18  -4 163.138 1620.72   2
   4 -18  -4 1880.26 1562.35   3
  -4  18   4 721.488 974.276   5
  -4  18  -4-662.536 986.729   5
  -4  18   6 712.635 1594.32   2
  -4  18  -6 1066.67 1710.92   2
   4 -18  -6 1846.07 1637.57   3
  -4  18   6 1889.89 1022.59   5
  -4  18  -6 1850.47 1038.41   5
  -4  18   8 1577.78 1680.41   2
  -4  18  -8-1910.84 1774.48   2
   4 -18  -8 753.381 1224.28   7
   4 -18  -8-598.193 1651.12   3
  -4  18   8-24.4395 1019.65   5
  -4  18  -8 1675.86 1070.07   5
  -4  18  10 11132.1 1369.85   5
  -4  18  10 22091.4 2170.38   2
  -4  18  12 67.0601 1817.08   2
  -4  18  12-950.951 1152.66   8
  -4  18  12-1635.12 1124.20   1
   4 -18 -12-420.602 1704.84   4
  -4  18 -12-1653.99 2025.39   2
   4 -18 -12-948.009 1544.27   7
   4 -18 -12 806.300 1758.03   3
  -4  18  12-772.265 1074.58   5
  -4  18 -12-573.748 1190.06   5
  -4  18  14 4258.37 2011.56   2
  -4  18  14 7936.06 1445.99   8
  -4  18  14 9029.02 1330.75   1
  -4  18 -14 5841.93 2216.07   2
   4 -18 -14 8137.04 1785.13   7
   4 -18 -14 8442.50 1852.47   3
  -4  18  14 9973.38 1253.25   5
  -4  18 -14 9785.04 1443.61   5
  -4  18  16 690.916 1989.27   2
  -4  18  16-870.211 1396.26   8
  -4  18  16-795.049 1269.41   1
  -4  18 -16-2640.09 2150.33   2
   4 -18 -16-3817.35 1846.91   3
   4 -18 -16-245.695 1845.53   7
  -4  18  16-1140.20 1175.79   5
  -4  18 -16-1240.27 1341.40   5
  -4  18  18-2410.06 2187.10   2
  -4  18  18 306.145 1479.62   8
  -4  18  18 53.6954 1320.06   1
   4 -18 -18-2188.78 1817.01   3
  -4  18 -18 258.009 2149.67   2
   4 -18 -18-1811.14 1956.44   7
  -4  18  18 700.922 1163.17   5
  -4  18 -18-2016.47 1432.62   5
  -4  18  20-5593.64 2126.16   2
   4  18  20-952.914 2008.43   1
  -4  18  20-1013.37 1616.04   8
   4 -18 -20 1482.10 1700.40   3
  -4  18  20 2045.60 1405.90   1
   4 -18 -20 72.7262 1983.14   7
  -4  18  20-108.132 1201.46   5
  -4  20   0 20858.5 1598.08   5
  -4  20   0 18814.9 2172.59   2
  -4  20   2-2373.05 1925.82   2
  -4  20  -2-3768.75 1856.49   2
  -4  20   2-1450.11 1099.35   5
  -4  20  -2-2103.32 1118.51   5
  -4  20   6 473.780 1865.14   2
  -4  20  -6-403.426 1953.67   2
   4 -20  -6-4501.95 1955.73   3
  -4  20   6 159.708 1133.43   5
  -4  20  -6-1851.32 1145.32   5
  -4  20   8 1243.57 1847.74   2
  -4  20  -8 750.209 1928.97   2
   4 -20  -8 3941.96 1888.22   3
  -4  20   8 1235.24 1115.14   5
  -4  20  -8 1997.31 1177.66   5
  -4  20 -10 1238.37 1217.89   5
  -4  20  10 668.396 1945.62   2
  -4  20 -10-2521.62 2069.39   2
   4 -20 -10 987.317 1911.97   3
  -4  20  10-487.179 1215.19   5
  -4  20 -12 5755.96 1331.32   5
  -4  20  12 2449.60 2092.17   2
  -4  20 -12 3126.88 2276.32   2
   4 -20 -12 5569.80 2002.75   3
  -4  20  12 5503.61 1248.41   5
  -4  20  16 3360.45 2311.75   2
  -4  20 -16 1402.05 2356.90   2
   4 -20 -16 1590.68 1949.09   3
  -4  20  16 2876.09 1265.45   5
  -4  20 -16 2543.16 1400.00   5
  -4  20  18-506.120 2205.77   2
   4 -20 -18-2093.94 2344.89   4
   4 -20 -18 2636.75 1918.85   3
  -4  20 -18-773.839 2253.77   2
  -4  20  18 1376.63 1263.92   5
  -4  20 -18 769.658 1455.13   5
  -4  22   0 38.9888 1890.41   2
  -4  22   0 165.804 1107.72   5
  -4  22   2 5397.85 2125.20   2
  -4  22  -2 6762.44 2030.71   2
  -4  22   2 10735.5 1359.45   5
  -4  22  -2 10273.5 1310.88   5
  -4  22   4-1893.35 1980.78   2
  -4  22  -4 1923.57 1998.80   2
  -4  22   4-649.328 1211.07   5
  -4  22  -4-273.062 1187.50   5
  -4  22   6 4597.69 2117.30   2
  -4  22  -6-40.1457 2021.33   2
  -4  22   6 602.209 1212.88   5
  -4  22  -6 2133.20 1186.48   5
  -4  22  -8 857.818 1227.02   5
  -4  22   8-2398.30 2077.68   2
  -4  22  -8 1392.60 2159.92   2
   4 -22  -8-1203.81 2091.87   3
  -4  22   8 1285.72 1226.30   5
  -4  22 -12-85.9933 1343.58   5
  -4  22  12-1851.00 2181.63   2
  -4  22 -12 807.149 2307.90   2
   4 -22 -12-1733.68 2162.64   3
  -4  22  12 356.280 1269.98   5
  -4  22 -14 10684.0 1562.92   5
  -4  22  14 2747.49 2284.26   2
  -4  22 -14 9512.84 2558.06   2
   4 -22 -14 8774.95 2288.29   3
  -4  22  14 9252.32 1496.06   5
  -4  22 -16 577.007 1465.58   5
  -4  22  16-1344.51 2430.87   2
  -4  22 -16-2326.12 2517.82   2
   4 -22 -16-2602.57 2214.59   3
  -4  22  16-208.931 1359.30   5
  -4  24   4-42.5926 2185.10   2
  -4  24  -4-1093.66 2242.07   2
  -4  24   4 842.692 1281.83   5
  -4  24  -4 201.476 1227.28   5
  -4  24  -6-375.941 1282.50   5
  -4  24   6-2519.32 2227.02   2
  -4  24  -6 44.1716 2252.90   2
  -4  24   6-2265.02 1336.66   5
  -4  24  -8 1514.69 1276.72   5
  -4  24   8 216.642 2217.10   2
  -4  24  -8-2055.09 2399.11   2
  -4  24   8-1341.15 1314.57   5
  -4  24 -10-147.605 1283.42   5
  -4  24  10-2593.63 2373.85   2
  -4  24 -10 90.5393 2344.38   2
   4 -24 -10 1570.99 2271.79   3
  -4  24  10 1591.25 1414.84   5
  -4  24 -12 13745.9 1623.37   5
  -4  24  12 6904.54 2489.62   2
  -4  24 -12 6521.50 2639.18   2
   4 -24 -12 7630.30 2484.43   3
  -4  24  12 13036.4 1637.52   5
  -4  26   0-46.5525 2404.70   2
  -4  26   0-213.582 1307.31   5
  -4  26   2 2659.21 2404.63   2
  -4  26  -2 2815.75 2435.99   2
  -4  26   2 2328.12 1383.42   5
  -4  26  -2 2788.51 1368.62   5
  -4  26  -4 30.1599 1345.37   5
  -4  26   4-2971.60 2420.72   2
  -4  26  -4-5684.89 2394.25   2
  -4  26   4 346.709 1373.95   5
  -4  26  -6-818.193 1330.35   5
  -4  26  -6-6648.56 2592.67   2
   5   1  13 1131.48 1533.52   1
   5  -1  13 121.869 1380.55   1
  -5  -1 -13 2442.76 1519.75   4
  -5   1 -13 139.695 1367.58   4
   5  -1  13 1131.63 892.148   8
   5   1  15 13628.8 1290.35   8
   5  -1  15 13773.5 1276.04   8
  -5  -1 -15 13327.8 1843.59   4
   5  -1  15 12288.6 1679.84   1
  -5   1 -15 13282.5 1791.29   4
   5   1  15 14875.6 1765.55   1
  -5  -1 -17 61273.2 3636.56   4
  -5   1 -17 58235.1 3536.04   4
   5   1  17 62609.3 3183.26   8
   5  -1  17 61358.2 3170.27   8
   5   1  17 60072.5 3463.43   1
   5  -1  17 58900.7 3423.61   1
   5   1  19 13858.1 1407.04   8
   5  -1  19 14065.7 1451.90   8
  -5  -1 -19 9038.03 2002.52   4
   5  -1  19 14229.0 1806.11   1
  -5   1 -19 8783.07 1923.88   4
   5   1  19 19520.5 1917.95   1
  -5  -1 -23-330.456 2084.87   4
  -5   1 -23 320.790 2107.99   4
   5   1  23-447.644 1301.25   8
   5  -1  23 155.016 1322.18   8
  -5   1 -23 1152.49 1548.34   7
   5   1  23 2273.89 1755.70   1
   5  -1  23 632.299 1770.47   1
   5  -1  27-2107.71 2050.74   1
  -5  -1 -27 1877.62 2508.55   4
   5   1  27 1563.05 1577.44   8
   5  -1  27 1876.03 1573.03   8
  -5   1 -27-3715.05 2497.60   4
  -5  -1 -27 576.830 1848.16   7
  -5   1 -27 1423.28 1889.01   7
   5   1  27-597.434 2007.81   1
  -5  -3 -13 4036.63 1754.13   4
  -5   3 -13 2296.49 1429.00   4
   5  -3  13 2660.80 914.890   8
  -5  -3 -15 20357.5 2252.36   4
  -5   3 -15 23458.5 2088.19   4
   5   3  15 23336.6 1717.49   8
   5  -3  15 25643.7 1687.54   8
   5   3  15 26020.1 2260.01   1
  -5   3 -15 25567.0 1551.94   2
   5  -3  15 25829.1 1934.87   1
   5   3  17 8265.96 1757.71   1
  -5  -3 -17 5192.86 1898.64   4
  -5   3 -17 4994.06 1677.22   4
   5   3  17 7581.81 1218.47   8
   5  -3  17 6804.62 1201.12   8
   5  -3  17 6527.94 1528.69   1
  -5   3 -17 5814.40 913.097   2
  -5   3 -19 20833.4 2207.04   4
   5   3  19 21561.7 1719.43   8
   5  -3  19 22593.8 1672.33   8
  -5  -3 -19 15033.7 2283.90   4
   5   3  19 21183.2 2141.38   1
   5  -3  19 23869.0 2015.52   1
   5  -3  21 2070.72 1367.71   8
   5   3  21 4568.91 1777.68   1
   5  -3  21-979.194 1797.10   1
  -5  -3 -23 97.3533 2066.50   4
   5   3  23 3395.75 1376.49   8
  -5   3 -23 178.944 2112.16   4
  -5   3 -23-839.265 1597.44   7
   5   3  23 1053.97 1750.05   1
   5  -3  23 363.087 1787.74   1
   5  -3  23 1217.90 1402.79   8
   5  -3  27 403.006 1958.81   1
  -5  -3 -27-54.6054 2399.23   4
   5   3  27 1032.37 1524.77   8
   5  -3  27-178.362 1563.81   8
  -5   3 -27 3371.16 2564.15   4
  -5  -3 -27 108.569 1752.02   7
  -5   3 -27-106.712 1835.68   7
   5   3  27-1177.44 2032.36   1
   5  -5  11 9471.33 1297.47   1
  -5   5 -11 9709.72 1433.74   4
  -5   5 -11 9080.72 1086.48   2
  -5   5 -13 3050.95 939.187   2
   5  -5  17 15565.7 1405.36   8
  -5  -5 -17 16847.7 2214.79   4
  -5   5 -17 15242.7 1925.14   4
   5   5  17 17164.9 1513.04   8
   5   5  17 16855.1 2055.54   1
  -5   5 -17 14278.3 1267.34   2
   5  -5  17 17814.2 1727.56   1
  -5  -5 -19 2557.69 2006.60   4
   5   5  19 1510.41 1257.35   8
   5   5  19 158.567 1747.46   1
  -5   5 -19 3454.67 1791.80   4
   5  -5  19 1463.82 1190.74   8
  -5   5 -19 3018.07 1344.22   7
   5  -5  19 2827.63 1563.54   1
  -5  -5 -21 5421.67 2212.94   4
   5   5  21 9326.62 1481.56   8
   5  -5  21 9762.27 1440.92   8
  -5   5 -21 7247.21 1992.01   4
   5   5  21 8308.52 1926.33   1
  -5   5 -21 10938.5 1603.31   7
   5  -5  21 9035.58 1814.73   1
   5  -5  23 2015.35 1753.82   1
  -5  -5 -23-556.784 2242.45   4
   5   5  23 1050.83 1350.26   8
   5  -5  23-577.516 1408.83   8
  -5   5 -23-481.219 2170.77   4
   5   5  23-1640.11 1892.01   1
  -5   5 -23-147.121 1589.19   7
   5  -5  25-1073.21 1864.39   1
   5   5  25-2289.61 1492.96   8
   5  -5  25-2302.54 1548.65   8
  -5   5 -25 669.329 2235.37   4
  -5   5 -25-1291.31 1766.65   7
   5   5  25-1056.54 1959.22   1
  -5  -5 -25-371.845 2426.10   4
  -5  -5 -27 1169.97 2467.80   4
   5  -5  27 2011.02 1957.47   1
   5   5  27-31.0130 1593.91   8
   5  -5  27 1134.52 1607.98   8
  -5   5 -27 4233.93 2431.58   4
  -5  -5 -27 36.9025 1809.67   7
  -5   5 -27-1538.68 1893.25   7
   5   5  27 1329.02 2026.93   1
  -5   7  -5 34535.2 1995.38   2
  -5   7  -7 11078.6 1103.60   2
  -5   7  -9 23273.9 1341.98   5
   5  -7   9 23173.6 1588.14   1
  -5   7  -9 19893.8 1474.03   2
  -5   7 -11 561.476 1220.92   4
   5  -7  11 42.9508 788.723   8
   5  -7  11 459.658 1063.02   1
   5  -7  11-504.170 765.178   3
  -5   7 -11 794.667 641.660   5
  -5   7 -11-126.286 907.859   2
  -5   7 -13 432.104 995.865   2
   5  -7  13 1491.87 1136.26   1
   5  -7  13 706.393 783.841   3
  -5   7 -13 1056.01 669.410   5
   5   7  15 15048.4 2070.46   1
  -5  -7 -15 16887.4 2430.38   4
   5  -7  15 14764.8 1323.29   8
  -5   7 -15 14026.0 1788.02   4
   5  -7  15 15760.6 1167.69   3
  -5   7 -15 14682.1 1103.15   5
  -5   7 -15 16226.0 1364.13   2
   5   7  17 5720.21 1885.64   1
  -5   7 -17 4186.18 1224.86   2
  -5  -7 -17 2918.47 2150.54   4
  -5   7 -17 4773.64 1669.40   4
   5  -7  17 4663.44 1172.55   8
   5  -7  17 4658.05 857.028   3
  -5   7 -17 5806.02 1254.01   7
   5  -7  17 8368.33 1504.03   1
  -5  -7 -19 6393.09 2314.81   4
   5   7  19 12175.9 1999.23   1
   5   7  19 8240.28 1441.17   8
   5  -7  19 9682.50 1367.64   8
  -5   7 -19 6550.70 1910.19   4
  -5   7  19 7946.75 1965.69   8
  -5   7 -19 11152.3 1521.28   7
   5  -7  19 4634.98 1701.13   1
   5  -7  21 60.4551 1631.54   1
  -5  -7 -21 3581.89 2306.68   4
   5  -7  21 3179.06 1380.08   8
  -5   7 -21 3218.97 1994.68   4
   5   7  21 3997.55 1997.69   1
  -5   7  21 4026.81 2005.22   8
  -5   7 -21 5070.55 1511.31   7
   5   7  21 4075.99 1404.52   8
   5  -7  23 1624.21 1710.34   1
  -5  -7 -23-585.935 2328.16   4
   5   7  23 2429.50 1457.44   8
   5  -7  23 100.068 1466.29   8
  -5   7 -23 640.749 2073.93   4
   5   7  23-731.360 2064.59   1
  -5   7  23 3034.07 2030.53   8
  -5   7 -23 722.584 1601.01   7
  -5  -7 -25-549.266 2492.05   4
   5   7  25 369.560 1514.25   8
   5  -7  25-302.414 1574.85   8
  -5   7 -25-1412.78 2274.75   4
   5  -7  25-1556.38 1832.01   1
  -5   7  25 1927.03 2115.99   8
   5   7  25 262.402 2091.20   1
  -5   7 -25-803.204 1766.54   7
   5  -7  27-3129.52 1802.28   8
  -5   7 -27-1965.82 2648.22   4
  -5   7  27-2570.78 2286.60   8
   5  -7  27-147.709 2025.82   1
  -5   7 -27-5558.91 2073.14   7
   5   7  27-5158.36 2249.22   1
   5  -9  -1 300.126 717.650   3
   5  -9   1-94.7888 753.060   3
  -5   9   1 1309.84 620.720   5
  -5   9  -1 1790.91 586.835   5
  -5   9   1 799.692 865.955   2
  -5   9  -1 776.430 821.763   2
   5  -9  -3 12487.0 1018.57   3
   5  -9   3 15403.7 1116.20   3
  -5   9   3 13364.2 1022.72   5
  -5   9  -3 14195.0 967.691   5
  -5   9   3 11617.9 1206.86   2
   5  -9  -5 4802.97 792.339   3
   5  -9   5 5920.88 937.861   3
  -5   9   5 6506.87 825.800   5
  -5   9  -5 5633.16 712.699   5
  -5   9   5 5804.39 1061.31   2
   5  -9  -7 57371.6 2796.67   3
  -5   9   7 60468.4 2921.99   5
   5  -9   7 58793.8 2800.01   1
   5  -9  -9 29343.0 1566.64   3
   5  -9   9 25044.4 1596.58   1
  -5   9 -11 5349.50 1248.71   4
   5  -9  11 5086.52 894.789   8
  -5   9  11 7644.93 1438.25   8
  -5   9 -13 7989.63 1023.39   7
   5  -9  13 6265.38 1221.33   1
  -5   9  15 1369.58 1490.55   8
  -5   9  15 2403.26 1594.11   2
   5  -9  17 5982.93 1384.69   1
   5   9  17 6407.36 2012.99   1
  -5  -9 -17 6408.28 2309.27   4
  -5   9 -17 4560.67 1508.67   2
  -5   9 -17 4214.83 1629.89   4
   5  -9  17 5867.36 1231.21   8
  -5   9  17 7797.28 1710.63   8
  -5   9 -17 5984.00 1247.17   7
  -5   9  17 6910.62 1748.74   2
   5   9  19 5645.62 1477.56   8
  -5  -9 -19 224.115 2496.58   4
   5  -9  19 3495.58 1536.38   1
   5  -9  19 3723.05 1460.08   8
  -5   9  19 5632.68 1748.30   8
  -5   9 -19 5268.54 1557.28   7
  -5  -9 -21 1624.46 2469.53   4
   5   9  21 2754.88 1451.48   8
   5   9  21 485.888 1929.91   1
   5  -9  21 4932.07 1500.79   8
   5  -9  21 1667.77 1547.17   1
  -5   9 -21 4422.85 2004.81   4
  -5   9  21 4675.43 1816.22   8
  -5   9 -21 4741.11 1515.99   7
   5  -9 -21 533.511 2680.19   7
  -5   9  21 6583.54 1848.43   2
  -5  -9 -25 173.488 2559.65   4
   5   9  25-2926.25 1557.00   8
   5  -9  25-500.094 1617.87   8
  -5   9 -25-4572.78 2327.49   4
  -5   9  25-521.577 1979.96   8
   5   9  25 3109.72 2220.17   1
  -5   9 -25-1267.61 1796.25   7
   5  -9  25 32.3733 1748.09   1
   5  -9 -25-934.276 3109.87   7
   5 -11  -1 3211.35 966.586   3
   5 -11   1 4315.96 976.225   3
  -5  11   1 3998.19 703.907   5
  -5  11  -1 3228.27 681.365   5
  -5  11   1 3867.54 957.557   2
  -5  11  -1 3358.23 934.522   2
   5 -11  -3 16670.1 1271.74   3
   5 -11   3 14977.1 1300.96   3
  -5  11   3 16862.7 1106.86   5
  -5  11  -3 14588.1 1052.18   5
  -5  11   3 13566.5 1251.87   2
  -5  11  -3 15146.3 1287.24   2
  -5  11   5 57201.2 2712.08   8
   5 -11  -5 55160.6 2732.21   3
   5 -11   5 56648.7 2775.62   3
   5 -11   5 48243.5 2509.02   1
  -5  11   5 52897.3 2659.69   5
  -5  11  -5 53937.0 2631.00   5
  -5  11   5 51994.4 2775.07   2
  -5  11  -5 48480.3 2748.17   2
  -5  11   7 21958.3 1501.03   8
   5 -11  -7 19529.7 1467.14   3
   5 -11   7 19936.1 1607.55   3
  -5  11   7 21943.1 1373.26   5
  -5  11  -7 20896.2 1306.67   5
  -5  11   7 21503.1 1553.73   2
  -5  11  -7 21764.9 1576.15   2
   5 -11   7 19935.1 1232.75   1
  -5  11  -9 5428.29 1262.15   2
   5 -11  -9 5702.51 1039.33   3
   5 -11   9 8200.04 1230.89   3
   5 -11   9 5927.69 887.320   1
  -5  11   9 6928.68 962.200   5
  -5  11  -9 6752.74 824.651   5
  -5  11   9 3800.56 1172.16   2
  -5  11 -11-613.184 1283.96   2
   5 -11  11-61.6296 819.863   8
  -5  11 -11 666.616 735.283   5
   5 -11  13 367.848 1001.83   1
  -5  11 -13 158.106 1437.50   2
  -5  11 -13-897.467 1272.57   4
   5 -11  13 790.950 932.284   8
  -5  11  13 692.242 1312.97   8
   5 -11 -13 773.290 1018.54   3
  -5  11 -13-147.752 874.345   7
   5 -11  13 951.379 1209.33   3
  -5  11 -13 159.678 771.716   5
  -5  11  13-675.499 1301.70   2
  -5  11  15 3867.45 1417.28   8
   5 -11 -15 4875.44 1160.06   3
   5 -11  15 3468.10 1261.91   3
  -5  11 -15 2838.04 814.319   5
  -5  11  15 1725.91 1430.57   2
   5 -11  17 1980.74 1254.95   8
  -5  11 -17 4009.49 1654.35   4
   5 -11  17 5189.14 1386.06   1
  -5  11  17 5965.74 1631.25   8
   5 -11  17 478.198 1449.82   3
  -5  11 -17 5428.98 897.720   5
  -5  11  17 4143.79 1650.72   2
  -5  11 -19 14970.5 2109.12   4
   5  11  19 9246.63 2156.25   1
  -5 -11 -19 10784.0 2711.04   4
  -5  11  19 9864.74 1726.05   8
  -5  11 -19 12239.5 1834.43   7
   5 -11 -19 14371.7 2937.48   7
  -5  11  19 6496.83 1740.97   2
   5 -11  19 9924.50 1671.10   1
  -5 -11 -21 1964.37 2642.59   4
   5  11  21 2090.21 1511.50   8
   5  11  21 3446.37 2042.27   1
   5 -11  21 2229.24 1475.40   8
  -5  11 -21 3499.97 1886.93   4
  -5  11  21 4367.49 1728.30   8
  -5  11 -21 1302.05 1541.43   7
   5 -11  21 76.0683 1448.54   1
   5 -11 -21 4599.50 2772.34   7
  -5  11  21 2551.38 1713.62   2
  -5 -11 -23 3310.53 2542.11   4
   5  11  23 2364.04 1582.61   8
   5 -11  23 2369.07 1541.79   8
  -5  11 -23-1367.45 2093.33   4
   5  11  23 3285.39 2087.65   1
  -5  11  23 2600.19 1799.13   8
  -5  11 -23 1631.13 1659.41   7
   5 -11 -23 6264.65 2830.89   7
   5 -11  23 1096.76 1499.54   1
   5 -11  25 1973.05 1662.59   8
  -5  11  25-684.162 1926.37   8
   5  11  25 1213.51 2087.84   1
   5 -11 -25 4334.70 2935.04   7
   5 -11  25 205.898 1519.73   1
  -5  13   1 1537.14 1052.14   2
  -5  13  -1 455.210 1065.97   2
  -5  13   1 434.087 472.318   8
   5 -13  -1 577.814 1083.67   3
   5 -13   1 190.714 1101.83   3
  -5  13   1 765.282 715.094   5
  -5  13  -1 1116.02 723.934   5
  -5  13   3 26471.4 1393.04   8
   5 -13  -3 23613.5 1700.84   3
   5 -13   3 24434.1 1753.69   3
  -5  13   3 26083.3 1522.81   5
  -5  13  -3 24520.4 1510.37   5
  -5  13   3 22587.0 1681.87   2
  -5  13  -3 22242.3 1717.93   2
  -5  13   5 21235.8 1287.09   8
   5 -13  -5 21072.3 1554.52   3
   5 -13   5 21135.5 1653.88   3
  -5  13   5 17445.9 1297.42   5
  -5  13  -5 18394.8 1278.38   5
  -5  13   5 18540.4 1535.22   2
  -5  13  -5 17942.6 1630.71   2
  -5  13   7 16572.0 1217.21   8
   5 -13   7 16692.1 1530.18   3
   5 -13  -7 11034.0 1443.02   3
  -5  13   7 16835.2 1176.29   5
  -5  13  -7 17613.5 1158.71   5
  -5  13   7 17114.6 1444.96   2
  -5  13  -9 2264.94 1430.76   2
   5 -13   9 2513.51 663.064   1
   5 -13  -9 2353.86 1201.40   3
  -5  13  -9 2262.23 624.383   7
   5 -13   9 1483.80 1369.86   3
  -5  13   9 3123.68 848.686   5
  -5  13  -9 3123.76 855.404   5
  -5  13   9 2893.70 1189.28   2
   5 -13  11 2535.36 850.027   8
  -5  13 -11 1374.45 1533.37   2
  -5  13  11 3268.74 1142.92   8
   5 -13  11 1130.97 805.508   1
   5 -13 -11 1215.06 1182.07   3
   5 -13  11 2444.85 1415.60   3
  -5  13  11 2472.30 885.789   5
  -5  13 -11 1613.37 884.400   5
  -5  13  11 1067.59 1278.49   2
   5 -13  13 865.775 932.182   8
  -5  13  13 1456.94 1259.67   8
   5 -13 -13 1094.37 1169.40   3
  -5  13 -13 1672.32 1616.69   2
   5 -13  13 631.405 899.660   1
   5 -13  13 1737.39 1414.87   3
   5 -13 -13 2073.84 2454.02   7
  -5  13  13-485.604 988.167   5
  -5  13 -13 91.4781 883.504   5
  -5  13  13 596.653 1374.94   2
  -5  13 -15 53.5934 1736.89   2
  -5  13  15-1369.82 1470.40   8
   5 -13  15-4207.15 1589.16   3
  -5  13  15-1810.12 1350.25   5
  -5  13 -15 1568.69 913.564   5
  -5  13  15-599.782 1548.26   2
  -5  13 -17 6031.63 1915.17   2
  -5  13  17 8963.77 1643.81   8
   5 -13 -17 10911.7 1426.21   3
   5 -13  17 8576.90 1593.17   3
   5 -13 -17 11340.7 2454.40   7
  -5  13 -17 7201.79 1044.06   5
  -5  13  17 10544.1 1696.90   2
   5 -13 -19 12974.3 1516.19   3
  -5  13  19 12266.5 1799.05   8
   5 -13 -19 13895.7 2454.44   7
  -5  13  19 11297.5 1575.94   1
  -5  13  19 8663.31 1825.59   2
  -5 -13 -21 1252.60 2911.99   4
  -5 -13 -23 1346.66 2851.31   4
   5  13  23 519.927 2038.45   1
  -5  13  23 347.588 1802.28   8
  -5  13  23 771.778 1456.08   1
   5 -13 -23-257.441 2477.15   7
  -5  15  -1 2124.34 874.217   5
  -5  15   3 10286.4 1468.64   2
  -5  15  -3 12196.0 1537.78   2
  -5  15   3 10223.1 788.681   8
   5 -15  -3 3125.73 1567.60   3
   5 -15   3 1612.60 1617.26   3
  -5  15   3 12238.4 1110.85   5
  -5  15  -3 15392.3 1124.66   5
  -5  15   5 10348.6 1452.15   2
  -5  15  -5 10902.9 1609.74   2
   5 -15  -5 13897.7 1516.70   3
   5 -15   5 13070.8 1610.09   3
  -5  15   5 12483.6 1140.65   5
  -5  15  -5 12868.3 1111.80   5
  -5  15   5 11895.3 983.189   8
  -5  15   7 16249.2 1207.38   8
   5 -15  -7 14753.4 1598.81   3
   5 -15   7 16850.5 1735.74   3
  -5  15   7 17104.5 1286.54   5
  -5  15  -7 16099.4 1289.24   5
  -5  15   7 14433.5 1607.95   2
  -5  15  -7 15765.0 1818.81   2
  -5  15   9 2875.76 1348.43   2
  -5  15  -9 6246.08 1706.27   2
   5 -15  -9 3815.31 1348.64   3
   5 -15   9 3747.72 1513.03   3
  -5  15   9 4010.84 924.120   5
  -5  15  -9 3316.64 972.111   5
  -5  15  11 939.810 1382.38   2
  -5  15 -11-1018.20 1699.90   2
  -5  15  11 409.125 1140.31   8
   5 -15 -11 1520.37 1451.72   3
   5 -15  11 2315.13 1605.91   3
  -5  15  11 304.604 970.904   5
  -5  15 -11 918.048 1005.67   5
  -5  15  13 455.448 1623.90   2
  -5  15 -13 7101.00 1921.61   2
  -5  15  13 3534.36 1420.27   8
   5 -15 -13-4861.38 1788.41   3
   5 -15  13-3489.94 1796.93   3
  -5  15  13-962.140 1131.77   5
  -5  15 -13-1471.64 1053.18   5
  -5  15  15 1435.58 1655.41   2
  -5  15  15 2542.12 1274.60   1
  -5  15 -15 4087.33 1922.99   2
  -5  15  15 3211.47 1412.96   8
   5 -15 -15 4458.47 1438.13   3
   5 -15 -15 1929.42 2068.50   7
   5 -15  15 2706.91 1710.75   3
  -5  15  15 2239.86 1161.79   5
  -5  15 -15 1969.12 1070.73   5
  -5  15  17 2769.14 1728.97   2
  -5  15  17 4631.75 1369.12   1
  -5  15  17 4328.23 1555.10   8
  -5  15 -17 2549.87 1963.49   2
   5 -15 -17 3267.22 1427.74   3
   5 -15 -17 2329.87 2084.58   7
   5 -15  17 1949.39 1690.20   3
  -5  15  17 3606.16 1316.69   5
  -5  15 -17 2871.67 1078.97   5
  -5  15  21 6422.59 1943.56   2
   5  15  21 5154.53 2125.98   1
  -5  15  21 6975.36 1824.89   8
   5 -15 -21 6786.74 1587.87   3
   5 -15 -21 7612.73 2345.60   7
  -5  15  21 4517.67 1494.04   1
   5  15  23-2850.52 2303.48   1
  -5  15  23 346.472 1919.97   8
   5 -15 -23-1007.17 2481.25   7
  -5  15  23-1093.82 1547.63   1
  -5  17   1 3007.51 1495.04   2
  -5  17  -1 790.050 1502.71   2
   5 -17  -1 2007.96 1504.75   3
   5 -17   1 1458.00 1436.99   3
  -5  17   1 1183.21 940.650   5
  -5  17  -1 1491.73 956.977   5
  -5  17   3 3324.46 1506.49   2
  -5  17  -3 4789.24 1612.61   2
   5 -17  -3 5247.22 1502.54   3
   5 -17   3 3956.47 1534.93   3
  -5  17   3 5761.42 1064.20   5
  -5  17  -3 4156.50 1018.07   5
   5 -17  -5 19276.1 1828.73   3
   5 -17   5 20937.4 1914.29   3
  -5  17   5 17034.1 1392.90   5
  -5  17  -5 18831.5 1421.53   5
  -5  17   5 16804.7 1880.12   2
  -5  17  -5 16703.0 1981.04   2
  -5  17   7 8564.50 1631.91   2
  -5  17  -7 9011.25 1851.47   2
   5 -17  -7 10687.2 1633.58   3
   5 -17   7 11110.5 1823.64   3
  -5  17   7 11302.4 1197.36   5
  -5  17  -7 9751.07 1213.93   5
  -5  17   9 697.653 1577.31   2
  -5  17  -9 525.656 1850.10   2
   5 -17  -9-2784.50 1708.39   3
   5 -17  -9 1110.31 2368.17   7
   5 -17   9-4640.79 1850.23   3
  -5  17   9 2171.40 975.709   5
  -5  17  -9 1692.54 1111.84   5
  -5  17  11-1954.47 1680.33   2
  -5  17 -11-4032.57 2044.51   2
  -5  17  11-2436.82 1205.53   8
  -5  17  11-1135.36 1054.10   5
  -5  17 -11-1977.72 1208.22   5
  -5  17  13-857.863 1710.87   2
  -5  17 -13-340.497 2020.37   2
  -5  17  13 1214.82 1278.78   8
   5 -17 -13-493.209 1597.50   3
   5 -17 -13-1652.45 1836.96   7
  -5  17  13-1228.92 1226.23   1
   5 -17  13-1032.24 1873.45   3
  -5  17  13-76.1678 1043.53   5
  -5  17 -13 96.8301 1160.22   5
  -5  17  15 976.434 1743.73   2
  -5  17  15 2759.15 1287.76   1
  -5  17  15 422.138 1398.83   8
  -5  17 -15-507.392 2032.87   2
   5 -17 -15 1229.30 1637.70   3
   5 -17 -15 2981.72 1963.63   7
   5 -17  15 898.840 1945.56   3
  -5  17  15 3098.26 1144.03   5
  -5  17 -15 2264.57 1216.64   5
  -5  17  19 3219.96 1467.86   1
  -5  17  19 1732.09 1983.14   2
  -5  17  19 6079.60 1702.79   8
   5 -17 -19 3789.71 1611.95   3
   5 -17 -19 5738.41 2154.99   7
  -5  17  19 3362.45 1358.38   5
  -5  17  21 4264.56 1530.37   1
  -5  17  21 3548.16 2136.75   2
  -5  17  21 3718.68 1795.18   8
   5 -17 -21 2909.81 1612.35   3
   5 -17 -21 5886.90 2300.96   7
  -5  17  21 8364.80 1655.47   5
  -5  19   1 34.1903 1737.98   2
  -5  19  -1-1209.72 1744.49   2
  -5  19   1-1369.57 1111.15   5
  -5  19  -1-1841.30 1053.54   5
  -5  19   3 5018.16 1743.89   2
  -5  19  -3 6345.59 1910.92   2
   5 -19  -3 59.1661 1719.10   3
   5 -19   3 2431.72 1883.59   3
  -5  19   3 5071.75 1163.16   5
  -5  19  -3 5422.92 1157.00   5
  -5  19   7 4953.54 1810.94   2
  -5  19  -7 4600.49 1980.16   2
   5 -19  -7 7870.35 1790.25   3
  -5  19   7 6796.22 1192.96   5
  -5  19  -7 8158.43 1263.30   5
  -5  19   9 2222.24 1801.44   2
  -5  19  -9 765.101 1996.76   2
   5 -19  -9 3566.13 1733.59   3
  -5  19   9 2347.08 1101.88   5
  -5  19  -9 3978.01 1232.18   5
  -5  19  11 35.3811 1817.44   2
  -5  19 -11 37.0435 2120.74   2
   5 -19 -11 691.400 1740.61   3
  -5  19  11 292.511 1075.52   5
  -5  19 -11 1323.83 1223.79   5
  -5  19  13-1060.11 1888.53   2
  -5  19 -13 37.0409 2183.96   2
   5 -19 -13 211.550 1733.01   3
  -5  19  13 590.801 1102.63   5
  -5  19 -13 1921.84 1304.84   5
  -5  19 -15-1730.21 2318.70   2
   5 -19 -15-3293.74 1918.34   3
  -5  19  15 493.374 1164.10   5
  -5  19 -15-1802.64 1397.25   5
  -5  19  17 2963.42 2168.60   2
  -5  19 -17 1279.79 2306.41   2
   5 -19 -17 2448.38 1773.74   3
  -5  19  17 3728.84 1259.88   5
  -5  19 -17 3665.82 1428.03   5
  -5  19  19 4078.22 2209.23   2
   5 -19 -19 4198.93 1791.32   3
  -5  19  19 7482.13 1403.67   5
  -5  21   1-758.663 1914.67   2
  -5  21  -1 2064.29 1894.54   2
   5 -21  -1 33.1546 1855.66   3
   5 -21   1 694.076 1833.83   3
  -5  21   1 497.317 1175.79   5
  -5  21  -1-54.8951 1092.47   5
  -5  21   3 1030.06 1968.23   2
  -5  21  -3 1619.72 2011.64   2
   5 -21  -3 32.9911 1849.37   3
  -5  21   3 1746.34 1202.72   5
  -5  21  -3 1727.27 1148.13   5
  -5  21   5 4901.51 1984.29   2
  -5  21  -5 1837.80 2032.91   2
   5 -21  -5 6571.40 1904.75   3
  -5  21   5 4776.88 1268.37   5
  -5  21  -5 7976.16 1297.19   5
  -5  21   7 6729.78 2045.32   2
  -5  21  -7 4735.59 2139.42   2
   5 -21  -7 4974.97 1936.60   3
  -5  21   7 7293.40 1309.04   5
  -5  21  -7 7953.24 1339.00   5
  -5  21   9 2814.89 2014.03   2
  -5  21  -9 2623.14 2208.96   2
   5 -21  -9 1470.89 1934.57   3
  -5  21   9 4170.29 1238.11   5
  -5  21  -9 5637.55 1344.38   5
  -5  21  13-518.509 2104.81   2
  -5  21 -13 1125.64 2319.72   2
   5 -21 -13-198.395 2001.84   3
  -5  21  13-463.718 1212.56   5
  -5  21 -13 652.681 1382.93   5
  -5  21  15 811.154 2239.11   2
  -5  21 -15 3345.90 2482.39   2
   5 -21 -15 3147.00 1981.80   3
  -5  21  15 2124.83 1289.90   5
  -5  21 -15 4001.25 1500.01   5
  -5  21  17 3417.47 2398.03   2
  -5  21  17 5669.34 1399.71   5
  -5  23  -5 1271.15 2266.73   2
  -5  23   5 932.771 1284.06   5
  -5  23  -5 882.948 1257.45   5
  -5  23   7 8475.54 2265.64   2
  -5  23  -7 5252.90 2308.29   2
  -5  23   7 10734.7 1509.72   5
  -5  23  -7 10452.0 1519.14   5
  -5  23   9 4316.21 2272.24   2
  -5  23  -9 6602.42 2381.03   2
   5 -23  -9 3826.47 2202.79   3
  -5  23   9 4330.69 1371.11   5
  -5  23  -9 3616.77 1357.68   5
  -5  23  11 1976.69 2296.34   2
  -5  23 -11-2627.32 2484.43   2
   5 -23 -11 2410.05 2097.59   3
  -5  23  11 1119.90 1342.67   5
  -5  23 -11 1147.49 1402.83   5
  -5  23  13-1832.74 2466.67   2
  -5  23 -13-4436.35 2659.74   2
  -5  23  13-2602.64 1422.54   5
  -5  23 -13-1465.09 1490.09   5
  -5  25   1-44.7202 2295.43   2
  -5  25  -1-44.9189 2279.06   2
  -5  25   1 249.108 1267.20   5
  -5  25  -1-2374.37 1293.34   5
  -5  25   3 2166.18 2348.10   2
  -5  25  -3 180.789 2310.63   2
   5 -25  -3 39.7999 2211.39   3
  -5  25   3-1419.93 1409.31   5
  -5  25  -3 2654.58 1345.53   5
  -5  25   5 3113.87 2372.82   2
  -5  25  -5-359.767 2371.20   2
   5 -25  -5 2084.58 2292.30   3
  -5  25   5 414.556 1375.96   5
  -5  25  -5 1700.34 1321.29   5
  -5  25   7 1919.97 2374.92   2
  -5  25  -7-3133.46 2510.21   2
  -5  25   7 1720.41 1388.84   5
  -5  25  -7 2103.93 1353.90   5
   6   0  16-1186.83 1978.22   1
  -6   0 -16 1711.07 1974.92   4
  -6   0 -18 888.752 2055.29   4
   6   0  18-1483.69 1886.70   1
   6   0  18-408.949 1241.32   8
   6   0  20-1939.95 1400.76   8
   6   0  20-3915.56 2044.44   1
  -6   0 -22 7602.30 2286.23   4
   6   0  22 9688.07 1535.90   8
   6   0  22 10495.0 2017.82   1
  -6   0 -26 7601.17 2567.59   4
   6   0  26 10432.4 1719.06   8
  -6   0 -26 9804.10 1914.96   7
   6   0  26 7838.94 2269.65   1
   6   2  16 5627.80 2275.32   1
  -6  -2 -16 3981.60 2164.99   4
   6  -2  16 8805.99 1902.23   1
  -6   2 -16 4863.85 1977.50   4
   6  -2  16 7276.93 1296.09   8
   6   2  18-540.686 2000.37   1
  -6  -2 -18-556.990 2065.55   4
  -6   2 -18 347.112 1912.53   4
   6   2  18-379.467 1227.88   8
   6  -2  18 1454.07 1224.95   8
   6  -2  18-1267.14 1731.52   1
  -6  -2 -20 2228.73 2222.91   4
  -6   2 -20 1114.80 2110.31   4
   6   2  20 1919.63 1420.86   8
   6  -2  20 1513.73 1420.10   8
   6   2  20 478.695 2082.83   1
   6  -2  20 1208.06 1850.03   1
  -6  -2 -22-822.965 2258.91   4
  -6   2 -22-972.506 2136.09   4
   6   2  22 843.019 1382.62   8
   6  -2  22 2367.42 1398.06   8
   6   2  22-2118.93 1988.33   1
   6  -2  22 2471.69 1878.36   1
  -6  -2 -26 54.6579 2425.34   4
  -6   2 -26 1860.15 2435.58   4
   6   2  26-1045.43 1573.06   8
   6  -2  26-996.686 1549.28   8
  -6   2 -26-1039.13 1813.50   7
   6   2  26 269.653 2088.44   1
   6  -2  26 2308.58 2108.78   1
  -6   4 -14 36913.6 2879.80   4
   6  -4  14 43069.9 2752.98   1
   6   4  16 430.674 2281.05   1
  -6   4 -16 1561.26 1799.83   4
   6  -4  16 336.035 1157.45   8
   6  -4  16 638.512 1606.30   1
  -6   4 -16 261.619 1235.38   2
   6   4  18-1294.08 2204.52   1
  -6  -4 -18 1559.64 2311.02   4
  -6   4 -18 651.928 1872.85   4
   6  -4  18 487.469 1256.51   8
   6  -4  18 395.534 1665.11   1
  -6  -4 -20 2557.62 2353.39   4
   6   4  20-47.3930 2094.77   1
  -6   4 -20-1429.39 2007.64   4
   6   4  20 1479.48 1404.91   8
   6  -4  20 861.990 1369.22   8
   6  -4  20-308.534 1753.67   1
  -6  -4 -22 10726.5 2478.44   4
  -6   4 -22 7872.54 2216.68   4
   6   4  22 9062.14 1580.51   8
   6  -4  22 10969.8 1620.77   8
   6   4  22 14713.4 2342.64   1
  -6   4 -22 14188.1 1827.85   7
   6  -4  22 10252.8 2015.50   1
  -6  -4 -24-6722.67 2556.29   4
   6   4  24-2919.60 1580.31   8
  -6   4 -24-1509.98 2269.31   4
   6  -4  24-897.086 1512.69   8
   6   4  24-3046.49 2150.47   1
  -6   4 -24-1771.70 1756.78   7
   6  -4  24-746.922 2059.52   1
  -6  -4 -26 2450.52 2518.78   4
   6   4  26 6465.20 1625.66   8
  -6   4 -26 2723.81 2339.77   4
   6  -4  26 4321.43 1583.96   8
  -6   4 -26 3331.73 1890.51   7
   6   4  26 3500.98 2227.22   1
   6  -4  26 1874.46 2086.52   1
  -6   6 -12 46835.7 2718.35   2
   6  -6  14 851.631 1456.49   1
  -6   6 -14-486.459 1737.46   4
  -6   6 -14 1992.56 1201.20   2
  -6   6 -16 2775.83 1803.46   4
   6  -6  16 5276.17 1223.82   8
   6  -6  16 4658.39 1629.93   1
  -6   6 -16 5771.65 1214.21   2
   6   6  18-3566.68 2454.84   1
  -6  -6 -18-3815.79 2555.07   4
  -6   6 -18-3311.19 1997.03   4
   6  -6  18-2928.54 1338.73   8
   6  -6  18-272.805 1705.36   1
  -6  -6 -20 2963.83 2456.85   4
   6   6  20-559.731 2201.09   1
  -6   6 -20 2639.53 2033.61   4
   6  -6  20 762.525 1367.03   8
  -6   6 -20 701.412 1488.52   7
   6  -6  20 1546.34 1731.80   1
  -6  -6 -22 3515.08 2606.04   4
   6   6  22 402.586 1475.21   8
  -6   6 -22 1532.36 2041.69   4
   6  -6  22-726.960 1398.16   8
   6   6  22-2923.25 2325.91   1
  -6   6 -22 3991.58 1638.05   7
   6  -6  22 1245.83 1876.01   1
  -6  -6 -24 4659.41 3006.75   4
   6   6  24 12383.0 1764.40   8
  -6   6 -24 11238.0 2351.42   4
   6  -6  24 8395.63 1633.85   8
   6   6  24 7002.65 2769.84   1
  -6   6 -24 10613.4 1890.65   7
   6  -6  24 3882.87 2147.96   1
   6  -6  26-78.8961 2024.64   1
  -6  -6 -26 239.228 2555.07   4
   6   6  26-1901.14 1598.36   8
  -6   6 -26-5551.95 2469.07   4
   6  -6  26-2656.46 1641.86   8
   6   6  26-878.092 2263.50   1
  -6   6 -26-1705.97 1869.08   7
   6  -8   0-587.272 663.891   3
   6  -8   2 35753.3 1918.86   3
   6  -8   4 173.391 729.873   3
   6  -8   6 843.330 749.833   3
  -6   8  -6 52.9686 1273.30   2
   6  -8   8 866.639 795.974   3
   6  -8  10 31578.8 1808.99   3
   6  -8  10 31362.7 2177.26   1
   6  -8  12 2253.72 1336.27   1
  -6   8 -14 24019.2 2187.09   4
  -6   8 -16 340.631 1702.34   4
   6  -8  16 264.699 1151.27   8
   6  -8  16-468.444 1475.54   1
   6  -8  18-3639.28 1427.07   8
   6   8  20-52.7592 2300.51   1
  -6  -8 -20-66.3469 2802.91   4
  -6   8 -20 795.290 1875.62   4
   6  -8  20 162.012 1366.36   8
  -6   8 -20-379.662 1482.15   7
   6  -8  20-874.383 1673.32   1
  -6  -8 -22 4074.37 2804.78   4
   6   8  22 206.769 2443.02   1
  -6   8 -22-1305.85 2139.56   4
   6  -8  22 664.917 1472.89   8
  -6   8 -22 836.404 1655.48   7
   6  -8  24 1101.44 1899.40   1
  -6  -8 -24-2713.40 2999.41   4
   6   8  24 363.612 1553.43   8
  -6   8 -24-1101.98 2248.83   4
   6  -8  24 1197.56 1519.64   8
  -6   8 -24 402.142 1753.37   7
  -6   8 -26 2590.77 2509.15   4
  -6   8 -26 2825.40 2068.21   7
   6 -10   0 53478.6 2643.38   3
  -6  10   0 57502.7 2724.23   5
   6 -10  -2 557.370 812.020   3
   6 -10   2-1098.66 850.780   3
  -6  10   2 554.227 847.689   5
  -6  10  -2 349.246 740.201   5
  -6  10   2-1332.34 1242.40   2
  -6  10  -2 151.088 1104.00   2
   6 -10  -4 15002.7 1150.38   3
   6 -10   4 13520.6 1209.22   3
  -6  10   4 12366.8 1256.68   5
  -6  10  -4 15741.4 1137.22   5
  -6  10   4 10694.1 1626.62   2
  -6  10  -4 11197.1 1408.56   2
   6 -10  -6-281.775 820.001   3
   6 -10   6 264.850 920.388   3
  -6  10  -6 305.026 742.472   5
  -6  10   6 537.842 1492.99   2
  -6  10  -6-1310.90 1164.35   2
   6 -10  -8 20848.8 1410.17   3
   6 -10   8 19149.3 1459.52   3
   6 -10   8 19825.0 1577.49   1
  -6  10  -8 20631.9 1367.12   5
  -6  10  -8 17440.3 1624.98   2
  -6  10 -10-1714.76 1252.63   2
   6 -10  10-746.493 1166.08   1
   6 -10  10-886.391 1052.71   3
  -6  10 -10-405.360 802.166   5
   6 -10  12 20360.6 1518.66   3
  -6  10 -12 21476.1 1394.71   5
  -6  10 -12 19113.1 1719.43   2
   6 -10  12 18298.8 1623.03   1
  -6  10 -14-348.144 1391.62   2
   6 -10  14-134.588 1036.27   3
  -6  10 -14 997.718 847.484   5
  -6  10 -16 11812.7 1687.43   2
  -6  10 -16 5135.52 1867.46   4
   6 -10  16 6969.00 1428.59   8
  -6  10 -16 13047.6 1404.86   7
   6 -10  16 7431.84 1306.24   3
  -6  10 -16 12015.9 1083.68   5
   6 -10  16 10439.5 1591.93   1
  -6  10 -18 832.553 1752.37   4
   6 -10  18 1490.48 1312.25   8
  -6  10 -18-796.713 1357.77   7
   6 -10  18 1157.81 1492.45   1
   6 -10  20 646.568 1582.16   1
  -6  10 -20 107.886 1911.72   4
   6 -10  20 335.728 1356.62   8
  -6  10  20 1974.57 2230.84   8
  -6  10 -20 463.102 1470.60   7
  -6 -10 -22-924.979 3025.48   4
   6  10  22-52.5993 2421.89   1
   6 -10  22-1592.87 1711.17   1
  -6  10 -22-4538.86 2111.11   4
   6 -10  22-3569.88 1540.00   8
  -6  10  22-4253.92 2270.50   8
  -6  10 -22-3726.71 1610.75   7
  -6 -10 -24 2470.70 2756.06   4
  -6  10 -24 4644.22 2237.35   4
   6 -10  24 6570.28 1617.22   8
   6  10  24 5026.85 2443.97   1
   6 -10  24 3210.26 1844.96   1
  -6  10  24 7451.13 2359.54   8
   6 -12   0-614.041 1001.81   3
  -6  12   0 335.972 737.705   5
  -6  12   0 24.7777 1126.15   2
   6 -12  -2 26495.6 1640.28   3
   6 -12   2 24656.3 1664.47   3
  -6  12   2 22509.7 1502.63   5
  -6  12  -2 25558.4 1508.96   5
  -6  12   2 19406.8 1734.83   2
  -6  12  -2 22239.3 1714.98   2
   6 -12   4 102.655 1112.56   3
  -6  12   4 1400.56 816.319   5
  -6  12  -4 2165.40 771.750   5
  -6  12   4-346.813 1243.57   2
  -6  12  -4 1411.20 1166.10   2
  -6  12  -8 771.547 1279.75   2
   6 -12   8-956.771 947.428   1
   6 -12  -8 208.657 992.976   3
   6 -12   8 1020.33 1175.08   3
  -6  12   8 1260.27 969.739   5
  -6  12  -8-444.754 790.838   5
  -6  12   8 970.778 1330.66   2
  -6  12 -10 12215.2 1613.05   2
   6 -12 -10 13578.9 1294.52   3
   6 -12  10 12397.4 1428.90   3
  -6  12  10 9803.75 1609.81   8
  -6  12  10 11931.3 1422.58   5
  -6  12 -10 11531.2 1084.43   5
   6 -12  10 10667.9 1195.91   1
  -6  12  10 7986.50 1696.87   2
  -6  12 -12 567.832 1486.25   2
  -6  12  12-451.026 1472.60   8
   6 -12 -12-89.1306 1035.35   3
   6 -12  12 279.481 1255.33   3
   6 -12  12 1337.43 1099.27   1
  -6  12 -12 470.836 821.617   5
  -6  12  12 32.6345 1567.62   2
  -6  12 -14 14845.0 1876.03   2
  -6  12  14 14007.5 2019.84   8
   6 -12  14 11613.8 1558.04   3
  -6  12 -14 16913.1 1233.81   5
   6 -12  14 13858.8 1459.67   1
  -6  12  14 9475.31 2004.17   2
  -6  12 -16 866.364 1735.95   2
  -6  12  16 2435.31 1747.42   8
   6 -12  16-420.312 1366.43   3
  -6  12 -16 1332.21 895.690   5
  -6  12  16 139.831 1830.01   2
  -6  12  18 3695.22 1902.34   8
  -6  12  18 605.326 1909.46   2
  -6  12  22 8894.30 2121.69   8
  -6  12  22 3186.98 2122.10   2
   6  12  24-2433.84 2390.81   1
  -6  12  24-2947.06 2272.20   8
   6 -14   0 42080.7 2381.31   3
  -6  14   0 38528.1 2172.65   5
  -6  14   0 38326.1 2378.85   2
  -6  14   2 387.028 1214.33   2
  -6  14  -2-102.223 1227.64   2
   6 -14  -2-1616.52 1196.03   3
   6 -14   2 1889.61 1220.73   3
  -6  14   2-397.055 782.948   5
  -6  14  -2-1253.35 809.008   5
  -6  14  -4 6331.99 1392.81   2
  -6  14   4 6262.47 1030.93   8
   6 -14  -4 5124.07 1256.84   3
   6 -14   4 6083.30 1353.74   3
  -6  14   4 4002.08 926.681   5
  -6  14  -4 6521.29 950.018   5
  -6  14   4 3926.43 1312.65   2
  -6  14  -6-1567.55 1378.85   2
  -6  14   6-324.029 1023.41   8
   6 -14  -6-856.510 1149.67   3
   6 -14   6 1286.16 1299.47   3
  -6  14   6-918.033 885.926   5
  -6  14  -6 702.345 806.344   5
  -6  14   6 108.095 1205.78   2
  -6  14  -8 8010.33 1579.31   2
   6 -14  -8 6484.33 1258.10   3
   6 -14   8 6081.95 1489.59   3
  -6  14  -8 9090.33 1039.37   5
  -6  14   8 5430.14 1015.07   5
  -6  14   8 6176.47 1438.21   2
  -6  14 -10 644.662 1581.64   2
  -6  14  10 105.032 1333.53   8
   6 -14 -10-396.402 1213.19   3
   6 -14  10 2022.98 1388.21   3
  -6  14  10 1054.23 997.639   5
  -6  14 -10 346.661 921.317   5
  -6  14  10 467.631 1419.83   2
  -6  14 -12 11431.4 1912.54   2
  -6  14  12 10347.2 1580.70   8
   6 -14  12 4418.37 1622.59   3
  -6  14 -12 11099.8 1178.61   5
  -6  14  12 8787.18 1394.79   5
  -6  14  12 6420.38 1690.25   2
  -6  14 -14 2770.13 1886.71   2
  -6  14  14 2076.05 1488.87   8
   6 -14 -14 1147.25 1305.00   3
   6 -14  14-1826.09 1522.87   3
  -6  14  14-1000.61 1386.10   5
  -6  14 -14 40.3940 946.593   5
  -6  14  14 1041.39 1653.86   2
  -6  14 -16 4989.89 1976.35   2
  -6  14  16 6781.77 1724.52   8
   6 -14 -16 6600.38 1400.44   3
   6 -14  16 6085.71 1540.38   3
  -6  14 -16 5074.03 1064.26   5
  -6  14  16 3978.11 1801.70   2
  -6  14  18-1507.53 1796.26   8
  -6  14  18-4187.92 2062.75   2
  -6  14  20-33.9255 1862.24   8
  -6  14  20-925.206 1917.64   2
  -6  14  22 438.243 2018.36   8
  -6  14  22-815.152 2005.23   2
  -6  16   0-1287.54 1401.74   2
   6 -16   0-482.728 1320.31   3
  -6  16   0 800.323 894.665   5
   6 -16  -2 23733.8 1783.66   3
   6 -16   2 18543.5 1781.12   3
  -6  16   2 19033.3 1440.06   5
  -6  16  -2 20130.1 1456.29   5
  -6  16   2 19831.5 1789.41   2
  -6  16  -2 20806.2 1849.13   2
  -6  16   4 596.465 1335.78   2
  -6  16  -4-203.336 1420.31   2
   6 -16  -4 76.9466 1306.54   3
   6 -16   4-379.612 1385.10   3
  -6  16   4 165.098 898.799   5
  -6  16  -4 1219.32 905.568   5
  -6  16   6-56.9938 1358.88   2
  -6  16  -6-936.850 1548.85   2
   6 -16  -6 824.639 1364.74   3
   6 -16   6 658.231 1457.30   3
  -6  16   6 145.921 957.030   5
  -6  16  -6-384.486 942.577   5
  -6  16   8-1961.86 1450.27   2
  -6  16  -8-1400.83 1771.27   2
   6 -16   8-3944.76 1719.96   3
  -6  16   8 1018.94 965.289   5
  -6  16  -8-406.938 961.480   5
  -6  16 -10 7794.32 2047.43   2
   6 -16 -10 5105.75 1697.80   3
  -6  16  12 873.422 1618.69   2
  -6  16  12-1168.66 1322.49   8
   6 -16 -12-155.936 1418.27   3
   6 -16  12 3052.37 2000.96   3
  -6  16  12 1505.84 1093.71   5
  -6  16  14 8217.03 1837.28   2
  -6  16 -14 10447.7 2213.01   2
  -6  16  14 11832.7 1631.99   8
   6 -16 -14 9968.42 1562.32   3
   6 -16  14 7307.75 1797.75   3
  -6  16  14 10430.2 1431.65   5
  -6  16 -14 9430.18 1254.76   5
  -6  16  16-3223.08 1897.43   2
  -6  16  16-3215.30 1693.91   8
  -6  16  16 1067.26 1471.76   5
  -6  16 -16-2440.58 1195.47   5
  -6  16  18 4408.13 1920.68   2
  -6  16  18 1107.43 1716.00   8
   6 -16 -18-719.609 1567.76   3
  -6  16  20-1295.85 1955.57   2
  -6  16  20 2258.72 1832.44   8
   6 -16 -20 1010.41 1444.67   3
   6 -18   0 17662.0 2046.42   3
  -6  18   0 20469.9 1567.26   5
  -6  18   0 21938.4 2047.85   2
  -6  18   2 2785.52 1607.62   2
  -6  18  -2 2393.34 1663.63   2
   6 -18  -2 2984.96 1629.45   3
  -6  18   2 950.369 1041.41   5
  -6  18  -2 1411.50 1038.97   5
  -6  18   6-2172.64 1590.38   2
  -6  18  -6-34.0615 1786.33   2
   6 -18  -6-2177.05 1591.11   3
   6 -18   6-4444.11 1782.31   3
  -6  18   6-1076.25 999.910   5
  -6  18  -6-24.7633 1020.37   5
  -6  18   8 1734.93 1683.34   2
  -6  18  -8 1742.03 1928.35   2
   6 -18  -8 3865.24 1593.56   3
   6 -18   8 4763.30 1779.65   3
  -6  18   8 2478.77 1044.05   5
  -6  18  -8 2740.59 1158.23   5
  -6  18  10-1086.27 1659.06   2
  -6  18 -10 539.658 2085.54   2
   6 -18 -10-142.564 1584.37   3
   6 -18  10-257.988 1873.11   3
  -6  18  10 402.316 1082.75   5
  -6  18 -10 176.650 1218.69   5
  -6  18  12 11530.3 1965.95   2
   6 -18 -12 14510.0 1870.91   3
   6 -18  12 14689.9 2064.37   3
  -6  18  12 16433.6 1442.96   5
  -6  18 -12 14794.9 1564.51   5
  -6  18  16 3073.08 1946.03   2
  -6  18 -16 1569.27 2238.91   2
   6 -18 -16 3897.33 1605.14   3
   6 -18  16 2050.25 1951.95   3
  -6  18  16 669.586 1299.74   5
  -6  18 -16 2204.54 1297.56   5
  -6  18  18 2603.64 2041.73   2
   6 -18 -18 1081.51 1665.79   3
  -6  18  18 285.472 1477.72   5
  -6  20   0-144.457 1809.73   2
   6 -20   0-670.055 1700.09   3
  -6  20   0 188.523 1086.19   5
  -6  20   2 7302.19 1918.60   2
  -6  20  -2 10508.0 2076.64   2
   6 -20  -2 11487.9 1905.67   3
   6 -20   2 9857.29 1858.13   3
  -6  20   2 10468.8 1331.97   5
  -6  20  -2 11762.8 1350.47   5
  -6  20   4 70.1290 1712.16   2
  -6  20  -4 518.119 1873.64   2
   6 -20  -4 3970.75 1637.98   3
   6 -20   4 526.085 1755.25   3
  -6  20   4 520.208 1106.26   5
  -6  20  -4 162.188 1121.75   5
  -6  20   6-354.492 1784.12   2
  -6  20  -6 229.619 2022.20   2
   6 -20  -6 30.7829 1678.21   3
   6 -20   6 819.521 1850.23   3
  -6  20   6 441.224 1092.45   5
  -6  20  -6-326.444 1149.94   5
  -6  20   8 756.309 1848.74   2
  -6  20  -8 3117.89 2145.87   2
   6 -20  -8 278.581 1678.65   3
   6 -20   8-1588.54 1927.30   3
  -6  20   8 1141.35 1168.19   5
  -6  20  -8-1067.50 1213.33   5
  -6  20  12 3402.89 1965.73   2
  -6  20 -12-1640.18 2365.57   2
   6 -20 -12-2379.55 1788.38   3
   6 -20  12-2981.21 2060.43   3
  -6  20  12 665.730 1154.61   5
  -6  20 -12 1412.74 1304.74   5
  -6  20  14 5190.90 2116.82   2
  -6  20 -14 2754.73 2580.35   2
   6 -20 -14 8390.25 1851.24   3
   6 -20  14 9776.92 2136.27   3
  -6  20  14 8609.71 1355.62   5
  -6  20 -14 9096.45 1480.47   5
  -6  20  16 38.8097 2053.02   2
  -6  20 -16-1741.44 2455.81   2
   6 -20 -16-531.936 1812.17   3
   6 -20  16-2368.58 2140.71   3
  -6  20  16-308.490 1289.52   5
  -6  20 -16 1817.93 1383.41   5
  -6  22   6-3350.40 2082.05   2
  -6  22  -6-2340.07 2251.50   2
   6 -22   6-2681.37 2159.23   3
  -6  22   6-892.285 1177.55   5
  -6  22  -6-1729.57 1302.29   5
  -6  22   8 199.777 2043.94   2
  -6  22  -8 212.862 2331.56   2
   6 -22  -8 2826.37 1891.94   3
   6 -22   8 1605.71 2176.62   3
  -6  22   8 1107.91 1226.60   5
  -6  22  -8 3130.99 1336.54   5
  -6  22  10 1016.23 2084.54   2
  -6  22 -10-473.437 2408.05   2
   6 -22 -10 169.088 1827.11   3
   6 -22  10 1084.69 2244.20   3
  -6  22  10-30.1620 1228.85   5
  -6  22 -10-1002.07 1370.72   5
  -6  22  12 8912.83 2256.56   2
  -6  22 -12 2770.34 2597.30   2
   6 -22 -12 7641.68 2037.90   3
   6 -22  12 8905.15 2381.29   3
  -6  22  12 8021.55 1408.66   5
  -6  22 -12 8383.02 1561.56   5
  -6  24   0 347.712 2132.78   2
   6 -24   0 37.0692 2059.15   3
  -6  24   0-1670.91 1284.35   5
  -6  24   2 560.046 2183.19   2
  -6  24  -2 2680.61 2327.42   2
   6 -24  -2 109.886 2077.61   3
   6 -24   2 3264.96 2164.88   3
  -6  24   2 4470.30 1390.28   5
  -6  24  -2 4108.38 1371.07   5
  -6  24   4 346.497 2223.30   2
  -6  24  -4-44.6978 2333.07   2
   6 -24  -4-2945.36 2067.41   3
   6 -24   4 344.176 2156.25   3
  -6  24   4 788.607 1372.06   5
  -6  24  -4 311.039 1307.11   5
  -6  24   6 43.1451 2219.56   2
  -6  24  -6-1087.05 2434.45   2
   6 -24  -6-36.5067 2091.00   3
   6 -24   6 695.840 2243.12   3
  -6  24   6 31.7660 1369.47   5
  -6  24  -6-3452.46 1403.68   5
  -6  24  -8-2133.78 1446.26   5
   7   1  17 10589.0 3287.44   1
   7  -1  17 4570.64 2607.41   1
  -7  -1 -19 4276.21 2735.29   4
   7   1  19 13012.0 2878.46   1
  -7   1 -19 9140.85 2643.69   4
   7  -1  19 4258.44 2446.25   1
  -7  -1 -21 299.573 2556.16   4
  -7   1 -21-1943.21 2380.17   4
   7  -1  21 1108.33 1500.49   8
   7   1  21-1796.90 2472.44   1
   7  -1  21 2021.24 2263.44   1
   7   1  23 1413.45 1814.66   8
   7  -1  23-3714.64 1643.70   8
   7   1  23-1989.28 2477.98   1
   7  -1  23 1102.80 2207.65   1
  -7  -1 -25-59.0742 2644.59   4
  -7   1 -25-1619.98 2545.39   4
   7  -1  25 650.242 1590.74   8
   7   1  25 701.185 2380.56   1
   7  -1  25-1206.49 2252.16   1
   7  -3  15 7293.17 2616.00   1
   7  -3  17 9215.42 2374.95   1
   7   3  19 866.214 3048.42   1
  -7   3 -19 1744.91 2362.96   4
   7  -3  19 2119.02 2125.57   1
  -7  -3 -21 10970.7 2890.26   4
  -7   3 -21 9327.18 2469.09   4
   7   3  21 14291.6 2911.14   1
   7  -3  21 12179.6 1720.86   8
   7  -3  21 12045.0 2297.65   1
  -7  -3 -23-189.224 2668.55   4
  -7   3 -23 519.158 2321.85   4
   7  -3  23-1457.95 1596.89   8
   7   3  23 619.302 2641.33   1
   7  -3  23 1657.76 2168.99   1
  -7  -3 -25 62.5594 2669.00   4
  -7   3 -25 477.428 2406.81   4
   7   3  25 891.304 1821.66   8
   7  -3  25-271.254 1540.12   8
   7   3  25 978.312 2641.09   1
   7  -3  25 44.1832 2156.94   1
   7  -5  15 14317.7 2280.72   1
  -7   5 -17-3812.96 2716.47   4
   7  -5  17-2762.61 2221.26   1
  -7   5 -19 10595.4 2433.57   4
   7  -5  19 12308.9 1623.62   8
   7  -5  19 8485.94 2180.68   1
  -7  -5 -21 5628.89 3009.44   4
   7   5  21 7645.13 3003.27   1
  -7   5 -21 5385.34 2312.22   4
   7  -5  21 4099.10 1573.76   8
   7  -5  21 306.093 1949.71   1
  -7  -5 -23-3301.26 2885.15   4
  -7   5 -23 3447.94 2370.20   4
   7  -5  23 56.9729 1522.26   8
   7   5  23-3048.93 2744.85   1
   7  -5  23 281.405 2070.92   1
  -7  -5 -25-3206.91 2942.73   4
  -7   5 -25-3153.27 2415.98   4
   7   5  25-862.987 1624.38   8
   7  -5  25-386.435 1587.35   8
   7   5  25 58.7486 2678.39   1
  -7   5 -25 566.623 1803.98   7
   7  -5  25 128.570 2252.09   1
  -7   7 -11 4731.45 2323.37   2
   7  -7  13 303.132 1834.29   1
  -7   7 -13-378.977 1825.61   2
   7  -7  15-289.652 1755.84   1
  -7   7 -17 6386.71 2466.12   4
   7  -7  17 5288.17 1953.06   1
  -7   7 -19 6387.89 2210.98   4
   7  -7  19 8228.99 1554.26   8
   7  -7  19 4199.07 1913.37   1
  -7   7 -21-4389.97 2363.53   4
   7  -7  21-2759.10 1589.66   8
   7  -7  21-6190.73 2090.61   1
  -7  -7 -23-2209.07 3103.82   4
  -7   7 -23 1161.56 2265.19   4
   7   7  23 2568.55 2987.92   1
   7  -7  23 1091.33 1588.53   8
  -7   7 -23 2433.09 1697.74   7
   7  -7  23-307.881 2035.25   1
   7  -7  25-3470.20 2307.00   1
   7  -9   5 28849.2 1713.19   3
  -7   9  -5 26548.3 2736.09   2
   7  -9   9 7104.74 1010.43   3
  -7   9  -9 8617.96 1761.84   2
   7  -9  11 249.189 1614.22   1
   7  -9  11 561.780 898.612   3
  -7   9 -11 1467.84 1591.20   2
  -7   9 -13 155.321 1508.98   2
   7  -9  15 360.186 1705.81   1
  -7   9 -17 5546.94 2148.48   4
   7  -9  17 5549.77 1798.15   1
  -7   9 -19 6438.33 2203.24   4
   7  -9  19 9290.57 1594.94   8
   7  -9  19 3715.46 1894.70   1
  -7   9 -21-1276.36 2160.53   4
   7  -9  21 1649.07 1551.52   8
  -7   9 -21-274.387 1698.49   7
   7  -9  21-1431.49 1975.13   1
  -7   9 -23 662.202 2138.83   4
   7  -9  23-1507.50 1552.09   8
  -7   9 -23-1150.91 1724.71   7
   7  -9  23 36.5003 1916.70   1
  -7  11  -3 4948.81 1172.34   5
  -7  11   3-5441.71 2313.24   2
   7 -11  -5 19085.2 1378.96   3
   7 -11   5 17208.0 1439.54   3
  -7  11  -5 20500.0 1523.23   5
  -7  11  -5 17283.4 1874.80   2
   7 -11   7 19123.0 1478.64   3
  -7  11  -7 20450.9 1566.29   5
  -7  11  -7 17432.4 1886.74   2
   7 -11   9 3390.40 1480.58   1
   7 -11   9 2632.07 1076.51   3
  -7  11  -9 2575.41 1073.46   5
  -7  11  -9 1828.40 1538.28   2
  -7  11 -11 617.905 1507.35   2
   7 -11  11-213.008 1379.29   1
   7 -11  11-972.955 1107.22   3
  -7  11 -11 1178.25 1092.53   5
  -7  11 -13-2079.83 1628.23   2
  -7  11 -13-470.154 1119.46   5
  -7  11 -15 2254.99 1662.35   2
   7 -11  15 455.279 1181.72   3
  -7  11 -15 3091.99 1176.75   5
  -7  11 -17 4765.50 1724.18   2
   7 -13  -1 155.461 1072.04   3
   7 -13   1 44.4487 1082.81   3
  -7  13   1 268.140 951.515   5
  -7  13  -1-1217.27 905.105   5
  -7  13   1 290.505 1450.71   2
  -7  13  -1 856.483 1410.78   2
   7 -13  -3 3265.35 1111.71   3
   7 -13   3 2773.56 1163.59   3
  -7  13   3 2692.55 1025.47   5
  -7  13  -3 3388.18 953.124   5
  -7  13   3 1906.44 1579.97   2
  -7  13  -3 589.670 1393.20   2
   7 -13  -5 12655.7 1331.34   3
   7 -13   5 14346.3 1449.15   3
  -7  13   5 14899.6 1460.43   5
  -7  13  -5 15045.0 1254.98   5
  -7  13   5 12207.3 1872.14   2
  -7  13  -5 13655.2 1664.87   2
  -7  13  -7 11604.2 1672.01   2
   7 -13  -7 9477.36 1251.26   3
   7 -13   7 10060.3 1365.65   3
  -7  13   7 13098.3 1530.49   5
  -7  13  -7 10645.1 1149.75   5
  -7  13   7 7628.55 1886.16   2
  -7  13  -9 2681.39 1581.02   2
   7 -13  -9 3903.44 1124.54   3
   7 -13   9 2284.09 1350.20   3
  -7  13  -9 1598.36 956.200   5
  -7  13   9 2077.77 1914.19   2
  -7  13 -11 931.695 1024.06   5
  -7  13  11-1415.18 2163.29   2
  -7  13 -13-949.697 1730.16   2
   7 -13  13-2035.38 1391.48   3
  -7  13 -13 496.619 978.399   5
  -7  13  13 3155.89 2429.40   2
  -7  13 -15 4080.07 1848.12   2
   7 -13  15 4194.41 1365.41   3
  -7  13 -15 4421.42 1094.78   5
  -7  13  15 47.8294 2414.47   2
  -7  13 -17-4480.55 2053.68   2
  -7  13 -17 1364.56 1081.03   5
  -7  13  17-338.646 2514.54   2
  -7  13  19 5310.44 2323.35   8
  -7  13  19 7078.87 2557.31   2
  -7  15   1 1276.33 1417.10   2
  -7  15  -1 1047.79 1449.82   2
   7 -15  -1 2826.01 1249.42   3
   7 -15   1 2731.40 1297.34   3
  -7  15   1 1330.18 943.750   5
  -7  15  -1 490.228 903.658   5
  -7  15  -3 9178.58 1584.25   2
   7 -15  -3 10055.3 1369.46   3
   7 -15   3 9862.87 1454.00   3
  -7  15  -3 8957.87 1109.21   5
  -7  15   3 5787.29 1062.10   5
  -7  15   3 7025.53 1584.60   2
  -7  15  -5 7889.84 1617.89   2
   7 -15  -5 8125.45 1367.15   3
   7 -15   5 6537.58 1466.36   3
  -7  15   5 7584.53 1187.20   5
  -7  15  -5 6580.21 1054.92   5
  -7  15   5 7283.35 1637.81   2
  -7  15  -7-1444.13 1646.01   2
  -7  15   7 29.4767 1130.83   5
  -7  15  -7 1897.57 1024.68   5
  -7  15   7-868.855 1680.20   2
  -7  15  -9 1068.70 1783.37   2
   7 -15  -9-3069.16 1532.43   3
   7 -15   9-1468.47 1648.41   3
  -7  15   9 9055.82 1347.54   5
  -7  15  -9 7935.35 1112.00   5
  -7  15   9 4904.68 1792.63   2
  -7  15 -11-1606.54 1784.53   2
   7 -15 -11 1024.78 1291.58   3
   7 -15  11 607.102 1460.22   3
  -7  15  11 754.869 1340.21   5
  -7  15 -11 645.398 1032.35   5
  -7  15  11 2200.94 1803.05   2
  -7  15 -13-2636.12 1931.05   2
  -7  15  13-258.461 1630.11   8
   7 -15 -13-1030.03 1316.66   3
   7 -15  13 1104.15 1529.80   3
  -7  15 -13 504.922 1050.77   5
  -7  15  13-458.865 1882.57   2
  -7  15 -15-4724.01 2164.69   2
  -7  15  15-1037.55 1814.76   8
   7 -15 -15-2029.25 1562.32   3
  -7  15 -15-1420.02 1142.02   5
  -7  15  15 554.045 2049.17   2
  -7  15 -17 3982.07 2188.35   2
  -7  15  17 6078.99 1953.55   8
  -7  15 -17 2760.78 1130.90   5
  -7  15  17 4061.22 2212.30   2
  -7  15  19 6083.72 2088.74   8
  -7  15  19 1033.53 2214.30   2
   7 -17  -1-2157.46 1525.78   3
  -7  17   1 230.221 998.775   5
  -7  17   3 1857.28 1571.90   2
  -7  17  -3 3679.89 1644.80   2
  -7  17   3 2103.27 994.974   5
  -7  17  -3 1539.51 991.605   5
  -7  17   5 3484.84 1614.85   2
  -7  17  -5 5350.83 1710.91   2
   7 -17  -5 2812.15 1493.16   3
   7 -17   5 1699.11 1557.65   3
  -7  17   5 4423.22 1099.27   5
  -7  17  -5 2253.63 1050.36   5
  -7  17   7 5510.51 1695.51   2
  -7  17  -7 8109.69 1887.59   2
   7 -17  -7 10060.4 1523.45   3
   7 -17   7 10698.0 1686.84   3
  -7  17   7 9260.34 1265.05   5
  -7  17  -7 8029.68 1201.54   5
  -7  17   9 1357.92 1697.24   2
  -7  17  -9 2321.13 1879.91   2
   7 -17  -9 3790.36 1451.41   3
   7 -17   9 5894.21 1640.52   3
  -7  17   9 3216.45 1144.89   5
  -7  17  -9 3931.45 1119.81   5
  -7  17  11 703.925 1740.26   2
  -7  17 -11-426.892 2015.42   2
   7 -17 -11-494.660 1378.35   3
   7 -17  11 670.799 1618.05   3
  -7  17  11 128.178 1208.75   5
  -7  17 -11 1105.54 1108.26   5
  -7  17  15 414.675 1978.44   2
  -7  17 -15 2143.10 2222.25   2
   7 -17 -15 2400.89 1527.42   3
   7 -17  15-316.704 1713.90   3
  -7  17  15 471.746 1629.06   5
  -7  17 -15 98.5093 1107.02   5
  -7  17  17 3609.54 2152.57   2
  -7  17 -17 1977.71 2343.51   2
   7 -17 -17 8319.93 1770.05   3
  -7  17 -17 4165.12 1181.37   5
  -7  19   1 239.634 1711.95   2
  -7  19  -1 307.528 1657.51   2
   7 -19  -1-1199.27 1611.90   3
   7 -19   1-29.3049 1552.54   3
  -7  19   1 1076.20 1069.75   5
  -7  19  -1 26.5830 1048.57   5
  -7  19   3 712.197 1721.36   2
  -7  19  -3 6039.81 1793.97   2
   7 -19  -3 29.3015 1603.60   3
   7 -19   3 234.296 1583.48   3
  -7  19   3 2311.46 1072.99   5
  -7  19  -3 1084.49 1103.17   5
  -7  19   5 5956.99 1819.29   2
  -7  19  -5 7228.10 1972.05   2
   7 -19  -5 9607.93 1716.12   3
   7 -19   5 6598.19 1760.74   3
  -7  19   5 5567.35 1182.78   5
  -7  19  -5 7546.70 1221.91   5
  -7  19   7 7035.52 1865.04   2
  -7  19  -7 1367.83 2009.79   2
   7 -19  -7 6510.05 1659.75   3
   7 -19   7 4877.62 1801.63   3
  -7  19   7 5836.54 1198.62   5
  -7  19  -7 5338.21 1203.02   5
  -7  19   9 460.179 1789.63   2
   7 -19   9-1038.20 1941.39   3
  -7  19  11 1020.50 1847.90   2
  -7  19 -11-39.2056 2250.81   2
   7 -19 -11-1667.92 1663.45   3
   7 -19  11-4847.86 1989.84   3
  -7  19  11 185.259 1197.87   5
  -7  19 -11 1076.13 1193.25   5
  -7  19  13 375.805 1911.48   2
  -7  19 -13-916.077 2283.32   2
   7 -19 -13-1830.08 1613.69   3
   7 -19  13-446.254 1942.35   3
  -7  19  13-132.477 1279.41   5
  -7  19 -13 1517.91 1246.76   5
  -7  19  15 2982.49 2041.58   2
  -7  19 -15 2873.87 2408.94   2
   7 -19 -15 6240.82 1699.85   3
   7 -19  15 948.873 1850.95   3
  -7  19  15 4028.78 1477.31   5
  -7  19 -15 2305.92 1276.56   5
  -7  21   5 931.876 1897.18   2
  -7  21  -5 2567.62 2094.85   2
   7 -21  -5-2607.53 1797.41   3
   7 -21   5 2562.51 1889.59   3
  -7  21   5 4215.36 1222.42   5
  -7  21  -5-400.176 1184.40   5
  -7  21   7 2649.98 1934.06   2
  -7  21  -7 2178.76 2197.78   2
   7 -21  -7 1724.90 1762.38   3
   7 -21   7 3708.27 1930.71   3
  -7  21   7 2108.94 1217.10   5
  -7  21  -7 3732.47 1263.09   5
  -7  21   9 37.9809 1985.27   2
  -7  21  -9-420.946 2325.71   2
   7 -21  -9 1251.81 1728.29   3
   7 -21   9 4777.69 1947.94   3
  -7  21   9 4009.20 1257.06   5
  -7  21  -9 1403.46 1284.93   5
  -7  21  11 2257.25 2035.77   2
  -7  21 -11-685.383 2396.30   2
   7 -21 -11-257.174 1788.67   3
   7 -21  11 1998.43 1989.25   3
  -7  21  11 2083.94 1240.32   5
  -7  21 -11 118.502 1276.94   5
  -7  21  13-3357.19 2151.29   2
  -7  21 -13-1557.70 2518.09   2
  -7  21  13-2005.18 1368.65   5
  -7  21 -13-1683.59 1372.30   5
  -7  23   1 41.1775 2092.59   2
  -7  23  -1 41.8936 2145.64   2
   7 -23  -1-1850.65 1927.28   3
   7 -23   1-1959.81 1943.06   3
  -7  23   1-948.455 1247.72   5
  -7  23  -1-30.6580 1281.95   5
  -7  23   3 41.2164 2081.73   2
  -7  23  -3 2864.49 2199.02   2
   7 -23  -3 103.060 1900.95   3
   7 -23   3 1553.62 1947.73   3
  -7  23   3 1880.71 1279.57   5
  -7  23  -3 1565.42 1261.92   5
  -7  23   5 2086.66 2125.03   2
  -7  23  -5 3982.77 2349.41   2
   7 -23  -5 3709.79 1925.46   3
   7 -23   5 5418.51 2096.67   3
  -7  23   5 2138.01 1355.10   5
  -7  23  -5 5682.79 1359.18   5
  -7  23   7-1615.32 2216.11   2
  -7  23  -7-2593.35 2491.17   2
   7 -23   7-3447.43 2233.89   3
  -7  23  -7 1029.17 1368.29   5
   8   0  20 14359.9 3829.61   1
   8   0  22 2321.29 3239.37   1
  -8   0 -24 11642.1 3296.75   4
   8   0  24 12375.0 3096.82   1
   8  -2  18 3688.90 3636.72   1
   8  -2  20-1279.67 2993.44   1
  -8   2 -22 7959.71 3183.20   4
   8   2  22 8924.54 3821.26   1
   8  -2  22 894.492 2789.85   1
  -8  -2 -24 8300.47 3310.11   4
  -8   2 -24 392.583 2876.99   4
   8   2  24 778.566 3281.66   1
   8  -2  24-1854.97 2680.64   1
   8  -4  18 2133.32 2876.33   1
   8  -4  20-99.3857 2586.36   1
  -8   4 -22-832.624 2813.36   4
   8  -4  22-47.9041 2422.38   1
  -8   4 -24 5238.66 2813.20   4
   8   4  24 5910.76 3788.04   1
   8  -4  24 570.107 2488.79   1
   8  -6  16 665.621 2543.78   1
  -8   6 -16 1428.47 3471.57   2
   8  -6  18 953.925 2417.07   1
  -8   6 -22 5971.94 2908.59   4
   8  -6  22 3605.82 2332.78   1
  -8   6 -24-4905.43 2911.31   4
  -8   8 -12 16885.5 3710.72   2
   8  -8  14-5128.98 2472.24   1
  -8   8 -14 1355.05 2642.12   2
   8  -8  16 7039.45 2219.09   1
  -8   8 -16 12096.0 2352.36   2
   8  -8  18-369.662 2033.64   1
  -8   8 -20-1791.76 2882.01   4
   8  -8  20-523.297 2063.04   1
  -8   8 -22-1916.01 2621.20   4
   8  -8  22 744.966 2183.53   1
  -8  10  -6 4038.93 3495.47   2
  -8  10  -8-1397.75 2834.17   2
  -8  10 -10 11063.2 2567.03   2
  -8  10 -14 24874.1 2475.12   2
  -8  10 -16 88.9209 1848.18   2
   8 -12   0 15020.3 1341.21   3
  -8  12   0 11159.5 3009.49   2
   8 -12  -2 481.074 986.789   3
   8 -12   2 1600.46 1047.27   3
  -8  12   2 309.447 3387.34   2
  -8  12  -2 53.8327 2416.04   2
   8 -12   4 964.044 1061.75   3
  -8  12  -4 659.735 2234.58   2
   8 -12   6-603.789 1052.37   3
  -8  12  -6-1958.80 2097.23   2
   8 -12   8 689.939 1224.96   3
  -8  12  -8 5362.67 2055.89   2
  -8  12 -10-3565.13 2096.84   2
   8 -12  12 27121.2 1835.70   3
  -8  12 -12 16877.5 2352.86   2
  -8  12 -14 1546.87 1876.17   2
   8 -12  14 1870.27 1221.55   3
  -8  12 -16-3617.07 2045.40   2
   8 -14   0-1142.94 1194.60   3
  -8  14   0-3388.85 1295.58   5
  -8  14   0-3141.06 2011.22   2
   8 -14  -2 1320.42 1209.98   3
   8 -14   2 484.570 1253.72   3
  -8  14   2 2972.69 1359.78   5
  -8  14  -2 2176.57 1221.74   5
  -8  14   2-3822.67 2158.38   2
  -8  14  -2-2834.95 1957.80   2
  -8  14  -4-2457.09 1297.82   5
  -8  14   4-6066.03 2472.49   2
  -8  14  -4-635.279 1873.83   2
  -8  14  -8 2953.12 1888.29   2
   8 -14  -8 1838.27 1169.54   3
   8 -14   8-908.104 1311.33   3
  -8  14  -8-883.219 1142.95   5
  -8  14   8-724.003 2814.49   2
   8 -14  10 23900.1 1858.43   3
  -8  14 -10 27241.1 1860.22   5
  -8  14  10 21691.0 3464.23   2
  -8  14 -12 3974.19 1959.27   2
   8 -14  12 1010.95 1325.13   3
  -8  14 -12 86.9449 1201.69   5
  -8  14 -14 3560.16 1367.35   5
  -8  14 -16 990.408 2007.07   2
   8 -14  16-3440.98 1483.57   3
  -8  14 -16-1515.92 1362.79   5
   8 -16   0 5562.41 1410.66   3
  -8  16   0 5851.61 1163.86   5
  -8  16   0 5352.47 1789.90   2
  -8  16  -2 3460.23 1805.65   2
   8 -16  -2-997.278 1281.73   3
   8 -16   2-733.188 1362.86   3
  -8  16   2 30.9797 1108.38   5
  -8  16  -2 805.283 1045.56   5
  -8  16   2-2010.72 1871.75   2
  -8  16  -4 3337.39 1821.29   2
   8 -16  -4 1269.71 1349.42   3
   8 -16   4 5018.66 1449.06   3
  -8  16   4 3227.70 1293.59   5
  -8  16  -4 2570.53 1092.28   5
  -8  16   4 553.817 1890.33   2
  -8  16  -6 384.124 1786.55   2
   8 -16  -6-720.284 1330.50   3
   8 -16   6-862.670 1478.62   3
  -8  16   6-1260.99 1272.19   5
  -8  16  -6 602.150 1055.20   5
  -8  16   6 293.055 2022.25   2
  -8  16  -8 1202.78 1929.39   2
   8 -16  -8 1567.79 1320.27   3
   8 -16   8 2941.75 1476.02   3
  -8  16   8 1182.94 1443.45   5
  -8  16  -8 1214.48 1094.52   5
  -8  16   8 2576.57 2194.89   2
  -8  16 -10 1031.02 1981.47   2
   8 -16 -10 1492.60 1287.64   3
   8 -16  10 724.239 1538.02   3
  -8  16 -10-80.8988 1089.80   5
  -8  16  10 1411.76 2332.36   2
  -8  16 -14 36.2703 2117.81   2
   8 -16  14-2270.92 1509.99   3
  -8  16 -14 1149.62 1134.80   5
  -8  16  14-1483.53 2560.35   2
  -8  16 -16 73.9411 2226.49   2
   8 -16  16 1803.83 1507.97   3
  -8  16 -16 970.974 1201.21   5
  -8  16  16 2275.43 2715.82   2
  -8  18   0-1202.62 1743.76   2
   8 -18   0 225.909 1475.66   3
  -8  18   0 85.4855 1051.33   5
  -8  18   2 3655.63 1829.41   2
  -8  18  -2 3592.80 1805.05   2
   8 -18  -2 3086.15 1512.58   3
   8 -18   2 7526.38 1593.44   3
  -8  18   2 3802.78 1189.97   5
  -8  18  -2 4887.61 1199.16   5
  -8  18   4 74.2493 1843.09   2
  -8  18  -4-36.0393 1815.09   2
   8 -18  -4 170.179 1418.27   3
   8 -18   4-1837.88 1584.52   3
  -8  18   4 122.445 1118.36   5
  -8  18  -4-1297.32 1114.92   5
  -8  18   6 500.217 2241.72   2
  -8  18  -6-1210.03 2006.67   2
   8 -18   6-1364.90 1624.03   3
  -8  18   6-3193.61 1312.13   5
  -8  18  -6-1200.69 1119.74   5
  -8  18  10 6279.35 2115.31   2
  -8  18 -10 8119.88 2298.95   2
   8 -18 -10 6444.53 1532.84   3
   8 -18  10 6934.82 1764.16   3
  -8  18  10 6847.66 1549.40   5
  -8  18 -10 6974.45 1252.45   5
  -8  18  12-1376.68 2110.42   2
  -8  18 -12-2446.88 2309.44   2
   8 -18 -12-1810.07 1468.31   3
   8 -18  12-562.625 1713.69   3
  -8  18  12-393.884 1560.30   5
  -8  18 -12 811.404 1166.70   5
  -8  18  14 2588.25 2299.13   2
  -8  18 -14 3786.77 2425.25   2
   8 -18 -14 6950.50 1569.05   3
   8 -18  14 5261.27 1743.25   3
  -8  18 -14 6212.84 1289.36   5
  -8  20   0 75.1621 1855.54   2
   8 -20   0-30.4991 1734.64   3
  -8  20   0 2020.80 1169.61   5
  -8  20   2 910.675 1914.51   2
  -8  20  -2-114.500 1978.13   2
   8 -20  -2-3310.35 1701.99   3
   8 -20   2-1981.95 1697.71   3
  -8  20   2-265.789 1196.01   5
  -8  20  -2-923.225 1137.65   5
  -8  20   4 3632.27 1934.29   2
  -8  20  -4 1909.67 2039.99   2
   8 -20  -4 1493.88 1681.78   3
   8 -20   4 2480.41 1710.71   3
  -8  20   4 2373.89 1268.42   5
  -8  20  -4 3940.69 1201.65   5
  -8  20   6 503.511 1910.49   2
  -8  20  -6-39.9190 2175.14   2
   8 -20  -6 30.5572 1569.81   3
   8 -20   6 890.117 1748.42   3
  -8  20   6 344.760 1253.09   5
  -8  20  -6-487.117 1173.62   5
  -8  20   8 2051.55 2068.06   2
  -8  20  -8 4776.54 2271.04   2
   8 -20  -8 1996.52 1639.25   3
   8 -20   8 4061.07 1815.95   3
  -8  20   8 2557.36 1295.65   5
  -8  20  -8 5645.96 1262.91   5
  -8  20  10 325.986 2037.82   2
  -8  20 -10 1895.93 2278.82   2
   8 -20 -10 30.9216 1569.99   3
   8 -20  10 1725.73 1849.50   3
  -8  20  10 1519.28 1355.45   5
  -8  20 -10 977.835 1223.65   5
  -8  20  12-337.160 2278.42   2
  -8  20 -12 2960.66 2585.16   2
  -8  20  12 2739.99 1493.86   5
  -8  20 -12 4713.90 1346.18   5
  -8  22   0-40.7803 2010.33   2
   8 -22   0-3893.45 1806.00   3
  -8  22   0 60.9544 1196.13   5
  -8  22   2 3862.04 2126.40   2
  -8  22  -2 5406.39 2183.11   2
   8 -22  -2 1244.13 1812.85   3
   8 -22   2 4501.52 1854.48   3
  -8  22   2 2395.86 1309.89   5
  -8  22  -2 5260.67 1277.80   5
  -8  22   4 243.590 2038.65   2
  -8  22  -4 380.154 2184.44   2
   8 -22   4-527.788 1897.03   3
  -8  22  -4-60.7329 1214.08   5
  -8  22   6-3607.97 2222.94   2
  -8  22  -6-1826.21 1293.39   5
   9  -3  21 2273.76 3886.51   1
   9  -5  19 1315.25 3595.10   1
   9  -5  21-2072.53 3069.98   1
   9  -7  21-94.6787 2570.87   1
  -9   9 -13 6909.46 5595.40   2
  -9   9 -15-786.898 3554.38   2
  -9  11  -7-17762.4 7461.65   2
  -9  11  -9 1704.28 4572.22   2
  -9  11 -11 1720.64 3571.25   2
  -9  11 -13 52.3904 2965.61   2
  -9  13  -1-6198.07 5165.53   2
  -9  13  -3-1539.21 3991.44   2
   9 -13   5 10615.5 1343.91   3
  -9  13  -5 5477.27 3472.64   2
   9 -13   7-673.415 1145.40   3
  -9  13  -7-966.343 3036.10   2
   9 -13   9 16619.8 1550.92   3
  -9  13  -9 8928.07 3097.56   2
   9 -13  11-1385.47 1259.70   3
  -9  13 -11-188.278 2614.68   2
  -9  13 -15 2918.48 2318.61   2
   9 -15  -1 1070.88 1221.10   3
   9 -15   1 346.631 1232.49   3
  -9  15   1 2670.03 3122.05   2
  -9  15  -1 3277.10 2810.01   2
   9 -15  -3 4756.40 1252.76   3
   9 -15   3 6664.06 1388.82   3
  -9  15   3 1694.00 3426.91   2
  -9  15  -3 3130.82 2587.57   2
   9 -15  -5 27.2880 1159.37   3
   9 -15   5-1349.00 1339.86   3
  -9  15  -5 645.207 1497.85   5
  -9  15  -5 49.2085 2413.83   2
   9 -15   7 13782.3 1660.00   3
  -9  15  -7 14093.0 1834.89   5
  -9  15  -7 9326.80 2577.68   2
  -9  15  -9 3457.57 2784.68   2
  -9  15  -9 2380.67 1658.23   5
  -9  15 -11-3746.44 2539.02   2
  -9  15 -11-1640.90 1659.88   5
  -9  15 -13-361.571 2325.47   2
   9 -15  13 2235.19 1447.54   3
  -9  15 -15 38.8271 2295.43   2
   9 -15  15 863.271 1398.24   3
  -9  17   1-48.5579 2380.83   2
  -9  17  -1 559.197 2344.88   2
  -9  17  -3-3647.97 2247.32   2
  -9  17   3 963.477 1527.25   5
  -9  17  -3-350.044 1350.73   5
  -9  17   3-5042.60 2535.29   2
  -9  17  -7 4678.60 2323.05   2
   9 -17  -7 3466.14 1549.76   3
   9 -17   7 3552.12 1605.59   3
  -9  17  -7 7253.52 1400.77   5
  -9  17   7 3430.17 3074.56   2
  -9  17  -9 4880.61 2298.32   2
   9 -17  -9 1571.00 1372.34   3
   9 -17   9 1269.38 1567.21   3
  -9  17  -9 2270.93 1324.25   5
  -9  17   9 3623.31 3121.99   2
  -9  17 -11 1220.74 2408.67   2
   9 -17  11-383.136 1510.39   3
  -9  17 -11-2265.69 1363.98   5
  -9  17  11-1460.08 3284.53   2
  -9  17 -13 2532.43 2356.81   2
   9 -17  13 1866.67 1502.74   3
  -9  17 -13 826.285 1402.93   5
  -9  19   1 2461.03 2225.48   2
  -9  19  -1 42.7121 2121.33   2
   9 -19  -1 1930.77 1538.76   3
   9 -19   1 59.4289 1501.52   3
  -9  19   1 136.140 1374.86   5
  -9  19  -1 2062.38 1274.36   5
  -9  19   3-44.9700 2203.82   2
  -9  19  -3 1919.09 2178.38   2
   9 -19  -3 3460.81 1553.56   3
   9 -19   3 2670.56 1579.48   3
  -9  19   3 1743.12 1365.12   5
  -9  19  -3 1489.38 1228.01   5
  -9  19   5 47.0218 2371.36   2
  -9  19  -5 3613.93 2263.76   2
   9 -19  -5 2801.39 1601.48   3
   9 -19   5 4772.31 1657.59   3
  -9  19   5 4193.25 1479.31   5
  -9  19  -5 3207.90 1307.61   5
  -9  19  -7 214.785 2231.68   2
   9 -19   7 1243.23 1624.23   3
  -9  19   7 1208.24 1563.15   5
  -9  19  -7 2385.53 1254.38   5
  -9  19   9 1596.79 2649.53   2
  -9  19  -9 2212.95 2421.01   2
   9 -19  -9 1049.45 1552.75   3
   9 -19   9 828.263 1702.33   3
  -9  19   9 1647.34 1700.22   5
  -9  19  -9 2996.63 1271.59   5
  -9  21   1-3516.53 2180.59   2
  -9  21  -1-4708.29 2242.73   2
   9 -21   1 94.5843 1710.12   3
  -9  21   3-43.7573 2169.02   2
  -9  21  -3 43.7516 2313.62   2
  -9  21  -3-539.734 1339.79   5
 -10  12 -12 103.886 5681.43   2
 -10  12 -14 4500.46 4154.31   2
 -10  14  -8-4868.01 5025.54   2
 -10  14 -10-2052.30 4340.53   2
 -10  14 -12-63.1834 3580.03   2
 -10  14 -14-4934.99 3186.68   2
  10 -16   0-3705.69 1395.60   3
 -10  16   0-4722.69 5138.39   2
  10 -16   2 899.201 1359.35   3
 -10  16  -2-354.174 4228.13   2
  10 -16   4-986.143 1346.10   3
 -10  16  -4 2626.14 3877.07   2
  10 -16   6 750.841 1446.17   3
 -10  16  -6-345.301 3479.38   2
  10 -16   8-229.961 1529.35   3
 -10  16  -8 756.357 3575.96   2
 -10  16 -10 57.6393 3328.81   2
 -10  16 -12-2434.86 3034.48   2
  10 -18   0 3554.24 1475.42   3
 -10  18   0 1319.21 3171.41   2
  10 -18  -2 183.132 1421.11   3
  10 -18   2 997.968 1469.25   3
 -10  18   2-2753.65 3519.73   2
 -10  18  -2-61.9233 3056.43   2
 -10  18  -4 645.238 2914.05   2
  10 -18  -4 2064.77 1468.77   3
  10 -18   4 5273.01 1571.35   3
 -10  18  -4 372.489 1658.77   5
 -10  18   4 2805.55 3870.08   2
 -10  18  -6-55.4949 2809.76   2
  10 -18   6 778.016 1536.97   3
 -10  18  -6 993.936 1692.43   5
 -10  18   6 90.6130 4458.23   2
 -10  18  -8-2461.65 2970.13   2
 -10  18  -8-2845.54 1767.96   5
 -11  15  -9-13461.1 9218.74   2
   0   0   0    0.00    0.00   0

TITL In_MeAm_OnlyDMF_8_norun6 in Fddd
REM Fddd (#70 in standard setting)
CELL 0.48590  14.113634  28.343774  30.637303  90.0000  90.0000  90.0000
ZERR   16.00   0.005544   0.003136   0.002525   0.0000   0.0000   0.0000
LATT  4
SYMM -x+3/4,-y+3/4, z
SYMM -x+3/4, y,-z+3/4
SYMM  x,-y+3/4,-z+3/4
SFAC C H N O In
UNIT 352.00 352.00 48.00 160.00 16.00
TREF
HKLF 4
END
;
_shelx_hkl_checksum                98412
_olex2_submission_special_instructions  'No special instructions were received'
_oxdiff_exptl_absorpt_empirical_details
;
Empirical correction (ABSPACK) includes:
- Absorption correction using spherical harmonics
- Frame scaling
;
_oxdiff_exptl_absorpt_empirical_full_max  4.337
_oxdiff_exptl_absorpt_empirical_full_min  0.703


_vrf_ATOM007_in_meam_onlydmf_8_norun6
;
RESPONSE: The structure was refined isotropically due to the number of data for high 
pressure structure determination
;
_vrf_PLAT023_in_meam_onlydmf_8_norun6
;
RESPONSE: The sample is housed in a Diamond anvil cell that restricts 
available data.
;
_vrf_PLAT029_in_meam_onlydmf_8_norun6
;
RESPONSE: The sample is housed in a Diamond anvil cell that restricts available data.
This is exacerbated by the structure being Fddd.
;
_vrf_PLAT084_in_meam_onlydmf_8_norun6
;
RESPONSE: The sample is housed in a Diamond anvil cell that gives additional background to
the data collected e.g. Tungsten powder rings, diamond reflections.
;
_vrf_PLAT088_in_meam_onlydmf_8_norun6
;
RESPONSE: The sample is housed in a Diamond anvil cell that restricts 
available data.
;
_vrf_PLAT155_in_meam_onlydmf_8_norun6
;
RESPONSE: We have followed previous literature for comparison.
;
_vrf_PLAT193_in_meam_onlydmf_8_norun6
;
RESPONSE: This is a rounding issue. The s.u. on Temperature is 2degC
;
_vrf_PLAT201_in_meam_onlydmf_8_norun6
;
RESPONSE: The structure was refined isotropically due to the number of data for high 
pressure structure determination
;
_vrf_PLAT210_in_meam_onlydmf_8_norun6
;
RESPONSE: The sample is housed in a Diamond anvil cell that restricts 
available data hence
isotropic refinement was the limited of modelling the system.
;
_vrf_PLAT241_in_meam_onlydmf_8_norun6
;
RESPONSE: Structure at high pressure with limitation of data. We have used distance restraints to ensure the 
model is chemically reasonable
;
_vrf_PLAT242_in_meam_onlydmf_8_norun6
;
RESPONSE: Structure at high pressure with limitation of data. We have used 
distance restraints to ensure the 
model is chemically reasonable.
;
_vrf_PLAT250_in_meam_onlydmf_8_norun6
;
RESPONSE: The data are limited due to DAC hence the tensor may be elongated 
due to lack of data in a particular direction. We have used restraints 
to combat and ensure they are chemically reasonable.
;
_vrf_PLAT340_in_meam_onlydmf_8_norun6
;
RESPONSE: The sample is housed in a Diamond anvil cell that restricts 
available data and so
impacts on the precision of the bonds lengths
;
_vrf_PLAT411_in_meam_onlydmf_8_norun6
;
RESPONSE: Structure at high pressure
;
_vrf_PLAT414_in_meam_onlydmf_8_norun6
;
RESPONSE: Structure at high pressure
;
_vrf_PLAT761_in_meam_onlydmf_8_norun6
;
RESPONSE: Noted, no action taken
;
_vrf_PLAT762_in_meam_onlydmf_8_norun6
;
RESPONSE: Noted, no action taken
;
_vrf_PLAT905_in_meam_onlydmf_8_norun6
;
RESPONSE: The data were cut to 0.7 angs as the limit of the diffraction for the 
crystal was reached.
;
_vrf_PLAT906_in_meam_onlydmf_8_norun6
;
RESPONSE: These can be attributed to the weak data. All other sets are okay.
The most common place for a high value of K is in the lowest-intensity bin in 
the table as is the case here. Almost all area detector integration programs end up 
slightly underestimating the background, resulting in overestimated values of Fo, thus 
the high value of Fo/Fc. This is most obvious in the weakest intensities, 
since the small addition to Fo becomes insignificant in the ratio when Fo 
is large.
;
_vrf_PLAT910_in_meam_onlydmf_8_norun6
;
RESPONSE: The sample is housed in a Diamond anvil cell that gives additional 
background to
the data collected e.g. Tungsten powder rings, diamond reflections.
;
_vrf_PLAT911_in_meam_onlydmf_8_norun6
;
RESPONSE: The sample is housed in a Diamond anvil cell that restricts 
available data.
;
_vrf_PLAT913_in_meam_onlydmf_8_norun6
;
RESPONSE: The sample is housed in a Diamond anvil cell that gives additional 
background to
the data collected e.g. Tungsten powder rings, diamond reflections.
;
_vrf_THETM01_in_meam_onlydmf_8_norun6
;
RESPONSE: The sample is housed in a Diamond anvil cell that restricts 
available data.
;

_vrf_PLAT051_in_meam_onlydmf_8_norun6
;
RESPONSE: The sample contains Indium which has an absorption edge at 0.44 Angs. This data was colelceted 
at 0.4859 hence the difference in mu.
;
