# Supplementary material for: Decoupled MOF Breathing: Pressure‐Induced Reversal of Correlation Between Orthogonal Motions in a Diamondoid Framework
Source: Angew Chem Int Ed Engl. 2025 May 15;64(27):e202504297. doi: 10.1002/anie.202504297 (PMC12207364; doi:10.1002/anie.202504297)
Supplement: Supplementary file 1 — Supporting Information [file ANIE-64-e202504297-s002.zip › SHF-62-DMF_DAC-in-DMF_2-45GPa.cif]

data_in_meam_onlydmf_9_
_audit_creation_date               2023-10-05
_audit_creation_method
;
Olex2 1.5
(compiled 2023.08.24 svn.re1ec1418 for OlexSys, GUI svn.r6817)
;
_shelx_SHELXL_version_number       '2019/1'
_audit_contact_author_address      ?
_audit_contact_author_email        ?
_audit_contact_author_name         ''
_audit_contact_author_phone        ?
_publ_contact_author_id_orcid      ?
_publ_section_references
;
Dolomanov, O.V., Bourhis, L.J., Gildea, R.J, Howard, J.A.K. & Puschmann, H.
 (2009), J. Appl. Cryst. 42, 339-341.

Sheldrick, G.M. (2008). Acta Cryst. A64, 112-122.
;
_chemical_name_common              ?
_chemical_name_systematic          ?
_chemical_formula_moiety           'C20 H14 In N2 O10, C2 H8 N'
_chemical_formula_sum              'C22 H22 In N3 O10'
_chemical_formula_weight           603.24
_chemical_melting_point            ?
_chemical_oxdiff_formula           'In C22 H22 N3 O10'
loop_
  _atom_type_symbol
  _atom_type_description
  _atom_type_scat_dispersion_real
  _atom_type_scat_dispersion_imag
  _atom_type_scat_source
 'C' 'C' 0.0010 0.0010 'International Tables Vol C Tables 4.2.6.8 and 6.1.1.4'
 'H' 'H' 0.0000 0.0000 'International Tables Vol C Tables 4.2.6.8 and 6.1.1.4'
 'In' 'In' -1.9470 0.6580
 'International Tables Vol C Tables 4.2.6.8 and 6.1.1.4'
 'N' 'N' 0.0020 0.0010 'International Tables Vol C Tables 4.2.6.8 and 6.1.1.4'
 'O' 'O' 0.0040 0.0030 'International Tables Vol C Tables 4.2.6.8 and 6.1.1.4'

_shelx_space_group_comment
;
The symmetry employed for this shelxl refinement is uniquely defined
by the following loop, which should always be used as a source of
symmetry information in preference to the above space-group names.
They are only intended as comments.
;
_space_group_crystal_system        'orthorhombic'
_space_group_IT_number             70
_space_group_name_H-M_alt          'F d d d'
_space_group_name_Hall             '-F 2uv 2vw'
loop_
  _space_group_symop_operation_xyz
 'x, y, z'
 '-x+3/4, -y+3/4, z'
 '-x+3/4, y, -z+3/4'
 'x, -y+3/4, -z+3/4'
 'x, y+1/2, z+1/2'
 '-x+3/4, -y+5/4, z+1/2'
 '-x+3/4, y+1/2, -z+5/4'
 'x, -y+5/4, -z+5/4'
 'x+1/2, y, z+1/2'
 '-x+5/4, -y+3/4, z+1/2'
 '-x+5/4, y, -z+5/4'
 'x+1/2, -y+3/4, -z+5/4'
 'x+1/2, y+1/2, z'
 '-x+5/4, -y+5/4, z'
 '-x+5/4, y+1/2, -z+3/4'
 'x+1/2, -y+5/4, -z+3/4'
 '-x, -y, -z'
 'x-3/4, y-3/4, -z'
 'x-3/4, -y, z-3/4'
 '-x, y-3/4, z-3/4'
 '-x, -y+1/2, -z+1/2'
 'x-3/4, y-1/4, -z+1/2'
 'x-3/4, -y+1/2, z-1/4'
 '-x, y-1/4, z-1/4'
 '-x+1/2, -y, -z+1/2'
 'x-1/4, y-3/4, -z+1/2'
 'x-1/4, -y, z-1/4'
 '-x+1/2, y-3/4, z-1/4'
 '-x+1/2, -y+1/2, -z'
 'x-1/4, y-1/4, -z'
 'x-1/4, -y+1/2, z-3/4'
 '-x+1/2, y-1/4, z-3/4'

_cell_length_a                     14.038(6)
_cell_length_b                     28.279(3)
_cell_length_c                     30.667(3)
_cell_angle_alpha                  90
_cell_angle_beta                   90
_cell_angle_gamma                  90
_cell_volume                       12174(5)
_cell_formula_units_Z              16
_cell_measurement_reflns_used      1316
_cell_measurement_temperature      293(2)
_cell_measurement_theta_max        13.7150
_cell_measurement_theta_min        1.8100
_shelx_estimated_absorpt_T_max     ?
_shelx_estimated_absorpt_T_min     ?
_exptl_absorpt_coefficient_mu      0.227
_exptl_absorpt_correction_T_max    1.00000
_exptl_absorpt_correction_T_min    0.13333
_exptl_absorpt_correction_type     multi-scan
_exptl_absorpt_process_details
;
CrysAlisPro 1.171.38.41 (Rigaku Oxford Diffraction, 2015)
Empirical absorption correction using spherical harmonics,
 implemented in SCALE3 ABSPACK scaling algorithm.
;
_exptl_absorpt_special_details     ?
_exptl_crystal_colour_primary      yellow
_exptl_crystal_density_diffrn      1.317
_exptl_crystal_density_meas        ?
_exptl_crystal_density_method      ?
_exptl_crystal_description         Octahedral
_exptl_crystal_F_000               4864
_exptl_crystal_size_max            0.12
_exptl_crystal_size_mid            0.1
_exptl_crystal_size_min            0.1
_exptl_transmission_factor_max     ?
_exptl_transmission_factor_min     ?
_diffrn_reflns_av_R_equivalents    0.1057
_diffrn_reflns_av_unetI/netI       0.0883
_diffrn_reflns_Laue_measured_fraction_full  0.685
_diffrn_reflns_Laue_measured_fraction_max  0.685
_diffrn_reflns_limit_h_max         10
_diffrn_reflns_limit_h_min         -10
_diffrn_reflns_limit_k_max         27
_diffrn_reflns_limit_k_min         -27
_diffrn_reflns_limit_l_max         30
_diffrn_reflns_limit_l_min         -30
_diffrn_reflns_number              7355
_diffrn_reflns_point_group_measured_fraction_full  0.685
_diffrn_reflns_point_group_measured_fraction_max  0.685
_diffrn_reflns_theta_full          14.041
_diffrn_reflns_theta_max           14.041
_diffrn_reflns_theta_min           1.755
_diffrn_ambient_temperature        293(2)
_diffrn_detector                   'CCD plate'
_diffrn_detector_area_resol_mean   ?
_diffrn_measured_fraction_theta_full  0.685
_diffrn_measured_fraction_theta_max  0.685
_diffrn_measurement_details
;
List of Runs (angles in degrees, time in seconds):

  # Type    Start    End  Width  t~exp~   \w     \q     \k     \f   Frames
--------------------------------------------------------------------------
  1  \w   -150.00 -94.00   0.20    0.20    --  -20.00  70.00 -24.23  280
  2  \w   -150.00 -94.00   0.20    0.20    --  -20.00  70.00 155.77  280
  3  \w   -105.00 -74.00   0.20    0.20    --   20.00  70.00 155.77  155
  4  \w   -105.00 -74.00   0.20    0.20    --   20.00  70.00 -24.23  155
  5  \w    -96.00 -30.00   0.20    0.20    --   20.00 -70.00  24.23  330
  6  \w   -106.00 -66.00   0.20    0.20    --  -20.00 -70.00  24.23  200
  7  \w   -106.00 -66.00   0.20    0.20    --  -20.00 -70.00-155.77  200
  8  \w    -96.00 -30.00   0.20    0.20    --   20.00 -70.00-155.77  330
;
_diffrn_measurement_device         'Newport 4-circle diffractometer'
_diffrn_measurement_device_type   
 'dectris-CrysAlisPro-abstract goniometer imported dectris images'
_diffrn_measurement_method         '\w scans'
_diffrn_orient_matrix_type        
 'CrysAlisPro convention (1999,Acta A55,543-557)'
_diffrn_orient_matrix_UB_11        0.0303716000
_diffrn_orient_matrix_UB_12        -0.0073249000
_diffrn_orient_matrix_UB_13        0.0034484000
_diffrn_orient_matrix_UB_21        -0.0150929000
_diffrn_orient_matrix_UB_22        -0.0092299000
_diffrn_orient_matrix_UB_23        0.0114542000
_diffrn_orient_matrix_UB_31        -0.0066339000
_diffrn_orient_matrix_UB_32        -0.0125312000
_diffrn_orient_matrix_UB_33        -0.0104034000
_diffrn_radiation_monochromator    synchrotron
_diffrn_radiation_probe            x-ray
_diffrn_radiation_type             synchrotron
_diffrn_radiation_wavelength       0.4859
_diffrn_source                     synchrotron
_reflns_Friedel_coverage           0.000
_reflns_Friedel_fraction_full      .
_reflns_Friedel_fraction_max       .
_reflns_number_gt                  618
_reflns_number_total               1088
_reflns_special_details
;
 Reflections were merged by SHELXL according to the crystal
 class for the calculation of statistics and refinement.
 
 _reflns_Friedel_fraction is defined as the number of unique
 Friedel pairs measured divided by the number that would be
 possible theoretically, ignoring centric projections and
 systematic absences.
;
_reflns_threshold_expression       'I > 2\s(I)'
_computing_cell_refinement         'CrysAlisPro 1.171.38.41 (Rigaku OD, 2015)'
_computing_data_collection         'CrysAlisPro 1.171.38.41 (Rigaku OD, 2015)'
_computing_data_reduction          'CrysAlisPro 1.171.38.41 (Rigaku OD, 2015)'
_computing_molecular_graphics      'Olex2 1.5 (Dolomanov et al., 2009)'
_computing_publication_material    'Olex2 1.5 (Dolomanov et al., 2009)'
_computing_structure_refinement    'XL  (Sheldrick, 2008)'
_computing_structure_solution      ?
_refine_diff_density_max           1.396
_refine_diff_density_min           -1.566
_refine_diff_density_rms           0.222
_refine_ls_extinction_coef         .
_refine_ls_extinction_method       none
_refine_ls_goodness_of_fit_ref     1.812
_refine_ls_hydrogen_treatment      constr
_refine_ls_matrix_type             full
_refine_ls_number_parameters       146
_refine_ls_number_reflns           1088
_refine_ls_number_restraints       233
_refine_ls_R_factor_all            0.2360
_refine_ls_R_factor_gt             0.1454
_refine_ls_restrained_S_all        1.658
_refine_ls_shift/su_max            0.000
_refine_ls_shift/su_mean           0.000
_refine_ls_structure_factor_coef   Fsqd
_refine_ls_weighting_details      
 'w=1/[\s^2^(Fo^2^)+(0.2000P)^2^] where P=(Fo^2^+2Fc^2^)/3'
_refine_ls_weighting_scheme        calc
_refine_ls_wR_factor_gt            0.3897
_refine_ls_wR_factor_ref           0.4635
_refine_special_details            ?
_olex2_refinement_description
;
1. Fixed Uiso
 At 1.2 times of:
  All C(H) groups, All N(H) groups, All N(H,H) groups
 At 1.5 times of:
  All C(H,H,H) groups
2. Restrained distances
 C3-N1
 1.43 with sigma of 0.02
 N1-C9
 1.4 with sigma of 0.02
 C9-C10
 1.5 with sigma of 0.02
 O5-C9
 1.25 with sigma of 0.02
 C1-C2
 1.504 with sigma of 0.01
 C5-C8
 1.504 with sigma of 0.01
 C1-O1
 1.25 with sigma of 0.005
 C1-O2
 1.25 with sigma of 0.005
 C8-O3
 1.25 with sigma of 0.005
 O3-C8
 1.223 with sigma of 0.01
 C8-O4
 1.223 with sigma of 0.01
 C8-C5
 1.59 with sigma of 0.02
3. Restrained planarity
 N1, C9, O5, C10
 with sigma of 0.1
4. Uiso/Uaniso restraints and constraints
All non-hydrogen atoms have similar U: within 1.7A with sigma of 0.04 and sigma
for terminal atoms of 0.08 within 1.7A
Uiso(C12) = Uiso(N2) = Uiso(C11)
5. Rigid body (RIGU) restrains
 All non-hydrogen atoms
 with sigma for 1-2 distances of 0.004 and sigma for 1-3 distances of 0.004
6. Others
 Fixed Sof: N2(0.5) H2A(0.5) H2B(0.5) C11(0.5) H11A(0.5) H11B(0.5) H11C(0.5)
 C12(0.5) H12A(0.5) H12B(0.5) H12C(0.5)
7.a Free rotating group:
 N2(C11,H11A,H11B,H11C,C12,H12A,H12B,H12C)
7.b Secondary CH2 refined with riding coordinates:
 N2(H2A,H2B)
7.c Aromatic/amide H refined with riding coordinates:
 C4(H4), C6(H6), C7(H7), N1(H1)
7.d Fitted hexagon refined as free rotating group:
 C3(C4,C5,C6,C7,C2)
7.e Idealised Me refined as rotating group:
 C10(H10A,H10B,H10C)
;
_atom_sites_solution_hydrogens     mixed
_atom_sites_solution_primary       ?
_atom_sites_solution_secondary     ?
loop_
  _atom_site_label
  _atom_site_type_symbol
  _atom_site_fract_x
  _atom_site_fract_y
  _atom_site_fract_z
  _atom_site_U_iso_or_equiv
  _atom_site_adp_type
  _atom_site_occupancy
  _atom_site_site_symmetry_order
  _atom_site_calc_flag
  _atom_site_refinement_flags_posn
  _atom_site_refinement_flags_adp
  _atom_site_refinement_flags_occupancy
  _atom_site_disorder_assembly
  _atom_site_disorder_group
 In1 In 0.625000 0.125000 0.33424(9) 0.064(2) Uani 1 2 d S T P . .
 O3 O 0.7491(18) 0.3435(6) 0.1216(5) 0.066(6) Uani 1 1 d D U . . .
 O1 O 0.7227(19) 0.1624(7) 0.2947(6) 0.077(7) Uani 1 1 d D U . . .
 O4 O 0.8900(16) 0.3204(7) 0.1355(6) 0.072(7) Uani 1 1 d D U . . .
 C3 C 0.7981(17) 0.2256(6) 0.2315(6) 0.076(7) Uani 1 1 d DG U . . .
 C4 C 0.8300(15) 0.2569(7) 0.1998(7) 0.085(8) Uani 1 1 d G U . . .
 H4 H 0.894284 0.257867 0.192507 0.101 Uiso 1 1 calc R U . . .
 C5 C 0.7659(18) 0.2869(6) 0.1791(5) 0.076(8) Uani 1 1 d DG U . . .
 C6 C 0.6699(17) 0.2855(6) 0.1900(6) 0.072(8) Uani 1 1 d G U . . .
 H6 H 0.627019 0.305577 0.176170 0.086 Uiso 1 1 calc R U . . .
 C7 C 0.6379(14) 0.2542(7) 0.2217(6) 0.064(7) Uani 1 1 d G U . . .
 H7 H 0.573671 0.253239 0.229061 0.077 Uiso 1 1 calc R U . . .
 C2 C 0.7020(18) 0.2242(5) 0.2425(5) 0.068(7) Uani 1 1 d DG U . . .
 C8 C 0.8052(16) 0.3195(9) 0.1440(8) 0.072(8) Uani 1 1 d D U . . .
 O2 O 0.5811(18) 0.1952(7) 0.2879(7) 0.075(6) Uani 1 1 d D U . . .
 C1 C 0.6672(17) 0.1918(8) 0.2781(7) 0.062(7) Uani 1 1 d D U . . .
 N1 N 0.865(2) 0.1976(8) 0.2547(9) 0.089(8) Uani 1 1 d D U . . .
 H1 H 0.843809 0.184966 0.278230 0.107 Uiso 1 1 calc R U . . .
 C9 C 0.960(2) 0.1875(10) 0.2455(10) 0.106(10) Uani 1 1 d D U . . .
 O5 O 1.005(3) 0.2062(12) 0.2155(11) 0.182(15) Uani 1 1 d D U . . .
 C10 C 1.011(3) 0.1527(11) 0.2724(12) 0.107(11) Uani 1 1 d D U . . .
 H10A H 0.982747 0.122030 0.268366 0.160 Uiso 1 1 calc R U . . .
 H10B H 1.006080 0.161613 0.302525 0.160 Uiso 1 1 calc R U . . .
 H10C H 1.076380 0.151842 0.263840 0.160 Uiso 1 1 calc R U . . .
 N2 N 0.605(6) 0.483(3) 0.159(2) 0.15(2) Uiso 0.5 1 d G U P A -1
 H2A H 0.600474 0.479362 0.187688 0.185 Uiso 0.5 1 calc R U P A -1
 H2B H 0.659155 0.498604 0.153782 0.185 Uiso 0.5 1 calc R U P A -1
 C11 C 0.614(10) 0.435(2) 0.139(3) 0.15(2) Uiso 0.5 1 d G U P A -1
 H11A H 0.624345 0.439777 0.104678 0.231 Uiso 0.5 1 d G U P A -1
 H11B H 0.673311 0.416192 0.151397 0.231 Uiso 0.5 1 d G U P A -1
 H11C H 0.548860 0.414731 0.145879 0.231 Uiso 0.5 1 d G U P A -1
 C12 C 0.525(8) 0.513(3) 0.144(3) 0.15(2) Uiso 0.5 1 d G U P A -1
 H12A H 0.459821 0.493111 0.151399 0.231 Uiso 0.5 1 d G U P A -1
 H12B H 0.525206 0.546558 0.160614 0.231 Uiso 0.5 1 d G U P A -1
 H12C H 0.535222 0.518149 0.110235 0.231 Uiso 0.5 1 d G U P A -1

loop_
  _atom_site_aniso_label
  _atom_site_aniso_U_11
  _atom_site_aniso_U_22
  _atom_site_aniso_U_33
  _atom_site_aniso_U_23
  _atom_site_aniso_U_13
  _atom_site_aniso_U_12
 In1 0.103(6) 0.047(2) 0.043(2) 0.000 0.000 -0.001(2)
 O3 0.090(18) 0.049(10) 0.059(10) 0.006(8) 0.000(10) -0.009(9)
 O1 0.100(16) 0.060(10) 0.071(10) 0.019(9) 0.007(10) -0.016(9)
 O4 0.094(17) 0.053(11) 0.068(12) 0.020(9) 0.003(10) -0.003(9)
 C3 0.103(15) 0.057(12) 0.068(12) 0.015(10) -0.002(9) -0.009(9)
 C4 0.101(16) 0.070(13) 0.082(13) 0.026(11) 0.003(10) 0.000(10)
 C5 0.099(16) 0.060(12) 0.070(11) 0.016(10) 0.005(10) -0.003(9)
 C6 0.098(17) 0.056(12) 0.062(13) 0.012(10) 0.003(10) -0.004(9)
 C7 0.102(16) 0.047(11) 0.044(11) -0.002(9) -0.003(10) -0.016(9)
 C2 0.103(15) 0.050(10) 0.050(10) -0.001(8) -0.007(9) -0.015(9)
 C8 0.094(17) 0.055(12) 0.067(11) 0.013(10) 0.001(10) -0.004(9)
 O2 0.104(15) 0.061(10) 0.060(11) 0.004(9) -0.002(9) -0.017(9)
 C1 0.104(15) 0.042(10) 0.040(10) -0.010(8) -0.009(9) -0.020(9)
 N1 0.111(17) 0.066(13) 0.090(14) 0.017(11) -0.014(11) -0.006(11)
 C9 0.111(18) 0.084(17) 0.123(19) 0.024(14) -0.009(12) -0.001(12)
 O5 0.14(2) 0.19(3) 0.22(2) 0.11(2) 0.041(19) 0.046(18)
 C10 0.11(2) 0.063(17) 0.14(2) 0.017(16) -0.039(17) -0.020(15)

_geom_special_details
;
 All esds (except the esd in the dihedral angle between two l.s. planes)
 are estimated using the full covariance matrix.  The cell esds are taken
 into account individually in the estimation of esds in distances, angles
 and torsion angles; correlations between esds in cell parameters are only
 used when they are defined by crystal symmetry.  An approximate (isotropic)
 treatment of cell esds is used for estimating esds involving l.s. planes.
;
loop_
  _geom_bond_atom_site_label_1
  _geom_bond_atom_site_label_2
  _geom_bond_distance
  _geom_bond_site_symmetry_2
  _geom_bond_publ_flag
 In1 O3 2.29(2) 32_656 ?
 In1 O3 2.29(2) 31_556 ?
 In1 O1 2.11(2) . ?
 In1 O1 2.11(2) 14_545 ?
 In1 O4 2.214(18) 31_556 ?
 In1 O4 2.214(18) 32_656 ?
 In1 C8 2.604(14) 31_556 ?
 In1 C8 2.604(14) 32_656 ?
 In1 O2 2.517(19) . ?
 In1 O2 2.517(19) 14_545 ?
 In1 C1 2.623(15) 14_545 ?
 In1 C1 2.623(15) . ?
 O3 C8 1.244(5) . ?
 O1 C1 1.249(5) . ?
 O4 C8 1.219(10) . ?
 C3 C4 1.3900 . ?
 C3 C2 1.3900 . ?
 C3 N1 1.421(18) . ?
 C4 H4 0.9300 . ?
 C4 C5 1.3900 . ?
 C5 C6 1.3900 . ?
 C5 C8 1.521(9) . ?
 C6 H6 0.9300 . ?
 C6 C7 1.3900 . ?
 C7 H7 0.9300 . ?
 C7 C2 1.3900 . ?
 C2 C1 1.507(10) . ?
 O2 C1 1.248(5) . ?
 N1 H1 0.8600 . ?
 N1 C9 1.38(2) . ?
 C9 O5 1.236(19) . ?
 C9 C10 1.47(2) . ?
 C10 H10A 0.9600 . ?
 C10 H10B 0.9600 . ?
 C10 H10C 0.9600 . ?
 N2 H2A 0.8900 . ?
 N2 H2B 0.8900 . ?
 N2 C11 1.5056 . ?
 N2 C12 1.4738 . ?
 C11 H11A 1.0629 . ?
 C11 H11B 1.0607 . ?
 C11 H11C 1.0929 . ?
 C12 H12A 1.0922 . ?
 C12 H12B 1.0860 . ?
 C12 H12C 1.0617 . ?

loop_
  _geom_angle_atom_site_label_1
  _geom_angle_atom_site_label_2
  _geom_angle_atom_site_label_3
  _geom_angle
  _geom_angle_site_symmetry_1
  _geom_angle_site_symmetry_3
  _geom_angle_publ_flag
 O3 In1 O3 119.8(9) 32_656 31_556 ?
 O3 In1 C8 100.0(8) 32_656 31_556 ?
 O3 In1 C8 28.5(2) 31_556 31_556 ?
 O3 In1 C8 28.5(2) 32_656 32_656 ?
 O3 In1 C8 100.0(8) 31_556 32_656 ?
 O3 In1 O2 77.7(7) 32_656 14_545 ?
 O3 In1 O2 141.2(8) 31_556 14_545 ?
 O3 In1 O2 77.7(7) 31_556 . ?
 O3 In1 O2 141.2(8) 32_656 . ?
 O3 In1 C1 102.9(7) 31_556 . ?
 O3 In1 C1 115.8(8) 32_656 . ?
 O3 In1 C1 102.9(7) 32_656 14_545 ?
 O3 In1 C1 115.8(8) 31_556 14_545 ?
 O1 In1 O3 88.9(9) 14_545 31_556 ?
 O1 In1 O3 126.4(7) 14_545 32_656 ?
 O1 In1 O3 126.4(7) . 31_556 ?
 O1 In1 O3 88.9(9) . 32_656 ?
 O1 In1 O1 110.0(12) . 14_545 ?
 O1 In1 O4 144.9(9) 14_545 31_556 ?
 O1 In1 O4 89.8(8) 14_545 32_656 ?
 O1 In1 O4 89.8(8) . 31_556 ?
 O1 In1 O4 144.9(9) . 32_656 ?
 O1 In1 C8 117.4(9) 14_545 31_556 ?
 O1 In1 C8 117.4(9) . 32_656 ?
 O1 In1 C8 110.3(8) 14_545 32_656 ?
 O1 In1 C8 110.3(8) . 31_556 ?
 O1 In1 O2 84.9(7) . 14_545 ?
 O1 In1 O2 84.9(7) 14_545 . ?
 O1 In1 O2 56.0(4) 14_545 14_545 ?
 O1 In1 O2 56.0(4) . . ?
 O1 In1 C1 28.0(3) 14_545 14_545 ?
 O1 In1 C1 97.5(7) 14_545 . ?
 O1 In1 C1 28.0(3) . . ?
 O1 In1 C1 97.5(7) . 14_545 ?
 O4 In1 O3 81.0(7) 32_656 31_556 ?
 O4 In1 O3 56.3(5) 32_656 32_656 ?
 O4 In1 O3 56.3(5) 31_556 31_556 ?
 O4 In1 O3 81.0(7) 31_556 32_656 ?
 O4 In1 O4 89.5(11) 31_556 32_656 ?
 O4 In1 C8 83.4(8) 31_556 32_656 ?
 O4 In1 C8 27.8(3) 32_656 32_656 ?
 O4 In1 C8 83.4(8) 32_656 31_556 ?
 O4 In1 C8 27.8(3) 31_556 31_556 ?
 O4 In1 O2 158.1(8) 31_556 14_545 ?
 O4 In1 O2 82.7(7) 31_556 . ?
 O4 In1 O2 82.7(7) 32_656 14_545 ?
 O4 In1 O2 158.1(8) 32_656 . ?
 O4 In1 C1 86.7(8) 31_556 . ?
 O4 In1 C1 86.7(8) 32_656 14_545 ?
 O4 In1 C1 171.8(8) 32_656 . ?
 O4 In1 C1 171.8(8) 31_556 14_545 ?
 C8 In1 C8 90.5(14) 31_556 32_656 ?
 C8 In1 C1 96.5(10) 31_556 . ?
 C8 In1 C1 144.2(8) 31_556 14_545 ?
 C8 In1 C1 96.5(10) 32_656 14_545 ?
 C8 In1 C1 144.2(8) 32_656 . ?
 O2 In1 C8 164.6(8) 14_545 31_556 ?
 O2 In1 C8 80.2(9) 14_545 32_656 ?
 O2 In1 C8 164.6(8) . 32_656 ?
 O2 In1 C8 80.2(9) . 31_556 ?
 O2 In1 O2 111.3(10) 14_545 . ?
 O2 In1 C1 98.2(7) . 14_545 ?
 O2 In1 C1 28.01(17) 14_545 14_545 ?
 O2 In1 C1 98.2(7) 14_545 . ?
 O2 In1 C1 28.01(17) . . ?
 C1 In1 C1 98.0(12) 14_545 . ?
 C8 O3 In1 90.0(13) . 23_655 ?
 C1 O1 In1 99.3(14) . . ?
 C8 O4 In1 94.2(12) . 23_655 ?
 C4 C3 C2 120.0 . . ?
 C4 C3 N1 119.4(19) . . ?
 C2 C3 N1 120.5(19) . . ?
 C3 C4 H4 120.0 . . ?
 C3 C4 C5 120.0 . . ?
 C5 C4 H4 120.0 . . ?
 C4 C5 C8 117.3(17) . . ?
 C6 C5 C4 120.0 . . ?
 C6 C5 C8 122.7(17) . . ?
 C5 C6 H6 120.0 . . ?
 C5 C6 C7 120.0 . . ?
 C7 C6 H6 120.0 . . ?
 C6 C7 H7 120.0 . . ?
 C6 C7 C2 120.0 . . ?
 C2 C7 H7 120.0 . . ?
 C3 C2 C1 120.5(18) . . ?
 C7 C2 C3 120.0 . . ?
 C7 C2 C1 119.5(18) . . ?
 O3 C8 In1 61.5(12) . 23_655 ?
 O3 C8 C5 119.4(18) . . ?
 O4 C8 In1 58.0(10) . 23_655 ?
 O4 C8 O3 119.3(19) . . ?
 O4 C8 C5 121(2) . . ?
 C5 C8 In1 179.1(17) . 23_655 ?
 C1 O2 In1 80.7(12) . . ?
 O1 C1 In1 52.7(12) . . ?
 O1 C1 C2 119.9(19) . . ?
 C2 C1 In1 170.6(18) . . ?
 O2 C1 In1 71.2(12) . . ?
 O2 C1 O1 123.8(19) . . ?
 O2 C1 C2 116(2) . . ?
 C3 N1 H1 114.8 . . ?
 C9 N1 C3 130(3) . . ?
 C9 N1 H1 114.8 . . ?
 N1 C9 C10 119(3) . . ?
 O5 C9 N1 124(3) . . ?
 O5 C9 C10 117(3) . . ?
 C9 C10 H10A 109.5 . . ?
 C9 C10 H10B 109.5 . . ?
 C9 C10 H10C 109.5 . . ?
 H10A C10 H10B 109.5 . . ?
 H10A C10 H10C 109.5 . . ?
 H10B C10 H10C 109.5 . . ?
 H2A N2 H2B 107.3 . . ?
 C11 N2 H2A 108.1 . . ?
 C11 N2 H2B 108.1 . . ?
 C12 N2 H2A 108.1 . . ?
 C12 N2 H2B 108.1 . . ?
 C12 N2 C11 116.6 . . ?
 N2 C11 H11A 107.0 . . ?
 N2 C11 H11B 110.9 . . ?
 N2 C11 H11C 108.6 . . ?
 H11A C11 H11B 108.5 . . ?
 H11A C11 H11C 112.7 . . ?
 H11B C11 H11C 109.2 . . ?
 N2 C12 H12A 107.0 . . ?
 N2 C12 H12B 111.1 . . ?
 N2 C12 H12C 106.5 . . ?
 H12A C12 H12B 110.6 . . ?
 H12A C12 H12C 112.7 . . ?
 H12B C12 H12C 108.9 . . ?

loop_
  _geom_torsion_atom_site_label_1
  _geom_torsion_atom_site_label_2
  _geom_torsion_atom_site_label_3
  _geom_torsion_atom_site_label_4
  _geom_torsion
  _geom_torsion_site_symmetry_1
  _geom_torsion_site_symmetry_2
  _geom_torsion_site_symmetry_3
  _geom_torsion_site_symmetry_4
  _geom_torsion_publ_flag
 In1 O3 C8 O4 -5(3) 23_655 . . . ?
 In1 O3 C8 C5 180(2) 23_655 . . . ?
 In1 O1 C1 C2 -173.1(18) . . . . ?
 In1 O1 C1 O2 4(4) . . . . ?
 In1 O4 C8 O3 5(3) 23_655 . . . ?
 In1 O4 C8 C5 -180(2) 23_655 . . . ?
 In1 O2 C1 O1 -3(3) . . . . ?
 In1 O2 C1 C2 174(2) . . . . ?
 C3 C4 C5 C6 0.0 . . . . ?
 C3 C4 C5 C8 -178.6(19) . . . . ?
 C3 C2 C1 O1 -8(3) . . . . ?
 C3 C2 C1 O2 175(2) . . . . ?
 C3 N1 C9 O5 7(4) . . . . ?
 C3 N1 C9 C10 -173(3) . . . . ?
 C4 C3 C2 C7 0.0 . . . . ?
 C4 C3 C2 C1 -177.4(18) . . . . ?
 C4 C3 N1 C9 -16(3) . . . . ?
 C4 C5 C6 C7 0.0 . . . . ?
 C4 C5 C8 O3 173(2) . . . . ?
 C4 C5 C8 O4 -2(4) . . . . ?
 C5 C6 C7 C2 0.0 . . . . ?
 C6 C5 C8 O3 -6(4) . . . . ?
 C6 C5 C8 O4 179(2) . . . . ?
 C6 C7 C2 C3 0.0 . . . . ?
 C6 C7 C2 C1 177.5(18) . . . . ?
 C7 C2 C1 O1 175(2) . . . . ?
 C7 C2 C1 O2 -2(3) . . . . ?
 C2 C3 C4 C5 0.0 . . . . ?
 C2 C3 N1 C9 168(2) . . . . ?
 C8 C5 C6 C7 179(2) . . . . ?
 N1 C3 C4 C5 -175(2) . . . . ?
 N1 C3 C2 C7 175(2) . . . . ?
 N1 C3 C2 C1 -2(2) . . . . ?

_shelx_res_file
;
TITL In_MeAm_OnlyDMF_9_ in Fddd
    in_meam_onlydmf_9_.res
    created by SHELXL-2019/1 at 14:15:18 on 18-Apr-2025
REM Fddd (#70 in standard setting)
CELL 0.4859 14.037649 28.279218 30.666644 90 90 90
ZERR 16 0.005666 0.00299 0.002658 0 0 0
LATT 4
SYMM 0.75-X,0.75-Y,+Z
SYMM 0.75-X,+Y,0.75-Z
SYMM +X,0.75-Y,0.75-Z
SFAC C H In N O
DISP C 0.001 0.001 6.068
DISP H -0 0 0.607
DISP In -1.947 0.658 1423.319
DISP N 0.002 0.001 8.983
DISP O 0.004 0.003 13.336
UNIT 352 352 16 48 160
DFIX 1.43 C3 N1
DFIX 1.4 N1 C9
DFIX 1.5 C9 C10
DFIX 1.25 O5 C9
DFIX 1.504 0.01 C1 C2
DFIX 1.504 0.01 C5 C8
DFIX 1.25 0.005 C1 O1
DFIX 1.25 0.005 C1 O2
DFIX 1.25 0.005 C8 O3
FLAT N1 C9 O5 C10
RIGU
EADP C12 N2 C11
SIMU 0.04 0.08 1.7
DFIX 1.223 0.01 O3 C8
DFIX 1.223 0.01 C8 O4
DFIX 1.59 C8 C5

L.S. 49
PLAN  5
CONF
BOND
MORE -1
BOND $H
fmap 2
acta
OMIT 0 0 4
OMIT 0 2 6
OMIT 0 4 0
OMIT 0 4 4
OMIT 0 6 2
OMIT 1 3 3
OMIT 1 3 5
OMIT 1 3 9
OMIT 1 7 11
OMIT 1 9 9
OMIT 2 2 0
OMIT 2 2 30
OMIT 4 26 8
OMIT 6 22 14
REM <olex2.extras>
REM <HklSrc "%.\\In_MeAm_OnlyDMF_9_.hkl">
REM </olex2.extras>

WGHT    0.200000
FVAR       0.54211
IN1   3    0.625000    0.125000    0.334244    10.50000    0.10306    0.04714 =
         0.04317    0.00000    0.00000   -0.00119
O3    5    0.749111    0.343453    0.121641    11.00000    0.08966    0.04871 =
         0.05864    0.00604    0.00046   -0.00863
O1    5    0.722706    0.162380    0.294696    11.00000    0.09993    0.05962 =
         0.07076    0.01933    0.00722   -0.01585
O4    5    0.890006    0.320376    0.135493    11.00000    0.09449    0.05298 =
         0.06837    0.01997    0.00321   -0.00301
AFIX  66
C3    1    0.798061    0.225581    0.231523    11.00000    0.10317    0.05677 =
         0.06837    0.01529   -0.00217   -0.00930
C4    1    0.830023    0.256939    0.199834    11.00000    0.10127    0.07030 =
         0.08203    0.02640    0.00308   -0.00023
AFIX  43
H4    2    0.894284    0.257867    0.192507    11.00000   -1.20000
AFIX  65
C5    1    0.765940    0.286911    0.179095    11.00000    0.09918    0.05952 =
         0.06966    0.01598    0.00457   -0.00279
C6    1    0.669895    0.285524    0.190045    11.00000    0.09754    0.05567 =
         0.06218    0.01209    0.00314   -0.00424
AFIX  43
H6    2    0.627019    0.305577    0.176170    11.00000   -1.20000
AFIX  65
C7    1    0.637932    0.254167    0.221735    11.00000    0.10178    0.04658 =
         0.04419   -0.00163   -0.00348   -0.01614
AFIX  43
H7    2    0.573671    0.253239    0.229061    11.00000   -1.20000
AFIX  65
C2    1    0.702013    0.224195    0.242474    11.00000    0.10350    0.05011 =
         0.04996   -0.00052   -0.00651   -0.01456
AFIX   0
C8    1    0.805208    0.319528    0.143995    11.00000    0.09418    0.05529 =
         0.06745    0.01288    0.00114   -0.00441
O2    5    0.581132    0.195174    0.287930    11.00000    0.10446    0.06088 =
         0.06042    0.00381   -0.00175   -0.01748
C1    1    0.667163    0.191790    0.278096    11.00000    0.10360    0.04185 =
         0.04046   -0.00990   -0.00910   -0.01954
N1    4    0.865216    0.197618    0.254686    11.00000    0.11091    0.06629 =
         0.08966    0.01717   -0.01434   -0.00572
AFIX  43
H1    2    0.843809    0.184966    0.278230    11.00000   -1.20000
AFIX   0
C9    1    0.959516    0.187463    0.245466    11.00000    0.11074    0.08402 =
         0.12252    0.02414   -0.00878   -0.00125
O5    5    1.004759    0.206225    0.215512    11.00000    0.13915    0.19037 =
         0.21730    0.11495    0.04085    0.04630
C10   1    1.010613    0.152724    0.272384    11.00000    0.11428    0.06312 =
         0.14238    0.01675   -0.03928   -0.02003
AFIX 137
H10A  2    0.982747    0.122030    0.268366    11.00000   -1.50000
H10B  2    1.006080    0.161613    0.302525    11.00000   -1.50000
H10C  2    1.076380    0.151842    0.263840    11.00000   -1.50000
AFIX   6

PART -1
N2    4    0.605311    0.482957    0.158941    10.50000    0.15399
AFIX  23
H2A   2    0.600474    0.479362    0.187688    10.50000   -1.20000
H2B   2    0.659155    0.498604    0.153782    10.50000   -1.20000
AFIX   5
C11   1    0.613693    0.434647    0.138667    10.50000    0.15399
H11A  2    0.624345    0.439777    0.104678    10.50000   -1.50000
H11B  2    0.673311    0.416192    0.151397    10.50000   -1.50000
H11C  2    0.548860    0.414731    0.145879    10.50000   -1.50000
C12   1    0.525157    0.512555    0.144158    10.50000    0.15399
H12A  2    0.459821    0.493111    0.151399    10.50000   -1.50000
H12B  2    0.525206    0.546558    0.160614    10.50000   -1.50000
H12C  2    0.535222    0.518149    0.110235    10.50000   -1.50000
AFIX   0
HKLF 4


REM  In_MeAm_OnlyDMF_9_ in Fddd
REM wR2 = 0.4635, GooF = S = 1.812, Restrained GooF = 1.658 for all data
REM R1 = 0.1454 for 618 Fo > 4sig(Fo) and 0.2360 for all 1088 data
REM 146 parameters refined using 233 restraints

END

WGHT      0.2000      0.0000

REM Highest difference peak  1.396,  deepest hole -1.566,  1-sigma level  0.222
Q1    1   0.6250  0.1250  0.1972  10.50000  0.05    1.40
Q2    1   1.1250  0.1250  0.2595  10.50000  0.05    1.28
Q3    1   0.6250  0.4220  0.1250  10.50000  0.05    1.03
Q4    1   0.5437  0.5690  0.2005  11.00000  0.05    1.02
Q5    1   0.5237  0.1709  0.1723  11.00000  0.05    0.97
;
_shelx_res_checksum                18963
_shelx_hkl_file
;
   0   0  -4 15725.1 701.678   1
   0   0   4 13671.9 683.661   7
   0   0  -6-192.806 278.280   1
   0   0  -6-64.7668 223.750   8
   0   0   6-7.25181 241.577   7
   0   0  -8 3715.89 491.516   1
   0   0  -8 2785.73 414.402   8
   0   0   8 4194.51 464.186   7
   0   0  10 24.9885 531.912   7
   0   0 -10 119.375 486.117   8
   0   0 -10-480.560 581.098   1
   0   0 -12 3572.47 754.068   1
   0   0  12 1951.72 682.953   7
   0   0 -16 11722.6 1075.63   8
   0   0 -16 11071.7 1189.58   1
   0   0  16 11767.0 1173.34   7
   0   0  18 138.113 1072.89   7
   0   0 -18-272.586 955.390   8
   0   0 -18-25.4799 1106.36   1
   0   0 -20 12843.1 1335.95   8
   0   0 -20 11668.3 1454.12   1
   0   0  20 12776.4 1463.47   7
   0   0 -22-1302.71 1244.33   8
   0   0 -22-213.663 1363.66   1
   0   0  22-1511.15 1371.17   7
   0   0 -24 26352.9 2167.61   1
   0   0 -24 27513.9 2026.18   8
   0   0  24 25642.4 2148.32   7
   0   0 -26-2245.10 1536.32   8
   0   0 -26 141.554 1643.96   1
   0   0  26 202.812 1670.05   7
   0   0 -28 574.028 1618.82   8
   0   0 -28 2387.82 1835.18   1
   0   0  28 1703.63 1814.53   7
   0   0 -30-3607.72 2016.95   1
   0   2   4 44.5765 155.672   7
   0  -2   4-127.379 143.848   7
   0  -2  -4-10.2629 157.343   8
   0   2  -4 5.08422 149.719   8
   0  -2  -4-43.1104 207.711   1
   0   2  -4-15.5866 139.912   1
   0   2  -6 6684.76 434.440   8
   0   2   6 6350.54 435.592   7
   0  -2  -6 6512.13 509.600   1
   0  -2  -6 6319.26 440.055   8
   0   2  -6 7154.79 451.497   1
   0  -2   6 7209.22 451.933   7
   0   2  -8 181.153 419.440   1
   0   2  -8 208.259 370.921   8
   0   2   8 375.598 385.031   7
   0  -2   8 40.4838 406.389   7
   0  -2  -8 180.444 382.932   8
   0  -2  -8 234.942 475.471   1
   0   2 -10 280.653 495.987   8
   0  -2 -10 174.296 510.147   8
   0   2 -10 628.525 550.087   1
   0  -2 -10 79.8339 653.943   1
   0   2  10 430.981 524.377   7
   0  -2  10 639.757 569.378   7
   0   2 -12-225.464 660.245   1
   0  -2 -12-355.717 764.284   1
   0   2 -12 112.583 599.669   8
   0  -2  12-528.243 691.509   7
   0   2  12-131.287 641.412   7
   0  -2 -14 18861.8 1308.40   1
   0  -2 -14 18373.7 1167.24   8
   0   2  14 17786.0 1168.55   7
   0   2 -14 17935.5 1124.25   8
   0  -2  16 711.629 976.938   7
   0   2 -16 367.152 913.517   1
   0  -2 -16 479.181 337.684   2
   0   2  16 444.056 917.029   7
   0   2 -16 966.045 837.214   8
   0  -2 -16 841.760 892.669   8
   0  -2 -16 122.727 1034.61   1
   0   2 -18 484.095 1036.84   1
   0  -2 -18 282.907 982.640   8
   0  -2  18-1022.01 1134.18   7
   0  -2 -18-286.425 355.687   2
   0  -2 -18-2395.64 1209.46   1
   0   2 -18 1430.98 983.250   8
   0   2  18-1461.65 1073.45   7
   0  -2 -20 624.058 1155.57   8
   0  -2 -20-1452.05 1297.39   1
   0   2 -20-735.508 1111.68   8
   0  -2  20-923.164 1254.13   7
   0   2 -20-161.625 1193.98   1
   0   2  20-1682.93 1255.47   7
   0   2 -22 32838.4 2175.94   1
   0  -2 -22 30300.6 2240.85   1
   0   2  22 32704.1 2182.41   7
   0   2 -22 31504.0 2070.57   8
   0  -2  22 33565.4 2200.15   7
   0  -2 -22 35197.9 2112.41   8
   0   2 -24-3374.56 1444.17   8
   0   2  24-2310.12 1617.93   7
   0  -2 -24-1769.36 1413.19   8
   0   2 -24-1028.48 1509.08   1
   0  -2 -24-1724.25 1668.65   1
   0  -2  24-3289.94 1679.43   7
   0  -2 -26 5838.39 1785.07   1
   0  -2  26 9992.38 1810.38   7
   0   2 -26 9234.02 1616.62   8
   0   2 -26 8845.97 1712.60   1
   0  -2 -26 10377.8 1645.48   8
   0   2  26 10071.5 1801.51   7
   0   2 -28-585.422 1656.65   8
   0  -2 -28 191.723 1587.38   8
   0  -2  28-296.919 1853.56   7
   0   2 -28-1229.62 1718.87   1
   0   2  28 1373.21 1793.33   7
   0  -2 -28-2053.04 1856.26   1
   0   2 -30-4751.93 2089.78   1
   0   2  30-5524.29 2109.12   7
   0   2 -30 69.6124 1797.63   8
   0  -4   0 82796.4 3502.88   5
   0   4   0 80985.6 3497.70   6
   0  -4   0 79359.4 3522.16   2
   0   4   2 41.8602 138.827   6
   0  -4  -2-26.3350 218.804   2
   0   4   2 36.5616 226.260   4
   0  -4   2-6.33260 170.772   5
   0  -4   2 296.079 246.684   2
   0  -4  -2 5.56523 168.702   5
   0  -4  -2 26.2979 151.374   8
   0   4  -2 12.4691 156.972   6
   0  -4  -4 194154. 8247.68   2
   0   4   4 195711. 8235.15   6
   0  -4  -4 186530. 8243.96   8
   0  -4  -4 193617. 8238.05   5
   0   4   4 200220. 8297.75   4
   0  -4  -4 191452. 8281.92   1
   0  -4  -6-77.1020 247.484   5
   0   4   6 49.7660 233.826   6
   0  -4  -6-105.852 325.537   8
   0  -4  -6-119.668 319.653   2
   0  -4  -6-58.0727 427.693   1
   0  -4  -8 18410.2 948.904   8
   0   4   8 18414.2 948.883   7
   0   4   8 16384.1 842.218   6
   0   4  -8 17847.0 948.798   1
   0  -4  -8 17425.8 847.896   5
   0  -4   8 16946.8 965.401   7
   0  -4  -8 16669.7 882.591   2
   0   4  -8 15625.6 940.351   8
   0  -4  -8 17991.8 1079.57   1
   0   4 -10-199.716 541.038   1
   0   4  10 97.3070 555.718   7
   0  -4 -10 600.871 432.400   2
   0  -4 -10 143.038 329.533   5
   0   4  10-162.474 400.305   3
   0  -4  10 508.498 570.109   7
   0  -4 -10-954.390 757.252   1
   0  -4 -10 386.869 573.211   8
   0   4  10 131.443 324.286   6
   0   4 -10 187.462 560.198   8
   0   4  12 17443.0 922.330   6
   0  -4 -12 19906.2 928.482   5
   0   4 -12 19928.3 1172.79   1
   0  -4 -12 18482.4 974.317   2
   0  -4  12 18169.6 1186.59   7
   0   4  12 18453.7 940.781   3
   0   4 -12 18931.9 1142.96   8
   0  -4 -14-231.255 792.133   8
   0  -4 -14-249.771 359.616   5
   0  -4 -14 1320.08 1000.74   1
   0   4  14-16.9149 771.116   7
   0   4  14 12.2052 382.641   6
   0   4  14-396.125 457.029   3
   0  -4 -14-535.038 509.746   2
   0  -4 -16 12835.2 843.089   2
   0   4 -16 15891.6 1204.76   8
   0  -4 -16 15302.7 1441.86   1
   0   4 -16 14626.2 1207.36   1
   0  -4 -16 17837.6 1237.44   8
   0   4  16 12838.6 776.086   6
   0   4  16 13893.1 1218.75   7
   0  -4  16 15220.3 1305.01   7
   0  -4 -18 449.049 1070.40   8
   0   4  18-612.539 1066.25   7
   0  -4  18-172.001 1169.59   7
   0   4  18 26.8522 435.623   6
   0  -4 -18 246.811 567.361   2
   0   4 -18-638.678 1044.63   8
   0   4 -18 383.290 1034.28   1
   0  -4 -18 287.497 1282.13   1
   0  -4  20 7655.77 1443.52   7
   0   4  20 8494.06 1378.99   7
   0  -4 -20 7156.56 1548.57   1
   0   4 -20 6985.31 1257.35   8
   0  -4 -20 8634.44 1313.17   8
   0   4 -20 7607.04 1374.65   1
   0   4 -22-353.552 1347.21   1
   0   4  22-1186.28 1395.43   7
   0  -4 -22 830.898 1287.40   8
   0  -4  22-1473.05 1467.50   7
   0  -4 -22 101.608 1549.78   1
   0   4 -22-1291.27 1328.65   8
   0   4 -24 33174.7 2229.22   8
   0  -4 -24 30897.6 2432.43   1
   0   4  24 36253.7 2364.13   7
   0  -4  24 31327.8 2359.89   7
   0  -4 -24 33168.4 2231.74   8
   0   4 -24 34867.4 2286.25   1
   0  -4  26 775.749 1725.12   7
   0  -4 -26 37.9711 1756.55   1
   0  -4 -26 61.5142 1537.56   8
   0   4 -26-734.270 1656.38   8
   0   4  26 33.4845 1668.12   7
   0   4 -26-1328.99 1595.87   1
   0   4  28 4015.59 1887.10   7
   0   4 -28 1825.20 1857.92   8
   0   4 -28 6851.61 1807.86   1
   0  -4 -28 5060.29 1697.58   8
   0  -4  28 8363.35 1986.23   7
   0  -4 -28 4891.55 1878.49   1
   0   4 -30-5882.50 2160.73   1
   0   4 -30-5402.67 1971.29   8
   0  -4 -30-2099.35 2058.66   1
   0   6   0-41.6770 234.763   6
   0  -6   0-51.5952 255.600   5
   0  -6   0-207.868 376.557   2
   0  -6  -2 32473.2 1510.30   5
   0   6   2 30120.5 1499.52   6
   0  -6   2 33621.2 1575.91   2
   0  -6  -2 34090.9 1561.14   2
   0  -6   2 34131.1 1524.44   5
   0   6  -2 34143.2 1526.67   6
   0  -6  -4-77.5927 428.116   2
   0  -6  -4 217.748 467.247   1
   0  -6  -4-126.587 327.224   8
   0  -6   4-255.700 321.886   5
   0   6   4-208.835 290.761   6
   0  -6  -4-67.6272 311.643   5
   0   6  -4 125.351 295.505   6
   0   6   4 210.378 505.782   4
   0  -6  -6 9052.41 681.507   8
   0   6   6 10664.5 888.394   4
   0  -6  -6 10376.8 643.601   5
   0  -6  -6 10735.2 828.573   1
   0   6   6 11566.4 639.805   6
   0  -6  -6 10128.8 733.230   2
   0  -6  -8-257.972 417.944   5
   0  -6  -8-288.465 718.694   1
   0   6   8 91.0449 396.704   6
   0  -6  -8-135.634 521.504   8
   0  -6  -8 84.0024 574.920   2
   0   6   8 148.573 789.745   4
   0  -6 -10 26074.9 1400.71   8
   0  -6 -10 25178.8 1292.95   5
   0  -6 -10 29398.0 1367.81   2
   0   6 -10 26706.4 1411.73   8
   0   6  10 25645.1 1290.02   6
   0   6  10 25533.6 1412.43   7
   0  -6 -10 25760.6 1563.01   1
   0   6  14 110409. 4882.32   3
   0   6  14 111064. 4875.10   6
   0  -6 -14 113404. 4906.97   2
   0   6  14 109580. 5007.70   7
   0  -6 -14 114598. 5156.38   1
   0  -6 -14 116777. 5034.26   8
   0  -6 -16-625.957 1208.14   1
   0   6  16-457.779 945.493   7
   0  -6 -16 770.408 978.617   8
   0   6  16-56.5972 584.609   6
   0  -6  16-332.505 1082.69   7
   0   6  16 309.842 619.856   3
   0   6 -16-339.297 1000.36   8
   0  -6 -16-169.912 514.703   5
   0  -6 -16-206.160 763.010   2
   0   6 -16-799.974 961.547   1
   0  -6 -18 210.780 871.459   2
   0  -6 -18 695.302 506.725   5
   0   6  18-967.553 802.976   3
   0  -6 -18 116.027 1118.94   8
   0   6 -18 244.991 1121.60   8
   0   6 -20 2700.75 1254.24   8
   0   6  20-406.004 1270.43   7
   0   6 -20 197.722 1218.34   1
   0  -6  20 521.073 1424.75   7
   0  -6 -20 203.957 1207.14   8
   0  -6 -20-751.697 1454.66   1
   0  -6  22 13199.4 1774.27   7
   0  -6 -22 11414.1 1794.58   1
   0  -6 -22 13281.6 1565.69   8
   0   6 -22 10780.9 1551.24   1
   0   6  22 11719.0 1607.92   7
   0   6 -22 13389.6 1601.80   8
   0   6  24 656.826 1592.42   7
   0  -6  24 1912.42 1733.85   7
   0   6 -24 590.150 1504.10   8
   0   6 -24 1427.30 1470.31   1
   0  -6 -24 386.386 1432.04   8
   0  -6 -24-826.889 1721.97   1
   0  -6 -26 22430.6 2306.10   1
   0   6 -26 21614.9 2138.33   1
   0  -6 -26 22759.8 2043.89   8
   0   6 -26 20605.1 2116.24   8
   0   6  26 21179.4 2157.98   7
   0  -6 -28 41.9098 1905.37   1
   0   6  28 2008.15 1874.92   7
   0  -6 -28 1740.50 1674.24   8
   0   6 -28-160.620 1836.76   1
   0  -6  28-4951.30 2481.01   7
   0  -8   0 3400.24 460.607   5
   0  -8   0 2486.68 612.650   2
   0   8   0 2756.62 442.524   6
   0  -8   2 95.9744 408.280   5
   0  -8   2-30.0882 593.388   2
   0  -8  -2-146.158 419.387   5
   0  -8  -2 171.562 600.758   2
   0   8   2 77.1522 372.955   6
   0   8  -2-36.1150 390.593   6
   0   8  -4 22707.0 1166.78   6
   0  -8  -4 21983.3 1144.90   5
   0  -8  -4 21149.1 1251.42   2
   0  -8   4 22139.4 1160.22   5
   0  -8  -4 22147.5 1132.70   8
   0   8   4 21563.0 1326.10   4
   0   8   4 21701.7 1125.51   6
   0   8   6-142.631 461.203   6
   0  -8  -6 103.819 501.727   5
   0  -8   6 242.043 493.903   5
   0  -8  -6 728.112 542.420   8
   0   8   6-248.147 838.217   4
   0  -8  -6 477.253 748.889   1
   0  -8  -6-282.616 689.903   2
   0   8   8 62874.6 2897.71   6
   0  -8  -8 61435.8 2900.66   5
   0  -8  -8 67167.8 2973.45   2
   0  -8  -8 65674.1 3059.42   1
   0   8   8 63872.3 3118.68   4
   0  -8  -8 67106.9 2943.97   8
   0   8  12 121536. 5322.14   6
   0  -8 -12 127197. 5417.43   8
   0  -8 -12 116732. 5316.26   5
   0  -8 -12 123393. 5373.55   2
   0   8  12 127625. 5640.87   4
   0   8 -12 120329. 5416.73   8
   0  -8 -14 402.173 916.490   8
   0   8  14-18.4266 914.979   7
   0  -8 -14-369.486 612.987   5
   0   8  14-454.404 648.774   6
   0  -8 -14-760.627 1189.24   1
   0   8  14-309.105 1366.51   4
   0  -8 -14 510.617 884.034   2
   0   8  16 16966.1 1238.45   3
   0  -8 -16 18714.0 1314.08   2
   0  -8 -16 17240.4 1434.08   8
   0   8  16 18349.1 1156.71   6
   0  -8 -16 17914.8 1696.93   1
   0   8 -16 18544.9 1463.67   8
   0  -8 -16 19364.6 1117.72   5
   0   8  16 17242.7 1425.07   7
   0  -8 -18 480.780 1161.65   8
   0  -8 -18 294.959 718.539   5
   0  -8 -18 858.103 1493.80   1
   0   8 -18-445.237 1222.05   8
   0   8  18 422.815 784.103   6
   0  -8  18 149.247 1872.00   7
   0   8  18 968.661 1150.72   7
   0   8  18 677.107 854.952   3
   0  -8 -18 152.036 1032.70   2
   0   8  20 5883.33 1374.19   7
   0  -8 -20 6747.25 1407.19   8
   0  -8 -20 4530.57 1701.91   1
   0   8 -20 5176.03 1397.71   8
   0  -8  20 8751.73 2153.01   7
   0   8 -24 18231.1 1908.22   8
   0  -8  24 16278.7 2552.15   7
   0  -8 -24 15062.4 1827.07   8
   0   8  24 10717.0 1855.05   7
   0  -8 -24 13953.1 2068.87   1
   0   8  28 10257.3 2047.95   7
   0  -8 -28 13882.0 1998.23   8
   0  -8 -28 9412.56 2228.84   1
   0   8 -28 14350.4 2069.05   8
   0 -10   0-203.659 545.107   5
   0 -10   0-687.395 816.455   2
   0  10   0-87.2377 540.084   6
   0 -10   2 1239.43 587.738   5
   0 -10  -2 2132.35 567.663   5
   0 -10   2 1939.26 796.617   2
   0 -10  -2 2389.92 847.225   2
   0  10  -2 1516.08 557.357   6
   0  10   2 2242.11 564.874   6
   0 -10  -4-229.490 838.225   2
   0  10  -4 522.264 575.130   6
   0  10   4 70.0753 532.085   6
   0 -10  -4 819.228 589.619   5
   0 -10   4-568.379 564.849   5
   0 -10  -6 12165.0 918.381   5
   0  10   6 12334.1 889.794   6
   0 -10  -6 12483.9 1134.77   2
   0 -10   6 12924.7 902.145   5
   0  10   6 14188.0 1269.52   4
   0 -10  -6 12156.3 899.941   8
   0 -10  -6 12543.4 1144.53   1
   0 -10   8-575.845 605.800   5
   0  10   8 410.942 811.923   6
   0 -10  -8 225.393 1140.16   2
   0  10   8-232.572 1571.52   4
   0 -10  -8-560.033 873.507   8
   0 -10  -8 1574.20 1186.02   1
   0 -10 -10 256057. 11325.3   2
   0  10  10 265931. 11275.0   6
   0 -10 -10 262906. 11270.7   5
   0 -10 -12-103.416 1048.59   2
   0  10  12 161.354 698.934   6
   0  10  12 29.9870 1380.64   4
   0 -10 -12 459.344 912.855   8
   0 -10 -12 468.678 731.353   5
   0 -10 -12 422.850 1171.23   1
   0 -10 -14 43790.8 2141.28   5
   0  10  14 45805.3 2298.87   7
   0 -10 -14 44812.4 2308.81   8
   0  10  14 45094.7 2712.35   4
   0 -10 -14 42237.3 2291.25   2
   0 -10 -14 42987.0 2501.75   1
   0  10  14 40336.3 2138.35   6
   0  10  18 290.024 895.443   6
   0 -10 -18 297.503 833.783   5
   0  10  18-184.135 1066.06   3
   0  10 -18-626.467 1266.71   8
   0 -10 -18 891.281 1213.06   8
   0 -10 -18 1006.75 1260.10   2
   0  10  18-482.531 1997.05   4
   0  10  18 95.1645 1208.02   7
   0 -10 -18 232.999 1585.81   1
   0  10  20 658.104 1370.68   7
   0  10 -20-573.731 1358.67   8
   0 -10 -20-1363.09 1388.00   8
   0 -10 -20 6750.84 1956.56   1
   0  10  20 8599.25 2511.30   4
   0 -10 -22 10490.9 2136.68   1
   0  10 -22 15262.0 1757.70   8
   0  10  22 10047.4 2653.73   4
   0  10  22 12281.3 1733.60   7
   0 -10 -22 16124.2 1756.08   8
   0 -10 -24 847.595 1917.32   1
   0  10 -24-892.208 1631.86   8
   0  10  24-406.251 2490.18   4
   0  10  24 637.747 1642.79   7
   0 -10 -24-705.468 1633.30   8
   0 -10 -26 11173.7 2167.87   1
   0  10  26 12200.9 2914.03   4
   0 -10 -26 11945.2 1931.81   8
   0  10 -26 12303.0 1978.26   8
   0  10  26 10741.5 1956.29   7
   0  10  28-2841.94 2072.24   7
   0 -10 -28-3129.39 2218.79   1
   0 -12  -6-1620.72 1091.91   1
   0  12   6-1328.58 1338.91   4
   0  12   8 28059.5 1965.67   4
   0 -12  -8 27888.6 1578.15   8
   0 -12  -8 26095.1 1803.61   1
   0  12  12 149935. 6845.10   4
   0 -12 -12 141895. 6719.27   1
   0 -12 -12 151777. 6578.24   8
   0 -12 -14 456.415 1087.24   8
   0  12  14-71.6343 1706.02   4
   0 -12 -14-380.311 1463.62   1
   0 -12 -16 8499.97 1711.77   1
   0  12  16 5756.64 2011.39   4
   0 -12 -16 8622.53 1305.50   8
   0  12  16 7553.51 1347.63   7
   0 -12 -18 280.199 1731.59   1
   0  12  18 1505.23 2171.16   4
   0  12  18 24.9741 1319.39   7
   0 -12 -18-538.783 1328.07   8
   0  12  20 2047.81 1550.41   7
   0  12 -20 148.395 1455.94   8
   0  12  20 5201.13 2837.82   4
   0 -12 -20 140.702 1597.85   8
   0  12 -22-373.982 1470.38   8
   0  12  22-1978.23 2478.99   4
   0  12  22-1097.21 1627.55   7
   0 -12 -22-1497.40 2022.19   1
   0 -12 -22 122.159 1580.58   8
   0 -12 -26 247.130 1792.27   8
   0  12  26-1249.12 2760.10   4
   0 -12 -26 1810.32 2183.88   1
   0  12  26 353.051 1857.77   7
   0  12 -26 154.699 1658.80   8
   0 -14   0 557.082 830.628   5
   0  14   0-918.725 796.127   6
   0 -14   0 628.586 1120.92   2
   0 -14  -2 37587.6 1895.01   5
   0 -14   2 29884.1 2064.83   2
   0  14  -2 34554.4 1880.73   6
   0 -14   2 35938.5 1897.71   5
   0 -14  -2 32165.5 2101.97   2
   0  14   2 35616.5 1885.76   6
   0  14  -4 664.558 834.791   6
   0 -14  -4-991.422 1207.83   2
   0 -14  -4 1108.31 834.585   5
   0 -14   4 613.672 808.237   5
   0  14   4-517.429 783.868   6
   0  14   6 1034.45 869.198   6
   0 -14  -6-681.196 1196.08   1
   0 -14  -6 562.027 865.776   5
   0 -14  -6 26.0287 1275.90   2
   0 -14   6 19.8696 790.187   5
   0  14   8 746.705 871.558   6
   0 -14  -8 1689.03 1366.08   2
   0 -14  -8 379.527 908.805   5
   0 -14   8-97.0012 771.433   5
   0  14  10 38576.9 2117.57   6
   0 -14 -10 34772.8 2410.54   2
   0 -14 -10 42631.4 2183.58   8
   0  14  10 37186.4 2631.71   4
   0 -14 -10 40508.3 2135.28   5
   0 -14 -14 107269. 4733.81   5
   0 -14 -14 99111.3 4901.52   2
   0 -14 -14 102513. 4995.91   1
   0  14  14 104524. 5209.46   4
   0 -14 -14 100523. 4772.07   8
   0  14  14 104146. 4755.22   6
   0  14  16 181.788 1156.73   6
   0 -14 -16-336.519 1750.83   1
   0 -14 -16 646.770 1634.76   2
   0 -14 -16 285.298 1268.53   8
   0  14  16 487.966 1377.51   7
   0  14  16-2795.20 2148.08   4
   0 -14 -16 427.751 1112.64   5
   0  14  20-566.210 1563.85   7
   0  14  20-1373.07 2508.55   4
   0 -14 -20-818.091 1511.50   8
   0 -14 -20 465.934 1977.41   1
   0  14  22 9446.29 1821.89   7
   0  14  22 8867.90 2734.43   4
   0 -14 -22 6480.04 2140.27   1
   0 -14 -22 8911.85 1791.23   8
   0 -14 -24 2088.08 2160.92   1
   0  14  24-1751.52 1769.87   7
   0  14  24-1231.13 2763.18   4
   0 -14 -24 1331.19 1761.38   8
   0 -14 -26 4452.74 2328.86   1
   0  14  26-415.904 3030.30   4
   0  14  26-539.190 2023.59   7
   0 -14 -26 5030.56 1935.20   8
   0 -16   0 50529.1 2506.80   5
   0  16   0 46143.1 2506.16   6
   0 -16   0 47040.4 2724.50   2
   0 -16   2-118.038 912.859   5
   0 -16  -2-376.372 972.515   5
   0 -16   2-446.070 1295.48   2
   0  16  -2-735.161 961.779   6
   0 -16  -2-1079.02 1378.68   2
   0  16   2 393.192 950.243   6
   0 -16   4 12309.6 1182.93   5
   0 -16  -4 12334.1 1202.66   5
   0 -16  -4 12833.9 1643.71   2
   0  16  -4 10318.8 1169.91   6
   0  16   4 12801.1 1224.10   6
   0 -16   6 1548.05 934.411   5
   0 -16  -6-270.021 1503.51   2
   0  16   6 121.150 962.323   6
   0 -16  -6-552.660 1003.45   5
   0 -16  -6 341.950 1332.89   1
   0 -16  -8 2275.98 1588.01   2
   0 -16  -8 1026.87 1064.19   5
   0  16   8 707.377 1127.53   6
   0 -16 -10 867.305 1155.46   5
   0 -16 -10 390.210 1640.44   2
   0 -16 -10-1052.20 1235.30   8
   0  16  10 946.457 1988.51   4
   0  16  10 863.494 1089.27   6
   0 -16 -10-1426.26 1586.17   1
   0  16  12 27229.7 2561.24   4
   0  16  12 25754.0 1822.50   6
   0 -16 -12 22093.9 2220.00   2
   0 -16 -12 27457.1 1790.86   5
   0 -16 -12 27709.0 1893.47   8
   0 -16 -12 26030.3 2207.46   1
   0 -16 -14 199.259 1749.85   1
   0 -16 -14 1676.27 1743.36   2
   0 -16 -14-675.029 1198.26   5
   0 -16 -14 1708.18 1329.49   8
   0  16  14 81.1567 2104.99   4
   0  16  14 619.902 1229.13   6
   0  16  18-1233.90 2444.49   4
   0 -16 -18 950.341 1991.07   1
   0  16  18 1747.30 1591.60   7
   0 -16 -18 163.939 1264.22   5
   0 -16 -18-1370.16 1501.80   8
   0 -16 -18 532.115 1948.79   2
   0  16  18 332.256 1387.50   6
   0 -16 -20 1527.57 1605.66   8
   0 -16 -20-368.483 2125.56   1
   0  16  20 266.949 1642.63   7
   0  16  20 1331.16 2573.05   4
   0 -16 -22 1601.54 2247.79   1
   0 -16 -22-992.098 1684.56   8
   0  16  22 1097.07 2768.68   4
   0  16  22-475.218 1717.85   7
   0  16  24 5263.98 3067.76   4
   0 -16 -24 10599.1 1894.66   8
   0 -16 -24 9524.35 2373.67   1
   0  16  24 8699.26 1986.51   7
   0 -18  -4-1383.25 1629.14   2
   0  18   4-421.116 1105.24   6
   0 -18  -4 130.986 1143.98   5
   0  18  -4 2882.25 1194.92   6
   0 -18   4-334.683 1081.87   5
   0 -18  -6 1455.09 1144.08   5
   0  18   6 2713.39 1170.54   6
   0 -18  -6 3999.25 1709.80   2
   0 -18   6 273.126 1008.70   5
   0 -18  -8-231.003 1170.25   5
   0 -18  -8-542.550 1757.07   2
   0 -18  -8-805.918 1717.76   1
   0  18   8-674.684 1238.76   6
   0  18  10 14408.0 1517.24   6
   0  18  10 11180.6 2657.52   4
   0 -18 -10 13621.0 1931.33   1
   0 -18 -10 7888.51 1997.63   2
   0 -18 -10 15206.2 1491.83   5
   0  18  12-2173.75 2383.67   4
   0  18  12 724.055 1324.38   6
   0 -18 -12-4717.42 1559.82   8
   0 -18 -12-410.175 1926.45   2
   0 -18 -12-33.3907 1814.01   1
   0 -18 -12-693.583 1323.30   5
   0 -18 -14 14231.3 1827.49   8
   0  18  14 16809.4 1822.22   6
   0  18  14 13274.8 2688.54   4
   0 -18 -14 21808.1 1722.81   5
   0 -18 -14 19242.4 2224.22   1
   0 -18 -16 752.785 2034.92   1
   0  18  16-2812.88 2566.48   4
   0 -18 -16 441.580 1516.74   8
   0 -18 -16-482.259 1372.62   5
   0 -18 -16-278.646 2100.23   2
   0  18  16 1199.66 1513.50   6
   0  18  18 3170.64 1719.58   7
   0  18  18 4186.07 1626.74   6
   0 -18 -18 1631.16 2196.06   2
   0 -18 -18 4165.59 1482.24   5
   0 -18 -18 4878.55 2207.02   1
   0 -18 -18 3902.65 1660.33   8
   0  18  18 3764.81 2679.61   4
   0 -18 -20 599.075 1677.41   8
   0 -18 -20-1066.98 2252.11   1
   0  18  20-1912.25 2890.81   4
   0  18  20-1589.25 1791.81   7
   0 -18 -22 10296.6 2475.06   1
   0  18  22 10610.0 3076.85   4
   0 -18 -22 11004.3 1837.68   8
   0  18  22 9829.70 1959.24   7
   0  20   0 21198.4 1752.51   6
   0 -20   0 16749.3 1669.29   5
   0  20  -2 31.8678 1221.69   6
   0 -20   2 526.143 1225.12   5
   0 -20  -2 1190.60 1777.36   2
   0 -20  -2-88.7065 1299.05   5
   0  20   2 32.0602 1248.42   6
   0  20  -4 15040.5 1488.80   6
   0  20   4 19296.1 1664.31   6
   0 -20  -4 12672.0 2048.45   2
   0 -20  -4 18623.2 1637.45   5
   0 -20   4 15158.5 1514.46   5
   0  20   6-222.981 1324.24   6
   0 -20  -6-320.583 1291.74   5
   0 -20  -6 487.205 1848.99   2
   0 -20  -8 3762.72 1340.97   5
   0 -20  -8-375.390 2083.02   2
   0  20   8-703.836 1447.70   6
   0 -20 -12 28865.1 2859.56   2
   0 -20 -12 37611.8 2376.02   5
   0 -20 -12 37523.5 2778.81   1
   0  20  12 39909.2 3717.09   4
   0  20  12 37056.4 2398.59   6
   0 -20 -14-1015.91 2140.83   1
   0 -20 -14 219.117 1705.20   8
   0 -20 -14 38.4097 2125.36   2
   0 -20 -14-58.2511 1473.01   5
   0  20  14-53.4859 2773.87   4
   0  20  14 542.423 1529.12   6
   0 -20 -16 956.059 1624.30   5
   0 -20 -16-1828.13 1824.68   8
   0 -20 -16-1860.60 2301.93   1
   0  20  16-2244.50 1829.89   6
   0 -20 -16 155.476 2330.93   2
   0  20  16-5607.04 3118.54   4
   0 -20 -18-167.103 2259.03   1
   0 -20 -18-363.292 1569.31   5
   0  20  18 3681.81 2845.07   4
   0 -20 -18 553.567 1718.38   8
   0 -20 -18-78.5701 2296.42   2
   0  20  18 874.813 1755.59   6
   0  20  18 374.033 1817.46   7
   0  20  20 755.164 1831.05   7
   0 -20 -20 318.280 1725.40   8
   0 -20 -20 177.438 2330.01   1
   0  20  20 1670.65 2882.21   4
   0 -22   0 419.822 1442.87   5
   0 -22  -2 16703.9 1701.11   5
   0  22   2 8816.66 1778.77   6
   0  22  -2 4328.25 1659.81   6
   0 -22   2 17006.7 1668.06   5
   0  22   4-35.6343 1532.02   6
   0 -22  -4-5328.58 2083.24   2
   0 -22  -4-3505.73 1522.91   5
   0 -22  -6 3456.89 1504.94   5
   0 -22  -6 2001.82 2028.70   2
   0  22   6 2636.40 1497.94   6
   0  22   8 35.8652 1498.67   6
   0 -22  -8 1658.32 1452.15   5
   0 -22  -8-40.9832 2123.25   2
   0  22  10 36906.2 2417.36   6
   0 -22 -10 35187.4 2257.75   5
   0 -22 -10 30143.1 2728.13   1
   0 -22 -12 3013.65 1596.79   5
   0 -22 -12-2035.34 2229.41   1
   0 -22 -12 166.438 2246.47   2
   0  22  12-1557.08 1786.30   6
   0 -22 -14 2459.89 1809.06   5
   0 -22 -14 1469.14 2384.61   2
   0 -22 -14 2707.53 2389.61   1
   0  22  14 1603.63 3662.14   4
   0  22  14-304.864 1901.01   6
   0  22  16-1301.24 1831.10   6
   0 -22 -16 2039.17 2402.75   2
   0 -22 -16-2438.72 1700.04   5
   0  22  16-1969.24 3119.40   4
   0 -22 -16-332.688 2290.09   1
   0 -22 -18-2635.18 2386.66   1
   0 -22 -18 86.2703 2412.28   2
   0  22  18-1884.56 1944.30   6
   0 -22 -18-585.442 1926.64   8
   0 -22 -18-33.6646 1706.67   5
   0  22  18-2082.14 3083.12   4
   0  22  18-33.2757 1984.28   7
   0 -24   0 10095.2 1701.77   5
   0  24   0 6134.53 1664.04   6
   0 -24  -2 35.0051 1528.86   5
   0  24   2-1581.77 1536.86   6
   0 -24  -4 3577.70 1615.58   5
   0  24   4 2220.92 1570.35   6
   0 -24  -6-1263.52 1524.78   5
   0  24   6-471.384 1662.14   6
   0 -24  -6-1849.99 2207.30   2
   0  24  10-1168.23 1769.36   6
   0 -24 -10 66.7470 1577.23   5
   0 -24 -10-44.5773 2308.86   2
   0 -24 -12 1930.39 2603.90   2
   0 -24 -14 543.403 2590.74   2
   0 -24 -14 69.4154 1808.32   5
   0 -26  -2 5164.77 1707.80   5
   0  26   2 9855.50 1890.45   6
   0 -26  -4 1422.81 1685.77   5
   0  26   4 124.876 1636.79   6
   0  26   6 2831.09 1728.68   6
   0 -26  -6 5491.21 1704.27   5
   0 -26  -8 3026.01 1694.45   5
   0  26   8 471.797 1787.82   6
   0  26  10 6285.00 1906.20   6
   0 -26 -10 2117.98 1715.14   5
  -1   1   3 27619.3 1291.41   4
   1   1  -5 45263.3 1971.25   1
  -1   1   5 41677.7 2009.06   4
   1   1  -5 44964.4 1929.79   8
   1  -1  -5 42179.6 1943.66   8
  -1  -1  -5 46924.0 1958.91   1
  -1  -1  -5 43046.9 1947.08   8
   1   1   5 42259.8 1940.56   7
   1  -1  -5 43492.2 1993.64   1
   1   1   7 71251.1 3321.30   7
   1  -1  -7 77694.9 3315.52   8
  -1  -1  -7 75276.3 3336.72   1
  -1   1   7 75163.7 3407.58   4
  -1  -1   7 75810.4 3302.05   7
  -1   1  -7 70320.8 3351.01   8
   1   1  -7 76094.9 3306.04   8
   1  -1   7 84509.6 3382.12   7
  -1  -1  -7 72547.4 3319.33   8
   1  -1  -7 76969.2 3376.51   1
   1   1  -7 78010.4 3363.37   1
  -1  -1  -9 51.6420 465.351   1
  -1  -1   9-98.3129 445.319   7
   1   1  -9 562.858 600.221   1
   1   1   9-389.328 488.876   7
   1  -1  -9 216.930 452.756   8
   1  -1   9 100.102 467.950   7
  -1   1   9 182.551 456.639   7
   1   1  -9 155.371 441.828   8
  -1   1  -9-80.5885 467.397   1
  -1  -1  -9-104.239 442.774   8
  -1   1  -9 192.493 469.007   8
   1  -1  -9-123.205 637.779   1
  -1  -1  11 1979.39 602.103   7
   1  -1 -11 2404.56 823.057   1
   1   1  11 2163.28 653.532   7
   1   1 -11 2590.05 611.980   8
  -1  -1 -11 1858.29 631.560   1
   1  -1 -11 2873.85 607.198   8
  -1   1  11 2943.22 617.924   7
  -1  -1 -11 1816.98 589.656   8
  -1   1 -11 1601.43 623.081   1
   1  -1  11 2575.90 652.018   7
   1   1 -11 2861.48 768.063   1
  -1   1 -11 2178.22 629.390   8
  -1  -1 -15 2718.36 817.952   8
  -1  -1  15 2845.31 860.630   7
   1  -1 -15 2803.97 1058.83   1
  -1   1 -15 20.6310 839.393   1
  -1   1  15 2814.62 831.408   7
   1  -1  15 2461.41 926.839   7
  -1  -1 -15 2337.75 867.333   1
  -1   1 -15 2666.18 824.079   8
   1   1 -15 2453.74 1055.67   1
   1  -1 -15 3218.13 859.180   8
   1   1  15 2359.75 905.567   7
   1   1 -15 2898.57 839.124   8
  -1   1 -17 22739.2 1511.89   8
  -1   1 -17 20652.5 1530.86   1
  -1   1  17 22407.4 1526.15   7
  -1  -1 -17 24073.4 1506.05   8
   1  -1 -17 24326.2 1527.64   8
  -1  -1 -17 22060.5 1551.53   1
   1  -1  17 23834.1 1614.69   7
   1   1  17 20676.7 1580.48   7
   1   1 -17 25296.5 1523.41   8
   1  -1 -17 25863.6 1761.07   1
   1   1 -17 22631.7 1697.30   1
  -1  -1  17 22890.8 1562.09   7
  -1  -1 -19 65326.4 3479.16   8
   1  -1  19 79256.3 3663.21   7
  -1   1  19 84408.1 3616.52   7
  -1  -1 -19 65570.6 3562.08   1
   1  -1 -21 23323.5 1998.56   1
   1  -1  21 22370.6 1874.74   7
   1  -1 -21 28198.6 1787.87   8
  -1  -1  21 24347.2 1831.13   7
   1   1 -21 23269.5 1748.33   8
   1   1  21 23719.6 1871.23   7
  -1  -1 -21 19726.9 1778.75   1
  -1   1 -21 23994.2 1731.47   8
  -1   1 -21 23154.6 1772.88   1
  -1   1  21 23643.7 1802.16   7
   1   1 -21 24631.7 1935.75   1
  -1  -1 -21 21221.4 1685.20   8
  -1  -1  23-1527.38 1475.64   7
   1  -1 -23 2743.71 1685.22   1
   1  -1  23 508.007 1525.38   7
  -1   1 -23 108.845 1331.68   8
   1   1 -23 2071.19 1563.02   1
  -1   1 -23 649.803 1399.13   1
  -1  -1 -23 1997.72 1324.65   8
  -1  -1 -23-341.772 1386.99   1
   1   1 -23 1310.58 1314.50   8
  -1   1  23 520.547 1474.76   7
   1   1  23 1246.72 1525.77   7
   1  -1 -23 3430.04 1392.10   8
   1  -1 -25-957.982 1732.89   1
  -1   1  25-759.172 1608.64   7
  -1  -1  25 1799.33 1614.44   7
  -1  -1 -25 28.7623 1407.15   8
   1   1  25 2594.07 1656.90   7
  -1   1 -25 303.166 1487.61   1
   1   1 -25-1305.77 1454.08   8
  -1   1 -25 849.125 1443.37   8
   1   1 -25-70.8934 1663.67   1
   1  -1  25 1033.30 1646.80   7
   1  -1 -25-1086.48 1481.26   8
  -1  -1 -25-2664.78 1511.19   1
  -1  -1 -29 5941.11 2098.07   1
   1   1 -29-434.461 1709.78   8
   1  -1 -29 3522.35 1715.47   8
   1   1 -29 2298.81 1854.80   1
   1   1  29 1321.94 1949.34   7
  -1  -1 -29 1434.18 1628.55   8
  -1   1 -29-945.808 1836.11   1
   1  -1  29-831.171 1925.82   7
  -1  -1  29 961.485 1923.22   7
   1  -1 -29 2054.46 1955.00   1
  -1   1  29 3924.02 1898.71   7
  -1   1 -29 2365.86 1757.65   8
  -1  -3  -1 22059.7 927.181   2
  -1  -3  -1 21579.3 932.401   5
  -1  -3   1 19996.6 921.087   2
  -1  -3  -3 121827. 5246.61   8
   1   3  -3 124079. 5245.08   6
   1   3   3 124098. 5245.64   7
  -1  -3   3 119642. 5243.93   5
  -1  -3  -3 120570. 5252.63   5
   1   3   3 123285. 5247.47   3
  -1  -3  -3 126449. 5256.77   1
  -1  -3  -3 124705. 5248.90   2
  -1   3   3 121985. 5368.71   4
  -1  -3   3 121230. 5244.69   2
   1   3   5 24824.6 1126.92   3
  -1  -3  -5 25747.3 1182.50   1
  -1  -3  -5 25993.1 1166.77   8
  -1   3   5 22873.8 1260.23   4
   1   3  -5 25307.0 1122.77   6
   1   3   5 27174.8 1171.13   7
   1  -3  -5 24688.5 1181.01   8
   1  -3  -5 25362.1 1251.07   1
  -1  -3  -5 25588.9 1136.71   2
  -1  -3   5 23087.5 1120.69   5
  -1  -3   5 25636.7 1139.44   2
   1   3  -5 24380.9 1133.92   8
   1   3  -5 25605.6 1166.46   1
  -1  -3  -5 23676.1 1130.48   5
  -1  -3   5 25140.8 1137.67   7
   1   3   7 2318.86 293.098   3
   1   3  -7 2298.74 372.924   8
  -1   3   7 1873.76 617.727   4
   1  -3  -7 1868.89 401.577   8
  -1  -3   7 2191.25 366.231   2
  -1  -3   7 2494.15 279.220   5
  -1  -3  -7 2260.43 395.592   8
  -1  -3   7 2626.38 389.941   7
  -1  -3  -7 2402.46 442.460   1
   1   3   7 3102.15 431.346   7
   1   3  -7 2497.57 451.299   1
  -1  -3  -7 2326.26 284.866   5
   1   3  -7 2124.20 255.574   6
   1  -3  -7 2587.97 580.172   1
  -1  -3  -9 3909.53 593.089   1
   1   3  -9 3880.93 337.432   6
  -1  -3   9 4974.39 371.094   5
   1   3  -9 3748.55 637.283   1
  -1   3   9 3489.93 844.485   4
   1   3   9 3823.92 398.238   3
   1  -3  -9 2898.13 545.991   8
   1  -3  -9 2710.05 728.341   1
  -1  -3   9 3446.19 559.155   7
   1   3  -9 3822.15 530.424   8
   1   3   9 4664.20 597.835   7
  -1  -3  -9 3860.50 540.411   8
  -1  -3 -11 3237.80 635.713   8
   1  -3  11 5010.45 940.935   7
   1   3 -11 3288.16 757.696   1
   1   3 -11 3642.94 631.149   8
  -1   3 -11 2476.69 712.118   8
   1  -3 -11 3736.12 660.299   8
  -1  -3 -11 2427.05 710.969   1
   1   3  11 3235.29 702.168   7
  -1  -3  11 2419.17 356.099   5
  -1  -3  11 3144.60 677.289   7
   1  -3 -11 2538.04 847.778   1
  -1   3  15 13166.1 1086.96   7
   1   3  15 11723.1 1134.45   7
  -1  -3 -15 11852.6 1165.50   1
   1   3 -15 11619.0 1052.39   8
  -1  -3  15 10566.5 653.532   5
   1  -3 -15 11122.6 1337.32   1
  -1   3 -15 13685.4 1136.06   1
  -1  -3  15 13934.4 1145.98   7
  -1   3 -15 14275.9 1130.71   8
   1  -3 -15 13383.5 1098.53   8
   1  -3  15 12587.3 1212.49   7
  -1  -3 -15 12271.3 1079.59   8
  -1   3 -17 36563.0 1990.36   1
   1  -3  17 35928.4 2044.04   7
  -1   3  17 33504.0 1931.90   7
   1  -3 -17 41608.8 2017.05   8
  -1   3 -17 36434.2 1964.62   8
  -1  -3 -17 37615.0 1934.56   8
  -1  -3  17 36697.9 1984.79   7
   1   3  17 33210.3 1981.14   7
   1   3 -17 36957.2 1931.40   8
   1  -3 -17 36811.5 2179.78   1
  -1  -3  17 30530.7 1540.48   5
  -1  -3 -17 34004.2 1987.95   1
   1   3 -17 32891.1 2017.02   1
   1   3 -21 22971.2 1675.73   8
  -1  -3 -21 15172.8 1666.15   1
   1  -3  21 20431.4 1785.93   7
   1  -3 -21 18713.5 1976.50   1
   1   3  21 20434.9 1711.46   7
   1  -3 -21 17448.9 1617.66   8
  -1   3 -21 17370.5 1633.96   1
  -1  -3  21 18914.4 1695.61   7
  -1   3 -21 19049.7 1617.45   8
  -1   3  21 20540.2 1684.70   7
   1   3 -21 17066.0 1712.63   1
  -1  -3 -21 17207.3 1569.06   8
  -1   3  23 1070.06 1501.67   7
  -1   3 -23 1168.60 1443.16   1
  -1   3 -23 3165.68 1422.60   8
   1  -3 -23 3191.18 1447.79   8
  -1  -3  23-760.251 1573.22   7
  -1  -3 -23 3106.28 1527.72   1
  -1  -3 -23 1544.96 1376.07   8
   1   3 -23 1864.47 1554.26   1
   1   3  23 1378.26 1542.10   7
   1   3 -23 1997.51 1411.61   8
   1  -3  23 2181.32 1626.60   7
   1  -3 -23 2717.21 1771.23   1
   1  -3  25 329.379 1705.58   7
   1  -3 -25 4175.18 1537.81   8
   1  -3 -25-115.839 1813.70   1
  -1  -3  25 349.552 1625.08   7
  -1   3 -25 1484.45 1529.93   1
   1   3 -25 2336.81 1560.68   8
  -1  -3 -25 34.4102 1546.48   1
  -1   3 -25 822.552 1507.62   8
  -1   3  25-957.827 1604.33   7
   1   3 -25-136.382 1624.95   1
   1   3  25 33.0934 1617.18   7
  -1  -3 -25-1053.41 1382.12   8
  -1  -3  29 2856.29 1944.81   7
  -1   3  29 3694.36 1928.57   7
  -1   3 -29 6175.04 1836.04   8
  -1   3 -29 2609.59 1804.60   1
   1  -3 -29 4481.49 1771.81   8
   1  -3  29 6278.60 2127.50   7
   1   3 -29 3896.45 1868.83   1
   1  -3 -29 2127.86 2062.42   1
   1   3  29 5390.60 1949.48   7
  -1  -3 -29 3470.07 1731.31   8
  -1  -3 -29 274.296 1737.24   1
   1   3 -29 2946.07 1794.87   8
  -1  -5   1 3643.98 312.615   5
  -1  -5  -1 3589.59 314.065   5
   1   5   1 3780.26 308.024   6
   1   5  -1 3972.97 312.655   6
  -1  -5  -1 3489.71 337.730   2
  -1  -5   1 4464.11 363.047   2
  -1  -5  -3 14173.5 756.569   5
  -1  -5  -3 15224.1 773.699   2
  -1  -5  -3 15106.1 717.591   8
  -1  -5  -3 15314.4 753.068   1
  -1  -5   3 15528.0 790.093   2
   1   5  -3 14467.3 751.559   6
  -1  -5   3 14719.1 749.884   5
   1   5   3 14693.4 713.262   7
   1   5   5 322185. 13981.9   3
   1   5  -5 333452. 13974.6   6
   1   5   5 332464. 13973.2   7
  -1  -5  -5 333809. 13981.9   2
  -1  -5   5 325482. 13952.4   7
  -1  -5  -5 326246. 13984.4   5
   1   5  -5 330444. 13949.9   8
  -1  -5  -5 331815. 14004.0   1
  -1  -5   5 332939. 13993.1   2
  -1  -5   5 319184. 13982.2   5
  -1  -5  -5 326371. 13979.7   8
   1   5  -5 329920. 13953.4   1
  -1   5   5 321349. 14090.6   4
   1  -5  -5 332095. 14010.0   8
  -1  -5   7 178080. 7454.08   7
   1   5   7 175045. 7445.68   3
  -1  -5   7 174834. 7470.45   2
   1   5   7 172446. 7468.51   7
   1  -5  -7 169446. 7437.99   5
  -1  -5  -7 174916. 7475.37   8
   1   5  -7 174867. 7438.76   6
   1   5  -7 169355. 7440.40   8
  -1  -5  -7 173827. 7448.93   5
  -1   5   7 169275. 7594.38   4
   1  -5  -7 174222. 7494.81   8
  -1  -5  -7 173774. 7447.37   2
   1  -5  -7 178957. 7579.61   1
  -1  -5   7 175854. 7444.23   5
   1   5  -7 175196. 7454.69   1
  -1  -5  -7 170697. 7508.79   1
  -1  -5   9 533.862 415.401   5
   1   5   9 876.463 569.094   7
  -1  -5  -9 572.696 542.031   8
   1  -5  -9 1347.30 570.697   8
  -1   5   9 43.3252 875.247   4
  -1  -5   9 987.484 633.604   2
   1   5  -9 886.283 549.556   1
  -1  -5  -9 401.767 379.498   5
  -1  -5  -9 583.868 476.563   2
   1   5  -9 753.124 414.361   6
  -1  -5  -9 342.859 637.166   1
   1   5  -9 990.208 503.914   8
  -1   5   9 329.008 337.749   6
  -1  -5   9 1288.20 572.216   7
   1   5   9 595.464 459.247   3
   1  -5  -9 551.061 409.221   5
   1  -5  -9 547.586 791.869   1
  -1  -5 -11 71.0149 731.907   1
   1   5 -11 293.208 607.571   8
  -1  -5  11-81.0460 678.023   7
  -1   5  11 40.6074 355.943   6
  -1  -5 -11-27.0443 422.613   5
   1   5  11 494.284 675.555   7
   1  -5 -11-385.117 902.784   1
   1  -5 -11 1009.61 440.817   5
   1   5  11 995.190 469.589   3
   1   5 -11 98.4756 661.517   1
  -1  -5  11 515.626 445.745   5
  -1  -5 -11 619.903 515.190   2
  -1  -5  13 100.015 497.515   5
   1   5  13-749.271 576.978   3
  -1   5  13-589.950 1291.01   4
  -1  -5 -13 304.065 493.070   5
  -1  -5 -13 911.176 574.616   2
  -1   5  13 405.134 397.179   6
  -1  -5 -13 886.700 778.820   8
   1  -5 -13 648.449 1029.97   1
  -1  -5  13 1771.96 825.088   7
   1  -5 -13 768.430 786.725   8
   1   5 -13-507.569 824.373   1
   1  -5 -13 730.199 435.636   5
  -1   5  15 17248.5 1298.93   7
   1  -5 -15 20260.9 1323.48   8
  -1  -5  15 19018.3 1002.37   5
  -1   5 -15 22399.0 1429.41   8
  -1   5  15 16674.0 984.706   3
  -1  -5 -15 19522.9 1308.94   8
   1   5  15 19008.5 1352.67   7
   1  -5 -15 17755.9 929.303   5
  -1  -5 -15 16405.0 1400.51   1
  -1   5  15 17082.8 1698.43   4
   1  -5 -15 18049.6 1557.87   1
   1   5 -15 19152.9 1292.21   8
  -1  -5 -15 18201.3 1073.60   2
  -1   5  15 14632.0 918.066   6
  -1   5 -17 15732.1 1399.22   8
   1  -5  17 17374.6 1921.64   7
   1   5 -17 14244.4 1246.48   8
   1  -5 -17 12504.8 748.043   5
  -1   5  17 15169.5 1292.99   7
   1  -5 -17 12521.0 1266.71   8
  -1  -5  17 14952.0 885.206   5
  -1   5  17 12748.1 813.809   3
  -1   5  17 12365.8 805.625   6
  -1  -5 -17 14546.9 1286.52   8
  -1  -5 -17 12532.0 933.728   2
  -1  -5 -17 14498.5 1393.90   1
   1  -5 -17 15168.5 1624.38   1
  -1  -5  17 14066.2 1344.74   7
   1   5 -17 15322.6 1350.27   1
   1   5  17 13802.2 1346.72   7
  -1  -5 -19 9951.64 933.605   2
  -1   5  19 11077.5 908.791   3
  -1  -5 -19 11906.6 1344.37   8
   1   5 -19 11046.0 1336.32   8
   1   5  19 11487.2 1383.33   7
   1  -5  19 15792.2 1957.97   7
  -1  -5  19 12659.3 856.935   5
  -1  -5  19 11912.4 1424.37   7
   1   5 -19 9477.00 1397.27   1
  -1  -5 -19 10172.4 1433.96   1
   1  -5 -19 12477.9 1678.17   1
  -1   5  19 9157.07 835.260   6
   1  -5 -19 11411.7 1365.73   8
  -1   5 -19 12191.9 1409.14   8
  -1   5  19 12883.1 1361.68   7
   1  -5 -21 3034.30 1673.48   1
  -1  -5  21 4679.92 1402.07   7
   1   5 -21 4859.76 1297.12   8
   1   5  21 3594.60 1398.74   7
  -1   5 -21 4911.69 1375.29   8
  -1   5  21 3326.59 1317.96   7
   1  -5 -21 5474.07 1359.11   8
  -1  -5 -21 2350.23 1425.13   1
   1   5 -21 3311.42 1368.59   1
  -1  -5 -21 2340.72 1252.49   8
   1  -5  21 5856.65 1885.84   7
  -1   5 -25 573.763 1617.30   8
  -1  -5 -25 35.4535 1621.39   1
  -1  -5  25 2443.74 1679.04   7
  -1   5  25 633.346 1587.94   7
   1  -5 -25 159.424 1885.71   1
  -1  -5 -25 29.8975 1462.79   8
   1   5 -25-567.225 1618.59   8
   1   5 -25 666.802 1535.80   1
   1   5  25-330.501 1679.85   7
   1  -5 -25 1261.15 1572.32   8
   1  -5  25-788.963 2133.17   7
   1   5 -27 2700.79 1787.84   8
  -1  -5 -27-492.689 1847.62   1
   1   5  27-3372.29 1911.29   7
   1  -5 -27 1262.94 2103.75   1
  -1  -5 -27 1753.26 1608.85   8
  -1  -5  27 1621.01 1894.39   7
   1  -5  27 2734.41 2451.60   7
   1  -5 -27 3371.14 1732.74   8
  -1   5 -27 1292.36 1756.96   8
   1   5 -27-2561.10 1790.53   1
  -1   5  27-1145.53 1851.31   7
   1  -5  29 7428.62 2760.00   7
  -1   5  29 5212.30 1984.57   7
  -1  -5 -29 4359.97 1764.19   8
   1   5 -29 6397.49 1920.60   1
   1  -5 -29 7190.80 2138.53   1
  -1   5 -29 4214.76 1867.02   8
   1  -5 -29 5254.58 1807.23   8
   1   5  29 5996.96 1973.63   7
   1   5 -29 3946.26 1894.25   8
  -1  -5  29 5288.30 2019.07   7
  -1  -5 -29 4485.84 1889.04   1
  -1  -7  -1 7827.37 540.901   5
  -1  -7  -1 6597.91 594.649   2
  -1  -7   1 7993.75 619.549   2
   1   7  -1 7712.96 535.245   6
   1   7   1 7249.40 543.912   6
  -1  -7   1 7539.68 534.603   5
  -1  -7   3 1242.21 510.927   2
   1   7   3 1329.21 515.430   4
   1   7  -3 745.396 374.554   6
  -1  -7  -3 1754.17 419.759   1
   1   7   3 1084.78 366.650   6
  -1  -7  -3 1318.84 473.872   2
  -1  -7   3 1420.94 391.260   5
  -1  -7  -3 976.631 327.360   8
  -1  -7  -3 1036.51 367.748   5
  -1  -7   5 191.296 591.280   2
   1   7   5 392.160 382.638   6
   1   7   5 212.033 391.252   7
  -1  -7   5 183.832 428.748   5
  -1  -7  -5 384.765 389.828   8
  -1  -7  -5 311.678 431.100   5
   1  -7  -5 529.028 445.742   5
   1   7  -5-305.858 401.990   6
  -1  -7  -5 396.607 517.887   1
   1   7  -5-34.5661 339.358   8
  -1   7   5 375.041 857.929   4
  -1  -7  -5 310.081 511.608   2
  -1   7   7 572565. 24300.3   6
  -1  -7   7 566452. 24442.5   7
   1   7   7 573696. 24289.6   7
  -1   7   7 575790. 24441.8   4
   1   7  -7 575146. 24299.7   6
  -1  -7  -7 567306. 24294.5   8
  -1  -7   7 576688. 24297.4   5
  -1  -7  -7 572543. 24340.0   1
   1  -7  -7 572331. 24405.3   1
   1   7   7 577488. 24294.9   6
  -1  -7  -7 573339. 24303.8   2
  -1  -7  -7 571390. 24301.4   5
   1  -7  -7 564137. 24330.1   8
   1   7  -7 571206. 24269.1   8
  -1  -7   7 565136. 24334.2   2
   1  -7  -7 572301. 24297.5   5
  -1  -7  -9 81470.5 3640.11   5
   1  -7  -9 85333.6 3842.15   1
   1   7   9 84090.6 3661.70   3
   1   7   9 80475.5 3670.77   7
   1  -7  -9 85055.3 3641.87   5
   1   7   9 80104.2 3636.18   6
  -1   7   9 82242.8 3634.40   6
   1  -7  -9 82766.1 3709.49   8
  -1  -7  -9 81849.5 3656.61   2
  -1  -7   9 85383.6 3679.63   7
  -1  -7  -9 79990.6 3750.58   1
  -1  -7   9 81926.4 3638.26   5
   1   7  -9 83362.1 3647.14   1
   1   7  -9 87316.1 3659.83   6
  -1  -7   9 77117.2 3716.00   2
  -1   7   9 80143.0 3886.83   4
   1   7  -9 81636.4 3645.20   8
  -1  -7  -9 80710.5 3682.11   8
  -1  -7 -13 3348.51 997.410   1
  -1  -7  13 2637.79 843.838   7
   1  -7 -13 3101.03 597.955   5
   1  -7 -13 2646.67 857.730   8
  -1  -7 -13 1932.84 719.126   2
   1   7 -13 3290.34 797.110   1
  -1   7  13 2237.13 541.773   6
  -1  -7 -13 2489.64 862.737   8
   1  -7 -13 3473.02 1148.75   1
   1   7  13 1340.74 689.711   3
  -1  -7 -13 3093.16 586.997   5
  -1   7  13 2411.82 1355.86   4
  -1  -7  13 2802.48 616.519   5
   1  -7 -13 2360.24 751.586   2
   1   7  13 2634.18 878.653   7
   1   7  13 2568.09 591.345   6
   1   7 -15 5643.04 993.882   8
  -1  -7  15 5271.86 716.960   5
   1  -7 -15 5024.33 681.306   5
  -1  -7 -15 4205.43 1170.70   1
   1   7  15 5209.57 1020.01   7
  -1   7  15 4603.53 663.654   6
   1   7  15 6070.13 754.198   3
  -1   7  15 7877.65 1620.14   4
   1  -7 -15 4036.59 794.955   2
  -1   7  15 6239.81 1056.67   7
  -1  -7 -15 5593.08 806.760   2
   1  -7 -15 5146.73 1018.63   8
   1  -7 -15 4660.83 1348.84   1
  -1  -7 -15 6011.04 702.842   5
  -1  -7 -15 5834.45 1051.47   8
   1   7  15 4689.13 680.178   6
   1   7  17 14015.6 1398.20   7
  -1   7  17 14367.8 1386.99   7
  -1  -7 -17 13229.3 979.184   5
  -1   7  17 13087.7 1919.33   4
   1   7 -17 14101.9 1346.72   8
   1   7  17 12986.0 1028.66   3
   1   7  17 12215.5 962.307   6
  -1   7  17 13610.3 972.043   6
  -1  -7  17 17095.5 1034.45   5
  -1  -7 -17 13413.3 1494.45   1
   1  -7 -17 13948.1 1331.56   8
   1  -7 -17 15479.8 948.007   5
   1   7 -17 14112.6 1340.20   1
  -1  -7 -17 15743.8 1375.49   8
  -1  -7  17 12194.8 1388.28   7
   1  -7 -17 15101.2 1679.92   1
  -1  -7 -17 13280.5 1093.67   2
   1  -7 -19 897.949 1211.77   8
  -1   7  19 2390.41 817.619   6
   1   7  19-202.703 1281.67   7
  -1  -7  19 3323.34 1305.21   7
  -1   7  19 2194.21 798.530   3
   1   7  19 740.881 688.961   6
  -1  -7  19 2188.54 837.898   5
  -1   7  19 1542.40 1216.02   7
  -1  -7 -19 2022.64 1387.30   1
  -1   7  19 2735.27 1884.65   4
  -1   7 -19 111.227 1333.14   8
   1   7  19 2103.35 1040.21   3
   1   7 -19 1728.68 1227.27   1
   1   7 -19 2332.76 1229.98   8
  -1  -7 -19 2031.01 880.275   2
   1  -7 -19 3191.75 1644.84   1
  -1  -7 -19 2720.17 1232.79   8
  -1  -7 -21 5980.21 1411.87   8
   1   7  21 3886.87 1443.19   7
  -1   7  21 1305.43 2091.30   4
  -1  -7  21 4965.29 1470.38   7
   1   7 -21 5759.01 1408.65   8
   1   7 -21 4585.09 1395.62   1
  -1  -7 -21 5652.86 1545.80   1
  -1   7 -21 4096.79 1451.10   8
   1  -7 -21 7048.86 1412.09   8
   1  -7 -21 4215.93 1710.57   1
  -1   7  21 4372.26 1375.58   7
  -1  -7 -23-450.146 1589.65   1
  -1  -7  23-642.308 1535.83   7
  -1   7  23 376.265 2200.86   4
  -1  -7 -23 841.679 1450.61   8
   1  -7 -23 1356.03 1887.45   1
   1  -7 -23-266.589 1492.15   8
   1   7 -23 362.922 1519.77   8
  -1   7 -23 154.073 1530.09   8
   1   7 -23-1410.17 1513.74   1
  -1   7  23 467.172 1451.03   7
   1   7  23 2135.81 1550.47   7
   1   7  25 99.5377 1691.62   7
  -1  -7 -25-1364.40 1574.80   8
  -1   7  25 1369.34 2535.81   4
   1  -7 -25 412.756 1993.08   1
   1  -7 -25 31.7995 1585.46   8
   1   7 -25 1006.47 1619.99   1
  -1   7 -25 458.406 1590.34   8
  -1  -7  25-599.081 1725.76   7
   1   7 -25 645.838 1650.25   8
  -1   7  25 512.759 1633.28   7
  -1  -7 -25 297.004 1729.99   1
   1   7 -27 6517.18 1932.62   8
  -1   7  27 7418.23 2763.70   4
   1  -7 -27 4255.93 2161.28   1
  -1  -7 -27 3353.81 1831.13   1
   1  -7 -27 3619.79 1778.69   8
  -1  -7  27 6197.44 1900.46   7
   1   7  27 4530.21 1813.58   7
   1   7 -27 5547.32 1776.43   1
  -1   7  27 7710.27 1883.03   7
  -1   7 -27 3560.69 1850.74   8
  -1  -7 -27 4695.38 1743.85   8
  -1   7 -29 873.673 1877.59   8
  -1   7  29 1441.40 2003.24   7
  -1  -7 -29 1604.20 1990.10   1
  -1  -7  29-2155.56 2086.82   7
   1   7  29-922.215 2038.53   7
   1   7 -29 2103.40 1994.74   8
   1   7 -29-3084.18 2026.95   1
   1  -7 -29 2548.23 2151.39   1
  -1  -9   1 2138.07 654.056   2
  -1  -9   1 2193.36 519.581   5
   1   9  -1 2265.97 493.899   6
   1   9   1 1922.51 505.896   6
  -1  -9  -1 1702.73 509.292   5
  -1  -9  -1 1575.59 638.788   2
   1  -9  -3 31357.1 1729.24   5
  -1  -9  -3 36764.9 1727.74   1
   1   9   3 36938.8 1802.50   4
  -1  -9  -3 35987.6 1780.13   2
  -1  -9   3 35231.5 1737.48   5
  -1  -9   3 36356.1 1825.34   2
   1   9   3 36030.7 1735.64   6
  -1  -9  -3 36329.6 1647.93   8
   1   9  -3 35768.2 1728.95   6
  -1  -9  -3 36603.2 1731.37   5
  -1   9   5 7594.81 698.091   6
  -1  -9  -5 8933.13 694.098   8
   1   9  -5 7740.47 717.553   6
   1   9   5 7652.23 951.576   4
  -1  -9  -5 7577.43 727.911   5
  -1  -9   5 9881.53 954.405   2
  -1  -9  -5 8660.77 813.775   1
   1  -9  -5 9484.98 768.968   5
  -1  -9   5 8086.65 729.423   5
  -1  -9  -5 8074.59 848.529   2
   1   9   5 9859.98 725.974   6
   1   9   7 19277.2 1348.25   4
  -1  -9   7 18013.9 1262.79   2
  -1  -9  -7 17811.4 1048.58   8
   1   9   7 19227.9 1059.61   7
   1   9  -7 17922.3 1075.82   6
  -1   9   7 18189.6 1504.51   4
  -1  -9  -7 18981.5 1090.55   5
   1   9   7 18494.8 1058.44   6
   1  -9  -7 17235.0 1073.68   5
   1   9  -7 17132.4 1004.41   8
  -1  -9   7 17571.5 1062.83   5
  -1  -9  -7 17315.5 1165.53   2
  -1  -9  -7 18188.9 1178.29   1
   1  -9  -7 16774.0 1143.46   8
  -1   9   7 18191.5 1064.05   6
   1  -9  -9 128938. 5695.52   2
   1   9   9 129593. 5585.51   7
   1   9   9 124837. 5582.55   6
  -1  -9  -9 128111. 5585.05   8
   1   9  -9 123308. 5594.60   6
  -1   9   9 127856. 5581.10   6
   1  -9  -9 130126. 5577.43   5
  -1  -9  -9 124998. 5574.76   5
  -1  -9  -9 127493. 5606.76   2
  -1  -9  -9 124943. 5673.76   1
   1   9  -9 123007. 5561.11   8
   1  -9  -9 122627. 5766.03   1
  -1  -9   9 146707. 5750.92   2
  -1  -9   9 122391. 5567.34   5
  -1  -9 -11 15572.1 977.580   5
   1   9 -11 14741.8 1064.82   8
   1  -9 -11 12186.6 1179.19   2
  -1  -9 -11 13882.4 1107.09   2
  -1   9  11 13808.1 973.634   6
   1  -9 -11 15552.5 1015.83   5
  -1  -9  11 14024.6 972.216   5
   1   9 -11 12999.3 980.258   6
  -1   9  11 14903.6 1551.13   4
   1  -9 -11 15290.6 1146.70   8
   1   9  11 14172.9 968.200   6
   1   9 -13 2077.17 873.765   8
   1  -9 -13 1661.61 725.478   5
  -1  -9  13 1495.21 690.313   5
  -1  -9 -13 1138.39 867.708   2
   1   9  13 1394.51 897.338   7
  -1  -9  13 603.960 1277.08   7
   1  -9 -13 1388.95 1249.37   1
   1  -9 -13 1770.38 902.980   8
   1  -9 -13 1613.61 948.801   2
   1   9  13 862.324 669.450   6
  -1   9  13 1206.72 1467.11   4
  -1  -9 -13 1936.61 921.791   8
  -1   9  13 1525.05 669.582   6
  -1  -9 -13 302.644 1079.08   1
   1   9  13 1360.64 874.885   3
  -1  -9 -15 14830.8 1027.35   5
   1   9  15 12759.1 1014.81   6
   1  -9 -15 13822.3 1614.39   1
  -1   9  15 13784.3 1894.36   4
   1  -9 -15 13503.1 1297.67   8
  -1  -9 -15 15416.2 1311.47   8
   1   9  15 14096.8 1292.37   7
   1  -9 -15 14355.8 1038.04   5
  -1  -9  15 13348.7 1044.44   5
  -1  -9 -15 13385.4 1179.72   2
   1   9  15 13436.6 1152.43   3
  -1   9  15 12325.5 1036.09   6
   1  -9 -15 13331.4 1234.20   2
  -1  -9 -15 15351.5 1489.14   1
  -1   9  17 3335.28 1276.34   7
   1   9 -17 5410.60 1217.75   8
  -1   9  17 6166.19 1924.08   4
  -1  -9 -17 3871.19 1422.22   1
   1  -9 -17 7231.14 1223.35   8
   1   9  17 3778.41 1219.26   7
  -1  -9  17 4747.70 1364.03   7
  -1  -9 -17 7022.81 1217.10   8
   1   9  17 4009.70 827.235   6
  -1  -9 -17 4863.44 850.103   5
   1   9  17 5618.66 976.046   3
   1  -9 -17 2927.36 1617.74   1
   1  -9 -17 2948.59 977.538   2
  -1  -9  17 4510.08 909.619   5
  -1   9  17 4141.98 873.314   6
  -1  -9 -17 6382.75 1105.47   2
   1   9 -17 2914.77 1190.35   1
   1   9 -19 6521.45 1329.55   1
   1   9  19 6242.24 1028.63   3
  -1  -9 -19 5236.88 1574.46   1
   1  -9 -19 6518.38 1376.53   8
  -1  -9  19 6992.71 1515.87   7
  -1   9  19 6486.51 2073.30   4
   1   9  19 7600.06 1420.06   7
  -1   9  19 7691.18 1408.36   7
   1   9  19 7300.83 968.902   6
  -1  -9 -19 6635.22 1130.18   2
  -1  -9 -19 7305.06 944.110   5
   1  -9 -19 6687.13 1796.92   1
  -1  -9  19 7394.72 1081.70   5
  -1  -9 -19 7423.06 1354.01   8
  -1   9  19 7770.37 1068.68   6
   1   9 -19 6931.34 1378.60   8
   1  -9 -21 3546.22 1481.42   8
  -1  -9 -21 1199.59 1476.42   8
   1   9 -21-3909.92 1610.11   1
  -1   9  21 3079.98 1459.69   7
  -1   9  21 1825.14 2299.67   4
  -1  -9 -21 238.367 1750.66   1
  -1  -9  21-2725.33 1781.94   7
   1   9 -21 1257.63 1538.29   8
   1   9  21 4005.97 1546.52   7
   1  -9 -21-1003.68 1965.40   1
  -1   9  23 2948.48 1560.86   7
  -1  -9 -23 60.1340 1491.95   8
  -1   9  23 880.620 2332.19   4
   1   9  23 310.453 1581.47   7
   1  -9 -23 1252.40 1946.10   1
   1   9 -23 1068.92 1582.06   8
  -1  -9 -23 514.047 1771.51   1
   1  -9 -23 214.449 1484.34   8
  -1  -9  23 3514.20 1736.29   7
   1   9 -23-557.891 1528.31   1
  -1   9  25-3845.72 2657.75   4
   1  -9 -25-987.631 1711.99   8
   1   9 -25 1112.68 1810.96   8
   1  -9 -25-2216.29 2069.13   1
  -1  -9  25 294.898 1929.38   7
  -1  -9 -25-2054.07 1682.14   8
   1   9 -25 538.446 1657.89   1
  -1  -9 -25-1394.58 1887.59   1
  -1   9  25 32.4474 1706.87   7
   1   9  25-2285.07 1791.81   7
   1  -9 -27 701.272 1776.49   8
   1   9 -27 1055.32 1778.29   1
   1   9  27 1301.42 1858.85   7
  -1  -9 -27-1801.72 1770.98   8
   1  -9 -27-2969.36 2155.84   1
   1   9 -27 414.110 1863.75   8
  -1  -9  27-1167.02 2005.14   7
  -1   9  27-787.427 2721.19   4
  -1  -9 -27 2069.73 1893.74   1
  -1   9  27 35.3183 1809.77   7
  -1 -11  -1 138.351 755.554   2
   1  11   1-397.546 573.480   6
   1  11  -1 262.285 594.513   6
  -1 -11   1-272.353 815.700   2
  -1 -11   3 9784.17 1006.59   2
   1  11   3 7141.55 766.670   6
  -1 -11  -3 8636.79 836.921   1
   1  11  -3 8920.65 784.411   6
  -1 -11  -3 7737.79 932.573   2
   1  11   3 8244.65 1018.98   4
  -1  11   5 12882.9 990.062   6
  -1 -11  -5 12896.6 1038.43   1
   1  11   5 13470.6 1279.85   4
  -1 -11  -5 12803.9 1103.44   2
  -1 -11  -5 13019.4 905.048   8
   1  11   5 14152.0 969.079   6
  -1 -11   5 11862.9 1199.12   2
   1  11  -5 12925.9 967.865   6
  -1  11   7 79231.3 4111.02   4
  -1 -11   7 68441.9 3693.13   2
   1  11   7 78187.3 3749.94   4
  -1 -11  -7 83810.3 3523.59   8
  -1 -11  -7 71079.9 3607.92   2
  -1  11   7 81680.4 3589.72   6
   1  11   7 76921.5 3551.75   6
  -1 -11  -7 78341.9 3600.95   1
   1  11  -7 80149.1 3585.70   6
   1  11   9 21971.0 1690.23   4
  -1 -11  -9 20697.6 1485.54   1
   1  11   9 23381.5 1327.56   7
   1 -11  -9 21734.3 1593.15   2
  -1  11   9 22614.1 1335.01   6
   1  11  -9 21656.1 1357.94   6
  -1 -11  -9 23417.2 1340.16   8
   1  11  -9 21669.2 1250.02   8
  -1 -11   9 20294.2 1564.41   2
  -1  11  11 23227.4 1884.10   4
   1  11 -11 22631.8 1378.39   6
   1  11 -11 22498.6 1374.31   8
  -1  11  11 20862.4 1355.29   6
   1 -11 -11 22827.0 1772.80   1
   1 -11 -11 23682.4 1500.24   8
   1 -11 -11 20005.9 1607.94   2
  -1  11  13-1281.96 1640.74   4
  -1 -11 -13 99.8933 1218.75   1
   1 -11 -13 1060.55 1176.75   2
  -1  11  13 414.007 823.791   6
   1  11 -13 858.607 966.221   8
   1  11  13 284.867 977.577   7
  -1 -11 -13 393.405 995.537   8
   1  11  13-1172.57 1566.21   4
   1 -11 -13 205.809 1013.15   8
   1 -11 -13 1733.25 1427.28   1
   1 -11 -13 114.318 877.660   5
   1 -11 -17 16737.6 1537.45   8
  -1  11  17 17476.0 1376.11   6
   1  11 -17 21064.4 1603.36   8
   1  11  17 19414.0 1605.75   7
  -1 -11 -17 19348.0 1605.77   8
   1 -11 -17 18223.4 1304.15   5
   1 -11 -17 17421.8 1975.39   1
   1 -11 -17 14851.0 1504.21   2
  -1 -11 -17 17248.7 1864.35   1
  -1  11  17 20121.2 2339.47   4
  -1  11  19 3290.03 1156.17   6
  -1  11  19 3282.38 1431.26   7
   1  11  19 3250.65 1421.69   7
  -1  11  19 6247.77 2206.37   4
   1 -11 -19 2947.41 1343.76   8
   1 -11 -19 4426.22 1862.18   1
  -1 -11 -19 4266.55 1710.22   1
  -1 -11 -19 4139.30 1403.14   8
   1  11 -19 3705.47 1429.54   8
   1 -11 -21 8755.02 1575.34   8
  -1 -11 -21 6264.36 2025.84   1
  -1  11  21 6938.52 1619.22   7
   1  11  21 9620.38 1702.63   7
  -1  11  21 5205.96 2420.93   4
  -1 -11 -21 8536.33 1636.21   8
  -1 -11  21 2252.44 2415.64   7
   1 -11 -21 7442.90 2073.09   1
   1  11 -21 8809.81 1698.18   8
   1  11 -23 390.883 1688.37   8
   1  11  23 443.334 1691.35   7
  -1 -11 -23 266.774 1852.04   1
  -1 -11  23 3000.16 2552.48   7
  -1 -11 -23-1091.21 1603.09   8
   1 -11 -23 311.513 1580.09   8
  -1  11  23 1295.40 2478.69   4
  -1  11  23 1954.46 1633.86   7
   1 -11 -23 2026.17 2082.77   1
  -1  11  25-3306.82 2819.32   4
   1 -11 -25 200.884 1741.25   8
   1  11 -25-1138.46 1854.86   8
  -1 -11  25-1634.73 2749.69   7
  -1 -11 -25-1170.36 1986.96   1
   1 -11 -25-4760.85 2231.61   1
   1  11  25-1543.52 1873.20   7
  -1  11  25-3537.27 1806.32   7
  -1 -11 -25-1968.60 1787.24   8
  -1 -11 -27 379.927 1999.97   1
   1 -11 -27 3023.23 2280.28   1
   1  11  27 2140.56 1964.78   7
   1  11 -27-981.473 1981.14   8
   1 -11 -27 144.757 1880.22   8
  -1  11  27 3375.55 1904.11   7
  -1 -11 -27 1132.38 1858.15   8
  -1 -11  27 1595.08 2825.30   7
  -1  11  27-1870.93 2901.66   4
  -1 -13  -1 7467.59 1088.74   2
  -1 -13  -1 6173.96 834.357   5
   1  13  -1 4349.96 791.603   6
  -1 -13   1 7851.09 867.733   5
  -1 -13   1 3434.80 1077.48   2
   1  13   1 6609.93 812.517   6
   1  13  -3 6915.19 838.304   6
  -1 -13   3 5768.38 1181.95   2
   1 -13  -3 5380.07 841.949   5
  -1 -13  -3 5221.52 1053.27   2
   1  13   3 4721.71 790.644   6
  -1 -13   3 5979.33 840.616   5
  -1 -13  -3 6478.07 838.940   5
  -1 -13  -3 6802.52 965.125   1
   1  13   5 61375.0 3048.50   6
   1  13  -5 59777.7 3064.75   6
   1 -13  -5 73061.2 3105.75   5
  -1 -13  -5 68379.1 3066.63   5
  -1 -13   5 61713.1 3216.36   2
  -1 -13  -5 65846.4 2982.62   8
  -1 -13  -5 61051.6 3141.51   2
  -1 -13  -5 66173.0 3074.83   1
  -1 -13   5 67169.3 3077.99   5
   1  13   5 65912.4 3233.91   4
  -1 -13  -7 17786.6 1179.09   8
  -1 -13  -7 16660.5 1324.63   1
  -1 -13  -7 16067.5 1408.75   2
  -1 -13  -7 18306.0 1219.05   5
   1  13   7 15679.6 1173.95   6
   1  13  -7 15879.0 1244.56   6
  -1 -13   7 18807.0 1240.72   5
   1 -13  -7 17424.3 1251.75   5
   1  13   7 18329.9 1628.56   4
  -1 -13   7 16650.6 1540.22   2
  -1  13   9 9133.13 1877.20   4
  -1 -13   9 7931.00 1386.74   2
   1  13  -9 7174.31 1045.98   6
  -1 -13  -9 7768.25 1221.88   1
   1  13   9 7493.69 941.694   6
  -1 -13  -9 7083.40 1219.02   2
  -1 -13  -9 8349.16 990.823   5
   1 -13  -9 10943.9 1065.00   5
  -1 -13   9 7454.85 975.358   5
   1 -13 -11 4541.03 1144.02   8
   1  13  11 5420.23 1634.51   4
   1 -13 -11 3600.65 1520.38   1
  -1 -13 -11 2064.78 1187.56   2
  -1 -13  11 4718.51 955.751   5
  -1  13  11 2991.37 1757.43   4
   1 -13 -11 5025.32 1028.35   5
   1  13 -11 3789.87 808.735   8
   1  13 -11 4013.49 961.754   6
   1  13  11 4110.89 924.357   6
  -1 -13 -11 4353.51 1004.16   8
  -1 -13 -11 3203.92 968.790   5
   1 -13 -15 15641.2 2041.42   1
  -1  13  15 16905.3 2268.03   4
  -1 -13 -15 15257.7 1586.08   2
  -1 -13  15 16817.6 1357.91   5
   1  13  15 16204.6 1531.18   7
   1  13  15 15797.0 2130.49   4
  -1 -13 -15 19058.1 1368.06   5
   1  13  15 16951.3 1334.30   6
  -1 -13 -15 13827.4 1779.76   1
  -1 -13 -15 14349.5 1516.64   8
   1 -13 -15 16918.4 1551.75   8
   1 -13 -15 16771.5 1365.91   5
  -1 -13 -17 4298.40 1597.04   1
   1 -13 -17 4006.92 1119.08   5
  -1 -13 -17 3626.67 1404.16   2
  -1 -13  17 3896.10 1174.07   5
   1 -13 -17 4509.62 1898.35   1
   1 -13 -17 4986.21 1369.42   8
   1  13  17 2519.89 2127.09   4
   1  13  17 4920.04 1372.55   3
   1  13  17 3468.79 1095.71   6
  -1 -13 -17 6509.09 1407.62   8
   1  13  17 4961.75 1341.06   7
  -1 -13 -17 3935.19 1005.89   5
  -1  13  17 6431.40 2249.60   4
   1  13 -17 5033.92 1359.78   8
  -1  13  19 21081.2 1997.55   7
   1  13  19 21954.5 1955.94   7
   1  13  19 15907.4 2772.46   4
  -1 -13 -21 10267.9 2057.12   1
  -1  13  21 7029.54 2607.38   4
   1  13 -21 5896.56 1720.71   8
   1  13  21 6789.33 2702.93   4
  -1  13  21 9306.97 1719.94   7
   1 -13 -21 9331.91 1664.74   8
   1 -13 -21 10996.3 2227.59   1
   1  13  21 10001.2 1757.78   7
  -1 -13 -21 11399.3 1699.33   8
  -1 -13 -23 508.728 1961.90   1
  -1 -13 -23-3681.08 1791.30   8
   1 -13 -23-975.885 2296.40   1
   1 -13 -25 418.827 2301.19   1
   1  13 -25 256.120 1747.30   8
   1  13  25 606.141 2729.35   4
  -1 -13 -25-745.260 1989.65   1
   1  13  25 455.351 1857.21   7
  -1 -13 -25 618.938 1794.02   8
  -1  13  25 1349.24 1813.05   7
  -1  13  25-1500.53 2823.50   4
   1 -13 -25-850.467 1774.88   8
  -1 -15  -1 828.457 1186.66   2
  -1 -15   1-1213.52 1209.59   2
  -1 -15  -1-547.516 862.756   5
   1  15  -1 217.345 859.244   6
   1  15   1 601.744 845.190   6
  -1 -15   1 475.366 867.154   5
  -1 -15   3 37312.6 2334.27   2
  -1 -15  -3 42749.4 2113.23   5
  -1 -15  -3 39072.2 2140.93   1
  -1 -15   3 41367.1 2121.92   5
   1 -15  -3 39495.4 2121.43   5
  -1 -15  -3 34496.9 2272.55   2
   1  15   3 39997.6 2100.86   6
   1  15  -3 40286.5 2127.40   6
   1  15   5 21341.3 1455.22   6
  -1 -15   5 26132.8 1535.42   5
  -1 -15  -5 25821.3 1620.41   1
   1  15  -5 21649.4 1523.62   6
  -1 -15  -5 20697.1 1493.58   5
   1 -15  -5 26849.0 1550.98   5
  -1  15   5 23183.4 1504.26   6
  -1 -15  -5 21144.6 1724.25   2
  -1 -15   5 21106.5 1828.90   2
  -1 -15  -7 10588.2 1410.82   2
  -1 -15  -7 9166.37 1333.31   1
  -1 -15   7 10746.9 1564.94   2
   1  15  -7 12568.8 1208.78   6
   1  15   7 10438.3 1090.58   6
  -1  15   7 9475.77 1157.61   6
  -1 -15  -7 9794.89 1111.00   5
  -1 -15   7 11127.2 1142.24   5
   1 -15  -7 10427.2 1157.02   5
  -1 -15  -7 9816.85 1066.99   8
   1  15   7 10160.5 1665.32   4
  -1 -15  -9 7412.74 1085.45   5
  -1  15   9 8087.62 1162.88   6
   1 -15  -9 6061.58 1563.05   1
   1  15  -9 8995.82 1177.14   6
  -1 -15  -9 5164.97 1393.75   2
   1 -15  -9 8503.71 1174.03   5
   1  15   9 6005.20 1027.44   6
  -1 -15   9 6909.06 1086.23   5
  -1  15  11-809.585 2161.72   4
  -1 -15 -11-491.049 1086.66   8
   1  15  11-1551.61 1062.05   7
   1  15 -11-1413.62 1130.42   6
   1 -15 -11-1876.26 1689.63   1
  -1 -15 -11-262.346 1062.08   5
   1  15  11-1686.15 1820.91   4
  -1 -15 -11-1291.53 1365.97   1
  -1  15  11-1903.46 1082.11   6
   1  15  11-1128.80 1012.46   6
  -1 -15  11 1434.65 1025.66   5
   1 -15 -11-1081.05 1120.34   5
   1  15  13 872.269 1180.52   7
   1 -15 -13 446.289 1739.37   1
  -1 -15  13 294.342 1074.50   5
   1  15  13 822.303 1934.63   4
  -1 -15 -13-747.846 1426.22   2
   1  15  13-151.593 1031.37   6
  -1  15  13 1241.18 1162.08   6
  -1  15  13-595.080 2016.03   4
   1 -15 -13 161.547 1182.19   5
  -1 -15 -13 193.146 1457.51   1
  -1 -15 -13 795.609 1164.97   8
   1 -15 -13 201.840 1305.82   8
  -1 -15 -13 200.864 1134.62   5
  -1 -15  15 4038.80 1178.44   5
   1 -15 -15 4189.15 1228.06   5
   1  15  15 7578.40 2222.89   4
   1 -15 -15 6399.65 1921.40   1
  -1 -15 -15 4470.79 1204.43   5
  -1  15  15 4352.99 2136.07   4
   1 -15 -15 4358.92 1420.64   8
   1  15  15 4298.58 1194.95   6
  -1 -15 -15 4792.82 1311.12   8
  -1  15  15 4487.61 1341.06   6
  -1 -15 -15 2240.85 1531.16   2
   1  15  15 3795.74 1334.57   7
  -1 -15 -15 5863.49 1714.32   1
   1 -15 -19 22423.1 1963.48   8
  -1  15  19 22501.4 2832.39   4
   1  15  19 21176.5 1980.73   7
   1  15  19 19343.4 1727.25   6
   1  15  19 25751.4 1998.42   3
  -1  15  19 27315.9 1923.90   6
  -1 -15 -19 22767.3 1954.86   8
   1  15  19 21004.7 2818.33   4
  -1 -15 -19 23625.7 1664.20   5
  -1 -15 -19 19064.8 2081.87   2
  -1 -15  19 28990.2 2043.22   5
  -1 -15 -19 20134.1 2289.81   1
   1 -15 -19 26091.0 2555.40   1
  -1 -15 -21 5325.12 1720.77   8
  -1  15  21 7317.71 1769.39   7
  -1  15  21 6405.27 2660.46   4
   1  15  21 5011.34 2710.74   4
   1 -15 -21 5407.12 1674.83   8
   1 -15 -21 8182.73 2246.55   1
   1  15 -21 1619.07 1602.58   8
   1  15  21 8222.96 1750.90   7
  -1 -15 -21 6928.60 2028.53   1
  -1 -15 -23-585.685 1721.24   8
   1  15  23 1772.56 2774.68   4
  -1  15  23-742.915 1806.94   7
  -1  15  23 622.657 2713.63   4
  -1 -15 -23 768.370 2023.29   1
   1  15  23-1555.61 1779.03   7
   1 -15 -23-355.154 1698.32   8
   1  15 -23-56.5489 1657.94   8
   1 -15 -23-1061.68 2352.55   1
   1  15  25-354.252 1939.99   7
   1  15 -25-272.105 1763.62   8
   1  15  25-1145.81 2849.96   4
   1 -15 -25 1552.96 1796.17   8
  -1 -15 -25-1710.87 2097.86   1
  -1 -15 -25 805.963 1834.39   8
  -1  15  25-299.558 3014.35   4
  -1  15  25-1355.29 1921.86   7
   1 -15 -25 192.335 2363.37   1
  -1 -17  -1 1435.14 1039.86   5
  -1 -17  -1 1690.07 1448.83   2
  -1 -17   1 1979.82 1466.93   2
   1  17  -1 2092.07 1016.59   6
  -1 -17   1 786.314 1061.26   5
   1  17   1 1111.09 998.078   6
  -1 -17  -3 7443.94 1367.77   1
   1 -17  -3 7416.72 1127.43   5
   1  17  -3 6963.70 1186.63   6
  -1 -17  -3 10675.7 1152.33   5
  -1 -17  -3 6683.80 1571.04   2
  -1 -17   3 9265.29 1174.28   5
   1  17   3 7727.62 1151.93   6
   1  17   7 11187.0 1267.88   6
   1  17  -7 13357.2 1380.52   6
  -1 -17  -7 13429.5 1685.64   2
  -1  17   7 12830.4 1356.36   6
  -1 -17   7 10174.7 1771.32   2
  -1 -17  -7 13942.1 1284.87   5
  -1 -17   7 11862.1 1282.62   5
   1 -17  -7 11648.8 1329.47   5
  -1 -17  -7 12090.4 1493.47   1
   1 -17  -9 1461.06 1626.83   1
   1  17   9 2425.67 1104.25   6
  -1  17   9 1612.76 1144.94   6
  -1 -17   9 2115.16 1076.15   5
   1  17  -9 3267.59 1207.55   6
   1 -17  -9 2981.82 1197.62   5
  -1 -17  -9 2208.30 1536.63   2
   1  17   9 760.169 1887.93   4
  -1 -17  -9 2325.22 1131.92   5
  -1 -17 -11-881.646 1197.39   5
  -1  17  11 999.283 1271.65   6
  -1 -17  11-1212.42 1114.78   5
  -1 -17 -11 844.930 1470.93   1
   1 -17 -11-332.197 1262.30   5
  -1 -17 -11-1182.10 1617.37   2
   1  17  11 1267.82 1094.22   6
   1  17 -11 848.368 1100.41   6
   1  17  11 469.855 1957.74   4
   1 -17 -11-1783.32 1836.33   1
  -1 -17 -11-981.976 1243.01   8
  -1 -17 -13 728.964 1245.85   5
   1 -17 -13 180.366 1546.94   8
   1 -17 -13-1764.51 1935.73   1
   1  17  13 1230.11 2103.36   4
  -1 -17 -13 1189.99 1591.08   1
   1 -17 -13 1496.51 1314.74   5
   1  17  13-1040.98 1155.25   6
  -1  17  13 206.158 2515.08   4
  -1  17  13 381.666 1311.33   6
   1  17  13-986.281 1286.20   7
  -1 -17 -13 227.018 1664.91   2
  -1 -17 -13-133.757 1311.99   8
  -1 -17  13 1252.71 1205.33   5
  -1 -17 -15 13897.5 1731.56   8
   1  17  15 13747.6 1704.07   7
  -1  17  15 10569.4 1796.05   6
   1 -17 -15 14835.9 1879.33   8
  -1 -17 -15 18052.9 1641.36   5
   1  17  15 10722.8 1547.87   6
  -1  17  15 8150.24 2677.60   4
   1 -17 -15 19492.4 1737.17   5
  -1 -17  15 19579.5 1630.06   5
   1  17  15 11821.8 2626.18   4
  -1 -17  17 47790.4 2508.05   5
  -1 -17 -17 41973.3 2387.73   5
   1  17  17 35860.2 3266.36   4
   1  17  17 42887.6 2499.42   7
   1  17  17 36633.5 2393.25   6
  -1 -17 -17 41990.8 2481.16   8
  -1  17  17 42886.7 2591.94   6
  -1 -17 -17 32844.1 2757.30   1
   1 -17 -17 46477.9 2458.74   5
   1 -17 -17 35194.3 3017.78   1
  -1  17  17 33719.4 3284.47   4
   1 -17 -17 40382.8 2588.49   8
  -1 -17 -17 32063.3 2718.71   2
  -1 -17 -19 11138.0 1470.27   5
  -1  17  19 11049.5 2733.29   4
  -1  17  19 17298.5 1888.02   6
   1  17  19 13951.0 2807.83   4
  -1 -17 -19 11437.1 1752.44   8
  -1 -17 -19 13415.6 2117.15   1
   1 -17 -19 12413.1 2400.39   1
  -1 -17 -19 8163.23 2034.19   2
   1 -17 -19 13153.2 1818.56   8
   1  17  19 11847.9 1576.60   6
   1  17  19 11015.3 1736.66   7
  -1 -17  19 17490.9 2037.95   5
   1  17  19 8462.91 1902.88   3
   1  17  21 1695.59 2716.22   4
  -1  17  21 1974.47 2721.07   4
  -1 -17 -21 78.7008 2019.06   1
  -1  17  21-1074.28 1891.64   7
   1 -17 -21 1957.81 1685.42   8
  -1 -17 -21-1044.99 1666.05   8
   1  17  21 5299.22 1762.46   7
   1 -17 -21 2091.08 2335.38   1
  -1 -17 -23 650.588 1817.54   8
   1 -17 -23 1929.02 1813.68   8
   1  17  23 1795.67 1883.43   7
  -1  17  23 817.599 2800.48   4
  -1 -17 -23 1089.80 2195.30   1
  -1  17  23-1800.88 1923.26   7
   1  17  23-793.936 2915.10   4
   1 -17 -23 3167.64 2499.17   1
  -1 -19   1-1791.47 1203.24   5
  -1 -19  -1 1368.51 1145.96   5
  -1 -19  -1 101.441 1611.02   2
  -1 -19   1 68.4988 1638.32   2
   1  19   1 451.735 1122.76   6
   1  19  -1 1696.82 1177.64   6
   1  19  -3 5877.08 1319.09   6
  -1 -19   3 6031.26 1299.65   5
   1  19   3 7599.86 1269.17   6
  -1 -19  -3 6207.32 1739.71   2
  -1 -19   3 10318.1 1835.46   2
  -1 -19  -3 6235.23 1216.00   5
  -1 -19  -5 9575.35 1307.51   5
  -1 -19   5 9981.01 1350.09   5
  -1 -19  -5 9479.42 1548.46   1
   1  19  -5 7709.92 1353.48   6
  -1 -19   5 6706.44 1796.27   2
   1  19   5 10601.5 1314.63   6
  -1 -19  -5 7428.40 1761.77   2
   1 -19  -5 9241.43 1341.99   5
  -1 -19   7 5241.50 1811.63   2
   1  19  -7 8138.62 1367.01   6
  -1  19   7 7143.53 1289.32   6
   1 -19  -7 6716.43 1397.87   5
  -1 -19  -7 6076.08 1729.94   2
  -1 -19   7 7626.28 1282.95   5
   1  19   7 7653.19 1306.22   6
  -1 -19  -7 9750.05 1350.03   5
   1 -19  -9 6660.85 1886.05   1
   1  19   9 7391.82 2135.67   4
   1  19  -9 8001.50 1414.02   6
   1  19   9 5361.93 1313.11   6
  -1 -19  -9 8223.76 1316.23   5
  -1 -19  -9 680.935 1819.53   2
  -1 -19  -9 5512.52 1585.39   1
   1 -19  -9 8303.85 1414.52   5
  -1  19   9 6750.72 1363.70   6
  -1 -19   9 5451.10 1276.62   5
  -1 -19 -11 53.9459 1400.98   5
  -1 -19 -11 2399.96 1721.93   1
  -1 -19  11-3674.51 1367.09   5
  -1 -19 -11-1789.16 1956.89   2
   1 -19 -11-5586.75 2241.74   1
   1  19  11 1609.07 1392.75   6
   1 -19 -11-1711.73 1531.65   5
  -1 -19 -13 8639.61 1553.65   5
  -1 -19 -13 4471.52 1958.52   2
   1 -19 -13 7442.56 1606.05   5
  -1 -19 -13 8190.54 1565.27   8
  -1 -19  13 8032.02 1425.06   5
   1  19  13 8481.50 2444.82   4
   1  19  13 7532.80 1490.96   7
   1 -19 -13 8856.19 2295.46   1
   1  19  13 6989.59 1386.14   6
  -1 -19 -13 6706.47 1807.79   1
  -1  19  13 9172.92 1592.79   6
   1  19  15 16754.0 1784.51   7
  -1  19  15 21731.4 1980.35   6
  -1  19  15 18273.3 3162.53   4
   1 -19 -15 23618.5 2624.38   1
   1  19  15 18003.8 1741.19   6
   1  19  15 18418.8 2688.27   4
  -1 -19 -15 20803.4 1878.02   5
   1 -19 -15 21876.0 1894.42   5
  -1 -19  15 21726.3 1795.09   5
  -1 -19 -15 18156.4 2152.93   1
  -1 -19 -15 19420.4 1851.71   8
   1 -19 -17 2698.85 1594.95   5
  -1 -19  17 1625.06 1642.87   5
   1  19  17 1333.95 1646.27   7
   1  19  17-47.6381 2724.34   4
  -1  19  17-500.791 2978.93   4
  -1 -19 -17 1736.13 2011.17   2
   1  19  17 207.645 1507.66   6
  -1 -19 -17 1628.06 1584.62   8
  -1  19  17 3524.19 1710.58   6
   1 -19 -17 3750.71 2356.36   1
  -1 -19 -17 4224.81 2053.49   1
   1 -19 -17 818.893 1831.26   8
  -1 -19 -17 2731.75 1509.24   5
  -1 -19 -19 14937.0 2297.86   1
   1 -19 -19 15936.4 2535.05   1
  -1 -19  19 8863.90 2177.79   5
   1  19  19 17111.7 1915.74   7
   1  19  19 17514.5 2987.65   4
   1  19  19 14769.4 1744.83   6
   1 -19 -19 13461.1 1926.07   8
  -1 -19 -19 8817.96 2255.41   2
  -1  19  19 14329.4 1925.83   6
  -1  19  19 10801.1 2931.67   4
  -1 -19 -19 13420.0 1676.93   5
  -1 -19 -19 11808.8 1829.36   8
  -1  19  21 8021.27 3016.56   4
   1  19  21 6801.68 1827.53   7
   1  19  21 3569.69 2948.24   4
   1 -19 -21 7570.66 2525.57   1
   1 -19 -21 7399.54 1855.27   8
  -1  19  21 7851.41 2084.63   7
  -1 -19 -21 6860.95 2197.11   1
  -1 -19 -21 6265.45 1774.00   8
   1  21   1 350.210 1377.34   6
  -1 -21  -1 29.7660 1333.73   5
  -1 -21   1 1935.65 1891.51   2
  -1 -21  -1-600.864 1835.71   2
   1  21  -1 2375.19 1385.28   6
  -1 -21   1 1190.52 1363.61   5
  -1 -21  -3 1770.68 1319.09   5
  -1 -21   3 420.652 1888.57   2
  -1 -21   3 4147.39 1376.59   5
   1  21   3 1600.10 1366.95   6
   1  21  -3 2073.13 1408.13   6
  -1 -21  -3 2604.71 1900.88   2
   1  21   5 2788.97 1385.18   6
  -1 -21   5 3016.62 1401.13   5
  -1 -21  -5 5263.58 2007.85   2
   1 -21  -5 2241.67 1361.78   5
   1  21  -5-2230.81 1596.72   6
  -1 -21   5 4704.16 2031.33   2
  -1 -21  -5 2793.19 1343.84   5
  -1 -21   7 12573.2 1529.55   5
   1  21  -7 4422.98 1709.48   6
  -1 -21  -7 9015.55 1479.18   5
   1 -21  -7 13241.6 1554.05   5
  -1 -21  -7 4735.29 2091.21   2
   1  21   7 8022.57 1534.61   6
   1 -21  -9 5072.31 2197.70   1
  -1 -21  -9 6221.44 1428.44   5
   1 -21  -9 3544.14 1487.20   5
   1  21   9 4675.33 1446.39   6
   1  21  -9 9535.22 1636.45   6
  -1 -21   9 4724.87 1334.17   5
  -1 -21  -9 511.082 2006.01   2
  -1 -21 -11-1709.47 1465.33   5
  -1  21  11 598.165 1431.99   6
   1  21  11-1131.13 2394.68   4
   1 -21 -11-735.873 2300.08   1
  -1 -21 -11-550.017 2081.10   2
  -1 -21 -11-1987.02 1794.77   1
  -1 -21  11 537.014 1307.53   5
   1  21  11 650.942 1355.72   6
   1 -21 -11-31.6589 1593.54   5
  -1 -21 -13 4185.67 1532.12   5
  -1 -21  13 3643.62 1398.28   5
   1 -21 -13 5384.35 2393.37   1
   1  21  13 1679.07 2567.54   4
   1 -21 -13 3500.55 1671.23   5
   1  21  13 683.749 1497.05   7
  -1 -21 -13 2076.68 1832.34   1
  -1 -21 -13 615.247 2097.86   2
   1  21  13 2801.03 1458.54   6
  -1  21  13 3856.73 1576.86   6
  -1 -21 -13 2737.46 1700.41   8
   1  21  17 6748.10 2847.43   4
  -1 -21 -17 4014.80 2289.11   2
  -1 -21 -17 6256.67 1767.75   8
   1  21  17 5500.36 1670.46   6
  -1 -21  17 2218.24 1748.16   5
   1  21  17 5868.71 1714.08   7
  -1  21  17 8637.01 1936.34   6
   1 -21 -17 6943.02 2489.46   1
   1 -21 -17 7546.04 1807.02   5
  -1 -21 -17 5146.57 2174.92   1
  -1  21  17 3443.69 3387.94   4
  -1 -21 -17 6723.40 1727.04   5
  -1 -21 -19 3923.79 1738.78   8
   1  21  19 5402.71 1777.22   7
  -1  21  19 4363.56 1590.87   6
   1 -21 -19 2272.55 2598.51   1
   1  21  19 2809.20 1688.20   6
  -1 -21 -19 2013.19 2329.45   2
   1  21  19 4209.55 2838.17   4
   1 -21 -19 6725.14 2060.35   8
  -1 -21 -19 5001.43 2209.24   1
  -1 -21 -19 4369.53 1638.65   5
  -1  21  19 6208.96 3300.61   4
  -1 -23   1 32.8484 1468.43   5
   1  23   1-1924.95 1430.29   6
  -1 -23  -1 163.824 2033.31   2
  -1 -23   1-41.3308 1988.46   2
   1  23  -1 36.4566 1510.36   6
  -1 -23  -1-685.913 1415.73   5
  -1 -23   3 872.738 2096.07   2
  -1 -23   3 2990.08 1553.86   5
   1  23   3 1821.96 1480.18   6
   1  23  -3 186.268 1531.55   6
  -1 -23  -3 31.8626 1404.57   5
  -1 -23  -3 408.983 2027.09   2
  -1 -23  -5 7991.63 1552.70   5
  -1 -23  -5 7537.33 2199.30   2
   1  23   5 8501.12 1602.80   6
   1  23  -5 9477.79 1717.69   6
  -1 -23   5 8061.93 1624.18   5
  -1 -23  -7 3836.36 1457.17   5
  -1 -23  -7 40.6255 2135.18   2
   1  23   7 2856.55 1465.34   6
   1 -23  -7 4528.68 1555.79   5
   1  23  -7 5353.45 1601.52   6
  -1 -23   7 4104.91 1477.32   5
   1 -23  -9 6353.40 1666.03   5
  -1 -23  -9 651.087 2228.05   2
  -1 -23   9 5342.59 1478.98   5
   1  23   9 5227.78 1516.94   6
   1  23  -9 5331.07 1478.23   6
  -1 -23  -9 5608.97 1505.52   5
  -1 -23 -13 33.1367 1645.70   5
   1 -23 -13-3090.26 1787.79   5
  -1 -23  13 94.9574 1467.00   5
   1 -23 -13 1116.11 2628.51   1
  -1 -23 -13-82.1266 2303.96   2
   1  23  13 1862.44 1601.91   6
  -1 -23 -15 4629.06 1767.97   5
  -1 -23 -15-165.430 2357.59   2
   1  23  15 1545.14 1693.12   6
   1 -23 -15 4195.00 1836.35   5
   1 -23 -15 4319.54 2695.80   1
   1  23  17-1665.06 1893.45   6
   1 -23 -17 1723.12 2719.67   1
  -1 -23 -17-5424.62 2560.29   2
   1 -23 -17 2214.03 1900.24   5
  -1 -23 -17 1715.30 1803.11   5
  -1 -25  -5-1409.82 2328.60   2
  -1 -25  -5 1424.47 1589.56   5
  -1 -25   5 174.668 1572.85   5
   1  25   5-4982.63 1688.08   6
   1  25  -5 989.622 1652.48   6
  -1 -25  -7 12337.5 1728.12   5
  -1 -25  -7 4736.76 2456.12   2
   1  25   7 11197.1 1796.68   6
   1  25  -7 7898.57 1815.61   6
  -1 -25   7 8623.65 1661.83   5
  -1 -25   9 3489.51 1501.82   5
  -1 -25  -9 1514.59 1586.89   5
  -1 -25  -9 44.3396 2284.90   2
   1  25   9 608.453 1636.76   6
   1 -25  -9 3023.83 1752.20   5
  -1 -25 -11 1479.87 1689.66   5
   1 -25 -11 4557.25 1805.79   5
  -1 -25  11 131.457 1426.24   5
   1  25  11 1263.05 1695.96   6
  -1 -25 -11 1023.21 2419.81   2
  -1 -25 -13 428.093 1739.21   5
   1 -25 -13-2072.37 1861.36   5
  -1 -25 -13-44.7098 2542.80   2
  -1 -27   1-3792.68 1729.27   5
  -1 -27  -1-3002.13 1726.88   5
   1  27   1 2467.69 1868.14   6
   1  27  -1-4905.67 1787.88   6
  -1 -27  -1-2606.27 2370.28   2
   1  27   3 3109.22 1818.65   6
  -1 -27  -3 3119.76 2432.55   2
   1  27  -3 5193.70 1892.15   6
  -1 -27   3 522.500 1758.11   5
  -1 -27  -3 2617.85 1731.83   5
  -1 -27   5 7225.60 1800.18   5
  -1 -27  -5 5853.76 2511.52   2
   1  27   5 7872.08 1887.65   6
   1  27  -5 6707.09 1873.78   6
  -1 -27  -5 8000.08 1785.96   5
  -1 -27   7 2898.87 1631.44   5
  -1 -27  -7-2087.93 2697.21   2
  -1 -27  -7 36.0676 1694.74   5
  -2   0   4-220.751 429.647   4
   2   0  -6 1404.33 530.001   1
  -2   0   6 1682.91 511.038   4
   2   0  -6 1120.46 362.208   8
   2   0  -8 105.117 452.982   8
   2   0  -8-155.310 647.541   1
  -2   0   8 210.942 722.790   4
   2   0 -10 5827.11 889.244   1
  -2   0  10 6361.16 965.200   4
   2   0 -10 5678.45 692.079   8
   2   0 -12-454.295 916.630   1
   2   0  14 45931.8 2448.94   7
   2   0 -14 47493.5 2342.91   8
  -2   0  14 47256.0 2587.55   4
  -2   0 -14 47283.2 2428.85   1
  -2   0 -14 50208.9 2439.24   8
  -2   0 -16-229.485 925.874   8
  -2   0 -16 323.240 901.454   1
   2   0 -16-160.410 1212.18   1
   2   0 -16 191.660 904.909   8
   2   0  16-1127.56 1047.75   7
  -2   0  16 432.703 912.175   7
  -2   0 -18 7553.00 1214.16   8
   2   0  18 7255.66 1314.92   7
   2   0 -18 7520.72 1468.95   1
   2   0 -18 8795.83 1188.94   8
  -2   0  18 9833.95 1198.89   7
  -2   0 -18 8647.27 1219.96   1
  -2   0 -20-1202.95 1178.62   1
   2   0 -20-159.208 1474.35   1
   2   0  20-935.903 1337.44   7
  -2   0 -20-368.443 1220.99   8
  -2   0  20-945.720 1191.62   7
   2   0 -20-598.390 1222.15   8
  -2   0 -22 21313.6 1813.72   1
   2   0 -22 22906.8 1837.57   8
  -2   0 -22 25128.6 1876.63   8
   2   0  22 24095.9 2025.56   7
   2   0 -22 22579.0 2102.78   1
  -2   0  22 22720.7 1843.02   7
   2   0  24-504.754 1681.63   7
  -2   0  24-2622.27 1544.26   7
   2   0 -24 913.592 1487.62   8
   2   0 -24 222.566 1732.58   1
  -2   0 -24 654.315 1418.56   1
  -2   0 -24 121.975 1476.95   8
  -2   0 -26 12466.2 1822.18   8
  -2   0 -26 11128.7 1766.71   1
  -2   0  26 12784.3 1876.67   7
   2   0 -26 12493.8 1762.59   8
   2   0  26 8042.09 1936.72   7
   2   0 -26 10702.2 2056.65   1
   2   0  28-2175.89 1982.20   7
  -2   0 -28-1006.86 1670.10   8
   2   0 -28 1119.96 1681.90   8
  -2   0 -28-200.808 1745.44   1
   2   0 -28-2292.08 2023.82   1
  -2   0  28 285.027 1809.91   7
  -2   0  30-613.766 2167.65   7
   2   0 -30-2033.03 1896.01   8
   2   2  -2 13099.9 628.539   3
   2   2  -4 61199.3 2644.16   3
  -2  -2   4 61401.6 2715.49   4
   2   2  -4 60959.5 2657.72   8
   2   2  -6 4025.04 561.906   1
  -2   2   6 3228.62 607.897   4
  -2  -2   6 4332.75 320.163   2
   2   2  -6 4434.43 292.584   3
  -2  -2   6 4138.31 289.997   5
   2   2  -6 4182.76 425.004   8
   2  -2  -6 3676.74 439.298   8
  -2  -2   6 4551.40 588.841   4
  -2  -2  -8 37971.4 1836.90   8
   2   2  -8 37045.7 1771.31   8
  -2   2   8 36591.7 1959.30   4
  -2  -2   8 37950.8 1665.89   5
   2   2   8 41032.7 1885.45   7
  -2  -2   8 39436.2 1914.18   4
   2  -2  -8 35943.8 1946.15   1
  -2  -2   8 38411.0 1670.73   2
   2   2  -8 38337.1 1870.16   1
   2  -2  -8 35664.1 1796.92   8
   2   2  -8 37620.0 1655.17   3
  -2  -2 -10 61.9148 604.330   8
  -2   2  10 570.450 945.230   4
   2  -2 -10 799.465 852.769   1
   2   2 -10-92.5429 570.238   8
  -2  -2  10 171.365 561.868   7
   2   2 -10-633.308 773.297   1
   2   2  10-136.588 607.519   7
  -2  -2 -10 131.293 586.210   1
   2  -2 -10-148.346 592.465   8
   2   2 -12 17010.9 1313.52   1
  -2  -2  12 17250.0 1127.20   7
   2   2 -12 19485.9 1135.20   8
  -2  -2 -14 5540.44 872.049   8
   2   2  14 4109.99 931.789   7
  -2   2  14 5189.68 1304.97   4
  -2  -2 -14 4612.07 871.560   1
   2  -2 -14 5818.43 1173.10   1
   2  -2 -14 4968.85 876.130   8
  -2   2  16 29591.7 2220.82   4
  -2   2 -16 39903.5 2094.92   8
  -2   2  16 35155.2 1907.07   7
   2   2  16 32297.1 1940.87   7
   2  -2  16 23631.9 2227.56   7
  -2  -2  16 35481.1 1856.97   7
  -2  -2 -16 33312.4 1888.81   8
   2  -2 -16 32621.8 2140.21   1
   2   2 -16 36638.2 1894.71   8
   2   2 -16 34139.9 2082.10   1
   2  -2 -16 35411.7 1892.87   8
  -2  -2 -16 29678.9 1893.86   1
   2  -2  18 1541.40 1644.60   7
  -2  -2 -18 3621.57 1060.75   8
   2  -2 -18 2196.84 1072.32   8
  -2   2 -18 766.696 1237.38   8
  -2  -2 -18 1190.92 1041.05   1
  -2   2  18 853.716 1624.82   4
   2   2  18 1800.12 1172.59   7
   2   2 -18 584.709 1370.98   1
  -2   2  18 2623.23 1106.37   7
   2  -2 -18 646.983 1413.33   1
  -2  -2  18 2197.28 1107.00   7
   2   2 -18 3074.28 1091.83   8
   2   2 -20 8770.81 1618.28   1
   2   2 -20 7158.88 1273.63   8
   2  -2 -20 8260.13 1305.99   8
  -2  -2 -20 4557.26 1204.37   1
  -2   2 -20 8645.36 1448.67   8
   2  -2 -20 7747.82 1706.49   1
  -2   2  20 6707.99 1307.97   7
  -2   2  20 5162.44 1872.86   4
   2   2  20 5661.51 1373.98   7
  -2  -2 -20 7016.06 1261.44   8
  -2  -2  20 8212.47 1339.56   7
   2  -2  20 9861.86 1843.37   7
  -2   2 -22-247.332 1443.37   8
   2   2 -22 129.318 1285.31   8
   2  -2  22-42.0611 1857.53   7
  -2   2  22-1071.82 2031.12   4
   2   2 -22 166.064 1559.20   1
   2  -2 -22 818.708 1706.84   1
  -2  -2 -22-1030.94 1251.64   1
  -2  -2 -22-1657.44 1312.33   8
  -2  -2  22-294.094 1376.10   7
  -2   2  22-509.045 1361.45   7
   2  -2 -22 833.949 1337.99   8
   2   2  22 716.922 1440.94   7
  -2   2 -24 18288.8 1962.12   8
   2  -2 -24 21592.8 2228.19   1
  -2   2  24 20728.2 1894.36   7
  -2  -2  24 19920.8 1925.37   7
   2  -2 -24 22040.1 1895.18   8
  -2   2  24 17952.3 2612.96   4
   2  -2  24 21404.0 2424.43   7
  -2  -2 -24 18584.3 1832.24   8
   2   2 -24 19590.7 1884.33   8
   2   2  24 20270.2 2000.05   7
   2   2 -24 18481.3 2092.52   1
  -2  -2 -24 18281.3 1808.41   1
   2   2  26-3627.07 1785.75   7
   2  -2  26 2696.56 2261.59   7
   2  -2 -26 344.550 1574.72   8
   2   2 -26-1742.16 1595.27   8
  -2  -2 -26 187.623 1541.19   8
  -2   2 -26 1298.63 1713.50   8
  -2  -2  26 748.143 1694.92   7
   2  -2 -26 162.495 1950.07   1
  -2   2  26 2656.30 2523.92   4
  -2   2  26 488.087 1655.12   7
   2   2 -26 1775.97 1798.25   1
  -2  -2 -26 1033.70 1579.09   1
  -2  -2 -28 461.903 1681.05   1
  -2   2  28-285.089 1859.23   7
   2   2  28 1720.63 1845.23   7
  -2   2  28 5599.75 2775.89   4
  -2  -2 -28 3044.74 1662.74   8
  -2  -2  28 4820.89 1893.56   7
  -2   2 -28 4465.32 1878.65   8
   2   2 -28 2202.75 1754.94   8
   2  -2 -28 3431.47 2072.15   1
   2  -2  28 2742.44 2493.36   7
   2  -2 -28 2037.39 1737.43   8
   2   2 -28 2700.28 1933.73   1
  -2  -2  30 11619.3 2292.91   7
   2  -2  30 7820.46 3323.51   7
  -2   2  30 2248.18 2218.15   7
   2   4   0-90.6897 222.665   3
  -2  -4   0 46.9585 219.744   2
  -2  -4   0 29.4060 196.436   5
   2   4   2 106383. 4674.23   3
   2   4  -2 109385. 4677.28   3
  -2  -4  -2 103343. 4692.90   5
  -2  -4   2 110899. 4685.06   5
  -2  -4   2 112609. 4678.16   2
  -2  -4  -4 40735.4 1893.27   8
  -2  -4   4 44218.9 1894.35   4
  -2  -4  -4 38444.7 1891.28   5
   2   4   4 40043.8 1869.78   3
   2   4  -4 42983.0 1843.73   8
   2   4   4 39082.2 2017.58   7
   2   4  -4 43158.9 1880.89   3
   2   4  -4 44409.1 1889.53   1
  -2  -4   4 41355.9 1870.07   5
  -2  -4   4 43167.6 1876.10   2
  -2   4   6 907.365 712.396   4
   2   4   6 575.558 410.135   7
  -2  -4  -6 551.120 415.056   8
   2   4  -6 71.0398 332.191   8
  -2  -4   6 429.417 505.994   4
   2   4   6 502.864 315.273   3
   2   4  -6 61.8378 458.118   1
  -2  -4   6 692.699 372.116   2
   2   4  -6 604.978 380.082   3
  -2  -4  -6 488.592 320.070   5
  -2  -4  -6 584.000 397.704   1
  -2  -4   6 391.718 288.989   5
   2  -4  -8-147.196 533.336   8
   2  -4  -8 214.521 757.124   1
  -2   4   8 342.082 817.655   4
  -2  -4   8-139.323 435.739   2
   2   4  -8 498.520 416.247   3
   2   4  -8 247.130 438.586   8
  -2  -4  -8 189.701 490.477   8
   2   4   8 622.524 533.806   7
   2   4   8 163.947 399.613   3
   2   4  -8-23.7650 618.495   1
   2   4  -8 199.764 333.652   6
  -2  -4   8 229.129 433.955   7
  -2  -4   8 111.198 322.402   5
  -2  -4  -8 77.8066 516.027   1
   2   4 -10 21126.7 1143.15   8
  -2  -4 -10 20000.0 1194.68   8
   2  -4 -10 21469.9 1219.92   8
  -2   4  10 21322.1 1513.72   4
  -2  -4  10 20523.5 1140.31   7
   2   4  10 20115.2 1221.30   7
   2  -4 -10 19916.2 1425.12   1
  -2  -4  10 19965.3 1005.06   5
  -2  -4  10 21373.3 1089.61   2
   2   4 -10 21463.6 1282.47   1
   2   4 -10 20620.5 1019.60   6
  -2  -4 -10 21113.9 1218.29   1
   2   4 -12 1367.85 1001.19   1
  -2   4  12-1489.46 1549.48   4
   2  -4 -12 922.475 540.767   5
   2   4 -12 2637.75 543.902   6
   2  -4 -12-1998.96 913.159   8
  -2  -4  12 2299.15 432.948   5
   2   4 -14 75756.2 3386.59   6
   2   4  14 78565.2 3617.89   7
  -2  -4 -14 81167.5 3593.39   8
  -2  -4  14 77263.7 3350.01   5
   2  -4 -14 75323.4 3349.50   5
   2  -4 -14 76489.4 3767.22   1
  -2   4  14 79881.4 3883.83   4
   2  -4 -14 84065.7 3597.21   8
  -2  -4 -14 75490.9 3593.50   1
  -2  -4 -16 286.511 895.946   8
   2   4 -16-616.827 1157.61   1
   2  -4 -16-333.408 952.185   8
   2  -4 -16 263.637 1281.61   1
   2   4 -16 73.4701 947.348   8
  -2  -4  16 91.6715 972.825   7
  -2  -4 -16-456.446 951.437   1
  -2   4  16 2466.45 1572.73   4
  -2  -4  16 652.688 362.958   5
   2   4  16 2098.69 1048.91   7
   2  -4 -16 438.587 298.113   5
  -2  -4 -18 90.2086 1082.11   8
   2   4  18-2342.76 1246.09   7
   2   4 -18-2788.65 1394.32   1
  -2  -4  18-982.584 368.024   5
  -2  -4 -18-2709.11 1179.55   1
   2  -4 -20-872.611 1617.72   1
   2   4  20-617.639 1308.22   7
   2   4 -20-912.685 1264.55   8
  -2  -4  20-338.822 1262.69   7
  -2  -4 -20 867.863 1175.78   8
  -2   4  20-1716.54 1916.00   4
  -2   4  20 832.956 1230.42   7
   2   4 -20 117.011 1444.12   1
  -2  -4 -20 445.583 1190.55   1
   2  -4 -20 1241.44 1257.74   8
  -2  -4 -22 15563.9 1599.80   8
   2   4  22 15539.6 1754.33   7
  -2   4  22 15560.6 1647.04   7
  -2  -4  22 15020.5 1680.79   7
  -2   4  22 13729.8 2256.26   4
   2  -4 -22 14626.3 1621.48   8
   2   4 -22 17759.4 1635.86   8
  -2   4 -22 14567.9 1818.77   8
   2   4 -22 15220.3 1836.47   1
  -2  -4 -22 14964.2 1629.76   1
   2  -4 -22 14282.8 2036.53   1
   2  -4 -24 1769.95 1880.55   1
  -2   4 -24-461.798 1662.24   8
  -2   4  24 2732.12 2304.39   4
   2   4  24 33.3185 1591.96   7
   2  -4 -24-1873.40 1512.83   8
   2   4 -24-1451.09 1516.49   8
  -2  -4 -24 1814.08 1422.41   8
  -2   4  24-508.951 1487.77   7
  -2  -4  24-502.537 1532.51   7
  -2  -4 -24-1344.64 1434.72   1
   2   4 -24 1557.98 1679.66   1
   2   4 -26 8055.49 1725.10   8
  -2   4 -26 8483.89 1900.89   8
   2  -4 -26 5644.08 1719.08   8
  -2   4  26 5018.25 1719.79   7
  -2  -4  26 3553.85 1779.97   7
   2   4  26 6096.38 1829.45   7
   2  -4 -26 6242.11 2111.75   1
  -2   4  26 4558.55 2595.01   4
  -2  -4 -26 8145.86 1739.12   1
  -2  -4 -26 7532.90 1627.86   8
   2   4 -26 5354.74 1875.66   1
  -2  -4 -28-1557.27 1604.09   8
   2  -4 -28-1662.42 1786.82   8
  -2   4 -28 1374.64 1910.35   8
   2  -4 -28-484.864 2188.47   1
   2   4 -28-2073.89 1899.41   1
  -2   4  28-820.246 1813.93   7
  -2   4  28-1732.00 2747.46   4
   2   4  28 267.406 1803.53   7
  -2  -4 -28 417.136 1671.54   1
  -2  -4  28-809.189 1836.91   7
   2   4 -28-1795.61 1837.84   8
   2   4 -30 12768.8 2231.44   8
   2   4 -30 11545.0 2378.89   1
   2   6   0 106198. 4661.33   3
  -2  -6   0 107068. 4658.08   5
  -2  -6   0 108402. 4655.60   2
  -2  -6  -2 27367.6 1244.27   8
   2   6   2 31588.6 1282.72   7
  -2  -6   2 27282.4 1316.95   5
   2   6   2 26149.4 1331.67   3
  -2  -6  -2 25749.3 1319.07   2
  -2  -6  -2 27291.9 1317.71   5
  -2  -6   2 26516.2 1329.96   2
   2   6   4 10577.7 680.001   3
   2   6   4 9308.01 608.742   7
  -2  -6  -4 9816.13 625.633   5
  -2  -6   4 9267.32 632.923   5
  -2  -6  -4 10068.3 660.377   2
  -2  -6   4 9921.78 677.495   2
  -2  -6  -4 10254.2 605.596   8
  -2  -6  -4 9920.83 615.611   1
   2   6  -4 9308.67 631.584   6
   2   6   6 3144.70 501.347   3
   2   6   6 3040.85 520.970   7
  -2  -6   6 3069.32 398.805   7
   2   6  -6 3027.42 492.247   1
  -2  -6  -6 2789.47 493.207   8
  -2  -6   6 2384.79 563.609   2
   2   6  -6 3284.09 478.596   6
  -2  -6  -6 2879.11 516.023   1
  -2  -6  -6 2807.86 456.296   5
   2   6  -6 2801.70 388.019   8
  -2  -6  -6 3000.63 510.116   2
  -2  -6   6 3232.08 452.530   5
   2  -6  -8 27533.4 1522.82   8
  -2   6   8 27334.7 1762.59   4
   2   6   8 29029.3 1406.12   3
   2   6   8 28093.7 1475.44   7
   2   6  -8 27329.6 1391.45   6
  -2  -6  -8 27214.3 1400.72   5
  -2  -6  -8 30162.0 1431.01   2
  -2  -6   8 27959.5 1378.52   5
  -2  -6   8 31818.1 1467.06   2
   2   6  -8 29346.6 1387.03   8
  -2  -6  -8 26853.2 1444.66   8
   2   6  -8 29712.2 1456.52   1
  -2  -6   8 28096.3 1386.01   7
  -2  -6  -8 27763.8 1483.87   1
   2   6  10 8327.27 709.628   3
  -2  -6 -10 9406.12 847.684   8
  -2  -6  10 8279.92 774.782   7
   2   6 -10 9804.53 780.806   8
   2   6 -10 9163.72 686.010   6
   2   6  10 9521.14 909.113   7
  -2  -6 -10 10046.7 725.717   5
  -2  -6 -10 10418.1 763.077   2
  -2  -6  10 9566.69 672.792   5
  -2  -6  10 9092.17 827.638   2
  -2  -6 -10 9433.71 888.845   1
   2   6 -12 174595. 7630.33   8
  -2   6  12 191839. 7929.19   4
   2  -6 -12 185088. 7702.30   8
   2   6 -12 177124. 7569.64   6
   2   6  12 173365. 7583.37   3
  -2  -6 -12 176195. 7621.45   5
  -2  -6 -12 171309. 7595.84   2
   2  -6 -12 181167. 7837.13   1
   2   6 -12 170661. 7681.29   1
  -2  -6  12 179681. 7561.31   5
   2  -6 -12 175444. 7566.76   5
  -2  -6  12 177309. 7622.54   2
  -2  -6  12 166481. 7632.96   7
  -2  -6  14 2295.48 574.420   5
  -2  -6 -14 2558.81 902.892   1
  -2   6  14 1870.27 1486.52   4
   2  -6 -14 2107.97 1270.21   1
   2   6  14 1596.78 937.969   7
   2   6  14 2004.19 691.748   3
  -2  -6 -14 2602.29 869.392   8
   2   6 -14 2565.26 631.312   6
  -2  -6 -14 2220.89 694.345   2
   2  -6 -14 2766.38 614.541   5
   2  -6 -14 1765.74 894.156   8
   2  -6 -16 3218.61 592.288   5
  -2  -6 -16 3108.88 1050.98   1
   2  -6 -16 2097.22 1031.99   8
  -2  -6  16 3223.84 635.520   5
   2   6  16 3133.23 1093.36   7
   2  -6 -16 2066.34 1434.91   1
  -2  -6 -16 1902.83 993.867   8
   2   6 -16 1570.70 1154.63   1
   2   6 -16 3232.67 1024.05   8
  -2  -6 -16 2824.64 778.662   2
  -2   6  16 3900.80 1684.02   4
  -2  -6  16 3272.19 1055.21   7
   2   6 -18-939.023 1259.76   1
   2   6 -20 190.211 1374.59   1
   2  -6 -20-550.472 1293.39   8
   2   6 -20 1580.00 1303.72   8
  -2  -6 -20 2452.78 1238.89   8
  -2   6  20-316.557 1296.17   7
  -2   6  20 1206.84 1932.27   4
  -2  -6  20 3465.05 1308.96   7
   2   6  20 1558.41 1390.59   7
  -2  -6 -20 684.948 1255.71   1
   2  -6 -20 1088.00 1755.90   1
  -2  -6 -20 2284.63 940.908   2
   2  -6 -22-1938.63 1479.52   8
  -2  -6 -22-1449.35 1392.36   8
  -2  -6 -22-1461.70 1517.42   1
   2   6 -22-4069.48 1658.16   1
   2   6 -22-2033.68 1534.64   8
  -2   6  22 28.3765 1475.14   7
   2  -6 -22-3198.40 1943.90   1
  -2   6  22-1604.17 2144.17   4
   2  -6 -24 14291.1 2207.42   1
   2   6  24 17529.4 1929.28   7
  -2   6  24 15226.8 1826.87   7
  -2   6  24 17591.9 2645.37   4
  -2  -6  24 14947.3 1791.92   7
   2  -6 -24 14928.8 1824.02   8
  -2  -6 -24 12790.7 1797.26   1
   2   6 -24 17271.2 1864.22   8
   2   6 -24 14395.3 1884.85   1
  -2  -6 -24 17050.3 1759.04   8
  -2  -6 -28 5407.41 1714.35   8
   2  -6 -28 3980.52 1787.37   8
  -2  -6  28 3712.02 1890.15   7
   2   6  28 4095.92 1955.09   7
   2   6 -28-863.038 1826.40   1
   2  -6 -28 3817.27 2158.90   1
  -2   6  28 3098.80 2647.18   4
   2   6 -28 9064.26 1970.65   8
  -2  -6 -28 4003.30 1837.90   1
  -2   6  28 7213.86 1922.15   7
   2   8   0 264.939 442.323   6
  -2  -8   0 119.884 522.113   2
  -2  -8   0-12.1791 440.044   5
  -2  -8   2 16918.8 994.833   5
   2   8   2 18231.8 870.950   7
   2   8   2 19310.7 1007.51   6
   2   8  -2 16509.1 993.943   6
  -2  -8  -2 18090.7 849.516   8
  -2  -8  -2 18378.9 1001.97   5
  -2  -8  -2 17738.5 1028.93   2
  -2  -8   2 17666.4 1048.80   2
  -2  -8  -2 16373.9 879.422   1
  -2  -8   4 2783.79 537.405   5
  -2  -8  -4 1794.48 591.368   2
  -2  -8   4 2087.83 653.924   2
  -2  -8  -4 2207.82 429.578   8
   2   8  -4 2083.65 518.980   6
   2   8   4 2489.98 472.236   7
  -2  -8  -4 1418.84 489.569   1
   2   8   4 1431.74 628.957   3
  -2  -8  -4 2232.20 502.606   5
   2   8  -6 1722.73 373.617   1
  -2  -8   6 1110.51 406.466   7
  -2  -8   6 1176.99 533.350   5
  -2  -8   6 1442.18 714.191   2
   2   8   6 1784.68 563.920   7
  -2  -8  -6 1585.44 625.402   2
   2   8  -6 1775.83 544.538   6
   2   8  -6 1445.76 388.409   8
  -2  -8  -6 1131.23 584.583   1
   2   8   6 1523.64 655.198   3
  -2  -8  -6 1547.44 527.201   5
  -2  -8  -6 1524.27 517.540   8
  -2  -8   8 3651.29 607.103   5
  -2  -8  -8 3531.86 675.828   2
   2   8   8 3537.96 729.320   7
   2   8  -8 3521.23 540.437   8
  -2  -8  -8 2719.82 640.635   8
  -2  -8   8 3890.85 802.884   2
  -2  -8   8 4071.51 579.155   7
   2   8  -8 2892.63 553.907   1
   2   8  -8 3276.54 619.441   6
   2   8   8 3935.83 711.068   3
  -2  -8  -8 3364.35 706.538   1
  -2  -8  -8 3363.79 584.476   5
   2   8 -10 161308. 6976.40   8
  -2  -8 -10 163922. 7042.12   8
  -2  -8 -10 163647. 7015.44   2
   2   8  10 165080. 7012.06   3
   2   8 -10 161200. 6996.87   6
  -2  -8 -10 163132. 7005.66   5
  -2  -8  10 159860. 6991.92   5
   2   8  10 157765. 7056.65   7
   2  -8 -10 162897. 7007.03   5
  -2  -8  10 160279. 7055.85   2
  -2  -8 -10 160017. 7082.48   1
  -2  -8  10 156919. 6994.72   7
   2   8 -10 160026. 6999.68   1
  -2  -8 -12-104.817 746.112   2
   2  -8 -12 19.4425 874.691   8
   2  -8 -12 696.625 694.133   5
  -2  -8  12 1362.22 783.383   7
   2   8 -12-25.9090 733.773   8
  -2   8  12-31.6690 1345.28   4
   2   8 -12-498.177 745.156   1
  -2  -8  12 386.843 645.433   5
   2   8 -12 166.214 655.988   6
  -2  -8  12 1803.94 1009.14   2
   2   8  12 612.802 719.020   3
   2  -8 -12 808.472 1210.28   1
  -2  -8 -12 362.256 596.339   5
   2  -8 -14 31497.5 1902.23   8
  -2  -8 -14 33605.6 1893.74   8
   2   8  14 31552.8 1734.17   3
  -2   8  14 33381.3 2396.96   4
   2   8  14 33392.4 1933.47   7
   2   8 -14 36067.8 1773.88   6
  -2  -8  14 31619.0 1845.93   7
  -2  -8 -14 32952.4 1744.02   5
   2  -8 -14 32003.5 2202.26   1
  -2  -8 -14 31676.2 1769.29   2
  -2  -8  14 36849.2 1733.65   5
   2  -8 -14 35724.7 1749.79   5
  -2  -8  14 33839.6 1990.93   2
  -2  -8 -14 35004.6 1949.95   1
   2   8 -14 34123.1 1882.66   1
  -2  -8 -16-124.893 888.020   2
   2  -8 -16-544.153 796.456   5
   2  -8 -16-716.595 1453.16   1
  -2  -8 -16-612.911 1050.55   8
  -2   8  16-1317.93 1725.29   4
   2   8  16-817.181 1172.56   7
  -2  -8  16-471.291 1075.08   7
  -2  -8  16-925.008 770.402   5
   2   8  16-986.370 784.727   3
   2  -8 -16-763.607 1087.07   8
   2   8 -16-91.9935 1047.74   8
  -2  -8 -16-149.260 774.765   5
  -2  -8 -16 248.196 1128.06   1
  -2  -8 -18 717.285 972.698   2
   2  -8 -18 1000.21 736.547   5
  -2  -8  18 690.749 822.599   5
  -2  -8  18 289.683 1274.06   7
   2   8 -18 487.857 1226.06   8
   2   8  18-984.867 1285.49   7
   2   8 -18 934.146 1220.75   1
   2  -8 -18 1501.68 1561.99   1
  -2   8  18 1055.09 1975.93   4
  -2  -8 -18-514.788 1237.48   1
  -2  -8 -18 1236.41 1205.52   8
   2  -8 -18 462.272 1170.23   8
   2  -8 -20 2364.55 1300.69   8
  -2  -8 -20 261.460 1069.25   2
  -2  -8 -20-1609.92 1307.30   8
   2   8 -20 191.620 1335.94   8
  -2   8  20 441.570 1396.66   7
  -2  -8  20-505.450 1389.66   7
   2   8 -20 1625.35 1319.84   1
   2  -8 -20 753.163 1825.54   1
   2   8  20-672.123 1449.44   7
  -2   8  20-1361.27 2107.04   4
  -2  -8 -20 1246.67 1384.51   1
  -2  -8 -22 1380.80 1547.92   1
  -2  -8 -22 4031.62 1509.54   8
  -2   8  22 776.549 2406.47   4
   2   8  22-3170.86 1761.75   7
  -2  -8  22-2729.89 1624.70   7
   2   8 -22-1009.60 1599.11   1
   2   8 -22 2577.75 1579.37   8
   2  -8 -22-2169.74 2005.38   1
   2  -8 -22 1869.28 1481.34   8
  -2   8  22 383.268 1555.91   7
  -2  -8 -24 2765.20 1535.76   8
   2  -8 -24 2622.11 1618.38   8
   2   8 -24-59.0596 1639.69   8
  -2  -8 -24 692.514 1566.12   1
  -2   8  24 2768.66 1600.37   7
  -2   8  24 1082.80 2581.91   4
   2   8  24 265.592 1661.82   7
  -2  -8  24 3191.97 1650.83   7
   2   8 -24 2627.12 1585.53   1
   2  -8 -24 2284.19 2114.88   1
   2  -8 -26 18351.2 2485.71   1
   2   8 -26 19946.7 2215.07   8
  -2   8  26 17540.9 2985.38   4
  -2   8  26 18772.3 2086.33   7
  -2  -8  26 20995.6 2112.07   7
   2   8  26 15628.5 2158.49   7
  -2  -8 -26 15937.6 2004.82   1
  -2  -8 -26 19885.4 2013.91   8
   2   8 -26 12119.3 2069.00   1
   2  -8 -26 20615.0 2063.67   8
   2   8 -28 703.671 1789.32   1
   2  -8 -28 1810.57 1839.63   8
  -2  -8  28 356.187 1830.31   7
  -2  -8 -28 1034.28 1724.37   8
   2   8 -28-1477.30 1974.35   8
  -2   8  28-58.2314 2798.46   4
  -2   8  28 1298.50 1860.22   7
   2   8  28-38.5445 1931.71   7
  -2  -8 -28 3579.50 1839.99   1
   2  -8 -28-2101.14 2273.82   1
  -2 -10   0 24577.8 1356.73   5
   2  10   0 26001.4 1364.00   6
  -2 -10   0 25529.4 1427.86   2
  -2 -10   2 979.907 559.479   5
  -2 -10  -2 1769.14 392.086   8
  -2 -10  -2 1707.17 706.586   2
  -2 -10   2 879.147 740.547   2
   2  10   2 1107.58 565.596   6
   2  10   2 1619.73 379.552   7
   2  10  -2 1086.28 575.187   6
   2  10   2 1896.44 655.176   4
  -2 -10  -2 1257.68 447.831   1
   2  10   4 9184.17 667.448   7
   2  10   4 9583.08 797.563   6
   2  10  -4 9974.13 822.847   6
  -2 -10   4 8510.86 771.299   5
  -2 -10  -4 8687.33 888.535   2
  -2 -10   4 9299.19 952.278   2
  -2 -10  -4 8949.26 652.623   8
  -2 -10  -4 9117.06 737.222   1
  -2 -10  -6 280.584 807.024   2
  -2 -10   6-2198.92 944.515   2
   2  10   6-15.0835 674.191   6
  -2 -10  -6 627.787 587.640   8
  -2 -10   6 822.908 668.004   5
   2  10   6-1056.07 682.339   7
   2  10  -6-235.059 695.361   6
   2  10  -6-1036.72 465.764   8
  -2 -10  -6 61.3116 713.723   1
   2  10  -8 22511.0 1162.21   8
   2  10   8 21715.0 1292.70   6
   2  10  -8 20996.6 1277.29   6
   2  10   8 19474.7 1291.35   7
  -2 -10   8 21541.6 1281.99   5
  -2 -10  -8 21719.4 1382.19   2
  -2 -10   8 23818.4 1453.49   2
  -2 -10  -8 19768.0 1352.39   1
  -2 -10  -8 24568.8 1267.09   8
   2 -10 -10 2104.32 1214.72   1
   2  10 -10 2016.02 727.660   6
  -2  10  10 3372.16 1487.35   4
  -2 -10  10 2074.77 874.468   7
  -2 -10 -10 2825.59 914.302   1
   2  10  10 2706.75 853.927   7
  -2 -10  10 2863.62 1070.07   2
   2 -10 -10 2730.40 767.111   5
   2  10 -10 2327.09 675.914   8
   2 -10 -10 1725.93 984.215   8
  -2 -10  10 2489.58 763.216   5
   2  10 -12 95066.8 4455.21   1
   2  10 -12 104475. 4461.56   8
  -2  10  12 100702. 4877.78   4
  -2 -10 -12 108797. 4547.00   8
   2  10 -12 92875.6 4477.67   6
   2 -10 -12 91222.3 4748.30   1
  -2 -10  12 103362. 4477.39   5
   2 -10 -12 100531. 4491.81   5
   2 -10 -12 101837. 4593.42   8
  -2 -10  12 97389.8 4601.96   2
  -2 -10  12 100489. 4496.81   7
   2 -10 -14 4587.20 947.080   5
  -2 -10  14 3116.49 879.719   5
  -2 -10 -14 3157.20 1073.38   8
  -2  10  14 3438.01 1678.33   4
  -2 -10  14 2376.96 988.895   7
   2 -10 -14 2306.66 1479.26   1
  -2 -10  14 3875.15 1359.79   2
   2  10 -14 3784.97 929.393   6
  -2 -10 -14 3366.48 1188.46   1
   2 -10 -14 3651.80 1096.45   8
   2  10  14 3291.29 1142.10   7
   2  10 -14 3637.86 903.277   1
   2  10  16 8301.89 1299.98   7
  -2 -10 -16 6479.95 1260.33   8
   2 -10 -16 4235.96 1653.70   1
  -2  10  16 3446.75 1920.41   4
   2  10 -16 6368.73 1163.30   8
  -2 -10 -16 6015.46 1321.89   1
   2 -10 -16 7180.12 1239.64   8
   2 -10 -16 5424.38 1028.45   5
  -2 -10  16 6399.96 999.743   5
   2 -10 -18 685.265 898.635   5
  -2 -10  18-504.077 1023.85   5
   2 -10 -18 1377.56 1240.37   8
  -2  10  18 2030.22 1983.77   4
  -2 -10  18-953.479 1263.61   7
   2  10 -18-995.358 1141.09   1
   2 -10 -18 403.291 1726.29   1
  -2 -10 -18-904.449 1307.38   8
  -2 -10 -18-1962.98 1378.69   1
   2  10  18 204.953 1294.15   7
   2  10 -18-192.999 1258.71   8
   2  10 -20-1416.71 1439.26   8
  -2 -10  20-3787.45 1536.06   7
  -2  10  20-1046.07 2266.32   4
   2  10  20-4029.25 1644.21   7
  -2 -10 -20-381.792 1481.80   8
   2 -10 -20-1805.84 2014.11   1
   2  10 -20-1562.37 1443.73   1
   2 -10 -20-1590.36 1442.29   8
  -2 -10 -20-1741.27 1575.69   1
  -2 -10 -22 3486.03 1630.89   1
   2 -10 -22 3125.76 1519.68   8
  -2 -10 -22 6140.33 1553.82   8
  -2  10  22 3805.98 2523.21   4
   2  10  22 3387.93 1627.61   7
  -2 -10  22 1862.20 1572.68   7
   2  10 -22 4726.01 1696.22   8
  -2  10  22 5735.82 1625.09   7
   2  10 -22 1216.41 1502.49   1
   2 -10 -22 1792.44 2053.08   1
  -2  10  24 26623.2 2169.21   7
   2 -10 -24 25201.3 2090.95   8
  -2 -10  24 22267.2 2088.37   7
  -2  10  24 23235.3 3111.89   4
  -2 -10 -24 30241.1 2158.03   8
   2  10  24 25081.7 2262.93   7
   2 -10 -24 24761.9 2630.85   1
  -2 -10 -24 20729.2 2147.71   1
   2  10 -26 769.586 1719.50   1
  -2  10  26 1083.82 2756.91   4
  -2 -10 -26 235.442 1739.88   8
  -2 -10 -26-986.747 1781.38   1
   2  10  26 683.281 1840.42   7
  -2 -10  26 135.423 1777.67   7
  -2  10  26 2827.10 1778.70   7
   2  10 -26 332.253 1878.08   8
   2 -10 -26-136.256 1729.40   8
   2 -10 -26 973.756 2253.71   1
   2  10 -28-1197.80 2268.68   8
   2 -10 -28 1114.58 2450.69   1
  -2 -10 -28 4126.49 1907.18   8
  -2  10  28 3566.75 2057.75   7
  -2 -10  28 294.476 2114.57   7
  -2 -10 -28 161.256 1995.31   1
  -2 -12  -2 32948.4 1589.53   5
  -2 -12   2 30446.1 1562.45   5
  -2 -12  -4 1208.66 708.103   5
  -2 -12  -4 2232.09 574.975   8
   2  12   4 1807.83 1001.74   4
   2  12   4 1608.07 553.981   7
  -2 -12   4 1830.56 703.890   5
  -2 -12  -4 1310.76 664.200   1
  -2 -12   6 2559.44 769.170   5
   2  12  -6 1267.92 461.494   8
  -2 -12  -6 953.966 649.273   8
  -2 -12  -6 2519.74 782.481   1
   2  12   6 743.257 641.578   7
  -2 -12  -6 1288.25 754.896   5
  -2 -12  -8 415.245 995.395   2
  -2 -12  -8-50.7377 725.383   8
   2  12   8-37.4718 748.376   7
   2  12  -8-50.1855 606.211   8
  -2 -12  -8 864.641 869.878   1
   2  12   8-84.7308 1193.89   4
   2  12   8 90.0568 758.859   6
  -2 -12  -8 1052.18 788.607   5
   2  12 -10 32081.0 1665.52   8
   2  12  10 31968.5 1769.46   7
   2  12  10 32835.5 1879.07   3
   2  12  10 30007.8 1765.93   6
  -2 -12 -10 33681.1 1777.88   5
  -2 -12 -10 30159.2 1912.97   2
  -2 -12 -12 13422.1 1091.51   5
  -2 -12 -12 12137.7 1179.57   8
  -2  12  12 10303.8 1943.02   4
   2  12 -12 11638.4 1080.89   8
   2 -12 -12 12381.6 1654.05   1
  -2 -12 -12 10030.7 1299.18   2
   2  12  12 10634.6 1229.48   7
   2  12  12 9879.00 1062.43   6
   2  12  12 10715.4 1273.39   3
  -2 -12 -12 11563.0 1341.20   1
   2 -12 -12 12901.8 1350.31   8
   2 -12 -16 2048.83 1277.74   8
   2  12  16 2432.34 1194.30   3
  -2 -12 -16 1599.71 1259.54   2
   2  12  16 188.552 1344.60   7
  -2  12  16 2098.61 2010.63   4
   2 -12 -16 1781.22 1714.46   1
  -2 -12 -16 2554.60 1407.41   1
   2  12  16 1225.27 953.811   6
  -2 -12 -16 2123.19 1266.78   8
  -2 -12 -16 2445.39 964.663   5
   2  12 -16 1354.33 1165.88   8
  -2 -12 -18 50.8341 1360.31   8
   2  12  18 943.179 1444.46   7
  -2  12  18 229.687 2162.33   4
   2  12 -18 1096.64 1334.82   8
   2 -12 -18-231.242 1821.30   1
   2  12  18 896.071 1209.30   3
  -2 -12  18 2938.87 1784.67   7
  -2 -12 -18 829.285 1408.09   2
   2  12  18-78.2440 1000.76   6
  -2 -12 -18 937.958 1512.71   1
  -2 -12 -18 2225.90 1031.65   5
   2 -12 -18 1159.87 1377.65   8
  -2 -12  20 2427.98 1859.85   7
   2 -12 -20 314.050 1496.34   8
  -2 -12 -20 526.228 1419.32   2
   2  12  20 4748.04 1142.64   6
   2  12  20 3397.81 1642.51   7
   2 -12 -20 4679.92 2023.64   1
   2  12  20 2334.26 1254.23   3
  -2  12  20 4506.86 2398.97   4
  -2 -12 -20 3684.79 1516.06   8
  -2 -12 -20 3186.83 1652.33   1
  -2 -12 -20 3127.13 1194.94   5
   2  12 -20 1118.08 1483.01   8
   2 -12 -22 23922.1 2090.70   8
  -2 -12 -22 29027.4 2159.62   8
  -2  12  22 25290.5 2199.23   7
  -2  12  22 24528.6 2941.43   4
   2  12  22 24427.5 2209.08   7
   2 -12 -22 23714.2 2553.72   1
  -2 -12 -22 23239.3 2213.97   1
  -2 -12  22 28573.0 2374.70   7
   2  12  24-2070.84 1866.19   7
  -2 -12 -24-3060.58 1810.35   8
   2  12 -24-2265.36 1929.35   8
  -2 -12  24-5653.14 2162.40   7
  -2  12  24-2016.40 2774.78   4
   2 -12 -24-6345.91 2356.64   1
  -2  12  24-4541.82 1887.01   7
  -2 -12 -24-4268.42 1888.14   1
   2 -12 -24-2052.11 1721.87   8
  -2 -12 -26 8304.29 2016.65   1
   2 -12 -26 6287.28 1833.52   8
   2  12 -26 3767.73 2014.25   8
  -2  12  26 8595.56 1949.18   7
   2  12  26 6187.47 2007.47   7
  -2 -12 -26 5618.86 1908.17   8
  -2 -12  26 7019.92 2240.82   7
   2 -12 -26 6629.37 2432.94   1
  -2  12  26 7276.47 2881.78   4
   2  14   0 76909.8 3422.46   6
  -2 -14   0 69313.6 3195.03   1
  -2 -14   0 78375.4 3416.28   5
  -2 -14   0 72876.8 3504.30   2
  -2 -14  -2 235.873 798.768   5
  -2 -14   2-174.712 777.401   5
  -2 -14  -2-152.955 1030.31   2
  -2 -14  -2-26.6335 654.641   1
   2  14   2 20.2514 770.486   6
   2  14  -2-484.242 804.929   6
  -2 -14   2-1871.17 1074.74   2
  -2 -14  -4 20587.4 1192.54   8
   2  14   4 20303.0 1510.87   4
   2  14   4 22220.4 1176.51   7
   2  14   4 19899.3 1361.38   6
   2  14  -4 21874.8 1377.49   6
  -2 -14  -4 18455.2 1531.03   2
  -2 -14  -4 24338.8 1396.74   5
  -2 -14   4 22300.9 1377.00   5
  -2 -14  -4 20711.6 1274.09   1
  -2 -14   4 20090.9 1578.40   2
  -2 -14  -6 20.6192 869.415   5
  -2 -14   6-216.572 1272.91   2
  -2 -14  -6 133.620 759.254   8
  -2 -14   6 433.167 857.926   5
   2  14   6 397.049 709.574   7
  -2 -14  -6-1245.80 1119.96   2
   2  14   6 188.829 1269.88   4
   2  14   6-718.609 855.540   6
   2  14  -6 20.6523 870.065   6
  -2 -14  -6-556.421 875.514   1
  -2 -14   8 11015.9 1136.19   5
   2  14   8 9772.48 995.815   7
  -2 -14  -8 11142.3 1343.81   2
   2  14  -8 10576.9 1123.09   6
   2  14   8 10473.8 1528.77   4
   2  14   8 9783.43 1074.64   6
  -2 -14   8 11193.8 1521.42   2
  -2 -14  -8 10460.6 1124.49   5
  -2 -14  -8 10567.3 1023.46   8
   2  14  -8 12047.7 905.321   8
  -2 -14  -8 9366.00 1137.89   1
  -2 -14  10 26.6938 1463.80   2
  -2 -14  10 20.1765 973.417   5
  -2 -14 -10-691.452 1262.11   2
   2  14 -10-662.925 855.545   8
   2  14  10 166.789 899.411   6
   2 -14 -10 421.452 1009.54   5
   2  14 -10-817.363 1011.45   6
  -2 -14 -10 924.202 985.158   5
   2 -14 -12 14341.1 1895.25   1
   2  14 -12 15902.0 1281.87   8
   2  14  12 17821.7 1399.18   7
   2  14  12 16647.2 1554.85   3
   2  14  12 15723.7 1340.55   6
  -2 -14 -12 13696.5 1617.80   2
   2  14 -12 15918.1 1445.32   6
  -2  14  12 15881.8 2585.76   4
  -2 -14 -12 15912.0 1356.70   8
  -2 -14  12 14916.1 1839.36   2
  -2 -14 -12 16613.3 1351.63   5
  -2 -14  12 18814.8 1385.14   5
   2 -14 -12 16165.9 1422.78   5
  -2 -14 -12 13547.4 1509.04   1
   2  14  12 15172.5 1958.44   4
  -2 -14  14 11880.1 1292.79   5
   2 -14 -14 10116.9 1914.50   1
  -2 -14 -14 12773.9 1370.80   8
  -2  14  14 9689.03 2295.40   4
  -2 -14 -14 9804.15 1574.84   2
  -2 -14 -14 11351.2 1561.09   1
   2  14  14 14927.2 1438.55   7
   2  14  14 11661.5 2021.97   4
   2  14 -14 13354.9 1426.91   6
   2  14  14 10869.4 1254.51   6
   2  14  14 11985.0 1526.83   3
  -2 -14 -14 12449.5 1229.08   5
   2 -14 -14 11068.7 1367.99   5
   2 -14 -14 12945.5 1586.29   8
   2  14 -16 25881.7 1903.23   8
   2 -14 -16 28840.9 2024.98   8
  -2  14  16 24682.0 2675.80   4
   2  14  16 25945.7 1758.06   6
  -2 -14 -16 29710.9 1962.76   8
   2  14  16 30199.8 1974.50   7
  -2 -14 -16 23496.8 2073.25   1
   2  14 -16 22421.6 1780.53   6
   2  14  16 31065.3 1954.72   3
  -2 -14 -16 27568.8 1742.90   5
   2 -14 -16 26356.2 2439.77   1
  -2 -14  16 32593.0 1858.93   5
   2 -14 -16 29432.9 1891.72   5
  -2 -14 -16 20689.2 2015.11   2
  -2 -14  18-3085.27 1371.18   5
  -2 -14 -18-1737.89 1628.63   2
  -2  14  18-4740.98 2526.08   4
   2 -14 -18-5925.03 2181.08   1
  -2 -14 -18-3391.99 1737.07   1
   2  14  18-2759.04 1691.30   7
   2  14  18-1226.82 1235.91   6
  -2 -14 -18-1649.36 1509.65   8
   2  14  18-4348.84 1590.25   3
   2 -14 -18-4267.65 1460.04   5
   2 -14 -18-4533.10 1635.55   8
  -2 -14 -18-1423.03 1177.02   5
   2 -14 -20 15593.7 1796.53   8
   2  14 -20 9732.72 1768.78   8
  -2  14  20 15324.7 2741.67   4
  -2 -14 -20 10751.5 1741.04   2
  -2 -14 -20 10500.2 1910.16   1
   2  14  20 16814.6 1666.61   3
   2  14  20 13552.2 1442.29   6
   2 -14 -20 16923.0 2334.87   1
  -2 -14 -20 15448.9 1789.43   8
  -2 -14 -20 15699.2 1467.41   5
   2  14  20 16555.7 1930.01   7
   2 -14 -22-90.4701 2244.14   1
  -2 -14 -22-2305.00 1866.00   1
   2 -14 -24 6926.27 1786.38   8
  -2  14  24 4012.79 2905.56   4
   2  14  24 6938.99 1971.50   7
   2 -14 -24 7074.02 2427.29   1
  -2 -14 -24 7704.87 1997.11   1
  -2  14  24 11429.3 1945.25   7
  -2 -14 -24 7110.17 1877.64   8
  -2 -14 -26 3836.53 2058.92   1
  -2 -16   0 201.030 1226.02   2
  -2 -16   0-117.955 685.979   1
   2  16   0-773.708 910.395   6
  -2 -16   0 21.8878 917.655   5
   2  16  -2 52761.9 2642.23   6
   2  16   2 52067.2 2630.32   6
  -2 -16  -2 50319.7 2452.31   1
  -2 -16  -2 53572.6 2633.48   5
  -2 -16   2 55402.7 2644.58   5
  -2 -16  -2 53527.3 2796.40   2
  -2 -16   2 47313.0 2782.88   2
  -2 -16  -4 178.653 947.493   5
  -2 -16   4 397.480 920.675   5
  -2 -16   4-513.790 1369.96   2
  -2 -16  -4 1291.92 905.417   1
   2  16   4 499.584 949.523   6
   2  16  -4 421.413 935.066   6
  -2 -16  -4 1053.21 1266.41   2
  -2 -16  -6 91.6276 997.156   5
   2  16  -6-2416.01 1120.03   6
  -2 -16  -6-2273.28 907.710   8
  -2 -16   6-3131.28 1513.95   2
   2  16   6-3125.31 1593.75   4
  -2 -16   6-694.081 994.379   5
  -2 -16  -6-1450.00 1432.84   2
   2  16   6-1194.98 1063.65   6
  -2 -16  -6-2267.87 1044.50   1
   2  16  10 13738.1 2041.21   4
   2  16 -10 19246.9 1271.81   8
   2  16 -10 16590.3 1517.14   6
   2  16  10 18286.6 1420.34   6
  -2 -16 -10 17190.5 1488.74   5
  -2 -16  10 15817.6 1443.05   5
   2 -16 -10 17247.1 1521.18   5
  -2 -16 -10 17148.9 1780.43   2
  -2 -16  10 17475.7 1950.94   2
   2 -16 -12-1003.87 1728.07   1
   2  16  12-334.422 1892.39   4
  -2 -16 -12 38.1015 1169.96   8
  -2 -16  12-1652.80 1759.43   2
   2  16 -12 549.208 1042.04   8
   2  16  12 1271.85 1184.84   7
  -2 -16  12 413.515 1160.60   5
   2  16  12 1348.08 1072.20   6
   2  16 -12 631.020 1190.77   6
  -2 -16 -12 611.227 1374.97   1
   2 -16 -12 147.927 1224.56   5
  -2 -16 -12 1101.51 1505.23   2
  -2 -16 -12-23.9318 1151.69   5
   2 -16 -14 14585.9 2114.00   1
  -2  16  14 16846.5 2925.48   4
   2  16  14 17114.8 2312.53   4
   2  16  14 14177.9 1429.96   6
   2  16 -14 14379.8 1636.34   6
   2  16  14 18701.5 1798.46   3
  -2 -16 -14 9778.83 1824.28   2
  -2 -16 -14 14821.8 1446.32   5
  -2 -16  14 14909.8 1473.41   5
   2 -16 -14 16789.1 1620.84   5
   2  16  14 14547.9 1568.59   7
  -2 -16 -14 15076.3 1736.00   1
  -2 -16 -14 13645.1 1575.81   8
  -2 -16  16-918.110 1344.59   5
  -2 -16 -16-4458.68 1739.83   1
  -2 -16 -16-2977.32 1580.62   8
  -2  16  16-6287.01 2790.72   4
  -2 -16 -16-1015.53 1761.14   2
   2  16  16-1719.34 1578.15   7
   2  16  16-5229.52 2509.29   4
   2 -16 -16-5382.04 2235.65   1
   2  16  16-3324.99 1359.80   6
   2  16  16-3512.40 1797.42   3
  -2 -16 -16-2114.36 1243.19   5
  -2 -16  18 1505.35 1381.04   5
   2 -16 -18 25.9297 1449.64   5
   2 -16 -18 723.229 1641.98   8
  -2 -16 -18-575.731 1491.73   8
   2  16  18 1114.83 2415.58   4
  -2 -16 -18 78.3449 1649.93   2
   2  16  18-1138.96 1632.15   7
  -2 -16 -18-649.185 1721.84   1
   2 -16 -18 1063.06 2124.08   1
   2  16  18 543.954 1229.19   6
   2  16  18 685.026 1561.91   3
  -2  16  18 5381.51 2517.06   4
  -2 -16 -18 1350.13 1251.72   5
   2 -16 -20-1444.58 1745.81   8
  -2  16  20-5559.96 2773.59   4
  -2 -16 -20-809.832 1770.76   2
  -2 -16 -20-3493.16 1680.19   8
   2  16  20-4626.04 1859.51   7
   2  16  20-5077.50 2768.83   4
   2 -16 -20-1212.09 2268.69   1
  -2 -16 -20-664.554 1831.26   1
   2  16  20-2462.76 1381.68   6
  -2 -16 -20-526.471 1242.42   5
  -2 -16 -22 4405.77 1689.98   8
  -2  16  22 4002.55 2714.51   4
  -2 -16 -22 6346.41 1975.85   1
   2  16  22 5091.79 1853.84   7
   2  16  22 4161.21 2734.76   4
   2 -16 -22 5029.82 2425.45   1
   2 -16 -22 7933.88 1843.24   8
  -2  16  24-928.215 1970.50   7
  -2  16  24-2698.91 3055.00   4
   2  16  24-35.2289 1950.93   7
  -2 -16 -24 2095.97 1834.64   8
   2  16  24-4960.12 2981.73   4
   2 -16 -24-2276.31 2453.30   1
  -2 -16 -24-1376.89 1981.19   1
   2 -16 -24-451.803 1796.93   8
   2  18   0 71248.1 3525.91   6
  -2 -18   0 76525.0 3522.43   5
  -2 -18   0 67403.9 3687.15   2
  -2 -18  -2 6342.25 1093.24   5
  -2 -18  -2 2971.54 982.799   1
  -2 -18  -2 3165.82 1466.72   2
  -2 -18   2 3930.95 1542.76   2
  -2 -18   2 5250.45 1095.79   5
   2  18   2 2592.86 1094.42   6
   2  18  -2 3531.23 1131.86   6
  -2 -18  -4 14132.3 1686.96   2
   2  18  -4 14889.4 1430.51   6
  -2 -18   4 16170.1 1853.78   2
  -2 -18  -4 15417.0 1376.46   5
  -2 -18   4 15976.9 1406.69   5
  -2 -18  -4 15349.2 1283.31   1
   2  18   4 14363.8 1378.36   6
  -2 -18  -6 1384.13 1126.20   5
   2  18   6 158.476 1174.93   4
  -2 -18  -6 1138.86 1478.32   2
  -2 -18   6-544.969 1687.11   2
  -2 -18  -6 1558.29 1118.88   1
  -2 -18   6 323.086 1092.31   5
   2  18   6 1446.35 1070.71   6
   2  18  -6 54.4990 1095.07   6
  -2 -18  -8 4601.72 1239.94   5
  -2 -18   8 3174.20 1149.44   5
  -2 -18  -8 5127.15 1581.35   2
  -2 -18   8 4579.85 1736.59   2
   2  18   8 5028.63 1165.06   6
   2  18  -8 4383.65 1258.45   6
   2  18   8 3795.27 1031.21   7
  -2 -18  10 593.991 1154.95   5
   2  18  10 795.350 1958.60   4
  -2 -18 -10 466.896 1212.83   8
   2  18  10-562.251 1167.36   6
  -2 -18 -10 114.350 1612.51   2
  -2 -18  10-1478.91 1884.45   2
   2  18 -10-827.653 1298.29   6
  -2 -18 -10-22.8436 1379.77   1
  -2 -18 -10-1437.62 1257.30   5
  -2 -18  12 12092.4 1413.67   5
   2 -18 -12 10602.4 1586.01   5
  -2 -18 -12 7341.59 1430.10   8
  -2 -18  12 3582.42 2084.74   2
   2  18  12 5860.58 2278.29   4
   2  18  12 9635.99 1445.51   7
  -2 -18 -12 5779.08 1845.24   2
   2  18  12 7171.07 1399.99   6
   2  18 -12 8013.50 1625.98   6
   2 -18 -12 5057.36 2056.27   1
  -2 -18 -12 9752.37 1470.79   5
  -2 -18 -12 6358.58 1537.35   1
  -2 -18  14 691.986 1316.85   5
  -2 -18 -14 1031.79 1592.58   1
   2 -18 -14 2550.83 2105.82   1
  -2 -18 -14 153.965 1356.88   8
   2 -18 -14 724.649 1496.40   5
   2  18  14 3952.97 2291.52   4
  -2 -18 -14-145.693 1783.71   2
   2  18  14 370.834 1456.28   7
   2  18  14 209.249 1259.71   6
   2  18 -14-327.943 1477.59   6
  -2 -18 -14 753.605 1325.36   5
   2 -18 -16 3230.18 1604.64   5
  -2  18  16 7012.24 3213.24   4
  -2 -18 -16 1410.87 1730.57   1
   2  18  16 6005.77 2466.09   4
  -2 -18 -16 2578.90 1924.23   2
   2  18  16 2879.22 1501.60   7
   2 -18 -16 635.798 2130.26   1
   2  18  16 2451.32 1292.63   6
   2  18  16 3135.68 1764.21   3
  -2 -18 -16 1462.39 1432.18   8
  -2 -18  16 6873.57 1470.68   5
  -2 -18 -16 4387.92 1365.84   5
  -2 -18  18-1483.03 1560.62   5
  -2 -18 -18-1058.01 1899.01   2
  -2 -18 -18-737.155 1589.12   8
   2 -18 -18-2769.42 1760.07   5
  -2 -18 -18-1627.45 1851.30   1
   2  18  18-5867.51 2781.11   4
   2 -18 -18-6252.99 2486.59   1
  -2  18  18-5749.26 3186.59   4
  -2 -18 -18-1788.64 1367.47   5
  -2 -18 -20 349.235 1649.90   8
  -2  18  20-1835.71 2871.79   4
   2  18  20 262.222 1726.42   3
   2  18  20-811.868 2770.76   4
  -2 -18 -20 29.4116 1866.26   2
   2  18  20 30.3172 1767.67   7
  -2 -18 -20-2322.10 1885.97   1
   2 -18 -20 1128.35 2386.69   1
   2  18  20 55.8977 1378.89   6
   2 -18 -20 174.656 1835.68   8
  -2 -18 -20 622.846 1311.46   5
  -2 -18 -22 1740.42 1788.57   8
   2  18  22-593.498 2811.32   4
  -2 -18 -22-1190.56 1996.26   1
  -2  18  22-2930.36 2851.41   4
   2 -18 -22-98.0570 2492.84   1
   2  18  22-166.300 1869.74   7
   2 -18 -22 352.616 1846.57   8
  -2 -20   0 32.9964 1675.85   2
  -2 -20   0 268.191 1181.19   5
   2  20   0 1011.31 1210.85   6
  -2 -20  -2 15958.1 2015.11   2
   2  20   2 17316.5 1616.00   6
   2  20  -2 20180.6 1665.87   6
  -2 -20  -2 20217.5 1611.14   5
  -2 -20   2 18436.0 2058.89   2
   2  20  -4 3450.85 1333.32   6
  -2 -20  -4 3281.41 1229.10   5
  -2 -20   4 2438.94 1243.36   5
  -2 -20   4 2449.13 1795.25   2
   2  20   4 3273.29 1233.46   6
  -2 -20  -4 2787.75 1677.05   2
  -2 -20  -6 3453.03 1238.16   5
  -2 -20   6 518.770 1218.17   5
  -2 -20  -6 760.463 1684.29   2
  -2 -20   6 108.853 1892.56   2
   2  20   6 477.725 1201.20   6
   2  20  -6 433.231 1324.78   6
   2  20  -8 10062.0 1682.92   6
  -2 -20  10 9676.30 1417.69   5
  -2 -20 -10 6897.19 1503.67   8
   2  20  10 6335.27 2165.95   4
   2  20  10 5317.77 1285.87   7
  -2 -20 -10 3744.46 1916.01   2
  -2 -20  10 5770.27 2168.99   2
   2  20  10 6173.70 1322.10   6
   2  20 -10 8654.17 1570.01   6
  -2 -20 -10 6991.00 1587.98   1
  -2 -20 -10 12285.4 1504.96   5
   2 -20 -12 897.539 2154.27   1
   2 -20 -12 3241.29 1571.54   5
  -2 -20 -12 1615.42 1455.29   8
   2  20  12 1576.41 2262.37   4
   2  20  12 998.194 1331.67   7
  -2 -20 -12 488.447 1894.78   2
  -2 -20  12 27.3708 1328.14   5
   2  20  12-1160.58 1255.47   6
   2  20 -12-1513.81 1527.97   6
  -2 -20  12-195.410 2121.81   2
  -2 -20 -12 26.4848 1551.27   1
  -2 -20 -12 1604.54 1424.61   5
   2 -20 -14 20012.9 2598.73   1
   2  20  14 18943.4 2738.55   4
  -2 -20 -14 12102.0 2244.68   2
   2  20  14 17445.3 1725.04   6
   2  20 -14 18911.5 1971.07   6
  -2 -20 -14 15939.8 1747.30   8
  -2 -20 -14 21045.2 1849.85   5
  -2 -20  14 20060.2 1785.33   5
   2 -20 -14 19939.8 1997.01   5
  -2 -20 -14 20820.2 1983.78   1
   2  20  14 18893.1 1751.91   7
  -2 -20  18-94.2385 1655.03   5
   2 -20 -18-398.063 1788.73   5
  -2  20  18 1191.81 3603.04   4
  -2 -20 -18 1442.81 1874.24   1
  -2 -20 -18-1057.96 1982.10   2
   2  20  18 638.511 2720.94   4
   2 -20 -18-1285.97 2444.82   1
   2  20  18 388.508 1642.46   7
  -2 -20 -18-1100.82 1565.71   8
   2  20  18-358.917 1437.33   6
   2  20  18 747.703 1935.64   3
  -2 -20 -18-174.275 1463.16   5
   2 -20 -20-445.446 2051.67   8
  -2 -20 -20 2682.19 1617.40   8
  -2  20  20-3055.93 3229.56   4
  -2 -20 -20-1192.52 2078.23   2
  -2 -20 -20 294.089 1932.55   1
   2  20  20 366.618 1787.70   7
   2 -20 -20 2128.36 2541.20   1
   2  20  20-1953.00 2911.04   4
   2  20  20-1351.37 1528.14   6
   2  20  20-2298.76 1949.16   3
  -2 -20 -20 1741.85 1437.27   5
  -2 -22   0 11289.5 1539.33   5
   2  22   0 10714.1 1576.80   6
  -2 -22   0 11814.1 2135.40   2
  -2 -22   2 356.387 1331.35   5
  -2 -22  -2 846.913 1268.90   5
  -2 -22  -2-2758.70 1887.10   2
  -2 -22   2 493.469 1989.03   2
   2  22   2 1970.45 1368.58   6
   2  22  -2 459.353 1427.50   6
  -2 -22  -4 4656.35 1398.48   5
  -2 -22   4 2756.21 1386.06   5
  -2 -22  -4 5015.50 1935.95   2
  -2 -22   4 3800.48 2036.48   2
   2  22   4 4968.79 1423.69   6
   2  22  -4 3978.98 1514.41   6
  -2 -22  -6-859.520 1340.57   5
  -2 -22   6-416.254 1329.05   5
  -2 -22  -6 1667.22 1925.22   2
  -2 -22   6-2243.01 2058.01   2
   2  22   6 466.748 1327.71   6
   2  22  -6-555.063 1461.14   6
  -2 -22  -8-941.113 1371.86   5
  -2 -22   8 88.1796 1317.32   5
  -2 -22  -8 875.596 1986.85   2
   2  22   8 1397.24 1330.49   6
  -2 -22   8 1387.65 2173.45   2
   2  22  -8 1007.60 1560.56   6
  -2 -22 -10 3500.64 1488.88   5
  -2 -22 -10 1008.14 1997.36   2
  -2 -22  10 4367.31 1393.27   5
   2  22  10 1114.83 1401.21   6
   2  22 -10 3443.19 1686.60   6
  -2 -22  10 5250.20 2272.29   2
  -2 -22 -12 6891.39 2269.03   2
   2  22 -12 22285.0 2090.90   6
  -2 -22  14 1043.59 1463.17   5
   2 -22 -14-94.4040 2523.49   1
   2 -22 -14-1851.12 1854.62   5
  -2 -22 -14-620.408 2123.47   2
   2  22  14 1043.36 1444.57   6
   2  22 -14-3496.64 1667.63   6
  -2 -22 -14 229.866 1644.99   5
  -2 -22  16 2967.69 1635.39   5
   2 -22 -16 2311.71 1917.15   5
   2 -22 -16 488.565 2570.21   1
  -2 -22 -16 109.961 2135.52   2
   2  22  16 3092.31 1512.68   6
  -2 -22 -16 1020.63 1616.92   5
  -2 -22  18-1335.94 1792.66   5
   2 -22 -18 259.012 1973.54   5
  -2 -22 -18-183.825 2221.52   2
   2  22  18-5634.80 3074.39   4
   2 -22 -18-4988.94 2752.58   1
   2  22  18-4187.97 1751.86   6
   2  22  18-5597.55 2260.52   3
  -2 -22 -18-128.552 1667.43   5
  -2 -24   0 416.555 1428.70   5
  -2 -24   0 875.768 2132.05   2
   2  24   0 35.7359 1536.67   6
  -2 -24  -2 3146.73 1472.53   5
  -2 -24  -2 1998.67 2209.20   2
  -2 -24   2 5603.82 2207.63   2
   2  24   2 8194.30 1662.04   6
   2  24  -2 4534.68 1659.89   6
  -2 -24   2 4842.05 1505.89   5
  -2 -24  -4-1239.36 1421.65   5
  -2 -24   4-1328.34 2258.74   2
  -2 -24   4 32.1605 1470.08   5
  -2 -24  -4-40.7486 2192.30   2
   2  24   4-3281.41 1556.35   6
   2  24  -4-1760.85 1637.40   6
   2  24   6 34.3206 1526.69   6
  -2 -24  -6-881.719 2175.43   2
   2  24  -6-154.517 1705.08   6
  -2 -24  -8 32.6274 1502.18   5
  -2 -24   8 3255.98 1481.72   5
  -2 -24  -8-2053.79 2301.18   2
   2  24   8-4648.20 1601.79   6
  -2 -24   8-4638.22 2399.44   2
   2  24  -8-3831.14 1765.48   6
   2  24 -10 18420.8 2120.19   6
   2  24  10 12931.0 1782.37   6
  -2 -24 -10 18898.3 1887.18   5
  -2 -24  10 18014.5 1791.25   5
  -2 -24  12-1157.00 1466.66   5
  -2 -24 -12 2994.74 2238.94   2
   2  24  12 516.606 1578.81   6
   2  24 -12-291.129 1806.87   6
  -2 -24 -12 554.563 1612.48   5
  -2 -24  14 4440.10 1640.05   5
   2 -24 -14 3792.05 1937.70   5
  -2 -24 -14 120.422 2332.85   2
   2  24  14 5162.05 1609.61   6
  -2 -24 -14 4389.19 1792.84   5
  -2 -26   0 5702.67 2397.69   2
   2  26   0 5666.48 1768.42   6
  -2 -26   0 6526.00 1677.32   5
  -2 -26   2 34.6645 1659.31   5
  -2 -26  -2 34.4252 1541.22   5
  -2 -26   2-45.7201 2315.88   2
   2  26   2 38.6779 1680.62   6
   2  26  -2-968.002 1759.50   6
  -2 -26  -4 411.723 1608.66   5
  -2 -26   4 138.477 1586.79   5
  -2 -26  -4 672.207 2774.08   2
  -2 -26   4 1199.04 2363.24   2
   2  26   4 456.685 1743.90   6
   2  26  -4 1076.35 1777.29   6
  -2 -26  -6-2133.95 1541.79   5
  -2 -26   6 1157.19 1560.02   5
  -2 -26  -6-1632.14 2322.53   2
   2  26   6-638.322 1627.95   6
  -2 -26   6 1493.15 2365.12   2
   2  26  -6-1191.00 1820.60   6
  -2 -26  -8 7023.30 1661.58   5
  -2 -26  -8 3275.57 2334.83   2
   2  26   8 1940.35 1666.04   6
   2  26  -8 5381.37 1873.89   6
  -2 -26   8 4547.48 2480.98   2
  -2 -26   8 5604.90 1603.53   5
  -2 -26 -10-2539.07 1764.72   5
  -2 -26  10-1130.68 1599.84   5
  -2 -26 -10-3512.96 2692.49   2
  -3  -1   7 5602.08 846.204   4
  -3   1   7 6119.42 925.625   4
   3   1  -7 6809.94 628.970   8
   3  -1  -9 4271.40 999.664   1
   3  -1  -9 3746.83 669.118   8
   3   1  -9 4193.33 684.708   8
  -3   1   9 3337.22 937.522   4
  -3  -1   9 4549.47 981.187   4
   3   1  -9 2761.74 969.502   1
   3   1 -11-514.833 680.943   8
   3  -1 -11-547.691 997.892   1
   3   1 -11 322.666 982.909   1
  -3  -1  11-891.722 1066.14   4
  -3   1  13 322.328 1254.49   4
  -3  -1  13 164.526 318.147   2
   3  -1 -13 1201.46 809.005   8
   3  -1 -15 29892.1 1720.83   8
   3   1 -15 31000.2 1740.11   8
  -3  -1  15 28270.4 2079.66   4
  -3   1  15 33482.5 2178.30   4
   3  -1 -15 26517.1 2014.85   1
   3   1 -15 30080.9 1979.04   1
   3  -1 -17 56119.9 2733.50   8
   3   1 -17 53661.2 2723.63   8
  -3  -1 -17 50419.5 2915.52   8
  -3  -1  17 54975.3 2730.60   7
  -3   1  17 47941.1 3102.79   4
  -3  -1  17 57036.7 3082.64   4
   3  -1 -17 53014.9 2968.56   1
   3   1 -17 52887.7 2950.59   1
   3  -1 -19 33058.7 2051.47   8
   3   1 -19 32186.8 2037.13   8
  -3  -1  19 32797.0 2518.02   4
  -3  -1 -19 38000.2 2301.91   8
  -3   1  19 30753.9 2554.12   4
  -3   1  19 32854.4 2082.91   7
  -3  -1  19 33469.7 2058.92   7
   3  -1 -19 33837.6 2379.06   1
   3   1 -19 31074.2 2339.84   1
   3   1 -21 10138.5 1826.01   1
   3   1 -21 8860.12 1420.87   8
  -3  -1 -21 8802.96 1642.13   8
   3  -1 -21 10020.1 1475.00   8
  -3   1  21 9173.51 1457.57   7
  -3  -1  21 10194.6 1470.84   7
  -3   1  21 7012.65 2019.00   4
  -3  -1  21 8688.42 2026.10   4
   3   1  21 13775.0 2241.62   7
   3  -1 -21 8894.71 1869.01   1
   3  -1 -23 2294.04 1480.00   8
   3   1 -23-1500.53 1450.76   8
  -3  -1  23 693.595 1515.89   7
  -3  -1 -23 414.960 1642.82   8
  -3  -1  23-1347.25 2268.17   4
  -3   1  23 169.631 1505.40   7
   3   1  23-2873.74 2373.93   7
  -3   1  23-1185.14 2245.68   4
   3   1 -23-3204.78 1988.88   1
   3  -1 -23-2208.98 2008.08   1
   3   1 -25 572.993 1535.48   8
   3  -1 -25 91.8664 1530.20   8
  -3  -1  25 1503.13 1611.22   7
  -3   1  25-247.326 1592.45   7
  -3   1  25-5784.95 2529.71   4
   3   1  25-3852.26 2323.96   7
  -3  -1 -25-36.5824 1739.77   8
   3   1 -25 711.956 1914.90   1
   3  -1 -25 284.283 1974.22   1
  -3  -1  25 49.1963 2401.76   4
   3  -1 -27 164.360 1688.01   8
   3   1 -27 877.026 1661.25   8
  -3   1  27-2642.84 2635.90   4
   3  -1 -27 475.486 2128.60   1
  -3  -1 -27 38.6026 1853.84   8
   3   1 -27-2222.03 2116.98   1
  -3  -1  27 3976.33 2675.22   4
   3   1  27 1414.33 2551.73   7
  -3   1  27-2606.21 1771.17   7
  -3  -1  27 2320.70 1811.08   7
   3  -1 -29-1647.69 1827.75   8
   3   1 -29 1425.42 1838.44   8
  -3  -1  29 36.8117 1964.51   7
  -3   1  29 1250.69 1961.69   7
  -3   1  29 816.481 2794.61   4
  -3  -1  29 58.4428 2863.48   4
   3   1  29 1311.83 2750.85   7
   3   1 -29-707.622 2151.33   1
   3  -1 -29 1363.66 2216.78   1
   3   3  -5 143293. 6147.58   3
   3   3  -7 21997.8 1203.26   8
  -3  -3   7 25978.3 1393.49   4
   3   3  -7 23504.2 1118.40   3
   3   3  -7 24220.6 1405.42   1
  -3   3   9 28092.8 1858.07   4
  -3  -3   9 29403.9 1735.16   4
   3   3  -9 30371.1 1404.88   3
   3  -3  -9 27945.5 1603.02   8
   3   3  -9 31674.4 1550.56   8
  -3  -3   9 31689.2 1435.42   2
   3   3  -9 32731.9 1725.69   1
   3   3 -11 607.903 746.965   8
   3   3 -11-152.402 1069.70   1
  -3  -3  11-1506.87 558.514   2
  -3  -3  13 5258.88 589.902   2
   3  -3 -13 5791.67 1264.85   1
  -3  -3 -13 5124.55 1045.07   8
  -3   3  13 6359.54 1377.63   4
   3   3  13 6283.79 1309.60   7
   3  -3 -13 5304.58 893.339   8
   3  -3 -15 20984.4 1409.62   8
   3   3 -15 23937.0 1412.72   8
  -3  -3 -15 22714.6 1538.81   8
  -3  -3  15 20106.1 1760.70   4
   3   3  15 24485.4 1671.02   7
  -3  -3  15 20413.2 1376.12   7
   3   3 -15 17875.5 972.862   6
  -3   3  15 20927.3 1913.41   4
   3  -3 -15 22182.3 1759.82   1
  -3  -3  15 18326.3 1053.95   2
   3   3 -15 21719.6 1662.37   1
  -3  -3 -17 12882.9 1293.23   1
   3  -3 -17 11892.9 1223.93   8
   3   3 -17 14123.4 1259.35   8
  -3  -3 -17 12909.7 1350.70   8
  -3  -3  17 11111.7 1215.55   7
   3   3  17 12512.8 1472.78   7
  -3   3  17 11726.1 1845.24   4
  -3  -3  17 11121.6 1749.26   4
   3  -3 -17 11063.8 1617.21   1
   3   3 -17 8634.10 617.081   6
  -3  -3  17 8946.05 817.668   2
   3   3 -17 11544.2 1555.58   1
  -3  -3 -19 23372.3 1781.89   1
   3  -3 -19 24873.5 1735.98   8
   3   3 -19 23862.6 1722.59   8
  -3  -3 -19 23913.3 1779.32   8
  -3   3  19 21707.9 2346.45   4
  -3  -3  19 24767.0 2252.84   4
  -3  -3  19 20263.4 1680.08   7
   3   3  19 21632.1 1887.11   7
   3  -3 -19 22526.3 2095.57   1
   3   3 -19 21644.3 2005.93   1
  -3  -3 -21 14568.6 1633.24   1
   3  -3 -21 18123.7 1640.83   8
   3   3 -21 16494.2 1617.46   8
  -3  -3 -21 14533.9 1630.98   8
  -3   3  21 16056.5 1666.73   7
  -3  -3  21 15039.0 1595.03   7
  -3   3  21 14093.2 2297.16   4
  -3  -3  21 13464.3 2231.83   4
   3   3  21 14473.7 1816.58   7
   3  -3 -21 14161.9 2023.82   1
   3   3 -21 16804.2 1924.43   1
  -3  -3 -23-870.979 1427.47   1
   3   3 -23 608.104 1516.89   8
  -3  -3 -23-1667.41 1564.18   8
   3   3 -23-460.222 1861.19   1
  -3   3  23 1846.47 2300.61   4
  -3  -3  23 1080.22 1523.08   7
  -3  -3  23 222.377 2231.05   4
   3   3  23-1099.46 1787.37   7
   3  -3 -23 1688.59 1959.09   1
   3  -3 -23 2688.53 1495.97   8
  -3   3  23 1576.34 1503.16   7
  -3  -3  25-461.541 1623.51   7
   3  -3 -25-968.257 1607.00   8
  -3  -3 -25-1674.68 1601.06   8
  -3   3  25 594.493 1565.42   7
  -3   3  25-3763.35 2547.45   4
  -3  -3  25 3685.02 2497.21   4
   3   3 -25 2734.69 1941.01   1
   3   3  25 1868.98 1840.86   7
  -3  -3 -25 1045.95 1539.67   1
   3   3 -25 451.823 1607.46   8
   3  -3 -25-383.845 2099.35   1
  -3  -3 -27-961.025 1642.09   1
   3  -3 -27-434.607 1705.53   8
   3   3 -27 391.008 1721.18   8
  -3  -3 -27 1213.47 1761.62   8
  -3   3  27 814.105 1780.70   7
  -3   3  27-2512.44 2707.02   4
  -3  -3  27-745.719 1837.71   7
  -3  -3  27 1997.06 2689.44   4
   3   3  27 3112.21 2033.93   7
   3   3 -27 161.416 2004.62   1
   3  -3 -27 1638.62 2139.48   1
   3  -3 -29-35.5502 1855.22   8
   3   3 -29 1225.69 1882.86   8
   3  -3 -29 93.5160 2288.60   1
  -3   3  29-2983.12 1977.32   7
  -3   3  29-290.248 2883.03   4
  -3  -3  29-1210.83 1985.16   7
   3   3  29 895.783 2187.76   7
  -3  -3  29-2767.60 2938.32   4
   3   3 -29-2116.66 2176.84   1
  -3  -3 -29 1374.92 1779.96   1
   3   5  -1 40.9356 346.486   3
  -3  -5  -1 200.373 317.783   5
  -3  -5   1-124.865 322.069   5
  -3  -5   1 698.702 403.136   2
   3   5   1 290.685 309.126   3
   3   5   3 14621.0 862.041   3
   3   5  -3 17045.4 876.587   3
  -3  -5  -3 16162.5 903.438   5
  -3  -5   3 16278.4 879.246   5
  -3  -5   3 17806.2 900.096   2
   3   5   5 1980.80 413.137   3
   3   5  -5 2074.70 453.622   3
  -3  -5  -5 1806.36 411.140   5
  -3  -5   5 1399.98 392.144   5
  -3  -5   5 1485.41 460.591   2
   3   5  -7 89905.0 3862.06   8
  -3  -5  -7 91366.2 3963.22   8
   3   5   7 85054.1 3884.34   3
   3   5  -7 88191.1 3848.03   3
  -3  -5   7 85647.1 3848.25   5
   3   5  -7 86993.5 3934.51   1
  -3  -5   7 91368.7 3958.36   4
  -3  -5   9 4510.87 638.864   2
   3   5  -9 4837.70 584.963   3
  -3  -5   9 4282.65 911.893   4
   3   5  -9 3624.79 631.925   8
   3   5  -9 4899.54 872.406   1
   3   5   9 4655.74 1048.06   7
  -3  -5  -9 4315.96 769.133   8
  -3  -5   9 3640.62 487.361   5
  -3  -5  11 1727.25 783.652   2
  -3   5  11 8056.49 1394.24   4
   3  -5 -11 4285.77 956.146   8
  -3  -5  11 4346.92 570.475   5
   3  -5 -13 479.025 879.891   8
   3  -5 -13-979.673 1283.17   1
  -3  -5 -13 266.546 885.259   1
  -3  -5 -13 178.373 883.235   8
  -3  -5  13-148.114 694.640   2
  -3  -5  13 42.0980 750.646   7
  -3   5  13 1283.83 1393.97   4
   3   5 -13-25.6237 524.359   6
   3   5 -13 510.755 536.820   3
   3   5  13 467.102 952.446   7
   3   5 -13 244.059 1032.91   1
  -3  -5  13 359.686 453.878   5
   3  -5 -15 5429.10 1060.74   8
   3   5 -15 5755.27 1006.51   8
  -3   5  15 6770.07 1665.96   4
  -3  -5  15 5892.74 863.637   2
  -3  -5 -15 4893.17 1037.42   1
   3   5  15 3772.66 1111.84   7
  -3  -5 -15 5211.62 1039.65   8
   3   5 -15 5090.81 651.214   3
   3   5 -15 4105.06 614.343   6
  -3  -5  15 4722.58 540.949   5
  -3  -5  15 4792.25 1428.76   4
   3  -5 -15 6047.74 1463.19   1
  -3  -5 -17 18409.2 1461.74   1
   3   5 -17 17988.5 1421.88   8
  -3  -5 -17 20804.5 1470.49   8
   3   5 -17 15915.5 950.457   3
  -3  -5  17 16333.2 1376.29   7
  -3   5  17 9331.90 2137.20   4
   3   5  17 14539.9 1503.63   7
   3  -5 -17 12561.0 1859.65   1
   3   5 -17 16064.8 1008.04   6
   3  -5 -17 12939.5 1459.06   8
  -3  -5  17 17470.2 903.946   5
   3  -5 -17 14386.6 965.802   5
  -3  -5  17 15949.4 1299.32   2
   3   5 -17 18116.7 1720.78   1
  -3  -5 -19 14268.0 1517.21   1
   3  -5 -19 16804.9 1544.94   8
  -3  -5 -19 15066.7 1528.16   8
  -3  -5  19 19190.1 1553.15   7
   3   5  19 16449.4 1648.81   7
  -3   5  19 15686.7 2309.24   4
   3   5 -19 18059.1 1550.01   8
   3  -5 -19 15419.7 1969.26   1
   3   5 -19 17160.6 1824.09   1
  -3  -5 -21 12396.5 1531.40   8
   3   5 -21 13839.1 1571.26   8
   3   5 -21 13528.3 1776.94   1
  -3   5  21 11846.5 1612.33   7
  -3  -5  21 11359.3 1544.38   7
   3   5  21 9729.58 1650.30   7
   3  -5 -21 11683.5 1527.41   8
   3  -5 -21 8783.97 2027.23   1
  -3   5  21 14279.3 2381.00   4
  -3  -5 -21 11379.8 1519.63   1
   3   5 -23-164.934 1528.17   8
  -3  -5 -23 1164.60 1409.81   8
  -3   5  23 1415.10 1475.10   7
  -3   5  23 1668.36 2389.94   4
   3   5  23 1258.94 1615.64   7
   3  -5 -23 2240.33 1495.46   8
  -3  -5 -23-831.429 1415.51   1
   3   5 -23 1291.99 1784.47   1
   3  -5 -23 4448.76 2024.39   1
  -3  -5  23 1196.35 1585.27   7
   3  -5 -25 312.446 1572.09   8
   3   5 -25 240.719 1613.81   8
  -3  -5 -25-1145.97 1574.49   8
  -3  -5 -25 536.944 1554.39   1
  -3   5  25 192.553 1632.75   7
  -3   5  25-52.2873 2493.34   4
  -3  -5  25-825.823 1632.01   7
   3   5  25-221.091 1735.09   7
   3   5 -25-543.887 1889.01   1
   3  -5 -25-3310.05 2208.53   1
   3  -5 -27 1438.71 2253.44   1
   3  -5 -27-302.531 1732.82   8
   3   5 -27-1111.69 1832.24   8
  -3  -5 -27 1087.84 1708.74   8
  -3   5  27-1614.80 2656.65   4
  -3   5  27-481.956 1740.75   7
  -3  -5  27-1930.55 1836.98   7
  -3  -5 -27-2538.64 1637.45   1
   3   5  27-2793.47 1894.81   7
   3   5 -27-38.3257 1953.96   1
   3  -5 -29-2964.17 2526.34   1
   3   5 -29 564.837 2011.19   8
  -3   5  29 110.253 2071.96   7
  -3  -5  29-541.561 2089.04   7
   3   5  29-1699.49 2296.04   7
  -3  -5 -29-2974.24 2042.10   1
   3   5 -29-1713.36 2354.89   1
   3   7   1 2213.32 534.247   3
   3   7  -1 1705.91 544.474   3
  -3  -7  -1 2765.46 477.531   5
  -3  -7   1 2425.44 461.401   5
  -3  -7  -1 2380.38 517.982   2
  -3  -7   1 1834.53 513.177   2
  -3  -7   3 464.528 508.517   2
   3   7   3 66.6284 500.220   3
   3   7  -3-200.387 570.978   3
  -3  -7  -3 365.903 434.736   5
  -3  -7  -3 58.0934 492.501   2
  -3  -7   3 435.158 439.247   5
  -3  -7   5 102840. 4488.89   4
   3   7   5 102358. 4501.66   3
  -3  -7   5 101388. 4500.99   5
  -3  -7  -5 105710. 4542.60   5
  -3  -7  -5 102443. 4530.65   2
   3   7  -5 100056. 4462.65   1
  -3  -7   5 102545. 4513.48   2
  -3  -7  -5 104319. 4504.87   8
   3   7  -5 104747. 4522.08   3
  -3  -7  -7 3873.96 673.161   8
  -3  -7   7 5009.18 777.044   4
   3   7   7 3950.31 793.461   7
   3   7  -7 5398.11 561.410   8
   3   7   7 4820.20 627.586   3
   3   7  -7 4429.21 702.143   1
   3   7  -7 4667.36 713.470   3
  -3  -7  -7 4651.63 619.468   5
  -3  -7  -7 4323.37 661.249   2
  -3  -7   7 4849.71 706.833   2
  -3  -7   7 4229.89 552.397   5
  -3  -7  -9 53573.5 2686.44   1
   3   7  -9 58046.2 2552.71   8
  -3  -7  -9 60314.0 2667.93   8
  -3  -7   9 59391.4 2709.76   4
  -3  -7   9 60522.9 2553.81   7
   3   7   9 38836.9 2637.15   7
   3   7   9 63205.7 2578.09   3
   3   7  -9 40741.7 2584.10   3
   3   7  -9 46876.7 2551.47   6
  -3  -7  -9 63800.9 2654.75   5
  -3  -7  -9 58323.0 2612.31   2
  -3  -7   9 54633.7 2521.23   5
  -3  -7   9 67761.7 2654.41   2
   3  -7 -11 12239.9 1139.32   8
   3   7 -11 11139.0 906.232   8
  -3  -7  11 13330.5 1180.43   4
  -3   7  11 9258.04 1521.95   4
  -3  -7  11 10697.7 871.021   7
   3   7 -11 10695.0 917.322   3
   3   7 -11 11653.3 845.283   6
   3   7  11 10999.7 846.832   3
  -3  -7 -11 10313.8 891.262   5
  -3  -7 -11 11146.4 941.214   2
  -3  -7  11 11636.9 992.092   2
   3   7 -11 10569.6 1063.50   1
   3   7  13 325.705 991.448   7
   3  -7 -13 1001.46 1362.31   1
   3  -7 -13-741.413 964.208   8
   3   7 -13 708.929 808.472   8
  -3  -7 -13-150.950 883.560   8
  -3  -7  13 200.857 887.610   2
  -3  -7  13 177.333 766.844   7
  -3  -7 -13 1221.44 899.248   1
  -3   7  13 1483.72 1463.10   4
   3   7 -13 711.743 629.772   6
   3   7 -13 446.301 987.073   1
   3   7 -13 1020.99 735.820   3
  -3  -7 -13 657.999 796.783   2
  -3  -7  13 175.608 563.829   5
   3  -7 -15 13856.9 1347.42   8
  -3  -7 -15 13008.0 1306.24   8
   3   7  15 13733.1 1376.17   7
  -3   7  15 13313.7 1879.60   4
   3   7 -15 14490.2 1056.12   3
   3   7 -15 15401.5 1005.57   6
   3  -7 -15 11416.7 1682.46   1
  -3  -7 -15 14864.3 1172.22   2
  -3  -7  15 15202.9 949.540   5
   3  -7 -15 13011.8 1079.26   5
  -3  -7  15 15896.8 1254.30   2
  -3  -7 -15 14665.8 1305.69   1
   3   7 -17 9134.93 1275.87   8
  -3  -7 -17 7798.85 1242.97   8
  -3   7  17 3927.07 2016.22   4
   3  -7 -17 4241.46 1697.42   1
   3   7  17 7730.76 1340.19   7
   3   7 -17 7614.76 1420.58   1
   3   7 -17 8031.72 905.128   3
  -3  -7  17 7408.71 1316.91   2
  -3  -7  17 8312.57 776.019   5
   3  -7 -17 6358.72 1281.29   8
   3  -7 -19 15432.9 1558.26   8
   3   7 -19 15039.8 1521.70   8
  -3  -7 -19 16130.3 1520.52   8
  -3  -7  19 14683.2 1522.11   7
  -3  -7 -19 12006.6 1499.48   1
  -3   7  19 12125.6 2213.39   4
   3   7  19 15522.6 1609.12   7
   3  -7 -19 14535.2 1998.99   1
   3   7 -19 17151.3 1716.87   1
   3   7 -21 1067.15 1488.94   8
  -3  -7 -21-2617.62 1474.43   1
  -3   7  21-4265.28 2366.43   4
  -3  -7  21-918.199 1556.34   7
   3  -7 -21-1040.18 1942.94   1
  -3  -7 -21-1071.43 1425.14   8
   3   7 -21-625.101 1658.49   1
   3  -7 -21-1470.01 1458.18   8
  -3  -7 -23 1271.27 1488.77   8
   3   7 -23 358.060 1613.12   8
  -3   7  23-510.542 2439.80   4
  -3  -7  23 2855.30 1582.56   7
  -3  -7 -23-130.985 1448.15   1
   3   7  23 334.225 1640.04   7
  -3   7  23 3727.42 1572.75   7
   3  -7 -23 2246.44 2054.92   1
   3  -7 -23 1278.86 1511.95   8
   3   7 -23 4430.54 1710.41   1
   3   7 -25-1234.50 1837.03   1
  -3  -7 -25 923.518 1680.04   8
   3  -7 -25 541.007 1629.23   8
  -3   7  25-2534.74 1767.31   7
   3   7  25-4719.81 1902.85   7
  -3   7  25-3347.43 2743.78   4
  -3  -7 -25-916.524 1616.90   1
   3  -7 -25-3155.31 2243.30   1
   3   7 -25-1967.95 1746.40   8
   3  -7 -27 3662.00 1804.10   8
  -3  -7 -27 7063.00 1773.39   8
  -3   7  27 4055.34 2833.69   4
  -3   7  27 4567.59 1830.67   7
  -3  -7  27 4298.13 1879.55   7
   3   7  27 3481.96 1973.33   7
   3   7 -27 1032.21 1870.66   1
   3   7 -27 3304.16 1930.97   8
  -3  -7 -27 4237.57 1695.88   1
   3  -7 -27 718.774 2408.59   1
  -3  -9  -1 2852.32 644.488   2
  -3  -9   1 4301.33 677.236   2
   3   9  -1 2790.59 698.247   3
  -3  -9   1 2704.65 566.865   5
  -3  -9  -3 5771.78 725.852   2
  -3  -9  -3 6688.55 544.185   8
   3   9  -3 7478.90 819.170   3
  -3  -9   3 5941.37 662.244   5
  -3  -9   3 7056.66 785.149   2
  -3  -9  -5 5849.63 609.092   8
   3   9   5 5401.09 696.426   7
  -3  -9  -5 5627.40 611.005   1
   3   9  -5 4462.86 691.081   6
  -3  -9   5 5881.16 682.420   5
  -3  -9  -5 6543.13 740.918   2
  -3  -9   5 4626.49 808.796   2
   3   9  -9 38297.6 1762.60   8
  -3  -9  -9 36028.9 1873.99   8
  -3  -9   9 37630.8 1771.02   7
   3   9   9 36573.6 1920.30   7
   3   9  -9 35679.7 1853.27   6
  -3  -9   9 37209.6 1830.65   5
  -3  -9   9 38057.3 1950.72   2
   3   9  -9 36956.5 1832.78   1
  -3  -9  -9 34315.0 1890.86   1
   3   9 -11 4819.55 767.951   8
  -3   9  11 2916.33 1768.24   4
  -3  -9  11 5725.99 1026.65   2
  -3  -9  11 4907.02 781.471   7
   3   9 -11 5350.09 784.893   6
   3   9 -11 4131.51 884.576   1
  -3  -9  11 4529.94 719.982   5
   3  -9 -13 1544.23 1452.68   1
   3  -9 -13-97.3554 1074.82   8
   3   9 -13 179.459 848.452   8
  -3  -9 -13 282.960 975.631   8
  -3  -9  13 712.975 850.726   7
  -3  -9  13 475.258 1063.32   2
   3   9  13 766.026 1096.98   7
  -3   9  13 1377.57 1609.27   4
   3   9 -13 953.190 749.994   6
  -3  -9 -13-169.634 969.715   1
   3   9 -13 201.329 938.886   1
  -3  -9  13 858.068 718.614   5
   3  -9 -15-769.265 1227.18   8
   3  -9 -15 972.519 1581.33   1
  -3   9  15-730.633 1793.04   4
   3   9  15 2127.03 1217.25   7
  -3  -9  15 2566.59 1239.64   2
   3   9  15 2317.05 858.881   3
   3   9 -15 2555.49 844.504   6
  -3  -9 -15 2242.72 1097.70   1
  -3  -9 -15 1833.65 1104.96   8
  -3  -9 -15 3197.40 934.003   5
   3  -9 -15 2387.68 971.069   5
  -3  -9  15 3289.63 807.680   5
   3  -9 -17 17357.4 1563.30   8
   3   9 -17 16343.6 1489.59   8
  -3  -9 -17 16587.8 1508.10   8
   3   9  17 17554.7 1334.87   3
  -3   9  17 19567.5 2274.27   4
  -3  -9  17 13248.0 1457.95   7
   3  -9 -17 16584.4 2072.46   1
   3   9  17 18177.2 1675.73   7
   3   9 -17 18200.9 1305.36   6
  -3  -9  17 16646.0 1186.74   5
   3  -9 -17 18842.3 1329.28   5
  -3  -9  17 16562.6 1688.97   2
   3   9 -17 14872.9 1524.54   1
  -3  -9 -17 15859.3 1536.70   1
   3   9 -19 250.166 1377.99   1
  -3  -9 -19 4051.59 1336.16   8
  -3   9  19 1302.33 2111.97   4
   3  -9 -19 1491.20 1869.81   1
  -3  -9  19 2486.69 1308.45   7
   3   9  19 1343.74 1482.32   7
   3  -9 -19 2528.21 1338.30   8
   3   9 -19 3178.79 1310.80   8
  -3  -9 -19 1647.17 1339.23   1
  -3  -9 -19 2419.74 1145.49   2
   3  -9 -21-1870.81 1480.62   8
   3   9 -21-582.266 1598.64   1
   3   9 -21-1568.04 1576.97   8
  -3  -9 -21-3688.84 1509.82   8
  -3   9  21-698.332 2515.08   4
  -3  -9  21 49.9577 1490.15   7
   3  -9 -21 910.203 2090.58   1
  -3  -9 -21-2219.22 1510.71   1
  -3  -9 -21-2167.28 1312.41   2
   3   9 -23 443.723 1612.45   8
  -3  -9 -23 30.4362 1547.53   8
  -3   9  23-952.658 2439.20   4
  -3  -9  23 2725.04 1583.77   7
   3   9  23-101.291 1691.20   7
   3   9 -23 640.432 1624.87   1
   3  -9 -23 2270.52 1578.01   8
   3  -9 -23 43.6081 2135.49   1
  -3  -9 -23 266.143 1483.20   1
   3  -9 -25-1406.51 1674.00   8
   3   9 -25-703.808 1833.24   8
  -3  -9 -25-1349.23 1681.78   1
  -3   9  25-3918.52 2809.62   4
  -3  -9  25-2361.20 1755.77   7
   3   9  25 2356.14 1959.40   7
   3   9 -25-2543.41 1845.97   1
   3  -9 -25-3421.40 2382.07   1
  -3   9  25-4153.91 1842.02   7
  -3  -9 -25 3758.90 1789.53   8
   3   9  27 4337.01 1962.47   7
   3  -9 -27 3720.48 1818.05   8
  -3  -9 -27 5205.87 1748.26   1
   3   9 -27 2044.00 1970.93   8
  -3   9  27 58.7841 2908.97   4
  -3   9  27 5199.47 1887.12   7
  -3  -9  27 3725.27 1872.71   7
   3   9 -27 643.153 1828.26   1
   3  -9 -27 5885.18 2449.12   1
  -3  -9 -27 6111.96 1901.33   8
  -3 -11  -3 7149.51 553.331   8
  -3 -11  -3 3698.89 618.643   1
   3  11   3-1769.72 860.262   7
   3  11   3 4077.97 1117.60   3
  -3 -11  -5 114201. 5068.44   8
   3  11   5 112977. 5100.11   7
   3  11   5 122329. 5209.35   3
  -3 -11  -5 119660. 5187.76   5
  -3 -11  -5 118200. 5103.80   1
   3  11  -7 48106.6 2164.71   8
  -3 -11  -7 49664.0 2295.77   8
  -3 -11   7 48236.2 2231.23   7
   3  11   7 52478.6 2353.47   7
   3  11   7 52201.3 2439.63   3
  -3 -11  -7 55495.7 2388.02   5
  -3 -11  -7 49202.7 2415.97   2
  -3 -11  -7 50601.5 2345.32   1
   3  11  -9 5113.59 654.409   1
  -3 -11  -9 4759.98 981.023   2
   3  11  -9 5950.41 682.862   8
  -3 -11  -9 6495.47 871.604   8
  -3 -11  -9 6251.09 925.723   1
   3  11   9 5854.15 963.309   7
  -3 -11   9 6031.95 731.038   7
   3  11   9 6717.19 992.226   3
  -3 -11  -9 6448.57 833.322   5
  -3 -11 -11 2336.25 989.572   2
   3  11 -11 2419.51 766.355   8
  -3 -11  11 2248.13 771.041   7
   3  11  11 2504.59 983.109   3
   3  11 -11 1443.17 736.728   1
  -3 -11 -11 1490.14 816.336   5
  -3 -11 -13 325.751 1053.68   2
   3 -11 -13 34.4803 1544.00   1
  -3  11  13 2293.55 1972.53   4
   3  11 -13-573.056 901.333   8
  -3 -11 -13 852.693 1065.82   8
  -3 -11 -13-87.6461 1106.26   1
   3  11  13 688.885 1163.76   7
  -3 -11  13 446.757 897.793   7
   3  11  13 301.008 1004.34   3
   3  11 -13-643.978 889.551   1
  -3 -11 -13 1301.84 844.718   5
   3 -11 -15 14689.5 1523.79   8
   3 -11 -15 12747.2 1871.83   1
  -3  11  15 12105.1 2157.58   4
   3  11  15 12963.2 1490.33   7
   3  11  15 12433.4 1246.25   3
  -3 -11 -15 10812.4 1406.09   1
  -3 -11 -15 12611.7 1206.49   5
  -3 -11 -15 12172.8 1408.06   8
  -3 -11 -15 12092.0 1325.47   2
  -3 -11 -17 2926.54 1212.62   2
   3 -11 -17 4708.64 1359.33   8
   3  11 -17 5788.00 1315.78   8
  -3 -11 -17 3333.99 1345.65   8
   3 -11 -17 4281.88 1816.13   1
  -3  11  17 2944.61 2108.85   4
  -3 -11 -17 3869.82 1316.85   1
   3  11  17 3523.75 1425.68   7
  -3 -11  17 3815.12 1223.32   7
   3  11  17 3801.50 1052.57   3
   3  11 -17 3599.55 1192.33   1
  -3 -11 -17 3743.99 1110.95   5
  -3 -11 -19 2454.78 1395.20   2
   3 -11 -19 3169.34 1532.49   8
  -3 -11 -19 6769.59 1582.86   8
  -3  11  19 3940.69 2403.69   4
  -3 -11  19 4175.80 1421.76   7
   3 -11 -19 2196.94 2012.11   1
   3  11  19 1499.53 1743.04   7
   3  11  19 2096.47 1304.91   3
   3  11 -19 6406.13 1450.82   8
  -3 -11 -19 5628.22 1222.25   5
   3  11 -19 379.119 1377.97   1
  -3 -11 -19 2653.37 1539.82   1
  -3 -11 -21 1990.30 1374.56   2
   3 -11 -21-332.543 1486.20   8
   3  11  21 1346.68 1681.34   7
   3  11 -21 627.834 1509.51   8
  -3 -11 -21 1522.03 1569.82   8
  -3  11  21 1804.67 2473.49   4
  -3 -11  21 333.605 1426.82   7
   3 -11 -21 3592.32 2134.16   1
   3  11  21 2908.30 1206.92   3
  -3 -11 -21 252.697 1501.43   1
   3  11 -21 712.792 1434.67   1
   3  11 -23-2077.41 1614.46   1
   3  11 -23-617.423 1701.21   8
   3 -11 -23-637.175 1608.31   8
  -3 -11 -23-1232.68 1691.78   8
  -3  11  23-1372.25 2708.78   4
  -3 -11  23 452.233 1604.15   7
   3  11  23-137.057 1830.05   7
   3 -11 -23-898.170 2230.98   1
  -3 -11 -23-68.0285 1592.29   1
  -3 -11 -25 1074.11 1783.72   8
   3 -11 -25-101.360 1676.39   8
   3  11 -25 353.626 1665.49   1
   3  11 -25-1428.09 1832.53   8
  -3  11  25 57.8959 2776.17   4
  -3  11  25 1962.96 1822.14   7
   3  11  25-1980.39 1897.79   7
  -3 -11  25 3673.92 1690.85   7
   3 -11 -25 189.750 2299.17   1
  -3 -11 -25 614.945 1667.14   1
  -3 -11 -27-4182.10 2027.60   8
  -3  11  27-2392.26 2004.42   7
   3  11 -27-1745.69 1961.89   1
   3  11  27-3057.66 2212.95   7
   3 -11 -27-5905.41 2584.12   1
   3  13   1 25593.3 1504.77   6
   3  13  -1 23967.5 1474.73   6
  -3 -13  -1 26040.2 1498.99   5
  -3 -13   1 25757.7 1498.06   5
  -3 -13  -1 23078.5 1596.53   2
  -3 -13   1 23173.0 1611.93   2
  -3 -13  -3 71787.4 3136.96   8
   3  13   3 66928.2 3275.04   4
   3  13   3 72853.2 3164.34   7
   3  13   3 70711.7 3348.13   6
   3  13  -3 70616.0 3339.36   6
  -3 -13  -3 72794.1 3337.96   5
  -3 -13   3 76160.4 3346.88   5
  -3 -13  -3 68323.1 3382.46   2
  -3 -13   3 68217.7 3397.16   2
  -3 -13  -3 70442.8 3156.31   1
  -3 -13  -5 15900.8 1006.91   8
   3  13   5 17051.0 1086.64   7
   3  13   5 19107.6 1344.89   3
   3  13   5 15909.2 1221.27   6
   3  13  -5 15524.8 1214.46   6
  -3 -13  -5 17127.4 1225.26   5
  -3 -13   5 16582.7 1209.54   5
  -3 -13  -5 15318.8 1351.34   2
  -3 -13   5 15019.0 1384.23   2
  -3 -13  -5 17496.3 1111.97   1
   3  13  -7 19502.8 1049.66   8
  -3 -13  -7 23162.0 1275.15   8
   3  13   7 22254.9 1366.95   7
   3  13   7 21471.2 1429.53   6
   3  13  -7 21752.8 1431.84   6
  -3 -13  -7 25609.4 1427.43   5
  -3 -13   7 24677.9 1454.78   5
  -3 -13  -7 22723.7 1556.26   2
  -3 -13   7 22155.3 1625.89   2
   3  13   7 23633.3 1549.84   3
  -3 -13  -7 22147.8 1367.36   1
   3  13  -9 11573.5 811.867   8
  -3 -13  -9 9947.88 1011.15   8
  -3 -13  -9 9324.18 1302.60   2
   3  13   9 9807.80 1130.58   7
  -3 -13   9 10814.6 1410.73   2
   3  13   9 10078.7 1095.92   6
   3  13  -9 9470.70 1080.41   6
   3  13   9 12737.2 1275.03   3
  -3 -13  -9 9736.71 1032.45   5
  -3 -13   9 10934.2 1116.76   5
  -3 -13  -9 9997.98 1099.56   1
  -3 -13  11 2227.39 1000.18   5
  -3 -13  11 209.021 1384.22   2
   3  13  11 1125.24 961.853   6
   3  13 -11-95.0552 797.454   8
   3  13 -11-158.261 992.114   6
   3  13  11-486.165 1143.44   3
  -3 -13 -11 42.7892 1224.09   2
  -3 -13 -11 597.879 901.347   5
  -3 -13 -13-1085.55 1164.92   1
  -3 -13  13-182.371 1024.68   5
   3 -13 -13 3085.04 1712.22   1
  -3 -13 -13 262.037 1264.84   2
   3  13 -13 689.259 937.248   8
   3  13  13-192.604 1252.08   7
  -3 -13  13 524.317 1408.31   7
  -3 -13  13-468.311 1493.44   2
   3  13  13 474.438 963.986   6
   3  13 -13 1005.07 1003.99   6
   3  13  13 1358.90 1226.86   3
  -3 -13 -13 1240.77 1143.37   8
  -3 -13 -13 1175.75 942.038   5
  -3 -13  15 2917.32 1159.29   5
  -3 -13 -15 3242.93 1288.27   8
  -3 -13 -15 2138.92 1283.89   1
   3 -13 -15 4578.57 1786.34   1
   3 -13 -15 3203.50 1241.02   5
  -3  13  15 4792.49 2302.12   4
   3  13  15 4303.35 1380.77   7
  -3 -13  15 4226.26 1285.26   7
   3  13  15 2954.65 1075.73   6
  -3 -13 -15 1312.44 1380.19   2
  -3 -13  15 4897.13 1725.56   2
   3  13  15 3820.77 1252.05   3
   3  13 -15 1742.06 1127.92   6
  -3 -13 -15 3692.71 1039.94   5
  -3 -13  17 11764.2 1310.10   5
  -3 -13 -17 8468.15 1513.68   1
   3 -13 -17 8733.53 1589.03   8
  -3 -13 -17 2982.27 1516.93   2
   3 -13 -17 9169.47 1427.68   5
   3 -13 -17 7109.52 1995.86   1
  -3 -13 -17 9457.96 1543.13   8
   3  13 -17 7475.12 1416.29   8
  -3  13  17 9676.43 2414.22   4
   3  13  17 7951.82 1637.25   7
  -3 -13  17 5212.71 1441.00   7
   3  13  17 7124.20 1232.63   6
   3  13  17 5751.82 1358.17   3
  -3 -13  17 3454.40 1875.01   2
   3  13 -17 8308.20 1373.65   6
  -3 -13 -17 9376.15 1236.92   5
  -3 -13  19 3192.66 1269.52   5
  -3  13  19 3746.67 2457.51   4
   3 -13 -19 3251.79 1571.71   8
  -3 -13 -19 799.427 1493.96   2
  -3 -13 -19 2371.84 1530.50   1
  -3 -13 -19 2618.03 1521.20   8
   3  13 -19 1870.20 1446.40   8
   3  13  19 2676.38 1688.48   7
  -3 -13  19 2738.70 1450.61   7
   3  13  19 3683.87 1194.02   6
   3  13  19 3297.01 1297.32   3
   3  13 -19 1894.75 1326.74   1
  -3 -13 -19 2429.64 1242.71   5
   3 -13 -19-922.183 2028.16   1
   3 -13 -21 11328.5 1760.92   8
  -3 -13 -21 4637.47 1614.05   2
  -3 -13 -21 10240.0 1786.12   8
   3  13 -21 6732.19 1697.28   8
  -3  13  21 7781.96 2688.95   4
  -3 -13 -21 9345.68 1718.70   1
   3 -13 -21 9732.22 2251.27   1
   3  13  21 8160.81 1870.39   7
  -3 -13  21 10590.2 1665.68   7
   3  13 -21 5286.38 1517.42   1
   3  13  21 10838.0 1364.74   3
   3  13  21 7569.81 1314.33   6
  -3 -13 -21 9378.47 1460.21   5
   3 -13 -23-1410.09 1781.67   8
   3  13 -23-4282.06 1785.33   8
  -3 -13 -23-2910.09 1747.73   1
   3  13  23-2281.44 1926.77   7
  -3 -13  23-1968.93 1739.10   7
  -3  13  23-3772.73 2793.01   4
   3 -13 -23-2778.59 2288.57   1
   3  13 -23 574.976 1666.48   1
  -3 -13 -23 64.3400 1784.30   8
   3 -13 -25-1985.15 2307.89   1
   3 -13 -25 384.271 1795.74   8
  -3 -13 -25-1720.87 1861.52   8
   3  13 -25-1729.42 1836.41   8
  -3  13  25 1972.09 2904.49   4
   3  13  25-996.747 1939.44   7
  -3 -13 -25 740.252 1746.88   1
   3  13 -25-232.711 1674.80   1
  -3 -15  -1 8540.44 1252.89   2
  -3 -15   1 6813.87 1287.99   2
   3  15   1 5818.32 544.043   7
   3  15   1 8898.74 1053.22   6
   3  15  -1 7437.71 1056.16   6
  -3 -15   1 10305.7 1086.65   5
  -3 -15  -1 6077.95 545.519   1
  -3 -15  -1 7938.71 1037.23   5
  -3 -15  -3 15130.3 963.966   8
   3  15   3 16807.2 1042.22   7
   3  15   3 16687.8 1333.67   6
   3  15  -3 16145.3 1326.98   6
  -3 -15  -3 17910.1 1331.51   5
  -3 -15   3 18827.7 1316.62   5
  -3 -15  -3 16101.6 1484.87   2
  -3 -15   3 17165.7 1533.55   2
  -3 -15  -3 17752.3 1068.05   1
   3  15   3 15649.9 1233.24   4
  -3 -15   5 960.485 925.959   5
  -3 -15  -5 1763.90 750.880   8
  -3 -15  -5 48.1817 1214.48   2
   3  15   5 524.520 1266.99   4
  -3 -15   5 2812.46 1273.60   2
   3  15   5 1020.20 805.195   7
  -3 -15  -5 1702.87 839.208   1
   3  15   5 1322.30 958.227   6
   3  15  -5 1804.09 1001.76   6
  -3 -15  -5 1556.86 922.350   5
  -3 -15  -7 13962.1 1093.75   8
   3  15  -7 12138.2 719.943   8
  -3 -15  -7 13191.4 1499.57   2
   3  15   7 15437.6 1188.34   7
   3  15   7 12733.3 1587.06   4
  -3 -15   7 14154.8 1587.63   2
   3  15   7 13155.4 1270.58   6
   3  15  -7 13239.9 1262.40   6
  -3 -15  -7 16428.9 1271.72   5
  -3 -15   7 16309.0 1282.39   5
  -3 -15  -7 14580.9 1216.72   1
  -3 -15   9 11229.4 1246.60   5
   3  15  -9 10211.9 803.972   8
   3  15   9 8437.79 1205.98   7
  -3 -15   9 11982.2 1569.42   2
   3  15   9 8656.80 1179.37   6
  -3 -15  -9 8469.61 1181.58   1
   3  15   9 9509.50 1459.73   3
  -3 -15  -9 11095.5 1186.16   5
  -3 -15  11 1889.39 1106.53   5
  -3 -15 -11 285.012 1024.89   8
  -3 -15 -11 515.833 1406.46   2
   3  15 -11 562.750 838.030   8
  -3 -15  11-81.1141 1592.61   2
   3  15  11 1860.66 1031.84   6
   3  15 -11 1310.20 1061.59   6
   3  15  11 1462.61 1321.16   3
  -3 -15 -11 1842.86 1053.66   5
  -3 -15  13 2706.94 1193.50   5
   3 -15 -13-614.869 1820.63   1
  -3 -15 -13 49.9426 1515.14   2
  -3 -15 -13 1467.74 1162.93   8
   3  15  13 1826.68 1355.52   7
   3  15 -13 1423.27 973.613   8
  -3 -15  13 1068.51 1740.05   2
   3  15  13 2319.04 1126.00   6
   3  15 -13 405.583 1130.64   6
   3  15  13 491.249 1386.81   3
  -3 -15 -13 215.211 1270.04   1
  -3 -15 -13 2314.04 1048.89   5
  -3 -15  15 1291.84 1230.94   5
   3 -15 -15-39.0908 1915.30   1
  -3 -15 -15 615.621 1346.67   8
   3  15  15-1926.06 1651.42   7
   3  15  15 318.355 1216.98   6
  -3 -15  15-2120.26 1948.11   2
   3  15  15-1279.96 1555.80   3
  -3 -15 -15-25.3146 1621.81   2
   3  15 -15 967.768 1278.29   6
  -3  15  15-674.901 2964.19   4
  -3 -15 -15 864.790 1418.52   1
  -3 -15 -15 771.606 1140.24   5
  -3 -15  17 7763.59 1400.39   5
   3 -15 -17 8605.00 2073.15   1
  -3 -15 -17 3297.30 1669.96   2
  -3 -15 -17 7821.56 1519.59   8
  -3  15  17 5659.80 2730.41   4
   3  15  17 6688.88 1729.66   7
   3  15  17 6085.92 1345.80   6
   3  15  17 8115.99 1545.16   3
   3 -15 -17 6375.88 1621.15   5
  -3 -15  17 8457.88 2074.12   2
   3  15 -17 5033.21 1470.55   6
  -3 -15 -17 7289.44 1266.42   5
  -3 -15 -17 7823.24 1612.80   1
   3 -15 -19 18458.5 1995.65   8
  -3 -15 -19 10234.4 1904.99   2
  -3 -15 -19 14843.2 1837.40   8
  -3  15  19 16126.3 2903.21   4
   3 -15 -19 15461.0 2343.57   1
   3  15  19 18373.8 1969.75   7
   3  15  19 21390.6 1756.29   3
   3  15  19 13740.9 1544.03   6
  -3 -15 -19 16645.7 1563.52   5
  -3 -15  19 17378.7 1686.07   5
  -3 -15 -19 15298.8 1854.59   1
   3 -15 -23 841.861 1836.30   8
  -3 -15 -23 745.502 1750.73   1
  -3 -15 -23 2596.60 1800.41   8
  -3  15  23 5157.40 2874.52   4
   3  15  23 597.340 1915.15   7
   3 -15 -23 2612.67 2310.31   1
  -3 -17   3 1134.32 1041.72   5
  -3 -17  -3 508.097 784.871   1
  -3 -17  -3 3325.77 1382.81   2
  -3 -17   3 624.262 1406.29   2
   3  17   3-2166.61 804.729   7
   3  17   3 2121.44 1104.43   6
   3  17  -3-2776.77 1175.72   6
  -3 -17  -3 297.535 1069.93   5
  -3 -17  -5 20005.3 1278.08   8
   3  17   5 16396.9 1649.06   4
   3  17   5 20499.9 1320.75   7
   3  17   5 22321.4 1584.53   6
   3  17  -5 16246.3 1515.82   6
  -3 -17  -5 22291.7 1552.12   5
  -3 -17   5 20605.5 1531.24   5
  -3 -17  -5 18541.0 1798.06   2
  -3 -17   5 18937.6 1837.15   2
  -3 -17  -5 21159.7 1381.91   1
  -3 -17   7 6956.49 1186.98   5
  -3 -17  -7 7906.78 1549.74   2
   3  17   7 6229.04 1665.64   4
  -3 -17  -7 5924.65 1107.13   1
   3  17   7 5996.95 1111.33   7
  -3 -17   7 4728.42 1588.47   2
   3  17   7 5686.69 1197.33   6
   3  17  -7 3989.31 1199.56   6
  -3 -17  -7 8617.30 1046.62   8
  -3 -17  -7 5472.81 1167.84   5
  -3 -17   9 6653.80 1251.38   5
  -3 -17  -9 4008.52 1572.90   2
   3  17  -9 5591.44 1209.78   6
  -3 -17   9 5081.41 1669.34   2
   3  17   9 5307.63 1178.64   6
  -3 -17  -9 4886.84 1184.58   5
  -3 -17  11 2279.90 1253.93   5
  -3 -17 -11 339.503 1583.14   2
   3  17  11 618.427 1347.39   7
  -3 -17 -11-618.055 1290.58   1
  -3 -17  11 1616.94 1792.58   2
   3  17  11 1476.75 1168.19   6
   3  17 -11 712.171 1198.57   6
   3  17  11 1983.65 1523.23   3
  -3 -17 -11 2891.98 1151.56   8
  -3 -17 -11 633.534 1149.64   5
   3  17  11 1777.85 1828.58   4
  -3 -17 -13 4130.51 2140.41   2
   3  17 -13-1761.84 1463.77   6
  -3 -17  15 2482.67 1400.90   5
   3 -17 -15 2177.51 2051.79   1
   3  17  15-2975.75 2001.52   7
   3  17  15-1072.26 2528.09   4
   3  17  15-1754.86 1486.78   6
  -3 -17  15 1867.92 2056.84   2
   3  17  15 176.133 1993.37   3
   3  17 -15 146.641 1411.31   6
  -3 -17 -15 190.505 1567.09   1
  -3 -17 -15 1527.61 1243.81   5
  -3 -17  17 12029.0 1621.64   5
   3 -17 -17 14426.7 2338.02   1
  -3  17  17 11198.8 3512.22   4
  -3 -17 -17 7497.92 2008.48   2
   3  17  17 13411.8 1859.63   7
   3  17  17 13687.5 2586.43   4
   3  17  17 12080.8 1556.70   6
   3 -17 -17 16073.0 1878.90   5
   3  17  17 12018.6 1872.25   3
   3  17 -17 12698.4 1780.04   6
  -3 -17  17 14759.5 2290.01   2
  -3 -17 -17 13955.4 1527.18   5
  -3 -17 -17 12526.1 1814.72   1
  -3 -17 -17 12058.4 1684.35   8
   3 -17 -21 6125.38 2038.80   8
  -3  17  21 5974.50 3011.30   4
   3 -17 -21 6157.08 2334.62   1
   3  17  21 6017.94 1907.25   7
  -3 -17 -21 4833.46 1743.72   8
   3  17  21 6067.13 1489.59   6
   3  17  21 7113.06 1673.05   3
  -3 -17 -21 7044.86 1427.93   5
  -3 -17 -21 5118.63 1811.66   1
  -3 -17 -23-2935.74 1890.37   1
  -3 -17 -23-2331.18 1829.77   8
   3  17  23-3208.56 2034.38   7
   3 -17 -23-4873.75 2528.09   1
  -3 -19  -1 1011.81 1131.90   5
  -3 -19   1 2775.63 1138.80   5
  -3 -19  -1 632.100 1500.65   2
  -3 -19   1 3344.53 1576.76   2
   3  19   1 1300.09 1146.71   6
   3  19  -1 27.6779 1105.66   6
  -3 -19   3 2925.64 1185.90   5
  -3 -19  -3 3268.67 1596.69   2
  -3 -19   3 3422.35 1604.09   2
   3  19   3 1568.29 1181.57   6
   3  19  -3 6463.91 1276.35   6
  -3 -19  -3 4430.96 1180.21   5
  -3 -19   5 5160.27 1233.69   5
  -3 -19  -5 6604.65 1672.02   2
  -3 -19   5 3877.40 1719.93   2
   3  19   5 6500.54 1301.82   6
   3  19  -5 3294.56 1254.88   6
  -3 -19  -5 5133.51 1291.64   5
  -3 -19   7 11412.4 1401.25   5
  -3 -19  -7 9759.75 1762.16   2
  -3 -19   7 12908.6 1932.98   2
   3  19   7 11993.0 1435.30   6
   3  19  -7 10687.8 1437.54   6
  -3 -19  -7 10126.1 1425.86   5
  -3 -19   9 1966.68 1304.30   5
  -3 -19  -9 2131.31 1793.45   2
   3  19   9 2112.61 1367.06   6
   3  19  -9-1594.06 1446.71   6
  -3 -19  -9 3801.44 1344.26   5
  -3 -19 -11-2451.78 1279.02   8
  -3 -19  11 1287.65 1313.57   5
  -3 -19 -11 125.361 1801.27   2
   3  19  11-2160.62 2159.12   4
   3  19  11-1387.04 1422.18   7
  -3 -19 -11-1187.03 1390.82   1
  -3 -19  11 424.204 2035.48   2
   3  19  11 1840.05 1318.32   6
   3  19 -11-804.921 1341.02   6
   3  19  11 1134.76 1735.49   3
  -3 -19 -11 424.131 1282.70   5
  -3 -19  13 1825.08 1364.66   5
  -3 -19 -13 693.056 1477.05   1
  -3 -19 -13 1217.12 1344.75   8
   3  19  13 1115.23 2186.12   4
  -3 -19 -13 666.164 1942.23   2
   3  19  13-1263.61 1595.74   7
   3  19  13 1944.80 1370.31   6
  -3 -19  13 1229.09 2133.99   2
   3  19 -13 1562.20 1459.39   6
   3  19  13-1467.64 1719.68   3
  -3 -19 -13 843.025 1350.56   5
  -3 -19  15 9072.11 1607.68   5
  -3 -19 -15 10068.6 1559.32   8
  -3 -19 -15 6814.30 1999.45   2
   3  19  15 9011.64 1803.05   7
   3  19  15 9139.00 1518.45   6
  -3 -19 -15 9530.14 1675.50   1
  -3 -19  15 7437.09 2307.80   2
   3  19  15 8438.20 2439.01   4
   3  19 -15 7329.91 1685.00   6
  -3 -19 -15 8146.38 1469.44   5
  -3 -19  17 8918.29 1673.58   5
   3  19  17 5242.55 2742.06   4
   3  19  17 4521.84 1935.17   7
   3  19  17 7216.58 1637.93   6
   3  19  17 3533.97 1980.08   3
  -3 -19  19 1368.20 1609.49   5
  -3 -19 -19-692.735 1590.36   8
  -3  19  19-1010.23 3912.79   4
   3 -19 -19-1595.50 2352.50   1
  -3 -19 -19 417.610 1985.04   2
   3  19  19-477.566 2634.23   4
   3  19  19-156.746 1848.99   7
   3  19  19-970.718 1475.57   6
   3  19  19 781.301 1824.61   3
  -3 -19 -19 692.820 1766.54   1
  -3 -19 -19 722.675 1393.98   5
  -3 -19 -21 8996.21 1882.30   8
   3 -19 -21 6685.26 2575.90   1
   3  19  21 6583.77 2908.55   4
   3  19  21 2538.78 2028.31   7
   3  19  21 7357.83 1662.59   6
   3  19  21 6362.31 1808.41   3
  -3  19  21 3264.20 3485.97   4
  -3 -19 -21 4930.28 1884.67   1
  -3 -21  -3 58.2035 1323.86   5
  -3 -21   3 1995.67 1291.20   5
  -3 -21  -3-435.112 1834.26   2
  -3 -21   3-1865.80 1890.34   2
   3  21   3 120.974 1421.22   6
   3  21  -3-3458.38 1484.37   6
  -3 -21   5 11969.4 1483.22   5
  -3 -21  -5 10572.0 1906.30   2
  -3 -21   5 10209.1 2007.39   2
   3  21   5 9851.84 1476.23   6
   3  21  -5 8417.89 1543.97   6
  -3 -21  -5 10252.9 1505.14   5
  -3 -21   7 7240.09 1426.54   5
  -3 -21  -7 7484.03 1902.06   2
  -3 -21   7 5380.39 2036.31   2
   3  21   7 7789.26 1430.31   6
   3  21  -7 7886.00 1543.22   6
  -3 -21  -7 7672.82 1449.30   5
  -3 -21   9 6711.06 1369.73   5
  -3 -21  -9 1572.67 1962.52   2
  -3 -21   9 1863.70 2070.41   2
   3  21   9 4865.48 1404.96   6
   3  21  -9 4206.41 1497.83   6
  -3 -21  -9 5722.07 1436.14   5
  -3 -21  11 975.706 1398.95   5
  -3 -21 -11-1567.20 1934.24   2
   3  21  11-1437.97 1359.60   6
  -3 -21  11-556.275 2251.55   2
   3  21 -11 436.941 1529.98   6
  -3 -21 -11 31.0652 1365.16   5
  -3 -21 -13 1652.33 2072.49   2
   3  21  13-740.817 1543.05   6
  -3 -21  13-2250.59 2542.30   2
   3  21 -13-3022.79 1696.11   6
  -3 -21 -13 3862.72 1567.31   5
  -3 -21  15 10081.4 1624.84   5
   3  21  15 6997.33 1544.96   6
  -3 -21 -15 1421.29 2078.78   2
   3  21 -15 6100.77 1783.92   6
  -3 -21  15 9220.77 2649.76   2
   3  21  15 6075.98 1986.65   3
  -3 -21 -15 7291.90 1591.41   5
  -3 -21  17 2335.82 1587.43   5
   3 -21 -17 1978.60 2505.83   1
  -3 -21 -17 730.219 2033.13   2
   3  21  17 1489.83 1508.65   6
   3  21  17 1808.90 1922.49   3
   3  21 -17 1633.88 1796.73   6
  -3 -21 -17 243.637 1523.27   5
   3 -21 -19 5812.58 2575.32   1
  -3 -21 -19 2012.46 2197.80   2
  -3 -21 -19 6679.21 1554.92   5
  -3 -23  -1 1642.75 1383.69   5
  -3 -23   1-648.367 1394.35   5
  -3 -23  -1 2283.95 1962.08   2
  -3 -23   1 571.887 2015.55   2
   3  23   1 1189.14 1421.05   6
   3  23  -1 66.8685 1475.33   6
  -3 -23  -3 3871.57 1395.42   5
  -3 -23   3 2213.79 1454.00   5
  -3 -23  -3 109.776 1901.49   2
  -3 -23   3 7147.97 2076.10   2
   3  23   3 3254.75 1424.09   6
   3  23  -3 1356.40 1455.39   6
  -3 -23   5 5428.00 1463.59   5
  -3 -23  -5 3991.60 2015.25   2
  -3 -23   5 4839.38 2133.40   2
   3  23   5 4569.70 1482.08   6
   3  23  -5 4644.41 1549.84   6
  -3 -23  -5 4879.69 1456.09   5
  -3 -23  -7 7852.96 2131.02   2
  -3 -23   7 10220.1 2320.17   2
   3  23   7 10475.0 1674.42   6
   3  23  -7 10298.0 1703.62   6
  -3 -23  -7 16023.0 1686.71   5
  -3 -23   7 14703.0 1676.06   5
  -3 -23  11-1219.97 1477.30   5
  -3 -23 -11-150.221 2087.30   2
   3  23  11-264.478 1459.27   6
  -3 -23  11-1525.05 2477.10   2
   3  23 -11-2545.19 1671.70   6
  -3 -23 -11 433.560 1554.11   5
  -3 -23  13 1603.78 1530.30   5
  -3 -23 -13 416.790 2175.87   2
   3  23  13 533.326 1500.19   6
  -3 -23 -13 1448.97 1562.16   5
  -3 -23  15 285.511 1615.15   5
  -3 -23 -15-76.2257 2175.18   2
   3  23  15-1146.47 1598.14   6
   3  23 -15-2460.46 1850.83   6
   3  23  15 1145.22 2123.21   3
  -3 -23 -15-1312.96 1652.90   5
  -3 -25  -1 399.448 1497.25   5
  -3 -25   1 33.2016 1549.25   5
  -3 -25  -1 123.125 2216.40   2
  -3 -25   1 293.276 2216.44   2
   3  25   1 541.577 1572.66   6
   3  25  -1 2674.79 1626.83   6
  -3 -25  -3 1905.50 1476.30   5
  -3 -25   3 99.0997 1887.12   5
  -3 -25  -3 41.2103 2204.13   2
  -3 -25   3 42.9399 2302.71   2
   3  25   3 1863.11 1498.96   6
   3  25  -3-1037.87 1941.73   6
  -3 -25  -5 2196.88 1488.94   5
  -3 -25   5 2562.37 1573.48   5
  -3 -25  -5 5774.59 2214.88   2
  -3 -25   5 1433.38 2307.28   2
   3  25   5 2567.14 1528.35   6
   3  25  -5 492.027 1739.54   6
  -3 -25   7 2573.83 1506.50   5
  -3 -25  -7 410.542 2216.75   2
  -3 -25   7 3505.33 2420.61   2
   3  25   7 6016.91 1645.47   6
   3  25  -7 3259.31 1735.79   6
  -3 -25  -7 3890.11 1585.75   5
  -3 -25   9 7340.72 1620.25   5
  -3 -25  -9 1036.75 2280.99   2
  -3 -25   9 4420.61 2489.04   2
   3  25   9 4816.98 1633.88   6
   3  25  -9 3712.21 1787.27   6
  -3 -25  -9 4429.52 1652.50   5
  -3 -25  11 129.059 1518.11   5
  -3 -25 -11-1088.33 2337.99   2
   3  25  11-3592.49 1635.94   6
  -3 -25  11-6342.38 2685.85   2
   3  25 -11-5008.36 1897.53   6
  -3 -25 -11-2011.99 1692.31   5
  -3 -27  -1-3842.99 2466.88   2
  -3 -27   1-4311.30 2441.83   2
   3  27   1 39.3095 1727.46   6
   3  27  -1-2312.39 1800.53   6
  -3 -27  -3-2293.20 2483.12   2
   3  27   3-3703.57 1922.15   6
  -3 -27  -5 2169.60 2730.05   2
  -4   0  12 71527.3 3518.60   4
   4   0 -12 67934.1 3257.70   8
   4   0 -14 606.031 942.783   8
   4   0 -14-120.828 1425.06   1
  -4   0  14 937.823 1461.34   4
   4   0 -16 15033.3 1367.75   8
  -4   0  16 14393.9 1845.25   4
   4   0 -16 14263.7 1787.80   1
   4   0 -18 45.6041 1174.98   8
  -4   0  18-3155.63 1880.25   4
   4   0 -18-548.988 1644.49   1
  -4   0  20 2015.55 1380.86   7
  -4   0  20 42.2358 1923.79   4
   4   0 -20 1390.57 1264.95   8
   4   0 -20 3011.52 1863.10   1
   4   0 -24 6800.15 1640.99   8
  -4   0  24 9188.84 1721.09   7
  -4   0  24 3633.86 2458.65   4
   4   0 -24 9921.00 2244.48   1
   4   0 -28 2190.59 1838.11   8
  -4   0  28 1141.46 2716.47   4
  -4   0  28 1965.90 1862.10   7
   4   0 -28 3582.79 2318.01   1
   4   2 -10 31469.5 1877.62   8
   4   2 -10 26773.5 2109.92   1
   4  -2 -12 1775.18 884.763   8
   4  -2 -12 155.154 1336.26   1
  -4   2  12 777.873 1330.37   4
   4  -2 -14 65124.7 3178.37   8
   4   2 -14 63649.9 3130.27   8
  -4  -2  14 66397.6 2931.34   2
   4  -2 -14 66572.6 3470.44   1
   4   2 -14 66810.1 3425.81   1
  -4   2  14 63539.5 3469.60   4
  -4  -2  14 66480.9 3437.36   4
   4  -2 -16-976.608 1068.49   8
   4   2 -16 179.732 1053.31   8
  -4   2  16 2207.03 1647.68   4
   4  -2 -16-343.189 1544.48   1
  -4  -2  16 880.777 1581.87   4
   4   2 -16-983.983 1490.57   1
  -4  -2  16-18.9201 531.009   2
   4  -2 -18 1305.51 1158.95   8
   4   2 -18 22.0036 1181.25   8
  -4   2  18-2887.02 1884.66   4
  -4  -2  18-930.737 1773.38   4
   4  -2 -18 2327.58 1740.10   1
   4   2 -18 1678.76 1640.59   1
   4  -2 -20-25.5964 1260.50   8
   4   2 -20 975.515 1313.04   8
  -4   2  20 2370.18 2065.75   4
  -4  -2  20-775.958 1329.86   7
  -4  -2  20 812.337 1954.02   4
   4  -2 -20 77.0483 1848.47   1
   4   2 -20-594.556 1748.01   1
   4   2 -24-3250.22 2057.36   1
   4  -2 -24 534.910 1531.60   8
   4   2 -24 2552.94 1627.79   8
  -4   2  24 6194.55 2498.12   4
  -4   2  24-900.047 1612.65   7
  -4  -2  24 29.5632 1548.48   7
  -4  -2  24 1972.13 2420.12   4
   4  -2 -24-3170.31 2141.75   1
   4   2 -26 7495.31 1840.20   8
   4  -2 -26 6310.36 1761.09   8
   4   2 -26 4685.94 2322.90   1
  -4   2  26 5918.28 1843.81   7
  -4  -2  26 7148.13 1818.61   7
   4  -2 -26 7523.81 2421.38   1
   4  -2 -28-96.0665 2355.93   1
   4  -2 -28 68.4909 1777.06   8
   4   2 -28 2249.95 1851.51   8
   4   2 -28 1085.78 2370.48   1
  -4   2  28 747.900 2724.93   4
  -4   2  28 921.981 1849.46   7
  -4  -2  28-2219.52 2914.55   4
  -4  -2  28-1719.34 1887.15   7
  -4  -4   8 15821.1 1375.55   4
   4   4 -10-1932.86 904.718   8
   4  -4 -12 130797. 5796.47   8
  -4   4  12 122568. 6008.62   4
  -4  -4  12 128988. 5562.21   2
   4   4 -12 126543. 5812.46   1
  -4  -4  14-575.360 670.455   2
   4  -4 -14 243.028 1518.04   1
   4  -4 -14-22.7593 997.008   8
  -4   4  14 890.875 1544.05   4
  -4  -4  14-1923.84 1444.44   4
   4   4 -14 376.152 887.106   8
   4   4 -16 16723.4 1335.03   8
   4  -4 -16 12571.5 1876.43   1
  -4   4  16 14813.4 1935.26   4
  -4  -4  16 13569.3 1361.01   7
  -4  -4  16 14662.1 1872.59   4
   4   4 -16 13186.7 876.153   6
  -4  -4  16 12867.4 1012.73   2
   4  -4 -16 14003.3 1373.73   8
   4   4 -16 15263.7 1703.66   1
   4   4 -18 2383.78 1216.14   8
  -4  -4  18 578.896 775.848   2
  -4   4  18 339.436 1874.06   4
   4  -4 -18 456.795 1725.83   1
  -4  -4  18 540.541 1218.07   7
  -4  -4  18-106.554 1804.77   4
   4  -4 -18-224.364 1195.54   8
   4   4 -18 2378.04 1623.83   1
   4  -4 -20 105.972 1286.14   8
   4   4 -20 3063.46 1370.31   8
  -4  -4 -20 1970.60 1591.52   8
  -4   4  20 3979.24 2205.49   4
  -4  -4  20 1898.31 1318.75   7
  -4  -4  20 2778.58 2035.31   4
   4  -4 -20 2439.94 1869.41   1
   4   4 -20 2486.65 1740.72   1
   4   4 -22-2766.77 1927.80   1
   4   4 -22-3186.21 1543.80   8
  -4  -4 -22-2885.24 1753.49   8
  -4   4  22-5514.18 2511.44   4
  -4  -4  22-1544.19 1532.77   7
  -4  -4  22-3159.69 2168.45   4
   4   4  22-6765.15 2639.04   7
   4  -4 -22-5059.85 2150.31   1
   4  -4 -22-2438.49 1480.95   8
   4   4 -24 10560.0 1774.81   8
   4   4 -24 9288.00 2134.31   1
  -4  -4 -24 9773.79 1927.01   8
  -4   4  24 7042.76 2504.33   4
  -4   4  24 10584.8 1773.76   7
  -4  -4  24 10114.2 1699.21   7
  -4  -4  24 6013.48 2482.19   4
   4   4  24 11733.3 2712.67   7
   4  -4 -24 9886.08 2282.08   1
   4  -4 -24 7861.66 1688.13   8
   4  -4 -26 583.427 1667.81   8
   4   4 -26 192.921 1731.89   8
  -4  -4 -26 399.701 1938.44   8
   4   4 -26-3262.20 2192.71   1
  -4   4  26-1428.98 2611.15   4
  -4   4  26-776.014 1781.67   7
  -4  -4  26-1186.26 1734.75   7
  -4  -4  26-3301.95 2625.61   4
   4   4  26-4293.56 2661.95   7
   4  -4 -26-803.592 2342.67   1
   4  -4 -28 206.830 1756.71   8
   4   4 -28 3055.04 1921.84   8
  -4  -4 -28 3290.30 2012.90   8
  -4   4  28 2448.13 2895.80   4
  -4   4  28-2035.45 1898.37   7
  -4  -4  28-169.478 2857.46   4
  -4  -4  28 1655.78 1896.89   7
   4   4 -28 43.2675 2152.85   1
   4   4  28-79.0695 2800.98   7
   4  -4 -28 3009.46 2468.17   1
   4   6   0 493.868 431.999   3
  -4  -6   0 204.557 469.508   5
   4   6   2 640.544 451.176   3
   4   6  -2 170.558 454.176   3
  -4  -6  -2 908.238 484.274   5
  -4  -6   2 392.550 473.844   5
   4   6   4 3157.09 510.936   3
   4   6  -4 2971.33 527.791   3
  -4  -6   4 3164.89 560.836   5
  -4  -6   4 2745.64 628.025   2
   4   6  -6 8978.43 715.497   3
  -4  -6   6 8046.69 705.674   5
  -4  -6   6 9100.89 775.438   2
   4   6 -10 167639. 7404.42   8
  -4  -6  10 166232. 7540.02   4
   4   6 -10 172202. 7353.52   3
  -4  -6  10 172811. 7380.47   5
  -4  -6  10 171579. 7379.91   2
   4   6 -10 170394. 7507.57   1
  -4  -6  12 610.798 735.814   2
   4   6 -12-470.207 797.570   8
  -4   6  12-472.352 1654.66   4
  -4  -6 -12 93.5828 1056.61   8
  -4  -6  12-23.6505 1219.39   4
   4   6 -12-419.856 1109.99   1
   4   6 -12-604.161 601.616   3
  -4  -6  12-234.898 553.586   5
  -4   6  14 37275.6 2629.56   4
   4   6 -14 37264.8 1788.08   3
   4   6 -14 35477.8 1809.01   6
  -4  -6 -14 41163.4 2238.64   8
  -4  -6  14 37491.2 1812.26   5
   4  -6 -14 39090.3 2617.84   1
  -4  -6  14 34938.5 1902.82   2
   4  -6 -14 39953.7 2189.75   8
   4   6 -18 1192.62 1561.26   1
   4  -6 -18-851.813 1245.28   8
   4   6 -18 1094.73 1253.11   8
  -4   6  18-44.4604 1953.38   4
   4  -6 -18 3003.26 1777.24   1
  -4  -6 -18 1908.08 1372.69   8
  -4  -6  18 1016.43 1028.12   2
  -4  -6  18-446.833 1182.02   7
  -4  -6  18 2990.11 1818.75   4
   4   6  18-776.561 1860.15   7
  -4  -6  18 105.489 703.452   5
   4  -6 -20 1027.98 1347.83   8
   4   6 -20 218.476 1686.32   1
   4   6 -20-434.473 1419.82   8
  -4  -6 -20-1178.42 1431.30   8
  -4   6  20 2036.27 2233.89   4
  -4  -6  20 977.148 1318.77   7
  -4  -6  20-676.199 1915.40   4
   4  -6 -20 41.4065 1906.90   1
   4   6  20 3940.29 1949.42   7
   4  -6 -22 9959.38 1584.87   8
   4   6 -22 11339.0 1711.16   8
  -4  -6 -22 8563.64 1718.67   8
   4   6 -22 10651.5 2005.57   1
  -4   6  22 8836.69 2505.53   4
  -4  -6  22 12123.9 1692.64   7
  -4  -6  22 7925.39 2329.65   4
   4   6  22 12164.4 2125.00   7
   4  -6 -22 9279.01 2141.20   1
   4  -6 -24 31.1122 1517.27   8
   4   6 -24 912.649 1648.63   8
  -4  -6 -24 34.4491 1714.39   8
  -4   6  24 53.5839 2512.60   4
  -4  -6  24 577.444 1619.16   7
  -4  -6  24-1077.33 2416.83   4
   4   6 -24 36.4626 1958.61   1
   4   6  24-1698.27 2173.01   7
   4  -6 -24-1283.31 2210.23   1
   4  -6 -26 7343.52 1731.74   8
   4   6 -26 4721.65 1869.60   8
  -4  -6 -26 8639.81 1971.52   8
  -4   6  26 5242.95 2648.62   4
  -4   6  26 5142.35 1853.86   7
  -4  -6  26 6200.84 1880.56   7
  -4  -6  26 6013.02 2756.25   4
   4   6  26 8140.42 2370.64   7
   4   6 -26 623.667 2092.11   1
   4  -6 -26 4767.82 2448.27   1
   4   6 -28-522.001 1978.83   8
  -4   6  28-4794.56 1968.41   7
  -4  -6  28-2510.68 3010.92   4
   4   6  28-6079.58 2643.82   7
   4   6 -28-3042.08 2271.45   1
   4  -6 -28-4453.62 2611.34   1
  -4  -8   0 48637.8 2308.77   2
  -4  -8  -2 7260.82 766.039   2
  -4  -8   2 7941.63 763.254   2
   4   8  -4 7033.39 785.196   3
  -4  -8   4 7066.40 691.286   5
  -4  -8   4 6161.04 777.075   2
   4   8  -8 79647.0 3539.32   8
  -4  -8  -8 80444.8 3679.19   8
  -4  -8   8 81170.3 3693.56   4
   4   8  -8 80008.3 3606.90   3
  -4  -8   8 78558.4 3574.55   5
  -4  -8   8 78392.9 3616.49   2
   4   8  -8 79974.8 3620.01   1
   4   8 -10 8757.26 886.591   8
  -4  -8  10 8326.14 987.583   2
  -4  -8  10 8843.24 1193.77   4
   4   8  10 10442.0 844.547   3
   4   8 -10 8636.68 922.627   3
  -4  -8  10 8987.94 793.782   5
   4   8 -10 9194.18 1081.07   1
   4   8 -12 44439.5 2310.93   8
  -4  -8 -12 48536.9 2511.56   8
  -4  -8  12 47268.2 2564.83   4
  -4  -8  12 43483.9 2281.64   7
   4   8  12 55070.7 2344.77   3
   4   8 -12 47137.3 2331.32   3
   4   8 -12 46494.7 2291.94   6
  -4  -8  12 47227.4 2255.43   5
  -4  -8  12 46245.9 2379.17   2
   4   8 -12 46825.5 2479.30   1
   4  -8 -14 4721.56 1810.81   1
  -4   8  14 3232.95 1914.73   4
  -4  -8  14 3515.21 1090.17   2
  -4  -8 -14 3833.34 1151.80   8
   4   8  14 6944.98 1495.14   7
   4   8 -14 4439.02 835.940   6
   4   8 -14 2605.00 880.431   3
  -4  -8 -14 3055.96 1070.68   2
  -4  -8  14 4569.20 721.908   5
   4   8 -14 3164.43 1218.47   1
  -4  -8 -16 24391.5 1742.20   1
   4  -8 -16 17812.1 1697.02   8
   4   8 -16 22951.0 1561.21   8
  -4  -8 -16 24806.5 1714.27   8
  -4   8  16 22302.3 2360.27   4
  -4  -8  16 18684.1 1920.18   4
  -4  -8  16 20269.3 1479.94   7
   4   8  16 23857.6 1919.06   7
   4   8 -16 19749.6 1315.52   3
   4   8 -16 18860.3 1297.04   6
  -4  -8  16 20881.7 1231.68   5
   4  -8 -16 21885.3 2235.53   1
  -4  -8 -16 19818.6 1574.11   2
  -4  -8  16 18018.9 1518.22   2
   4   8 -16 21701.8 1788.62   1
   4  -8 -18-959.176 1334.89   8
   4   8 -18-672.813 1242.04   8
   4  -8 -18-1470.55 1897.35   1
  -4   8  18 946.115 2101.01   4
   4   8 -18-1583.95 1485.27   1
  -4  -8 -18-1208.62 1351.30   8
  -4  -8  18-1467.50 1238.61   7
  -4  -8  18-2470.36 1789.96   4
  -4  -8  18-2779.05 1291.59   2
   4   8  18-222.807 1548.64   7
  -4  -8 -18-564.683 1367.35   1
  -4  -8  18-742.865 704.706   5
  -4  -8 -18-1025.21 1181.53   2
  -4  -8 -20 5668.29 1670.66   1
  -4  -8  20 7247.21 1532.00   7
  -4  -8  20 4123.22 2143.86   4
  -4  -8 -20 8177.20 1527.01   2
   4  -8 -22 1100.28 1512.97   8
   4   8 -22 318.164 1541.58   8
  -4  -8 -22 682.847 1535.53   8
  -4   8  22 678.342 2330.64   4
  -4  -8  22 1181.34 1524.67   7
  -4  -8  22 1200.98 2350.06   4
   4  -8 -22-44.4904 2121.55   1
   4   8  22-2000.62 1814.13   7
   4   8 -22 866.921 1757.50   1
  -4  -8 -22-496.069 1528.66   1
   4  -8 -24 7011.19 1749.88   8
   4   8 -24 4512.11 1808.59   8
  -4  -8 -24 8260.09 1812.47   8
  -4   8  24 3645.67 2666.25   4
  -4  -8  24 5798.91 1742.27   7
  -4  -8  24 5055.54 2565.57   4
   4   8  24 4188.19 2138.09   7
   4  -8 -24 5344.52 2383.19   1
   4   8 -24 2620.63 2006.57   1
  -4  -8 -24 7158.36 1755.33   1
   4  -8 -26 1531.30 1705.26   8
   4   8 -26-577.095 1853.96   8
  -4  -8 -26-673.581 2062.73   8
  -4   8  26 1972.77 2783.40   4
  -4   8  26 176.014 1820.18   7
  -4  -8  26-1462.55 1745.70   7
  -4  -8  26 2426.50 2730.50   4
   4   8  26-6581.09 2545.10   7
  -4  -8 -26 921.906 1746.54   1
   4  -8 -26-1566.36 2340.35   1
   4   8 -26 1283.54 1982.68   1
   4   8  28 19584.8 2629.30   7
  -4 -10  -2 28193.5 1421.66   8
   4  10  -2 32604.3 1611.46   3
  -4 -10  -2 29869.7 1567.94   5
  -4 -10   2 31745.6 1539.78   5
  -4 -10  -4 5622.62 687.921   8
   4  10   4 4495.43 821.784   3
  -4 -10  -4 3872.50 708.453   5
  -4 -10  -4 4098.68 806.721   2
  -4 -10  -6 4190.54 742.295   8
   4  10  -6 3768.94 611.041   1
   4  10   6 4974.09 831.353   3
  -4 -10  -6 4604.18 746.657   5
  -4 -10  -6 4605.24 833.498   2
   4  10  -8 3005.90 642.732   8
  -4 -10   8 2724.80 945.867   4
  -4 -10  -8 1735.73 796.596   8
  -4 -10   8 1774.74 525.393   7
   4  10   8 3003.15 823.780   3
   4  10  -8 1926.16 754.341   1
  -4 -10  -8 2534.72 784.911   5
  -4 -10  -8 2852.09 864.375   2
   4  10 -10 17412.6 1122.88   8
  -4 -10  10 16458.6 1389.14   4
  -4 -10  10 16079.6 1060.55   7
   4  10  10 19512.7 1229.41   3
  -4 -10 -10 20147.8 1303.52   5
  -4 -10 -10 17557.1 1326.72   2
   4  10 -10 17208.1 1244.60   1
  -4 -10 -12 1434.28 1029.57   8
   4  10 -12 2969.97 834.298   8
  -4 -10  12 1210.04 1197.46   4
  -4 -10  12 1799.54 782.074   7
   4  10  12 2988.93 1230.44   7
   4  10  12 2542.68 848.825   3
  -4 -10 -12 1748.26 1057.34   1
  -4 -10 -12 4097.77 977.609   5
  -4 -10 -12 1825.12 1011.98   2
  -4 -10 -14 34552.6 2094.40   1
  -4 -10 -14 35610.5 2055.85   8
  -4 -10  14 29706.0 1831.24   7
   4  10  14 35478.3 2184.28   7
   4  10  14 34926.1 1857.95   3
  -4  10  14 32167.1 3100.68   4
  -4 -10 -14 35465.9 1966.14   5
   4 -10 -14 33175.6 2864.16   1
   4  10 -14 32472.5 2001.94   1
   4 -10 -16 3552.98 1954.01   1
   4 -10 -16 2586.53 1503.99   8
   4  10 -16 1514.69 1144.71   8
  -4  10  16 2540.36 2120.58   4
  -4 -10 -16 2610.54 1301.40   8
  -4 -10 -16 1429.52 1266.19   1
  -4 -10  16 373.507 1310.61   2
  -4 -10  16 3607.80 1582.77   4
   4  10  16 4121.69 1467.32   7
   4  10  16 3386.53 975.866   3
   4  10 -16 1561.71 938.522   6
  -4 -10 -16 2442.91 1210.53   2
  -4 -10 -18-361.530 1360.94   1
   4 -10 -18 1475.02 1460.71   8
   4  10 -18 1610.04 1348.85   8
   4 -10 -18 3051.50 2036.91   1
  -4  10  18 1414.33 2246.35   4
  -4 -10 -18 2726.23 1405.66   8
  -4 -10  18 1157.49 1295.16   7
  -4 -10  18 1534.14 1812.32   4
   4  10  18 2022.15 1556.38   7
  -4 -10  18-259.853 1517.09   2
   4  10 -18 1004.24 1396.35   1
  -4 -10 -18 830.165 1231.97   2
  -4 -10 -20 354.714 1437.41   1
   4 -10 -20-1803.08 1517.09   8
   4  10 -20-306.201 1491.23   8
  -4  10  20-1157.52 2428.18   4
  -4 -10 -20-314.685 1490.67   8
   4 -10 -20 526.214 1998.06   1
  -4 -10  20 293.627 1423.66   7
  -4 -10  20 1399.30 2058.67   4
   4  10  20-392.314 1616.34   7
   4  10 -20-1108.03 1560.66   1
  -4 -10 -20-281.089 1360.26   2
   4 -10 -22 4292.71 1665.21   8
  -4 -10 -22 4958.81 1587.34   1
   4  10 -22 1191.35 1636.36   8
  -4 -10 -22 7680.01 1736.16   8
  -4  10  22 5828.81 2603.89   4
   4 -10 -22 7208.44 2176.88   1
  -4 -10  22 6459.80 1555.23   7
  -4 -10  22 3876.36 2301.36   4
   4  10  22 6180.46 1807.05   7
   4  10 -22 715.974 1715.62   1
   4  10 -24-835.333 1813.95   1
   4 -10 -24 709.257 1721.51   8
   4  10 -24-2140.55 1845.54   8
  -4 -10 -24-367.217 1662.98   1
  -4 -10 -24-1030.88 1812.70   8
  -4  10  24 862.425 2661.12   4
  -4 -10  24-1145.53 1630.12   7
  -4 -10  24-4737.16 2555.00   4
   4  10  24-4830.58 2060.62   7
   4 -10 -24-4221.03 2391.41   1
   4 -10 -26 10461.3 1921.35   8
   4  10 -26 2876.51 1960.74   1
   4  10 -26 6621.53 2000.09   8
  -4 -10 -26 11459.9 1985.09   8
  -4  10  26 5141.17 2903.09   4
  -4 -10 -26 10483.2 1839.02   1
  -4 -10  26 4214.36 2872.30   4
  -4 -10  26 8029.37 1851.87   7
   4  10  26 9941.75 2191.96   7
   4 -10 -26 7512.02 2503.81   1
   4  12   0 63221.8 2924.24   3
  -4 -12   0 61778.1 2873.46   5
  -4 -12   0 56381.0 2891.80   2
  -4 -12  -2-602.649 846.236   2
  -4 -12   2 1050.09 921.311   2
  -4 -12  -2-410.383 415.175   8
   4  12   2 780.176 872.893   3
   4  12  -2-677.135 977.538   3
  -4 -12  -2-828.474 713.839   5
  -4 -12   2 201.514 705.224   5
  -4 -12  -4 12575.1 857.264   8
   4  12   4 14766.0 1196.25   3
   4  12  -4 12682.6 1210.30   3
   4  12  -4 13354.3 1097.77   6
  -4 -12  -4 14315.3 1066.75   5
  -4 -12   4 13282.1 1064.60   5
  -4 -12  -4 12491.9 1140.66   2
  -4 -12   4 12180.2 1224.71   2
  -4 -12  -6-148.486 903.813   2
  -4 -12   6-930.387 1053.75   2
  -4 -12  -6 65.8656 695.339   8
   4  12  -6 509.092 822.778   6
   4  12   6 680.301 915.960   3
   4  12  -6-1666.85 1004.53   3
  -4 -12  -6 58.4414 752.174   5
  -4 -12   6 306.790 770.847   5
  -4 -12  -8 8326.90 1108.27   2
   4  12  -8 9034.75 715.689   8
  -4 -12   8 7048.43 1245.81   2
  -4 -12  -8 7743.93 923.484   8
  -4 -12   8 6018.01 644.641   7
   4  12   8 9488.65 1088.54   3
   4  12   8 7987.04 1236.81   7
   4  12  -8 6274.85 1003.52   6
   4  12  -8 8985.19 1184.51   3
  -4 -12   8 8105.14 985.779   5
  -4 -12  -8 6763.40 932.330   5
   4  12  -8 6589.10 673.694   1
  -4 -12 -10 2882.02 1091.23   2
   4  12 -10 2421.32 724.484   8
  -4 -12  10 3273.90 1249.70   2
  -4 -12  10 1590.69 1061.65   4
  -4 -12  10 2103.61 723.697   7
   4  12 -10 2833.08 966.726   6
   4  12  10 2161.80 1004.28   3
  -4 -12 -10 2767.28 896.144   5
   4  12 -10 3215.43 771.944   1
  -4 -12  10 2380.07 895.145   5
   4  12 -12 28524.1 1580.72   8
  -4 -12 -12 30293.9 1776.70   8
   4  12  12 27079.3 1913.34   7
   4  12  12 29154.8 1746.73   3
   4  12 -12 26697.9 1729.61   6
  -4 -12 -12 28205.4 1742.06   5
  -4 -12  12 29644.2 1693.24   5
  -4 -12  12 29396.9 1965.26   2
   4  12 -12 26800.7 1620.97   1
  -4 -12 -12 30957.2 1866.00   1
  -4 -12 -14-20.8437 1185.55   2
   4  12 -14 49.0216 1032.59   1
   4  12 -14 706.461 1022.02   8
  -4 -12 -14 1538.73 1196.92   8
  -4 -12  14 64.4261 1396.05   2
  -4 -12  14-958.424 1376.54   4
  -4 -12  14 1110.29 958.752   7
   4  12  14 825.663 1335.81   7
   4  12  14 985.035 1031.54   3
  -4 -12 -14 883.530 1192.56   1
   4  12 -14 736.720 978.942   6
  -4 -12 -14-24.2999 1059.83   5
  -4 -12  14-403.264 940.556   5
  -4 -12 -16 1462.51 1282.32   2
   4 -12 -16 3633.74 2080.03   1
  -4  12  16 4818.30 2580.27   4
  -4 -12 -16 3719.67 1376.82   8
  -4 -12  16 1417.73 1568.91   2
   4  12  16 3524.49 1512.02   7
  -4 -12 -16 2335.84 1335.09   1
   4  12  16 4353.75 1112.63   3
   4  12 -16 2118.93 1080.39   6
  -4 -12 -16 3000.19 1210.51   5
  -4 -12  16 4770.21 1040.16   5
   4  12 -18-2083.46 1434.13   8
  -4  12  18-6417.54 2818.56   4
   4  12 -18-3244.29 1448.19   1
  -4 -12 -18-2064.29 1558.43   8
   4 -12 -18-5462.66 1930.79   8
  -4 -12  18-1037.92 1063.59   5
  -4 -12 -20-91.2511 1445.17   2
   4 -12 -20 1454.92 1651.82   8
   4  12 -20 280.704 1490.46   8
  -4  12  20 3425.36 2555.43   4
  -4 -12 -20 2119.05 1562.55   8
   4 -12 -20-1123.43 2126.49   1
   4  12 -20 446.004 1413.11   1
  -4 -12  20-3395.19 1409.83   7
   4  12  20 523.585 1668.40   7
  -4 -12 -20-1337.81 1527.66   1
   4  12  20 310.135 1204.90   3
   4 -12 -22-4531.93 2293.89   1
  -4 -12  22-3266.09 1620.24   7
  -4 -12 -22-1022.16 1698.18   1
  -4 -12 -22-378.535 1740.35   8
   4 -12 -22-1024.72 1799.07   8
   4  12 -24 9734.61 2000.33   8
  -4 -12 -24 18544.9 2062.06   8
   4 -12 -24 15634.5 1989.94   8
  -4  12  24 17925.6 3150.23   4
  -4 -12  24 18185.8 1893.76   7
   4  12  24 12789.5 2173.93   7
   4 -12 -24 15288.6 2529.10   1
   4  12 -24 7093.03 1871.38   1
  -4 -12 -24 15084.8 1921.16   1
  -4 -12 -26-2104.75 1991.99   8
   4 -12 -26-5825.46 2566.26   1
  -4 -12 -26-1857.36 1900.58   1
  -4 -14   0-886.463 1088.10   2
   4  14   0 1170.51 912.387   6
   4  14   0 985.550 1088.53   3
  -4 -14   0 528.880 861.474   5
  -4 -14  -2 49217.6 2400.91   8
   4  14   2 57276.8 2789.57   3
   4  14  -2 59357.6 2812.02   3
   4  14   2 57103.3 2751.68   6
   4  14  -2 55991.0 2743.39   6
  -4 -14  -2 62174.5 2729.43   5
  -4 -14   2 60091.2 2723.49   5
  -4 -14  -2 54989.5 2785.06   2
  -4 -14   2 53719.2 2798.45   2
  -4 -14  -4 456.425 1042.40   2
  -4 -14  -4 796.779 609.557   8
  -4 -14   4 727.141 1164.13   2
   4  14   4 1314.57 939.085   6
   4  14  -4 516.668 932.186   6
   4  14   4 894.360 1065.22   3
  -4 -14  -4 193.316 852.209   5
  -4 -14   4 1009.26 874.911   5
  -4 -14  -6-309.289 1118.86   2
  -4 -14  -6-115.194 708.115   8
  -4 -14   6 1107.35 1219.46   2
   4  14   6 796.256 1047.04   7
   4  14  -6-380.614 931.580   6
   4  14   6 249.852 1099.79   3
  -4 -14  -6-627.533 879.294   5
  -4 -14   6-912.111 942.362   5
  -4 -14 -10 4874.55 1269.51   2
   4  14 -10 3642.58 706.418   8
  -4 -14  10 3434.20 1436.70   2
  -4 -14  10 1972.55 990.518   4
   4  14 -10 4890.33 1131.60   6
   4  14  10 4232.29 1231.11   3
  -4 -14 -10 5570.58 1029.38   5
  -4 -14  10 4474.72 1087.14   5
  -4 -14 -12 1201.67 1327.27   2
  -4 -14 -12-548.079 1178.89   1
   4  14 -12 805.075 850.567   8
  -4 -14 -12 674.205 1131.14   8
  -4 -14  12 48.9086 1446.43   2
   4  14  12-317.544 1315.29   7
   4  14 -12 2252.76 1097.18   6
   4  14  12 105.761 1212.84   3
  -4 -14 -12-454.523 985.901   5
   4  14 -12 53.4590 849.519   1
  -4 -14  12 725.776 1084.31   5
  -4 -14 -14 8739.65 1562.87   2
  -4 -14 -14 12942.4 1465.36   8
  -4 -14  14 8829.77 1751.61   2
   4  14  14 14109.0 1656.32   7
   4  14  14 12963.6 1442.24   3
   4  14 -14 10960.0 1317.27   6
  -4 -14 -14 13174.3 1345.32   5
  -4 -14  14 13118.8 1388.33   5
  -4 -14 -14 12147.2 1468.20   1
   4  14 -14 12908.7 1188.40   1
  -4 -14 -18 1817.19 1498.55   1
  -4 -14 -18 124.282 1514.62   2
   4 -14 -18-957.908 2127.56   1
  -4  14  18-267.234 2904.02   4
  -4 -14 -18 564.902 1552.94   8
   4  14  18 61.5460 1716.29   7
   4  14  18 590.977 1249.59   3
  -4 -14  18-3971.65 1963.69   2
   4  14 -18-541.429 1264.51   6
  -4 -14 -18 1632.38 1375.06   5
  -4 -14  18 631.269 1242.17   5
  -4 -14 -20-1152.38 1594.02   1
  -4 -14 -20 25.3789 1621.09   2
   4 -14 -20-77.2696 1828.68   8
  -4  14  20-2126.82 2857.81   4
  -4 -14 -20 1377.27 1651.55   8
   4 -14 -20-92.0594 2198.33   1
   4  14  20 968.986 1774.52   7
   4  14  20 151.695 1284.65   3
  -4 -14 -20 156.756 1418.67   5
  -4 -14 -22 18411.3 2007.95   8
   4 -14 -22 16817.5 2115.81   8
  -4  14  22 12011.3 3103.63   4
   4 -14 -22 14902.6 2523.02   1
   4  14  22 19336.8 1643.12   3
   4  14  22 15912.0 2181.66   7
  -4 -14 -22 15545.1 1931.59   1
   4 -14 -24 336.103 1889.49   8
  -4 -14 -24-516.922 1881.81   8
  -4 -14 -24-401.493 1711.54   1
  -4  14  24-1339.35 2991.35   4
   4 -14 -24-196.349 2347.51   1
   4  14  24-268.141 2045.33   7
  -4 -16  -4 5150.42 771.796   8
  -4 -16  -4 3855.65 1316.07   2
  -4 -16   4 5780.58 1486.58   2
   4  16   4 4080.98 1214.24   4
   4  16   4 2327.78 1019.10   7
   4  16   4 2687.55 1103.64   6
   4  16  -4 3332.66 1164.41   6
  -4 -16  -4 4580.97 1092.17   5
  -4 -16   4 6013.20 1133.99   5
  -4 -16  -6-971.128 1317.88   2
  -4 -16  -6 781.443 784.337   8
  -4 -16  -6 379.019 853.648   1
  -4 -16   6-262.802 1431.87   2
   4  16   6-983.114 1015.13   7
   4  16   6 386.192 1066.55   6
   4  16  -6 728.041 1132.94   6
   4  16   6 724.284 1243.95   3
  -4 -16  -6-72.4717 986.134   5
  -4 -16   6 145.204 1040.61   5
  -4 -16  -8 831.833 1391.80   2
  -4 -16  -8 470.419 863.158   8
  -4 -16   8 350.384 1532.68   2
   4  16   8 2201.12 1134.90   7
   4  16   8 780.310 1091.89   6
   4  16  -8-296.393 1133.82   6
   4  16   8 163.740 1310.94   3
  -4 -16  -8 1433.99 1025.93   5
  -4 -16  -8 524.097 1012.58   1
  -4 -16   8 1302.63 1130.41   5
  -4 -16 -10 1906.71 1463.44   2
  -4 -16  10-681.484 1599.99   2
   4  16  10 3077.86 1151.49   6
   4  16 -10 1880.93 1171.26   6
   4  16  10 1204.04 1367.29   3
  -4 -16 -10-390.593 1043.00   5
  -4 -16  10 1618.86 1210.61   5
  -4 -16 -12 7702.04 1560.42   2
  -4 -16 -12 1935.24 1180.63   8
  -4 -16  12 4520.69 1699.02   2
   4  16  12 1774.37 1464.17   7
   4  16  12 3541.19 1233.35   6
   4  16 -12 3873.42 1238.69   6
   4  16  12 4954.42 1415.76   3
  -4 -16 -12 3536.99 1284.55   1
  -4 -16 -12 4438.12 1139.55   5
  -4 -16  12 4613.32 1324.89   5
  -4 -16 -14-701.892 1760.66   2
  -4 -16 -14-3755.73 1472.99   1
  -4 -16 -14-2605.49 1281.49   5
  -4 -16  14-983.056 1340.91   5
  -4 -16 -16 4924.05 1716.02   2
  -4 -16 -16 3865.82 1494.15   8
   4  16  16 8102.81 1764.52   7
  -4 -16  16 6909.09 1990.17   2
   4  16  16 4530.32 1356.84   6
   4  16  16 6689.69 1525.22   3
   4  16 -16 6129.02 1433.66   6
  -4 -16 -16 5019.33 1462.40   1
  -4 -16 -16 5808.04 1294.26   5
  -4 -16  16 7232.46 1505.53   5
   4 -16 -18 1614.17 2227.24   1
  -4 -16 -18 643.331 1739.68   2
  -4 -16 -18-425.448 1576.35   8
   4  16  18-1573.66 1795.26   7
   4  16  18 855.062 1306.20   6
   4  16  18 524.277 1431.39   3
  -4 -16  18 297.980 2084.44   2
   4  16 -18 382.342 1423.33   6
  -4 -16 -18-844.704 1555.44   1
  -4 -16 -18 1264.51 1392.76   5
  -4 -16  18 483.353 1450.06   5
  -4 -16 -20 5437.13 1877.87   2
  -4  16  20 8907.21 3461.55   4
   4 -16 -20 7056.72 2441.40   1
  -4 -16 -20 8146.53 1762.77   8
   4  16  20 9724.28 2031.69   7
   4  16  20 4779.38 1476.29   6
   4  16  20 6516.41 1576.03   3
  -4 -16 -20 11085.6 1747.67   1
  -4 -16 -20 8868.41 1602.86   5
  -4  16  22 2650.25 3099.31   4
  -4 -16 -22 2653.95 1792.20   8
   4 -16 -22 2530.01 2294.76   1
   4  16  22 2319.92 1981.93   7
   4  16  22 1172.33 1405.03   6
  -4 -16 -22 831.595 1726.06   1
  -4 -18   0-691.721 1474.68   2
   4  18   0 1498.43 1199.32   6
  -4 -18   0 26.4402 1110.50   5
   4  18   2 48215.1 2697.22   6
   4  18  -2 48309.3 2671.91   6
  -4 -18  -2 49065.2 2652.17   5
  -4 -18   2 51578.3 2646.56   5
  -4 -18  -2 48042.4 2816.14   2
  -4 -18   2 48018.5 2858.09   2
  -4 -18  -4 609.181 1472.98   2
  -4 -18   4 175.030 1537.86   2
   4  18   4 314.914 1207.56   6
   4  18  -4-222.932 1194.69   6
   4  18   4-855.289 1401.56   3
  -4 -18  -4-1739.84 1161.08   5
  -4 -18   4-187.364 1163.56   5
  -4 -18  -6 3091.57 1566.69   2
  -4 -18   6 4369.16 1614.66   2
   4  18   6 1037.05 1237.65   6
   4  18  -6 2422.77 1254.67   6
   4  18   6 2559.59 1484.68   3
  -4 -18  -6 642.613 1168.33   5
  -4 -18   6 1236.80 1206.43   5
  -4 -18  -8 941.230 1580.62   2
  -4 -18   8 2781.04 1665.44   2
   4  18   8 1712.13 1240.36   6
   4  18  -8-705.629 1223.35   6
   4  18   8-801.389 1449.32   3
  -4 -18  -8 536.283 1143.27   5
  -4 -18   8-488.799 1253.35   5
  -4 -18 -12 278.446 1218.03   8
  -4 -18 -12 273.892 1747.47   2
  -4 -18 -12-1173.19 1376.85   1
   4  18  12 351.714 1963.16   4
   4  18  12-1094.26 1502.45   7
  -4 -18  12 3374.51 1920.52   2
   4  18  12 1774.12 1340.68   6
   4  18 -12 246.728 1287.87   6
   4  18  12 1106.63 1563.53   3
  -4 -18 -12-403.648 1201.33   5
  -4 -18  12-959.357 1406.82   5
  -4 -18 -14 7733.48 1438.84   8
  -4 -18 -14 3958.30 1938.03   2
  -4 -18 -14 8453.64 1545.21   1
   4  18  14 9344.32 1734.53   7
  -4 -18  14 7459.23 2194.97   2
   4  18  14 11655.4 1484.42   6
   4  18 -14 6936.56 1466.58   6
   4  18  14 4671.36 1687.96   3
  -4 -18 -14 9757.97 1411.00   5
  -4 -18  14 10421.7 1616.44   5
  -4 -18 -16 639.105 1472.55   8
  -4 -18 -16-564.640 1908.65   2
  -4 -18 -16 1104.19 1518.20   1
   4  18  16-4078.35 1857.27   7
   4  18  16-1027.03 1452.44   6
  -4 -18  16-5094.99 2229.11   2
   4  18  16-2501.90 1720.83   3
   4  18 -16-3564.33 1539.52   6
  -4 -18 -16-1918.28 1333.98   5
  -4 -18  16 1243.03 1553.54   5
  -4 -18 -18 131.834 1554.22   8
  -4 -18 -18 31.7330 1941.53   2
   4  18  18 574.061 1866.98   7
  -4 -18 -18-612.543 1599.12   1
   4  18  18-122.109 1443.61   6
   4  18  18-2226.70 1664.58   3
  -4 -18  18-1786.90 2245.03   2
   4  18 -18 155.460 1531.40   6
  -4 -18 -18 1313.76 1345.68   5
  -4 -18  18 1690.14 1582.85   5
   4 -18 -20 1081.92 2449.42   1
  -4 -18 -20-464.005 1694.93   8
  -4 -18 -20 1886.42 1937.33   2
   4  18  20-420.838 1990.69   7
   4  18  20 1601.51 1506.76   6
   4  18  20-975.392 1570.41   3
  -4 -18 -20 131.636 1698.67   1
  -4 -18 -20-640.367 1448.89   5
  -4 -20   0 14249.0 1937.98   2
   4  20   0 14379.9 1657.09   6
  -4 -20   0 19201.4 1640.03   5
  -4 -20  -2 32.3130 1749.99   2
  -4 -20   2 1996.85 1748.48   2
   4  20   2 216.131 1396.82   6
   4  20  -2-1214.76 1418.11   6
  -4 -20  -6-4790.61 1820.49   2
  -4 -20   6-2909.85 1896.38   2
   4  20   6-844.943 1380.17   6
   4  20  -6-1583.42 1363.46   6
   4  20   6-3871.80 1739.85   3
  -4 -20  -6-968.862 1311.31   5
  -4 -20   6-1813.98 1340.57   5
  -4 -20  -8 1118.00 1804.02   2
  -4 -20   8-337.068 1857.61   2
   4  20   8 94.9148 1401.18   6
   4  20  -8 3125.26 1352.59   6
   4  20   8 1566.64 1645.96   3
  -4 -20  -8 29.4059 1273.14   5
  -4 -20   8 1358.09 1369.39   5
  -4 -20 -10 434.441 1822.69   2
  -4 -20  10-523.375 1948.88   2
   4  20  10 159.305 1386.47   6
   4  20 -10-752.146 1386.86   6
   4  20  10 148.321 1820.40   3
  -4 -20 -10 471.204 1290.12   5
  -4 -20  10-1915.22 1454.46   5
  -4 -20  12 4265.21 1562.82   5
  -4 -20 -12 3969.87 2012.44   2
  -4 -20  12 1543.61 2162.48   2
   4  20  12 6522.85 1492.89   6
   4  20 -12 5909.13 1520.54   6
   4  20  12 5715.66 1829.85   3
  -4 -20 -12 3367.17 1372.25   5
  -4 -20 -16 1008.68 2157.42   2
   4  20  16 2850.72 1567.69   6
  -4 -20  16 2434.37 2355.06   2
   4  20  16 3632.87 1757.74   3
   4  20 -16 1916.08 1569.59   6
  -4 -20 -16 4004.25 1433.44   5
  -4 -20  16 2755.88 1664.91   5
  -4 -20 -18 1997.13 2070.28   2
   4  20  18 2946.57 1566.02   6
   4  20  18 175.402 1752.01   3
  -4 -20  18 2377.86 2431.17   2
   4  20 -18 2311.19 1682.63   6
  -4 -20 -18 746.988 1441.92   5
  -4 -20  18 2347.60 1725.79   5
  -4 -22   0 741.358 1850.46   2
   4  22   0 130.767 1348.27   6
  -4 -22   0 124.626 1318.61   5
  -4 -22  -2 5370.61 1936.62   2
  -4 -22   2 9286.88 2029.06   2
   4  22   2 7137.75 1546.52   6
   4  22  -2 7072.58 1471.43   6
  -4 -22  -2 7831.10 1518.35   5
  -4 -22   2 6051.49 1482.18   5
  -4 -22  -4 1244.87 1880.13   2
  -4 -22   4-462.484 1890.08   2
   4  22   4-1498.20 1443.36   6
   4  22  -4-1911.39 1408.64   6
  -4 -22  -4 1342.87 1394.56   5
  -4 -22   4 31.1792 1417.23   5
  -4 -22  -6 1384.06 1898.45   2
  -4 -22   6 181.287 1956.66   2
   4  22   6 501.202 1474.01   6
   4  22  -6-1297.95 1439.68   6
  -4 -22  -6 3111.92 1410.71   5
  -4 -22   6 2378.21 1452.39   5
  -4 -22   8 1606.56 1451.02   5
  -4 -22  -8-1153.37 1965.04   2
  -4 -22   8-825.567 2071.88   2
   4  22   8-917.193 1494.68   6
   4  22  -8-2096.98 1479.71   6
   4  22   8-1247.12 1894.00   3
  -4 -22  -8-1054.49 1393.08   5
  -4 -22  12-323.062 1556.43   5
  -4 -22 -12 519.600 2058.58   2
  -4 -22  12-900.404 2404.52   2
   4  22  12 1997.13 1532.67   6
   4  22 -12-646.325 1576.79   6
   4  22  12 1791.48 1912.66   3
  -4 -22 -12 1058.88 1450.76   5
  -4 -22  14 7662.09 1762.95   5
  -4 -22 -14 5708.08 2237.23   2
  -4 -22  14 6772.03 2567.92   2
   4  22  14 7849.70 1700.01   6
   4  22 -14 6024.36 1724.61   6
   4  22  14 11934.5 2063.83   3
  -4 -22 -14 6365.54 1599.11   5
  -4 -22  16-715.055 1710.26   5
  -4 -22 -16-151.511 2295.60   2
   4  22  16-1507.93 1668.94   6
  -4 -22  16-5793.19 2708.26   2
   4  22  16-3401.37 2043.30   3
   4  22 -16-1953.51 1734.64   6
  -4 -22 -16-833.688 1517.05   5
  -4 -24   2-853.543 2144.32   2
   4  24   2-4973.17 1701.49   6
  -4 -24  -2-364.398 1526.30   5
  -4 -24   2 33.1793 1501.06   5
  -4 -24  -4-2682.55 2091.40   2
  -4 -24   4-1677.25 2172.69   2
   4  24   4 141.347 1582.62   6
   4  24  -4-2646.13 1613.36   6
  -4 -24  -4 33.5255 1480.12   5
  -4 -24   4 1094.28 1525.54   5
  -4 -24   6-298.811 1487.84   5
  -4 -24  -6 621.612 2069.24   2
  -4 -24   6-900.368 2177.80   2
   4  24   6-1810.02 1612.76   6
   4  24  -6 783.910 1560.06   6
  -4 -24  -6 269.297 1492.41   5
  -4 -24   8-1964.49 1547.69   5
  -4 -24  -8 1418.92 2085.30   2
  -4 -24   8 927.010 2297.69   2
   4  24   8-1140.03 1577.88   6
   4  24  -8-1878.25 1617.45   6
  -4 -24  -8-848.537 1543.21   5
  -4 -24  10-1574.44 1607.32   5
  -4 -24 -10-471.933 2165.32   2
  -4 -24  10 2222.89 2442.35   2
   4  24  10 823.671 1582.76   6
   4  24 -10-1245.16 1626.96   6
   4  24  10 978.472 1967.64   3
  -4 -24 -10 1128.44 1546.98   5
  -4 -24  12 11522.5 1786.42   5
  -4 -24 -12 4938.85 2344.72   2
  -4 -24  12 3709.31 2627.40   2
   4  24  12 6957.38 1785.31   6
   4  24 -12 8814.18 1869.90   6
   4  24  12 7543.74 2189.84   3
  -4 -24 -12 12337.0 1751.46   5
  -4 -26   0 213.155 2310.78   2
   4  26   0 37.8328 1670.77   6
  -4 -26   0-35.1381 1635.45   5
  -4 -26  -2 41.6504 2260.94   2
  -4 -26   2 4862.64 2382.91   2
   4  26   2 2418.59 1724.49   6
   4  26  -2 762.679 1652.32   6
  -4 -26  -2 1801.75 1636.15   5
  -4 -26   2 2006.11 1659.01   5
  -4 -26  -4 126.188 2225.71   2
  -4 -26   4-5003.46 2355.19   2
   4  26   4-3912.58 1692.40   6
   4  26  -4-3028.49 1693.00   6
  -4 -26   4-1088.68 1628.66   5
  -4 -26   6-2067.76 1650.89   5
  -4 -26   6-4786.64 2585.36   2
  -4 -26   8 5073.86 1723.50   5
   5  -1 -13 669.401 1695.44   1
   5   1 -13-871.533 1575.67   1
   5   1 -13-137.690 1112.66   8
  -5   1  13-1676.15 1747.35   4
  -5  -1  13-1055.86 1575.97   4
   5  -1 -15 12717.6 1389.95   8
   5   1 -15 15373.0 1394.79   8
   5  -1 -15 13199.8 1982.49   1
  -5   1  15 10699.7 1908.85   4
  -5  -1  15 12057.9 1948.50   4
   5   1 -15 16609.4 1968.14   1
   5  -1 -17 56302.7 2934.27   8
   5   1 -17 57841.3 2943.57   8
  -5   1  17 58600.8 3465.05   4
  -5  -1  17 45881.6 3281.14   4
   5  -1 -17 58952.9 3414.26   1
   5   1 -17 60475.4 3394.89   1
   5  -1 -19 12597.2 1546.38   8
   5   1 -19 15997.7 1547.52   8
  -5   1  19 11389.0 2274.79   4
  -5  -1  19 9365.49 2206.86   4
   5  -1 -19 17460.5 2201.56   1
   5   1 -19 14271.9 2172.49   1
   5  -1 -23-1624.34 1493.67   8
   5   1 -23 893.718 1533.31   8
  -5   1  23 299.205 2402.19   4
  -5  -1  23 2899.28 2429.76   4
  -5  -1  23 1476.54 1622.93   7
   5  -1 -23-1312.34 2243.76   1
   5   1 -23-348.145 2174.14   1
   5  -1 -27-336.053 1752.36   8
   5   1 -27-1301.32 1806.80   8
  -5   1  27 789.945 2687.60   4
  -5  -1  27-2390.16 2784.89   4
  -5   1  27 765.773 1863.50   7
  -5  -1  27-1266.98 1863.48   7
   5  -1 -27-50.5551 2496.29   1
   5   1 -27 3017.69 2546.99   1
   5   3 -13 3183.34 1119.22   8
  -5   3  13 3011.92 1901.56   4
  -5  -3  13 1754.17 1576.59   4
   5  -3 -15 18511.9 1746.37   8
   5   3 -15 24628.9 1634.51   8
  -5   3  15 16591.3 2262.89   4
  -5  -3  15 16754.8 2069.00   4
   5  -3 -15 21527.4 2378.86   1
  -5  -3  15 23248.0 1389.36   2
   5   3 -15 24239.0 2120.58   1
   5  -3 -17 9154.97 1416.04   8
   5   3 -17 7016.34 1291.48   8
   5  -3 -17 4515.68 1990.58   1
  -5   3  17 5396.29 2043.28   4
  -5  -3  17 8723.82 1888.41   4
   5   3 -17 4238.98 1870.34   1
  -5  -3  17 7350.48 898.572   2
   5  -3 -19 20022.8 1793.92   8
   5   3 -19 20261.0 1716.08   8
  -5   3  19 21055.5 2485.68   4
   5  -3 -19 16015.3 2369.91   1
  -5  -3  19 23461.0 2402.76   4
   5   3 -19 24697.8 2333.31   1
   5  -3 -21 2001.51 1490.03   8
   5   3 -21 1381.23 1532.33   8
  -5   3  21-781.760 2369.15   4
  -5  -3  21-390.448 2300.80   4
  -5  -3  21-27.1897 1632.34   7
   5  -3 -21 1918.64 2228.84   1
   5   3 -21-2064.61 2195.27   1
   5  -3 -23 121.483 1548.99   8
   5   3 -23 56.7836 1572.07   8
  -5   3  23 874.637 2368.88   4
  -5  -3  23 2158.68 2317.34   4
  -5  -3  23 1110.02 1603.45   7
   5  -3 -23 2607.42 2265.03   1
   5   3 -23-1005.32 2179.53   1
   5   3 -25 1539.86 1718.60   8
   5  -3 -25 341.322 2470.91   1
   5   3 -25 1195.68 2346.87   1
   5   3 -27-655.658 2422.45   1
   5  -3 -27 1707.43 1762.71   8
   5   3 -27 166.200 1809.58   8
  -5   3  27-2589.55 2709.59   4
  -5  -3  27-2362.55 2800.71   4
  -5   3  27-35.5568 1861.75   7
  -5  -3  27 440.543 1832.50   7
   5  -3 -27 5046.88 2561.89   1
   5   5 -11 9382.89 1478.46   1
  -5  -5  11 8061.37 1567.54   4
  -5  -5  11 8760.59 1001.40   2
  -5  -5  13 3606.26 888.087   2
   5  -5 -17 16172.7 1673.99   8
   5   5 -17 13749.2 1453.12   8
   5  -5 -17 15343.2 2333.37   1
  -5   5  17 16959.8 2358.34   4
  -5  -5  17 15750.9 2067.83   4
   5   5 -17 15232.2 1954.92   1
  -5  -5  17 14434.6 1195.82   2
   5  -5 -19 2339.30 1437.67   8
   5   5 -19 1573.74 1339.14   8
   5  -5 -19 2742.06 2160.51   1
  -5   5  19 980.963 2228.41   4
  -5  -5  19 1300.22 2003.66   4
  -5  -5  19 2796.71 1400.69   7
   5   5 -19-442.874 1866.16   1
   5  -5 -21 8259.68 1621.00   8
   5   5 -21 7683.71 1579.60   8
  -5   5  21 9263.64 2528.90   4
  -5  -5  21 7486.04 2322.72   4
   5  -5 -21 9034.05 2340.93   1
  -5  -5  21 10420.4 1614.54   7
   5   5 -21 8236.35 2147.91   1
   5  -5 -23 1582.85 1572.87   8
   5   5 -23-1907.23 1596.09   8
  -5   5  23-2627.32 2503.79   4
  -5  -5  23 867.756 2365.92   4
  -5  -5  23-1374.68 1586.97   7
   5  -5 -23 1052.60 2265.67   1
   5   5 -23 2139.67 2114.15   1
   5   5 -25-83.1865 2205.72   1
   5  -5 -25 659.663 1676.83   8
   5   5 -25-1665.14 1794.59   8
  -5   5  25-2070.85 2792.46   4
  -5  -5  25-898.667 2649.38   4
  -5  -5  25 92.1702 1780.81   7
   5  -5 -25-5023.62 2516.83   1
   5  -5 -27 1498.21 1788.34   8
   5   5 -27-468.023 1870.76   8
   5   5 -27 177.518 2341.17   1
  -5   5  27-2353.15 2833.58   4
  -5   5  27 3107.73 1958.20   7
  -5  -5  27 1468.06 2820.20   4
  -5  -5  27 3505.21 1872.89   7
   5  -5 -27-1567.18 2550.68   1
  -5  -7   5 34023.8 1837.14   2
  -5  -7   7 10538.5 1011.78   2
   5   7  -9 22915.4 1641.31   1
  -5  -7   9 20727.5 1343.72   2
  -5  -7  11-447.142 1402.70   4
   5   7 -11 1408.65 1296.85   1
   5   7 -11-892.093 659.167   3
  -5  -7  11 243.205 695.461   5
  -5  -7  11 98.2568 854.510   2
  -5  -7  13 984.266 949.174   2
   5   7 -13 327.103 702.077   3
  -5  -7  13-734.753 739.609   5
   5   7 -15 13418.3 1357.62   8
  -5   7  15 18484.0 2643.88   4
  -5  -7  15 13903.2 1859.22   4
   5   7 -15 14533.6 1025.21   3
  -5  -7  15 13439.6 1090.05   5
  -5  -7  15 14135.5 1265.56   2
   5  -7 -17 2605.17 2422.00   1
   5   7 -17 4826.76 1237.99   8
  -5  -7  17 4553.14 1139.19   2
  -5   7  17 1737.88 2237.54   4
  -5  -7  17 6867.79 1853.43   4
  -5  -7  17 4397.86 1240.08   7
   5   7 -17 3922.23 776.531   3
   5   7 -17 3009.82 896.479   6
   5   7 -17 6512.54 1676.31   1
   5  -7 -19 8165.96 1625.19   8
   5   7 -19 7458.30 1470.13   8
   5  -7 -19 12237.4 2373.67   1
  -5   7  19 7001.72 2556.25   4
  -5  -7  19 5920.18 2064.07   4
  -5  -7  19 9979.83 1462.73   7
   5   7 -19 3525.14 1938.55   1
   5   7 -21-34.3333 1926.33   1
   5  -7 -21 3441.16 1551.67   8
   5   7 -21 2732.29 1527.38   8
  -5   7  21-864.910 2430.69   4
  -5  -7 -21 3385.36 1811.26   8
   5  -7 -21 3322.69 2269.22   1
  -5  -7  21 2018.54 2201.63   4
  -5  -7  21 3164.53 1484.65   7
   5  -7 -23 32.8062 1571.50   8
   5   7 -23-1482.47 1660.23   8
   5   7 -23 814.416 1993.88   1
  -5   7  23 840.957 2540.20   4
  -5  -7 -23 1922.04 1869.16   8
  -5  -7  23 1779.11 2396.41   4
  -5  -7  23 1295.56 1600.91   7
   5  -7 -23 739.249 2564.21   1
   5  -7 -25 171.617 1707.83   8
   5   7 -25-2212.14 1812.16   8
  -5   7  25-2795.87 2936.50   4
  -5  -7 -25 400.529 1923.95   8
   5   7 -25 1023.85 2152.88   1
  -5  -7  25 1372.46 2636.68   4
  -5  -7  25 151.407 1733.73   7
   5  -7 -25-862.904 2538.49   1
   5   7 -27-2358.18 2012.23   8
  -5  -7 -27-1012.16 2059.46   8
  -5  -7  27-3396.70 2919.37   4
   5   7 -27-2266.83 2505.79   1
   5  -7 -27-4819.57 2714.93   1
   5   9   1 1081.65 645.751   3
   5   9  -1 824.659 676.014   3
  -5  -9  -1 698.846 668.606   5
  -5  -9   1 1366.98 681.941   5
  -5  -9  -1 1786.50 827.239   2
  -5  -9   1 450.111 809.385   2
   5   9   3 12115.6 945.422   3
   5   9  -3 13429.5 997.223   3
  -5  -9  -3 13732.1 1054.05   5
  -5  -9   3 13357.0 996.837   5
  -5  -9  -3 11142.9 1111.29   2
   5   9   5 4936.16 723.676   3
   5   9  -5 6423.88 846.175   3
  -5  -9  -5 5536.62 847.909   5
  -5  -9   5 5835.03 794.104   5
  -5  -9  -5 4926.45 969.066   2
   5   9   7 51722.6 2389.99   3
  -5  -9  -7 48433.8 2486.68   5
   5   9  -7 51011.8 2481.57   1
  -5  -9   7 52105.7 2440.89   5
  -5  -9  -7 44595.6 2511.08   2
   5   9   9 24310.1 1393.41   3
   5   9  -9 23833.4 1633.22   1
   5   9 -11 4142.18 1024.66   8
  -5  -9  11 4841.87 1436.06   4
  -5  -9 -11 4826.68 1234.75   8
  -5  -9 -15 2722.94 1412.98   8
   5  -9 -17 4232.46 2776.13   1
   5   9 -17 4909.03 1276.82   8
  -5   9  17 5982.98 2672.10   4
  -5  -9  17 6936.88 1393.31   2
  -5  -9 -17 4255.12 1532.36   8
  -5  -9  17 5523.78 1818.41   4
  -5  -9  17 4692.31 1236.57   7
   5   9 -17 4524.04 1030.32   6
  -5  -9 -17 1044.72 1349.94   2
   5   9 -17 7688.69 1651.85   1
   5   9 -19 2335.78 1812.66   1
   5  -9 -19 5504.41 2517.38   1
   5   9 -19 3277.21 1596.34   8
  -5   9  19-3213.88 2833.48   4
   5  -9 -19 3706.95 1782.17   8
  -5  -9 -19 3217.47 1676.38   8
  -5  -9  19 3108.56 2070.33   4
  -5  -9  19 3258.33 1451.11   7
  -5  -9 -19 380.799 1472.66   2
   5  -9 -21 3745.59 1691.98   8
   5   9 -21 149.033 1648.14   8
  -5   9  21 574.241 2610.95   4
   5  -9 -21 5175.45 2465.76   1
   5   9 -21 997.455 1877.39   1
  -5  -9 -21 2146.68 1678.43   8
  -5  -9  21 6193.44 2247.44   4
  -5  -9  21 4760.49 1489.23   7
   5   9  21-84.4084 2406.67   7
  -5  -9 -21 1231.53 1495.00   2
   5  -9 -25 35.5512 1724.13   8
   5   9 -25-154.171 1851.74   8
  -5   9  25-2888.27 2826.56   4
  -5  -9 -25 716.636 1919.64   8
  -5  -9  25 1730.42 2652.70   4
  -5  -9  25-2327.02 1723.33   7
   5  -9 -25 1296.85 2622.99   1
   5   9  25 1945.34 2940.48   7
   5   9 -25-297.406 2012.67   1
   5  11   1 3105.99 864.479   3
   5  11  -1 4084.91 928.665   3
  -5 -11  -1 3380.49 785.103   5
  -5 -11   1 3652.18 783.374   5
  -5 -11  -1 3797.71 908.882   2
  -5 -11   1 4219.29 876.466   2
   5  11   3 14831.3 1157.27   3
   5  11  -3 14405.1 1209.66   3
  -5 -11  -3 16520.4 1163.28   5
  -5 -11   3 13313.5 1079.40   5
  -5 -11  -3 14232.1 1208.18   2
  -5 -11   3 15243.2 1194.67   2
  -5 -11  -5 53063.8 2499.17   8
   5  11   5 51836.1 2506.23   3
   5  11  -5 51903.1 2538.07   3
  -5 -11  -5 55159.7 2564.83   5
  -5 -11   5 47515.0 2482.98   5
  -5 -11  -5 48768.8 2563.37   2
  -5 -11   5 49738.1 2543.59   2
  -5 -11  -7 20364.7 1383.66   8
   5  11   7 19563.6 1314.06   3
   5  11  -7 21247.8 1422.31   3
  -5 -11  -7 20544.8 1382.56   5
  -5 -11   7 20262.1 1317.17   5
  -5 -11  -7 18971.7 1441.88   2
   5  11  -7 18326.1 1265.44   1
  -5 -11   7 20077.8 1443.35   2
  -5 -11   9 6402.21 1214.46   2
   5  11   9 7456.77 971.985   3
   5  11  -9 7259.28 1050.51   1
   5  11  -9 6972.72 1124.43   3
  -5 -11  -9 7995.59 1081.57   5
  -5 -11   9 8112.57 943.383   5
  -5 -11  -9 7432.98 1172.42   2
   5  11 -13 769.613 1198.93   1
   5  11 -13 148.121 986.553   8
  -5 -11  13 390.604 1341.59   2
  -5 -11  13 23.5346 1439.34   4
  -5 -11 -13-23.1886 1282.91   8
  -5 -11  13 736.483 883.302   7
   5  11  13-597.484 908.223   3
   5  11 -13 819.815 1006.96   6
   5  11 -13 133.977 1090.16   3
  -5 -11  13-120.639 842.809   5
  -5 -11 -13-971.458 1242.23   2
  -5 -11  15 2880.54 1471.05   2
  -5 -11 -15 3240.53 1377.63   8
   5  11  15 3033.12 1025.09   3
   5  11 -15 2102.24 1066.38   6
   5  11 -15 2740.29 1117.18   3
  -5 -11  15 3443.05 930.231   5
  -5 -11 -15 1310.93 1300.44   2
  -5 -11  17 7405.33 1882.18   4
   5  11 -17 2100.69 1230.48   6
   5  11 -17 4239.81 1296.91   3
  -5 -11  17 5951.77 1080.13   5
  -5 -11 -17 2879.72 1555.97   2
  -5  11  19 12613.4 3061.50   4
  -5 -11 -19 10372.5 1762.24   8
  -5 -11  19 15896.4 2293.06   4
   5  11  19 11267.6 2748.47   7
   5  11 -19 11513.3 1938.92   1
   5 -11 -19 11958.9 2829.00   1
  -5 -11 -19 5427.48 1643.43   2
   5 -11 -21 4013.21 1861.82   8
   5  11 -21-123.329 1629.45   8
   5 -11 -21-949.893 2543.61   1
  -5  11  21 4341.00 2735.59   4
  -5 -11 -21 3414.03 1703.54   8
  -5 -11  21 4435.32 2146.13   4
  -5 -11  21 235.043 1468.12   7
   5  11  21 2847.62 2597.55   7
   5  11 -21 622.147 1742.66   1
  -5 -11 -21 981.704 1621.35   2
   5 -11 -23 3550.94 1748.34   8
   5  11 -23 110.802 1718.45   8
  -5  11  23 3400.59 2911.41   4
  -5 -11 -23 4191.56 1811.02   8
   5 -11 -23-471.385 2417.81   1
  -5 -11  23 590.630 2376.68   4
  -5 -11  23 1679.19 1591.87   7
   5  11  23 4502.48 2573.91   7
   5  11 -23-128.194 1780.63   1
   5  11 -25 558.633 1824.11   8
  -5 -11 -25 1808.73 1939.52   8
   5 -11 -25-106.257 2551.46   1
   5  11  25 1670.23 2688.39   7
   5  11 -25-1681.86 1939.78   1
  -5 -13  -1 183.186 937.272   2
  -5 -13   1 460.891 971.144   2
  -5 -13  -1 574.214 477.866   8
   5  13   1 19.8851 978.775   3
   5  13  -1 2125.87 1025.49   3
  -5 -13  -1 147.573 803.907   5
  -5 -13   1-267.887 799.652   5
  -5 -13  -3 23241.2 1235.70   8
   5  13   3 22315.1 1529.58   3
   5  13  -3 22168.0 1547.29   3
  -5 -13  -3 23556.2 1464.74   5
  -5 -13   3 22051.5 1428.04   5
  -5 -13  -3 18019.5 1483.64   2
  -5 -13   3 22156.7 1552.49   2
  -5 -13  -5 19100.7 1174.31   8
   5  13   5 18568.4 1394.08   3
   5  13  -5 17278.3 1450.82   3
  -5 -13  -5 18575.0 1318.83   5
  -5 -13   5 18500.4 1287.30   5
  -5 -13  -5 15356.7 1379.52   2
  -5 -13   5 16691.2 1485.62   2
  -5 -13  -7 20294.0 1222.00   8
   5  13  -7 14153.6 1397.78   3
   5  13  -7 14848.1 1314.04   6
  -5 -13  -7 19126.1 1283.64   5
  -5 -13  -7 18091.2 1409.51   2
  -5 -13   9 3376.86 1351.28   2
   5  13  -9 2784.98 780.429   1
   5  13  -9 3168.68 1071.69   6
   5  13   9 2389.35 1082.15   3
   5  13  -9 2338.93 1200.62   3
  -5 -13  -9 2071.18 973.084   5
  -5 -13   9 4005.91 970.951   5
  -5 -13  -9 4384.96 1169.27   2
   5  13 -11 1932.84 1033.03   8
  -5 -13  11 138.963 1416.29   2
  -5 -13 -11 786.820 1142.21   8
   5  13 -11-365.774 947.705   1
   5  13  11 768.915 1082.69   3
   5  13 -11 623.185 1091.55   6
   5  13 -11 2046.38 1235.11   3
  -5 -13 -11 3303.83 1065.72   5
  -5 -13  11 2290.25 992.259   5
  -5 -13 -11 2353.03 1223.51   2
   5  13 -13-534.071 990.175   8
  -5 -13 -13-876.592 1248.02   8
  -5 -13  13-2974.03 1520.81   2
   5  13  13 1434.16 2588.05   7
   5  13  13-395.368 1048.92   3
   5  13 -13 248.467 1084.70   1
   5  13 -13 332.110 1139.52   6
   5  13 -13-954.642 1272.25   3
  -5 -13 -13-1061.04 1200.77   5
  -5 -13  13-195.658 1000.66   5
  -5 -13 -13 186.785 1241.47   2
  -5 -13 -15-1689.17 1478.09   8
  -5 -13  15-2519.23 1660.49   2
   5  13 -15-2886.60 1292.49   6
  -5 -13 -15-3205.76 1447.32   5
  -5 -13  15-137.101 1044.40   5
  -5 -13 -15-48.1992 1440.68   2
  -5 -13 -17 6377.13 1596.27   8
  -5 -13  17 7890.34 1795.25   2
   5  13  17 8706.97 2260.05   7
   5  13  17 6246.54 1216.39   3
   5  13 -17 7734.01 1255.50   6
   5  13 -17 7461.48 1407.64   3
  -5 -13  17 6599.95 1138.65   5
  -5 -13 -17 5825.71 1531.41   2
  -5 -13 -19 9687.95 1747.02   8
   5  13  19 13728.3 1384.05   3
   5  13  19 10923.8 2269.81   7
  -5 -13 -19 9749.54 1817.57   1
   5 -13 -21 1447.31 2725.09   1
  -5  13  21-1364.61 3375.55   4
  -5 -13 -21 2602.34 1799.41   8
   5  13  21-5101.60 2454.88   7
  -5  13  23 1037.84 3127.03   4
  -5 -13 -23-519.247 1870.56   8
   5 -13 -23 162.260 2520.95   1
   5  13  23 3967.81 2341.98   7
  -5 -13 -23-1349.48 1783.76   1
  -5 -15  -3 8268.64 751.797   8
  -5 -15   3 10672.4 1407.16   2
   5  15  -3 12052.1 1301.45   6
   5  15   3 5750.12 1352.82   3
   5  15  -3 6804.51 1440.09   3
  -5 -15  -3 13350.3 1184.37   5
  -5 -15   3 11957.2 1142.24   5
  -5 -15  -3 10925.1 1355.55   2
  -5 -15  -5 9599.80 1340.73   2
  -5 -15  -5 11489.1 931.682   8
  -5 -15   5 11978.8 1511.14   2
   5  15   5 12183.9 1351.77   3
   5  15  -5 12426.6 1451.96   3
   5  15  -5 11309.1 1299.69   6
  -5 -15  -5 12152.7 1209.03   5
  -5 -15   5 9497.02 1171.82   5
  -5 -15  -7 15344.9 1155.19   8
   5  15   7 15462.2 1460.50   3
   5  15  -7 15507.1 1621.46   3
   5  15  -7 15190.9 1410.66   6
  -5 -15  -7 14527.3 1306.63   5
  -5 -15   7 12770.6 1302.56   5
  -5 -15  -7 13785.3 1472.12   2
  -5 -15   7 15344.2 1695.34   2
  -5 -15  -9 3147.14 1265.33   2
  -5 -15   9 2056.93 1532.68   2
   5  15  -9 2077.86 1181.33   6
   5  15   9 3870.68 1240.20   3
   5  15  -9 2512.25 1374.07   3
  -5 -15  -9 4014.00 1053.69   5
  -5 -15   9 2851.30 1091.80   5
  -5 -15 -11 293.543 1319.27   2
  -5 -15 -11-1102.51 1133.44   8
  -5 -15  11 1127.29 1600.44   2
   5  15 -11 1936.98 1264.83   6
   5  15  11 583.205 1245.93   3
   5  15 -11 2346.24 1435.13   3
  -5 -15 -11 667.246 1078.64   5
  -5 -15  11-248.369 1163.03   5
   5  15 -13 3683.32 1469.67   6
  -5 -15 -15 594.810 1462.50   2
  -5 -15 -15 3319.25 1421.50   8
  -5 -15  15 2824.86 1790.93   2
   5  15  15 2975.23 1927.81   7
   5  15  15 3379.05 1327.98   3
   5  15 -15 1735.15 1247.44   6
   5  15 -15 1698.98 1547.99   3
  -5 -15 -15 2891.33 1285.39   5
  -5 -15  15 2937.80 1228.03   5
  -5 -15 -15 2677.44 1555.35   1
  -5 -15 -17 1890.97 1588.65   2
  -5 -15 -17 2361.50 1525.06   8
  -5 -15 -17 2581.75 1613.55   1
  -5 -15  17 3283.77 1847.73   2
   5  15  17 2141.80 1945.94   7
   5  15  17 3179.64 1307.46   3
   5  15 -17 2726.97 1316.00   6
   5  15 -17 2262.80 1538.10   3
  -5 -15 -17 3107.28 1480.77   5
  -5 -15  17 2562.67 1211.00   5
  -5 -15 -21 3715.05 1834.77   2
   5 -15 -21 10079.6 2925.55   1
  -5 -15 -21 7476.02 1901.48   8
   5  15  21 2429.70 2134.13   7
   5  15  21 7338.34 1459.02   3
  -5 -15 -21 7524.29 1821.30   1
  -5 -15 -23-2108.34 1907.60   1
  -5 -15 -23 69.7456 1956.63   8
   5  15  23-1253.33 2280.99   7
  -5 -17  -1 2280.56 1396.74   2
  -5 -17   1 3092.42 1418.22   2
   5  17   1 1166.74 1176.98   6
   5  17  -1 1820.61 1221.07   6
   5  17   1-923.837 1363.34   3
   5  17  -1 508.756 1326.82   3
  -5 -17  -1 1043.92 1092.86   5
  -5 -17   1 606.550 1080.00   5
  -5 -17  -3 5141.17 1413.51   2
  -5 -17   3 1964.32 1463.63   2
   5  17   3 5667.70 1268.95   6
   5  17  -3 3131.20 1229.07   6
   5  17   3 5198.48 1372.86   3
   5  17  -3 3655.67 1440.60   3
  -5 -17  -3 3819.58 1135.67   5
  -5 -17   3 4678.01 1145.96   5
   5  17   5 19386.0 1671.57   3
   5  17  -5 16262.5 1724.01   3
   5  17   5 16232.4 1521.44   6
   5  17  -5 16623.1 1560.80   6
  -5 -17  -5 15830.9 1440.29   5
  -5 -17   5 17118.7 1506.90   5
  -5 -17  -5 15234.6 1686.10   2
  -5 -17   5 18173.0 1821.63   2
  -5 -17  -7 8035.14 1504.17   2
  -5 -17   7 7104.14 1705.46   2
   5  17   7 10904.2 1387.01   6
   5  17  -7 8996.21 1410.65   6
   5  17   7 9833.29 1514.48   3
   5  17  -7 12322.9 1607.84   3
  -5 -17  -7 10530.1 1287.77   5
  -5 -17   7 9155.31 1305.45   5
  -5 -17  -9 299.206 1498.86   2
  -5 -17   9-1202.39 1778.67   2
   5  17   9-2170.39 2434.38   7
   5  17   9 570.743 1278.15   6
   5  17  -9-2017.59 1387.50   6
  -5 -17  -9 344.313 1133.20   5
  -5 -17   9 1899.17 1279.57   5
  -5 -17 -11-1722.41 1611.12   2
  -5 -17  11-1144.88 1840.46   2
  -5 -17 -11-1888.01 1214.31   5
  -5 -17  11-1091.99 1382.03   5
  -5 -17 -13-490.711 1287.06   8
  -5 -17 -13 113.700 1573.40   2
  -5 -17  13 1033.08 1869.33   2
   5  17  13-980.959 1776.67   7
   5  17  13 1280.78 1457.70   3
   5  17 -13 26.8579 1341.81   6
   5  17 -13-1403.90 1717.47   3
  -5 -17 -13 906.871 1180.03   5
  -5 -17  13 667.823 1364.86   5
  -5 -17 -13-688.622 1453.13   1
  -5 -17 -15 262.072 1709.94   2
  -5 -17 -15 3907.68 1455.72   8
  -5 -17  15-1845.13 1968.88   2
  -5 -17 -15 2228.02 1554.19   1
   5  17  15 2482.33 1879.19   7
   5  17  15 1682.48 1529.00   3
   5  17 -15 1975.58 1351.37   6
   5  17 -15-599.045 1722.75   3
  -5 -17 -15 2833.47 1293.07   5
  -5 -17  15 2841.50 1391.89   5
  -5 -17 -19 2569.77 1830.02   2
  -5 -17 -19 3391.96 1713.95   1
  -5 -17 -19 2756.32 1707.90   8
   5  17  19 3132.62 2017.66   7
   5  17  19 4489.80 1456.86   6
   5  17  19 1538.58 1441.91   3
  -5 -17 -19 4494.49 1612.95   5
  -5 -17 -21 2629.60 1884.09   2
  -5 -17 -21 3768.92 1808.40   1
  -5 -17 -21 3154.81 1860.55   8
   5  17  21 673.404 2116.35   7
   5  17  21 1647.37 1477.59   3
   5  17  21 3287.54 1513.04   6
  -5 -17 -21 3892.12 1761.79   5
  -5 -19  -1-1451.31 1625.32   2
  -5 -19   1-2175.78 1645.79   2
   5  19   1-4241.77 1478.28   6
   5  19  -1-2932.61 1419.11   6
  -5 -19  -1-1586.91 1276.24   5
  -5 -19   1-1478.79 1185.15   5
  -5 -19  -3 8498.04 1715.03   2
  -5 -19  -5 3839.23 1677.77   2
   5  19   5 5853.64 1628.61   3
   5  19  -5 2357.73 1790.93   3
  -5 -19   5 8261.04 1374.50   5
  -5 -19  -7 5854.78 1695.37   2
  -5 -19   7 4042.16 1844.02   2
   5  19   7 6141.97 1444.97   6
   5  19  -7 5939.78 1457.14   6
   5  19   7 5125.57 1593.89   3
  -5 -19  -7 6343.89 1318.17   5
  -5 -19   7 5706.98 1343.13   5
  -5 -19  -9 614.620 1658.58   2
  -5 -19   9 2935.80 1907.09   2
   5  19   9 2114.78 1385.82   6
   5  19  -9 808.606 1414.81   6
   5  19   9 3231.44 1580.06   3
  -5 -19  -9 1493.99 1222.87   5
  -5 -19   9 3932.73 1453.51   5
  -5 -19 -11 563.348 1777.10   2
  -5 -19  11 330.694 1980.53   2
   5  19  11-471.659 1334.13   6
   5  19 -11 2719.89 1454.18   6
   5  19  11 3492.75 1588.82   3
  -5 -19 -11 1355.59 1275.98   5
  -5 -19  11 2469.94 1502.77   5
  -5 -19 -13 319.180 1782.87   2
  -5 -19  13-3045.57 2111.30   2
   5  19  13 31.7824 1424.39   6
   5  19 -13-4261.95 1496.96   6
   5  19  13 527.589 1616.27   3
  -5 -19 -13 1606.60 1332.43   5
  -5 -19  13 698.498 1520.46   5
  -5 -19 -15 32.5704 1918.23   2
  -5 -19  15-1372.15 2187.88   2
   5  19  15-1511.41 1525.91   6
   5  19  15 609.392 1630.98   3
  -5 -19 -15-1107.70 1389.90   5
  -5 -19  15-1195.83 1596.25   5
  -5 -19 -17 1528.85 1975.84   2
  -5 -19  17 4049.34 2308.02   2
   5  19  17 2731.78 1554.61   6
   5  19  17 2792.69 1594.05   3
   5  19 -17 2279.94 1508.08   6
  -5 -19 -17 3159.54 1417.63   5
  -5 -19  17 1092.74 1591.17   5
  -5 -19 -19 1693.92 2093.25   2
   5  19  19 5848.20 1661.26   6
   5  19  19 2427.38 1663.98   3
  -5 -19 -19 7630.11 1649.01   5
  -5 -21  -1 2158.66 1788.98   2
  -5 -21   1 1190.54 1800.89   2
   5  21   1 3067.46 1497.45   6
   5  21  -1 969.717 1389.23   6
   5  21   1-31.1560 1701.09   3
   5  21  -1 625.390 1672.06   3
  -5 -21  -1 1664.85 1352.17   5
  -5 -21   1 1037.42 1308.91   5
  -5 -21  -3-1836.87 1821.80   2
  -5 -21   3 1752.98 1806.03   2
   5  21   3 1961.54 1478.01   6
   5  21  -3 232.254 1452.74   6
   5  21   3 2368.68 1725.28   3
  -5 -21  -3 514.493 1332.54   5
  -5 -21   3 1099.23 1327.43   5
  -5 -21  -5 6153.61 1875.69   2
  -5 -21   5 7544.04 1971.63   2
   5  21   5 5009.75 1555.33   6
   5  21  -5 4908.82 1532.77   6
   5  21   5 4650.69 1686.14   3
  -5 -21  -5 5925.33 1422.35   5
  -5 -21   5 7172.04 1480.58   5
  -5 -21  -7 4456.20 1899.73   2
  -5 -21   7 6426.21 2037.16   2
   5  21   7 4451.74 1538.24   6
   5  21  -7 2741.36 1492.85   6
   5  21   7 7306.42 1793.24   3
  -5 -21  -7 7301.92 1417.71   5
  -5 -21   7 7026.22 1520.75   5
  -5 -21  -9-556.989 1888.36   2
  -5 -21   9 615.470 2108.00   2
   5  21   9 1102.39 1489.19   6
   5  21  -9 547.163 1491.58   6
   5  21   9 2754.69 1764.91   3
  -5 -21  -9 4582.59 1389.72   5
  -5 -21   9 4871.72 1524.34   5
  -5 -21  11-4798.18 2182.32   2
   5  21  11-1319.09 1575.79   6
   5  21  11-3398.21 1862.14   3
  -5 -21 -11-874.160 1409.76   5
  -5 -21  11-2239.29 1587.68   5
  -5 -21 -13 106.177 1975.07   2
  -5 -21  13-799.984 2244.00   2
   5  21  13-1050.40 1539.28   6
   5  21 -13 1131.99 1531.87   6
   5  21  13 3803.06 1768.94   3
  -5 -21 -13 1625.87 1391.92   5
  -5 -21  13 2124.14 1627.13   5
  -5 -21 -15 72.0038 2127.57   2
  -5 -21  15-547.384 2393.74   2
   5  21  15 1802.91 1599.14   6
   5  21  15 1337.66 1771.06   3
   5  21 -15 3386.67 1598.14   6
  -5 -21 -15 2715.23 1469.78   5
  -5 -21  15 1632.28 1753.27   5
  -5 -21 -17 4537.50 2270.46   2
   5  21 -17 8462.74 1899.01   6
  -5 -23  -5-2232.75 2019.09   2
  -5 -23   5 490.568 2027.98   2
   5  23   5-1170.87 1692.56   6
   5  23  -5-4471.42 1671.70   6
   5  23   5-3069.93 1920.24   3
  -5 -23  -5 3160.13 1500.03   5
  -5 -23   5-1327.05 1507.28   5
  -5 -23  -7 10035.1 2182.30   2
  -5 -23   7 9859.82 2279.50   2
   5  23   7 10585.1 1799.00   6
   5  23  -7 7140.16 1646.21   6
   5  23   7 10973.1 1961.53   3
  -5 -23  -7 10213.1 1615.56   5
  -5 -23   7 8645.03 1652.86   5
  -5 -23  -9 2152.82 2080.21   2
  -5 -23   9 2243.22 2210.96   2
   5  23   9 2992.98 1620.17   6
   5  23  -9 4435.08 1583.18   6
   5  23   9 2457.38 1921.11   3
  -5 -23  -9 2529.01 1521.32   5
  -5 -23   9 4953.90 1642.19   5
  -5 -23 -11 268.558 2141.46   2
  -5 -23  11-1914.97 2331.62   2
   5  23  11-37.3938 1623.24   6
   5  23 -11 594.353 1619.24   6
   5  23  11-99.2006 1885.24   3
  -5 -23 -11 367.976 1476.17   5
  -5 -23  11 35.0226 1627.79   5
  -5 -23  13-5155.73 2599.06   2
  -5 -23 -13-3068.14 1589.68   5
  -5 -23  13-3509.40 1822.07   5
  -5 -25  -1 40.3065 2211.62   2
  -5 -25   1-200.268 2110.51   2
   5  25   1 1852.68 1677.84   6
   5  25  -1 2072.81 1640.24   6
  -5 -25  -1 1380.36 1529.84   5
  -5 -25   1-1149.05 1520.34   5
  -5 -25  -3 320.246 2137.78   2
  -5 -25   3 244.258 2254.13   2
   5  25   3-1538.32 1669.45   6
   5  25  -3 37.5206 1608.47   6
   5  25   3 36.1220 1957.64   3
  -5 -25  -3 34.7285 1575.01   5
  -5 -25   3 1953.26 1579.52   5
  -5 -25  -5 810.145 2171.98   2
  -5 -25   5 2904.40 2275.85   2
   5  25   5 1814.46 1725.80   6
   5  25  -5 2644.02 1614.77   6
   5  25   5 2783.95 2016.56   3
  -5 -25  -5 1975.91 1556.53   5
  -5 -25   5 3158.80 1631.55   5
  -5 -25  -7-5127.43 2288.09   2
  -5 -25   7-6049.14 2498.59   2
   5  25  -7-4378.47 1780.52   6
  -5 -25   7-429.222 1650.49   5
  -5 -25   9 15111.1 2751.84   2
   6   0 -16-401.401 1966.93   1
  -6   0  16-1148.68 2235.39   4
   6   0 -18 703.773 1456.17   8
   6   0 -18 1382.99 2064.04   1
  -6   0  18 524.712 2138.94   4
   6   0 -20-3156.77 1610.99   8
  -6   0  20-5699.81 2497.65   4
   6   0 -20-5628.28 2437.01   1
   6   0 -22 8324.02 1656.17   8
  -6   0  22 6062.53 2511.65   4
   6   0 -22 6697.38 2417.43   1
   6   0 -26 8138.82 1908.32   8
  -6   0  26 11400.3 2036.00   7
   6   0 -26 9926.57 2759.63   1
   6  -2 -16 6376.94 2360.21   1
   6   2 -16 3922.65 1499.05   8
   6   2 -16 8818.48 2000.25   1
  -6   2  16 6174.63 2498.78   4
  -6  -2  16 3655.21 2074.62   4
   6  -2 -18 1136.00 1533.90   8
   6   2 -18-27.1196 1464.72   8
   6  -2 -18-2646.62 2214.61   1
  -6   2  18-1091.68 2286.82   4
  -6  -2  18 1732.12 2115.98   4
   6   2 -18 2139.45 2084.01   1
   6  -2 -20 31.1476 1603.55   8
   6   2 -20 1163.79 1551.36   8
  -6   2  20 827.160 2443.35   4
  -6  -2  20 732.326 2286.47   4
   6  -2 -20 1736.92 2341.26   1
   6   2 -20 1271.67 2312.18   1
   6  -2 -22-347.884 1576.24   8
   6   2 -22 29.3253 1539.81   8
  -6   2  22 747.292 2450.71   4
  -6  -2  22 3651.24 2422.29   4
   6  -2 -22 3662.58 2390.43   1
   6   2 -22 404.051 2338.23   1
   6  -2 -26-34.6169 1811.14   8
   6   2 -26-165.466 1792.25   8
  -6   2  26 2819.88 2798.12   4
  -6  -2  26 2868.62 2660.84   4
  -6  -2  26-1926.39 1870.40   7
   6  -2 -26 1374.14 2643.63   1
   6   2 -26-601.098 2637.21   1
   6   4 -16 1919.33 1352.06   8
  -6  -4  16 4054.74 2040.47   4
   6   4 -16 519.718 1835.06   1
  -6  -4  16 1215.88 1281.56   2
   6  -4 -18-2786.30 2635.93   1
   6   4 -18 381.295 1356.68   8
  -6   4  18-3695.39 2499.12   4
  -6  -4  18 291.850 2097.80   4
   6   4 -18 490.087 2038.61   1
   6  -4 -20-542.219 1654.05   8
   6   4 -20-2018.89 1520.67   8
   6  -4 -20-103.499 2441.54   1
  -6   4  20-1894.46 2529.90   4
  -6  -4  20 2504.20 2242.20   4
   6   4 -20-3663.12 2188.84   1
   6  -4 -22 8420.46 1787.87   8
   6   4 -22 7907.86 1652.98   8
  -6   4  22 10914.8 2730.55   4
  -6  -4  22 9878.17 2495.25   4
   6  -4 -22 9456.11 2648.89   1
   6   4 -22 11011.3 2471.60   1
   6  -4 -24-4539.50 1783.32   8
   6   4 -24-1515.77 1702.05   8
  -6   4  24-1976.93 2838.23   4
  -6  -4  24-5556.10 2658.32   4
  -6  -4  24-2710.99 1826.38   7
   6  -4 -24-1424.73 2638.01   1
   6   4 -24-2185.28 2533.37   1
   6  -4 -26 6297.17 1870.65   8
   6   4 -26 1114.89 1813.13   8
  -6   4  26 5695.25 2877.73   4
  -6  -4  26 6024.02 2786.22   4
  -6  -4  26 5694.74 1948.61   7
   6  -4 -26 3203.56 2714.71   1
   6   4 -26 194.824 2619.06   1
  -6  -6  12 42010.4 2374.31   2
  -6  -6  14 2064.22 2047.05   4
   6   6 -14 325.781 1667.41   1
  -6  -6  14-17.4899 1130.43   2
   6   6 -16 4686.44 1399.81   8
  -6  -6  16 5722.71 1972.84   4
   6   6 -16 3077.35 1896.49   1
  -6  -6  16 5951.15 1156.72   2
   6  -6 -18 1136.19 3532.89   1
   6   6 -18-4237.11 1472.12   8
  -6  -6  18-5135.22 2196.46   4
   6   6 -18-2431.62 2007.12   1
   6   6 -20-1045.76 1488.88   8
   6  -6 -20-3246.18 2906.31   1
  -6   6  20 2811.50 2775.04   4
  -6  -6  20 3538.08 2224.75   4
  -6  -6  20 2192.74 1566.21   7
   6   6 -20 3329.39 2172.67   1
   6  -6 -22 1621.99 1711.06   8
   6   6 -22 1774.54 1579.45   8
  -6   6  22 2170.10 2815.56   4
   6  -6 -22 1177.50 2727.61   1
  -6  -6  22 836.490 2297.84   4
  -6  -6  22 1547.25 1625.24   7
   6   6 -22 972.991 2294.14   1
   6  -6 -24 7110.68 1905.76   8
   6   6 -24 4507.76 1814.54   8
  -6   6  24 7820.53 3321.57   4
  -6  -6  24 11724.9 2628.01   4
  -6  -6  24 12590.3 1887.45   7
   6  -6 -24 6634.37 3260.12   1
   6   6 -24 2143.86 2489.78   1
   6   6 -26 364.913 2509.33   1
   6  -6 -26 1431.46 1828.48   8
   6   6 -26 518.545 1815.17   8
  -6   6  26-1761.57 2911.72   4
  -6  -6  26-669.991 2650.57   4
  -6  -6  26-524.213 1861.51   7
   6  -6 -26-2307.87 2798.44   1
   6   8   0 793.434 623.869   3
   6   8  -2 31738.6 1651.12   3
   6   8  -4-247.556 663.099   3
   6   8  -6 1344.40 685.012   3
  -6  -8   6 411.705 1087.89   2
   6   8  -8 381.336 717.723   3
   6   8 -10 24666.9 1411.97   3
   6   8 -10 22139.2 1717.04   1
   6   8 -12 3039.72 1498.22   1
  -6  -8  14 28042.3 2501.58   4
   6   8 -16 1827.25 1390.39   8
  -6  -8  16 2483.25 1899.67   4
   6   8 -16 448.028 1716.88   1
   6   8 -18-2796.63 1509.82   8
   6   8 -18-1710.02 2048.02   1
   6  -8 -20-1788.35 3532.59   1
   6   8 -20 48.5296 1451.81   8
  -6   8  20 692.480 2898.18   4
  -6  -8  20 2837.73 2082.69   4
  -6  -8  20 465.766 1499.59   7
   6   8 -20 35.2903 2066.01   1
  -6   8  22 263.011 3190.87   4
   6  -8 -22 1321.00 3182.05   1
  -6  -8  22-761.969 2391.93   4
  -6  -8  22-744.231 1695.74   7
   6   8 -24-119.791 2240.77   1
   6  -8 -24 1352.40 1900.82   8
   6   8 -24 117.203 1659.06   8
  -6   8  24-6207.82 3367.15   4
  -6  -8  24 2582.94 2521.63   4
  -6  -8  24 1430.29 1761.60   7
   6   8 -26 2865.38 2006.63   8
  -6  -8  26-2169.34 2824.35   4
  -6  -8  26 7230.75 2066.32   7
   6  -8 -26 5729.62 3110.10   1
   6  10   0 48238.9 2309.89   3
  -6 -10   0 49709.4 2449.04   5
  -6 -10   0 42144.2 2468.51   2
   6  10   2 49.0768 735.803   3
   6  10  -2 744.529 769.349   3
  -6 -10  -2 196.894 868.486   5
  -6 -10   2 93.4073 819.008   5
  -6 -10  -2 1208.19 1042.89   2
  -6 -10   2 1443.72 1050.66   2
   6  10   4 12755.6 1003.27   3
   6  10  -4 11928.2 1049.92   3
  -6 -10  -4 10891.3 1100.33   5
  -6 -10   4 14799.6 1146.12   5
  -6 -10   4 13000.2 1282.62   2
   6  10   6-546.735 728.852   3
   6  10  -6 486.614 838.103   3
  -6 -10   6-662.912 887.961   5
  -6 -10  -6 45.8847 1016.39   2
  -6 -10   6-489.582 1052.59   2
   6  10   8 16000.4 1241.53   3
   6  10  -8 18534.6 1327.75   3
  -6 -10   8 18689.0 1340.44   5
  -6 -10   8 16520.6 1448.85   2
  -6 -10  10 653.159 1133.48   2
   6  10 -10 2855.27 1316.37   1
  -6 -10  10 655.880 932.041   5
   6  10 -12 18282.0 1332.47   3
  -6 -10  12 19841.1 1389.73   5
  -6 -10  12 15800.7 1543.12   2
   6  10 -12 17658.9 1747.79   1
  -6 -10  14-671.846 1293.48   2
   6  10 -14-46.3056 962.689   3
  -6 -10  14 1778.98 999.039   5
   6  10 -16 5045.41 1495.01   8
  -6 -10  16 9087.52 1576.53   2
  -6 -10  16 11018.1 1359.74   7
   6  10 -16 6029.73 1177.16   3
   6  10 -16 8118.65 1321.13   6
  -6 -10  16 11879.1 1178.14   5
   6  10 -16 7397.94 1856.39   1
   6  10 -18-345.416 1364.02   8
  -6 -10  18-68.6545 1926.41   4
  -6 -10  18-2888.38 1361.04   7
   6  10 -18 1223.27 1853.34   1
   6  10 -20-1062.55 1908.74   1
   6  10 -20 302.868 1466.91   8
  -6 -10  20-334.105 2084.54   4
  -6 -10  20 271.472 1441.80   7
   6  10 -22-1501.88 1631.17   8
   6 -10 -22-5985.40 3584.98   1
   6  10 -22-4191.99 2302.16   1
  -6  10  22-1777.60 3206.85   4
  -6 -10  22-1591.79 2373.31   4
  -6 -10  22-3207.29 1619.70   7
   6  10 -24 3092.42 1792.71   8
  -6  10  24 2209.32 3185.80   4
   6 -10 -24 1626.33 3011.26   1
   6  10 -24 2425.53 2127.25   1
   6  12   0-56.5423 905.488   3
  -6 -12   0-848.252 887.082   5
  -6 -12   0-295.859 1070.25   2
   6  12   2 24153.5 1493.31   3
   6  12  -2 22542.4 1516.03   3
  -6 -12  -2 24042.6 1547.55   5
  -6 -12   2 21253.3 1478.43   5
  -6 -12  -2 20806.8 1645.03   2
  -6 -12   2 22684.4 1618.59   2
   6  12  -4-1921.23 1072.24   3
  -6 -12  -4-2417.92 1053.68   5
  -6 -12   4 1097.33 890.597   5
  -6 -12  -4 24.5395 1190.22   2
  -6 -12   4 1277.14 1119.77   2
  -6 -12   8 860.803 1186.31   2
   6  12  -8 562.179 1097.42   1
   6  12   8 621.795 904.482   3
   6  12  -8-56.9167 1059.85   3
  -6 -12  -8 113.249 1037.48   5
  -6 -12   8-1051.61 909.556   5
  -6 -12  -8-77.9735 1212.27   2
  -6 -12  10 10139.2 1430.12   2
  -6 -12 -10 11837.0 1486.94   8
   6  12  10 9998.45 1111.12   3
   6  12 -10 8732.13 1338.50   1
   6  12 -10 11090.3 1275.61   3
  -6 -12  10 9153.98 1131.23   5
  -6 -12 -10 9514.69 1248.41   5
  -6 -12 -10 8044.86 1435.91   2
  -6 -12  12-1405.01 1396.48   2
  -6 -12 -12 25.8696 1421.02   8
   6  12  12 806.303 946.554   3
   6  12 -12 251.373 1140.31   6
   6  12 -12-259.441 1132.46   3
   6  12 -12 634.961 1332.11   1
  -6 -12  12 143.681 960.291   5
  -6 -12 -12 1125.11 1387.73   2
  -6 -12  14 14722.5 1738.14   2
  -6 -12 -14 14610.1 1832.87   8
   6  12 -14 13072.7 1474.10   6
   6  12 -14 10448.3 1406.41   3
  -6 -12  14 14808.9 1284.58   5
  -6 -12  16 1820.49 1647.44   2
  -6 -12 -16 1265.81 1685.01   8
   6  12 -16 1122.22 1274.95   6
   6  12 -16-565.712 1218.23   3
  -6 -12  16 1864.66 1028.23   5
  -6 -12 -16 974.017 1560.28   2
  -6 -12 -18 1556.03 1751.38   8
  -6 -12 -18 2183.38 1618.54   2
  -6 -12 -22 7851.36 2042.56   8
  -6 -12 -22 4633.93 1870.15   2
  -6 -12 -24-2628.44 2104.51   8
   6 -12 -24-2362.52 3448.84   1
   6  14   0 34559.5 1996.42   3
  -6 -14   0 34924.7 1956.07   5
  -6 -14   0 30896.5 2027.81   2
  -6 -14  -2 212.202 1161.62   2
  -6 -14   2 412.509 1124.34   2
   6  14   2-985.132 1074.99   3
   6  14  -2 365.786 1126.24   3
  -6 -14  -2 294.071 946.628   5
  -6 -14   2 1344.75 937.265   5
  -6 -14   4 3865.51 1253.00   2
  -6 -14  -4 6123.45 1007.99   8
   6  14   4 3237.79 1125.19   3
   6  14  -4 5241.55 1205.61   3
  -6 -14  -4 3878.71 1062.53   5
  -6 -14   4 5123.36 996.580   5
  -6 -14  -4 6625.70 1258.46   2
  -6 -14   6-2337.34 1285.61   2
  -6 -14  -6 911.523 1034.95   8
   6  14   6 508.579 1037.83   3
   6  14  -6-1052.20 1174.56   3
  -6 -14  -6 370.527 1025.03   5
  -6 -14   6-89.3375 936.885   5
  -6 -14  -6 1944.37 1209.18   2
  -6 -14   8 5572.16 1417.44   2
   6  14   8 5995.15 1135.73   3
   6  14  -8 5123.12 1287.31   3
  -6 -14  -8 5263.90 1186.16   5
  -6 -14   8 7335.23 1123.19   5
  -6 -14  -8 6023.91 1364.74   2
  -6 -14  10 868.698 1448.22   2
  -6 -14 -10 1071.18 1231.68   8
   6  14 -10 504.944 1244.04   6
   6  14  10-1820.45 1086.99   3
   6  14 -10-889.207 1263.18   3
  -6 -14 -10-504.129 1141.89   5
  -6 -14  10 1507.27 1058.46   5
  -6 -14 -10-211.117 1367.84   2
  -6 -14  12 9465.15 1783.31   2
  -6 -14 -12 9602.85 1564.98   8
   6  14 -12 8345.46 1480.20   6
   6  14 -12 5714.06 1486.34   3
  -6 -14  12 10471.7 1292.17   5
  -6 -14 -12 8867.58 1478.59   5
  -6 -14 -12 4421.74 1623.74   2
  -6 -14  14 456.604 1746.67   2
  -6 -14 -14 726.789 1491.12   8
   6  14  14 198.069 1146.78   3
   6  14 -14 665.981 1352.48   6
   6  14 -14 350.380 1355.44   3
  -6 -14 -14-452.061 1258.00   5
  -6 -14  14 1372.05 1093.39   5
  -6 -14 -14 1365.42 1505.16   2
  -6 -14 -16 5412.44 1653.08   8
  -6 -14  16 4908.89 1888.18   2
   6  14  16 3133.18 1236.18   3
   6  14 -16 5304.36 1403.79   6
   6  14 -16 3294.57 1369.74   3
  -6 -14  16 4651.45 1220.36   5
  -6 -14 -16 1776.18 1631.52   2
  -6 -14 -18-2516.45 1841.07   8
  -6 -14 -18-1868.96 1796.91   2
  -6 -14 -20-401.886 1819.11   8
  -6 -14 -20 858.074 1764.58   2
  -6 -14 -22-1414.94 2004.71   8
  -6 -14 -22 126.826 1842.78   2
  -6 -16   0-228.519 1283.66   2
   6  16   0 452.008 1211.51   3
  -6 -16   0 301.085 1013.59   5
   6  16   2 19309.2 1546.73   3
   6  16  -2 17932.0 1604.02   3
  -6 -16  -2 15895.0 1427.05   5
  -6 -16   2 16669.4 1414.22   5
  -6 -16  -2 15533.1 1576.53   2
  -6 -16   2 15562.2 1610.94   2
  -6 -16  -4 203.271 1264.79   2
  -6 -16   4-462.645 1357.16   2
   6  16  -4 1160.86 1180.64   6
   6  16   4-785.399 1184.22   3
   6  16  -4-1736.06 1299.07   3
  -6 -16  -4 183.571 1026.29   5
  -6 -16   4-268.208 1038.62   5
  -6 -16  -6-833.326 1330.32   2
  -6 -16   6 291.000 1435.22   2
   6  16  -6-442.722 1215.32   6
   6  16   6-498.803 1270.76   3
   6  16  -6 2120.55 1383.86   3
  -6 -16  -6-294.975 1095.69   5
  -6 -16   6-1166.40 1068.16   5
  -6 -16  -8-989.219 1413.02   2
  -6 -16   8-1608.57 1627.13   2
   6  16  -8-2659.44 1381.94   6
  -6 -16  -8-637.384 1143.88   5
  -6 -16   8-991.643 1122.60   5
  -6 -16  10 13684.9 1910.08   2
   6  16 -10 5456.22 1650.14   6
   6  16  10 2769.61 1501.94   3
   6  16 -10 4277.12 1624.86   3
  -6 -16 -10 9336.90 1368.70   5
  -6 -16  10 10784.0 1489.97   5
  -6 -16 -12 1003.47 1531.97   2
  -6 -16 -12-839.601 1306.51   8
   6  16  12 1806.44 1317.44   3
   6  16 -12 2488.83 1720.56   3
  -6 -16 -12 30.8859 1259.07   5
  -6 -16 -14 4098.11 1729.23   2
  -6 -16 -14 10584.5 1574.01   8
  -6 -16  14 5607.91 1955.70   2
   6  16  14 8979.52 1420.63   3
   6  16 -14 6637.95 1541.77   6
   6  16 -14 11193.1 1634.49   3
  -6 -16 -14 10905.2 1593.02   5
  -6 -16  14 7392.38 1340.16   5
  -6 -16 -16 206.517 1789.07   2
  -6 -16 -16-2115.11 1636.75   8
   6  16  16-4269.90 1514.20   3
  -6 -16 -16-2539.88 1609.17   5
  -6 -16  16-3068.65 1362.70   5
  -6 -16 -18-1886.43 1776.83   2
  -6 -16 -18-1459.48 1707.31   8
   6  16  18 126.009 1393.44   3
  -6 -16 -20 190.896 1886.12   2
  -6 -16 -20-489.919 1819.56   8
   6  16  20 945.317 1349.15   3
  -6 -18   4-3298.98 1689.81   2
   6  18   4 810.539 1467.52   3
  -6 -18  -4 390.779 1205.19   5
  -6 -18   4 53.4921 1177.52   5
  -6 -18  -6 338.946 1477.29   2
  -6 -18   6-758.005 1661.93   2
   6  18  -6-2971.85 1397.42   6
   6  18   6-2334.15 1437.98   3
   6  18  -6-3066.93 1560.08   3
  -6 -18  -6-652.601 1136.23   5
  -6 -18   6-2163.45 1212.49   5
  -6 -18  -8 2564.98 1524.89   2
  -6 -18   8 1218.10 1773.31   2
   6  18  -8 2890.55 1486.71   6
   6  18   8 1468.24 1437.30   3
   6  18  -8 3809.90 1589.53   3
  -6 -18  -8 2458.55 1215.50   5
  -6 -18   8 2921.11 1279.18   5
  -6 -18 -10-677.802 1609.84   2
  -6 -18  10 1637.04 1973.01   2
   6  18 -10 1416.13 1531.23   6
   6  18  10-969.686 1455.09   3
   6  18 -10-1429.09 1619.07   3
  -6 -18 -10 1478.80 1241.85   5
  -6 -18  10 1353.95 1369.09   5
  -6 -18 -12 5765.31 1833.41   2
  -6 -18  12 11496.5 2134.78   2
   6  18  12 14071.7 1657.00   3
   6  18 -12 12839.3 1707.38   6
   6  18 -12 11400.6 1827.70   3
  -6 -18  12 11766.9 1689.24   5
  -6 -18 -12 11045.3 1531.16   5
  -6 -18 -16 509.269 1842.06   2
  -6 -18  16 2111.89 2160.21   2
   6  18  16 2686.97 1497.02   3
   6  18 -16 2996.95 1520.65   6
   6  18 -16 920.553 1685.10   3
  -6 -18 -16 2722.58 1555.44   5
  -6 -18  16 2676.44 1464.29   5
  -6 -18 -18-131.034 1888.52   2
   6  18  18 803.300 1472.31   3
  -6 -18 -18-640.202 1646.58   5
  -6 -20   0-379.053 1641.31   2
   6  20   0 165.739 1384.50   6
   6  20   0 1302.37 1570.68   3
  -6 -20   0 29.3963 1259.18   5
  -6 -20  -2 6406.74 1780.01   2
  -6 -20   2 8760.49 1819.68   2
   6  20   2 7479.60 1540.35   6
   6  20  -2 9050.28 1626.39   6
   6  20   2 6923.97 1663.41   3
   6  20  -2 6061.10 1688.07   3
  -6 -20  -2 8311.92 1437.44   5
  -6 -20   2 9102.62 1438.72   5
  -6 -20  -4-915.349 1624.89   2
  -6 -20   4 922.849 1755.43   2
   6  20   4-1827.89 1451.60   6
   6  20  -4 266.822 1445.12   6
   6  20   4-1007.14 1514.98   3
   6  20  -4-798.242 1642.43   3
  -6 -20  -4 150.086 1293.90   5
  -6 -20   4 1203.67 1278.89   5
  -6 -20  -6 1438.95 1678.90   2
  -6 -20   6-135.339 1879.97   2
   6  20   6 32.6577 1365.61   6
   6  20  -6 633.097 1482.61   6
   6  20   6 57.4361 1532.31   3
   6  20  -6 326.760 1674.77   3
  -6 -20  -6 30.2330 1287.11   5
  -6 -20   6-88.5039 1288.57   5
  -6 -20  -8-2293.86 1689.73   2
  -6 -20   8 1662.59 2000.03   2
   6  20   8-32.7651 1355.51   6
   6  20  -8-232.878 1539.91   6
   6  20   8-1950.24 1557.46   3
   6  20  -8-179.123 1783.66   3
  -6 -20  -8 305.927 1257.77   5
  -6 -20   8-1489.11 1371.06   5
  -6 -20 -12 33.1545 1821.17   2
  -6 -20  12 143.892 2203.34   2
   6  20  12-1304.79 1445.68   6
   6  20 -12 263.810 1494.45   6
   6  20  12-229.426 1562.80   3
   6  20 -12-123.400 1907.86   3
  -6 -20 -12-157.646 1363.89   5
  -6 -20  12 184.255 1494.12   5
  -6 -20 -14 2408.41 1963.17   2
  -6 -20  14 8477.23 2258.00   2
   6  20  14 9757.92 1608.24   6
   6  20  14 6792.00 1693.64   3
   6  20 -14 7372.62 1696.46   6
   6  20 -14 8683.30 1949.00   3
  -6 -20 -14 8294.15 1534.34   5
  -6 -20  14 10902.6 1706.72   5
  -6 -20 -16-556.226 2009.19   2
  -6 -20  16-4454.47 2287.67   2
   6  20  16-1592.59 1493.38   6
   6  20  16-4212.10 1663.96   3
   6  20 -16-1848.60 1569.19   6
   6  20 -16-4460.79 2000.28   3
  -6 -20 -16-273.570 1494.66   5
  -6 -20  16 190.223 1592.76   5
  -6 -22  -4-2963.94 1949.05   2
  -6 -22   4-763.319 1978.90   2
   6  22   4-1375.19 1822.48   3
   6  22  -4-33.2644 1917.86   3
  -6 -22   4 1082.75 1437.34   5
  -6 -22  -6-1728.47 1915.08   2
  -6 -22   6-1742.46 2064.91   2
   6  22   6-2560.92 1540.26   6
   6  22  -6-3074.69 1613.44   6
   6  22   6-4947.81 1724.54   3
   6  22  -6 838.589 1958.01   3
  -6 -22  -6 162.063 1386.02   5
  -6 -22   6-642.631 1427.84   5
  -6 -22  -8 2283.82 1878.03   2
  -6 -22   8-1045.28 2135.96   2
   6  22   8 506.375 1516.78   6
   6  22  -8 1204.11 1613.64   6
   6  22   8 250.121 1719.18   3
   6  22  -8 1724.99 1981.22   3
  -6 -22  -8 717.108 1432.06   5
  -6 -22   8 944.658 1482.10   5
  -6 -22 -10-250.125 1946.93   2
  -6 -22  10 310.322 2238.72   2
   6  22  10-689.702 1535.07   6
   6  22 -10 1576.79 1563.16   6
   6  22  10-2904.45 1748.98   3
   6  22 -10-715.695 2038.40   3
  -6 -22 -10 756.769 1422.26   5
  -6 -22  10-1856.51 1584.12   5
  -6 -22 -12 2330.33 2068.74   2
  -6 -22  12 7804.68 2389.48   2
   6  22  12 7543.30 1687.21   6
   6  22 -12 3754.32 1711.79   6
   6  22  12 8930.15 1853.27   3
   6  22 -12 7138.25 2109.47   3
  -6 -22 -12 5927.13 1535.56   5
  -6 -22  12 6835.20 1688.80   5
   6  22  14 11817.1 1920.50   6
  -6 -24   0 1805.12 2048.13   2
   6  24   0 38.6357 1599.54   6
   6  24   0 34.7972 1907.85   3
  -6 -24   0-1419.86 1467.91   5
  -6 -24  -2 6087.24 2080.05   2
  -6 -24   2 4161.71 2141.73   2
   6  24   2 2318.31 1733.17   6
   6  24  -2 4418.83 1737.05   6
   6  24   2 1937.10 1868.22   3
   6  24  -2 1975.95 2016.36   3
  -6 -24  -2 3456.12 1512.15   5
  -6 -24   2 2810.72 1513.60   5
  -6 -24  -4 536.947 2053.30   2
  -6 -24   4 506.904 2124.49   2
   6  24   4 38.8567 1702.57   6
   6  24  -4 38.4234 1669.74   6
   6  24   4 509.635 1880.95   3
   6  24  -4 1343.14 2074.15   3
  -6 -24  -4-1496.11 1517.94   5
  -6 -24   4 885.967 1526.62   5
  -6 -24  -6 620.490 2083.25   2
  -6 -24   6-1354.98 2276.81   2
   6  24   6 38.8978 1681.39   6
   6  24  -6-2165.12 1712.59   6
   6  24   6-544.186 1944.07   3
   6  24  -6-1338.13 2155.70   3
  -6 -24  -6-892.312 1458.36   5
  -6 -24   6 937.022 1534.78   5
  -6 -24  -8-1855.05 2252.84   2
  -6 -24   8-4401.87 2478.75   2
  -6 -24   8-4614.94 1743.78   5
   7  -1 -17 7895.88 2560.26   1
   7   1 -17 3469.16 1990.06   1
   7  -1 -19 5683.36 2419.91   1
   7   1 -19 5974.24 2177.02   1
  -7   1  19 6094.99 3079.59   4
  -7  -1  19 7954.35 2890.20   4
   7   1 -21 280.588 1805.20   8
  -7   1  21-1296.06 2712.28   4
  -7  -1  21-2321.12 2652.41   4
   7  -1 -21-142.982 2352.14   1
   7   1 -21-1756.85 2263.89   1
   7  -1 -23-5315.42 2080.03   8
   7   1 -23-1534.07 1836.17   8
  -7   1  23-3905.84 2954.28   4
  -7  -1  23-1178.31 2793.58   4
   7  -1 -23-3328.11 2556.04   1
   7   1 -23-4421.48 2526.93   1
   7   1 -25-487.643 1838.01   8
  -7   1  25 1512.99 2940.98   4
  -7  -1  25-1727.03 2742.01   4
   7  -1 -25 2947.30 2601.10   1
   7   1 -25 3989.42 2562.52   1
   7   3 -15 5017.20 1604.44   1
   7   3 -17 4065.83 1901.44   1
   7  -3 -19 5756.88 3141.46   1
  -7  -3  19 440.243 2635.20   4
   7   3 -19-76.7158 2056.46   1
   7   3 -21 14042.6 1896.66   8
   7  -3 -21 7355.95 2896.11   1
  -7   3  21 12185.8 3244.40   4
  -7  -3  21 9506.18 2652.68   4
   7   3 -21 3292.73 2365.64   1
   7   3 -23 1164.03 1735.33   8
  -7   3  23 3572.08 3003.70   4
  -7  -3  23-2700.32 2715.22   4
   7  -3 -23-2966.50 2745.63   1
   7   3 -23 181.901 2444.01   1
   7  -3 -25 3004.82 2116.51   8
   7   3 -25 201.700 1762.28   8
  -7   3  25 515.363 3080.38   4
  -7  -3  25 1155.62 2701.70   4
   7  -3 -25-221.376 2847.20   1
   7   3 -25 1164.10 2585.11   1
   7   5 -15 4852.28 1637.53   1
  -7  -5  17 16556.5 3417.19   4
  -7  -5  19 8939.53 2641.28   4
   7   5 -19 2608.44 2128.73   1
   7   5 -21 2029.42 1681.57   8
   7  -5 -21 2862.06 3676.10   1
  -7  -5  21 1568.81 2487.90   4
   7   5 -21 986.664 2283.94   1
   7   5 -23 1268.81 1735.29   8
  -7   5  23 142.947 3191.04   4
   7  -5 -23 4240.45 3200.09   1
  -7  -5  23 201.303 2549.68   4
   7   5 -23 401.037 2380.94   1
   7   5 -25 130.800 1807.15   8
  -7   5  25-970.099 3088.87   4
  -7  -5  25-3562.51 2714.74   4
   7  -5 -25-3035.17 3035.16   1
  -7  -5  25-491.011 1845.60   7
   7   5 -25 142.695 2618.27   1
   7   7 -13 393.191 1257.59   1
  -7  -7  13-199.650 1762.22   2
   7   7 -15-226.460 1617.94   1
  -7  -7  17 1541.60 2875.45   4
   7   7 -17 1131.45 2009.55   1
   7   7 -19 6213.60 1744.68   8
  -7  -7  19 4773.71 2434.68   4
   7   7 -19 2581.88 2182.60   1
  -7  -7  21-5214.48 2612.99   4
   7   7 -23 1307.82 1666.71   8
  -7   7  23 6219.36 3633.95   4
   7  -7 -23-606.396 4121.35   1
  -7  -7  23 475.797 2504.72   4
  -7  -7  23 3296.75 1753.75   7
   7   7 -23-43.0016 2393.60   1
  -7  -7  25-7519.29 2870.12   4
   7   7 -25-1977.43 2809.98   1
  -7  -9   5 14973.5 1499.03   2
  -7  -9   9 5730.21 1533.99   2
   7   9 -11 67.1673 1047.26   1
  -7  -9  11 1243.30 1485.49   2
  -7  -9  13-187.172 1446.53   2
  -7  -9  17 3043.61 2676.41   4
   7   9 -17 5774.26 2044.30   1
   7   9 -19 3007.61 1695.94   8
  -7  -9  19 8215.45 2385.25   4
   7   9 -19 2160.85 2167.92   1
   7   9 -21-354.738 1609.06   8
  -7  -9  21-4021.05 2486.25   4
  -7  -9  21 593.970 1677.06   7
   7   9 -21-1397.10 2296.98   1
   7   9 -23-114.825 1659.01   8
  -7  -9  23-1729.77 2491.17   4
   7   9 -23 3200.05 2372.41   1
   7  11   5 14358.5 1129.84   3
   7  11  -5 14985.1 1193.76   3
  -7 -11   5 15898.4 1321.91   5
  -7 -11   5 12745.7 1581.44   2
   7  11  -7 15741.3 1293.45   3
  -7 -11   7 18761.0 1469.46   5
  -7 -11   7 15033.8 1668.70   2
   7  11  -9 2303.76 977.791   3
  -7 -11   9 2147.04 1106.39   5
  -7 -11   9 1299.20 1369.81   2
   7  11 -11 2416.93 1363.42   1
   7  11 -11-1177.73 1006.83   3
  -7 -11  11 229.333 1091.15   5
  -7 -11  11-261.291 1372.73   2
  -7 -11  13-1311.92 1543.12   2
  -7 -11  13-999.942 1147.76   5
  -7 -11  15 4961.61 1591.98   2
   7  11 -15 1395.44 1089.10   3
  -7 -11  15 2452.16 1155.15   5
  -7 -11  17 3348.29 1682.37   2
   7  13   1 122.263 972.176   3
   7  13  -1-183.797 995.140   3
  -7 -13  -1-728.067 1073.66   5
  -7 -13   1 537.576 1066.95   5
  -7 -13  -1-1928.70 1349.82   2
  -7 -13   1 27.3738 1346.34   2
   7  13   3 3148.35 1012.39   3
   7  13  -3 1355.70 1050.28   3
  -7 -13  -3 1232.87 1108.46   5
  -7 -13   3 1639.22 1053.99   5
  -7 -13  -3 1676.61 1382.25   2
  -7 -13   3 3011.15 1358.22   2
   7  13   5 11452.9 1179.97   3
   7  13  -5 11757.2 1294.69   3
  -7 -13  -5 12136.8 1393.40   5
  -7 -13   5 11236.2 1269.59   5
  -7 -13   5 13643.6 1534.79   2
  -7 -13  -5 8266.08 1542.51   2
  -7 -13   7 11098.6 1513.55   2
   7  13   7 10102.1 1139.06   3
   7  13  -7 10008.3 1256.32   3
  -7 -13   7 11150.0 1284.11   5
  -7 -13  -7 10281.9 1346.27   5
  -7 -13  -7 6775.03 1509.83   2
  -7 -13   9 3341.07 1458.50   2
   7  13   9 513.007 983.757   3
   7  13  -9 1324.72 1187.02   3
  -7 -13   9 3341.85 1146.18   5
  -7 -13  -9 1789.18 1413.73   2
  -7 -13  13 2253.46 1636.68   2
   7  13 -13-377.181 1255.27   3
  -7 -13  13 175.792 1158.38   5
  -7 -13 -13 1109.59 1474.87   2
  -7 -13  15 4176.39 1753.22   2
   7  13 -15 2843.16 1381.58   6
   7  13 -15 3677.69 1244.06   3
  -7 -13  15 3922.35 1251.56   5
  -7 -13 -15 571.158 1565.23   2
  -7 -13  17-4171.51 1913.39   2
  -7 -13  17 628.964 1261.11   5
  -7 -13 -17-145.076 1577.13   2
  -7 -13 -19 776.509 1630.60   2
  -7 -15   1 1209.59 1372.26   2
   7  15   1 1479.36 1159.80   3
   7  15  -1 91.2817 1164.95   3
  -7 -15  -1 254.425 1060.51   5
  -7 -15   1 767.036 1096.50   5
  -7 -15  -1 1810.62 1390.14   2
  -7 -15   3 7556.75 1465.01   2
   7  15   3 7816.87 1272.72   3
   7  15  -3 10171.0 1339.47   3
  -7 -15  -3 7682.66 1277.14   5
  -7 -15   3 7973.91 1223.54   5
  -7 -15  -3 10124.6 1535.35   2
  -7 -15   5 5390.21 1478.29   2
   7  15   5 7033.47 1242.33   3
   7  15  -5 8496.43 1356.11   3
  -7 -15  -5 7877.59 1338.00   5
  -7 -15   5 5234.91 1166.81   5
  -7 -15  -5 6185.96 1544.56   2
  -7 -15   7-445.390 1512.95   2
   7  15   7-3102.13 1311.18   3
  -7 -15  -7 2603.33 1295.12   5
  -7 -15   7 2219.40 1145.22   5
  -7 -15  -7-60.2185 1544.38   2
  -7 -15   9 5987.28 1669.48   2
   7  15   9 1006.85 1266.58   3
   7  15  -9 227.534 1486.15   3
  -7 -15  -9 6582.71 1439.84   5
  -7 -15   9 7557.77 1230.04   5
  -7 -15  -9 2736.88 1627.93   2
  -7 -15  11-986.462 1718.34   2
   7  15  11 162.467 1139.57   3
   7  15 -11 1868.23 1381.62   6
   7  15 -11 90.1085 1333.49   3
  -7 -15 -11-511.131 1273.41   5
  -7 -15  11-1352.77 1218.56   5
  -7 -15 -11 1344.93 1645.78   2
  -7 -15  13 28.9898 1781.36   2
  -7 -15 -13 532.473 1682.54   8
   7  15  13 1294.44 1157.25   3
   7  15 -13-655.015 1439.46   6
   7  15 -13 310.942 1378.45   3
  -7 -15  13-451.236 1211.81   5
  -7 -15 -13-603.416 1668.97   2
  -7 -15 -15-887.538 1793.33   8
   7  15  15-3126.70 1431.77   3
   7  15 -15-1899.71 1598.63   6
  -7 -15  15-1624.68 1273.67   5
  -7 -15 -15 129.166 1787.68   2
  -7 -15  17 3057.38 2021.39   2
  -7 -15 -17 5906.89 1963.42   8
  -7 -15  17 3003.06 1334.43   5
  -7 -15 -17 1219.53 1832.68   2
  -7 -15 -19 5267.18 2007.94   8
  -7 -15 -19 3383.13 1971.25   2
  -7 -17  -1-2064.11 1489.75   2
  -7 -17   1-1232.07 1487.47   2
   7  17   1-3713.49 1425.96   3
  -7 -17  -1-2559.78 1211.81   5
  -7 -17   1-2346.51 1200.52   5
  -7 -17  -3 29.0304 1515.29   2
  -7 -17   3-395.980 1523.68   2
   7  17   3 24.9932 1380.56   3
   7  17  -3-3855.09 1524.07   3
  -7 -17  -3 29.1950 1198.76   5
  -7 -17   3 872.476 1129.91   5
  -7 -17  -5 1415.45 1554.11   2
  -7 -17   5 4510.06 1585.46   2
   7  17   5 1096.09 1318.92   3
   7  17  -5 2719.20 1427.03   3
  -7 -17  -5 3254.11 1281.12   5
  -7 -17   5 3721.29 1232.57   5
  -7 -17  -7 6305.26 1653.64   2
  -7 -17   7 8163.77 1753.62   2
   7  17  -7 8763.63 1492.85   6
   7  17   7 7894.96 1396.42   3
   7  17  -7 10601.4 1597.77   3
  -7 -17  -7 8849.89 1430.44   5
  -7 -17   7 7672.26 1283.45   5
  -7 -17  -9 3546.08 1626.21   2
  -7 -17   9 5144.59 1781.93   2
   7  17  -9 2140.43 1471.17   6
   7  17   9 3573.53 1299.21   3
   7  17  -9 1701.19 1501.99   3
  -7 -17  -9 2753.78 1354.39   5
  -7 -17   9 2065.37 1247.52   5
  -7 -17 -11 31.8631 1704.01   2
  -7 -17  11-407.344 1881.21   2
   7  17  11 150.336 1275.22   3
   7  17 -11-312.643 1479.82   6
   7  17 -11 323.002 1487.28   3
  -7 -17 -11 521.108 1354.56   5
  -7 -17  11-873.579 1242.17   5
  -7 -17 -15 32.9387 1836.07   2
  -7 -17  15 1101.22 2077.79   2
   7  17  15 1770.44 1390.18   3
   7  17 -15 960.240 1620.31   6
   7  17 -15 388.064 1521.31   3
  -7 -17 -15-558.536 1497.40   5
  -7 -17  15 718.669 1292.26   5
  -7 -17 -17 2158.49 1955.82   2
  -7 -17  17 6112.51 2192.41   2
   7  17  17 5243.34 1594.27   3
  -7 -17  17 2473.47 1345.69   5
  -7 -19  -1 30.7402 1596.34   2
  -7 -19   1 760.319 1586.15   2
   7  19  -1-1541.11 1322.12   6
   7  19   1 410.604 1457.67   3
   7  19  -1 439.873 1461.62   3
  -7 -19  -1 29.6018 1200.61   5
  -7 -19   1 496.697 1252.86   5
  -7 -19  -3 1561.84 1632.84   2
  -7 -19   3-928.382 1672.21   2
   7  19  -3 876.021 1369.20   6
   7  19   3 1199.94 1476.02   3
   7  19  -3 1679.27 1466.56   3
  -7 -19  -3 637.230 1281.68   5
  -7 -19   3 259.119 1211.96   5
  -7 -19  -5 5656.34 1724.65   2
  -7 -19   5 5710.08 1824.96   2
   7  19  -5 6661.48 1530.06   6
   7  19   5 5097.34 1548.00   3
   7  19  -5 7248.17 1548.33   3
  -7 -19  -5 5314.95 1360.58   5
  -7 -19   5 5788.32 1352.33   5
  -7 -19  -7 6362.25 1743.00   2
  -7 -19   7 5566.37 1904.97   2
   7  19  -7 4970.65 1576.40   6
   7  19   7 3317.29 1481.17   3
   7  19  -7 4904.12 1659.80   3
  -7 -19  -7 5010.39 1344.39   5
  -7 -19   7 6110.24 1348.37   5
  -7 -19 -11-32.6728 1741.11   2
  -7 -19  11-904.693 2083.45   2
   7  19  11 409.021 1468.58   3
   7  19 -11-2186.22 1633.24   6
   7  19 -11 55.2538 1652.09   3
  -7 -19 -11-275.524 1411.86   5
  -7 -19  11 1438.41 1361.05   5
  -7 -19 -13-33.4694 1814.87   2
  -7 -19  13 1784.82 2140.70   2
   7  19  13 136.638 1450.47   3
   7  19 -13 586.150 1668.92   6
   7  19 -13 907.758 1667.61   3
  -7 -19 -13 835.218 1493.59   5
  -7 -19  13 1945.03 1403.79   5
  -7 -19 -15-617.879 1914.60   2
  -7 -19  15 329.171 2252.29   2
   7  19  15 2745.25 1526.17   3
   7  19 -15-414.185 1642.69   6
   7  19 -15 2321.31 1697.34   3
  -7 -19 -15 1452.37 1574.80   5
  -7 -19  15 1936.47 1448.55   5
  -7 -21  -1 31.3423 1293.35   5
  -7 -21  -3-33.2487 1812.37   2
  -7 -21   3 3227.22 1875.89   2
   7  21   3-1915.72 1568.44   6
   7  21  -3 3124.49 1636.47   6
   7  21   3-4555.03 1739.69   3
   7  21  -3 1389.00 1694.16   3
  -7 -21  -3 987.846 1412.66   5
  -7 -21   3 3028.49 1351.83   5
  -7 -21  -5 1416.68 1788.23   2
  -7 -21   5 104.686 1912.35   2
   7  21   5 238.021 1414.50   6
   7  21  -5 251.203 1568.76   6
   7  21   5 2045.31 1644.39   3
   7  21  -5-1182.82 1692.15   3
  -7 -21  -5 32.3166 1302.75   5
  -7 -21   5 776.263 1350.54   5
  -7 -21  -7 1819.18 1831.91   2
  -7 -21   7 2410.17 2045.08   2
   7  21   7 2511.79 1472.96   6
   7  21  -7 1666.35 1577.02   6
   7  21   7 3309.35 1637.32   3
   7  21  -7 3489.77 1786.93   3
  -7 -21  -7 2982.71 1390.28   5
  -7 -21   7 1277.72 1379.98   5
  -7 -21  -9-68.5862 1841.03   2
  -7 -21   9-1337.62 2148.36   2
   7  21   9 2080.03 1444.23   6
   7  21  -9 1203.54 1649.71   6
   7  21   9 1330.13 1619.17   3
   7  21  -9 2796.31 1789.91   3
  -7 -21  -9 506.497 1360.99   5
  -7 -21   9 2954.03 1435.12   5
  -7 -21 -11 1155.81 1883.05   2
  -7 -21  11-572.381 2288.71   2
   7  21  11-1828.40 1477.31   6
   7  21  11 767.352 1599.26   3
   7  21 -11-403.649 1667.93   6
   7  21 -11 2434.31 1875.35   3
  -7 -21 -11 763.581 1478.47   5
  -7 -21  11 795.301 1477.93   5
  -7 -21 -13-71.6588 2015.96   2
   7  21  13-3562.15 1705.09   6
  -7 -21 -13-1044.89 1590.98   5
  -7 -21  13-225.952 1610.69   5
  -7 -23  -1 109.782 1955.66   2
  -7 -23   1-2667.00 2004.80   2
   7  23   1-1437.50 1604.13   6
   7  23  -1 800.839 1626.66   6
   7  23   1-2376.48 1776.54   3
   7  23  -1 32.9182 1805.23   3
  -7 -23  -1 33.3320 1417.54   5
  -7 -23   1-1933.95 1441.70   5
  -7 -23  -3 36.1777 1927.89   2
  -7 -23   3 1678.72 2032.54   2
   7  23   3 1126.39 1579.99   6
   7  23  -3 1345.21 1622.00   6
   7  23   3 615.857 1775.67   3
   7  23  -3 1359.55 1846.39   3
  -7 -23  -3-3301.63 1514.30   5
  -7 -23   3 266.523 1479.31   5
  -7 -23  -5 3292.80 1977.46   2
  -7 -23   5 4556.78 2115.45   2
   7  23   5 2831.97 1644.72   6
   7  23  -5 2663.35 1741.07   6
   7  23  -5 2874.29 1955.61   3
  -7 -23  -5 3234.12 1547.46   5
  -7 -23   5 2639.49 1488.44   5
  -7 -23  -7-2783.88 2090.28   2
   7  23   7-2936.68 1818.96   6
   7  23  -7-2710.36 1867.39   6
  -7 -23   7-33.7306 1523.65   5
  -7 -23   9 9063.45 1745.65   5
   8   0 -20 3962.98 2157.67   1
   8   0 -22 896.560 2184.63   1
  -8   0  24 9868.55 3532.01   4
   8   0 -24 7723.51 2450.32   1
   8   2 -18 346.773 1679.39   1
   8   2 -20 4895.37 1898.73   1
   8  -2 -22 4671.15 2776.22   1
   8   2 -22 2739.62 2071.82   1
  -8   2  24 823.361 3676.83   4
  -8  -2  24 2487.90 3146.00   4
   8  -2 -24 2931.35 2602.20   1
   8   2 -24-930.250 2236.77   1
   8   4 -16-2500.07 1434.22   1
   8   4 -18 308.029 1521.06   1
   8   4 -20-1250.01 1900.60   1
  -8  -4  22-2018.12 3180.47   4
   8   4 -22 637.459 2037.79   1
  -8  -4  24 2238.62 3085.16   4
   8  -4 -24 695.786 3472.59   1
   8   4 -24-792.317 2347.68   1
   8   6 -16 22.4036 1255.59   1
  -8  -6  16 68.9580 4303.94   2
   8   6 -18-56.2158 1635.18   1
  -8  -6  22 7972.42 3244.06   4
   8   6 -22 1558.85 2202.67   1
  -8  -6  24-1919.60 3181.17   4
  -8  -8  12 8224.83 2436.09   2
  -8  -8  14-2094.66 2749.56   2
   8   8 -16 3110.69 1481.99   1
  -8  -8  16 12684.8 2322.42   2
   8   8 -18 89.9032 1742.60   1
   8   8 -20-692.391 2019.63   1
  -8  -8  22 1613.60 2934.93   4
   8   8 -22 2428.48 2242.97   1
  -8 -10   6 239.454 1334.91   2
  -8 -10   8-447.006 1746.84   2
  -8 -10  10 15409.1 2175.30   2
  -8 -10  12-4450.98 2155.98   2
  -8 -10  14 26039.3 2428.61   2
  -8 -10  16 1552.31 1793.91   2
   8  12   0 12737.3 1161.31   3
  -8 -12   0 4715.94 1326.98   2
   8  12   2-522.734 911.936   3
   8  12  -2 942.688 936.264   3
  -8 -12  -2 68.9621 1052.86   2
  -8 -12   2 1659.76 1375.87   2
   8  12  -4 145.157 960.924   3
  -8 -12   4 588.061 1561.62   2
   8  12  -6-576.769 1028.99   3
  -8 -12   6 257.580 1640.98   2
   8  12  -8-2274.21 1219.12   3
  -8 -12   8 1286.52 1882.79   2
  -8 -12  10-2680.52 1867.59   2
   8  12 -12 24426.3 1645.20   3
  -8 -12  12 19251.9 2178.09   2
  -8 -12  14-1742.10 1760.08   2
   8  12 -14 528.342 1090.42   3
  -8 -14   0-1829.00 1300.02   5
  -8 -14   0-2813.76 1679.32   2
   8  14   2-3273.62 1189.08   3
  -8 -14  -2 1114.39 1245.48   5
  -8 -14   2 96.6988 1308.89   5
  -8 -14  -2-2382.14 1590.02   2
  -8 -14   2-3284.85 1768.63   2
  -8 -14  -4 2901.00 1598.89   2
  -8 -14   6-3083.12 1394.59   5
  -8 -14   8-1761.28 1732.39   2
   8  14   8 1148.44 1068.09   3
   8  14  -8-620.388 1201.82   3
  -8 -14   8-891.327 1324.47   5
  -8 -14  -8 1248.62 1380.67   2
  -8 -14  10 15642.4 2003.25   2
   8  14 -10 19586.9 1542.37   3
  -8 -14  10 18713.9 1695.37   5
  -8 -14  12 1668.54 1795.17   2
   8  14 -12 130.399 1214.54   3
  -8 -14  12 1117.32 1327.07   5
  -8 -14  16 848.913 1937.41   2
   8  14 -16-3144.40 1323.98   3
   8  14 -16-566.512 1463.15   6
  -8 -14  16-1006.43 1316.91   5
   8  16   0 5758.77 1273.93   3
  -8 -16   0 5948.23 1427.19   5
  -8 -16   0 3857.89 1673.06   2
  -8 -16   2-1336.27 1659.35   2
   8  16   2 798.107 1188.99   3
   8  16  -2-1458.61 1282.71   3
  -8 -16  -2 879.680 1317.47   5
  -8 -16   2-350.399 1237.49   5
  -8 -16  -2-33.3019 1699.54   2
  -8 -16   4 1157.51 1678.08   2
   8  16   4-24.3007 1175.62   3
   8  16  -4 1507.59 1304.46   3
  -8 -16  -4 34.8909 1362.60   5
  -8 -16   4 680.819 1260.18   5
  -8 -16  -4 1823.98 1702.13   2
  -8 -16   6 1482.53 1661.85   2
   8  16   6 171.098 1192.74   3
   8  16  -6-121.380 1323.99   3
  -8 -16  -6 499.498 1373.10   5
  -8 -16   6 756.334 1243.41   5
  -8 -16  -6 1125.65 1737.22   2
  -8 -16   8 2826.97 1717.97   2
   8  16   8 2319.74 1210.77   3
   8  16  -8 3117.39 1383.52   3
  -8 -16  -8 1003.68 1349.96   5
  -8 -16   8 1195.19 1272.54   5
  -8 -16  -8 34.1702 1709.52   2
  -8 -16  10-1373.78 1857.54   2
   8  16  10-429.094 1203.86   3
   8  16 -10-982.842 1367.98   3
  -8 -16  10 2224.40 1331.41   5
  -8 -16 -10 136.237 1703.99   2
  -8 -16  14-4327.40 2034.05   2
   8  16 -14 124.105 1501.58   6
   8  16 -14-326.238 1413.30   3
  -8 -16  14 297.691 1370.42   5
  -8 -16 -14-33.6211 1767.30   2
  -8 -16  16-33.2069 2080.89   2
   8  16 -16 1416.33 1385.30   3
   8  16 -16 192.286 1564.56   6
  -8 -16  16 2557.50 1405.09   5
  -8 -16 -16 339.996 1802.66   2
  -8 -18   0 32.7111 1711.76   2
   8  18   0 209.837 1319.73   3
  -8 -18   0 416.749 1338.96   5
  -8 -18  -2 2259.52 1717.52   2
  -8 -18   2 4745.52 1752.29   2
   8  18   2 2832.38 1382.95   3
   8  18  -2 1103.10 1411.24   3
  -8 -18  -2 2860.27 1370.12   5
  -8 -18   2 3349.59 1328.93   5
  -8 -18  -4 136.600 1786.55   2
  -8 -18   4 2375.81 1695.47   2
   8  18   4 969.896 1340.35   3
   8  18  -4 105.337 1394.76   3
  -8 -18  -4 34.5268 1368.73   5
  -8 -18   4 396.764 1257.06   5
  -8 -18   6-64.2473 1810.18   2
   8  18  -6-3420.01 1566.80   3
  -8 -18  -6-714.344 1476.68   5
  -8 -18   6-749.260 1300.77   5
  -8 -18 -10 3249.57 1950.54   2
  -8 -18  10 5019.02 2059.98   2
   8  18  10 4823.69 1414.73   3
   8  18 -10 4447.28 1588.42   6
   8  18 -10 5785.38 1570.31   3
  -8 -18 -10 4852.59 1580.04   5
  -8 -18  10 4136.01 1388.69   5
  -8 -18  12-2117.19 2077.64   2
   8  18  12 893.415 1366.83   3
   8  18 -12-1107.63 1529.38   6
   8  18 -12 1651.98 1508.64   3
  -8 -18 -12-1196.76 1484.06   5
  -8 -18  12-1156.43 1356.06   5
  -8 -18 -12 72.3188 1885.91   2
  -8 -18  14 2272.45 2218.41   2
   8  18  14 4747.23 1412.92   3
   8  18 -14 2012.25 1707.72   6
   8  18 -14 5296.38 1593.65   3
  -8 -18  14 3682.49 1436.02   5
  -8 -18 -14 1866.84 2004.25   2
  -8 -20   0 1660.04 1769.90   2
   8  20   0 2494.25 1539.13   3
  -8 -20   0 3260.17 1428.53   5
  -8 -20  -2-933.504 1781.20   2
  -8 -20   2-442.769 1798.05   2
   8  20   2 28.2859 1442.69   3
   8  20  -2 56.9694 1514.67   3
  -8 -20  -2 399.108 1307.56   5
  -8 -20   2 95.4162 1296.73   5
  -8 -20  -4 4729.96 1849.52   2
  -8 -20   4 2829.96 1909.87   2
   8  20  -4 1246.01 1508.31   6
   8  20   4 3888.78 1505.13   3
   8  20  -4 3881.51 1629.52   3
  -8 -20  -4 3417.38 1448.31   5
  -8 -20   4 4812.26 1367.64   5
  -8 -20  -6 812.597 1869.90   2
  -8 -20   6-587.513 1900.56   2
   8  20  -6 35.0733 1558.55   6
   8  20   6 1465.07 1496.29   3
   8  20  -6 142.838 1576.57   3
  -8 -20  -6-2878.97 1443.35   5
  -8 -20   6 618.191 1328.70   5
  -8 -20  -8 5344.85 2006.91   2
  -8 -20   8 1672.47 2061.58   2
   8  20  -8 3049.10 1620.81   6
   8  20   8 2486.92 1495.49   3
   8  20  -8 1798.52 1655.71   3
  -8 -20  -8 3696.89 1502.32   5
  -8 -20   8 5635.25 1443.84   5
  -8 -20 -10 764.550 1965.68   2
  -8 -20  10 3221.16 2137.18   2
   8  20  10-424.444 1421.72   3
   8  20 -10 2914.76 1648.41   6
   8  20 -10-854.101 1670.12   3
  -8 -20 -10 1762.64 1520.81   5
  -8 -20  10 779.862 1383.25   5
  -8 -20 -12 1001.79 2096.89   2
  -8 -20  12 7310.07 2442.56   2
  -8 -20 -12 5226.02 1749.33   5
  -8 -20  12 1319.78 1492.09   5
  -8 -22   0 36.0976 1896.67   2
   8  22   0 216.703 1461.76   6
   8  22   0-2178.96 1644.50   3
  -8 -22   0 473.329 1429.68   5
  -8 -22  -2 4205.87 1968.88   2
  -8 -22   2 2047.80 1992.59   2
   8  22   2 4766.77 1581.63   6
   8  22  -2 439.468 1557.16   6
   8  22   2 2934.72 1696.53   3
   8  22  -2 3771.98 1700.71   3
  -8 -22  -2 2391.11 1501.85   5
  -8 -22   2 1830.10 1406.47   5
  -8 -22  -4-4044.93 1958.59   2
  -8 -22   4 1260.77 2086.34   2
   8  22   4-1861.75 1495.20   6
   8  22  -4-3578.02 1679.33   6
   8  22  -4 31.0587 1686.96   3
  -8 -22   4 1779.54 1380.23   5
  -8 -22  -6-4308.81 2098.16   2
  -8 -22   6-5978.73 2292.95   2
   8  22   6-4111.54 1588.49   6
  -8 -22   6-3803.29 1530.37   5
   9   1 -23-1733.00 1888.52   1
   9   3 -21-189.117 1473.01   1
   9   5 -19 455.046 1254.49   1
   9   5 -21-77.9752 1535.46   1
   9   7 -21-1038.54 1609.00   1
  -9  -9  13-1324.36 3299.68   2
  -9  -9  15-1016.22 4082.45   2
  -9 -11   9 1082.76 2035.11   2
  -9 -11  11-1051.97 2571.97   2
  -9 -11  13-907.984 2870.55   2
  -9 -11  15-4068.12 2758.39   2
  -9 -13   3 1288.22 1428.90   2
  -9 -13   5 300.122 1714.08   2
  -9 -13   7-4250.05 2069.58   2
  -9 -13   9 8441.13 2391.28   2
  -9 -13  11 4513.42 2371.04   2
  -9 -13  15 2830.03 2274.44   2
   9  15   1 174.451 1139.30   3
   9  15  -1 938.250 1148.85   3
  -9 -15  -1 1564.98 1577.04   2
  -9 -15   1 754.785 1703.15   2
   9  15   3 5267.92 1205.17   3
   9  15  -3 3804.69 1208.08   3
  -9 -15  -3 1034.55 1479.37   2
  -9 -15   3-756.928 1908.95   2
   9  15   5 1272.98 1151.19   3
   9  15  -5-635.299 1217.78   3
  -9 -15  -5 27.1895 1303.47   2
  -9 -15   5-74.5799 1954.25   2
   9  15  -7 9639.05 1394.03   3
  -9 -15   7 3730.74 2203.39   2
  -9 -15  11-2004.73 2217.26   2
  -9 -15  13 4688.02 2257.68   2
   9  15 -13 2045.84 1286.56   3
  -9 -15  15-1468.31 2269.11   2
   9  15 -15 3706.16 1314.66   3
  -9 -17   1-1613.00 1502.46   5
  -9 -17  -1 148.543 1873.71   2
  -9 -17   1-1968.46 1889.95   2
  -9 -17   7 5961.99 2129.42   2
   9  17   7 5456.22 1321.91   3
   9  17  -7 3197.40 1463.79   3
  -9 -17   7 6297.52 1539.71   5
  -9 -17  -7 2119.28 1794.69   2
  -9 -17   9 3430.18 2179.18   2
   9  17   9 2577.24 1305.18   3
   9  17  -9 896.586 1391.42   3
  -9 -17   9 1666.63 1483.64   5
  -9 -17  -9-668.818 1663.72   2
  -9 -17  11-894.060 2149.43   2
   9  17 -11 1116.36 1412.80   3
  -9 -17  11 277.265 1542.75   5
  -9 -17 -11 1524.90 1667.59   2
  -9 -17  13-4192.75 2280.85   2
   9  17 -13-1403.07 1495.69   3
  -9 -17  13-555.726 1545.58   5
  -9 -17 -13 759.943 1620.89   2
  -9 -19  -1-1032.44 2045.33   2
  -9 -19   1 1176.22 1979.60   2
   9  19   1 1841.13 1440.64   3
   9  19  -1-906.439 1437.37   3
  -9 -19  -1-823.565 1691.44   5
  -9 -19   1 73.2299 1523.03   5
  -9 -19  -3 1399.34 2045.63   2
  -9 -19   3 2527.97 2005.38   2
   9  19   3 27.6136 1414.88   3
   9  19  -3 1212.62 1425.96   3
  -9 -19  -3 2584.21 1581.58   5
  -9 -19   3 2317.99 1455.00   5
  -9 -19  -5 3446.76 2057.47   2
  -9 -19   5 2219.25 2069.88   2
   9  19   5 3217.32 1478.36   3
   9  19  -5 2615.44 1495.30   3
  -9 -19  -5 3794.41 1547.03   5
  -9 -19   5 2166.16 1457.62   5
  -9 -19   7-2586.04 2165.11   2
   9  19   7-920.478 1523.39   3
   9  19  -7 1894.33 1580.27   3
  -9 -19  -7-521.374 1625.18   5
  -9 -19   7 1068.46 1493.59   5
  -9 -19   9 3007.73 2246.59   2
   9  19   9 28.3289 1399.51   3
   9  19  -9 1065.05 1526.91   3
  -9 -19  -9 599.492 1586.75   5
  -9 -19   9-411.260 1478.19   5
  -9 -19  -9-503.517 2055.59   2
  -9 -21  -1-4166.15 2126.22   2
  -9 -21  -3-39.3949 2089.19   2
  -9 -21   3-2917.67 2214.14   2
  -9 -21   3 1166.70 1500.49   5
 -10 -12  12 805.894 3466.02   2
 -10 -12  14 2274.81 4255.30   2
 -10 -14   8-85.5351 2367.67   2
 -10 -14  10-1571.97 3033.11   2
 -10 -14  12 7403.45 3254.28   2
 -10 -14  14-7463.86 3315.91   2
 -10 -16   0 681.424 1475.00   2
  10  16  -2 3234.00 1289.90   3
 -10 -16   2 674.834 1707.15   2
  10  16  -4-1270.97 1274.91   3
 -10 -16   4 458.410 2014.02   2
  10  16  -6-192.095 1325.11   3
 -10 -16   6 4175.99 2323.17   2
  10  16  -8-600.495 1392.73   3
 -10 -16   8 1273.10 2689.52   2
 -10 -16  10 7281.23 3009.14   2
  10  18   0 3897.16 1353.75   3
 -10 -18   0-1808.64 1998.64   2
  10  18   2 142.592 1326.76   3
  10  18  -2 897.773 1349.43   3
 -10 -18  -2-2387.53 1876.10   2
 -10 -18   2-928.091 2052.90   2
 -10 -18   4 2243.53 2289.44   2
  10  18   4 2550.29 1370.43   3
  10  18  -4 2514.62 1364.72   3
 -10 -18  -4-611.284 1733.11   2
 -10 -18   6 175.635 2404.17   2
  10  18  -6 250.241 1456.88   3
 -10 -18   6-793.022 1488.54   5
 -10 -18  -6 1178.01 1613.72   2
   0   0   0    0.00    0.00   0

TITL In_MeAm_OnlyDMF_9_ in Fddd
REM Fddd (#70 in standard setting)
CELL 0.48590  14.037649  28.279218  30.666644  90.0000  90.0000  90.0000
ZERR   16.00   0.005666   0.002990   0.002658   0.0000   0.0000   0.0000
LATT  4
SYMM -x+3/4,-y+3/4, z
SYMM -x+3/4, y,-z+3/4
SYMM  x,-y+3/4,-z+3/4
SFAC C H N O In
UNIT 352.00 352.00 48.00 160.00 16.00
TREF
HKLF 4
END
;
_shelx_hkl_checksum                35778
_olex2_submission_special_instructions  'No special instructions were received'
_oxdiff_exptl_absorpt_empirical_details
;
Empirical correction (ABSPACK) includes:
- Absorption correction using spherical harmonics
- Frame scaling
;
_oxdiff_exptl_absorpt_empirical_full_max  3.138
_oxdiff_exptl_absorpt_empirical_full_min  0.653


_vrf_ATOM007_in_meam_onlydmf_9_
;
RESPONSE: The structure was refined isotropically due to the number of data for high 
pressure structure determination
;
_vrf_PLAT023_in_meam_onlydmf_9_
;
RESPONSE: The sample is housed in a Diamond anvil cell that restricts 
available data.
;
_vrf_PLAT029_in_meam_onlydmf_9_
;
RESPONSE: The sample is housed in a Diamond anvil cell that restricts available data.
This is exacerbated by the structure being Fddd.
;
_vrf_PLAT084_in_meam_onlydmf_9_
;
RESPONSE: The sample is housed in a Diamond anvil cell that gives additional background to
the data collected e.g. Tungsten powder rings, diamond reflections.
;
_vrf_PLAT088_in_meam_onlydmf_9_
;
RESPONSE: The sample is housed in a Diamond anvil cell that restricts 
available data.
;
_vrf_PLAT155_in_meam_onlydmf_9_
;
RESPONSE: We have followed previous literature for comparison.
;
_vrf_PLAT193_in_meam_onlydmf_9_
;
RESPONSE: This is a rounding issue. The s.u. on Temperature is 2degC
;
_vrf_PLAT201_in_meam_onlydmf_9_
;
RESPONSE: The structure was refined isotropically due to the number of data for high 
pressure structure determination
;
_vrf_PLAT210_in_meam_onlydmf_9_
;
RESPONSE: The sample is housed in a Diamond anvil cell that restricts 
available data hence
isotropic refinement was the limited of modelling the system.
;
_vrf_PLAT241_in_meam_onlydmf_9_
;
RESPONSE: Structure at high pressure with limitation of data. We have used distance restraints to ensure the 
model is chemically reasonable
;
_vrf_PLAT242_in_meam_onlydmf_9_
;
RESPONSE: Structure at high pressure with limitation of data. We have used 
distance restraints to ensure the 
model is chemically reasonable.
;
_vrf_PLAT250_in_meam_onlydmf_9_
;
RESPONSE: The data are limited due to DAC hence the tensor may be elongated 
due to lack of data in a particular direction. We have used restraints 
to combat and ensure they are chemically reasonable.
;
_vrf_PLAT340_in_meam_onlydmf_9_
;
RESPONSE: The sample is housed in a Diamond anvil cell that restricts 
available data and so
impacts on the precision of the bonds lengths
;
_vrf_PLAT411_in_meam_onlydmf_9_
;
RESPONSE: Structure at high pressure
;
_vrf_PLAT414_in_meam_onlydmf_9_
;
RESPONSE: Structure at high pressure
;
_vrf_PLAT761_in_meam_onlydmf_9_
;
RESPONSE: Noted, no action taken
;
_vrf_PLAT762_in_meam_onlydmf_9_
;
RESPONSE: Noted, no action taken
;
_vrf_PLAT905_in_meam_onlydmf_9_
;
RESPONSE: The data were cut to 0.7 angs as the limit of the diffraction for the 
crystal was reached.
;
_vrf_PLAT906_in_meam_onlydmf_9_
;
RESPONSE: These can be attributed to the weak data. All other sets are okay.
The most common place for a high value of K is in the lowest-intensity bin in 
the table as is the case here. Almost all area detector integration programs end up 
slightly underestimating the background, resulting in overestimated values of Fo, thus 
the high value of Fo/Fc. This is most obvious in the weakest intensities, 
since the small addition to Fo becomes insignificant in the ratio when Fo 
is large.
;
_vrf_PLAT910_in_meam_onlydmf_9_
;
RESPONSE: The sample is housed in a Diamond anvil cell that gives additional 
background to
the data collected e.g. Tungsten powder rings, diamond reflections.
;
_vrf_PLAT911_in_meam_onlydmf_9_
;
RESPONSE: The sample is housed in a Diamond anvil cell that restricts 
available data.
;
_vrf_PLAT913_in_meam_onlydmf_9_
;
RESPONSE: The sample is housed in a Diamond anvil cell that gives additional 
background to
the data collected e.g. Tungsten powder rings, diamond reflections.
;
_vrf_THETM01_in_meam_onlydmf_9_
;
RESPONSE: The sample is housed in a Diamond anvil cell that restricts 
available data.
;
_vrf_PLAT051_in_meam_onlydmf_9_
;
RESPONSE: The sample contains Indium which has an absorption edge at 0.44 Angs. This data was colelceted 
at 0.4859 hence the difference in mu.
;
