# Supplementary material for: Decoupled MOF Breathing: Pressure‐Induced Reversal of Correlation Between Orthogonal Motions in a Diamondoid Framework
Source: Angew Chem Int Ed Engl. 2025 May 15;64(27):e202504297. doi: 10.1002/anie.202504297 (PMC12207364; doi:10.1002/anie.202504297)
Supplement: Supplementary file 1 — Supporting Information [file ANIE-64-e202504297-s002.zip › SHF-62-DMF_DAC-in-DMF_2-92GPa.cif]

data_in_meam_onlydmf_10_1-05
_audit_creation_date               2023-10-05
_audit_creation_method
;
Olex2 1.5
(compiled 2023.08.24 svn.re1ec1418 for OlexSys, GUI svn.r6817)
;
_shelx_SHELXL_version_number       '2019/1'
_audit_contact_author_address      ?
_audit_contact_author_email        ?
_audit_contact_author_name         ''
_audit_contact_author_phone        ?
_publ_contact_author_id_orcid      ?
_publ_section_references
;
Dolomanov, O.V., Bourhis, L.J., Gildea, R.J, Howard, J.A.K. & Puschmann, H.
 (2009), J. Appl. Cryst. 42, 339-341.

Sheldrick, G.M. (2008). Acta Cryst. A64, 112-122.
;
_chemical_name_common              ?
_chemical_name_systematic          ?
_chemical_formula_moiety           'C20 H14 In N2 O10, C2 H8 N'
_chemical_formula_sum              'C22 H22 In N3 O10'
_chemical_formula_weight           603.24
_chemical_melting_point            ?
_chemical_oxdiff_formula           'In C22 H22 N3 O10'
loop_
  _atom_type_symbol
  _atom_type_description
  _atom_type_scat_dispersion_real
  _atom_type_scat_dispersion_imag
  _atom_type_scat_source
 'C' 'C' 0.0010 0.0010 'International Tables Vol C Tables 4.2.6.8 and 6.1.1.4'
 'H' 'H' 0.0000 0.0000 'International Tables Vol C Tables 4.2.6.8 and 6.1.1.4'
 'In' 'In' -1.9470 0.6580
 'International Tables Vol C Tables 4.2.6.8 and 6.1.1.4'
 'N' 'N' 0.0020 0.0010 'International Tables Vol C Tables 4.2.6.8 and 6.1.1.4'
 'O' 'O' 0.0040 0.0030 'International Tables Vol C Tables 4.2.6.8 and 6.1.1.4'

_shelx_space_group_comment
;
The symmetry employed for this shelxl refinement is uniquely defined
by the following loop, which should always be used as a source of
symmetry information in preference to the above space-group names.
They are only intended as comments.
;
_space_group_crystal_system        'orthorhombic'
_space_group_IT_number             70
_space_group_name_H-M_alt          'F d d d'
_space_group_name_Hall             '-F 2uv 2vw'
loop_
  _space_group_symop_operation_xyz
 'x, y, z'
 '-x+3/4, -y+3/4, z'
 '-x+3/4, y, -z+3/4'
 'x, -y+3/4, -z+3/4'
 'x, y+1/2, z+1/2'
 '-x+3/4, -y+5/4, z+1/2'
 '-x+3/4, y+1/2, -z+5/4'
 'x, -y+5/4, -z+5/4'
 'x+1/2, y, z+1/2'
 '-x+5/4, -y+3/4, z+1/2'
 '-x+5/4, y, -z+5/4'
 'x+1/2, -y+3/4, -z+5/4'
 'x+1/2, y+1/2, z'
 '-x+5/4, -y+5/4, z'
 '-x+5/4, y+1/2, -z+3/4'
 'x+1/2, -y+5/4, -z+3/4'
 '-x, -y, -z'
 'x-3/4, y-3/4, -z'
 'x-3/4, -y, z-3/4'
 '-x, y-3/4, z-3/4'
 '-x, -y+1/2, -z+1/2'
 'x-3/4, y-1/4, -z+1/2'
 'x-3/4, -y+1/2, z-1/4'
 '-x, y-1/4, z-1/4'
 '-x+1/2, -y, -z+1/2'
 'x-1/4, y-3/4, -z+1/2'
 'x-1/4, -y, z-1/4'
 '-x+1/2, y-3/4, z-1/4'
 '-x+1/2, -y+1/2, -z'
 'x-1/4, y-1/4, -z'
 'x-1/4, -y+1/2, z-3/4'
 '-x+1/2, y-1/4, z-3/4'

_cell_length_a                     13.942(7)
_cell_length_b                     28.098(3)
_cell_length_c                     30.686(3)
_cell_angle_alpha                  90
_cell_angle_beta                   90
_cell_angle_gamma                  90
_cell_volume                       12022(6)
_cell_formula_units_Z              16
_cell_measurement_reflns_used      1143
_cell_measurement_temperature      293(2)
_cell_measurement_theta_max        13.7040
_cell_measurement_theta_min        1.8060
_shelx_estimated_absorpt_T_max     ?
_shelx_estimated_absorpt_T_min     ?
_exptl_absorpt_coefficient_mu      0.230
_exptl_absorpt_correction_T_max    1.00000
_exptl_absorpt_correction_T_min    0.23802
_exptl_absorpt_correction_type     multi-scan
_exptl_absorpt_process_details
;
CrysAlisPro 1.171.38.41 (Rigaku Oxford Diffraction, 2015)
Empirical absorption correction using spherical harmonics,
 implemented in SCALE3 ABSPACK scaling algorithm.
;
_exptl_absorpt_special_details     ?
_exptl_crystal_colour_primary      yellow
_exptl_crystal_density_diffrn      1.333
_exptl_crystal_density_meas        ?
_exptl_crystal_density_method      ?
_exptl_crystal_description         Octahedral
_exptl_crystal_F_000               4864
_exptl_crystal_size_max            0.12
_exptl_crystal_size_mid            0.1
_exptl_crystal_size_min            0.1
_exptl_transmission_factor_max     ?
_exptl_transmission_factor_min     ?
_diffrn_reflns_av_R_equivalents    0.1135
_diffrn_reflns_av_unetI/netI       0.0914
_diffrn_reflns_Laue_measured_fraction_full  0.715
_diffrn_reflns_Laue_measured_fraction_max  0.715
_diffrn_reflns_limit_h_max         10
_diffrn_reflns_limit_h_min         -10
_diffrn_reflns_limit_k_max         26
_diffrn_reflns_limit_k_min         -26
_diffrn_reflns_limit_l_max         29
_diffrn_reflns_limit_l_min         -29
_diffrn_reflns_number              6613
_diffrn_reflns_point_group_measured_fraction_full  0.715
_diffrn_reflns_point_group_measured_fraction_max  0.715
_diffrn_reflns_theta_full          13.375
_diffrn_reflns_theta_max           13.375
_diffrn_reflns_theta_min           1.759
_diffrn_ambient_temperature        293(2)
_diffrn_detector                   'CCD plate'
_diffrn_detector_area_resol_mean   ?
_diffrn_measured_fraction_theta_full  0.715
_diffrn_measured_fraction_theta_max  0.715
_diffrn_measurement_details
;
List of Runs (angles in degrees, time in seconds):

  # Type    Start    End  Width  t~exp~   \w     \q     \k     \f   Frames
--------------------------------------------------------------------------
  1  \w   -150.00 -94.00   0.20    0.20    --  -20.00  70.00 -24.23  280
  2  \w   -150.00 -94.00   0.20    0.20    --  -20.00  70.00 155.77  280
  3  \w   -105.00 -74.00   0.20    0.20    --   20.00  70.00 155.77  155
  4  \w   -105.00 -74.00   0.20    0.20    --   20.00  70.00 -24.23  155
  5  \w    -96.00 -30.00   0.20    0.20    --   20.00 -70.00  24.23  330
  6  \w   -106.00 -66.00   0.20    0.20    --  -20.00 -70.00  24.23  200
  7  \w   -106.00 -66.00   0.20    0.20    --  -20.00 -70.00-155.77  200
  8  \w    -96.00 -30.00   0.20    0.20    --   20.00 -70.00-155.77  330
;
_diffrn_measurement_device         'Newport 4-circle diffractometer'
_diffrn_measurement_device_type   
 'dectris-CrysAlisPro-abstract goniometer imported dectris images'
_diffrn_measurement_method         '\w scans'
_diffrn_orient_matrix_type        
 'CrysAlisPro convention (1999,Acta A55,543-557)'
_diffrn_orient_matrix_UB_11        0.0307511000
_diffrn_orient_matrix_UB_12        -0.0072917000
_diffrn_orient_matrix_UB_13        0.0034357000
_diffrn_orient_matrix_UB_21        -0.0150712000
_diffrn_orient_matrix_UB_22        -0.0092849000
_diffrn_orient_matrix_UB_23        0.0114678000
_diffrn_orient_matrix_UB_31        -0.0065868000
_diffrn_orient_matrix_UB_32        -0.0126346000
_diffrn_orient_matrix_UB_33        -0.0103458000
_diffrn_radiation_monochromator    synchrotron
_diffrn_radiation_probe            x-ray
_diffrn_radiation_type             synchrotron
_diffrn_radiation_wavelength       0.4859
_diffrn_source                     synchrotron
_reflns_Friedel_coverage           0.000
_reflns_Friedel_fraction_full      .
_reflns_Friedel_fraction_max       .
_reflns_number_gt                  569
_reflns_number_total               975
_reflns_special_details
;
 Reflections were merged by SHELXL according to the crystal
 class for the calculation of statistics and refinement.
 
 _reflns_Friedel_fraction is defined as the number of unique
 Friedel pairs measured divided by the number that would be
 possible theoretically, ignoring centric projections and
 systematic absences.
;
_reflns_threshold_expression       'I > 2\s(I)'
_computing_cell_refinement         'CrysAlisPro 1.171.38.41 (Rigaku OD, 2015)'
_computing_data_collection         'CrysAlisPro 1.171.38.41 (Rigaku OD, 2015)'
_computing_data_reduction          'CrysAlisPro 1.171.38.41 (Rigaku OD, 2015)'
_computing_molecular_graphics      'Olex2 1.5 (Dolomanov et al., 2009)'
_computing_publication_material    'Olex2 1.5 (Dolomanov et al., 2009)'
_computing_structure_refinement    'XL  (Sheldrick, 2008)'
_computing_structure_solution      ?
_refine_diff_density_max           1.528
_refine_diff_density_min           -1.447
_refine_diff_density_rms           0.224
_refine_ls_extinction_coef         .
_refine_ls_extinction_method       none
_refine_ls_goodness_of_fit_ref     2.059
_refine_ls_hydrogen_treatment      constr
_refine_ls_matrix_type             full
_refine_ls_number_parameters       146
_refine_ls_number_reflns           975
_refine_ls_number_restraints       233
_refine_ls_R_factor_all            0.2458
_refine_ls_R_factor_gt             0.1562
_refine_ls_restrained_S_all        1.860
_refine_ls_shift/su_max            0.000
_refine_ls_shift/su_mean           0.000
_refine_ls_structure_factor_coef   Fsqd
_refine_ls_weighting_details      
 'w=1/[\s^2^(Fo^2^)+(0.2000P)^2^] where P=(Fo^2^+2Fc^2^)/3'
_refine_ls_weighting_scheme        calc
_refine_ls_wR_factor_gt            0.4385
_refine_ls_wR_factor_ref           0.5078
_refine_special_details            ?
_olex2_refinement_description
;
1. Fixed Uiso
 At 1.2 times of:
  All C(H) groups, All N(H) groups, All N(H,H) groups
 At 1.5 times of:
  All C(H,H,H) groups
2. Restrained distances
 C3-N1
 1.43 with sigma of 0.02
 N1-C9
 1.4 with sigma of 0.02
 C9-C10
 1.5 with sigma of 0.02
 O5-C9
 1.25 with sigma of 0.02
 C1-C2
 1.504 with sigma of 0.01
 C5-C8
 1.504 with sigma of 0.01
 C1-O1
 1.25 with sigma of 0.005
 C1-O2
 1.25 with sigma of 0.005
 C8-O3
 1.25 with sigma of 0.005
 O3-C8
 1.223 with sigma of 0.01
 C8-O4
 1.223 with sigma of 0.01
 C8-C5
 1.59 with sigma of 0.02
3. Restrained planarity
 N1, C9, O5, C10
 with sigma of 0.1
4. Uiso/Uaniso restraints and constraints
All non-hydrogen atoms have similar U: within 1.7A with sigma of 0.04 and sigma
for terminal atoms of 0.08 within 1.7A
Uiso(C12) = Uiso(N2) = Uiso(C11)
5. Rigid body (RIGU) restrains
 All non-hydrogen atoms
 with sigma for 1-2 distances of 0.004 and sigma for 1-3 distances of 0.004
6. Others
 Fixed Sof: N2(0.5) H2A(0.5) H2B(0.5) C11(0.5) H11A(0.5) H11B(0.5) H11C(0.5)
 C12(0.5) H12A(0.5) H12B(0.5) H12C(0.5)
7.a Free rotating group:
 N2(C11,H11A,H11B,H11C,C12,H12A,H12B,H12C)
7.b Secondary CH2 refined with riding coordinates:
 N2(H2A,H2B)
7.c Aromatic/amide H refined with riding coordinates:
 C4(H4), C6(H6), C7(H7), N1(H1)
7.d Fitted hexagon refined as free rotating group:
 C3(C4,C5,C6,C7,C2)
7.e Idealised Me refined as rotating group:
 C10(H10A,H10B,H10C)
;
_atom_sites_solution_hydrogens     mixed
_atom_sites_solution_primary       ?
_atom_sites_solution_secondary     ?
loop_
  _atom_site_label
  _atom_site_type_symbol
  _atom_site_fract_x
  _atom_site_fract_y
  _atom_site_fract_z
  _atom_site_U_iso_or_equiv
  _atom_site_adp_type
  _atom_site_occupancy
  _atom_site_site_symmetry_order
  _atom_site_calc_flag
  _atom_site_refinement_flags_posn
  _atom_site_refinement_flags_adp
  _atom_site_refinement_flags_occupancy
  _atom_site_disorder_assembly
  _atom_site_disorder_group
 In1 In 0.625000 0.125000 0.33419(11) 0.070(3) Uani 1 2 d S T P . .
 O3 O 0.747(2) 0.3435(8) 0.1214(7) 0.074(8) Uani 1 1 d D U . . .
 O1 O 0.724(2) 0.1625(9) 0.2942(8) 0.086(8) Uani 1 1 d D U . . .
 O4 O 0.890(2) 0.3195(8) 0.1351(7) 0.073(8) Uani 1 1 d D U . . .
 C3 C 0.799(2) 0.2253(8) 0.2308(8) 0.084(9) Uani 1 1 d DG U . . .
 C4 C 0.8299(19) 0.2567(10) 0.1988(9) 0.093(10) Uani 1 1 d G U . . .
 H4 H 0.894264 0.257658 0.190927 0.111 Uiso 1 1 calc R U . . .
 C5 C 0.765(2) 0.2869(7) 0.1786(6) 0.080(9) Uani 1 1 d DG U . . .
 C6 C 0.668(2) 0.2855(7) 0.1904(7) 0.078(9) Uani 1 1 d G U . . .
 H6 H 0.624541 0.305642 0.176826 0.093 Uiso 1 1 calc R U . . .
 C7 C 0.6374(18) 0.2540(9) 0.2224(8) 0.070(8) Uani 1 1 d G U . . .
 H7 H 0.573039 0.253082 0.230231 0.084 Uiso 1 1 calc R U . . .
 C2 C 0.703(2) 0.2239(7) 0.2426(6) 0.071(8) Uani 1 1 d DG U . . .
 C8 C 0.805(2) 0.3207(12) 0.1444(10) 0.079(9) Uani 1 1 d D U . . .
 O2 O 0.580(2) 0.1951(9) 0.2890(8) 0.084(8) Uani 1 1 d D U . . .
 C1 C 0.666(2) 0.1912(10) 0.2778(8) 0.064(8) Uani 1 1 d D U . . .
 N1 N 0.866(3) 0.1975(10) 0.2552(11) 0.098(10) Uani 1 1 d D U . . .
 H1 H 0.844317 0.185211 0.278883 0.118 Uiso 1 1 calc R U . . .
 C9 C 0.962(3) 0.1876(11) 0.2462(12) 0.111(12) Uani 1 1 d D U . . .
 O5 O 1.006(4) 0.2058(14) 0.2147(14) 0.188(18) Uani 1 1 d D U . . .
 C10 C 1.017(4) 0.1543(13) 0.2745(15) 0.112(13) Uani 1 1 d D U . . .
 H10A H 0.973284 0.138490 0.294025 0.169 Uiso 1 1 calc R U . . .
 H10B H 1.063385 0.171696 0.290938 0.169 Uiso 1 1 calc R U . . .
 H10C H 1.048414 0.131022 0.256637 0.169 Uiso 1 1 calc R U . . .
 N2 N 0.618(8) 0.485(3) 0.157(3) 0.17(3) Uiso 0.5 1 d G U P A -1
 H2A H 0.626273 0.484862 0.185972 0.202 Uiso 0.5 1 calc R U P A -1
 H2B H 0.668526 0.500021 0.145699 0.202 Uiso 0.5 1 calc R U P A -1
 C11 C 0.619(12) 0.435(3) 0.142(3) 0.17(3) Uiso 0.5 1 d G U P A -1
 H11A H 0.614959 0.435841 0.107036 0.253 Uiso 0.5 1 d G U P A -1
 H11B H 0.683852 0.417662 0.150143 0.253 Uiso 0.5 1 d G U P A -1
 H11C H 0.559133 0.415870 0.156471 0.253 Uiso 0.5 1 d G U P A -1
 C12 C 0.532(10) 0.513(3) 0.147(4) 0.17(3) Uiso 0.5 1 d G U P A -1
 H12A H 0.471612 0.494672 0.162370 0.253 Uiso 0.5 1 d G U P A -1
 H12B H 0.538288 0.548733 0.159992 0.253 Uiso 0.5 1 d G U P A -1
 H12C H 0.527373 0.514638 0.112979 0.253 Uiso 0.5 1 d G U P A -1

loop_
  _atom_site_aniso_label
  _atom_site_aniso_U_11
  _atom_site_aniso_U_22
  _atom_site_aniso_U_33
  _atom_site_aniso_U_23
  _atom_site_aniso_U_13
  _atom_site_aniso_U_12
 In1 0.113(7) 0.049(3) 0.048(3) 0.000 0.000 -0.002(3)
 O3 0.09(2) 0.070(13) 0.059(12) 0.011(10) 0.008(12) 0.005(12)
 O1 0.110(18) 0.076(13) 0.070(12) 0.020(11) -0.004(11) -0.013(10)
 O4 0.10(2) 0.061(14) 0.064(14) 0.022(11) 0.006(12) 0.009(11)
 C3 0.105(18) 0.076(15) 0.071(14) 0.022(12) -0.006(11) -0.009(10)
 C4 0.105(19) 0.087(17) 0.086(16) 0.033(14) 0.002(12) 0.003(11)
 C5 0.102(19) 0.074(14) 0.065(13) 0.018(11) 0.004(11) 0.001(11)
 C6 0.10(2) 0.074(15) 0.058(15) 0.013(12) 0.003(12) 0.000(11)
 C7 0.103(18) 0.066(14) 0.042(13) 0.002(11) -0.004(11) -0.012(11)
 C2 0.105(17) 0.060(12) 0.047(11) -0.003(10) -0.013(11) -0.015(10)
 C8 0.10(2) 0.072(14) 0.067(13) 0.017(12) 0.006(12) 0.005(11)
 O2 0.110(17) 0.073(13) 0.070(14) 0.006(12) -0.006(11) -0.017(11)
 C1 0.108(17) 0.051(12) 0.034(11) -0.013(9) -0.017(11) -0.021(10)
 N1 0.11(2) 0.085(16) 0.099(16) 0.027(13) -0.019(13) -0.010(13)
 C9 0.11(2) 0.09(2) 0.13(2) 0.030(16) -0.015(14) -0.007(14)
 O5 0.14(3) 0.21(3) 0.22(3) 0.12(2) 0.03(2) 0.05(2)
 C10 0.11(3) 0.08(2) 0.15(3) 0.03(2) -0.036(19) -0.022(19)

_geom_special_details
;
 All esds (except the esd in the dihedral angle between two l.s. planes)
 are estimated using the full covariance matrix.  The cell esds are taken
 into account individually in the estimation of esds in distances, angles
 and torsion angles; correlations between esds in cell parameters are only
 used when they are defined by crystal symmetry.  An approximate (isotropic)
 treatment of cell esds is used for estimating esds involving l.s. planes.
;
loop_
  _geom_bond_atom_site_label_1
  _geom_bond_atom_site_label_2
  _geom_bond_distance
  _geom_bond_site_symmetry_2
  _geom_bond_publ_flag
 In1 O3 2.30(3) 32_656 ?
 In1 O3 2.30(3) 31_556 ?
 In1 O1 2.13(3) . ?
 In1 O1 2.13(3) 14_545 ?
 In1 O4 2.22(2) 31_556 ?
 In1 O4 2.22(2) 32_656 ?
 In1 C8 2.589(17) 31_556 ?
 In1 C8 2.589(17) 32_656 ?
 In1 O2 2.49(2) . ?
 In1 O2 2.49(2) 14_545 ?
 In1 C1 2.606(18) 14_545 ?
 In1 C1 2.606(18) . ?
 O3 C8 1.245(5) . ?
 O1 C1 1.249(5) . ?
 O4 C8 1.223(11) . ?
 C3 C4 1.3900 . ?
 C3 C2 1.3900 . ?
 C3 N1 1.431(19) . ?
 C4 H4 0.9300 . ?
 C4 C5 1.3900 . ?
 C5 C6 1.3900 . ?
 C5 C8 1.522(9) . ?
 C6 H6 0.9300 . ?
 C6 C7 1.3900 . ?
 C7 H7 0.9300 . ?
 C7 C2 1.3900 . ?
 C2 C1 1.506(10) . ?
 O2 C1 1.250(5) . ?
 N1 H1 0.8600 . ?
 N1 C9 1.39(2) . ?
 C9 O5 1.25(2) . ?
 C9 C10 1.49(2) . ?
 C10 H10A 0.9600 . ?
 C10 H10B 0.9600 . ?
 C10 H10C 0.9600 . ?
 N2 H2A 0.8900 . ?
 N2 H2B 0.8900 . ?
 N2 C11 1.4961 . ?
 N2 C12 1.4648 . ?
 C11 H11A 1.0598 . ?
 C11 H11B 1.0542 . ?
 C11 H11C 1.0919 . ?
 C12 H12A 1.0912 . ?
 C12 H12B 1.0790 . ?
 C12 H12C 1.0586 . ?

loop_
  _geom_angle_atom_site_label_1
  _geom_angle_atom_site_label_2
  _geom_angle_atom_site_label_3
  _geom_angle
  _geom_angle_site_symmetry_1
  _geom_angle_site_symmetry_3
  _geom_angle_publ_flag
 O3 In1 O3 120.3(12) 32_656 31_556 ?
 O3 In1 C8 99.6(10) 32_656 31_556 ?
 O3 In1 C8 28.7(2) 31_556 31_556 ?
 O3 In1 C8 28.7(2) 32_656 32_656 ?
 O3 In1 C8 99.6(10) 31_556 32_656 ?
 O3 In1 O2 77.2(9) 32_656 14_545 ?
 O3 In1 O2 141.0(10) 31_556 14_545 ?
 O3 In1 O2 77.2(9) 31_556 . ?
 O3 In1 O2 141.0(10) 32_656 . ?
 O3 In1 C1 103.1(9) 31_556 . ?
 O3 In1 C1 115.8(10) 32_656 . ?
 O3 In1 C1 103.1(9) 32_656 14_545 ?
 O3 In1 C1 115.8(10) 31_556 14_545 ?
 O1 In1 O3 88.4(10) 14_545 31_556 ?
 O1 In1 O3 126.9(9) 14_545 32_656 ?
 O1 In1 O3 126.9(9) . 31_556 ?
 O1 In1 O3 88.4(10) . 32_656 ?
 O1 In1 O1 109.6(14) . 14_545 ?
 O1 In1 O4 144.6(11) 14_545 31_556 ?
 O1 In1 O4 89.8(9) 14_545 32_656 ?
 O1 In1 O4 89.8(9) . 31_556 ?
 O1 In1 O4 144.6(11) . 32_656 ?
 O1 In1 C8 117.1(11) 14_545 31_556 ?
 O1 In1 C8 117.1(11) . 32_656 ?
 O1 In1 C8 111.5(11) 14_545 32_656 ?
 O1 In1 C8 111.5(11) . 31_556 ?
 O1 In1 O2 84.8(9) . 14_545 ?
 O1 In1 O2 84.8(9) 14_545 . ?
 O1 In1 O2 56.6(5) 14_545 14_545 ?
 O1 In1 O2 56.6(5) . . ?
 O1 In1 C1 28.4(3) 14_545 14_545 ?
 O1 In1 C1 96.6(9) 14_545 . ?
 O1 In1 C1 28.4(3) . . ?
 O1 In1 C1 96.6(9) . 14_545 ?
 O4 In1 O3 81.3(10) 32_656 31_556 ?
 O4 In1 O3 56.7(5) 32_656 32_656 ?
 O4 In1 O3 56.7(5) 31_556 31_556 ?
 O4 In1 O3 81.3(10) 31_556 32_656 ?
 O4 In1 O4 90.4(13) 31_556 32_656 ?
 O4 In1 C8 82.9(10) 31_556 32_656 ?
 O4 In1 C8 28.2(3) 32_656 32_656 ?
 O4 In1 C8 82.9(10) 32_656 31_556 ?
 O4 In1 C8 28.2(3) 31_556 31_556 ?
 O4 In1 O2 157.9(10) 31_556 14_545 ?
 O4 In1 O2 81.9(9) 31_556 . ?
 O4 In1 O2 81.9(9) 32_656 14_545 ?
 O4 In1 O2 157.9(10) 32_656 . ?
 O4 In1 C1 86.8(10) 31_556 . ?
 O4 In1 C1 86.8(10) 32_656 14_545 ?
 O4 In1 C1 172.3(10) 32_656 . ?
 O4 In1 C1 172.3(10) 31_556 14_545 ?
 C8 In1 C8 89.0(17) 31_556 32_656 ?
 C8 In1 C1 97.9(12) 31_556 . ?
 C8 In1 C1 144.2(10) 31_556 14_545 ?
 C8 In1 C1 97.9(12) 32_656 14_545 ?
 C8 In1 C1 144.2(10) 32_656 . ?
 O2 In1 C8 163.5(11) 14_545 31_556 ?
 O2 In1 C8 80.6(11) 14_545 32_656 ?
 O2 In1 C8 163.5(11) . 32_656 ?
 O2 In1 C8 80.6(11) . 31_556 ?
 O2 In1 O2 112.3(13) 14_545 . ?
 O2 In1 C1 98.1(8) . 14_545 ?
 O2 In1 C1 28.27(19) 14_545 14_545 ?
 O2 In1 C1 98.1(8) 14_545 . ?
 O2 In1 C1 28.27(19) . . ?
 C1 In1 C1 96.7(14) 14_545 . ?
 C8 O3 In1 88.8(16) . 23_655 ?
 C1 O1 In1 97.5(18) . . ?
 C8 O4 In1 93.1(14) . 23_655 ?
 C4 C3 C2 120.0 . . ?
 C4 C3 N1 121(2) . . ?
 C2 C3 N1 119(2) . . ?
 C3 C4 H4 120.0 . . ?
 C3 C4 C5 120.0 . . ?
 C5 C4 H4 120.0 . . ?
 C4 C5 C8 117(2) . . ?
 C6 C5 C4 120.0 . . ?
 C6 C5 C8 123(2) . . ?
 C5 C6 H6 120.0 . . ?
 C5 C6 C7 120.0 . . ?
 C7 C6 H6 120.0 . . ?
 C6 C7 H7 120.0 . . ?
 C6 C7 C2 120.0 . . ?
 C2 C7 H7 120.0 . . ?
 C3 C2 C1 122(2) . . ?
 C7 C2 C3 120.0 . . ?
 C7 C2 C1 118(2) . . ?
 O3 C8 In1 62.5(15) . 23_655 ?
 O3 C8 C5 118(2) . . ?
 O4 C8 In1 58.7(12) . 23_655 ?
 O4 C8 O3 121(2) . . ?
 O4 C8 C5 120(3) . . ?
 C5 C8 In1 177(3) . 23_655 ?
 C1 O2 In1 81.1(14) . . ?
 O1 C1 In1 54.1(15) . . ?
 O1 C1 C2 118(2) . . ?
 O1 C1 O2 124(2) . . ?
 C2 C1 In1 170(2) . . ?
 O2 C1 In1 70.6(14) . . ?
 O2 C1 C2 118(3) . . ?
 C3 N1 H1 115.4 . . ?
 C9 N1 C3 129(3) . . ?
 C9 N1 H1 115.4 . . ?
 N1 C9 C10 120(4) . . ?
 O5 C9 N1 123(4) . . ?
 O5 C9 C10 117(4) . . ?
 C9 C10 H10A 109.5 . . ?
 C9 C10 H10B 109.5 . . ?
 C9 C10 H10C 109.5 . . ?
 H10A C10 H10B 109.5 . . ?
 H10A C10 H10C 109.5 . . ?
 H10B C10 H10C 109.5 . . ?
 H2A N2 H2B 107.3 . . ?
 C11 N2 H2A 108.1 . . ?
 C11 N2 H2B 108.1 . . ?
 C12 N2 H2A 108.1 . . ?
 C12 N2 H2B 108.1 . . ?
 C12 N2 C11 116.6 . . ?
 N2 C11 H11A 107.0 . . ?
 N2 C11 H11B 110.9 . . ?
 N2 C11 H11C 108.4 . . ?
 H11A C11 H11B 108.2 . . ?
 H11A C11 H11C 113.1 . . ?
 H11B C11 H11C 109.3 . . ?
 N2 C12 H12A 107.1 . . ?
 N2 C12 H12B 111.1 . . ?
 N2 C12 H12C 106.3 . . ?
 H12A C12 H12B 110.4 . . ?
 H12A C12 H12C 113.1 . . ?
 H12B C12 H12C 108.8 . . ?

loop_
  _geom_torsion_atom_site_label_1
  _geom_torsion_atom_site_label_2
  _geom_torsion_atom_site_label_3
  _geom_torsion_atom_site_label_4
  _geom_torsion
  _geom_torsion_site_symmetry_1
  _geom_torsion_site_symmetry_2
  _geom_torsion_site_symmetry_3
  _geom_torsion_site_symmetry_4
  _geom_torsion_publ_flag
 In1 O3 C8 O4 -9(4) 23_655 . . . ?
 In1 O3 C8 C5 -177(3) 23_655 . . . ?
 In1 O1 C1 C2 -174(2) . . . . ?
 In1 O1 C1 O2 7(4) . . . . ?
 In1 O4 C8 O3 9(4) 23_655 . . . ?
 In1 O4 C8 C5 177(3) 23_655 . . . ?
 In1 O2 C1 O1 -6(4) . . . . ?
 In1 O2 C1 C2 175(3) . . . . ?
 C3 C4 C5 C6 0.0 . . . . ?
 C3 C4 C5 C8 179(2) . . . . ?
 C3 C2 C1 O1 -5(4) . . . . ?
 C3 C2 C1 O2 174(3) . . . . ?
 C3 N1 C9 O5 5(4) . . . . ?
 C3 N1 C9 C10 -175(3) . . . . ?
 C4 C3 C2 C7 0.0 . . . . ?
 C4 C3 C2 C1 -179(2) . . . . ?
 C4 C3 N1 C9 -17(4) . . . . ?
 C4 C5 C6 C7 0.0 . . . . ?
 C4 C5 C8 O3 170(3) . . . . ?
 C4 C5 C8 O4 2(5) . . . . ?
 C5 C6 C7 C2 0.0 . . . . ?
 C6 C5 C8 O3 -11(5) . . . . ?
 C6 C5 C8 O4 -179(3) . . . . ?
 C6 C7 C2 C3 0.0 . . . . ?
 C6 C7 C2 C1 179(2) . . . . ?
 C7 C2 C1 O1 176(2) . . . . ?
 C7 C2 C1 O2 -5(4) . . . . ?
 C2 C3 C4 C5 0.0 . . . . ?
 C2 C3 N1 C9 170(3) . . . . ?
 C8 C5 C6 C7 -179(3) . . . . ?
 N1 C3 C4 C5 -173(3) . . . . ?
 N1 C3 C2 C7 174(3) . . . . ?
 N1 C3 C2 C1 -5(3) . . . . ?

_shelx_res_file
;
TITL In_MeAm_OnlyDMF_10_1-05 in Fddd
    in_meam_onlydmf_10_1-05.res
    created by SHELXL-2019/1 at 14:15:38 on 18-Apr-2025
REM Fddd (#70 in standard setting)
CELL 0.4859 13.942428 28.098295 30.686145 90 90 90
ZERR 16 0.006734 0.003448 0.002877 0 0 0
LATT 4
SYMM 0.75-X,0.75-Y,+Z
SYMM 0.75-X,+Y,0.75-Z
SYMM +X,0.75-Y,0.75-Z
SFAC C H In N O
DISP C 0.001 0.001 6.068
DISP H -0 0 0.607
DISP In -1.947 0.658 1423.319
DISP N 0.002 0.001 8.983
DISP O 0.004 0.003 13.336
UNIT 352 352 16 48 160
DFIX 1.43 C3 N1
DFIX 1.4 N1 C9
DFIX 1.5 C9 C10
DFIX 1.25 O5 C9
DFIX 1.504 0.01 C1 C2
DFIX 1.504 0.01 C5 C8
DFIX 1.25 0.005 C1 O1
DFIX 1.25 0.005 C1 O2
DFIX 1.25 0.005 C8 O3
FLAT N1 C9 O5 C10
RIGU
EADP C12 N2 C11
SIMU 0.04 0.08 1.7
DFIX 1.223 0.01 O3 C8
DFIX 1.223 0.01 C8 O4
DFIX 1.59 C8 C5

L.S. 49
PLAN  5
CONF
BOND
MORE -1
BOND $H
fmap 2
acta
OMIT 0 0 4
OMIT 0 2 6
OMIT 0 4 0
OMIT 0 4 4
OMIT 0 6 2
OMIT 1 3 3
OMIT 1 3 5
OMIT 1 3 9
OMIT 1 7 11
OMIT 1 9 9
OMIT 2 2 0
OMIT 2 2 30
OMIT 4 26 8
OMIT 6 22 14
REM <olex2.extras>
REM <HklSrc "%.\\In_MeAm_OnlyDMF_10_1-05.hkl">
REM </olex2.extras>

WGHT    0.200000
FVAR       0.52955
IN1   3    0.625000    0.125000    0.334190    10.50000    0.11300    0.04888 =
         0.04835    0.00000    0.00000   -0.00246
O3    5    0.747003    0.343493    0.121426    11.00000    0.09245    0.06955 =
         0.05884    0.01132    0.00842    0.00467
O1    5    0.724318    0.162542    0.294204    11.00000    0.11032    0.07610 =
         0.07031    0.01974   -0.00395   -0.01297
O4    5    0.889822    0.319491    0.135074    11.00000    0.09542    0.06073 =
         0.06385    0.02152    0.00605    0.00882
AFIX  66
C3    1    0.799025    0.225250    0.230802    11.00000    0.10463    0.07584 =
         0.07141    0.02156   -0.00639   -0.00901
C4    1    0.829881    0.256741    0.198805    11.00000    0.10498    0.08722 =
         0.08597    0.03279    0.00207    0.00283
AFIX  43
H4    2    0.894264    0.257658    0.190927    11.00000   -1.20000
AFIX  65
C5    1    0.764508    0.286861    0.178582    11.00000    0.10159    0.07357 =
         0.06537    0.01768    0.00434    0.00078
C6    1    0.668279    0.285490    0.190357    11.00000    0.10116    0.07389 =
         0.05837    0.01333    0.00336   -0.00047
AFIX  43
H6    2    0.624541    0.305642    0.176826    11.00000   -1.20000
AFIX  65
C7    1    0.637423    0.253999    0.222354    11.00000    0.10270    0.06625 =
         0.04203    0.00163   -0.00437   -0.01189
AFIX  43
H7    2    0.573039    0.253082    0.230231    11.00000   -1.20000
AFIX  65
C2    1    0.702794    0.223879    0.242577    11.00000    0.10486    0.06015 =
         0.04653   -0.00339   -0.01348   -0.01542
AFIX   0
C8    1    0.804530    0.320702    0.144377    11.00000    0.09583    0.07232 =
         0.06745    0.01686    0.00619    0.00523
O2    5    0.580437    0.195121    0.288998    11.00000    0.11030    0.07318 =
         0.06984    0.00642   -0.00554   -0.01663
C1    1    0.666225    0.191244    0.277768    11.00000    0.10759    0.05119 =
         0.03355   -0.01345   -0.01722   -0.02085
N1    4    0.866241    0.197516    0.255235    11.00000    0.11024    0.08488 =
         0.09876    0.02730   -0.01946   -0.00974
AFIX  43
H1    2    0.844317    0.185211    0.278883    11.00000   -1.20000
AFIX   0
C9    1    0.962000    0.187599    0.246218    11.00000    0.10902    0.09221 =
         0.13266    0.02958   -0.01477   -0.00719
O5    5    1.006091    0.205760    0.214734    11.00000    0.13568    0.20804 =
         0.22055    0.12472    0.03390    0.05099
C10   1    1.016603    0.154251    0.274453    11.00000    0.10998    0.07714 =
         0.15023    0.02566   -0.03568   -0.02192
AFIX 137
H10A  2    0.973284    0.138490    0.294025    11.00000   -1.50000
H10B  2    1.063385    0.171696    0.290938    11.00000   -1.50000
H10C  2    1.048414    0.131022    0.256637    11.00000   -1.50000
AFIX   6

PART -1
N2    4    0.618235    0.485095    0.157200    10.50000    0.16856
AFIX  23
H2A   2    0.626273    0.484862    0.185972    10.50000   -1.20000
H2B   2    0.668526    0.500021    0.145699    10.50000   -1.20000
AFIX   5
C11   1    0.619213    0.434688    0.141504    10.50000    0.16856
H11A  2    0.614959    0.435841    0.107036    10.50000   -1.50000
H11B  2    0.683852    0.417662    0.150143    10.50000   -1.50000
H11C  2    0.559133    0.415870    0.156471    10.50000   -1.50000
C12   1    0.532187    0.513016    0.147375    10.50000    0.16856
H12A  2    0.471612    0.494672    0.162370    10.50000   -1.50000
H12B  2    0.538288    0.548733    0.159992    10.50000   -1.50000
H12C  2    0.527373    0.514638    0.112979    10.50000   -1.50000
AFIX   0
HKLF 4


REM  In_MeAm_OnlyDMF_10_1-05 in Fddd
REM wR2 = 0.5078, GooF = S = 2.059, Restrained GooF = 1.860 for all data
REM R1 = 0.1562 for 569 Fo > 4sig(Fo) and 0.2458 for all 975 data
REM 146 parameters refined using 233 restraints

END

WGHT      0.2000      0.0000

REM Highest difference peak  1.528,  deepest hole -1.447,  1-sigma level  0.224
Q1    1   0.6250  0.1250  0.1995  10.50000  0.05    1.53
Q2    1   1.1250  0.1250  0.2567  10.50000  0.05    0.96
Q3    1   0.5209  0.1686  0.1722  11.00000  0.05    0.86
Q4    1   0.5818  0.5666  0.2080  11.00000  0.05    0.82
Q5    1   0.6250  0.4240  0.1250  10.50000  0.05    0.80
;
_shelx_res_checksum                48280
_shelx_hkl_file
;
   0   0  -4 15699.8 618.972   1
   0   0   4 14328.6 613.888   7
   0   0   6 182.049 284.932   7
   0   0  -6-22.9614 258.325   1
   0   0  -6-28.5508 248.613   8
   0   0  -8 2756.00 443.262   1
   0   0  -8 3232.92 430.278   8
   0   0   8 3770.81 480.006   7
   0   0  10-39.5618 626.340   7
   0   0 -10 75.5141 561.142   1
   0   0 -10-211.268 518.022   8
   0   0 -12 1426.77 674.803   1
   0   0  12 1654.57 801.536   7
   0   0 -16 10126.5 1047.07   1
   0   0  16 11469.6 1248.74   7
   0   0 -18 204.501 1008.14   8
   0   0 -18-338.702 1019.02   1
   0   0  18 328.223 1293.84   7
   0   0  20 9265.67 1600.36   7
   0   0 -20 9758.56 1265.60   1
   0   0 -20 8751.34 1291.48   8
   0   0  22-602.481 1691.76   7
   0   0 -22 149.301 1234.81   1
   0   0 -22 835.061 1295.25   8
   0   0 -24 21733.5 1840.32   8
   0   0  24 21729.8 2234.89   7
   0   0 -24 20995.1 1780.00   1
   0   0  26 114.183 2094.41   7
   0   0 -26 1117.00 1551.09   8
   0   0 -26 658.940 1496.98   1
   0   0 -28 1222.13 1672.32   8
   0   0 -28 2727.75 1608.27   1
   0   0  28 4255.65 2260.43   7
   0   2  -4 130.713 186.243   8
   0  -2  -4 98.9388 207.540   1
   0   2  -4-43.3907 133.747   1
   0   2   4 24.8672 168.504   7
   0  -2  -4 40.0563 165.635   8
   0  -2   4-48.3030 195.329   7
   0  -2   6 7300.11 462.339   7
   0   2   6 6817.79 423.405   7
   0  -2  -6 6216.46 414.340   8
   0   2  -6 6567.18 378.998   1
   0  -2  -6 5909.17 470.760   1
   0   2  -6 6837.21 433.117   8
   0   2  -8-59.0687 425.280   8
   0  -2   8-112.050 498.360   7
   0   2  -8 265.624 357.566   1
   0   2   8-76.8480 420.241   7
   0  -2  -8 67.3821 390.871   8
   0  -2  -8 273.614 460.731   1
   0   2  10-595.941 594.429   7
   0   2 -10-458.679 561.424   8
   0  -2 -10-289.142 605.758   1
   0  -2 -10 59.7881 523.309   8
   0   2 -10-303.642 502.969   1
   0  -2  10 310.387 687.429   7
   0   2 -12-182.116 670.807   8
   0  -2  12-547.263 842.020   7
   0   2  12-382.536 743.950   7
   0  -2 -12-1363.27 769.786   1
   0   2 -12 170.629 605.250   1
   0   2  14 15354.2 1075.10   7
   0  -2 -14 13456.4 995.887   8
   0  -2 -16-81.4580 313.092   2
   0  -2  16 23.2741 1159.94   7
   0   2 -16 443.516 917.747   8
   0   2  16 335.523 1036.47   7
   0  -2 -16 18.7911 918.152   8
   0  -2 -16-1387.60 967.594   1
   0   2 -16-52.9000 836.062   1
   0   2 -18-496.241 986.986   1
   0  -2 -18 257.655 339.682   2
   0   2 -18 2046.94 1055.80   8
   0   2  18-655.421 1229.16   7
   0  -2  18 1792.98 1370.16   7
   0  -2 -18 23.1389 1101.41   1
   0  -2 -18-356.241 1059.07   8
   0  -2 -20 571.540 1226.00   1
   0   2 -20-268.851 1149.82   8
   0   2 -20-479.199 1099.32   1
   0   2  20-774.485 1459.95   7
   0  -2  20 1563.76 1556.23   7
   0  -2 -20 369.436 1189.60   8
   0   2  22 24762.6 2089.59   7
   0  -2  22 25930.6 2223.40   7
   0  -2 -22 28591.7 1869.66   1
   0  -2 -22 29475.1 1837.79   8
   0   2 -22 28724.3 1790.40   1
   0   2 -22 26112.3 1824.80   8
   0  -2 -24-2609.05 1523.49   1
   0  -2 -24-3768.66 1470.08   8
   0   2 -24-1965.86 1465.43   8
   0  -2  24-3526.92 2037.13   7
   0   2  24-3596.64 1866.14   7
   0   2  26 9128.39 2136.93   7
   0   2 -26 9662.03 1666.94   8
   0   2 -26 7876.64 1542.88   1
   0  -2 -26 9859.63 1683.72   8
   0  -2  26 6931.60 2215.40   7
   0  -2 -26 9583.54 1653.29   1
   0  -2  28 170.670 2276.39   7
   0   2 -28 2295.90 1690.65   8
   0   2  28-934.161 2221.87   7
   0  -2 -28 30.9699 1656.00   8
   0  -2 -28-1026.93 1624.95   1
   0   2 -28 1106.30 1549.53   1
   0  -4   0 74809.7 2735.08   5
   0   4   0 74830.8 2730.14   6
   0  -4   0 75606.5 2793.52   2
   0  -4   2 291.357 266.641   2
   0  -4  -2 41.0203 151.711   5
   0  -4  -2-101.247 248.942   2
   0  -4  -2-48.3355 203.471   8
   0   4   2 39.3571 134.723   6
   0   4   2 127.808 275.646   4
   0   4  -2-13.6256 133.077   6
   0  -4   2-33.7700 148.396   5
   0   4   4 183455. 6400.31   4
   0   4   4 177977. 6305.61   6
   0  -4  -4 172580. 6340.96   2
   0  -4  -4 170773. 6332.90   8
   0  -4  -4 174615. 6307.99   5
   0  -4  -4 174163. 6369.51   1
   0  -4  -6 305.704 358.984   2
   0  -4  -6 73.0189 332.921   8
   0   4   6-23.7878 228.004   6
   0  -4  -6-53.8872 429.918   1
   0  -4  -6-89.5900 246.151   5
   0  -4  -8 16779.4 732.785   5
   0  -4   8 16422.3 984.475   7
   0  -4  -8 16071.3 926.874   1
   0  -4  -8 15490.0 774.562   2
   0   4   8 15331.3 853.176   7
   0   4   8 15955.0 705.993   6
   0   4  -8 18250.4 797.071   1
   0   4  -8 14743.2 855.118   8
   0  -4  -8 17064.5 843.189   8
   0   4  10-12.3402 617.783   7
   0  -4 -10 234.096 720.784   1
   0  -4 -10-212.970 593.080   8
   0  -4 -10 108.815 398.046   5
   0   4 -10-12.5982 625.034   8
   0  -4  10-143.248 775.942   7
   0   4  10-236.734 379.822   3
   0  -4 -10 611.886 468.446   2
   0   4  10 154.291 348.099   6
   0   4 -10 73.5965 486.691   1
   0   4  12 17951.7 759.746   3
   0   4 -12 17228.8 957.784   1
   0  -4 -12 15888.6 832.445   2
   0   4  12 15223.8 761.225   6
   0  -4  12 15445.4 1189.56   7
   0   4 -12 16419.8 1056.47   8
   0  -4 -12 17141.9 839.079   5
   0   4  14 1124.27 875.521   7
   0  -4 -14 258.053 803.602   8
   0   4  14-269.917 419.016   6
   0  -4 -14-285.491 543.532   2
   0   4  14-785.747 506.539   3
   0  -4 -14-19.8002 930.240   1
   0  -4 -16 13313.1 1256.21   1
   0  -4  16 12361.6 1448.61   7
   0   4 -16 15079.3 1056.65   1
   0   4  16 13887.7 1251.83   7
   0  -4 -16 12183.3 788.330   2
   0   4  16 11856.2 691.343   6
   0   4 -16 15401.1 1172.00   8
   0  -4 -16 14186.8 1187.81   8
   0  -4  18-843.276 1484.69   7
   0   4 -18-1357.89 948.213   1
   0   4 -18-1075.68 1095.67   8
   0   4  18 318.780 447.243   6
   0  -4 -18-21.6875 1084.47   8
   0  -4 -18 138.592 616.297   2
   0   4  18-492.010 1207.30   7
   0  -4 -18 243.291 1169.42   1
   0   4  20 3361.33 1472.39   7
   0  -4 -20 3999.06 1334.59   1
   0   4 -20 4915.66 1133.62   1
   0  -4  20 6821.64 1753.85   7
   0  -4 -20 3266.83 1319.12   8
   0   4 -22 1205.85 1205.55   1
   0  -4 -22 1288.77 1426.10   1
   0   4  22 1084.30 1645.65   7
   0  -4 -22 25.9319 1372.73   8
   0   4 -22-525.087 1330.75   8
   0  -4  22 941.453 1882.88   7
   0  -4 -24 27535.6 2082.07   1
   0   4  24 28177.5 2311.67   7
   0  -4 -24 34512.7 2072.29   8
   0   4 -24 27415.0 1899.51   1
   0  -4  24 26216.8 2502.45   7
   0   4 -24 26812.7 1992.26   8
   0  -4 -26-2062.32 1574.28   8
   0  -4  26 1122.52 2288.33   7
   0  -4 -26 2806.23 1635.66   1
   0   4  26 764.428 2013.87   7
   0   4 -26-307.776 1426.65   1
   0   4 -26 86.8310 1744.97   8
   0  -4 -28 4609.56 1712.59   1
   0  -4  28-45.5008 2619.34   7
   0  -4 -28 3686.84 1760.39   8
   0   4 -28 3243.48 1929.49   8
   0   4 -28 5158.96 1601.82   1
   0   4  28 4997.81 2218.59   7
   0   6   0 204.796 223.271   6
   0  -6   0-206.442 432.055   2
   0  -6   0 20.7549 226.930   5
   0   6   2 28315.3 1217.69   6
   0  -6   2 32633.2 1360.17   2
   0  -6   2 31315.6 1238.56   5
   0  -6  -2 33603.8 1347.88   2
   0   6  -2 32284.8 1231.58   6
   0  -6  -2 32379.1 1234.16   5
   0  -6  -4-127.450 291.385   5
   0  -6  -4 17.2494 401.141   8
   0  -6  -4 67.6654 527.120   1
   0  -6  -4 185.701 490.006   2
   0   6  -4-298.240 266.180   6
   0   6   4 341.066 274.738   6
   0   6   4 121.166 554.995   4
   0  -6   4-53.1833 287.452   5
   0   6   6 11246.7 919.167   4
   0  -6  -6 11056.9 711.419   8
   0   6   6 11601.4 593.633   6
   0  -6  -6 12150.3 618.561   5
   0  -6  -6 11864.9 787.803   2
   0  -6  -6 10704.0 831.777   1
   0   6   8 19.3080 847.891   4
   0  -6  -8 343.721 752.511   1
   0  -6  -8-89.6759 416.920   5
   0  -6  -8-230.127 579.506   8
   0   6   8-182.748 381.813   6
   0  -6  -8-95.4619 645.279   2
   0   6  10 25337.9 1319.71   7
   0  -6 -10 26964.4 1169.27   5
   0  -6 -10 27719.6 1308.16   8
   0  -6 -10 26951.0 1291.18   2
   0   6 -10 24749.5 1328.41   8
   0  -6 -10 25959.2 1430.99   1
   0   6  10 27492.5 1138.73   6
   0   6  14 101408. 3824.27   6
   0  -6 -14 108303. 4040.33   8
   0  -6 -14 101111. 3910.14   2
   0   6  14 103311. 3828.66   3
   0  -6 -14 105471. 4116.18   1
   0   6  14 107018. 4035.17   7
   0  -6 -16 22.4421 777.032   5
   0   6  16 434.312 578.084   3
   0  -6  16 649.971 1476.46   7
   0   6 -16-1044.62 864.041   1
   0   6 -16 350.748 1031.02   8
   0  -6 -16-670.839 1168.96   1
   0   6  16-63.2553 576.165   6
   0  -6 -16-588.953 1002.18   8
   0   6  16-165.718 1076.60   7
   0  -6 -16-150.419 871.828   2
   0  -6 -18 474.560 1175.42   8
   0  -6 -18-2462.61 1050.28   2
   0   6  18-171.304 698.661   3
   0   6  18 446.762 1318.62   7
   0  -6 -18 952.148 1113.81   5
   0  -6 -18-1139.28 1345.49   1
   0   6 -18-1151.26 1042.70   1
   0   6 -18-1495.89 1241.16   8
   0   6  18-1278.27 688.434   6
   0  -6  18-720.199 1821.63   7
   0  -6 -20-297.857 1310.34   8
   0  -6 -20 589.654 1420.64   1
   0   6  20 400.100 1435.66   7
   0   6 -20-452.958 1321.01   8
   0  -6  20 1905.50 1911.54   7
   0   6 -20-595.540 1107.23   1
   0  -6 -22 10580.0 1682.00   1
   0   6  22 12473.1 1832.13   7
   0   6 -22 11513.4 1390.91   1
   0   6 -22 12343.3 1625.46   8
   0  -6  22 13855.8 2305.16   7
   0  -6 -22 12456.7 1600.52   8
   0  -6 -24-231.822 1544.79   8
   0  -6  24-2380.83 2397.97   7
   0   6 -24 822.411 1326.99   1
   0   6  24-1674.49 1880.11   7
   0  -6 -24-1940.28 1627.41   1
   0   6 -24 195.098 1572.20   8
   0   6 -26 17373.5 1965.34   8
   0   6  26 13734.4 2245.71   7
   0  -6 -26 17477.7 1902.71   8
   0  -6  26 23141.2 3097.40   7
   0   6 -26 18279.1 1755.78   1
   0  -6 -26 15726.9 1998.34   1
   0  -6 -28 204.065 1749.38   1
   0  -6 -28-1311.89 1797.36   8
   0  -6  28-358.657 3242.50   7
   0   6 -28 1180.31 1645.48   1
   0   6  28 1511.54 2203.80   7
   0  -8   0 2371.76 377.898   5
   0   8   0 1582.50 373.144   6
   0  -8   0 1931.04 680.455   2
   0   8   2-318.321 351.773   6
   0  -8   2-304.207 363.470   5
   0  -8   2 103.241 681.552   2
   0  -8  -2 272.329 359.576   5
   0  -8  -2-579.524 659.796   2
   0   8  -2-18.2212 350.420   6
   0  -8  -4 19372.5 1033.02   8
   0   8  -4 18635.7 882.273   6
   0  -8  -4 18355.7 1139.16   2
   0  -8  -4 18197.9 900.593   5
   0  -8   4 19364.2 892.698   5
   0   8   4 21425.4 1198.76   4
   0   8   4 18383.4 875.445   6
   0  -8  -6 58.2540 476.527   5
   0   8   6 54.6273 441.223   6
   0  -8  -6 469.960 829.161   1
   0  -8   6-62.8699 476.040   5
   0   8   6 866.417 934.785   4
   0  -8  -6 107.942 628.604   8
   0  -8  -6-121.322 814.058   2
   0   8   8 63704.7 2775.85   4
   0  -8  -8 63432.3 2618.52   2
   0  -8  -8 63884.0 2652.96   1
   0  -8  -8 63289.1 2466.12   5
   0   8   8 64013.1 2455.55   6
   0  -8  -8 65525.2 2553.05   8
   0  -8 -12 122226. 4565.23   2
   0   8 -12 116422. 4596.35   8
   0   8  12 120520. 4815.14   4
   0  -8 -12 127875. 4574.13   8
   0   8  12 117840. 4417.14   6
   0  -8 -12 115021. 4436.89   5
   0   8  14-805.051 1459.83   4
   0  -8 -14-523.215 712.455   5
   0  -8 -14 559.534 1140.78   1
   0   8  14-168.648 1018.24   7
   0  -8 -14-245.805 1069.46   2
   0  -8 -14-497.045 968.358   8
   0   8  14 40.2582 608.600   6
   0  -8 -16 13996.5 1375.59   2
   0   8  16 16834.6 1412.47   7
   0  -8 -16 14399.4 1549.40   1
   0   8  16 16793.0 1056.69   3
   0  -8 -16 16849.4 1399.05   8
   0   8  16 16767.7 1004.51   6
   0   8 -16 18574.7 1466.46   8
   0  -8 -16 16613.0 1098.59   5
   0   8  18 1490.53 1352.50   7
   0  -8 -18 873.305 1241.22   8
   0  -8 -18-1408.68 1441.49   1
   0   8  18-395.731 755.836   6
   0   8  18-36.7892 763.400   3
   0  -8  18-1402.91 2059.46   7
   0  -8 -18-741.571 1239.23   2
   0   8 -18 503.053 1286.40   8
   0  -8 -18-334.501 977.132   5
   0  -8 -20 3294.15 1568.88   1
   0   8  20 5750.42 1560.92   7
   0  -8  20 3108.58 2575.64   7
   0  -8 -20 3781.55 1415.41   8
   0   8 -20 5489.42 1470.98   8
   0  -8 -24 10410.2 1874.50   1
   0  -8 -24 10770.8 1774.82   8
   0   8 -24 12853.5 1832.21   8
   0   8  24 9874.91 1968.52   7
   0  10   0-272.704 477.863   6
   0 -10   0 11.5388 469.230   5
   0 -10   0 269.123 891.936   2
   0 -10  -2 1828.01 513.607   5
   0 -10   2 1757.11 938.617   2
   0 -10  -2 2052.84 914.377   2
   0 -10   2 2283.62 525.582   5
   0  10  -2 2261.07 513.142   6
   0  10   2 2183.11 496.969   6
   0 -10  -4-804.412 968.952   2
   0  10   4-271.237 512.580   6
   0  10   4-1105.36 1204.85   4
   0 -10  -4-104.950 531.262   5
   0 -10   4-98.8144 527.689   5
   0  10  -4 671.732 508.547   6
   0 -10  -6 11057.1 1011.43   8
   0 -10  -6 10607.1 1157.59   2
   0  10   6 9712.68 737.061   6
   0  10   6 11807.7 1292.99   4
   0 -10  -6 10945.3 785.717   5
   0 -10  -6 10077.8 1136.87   1
   0 -10   6 12225.8 789.792   5
   0 -10  -8 3070.26 835.129   5
   0 -10 -10 227879. 8295.23   5
   0 -10 -10 226508. 8437.87   2
   0  10  10 226828. 8277.06   6
   0 -10 -12 463.202 982.388   8
   0 -10 -12 398.085 1220.72   2
   0 -10 -12-118.879 747.672   5
   0 -10 -12-713.590 1200.24   1
   0  10  12-188.607 1527.75   4
   0  10  12 337.844 665.621   6
   0 -10 -14 43177.8 2041.40   8
   0  10  14 43120.1 2074.14   7
   0  10  14 40525.9 2492.34   4
   0 -10 -14 42990.0 2214.56   1
   0  10  14 39504.7 1774.80   6
   0 -10 -14 41414.9 1840.82   5
   0 -10 -14 37141.3 2140.53   2
   0 -10 -18-942.319 1580.01   1
   0  10  18-61.0350 976.302   3
   0 -10 -18 195.005 996.906   5
   0  10 -18-1402.53 1464.00   8
   0  10  18-1050.90 2111.05   4
   0 -10 -18-1623.58 1538.96   2
   0 -10 -18-323.934 1334.76   8
   0  10  18-673.992 877.846   6
   0  10  18-419.496 1386.87   7
   0  10  20-165.003 1607.38   7
   0 -10 -20-2155.42 1538.95   8
   0  10 -20 1181.88 1661.02   8
   0  10  20 7936.61 2661.17   4
   0 -10 -20 8149.89 1855.15   1
   0  10 -22 9746.21 1847.80   8
   0 -10 -22 10254.5 1981.49   1
   0 -10 -22 11489.8 1755.49   8
   0  10  22 8996.77 2728.37   4
   0  10  22 8503.42 1874.63   7
   0  10  24 269.264 1995.22   7
   0 -10 -24-1203.02 1722.28   8
   0  10 -24 1002.78 1787.01   8
   0  10  24 4171.33 2701.66   4
   0 -10 -24 174.738 1895.26   1
   0 -10 -26 10979.8 1978.66   8
   0  10 -26 6729.22 2118.66   8
   0  10  26 11165.5 2217.73   7
   0 -10 -26 9021.87 2034.41   1
   0  10  26 5945.88 2893.09   4
   0  12   6 1399.38 1377.00   4
   0 -12  -6-1583.66 1211.69   1
   0 -12  -8 23313.0 1516.06   8
   0  12   8 23957.1 1833.10   4
   0 -12  -8 23415.5 1670.17   1
   0  12  12 130207. 5201.69   4
   0 -12 -12 117707. 4927.07   1
   0 -12 -12 124842. 4825.12   8
   0 -12 -14 218.344 1493.76   1
   0  12  14-714.174 1908.63   4
   0  12  14 448.011 1277.70   7
   0 -12 -14-442.429 1265.22   8
   0  12  16 5040.88 1414.25   7
   0 -12 -16 6484.52 1643.25   1
   0  12  16 6725.76 2154.66   4
   0 -12 -16 5926.08 1414.96   8
   0 -12 -18-1923.95 1477.10   8
   0  12  18-1871.58 2311.44   4
   0  12  18 280.857 1490.98   7
   0 -12 -18 1285.74 1747.67   1
   0  12  20 2516.04 2982.57   4
   0 -12 -20-1637.04 1767.80   8
   0  12 -20-1379.21 1996.45   8
   0  12  22 1335.69 1828.87   7
   0 -12 -22 737.217 2016.89   1
   0 -12 -22 186.532 1710.72   8
   0  12  22 467.610 2706.71   4
   0  12 -22 94.3180 1921.01   8
   0  12  26-1665.98 2934.95   4
   0  12 -26 792.737 2098.35   8
   0 -12 -26 38.3888 2058.95   1
   0 -12 -26-2214.24 1998.97   8
   0  12  26 1231.56 2168.58   7
   0 -14   0-16.2236 703.384   5
   0 -14   0 1149.63 1314.91   2
   0  14   0-114.871 699.948   6
   0 -14  -2 31784.3 1532.41   5
   0  14  -2 33251.9 1546.25   6
   0  14   2 32935.9 1542.12   6
   0 -14   2 33752.3 1547.86   5
   0 -14   2 31143.4 2017.67   2
   0 -14  -2 29618.5 1967.22   2
   0 -14   4-172.145 757.009   5
   0  14  -4 269.528 737.240   6
   0  14   4-714.107 745.228   6
   0 -14  -4-2063.78 1435.69   2
   0 -14  -4-1285.75 756.760   5
   0 -14   6 411.785 812.821   5
   0 -14  -6 594.945 1407.25   2
   0  14   6 81.6780 768.838   6
   0  14  -6-981.591 728.044   6
   0 -14  -6 408.937 1416.23   1
   0 -14  -6-696.544 808.873   5
   0 -14  -8 28.6363 1520.70   2
   0 -14   8 811.127 822.531   5
   0  14   8-343.071 801.972   6
   0 -14  -8-839.135 860.334   5
   0  14  10 35227.0 2490.24   4
   0 -14 -10 36625.3 1723.73   5
   0 -14 -10 38399.6 2031.68   8
   0  14  10 31379.0 1664.51   6
   0 -14 -10 30201.1 2202.99   2
   0 -14 -14 88539.9 3783.08   8
   0 -14 -14 89276.0 4009.04   2
   0 -14 -14 94018.3 3613.01   5
   0  14  14 83772.5 4282.50   4
   0 -14 -14 89552.2 3947.11   1
   0  14  14 87454.3 3548.51   6
   0  14  16 2007.60 2336.78   4
   0 -14 -16-284.745 1476.99   8
   0 -14 -16-870.283 1188.86   5
   0 -14 -16-571.942 1967.03   2
   0  14  16-24.8597 1504.96   7
   0  14  16 535.881 1049.12   6
   0 -14 -16 869.799 1783.83   1
   0 -14 -18 17086.9 1998.47   8
   0 -14 -18 19825.6 2250.31   1
   0 -14 -20-1458.33 1769.76   8
   0  14  20-1218.73 2677.27   4
   0 -14 -20-3359.94 1955.97   1
   0  14  20 1366.31 1789.75   7
   0 -14 -22 5522.76 2092.15   1
   0  14  22 3223.52 2879.72   4
   0 -14 -22 9017.30 2004.06   8
   0  14  22 3622.81 1985.34   7
   0 -14 -24-2604.80 2075.28   1
   0  14  24-4060.21 2115.52   7
   0  14  24 1111.89 2948.39   4
   0 -14 -24 344.458 1939.59   8
   0 -16   0 39290.8 2439.40   2
   0  16   0 42187.7 1937.25   6
   0 -16   0 42922.1 1930.12   5
   0  16   2-547.243 860.966   6
   0  16  -2-462.287 864.935   6
   0 -16   2 363.182 856.669   5
   0 -16  -2-332.988 1542.14   2
   0 -16   2 1204.45 1596.02   2
   0 -16  -2-781.757 854.385   5
   0 -16   4 11100.2 1066.53   5
   0 -16  -4 11815.7 1049.32   5
   0 -16  -4 8338.85 1703.81   2
   0  16  -4 11046.6 1058.39   6
   0  16   4 10781.6 1052.21   6
   0 -16  -6 943.984 924.972   5
   0 -16  -6-197.410 1635.39   2
   0 -16  -6 1063.70 1630.96   1
   0 -16   6 1223.73 937.023   5
   0  16   6-169.313 886.400   6
   0 -16  -8 2383.82 1734.81   2
   0 -16  -8 505.318 988.386   5
   0  16   8 3611.66 1016.18   6
   0 -16 -10 397.179 1819.13   2
   0  16  10-636.690 983.755   6
   0 -16 -10-82.4270 1603.89   8
   0 -16 -10 1102.95 1732.89   1
   0  16  10-3181.57 2146.77   4
   0 -16 -10 696.326 1072.63   5
   0 -16 -12 23102.3 1955.83   8
   0  16  12 22661.4 1475.27   6
   0 -16 -12 19121.3 2296.68   2
   0 -16 -12 20877.7 2115.61   1
   0 -16 -12 21294.9 1527.42   5
   0  16  12 21263.9 2625.63   4
   0 -16 -14 493.741 1617.68   8
   0 -16 -14 720.002 1811.16   1
   0  16  14-4757.41 2389.96   4
   0  16  14 1415.40 1075.42   6
   0 -16 -14 137.321 1989.97   2
   0 -16 -14 406.766 1248.37   5
   0 -16 -16 79258.8 4106.19   2
   0  16  18 1685.69 2609.53   4
   0  16  18 28.4463 1738.04   7
   0  16  18 1225.45 1291.44   6
   0 -16 -18-934.772 2318.58   2
   0 -16 -18-1490.88 1771.18   8
   0 -16 -18-204.565 1396.51   5
   0 -16 -18-138.925 1956.62   1
   0  16  20-426.800 1903.79   7
   0 -16 -20 2927.75 1907.86   8
   0 -16 -20 294.654 2093.91   1
   0  16  20 583.044 2818.79   4
   0 -16 -22 2743.45 2123.41   1
   0 -16 -22-33.3429 1854.75   8
   0  16  22-298.697 2019.69   7
   0  16  22 4026.54 2900.03   4
   0 -18   0-2183.82 1068.61   5
   0 -18  -2 20809.7 1393.05   5
   0  18  -2 19944.7 1424.31   6
   0  18   2 19270.5 1400.54   6
   0 -18   2 21848.7 1431.28   5
   0  18  -4 264.717 1062.12   6
   0 -18  -4-1345.54 1853.59   2
   0  18   4-599.301 1016.35   6
   0 -18   4-245.653 1035.40   5
   0 -18  -4 1027.76 1015.59   5
   0 -18   6-183.730 1048.28   5
   0 -18  -6 1949.24 1070.94   5
   0  18   6 2541.12 1066.92   6
   0 -18  -6 1270.92 1897.67   2
   0 -18  -8 404.847 1931.63   1
   0 -18  -8-784.169 1984.73   2
   0 -18  -8 717.066 1112.38   5
   0  18   8 452.865 1057.85   6
   0 -18 -10 10087.3 2184.05   2
   0  18  10 12510.8 1315.21   6
   0 -18 -10 10879.9 1352.32   5
   0 -18 -10 13989.0 2076.62   1
   0  18  10 9896.33 2641.76   4
   0 -18 -12-2148.41 2228.08   2
   0 -18 -12-4437.18 1997.19   8
   0  18  12-1244.79 1239.14   6
   0 -18 -12 183.844 1279.13   5
   0 -18 -12-4692.10 1967.38   1
   0  18  12-4085.89 2742.02   4
   0  18  14 13656.1 1513.22   6
   0 -18 -14 13301.2 2105.80   8
   0  18  14 12042.0 2854.53   4
   0 -18 -14 17580.0 2293.86   1
   0 -18 -14 19494.2 1626.35   5
   0 -18 -16-3073.53 2060.01   1
   0 -18 -16-1052.56 1898.31   8
   0 -18 -16-1277.09 2382.72   2
   0  18  16 819.797 1294.01   6
   0  18  16 299.061 2727.96   4
   0 -18 -16 625.556 1477.72   5
   0 -18 -18 4427.80 2239.06   1
   0  18  18 6622.59 1946.64   7
   0 -18 -18 4347.96 1584.56   5
   0 -18 -18 3503.20 1978.32   8
   0  18  18 5175.81 2868.06   4
   0  18  18 3111.30 1388.64   6
   0 -18 -18 163.478 2503.96   2
   0  18  20-1986.47 2041.60   7
   0 -18 -20-3866.26 2262.28   1
   0 -18 -20 1904.10 2009.56   8
   0  18  20-1382.96 2935.90   4
   0 -20   0 18601.8 1475.08   5
   0  20   0 18337.2 1469.72   6
   0  20  -2-1801.14 1139.68   6
   0  20   2-2507.52 1138.22   6
   0 -20   2-2015.86 1158.52   5
   0 -20  -2 708.115 1126.43   5
   0 -20  -4 12875.3 1359.48   5
   0  20   4 12481.9 1345.66   6
   0 -20   4 14366.1 1370.18   5
   0 -20  -4 11654.3 2232.37   2
   0  20  -4 14742.8 1346.80   6
   0 -20  -6-988.282 1160.46   5
   0 -20  -6-41.7117 2115.61   2
   0  20   6 1177.20 1175.29   6
   0  20   8-2909.58 1379.94   6
   0 -20  -8-1033.28 1300.60   5
   0 -20 -10-5372.14 2329.41   1
   0  20  12 32054.5 1967.04   6
   0 -20 -12 33202.0 2672.89   1
   0  20  12 28246.8 3299.94   4
   0 -20 -12 34829.2 2074.64   5
   0 -20 -12 32624.9 2910.78   2
   0  20  14-508.078 1388.41   6
   0 -20 -14-448.043 1450.71   5
   0 -20 -14-106.965 2254.82   1
   0 -20 -14-2052.50 2528.42   2
   0 -20 -14 2137.02 2141.46   8
   0  20  14-2845.81 2900.27   4
   0 -20 -16-1202.75 2721.05   2
   0 -20 -16-4872.64 2389.92   1
   0 -20 -16-2906.83 1731.67   5
   0 -20 -16-2848.09 2373.57   8
   0 -20 -18 143.543 1673.75   5
   0 -20 -18 1885.47 2288.41   1
   0 -20 -18 181.112 2099.84   8
   0  20  18-4003.41 2061.51   7
   0 -20 -18-683.742 2699.21   2
   0  20  18-1009.59 3151.69   4
   0  20  18-1647.72 1500.41   6
   0 -22   0-26.7938 1310.77   5
   0 -22   2 12019.4 1485.30   5
   0 -22  -2 14630.4 1497.27   5
   0  22  -2 4439.53 1460.08   6
   0  22   2 5514.87 1408.30   6
   0 -22  -4-674.786 1304.83   5
   0  22   4 559.294 1282.04   6
   0 -22  -4-46.8749 2290.81   2
   0 -22  -6 4185.69 2377.48   2
   0  22   6 1283.59 1299.00   6
   0 -22  -6 1485.15 1330.21   5
   0 -22  -8 1679.37 2408.39   2
   0  22   8-935.973 1351.48   6
   0 -22  -8-1335.93 1381.90   5
   0 -22 -10 23769.9 2717.71   1
   0  22  10 27517.3 1902.96   6
   0 -22 -10 30413.9 1949.41   5
   0 -22 -12 4972.55 1742.15   5
   0 -22 -12 6086.08 2551.96   1
   0 -22 -12-1513.63 2599.23   2
   0  22  12-2507.51 1535.17   6
   0  22  14-2012.67 3513.30   4
   0 -22 -14 2643.15 2801.64   2
   0 -22 -14 2791.99 1748.41   5
   0  22  14 3802.53 1650.58   6
   0 -22 -14 1762.58 2485.04   1
   0  22  16 115.730 1529.47   6
   0  22  16-1329.80 3239.25   4
   0 -22 -16 2708.84 1738.23   5
   0 -22 -16 930.686 2761.77   2
   0 -22 -16-390.631 2332.02   1
   0  24   0 6590.99 1491.88   6
   0 -24   0 7982.40 1542.19   5
   0  24   2-145.088 1412.31   6
   0  24  -2-825.231 1299.79   6
   0 -24  -2 203.202 1430.77   5
   0 -24   2 1190.90 1433.31   5
   0 -24  -4 4996.14 1480.34   5
   0  24   4 1942.24 1395.62   6
   0  24   6-2338.49 1469.37   6
   0 -24  -6-1597.57 1488.69   5
   0 -24  -6-4526.24 2686.94   2
   0 -24 -10-2478.09 2732.14   2
   0 -24 -10-29.0208 1559.19   5
   0  24  10-149.062 1512.73   6
   0 -24 -12 3915.64 3003.02   2
   0 -26   0 1608.09 1612.42   5
   0  26   0 23181.3 1736.87   6
   0 -26  -2 5459.72 1648.71   5
   0  26   2 4815.89 1580.81   6
   0  26   4 1509.53 1487.82   6
   0 -26  -4 880.164 1572.44   5
   0 -26  -6 1205.66 1563.50   5
   0  26   6 2176.03 1539.89   6
  -1   1   3 33219.7 1327.88   4
   1   1   5 43214.3 1687.96   7
   1  -1  -5 42785.7 1670.39   8
  -1  -1  -5 46872.5 1655.45   1
   1  -1  -5 41493.2 1720.56   1
  -1   1   5 42865.4 1747.84   4
   1   1  -5 43488.8 1680.18   1
  -1  -1  -5 42846.3 1678.64   8
   1   1  -5 43708.7 1644.07   8
  -1   1  -7 65182.6 2704.73   8
   1  -1  -7 73951.3 2641.44   8
  -1  -1  -7 67828.1 2655.40   8
   1   1  -7 70521.8 2623.24   8
   1   1  -7 70632.2 2667.42   1
  -1  -1   7 71793.5 2625.68   7
  -1   1   7 72032.6 2752.55   4
   1  -1  -7 68185.5 2694.11   1
  -1  -1  -7 66565.5 2623.77   1
   1   1   7 65890.0 2671.64   7
   1  -1   9-709.180 643.875   7
  -1   1   9 129.929 491.659   7
  -1  -1  -9 593.374 494.757   8
  -1   1  -9-122.755 547.577   8
   1  -1  -9 312.127 622.876   1
  -1   1  -9-266.338 415.771   1
   1   1   9-151.918 594.723   7
   1   1  -9-279.124 457.031   8
  -1  -1  -9 591.506 409.501   1
  -1  -1   9 89.7449 489.508   7
   1   1  -9 406.488 588.194   1
   1  -1  -9-64.1876 464.779   8
  -1   1 -11 1783.75 549.300   1
   1   1  11 1593.48 803.036   7
  -1   1  11 1704.31 653.788   7
   1  -1 -11 1411.10 608.302   8
   1  -1  11 2019.32 809.320   7
   1   1 -11 1895.72 620.957   8
   1   1 -11 1878.81 736.172   1
  -1  -1 -11 1972.47 583.848   1
   1  -1 -11 1441.97 783.033   1
  -1   1 -11 880.743 704.232   8
  -1  -1  11 1809.82 687.561   7
  -1  -1 -11 2446.03 652.681   8
  -1  -1 -15 3221.56 790.732   1
  -1  -1 -15 3834.16 882.738   8
   1  -1 -15 2064.68 1028.23   1
   1   1 -15 3313.91 886.217   8
  -1  -1  15 3062.60 1005.73   7
   1   1  15 4041.49 1130.32   7
  -1   1 -15 3312.70 893.037   8
  -1   1 -15 4148.46 782.117   1
  -1   1  15 3461.19 943.461   7
   1   1 -15 2241.17 982.352   1
   1  -1  15 1605.82 1124.42   7
   1  -1 -15 3268.83 884.366   8
   1   1  17 20962.4 1624.94   7
  -1  -1 -17 18803.1 1275.59   1
   1  -1 -17 21954.9 1497.40   1
  -1  -1  17 19805.3 1477.93   7
   1   1 -17 20149.9 1377.68   8
  -1   1  17 20017.3 1452.80   7
   1  -1  17 19042.7 1650.16   7
   1   1 -17 20193.3 1442.01   1
  -1   1 -17 18851.8 1263.02   1
  -1  -1 -19 55601.5 2595.30   1
   1  -1  19 59143.9 2944.84   7
   1  -1 -19 54887.3 2742.69   1
   1   1 -19 58242.9 2657.62   8
  -1  -1  19 66779.2 2866.91   7
  -1   1 -19 54742.2 2572.49   1
   1   1  19 57971.8 2892.28   7
   1   1 -19 55029.7 2713.07   1
  -1   1  19 68235.2 2828.23   7
   1  -1 -19 55150.9 2660.47   8
  -1   1  21 20059.6 1813.34   7
   1   1 -21 21872.2 1610.03   8
  -1  -1 -21 18116.4 1487.47   1
  -1  -1  21 21328.8 1843.74   7
   1  -1 -21 20889.6 1635.22   8
   1   1  21 19521.1 1949.04   7
   1  -1 -21 21220.7 1739.82   1
   1   1 -21 20302.0 1668.07   1
  -1   1 -21 19462.1 1605.41   8
   1  -1  21 20924.7 2037.80   7
  -1  -1 -21 18788.1 1582.84   8
  -1   1 -21 19174.0 1472.67   1
  -1   1  23 2315.52 1735.55   7
  -1  -1 -23-1110.95 1275.76   1
  -1  -1  23-498.563 1793.04   7
   1  -1 -23-675.130 1530.79   1
  -1  -1 -23-549.086 1369.18   8
   1   1 -23 103.918 1402.07   8
   1  -1 -23 450.908 1412.17   8
   1   1  23-1205.71 1876.66   7
  -1   1 -23-733.030 1256.79   1
   1  -1  23-631.557 1922.07   7
  -1   1 -23 925.647 1367.56   8
   1   1 -23 913.593 1443.83   1
   1  -1 -25-646.742 1588.45   1
   1   1 -25 1235.31 1573.14   8
  -1   1 -25-1288.71 1400.17   1
  -1  -1  25-1316.99 1932.29   7
  -1   1 -25 2202.28 1498.33   8
  -1  -1 -25-1232.44 1484.62   8
  -1   1  25 33.5670 1832.06   7
   1  -1 -25-800.954 1556.15   8
   1  -1  25 1834.09 2109.47   7
   1   1 -25 1131.09 1540.68   1
   1   1  25-2678.40 2073.79   7
  -1  -1 -25-655.613 1349.11   1
  -1   1 -27 2280.81 1734.54   1
   1  -1 -27-153.104 1678.85   8
  -1  -1 -27-2996.10 1577.26   1
  -1  -1 -27-985.233 1642.21   8
  -1   1  27-483.336 2133.61   7
   1   1  27-3869.21 2347.92   7
   1  -1  27-5392.25 2534.88   7
  -1  -1  27 75.2096 2056.65   7
   1   1 -27-1296.78 1684.54   8
   1  -1 -27 1529.43 1747.23   1
   1   1 -27-181.245 1628.59   1
  -1  -1 -29 1275.59 1767.50   8
   1  -1 -29 1919.21 1832.66   8
  -1  -1 -29 9146.18 1909.69   1
  -1   1  29 4077.13 2255.05   7
   1  -1 -29 236.987 1799.08   1
  -1  -1  29 1987.12 2368.91   7
  -1   1 -29 3325.77 1662.33   1
  -1   1 -29 484.263 1740.71   8
   1   1  29-914.580 2528.17   7
   1   1 -29 1333.35 1696.20   1
   1   1 -29 998.492 1795.08   8
   1  -1  29-48.6466 2578.14   7
  -1  -3  -1 20108.4 741.437   2
  -1  -3  -1 17910.4 753.728   5
  -1  -3   1 18602.3 749.065   5
  -1  -3   1 18871.0 744.251   2
  -1  -3   3 119775. 4242.22   2
   1   3   3 113871. 4248.52   7
  -1   3   3 118558. 4365.81   4
  -1  -3  -3 114593. 4244.98   8
  -1  -3  -3 120522. 4234.75   2
   1   3   3 118481. 4233.90   3
  -1  -3  -3 119924. 4237.70   1
   1   3  -3 118801. 4233.71   6
  -1  -3  -3 113789. 4254.44   5
  -1  -3   3 113732. 4233.18   5
  -1  -3  -5 24635.6 1045.91   8
  -1  -3  -5 27883.8 1047.37   1
   1   3  -5 25585.0 988.757   6
   1   3   5 25258.3 1065.15   7
  -1  -3   5 25383.6 1021.89   7
  -1  -3   5 27099.2 1033.48   2
  -1   3   5 24558.4 1188.26   4
   1  -3  -5 23664.3 1155.50   1
  -1  -3  -5 26104.4 1033.37   5
   1   3  -5 25491.6 1010.71   8
   1  -3  -5 25279.9 1093.76   8
   1   3  -5 26919.3 1032.24   1
  -1  -3  -5 26481.3 1001.69   2
   1   3   5 26703.8 1000.50   3
  -1  -3   5 25010.3 990.395   5
  -1   3   7 779.843 632.673   4
   1   3   7 1583.46 296.011   3
   1   3  -7 1241.05 364.066   8
   1  -3  -7 1125.40 427.285   8
  -1  -3   7 1487.60 415.773   2
  -1  -3  -7 1265.55 405.651   8
   1  -3  -7 719.171 586.518   1
   1   3  -7 1054.29 405.941   1
  -1  -3   7 1673.48 237.331   5
   1   3   7 1549.18 483.152   7
   1   3  -7 1234.03 223.902   6
  -1  -3  -7 1262.62 389.356   1
  -1  -3   7 1153.95 409.298   7
  -1  -3  -7 1475.31 374.172   5
  -1  -3  -9 4948.52 566.399   1
  -1   3   9 5106.67 888.919   4
   1   3   9 6060.90 556.898   3
   1   3  -9 5025.46 333.882   6
  -1  -3  -9 5186.66 609.856   8
   1   3  -9 5007.41 565.116   8
   1   3   9 4910.44 693.230   7
   1  -3  -9 4913.61 770.792   1
   1   3  -9 5112.80 605.964   1
  -1  -3   9 5228.36 357.032   5
  -1  -3   9 4841.00 620.934   7
   1  -3  -9 3804.32 592.490   8
   1   3 -11 2854.89 708.107   1
  -1  -3 -11 2602.28 661.527   8
   1  -3 -11 2485.05 875.418   1
  -1  -3  11 3110.11 751.322   7
  -1   3 -11 3030.66 824.177   8
   1  -3  11 3325.14 1179.47   7
  -1  -3  11 2535.54 325.501   5
   1  -3 -11 3058.04 691.680   8
   1   3 -11 2618.14 649.052   8
   1   3  11 3587.31 826.613   7
  -1  -3 -11 2606.27 650.571   1
   1  -3 -15 9709.32 1066.57   8
  -1   3  15 11184.2 1085.01   7
  -1   3 -15 11945.5 951.980   1
   1  -3  15 11816.1 1451.03   7
   1  -3 -15 10371.8 1260.69   1
  -1   3 -15 11270.1 1161.57   8
   1   3 -15 10759.6 1036.56   8
  -1  -3  15 10037.1 538.191   5
  -1  -3 -15 9553.21 992.685   1
  -1  -3 -15 12039.2 1048.09   8
   1   3  15 9981.93 1231.34   7
  -1  -3  17 34292.4 1811.82   7
   1  -3 -17 30686.4 1817.80   1
   1   3 -17 29985.5 1635.85   1
  -1  -3 -17 28830.4 1598.67   1
  -1  -3  17 26943.9 1152.57   5
  -1   3  17 28871.8 1699.16   7
   1   3 -17 35569.1 1675.61   8
  -1   3 -17 32650.4 1579.50   1
   1   3  17 29744.3 1844.02   7
   1  -3  17 32763.7 2122.97   7
  -1   3 -17 30613.2 1727.78   8
  -1   3 -21 15329.4 1520.03   8
   1  -3 -21 13675.0 1662.63   1
  -1   3 -21 15608.7 1367.79   1
  -1  -3 -21 14623.5 1444.24   8
   1   3 -21 15215.0 1500.76   8
  -1   3  21 15067.3 1679.09   7
  -1  -3  21 15279.7 1847.35   7
  -1  -3 -21 14583.7 1427.43   1
   1  -3 -21 14265.1 1539.32   8
   1  -3  21 16831.2 2116.36   7
   1   3 -21 15062.5 1468.13   1
   1   3  21 13818.9 1841.65   7
   1  -3 -23 3600.66 1673.88   1
   1   3  23 653.218 1900.81   7
   1   3 -23-2570.64 1439.13   1
   1   3 -23 231.862 1505.59   8
  -1  -3  23-3371.30 1965.29   7
   1  -3 -23 1281.24 1474.15   8
   1  -3  23-1042.49 2215.93   7
  -1  -3 -23 104.235 1356.05   1
  -1  -3 -23 997.287 1389.58   8
  -1   3 -23-2041.51 1409.04   1
  -1   3 -23 710.279 1498.55   8
  -1   3  23 2157.28 1684.05   7
   1   3  25 300.119 1995.31   7
  -1  -3 -25 1305.43 1402.38   1
  -1   3 -25-29.6198 1596.43   8
  -1  -3 -25 169.532 1511.87   8
   1  -3  25 1096.23 2312.78   7
   1  -3 -25 586.459 1584.40   8
   1   3 -25 81.5258 1468.85   1
   1  -3 -25 227.674 1706.51   1
  -1  -3  25 1739.97 2010.00   7
  -1   3  25-266.857 1833.68   7
   1   3 -25-725.145 1566.43   8
  -1   3 -25 28.0546 1333.09   1
   1   5  -1 3489.72 291.108   6
  -1  -5   1 3142.24 346.819   2
  -1  -5  -1 4034.92 295.454   5
  -1  -5   1 2991.53 276.907   5
   1   5   1 3293.46 286.980   6
  -1  -5  -1 3226.03 333.245   2
  -1  -5  -3 15384.9 647.936   1
  -1  -5  -3 15468.8 682.400   2
  -1  -5   3 15096.6 726.922   2
  -1  -5   3 14606.5 647.162   5
  -1  -5  -3 14648.7 627.246   8
   1   5  -3 13617.5 643.526   6
   1   5   3 14719.2 633.815   7
  -1  -5  -3 14054.6 668.334   5
  -1  -5  -5 301197. 10686.2   1
  -1  -5   5 294820. 10658.0   5
   1   5  -5 293793. 10654.2   6
   1   5  -5 299129. 10629.2   1
   1   5  -5 302395. 10641.5   8
   1  -5  -5 295788. 10746.7   8
   1   5   5 300708. 10674.1   7
  -1   5   5 294315. 10821.0   4
  -1  -5  -5 295933. 10669.3   8
  -1  -5  -5 292539. 10677.5   5
  -1  -5  -5 296732. 10669.9   2
  -1  -5   5 300311. 10711.0   2
   1   5   5 289425. 10662.5   3
  -1  -5   5 295856. 10657.7   7
   1   5   7 153137. 5663.43   7
  -1   5   7 152428. 5841.23   4
  -1  -5  -7 153956. 5678.82   1
   1   5  -7 153084. 5625.06   8
  -1  -5  -7 152276. 5657.50   8
  -1  -5  -7 153746. 5637.97   5
  -1  -5  -7 155863. 5622.44   2
  -1  -5   7 157304. 5603.81   5
   1  -5  -7 154858. 5710.23   8
   1  -5  -7 150966. 5597.65   5
   1   5   7 155121. 5614.54   3
  -1  -5   7 157371. 5689.73   2
   1   5  -7 154855. 5611.90   1
   1   5  -7 157369. 5601.24   6
  -1  -5   7 158102. 5656.42   7
   1  -5  -7 153773. 5797.63   1
   1  -5  -9 685.990 641.998   8
  -1  -5  -9 1129.10 592.420   8
   1   5  -9 1136.48 367.533   6
   1   5   9 914.082 434.623   3
  -1  -5   9 884.521 388.941   5
   1  -5  -9 1042.53 898.472   1
   1   5   9 1528.44 676.562   7
  -1  -5  -9 1235.22 636.217   1
  -1   5   9 2227.74 969.439   4
  -1  -5   9 893.930 680.467   7
   1   5  -9 1687.73 514.408   1
  -1  -5   9 463.021 718.677   2
  -1   5   9 857.525 331.129   6
   1  -5  -9 841.570 380.643   5
  -1  -5  -9 1179.60 464.598   2
  -1  -5  -9 772.261 505.273   5
   1   5  -9 746.422 556.012   8
   1   5 -11 1028.61 596.233   1
  -1  -5  11 583.578 406.367   5
  -1  -5 -11 291.325 496.499   2
   1  -5 -11 81.8769 944.510   1
   1   5 -11 328.764 670.304   8
  -1  -5 -11 385.676 720.395   1
  -1   5  11 221.086 358.116   6
  -1  -5 -11 543.773 601.924   5
   1   5  11 1174.60 802.601   7
   1   5  11 1461.35 480.345   3
  -1  -5  11 88.4907 832.395   7
   1  -5 -11 571.653 420.609   5
  -1  -5 -13 723.493 811.279   8
   1  -5 -13 628.269 465.366   5
  -1   5  13-1009.57 424.662   6
   1  -5 -13 1815.58 1066.91   1
   1   5 -13 653.462 730.185   1
  -1   5  13-557.625 1370.57   4
   1   5  13-1326.95 613.999   3
  -1  -5  13 17.7681 993.602   7
  -1  -5 -13-716.350 570.794   2
   1  -5 -13-17.3872 840.864   8
  -1  -5  13 282.040 467.263   5
  -1  -5 -13-758.760 860.045   5
  -1   5  15 15141.9 772.970   6
  -1  -5 -15 18660.9 1226.02   8
   1   5 -15 16918.8 1205.04   8
  -1   5 -15 16659.4 1402.78   8
  -1   5  15 15208.5 1269.06   7
   1   5  15 18348.4 1377.34   7
  -1  -5  15 17830.7 852.049   5
   1  -5 -15 19749.4 1272.12   8
   1  -5 -15 16058.4 841.495   5
  -1   5  15 15208.0 1716.75   4
  -1  -5 -15 15381.6 1224.10   1
  -1  -5 -15 16023.3 927.769   2
   1  -5 -15 15832.9 1463.02   1
  -1  -5 -17 11555.9 842.665   2
   1   5 -17 12890.0 1155.41   1
  -1   5  17 10319.6 660.810   3
  -1   5  17 13398.7 1317.63   7
   1  -5 -17 11942.2 1261.06   8
   1  -5  17 15278.8 2177.37   7
  -1  -5  17 12378.5 1457.16   7
  -1   5 -17 11636.3 1396.48   8
  -1  -5 -17 11460.1 1229.74   1
   1  -5 -17 12591.6 792.068   5
   1  -5 -17 8703.29 1488.08   1
  -1  -5  17 14451.5 777.513   5
  -1  -5 -17 14327.3 1236.24   8
  -1   5  17 10215.4 640.396   6
   1   5 -17 14970.3 1250.94   8
   1   5  17 12159.2 1456.04   7
   1  -5  19 6320.74 2367.40   7
   1   5  19 9696.72 1542.20   7
  -1  -5  19 11091.6 717.951   5
  -1  -5 -19 8237.84 815.917   2
   1  -5 -19 5085.39 1353.49   8
  -1   5  19 7482.04 590.235   3
   1   5 -19 10527.8 1312.26   8
  -1  -5 -19 11244.0 1316.17   8
  -1  -5  19 10195.8 1650.88   7
   1   5 -19 9965.41 1205.12   1
  -1  -5 -19 9372.16 1274.08   1
  -1   5  19 11741.3 1413.47   7
  -1   5 -19 9683.28 1470.42   8
   1  -5 -19 9352.30 1548.55   1
  -1   5 -21 3686.70 1442.70   8
  -1  -5 -21 3751.93 1307.10   8
   1   5 -21 4105.37 1237.84   1
   1   5 -21 780.018 1337.09   8
  -1   5  21 1360.27 1509.23   7
  -1  -5  21 3544.30 1717.28   7
  -1  -5 -21 3200.94 1298.20   1
   1  -5 -21 3449.35 1352.16   8
   1   5  21 2649.55 1653.12   7
   1  -5 -21 4812.28 1558.40   1
   1  -5  21 2979.01 2433.94   7
   1  -5 -25 456.009 1618.37   8
  -1   5  25-701.153 1846.34   7
   1   5  25-1404.19 1999.98   7
  -1  -5 -25 115.770 1545.77   8
  -1   5 -25-1592.26 1684.45   8
  -1  -5 -25 1043.45 1463.77   1
   1   5 -25-604.956 1377.90   1
   1  -5 -25-34.0483 1753.29   1
   1  -5  25-2237.38 2924.62   7
   1   5 -25-589.918 1619.37   8
  -1  -5  25-1771.59 2092.68   7
   1  -5  27-5172.70 3407.74   7
  -1   5  27-6224.27 2216.51   7
  -1  -5 -27-3298.89 1704.70   1
   1   5 -27 2006.26 1824.09   8
  -1   5 -27 892.804 1896.06   8
   1  -5 -27-653.631 1766.48   8
  -1  -5  27 2262.67 2347.72   7
  -1  -5 -27 1667.18 1710.85   8
   1  -5 -27 399.227 1953.76   1
   1   5  27-5302.68 2385.17   7
  -1  -7  -1 6853.28 481.265   5
   1   7   1 6931.57 484.423   6
  -1  -7  -1 7574.96 611.011   2
  -1  -7   1 6476.44 630.607   2
   1   7  -1 6760.32 477.196   6
  -1  -7   1 6877.80 472.981   5
   1   7   3 1641.70 389.021   6
  -1  -7  -3 2747.45 517.506   2
   1   7  -3 2032.57 383.261   6
  -1  -7   3 1494.27 615.399   2
  -1  -7  -3 1809.80 423.465   1
  -1  -7   3 1818.56 377.646   5
  -1  -7  -3 1890.80 368.710   8
   1   7   3 1289.45 547.769   4
  -1  -7  -3 1416.23 386.729   5
  -1  -7  -5 351.955 429.805   8
  -1  -7  -5 260.734 442.445   5
  -1   7   5-171.518 845.248   4
   1  -7  -5 172.271 379.046   5
   1   7   5 182.300 445.791   7
   1   7   5 256.123 411.344   6
  -1  -7   5-186.195 394.818   5
  -1  -7  -5-191.402 540.266   2
   1   7  -5 148.898 387.617   8
  -1  -7  -5 65.8064 501.485   1
   1   7  -5 190.143 382.801   6
  -1  -7   5 263.972 699.457   2
  -1  -7  -7 541628. 19556.9   1
   1   7   7 545653. 19520.7   6
  -1  -7  -7 543964. 19528.2   8
   1   7  -7 541285. 19501.0   8
  -1   7   7 546221. 19499.1   6
   1  -7  -7 542861. 19503.7   5
  -1  -7   7 531470. 19711.2   7
   1   7   7 551781. 19527.6   7
   1  -7  -7 551949. 19689.7   1
  -1  -7  -7 541439. 19532.1   5
  -1   7   7 550058. 19725.0   4
   1  -7  -7 540644. 19614.5   8
  -1  -7   7 541533. 19507.6   5
   1   7  -7 551731. 19503.7   6
  -1  -7   7 541373. 19614.0   2
  -1  -7  -7 543995. 19537.9   2
  -1  -7  -9 76664.2 3017.98   2
   1   7   9 75908.4 2988.25   6
  -1  -7  -9 79437.9 3015.03   5
   1  -7  -9 81019.0 2966.45   5
   1   7   9 78003.4 3056.69   7
  -1  -7   9 78871.0 3172.37   2
   1  -7  -9 82060.0 3279.11   1
  -1  -7   9 79722.7 2969.17   5
  -1  -7  -9 74639.3 3077.16   1
   1   7  -9 76219.6 3014.68   8
  -1   7   9 78998.9 3325.98   4
  -1  -7  -9 78917.6 3047.56   8
   1   7  -9 81360.2 2973.58   1
   1   7  -9 79415.9 2968.03   6
  -1  -7   9 88213.1 3154.30   7
  -1   7   9 78294.3 2955.30   6
   1   7   9 78759.8 3000.12   3
   1  -7  -9 79010.6 3127.10   8
  -1  -7 -13 2042.39 741.689   5
  -1  -7 -13 1457.51 962.612   1
   1  -7 -13 1500.15 580.094   5
  -1  -7 -13 1390.54 880.103   8
   1   7 -13 2208.12 867.780   8
  -1  -7  13 2107.87 1087.90   7
   1   7  13 1582.13 984.933   7
  -1  -7 -13 2864.94 749.873   2
   1   7  13 2180.08 627.998   3
   1   7  13 1884.05 615.034   6
  -1  -7  13 2694.88 585.624   5
  -1   7  13 1978.84 1427.19   4
   1   7 -13 2332.17 693.430   1
   1  -7 -13 1856.46 965.897   8
  -1   7  13 2398.79 530.286   6
   1  -7 -13 3087.22 1073.01   2
   1  -7 -13 3771.19 1212.23   1
   1  -7 -15 4890.95 691.789   5
  -1  -7  15 6159.57 688.395   5
   1   7  15 4315.82 1161.80   7
   1   7 -15 5563.97 1048.11   8
  -1   7  15 5841.63 1648.48   4
   1   7  15 5430.46 716.566   3
  -1  -7 -15 4425.00 1086.00   1
   1  -7 -15 5399.32 1213.68   2
  -1  -7 -15 4863.49 834.712   2
  -1  -7 -15 6438.84 969.604   5
  -1  -7 -15 5404.91 1049.29   8
  -1   7  15 4624.59 619.742   6
   1  -7 -15 5560.17 1378.34   1
   1  -7 -15 5343.33 1113.48   8
   1   7  17 11277.2 912.916   6
  -1   7  17 13225.8 846.729   6
   1   7 -17 13147.5 1161.18   1
  -1   7  17 14469.7 1402.82   7
  -1  -7 -17 11567.8 1024.88   2
   1   7  17 11732.4 921.890   3
   1  -7 -17 13512.3 1370.23   8
   1   7  17 12797.0 1456.36   7
  -1  -7  17 10961.7 1612.92   7
   1   7 -17 14258.0 1327.22   8
  -1   7  17 15055.9 2020.12   4
  -1  -7 -17 13666.0 1334.57   8
  -1  -7 -17 10388.8 1344.01   1
  -1  -7  17 13582.1 906.327   5
   1  -7 -17 13127.3 911.716   5
  -1  -7 -17 15417.3 1421.26   5
   1  -7 -17 12520.7 1590.45   1
   1  -7 -19 2338.89 1595.51   1
  -1  -7 -19 1450.51 915.430   2
   1   7  19 1552.70 1443.27   7
   1   7  19 2074.44 853.439   3
  -1   7 -19 3488.41 1556.16   8
  -1  -7  19 2611.33 789.510   5
  -1  -7 -19 1976.05 1257.78   8
  -1   7  19 382.976 2049.80   4
  -1  -7  19 411.249 1628.69   7
  -1  -7 -19 563.681 1264.69   1
   1   7 -19 21.5834 1240.11   8
   1  -7 -19 958.253 1300.28   8
  -1   7  19 2172.37 658.793   6
  -1   7  19 1624.29 711.169   3
  -1   7  19 3587.36 1414.91   7
   1   7 -19 1428.51 1043.46   1
   1  -7 -21 2920.66 1709.49   1
  -1   7  21 2270.20 2257.94   4
   1  -7 -21 7401.07 1535.00   8
   1   7 -21 6114.44 1454.23   8
  -1  -7 -21 4245.59 1410.12   1
  -1  -7  21 3440.08 1848.24   7
  -1   7 -21 4910.36 1653.81   8
  -1   7  21 4191.70 1554.40   7
  -1  -7 -21 4827.25 1403.37   8
   1   7 -21 3441.76 1203.34   1
   1   7  21 4707.40 1670.31   7
  -1   7  23-214.486 1684.08   7
   1   7 -23 897.872 1342.77   1
   1  -7 -23 595.208 1519.16   8
  -1   7  23 2004.65 2504.08   4
   1   7 -23 210.716 1534.72   8
  -1  -7  23 143.065 2035.25   7
  -1   7 -23-1791.88 1733.94   8
   1   7  23 1547.75 1818.10   7
  -1  -7 -23-1203.48 1520.81   8
  -1  -7 -23 341.557 1489.16   1
   1  -7 -23 1348.42 1769.19   1
  -1  -7 -25-929.443 1593.81   8
   1  -7 -25 31.9228 1676.67   8
  -1  -7  25 709.516 2223.35   7
  -1   7  25 234.804 1785.90   7
  -1  -7 -25 61.0579 1570.56   1
  -1   7 -25 200.320 1829.94   8
   1  -7 -25 1066.89 1865.55   1
   1   7 -25-1772.55 1407.83   1
   1   7 -25 2259.07 1692.97   8
   1   7  25-36.4118 2000.92   7
  -1   7  25 1831.96 2631.07   4
   1  -7 -27 3974.77 1831.43   8
   1   7  27 3886.04 2235.73   7
  -1  -7 -27 2434.76 1637.37   1
   1   7 -27 279.352 1826.38   8
  -1   7 -27 1803.63 2119.43   8
  -1   7  27 3614.98 2114.83   7
  -1   7  27 979.475 2748.85   4
  -1  -7  27 4243.42 2432.68   7
   1  -7 -27 870.892 1985.18   1
  -1  -7 -27 4179.47 1768.31   8
   1   7 -27 3343.83 1529.11   1
  -1  -9   1 856.478 756.150   2
   1   9  -1 1585.41 472.746   6
  -1  -9   1 2568.00 482.289   5
   1   9   1 1835.73 479.238   6
  -1  -9  -1 2497.52 749.269   2
  -1  -9  -1 1968.15 471.633   5
   1   9  -3 30945.2 1344.33   6
  -1  -9  -3 32164.0 1341.36   8
  -1  -9  -3 31799.6 1357.10   5
   1   9   3 30083.2 1347.44   6
   1   9   3 33287.0 1506.16   4
  -1  -9  -3 29480.9 1502.21   2
  -1  -9  -3 33398.6 1385.34   1
  -1  -9   3 32060.8 1342.17   5
  -1  -9   3 31334.1 1577.90   2
   1  -9  -3 29059.7 1348.59   5
  -1  -9  -5 8897.39 699.680   8
  -1  -9   5 8379.35 1043.78   2
  -1   9   5 7102.21 600.679   6
   1   9   5 7605.99 650.350   6
  -1  -9  -5 6618.88 670.225   5
   1   9  -5 6549.57 624.445   6
  -1  -9   5 7957.38 631.944   5
   1   9   5 7448.85 1006.22   4
  -1  -9  -5 6983.51 759.060   1
   1  -9  -5 7246.45 635.340   5
  -1  -9  -5 8208.41 885.861   2
  -1  -9   7 15535.7 1279.10   2
   1   9  -7 13821.9 846.170   6
   1   9   7 15338.5 877.178   6
   1   9   7 13722.4 903.187   7
  -1   9   7 16047.7 1443.62   4
   1   9  -7 13728.0 886.206   8
   1   9   7 17652.2 1240.68   4
  -1  -9   7 14870.1 843.764   5
  -1   9   7 14341.4 814.633   6
  -1  -9  -7 14919.0 1063.85   2
   1  -9  -7 13546.1 1168.91   8
  -1  -9  -7 15770.1 923.638   8
   1  -9  -7 14461.9 845.558   5
  -1  -9  -7 15452.6 914.096   5
  -1  -9  -7 15407.1 1011.80   1
   1   9  -9 117836. 4475.38   6
   1  -9  -9 114766. 4769.84   2
  -1  -9  -9 125475. 4600.09   2
   1  -9  -9 125073. 4474.73   5
  -1  -9  -9 112803. 4586.18   1
   1  -9  -9 112866. 4809.78   1
  -1  -9  -9 122801. 4532.34   8
  -1  -9 -11 11712.0 1068.92   2
   1  -9 -11 13770.2 1193.60   8
   1   9 -11 12423.9 829.410   6
  -1  -9 -11 15105.4 962.407   5
   1  -9 -11 12533.2 1349.27   2
  -1   9  11 12748.7 820.925   6
  -1   9  11 13570.3 1650.60   4
   1   9  11 10909.3 866.557   6
   1   9 -11 13573.2 1048.37   8
   1  -9 -11 13259.5 874.572   5
  -1  -9  11 13046.4 847.095   5
  -1   9  13 912.069 629.167   6
  -1  -9 -13 14.6961 963.625   2
   1  -9 -13 1787.28 1077.99   8
   1  -9 -13 379.425 1334.93   1
  -1  -9 -13 352.756 946.029   8
  -1  -9  13 1732.51 683.066   5
   1   9  13 921.411 690.327   6
  -1  -9 -13 658.300 1030.47   1
  -1  -9  13 34.7420 1682.95   7
  -1   9  13 2424.46 1585.35   4
   1   9  13 1584.69 814.214   3
   1   9 -13 185.621 936.882   8
   1  -9 -13 1960.68 739.660   5
   1  -9 -13 605.041 1290.09   2
   1   9  13 246.801 1026.32   7
  -1   9  15 13281.3 1933.07   4
   1  -9 -15 11843.2 1342.40   8
   1   9  15 11234.5 940.534   6
   1   9  15 11948.3 998.591   3
   1   9  15 11689.9 1348.54   7
   1  -9 -15 13382.9 1596.87   2
  -1   9  15 11229.4 893.945   6
  -1  -9 -15 12063.0 1321.43   1
  -1  -9 -15 12223.8 1109.79   5
   1  -9 -15 12661.2 939.062   5
  -1  -9 -15 13884.0 1266.77   8
  -1  -9  15 13143.0 934.265   5
  -1  -9 -15 11620.3 1173.29   2
   1  -9 -15 15533.6 1645.81   1
  -1  -9 -17 5221.81 1137.28   5
  -1   9  17 3466.70 1409.46   7
  -1  -9 -17 6125.86 1268.24   8
   1   9  17 4202.44 841.124   6
   1  -9 -17 4004.86 870.411   5
  -1  -9 -17 3163.59 1117.02   2
  -1  -9  17 2893.50 1872.36   7
  -1   9  17 6016.41 2021.98   4
   1   9  17 6038.70 882.330   3
   1   9  17 5483.05 1415.39   7
  -1  -9 -17 5443.22 1355.32   1
   1   9 -17 6056.23 1302.26   8
  -1   9  17 4282.69 813.668   6
   1  -9 -17 5916.80 1329.41   8
  -1  -9  17 4101.92 866.287   5
   1   9 -17 5825.44 1030.75   1
   1  -9 -17 3520.78 1616.10   2
   1  -9 -17 4000.14 1593.32   1
  -1  -9 -19 6362.66 1402.85   8
  -1   9  19 7934.84 1583.25   7
  -1  -9  19 9386.26 2003.17   7
  -1   9  19 6391.71 2190.28   4
  -1  -9 -19 5353.07 1226.96   2
   1   9 -19 5908.17 1501.70   8
  -1  -9  19 7265.67 964.281   5
   1  -9 -19 6780.64 1481.81   8
   1   9  19 4922.56 923.409   6
  -1  -9 -19 5871.32 1485.68   1
  -1   9  19 6072.41 890.688   6
   1   9 -19 5624.58 1150.60   1
   1   9  19 7221.20 1612.53   7
   1   9  19 5319.71 914.323   3
  -1  -9 -19 6418.93 1420.44   5
   1  -9 -19 4749.27 1769.24   1
   1   9 -21-3577.82 1468.50   1
   1  -9 -21-2396.53 1934.42   1
  -1  -9 -21-593.980 1535.86   8
   1   9  21-3997.57 1899.62   7
   1   9 -21 625.134 1576.57   8
   1  -9 -21-29.0062 1620.07   8
  -1  -9 -21-4465.06 1718.31   1
  -1   9  21 2166.15 1645.96   7
  -1   9  21 146.293 2393.91   4
   1  -9 -23-1212.35 1908.86   1
   1   9 -23-163.584 1631.30   8
   1   9 -23 2445.34 1349.56   1
  -1   9  23 156.741 2593.66   4
  -1   9  23 561.715 1711.54   7
  -1  -9 -23-272.429 1613.27   1
   1  -9 -23-1470.64 1721.97   8
  -1  -9  23 465.184 2342.58   7
  -1  -9 -23-699.670 1586.44   8
   1   9  23-850.550 1869.91   7
  -1  -9 -25-2170.91 1769.83   1
   1   9 -25-1374.36 1522.69   1
   1   9 -25 918.607 1828.27   8
  -1  -9 -25-874.008 1777.86   8
   1   9  25-1595.65 2120.28   7
  -1   9  25-5093.72 2779.42   4
  -1   9  25-2592.58 1969.12   7
   1  -9 -25-1140.05 1862.87   8
   1  -9 -25-1224.05 2022.11   1
  -1  -9  25-6749.53 2634.15   7
   1  -9 -27 2491.25 2067.32   1
  -1  -9 -27 762.230 1793.26   8
   1   9 -27 1042.64 1551.04   1
   1   9  27 1750.76 2260.31   7
   1   9 -27-386.886 1894.60   8
  -1   9  27 999.655 2073.48   7
   1  -9 -27 1177.12 1960.39   8
  -1   9  27 59.6404 2947.92   4
  -1  -9 -27 800.417 1713.76   1
  -1  -9  27-1670.36 2716.76   7
   1  11  -1-296.450 564.340   6
   1  11   1 39.3078 580.926   6
  -1 -11  -1-1514.53 921.545   2
  -1 -11   1-784.944 975.424   2
   1  11  -3 7827.75 701.700   6
  -1 -11  -3 7039.57 1034.45   2
   1  11   3 8768.17 1205.96   4
   1  11   3 7509.09 720.603   6
  -1 -11  -3 8352.41 871.507   1
  -1 -11   3 6479.41 1128.72   2
   1  11  -5 12096.0 831.368   6
   1  11   5 6850.60 1279.52   4
  -1 -11   5 7703.64 1284.15   2
  -1  11   5 11201.1 815.674   6
   1  11   5 13646.5 866.391   6
  -1 -11  -5 11262.1 984.941   1
  -1 -11  -5 10810.0 934.709   8
  -1 -11  -5 12365.8 1146.43   2
  -1 -11   7 64062.6 3245.48   2
  -1  11   7 60859.3 3407.34   4
  -1 -11  -7 79561.9 2976.50   8
   1  11   7 74428.3 3245.67   4
   1  11   7 75563.2 2955.71   6
  -1  11   7 77212.3 2935.90   6
  -1 -11  -7 74387.9 3032.48   1
   1  11  -7 79903.8 2954.97   6
  -1 -11   9 21223.4 1718.12   2
   1  11   9 19340.5 1220.61   7
   1  11   9 21051.4 1633.52   4
  -1  11   9 20622.5 1103.52   6
  -1 -11  -9 20297.8 1233.11   8
   1  11  -9 20942.2 1131.93   6
   1  11  -9 20451.3 1233.51   8
   1 -11  -9 20143.5 1657.58   2
  -1 -11  -9 19687.7 1330.70   1
   1  11 -11 17731.9 1101.89   6
  -1  11  11 19243.7 1954.96   4
   1  11 -11 19953.6 1275.80   8
   1 -11 -11 19204.9 1697.64   2
  -1  11  11 17749.9 1075.51   6
   1 -11 -11 19118.8 1782.66   1
   1 -11 -11 20295.7 1483.16   8
   1  11 -13 292.385 1067.87   8
  -1 -11 -13 337.325 1047.64   8
   1  11  13 598.431 1070.34   7
  -1  11  13 335.963 1773.75   4
  -1  11  13 344.845 747.443   6
  -1 -11 -13-1540.57 1201.79   1
   1 -11 -13-349.274 1241.44   8
   1  11  13 982.463 1606.84   4
   1 -11 -13 1428.70 1569.67   1
   1 -11 -13 79.7036 1523.39   2
   1 -11 -17 17592.4 2032.32   2
  -1 -11 -17 16384.7 1687.27   1
  -1  11  17 13880.7 2322.19   4
   1 -11 -17 14797.5 1608.15   8
   1  11 -17 13892.4 1549.55   8
  -1  11  17 15174.9 1159.42   6
   1 -11 -17 13850.0 1190.67   5
   1 -11 -17 16742.2 1948.65   1
   1  11  17 15264.6 1590.25   7
  -1 -11 -17 15431.7 1542.68   8
  -1 -11 -19 3449.71 1601.49   1
   1 -11 -19 2296.83 1522.54   8
  -1 -11 -19 3424.96 1455.59   8
   1  11  19 3159.28 1566.14   7
  -1  11  19 831.496 1579.67   7
  -1  11  19 2879.97 1017.86   6
   1  11 -19 4643.33 1486.69   8
   1 -11 -19 2210.33 1889.68   1
  -1  11  19 3279.62 2372.52   4
   1 -11 -21 2774.77 1971.73   1
  -1 -11 -21 7728.14 1675.91   8
  -1  11  21 9127.92 1785.56   7
  -1 -11  21-210.199 2420.39   7
   1 -11 -21 9114.01 1753.64   8
  -1  11  21 1279.15 2564.48   4
   1  11  21 5473.16 1851.76   7
   1  11 -21 3292.84 1803.10   8
  -1 -11 -21 8321.94 1933.07   1
   1 -11 -23-1968.22 2035.19   1
   1 -11 -23 258.891 1757.27   8
  -1 -11 -23-64.0517 1729.83   1
  -1 -11 -23 1123.66 1663.47   8
   1  11  23 1174.80 1924.47   7
  -1  11  23-2970.89 1877.27   7
   1  11 -23 1464.36 1752.49   8
  -1 -11  23-1601.33 2774.75   7
  -1  11  23 3846.13 2756.54   4
  -1  11  25-5459.22 3134.43   4
   1  11 -25-2547.02 1914.11   8
   1 -11 -25-1220.74 2152.68   1
   1  11  25-1991.22 2153.32   7
  -1  11  25-3674.90 2024.46   7
  -1 -11  25-10466.2 3258.66   7
  -1 -11 -25-4035.28 1851.76   8
   1 -11 -25-4813.78 1977.29   8
  -1 -11 -25-800.102 1770.13   1
  -1 -13   1 4237.03 1254.19   2
  -1 -13  -1 4247.86 1215.07   2
  -1 -13  -1 6582.53 767.276   5
  -1 -13   1 5162.97 736.638   5
   1  13   1 5921.28 762.366   6
   1  13  -1 4803.71 742.163   6
  -1 -13  -3 5336.14 773.234   5
  -1 -13   3 5014.83 1315.33   2
   1 -13  -3 5459.07 800.423   5
   1  13  -3 6461.75 768.304   6
  -1 -13  -3 5750.42 1233.33   2
  -1 -13  -3 5915.22 1034.52   1
   1  13   3 4503.52 749.285   6
  -1  13   3 4665.66 701.122   6
  -1 -13   3 6252.94 770.735   5
  -1 -13   5 55561.5 2813.89   2
   1 -13  -5 65719.0 2506.66   5
  -1 -13  -5 63549.9 2602.75   8
   1  13   5 56157.8 2471.07   6
   1  13  -5 57845.6 2472.22   6
  -1 -13  -5 62803.5 2499.38   5
  -1 -13  -5 62024.8 2565.69   1
  -1 -13   5 61083.5 2469.93   5
  -1 -13  -5 58721.2 2748.04   2
   1  13   5 65052.8 2873.12   4
  -1 -13   7 16508.3 1708.20   2
   1  13   7 16123.7 1656.56   4
   1  13  -7 16807.0 1106.04   6
   1  13   7 14212.0 1068.63   6
  -1 -13  -7 17006.5 1561.13   2
   1 -13  -7 18222.2 1102.10   5
  -1 -13  -7 18507.0 1152.27   5
  -1 -13   7 17032.4 1084.73   5
  -1 -13  -7 17310.9 1304.28   1
  -1 -13  -7 16991.0 1246.29   8
  -1 -13   9 6776.71 908.819   5
  -1  13   9 7018.72 1816.56   4
   1  13  -9 7491.31 927.424   6
   1 -13  -9 8904.17 904.945   5
  -1 -13   9 7986.59 1715.42   2
  -1 -13  -9 6113.65 1409.91   2
   1  13   9 7756.45 932.197   6
  -1 -13  -9 7336.83 1193.02   1
  -1 -13  -9 8195.07 1011.17   5
   1  13 -11 3636.65 1156.67   8
  -1 -13 -11 4141.10 1443.08   2
  -1 -13 -11 3802.44 983.510   5
  -1 -13  11 3837.35 901.508   5
  -1 -13 -11 3485.93 1124.72   8
   1  13  11 2576.13 875.130   6
  -1  13  11 6400.91 1971.87   4
   1 -13 -11 2741.78 1749.07   1
   1  13  11 3688.80 1784.88   4
   1 -13 -11 4777.42 931.317   5
   1  13 -11 3234.50 890.013   6
   1 -13 -11 2740.99 1409.85   8
   1  13  15 14896.2 2236.53   4
   1 -13 -15 15095.2 1665.02   8
  -1 -13 -15 13650.7 1503.53   8
  -1 -13  15 14772.1 1195.83   5
  -1  13  15 8460.82 2303.11   4
   1 -13 -15 16439.7 1257.29   5
  -1 -13 -15 14812.6 1800.78   2
   1  13  15 12380.5 1479.68   7
   1 -13 -15 14108.4 2003.82   1
  -1 -13 -15 13940.2 1632.20   1
   1  13  15 13053.6 1154.49   6
  -1 -13 -15 14152.9 1322.98   5
  -1 -13 -17 3863.60 1705.77   2
   1 -13 -17 3997.47 1144.79   5
   1 -13 -17 4790.40 1928.93   1
   1 -13 -17 4697.54 1564.64   8
   1  13  17 2786.33 1525.68   7
   1  13  17 3289.78 2224.80   4
  -1  13  17 2409.93 2294.02   4
   1  13 -17 4267.45 1503.69   8
  -1 -13 -17 2223.53 1202.57   5
   1  13  17 3709.71 1295.57   3
  -1 -13 -17 2784.94 1558.91   1
  -1 -13 -17 4005.47 1443.95   8
   1  13  17 2908.33 1044.35   6
  -1 -13  17 3777.28 1096.77   5
  -1  13  19 9891.43 1937.43   7
  -1  13  21 8005.82 2793.32   4
   1 -13 -21 7745.79 1862.65   8
  -1 -13 -21 6915.58 1920.24   1
   1  13 -21 5134.20 1874.94   8
   1 -13 -21 8854.49 2178.88   1
  -1 -13 -21 10454.3 1837.61   8
   1  13  21 7825.50 2827.47   4
   1  13  21 7905.52 1915.43   7
  -1  13  21 7773.72 1882.13   7
   1 -13 -23-1525.69 2260.56   1
   1  13  23-5449.48 2957.33   4
   1 -13 -23-538.320 1972.42   8
  -1 -13 -23-3158.09 1951.37   1
  -1  13  23-1063.86 2081.33   7
  -1 -13 -23-3153.00 1919.23   8
   1  13 -25 2772.52 2096.90   8
  -1 -13 -25 3241.48 1892.25   1
  -1  13  25-2984.17 3060.71   4
  -1 -13 -25-2323.57 1947.64   8
   1 -13 -25-682.127 2001.64   8
  -1  13  25 3163.50 2078.61   7
   1  13  25-286.084 2930.47   4
   1 -13 -25-668.749 2260.99   1
   1  13  25-2897.56 2174.52   7
  -1 -15  -1-827.631 794.867   5
  -1 -15   1 208.366 777.962   5
   1  15  -1 949.145 814.191   6
   1  15   1 17.4605 768.885   6
  -1 -15   1-743.434 1435.39   2
  -1 -15  -1 870.294 1432.12   2
   1  15   3 34508.0 1655.03   6
  -1 -15  -3 34266.1 1831.09   1
  -1 -15   3 28596.2 2127.65   2
  -1 -15  -3 34674.6 1660.74   5
  -1 -15   3 36276.7 1656.72   5
   1 -15  -3 34856.8 1694.74   5
  -1 -15  -3 30998.8 2079.45   2
   1  15  -3 34956.4 1672.19   6
   1  15  -5 22039.2 1304.57   6
  -1 -15  -5 19871.2 1306.47   5
   1 -15  -5 22479.8 1296.92   5
   1  15   5 21274.8 1284.30   6
  -1  15   5 21099.9 1266.39   6
  -1 -15   5 21118.6 1926.66   2
  -1 -15   5 21757.9 1281.62   5
  -1 -15  -5 20528.8 1815.56   2
  -1 -15  -5 20541.7 1533.70   1
  -1 -15  -7 11544.2 1097.24   5
  -1 -15  -7 11943.0 1390.24   8
   1  15  -7 10290.1 1054.40   6
  -1 -15   7 8716.09 1009.28   5
  -1 -15   7 9899.43 1819.97   2
  -1 -15  -7 8766.96 1303.77   1
   1  15   7 6552.08 1806.98   4
  -1 -15  -7 10200.5 1643.47   2
   1  15   7 10183.8 1023.86   6
  -1  15   7 9553.85 999.576   6
   1 -15  -7 11331.5 1069.31   5
   1 -15  -9 9818.59 1079.61   5
   1  15   9 5865.64 1007.52   6
  -1  15   9 6905.04 1012.94   6
  -1 -15  -9 6195.83 1690.88   2
  -1 -15   9 8115.95 1029.41   5
   1  15  -9 6951.77 1023.66   6
  -1 -15   9 5577.79 1889.01   2
  -1 -15  -9 6354.37 1112.76   5
   1 -15  -9 4054.17 1941.67   1
   1 -15 -11-538.292 1012.16   5
   1 -15 -11-1053.76 1992.26   1
  -1 -15  11 718.689 974.101   5
  -1 -15 -11-637.835 1350.89   1
  -1 -15 -11-1552.45 1137.13   5
   1  15 -11 316.205 1038.60   6
  -1  15  11-817.419 2146.77   4
   1  15  11-588.852 1000.97   6
  -1 -15 -11-2090.42 1301.85   8
  -1  15  11-1110.52 973.541   6
  -1 -15 -11 250.845 1635.73   2
   1  15  11-2155.32 1988.68   4
   1  15  11-505.174 1200.49   7
   1  15  13 864.993 2103.07   4
  -1 -15 -13 549.086 1358.01   8
  -1 -15  13 1113.39 1032.05   5
   1  15  13-1227.41 1309.78   7
  -1  15  13-177.242 2199.70   4
   1 -15 -13-178.144 1996.72   1
   1  15  13 782.964 1022.18   6
  -1 -15 -13-1043.98 1728.02   2
  -1 -15 -13-383.434 1166.87   5
   1 -15 -13 2910.86 1663.86   8
  -1  15  13 682.597 1033.59   6
   1 -15 -13 288.848 1109.27   5
  -1 -15 -13-477.772 1460.78   1
  -1 -15 -15 1871.26 1616.42   1
  -1 -15 -15 3573.60 1285.54   5
   1 -15 -15 1700.96 1720.31   8
  -1 -15 -15 1976.57 1450.48   8
  -1 -15  15 4121.69 1136.06   5
  -1 -15 -15 3338.49 1848.61   2
   1  15  15 3668.08 2279.05   4
   1 -15 -15 5513.78 1213.34   5
   1 -15 -15 2675.43 2024.14   1
  -1  15  15 2912.26 2430.39   4
   1  15  15 3788.09 1101.70   6
  -1  15  15 2425.15 1129.31   6
   1  15  15 6524.18 1479.62   7
  -1 -15 -19 15063.6 2288.85   2
   1  15  19 19331.7 2021.87   7
   1  15  19 16699.5 1525.69   6
  -1 -15 -19 18814.5 2059.24   1
   1 -15 -19 23762.2 2168.69   8
   1  15  19 23106.1 1797.59   3
  -1  15  19 20423.4 2914.48   4
  -1 -15 -19 21053.5 1731.09   5
  -1 -15  19 24077.1 1605.63   5
   1  15  19 16939.5 2814.05   4
  -1  15  19 22174.1 1617.70   6
   1 -15 -19 22985.6 2437.90   1
  -1 -15 -19 21844.2 2023.01   8
   1  15 -21 1409.31 1941.07   8
  -1  15  21 5045.00 2904.06   4
   1 -15 -21 6731.53 2307.41   1
  -1  15  21 522.246 1972.75   7
   1  15  21 8207.39 2841.22   4
  -1 -15 -21 2488.29 1888.00   1
   1  15  21 1959.75 1935.06   7
  -1 -15 -21 12099.6 1924.75   8
   1 -15 -21 5371.93 1957.18   8
   1 -15 -23 417.254 2289.73   1
   1 -15 -23-178.092 2011.08   8
  -1 -15 -23 140.622 1972.47   1
   1  15 -23 3628.28 2131.23   8
  -1  15  23-3957.69 3007.46   4
  -1  15  23 1457.48 2091.43   7
   1  15  23 2558.75 2959.63   4
   1  15  23 1120.00 2036.96   7
  -1 -15 -23 465.514 1896.56   8
  -1 -17   1-1857.05 1699.50   2
  -1 -17  -1-316.337 930.445   5
   1  17  -1 1213.04 948.319   6
  -1 -17   1 1199.46 925.984   5
  -1 -17  -1 100.162 1645.35   2
   1  17   1 829.633 936.327   6
   1 -17  -3 5762.54 1068.34   5
  -1 -17  -3 5508.47 1443.08   1
   1  17  -3 4693.40 1056.95   6
  -1 -17   3 6082.29 1035.15   5
   1  17   3 4913.10 1062.30   6
  -1 -17  -3 6939.29 1050.38   5
  -1 -17  -3 3560.76 1760.98   2
  -1 -17   3 742.566 1897.81   2
  -1 -17  -7 8622.92 1500.24   1
  -1 -17  -7 9894.45 1874.82   2
   1  17   7 9647.01 1158.03   6
   1  17  -7 11934.6 1212.29   6
  -1  17   7 11915.0 1212.57   6
  -1 -17   7 6954.46 2034.95   2
  -1 -17  -7 12762.2 1248.03   5
  -1 -17   7 10451.3 1159.01   5
   1 -17  -7 13062.7 1215.76   5
  -1 -17  -9 2063.73 1148.04   5
   1  17   9 523.407 2107.95   4
  -1 -17  -9 1411.59 1843.72   2
  -1 -17   9 1940.42 1059.51   5
   1 -17  -9 5129.56 2234.02   1
   1  17   9 1531.33 1025.40   6
  -1  17   9 2254.22 1079.25   6
   1  17  -9 4739.96 1107.25   6
   1 -17  -9 2375.34 1089.43   5
  -1 -17 -11-242.873 1517.66   8
  -1 -17 -11 642.902 1240.44   5
   1 -17 -11-1770.40 1188.11   5
   1 -17 -11 1045.58 2254.45   1
   1  17 -11 270.271 1102.76   6
   1  17  11-102.221 1065.65   6
   1  17  11-38.8711 2178.06   4
  -1 -17 -11-1561.92 1937.46   2
  -1  17  11-712.603 1141.60   6
  -1 -17 -11 933.871 1518.13   1
  -1 -17  11-541.173 1101.54   5
  -1 -17 -13-1568.21 1337.60   5
  -1  17  13 467.405 1203.86   6
   1 -17 -13-1646.60 2260.94   1
   1  17  13 1563.69 2317.52   4
   1  17  13-1802.57 1449.96   7
   1  17  13 331.282 1118.60   6
  -1  17  13 939.270 2479.20   4
  -1 -17 -13-1916.48 2058.34   2
  -1 -17  13 254.967 1169.72   5
  -1 -17 -13 187.896 1618.09   1
  -1 -17 -13 224.276 1578.40   8
   1 -17 -13-784.924 1235.89   5
   1 -17 -15 15354.7 1511.77   5
  -1 -17 -15 8065.45 1825.52   8
   1  17  15 7953.20 1398.13   6
  -1  17  15 353.637 2868.46   4
   1 -17 -15 9476.84 2166.69   8
   1  17  15 1709.28 2741.62   4
  -1 -17  15 14695.1 1414.87   5
  -1  17  15 9184.61 1480.43   6
   1  17  15 10844.0 1760.44   7
  -1 -17 -17 32009.6 2386.94   1
  -1 -17 -17 33504.9 2093.77   5
  -1  17  17 32056.9 3243.50   4
   1  17  17 32666.0 1917.74   6
   1  17  17 34111.9 3143.89   4
   1  17  17 35505.7 2322.47   7
  -1  17  17 36526.4 2039.79   6
  -1 -17 -17 30444.4 2707.37   2
   1 -17 -17 30305.9 2530.34   8
   1 -17 -17 31618.3 2024.85   5
  -1 -17  17 34159.9 1946.48   5
   1 -17 -17 34080.3 2790.20   1
  -1 -17 -17 36903.5 2323.99   8
   1 -17 -19 9057.36 2139.34   8
  -1 -17 -19 8508.14 1640.42   5
  -1 -17  19 11144.0 1497.78   5
  -1 -17 -19 9489.65 2024.47   1
  -1  17  19 7501.48 2993.97   4
   1  17  19 7132.06 1946.66   7
  -1 -17 -19 6582.45 2363.31   2
   1  17  19 10180.9 1411.82   6
  -1 -17 -19 11618.9 1929.56   8
   1  17  19 13868.1 2876.44   4
   1 -17 -19 10474.9 2486.87   1
  -1  17  19 13436.3 1580.40   6
   1  17  19 7175.87 1762.65   3
  -1 -17 -21 1505.26 1943.43   1
   1 -17 -21-84.8669 2371.19   1
  -1  17  21-614.538 2084.02   7
   1  17  21-757.880 2895.68   4
   1  17  21-1083.99 1965.65   7
   1 -17 -21 4472.83 2090.26   8
  -1  17  21 3454.61 2922.11   4
  -1 -17 -21 603.247 1925.38   8
  -1 -19   1 1205.28 1037.77   5
  -1 -19  -1 1185.87 1051.65   5
   1  19   1 514.946 1070.10   6
  -1 -19  -1-1104.09 1898.00   2
  -1 -19   1 856.484 1969.14   2
   1  19  -1 563.538 1073.25   6
  -1 -19   3 4208.49 1094.35   5
  -1 -19  -3 6900.33 1619.23   1
   1  19  -3 6487.41 1168.84   6
  -1 -19  -3 7062.07 1153.92   5
  -1 -19  -3 7085.11 1993.66   2
  -1 -19   3 2788.10 1939.04   2
   1  19   3 7483.54 1115.54   6
  -1 -19  -5 9611.60 1246.43   5
  -1 -19   5 9155.95 1216.77   5
  -1 -19  -5 8364.86 1650.75   1
   1  19   5 7795.18 1186.17   6
  -1 -19   5 7622.79 2133.80   2
  -1 -19  -5 8985.91 2066.66   2
   1  19  -5 8201.14 1229.30   6
   1 -19  -5 8882.28 1248.00   5
   1 -19  -7 6097.70 1251.15   5
  -1 -19  -7 8654.47 1274.72   5
   1  19   7 6665.30 1190.85   6
  -1  19   7 7632.99 1205.93   6
   1  19  -7 6704.36 1239.46   6
  -1 -19  -7 4737.89 2084.68   2
  -1 -19   7 7453.39 1216.20   5
  -1 -19   7 7825.17 2248.80   2
  -1 -19  -9 7036.64 1309.92   5
  -1 -19   9 5708.77 1261.14   5
   1 -19  -9 6093.72 1253.97   5
   1  19   9 6013.47 1217.43   6
   1  19   9 2984.58 2519.56   4
  -1 -19  -9 1926.44 2154.07   2
  -1  19   9 5084.82 1227.99   6
  -1 -19  -9 3507.82 1613.95   1
   1 -19  -9 6817.34 2556.00   1
   1  19  -9 7109.13 1281.30   6
  -1 -19 -11 8940.60 1513.23   5
   1 -19 -11 5813.26 1465.86   5
  -1  19  13 7529.95 1387.61   6
   1  19  13 5500.73 1631.54   7
  -1 -19  13 6551.04 1365.33   5
   1  19  13 5219.29 2683.85   4
   1 -19 -13 8810.60 2522.79   1
  -1 -19 -13 6501.80 1854.57   8
  -1 -19 -13 6513.41 2343.74   2
   1  19  13 4868.56 1292.81   6
   1 -19 -13 3427.07 1441.49   5
  -1 -19 -13 7053.61 1565.11   5
  -1 -19 -13 7734.76 1819.31   1
  -1  19  15 13483.5 3114.21   4
   1  19  15 19470.3 1901.56   7
   1  19  15 14295.0 2820.17   4
   1 -19 -15 16611.9 2635.60   1
   1 -19 -15 18354.4 1700.19   5
  -1 -19 -15 17975.4 1873.17   5
  -1 -19 -15 18122.8 2073.51   1
   1  19  15 15659.2 1555.51   6
  -1  19  15 17192.3 1654.91   6
  -1 -19 -15 16703.0 2015.69   8
  -1 -19 -15 15955.5 2516.19   2
  -1 -19  15 17205.5 1587.49   5
  -1 -19 -17 32.5882 1963.38   1
  -1 -19 -17 2451.17 1658.00   5
  -1 -19 -17-1524.75 1944.15   8
  -1  19  17-6570.10 3298.71   4
  -1 -19  17 1862.63 1389.60   5
   1  19  17-3838.58 1924.45   7
   1 -19 -17 2503.80 2451.28   1
  -1 -19 -17-2434.34 2488.11   2
   1 -19 -17 2212.36 2293.74   8
   1  19  17-3112.41 1465.61   6
  -1  19  17 1761.46 1521.29   6
   1 -19 -17 462.989 1589.12   5
  -1 -19 -19 9886.23 1771.52   5
  -1 -19 -19 12676.0 2073.13   8
  -1 -19  19 9156.18 1516.77   5
  -1  19  19 3026.96 3184.42   4
   1  19  19 9811.31 1492.06   6
  -1  19  19 11277.4 1739.47   6
   1  19  19 12398.2 1995.52   7
  -1 -19 -19 9864.73 2586.96   2
   1 -19 -19 8183.62 2291.88   8
   1 -19 -19 12212.8 2638.32   1
  -1 -19 -19 12218.3 2059.52   1
   1  19  19 7127.53 3004.69   4
   1  21   1 571.755 1206.76   6
  -1 -21   1-557.176 1196.01   5
  -1 -21   1-2080.63 2154.42   2
  -1 -21  -1-1619.52 2158.00   2
   1  21  -1 225.286 1194.12   6
  -1 -21  -1-1082.47 1180.23   5
  -1 -21   3 3035.99 1221.81   5
  -1 -21   3-4371.07 2316.94   2
  -1 -21  -3 1308.14 1218.16   5
  -1 -21  -3-3431.02 2226.94   2
   1  21   3-197.694 1272.00   6
   1  21  -3-1377.07 1303.92   6
   1 -21  -5 9760.71 1459.21   5
  -1 -21  -5 8277.38 1412.64   5
  -1 -21  -5 9525.76 2405.09   2
   1  21   5 11171.4 1457.79   6
   1  21  -5 13889.6 1538.89   6
  -1 -21   7 7789.57 1387.83   5
   1 -21  -7 7307.65 1459.95   5
   1  21   7 3360.28 1326.89   6
  -1 -21  -7 8482.82 1409.76   5
  -1 -21  -7 1900.59 2396.37   2
   1  21  -7 2490.59 1454.30   6
   1 -21  -9 5217.96 1415.14   5
  -1 -21  -9 6968.94 2375.89   2
   1 -21  -9 4585.80 2901.48   1
  -1 -21  -9 4537.56 1436.14   5
  -1  21   9 793.779 1492.04   6
  -1 -21   9 5945.29 1355.46   5
   1  21   9 6022.45 1324.90   6
   1  21  -9 3286.83 1393.91   6
   1  21  11 1285.66 2881.55   4
  -1 -21 -11-926.525 1437.34   5
  -1 -21  11 410.904 1340.02   5
   1 -21 -11 641.719 2751.92   1
   1  21  11-722.280 1312.98   6
   1 -21 -11-26.0012 1403.01   5
  -1 -21 -11 1549.95 2453.03   2
  -1 -21 -11 698.219 1803.43   1
  -1  21  11 406.266 1374.50   6
  -1 -21  13 3177.28 1392.69   5
   1  21  13 1619.52 1688.89   7
  -1 -21 -13 4463.47 1604.28   5
   1 -21 -13-1501.27 2732.55   1
  -1 -21 -13 3758.03 2087.53   8
   1  21  13-1132.67 3031.30   4
   1 -21 -13 1011.66 1516.10   5
  -1 -21 -13 1734.66 2460.28   2
  -1  21  13 3597.44 1472.17   6
   1  21  13 4638.39 1437.83   6
  -1 -21 -13 1469.34 1856.04   1
   1  21  15-3331.31 1924.16   7
  -1 -21  15 3325.52 1483.48   5
   1  21  15-104.262 3271.68   4
  -1  21  15-259.899 1598.41   6
  -1  21  17 3037.82 1681.45   6
  -1 -21  17 1792.21 1426.62   5
  -1 -21 -17 5347.60 1815.15   5
   1 -21 -17 5239.70 1684.89   5
   1  21  17 6292.20 1935.17   7
  -1 -21 -17 4953.15 2024.94   1
   1 -21 -17 3925.48 2722.07   1
  -1 -21 -17 8968.34 2667.96   2
  -1  21  17 3621.97 3197.67   4
  -1 -21 -17 6596.14 2175.63   8
   1  21  17 3862.59 1444.98   6
   1  21  17 5565.36 3071.21   4
  -1 -23   1 1836.73 1312.80   5
   1  23   1-1035.45 1345.73   6
  -1 -23  -1 316.179 1301.52   5
  -1 -23  -1-4468.05 2407.95   2
   1  23  -1-165.942 1334.14   6
  -1 -23   1-1237.77 2348.78   2
  -1 -23   3 752.831 1337.65   5
   1  23   3 135.769 1324.06   6
  -1 -23  -3 1846.28 1333.21   5
  -1 -23  -3-3808.26 2408.06   2
   1  23  -3-507.594 1373.37   6
  -1 -23   3 146.922 2399.25   2
  -1 -23   5 4117.76 2557.68   2
  -1 -23  -5 6512.81 1445.29   5
   1  23   5 10345.5 1459.21   6
  -1 -23  -5 5575.97 2489.84   2
  -1 -23   5 8566.97 1474.33   5
   1  23  -5 10049.6 1511.84   6
  -1 -23  -7 4115.55 1457.10   5
   1 -23  -7 3783.35 1494.79   5
   1  23   7 3341.10 1402.87   6
  -1 -23   7 4154.32 1438.54   5
   1  23  -7 2237.49 1461.73   6
  -1 -23  -7 46.6685 2480.64   2
   1  23   9 491.777 1452.35   6
  -1 -23  -9 1109.75 2525.32   2
  -1 -23  -9 3493.39 1545.15   5
  -1 -23   9 4408.65 1473.87   5
   1 -23  -9 1446.08 1544.97   5
   1  23  -9 6430.31 1465.03   6
  -1 -23  11 1356.20 1487.11   5
   1  23  11-2784.01 1561.90   6
   1 -23 -13 3777.34 2947.26   1
  -1 -23 -13-650.593 1747.21   5
  -1 -23  13 1027.63 1439.58   5
   1  23  13-390.431 1460.10   6
   1 -23 -13-203.534 1664.75   5
  -1 -25  -3 2063.18 1469.27   5
   1  25   3-3211.05 1551.92   6
   1  25  -3-1471.35 1560.60   6
  -1 -25   3 2564.60 1509.23   5
  -1 -25  -5 1068.48 1479.32   5
   1  25   5 2359.57 1458.62   6
  -1 -25   5 1525.24 1564.31   5
  -1 -25  -5 914.738 2671.16   2
   1  25  -5 1641.60 1514.17   6
  -1 -25   7 12617.8 1708.38   5
  -1 -25  -7 7634.05 1618.78   5
   1  25  -7 10354.6 1701.63   6
  -1 -25  -7 7640.50 2854.97   2
   1  25   7 8665.02 1623.13   6
  -1 -25  -9 4476.65 1623.94   5
   1 -25  -9 5147.73 1669.65   5
   1  25   9 1189.50 1529.79   6
  -1 -25   9 5712.85 1609.27   5
  -1 -25  -9 2947.27 2766.07   2
  -2   0   4-188.446 416.258   4
   2   0  -6 1163.67 437.045   8
  -2   0   6 1610.10 572.661   4
   2   0  -6 1287.28 590.788   1
   2   0  -8-273.272 522.536   8
  -2   0   8 224.981 759.044   4
   2   0  -8-301.228 724.172   1
   2   0 -10 5997.01 732.684   8
  -2   0  10 7015.34 1016.45   4
   2   0 -10 5928.40 943.609   1
   2   0 -12-440.770 926.117   1
   2   0 -14 44961.8 1973.98   8
  -2   0 -14 45870.8 1950.54   1
   2   0  14 46194.9 2320.34   7
  -2   0  14 43092.1 2260.61   4
  -2   0 -14 39305.7 2103.72   8
   2   0  16 1420.16 1401.22   7
   2   0 -16-95.3186 1192.30   1
   2   0 -16-1374.07 980.378   8
  -2   0  16-993.777 1017.01   7
  -2   0 -16 214.316 1083.12   8
  -2   0 -16 291.557 812.044   1
   2   0 -18 6250.64 1187.64   8
   2   0 -18 7267.37 1407.02   1
  -2   0 -18 4072.22 1328.30   8
  -2   0  18 6501.17 1283.87   7
  -2   0 -18 7523.42 1037.27   1
   2   0  18 6502.96 1654.72   7
   2   0 -20 1157.55 1264.86   8
  -2   0 -20 468.455 1052.98   1
   2   0 -20-1095.78 1457.27   1
  -2   0 -20 53.3691 1294.48   8
   2   0  20-1016.60 1762.23   7
  -2   0  20 24.5692 1373.89   7
   2   0 -22 18948.9 1893.03   1
  -2   0 -22 21352.3 1774.12   8
  -2   0 -22 20887.7 1534.19   1
  -2   0  22 19951.7 1852.43   7
   2   0 -22 17213.8 1688.56   8
   2   0  22 17331.8 2323.17   7
  -2   0 -24 1190.53 1283.18   1
   2   0  24 1215.04 2231.38   7
  -2   0 -24-1337.28 1585.64   8
  -2   0  24 276.443 1706.41   7
   2   0 -24 1643.39 1699.39   1
   2   0 -24 28.2552 1536.66   8
   2   0  26 7860.31 2552.75   7
  -2   0 -26 8030.49 1781.92   8
  -2   0  26 8909.02 2021.03   7
  -2   0 -26 8572.49 1513.33   1
   2   0 -26 9874.37 1910.63   1
   2   0 -26 7681.46 1769.19   8
   2   0  28 3003.78 2724.68   7
  -2   0 -28 1187.16 1540.29   1
   2   0 -28-195.785 1837.44   8
  -2   0 -28-1353.71 1794.07   8
  -2   0  28-188.762 2169.49   7
   2   0 -28-450.349 1821.11   1
   2   2  -2 13225.0 571.204   3
   2   2  -4 59323.1 2205.75   8
   2   2  -4 58089.7 2149.76   3
  -2  -2   4 58094.1 2263.56   4
   2  -2  -6 3538.76 535.895   8
   2   2  -6 3642.61 454.195   8
   2   2  -6 4453.25 594.852   1
  -2  -2   6 3661.21 609.427   4
   2   2  -6 4195.40 283.288   3
  -2   2   6 3766.01 673.260   4
  -2  -2   6 3634.33 381.177   5
   2  -2  -8 31750.7 1468.64   8
  -2   2   8 32852.9 1663.50   4
  -2  -2   8 33018.2 1564.60   4
   2   2  -8 33258.3 1247.33   3
  -2  -2  -8 32765.0 1513.72   8
   2   2   8 35560.8 1636.65   7
  -2  -2   8 33903.8 1312.27   5
   2  -2  -8 31241.0 1640.87   1
  -2  -2   8 33477.6 1259.28   2
   2   2  -8 31967.5 1504.93   1
   2   2  -8 31933.0 1400.33   8
   2   2 -10-436.553 596.660   8
  -2  -2 -10 428.421 533.485   1
  -2  -2  10 77.6259 889.382   4
   2  -2 -10 640.257 689.885   8
   2  -2 -10 1287.19 928.331   1
  -2   2  10 1403.83 1017.97   4
   2   2  10 514.925 840.536   7
   2   2 -10-210.298 780.650   1
  -2  -2 -10 481.227 713.178   8
   2   2 -12 14047.4 958.550   8
  -2  -2  12 15129.8 999.718   7
   2   2 -12 13894.2 1130.46   1
   2  -2 -14 4933.32 916.857   8
  -2  -2 -14 3809.45 758.158   1
   2   2  14 3650.49 1115.88   7
  -2  -2 -14 4067.54 947.764   8
  -2   2  14 3926.85 1383.43   4
   2  -2 -14 3354.93 1155.10   1
   2   2 -16 28513.5 1717.37   1
  -2   2  16 29287.6 1649.08   7
  -2  -2 -16 26688.2 1506.20   1
  -2  -2 -16 31493.1 1655.44   8
   2   2  16 29538.7 1874.98   7
  -2  -2  16 33477.5 1666.34   7
  -2   2  16 26935.9 2073.12   4
   2   2 -16 32652.8 1611.32   8
   2  -2 -16 30691.5 1845.05   1
   2  -2 -18 1605.15 1412.00   1
  -2  -2 -18 164.000 1115.62   8
  -2   2  18 3261.69 1206.60   7
  -2   2 -18 2522.35 1399.92   8
   2   2  18 2851.52 1514.64   7
   2  -2  18 2758.83 1991.08   7
   2  -2 -18 1656.10 1150.65   8
   2   2 -18 2077.07 1121.62   8
  -2   2  18 2188.56 1744.10   4
  -2  -2  18 2014.73 1258.18   7
   2   2 -18 2293.61 1273.26   1
  -2  -2 -18 1537.72 966.796   1
  -2  -2 -20 5046.71 1311.45   8
   2   2  20 6652.42 1737.84   7
   2   2 -20 7100.32 1363.82   8
  -2   2 -20 6449.74 1528.85   8
   2  -2 -20 6927.50 1607.09   1
  -2  -2 -20 6657.99 1173.78   1
   2  -2 -20 7489.60 1372.46   8
  -2   2  20 7051.79 1447.67   7
  -2  -2  20 4838.89 1465.64   7
   2   2 -20 6568.75 1507.98   1
   2  -2  20 5140.20 2312.43   7
  -2   2  20 4654.83 2051.84   4
   2  -2 -22 618.011 1409.59   8
   2   2 -22 2155.89 1417.05   8
  -2   2  22 419.362 1507.08   7
  -2  -2 -22 923.327 1376.38   8
  -2   2  22 91.0161 2185.30   4
   2   2  22 933.728 1856.52   7
  -2   2 -22-30.3080 1509.58   8
  -2  -2  22 393.627 1594.15   7
   2  -2  22-782.773 2494.72   7
   2   2 -22 2033.91 1522.77   1
   2  -2 -22 1112.61 1647.03   1
  -2  -2 -22 524.742 1188.69   1
   2  -2 -24 18018.6 2013.33   1
   2   2 -24 17766.0 1889.34   1
  -2  -2 -24 16888.3 1594.96   1
   2  -2 -24 16550.5 1830.73   8
  -2  -2 -24 15436.3 1756.74   8
  -2   2 -24 17970.6 1942.89   8
  -2  -2  24 20106.4 2077.76   7
  -2   2  24 16790.0 2667.71   4
   2   2  24 15586.8 2315.04   7
   2  -2  24 10901.4 2861.58   7
  -2   2  24 15858.8 1951.26   7
   2   2 -24 18147.7 1799.44   8
   2   2 -26 2099.82 1711.47   8
  -2  -2 -26 260.163 1376.10   1
  -2   2  26 649.281 1875.28   7
   2  -2 -26 720.683 1713.12   8
  -2  -2 -26 459.648 1601.07   8
  -2   2  26 1447.46 2624.84   4
  -2  -2  26 1231.05 2041.54   7
   2  -2 -26 495.825 1864.22   1
   2   2  26 44.6717 2305.42   7
   2  -2  26 2252.72 2958.50   7
  -2   2 -26-847.661 1748.30   8
   2   2 -26 378.528 1720.09   1
   2  -2 -28 2374.31 1848.33   8
   2   2 -28 3097.45 1772.65   1
   2   2  28 4360.72 2468.39   7
  -2   2  28-404.293 2895.37   4
   2   2 -28 1804.75 1825.18   8
  -2  -2 -28 5149.16 1568.83   1
  -2  -2 -28 1377.43 1741.69   8
  -2   2 -28 3455.94 1932.54   8
  -2   2  28 1241.87 2103.01   7
  -2  -2  28 759.410 2147.53   7
   2  -2  28 1723.97 3356.39   7
   2  -2 -28-371.507 2005.61   1
  -2  -4   0-35.9731 211.097   2
   2   4   0-136.452 221.260   3
  -2  -4   0-49.7928 255.810   5
   2   4   2 109265. 4000.55   3
   2   4  -2 109792. 3995.09   3
  -2  -4   2 110695. 3999.43   2
  -2  -4  -2 109318. 4049.18   5
  -2  -4   2 109987. 4028.52   5
   2   4   4 36853.3 1439.87   3
  -2  -4  -4 35867.0 1511.05   8
   2   4  -4 38548.5 1431.68   8
  -2  -4   4 39433.1 1491.39   4
   2   4  -4 36778.2 1430.29   3
  -2  -4  -4 34180.1 1503.94   5
  -2  -4   4 36973.5 1454.46   5
   2   4  -4 38165.9 1468.94   1
  -2  -4   4 37162.6 1431.02   2
  -2  -4   6 143.095 361.083   2
   2   4   6 291.575 356.461   3
  -2  -4  -6 128.241 458.004   8
  -2   4   6-1144.55 754.057   4
   2   4   6 679.253 563.100   7
  -2  -4  -6 398.417 364.709   1
   2   4  -6 504.697 471.413   1
   2   4  -6 383.517 385.074   8
  -2  -4   6 120.949 557.247   4
   2   4  -6 249.529 332.345   3
  -2  -4   6 364.744 328.771   5
  -2  -4  -6 567.398 503.362   5
  -2  -4  -8 240.423 580.022   8
  -2  -4   8 186.845 474.294   2
  -2  -4   8 288.760 378.303   5
   2   4   8 39.1428 504.566   3
   2   4  -8 210.191 366.017   6
  -2  -4   8 248.005 497.755   7
  -2   4   8-186.858 881.013   4
   2   4  -8 58.3883 484.923   8
  -2  -4  -8 93.6991 460.787   1
   2  -4  -8 769.033 926.176   1
   2  -4  -8 80.6475 672.904   8
   2   4  -8 165.226 394.416   3
   2   4   8-481.326 686.341   7
   2   4  -8 317.228 602.647   1
  -2  -4 -10 18945.4 1126.70   8
   2   4 -10 19022.7 1113.68   1
   2   4  10 19513.4 1224.92   7
   2  -4 -10 19121.7 1168.70   8
  -2  -4 -10 21097.4 1033.00   1
   2   4 -10 20718.9 1029.60   8
  -2  -4  10 19801.5 1021.84   2
  -2  -4  10 18508.1 1045.63   7
   2  -4 -10 18193.7 1402.12   1
   2   4 -10 19818.5 865.687   6
  -2   4  10 19921.4 1494.37   4
  -2  -4  10 19875.9 884.900   5
  -2  -4  12 4018.80 913.462   7
  -2  -4 -14 74132.1 2924.20   1
  -2  -4 -14 77041.0 3014.95   8
   2  -4 -14 81740.2 3039.83   8
  -2   4  14 78773.4 3387.44   4
   2   4  14 73011.6 3119.74   7
   2   4 -14 69772.1 2709.87   6
  -2  -4  14 75073.8 2718.99   5
   2  -4 -14 71148.7 2690.47   5
   2  -4 -14 75445.3 3188.32   1
  -2  -4 -16 292.708 1002.43   8
  -2  -4 -16 280.036 855.919   1
   2  -4 -16-182.670 320.478   5
   2  -4 -16-21.5154 1029.15   8
   2   4 -16-2340.66 1082.82   1
  -2   4  16-290.548 1614.51   4
   2   4  16 600.236 1270.18   7
  -2  -4  16-876.589 1098.97   7
   2  -4 -16-712.850 1340.19   1
   2   4 -16 1310.34 998.796   8
  -2  -4  16-86.5769 423.761   5
  -2  -4  18-1418.20 436.301   5
   2  -4 -18-2702.61 1307.82   8
  -2  -4 -18-2762.43 1187.34   8
   2   4  18-1605.58 1482.04   7
  -2  -4  18-3624.38 1373.08   7
   2   4 -18-2309.46 1291.91   1
   2  -4 -18-4398.86 1663.79   1
   2   4 -20-816.496 1274.47   8
   2  -4 -20-2363.31 1635.25   1
  -2   4  20 25.8657 1408.97   7
  -2  -4 -20-1622.06 1106.06   1
   2   4 -20-73.3095 1371.41   1
  -2  -4 -20 666.267 1250.46   8
  -2  -4  20-742.505 1489.92   7
  -2   4  20-1909.60 2021.01   4
   2   4  20-2458.40 1634.03   7
   2  -4 -20 520.075 1321.18   8
  -2  -4 -22 13238.2 1543.53   8
  -2  -4 -22 12059.0 1408.66   1
   2  -4 -22 14930.7 1917.40   1
  -2  -4  22 14003.6 1840.32   7
   2  -4 -22 13170.5 1691.08   8
  -2   4  22 13828.7 2498.00   4
   2   4 -22 15848.6 1649.22   8
   2   4  22 12941.2 1989.19   7
  -2   4  22 10284.7 1711.35   7
   2   4 -22 11207.0 1592.45   1
  -2   4  24-219.676 1703.27   7
   2   4  24 348.115 2041.22   7
   2   4 -24 549.483 1500.00   1
   2   4 -24 662.119 1592.87   8
   2  -4 -24 30.1211 1579.53   8
  -2  -4 -24-686.456 1505.99   8
  -2   4 -24 1526.94 1793.18   8
  -2   4  24-4086.80 2463.75   4
  -2  -4  24-3954.41 1917.97   7
   2  -4 -24 1271.54 1825.08   1
  -2  -4 -24 512.517 1313.15   1
   2  -4 -26 4230.17 1983.83   1
   2   4 -26 4086.51 1629.82   1
  -2   4  26 7147.10 2801.03   4
   2   4 -26 6384.84 1782.69   8
   2  -4 -26 3488.75 1775.75   8
  -2  -4 -26 5536.40 1509.24   1
  -2  -4  26 4359.44 2142.29   7
  -2   4 -26 7612.33 2014.56   8
  -2  -4 -26 6365.43 1656.60   8
  -2   4  26 7819.07 1984.25   7
   2   4  26 7248.35 2257.34   7
   2  -4 -28 1468.20 2034.67   1
   2   4 -28 2465.98 1706.70   1
   2  -4 -28-1478.72 1850.93   8
  -2   4 -28-2828.28 2046.74   8
  -2   4  28 1016.66 2136.84   7
  -2  -4  28 1371.30 2215.69   7
  -2  -4 -28-833.658 1521.51   1
   2   4 -28-1002.13 1850.00   8
  -2   4  28 1649.14 2907.58   4
   2   4  28-3656.76 2388.25   7
  -2  -4 -28 2583.90 1739.61   8
   2   6   0 95603.4 3644.13   3
  -2  -6   0 100260. 3664.33   5
  -2  -6   0 100169. 3649.35   2
  -2  -6  -2 23558.3 983.695   8
   2   6   2 27583.5 1076.86   7
   2   6   2 23350.2 1049.92   3
  -2  -6  -2 24970.9 1079.55   5
  -2  -6   2 24229.9 1061.34   5
  -2  -6  -2 24955.4 1048.83   2
  -2  -6   2 24892.3 1071.03   2
  -2  -6  -4 10451.6 540.723   1
  -2  -6  -4 9477.49 578.085   8
  -2  -6  -4 9258.91 582.676   2
   2   6   4 9859.03 635.668   7
   2   6   4 9429.65 590.298   3
   2   6  -4 9400.42 597.812   6
  -2  -6  -4 9414.94 637.577   5
  -2  -6   4 10546.0 603.805   5
  -2  -6   4 8859.95 641.930   2
  -2  -6  -6 3080.10 558.288   5
   2   6  -6 3089.95 456.488   1
   2   6  -6 3335.32 461.682   6
  -2  -6   6 3659.23 477.724   5
  -2  -6  -6 3494.86 548.528   8
  -2  -6  -6 3088.35 463.806   2
  -2  -6   6 3056.14 624.903   2
  -2  -6   6 3516.46 444.884   7
   2   6   6 3493.61 638.261   7
  -2  -6  -6 2609.17 455.879   1
   2   6   6 3081.18 477.676   3
   2   6  -6 3199.35 405.770   8
   2   6  -8 27330.0 1229.65   1
   2   6   8 27014.3 1186.46   3
  -2  -6  -8 27356.3 1285.69   8
  -2  -6  -8 27487.0 1237.22   1
   2   6  -8 28426.6 1192.37   8
  -2  -6  -8 28180.3 1200.61   2
   2   6   8 25754.3 1371.71   7
  -2  -6   8 25740.7 1210.95   7
  -2   6   8 29180.7 1675.96   4
   2   6  -8 27555.3 1178.87   6
   2  -6  -8 24197.0 1479.59   8
  -2  -6  -8 27132.8 1302.93   5
  -2  -6   8 27043.4 1181.85   5
  -2  -6   8 30495.0 1343.07   2
  -2  -6  10 8176.28 626.473   5
  -2  -6 -10 8923.07 747.471   1
   2   6 -10 7709.76 614.416   6
   2   6 -10 6976.13 715.613   8
  -2  -6 -10 7984.80 651.117   2
  -2  -6 -10 8119.92 817.716   8
   2   6  10 7742.03 979.906   7
  -2  -6  10 8437.94 934.202   2
  -2  -6  10 8150.71 822.753   7
   2   6  10 7919.07 667.812   3
  -2  -6 -10 8695.58 851.433   5
   2   6 -12 156353. 6012.40   1
   2  -6 -12 165907. 6130.16   8
   2   6 -12 159318. 5995.00   8
   2   6  12 161434. 5954.60   3
   2   6 -12 162831. 5904.13   6
  -2   6  12 170169. 6380.36   4
  -2  -6  12 155772. 6036.44   7
  -2  -6 -12 159893. 6129.65   5
  -2  -6 -12 155327. 5934.17   2
  -2  -6  12 166471. 5914.78   5
   2  -6 -12 171815. 6295.89   1
   2  -6 -12 166841. 5903.90   5
  -2  -6  12 163075. 6049.02   2
  -2  -6 -14 3011.72 655.532   2
   2   6  14 2033.15 778.648   3
  -2  -6  14 2527.44 591.140   5
   2  -6 -14 2740.27 551.851   5
   2   6 -14 1793.25 544.969   6
  -2  -6 -14 2423.29 950.518   8
  -2   6  14 1946.10 1586.41   4
   2  -6 -14 2539.11 1375.65   1
   2  -6 -14 2022.17 1022.99   8
   2   6  14 2143.03 1180.69   7
  -2  -6 -14 2082.91 828.972   1
  -2  -6  14 3024.01 1128.28   2
   2   6 -16 4067.01 1070.61   1
  -2  -6 -16 3345.56 744.527   2
   2   6 -16 1575.27 1031.20   8
   2  -6 -16 3154.29 588.283   5
  -2  -6  16 4535.54 645.379   5
  -2  -6 -16 2322.93 962.609   1
  -2  -6  16 3968.03 1225.82   7
   2  -6 -16 481.347 1147.69   8
   2   6  16 4947.95 1371.08   7
   2  -6 -16 3451.13 1470.69   1
  -2  -6 -16 3599.74 1104.32   8
  -2   6  16 3024.61 1837.11   4
  -2  -6 -18-1509.05 819.623   2
  -2  -6  18-80.7463 663.953   5
   2   6 -18-3014.82 1200.02   1
   2  -6 -18-1093.25 1386.75   8
  -2  -6 -18-2388.17 1228.85   8
  -2  -6  18-1694.70 1432.30   7
  -2  -6 -18-2770.64 1134.49   1
   2   6  18-905.737 1505.05   7
   2   6 -18-2087.02 1269.07   8
   2  -6 -20 1649.59 1413.58   8
   2   6 -20 1538.82 1334.43   8
  -2  -6 -20 1663.67 936.928   2
   2   6 -20-216.165 1201.77   1
   2   6  20 1721.44 1637.02   7
  -2  -6  20 691.896 1541.89   7
  -2   6  20 2300.56 1439.54   7
  -2   6  20 1005.39 2224.27   4
  -2  -6 -20 1978.24 1266.43   8
  -2  -6 -20 188.567 1176.37   1
   2  -6 -20 2884.56 1692.80   1
   2  -6 -22-5265.30 1890.62   1
  -2   6  22-2659.20 1694.60   7
   2  -6 -22-3428.80 1640.81   8
   2   6 -22-4259.26 1463.37   1
  -2  -6 -22-3491.27 1535.91   8
   2   6 -22-4986.59 1633.74   8
   2  -6 -24 10756.5 2068.02   1
   2   6 -24 12100.2 1788.28   8
   2   6 -24 11153.7 1617.31   1
  -2   6  24 13733.4 1929.77   7
  -2   6  24 7763.81 2733.32   4
   2  -6 -24 12186.3 1832.67   8
  -2  -6  24 9911.93 2055.77   7
   2   6  24 12560.4 2185.98   7
  -2  -6 -24 12559.2 1664.08   8
  -2  -6 -24 10179.4 1524.64   1
  -2  -6 -26 2063.87 1509.13   1
  -2  -6  26 292.762 2196.48   7
  -2   6  26-3374.09 1980.26   7
   2   6 -28 5725.26 1976.85   8
   2   6  28 3026.95 2352.61   7
  -2  -6 -28 2514.93 1587.21   1
  -2  -6 -28 4455.80 1803.88   8
   2  -6 -28 5057.14 2014.69   8
  -2  -6  28 1915.94 2328.52   7
  -2   6  28 2940.67 2136.84   7
  -2   6  28 4951.04 3022.10   4
   2  -6 -28 1482.20 2132.20   1
   2   6 -28 4910.06 1685.85   1
  -2  -8   0-245.391 468.978   5
  -2  -8   0 416.140 555.980   2
   2   8   0-11.0982 474.762   6
  -2  -8  -2 16344.0 711.200   1
  -2  -8   2 16032.2 960.631   2
   2   8   2 16531.7 767.981   7
   2   8  -2 16650.1 863.276   6
  -2  -8  -2 16849.9 885.671   5
  -2  -8   2 16522.0 862.427   5
  -2  -8  -2 16616.1 915.995   2
  -2  -8  -2 15621.7 710.927   8
  -2  -8  -4 2338.26 569.320   5
  -2  -8   4 2396.45 547.126   5
  -2  -8  -4 2559.86 607.083   2
  -2  -8   4 2229.11 724.853   2
  -2  -8  -4 2325.00 471.707   8
   2   8   4 1848.46 552.766   7
   2   8  -4 2008.14 534.664   6
   2   8   4 2084.08 595.593   3
  -2  -8  -4 1982.45 432.370   1
  -2  -8  -6 1573.13 598.305   5
   2   8  -6 1433.89 341.530   1
  -2  -8   6 1768.79 540.166   7
  -2  -8   6 584.087 535.209   5
  -2  -8  -6 533.198 594.613   2
   2   8   6 545.761 654.836   7
   2   8  -6 1878.94 555.301   6
  -2  -8   6 1889.02 822.658   2
   2   8  -6 1049.86 395.975   8
   2   8   6 1657.26 624.434   3
  -2  -8  -6 1030.69 548.418   1
  -2  -8  -6 1392.91 544.607   8
  -2  -8  -8 3557.90 709.206   5
  -2  -8   8 2864.79 587.808   5
  -2  -8  -8 4046.73 695.369   2
   2   8  -8 4013.83 568.001   8
  -2  -8  -8 3062.31 679.722   8
   2   8   8 3960.05 833.617   7
   2   8  -8 3525.07 491.960   1
   2   8  -8 3965.11 595.574   6
  -2  -8   8 2940.49 685.777   7
   2   8   8 4515.75 659.375   3
  -2  -8   8 3654.19 956.805   2
  -2  -8  -8 3735.26 672.237   1
  -2  -8 -10 140138. 5498.55   1
   2   8 -10 148097. 5412.44   1
  -2  -8  10 140271. 5490.55   7
   2   8 -10 150845. 5426.99   8
  -2  -8 -10 152223. 5504.99   8
   2   8 -10 154750. 5422.36   6
  -2  -8 -10 145268. 5462.19   2
   2   8  10 141294. 5563.09   7
   2   8  10 147227. 5435.78   3
  -2  -8  10 146490. 5429.82   5
   2  -8 -10 148882. 5425.47   5
  -2  -8 -10 145086. 5517.26   5
  -2  -8  10 145335. 5602.22   2
  -2  -8 -12 465.545 855.101   5
  -2  -8  12-37.5024 1165.73   2
  -2  -8 -12-553.998 746.548   2
  -2  -8  12 480.377 632.612   5
   2   8  12 126.043 670.511   3
   2  -8 -12-613.951 1090.72   8
   2  -8 -12 816.421 1422.17   1
   2   8 -12 678.968 778.071   8
   2   8 -12 386.378 685.896   1
  -2   8  12 654.428 1498.76   4
  -2  -8  12 751.447 983.161   7
   2  -8 -12 635.233 596.711   5
   2   8 -12 184.882 578.823   6
  -2  -8  14 30750.5 1913.99   2
   2   8  14 30337.4 1867.24   7
  -2  -8 -14 30487.4 1642.37   1
   2   8 -14 30999.8 1545.49   1
  -2  -8 -14 34325.6 1703.52   8
  -2   8  14 35088.5 2323.56   4
  -2  -8  14 28691.6 1772.64   7
   2   8  14 30830.4 1464.81   3
   2  -8 -14 32446.5 1847.86   8
   2   8 -14 32337.9 1434.57   6
  -2  -8 -14 31514.6 1745.04   5
  -2  -8  14 33045.0 1452.98   5
  -2  -8 -14 32451.8 1554.56   2
   2  -8 -14 28016.6 2121.08   1
   2  -8 -14 32263.0 1427.90   5
   2  -8 -16-1455.85 1260.53   8
  -2  -8 -16-1003.34 900.697   2
  -2  -8  16 837.620 751.113   5
  -2  -8 -16 1089.21 1113.12   8
  -2   8  16-697.539 1836.58   4
   2  -8 -16-675.678 742.317   5
   2   8  16 468.263 1377.10   7
   2  -8 -16 1069.41 1617.93   1
  -2  -8 -16-559.170 1061.32   1
   2   8  16-418.855 830.833   3
   2   8 -16-17.5905 1112.96   8
  -2  -8 -16-627.815 1390.88   5
  -2  -8 -18-556.579 1129.00   1
   2  -8 -18 131.936 744.494   5
  -2  -8 -18-292.898 937.384   2
  -2  -8  18 100.483 807.068   5
   2   8 -18-849.553 1222.11   8
   2  -8 -18-184.069 1363.96   8
  -2   8  18 4182.74 2117.08   4
   2  -8 -18 1282.31 1727.37   1
   2   8  18-1015.50 1523.01   7
  -2  -8  18 1397.64 1547.05   7
  -2  -8 -18 881.929 1239.92   8
   2   8 -18 1195.24 1057.36   1
  -2  -8 -20 13.9365 1034.02   2
  -2  -8 -20 101.652 1356.37   8
   2  -8 -20-567.174 1469.43   8
   2   8 -20 297.624 1391.39   8
   2   8  20 1943.87 1715.22   7
  -2   8  20 2788.59 2355.45   4
  -2   8  20-338.779 1513.72   7
  -2  -8  20 2928.42 1674.05   7
   2   8 -20 1091.47 1213.04   1
   2  -8 -20 385.710 1783.58   1
  -2  -8 -20-682.292 1257.14   1
  -2   8  22 826.486 2548.87   4
  -2  -8 -22-3661.24 1574.54   8
  -2  -8 -22-1746.63 1513.19   1
   2  -8 -22 4465.68 1637.29   8
  -2   8  22 851.125 1718.22   7
   2   8 -22-1380.57 1623.19   8
   2   8 -22-3164.75 1407.61   1
   2  -8 -22-3118.53 2032.32   1
  -2   8  24 166.093 2678.61   4
   2   8 -24 1430.96 1363.84   1
   2  -8 -24 313.368 2054.23   1
   2  -8 -24 1988.53 1769.08   8
   2   8 -24 1886.10 1734.17   8
  -2   8  24 2694.08 1846.29   7
   2   8  24 1365.72 2067.88   7
  -2  -8 -24 4351.85 1489.81   1
  -2  -8 -24 2754.68 1623.14   8
  -2  -8  24 3970.02 2071.90   7
   2   8 -26 8548.46 1635.56   1
   2  -8 -26 13536.8 2096.84   8
   2  -8 -26 11648.9 2336.51   1
   2   8 -26 5144.02 2091.32   8
   2   8  26 10920.6 2356.13   7
  -2  -8 -26 16096.1 1908.01   8
  -2   8  26 13685.3 2122.92   7
  -2   8  26 12169.6 3163.60   4
  -2  -8  26 10291.2 2363.67   7
  -2  -8 -26 14438.3 1740.57   1
   2  10   0 25448.6 1235.99   6
  -2 -10   0 26596.1 1233.40   5
  -2 -10   0 25111.1 1370.88   2
  -2 -10   2 1004.43 845.335   2
  -2 -10   2 1837.48 591.455   5
  -2 -10  -2 1265.65 418.316   1
  -2 -10  -2 1844.91 465.919   8
  -2 -10  -2 1899.32 747.758   2
   2  10   2 2323.74 721.900   4
   2  10   2 1030.97 433.970   7
   2  10   2 1943.39 607.039   6
   2  10  -2 1868.76 608.255   6
  -2 -10  -4 8010.77 650.225   1
  -2 -10  -4 8135.84 621.062   8
   2  10   4 7812.26 757.852   6
  -2 -10  -4 7647.88 852.303   2
  -2 -10   4 8611.51 1018.55   2
   2  10  -4 8458.28 743.586   6
   2  10   4 8431.48 659.715   7
  -2 -10   4 7100.35 721.628   5
  -2 -10  -6 178.453 643.343   8
  -2 -10  -6-1364.09 737.482   1
  -2 -10   6-1679.72 709.339   5
   2  10   6-2150.12 799.295   7
  -2 -10   6-3353.31 1173.30   2
   2  10   6-1720.36 788.418   6
  -2 -10  -6-2119.39 912.707   2
   2  10  -6-1416.87 737.933   6
  -2 -10  -8 18453.5 1154.95   1
   2  10  -8 21415.5 1009.93   8
   2  10   8 16545.9 1222.47   7
   2  10   8 20449.3 1141.46   6
   2  10  -8 19662.7 1100.00   6
  -2 -10  -8 20562.8 1129.26   8
  -2 -10  -8 21949.6 1236.54   2
  -2 -10   8 20488.7 1094.71   5
  -2 -10   8 17330.7 1493.80   2
   2  10 -10 1814.25 701.109   8
   2 -10 -10 1349.25 1262.45   8
  -2  10  10 424.611 1537.43   4
  -2 -10  10 2985.00 1211.08   7
   2 -10 -10 3427.47 720.573   5
  -2 -10  10 2759.83 1300.20   2
  -2 -10 -10 1701.76 829.018   1
   2  10 -10 1621.00 682.778   6
   2  10  10 1191.00 935.253   7
   2 -10 -10 2527.76 1616.14   1
  -2 -10  10 2247.79 712.798   5
  -2 -10  12 90603.3 3805.10   2
   2  10 -12 84289.5 3437.92   1
   2 -10 -12 88255.0 3795.60   8
   2  10 -12 96089.5 3520.17   8
  -2  10  12 96930.5 4115.82   4
  -2 -10 -12 97783.9 3605.19   8
  -2 -10  12 93694.2 3710.90   7
   2  10 -12 87587.1 3477.34   6
   2 -10 -12 89598.5 4040.90   1
  -2 -10  12 92429.8 3495.11   5
   2 -10 -12 89040.4 3486.53   5
  -2 -10 -14 2434.42 1097.54   8
  -2  10  14 3849.22 1878.28   4
   2  10 -14 2645.08 805.058   1
   2 -10 -14 2942.70 1343.24   8
   2 -10 -14 4934.86 1768.58   1
  -2 -10  14 1536.19 833.483   5
  -2 -10  14 1549.02 1342.09   7
   2  10 -14 610.347 774.780   6
  -2 -10  14 2742.63 1563.26   2
  -2 -10 -14 1616.58 1037.17   1
   2  10  14 3368.22 1271.33   7
   2 -10 -14 2841.85 811.625   5
   2 -10 -16 5332.05 931.302   5
   2  10  16 7859.34 1503.08   7
   2  10 -16 7190.30 1253.90   8
  -2 -10 -16 6023.16 1275.23   8
  -2  10  16 6638.10 2103.60   4
   2 -10 -16 3240.08 1871.56   1
  -2 -10  16 6982.01 965.968   5
   2 -10 -16 5493.68 1436.53   8
   2  10 -16 2451.69 865.315   6
  -2 -10 -16 5752.62 1227.00   1
  -2 -10 -18 588.398 1263.00   1
  -2 -10  18 83.8292 1734.51   7
  -2 -10  18-504.059 977.484   5
  -2 -10 -18-1005.86 1369.38   8
  -2  10  18 420.408 2203.73   4
   2  10  18 1789.48 1557.45   7
   2  10 -18-352.780 1316.66   8
   2 -10 -18 652.050 1865.33   1
   2 -10 -18 500.251 903.222   5
   2 -10 -18-170.557 1460.27   8
   2  10 -18 1549.64 1043.61   1
   2 -10 -20-2368.74 1658.85   8
  -2 -10 -20-3648.94 1486.21   1
   2  10 -20-1636.76 1559.58   8
  -2  10  20-1605.41 2447.13   4
  -2 -10 -20-4356.52 1546.40   8
   2 -10 -20-4774.65 2067.44   1
   2  10 -20-2572.99 1219.89   1
   2 -10 -22 3141.13 1708.22   8
  -2  10  22 4162.63 1731.68   7
  -2 -10 -22 3135.53 1449.81   1
  -2 -10 -22 6710.00 1655.56   8
  -2  10  22 6831.17 2734.56   4
   2  10  22 5281.78 1954.16   7
  -2 -10  22 5719.59 2075.73   7
   2  10 -22 2749.19 1674.85   8
   2 -10 -22 3057.67 2107.78   1
   2  10 -22 2966.66 1282.43   1
   2 -10 -24 19049.0 2464.85   1
  -2 -10  24 21473.2 2500.55   7
   2 -10 -24 21362.0 2140.32   8
  -2 -10 -24 17602.2 1842.32   1
   2  10 -24 13822.5 1658.25   1
  -2  10  24 14593.7 3081.89   4
   2  10  24 24995.2 2439.25   7
   2  10 -24 17871.9 2088.78   8
  -2 -10 -24 22813.7 2008.40   8
  -2  10  24 19805.7 2180.11   7
   2  10 -26-2882.84 1943.71   8
   2 -10 -26 2607.20 2231.99   1
   2  10 -26-26.8849 1442.98   1
   2  10  26-476.768 2268.68   7
  -2 -10 -26 1241.01 1837.62   8
   2 -10 -26 36.0926 1950.19   8
  -2 -10 -26 1529.55 1587.94   1
  -2  10  26 61.1399 3040.55   4
  -2  10  26 2070.58 2053.08   7
  -2 -10  26-332.986 2348.88   7
  -2 -12  -2 26370.3 1209.07   5
  -2 -12   2 25884.8 1178.80   5
   2  12   2 17486.3 916.716   7
  -2 -12  -2 19318.0 972.968   1
  -2 -12  -4 1196.49 621.174   1
   2  12   4 993.997 1071.20   4
  -2 -12  -4 730.573 742.299   5
  -2 -12   4 1169.92 707.943   5
  -2 -12  -4 493.678 651.028   8
   2  12   4 1431.03 580.171   7
  -2 -12  -6 1576.35 814.887   5
  -2 -12   6 525.103 740.988   5
  -2 -12  -6 1753.80 704.726   8
   2  12   6 1340.62 706.990   7
   2  12  -6 1460.63 499.705   8
  -2 -12  -6 2500.05 1039.95   2
  -2 -12  -6 2013.10 738.603   1
  -2 -12  -8-783.834 873.290   5
  -2 -12   8-1104.20 761.534   5
   2  12   8-48.8342 788.705   6
  -2 -12  -8-112.329 835.920   1
   2  12  -8 246.881 684.870   8
   2  12   8 998.267 1224.28   4
  -2 -12  -8 281.110 804.916   8
  -2 -12  -8-1142.37 1076.41   2
   2  12   8 63.3970 837.311   7
   2  12 -10 31148.0 1484.14   8
   2  12  10 31003.8 1618.72   3
  -2  12  10 24289.1 2295.86   4
   2  12  10 28650.6 1540.80   6
  -2 -12 -10 30856.0 1589.93   5
  -2 -12  10 30230.3 1521.35   5
  -2 -12 -10 30311.2 1757.32   2
  -2 -12 -12 9422.45 1159.36   8
   2 -12 -12 8456.25 1582.82   8
  -2 -12 -12 10711.9 1143.21   5
   2 -12 -12 9934.95 2034.57   1
  -2 -12 -12 9093.34 1297.44   2
  -2  12  12 6835.58 2074.43   4
   2  12 -12 9751.69 1059.75   8
   2  12  12 8345.08 1240.93   7
  -2 -12 -12 6966.14 1151.77   1
   2  12  12 8688.54 1029.92   6
   2  12  12 9005.13 1169.36   3
  -2 -12  12 8975.69 1012.76   5
  -2 -12 -14 41209.6 2235.20   1
  -2  12  14 43479.2 3001.28   4
  -2 -12 -14 45952.7 2232.90   8
   2  12  14 48313.5 2329.87   7
   2  12  14 51336.3 2141.89   3
   2  12  14 39451.6 2070.23   6
   2 -12 -14 46838.5 2535.22   8
   2 -12 -14 47609.2 2896.87   1
  -2 -12  14 48143.4 2104.97   5
  -2 -12 -14 50718.0 2217.58   5
  -2 -12 -14 42840.7 2278.73   2
  -2 -12  16 1209.59 1051.76   5
  -2 -12 -16 2062.44 1265.45   5
   2  12  16 426.950 1067.80   3
   2 -12 -16 756.898 1576.04   8
  -2 -12 -16 2925.84 1410.71   2
  -2 -12 -16 1689.80 1295.98   8
   2  12 -16 353.914 1279.88   8
   2 -12 -16 1854.15 1956.75   1
  -2  12  16 1790.58 2197.91   4
   2  12  16 340.300 1476.58   7
   2  12  16 948.006 987.724   6
  -2 -12 -16 863.404 1296.37   1
  -2 -12 -18 721.822 1402.03   5
  -2 -12 -18 706.729 1405.74   2
  -2 -12  18 610.038 1133.48   5
   2 -12 -18 497.982 1655.46   8
  -2 -12 -18 2469.44 1439.16   8
   2  12 -18-1054.87 1439.39   8
   2  12  18 682.550 1109.33   3
  -2  12  18 2056.21 2367.62   4
   2 -12 -18-469.152 2068.31   1
  -2 -12  18-2559.17 2528.06   7
   2  12  18 1169.95 1038.11   6
  -2 -12 -18-225.286 1366.32   1
   2  12  18-754.124 1634.03   7
  -2 -12 -20 1917.40 1549.43   2
   2 -12 -20 1587.23 1802.28   8
  -2 -12 -20 3875.85 1574.40   8
   2  12 -20-364.103 1646.60   8
  -2  12  20 2564.79 2577.11   4
   2  12  20 3302.74 1853.04   7
  -2 -12  20-2265.27 2644.92   7
   2  12  20 229.389 1178.10   3
   2  12  20 531.093 1105.56   6
   2 -12 -20 1679.86 2098.22   1
  -2 -12 -20 2619.19 1578.39   1
  -2 -12 -20-568.238 1818.57   5
  -2 -12 -22 21565.1 1895.24   1
   2 -12 -22 21921.5 2170.99   8
  -2 -12 -22 22641.8 2002.77   8
  -2  12  22 24479.8 2249.59   7
  -2  12  22 20026.2 3062.75   4
  -2 -12  22 25463.4 2974.33   7
   2 -12 -22 20227.1 2511.83   1
   2  12  22 22815.8 2263.12   7
   2  12 -24-6030.20 1997.78   8
  -2 -12 -24-4628.60 1905.19   8
  -2  12  24-8734.67 3110.55   4
  -2  12  24-5951.71 2051.76   7
   2  12  24-3025.77 2176.81   7
   2 -12 -24-1615.13 2034.00   8
  -2 -12 -24-4772.17 1765.79   1
   2 -12 -24-5077.40 2396.72   1
   2  14   0 76410.6 2789.85   6
  -2 -14   0 75523.0 2795.35   5
  -2 -14   0 69496.4 3045.44   2
  -2 -14  -2-486.449 805.048   5
  -2 -14   2-241.110 780.919   5
  -2 -14   2 762.827 1339.96   2
  -2 -14  -2-198.958 668.429   1
   2  14   2 771.662 803.666   6
  -2 -14  -2-874.010 1244.79   2
   2  14  -2 34.4346 777.918   6
  -2 -14  -4 22220.7 1265.27   8
   2  14   4 22165.4 1719.21   4
  -2 -14  -4 20766.3 1599.23   2
   2  14  -4 19989.9 1229.60   6
   2  14   4 19866.2 1244.87   6
   2  14   4 19767.8 1055.79   7
  -2 -14  -4 22125.7 1297.55   5
  -2 -14   4 20345.4 1230.01   5
  -2 -14  -4 18819.3 1134.09   1
  -2 -14   4 18670.4 1712.78   2
  -2 -14  -6 221.911 894.055   1
  -2 -14  -6 26.3901 876.391   8
  -2 -14  -6-928.160 937.262   5
  -2 -14   6-171.647 836.978   5
   2  14  -6 731.643 598.408   8
   2  14   6-724.548 1413.42   4
  -2 -14  -6 123.067 1288.88   2
  -2 -14   6 505.268 1492.46   2
   2  14   6 509.928 757.976   7
   2  14   6-754.114 864.503   6
   2  14  -6 715.701 829.386   6
  -2 -14  -8 8995.59 1119.23   5
  -2 -14  -8 7125.92 1067.18   1
   2  14  -8 9435.83 1025.03   6
  -2 -14   8 9714.52 1032.80   5
   2  14  -8 10414.5 916.631   8
  -2 -14  -8 8691.25 1056.55   8
   2  14   8 8750.38 1010.39   7
   2  14   8 8429.23 1026.84   6
  -2 -14   8 9630.23 1750.07   2
   2  14   8 7893.27 1565.80   4
  -2 -14  -8 9668.78 1442.51   2
   2  14 -10 156.414 942.183   8
  -2 -14 -10-786.932 1075.18   5
  -2 -14  10-761.381 953.579   5
  -2 -14 -10-291.856 1391.29   2
  -2 -14  10 1741.45 1736.00   2
   2  14  10 259.333 965.048   6
   2  14 -10 1789.81 914.009   6
   2 -14 -10 728.432 972.460   5
  -2 -14 -12 13395.7 1680.84   2
   2 -14 -12 13036.3 2339.96   1
   2  14 -12 14621.0 1269.11   8
  -2  14  12 10527.6 2318.47   4
   2  14  12 16058.3 1419.69   3
  -2 -14 -12 11694.4 1362.88   1
   2  14  12 14678.5 1403.20   7
   2  14  12 12816.3 1931.10   4
  -2 -14  12 17325.9 1262.10   5
  -2 -14  12 12492.9 2081.61   2
  -2 -14 -12 14497.3 1379.74   8
   2  14  12 15346.9 1261.51   6
  -2 -14 -12 13360.0 1361.59   5
   2 -14 -12 14983.6 1231.38   5
   2  14 -12 13465.6 1215.85   6
  -2 -14 -14 8341.43 1325.37   5
  -2 -14 -14 11104.1 1434.55   1
  -2 -14  14 8824.77 1195.94   5
   2 -14 -14 7086.27 1851.18   8
   2  14 -14 8860.81 1345.44   8
   2 -14 -14 9630.07 2285.98   1
   2 -14 -14 9169.75 1197.77   5
   2  14  14 10208.5 1471.23   7
   2  14  14 8943.47 2067.96   4
  -2 -14 -14 9865.58 1646.98   2
  -2  14  14 9905.79 2331.06   4
   2  14  14 9670.00 1173.46   6
  -2 -14 -14 8584.73 1392.03   8
   2  14 -14 9915.77 1176.90   6
   2  14  14 9478.89 1358.75   3
  -2 -14  14 6898.05 2143.89   2
  -2 -14 -16 21801.5 1836.63   1
  -2 -14 -16 25084.6 1836.70   8
   2  14  16 22263.5 1560.22   6
  -2  14  16 22054.3 2743.66   4
   2  14  16 25028.1 1941.85   7
   2  14  16 25875.8 1709.99   3
   2  14 -16 28633.3 1601.96   6
  -2 -14 -16 26442.0 1792.38   5
  -2 -14  16 28200.1 1688.70   5
   2 -14 -16 28193.0 1632.61   5
   2 -14 -16 24919.8 2587.62   1
   2 -14 -16 24014.7 2230.53   8
  -2 -14 -16 24557.9 2035.24   2
  -2 -14 -18-3287.33 1620.97   5
  -2 -14  18-1274.21 1314.59   5
  -2 -14 -18-4612.06 1669.12   8
   2  14  18-4077.35 1388.27   3
  -2 -14 -18-4471.64 1608.51   1
   2  14  18-3538.53 1267.37   6
   2  14 -18-4309.77 1672.62   8
  -2 -14 -20 11882.6 1761.59   5
   2 -14 -20 9823.57 2043.63   8
  -2 -14 -20 13592.7 1812.80   8
   2  14 -20 10937.8 1878.54   8
  -2  14  20 9304.56 2752.80   4
   2  14  20 9807.16 1965.20   7
  -2 -14 -20 13868.1 1895.02   2
   2 -14 -20 12675.3 2473.81   1
   2  14  20 8749.27 1290.73   6
   2  14  20 10320.7 1424.66   3
  -2 -14 -20 10653.4 1777.33   1
   2 -14 -22-3009.80 2429.54   1
  -2 -14 -22-5203.29 1837.76   1
   2 -14 -24 4925.63 2084.31   8
  -2 -14 -24 7084.31 1775.51   1
  -2 -14 -24 8102.27 1972.31   8
  -2  14  24 2144.41 3108.84   4
  -2  14  24 4641.32 2133.73   7
   2  14  24 8017.86 2238.42   7
   2 -14 -24 5473.19 2492.96   1
  -2 -16   0-626.337 894.392   5
  -2 -16   0-634.575 716.703   1
  -2 -16   0 384.937 1485.65   2
   2  16   0-467.554 904.836   6
   2  16   2 43249.7 2081.30   6
   2  16  -2 45236.9 2080.31   6
  -2 -16  -2 51445.0 2137.54   5
  -2 -16   2 48253.5 2098.54   5
  -2 -16  -2 43862.8 1955.98   1
  -2 -16  -2 44230.4 2510.86   2
  -2 -16   2 43187.1 2525.95   2
  -2 -16  -4-668.955 994.779   5
  -2 -16   4-767.909 916.358   5
  -2 -16  -4-490.143 859.331   1
   2  16   4-959.619 963.526   6
   2  16  -4-1193.29 933.306   6
  -2 -16   4-503.558 1617.54   2
  -2 -16  -4-615.665 1519.00   2
   2  16   6-2868.78 955.958   7
  -2 -16  -6-1213.25 1114.52   5
  -2 -16  -6-3564.63 1651.25   2
  -2 -16   6-115.676 963.465   5
  -2 -16  -6-2400.99 1054.20   1
  -2 -16   6-2266.83 1790.21   2
   2  16  -6-2773.59 1013.62   6
  -2 -16  -8-2362.11 1130.12   1
  -2 -16  -8 629.286 1136.82   5
  -2 -16   8 293.275 1016.32   5
  -2 -16  -8-953.162 1642.62   2
   2  16   8-2482.60 1040.72   7
  -2 -16   8-414.119 1888.08   2
   2  16   8-2634.53 1078.42   6
   2  16  -8-2870.64 960.059   8
   2  16  -8-1747.33 1029.50   6
   2  16 -10 17486.6 1338.26   8
   2  16 -10 14148.7 1312.91   6
   2  16  10 13883.9 2132.47   4
  -2 -16 -10 14795.0 1866.24   2
   2  16  10 14275.9 1308.37   6
  -2 -16  10 14623.2 2195.76   2
  -2 -16 -10 14938.8 1452.43   5
  -2 -16  10 16400.2 1328.41   5
   2 -16 -10 17354.2 1364.17   5
   2  16 -12 111.589 1222.98   8
  -2 -16 -12-616.174 1314.24   5
  -2 -16  12 265.704 1102.87   5
   2 -16 -12 2473.89 2533.20   1
  -2 -16 -12-443.584 1334.58   8
  -2 -16 -12-312.345 1721.26   2
   2  16  12 345.974 1961.01   4
   2  16  12-990.265 1315.48   7
   2  16  12 1422.96 1109.80   6
  -2 -16  12 264.464 2082.83   2
   2  16 -12 379.717 1116.37   6
  -2 -16 -12 256.659 1307.99   1
   2 -16 -12-609.108 1100.51   5
   2  16 -14 12712.6 1346.53   6
  -2 -16 -14 11742.9 1554.56   1
  -2 -16 -14 11928.5 1664.36   8
   2 -16 -14 10754.4 2619.08   1
  -2 -16 -14 11745.9 2002.21   2
   2  16  14 11356.9 1332.97   6
   2  16  14 8942.61 2294.12   4
   2  16  14 11356.2 1634.53   7
  -2  16  14 9943.77 2588.21   4
   2  16  14 15349.7 1667.74   3
  -2 -16 -14 14131.2 1552.08   5
  -2 -16  14 14251.8 1380.38   5
   2 -16 -14 12585.5 1356.67   5
  -2 -16 -16-1113.92 1478.24   5
  -2 -16  16-1376.66 1339.27   5
   2 -16 -16-2627.38 1398.08   5
  -2 -16 -16-3863.69 1770.72   8
  -2 -16 -16-4076.68 1642.06   1
   2  16  16-4706.43 1735.50   7
   2  16  16-3746.30 2517.24   4
   2  16  16-4853.72 1683.36   3
   2 -16 -16-5477.34 2609.77   1
  -2 -16 -18 25.9607 1482.16   5
   2 -16 -18-1920.18 1377.53   5
   2 -16 -18-2491.44 2105.31   8
  -2 -16 -18 2138.15 1751.75   8
  -2  16  18 3193.60 2749.04   4
  -2 -16 -18 1536.28 2074.69   2
   2  16  18-1352.31 2516.35   4
   2  16  18 221.930 1748.53   7
   2 -16 -18 2312.71 2550.76   1
  -2 -16 -18-1828.86 1632.07   1
   2  16  18-1238.37 1226.08   6
   2  16  18 840.361 1442.80   3
  -2 -16  18 841.211 1418.54   5
  -2 -16 -20-2488.04 1705.71   5
  -2  16  20-8322.50 3137.95   4
  -2 -16 -20-3287.43 2115.86   2
   2  16  20-5120.53 2046.91   7
   2 -16 -20-2186.96 2555.67   1
   2 -16 -20-3101.62 2217.55   8
  -2 -16 -20-1514.70 1811.96   8
   2 -16 -22 5790.01 2234.78   8
   2 -16 -22 4683.39 2575.41   1
  -2  16  22 3957.21 3034.44   4
   2  16  22 6827.28 2136.10   7
  -2 -16 -22 4525.17 1884.84   8
  -2 -16 -22 5383.36 1866.47   1
   2  16  22 6440.32 2944.81   4
   2  18   0 63085.6 2632.18   6
  -2 -18   0 57819.8 2602.65   5
  -2 -18   0 53375.8 3105.26   2
  -2 -18  -2 5636.17 1113.88   5
  -2 -18   2 3703.06 1056.12   5
  -2 -18   2 6107.57 1916.74   2
  -2 -18  -2 3819.25 1029.72   1
  -2 -18  -2 3651.11 1778.60   2
   2  18   2 3591.09 1074.44   6
   2  18  -2 3671.14 1091.04   6
   2  18   4 12817.7 1264.92   6
  -2 -18  -4 11354.9 1903.58   2
   2  18  -4 13424.4 1265.72   6
  -2 -18   4 9399.81 2026.55   2
  -2 -18  -4 14628.0 1323.07   5
  -2 -18   4 13531.4 1242.04   5
  -2 -18  -4 12357.1 1202.64   1
  -2 -18  -6-186.184 1098.69   1
  -2 -18  -6 424.990 1177.87   5
  -2 -18   6 170.922 1061.05   5
   2  18   6-34.9526 2111.18   4
  -2 -18  -6-201.459 1798.99   2
  -2 -18   6-36.9190 1956.48   2
   2  18   6-463.212 1069.37   6
   2  18  -6 933.878 1062.47   6
  -2 -18  -8 5345.81 1287.32   5
  -2 -18   8 3447.88 1125.34   5
   2  18   8 2709.50 1127.38   7
  -2 -18  -8 373.663 1901.96   2
  -2 -18   8 3045.13 2085.13   2
   2  18   8 4679.35 1176.51   6
   2  18  -8 3285.48 1155.23   6
  -2 -18 -10-1560.09 1312.89   1
  -2 -18 -10 661.879 1332.91   5
  -2 -18  10 22.1017 1180.27   5
   2  18  10 736.873 1148.22   6
   2  18 -10 229.141 1161.66   6
   2  18  10 2496.98 2159.72   4
  -2 -18  10 1666.31 2269.88   2
  -2 -18 -10 21.6870 1454.58   8
  -2 -18 -10 4065.70 1980.44   2
   2  18  12-5152.03 2610.64   4
  -2 -18 -12 11123.9 1568.01   5
  -2 -18 -12 9092.34 1548.80   1
  -2 -18  12 12139.5 1369.00   5
   2 -18 -12 2629.95 3033.60   1
  -2 -18 -12 7394.75 1684.47   8
  -2 -18 -12-370.262 2246.55   2
   2  18  12 6774.93 1547.31   7
   2  18  12 4030.98 1358.49   6
   2  18 -12 807.042 1385.84   6
  -2 -18  12 343.297 2548.32   2
   2 -18 -12 8482.79 1416.92   5
   2  18  14-2046.20 1283.03   6
  -2 -18 -14 1725.01 1490.48   5
  -2 -18  14-606.442 1326.91   5
  -2 -18 -14 648.169 1659.53   8
  -2 -18 -14-217.448 1539.24   1
   2 -18 -14-1188.51 2764.46   1
   2 -18 -14-796.311 1342.77   5
   2  18  14-1869.98 1591.59   7
   2  18  14-985.193 2435.37   4
  -2 -18 -14 2748.21 2216.83   2
   2  18 -14 591.841 1303.23   6
  -2 -18 -16 2589.43 1561.11   5
  -2 -18  16 3449.89 1399.03   5
  -2 -18 -16 2877.99 1626.99   1
   2 -18 -16 3518.05 1464.20   5
  -2  18  16 3325.63 2813.65   4
   2 -18 -16 2167.41 2798.20   1
   2  18  16 3709.90 2624.94   4
  -2 -18 -16 5049.74 2173.55   2
  -2 -18 -16 4375.21 1727.16   8
   2  18  16 6498.13 1727.16   7
   2  18  16 2137.44 1317.03   6
   2  18  16 3113.20 1657.61   3
  -2 -18 -18-3531.72 1705.20   5
  -2 -18  18-2204.84 1510.21   5
   2 -18 -18-421.273 1560.96   5
   2 -18 -18-6814.76 2517.08   8
  -2 -18 -18 224.782 1800.15   8
  -2 -18 -18-4626.37 1835.94   1
   2 -18 -18-8161.85 2876.83   1
  -2 -18 -18-6022.67 2338.11   2
  -2 -18 -20-87.2797 1662.85   5
   2 -18 -20 4315.51 2359.55   8
  -2  18  20 3217.59 3072.37   4
   2  18  20 821.086 2852.83   4
  -2 -18 -20-205.486 2253.20   2
   2  18  20 688.698 1976.09   7
  -2 -18 -20 710.205 1779.52   1
   2 -18 -20 677.684 2662.41   1
  -2 -18 -20 883.617 1865.63   8
   2  18  20-142.049 1367.96   6
   2  18  20 2696.20 1633.65   3
  -2 -20   0-773.749 1145.00   5
  -2 -20   0-1056.62 2058.16   2
   2  20   0-1991.66 1162.32   6
  -2 -20  -2 16655.2 2239.72   2
   2  20   2 17180.3 1471.88   6
   2  20  -2 19756.5 1487.50   6
  -2 -20  -2 18756.0 1482.13   5
  -2 -20   2 19021.5 1465.43   5
  -2 -20   4 3562.68 1175.24   5
  -2 -20  -4 4139.66 1269.38   5
   2  20   4 2492.15 1177.83   6
   2  20  -4 3333.63 1226.12   6
  -2 -20  -4 1857.36 2076.44   2
  -2 -20   4 3298.36 2099.73   2
  -2 -20   6-2798.90 2244.01   2
  -2 -20  -6 1387.74 1290.93   5
  -2 -20   6 492.465 1201.22   5
  -2 -20  -6-113.517 2117.33   2
   2  20   6 1308.39 1211.74   6
   2  20  -6 292.844 1224.23   6
   2  20  -8 23405.1 1785.75   6
  -2 -20  -8 27648.2 2610.37   2
  -2 -20 -10 10677.9 1584.17   5
  -2 -20  10 7178.02 1385.94   5
   2  20  10 6304.63 2669.43   4
   2  20  10 6493.78 1424.82   7
  -2 -20 -10 8499.96 2309.30   2
   2  20  10 9343.98 1407.73   6
  -2 -20  10 5017.31 2537.21   2
   2  20 -10 6103.54 1401.58   6
  -2 -20 -12 2419.51 1552.93   5
  -2 -20 -12-1393.02 1505.59   1
  -2 -20  12-1861.26 1358.45   5
   2 -20 -12 2289.49 3097.25   1
  -2 -20 -12 104.417 1747.13   8
   2  20  12-990.217 2604.95   4
   2  20  12 830.608 1472.14   7
  -2 -20 -12-662.737 2329.73   2
   2  20  12-297.354 1317.48   6
   2  20 -12 1568.16 1396.24   6
  -2 -20  12 818.057 2634.97   2
   2 -20 -12-644.946 1363.56   5
  -2 -20 -14 11654.4 1783.69   1
  -2 -20 -14 12214.6 2476.00   2
   2 -20 -14 17677.3 3266.41   1
   2  20  14 14914.7 2846.91   4
   2  20  14 14598.2 1847.48   7
   2  20  14 17827.7 1632.89   6
   2  20 -14 13817.4 1686.20   6
  -2 -20 -14 21780.8 1926.78   5
  -2 -20  14 18715.0 1710.91   5
   2 -20 -14 15934.3 1693.42   5
  -2 -20 -14 18317.0 2002.87   8
   2  20  16 4471.09 1894.75   7
  -2 -20 -18 1275.57 1726.46   5
  -2 -20  18 27.2012 1593.82   5
   2 -20 -18 967.970 1640.60   5
  -2 -20 -18 1232.55 1887.89   8
  -2  20  18 2004.43 3161.89   4
  -2 -20 -18 949.158 1742.14   1
   2  20  18 1253.34 2849.41   4
   2 -20 -18 624.141 2923.41   1
   2  20  18 871.521 2003.55   7
  -2 -20 -18-3600.15 2623.00   2
   2  20  18-230.416 1438.83   6
   2  20  18-263.916 1795.76   3
  -2 -22   0 10269.3 1378.87   5
  -2 -22   0 9044.96 2408.79   2
   2  22   0 9707.66 1403.04   6
  -2 -22  -2-2222.12 1323.36   5
  -2 -22   2 2732.54 1271.57   5
  -2 -22  -2-42.5382 2283.28   2
  -2 -22   2-4113.91 2301.55   2
   2  22   2-1755.24 1278.33   6
   2  22  -2-1944.01 1286.97   6
  -2 -22  -4 1648.71 1353.42   5
  -2 -22   4 1901.28 1276.67   5
  -2 -22  -4 1155.87 2260.58   2
  -2 -22   4 3153.27 2350.88   2
   2  22   4 2984.57 1294.71   6
   2  22  -4 5134.19 1359.84   6
  -2 -22  -6-2508.55 1396.53   5
  -2 -22   6 1328.98 1294.55   5
  -2 -22  -6-86.3368 2344.50   2
  -2 -22   6 883.089 2474.57   2
   2  22   6 1273.97 1326.66   6
   2  22  -6 134.460 1316.38   6
  -2 -22  -8 684.677 1481.34   5
   2  22   8-626.383 1337.72   6
  -2 -22   8-932.254 1319.64   5
  -2 -22  -8-1869.56 2380.07   2
  -2 -22   8 3026.29 2571.11   2
   2  22  -8 799.610 1383.58   6
  -2 -22 -10 1100.73 1583.09   5
  -2 -22  10 3485.72 1416.52   5
  -2 -22 -10 2358.58 2442.20   2
   2  22  10 3568.89 1393.31   6
   2  22 -10 312.551 1429.55   6
  -2 -22  10 1859.45 2673.12   2
  -2 -22 -12 18982.3 2786.12   2
   2  22 -12 22536.9 1929.94   6
  -2 -22 -14 832.592 1721.62   5
  -2 -22 -14-2350.38 2620.59   2
  -2 -22  14-938.981 1521.86   5
   2 -22 -14-2564.83 3397.91   1
   2  22  14 642.886 1444.27   6
   2 -22 -14-1924.68 1634.97   5
   2  22 -14 420.010 1597.07   6
   2 -22 -16 2055.40 3348.09   1
  -2 -22 -16 2082.50 1805.01   5
  -2 -22  16 2099.32 1604.60   5
   2 -22 -16 1775.68 1692.26   5
  -2 -22 -16 3671.83 2654.13   2
   2  22  16 2408.52 1483.27   6
  -2 -24   0-685.644 1371.94   5
  -2 -24   0-48.1569 2527.99   2
   2  24   0 453.677 1412.60   6
  -2 -24  -2 5642.78 1476.34   5
  -2 -24   2 4296.78 1436.59   5
  -2 -24  -2 2168.56 2584.28   2
  -2 -24   2 2162.69 2603.81   2
   2  24   2 3213.32 1441.59   6
   2  24  -2 3282.51 1534.92   6
  -2 -24  -4-741.849 1449.35   5
  -2 -24   4 1044.02 1424.12   5
  -2 -24  -4-3910.86 2635.59   2
   2  24  -4-3294.79 1557.91   6
  -2 -24   4-7353.04 2677.54   2
  -2 -24  -8-1922.83 1643.78   5
  -2 -24   8-1291.59 1477.95   5
  -2 -24  -8-5360.76 2656.02   2
   2  24   8-1523.96 1514.72   6
   2  24  -8-1170.86 1533.01   6
  -2 -24   8 529.145 2790.59   2
  -2 -24 -10 11567.0 1860.89   5
  -2 -24  10 11184.4 1661.10   5
  -2 -24 -10 9584.85 2796.92   2
   2  24  10 13303.0 1642.02   6
   2  24 -10 13824.8 1763.69   6
  -2 -24  10 7706.82 3135.86   2
  -2 -24 -12 599.962 1757.21   5
  -2 -24  12 1307.64 1582.71   5
  -2 -24 -12-1230.55 2713.85   2
   2  24  12-228.400 1480.17   6
   2  24 -12 1042.44 1581.53   6
  -2 -26   0 5155.40 1546.62   5
   2  26   0 6249.95 1628.34   6
  -2 -26   2-1091.79 1533.97   5
  -2 -26  -2-268.238 1521.48   5
  -2 -26   2-53.4022 2741.91   2
   2  26   2-4090.00 1666.50   6
   2  26  -2-2226.43 1594.98   6
  -2 -26  -4 3048.99 1592.08   5
  -2 -26   4 593.421 1578.40   5
  -2 -26  -4-2536.25 2966.13   2
   2  26   4-945.020 1550.30   6
  -2 -26   4 5579.01 2802.39   2
   2  26  -4-2108.72 1590.91   6
   3   1  -7 6666.47 778.904   8
  -3   1   7 6313.63 990.313   4
  -3  -1   7 6951.96 942.297   4
   3   1  -9 3232.25 1055.78   1
   3   1  -9 3310.81 803.897   8
  -3   1   9 4660.04 1096.70   4
  -3  -1   9 4154.78 1068.35   4
   3  -1  -9 3744.84 864.304   8
   3  -1  -9 4399.33 1139.66   1
   3   1 -11 807.554 779.500   8
   3  -1 -11-270.026 1162.23   1
   3   1 -11-985.450 1111.70   1
  -3  -1  11 1957.46 1144.50   4
  -3   1  13 1773.13 1397.03   4
  -3  -1  13 753.017 300.941   2
   3  -1 -13 510.033 943.325   8
   3  -1 -15 24483.3 1549.36   8
   3   1 -15 27771.0 1547.35   8
  -3  -1  15 25057.4 1953.60   4
  -3   1  15 24033.4 2007.08   4
   3  -1 -15 25717.9 1838.12   1
   3   1 -15 26128.3 1756.41   1
  -3   1  17 42595.4 2679.37   4
   3  -1 -17 44860.6 2235.52   8
   3   1 -17 45961.3 2212.47   8
  -3  -1  17 45340.0 2226.02   7
  -3  -1  17 46195.7 2698.48   4
   3  -1 -17 47500.1 2481.47   1
   3   1 -17 42696.2 2426.33   1
   3   1  19 26197.5 2608.11   7
   3  -1 -19 27374.4 1843.80   8
   3   1 -19 28558.3 1806.73   8
  -3  -1  19 25424.4 2374.06   4
  -3   1  19 26563.9 1846.26   7
  -3  -1  19 29530.0 1850.00   7
  -3   1  19 26026.6 2417.23   4
   3  -1 -19 26800.2 2107.48   1
   3   1 -19 26878.1 2035.21   1
   3  -1 -21 7665.78 1817.24   1
   3   1 -21 8670.78 1771.13   1
   3  -1 -21 8773.66 1555.18   8
   3   1 -21 8858.96 1524.97   8
  -3   1  21 8939.39 1615.37   7
  -3  -1  21 8853.05 1589.46   7
  -3   1  21 11283.5 2271.16   4
  -3  -1  21 3537.08 2115.15   4
  -3  -1 -21 8911.48 1722.81   8
   3   1  21 12804.4 2623.02   7
   3  -1 -23-3085.80 1990.01   1
  -3  -1  23-2317.94 2434.47   4
   3  -1 -23 1620.82 1620.56   8
   3   1 -23-4572.92 1936.60   1
   3   1 -23 1086.93 1601.73   8
  -3  -1 -23 34.4379 1816.96   8
  -3   1  23-1578.94 1685.76   7
  -3  -1  23-4504.01 1748.29   7
   3   1  23-9042.33 3179.35   7
   3  -1 -25 72.9059 1934.46   1
  -3  -1  25 695.185 1846.45   7
   3  -1 -25-1002.90 1745.99   8
   3   1 -25 3610.19 1729.72   8
  -3  -1 -25 72.3190 1872.52   8
   3   1 -25-1329.51 1854.19   1
  -3   1  25-1478.85 1841.20   7
  -3   1  25-3528.01 2711.92   4
  -3  -1  25-1186.87 2524.45   4
   3   1  25-63.7968 3045.08   7
   3  -1 -27-2123.80 1939.26   8
   3   1 -27 1015.84 1872.82   8
   3  -1 -27 75.8607 2056.62   1
  -3  -1 -27 417.287 1983.65   8
  -3   1  27 631.365 2011.22   7
  -3  -1  27 1013.34 2009.81   7
  -3  -1  27 560.384 2870.13   4
   3   1 -27 215.894 1987.83   1
   3   1  27-9031.39 3456.10   7
  -3   1  27-56.8058 2811.04   4
   3   3  -5 126374. 4609.99   3
   3   3  -7 20026.4 1143.69   8
   3   3  -7 22237.8 941.869   3
   3   3  -7 21245.9 1300.56   1
   3  -3  -9 25418.4 1457.76   8
   3   3  -9 24184.5 1293.95   8
  -3   3   9 24716.8 1642.02   4
  -3  -3   9 27121.4 1545.61   4
   3   3  -9 24683.2 1066.71   3
  -3  -3   9 28520.8 1086.01   2
   3   3  -9 24311.2 1465.71   1
   3   3 -11-353.534 848.044   8
   3   3 -11-1657.82 1113.49   1
  -3  -3  13 4655.89 594.278   2
   3  -3 -13 3981.99 1042.84   8
   3  -3 -13 5611.86 1420.20   1
  -3  -3 -13 7440.85 1256.40   8
  -3   3  13 4927.26 1486.82   4
   3   3  13 3536.70 1444.50   7
  -3  -3  15 18313.5 1753.05   4
   3   3 -15 18913.5 1310.14   8
  -3  -3 -15 19734.2 1530.35   8
  -3   3  15 17230.1 1901.19   4
  -3  -3  15 18208.3 1302.50   7
   3   3 -15 16016.0 774.233   6
   3   3  15 21284.1 1921.12   7
   3  -3 -15 16083.0 1703.94   1
  -3  -3  15 15995.4 945.034   2
   3   3 -15 17273.9 1509.70   1
   3   3 -17 13339.8 1540.73   1
  -3  -3  17 11553.6 1788.76   4
   3   3 -17 10782.5 1269.58   8
   3  -3 -17 7225.68 1315.04   8
  -3  -3 -17 11645.5 1470.46   8
   3   3  17 13003.8 1934.46   7
   3  -3 -17 11334.0 1705.33   1
   3   3 -17 8237.24 508.056   6
  -3  -3  17 11220.9 1277.03   7
  -3   3  17 9328.60 1963.65   4
  -3  -3  17 8174.37 809.884   2
   3   3 -19 18347.6 1790.04   1
   3   3  19 21195.0 2240.17   7
  -3  -3 -19 19636.7 1439.49   1
   3  -3 -19 17397.9 1630.40   8
   3   3 -19 18519.1 1567.06   8
  -3  -3 -19 19192.8 1740.32   8
  -3   3  19 15782.9 2253.14   4
  -3  -3  19 19327.9 2157.51   4
  -3  -3  19 21034.1 1647.75   7
   3  -3 -19 17729.5 1963.89   1
  -3  -3 -21 13899.3 1409.92   1
   3   3 -21 14881.2 1604.42   8
  -3  -3 -21 15851.5 1703.58   8
   3  -3 -21 12823.5 1678.59   8
   3   3 -21 12845.6 1761.00   1
  -3   3  21 10759.2 1667.17   7
  -3   3  21 12103.6 2406.97   4
  -3  -3  21 15029.2 2249.17   4
   3   3  21 12663.1 2307.36   7
  -3  -3  21 12976.5 1674.48   7
   3  -3 -21 11302.2 1974.73   1
   3  -3 -23 472.760 1944.38   1
   3   3 -23-397.388 1789.00   1
  -3   3  23-838.711 1706.55   7
   3  -3 -23 29.7782 1637.98   8
  -3  -3 -23 254.423 1676.82   8
  -3  -3  23-2035.95 2396.34   4
  -3   3  23-4054.48 2559.49   4
  -3  -3  23-1040.95 1763.02   7
   3   3  23-3177.71 2471.37   7
   3   3 -23-382.041 1577.00   8
  -3  -3 -23-1200.08 1418.80   1
  -3  -3 -25 29.9990 1370.86   1
   3  -3 -25 765.202 1995.28   1
   3  -3 -25-481.144 1711.01   8
   3   3 -25 2180.11 1733.08   8
  -3  -3 -25-1341.40 1735.34   8
  -3   3  25-978.266 1853.62   7
  -3   3  25-815.340 2645.55   4
  -3  -3  25 226.100 1906.42   7
  -3  -3  25 762.793 2496.85   4
   3   3  25-308.517 2529.76   7
   3   3 -25-781.468 1792.20   1
   3   3  27-3685.23 2809.48   7
   3  -3 -27 1116.26 2160.23   1
  -3  -3 -27-35.8415 1849.37   8
  -3   3  27 177.719 1965.25   7
  -3   3  27-1982.12 2921.42   4
  -3  -3  27 279.141 2087.27   7
  -3  -3  27 667.181 2830.14   4
  -3  -3 -27 835.669 1509.76   1
   3  -3 -27 2267.38 1903.41   8
   3   3 -27 291.693 1847.97   8
   3   3 -27 2230.30 1928.05   1
   3   5   1 271.206 339.514   3
   3   5  -1-83.4761 336.784   3
  -3  -5  -1 150.997 473.309   5
  -3  -5   1 75.0229 458.699   5
   3   5   3 15524.5 787.354   3
   3   5  -3 16533.4 772.542   3
  -3  -5  -3 15504.4 942.929   5
  -3  -5   3 16057.8 865.173   5
  -3  -5   3 17092.3 796.691   2
  -3  -5   5 1533.20 506.932   5
  -3  -5   5 1690.15 445.133   2
   3   5   5 1818.81 467.359   3
   3   5  -5 1126.55 412.594   3
   3   5  -7 82385.1 3227.70   8
  -3  -5  -7 91022.9 3417.16   8
  -3  -5   7 84166.8 3330.83   4
   3   5  -7 86499.8 3153.33   3
   3   5   7 84982.8 3239.99   3
  -3  -5   7 85241.9 3214.99   5
  -3  -5   7 83623.4 3169.27   2
   3   5  -7 82881.0 3290.91   1
  -3  -5   9 2085.71 587.820   5
  -3  -5   9 4436.87 600.791   2
  -3  -5  -9 3280.96 909.946   8
  -3  -5   9 3258.88 980.283   4
   3   5  -9 4652.74 520.274   3
   3   5   9 2092.71 1125.27   7
   3   5  -9 2953.32 855.042   1
   3   5  -9 4258.13 719.542   8
  -3  -5  11-270.521 781.601   5
  -3  -5  11-1707.59 836.225   2
   3   5 -11 1261.67 921.428   8
  -3   5  11-1948.04 1646.77   4
  -3  -5  11-576.471 987.685   7
   3   5 -11-2233.03 1213.12   1
  -3  -5  13-93.1271 592.230   5
   3   5 -13-412.074 1021.66   1
   3  -5 -13-478.963 1442.03   1
  -3  -5  13 372.753 808.188   2
  -3   5  13-671.220 1478.72   4
  -3  -5 -13-818.087 1048.26   8
  -3  -5  13-397.612 852.218   7
  -3  -5 -13 559.627 789.990   1
   3   5  13 53.8871 1299.18   7
   3  -5 -13-353.740 1094.88   8
   3   5 -13-265.788 531.516   6
   3   5 -13-57.9102 506.568   3
  -3  -5  15 4933.36 701.076   5
  -3  -5 -15 4145.15 1206.33   8
   3  -5 -15 4275.55 1590.61   1
   3  -5 -15 2319.13 1246.57   8
   3   5 -15 4637.18 1025.80   8
  -3   5  15 4641.50 1752.23   4
  -3  -5  15 5047.12 1014.40   2
  -3  -5  15 6428.97 1539.08   4
   3   5 -15 5616.29 592.604   3
   3   5  15 6940.01 1547.86   7
   3   5 -15 5950.42 616.816   6
  -3  -5 -15 4483.68 921.404   1
  -3  -5 -17 14670.3 1216.43   1
   3   5 -17 13799.1 1331.07   8
  -3  -5 -17 16795.9 1481.18   8
   3   5 -17 14709.3 1456.64   1
  -3  -5  17 14428.3 1425.52   7
  -3   5  17 3988.21 2218.90   4
   3  -5 -17 11425.0 1893.72   1
   3   5 -17 15427.6 784.709   3
   3   5  17 15733.7 1856.31   7
   3  -5 -17 4728.09 1513.33   8
   3   5 -17 14227.5 807.957   6
  -3  -5  17 9641.43 1294.25   2
  -3  -5  17 14880.9 886.832   5
   3  -5 -17 10984.5 775.651   5
  -3  -5 -19 12183.4 1289.10   1
   3  -5 -19 12201.3 1574.64   8
  -3  -5 -19 13971.2 1554.35   8
   3   5 -19 12322.7 1463.99   8
  -3  -5  19 15650.0 1538.36   7
   3   5 -19 13729.0 1576.10   1
  -3   5  19 9752.88 2267.81   4
   3   5  19 14405.1 1955.94   7
   3  -5 -19 11454.9 1931.83   1
   3  -5 -21 7802.78 1605.84   8
  -3  -5 -21 7892.03 1302.08   1
   3   5 -21 9913.79 1553.50   8
  -3  -5 -21 9734.88 1630.79   8
  -3   5  21 7432.81 2432.46   4
  -3  -5  21 8608.66 1616.78   7
   3   5 -21 8245.43 1626.56   1
   3   5  21 10143.1 2096.99   7
   3  -5 -21 9038.42 2003.33   1
  -3   5  23 279.547 1693.21   7
   3  -5 -23 618.691 1658.73   8
  -3  -5 -23 2294.46 1292.23   1
  -3  -5 -23 1928.11 1633.26   8
  -3   5  23 1734.11 2590.64   4
  -3  -5  23 28.8118 1701.42   7
   3   5  23 2064.91 2171.26   7
   3   5 -23-28.4776 1611.13   1
   3   5 -23-483.580 1638.84   8
   3  -5 -23-2279.40 2035.60   1
   3  -5 -25 40.0419 2100.94   1
   3  -5 -25-2208.82 1830.90   8
   3   5 -25 3280.35 1807.12   8
  -3  -5 -25-453.156 1725.77   8
  -3   5  25 1689.13 1866.50   7
  -3   5  25-3483.09 2709.46   4
  -3  -5 -25-2207.07 1413.22   1
  -3  -5  25 517.720 1920.79   7
   3   5  25-961.591 2389.30   7
   3   5 -25-930.782 1718.11   1
   3   5 -27-749.189 1785.40   1
   3  -5 -27-668.179 2227.63   1
  -3  -5 -27 34.1380 1817.87   8
   3  -5 -27 1723.63 1926.78   8
  -3  -5  27 431.669 2132.66   7
  -3   5  27-359.741 2967.55   4
  -3   5  27 2546.04 1990.83   7
   3   5  27-3132.85 2569.99   7
  -3  -5 -27 372.776 1467.14   1
   3   5 -27-65.0597 1893.22   8
  -3  -7  -1 1798.96 570.869   5
  -3  -7   1 1618.02 549.407   5
  -3  -7  -1 1622.97 479.367   2
  -3  -7   1 1988.42 509.664   2
   3   7   1 1473.05 479.409   3
   3   7  -1 1384.54 496.364   3
  -3  -7  -3 448.422 572.999   5
  -3  -7   3 12.5109 549.360   5
  -3  -7  -3 292.680 474.699   2
  -3  -7   3 72.1788 526.691   2
   3   7   3 1027.66 488.909   3
   3   7  -3 772.343 528.855   3
  -3  -7  -5 90982.2 3439.88   8
  -3  -7   5 91083.7 3434.67   4
   3   7   5 86791.0 3389.31   3
   3   7  -5 89517.9 3390.51   3
  -3  -7  -5 92241.0 3504.72   5
  -3  -7   5 92194.6 3426.99   5
  -3  -7  -5 90570.7 3404.90   2
   3   7  -5 88555.1 3359.73   1
  -3  -7   5 91612.7 3409.54   2
  -3  -7  -7 4589.45 636.870   2
  -3  -7   7 5406.98 656.473   5
   3   7  -7 5736.87 653.897   8
  -3  -7  -7 5528.34 805.070   8
  -3  -7   7 6346.46 859.429   4
   3   7   7 5062.16 1069.91   7
  -3  -7   7 5355.91 733.469   2
   3   7   7 5109.46 616.256   3
   3   7  -7 4646.83 694.687   1
   3   7  -7 5169.47 662.816   3
  -3  -7  -7 5118.47 840.042   5
   3   7  -9 59479.5 2411.33   6
   3   7 -11 10399.0 982.599   1
   3   7 -11 9932.03 875.322   8
  -3  -7  11 9482.82 1171.82   4
  -3  -7  11 9068.28 886.239   7
  -3   7  11 12077.0 1612.04   4
   3   7 -11 10782.2 798.022   3
   3   7 -11 9880.75 761.999   6
   3  -7 -11 8890.29 1326.61   8
  -3  -7 -11 10487.9 837.143   2
  -3  -7 -11 9665.27 1292.58   5
  -3  -7  11 11652.1 1028.25   2
  -3  -7 -13 866.678 727.233   2
  -3  -7  13 740.922 694.835   5
   3  -7 -13-35.0704 1648.08   1
   3   7 -13-667.066 861.858   8
   3   7 -13-78.1614 955.440   1
  -3   7  13 682.360 1572.26   4
  -3  -7 -13 973.273 1022.57   8
  -3  -7  13 1208.63 1021.99   2
  -3  -7  13 183.190 903.416   7
   3   7  13-1420.22 1281.69   7
  -3  -7 -13 152.697 785.799   1
   3   7 -13 1294.37 630.280   6
   3   7 -13 184.524 686.313   3
   3  -7 -13 3478.07 1249.00   8
  -3  -7 -15 10773.3 1082.90   1
   3  -7 -15 7929.55 1412.41   8
   3  -7 -15 13377.3 1919.79   1
  -3   7  15 7737.86 1934.82   4
  -3  -7 -15 11290.9 1307.75   8
  -3  -7  15 12204.2 1395.03   2
   3   7  15 12559.0 1604.84   7
   3   7 -15 10859.2 856.477   3
   3   7 -15 10874.7 837.115   6
  -3  -7  15 11536.2 881.373   5
  -3  -7  17 6386.23 825.546   5
   3  -7 -17 2830.19 1439.93   8
   3  -7 -17 4799.49 803.605   5
   3   7 -17 8519.98 1252.09   8
  -3  -7 -17 7851.05 1338.79   8
  -3   7  17-396.609 2194.82   4
  -3  -7 -17 5573.21 1100.30   1
   3  -7 -17 3956.16 1880.52   1
  -3  -7  17 4442.10 1325.83   7
   3   7  17 4447.89 1686.73   7
   3   7 -17 8071.24 1294.51   1
  -3  -7  17 4985.34 1459.48   2
   3   7 -17 6521.59 791.359   6
   3   7 -17 7129.84 816.133   3
   3   7 -19 13479.2 1501.67   1
  -3  -7 -19 14314.6 1350.06   1
   3  -7 -19 15465.5 1693.53   8
  -3  -7 -19 14513.3 1563.18   8
  -3   7  19 9620.63 2354.14   4
  -3  -7  19 15995.4 1650.16   7
   3   7  19 13326.7 1969.85   7
   3  -7 -19 12541.1 2023.97   1
   3   7 -19 13558.2 1504.43   8
   3   7 -21-1414.11 1581.30   8
   3  -7 -21 455.979 1662.90   8
  -3  -7 -21-3067.70 1576.83   8
  -3   7  21-5393.27 2571.09   4
  -3  -7 -21-3331.89 1408.25   1
  -3  -7  21-3745.17 1766.38   7
   3  -7 -21-3570.84 2122.23   1
   3   7 -21-2719.41 1525.42   1
   3   7 -23 1363.52 1489.73   1
   3  -7 -23 64.8168 1731.39   8
  -3  -7 -23 118.919 1573.85   8
  -3   7  23 2175.22 2656.52   4
  -3   7  23 704.739 1756.92   7
  -3  -7  23-89.4294 1836.73   7
   3   7  23 752.478 2114.00   7
  -3  -7 -23-994.159 1332.53   1
   3   7 -23-723.388 1643.79   8
   3  -7 -23-1236.20 2097.42   1
   3   7 -25-325.633 1602.10   1
   3  -7 -25-656.153 1860.10   8
  -3   7  25-6265.16 2940.19   4
  -3   7  25-5290.86 2000.67   7
  -3  -7  25-3769.35 2066.00   7
  -3  -7 -25-285.196 1802.49   8
   3   7  25-4988.58 2432.02   7
   3   7 -25-1221.03 1856.60   8
   3  -7 -25-3635.86 2287.00   1
  -3   7  27 3329.94 3000.64   4
  -3  -7 -27 4280.25 1542.38   1
   3  -7 -27 4280.82 2333.16   1
   3   7 -27 1729.00 2033.10   8
   3  -7 -27 3526.45 2037.76   8
   3   7 -27 2835.69 1673.59   1
  -3  -7 -27 3997.77 1860.83   8
  -3   7  27 3766.01 2086.25   7
  -3  -7  27 4599.90 2211.65   7
   3   7  27 139.877 2514.97   7
  -3  -9   1 2193.27 632.997   5
  -3  -9  -1 2813.45 654.015   2
  -3  -9   1 2385.73 691.992   2
   3   9  -1 2844.55 665.305   3
   3   9  -3 6687.44 768.200   3
  -3  -9   3 7263.83 760.156   5
  -3  -9  -3 7733.39 742.100   2
  -3  -9   3 7120.88 809.603   2
  -3  -9  -3 7186.30 576.889   8
  -3  -9   5 4062.38 820.494   2
  -3  -9   5 4351.19 713.069   5
  -3  -9  -5 4144.56 704.637   2
  -3  -9  -5 7209.02 621.808   1
  -3  -9  -5 5328.45 646.566   8
   3   9   5 4064.90 876.496   7
   3   9  -5 4367.44 709.554   6
   3   9  -9 33316.3 1449.60   1
  -3  -9  -9 31631.9 1518.08   1
   3   9  -9 33972.6 1437.97   8
  -3  -9  -9 34046.0 1601.50   8
  -3  -9   9 33214.5 1617.68   4
  -3  -9   9 34422.1 1471.45   7
   3   9   9 32828.1 1756.12   7
   3   9  -9 30807.4 1508.96   6
  -3  -9   9 34230.4 1532.68   5
  -3  -9   9 34793.0 1741.72   2
  -3  -9  11 4841.03 804.029   5
  -3   9  11 3330.15 1626.68   4
   3   9 -11 4292.99 766.401   8
  -3  -9  11 3914.71 1193.50   2
  -3  -9  11 3848.83 863.625   7
   3   9 -11 3915.01 743.971   6
   3   9 -11 3805.07 772.930   1
  -3  -9  13 26.4949 790.525   5
   3   9 -13 385.947 849.475   8
   3  -9 -13-538.370 1814.98   1
  -3   9  13-983.463 1763.68   4
  -3  -9 -13 263.751 1043.78   8
  -3  -9  13 1086.12 1030.87   7
  -3  -9  13 1518.16 1380.15   2
   3   9  13 1258.89 1329.50   7
   3  -9 -13-1116.79 1421.78   8
   3   9 -13 924.210 732.990   6
   3   9 -13-246.668 871.905   1
  -3  -9 -13-732.326 873.763   1
   3  -9 -15 706.038 2030.94   1
  -3  -9  15 2703.48 873.160   5
   3  -9 -15-965.805 1548.61   8
   3  -9 -15 1072.26 784.724   5
  -3  -9 -15 2512.30 1190.48   8
  -3   9  15 1519.19 1969.95   4
  -3  -9  15 2775.01 1494.86   2
   3   9  15 453.008 1509.91   7
   3   9  15 2025.33 918.503   3
   3   9 -15 1355.87 794.276   6
  -3  -9 -15 30.7888 1657.35   5
  -3  -9 -15 2476.17 1013.67   1
   3   9 -17 13122.2 1319.64   1
  -3  -9 -17 13011.6 1294.71   1
   3  -9 -17 15918.7 1769.48   8
   3   9 -17 14155.1 1422.28   8
  -3  -9 -17 17474.6 1525.10   8
  -3  -9  17 13554.1 1618.10   7
  -3   9  17 9165.38 2302.46   4
   3  -9 -17 15951.9 2170.27   1
   3   9  17 13781.7 1228.29   3
   3   9  17 15434.1 1845.18   7
   3   9 -17 14136.4 1084.83   6
  -3  -9  17 13453.6 1808.27   2
  -3  -9  17 15502.5 1125.92   5
   3  -9 -17 15998.1 1098.39   5
  -3  -9 -19 3249.78 1185.84   1
  -3  -9 -19 2877.21 1132.46   2
   3   9 -19 2305.62 1195.23   1
  -3  -9 -19 3366.51 1446.68   8
  -3   9  19 2323.05 2266.92   4
  -3  -9  19 1394.84 1593.05   7
   3  -9 -19 3112.93 2063.76   1
   3   9  19 1171.01 1807.66   7
   3   9 -19 529.786 1397.33   8
   3  -9 -19 1355.48 1650.90   8
  -3  -9 -21-2152.74 1316.98   2
  -3  -9 -21-3179.48 1418.05   1
   3  -9 -21-3145.80 1791.13   8
   3   9 -21-1303.45 1598.51   8
  -3  -9 -21-2970.96 1607.24   8
  -3   9  21-5336.98 2780.01   4
  -3  -9  21-1906.36 1840.35   7
   3   9 -21-3287.00 1409.24   1
  -3   9  23 281.248 2768.87   4
  -3  -9 -23 1458.66 1379.06   1
   3  -9 -23 1366.70 1825.60   8
   3   9 -23 216.788 1707.97   8
  -3  -9 -23-1728.04 1674.15   8
   3   9 -23 1401.43 1404.62   1
  -3  -9  23 4180.43 1949.67   7
   3   9  23 3381.85 2143.75   7
   3  -9 -23 2147.84 2182.14   1
   3  -9 -25-3654.09 1986.62   8
  -3  -9 -25-3739.46 1580.27   1
   3   9 -25-1144.36 1948.92   8
  -3  -9 -25 159.941 1922.83   8
  -3   9  25-3708.50 3082.98   4
  -3  -9  25-6089.73 2157.99   7
   3   9  25 4290.50 2476.31   7
   3  -9 -25-4997.62 2456.50   1
  -3 -11  -3 7174.71 607.876   8
  -3 -11  -3 7177.80 648.286   1
  -3 -11  -5 107381. 4014.73   1
  -3 -11  -5 107069. 4013.73   8
   3  11   5 104689. 4097.66   7
   3  11   5 114483. 4148.12   3
  -3 -11  -5 109818. 4178.70   5
  -3 -11  -7 41546.4 1765.44   1
   3  11   7 42855.9 1949.38   7
   3  11  -7 40866.1 1640.70   8
  -3 -11  -7 41426.1 1778.19   8
  -3 -11   7 45692.9 1825.00   7
   3  11   7 48083.3 1896.37   3
  -3 -11  -7 46466.6 1970.52   5
  -3 -11  -7 43440.5 1925.04   2
  -3 -11  -9 6693.23 1021.54   5
   3  11  -9 5339.25 579.664   1
   3  11  -9 5817.11 676.006   8
  -3 -11  -9 6940.32 982.375   2
   3  11   9 5010.81 1146.86   7
  -3 -11  -9 5321.46 814.470   1
  -3 -11   9 6523.58 906.110   7
   3  11   9 7223.60 928.542   3
  -3 -11 -11 584.801 1036.16   5
  -3 -11  11 168.737 1038.89   7
  -3 -11 -11 1075.70 1016.02   2
   3  11 -11 1905.58 751.681   8
   3  11  11 1746.08 875.982   3
   3  11 -11 1727.73 648.754   1
  -3 -11 -13 1001.39 1200.84   5
  -3 -11 -13 403.083 1055.44   2
   3 -11 -13-1185.25 2096.79   1
   3  11 -13-238.698 909.626   8
  -3  11  13-622.214 1942.30   4
  -3 -11 -13-260.939 1093.91   8
  -3 -11 -13 743.179 982.826   1
   3  11  13-303.825 1392.86   7
  -3 -11  13 1089.30 1132.56   7
   3  11  13 735.889 926.490   3
   3  11 -13-1115.10 801.508   1
   3 -11 -15 9053.10 2290.07   1
  -3  11  15 9305.31 2223.79   4
   3  11  15 9643.04 1684.44   7
  -3 -11 -15 10417.8 1217.39   1
   3  11  15 9621.60 1104.37   3
  -3 -11 -15 9060.38 1350.29   8
   3 -11 -15 9855.16 1791.39   8
  -3 -11 -15 11917.7 1267.62   2
  -3 -11 -15 13183.5 1554.60   5
  -3 -11 -17 3312.39 1255.13   2
   3 -11 -17 1855.80 1733.99   8
  -3  11  17 3031.11 2296.70   4
   3 -11 -17 4801.92 2225.29   1
  -3 -11 -17 3415.59 1351.88   8
   3  11  17 3891.66 1741.84   7
  -3 -11  17 3443.22 1559.59   7
  -3 -11 -17 2813.92 1177.27   1
   3  11  17 3817.86 1062.20   3
   3  11 -17 3066.70 1048.42   1
   3  11 -17 2970.10 1284.50   8
  -3 -11 -17 3394.20 1751.66   5
   3  11 -19 2244.17 1533.31   8
   3 -11 -19 205.485 1897.89   8
  -3 -11 -19 3584.97 1386.10   2
  -3 -11 -19 3576.21 1624.06   8
  -3  11  19-5267.69 2849.00   4
   3 -11 -19 604.621 2361.20   1
   3  11  19-1371.86 2072.82   7
  -3 -11  19 1114.03 1771.27   7
   3  11  19 307.754 1244.66   3
  -3 -11 -19 1790.76 1325.49   1
  -3 -11 -19-245.426 2584.14   5
   3  11 -19 3467.23 1227.50   1
   3  11 -21 1991.03 1254.51   1
  -3 -11 -21 884.557 1426.72   2
   3 -11 -21 2877.21 1823.16   8
  -3  11  21 54.7067 2605.98   4
  -3 -11 -21 2090.55 1626.95   8
   3  11  21 557.039 2026.40   7
  -3 -11  21-956.282 1906.37   7
   3  11  21 1087.35 1143.35   3
   3 -11 -21 1044.19 2279.53   1
   3  11 -21 661.501 1657.75   8
  -3 -11 -21 1711.31 1377.10   1
   3  11 -23-3850.28 1530.94   1
   3 -11 -23 217.853 1910.63   8
   3  11 -23-691.693 1836.27   8
  -3 -11 -23-2443.03 1788.80   8
  -3  11  23-813.433 2878.87   4
   3  11  23-3063.00 2254.40   7
  -3 -11  23-2885.99 2089.42   7
   3 -11 -23-1614.76 2403.42   1
  -3 -11 -23-1045.24 1473.11   1
  -3 -11 -25 1282.91 1495.16   1
   3 -11 -25 2785.94 2063.19   8
   3  11 -25 1121.21 1455.04   1
   3  11 -25-1512.77 1948.67   8
  -3 -11 -25-98.0190 1835.71   8
  -3  11  25 800.679 2930.41   4
  -3  11  25-287.049 2000.00   7
   3  11  25 1922.63 2301.10   7
  -3 -11  25-220.990 2176.43   7
   3 -11 -25 181.840 2390.32   1
  -3 -13  -1 20297.5 865.827   1
  -3 -13  -1 19061.9 938.749   8
   3  13   1 19021.3 1128.85   4
   3  13   1 21854.8 1258.12   6
   3  13  -1 21873.6 1237.20   6
  -3 -13  -1 22563.1 1300.22   5
  -3 -13   1 22737.7 1290.21   5
  -3 -13  -1 21049.7 1411.79   2
  -3 -13   1 18292.4 1437.75   2
  -3 -13  -3 63480.2 2351.46   1
  -3 -13  -3 62032.8 2371.68   8
   3  13   3 60963.0 2560.54   4
   3  13   3 61621.5 2440.99   7
   3  13   3 57254.6 2558.40   6
   3  13  -3 61414.1 2570.17   6
  -3 -13  -3 63450.1 2615.36   5
  -3 -13   3 63489.1 2590.08   5
  -3 -13  -3 58561.3 2667.46   2
  -3 -13   3 59505.2 2724.08   2
  -3 -13  -5 16765.0 925.375   1
  -3 -13  -5 14605.7 933.796   8
   3  13   5 15502.9 1202.12   3
   3  13   5 14335.0 1126.78   6
   3  13  -5 16160.2 1129.96   6
  -3 -13  -5 14103.5 1179.09   5
  -3 -13   5 15712.3 1139.19   5
  -3 -13  -5 11731.4 1273.55   2
  -3 -13   5 15357.9 1510.57   2
  -3 -13  -7 17748.3 1057.67   1
   3  13  -7 14645.9 768.014   8
  -3 -13  -7 17624.9 1073.45   8
   3  13   7 19584.4 1298.39   7
   3  13   7 20739.1 1302.92   3
   3  13   7 15705.5 1216.92   6
   3  13  -7 16639.8 1185.18   6
  -3 -13  -7 19876.9 1323.51   5
  -3 -13   7 21233.3 1264.90   5
  -3 -13  -7 17662.6 1393.21   2
  -3 -13   7 20530.7 1634.01   2
  -3 -13  -9 8388.28 950.012   1
  -3 -13   9 9438.81 1079.92   5
   3  13  -9 9839.09 736.130   8
  -3 -13  -9 8694.41 1246.86   2
  -3 -13  -9 8175.56 1019.88   8
  -3 -13   9 12485.2 1672.17   2
   3  13   9 7548.33 1261.62   7
   3  13   9 11170.7 1159.94   3
   3  13  -9 8480.02 1025.82   6
   3  13   9 8192.80 1067.02   6
  -3 -13  -9 9851.42 1177.53   5
  -3 -13 -11 352.428 1124.87   5
  -3 -13 -11-1171.21 1231.58   2
  -3 -13  11 1220.53 1022.49   5
   3  13 -11 38.3841 786.137   8
  -3 -13  11 1389.74 1689.51   2
   3  13  11 1656.68 1034.44   6
   3  13 -11 2162.85 935.046   6
   3  13  11 168.945 1057.31   3
  -3 -13 -13-404.140 1018.68   1
  -3 -13 -13-823.426 1251.38   5
   3  13 -13 49.9247 940.864   8
  -3 -13  13-37.0981 1064.96   5
   3 -13 -13-93.1258 2367.97   1
  -3 -13 -13 1002.31 1297.11   2
  -3 -13 -13 1074.08 1194.20   8
   3  13  13 870.201 1453.00   7
  -3 -13  13-291.737 1858.40   7
  -3 -13  13 810.376 1840.09   2
   3  13  13 237.747 1052.95   6
   3  13  13 1423.87 1091.86   3
   3  13 -13 1407.89 981.489   6
  -3 -13 -15 679.787 1345.31   5
  -3 -13  15 3733.21 1174.31   5
  -3 -13 -15 3519.25 1425.18   2
  -3  13  15 4209.23 2330.41   4
   3 -13 -15 2045.91 1056.23   5
  -3 -13 -15 3358.37 1173.35   1
  -3 -13 -15 2675.32 1397.03   8
   3  13  15 2272.39 1655.37   7
  -3 -13  15 1608.67 1759.41   7
   3  13  15 2532.66 1101.19   6
  -3 -13  15 1298.37 1986.89   2
   3  13  15 2585.68 1141.76   3
   3  13 -15 2714.95 1022.05   6
   3 -13 -15 3561.40 2479.45   1
  -3 -13  17 10210.9 1317.75   5
  -3 -13 -17 8184.68 1370.64   1
   3  13 -17 7439.64 1405.79   8
   3 -13 -17 6500.87 2493.89   1
   3  13  17 3293.38 1815.50   7
   3  13  17 6449.49 1251.79   6
   3 -13 -17 8692.08 2020.26   8
   3 -13 -17 6755.29 1242.99   5
  -3 -13 -17 6093.98 1524.40   2
   3  13  17 4206.83 1229.18   3
  -3 -13 -17 6988.85 1537.84   8
  -3 -13  17 2701.74 2246.61   2
   3  13 -17 5277.54 1160.92   6
  -3  13  17 2925.15 2447.61   4
  -3 -13 -17 5282.72 1659.77   5
  -3 -13  19 1240.65 1323.46   5
   3 -13 -19 2396.36 1936.01   8
  -3 -13 -19 4571.33 1623.97   8
  -3  13  19 543.196 2618.17   4
  -3 -13 -19 3928.76 1387.40   1
   3  13  19 1267.12 1927.18   7
   3  13 -19 3422.82 1151.33   1
  -3 -13  19 1805.87 2061.00   7
   3 -13 -19 5312.45 2505.69   1
  -3 -13 -19 2548.94 1547.43   2
   3  13  19 1870.11 1208.49   6
   3  13  19 4489.66 1235.19   3
   3  13 -19 588.627 1543.85   8
  -3 -13 -19 1285.72 1861.08   5
   3 -13 -21 4325.71 2056.97   8
  -3 -13 -21 7752.66 1634.01   2
   3  13 -21 4910.36 1781.98   8
  -3 -13 -21 6753.74 1714.93   8
  -3  13  21 6260.39 2805.28   4
  -3 -13 -21 7792.69 1508.85   1
   3  13 -21 7334.42 1319.82   1
   3  13  21 6478.90 2138.83   7
   3 -13 -21 8479.99 2565.01   1
  -3 -13  21 8532.94 2292.30   7
   3  13  21 8722.39 1308.13   3
   3  13  21 6453.90 1282.42   6
  -3 -13 -21 7803.33 2469.08   5
   3 -13 -23-2785.58 2172.27   8
   3  13 -23-1306.10 1964.85   8
  -3  13  23-8837.86 3068.35   4
   3  13  23-4617.71 2266.59   7
  -3 -13 -23 141.003 1576.12   1
   3 -13 -23-6124.69 2584.74   1
   3  13 -23-2798.33 1479.85   1
  -3 -13  23-3394.02 2518.23   7
  -3 -13 -23-2936.69 1924.95   8
  -3 -15  -1 5858.64 474.882   1
  -3 -15  -1 7337.02 1065.51   5
  -3 -15   1 6205.52 1042.22   5
  -3 -15  -1 5105.28 1383.51   2
  -3 -15   1 5500.86 1384.73   2
   3  15   1 5327.13 604.304   7
   3  15   1 5710.94 1012.98   6
   3  15  -1 6779.69 1012.12   6
   3  15   3 15984.5 1457.14   4
  -3 -15  -3 13163.1 852.246   1
  -3 -15  -3 13740.2 1015.29   8
   3  15   3 14546.5 1015.99   7
  -3 -15  -3 12409.1 1514.07   2
  -3 -15   3 12652.4 1575.82   2
   3  15   3 13613.1 1180.34   6
   3  15  -3 14949.5 1193.03   6
  -3 -15  -3 13606.5 1226.52   5
  -3 -15   3 15650.8 1231.02   5
  -3 -15  -5 2438.16 1071.66   5
  -3 -15   5 1025.04 974.933   5
  -3 -15  -5 54.6176 836.689   8
  -3 -15  -5 98.9460 1292.18   2
   3  15   5 1517.93 1379.17   4
  -3 -15   5 2043.92 1596.61   2
   3  15   5 3297.56 1023.76   7
   3  15   5 2265.84 1006.79   6
   3  15  -5 2675.94 949.517   6
  -3 -15  -5 1968.76 771.983   1
  -3 -15  -7 11137.6 1012.64   1
   3  15  -7 7772.96 522.364   8
  -3 -15  -7 9858.02 1071.35   8
  -3 -15  -7 11766.7 1536.52   2
   3  15   7 11608.8 1253.99   7
   3  15   7 8942.71 1578.70   4
  -3 -15   7 11892.9 1793.60   2
   3  15   7 9023.70 1193.32   6
   3  15  -7 9925.64 1145.46   6
   3  15   7 10467.8 1356.48   3
  -3 -15  -7 12809.1 1287.67   5
  -3 -15   7 15343.3 1225.11   5
  -3 -15  -9 7987.67 1248.03   5
  -3 -15   9 9883.13 1222.53   5
   3  15  -9 7969.79 712.728   8
  -3 -15  -9 9756.13 1569.98   2
   3  15   9 7564.80 1394.99   7
  -3 -15   9 7731.45 1855.42   2
   3  15   9 9358.27 1208.00   6
   3  15  -9 9709.05 1164.58   6
   3  15   9 10026.0 1363.51   3
  -3 -15  -9 8352.64 1061.98   1
  -3 -15 -11 982.806 1252.01   5
  -3 -15  11 900.216 1135.90   5
  -3 -15 -11 2861.84 1144.56   8
  -3 -15 -11 2960.54 1484.57   2
   3  15 -11 1824.42 852.165   8
  -3 -15  11 1530.32 1929.40   2
   3  15  11 1196.75 1131.08   6
   3  15 -11-381.609 1046.53   6
   3  15  11 1710.10 1263.45   3
  -3 -15 -13 1027.47 1151.06   1
  -3 -15 -13 2261.47 1337.23   5
  -3 -15  13 104.790 1192.12   5
   3 -15 -13 563.328 2682.90   1
  -3 -15 -13 698.254 1305.32   8
  -3 -15 -13 757.739 1592.07   2
   3  15 -13 1959.46 1015.50   8
   3  15  13 1640.96 1560.46   7
  -3 -15  13 1448.34 2054.53   2
   3  15  13 1299.02 1146.56   6
   3  15 -13-310.695 1081.44   6
   3  15  13 1488.61 1335.59   3
   3 -15 -15-664.295 2761.38   1
  -3 -15 -15-917.586 1542.34   5
  -3 -15 -15-1940.71 1337.46   1
  -3 -15  15 646.925 1324.05   5
  -3 -15 -15-1280.17 1736.81   2
  -3  15  15-7635.58 2853.65   4
   3  15  15-4176.08 1855.42   7
  -3 -15 -15-3907.21 1540.82   8
   3  15  15-2120.10 1405.32   3
   3  15  15-3132.46 1295.51   6
  -3 -15  15-2766.64 2400.26   2
   3  15 -15-3340.56 1245.69   6
  -3 -15 -17 6380.60 1608.21   5
  -3 -15  17 5228.60 1425.54   5
  -3 -15 -17 4977.39 1418.07   1
   3 -15 -17 5948.85 1331.03   5
  -3 -15 -17 4453.48 1749.20   2
  -3 -15 -17 6926.18 1608.01   8
  -3  15  17 2572.12 2610.49   4
   3 -15 -17 1785.41 2734.43   1
   3  15  17 5582.85 1886.42   7
   3  15  17 3652.54 1305.71   6
   3  15  17 3184.94 1381.70   3
  -3 -15  17 4661.11 2457.21   2
   3  15 -17 4908.46 1275.75   6
  -3 -15 -19 14832.8 1950.26   5
   3 -15 -19 14017.3 2319.63   8
  -3 -15 -19 13539.2 1588.99   1
  -3 -15 -19 14016.1 1818.52   8
  -3 -15 -19 15682.6 1913.55   2
   3 -15 -19 9188.64 2826.65   1
   3  15  19 15729.9 2119.23   7
   3  15  19 13739.7 1497.03   6
   3  15  19 14525.2 1520.81   3
  -3 -15  19 15913.7 1684.36   5
  -3 -15 -23 1948.73 1590.97   1
   3 -15 -23 1643.16 2406.79   8
  -3 -15 -23 2653.96 1931.13   8
  -3  15  23-3502.34 3073.75   4
   3  15  23-150.261 2213.23   7
   3 -15 -23 5210.92 2773.05   1
  -3 -17  -3 2626.88 1157.02   5
  -3 -17   3 1581.48 1087.90   5
  -3 -17  -3 2175.73 1620.69   2
  -3 -17  -3 1948.92 736.006   1
   3  17   3 9.09689 880.947   7
  -3 -17   3 3225.39 1730.19   2
   3  17   3 1482.38 1111.11   6
   3  17  -3 3684.32 1068.62   6
  -3 -17  -5 15305.0 1140.11   1
  -3 -17  -5 16703.5 1324.36   8
   3  17   5 16416.3 1950.59   4
   3  17   5 17163.2 1255.52   7
  -3 -17   5 14586.6 2009.64   2
   3  17   5 16757.9 1402.63   6
   3  17  -5 16105.7 1356.22   6
  -3 -17  -5 18983.8 1470.51   5
  -3 -17   5 17274.4 1402.45   5
  -3 -17  -5 17103.8 1852.16   2
  -3 -17  -7 6995.06 1307.97   5
  -3 -17   7 5446.52 1199.88   5
  -3 -17  -7 4375.11 1684.85   2
   3  17   7 2645.18 1836.43   4
   3  17   7 5659.58 1172.37   7
  -3 -17   7 6520.46 1961.24   2
  -3 -17  -7 5121.10 1004.76   1
   3  17   7 5227.77 1182.79   6
   3  17  -7 6055.52 1138.27   6
  -3 -17  -7 5333.54 1130.06   8
  -3 -17  -9 5213.77 1359.44   5
  -3 -17   9 7423.69 1271.57   5
  -3 -17  -9 5971.29 1772.48   2
  -3 -17   9 3863.97 2021.02   2
   3  17   9 7166.14 1266.32   6
   3  17  -9 3585.28 1155.73   6
   3  17   9 5464.92 1419.84   3
  -3 -17 -11 1975.01 1371.71   5
  -3 -17  11 1940.82 1243.88   5
  -3 -17 -11 1419.40 1318.19   8
  -3 -17 -11 2028.25 1740.61   2
   3  17  11 1386.26 1974.31   4
   3  17  11 1027.80 1516.77   7
  -3 -17  11 148.668 2174.91   2
   3  17  11 1393.26 1231.29   6
  -3 -17 -11 2078.47 1185.04   1
   3  17 -11-21.4661 1144.51   6
   3  17  11 2980.32 1481.64   3
   3  17 -13 19740.9 1700.18   6
  -3 -17 -13 20765.6 2520.75   2
  -3 -17 -15 1445.84 1607.05   5
  -3 -17  15 970.072 1397.82   5
   3 -17 -15-2293.08 3003.74   1
  -3 -17 -15-5622.02 2509.14   2
   3  17  15-769.486 2599.32   4
   3  17  15-5764.24 2182.89   7
   3  17  15-2014.46 1460.67   6
  -3 -17  15-244.979 2459.60   2
   3  17  15 852.098 1784.43   3
   3  17 -15 2211.61 1285.90   6
  -3 -17 -15 136.833 1441.36   1
  -3 -17 -17 12689.7 1579.99   1
  -3 -17 -17 13459.6 1775.70   5
  -3 -17  17 10611.1 1630.27   5
  -3 -17 -17 10890.3 1755.48   8
  -3  17  17 9746.86 3010.43   4
   3 -17 -17 13297.0 3112.88   1
  -3 -17 -17 12510.7 2087.52   2
   3  17  17 9984.79 1989.83   7
   3  17  17 9688.31 2547.19   4
   3  17  17 10908.8 1466.34   6
   3  17  17 10195.3 1699.66   3
   3  17 -17 10762.2 1478.57   6
  -3 -17  17 4680.68 2642.26   2
   3 -17 -17 8249.55 1509.29   5
  -3 -17 -21 3078.08 1887.27   8
  -3 -17 -21 5041.18 1977.66   5
   3 -17 -21 1311.89 2466.37   8
  -3  17  21-634.017 3028.68   4
  -3 -17 -21 1615.17 2108.37   2
   3 -17 -21 9045.72 3035.63   1
   3  17  21 3007.99 2140.90   7
   3  17  21 3781.77 1431.72   6
   3  17  21 4574.16 1531.17   3
  -3 -17 -21 2785.95 1538.40   1
  -3 -19  -1 2578.36 1227.19   5
  -3 -19   1 1148.94 1180.13   5
  -3 -19  -1 3317.62 1887.37   2
  -3 -19   1 721.851 1900.21   2
   3  19   1 2550.21 1145.31   6
   3  19  -1 1157.68 1174.53   6
  -3 -19  -3 4232.18 1296.86   5
  -3 -19   3 2283.97 1214.30   5
  -3 -19  -3 3664.06 1860.14   2
  -3 -19   3 6592.66 1999.97   2
   3  19   3 3384.58 1203.82   6
   3  19  -3 3915.19 1230.43   6
  -3 -19  -5 4395.35 1329.53   5
  -3 -19   5 5838.54 1243.42   5
  -3 -19  -5 4501.03 1909.64   2
  -3 -19   5 1930.86 2022.13   2
   3  19   5 6017.15 1245.80   6
   3  19  -5 4481.20 1205.53   6
  -3 -19  -7 10623.7 1491.54   5
  -3 -19  -7 5570.44 1982.26   2
  -3 -19   7 6751.23 2232.81   2
   3  19   7 11212.1 1356.45   6
   3  19  -7 9339.90 1311.98   6
  -3 -19   7 11941.3 1419.48   5
  -3 -19  -9 10765.3 1657.30   5
  -3 -19  -9 14717.7 2200.25   2
   3  19   9 14685.2 1586.74   6
   3  19  -9 19154.7 1588.77   6
  -3 -19   9 22796.9 2705.65   2
  -3 -19 -11-256.785 1491.74   5
  -3 -19  11-977.068 1408.87   5
  -3 -19 -11-1602.55 1523.01   8
  -3 -19 -11 1068.19 2100.43   2
   3  19  11 570.225 2194.26   4
   3  19  11-2509.22 1564.92   7
  -3 -19 -11-1923.04 1282.53   1
  -3 -19  11 336.607 2450.93   2
   3  19  11-24.9004 1285.32   6
   3  19 -11 119.051 1268.65   6
   3  19  11 3041.79 1665.66   3
  -3 -19 -13-28.9775 1568.96   5
  -3 -19  13 485.081 1430.69   5
  -3 -19 -13-628.795 1579.67   8
  -3 -19 -13 3794.75 2190.12   2
   3  19  13-1181.93 2351.97   4
   3  19  13-1335.48 1749.16   7
  -3 -19 -13 1383.03 1374.53   1
   3  19  13 778.704 1359.89   6
  -3 -19  13-305.558 2527.35   2
   3  19 -13 1378.53 1334.44   6
   3  19  13 1141.42 1674.35   3
  -3 -19 -15 8775.36 1744.57   5
  -3 -19  15 8400.57 1648.05   5
  -3 -19 -15 7300.79 1732.82   8
  -3 -19 -15 3088.69 2218.99   2
   3  19  15 4232.11 2453.66   4
   3  19  15 7885.54 1916.06   7
   3  19  15 6663.55 1479.15   6
  -3 -19  15 2779.52 2672.78   2
  -3 -19 -15 6039.86 1488.58   1
   3  19 -15 4939.40 1457.59   6
   3  19  15 11199.5 1885.10   3
   3 -19 -17 10269.8 1677.74   5
  -3 -19 -17 4875.40 1805.43   5
  -3 -19  17 7182.01 1721.57   5
  -3 -19 -17 9919.08 1843.12   8
   3 -19 -17-1023.55 3551.81   1
   3  19  17 536.174 2796.39   4
   3  19  17 2521.62 2123.86   7
   3  19  17 2530.23 1541.27   6
   3  19  17 3660.97 1778.71   3
   3  19 -17 4043.15 1563.48   6
  -3 -19 -17 7177.84 1633.78   1
  -3 -19 -19 321.962 1623.77   1
  -3 -19 -19 387.833 1830.10   5
  -3 -19  19 1011.40 1696.64   5
  -3 -19 -19 29.2909 1809.77   8
   3 -19 -19 234.594 3171.59   1
  -3 -19 -19 1061.30 2252.78   2
   3  19  19-483.633 2740.12   4
   3  19  19 3356.08 2147.48   7
   3  19  19 154.718 1442.60   6
   3  19  19 1525.01 1623.63   3
   3  19 -19 27.9605 1543.60   6
  -3 -21   1-1054.73 1345.75   5
  -3 -21   3-5400.05 2389.26   2
  -3 -21  -3 329.361 1374.59   5
  -3 -21   3 708.406 1330.12   5
  -3 -21  -3-4509.30 2225.10   2
   3  21   3-1793.70 1420.58   6
   3  21  -3-3481.01 1421.92   6
  -3 -21  -5 10966.8 1565.79   5
  -3 -21   5 11798.3 1463.80   5
  -3 -21  -5 9113.05 2317.03   2
   3  21   5 8867.66 1427.73   6
   3  21  -5 7006.93 1380.29   6
  -3 -21  -7 5097.12 2220.44   2
  -3 -21  -7 6746.25 1571.72   5
  -3 -21   7 7363.93 1434.46   5
  -3 -21   7 7350.30 2520.51   2
   3  21   7 5952.44 1371.93   6
   3  21  -7 4965.61 1375.98   6
  -3 -21  -9 6240.24 1621.46   5
  -3 -21   9 7535.85 1477.26   5
  -3 -21  -9 1030.81 2274.38   2
  -3 -21   9 3443.99 2627.44   2
   3  21   9 4644.88 1412.87   6
   3  21  -9 2837.61 1398.50   6
  -3 -21 -11 1430.58 1607.46   5
  -3 -21  11 2876.21 1469.65   5
  -3 -21 -11 881.355 2330.75   2
   3  21  11-292.459 1380.72   6
  -3 -21  11-1169.68 2667.65   2
   3  21 -11 2786.85 1393.21   6
  -3 -21 -13 1139.95 1798.45   5
  -3 -21 -13 202.078 2516.45   2
   3  21 -13 4079.27 1535.36   6
  -3 -21 -15 5468.54 1790.87   5
  -3 -21  15 4378.12 1650.42   5
  -3 -21 -15 3661.80 2493.27   2
   3  21  15 4751.26 1522.71   6
   3  21 -15 5296.44 1585.40   6
  -3 -21  15 2184.10 3022.44   2
   3  21  15 4285.65 1884.10   3
  -3 -23  -1 1169.53 1433.05   5
  -3 -23   1 1101.06 1430.34   5
  -3 -23  -1-4806.59 2474.92   2
  -3 -23   1 669.992 2390.33   2
   3  23   1-220.306 1351.05   6
   3  23  -1 631.816 1355.87   6
  -3 -23  -3 674.635 1469.93   5
  -3 -23   3 2934.32 1427.71   5
  -3 -23  -3 569.910 2371.43   2
  -3 -23   3 1050.55 2451.32   2
   3  23   3 1707.65 1402.46   6
   3  23  -3 1932.75 1414.35   6
  -3 -23  -5 6135.24 1593.51   5
  -3 -23   5 6498.59 1493.61   5
  -3 -23  -5 5001.20 2423.90   2
  -3 -23   5 5017.90 2631.66   2
   3  23   5 3332.78 1467.96   6
   3  23  -5 1963.49 1424.17   6
  -3 -23  -7 8995.87 1719.18   5
  -3 -23   7 7769.70 1589.63   5
  -3 -23  -7 7645.75 2630.11   2
  -3 -23   7 6590.89 2759.43   2
   3  23   7 7941.17 1580.46   6
   3  23  -7 6918.87 1533.31   6
  -3 -23   9 4940.14 1582.70   5
  -3 -23 -11 1499.05 1759.88   5
  -3 -23  11-894.658 1528.67   5
  -3 -23 -11 659.017 2546.67   2
   3  23  11 1951.82 1476.71   6
  -3 -23  11-1884.35 2885.39   2
   3  23 -11-116.202 1482.42   6
  -3 -23 -13-34.2071 1809.61   5
  -3 -23  13 2076.51 1649.74   5
  -3 -23 -13-1815.39 2611.91   2
   3  23  13-1300.29 1541.07   6
   3  23 -13-1405.56 1566.83   6
   3  23  13-337.617 2025.41   3
  -3 -25  -1 394.339 1531.54   5
  -3 -25   1-1593.96 1543.22   5
  -3 -25  -1 979.304 2653.62   2
  -3 -25   1 300.096 2708.31   2
   3  25   1-355.879 1471.08   6
   3  25  -1-29.5539 1464.83   6
  -3 -25  -3 3520.07 1620.98   5
  -3 -25   3 6143.19 1820.66   5
  -3 -25  -3 49.2827 2682.79   2
  -3 -25   3 100.014 2735.97   2
   3  25   3 3231.92 1558.61   6
   3  25  -3 4814.02 1751.61   6
  -3 -25  -5 5125.48 1671.84   5
  -3 -25   5 4360.63 1591.31   5
  -3 -25  -5 533.054 2632.97   2
  -3 -25   5 2681.78 2752.41   2
   3  25   5 2257.54 1538.28   6
   3  25  -5 1071.70 1543.87   6
  -3 -25  -7 4032.11 1756.28   5
  -3 -25   7 2967.59 1588.86   5
  -3 -25  -7-782.501 2747.60   2
  -3 -25   7 7834.07 2958.48   2
   3  25   7 5121.38 1551.29   6
   3  25  -7 4745.72 1599.93   6
   4   0 -12 60130.2 2675.53   8
  -4   0  12 59053.7 2906.25   4
   4   0 -14-344.000 1189.53   8
   4   0 -14 1104.23 1538.42   1
  -4   0  14 1877.84 1576.23   4
   4   0 -16 11391.9 1425.63   8
  -4   0  16 11254.0 1909.73   4
   4   0 -18-592.781 1361.03   8
  -4   0  18-1359.93 1986.42   4
   4   0 -18-458.865 1747.33   1
   4   0 -20 1964.47 1467.50   8
  -4   0  20 1742.29 2146.74   4
   4   0 -20-854.835 1821.50   1
   4   0 -24 4256.29 2153.67   1
   4   0 -24 5585.73 1790.48   8
  -4   0  24 6110.57 1844.19   7
  -4   0  24 5012.60 2610.29   4
   4   0 -26 279.459 2282.01   1
  -4  -2  10 59842.9 2894.84   4
   4  -2 -12-2955.13 1641.86   1
   4  -2 -12-859.337 1199.04   8
  -4   2  12-1778.86 1464.60   4
   4  -2 -14 60016.1 2712.91   8
   4   2 -14 55940.3 2573.65   8
  -4   2  14 50218.1 2945.83   4
  -4  -2  14 57348.4 2939.06   4
   4  -2 -14 58537.3 3000.04   1
   4   2 -14 61750.5 2827.23   1
   4  -2 -16-1759.92 1326.82   8
  -4  -2  16 584.529 512.662   2
   4   2 -16 1257.23 1207.62   8
  -4   2  16 519.347 1786.86   4
  -4  -2  16 1508.81 1755.66   4
   4  -2 -16-552.158 1709.44   1
   4   2 -16-1708.15 1582.04   1
   4  -2 -18-107.434 1381.83   8
   4   2 -18 695.942 1279.42   8
  -4   2  18 432.379 2004.74   4
  -4  -2  18-78.5862 1945.26   4
   4  -2 -18 2639.31 1844.14   1
   4   2 -18-390.926 1645.89   1
   4  -2 -20 1406.29 1477.17   8
   4   2 -20 1944.24 1444.17   8
  -4   2  20-46.5440 2108.79   4
  -4  -2  20 1435.03 1456.79   7
  -4  -2  20 943.811 2195.90   4
   4  -2 -20 1016.65 1914.11   1
   4   2 -20-636.670 1720.11   1
   4   2 -24 579.854 2062.25   1
  -4   2  24 53.6915 2584.02   4
   4  -2 -24 1497.30 1719.59   8
   4   2 -24-358.426 1736.34   8
  -4   2  24 766.886 1819.10   7
  -4  -2  24-1049.80 1762.39   7
  -4  -2  24-1320.75 2444.25   4
   4  -2 -24-870.381 2109.63   1
   4  -2 -26 6455.91 2362.49   1
   4  -2 -26 3144.10 1912.25   8
   4   2 -26 5191.26 1931.77   8
   4   2 -26 2659.15 2135.23   1
  -4   2  26 3603.85 2024.01   7
  -4  -4   8 13990.9 1315.73   4
   4  -4 -12 103091. 4440.07   8
  -4   4  12 104163. 4615.96   4
  -4  -4  12 110753. 4034.93   2
   4   4 -12 111418. 4385.14   1
  -4   4  14 1338.00 1727.25   4
  -4  -4  14 97.2827 653.966   2
   4  -4 -14-1043.42 1343.44   8
   4   4 -14 531.364 1096.81   8
  -4  -4  14-1443.68 1601.60   4
   4  -4 -14-187.777 1760.83   1
   4   4 -16 12565.1 1342.99   8
   4  -4 -16 8511.73 1601.27   8
   4  -4 -16 8640.87 2042.95   1
  -4   4  16 9788.94 1984.17   4
  -4  -4  16 11567.7 1900.53   4
   4   4 -16 13601.5 1649.70   1
  -4  -4  16 11318.9 927.347   2
   4  -4 -18 898.724 1498.41   8
   4   4 -18 1496.69 1303.94   8
  -4  -4  18 39.9266 938.943   2
  -4   4  18-2661.52 2093.48   4
  -4  -4  18 1559.17 1310.05   7
  -4  -4  18 1569.08 1945.93   4
   4  -4 -18 532.398 1907.96   1
   4   4 -18-221.605 1605.29   1
   4   4 -20 1737.75 1716.02   1
   4  -4 -20 2254.41 1575.55   8
   4   4 -20 1626.16 1457.91   8
  -4  -4 -20 659.415 1801.50   8
  -4   4  20 3196.89 2384.00   4
  -4  -4  20-71.4189 1454.14   7
  -4  -4  20 864.420 2165.91   4
   4  -4 -20 1043.84 1990.18   1
   4  -4 -22-940.888 1719.40   8
   4   4 -22-856.500 1651.92   8
  -4  -4 -22-2796.57 1992.43   8
  -4   4  22-3676.48 2655.34   4
  -4  -4  22-2066.82 1722.01   7
  -4  -4  22 45.1232 2413.18   4
   4  -4 -22-3586.58 2225.44   1
  -4   4  24 8171.94 1940.15   7
   4  -4 -24 8330.73 1883.82   8
   4   4 -24 11035.4 1830.84   8
   4   4 -24 9408.41 2020.39   1
  -4  -4 -24 11814.5 2120.22   8
  -4   4  24 9516.69 2811.87   4
  -4  -4  24 6409.24 1873.08   7
  -4  -4  24 8813.06 2729.68   4
   4   4  24 5968.71 2569.88   7
   4  -4 -24 5288.46 2235.14   1
   4  -4 -26-35.0627 1961.58   8
   4   4 -26-3896.05 1897.84   8
  -4  -4 -26-1060.45 2111.01   8
  -4   4  26-3475.94 2975.90   4
   4   4 -26-2157.47 2095.62   1
  -4   4  26-2662.86 1995.26   7
  -4  -4  26-2392.18 2059.11   7
  -4  -4  26-3628.33 2925.01   4
   4   4  26-4937.05 2831.79   7
   4  -4 -26-3631.99 2353.91   1
   4   6   0 61.1976 476.311   3
  -4  -6   0-236.433 748.986   5
   4   6   2 780.396 506.264   3
   4   6  -2 263.042 490.050   3
  -4  -6  -2 132.301 806.157   5
  -4  -6   2 831.912 748.746   5
  -4  -6   4 2292.42 624.208   2
   4   6   4 2172.97 556.660   3
   4   6  -4 2396.63 524.469   3
  -4  -6   4 1340.86 727.187   5
   4   6  -6 8423.54 667.714   3
  -4  -6   6 7224.39 853.305   5
  -4  -6   6 8473.78 726.150   2
   4   6 -10 153392. 5792.38   8
  -4  -6  10 154821. 5910.94   4
   4   6 -10 157710. 5628.83   3
  -4  -6  10 150372. 5741.64   5
  -4  -6  10 152565. 5659.16   2
   4   6 -10 150781. 5830.08   1
  -4  -6  12-654.231 771.005   2
   4   6 -12-48.5740 977.058   8
  -4   6  12 836.232 1591.86   4
  -4  -6 -12 330.832 1356.10   8
  -4  -6  12 25.5055 1407.46   4
   4   6 -12-605.861 1138.07   1
   4   6 -12 308.020 588.987   3
  -4  -6  12 234.785 820.820   5
   4  -6 -14 28252.2 2112.61   8
  -4  -6 -14 38020.2 2130.15   8
  -4   6  14 28799.8 2345.07   4
   4   6 -14 33780.7 1424.83   3
   4   6 -14 31621.6 1485.41   6
  -4  -6  14 33421.7 1622.29   5
   4  -6 -14 33463.0 2556.28   1
  -4  -6  14 32764.2 1602.66   2
   4   6 -18 708.869 1518.29   1
   4  -6 -18-31.5385 1548.09   8
   4   6 -18-697.496 1296.01   8
  -4   6  18 2311.12 2188.91   4
  -4  -6 -18 2765.13 1624.70   8
   4  -6 -18-661.682 2059.59   1
  -4  -6  18-940.857 1315.72   2
  -4  -6  18 1571.05 1309.23   7
  -4  -6  18 1206.54 1916.90   4
   4   6  18 3361.61 2457.59   7
  -4  -6  18 955.626 1015.26   5
   4  -6 -20 354.654 1661.41   8
   4   6 -20-1066.16 1578.24   1
   4   6 -20-1960.36 1482.49   8
  -4  -6 -20-260.336 1701.04   8
  -4   6  20-1205.77 2382.08   4
  -4  -6  20 751.298 1480.74   7
  -4  -6  20 2806.66 2082.84   4
   4  -6 -20-41.4124 2107.99   1
   4   6  20 52.6157 2614.55   7
   4  -6 -22 5705.14 1825.35   8
   4   6 -22 6787.01 1704.66   8
  -4  -6 -22 8029.84 1874.40   8
  -4   6  22 4715.56 2577.39   4
   4   6 -22 8594.45 1801.24   1
  -4  -6  22 7905.77 1728.08   7
  -4  -6  22 8472.21 2385.80   4
   4   6  22 10128.6 2871.13   7
   4  -6 -22 7510.14 2313.90   1
   4  -6 -24 70.2778 1817.70   8
  -4  -6 -24 436.713 1921.24   8
  -4   6  24-1824.87 2741.70   4
  -4  -6  24 1096.13 1847.97   7
  -4  -6  24 2949.33 2574.22   4
   4   6 -24-713.343 1753.71   1
   4   6  24-2999.12 3004.06   7
   4  -6 -24-3816.55 2344.93   1
   4   6 -24 145.871 1758.64   8
   4  -6 -26 4944.72 1979.75   8
   4   6 -26 3794.18 1999.75   8
  -4  -6 -26 7985.10 2127.60   8
  -4   6  26 2478.69 3016.41   4
  -4   6  26 3840.90 2025.05   7
  -4  -6  26 53.3216 2799.10   4
  -4  -6  26 4728.03 2084.72   7
   4   6  26 6859.37 3284.85   7
   4   6 -26 5556.54 1942.82   1
   4  -6 -26 4642.59 2433.76   1
  -4  -8   0 44905.8 1875.83   2
  -4  -8   2 7081.80 726.737   2
  -4  -8   4 3069.88 689.819   2
  -4  -8  -6-574.671 1306.13   8
  -4  -8  -8 71100.7 2901.70   8
  -4  -8   8 65783.9 2857.09   4
   4   8  -8 68298.4 2650.24   3
  -4  -8   8 67095.6 2737.08   5
  -4  -8   8 64803.2 2695.94   2
   4   8  -8 69741.0 2726.63   1
  -4  -8  10 7514.01 909.078   5
  -4  -8  10 7456.09 948.855   2
   4   8 -10 7045.80 991.544   8
  -4  -8  10 6173.82 1265.82   4
   4   8  10 7851.92 874.688   3
   4   8 -10 8344.48 804.969   3
   4   8 -10 7516.80 1027.81   1
   4   8 -12 38584.6 1846.34   8
  -4  -8 -12 41415.6 2108.80   8
  -4  -8  12 36946.1 2124.43   4
  -4  -8  12 35798.9 1772.80   7
   4   8  12 36263.8 2583.03   7
   4   8  12 43238.2 1827.56   3
   4   8 -12 40506.8 1694.42   3
   4   8 -12 38050.4 1731.34   6
  -4  -8  12 39243.8 1791.11   5
  -4  -8 -12 36163.9 1823.05   2
  -4  -8  12 38769.5 1849.84   2
   4   8 -12 37321.3 1915.58   1
  -4  -8 -14 3018.03 959.347   2
  -4  -8  14 2886.12 888.475   5
   4   8 -14 3629.81 1198.63   1
   4  -8 -14 1347.96 2122.06   1
  -4   8  14 2590.60 1912.80   4
  -4  -8  14 2864.53 1194.71   2
  -4  -8 -14 2840.69 1356.47   8
   4   8  14 2381.17 2040.70   7
   4   8 -14 1924.33 804.575   6
   4   8 -14 3319.77 793.333   3
  -4  -8 -16 17591.8 1413.46   1
   4  -8 -16 11502.2 1965.50   8
   4   8 -16 16236.8 1473.71   8
  -4  -8 -16 18735.2 1686.25   8
   4  -8 -16 18390.6 2485.47   1
  -4   8  16 14838.2 2269.24   4
  -4  -8  16 16351.7 1459.50   7
   4   8  16 25630.3 2340.12   7
  -4  -8  16 16905.5 1914.15   4
   4   8 -16 18011.1 1094.98   3
   4   8 -16 17142.6 1115.89   6
  -4  -8  16 17793.0 1232.34   5
  -4  -8 -16 19888.2 1322.07   2
  -4  -8  16 17116.6 1597.88   2
  -4  -8  18-884.037 952.131   5
  -4  -8 -18-674.033 1073.76   2
   4  -8 -18-2065.96 1745.09   8
   4   8 -18-1246.22 1371.16   8
  -4   8  18 1435.69 2207.52   4
   4  -8 -18-3647.02 2224.76   1
  -4  -8 -18 141.791 1527.99   8
   4   8 -18-2120.85 1403.20   1
  -4  -8  18-2368.32 1429.61   7
  -4  -8  18-33.7199 1917.92   4
  -4  -8  18-3524.14 1609.08   2
   4   8  18 1381.48 2173.62   7
  -4  -8 -18 1525.24 1195.58   1
  -4  -8 -20 3671.83 1300.09   2
  -4  -8 -20 13256.5 1571.58   1
   4  -8 -20 34.8672 1854.31   8
  -4   8  20 4286.66 2721.19   4
   4   8 -20-1110.47 1574.17   8
  -4  -8 -20 3408.84 1798.07   8
   4  -8 -20 44.6174 2349.59   1
  -4  -8  20 10885.6 1754.57   7
  -4  -8  20-950.549 2239.87   4
   4   8 -20 4319.31 1635.45   1
   4  -8 -22-1318.14 1857.22   8
  -4  -8 -22 2113.02 1364.47   1
   4   8 -22 76.9241 1602.26   8
  -4  -8 -22 1035.89 1731.20   8
  -4   8  22 110.622 2543.43   4
  -4  -8  22-456.969 1725.18   7
  -4  -8  22 1196.01 2369.90   4
   4  -8 -22-1499.85 2338.18   1
   4   8  22-1612.89 2488.94   7
   4   8 -22-26.5700 1584.60   1
   4  -8 -24 7248.91 2060.69   8
   4   8 -24 430.216 1819.33   8
  -4  -8 -24 6614.90 1996.45   8
  -4   8  24 58.6523 2957.56   4
  -4  -8 -24 5803.07 1593.96   1
  -4  -8  24 3817.81 2716.08   4
  -4  -8  24 1764.36 1976.58   7
   4  -8 -24 4315.87 2515.96   1
   4   8 -24 1241.13 1737.29   1
   4   8 -26 1032.48 1716.02   1
  -4  -8 -26 1120.99 1605.38   1
   4  -8 -26 385.570 2040.28   8
   4   8 -26-222.860 1941.48   8
  -4  -8 -26 7164.51 2322.77   8
  -4   8  26 3413.34 3033.32   4
  -4   8  26 1899.85 2047.41   7
  -4  -8  26-1432.25 2898.44   4
  -4  -8  26-885.456 2093.24   7
   4  -8 -26 2315.04 2527.09   1
  -4 -10   0-1937.48 883.877   5
  -4 -10  -2 28074.3 1325.93   8
   4  10  -2 30448.2 1393.53   3
  -4 -10  -2 30383.3 1518.05   5
  -4 -10   2 30715.1 1473.24   5
  -4 -10  -2 29081.7 1400.34   2
  -4 -10  -4 4335.42 907.854   5
  -4 -10  -4 3963.12 763.153   2
  -4 -10  -4 4680.37 776.880   8
   4  10   4 4139.88 744.673   3
  -4 -10  -6 3158.70 970.577   5
  -4 -10  -6 3889.28 809.258   2
  -4 -10  -6 2771.95 851.907   8
   4  10  -6 1836.01 570.461   1
   4  10   6 4032.82 779.784   3
  -4 -10  -8 684.879 807.469   2
  -4 -10   8 301.813 1036.01   4
  -4 -10  -8 1910.45 945.033   8
  -4 -10   8 1100.32 580.177   7
   4  10   8 2194.77 796.101   3
   4  10  -8 1649.13 712.267   1
  -4 -10  -8 3092.73 1056.49   5
   4  10 -10 15579.7 1094.15   1
   4  10 -10 16090.3 1160.28   8
  -4 -10  10 14646.8 1422.88   4
  -4 -10  10 15696.9 1017.37   7
   4  10  10 19564.7 1140.72   3
  -4 -10 -10 19405.9 1513.80   5
  -4 -10 -10 16679.6 1178.47   2
  -4 -10 -12 1977.08 939.123   2
   4  10 -12 3417.00 966.054   8
  -4 -10 -12 2912.67 1221.12   8
  -4 -10  12 1875.19 1324.64   4
  -4 -10  12 2726.59 914.636   7
   4  10  12 2838.02 1765.51   7
   4  10  12 3329.34 912.811   3
  -4 -10 -12 2613.56 966.116   1
  -4 -10 -12 2763.25 1451.56   5
   4  10 -14 24728.1 1579.58   1
  -4 -10 -14 29459.7 1660.95   1
  -4 -10 -14 32158.1 1834.43   8
  -4 -10  14 25343.4 1593.30   7
   4  10  14 27946.2 2339.73   7
   4  10  14 28632.9 1543.67   3
  -4 -10 -14 32934.4 2365.66   5
  -4 -10 -14 30244.1 1589.76   2
   4 -10 -16 2533.61 2418.27   1
  -4 -10 -16 2279.55 1082.87   2
   4  10 -16 1103.63 1204.05   8
  -4  10  16 4392.86 2236.50   4
  -4 -10 -16 3023.91 1394.95   8
  -4 -10  16 957.174 1668.58   4
   4  10  16 1807.04 2002.48   7
   4  10  16 1907.04 1038.22   3
  -4 -10 -16 1285.52 1100.01   1
  -4 -10 -18 126.976 1185.21   2
   4 -10 -18-3088.00 1932.51   8
   4  10 -18 430.826 1394.90   8
  -4  10  18-312.416 2363.40   4
  -4 -10 -18 507.122 1480.14   8
  -4 -10 -18 861.378 1245.40   1
  -4 -10  18 3625.28 1910.64   4
  -4 -10  18-1308.98 1565.30   7
   4  10  18 2011.23 2137.66   7
  -4 -10  18-96.9146 1896.42   2
   4  10 -18 1909.72 945.078   6
   4  10 -18 1303.85 1282.76   1
   4 -10 -18 2728.24 2485.61   1
  -4 -10 -20-2343.96 1336.66   2
   4 -10 -20-416.372 1949.46   8
   4  10 -20 921.557 1576.76   8
  -4 -10 -20-1980.26 1318.92   1
  -4  10  20-3443.65 2668.06   4
  -4 -10 -20 1809.04 1601.36   8
   4 -10 -20 3334.89 2489.63   1
  -4 -10  20 572.386 1779.50   7
  -4 -10  20 850.151 2157.41   4
   4  10  20 2076.36 2282.68   7
   4  10 -20-176.902 1428.23   1
   4  10 -22 4636.22 1512.07   1
   4 -10 -22 5254.07 2020.91   8
   4  10 -22 2481.01 1723.54   8
  -4 -10 -22 6778.93 1455.21   1
  -4 -10 -22 6705.89 1792.97   8
  -4  10  22 2599.25 2882.08   4
  -4 -10  22 5829.43 2425.96   4
  -4 -10  22 6184.81 1879.59   7
   4 -10 -22 3496.00 2506.22   1
   4  10  22 3757.96 2457.73   7
   4 -10 -24-1030.14 2128.14   8
   4  10 -24-3604.61 1907.23   8
  -4 -10 -24-799.772 1932.51   8
  -4  10  24-3692.69 2861.86   4
  -4 -10 -24-1530.61 1520.33   1
  -4 -10  24 1086.32 2706.84   4
   4  10  24-3284.29 2736.76   7
   4 -10 -24-5509.79 2693.87   1
   4  12   0 52795.7 2259.66   3
  -4 -12   0 55200.1 2329.53   5
  -4 -12   0 51429.4 2315.46   2
  -4 -12  -2 205.692 900.195   5
  -4 -12   2 58.1621 872.538   5
  -4 -12  -2 17.9415 868.138   2
  -4 -12   2 797.779 939.525   2
  -4 -12  -2 518.191 475.550   8
   4  12   2 78.5036 845.068   3
   4  12  -2 1194.41 887.334   3
  -4 -12  -4 14044.4 866.052   8
   4  12   4 13472.8 1068.90   3
   4  12  -4 12820.6 1110.00   3
   4  12  -4 12880.0 1084.35   6
  -4 -12  -4 12518.8 1166.29   5
  -4 -12   4 11908.8 1115.43   5
  -4 -12  -4 12003.0 1120.80   2
  -4 -12   4 12710.9 1238.08   2
  -4 -12  -6 467.538 1006.93   5
  -4 -12   6-37.5539 937.579   5
  -4 -12  -6-72.4956 939.184   2
  -4 -12   6 1777.47 1117.58   2
  -4 -12  -6 347.118 776.386   8
   4  12  -6 1021.14 882.741   6
   4  12   6 740.354 865.116   3
   4  12  -6 1480.33 955.430   3
  -4 -12  -8 6544.61 1178.86   5
   4  12  -8 5108.30 560.542   1
  -4 -12   8 7143.75 1029.51   5
  -4 -12  -8 7869.45 1111.25   2
   4  12  -8 6236.75 846.043   8
  -4 -12   8 6267.11 1309.35   2
  -4 -12  -8 5291.72 957.562   8
  -4 -12   8 5770.02 706.251   7
   4  12   8 7053.00 1652.90   7
   4  12  -8 5979.85 1009.15   6
   4  12   8 7156.55 976.845   3
   4  12  -8 6343.48 1066.09   3
  -4 -12 -10 2454.22 1228.90   5
   4  12 -10 844.771 664.021   1
  -4 -12  10 1449.35 997.002   5
  -4 -12 -10 1241.51 1029.64   2
   4  12 -10 1862.27 885.012   8
  -4 -12  10 1207.71 1362.74   2
  -4 -12  10 2936.02 1135.55   4
  -4 -12  10 3225.48 872.344   7
   4  12 -10 583.120 937.943   6
   4  12  10 3166.40 977.908   3
   4  12 -10 270.222 1046.16   3
   4  12 -12 22072.1 1247.30   1
  -4 -12 -12 24346.4 1469.76   1
   4  12 -12 22999.1 1349.56   8
  -4 -12 -12 23793.1 1575.32   8
  -4 -12  12 20156.0 1655.88   4
  -4 -12  12 22231.1 1422.31   7
   4  12  12 22484.8 2057.31   7
   4  12  12 25871.8 1458.57   3
   4  12 -12 22808.4 1494.99   3
   4  12 -12 20633.1 1422.85   6
  -4 -12 -12 26441.9 1821.74   5
  -4 -12  12 24146.8 1486.88   5
  -4 -12 -12 24817.4 1544.58   2
  -4 -12  12 22241.5 1904.70   2
  -4 -12  14 295.899 1088.03   5
  -4 -12 -14-97.8880 1171.10   2
   4  12 -14 181.921 903.946   1
   4  12 -14 1406.96 1042.40   8
  -4 -12 -14 660.267 1302.03   8
  -4 -12  14-1659.05 1747.06   2
  -4 -12  14-22.6799 1445.39   4
  -4 -12  14-607.508 1183.19   7
   4  12  14-557.546 1829.23   7
   4  12  14-199.173 1025.30   3
   4  12 -14-131.741 990.549   6
   4  12 -14-251.410 1146.15   3
  -4 -12 -14 804.382 1061.99   1
  -4 -12 -14 1330.02 1559.87   5
  -4 -12  16 1999.56 1168.68   5
  -4 -12 -16 4553.79 1288.61   2
   4 -12 -16 5695.92 2652.67   1
  -4  12  16 5139.59 2405.62   4
  -4 -12 -16 2243.45 1449.45   8
  -4 -12  16 2132.51 1978.05   2
   4  12  16 4657.17 1963.44   7
   4  12  16 3384.06 1145.28   3
  -4 -12 -16 2872.15 1212.35   1
   4  12 -16 5143.77 1054.12   6
   4  12 -16 3422.98 1196.00   3
  -4 -12 -16 4749.59 1949.67   5
  -4 -12  18-1606.20 1233.02   5
   4  12 -18-2593.53 1482.16   8
  -4 -12 -18-2854.77 1649.20   8
   4  12 -18-2423.33 1235.98   1
  -4 -12  18-2987.73 1742.08   7
  -4 -12  18-7109.76 2329.60   2
  -4 -12 -20-2648.25 1519.28   2
   4 -12 -20-123.794 2116.22   8
   4  12 -20 1242.03 1572.72   8
  -4  12  20-749.822 2738.30   4
  -4 -12 -20-975.476 1642.41   8
   4 -12 -20 2725.08 2720.21   1
   4  12 -20-351.213 1256.12   1
  -4 -12  20-52.6383 1802.25   7
   4  12  20 1285.60 2222.51   7
   4  12  20-412.151 1186.90   3
  -4 -12 -20 334.402 1327.97   1
   4 -12 -22-4155.53 2234.56   8
   4  12 -22-5326.44 1890.33   8
  -4  12  22-2524.86 3043.82   4
   4 -12 -22-4280.92 2809.07   1
  -4 -12  22-2935.81 2085.06   7
  -4 -12 -22-4052.75 1591.84   1
   4 -12 -24 12113.9 2359.70   8
   4  12 -24 11730.9 2094.56   8
  -4 -12 -24 13740.7 2040.10   8
  -4  12  24 9352.81 3232.59   4
   4  12  24 17678.8 2701.71   7
   4 -12 -24 14798.3 2797.76   1
   4  12 -24 9619.96 1585.97   1
  -4 -12 -24 12521.9 1672.67   1
  -4 -14   0-21.6879 976.896   5
  -4 -14   0-178.515 1136.30   2
   4  14   0 690.071 941.470   6
   4  14   0 259.669 1017.79   3
  -4 -14  -2 42232.2 1785.35   8
   4  14   2 50838.6 2169.15   3
   4  14  -2 49159.8 2173.39   3
   4  14   2 45866.5 2155.19   6
   4  14  -2 48205.7 2160.61   6
  -4 -14  -2 50952.6 2208.32   5
  -4 -14   2 51794.3 2204.56   5
  -4 -14  -2 44613.8 2241.09   2
  -4 -14   2 45580.7 2307.00   2
  -4 -14  -4 410.564 1031.81   5
  -4 -14   4-21.2480 1019.38   5
  -4 -14  -4 85.7940 1083.75   2
  -4 -14  -4-196.456 652.816   8
  -4 -14   4-23.9206 1321.70   2
   4  14  -4-1034.67 970.626   6
   4  14   4 217.928 1028.90   3
  -4 -14  -6 660.281 1105.41   5
  -4 -14   6-296.357 1049.39   5
  -4 -14  -6 305.433 1159.15   2
  -4 -14  -6-986.897 767.741   8
  -4 -14   6 1485.54 1412.28   2
   4  14   6-1184.90 1565.52   7
   4  14  -6 19.7014 993.371   6
   4  14   6 415.279 1036.67   3
  -4 -14 -10 5281.25 1306.17   5
  -4 -14  10 3020.57 1187.57   5
  -4 -14 -10 4951.03 1294.74   2
   4  14 -10 4079.32 851.072   8
  -4 -14  10 2597.36 1633.26   2
   4  14 -10 4452.67 1101.57   6
   4  14  10 4136.18 1155.51   3
  -4 -14 -12-432.131 1370.11   5
  -4 -14  12 1255.74 1204.37   5
  -4 -14 -12-67.5366 1331.13   2
   4  14 -12-514.302 932.154   8
  -4 -14 -12 608.758 1037.96   1
  -4 -14 -12-1079.89 1197.39   8
  -4 -14  12 810.612 1779.88   2
   4  14  12 1600.58 1775.95   7
   4  14 -12-56.3922 1088.15   6
   4  14  12-855.357 1151.58   3
   4  14 -12 256.022 691.778   1
  -4 -14 -14 10800.2 1697.68   5
  -4 -14  14 11775.5 1409.26   5
  -4 -14 -14 10893.3 1255.11   1
  -4 -14 -14 8158.91 1486.21   2
  -4 -14 -14 12108.0 1493.45   8
  -4 -14  14 11802.2 2158.87   2
   4  14  14 11143.1 2017.52   7
   4  14 -14 11409.6 1254.31   6
   4  14  14 9586.61 1309.04   3
   4  14  16 1867.24 2239.27   7
  -4 -14  18 788.503 1372.94   5
  -4 -14 -18 24.1383 1588.12   2
  -4 -14 -18 1081.64 1332.57   1
   4 -14 -18-4204.10 2932.38   1
  -4  14  18-2066.10 2664.01   4
  -4 -14 -18-1204.12 1620.33   8
   4  14  18 1098.98 2112.52   7
   4  14  18 1605.28 1298.14   3
  -4 -14  18-34.1305 2383.32   2
   4  14 -18-344.364 1175.95   6
  -4 -14 -18 2409.12 2061.36   5
  -4 -14 -20-1500.63 1715.69   2
  -4 -14 -20-822.170 1364.30   1
  -4  14  20-1092.51 2752.98   4
  -4 -14 -20-891.098 1726.30   8
   4 -14 -20 2809.12 2981.10   1
   4  14  20-4203.84 2306.70   7
   4  14  20 59.7247 1325.71   3
  -4 -14 -20-1819.31 2640.03   5
   4 -14 -22 10837.6 2484.27   8
  -4 -14 -22 15278.5 2037.57   8
  -4  14  22 12771.9 3106.85   4
  -4 -14 -22 10651.9 1622.28   1
   4 -14 -22 17447.0 3029.24   1
   4  14  22 13271.6 2540.85   7
   4  14  22 9938.93 1486.75   3
  -4 -16   0 126187. 4824.01   5
  -4 -16   0 115626. 4921.94   2
  -4 -16   2-1485.78 1222.87   5
  -4 -16  -4 5739.17 1235.88   5
  -4 -16   4 5682.28 1213.95   5
  -4 -16  -4 4311.41 847.603   8
  -4 -16  -4 4547.58 1441.12   2
  -4 -16   4 7867.47 1628.09   2
   4  16   4 2164.71 1311.05   4
   4  16   4 6010.92 1640.14   7
   4  16   4 6988.23 1194.24   6
   4  16  -4 7306.17 1161.83   6
   4  16   4 6119.40 1257.59   3
  -4 -16  -6 201.756 1213.25   5
  -4 -16   6 1093.11 1194.07   5
  -4 -16  -6-25.5433 1388.65   2
  -4 -16  -6 603.512 862.940   8
  -4 -16   6-891.500 1689.47   2
   4  16   6 2437.08 1446.43   7
  -4 -16  -6-154.387 843.876   1
   4  16   6-160.832 1103.45   6
   4  16  -6 259.755 1094.58   6
   4  16   6-1747.67 1224.22   3
  -4 -16  -8 1245.06 1259.73   5
  -4 -16   8 1449.97 1238.83   5
  -4 -16  -8 1241.54 944.144   1
  -4 -16  -8 882.573 1472.77   2
  -4 -16  -8-933.489 976.258   8
  -4 -16   8 1576.64 1806.27   2
   4  16   8 1745.48 1516.84   7
   4  16   8-1762.13 1189.32   6
   4  16  -8 1608.58 1152.20   6
   4  16   8-124.414 1264.07   3
  -4 -16 -10 322.319 1337.61   5
  -4 -16  10 1654.71 1310.82   5
  -4 -16 -10 2615.75 1521.96   2
  -4 -16  10 546.493 1892.69   2
   4  16  10 1718.23 1202.94   6
   4  16 -10 295.397 1149.40   6
   4  16  10 535.937 1289.39   3
  -4 -16 -12 3174.87 1491.82   5
  -4 -16  12 4415.80 1442.63   5
  -4 -16 -12 3002.22 1603.79   2
  -4 -16 -12-385.832 1289.15   8
  -4 -16  12 618.034 2192.09   2
   4  16  12 733.499 1915.15   7
   4  16  12 2254.26 1254.32   6
   4  16 -12 2903.67 1213.53   6
   4  16  12 4293.91 1364.88   3
  -4 -16 -12 2834.15 1163.75   1
  -4 -16 -14-3381.31 1689.15   5
  -4 -16  14-562.240 1450.59   5
  -4 -16 -14-4976.18 1778.32   2
  -4 -16 -16 4405.79 1727.12   5
  -4 -16  16 5612.88 1554.27   5
  -4 -16 -16 7022.04 1743.85   2
  -4 -16 -16 6023.22 1597.42   8
   4  16  16 2890.26 2112.43   7
  -4 -16  16 1412.98 2421.12   2
   4  16  16 6795.55 1416.67   6
   4  16  16 4828.70 1415.87   3
   4  16 -16 6178.70 1323.68   6
  -4 -16 -16 4691.55 1315.18   1
  -4 -16  18-2188.60 1582.53   5
   4 -16 -18 2824.26 3253.68   1
  -4 -16 -18-1450.93 1829.38   2
  -4 -16 -18 1471.52 1677.91   8
   4  16  18-2495.42 2197.07   7
   4  16  18 1206.64 1400.97   6
   4  16  18-963.703 1385.53   3
  -4 -16  18-2194.81 2559.17   2
   4  16 -18-1230.79 1289.65   6
  -4 -16 -18 24.1681 1350.50   1
  -4 -16 -18 1224.19 1904.68   5
  -4 -16 -20 6341.61 1505.59   1
  -4 -16 -20 5830.71 1940.85   2
  -4  16  20 5298.45 2995.48   4
  -4 -16 -20 6621.46 1830.64   8
   4 -16 -20 9060.57 3231.91   1
   4  16  20 1363.44 2288.11   7
   4  16  20 5437.74 1481.07   3
   4  16  20 5474.94 1512.44   6
  -4 -16 -20 4268.30 2239.26   5
  -4 -18   0 26.0442 1235.54   5
  -4 -18   0-1738.99 1691.30   2
   4  18   0-485.298 1180.67   6
   4  18   2 39922.4 2120.28   6
   4  18  -2 40650.3 2112.48   6
  -4 -18  -2 37137.8 2199.33   5
  -4 -18   2 43049.7 2203.82   5
  -4 -18  -2 39794.9 2464.98   2
  -4 -18   2 43924.6 2616.56   2
  -4 -18  -4 752.039 1284.47   5
  -4 -18   4 331.986 1242.21   5
  -4 -18  -4 1022.02 1647.71   2
  -4 -18   4 2346.16 1828.04   2
   4  18   4 1385.90 1198.88   6
   4  18  -4 1539.21 1185.58   6
   4  18   4-1273.86 1348.05   3
  -4 -18  -6 1748.02 1341.58   5
  -4 -18   6 307.398 1305.84   5
  -4 -18  -6 2963.27 1669.88   2
  -4 -18   6 2199.90 1903.12   2
   4  18   6 2699.80 1261.92   6
   4  18  -6 604.089 1174.02   6
   4  18   6 3414.39 1382.03   3
  -4 -18  -8-644.002 1392.54   5
  -4 -18   8 230.598 1359.77   5
  -4 -18  -8 674.497 1668.74   2
  -4 -18   8-1301.80 2058.29   2
   4  18   8 737.893 1261.47   6
   4  18  -8-2149.86 1273.82   6
   4  18   8-441.582 1409.48   3
  -4 -18 -12 1307.07 1540.83   5
  -4 -18  12-1195.33 1541.70   5
  -4 -18 -12-598.766 1374.78   8
  -4 -18 -12 1003.32 1830.03   2
   4  18  12 924.125 1938.68   7
  -4 -18  12-971.032 2370.37   2
  -4 -18 -12-323.772 1194.97   1
   4  18  12-626.550 1345.01   6
   4  18 -12-394.094 1276.78   6
   4  18  12 1773.23 1504.66   3
  -4 -18 -14 9252.06 1767.28   5
  -4 -18  14 7708.21 1651.55   5
  -4 -18 -14 7488.04 1567.64   8
  -4 -18 -14 8802.74 1981.54   2
   4  18  14 6292.47 2115.98   7
  -4 -18  14 7219.28 2502.01   2
  -4 -18 -14 5402.55 1319.84   1
   4  18  14 6233.91 1465.38   6
   4  18 -14 4610.14 1377.57   6
   4  18  14 8081.66 1570.13   3
  -4 -18 -16-3968.84 1824.72   5
  -4 -18  16-3221.95 1729.10   5
  -4 -18 -16-2388.22 1627.03   8
  -4 -18 -16-2914.93 2003.62   2
   4  18  16-4996.31 2275.84   7
  -4 -18  16-9124.98 2852.82   2
   4  18  16-1814.66 1493.53   6
  -4 -18 -16-1915.06 1390.01   1
   4  18  16-3111.04 1598.11   3
  -4 -18 -18-345.793 1891.00   5
  -4 -18  18-288.433 1744.02   5
  -4 -18 -18-2058.04 1706.61   8
  -4 -18 -18 132.047 2086.59   2
   4  18  18-737.224 2278.24   7
   4  18  18 1668.47 1482.63   6
   4  18  18 528.542 1509.33   3
  -4 -18  18-4803.49 2761.16   2
  -4 -18 -18 1256.46 1471.29   1
   4  18 -18 73.9536 1415.98   6
   4  20   0 20502.3 1711.49   6
  -4 -20   0 15715.1 1696.66   5
  -4 -20   0 21858.4 2338.27   2
  -4 -20  -2 11121.1 2144.96   2
   4  20   2 12344.8 1586.91   6
  -4 -20  -4 12780.1 1608.69   5
  -4 -20   4 11745.3 1568.41   5
  -4 -20   4 9542.10 2314.97   2
  -4 -20  -6-650.536 1490.18   5
  -4 -20   6-3226.92 1460.60   5
  -4 -20  -6-493.058 1969.62   2
  -4 -20   6-5847.75 2263.00   2
   4  20   6 26.7336 1324.36   6
   4  20  -6-2176.14 1351.79   6
   4  20   6-2699.13 1588.34   3
  -4 -20  -8-271.002 1517.78   5
  -4 -20   8 390.675 1481.86   5
  -4 -20  -8 35.6680 2003.95   2
  -4 -20   8 4965.26 2408.45   2
   4  20   8 2127.64 1354.41   6
   4  20  -8 3437.49 1358.65   6
   4  20   8 732.703 1607.67   3
  -4 -20 -10-2130.62 1563.79   5
  -4 -20  10-795.679 1560.34   5
  -4 -20 -10-1321.53 2019.93   2
  -4 -20  10-2691.98 2472.87   2
   4  20  10 551.334 1412.42   6
   4  20 -10 3291.74 1369.29   6
   4  20  10 1136.64 1623.65   3
  -4 -20 -12 1774.71 1667.80   5
  -4 -20  12 4804.61 1666.83   5
  -4 -20 -12 1868.03 2133.05   2
  -4 -20  12 1512.97 2730.67   2
   4  20  12 3510.77 1468.63   6
   4  20 -12 3726.08 1420.51   6
   4  20  12 3268.37 1665.09   3
  -4 -20 -16 2691.71 1893.13   5
  -4 -20  16 1209.98 1743.09   5
  -4 -20 -16-1806.33 2253.76   2
   4  20  16 1646.22 1525.02   6
  -4 -20  16 990.128 2802.06   2
   4  20  16 1854.27 1662.86   3
   4  20 -16-132.161 1463.93   6
  -4 -22   0-2720.28 1468.77   5
  -4 -22   0 41.2797 2249.05   2
   4  22   0-553.573 1377.79   6
  -4 -22  -2 4581.01 1567.41   5
  -4 -22   2 6240.49 1543.15   5
  -4 -22  -2 3120.69 2313.37   2
  -4 -22   2 3721.79 2339.61   2
   4  22   2 6348.00 1465.43   6
   4  22  -2 6123.80 1489.68   6
  -4 -22  -4 217.080 1523.69   5
  -4 -22   4-1500.85 1504.01   5
  -4 -22  -4 887.996 2207.40   2
  -4 -22   4 1053.09 2300.28   2
   4  22   4 2142.91 1409.26   6
   4  22  -4 774.519 1395.13   6
  -4 -22  -6-1142.65 2282.19   2
  -4 -22  -6 1048.66 1583.69   5
  -4 -22   6 266.566 1527.08   5
  -4 -22   6 1352.75 2508.57   2
   4  22   6 944.753 1441.31   6
   4  22  -6 1577.93 1404.78   6
  -4 -22  -8 843.365 1635.05   5
  -4 -22   8-3138.22 1628.44   5
  -4 -22  -8-1904.30 2298.06   2
  -4 -22   8-2569.12 2636.47   2
   4  22   8-1846.58 1541.49   6
   4  22  -8-3538.18 1499.20   6
   4  22   8-3497.02 1798.04   3
  -4 -22  10 6616.00 1739.99   5
  -4 -22 -12-1286.22 1804.61   5
  -4 -22  12-31.0200 1716.72   5
  -4 -22 -12-1950.97 2400.67   2
  -4 -22  12 956.577 2850.87   2
   4  22  12-910.427 1529.70   6
   4  22 -12 472.054 1462.86   6
   4  22  12 428.465 1834.13   3
  -4 -22 -14 4791.17 1895.15   5
  -4 -22  14 7077.77 1853.50   5
  -4 -22 -14 1027.23 2442.99   2
  -4 -22  14 6954.53 3030.94   2
   4  22  14 6084.69 1646.25   6
   4  22 -14 4280.86 1575.32   6
   4  22  14 7125.67 1861.33   3
  -4 -24   0-5238.51 2624.14   2
   4  24   0-2651.23 1666.65   6
  -4 -24  -2-1861.93 1613.21   5
  -4 -24   2 62.5384 1602.95   5
  -4 -24  -2-6370.86 2660.87   2
  -4 -24   2-3682.35 2574.07   2
  -4 -24  -4 626.024 1620.71   5
  -4 -24   4-187.715 1624.83   5
  -4 -24  -4-3653.89 2482.02   2
  -4 -24   4-2159.31 2615.95   2
   4  24   4 2524.59 1546.45   6
   4  24  -4 29.3069 1538.74   6
  -4 -24  -6-604.600 1658.85   5
  -4 -24   6 1026.14 1626.00   5
  -4 -24  -6-2701.65 2519.88   2
  -4 -24   6 1821.92 2718.41   2
   4  24   6 30.2020 1499.02   6
   4  24  -6 968.901 1482.40   6
  -4 -24  -8-207.158 1728.59   5
  -4 -24   8 1009.35 1646.70   5
  -4 -24  -8 3187.38 2675.80   2
  -4 -24   8 2661.19 2803.30   2
   4  24   8 2219.09 1607.94   6
   4  24  -8 1824.95 1537.94   6
   4  24   8 3040.73 1867.34   3
   5   1 -13 1726.16 1956.13   1
   5   1 -13-992.063 1458.29   8
  -5   1  13 2116.45 1625.05   4
  -5  -1  13-36.7948 1630.12   4
   5  -1 -15 10623.3 1670.55   8
   5   1 -15 7892.05 1598.08   8
   5  -1 -15 12655.4 2255.82   1
   5   1 -15 11570.8 2079.83   1
  -5   1  15 5932.63 1913.82   4
  -5  -1  15 8217.08 1951.25   4
   5  -1 -17 45235.4 2577.47   8
   5   1 -17 46981.4 2545.81   8
  -5   1  17 40395.9 2957.29   4
  -5  -1  17 40253.2 2930.54   4
   5  -1 -17 50389.0 3058.88   1
   5   1 -17 50065.4 2919.61   1
   5  -1 -19 8746.36 1754.16   8
   5   1 -19 11883.1 1716.19   8
  -5   1  19 10624.1 2423.75   4
  -5  -1  19 12839.8 2347.23   4
   5  -1 -19 13448.9 2322.14   1
   5   1 -19 11720.6 2215.86   1
   5  -1 -23 361.047 1777.98   8
   5   1 -23 1711.89 1773.12   8
  -5   1  23 582.291 2560.54   4
  -5  -1  23-256.312 2615.81   4
  -5  -1  23-1200.23 1850.24   7
   5  -1 -23 1044.82 2291.49   1
   5   1 -23 1629.30 2251.15   1
   5  -1 -27 866.686 2487.78   1
   5   1 -27-258.016 2416.10   1
   5  -1 -27 2800.89 2042.86   8
   5   1 -27-738.878 2014.41   8
  -5   1  27 841.731 2933.05   4
  -5  -1  27-706.899 2957.28   4
  -5   1  27 759.518 2139.99   7
  -5  -1  27 2515.02 2094.55   7
   5   3 -13 1587.59 1431.85   8
  -5   3  13 838.268 1684.61   4
  -5  -3  13 553.745 1676.89   4
   5  -3 -15 10869.2 2471.06   1
   5  -3 -15 10666.4 1863.75   8
   5   3 -15 14615.2 1634.65   8
  -5   3  15 4624.73 2084.69   4
  -5  -3  15 15371.3 2064.14   4
   5   3 -15 19432.6 2047.89   1
  -5  -3  17 5282.52 768.495   2
   5  -3 -17 5203.46 1769.20   8
   5   3 -17 4444.07 1542.94   8
   5  -3 -17 6020.41 2384.39   1
  -5   3  17 3040.63 2115.39   4
  -5  -3  17 3756.77 2020.57   4
   5   3 -17 6661.67 1957.74   1
   5  -3 -19 16233.4 1927.44   8
   5   3 -19 17308.6 1806.15   8
  -5   3  19 15614.7 2524.35   4
  -5  -3  19 13669.7 2426.28   4
   5  -3 -19 15785.7 2500.91   1
   5   3 -19 16605.1 2205.22   1
   5  -3 -21 135.453 1821.45   8
   5   3 -21-2836.30 1729.61   8
  -5   3  21-3659.02 2664.27   4
  -5  -3  21-218.127 1726.83   7
   5  -3 -21-1886.40 2442.60   1
   5   3 -21-4597.09 2248.28   1
   5  -3 -23-1007.16 1835.26   8
   5   3 -23-684.606 1728.84   8
  -5   3  23 3436.99 2683.13   4
  -5  -3  23 1390.11 2552.83   4
  -5  -3  23 1614.56 1797.35   7
   5  -3 -23 585.346 2397.46   1
   5   3 -23 2802.37 2146.04   1
   5  -3 -25 611.999 1980.09   8
   5   3 -25 705.641 1902.31   8
   5  -3 -25-5478.02 2535.73   1
   5   5 -11 9467.06 1678.53   1
  -5  -5  11 6981.95 1593.27   4
  -5  -5  11 9211.43 926.923   2
  -5  -5  13 1902.28 774.283   2
   5  -5 -17 13165.1 1932.95   8
   5   5 -17 13616.6 1657.23   8
   5  -5 -17 9687.60 2524.78   1
  -5   5  17 8335.77 2273.33   4
  -5  -5  17 10143.8 2144.79   4
   5   5 -17 11217.2 1941.31   1
  -5  -5  17 12090.1 1098.46   2
   5   5 -19 1031.27 1510.92   8
  -5   5  19 101.979 2309.32   4
   5  -5 -19 768.106 2453.73   1
  -5  -5  19-3016.44 2207.99   4
  -5  -5  19-402.209 1499.10   7
   5  -5 -19 35.9272 1789.14   8
   5   5 -19 1844.41 1873.79   1
   5   5 -21 7068.72 2033.44   1
   5  -5 -21 5921.58 1932.13   8
   5   5 -21 9163.95 1743.39   8
  -5   5  21 6067.91 2666.19   4
  -5  -5  21 3939.66 2417.01   4
  -5  -5  21 8872.49 1721.29   7
   5  -5 -21 11934.7 2557.26   1
   5   5 -23 913.919 2069.18   1
   5  -5 -23 2924.13 1948.52   8
   5   5 -23 1447.53 1779.23   8
  -5   5  23 1636.00 2753.50   4
  -5  -5  23-48.1561 2577.57   4
  -5  -5  23 1734.07 1796.57   7
   5  -5 -23 191.168 2525.25   1
   5   5 -25-851.595 2184.22   1
   5  -5 -25-37.9658 2036.67   8
   5   5 -25-124.783 1876.91   8
  -5   5  25-6714.41 3052.05   4
  -5  -5  25-3247.98 2897.61   4
  -5  -5  25 438.239 1955.72   7
   5  -5 -25-2165.18 2597.91   1
  -5  -7   5 37949.4 1788.29   2
  -5  -7   7 10163.6 955.546   2
   5   7  -9 15850.0 1671.95   1
  -5  -7   9 17902.3 1131.04   2
  -5  -7  11 441.974 837.826   2
  -5  -7  11 847.898 1453.46   4
   5   7 -11-224.991 1437.12   1
   5   7 -11-567.344 710.995   3
  -5  -7  11 837.930 1152.99   5
  -5  -7  13 793.778 906.954   2
   5   7 -13 725.781 752.027   3
  -5  -7  13 113.234 1220.38   5
   5   7 -15 8781.35 1527.69   8
  -5  -7  15 8150.95 1908.29   4
   5   7 -15 12234.3 932.030   3
  -5  -7  15 10213.7 1177.81   2
   5  -7 -17 5612.63 2577.16   1
   5   7 -17 2721.26 1445.47   8
  -5  -7  17 3299.41 1206.74   2
  -5   7  17 2342.92 2242.56   4
  -5  -7  17 2663.57 1972.64   4
  -5  -7  17 2164.00 1352.94   7
   5   7 -17 3586.31 857.276   3
   5   7 -17 2339.47 898.727   6
   5   7 -17 3566.04 1699.92   1
   5   7 -19 6334.97 1867.85   1
   5  -7 -19 5800.56 2060.66   8
   5   7 -19 3229.43 1581.96   8
   5  -7 -19 4973.71 2715.64   1
  -5  -7  19 3807.53 2190.95   4
  -5  -7  19 8444.46 1571.45   7
   5   7 -21 449.087 1857.51   1
   5  -7 -21 2805.82 1983.85   8
   5   7 -21 542.500 1661.25   8
  -5   7  21 2123.73 2575.99   4
   5  -7 -21 4838.37 2652.45   1
  -5  -7  21-766.499 2375.70   4
  -5  -7  21 2954.42 1617.19   7
   5  -7 -23 1502.76 2030.62   8
   5   7 -23 140.179 1740.58   8
   5   7 -23 1461.90 1924.75   1
  -5   7  23 2107.69 2765.87   4
  -5  -7  23-794.246 2605.05   4
  -5  -7  23 2633.12 1804.25   7
   5  -7 -23-2105.90 2879.47   1
   5  -7 -25-4074.79 2163.50   8
   5   7 -25-1324.64 1890.08   8
  -5   7  25 2019.93 3116.33   4
   5   7 -25 203.823 2033.19   1
  -5  -7  25-2511.19 2714.95   4
  -5  -7  25 2728.99 2036.60   7
   5  -7 -25 1016.45 2817.53   1
  -5  -9  -1-141.489 810.923   2
  -5  -9   1 909.277 813.893   2
   5   9   1 862.074 669.667   3
   5   9  -1 633.616 683.526   3
  -5  -9  -1-73.9164 1003.62   5
  -5  -9   1 1182.21 974.545   5
   5   9   3 12547.3 914.860   3
   5   9  -3 12748.0 925.043   3
  -5  -9  -3 11796.4 1276.90   5
  -5  -9   3 11493.6 1186.69   5
  -5  -9  -3 12914.7 1066.62   2
  -5  -9  -5 4659.06 956.858   2
   5   9   5 3751.03 767.265   3
   5   9  -5 5476.49 793.474   3
  -5  -9  -5 6368.68 1256.08   5
  -5  -9   5 4251.08 1032.69   5
   5   9   7 43476.9 1957.67   3
   5   9  -7 45531.6 1944.20   3
  -5  -9   7 45507.1 2150.10   5
  -5  -9  -7 46033.6 2085.44   2
   5   9   9 19359.0 1215.21   3
   5   9  -9 19784.9 1513.69   1
  -5  -9  11 6499.57 1560.41   4
  -5  -9 -11 4707.87 1618.23   8
  -5  -9  13 4055.91 1657.98   4
  -5  -9 -13 5429.15 1707.18   8
   5   9 -13 5988.44 1357.90   1
  -5  -9 -15-790.257 1780.74   8
   5   9 -17 5909.21 1578.98   1
   5  -9 -17 4194.05 2818.83   1
   5   9 -17 4206.88 1509.33   8
  -5   9  17 3018.96 2333.90   4
  -5  -9  17 6041.85 1540.05   2
  -5  -9 -17 6811.17 1948.11   8
  -5  -9  17 3722.01 1938.97   4
  -5  -9  17 4997.17 1400.21   7
  -5  -9 -19-2318.30 1398.14   2
   5   9 -19 1899.74 1655.23   1
   5   9 -19-1366.05 1766.52   8
   5  -9 -19 2169.32 2870.50   1
  -5  -9 -19-1316.64 1993.77   8
  -5  -9  19 740.267 2278.25   4
  -5  -9  19 4299.52 1717.92   7
  -5  -9 -21 3796.16 1378.32   2
   5  -9 -21 210.227 2126.58   8
   5   9 -21 273.482 1719.19   8
  -5   9  21 4608.02 2615.08   4
  -5  -9 -21 4778.56 2068.54   8
   5   9 -21 1078.37 1692.52   1
   5  -9 -21 2415.99 2803.41   1
  -5  -9  21 4505.30 2393.78   4
  -5  -9  21 3516.84 1707.23   7
   5  -9 -25-3910.48 2229.27   8
   5   9 -25-2857.56 1940.29   8
  -5   9  25 190.008 3001.57   4
  -5  -9 -25 408.859 2232.24   8
  -5  -9  25-500.969 2767.72   4
  -5  -9  25-564.024 1992.49   7
   5  -9 -25-1166.85 2863.94   1
   5   9  25-2945.31 2866.20   7
   5   9 -25-2014.56 1870.90   1
  -5 -11  -1 4138.92 1036.22   5
  -5 -11   1 3862.37 1019.54   5
  -5 -11  -1 3246.17 911.062   2
  -5 -11   1 2435.01 909.463   2
   5  11   1 3723.93 834.944   3
   5  11  -1 3666.74 844.358   3
   5  11   3 11158.1 982.489   3
   5  11  -3 11901.2 1035.24   3
  -5 -11  -3 11742.9 1252.31   5
  -5 -11   3 13521.7 1209.40   5
  -5 -11  -3 11620.5 1056.78   2
  -5 -11   3 10716.8 1091.79   2
  -5 -11  -5 47443.1 2154.31   8
   5  11   5 44010.7 1975.47   3
   5  11  -5 44495.1 1980.66   3
  -5 -11  -5 46034.9 2247.47   5
  -5 -11   5 44100.9 2130.90   5
  -5 -11  -5 44399.0 2035.50   2
  -5 -11   5 41284.3 2040.04   2
  -5 -11  -7 18451.4 1449.82   8
   5  11   7 14784.4 1132.06   3
   5  11  -7 16180.6 1165.94   3
  -5 -11  -7 15953.5 1527.27   5
  -5 -11   7 15932.2 1327.26   5
  -5 -11  -7 16812.8 1258.25   2
   5  11  -7 15912.9 1130.83   1
  -5 -11   7 17261.7 1317.25   2
  -5 -11   9 6421.24 1153.92   5
  -5 -11  -9 6854.71 1066.87   2
  -5 -11   9 4171.56 1193.54   2
   5  11   9 5263.46 971.344   3
   5  11  -9 4128.81 1008.04   1
   5  11  -9 8028.15 1001.58   3
  -5 -11  -9 8564.87 1533.15   5
  -5 -11  11 1668.72 1130.50   5
  -5 -11 -11-116.279 1062.04   2
  -5 -11  11 403.542 1251.96   2
  -5 -11  11-684.030 1513.63   4
  -5 -11 -11 1093.63 1385.51   8
  -5 -11  11 245.166 855.480   7
   5  11  11-1915.24 1039.61   3
   5  11 -11-163.871 1054.33   6
   5  11 -11 388.857 993.452   3
   5  11 -11-53.7340 1031.18   1
  -5 -11 -11-1541.46 1803.84   5
  -5 -11  13-462.112 1135.91   5
  -5 -11 -13-831.193 1115.97   2
   5  11 -13-569.878 1105.75   1
   5  11 -13-1114.27 1287.62   8
  -5 -11  13 804.969 1386.70   2
  -5 -11  13 1271.52 1623.02   4
  -5 -11 -13-1473.64 1490.04   8
  -5 -11  13-366.035 985.862   7
   5  11  13-269.377 1008.95   3
   5  11 -13 124.442 1050.62   6
   5  11 -13 410.966 1004.91   3
  -5 -11  15 4054.04 1226.36   5
  -5 -11 -15 3119.63 1218.01   2
  -5 -11  15 931.641 1605.92   2
  -5 -11 -15 3254.90 1589.30   8
   5  11  15 3085.39 1109.91   3
   5  11 -15 2167.12 1091.74   6
   5  11 -15 2711.00 1029.49   3
  -5 -11  17 7595.03 1399.69   5
  -5 -11 -17 13066.1 1485.20   2
  -5 -11 -17 14050.2 1954.11   8
  -5 -11  17 10691.2 2101.39   4
   5  11 -17 12646.8 1323.80   6
  -5 -11 -19 7701.61 1458.00   2
   5 -11 -19 1067.64 2969.13   1
  -5  11  19 4300.33 2745.47   4
  -5 -11 -19 9359.39 1966.22   8
  -5 -11  19 14551.6 2346.07   4
   5  11 -19 14757.0 1735.36   1
   5  11  19 9842.93 3245.81   7
  -5 -11 -21 3016.25 1478.35   2
   5  11 -21 24.1183 1748.42   8
  -5  11  21-852.338 2861.76   4
   5 -11 -21 3442.98 2956.73   1
  -5 -11 -21 2624.60 1991.05   8
  -5 -11  21 78.6518 2272.61   4
  -5 -11  21-1210.88 1820.08   7
   5  11  21 1591.58 3420.01   7
   5  11 -21 1525.08 1572.65   1
   5 -11 -23 2270.37 2337.92   8
   5  11 -23-1108.58 1813.07   8
  -5  11  23 506.016 2983.21   4
  -5 -11 -23 4742.07 2094.41   8
   5 -11 -23 2825.63 3014.79   1
  -5 -11  23 131.885 2619.14   4
   5  11  23 4001.40 3610.02   7
   5  11 -23 1450.66 1684.56   1
  -5 -13  -1 1701.80 1107.64   5
  -5 -13   1-330.935 1067.32   5
  -5 -13  -1 160.917 1015.82   2
  -5 -13   1 386.904 1040.88   2
  -5 -13  -1-320.500 589.145   8
   5  13   1 1591.78 931.475   3
   5  13  -1 153.668 917.675   3
  -5 -13  -3 19386.0 1112.97   8
   5  13   3 19354.3 1287.26   3
   5  13  -3 20257.9 1323.45   3
  -5 -13  -3 16391.6 1470.27   5
  -5 -13   3 18437.2 1450.58   5
  -5 -13  -3 18968.5 1386.25   2
  -5 -13   3 15666.4 1417.21   2
  -5 -13  -5 12432.8 1115.16   8
   5  13   5 16876.7 1227.20   3
   5  13  -5 14443.5 1259.76   3
  -5 -13  -5 15605.3 1453.55   5
  -5 -13   5 13310.6 1327.23   5
  -5 -13  -5 16284.2 1303.39   2
  -5 -13   5 13905.8 1396.03   2
   5  13  -7 22544.6 1542.85   6
  -5 -13  -7 23143.7 1750.29   5
  -5 -13  -7 24982.4 1594.05   2
  -5 -13   9 527.691 1172.52   5
  -5 -13  -9 3940.39 1146.50   2
  -5 -13   9 2002.17 1356.04   2
   5  13  -9 2298.83 722.847   1
   5  13  -9 3434.37 1125.86   6
   5  13   9 2005.35 1026.44   3
   5  13  -9 1695.49 1087.59   3
  -5 -13  -9 3786.79 1401.34   5
  -5 -13  11 1571.61 1243.56   5
  -5 -13 -11 1252.30 1195.76   2
  -5 -13  11 2658.16 1550.59   2
  -5 -13 -11 597.672 1265.44   8
   5  13 -11 1401.34 882.107   1
   5  13  11 1761.06 1084.57   3
   5  13 -11-1567.11 1140.92   6
   5  13 -11 931.678 1127.46   3
  -5 -13 -11 1394.66 1571.21   5
  -5 -13  13 43.4008 1262.03   5
  -5 -13 -13 826.695 1241.11   2
  -5 -13  13-652.153 1714.29   2
  -5 -13 -13 1161.90 1402.47   8
   5  13  13 129.603 1096.44   3
   5  13 -13 39.3150 1164.11   6
   5  13 -13-1728.07 1167.35   3
  -5 -13 -13 1281.71 1776.84   5
  -5 -13  15-2308.98 1324.39   5
  -5 -13 -15 50.2120 1658.57   8
  -5 -13  15-2028.79 1917.40   2
  -5 -13  17 6508.18 1384.04   5
  -5 -13 -17 8159.51 1480.14   2
  -5 -13 -17 6856.39 1725.15   8
  -5 -13  17 6050.69 2128.27   2
   5  13  17 11510.3 3257.18   7
   5  13  17 5720.19 1276.56   3
   5  13 -17 6169.94 1208.61   6
   5  13 -17 5771.14 1285.53   3
  -5 -13 -19 7454.72 1604.52   2
  -5 -13 -19 8347.75 1846.15   8
   5  13  19 10279.7 3249.99   7
  -5 -13 -21-3995.26 1811.89   2
  -5  13  21-8450.83 3085.96   4
   5 -13 -21-4679.20 3318.07   1
  -5 -13 -21-1974.94 2053.65   8
  -5  13  23-461.234 3045.49   4
  -5 -13 -23-521.344 2024.91   8
   5 -13 -23-3600.02 3159.43   1
   5  13  23-1667.83 3230.44   7
  -5 -13 -23-863.808 1620.39   1
  -5 -15  -1-1373.63 1278.65   5
  -5 -15   1 375.982 1270.11   5
  -5 -15  -1 71.0684 1298.04   2
  -5 -15   1-1849.79 1313.87   2
  -5 -15  -3 9520.69 763.988   8
  -5 -15  -3 8051.14 1349.06   2
  -5 -15   3 9107.92 1426.82   2
   5  15  -3 9363.16 1261.48   6
   5  15   3 9796.34 1229.56   3
   5  15  -3 9495.56 1284.22   3
  -5 -15  -3 13052.7 1395.20   5
  -5 -15   3 12442.8 1358.90   5
  -5 -15  -5 9957.51 1425.78   5
  -5 -15   5 9457.48 1327.09   5
  -5 -15  -5 10077.1 1373.81   2
  -5 -15   5 9446.91 1512.52   2
  -5 -15  -5 7811.57 908.103   8
   5  15  -5 10382.2 1263.88   6
   5  15   5 9375.88 1207.92   3
   5  15  -5 10409.2 1294.03   3
  -5 -15  -7 12584.0 1532.64   5
  -5 -15   7 10885.9 1408.95   5
  -5 -15  -7 11698.9 1097.44   8
  -5 -15   7 12953.5 1651.30   2
   5  15   7 13672.8 1289.81   3
   5  15  -7 12094.1 1377.28   6
   5  15  -7 11753.1 1390.82   3
  -5 -15  -7 13215.5 1423.31   2
  -5 -15  -9 1884.05 1399.31   5
  -5 -15   9 3335.32 1291.62   5
  -5 -15  -9 3764.54 1343.19   2
  -5 -15   9 5774.66 1702.98   2
   5  15  -9 1065.85 1221.29   6
   5  15   9 4397.24 1195.16   3
   5  15  -9 1368.38 1247.88   3
  -5 -15 -11-656.702 1558.91   5
  -5 -15  11-881.945 1381.96   5
  -5 -15 -11 1022.88 1402.75   2
  -5 -15 -11 816.945 1230.80   8
  -5 -15  11 2025.74 1834.37   2
   5  15  11 710.559 1229.15   3
   5  15 -11 1757.12 1307.66   3
   5  15 -13 26312.7 1845.57   6
  -5 -15 -13 26305.6 2008.94   2
  -5 -15  15 2492.11 1420.99   5
  -5 -15 -15 1125.30 1568.78   2
  -5 -15 -15 2482.05 1549.27   8
  -5 -15  15 4909.21 2190.20   2
   5  15  15-645.059 3058.02   7
   5  15  15 1428.24 1270.68   3
   5  15 -15 1662.65 1275.34   6
   5  15 -15 3487.81 1397.49   3
  -5 -15 -15 3646.25 1975.32   5
  -5 -15  17-2114.37 1463.35   5
  -5 -15 -17 919.086 1441.51   1
  -5 -15 -17 3597.84 1630.85   2
  -5 -15 -17 3247.45 1683.30   8
  -5 -15  17 2924.35 2355.43   2
   5  15  17 1244.15 2904.47   7
   5  15  17 2672.09 1339.38   3
   5  15 -17 2675.15 1285.10   6
   5  15 -17 614.040 1386.19   3
  -5 -15 -17 2869.96 2331.69   5
   5  15  19 48809.3 3969.68   7
  -5 -15 -21 2659.53 1793.32   2
  -5 -15 -21 6976.56 1609.34   1
  -5 -15 -21 4074.95 1965.05   8
   5  15  21 2845.24 2963.01   7
   5  15  21 3443.58 1447.72   3
  -5 -17  -1 1711.88 1300.44   5
  -5 -17   1 1782.23 1252.33   5
  -5 -17  -1 1668.98 1426.71   2
  -5 -17   1 1105.09 1519.81   2
   5  17   1 1706.91 1223.18   6
   5  17  -1-660.432 1199.56   6
   5  17   1 1594.01 1239.50   3
   5  17  -1 915.034 1252.34   3
  -5 -17  -3 2317.67 1345.68   5
  -5 -17   3 4173.52 1326.30   5
  -5 -17  -3 3109.36 1448.49   2
  -5 -17   3 3384.76 1585.86   2
   5  17   3 2962.84 1218.40   6
   5  17  -3 2765.67 1254.06   6
   5  17   3 3412.21 1250.96   3
   5  17  -3 3013.36 1313.98   3
  -5 -17  -5 11215.6 1634.99   2
  -5 -17   5 14555.7 1849.58   2
   5  17   5 14931.4 1469.59   3
   5  17   5 14237.0 1442.36   6
   5  17  -5 12371.2 1437.84   6
   5  17  -5 13509.9 1520.25   3
  -5 -17  -5 15047.6 1582.04   5
  -5 -17   5 14482.0 1553.29   5
  -5 -17  -7 6620.08 1530.94   5
  -5 -17   7 9415.89 1480.86   5
  -5 -17  -7 6646.22 1584.54   2
  -5 -17   7 6928.63 1863.34   2
   5  17   7 7440.85 1369.72   6
   5  17  -7 8892.58 1396.68   6
   5  17   7 6886.17 1339.84   3
   5  17  -7 6062.12 1482.73   3
  -5 -17  -9-2044.70 1576.83   5
  -5 -17   9-1441.11 1487.34   5
  -5 -17  -9-1627.12 1609.41   2
  -5 -17   9 126.625 2026.27   2
  -5 -17 -11-1459.68 1616.79   5
  -5 -17  11 1874.98 1561.12   5
  -5 -17 -11-3429.06 1662.57   2
  -5 -17  11-2370.57 2170.78   2
   5  17 -11-3738.81 1490.40   6
   5  17  11-3582.77 1448.72   3
   5  17 -11-2898.39 1572.31   3
  -5 -17 -13 1906.91 1735.48   5
  -5 -17  13-427.007 1519.81   5
  -5 -17 -13-367.224 1680.49   2
  -5 -17 -13-162.842 1408.68   8
  -5 -17  13-3467.31 2276.02   2
   5  17  13-319.104 2885.39   7
   5  17  13-1070.98 1401.19   3
   5  17 -13-1075.60 1366.21   6
   5  17 -13-1801.57 1551.90   3
  -5 -17 -13-1250.46 1352.09   1
  -5 -17 -15 3957.57 1746.81   2
  -5 -17  15-297.055 1569.24   5
  -5 -17 -15 531.026 1525.40   8
  -5 -17  15 2972.08 2382.13   2
   5  17  15 1541.18 2851.20   7
   5  17  15 5439.61 1477.12   3
   5  17 -15 1263.19 1350.49   6
   5  17 -15-22.9253 1577.44   3
  -5 -17 -15 1916.03 1403.88   1
  -5 -17 -15 2016.35 1879.94   5
  -5 -17  17 2103.87 1807.72   5
  -5 -17  17-3080.82 2691.26   2
   5  17  17 2449.51 1568.03   3
  -5 -17 -19 5231.47 2013.32   2
  -5 -17 -19 2630.61 1824.20   8
  -5 -17 -19 2959.10 1521.33   1
   5  17  19 3730.15 1510.90   3
  -5 -17 -19 6634.90 2450.56   5
  -5 -19  -1 1075.76 1444.03   5
  -5 -19   1 28.5555 1441.05   5
  -5 -19  -1 2375.48 1800.43   2
  -5 -19   1 3275.60 1864.59   2
   5  19   1 961.861 1386.05   6
   5  19  -1 53.0069 1362.65   6
   5  19   1 119.412 1449.28   3
   5  19  -1 1516.94 1538.56   3
  -5 -19  -5 7684.82 1566.73   5
  -5 -19   5 6056.57 1565.81   5
  -5 -19  -5 3965.19 1813.71   2
  -5 -19   5 3048.09 2015.24   2
   5  19   5 1757.96 1401.61   6
   5  19  -5-2220.49 1527.37   6
   5  19   5 4669.31 1504.97   3
   5  19  -5-1494.82 1651.15   3
  -5 -19  -7 6117.43 1579.30   5
  -5 -19   7 4275.91 1530.62   5
  -5 -19  -7 5899.91 1860.04   2
  -5 -19   7 3707.10 2114.30   2
   5  19   7 3828.98 1400.43   6
   5  19  -7 1836.16 1405.38   6
   5  19   7 5919.43 1468.99   3
   5  19  -7 5879.22 1585.37   3
  -5 -19  -9 2678.79 1638.85   5
  -5 -19   9 1180.28 1564.07   5
  -5 -19  -9 900.188 1724.26   2
  -5 -19   9 2564.01 2263.82   2
   5  19   9 3076.56 1412.41   6
   5  19  -9-468.946 1428.83   6
   5  19   9 4296.39 1476.27   3
  -5 -19 -11-1961.50 1711.63   5
  -5 -19  11 2394.10 1594.85   5
  -5 -19 -11 1862.98 1832.18   2
  -5 -19  11 1161.39 2386.56   2
   5  19  11-1406.07 1448.89   6
   5  19 -11 743.346 1399.74   6
   5  19  11 644.978 1457.11   3
  -5 -19 -13 3789.40 1808.52   5
  -5 -19  13-594.265 1675.85   5
  -5 -19 -13-1640.70 1918.70   2
  -5 -19  13-3869.20 2578.50   2
   5  19  13 342.365 1473.56   6
   5  19  13-2636.87 1565.49   3
  -5 -19 -15-2566.73 1934.20   5
  -5 -19  15-1880.13 1766.92   5
  -5 -19 -15-1967.95 1986.37   2
  -5 -19  15-5501.44 2703.50   2
   5  19  15-3843.93 1616.14   6
   5  19  15 217.066 1566.06   3
   5  19 -15-2986.45 1554.52   6
  -5 -19 -17 4837.48 2056.36   5
  -5 -19  17 1919.41 1761.93   5
  -5 -19 -17 2140.44 2077.29   2
  -5 -19  17 1654.34 2742.54   2
   5  19  17 1694.00 1565.13   6
   5  19  17 2910.95 1602.71   3
   5  19 -17 1545.40 1439.80   6
  -5 -21  -1-1639.68 1527.73   5
  -5 -21   1 3962.62 1560.24   5
  -5 -21  -1 1337.81 2039.51   2
  -5 -21   1-554.409 2004.41   2
   5  21   1 2598.51 1421.81   6
   5  21  -1 3839.41 1473.94   6
   5  21   1 1466.54 1568.72   3
   5  21  -1 2204.38 1566.92   3
  -5 -21  -3 978.984 1556.12   5
  -5 -21   3 2903.55 1555.40   5
  -5 -21  -3-1513.20 1990.87   2
  -5 -21   3 1379.48 2127.51   2
   5  21   3 229.319 1407.40   6
   5  21  -3-509.067 1402.55   6
   5  21   3 2478.65 1538.67   3
   5  21  -3-26.5973 1636.49   3
  -5 -21  -5 2400.09 1577.89   5
  -5 -21   5 2849.47 1575.17   5
  -5 -21  -5 6295.46 2079.30   2
  -5 -21   5 477.912 2300.66   2
   5  21   5 3167.69 1483.49   6
   5  21  -5 4854.53 1460.35   6
   5  21   5 3353.80 1567.34   3
  -5 -21  -7 4597.22 1693.37   5
  -5 -21   7 2625.60 1607.54   5
  -5 -21  -7 3943.76 2037.95   2
  -5 -21   7 1823.68 2444.36   2
   5  21   7 1848.20 1451.90   6
   5  21  -7 6874.28 1527.24   6
   5  21   7 4386.01 1664.34   3
  -5 -21  -9 440.003 1728.35   5
  -5 -21   9 1368.38 1638.04   5
  -5 -21  -9-2269.80 2134.50   2
  -5 -21   9 1667.24 2617.07   2
   5  21   9 712.148 1551.88   6
   5  21   9-1827.13 1682.30   3
  -5 -21 -11-4781.06 1888.31   5
  -5 -21  11-4025.57 1772.69   5
  -5 -21 -11-5561.16 2222.31   2
  -5 -21  11-1687.48 2751.25   2
   5  21  11-4566.27 1640.59   6
   5  21  11-4823.04 1734.78   3
  -5 -21 -13 687.026 1856.09   5
  -5 -21  13 681.587 1805.87   5
  -5 -21 -13-1003.99 2177.78   2
  -5 -21  13 1881.32 2791.46   2
   5  21  13 790.549 1576.55   6
   5  21 -13-1291.56 1501.30   6
   5  21  13-52.4512 1651.58   3
  -5 -23  -3-2999.26 1706.23   5
  -5 -23   3 1173.93 1653.48   5
  -5 -23  -3-6971.12 2437.40   2
  -5 -23   3-1192.91 2506.62   2
   5  23   3-4092.99 1660.24   6
   5  23  -3-3898.73 1593.11   6
   5  23   3-2173.52 1806.15   3
  -5 -23  -5 1808.72 1709.16   5
  -5 -23   5 1138.27 1660.43   5
  -5 -23  -5 402.767 2224.72   2
  -5 -23   5 617.306 2513.99   2
   5  23   5 153.553 1534.48   6
   5  23  -5-118.755 1503.84   6
   5  23   5-1877.17 1741.87   3
  -5 -23  -7 3639.82 1767.94   5
  -5 -23   7 6407.52 1759.01   5
  -5 -23  -7 3585.16 2340.74   2
  -5 -23   7 8631.96 2691.27   2
   5  23   7 4488.34 1637.89   6
   5  23  -7 7234.61 1639.92   6
   5  23   7 4529.98 1808.38   3
  -5 -23  -9 3990.75 1828.52   5
  -5 -23   9 2171.95 1789.89   5
  -5 -23  -9 8089.30 2441.96   2
  -5 -23   9 3161.44 2771.45   2
   5  23   9 663.368 1631.24   6
   5  23  -9 1558.73 1587.04   6
   5  23   9 2902.32 1773.87   3
   6   0 -16 900.474 2723.29   1
  -6   0  16-1348.17 2062.10   4
   6   0 -18 2906.22 1928.40   8
  -6   0  18-193.670 2259.30   4
   6   0 -18 1936.70 2688.24   1
   6   0 -20-4024.60 2087.81   8
   6   0 -22 7020.85 2074.90   8
  -6   0  22 5052.74 2645.40   4
   6   0 -22 6072.33 2655.39   1
   6   0 -26 6357.70 2230.52   8
  -6   0  26 7182.10 2920.56   4
  -6   0  26 9261.04 2254.81   7
   6   0 -26 8350.89 2845.50   1
   6  -2 -16 1953.20 2906.38   1
   6   2 -16 6369.93 2583.34   1
  -6   2  16-1027.09 2128.30   4
  -6  -2  16 3575.14 2146.89   4
   6   2 -18 305.034 1858.32   8
   6  -2 -18-535.728 2838.56   1
  -6   2  18 354.553 2325.38   4
  -6  -2  18-1610.96 2297.56   4
   6   2 -18-774.111 2425.43   1
   6  -2 -20 2112.90 2081.87   8
   6   2 -20-978.586 1996.66   8
  -6   2  20-5669.94 2729.59   4
  -6  -2  20-5519.41 2709.24   4
   6  -2 -20-364.693 2892.42   1
   6   2 -20-4521.29 2603.74   1
   6  -2 -22-307.025 1980.24   8
   6   2 -22-1533.68 1917.16   8
  -6   2  22 1937.37 2694.71   4
  -6  -2  22 50.9688 2575.39   4
   6  -2 -22 1422.12 2699.07   1
   6   2 -22-2976.22 2411.69   1
   6   2 -24 9523.16 2169.92   8
   6  -2 -24 6449.84 2881.75   1
   6   2 -24 8087.86 2710.52   1
  -6  -4  14 16186.0 2269.95   4
   6   4 -14 30978.7 2709.73   1
  -6  -4  16-61.7372 917.707   2
   6   4 -16 2655.16 1840.29   8
  -6  -4  16 1925.16 2100.67   4
   6   4 -16 2091.30 2298.42   1
   6   4 -18 1335.00 1806.85   8
   6  -4 -18 1108.56 2953.10   1
  -6   4  18-2971.05 2374.73   4
  -6  -4  18 1230.58 2298.54   4
   6   4 -18-2237.64 2230.11   1
   6  -4 -20-1192.91 2094.33   8
   6   4 -20-695.660 1864.07   8
  -6   4  20-3744.37 2559.41   4
   6  -4 -20 2376.85 2988.63   1
  -6  -4  20 737.556 2452.66   4
   6   4 -20 549.655 2330.91   1
   6  -4 -22 7385.01 2228.94   8
   6   4 -22 8192.61 1972.72   8
  -6   4  22 1030.38 2701.49   4
  -6  -4  22 9886.67 2676.75   4
   6  -4 -22 7316.33 3042.95   1
   6   4 -22 6042.88 2466.43   1
   6  -4 -24-3746.76 2268.97   8
   6   4 -24 807.054 1994.12   8
  -6   4  24-5160.17 3026.58   4
  -6  -4  24-2249.05 2919.78   4
  -6  -4  24-3340.46 1988.55   7
   6  -4 -24-6723.30 3016.98   1
   6   4 -24-2954.99 2579.61   1
  -6  -6  12 33084.9 1788.26   2
  -6  -6  14 809.556 969.949   2
  -6  -6  14 726.059 1934.53   4
   6   6 -14 2639.36 2075.72   1
  -6  -6  16 4788.16 1051.45   2
   6   6 -16 4122.86 1875.63   8
  -6  -6  16 3527.24 2080.65   4
   6   6 -16 3545.40 2084.70   1
   6  -6 -18-2244.89 3203.08   1
   6   6 -20 30.0128 1832.99   8
   6  -6 -20 1400.64 3139.88   1
  -6   6  20-57.4170 2477.84   4
  -6  -6  20 2073.11 2405.58   4
   6   6 -20 1067.24 2133.08   1
   6  -6 -22 1659.63 2208.30   8
   6   6 -22-831.704 1849.45   8
  -6   6  22-59.6340 2696.56   4
  -6  -6  22 2355.14 2540.17   4
   6  -6 -22 118.708 3137.37   1
  -6  -6  22 2729.76 1791.83   7
   6   6 -22 296.906 2262.22   1
   6   6 -24 2402.10 2400.97   1
   6  -6 -24 4973.22 2368.44   8
   6   6 -24 2415.24 2009.36   8
  -6   6  24 5007.99 3518.68   4
  -6  -6  24 7951.43 2789.53   4
  -6  -6  24 6494.28 1972.83   7
   6  -6 -24 2071.11 3538.82   1
   6   8  -2 23983.4 1266.48   3
   6   8  -4 738.942 746.947   3
  -6  -8   6 2486.34 1238.57   2
   6   8  -6 483.067 747.789   3
  -6  -8   8 566.075 1111.26   2
   6   8  -8 1148.50 801.414   3
   6   8 -10 20363.0 1244.05   3
   6   8 -10 21755.0 2193.13   1
   6   8 -12 862.961 1862.34   1
   6   8 -12 137.936 881.217   3
  -6  -8  14 13178.6 2082.43   4
   6   8 -16-311.879 1815.46   8
  -6  -8  16-2525.97 2064.21   4
   6   8 -16-485.513 1842.78   1
   6   8 -18-5186.84 2059.62   1
   6   8 -20 2851.59 1827.78   8
   6  -8 -20 904.542 3267.18   1
  -6   8  20 2224.00 2765.41   4
  -6  -8  20-545.180 2371.40   4
  -6  -8  20-362.636 1630.73   7
   6   8 -20 96.6990 2047.71   1
   6   8 -22-2023.59 1929.89   8
  -6   8  22 185.972 2875.21   4
   6  -8 -22 1696.64 3396.75   1
  -6  -8  22-3439.28 2729.43   4
  -6  -8  22-1371.33 1832.21   7
   6  -8 -24 1630.01 2466.03   8
   6   8 -24-749.467 2171.90   1
   6   8 -24 125.308 1936.11   8
  -6   8  24 128.447 3315.02   4
  -6  -8  24 3233.07 2723.57   4
  -6  -8  24 1194.02 1855.74   7
   6  10   0 37983.4 1805.28   3
  -6 -10   0 40362.7 2281.43   5
  -6 -10   0 42084.5 2082.10   2
  -6 -10  -2 740.870 1164.29   2
  -6 -10   2-1027.20 1135.87   2
   6  10   2-1344.31 808.231   3
   6  10  -2-614.735 819.870   3
  -6 -10  -2-137.913 1385.22   5
  -6 -10   2-939.763 1271.26   5
   6  10   4 8398.34 974.034   3
   6  10  -4 9675.94 976.924   3
  -6 -10  -4 11605.4 1357.82   2
  -6 -10   4 12359.1 1261.68   2
  -6 -10   4 10927.1 1489.18   5
  -6 -10   6 78.2974 1083.75   2
   6  10   6 499.859 855.833   3
   6  10  -6 702.767 857.788   3
  -6 -10   6 562.569 1338.10   5
   6  10  -8 13238.8 1081.31   3
  -6 -10   8 14690.6 1568.36   5
  -6 -10   8 13754.7 1284.20   2
  -6 -10  10-257.393 1126.26   2
   6  10 -10 649.417 1679.53   1
   6  10 -10-1993.37 951.450   3
  -6 -10  10 485.867 1376.56   5
   6  10 -12 12806.9 1737.13   1
   6  10 -12 14934.5 1175.74   3
  -6 -10  12 13598.2 1655.87   5
  -6 -10  12 13070.0 1421.90   2
  -6 -10  14 466.398 1308.91   2
   6  10 -14-602.340 971.075   3
  -6 -10  14-1146.11 1478.88   5
   6  10 -16-638.933 2003.60   8
  -6 -10  16 8915.66 1554.15   2
  -6 -10  16 11632.6 1502.53   7
   6  10 -16 6956.13 1176.11   3
   6  10 -16 4555.96 1338.69   6
   6  10 -16 3944.45 1812.58   1
  -6 -10  16 11416.5 1701.45   5
   6  10 -18-26.5276 1794.29   1
   6  10 -18 870.407 1787.45   8
  -6 -10  18 296.288 2148.32   4
  -6 -10  18-841.288 1470.42   7
   6  10 -20-782.313 1816.14   1
   6  10 -20-296.805 1805.33   8
  -6 -10  20-519.112 2289.66   4
  -6 -10  20 301.586 1671.45   7
   6  10 -22-2295.06 1866.66   8
  -6  10  22 323.657 3052.28   4
   6  10 -22-5242.93 2046.89   1
   6 -10 -22-665.183 3400.31   1
  -6 -10  22-1779.61 2570.04   4
  -6 -10  22-1567.15 1813.95   7
  -6 -12   0 154.923 1124.41   2
   6  12   0-303.704 902.082   3
  -6 -12   0-2036.67 1288.77   5
   6  12   2 17637.2 1244.45   3
   6  12  -2 19780.6 1270.02   3
  -6 -12  -2 16790.5 1653.42   5
  -6 -12   2 20519.9 1594.70   5
  -6 -12  -2 15963.9 1431.82   2
  -6 -12   2 18248.3 1449.47   2
  -6 -12   4-1048.61 1175.40   2
   6  12  -4-2451.44 1049.69   3
  -6 -12  -4-2407.59 1528.53   5
  -6 -12   4-107.968 1310.62   5
  -6 -12   6-975.220 1301.51   5
  -6 -12   6-723.572 1214.23   2
  -6 -12   8 4136.86 1364.37   5
  -6 -12  -8-1607.60 1227.10   2
  -6 -12   8-380.174 1238.36   2
   6  12  -8-149.087 1299.09   1
   6  12   8 1242.71 997.152   3
   6  12  -8 738.305 1018.60   3
  -6 -12  -8 312.389 1702.71   5
  -6 -12  10 6122.94 1384.98   5
  -6 -12 -10 7745.81 1357.70   2
  -6 -12  10 8157.44 1377.73   2
  -6 -12 -10 6518.85 1775.65   8
   6  12 -10 7624.21 1330.61   1
   6  12  10 8091.70 1127.36   3
   6  12 -10 7566.86 1114.33   3
  -6 -12  12-274.978 1361.68   5
  -6 -12 -12 641.202 1300.81   2
  -6 -12  12 193.550 1394.18   2
  -6 -12 -12 1740.31 1791.84   8
   6  12  12-279.472 1090.05   3
   6  12 -12-414.880 1072.97   3
   6  12 -12-32.9744 1271.44   1
  -6 -12  14 10331.4 1600.05   5
  -6 -12 -14 5467.07 1501.49   2
  -6 -12  14 8755.86 1691.27   2
  -6 -12 -14 6705.88 2062.78   8
   6  12 -14 7071.87 1418.14   6
   6  12 -14 7742.71 1249.01   3
  -6 -12 -16 2720.85 1425.15   2
  -6 -12  16 1309.76 1771.03   2
  -6 -12 -16 2510.16 2004.53   8
   6  12 -16 289.466 1271.87   6
   6  12 -16 356.550 1125.80   3
  -6 -12  16 2264.07 1478.83   5
  -6 -12 -18-247.455 1468.88   2
  -6 -12 -18 460.048 2043.51   8
  -6 -12 -22 3979.48 1665.23   2
  -6 -12 -22 5524.45 2412.93   8
   6  14   0 30479.6 1632.18   3
  -6 -14   0 27597.9 1892.29   5
  -6 -14   0 25038.6 1758.37   2
  -6 -14  -2 500.799 1322.09   5
  -6 -14   2 858.273 1285.09   5
  -6 -14  -2-894.477 1200.88   2
  -6 -14   2 831.275 1260.28   2
   6  14   2 262.722 1038.36   3
   6  14  -2-796.978 1064.79   3
  -6 -14   4 3336.61 1328.31   5
  -6 -14  -4 3575.70 1227.83   2
  -6 -14   4 3863.18 1314.46   2
  -6 -14  -4 4750.82 1157.21   8
   6  14   4 3611.61 1101.58   3
   6  14  -4 4531.98 1130.02   3
  -6 -14  -4 4443.38 1429.38   5
  -6 -14   6-266.872 1327.43   5
  -6 -14  -6-595.305 1215.28   2
  -6 -14   6 964.342 1342.83   2
  -6 -14  -6 817.173 1220.57   8
   6  14   6-114.268 1045.37   3
   6  14  -6-860.205 1108.57   3
  -6 -14  -6 1539.43 1494.65   5
  -6 -14   8 6505.06 1446.53   5
  -6 -14  -8 4821.70 1360.77   2
  -6 -14   8 3131.02 1433.28   2
   6  14   8 5796.45 1158.89   3
   6  14  -8 5142.59 1192.65   3
  -6 -14  -8 4892.40 1680.49   5
  -6 -14  10 2933.00 1406.89   5
  -6 -14 -10-1630.46 1325.48   2
  -6 -14  10 392.046 1492.22   2
  -6 -14 -10 388.289 1432.43   8
   6  14  10-1647.73 1150.25   3
   6  14 -10-303.845 1298.22   6
   6  14 -10 2194.28 1187.06   3
  -6 -14 -10 269.554 1811.89   5
  -6 -14  12 8546.06 1700.04   5
  -6 -14 -12 10610.6 1593.83   2
  -6 -14 -12 23378.6 1879.69   8
   6  14  12 5419.01 1565.09   3
   6  14 -12 10913.3 1563.78   6
   6  14 -12 5809.22 1368.85   3
  -6 -14  12 18119.2 1951.33   2
  -6 -14 -12 6968.55 2360.64   5
  -6 -14  14 1207.79 1539.35   5
  -6 -14 -14 1317.26 1475.43   2
  -6 -14  14-27.3924 1814.96   2
  -6 -14 -14 2190.56 1704.18   8
   6  14  14 679.583 1246.61   3
   6  14 -14-458.177 1382.20   6
   6  14 -14 1237.29 1223.49   3
  -6 -14  16 4968.09 1537.90   5
  -6 -14 -16 3757.70 1535.34   2
  -6 -14 -16 3679.09 1861.17   8
  -6 -14  16 3693.84 2115.69   2
   6  14  16 3562.31 1316.51   3
   6  14 -16 3327.66 1384.36   6
   6  14 -16 4570.18 1279.59   3
  -6 -14 -18-4654.59 1713.42   2
  -6 -14 -18-5486.35 2096.40   8
  -6 -14 -20 1761.57 1706.34   2
  -6 -14 -20-2965.23 2206.56   8
  -6 -16   0-264.064 1375.91   5
  -6 -16   0 2806.42 1415.47   2
   6  16   0 41.0658 1144.53   3
  -6 -16  -2 14034.4 1615.34   5
  -6 -16  -2 11429.1 1525.86   2
  -6 -16   2 13493.6 1626.30   2
   6  16   2 15122.9 1401.11   3
   6  16  -2 13961.8 1361.07   3
  -6 -16   2 13441.0 1612.75   5
  -6 -16  -4-1609.71 1448.18   5
  -6 -16   4-2489.99 1392.70   5
  -6 -16  -4-467.609 1369.11   2
  -6 -16   4 52.2843 1434.11   2
   6  16   4-720.774 1159.66   3
   6  16  -4-122.563 1220.95   3
  -6 -16  -6-1288.76 1493.03   5
  -6 -16   6-532.407 1424.74   5
  -6 -16  -6 1074.98 1348.38   2
  -6 -16   6 589.986 1539.07   2
   6  16  -6 1680.26 1275.64   6
   6  16   6 1204.36 1198.51   3
   6  16  -6 1708.51 1270.12   3
  -6 -16  -8-1967.31 1681.32   5
  -6 -16   8-3144.83 1556.50   5
  -6 -16  -8-3827.46 1502.18   2
  -6 -16   8-4789.99 1742.45   2
  -6 -16  10 7845.04 1748.80   5
  -6 -16 -10 9941.93 1627.41   2
  -6 -16  10 7643.21 1986.32   2
   6  16 -10 3630.69 1615.61   6
   6  16  10 1975.26 1405.28   3
   6  16 -10 3448.45 1450.60   3
  -6 -16 -10 7151.24 1850.66   5
  -6 -16  12-802.064 1790.00   5
  -6 -16 -12 2379.16 1547.60   2
  -6 -16  12 3259.14 2198.52   2
  -6 -16 -12 796.095 1479.61   8
   6  16  12 1451.66 1327.61   3
   6  16 -12-320.750 1445.58   3
  -6 -16 -12-2725.81 1894.56   5
  -6 -16  14 5059.81 1696.09   5
  -6 -16 -14 8009.65 1690.36   2
  -6 -16 -14 7798.61 1676.36   8
  -6 -16  14 7186.60 2166.58   2
   6  16  14 9048.93 1449.18   3
   6  16 -14 4136.02 1490.76   6
   6  16 -14 7809.89 1430.55   3
  -6 -16 -14 7355.38 2265.17   5
  -6 -16 -16-3790.88 1812.94   2
  -6 -16 -16 1832.62 1789.52   8
  -6 -16 -16-1946.93 2743.13   5
  -6 -16 -18-261.350 1752.69   2
  -6 -16 -18 567.077 1851.54   8
   6  16  18 1145.81 1442.55   3
  -6 -18  -4-1221.95 1588.07   5
  -6 -18   4-3860.59 1539.92   5
  -6 -18  -4-1708.15 1594.56   2
  -6 -18   4-1959.87 1839.59   2
   6  18   4-3773.70 1417.82   3
  -6 -18  -6-959.976 1550.57   5
  -6 -18   6 1301.37 1502.64   5
  -6 -18  -6-3023.62 1620.13   2
  -6 -18   6-558.440 1811.24   2
   6  18  -6 539.500 1389.01   6
   6  18   6-1561.88 1338.16   3
   6  18  -6-1014.02 1421.09   3
  -6 -18  -8 4394.48 1682.91   5
  -6 -18   8 3547.15 1612.08   5
  -6 -18  -8 866.162 1624.72   2
  -6 -18   8 3904.66 1969.79   2
   6  18  -8 1945.15 1474.28   6
   6  18   8 1593.63 1372.65   3
   6  18  -8 2391.38 1442.21   3
  -6 -18 -10-1752.07 1763.60   5
  -6 -18  10-1511.07 1699.34   5
  -6 -18 -10 352.505 1672.28   2
  -6 -18  10-570.233 2000.89   2
   6  18 -10-1781.66 1601.28   6
   6  18  10-1012.08 1389.76   3
   6  18 -10 904.273 1472.58   3
  -6 -18  12 11129.2 1932.51   5
  -6 -18 -12 7547.21 1818.36   2
  -6 -18  12 6371.63 2352.71   2
   6  18  12 12589.5 1585.12   3
   6  18 -12 10516.5 1627.98   6
   6  18 -12 9219.76 1664.11   3
  -6 -18 -12 9531.13 1990.31   5
  -6 -18  14-4944.16 1830.57   5
   6  18  14-188.980 1507.13   3
  -6 -18  16 392.461 1718.27   5
  -6 -18 -16 1691.49 1892.05   2
  -6 -18  16 1500.51 2550.38   2
   6  18  16 3116.74 1522.74   3
   6  18 -16 572.722 1486.63   6
   6  18 -16 2432.99 1546.65   3
  -6 -18 -16 91.3895 2412.06   5
  -6 -20   0-451.571 1556.99   5
  -6 -20   0 33.5334 1826.68   2
   6  20   0-28.5997 1377.96   6
   6  20   0-1151.77 1443.43   3
  -6 -20  -2 6198.22 1647.81   5
  -6 -20   2 5634.08 1660.42   5
  -6 -20  -2 3715.64 1875.47   2
  -6 -20   2 4337.82 1967.74   2
   6  20   2 5323.29 1464.40   6
   6  20  -2 7066.76 1561.28   6
   6  20   2 7532.46 1504.92   3
   6  20  -2 5473.77 1540.19   3
  -6 -20  -4-33.7686 1656.40   5
  -6 -20   4-1384.26 1606.27   5
  -6 -20  -4-32.6844 1767.81   2
  -6 -20   4 1280.70 1949.13   2
   6  20   4 86.2706 1377.93   6
   6  20  -4 1235.22 1437.32   6
   6  20   4 49.0070 1433.92   3
   6  20  -4 1846.54 1513.09   3
  -6 -20  -6 1246.17 1660.69   5
  -6 -20   6-2549.86 1629.87   5
  -6 -20  -6 925.934 1825.71   2
  -6 -20   6-1471.01 2077.85   2
   6  20   6-2105.06 1469.35   6
   6  20  -6-86.2392 1482.39   6
   6  20   6 787.353 1428.26   3
   6  20  -6 3206.98 1560.09   3
  -6 -20  -8-3046.68 1768.73   5
  -6 -20   8-1265.28 1650.61   5
  -6 -20  -8-1820.91 1874.93   2
  -6 -20   8-3213.22 2266.56   2
   6  20   8-532.794 1482.20   6
   6  20  -8-4522.69 1573.14   6
   6  20   8-1790.25 1477.85   3
   6  20  -8-1968.06 1649.89   3
  -6 -20 -12 1452.41 1947.03   5
  -6 -20  12-871.532 1735.35   5
  -6 -20 -12-3195.96 1970.57   2
  -6 -20  12 2523.87 2442.32   2
   6  20  12 518.975 1530.40   6
   6  20 -12-1097.52 1524.36   6
   6  20  12 2160.44 1526.27   3
   6  20 -12 1022.14 1718.48   3
  -6 -20 -14 5941.70 2116.84   5
  -6 -20  14 5662.05 1859.23   5
  -6 -20 -14 7827.13 2103.52   2
  -6 -20  14 1951.65 2643.26   2
   6  20  14 5023.28 1665.70   6
   6  20  14 3876.05 1660.44   3
   6  20 -14 5944.13 1669.82   6
   6  20 -14 8943.36 1774.90   3
  -6 -22   2-1953.94 1743.41   5
  -6 -22  -4-1193.12 1754.97   5
  -6 -22   4 99.9208 1696.42   5
  -6 -22  -4-3007.64 2167.18   2
  -6 -22   4 39.7263 2201.88   2
   6  22   4-3211.44 1647.46   6
   6  22  -4-2155.29 1622.66   6
   6  22  -4-4374.78 1744.76   3
  -6 -22  -6 327.183 1792.14   5
  -6 -22   6-936.656 1682.54   5
  -6 -22  -6-2241.41 2090.98   2
  -6 -22   6-1570.72 2370.70   2
   6  22   6-2364.17 1590.67   6
   6  22  -6 1408.22 1568.63   6
   6  22   6-3215.12 1587.66   3
   6  22  -6 360.818 1711.61   3
  -6 -22  -8-111.156 1836.17   5
  -6 -22   8 1282.84 1806.23   5
  -6 -22  -8 3329.84 2115.85   2
  -6 -22   8 1982.62 2546.97   2
   6  22   8 3553.03 1622.96   6
   6  22  -8 885.589 1599.47   6
   6  22   8 1549.85 1576.80   3
   6  22  -8 196.789 1799.74   3
  -6 -22 -10 762.541 1891.66   5
  -6 -22  10 239.604 1786.73   5
  -6 -22 -10-2591.03 2141.68   2
  -6 -22  10-1214.09 2679.55   2
   6  22  10 955.554 1599.61   6
   6  22 -10 995.277 1618.48   6
   6  22  10 27.0305 1633.19   3
   6  22 -10 2799.48 1861.39   3
   7   1 -17 8343.38 3606.13   1
   7  -1 -19 1966.19 3516.48   1
  -7  -1  19 7194.36 2666.49   4
   7   1 -19 9010.09 3324.50   1
  -7   1  21 3563.31 2688.42   4
  -7  -1  21-1711.85 2620.80   4
   7  -1 -21 3154.81 3459.35   1
   7   1 -21 443.750 3094.78   1
   7  -1 -23-1843.50 2524.29   8
   7   1 -23-166.564 2363.98   8
  -7   1  23-3739.91 2931.87   4
  -7  -1  23-2176.60 2933.82   4
   7  -1 -23 942.366 3228.86   1
   7   1 -23-4090.12 3070.91   1
   7   3 -15 990.246 3269.12   1
   7   3 -17 3806.13 3183.68   1
   7  -3 -19-2306.05 3786.72   1
  -7  -3  19 3074.51 2496.09   4
   7   3 -19 4768.79 2960.63   1
   7   3 -21 7087.16 2347.14   8
  -7   3  21 8567.92 2847.40   4
   7  -3 -21 10399.8 3788.72   1
  -7  -3  21 8677.86 2765.81   4
   7   3 -21 11548.3 2987.52   1
   7   3 -23-39.5552 2231.24   8
  -7   3  23 1293.93 2957.38   4
  -7  -3  23-3181.82 2872.26   4
   7  -3 -23 1289.84 3505.55   1
   7   3 -23-2375.17 2973.69   1
   7   5 -15 10375.0 2970.37   1
  -7  -5  19 2493.77 2516.54   4
   7   5 -19 6803.44 2686.04   1
   7   5 -21-1750.55 2217.67   8
   7  -5 -21-2931.42 3906.51   1
  -7  -5  21 760.341 2640.63   4
   7   5 -21 4306.92 2745.96   1
   7   5 -23 1626.00 2213.15   8
  -7   5  23-2111.73 2953.51   4
  -7  -5  23-3008.90 2793.12   4
   7  -5 -23-1188.88 3626.85   1
   7   5 -23 89.8775 2726.01   1
  -7  -7  13-1754.87 1390.85   2
   7   7 -13-2918.20 2656.17   1
   7   7 -15 559.580 2517.22   1
  -7  -7  17-912.796 2555.81   4
   7   7 -17-271.469 2513.63   1
  -7  -7  19 3072.84 2474.94   4
   7   7 -19 6164.69 2474.09   1
  -7  -7  21-5489.50 2828.93   4
   7   7 -23 2062.36 2185.80   8
  -7   7  23 66.4939 2958.66   4
   7  -7 -23 1409.88 3853.95   1
  -7  -7  23 5141.90 2735.03   4
  -7  -7  23 2268.13 1914.83   7
   7   7 -23 7104.90 2596.17   1
  -7  -9   7 2703.88 1748.68   2
  -7  -9   9 5502.91 1558.48   2
  -7  -9  11-1653.89 1365.17   2
   7   9 -11-1256.70 2382.33   1
  -7  -9  13 196.632 1304.55   2
  -7  -9  17 3114.46 2304.49   4
   7   9 -17 1564.62 2245.24   1
  -7  -9  19 4458.54 2469.36   4
   7   9 -19 5327.59 2284.07   1
   7   9 -21-34.6039 2232.40   8
  -7  -9  21-6660.11 2701.61   4
  -7  -9  21-3903.18 1870.50   7
   7   9 -21-2543.07 2368.76   1
  -7 -11  -3 35.2610 1796.52   2
  -7 -11   3 3655.57 1635.16   2
   7  11  -3-123.657 1036.46   3
  -7 -11   3 2093.92 1795.66   5
  -7 -11   5 14021.0 1716.38   2
   7  11   5 12117.2 1138.90   3
   7  11  -5 12060.3 1171.29   3
  -7 -11   5 11943.6 2004.22   5
  -7 -11   7 11397.9 1594.35   2
   7  11  -7 11955.4 1194.20   3
  -7 -11   7 12989.4 1978.61   5
  -7 -11   9 1869.81 1388.57   2
   7  11  -9 3026.67 1060.31   3
  -7 -11   9 2488.27 1827.63   5
  -7 -11  11-245.160 1392.31   2
   7  11 -11-2207.82 1980.94   1
   7  11 -11-239.129 1072.15   3
  -7 -11  11-2877.23 1903.16   5
  -7 -11  13 1967.10 1500.19   2
  -7 -11  13-1332.80 2026.46   5
  -7 -11  15 2245.10 1513.66   2
   7  11 -15 1185.75 1164.20   3
  -7 -11  17 2053.53 1659.64   2
  -7 -13  -1-628.948 1407.38   2
  -7 -13   1 494.887 1425.58   2
   7  13   1 153.150 1022.24   3
   7  13  -1 208.590 1036.85   3
  -7 -13  -1-532.476 1676.12   5
  -7 -13   1 1812.27 1626.29   5
  -7 -13  -3 1444.99 1443.43   2
  -7 -13   3 748.419 1450.37   2
   7  13   3 1655.07 1031.45   3
   7  13  -3 916.856 1060.29   3
  -7 -13  -3 1863.79 1762.34   5
  -7 -13   3 2267.82 1594.75   5
  -7 -13  -5 8485.31 1570.51   2
  -7 -13   5 9786.08 1575.89   2
   7  13  -5 10422.5 1215.27   3
   7  13   5 7613.39 1165.49   3
  -7 -13  -5 6444.14 2012.03   5
  -7 -13   5 9214.94 1723.33   5
  -7 -13  -7 7399.07 1591.27   2
   7  13   7 7131.68 1171.86   3
   7  13  -7 9183.00 1234.65   3
  -7 -13   7 10533.6 1761.76   5
  -7 -13  -9 958.071 1506.02   2
  -7 -13   9 48.6506 1453.40   2
   7  13   9 1938.31 1111.79   3
   7  13  -9 1371.02 1183.89   3
  -7 -13   9 1628.89 1679.03   5
  -7 -13 -11 26823.8 2095.13   2
  -7 -13 -13-2581.21 1613.98   2
  -7 -13  13 990.464 1622.29   2
   7  13 -13 805.052 1210.83   3
  -7 -13  13 128.247 1757.32   5
  -7 -13 -15 2313.02 1646.00   2
  -7 -13  15 2294.64 1769.89   2
   7  13 -15 5230.86 1260.88   3
   7  13 -15 1816.08 1470.67   6
  -7 -13  15 1928.39 1807.45   5
  -7 -13 -17-4001.65 1718.94   2
  -7 -15  -1 525.088 1439.00   2
  -7 -15   1 635.896 1480.67   2
   7  15   1 550.897 1139.42   3
   7  15  -1 1804.32 1157.51   3
  -7 -15  -1 1202.99 1584.26   5
  -7 -15   1 2700.32 1601.40   5
  -7 -15  -3 6210.59 1525.86   2
  -7 -15   3 5749.71 1645.94   2
   7  15   3 4959.21 1206.57   3
   7  15  -3 8729.95 1248.85   3
  -7 -15  -3 5941.20 1744.84   5
  -7 -15   3 4419.39 1643.54   5
  -7 -15   5 6195.65 1644.98   5
  -7 -15  -5 3654.80 1516.44   2
  -7 -15   5 4003.03 1669.99   2
   7  15   5 4739.53 1189.72   3
   7  15  -5 4279.06 1228.92   3
  -7 -15  -5 5570.89 1848.84   5
  -7 -15  -7 9563.75 1684.32   2
  -7 -15  -7 5263.30 2124.89   5
  -7 -15   9 6169.07 1681.33   5
  -7 -15  -9 2532.27 1556.54   2
  -7 -15   9 5491.60 1747.70   2
   7  15   9 2877.04 1319.92   3
   7  15  -9-19.7920 1320.16   3
  -7 -15  -9 7532.98 2238.44   5
  -7 -15  11-248.234 1669.83   5
  -7 -15 -11 917.086 1586.78   2
  -7 -15  11-1224.66 1796.41   2
   7  15  11 201.798 1270.90   3
   7  15 -11 611.101 1475.53   6
   7  15 -11 156.730 1274.19   3
  -7 -15 -11-3390.96 2443.82   5
  -7 -15  13 709.758 1689.39   5
  -7 -15 -13-173.263 1632.50   2
  -7 -15  13 1958.82 1835.22   2
  -7 -15 -13-324.360 2002.69   8
   7  15  13 696.626 1295.09   3
   7  15 -13 2060.07 1566.64   6
   7  15 -13 116.094 1281.65   3
  -7 -15 -15-5218.45 1757.61   2
  -7 -15  15-3751.40 2183.87   2
  -7 -15 -15-1317.09 2103.43   8
   7  15  15-4373.50 1476.50   3
  -7 -15 -17 1270.63 1779.92   2
  -7 -15  17 2138.58 2181.37   2
  -7 -15 -17 2121.29 2270.45   8
  -7 -15  17 4862.74 1801.17   5
  -7 -17  -1-1147.71 1650.50   5
  -7 -17   1 1584.70 1587.98   5
  -7 -17  -1-1775.09 1618.68   2
  -7 -17   1-58.1093 1570.44   2
   7  17   1-4189.40 1375.14   3
  -7 -17  -3 1937.80 1689.07   5
  -7 -17   3 2182.26 1664.24   5
  -7 -17  -3 1602.83 1587.80   2
  -7 -17   3 2058.44 1673.93   2
   7  17   3 865.570 1270.92   3
   7  17  -3-21.7429 1326.09   3
  -7 -17   5 2301.05 1657.81   5
  -7 -17  -5-29.5590 1574.54   2
  -7 -17   5 1757.70 1713.22   2
   7  17   5 1495.23 1291.11   3
   7  17  -5 2868.93 1357.46   3
  -7 -17  -5 827.933 1770.11   5
  -7 -17   7 6889.85 1685.97   5
  -7 -17  -7 5029.99 1693.60   2
  -7 -17   7 4608.27 1853.39   2
   7  17  -7 6939.52 1541.95   6
   7  17   7 5996.63 1366.40   3
   7  17  -7 6424.90 1458.45   3
  -7 -17  -7 7357.20 1916.38   5
  -7 -17   9 1717.34 1655.09   5
  -7 -17  -9 530.955 1629.58   2
  -7 -17   9 1574.37 1878.99   2
   7  17   9 3074.57 1335.02   3
   7  17  -9 2365.95 1541.57   6
   7  17  -9 4755.57 1406.41   3
  -7 -17  -9 4491.12 2032.39   5
  -7 -17  11-949.571 1673.03   5
  -7 -17 -11 597.453 1688.35   2
  -7 -17  11 127.916 1997.79   2
   7  17  11-1759.82 1366.42   3
   7  17 -11-1301.23 1539.38   6
   7  17 -11 1239.27 1390.98   3
  -7 -17 -11 1105.86 2190.38   5
  -7 -17  15-632.187 1711.11   5
  -7 -17 -15 1169.89 1792.09   2
  -7 -17  15 1000.99 2209.02   2
   7  17  15-720.864 1499.09   3
   7  17 -15 536.454 1614.44   6
   7  17 -15 1463.12 1423.16   3
  -7 -19  -1-2851.32 1707.32   5
  -7 -19   1-2316.96 1706.53   5
  -7 -19  -1 32.1041 1757.68   2
  -7 -19   1 475.964 1764.15   2
   7  19  -1 488.326 1453.38   6
   7  19   1 23.6728 1378.38   3
   7  19  -1 966.133 1394.93   3
  -7 -19  -3-470.516 1732.06   5
  -7 -19   3-645.606 1668.45   5
  -7 -19  -3 31.4565 1704.26   2
  -7 -19   3 519.665 1844.65   2
   7  19  -3-57.9436 1456.41   6
   7  19   3 901.619 1358.36   3
   7  19  -3 2271.70 1421.37   3
  -7 -19  -5 7264.52 1888.38   5
  -7 -19   5 4815.11 1761.54   5
  -7 -19  -5 4106.20 1804.04   2
  -7 -19   5 3715.48 1955.68   2
   7  19  -5 6013.46 1562.49   6
   7  19   5 4900.99 1444.36   3
   7  19  -5 5669.10 1482.12   3
  -7 -19  -7 6374.97 1916.22   5
  -7 -19   7-368.453 1728.31   5
  -7 -19  -7 32.2223 1799.77   2
  -7 -19   7 5326.08 2057.37   2
   7  19  -7 29.5240 1547.85   6
   7  19   7 2857.64 1428.74   3
   7  19  -7 2312.94 1508.51   3
  -7 -19  11 736.085 1807.65   5
  -7 -19 -11 64.1927 1820.22   2
  -7 -19  11-2433.15 2329.18   2
   7  19  11 944.288 1444.95   3
   7  19 -11-603.701 1645.47   6
   7  19 -11 2755.42 1533.28   3
  -7 -19 -11 1349.84 2094.86   5
  -7 -19  13-604.351 1768.83   5
  -7 -19 -13-65.2627 1863.91   2
  -7 -19  13 998.586 2370.77   2
   7  19  13 706.836 1509.33   3
   7  19 -13 302.564 1683.03   6
   7  19 -13 1783.04 1524.40   3
  -7 -19 -13-236.317 2283.81   5
  -7 -21  -1-109.423 1810.45   5
  -7 -21   1-936.557 1772.37   5
  -7 -21  -1-1030.90 2023.92   2
  -7 -21   1-1376.15 2003.85   2
   7  21   1-1956.58 1588.82   6
   7  21   1-3188.21 1589.96   3
   7  21  -1-3050.35 1527.55   3
  -7 -21  -3-37.2679 1827.27   5
  -7 -21   3 1597.85 1807.45   5
  -7 -21  -3-34.7624 1926.58   2
  -7 -21   3 36.5938 2045.69   2
   7  21   3 91.7402 1529.17   6
   7  21  -3 30.7557 1556.71   6
   7  21   3 50.9209 1543.00   3
   7  21  -3 791.933 1527.94   3
  -7 -21  -5 419.067 1840.30   5
  -7 -21   5 2263.46 1793.58   5
  -7 -21  -5 1333.88 1932.20   2
  -7 -21   5-189.449 2169.89   2
   7  21   5 492.072 1512.51   6
   7  21  -5 1590.13 1608.41   6
   7  21   5 4566.29 1542.70   3
   7  21  -5 5834.79 1605.73   3
  -7 -21  -7 2597.51 1919.32   5
  -7 -21   7 3147.53 1801.39   5
  -7 -21  -7 2378.52 2034.81   2
  -7 -21   7 1880.52 2332.86   2
   7  21   7 1180.65 1562.04   6
   7  21  -7 1006.03 1621.74   6
   7  21   7 2191.73 1522.45   3
   7  21  -7 2826.05 1621.64   3
  -7 -21  -9 1024.68 1998.57   5
  -7 -21   9 1491.20 1879.57   5
  -7 -21  -9 4206.49 2042.47   2
  -7 -21   9-2310.88 2345.13   2
   7  21   9-1669.75 1611.78   6
   7  21  -9 538.574 1675.10   6
   7  21   9 522.973 1553.25   3
   7  21  -9-1781.55 1653.15   3
   8   0 -20 10756.6 4665.35   1
   8   0 -22-372.260 4134.02   1
   8   2 -18 389.514 4470.19   1
   8   2 -20 1542.37 3977.74   1
   8  -2 -22 2756.00 4530.20   1
   8   2 -22-6636.91 3746.72   1
   8   4 -16-12598.2 4541.25   1
   8   4 -18 3610.60 3784.15   1
   8   4 -20-2938.90 3766.50   1
  -8  -4  22-1860.90 2985.87   4
   8   4 -22-171.029 3324.34   1
   8   6 -16 2869.13 3543.89   1
   8   6 -18 1917.88 3305.46   1
  -8  -6  22 7627.65 2959.36   4
   8   6 -22 7285.03 3092.16   1
  -8  -8  12 7671.09 2320.04   2
  -8  -8  14-3939.76 1761.93   2
   8   8 -14-3402.50 3412.90   1
  -8  -8  16 6723.84 1529.68   2
   8   8 -16 7832.39 3092.79   1
   8   8 -18-2518.99 2907.00   1
   8   8 -20-2718.17 2866.79   1
  -8 -10   6 1219.02 3098.83   2
  -8 -10   8 733.998 2425.42   2
  -8 -10  10 7950.59 2053.18   2
  -8 -10  12-2843.75 1766.70   2
  -8 -10  14 14260.7 1745.89   2
  -8 -10  16-221.352 1501.99   2
  -8 -12   0 13996.8 2726.07   2
   8  12   0 8319.42 1150.41   3
  -8 -12   2-898.299 2431.41   2
   8  12  -2 1837.18 1055.55   3
  -8 -12   4 1134.31 2275.58   2
   8  12  -4 1714.95 1091.45   3
  -8 -12   6-1690.84 2041.34   2
   8  12  -6 940.295 1116.70   3
  -8 -12   8-3915.90 2040.48   2
  -8 -12  10-1312.51 1785.98   2
  -8 -12  12 14778.2 1949.17   2
   8  12 -12 16604.0 1461.49   3
  -8 -12  14 1525.80 1645.28   2
   8  12 -14-554.419 1211.24   3
   8  12 -16-4169.38 1522.17   3
  -8 -14   0-4895.11 2129.39   2
  -8 -14   0-4871.39 2363.99   5
  -8 -14  -2-1310.63 2103.20   2
  -8 -14   2-2375.64 2083.70   2
  -8 -14   2 873.842 2193.66   5
  -8 -14   6-3659.97 1951.89   2
  -8 -14   6-6249.68 2291.54   5
  -8 -14  -8-2691.35 1954.88   2
  -8 -14   8-1160.31 1800.00   2
   8  14   8-605.128 1163.82   3
   8  14  -8-1050.44 1244.52   3
  -8 -14   8 1015.48 2142.23   5
  -8 -14  10 9663.35 1923.18   2
   8  14 -10 16003.1 1476.39   3
  -8 -14  10 14315.4 2399.41   5
  -8 -14  12 641.467 1761.39   2
   8  14 -12-425.729 1297.14   3
  -8 -14  12 2170.62 2166.37   5
  -8 -14  16-2161.75 1901.58   2
   8  14 -16-2246.22 1366.50   3
   8  14 -16 1145.73 1673.37   6
  -8 -14  16-1715.94 2305.52   5
  -8 -16   0 5255.81 1859.21   2
   8  16   0 3387.09 1294.83   3
  -8 -16   0 5873.07 2043.36   5
  -8 -16  -2 35.2117 1834.35   2
  -8 -16   2 1532.68 1879.51   2
   8  16   2-316.673 1246.03   3
   8  16  -2-487.456 1290.30   3
  -8 -16  -2 942.168 2049.26   5
  -8 -16   2 1736.15 1961.64   5
  -8 -16  -4 1284.69 1852.11   2
  -8 -16   4 2440.60 1907.97   2
   8  16   4 2043.59 1286.60   3
   8  16  -4 2069.91 1306.50   3
  -8 -16  -4 1140.51 2176.96   5
  -8 -16   4 40.1895 1937.17   5
  -8 -16  -6 662.218 1880.05   2
  -8 -16   6 1143.76 1857.55   2
   8  16   6-512.619 1280.65   3
   8  16  -6-393.873 1318.15   3
  -8 -16  -6-2508.69 2345.58   5
  -8 -16   6 1416.02 1941.79   5
  -8 -16  -8 2433.97 1886.64   2
  -8 -16   8 404.770 1884.25   2
   8  16   8-238.160 1274.20   3
   8  16  -8 499.596 1344.65   3
  -8 -16   8 154.870 1933.84   5
  -8 -16 -10-795.276 1901.38   2
  -8 -16  10-3466.11 1939.36   2
   8  16  10-3251.18 1372.75   3
   8  16 -10-3919.72 1378.29   3
  -8 -16  10-76.6415 1972.00   5
  -8 -16  12 30.5340 1988.79   2
   8  16  12 3360.89 1442.00   3
   8  16 -12 3750.35 1497.42   3
  -8 -16  12-877.330 2056.30   5
  -8 -16 -14-785.788 1891.47   2
  -8 -16  14 1495.39 2144.60   2
   8  16 -14 1605.52 1706.23   6
   8  16 -14 631.699 1366.71   3
  -8 -16  14 458.448 2059.54   5
  -8 -18   0-1633.74 1859.26   2
   8  18   0-1154.71 1356.53   3
  -8 -18   0 2238.31 1937.99   5
  -8 -18  -2 1733.47 1902.01   2
  -8 -18   2 2913.74 1867.21   2
   8  18   2 2168.84 1403.20   3
   8  18  -2 1664.23 1368.24   3
  -8 -18  -2 2919.44 2028.37   5
  -8 -18   2 4833.28 1934.20   5
  -8 -18  -4 210.661 1938.81   2
  -8 -18   4 2578.24 2013.70   2
   8  18   4 24.0319 1376.47   3
   8  18  -4-1216.12 1407.25   3
  -8 -18  -4 3267.90 2060.06   5
  -8 -18   4 1423.62 1875.86   5
  -8 -18   6-1533.64 1984.50   2
  -8 -18  -6-5593.74 2298.27   5
  -8 -18  -8-3529.28 2142.63   2
  -8 -18   8-3008.42 2026.74   2
   8  18  -8-439.811 1491.21   3
  -8 -18  -8-5187.78 2474.32   5
  -8 -18   8-2322.20 1961.07   5
  -8 -18 -10 3853.05 1967.39   2
  -8 -18  10 1753.78 2070.11   2
   8  18  10 4938.32 1494.04   3
   8  18 -10 1372.09 1696.50   6
   8  18 -10 3746.60 1488.10   3
  -8 -18 -10 5448.83 2580.50   5
  -8 -18  10 1673.74 1931.01   5
  -8 -18 -12-2124.78 1940.90   2
  -8 -18  12 409.701 2121.46   2
   8  18  12-883.239 1480.79   3
   8  18 -12 2113.21 1757.76   6
   8  18 -12-2551.25 1464.98   3
  -8 -18  12 1705.87 1970.08   5
  -8 -20   0 1043.57 1956.07   5
  -8 -20   0 3352.28 2056.24   2
   8  20   0-927.880 1464.30   3
  -8 -20   2-1101.71 1918.98   5
  -8 -20  -2-289.082 1953.42   2
  -8 -20   2 2140.18 2035.37   2
   8  20   2-1361.40 1472.12   3
   8  20  -2 249.824 1453.12   3
  -8 -20  -2 617.682 1957.08   5
  -8 -20   4-269.742 1926.07   5
  -8 -20  -4 255.577 2019.05   2
  -8 -20   4-147.589 2083.17   2
   8  20  -4 2998.49 1611.52   6
   8  20   4 3292.57 1501.95   3
   8  20  -4 4020.79 1525.19   3
  -8 -20  -4 1501.13 2069.84   5
  -8 -20   6 1869.39 1926.96   5
  -8 -20  -6-1106.06 2010.36   2
  -8 -20   6-434.937 2121.84   2
   8  20  -6 159.037 1585.57   6
   8  20   6 2300.37 1514.10   3
   8  20  -6-1560.62 1491.88   3
  -8 -20  -6 1161.25 2128.66   5
  -8 -20   8 1365.14 1947.75   5
  -8 -20  -8 467.230 2001.40   2
  -8 -20   8 2611.60 2219.64   2
   8  20   8 4416.07 1569.85   3
   8  20  -8 4156.09 1709.50   6
   8  20  -8 3930.03 1595.97   3
  -8 -20  -8 424.847 2265.07   5
   9   3 -21 4507.21 4756.58   1
   9   5 -19 452.500 4474.88   1
   9   7 -19 12074.1 4971.62   1
  -9  -9  13-1539.08 2643.85   2
  -9  -9  15-4898.68 2032.01   2
  -9 -11   9-1120.48 3417.05   2
  -9 -11  11 2285.90 2531.06   2
  -9 -11  13 1413.16 2061.60   2
  -9 -11  15-3134.76 1852.16   2
  -9 -13   3-5259.15 3971.45   2
  -9 -13   5 3369.48 3412.39   2
  -9 -13   7-646.027 2785.02   2
  -9 -13   9 6273.64 2465.57   2
  -9 -13  11 1498.15 2171.47   2
  -9 -13  13-4537.09 2061.20   2
  -9 -13  15 2327.19 1863.98   2
  -9 -15  -1 1307.56 2820.81   2
  -9 -15   1-3175.12 2821.34   2
   9  15   1 479.910 1248.92   3
   9  15  -1 332.011 1273.44   3
  -9 -15  -3 109.654 2870.16   2
  -9 -15   3 1907.21 2646.12   2
   9  15   3 1974.72 1240.42   3
   9  15  -3 1811.29 1296.46   3
  -9 -15   5-675.284 2496.62   2
   9  15  -5-490.407 1316.34   3
  -9 -15   7 4634.75 2480.11   2
   9  15  -7 8446.60 1457.24   3
  -9 -15  11-513.968 2207.66   2
   9  15 -11-1742.86 1449.44   3
  -9 -15  13 2219.72 2020.15   2
   9  15 -13 1528.75 1384.00   3
  -9 -17  -5-3327.13 2474.78   2
  -9 -17   5-5450.05 2423.55   2
   9  17   5-1932.61 1468.33   3
   9  17  -5 433.498 1455.63   3
  -9 -17   5 2035.54 2395.39   5
  -9 -17  -7 5043.56 2459.85   2
  -9 -17   7 3616.56 2342.67   2
   9  17   7 3575.10 1445.35   3
   9  17  -7 6123.92 1469.02   3
  -9 -17   7 3018.93 2415.82   5
  -9 -17  -9 172.964 2314.72   2
  -9 -17   9-1066.77 2240.41   2
   9  17   9 3640.48 1413.35   3
   9  17  -9 1876.06 1479.45   3
  -9 -17   9 3079.28 2422.32   5
  -9 -19  -1 213.278 2365.50   2
  -9 -19   1-41.6348 2307.06   2
   9  19   1 462.352 1526.64   3
   9  19  -1 535.737 1451.71   3
  -9 -19  -1-4570.55 2783.10   5
  -9 -19   1-920.533 2372.09   5
  -9 -19  -3 42.0507 2302.46   2
  -9 -19   3 2695.86 2364.96   2
   9  19   3 2772.37 1495.77   3
   9  19  -3 1992.76 1481.21   3
  -9 -19  -3 1208.73 2512.56   5
  -9 -19   3 1459.99 2263.83   5
  -9 -19  -5 2108.76 2365.88   2
  -9 -19   5 3606.39 2386.32   2
   9  19   5 26.3072 1524.70   3
   9  19  -5 2684.63 1492.37   3
  -9 -19  -5 6128.41 2637.73   5
  -9 -19   5-1245.06 2240.68   5
 -10 -12  12 51.4755 3057.68   2
 -10 -12  14 1676.00 2438.38   2
 -10 -14   6-3737.33 5344.70   2
 -10 -14   8 3582.15 4093.38   2
 -10 -14  10-5354.96 3345.19   2
 -10 -16   2 1909.62 4372.95   2
 -10 -16   4-3361.98 4016.44   2
  10  16  -4 1958.89 1409.21   3
 -10 -16   6-667.971 3474.80   2
  10  16  -6 1193.88 1396.15   3
 -10 -16   8 523.554 3153.04   2
  10  16  -8-490.692 1478.23   3
   0   0   0    0.00    0.00   0

TITL In_MeAm_OnlyDMF_10_1-05 in Fddd
REM Fddd (#70 in standard setting)
CELL 0.48590  13.942428  28.098295  30.686145  90.0000  90.0000  90.0000
ZERR   16.00   0.006734   0.003448   0.002877   0.0000   0.0000   0.0000
LATT  4
SYMM -x+3/4,-y+3/4, z
SYMM -x+3/4, y,-z+3/4
SYMM  x,-y+3/4,-z+3/4
SFAC C H N O In
UNIT 352.00 352.00 48.00 160.00 16.00
TREF
HKLF 4
END
;
_shelx_hkl_checksum                86999
_olex2_submission_special_instructions  'No special instructions were received'

_oxdiff_exptl_absorpt_empirical_details
;
Empirical correction (ABSPACK) includes:
- Absorption correction using spherical harmonics
- Frame scaling
;
_oxdiff_exptl_absorpt_empirical_full_max  3.097
_oxdiff_exptl_absorpt_empirical_full_min  0.625

_vrf_ATOM007_in_meam_onlydmf_10_1-05
;
RESPONSE: The structure was refined isotropically due to the number of data for high 
pressure structure determination
;
_vrf_PLAT023_in_meam_onlydmf_10_1-05
;
RESPONSE: The sample is housed in a Diamond anvil cell that restricts 
available data.
;
_vrf_PLAT029_in_meam_onlydmf_10_1-05
;
RESPONSE: The sample is housed in a Diamond anvil cell that restricts available data.
This is exacerbated by the structure being Fddd.
;
_vrf_PLAT084_in_meam_onlydmf_10_1-05
;
RESPONSE: The sample is housed in a Diamond anvil cell that gives additional background to
the data collected e.g. Tungsten powder rings, diamond reflections.
;
_vrf_PLAT088_in_meam_onlydmf_10_1-05
;
RESPONSE: The sample is housed in a Diamond anvil cell that restricts 
available data.
;
_vrf_PLAT155_in_meam_onlydmf_10_1-05
;
RESPONSE: We have followed previous literature for comparison.
;
_vrf_PLAT193_in_meam_onlydmf_10_1-05
;
RESPONSE: This is a rounding issue. The s.u. on Temperature is 2degC
;
_vrf_PLAT201_in_meam_onlydmf_10_1-05
;
RESPONSE: The structure was refined isotropically due to the number of data for high 
pressure structure determination
;
_vrf_PLAT210_in_meam_onlydmf_10_1-05
;
RESPONSE: The sample is housed in a Diamond anvil cell that restricts 
available data hence
isotropic refinement was the limited of modelling the system.
;
_vrf_PLAT241_in_meam_onlydmf_10_1-05
;
RESPONSE: Structure at high pressure with limitation of data. We have used distance restraints to ensure the 
model is chemically reasonable
;
_vrf_PLAT242_in_meam_onlydmf_10_1-05
;
RESPONSE: Structure at high pressure with limitation of data. We have used 
distance restraints to ensure the 
model is chemically reasonable.
;
_vrf_PLAT250_in_meam_onlydmf_10_1-05
;
RESPONSE: The data are limited due to DAC hence the tensor may be elongated 
due to lack of data in a particular direction. We have used restraints 
to combat and ensure they are chemically reasonable.
;
_vrf_PLAT340_in_meam_onlydmf_10_1-05
;
RESPONSE: The sample is housed in a Diamond anvil cell that restricts 
available data and so
impacts on the precision of the bonds lengths
;
_vrf_PLAT411_in_meam_onlydmf_10_1-05
;
RESPONSE: Structure at high pressure
;
_vrf_PLAT414_in_meam_onlydmf_10_1-05
;
RESPONSE: Structure at high pressure
;
_vrf_PLAT761_in_meam_onlydmf_10_1-05
;
RESPONSE: Noted, no action taken
;
_vrf_PLAT762_in_meam_onlydmf_10_1-05
;
RESPONSE: Noted, no action taken
;
_vrf_PLAT905_pyad04
;
RESPONSE: The data were cut to 0.7 angs as the limit of the diffraction for the 
crystal was reached.
;
_vrf_PLAT906_in_meam_onlydmf_10_1-05
;
RESPONSE: These can be attributed to the weak data. All other sets are okay.
The most common place for a high value of K is in the lowest-intensity bin in 
the table as is the case here. Almost all area detector integration programs end up 
slightly underestimating the background, resulting in overestimated values of Fo, thus 
the high value of Fo/Fc. This is most obvious in the weakest intensities, 
since the small addition to Fo becomes insignificant in the ratio when Fo 
is large.
;
_vrf_PLAT910_in_meam_onlydmf_10_1-05
;
RESPONSE: The sample is housed in a Diamond anvil cell that gives additional 
background to
the data collected e.g. Tungsten powder rings, diamond reflections.
;
_vrf_PLAT911_in_meam_onlydmf_10_1-05
;
RESPONSE: The sample is housed in a Diamond anvil cell that restricts 
available data.
;
_vrf_PLAT913_in_meam_onlydmf_10_1-05
;
RESPONSE: The sample is housed in a Diamond anvil cell that gives additional 
background to
the data collected e.g. Tungsten powder rings, diamond reflections.
;
_vrf_THETM01_in_meam_onlydmf_10_1-05
;
RESPONSE: The sample is housed in a Diamond anvil cell that restricts 
available data.
;
_vrf_PLAT051_in_meam_onlydmf_10_1-05
;
RESPONSE: The sample contains Indium which has an absorption edge at 0.44 Angs. This data was colelceted 
at 0.4859 hence the difference in mu.
;
