# Supplementary material for: Decoupled MOF Breathing: Pressure‐Induced Reversal of Correlation Between Orthogonal Motions in a Diamondoid Framework
Source: Angew Chem Int Ed Engl. 2025 May 15;64(27):e202504297. doi: 10.1002/anie.202504297 (PMC12207364; doi:10.1002/anie.202504297)
Supplement: Supplementary file 1 — Supporting Information [file ANIE-64-e202504297-s002.zip › SHF-62-DMF_DAC-in-DMF_3-46GPa.cif]

data_in_meam_onlydmf_11_1-15
_audit_creation_date               2023-10-05
_audit_creation_method
;
Olex2 1.5
(compiled 2023.08.24 svn.re1ec1418 for OlexSys, GUI svn.r6817)
;
_shelx_SHELXL_version_number       '2019/1'
_audit_contact_author_address      ?
_audit_contact_author_email        ?
_audit_contact_author_name         ''
_audit_contact_author_phone        ?
_publ_contact_author_id_orcid      ?
_publ_section_references
;
Dolomanov, O.V., Bourhis, L.J., Gildea, R.J, Howard, J.A.K. & Puschmann, H.
 (2009), J. Appl. Cryst. 42, 339-341.

Sheldrick, G.M. (2008). Acta Cryst. A64, 112-122.

Sheldrick, G.M. (2015). Acta Cryst. A71, 3-8.
;
_chemical_name_common              ?
_chemical_name_systematic          ?
_chemical_formula_moiety           'C20 H14 In N2 O10, C2 H8 N'
_chemical_formula_sum              'C22 H22 In N3 O10'
_chemical_formula_weight           603.24
_chemical_melting_point            ?
_chemical_oxdiff_formula           'In C22 H22 N3 O10'
loop_
  _atom_type_symbol
  _atom_type_description
  _atom_type_scat_dispersion_real
  _atom_type_scat_dispersion_imag
  _atom_type_scat_source
 'C' 'C' 0.0010 0.0010 'International Tables Vol C Tables 4.2.6.8 and 6.1.1.4'
 'H' 'H' 0.0000 0.0000 'International Tables Vol C Tables 4.2.6.8 and 6.1.1.4'
 'In' 'In' -1.9470 0.6580
 'International Tables Vol C Tables 4.2.6.8 and 6.1.1.4'
 'N' 'N' 0.0020 0.0010 'International Tables Vol C Tables 4.2.6.8 and 6.1.1.4'
 'O' 'O' 0.0040 0.0030 'International Tables Vol C Tables 4.2.6.8 and 6.1.1.4'

_shelx_space_group_comment
;
The symmetry employed for this shelxl refinement is uniquely defined
by the following loop, which should always be used as a source of
symmetry information in preference to the above space-group names.
They are only intended as comments.
;
_space_group_crystal_system        'orthorhombic'
_space_group_IT_number             70
_space_group_name_H-M_alt          'F d d d'
_space_group_name_Hall             '-F 2uv 2vw'
loop_
  _space_group_symop_operation_xyz
 'x, y, z'
 '-x+3/4, -y+3/4, z'
 '-x+3/4, y, -z+3/4'
 'x, -y+3/4, -z+3/4'
 'x, y+1/2, z+1/2'
 '-x+3/4, -y+5/4, z+1/2'
 '-x+3/4, y+1/2, -z+5/4'
 'x, -y+5/4, -z+5/4'
 'x+1/2, y, z+1/2'
 '-x+5/4, -y+3/4, z+1/2'
 '-x+5/4, y, -z+5/4'
 'x+1/2, -y+3/4, -z+5/4'
 'x+1/2, y+1/2, z'
 '-x+5/4, -y+5/4, z'
 '-x+5/4, y+1/2, -z+3/4'
 'x+1/2, -y+5/4, -z+3/4'
 '-x, -y, -z'
 'x-3/4, y-3/4, -z'
 'x-3/4, -y, z-3/4'
 '-x, y-3/4, z-3/4'
 '-x, -y+1/2, -z+1/2'
 'x-3/4, y-1/4, -z+1/2'
 'x-3/4, -y+1/2, z-1/4'
 '-x, y-1/4, z-1/4'
 '-x+1/2, -y, -z+1/2'
 'x-1/4, y-3/4, -z+1/2'
 'x-1/4, -y, z-1/4'
 '-x+1/2, y-3/4, z-1/4'
 '-x+1/2, -y+1/2, -z'
 'x-1/4, y-1/4, -z'
 'x-1/4, -y+1/2, z-3/4'
 '-x+1/2, y-1/4, z-3/4'

_cell_length_a                     13.781(8)
_cell_length_b                     27.904(4)
_cell_length_c                     30.787(4)
_cell_angle_alpha                  90
_cell_angle_beta                   90
_cell_angle_gamma                  90
_cell_volume                       11839(7)
_cell_formula_units_Z              16
_cell_measurement_reflns_used      854
_cell_measurement_temperature      293(2)
_cell_measurement_theta_max        12.8470
_cell_measurement_theta_min        1.8070
_shelx_estimated_absorpt_T_max     ?
_shelx_estimated_absorpt_T_min     ?
_exptl_absorpt_coefficient_mu      0.234
_exptl_absorpt_correction_T_max    1.00000
_exptl_absorpt_correction_T_min    0.09738
_exptl_absorpt_correction_type     multi-scan
_exptl_absorpt_process_details
;
CrysAlisPro 1.171.38.41 (Rigaku Oxford Diffraction, 2015)
Empirical absorption correction using spherical harmonics,
 implemented in SCALE3 ABSPACK scaling algorithm.
;
_exptl_absorpt_special_details     ?
_exptl_crystal_colour_primary      yellow
_exptl_crystal_density_diffrn      1.354
_exptl_crystal_density_meas        ?
_exptl_crystal_density_method      ?
_exptl_crystal_description         Octahedral
_exptl_crystal_F_000               4864
_exptl_crystal_size_max            0.12
_exptl_crystal_size_mid            0.1
_exptl_crystal_size_min            0.1
_exptl_transmission_factor_max     ?
_exptl_transmission_factor_min     ?
_diffrn_reflns_av_R_equivalents    0.1064
_diffrn_reflns_av_unetI/netI       0.0847
_diffrn_reflns_Laue_measured_fraction_full  0.710
_diffrn_reflns_Laue_measured_fraction_max  0.710
_diffrn_reflns_limit_h_max         9
_diffrn_reflns_limit_h_min         -9
_diffrn_reflns_limit_k_max         24
_diffrn_reflns_limit_k_min         -24
_diffrn_reflns_limit_l_max         26
_diffrn_reflns_limit_l_min         -26
_diffrn_reflns_number              5155
_diffrn_reflns_point_group_measured_fraction_full  0.710
_diffrn_reflns_point_group_measured_fraction_max  0.710
_diffrn_reflns_theta_full          12.190
_diffrn_reflns_theta_max           12.190
_diffrn_reflns_theta_min           1.764
_diffrn_ambient_temperature        293(2)
_diffrn_detector                   'CCD plate'
_diffrn_detector_area_resol_mean   ?
_diffrn_measured_fraction_theta_full  0.710
_diffrn_measured_fraction_theta_max  0.710
_diffrn_measurement_details
;
List of Runs (angles in degrees, time in seconds):

  # Type    Start    End  Width  t~exp~   \w     \q     \k     \f   Frames
--------------------------------------------------------------------------
  1  \w   -150.00 -94.00   0.20    0.20    --  -20.00  70.00 -24.23  280
  2  \w   -150.00 -94.00   0.20    0.20    --  -20.00  70.00 155.77  280
  3  \w   -105.00 -74.00   0.20    0.20    --   20.00  70.00 155.77  155
  4  \w   -105.00 -74.00   0.20    0.20    --   20.00  70.00 -24.23  155
  5  \w    -96.00 -30.00   0.20    0.20    --   20.00 -70.00  24.23  330
  6  \w   -106.00 -66.00   0.20    0.20    --  -20.00 -70.00  24.23  200
  7  \w   -106.00 -66.00   0.20    0.20    --  -20.00 -70.00-155.77  200
  8  \w    -96.00 -30.00   0.20    0.20    --   20.00 -70.00-155.77  330
;
_diffrn_measurement_device         'Newport 4-circle diffractometer'
_diffrn_measurement_device_type   
 'dectris-CrysAlisPro-abstract goniometer imported dectris images'
_diffrn_measurement_method         '\w scans'
_diffrn_orient_matrix_type        
 'CrysAlisPro convention (1999,Acta A55,543-557)'
_diffrn_orient_matrix_UB_11        0.0312176000
_diffrn_orient_matrix_UB_12        -0.0072503000
_diffrn_orient_matrix_UB_13        0.0033889000
_diffrn_orient_matrix_UB_21        -0.0150816000
_diffrn_orient_matrix_UB_22        -0.0093506000
_diffrn_orient_matrix_UB_23        0.0114743000
_diffrn_orient_matrix_UB_31        -0.0065991000
_diffrn_orient_matrix_UB_32        -0.0127754000
_diffrn_orient_matrix_UB_33        -0.0102688000
_diffrn_radiation_monochromator    synchrotron
_diffrn_radiation_probe            x-ray
_diffrn_radiation_type             synchrotron
_diffrn_radiation_wavelength       0.4859
_diffrn_source                     synchrotron
_reflns_Friedel_coverage           0.000
_reflns_Friedel_fraction_full      .
_reflns_Friedel_fraction_max       .
_reflns_number_gt                  429
_reflns_number_total               727
_reflns_special_details
;
 Reflections were merged by SHELXL according to the crystal
 class for the calculation of statistics and refinement.
 
 _reflns_Friedel_fraction is defined as the number of unique
 Friedel pairs measured divided by the number that would be
 possible theoretically, ignoring centric projections and
 systematic absences.
;
_reflns_threshold_expression       'I > 2\s(I)'
_computing_cell_refinement         'CrysAlisPro 1.171.38.41 (Rigaku OD, 2015)'
_computing_data_collection         'CrysAlisPro 1.171.38.41 (Rigaku OD, 2015)'
_computing_data_reduction          'CrysAlisPro 1.171.38.41 (Rigaku OD, 2015)'
_computing_molecular_graphics      'Olex2 1.5 (Dolomanov et al., 2009)'
_computing_publication_material    'Olex2 1.5 (Dolomanov et al., 2009)'
_computing_structure_refinement    'XL  (Sheldrick, 2008)'
_computing_structure_solution      'SHELXT  (Sheldrick, 2015)'
_refine_diff_density_max           1.389
_refine_diff_density_min           -1.519
_refine_diff_density_rms           0.204
_refine_ls_extinction_coef         .
_refine_ls_extinction_method       none
_refine_ls_goodness_of_fit_ref     1.957
_refine_ls_hydrogen_treatment      constr
_refine_ls_matrix_type             full
_refine_ls_number_parameters       146
_refine_ls_number_reflns           727
_refine_ls_number_restraints       233
_refine_ls_R_factor_all            0.2347
_refine_ls_R_factor_gt             0.1519
_refine_ls_restrained_S_all        1.704
_refine_ls_shift/su_max            0.000
_refine_ls_shift/su_mean           0.000
_refine_ls_structure_factor_coef   Fsqd
_refine_ls_weighting_details      
 'w=1/[\s^2^(Fo^2^)+(0.2000P)^2^] where P=(Fo^2^+2Fc^2^)/3'
_refine_ls_weighting_scheme        calc
_refine_ls_wR_factor_gt            0.4047
_refine_ls_wR_factor_ref           0.4691
_refine_special_details            ?
_olex2_refinement_description
;
1. Fixed Uiso
 At 1.2 times of:
  All C(H) groups, All N(H) groups, All N(H,H) groups
 At 1.5 times of:
  All C(H,H,H) groups
2. Restrained distances
 C3-N1
 1.43 with sigma of 0.02
 N1-C9
 1.4 with sigma of 0.02
 C9-C10
 1.5 with sigma of 0.02
 O5-C9
 1.25 with sigma of 0.02
 C1-C2
 1.504 with sigma of 0.01
 C5-C8
 1.504 with sigma of 0.01
 C1-O1
 1.25 with sigma of 0.005
 C1-O2
 1.25 with sigma of 0.005
 C8-O3
 1.25 with sigma of 0.005
 O3-C8
 1.223 with sigma of 0.01
 C8-O4
 1.223 with sigma of 0.01
 C8-C5
 1.59 with sigma of 0.02
3. Restrained planarity
 N1, C9, O5, C10
 with sigma of 0.1
4. Uiso/Uaniso restraints and constraints
All non-hydrogen atoms have similar U: within 1.7A with sigma of 0.04 and sigma
for terminal atoms of 0.08 within 1.7A
Uiso(C12) = Uiso(N2) = Uiso(C11)
5. Rigid body (RIGU) restrains
 All non-hydrogen atoms
 with sigma for 1-2 distances of 0.004 and sigma for 1-3 distances of 0.004
6. Others
 Fixed Sof: N2(0.5) H2A(0.5) H2B(0.5) C11(0.5) H11A(0.5) H11B(0.5) H11C(0.5)
 C12(0.5) H12A(0.5) H12B(0.5) H12C(0.5)
7.a Free rotating group:
 N2(C11,H11A,H11B,H11C,C12,H12A,H12B,H12C)
7.b Secondary CH2 refined with riding coordinates:
 N2(H2A,H2B)
7.c Aromatic/amide H refined with riding coordinates:
 C4(H4), C6(H6), C7(H7), N1(H1)
7.d Fitted hexagon refined as free rotating group:
 C3(C4,C5,C6,C7,C2)
7.e Idealised Me refined as rotating group:
 C10(H10A,H10B,H10C)
;
_atom_sites_solution_hydrogens     mixed
_atom_sites_solution_primary       ?
_atom_sites_solution_secondary     ?
loop_
  _atom_site_label
  _atom_site_type_symbol
  _atom_site_fract_x
  _atom_site_fract_y
  _atom_site_fract_z
  _atom_site_U_iso_or_equiv
  _atom_site_adp_type
  _atom_site_occupancy
  _atom_site_site_symmetry_order
  _atom_site_calc_flag
  _atom_site_refinement_flags_posn
  _atom_site_refinement_flags_adp
  _atom_site_refinement_flags_occupancy
  _atom_site_disorder_assembly
  _atom_site_disorder_group
 In1 In 0.625000 0.125000 0.33411(13) 0.084(4) Uani 1 2 d S T P . .
 O3 O 0.748(2) 0.3441(8) 0.1214(7) 0.077(9) Uani 1 1 d D U . . .
 O1 O 0.728(3) 0.1625(10) 0.2938(8) 0.100(10) Uani 1 1 d D U . . .
 O4 O 0.893(2) 0.3200(10) 0.1348(9) 0.087(10) Uani 1 1 d D U . . .
 C3 C 0.800(3) 0.2258(10) 0.2311(9) 0.102(11) Uani 1 1 d DG U . . .
 C4 C 0.832(2) 0.2574(12) 0.1992(10) 0.111(12) Uani 1 1 d G U . . .
 H4 H 0.897245 0.258569 0.191667 0.133 Uiso 1 1 calc R U . . .
 C5 C 0.766(3) 0.2873(9) 0.1784(7) 0.096(11) Uani 1 1 d DG U . . .
 C6 C 0.668(3) 0.2856(9) 0.1897(8) 0.088(11) Uani 1 1 d G U . . .
 H6 H 0.623936 0.305602 0.175788 0.106 Uiso 1 1 calc R U . . .
 C7 C 0.637(2) 0.2540(11) 0.2216(9) 0.083(10) Uani 1 1 d G U . . .
 H7 H 0.571287 0.252889 0.229084 0.100 Uiso 1 1 calc R U . . .
 C2 C 0.703(3) 0.2241(8) 0.2423(6) 0.082(9) Uani 1 1 d DG U . . .
 C8 C 0.806(2) 0.3204(13) 0.1436(11) 0.088(11) Uani 1 1 d D U . . .
 O2 O 0.582(3) 0.1956(10) 0.2900(9) 0.097(9) Uani 1 1 d D U . . .
 C1 C 0.668(3) 0.1916(12) 0.2782(10) 0.078(9) Uani 1 1 d D U . . .
 N1 N 0.869(3) 0.1985(13) 0.2555(12) 0.127(12) Uani 1 1 d D U . . .
 H1 H 0.847154 0.187360 0.279555 0.153 Uiso 1 1 calc R U . . .
 C9 C 0.966(3) 0.1868(13) 0.2471(14) 0.144(14) Uani 1 1 d D U . . .
 O5 O 1.010(4) 0.2041(16) 0.2151(15) 0.205(19) Uani 1 1 d D U . . .
 C10 C 1.014(4) 0.1528(17) 0.2779(17) 0.140(17) Uani 1 1 d D U . . .
 H10A H 0.965972 0.139326 0.296937 0.209 Uiso 1 1 calc R U . . .
 H10B H 1.061606 0.169648 0.294691 0.209 Uiso 1 1 calc R U . . .
 H10C H 1.044758 0.127596 0.261778 0.209 Uiso 1 1 calc R U . . .
 N2 N 0.614(10) 0.487(4) 0.157(4) 0.21(4) Uiso 0.5 1 d G U P A -1
 H2A H 0.611483 0.487818 0.186146 0.248 Uiso 0.5 1 calc R U P A -1
 H2B H 0.668383 0.502069 0.149367 0.248 Uiso 0.5 1 calc R U P A -1
 C11 C 0.619(14) 0.437(4) 0.143(4) 0.21(4) Uiso 0.5 1 d G U P A -1
 H11A H 0.628199 0.437213 0.108777 0.310 Uiso 0.5 1 d G U P A -1
 H11B H 0.679806 0.419645 0.156162 0.310 Uiso 0.5 1 d G U P A -1
 H11C H 0.553436 0.418465 0.153577 0.310 Uiso 0.5 1 d G U P A -1
 C12 C 0.533(12) 0.516(4) 0.141(4) 0.21(4) Uiso 0.5 1 d G U P A -1
 H12A H 0.466334 0.497727 0.151792 0.310 Uiso 0.5 1 d G U P A -1
 H12B H 0.534925 0.551482 0.153229 0.310 Uiso 0.5 1 d G U P A -1
 H12C H 0.541014 0.516472 0.107031 0.310 Uiso 0.5 1 d G U P A -1

loop_
  _atom_site_aniso_label
  _atom_site_aniso_U_11
  _atom_site_aniso_U_22
  _atom_site_aniso_U_33
  _atom_site_aniso_U_23
  _atom_site_aniso_U_13
  _atom_site_aniso_U_12
 In1 0.134(9) 0.062(4) 0.057(4) 0.000 0.000 -0.002(4)
 O3 0.10(3) 0.072(15) 0.062(13) 0.005(11) 0.001(14) 0.002(13)
 O1 0.13(2) 0.099(15) 0.075(14) 0.021(12) -0.005(13) -0.012(12)
 O4 0.10(2) 0.077(16) 0.085(17) 0.023(14) -0.001(13) 0.003(13)
 C3 0.11(2) 0.102(17) 0.092(17) 0.037(14) -0.010(13) -0.011(12)
 C4 0.11(2) 0.11(2) 0.109(19) 0.049(16) -0.002(13) 0.001(13)
 C5 0.11(2) 0.096(17) 0.086(15) 0.028(13) -0.002(13) -0.003(13)
 C6 0.11(2) 0.089(17) 0.069(16) 0.015(14) -0.004(13) -0.007(13)
 C7 0.11(2) 0.085(17) 0.057(15) 0.008(13) -0.009(13) -0.015(13)
 C2 0.11(2) 0.077(15) 0.059(13) -0.001(11) -0.019(13) -0.019(12)
 C8 0.10(2) 0.083(17) 0.080(15) 0.019(13) -0.002(13) 0.001(13)
 O2 0.12(2) 0.092(15) 0.078(15) 0.006(13) -0.011(12) -0.021(12)
 C1 0.12(2) 0.070(14) 0.046(13) -0.010(11) -0.021(12) -0.025(12)
 N1 0.12(2) 0.12(2) 0.14(2) 0.053(17) -0.026(15) -0.009(15)
 C9 0.12(2) 0.14(3) 0.17(3) 0.05(2) -0.022(17) -0.005(17)
 O5 0.15(3) 0.24(4) 0.23(3) 0.11(3) 0.01(2) 0.03(2)
 C10 0.12(3) 0.12(3) 0.18(3) 0.04(3) -0.04(2) -0.02(2)

_geom_special_details
;
 All esds (except the esd in the dihedral angle between two l.s. planes)
 are estimated using the full covariance matrix.  The cell esds are taken
 into account individually in the estimation of esds in distances, angles
 and torsion angles; correlations between esds in cell parameters are only
 used when they are defined by crystal symmetry.  An approximate (isotropic)
 treatment of cell esds is used for estimating esds involving l.s. planes.
;
loop_
  _geom_bond_atom_site_label_1
  _geom_bond_atom_site_label_2
  _geom_bond_distance
  _geom_bond_site_symmetry_2
  _geom_bond_publ_flag
 In1 O3 2.26(3) 32_656 ?
 In1 O3 2.26(3) 31_556 ?
 In1 O1 2.16(3) 14_545 ?
 In1 O1 2.16(3) . ?
 In1 O4 2.20(2) 31_556 ?
 In1 O4 2.20(2) 32_656 ?
 In1 C8 2.56(2) 31_556 ?
 In1 C8 2.56(2) 32_656 ?
 In1 O2 2.46(3) . ?
 In1 O2 2.46(3) 14_545 ?
 In1 C1 2.60(2) 14_545 ?
 In1 C1 2.60(2) . ?
 O3 C8 1.244(5) . ?
 O1 C1 1.249(6) . ?
 O4 C8 1.222(11) . ?
 C3 C4 1.3900 . ?
 C3 C2 1.3900 . ?
 C3 N1 1.43(2) . ?
 C4 H4 0.9300 . ?
 C4 C5 1.3900 . ?
 C5 C6 1.3900 . ?
 C5 C8 1.521(10) . ?
 C6 H6 0.9300 . ?
 C6 C7 1.3900 . ?
 C7 H7 0.9300 . ?
 C7 C2 1.3900 . ?
 C2 C1 1.505(11) . ?
 O2 C1 1.250(6) . ?
 N1 H1 0.8600 . ?
 N1 C9 1.40(2) . ?
 C9 O5 1.25(2) . ?
 C9 C10 1.49(2) . ?
 C10 H10A 0.9600 . ?
 C10 H10B 0.9600 . ?
 C10 H10C 0.9600 . ?
 N2 H2A 0.8900 . ?
 N2 H2B 0.8900 . ?
 N2 C11 1.4856 . ?
 N2 C12 1.4519 . ?
 C11 H11A 1.0559 . ?
 C11 H11B 1.0445 . ?
 C11 H11C 1.0925 . ?
 C12 H12A 1.0919 . ?
 C12 H12B 1.0712 . ?
 C12 H12C 1.0546 . ?

loop_
  _geom_angle_atom_site_label_1
  _geom_angle_atom_site_label_2
  _geom_angle_atom_site_label_3
  _geom_angle
  _geom_angle_site_symmetry_1
  _geom_angle_site_symmetry_3
  _geom_angle_publ_flag
 O3 In1 O3 119.0(13) 32_656 31_556 ?
 O3 In1 C8 98.6(11) 32_656 31_556 ?
 O3 In1 C8 29.0(3) 31_556 31_556 ?
 O3 In1 C8 29.0(3) 32_656 32_656 ?
 O3 In1 C8 98.6(11) 31_556 32_656 ?
 O3 In1 O2 77.8(10) 32_656 14_545 ?
 O3 In1 O2 140.3(11) 31_556 14_545 ?
 O3 In1 O2 77.8(10) 31_556 . ?
 O3 In1 O2 140.3(11) 32_656 . ?
 O3 In1 C1 104.0(11) 31_556 . ?
 O3 In1 C1 115.5(11) 32_656 . ?
 O3 In1 C1 104.0(11) 32_656 14_545 ?
 O3 In1 C1 115.5(11) 31_556 14_545 ?
 O1 In1 O3 128.0(10) . 31_556 ?
 O1 In1 O3 88.2(12) . 32_656 ?
 O1 In1 O3 88.2(12) 14_545 31_556 ?
 O1 In1 O3 128.0(10) 14_545 32_656 ?
 O1 In1 O1 109.6(16) 14_545 . ?
 O1 In1 O4 89.8(10) . 31_556 ?
 O1 In1 O4 145.1(13) . 32_656 ?
 O1 In1 O4 145.1(13) 14_545 31_556 ?
 O1 In1 O4 89.8(10) 14_545 32_656 ?
 O1 In1 C8 111.5(12) . 31_556 ?
 O1 In1 C8 111.5(12) 14_545 32_656 ?
 O1 In1 C8 117.2(12) . 32_656 ?
 O1 In1 C8 117.2(12) 14_545 31_556 ?
 O1 In1 O2 56.8(5) 14_545 14_545 ?
 O1 In1 O2 56.8(5) . . ?
 O1 In1 O2 85.0(10) . 14_545 ?
 O1 In1 O2 85.0(10) 14_545 . ?
 O1 In1 C1 96.7(9) . 14_545 ?
 O1 In1 C1 28.5(4) . . ?
 O1 In1 C1 96.7(9) 14_545 . ?
 O1 In1 C1 28.5(4) 14_545 14_545 ?
 O4 In1 O3 79.6(11) 32_656 31_556 ?
 O4 In1 O3 57.4(6) 32_656 32_656 ?
 O4 In1 O3 57.4(6) 31_556 31_556 ?
 O4 In1 O3 79.6(11) 31_556 32_656 ?
 O4 In1 O4 89.7(15) 31_556 32_656 ?
 O4 In1 C8 82.3(11) 31_556 32_656 ?
 O4 In1 C8 28.4(4) 32_656 32_656 ?
 O4 In1 C8 82.3(11) 32_656 31_556 ?
 O4 In1 C8 28.4(4) 31_556 31_556 ?
 O4 In1 O2 157.0(11) 31_556 14_545 ?
 O4 In1 O2 82.0(11) 31_556 . ?
 O4 In1 O2 82.0(11) 32_656 14_545 ?
 O4 In1 O2 157.0(11) 32_656 . ?
 O4 In1 C1 86.9(12) 31_556 . ?
 O4 In1 C1 86.9(12) 32_656 14_545 ?
 O4 In1 C1 172.6(11) 32_656 . ?
 O4 In1 C1 172.6(11) 31_556 14_545 ?
 C8 In1 C8 89(2) 31_556 32_656 ?
 C8 In1 C1 97.7(14) 31_556 . ?
 C8 In1 C1 144.3(11) 31_556 14_545 ?
 C8 In1 C1 97.7(14) 32_656 14_545 ?
 C8 In1 C1 144.3(11) 32_656 . ?
 O2 In1 C8 163.2(12) 14_545 31_556 ?
 O2 In1 C8 163.2(12) . 32_656 ?
 O2 In1 C8 80.2(13) . 31_556 ?
 O2 In1 C8 80.2(13) 14_545 32_656 ?
 O2 In1 O2 113.1(14) 14_545 . ?
 O2 In1 C1 98.7(10) . 14_545 ?
 O2 In1 C1 28.4(2) 14_545 14_545 ?
 O2 In1 C1 98.7(10) 14_545 . ?
 O2 In1 C1 28.4(2) . . ?
 C1 In1 C1 97.2(17) 14_545 . ?
 C8 O3 In1 89.1(18) . 23_655 ?
 C1 O1 In1 96(2) . . ?
 C8 O4 In1 92.5(17) . 23_655 ?
 C4 C3 C2 120.0 . . ?
 C4 C3 N1 120(3) . . ?
 C2 C3 N1 120(3) . . ?
 C3 C4 H4 120.0 . . ?
 C5 C4 C3 120.0 . . ?
 C5 C4 H4 120.0 . . ?
 C4 C5 C6 120.0 . . ?
 C4 C5 C8 117(3) . . ?
 C6 C5 C8 123(3) . . ?
 C5 C6 H6 120.0 . . ?
 C5 C6 C7 120.0 . . ?
 C7 C6 H6 120.0 . . ?
 C6 C7 H7 120.0 . . ?
 C2 C7 C6 120.0 . . ?
 C2 C7 H7 120.0 . . ?
 C3 C2 C1 120(3) . . ?
 C7 C2 C3 120.0 . . ?
 C7 C2 C1 120(3) . . ?
 O3 C8 In1 61.9(17) . 23_655 ?
 O3 C8 C5 118(3) . . ?
 O4 C8 In1 59.0(15) . 23_655 ?
 O4 C8 O3 121(3) . . ?
 O4 C8 C5 121(3) . . ?
 C5 C8 In1 179(3) . 23_655 ?
 C1 O2 In1 82.1(17) . . ?
 O1 C1 In1 55.4(17) . . ?
 O1 C1 C2 118(3) . . ?
 C2 C1 In1 171(3) . . ?
 O2 C1 In1 69.5(16) . . ?
 O2 C1 O1 125(3) . . ?
 O2 C1 C2 117(3) . . ?
 C3 N1 H1 114.3 . . ?
 C9 N1 C3 131(4) . . ?
 C9 N1 H1 114.3 . . ?
 N1 C9 C10 117(4) . . ?
 O5 C9 N1 121(5) . . ?
 O5 C9 C10 122(4) . . ?
 C9 C10 H10A 109.5 . . ?
 C9 C10 H10B 109.5 . . ?
 C9 C10 H10C 109.5 . . ?
 H10A C10 H10B 109.5 . . ?
 H10A C10 H10C 109.5 . . ?
 H10B C10 H10C 109.5 . . ?
 H2A N2 H2B 107.3 . . ?
 C11 N2 H2A 108.1 . . ?
 C11 N2 H2B 108.1 . . ?
 C12 N2 H2A 108.1 . . ?
 C12 N2 H2B 108.1 . . ?
 C12 N2 C11 116.8 . . ?
 N2 C11 H11A 106.9 . . ?
 N2 C11 H11B 111.1 . . ?
 N2 C11 H11C 108.1 . . ?
 H11A C11 H11B 107.6 . . ?
 H11A C11 H11C 113.7 . . ?
 H11B C11 H11C 109.3 . . ?
 N2 C12 H12A 107.2 . . ?
 N2 C12 H12B 111.3 . . ?
 N2 C12 H12C 105.7 . . ?
 H12A C12 H12B 110.1 . . ?
 H12A C12 H12C 113.7 . . ?
 H12B C12 H12C 108.7 . . ?

loop_
  _geom_torsion_atom_site_label_1
  _geom_torsion_atom_site_label_2
  _geom_torsion_atom_site_label_3
  _geom_torsion_atom_site_label_4
  _geom_torsion
  _geom_torsion_site_symmetry_1
  _geom_torsion_site_symmetry_2
  _geom_torsion_site_symmetry_3
  _geom_torsion_site_symmetry_4
  _geom_torsion_publ_flag
 In1 O3 C8 O4 -6(5) 23_655 . . . ?
 In1 O3 C8 C5 -179(3) 23_655 . . . ?
 In1 O1 C1 C2 -173(3) . . . . ?
 In1 O1 C1 O2 7(5) . . . . ?
 In1 O4 C8 O3 6(5) 23_655 . . . ?
 In1 O4 C8 C5 179(3) 23_655 . . . ?
 In1 O2 C1 O1 -6(5) . . . . ?
 In1 O2 C1 C2 174(3) . . . . ?
 C3 C4 C5 C6 0.0 . . . . ?
 C3 C4 C5 C8 -179(3) . . . . ?
 C3 C2 C1 O1 -8(5) . . . . ?
 C3 C2 C1 O2 172(3) . . . . ?
 C3 N1 C9 O5 6(5) . . . . ?
 C3 N1 C9 C10 -174(4) . . . . ?
 C4 C3 C2 C7 0.0 . . . . ?
 C4 C3 C2 C1 -177(3) . . . . ?
 C4 C3 N1 C9 -19(5) . . . . ?
 C4 C5 C6 C7 0.0 . . . . ?
 C4 C5 C8 O3 173(3) . . . . ?
 C4 C5 C8 O4 0(5) . . . . ?
 C5 C6 C7 C2 0.0 . . . . ?
 C6 C5 C8 O3 -7(5) . . . . ?
 C6 C5 C8 O4 -179(3) . . . . ?
 C6 C7 C2 C3 0.0 . . . . ?
 C6 C7 C2 C1 177(2) . . . . ?
 C7 C2 C1 O1 174(3) . . . . ?
 C7 C2 C1 O2 -5(5) . . . . ?
 C2 C3 C4 C5 0.0 . . . . ?
 C2 C3 N1 C9 167(3) . . . . ?
 C8 C5 C6 C7 179(3) . . . . ?
 N1 C3 C4 C5 -174(3) . . . . ?
 N1 C3 C2 C7 174(3) . . . . ?
 N1 C3 C2 C1 -4(3) . . . . ?

_shelx_res_file
;
TITL In_MeAm_OnlyDMF_11_1-15 in Fddd
    in_meam_onlydmf_11_1-15.res
    created by SHELXL-2019/1 at 14:16:20 on 18-Apr-2025
REM Fddd (#70 in standard setting)
CELL 0.4859 13.780707 27.904289 30.786946 90 90 90
ZERR 16 0.008113 0.004159 0.004202 0 0 0
LATT 4
SYMM 0.75-X,0.75-Y,+Z
SYMM 0.75-X,+Y,0.75-Z
SYMM +X,0.75-Y,0.75-Z
SFAC C H In N O
DISP C 0.001 0.001 6.068
DISP H -0 0 0.607
DISP In -1.947 0.658 1423.319
DISP N 0.002 0.001 8.983
DISP O 0.004 0.003 13.336
UNIT 352 352 16 48 160
DFIX 1.43 C3 N1
DFIX 1.4 N1 C9
DFIX 1.5 C9 C10
DFIX 1.25 O5 C9
DFIX 1.504 0.01 C1 C2
DFIX 1.504 0.01 C5 C8
DFIX 1.25 0.005 C1 O1
DFIX 1.25 0.005 C1 O2
DFIX 1.25 0.005 C8 O3
FLAT N1 C9 O5 C10
RIGU
EADP C12 N2 C11
SIMU 0.04 0.08 1.7
DFIX 1.223 0.01 O3 C8
DFIX 1.223 0.01 C8 O4
DFIX 1.59 C8 C5

L.S. 49
PLAN  5
CONF
BOND
MORE -1
BOND $H
fmap 2
acta
OMIT 0 0 4
OMIT 0 2 6
OMIT 0 4 0
OMIT 0 4 4
OMIT 0 6 2
OMIT 1 3 3
OMIT 1 3 5
OMIT 1 3 9
OMIT 1 7 11
OMIT 1 9 9
OMIT 2 2 0
OMIT 2 2 30
OMIT 4 26 8
OMIT 6 22 14
REM <olex2.extras>
REM <HklSrc "%.\\In_MeAm_OnlyDMF_11_1-15.hkl">
REM </olex2.extras>

WGHT    0.200000
FVAR       0.53868
IN1   3    0.625000    0.125000    0.334106    10.50000    0.13408    0.06153 =
         0.05713    0.00000    0.00000   -0.00226
O3    5    0.748085    0.344110    0.121396    11.00000    0.09737    0.07173 =
         0.06163    0.00454    0.00138    0.00200
O1    5    0.727801    0.162528    0.293770    11.00000    0.12626    0.09874 =
         0.07507    0.02074   -0.00490   -0.01158
O4    5    0.892696    0.320041    0.134766    11.00000    0.10029    0.07702 =
         0.08488    0.02343   -0.00066    0.00340
AFIX  66
C3    1    0.800370    0.225848    0.231098    11.00000    0.11223    0.10201 =
         0.09214    0.03653   -0.01026   -0.01077
C4    1    0.831913    0.257430    0.199166    11.00000    0.10939    0.11430 =
         0.10928    0.04885   -0.00156    0.00084
AFIX  43
H4    2    0.897245    0.258569    0.191667    11.00000   -1.20000
AFIX  65
C5    1    0.765809    0.287311    0.178444    11.00000    0.10606    0.09601 =
         0.08557    0.02793   -0.00185   -0.00259
C6    1    0.668163    0.285609    0.189653    11.00000    0.10529    0.08928 =
         0.06922    0.01528   -0.00383   -0.00680
AFIX  43
H6    2    0.623936    0.305602    0.175788    11.00000   -1.20000
AFIX  65
C7    1    0.636619    0.254027    0.221584    11.00000    0.10794    0.08482 =
         0.05653    0.00824   -0.00896   -0.01539
AFIX  43
H7    2    0.571287    0.252889    0.229084    11.00000   -1.20000
AFIX  65
C2    1    0.702721    0.224146    0.242307    11.00000    0.11195    0.07670 =
         0.05851   -0.00072   -0.01915   -0.01886
AFIX   0
C8    1    0.806263    0.320399    0.143621    11.00000    0.10024    0.08279 =
         0.07966    0.01889   -0.00177    0.00115
O2    5    0.582067    0.195557    0.290025    11.00000    0.12182    0.09194 =
         0.07835    0.00647   -0.01094   -0.02140
C1    1    0.668414    0.191625    0.278160    11.00000    0.11924    0.07020 =
         0.04564   -0.00975   -0.02130   -0.02463
N1    4    0.869212    0.198546    0.255472    11.00000    0.12248    0.12403 =
         0.13549    0.05287   -0.02576   -0.00923
AFIX  43
H1    2    0.847154    0.187360    0.279555    11.00000   -1.20000
AFIX   0
C9    1    0.966065    0.186805    0.247092    11.00000    0.12168    0.13702 =
         0.17255    0.04541   -0.02231   -0.00491
O5    5    1.009796    0.204121    0.215127    11.00000    0.14701    0.23767 =
         0.22891    0.11053    0.01009    0.02662
C10   1    1.013873    0.152806    0.277875    11.00000    0.12264    0.11748 =
         0.17873    0.03596   -0.03900   -0.01833
AFIX 137
H10A  2    0.965972    0.139326    0.296937    11.00000   -1.50000
H10B  2    1.061606    0.169648    0.294691    11.00000   -1.50000
H10C  2    1.044758    0.127596    0.261778    11.00000   -1.50000
AFIX   6

PART -1
N2    4    0.613726    0.487478    0.157257    10.50000    0.20676
AFIX  23
H2A   2    0.611483    0.487818    0.186146    10.50000   -1.20000
H2B   2    0.668383    0.502069    0.149367    10.50000   -1.20000
AFIX   5
C11   1    0.619313    0.436746    0.142841    10.50000    0.20676
H11A  2    0.628199    0.437213    0.108777    10.50000   -1.50000
H11B  2    0.679806    0.419645    0.156162    10.50000   -1.50000
H11C  2    0.553436    0.418465    0.153577    10.50000   -1.50000
C12   1    0.532701    0.515531    0.141071    10.50000    0.20676
H12A  2    0.466334    0.497727    0.151792    10.50000   -1.50000
H12B  2    0.534925    0.551482    0.153229    10.50000   -1.50000
H12C  2    0.541014    0.516472    0.107031    10.50000   -1.50000
AFIX   0
HKLF 4


REM  In_MeAm_OnlyDMF_11_1-15 in Fddd
REM wR2 = 0.4691, GooF = S = 1.957, Restrained GooF = 1.704 for all data
REM R1 = 0.1519 for 429 Fo > 4sig(Fo) and 0.2347 for all 727 data
REM 146 parameters refined using 233 restraints

END

WGHT      0.2000      0.0000

REM Highest difference peak  1.389,  deepest hole -1.519,  1-sigma level  0.204
Q1    1   0.6250  0.1250  0.2016  10.50000  0.05    1.39
Q2    1   0.6250  0.4266  0.1250  10.50000  0.05    0.84
Q3    1   0.3076  0.5299  0.1594  11.00000  0.05    0.70
Q4    1   1.1250  0.1250  0.2640  10.50000  0.05    0.65
Q5    1   0.8754  0.1634  0.1626  11.00000  0.05    0.62
;
_shelx_res_checksum                98977
_shelx_hkl_file
;
   0   0  -4 15522.5 668.450   1
   0   0   4 16428.8 648.020   7
   0   0  -6 93.3797 279.451   8
   0   0   6-64.9105 273.701   7
   0   0  -6 144.467 328.289   1
   0   0  -8 2186.00 459.957   8
   0   0   8 2132.79 449.516   7
   0   0  -8 1733.46 523.208   1
   0   0 -10-195.626 683.974   1
   0   0  10-347.756 582.241   7
   0   0 -10-405.533 607.735   8
   0   0 -12 1358.78 891.670   1
   0   0  12 2175.57 762.916   7
   0   0  16 11816.2 1194.21   7
   0   0 -16 10554.7 1335.15   1
   0   0  18 161.982 1223.68   7
   0   0 -18-85.1876 1176.88   8
   0   0 -18 506.792 1367.05   1
   0   0  20 9559.16 1512.15   7
   0   0 -20 7977.44 1624.62   1
   0   0  22-633.651 1547.97   7
   0   0 -22 2521.76 1536.89   8
   0   0 -22-62.7282 1648.50   1
   0   0 -24 16328.1 1951.39   8
   0   0  24 15552.1 2038.52   7
   0   0  26 1101.13 1937.24   7
   0   0 -26-326.528 2030.83   1
   0   0 -26 1163.85 1789.23   8
   0  -2  -4-160.136 190.584   8
   0  -2   4-271.308 171.432   7
   0   2  -4 91.1825 174.816   8
   0   2  -4-20.8806 166.951   1
   0  -2  -4 173.415 252.483   1
   0   2  -6 6334.16 421.762   8
   0  -2  -6 6469.81 522.089   1
   0  -2   6 6891.08 435.305   7
   0   2   6 6539.38 429.466   7
   0  -2  -6 6031.22 444.631   8
   0   2  -6 6432.96 437.686   1
   0   2  -8 233.946 441.089   8
   0   2   8 367.803 431.483   7
   0  -2  -8-53.6607 571.031   1
   0  -2  -8 40.3398 460.969   8
   0  -2   8-349.457 465.059   7
   0   2  -8 276.224 469.958   1
   0  -2 -10 674.527 776.319   1
   0  -2 -10 477.316 625.934   8
   0   2  10 24.0063 578.299   7
   0   2 -10-364.871 656.787   1
   0   2 -10 670.997 608.060   8
   0  -2  10 26.0657 656.019   7
   0  -2 -12-214.905 950.916   1
   0   2 -12-311.127 837.566   1
   0   2  12-451.436 732.159   7
   0  -2  12-218.845 760.906   7
   0   2 -12-919.227 771.726   8
   0  -2 -14 8051.32 1060.99   8
   0  -2 -14 5812.66 472.188   2
   0  -2 -16 136.527 405.985   2
   0   2  16 357.229 1015.66   7
   0   2 -16-769.418 1138.07   1
   0   2 -16 91.7403 1009.80   8
   0  -2  16 444.645 1103.14   7
   0  -2 -16-99.2653 1084.51   8
   0  -2 -16 307.158 1245.69   1
   0  -2 -18-80.3490 433.097   2
   0  -2 -18 565.606 1431.14   1
   0  -2  18 47.7089 1272.13   7
   0   2 -18 1017.63 1189.49   8
   0   2 -18-1437.87 1322.96   1
   0  -2 -18 439.157 1224.32   8
   0   2  18-478.819 1194.78   7
   0  -2 -20 405.271 1654.70   1
   0   2 -20-1607.41 1389.18   8
   0  -2 -20-120.955 1393.38   8
   0   2  20 695.441 1404.56   7
   0   2 -20-551.194 1501.89   1
   0  -2  20 795.572 1470.47   7
   0  -2 -22 18194.2 2119.82   1
   0   2 -22 21621.7 2006.37   1
   0  -2 -22 23923.9 1912.00   8
   0   2  22 19310.2 1881.13   7
   0   2 -22 22177.6 1866.29   8
   0  -2  22 19982.2 1940.94   7
   0  -2 -24-2425.79 1754.24   8
   0   2 -24-2542.66 1752.27   8
   0  -2  26 6493.29 1967.37   7
   0   2 -26 4076.15 1993.64   1
   0  -2 -26 4640.99 2145.41   1
   0   2 -26 5528.31 1879.10   8
   0   2  26 6328.43 1959.67   7
   0  -2 -26 3593.39 1849.89   8
   0  -4   0 79699.6 2892.40   5
   0   4   0 79993.8 2888.26   6
   0  -4   0 77874.6 2916.88   2
   0  -4   2 21.8060 253.679   2
   0  -4  -2-4.73012 203.917   8
   0   4   2-286.280 324.613   4
   0  -4  -2 87.1968 195.629   5
   0  -4   2-5.64784 189.323   5
   0  -4  -2 72.4325 256.332   2
   0   4   2-156.262 176.079   6
   0   4  -2 72.9406 168.465   6
   0  -4  -4 166539. 6078.21   2
   0  -4  -4 166251. 6073.22   8
   0   4   4 172423. 6058.31   6
   0  -4  -4 166063. 6061.15   5
   0  -4  -4 169964. 6114.43   1
   0   4   4 170459. 6129.97   4
   0   4   6 57.2403 268.222   6
   0  -4  -6-362.796 293.887   5
   0  -4  -6-6.20497 367.798   2
   0  -4  -6 99.0816 389.450   8
   0  -4  -6-605.022 525.229   1
   0   4   8 16720.4 741.791   6
   0  -4  -8 17112.8 809.650   2
   0  -4  -8 16753.4 887.773   8
   0   4  -8 16763.8 861.677   8
   0   4   8 15686.1 869.487   7
   0  -4   8 15909.2 884.649   7
   0   4  -8 17379.1 885.997   1
   0  -4  -8 16542.2 1028.74   1
   0  -4  -8 16726.6 748.442   5
   0  -4 -10 51.7135 680.757   8
   0   4 -10-95.7544 647.781   8
   0   4  10-377.333 505.083   3
   0   4  10 348.319 375.233   6
   0  -4 -10 688.447 905.053   1
   0  -4 -10-67.7846 522.200   2
   0   4  10 163.657 642.172   7
   0  -4 -10 149.060 400.179   5
   0  -4  10 200.106 670.833   7
   0   4 -10 838.864 680.957   1
   0  -4 -12 14988.4 847.598   2
   0   4  12 16611.9 806.693   3
   0  -4  12 16025.9 1087.97   7
   0   4 -12 15743.0 1101.42   1
   0   4  12 14790.2 754.752   6
   0   4 -12 15260.0 1047.03   8
   0  -4 -12 16398.1 772.239   5
   0   4  14-381.264 454.350   6
   0  -4 -14-1073.91 969.318   8
   0  -4 -14 406.262 632.699   2
   0   4  14 34.6181 904.372   7
   0  -4 -14-356.340 1203.34   1
   0   4  14-479.354 606.856   3
   0   4  16 12231.8 717.681   6
   0   4  16 13243.8 1256.58   7
   0   4 -16 14620.3 1284.98   8
   0   4 -16 14987.0 1309.19   1
   0  -4 -16 12501.9 1538.94   1
   0  -4  16 15730.9 1348.34   7
   0  -4 -16 12575.7 835.270   2
   0   4  18 636.842 1213.55   7
   0  -4 -18-1272.11 1551.29   1
   0   4 -18 439.432 1276.59   1
   0  -4  18-294.648 1317.76   7
   0  -4 -18-22.7072 1272.50   8
   0   4  18 336.872 526.753   6
   0  -4 -18-82.5023 680.702   2
   0   4 -18-20.8841 1231.09   8
   0   4 -20 3229.02 1507.39   1
   0   4  20 4777.54 1417.27   7
   0  -4 -20 2866.93 1777.42   1
   0   4 -20 5714.83 1472.83   8
   0  -4 -20 6244.85 1509.88   8
   0  -4  20 5532.04 1530.53   7
   0   4 -22 1512.73 1591.96   1
   0  -4 -22-2144.13 1619.21   8
   0   4  22-255.000 1552.80   7
   0   4 -22 360.035 1553.25   8
   0  -4  22-2604.00 1678.94   7
   0  -4 -22-35.0108 1906.50   1
   0   4 -24 17665.1 2103.17   1
   0  -4 -24 19183.4 2390.35   1
   0  -4  24 17155.6 2115.97   7
   0   4  24 22302.6 2079.25   7
   0   4 -24 22559.6 2059.27   8
   0  -4 -24 21348.4 2092.96   8
   0   4  26-1157.84 1932.38   7
   0  -4  26-459.309 1999.51   7
   0   4 -26-281.333 1950.70   1
   0   4 -26-2425.74 2081.93   8
   0  -4 -26 404.168 1890.00   8
   0  -4 -26 39.5338 2153.51   1
   0   6   0-232.569 293.901   6
   0  -6   0 214.888 295.666   5
   0  -6   0-92.0338 402.561   2
   0  -6   2 33094.1 1211.74   5
   0  -6  -2 33872.9 1218.08   5
   0  -6  -2 35362.0 1288.86   2
   0   6  -2 33577.8 1201.68   6
   0  -6   2 31434.3 1274.57   2
   0  -6  -4 291.796 416.844   8
   0  -6  -4 222.542 565.461   1
   0   6   4 530.057 665.493   4
   0  -6   4-147.821 406.794   5
   0   6   4 663.492 349.505   6
   0   6  -4 308.609 353.394   6
   0  -6  -4 116.749 375.924   5
   0  -6  -4-138.958 491.407   2
   0  -6  -6 12750.6 810.643   2
   0  -6  -6 13050.3 719.214   5
   0   6   6 12956.3 1020.97   4
   0  -6  -6 12440.1 763.031   8
   0  -6  -6 11603.4 909.720   1
   0   6   6 13841.0 693.028   6
   0   6   8-525.645 470.234   6
   0  -6  -8-893.416 651.861   8
   0  -6  -8 136.837 500.251   5
   0   6   8 305.839 984.351   4
   0  -6  -8 577.475 859.333   1
   0  -6  -8 135.653 672.182   2
   0  -6 -10 30145.0 1392.67   2
   0  -6 -10 30152.7 1623.35   1
   0  -6 -10 29522.2 1443.16   8
   0  -6 -10 27683.4 1289.00   5
   0   6 -10 29378.2 1441.00   8
   0   6  10 30728.5 1275.73   6
   0   6  10 30561.4 1442.84   7
   0  -6 -14 105034. 3854.09   8
   0   6  14 95886.2 3619.03   6
   0   6  14 94527.8 3806.94   7
   0  -6 -14 97048.7 3990.74   1
   0  -6 -14 96468.8 3682.27   2
   0   6  14 97179.4 3647.39   3
   0   6  16 639.444 696.307   6
   0  -6 -16-610.633 1452.66   1
   0   6  16-205.314 766.422   3
   0  -6 -16 677.623 922.696   2
   0  -6  16 806.157 1235.09   7
   0   6  16 123.228 1112.03   7
   0   6 -16 854.922 1146.63   8
   0   6 -16-1670.88 1207.57   1
   0  -6 -16 604.557 1153.61   8
   0  -6 -16-760.486 628.783   5
   0   6  18-1410.66 1335.33   7
   0  -6 -18-2426.45 1705.52   1
   0  -6 -18-637.141 657.926   5
   0   6 -18-3293.91 1394.41   8
   0  -6  18-2000.89 1519.64   7
   0  -6 -18-2034.14 1392.98   8
   0   6  18-3049.15 1104.30   3
   0  -6 -20-473.443 1847.14   1
   0   6  20-663.448 1407.35   7
   0  -6 -20 180.338 1528.75   8
   0   6 -20-433.791 1484.95   8
   0  -6  20-260.056 1601.08   7
   0   6 -20-1627.05 1608.45   1
   0   6 -22 12435.3 1805.36   8
   0  -6  22 6781.45 1847.37   7
   0  -6 -22 10007.2 1785.43   8
   0   6 -22 9642.22 1780.51   1
   0   6  22 9277.20 1679.92   7
   0  -6 -22 6658.02 2053.92   1
   0   6 -24-1139.35 1833.57   8
   0  -6 -24 601.085 1805.63   8
   0   6 -24-546.086 1856.12   1
   0  -6  24-1851.15 1958.05   7
   0   6  24-630.854 1753.67   7
   0  -6 -24 1934.26 2176.45   1
   0  -8   0 728.793 463.977   5
   0   8   0 935.764 431.201   6
   0  -8   0 371.756 641.123   2
   0  -8  -2 493.154 483.384   5
   0  -8   2-374.750 480.142   5
   0  -8  -2-762.164 653.870   2
   0  -8   2-42.6839 655.792   2
   0   8   2 10.5399 460.408   6
   0   8  -2-85.6536 459.681   6
   0  -8  -4 17468.4 918.157   5
   0  -8  -4 15770.6 1039.28   2
   0   8   4 15947.9 897.238   6
   0   8  -4 16998.7 895.371   6
   0  -8  -4 17230.9 916.162   8
   0  -8   4 17233.9 942.478   5
   0   8   4 18120.6 1279.61   4
   0  -8  -6 569.414 814.194   2
   0  -8  -6 187.009 898.421   1
   0  -8  -6-391.287 678.635   8
   0  -8   6-419.873 858.913   5
   0   8   6 171.672 570.106   6
   0   8   6 1173.19 1078.31   4
   0  -8  -6 335.450 627.300   5
   0  -8   8 58360.5 2977.58   5
   0   8   8 65563.6 2522.59   6
   0   8   8 66223.4 2850.43   4
   0  -8  -8 63921.7 2636.72   2
   0  -8  -8 64040.0 2713.47   1
   0  -8  -8 66154.2 2594.42   8
   0  -8  -8 65030.1 2528.27   5
   0  -8 -12 129304. 4753.33   8
   0  -8 -12 120182. 4621.73   5
   0   8 -12 127444. 4778.38   8
   0   8  12 123710. 4624.59   6
   0  -8 -12 123192. 4709.10   2
   0   8  12 129847. 5055.74   4
   0   8  14-1358.94 1112.72   7
   0  -8 -14 799.533 728.500   5
   0  -8 -14 520.032 1066.30   2
   0  -8 -14-1015.66 1407.78   1
   0   8  14-138.093 778.349   6
   0  -8 -14 287.137 1116.60   8
   0   8  16 14317.4 1087.18   6
   0  -8 -16 13665.2 1334.79   2
   0  -8 -16 14866.9 1027.14   5
   0   8  16 15028.0 1428.40   7
   0   8  16 16183.5 1216.03   3
   0  -8 -16 12258.1 1746.72   1
   0   8 -16 15616.5 1525.51   8
   0  -8 -16 17266.9 1508.24   8
   0  -8 -18-905.255 833.692   5
   0  -8  18-2759.66 1811.60   7
   0  -8 -18-1876.16 1770.89   1
   0   8  18-212.670 975.394   6
   0   8  18-1728.34 1392.49   7
   0  -8 -18 575.600 1431.08   8
   0   8  18-671.064 1021.21   3
   0   8 -18 372.424 1445.94   8
   0  -8 -18-2202.82 1274.89   2
   0   8  20 2605.79 1516.86   7
   0   8 -20 2903.34 1621.68   8
   0  -8 -20 3039.81 1617.49   8
   0  -8  20 7576.08 2154.88   7
   0  -8 -20 1084.12 1992.44   1
   0  -8 -22 20850.0 2578.51   1
   0  -8  24 10440.1 2500.14   7
   0  -8 -24 5740.06 2319.02   1
   0   8 -24 10388.1 2107.64   8
   0  -8 -24 11720.8 2003.90   8
   0   8  24 8202.34 1930.02   7
   0  10   0 442.282 631.088   6
   0 -10   0 17.2469 871.364   2
   0 -10   0 119.153 623.131   5
   0  10  -2 2819.65 664.449   6
   0 -10   2 1503.43 924.880   2
   0 -10  -2 2012.90 925.557   2
   0  10   2 2509.38 654.447   6
   0 -10   2 2155.74 686.569   5
   0 -10  -2 1929.41 673.943   5
   0 -10  -4-33.5400 936.502   2
   0  10   4 70.0482 1426.47   4
   0 -10  -4-41.2281 717.385   5
   0  10  -4 157.999 667.374   6
   0  10   4 461.123 678.514   6
   0 -10   4-15.3628 751.266   5
   0 -10  -6 10693.9 1213.26   1
   0 -10   6 12236.5 1112.58   5
   0 -10  -6 7868.84 919.060   8
   0  10  -6 9235.57 839.569   6
   0  10   6 8830.02 852.920   6
   0 -10  -6 8280.03 1105.37   2
   0 -10  -6 10047.7 901.923   5
   0  10   6 10825.0 1459.31   4
   0 -10 -10 201007. 7532.92   2
   0  10  10 205278. 7441.18   6
   0 -10 -10 201821. 7446.18   5
   0  10  12-2226.45 1834.19   4
   0  10  12-183.455 865.448   6
   0 -10 -12 720.548 1221.51   2
   0 -10 -12 659.477 877.005   5
   0 -10 -12 291.385 1135.66   8
   0 -10 -12-2622.88 1396.93   1
   0  10  14 41273.0 2677.72   4
   0 -10 -14 41306.0 2368.38   1
   0 -10 -14 40467.5 2060.52   8
   0  10  14 39843.1 1846.04   6
   0 -10 -14 37425.2 2051.04   2
   0  10  14 38983.7 2065.53   7
   0 -10 -14 38879.0 1846.36   5
   0  10  18-1879.22 2541.91   4
   0 -10 -18 1832.14 1896.83   1
   0 -10 -18-1305.37 1515.41   8
   0 -10 -18-523.326 1013.56   5
   0  10  18 484.278 1254.00   3
   0  10 -18-1052.96 1609.98   8
   0  10  18 928.807 1458.53   7
   0  10  18 205.612 1131.73   6
   0 -10 -18-818.593 1500.60   2
   0 -10 -20-2133.05 1725.43   8
   0 -10 -20 6324.01 2300.66   1
   0  10  20 1992.24 1658.88   7
   0  10  20 4116.03 1382.66   6
   0  10 -20-108.025 1735.43   8
   0  10  20 9045.35 3107.12   4
   0 -10 -22 8273.61 2458.63   1
   0  10 -22 8592.54 1993.13   8
   0  10  22 4997.32 3188.89   4
   0  10  22 5117.14 1852.00   7
   0 -10 -22 4351.32 1923.86   8
   0  10  24-293.485 1899.68   7
   0  10  24-4968.99 3178.25   4
   0 -10 -24-2955.38 2401.05   1
   0  10 -24-1477.97 2063.04   8
   0 -10 -24 794.097 1974.64   8
   0 -12  -6-950.623 1271.87   1
   0  12   6-962.623 1702.95   4
   0 -12  -8 24306.4 1492.76   8
   0 -12  -8 20611.7 1767.22   1
   0 -12 -12 102958. 4514.58   1
   0  12  12 109062. 4789.43   4
   0 -12 -12 113519. 4337.31   8
   0 -12 -14-367.701 1392.20   8
   0 -12 -14-909.280 1727.51   1
   0  12  16 6564.37 1561.49   7
   0  12  16 5813.81 2535.04   4
   0 -12 -16 5383.53 1978.24   1
   0 -12 -16 5170.80 1536.89   8
   0  12 -18-274.432 1598.06   8
   0 -12 -18-512.022 1639.30   8
   0  12  18 26.9120 1636.75   7
   0  12  18 1461.22 2714.00   4
   0 -12 -18-278.971 2113.16   1
   0  12  20-5347.51 1940.39   7
   0  12 -20-2180.71 2028.57   8
   0 -12 -22-1178.50 1959.30   8
   0 -12 -22-2008.12 2439.79   1
   0  12  22-378.278 1907.80   7
   0  12 -22 554.504 1917.64   8
   0  12  22 3887.43 3236.66   4
   0 -14   0-355.364 922.415   5
   0 -14   0-170.956 1263.65   2
   0  14   0 234.057 926.416   6
   0 -14   2 28240.3 1900.28   2
   0  14   2 31059.8 1629.89   6
   0 -14  -2 32086.7 1651.09   5
   0 -14  -2 26498.9 1850.89   2
   0 -14   2 34429.3 1691.14   5
   0  14  -2 34291.0 1681.42   6
   0 -14  -4-1229.94 994.818   5
   0 -14  -4-1244.19 1345.04   2
   0 -14   4 596.918 1123.33   5
   0  14   4 57.1741 933.270   6
   0  14  -4-1045.42 1003.92   6
   0 -14   6 1909.15 1431.64   5
   0  14   6-1107.12 986.448   6
   0  14  -6-131.188 1006.21   6
   0 -14  -6 580.451 1083.46   5
   0 -14  -6 22.6439 1445.23   1
   0 -14  -6-1766.56 1439.13   2
   0  14   8-537.444 1021.39   6
   0 -14   8 581.646 2038.24   5
   0 -14  -8-177.795 1122.08   5
   0 -14  -8 699.911 1472.57   2
   0 -14 -10 29260.2 1818.97   8
   0  14  10 32318.0 2561.63   4
   0  14  10 26763.7 1698.20   6
   0 -14 -10 28569.2 2049.88   2
   0 -14 -10 32268.1 1764.35   5
   0  14  14 78018.1 3335.21   6
   0 -14 -14 79492.2 3744.01   1
   0  14  14 78809.1 4125.09   4
   0 -14 -14 83347.0 3323.25   5
   0 -14 -14 70227.8 3542.32   2
   0 -14 -14 80632.0 3469.05   8
   0  14  16-775.574 2703.75   4
   0 -14 -16-1333.39 1355.86   5
   0 -14 -16-1902.91 1853.50   2
   0  14  16-323.198 1668.90   7
   0 -14 -16-2184.65 2080.76   1
   0  14  16 191.411 1342.71   6
   0 -14 -16 1183.52 1645.20   8
   0  14  20 2623.82 1947.81   7
   0  14  20-2051.76 3180.01   4
   0 -14 -20 1600.12 2436.47   1
   0 -14 -20-691.718 1926.89   8
   0 -16   0 37380.4 1876.50   5
   0  16   0 33491.2 1859.62   6
   0 -16   0 30632.8 2146.36   2
   0  16   2 178.461 1114.78   6
   0 -16   2-554.576 1189.90   5
   0 -16   2-240.072 1570.61   2
   0  16  -2 1432.21 1167.47   6
   0 -16  -2-406.732 1105.91   5
   0 -16  -2 2035.57 1510.60   2
   0 -16   4 9422.46 1468.54   5
   0 -16  -4 4800.12 1614.04   2
   0 -16  -4 9533.80 1278.38   5
   0  16   4 8322.51 1226.61   6
   0  16  -4 8996.62 1301.78   6
   0 -16  -6-43.8889 1226.77   5
   0  16   6 549.639 1146.85   6
   0 -16  -6-1938.91 1630.86   2
   0  16  -6 202.664 1158.44   6
   0 -16  -6 990.998 1685.41   1
   0 -16   6 1060.08 1768.44   5
   0  16  10 201.316 1245.89   6
   0 -16 -10 1929.42 1900.62   1
   0 -16 -10 992.813 1461.33   8
   0 -16 -10-2083.76 1365.40   5
   0 -16 -10 82.7361 1745.91   2
   0  16  10 2134.45 2481.16   4
   0  16  12 17080.8 2709.96   4
   0  16  12 19171.7 1647.26   6
   0 -16 -12 19671.2 1668.55   5
   0 -16 -12 14763.6 2031.00   2
   0 -16 -12 19940.9 1810.09   8
   0 -16 -12 15339.4 2219.18   1
   0 -16 -14 738.411 1973.06   2
   0 -16 -14 525.792 1443.11   5
   0 -16 -14-938.074 2105.51   1
   0 -16 -14 226.444 1667.60   8
   0  16  14 4875.56 2692.31   4
   0  16  14-870.217 1438.35   6
   0  16  18-994.510 1967.55   7
   0 -16 -18-805.090 2340.41   1
   0 -16 -18 2169.75 1611.28   5
   0 -16 -18 324.686 2189.72   2
   0 -16 -18-1979.43 1930.09   8
   0  16  18-3042.92 1691.93   6
   0  16  18 2279.37 3123.35   4
   0 -16 -20 668.334 2022.23   8
   0 -16 -20-3689.49 2532.19   1
   0  16  20-2779.42 2133.69   7
   0  16  20 1745.77 3388.36   4
   0  18  -2 19513.3 1653.16   6
   0  18   2 18750.3 1612.02   6
   0 -18  -2 16821.2 1991.40   2
   0 -18  -2 16655.5 1598.55   5
   0 -18   2 19317.0 1769.44   5
   0  18   4 629.805 1311.81   6
   0 -18  -4-48.3781 1341.89   5
   0  18  -4-1419.92 1377.65   6
   0 -18   4 408.805 1702.39   5
   0 -18  -4 1599.74 1792.74   2
   0 -18  -6 3585.95 1802.35   2
   0 -18   6 5027.19 2196.76   5
   0  18   6-50.0923 1337.95   6
   0 -18  -6 2045.18 1418.34   5
   0 -18  -8 799.521 1875.77   2
   0  18   8 426.216 1365.21   6
   0 -18  -8-2731.46 2063.23   1
   0 -18  -8-251.609 1480.36   5
   0 -18 -10 7193.36 2039.24   2
   0 -18 -10 6278.71 2175.97   1
   0  18  10 7569.15 2716.59   4
   0 -18 -10 7231.31 1608.89   5
   0  18  10 7543.88 1510.27   6
   0 -18 -12-2628.84 2286.56   1
   0 -18 -12-1437.64 1579.15   5
   0 -18 -14 11686.5 2439.81   1
   0 -18 -14 9356.36 2025.50   8
   0 -18 -14 10931.4 1768.29   5
   0  18  14 8565.69 3089.22   4
   0 -18 -14 1685.99 2269.43   2
   0  18  14 7817.88 1746.98   6
   0  18  16 1660.39 1725.57   6
   0 -18 -16 2022.23 1931.09   8
   0 -18 -16 783.079 1757.80   5
   0 -18 -16 1548.42 2397.81   1
   0 -18 -16 3462.53 2238.42   2
   0  18  16-91.3895 3147.66   4
   0  20   0 14122.7 1709.57   6
   0 -20   0 13284.7 1737.57   5
   0  20  -2-1735.14 1572.58   6
   0  20   2-1305.85 1471.28   6
   0 -20   2 604.602 1691.04   5
   0 -20  -2 1948.62 1994.48   2
   0 -20  -2 163.824 1503.90   5
   0 -20  -4 8880.25 2093.46   2
   0 -20  -4 7641.02 1599.91   5
   0  20  -4 8916.96 1686.00   6
   0 -20   4 14919.1 2211.40   5
   0  20   4 10299.5 1608.61   6
   0 -20  -6 490.635 1544.14   5
   0 -20  -6-3591.09 2078.11   2
   0 -20   6-4228.07 2733.29   5
   0  20   6 423.122 1503.60   6
   0 -20  -8-4770.84 1740.94   5
   0 -20 -10-2539.62 1785.68   5
   0  20  12 21677.7 2034.00   6
   0 -20 -12 25305.7 2088.59   5
   0 -20 -12 22209.0 2769.79   1
   0 -20 -12 19758.5 2499.28   2
   0  20  12 18083.4 3117.37   4
   0  20  14-268.594 1760.54   6
   0 -20 -14-377.997 1823.67   5
   0  20  14-271.495 3099.84   4
   0 -20 -14 1718.69 1974.05   8
   0 -20 -14 2537.00 2554.23   1
   0 -20 -14 386.188 2289.02   2
   0  22   0-2983.62 1806.76   6
   0 -22   0 981.528 1823.86   5
   0  22  -2 4863.72 1894.45   6
   0 -22   2 9691.96 2231.70   5
   0 -22  -2 7104.41 1824.20   5
   0  22   2 9066.33 1827.21   6
   0 -22   4-47.4599 2528.02   5
   0 -22  -4-1748.56 2296.83   2
   0  22   4 415.423 1667.21   6
   0 -22  -4 389.331 1710.08   5
   0 -22  -6 1946.43 2279.51   2
   0  22   6 411.213 1695.76   6
   0 -22  -6 1228.81 1732.40   5
   0 -22  -8-1843.88 1810.24   5
   0 -22  -8 1896.45 2359.10   2
   0  22   8 220.035 1736.76   6
   0 -22 -10 15494.3 2547.27   2
   0 -22 -10 19949.2 2136.64   5
   0  22  10 17125.9 2039.56   6
   0 -24   0 4537.21 2124.05   5
   0  24   0 1358.18 1935.35   6
   0  24   2-2732.97 1904.38   6
   0 -24  -2 1377.32 1929.24   5
   0  24  -2 3414.43 1900.72   6
   0 -24   2 4629.45 2483.35   5
  -1   1   3 35981.6 1412.56   4
   1   1  -5 44858.7 1746.62   1
   1  -1  -5 45526.7 1726.45   8
   1   1   5 44435.3 1715.11   7
  -1   1   5 43341.0 1798.54   4
   1   1  -5 45141.1 1700.80   8
  -1  -1  -5 43429.5 1715.58   8
  -1  -1  -5 49606.1 1735.37   1
   1  -1  -5 45456.4 1781.84   1
  -1   1   7 67785.0 2680.84   4
   1   1  -7 70154.3 2633.11   1
  -1   1  -7 66409.6 2608.99   8
   1   1  -7 70788.3 2569.22   8
   1   1   7 65942.6 2591.39   7
   1  -1  -7 68889.7 2581.00   8
   1  -1  -7 66470.8 2652.43   1
  -1  -1  -7 66378.6 2598.90   1
   1  -1   7 77228.5 2638.06   7
  -1  -1   7 70279.4 2566.82   7
  -1  -1  -7 63499.7 2576.47   8
   1  -1  -9-152.151 537.664   8
  -1  -1  -9-437.131 551.558   1
   1  -1  -9-782.201 728.318   1
   1   1  -9-70.5381 705.103   1
   1   1  -9 422.478 539.582   8
  -1  -1  -9-228.347 521.264   8
   1  -1   9 270.220 533.413   7
   1   1   9 216.018 548.507   7
  -1   1  -9 159.500 528.392   8
  -1  -1   9-354.061 517.897   7
  -1   1  -9 66.7434 532.236   1
  -1  -1  11 213.843 676.537   7
  -1   1 -11 1380.80 709.326   8
   1  -1 -11 1180.57 709.071   8
   1  -1 -11 1661.16 912.759   1
  -1   1 -11 775.920 721.006   1
   1   1 -11 1020.54 697.613   8
   1   1  11 1179.43 752.164   7
   1   1 -11 2183.90 916.408   1
  -1   1  11 1188.88 694.367   7
   1  -1  11 865.945 726.967   7
  -1  -1 -11 661.144 676.277   8
  -1  -1 -11 978.005 722.215   1
  -1  -1 -15 2329.84 1026.60   1
   1  -1 -15 4294.20 1289.91   1
   1   1 -15 3650.00 1054.74   8
  -1   1 -15 3079.08 1001.90   1
   1   1  15 2325.29 1041.07   7
   1  -1  15 2892.10 1035.66   7
  -1  -1  15 1038.50 977.757   7
  -1  -1 -15 289.113 960.316   8
  -1   1  15 2505.63 945.983   7
  -1   1 -15 430.647 952.211   8
   1  -1 -15 181.857 1004.98   8
   1   1 -15 4268.67 1287.74   1
   1  -1 -17 16113.3 1705.67   1
  -1  -1 -17 15036.2 1449.98   1
  -1  -1  17 18910.7 1407.85   7
   1   1 -17 17598.4 1691.17   1
  -1   1  17 17738.4 1371.93   7
   1   1  17 18436.3 1503.47   7
   1   1 -17 19917.4 1478.16   8
   1  -1  17 18172.4 1509.52   7
  -1   1 -17 15298.1 1428.40   1
  -1  -1 -19 30999.1 2190.23   1
   1  -1  19 35824.9 2227.85   7
   1   1 -19 32056.1 2383.66   1
   1  -1 -19 35040.7 2463.81   1
  -1  -1  19 39206.1 2175.48   7
  -1   1 -19 35926.9 2177.66   1
   1   1 -19 44185.5 2202.36   8
  -1   1  19 38085.4 2138.86   7
   1   1  19 41326.8 2220.52   7
  -1  -1 -21 11486.8 1696.56   1
   1  -1 -21 16664.6 1746.07   8
  -1   1 -21 13972.7 1704.40   1
  -1  -1  21 17898.4 1703.76   7
   1   1  21 16705.7 1780.48   7
  -1   1  21 15352.4 1664.43   7
   1   1 -21 19531.4 1734.91   8
   1  -1 -21 16958.6 2013.62   1
   1  -1  21 13340.0 1728.67   7
   1   1 -21 17517.8 1985.37   1
  -1   1 -21 15494.7 1636.55   8
   1  -1 -23 1625.26 1668.57   8
   1  -1 -23 1859.03 1985.22   1
   1   1 -23 1406.81 1686.97   8
   1   1  23 94.9938 1731.79   7
  -1   1 -23 188.462 1646.62   1
   1   1 -23-1709.75 1984.65   1
  -1   1 -23 2526.45 1558.34   8
   1  -1  23 547.150 1686.65   7
  -1   1  23 174.743 1665.30   7
  -1  -1 -23-529.194 1554.32   8
  -1  -1 -23 1465.97 1692.24   1
  -1  -1  23-877.312 1696.35   7
   1   1 -25 1082.93 1813.54   8
   1  -1 -25-2920.56 2169.19   1
  -1  -1  25-2015.64 1867.63   7
  -1  -1 -25-138.218 1836.34   1
  -1  -1 -25 430.772 1702.93   8
  -1   1 -25 1710.64 1874.97   1
   1   1 -25 1103.14 2107.70   1
   1  -1  25 1254.89 1883.16   7
  -1   1  25 31.8107 1759.58   7
   1  -1 -25-415.454 1815.09   8
   1   1  25 2672.19 1864.34   7
  -1   1 -25 2207.23 1714.91   8
  -1  -3  -1 19537.0 819.636   5
  -1  -3   1 22084.7 823.973   5
  -1  -3   1 20564.9 824.257   2
  -1  -3  -1 21847.3 824.683   2
  -1  -3   3 120729. 4383.70   2
   1   3   3 120914. 4382.01   3
  -1  -3  -3 123700. 4383.44   2
   1   3   3 120663. 4380.19   7
  -1  -3  -3 125739. 4392.39   1
  -1   3   3 122176. 4482.50   4
   1   3  -3 123849. 4373.85   6
  -1  -3   3 117342. 4376.41   5
  -1  -3  -3 120035. 4380.41   8
  -1  -3  -3 120986. 4384.40   5
  -1  -3   5 30529.9 1176.88   2
  -1  -3  -5 30335.9 1160.19   5
  -1  -3  -5 29729.2 1194.96   8
   1   3  -5 31295.6 1207.29   1
   1   3   5 30394.6 1155.53   3
  -1   3   5 30388.6 1349.35   4
  -1  -3   5 27998.4 1141.27   5
  -1  -3  -5 30533.6 1161.17   2
  -1  -3  -5 30214.0 1221.98   1
  -1  -3   5 30031.0 1160.94   7
   1   3  -5 31077.4 1145.15   6
   1   3  -5 30687.4 1165.12   8
   1  -3  -5 28394.8 1229.09   8
   1   3   5 30532.5 1199.99   7
   1  -3  -5 27529.8 1313.64   1
   1   3  -7 593.507 514.068   1
   1   3   7 577.553 439.901   7
  -1  -3   7 249.666 410.898   2
   1  -3  -7 842.437 634.228   1
  -1  -3  -7 552.716 486.091   1
   1   3  -7 1085.47 408.825   8
  -1  -3   7 581.701 275.875   5
  -1  -3  -7 486.069 313.195   5
  -1   3   7-526.203 729.130   4
   1  -3  -7 530.269 466.893   8
  -1  -3   7 446.775 385.035   7
   1   3   7 694.128 299.155   3
   1   3  -7 730.364 279.128   6
  -1  -3  -7 714.612 447.945   8
   1   3  -9 5909.58 640.290   8
   1   3   9 5396.25 675.765   7
   1  -3  -9 4848.66 860.977   1
  -1   3   9 5336.79 1012.64   4
  -1  -3   9 5224.98 621.430   7
   1   3   9 5539.34 460.604   3
  -1  -3   9 5256.74 425.028   5
  -1  -3  -9 5064.58 650.970   8
   1   3  -9 5068.68 764.997   1
   1   3  -9 6392.98 423.190   6
   1  -3  -9 4767.35 671.460   8
  -1  -3  -9 5242.48 718.821   1
  -1  -3 -11 3120.06 768.798   8
  -1   3 -11 2924.83 842.757   8
  -1  -3  11 3313.55 750.926   7
   1   3 -11 2937.13 918.332   1
   1   3 -11 2981.18 754.984   8
   1   3  11 2769.80 785.460   7
   1  -3 -11 1920.14 764.053   8
   1  -3  11 2371.17 949.954   7
  -1  -3  11 2849.38 422.749   5
  -1  -3 -11 1954.64 817.625   1
   1  -3 -11 2767.75 991.703   1
  -1   3  15 10121.3 1117.99   7
   1  -3  15 10922.8 1254.33   7
   1   3  15 10009.3 1165.33   7
  -1  -3 -15 9478.07 1253.72   1
  -1  -3  15 10102.3 590.101   5
  -1   3 -15 11099.6 1187.66   8
   1  -3 -15 9778.19 1419.90   1
  -1  -3 -15 9736.61 1135.89   8
  -1   3 -15 11213.3 1190.84   1
   1   3 -15 9640.10 1151.45   8
  -1  -3  17 28960.0 1692.98   7
  -1  -3 -17 25652.5 1762.63   1
   1   3 -17 29295.4 1703.14   8
   1   3  17 28036.1 1688.18   7
   1  -3  17 26679.2 1783.47   7
   1   3 -17 26708.3 1835.33   1
  -1  -3  17 24422.3 1087.91   5
  -1   3 -17 28114.1 1686.62   8
  -1   3  17 26930.0 1636.40   7
  -1   3 -17 26976.4 1713.27   1
   1  -3 -17 25342.5 1983.75   1
  -1  -3  21 12095.0 1693.17   7
  -1   3  21 12310.5 1621.41   7
  -1  -3 -21 13556.9 1759.20   1
   1  -3 -21 10144.7 2027.02   1
   1   3 -21 10219.0 1798.95   1
   1  -3 -21 11837.1 1669.79   8
   1   3  21 12119.1 1717.30   7
  -1   3 -21 12559.1 1658.30   8
   1   3 -21 15455.3 1680.49   8
  -1   3 -21 13961.2 1697.91   1
   1  -3  21 14990.1 1802.10   7
  -1  -3 -23-951.436 1648.69   8
  -1   3  23-2013.94 1679.26   7
   1  -3 -23-1701.45 2119.63   1
   1   3 -23-3568.51 1960.39   1
  -1  -3 -23-623.612 1808.39   1
   1  -3 -23-2640.31 1729.47   8
   1   3  23-1773.70 1772.67   7
  -1  -3  23-1652.47 1807.31   7
  -1   3 -23-5637.54 1855.68   1
  -1   3 -23-1553.83 1728.79   8
   1   3 -23-2320.74 1802.57   8
   1  -3  23-4962.60 1951.13   7
  -1  -3  25-1235.73 1881.14   7
   1  -3 -25-2507.63 1832.27   8
  -1  -3 -25 29.2677 1762.28   8
   1   3  25 1482.67 1845.46   7
   1  -3  25 1867.31 1971.15   7
   1   3 -25 971.074 1980.61   1
  -1  -3 -25-389.229 1899.94   1
  -1   3 -25-785.407 1857.36   1
  -1   3  25-31.7350 1757.78   7
   1  -3 -25 557.156 2220.01   1
  -1   3 -25 1971.92 1863.52   8
   1   3 -25 705.174 1858.98   8
  -1  -5  -1 2740.40 358.079   2
  -1  -5  -1 2633.95 314.030   5
  -1  -5   1 3239.95 369.174   2
   1   5   1 2957.15 302.425   6
   1   5  -1 2937.13 304.576   6
  -1  -5   1 3121.39 317.522   5
  -1  -5   3 14890.3 678.674   5
  -1  -5  -3 15150.0 717.673   2
   1   5   3 14311.9 637.410   7
  -1  -5  -3 14795.1 682.265   1
   1   5  -3 14928.6 674.391   6
  -1  -5   3 14901.7 732.055   2
  -1  -5  -3 15250.1 641.269   8
  -1  -5  -3 13756.8 680.760   5
   1  -5  -5 291566. 10482.8   8
   1   5  -5 294041. 10402.8   8
  -1  -5   5 296358. 10461.9   2
  -1  -5   5 290701. 10436.4   5
   1   5   5 287779. 10445.8   3
  -1  -5  -5 291660. 10439.1   8
  -1  -5   5 290123. 10409.1   7
   1   5  -5 291125. 10409.3   1
   1   5   5 291383. 10434.6   7
  -1  -5  -5 292941. 10443.8   2
  -1   5   5 287919. 10579.6   4
  -1  -5  -5 288042. 10437.8   5
   1   5  -5 285698. 10430.1   6
  -1  -5  -5 294030. 10469.5   1
  -1   5   7 144665. 5516.05   4
   1   5  -7 142952. 5312.63   8
   1  -5  -7 151444. 5491.06   1
  -1  -5  -7 144947. 5312.68   5
   1   5   7 145010. 5323.98   3
   1   5  -7 148623. 5332.46   1
  -1  -5  -7 141644. 5349.58   8
   1  -5  -7 147016. 5391.66   8
  -1  -5  -7 149621. 5326.24   2
   1  -5  -7 139580. 5301.59   5
  -1  -5   7 149204. 5327.28   7
  -1  -5   7 147259. 5312.26   5
   1   5   7 148089. 5346.67   7
  -1  -5   7 147266. 5359.60   2
  -1  -5  -7 145564. 5396.47   1
   1   5  -7 151088. 5308.71   6
   1   5  -9 1665.61 643.447   8
  -1  -5  -9 1943.61 696.635   8
  -1  -5   9 2974.48 795.114   2
   1   5  -9 1551.57 476.325   6
  -1  -5  -9 1660.93 487.279   5
  -1  -5  -9 1409.95 814.710   1
  -1  -5  -9 1724.86 563.619   2
   1   5   9 1461.04 662.524   7
  -1  -5   9 1294.65 651.658   7
   1   5   9 1759.18 576.824   3
   1  -5  -9 752.198 966.899   1
  -1   5   9 1123.18 1118.04   4
  -1  -5   9 1679.64 520.320   5
   1  -5  -9 840.629 723.723   8
   1   5  -9 1474.82 673.794   1
  -1   5   9 1710.97 506.263   6
   1  -5  -9 1376.04 507.741   5
   1   5  11 1361.26 598.783   3
   1  -5 -11-483.725 526.871   5
  -1  -5 -11 743.210 534.605   5
  -1   5  11-615.490 517.564   6
  -1  -5  11 473.504 548.104   5
  -1  -5 -11 879.893 645.411   2
   1   5 -11 603.373 734.674   8
   1  -5 -11-780.298 1102.69   1
  -1  -5 -11 1234.79 948.444   1
   1   5 -11 905.754 840.778   1
  -1  -5  11 963.586 783.875   7
   1   5  11 1411.55 785.521   7
   1  -5 -13 144.091 1214.82   1
   1  -5 -13-1339.13 991.100   8
   1   5 -13-2127.45 1038.51   1
  -1  -5  13-2148.78 653.447   5
   1  -5 -13-865.307 557.728   5
  -1  -5  13-1862.90 952.563   7
  -1   5  13-961.728 1517.76   4
  -1  -5 -13 945.767 953.140   8
   1   5  13-1711.83 725.111   3
  -1   5  13-368.935 591.660   6
  -1   5  15 15855.4 900.008   6
  -1   5  15 19522.6 1354.99   7
  -1  -5 -15 17363.1 1045.62   2
   1   5  15 15110.2 1326.18   7
   1   5 -15 16459.2 1316.59   8
  -1   5 -15 19571.7 1523.13   8
  -1  -5 -15 19965.3 1391.80   8
  -1  -5 -15 15221.3 1490.08   1
   1  -5 -15 15999.2 1333.97   8
  -1  -5  15 17933.8 969.299   5
  -1   5  15 15058.6 1919.20   4
   1  -5 -15 16529.1 1633.25   1
   1  -5 -15 16538.9 849.437   5
  -1  -5 -17 8890.31 957.627   2
   1  -5 -17 10255.0 639.100   5
   1  -5 -17 9056.61 1643.80   1
   1  -5  17 10801.3 1731.77   7
  -1  -5 -17 10926.7 1529.90   1
  -1   5 -17 12517.5 1485.87   8
  -1  -5 -17 9971.18 1390.50   8
  -1   5  17 10162.0 768.739   6
   1   5  17 10403.0 1346.58   7
  -1   5  17 9155.30 739.748   3
   1   5 -17 10375.6 1422.01   1
  -1   5  17 11296.9 1329.67   7
  -1  -5  17 10383.3 1349.48   7
   1   5 -17 11979.5 1367.62   8
  -1  -5  17 11680.4 849.116   5
  -1  -5  19 9127.24 1513.57   7
   1  -5 -19 2194.01 1857.80   1
  -1  -5  19 9257.38 829.769   5
  -1   5 -19 8292.29 1620.66   8
   1   5  19 6216.08 1442.48   7
   1  -5  19 7074.11 1992.36   7
   1   5 -19 6520.40 1573.59   1
  -1  -5 -19 3243.74 967.583   2
   1   5 -19 7597.46 1485.68   8
  -1  -5 -19 654.293 1493.15   8
  -1  -5 -19 6990.84 1642.08   1
  -1   5  19 10069.7 1436.16   7
  -1   5  19 8166.45 1344.07   3
   1  -5 -19 581.359 1490.32   8
  -1   5  21 1915.36 1479.13   7
   1  -5 -21 771.898 1569.55   8
   1  -5  21 1659.23 1981.22   7
  -1   5 -21 2069.33 1638.69   8
  -1  -5  21 1132.25 1565.06   7
   1   5  21 1734.73 1526.47   7
  -1  -5 -21-496.761 1572.31   8
   1   5 -21 3264.11 1666.93   1
  -1  -5 -21 2169.31 1732.15   1
   1   5 -21 4125.31 1592.77   8
   1  -5 -21-2230.13 1929.55   1
   1   5 -25 569.986 1919.45   1
   1  -5 -25-1151.93 1899.29   8
  -1  -5  25-524.262 1922.96   7
  -1  -5 -25-995.666 1789.97   8
   1  -5 -25-1397.16 2283.68   1
  -1   5 -25-416.100 1947.36   8
   1   5  25-2013.85 1864.49   7
   1   5 -25-1780.19 1949.93   8
  -1  -5 -25-2303.42 1991.40   1
   1  -5  25 686.851 2286.41   7
  -1   5  25 943.992 1836.51   7
   1   7  -1 6520.38 523.108   6
   1   7   1 5735.28 514.195   6
  -1  -7   1 6397.26 528.444   5
  -1  -7   1 7244.79 647.404   2
  -1  -7  -1 6179.55 523.257   5
  -1  -7  -1 6559.28 614.348   2
   1   7   3 2947.48 469.407   6
   1   7   3 2925.90 626.242   4
  -1  -7  -3 3036.15 585.728   2
  -1  -7   3 3323.70 501.205   5
  -1  -7   3 2822.93 630.937   2
  -1  -7  -3 3524.78 491.861   5
  -1  -7  -3 2982.31 517.181   1
  -1  -7  -3 3626.10 423.969   8
   1   7  -3 3544.91 485.262   6
   1   7  -5 127.276 499.808   6
  -1  -7  -5-86.4707 600.198   2
   1   7   5 539.322 479.761   6
  -1  -7  -5 254.918 502.916   5
  -1  -7  -5 94.2756 622.070   1
   1  -7  -5 82.8675 502.208   5
  -1  -7  -5 477.232 483.374   8
  -1  -7   5 941.508 523.670   5
  -1   7   5-264.357 1003.94   4
  -1  -7   5 359.996 709.441   2
   1   7   5 562.483 463.507   7
   1   7  -5 241.391 390.031   8
  -1   7   7 540371. 19778.7   4
  -1   7   7 549095. 19591.0   6
   1   7   7 555154. 19591.9   7
   1  -7  -7 546844. 19590.8   5
   1  -7  -7 547618. 19738.2   1
  -1  -7  -7 548982. 19597.7   5
  -1  -7   7 545097. 19668.7   7
  -1  -7  -7 543922. 19595.1   8
  -1  -7  -7 545504. 19650.9   1
  -1  -7   7 546319. 19648.0   2
   1   7  -7 548640. 19557.3   8
   1   7  -7 554380. 19591.3   6
  -1  -7  -7 546535. 19608.7   2
   1  -7  -7 544989. 19648.0   8
   1   7   7 547319. 19586.7   6
  -1  -7   7 546100. 19591.2   5
  -1   7   9 76024.0 2939.09   6
   1   7  -9 78274.9 2958.95   6
  -1   7   9 76943.4 3333.35   4
   1  -7  -9 78426.7 3081.16   8
  -1  -7  -9 73127.3 3100.85   1
  -1  -7  -9 79133.0 3013.63   2
   1  -7  -9 78883.8 2963.24   5
   1   7  -9 78554.4 2982.72   1
  -1  -7   9 78012.3 3111.68   2
   1   7  -9 76098.6 2962.13   8
  -1  -7   9 80885.6 3017.79   7
   1   7   9 76220.9 3003.05   7
   1  -7  -9 78490.8 3252.85   1
   1   7   9 75884.2 2938.07   6
  -1  -7  -9 79105.6 2954.04   5
  -1  -7   9 78683.3 2959.02   5
  -1  -7  -9 76483.8 3015.17   8
   1   7   9 79129.1 3005.20   3
   1  -7 -13 2647.24 692.400   5
   1   7 -13 2493.29 949.078   8
   1   7  13 2667.76 811.446   3
   1  -7 -13 3062.90 1062.50   8
  -1  -7 -13 981.856 1244.98   1
   1  -7 -13 3909.87 1835.06   2
  -1   7  13 5638.20 1714.42   4
  -1  -7 -13 1403.32 667.500   5
  -1  -7 -13 3368.96 1051.73   8
  -1  -7  13 2363.19 737.391   5
   1  -7 -13 2598.58 1354.73   1
  -1   7  13 2528.58 647.260   6
   1   7 -13 2760.31 979.284   1
   1   7  13 753.848 960.687   7
  -1  -7 -13 3224.71 887.917   2
  -1  -7  13 2271.17 997.910   7
  -1   7  15 4297.54 727.040   6
  -1  -7 -15 4734.85 1207.05   8
   1   7  15 5314.04 1172.70   7
  -1  -7 -15 5075.00 787.030   5
  -1  -7  15 5766.79 829.072   5
   1  -7 -15 4451.50 1180.39   8
  -1   7  15 5401.81 1913.14   4
   1  -7 -15 4487.28 762.916   5
   1   7  15 5054.07 867.734   3
  -1  -7 -15 4627.08 1399.91   1
   1  -7 -15 4213.47 1529.12   1
  -1  -7 -15 5272.04 986.036   2
  -1  -7 -17 13246.8 977.626   5
  -1  -7 -17 12250.5 1700.73   1
  -1  -7  17 13372.5 1020.88   5
   1  -7 -17 13625.9 946.401   5
  -1   7  17 11896.5 918.867   6
  -1  -7 -17 13853.0 1494.46   8
   1   7 -17 12092.9 1462.32   1
  -1   7  17 12552.9 1487.00   7
   1   7  17 11472.6 1124.33   3
   1   7  17 11230.7 939.420   6
   1   7 -17 15528.6 1463.32   8
   1  -7 -17 12058.2 1452.89   8
   1   7  17 9049.17 1432.97   7
  -1   7  17 13142.7 2233.11   4
  -1  -7 -17 10837.9 1158.12   2
  -1  -7  17 11364.7 1435.77   7
   1  -7 -17 14502.0 1847.29   1
  -1  -7 -19-93.9991 1768.25   1
   1   7  19 2003.87 1451.97   7
  -1   7  19 835.186 768.663   6
   1   7 -19 3382.31 1482.28   8
  -1  -7 -19 1314.79 1085.42   2
   1  -7 -19 24.9246 1471.71   8
   1  -7 -19-272.289 1866.16   1
  -1   7  19 1710.94 1440.95   7
  -1   7  19 1838.35 923.866   3
  -1  -7  19 1292.50 901.352   5
   1   7 -19 2239.49 1464.48   1
  -1  -7 -19 2895.17 1515.21   8
  -1   7 -19 923.439 1717.84   8
  -1   7  19 1767.24 2295.47   4
  -1  -7  19 1099.70 1456.67   7
   1   7 -21 4068.72 1649.59   8
  -1  -7 -21 4570.22 1666.88   8
   1  -7 -21 1172.93 1666.91   8
  -1  -7 -21 1570.85 1913.97   1
  -1   7  21 1396.74 2557.10   4
   1  -7 -21 4314.00 2113.52   1
  -1   7  21 3825.03 1609.30   7
   1   7 -21 3371.71 1623.59   1
  -1   7 -21 8567.71 1901.20   8
   1   7  21 4444.06 1629.75   7
  -1  -7  21 5717.15 1653.69   7
   1   7 -23-3299.96 1816.99   1
   1   7 -23-167.749 1854.88   8
   1  -7 -23 2339.88 1763.92   8
  -1  -7 -23-1666.14 2063.42   1
  -1   7  23 227.132 2762.46   4
  -1   7  23 1648.11 1761.56   7
  -1  -7  23-1089.61 1801.56   7
  -1  -7 -23 1084.80 1789.17   8
   1   7  23-1608.52 1754.20   7
  -1   7 -23-3078.17 2054.88   8
   1  -7 -23 157.495 2171.78   1
  -1  -7  25 1285.64 1909.37   7
   1   7 -25-429.321 2029.81   8
  -1   7 -25 2194.96 2131.83   8
   1  -7 -25 924.217 2386.48   1
   1   7 -25-598.375 1941.27   1
   1   7  25-3226.82 1918.70   7
  -1  -7 -25-1471.82 2096.12   1
  -1  -7 -25 1314.50 1909.84   8
  -1   7  25-430.995 1879.47   7
   1  -7 -25 2136.20 1945.10   8
  -1   7  25-826.506 2975.86   4
  -1  -9   1 1168.87 609.099   5
   1   9   1 2478.39 605.057   6
   1   9  -1 2710.77 611.547   6
  -1  -9  -1 1888.72 764.131   2
  -1  -9  -1 1067.24 581.147   5
  -1  -9   1 1905.45 796.388   2
   1   9   3 27407.3 1293.75   6
  -1  -9  -3 27429.2 1303.45   5
  -1  -9   3 29390.3 1317.56   5
  -1  -9  -3 27631.4 1300.43   1
   1  -9  -3 28356.3 1392.26   5
  -1  -9  -3 24503.7 1407.12   2
  -1  -9   3 26095.8 1446.29   2
   1   9   3 32040.8 1487.20   4
   1   9  -3 29041.2 1314.49   6
  -1  -9  -3 28566.3 1211.60   8
  -1  -9  -5 8555.97 726.501   8
   1   9  -5 8581.65 781.247   6
   1   9   5 6838.08 737.393   6
   1  -9  -5 7101.98 794.981   5
  -1  -9   5 6168.70 761.815   5
  -1  -9   5 6206.02 1011.47   2
  -1  -9  -5 7496.27 888.791   1
  -1  -9  -5 7376.38 768.453   5
  -1  -9  -5 6741.08 895.892   2
  -1   9   5 6492.53 736.012   6
   1   9   5 7664.70 1101.29   4
  -1  -9  -7 14436.1 954.671   5
  -1  -9   7 12555.9 925.107   5
  -1   9   7 12858.8 1561.28   4
   1  -9  -7 12098.1 922.729   5
  -1  -9  -7 11934.9 1053.02   2
  -1  -9   7 11933.6 1201.45   2
   1   9   7 14148.8 920.774   7
  -1   9   7 11842.1 876.978   6
   1   9  -7 14204.0 857.108   8
   1   9   7 13422.7 897.393   6
  -1  -9  -7 13171.9 1103.03   1
  -1  -9  -7 12816.8 934.170   8
   1   9  -7 12618.7 909.880   6
   1   9   7 14434.8 1336.68   4
   1  -9  -7 12688.4 1048.13   8
   1   9  -9 122120. 4605.58   6
   1   9  11 9857.27 905.530   6
  -1  -9  11 11668.2 956.645   5
   1   9 -11 11480.1 1047.76   8
  -1   9  11 10519.0 1819.25   4
   1  -9 -11 12834.4 1228.16   8
   1  -9 -11 12298.1 1602.76   2
  -1  -9 -11 9609.65 1117.86   2
   1  -9 -11 11718.5 986.286   5
  -1  -9 -11 11113.1 924.611   5
   1   9 -11 11284.9 989.194   6
  -1   9  11 11263.7 895.081   6
  -1  -9  13 1809.09 860.719   5
  -1   9  13 1235.05 783.349   6
   1  -9 -13 2185.55 1205.23   8
   1   9  13-425.048 1040.41   7
   1   9  13 941.536 1051.42   3
  -1  -9 -13-47.9809 1330.81   1
  -1  -9 -13 1456.50 1055.96   2
   1  -9 -13 2888.50 1738.69   2
   1  -9 -13-56.3877 1548.96   1
  -1  -9 -13 1027.04 1090.29   8
   1   9  13 1096.98 764.664   6
  -1   9  13-64.3416 1833.88   4
  -1  -9  13 1509.30 1435.15   7
   1  -9 -13 433.323 856.296   5
   1   9 -13 2166.20 1050.38   8
  -1  -9 -15 13271.7 1402.72   8
  -1  -9 -15 11242.5 1002.99   5
   1  -9 -15 17183.5 2252.97   2
   1  -9 -15 10335.3 1017.80   5
  -1  -9  15 10819.3 1071.34   5
   1  -9 -15 11942.5 1437.15   8
   1  -9 -15 11754.7 1808.13   1
   1   9  15 12034.1 1334.29   7
   1   9  15 11288.5 1206.30   3
  -1   9  15 9265.95 971.317   6
  -1  -9 -15 10774.1 1262.00   2
  -1  -9 -15 11282.7 1633.92   1
  -1   9  15 11279.7 2198.06   4
   1   9  15 9736.49 979.494   6
   1  -9 -17 3153.56 972.560   5
   1   9  17 3464.16 1376.88   7
  -1   9  17 2435.59 1488.11   7
   1  -9 -17 3232.09 1865.35   1
   1   9  17 3906.50 1110.18   3
  -1  -9 -17 3588.34 1449.52   8
  -1  -9 -17 3462.74 1229.76   2
   1   9 -17 5370.13 1478.36   8
   1  -9 -17 4114.72 1428.31   8
  -1  -9 -17 3618.34 946.204   5
  -1  -9  17 3877.52 1036.39   5
  -1  -9  17 4969.31 1558.78   7
   1   9 -17 1634.48 1437.58   1
  -1   9  17 1225.46 912.041   6
  -1   9  17 2885.84 2393.48   4
   1   9  17 4076.26 938.720   6
  -1  -9 -17 5967.56 1745.02   1
   1  -9 -19 9539.89 1658.40   8
   1   9  19 5770.42 1172.40   3
   1   9 -19 5802.33 1619.03   8
  -1  -9  19 8735.78 1699.37   7
  -1   9  19 3514.44 1591.25   7
   1  -9 -19 6555.62 2042.52   1
  -1  -9 -19 5451.70 993.599   5
   1   9  19 3249.46 1529.78   7
   1   9 -19 6181.30 1637.59   1
  -1  -9  19 6185.08 1075.83   5
  -1  -9 -19 6874.26 1640.60   8
   1   9  19 5471.61 1034.99   6
  -1  -9 -19 6983.52 1325.19   2
  -1   9  19 3656.72 2594.19   4
  -1  -9 -19 3610.80 1880.18   1
  -1   9  19 4286.14 949.789   6
   1   9  21-5319.84 1826.10   7
   1  -9 -21-3684.52 2295.92   1
  -1  -9 -21-3811.00 2145.73   1
  -1  -9 -21-897.992 1802.21   8
   1  -9 -21-565.030 1855.99   8
  -1   9  21-1420.15 1752.53   7
  -1   9  21-1309.51 2864.09   4
   1   9 -21-2916.77 1841.84   8
   1  -9 -23-672.046 1848.04   8
   1   9 -23-1496.14 2016.97   8
   1  -9 -23 3616.49 2333.43   1
  -1  -9  23 1662.44 1894.99   7
  -1  -9 -23 1026.23 2179.71   1
  -1  -9 -23 394.528 1882.03   8
  -1   9  23 48.2266 2952.82   4
  -1   9  23 1546.67 1799.74   7
   1   9  23 1684.80 1822.48   7
   1   9 -23 1214.90 1857.82   1
   1  11  -1-543.475 720.662   6
   1  11   1-164.820 722.713   6
  -1 -11  -1 796.694 973.828   2
  -1 -11   1 760.628 954.895   2
   1  11   3 6757.50 827.547   6
  -1  11   3 6750.92 760.608   6
  -1 -11   3 7143.15 1110.91   2
  -1 -11  -3 6263.13 1046.81   2
  -1 -11  -3 7109.96 903.388   1
   1  11   3 9478.54 1404.33   4
   1  11  -3 6778.97 840.683   6
   1  11  -5 9240.29 947.945   6
   1  11   5 3599.04 1516.42   4
  -1 -11   5 6872.83 1264.54   2
  -1 -11  -5 6928.51 863.826   8
  -1 -11  -5 8084.37 1058.59   1
  -1  11   5 7505.90 941.468   6
   1  11   5 10953.3 924.278   6
  -1  11   7 70701.5 3571.42   4
  -1 -11  -7 75304.4 3041.32   1
  -1 -11   7 65212.2 3110.02   2
  -1 -11  -7 78199.3 2930.38   8
  -1  11   7 71980.3 2943.61   6
   1  11   7 72166.5 3235.93   4
   1  11  -7 76685.8 2966.13   6
  -1  11   9 18886.7 1178.33   6
   1  11  -9 18498.5 1158.70   8
  -1 -11  -9 16624.2 1428.57   1
  -1 -11   9 15886.3 1581.73   2
   1 -11  -9 18339.2 1728.25   2
  -1 -11  -9 17889.9 1257.43   8
   1  11   9 18447.7 1211.93   7
   1  11   9 17631.0 1766.57   4
  -1  11  11 15475.8 1153.03   6
   1 -11 -11 16274.1 1852.63   2
   1  11 -11 17410.9 1254.10   8
   1 -11 -11 15373.6 1433.85   8
  -1  11  11 18095.4 2065.84   4
   1 -11 -11 14292.1 1775.91   1
  -1  11  13 190.096 961.957   6
   1  11 -13 33.2844 1155.72   8
   1  11  13-3116.67 1975.81   4
   1 -11 -13-481.090 1335.44   8
  -1 -11 -13-2205.72 1480.52   1
   1  11  13-204.189 1122.83   7
  -1 -11 -13 2419.12 1189.29   8
   1 -11 -13-182.199 1744.55   1
  -1  11  13 928.228 2132.21   4
   1 -11 -13-330.991 1831.48   2
   1  11 -17 16238.5 1709.73   8
  -1  11  17 11476.8 1224.95   6
   1  11  17 12722.0 1627.20   7
   1 -11 -17 17516.9 1750.78   8
   1 -11 -17 12297.9 2137.72   1
  -1 -11 -17 13655.0 1684.37   8
  -1 -11 -17 13139.6 2038.62   1
  -1  11  17 13337.7 2739.84   4
   1 -11 -19 3933.00 2150.25   1
  -1 -11 -19 3663.54 2089.09   1
   1  11  19 1620.12 1595.12   7
  -1  11  19 2355.42 1725.44   7
  -1  11  19 7412.23 2899.23   4
  -1 -11 -19 2452.78 1653.80   8
   1  11 -19 4256.10 1707.22   8
  -1  11  19 2829.63 1090.56   6
   1 -11 -19 1082.98 1694.45   8
  -1 -11 -21 4834.21 1895.80   8
   1 -11 -21 6553.49 2379.81   1
   1  11  21 5495.88 1851.32   7
  -1  11  21 5710.36 3087.81   4
  -1  11  21 5283.48 1900.37   7
   1  11 -21 1631.63 2013.04   8
  -1 -11 -21 4418.34 2486.50   1
   1 -11 -21 2224.54 1897.52   8
  -1 -11  21 112.761 2376.94   7
   1 -11 -23-188.480 1941.11   8
  -1 -11 -23 1291.72 2278.18   1
  -1  11  23 1126.36 3259.28   4
   1 -11 -23 2456.17 2521.26   1
  -1 -11 -23-372.717 1965.18   8
   1  11 -23 717.411 2010.69   8
  -1  11  23 833.202 1946.85   7
   1  11  23-289.488 1958.84   7
  -1 -11  23-52.3536 2406.60   7
  -1 -13   1 4718.89 1224.75   2
   1  13   1 5209.42 936.939   6
  -1 -13   1 7248.30 948.906   5
   1  13  -1 5902.56 965.301   6
  -1 -13  -1 5328.42 1226.58   2
  -1 -13  -1 4730.37 931.595   5
  -1 -13   3 3082.73 1248.42   2
  -1  13   3 4378.49 899.744   6
  -1 -13  -3 6194.88 1066.56   1
  -1 -13  -3 6471.09 1228.33   2
   1  13   3 4818.74 919.044   6
   1  13  -3 5890.84 941.585   6
  -1 -13   3 4068.95 944.220   5
  -1 -13  -3 4863.67 949.693   5
   1 -13  -3 5815.00 1125.56   5
  -1  13   5 51891.1 2368.49   6
  -1 -13  -5 57928.2 2443.50   1
  -1 -13   5 56426.6 2361.24   5
   1 -13  -5 57721.7 2423.65   5
  -1 -13  -5 53025.4 2518.07   2
  -1 -13   5 45923.0 2551.20   2
   1  13   5 55887.4 2729.71   4
   1  13   5 53460.4 2346.35   6
  -1 -13  -5 54936.6 2298.47   8
   1  13  -5 53639.7 2368.80   6
  -1 -13  -5 58103.9 2377.16   5
   1  13   7 14473.1 1208.37   6
  -1 -13   7 19080.7 1262.03   5
   1 -13  -7 16166.8 1293.41   5
  -1 -13  -7 14341.3 1425.93   1
  -1 -13  -7 15373.0 1493.79   2
  -1 -13   7 14719.1 1648.21   2
   1  13  -7 15177.4 1257.24   6
  -1 -13  -7 16278.5 1234.27   8
   1  13   7 14963.7 1807.16   4
  -1 -13  -7 19706.5 1300.30   5
  -1 -13   9 4933.16 1130.49   5
   1  13   9 7412.04 1082.66   6
   1  13  -9 4334.25 1119.23   6
   1 -13  -9 7926.96 1191.06   5
  -1 -13   9 5976.08 1622.09   2
  -1 -13  -9 8071.48 1142.59   5
  -1  13   9 6221.38 2205.26   4
  -1 -13  -9 6662.21 1386.77   1
  -1 -13  -9 6833.20 1395.21   2
  -1 -13  11 3452.69 1142.82   5
   1  13  11 3631.24 1056.17   6
   1  13 -11 2442.50 1191.76   6
   1 -13 -11 3407.68 1209.27   5
  -1 -13 -11 4405.53 1150.77   5
  -1  13  11 3003.03 2194.48   4
   1  13 -11 3793.25 1086.24   8
   1 -13 -11 3121.31 1821.10   1
   1 -13 -11 2247.30 1319.07   8
  -1 -13 -11 2971.46 1420.22   2
  -1 -13 -11 2731.67 1245.25   8
   1  13  11 2283.48 1958.22   4
   1 -13 -15 12793.2 1771.15   8
   1  13  15 7122.11 2534.51   4
   1 -13 -15 12132.7 1421.20   5
  -1 -13 -15 12103.2 1721.41   2
  -1 -13 -15 12307.2 1336.01   5
  -1 -13 -15 12100.7 1589.83   8
  -1 -13 -15 10901.3 1948.28   1
  -1  13  15 10411.6 2618.82   4
   1  13  15 10698.3 1510.21   7
  -1 -13  15 13070.4 1492.68   5
   1 -13 -15 9250.52 2199.92   1
   1  13  15 11781.6 1302.16   6
   1  13 -17 6130.90 1684.39   8
   1 -13 -17 3439.18 1315.79   5
   1  13  17 3031.25 1638.63   3
  -1 -13 -17 3592.40 1251.49   5
   1 -13 -17 3981.52 1731.56   8
   1  13  17 4152.72 1256.65   6
  -1 -13 -17 5084.12 1628.98   8
  -1 -13 -17 5482.36 2036.01   1
  -1 -13 -17 1426.59 1656.30   2
  -1  13  17 2816.89 2786.43   4
   1 -13 -17 2552.43 2203.11   1
   1  13  17 2971.73 1568.05   7
  -1 -13  17 5338.84 1448.70   5
   1  13  17 3622.03 2681.07   4
   1  13  19 8336.79 1935.83   7
   1  13  19 8682.88 3209.98   4
   1  13  19 16718.3 1864.38   3
  -1  13  19 11105.9 2170.83   7
   1  13  19 14440.0 1622.44   6
   1  13  21 8680.25 1961.11   7
   1 -13 -21 6168.93 2530.71   1
  -1 -13 -21 7466.08 1989.13   8
   1  13  21 1343.19 3297.47   4
   1 -13 -21 5397.13 2004.51   8
  -1 -13 -21 4140.14 2424.30   1
  -1  13  21 755.225 3295.07   4
  -1  13  21 5849.61 2016.16   7
   1  13 -21 5153.68 2103.04   8
  -1 -15   1 377.748 1028.25   5
   1  15   1 560.705 1028.88   6
   1  15  -1 229.959 1034.13   6
  -1 -15  -1-378.543 1001.93   5
  -1 -15  -1-2592.77 1415.82   2
  -1 -15   1-2269.43 1389.54   2
   1 -15  -3 32961.5 1808.08   5
  -1 -15  -3 25891.6 1866.07   2
   1  15   3 26143.3 1593.23   6
  -1 -15  -3 29000.6 1704.80   1
  -1 -15  -3 29453.5 1612.38   5
   1  15  -3 27632.3 1620.34   6
  -1 -15   3 20902.0 1879.97   2
  -1 -15   3 26386.5 1571.81   5
  -1  15   3 27621.1 1588.33   6
  -1  15   5 19389.2 1449.90   6
  -1 -15  -5 18760.7 1425.23   5
   1 -15  -5 21635.0 1534.37   5
  -1 -15  -5 17728.5 1724.98   2
   1  15   5 18261.6 1414.46   6
  -1 -15   5 16201.7 1754.56   2
  -1 -15  -5 17655.6 1566.08   1
  -1 -15   5 20134.9 1416.11   5
   1  15  -5 18852.8 1425.81   6
  -1 -15   7 8774.38 1234.63   5
  -1 -15  -7 10495.1 1265.21   8
   1  15   7 9606.12 1230.43   6
   1  15  -7 9843.02 1270.41   6
  -1 -15  -7 8489.17 1269.38   5
  -1 -15   7 9044.74 1735.30   2
  -1 -15  -7 7273.84 1503.43   1
   1 -15  -7 11641.3 1354.05   5
   1  15   7 9469.99 1961.43   4
  -1  15   7 9612.65 1273.27   6
  -1 -15  -7 7272.50 1607.55   2
  -1  15   9 3839.50 1277.61   6
  -1 -15   9 6030.33 1297.26   5
   1  15   9 4853.87 1202.20   6
   1  15  -9 5294.14 1305.73   6
  -1 -15   9 5604.70 1888.52   2
  -1 -15  -9 4518.92 1624.16   2
  -1 -15  -9 5620.51 1292.05   5
   1 -15  -9 8345.04 2006.15   1
   1 -15  -9 6579.52 1377.83   5
   1  15  11-3065.77 2277.39   4
   1  15 -11-273.352 1369.37   6
  -1 -15  11 1148.16 1324.24   5
  -1  15  11-1993.90 1294.86   6
  -1 -15 -11-676.027 1291.55   5
  -1  15  11-1199.64 2478.08   4
   1  15  11-101.611 1157.96   6
  -1 -15 -11-235.879 1382.56   8
   1 -15 -11-2767.69 2005.07   1
  -1 -15 -11-1424.77 1653.09   2
  -1 -15 -11 376.058 1649.14   1
   1  15  11-1336.96 1356.80   7
   1 -15 -11-447.107 1386.73   5
  -1 -15  13-165.868 1491.84   5
   1  15 -13-290.797 1159.41   8
  -1 -15 -13-111.724 1757.25   1
   1 -15 -13 2336.38 2112.88   1
   1  15  13-287.942 1220.20   6
  -1 -15 -13 1663.97 1509.72   8
   1 -15 -13 1030.98 1426.26   5
  -1 -15 -13-1395.18 1353.88   5
  -1 -15 -13-758.583 1728.53   2
   1  15  13 1359.87 2427.16   4
  -1  15  13 186.888 1360.18   6
   1  15  13-1108.60 1436.78   7
  -1  15  13-2510.39 2637.79   4
   1 -15 -13 173.657 1615.80   8
  -1 -15 -15 1495.85 1581.12   8
  -1 -15  15 2702.95 1566.94   5
  -1  15  15 1407.83 2811.16   4
   1  15  15 1196.22 1320.15   6
  -1  15  15 1736.85 1430.76   6
   1  15  15 3353.81 1596.06   7
   1 -15 -15 1891.09 1454.05   5
  -1 -15 -15 1697.15 1974.83   1
  -1 -15 -15-25.5540 1848.79   2
  -1 -15 -15 2370.11 1371.51   5
   1  15  15 2134.51 2624.01   4
   1 -15 -15 2427.05 1733.42   8
   1 -15 -15 3815.07 2235.44   1
   1 -15 -19 16808.1 2188.26   8
  -1  15  19 17615.0 1738.03   6
   1  15 -19 16731.6 2002.92   8
   1 -15 -19 17833.0 2710.08   1
   1  15  19 15648.3 2046.85   3
  -1 -15 -19 17995.5 1677.38   5
  -1 -15  19 19264.8 1883.80   5
   1  15  19 14313.9 2033.85   7
  -1 -15 -19 17075.2 2028.53   8
  -1 -15 -19 14069.4 2432.80   1
  -1  15  19 19736.4 3408.77   4
  -1 -15 -19 16950.3 2248.21   2
   1  15  19 15132.4 1720.18   6
   1  15  19 17890.3 3253.32   4
  -1 -17   1-1597.45 1219.45   5
  -1 -17  -1-1774.09 1238.31   5
  -1 -17  -3-827.353 1700.74   2
  -1 -17   3-778.913 1814.38   2
   1  17   3-4139.34 1341.10   6
   1  17  -3-1727.98 1370.74   6
  -1 -17   3 1664.53 1281.73   5
  -1 -17  -3 3788.37 1277.88   5
   1 -17  -3 6028.38 1541.93   5
  -1 -17  -7 8988.51 1817.56   2
   1  17  -7 9558.07 1433.55   6
   1 -17  -7 9587.65 1537.77   5
  -1 -17  -7 8410.00 1426.69   5
   1  17   7 8510.09 1383.08   6
  -1 -17   7 10138.3 1425.23   5
  -1 -17   7 7409.19 1970.54   2
  -1 -17  -7 8213.08 1696.90   1
  -1  17   7 9980.28 1507.81   6
  -1 -17  -9 4896.19 1833.04   2
   1  17  -9 1194.85 1444.42   6
   1  17   9 2358.24 2299.21   4
   1  17   9 3820.60 1347.01   6
   1 -17  -9 866.620 2213.73   1
  -1 -17  -9 2488.51 1401.34   5
  -1 -17   9 1946.73 1467.50   5
   1 -17  -9 2816.44 1487.90   5
  -1  17   9 1916.81 1441.96   6
  -1 -17 -11 2486.19 1517.80   8
  -1 -17 -11-2747.41 1826.15   1
   1  17  11 486.076 1305.38   6
   1 -17 -11 3246.98 2278.27   1
   1 -17 -11 1043.54 1574.51   5
  -1  17  11 1843.65 1516.50   6
  -1 -17  11 3320.06 1570.70   5
  -1 -17 -11 1135.98 1476.65   5
   1  17 -11 3937.33 1555.36   6
   1  17  11 68.0783 2459.40   4
  -1 -17 -11 198.137 1892.11   2
  -1 -17  13-632.876 1736.17   5
   1  17  13-1463.54 1664.70   7
  -1  17  13-2110.67 1644.81   6
   1  17  13-843.617 1403.22   6
  -1 -17 -13-1333.40 1682.27   8
  -1  17  13-356.788 2780.85   4
  -1 -17 -13-2697.07 1963.86   1
  -1 -17 -13 1261.22 1497.05   5
  -1 -17 -13-2891.20 1993.16   2
   1 -17 -13 2206.38 1621.64   5
   1 -17 -13 112.047 2320.27   1
   1  17  13 112.438 2768.13   4
   1  17  15 2321.46 1600.04   6
  -1 -17  15 7751.10 2031.99   5
  -1  17  15 813.472 1890.76   6
  -1 -17 -15 6693.35 2246.65   1
   1 -17 -15 3976.30 2573.21   1
   1 -17 -15 1985.87 1962.54   8
  -1 -17 -15 10730.5 1686.92   5
   1  17  15 6858.33 1873.76   7
   1  17  15 2205.04 3118.08   4
   1 -17 -15 7601.10 1746.03   5
  -1 -17 -15 6437.02 1887.47   8
  -1 -17 -15 1243.20 2191.89   2
  -1  17  15 1925.92 3225.29   4
  -1  17  17 28360.9 2165.48   6
  -1  17  17 22638.3 3470.15   4
  -1 -17 -17 27331.8 1966.35   5
   1  17  17 22188.1 3306.18   4
  -1 -17  17 31608.4 2384.43   5
  -1 -17 -17 24822.7 2594.89   1
  -1 -17 -17 22827.5 2428.19   2
   1 -17 -17 23252.1 2348.76   8
  -1 -17 -17 25213.7 2235.12   8
   1  17  17 24140.5 1955.68   6
   1 -17 -17 25684.6 2060.09   5
   1  17  17 28746.4 2338.64   7
   1 -17 -17 21070.2 2989.59   1
  -1 -19  -1 2638.69 1806.46   2
   1  19   1 3013.42 1366.05   6
   1  19  -1-2754.50 1409.12   6
  -1 -19  -1 1634.99 1329.96   5
  -1 -19   1-539.833 1332.81   5
  -1 -19   1 2772.15 1840.07   2
  -1 -19  -3 4583.72 1392.49   5
   1  19  -3 4166.96 1412.18   6
  -1 -19   3 3880.67 1899.72   2
  -1 -19  -3 3606.51 1855.43   2
  -1 -19   3 5275.76 1397.90   5
  -1 -19  -3 3091.53 1736.72   1
   1  19   3 4325.09 1412.44   6
   1  19   5 5713.62 1448.21   6
   1  19  -5 5618.08 1506.69   6
  -1 -19   5 2263.22 1962.67   2
  -1  19   5 9828.47 1494.20   6
  -1 -19  -5 8008.52 1801.62   1
   1 -19  -5 7755.13 1722.55   5
  -1 -19  -5 5266.30 1915.03   2
  -1 -19  -5 6517.43 1475.22   5
  -1 -19   5 11125.8 1525.45   5
   1  19   7 7142.35 1472.67   6
  -1 -19   7 3757.70 2144.76   2
  -1 -19   7 5539.04 1607.39   5
   1 -19  -7 6356.83 1709.33   5
   1  19  -7 8659.03 1602.31   6
  -1 -19  -7 5692.74 1557.44   5
  -1  19   7 5432.32 1615.00   6
  -1 -19  -7 184.323 1902.81   2
   1  19   9 4501.06 2427.13   4
  -1 -19  -9 4253.80 2038.43   2
   1  19   9 4607.39 1512.84   6
   1  19  -9 2134.60 1621.60   6
  -1  19   9 3965.86 1689.13   6
  -1 -19  -9 2157.32 1931.23   1
   1 -19  -9-387.531 2525.95   1
  -1 -19  -9 6154.17 1583.93   5
  -1 -19   9 3469.00 1720.18   5
   1 -19  -9 3083.74 1718.17   5
  -1 -19 -13 3775.18 2288.00   2
   1  19  13 3057.02 1593.47   6
   1  19  13 1233.92 2917.14   4
  -1 -19 -13 4454.05 2140.38   1
  -1  19  13 5167.67 1843.15   6
   1 -19 -13 4562.48 1821.17   5
  -1 -19 -13 6049.94 1866.88   8
  -1 -19 -13 6916.63 1756.95   5
   1 -19 -13 2886.10 2582.28   1
   1  19  13 4844.09 1858.70   7
  -1 -19  13 4695.23 2216.76   5
  -1 -19 -15 12199.8 2359.25   2
   1  19  15 10902.0 1799.00   6
  -1  19  15 15241.9 2081.10   6
  -1 -19 -15 13048.7 2355.88   1
   1  19  15 7778.32 3165.33   4
   1 -19 -15 15673.3 1983.86   5
  -1 -19 -15 12102.2 2082.00   8
  -1 -19 -15 16458.3 1929.16   5
  -1  19  15 6686.10 3268.27   4
   1  19  15 10450.1 2038.26   7
  -1 -19  15 19337.5 2545.96   5
   1 -19 -15 10135.0 2744.34   1
  -1 -21  -1-2191.27 2049.69   2
  -1 -21   1-3838.06 1566.20   5
  -1 -21  -1-3041.24 1546.63   5
   1  21   3-3983.56 1702.75   6
  -1 -21  -3-1252.75 2100.65   2
  -1 -21   3 1441.99 1563.56   5
  -1 -21  -3-647.587 1563.98   5
  -1 -21   3-6641.34 2242.30   2
   1  21  -7 4041.67 1844.19   6
   1 -21  -7 1573.50 1982.26   5
  -1 -21   7 5593.65 1900.97   5
  -1 -21  -7 6022.46 2202.36   2
  -1 -21  -7 7171.03 1724.17   5
   1  21   7 4868.40 1622.64   6
   1  21  -9 2885.61 1826.71   6
   1 -21  -9 6219.78 2933.93   1
  -1 -21  -9 2935.40 1729.47   5
  -1 -21   9 7250.37 2060.31   5
  -1 -21  -9 2417.41 2264.36   2
   1 -21  -9 4121.03 1942.27   5
   1  21   9 2896.00 1592.73   6
  -1 -21 -11 215.238 2202.28   1
  -1 -21  11 2685.05 2409.03   5
   1  21  11 1412.74 1635.80   6
  -1  21  11 1486.91 1948.61   6
   1 -21 -11 752.309 2758.11   1
   1  21  11-677.983 2551.79   4
  -1 -21 -11 1493.77 1809.83   5
   1 -21 -11 3382.90 1976.21   5
  -1 -21 -11-237.532 2230.14   2
  -1 -21 -13 2571.09 2071.60   8
  -1 -21  13 1768.63 2824.73   5
   1  21  13 1458.37 1670.70   6
  -1 -21 -13-1689.16 2340.48   1
  -1  21  13 641.874 2048.33   6
  -1 -21 -13 681.448 1895.19   5
  -1 -21 -13 3700.68 2326.10   2
   1 -21 -13 605.241 1964.30   5
   1  21  13 3972.84 2936.75   4
   1 -21 -13 4463.97 2791.24   1
   1  21  13 2924.51 2078.56   7
  -1 -23  -1 2578.48 2261.62   2
   1  23  -1 259.270 1695.93   6
  -1 -23   1-38.0439 2204.51   2
  -1 -23  -1 87.2667 1596.68   5
  -1 -23   1 236.209 1681.81   5
   1  23   1-63.6041 1685.76   6
  -1 -23   3 2883.79 1764.85   5
  -1 -23  -3 2447.77 2261.57   2
   1  23  -3-630.704 1742.96   6
   1  23   3 1223.11 1690.27   6
  -1 -23  -3 29.2400 1630.34   5
  -1 -23   3-1536.10 2341.00   2
  -1 -23  -5 2261.67 2272.10   2
   1  23   5 4218.05 1749.55   6
   1  23  -5 6939.81 1887.58   6
  -1 -23   5 4228.22 2508.09   2
  -1 -23   5 6131.80 1967.17   5
  -1 -23  -5 5328.66 1734.07   5
  -1 -23  -7 2122.42 2303.40   2
   1 -23  -7 1086.87 2115.71   5
  -1 -23   7 4532.17 2141.02   5
  -1 -23  -7-1037.97 1778.31   5
   1  23   7 862.160 1690.91   6
   1  23  -7 2774.99 1903.73   6
  -2   0   6 1104.84 653.989   4
   2   0  -6 1189.41 445.847   8
   2   0  -8 161.691 807.073   1
  -2   0   8 674.057 858.891   4
   2   0  -8-78.3632 574.081   8
  -2   0  10 7615.48 1181.84   4
   2   0 -10 6705.00 810.646   8
   2   0 -10 6529.89 1056.75   1
   2   0 -12-478.551 1100.39   1
   2   0 -14 42231.8 1953.66   8
   2   0  14 41937.3 2065.11   7
  -2   0  14 42394.4 2352.95   4
   2   0 -16 2430.23 1450.12   1
  -2   0 -16-112.482 1167.31   8
  -2   0  16-608.852 1063.08   7
  -2   0 -16 1434.56 1108.90   1
   2   0 -16-1190.24 1141.24   8
   2   0  16-1243.22 1179.35   7
  -2   0 -18 3711.82 1256.82   1
   2   0  18 3299.33 1417.51   7
  -2   0 -18 820.113 1348.62   8
   2   0 -18 6987.25 1720.44   1
   2   0 -18 5496.36 1322.76   8
  -2   0  18 4463.48 1256.64   7
  -2   0 -20 29.3459 1379.71   1
  -2   0  20-2073.81 1435.73   7
   2   0 -20 645.592 1861.74   1
   2   0 -20 3300.85 1496.44   8
  -2   0 -20 25.6906 1432.75   8
   2   0  20 1258.05 1548.52   7
   2   0 -22 15191.9 2238.17   1
   2   0  22 13922.9 1947.19   7
  -2   0 -22 15606.7 1810.20   8
  -2   0 -22 15641.9 1829.62   1
   2   0 -22 13256.3 1846.07   8
  -2   0  22 16465.8 1791.09   7
  -2   0  24 540.819 1695.75   7
  -2   0 -24 34.8080 1728.45   1
   2   0 -24 226.717 2150.71   1
   2   0 -24 1731.94 1807.12   8
  -2   0 -24-1516.57 1770.69   8
   2   0  24 1669.62 1882.42   7
   2   0  26 6393.03 2133.38   7
  -2   0 -26 5177.45 1959.06   1
  -2   0 -26 4448.28 1966.21   8
   2   0 -26 6289.75 2033.48   8
   2   0 -26 5443.34 2373.96   1
  -2   0  26 6684.83 1934.86   7
   2   2  -4 55364.4 2043.19   3
   2   2  -4 55871.9 2082.79   8
  -2  -2   4 57121.8 2154.42   4
   2   2  -6 3511.84 660.902   1
  -2   2   6 4024.70 752.527   4
   2   2  -6 4117.70 517.333   8
   2  -2  -6 3618.31 533.193   8
  -2  -2   6 3687.40 722.425   4
   2   2  -6 4085.22 294.978   3
   2  -2  -8 28696.5 1583.40   1
  -2  -2   8 31391.2 1195.90   2
   2   2  -8 28402.4 1448.93   1
   2  -2  -8 30729.4 1397.90   8
   2   2  -8 28877.8 1329.66   8
  -2   2   8 29425.8 1623.68   4
   2   2   8 32672.3 1433.15   7
  -2  -2   8 30455.5 1531.81   4
   2   2  -8 31507.2 1163.41   3
  -2  -2  -8 27097.9 1397.78   8
  -2   2  10-179.192 1160.84   4
   2   2 -10-193.702 914.841   1
  -2  -2  10 254.934 1077.12   4
   2   2  10-404.451 747.884   7
   2  -2 -10 831.730 1044.42   1
  -2  -2 -10 329.466 704.357   1
   2   2 -10 473.779 690.134   8
  -2  -2 -10-89.4809 713.300   8
   2  -2 -10 808.096 747.296   8
   2   2 -12 12406.0 1265.10   1
   2   2 -12 13157.6 1007.14   8
  -2  -2  12 13213.1 1000.12   7
   2  -2 -14 3749.02 1341.09   1
   2  -2 -14 656.593 1018.67   8
  -2   2  14 3750.34 1587.49   4
  -2  -2 -14 2401.45 944.908   1
  -2  -2 -14 3614.94 984.056   8
   2   2  14 3955.94 1017.74   7
   2  -2 -16 24703.4 1883.86   1
   2   2 -16 25452.0 1816.79   1
  -2  -2 -16 23068.0 1555.78   1
  -2   2  16 28941.1 1610.15   7
   2   2  16 24384.1 1624.53   7
  -2  -2  16 25444.0 1528.70   7
   2   2 -16 27501.9 1568.99   8
  -2   2  16 27943.3 2147.25   4
   2  -2 -18 1839.86 1275.11   8
  -2  -2 -18 66.9860 1234.61   8
   2   2 -18 2051.68 1289.21   8
  -2  -2 -18 1419.25 1227.51   1
   2  -2 -18-1130.50 1664.79   1
   2   2 -18 1354.57 1641.29   1
   2   2  18-901.586 1314.23   7
  -2   2  18 992.291 1263.75   7
  -2   2  18 1071.63 2011.82   4
  -2   2 -18-251.755 1494.05   8
  -2  -2  18 1736.04 1268.08   7
   2  -2  18 841.079 1584.01   7
  -2  -2  20 5425.92 1445.45   7
  -2  -2 -20 4526.16 1426.62   1
  -2   2  20 5691.50 2313.67   4
   2  -2 -20 3013.91 1889.62   1
  -2   2  20 5553.59 1467.04   7
   2  -2 -20 1178.13 1512.11   8
   2   2 -20 3356.60 1474.68   8
  -2  -2 -20 1523.99 1426.80   8
  -2   2 -20-29.1730 1656.95   8
   2   2 -20 4869.59 1897.35   1
   2   2  20 4854.08 1528.72   7
   2  -2  20 5180.05 1963.11   7
  -2  -2 -22 1856.60 1542.04   8
   2  -2 -22 1156.65 2039.74   1
   2   2  22 1915.42 1673.53   7
  -2  -2 -22-398.175 1552.15   1
   2   2 -22 5661.36 1993.35   1
  -2   2 -22-457.058 1757.47   8
   2   2 -22-808.559 1621.81   8
   2  -2  22-560.729 1984.27   7
  -2   2  22-3358.00 2454.81   4
   2  -2 -22-323.098 1610.44   8
  -2  -2  22 1533.51 1581.93   7
  -2   2  22 194.049 1561.61   7
   2  -2 -24 13706.3 2350.50   1
  -2  -2 -24 10684.9 1823.43   8
   2  -2 -24 11906.6 1947.18   8
   2   2 -24 11469.9 2309.53   1
  -2  -2 -24 11723.0 1898.67   1
   2   2 -24 13610.2 1962.29   8
  -2   2 -24 14784.0 2075.46   8
  -2   2  24 12687.3 1885.45   7
  -2  -2  24 13405.9 1955.31   7
  -2   2  24 13110.7 2892.55   4
   2   2  24 8854.25 1999.51   7
   2  -2  24 13153.6 2423.97   7
  -2  -2 -26 648.193 1814.36   8
   2   2 -26 2077.98 2333.98   1
   2  -2  26-46.0832 2400.13   7
  -2  -2  26-885.129 1940.75   7
  -2  -2 -26 1884.56 1916.54   1
   2  -2 -26-2262.94 2379.96   1
   2  -2 -26-976.311 1990.51   8
   2   2  26 1223.27 1987.49   7
  -2   2 -26 2062.42 2069.99   8
  -2   2  26 1504.56 1889.43   7
  -2   2  26 3326.24 2977.61   4
   2   2 -26-1663.51 1997.69   8
   2   4   0 130.886 283.571   3
  -2  -4   0-35.6116 236.103   5
  -2  -4   0-118.189 279.020   2
   2   4   2 111271. 4050.49   3
  -2  -4   2 112302. 4056.23   5
  -2  -4  -2 111384. 4064.80   5
  -2  -4   2 111206. 4058.93   2
   2   4  -2 110201. 4050.25   3
   2   4  -4 37379.8 1416.55   1
  -2  -4   4 34974.7 1395.51   2
   2   4  -4 35486.9 1355.75   8
  -2  -4   4 37302.6 1427.22   4
  -2  -4  -4 33762.6 1398.43   5
  -2  -4   4 34670.1 1376.32   5
   2   4   4 34265.3 1375.76   3
   2   4  -4 35773.6 1391.82   3
   2   4   6 210.505 372.286   3
   2   4  -6-152.463 439.307   3
  -2  -4  -6 390.137 380.392   5
  -2  -4   6 209.585 439.819   2
  -2  -4   6 257.706 336.873   5
  -2  -4  -6-151.472 465.978   1
   2   4  -6-154.409 423.616   8
  -2   4   6 857.630 836.602   4
   2   4   6 90.8977 467.621   7
  -2  -4   6-41.0183 631.671   4
   2   4  -6-53.2853 551.984   1
  -2  -4  -6 521.927 464.784   8
   2   4  -8 799.981 741.606   1
   2   4  -8 187.393 402.227   6
   2   4  -8 416.678 503.743   3
  -2  -4  -8 967.807 605.255   1
   2  -4  -8 436.238 698.920   8
  -2  -4   8 557.157 398.845   5
  -2   4   8 1490.62 1089.41   4
   2   4   8 74.4555 619.778   7
   2   4  -8 505.420 544.544   8
  -2  -4   8 206.739 545.076   2
  -2  -4   8-221.979 518.627   7
  -2  -4  -8 306.808 606.908   8
   2   4   8 482.738 448.167   3
   2   4 -10 19811.4 893.152   6
  -2  -4  10 17314.8 1043.24   7
  -2  -4  10 19856.1 869.630   5
   2  -4 -10 19244.9 1474.32   1
   2   4 -10 20443.7 1075.03   8
  -2  -4 -10 18436.9 1162.41   1
  -2  -4  10 19886.1 1019.87   2
   2   4 -10 19288.6 1250.72   1
  -2  -4 -10 17407.7 1127.50   8
   2   4  10 18247.3 1160.37   7
  -2  -4  12-1834.83 937.769   7
   2   4 -12-1983.63 607.666   6
   2   4 -14 68566.1 2660.89   6
  -2  -4  14 74629.6 2631.27   5
   2  -4 -14 67934.6 2630.31   5
   2  -4 -14 74511.9 3197.07   1
  -2   4  14 80497.9 3380.77   4
  -2  -4 -14 68665.6 2949.80   1
  -2  -4 -14 72951.6 2928.32   8
   2   4  14 66541.4 2972.16   7
   2  -4 -16 770.137 1162.01   8
  -2  -4  16 249.721 445.347   5
   2  -4 -16 373.708 380.603   5
  -2  -4 -16-114.988 1132.87   1
   2  -4 -16 883.883 1537.97   1
   2   4 -16-55.2675 1151.20   8
  -2  -4 -16-1247.94 1099.77   8
   2   4 -16-900.740 1427.97   1
  -2   4  16-1699.72 1879.70   4
  -2  -4  16 18.5790 1098.52   7
   2   4  16 775.726 1205.20   7
   2   4 -18-3821.15 1440.11   8
  -2  -4 -18-2177.33 1314.22   8
   2   4  18-602.035 1427.47   7
   2   4 -18-4952.25 1713.83   1
  -2  -4  20-1381.84 1436.46   7
   2   4 -20-1493.11 1759.88   1
  -2  -4 -20-254.479 1435.76   1
  -2  -4 -20-24.3947 1372.18   8
   2  -4 -20-1879.43 1918.73   1
   2  -4 -20-1848.65 1490.88   8
   2   4 -20-2143.26 1508.61   8
   2   4  20 748.614 1523.41   7
  -2   4  20 26.5827 1466.54   7
  -2   4  20-1554.86 2318.26   4
  -2  -4  22 8201.72 1728.72   7
   2   4 -22 12834.1 1790.13   8
  -2  -4 -22 6564.55 1645.05   1
   2   4 -22 10764.8 2051.17   1
  -2  -4 -22 12115.6 1665.98   8
   2  -4 -22 9289.84 2172.65   1
   2  -4 -22 8736.74 1759.01   8
  -2   4  22 9423.99 1726.10   7
  -2   4  22 9341.77 2650.47   4
   2   4  22 7998.36 1784.52   7
  -2   4 -24 3082.22 2137.76   8
  -2   4  24-3769.33 2823.78   4
   2  -4 -24-2727.80 2262.13   1
  -2  -4  24-632.375 1832.14   7
   2   4 -24 886.266 1889.08   8
   2   4 -24 69.6933 2077.33   1
   2   4  24-747.046 1843.29   7
  -2  -4 -24-2559.07 1774.75   1
   2  -4 -24-2307.26 1816.75   8
  -2   4  24 747.041 1753.80   7
  -2  -4 -24-1770.84 1691.77   8
  -2   4  26 6356.69 3044.72   4
   2  -4 -26 3755.31 2472.38   1
  -2  -4 -26 2844.48 1944.79   1
  -2  -4 -26 5229.74 1895.43   8
   2   4 -26 5778.14 2027.10   8
   2  -4 -26 5854.88 2029.40   8
   2   4 -26 5237.31 2247.57   1
  -2   4 -26 9810.25 2352.05   8
  -2   4  26 1989.33 1954.63   7
  -2  -4  26 3198.15 1988.62   7
   2   4  26 3467.12 2008.07   7
  -2  -6   0 102860. 3723.67   5
  -2  -6   0 102109. 3733.46   2
   2   6   0 96789.9 3731.96   3
  -2  -6   2 21958.9 983.393   5
  -2  -6  -2 21934.3 997.953   2
  -2  -6   2 22597.7 1037.59   2
   2   6   2 19923.2 950.349   7
  -2  -6  -2 23044.6 987.109   5
  -2  -6  -2 22023.6 898.006   8
   2   6   2 22622.0 1036.89   3
  -2  -6   4 9790.82 656.363   5
  -2  -6  -4 10295.9 696.184   2
  -2  -6   4 10033.7 735.148   2
  -2  -6  -4 10538.2 642.666   1
  -2  -6  -4 10426.1 626.812   8
   2   6   4 10039.5 631.112   7
   2   6   4 11989.2 733.841   3
   2   6  -4 10619.5 645.338   6
  -2  -6  -4 11948.3 660.834   5
  -2  -6  -6 2774.16 614.724   1
   2   6  -6 3579.41 522.751   6
  -2  -6  -6 3605.88 531.181   5
   2   6  -6 3250.19 590.889   1
  -2  -6   6 3116.80 671.019   2
  -2  -6  -6 3669.52 574.007   2
  -2  -6   6 3133.14 530.536   5
   2   6  -6 3606.31 467.987   8
  -2  -6  -6 3469.74 599.727   8
  -2  -6   6 3049.54 432.437   7
   2   6   6 3591.04 604.222   3
   2   6   6 4267.33 625.809   7
  -2   6   8 28525.6 1825.32   4
  -2  -6  -8 27529.8 1281.42   5
  -2  -6   8 28795.1 1242.63   5
   2   6   8 27728.0 1370.71   7
  -2  -6  -8 28677.7 1348.00   8
  -2  -6   8 30058.9 1374.86   2
   2   6  -8 28521.3 1362.68   1
  -2  -6  -8 28823.7 1380.07   1
   2   6  -8 28813.1 1253.64   8
   2  -6  -8 28708.9 1455.19   8
  -2  -6   8 27390.2 1232.67   7
  -2  -6  -8 28341.4 1290.81   2
   2   6   8 28996.9 1299.33   3
   2   6  -8 27085.4 1238.09   6
   2   6 -10 7421.02 990.774   1
  -2  -6 -10 6247.60 895.737   8
   2   6 -10 6524.13 673.335   6
  -2  -6 -10 7303.31 744.010   5
  -2  -6 -10 8098.17 784.171   2
  -2  -6  10 6176.39 939.481   2
  -2  -6  10 6957.85 670.474   5
   2   6 -10 6878.60 807.635   8
  -2  -6 -10 6310.38 914.151   1
  -2  -6  10 5286.73 762.951   7
   2   6  10 7138.35 925.170   7
   2   6  10 7834.55 731.801   3
   2   6 -12 153593. 5637.56   6
  -2  -6  12 157340. 5734.85   2
  -2  -6 -12 153696. 5712.82   5
  -2  -6  12 153203. 5623.84   5
  -2  -6 -12 151545. 5682.64   2
   2  -6 -12 150543. 6003.86   1
   2  -6 -12 159289. 5654.30   5
   2   6 -12 151916. 5800.74   1
   2  -6 -12 160088. 5836.02   8
   2   6 -12 153555. 5720.54   8
  -2   6  12 154546. 6100.90   4
  -2  -6  12 151003. 5716.50   7
   2   6  12 153341. 5661.43   3
   2  -6 -14 948.036 1514.16   1
   2   6 -14 2391.76 1217.62   1
   2   6 -14 1683.40 712.947   6
   2  -6 -14 3061.00 744.471   5
  -2  -6 -14 2946.25 897.339   2
  -2  -6  14 2153.94 677.365   5
  -2  -6 -14 1615.80 1092.74   8
  -2   6  14 2112.28 1825.87   4
   2   6  14 2871.59 1127.79   7
  -2  -6  14 1739.74 1153.55   2
  -2  -6 -14 1084.04 1122.28   1
   2   6  14 3367.33 878.294   3
   2  -6 -14 1941.67 1143.66   8
   2  -6 -16 2913.67 1693.66   1
   2  -6 -16 2251.95 1303.29   8
   2   6 -16 2509.99 1405.90   1
  -2  -6 -16 2918.36 1012.46   2
  -2  -6  16 4870.94 745.695   5
   2  -6 -16 2910.37 724.983   5
   2   6 -16 3908.05 1225.64   8
  -2  -6 -16 4316.31 1246.63   8
  -2  -6  16 4114.83 1194.75   7
  -2   6  16 401.208 2072.76   4
   2   6  16 6239.57 1323.15   7
  -2  -6 -16 2144.13 1254.74   1
   2   6 -18-3898.27 1610.64   1
  -2  -6  18-2060.73 785.196   5
  -2  -6 -18-2673.16 1414.87   8
  -2  -6  18-3591.82 1373.04   7
   2   6  18-4372.54 1468.49   7
  -2  -6 -18-3709.76 1533.76   1
   2   6 -20 2783.87 1566.60   8
   2  -6 -20 2878.49 2015.37   1
  -2  -6 -20 2377.45 1250.46   2
  -2   6  20 1570.81 2519.01   4
   2   6 -20 618.879 1698.87   1
   2   6  20 1961.73 1544.52   7
   2  -6 -20 1072.92 1535.99   8
  -2  -6 -20 917.563 1509.70   8
  -2   6  20 1377.66 1538.48   7
  -2  -6 -20 1924.79 1549.05   1
  -2  -6  20 4221.60 1512.38   7
   2  -6 -22-5749.74 2295.69   1
  -2   6  22-2109.53 1785.21   7
   2  -6 -22-3546.25 1794.63   8
  -2   6  22-5716.91 2876.87   4
  -2   6  24 9388.84 1927.30   7
  -2  -6 -24 7373.59 1903.67   1
   2  -6 -24 11345.6 2024.86   8
  -2  -6 -24 8235.08 1858.01   8
   2  -6 -24 6563.24 2385.15   1
  -2   6  24 5118.16 3014.32   4
   2   6 -24 8794.82 2025.71   8
   2   6 -24 4531.09 2009.69   1
  -2  -6  24 7166.34 1897.31   7
   2   6  24 7087.56 1966.51   7
   2   8   0 193.186 521.580   6
  -2  -8   0 119.208 531.824   5
  -2  -8   0 257.971 667.780   2
  -2  -8  -2 16212.7 891.821   5
  -2  -8   2 14066.6 897.885   5
  -2  -8  -2 14017.6 960.466   2
  -2  -8   2 14317.9 1003.62   2
   2   8   2 15887.1 732.207   7
  -2  -8  -2 15257.5 759.212   1
  -2  -8  -2 16349.1 711.545   8
   2   8  -2 15451.8 887.377   6
   2   8   4 2294.67 537.191   7
  -2  -8  -4 1858.03 724.857   2
   2   8   4 930.221 774.069   3
  -2  -8  -4 2294.13 592.296   1
  -2  -8  -4 2682.12 604.051   5
  -2  -8   4 1129.22 762.233   2
  -2  -8   4 1819.26 630.550   5
  -2  -8  -4 2657.89 515.502   8
   2   8  -4 2029.93 612.100   6
   2   8   6 1074.09 658.077   7
   2   8  -6 1096.17 638.902   6
   2   8   6 1279.70 818.349   3
   2   8  -6 801.068 465.378   1
  -2  -8  -6 1331.26 715.987   1
  -2  -8   6 623.936 484.773   7
  -2  -8  -6 669.524 740.315   2
  -2  -8  -6 1154.03 619.412   5
  -2  -8   6 319.935 629.238   5
   2   8  -6 1145.12 466.603   8
  -2  -8  -6 438.876 630.653   8
  -2  -8   6 974.885 871.089   2
   2   8  -8 4161.98 650.591   8
   2   8  -8 4007.22 716.006   6
   2   8   8 3222.66 847.754   3
  -2  -8  -8 3341.54 867.316   1
  -2  -8  -8 4241.56 692.963   5
   2   8  -8 5025.04 690.653   1
  -2  -8   8 4448.86 716.302   5
  -2  -8  -8 3233.12 803.863   2
   2   8   8 4464.09 814.862   7
  -2  -8  -8 4200.48 791.309   8
  -2  -8   8 4322.98 996.227   2
  -2  -8   8 5093.55 661.862   7
  -2  -8 -10 143456. 5293.03   5
   2   8  10 143861. 5309.08   3
  -2  -8  10 144198. 5275.55   5
  -2  -8 -10 138968. 5320.83   2
   2  -8 -10 138962. 5328.95   5
  -2  -8  10 141534. 5380.92   2
  -2  -8  10 140069. 5280.30   7
  -2  -8 -10 134073. 5381.00   1
   2   8 -10 140082. 5302.27   1
   2   8 -10 147722. 5266.27   8
   2   8  10 140177. 5358.50   7
   2   8 -10 147627. 5276.73   6
  -2  -8 -10 144179. 5344.28   8
   2  -8 -12 1057.86 1143.83   8
  -2  -8  12 427.344 1199.28   2
   2   8 -12-660.183 952.590   1
   2   8  12-182.484 853.547   3
   2   8 -12 527.122 765.139   6
  -2  -8 -12 162.792 888.281   2
  -2  -8 -12 615.576 745.290   5
  -2  -8  12 151.587 755.280   5
   2  -8 -12-153.388 895.669   5
   2  -8 -12 2852.18 1524.88   1
   2   8 -12 1403.95 922.136   8
  -2   8  12-255.466 1713.00   4
  -2  -8  12 1245.73 897.028   7
   2   8 -14 30634.4 1525.44   6
   2   8  14 30024.1 1795.11   7
  -2  -8 -14 30239.8 1521.08   5
  -2  -8  14 33745.3 1494.42   5
  -2  -8 -14 28744.4 1606.18   2
   2  -8 -14 32688.9 1545.62   5
   2  -8 -14 31666.7 2194.51   1
  -2  -8  14 31101.3 1908.40   2
  -2  -8 -14 28429.8 1847.68   1
   2   8 -14 29142.2 1721.73   1
  -2  -8 -14 32219.4 1778.93   8
  -2  -8  14 27204.1 1641.92   7
  -2   8  14 30112.6 2452.71   4
   2  -8 -14 27914.4 1824.93   8
   2   8  14 30524.6 1513.68   3
   2  -8 -16-2086.13 1375.61   8
   2   8 -16-1527.70 983.037   6
  -2  -8 -16-1034.20 896.101   5
  -2   8  16 654.274 2207.99   4
   2   8  16-442.704 1335.32   7
  -2  -8  16-741.972 924.079   5
  -2  -8 -16 387.609 1111.61   2
  -2  -8 -16 283.231 1415.69   1
   2  -8 -16-370.374 932.792   5
   2   8 -16-973.710 1287.96   8
  -2  -8 -16-243.493 1336.54   8
   2  -8 -16-67.7112 1814.08   1
   2   8 -18 796.505 1454.37   1
   2  -8 -18 1046.12 1971.30   1
  -2  -8 -18 122.963 1191.04   2
  -2  -8  18 24.7925 1008.55   5
   2  -8 -18 462.221 874.273   5
   2   8  18-310.666 1468.24   7
  -2   8  18 2515.53 2471.20   4
   2  -8 -18 25.3877 1464.15   8
  -2  -8 -18 1637.46 1569.77   1
   2   8 -18 1673.64 1452.06   8
  -2  -8 -18 1571.99 1488.03   8
  -2  -8  18 481.906 1358.23   7
  -2  -8 -20 532.159 1289.62   2
   2   8 -20-2872.64 1619.08   1
   2  -8 -20 1188.61 2123.74   1
  -2  -8 -20 243.346 1649.40   1
   2  -8 -20 218.202 1622.76   8
  -2  -8  20 1105.12 1512.71   7
   2   8 -20 1009.31 1611.63   8
  -2  -8 -20-53.7921 1632.41   8
  -2   8  20 1161.64 1665.11   7
  -2   8  20-2125.55 2713.38   4
   2   8  20-199.187 1637.12   7
   2   8 -22-5672.64 2004.27   1
   2  -8 -22-4939.14 2441.60   1
   2  -8 -22 58.6222 1817.39   8
   2   8 -22-1453.05 1930.24   8
  -2  -8 -22-2162.42 1862.85   8
  -2   8  22 1490.57 1839.42   7
  -2  -8 -22-3666.43 2062.79   1
  -2   8  22-3900.25 3030.78   4
   2  -8 -24 43.4230 2432.67   1
   2   8 -24 4281.21 1889.52   1
  -2   8  24-1429.81 3143.35   4
   2  -8 -24 221.743 1937.71   8
   2   8 -24-1567.53 2005.07   8
  -2  -8 -24 556.663 1903.99   8
  -2   8  24 3841.15 1937.34   7
  -2  -8  24 4152.97 1867.03   7
   2   8  24 1689.39 1933.45   7
  -2  -8 -24-2018.51 1944.50   1
  -2 -10   0 23353.5 1336.62   2
   2  10   0 23040.1 1216.86   6
   2  10   2 774.028 668.715   6
   2  10  -2 1684.21 728.888   6
  -2 -10  -2 1286.55 486.528   8
  -2 -10  -2 1960.64 562.971   1
   2  10   2 1365.36 821.285   4
  -2 -10   2 1824.50 918.621   2
  -2 -10  -2 1144.35 865.260   2
   2  10   2 810.034 459.409   7
   2  10  -4 5933.15 815.415   6
  -2 -10  -4 7994.39 764.616   1
  -2 -10   4 6877.90 845.910   5
  -2 -10  -4 6983.49 658.601   8
  -2 -10  -4 6067.04 988.695   2
   2  10   4 8178.99 669.822   7
  -2 -10   4 6044.19 1041.47   2
   2  10   4 7842.57 805.790   6
  -2 -10  -6-1987.48 760.900   8
   2  10  -8 19707.3 1174.90   6
  -2 -10   8 20579.4 1167.46   5
  -2 -10   8 18789.6 1441.11   2
  -2 -10  -8 16454.3 1291.81   1
  -2 -10  -8 17487.9 1142.33   8
   2  10  -8 19127.9 1020.95   8
   2  10   8 17990.9 1179.49   7
  -2 -10 -10 1894.00 1093.26   1
  -2 -10  10 2428.95 1307.62   2
   2  10 -10 978.363 848.702   6
  -2 -10  10 2469.39 871.667   5
   2  10  10 1140.98 955.205   7
   2 -10 -10 1934.78 1604.13   1
   2 -10 -10 1839.03 1053.19   5
   2 -10 -10 1414.32 1200.47   8
  -2  10  10 2771.06 1884.05   4
   2  10 -10 2630.92 830.930   8
  -2 -10  10 2494.44 1002.15   7
   2 -10 -12 78996.2 3742.24   1
  -2 -10  12 84950.2 3303.80   5
   2 -10 -12 87609.1 3358.31   5
  -2 -10  12 79626.5 3497.48   2
   2  10 -12 81577.6 3282.15   1
  -2 -10 -12 89890.6 3388.13   8
   2  10 -12 84328.4 3294.28   8
   2 -10 -12 82639.3 3506.10   8
   2  10 -12 76211.6 3269.32   6
  -2 -10  12 85779.9 3367.12   7
  -2  10  12 86128.7 3972.76   4
  -2 -10 -14 1647.20 1231.40   8
  -2 -10  14 2887.15 1618.81   2
  -2 -10 -14 1960.79 1436.59   1
  -2 -10  14 1671.10 1170.44   7
   2  10 -14 1231.10 1107.90   1
   2  10 -14 1791.87 1004.46   6
  -2 -10  14 1705.48 1032.99   5
   2 -10 -14 95.7065 1407.91   8
   2 -10 -14 2377.05 1855.00   1
   2 -10 -14 2813.88 1095.95   5
  -2  10  14 1226.08 2097.91   4
   2  10  14 2876.92 1261.13   7
   2  10 -16 4941.26 1249.88   6
  -2 -10 -16 5934.81 1612.82   1
  -2 -10 -16 5121.23 1473.33   8
  -2 -10  16 5449.02 1139.20   5
   2 -10 -16 4935.66 1175.11   5
   2 -10 -16 6571.99 1566.14   8
   2  10  16 7023.07 1473.86   7
   2  10 -16 5289.04 1412.37   8
  -2  10  16 5527.48 2453.88   4
   2 -10 -16 5795.10 2050.97   1
   2  10 -18 417.703 1459.97   1
  -2 -10  18 522.948 1204.65   5
  -2 -10  18 2655.44 1486.33   7
   2  10 -18 86.9422 1589.07   8
  -2 -10 -18 59.5800 1716.14   1
   2 -10 -18-1317.99 1087.48   5
   2 -10 -18-1296.84 2108.74   1
   2 -10 -18 3094.82 1642.34   8
  -2 -10 -18-876.114 1588.26   8
  -2  10  18-1887.75 2631.90   4
   2  10  18 208.023 1559.52   7
   2 -10 -20-3190.67 2327.85   1
  -2  10  20-7210.73 3089.54   4
   2 -10 -20-891.159 1835.91   8
  -2 -10 -20-5693.47 2026.56   1
   2  10 -20-5705.66 1851.06   8
  -2 -10 -20-5173.50 1875.48   8
  -2 -10  20-5374.59 1718.34   7
   2 -10 -22 2785.57 2419.82   1
   2  10 -22 3273.43 1747.52   1
  -2  10  22 6836.61 2035.78   7
   2 -10 -22 4746.93 1899.47   8
  -2 -10  22 1212.94 1748.83   7
  -2 -10 -22 3525.23 1999.81   1
  -2 -10 -22 4125.54 1913.81   8
   2  10 -22 4616.55 2054.56   8
  -2  10  22 4254.89 3133.23   4
   2  10  22-977.414 1854.88   7
  -2 -12  -2 23890.1 1291.58   5
   2  12   2 14899.8 902.038   7
  -2 -12   2 25818.0 1265.69   5
  -2 -12  -2 18318.8 993.397   1
  -2 -12  -4-468.740 790.527   1
  -2 -12  -4 864.901 896.217   5
  -2 -12   4 251.682 866.777   5
  -2 -12  -4 730.642 677.703   8
   2  12   4 1544.39 1189.05   4
   2  12   4 478.189 633.324   7
  -2 -12  -6-444.498 1129.01   2
   2  12   6 2121.42 904.097   6
   2  12   6 1739.40 760.130   7
  -2 -12  -6 2312.15 804.260   8
  -2 -12  -6 1441.52 942.121   5
  -2 -12  -6 2709.16 937.766   1
  -2 -12   6 2784.72 948.321   5
   2  12   6 2264.29 1324.80   4
   2  12  -6 1829.43 513.912   8
  -2 -12  -8-402.349 1079.55   1
   2  12   8-1244.48 934.507   6
  -2 -12   8-1099.75 956.855   5
  -2 -12  -8-387.430 912.458   5
  -2 -12  -8-103.927 907.967   8
   2  12  -8-23.5355 722.946   8
  -2 -12  -8-1236.90 1224.09   2
   2  12   8 404.418 900.432   7
   2  12 -10 28699.9 1441.08   8
  -2  12  10 27870.7 2685.64   4
   2  12  10 26680.8 1545.12   6
  -2 -12 -10 28892.7 1572.40   5
  -2 -12  10 27315.2 1582.60   5
  -2 -12 -10 26389.4 1762.87   2
   2  12  10 27993.0 1762.11   3
   2  12  12 6788.64 1076.64   6
   2  12  12 7173.26 1404.17   3
   2 -12 -12 7016.87 1477.03   8
  -2 -12 -12 6905.56 1111.23   5
  -2 -12  12 6097.83 1183.37   5
   2 -12 -12 6401.07 1966.70   1
  -2 -12 -12 7415.10 1246.88   8
  -2 -12 -12 6445.09 1401.51   2
  -2  12  12 5845.15 2276.26   4
   2  12 -12 7492.36 1138.30   8
  -2 -12 -12 7434.52 1448.60   1
   2  12  12 6616.41 1304.32   7
  -2 -12 -14 40684.8 1954.78   5
   2 -12 -14 35058.3 2675.90   1
  -2 -12  14 42574.8 2024.01   5
  -2 -12 -14 40087.9 2187.09   2
  -2 -12 -14 37508.8 2076.50   8
  -2 -12 -14 33148.5 2275.70   1
   2 -12 -14 38582.5 2306.43   8
   2  12 -14 42337.8 2040.36   8
  -2  12  14 37288.7 3045.22   4
   2  12  14 37566.9 2102.23   7
   2  12  14 37152.0 2126.48   3
   2  12  14 37523.0 1920.85   6
   2  12  16 1605.36 1103.68   6
  -2 -12 -16 1918.38 1693.86   1
   2  12  16 961.204 1384.50   3
  -2  12  16 3058.38 2587.24   4
  -2 -12 -16-364.932 1153.01   5
   2 -12 -16-903.623 1626.32   8
  -2 -12  16 1544.81 1265.67   5
  -2 -12 -16 1222.53 1476.15   8
  -2 -12 -16 1691.98 1555.53   2
   2 -12 -16-338.406 2139.04   1
   2  12  16-688.396 1489.02   7
   2  12  18 1945.19 1181.50   6
  -2  12  18-1966.35 2831.41   4
  -2 -12  18 1716.06 1331.33   5
   2  12  18-1096.31 1344.04   3
   2  12 -18 718.160 1726.55   8
  -2 -12 -18 2113.24 1935.00   1
  -2 -12 -18 1835.42 1230.29   5
   2 -12 -18 839.923 1735.91   8
  -2 -12 -18-1915.98 1628.45   2
  -2 -12 -18 3691.20 1668.82   8
   2  12  18 710.841 1645.64   7
   2 -12 -18-917.121 2276.75   1
  -2 -12  18-101.634 2116.15   7
   2 -12 -20 5002.82 2410.34   1
   2  12  20-641.233 1422.01   3
   2 -12 -20 1400.31 1930.81   8
  -2 -12 -20 1654.74 2081.98   1
  -2 -12 -20-825.852 1320.64   5
  -2 -12 -20 251.349 1860.39   8
   2  12 -20 843.955 1921.66   8
  -2 -12 -20-2356.03 1751.30   2
  -2  12  20-986.069 3104.10   4
   2  12  20 3220.65 1870.20   7
   2  12  20-970.086 1292.01   6
  -2 -12  20-2060.87 2166.58   7
   2 -12 -22 14049.7 2697.11   1
  -2 -12 -22 15989.7 2373.78   1
   2 -12 -22 13791.7 2243.22   8
  -2 -12 -22 14646.5 2163.18   8
   2  12 -22 18251.9 2251.99   8
  -2  12  22 20340.7 2250.30   7
   2  12  22 18111.5 2168.04   7
  -2  12  22 18679.7 3532.60   4
  -2 -12  22 19733.4 2350.32   7
   2  14   0 67871.5 2674.61   6
  -2 -14   0 72826.9 2696.62   5
  -2 -14   0 63764.6 2819.02   2
  -2 -14  -2 8.98905 781.830   1
   2  14   2-195.115 966.788   6
   2  14  -2-1022.81 1009.91   6
  -2 -14  -2 514.684 996.914   5
  -2 -14   2 270.428 985.490   5
  -2 -14  -2-707.877 1269.51   2
  -2 -14   2 160.248 1278.79   2
   2  14   4 13967.6 1297.85   6
   2  14  -4 18802.1 1343.74   6
  -2 -14  -4 22228.2 1385.50   5
  -2 -14   4 18842.6 1327.89   5
  -2 -14  -4 17141.3 1206.60   1
  -2 -14  -4 16011.9 1554.49   2
  -2 -14  -4 17928.0 1165.01   8
   2  14   4 21186.3 1677.04   4
   2  14   4 17636.2 1041.33   7
  -2 -14   4 13680.8 1574.09   2
  -2 -14   6-48.1806 1448.05   2
   2  14   6-293.158 1052.68   6
  -2 -14  -6 1225.00 929.555   8
  -2 -14  -6-386.219 1047.65   1
  -2 -14  -6-1292.02 1095.70   5
   2  14  -6-2103.81 1080.72   6
  -2 -14   6 691.717 1039.68   5
   2  14   6 1055.05 858.259   7
   2  14  -6-87.7744 569.526   8
   2  14   6-19.7855 1597.84   4
  -2 -14  -6 1785.22 1397.17   2
  -2 -14   8 5899.89 1626.11   2
   2  14  -8 7976.64 1219.83   6
  -2 -14  -8 8230.53 1223.29   5
  -2 -14  -8 6929.91 1316.29   1
  -2 -14   8 8673.37 1181.24   5
   2  14  -8 9065.03 928.592   8
   2  14   8 7515.46 1137.92   6
  -2 -14  -8 7070.74 1132.19   8
  -2 -14  -8 7444.32 1506.09   2
   2  14   8 5648.21 1801.94   4
   2  14   8 8284.50 1071.12   7
   2  14  10 275.980 1124.56   6
  -2 -14  10-1113.40 1670.91   2
   2  14 -10-890.955 1175.09   6
  -2 -14 -10-1270.49 1499.52   2
  -2 -14 -10 468.044 1147.38   5
  -2 -14  10-1381.82 1188.38   5
   2 -14 -10 481.077 1435.02   5
   2  14 -10-336.460 1025.17   8
   2  14  12 11169.5 1359.98   6
  -2 -14 -12 14072.4 1733.95   1
   2  14 -12 10828.3 1418.64   6
   2  14  12 12805.1 1753.68   3
  -2 -14 -12 17067.6 1397.84   5
  -2 -14  12 16119.2 1443.98   5
  -2 -14 -12 16497.2 1769.64   2
   2 -14 -12 17523.6 2377.26   1
   2  14 -12 14283.2 1411.85   8
  -2 -14  12 13136.5 1991.23   2
   2 -14 -12 16788.6 1632.45   5
  -2 -14 -12 12629.7 1462.45   8
   2  14  12 13852.0 1470.82   7
  -2  14  12 11511.0 2753.76   4
   2  14  12 13859.0 2265.00   4
   2 -14 -14 7071.82 1738.00   8
   2  14  14 7185.28 1296.19   6
   2  14 -14 6964.17 1418.24   6
   2  14  14 5541.19 1716.84   3
  -2 -14  14 2344.08 2096.03   2
  -2 -14 -14 7828.68 1288.03   5
  -2 -14  14 7815.31 1376.30   5
   2 -14 -14 9138.13 1566.30   5
  -2 -14 -14 7813.02 1477.33   8
   2 -14 -14 6582.65 2297.34   1
  -2  14  14 4912.57 2687.82   4
   2  14 -14 7086.69 1440.41   8
  -2 -14 -14 5224.11 1697.28   2
  -2 -14 -14 8495.27 1798.02   1
   2  14  14 5472.03 1470.57   7
   2  14  16 17522.9 1561.90   6
   2  14 -16 22251.1 1856.83   6
  -2 -14 -16 21632.7 1589.14   5
  -2 -14  16 18782.6 1674.54   5
   2 -14 -16 24098.2 1818.19   5
   2 -14 -16 19326.8 2044.14   8
   2 -14 -16 17682.2 2582.95   1
  -2 -14 -16 19714.6 2129.35   1
  -2  14  16 19510.5 3035.31   4
  -2 -14 -16 18835.1 2014.91   2
   2  14  16 19478.0 1849.43   7
   2  14  16 17653.2 1904.50   3
  -2 -14 -16 22992.7 1856.87   8
  -2 -14 -18-3458.11 1819.50   8
   2  14 -18-4961.96 1945.72   8
  -2 -14 -18-5558.18 2197.39   1
   2  14  18-3403.62 1436.60   6
   2  14  18-5615.06 1784.31   3
  -2  14  18-10146.3 3297.73   4
  -2 -14 -18-4251.98 1479.53   5
  -2 -14  18-3225.13 1506.82   5
   2 -14 -18-4572.08 1633.73   5
   2 -14 -18-8325.00 2718.09   1
   2  14  18-3479.43 1830.58   7
   2 -14 -20 8267.48 2657.12   1
   2  14  20 7958.02 1453.59   6
   2  14  20 9298.92 1678.87   3
  -2 -14 -20 10162.9 2271.13   1
  -2 -14 -20 9968.99 1526.63   5
   2  14  20 6972.97 1965.23   7
  -2 -14 -20 7790.83 1972.53   8
   2 -14 -20 6786.31 2107.37   8
   2  14 -20 13523.8 2140.40   8
  -2  14  20 9671.67 3238.22   4
  -2 -14 -20 9240.41 1975.69   2
   2  16   0-422.590 1115.36   6
  -2 -16   0 109.195 1124.26   5
  -2 -16   0 892.486 773.229   1
  -2 -16   0 1266.89 1538.57   2
   2  16   2 39316.2 2025.86   6
   2  16  -2 37384.9 2002.00   6
  -2 -16  -2 43773.4 2040.21   5
  -2 -16   2 39508.7 1990.76   5
  -2 -16  -2 34882.4 1778.25   1
  -2 -16  -2 35221.5 2232.78   2
  -2 -16   2 34893.0 2258.81   2
  -2 -16   4-375.206 1596.49   2
  -2 -16  -4 717.184 1072.25   1
   2  16  -4 1732.42 1177.18   6
  -2 -16  -4-1829.37 1213.14   5
  -2 -16   4 1071.94 1151.59   5
   2  16   4-754.093 1157.42   6
  -2 -16  -4 2427.79 1542.67   2
  -2 -16   6-85.8541 1226.08   5
  -2 -16   6-1283.59 1718.60   2
   2  16   6-3237.38 1308.73   6
   2  16  -6-3193.44 1344.88   6
  -2 -16  -6-2263.23 1333.61   5
  -2 -16  -6-2252.08 1197.93   8
  -2 -16  -6-2011.77 1645.64   2
   2  16  -8-1467.09 882.724   8
  -2 -16   8-2582.42 1836.33   2
   2  16   8-1923.28 1294.54   6
   2  16  -8-1611.47 1271.67   6
  -2 -16  -8-1337.80 1366.52   1
  -2 -16  -8 164.101 1309.04   5
  -2 -16   8 696.963 1240.40   5
   2  16   8-2187.80 1126.06   7
  -2 -16  -8-185.242 1690.71   2
   2  16  10 12084.8 1469.99   6
  -2 -16  10 12110.3 2034.96   2
   2  16 -10 13632.8 1533.04   6
  -2 -16  10 14442.5 1528.05   5
   2 -16 -10 16873.1 1824.57   5
  -2 -16 -10 13370.0 1524.80   5
   2  16 -10 11760.3 1296.21   8
   2  16  10 12011.3 2380.89   4
  -2 -16 -10 13597.2 1912.50   2
  -2 -16  12 3427.99 2100.17   2
   2  16 -12-362.184 1406.35   6
   2  16  12-110.734 1286.50   6
  -2 -16 -12-738.170 1493.08   8
   2 -16 -12 3150.48 2500.61   1
  -2 -16 -12 834.115 1385.26   5
  -2 -16  12-22.3742 1363.83   5
  -2 -16 -12 1758.99 1821.18   2
   2 -16 -12 2837.79 1644.56   5
   2  16 -12 1160.01 1313.14   8
  -2 -16 -12-683.512 1690.96   1
   2  16  12-1417.48 2380.35   4
   2  16  12-899.431 1438.21   7
   2  16  14 7455.46 1676.27   7
   2  16  14 8291.44 1459.51   6
   2  16 -14 9944.36 1631.85   6
  -2 -16  14 6740.19 2431.44   2
   2  16  14 9896.42 2081.57   3
  -2 -16 -14 8833.58 1470.73   5
  -2 -16 -14 7411.17 2143.10   2
   2 -16 -14 10682.1 1821.70   5
  -2 -16  14 8088.85 1510.83   5
  -2 -16 -14 5869.25 1748.53   8
   2 -16 -14 5450.83 2494.82   1
  -2  16  14 11947.1 3079.56   4
  -2 -16 -14 8096.21 1970.06   1
   2  16  14 5140.24 2653.30   4
   2  16  16-6277.37 2192.77   3
   2  16  16-5955.04 3031.47   4
  -2 -16 -16-1031.16 1551.84   5
  -2 -16  16-1480.99 1565.39   5
   2 -16 -16-5450.65 1909.96   5
   2 -16 -16-5636.16 2072.92   8
  -2 -16 -16-4049.65 1893.42   8
  -2  16  16-9701.85 3275.30   4
   2 -16 -16-6096.62 2705.61   1
  -2 -16 -16-4049.46 2144.00   2
  -2 -16 -16-6387.95 2158.21   1
   2  16  16-3826.33 1885.64   7
   2  16  18 206.336 1436.32   6
   2 -16 -18-2278.16 2066.29   8
   2  16  18-2113.51 1935.64   3
  -2 -16 -18 273.305 2123.84   1
  -2 -16  18 1064.74 1536.75   5
  -2 -16 -18-535.337 1479.82   5
  -2 -16 -18-2644.46 1817.99   8
   2 -16 -18-2199.97 1716.57   5
  -2  16  18-863.550 3236.75   4
  -2 -16 -18-1802.52 2042.45   2
   2 -16 -18 1889.59 2652.23   1
   2  16  18 4742.86 1857.36   7
   2  16  18 1091.51 2912.22   4
   2  18   0 48067.8 2358.27   6
  -2 -18   0 46969.5 2332.98   5
  -2 -18   0 40895.6 2659.95   2
  -2 -18   2 2917.22 1797.89   2
   2  18   2 3679.09 1345.49   6
   2  18  -2 1809.17 1365.69   6
  -2 -18  -2 2978.25 1343.82   5
  -2 -18   2 3312.87 1288.84   5
  -2 -18  -2 1636.92 1738.67   2
  -2 -18  -4 10780.2 1343.62   1
  -2 -18   4 10571.5 1447.10   5
  -2 -18   4 9149.33 1900.36   2
   2  18   4 7379.84 1430.57   6
   2  18  -4 9921.93 1510.93   6
  -2 -18  -4 11771.5 1492.21   5
  -2 -18  -4 11279.8 1928.24   2
  -2 -18   6 1421.11 1906.07   2
   2  18   6 794.475 1342.67   6
   2  18  -6 453.956 1366.76   6
  -2 -18  -6-2503.21 1362.56   1
  -2 -18  -6 4342.59 1484.69   5
  -2 -18   6 3069.16 1349.43   5
   2  18   6 2085.38 1894.97   4
  -2 -18  -6-989.603 1809.25   2
   2  18   6 297.799 1083.91   7
   2  18   8 3192.83 1381.53   6
  -2 -18   8 376.583 1948.77   2
   2  18  -8 3119.83 1454.57   6
  -2 -18  -8 2293.33 1519.49   5
  -2 -18   8 3386.08 1420.15   5
   2  18   8 4717.05 1264.12   7
  -2 -18  -8 2771.00 1899.36   2
   2  18  10 2447.66 1439.36   6
  -2 -18  10 655.396 2077.55   2
   2  18 -10 1938.86 1501.09   6
  -2 -18 -10 654.854 1675.09   1
  -2 -18 -10 397.015 1527.99   5
  -2 -18  10-414.425 1472.51   5
  -2 -18 -10 3438.57 1534.32   8
   2  18  10-1299.32 2373.92   4
  -2 -18 -10-1433.27 2007.07   2
   2 -18 -12 7943.07 2146.91   5
   2  18 -12 9955.58 1876.86   6
  -2 -18 -12 17567.3 2101.31   1
  -2 -18 -12 12817.6 1834.78   5
   2 -18 -12 7245.49 3092.34   1
  -2 -18  12 14999.2 1715.54   5
  -2 -18 -12 15957.9 2406.68   2
   2  18  14-224.327 1546.87   6
   2  18 -14 2685.27 1753.74   6
  -2 -18 -14-1459.52 1608.03   5
  -2 -18  14-276.301 1561.93   5
   2 -18 -14-567.769 1910.79   5
  -2 -18 -14 1319.61 1859.43   8
   2 -18 -14 1721.07 2702.54   1
  -2 -18 -14 177.079 1978.23   1
   2  18  14-1383.00 2920.30   4
   2  18  14-2884.74 1747.21   7
  -2 -18 -14-427.398 2243.21   2
   2  18  16-327.663 1563.93   6
   2  18 -16 5244.47 1832.09   6
   2  18  16 4384.81 2198.41   3
  -2 -18 -16 2096.00 1623.33   5
  -2 -18 -16 1485.88 1868.03   8
  -2 -18  16 5844.88 1624.71   5
   2 -18 -16 6629.66 2028.59   5
  -2  18  16 803.142 3361.13   4
  -2 -18 -16 3795.57 2134.28   1
   2 -18 -16 5487.50 2745.10   1
   2  18  16 3926.91 3015.94   4
   2  18  16 3801.27 1817.00   7
  -2 -18 -16 4489.45 2268.65   2
  -2 -20   0 32.0958 1941.99   2
   2  20   0 1117.83 1486.65   6
  -2 -20   0 26.0189 1392.29   5
  -2 -20  -2 13518.7 2089.37   2
  -2 -20   2 11395.7 2106.08   2
   2  20   2 12420.3 1673.99   6
   2  20  -2 13376.5 1681.19   6
  -2 -20   2 17453.2 1636.44   5
  -2 -20  -2 14096.3 1663.63   5
  -2 -20  -4-1731.62 2009.17   2
  -2 -20   4 2004.34 2012.69   2
   2  20   4 550.021 1481.55   6
   2  20  -4 3109.90 1513.46   6
  -2 -20  -4 217.131 1503.38   5
  -2 -20   4 204.772 1443.16   5
  -2 -20   6-1545.94 1507.41   5
   2  20   6-4471.48 1641.55   6
  -2 -20  -6-3162.04 1687.21   5
   2  20  10 5485.04 1600.00   6
   2  20 -10 7661.82 1725.08   6
  -2 -20  10 5892.12 2378.06   2
  -2 -20 -10 5843.22 2222.07   2
  -2 -20 -10 6241.14 1757.88   5
  -2 -20  10 6540.68 1670.01   5
   2  20  10 1233.01 2439.34   4
   2  20  10 5212.76 1580.36   7
   2  20  12 1441.62 1625.48   6
   2  20 -12-2413.36 1790.33   6
  -2 -20  12 39.6709 2572.50   2
  -2 -20 -12-3842.16 1986.85   1
  -2 -20 -12-1450.15 1765.98   5
   2 -20 -12 754.943 3317.00   1
   2  20  12 767.133 2810.36   4
  -2 -20  12-220.312 1670.79   5
  -2 -20 -12-95.5795 1878.56   8
   2 -20 -12 69.5334 2124.52   5
   2  20  12 3034.20 1639.46   7
  -2 -20 -12-67.1708 2248.31   2
   2  20  14 10097.3 1805.94   6
   2  20 -14 12727.6 2050.41   6
  -2 -20 -14 9954.06 2022.03   8
   2 -20 -14 14588.9 2259.05   5
   2  20  14 10010.0 3217.88   4
  -2 -20 -14 14176.4 1933.12   5
  -2 -20 -14 12627.4 2210.71   1
  -2 -20  14 13256.8 1882.83   5
   2 -20 -14 8810.17 3132.66   1
   2  20  14 10896.7 1879.60   7
  -2 -20 -14 12712.0 2448.24   2
  -2 -22   0 3080.98 2189.91   2
   2  22   0 6178.37 1779.73   6
  -2 -22   0 6542.07 1634.28   5
  -2 -22  -2-35.2296 2176.14   2
  -2 -22   2 2191.31 2210.93   2
   2  22   2 821.994 1630.50   6
   2  22  -2 1575.45 1635.51   6
  -2 -22  -2-1024.60 1601.37   5
  -2 -22   2 801.836 1554.55   5
  -2 -22  -4 2844.50 2219.42   2
  -2 -22   4 8448.01 2266.63   2
   2  22   4 2091.24 1657.70   6
   2  22  -4 672.174 1702.19   6
  -2 -22  -4 2744.62 1640.19   5
  -2 -22   4 4045.14 1585.20   5
  -2 -22  -6 2691.03 2264.35   2
   2  22   6 1644.94 1654.96   6
  -2 -22   6 73.9540 2230.49   2
   2  22  -6 926.611 1707.49   6
  -2 -22  -6 360.210 1702.37   5
  -2 -22   6 2359.05 1625.51   5
  -2 -22  -8 1791.94 2217.89   2
   2  22   8-804.889 1661.79   6
  -2 -22   8-1334.68 2395.45   2
   2  22  -8 662.725 1712.17   6
  -2 -22  -8 1974.00 1791.09   5
  -2 -22   8 978.070 1678.58   5
  -2 -22 -10 3264.71 2426.17   2
   2  22  10 178.617 1691.99   6
   2  22 -10-1535.56 1833.93   6
  -2 -22  10 3594.93 2570.53   2
  -2 -22 -10 2955.13 1883.66   5
  -2 -22  10 1584.82 1762.31   5
   3   1  -7 7847.45 763.018   8
  -3   1   7 7004.77 1072.46   4
  -3  -1   7 8717.93 1035.78   4
  -3   1   9 6679.95 1280.55   4
   3   1  -9 6285.70 1284.19   1
  -3  -1   9 6003.76 1233.41   4
   3   1  -9 4690.73 879.541   8
   3  -1  -9 4229.71 877.656   8
   3   1 -11 1881.73 897.311   8
   3  -1 -11 226.265 1292.73   1
   3   1 -11-1118.59 1214.17   1
  -3  -1  11 1170.90 1340.59   4
  -3  -1  13 388.657 431.257   2
   3  -1 -13 1540.30 1031.00   8
  -3   1  13-695.898 1630.41   4
   3  -1 -15 26602.9 1645.44   8
   3  -1 -15 24742.2 2033.84   1
   3   1 -15 28664.3 1989.04   1
   3   1 -15 26129.9 1617.30   8
  -3   1  15 26211.1 2263.67   4
  -3  -1  15 24417.5 2162.14   4
   3  -1 -17 38445.4 2501.18   1
   3   1 -17 34211.7 2418.47   1
   3  -1 -17 39278.1 2103.85   8
   3   1 -17 42741.1 2114.47   8
  -3  -1  17 38163.1 2660.49   4
  -3   1  17 39247.0 2731.65   4
  -3  -1  17 38123.7 2061.45   7
  -3   1  19 19311.3 1721.61   7
   3   1 -19 22152.0 1758.69   8
   3  -1 -19 20551.3 2201.95   1
   3   1 -19 23628.5 2171.48   1
   3  -1 -19 22672.2 1792.54   8
  -3  -1  19 21500.2 1721.03   7
   3   1  19 14572.3 1998.28   7
  -3   1  19 22651.8 2598.39   4
  -3  -1  19 22240.9 2496.77   4
   3  -1 -21 3748.04 2090.60   1
   3   1 -21 5642.19 2100.92   1
   3   1 -21 8223.70 1708.14   8
  -3  -1 -21 5666.18 1928.82   8
   3  -1 -21 5211.47 1660.56   8
  -3   1  21 6511.48 1623.76   7
  -3  -1  21 8131.07 1610.64   7
  -3   1  21 2107.85 2523.67   4
  -3  -1  21 7103.07 2506.47   4
   3   1  21 8369.27 2115.92   7
   3   1 -23-4436.42 2391.05   1
   3  -1 -23-1762.21 1835.59   8
   3   1 -23-3041.32 1862.64   8
  -3   1  23-5421.83 2848.32   4
   3   1 -25-1242.69 2368.23   1
   3  -1 -25 413.478 2333.22   1
   3   1 -25 1727.01 1958.50   8
  -3  -1 -25 1655.91 2140.75   8
   3  -1 -25-1661.95 1958.31   8
  -3   1  25-726.276 1866.03   7
  -3  -1  25 93.0390 1849.37   7
  -3   1  25-6067.89 3091.93   4
  -3  -1  25 2430.48 2890.24   4
   3   1  25-489.068 2444.38   7
   3   3  -7 24534.1 1476.92   1
   3   3  -7 23835.5 1196.31   8
  -3  -3   7 24533.9 1429.63   4
   3   3  -7 25014.7 1027.23   3
   3   3  -9 24590.7 1319.00   8
  -3  -3   9 25910.7 1128.67   2
   3   3  -9 26191.0 1534.74   1
   3  -3  -9 24588.6 1392.62   8
  -3   3   9 22824.1 1739.23   4
  -3  -3   9 26028.2 1624.42   4
   3   3  -9 24195.0 1047.01   3
   3   3 -11-1644.31 967.159   8
   3   3 -11-4021.04 1351.97   1
  -3  -3  13 4721.56 677.882   2
   3  -3 -13 818.353 1124.13   8
   3  -3 -13 6299.48 1581.92   1
  -3  -3 -13 4095.00 1246.83   8
  -3   3  13 4834.85 1659.85   4
   3   3  13 2064.29 1128.48   7
   3   3 -15 12359.3 719.982   6
  -3  -3  15 13774.6 896.622   2
   3   3 -15 15392.0 1721.58   1
   3   3 -15 17143.5 1341.07   8
  -3  -3 -15 19362.2 1537.04   8
   3  -3 -15 15264.9 1813.41   1
  -3  -3  15 14002.4 1272.70   7
  -3   3  15 17194.3 2072.40   4
   3   3  15 18047.4 1596.62   7
  -3  -3  15 16151.9 1944.92   4
   3   3 -17 7961.80 593.874   6
  -3  -3 -17 11393.1 1482.60   8
  -3  -3  17 8541.64 810.539   2
   3   3 -17 9880.67 1779.45   1
   3   3 -17 12297.4 1409.77   8
  -3   3  17 9308.00 2265.33   4
  -3  -3  17 10984.2 1333.90   7
  -3  -3  17 12133.2 2106.20   4
   3   3  17 11236.2 1597.52   7
   3  -3 -17 8474.12 1921.51   1
   3  -3 -19 15186.7 2170.19   1
  -3  -3 -19 15399.1 1666.45   1
   3   3 -19 15660.6 2006.68   1
   3   3 -19 19832.1 1663.84   8
   3   3  19 14823.8 1798.37   7
  -3  -3  19 16267.5 1567.36   7
  -3   3  19 16654.5 2566.59   4
  -3  -3  19 13972.4 2305.73   4
   3  -3 -21 13047.0 2275.17   1
  -3  -3 -21 12421.5 1762.73   1
  -3  -3  21 11314.4 1681.31   7
   3  -3 -21 10706.1 1753.07   8
   3   3 -21 11365.2 2162.48   1
   3   3 -21 11469.7 1754.31   8
  -3  -3 -21 12826.8 1794.13   8
  -3   3  21 10790.5 1744.10   7
  -3   3  21 8113.92 2676.55   4
  -3  -3  21 7337.37 2577.55   4
   3   3  21 12684.0 1916.33   7
   3  -3 -23-1941.64 2336.57   1
   3   3 -23-2290.90 1875.66   8
   3  -3 -23-28.9986 1815.06   8
  -3  -3 -23-2119.40 1920.69   8
   3   3 -23-5252.63 2325.72   1
  -3   3  23-2007.82 1819.64   7
  -3   3  23-791.407 2850.18   4
  -3  -3  23-3094.10 1785.13   7
  -3  -3  23-2488.02 2785.37   4
  -3  -3 -25-568.229 1859.82   1
   3  -3 -25-1811.81 2502.87   1
  -3  -3  25 679.578 1840.54   7
  -3   3  25-2197.27 1877.17   7
   3  -3 -25 2093.79 1927.85   8
   3   3 -25 572.708 1980.15   8
  -3  -3 -25-795.235 1894.51   8
  -3   3  25 5550.23 3017.40   4
   3   3 -25-77.6622 2288.41   1
  -3  -3  25 1628.95 2950.57   4
   3   3  25 202.213 2075.75   7
   3   5   1 117.326 405.836   3
   3   5  -1 393.697 416.661   3
  -3  -5  -1 317.135 383.838   5
  -3  -5   1 342.772 379.942   5
  -3  -5  -3 13085.4 751.995   5
  -3  -5   3 13613.5 750.992   5
  -3  -5   3 15653.0 814.505   2
   3   5  -3 14600.3 758.380   3
   3   5   3 14193.6 749.899   3
   3   5   5 1688.49 472.245   3
   3   5  -5 1114.81 531.799   3
  -3  -5   5 985.938 452.699   5
  -3  -5   5 1208.36 567.404   2
  -3  -5   7 91602.4 3396.12   4
  -3  -5   7 82540.7 3224.04   5
   3   5  -7 87321.1 3361.52   1
  -3  -5   7 85558.0 3257.00   2
   3   5  -7 84674.6 3216.84   3
   3   5  -7 86468.2 3270.28   8
  -3  -5  -7 88934.5 3398.46   8
   3   5   7 87493.0 3247.74   3
   3   5  -9 5156.34 657.732   3
  -3  -5   9 4617.64 565.999   5
  -3  -5   9 4317.23 732.732   2
   3   5  -9 4468.93 827.012   8
  -3  -5  -9 3761.24 912.635   8
  -3  -5   9 4769.77 1192.14   4
   3   5  -9 2529.50 1009.68   1
  -3  -5  11-51.6619 718.141   5
   3  -5 -11-930.099 1238.49   8
   3   5 -11 626.807 1003.13   8
   3   5 -13-170.367 607.017   6
   3  -5 -13-152.399 1179.95   8
   3   5 -13 259.012 1224.79   1
  -3  -5  13 862.222 583.911   5
   3  -5 -13-1054.64 1564.46   1
   3   5  13-765.633 1103.29   7
  -3  -5  13-69.7997 857.478   2
  -3   5  13 65.6046 1752.54   4
  -3  -5 -13-497.932 1096.15   8
  -3  -5  13-780.010 901.971   7
  -3  -5 -13-113.702 1084.20   1
   3   5 -15 5335.21 754.389   3
   3   5 -15 4285.31 722.685   6
   3   5 -15 5091.82 1170.21   8
  -3  -5  15 4547.33 662.240   5
   3  -5 -15 6131.34 1771.08   1
   3  -5 -15 137.127 1308.72   8
  -3  -5 -15 4835.07 1237.06   1
  -3  -5 -15 4226.20 1257.13   8
  -3   5  15 5606.28 2013.44   4
  -3  -5  15 6109.33 1063.18   2
  -3  -5  15 5769.77 1760.82   4
   3   5  15 5091.03 1271.96   7
   3   5 -17 9887.11 885.061   6
  -3  -5  17 10277.0 1231.29   2
   3   5 -17 14330.6 1453.10   8
  -3  -5 -17 8775.80 1443.08   1
   3   5 -17 13638.0 1805.22   1
  -3  -5  17 12424.6 787.418   5
  -3  -5 -17 12306.4 1488.59   8
  -3   5  17-946.129 2502.08   4
  -3  -5  17 11865.6 1378.11   7
   3  -5 -17 5711.25 2054.18   1
   3   5 -17 13109.8 888.395   3
   3   5  17 12238.3 1584.91   7
   3  -5 -17 7401.34 892.457   5
   3  -5 -19 9832.67 2183.60   1
  -3  -5 -19 10815.0 1580.74   8
   3  -5 -19 8768.71 1632.74   8
   3   5 -19 11995.3 1624.03   8
   3   5 -19 10895.5 1954.73   1
  -3   5  19 11457.6 2578.17   4
  -3  -5 -19 9725.41 1566.51   1
  -3  -5  19 10351.1 1516.01   7
   3   5  19 11761.3 1731.01   7
   3   5 -21 6551.62 2050.60   1
   3  -5 -21 8919.67 2311.24   1
  -3  -5 -21 5035.47 1627.67   1
   3  -5 -21 7408.08 1779.58   8
   3   5 -21 8045.07 1744.43   8
  -3  -5 -21 9394.51 1683.15   8
  -3   5  21 9089.46 2839.82   4
  -3  -5  21 8938.97 1651.45   7
   3   5  21 5135.61 1792.67   7
  -3  -5  23-1193.01 1726.44   7
   3   5 -23 830.632 1867.79   8
   3   5 -23 629.315 2173.07   1
   3  -5 -23 337.780 2360.12   1
   3  -5 -23 2292.91 1824.23   8
  -3  -5 -23-2413.26 1810.51   8
  -3   5  23 765.326 1757.64   7
  -3   5  23-293.033 2969.25   4
  -3  -5 -23 1571.87 1686.94   1
   3   5  23 4127.66 1929.83   7
  -3  -5 -25 349.449 1887.78   8
  -3  -5 -25 216.954 1816.17   1
   3   5 -25-1606.66 2322.24   1
   3  -5 -25-44.7989 2516.96   1
   3  -5 -25 1627.95 1967.45   8
   3   5 -25-1367.30 2044.17   8
  -3   5  25 1827.45 1891.57   7
  -3   5  25 1236.47 3124.05   4
  -3  -5  25-3065.21 1936.16   7
   3   5  25 2486.94 2048.84   7
   3   7   1 747.274 631.833   3
   3   7  -1 1019.95 657.656   3
  -3  -7  -1 1936.09 551.775   5
  -3  -7   1 962.661 543.711   5
  -3  -7  -1 473.082 595.430   2
  -3  -7   1 1328.26 612.568   2
   3   7   3 906.036 641.621   3
   3   7  -3 1756.17 702.407   3
  -3  -7  -3 947.057 549.362   5
  -3  -7   3 1290.25 566.711   5
  -3  -7  -3 1290.98 615.866   2
  -3  -7   3 765.892 673.585   2
  -3  -7  -5 80650.6 3014.96   5
  -3  -7   5 74583.6 2975.48   5
  -3  -7  -5 76374.0 3009.20   2
   3   7  -5 79051.7 2947.11   1
  -3  -7   5 77048.7 3027.73   2
  -3  -7  -5 77978.9 2993.23   8
   3   7   5 77554.3 2985.43   3
   3   7  -5 80116.4 3012.28   3
   3   7  -7 7048.00 827.402   1
   3   7  -7 6661.40 843.551   3
  -3  -7  -7 5958.27 747.250   5
  -3  -7   7 5821.95 692.953   5
  -3  -7  -7 6125.57 799.461   2
  -3  -7   7 5990.24 898.470   2
   3   7  -7 6297.28 774.828   8
  -3  -7   7 8216.30 1015.24   4
  -3  -7  -7 5515.94 838.461   8
   3   7   7 7407.42 763.986   3
   3   7   7 7611.99 983.943   7
   3   7 -11 8998.58 827.909   6
  -3  -7  11 11832.0 1378.66   4
   3   7 -11 8447.15 959.400   3
  -3  -7  11 10023.2 790.039   5
  -3  -7 -11 10847.9 1011.53   2
  -3  -7  11 10614.7 1071.90   2
   3   7 -11 8285.96 1178.56   1
   3  -7 -11 5683.72 1297.27   8
   3   7 -11 9287.42 955.759   8
  -3  -7  11 8388.41 876.540   7
  -3   7  11 10879.0 1813.62   4
   3   7 -13 408.655 748.622   6
   3   7 -13 950.885 902.374   3
  -3  -7 -13 856.293 1107.43   1
  -3  -7 -13 1160.47 1043.30   2
  -3  -7  13 1198.66 697.818   5
   3  -7 -13-1698.53 1655.38   1
   3  -7 -13 1343.19 1225.79   8
   3   7 -13 1885.88 1243.77   1
   3   7 -13 619.531 986.493   8
  -3   7  13 530.569 1860.76   4
  -3  -7 -13 858.179 1099.46   8
  -3  -7  13 904.427 1098.76   2
  -3  -7  13 1518.56 897.992   7
   3   7  13-909.996 1154.93   7
   3   7 -15 8430.71 926.505   6
  -3  -7  15 8309.23 829.820   5
   3  -7 -15 4303.87 1503.99   8
   3  -7 -15 8208.80 1899.41   1
  -3  -7 -15 8080.48 1303.27   1
  -3  -7 -15 10852.5 1383.95   8
  -3   7  15 9918.33 2203.61   4
  -3  -7  15 9564.27 1311.79   2
   3   7  15 8857.36 1388.33   7
   3   7 -15 9958.17 1044.85   3
  -3  -7  17 3407.23 1429.21   2
   3   7 -17 4888.69 959.789   6
   3   7 -17 5915.41 1022.89   3
  -3  -7  17 7984.63 822.274   5
   3  -7 -17-208.476 1572.27   8
   3  -7 -17 2375.99 1073.45   5
   3   7 -17 5855.28 1426.62   8
  -3  -7 -17 6368.15 1442.57   8
  -3   7  17-1522.70 2500.21   4
   3  -7 -17 223.897 2134.22   1
  -3  -7  17 6717.81 1341.43   7
   3   7 -17 6350.03 1669.48   1
   3   7  17 6509.58 1519.46   7
  -3  -7 -17 5526.82 1431.96   1
  -3  -7 -19 8135.33 1604.48   1
   3   7 -19 9906.84 1884.92   1
   3  -7 -19 9183.76 1718.57   8
   3   7 -19 13404.4 1674.88   8
  -3  -7 -19 12690.8 1662.47   8
  -3   7  19 11343.5 2709.21   4
  -3  -7  19 11585.0 1541.17   7
   3   7  19 8678.22 1706.35   7
   3  -7 -19 12362.3 2311.52   1
  -3  -7 -21-4240.73 1763.10   1
   3  -7 -21-4308.71 2410.42   1
   3   7 -21-3224.96 1875.29   8
  -3   7  21-8117.94 3086.90   4
   3  -7 -21-3741.87 1832.42   8
  -3  -7 -21-1168.26 1788.37   8
  -3  -7  21-4354.98 1682.17   7
  -3  -7 -23-363.677 1732.75   1
   3  -7 -23-396.345 2470.49   1
   3   7 -23-1272.68 2019.66   1
   3  -7 -23 1514.45 1893.96   8
   3   7 -23-1225.83 1945.97   8
  -3  -7 -23-210.753 1815.94   8
  -3   7  23 1807.48 1880.29   7
  -3   7  23-3936.76 3126.23   4
  -3  -7  23 588.156 1767.35   7
   3   7  23-687.767 1904.45   7
  -3  -9  -1 1914.10 787.405   2
  -3  -9   1 14.9262 815.998   2
  -3  -9   3 6913.36 949.424   2
   3   9  -3 6044.87 953.753   3
  -3  -9   3 7334.53 780.680   5
  -3  -9  -3 7506.59 864.458   2
  -3  -9  -3 7770.93 641.737   8
   3   9  -5 3962.66 734.056   6
  -3  -9   5 4326.54 729.773   5
  -3  -9   5 2061.71 951.263   2
  -3  -9  -5 2692.25 687.961   8
   3   9   5 2973.34 792.988   7
  -3  -9   7 108046. 4160.58   2
   3   9  -7 107033. 4001.33   1
   3   9  -7 107642. 3978.46   8
   3   9   7 103935. 4112.67   7
   3   9  -9 29107.4 1465.35   6
  -3  -9   9 30755.4 1449.49   5
  -3  -9   9 30861.6 1663.96   2
   3   9  -9 33592.4 1483.54   1
  -3  -9  -9 29154.2 1578.74   1
   3   9  -9 30524.0 1390.55   8
  -3  -9  -9 30453.4 1556.76   8
  -3  -9   9 29231.2 1615.09   4
  -3  -9   9 28517.6 1337.79   7
   3   9   9 27046.6 1567.91   7
   3   9 -11 3203.10 1026.97   1
   3   9 -11 2227.35 838.596   6
  -3  -9  11 4108.21 832.841   5
  -3   9  11 3366.25 2030.90   4
   3   9 -11 2099.70 869.130   8
  -3  -9  11 3434.19 1196.74   2
  -3  -9  11 2541.91 803.126   7
   3   9 -13-804.233 871.826   6
   3   9 -13 562.816 1189.18   1
   3  -9 -13-802.977 1363.08   8
  -3  -9  13 248.625 838.981   5
  -3  -9 -13-301.902 1138.20   1
   3  -9 -13 628.089 1820.19   1
   3   9 -13 1008.41 1032.31   8
  -3   9  13-732.722 2057.29   4
  -3  -9 -13-310.331 1210.82   8
  -3  -9  13-354.760 947.371   7
  -3  -9  13-911.854 1292.67   2
   3   9  13-107.336 1222.21   7
  -3  -9  15 3193.13 1471.39   2
   3   9  15 814.417 1020.38   3
   3   9 -15 264.418 990.317   6
  -3  -9 -15 1681.57 1006.35   5
  -3  -9 -15 2531.51 1330.00   1
  -3  -9  15 2472.00 920.712   5
   3  -9 -15-627.296 1507.74   8
   3  -9 -15 1232.07 1968.37   1
  -3  -9 -15 1186.39 1367.98   8
  -3   9  15-2378.92 2360.30   4
   3   9  15 1788.98 1425.30   7
   3   9 -17 10723.9 1213.06   6
   3  -9 -17 13750.4 2251.25   1
  -3  -9  17 12591.0 1696.95   2
  -3  -9  17 16076.6 1157.17   5
   3  -9 -17 15222.4 1379.73   5
   3   9 -17 11683.2 1673.13   1
  -3  -9 -17 13294.6 1633.97   1
   3   9 -17 13339.3 1630.51   8
  -3  -9 -17 13510.5 1667.30   8
  -3   9  17 12434.4 2644.25   4
  -3  -9  17 13182.3 1441.98   7
   3   9  17 14000.3 1335.88   3
   3   9  17 10032.5 1716.20   7
  -3  -9 -19 1815.81 1673.61   8
  -3  -9 -19 2137.06 1585.18   2
   3   9 -19 1804.43 1638.44   1
  -3  -9 -19 1034.16 1575.55   1
   3  -9 -19 203.736 1705.35   8
   3   9 -19 2059.90 1640.07   8
  -3   9  19-881.428 2772.60   4
   3  -9 -19-328.620 2239.65   1
  -3  -9  19 265.650 1462.23   7
   3   9  19 1853.25 1666.67   7
   3  -9 -21-7197.36 2619.99   1
  -3  -9 -21-5019.96 1764.56   2
   3   9 -21-4985.76 1936.68   1
   3   9 -21-457.861 1888.60   8
  -3  -9 -21-5903.58 1964.65   8
   3  -9 -21-3295.89 1964.75   8
  -3   9  21-7435.85 3169.19   4
  -3  -9  21-2663.85 1743.78   7
   3  -9 -23 3027.48 2590.33   1
   3  -9 -23-387.855 1971.29   8
  -3  -9 -23-202.672 1871.79   1
   3   9 -23 3564.15 2051.50   8
  -3  -9 -23 1903.81 1980.04   8
   3   9 -23 780.361 1899.68   1
  -3   9  23 956.977 3200.67   4
  -3  -9  23-83.7151 1772.57   7
   3   9  23 2997.38 2018.29   7
  -3 -11   3 14307.5 995.176   5
  -3 -11  -3 10479.3 999.193   5
  -3 -11  -3 11931.1 696.171   8
  -3 -11  -5 103999. 3866.03   5
  -3 -11  -5 98435.6 3905.54   2
  -3 -11  -5 99985.1 3768.84   1
  -3 -11  -5 94757.6 3713.84   8
   3  11   5 98134.7 3765.06   7
   3  11   5 108343. 3931.18   3
  -3 -11  -7 40970.3 1745.60   5
  -3 -11  -7 38064.4 1827.26   2
  -3 -11  -7 37369.5 1728.47   1
   3  11  -7 33724.2 1461.97   8
  -3 -11  -7 36629.7 1624.97   8
  -3 -11   7 32492.5 1577.03   4
   3  11   7 36640.5 1716.41   7
  -3 -11   7 33826.7 1516.71   7
   3  11   7 36585.8 1858.14   3
  -3 -11  -9 5202.24 1089.45   1
   3  11   9 6318.47 1189.44   3
   3  11  -9 3938.85 745.373   1
  -3 -11  -9 6689.03 971.575   5
  -3 -11  -9 6723.62 1142.17   2
   3  11  -9 5442.33 787.228   8
   3  11   9 6550.34 1117.22   7
  -3 -11   9 4948.50 830.657   7
   3  11  11 1697.91 1160.54   3
   3  11 -11 785.545 895.169   1
  -3 -11 -11 1440.50 994.975   5
  -3 -11 -11 1878.25 1188.91   2
   3  11 -11 1073.38 901.201   8
  -3 -11  11 959.331 925.337   7
  -3  11  13-2487.45 2405.90   4
   3  11  13-1600.39 1224.78   3
   3  11 -13-844.586 1099.05   1
  -3 -11 -13-1973.88 1082.73   5
   3 -11 -13 78.3095 2103.13   1
  -3 -11 -13-877.802 1342.09   2
   3  11 -13-1889.26 1111.40   8
  -3 -11 -13-823.382 1292.49   8
   3  11  13 1046.49 1351.13   7
  -3 -11  13-1887.27 1082.92   7
  -3 -11 -13-488.430 1313.86   1
  -3 -11 -15 8016.11 1522.68   1
   3  11  15 9122.38 1304.26   3
  -3 -11 -15 11021.9 1293.30   5
   3  11 -15 6926.10 1337.76   1
  -3 -11 -15 8949.22 1473.58   2
   3 -11 -15 9047.59 1755.73   8
   3 -11 -15 8672.77 2193.38   1
  -3 -11 -15 9801.40 1538.68   8
  -3  11  15 8065.81 2613.64   4
   3  11  15 10710.8 1593.07   7
   3  11  17 1870.04 1198.98   3
  -3 -11 -17 3611.89 1610.05   1
   3 -11 -17 3121.46 1739.81   8
  -3 -11 -17 2763.99 1220.87   5
  -3 -11 -17 597.407 1492.27   2
   3  11 -17 1717.72 1531.37   8
  -3 -11 -17 2260.99 1663.46   8
   3 -11 -17 2370.32 2235.47   1
  -3  11  17 3044.07 2689.19   4
   3  11  17 3029.31 1654.70   7
  -3 -11  17 281.577 1401.33   7
   3  11  19-4544.49 1579.43   3
  -3 -11 -19-3618.79 1917.32   1
   3  11 -19-1510.19 1715.06   1
  -3 -11 -19-502.066 1799.15   2
   3  11 -19 5310.92 1845.47   8
  -3 -11 -19-2473.90 1928.99   8
  -3  11  19-4944.63 3200.11   4
   3 -11 -19-2162.86 2527.70   1
  -3 -11  19 5664.41 1644.52   7
  -3  11  21 2326.17 3146.20   4
  -3 -11 -21 3097.37 1948.95   8
  -3 -11 -21 353.925 1835.85   1
   3  11 -21 955.816 1678.38   1
  -3 -11 -21 2426.12 1750.00   2
   3 -11 -21 964.677 1982.93   8
   3  11 -21 131.490 1969.66   8
   3  11  21 1691.44 1964.45   7
  -3 -11  21-100.969 1696.81   7
   3 -11 -21 1386.10 2497.68   1
   3  11  21 1291.85 1570.61   3
   3  13   1 18434.7 1248.01   6
   3  13  -1 15751.9 1231.19   6
  -3 -13  -1 18893.3 1274.03   5
  -3 -13   1 18915.8 1260.52   5
  -3 -13  -1 18093.5 1460.67   2
  -3 -13   1 19033.0 1476.54   2
  -3 -13  -1 16040.5 840.612   8
   3  13   1 14406.2 1035.77   4
   3  13   1 15206.3 817.164   7
   3  13  -3 52822.8 2294.26   6
  -3 -13  -3 52939.0 2295.02   5
  -3 -13   3 54736.6 2316.57   5
  -3 -13  -3 48744.4 2409.67   2
  -3 -13   3 50621.7 2445.50   2
  -3 -13  -3 49864.3 2062.48   1
  -3 -13  -3 52083.2 2027.04   8
   3  13   3 46927.6 2252.80   4
   3  13   3 51785.9 2076.99   7
   3  13   3 50789.1 2281.38   6
   3  13  -5 11731.0 1209.48   6
   3  13   5 13185.5 1446.90   3
  -3 -13  -5 13712.7 1203.97   5
  -3 -13   5 14388.2 1243.11   5
  -3 -13  -5 12605.7 1399.59   2
  -3 -13  -5 13747.7 1117.37   1
  -3 -13  -5 13611.2 966.036   8
  -3 -13   5 11398.7 1531.21   2
   3  13   5 11286.5 1157.75   6
   3  13  -7 12680.5 1250.75   6
  -3 -13  -7 15675.4 1261.88   5
  -3 -13   7 16582.9 1286.34   5
  -3 -13  -7 14578.3 1483.96   2
  -3 -13  -7 14985.3 1237.98   1
   3  13  -7 10300.1 706.757   8
  -3 -13  -7 14111.0 1098.41   8
   3  13   7 17642.0 1214.62   7
  -3 -13   7 11884.4 1592.85   2
   3  13   7 13900.5 1475.17   3
   3  13   7 13957.5 1226.05   6
   3  13   9 7855.29 1121.80   6
   3  13  -9 4965.16 1176.14   6
   3  13   9 9460.96 1443.75   3
  -3 -13  -9 7690.92 1142.71   5
  -3 -13   9 6789.57 1208.32   5
  -3 -13  -9 9181.23 1238.20   1
  -3 -13  -9 7655.21 1430.89   2
   3  13  -9 6279.85 807.445   8
  -3 -13  -9 6611.21 1102.88   8
  -3 -13   9 9235.26 1610.83   2
   3  13   9 8310.49 1247.62   7
   3  13 -11 4799.01 1191.00   6
  -3 -13 -11 1613.55 1127.00   5
  -3 -13  11 335.415 1221.52   5
  -3 -13 -11 3825.61 1446.51   2
  -3 -13  13 146.771 1761.85   2
   3  13  13-937.315 1172.88   6
  -3 -13 -13 1513.87 1512.08   2
   3  13 -13-1004.25 1216.86   6
   3  13  13 794.641 1440.08   3
   3  13 -13 921.827 1169.66   8
  -3 -13 -13 2228.45 1140.89   5
  -3 -13  13 1249.57 1291.49   5
   3 -13 -13-698.938 2562.50   1
  -3 -13 -13-69.4320 1433.11   1
  -3 -13 -13 1403.22 1352.91   8
   3  13  13 2500.54 1482.96   7
  -3 -13  13-399.603 1701.85   7
   3  13  15 1350.93 1237.66   6
  -3 -13  15 1341.21 1873.76   2
   3  13  15 3500.29 1462.13   3
   3  13 -15 3655.67 1281.29   6
  -3 -13 -15 3827.76 1535.60   8
  -3 -13 -15 3512.25 1238.38   5
  -3 -13  15 1200.05 1400.46   5
   3 -13 -15-125.608 2325.25   1
  -3 -13 -15 3357.98 1601.67   2
  -3 -13 -15 51.4417 1545.16   1
  -3  13  15 2563.39 2744.04   4
   3  13  15 2570.72 1581.98   7
  -3 -13  15 5382.37 1625.24   7
   3  13  17 4665.65 1375.25   6
   3  13  17 1053.55 1531.47   3
  -3 -13  17-3541.12 2111.26   2
   3  13 -17 20.6452 1382.98   6
  -3 -13 -17 3118.35 1363.15   5
   3 -13 -17 1246.80 1939.50   8
  -3 -13  17 7816.58 1538.96   5
   3 -13 -17 22.7639 1773.63   5
  -3 -13 -17 3042.82 1742.58   2
   3  13 -17 3293.29 1678.15   8
  -3 -13 -17 4245.28 1727.58   8
   3 -13 -17 2247.12 2473.50   1
  -3 -13 -17 3874.61 1768.65   1
  -3  13  17 1741.88 2933.57   4
   3  13  17 3002.07 1841.97   7
   3  13  19 469.273 1347.74   6
   3  13  19 1973.54 1445.71   3
  -3 -13 -19 3491.91 1394.27   5
   3 -13 -19-794.226 2480.22   1
  -3 -13  19 1705.58 1595.63   5
  -3 -13 -19 2613.82 1820.83   2
   3 -13 -19 5423.50 1994.00   8
   3  13 -19 334.164 1886.02   8
  -3 -13 -19 4427.23 1884.57   8
  -3  13  19 3192.55 3080.58   4
   3  13 -19 998.550 1560.26   1
  -3 -13 -19 2836.43 1860.18   1
   3  13  19 1486.47 1898.83   7
  -3 -13  19 3162.31 1787.11   7
   3  13  21 3897.86 1455.93   3
   3  13  21 5188.33 1450.26   6
  -3 -13 -21 8164.86 1469.76   5
   3 -13 -21 6664.71 2132.73   8
  -3 -13 -21 3407.23 1922.01   2
   3  13 -21 5965.42 2141.36   8
  -3 -13 -21 8988.40 2096.39   8
  -3  13  21 5268.41 3351.24   4
   3  13 -21 6647.69 1731.20   1
   3 -13 -21 7373.85 2713.60   1
   3  13  21 6242.54 2058.19   7
  -3 -13 -21 9858.10 2036.19   1
  -3 -13  21 4204.69 1884.62   7
   3  15   1 5535.64 1176.98   6
   3  15  -1 6411.29 1162.90   6
  -3 -15  -1 5812.88 1173.86   5
  -3 -15   1 6961.43 1222.78   5
  -3 -15  -1 3940.30 535.910   1
  -3 -15  -1 3171.60 1483.98   2
  -3 -15   1 5077.01 1516.78   2
   3  15   1 4019.05 581.212   7
   3  15  -3 12985.1 1337.22   6
   3  15   3 8834.16 1286.06   6
  -3 -15  -3 13370.1 1323.46   5
  -3 -15   3 13385.7 1342.61   5
  -3 -15  -3 13219.2 1052.02   1
  -3 -15  -3 12772.9 1050.87   8
   3  15   3 11483.4 1374.43   4
  -3 -15  -3 10691.8 1553.44   2
   3  15   3 11790.5 997.952   7
  -3 -15   3 11272.1 1625.97   2
   3  15   5 918.722 1136.70   6
   3  15  -5 474.224 1171.20   6
  -3 -15  -5 1179.91 1037.24   1
  -3 -15  -5 442.914 1162.50   5
  -3 -15   5 769.828 1230.77   5
  -3 -15  -5 2708.99 920.602   8
  -3 -15  -5 1948.28 1495.09   2
   3  15   5-168.650 1505.59   4
  -3 -15   5 3875.09 1592.47   2
   3  15   5 1587.32 984.312   7
   3  15   7 7088.48 1314.07   6
   3  15  -7 7059.05 1345.12   6
  -3 -15  -7 8522.22 1301.31   1
   3  15   7 6093.93 1712.55   3
  -3 -15  -7 10877.3 1346.66   5
  -3 -15   7 12835.8 1377.15   5
  -3 -15  -7 7957.66 1147.55   8
  -3 -15  -7 6328.79 1617.87   2
   3  15   7 4575.09 1851.01   4
   3  15   7 6839.09 1239.78   7
  -3 -15   7 8367.72 1775.35   2
   3  15   9 7602.79 1346.97   6
   3  15  -9 8046.99 1354.49   6
   3  15   9 7796.06 1665.37   3
  -3 -15  -9 7321.49 1385.44   1
  -3 -15  -9 6835.34 1304.17   5
  -3 -15   9 10200.7 1419.42   5
   3  15  -9 6191.71 800.361   8
  -3 -15  -9 6661.63 1651.28   2
   3  15   9 8178.84 1367.83   7
  -3 -15   9 6458.69 1815.44   2
  -3 -15  11 1934.80 1823.31   2
   3  15  11 379.939 1288.93   6
   3  15 -11 21.8455 1317.59   6
   3  15  11 2558.59 1656.64   3
  -3 -15 -11 727.176 1251.03   5
  -3 -15  11 1539.03 1345.10   5
  -3 -15 -11 119.209 1267.81   8
   3  15 -11 1018.19 1051.62   8
  -3 -15 -11 101.020 1650.32   2
   3  15  13 498.569 1317.92   6
  -3 -15  13 2370.27 1943.44   2
   3  15 -13 1809.86 1370.00   6
   3  15  13 501.466 1699.31   3
  -3 -15 -13-2275.43 1600.63   1
  -3 -15 -13 89.0029 1292.35   5
  -3 -15  13-798.219 1456.00   5
  -3 -15 -13-154.027 1431.31   8
  -3 -15 -13 2648.48 1811.13   2
   3  15  13 821.491 1618.98   7
  -3 -15 -15-3743.17 1459.55   5
  -3 -15 -15-4009.70 1846.68   1
  -3 -15  15-1942.44 1546.18   5
   3 -15 -15-5817.33 2924.78   1
  -3 -15 -15-5374.13 1749.27   8
  -3 -15 -15-5211.47 1975.38   2
   3  15  17 5161.49 1480.09   6
   3  15  17 3694.94 1758.58   3
   3  15 -17 5397.49 1607.92   6
  -3 -15  17 2626.58 2278.14   2
  -3 -15 -17 3929.59 1443.97   5
  -3 -15  17 4857.15 1666.25   5
  -3 -15 -17 4810.19 1869.01   1
  -3 -15 -17 3200.13 1735.89   8
   3 -15 -17 6175.99 2741.11   1
  -3  15  17 4553.00 3114.57   4
  -3 -15 -17 2156.35 1926.23   2
   3  15  17 4848.09 1889.91   7
   3 -15 -17 2344.59 1876.73   5
   3  15  19 11446.8 1594.81   6
   3  15  19 9690.37 1766.35   3
  -3 -15 -19 11248.3 1605.17   5
  -3 -15  19 14623.4 1913.61   5
   3 -15 -19 12000.8 2278.41   8
  -3 -15 -19 10365.6 2032.01   1
  -3 -15 -19 7846.19 1965.06   8
  -3 -15 -19 11150.3 2096.32   2
  -3  15  19 4879.29 3287.08   4
   3 -15 -19 10973.7 2778.95   1
   3  15  19 9245.26 2060.52   7
   3  17   1-1641.60 1344.57   6
  -3 -17  -1-3241.68 1407.94   5
  -3 -17   1-2299.54 1365.86   5
  -3 -17  -1-1512.72 1659.36   2
  -3 -17   1-1391.53 1716.50   2
   3  17   3 3740.77 1348.52   6
   3  17  -3 4903.22 1371.00   6
  -3 -17  -3 2457.97 1350.76   5
  -3 -17   3 2330.25 1362.38   5
  -3 -17  -3 3892.11 1699.59   2
  -3 -17  -3 3022.18 985.850   1
   3  17   3 3214.67 961.526   7
  -3 -17   3 2032.96 1776.90   2
   3  17  -5 13818.7 1511.88   6
   3  17   5 10900.1 1484.05   6
  -3 -17  -5 14664.1 1534.93   5
  -3 -17   5 15141.2 1564.86   5
  -3 -17  -5 12040.0 1333.16   8
   3  17   5 10263.0 1697.94   4
   3  17   5 12969.4 1253.34   7
  -3 -17  -5 14034.8 1865.80   2
  -3 -17  -5 11358.9 1297.03   1
  -3 -17   5 10021.6 1892.05   2
   3  17   7 5085.38 1368.27   6
   3  17  -7 3656.94 1372.34   6
  -3 -17  -7 5597.55 1411.93   5
  -3 -17   7 4883.80 1415.26   5
  -3 -17  -7 3338.60 1223.49   8
  -3 -17  -7 4284.27 1805.60   2
   3  17   7 3147.16 1946.48   4
   3  17   7 5980.50 1301.36   7
  -3 -17   7 6089.41 1949.21   2
  -3 -17  -7 3734.69 1386.56   1
  -3 -17   9 7121.19 2013.90   2
   3  17   9 3050.11 1428.25   6
   3  17  -9 3783.89 1430.96   6
   3  17   9 4755.07 1871.92   3
  -3 -17  -9 4996.62 1422.45   5
  -3 -17   9 3417.66 1482.41   5
  -3 -17  -9 7673.24 1896.41   2
  -3 -17  11 1342.66 2072.90   2
   3  17  11 749.193 1445.15   6
  -3 -17 -11 787.654 1627.04   1
   3  17 -11 1439.28 1472.95   6
   3  17  11 598.591 1930.85   3
  -3 -17 -11 2504.14 1397.29   5
  -3 -17  11 669.118 1496.44   5
  -3 -17 -11 2795.17 1455.98   8
  -3 -17 -11 2458.02 1958.81   2
   3  17  11 2060.67 2325.93   4
   3  17  11 2383.28 1589.24   7
   3  17  15-1399.05 1692.86   6
  -3 -17  15-395.553 2284.79   2
   3  17 -15 51.2896 1563.49   6
   3  17  15-722.400 2249.59   3
  -3 -17 -15 1222.03 1895.17   1
  -3 -17 -15 546.806 1499.71   5
  -3 -17  15 541.620 1698.79   5
   3 -17 -15-844.624 3345.13   1
   3  17  15 1943.05 2088.81   7
   3  17  15-2919.71 2894.55   4
   3  17  17 4777.62 1612.51   6
   3  17  17 8452.11 2074.76   3
   3  17 -17 7869.10 1757.82   6
  -3 -17  17 10690.3 2550.46   2
  -3 -17 -17 9065.40 2066.06   1
  -3 -17 -17 8462.25 1622.01   5
  -3 -17  17 12744.3 1895.80   5
   3 -17 -17 11264.4 2151.40   5
  -3 -17 -17 6239.19 1825.48   8
   3 -17 -17 8963.54 3053.57   1
  -3  17  17 12253.6 3567.37   4
  -3 -17 -17 7012.37 2222.35   2
   3  17  17 9951.80 2047.16   7
   3  19   1-27.0115 1472.47   6
   3  19  -1 2921.17 1472.32   6
  -3 -19  -1 1838.95 1468.29   5
  -3 -19   1 674.806 1457.67   5
  -3 -19  -1 1737.05 1901.27   2
  -3 -19   1-1725.38 1930.75   2
   3  19   3 2707.73 1456.50   6
   3  19  -3 2097.06 1485.91   6
  -3 -19  -3 2031.90 1514.64   5
  -3 -19   3 2301.14 1488.75   5
  -3 -19  -3 3458.41 1915.97   2
  -3 -19   3 448.339 1934.91   2
   3  19   5 2731.44 1479.65   6
   3  19  -5 1075.12 1483.91   6
  -3 -19  -5 5684.23 1562.17   5
  -3 -19   5 3363.53 1514.41   5
  -3 -19  -5 2030.64 1924.54   2
  -3 -19   5 3635.49 1994.26   2
  -3 -19   7 4256.50 2170.14   2
   3  19   7 3921.14 1526.92   6
   3  19  -7 4268.24 1605.99   6
  -3 -19  -7 8999.90 1606.49   5
  -3 -19   7 7035.85 1558.60   5
  -3 -19  -7 7202.41 2012.38   2
   3  19  11 1209.56 1610.60   6
  -3 -19  11 1128.77 2284.28   2
   3  19 -11-3153.92 1611.66   6
   3  19  11 2078.53 2203.41   3
  -3 -19 -11-1658.45 1622.70   5
  -3 -19  11-1184.57 1671.12   5
   3  19  11-458.450 2693.27   4
  -3 -19 -11-2062.34 2139.78   2
   3  19  11 302.106 1674.91   7
  -3 -19 -13-349.334 1857.82   1
   3  19  13-304.077 1616.55   6
  -3 -19  13-984.755 2325.68   2
   3  19 -13 415.485 1653.09   6
   3  19  13 1237.95 2202.78   3
  -3 -19 -13 681.837 1620.28   5
  -3 -19  13 2678.46 1704.77   5
  -3 -19 -13-87.7316 1722.47   8
  -3 -19 -13-1664.41 2275.10   2
   3  19  13 1869.10 2804.64   4
   3  19  13-508.005 1782.55   7
   3  19  15 4482.76 1699.19   6
  -3 -19  15 2788.31 2566.79   2
   3  19 -15 3830.59 1762.95   6
  -3 -19 -15 3750.89 2010.32   1
   3  19  15 5455.97 2377.81   3
  -3 -19 -15 7613.97 1731.78   5
  -3 -19  15 6154.27 1800.29   5
  -3 -19 -15 3531.10 1799.11   8
  -3 -19 -15 6733.52 2326.32   2
   3  19  15 3500.89 3037.25   4
   3  19  15 2622.84 1934.33   7
  -3 -21  -1-2209.49 1696.27   5
  -3 -21   1-3890.82 1667.19   5
  -3 -21  -1-4958.39 2234.83   2
  -3 -21   1-3949.61 2203.73   2
  -3 -21   3-2284.73 2217.29   2
   3  21   3 1188.39 1649.99   6
   3  21  -3-2698.53 1680.91   6
  -3 -21  -3 978.694 1623.51   5
  -3 -21   3-538.328 1610.78   5
  -3 -21  -3 686.421 2110.93   2
  -3 -21   5 6193.47 2216.59   2
   3  21   5 7984.39 1727.81   6
   3  21  -5 4295.02 1695.73   6
  -3 -21  -5 7886.49 1779.47   5
  -3 -21   5 7961.71 1708.42   5
  -3 -21  -5 7002.45 2272.83   2
  -3 -21   7 2732.63 2237.45   2
   3  21   7 5398.90 1704.04   6
   3  21  -7 1286.07 1701.57   6
  -3 -21  -7 2741.63 1697.77   5
  -3 -21   7 1443.88 1673.82   5
  -3 -21  -7 3996.12 2276.12   2
  -3 -21   9 329.474 2358.82   2
   3  21   9 4096.16 1687.07   6
   3  21  -9 4974.05 1737.55   6
  -3 -21  -9 3081.80 1768.99   5
  -3 -21   9 5195.75 1748.13   5
  -3 -21  -9 3152.94 2284.16   2
   3  21  11 2748.12 1759.70   6
  -3 -21  11 2224.50 2458.52   2
   3  21 -11-1440.62 1760.04   6
  -3 -21 -11 1859.04 1770.01   5
  -3 -21  11-375.594 1728.25   5
  -3 -21 -11 1595.72 2334.61   2
  -3 -23  -1-303.594 2337.27   2
  -3 -23   1 2484.30 2342.04   2
   3  23   1 580.293 1783.17   6
   3  23  -1-934.393 1730.91   6
  -3 -23  -1 470.577 1742.24   5
  -3 -23   1-864.760 1734.14   5
  -3 -23   3 37.9941 2377.36   2
   3  23   3 2565.86 1750.32   6
   3  23  -3 1234.63 1801.48   6
  -3 -23  -3-31.6549 1781.66   5
  -3 -23   3 2772.72 1734.98   5
  -3 -23  -3 1500.85 2318.73   2
  -3 -23   5 6778.03 2451.62   2
   3  23   5 4038.34 1764.74   6
   3  23  -5 2663.84 1818.16   6
  -3 -23  -5 4077.53 1834.23   5
  -3 -23   5 3637.61 1758.35   5
  -3 -23  -5 948.103 2368.99   2
   4   0 -12 53010.5 2452.70   8
  -4   0  12 54233.0 2793.43   4
   4   0 -14-473.719 1283.29   8
   4   0 -14 2843.94 1805.65   1
  -4   0  14 2103.61 1860.13   4
   4   0 -16 14949.4 1556.71   8
  -4   0  16 15951.2 2319.12   4
   4   0 -16 10039.5 2062.03   1
   4   0 -18 319.612 2044.90   1
   4   0 -18-1083.12 1513.02   8
  -4   0  18 2845.16 2381.66   4
   4   0 -20 3974.66 2194.64   1
   4   0 -20 904.180 1619.63   8
  -4   0  20 2824.63 2644.81   4
   4   0 -24 2402.08 2495.02   1
   4   0 -24 6312.49 2007.07   8
  -4   0  24 8280.63 1868.34   7
  -4   0  24 6970.29 3156.10   4
   4  -2 -12 787.692 1156.36   8
   4  -2 -12 691.862 1691.78   1
  -4   2  12 735.043 1677.75   4
   4  -2 -14 53546.5 2984.49   1
   4   2 -14 53490.3 2836.58   1
   4  -2 -14 53482.1 2550.52   8
   4   2 -14 52490.9 2493.11   8
  -4   2  14 53717.6 3016.66   4
  -4  -2  14 55407.0 2946.72   4
  -4   2  16 1716.21 2157.63   4
  -4  -2  16 234.056 691.286   2
   4  -2 -16 1279.15 1405.50   8
   4   2 -16-982.888 1351.77   8
   4  -2 -16 2715.93 1946.68   1
  -4  -2  16 847.924 2108.55   4
   4   2 -16-1310.37 1825.74   1
   4   2 -18 1450.60 1955.99   1
   4  -2 -18 2028.34 1512.08   8
   4   2 -18 207.020 1477.88   8
  -4   2  18 813.198 2420.62   4
  -4  -2  18-1115.46 2387.45   4
   4  -2 -18 1561.95 2187.31   1
   4  -2 -20 2351.95 2294.40   1
   4   2 -20 1840.27 2126.95   1
   4  -2 -20 1862.15 1640.03   8
   4   2 -20 4170.73 1633.93   8
  -4   2  20-1451.53 2658.43   4
  -4  -2  20-2118.67 1529.24   7
  -4  -2  20-404.191 2554.46   4
   4  -2 -24-3095.40 2556.73   1
   4   2 -24 1491.42 2499.33   1
   4  -2 -24-1629.62 1902.79   8
   4   2 -24-1784.32 1989.19   8
  -4   2  24 300.184 3087.24   4
  -4   2  24-1339.14 1837.03   7
  -4  -2  24-3493.80 1817.88   7
  -4  -2  24 797.374 2954.96   4
  -4   4  12 97855.9 4648.39   4
  -4  -4  12 113378. 4093.07   2
   4   4 -12 104875. 4418.16   1
  -4  -4  14 165.595 816.358   2
   4  -4 -14 323.484 1847.11   1
   4  -4 -14-244.313 1364.11   8
   4   4 -14-1226.80 1211.90   8
  -4   4  14 36.5279 1980.37   4
  -4  -4  14 2886.87 1926.80   4
   4   4 -16 9756.26 1814.37   1
  -4  -4  16 9788.47 1005.65   2
   4   4 -16 11812.5 1514.42   8
   4  -4 -16 6955.39 2165.55   1
  -4   4  16 5688.67 2312.16   4
   4  -4 -16 2819.79 1639.24   8
  -4  -4  16 11538.7 2200.25   4
   4   4 -18 3243.56 1968.87   1
   4  -4 -18-107.208 1613.26   8
   4   4 -18 375.487 1463.05   8
  -4  -4  18-624.385 995.034   2
  -4   4  18-1270.41 2476.42   4
   4  -4 -18-519.874 2195.39   1
  -4  -4  18-2655.92 1360.77   7
  -4  -4  18-106.034 2336.77   4
   4   4 -20 3627.70 2092.22   1
   4  -4 -20 1096.06 1675.65   8
   4   4 -20 1954.74 1624.23   8
  -4  -4 -20 410.959 2010.73   8
  -4   4  20 2239.19 2725.57   4
  -4  -4  20 531.221 1511.14   7
  -4  -4  20 1469.00 2549.93   4
   4  -4 -20 2441.12 2391.91   1
   4  -4 -22-3974.65 2677.99   1
   4   4 -22-6833.44 2466.28   1
   4  -4 -22-5221.49 1922.25   8
   4   4 -22-5130.19 1927.93   8
  -4  -4 -22-5989.59 2325.51   8
  -4   4  22-6212.16 3125.05   4
  -4  -4  22-3393.97 2846.80   4
   4  -4 -24 9441.28 2745.70   1
   4  -4 -24 5783.06 2010.63   8
   4   4 -24 4384.30 2064.15   8
   4   4 -24 6721.93 2430.29   1
  -4  -4 -24 9051.46 2410.04   8
  -4   4  24 10332.9 3232.75   4
  -4   4  24 6596.47 1987.03   7
  -4  -4  24 6603.21 1882.11   7
  -4  -4  24 2236.51 3020.07   4
   4   4  24 2786.55 2081.65   7
   4   6   0 173.785 547.632   3
  -4  -6   0-12.3194 499.666   5
   4   6   2 993.313 576.357   3
   4   6  -2 904.229 564.003   3
  -4  -6   2 615.570 543.003   5
   4   6   4 2128.16 615.851   3
   4   6  -4 1267.20 581.947   3
  -4  -6   4 1821.65 577.156   5
  -4  -6   4 2292.83 752.294   2
  -4  -6   6 6314.03 693.664   5
  -4  -6   6 6962.08 856.718   2
   4   6  -6 7123.77 722.512   3
  -4  -6  10 139620. 5102.37   5
  -4  -6  10 138713. 5134.05   2
   4   6 -10 136678. 5292.15   1
   4   6 -10 135877. 5196.84   8
  -4  -6  10 136879. 5364.05   4
   4   6 -10 137263. 5071.75   3
   4   6 -12 299.319 742.063   3
  -4  -6  12 114.961 695.446   5
  -4  -6  12 224.298 894.463   2
   4   6 -12 377.637 1120.53   8
  -4   6  12-228.930 1895.01   4
  -4  -6 -12 1771.87 1429.25   8
  -4  -6  12-957.066 1625.29   4
   4   6 -12 2256.59 1344.71   1
  -4  -6  14 30220.4 1428.23   5
   4  -6 -14 26362.4 2469.21   1
  -4  -6  14 28279.8 1609.46   2
  -4  -6 -14 34805.8 2125.66   8
  -4   6  14 30744.2 2566.44   4
   4   6 -14 32707.2 1462.73   3
   4   6 -18-567.464 1837.82   1
   4  -6 -18-254.932 1632.04   8
   4   6 -18 1158.87 1482.08   8
  -4   6  18 2698.04 2558.23   4
   4  -6 -18 123.552 2240.78   1
  -4  -6 -18 446.051 1732.17   8
  -4  -6  18-65.7214 1321.38   2
  -4  -6  18 104.232 1357.65   7
  -4  -6  18-1919.07 2290.70   4
   4   6  18 1867.84 1933.30   7
   4   6 -20-875.201 2101.12   1
   4  -6 -20 974.812 1734.40   8
   4   6 -20 645.503 1651.05   8
  -4  -6 -20-1466.88 1860.63   8
  -4   6  20-189.613 2763.53   4
  -4  -6  20-586.978 1522.88   7
   4  -6 -20 1129.03 2411.96   1
  -4  -6  20 850.672 2494.57   4
   4   6  20 2311.96 2132.77   7
   4  -6 -22 4716.70 2619.65   1
   4  -6 -22 7985.32 1948.19   8
   4   6 -22 6553.94 1956.37   8
   4   6 -22 7333.21 2235.58   1
  -4  -6 -22-166.531 2006.62   8
  -4   6  22 2027.03 3073.51   4
  -4  -6  22 6622.18 1749.60   7
  -4  -6  22 3668.77 2844.25   4
   4   6  22 4209.32 2285.37   7
   4  -6 -24-5070.23 2705.39   1
   4  -6 -24-1079.84 2006.29   8
   4   6 -24 798.197 1989.59   8
  -4  -6 -24 105.860 2077.02   8
  -4   6  24-2420.64 3304.30   4
   4   6 -24 3072.49 2327.60   1
  -4  -6  24 1195.25 1817.53   7
  -4  -6  24-2831.62 2986.74   4
   4   6  24-2345.14 2369.82   7
  -4  -8   0 42431.1 1866.22   2
  -4  -8   2 4539.31 852.478   2
  -4  -8   4 44.2627 935.813   2
  -4  -8  -8 61545.4 2464.64   5
  -4  -8   8 58823.5 2385.97   5
  -4  -8   8 56952.8 2461.42   2
   4   8  -8 57779.2 2471.10   1
  -4  -8  -8 58364.9 2589.42   8
  -4  -8   8 55765.5 2564.71   4
   4   8   8 58928.0 2387.58   3
   4   8  -8 58826.7 2419.86   3
   4   8  10 6218.36 894.578   3
   4   8 -10 7206.59 1197.15   1
   4   8 -10 8662.58 1008.26   3
  -4  -8  10 6055.43 858.370   5
   4   8 -10 7889.35 1122.42   8
  -4  -8  10 7600.48 1140.46   2
  -4  -8  10 8089.47 1471.03   4
  -4  -8  12 35067.5 1616.97   5
  -4  -8  12 34732.5 1816.70   2
   4   8 -12 33015.9 1934.28   1
   4   8 -12 32922.8 1831.25   8
  -4  -8 -12 38920.3 2017.04   8
  -4  -8  12 37425.8 2217.41   4
  -4  -8  12 29306.3 1658.34   7
   4   8 -12 39638.2 1701.01   3
   4   8 -12 31629.6 1614.96   6
   4   8 -14 3418.42 920.256   6
   4   8 -14 2285.99 1020.37   3
  -4  -8  14 3146.16 871.073   5
   4   8 -14 41.4030 1463.06   1
   4  -8 -14-1226.82 2329.97   1
  -4   8  14 42.6791 2250.04   4
  -4  -8  14 1579.09 1243.70   2
  -4  -8 -14 685.118 1431.36   8
   4   8  14 2330.43 1683.39   7
   4   8 -16 13290.6 1179.34   6
  -4  -8  16 15324.3 1118.89   5
  -4  -8 -16 18015.2 1708.67   2
  -4  -8  16 15594.3 1570.37   2
   4   8 -16 14165.6 1589.99   8
  -4  -8 -16 15199.5 1729.50   8
   4  -8 -16 13009.1 2319.08   1
  -4   8  16 15814.9 2592.25   4
  -4  -8  16 13359.3 1427.56   7
   4   8  16 16124.7 1918.74   7
  -4  -8  16 15618.5 2187.19   4
   4   8 -16 15952.2 1249.80   3
  -4  -8  18 213.189 899.721   5
  -4  -8 -18 455.131 1655.80   2
  -4  -8 -18-550.991 1653.78   1
   4  -8 -18-119.064 1711.01   8
   4   8 -18-3316.29 1590.61   8
   4   8 -18-375.143 1825.76   1
   4  -8 -18 3756.86 2289.42   1
  -4   8  18 369.454 2599.49   4
  -4  -8 -18 772.793 1677.71   8
  -4  -8  18-2877.61 1408.51   7
  -4  -8  18-159.752 2272.02   4
  -4  -8  18-3682.94 1610.48   2
   4   8  18-1188.97 1814.12   7
   4  -8 -20 2362.24 1987.95   8
  -4  -8 -20 3599.70 1967.51   8
   4  -8 -20 265.870 2518.81   1
  -4  -8  20 8938.17 1745.46   7
  -4  -8  20 8229.55 2643.77   4
  -4  -8 -20 6211.34 2045.06   1
   4   8 -22 3573.41 2137.66   1
  -4  -8 -22-143.429 1805.80   1
   4  -8 -22 1011.74 1929.97   8
   4   8 -22 373.750 1895.61   8
  -4  -8 -22-480.115 1940.40   8
  -4   8  22 4352.13 3130.58   4
  -4  -8  22-3430.58 1846.18   7
  -4  -8  22 1352.11 2769.59   4
   4  -8 -22 1350.63 2605.99   1
   4   8  22-604.721 2046.43   7
  -4 -10   0-2318.03 840.215   5
  -4 -10  -2 27473.1 1441.18   5
  -4 -10   2 28871.4 1448.38   5
  -4 -10  -2 26831.8 1494.67   2
   4  10   2 26356.1 1526.69   3
   4  10  -2 30317.9 1564.93   3
   4  10   4 2249.49 977.697   3
   4  10  -4 1955.17 1035.93   3
  -4 -10  -4 1794.06 818.844   5
  -4 -10   4 2464.85 813.475   5
  -4 -10  -4 1567.29 894.678   2
  -4 -10  -4 2374.33 814.527   8
   4  10   6 4002.34 977.832   3
  -4 -10  -6 2964.49 868.712   5
  -4 -10  -6 1370.08 950.849   2
  -4 -10  -6 1965.84 938.003   8
   4  10  -6 2543.55 692.610   1
   4  10   8 844.021 988.204   3
   4  10  -8 687.200 892.404   1
  -4 -10  -8 1546.59 922.410   5
  -4 -10  -8 1066.72 1027.67   2
  -4 -10   8 170.490 1157.99   4
  -4 -10  -8 1045.11 1088.30   8
  -4 -10   8 1090.85 611.447   7
  -4 -10 -10 15408.3 1236.96   5
  -4 -10 -10 15873.3 1363.36   2
   4  10 -10 12136.4 1265.71   1
   4  10 -10 15202.2 1270.28   8
  -4 -10  10 15769.8 1558.74   4
  -4 -10  10 13686.3 964.336   7
   4  10  10 16727.9 1241.93   3
   4  10  12 2079.99 1010.17   3
  -4 -10 -12 1975.76 1080.79   5
  -4 -10 -12 2001.38 1267.08   2
   4  10 -12 945.429 1197.52   1
   4  10 -12 2259.84 1122.66   8
  -4 -10 -12 2464.43 1338.48   8
  -4 -10  12 2374.71 1576.63   4
  -4 -10  12 1722.55 894.458   7
   4  10  12 2109.74 1488.23   7
  -4 -10 -14 24814.1 1806.06   2
   4  10 -14 21449.2 1740.29   1
  -4 -10 -14 21657.6 1867.49   1
  -4 -10 -14 24120.1 1851.14   8
  -4 -10  14 19498.2 1403.40   7
   4  10  14 22424.5 1924.01   7
   4  10  14 23670.1 1474.92   3
  -4 -10 -16 3737.96 1613.72   2
  -4 -10 -16 466.057 1535.97   1
   4 -10 -16 2401.12 2451.41   1
   4  10 -16 3027.72 1432.82   8
  -4  10  16 2497.19 2558.10   4
  -4 -10 -16 2109.73 1616.73   8
   4  10  16 1651.59 1647.11   7
   4  10  16 1915.50 1164.86   3
   4  10 -18 295.153 1748.30   1
  -4 -10 -18 92.2585 1648.82   1
  -4 -10 -18 1025.62 1795.86   2
   4 -10 -18 604.448 1825.05   8
   4  10 -18-431.645 1695.26   8
   4 -10 -18 2166.47 2404.84   1
  -4  10  18 2090.77 2758.07   4
  -4 -10 -18 1036.00 1734.47   8
  -4 -10  18-4703.33 1563.34   7
  -4 -10  18-1950.91 2304.78   4
   4  10  18 470.802 1809.44   7
   4  10 -20 2490.31 1911.60   1
  -4 -10 -20-2508.15 2042.75   2
   4 -10 -20-1563.78 1943.04   8
   4  10 -20-1132.38 1902.59   8
  -4 -10 -20 211.183 1910.45   8
  -4  10  20-1178.20 3011.62   4
   4 -10 -20 136.563 2476.17   1
  -4 -10  20-3132.16 1758.66   7
  -4 -10  20-4422.19 2614.76   4
   4  10  20 339.077 1981.23   7
  -4 -10 -20-782.923 1739.47   1
  -4 -10 -22 3855.50 1907.86   1
   4  10 -22 5289.31 2031.01   1
   4  10 -22 2123.48 2054.93   8
   4 -10 -22 4034.47 2044.41   8
  -4 -10 -22 2548.73 2098.02   8
  -4  10  22-2665.78 3301.46   4
   4 -10 -22 5886.81 2739.50   1
  -4 -10  22 3158.14 1768.67   7
  -4 -10  22 7300.87 2892.36   4
   4  10  22 4085.22 2139.28   7
  -4 -12   0 43169.2 2028.34   5
  -4 -12   0 39657.3 2120.31   2
   4  12   2 481.514 1153.03   3
   4  12  -2-782.149 1143.69   3
  -4 -12  -2 700.604 907.880   5
  -4 -12   2-696.107 910.850   5
  -4 -12  -2-232.666 1064.22   2
  -4 -12   2-469.951 1172.51   2
  -4 -12  -2-88.3711 536.793   8
  -4 -12  -4 13050.3 1153.28   5
  -4 -12   4 11644.4 1124.28   5
  -4 -12  -4 9891.85 1244.15   2
  -4 -12  -4 11616.9 894.627   8
  -4 -12   4 10603.9 1394.31   2
   4  12   4 14550.2 1330.31   3
   4  12  -4 13552.8 1364.18   3
   4  12  -4 11436.8 1156.36   6
   4  12  -6 982.220 973.487   6
   4  12   6 770.878 1165.45   3
   4  12  -6 1541.87 1242.08   3
  -4 -12  -6 214.010 966.496   5
  -4 -12   6-727.984 967.210   5
  -4 -12  -6 910.917 1125.33   2
  -4 -12   6-1834.50 1295.54   2
  -4 -12  -6 480.214 877.565   8
   4  12  -8 6024.82 1113.60   6
   4  12   8 6996.28 1277.58   3
   4  12  -8 6188.17 742.947   1
   4  12  -8 6020.18 1324.48   3
  -4 -12  -8 5457.71 1074.46   5
  -4 -12   8 4604.47 1053.21   5
  -4 -12  -8 4669.15 1244.91   2
  -4 -12   8 5892.46 1432.70   2
  -4 -12  -8 4696.21 1072.97   8
  -4 -12   8 4813.16 634.259   7
   4  12   8 6911.87 1451.10   7
   4  12 -10-182.474 1088.38   6
   4  12  10 1536.95 1241.81   3
   4  12 -10 693.533 1396.80   3
   4  12 -10 180.689 935.949   1
  -4 -12 -10 743.228 1080.22   5
  -4 -12  10 886.167 1007.90   5
  -4 -12 -10 2008.03 1296.50   2
   4  12 -10 2063.50 1105.65   8
  -4 -12  10 2462.51 1554.52   2
  -4 -12  10 895.563 1387.48   4
  -4 -12  10 2217.63 798.386   7
   4  12 -12 15457.7 1428.16   6
  -4 -12 -12 18435.1 1448.30   5
  -4 -12  12 18042.7 1385.82   5
  -4 -12 -12 17293.1 1646.42   2
  -4 -12  12 17952.9 1886.57   2
   4  12 -12 16561.3 1359.63   1
  -4 -12 -12 16591.0 1690.79   1
   4  12 -12 17104.4 1387.12   8
  -4 -12 -12 19444.6 1651.90   8
  -4 -12  12 17743.1 1792.35   4
  -4 -12  12 18550.3 1215.69   7
   4  12  12 16038.3 1754.43   7
   4  12  12 20473.5 1525.61   3
   4  12 -12 18968.6 1684.47   3
   4  12  14-1524.57 1239.18   3
   4  12 -14 36.9253 1229.65   6
   4  12 -14-2497.11 1449.74   3
  -4 -12 -14 967.274 1241.31   5
  -4 -12  14-555.688 1133.34   5
   4  12 -14-798.769 1264.37   1
  -4 -12 -14 619.111 1464.02   2
  -4 -12 -14 26.5368 1516.40   1
   4  12 -14 116.058 1222.72   8
  -4 -12 -14-137.486 1538.05   8
  -4 -12  14 650.665 1758.09   4
  -4 -12  14 1165.82 1750.40   2
  -4 -12  14 363.239 1073.10   7
   4  12  14-1258.68 1623.55   7
   4  12  16 3042.04 1276.23   3
   4  12 -16 3654.18 1273.82   6
   4  12 -16 1325.61 1507.75   3
  -4 -12 -16 2397.62 1350.28   5
  -4 -12  16 2163.09 1209.68   5
  -4 -12 -16 1813.30 1600.27   1
  -4 -12 -16 3646.96 1680.08   2
   4 -12 -16 3496.54 2921.17   1
  -4  12  16 4829.51 2895.90   4
  -4 -12 -16 1407.28 1715.00   8
   4  12  16 2214.80 1741.19   7
  -4 -12  16 3119.24 1876.26   2
  -4 -12  18-3220.20 1303.40   5
   4  12 -18-4703.06 1827.48   8
   4  12 -18-4361.13 1685.48   1
  -4 -12  18-4322.80 2343.16   4
  -4 -12  18-3626.99 1570.52   7
  -4 -12 -20 1678.74 1825.90   1
  -4 -12 -20-26.9623 1935.80   2
   4 -12 -20 1357.42 2053.23   8
   4  12 -20 735.398 1911.12   8
  -4 -12 -20 844.016 2013.10   8
  -4  12  20-2092.12 3097.45   4
   4 -12 -20 1716.77 2653.75   1
   4  12 -20 1171.38 1723.66   1
  -4 -12  20 1792.83 1599.44   7
   4  12  20-1804.60 1988.71   7
   4  12  20-484.769 1419.91   3
   4  14   0 41.4249 1033.87   6
   4  14   0-1097.47 1371.10   3
  -4 -14   0-856.938 1054.00   5
  -4 -14   0 890.964 1333.94   2
  -4 -14  -2 44437.9 1975.05   5
  -4 -14   2 45367.4 1968.91   5
  -4 -14  -2 34280.5 2074.68   2
  -4 -14   2 37682.6 2175.83   2
  -4 -14  -2 33410.9 1510.72   8
   4  14   2 41417.1 2118.24   3
   4  14  -2 41954.6 2150.41   3
   4  14   2 35227.2 1907.93   6
   4  14  -2 38230.1 1944.99   6
   4  14  -4 1517.99 1105.44   6
   4  14   4-400.355 1324.90   3
   4  14  -4 1981.75 1423.48   3
  -4 -14  -4 599.233 1064.54   5
  -4 -14   4-509.680 1059.78   5
  -4 -14  -4 1443.68 1329.92   2
  -4 -14  -4 16.2308 753.772   8
  -4 -14   4 2150.57 1470.93   2
   4  14  -6-482.418 1191.69   6
   4  14   6-2851.04 1437.99   3
  -4 -14  -6-1121.95 1123.41   5
  -4 -14   6 268.669 1139.41   5
  -4 -14  -6-3095.15 1432.67   2
  -4 -14  -6-2928.91 935.684   8
  -4 -14   6-1212.77 1549.32   2
   4  14   6-1180.87 1326.75   7
   4  14   8 664.102 1519.57   3
   4  14   8-96.5294 1328.61   7
   4  14 -10 4560.50 1313.74   6
   4  14  10 4019.65 1496.68   3
  -4 -14 -10 4040.08 1234.19   5
  -4 -14  10 5376.06 1276.01   5
  -4 -14 -10 1124.62 1485.68   2
   4  14 -10 4751.40 1090.80   8
  -4 -14  10 4435.62 1740.84   2
   4  14 -12-1052.99 1325.76   6
   4  14  12 1875.94 1509.23   3
  -4 -14 -12-501.115 1249.46   5
  -4 -14  12 271.521 1277.30   5
  -4 -14 -12 823.028 1556.14   2
  -4 -14 -12-630.716 1387.81   8
  -4 -14 -12 555.695 1480.56   1
  -4 -14  12-1443.25 1824.79   2
   4  14  12-1799.07 1615.53   7
   4  14  14 7054.25 1553.15   3
   4  14 -14 6967.66 1437.68   6
  -4 -14 -14 7128.22 1395.98   5
  -4 -14  14 9869.58 1456.67   5
  -4 -14 -14 6167.63 1749.46   2
  -4 -14 -14 7267.91 1654.56   8
  -4 -14 -14 7429.86 1681.54   1
  -4 -14  14 7954.00 2038.56   2
   4  14  14 5513.51 1822.77   7
  -4 -14  16-1190.54 1479.70   5
   4  14  18-541.345 1495.63   3
  -4 -14  18-84.7959 2205.76   2
   4  14 -18 2175.28 1471.10   6
  -4 -14 -18 418.134 1512.78   5
  -4 -14  18 110.339 1501.31   5
  -4 -14 -18-191.469 1911.07   2
   4 -14 -18 274.504 3027.27   1
  -4 -14 -18 242.686 1769.92   1
  -4  14  18-2798.05 3234.49   4
  -4 -14 -18 4230.60 1919.07   8
   4  14  18 1128.83 1993.01   7
   4  16   0 67110.6 3461.69   6
  -4 -16   0 95144.0 3476.99   5
  -4 -16   0 85588.1 3674.62   2
   4  16   0 72050.6 3642.48   3
   4  16   2-3319.46 1320.13   6
  -4 -16   2-3676.62 1339.47   5
  -4 -16  -2-1961.23 1592.09   2
   4  16   4 4515.27 1308.20   6
   4  16  -4 7388.15 1364.12   6
   4  16   4 6803.20 1659.22   3
  -4 -16  -4 3366.29 1294.95   5
  -4 -16   4 5479.51 1333.79   5
  -4 -16  -4 4709.55 931.572   8
  -4 -16  -4 6579.44 1639.98   2
  -4 -16   4 4707.67 1726.68   2
   4  16   4 5342.96 1476.18   4
   4  16   4 99.9987 1139.04   7
   4  16   6-1192.05 1276.33   6
   4  16  -6 188.849 1332.49   6
   4  16   6 2948.51 1623.65   3
  -4 -16  -6 1596.94 1254.83   5
  -4 -16   6-496.117 1338.91   5
  -4 -16  -6-112.959 880.115   1
  -4 -16  -6-646.157 981.747   8
  -4 -16  -6-734.343 1575.43   2
  -4 -16   6 4209.01 1801.98   2
   4  16   6-166.562 1326.94   7
   4  16   8 982.251 1319.60   6
   4  16  -8-728.797 1382.30   6
   4  16   8-239.898 1660.41   3
  -4 -16  -8 1537.47 1327.98   5
  -4 -16   8 569.327 1390.16   5
  -4 -16  -8 1399.55 1107.48   8
  -4 -16  -8-980.914 1673.94   2
  -4 -16  -8 1281.64 1270.45   1
  -4 -16   8 1544.45 1852.53   2
   4  16   8 1311.93 1410.32   7
   4  16  10 390.333 1314.59   6
   4  16 -10 1274.37 1439.29   6
   4  16  10 896.447 1701.15   3
  -4 -16 -10-120.402 1296.53   5
  -4 -16  10 335.781 1424.98   5
  -4 -16 -10 647.341 1756.08   2
  -4 -16  10 782.080 2003.46   2
   4  16  12 623.248 1474.21   6
   4  16 -12-567.658 1525.22   6
   4  16  12-824.967 1792.61   3
  -4 -16 -12 2266.54 1412.01   5
  -4 -16  12 2369.45 1579.33   5
  -4 -16 -12-2755.61 1679.86   1
  -4 -16 -12 1822.75 1881.15   2
  -4 -16 -12-2329.84 1467.61   8
  -4 -16  12-267.767 2136.57   2
  -4 -16 -14-2302.46 1497.38   5
  -4 -16  14-225.336 1589.17   5
  -4 -16 -14-6080.93 2030.31   2
  -4 -16  14-6135.06 2227.26   2
   4  16  16 2632.47 1562.74   6
  -4 -16  16 1230.97 2295.19   2
   4  16  16 3764.78 1733.44   3
   4  16 -16 3549.55 1655.66   6
  -4 -16 -16 3803.86 1542.33   5
  -4 -16 -16 2799.44 1805.01   1
  -4 -16  16 4586.10 1723.91   5
  -4 -16 -16 2051.58 2024.16   2
  -4 -16 -16 3970.25 1753.55   8
   4  16  16 1975.63 2132.92   7
   4  16  18-264.894 1613.86   6
   4  16  18-1371.25 1719.35   3
  -4 -16  18-4890.98 2410.28   2
   4  16 -18-73.7801 1588.25   6
  -4 -16 -18-519.890 1570.48   5
  -4 -16  18-2518.91 1863.48   5
  -4 -16 -18-1367.21 1911.57   1
   4 -16 -18 2296.25 3914.22   1
  -4 -16 -18 2868.59 2148.10   2
  -4 -16 -18-1794.91 1952.89   8
   4  16  18-4640.22 2199.20   7
   4  18   0-1192.14 1396.38   6
  -4 -18   0 551.117 1397.92   5
  -4 -18   0 363.019 1790.62   2
   4  18   2 30345.6 2019.11   6
   4  18  -2 29305.8 2013.79   6
  -4 -18  -2 30589.4 1992.61   5
  -4 -18   2 30360.1 1999.68   5
  -4 -18  -2 27160.9 2304.43   2
  -4 -18   2 30967.4 2395.00   2
   4  18   4-292.833 1424.67   6
   4  18  -4 1243.30 1422.49   6
   4  18   4-1828.61 1858.45   3
  -4 -18  -4 939.341 1400.57   5
  -4 -18   4-813.733 1454.39   5
  -4 -18  -4 1069.90 1786.41   2
  -4 -18   4-1079.40 1937.22   2
   4  18   6 615.431 1420.17   6
   4  18  -6 2338.66 1502.57   6
   4  18   6 3923.24 1861.72   3
  -4 -18  -6 1892.88 1425.95   5
  -4 -18   6 762.291 1502.85   5
  -4 -18  -6-29.8511 1870.14   2
  -4 -18   6-1947.08 1977.66   2
   4  18   8-540.201 1466.97   6
   4  18  -8-3494.82 1615.65   6
   4  18   8-4010.63 1934.99   3
  -4 -18  -8-2346.77 1463.81   5
  -4 -18   8-1218.51 1559.25   5
  -4 -18   8-5141.86 2211.77   2
   4  18  10-6099.65 2110.58   3
  -4 -18  10-80.6255 1678.42   5
   4  18  10 80.2166 2405.17   4
   4  18  12-1002.30 1568.83   6
   4  18 -12 503.279 1645.99   6
  -4 -18 -12-98.5965 1739.53   1
   4  18  12 1166.95 2013.63   3
  -4 -18 -12-1193.37 1523.87   5
  -4 -18  12-1428.45 1742.82   5
  -4 -18 -12-2062.56 1510.97   8
  -4 -18 -12 2509.52 2056.19   2
   4  18  12-869.609 1991.43   7
  -4 -18  12-961.321 2281.76   2
  -4 -18  14 4472.17 2441.70   2
   4  18  14 5245.43 1730.35   6
   4  18 -14 2612.66 1681.27   6
   4  18  14 6506.19 2040.88   3
  -4 -18 -14 6226.48 1837.86   1
  -4 -18 -14 4930.01 1594.85   5
  -4 -18  14 2186.39 1802.01   5
  -4 -18 -14 4270.59 1677.53   8
  -4 -18 -14 2659.27 2158.84   2
   4  18  14 5164.48 2136.17   7
   4  20   4 3184.74 1661.51   6
  -4 -20  -4 8352.73 1691.04   5
  -4 -20   4 6527.84 1712.71   5
  -4 -20  -4 4075.70 2126.75   2
  -4 -20   4 2214.85 2194.30   2
   4  20   6-236.373 1627.70   6
   4  20  -6 463.609 1669.03   6
   4  20   6-947.760 2110.76   3
  -4 -20  -6 1147.45 1543.65   5
  -4 -20   6 615.006 1689.57   5
  -4 -20  -6-1228.68 2082.95   2
  -4 -20   6-5434.76 2284.51   2
   4  20   8 862.353 1637.90   6
   4  20  -8-201.663 1675.80   6
   4  20   8-3578.51 2137.86   3
  -4 -20  -8 1356.85 1600.84   5
  -4 -20   8 443.035 1766.03   5
  -4 -20  -8 2376.67 2117.92   2
  -4 -20   8 1407.36 2290.87   2
   4  20  10-1892.10 1703.03   6
   4  20 -10-1333.83 1727.89   6
   4  20  10-119.778 2157.29   3
  -4 -20 -10-607.241 1629.22   5
  -4 -20  10 389.561 1826.42   5
  -4 -20 -10-508.112 2211.87   2
  -4 -20  10-35.7917 2398.68   2
  -4 -20  12-1178.34 2445.41   2
   4  20  12 5352.56 1786.14   6
   4  20 -12 1921.42 1673.99   6
   4  20  12 331.770 2232.24   3
  -4 -20 -12 3397.85 1696.43   5
  -4 -20  12 3698.98 1879.72   5
  -4 -20 -12 3954.71 2321.76   2
   4  22   0-1678.43 1740.86   6
  -4 -22   0 1429.26 1729.70   5
  -4 -22   0-2603.13 2321.64   2
   4  22   2 6294.63 1801.72   6
   4  22  -2-253.390 1787.37   6
  -4 -22  -2 5839.53 1776.27   5
  -4 -22   2 2744.31 1740.63   5
  -4 -22  -2 7628.94 2359.66   2
  -4 -22   2 4928.62 2327.74   2
   4  22   4 31.8035 1696.63   6
   4  22  -4-849.082 1758.82   6
  -4 -22  -4-408.286 1704.38   5
  -4 -22   4 1160.15 1786.23   5
  -4 -22  -4-37.0074 2291.27   2
  -4 -22   4-1515.47 2378.71   2
   4  22   6-191.260 1750.42   6
   4  22  -6 1821.61 1776.98   6
  -4 -22  -6-126.885 1723.90   5
  -4 -22   6 3455.62 1822.88   5
  -4 -22  -6 1749.59 2346.65   2
  -4 -22   6-3130.10 2441.46   2
   5   1 -13 881.045 2172.40   1
  -5   1  13 771.589 1990.26   4
  -5  -1  13 2160.91 1963.10   4
   5  -1 -15 7536.41 2434.07   1
   5  -1 -15 7173.17 1644.68   8
   5   1 -15 9064.58 1601.08   8
   5   1 -15 6680.53 2318.61   1
  -5   1  15 2966.69 2217.22   4
  -5  -1  15 6524.09 2256.84   4
   5  -1 -17 39822.6 3100.31   1
   5   1 -17 38834.8 2963.42   1
   5  -1 -17 36090.8 2358.37   8
   5   1 -17 38191.2 2345.32   8
  -5   1  17 33311.5 3028.54   4
  -5  -1  17 38504.1 3071.05   4
   5  -1 -19 11378.1 1911.64   8
   5   1 -19 9669.11 1810.77   8
  -5   1  19 13803.0 2804.14   4
  -5  -1  19 8780.83 2794.85   4
   5  -1 -19 8623.04 2606.79   1
   5   1 -19 5304.26 2482.36   1
   5  -1 -23 1030.91 2743.29   1
   5   1 -23 437.317 2611.29   1
   5  -1 -23-344.842 1993.56   8
   5   1 -23 303.978 1977.64   8
  -5   1  23 2409.86 3167.34   4
  -5  -1  23 778.779 3154.85   4
  -5  -1  23-2326.59 1835.54   7
   5   3 -13 2606.32 1411.00   8
  -5  -3  13 2219.04 1937.14   4
   5  -3 -15 3405.50 2609.59   1
   5   3 -15 11965.2 1661.63   8
  -5   3  15 1473.07 2392.85   4
  -5  -3  15 10924.8 2335.19   4
   5   3 -15 9805.82 2225.39   1
  -5  -3  17 5188.12 1161.55   2
   5  -3 -17 4764.53 1713.02   8
   5   3 -17 5439.92 1652.33   8
   5  -3 -17 874.533 2481.91   1
  -5   3  17 6567.10 2479.37   4
  -5  -3  17 7657.21 2440.20   4
   5   3 -17 5265.70 2234.18   1
   5   3 -19 14306.2 2404.75   1
   5  -3 -19 15940.9 1968.41   8
   5   3 -19 16517.0 1939.04   8
  -5   3  19 13573.5 2810.75   4
   5  -3 -19 13101.0 2709.39   1
  -5  -3  19 13298.5 2755.04   4
   5  -3 -21-3539.88 2008.46   8
  -5   3  21-7055.94 3059.86   4
  -5  -3  21-8679.39 3044.04   4
   5  -3 -21-5891.32 2895.35   1
   5  -3 -23-2193.99 2819.37   1
   5   3 -23 204.159 2510.65   1
   5  -3 -23 2375.27 1981.23   8
   5   3 -23 29.6507 1964.89   8
  -5   3  23 1504.04 3215.64   4
  -5  -3  23-2310.67 3169.07   4
  -5  -3  23 3550.28 1787.46   7
  -5  -5  11 9785.10 1319.55   2
   5   5 -11 9765.82 1936.98   1
  -5  -5  13 903.499 1190.65   2
   5   5 -17 12607.1 2133.77   1
  -5  -5  17 8810.62 1221.94   2
   5  -5 -17 7646.72 1854.80   8
   5  -5 -17 11890.4 2667.39   1
   5   5 -17 10534.1 1735.68   8
  -5   5  17 8815.86 2599.14   4
  -5  -5  17 9510.52 2479.13   4
   5   5 -19 1459.60 2138.94   1
   5  -5 -19 2535.72 1807.12   8
   5   5 -19 553.060 1716.78   8
   5  -5 -19 837.064 2572.62   1
  -5   5  19 1711.92 2718.53   4
  -5  -5  19-2880.40 2625.34   4
  -5  -5  19-1229.46 1526.80   7
   5   5 -21 10601.3 2382.28   1
   5  -5 -21 4747.04 1952.12   8
   5   5 -21 5564.70 1907.40   8
  -5   5  21 5862.50 3059.22   4
  -5  -5  21 9512.49 2942.23   4
   5  -5 -21 6313.09 2738.41   1
  -5  -5  21 6786.44 1699.86   7
   5   5 -23-765.997 2443.59   1
   5  -5 -23-1630.57 2027.01   8
   5   5 -23 1048.44 2005.42   8
  -5   5  23 4458.00 3282.16   4
  -5  -5  23-1643.74 3091.49   4
  -5  -5  23-194.958 1759.40   7
   5  -5 -23-2109.07 2901.95   1
  -5  -7   7 10857.9 1208.84   2
   5   7  -9 18305.9 1807.94   1
  -5  -7   9 17579.4 1386.20   2
  -5  -7  11 1671.48 1153.59   2
  -5  -7  11 2797.55 1709.98   4
   5   7 -11 1248.73 1559.07   1
   5   7 -13-596.414 904.620   3
  -5  -7  13 1639.95 1164.02   2
  -5  -7  15 7639.29 1355.32   2
   5   7 -15 9683.70 1689.87   8
  -5  -7  15 8951.33 2258.22   4
   5   7 -15 10698.1 1107.08   3
   5   7 -17 2527.35 1005.52   6
   5   7 -17 1144.25 1933.46   1
   5  -7 -17 51.3958 2714.01   1
   5   7 -17 4110.52 1659.61   8
  -5  -7  17 1403.46 1317.08   2
  -5   7  17 4082.41 2637.56   4
  -5  -7  17 2848.96 2405.20   4
  -5  -7  17 3058.40 1387.23   7
   5   7 -17 3869.51 1071.84   3
   5   7 -19 1636.53 2147.29   1
   5  -7 -19-663.022 2011.96   8
   5   7 -19 2075.95 1824.81   8
   5  -7 -19-337.383 2728.38   1
  -5  -7  19-1005.20 2717.23   4
  -5  -7  19 4001.48 1608.09   7
   5   7 -21 4987.61 2298.50   1
   5  -7 -21-1366.56 2001.97   8
   5   7 -21 3274.38 1897.30   8
  -5   7  21-4764.67 3091.27   4
   5  -7 -21 245.644 2726.48   1
  -5  -7  21 5933.25 2892.17   4
  -5  -7  21 1955.44 1681.48   7
   5  -7 -23 68.7225 2047.22   8
   5   7 -23 514.148 2414.36   1
   5   7 -23 1176.85 1994.26   8
  -5   7  23-1108.10 3382.26   4
  -5  -7  23-1329.37 3040.64   4
  -5  -7  23 2085.58 1790.45   7
   5   9   1 1342.46 818.519   3
   5   9  -1 229.391 846.837   3
  -5  -9  -1-316.376 811.011   5
  -5  -9   1 2056.48 822.406   5
  -5  -9  -1 384.592 922.052   2
  -5  -9   1-36.8858 959.956   2
  -5  -9  -3 10897.8 1005.32   5
  -5  -9   3 11100.9 1024.92   5
  -5  -9  -3 9630.02 1071.00   2
  -5  -9   3 11757.6 1216.36   2
   5   9   3 11534.8 991.783   3
   5   9  -3 10745.2 1022.13   3
   5   9   5 4160.41 853.279   3
   5   9  -5 3362.36 937.084   3
  -5  -9  -5 4183.48 875.944   5
  -5  -9   5 5397.05 922.042   5
  -5  -9  -5 4189.93 967.446   2
  -5  -9   7 37403.8 1758.80   5
   5   9   7 35056.8 1699.89   3
   5   9  -7 36117.8 1752.64   3
  -5  -9   9 17814.4 1231.34   5
   5   9  -9 15045.9 1489.77   1
   5   9   9 17499.0 1208.64   3
  -5  -9  11 4612.78 1805.44   4
  -5  -9 -11 5369.51 1572.12   8
   5   9 -13 3216.52 1549.79   1
  -5  -9  13 2966.03 1988.34   4
  -5  -9 -13 6136.47 1760.93   8
  -5  -9 -15 4611.76 1828.51   8
   5   9 -17 4168.27 1926.76   1
   5  -9 -17 4028.85 3423.50   1
   5   9 -17 1932.69 1733.79   8
  -5   9  17 5549.17 2844.96   4
  -5  -9 -17 5419.89 1982.59   8
  -5  -9  17 7580.93 2416.50   4
  -5  -9  17 2760.11 1421.24   7
  -5  -9 -19-4451.28 1714.27   2
   5   9 -19-1458.82 2156.27   1
   5  -9 -19-6675.79 3055.83   1
   5   9 -19-1628.22 2042.09   8
  -5   9  19-9172.74 3250.06   4
  -5  -9 -19-2238.27 2181.17   8
  -5  -9  19-4396.35 2734.98   4
  -5  -9  19 565.611 1718.82   7
  -5  -9 -21 3527.25 1755.13   2
   5  -9 -21 2386.93 2073.65   8
   5   9 -21 3731.99 1961.61   8
   5   9 -21 2031.95 2247.53   1
  -5   9  21 54.5133 3130.97   4
   5  -9 -21 3460.96 2860.32   1
  -5  -9 -21 4425.85 2250.33   8
  -5  -9  21 2344.64 2868.35   4
  -5  -9  21 3421.60 1719.03   7
   5  11   1 1587.09 1040.16   3
   5  11  -1 3501.60 1066.06   3
  -5 -11  -1 2312.04 932.479   5
  -5 -11   1 2986.93 968.181   5
  -5 -11  -1 3662.48 1077.28   2
  -5 -11   1 2331.08 1124.88   2
   5  11   3 10055.2 1159.00   3
   5  11  -3 9262.38 1230.47   3
  -5 -11  -3 9256.19 1088.06   5
  -5 -11   3 9607.24 1078.29   5
  -5 -11  -3 9635.22 1196.58   2
  -5 -11   3 7799.36 1287.32   2
  -5 -11  -5 34492.4 1804.00   5
  -5 -11   5 35567.8 1774.40   5
  -5 -11  -5 34423.9 1875.27   2
  -5 -11   5 31493.1 1914.14   2
  -5 -11  -5 35402.6 1828.03   8
   5  11   5 36643.9 1813.29   3
   5  11  -5 35242.0 1857.24   3
  -5 -11  -7 12340.0 1258.68   5
  -5 -11   7 12728.5 1173.27   5
   5  11  -7 10623.8 1164.22   1
  -5 -11  -7 14223.3 1405.08   2
  -5 -11   7 15235.7 1468.97   2
  -5 -11  -7 13563.7 1423.51   8
   5  11   7 15672.7 1247.19   3
   5  11  -7 12603.3 1369.89   3
   5  11   9 4543.29 1102.41   3
   5  11  -9 6295.55 1284.61   3
  -5 -11  -9 4520.09 1151.85   5
  -5 -11   9 6148.71 1066.07   5
  -5 -11  -9 3579.01 1320.37   2
  -5 -11   9 5261.08 1423.50   2
   5  11  -9 3952.28 1190.62   1
   5  11 -11 36.1709 1106.51   6
   5  11 -11-377.421 1277.44   3
   5  11 -11-842.441 1369.27   1
  -5 -11 -11 1044.85 1137.50   5
  -5 -11  11 914.856 1028.91   5
  -5 -11 -11 821.011 1451.49   2
  -5 -11  11 1590.79 1483.78   2
  -5 -11  11-1373.43 1740.52   4
  -5 -11 -11 746.025 1581.66   8
  -5 -11  11 520.655 907.125   7
   5  11  13-1222.28 1121.70   3
   5  11 -13-90.3951 1126.83   6
   5  11 -13 305.034 1290.96   3
  -5 -11  13 885.937 1086.69   5
   5  11 -13-472.826 1449.63   1
  -5 -11 -13 529.100 1587.80   2
   5  11 -13-950.254 1497.56   8
  -5 -11  13 1026.79 1614.70   2
  -5 -11  13-1479.60 1983.63   4
  -5 -11 -13 862.284 1649.23   8
  -5 -11  13 775.470 1013.04   7
   5  11 -15 513.643 1228.00   6
   5  11 -15 2813.14 1329.16   3
  -5 -11  15 1704.38 1108.78   5
  -5 -11 -15 354.653 1728.17   2
  -5 -11  15 1078.73 1693.27   2
  -5 -11 -15 3240.18 1834.40   8
  -5 -11 -17 40844.2 2798.14   2
   5  11 -17 44966.3 2313.26   3
  -5 -11 -19 5170.78 2214.15   2
   5 -11 -19 6478.27 3490.66   1
  -5  11  19 7471.95 3198.85   4
  -5 -11 -19 10292.0 2167.52   8
  -5 -11  19 4957.71 2703.85   4
   5  11 -19 4329.27 2162.07   1
   5  11  19 4107.90 2449.05   7
   5  11 -21-4078.77 2275.49   1
  -5 -11 -21 1919.47 2388.09   2
   5  11 -21-24.9460 2014.21   8
   5 -11 -21 5635.22 3115.71   1
  -5  11  21 3313.61 3272.25   4
  -5 -11 -21-2288.81 2278.50   8
  -5 -11  21 1046.97 2833.98   4
  -5 -11  21-2120.90 1753.39   7
   5  11  21 255.973 2710.91   7
   5  13   1 2093.77 1249.34   3
   5  13  -1 3128.87 1291.46   3
  -5 -13  -1-2068.98 1062.50   5
  -5 -13   1 564.585 1033.19   5
  -5 -13  -1-1041.22 1261.00   2
  -5 -13   1 376.393 1258.60   2
  -5 -13  -1 667.677 733.203   8
  -5 -13  -3 13693.5 1292.45   5
  -5 -13   3 14278.0 1297.49   5
  -5 -13  -3 13385.5 1454.65   2
  -5 -13   3 14642.6 1572.77   2
  -5 -13  -3 14494.6 1180.57   8
   5  13   3 15445.8 1478.94   3
   5  13  -3 15981.3 1511.84   3
   5  13   5 8185.32 1395.98   3
   5  13  -5 11298.8 1491.84   3
  -5 -13  -5 10318.6 1250.59   5
  -5 -13   5 11034.5 1220.10   5
  -5 -13  -5 7637.52 1409.67   2
  -5 -13   5 10441.3 1613.80   2
  -5 -13  -5 11566.2 1239.67   8
   5  13  -9 2682.89 1230.92   6
   5  13   9 2190.46 1332.70   3
   5  13  -9 1877.25 1450.16   3
  -5 -13  -9 3672.23 1238.51   5
  -5 -13   9 2791.35 1130.05   5
  -5 -13  -9 3330.94 1457.90   2
   5  13  -9 2253.39 933.392   1
  -5 -13   9 2743.80 1600.63   2
   5  13 -11 41.1999 1261.19   6
   5  13  11 373.916 1279.19   3
   5  13 -11-317.828 1476.13   3
  -5 -13 -11-497.277 1279.59   5
  -5 -13  11 1337.16 1177.57   5
  -5 -13 -11 2449.58 1530.78   2
  -5 -13  11 2447.96 1705.45   2
   5  13 -11 1806.74 1179.43   1
  -5 -13 -11 1683.99 1574.68   8
   5  13  13 77.8895 1274.00   3
   5  13 -13 2122.43 1391.52   6
   5  13 -13 59.1108 1524.16   3
  -5 -13 -13 25.7950 1329.96   5
  -5 -13  13 1020.01 1202.08   5
  -5 -13 -13-1213.99 1661.60   2
  -5 -13 -13-393.691 1771.77   8
  -5 -13  13-418.262 1871.24   2
   5  13 -15-4788.03 1535.92   6
   5  13 -15 116.810 1636.08   3
  -5 -13 -15-1664.68 1539.99   5
  -5 -13 -15-3403.67 1987.06   2
  -5 -13 -15 2214.14 2011.01   8
  -5 -13  15 5577.97 1995.62   2
   5  13  17 5977.37 1372.70   3
   5  13 -17 3216.35 1457.32   6
   5  13 -17 5927.61 1655.79   3
  -5 -13  17 5113.57 1297.14   5
  -5 -13 -17 9808.36 2124.14   2
  -5 -13 -17 4247.05 2079.48   8
  -5 -13  17 4218.92 2131.02   2
   5  13  17 9142.52 2713.81   7
  -5 -13 -19 3832.55 2242.99   2
  -5 -13 -19 6700.04 2268.02   8
   5  13  19 4793.18 2540.43   7
   5  15   1-90.6444 1478.24   3
  -5 -15  -1 2364.16 1192.78   5
  -5 -15   1 1353.05 1208.10   5
  -5 -15  -1 2280.20 1484.54   2
  -5 -15   1 2035.93 1542.47   2
   5  15  -3 9140.30 1366.87   6
   5  15   3 9973.92 1597.94   3
   5  15  -3 8297.84 1614.54   3
  -5 -15  -3 8672.41 1322.37   5
  -5 -15   3 10586.1 1331.23   5
  -5 -15  -3 7087.51 1527.68   2
  -5 -15   3 8934.59 1712.95   2
   5  15  -5 5211.33 1338.34   6
   5  15   5 8780.68 1582.70   3
   5  15  -5 10521.5 1642.69   3
  -5 -15  -5 4841.43 1270.63   5
  -5 -15   5 5830.64 1282.79   5
  -5 -15  -5 7140.74 1547.40   2
  -5 -15   5 6257.90 1720.45   2
  -5 -15  -5 5751.41 980.877   8
   5  15  -7 8051.14 1447.23   6
   5  15   7 11564.3 1610.94   3
   5  15  -7 7370.15 1680.90   3
  -5 -15  -7 9517.31 1385.17   5
  -5 -15   7 10317.0 1392.85   5
  -5 -15  -7 9343.05 1588.97   2
  -5 -15   7 7890.46 1820.74   2
  -5 -15  -7 8689.32 1173.68   8
   5  15  -9 3852.91 1457.00   6
   5  15   9 2817.27 1540.70   3
   5  15  -9 1150.37 1623.46   3
  -5 -15  -9 4563.35 1337.29   5
  -5 -15   9 2192.87 1295.05   5
  -5 -15  -9 2993.00 1594.43   2
  -5 -15   9 921.979 1816.07   2
   5  15  11 630.515 1542.27   3
   5  15 -11 1398.18 1711.83   3
  -5 -15 -11 897.708 1396.98   5
  -5 -15  11-1512.40 1407.71   5
  -5 -15 -11-527.978 1692.06   2
  -5 -15 -11 1053.76 1456.22   8
  -5 -15  11 3308.90 2046.50   2
   5  15  15 897.207 1496.45   3
   5  15 -15 544.983 1548.00   6
   5  15 -15 3941.17 1808.31   3
  -5 -15 -15 1375.31 1550.24   5
  -5 -15  15 1843.24 1416.10   5
  -5 -15 -15 558.430 1938.08   2
  -5 -15 -15 2742.56 1904.52   8
  -5 -15  15 2495.85 2126.78   2
   5  15  15 5336.03 2554.36   7
   5  15  17 625.637 1455.59   3
   5  15 -17 784.675 1574.29   6
   5  15 -17 5145.91 1839.83   3
  -5 -15 -17 515.900 1560.56   5
  -5 -15  17 2241.95 1473.76   5
  -5 -15 -17 1654.62 2101.00   2
  -5 -15 -17 297.205 2032.36   8
  -5 -15  17-1043.40 2278.34   2
   5  15  17 4158.15 2474.16   7
   5  17   1 327.200 1330.11   6
   5  17  -1-25.4850 1349.54   6
   5  17   1 1733.89 1658.29   3
   5  17  -1-978.645 1673.44   3
  -5 -17  -1 1959.59 1370.58   5
  -5 -17   1 452.131 1311.02   5
  -5 -17  -1 3600.87 1702.72   2
  -5 -17   1-406.228 1756.06   2
   5  17   3 3011.95 1352.87   6
   5  17  -3 3634.29 1373.08   6
   5  17   3 3096.48 1684.76   3
   5  17  -3 2663.63 1693.63   3
  -5 -17  -3 1027.40 1342.14   5
  -5 -17   3 1494.20 1363.28   5
  -5 -17  -3-254.255 1714.55   2
  -5 -17   3-1197.84 1818.56   2
   5  17   5 8359.79 1436.81   6
   5  17  -5 9477.26 1571.44   6
   5  17   5 11068.2 1811.66   3
   5  17  -5 11714.5 1891.90   3
  -5 -17  -5 10278.6 1502.48   5
  -5 -17   5 10519.1 1505.70   5
  -5 -17  -5 10229.3 1773.14   2
  -5 -17   5 9512.11 2039.09   2
   5  17   7 2498.18 1380.25   6
   5  17  -7 4196.30 1549.56   6
   5  17   7 5641.15 1791.02   3
   5  17  -7 3779.89 1856.26   3
  -5 -17  -7 4901.65 1431.12   5
  -5 -17   7 6373.25 1506.46   5
  -5 -17  -7 5111.11 1738.79   2
  -5 -17   7 6517.59 2039.83   2
   5  17  -9 310.573 1704.11   6
   5  17  -9 20116.5 2219.26   3
  -5 -17   9 18373.1 2348.37   2
  -5 -17  -9 9399.65 1596.56   5
  -5 -17  -9 5923.90 1893.94   2
   5  17 -11 888.914 1723.37   6
   5  17  11-559.179 1793.99   3
   5  17 -11-2359.59 2017.14   3
  -5 -17 -11 1052.51 1501.75   5
  -5 -17  11-1923.58 1641.84   5
  -5 -17 -11 1964.82 1884.93   2
  -5 -17  11-2945.02 2167.58   2
   5  17  11-5700.12 2632.26   7
   5  17 -13-183.357 1683.02   6
   5  17  13-1661.56 1796.96   3
   5  17 -13-2160.10 2011.32   3
  -5 -17 -13-27.6520 1542.19   5
  -5 -17  13 2207.99 1606.22   5
  -5 -17 -13-578.848 2017.76   2
  -5 -17 -13-2317.23 1628.63   8
  -5 -17  13 94.6959 2211.76   2
   5  17  13-1185.73 2463.91   7
   5  17  15 2772.54 1760.26   3
   5  17 -15 1611.76 1699.67   6
   5  17 -15 1108.85 2077.15   3
  -5 -17 -15 1440.49 1598.51   5
  -5 -17  15 1035.95 1631.14   5
  -5 -17 -15 3026.58 2145.51   2
  -5 -17 -15 1561.25 1811.74   8
  -5 -17 -15 795.311 1991.47   1
  -5 -17  15-3062.93 2350.91   2
   5  17  15 2989.70 2473.10   7
   5  19   5 1120.14 1521.61   6
   5  19   5-3654.95 2000.79   3
   5  19  -5-3608.70 2149.50   3
  -5 -19  -5 3350.51 1546.56   5
  -5 -19   5 4427.88 1607.67   5
  -5 -19  -5 4975.74 1961.46   2
  -5 -19   5 1789.39 2170.03   2
   5  19   7 3944.55 1544.45   6
   5  19  -7 3830.40 1667.24   6
   5  19   7 2160.48 1952.10   3
   5  19  -7 385.403 2164.42   3
  -5 -19  -7 1805.40 1523.83   5
  -5 -19   7 2853.92 1623.69   5
  -5 -19  -7 2235.47 1996.87   2
  -5 -19   7 2740.39 2278.05   2
   5  19   9 998.078 1567.86   6
   5  19  -9 199.352 1701.35   6
   5  19   9 2166.13 1948.51   3
   5  19  -9-420.546 2197.41   3
  -5 -19  -9 2327.10 1593.89   5
  -5 -19   9 2300.58 1655.90   5
  -5 -19  -9-2969.02 2053.13   2
  -5 -19   9-1860.95 2366.21   2
   5  19  11-551.608 1594.78   6
   5  19 -11 1000.94 1721.75   6
   5  19  11-1045.84 1981.28   3
   5  19 -11-1461.68 2282.55   3
  -5 -19 -11-2578.17 1608.50   5
  -5 -19  11 2904.08 1712.14   5
  -5 -19 -11-1797.77 2117.32   2
  -5 -19  11 2296.74 2395.52   2
   5  21   1 496.818 1658.31   6
   5  21  -1 1176.30 1652.09   6
   5  21   1 376.763 2107.96   3
   5  21  -1 599.169 2194.62   3
  -5 -21  -1 1561.31 1635.63   5
  -5 -21   1 926.600 1629.07   5
  -5 -21  -1 564.693 2195.28   2
  -5 -21   1-1455.09 2227.81   2
   5  21   3 619.102 1686.25   6
   5  21  -3 4016.60 1739.67   6
   5  21   3-188.244 2126.99   3
   5  21  -3 2486.78 2240.81   3
  -5 -21  -3 2328.94 1637.86   5
  -5 -21   3 2266.85 1659.98   5
  -5 -21  -3 35.1392 2153.43   2
  -5 -21   3 1926.75 2281.71   2
   5  21   5 1929.49 1690.13   6
   5  21  -5 3871.49 1787.21   6
   5  21   5 1940.45 2133.42   3
   5  21  -5 4810.84 2334.45   3
  -5 -21  -5 1337.28 1650.18   5
  -5 -21   5 1703.43 1677.37   5
  -5 -21  -5 4202.47 2179.34   2
  -5 -21   5 3232.77 2409.21   2
   5  21   7 2002.66 1676.91   6
   5  21  -7 1027.32 1793.46   6
   5  21   7 3865.60 2194.70   3
  -5 -21  -7 4011.24 1729.88   5
  -5 -21   7 2153.43 1767.53   5
  -5 -21  -7 5638.59 2210.41   2
  -5 -21   7 4272.77 2469.90   2
   6   0 -16-161.111 3094.69   1
  -6   0  16-920.585 2543.16   4
   6   0 -18 3246.32 1938.59   8
   6   0 -18-3806.44 2994.74   1
  -6   0  18-363.743 2723.04   4
   6   0 -22 1721.98 2128.09   8
  -6   0  22 3033.92 3167.20   4
   6   0 -22 253.066 3019.12   1
   6  -2 -16 2315.07 3703.68   1
   6   2 -16 6729.65 2819.73   1
  -6  -2  16 291.758 2454.81   4
   6   2 -18 974.094 1920.66   8
   6  -2 -18 4762.70 3168.11   1
  -6   2  18-2526.84 2725.13   4
  -6  -2  18-3348.95 2685.43   4
   6   2 -18-539.401 2750.31   1
   6  -2 -20-4953.49 2161.51   8
   6   2 -20-1376.61 2073.04   8
  -6   2  20-3873.06 3090.42   4
   6  -2 -20-7388.28 3269.71   1
  -6  -2  20-2575.24 3109.91   4
   6   2 -20-3671.65 2987.89   1
   6   2 -22-1798.67 2880.31   1
   6  -2 -22-100.699 2100.74   8
   6   2 -22 443.591 2065.98   8
  -6   2  22-4337.74 3149.40   4
  -6  -2  22-1858.65 3113.07   4
   6  -2 -22 966.590 3211.73   1
   6   4 -14 22807.8 3018.35   1
  -6  -4  16 3763.36 2499.14   4
   6   4 -16 2020.05 2443.78   1
   6  -4 -18-877.143 3468.24   1
   6   4 -18-1834.78 1944.39   8
  -6   4  18 1903.01 2825.19   4
  -6  -4  18 915.562 2720.40   4
   6   4 -18-2190.56 2482.39   1
   6   4 -20 1513.89 1978.69   8
   6  -4 -20 676.327 3205.03   1
  -6   4  20-2586.56 2991.21   4
  -6  -4  20 398.126 2950.90   4
   6   4 -20-2178.40 2616.53   1
   6   4 -22 5554.00 2734.14   1
   6  -4 -22 3762.47 2157.47   8
   6   4 -22 5484.77 2099.86   8
  -6   4  22 108.200 3231.35   4
  -6  -4  22 7667.99 3219.80   4
   6  -4 -22 3786.93 3208.03   1
  -6  -6  14 140.591 1751.94   2
  -6  -6  14 1801.01 2327.16   4
   6   6 -14 867.188 2223.32   1
  -6  -6  16 4473.11 1584.26   2
   6   6 -16 878.337 1905.91   8
  -6  -6  16-113.117 2488.71   4
   6   6 -16 6906.11 2260.75   1
   6   6 -20-784.009 2358.41   1
   6   6 -20 1010.93 2021.91   8
   6  -6 -20-3086.16 3400.21   1
  -6   6  20 1083.11 3075.14   4
  -6  -6  20 3950.09 2938.27   4
   6   6 -22-114.005 2451.64   1
   6  -6 -22 340.150 2197.15   8
   6   6 -22 930.088 2107.69   8
  -6   6  22 785.983 3219.74   4
   6  -6 -22 231.391 3337.23   1
  -6  -6  22-816.615 3081.28   4
  -6  -6  22-808.292 1811.89   7
   6   8  -2 21261.4 1234.86   3
   6   8  -4-87.5453 812.188   3
  -6  -8   6-326.006 1340.61   2
   6   8  -6 852.364 838.748   3
  -6  -8   8 24.4768 1540.72   2
   6   8  -8 464.190 883.112   3
   6   8 -10 18520.6 1290.18   3
   6   8 -12-1510.77 1841.29   1
   6   8 -12-289.603 1048.93   3
  -6  -8  14 14027.8 2490.68   4
   6   8 -16-299.037 1955.13   8
  -6  -8  16-573.502 2506.57   4
   6   8 -16 839.933 1999.61   1
   6   8 -18-4313.94 2288.26   1
   6   8 -20-2720.38 2321.31   1
   6  -8 -20 1880.22 4160.54   1
   6   8 -20-1488.51 2107.63   8
  -6   8  20-4435.14 3181.44   4
  -6  -8  20 202.410 2847.78   4
  -6  -8  20-2706.55 1699.54   7
  -6 -10   0 25788.7 1535.73   5
  -6 -10   0 24926.1 1667.23   2
   6  10   0 28414.2 1489.34   3
   6  10   2-609.114 941.215   3
   6  10  -2 63.6212 957.534   3
  -6 -10  -2 1046.55 901.603   5
  -6 -10   2 1914.51 981.678   5
  -6 -10  -2-341.603 1045.15   2
  -6 -10   2 202.876 1205.83   2
   6  10   4 9060.30 1069.90   3
   6  10  -4 8700.30 1071.52   3
  -6 -10   4 6937.23 1111.76   5
  -6 -10   4 9405.77 1463.60   2
   6  10   6-1289.67 965.843   3
   6  10  -6 1136.33 1014.45   3
  -6 -10   6-84.2646 1050.07   5
  -6 -10   6 613.085 1409.14   2
   6  10  -8 10108.3 1200.62   3
  -6 -10   8 10526.1 1272.04   5
  -6 -10   8 10325.5 1630.96   2
   6  10 -10-1043.34 1124.56   3
  -6 -10  10-1109.01 1134.06   5
  -6 -10  10 1266.38 1506.88   2
   6  10 -10-665.392 1525.81   1
   6  10 -12 9944.97 1266.87   3
  -6 -10  12 9225.49 1324.55   5
  -6 -10  12 10627.8 1679.91   2
   6  10 -12 6518.21 1683.66   1
   6  10 -14-141.350 1147.47   3
  -6 -10  14-1105.63 1236.97   5
  -6 -10  14-1195.21 1588.11   2
   6  10 -16 1924.49 2312.55   8
  -6 -10  16 19694.5 1699.14   7
   6  10 -18-600.678 2090.26   1
   6  10 -18-53.3443 2071.86   8
  -6 -10  18-180.313 2686.79   4
  -6 -10  18 998.857 1581.89   7
   6  10 -20 31.8242 2309.90   1
   6  10 -20-3833.41 2071.05   8
  -6 -10  20 1080.57 2844.82   4
  -6 -10  20-3511.90 1724.34   7
   6  12   0-1950.62 1200.61   3
  -6 -12   0-2571.63 1163.97   5
  -6 -12   0-544.628 1393.13   2
   6  12   2 6503.87 1275.99   3
   6  12  -2 6837.08 1330.82   3
  -6 -12  -2 8673.20 1300.01   5
  -6 -12   2 11034.2 1303.80   5
  -6 -12  -2 6966.82 1429.27   2
  -6 -12   2 8476.86 1538.65   2
  -6 -12  -4 9229.79 1448.15   2
  -6 -12   4 5861.65 1551.78   2
   6  12  -6-1576.29 1290.06   3
  -6 -12  -6-1207.09 1226.84   5
  -6 -12   6-923.876 1172.86   5
  -6 -12  -6-3835.02 1405.75   2
  -6 -12   6-1136.37 1529.09   2
   6  12   8 2465.48 1169.49   3
   6  12  -8 1104.71 1304.50   3
  -6 -12  -8-1174.65 1146.18   5
  -6 -12   8 1254.53 1181.98   5
  -6 -12  -8 797.571 1417.41   2
  -6 -12   8-530.629 1542.40   2
   6  12  -8 1783.02 1232.56   1
   6  12  10 5174.46 1209.98   3
   6  12 -10 5819.39 1387.72   3
  -6 -12  10 7744.82 1263.65   5
  -6 -12 -10 2564.85 1479.73   2
  -6 -12  10 4164.68 1654.99   2
  -6 -12 -10 5695.12 1696.90   8
   6  12 -10 4094.58 1415.59   1
   6  12 -12-686.360 1353.26   3
  -6 -12  12-570.522 1212.62   5
  -6 -12 -12 338.214 1545.77   2
  -6 -12  12-1004.12 1700.15   2
  -6 -12 -12-1533.45 1879.25   8
   6  12  12-962.025 1208.15   3
   6  12 -14 123.315 1413.68   6
   6  12 -14-2660.54 1548.79   3
  -6 -12  14 9263.55 1385.55   5
  -6 -12 -14 851.856 1858.34   2
  -6 -12  14 8622.49 1889.13   2
  -6 -12 -14 1766.71 2151.57   8
   6  12 -16 730.219 1379.06   6
   6  12 -16-751.288 1424.64   3
  -6 -12  16 1445.84 1301.89   5
  -6 -12 -16-1991.39 1839.36   2
  -6 -12  16-899.156 1823.62   2
  -6 -12 -16 3451.12 2158.11   8
  -6 -12 -18 810.840 2024.47   2
  -6 -12 -18 1375.50 2284.52   8
  -6 -14   0 17404.8 1558.65   5
  -6 -14   0 19071.7 1784.00   2
   6  14   0 20996.5 1673.15   3
   6  14   2-776.812 1373.33   3
   6  14  -2 366.137 1365.90   3
  -6 -14  -2 1642.55 1214.34   5
  -6 -14   2 333.591 1207.63   5
  -6 -14  -2-1115.96 1462.14   2
  -6 -14   2 154.254 1510.31   2
   6  14   4 1010.25 1359.37   3
   6  14  -4 4606.00 1494.15   3
  -6 -14  -4 2580.69 1280.31   5
  -6 -14   4 3099.04 1248.21   5
  -6 -14  -4 3079.48 1457.40   2
  -6 -14   4 2955.22 1646.08   2
  -6 -14  -4 3529.65 1392.68   8
   6  14   6 342.506 1342.01   3
   6  14  -6-1037.08 1448.16   3
  -6 -14  -6-157.689 1254.99   5
  -6 -14   6-251.035 1192.45   5
  -6 -14  -6-1187.88 1496.46   2
  -6 -14   6-1734.57 1685.49   2
  -6 -14  -6-58.0583 1530.92   8
   6  14   8 1961.17 1359.77   3
   6  14  -8 3643.01 1531.14   3
  -6 -14  -8 2766.02 1384.82   5
  -6 -14   8 4304.57 1274.31   5
  -6 -14  -8 1551.36 1588.50   2
  -6 -14   8 3631.66 1756.48   2
   6  14  10 718.854 1352.41   3
   6  14 -10-744.533 1431.90   6
   6  14 -10 837.178 1541.98   3
  -6 -14 -10-969.587 1363.55   5
  -6 -14  10-727.589 1265.03   5
  -6 -14 -10 1487.41 1718.02   2
  -6 -14  10 646.754 1838.01   2
  -6 -14 -10 1033.51 1806.86   8
   6  14 -12 30498.8 2098.13   6
   6  14  14-1049.65 1379.30   3
   6  14 -14 681.249 1502.99   6
   6  14 -14 1661.96 1652.26   3
  -6 -14  14 1284.43 1346.52   5
  -6 -14 -14-157.848 1999.75   2
  -6 -14  14 80.9941 1990.27   2
  -6 -14 -14-2805.24 2151.12   8
   6  14 -16 1405.56 1584.01   6
   6  14 -16 2500.37 1653.59   3
  -6 -14  16 4935.16 1420.66   5
  -6 -14 -16 4839.92 2274.10   2
  -6 -14 -16 5063.69 2295.92   8
  -6 -14  16 1502.80 2100.05   2
   6  14  16 4173.26 1445.44   3
   6  16   0-888.711 1561.25   3
  -6 -16   0 588.183 1311.61   5
  -6 -16   0-249.508 1656.06   2
   6  16   2 9338.49 1674.21   3
   6  16  -2 10463.6 1715.43   3
  -6 -16  -2 11483.9 1487.11   5
  -6 -16   2 8629.63 1422.20   5
  -6 -16  -2 11008.2 1713.99   2
  -6 -16   2 5987.82 1789.54   2
   6  16   4-552.190 1557.59   3
   6  16  -4-386.557 1634.99   3
  -6 -16  -4-694.866 1315.78   5
  -6 -16   4 147.855 1309.36   5
  -6 -16  -4-1630.18 1601.87   2
  -6 -16   4 1492.56 1813.23   2
   6  16  -6-2185.29 1463.29   6
   6  16   6 2596.27 1604.66   3
   6  16  -6 531.653 1688.13   3
  -6 -16  -6 762.240 1378.14   5
  -6 -16   6 630.978 1350.87   5
  -6 -16  -6 110.586 1640.19   2
  -6 -16   6-2090.84 1948.60   2
  -6 -16  -8-1006.87 1483.07   5
  -6 -16   8 3453.17 1482.36   5
  -6 -16  -8 1737.26 1798.90   2
  -6 -16   8 3231.78 2034.25   2
   6  16 -10 2317.13 1730.08   6
   6  16 -10 2461.80 1864.11   3
  -6 -16 -10 5164.75 1552.90   5
  -6 -16  10 7067.79 1555.49   5
  -6 -16 -10 5283.63 1875.23   2
  -6 -16  10 2701.33 2049.66   2
   6  16  12-282.791 1563.82   3
   6  16 -12-3020.16 1768.12   6
   6  16 -12-2091.86 1891.95   3
  -6 -16 -12-986.365 1590.38   5
  -6 -16  12 522.130 1561.22   5
  -6 -16 -12-925.195 1927.68   2
  -6 -16  12-538.585 2205.86   2
   6  16  14 4309.07 1586.48   3
   6  16 -14 4781.90 1773.35   6
   6  16 -14 8471.97 1907.31   3
  -6 -16 -14 5501.54 1658.47   5
  -6 -16  14 5491.39 1548.57   5
  -6 -16 -14 1448.47 2165.17   2
  -6 -16 -14 4070.32 2147.96   8
  -6 -16  14 2302.88 2178.39   2
   6  18   0 6022.98 1953.64   3
  -6 -18   0 6881.06 1547.03   5
  -6 -18  -2-1800.31 1509.11   5
  -6 -18   2-3071.62 1533.82   5
  -6 -18  -2-4913.93 1918.59   2
  -6 -18   2-5351.36 2027.10   2
   6  18  -4-3136.75 1655.36   6
   6  18   4-3330.56 1825.42   3
   6  18  -4-4380.50 1983.98   3
  -6 -18  -4 1490.39 1501.02   5
  -6 -18   4-932.260 1459.86   5
  -6 -18  -4 875.225 1813.43   2
  -6 -18   4 577.369 2026.00   2
   6  18  -6-197.112 1586.85   6
   6  18   6 1033.95 1752.94   3
   6  18  -6 1661.74 1886.68   3
  -6 -18  -6-601.886 1481.67   5
  -6 -18   6-237.739 1501.28   5
  -6 -18  -6-1951.52 1900.07   2
  -6 -18   6-1193.23 2133.96   2
   6  18  -8 2648.51 1707.49   6
   6  18   8 3834.31 1780.30   3
   6  18  -8 2959.30 1921.85   3
  -6 -18  -8 1373.58 1547.94   5
  -6 -18   8 633.676 1518.12   5
  -6 -18  -8 1913.05 1899.15   2
  -6 -18   8-229.623 2166.66   2
   6  18 -10-342.027 1803.36   6
   6  18  10 608.004 1819.07   3
   6  18 -10 350.825 1972.30   3
  -6 -18 -10 2173.97 1582.36   5
  -6 -18  10-978.258 1641.50   5
  -6 -18 -10 2071.84 1994.89   2
  -6 -18  10-1367.65 2311.27   2
   6  20   0 775.568 1600.62   6
   6  20   0-379.560 2025.62   3
  -6 -20   0 2439.15 1599.73   5
  -6 -20   0 5111.56 2100.25   2
   6  20   2 6832.92 1640.11   6
   6  20  -2 3620.00 1709.43   6
   6  20   2 3935.81 1983.61   3
   6  20  -2 1348.17 2029.24   3
  -6 -20  -2 3916.05 1634.89   5
  -6 -20   2 3889.88 1617.98   5
  -6 -20  -2 1813.28 2094.26   2
  -6 -20   2 4788.44 2183.63   2
   6  20   4-86.6650 1566.90   6
   6  20  -4-2336.85 1688.95   6
   6  20   4 406.989 1935.04   3
   6  20  -4-975.145 2035.14   3
  -6 -20  -4-2846.91 1639.31   5
  -6 -20   4 29.0920 1621.32   5
  -6 -20  -4 1745.47 2011.62   2
  -6 -20   4-631.296 2209.04   2
   6  20   6 2983.59 1557.29   6
   6  20  -6 493.958 1735.17   6
   6  20   6 2360.19 1952.80   3
   6  20  -6 803.947 2092.06   3
  -6 -20  -6 1908.26 1644.17   5
  -6 -20   6-1016.75 1663.53   5
  -6 -20  -6 761.203 2039.44   2
  -6 -20   6-1367.14 2385.30   2
   7   1 -17-2933.19 5283.04   1
   7  -1 -19 11401.9 4871.41   1
   7   1 -19 4454.37 3969.76   1
  -7  -1  19 7380.27 3161.66   4
  -7   1  21 657.107 3273.43   4
   7  -1 -21-3908.80 4139.89   1
  -7  -1  21 1423.75 3241.37   4
   7   1 -21 4942.06 3621.91   1
   7   3 -15 5073.25 5534.01   1
   7   3 -17-12348.7 4032.02   1
  -7  -3  19 3400.26 3136.81   4
   7   3 -19 2184.71 3286.27   1
   7  -3 -21 9083.90 4587.67   1
  -7   3  21-1763.66 3301.27   4
  -7  -3  21 2687.07 3298.76   4
   7   3 -21 5137.18 3219.31   1
   7   5 -15 5546.88 3400.01   1
  -7  -5  19 4783.14 3062.26   4
   7   5 -19 2381.69 2798.47   1
   7   5 -21 3543.72 2360.88   8
  -7  -5  21 731.471 3164.97   4
   7   5 -21 128.585 2796.75   1
  -7  -7  13-1074.14 3599.16   2
   7   7 -13-4496.27 2935.00   1
  -7  -7  15-2219.71 3069.59   2
   7   7 -15-3128.40 2547.53   1
   7   7 -17 2430.23 2467.81   1
  -7  -7  19 6912.04 3079.10   4
   7   7 -19-1747.52 2479.47   1
  -7  -9   7-1150.57 1830.03   2
  -7  -9   9 4544.06 2191.46   2
  -7  -9  11 1138.74 2336.02   2
  -7  -9  13 440.503 2231.25   2
  -7  -9  17-1218.05 1988.53   2
   7   9 -17 1940.05 2160.86   1
   7   9 -19 1348.20 2218.25   1
  -7  -9  19-43.5888 2998.62   4
  -7 -11  -1-2518.23 1206.19   2
  -7 -11   1-3427.80 1402.79   2
   7  11  -3-1968.33 1161.88   3
  -7 -11  -3 1147.12 1026.73   2
  -7 -11   3 2091.94 1551.29   2
   7  11   3 1130.93 1108.43   3
   7  11  -5 9112.77 1216.69   3
  -7 -11   5 6484.54 1799.23   2
   7  11  -7 8792.75 1240.56   3
  -7 -11   7 8028.31 1276.74   5
  -7 -11   7 11239.4 1991.67   2
   7  11  -9 2573.99 1202.32   3
  -7 -11   9 1260.86 1170.24   5
  -7 -11   9 1791.65 1930.90   2
   7  11 -11 1336.89 1206.18   3
  -7 -11  11 905.840 1962.18   2
   7  11 -11 98.0714 1593.33   1
   7  11 -15 563.845 1287.79   3
  -7 -11  15 1976.58 2070.92   2
  -7 -11  17 2574.06 1982.97   2
   7  13   1 486.689 1217.23   3
   7  13  -1-1390.47 1258.07   3
  -7 -13  -1 319.607 1255.58   5
  -7 -13   1-318.971 1274.13   5
  -7 -13  -1-774.108 1513.43   2
  -7 -13   1-3161.48 1626.63   2
   7  13   3-163.939 1206.35   3
   7  13  -3 282.175 1254.40   3
  -7 -13  -3 26.4692 1221.27   5
  -7 -13   3 1636.18 1309.80   5
  -7 -13  -3 797.073 1437.09   2
  -7 -13   3 1727.93 1734.17   2
   7  13   5 5418.29 1305.00   3
   7  13  -5 6117.96 1353.10   3
  -7 -13  -5 4694.92 1259.46   5
  -7 -13   5 4835.36 1421.82   5
  -7 -13  -5 4111.01 1435.49   2
  -7 -13   5 5211.38 1889.57   2
   7  13   7 5388.20 1306.54   3
   7  13  -7 7677.53 1393.04   3
  -7 -13   7 6495.37 1450.03   5
  -7 -13  -7 5451.24 1440.83   2
  -7 -13   7 5032.23 1938.79   2
   7  13  -9-3888.36 1426.56   3
  -7 -13   9 1820.78 1405.84   5
  -7 -13  -9 626.222 1378.14   2
  -7 -13   9 1052.60 1933.49   2
   7  13   9 2042.34 1280.46   3
   7  13 -13-573.452 1422.18   3
  -7 -13  13-607.451 1459.36   5
  -7 -13 -13 1491.24 1482.24   2
  -7 -13  13-2490.84 2054.67   2
   7  13 -15 2223.78 1474.63   6
   7  13 -15 4220.72 1472.02   3
  -7 -13  15 1106.95 1493.90   5
  -7 -13 -15 3055.47 1558.26   2
  -7 -13  15 2465.17 2078.97   2
   7  15   1 3141.20 1450.14   3
   7  15  -1-273.606 1436.63   3
  -7 -15  -1 849.942 1408.87   5
  -7 -15   1 1525.20 1396.98   5
  -7 -15  -1-752.048 1696.78   2
  -7 -15   1 1185.93 1749.03   2
   7  15   3 3921.60 1480.19   3
   7  15  -3 3465.43 1552.81   3
  -7 -15  -3 3625.17 1442.82   5
  -7 -15   3 3418.68 1429.56   5
  -7 -15  -3 2448.72 1716.32   2
  -7 -15   3 4567.70 1878.64   2
   7  15   5-4896.25 1586.42   3
  -7 -15  -5-1148.53 1514.77   5
  -7 -15   5-3214.61 1510.75   5
  -7 -15  -5-2053.49 1764.54   2
   7  15   9 3001.44 1476.49   3
   7  15  -9 2998.95 1653.84   3
  -7 -15  -9 4180.16 1499.00   5
  -7 -15   9 3160.05 1466.71   5
  -7 -15  -9 5410.68 1838.14   2
  -7 -15   9 5585.64 2085.64   2
   7  15  11 784.246 1421.26   3
   7  15 -11-1219.34 1617.74   3
  -7 -15  11 1322.01 1471.38   5
  -7 -15 -11 2224.58 1911.35   2
  -7 -15  11-977.868 2100.90   2
   7  15  13 588.547 1441.00   3
   7  15 -13-559.368 1557.70   6
   7  15 -13-1519.54 1647.21   3
  -7 -15  13 176.953 1463.79   5
  -7 -15 -13 1784.79 1989.58   2
  -7 -15  13-2312.83 2201.92   2
  -7 -15 -13-282.223 2393.75   8
   7  17   1 427.348 1681.57   3
   7  17  -1 580.690 1672.79   3
  -7 -17  -1-757.173 1463.83   5
  -7 -17   1 1109.58 1474.18   5
  -7 -17  -1 799.020 1833.80   2
  -7 -17   1-2776.95 1906.06   2
   7  17   3-251.488 1665.91   3
   7  17  -3 379.017 1731.68   3
  -7 -17  -3 507.017 1512.10   5
  -7 -17   3 419.556 1449.81   5
  -7 -17  -3 30.7800 1839.16   2
  -7 -17   3-573.654 1970.22   2
   7  17   5 1836.79 1637.28   3
   7  17  -5 2276.45 1736.57   3
  -7 -17  -5 1466.33 1551.71   5
  -7 -17   5 1014.33 1478.65   5
  -7 -17  -5-1986.89 1840.58   2
  -7 -17   5 32.8012 2106.19   2
   7  17   7 4064.52 1668.74   3
   7  17  -7 3467.06 1813.81   3
  -7 -17  -7 6280.24 1653.69   5
  -7 -17   7 3531.92 1523.92   5
  -7 -17  -7 4002.16 1938.26   2
  -7 -17   7 5368.80 2201.90   2
   7  17  -9 712.814 1690.25   6
   7  17   9 1702.88 1641.55   3
   7  17  -9 3150.07 1828.08   3
  -7 -17  -9 1183.24 1646.81   5
  -7 -17   9 878.742 1532.43   5
  -7 -17  -9 3143.15 1993.78   2
  -7 -17   9 1097.53 2217.20   2
   7  19   1 494.551 1799.13   3
   7  19  -1-718.795 1868.34   3
  -7 -19  -1-1001.38 1579.01   5
  -7 -19   1 1904.81 1566.06   5
  -7 -19  -1-603.218 2052.29   2
  -7 -19   1 337.395 2090.49   2
   7  19  -3 2490.07 1658.05   6
   7  19   3-2472.34 1802.42   3
   7  19  -3 859.151 1888.35   3
  -7 -19  -3 774.348 1614.87   5
  -7 -19   3 1403.75 1560.65   5
  -7 -19  -3-163.195 1958.28   2
  -7 -19   3-3415.19 2220.80   2
   7  19  -5 2732.38 1720.06   6
   7  19   5 1649.09 1832.20   3
   7  19  -5 27.7995 1931.96   3
  -7 -19  -5 4722.23 1693.52   5
  -7 -19   5 1351.20 1605.96   5
  -7 -19  -5-296.106 2015.08   2
  -7 -19   5 1263.45 2302.85   2
   8   4 -18 11645.5 5144.84   1
   8   6 -16 2971.25 4396.87   1
   8   6 -18-1740.66 3249.08   1
  -8  -8  14 13352.3 11240.8   2
   8   8 -14-10350.4 3653.08   1
  -8  -8  16 14002.0 8264.50   2
   8   8 -16 5745.52 2682.79   1
  -8 -10   8-319.989 2527.97   2
  -8 -10  10-311.085 3468.62   2
  -8 -10  12-11707.8 4133.16   2
  -8 -10  14 19652.3 3928.96   2
  -8 -10  16 3301.02 3225.88   2
  -8 -12   0 2340.67 1218.58   2
  -8 -12   2 1216.76 1457.17   2
   8  12  -2 920.365 1189.55   3
  -8 -12   4 3394.60 1876.79   2
   8  12  -4 493.346 1196.82   3
  -8 -12   6-6151.02 2331.24   2
   8  12  -6-224.510 1236.46   3
   8  12  -8 17527.9 1753.74   3
  -8 -12  10-3475.51 2850.24   2
  -8 -12  12 16150.9 3088.01   2
   8  12 -12 11477.1 1515.40   3
  -8 -12  14-1221.32 2729.21   2
   8  12 -14-342.924 1389.16   3
   8  14   0 2835.98 1614.25   3
  -8 -14   4-4566.92 1584.84   5
  -8 -14   6 768.357 1453.98   5
  -8 -14  -6-2635.64 1323.16   2
  -8 -14   6 1263.40 2357.56   2
   8  14   6-4538.18 1460.42   3
   8  14  -8 562.015 1421.05   3
  -8 -14   8-3240.07 1496.11   5
  -8 -14  -8 1041.21 1264.87   2
  -8 -14   8-1460.20 2474.84   2
   8  14 -10 9552.40 1582.99   3
  -8 -14  10 8033.73 1644.66   5
   8  14 -12 257.800 1535.13   3
  -8 -14  12-1710.43 1526.65   5
  -8 -14  12 1101.15 2519.12   2
   8  16   0 3607.44 1572.51   3
  -8 -16   0 2008.32 1575.72   5
  -8 -16   0-1060.60 1994.12   2
   8  16   2-459.269 1509.02   3
   8  16  -2-1319.12 1543.26   3
  -8 -16  -2 157.546 1548.21   5
  -8 -16   2 1149.09 1586.22   5
  -8 -16  -2-511.730 1896.98   2
  -8 -16   2-872.326 2073.21   2
   8  16   4 1145.13 1530.73   3
   8  16  -4 192.255 1549.60   3
  -8 -16  -4-313.590 1533.44   5
  -8 -16   4 367.740 1582.49   5
  -8 -16  -4 3303.51 1819.10   2
  -8 -16   4 716.976 2249.31   2
   8  16   6-197.451 1486.13   3
   8  16  -6-1128.32 1622.61   3
  -8 -16  -6-554.037 1490.67   5
  -8 -16   6-1783.19 1623.37   5
  -8 -16  -6-1586.39 1783.95   2
  -8 -16   6-3255.90 2373.62   2
   8  16   8-1225.61 1548.81   3
   8  16  -8 23.9586 1631.93   3
  -8 -16   8-149.250 1598.79   5
  -8 -16  -8-888.828 1796.10   2
  -8 -16   8 3577.99 2422.37   2
   8  18   0 1443.40 1723.46   3
  -8 -18   0 389.604 1672.42   5
  -8 -18   0-3632.21 2173.82   2
  -9 -11   9-2060.00 3584.80   2
  -9 -11  11 4794.83 6075.40   2
  -9 -13   5-1279.77 2190.74   2
  -9 -13   7 3524.86 2939.49   2
  -9 -13   9 6721.19 3853.59   2
   9  15  -1 1231.67 1421.79   3
  -9 -15  -1 2716.98 1546.79   2
  -9 -15   1 2969.84 1844.99   2
   9  15   1 1792.47 1491.26   3
   9  15  -3 1237.38 1507.28   3
  -9 -15  -3 628.320 1358.27   2
  -9 -15   3-1713.71 2259.49   2
   9  15  -5-288.625 1491.08   3
  -9 -15   5-2316.21 2662.04   2
   0   0   0    0.00    0.00   0

TITL In_MeAm_OnlyDMF_11_1-15 in Fddd
REM Fddd (#70 in standard setting)
CELL 0.48590  13.780707  27.904289  30.786946  90.0000  90.0000  90.0000
ZERR   16.00   0.008113   0.004159   0.004202   0.0000   0.0000   0.0000
LATT  4
SYMM -x+3/4,-y+3/4, z
SYMM -x+3/4, y,-z+3/4
SYMM  x,-y+3/4,-z+3/4
SFAC C H N O In
UNIT 352.00 352.00 48.00 160.00 16.00
TREF
HKLF 4
END
;
_shelx_hkl_checksum                66716
_olex2_submission_special_instructions  'No special instructions were received'

_oxdiff_exptl_absorpt_empirical_details
;
Empirical correction (ABSPACK) includes:
- Absorption correction using spherical harmonics
- Frame scaling
;
_oxdiff_exptl_absorpt_empirical_full_max  6.297
_oxdiff_exptl_absorpt_empirical_full_min  0.613

_vrf_ATOM007_in_meam_onlydmf_11_1-15
;
RESPONSE: The structure was refined isotropically due to the number of data for high 
pressure structure determination
;
_vrf_PLAT023_in_meam_onlydmf_11_1-15
;
RESPONSE: The sample is housed in a Diamond anvil cell that restricts 
available data.
;
_vrf_PLAT029_in_meam_onlydmf_11_1-15
;
RESPONSE: The sample is housed in a Diamond anvil cell that restricts available data.
This is exacerbated by the structure being Fddd.
;
_vrf_PLAT084_in_meam_onlydmf_11_1-15
;
RESPONSE: The sample is housed in a Diamond anvil cell that gives additional background to
the data collected e.g. Tungsten powder rings, diamond reflections.
;
_vrf_PLAT088_in_meam_onlydmf_11_1-15
;
RESPONSE: The sample is housed in a Diamond anvil cell that restricts 
available data.
;
_vrf_PLAT155_in_meam_onlydmf_11_1-15
;
RESPONSE: We have followed previous literature for comparison.
;
_vrf_PLAT193_in_meam_onlydmf_11_1-15
;
RESPONSE: This is a rounding issue. The s.u. on Temperature is 2degC
;
_vrf_PLAT201_in_meam_onlydmf_11_1-15
;
RESPONSE: The structure was refined isotropically due to the number of data for high 
pressure structure determination
;
_vrf_PLAT210_in_meam_onlydmf_11_1-15
;
RESPONSE: The sample is housed in a Diamond anvil cell that restricts 
available data hence
isotropic refinement was the limited of modelling the system.
;
_vrf_PLAT241_in_meam_onlydmf_11_1-15
;
RESPONSE: Structure at high pressure with limitation of data. We have used distance restraints to ensure the 
model is chemically reasonable
;
_vrf_PLAT242_in_meam_onlydmf_11_1-15
;
RESPONSE: Structure at high pressure with limitation of data. We have used 
distance restraints to ensure the 
model is chemically reasonable.
;
_vrf_PLAT250_in_meam_onlydmf_11_1-15
;
RESPONSE: The data are limited due to DAC hence the tensor may be elongated 
due to lack of data in a particular direction. We have used restraints 
to combat and ensure they are chemically reasonable.
;
_vrf_PLAT340_in_meam_onlydmf_11_1-15
;
RESPONSE: The sample is housed in a Diamond anvil cell that restricts 
available data and so
impacts on the precision of the bonds lengths
;
_vrf_PLAT411_in_meam_onlydmf_11_1-15
;
RESPONSE: Structure at high pressure
;
_vrf_PLAT414_in_meam_onlydmf_11_1-15
;
RESPONSE: Structure at high pressure
;
_vrf_PLAT761_in_meam_onlydmf_11_1-15
;
RESPONSE: Noted, no action taken
;
_vrf_PLAT762_in_meam_onlydmf_11_1-15
;
RESPONSE: Noted, no action taken
;
_vrf_PLAT905_pyad04
;
RESPONSE: The data were cut to 0.7 angs as the limit of the diffraction for the 
crystal was reached.
;
_vrf_PLAT906_in_meam_onlydmf_11_1-15
;
RESPONSE: These can be attributed to the weak data. All other sets are okay.
The most common place for a high value of K is in the lowest-intensity bin in 
the table as is the case here. Almost all area detector integration programs end up 
slightly underestimating the background, resulting in overestimated values of Fo, thus 
the high value of Fo/Fc. This is most obvious in the weakest intensities, 
since the small addition to Fo becomes insignificant in the ratio when Fo 
is large.
;
_vrf_PLAT910_in_meam_onlydmf_11_1-15
;
RESPONSE: The sample is housed in a Diamond anvil cell that gives additional 
background to
the data collected e.g. Tungsten powder rings, diamond reflections.
;
_vrf_PLAT911_in_meam_onlydmf_11_1-15
;
RESPONSE: The sample is housed in a Diamond anvil cell that restricts 
available data.
;
_vrf_PLAT913_in_meam_onlydmf_11_1-15
;
RESPONSE: The sample is housed in a Diamond anvil cell that gives additional 
background to
the data collected e.g. Tungsten powder rings, diamond reflections.
;
_vrf_THETM01_in_meam_onlydmf_11_1-15
;
RESPONSE: The sample is housed in a Diamond anvil cell that restricts 
available data.
;
_vrf_PLAT051_in_meam_onlydmf_11_1-15
;
RESPONSE: The sample contains Indium which has an absorption edge at 0.44 Angs. This data was colelceted 
at 0.4859 hence the difference in mu.
;
