# Supplementary material for: Decoupled MOF Breathing: Pressure‐Induced Reversal of Correlation Between Orthogonal Motions in a Diamondoid Framework
Source: Angew Chem Int Ed Engl. 2025 May 15;64(27):e202504297. doi: 10.1002/anie.202504297 (PMC12207364; doi:10.1002/anie.202504297)
Supplement: Supplementary file 1 — Supporting Information [file ANIE-64-e202504297-s002.zip › SHF-62-DMF_DAC-in-DMF_3-88GPa.cif]

data_in_meam_onlydmf_12_1-3
_audit_creation_date               2023-10-05
_audit_creation_method
;
Olex2 1.5
(compiled 2023.08.24 svn.re1ec1418 for OlexSys, GUI svn.r6817)
;
_shelx_SHELXL_version_number       '2019/1'
_audit_contact_author_address      ?
_audit_contact_author_email        ?
_audit_contact_author_name         ''
_audit_contact_author_phone        ?
_publ_contact_author_id_orcid      ?
_publ_section_references
;
Dolomanov, O.V., Bourhis, L.J., Gildea, R.J, Howard, J.A.K. & Puschmann, H.
 (2009), J. Appl. Cryst. 42, 339-341.

Sheldrick, G.M. (2008). Acta Cryst. A64, 112-122.
;
_chemical_name_common              ?
_chemical_name_systematic          ?
_chemical_formula_moiety           'C20 H14 In N2 O10, C2 H8 N'
_chemical_formula_sum              'C22 H22 In N3 O10'
_chemical_formula_weight           603.24
_chemical_melting_point            ?
_chemical_oxdiff_formula           'In C22 H22 N3 O10'
loop_
  _atom_type_symbol
  _atom_type_description
  _atom_type_scat_dispersion_real
  _atom_type_scat_dispersion_imag
  _atom_type_scat_source
 'C' 'C' 0.0010 0.0010 'International Tables Vol C Tables 4.2.6.8 and 6.1.1.4'
 'H' 'H' 0.0000 0.0000 'International Tables Vol C Tables 4.2.6.8 and 6.1.1.4'
 'In' 'In' -1.9470 0.6580
 'International Tables Vol C Tables 4.2.6.8 and 6.1.1.4'
 'N' 'N' 0.0020 0.0010 'International Tables Vol C Tables 4.2.6.8 and 6.1.1.4'
 'O' 'O' 0.0040 0.0030 'International Tables Vol C Tables 4.2.6.8 and 6.1.1.4'

_shelx_space_group_comment
;
The symmetry employed for this shelxl refinement is uniquely defined
by the following loop, which should always be used as a source of
symmetry information in preference to the above space-group names.
They are only intended as comments.
;
_space_group_crystal_system        'orthorhombic'
_space_group_IT_number             70
_space_group_name_H-M_alt          'F d d d'
_space_group_name_Hall             '-F 2uv 2vw'
loop_
  _space_group_symop_operation_xyz
 'x, y, z'
 '-x+3/4, -y+3/4, z'
 '-x+3/4, y, -z+3/4'
 'x, -y+3/4, -z+3/4'
 'x, y+1/2, z+1/2'
 '-x+3/4, -y+5/4, z+1/2'
 '-x+3/4, y+1/2, -z+5/4'
 'x, -y+5/4, -z+5/4'
 'x+1/2, y, z+1/2'
 '-x+5/4, -y+3/4, z+1/2'
 '-x+5/4, y, -z+5/4'
 'x+1/2, -y+3/4, -z+5/4'
 'x+1/2, y+1/2, z'
 '-x+5/4, -y+5/4, z'
 '-x+5/4, y+1/2, -z+3/4'
 'x+1/2, -y+5/4, -z+3/4'
 '-x, -y, -z'
 'x-3/4, y-3/4, -z'
 'x-3/4, -y, z-3/4'
 '-x, y-3/4, z-3/4'
 '-x, -y+1/2, -z+1/2'
 'x-3/4, y-1/4, -z+1/2'
 'x-3/4, -y+1/2, z-1/4'
 '-x, y-1/4, z-1/4'
 '-x+1/2, -y, -z+1/2'
 'x-1/4, y-3/4, -z+1/2'
 'x-1/4, -y, z-1/4'
 '-x+1/2, y-3/4, z-1/4'
 '-x+1/2, -y+1/2, -z'
 'x-1/4, y-1/4, -z'
 'x-1/4, -y+1/2, z-3/4'
 '-x+1/2, y-1/4, z-3/4'

_cell_length_a                     13.644(10)
_cell_length_b                     27.780(4)
_cell_length_c                     30.879(4)
_cell_angle_alpha                  90
_cell_angle_beta                   90
_cell_angle_gamma                  90
_cell_volume                       11704(9)
_cell_formula_units_Z              16
_cell_measurement_reflns_used      637
_cell_measurement_temperature      293(2)
_cell_measurement_theta_max        11.9700
_cell_measurement_theta_min        1.8000
_shelx_estimated_absorpt_T_max     ?
_shelx_estimated_absorpt_T_min     ?
_exptl_absorpt_coefficient_mu      0.237
_exptl_absorpt_correction_T_max    1.00000
_exptl_absorpt_correction_T_min    0.65991
_exptl_absorpt_correction_type     multi-scan
_exptl_absorpt_process_details
;
CrysAlisPro 1.171.38.41 (Rigaku Oxford Diffraction, 2015)
Empirical absorption correction using spherical harmonics,
 implemented in SCALE3 ABSPACK scaling algorithm.
;
_exptl_absorpt_special_details     ?
_exptl_crystal_colour_primary      yellow
_exptl_crystal_density_diffrn      1.369
_exptl_crystal_density_meas        ?
_exptl_crystal_density_method      ?
_exptl_crystal_description         Octahedral
_exptl_crystal_F_000               4864
_exptl_crystal_size_max            0.12
_exptl_crystal_size_mid            0.1
_exptl_crystal_size_min            0.1
_exptl_transmission_factor_max     ?
_exptl_transmission_factor_min     ?
_diffrn_reflns_av_R_equivalents    0.1012
_diffrn_reflns_av_unetI/netI       0.0691
_diffrn_reflns_Laue_measured_fraction_full  0.706
_diffrn_reflns_Laue_measured_fraction_max  0.706
_diffrn_reflns_limit_h_max         8
_diffrn_reflns_limit_h_min         -8
_diffrn_reflns_limit_k_max         21
_diffrn_reflns_limit_k_min         -21
_diffrn_reflns_limit_l_max         23
_diffrn_reflns_limit_l_min         -23
_diffrn_reflns_number              3586
_diffrn_reflns_point_group_measured_fraction_full  0.706
_diffrn_reflns_point_group_measured_fraction_max  0.706
_diffrn_reflns_theta_full          10.748
_diffrn_reflns_theta_max           10.748
_diffrn_reflns_theta_min           1.767
_diffrn_ambient_temperature        293(2)
_diffrn_detector                   'CCD plate'
_diffrn_detector_area_resol_mean   ?
_diffrn_measured_fraction_theta_full  0.706
_diffrn_measured_fraction_theta_max  0.706
_diffrn_measurement_details
;
List of Runs (angles in degrees, time in seconds):

  # Type    Start    End  Width  t~exp~   \w     \q     \k     \f   Frames
--------------------------------------------------------------------------
  1  \w   -150.00 -94.00   0.20    0.20    --  -20.00  70.00 -24.23  280
  2  \w   -150.00 -94.00   0.20    0.20    --  -20.00  70.00 155.77  280
  3  \w   -105.00 -74.00   0.20    0.20    --   20.00  70.00 155.77  155
  4  \w   -105.00 -74.00   0.20    0.20    --   20.00  70.00 -24.23  155
  5  \w    -96.00 -30.00   0.20    0.20    --   20.00 -70.00  24.23  330
  6  \w   -106.00 -66.00   0.20    0.20    --  -20.00 -70.00  24.23  200
  7  \w   -106.00 -66.00   0.20    0.20    --  -20.00 -70.00-155.77  200
  8  \w    -96.00 -30.00   0.20    0.20    --   20.00 -70.00-155.77  330
;
_diffrn_measurement_device         'Newport 4-circle diffractometer'
_diffrn_measurement_device_type   
 'dectris-CrysAlisPro-abstract goniometer imported dectris images'
_diffrn_measurement_method         '\w scans'
_diffrn_orient_matrix_type        
 'CrysAlisPro convention (1999,Acta A55,543-557)'
_diffrn_orient_matrix_UB_11        -0.0316336000
_diffrn_orient_matrix_UB_12        0.0072104000
_diffrn_orient_matrix_UB_13        0.0032780000
_diffrn_orient_matrix_UB_21        0.0149403000
_diffrn_orient_matrix_UB_22        0.0094365000
_diffrn_orient_matrix_UB_23        0.0114899000
_diffrn_orient_matrix_UB_31        0.0067113000
_diffrn_orient_matrix_UB_32        0.0128526000
_diffrn_orient_matrix_UB_33        -0.0102215000
_diffrn_radiation_monochromator    synchrotron
_diffrn_radiation_probe            x-ray
_diffrn_radiation_type             synchrotron
_diffrn_radiation_wavelength       0.4859
_diffrn_source                     synchrotron
_reflns_Friedel_coverage           0.000
_reflns_Friedel_fraction_full      .
_reflns_Friedel_fraction_max       .
_reflns_number_gt                  322
_reflns_number_total               490
_reflns_special_details
;
 Reflections were merged by SHELXL according to the crystal
 class for the calculation of statistics and refinement.
 
 _reflns_Friedel_fraction is defined as the number of unique
 Friedel pairs measured divided by the number that would be
 possible theoretically, ignoring centric projections and
 systematic absences.
;
_reflns_threshold_expression       'I > 2\s(I)'
_computing_cell_refinement         'CrysAlisPro 1.171.38.41 (Rigaku OD, 2015)'
_computing_data_collection         'CrysAlisPro 1.171.38.41 (Rigaku OD, 2015)'
_computing_data_reduction          'CrysAlisPro 1.171.38.41 (Rigaku OD, 2015)'
_computing_molecular_graphics      'Olex2 1.5 (Dolomanov et al., 2009)'
_computing_publication_material    'Olex2 1.5 (Dolomanov et al., 2009)'
_computing_structure_refinement    'XL  (Sheldrick, 2008)'
_computing_structure_solution      ?
_refine_diff_density_max           1.150
_refine_diff_density_min           -1.124
_refine_diff_density_rms           0.198
_refine_ls_extinction_coef         .
_refine_ls_extinction_method       none
_refine_ls_goodness_of_fit_ref     2.108
_refine_ls_hydrogen_treatment      constr
_refine_ls_matrix_type             full
_refine_ls_number_parameters       146
_refine_ls_number_reflns           490
_refine_ls_number_restraints       233
_refine_ls_R_factor_all            0.2059
_refine_ls_R_factor_gt             0.1562
_refine_ls_restrained_S_all        1.709
_refine_ls_shift/su_max            0.000
_refine_ls_shift/su_mean           0.000
_refine_ls_structure_factor_coef   Fsqd
_refine_ls_weighting_details      
 'w=1/[\s^2^(Fo^2^)+(0.2000P)^2^] where P=(Fo^2^+2Fc^2^)/3'
_refine_ls_weighting_scheme        calc
_refine_ls_wR_factor_gt            0.4185
_refine_ls_wR_factor_ref           0.4568
_refine_special_details            ?
_olex2_refinement_description
;
1. Fixed Uiso
 At 1.2 times of:
  All C(H) groups, All N(H) groups, All N(H,H) groups
 At 1.5 times of:
  All C(H,H,H) groups
2. Restrained distances
 C3-N1
 1.43 with sigma of 0.02
 N1-C9
 1.4 with sigma of 0.02
 C9-C10
 1.5 with sigma of 0.02
 O5-C9
 1.25 with sigma of 0.02
 C1-C2
 1.504 with sigma of 0.01
 C5-C8
 1.504 with sigma of 0.01
 C1-O1
 1.25 with sigma of 0.005
 C1-O2
 1.25 with sigma of 0.005
 C8-O3
 1.25 with sigma of 0.005
 O3-C8
 1.223 with sigma of 0.01
 C8-O4
 1.223 with sigma of 0.01
 C8-C5
 1.59 with sigma of 0.02
3. Restrained planarity
 N1, C9, O5, C10
 with sigma of 0.1
4. Uiso/Uaniso restraints and constraints
All non-hydrogen atoms have similar U: within 1.7A with sigma of 0.04 and sigma
for terminal atoms of 0.08 within 1.7A
Uiso(C12) = Uiso(N2) = Uiso(C11)
5. Rigid body (RIGU) restrains
 All non-hydrogen atoms
 with sigma for 1-2 distances of 0.004 and sigma for 1-3 distances of 0.004
6. Others
 Fixed Sof: N2(0.5) H2A(0.5) H2B(0.5) C11(0.5) H11A(0.5) H11B(0.5) H11C(0.5)
 C12(0.5) H12A(0.5) H12B(0.5) H12C(0.5)
7.a Free rotating group:
 N2(C11,H11A,H11B,H11C,C12,H12A,H12B,H12C)
7.b Secondary CH2 refined with riding coordinates:
 N2(H2A,H2B)
7.c Aromatic/amide H refined with riding coordinates:
 C4(H4), C6(H6), C7(H7), N1(H1)
7.d Fitted hexagon refined as free rotating group:
 C3(C4,C5,C6,C7,C2)
7.e Idealised Me refined as rotating group:
 C10(H10A,H10B,H10C)
;
_atom_sites_solution_hydrogens     mixed
_atom_sites_solution_primary       ?
_atom_sites_solution_secondary     ?
loop_
  _atom_site_label
  _atom_site_type_symbol
  _atom_site_fract_x
  _atom_site_fract_y
  _atom_site_fract_z
  _atom_site_U_iso_or_equiv
  _atom_site_adp_type
  _atom_site_occupancy
  _atom_site_site_symmetry_order
  _atom_site_calc_flag
  _atom_site_refinement_flags_posn
  _atom_site_refinement_flags_adp
  _atom_site_refinement_flags_occupancy
  _atom_site_disorder_assembly
  _atom_site_disorder_group
 In1 In 0.625000 0.125000 0.33407(17) 0.110(6) Uani 1 2 d S T P . .
 O3 O 0.748(3) 0.3435(11) 0.1199(10) 0.103(13) Uani 1 1 d D U . . .
 O1 O 0.726(4) 0.1642(13) 0.2950(11) 0.119(12) Uani 1 1 d D U . . .
 O4 O 0.893(3) 0.3204(13) 0.1343(12) 0.115(13) Uani 1 1 d D U . . .
 C3 C 0.801(4) 0.2268(14) 0.2309(13) 0.134(14) Uani 1 1 d DG U . . .
 C4 C 0.831(3) 0.2586(17) 0.1988(15) 0.139(16) Uani 1 1 d G U . . .
 H4 H 0.896722 0.260165 0.191119 0.167 Uiso 1 1 calc R U . . .
 C5 C 0.763(4) 0.2880(12) 0.1782(9) 0.122(14) Uani 1 1 d DG U . . .
 C6 C 0.665(4) 0.2856(12) 0.1897(12) 0.114(15) Uani 1 1 d G U . . .
 H6 H 0.619015 0.305266 0.175908 0.137 Uiso 1 1 calc R U . . .
 C7 C 0.634(3) 0.2538(15) 0.2218(13) 0.109(14) Uani 1 1 d G U . . .
 H7 H 0.568301 0.252260 0.229468 0.131 Uiso 1 1 calc R U . . .
 C2 C 0.702(4) 0.2245(11) 0.2424(8) 0.111(13) Uani 1 1 d DG U . . .
 C8 C 0.805(3) 0.3197(17) 0.1428(14) 0.109(14) Uani 1 1 d D U . . .
 O2 O 0.580(3) 0.1948(14) 0.2915(12) 0.129(13) Uani 1 1 d D U . . .
 C1 C 0.665(3) 0.1915(17) 0.2774(14) 0.109(13) Uani 1 1 d D U . . .
 N1 N 0.866(4) 0.1987(17) 0.2566(16) 0.168(16) Uani 1 1 d D U . . .
 H1 H 0.842424 0.188547 0.280716 0.201 Uiso 1 1 calc R U . . .
 C9 C 0.963(4) 0.1850(17) 0.249(2) 0.196(19) Uani 1 1 d D U . . .
 O5 O 1.003(6) 0.201(2) 0.216(2) 0.27(3) Uani 1 1 d D U . . .
 C10 C 1.014(6) 0.152(2) 0.279(2) 0.17(2) Uani 1 1 d D U . . .
 H10A H 0.966981 0.137325 0.298411 0.253 Uiso 1 1 calc R U . . .
 H10B H 1.061494 0.169288 0.295837 0.253 Uiso 1 1 calc R U . . .
 H10C H 1.046625 0.126815 0.263061 0.253 Uiso 1 1 calc R U . . .
 N2 N 0.620(11) 0.491(5) 0.157(5) 0.24(5) Uiso 0.5 1 d G U P A -1
 H2A H 0.627279 0.491982 0.185319 0.290 Uiso 0.5 1 calc R U P A -1
 H2B H 0.670920 0.507016 0.145321 0.290 Uiso 0.5 1 calc R U P A -1
 C11 C 0.627(17) 0.440(5) 0.143(4) 0.24(5) Uiso 0.5 1 d G U P A -1
 H11A H 0.625834 0.440441 0.108544 0.362 Uiso 0.5 1 d G U P A -1
 H11B H 0.692987 0.425047 0.152032 0.362 Uiso 0.5 1 d G U P A -1
 H11C H 0.566538 0.420633 0.157603 0.362 Uiso 0.5 1 d G U P A -1
 C12 C 0.532(14) 0.517(5) 0.146(6) 0.24(5) Uiso 0.5 1 d G U P A -1
 H12A H 0.470981 0.497569 0.160639 0.362 Uiso 0.5 1 d G U P A -1
 H12B H 0.534053 0.553015 0.157117 0.362 Uiso 0.5 1 d G U P A -1
 H12C H 0.530207 0.517372 0.111623 0.362 Uiso 0.5 1 d G U P A -1

loop_
  _atom_site_aniso_label
  _atom_site_aniso_U_11
  _atom_site_aniso_U_22
  _atom_site_aniso_U_33
  _atom_site_aniso_U_23
  _atom_site_aniso_U_13
  _atom_site_aniso_U_12
 In1 0.173(15) 0.081(7) 0.076(7) 0.000 0.000 -0.002(5)
 O3 0.14(3) 0.09(2) 0.088(19) 0.005(15) 0.007(19) -0.004(19)
 O1 0.17(3) 0.104(19) 0.086(18) 0.008(16) -0.003(16) -0.014(14)
 O4 0.14(3) 0.10(2) 0.11(2) 0.018(18) 0.006(18) 0.000(18)
 C3 0.16(3) 0.12(2) 0.12(2) 0.036(18) 0.003(17) -0.001(16)
 C4 0.15(3) 0.13(3) 0.13(2) 0.04(2) 0.005(18) 0.005(17)
 C5 0.15(3) 0.11(2) 0.11(2) 0.025(17) 0.006(18) -0.002(18)
 C6 0.15(3) 0.10(2) 0.09(2) 0.014(18) 0.003(18) -0.005(18)
 C7 0.15(3) 0.09(2) 0.08(2) 0.003(17) 0.003(17) -0.008(16)
 C2 0.16(3) 0.09(2) 0.085(18) 0.000(16) -0.005(17) -0.008(15)
 C8 0.14(3) 0.09(2) 0.095(19) 0.007(16) 0.003(18) -0.002(18)
 O2 0.17(3) 0.12(2) 0.10(2) -0.001(18) -0.001(16) -0.017(15)
 C1 0.16(3) 0.090(19) 0.074(18) -0.008(16) -0.010(16) -0.018(14)
 N1 0.17(3) 0.16(3) 0.17(3) 0.06(2) -0.01(2) 0.007(19)
 C9 0.17(3) 0.19(3) 0.22(3) 0.06(3) 0.00(2) 0.02(2)
 O5 0.21(4) 0.31(5) 0.28(4) 0.13(3) 0.04(3) 0.06(3)
 C10 0.16(4) 0.13(4) 0.21(4) 0.02(3) -0.03(3) -0.02(3)

_geom_special_details
;
 All esds (except the esd in the dihedral angle between two l.s. planes)
 are estimated using the full covariance matrix.  The cell esds are taken
 into account individually in the estimation of esds in distances, angles
 and torsion angles; correlations between esds in cell parameters are only
 used when they are defined by crystal symmetry.  An approximate (isotropic)
 treatment of cell esds is used for estimating esds involving l.s. planes.
;
loop_
  _geom_bond_atom_site_label_1
  _geom_bond_atom_site_label_2
  _geom_bond_distance
  _geom_bond_site_symmetry_2
  _geom_bond_publ_flag
 In1 O3 2.24(4) 32_656 ?
 In1 O3 2.24(4) 31_556 ?
 In1 O1 2.13(4) . ?
 In1 O1 2.13(4) 14_545 ?
 In1 O4 2.18(3) 31_556 ?
 In1 O4 2.18(3) 32_656 ?
 In1 C8 2.56(3) 31_556 ?
 In1 C8 2.56(3) 32_656 ?
 In1 O2 2.42(4) 14_545 ?
 In1 O2 2.42(4) . ?
 In1 C1 2.60(3) . ?
 In1 C1 2.60(3) 14_545 ?
 O3 C8 1.244(5) . ?
 O1 C1 1.249(6) . ?
 O4 C8 1.222(12) . ?
 C3 C4 1.3900 . ?
 C3 C2 1.3900 . ?
 C3 N1 1.43(2) . ?
 C4 H4 0.9300 . ?
 C4 C5 1.3900 . ?
 C5 C6 1.3900 . ?
 C5 C8 1.520(11) . ?
 C6 H6 0.9300 . ?
 C6 C7 1.3900 . ?
 C7 H7 0.9300 . ?
 C7 C2 1.3900 . ?
 C2 C1 1.504(12) . ?
 O2 C1 1.249(6) . ?
 N1 H1 0.8600 . ?
 N1 C9 1.39(2) . ?
 C9 O5 1.25(2) . ?
 C9 C10 1.49(2) . ?
 C10 H10A 0.9600 . ?
 C10 H10B 0.9600 . ?
 C10 H10C 0.9600 . ?
 N2 H2A 0.8900 . ?
 N2 H2B 0.8900 . ?
 N2 C11 1.4787 . ?
 N2 C12 1.4417 . ?
 C11 H11A 1.0528 . ?
 C11 H11B 1.0366 . ?
 C11 H11C 1.0935 . ?
 C12 H12A 1.0929 . ?
 C12 H12B 1.0659 . ?
 C12 H12C 1.0513 . ?

loop_
  _geom_angle_atom_site_label_1
  _geom_angle_atom_site_label_2
  _geom_angle_atom_site_label_3
  _geom_angle
  _geom_angle_site_symmetry_1
  _geom_angle_site_symmetry_3
  _geom_angle_publ_flag
 O3 In1 O3 120.6(18) 32_656 31_556 ?
 O3 In1 C8 99.9(14) 32_656 31_556 ?
 O3 In1 C8 29.1(4) 31_556 31_556 ?
 O3 In1 C8 29.1(4) 32_656 32_656 ?
 O3 In1 C8 99.9(14) 31_556 32_656 ?
 O3 In1 O2 141.2(15) 32_656 . ?
 O3 In1 O2 76.0(13) 31_556 . ?
 O3 In1 O2 141.2(15) 31_556 14_545 ?
 O3 In1 O2 76.0(13) 32_656 14_545 ?
 O3 In1 C1 116.5(15) 31_556 14_545 ?
 O3 In1 C1 102.7(15) 32_656 14_545 ?
 O3 In1 C1 116.5(15) 32_656 . ?
 O3 In1 C1 102.7(15) 31_556 . ?
 O1 In1 O3 88.7(16) 14_545 31_556 ?
 O1 In1 O3 125.7(14) 14_545 32_656 ?
 O1 In1 O3 125.7(14) . 31_556 ?
 O1 In1 O3 88.7(16) . 32_656 ?
 O1 In1 O1 111(2) . 14_545 ?
 O1 In1 O4 146.0(17) 14_545 31_556 ?
 O1 In1 O4 88.6(13) 14_545 32_656 ?
 O1 In1 O4 88.6(13) . 31_556 ?
 O1 In1 O4 146.0(17) . 32_656 ?
 O1 In1 C8 117.8(16) 14_545 31_556 ?
 O1 In1 C8 117.8(16) . 32_656 ?
 O1 In1 C8 109.6(15) 14_545 32_656 ?
 O1 In1 C8 109.6(15) . 31_556 ?
 O1 In1 O2 56.6(8) . . ?
 O1 In1 O2 56.6(8) 14_545 14_545 ?
 O1 In1 O2 86.3(13) 14_545 . ?
 O1 In1 O2 86.3(13) . 14_545 ?
 O1 In1 C1 96.8(12) 14_545 . ?
 O1 In1 C1 28.4(5) 14_545 14_545 ?
 O1 In1 C1 96.8(12) . 14_545 ?
 O1 In1 C1 28.4(5) . . ?
 O4 In1 O3 80.4(14) 32_656 31_556 ?
 O4 In1 O3 57.5(8) 32_656 32_656 ?
 O4 In1 O3 57.5(8) 31_556 31_556 ?
 O4 In1 O3 80.4(14) 31_556 32_656 ?
 O4 In1 O4 89(2) 31_556 32_656 ?
 O4 In1 C8 82.7(13) 31_556 32_656 ?
 O4 In1 C8 28.5(5) 32_656 32_656 ?
 O4 In1 C8 82.7(13) 32_656 31_556 ?
 O4 In1 C8 28.5(5) 31_556 31_556 ?
 O4 In1 O2 81.8(15) 31_556 . ?
 O4 In1 O2 156.0(15) 31_556 14_545 ?
 O4 In1 O2 156.0(15) 32_656 . ?
 O4 In1 O2 81.8(15) 32_656 14_545 ?
 O4 In1 C1 173.8(15) 31_556 14_545 ?
 O4 In1 C1 173.8(15) 32_656 . ?
 O4 In1 C1 87.7(16) 32_656 14_545 ?
 O4 In1 C1 87.7(16) 31_556 . ?
 C8 In1 C8 90(2) 31_556 32_656 ?
 C8 In1 C1 145.4(15) 31_556 14_545 ?
 C8 In1 C1 97.4(19) 31_556 . ?
 C8 In1 C1 145.4(15) 32_656 . ?
 C8 In1 C1 97.4(19) 32_656 14_545 ?
 O2 In1 C8 79.0(16) . 31_556 ?
 O2 In1 C8 79.0(16) 14_545 32_656 ?
 O2 In1 C8 163.6(16) 14_545 31_556 ?
 O2 In1 C8 163.6(16) . 32_656 ?
 O2 In1 O2 114.3(18) . 14_545 ?
 O2 In1 C1 98.6(13) 14_545 . ?
 O2 In1 C1 28.5(3) . . ?
 O2 In1 C1 98.6(13) . 14_545 ?
 O2 In1 C1 28.5(3) 14_545 14_545 ?
 C1 In1 C1 96(2) . 14_545 ?
 C8 O3 In1 90(3) . 23_655 ?
 C1 O1 In1 97(3) . . ?
 C8 O4 In1 93(2) . 23_655 ?
 C4 C3 C2 120.0 . . ?
 C4 C3 N1 124(4) . . ?
 C2 C3 N1 116(4) . . ?
 C3 C4 H4 120.0 . . ?
 C5 C4 C3 120.0 . . ?
 C5 C4 H4 120.0 . . ?
 C4 C5 C6 120.0 . . ?
 C4 C5 C8 115(4) . . ?
 C6 C5 C8 125(4) . . ?
 C5 C6 H6 120.0 . . ?
 C7 C6 C5 120.0 . . ?
 C7 C6 H6 120.0 . . ?
 C6 C7 H7 120.0 . . ?
 C6 C7 C2 120.0 . . ?
 C2 C7 H7 120.0 . . ?
 C3 C2 C1 122(4) . . ?
 C7 C2 C3 120.0 . . ?
 C7 C2 C1 118(4) . . ?
 O3 C8 In1 61(2) . 23_655 ?
 O3 C8 C5 118(4) . . ?
 O4 C8 In1 58(2) . 23_655 ?
 O4 C8 O3 119(4) . . ?
 O4 C8 C5 122(4) . . ?
 C5 C8 In1 179(4) . 23_655 ?
 C1 O2 In1 84(2) . . ?
 O1 C1 In1 54(2) . . ?
 O1 C1 C2 117(4) . . ?
 C2 C1 In1 170(4) . . ?
 O2 C1 In1 68(2) . . ?
 O2 C1 O1 121(4) . . ?
 O2 C1 C2 121(5) . . ?
 C3 N1 H1 114.9 . . ?
 C9 N1 C3 130(5) . . ?
 C9 N1 H1 114.9 . . ?
 N1 C9 C10 120(6) . . ?
 O5 C9 N1 117(7) . . ?
 O5 C9 C10 122(6) . . ?
 C9 C10 H10A 109.5 . . ?
 C9 C10 H10B 109.5 . . ?
 C9 C10 H10C 109.5 . . ?
 H10A C10 H10B 109.5 . . ?
 H10A C10 H10C 109.5 . . ?
 H10B C10 H10C 109.5 . . ?
 H2A N2 H2B 107.3 . . ?
 C11 N2 H2A 108.0 . . ?
 C11 N2 H2B 108.0 . . ?
 C12 N2 H2A 108.0 . . ?
 C12 N2 H2B 108.0 . . ?
 C12 N2 C11 117.03(7) . . ?
 N2 C11 H11A 106.9 . . ?
 N2 C11 H11B 111.3 . . ?
 N2 C11 H11C 107.9 . . ?
 H11A C11 H11B 107.1 . . ?
 H11A C11 H11C 114.3 . . ?
 H11B C11 H11C 109.3 . . ?
 N2 C12 H12A 107.2 . . ?
 N2 C12 H12B 111.5 . . ?
 N2 C12 H12C 105.2 . . ?
 H12A C12 H12B 109.9 . . ?
 H12A C12 H12C 114.3 . . ?
 H12B C12 H12C 108.6 . . ?

loop_
  _geom_torsion_atom_site_label_1
  _geom_torsion_atom_site_label_2
  _geom_torsion_atom_site_label_3
  _geom_torsion_atom_site_label_4
  _geom_torsion
  _geom_torsion_site_symmetry_1
  _geom_torsion_site_symmetry_2
  _geom_torsion_site_symmetry_3
  _geom_torsion_site_symmetry_4
  _geom_torsion_publ_flag
 In1 O3 C8 O4 -6(6) 23_655 . . . ?
 In1 O3 C8 C5 179(4) 23_655 . . . ?
 In1 O1 C1 C2 -174(3) . . . . ?
 In1 O1 C1 O2 13(7) . . . . ?
 In1 O4 C8 O3 6(6) 23_655 . . . ?
 In1 O4 C8 C5 -179(4) 23_655 . . . ?
 In1 O2 C1 O1 -11(6) . . . . ?
 In1 O2 C1 C2 176(5) . . . . ?
 C3 C4 C5 C6 0.0 . . . . ?
 C3 C4 C5 C8 -178(3) . . . . ?
 C3 C2 C1 O1 -3(6) . . . . ?
 C3 C2 C1 O2 170(5) . . . . ?
 C3 N1 C9 O5 5(6) . . . . ?
 C3 N1 C9 C10 -175(5) . . . . ?
 C4 C3 C2 C7 0.0 . . . . ?
 C4 C3 C2 C1 -179(3) . . . . ?
 C4 C3 N1 C9 -21(7) . . . . ?
 C4 C5 C6 C7 0.0 . . . . ?
 C4 C5 C8 O3 173(4) . . . . ?
 C4 C5 C8 O4 -2(7) . . . . ?
 C5 C6 C7 C2 0.0 . . . . ?
 C6 C5 C8 O3 -5(7) . . . . ?
 C6 C5 C8 O4 180(5) . . . . ?
 C6 C7 C2 C3 0.0 . . . . ?
 C6 C7 C2 C1 179(3) . . . . ?
 C7 C2 C1 O1 178(4) . . . . ?
 C7 C2 C1 O2 -9(7) . . . . ?
 C2 C3 C4 C5 0.0 . . . . ?
 C2 C3 N1 C9 165(4) . . . . ?
 C8 C5 C6 C7 178(4) . . . . ?
 N1 C3 C4 C5 -174(4) . . . . ?
 N1 C3 C2 C7 174(4) . . . . ?
 N1 C3 C2 C1 -5(4) . . . . ?

_shelx_res_file
;
TITL In_MeAm_OnlyDMF_12_1-3 in Fddd
    in_meam_onlydmf_12_1-3.res
    created by SHELXL-2019/1 at 14:16:48 on 18-Apr-2025
REM Fddd (#70 in standard setting)
CELL 0.4859 13.643957 27.779722 30.878742 90 90 90
ZERR 16 0.009579 0.004312 0.004488 0 0 0
LATT 4
SYMM 0.75-X,0.75-Y,+Z
SYMM 0.75-X,+Y,0.75-Z
SYMM +X,0.75-Y,0.75-Z
SFAC C H In N O
DISP C 0.001 0.001 6.068
DISP H -0 0 0.607
DISP In -1.947 0.658 1423.319
DISP N 0.002 0.001 8.983
DISP O 0.004 0.003 13.336
UNIT 352 352 16 48 160
DFIX 1.43 C3 N1
DFIX 1.4 N1 C9
DFIX 1.5 C9 C10
DFIX 1.25 O5 C9
DFIX 1.504 0.01 C1 C2
DFIX 1.504 0.01 C5 C8
DFIX 1.25 0.005 C1 O1
DFIX 1.25 0.005 C1 O2
DFIX 1.25 0.005 C8 O3
FLAT N1 C9 O5 C10
RIGU
EADP C12 N2 C11
SIMU 0.04 0.08 1.7
DFIX 1.223 0.01 O3 C8
DFIX 1.223 0.01 C8 O4
DFIX 1.59 C8 C5

L.S. 49
PLAN  5
CONF
BOND
MORE -1
BOND $H
fmap 2
acta
OMIT 0 0 4
OMIT 0 2 6
OMIT 0 4 0
OMIT 0 4 4
OMIT 0 6 2
OMIT 1 3 3
OMIT 1 3 5
OMIT 1 3 9
OMIT 1 7 11
OMIT 1 9 9
OMIT 2 2 0
OMIT 2 2 30
OMIT 4 26 8
OMIT 6 22 14
REM <olex2.extras>
REM <HklSrc "%.\\In_MeAm_OnlyDMF_12_1-3.hkl">
REM </olex2.extras>

WGHT    0.200000
FVAR       0.55176
IN1   3    0.625000    0.125000    0.334070    10.50000    0.17344    0.08073 =
         0.07590    0.00000    0.00000   -0.00199
O3    5    0.747881    0.343501    0.119947    11.00000    0.13547    0.08638 =
         0.08771    0.00531    0.00694   -0.00437
O1    5    0.726257    0.164166    0.294962    11.00000    0.16786    0.10422 =
         0.08598    0.00827   -0.00282   -0.01432
O4    5    0.892789    0.320378    0.134267    11.00000    0.14117    0.09707 =
         0.10604    0.01821    0.00641   -0.00017
AFIX  66
C3    1    0.800513    0.226822    0.230896    11.00000    0.15736    0.12437 =
         0.12171    0.03560    0.00294   -0.00066
C4    1    0.830897    0.258580    0.198806    11.00000    0.15302    0.13366 =
         0.13158    0.04246    0.00529    0.00484
AFIX  43
H4    2    0.896722    0.260165    0.191119    11.00000   -1.20000
AFIX  65
C5    1    0.762896    0.287970    0.178204    11.00000    0.14665    0.11113 =
         0.10793    0.02455    0.00584   -0.00161
C6    1    0.664512    0.285602    0.189692    11.00000    0.14572    0.10417 =
         0.09285    0.01392    0.00295   -0.00478
AFIX  43
H6    2    0.619015    0.305266    0.175908    11.00000   -1.20000
AFIX  65
C7    1    0.634127    0.253844    0.221782    11.00000    0.15163    0.09340 =
         0.08145    0.00332    0.00265   -0.00813
AFIX  43
H7    2    0.568301    0.252260    0.229468    11.00000   -1.20000
AFIX  65
C2    1    0.702126    0.224454    0.242384    11.00000    0.15737    0.09185 =
         0.08474   -0.00037   -0.00542   -0.00806
AFIX   0
C8    1    0.805353    0.319741    0.142789    11.00000    0.14086    0.09178 =
         0.09479    0.00737    0.00337   -0.00226
O2    5    0.579731    0.194768    0.291512    11.00000    0.16674    0.12088 =
         0.09834   -0.00138   -0.00134   -0.01655
C1    1    0.665300    0.191486    0.277424    11.00000    0.16462    0.08979 =
         0.07376   -0.00810   -0.00997   -0.01792
N1    4    0.866320    0.198657    0.256603    11.00000    0.17080    0.16154 =
         0.17068    0.05987   -0.01003    0.00703
AFIX  43
H1    2    0.842424    0.188547    0.280716    11.00000   -1.20000
AFIX   0
C9    1    0.963027    0.185021    0.248738    11.00000    0.17301    0.19229 =
         0.22231    0.05514   -0.00339    0.01709
O5    5    1.003329    0.201310    0.215542    11.00000    0.21075    0.30929 =
         0.28421    0.12885    0.04034    0.06302
C10   1    1.014098    0.151627    0.279238    11.00000    0.16476    0.13077 =
         0.21120    0.01945   -0.03156   -0.01573
AFIX 137
H10A  2    0.966981    0.137325    0.298411    11.00000   -1.50000
H10B  2    1.061494    0.169288    0.295837    11.00000   -1.50000
H10C  2    1.046625    0.126815    0.263061    11.00000   -1.50000
AFIX   6

PART -1
N2    4    0.620404    0.491149    0.156667    10.50000    0.24150
AFIX  23
H2A   2    0.627279    0.491982    0.185319    10.50000   -1.20000
H2B   2    0.670920    0.507016    0.145321    10.50000   -1.20000
AFIX   5
C11   1    0.627050    0.440362    0.142633    10.50000    0.24150
H11A  2    0.625834    0.440441    0.108544    10.50000   -1.50000
H11B  2    0.692987    0.425047    0.152032    10.50000   -1.50000
H11C  2    0.566538    0.420633    0.157603    10.50000   -1.50000
C12   1    0.532036    0.516834    0.145657    10.50000    0.24150
H12A  2    0.470981    0.497569    0.160639    10.50000   -1.50000
H12B  2    0.534053    0.553015    0.157117    10.50000   -1.50000
H12C  2    0.530207    0.517372    0.111623    10.50000   -1.50000
AFIX   0
HKLF 4


REM  In_MeAm_OnlyDMF_12_1-3 in Fddd
REM wR2 = 0.4568, GooF = S = 2.108, Restrained GooF = 1.709 for all data
REM R1 = 0.1562 for 322 Fo > 4sig(Fo) and 0.2059 for all 490 data
REM 146 parameters refined using 233 restraints

END

WGHT      0.2000      0.0000

REM Highest difference peak  1.150,  deepest hole -1.124,  1-sigma level  0.198
Q1    1   0.6250  0.1250  0.2036  10.50000  0.05    1.15
Q2    1   0.8737  0.0942  0.2226  11.00000  0.05    0.70
Q3    1   0.6250  0.6250  0.1250  10.25000  0.05    0.66
Q4    1   0.3259  0.5203  0.1620  11.00000  0.05    0.66
Q5    1   0.4302  0.5192  0.1560  11.00000  0.05    0.66
;
_shelx_res_checksum                79460
_shelx_hkl_file
;
   0   0   4 15898.6 733.374   7
   0   0  -4 14803.9 771.753   1
   0   0  -6 272.165 373.511   1
   0   0  -6-114.823 304.410   8
   0   0   6-237.898 286.607   7
   0   0  -8 1310.82 604.767   1
   0   0   8 1100.58 448.798   7
   0   0  -8 1579.17 480.296   8
   0   0 -10 348.845 811.571   1
   0   0  10-22.7034 605.391   7
   0   0 -10 482.276 651.779   8
   0   0  12 684.849 796.947   7
   0   0 -12 57.3921 1022.09   1
   0   0 -12 332.532 837.265   8
   0   0 -16 12825.3 1550.43   1
   0   0  16 8623.19 1235.05   7
   0   0  18 698.012 1273.23   7
   0   0 -18-1672.93 1634.80   1
   0   0 -18-1987.86 1378.14   8
   0   0 -20 1296.01 1664.58   8
   0   0 -20 5232.89 1880.37   1
   0   0  20 5628.82 1506.04   7
   0   0  22 881.913 1608.82   7
   0   0 -22 618.585 1952.40   1
   0   0 -22 518.958 1741.10   8
   0   2   4-184.248 207.710   7
   0  -2  -4-67.9893 201.385   8
   0   2  -4-31.5768 297.726   1
   0  -2  -4 16.4668 201.827   1
   0   2  -4-76.4641 215.541   8
   0   2  -6 5348.69 589.772   1
   0   2   6 6650.62 478.673   7
   0  -2  -6 7155.34 480.292   8
   0   2  -6 6503.43 489.144   8
   0  -2   6 6229.40 467.588   7
   0  -2  -6 5976.18 514.792   1
   0  -2   8-286.993 449.427   7
   0   2   8 566.509 486.017   7
   0  -2  -8 244.093 489.536   8
   0  -2  -8-234.775 555.901   1
   0   2  -8-336.424 514.802   8
   0   2  -8-455.873 654.692   1
   0  -2 -10 664.638 786.314   1
   0   2  10 314.491 656.039   7
   0   2 -10 1196.23 683.213   8
   0  -2 -10 842.827 653.517   8
   0   2 -10 326.460 910.208   1
   0  -2  10-135.767 621.165   7
   0  -2 -12-1032.58 845.573   8
   0  -2  12-244.027 773.258   7
   0   2 -12-911.326 1122.56   1
   0   2  12-449.272 820.677   7
   0  -2 -12-661.730 976.554   1
   0   2 -14 2693.53 1128.97   8
   0  -2 -16-183.979 1162.53   8
   0   2 -16-354.950 475.562   2
   0   2 -16 104.657 1445.10   1
   0  -2  16 147.406 1090.28   7
   0   2 -16-267.880 1193.63   8
   0   2  16 283.136 1113.99   7
   0  -2 -16-842.790 1363.22   1
   0   2  18 532.584 1307.96   7
   0   2 -18 113.272 515.226   2
   0   2 -18 279.985 1402.32   8
   0   2 -18 1884.57 1683.58   1
   0  -2  18-274.074 1290.69   7
   0  -2 -18 83.0673 1370.18   8
   0  -2 -18-1076.81 1511.82   1
   0   2 -20-1886.35 1878.39   1
   0   2 -20-996.615 1596.03   8
   0  -2  20 421.732 1449.36   7
   0   2  20-1186.48 1468.56   7
   0  -2 -20-1570.47 1735.53   1
   0  -2 -20-2607.70 1623.89   8
   0   2  22 13019.5 1870.97   7
   0  -2  22 14551.8 1847.62   7
   0  -2 -22 10569.5 2083.43   1
   0   2 -22 8662.99 2000.83   8
   0  -2 -22 11158.8 1995.22   8
   0   2 -22 16109.8 2313.32   1
   0   4   0 76854.5 3505.12   2
   0   4   0 81291.5 3449.36   5
   0  -4   0 78741.9 3447.00   6
   0  -4   2-53.2824 399.415   4
   0  -4   2-99.2632 179.691   6
   0   4  -2 5.41758 265.509   8
   0   4   2 324.146 331.733   2
   0   4  -2 4.76023 191.944   5
   0   4   2-14.8968 188.534   5
   0   4  -2 8.51655 341.359   2
   0  -4  -2 30.2504 189.603   6
   0  -4   4 154477. 6618.26   6
   0   4  -4 151944. 6675.18   2
   0  -4   4 154091. 6720.16   4
   0   4  -4 152701. 6651.28   8
   0   4  -4 154262. 6624.83   5
   0   4  -4 155270. 6704.81   1
   0   4  -6 259.908 617.598   1
   0   4  -6 23.9314 482.253   2
   0  -4   6-127.933 270.235   6
   0   4  -6 33.2443 439.264   8
   0   4  -6-180.004 300.009   5
   0  -4  -8 17645.6 1021.18   1
   0  -4   8 15523.4 964.096   7
   0   4  -8 16498.8 1008.26   8
   0  -4   8 16010.4 826.099   6
   0   4   8 18339.5 1052.17   7
   0  -4  -8 16679.5 993.399   8
   0   4  -8 14869.9 978.682   2
   0   4  -8 16377.3 835.643   5
   0   4  -8 14515.0 1188.54   1
   0  -4  10-519.705 616.913   3
   0   4 -10 69.0272 655.971   2
   0  -4 -10 22.9438 711.938   8
   0  -4 -10-1020.47 796.987   1
   0   4  10 516.151 775.759   7
   0   4 -10 1177.49 769.424   8
   0   4 -10-49.0094 406.057   5
   0  -4  10 1075.03 406.916   6
   0   4 -10 853.195 1056.45   1
   0  -4  10 200.951 676.997   7
   0   4 -12 15012.7 805.415   5
   0   4 -12 12824.2 999.159   2
   0  -4 -12 15095.0 1159.53   8
   0  -4  12 14451.5 877.630   3
   0   4  12 15943.1 1202.30   7
   0  -4  12 13056.6 796.742   6
   0  -4 -12 13953.0 1228.11   1
   0  -4  14-538.815 964.096   7
   0   4 -14-64.6966 797.460   2
   0  -4  14-50.1488 473.175   6
   0   4 -14 119.910 1040.09   8
   0   4 -14-180.561 467.870   5
   0   4 -14-1736.48 1382.95   1
   0  -4  14-1379.97 520.862   3
   0   4 -16 9703.28 1406.93   8
   0  -4  16 9391.78 701.310   6
   0   4 -16 13203.9 1749.19   1
   0  -4 -16 13713.0 1518.52   1
   0   4 -16 8427.80 971.935   2
   0  -4 -16 13241.4 1379.54   8
   0  -4  16 10990.8 1288.36   7
   0   4  16 11495.1 1374.36   7
   0   4 -18-150.675 868.482   2
   0   4 -18 373.097 1790.89   1
   0  -4 -18 1551.12 1522.99   1
   0   4  18 244.595 1341.32   7
   0   4 -18 415.089 1431.23   8
   0  -4 -18 799.815 1386.65   8
   0  -4  18-975.279 1297.40   7
   0  -4  18 176.318 506.246   6
   0   4 -20 1496.89 1662.86   8
   0  -4 -20 6524.30 1643.26   8
   0  -4 -20 4172.36 1776.41   1
   0  -4  20 2489.65 1471.15   7
   0   4 -20 4036.32 2020.01   1
   0   4  20 4103.99 1612.58   7
   0  -4  22 26.1901 1620.31   7
   0  -4 -22 306.077 1862.03   1
   0  -4 -22 151.803 1763.72   8
   0   4  22-2687.13 1849.69   7
   0   4 -22-1463.55 2172.48   1
   0   4 -22-753.845 1837.50   8
   0   6   0 143.123 298.187   5
   0  -6   0-111.353 293.490   6
   0   6   0 66.5595 541.257   2
   0   6   2 31506.5 1525.77   2
   0   6  -2 31956.8 1381.33   5
   0  -6  -2 33811.7 1384.12   6
   0   6  -2 33898.7 1547.57   2
   0   6   2 33042.0 1380.66   5
   0   6  -4 522.963 379.647   5
   0   6  -4-278.187 669.724   1
   0  -6  -4 192.728 377.925   6
   0   6  -4 174.071 511.823   8
   0   6  -4 269.962 648.502   2
   0   6   4 112.331 358.294   5
   0  -6   4 185.027 857.580   4
   0  -6   4 408.543 353.378   6
   0  -6   6 13287.7 763.324   6
   0   6  -6 13769.9 1041.77   2
   0   6  -6 13942.2 805.898   5
   0   6  -6 12496.7 925.200   8
   0  -6   6 13272.2 1284.57   4
   0   6  -6 13411.8 1127.76   1
   0   6  -8-294.531 497.833   5
   0   6  -8 702.500 1075.65   1
   0   6  -8 23.8671 764.530   8
   0   6  -8 1331.44 858.923   2
   0  -6   8 116.965 459.148   6
   0  -6   8 874.086 1340.87   4
   0  -6  10 30009.4 1479.22   6
   0  -6 -10 31749.5 1646.98   8
   0   6 -10 30975.9 1735.24   2
   0   6 -10 30187.7 1959.97   1
   0   6 -10 30045.8 1719.13   8
   0   6 -10 29888.4 1495.72   5
   0  -6  10 29849.1 1652.27   7
   0  -6  14 83249.7 3724.90   7
   0   6 -14 69442.3 3656.49   2
   0  -6  14 82387.4 3580.35   3
   0  -6  14 74983.0 3492.91   6
   0   6 -14 79174.7 4007.91   1
   0   6 -14 89190.0 3811.52   8
   0   6 -16-474.924 1149.03   2
   0  -6  16-111.765 850.133   3
   0  -6 -16-654.581 1248.58   8
   0  -6  16 662.603 1157.09   7
   0   6 -16-870.973 1332.17   8
   0   6 -16-86.7207 672.904   5
   0   6 -16-612.703 1688.19   1
   0   6  16-759.648 1408.58   7
   0  -6  16-1485.34 655.048   6
   0  -6 -16 223.687 1291.94   1
   0  -6 -18-4612.71 1640.07   1
   0   6 -18-2992.93 2041.33   1
   0   6 -18-2937.32 1596.92   8
   0   6 -18-1410.71 742.854   5
   0   6 -20 1976.58 2141.06   1
   0   6  20-684.761 1773.29   7
   0   6 -20-357.389 1661.69   8
   0  -6 -20 1360.25 1680.80   1
   0  -6 -20-182.038 1582.15   8
   0  -6  20-1467.69 1529.80   7
   0   6 -22 5221.56 2029.82   8
   0   6 -22 7513.02 2379.01   1
   0  -6 -22 8648.28 2011.26   1
   0   6  22 8107.57 2089.09   7
   0  -6  22 8576.71 1793.61   7
   0  -6 -22 8060.15 1880.62   8
   0   8   0 303.409 834.023   2
   0   8   0 797.057 471.005   5
   0  -8   0 981.317 482.005   6
   0  -8   2 83.6458 474.405   6
   0   8   2-746.644 847.828   2
   0   8   2-211.890 463.333   5
   0   8  -2 192.727 491.666   5
   0   8  -2 488.928 855.170   2
   0  -8  -2 9.78076 477.410   6
   0   8  -4 14152.0 902.670   5
   0   8  -4 14087.4 1050.28   8
   0  -8   4 14858.3 1373.89   4
   0   8  -4 14464.9 1244.47   2
   0  -8   4 13475.0 879.935   6
   0   8   4 14653.9 884.155   5
   0  -8  -4 14035.7 924.695   6
   0  -8   6 598.609 1376.37   4
   0   8  -6 464.521 1109.93   1
   0   8  -6 12.0756 815.975   8
   0   8  -6-349.924 609.558   5
   0   8   6-486.249 574.674   5
   0  -8   6 54.7183 551.407   6
   0   8  -6 826.766 1040.29   2
   0   8  -8 64171.4 2826.72   8
   0  -8   8 60876.2 2668.68   6
   0   8  -8 55572.5 2903.48   2
   0  -8   8 59657.1 3185.53   4
   0   8  -8 65625.6 3042.17   1
   0   8  -8 61993.7 2688.01   5
   0   8 -12 105811. 5063.79   2
   0   8 -12 112219. 4867.96   5
   0  -8  12 112313. 5478.51   4
   0  -8  12 105427. 4847.13   6
   0  -8 -12 108649. 4986.03   8
   0   8 -12 119609. 5066.69   8
   0   8 -14-3000.77 1749.95   1
   0   8 -14-673.024 772.218   5
   0  -8  14 629.574 2357.85   4
   0   8 -14 547.303 1352.86   2
   0   8 -14 235.928 1290.86   8
   0  -8  14 167.330 720.905   6
   0  -8  14-1608.12 1121.05   7
   0  -8 -16 12502.3 1505.62   8
   0   8 -16 12938.7 1054.13   5
   0  -8  16 14681.7 1412.46   3
   0  -8  16 11567.6 998.108   6
   0  -8  16 14071.1 1499.24   7
   0   8 -16 12877.1 1667.58   8
   0   8 -16 9476.52 1639.95   2
   0   8 -16 13027.2 2109.95   1
   0  -8  18-2137.71 1411.61   7
   0   8  18-2176.89 1625.98   7
   0   8 -18-1853.32 892.183   5
   0   8 -18-243.969 1653.76   8
   0  -8  18-1390.40 827.515   6
   0  -8  18-134.329 1205.47   3
   0   8 -18 369.924 2029.63   1
   0  -8 -18 615.296 1465.18   8
   0   8 -18-3294.55 1554.24   2
   0  -8  20 1481.73 1637.54   7
   0   8 -20 1420.23 1840.20   8
   0  -8 -20 2793.96 1682.06   8
   0   8 -20 3360.80 2410.85   1
   0   8  20 3831.20 1991.67   7
   0  -8  20 2185.23 898.540   6
   0   8 -22 8823.98 2713.56   1
   0  10   0 739.392 1152.66   2
   0 -10   0-829.163 665.317   6
   0  10   0-735.708 657.076   5
   0  10  -2 2747.41 700.223   5
   0  10   2 2841.49 672.653   5
   0  10  -2 2009.31 1213.10   2
   0  10   2 3039.45 1231.87   2
   0 -10   2 2519.50 679.581   6
   0 -10  -2 3286.92 735.791   6
   0  10   4-252.821 663.207   5
   0 -10   4-327.615 1452.40   4
   0  10   4 1060.49 1226.36   2
   0  10  -4-503.149 1228.79   2
   0  10  -4 396.461 709.111   5
   0 -10   4 221.124 655.267   6
   0 -10  -4 188.612 748.940   6
   0  10  -6 6066.60 1122.51   8
   0 -10   6 4952.25 1661.53   4
   0 -10  -6 7264.91 890.948   6
   0 -10   6 7308.35 811.476   6
   0  10   6 7353.92 821.793   5
   0  10  -6 6826.24 1373.09   2
   0  10  -6 5525.63 1382.26   1
   0  10  -6 8596.08 893.911   5
   0  10 -10 155412. 5567.18   2
   0  10 -10 171248. 5299.56   5
   0 -10  10 166291. 5264.45   6
   0  10 -12 740.332 1523.59   2
   0  10 -12-222.476 867.755   5
   0  10 -12-251.079 1315.44   8
   0 -10  12 281.638 2313.09   4
   0 -10  12 207.327 797.487   6
   0  10 -12 1236.49 1762.24   1
   0  10 -14 33370.7 2580.59   1
   0 -10  14 34632.6 2076.97   7
   0 -10  14 33398.0 3155.77   4
   0 -10  14 29189.9 1741.35   6
   0  10 -14 32612.9 2218.32   8
   0  10 -14 35755.0 1829.94   5
   0  10 -14 30483.2 2307.91   2
   0  10 -18-692.703 1770.60   8
   0 -10  18 1017.54 1509.97   7
   0  10 -18-37.3806 1039.88   5
   0  10 -18 1694.27 1819.41   2
   0 -10  18-1790.94 3294.42   4
   0 -10  18 628.541 1585.62   3
   0  10 -18-2394.47 2281.24   1
   0 -10  18-477.896 983.064   6
   0 -10 -18-1586.73 1526.29   8
   0  10 -20 4040.82 2619.26   1
   0  10 -20-2186.01 1997.43   8
   0 -10  20 501.164 1118.36   6
   0 -10  20 5128.35 4004.75   4
   0 -10  20-543.719 1658.63   7
   0 -10 -20 1048.71 1695.24   8
   0  12  -6-871.418 1507.49   1
   0 -12   6-286.967 1857.93   4
   0  12  -8 18465.8 1968.99   1
   0  12   8 17650.3 1309.97   5
   0  12  -8 19153.7 1676.32   8
   0  12  10 303.617 850.680   5
   0 -12  12 84353.2 4773.92   4
   0  12 -12 87180.4 4155.31   8
   0  12 -12 76655.1 4451.91   1
   0  12 -14 440.438 1719.37   8
   0  12 -14-32.4869 2204.50   1
   0 -12  16 4297.19 1508.10   7
   0 -12  16 2810.05 3112.82   4
   0  12 -16 4225.26 1888.63   8
   0  12 -16 3808.14 2386.31   1
   0  12 -18-37.1479 2459.93   1
   0 -12  18 400.318 3512.56   4
   0  12 -18 82.3844 2020.55   8
   0 -12  18-1937.72 1635.90   7
   0 -12 -18 1205.02 1571.75   8
   0 -14   0 1589.44 990.259   6
   0  14   0 202.553 942.879   5
   0  14   0-1724.24 1694.56   2
   0  14  -2 29397.5 1692.43   5
   0 -14  -2 27979.0 1719.54   6
   0  14   2 23297.1 2239.91   2
   0  14  -2 23035.9 2267.51   2
   0 -14   2 28767.9 1707.46   6
   0  14   2 27228.4 1674.33   5
   0 -14  -4 604.800 1053.36   6
   0 -14   4 17.0191 986.177   6
   0  14  -4-313.078 1741.04   2
   0  14   4 16.7561 977.818   5
   0  14  -4-174.284 1028.54   5
   0 -14   6 1077.70 989.459   6
   0  14   6-1419.27 1015.84   5
   0  14  -6 290.722 1726.20   1
   0 -14  -6 1391.56 1080.47   6
   0  14  -6 1783.20 1867.40   2
   0  14  -6 1429.92 1096.03   5
   0  14   8 504.849 992.797   5
   0 -14   8-620.602 1036.48   6
   0  14  -8 88.6955 1137.51   5
   0  14  -8 92.1826 1906.94   2
   0 -14  10 22763.2 1479.96   6
   0  14 -10 24459.0 1544.58   5
   0  14 -10 18526.9 2342.98   2
   0 -14  10 20937.6 2827.14   4
   0  14 -10 22701.3 2005.27   8
   0  14 -14 46983.5 3545.99   2
   0  14 -14 58743.3 3758.40   1
   0  14 -14 62922.2 2951.14   5
   0 -14  14 53488.2 4299.58   4
   0 -14  14 52711.8 2848.55   6
   0  14 -14 57165.9 3323.86   8
   0 -14  16 2990.53 3432.33   4
   0  14 -16 1489.07 2300.24   2
   0 -14  16-22.5800 1620.05   7
   0 -14  16-1135.96 1186.17   6
   0  14 -16-848.830 2027.15   8
   0  14 -16 1649.39 2553.16   1
   0  14 -16 1887.53 1382.12   5
   0  16   0 27591.2 1795.09   5
   0 -16   0 27742.1 1822.53   6
   0  16  -2-327.159 1997.21   2
   0 -16   2-760.197 1153.78   6
   0  16   2 746.845 1117.58   5
   0  16  -2 157.791 1147.03   5
   0 -16  -2-410.150 1169.09   6
   0  16   2-3046.01 2009.48   2
   0 -16  -4 7206.05 1340.06   6
   0 -16   4 5929.70 1250.51   6
   0  16   4 8288.31 1257.20   5
   0  16  -4 7870.54 1300.55   5
   0  16  -4 7544.94 2161.56   2
   0  16   6-495.589 1151.41   5
   0  16  -6-1866.26 2038.86   1
   0  16  -6 1029.28 1281.75   5
   0  16  -6 2966.29 2124.55   2
   0 -16   6-310.660 1204.26   6
   0 -16  -6-826.509 1253.04   6
   0  16 -10 823.210 2284.72   1
   0 -16  10-1175.94 1229.01   6
   0  16 -10-1292.51 1357.52   5
   0  16 -10 25.1559 1908.49   8
   0 -16  10-1995.73 2849.97   4
   0  16 -10 2899.42 2305.93   2
   0  16 -12 10536.4 2631.54   1
   0  16 -12 15020.2 1595.96   5
   0 -16  12 12843.6 1464.90   6
   0 -16  12 13221.3 3177.90   4
   0  16 -12 12410.1 2564.23   2
   0  16 -12 13035.5 2171.64   8
   0  16 -14 260.952 1453.93   5
   0  16 -14-1977.63 2471.69   2
   0  16 -14 219.720 2080.23   8
   0 -16  14 543.373 1296.95   6
   0 -16  14-1544.16 3346.85   4
   0  16 -14 370.550 2603.89   1
   0  18   0-3974.58 1422.99   5
   0 -18   0-1076.27 1333.87   6
   0  18   2 15722.7 1578.35   5
   0 -18  -2 13348.6 1676.61   6
   0  18  -2 12277.4 1580.46   5
   0 -18   2 17291.8 1648.50   6
   0 -18  -4 556.754 1403.37   6
   0  18  -4-2865.80 1403.35   5
   0 -18   4 21.8302 1325.65   6
   0  18  -4 1792.29 2340.24   2
   0  18   4 1261.13 1300.81   5
   0  18   6 1787.14 1307.81   5
   0 -18  -6 376.704 1417.78   6
   0  18  -6 1383.41 1459.03   5
   0  18  -6-406.975 2438.68   2
   0 -18   6 566.898 1325.04   6
   0  18   8-533.253 1266.64   5
   0  18  -8 2076.05 2500.78   2
   0  18  -8-3986.01 2458.97   1
   0 -18   8 1177.18 1359.31   6
   0  18  -8 1254.05 1492.97   5
   0 -18  10 5038.84 1508.81   6
   0  18 -10 8490.35 1653.37   5
   0  18 -10 5866.96 2634.79   2
   0  18 -10 4429.12 2596.10   1
   0 -18  10 5492.64 3225.16   4
   0  18 -12-4360.32 1663.66   5
   0  18 -12-7938.84 2870.59   1
   0  18 -12-7288.19 2832.62   2
   0 -20   0 10013.4 1724.80   6
   0  20   0 13793.3 1666.80   5
   0 -20   2 25.2584 1529.19   6
   0  20  -2 49.1068 1508.04   5
   0  20  -2 1040.85 2616.99   2
   0  20   2 1206.67 1508.84   5
   0 -20  -2 159.714 1593.94   6
   0 -20   4 4283.82 1601.18   6
   0 -20  -4 6775.60 1698.35   6
   0  20  -4 6270.21 2696.03   2
   0  20   4 8118.25 1534.80   5
   0  20  -4 7903.02 1673.19   5
   0 -20   6-931.164 1569.73   6
   0  20  -6 2438.07 1650.16   5
   0  20   6 306.139 1416.81   5
   0  20  -6-1081.82 2691.72   2
   0 -20   8 2616.80 1745.05   6
   0  20  -8-2198.62 1804.36   5
   1  -1   3 38879.6 1808.02   4
   1   1  -5 45979.4 2100.47   8
   1  -1   5 42150.1 2200.72   4
   1   1  -5 49069.3 2115.64   1
  -1  -1   5 50108.7 2114.09   7
  -1   1  -5 44676.2 2172.37   1
  -1  -1  -5 47231.6 2083.82   8
  -1   1  -5 45495.9 2108.64   8
  -1  -1  -5 44992.9 2138.57   1
  -1  -1  -7 66058.9 2857.10   8
  -1  -1   7 63195.6 2877.38   7
   1   1  -7 62502.4 2898.94   1
  -1   1  -7 64091.6 2984.41   1
   1  -1  -7 62566.9 2882.84   8
  -1  -1  -7 62112.0 2933.80   1
  -1   1  -7 60294.7 2870.49   8
   1   1   7 64298.5 2840.39   7
   1  -1   7 63251.9 3028.91   4
   1   1  -7 59282.8 2866.45   8
  -1  -1  -9 49.8403 581.445   8
  -1   1  -9-67.5296 849.844   1
  -1  -1   9 322.609 591.694   7
   1  -1  -9 553.879 607.233   8
  -1   1   9-253.936 668.620   7
  -1   1  -9-377.550 619.035   8
  -1  -1  -9 767.796 823.998   1
   1  -1  -9 412.475 606.150   1
   1   1   9 414.510 529.112   7
   1   1  -9-180.490 649.294   1
   1   1  -9 147.808 600.097   8
   1  -1  11 589.825 707.113   7
   1  -1 -11-223.172 801.732   8
  -1   1 -11 481.337 808.570   8
   1   1  11 1406.32 719.528   7
   1   1 -11 1205.62 783.755   8
  -1  -1  11 485.601 764.684   7
  -1   1 -11 2260.34 1133.78   1
  -1   1  11 1470.25 850.639   7
   1  -1 -11 701.401 855.431   1
  -1  -1 -11 943.696 788.009   8
   1   1 -11 986.148 879.411   1
  -1  -1 -11 230.601 1038.01   1
  -1  -1 -13-1689.48 1245.74   1
   1  -1  15 3250.43 1014.45   7
  -1   1 -15 1690.86 1129.58   8
   1  -1 -15 1755.19 1118.32   8
  -1  -1 -15 2533.40 1461.53   1
   1  -1 -15 3741.60 1207.76   1
   1   1 -15 2899.23 1236.11   1
   1   1  15 1136.39 1011.39   7
  -1   1  15 1971.74 1152.77   7
   1   1 -15 1588.07 1137.06   8
  -1  -1 -15 3588.94 1108.67   8
  -1   1 -15 4824.88 1476.24   1
  -1  -1  15 2966.59 1060.79   7
   1   1 -17 6264.27 1513.95   8
   1   1 -17 13170.7 1626.06   1
  -1   1  17 13082.7 1555.73   7
   1  -1 -17 14515.6 1581.18   1
   1  -1 -17 7900.80 1511.28   8
   1  -1  17 13602.9 1393.79   7
  -1   1 -17 7235.59 1526.35   8
  -1  -1  17 12725.3 1446.13   7
  -1  -1 -17 10893.4 1785.03   1
   1   1  17 14117.6 1375.72   7
  -1  -1 -17 16354.4 1508.14   8
  -1   1 -17 13573.8 1851.70   1
  -1  -1  19 24002.2 2006.98   7
   1   1  19 20378.3 1931.69   7
   1  -1 -19 25396.8 2115.47   1
  -1  -1 -19 21979.1 2388.85   1
   1   1 -19 18014.0 2182.77   1
  -1   1 -19 17602.6 2408.42   1
   1  -1  19 22973.1 1906.56   7
  -1   1  19 21873.4 2096.56   7
  -1   1 -19 13940.6 2052.69   8
  -1  -1 -19 27100.1 2041.13   8
   1  -1  21 8392.03 1640.75   7
  -1   1 -21 4977.46 1848.23   8
  -1   1 -21 8930.31 2167.18   1
   1  -1 -21 11218.2 1929.27   1
  -1  -1  21 13256.6 1837.82   7
  -1  -1 -21 11056.1 2149.39   1
   1   1 -21 10878.8 1985.95   1
   1   1 -21 4303.38 1854.17   8
   1  -1 -21 6915.14 1862.45   8
  -1  -1 -21 13416.1 1835.93   8
   1   1  21 13666.5 1691.67   7
  -1   1  21 11123.8 1872.99   7
  -1   1 -23 2592.41 2329.60   1
   1  -1 -23-1389.46 1956.13   1
  -1   1  23 2465.06 1924.98   7
  -1  -1 -23-342.452 1900.85   8
   1  -1  23 185.741 1694.98   7
  -1   1 -23-136.222 1879.83   8
   1   1  23 2009.36 1704.88   7
   1  -1 -23 4101.06 1882.69   8
   1   1 -23-111.944 1908.93   8
  -1  -1 -23 699.613 2237.45   1
  -1  -1  23 29.3128 1767.10   7
   1   1 -23-544.755 2008.57   1
   1   3   1 20042.2 943.185   2
   1   3   1 19951.9 914.446   5
   1   3  -1 21005.8 940.400   2
   1   3  -1 18866.6 912.988   5
   1  -3   3 115753. 5206.72   4
   1   3  -3 122333. 5104.17   1
   1   3  -3 114928. 5086.47   5
   1   3  -3 116581. 5084.36   8
  -1  -3   3 115423. 5094.94   3
   1   3   3 120830. 5111.22   2
   1   3   3 114190. 5077.39   5
  -1  -3  -3 118033. 5076.75   6
   1   3  -3 123406. 5107.00   2
  -1  -3   3 119326. 5086.67   7
   1   3  -5 29052.9 1384.69   5
  -1  -3   5 31834.9 1424.96   7
   1  -3   5 30724.2 1620.74   4
   1   3   5 29686.9 1367.37   5
  -1  -3  -5 30459.7 1366.96   6
  -1  -3   5 29710.8 1393.87   3
  -1  -3  -5 32633.8 1395.91   8
   1   3  -5 31838.8 1425.20   8
  -1   3  -5 27296.3 1569.55   1
   1   3  -5 32579.1 1416.54   2
   1   3  -5 32202.4 1475.77   1
   1   3   5 30050.0 1433.74   2
  -1  -3  -5 29766.2 1441.26   1
   1   3   5 30192.9 1383.86   7
  -1   3  -5 29122.8 1486.99   8
  -1   3  -7-294.637 778.103   1
  -1  -3  -7 199.690 434.953   8
   1   3  -7 106.615 471.476   8
  -1  -3   7 431.185 465.099   7
   1   3   7 184.710 504.887   2
   1   3   7-70.9024 266.258   5
   1  -3   7 140.580 928.165   4
  -1  -3  -7-168.668 268.268   6
  -1   3  -7 541.557 545.583   8
  -1  -3  -7 202.537 585.609   1
   1   3  -7 120.019 294.436   5
  -1  -3   7 362.341 338.774   3
   1   3   7-339.190 404.386   7
   1   3  -7-106.653 572.601   1
  -1  -3  -9 5325.56 680.985   8
   1   3   9 5231.86 428.079   5
  -1   3  -9 5374.76 791.461   8
   1   3  -9 4681.03 841.267   1
  -1  -3  -9 5271.96 890.535   1
   1  -3   9 4525.68 1305.42   4
  -1  -3   9 4522.49 697.939   7
   1   3   9 4939.08 652.691   7
   1   3  -9 5186.51 722.925   8
  -1  -3   9 4538.39 454.170   3
  -1   3  -9 7122.50 1095.86   1
  -1  -3  -9 5238.09 427.956   6
   1   3  11 2690.73 399.776   5
   1  -3 -11 1925.75 893.920   8
  -1  -3  11 2371.37 802.384   7
   1  -3  11 1849.58 1571.13   4
  -1  -3 -11 2363.09 812.859   8
  -1   3  11 2070.62 1015.83   7
   1   3 -11 1914.18 828.978   8
  -1   3 -11 2454.92 902.779   8
   1   3  11 2662.56 754.307   7
  -1   3 -11 2639.40 1225.82   1
  -1  -3 -11 2295.51 1043.84   1
   1   3 -11 2170.43 985.728   1
  -1  -3 -13 6395.08 1450.14   1
   1   3  13 9628.86 1084.87   7
   1   3 -15 8761.35 1389.13   1
  -1   3 -15 7244.20 1347.67   8
   1  -3 -15 9858.52 1311.80   1
   1  -3 -15 9985.22 1296.13   8
   1   3 -15 10947.8 1266.65   8
   1   3  15 7929.46 556.819   5
   1  -3  15 9240.34 1154.16   7
  -1   3  15 9247.10 1400.77   7
  -1  -3  15 8618.46 1204.83   7
  -1   3 -15 8617.15 1654.14   1
  -1  -3 -15 10345.6 1260.68   8
   1   3  17 24767.1 1656.98   7
  -1  -3  17 19662.6 1655.11   7
   1  -3 -17 25776.5 1760.26   8
   1  -3  17 22012.2 1637.56   7
  -1  -3 -17 22314.9 1962.66   1
   1   3 -17 20610.4 1875.83   1
   1   3 -17 17992.1 1740.29   8
  -1  -3 -17 25080.0 1721.19   8
  -1   3  17 23666.5 1898.92   7
  -1   3 -17 20798.3 2155.23   1
   1   3  17 18096.9 979.821   5
   1  -3 -17 23322.4 1793.40   1
   1  -3 -21 9283.42 1844.84   1
  -1   3 -21 7129.42 2252.48   1
  -1   3 -21 4201.49 1857.19   8
  -1  -3 -21 12277.2 1813.98   8
  -1  -3  21 8679.19 1714.77   7
  -1  -3 -21 8807.21 1999.87   1
   1  -3  21 7151.10 1622.64   7
  -1   3  21 11792.2 1975.21   7
   1  -3 -21 11118.5 1828.18   8
   1   3 -21 6419.98 1980.91   1
   1   3 -21 3173.44 1794.22   8
   1   3  21 8504.29 1683.54   7
  -1  -3 -23-1915.95 1940.71   8
   1   3 -23-592.244 1914.98   8
  -1   3 -23-3244.04 2511.44   1
   1   3 -23-5607.67 2182.99   1
  -1  -3  23-2015.21 1857.25   7
   1  -3  23-1893.78 1770.04   7
  -1   3 -23-28.3003 1952.68   8
   1  -3 -23-5578.31 2067.42   1
  -1  -3 -23-2405.32 2259.46   1
   1  -3 -23-247.675 1995.83   8
   1   3  23-1471.43 1813.94   7
  -1  -5   1 1829.68 306.809   6
   1   5   1 3005.71 470.846   2
   1   5   1 2613.91 310.813   5
   1   5  -1 2599.83 317.127   5
  -1  -5  -1 3093.26 317.114   6
   1   5  -1 2642.91 458.997   2
   1   5   3 13886.5 743.359   5
   1   5   3 14987.2 904.752   2
   1   5  -3 14137.0 854.295   2
  -1  -5   3 14290.6 716.876   7
   1   5  -3 14173.2 789.182   1
   1   5  -3 12845.8 753.172   5
   1   5  -3 15661.2 730.691   8
  -1  -5  -3 14281.1 744.931   6
  -1  -5   5 257621. 11455.6   3
  -1  -5  -5 265640. 11392.2   8
   1   5  -5 274653. 11469.2   2
   1  -5   5 268601. 11591.7   4
  -1  -5   5 266635. 11423.1   7
   1   5   5 262631. 11417.6   5
  -1  -5  -5 267657. 11415.0   6
  -1   5  -5 262136. 11510.6   8
   1   5  -5 257229. 11423.1   5
   1   5  -5 268483. 11476.1   1
   1   5   5 272531. 11499.4   2
   1   5  -5 261666. 11428.4   8
  -1  -5  -5 270452. 11411.0   1
   1   5   5 269310. 11401.3   7
   1   5   7 130979. 5595.45   7
  -1   5  -7 127902. 5573.97   5
  -1  -5   7 130102. 5621.22   7
  -1   5  -7 134955. 5816.08   1
   1   5   7 126440. 5576.80   5
   1  -5   7 126265. 5859.74   4
   1   5  -7 128658. 5700.95   1
  -1  -5  -7 129278. 5588.54   8
  -1   5  -7 127904. 5693.39   8
   1   5  -7 125642. 5586.07   5
   1   5  -7 128879. 5636.11   2
   1   5   7 131371. 5688.44   2
   1   5  -7 123825. 5629.76   8
  -1  -5  -7 129453. 5621.63   1
  -1  -5   7 127491. 5620.07   3
  -1  -5  -7 131146. 5578.20   6
   1   5  -9 1546.11 708.914   2
   1   5  -9 2499.10 979.034   1
   1   5  -9 2033.09 743.932   8
   1   5   9 2023.53 878.771   2
   1  -5   9 3322.91 1498.62   4
  -1  -5   9 2554.86 730.548   7
  -1   5  -9 1649.26 880.395   8
  -1  -5   9 2973.52 663.587   3
   1   5   9 2911.35 677.285   7
  -1  -5  -9 1897.91 490.435   6
   1  -5   9 2093.91 429.683   6
  -1   5  -9 1673.27 482.313   5
   1   5  -9 2249.50 516.113   5
  -1  -5  -9 1934.72 802.331   1
  -1   5  -9 883.008 1197.18   1
   1   5   9 1501.71 493.277   5
  -1  -5  -9 2532.63 683.042   8
  -1  -5  11 1350.36 823.495   7
  -1   5 -11 412.236 532.719   5
   1  -5  11 1679.40 487.061   6
  -1  -5 -11 1934.24 984.681   1
   1   5  11 764.704 517.440   5
   1   5  11 488.320 767.917   7
  -1  -5  11 2171.82 687.484   3
  -1  -5 -11 523.606 791.440   8
   1   5 -11 1113.15 1071.65   1
  -1   5 -11-345.061 1363.61   1
   1   5 -11 1263.46 554.843   5
   1   5 -11 1094.20 765.025   2
   1   5  13-1113.69 581.409   5
   1   5 -13-32.8524 1030.75   8
   1  -5  13-2450.43 2035.95   4
  -1   5 -13-366.260 556.429   5
   1   5  13-2163.63 986.682   7
  -1   5 -13-1963.21 1211.78   8
  -1  -5 -15 14389.5 1390.72   8
   1  -5 -15 15837.2 1463.04   8
   1   5 -15 12768.3 1155.32   2
   1   5  15 15309.1 910.484   5
   1  -5  15 15513.0 1375.43   7
  -1  -5  15 13753.2 1390.28   7
  -1   5 -15 13242.6 1928.79   1
   1  -5  15 14661.4 2425.76   4
   1   5 -15 16370.9 1453.84   8
  -1   5 -15 14593.1 861.560   5
  -1   5 -15 15601.9 1535.79   8
   1   5 -15 14847.6 1713.89   1
   1  -5  15 12112.6 829.180   6
   1   5  17 8718.97 1394.91   7
  -1  -5  17 9087.37 1425.94   7
   1  -5 -17 8860.23 1524.01   8
  -1  -5 -17 10355.9 1460.58   8
  -1   5 -17 6465.84 1582.50   8
   1   5 -17 9875.79 1494.56   8
   1  -5  17 10168.4 1395.80   7
   1   5  17 8440.18 776.544   5
  -1  -5 -17 9018.62 1636.59   1
   1  -5  17 8153.93 805.629   3
  -1   5 -17 8910.09 676.667   5
   1  -5  17 15242.0 2735.51   4
  -1   5  17 9258.18 1666.73   7
   1   5 -17 8099.91 1731.52   1
  -1   5 -17 6786.00 2036.14   1
   1   5 -17 8591.05 1114.75   2
  -1   5 -19-2565.04 2246.22   1
   1  -5  19-1380.55 1532.89   7
   1   5 -19 1092.36 1169.87   2
   1   5  19 4502.06 1497.68   7
   1   5 -19 3697.44 1637.38   8
  -1  -5  19 3722.08 1562.34   7
   1  -5  19 177.932 558.655   3
  -1  -5 -19 2758.08 1725.34   1
  -1   5  19-5358.54 2100.55   7
  -1   5 -19 1268.90 1716.74   8
   1   5  19 5877.49 689.287   5
  -1  -5 -19 3650.27 1591.31   8
   1   5 -19 497.454 1911.25   1
   1  -5 -19 5729.92 1636.42   8
   1   5 -21 1746.05 2060.07   1
   1   5  21 6019.50 1633.18   7
   1  -5  21 1584.45 1567.26   7
   1   5 -21 2532.40 1807.35   8
  -1  -5 -21 701.224 1728.21   8
  -1  -5  21 4228.25 1668.07   7
  -1   5  21 3201.05 2110.42   7
   1  -5 -21 3140.71 1739.40   8
  -1   5 -21-375.382 2277.00   1
  -1   5 -21 817.491 1861.61   8
  -1  -5 -21 1591.95 1863.61   1
   1   7   1 4721.95 790.460   2
   1   7  -1 5451.14 784.928   2
   1   7  -1 5505.84 513.527   5
   1   7   1 5262.43 517.302   5
  -1  -7  -1 5732.29 527.705   6
  -1  -7   1 4855.99 521.629   6
   1   7  -3 3846.25 508.666   5
   1   7   3 4198.39 516.188   5
  -1  -7   3 3727.43 820.294   4
   1   7   3 3039.87 832.994   2
  -1  -7  -3 4405.29 510.923   6
   1   7  -3 3482.97 620.317   1
  -1  -7   3 3684.83 508.381   6
   1   7  -3 4420.97 761.266   2
   1   7  -3 4378.31 493.851   8
   1   7  -5 605.836 743.651   1
   1   7  -5 739.768 541.612   8
  -1  -7  -5 710.808 488.850   6
   1  -7   5 1245.45 1221.26   4
  -1   7  -5 821.233 510.557   5
  -1  -7   5 791.396 505.460   7
   1   7  -5 607.039 510.878   5
  -1  -7  -5 597.429 420.300   8
   1   7   5 750.606 924.143   2
  -1  -7   5 1261.96 492.238   6
   1   7   5 1153.99 506.259   5
   1   7  -5 264.314 802.839   2
   1  -7   7 495171. 21347.1   6
   1  -7   7 502691. 21577.7   4
   1   7  -7 496904. 21365.5   8
  -1   7  -7 504483. 21550.1   1
  -1  -7   7 502066. 21356.3   7
  -1  -7  -7 504166. 21319.8   8
  -1   7  -7 496337. 21344.2   5
  -1  -7  -7 511638. 21348.0   6
   1   7  -7 496551. 21422.1   2
   1   7   7 494502. 21344.9   5
   1   7   7 499923. 21467.8   2
  -1   7  -7 498334. 21451.8   8
   1   7  -7 495452. 21354.0   5
   1   7   7 468722. 21357.8   7
  -1  -7   7 504094. 21346.3   6
   1   7  -7 504528. 21440.2   1
   1  -7   9 68456.8 3105.60   6
   1   7  -9 69797.6 3118.27   5
  -1  -7   9 68144.5 3221.34   3
   1   7  -9 67551.0 3256.49   2
   1  -7   9 68199.9 3690.25   4
  -1  -7  -9 69459.1 3115.89   6
   1   7   9 68678.0 3111.21   5
   1   7  -9 68364.8 3203.79   8
  -1   7  -9 70845.9 3108.58   5
  -1   7  -9 67833.7 3315.82   8
  -1  -7   9 69389.7 3177.02   7
  -1   7  -9 72047.1 3546.59   1
   1   7   9 73968.2 3207.98   7
  -1  -7   9 64790.0 3112.15   6
   1   7   9 66265.0 3344.46   2
   1   7  -9 69402.3 3338.71   1
  -1  -7  -9 69591.8 3137.08   8
  -1  -7  -9 67949.9 3181.61   1
  -1   7 -13 2291.77 1294.96   8
   1   7 -13 1156.61 1051.19   2
  -1  -7 -13 1211.00 981.303   8
   1   7 -13-1074.17 1431.19   1
  -1   7 -13 1850.72 694.292   5
  -1  -7 -13 3266.64 1115.24   1
   1  -7  13 3656.05 649.029   6
  -1   7 -13 4557.28 1720.39   1
  -1  -7  13 1948.21 690.613   6
   1   7 -13 1843.33 1121.47   8
   1   7  13 2779.55 1057.30   7
   1   7 -13 2832.36 720.801   5
  -1  -7  13 2347.79 930.699   3
   1  -7  13 4880.11 2190.19   4
   1   7  13 2264.14 683.118   5
  -1   7 -15 1560.21 1910.80   1
   1   7 -15 6525.48 1357.00   8
   1   7 -15 4463.65 1215.44   2
  -1  -7  15 5383.08 1216.45   7
   1   7 -15 5965.15 1664.13   1
  -1  -7  15 5277.96 969.572   3
  -1   7 -15 5190.40 770.255   5
   1  -7  15 3673.69 708.121   6
   1   7  15 4437.93 765.732   5
   1   7 -15 4363.28 816.508   5
  -1   7 -15 5054.83 1481.85   8
   1  -7  15 4962.30 2465.79   4
   1  -7  17 10555.8 1454.86   7
   1   7 -17 11256.2 1612.63   8
  -1  -7 -17 10859.9 1514.38   8
  -1  -7  17 8009.13 958.039   6
   1  -7  17 12103.6 2912.53   4
   1   7 -17 10354.5 1940.97   1
  -1  -7  17 9359.89 1053.88   3
   1   7  17 10350.7 1476.51   7
  -1   7 -17 10118.4 2203.75   1
   1   7 -17 7859.73 1366.81   2
  -1   7 -17 5558.26 1684.56   8
   1  -7  17 9596.44 882.803   6
   1   7 -17 9515.64 971.999   5
  -1   7 -17 10992.9 936.884   5
  -1  -7  17 9912.67 1472.99   7
  -1  -7 -17 9897.85 1609.87   1
   1   7  17 10029.8 963.669   5
  -1  -7 -19 2235.77 1563.80   8
  -1   7 -19 680.308 1759.05   8
  -1  -7  19 1177.77 1520.35   7
  -1  -7  19 2009.27 872.913   3
  -1  -7  19 698.922 865.282   6
   1   7  19 3910.98 1538.20   7
   1   7 -19 999.001 1394.26   2
   1  -7  19-43.5323 3113.50   4
  -1  -7 -19 4015.15 1695.31   1
   1   7 -19 1910.72 2020.24   1
   1  -7  19 1516.86 1103.59   3
   1   7  19 2905.08 856.612   5
   1  -7  19-360.358 729.483   6
   1  -7  19 1140.46 1480.37   7
  -1   7 -19 766.891 2201.35   1
   1   7 -19 1530.06 1629.73   8
   1  -7 -19 3413.81 1646.67   8
  -1   7 -21 3499.39 2466.65   1
   1   7 -21 1682.12 1811.32   8
  -1  -7 -21 2721.21 1708.30   8
   1  -7 -21 4899.29 1810.96   8
  -1  -7 -21 3951.85 1895.53   1
  -1  -7  21 3960.57 1688.38   7
   1   7  21 3627.22 1845.14   7
  -1   7 -21 2593.98 1938.33   8
   1  -7  21 3174.06 1624.77   7
   1   7 -21 1912.94 2152.32   1
   1  -7  21-853.779 3346.06   4
   1   9   1 1872.53 627.900   5
   1   9  -1 662.405 579.890   5
   1   9  -1 580.465 1024.31   2
   1   9   1 1428.21 1046.33   2
  -1  -9   1 1184.16 593.527   6
  -1  -9  -1 861.239 586.171   6
  -1  -9   3 22005.2 1544.27   4
  -1  -9  -3 21763.8 1250.84   6
   1   9  -3 22208.3 1241.83   5
  -1  -9   3 22234.0 1250.71   6
   1   9  -3 22333.5 1236.52   8
   1   9  -3 22485.9 1363.06   1
   1   9   3 22598.5 1258.83   5
  -1   9  -3 20515.3 1225.12   5
   1   9  -3 23200.1 1604.98   2
   1   9   3 20593.8 1618.20   2
   1   9  -5 6509.46 1058.44   1
   1   9  -5 6747.42 1190.86   2
  -1  -9   5 7093.12 1392.59   4
  -1  -9   5 5485.61 740.852   6
   1   9  -5 5932.90 780.729   5
   1   9  -5 6760.96 842.716   8
  -1  -9  -5 7731.73 791.954   6
   1  -9   5 7429.75 779.912   6
   1   9   5 5986.16 775.681   5
  -1   9  -5 7188.34 761.101   5
   1   9   5 4818.54 1290.49   2
   1   9  -7 11603.8 1030.68   8
  -1  -9   7 11881.5 953.921   7
   1  -9   7 10299.5 905.192   6
  -1  -9  -7 11811.4 914.097   6
   1  -9   7 10964.7 1878.61   4
  -1  -9   7 13166.7 926.619   6
   1   9   7 10671.5 1468.86   2
  -1  -9   7 15383.2 1712.81   4
  -1   9  -7 10053.6 1312.97   8
   1   9  -7 11789.6 957.328   5
   1   9   7 10326.7 900.077   5
  -1   9  -7 11083.1 928.061   5
   1   9  -7 11257.9 1343.83   2
   1   9  -7 10397.8 1249.02   1
  -1  -9  -7 10642.0 851.775   8
  -1  -9  -9 125177. 5771.81   6
  -1   9  -9 133231. 6206.78   1
  -1   9  -9 138384. 5768.51   5
   1   9  -9 129958. 5970.23   2
   1   9  -9 121718. 5960.85   1
   1   9 -11 8502.58 925.803   5
  -1   9 -11 7273.91 1395.57   8
   1  -9  11 7915.37 2271.60   4
   1   9 -11 8302.71 1364.65   2
  -1   9 -11 6410.56 1334.78   2
   1  -9  11 8546.03 860.627   6
  -1  -9 -11 7942.12 969.527   6
  -1  -9  11 6667.39 849.777   6
  -1  -9 -11 8059.45 997.347   8
  -1   9 -11 9545.65 925.242   5
   1   9  11 8460.68 899.091   5
  -1   9 -13 908.794 872.267   5
   1   9  13 929.587 812.280   5
  -1   9 -13 4253.67 1946.23   1
   1   9 -13 1254.79 1243.29   8
  -1  -9  13 711.442 1115.11   7
  -1  -9  13 556.165 1282.64   3
   1   9 -13-755.352 1550.99   1
  -1   9 -13 283.893 1305.50   2
   1  -9  13 517.311 748.759   6
   1   9 -13-368.142 1326.44   2
  -1  -9  13 352.761 799.647   6
   1   9  13-117.944 1245.73   7
  -1   9 -13 882.422 1490.92   8
   1  -9  13 1516.45 2426.20   4
  -1  -9 -13 748.853 1021.71   8
  -1   9 -15 6779.64 2195.70   1
  -1  -9  15 10022.9 1383.75   3
   1   9  15 9149.28 987.748   5
   1   9 -15 9721.32 1853.45   1
  -1  -9  15 8487.36 1386.19   7
   1   9 -15 6405.79 1461.85   8
  -1  -9  15 7975.30 994.607   6
   1   9 -15 8734.69 1557.24   2
  -1   9 -15 9304.09 1024.26   5
  -1   9 -15 9765.05 1718.23   8
   1  -9  15 7229.03 944.361   6
   1  -9  15 11706.2 2793.03   4
   1   9 -15 8828.22 1026.96   5
   1   9 -17 1320.85 1993.02   1
   1   9 -17 2507.35 1579.57   2
   1   9 -17 5331.08 1602.47   8
  -1  -9 -17 4362.06 1430.64   8
   1  -9  17 2957.94 3019.36   4
  -1  -9  17 3072.28 1277.30   3
   1   9  17 3269.93 958.546   5
  -1  -9  17 5096.18 1491.09   7
  -1  -9  17 3978.19 961.360   6
  -1   9 -17 1991.30 2296.87   1
   1  -9  17 2667.84 930.905   6
  -1  -9 -17 3256.07 1533.46   1
   1   9 -17 1474.84 990.559   5
  -1   9 -17 2775.47 1786.05   8
   1   9  17 1524.42 1583.48   7
  -1   9 -17 2520.18 987.594   5
  -1   9 -19 5764.67 1966.97   8
  -1  -9  19 7724.25 1660.04   7
  -1  -9 -19 4685.28 1685.90   1
   1   9 -19 4346.05 1759.71   2
   1   9  19 4013.59 1811.15   7
   1   9  19 5871.68 1035.98   5
  -1  -9  19 3897.78 1233.12   3
  -1  -9  19 4269.60 1050.01   6
   1  -9  19 4238.39 969.908   6
   1   9 -19 4111.67 2136.85   1
  -1   9 -19 5837.33 2507.35   1
   1   9 -19 4407.23 1086.44   5
  -1  -9 -19 5013.68 1664.80   8
   1  -9  19 4991.10 3332.22   4
   1   9 -19 4536.36 1768.96   8
   1  -9  19 3297.59 1601.73   7
  -1  -9 -21-3994.58 1850.58   8
   1   9 -21-1141.29 1965.11   8
   1   9 -21-5946.67 2553.68   1
   1  -9  21-3202.31 1811.09   7
  -1  -9  21-3405.22 1896.97   7
   1  -9  21-6881.78 3836.01   4
  -1   9 -21-303.131 2157.35   8
  -1   9 -21-6304.11 2833.91   1
   1  11  -1-818.080 1322.96   2
   1  11   1 1057.77 1327.02   2
  -1 -11   1-327.121 730.604   6
  -1 -11  -1 564.205 747.186   6
   1  11  -3 5724.16 1062.72   1
  -1 -11   3 5142.72 817.014   6
  -1 -11   3 6874.28 1377.38   4
   1  11  -3 5412.10 1389.37   2
   1  11   3 5677.34 1440.12   2
  -1 -11  -3 4754.43 852.255   6
   1 -11   3 5694.69 833.811   6
   1  11  -5 4756.92 1010.58   8
  -1 -11  -5 5782.66 914.317   6
   1  11  -5 4377.64 1239.86   1
   1 -11   5 5695.27 934.591   6
  -1 -11   7 57514.6 3560.07   4
   1 -11   7 52456.8 3757.42   4
   1 -11   7 68899.0 3121.08   6
   1  11  -7 69254.3 3152.56   8
   1  11  -7 66285.9 3306.88   1
   1  11   7 64095.1 3513.40   2
  -1 -11  -9 14470.1 1124.80   8
  -1 -11   9 15210.0 1226.56   7
  -1 -11   9 14877.3 2146.58   4
   1  11  -9 15379.1 1387.86   8
   1  11  -9 14885.1 1655.06   1
   1 -11   9 16642.9 1193.72   6
  -1 -11 -11 11970.6 1142.61   8
   1 -11  11 8046.29 2474.59   4
  -1  11 -11 10807.2 1644.86   2
   1 -11  11 10369.1 1052.77   6
  -1  11 -11 8377.17 2156.84   1
  -1  11 -11 11183.9 1704.39   8
  -1 -11  13-1241.84 1217.92   7
  -1 -11 -13 81.5274 1105.72   8
  -1  11 -13-2226.21 2151.41   1
  -1 -11  13-645.923 2498.71   4
   1 -11  13 1757.13 2694.97   4
   1 -11  13-525.442 910.233   6
   1  11 -13 1630.98 1357.50   8
  -1  11 -13-542.159 1582.06   2
  -1  11 -13 411.415 1679.32   8
   1  11 -13 2207.40 1723.33   1
   1  11 -17 11349.1 2295.62   1
  -1 -11  17 11759.9 1677.30   7
   1 -11  17 12604.1 3393.18   4
   1 -11  17 10638.8 1215.94   6
   1  11 -17 12560.1 1928.62   8
  -1  11 -17 13316.3 2671.84   1
  -1  11 -17 13027.7 2081.83   8
  -1 -11 -17 10529.1 1598.18   8
  -1  11 -19 2248.23 2088.40   8
   1  11 -19 2199.20 1871.52   8
  -1 -11  19 1215.95 1699.93   7
   1 -11  19-278.027 1687.55   7
  -1 -11 -19 120.836 1619.93   8
   1 -11  19 2357.22 1106.36   6
   1  11 -19 3966.35 2431.32   1
  -1  11 -19 1968.94 2700.12   1
   1 -11  19-47.1466 3597.30   4
   1  13  -1 4038.96 950.428   5
  -1 -13  -1 5378.73 965.852   6
   1  13  -1 2476.02 1632.95   2
   1  13   1 2068.75 1641.35   2
  -1 -13   1 3023.71 921.678   6
   1  13   1 3768.03 976.748   5
  -1 -13   3 4432.26 945.805   6
   1  13  -3 4814.83 1629.40   2
  -1  13  -3 5731.08 966.253   5
  -1 -13  -3 4104.34 969.318   6
   1  13   3 3909.28 1716.88   2
   1  13   3 6301.19 1003.53   5
   1  13  -3 5113.96 974.218   5
   1  13  -3 4116.48 1254.20   1
   1 -13   3 5116.40 994.442   6
  -1 -13   5 44325.7 2767.04   4
   1 -13   5 42074.7 2340.38   6
  -1 -13   5 44026.7 2289.97   6
   1  13  -5 42877.7 2808.20   2
   1  13  -5 47925.4 2337.93   5
   1  13  -5 41348.8 2537.96   1
   1  13   5 50392.0 2337.09   5
  -1  13  -5 48576.7 2335.75   5
   1  13   5 36979.4 2819.59   2
  -1 -13  -5 44139.3 2309.85   6
   1  13  -5 42466.0 2392.19   8
   1  13  -7 14027.1 1288.96   5
  -1 -13   7 13726.8 2152.24   4
  -1 -13  -7 14820.8 1303.74   6
   1 -13   7 14437.9 1283.89   6
  -1 -13   7 14334.3 1247.84   6
   1  13   7 11631.2 2029.95   2
   1  13   7 13136.0 1263.87   5
   1  13  -7 15363.4 1703.75   1
  -1  13  -7 14890.5 1277.85   5
   1  13  -7 13814.6 1903.52   2
   1  13  -7 14504.1 1442.96   8
   1  13  -9 4347.51 1107.59   5
  -1  13  -9 7430.63 1154.99   5
   1 -13   9 3186.81 2420.65   4
   1  13  -9 3251.24 1889.24   2
   1  13   9 4104.05 1902.32   2
   1  13   9 3859.20 1086.09   5
  -1 -13   9 5276.44 1071.63   6
   1  13  -9 3543.53 1680.06   1
  -1 -13  -9 5400.83 1148.88   6
   1  13  11 2698.36 1078.81   5
  -1 -13 -11 3855.16 1095.40   8
  -1 -13  11 2012.95 1053.56   6
   1  13 -11 2739.81 1137.38   5
   1  13 -11 3841.39 1938.10   2
  -1 -13  11-973.781 2512.94   4
  -1  13 -11 33.9259 2260.11   1
  -1  13 -11 2285.81 1792.76   8
   1 -13  11 1506.38 2634.41   4
  -1 -13 -11 1963.85 1177.11   6
   1  13 -11 3139.49 1476.35   8
  -1  13 -11 1193.24 1169.41   5
   1  13 -15 7224.11 2252.18   1
   1  13 -15 9431.55 2322.34   2
   1 -13  15 10278.3 3308.13   4
   1  13 -15 9864.95 1387.04   5
  -1 -13  15 9346.31 1565.94   7
  -1  13 -15 8186.51 2722.85   1
  -1  13 -15 8463.13 1334.46   5
  -1  13 -15 7330.25 2093.77   8
  -1 -13  15 8273.05 1266.75   6
   1  13 -15 8981.18 1850.96   8
  -1 -13  15 5196.58 3130.78   4
   1  13  15 9591.15 1310.65   5
  -1  13 -17 2710.25 2103.98   8
  -1 -13  17 2907.63 1979.71   3
   1  13 -17 5421.10 1956.37   8
  -1 -13 -17 2321.08 1525.49   8
   1  13  17 2255.25 1259.14   5
   1  13 -17 2525.37 2285.08   2
  -1  13 -17 2671.64 1320.53   5
  -1 -13  17 4311.31 3406.58   4
   1 -13  17 4833.61 3584.22   4
  -1 -13  17 3035.02 1220.39   6
   1  13 -17 2898.48 2288.41   1
  -1  13 -17 4173.40 2782.72   1
  -1 -13  17 3536.92 1670.79   7
   1  13 -17 4618.01 1349.28   5
   1  15  -1-1237.59 1890.28   2
   1  15   1-242.741 1097.08   5
   1  15   1-33.9603 1902.04   2
  -1 -15  -1 1276.24 1065.72   6
  -1 -15   1-200.248 1042.45   6
   1  15  -1-112.308 1094.86   5
  -1 -15   3 21175.2 1540.51   6
   1  15  -3 18843.8 2283.29   2
  -1 -15  -3 20321.1 1533.75   6
   1 -15   3 20690.7 1556.66   6
   1  15  -3 18881.9 1798.41   1
   1  15  -3 21361.3 1583.26   5
   1  15   3 21756.5 1558.75   5
  -1  15  -3 22418.3 1549.10   5
   1  15   3 19562.3 2322.15   2
   1  15  -5 18109.3 1451.78   5
   1  15  -5 14817.9 1879.05   1
   1  15  -5 16233.3 2244.69   2
  -1 -15   5 15175.1 1403.16   6
   1 -15   5 16045.9 1466.97   6
  -1 -15  -5 14175.7 1457.03   6
   1  15   5 12679.1 2247.07   2
   1  15   5 16636.8 1434.66   5
  -1  15  -5 16759.9 1439.39   5
   1  15  -7 6555.55 1262.69   5
   1 -15   7 8717.05 1318.69   6
   1  15   7 7489.08 1242.51   5
  -1  15  -7 7954.29 1267.70   5
  -1 -15   7 8598.33 2292.48   4
   1  15  -7 8689.71 1812.99   1
   1  15  -7 7419.33 2123.65   2
  -1 -15   7 9135.50 1232.23   6
   1  15   7 4440.64 2189.30   2
  -1 -15  -7 9164.53 1304.32   6
   1  15  -7 7063.77 1567.63   8
   1  15  -9 4099.74 1278.78   5
  -1  15  -9 2106.41 2365.19   1
  -1  15  -9 5511.06 1318.90   5
   1  15   9 1110.43 2221.26   2
   1  15  -9 4861.46 2196.18   2
   1  15   9 5077.25 1252.91   5
  -1 -15   9 1646.10 1198.58   6
  -1 -15  -9 4310.22 1320.69   6
   1 -15   9 2708.65 1248.80   6
   1  15 -11-704.419 1278.36   5
  -1 -15  11-1053.84 1327.88   7
   1  15 -11-398.061 1665.92   8
   1 -15  11-1802.22 3157.29   4
  -1 -15 -11-84.5059 1354.95   6
  -1 -15  11-3369.17 2850.57   4
   1  15 -11-1652.57 2261.24   2
  -1 -15  11-1169.94 1180.55   6
   1 -15  11 19.1515 1231.59   6
   1  15 -11 1807.56 1999.37   1
   1  15  11-766.257 1218.10   5
  -1  15 -11-1482.02 2455.47   1
  -1  15 -11-1806.68 1356.60   5
  -1 -15  13 920.036 1428.67   7
   1  15 -13 1929.71 1777.25   8
   1  15  13 1296.16 1255.58   5
  -1 -15 -13-115.434 1250.84   8
   1 -15  13-443.830 3106.55   4
  -1  15 -13-660.071 2594.76   1
  -1 -15  13-1553.06 3020.31   4
   1  15 -13 1664.10 2348.20   2
  -1  15 -13 2929.46 2097.76   8
  -1  15 -13-38.9165 1396.41   5
  -1 -15  13 541.942 1219.98   6
   1 -15  13 401.032 1264.49   6
   1  15 -13-1065.84 2150.80   1
   1  15 -13-2008.23 1377.88   5
  -1  15 -15 2612.92 1477.01   5
   1  15  15 1683.54 1342.04   5
  -1  15 -15 2613.98 2239.35   8
   1 -15  15 1985.27 3440.12   4
   1  15 -15 2572.91 1964.82   8
   1  15 -15 1576.22 2456.27   2
  -1 -15  15 198.767 3324.90   4
  -1 -15  15 1856.19 1278.41   6
  -1  15 -15 498.433 2861.61   1
   1  15 -15 2596.75 2310.90   1
   1 -15  15 2646.02 1357.86   6
  -1 -15  15 3715.05 1592.89   7
   1  15 -15 4091.70 1501.69   5
   1  17   1-2571.32 1342.10   5
   1  17  -1-2006.84 1354.00   5
   1  17  -3 3137.19 2438.39   2
   1  17   3 3702.82 1369.84   5
   1  17   3 1878.74 2431.70   2
  -1 -17   3 7345.62 1410.74   6
  -1 -17  -3 5456.68 1435.51   6
   1  17  -3 6591.29 1432.59   5
  -1  17  -3 2919.29 1307.78   5
  -1 -17   5-123.242 1402.75   6
   1 -17   5-3278.53 1545.82   6
   1  17   7 9279.77 1421.74   5
  -1 -17   7 5085.56 1383.54   6
   1  17  -7 8900.24 2024.01   1
   1  17   7 4932.61 2475.31   2
  -1 -17  -7 5795.51 1485.63   6
  -1  17  -7 6778.74 1413.82   5
   1 -17   7 7406.84 1474.77   6
   1  17  -7 7939.83 1435.40   5
   1  17  -7 10380.0 2512.10   2
   1  17  -9 1457.73 1385.40   5
  -1  17  -9 1972.22 2557.54   1
  -1  17  -9 2654.83 1449.95   5
  -1 -17   9 1468.07 1319.75   6
   1  17  -9 1711.67 2546.64   2
  -1 -17  -9-633.663 1436.42   6
   1 -17   9 1900.46 1424.04   6
  -1 -17   9 519.959 2778.80   4
   1  17   9 370.973 1360.10   5
   1  17   9 1617.52 2472.41   2
   1  17 -11-1418.96 1448.08   5
   1  17 -11 716.625 1901.67   8
  -1  17 -11 547.055 1503.50   5
  -1  17 -11 38.5643 2682.67   1
  -1 -17  11-3416.06 2927.83   4
   1  17 -11 470.935 2181.30   1
  -1 -17  11-282.920 1327.61   6
   1  17  11 1399.53 1365.40   5
   1 -17  11 522.913 1408.16   6
  -1 -17 -11 1311.86 1551.80   6
   1  17 -11 994.094 2610.48   2
  -1  17 -13 4208.64 2944.89   1
   1  17 -13-1288.03 2091.42   8
   1 -17  13 43.6011 3400.83   4
  -1 -17  13-1681.18 3303.99   4
  -1 -17  13-2659.24 1682.39   7
   1  17 -13 1423.06 2669.50   2
  -1 -17  13-1727.34 1393.08   6
   1 -17  13 782.744 1452.49   6
   1  17 -13 831.009 2369.90   1
   1  17  13 967.624 1422.72   5
  -1  17 -13 376.284 1605.17   5
   1  17 -13-528.921 1587.80   5
   1  19  -1 2067.42 1421.27   5
   1  19   1 477.200 2556.19   2
   1  19  -1 389.781 2537.65   2
   1  19   1 23.2908 1416.66   5
  -1 -19   1-1063.62 1372.68   6
  -1 -19  -1 2361.06 1423.02   6
   1  19  -3 2923.42 1891.31   1
   1  19   3 794.403 2597.25   2
   1  19  -3 4341.22 1497.95   5
  -1  19  -3 1202.32 1348.70   5
   1  19  -3 3442.88 2573.27   2
  -1 -19   3 5494.79 1460.09   6
  -1 -19  -3 2772.33 1465.38   6
   1  19   3-23.2673 1468.96   5
   1  19  -5 6521.64 1561.92   5
   1  19   5 5781.58 1527.12   5
   1  19  -5 5231.62 2032.00   1
   1  19  -5 3105.88 2686.91   2
   1 -19   5 6682.09 1494.82   6
  -1 -19   5 5610.91 1480.79   6
   1  19   5 1374.17 2631.73   2
  -1 -19  -5 6229.71 1614.04   6
  -1  19  -5 7090.10 1547.59   5
   1  19   7 2255.91 1465.92   5
   1  19  -7 4989.04 2686.55   2
   1  19  -7 3309.01 1528.17   5
  -1  19  -7 4563.14 1536.94   5
  -1 -19   7 3107.79 1472.58   6
  -1 -19  -7 4844.90 1587.90   6
   1  19   7 4687.09 2710.59   2
   1 -19   7 3331.83 1570.21   6
  -1  19  -9-3665.23 2908.45   1
   1  19  -9 5781.63 1614.15   5
   1  19  -9-373.430 2366.90   1
  -1  19  -9 3763.34 1635.34   5
   1  19  -9 3594.63 2737.27   2
  -1 -19   9-1404.44 3091.52   4
  -1 -19   9 3002.17 1535.50   6
  -1 -19  -9 683.563 1684.57   6
   1 -19   9 684.209 1546.10   6
   1  19   9 4222.52 1536.41   5
   1  21   1-3096.30 1660.84   5
   1  21  -3-2043.64 2972.32   2
   1  21   3 1502.34 3032.92   2
   1  21   3 4729.10 1671.72   5
  -1 -21   3 4318.66 1677.68   6
  -1 -21  -3 1795.25 1733.78   6
   1  21  -3 5551.66 1709.24   5
  -2   0  -6 1691.15 574.956   8
   2   0   6 1055.08 850.813   4
   2   0   8-38.0084 1121.20   4
  -2   0  -8 227.187 960.187   1
  -2   0  -8 274.122 684.193   8
  -2   0 -10 6910.58 963.053   8
  -2   0 -10 6806.93 1305.04   1
   2   0  10 7797.01 1545.84   4
  -2   0 -12-651.640 1358.61   1
  -2   0 -14 35742.7 2121.71   8
   2   0  14 36416.6 2782.09   4
  -2   0  14 38159.7 2279.25   7
  -2   0  16-507.824 1363.99   7
   2   0 -16-276.430 1272.06   8
   2   0 -16-222.426 1233.46   1
   2   0  16 1618.62 1116.27   7
  -2   0 -16 286.898 1723.61   1
  -2   0 -16 516.615 1314.65   8
  -2   0 -18 2665.68 1527.34   8
   2   0 -18 586.576 1464.07   8
  -2   0  18 982.507 1589.97   7
   2   0  18 2334.29 1286.52   7
   2   0 -18 4344.51 1471.54   1
  -2   0 -18 2961.80 1950.08   1
   2   0 -20 569.183 1608.34   1
   2   0 -20-687.216 1626.59   8
  -2   0 -20-505.434 2116.71   1
   2   0  20 898.276 1424.93   7
  -2   0 -20 2876.04 1733.64   8
  -2   0  20-892.586 1779.05   7
  -2   0 -22 11856.3 2483.23   1
   2   0 -22 13384.2 1992.61   1
   2   0  22 13166.3 1774.27   7
  -2   0  22 11588.8 2145.42   7
   2   0 -22 5038.73 1958.32   8
  -2   0 -22 5041.70 2086.91   8
  -2  -2  -4 54700.4 2432.47   3
   2   2   4 58681.1 2594.31   4
   2   2   6 3102.46 898.103   4
  -2   2  -6 3153.38 683.927   8
  -2  -2  -6 3196.71 568.724   8
   2  -2   6 2949.12 931.356   4
  -2  -2  -6 3519.43 329.559   3
  -2  -2  -6 2896.04 756.180   1
   2   2  -8 23394.5 1436.79   8
  -2   2  -8 27797.0 1523.12   8
  -2   2  -8 24570.9 1713.08   1
   2   2   8 26629.2 1269.30   2
   2   2   8 27347.3 1747.26   4
  -2  -2  -8 27318.7 1225.76   3
  -2  -2  -8 26593.1 1624.74   1
  -2  -2   8 31559.8 1562.83   7
   2  -2   8 24294.8 1837.53   4
  -2  -2  -8 25198.6 1433.03   8
   2   2  10-4.85244 476.646   2
  -2   2 -10 295.831 1267.84   1
  -2   2 -10-230.208 919.710   8
  -2  -2  10-16.8475 890.100   7
   2  -2  10 734.766 1537.86   4
   2   2  10 407.479 1396.15   4
  -2  -2 -10 376.801 320.529   3
   2   2 -10-14.4890 780.496   8
  -2  -2 -10-106.025 1119.77   1
  -2  -2 -10 1063.36 822.862   8
   2   2 -10-147.618 787.549   1
  -2  -2 -12 12557.8 1163.25   8
   2   2  12 10801.6 1028.64   7
  -2  -2 -12 12259.5 1501.28   1
   2   2 -14 2528.36 1134.56   1
   2   2 -14 1636.88 1102.87   8
   2  -2  14 2077.37 2061.96   4
  -2  -2  14 2775.19 1151.48   7
  -2   2 -14 2162.32 1654.88   1
  -2   2 -14 1222.40 1249.74   8
  -2  -2  16 19966.2 1697.43   7
   2  -2  16 20319.1 2645.87   4
   2  -2  16 19431.0 1538.26   7
   2   2  16 19779.2 1469.91   7
  -2   2 -16 21436.0 2177.71   1
  -2  -2 -16 20066.6 1995.33   1
  -2  -2 -16 21276.9 1668.32   8
   2   2 -16 19959.7 1686.47   1
  -2  -2 -18 58.6549 1838.83   1
  -2  -2 -18 2641.85 1502.17   8
  -2  -2  18 1913.12 1481.93   7
   2   2 -18 321.690 1427.18   8
   2  -2  18 2180.58 1298.57   7
   2   2  18-19.3416 1272.30   7
   2  -2 -18 620.822 1481.04   8
  -2   2  18 282.167 1639.32   7
  -2   2 -18 2789.46 1560.17   8
   2   2 -18 1321.81 1512.94   1
  -2   2 -18-871.172 2018.84   1
   2  -2  18-78.1172 2679.15   4
  -2   2 -20 928.171 1783.40   8
   2   2  20 4872.10 1498.66   7
   2   2 -20 2457.57 1648.27   8
  -2  -2 -20 899.997 2135.47   1
  -2  -2  20 4493.76 1706.69   7
   2  -2  20 2375.57 1473.71   7
   2  -2 -20 2860.20 1703.83   8
   2  -2  20 1247.08 3011.33   4
  -2   2  20 3009.77 1988.83   7
   2   2 -20 2967.62 1687.97   1
  -2  -2 -20 2379.99 1708.91   8
  -2   2 -20 3328.47 2231.90   1
  -2   2 -22-953.131 2373.72   1
  -2   2  22-3262.93 2147.07   7
  -2   2 -22-583.560 1908.59   8
  -2  -2 -22-334.124 1849.48   8
   2  -2 -22 530.065 1834.18   8
   2  -2  22 1387.89 1629.22   7
  -2  -2 -22-514.970 2218.78   1
  -2  -2  22 1117.02 1823.35   7
   2   2 -22 27.6324 1768.49   8
   2   2  22 750.837 1601.80   7
   2   2 -22-1165.43 1826.59   1
   2  -2  22-1877.89 3430.93   4
  -2  -4   0-28.7561 353.589   3
   2   4   0 136.103 319.773   2
   2   4   0 88.9661 266.835   5
   2   4  -2 103031. 4638.16   5
  -2  -4   2 105947. 4638.83   3
  -2  -4  -2 106843. 4642.80   3
   2   4   2 108676. 4629.74   5
   2   4   2 106694. 4649.53   2
  -2  -4  -4 32961.8 1496.59   8
   2   4   4 30823.0 1470.27   5
   2   4   4 34189.9 1586.26   4
  -2  -4   4 31055.0 1495.69   3
  -2  -4  -4 32919.5 1520.07   3
   2   4  -4 29856.6 1494.54   5
  -2  -4  -4 30572.9 1528.41   1
   2   4   4 33082.6 1528.97   2
   2   4   6 726.816 532.553   2
  -2  -4  -6 126.587 501.262   8
   2  -4   6-237.483 1068.79   4
   2   4  -6 169.024 524.882   8
   2   4   6-558.781 821.141   4
  -2  -4  -6 129.351 688.979   1
  -2  -4   6 181.339 428.846   3
  -2  -4   6-322.165 584.623   7
  -2  -4  -6 188.221 515.450   3
   2   4  -6-98.3995 385.160   5
   2   4  -6-356.555 518.762   1
   2   4   6 142.491 355.163   5
  -2  -4  -8 362.070 641.736   8
   2   4   8 495.117 537.618   7
  -2  -4   8 178.925 694.055   7
  -2  -4   8 357.840 465.584   3
  -2  -4  -8 234.832 406.500   6
  -2   4  -8 511.855 901.538   8
   2  -4   8 1346.04 1367.49   4
   2   4  -8 826.648 711.364   1
   2   4   8 759.595 663.654   2
  -2  -4  -8 1046.13 628.764   3
  -2  -4  -8 703.223 896.405   1
   2   4  -8-56.9685 662.280   8
   2   4   8 430.370 400.731   5
  -2  -4 -10 17664.2 1162.29   8
   2   4  10 16375.3 1099.04   7
  -2  -4 -10 18500.9 1054.62   3
  -2  -4  10 16069.1 1266.23   7
  -2   4 -10 14365.6 1678.73   1
   2   4  10 17343.6 907.242   5
  -2  -4 -10 16806.3 913.810   6
   2   4  10 14979.9 1157.67   2
  -2  -4 -10 15639.0 1381.76   1
   2   4 -10 16646.1 1226.25   8
   2   4 -10 16744.5 1278.18   1
   2   4  12 4088.69 987.491   7
   2   4  12 1546.14 565.345   5
  -2  -4  14 62224.8 3001.37   7
   2  -4  14 64616.2 3654.79   4
  -2  -4 -14 57280.7 2633.88   6
   2   4 -14 68583.8 3008.05   8
  -2   4 -14 54792.2 2604.62   5
   2   4  14 63519.6 2624.72   5
  -2   4 -14 64172.8 3434.76   1
   2   4  14 52192.6 2798.81   2
   2   4 -14 58333.1 3031.88   1
  -2   4 -16-140.266 401.024   5
  -2   4 -16 1006.64 1459.32   8
  -2  -4 -16-598.537 1257.28   8
   2   4  16 134.889 1121.46   7
   2  -4  16 965.520 2428.92   4
  -2  -4  16 86.9149 1249.44   7
  -2   4 -16-2254.91 1982.60   1
  -2  -4 -16-350.441 683.151   3
   2   4 -16-857.502 1348.86   1
   2   4  16 137.573 471.479   5
  -2  -4 -16-1381.69 1637.24   1
   2   4 -16 82.2785 1279.00   8
  -2   4 -18-3697.96 1870.84   8
  -2  -4  18-3146.85 1531.60   7
   2   4 -18-573.150 1560.00   8
  -2  -4 -18-3832.52 1530.37   8
  -2   4 -18-6444.53 2354.98   1
   2   4  18-695.565 469.670   5
   2   4 -18-4749.25 1632.72   1
  -2   4 -20-1526.10 1810.72   8
  -2  -4 -20 558.107 1591.35   8
   2   4 -20 228.950 1662.56   8
  -2  -4  20-1067.29 1595.10   7
   2  -4  20 2942.80 3096.55   4
   2   4 -20 1714.83 1745.03   1
  -2  -4 -20 1733.54 2012.11   1
   2   4  20-610.812 1519.10   7
  -2   4 -20-2147.69 2362.09   1
   2  -4  20 237.627 1496.54   7
  -2   4 -22 1860.80 2028.40   8
   2   4 -22 6671.05 1996.33   1
  -2  -4 -22 9602.62 1893.57   8
   2   4 -22 2890.44 1937.59   8
   2  -4  22 3196.30 3495.16   4
  -2  -4  22 7082.78 1912.08   7
   2  -4 -22 3674.55 1925.92   8
  -2  -4 -22 6726.92 2271.93   1
   2   4  22 9973.67 1806.87   7
   2  -4  22 7557.87 1736.44   7
  -2   4 -22 6549.11 2574.93   1
  -2  -6   0 87183.5 4090.64   3
   2   6   0 93461.7 4045.11   5
   2   6   0 94074.8 4108.38   2
   2   6  -2 19212.3 928.741   8
   2   6  -2 17411.9 1093.23   2
   2   6   2 19742.8 1125.85   2
  -2  -6   2 18516.0 1115.69   3
   2   6  -2 19797.7 1015.12   5
   2   6   2 19133.5 1012.47   5
   2   6  -4 10254.5 702.481   5
   2   6  -4 10396.7 675.653   8
  -2  -6   4 10024.1 830.840   3
  -2  -6   4 9847.12 714.970   7
   2   6   4 9997.45 694.460   5
   2   6  -4 10538.4 819.032   2
   2   6   4 8961.79 866.992   2
   2   6  -4 9181.20 709.197   1
  -2  -6  -6 3458.46 539.423   8
   2   6   6 2803.08 850.521   2
   2   6  -6 2706.35 613.829   8
   2   6   6 2893.52 437.117   7
  -2  -6   6 3110.08 657.224   7
  -2  -6  -6 3447.79 522.001   6
  -2  -6   6 3441.80 718.583   3
   2   6  -6 2790.91 682.597   1
   2   6  -6 2693.76 559.922   5
   2   6  -6 3179.68 721.821   2
   2   6   6 3008.96 543.057   5
  -2  -6  -6 3627.24 664.781   1
   2  -6   8 25253.1 2183.56   4
  -2  -6  -8 26563.1 1406.74   8
   2   6  -8 26476.9 1485.27   8
  -2  -6   8 26544.7 1499.76   7
  -2  -6   8 28707.5 1484.65   3
  -2  -6  -8 27515.5 1370.12   6
   2   6  -8 26823.8 1496.99   2
   2   6   8 26958.9 1365.77   7
   2   6  -8 25641.6 1414.51   5
   2   6   8 27322.3 1371.78   5
   2   6   8 28942.7 1636.35   2
  -2   6  -8 28448.1 1778.23   8
  -2  -6  -8 27544.4 1537.45   1
   2   6  -8 24996.7 1552.69   1
  -2  -6  10 5744.97 956.031   7
  -2  -6 -10 5188.72 858.397   8
   2   6 -10 6098.38 940.475   8
   2   6  10 6408.57 1144.12   2
   2   6  10 5056.19 780.868   7
  -2  -6 -10 5641.34 1091.82   1
  -2  -6  10 6587.40 822.027   3
  -2  -6 -10 5196.12 680.156   6
   2   6  10 6191.64 666.075   5
   2   6 -10 5144.57 712.768   5
   2   6 -10 4586.78 1042.44   1
   2   6 -10 6014.48 880.779   2
   2  -6  12 141402. 6243.01   4
  -2  -6 -12 128902. 5635.74   8
   2   6  12 125983. 5610.97   7
  -2  -6  12 126486. 5576.03   3
  -2  -6 -12 126257. 5534.38   6
  -2   6 -12 136129. 5836.56   8
   2   6 -12 116972. 5572.29   5
   2   6 -12 121163. 5639.69   2
  -2   6 -12 128817. 6061.62   1
   2   6  12 130857. 5528.16   5
  -2   6 -12 128392. 5528.45   5
   2   6  12 125330. 5717.27   2
  -2  -6 -12 119457. 5724.22   1
   2   6  14 304.166 1251.15   2
   2  -6  14 5486.76 2413.39   4
   2   6 -14 3000.85 1362.08   1
  -2   6 -14 1232.08 1887.17   1
  -2  -6  14 2006.12 1148.45   7
  -2  -6  14 803.881 746.208   3
  -2   6 -14 2776.03 693.510   5
   2   6 -14 2158.57 1214.67   8
  -2  -6 -14 1123.70 1338.28   1
  -2  -6 -14 2135.20 687.036   6
  -2   6 -14 388.050 1427.73   8
   2   6 -14 1133.98 956.728   2
   2   6  14 2082.07 667.143   5
  -2   6 -16 3589.23 751.315   5
  -2   6 -16 1688.54 1598.68   8
   2  -6  16 3709.91 2654.31   4
   2   6 -16 4025.16 1526.34   1
   2   6  16 3721.10 1200.39   7
  -2  -6  16 3022.67 1341.41   7
  -2   6 -16 1569.66 2082.00   1
  -2  -6 -16 2781.25 697.672   6
  -2  -6 -16 4289.81 1288.64   8
  -2  -6 -16 4153.50 1562.76   1
   2   6 -16 3271.08 1396.74   8
   2   6 -16 3539.29 1074.57   2
   2   6  16 3207.51 733.010   5
  -2  -6  18-2855.57 1548.43   7
   2   6 -18-1907.33 1588.22   8
   2   6 -18-3104.98 1753.30   1
  -2  -6 -18-3841.97 1494.46   8
  -2  -6 -18-2408.95 1800.23   1
   2   6  18-1449.57 765.297   5
  -2   6 -20 200.295 1901.47   8
  -2  -6 -20 2919.35 1622.68   8
   2   6 -20 1643.04 1725.10   8
   2  -6  20 6501.45 3282.42   4
   2   6  20 328.312 1510.88   7
  -2  -6  20 2942.85 1653.39   7
   2   6 -20 1898.82 1846.45   1
  -2   6 -20 164.103 2467.97   1
   2  -6  20 1339.08 1571.56   7
   2   6 -20 2044.53 1302.06   2
  -2  -6 -20 201.560 1965.99   1
  -2  -6 -22-6299.78 2249.93   1
  -2  -6 -22-5092.87 1954.33   8
   2   6 -22-2722.63 2028.13   8
   2  -6  22-4547.82 1830.56   7
  -2   6 -22-5226.13 2761.82   1
  -2   6 -22-1174.43 2226.32   8
   2   8   0-491.199 815.237   2
  -2  -8   0-381.576 538.393   6
   2   8   0-379.562 556.592   5
  -2  -8   2 13589.2 743.568   7
  -2  -8  -2 13032.8 882.890   6
   2   8  -2 13511.9 888.183   5
   2   8   2 13747.4 900.663   5
   2   8  -2 10923.0 1090.70   2
   2   8   2 11827.2 1128.12   2
   2   8  -2 12201.7 770.318   1
   2   8  -2 13507.2 735.395   8
   2   8  -4 1822.47 867.172   2
   2   8  -4 1064.19 542.208   8
   2   8   4 1325.48 1005.47   2
  -2  -8   4 1659.99 545.740   7
  -2  -8  -4 1427.28 618.947   6
  -2  -8   4 1902.54 990.304   3
   2   8  -4 1445.45 614.719   1
   2   8  -4 1812.15 613.689   5
   2   8   4 1749.22 613.333   5
   2   8   6 549.372 626.217   5
   2   8  -6 773.595 936.742   2
  -2  -8  -6 668.274 502.102   8
  -2  -8   6 785.035 684.997   7
   2   8  -6 1716.49 697.345   8
   2   8   6 902.709 1094.89   2
   2   8   6 579.319 487.217   7
  -2  -8  -6 1009.47 556.752   1
  -2  -8  -6 771.399 646.349   6
  -2  -8   6 1923.90 1005.77   3
   2   8  -6 559.715 816.053   1
   2   8  -6 796.906 663.319   5
   2   8   8 4592.74 724.393   5
   2   8  -8 3352.74 995.888   2
   2   8  -8 3658.07 858.901   8
  -2  -8  -8 4453.25 686.117   8
   2   8   8 3967.42 1297.70   2
  -2  -8   8 5633.74 866.028   7
   2   8   8 3834.29 653.409   7
  -2  -8  -8 3584.04 776.813   1
  -2  -8  -8 4374.76 729.351   6
  -2  -8   8 4115.44 1056.45   3
   2   8  -8 4613.53 1008.16   1
   2   8  -8 4166.97 749.182   5
  -2  -8 -10 121318. 5391.98   8
  -2  -8 -10 130005. 5395.53   6
  -2  -8  10 116811. 5473.59   7
   2   8  10 123438. 5397.59   7
   2   8 -10 117483. 5531.50   2
   2   8  10 123878. 5389.20   5
   2   8 -10 127576. 5433.16   5
   2   8  10 115043. 5636.61   2
   2   8 -10 131068. 5494.21   8
   2   8 -10 109659. 5561.46   1
  -2  -8 -10 115716. 5454.06   1
  -2  -8  10 119134. 5480.48   3
   2   8  12 1703.11 742.410   5
   2   8 -12-605.951 1118.59   2
  -2   8 -12 291.423 756.608   5
  -2  -8 -12 501.458 1115.87   1
  -2   8 -12 1382.12 1850.52   1
   2  -8  12-802.985 2199.49   4
  -2   8 -12-499.925 1457.97   8
  -2  -8 -12 58.2121 938.443   8
   2   8  12 1459.74 900.291   7
   2   8  12 918.842 1443.23   2
  -2  -8  12-1159.19 998.410   3
  -2  -8 -12 671.530 770.152   6
   2   8 -12 254.628 776.932   5
   2   8 -14 27715.5 1853.83   8
   2  -8  14 27010.5 2930.86   4
  -2  -8  14 25876.4 1800.11   7
   2   8  14 24080.3 1660.18   7
  -2  -8  14 27299.6 1611.14   3
  -2  -8 -14 25133.6 1478.81   6
   2   8 -14 26326.3 1538.87   5
   2   8 -14 23976.6 1779.91   2
   2   8  14 25507.4 1443.62   5
  -2   8 -14 24513.5 2552.71   1
  -2   8 -14 27506.6 1484.07   5
  -2   8 -14 25944.1 2098.50   8
   2   8  14 21700.7 2014.91   2
   2   8 -14 24260.2 2050.14   1
  -2  -8 -14 24772.9 1875.15   1
   2   8  16-1195.06 831.572   5
   2   8 -16 863.525 1336.02   2
  -2   8 -16-425.107 904.200   5
   2   8 -16 1397.10 1626.01   1
  -2  -8 -16-2410.34 1355.33   8
   2   8 -16 610.002 1415.27   8
   2  -8  16-3527.05 2853.09   4
  -2  -8  16-2283.62 1382.07   7
  -2  -8  16-765.079 1038.19   3
  -2   8 -16-370.378 1723.49   8
  -2  -8 -16-11.7114 939.972   6
  -2   8 -16-1270.68 2265.90   1
   2   8 -16-1003.18 923.913   5
   2   8  18 29.1186 876.588   5
  -2   8 -18 212.779 906.342   5
   2   8 -18 1790.74 1435.89   2
   2   8 -18-140.827 1608.80   8
  -2  -8 -18 931.130 1502.40   8
   2   8  18 58.8572 1412.91   7
  -2   8 -18-84.0725 1876.38   8
  -2  -8 -18-164.972 1729.51   1
   2  -8  18-2056.26 3167.17   4
  -2  -8  18 957.274 1536.30   7
  -2   8 -18 572.333 2493.24   1
   2   8 -18 117.500 1792.36   1
  -2  -8 -20-230.837 1622.37   8
  -2   8 -20 2205.00 2029.69   8
   2   8 -20 880.498 1815.76   8
   2   8 -20 550.446 2011.06   1
  -2  -8  20 1406.33 1706.28   7
   2   8  20 397.276 1560.20   7
  -2  -8 -20 2465.21 1844.97   1
  -2   8 -20-257.223 2647.63   1
   2   8 -20-1841.54 1552.73   2
   2  -8  20 1879.48 3475.14   4
  -2 -10   0 21624.1 1265.61   6
   2  10   0 19135.8 1592.09   2
   2  10  -2 79.8387 621.591   1
   2  10  -2 1077.08 1123.83   2
  -2 -10   2 811.577 1019.03   4
  -2 -10   2 825.000 471.116   7
   2  10   2 1759.80 1193.95   2
  -2 -10  -2 1625.78 714.139   6
  -2 -10   2 1058.23 711.942   6
   2  10  -2 1427.97 587.725   8
  -2 -10   4 5097.13 652.219   7
   2  10  -4 4923.18 1183.15   2
   2  10  -4 5433.07 720.131   8
   2  10  -4 4408.77 849.439   1
  -2 -10   4 5383.90 792.382   6
  -2 -10  -4 4335.01 820.277   6
   2  10  -8 17910.5 1260.29   8
  -2 -10  -8 17840.4 1051.25   8
  -2 -10  -8 15722.2 1176.31   6
  -2 -10   8 14324.6 1214.26   7
   2  10   8 18132.2 1166.62   5
   2  10   8 15695.5 1774.36   2
   2  10  -8 15301.9 1414.76   1
   2  10  10 1109.51 834.786   5
  -2  10 -10 1648.99 851.935   5
  -2 -10 -10 1136.50 800.661   8
   2 -10  10 1369.36 2357.56   4
  -2 -10  10 2287.24 994.699   7
   2  10  10 593.132 902.780   7
   2  10  10-285.541 1591.48   2
   2  10 -10 1397.29 1280.41   1
  -2 -10 -10 1425.83 862.390   6
   2  10 -12 76018.5 3326.83   8
  -2 -10 -12 62303.6 3145.72   8
  -2 -10 -12 64521.0 3135.38   6
  -2  10 -12 70538.9 3620.31   8
   2 -10  12 68819.2 4180.95   4
  -2  10 -12 66601.3 3950.49   1
   2  10  12 68234.3 3237.83   7
   2  10  12 64425.9 3127.03   5
  -2  10 -12 68071.7 3161.68   5
   2  10  12 66950.2 3591.87   2
  -2 -10 -12 64359.1 3205.73   1
   2  10  14-330.388 935.203   5
  -2  10 -14 1281.44 1000.26   5
   2  10 -14 507.589 1348.03   8
  -2  10 -14 937.662 1771.61   8
  -2  10 -14-153.140 2340.05   1
   2 -10  14-232.488 2744.56   4
  -2 -10  14-18.5783 1284.75   7
   2  10  14-49.5247 1193.20   7
  -2 -10 -14 1511.41 1224.36   1
   2  10  14 451.145 1861.11   2
  -2 -10 -14 1790.54 968.854   6
   2  10 -14 724.680 1619.85   1
   2  10  16 4297.01 1033.45   5
  -2  10 -16 3581.66 1089.85   5
   2 -10  16 1486.68 3061.41   4
  -2  10 -16 7284.50 2594.48   1
  -2 -10  16 5695.18 1490.94   7
   2  10 -16 3266.31 1543.24   8
  -2 -10 -16 3465.36 1163.12   6
  -2 -10 -16 2350.64 1380.97   8
   2  10 -16 3464.42 1830.61   1
  -2  10 -16 5329.18 1985.23   8
   2  10  18-385.819 1023.80   5
  -2  10 -18 1288.41 1112.13   5
   2  10 -18 921.027 1722.40   8
  -2 -10  18-2109.67 1634.54   7
  -2 -10 -18-532.816 1506.64   8
   2 -10  18-2004.95 3428.15   4
  -2 -10 -18 762.342 1651.91   1
   2  10  18 21.8446 1574.86   7
  -2  10 -18 306.376 2683.14   1
  -2  10 -18 361.110 2054.34   8
   2  10 -18 2538.20 1985.08   1
   2  10 -20-1862.21 2274.75   1
  -2 -10 -20-5394.43 1946.79   1
   2 -10  20-6390.84 3890.40   4
  -2  10 -20-4420.15 3016.61   1
   2  10 -20-4344.34 1975.83   8
  -2  10 -20-64.4256 2270.57   8
   2  12  -2 13710.7 1092.67   8
  -2 -12   2 13482.9 894.938   7
   2  12  -2 20095.3 1246.50   5
   2  12   2 21374.4 1230.00   5
   2  12  -2 14674.2 1070.96   1
   2  12   4 368.437 875.631   5
   2  12  -4 272.248 817.757   8
  -2 -12   4 86.7179 1444.61   4
  -2 -12   4-590.429 657.341   7
  -2 -12   4 788.008 870.770   6
   2  12  -4 276.305 1463.91   2
   2  12  -4 219.830 908.781   1
   2  12  -4 1676.32 906.190   5
   2  12   6 1300.51 917.217   5
   2  12  -6 1394.14 909.112   8
   2  12  -6-1116.68 1525.00   2
  -2 -12  -6 1369.60 469.521   8
  -2 -12   6 1626.42 789.177   7
  -2 -12   6 723.185 1668.53   4
  -2 -12   6 2055.72 921.401   6
   2  12  -6 2921.96 1099.25   1
   2  12  -6 2403.28 951.209   5
   2  12   8-1616.57 927.806   5
   2  12  -8 1741.66 1253.01   1
   2  12  -8-564.652 1562.24   2
  -2 -12  -8 504.501 691.621   8
  -2 -12   8-406.871 912.814   7
  -2 -12   8-576.629 935.310   6
   2  12  -8 547.821 1019.55   8
   2  12  -8-81.0465 984.020   5
  -2 -12 -10 21493.6 1365.00   8
  -2 -12  10 25885.0 2069.20   3
   2 -12  10 20414.3 2891.49   4
  -2 -12  10 21715.9 1512.78   6
   2  12 -10 24931.2 1584.02   5
   2  12  10 21906.0 1530.28   5
   2  12 -10 21513.4 2081.12   2
  -2 -12 -12 5675.85 1095.77   8
  -2  12 -12 4042.68 1943.43   8
   2  12 -12 5568.31 1377.63   8
   2 -12  12 4240.12 2804.04   4
   2  12 -12 5316.51 1700.83   1
  -2 -12  12 4273.33 1244.37   7
  -2 -12  12 4531.58 1705.20   3
   2  12  12 2684.93 1081.29   5
  -2  12 -12 3752.13 2454.59   1
  -2 -12  12 3506.38 1061.84   6
   2  12 -12 6459.82 1779.55   2
   2  12 -12 4457.08 1128.27   5
   2  12 -14 30440.5 2063.00   8
  -2 -12 -14 25639.0 1755.84   8
   2 -12  14 28311.5 3456.84   4
  -2 -12  14 27521.6 2000.32   7
  -2 -12  14 29322.6 2194.93   3
  -2 -12  14 24939.8 1739.80   6
   2  12 -14 28123.2 1797.39   5
  -2  12 -14 29979.8 3088.81   1
   2  12  14 26577.5 1734.44   5
   2  12 -14 22550.6 2362.67   2
   2  12 -14 24989.9 2321.27   1
  -2  12 -14 26275.9 2583.50   8
   2  12 -16 1101.80 1642.33   8
   2  12 -16 2292.07 1967.45   2
  -2  12 -16 1788.77 2096.34   8
   2 -12  16 88.1596 3283.90   4
  -2  12 -16 4591.37 2785.23   1
  -2 -12  16-128.476 1508.18   7
  -2 -12  16 1115.58 1144.34   6
   2  12 -16 509.901 1983.92   1
  -2 -12  16-478.133 1736.94   3
   2  12  16 1048.54 1149.31   5
   2  12 -16 1761.52 1209.00   5
   2  12  18 539.020 1175.51   5
  -2  12 -18-368.161 2909.97   1
   2  12 -18 415.656 1832.24   8
   2  12 -18 688.243 2098.48   2
  -2 -12 -18 1135.50 1554.52   8
   2 -12  18-1295.01 3670.82   4
  -2 -12  18 1591.81 1715.35   7
  -2 -12  18-696.224 1199.19   6
  -2 -12  18-791.837 1659.64   3
   2  12 -18 1534.66 2149.70   1
  -2  12 -18-291.258 2233.74   8
   2  12 -18 1344.83 1346.38   5
   2  12  18 969.868 1885.50   7
  -2 -14   0 61705.1 2654.88   6
   2  14   0 63593.3 2663.87   5
   2  14   0 55386.6 3138.58   2
   2  14  -2-773.268 1004.13   5
   2  14   2 788.088 1000.48   5
   2  14   2-1503.11 1786.24   2
   2  14  -2 332.560 963.699   1
   2  14  -2 3078.09 1750.63   2
  -2 -14   2 565.725 988.680   6
  -2 -14  -2-205.388 998.341   6
  -2 -14   4 11519.5 1799.49   4
   2  14   4 15986.0 2075.03   2
  -2 -14   4 13229.9 1274.86   6
  -2 -14  -4 14879.1 1306.09   6
  -2 -14   4 11648.5 995.760   7
   2  14  -4 15431.1 1312.48   5
   2  14   4 14527.0 1282.92   5
   2  14  -4 13155.8 1331.31   1
   2  14  -4 13276.5 1975.31   2
   2  14  -4 13296.6 1270.50   8
   2  14  -6 816.169 1123.41   8
  -2 -14  -6-158.424 498.929   8
   2  14  -6-695.691 1798.99   2
  -2 -14   6 781.547 1900.40   4
  -2 -14   6-556.503 885.536   7
   2  14   6 1851.25 1984.37   2
   2  14   6-836.098 1040.16   5
  -2 -14   6 172.752 1042.71   6
  -2 -14  -6-637.350 1075.00   6
   2  14  -6 31.4945 1249.33   1
   2  14  -6 2112.52 1122.32   5
   2  14  -8 4262.56 1477.30   1
   2  14   8 5909.01 1161.68   5
   2  14  -8 5698.78 1291.16   8
  -2 -14  -8 5078.97 782.117   8
   2  14  -8 5707.48 1937.05   2
  -2 -14   8 4364.23 1048.56   7
   2  14   8 4000.94 2115.63   2
  -2 -14   8 7474.75 1182.94   6
  -2 -14   8 4049.32 2203.11   4
  -2 -14  -8 6913.85 1223.64   6
   2  14  -8 6197.00 1256.73   5
   2  14  10-1099.72 1155.75   5
  -2 -14 -10-1522.44 908.999   8
   2  14 -10-739.273 1952.52   2
   2  14  10-332.365 2184.46   2
  -2 -14  10 123.192 1180.14   6
  -2 -14 -10-1240.86 1191.10   6
  -2  14 -10 1803.03 1159.24   5
   2  14 -10-1430.02 1242.09   5
  -2  14 -12 7872.87 2823.55   1
  -2 -14 -12 10199.7 1204.30   8
  -2  14 -12 10139.9 1424.72   5
   2  14 -12 13592.8 1671.19   8
   2 -14  12 13196.2 3282.34   4
   2  14 -12 12355.2 1918.62   1
   2  14 -12 9991.14 2291.17   2
  -2 -14  12 9245.57 1443.43   7
  -2 -14  12 8693.36 2838.48   4
  -2 -14  12 9592.76 1350.20   6
   2  14  12 13827.9 2465.54   2
  -2 -14 -12 9287.62 1405.47   6
  -2 -14  12 13150.6 2150.93   3
   2  14  12 9574.72 1334.69   5
   2  14 -12 11847.7 1445.71   5
   2  14  14 3053.53 1241.35   5
  -2  14 -14 5676.83 2241.48   8
   2  14 -14 3086.78 1696.07   8
  -2  14 -14 3925.68 2875.62   1
  -2 -14 -14 5637.87 1266.68   8
   2  14 -14 4846.38 2256.60   2
   2  14 -14 8899.98 2149.19   1
  -2 -14  14 4444.55 1545.69   7
  -2 -14  14 3044.77 1287.56   6
   2  14  14 4521.22 2435.50   2
  -2 -14 -14 5380.71 1384.18   6
  -2  14 -14 6571.32 1372.86   5
  -2 -14  14 3219.59 2083.51   3
   2  14 -14 3726.78 1325.55   5
   2 -14  14 7638.29 3268.24   4
   2  14 -16 13956.6 2029.44   8
   2 -14  16 13680.0 3671.29   4
  -2  14 -16 14089.4 3129.08   1
  -2 -14  16 13494.0 1817.28   7
   2  14 -16 15436.8 2302.88   1
   2  14 -16 10836.1 2460.58   2
  -2 -14  16 13597.5 1522.31   6
  -2 -14  16 16727.2 2266.09   3
  -2 -14 -16 12021.3 1658.79   6
   2  14 -16 15135.2 1607.79   5
   2  14  16 14131.3 1478.96   5
  -2  14 -16 13799.2 1639.86   5
  -2  14 -16 13263.1 2503.73   8
   2  16   0 449.688 1158.93   5
   2  16   0 35.6149 2064.75   2
   2  16   0-9.11289 914.563   1
  -2 -16   0 19.3709 1140.38   6
  -2 -16   2 31221.8 1919.63   6
  -2 -16  -2 26911.9 1894.70   6
   2  16  -2 30823.6 1925.26   5
   2  16   2 31058.9 1900.07   5
   2  16  -2 26699.9 1825.79   1
   2  16  -2 28751.5 2674.45   2
   2  16   2 27092.2 2702.98   2
   2  16  -4 441.495 1179.37   5
   2  16   4 972.001 1203.33   5
   2  16  -4-314.462 2126.38   2
   2  16   4 2239.48 2249.98   2
  -2 -16   4-19.4726 1195.64   6
   2  16  -4-2717.79 1405.70   1
  -2 -16  -4-1634.98 1197.64   6
   2  16  -6 11253.8 1498.91   8
   2  16   6 1140.19 1241.99   5
  -2 -16   6-2518.01 2304.86   4
   2  16  -6 2037.43 2256.27   2
   2  16   6 4491.78 2394.84   2
  -2 -16   6 5565.58 1378.45   6
  -2 -16  -6 4314.36 1364.47   6
   2  16  -6 2133.81 1535.28   1
   2  16  -6 41.1577 1307.21   5
   2  16   8 500.183 1229.34   5
  -2 -16  -8-1374.52 768.427   8
   2  16  -8-4322.04 2254.95   2
  -2 -16   8-1716.65 1152.86   7
   2  16   8-2737.90 2471.27   2
  -2 -16   8-491.466 1303.08   6
  -2 -16  -8-1700.31 1313.15   6
   2  16  -8-2742.85 1698.48   1
   2  16  -8-228.756 1334.27   5
  -2  16 -10 7054.51 1404.35   5
  -2 -16 -10 6891.55 1050.15   8
   2  16 -10 8751.39 2401.29   2
  -2 -16  10 6672.29 2873.90   4
  -2 -16  10 8720.42 1412.84   6
   2  16  10 1921.15 2587.59   2
  -2 -16 -10 8028.15 1452.54   6
   2  16  10 7250.25 1377.05   5
   2  16 -10 9836.63 1512.09   5
  -2  16 -12 3189.30 2946.62   1
   2  16  12-2155.59 1385.51   5
   2  16 -12-2228.23 1978.64   1
   2  16 -12 474.790 1741.61   8
   2  16 -12 279.330 2417.14   2
  -2 -16  12 266.986 2998.51   4
  -2 -16  12-938.867 1443.94   7
  -2 -16  12-800.196 1388.49   6
   2  16  12 2863.92 2608.33   2
  -2 -16 -12 3333.57 1425.31   6
  -2  16 -12 1244.60 1445.92   5
   2  16 -12-987.765 1432.79   5
   2  16  14 7038.44 1473.79   5
  -2  16 -14 2970.15 3100.37   1
  -2  16 -14 7294.98 1619.74   5
   2  16 -14 4260.62 2107.62   8
   2  16 -14 2118.66 2181.69   1
   2 -16  14 6782.56 3673.78   4
   2  16 -14 5293.66 2735.46   2
  -2 -16  14 3864.33 1690.57   7
  -2 -16  14 2494.42 3326.10   4
  -2 -16  14 5860.80 1461.37   6
  -2 -16 -14 8023.32 1579.26   6
   2  16  14 4076.80 2696.81   2
  -2 -16  14 2828.06 2513.28   3
   2  16 -14 10090.2 1627.22   5
  -2 -18   0 36670.3 2237.74   6
   2  18   0 33689.7 2198.65   5
   2  18   0 31754.1 3140.36   2
   2  18  -2 3540.51 1380.04   5
   2  18   2 1811.87 1361.45   5
   2  18  -2 1668.74 2395.03   2
   2  18   2-2289.17 2496.20   2
  -2 -18   2 3228.31 1356.26   6
  -2 -18  -2 2493.21 1406.55   6
   2  18  -4 8630.78 1506.19   5
   2  18   4 7478.68 1454.05   5
   2  18  -4 11674.2 2619.00   2
   2  18  -4 6322.33 1559.19   1
   2  18   4 5440.90 2636.07   2
  -2 -18   4 5045.62 1428.17   6
  -2 -18  -4 7161.67 1509.23   6
   2  18  -6-67.7735 1402.83   5
   2  18   6-1379.58 1382.28   5
  -2 -18   6-1282.42 2465.05   4
  -2 -18   6 1427.86 1096.10   7
   2  18  -6 2681.17 2546.26   2
   2  18   6 916.844 2615.68   2
  -2 -18   6-282.632 1343.46   6
  -2 -18  -6 1866.06 1395.86   6
   2  18  -6 1622.20 1751.09   1
   2  18  -8 3964.39 2594.44   2
  -2 -18   8 779.771 1222.29   7
   2  18   8 2217.87 2713.40   2
  -2 -18   8 4000.05 1430.01   6
  -2 -18  -8 2344.80 1457.15   6
   2  18   8 2682.77 1437.04   5
   2  18  -8 903.541 1482.13   5
   2  18 -10-3350.55 1836.71   8
   2  18 -10 3162.12 2659.56   2
   2  18  10 213.958 1449.93   5
  -2 -18  10-66.0155 1464.57   6
   2  18  10-171.610 2742.36   2
  -2 -18 -10 1263.56 1540.86   6
   2  18 -10-2693.36 2045.04   1
  -2 -18  10-371.574 2893.78   4
   2  18 -10-140.466 1541.64   5
   2  20   0 215.939 1466.78   5
   2  20   0 674.634 2770.98   2
  -2 -20   0 734.409 1494.50   6
   2  20  -2 10869.9 1680.44   5
   2  20   2 12307.6 1658.02   5
   2  20   2 10590.7 2922.60   2
  -2 -20   2 9484.74 1633.17   6
  -2 -20  -2 8626.97 1673.05   6
   2  20  -4 2092.15 1560.05   5
   2  20   4-787.814 1515.49   5
   2  20  -4 947.233 2797.31   2
   2  20   4 320.225 2817.63   2
  -2 -20   4 978.789 1508.40   6
  -2 -20  -4-73.1293 1520.55   6
   2  20  -6-3158.28 1664.39   5
   2  20  -6-5801.39 2882.85   2
   2  20   6-3275.86 1617.78   5
   3  -1   7 7121.69 1445.08   4
   3   1   7 6154.43 1336.08   4
  -3  -1  -9 6101.83 1439.57   1
  -3   1  -9 3481.73 1150.61   8
  -3  -1  -9 4864.43 1086.60   8
   3  -1   9 5600.33 1657.68   4
  -3  -1 -11 1092.38 1117.49   8
  -3  -1 -11 260.628 1476.92   1
   3   1  11 364.718 1817.95   4
  -3   1 -11-2671.51 1511.99   1
  -3   1 -13-2047.19 1303.57   8
   3  -1  13-2704.39 2117.46   4
  -3   1 -15 23518.8 1863.49   8
  -3  -1 -15 21646.1 1830.96   8
   3  -1  15 25083.8 2738.23   4
   3   1  15 19477.8 2651.90   4
  -3  -1 -15 17602.1 2204.45   1
  -3   1 -15 18557.9 2276.35   1
  -3   1 -17 29294.8 2240.53   8
  -3  -1 -17 31553.3 2227.99   8
   3  -1  17 28489.0 3198.13   4
   3   1  17 28920.4 3127.85   4
   3   1  17 28748.4 1964.36   7
  -3   1 -17 25267.8 2684.99   1
  -3  -1 -17 29638.7 2596.60   1
  -3   1 -19 14256.6 2002.80   8
   3  -1  19 17657.8 1737.59   7
   3   1  19 14053.8 1652.54   7
   3  -1  19 18860.8 3199.19   4
   3   1  19 16268.5 3150.75   4
  -3  -1  19 10404.0 1842.33   7
  -3  -1 -19 14765.1 2024.62   8
  -3   1 -19 16900.9 2548.97   1
  -3  -1 -19 16059.6 2429.39   1
   3   1 -19 7448.06 1901.03   8
  -3   1 -21 2965.92 2057.74   8
  -3  -1 -21 5220.37 1974.97   8
   3   1 -21 2824.64 1902.36   8
   3  -1  21 5445.17 1662.57   7
   3   1  21 5487.33 1624.01   7
   3  -1  21 3672.86 3293.37   4
   3   1  21 8662.57 3363.77   4
  -3  -1  21 7482.69 2074.93   7
  -3   1 -21 2692.10 2496.61   1
  -3  -1 -21 6222.66 2470.43   1
  -3  -3  -7 21685.3 1417.20   8
   3   3   7 23943.4 1728.44   4
  -3   3  -9 17360.8 1566.26   8
  -3  -3  -9 19922.0 1379.01   8
   3  -3   9 17593.5 2034.32   4
   3   3   9 21569.0 1850.39   4
   3   3   9 18169.8 1069.11   2
  -3  -3  -9 18857.7 1629.94   1
  -3  -3 -11-4153.34 1580.98   1
  -3   3 -13 1294.78 1390.09   8
  -3   3 -13 3483.20 1824.06   1
   3   3 -13 4374.71 1209.04   8
   3  -3  13 3246.25 2149.64   4
  -3  -3  13 100.259 1112.61   7
   3   3  13 3604.69 788.022   2
  -3  -3 -15 14224.1 1515.42   8
   3  -3  15 11181.7 2588.07   4
  -3  -3  15 14055.3 1697.95   7
  -3   3 -15 12220.5 2147.67   1
   3   3  15 13926.5 2435.79   4
  -3  -3 -15 9586.12 698.951   6
   3   3 -15 12789.9 1484.11   8
  -3   3 -15 5185.86 1671.17   8
  -3  -3 -15 9289.77 1869.18   1
   3   3  15 9350.56 1002.31   2
   3   3  15 11195.5 1274.96   7
  -3   3 -17 2871.44 1783.53   8
  -3  -3 -17 7800.04 1570.38   8
   3   3 -17 8640.16 1560.30   8
   3  -3  17 6639.09 2798.67   4
   3   3  17 8175.41 1371.50   7
   3   3  17 11927.2 2658.88   4
   3   3  17 6649.97 977.632   2
  -3  -3  17 9356.03 1835.26   7
  -3   3 -17 5436.83 2289.94   1
  -3  -3 -17 6092.39 565.132   6
  -3  -3 -17 8127.47 2063.73   1
  -3  -3 -19 13476.6 2291.07   1
  -3   3 -19 3795.68 2022.84   8
  -3  -3 -19 12867.2 1884.71   8
   3   3 -19 5414.98 1826.89   8
   3  -3  19 17352.9 3287.86   4
   3   3  19 10336.3 1540.44   7
   3   3  19 15693.7 3129.04   4
  -3  -3  19 15339.2 2156.04   7
  -3   3 -19 14053.1 2617.75   1
   3   3 -19 13021.8 1801.46   1
   3   3 -21 5217.08 1855.65   1
  -3  -3 -21 5378.83 2350.48   1
  -3   3 -21 5113.49 2173.55   8
  -3  -3 -21 6828.50 1970.15   8
   3  -3  21 8341.97 1708.84   7
   3  -3  21 6934.90 3433.07   4
   3   3  21 8675.23 1669.89   7
   3   3  21 5847.32 3288.71   4
  -3  -3  21 8301.65 2061.37   7
  -3   3 -21 8354.78 2717.36   1
   3   3 -21 4933.74 1889.49   8
  -3  -5   1-212.749 488.284   3
  -3  -5  -1 100.252 504.775   3
   3   5  -1-274.068 440.354   5
   3   5   1 116.414 428.420   5
  -3  -5   3 13402.1 869.702   3
  -3  -5  -3 13835.5 889.290   3
   3   5  -3 12723.2 848.150   5
   3   5   3 13912.8 847.361   5
   3   5   3 13567.5 896.121   2
  -3  -5   5 932.993 562.695   3
  -3  -5  -5 1706.52 632.905   3
   3   5   5 876.890 494.209   5
   3   5   5 1046.02 630.856   2
  -3  -5  -7 71294.6 3521.61   8
  -3  -5   7 79164.1 3467.10   3
  -3  -5  -7 78420.0 3460.15   3
   3   5   7 78944.8 3448.26   5
  -3  -5  -7 71807.9 3600.93   1
   3   5   7 75635.0 3494.74   2
   3   5   7 81419.2 3703.13   4
   3   5   9 3076.88 855.295   2
  -3  -5  -9 2891.16 946.390   8
   3   5  -9 2397.21 917.413   8
   3   5   9 4995.61 1541.98   4
  -3  -5  -9 1540.28 1215.60   1
  -3  -5   9-188.303 767.971   7
  -3  -5  -9 5112.83 816.680   3
   3   5   9 4240.61 623.671   5
  -3   5 -11-1523.21 1564.24   8
  -3   5 -13-496.840 1474.44   8
  -3   5 -13 513.285 1935.92   1
   3   5  13-657.501 1089.91   2
   3   5 -13-544.293 1182.37   1
   3   5 -13-149.504 1167.15   8
   3  -5  13-489.085 2253.79   4
   3   5  13-342.056 929.525   7
  -3  -5  13 737.603 1292.12   7
  -3  -5 -13-14.6051 616.078   6
  -3  -5 -13-402.446 1473.30   1
   3   5  13-400.866 630.943   5
  -3  -5 -15 3188.60 1350.20   8
  -3   5 -15 1061.76 1649.05   8
   3   5 -15 2451.24 1387.33   8
  -3   5 -15 4030.07 2152.75   1
   3  -5  15 2843.76 2552.08   4
   3   5  15 3911.58 1302.06   2
   3   5  15 4172.80 2307.09   4
  -3  -5  15 3001.92 1493.96   7
  -3  -5 -15 4821.62 841.309   3
  -3  -5 -15 4535.87 730.445   6
   3   5  15 4782.39 711.560   5
   3   5 -15 2562.53 1346.56   1
  -3  -5 -17 8849.85 1979.22   1
  -3   5 -17 4846.86 789.370   5
  -3  -5 -17 10284.6 1615.31   8
   3   5 -17 9717.02 1625.08   8
   3   5  17 9482.50 1368.86   7
  -3   5 -17 3204.99 2506.86   1
   3   5  17 9398.77 2721.47   4
   3   5 -17 8303.57 1620.98   1
  -3  -5 -17 8719.97 939.116   3
  -3  -5  17 8815.56 1818.55   7
   3   5  17 6940.93 1477.79   2
  -3  -5 -17 7671.78 849.844   6
  -3   5 -17 1640.01 1940.98   8
   3   5  17 10947.3 839.948   5
  -3   5 -19 3383.51 2028.83   8
  -3  -5 -19 8334.78 1753.59   8
  -3  -5 -19 8616.58 2125.75   1
   3   5 -19 9507.30 1800.10   1
   3   5 -19 8281.06 1775.00   8
   3  -5  19 8172.67 3262.88   4
   3   5  19 5073.23 1465.50   7
  -3  -5  19 7551.05 1920.59   7
  -3   5 -19 6022.94 2631.92   1
  -3   5 -21 1858.37 2147.16   8
   3   5 -21 4824.13 1890.99   1
  -3  -5 -21 7594.20 1957.93   8
   3   5 -21 2990.25 1905.05   8
  -3  -5 -21 8174.77 2368.53   1
   3  -5  21 1137.54 3488.73   4
   3   5  21 6976.79 1668.15   7
  -3  -5  21 3716.24 2027.06   7
  -3   5 -21 6774.08 2798.22   1
  -3  -7   1 654.408 737.730   3
  -3  -7  -1 433.601 786.544   3
   3   7  -1 899.510 583.721   5
   3   7   1 590.554 590.017   5
   3   7  -1 761.988 698.428   2
   3   7   1 1537.70 750.535   2
   3   7   3 1519.49 818.819   2
  -3  -7   3 1873.50 789.754   3
  -3  -7  -3 1022.63 859.726   3
   3   7  -3 1066.48 630.375   5
   3   7   3 1291.62 609.845   5
   3   7  -3 1265.61 728.182   2
   3   7  -5 58043.2 2865.10   8
  -3  -7   5 66922.1 2927.41   3
  -3  -7  -5 64266.5 2958.77   3
   3   7  -5 64333.3 2902.59   5
  -3  -7  -5 58950.7 2861.47   1
   3   7   5 61444.4 2849.89   5
   3   7  -5 63854.1 2952.94   2
   3   7   5 59955.2 2964.90   2
   3   7  -7 6545.56 866.798   8
  -3  -7  -7 5812.89 879.944   8
   3   7   7 6192.30 1260.21   4
   3   7   7 5686.36 1035.98   2
  -3  -7   7 6438.23 911.910   3
  -3  -7  -7 7868.16 1030.14   3
  -3  -7   7 4861.39 1042.52   7
  -3  -7  -7 6929.44 1005.86   1
   3   7   7 5989.97 726.113   5
   3   7  -7 5626.15 787.088   5
   3   7  -7 6428.97 921.115   2
   3   7  -9 151849. 6794.55   1
  -3  -7 -11 7033.23 1082.48   8
   3   7  11 9353.29 1311.21   2
   3  -7  11 6169.56 2315.15   4
   3   7  11 6469.25 907.255   7
   3   7  11 8147.60 1745.30   4
  -3  -7 -11 7229.62 820.809   6
  -3  -7 -11 7730.82 1161.23   3
   3   7  11 8243.26 846.465   5
   3   7 -11 9105.92 1097.01   2
  -3  -7 -11 8631.03 1336.35   1
  -3  -7 -13 718.228 1416.09   1
  -3   7 -13-1780.48 2090.92   1
  -3   7 -13 164.431 1662.19   8
  -3  -7 -13 243.712 1134.74   8
   3  -7  13 1610.14 2396.71   4
   3   7 -13 1192.88 1222.03   8
   3   7  13 1270.47 1378.14   2
   3   7  13 627.567 914.205   7
  -3  -7  13 1110.05 1240.81   7
  -3  -7 -13 1083.02 776.130   6
  -3  -7 -13 680.415 1102.08   3
   3   7 -13 687.004 1227.89   1
   3   7 -13-224.187 1076.87   2
   3   7  13 1307.45 746.654   5
  -3   7 -15 2451.34 1853.32   8
  -3   7 -15 8524.72 2433.58   1
   3   7 -15 7003.79 1479.67   8
   3  -7  15 8015.43 2750.22   4
   3   7  15 8440.59 1614.67   2
  -3  -7  15 5574.66 1546.72   7
   3   7 -15 7665.83 1502.42   1
  -3  -7 -15 6162.95 877.911   6
  -3  -7 -15 8331.87 1256.95   3
   3   7  15 7570.36 903.070   5
  -3   7 -17-1858.96 1982.73   8
  -3  -7 -17 3657.96 1539.38   8
  -3   7 -17 1193.90 922.659   5
   3   7 -17 5391.20 1609.88   8
   3  -7  17-6786.20 3277.59   4
  -3   7 -17-1643.54 2583.62   1
  -3  -7 -17 2397.72 1876.22   1
   3   7  17 5370.19 1316.41   7
  -3  -7  17 3652.73 1661.71   7
   3   7  17 3861.29 1696.39   2
   3   7 -17 4590.89 1680.34   1
  -3  -7 -17 4961.31 936.474   6
  -3  -7 -17 2971.50 1227.66   3
   3   7  17 5977.41 883.499   5
  -3   7 -19 3026.01 2189.58   8
  -3  -7 -19 6561.37 1706.29   8
   3   7 -19 7280.50 1826.37   8
   3  -7  19 7617.22 3450.15   4
   3   7  19 8257.53 1561.30   7
  -3  -7  19 8383.43 1887.10   7
  -3   7 -19 4531.01 2751.83   1
   3   7 -19 6679.70 1832.85   1
  -3  -7 -19 6842.61 2061.31   1
  -3   7 -21-1088.04 2354.11   8
  -3  -7 -21-3293.27 1925.34   8
   3   7 -21-2607.06 2019.35   8
  -3   7 -21 282.071 3005.94   1
   3   9  -1 263.497 948.259   2
   3   9   1 1160.62 980.444   2
   3   9  -1 952.908 396.549   8
   3   9  -3 6028.42 1054.48   2
   3   9  -3 6932.13 668.948   8
   3   9   3 8101.06 1139.05   2
  -3  -9  -3 6219.55 1227.68   3
   3   9   3 7632.76 842.334   5
   3   9   5-197.770 1157.45   2
   3   9  -5 25.2092 707.319   8
  -3  -9   5 3208.82 907.988   7
  -3  -9  -5 2222.75 762.561   6
  -3  -9  -5 3498.70 1205.09   3
   3   9   5 3452.64 764.471   5
  -3  -9  -7 66329.1 3062.12   8
   3   9   7 64603.7 2964.31   7
  -3  -9   7 72932.2 3271.55   7
   3   9   7 78610.5 3150.92   5
   3   9   7 68165.8 3383.76   2
  -3  -9  -7 58303.0 3090.08   1
   3   9  -7 76962.9 3203.99   1
  -3  -9  -9 23580.4 1429.92   8
   3   9  -9 26387.7 1531.27   8
   3   9   9 25121.8 1841.58   4
   3   9   9 22575.1 1305.36   7
  -3  -9   9 20416.9 1582.92   7
  -3  -9  -9 22593.8 1423.99   6
   3   9   9 26086.0 1433.43   5
   3   9   9 24485.1 1892.43   2
  -3  -9  -9 25378.1 1510.73   1
   3   9  -9 24789.7 1615.24   1
  -3  -9 -11 710.850 961.057   8
   3  -9  11 1650.90 2537.66   4
   3   9  11 1849.95 1550.60   2
   3   9  11 2517.57 816.983   7
  -3  -9 -11 1501.95 1150.57   1
  -3  -9 -11 1898.55 854.742   6
   3   9  11 3108.60 880.186   5
  -3   9 -13-400.465 2305.96   1
  -3  -9 -13-863.282 1137.10   8
   3   9 -13 2078.48 1293.37   8
   3   9  13-238.219 1677.04   2
   3   9  13 509.714 977.332   7
  -3  -9  13-134.891 1285.41   7
  -3   9 -13 946.223 1800.40   8
   3  -9  13 3768.47 2703.81   4
  -3  -9 -13-229.441 908.159   6
  -3  -9 -13 917.534 1355.08   1
   3   9  13 893.088 903.051   5
   3   9 -13 239.202 1341.84   1
  -3   9 -15-4171.61 2597.42   1
   3   9 -15 2255.23 1472.31   8
   3  -9  15-4037.30 3018.36   4
  -3  -9  15 2870.11 1470.47   7
   3   9  15 2144.66 1862.71   2
  -3  -9  15 779.581 1162.32   3
  -3  -9 -15 362.547 964.362   6
  -3   9 -15 1057.71 2034.43   8
   3   9 -15 2697.66 1062.27   5
   3   9 -15 147.266 1546.56   1
   3   9  15 2198.29 955.368   5
  -3   9 -17 4927.69 2204.40   8
  -3   9 -17 10089.7 1208.83   5
   3   9 -17 10751.8 1783.84   8
   3  -9  17 11273.0 3326.36   4
  -3   9 -17 9658.13 2815.84   1
   3   9  17 11264.1 1508.88   7
  -3  -9  17 10937.0 1277.94   3
  -3  -9  17 9836.87 1757.68   7
  -3  -9 -17 9779.62 1189.64   6
   3   9  17 7242.69 2063.11   2
  -3  -9 -17 7980.62 1626.80   8
   3   9  17 11788.4 1150.49   5
  -3  -9 -17 10806.7 1906.69   1
   3   9 -17 9244.01 1789.88   1
   3   9 -19 2442.05 1875.94   1
  -3  -9 -19 498.568 1811.21   1
  -3   9 -19-198.790 2220.13   8
  -3  -9 -19-140.920 1684.01   8
   3   9 -19 1351.82 1811.55   8
   3  -9  19-638.888 3514.87   4
  -3   9 -19 4064.80 2920.55   1
   3   9  19 1195.00 1529.04   7
  -3  -9  19 133.541 1784.67   7
   3   9  19 1223.62 2029.53   2
   3   9 -19 1785.76 1679.84   2
   3  11  -3 11282.0 802.648   8
   3  11  -3 11993.5 1090.53   5
   3  11   3 13501.3 1075.32   5
   3  11  -5 77378.9 3553.12   8
  -3 -11   5 76069.4 3589.73   7
  -3 -11   5 88850.8 3881.24   3
   3  11  -5 90622.1 3712.84   5
   3  11  -5 71711.6 3828.80   2
   3  11  -5 74343.3 3584.72   1
  -3 -11  -7 20660.7 1264.67   8
   3  11  -7 29895.9 1479.34   8
   3  11   7 24773.7 1531.87   4
  -3 -11   7 24911.7 1497.99   7
   3  11   7 21276.1 1239.96   7
  -3 -11   7 31701.7 1923.54   3
   3  11  -7 30606.2 1568.72   5
   3  11  -7 23229.9 1844.92   2
   3  11  -7 24946.6 1516.21   1
  -3 -11  -7 22273.9 1233.45   1
   3  11  -9 5138.89 1448.67   2
  -3 -11  -9 2897.92 862.351   8
   3  11   9 4156.67 777.371   7
  -3 -11   9 4717.13 1100.99   7
  -3 -11   9 4822.25 1405.77   3
   3  11  -9 3732.10 1162.89   1
  -3 -11  -9 4922.78 880.460   1
   3  11  -9 4295.83 1044.47   5
   3  11 -11 2586.16 1490.01   2
  -3 -11 -11 1087.65 980.802   8
   3  11  11 275.718 888.315   7
  -3 -11 -11 1880.86 1051.16   1
  -3 -11  11 2125.43 1396.43   3
   3  11 -11 1328.41 1063.22   5
  -3  11 -13 1816.49 2572.90   1
   3  11 -13 838.356 1539.90   2
  -3 -11 -13-392.384 1156.26   8
   3 -11  13-6850.04 3079.86   4
   3  11 -13-1224.95 1360.41   8
   3  11  13 394.562 1063.55   7
  -3 -11  13-149.480 1418.47   7
   3  11 -13-902.184 1483.34   1
  -3 -11 -13-2620.22 1286.82   1
  -3 -11  13-503.777 1466.84   3
   3  11 -13-869.289 1132.78   5
   3  11 -15 5467.83 1746.18   2
  -3  11 -15 7342.63 2221.00   8
  -3  11 -15 4133.70 2821.94   1
   3  11 -15 8216.31 1648.76   8
   3 -11  15 8616.24 3186.01   4
   3  11  15 6503.47 1325.65   7
  -3 -11  15 7978.55 1556.65   7
   3  11 -15 5223.68 1709.84   1
  -3 -11  15 10167.2 1570.42   3
  -3 -11 -15 4019.97 1497.34   1
   3  11 -15 6347.81 1295.18   5
   3  11 -17 2208.34 1797.36   2
  -3  11 -17 1847.83 2294.20   8
  -3 -11 -17 1866.63 1505.69   8
   3  11 -17 1276.40 1696.81   8
  -3  11 -17 332.459 2890.55   1
   3 -11  17-1000.00 3385.91   4
   3  11  17 1297.77 1468.24   7
  -3 -11  17 3575.80 1667.95   7
  -3 -11  17 2777.90 1413.07   3
   3  11 -17 1249.93 1859.53   1
   3  11 -17 1828.37 1278.65   5
   3  11 -19-2995.55 2058.77   2
  -3  11 -19-1904.04 2651.88   8
  -3 -11 -19 1555.16 1755.04   8
   3  11 -19 230.883 2048.11   8
  -3  11 -19-1595.63 3304.07   1
   3  11  19 4002.17 1718.25   7
   3  11 -19-4384.57 2203.31   1
  -3 -11 -19 1833.45 1972.89   1
  -3 -13   1 8261.59 998.587   4
   3  13  -1 9624.71 1713.32   2
   3  13   1 10717.9 1702.01   2
  -3 -13   1 7538.86 665.162   7
  -3 -13   1 12715.5 1141.87   6
  -3 -13  -1 11736.0 1159.69   6
   3  13  -1 14135.7 1208.26   5
   3  13   1 14033.5 1204.70   5
   3  13  -1 9168.76 721.472   8
   3  13  -3 36850.8 1838.21   8
  -3 -13   3 35485.6 2223.08   4
  -3 -13   3 34304.0 1812.58   7
  -3 -13   3 38226.6 2047.13   6
  -3 -13  -3 38748.3 2062.42   6
   3  13  -3 41917.5 2104.04   5
   3  13   3 42448.5 2088.49   5
   3  13  -3 36160.0 2438.70   2
   3  13   3 38324.1 2573.90   2
   3  13  -3 33814.7 1821.99   1
   3  13  -5 8414.17 991.342   8
   3  13  -5 11608.5 1677.69   2
   3  13   5 7858.16 1811.79   2
  -3 -13  -5 10396.7 1181.63   6
  -3 -13   5 7474.12 1137.76   6
  -3 -13   5 11762.4 1795.99   3
   3  13  -5 11003.3 1219.03   5
   3  13   5 10492.1 1197.47   5
   3  13  -5 9153.82 1059.48   1
  -3 -13  -7 6245.76 661.419   8
   3  13  -7 10424.5 1121.58   8
   3  13  -7 11035.6 1744.17   2
  -3 -13   7 8632.69 1084.45   7
   3  13   7 10684.9 1968.67   2
   3  13   7 6030.03 929.945   4
  -3 -13   7 10195.7 1190.02   6
  -3 -13  -7 10079.5 1219.43   6
  -3 -13   7 9674.82 1742.84   3
   3  13  -7 11154.7 1253.56   5
   3  13   7 12635.8 1237.14   5
   3  13  -7 10361.9 1212.43   1
   3  13  -9 3674.44 1317.80   1
   3  13  -9 6127.16 1728.46   2
   3  13  -9 5472.66 1215.12   8
   3  13   9 3709.70 2071.84   2
  -3 -13   9 6637.19 1210.83   7
  -3 -13   9 6869.31 1155.38   6
  -3 -13  -9 7584.36 1202.86   6
  -3 -13  -9 6083.52 857.079   8
  -3 -13   9 6557.72 1737.36   3
   3  13  -9 7464.45 1250.29   5
   3  13   9 5929.50 1173.28   5
   3  13 -11 3954.75 1756.92   2
  -3 -13 -11 5766.67 1219.35   6
   3  13 -13 375.459 1885.01   2
   3  13 -13-329.991 1582.39   1
  -3 -13 -13-137.215 1139.45   8
   3  13 -13 1032.37 1478.11   8
  -3 -13  13 2328.99 1421.46   7
   3  13  13-368.993 1321.15   7
   3  13  13-1177.48 2342.49   2
  -3 -13  13-36.0099 1185.32   6
  -3 -13 -13-1145.32 1246.83   6
  -3 -13  13 1049.04 1738.29   3
   3  13 -13-746.292 1308.77   5
   3  13  13 1324.42 1183.05   5
  -3  13 -15 1861.97 2976.72   1
   3  13 -15 1256.04 1958.41   2
   3  13 -15 2462.70 1631.55   8
   3  13 -15 3831.92 1830.75   1
   3 -13  15-631.172 3380.77   4
  -3 -13 -15 2884.43 1387.44   1
  -3 -13  15 277.895 1568.05   7
   3  13  15 3648.94 1445.87   7
  -3 -13  15 3243.74 1287.28   6
   3  13  15 2043.01 2463.26   2
  -3 -13  15 3293.93 1782.90   3
  -3 -13 -15 2559.71 1285.23   6
   3  13 -15 2729.63 1311.02   5
   3  13  15 2706.18 1247.94   5
  -3  13 -17-1884.07 2590.75   8
  -3  13 -17-2780.36 1475.78   5
   3  13 -17-1029.47 2155.11   2
  -3 -13 -17-698.153 1590.27   8
   3  13 -17-1118.57 1875.90   8
  -3  13 -17-2608.45 3357.87   1
   3 -13  17-4453.58 3873.74   4
   3  13 -17 741.104 2055.05   1
  -3 -13  17-3452.20 1823.94   7
  -3 -13  17-1418.43 1405.60   6
  -3 -13  17-2772.55 1860.23   3
   3  13  17-2320.96 2689.68   2
  -3 -13 -17-994.648 1423.46   6
   3  13 -17 2074.43 1482.13   5
   3  13  17 4428.27 1330.43   5
   3  15  -1 4153.79 1899.03   2
   3  15   1 3979.28 1908.21   2
   3  15  -1 3179.89 544.912   1
  -3 -15   1 2409.83 504.693   7
  -3 -15   1 4731.54 1189.72   6
  -3 -15  -1 5269.66 1196.70   6
   3  15  -1 4489.54 1220.41   5
   3  15   1 5742.58 1228.62   5
   3  15  -3 7400.58 1992.22   2
  -3 -15   3 8611.29 1644.90   4
   3  15   3 6636.06 2071.78   2
  -3 -15   3 6233.87 844.941   7
   3  15  -3 9016.68 1079.87   8
  -3 -15   3 7817.62 1258.36   6
  -3 -15  -3 9787.60 1281.36   6
   3  15  -3 7250.08 937.700   1
   3  15  -3 9347.19 1322.24   5
   3  15   3 8958.98 1306.77   5
   3  15  -5 1789.62 1059.53   8
   3  15  -5 708.150 1881.16   2
  -3 -15   5-1080.43 1859.84   4
   3  15   5 1219.25 2172.45   2
  -3 -15   5 394.569 899.771   7
  -3 -15   5 1122.77 1144.01   6
  -3 -15  -5 2641.11 1177.91   6
   3  15  -5 1764.90 1065.32   1
   3  15  -5 2352.59 1236.89   5
   3  15   5 3047.79 1224.77   5
   3  15  -7 10755.3 2124.85   2
  -3 -15   7 7086.19 2253.02   4
   3  15   7 6037.02 2311.63   2
  -3 -15   7 11592.0 1411.28   6
  -3 -15  -7 11421.3 1440.81   6
   3  15  -7 9804.84 1403.85   1
   3  15  -7 8665.55 1449.07   5
   3  15   9 4296.73 1300.88   5
  -3 -15  -9 3461.54 757.899   8
   3  15  -9 4967.44 2077.76   2
  -3 -15   9 4057.31 1240.51   7
   3  15   9 4918.60 2409.40   2
  -3 -15   9 7198.83 1294.10   6
  -3 -15  -9 4048.06 1290.09   6
  -3 -15   9 4775.96 2060.46   3
   3  15  -9 2524.58 1464.87   1
   3  15  -9 5811.66 1355.15   5
   3  15  11-353.576 1278.91   5
   3  15 -11 1127.59 1450.94   8
   3  15 -11 445.827 2182.16   2
   3  15  11-1010.22 2466.04   2
  -3 -15  11-214.431 1282.47   6
  -3 -15 -11-593.571 1287.05   6
  -3 -15  11-490.922 2009.08   3
   3  15 -11 1468.58 1339.36   5
   3  15  13 983.653 1335.34   5
   3  15 -13 1074.27 1675.67   8
   3  15 -13-1162.76 2334.20   2
  -3 -15  13-229.020 1553.67   7
   3  15  13-110.375 2577.99   2
  -3 -15  13 533.653 1317.57   6
  -3 -15 -13 59.3568 1359.53   6
  -3 -15  13 173.186 2097.89   3
   3  15 -13 1185.04 1376.65   5
   3  15 -13-25.2619 1820.49   1
   3  15  15-1204.56 1393.51   5
   3  15 -15-5665.78 2078.60   1
  -3  15 -15-8739.54 3525.28   1
   3  15 -15-4197.27 2531.53   2
   3  15 -15-4653.25 1629.25   5
   3  17  -1-1215.28 2260.48   2
   3  17   1-440.667 2224.26   2
  -3 -17   1-316.955 1303.63   6
  -3 -17  -1-1032.82 1311.04   6
   3  17  -1-1860.83 1355.84   5
   3  17   1 1020.15 1323.78   5
   3  17  -3 554.938 2237.83   2
   3  17   3 4691.23 2379.38   2
  -3 -17   3 1643.46 811.067   7
  -3 -17   3 3571.97 1340.96   6
  -3 -17  -3 3643.81 1361.77   6
   3  17  -3 2882.64 1383.62   5
   3  17   3 1591.99 1324.99   5
   3  17   5 8286.28 1447.98   5
   3  17  -5 8663.14 1411.97   8
  -3 -17   5 5891.00 2101.47   4
   3  17  -5 6713.49 2306.02   2
  -3 -17   5 5666.39 1056.34   7
   3  17   5 5162.13 2548.52   2
   3  17  -5 7910.69 1322.45   1
  -3 -17   5 7825.19 1414.78   6
  -3 -17  -5 8516.13 1443.34   6
   3  17  -5 9025.19 1529.85   5
   3  17   7 2683.95 1391.88   5
   3  17  -7 4719.61 1403.59   8
   3  17  -7 4535.38 2319.47   2
  -3 -17   7-22.7116 2308.88   4
  -3 -17   7 3568.64 1147.29   7
   3  17   7 3150.77 2512.80   2
   3  17  -7 1319.44 1442.19   1
  -3 -17   7 2121.32 1397.25   6
  -3 -17  -7 4569.14 1433.11   6
   3  17  -7 3695.89 1437.02   5
   3  17   9 4280.00 1430.28   5
   3  17  -9 726.706 2425.51   2
   3  17   9 8646.08 2781.01   2
  -3 -17   9 4562.95 1431.50   6
  -3 -17  -9 2560.71 1448.65   6
  -3 -17   9 4242.29 2344.71   3
   3  17  -9 3340.73 1513.01   5
   3  17  11-853.208 1425.14   5
   3  17 -11-890.121 1666.66   8
   3  17 -11-2387.49 2585.05   2
  -3 -17  11 1413.08 2954.04   4
  -3 -17  11 1783.99 1480.33   7
   3  17  11 2828.36 2826.61   2
  -3 -17  11 2606.58 1466.29   6
  -3 -17 -11 1829.64 1503.02   6
   3  17 -11-294.945 1756.99   1
  -3 -17  11-1902.90 2342.65   3
   3  17 -11 184.043 1508.88   5
   3  19  -1 41.8176 2546.43   2
   3  19   1 41.7369 2575.99   2
  -3 -19   1 23.3173 1445.57   6
  -3 -19  -1-1536.52 1459.23   6
   3  19  -1 2725.04 1502.78   5
   3  19   1-669.667 1471.05   5
   3  19   3 46.7871 1472.56   5
   3  19  -3 41.9659 2560.85   2
  -3 -19   3 606.824 1447.69   6
  -3 -19  -3 2304.86 1477.24   6
   3  19  -3-1143.70 1533.70   5
   3  19   5 1813.29 1484.27   5
   3  19  -5 1840.59 2611.01   2
   3  19   5-1627.70 2702.78   2
  -3 -19   5 1242.99 1483.49   6
  -3 -19  -5 2058.52 1507.61   6
   3  19  -5 2434.97 1587.93   5
   3  19   7 6683.46 1605.19   5
   3  19  -7 1152.80 2668.10   2
   3  19   7 619.327 2931.33   2
  -3 -19   7 873.232 1569.20   6
  -3 -19  -7 164.263 1596.22   6
   3  19  -7 4767.69 1639.51   5
   4   0  12 41098.8 3078.79   4
  -4   0 -12 43788.9 2610.42   8
  -4   0 -14 2875.92 1629.14   8
  -4   0 -14-1625.86 2007.85   1
   4   0  14-4525.30 2451.98   4
  -4   0 -16 8488.57 1878.13   8
   4   0  16 10144.9 2838.84   4
  -4   0 -16 12399.4 2339.58   1
  -4   0 -18 1483.77 1887.61   8
   4   0  18 795.858 3096.92   4
  -4   0 -18-949.452 2434.12   1
  -4   0 -20 1134.76 2077.23   8
   4   0  20 4068.14 3376.76   4
  -4   0 -20 2948.01 2660.96   1
   4   2  10 150032. 7126.09   4
  -4   2 -12 1768.07 1530.15   8
   4  -2  12-554.148 2226.54   4
  -4   2 -14 39704.3 2712.78   8
  -4  -2 -14 40546.7 2574.60   8
   4  -2  14 45327.0 3365.33   4
   4   2  14 44964.4 3231.39   4
  -4   2 -14 43004.6 3083.45   1
  -4  -2 -14 40272.6 2932.01   1
  -4  -2 -16 2070.08 1656.86   8
  -4   2 -16-2261.70 1866.46   8
  -4   2 -16-2992.66 2327.57   1
   4  -2  16 4221.88 2795.06   4
   4   2  16 3359.18 2740.75   4
  -4  -2 -16 1695.17 2192.09   1
   4   2  16-68.0346 749.882   2
   4   2  18-132.496 786.103   2
  -4   2 -18 2001.25 1997.13   8
  -4  -2 -18-179.406 1855.23   8
   4  -2  18-2369.36 3181.66   4
   4   2  18 441.536 2990.10   4
  -4   2 -18 5534.70 2575.18   1
  -4  -2 -18 386.544 2376.32   1
  -4   2 -20 1674.44 2110.45   8
  -4  -2 -20 2564.99 2017.79   8
   4  -2  20-709.053 3388.27   4
   4   2  20 1561.97 1578.93   7
   4   2  20-916.268 3361.83   4
  -4   2 -20-1234.83 2673.49   1
  -4  -2 -20-261.530 2505.33   1
   4  -4  12 81606.6 4477.58   4
   4   4  12 74713.1 3531.98   2
  -4  -4 -12 83413.2 4023.83   1
  -4   4 -14-76.4468 2192.99   1
  -4   4 -14 1176.19 1763.65   8
  -4  -4 -14 143.585 1560.16   8
   4  -4  14 1842.73 2537.67   4
   4   4  14-2463.32 2420.82   4
   4   4  14 1886.62 958.028   2
   4   4  16 7141.87 1175.87   2
  -4   4 -16 3532.17 2055.58   8
  -4  -4 -16 8469.13 1740.10   8
  -4   4 -16 5249.03 2519.23   1
   4  -4  16 3381.98 2952.88   4
   4   4  16 2881.29 2724.96   4
  -4  -4 -16 8087.86 2139.73   1
  -4   4 -18-378.318 2098.24   8
  -4  -4 -18 358.391 1780.76   8
   4   4  18-1392.02 1228.42   2
   4  -4  18 5221.31 3265.35   4
  -4   4 -18 4179.56 2638.28   1
   4   4  18 19.5848 1392.69   7
   4   4  18-5003.99 3029.99   4
  -4  -4 -18-1512.81 2215.00   1
  -4   4 -20 748.314 2217.75   8
  -4  -4 -20 2353.04 1982.14   8
   4   4 -20-518.084 1829.80   8
   4  -4  20 2995.97 3465.25   4
   4   4  20 2309.31 1563.22   7
   4   4  20-3487.89 3277.72   4
  -4   4 -20 4572.47 2898.57   1
  -4  -4 -20-1518.29 2399.05   1
  -4  -6   0-438.462 685.177   3
   4   6   0-208.426 618.283   5
  -4  -6   2 694.429 684.621   3
  -4  -6  -2 730.150 704.358   3
   4   6   2 1001.08 641.913   5
  -4  -6   4 1128.41 710.789   3
  -4  -6  -4 1664.68 759.387   3
   4   6   4 1825.15 671.006   5
  -4  -6  -6 4748.23 828.383   3
   4   6   6 4516.70 738.199   5
   4   6   6 5727.21 881.143   2
  -4  -6 -10 99437.1 5018.51   8
   4   6  10 115971. 5296.22   4
  -4  -6 -10 115885. 4876.48   3
   4   6  10 111052. 4872.58   5
  -4  -6 -10 107635. 5133.38   1
   4   6  10 103260. 4928.85   2
   4   6  12 931.841 1066.59   2
  -4  -6 -12 358.601 1322.28   8
   4  -6  12 1847.82 2523.81   4
   4   6 -12 1035.56 1221.51   8
   4   6  12 1266.45 2047.37   4
  -4  -6 -12 2377.36 1663.32   1
  -4  -6 -12-237.257 869.985   3
   4   6  12-334.532 759.864   5
   4   6 -14 25744.3 1947.21   8
   4  -6  14 24422.7 3097.09   4
  -4  -6 -14 27744.7 1528.32   3
   4   6  14 26421.6 1477.87   5
  -4   6 -14 24367.5 2823.39   1
   4   6  14 21021.5 1744.48   2
  -4   6 -18 1430.26 2137.33   8
  -4  -6 -18-4519.15 1841.81   8
   4   6 -18 546.078 1769.55   8
  -4   6 -18-45.9392 2753.29   1
   4  -6  18-3181.52 3258.47   4
   4   6  18-403.961 1621.81   2
   4   6  18 2082.16 1389.81   7
   4   6  18 219.418 2937.27   4
  -4  -6  18 3248.48 1907.20   7
  -4  -6 -18-2586.27 2149.07   1
  -4  -6 -20 2398.47 2286.69   1
  -4   6 -20 492.143 2320.65   8
  -4  -6 -20-1487.19 1949.44   8
   4   6 -20-1818.06 1871.17   8
   4  -6  20 2127.18 3507.41   4
   4   6  20-514.160 1505.86   7
   4   6  20-4033.62 3291.16   4
  -4   6 -20-822.206 2950.16   1
  -4  -6  20 73.3602 2155.20   7
   4   8   2 3312.81 925.620   2
   4   8  -8 42524.7 2351.11   8
  -4  -8   8 46697.5 2322.97   3
  -4  -8  -8 48536.7 2356.40   3
   4   8  -8 50090.5 2312.66   5
   4   8   8 42991.4 2222.22   5
  -4  -8  -8 39568.7 2385.30   1
   4   8   8 40854.5 2393.60   2
   4   8  10 4698.40 1253.12   2
  -4  -8 -10 4119.77 1250.20   8
   4   8  10 4858.62 1782.75   4
  -4  -8  10 5076.42 1045.92   3
  -4  -8 -10 1855.61 1366.10   1
  -4  -8 -10 4204.94 1120.13   3
   4   8  10 6211.69 914.465   5
  -4  -8 -12 21948.8 1806.68   8
   4   8 -12 29365.2 1887.98   8
   4   8  12 29534.9 2526.88   4
   4   8  12 21253.6 1513.37   7
  -4  -8 -12 29744.5 1703.84   3
  -4  -8 -12 22017.8 1472.08   6
   4   8  12 27659.5 1528.02   5
   4   8  12 24942.3 1888.80   2
  -4  -8 -12 23604.8 1961.73   1
   4   8  14 3251.48 1569.97   2
   4  -8  14-2283.22 2984.67   4
   4   8 -14 1399.20 1421.16   8
  -4  -8  14 2461.71 1696.83   7
  -4  -8 -14 2186.92 909.642   6
  -4  -8 -14-170.853 1238.95   3
  -4  -8 -14-865.553 1688.29   1
   4   8  14 2003.21 945.948   5
  -4   8 -16 5826.68 2374.27   8
  -4   8 -16 16213.0 2927.14   1
  -4  -8 -16 11606.3 1806.50   8
   4  -8  16 11468.0 3255.50   4
   4   8 -16 9556.70 1744.64   8
   4   8  16 15292.5 1909.36   2
   4   8  16 10142.8 2801.00   4
  -4  -8 -16 11502.4 1389.02   3
  -4  -8  16 14341.2 2122.50   7
  -4  -8 -16 10778.5 1163.18   6
   4   8  16 11569.0 1154.26   5
   4   8 -16 9512.81 1561.33   2
  -4   8 -18-538.064 2363.01   8
  -4  -8 -18 1003.83 2072.96   1
  -4  -8 -18-2057.63 1841.55   8
  -4   8 -18 146.249 2957.14   1
   4  -8  18 784.454 3364.54   4
   4   8 -18 455.037 1731.89   8
   4   8  18-2815.32 1422.03   7
   4   8  18-2266.86 2050.11   2
   4   8  18 5549.00 2998.73   4
  -4  -8  18-1169.44 2100.97   7
  -4  -8 -18 606.459 1331.44   3
   4   8  18 542.140 1031.71   5
   4   8 -18 1080.71 1503.56   2
   4   8 -18-59.7993 1737.24   1
  -4   8 -20-1622.11 2588.88   8
   4   8 -20 4507.90 2135.68   8
   4  -8  20 7051.57 4021.63   4
  -4   8 -20-50.9902 3261.45   1
  -4  -8  20 13637.7 2668.31   7
   4   8  20 15163.5 1829.24   7
   4   8  20 24132.1 3539.96   4
   4   8 -20 7622.75 1786.94   2
   4   8 -20 1463.19 2113.35   1
   4  10   0 1041.88 1091.05   2
  -4 -10   0-1860.49 1205.38   3
   4  10   0 15.7860 866.189   5
  -4 -10   2 23872.6 1678.99   3
  -4 -10  -2 22674.7 1743.42   3
   4  10  -2 25299.7 1520.47   5
   4  10   2 25448.6 1517.91   5
   4  10  -2 21843.0 1682.57   2
   4  10  -4 2035.21 782.192   8
  -4 -10   4 3456.15 1166.04   3
  -4 -10  -4 193.241 1254.24   3
   4  10  -4 1613.95 901.786   5
   4  10   4 1248.21 903.533   5
   4  10  -4 2746.16 1126.72   2
   4  10  -6 971.844 865.670   8
  -4 -10  -6 1918.07 834.305   1
  -4 -10   6 1484.85 1152.75   3
   4  10  -6 2924.13 960.497   5
   4  10   6 1745.95 912.350   5
   4  10  -6 469.862 1156.62   2
  -4 -10   8 1845.46 1191.13   3
  -4 -10  -8 2317.15 1058.85   1
   4  10  -8 1488.36 985.792   5
   4  10  -8 375.582 1222.71   2
  -4 -10 -10 10101.6 1344.58   8
   4  10  10 14112.6 1880.69   4
   4  10  10 9200.13 948.140   7
  -4 -10  10 13141.5 1391.47   3
   4  10 -10 12961.4 1265.64   5
   4  10 -10 11726.3 1486.39   2
  -4 -10 -10 10448.9 1356.32   1
  -4 -10 -12 2044.16 1407.01   1
  -4 -10 -12 1273.44 1304.15   8
   4  10 -12 1393.43 1324.36   8
   4  10  12-174.252 2016.51   4
   4  10  12 2064.36 931.480   7
  -4 -10  12 2998.07 1628.61   7
  -4 -10  12 16.8029 1225.65   3
   4  10 -12 2476.25 1103.17   5
   4  10 -12 3301.40 1370.04   2
   4  10 -14 15789.9 1784.49   1
   4  10 -14 17994.2 1777.33   8
   4  10  14 15892.5 1364.58   7
  -4 -10  14 13842.3 1922.38   7
   4  10  14 15089.6 2588.29   4
  -4 -10  14 18469.6 1572.46   3
   4  10 -14 13058.6 1765.61   2
  -4 -10 -14 14943.6 1831.89   1
  -4  10 -16 2467.09 2965.22   1
   4 -10  16 948.006 3320.75   4
   4  10 -16 1541.47 1665.68   8
  -4 -10  16 2108.12 1811.76   7
  -4 -10  16 796.563 1233.63   3
   4  10 -16 704.458 1628.93   1
   4  10 -16 1593.51 1608.61   2
  -4  10 -18-227.167 2476.45   8
  -4 -10 -18 637.766 1885.79   8
  -4  10 -18-2256.11 3104.13   1
   4 -10  18 3634.06 3638.49   4
   4  10 -18 1210.28 1809.28   8
   4  10  18 66.6170 3002.85   4
  -4 -10  18 2194.17 2051.07   7
  -4 -10 -18-1049.93 1999.77   1
   4  10 -18 476.228 1857.31   1
   4  10 -18-189.953 1713.56   2
  -4 -12   0 33092.3 2208.61   3
   4  12   0 36115.6 1944.38   5
   4  12   0 29207.9 2171.47   2
   4  12  -2 835.833 1349.38   2
   4  12   2-1802.11 1443.99   2
   4  12  -2-481.623 584.040   8
  -4 -12   2-828.287 1417.77   3
  -4 -12  -2 1705.89 1441.82   3
   4  12  -2 2255.31 1012.96   5
   4  12   2 640.207 998.562   5
   4  12  -4 7470.61 1477.60   2
   4  12  -4 7944.51 890.096   8
   4  12   4 6876.16 1607.16   2
  -4 -12  -4 8202.37 1098.24   6
  -4 -12   4 7926.85 1505.47   3
  -4 -12  -4 9906.56 1620.05   3
   4  12  -4 10995.3 1199.15   5
   4  12   4 9498.20 1151.88   5
   4  12  -6-411.888 1410.59   2
   4  12   6 2219.48 1594.05   2
   4  12  -6 207.420 896.557   8
  -4 -12  -6 616.399 1018.22   6
  -4 -12   6-873.197 1420.98   3
  -4 -12  -6 932.634 1570.85   3
   4  12  -6-623.536 1079.19   5
   4  12   6-100.314 1021.53   5
   4  12  -8 2686.23 1533.23   2
   4  12   8 3389.26 1719.71   2
   4  12  -8 3551.28 1094.35   8
   4  12   8 2284.64 606.557   7
  -4 -12   8 4900.48 1304.21   7
  -4 -12  -8 3780.31 823.328   1
  -4 -12  -8 4476.80 1097.64   6
  -4 -12   8 5071.37 1482.16   3
  -4 -12  -8 4812.59 1652.28   3
   4  12  -8 4659.91 1160.95   5
   4  12   8 5554.21 1126.63   5
   4  12 -10 1453.40 1585.31   2
  -4 -12 -10-247.381 1160.57   8
   4  12  10-1198.12 1920.52   2
   4  12  10-1220.84 1769.43   4
   4  12  10 233.604 808.187   7
  -4 -12 -10 225.982 1108.24   6
  -4 -12  10-1601.38 1476.80   3
  -4 -12 -10-1055.90 1089.15   1
  -4 -12 -10 306.350 1734.34   3
   4  12 -10 438.267 1191.86   5
   4  12  10 1744.20 1121.39   5
   4  12 -12 11239.5 1829.01   2
  -4 -12 -12 11220.0 1423.94   8
   4  12 -12 12040.9 1565.77   1
   4  12 -12 10459.0 1555.42   8
   4  12  12 11173.9 2243.59   2
   4  12  12 10307.1 1135.79   7
   4  12  12 13047.8 2159.41   4
  -4 -12  12 10493.4 1797.54   7
  -4 -12 -12 10362.9 1363.73   6
  -4 -12  12 12818.1 1636.69   3
   4  12 -12 14657.6 1492.79   5
  -4 -12 -12 11769.2 1906.71   3
   4  12  12 12173.6 1346.86   5
  -4 -12 -12 9208.14 1429.57   1
   4  12 -14-3752.45 1825.75   2
   4  12 -14 583.598 1537.80   1
  -4 -12 -14-1013.19 1405.05   8
   4  12 -14 2182.93 1556.22   8
   4  12  14-1822.17 2276.02   2
   4  12  14 2706.27 2353.85   4
   4  12  14-313.208 1122.66   7
  -4 -12  14 921.059 1741.83   7
  -4 -12  14 541.627 1527.45   3
  -4 -12 -14-1146.06 1199.45   6
  -4 -12 -14-867.532 1789.56   3
   4  12 -14 926.585 1306.53   5
  -4 -12 -14-897.932 1425.77   1
   4  12  14 275.890 1198.35   5
   4  12 -16 3351.17 1920.42   2
  -4  12 -16 1675.97 3204.69   1
   4 -12  16-374.661 3620.00   4
   4  12 -16 2189.63 1731.16   8
   4  12  16 332.256 2474.33   2
  -4 -12  16 1758.58 1794.30   7
  -4 -12  16 2892.04 1522.51   3
  -4 -12 -16 2845.72 1273.34   6
  -4 -12 -16 2547.32 1863.77   3
   4  12 -16 1994.98 1397.71   5
   4  12 -16 3839.29 1743.93   1
   4  12  16 2757.37 1266.76   5
   4  14   0-28.5899 1684.75   2
  -4 -14   0-111.498 1111.81   6
  -4 -14   0-1102.81 1667.72   3
   4  14   0 929.655 1134.38   5
   4  14  -2 22017.4 1344.20   8
  -4 -14   2 31442.8 2275.02   3
  -4 -14  -2 31406.6 2271.66   3
  -4 -14   2 26817.5 1767.44   6
  -4 -14  -2 27447.1 1768.22   6
   4  14  -2 31540.3 1838.98   5
   4  14   2 31785.2 1833.17   5
   4  14  -2 22860.2 2204.86   2
   4  14   2 26802.3 2278.16   2
   4  14  -4-1182.71 1661.34   2
   4  14  -4 236.087 836.956   8
   4  14   4 1897.34 1860.65   2
  -4 -14  -4-1126.83 1115.39   6
  -4 -14   4-1386.82 1699.05   3
  -4 -14  -4 2403.37 1810.69   3
   4  14  -4 501.433 1157.52   5
   4  14   4 1462.80 1167.94   5
   4  14  -6-2963.82 1829.90   2
   4  14   6-1420.46 1952.96   2
  -4 -14   6-3076.29 1124.53   7
  -4 -14  -6-2967.35 1266.20   6
   4  14  -6-3691.72 1301.79   5
   4  14   6-573.110 1235.20   5
   4  14   8-2009.08 2126.45   2
  -4 -14   8-3126.47 1368.60   7
   4  14   8-417.468 1228.03   5
   4  14 -10 2655.99 1862.13   2
   4  14  10 4163.86 2288.13   2
  -4 -14 -10 3122.71 1281.67   6
  -4 -14  10 2631.44 1754.36   3
   4  14 -10 2507.86 1358.60   5
   4  14  10 4207.62 1339.36   5
   4  14 -12-891.111 1941.94   2
   4  14 -12-930.564 1476.31   8
   4  14  12 1135.39 2402.49   2
  -4 -14  12-82.6605 1585.92   7
   4  14 -12 129.656 1484.06   1
  -4 -14 -12-1321.44 1284.67   6
  -4 -14  12-160.125 1777.07   3
   4  14 -12 1352.61 1352.97   5
   4  14  12-957.476 1329.18   5
   4  14 -14 5240.81 2025.95   2
   4  14 -14 2609.94 1695.92   8
   4  14 -14 1611.17 1718.11   1
   4  14  14 6361.47 2631.42   2
  -4 -14  14 6501.69 1805.39   7
  -4 -14  14 4003.43 1807.17   3
  -4 -14 -14 5058.04 1401.17   6
   4  14 -14 4361.28 1531.56   5
   4  14  14 6728.57 1411.32   5
  -4 -16   0 35014.8 3382.06   3
  -4 -16   0 44210.8 2826.34   6
   4  16   0 66298.7 2919.89   5
   4  16   0 54863.1 3407.04   2
   4  16  -2 33.5148 2022.25   2
   4  16   2 33.1710 2029.79   2
  -4 -16   2-944.492 1244.68   6
  -4 -16  -2-2113.44 1295.72   6
  -4 -16   2-4329.85 2045.51   3
   4  16  -2-130.392 1313.34   5
   4  16   2-2441.20 1344.67   5
   4  16  -4 4284.96 1016.97   8
   4  16  -4 2484.91 1970.09   2
   4  16   4 3973.95 2223.15   2
  -4 -16   4 932.749 1809.89   4
  -4 -16   4 4221.53 1322.59   6
  -4 -16  -4 3706.76 1333.83   6
  -4 -16   4 5235.36 2037.05   3
   4  16  -4 3904.29 1346.56   5
   4  16   4 3516.47 1352.04   5
   4  16  -6-426.151 1120.97   8
   4  16  -6-1042.90 1984.38   2
   4  16   6-1347.00 2288.11   2
  -4 -16   6 533.924 1205.91   7
  -4 -16   6-973.954 1303.45   6
  -4 -16  -6-206.033 1320.45   6
  -4 -16   6 368.948 1964.24   3
   4  16  -6-944.715 1355.09   5
   4  16   6-1191.57 1349.82   5
   4  16  -8 1153.87 2089.40   2
   4  16  -8 1659.27 1262.20   8
   4  16   8-540.766 2395.38   2
   4  16  -8-710.679 1231.69   1
  -4 -16   8 30.8932 1285.69   7
  -4 -16   8 128.495 1315.15   6
  -4 -16  -8 1015.21 1375.27   6
  -4 -16   8-159.522 2060.78   3
   4  16  -8-1021.82 1399.69   5
   4  16   8 1840.81 1383.29   5
   4  16 -10 634.673 2180.21   2
   4  16  10 522.038 2588.41   2
  -4 -16  10 195.270 1378.94   6
  -4 -16 -10-374.120 1446.87   6
  -4 -16  10-890.415 2082.23   3
   4  16 -10-141.591 1471.02   5
   4  16  10 1348.05 1424.90   5
   4  16 -12-1660.07 1704.17   1
   4  16 -12-2711.65 2399.29   2
   4  16  12-3608.97 2856.55   2
  -4 -16  12-1122.66 1504.60   6
  -4 -16 -12-2175.86 1526.45   6
  -4 -16  12-5782.90 2283.54   3
   4  16 -12-976.279 1553.19   5
   4  16  12 4133.84 1508.73   5
   4  18   0 114.882 2355.37   2
  -4 -18   0-136.913 1372.37   6
   4  18   0-119.843 1444.24   5
   4  18  -2 20508.7 2671.95   2
   4  18   2 20006.2 2775.52   2
  -4 -18   2 20024.7 1821.43   6
  -4 -18  -2 18615.1 1803.80   6
  -4 -18   2 17807.8 2580.94   3
   4  18  -2 21270.6 1885.52   5
   4  18   2 19839.0 1880.79   5
   4  18  -4-1631.86 2279.16   2
   4  18   4 1073.22 2536.56   2
  -4 -18   4-687.726 1422.76   6
  -4 -18  -4 22.7367 1438.78   6
  -4 -18   4-3473.31 2321.03   3
   4  18  -4-385.914 1477.36   5
   4  18   4 967.399 1479.45   5
   4  18  -6-3178.24 2338.23   2
   4  18   6 2465.39 2628.39   2
  -4 -18   6 1086.13 1466.00   6
  -4 -18  -6-1028.03 1503.15   6
  -4 -18   6-2287.45 2295.43   3
   4  18  -6 462.523 1490.75   5
   4  18   6 1524.51 1519.10   5
   4  18  -8-2265.63 2525.74   2
   4  18   8-5383.19 2888.25   2
  -4 -18   8-3236.54 1595.96   6
   4  18  -8-1073.43 1601.93   5
   4  18   8-3734.00 1641.69   5
  -5  -1 -13-1959.29 2104.61   1
   5  -1  13 484.472 2670.24   4
   5   1  13-2042.01 2561.36   4
  -5   1 -15 4012.84 2493.49   1
  -5   1 -15 5728.05 2065.28   8
  -5  -1 -15 5116.49 1995.82   8
  -5  -1 -15 4621.08 2397.21   1
   5  -1  15 2785.52 2920.41   4
   5   1  15 1942.22 2877.60   4
  -5   1 -17 26202.1 2698.63   8
  -5  -1 -17 27900.0 2647.45   8
   5  -1  17 27781.4 3592.38   4
   5   1  17 28880.3 3550.67   4
  -5   1 -17 25171.5 3163.60   1
  -5  -1 -17 30440.9 3071.22   1
  -5   1 -19 5626.32 2367.77   8
  -5  -1 -19 7109.01 2350.42   8
   5  -1  19 4400.35 3419.35   4
   5   1  19 7232.84 3357.62   4
  -5   1 -19 6957.86 2948.37   1
  -5  -1 -19 9389.50 2847.25   1
   5   3  13 2826.38 2521.28   4
  -5  -3 -15 8473.31 2038.22   8
   5   3  15 3932.65 2855.48   4
  -5  -3 -15 7211.36 2367.74   1
  -5   3 -17 2593.58 2275.24   8
  -5  -3 -17 2588.78 2063.49   8
  -5   3 -17 4415.49 2780.52   1
   5  -3  17 6308.55 3278.74   4
   5   3  17 705.232 3050.33   4
  -5  -3 -17 1067.80 2479.62   1
   5   3  17 1812.10 1022.14   2
  -5   3 -19 5901.54 2508.10   8
  -5  -3 -19 11511.5 2229.47   8
   5  -3  19 11120.4 3548.90   4
  -5   3 -19 10089.3 3047.98   1
   5   3  19 6147.01 3449.12   4
  -5  -3 -19 9467.18 2721.51   1
  -5  -5 -11 4787.09 1859.35   1
   5   5  13-1036.50 1035.15   2
   5   5  17 6807.94 1371.52   2
  -5   5 -17 8559.51 2935.69   1
  -5  -5 -17 3788.98 2065.77   8
   5  -5  17 3420.87 3322.42   4
   5   5  17 7278.12 3114.23   4
  -5  -5 -17 6509.93 2408.22   1
  -5   5 -19 371.466 2459.06   8
  -5  -5 -19 2617.34 2142.86   8
  -5   5 -19-2134.49 3055.87   1
   5  -5  19-660.350 3548.39   4
   5   5  19 5202.14 3307.19   4
  -5  -5 -19 902.593 2534.79   1
   5   7   9 10359.7 1231.26   2
  -5  -7 -11 1394.78 1750.44   1
   5   7  11-504.295 2166.59   4
   5   7  11-1015.12 1218.41   2
   5   7  13-774.692 1290.07   2
  -5  -7 -13 488.399 1022.13   3
   5   7  15 6201.28 1497.35   2
  -5  -7 -15 6697.25 2018.50   8
   5   7  15 4534.39 2779.74   4
  -5  -7 -15 7934.18 1159.85   3
  -5   7 -17-1060.18 3039.94   1
  -5  -7 -17 1520.21 1959.42   8
   5   7  17-1026.12 1576.67   2
   5  -7  17 52.2202 3482.89   4
   5   7  17 2187.15 3075.00   4
  -5  -7 -17 2577.00 1048.18   3
  -5  -7 -17-414.115 2270.88   1
  -5   7 -19 156.201 2710.19   8
  -5  -7 -19-1441.11 2184.45   8
  -5   7 -19 1778.59 3285.15   1
   5   7  19 2487.96 1615.99   7
  -5  -7 -19-4257.31 2546.56   1
  -5  -9   1-1259.00 1023.86   3
  -5  -9  -1 1738.79 1059.24   3
   5   9  -1 35.4155 880.547   5
   5   9   1 733.855 910.635   5
   5   9  -1 57.7672 1001.02   2
   5   9   1 246.226 1009.61   2
  -5  -9  -3 10713.1 1231.41   3
  -5  -9   3 8911.53 1152.61   3
   5   9   3 9550.39 1069.65   5
   5   9  -3 8111.51 1070.27   5
   5   9  -3 6045.47 1154.28   2
   5   9   3 7666.40 1205.55   2
  -5  -9   5 3414.75 1061.31   3
  -5  -9  -5 3672.19 1148.97   3
   5   9  -5 4116.93 988.392   5
   5   9   5 3186.33 962.342   5
   5   9   5 3560.69 1177.64   2
  -5  -9   7 28626.9 1734.57   3
  -5  -9  -7 25662.1 1734.03   3
   5   9   7 24181.3 1646.24   5
  -5  -9  -9 9891.85 1619.66   1
  -5  -9   9 13130.9 1287.45   3
  -5  -9  -9 10468.3 1386.24   3
   5   9   9 10312.6 1196.38   5
   5   9  11 510.861 2192.46   4
  -5  -9 -11 2376.07 1665.26   1
   5   9  13-1497.91 2447.72   4
   5   9 -13 1742.49 1504.76   8
  -5  -9 -13 2074.80 1859.04   1
   5   9 -15 1495.14 1662.95   8
  -5  -9 -17 1139.84 2009.51   8
   5   9 -17 5422.56 1882.62   8
   5   9  17 6512.75 3043.01   4
   5   9  17 4078.01 1453.73   7
  -5  -9 -17 1052.00 2163.70   1
  -5 -11   1 1525.37 1235.18   3
  -5 -11  -1-37.2701 1268.67   3
   5  11  -1 3201.79 1056.41   5
   5  11   1 2465.01 1058.11   5
   5  11  -1 2807.78 1267.18   2
   5  11   1 2218.18 1261.03   2
   5  11   3 4141.60 1388.79   2
  -5 -11   3 5215.15 1328.12   3
  -5 -11  -3 5504.11 1419.13   3
   5  11  -3 8624.29 1192.77   5
   5  11   3 6096.67 1157.45   5
   5  11  -3 5312.29 1321.12   2
   5  11  -5 20800.0 1529.86   8
  -5 -11   5 26724.5 1791.03   3
  -5 -11  -5 26153.4 1882.82   3
   5  11  -5 23712.2 1671.75   5
   5  11   5 23765.4 1634.57   5
   5  11  -5 20176.2 1785.97   2
   5  11   5 22778.5 1921.28   2
   5  11   7 9017.30 1625.49   2
  -5 -11  -7 7756.85 1281.90   1
   5  11  -7 8471.70 1231.23   8
  -5 -11   7 11736.2 1418.58   3
  -5 -11  -7 11415.1 1561.32   3
   5  11  -7 7760.74 1264.57   5
   5  11   7 9787.98 1253.16   5
   5  11  -7 8582.65 1453.95   2
   5  11   9 2415.10 1623.92   2
  -5 -11  -9 3936.77 1393.99   1
  -5 -11   9 2500.32 1381.13   3
  -5 -11  -9 3343.65 1488.67   3
   5  11  -9 3059.76 1224.83   5
   5  11   9 5109.98 1184.30   5
   5  11  -9 1951.00 1419.38   2
   5  11  11 71.5949 1703.77   2
   5  11 -11-2603.67 1438.83   8
  -5 -11  11-2712.00 1425.38   3
  -5 -11 -11-1141.53 1549.64   3
  -5 -11 -11-452.791 1495.69   1
   5  11 -11-493.377 1238.02   5
   5  11  11 436.243 1162.79   5
   5  11 -11-2501.50 1521.66   2
  -5 -11 -13-622.846 1673.69   8
   5  11  13-2417.57 1911.73   2
   5  11  13-1180.22 2391.29   4
   5  11 -13-681.567 1554.26   8
   5  11  13 175.876 1035.95   7
  -5 -11  13 114.885 1330.92   3
  -5 -11 -13-475.159 1147.53   6
  -5 -11 -13-218.994 1571.04   3
  -5 -11 -13-91.4197 1661.35   1
   5  11  13-103.716 1209.57   5
   5  11 -13 517.692 1597.38   2
   5  11  15 1343.88 2090.50   2
   5  11 -15 1115.67 1682.97   8
  -5 -11 -15 2415.38 1210.12   6
  -5 -11 -15 3074.36 1625.65   3
   5  11  15 1951.34 1266.36   5
   5  11 -15 2352.29 1679.75   2
   5  13  -1 685.296 1495.68   2
   5  13   1 913.749 1539.74   2
   5  13  -1 374.203 632.735   8
  -5 -13   1-653.489 1495.24   3
  -5 -13  -1-1975.61 1569.97   3
   5  13  -1 517.884 1174.28   5
   5  13   1 718.157 1165.19   5
   5  13  -3 8188.70 1647.33   2
   5  13  -3 8410.60 976.988   8
   5  13   3 8691.17 1758.11   2
  -5 -13   3 6991.50 1621.15   3
  -5 -13  -3 10217.9 1742.53   3
   5  13  -3 9728.21 1322.40   5
   5  13   3 9819.36 1329.20   5
   5  13  -5 2546.85 1635.95   2
   5  13   5 2350.82 1764.61   2
   5  13  -5 2292.82 1037.43   8
  -5 -13   5 771.007 1623.97   3
  -5 -13  -5 6227.51 1768.40   3
   5  13  -5 6894.42 1371.35   5
   5  13   5 7593.75 1331.57   5
   5  13   9 1815.76 1942.11   2
  -5 -13  -9 2563.02 1237.17   6
  -5 -13   9 3698.83 1611.39   3
  -5 -13  -9 4854.84 1777.56   3
   5  13  -9 1789.73 1322.02   5
   5  13   9 702.724 1281.46   5
  -5 -13  -9 2137.25 1077.77   1
   5  13  -9 2524.44 1699.00   2
   5  13  11-965.657 2125.49   2
   5  13 -11-280.629 1429.45   8
  -5 -13 -11 951.471 1233.41   6
  -5 -13  11 1244.00 1590.47   3
  -5 -13 -11 1018.90 1852.08   3
   5  13 -11 1326.75 1386.88   5
   5  13  11 1240.48 1326.78   5
   5  13 -11 419.758 1780.02   2
   5  13 -13 758.109 1611.98   8
   5  13  13-673.593 2341.69   2
  -5 -13  13 749.249 1579.04   3
  -5 -13 -13-1016.82 1325.40   6
  -5 -13 -13 946.862 1903.84   3
   5  13 -13-1506.90 1434.43   5
   5  13  13 1617.50 1347.04   5
   5  13 -13-1485.89 1919.51   2
   5  13 -15 14429.0 2050.81   8
  -5 -13 -15 13356.7 1667.39   6
   5  13 -15 10726.4 1854.17   5
   5  13 -15 9584.83 2215.44   2
   5  15  -1-354.797 1779.88   2
   5  15   1 1341.39 1831.41   2
  -5 -15   1 1228.47 1806.85   3
  -5 -15  -1 3056.29 1884.71   3
   5  15  -1 2929.97 1361.60   5
   5  15   1 1340.76 1329.45   5
   5  15  -3 5074.22 1881.88   2
   5  15   3 7459.41 1970.18   2
  -5 -15  -3 5176.58 1339.61   6
  -5 -15   3 6395.91 1891.93   3
  -5 -15  -3 8798.15 1950.54   3
   5  15  -3 7618.07 1432.04   5
   5  15   3 6094.05 1409.65   5
   5  15  -5 3079.49 1865.09   2
   5  15   5 4029.46 2058.17   2
   5  15  -5 5130.19 1047.81   8
  -5 -15  -5 3210.08 1317.08   6
  -5 -15   5 4585.00 1805.01   3
  -5 -15  -5 5750.27 1974.76   3
   5  15  -5 5366.91 1451.93   5
   5  15   5 4274.96 1378.99   5
   5  15  -7 3335.10 1911.72   2
   5  15   7 7423.21 2169.50   2
   5  15  -7 6545.07 1266.78   8
  -5 -15  -7 7550.69 1410.77   6
  -5 -15   7 7445.01 1905.21   3
  -5 -15  -7 7137.73 2057.02   3
   5  15  -7 5699.94 1471.37   5
   5  15   7 6285.09 1460.90   5
   5  15  -9 1624.66 1958.60   2
   5  15   9-947.127 2287.19   2
  -5 -15  -9 3195.99 1405.55   6
  -5 -15   9 216.694 1828.54   3
  -5 -15  -9 918.480 2035.20   3
   5  15  -9 1399.14 1504.52   5
   5  15   9 2975.60 1457.06   5
   5  15 -11-218.189 2048.61   2
   5  15 -11-1759.36 1507.65   8
  -5 -15  11-388.479 1901.91   3
  -5 -15 -11-2052.47 2243.51   3
   5  15 -11-2154.98 1547.82   5
   5  17  -1 452.901 2077.48   2
   5  17   1 3567.51 2156.59   2
  -5 -17   1 226.437 1381.22   6
  -5 -17  -1 1199.99 1364.20   6
  -5 -17   1 535.178 2047.94   3
  -5 -17  -1 1901.44 2092.34   3
   5  17  -1 696.280 1466.92   5
   5  17   1 857.546 1455.61   5
   5  17  -3 2343.55 2111.89   2
   5  17   3 3322.39 2311.03   2
  -5 -17   3 684.473 1363.40   6
  -5 -17  -3 2789.73 1402.03   6
  -5 -17   3 1334.21 2114.55   3
  -5 -17  -3 4066.61 2188.02   3
   5  17  -3 2542.35 1497.96   5
   5  17   3 1371.51 1481.00   5
   5  17  -5 1645.91 2154.39   2
   5  17   5 720.693 2374.39   2
  -5 -17   5 7208.62 1483.79   6
  -5 -17  -5 6691.34 1521.18   6
  -5 -17   5 7770.10 2187.05   3
  -5 -17  -5 3411.84 2190.19   3
   5  17  -5 7745.26 1624.58   5
   5  17   5 6660.86 1542.46   5
   5  17  -7 1837.93 2216.87   2
   5  17   7 4438.76 2524.30   2
  -5 -17  -7 2096.68 1529.37   6
  -5 -17   7 197.279 2139.95   3
  -5 -17  -7 1882.40 2280.67   3
   5  17  -7 4110.39 1594.71   5
   5  17   7 5517.77 1558.37   5
  -6   0 -16 1665.26 2822.26   1
   6   0  16-4457.45 3377.05   4
  -6   0 -18 1472.19 2892.41   1
   6   0  18-145.989 3579.90   4
  -6   2 -16 2414.13 2910.16   1
  -6  -2 -16 2478.26 2706.94   1
   6   2  16 6092.09 3350.19   4
  -6  -2 -18-2021.68 2434.51   8
  -6   2 -18-143.516 3057.88   1
   6  -2  18 2122.42 3645.64   4
   6   2  18 369.944 3518.47   4
  -6  -2 -18-125.407 2816.58   1
  -6  -4 -14 10038.4 2521.75   1
  -6  -4 -16 2437.14 2598.30   1
   6   4  16 2090.93 3315.59   4
  -6   4 -18 4502.17 3207.23   1
  -6  -4 -18-256.111 2369.80   8
   6  -4  18-435.413 3768.67   4
   6   4  18-1925.83 3413.25   4
  -6  -4 -18-1394.90 2797.37   1
  -6  -6 -14-307.124 2358.08   1
   6   6  16 4339.03 3157.37   4
  -6  -6 -16 299.407 2448.00   1
   6   6  16 2438.73 1375.28   2
  -6  -8  -4 322.612 1000.71   3
  -6  -8  -6-47.7238 1026.56   3
  -6  -8  -8 831.472 1103.83   3
   6   8   8-728.642 1258.84   2
  -6  -8 -10 14681.9 1356.59   3
   6   8  10 7921.51 1452.33   2
  -6  -8 -12 2347.50 2084.77   1
  -6  -8 -12 2286.82 1151.89   3
   6   8  16 2529.85 3195.09   4
  -6  -8 -16-517.435 2419.92   1
  -6 -10   0 22322.3 1603.81   3
   6  10   0 20133.8 1526.09   5
  -6 -10   2-1001.45 1169.67   3
  -6 -10  -2-347.752 1219.71   3
   6  10   2-245.489 1101.96   5
   6  10  -2 22.3379 1192.34   2
   6  10   2 649.929 1224.57   2
  -6 -10   4 5944.99 1229.23   3
  -6 -10  -4 6300.63 1334.86   3
   6  10   4 3888.57 1170.64   5
   6  10   4 5634.92 1374.78   2
  -6 -10   6-113.817 1166.98   3
  -6 -10  -6 1558.38 1271.89   3
   6  10   6-58.8555 1129.69   5
   6  10   6-342.214 1334.83   2
  -6 -10  -8 4182.39 1409.13   3
   6  10   8 5257.18 1278.66   5
   6  10   8 8512.07 1552.08   2
  -6 -10 -10 1320.96 1768.31   1
  -6 -10 -10-2174.98 1404.02   3
   6  10  10-978.178 1217.97   5
   6  10  10 850.608 1544.61   2
   6  10  12 5461.73 1735.98   2
  -6 -10 -12 4489.73 1980.31   1
  -6 -10 -12 7393.55 1493.62   3
   6  10  12 8819.16 1341.31   5
   6  10  14-690.809 1805.31   2
  -6 -10 -14-240.272 1426.89   3
   6  10  14-18.7409 1258.48   5
   6  12  -2 1968.40 1355.60   5
   6  12   2 4633.80 1333.01   5
   6  12  -2 1813.31 1494.04   2
   6  12   2 4311.27 1579.01   2
   6  12   6-50.5873 1639.64   2
  -6 -12  -6-1816.82 1593.97   3
   6  12  -6-1223.86 1279.63   5
   6  12   6-1217.46 1306.92   5
   6  12  -6-1257.86 1491.30   2
   6  12   8-564.840 1691.31   2
  -6 -12  -8-480.017 1536.52   1
  -6 -12   8-1515.45 1434.15   3
  -6 -12  -8-225.249 1616.71   3
   6  12  -8-1450.90 1337.02   5
   6  12   8-338.801 1318.08   5
   6  12  -8 471.108 1546.83   2
   6  12  10 2413.93 1815.20   2
   6  12 -10 2196.89 1494.74   8
  -6 -12 -10 4288.49 1690.23   1
  -6 -12  10 4292.19 1509.71   3
  -6 -12 -10 4104.66 1659.78   3
   6  12  10 4051.74 1379.11   5
   6  12 -10 3047.26 1632.12   2
   6  12  12-916.442 1964.69   2
   6  12 -12 572.129 1624.86   8
  -6 -12  12-1973.69 1493.90   3
  -6 -12 -12 907.570 1682.82   3
   6  12  12-187.394 1370.88   5
   6  12 -12-1257.84 1716.31   2
   6  12 -14 2341.17 1912.40   8
  -6 -12 -14 707.899 1412.48   6
   6  14   0 10659.7 1896.67   2
  -6 -14   0 10971.7 1808.03   3
   6  14   0 12845.7 1546.49   5
   6  14  -2-1935.24 1704.96   2
   6  14   2-3350.74 1775.69   2
  -6 -14   2-1714.50 1654.48   3
  -6 -14  -2 254.230 1662.84   3
   6  14  -2 502.117 1364.75   5
   6  14   2-1175.19 1383.56   5
   6  14   4 2037.52 1837.07   2
   6  14  -4-56.7209 1081.13   8
  -6 -14   4-46.1485 1620.06   3
  -6 -14  -4 1473.78 1781.83   3
   6  14  -4 442.049 1391.89   5
   6  14   4 1165.82 1394.00   5
   6  14  -4 3364.22 1754.29   2
   6  14   6 1447.55 1912.10   2
   6  14  -6-265.165 1187.60   8
  -6 -14   6 1093.88 1636.85   3
  -6 -14  -6 1392.73 1771.21   3
   6  14  -6 1536.74 1441.60   5
   6  14   6-134.481 1380.54   5
   6  14  -6 682.789 1766.70   2
   6  14   8 2975.00 1972.92   2
  -6 -14   8 1835.87 1663.89   3
  -6 -14  -8 5652.85 1857.75   3
   6  14  -8 2653.67 1509.59   5
   6  14   8 712.288 1448.41   5
   6  14  -8 2899.11 1824.42   2
   6  14  10-869.702 2107.46   2
   6  14 -10-481.942 1525.16   8
  -6 -14  10 632.885 1716.19   3
  -6 -14 -10 23.3212 1892.93   3
   6  14 -10 566.573 1471.47   5
   6  14  10-685.501 1480.26   5
   6  14 -10-2177.27 1890.26   2
   6  16   0 225.924 1986.97   2
  -6 -16   0-448.080 1914.95   3
   6  16   0 776.657 1492.52   5
   6  16  -2 6185.93 2040.08   2
   6  16   2 3558.27 2065.05   2
  -6 -16   2 6293.42 1987.19   3
  -6 -16  -2 5732.34 1984.09   3
   6  16  -2 4924.82 1542.60   5
   6  16   2 5719.24 1585.08   5
   6  16  -4 746.861 1955.83   2
   6  16   4 1756.72 2088.48   2
  -6 -16   4-4158.33 1908.38   3
  -6 -16  -4-1812.03 2026.19   3
   6  16  -4-499.632 1536.13   5
   6  16   4-1185.23 1503.48   5
   6  16  -6 230.160 2023.76   2
   6  16   6-561.866 2212.79   2
  -6 -16  -6-1244.66 1470.14   6
  -6 -16   6-1119.51 1896.16   3
  -6 -16  -6-1183.04 2089.67   3
   6  16  -6 477.431 1536.38   5
   6  16   6-892.891 1518.53   5
  -7  -1 -17 1806.17 3256.80   1
  -7  -5 -15 3486.72 2745.10   1
   7   7  13-1484.93 1397.73   2
  -7  -7 -15-6960.89 2825.16   1
   7   7  15-3755.92 1552.58   2
   7   9   7 954.340 1364.43   2
   7   9   9 1656.01 1414.04   2
   7   9  11 689.654 1461.83   2
   7   9  13-683.741 1621.72   2
   7  11  -1-200.087 1394.27   2
   7  11   1-1232.98 1412.18   2
  -7 -11   3 2045.04 1307.95   3
  -7 -11  -3 860.668 1407.25   3
   7  11   3-536.052 1450.59   2
  -7 -11  -5 7697.06 1515.36   3
   7  11   5 2627.69 1541.15   2
  -7 -11  -7 5455.46 1500.43   3
   7  11   7 3356.56 1549.53   2
  -7 -11  -9 738.525 1462.14   3
   7  11   9 320.882 1629.37   2
  -7 -11 -11 686.548 2112.77   1
  -7 -11 -11-455.228 1498.68   3
   7  11  11 709.940 1755.26   2
  -7 -13   1-595.467 1558.83   3
  -7 -13  -1 1771.99 1563.45   3
   7  13  -1 512.121 1425.03   5
   7  13   1-1742.93 1409.44   5
   7  13  -1-3185.37 1641.81   2
   7  13   1-2483.09 1655.30   2
  -7 -13   3-228.923 1534.52   3
  -7 -13  -3 2592.50 1598.53   3
   7  13  -3 2660.94 1427.67   5
   7  13   3-1481.68 1434.11   5
   7  13  -3-1725.83 1598.98   2
   7  13   3-525.093 1688.59   2
  -7 -13   5 1477.70 1539.42   3
  -7 -13  -5 2774.71 1665.71   3
   7  13   5 2793.52 1492.83   5
   7  13  -5 2685.97 1647.06   2
   7  13   5 3045.20 1781.09   2
   7  13   7 1153.17 1875.14   2
  -7 -13   7 2678.56 1543.42   3
  -7 -13  -7 3532.92 1703.02   3
   7  13   7 1702.13 1500.27   5
   7  13  -7 3308.80 1721.94   2
   7  13   9-3544.54 2029.96   2
  -7 -13   9 1504.21 1542.07   3
   7  13   9-2148.72 1538.94   5
   7  13  -9-2763.36 1785.95   2
   7  15   1 1156.90 1864.44   2
  -7 -15   1-225.730 1771.18   3
  -7 -15  -1-1070.83 1768.21   3
   7  15  -1 3628.07 1545.27   5
   7  15   1-3309.32 1554.46   5
   7  15  -1 63.1253 1918.72   2
   7  15   3-474.585 2010.29   2
  -7 -15   3 450.213 1746.34   3
  -7 -15  -3 4106.04 1881.38   3
   7  15  -3 3702.61 1597.28   5
   7  15   3 157.699 1548.87   5
   7  15  -3-1436.64 1945.00   2
   7  15   5-3775.93 2152.35   2
   7  15  -5-2046.57 1650.39   5
   7  15  -5-2888.10 1940.21   2
   8  10   8 293.638 1587.08   2
   8  12   2-54.6054 1609.43   2
  -8 -12  -4 1233.31 1498.07   3
   8  12   4 1432.63 1658.54   2
   8  12   6-5327.19 1857.03   2
   0   0   0    0.00    0.00   0

TITL In_MeAm_OnlyDMF_12_1-3 in Fddd
REM Fddd (#70 in standard setting)
CELL 0.48590  13.643957  27.779722  30.878742  90.0000  90.0000  90.0000
ZERR   16.00   0.009579   0.004312   0.004488   0.0000   0.0000   0.0000
LATT  4
SYMM -x+3/4,-y+3/4, z
SYMM -x+3/4, y,-z+3/4
SYMM  x,-y+3/4,-z+3/4
SFAC C H N O In
UNIT 352.00 352.00 48.00 160.00 16.00
TREF
HKLF 4
END
;
_shelx_hkl_checksum                22226
_olex2_submission_special_instructions  'No special instructions were received'
_oxdiff_exptl_absorpt_empirical_details
;
Empirical correction (ABSPACK) includes:
- Absorption correction using spherical harmonics
- Frame scaling
;
_oxdiff_exptl_absorpt_empirical_full_max  1.839
_oxdiff_exptl_absorpt_empirical_full_min  0.696

_vrf_ATOM007_in_meam_onlydmf_12_1-3
;
RESPONSE: The structure was refined isotropically due to the number of data for high 
pressure structure determination
;
_vrf_PLAT023_in_meam_onlydmf_12_1-3
;
RESPONSE: The sample is housed in a Diamond anvil cell that restricts 
available data.
;
_vrf_PLAT029_in_meam_onlydmf_12_1-3
;
RESPONSE: The sample is housed in a Diamond anvil cell that restricts available data.
This is exacerbated by the structure being Fddd.
;
_vrf_PLAT084_in_meam_onlydmf_12_1-3
;
RESPONSE: The sample is housed in a Diamond anvil cell that gives additional background to
the data collected e.g. Tungsten powder rings, diamond reflections.
;
_vrf_PLAT088_in_meam_onlydmf_12_1-3
;
RESPONSE: The sample is housed in a Diamond anvil cell that restricts 
available data.
;
_vrf_PLAT155_in_meam_onlydmf_12_1-3
;
RESPONSE: We have followed previous literature for comparison.
;
_vrf_PLAT193_in_meam_onlydmf_12_1-3
;
RESPONSE: This is a rounding issue. The s.u. on Temperature is 2degC
;
_vrf_PLAT201_in_meam_onlydmf_12_1-3
;
RESPONSE: The structure was refined isotropically due to the number of data for high 
pressure structure determination
;
_vrf_PLAT210_in_meam_onlydmf_12_1-3
;
RESPONSE: The sample is housed in a Diamond anvil cell that restricts 
available data hence
isotropic refinement was the limited of modelling the system.
;
_vrf_PLAT241_in_meam_onlydmf_12_1-3
;
RESPONSE: Structure at high pressure with limitation of data. We have used distance restraints to ensure the 
model is chemically reasonable
;
_vrf_PLAT242_in_meam_onlydmf_12_1-3
;
RESPONSE: Structure at high pressure with limitation of data. We have used 
distance restraints to ensure the 
model is chemically reasonable.
;
_vrf_PLAT250_in_meam_onlydmf_12_1-3
;
RESPONSE: The data are limited due to DAC hence the tensor may be elongated 
due to lack of data in a particular direction. We have used restraints 
to combat and ensure they are chemically reasonable.
;
_vrf_PLAT340_in_meam_onlydmf_12_1-3
;
RESPONSE: The sample is housed in a Diamond anvil cell that restricts 
available data and so
impacts on the precision of the bonds lengths
;
_vrf_PLAT411_in_meam_onlydmf_12_1-3
;
RESPONSE: Structure at high pressure
;
_vrf_PLAT414_in_meam_onlydmf_12_1-3
;
RESPONSE: Structure at high pressure
;
_vrf_PLAT761_in_meam_onlydmf_12_1-3
;
RESPONSE: Noted, no action taken
;
_vrf_PLAT762_in_meam_onlydmf_12_1-3
;
RESPONSE: Noted, no action taken
;
_vrf_PLAT905_pyad04
;
RESPONSE: The data were cut to 0.7 angs as the limit of the diffraction for the 
crystal was reached.
;
_vrf_PLAT906_in_meam_onlydmf_12_1-3
;
RESPONSE: These can be attributed to the weak data. All other sets are okay.
The most common place for a high value of K is in the lowest-intensity bin in 
the table as is the case here. Almost all area detector integration programs end up 
slightly underestimating the background, resulting in overestimated values of Fo, thus 
the high value of Fo/Fc. This is most obvious in the weakest intensities, 
since the small addition to Fo becomes insignificant in the ratio when Fo 
is large.
;
_vrf_PLAT910_in_meam_onlydmf_12_1-3
;
RESPONSE: The sample is housed in a Diamond anvil cell that gives additional 
background to
the data collected e.g. Tungsten powder rings, diamond reflections.
;
_vrf_PLAT911_in_meam_onlydmf_12_1-3
;
RESPONSE: The sample is housed in a Diamond anvil cell that restricts 
available data.
;
_vrf_PLAT913_in_meam_onlydmf_12_1-3
;
RESPONSE: The sample is housed in a Diamond anvil cell that gives additional 
background to
the data collected e.g. Tungsten powder rings, diamond reflections.
;
_vrf_THETM01_in_meam_onlydmf_12_1-3
;
RESPONSE: The sample is housed in a Diamond anvil cell that restricts 
available data.
;
_vrf_PLAT051_in_meam_onlydmf_12_1-3
;
RESPONSE: The sample contains Indium which has an absorption edge at 0.44 Angs. This data was colelceted 
at 0.4859 hence the difference in mu.
;
