# Supplementary material for: Decoupled MOF Breathing: Pressure‐Induced Reversal of Correlation Between Orthogonal Motions in a Diamondoid Framework
Source: Angew Chem Int Ed Engl. 2025 May 15;64(27):e202504297. doi: 10.1002/anie.202504297 (PMC12207364; doi:10.1002/anie.202504297)
Supplement: Supplementary file 1 — Supporting Information [file ANIE-64-e202504297-s002.zip › SHF-62-DMF_DAC-in-DMF_4-49GPa.cif]

data_in_meam_onlydmf_13_1-45
_audit_creation_date               2024-11-14
_audit_creation_method
;
Olex2 1.5
(compiled 2024.02.16 svn.r378c4104 for OlexSys, GUI svn.r6928)
;
_shelx_SHELXL_version_number       '2019/1'
_audit_contact_author_address      ?
_audit_contact_author_email        ?
_audit_contact_author_name         ''
_audit_contact_author_phone        ?
_publ_contact_author_id_orcid      ?
_publ_section_references
;
Dolomanov, O.V., Bourhis, L.J., Gildea, R.J, Howard, J.A.K. & Puschmann, H.
 (2009), J. Appl. Cryst. 42, 339-341.

Sheldrick, G.M. (2008). Acta Cryst. A64, 112-122.
;
_chemical_name_common              ?
_chemical_name_systematic          ?
_chemical_formula_moiety           'C20 H14 In N2 O10, C2 H8 N'
_chemical_formula_sum              'C22 H22 In N3 O10'
_chemical_formula_weight           603.24
_chemical_melting_point            ?
_chemical_oxdiff_formula           'In C22 H22 N3 O10'
loop_
  _atom_type_symbol
  _atom_type_description
  _atom_type_scat_dispersion_real
  _atom_type_scat_dispersion_imag
  _atom_type_scat_source
 'C' 'C' 0.0010 0.0010 'International Tables Vol C Tables 4.2.6.8 and 6.1.1.4'
 'H' 'H' 0.0000 0.0000 'International Tables Vol C Tables 4.2.6.8 and 6.1.1.4'
 'In' 'In' -1.9470 0.6580
 'International Tables Vol C Tables 4.2.6.8 and 6.1.1.4'
 'N' 'N' 0.0020 0.0010 'International Tables Vol C Tables 4.2.6.8 and 6.1.1.4'
 'O' 'O' 0.0040 0.0030 'International Tables Vol C Tables 4.2.6.8 and 6.1.1.4'

_shelx_space_group_comment
;
The symmetry employed for this shelxl refinement is uniquely defined
by the following loop, which should always be used as a source of
symmetry information in preference to the above space-group names.
They are only intended as comments.
;
_space_group_crystal_system        'orthorhombic'
_space_group_IT_number             70
_space_group_name_H-M_alt          'F d d d'
_space_group_name_Hall             '-F 2uv 2vw'
loop_
  _space_group_symop_operation_xyz
 'x, y, z'
 '-x+1/4, -y+1/4, z'
 'x, -y+1/4, -z+1/4'
 '-x+1/4, y, -z+1/4'
 'x, y+1/2, z+1/2'
 '-x+1/4, -y+3/4, z+1/2'
 'x, -y+3/4, -z+3/4'
 '-x+1/4, y+1/2, -z+3/4'
 'x+1/2, y, z+1/2'
 '-x+3/4, -y+1/4, z+1/2'
 'x+1/2, -y+1/4, -z+3/4'
 '-x+3/4, y, -z+3/4'
 'x+1/2, y+1/2, z'
 '-x+3/4, -y+3/4, z'
 'x+1/2, -y+3/4, -z+1/4'
 '-x+3/4, y+1/2, -z+1/4'
 '-x, -y, -z'
 'x-1/4, y-1/4, -z'
 '-x, y-1/4, z-1/4'
 'x-1/4, -y, z-1/4'
 '-x, -y+1/2, -z+1/2'
 'x-1/4, y+1/4, -z+1/2'
 '-x, y+1/4, z+1/4'
 'x-1/4, -y+1/2, z+1/4'
 '-x+1/2, -y, -z+1/2'
 'x+1/4, y-1/4, -z+1/2'
 '-x+1/2, y-1/4, z+1/4'
 'x+1/4, -y, z+1/4'
 '-x+1/2, -y+1/2, -z'
 'x+1/4, y+1/4, -z'
 '-x+1/2, y+1/4, z-1/4'
 'x+1/4, -y+1/2, z-1/4'

_cell_length_a                     13.492(11)
_cell_length_b                     27.586(6)
_cell_length_c                     30.950(7)
_cell_angle_alpha                  90
_cell_angle_beta                   90
_cell_angle_gamma                  90
_cell_volume                       11520(10)
_cell_formula_units_Z              16
_cell_measurement_reflns_used      490
_cell_measurement_temperature      293(2)
_cell_measurement_theta_max        11.0360
_cell_measurement_theta_min        1.7820
_shelx_estimated_absorpt_T_max     ?
_shelx_estimated_absorpt_T_min     ?
_exptl_absorpt_coefficient_mu      0.240
_exptl_absorpt_correction_T_max    1.00000
_exptl_absorpt_correction_T_min    0.70788
_exptl_absorpt_correction_type     multi-scan
_exptl_absorpt_process_details
;
CrysAlisPro 1.171.38.41 (Rigaku Oxford Diffraction, 2015)
Empirical absorption correction using spherical harmonics,
 implemented in SCALE3 ABSPACK scaling algorithm.
;
_exptl_absorpt_special_details     ?
_exptl_crystal_colour_primary      yellow
_exptl_crystal_density_diffrn      1.391
_exptl_crystal_density_meas        ?
_exptl_crystal_density_method      ?
_exptl_crystal_description         Octahedral
_exptl_crystal_F_000               4864
_exptl_crystal_size_max            0.12
_exptl_crystal_size_mid            0.1
_exptl_crystal_size_min            0.1
_exptl_transmission_factor_max     ?
_exptl_transmission_factor_min     ?
_diffrn_reflns_av_R_equivalents    0.1077
_diffrn_reflns_av_unetI/netI       0.0650
_diffrn_reflns_Laue_measured_fraction_full  0.676
_diffrn_reflns_Laue_measured_fraction_max  0.676
_diffrn_reflns_limit_h_max         7
_diffrn_reflns_limit_h_min         -7
_diffrn_reflns_limit_k_max         18
_diffrn_reflns_limit_k_min         -18
_diffrn_reflns_limit_l_max         21
_diffrn_reflns_limit_l_min         -21
_diffrn_reflns_number              2487
_diffrn_reflns_point_group_measured_fraction_full  0.676
_diffrn_reflns_point_group_measured_fraction_max  0.676
_diffrn_reflns_theta_full          9.623
_diffrn_reflns_theta_max           9.623
_diffrn_reflns_theta_min           1.887
_diffrn_ambient_temperature        293(2)
_diffrn_detector                   'CCD plate'
_diffrn_detector_area_resol_mean   ?
_diffrn_measured_fraction_theta_full  0.676
_diffrn_measured_fraction_theta_max  0.676
_diffrn_measurement_details
;
List of Runs (angles in degrees, time in seconds):

  # Type    Start    End  Width  t~exp~   \w     \q     \k     \f   Frames
--------------------------------------------------------------------------
  1  \w   -150.00 -94.00   0.20    0.20    --  -20.00  70.00 -24.23  280
  2  \w   -150.00 -94.00   0.20    0.20    --  -20.00  70.00 155.77  280
  3  \w   -105.00 -74.00   0.20    0.20    --   20.00  70.00 155.77  155
  4  \w   -105.00 -74.00   0.20    0.20    --   20.00  70.00 -24.23  155
  5  \w    -96.00 -30.00   0.20    0.20    --   20.00 -70.00  24.23  330
  6  \w   -106.00 -66.00   0.20    0.20    --  -20.00 -70.00  24.23  200
  7  \w   -106.00 -66.00   0.20    0.20    --  -20.00 -70.00-155.77  200
  8  \w    -96.00 -30.00   0.20    0.20    --   20.00 -70.00-155.77  330
;
_diffrn_measurement_device         'abstract diffractometer'
_diffrn_measurement_device_type   
 'dectris-CrysAlisPro-abstract goniometer imported dectris images'
_diffrn_measurement_method         '\w scans'
_diffrn_orient_matrix_type        
 'CrysAlisPro convention (1999,Acta A55,543-557)'
_diffrn_orient_matrix_UB_11        -0.0323010000
_diffrn_orient_matrix_UB_12        0.0071426000
_diffrn_orient_matrix_UB_13        0.0029511000
_diffrn_orient_matrix_UB_21        0.0145019000
_diffrn_orient_matrix_UB_22        0.0096343000
_diffrn_orient_matrix_UB_23        0.0115123000
_diffrn_orient_matrix_UB_31        0.0070118000
_diffrn_orient_matrix_UB_32        0.0128830000
_diffrn_orient_matrix_UB_33        -0.0102225000
_diffrn_radiation_monochromator    synchrotron
_diffrn_radiation_probe            x-ray
_diffrn_radiation_type             synchrotron
_diffrn_radiation_wavelength       0.4859
_diffrn_source                     synchrotron
_reflns_Friedel_coverage           0.000
_reflns_Friedel_fraction_full      .
_reflns_Friedel_fraction_max       .
_reflns_number_gt                  232
_reflns_number_total               338
_reflns_special_details
;
 Reflections were merged by SHELXL according to the crystal
 class for the calculation of statistics and refinement.
 
 _reflns_Friedel_fraction is defined as the number of unique
 Friedel pairs measured divided by the number that would be
 possible theoretically, ignoring centric projections and
 systematic absences.
;
_reflns_threshold_expression       'I > 2\s(I)'
_computing_cell_refinement         'CrysAlisPro 1.171.38.41 (Rigaku OD, 2015)'
_computing_data_collection         'CrysAlisPro 1.171.38.41 (Rigaku OD, 2015)'
_computing_data_reduction          'CrysAlisPro 1.171.38.41 (Rigaku OD, 2015)'
_computing_molecular_graphics      'Olex2 1.5 (Dolomanov et al., 2009)'
_computing_publication_material    'Olex2 1.5 (Dolomanov et al., 2009)'
_computing_structure_refinement    'XL  (Sheldrick, 2008)'
_computing_structure_solution      'SHELXS  (Sheldrick, 2008)'
_refine_diff_density_max           0.721
_refine_diff_density_min           -0.530
_refine_diff_density_rms           0.146
_refine_ls_extinction_coef         .
_refine_ls_extinction_method       none
_refine_ls_goodness_of_fit_ref     2.367
_refine_ls_hydrogen_treatment      constr
_refine_ls_matrix_type             full
_refine_ls_number_parameters       147
_refine_ls_number_reflns           338
_refine_ls_number_restraints       233
_refine_ls_R_factor_all            0.2077
_refine_ls_R_factor_gt             0.1468
_refine_ls_restrained_S_all        1.693
_refine_ls_shift/su_max            0.000
_refine_ls_shift/su_mean           0.000
_refine_ls_structure_factor_coef   Fsqd
_refine_ls_weighting_details      
 'w=1/[\s^2^(Fo^2^)+(0.2000P)^2^] where P=(Fo^2^+2Fc^2^)/3'
_refine_ls_weighting_scheme        calc
_refine_ls_wR_factor_gt            0.3824
_refine_ls_wR_factor_ref           0.4448
_refine_special_details            ?
_olex2_refinement_description
;
1. Fixed Uiso
 At 1.2 times of:
  All C(H) groups, All N(H) groups, All N(H,H) groups
 At 1.5 times of:
  All C(H,H,H) groups
2. Restrained distances
 C3-N1
 1.43 with sigma of 0.02
 N1-C9
 1.4 with sigma of 0.02
 C9-C10
 1.5 with sigma of 0.02
 O5-C9
 1.25 with sigma of 0.02
 C1-C2
 1.504 with sigma of 0.01
 C5-C8
 1.504 with sigma of 0.01
 C1-O1
 1.25 with sigma of 0.005
 C1-O2
 1.25 with sigma of 0.005
 C8-O3
 1.25 with sigma of 0.005
 O3-C8
 1.223 with sigma of 0.01
 C8-O4
 1.223 with sigma of 0.01
 C8-C5
 1.59 with sigma of 0.02
3. Restrained planarity
 N1, C9, O5, C10
 with sigma of 0.1
4. Uiso/Uaniso restraints and constraints
All non-hydrogen atoms have similar U: within 1.7A with sigma of 0.04 and sigma
for terminal atoms of 0.08 within 1.7A
5. Rigid body (RIGU) restrains
 All non-hydrogen atoms
 with sigma for 1-2 distances of 0.004 and sigma for 1-3 distances of 0.004
6. Others
 Fixed Sof: N2(0.5) H2A(0.5) H2B(0.5) C11(0.5) H11A(0.5) H11B(0.5) H11C(0.5)
 C12(0.5) H12A(0.5) H12B(0.5) H12C(0.5)
7.a Free rotating group:
 N2(C11,H11A,H11B,H11C,C12,H12A,H12B,H12C)
7.b Secondary CH2 refined with riding coordinates:
 N2(H2A,H2B)
7.c Me refined with riding coordinates:
 C10(H10A,H10B,H10C)
7.d Aromatic/amide H refined with riding coordinates:
 C4(H4), C6(H6), C7(H7), N1(H1)
7.e Fitted hexagon refined as free rotating group:
 C3(C4,C5,C6,C7,C2)
;
_atom_sites_solution_hydrogens     mixed
_atom_sites_solution_primary       direct
_atom_sites_solution_secondary     ?
loop_
  _atom_site_label
  _atom_site_type_symbol
  _atom_site_fract_x
  _atom_site_fract_y
  _atom_site_fract_z
  _atom_site_U_iso_or_equiv
  _atom_site_adp_type
  _atom_site_occupancy
  _atom_site_site_symmetry_order
  _atom_site_calc_flag
  _atom_site_refinement_flags_posn
  _atom_site_refinement_flags_adp
  _atom_site_refinement_flags_occupancy
  _atom_site_disorder_assembly
  _atom_site_disorder_group
 In1 In 0.625000 0.125000 0.3339(2) 0.133(10) Uani 1 2 d S T P . .
 O3 O 0.756(4) 0.3448(14) 0.1189(14) 0.111(17) Uani 1 1 d D U . . .
 O1 O 0.726(5) 0.1602(16) 0.2950(13) 0.124(16) Uani 1 1 d D U . . .
 O4 O 0.894(5) 0.3156(17) 0.1318(14) 0.121(17) Uani 1 1 d D U . . .
 C3 C 0.808(5) 0.2257(17) 0.2336(17) 0.146(18) Uani 1 1 d DG U . . .
 C4 C 0.843(4) 0.256(2) 0.2013(19) 0.138(19) Uani 1 1 d G U . . .
 H4 H 0.910344 0.256585 0.194457 0.165 Uiso 1 1 calc R U . . .
 C5 C 0.778(6) 0.2864(15) 0.1794(12) 0.132(18) Uani 1 1 d DG U . . .
 C6 C 0.678(5) 0.2860(15) 0.1897(16) 0.126(19) Uani 1 1 d G U . . .
 H6 H 0.633900 0.306163 0.174947 0.152 Uiso 1 1 calc R U . . .
 C7 C 0.643(4) 0.255(2) 0.2219(18) 0.128(18) Uani 1 1 d G U . . .
 H7 H 0.575616 0.255106 0.228820 0.154 Uiso 1 1 calc R U . . .
 C2 C 0.708(6) 0.2253(15) 0.2439(11) 0.131(17) Uani 1 1 d DG U . . .
 C8 C 0.809(4) 0.322(2) 0.1448(19) 0.114(17) Uani 1 1 d D U . . .
 O2 O 0.584(4) 0.1904(18) 0.2920(15) 0.139(17) Uani 1 1 d D U . . .
 C1 C 0.670(4) 0.190(2) 0.277(2) 0.128(16) Uani 1 1 d D U . . .
 N1 N 0.876(5) 0.196(2) 0.2580(19) 0.18(2) Uani 1 1 d D U . . .
 H1 H 0.847839 0.182282 0.279688 0.214 Uiso 1 1 calc R U . . .
 C9 C 0.977(5) 0.185(2) 0.254(2) 0.21(2) Uani 1 1 d D U . . .
 O5 O 1.025(7) 0.206(2) 0.225(3) 0.26(3) Uani 1 1 d D U . . .
 C10 C 1.018(8) 0.150(3) 0.286(3) 0.19(3) Uani 1 1 d D U . . .
 H10A H 0.966814 0.139527 0.305551 0.291 Uiso 1 1 calc R U . . .
 H10B H 1.045631 0.122810 0.271449 0.291 Uiso 1 1 calc R U . . .
 H10C H 1.069727 0.165742 0.302929 0.291 Uiso 1 1 calc R U . . .
 N2 N 0.644(19) 0.462(5) 0.169(3) 0.26(8) Uiso 0.5 1 d G U P A -1
 H2A H 0.604422 0.454625 0.191530 0.312 Uiso 0.5 1 calc R U P A -1
 H2B H 0.705918 0.461556 0.179354 0.312 Uiso 0.5 1 calc R U P A -1
 C11 C 0.63(2) 0.423(4) 0.137(5) 0.17(7) Uiso 0.5 1 d G U P A -1
 H11A H 0.687402 0.430228 0.113072 0.248 Uiso 0.5 1 d G U P A -1
 H11B H 0.652253 0.389881 0.150015 0.248 Uiso 0.5 1 d G U P A -1
 H11C H 0.557770 0.422696 0.125996 0.248 Uiso 0.5 1 d G U P A -1
 C12 C 0.622(16) 0.510(4) 0.156(4) 0.19(8) Uiso 0.5 1 d G U P A -1
 H12A H 0.544626 0.510172 0.144690 0.279 Uiso 0.5 1 d G U P A -1
 H12B H 0.630341 0.535372 0.181135 0.279 Uiso 0.5 1 d G U P A -1
 H12C H 0.674142 0.517714 0.131780 0.279 Uiso 0.5 1 d G U P A -1

loop_
  _atom_site_aniso_label
  _atom_site_aniso_U_11
  _atom_site_aniso_U_22
  _atom_site_aniso_U_33
  _atom_site_aniso_U_23
  _atom_site_aniso_U_13
  _atom_site_aniso_U_12
In1 0.22(2) 0.093(11) 0.090(11) 0.000 0.000 -0.004(9)
 O3 0.15(4) 0.09(3) 0.09(3) 0.02(2) 0.00(2) -0.03(2)
 O1 0.18(3) 0.11(3) 0.08(2) 0.02(2) 0.00(2) -0.025(17)
 O4 0.16(4) 0.11(3) 0.09(3) 0.02(2) 0.00(2) -0.02(2)
 C3 0.18(4) 0.13(3) 0.13(3) 0.05(2) 0.01(2) -0.007(19)
 C4 0.17(4) 0.12(3) 0.12(3) 0.04(2) 0.01(2) 0.00(2)
 C5 0.17(4) 0.11(3) 0.11(2) 0.03(2) 0.01(2) -0.01(2)
 C6 0.17(4) 0.10(3) 0.11(3) 0.03(2) 0.01(2) -0.01(2)
 C7 0.17(4) 0.11(3) 0.10(3) 0.03(2) 0.01(2) -0.01(2)
 C2 0.18(4) 0.11(3) 0.10(2) 0.03(2) 0.00(2) -0.011(19)
 C8 0.16(4) 0.09(3) 0.09(2) 0.01(2) 0.00(2) -0.02(2)
 O2 0.18(3) 0.13(3) 0.10(3) 0.00(2) 0.00(2) -0.025(19)
 C1 0.18(3) 0.11(2) 0.09(2) 0.02(2) 0.00(2) -0.022(18)
 N1 0.19(4) 0.17(3) 0.17(3) 0.08(3) 0.01(3) 0.00(2)
 C9 0.19(4) 0.22(4) 0.22(4) 0.10(3) 0.01(3) 0.01(3)
 O5 0.20(5) 0.29(6) 0.27(5) 0.16(4) 0.03(4) 0.02(3)
 C10 0.19(5) 0.18(6) 0.21(5) 0.08(4) 0.00(4) -0.01(4)

_geom_special_details
;
 All esds (except the esd in the dihedral angle between two l.s. planes)
 are estimated using the full covariance matrix.  The cell esds are taken
 into account individually in the estimation of esds in distances, angles
 and torsion angles; correlations between esds in cell parameters are only
 used when they are defined by crystal symmetry.  An approximate (isotropic)
 treatment of cell esds is used for estimating esds involving l.s. planes.
;
loop_
  _geom_bond_atom_site_label_1
  _geom_bond_atom_site_label_2
  _geom_bond_distance
  _geom_bond_site_symmetry_2
  _geom_bond_publ_flag
 In1 O3 2.11(5) 24 ?
 In1 O3 2.11(5) 27_655 ?
 In1 O1 2.06(5) . ?
 In1 O1 2.06(5) 2_655 ?
 In1 O4 2.22(4) 24 ?
 In1 O4 2.22(4) 27_655 ?
 In1 C8 2.54(3) 27_655 ?
 In1 C8 2.54(3) 24 ?
 In1 O2 2.29(5) . ?
 In1 O2 2.29(5) 2_655 ?
 In1 C1 2.59(3) . ?
 In1 C1 2.59(3) 2_655 ?
 O3 C8 1.244(6) . ?
 O1 C1 1.249(7) . ?
 O4 C8 1.221(13) . ?
 C3 C4 1.3900 . ?
 C3 C2 1.3900 . ?
 C3 N1 1.43(3) . ?
 C4 H4 0.9300 . ?
 C4 C5 1.3900 . ?
 C5 C6 1.3900 . ?
 C5 C8 1.520(12) . ?
 C6 H6 0.9300 . ?
 C6 C7 1.3900 . ?
 C7 H7 0.9300 . ?
 C7 C2 1.3900 . ?
 C2 C1 1.502(13) . ?
 O2 C1 1.249(7) . ?
 N1 H1 0.8600 . ?
 N1 C9 1.40(3) . ?
 C9 O5 1.25(3) . ?
 C9 C10 1.49(3) . ?
 C10 H10A 0.9600 . ?
 C10 H10B 0.9600 . ?
 C10 H10C 0.9600 . ?
 N2 H2A 0.8900 . ?
 N2 H2B 0.8900 . ?
 N2 C11 1.4682 . ?
 N2 C12 1.4293 . ?
 C11 H11A 1.0487 . ?
 C11 H11B 1.0274 . ?
 C11 H11C 1.0934 . ?
 C12 H12A 1.0929 . ?
 C12 H12B 1.0582 . ?
 C12 H12C 1.0472 . ?

loop_
  _geom_angle_atom_site_label_1
  _geom_angle_atom_site_label_2
  _geom_angle_atom_site_label_3
  _geom_angle
  _geom_angle_site_symmetry_1
  _geom_angle_site_symmetry_3
  _geom_angle_publ_flag
 O3 In1 O3 118(2) 27_655 24 ?
 O3 In1 O4 82(2) 24 27_655 ?
 O3 In1 O4 56.9(14) 27_655 27_655 ?
 O3 In1 O4 56.9(14) 24 24 ?
 O3 In1 O4 82(2) 27_655 24 ?
 O3 In1 C8 29.2(6) 27_655 27_655 ?
 O3 In1 C8 96.3(19) 24 27_655 ?
 O3 In1 C8 29.2(6) 24 24 ?
 O3 In1 C8 96.3(19) 27_655 24 ?
 O3 In1 O2 142(2) 24 2_655 ?
 O3 In1 O2 78.2(18) 24 . ?
 O3 In1 O2 78.2(18) 27_655 2_655 ?
 O3 In1 O2 142(2) 27_655 . ?
 O3 In1 C1 104.6(19) 24 . ?
 O3 In1 C1 116.3(19) 24 2_655 ?
 O3 In1 C1 104.6(19) 27_655 2_655 ?
 O3 In1 C1 116.3(19) 27_655 . ?
 O1 In1 O3 89(2) . 27_655 ?
 O1 In1 O3 128.2(18) . 24 ?
 O1 In1 O3 89(2) 2_655 24 ?
 O1 In1 O3 128.2(18) 2_655 27_655 ?
 O1 In1 O1 109(3) . 2_655 ?
 O1 In1 O4 144(2) . 27_655 ?
 O1 In1 O4 88.1(18) 2_655 27_655 ?
 O1 In1 O4 144(2) 2_655 24 ?
 O1 In1 O4 88.1(18) . 24 ?
 O1 In1 C8 118(2) 2_655 24 ?
 O1 In1 C8 113(2) 2_655 27_655 ?
 O1 In1 C8 118(2) . 27_655 ?
 O1 In1 C8 113(2) . 24 ?
 O1 In1 O2 83.1(17) . 2_655 ?
 O1 In1 O2 57.2(11) . . ?
 O1 In1 O2 57.2(11) 2_655 2_655 ?
 O1 In1 O2 83.1(17) 2_655 . ?
 O1 In1 C1 28.4(7) 2_655 2_655 ?
 O1 In1 C1 95.1(17) . 2_655 ?
 O1 In1 C1 28.4(7) . . ?
 O1 In1 C1 95.1(17) 2_655 . ?
 O4 In1 O4 96(2) 24 27_655 ?
 O4 In1 C8 83.5(17) 27_655 24 ?
 O4 In1 C8 83.5(17) 24 27_655 ?
 O4 In1 C8 28.8(5) 24 24 ?
 O4 In1 C8 28.8(5) 27_655 27_655 ?
 O4 In1 O2 159(2) 27_655 . ?
 O4 In1 O2 79.9(19) 24 . ?
 O4 In1 O2 79.9(19) 27_655 2_655 ?
 O4 In1 O2 159(2) 24 2_655 ?
 O4 In1 C1 173(2) 24 2_655 ?
 O4 In1 C1 85(2) 27_655 2_655 ?
 O4 In1 C1 173(2) 27_655 . ?
 O4 In1 C1 85(2) 24 . ?
 C8 In1 C8 84(3) 24 27_655 ?
 C8 In1 C1 101(3) 27_655 2_655 ?
 C8 In1 C1 145.0(19) 27_655 . ?
 C8 In1 C1 145.0(19) 24 2_655 ?
 C8 In1 C1 101(3) 24 . ?
 O2 In1 C8 83(2) . 24 ?
 O2 In1 C8 163(2) . 27_655 ?
 O2 In1 C8 163(2) 2_655 24 ?
 O2 In1 C8 83(2) 2_655 27_655 ?
 O2 In1 O2 111(3) . 2_655 ?
 O2 In1 C1 96.3(18) . 2_655 ?
 O2 In1 C1 28.9(4) . . ?
 O2 In1 C1 28.9(4) 2_655 2_655 ?
 O2 In1 C1 96.3(18) 2_655 . ?
 C1 In1 C1 95(4) 2_655 . ?
 C8 O3 In1 95(4) . 31_655 ?
 C1 O1 In1 100(4) . . ?
 C8 O4 In1 90(3) . 31_655 ?
 C4 C3 C2 120.0 . . ?
 C4 C3 N1 121(6) . . ?
 C2 C3 N1 119(5) . . ?
 C3 C4 H4 120.0 . . ?
 C5 C4 C3 120.0 . . ?
 C5 C4 H4 120.0 . . ?
 C4 C5 C6 120.0 . . ?
 C4 C5 C8 124(6) . . ?
 C6 C5 C8 116(6) . . ?
 C5 C6 H6 120.0 . . ?
 C7 C6 C5 120.0 . . ?
 C7 C6 H6 120.0 . . ?
 C6 C7 H7 120.0 . . ?
 C6 C7 C2 120.0 . . ?
 C2 C7 H7 120.0 . . ?
 C3 C2 C1 120(6) . . ?
 C7 C2 C3 120.0 . . ?
 C7 C2 C1 120(6) . . ?
 O3 C8 In1 56(3) . 31_655 ?
 O3 C8 C5 128(6) . . ?
 O4 C8 In1 61(2) . 31_655 ?
 O4 C8 O3 114(5) . . ?
 O4 C8 C5 113(5) . . ?
 C5 C8 In1 173(5) . 31_655 ?
 C1 O2 In1 89(3) . . ?
 O1 C1 In1 52(3) . . ?
 O1 C1 C2 122(5) . . ?
 C2 C1 In1 173(5) . . ?
 O2 C1 In1 62(3) . . ?
 O2 C1 O1 114(4) . . ?
 O2 C1 C2 124(6) . . ?
 C3 N1 H1 112.9 . . ?
 C9 N1 C3 134(7) . . ?
 C9 N1 H1 112.9 . . ?
 N1 C9 C10 117(7) . . ?
 O5 C9 N1 117(8) . . ?
 O5 C9 C10 126(7) . . ?
 C9 C10 H10A 109.5 . . ?
 C9 C10 H10B 109.5 . . ?
 C9 C10 H10C 109.5 . . ?
 H10A C10 H10B 109.5 . . ?
 H10A C10 H10C 109.5 . . ?
 H10B C10 H10C 109.5 . . ?
 H2A N2 H2B 107.2 . . ?
 C11 N2 H2A 108.0 . . ?
 C11 N2 H2B 108.0 . . ?
 C12 N2 H2A 108.0 . . ?
 C12 N2 H2B 108.0 . . ?
 C12 N2 C11 117.2 . . ?
 N2 C11 H11A 106.8 . . ?
 N2 C11 H11B 111.4 . . ?
 N2 C11 H11C 107.7 . . ?
 H11A C11 H11B 106.6 . . ?
 H11A C11 H11C 114.9 . . ?
 H11B C11 H11C 109.4 . . ?
 N2 C12 H12A 107.2 . . ?
 N2 C12 H12B 111.7 . . ?
 N2 C12 H12C 104.7 . . ?
 H12A C12 H12B 109.7 . . ?
 H12A C12 H12C 114.9 . . ?
 H12B C12 H12C 108.5 . . ?

loop_
  _geom_torsion_atom_site_label_1
  _geom_torsion_atom_site_label_2
  _geom_torsion_atom_site_label_3
  _geom_torsion_atom_site_label_4
  _geom_torsion
  _geom_torsion_site_symmetry_1
  _geom_torsion_site_symmetry_2
  _geom_torsion_site_symmetry_3
  _geom_torsion_site_symmetry_4
  _geom_torsion_publ_flag
 In1 O3 C8 O4 -21(8) 31_655 . . . ?
 In1 O3 C8 C5 -174(7) 31_655 . . . ?
 In1 O1 C1 C2 -178(5) . . . . ?
 In1 O1 C1 O2 6(8) . . . . ?
 In1 O4 C8 O3 20(7) 31_655 . . . ?
 In1 O4 C8 C5 177(5) 31_655 . . . ?
 In1 O2 C1 O1 -5(8) . . . . ?
 In1 O2 C1 C2 179(7) . . . . ?
 C3 C4 C5 C6 0.0 . . . . ?
 C3 C4 C5 C8 178(5) . . . . ?
 C3 C2 C1 O1 -3(9) . . . . ?
 C3 C2 C1 O2 172(7) . . . . ?
 C3 N1 C9 O5 3(8) . . . . ?
 C3 N1 C9 C10 -177(7) . . . . ?
 C4 C3 C2 C7 0.0 . . . . ?
 C4 C3 C2 C1 177(5) . . . . ?
 C4 C3 N1 C9 -9(9) . . . . ?
 C4 C5 C6 C7 0.0 . . . . ?
 C4 C5 C8 O3 167(6) . . . . ?
 C4 C5 C8 O4 14(9) . . . . ?
 C5 C6 C7 C2 0.0 . . . . ?
 C6 C5 C8 O3 -15(10) . . . . ?
 C6 C5 C8 O4 -168(6) . . . . ?
 C6 C7 C2 C3 0.0 . . . . ?
 C6 C7 C2 C1 -177(5) . . . . ?
 C7 C2 C1 O1 174(6) . . . . ?
 C7 C2 C1 O2 -10(10) . . . . ?
 C2 C3 C4 C5 0.0 . . . . ?
 C2 C3 N1 C9 174(5) . . . . ?
 C8 C5 C6 C7 -178(4) . . . . ?
 N1 C3 C4 C5 -177(5) . . . . ?
 N1 C3 C2 C7 177(5) . . . . ?
 N1 C3 C2 C1 -6(6) . . . . ?

_shelx_res_file
;
TITL In_MeAm_OnlyDMF_13_1-45 in Fddd #70
    in_meam_onlydmf_13_1-45.res
    created by SHELXL-2019/1 at 14:21:24 on 18-Apr-2025
REM reset to Fddd #70
CELL 0.4859 13.492416 27.586002 30.950162 90 90 90
ZERR 16 0.010741 0.005857 0.007001 0 0 0
LATT 4
SYMM 0.25-X,0.25-Y,+Z
SYMM +X,0.25-Y,0.25-Z
SYMM 0.25-X,+Y,0.25-Z
SFAC C H In N O
DISP C 0.001 0.001 6.068
DISP H -0 0 0.607
DISP In -1.947 0.658 1423.319
DISP N 0.002 0.001 8.983
DISP O 0.004 0.003 13.336
UNIT 352 352 16 48 160
DFIX 1.43 C3 N1
RIGU
SIMU 0.04 0.08 1.7
DFIX 1.4 N1 C9
DFIX 1.5 C9 C10
DFIX 1.25 O5 C9
DFIX 1.504 0.01 C1 C2
DFIX 1.504 0.01 C5 C8
DFIX 1.25 0.005 C1 O1
DFIX 1.25 0.005 C1 O2
DFIX 1.25 0.005 C8 O3
FLAT N1 C9 O5 C10
DFIX 1.223 0.01 O3 C8
DFIX 1.223 0.01 C8 O4
DFIX 1.59 C8 C5

L.S. 49
PLAN  4
CONF
BOND
MORE -1
BOND $H
fmap 2
acta
OMIT 0 0 4
OMIT 0 2 6
OMIT 0 4 0
OMIT 0 4 4
OMIT 0 6 2
OMIT 1 1 3
OMIT 1 3 3
OMIT 1 3 5
OMIT 1 3 9
OMIT 1 3 19
OMIT 1 7 7
OMIT 1 7 11
OMIT 1 9 9
OMIT 2 0 14
OMIT 2 2 0
OMIT 2 2 30
OMIT 2 16 6
OMIT 4 26 8
OMIT 6 22 14
REM <olex2.extras>
REM <HklSrc "%.\\In_MeAm_OnlyDMF_13_1-45.hkl">
REM </olex2.extras>

WGHT    0.200000
FVAR       0.55151
IN1   3    0.625000    0.125000    0.333903    10.50000    0.21641    0.09345 =
         0.09038    0.00000    0.00000   -0.00405
O3    5    0.755952    0.344834    0.118855    11.00000    0.15073    0.09024 =
         0.09297    0.01713   -0.00124   -0.02897
O1    5    0.726044    0.160162    0.295048    11.00000    0.18117    0.10693 =
         0.08444    0.02079    0.00196   -0.02515
O4    5    0.893713    0.315558    0.131762    11.00000    0.15888    0.11044 =
         0.09344    0.02212    0.00032   -0.01585
AFIX  66
C3    1    0.808335    0.225698    0.233622    11.00000    0.17935    0.13081 =
         0.12679    0.04620    0.00920   -0.00745
C4    1    0.843254    0.256289    0.201345    11.00000    0.17469    0.11859 =
         0.11923    0.03720    0.01053   -0.00438
AFIX  43
H4    2    0.910344    0.256585    0.194457    11.00000   -1.20000
AFIX  65
C5    1    0.777900    0.286436    0.179361    11.00000    0.16914    0.11182 =
         0.11367    0.03447    0.01275   -0.00879
C6    1    0.677626    0.285992    0.189655    11.00000    0.16784    0.10431 =
         0.10714    0.02926    0.01093   -0.01139
AFIX  43
H6    2    0.633900    0.306163    0.174947    11.00000   -1.20000
AFIX  65
C7    1    0.642706    0.255402    0.221933    11.00000    0.17251    0.10961 =
         0.10234    0.02781    0.00871   -0.01337
AFIX  43
H7    2    0.575616    0.255106    0.228820    11.00000   -1.20000
AFIX  65
C2    1    0.708059    0.225255    0.243917    11.00000    0.17872    0.11003 =
         0.10374    0.02552    0.00310   -0.01115
AFIX   0
C8    1    0.809430    0.322416    0.144808    11.00000    0.15784    0.09373 =
         0.08936    0.01292   -0.00160   -0.02135
O2    5    0.583935    0.190441    0.291962    11.00000    0.18468    0.12949 =
         0.10425    0.00200    0.00029   -0.02481
C1    1    0.670256    0.190374    0.277355    11.00000    0.18416    0.10724 =
         0.09116    0.01637   -0.00355   -0.02161
N1    4    0.875659    0.196306    0.258038    11.00000    0.18594    0.17387 =
         0.17459    0.08256    0.00550   -0.00115
AFIX  43
H1    2    0.847839    0.182282    0.279688    11.00000   -1.20000
AFIX   0
C9    1    0.976791    0.185325    0.254483    11.00000    0.18849    0.21567 =
         0.21892    0.09888    0.01276    0.00949
O5    5    1.024531    0.205994    0.225145    11.00000    0.20343    0.29369 =
         0.27329    0.15784    0.03499    0.02497
C10   1    1.018468    0.150210    0.286463    11.00000    0.18555    0.18346 =
         0.21391    0.07931   -0.00341   -0.00881
AFIX  33
H10A  2    0.966814    0.139527    0.305551    11.00000   -1.50000
H10B  2    1.045631    0.122810    0.271449    11.00000   -1.50000
H10C  2    1.069727    0.165742    0.302929    11.00000   -1.50000
AFIX   6

PART -1
N2    4    0.644002    0.461830    0.169440    10.50000    0.25986
AFIX  23
H2A   2    0.604422    0.454625    0.191530    10.50000   -1.20000
H2B   2    0.705918    0.461556    0.179354    10.50000   -1.20000
AFIX   5
C11   1    0.634667    0.423114    0.137143    10.50000    0.16510
H11A  2    0.687402    0.430228    0.113072    10.50000   -1.50000
H11B  2    0.652253    0.389881    0.150015    10.50000   -1.50000
H11C  2    0.557770    0.422696    0.125996    10.50000   -1.50000
C12   1    0.621571    0.510071    0.155723    10.50000    0.18631
H12A  2    0.544626    0.510172    0.144690    10.50000   -1.50000
H12B  2    0.630341    0.535372    0.181135    10.50000   -1.50000
H12C  2    0.674142    0.517714    0.131780    10.50000   -1.50000
AFIX   0
HKLF 4


REM  In_MeAm_OnlyDMF_13_1-45 in Fddd #70
REM wR2 = 0.4448, GooF = S = 2.367, Restrained GooF = 1.693 for all data
REM R1 = 0.1468 for 232 Fo > 4sig(Fo) and 0.2077 for all 338 data
REM 147 parameters refined using 233 restraints

END

WGHT      0.2000      0.0000

REM Highest difference peak  0.721,  deepest hole -0.530,  1-sigma level  0.146
Q1    1   0.6250  0.1250  0.2019  10.50000  0.05    0.72
Q2    1   0.6250  0.6250  0.1703  10.50000  0.05    0.63
Q3    1   0.5650  0.1720  0.1572  11.00000  0.05    0.57
Q4    1   0.6250  0.6250  0.1250  10.25000  0.05    0.52
;
_shelx_res_checksum                92334
_shelx_hkl_file
;
   0   0   4 15019.4 604.843   7
   0   0  -4 14875.4 663.647   1
   0   0  -6-13.2442 322.832   8
   0   0  -6 355.121 454.290   1
   0   0   6 359.142 343.913   7
   0   0  -8 1295.26 524.290   8
   0   0   8 1228.02 530.278   7
   0   0  -8 1091.30 691.441   1
   0   0  10 160.133 712.441   7
   0   0 -10 357.165 716.045   8
   0   0 -10-204.975 927.529   1
   0   0  12-427.557 910.745   7
   0   0 -12 912.704 1230.55   1
   0   0 -12-605.962 931.258   8
   0   0 -16 4707.16 1356.12   8
   0   0 -16 4507.68 1657.15   1
   0   0  16 7513.21 1363.91   7
   0   0 -18 1090.03 1507.45   8
   0   0 -18-82.8546 1856.34   1
   0   0  18 1702.83 1482.76   7
   0   0 -20-3685.83 1951.06   8
   0   2  -4 219.536 230.654   8
   0  -2  -4-70.0494 216.284   8
   0  -2  -4-80.8317 251.270   1
   0   2   4 56.7060 238.812   7
   0   2  -4 111.779 364.417   1
   0  -2  -6 6143.00 464.660   8
   0  -2   6 5884.86 466.387   7
   0   2   6 6357.94 477.129   7
   0  -2  -6 6153.13 519.211   1
   0   2  -6 6130.39 641.858   1
   0   2  -6 6572.61 484.655   8
   0   2  -8 170.136 556.972   8
   0  -2  -8-294.772 525.640   8
   0  -2   8 380.571 519.430   7
   0   2   8 66.0882 550.756   7
   0   2  -8-575.591 779.444   1
   0  -2  -8-293.023 663.693   1
   0   2 -10 935.208 1025.64   1
   0  -2  10 1035.73 730.399   7
   0   2 -10 1502.06 761.378   8
   0   2  10 916.322 786.355   7
   0  -2 -10 85.2304 898.745   1
   0  -2 -10 1554.08 743.830   8
   0   2 -12-914.863 1296.35   1
   0  -2 -12-488.401 933.947   8
   0  -2  12 95.2763 899.475   7
   0  -2 -12-34.3400 1153.48   1
   0   2  12-374.076 938.216   7
   0   2 -14-3304.21 1328.51   8
   0   2 -16 168.143 1314.75   8
   0  -2 -16-532.333 1568.56   1
   0  -2 -16 782.447 1299.62   8
   0  -2  16-1254.53 1287.29   7
   0   2  16 446.371 1329.76   7
   0   2 -16 445.345 1692.69   1
   0  -2  18 704.809 1482.53   7
   0   2 -18 147.048 1533.55   8
   0   2  18-1205.51 1521.61   7
   0   2 -18 853.656 1966.54   1
   0  -2 -18-1672.72 1807.26   1
   0  -2 -18-180.878 1521.60   8
   0   2 -20 313.443 2174.30   1
   0  -2 -20-4100.49 1821.64   8
   0   2  20-2149.02 1777.49   7
   0   2 -20-2705.45 1850.81   8
   0  -2 -20-2940.81 2089.97   1
   0  -2  20-2867.56 1727.20   7
   0  -4   0 85732.6 2951.37   6
   0   4   0 80137.8 3027.40   2
   0   4   0 82960.9 2948.13   5
   0  -4   2-356.121 422.847   4
   0  -4   2-25.4274 217.807   6
   0   4  -2-19.8742 206.035   5
   0   4   2 205.274 398.428   2
   0   4  -2-26.8350 287.168   8
   0  -4  -2 119.375 214.684   6
   0   4   2 230.285 195.010   5
   0   4  -2 385.998 423.437   2
   0   4  -4 145818. 5063.06   5
   0  -4   4 144646. 5177.88   4
   0   4  -4 148450. 5162.86   1
   0  -4   4 147150. 5063.39   6
   0  -4  -4 143247. 5071.07   6
   0   4  -4 142889. 5095.98   8
   0   4  -4 145279. 5143.17   2
   0   4  -6-525.380 513.811   8
   0   4  -6-167.866 595.019   2
   0   4  -6-640.350 741.821   1
   0  -4   6-689.030 336.715   6
   0   4  -6-163.471 313.835   5
   0   4   6-193.629 429.388   7
   0  -4  -6 117.624 439.912   8
   0   4  -8 15435.8 953.326   8
   0   4  -8 14865.1 1206.49   1
   0  -4  -8 16250.2 973.168   1
   0   4  -8 16888.9 958.786   2
   0  -4  -8 16528.8 921.006   8
   0   4  -8 16372.8 733.452   5
   0   4   8 16391.2 951.539   7
   0  -4   8 16084.9 936.516   7
   0  -4   8 16143.4 734.009   6
   0  -4  10 526.322 456.105   6
   0   4 -10 99.2968 820.048   2
   0  -4  10 416.493 773.335   3
   0   4 -10-477.121 1194.69   1
   0   4 -10-442.145 850.200   8
   0  -4 -10 681.933 921.399   1
   0   4  10-744.991 889.976   7
   0   4 -10 744.587 438.135   5
   0  -4  10-549.184 798.975   7
   0  -4 -10-113.428 806.954   8
   0  -4 -12 13743.6 1120.34   8
   0   4  12 10497.1 1180.40   7
   0  -4  12 12344.3 702.733   6
   0   4 -12 11520.0 1045.34   2
   0  -4  12 11751.3 860.895   3
   0  -4 -12 12586.6 1265.21   1
   0   4 -12 12578.1 687.952   5
   0  -4  14-48.7881 1095.77   7
   0  -4  14-287.057 524.436   6
   0   4 -14-2534.01 1598.29   1
   0   4 -14-369.494 968.980   2
   0   4 -14 967.464 1185.42   8
   0   4 -14 556.695 498.656   5
   0  -4  14-1015.54 660.941   3
   0  -4 -16 11759.5 1458.25   8
   0  -4 -16 8442.70 1619.79   1
   0   4 -16 6280.62 1476.98   8
   0   4 -16 7696.63 1086.86   2
   0   4  16 9808.20 1526.62   7
   0   4 -16 9016.33 1943.47   1
   0  -4  16 12574.4 1424.69   7
   0  -4  16 7831.88 669.916   6
   0   4 -18 90.8221 2054.85   1
   0   4 -18 559.388 1028.60   2
   0  -4  18-687.892 570.255   6
   0  -4 -18-200.633 1747.46   1
   0   4 -18-646.924 1585.05   8
   0  -4  18 20.9013 1442.32   7
   0   4  18 907.654 1625.76   7
   0  -4 -18 2431.66 1549.25   8
   0   4  20 2098.43 1879.92   7
   0   4 -20 6560.04 2390.92   1
   0  -4 -20 3240.90 2047.01   1
   0   4 -20 954.266 1844.82   8
   0  -4 -20 2483.81 1763.67   8
   0  -4  20 6070.36 1788.38   7
   0   6   0-84.0016 337.620   5
   0   6   0 850.640 669.692   2
   0  -6   0 146.704 345.595   6
   0   6  -2 33090.4 1267.08   5
   0   6   2 31349.0 1466.41   2
   0   6  -2 31930.0 1469.15   2
   0   6   2 33391.8 1264.59   5
   0  -6  -2 34185.7 1274.77   6
   0  -6  -4 210.967 416.204   6
   0   6  -4-96.2271 779.019   1
   0  -6   4-766.785 874.027   4
   0  -6   4 272.598 393.151   6
   0   6   4-265.675 384.304   5
   0   6  -4 150.870 583.020   8
   0   6  -4-40.6614 779.393   2
   0   6  -4 44.7073 384.788   5
   0   6  -6 12213.4 1084.22   2
   0   6  -6 12881.0 712.407   5
   0  -6   6 13468.8 1286.63   4
   0  -6   6 13097.7 716.765   6
   0   6  -6 12929.5 1130.01   1
   0   6   6 12478.8 709.546   5
   0   6  -6 12946.2 906.895   8
   0  -6   8 312.391 532.680   6
   0   6  -8 211.535 1034.37   2
   0  -6  -8 69.8140 736.648   8
   0   6  -8-163.105 1221.84   1
   0  -6   8-1522.46 1495.27   4
   0   6  -8 808.788 525.454   5
   0   6  -8-389.305 854.030   8
   0  -6 -10 31882.6 1506.90   8
   0   6  10 24588.5 1472.93   7
   0   6 -10 32704.8 1602.41   8
   0  -6  10 31049.4 1285.84   6
   0   6 -10 30323.4 1656.72   2
   0   6 -10 30138.2 1289.61   5
   0   6 -10 26053.7 1923.59   1
   0  -6  14 65506.3 2556.56   6
   0   6 -14 71372.3 3264.87   1
   0  -6  14 67080.2 2747.91   3
   0   6 -14 61736.2 2840.75   2
   0   6 -14 80415.8 2976.21   8
   0  -6  14 74095.0 2894.21   7
   0  -6  16-1053.26 1375.65   7
   0   6  16 318.028 1501.96   7
   0  -6 -16-375.797 1523.00   1
   0   6 -16 1786.50 1507.39   8
   0   6 -16-151.149 702.354   5
   0  -6  16-242.728 734.666   6
   0   6 -16-1810.36 2032.55   1
   0  -6  16 1208.16 1054.21   3
   0   6 -16-654.934 1434.18   2
   0  -6 -16 792.666 1377.48   8
   0   6 -18-4715.75 1686.64   2
   0   6 -18-3740.03 2334.23   1
   0  -6  18-4466.46 1648.62   7
   0   6 -18-2666.30 1800.19   8
   0  -6  18-2834.23 1048.90   3
   0   6 -18-2001.22 798.655   5
   0  -6 -18-3698.89 1635.77   8
   0  -6  18-2233.70 832.402   6
   0   6 -20-398.225 1898.36   8
   0  -6  20 1306.77 1740.46   7
   0  -6 -20 1798.31 2027.26   1
   0   6 -20-1491.02 2469.18   1
   0  -6  20-375.566 820.312   6
   0  -6 -20-1192.84 1797.86   8
   0   6  20 53.1091 1987.15   7
   0  -8   0-207.092 534.504   6
   0   8   0 327.953 513.317   5
   0   8   0-224.419 1008.91   2
   0  -8  -2-357.005 559.492   6
   0   8   2 943.821 1045.28   2
   0   8  -2-1622.53 1095.55   2
   0   8  -2-191.323 531.310   5
   0   8   2-71.5536 525.751   5
   0  -8   2 51.6029 550.448   6
   0   8   4 12168.5 792.662   5
   0   8  -4 10267.7 782.343   5
   0   8  -4 11764.2 1289.57   2
   0  -8  -4 12726.4 826.920   6
   0  -8   4 10959.4 1332.87   4
   0   8   4 12622.3 1299.96   2
   0  -8   4 11584.4 801.919   6
   0   8  -4 11218.6 966.858   8
   0   8   6 62.3252 633.404   5
   0   8  -6 417.958 1249.56   2
   0  -8   6 82.2909 661.027   6
   0   8  -6-218.699 640.748   5
   0   8  -6-824.078 1232.22   1
   0  -8  -6-33.6210 693.640   6
   0   8  -6-1022.56 976.148   8
   0  -8   6 804.497 1460.50   4
   0  -8   8 58924.4 2963.96   4
   0   8   8 59169.3 2358.27   5
   0   8  -8 61989.5 2749.23   2
   0  -8   8 64540.3 2356.41   6
   0   8  -8 60249.5 2349.53   5
   0   8  -8 61204.5 2534.56   8
   0   8  -8 58866.2 2773.56   1
   0  -8  12 98705.5 4600.06   4
   0  -8 -12 102655. 3964.32   8
   0   8 -12 99165.0 4131.51   2
   0  -8  12 103181. 3823.19   6
   0   8 -12 106224. 3823.91   5
   0   8 -12 113923. 4112.82   8
   0  -8  14 843.255 2529.75   4
   0   8 -14-324.350 839.769   5
   0  -8  14-562.725 828.589   6
   0   8 -14-713.860 2012.56   1
   0  -8  14-249.908 1305.13   7
   0   8 -14-536.338 1599.54   2
   0   8 -14 919.415 1455.67   8
   0  -8  16 8393.35 1565.71   7
   0  -8  16 10974.6 1575.09   3
   0  -8  16 9110.73 991.424   6
   0   8  16 8869.41 1543.27   7
   0   8 -16 7896.62 1783.10   2
   0   8 -16 13200.8 1816.21   8
   0  -8 -16 11558.8 1631.88   8
   0   8 -16 11192.2 992.892   5
   0   8 -16 8808.75 2261.81   1
   0  -8  18-2582.74 1503.75   3
   0   8  18-124.672 1860.86   7
   0   8 -18-4073.23 1934.56   2
   0   8 -18 145.010 1895.02   8
   0   8 -18-1357.61 941.909   5
   0  -8  18 1875.22 1645.07   7
   0  -8  18 621.195 975.566   6
   0   8 -18-1299.58 2413.71   1
   0  -8 -18-2264.52 1633.92   8
   0  10   0 327.247 702.239   5
   0  10   0-235.862 1425.58   2
   0 -10   0-458.951 757.123   6
   0 -10  -2 2437.69 783.752   6
   0 -10   2 3808.70 790.004   6
   0  10   2 2874.20 774.595   5
   0  10  -2 3511.81 1464.69   2
   0  10   2 2960.39 1459.26   2
   0  10  -2 3148.92 765.677   5
   0  10   4 743.662 768.391   5
   0  10  -4 1776.92 1540.51   2
   0  10  -4-150.482 761.986   5
   0 -10   4 737.087 781.352   6
   0  10   4 1237.92 1485.16   2
   0 -10  -4 395.337 801.394   6
   0 -10   6 5507.21 1740.53   4
   0 -10  -6 5392.99 901.400   6
   0 -10   6 5492.49 890.297   6
   0  10  -6 5527.76 855.077   5
   0  10   6 6359.01 871.091   5
   0  10  -6 6161.55 1540.02   1
   0  10  -6 5604.83 1593.27   2
   0  10  -6 5441.58 1201.65   8
   0  10 -10 145476. 5642.05   2
   0  10  10 136021. 5274.21   5
   0  10 -10 154557. 5297.60   5
   0 -10  10 148671. 5300.13   6
   0  10 -12-744.330 1530.73   8
   0  10 -12-1102.12 1859.46   2
   0 -10  12-493.493 991.914   6
   0  10 -12 347.319 931.656   5
   0  10 -12-2105.36 2054.95   1
   0 -10  12-244.475 2437.96   4
   0 -10  14 30173.2 1931.57   7
   0  10 -14 30259.1 1563.55   5
   0  10 -14 31703.3 2634.12   1
   0 -10  14 29389.4 1600.65   6
   0 -10  14 29842.0 3193.52   4
   0  10 -14 31080.9 2184.18   8
   0  10 -14 28650.1 2374.65   2
   0 -10  18-4212.06 3487.80   4
   0 -10  18 274.538 1785.94   7
   0 -10 -18 1081.19 1782.66   8
   0 -10  18 677.872 1966.23   3
   0  10 -18-1091.14 2058.08   8
   0  10 -18 12.5597 1112.36   5
   0  10 -18-4258.22 2644.91   1
   0  10 -18-787.719 2218.44   2
   0 -10  18-91.6856 1152.40   6
   0  12  -6 1241.58 1700.46   1
   0 -12   6-1193.07 1983.84   4
   0  12   6-77.1331 972.576   5
   0  12  -8 14057.6 1663.62   8
   0  12  -8 12811.5 2028.21   1
   0  12   8 15678.6 1280.02   5
   0  12  10 801.897 1047.85   5
   0 -12  12 65052.1 3760.40   4
   0  12 -12 67043.0 3308.02   1
   0  12 -12 68889.4 2888.18   8
   0  12 -14-3399.64 2511.93   1
   0  12 -16 3830.51 2676.00   1
   0 -12  16 714.259 3401.75   4
   0 -12 -16 3273.55 1677.75   8
   0  12 -16 5674.19 2111.70   8
   0 -12  16 4936.01 1781.11   7
   0 -14   0 902.771 1077.91   6
   0  14   0-371.708 1050.40   5
   0 -14   2 24641.8 1555.64   6
   0  14  -2 22209.8 2401.99   2
   0  14  -2 24919.5 1537.44   5
   0  14   2 24621.1 1536.76   5
   0 -14  -2 23906.3 1555.86   6
   0  14   2 24111.1 2369.39   2
   0 -14  -4 707.947 1170.94   6
   0  14  -4 857.976 2144.62   2
   0  14   4-1837.93 2049.48   2
   0  14   4-522.080 1100.46   5
   0  14  -4-52.9049 1091.32   5
   0 -14   4 381.424 1130.34   6
   0 -14  -6 981.765 1209.17   6
   0  14  -6 236.391 1941.96   1
   0  14  -6-390.750 1147.05   5
   0  14   6 503.963 1152.07   5
   0 -14   6-308.527 1152.73   6
   0  14  -6-1379.08 2266.09   2
   0  14   8 36.0486 1192.84   5
   0 -14   8 308.604 1216.71   6
   0  14  -8-353.604 1192.98   5
   0  14  -8-1544.44 2337.15   2
   0  14 -10 16552.5 2607.25   2
   0 -14  10 19815.8 3009.81   4
   0  14 -10 20081.2 1529.47   5
   0  14  10 15857.5 1444.50   5
   0  14 -10 16466.8 2091.93   8
   0 -14  10 18756.5 1549.44   6
   0  14 -12-97.0029 2049.60   8
   0  14  12-363.213 1191.80   5
   0  14 -12-478.203 2501.01   1
   0 -14  12-4317.40 3165.08   4
   0  14 -12 1676.80 1320.69   5
   0 -14  12-1930.65 1354.86   6
   0  14 -14 41946.4 3151.60   1
   0  14 -14 38836.7 3211.19   2
   0  14 -14 44532.8 2745.70   8
   0 -14  14 43462.8 1987.97   6
   0 -14  14 50142.6 3860.60   4
   0  14 -14 50309.8 2008.91   5
   0 -16   0 21021.0 1687.35   6
   0  16   0 19229.6 2680.94   2
   0 -16   2-2370.15 1291.59   6
   0 -16  -2-586.795 1320.18   6
   0  16   2-2012.86 2401.42   2
   0  16  -2 881.167 1237.80   5
   0  16   2-664.942 1251.05   5
   0  16  -2-3435.61 2477.01   2
   0 -16  -4 5068.24 1398.40   6
   0  16  -4 4957.16 1334.50   5
   0  16   4 5790.16 1336.73   5
   0 -16   4 5651.34 1389.31   6
   0  16  -4 4071.18 2538.50   2
   0  16  -6-842.084 1330.06   5
   0  16  -6 904.236 2578.93   2
   0  16   6-1305.98 1310.22   5
   0 -16  -6-2205.38 1466.58   6
   0 -16   6-1526.39 1406.19   6
   0  16  10 412.228 1336.10   5
   0 -16  10 4668.41 3077.74   4
   0 -16  10 373.496 1446.11   6
   0  16 -10-283.435 1402.76   5
   0  16 -10 2780.56 2764.21   2
   0  16 -10 458.375 2545.26   1
   0 -18   0-97.1742 1497.65   6
   0  18   0-1274.41 2726.99   2
   0  18   0 984.634 1464.59   5
   0  18   2 10408.2 1561.11   5
   0  18   2 8056.29 2882.74   2
   0  18  -2 13203.6 1598.83   5
   0  18  -2 7883.83 2890.44   2
   0 -18  -2 10610.6 1684.59   6
   0 -18   2 9724.63 1620.45   6
   0 -18  -4-392.229 1551.20   6
   0 -18   4 117.486 1486.04   6
   0  18  -4-211.616 2874.72   2
   0  18   4 631.934 1447.29   5
   0  18  -4 362.122 1487.78   5
   0  18   6 1037.01 1481.22   5
   0 -18  -6 1338.19 1623.97   6
   0 -18   6 305.178 1525.87   6
   0  18  -6 2184.11 1517.37   5
   0  18  -6-1649.74 2930.84   2
   1  -1   3 38441.5 1490.46   4
  -1   1  -5 46610.8 1761.24   8
   1   1  -5 47008.9 1743.42   8
  -1  -1  -5 44329.0 1805.39   1
  -1  -1   5 48399.7 1766.29   7
   1  -1   5 48475.8 1882.63   4
  -1   1  -5 45965.3 1852.75   1
  -1  -1  -5 45644.2 1725.02   8
   1   1  -5 49132.3 1772.50   1
  -1   1  -7 61052.8 2400.83   1
  -1  -1  -7 61587.8 2235.67   8
   1   1  -7 61042.6 2261.40   8
   1   1  -7 61576.6 2298.28   1
  -1  -1   7 61173.3 2276.48   7
   1  -1   7 61053.1 2459.52   4
  -1  -1  -7 58448.0 2364.75   1
   1  -1  -7 56978.0 2261.04   8
  -1   1  -7 58518.2 2266.06   8
  -1   1   7 59203.2 2289.58   7
  -1  -1  -9 15.1666 972.871   1
   1   1  -9 584.681 757.251   1
  -1  -1   9 1377.65 703.415   7
   1  -1  -9 517.484 727.323   1
  -1  -1  -9 447.866 649.957   8
   1   1  -9 902.590 689.084   8
  -1   1  -9 113.376 699.453   8
   1  -1  -9 962.991 692.658   8
  -1   1   9 378.308 718.229   7
   1   1   9 94.8438 612.843   7
  -1   1  -9-154.017 1017.33   1
   1  -1 -11 529.947 929.587   8
   1  -1 -11-668.832 984.719   1
  -1  -1 -11 774.256 1239.74   1
   1   1 -11 577.417 1034.25   1
  -1   1  11 93.7865 969.151   7
  -1   1 -11 382.603 916.872   8
   1   1 -11 496.926 866.666   8
   1   1  11-23.2454 796.348   7
  -1  -1 -11 427.444 873.217   8
  -1   1 -11 1131.48 1305.26   1
   1  -1  11 24.8403 812.211   7
  -1  -1  11 725.705 904.349   7
  -1  -1 -13-1774.21 1435.76   1
   1  -1 -15 4366.66 1399.13   1
  -1  -1  15 1325.19 1242.55   7
   1   1 -15 2498.07 1452.63   1
   1   1  15 1231.09 1143.06   7
   1  -1  15 4251.98 1165.56   7
   1  -1 -15 2180.38 1242.26   8
  -1  -1 -15 4237.18 1278.93   8
  -1   1  15 1076.57 1299.63   7
  -1   1 -15 1190.16 1300.25   8
  -1  -1 -15-725.687 1702.56   1
  -1   1 -15 1394.80 1710.91   1
   1   1 -15 2553.24 1240.90   8
  -1  -1  17 14585.1 1621.85   7
   1   1  17 10596.9 1440.89   7
  -1   1 -17 9915.57 2044.15   1
   1   1 -17 5614.90 1544.64   8
   1  -1  17 11161.3 1472.51   7
   1   1 -17 11497.9 1802.03   1
  -1  -1 -17 13240.6 1579.00   8
  -1   1 -17 3534.54 1604.29   8
   1  -1 -17 5004.82 1544.77   8
   1  -1 -17 9856.08 1700.82   1
  -1  -1 -17 11071.0 1976.04   1
  -1   1  17 11905.0 1629.81   7
   1   1 -19 5250.36 2150.33   1
  -1  -1 -19 448.480 2439.57   1
  -1   1  19 12362.7 1977.11   7
  -1  -1  19 15460.8 1959.01   7
   1   1 -19 5693.68 1909.60   8
   1  -1  19 7702.14 1768.23   7
   1   1  19 7097.07 1858.98   7
  -1   1 -19 4167.48 1956.68   8
  -1   1 -19 508.308 2606.91   1
   1  -1 -19 10703.4 2106.27   1
  -1  -1 -19 11864.3 1935.58   8
   1  -1 -19 10192.0 1920.02   8
   1   1 -21 3128.06 1931.73   8
   1  -1 -21 11490.4 2181.41   1
  -1  -1 -21 5086.37 1965.24   8
  -1   1 -21 4327.28 2011.99   8
   1   1  21 10383.2 1878.40   7
  -1  -1 -21 11949.8 2501.69   1
  -1   1 -21 8729.83 2486.92   1
   1  -1  21 8706.39 1796.54   7
  -1   1  21 8347.43 2048.79   7
   1  -1 -21 3284.70 1917.75   8
   1   1 -21 5849.40 2185.44   1
  -1  -1  21 7682.37 1950.63   7
   1   3  -1 20887.9 786.758   2
   1   3   1 19480.2 792.639   2
   1   3   1 19076.6 738.082   5
   1   3  -1 18326.6 736.574   5
   1   3  -3 113720. 4050.11   5
   1   3  -3 120215. 4074.85   2
   1   3   3 113272. 4076.90   2
   1   3  -3 116790. 4050.93   8
  -1  -3   3 116071. 4068.43   3
   1   3  -3 119932. 4073.66   1
   1   3   3 109977. 4039.71   5
  -1  -3   3 120362. 4057.32   7
  -1  -3  -5 33242.2 1209.44   8
  -1  -3   5 30522.2 1215.28   3
  -1  -3  -5 32542.1 1182.63   6
   1   3  -5 30969.4 1235.93   8
   1   3   5 31312.0 1264.81   2
   1   3   5 31124.4 1172.14   5
  -1  -3  -5 32685.4 1282.10   1
   1   3  -5 34655.2 1309.57   1
  -1  -3   5 33140.8 1256.41   7
   1   3  -5 32769.1 1236.17   2
   1   3  -5 30639.5 1191.32   5
   1  -3   5 34974.6 1490.59   4
  -1   3  -5 31168.7 1332.87   8
   1   3   5 30678.4 1198.43   7
  -1  -3   7 131.650 392.349   3
   1   3   7-255.968 600.199   2
   1   3   7-344.369 457.624   7
  -1  -3   7-109.971 546.137   7
   1  -3   7-137.724 998.671   4
  -1  -3  -7-202.807 303.039   6
   1   3   7-152.518 279.597   5
   1   3  -7 433.116 513.701   8
  -1   3  -7 220.043 628.930   8
  -1  -3  -7-454.300 671.744   1
   1   3  -7-504.971 671.754   1
  -1   3  -7 242.217 883.377   1
  -1  -3  -7-126.448 497.013   8
   1   3  -7 74.2144 306.882   5
   1   3   9 4980.49 412.201   5
  -1  -3  -9 5436.95 432.018   6
  -1  -3   9 5530.64 793.920   7
   1   3   9 4245.45 758.882   2
  -1   3  -9 5058.58 1216.89   1
  -1  -3   9 4306.76 507.539   3
   1   3  -9 4508.39 941.150   1
   1  -3   9 7488.91 1405.49   4
  -1   3  -9 5282.41 883.906   8
  -1  -3  -9 4986.34 721.190   8
   1   3  -9 5031.02 754.065   8
   1   3   9 4423.31 684.247   7
  -1  -3  -9 5272.22 975.922   1
   1   3 -11 3144.72 921.069   8
  -1  -3 -11 3821.48 1201.07   1
   1   3  11 1684.54 392.773   5
   1  -3 -11 2666.35 962.092   8
  -1  -3 -11 1996.28 887.183   8
  -1   3  11 2143.68 1033.59   7
   1   3  11 3499.65 874.960   7
   1  -3  11 2208.40 1682.93   4
  -1  -3  11 2938.63 944.083   7
  -1   3 -11 2364.32 1432.25   1
  -1   3 -11 286.942 1043.47   8
   1   3 -11 1381.26 1123.78   1
   1   3  13 2418.40 423.292   5
   1   3  13 1184.39 1107.37   7
   1  -3 -15 6706.06 1436.20   1
   1   3 -15 4361.24 1313.37   8
  -1  -3 -15 8313.02 1305.08   8
   1   3  15 5989.76 456.856   5
  -1   3 -15 6348.31 1452.24   8
   1  -3 -15 9401.88 1381.20   8
  -1   3 -15 9151.18 1918.64   1
  -1  -3  15 8339.21 1327.85   7
  -1   3  15 9736.98 1486.51   7
   1   3 -15 7667.19 1630.10   1
   1  -3  15 6863.44 1265.62   7
   1  -3 -17 22459.1 1722.80   8
   1   3 -17 16414.6 1945.33   1
  -1   3  17 16617.9 1826.28   7
  -1  -3 -17 15332.0 1993.74   1
   1  -3 -17 16344.1 1863.41   1
  -1  -3 -17 20677.8 1693.22   8
   1   3  17 16400.5 1693.07   7
   1  -3  17 20170.2 1659.15   7
   1   3 -17 15169.7 1139.58   2
  -1  -3  17 17851.7 1701.98   7
  -1   3 -17 18279.9 2264.59   1
   1   3  19 34052.2 2266.97   7
  -1  -5   1 2800.28 340.933   6
   1   5   1 2247.21 307.494   5
  -1  -5  -1 2982.20 343.620   6
   1   5  -1 2280.35 312.887   5
   1   5   1 2599.15 545.885   2
   1   5  -1 2192.32 525.718   2
  -1  -5  -3 14609.8 666.193   6
   1   5  -3 14167.4 661.015   5
   1   5  -3 13634.2 725.929   1
   1   5   3 12965.8 855.193   2
   1   5   3 13581.5 647.463   5
  -1  -5   3 13957.6 630.210   7
   1   5  -3 14257.9 807.962   2
   1   5  -3 14570.1 639.008   8
  -1  -5  -5 251464. 8706.64   6
   1   5   5 245780. 8701.93   5
   1   5  -5 251791. 8717.28   8
  -1   5  -5 252943. 8813.14   8
   1   5  -5 255152. 8777.76   1
   1   5  -5 246665. 8710.94   5
  -1  -5  -5 250883. 8671.98   8
  -1  -5  -5 252861. 8694.18   1
  -1  -5   5 241379. 8760.52   3
   1  -5   5 254668. 8911.35   4
  -1  -5   5 256892. 8714.86   7
   1   5  -5 257588. 8780.06   2
   1   5   5 247799. 8678.00   7
   1   5   5 251715. 8800.96   2
  -1   5  -7 118860. 4503.18   1
   1  -5   7 115390. 4549.32   4
   1   5  -7 114290. 4201.50   5
  -1  -5  -7 118626. 4207.35   8
  -1  -5   7 119033. 4274.59   3
  -1   5  -7 118537. 4198.01   5
   1   5   7 117054. 4189.97   5
   1   5   7 121618. 4352.99   2
   1   5  -7 120996. 4368.03   1
  -1  -5  -7 123500. 4208.72   6
  -1  -5  -7 117152. 4252.24   1
  -1  -5   7 117499. 4249.23   7
   1   5  -7 116113. 4256.79   8
  -1   5  -7 118599. 4365.30   8
   1   5   7 120464. 4224.08   7
   1   5  -7 123580. 4282.56   2
   1   5  -9 3272.89 823.406   2
  -1  -5   9 2967.41 829.375   3
  -1  -5  -9 2633.67 542.741   6
   1  -5   9 1678.76 1559.26   4
   1   5   9 2536.19 519.528   5
   1   5   9 2044.13 729.563   7
  -1  -5  -9 2049.35 894.653   1
  -1   5  -9 2742.53 1036.90   8
  -1  -5   9 2682.21 836.635   7
  -1  -5  -9 3457.30 747.547   8
   1   5  -9 1668.48 819.826   8
   1   5   9 1029.88 1035.13   2
  -1   5  -9 4113.34 1357.02   1
   1   5  -9 2294.36 531.841   5
  -1   5  -9 2923.67 540.737   5
   1   5  -9 3264.80 1099.64   1
  -1  -5  11 2487.33 820.818   3
   1   5 -11-19.2572 1265.52   1
  -1  -5 -11 166.105 563.707   6
   1   5 -11 512.470 911.706   2
  -1  -5  11 740.318 989.866   7
   1   5  11 1003.71 536.263   5
   1   5 -11 332.315 563.312   5
  -1   5 -11 750.071 555.055   5
  -1  -5 -11 1686.31 887.234   8
  -1   5 -11-1291.88 1562.07   1
   1   5  11-35.2321 867.847   7
  -1  -5 -11 2171.49 1101.90   1
  -1  -5 -13-952.101 1057.82   8
   1   5 -13 1119.02 1145.49   8
   1   5  13-831.747 612.601   5
   1   5 -15 9844.42 1217.13   2
  -1   5 -15 12480.3 787.084   5
  -1   5 -15 10719.8 2095.87   1
   1   5 -15 11086.9 1768.81   1
  -1  -5 -15 16351.8 1427.22   8
   1   5 -15 15456.1 1516.35   8
   1   5  15 14006.9 833.205   5
   1  -5 -15 13623.3 1520.17   8
  -1   5  15 9367.80 1484.38   7
  -1  -5  15 13892.0 956.103   3
  -1   5 -15 9748.80 1702.35   8
  -1  -5  15 13482.7 1480.78   7
   1  -5  15 12476.7 1430.11   7
   1  -5  15 13448.3 2556.10   4
   1  -5  17 6132.73 953.157   3
  -1  -5 -17 9026.76 1523.52   8
   1   5  17 6740.07 724.587   5
   1   5 -17 6299.24 1927.25   1
  -1   5 -17 5438.09 2271.25   1
   1  -5 -17 7480.63 1636.68   8
  -1  -5 -17 8142.17 1795.81   1
   1   5 -17 5407.92 1221.22   2
   1  -5  17 7090.64 1506.41   7
   1   5 -17 6170.71 1627.68   8
  -1  -5  17 6674.26 1600.78   7
  -1   5 -17 3106.31 1775.13   8
   1  -5  17 1973.08 2781.24   4
  -1   5  17 6294.77 1727.98   7
   1   5  17 7244.53 1545.26   7
  -1  -5  19 1304.96 1782.53   7
  -1  -5 -19-3760.00 1807.44   8
  -1  -5 -19 1296.73 2025.98   1
   1   5 -19-803.422 1762.71   8
  -1   5 -19-3065.30 1955.60   8
   1   5 -19-4244.64 2261.80   1
   1  -5  19-4959.71 1811.62   7
   1   5  19 3454.38 695.950   5
   1  -5 -19 1872.61 1822.89   8
   1   5  19 3886.09 1753.68   7
   1  -5  19-1360.70 750.469   3
  -1  -7  -1 4816.61 535.741   6
   1   7  -1 5038.96 511.205   5
   1   7   1 5701.92 940.121   2
   1   7  -1 4255.22 891.277   2
  -1  -7   1 5235.81 541.995   6
   1   7   1 5048.22 518.380   5
  -1  -7   3 5072.75 570.547   6
   1   7  -3 5086.63 541.188   5
   1   7   3 4651.26 535.793   5
   1   7  -3 4429.37 712.113   1
   1   7  -3 4642.21 544.760   8
  -1  -7   3 5164.34 885.251   4
   1   7  -3 3313.59 886.386   2
  -1  -7  -3 4736.81 571.348   6
   1   7   3 4110.56 979.165   2
   1   7   5 1060.38 1048.65   2
   1  -7   5 897.726 1284.30   4
  -1  -7   5 1836.77 560.981   6
  -1  -7   5 2741.28 592.923   7
   1   7  -5 951.587 623.088   8
   1   7  -5 1487.13 884.526   1
  -1   7  -5 1299.79 532.988   5
   1   7  -5 2007.53 534.459   5
   1   7  -5-171.752 932.065   2
   1   7   5 1258.47 529.623   5
  -1  -7  -5 1319.47 559.206   6
  -1  -7  -5 952.507 461.159   8
  -1  -7  -7 469878. 16206.2   6
   1   7  -7 468642. 16216.5   8
   1   7  -7 469154. 16202.3   5
  -1  -7   7 466975. 16205.2   6
  -1   7  -7 473768. 16201.4   5
   1   7  -7 467176. 16295.3   2
   1   7   7 461637. 16350.5   2
  -1   7  -7 463468. 16327.1   8
  -1  -7  -7 463437. 16159.6   8
   1  -7   7 467258. 16198.2   6
   1  -7   7 469812. 16466.9   4
   1   7   7 469981. 16190.2   5
   1   7  -7 469036. 16310.2   1
   1   7   7 465442. 16187.4   7
  -1  -7   7 471688. 16210.7   7
   1   7   9 61962.8 2341.23   5
   1   7  -9 63267.1 2353.60   5
  -1  -7   9 61112.1 2442.33   7
  -1   7  -9 61396.0 2936.52   1
  -1  -7  -9 65917.4 2375.36   6
   1  -7   9 59360.8 2332.75   6
  -1   7  -9 61618.7 2347.76   5
   1   7  -9 60736.7 2596.57   2
  -1  -7   9 62591.2 2578.01   3
   1   7  -9 61636.8 2695.10   1
   1   7   9 58156.3 2724.82   2
  -1  -7  -9 62077.0 2454.46   1
   1   7  -9 59366.7 2464.03   8
  -1  -7  -9 61910.8 2371.30   8
   1   7   9 58535.3 2434.37   7
   1  -7   9 62731.6 3097.68   4
  -1   7  -9 62018.5 2678.95   8
  -1  -7   9 61685.5 2371.64   6
  -1  -7  13 1505.25 788.740   6
   1   7  13 1829.23 743.931   5
  -1  -7  13 2221.26 1199.75   3
   1   7 -13 920.965 744.682   5
  -1  -7 -13 1474.13 1317.72   1
  -1   7 -13 2627.00 747.557   5
   1   7  13 2136.09 1205.03   7
   1   7 -13 1778.86 1678.82   1
   1   7 -13 397.169 1247.61   8
  -1   7 -13 3539.44 1506.02   8
  -1  -7 -13 1591.95 1113.10   8
  -1   7 -13 2155.14 1947.75   1
   1   7 -13 1845.47 1286.70   2
   1  -7  13 3566.89 719.410   6
   1  -7  13 3065.72 2353.52   4
   1  -7  15 5197.50 782.806   6
   1   7 -15 4321.14 842.010   5
  -1   7 -15 3470.89 2157.45   1
  -1  -7  15 4331.83 1464.80   7
   1   7 -15 4713.08 1472.27   8
  -1   7 -15 4880.34 1680.59   8
  -1  -7  15 3409.22 1161.00   3
  -1   7 -15 4371.18 802.458   5
   1   7 -15 2018.21 1815.45   1
  -1  -7  15 3852.24 872.288   6
   1   7  15 4769.11 838.639   5
   1  -7  15 2048.49 2670.38   4
   1   7 -15 5718.53 1425.51   2
  -1  -7 -17 8435.82 1614.18   8
   1   7 -17 12157.6 2176.96   1
  -1   7 -17 9142.44 941.004   5
  -1   7 -17 9047.01 2421.86   1
  -1  -7 -17 7443.52 1771.98   1
   1   7 -17 7636.73 947.542   5
   1   7  17 7844.04 932.352   5
  -1   7 -17 4387.05 1885.78   8
   1  -7  17 7145.38 836.399   6
  -1  -7  17 8282.81 1000.20   6
   1   7 -17 6728.49 1690.24   8
   1   7 -17 7876.63 1579.50   2
   1   7  17 9178.21 1666.28   7
   1  -7 -17 10682.6 1751.93   8
   1  -7  17 7736.22 1618.90   7
  -1  -7  17 10845.2 1712.65   7
   1  -7  17 9157.27 3084.27   4
  -1  -7  17 7411.27 1206.10   3
  -1  -7  19-473.443 987.234   6
   1  -7  19 519.240 1410.03   3
   1   7 -19 726.532 2338.27   1
   1  -7 -19 3839.89 1851.11   8
   1   7  19 1800.04 912.027   5
  -1   7 -19 150.096 2627.59   1
   1  -7  19 3543.66 1735.24   7
  -1   7 -19 1831.52 2019.18   8
   1   7 -19 140.740 1814.96   8
   1   7 -19-467.788 1700.01   2
  -1  -7 -19 4399.24 1701.08   8
  -1  -7 -19 5452.98 1963.22   1
  -1  -7  19-29.1948 1123.73   3
   1  -7  19 3115.27 3337.00   4
  -1  -7  19 4261.97 1790.25   7
   1   7  19 2135.95 1777.12   7
  -1  -9  -1 216.657 656.308   6
   1   9   1 441.325 643.168   5
   1   9  -1 1439.23 633.876   5
   1   9   1 205.437 1274.09   2
   1   9  -1-216.065 1236.41   2
  -1  -9   1 1244.36 660.491   6
  -1  -9   3 18148.0 1069.51   6
   1   9  -3 20520.5 1227.69   1
   1   9   3 18097.3 1040.42   5
  -1   9  -3 16180.4 1017.21   5
   1   9  -3 19108.1 1579.88   2
   1   9   3 17074.5 1627.66   2
  -1  -9   3 17388.6 1414.79   4
   1   9  -3 19360.4 1095.78   8
   1   9  -3 20552.4 1036.72   5
  -1  -9  -3 19477.4 1079.84   6
  -1  -9  -5 8035.88 874.377   6
   1  -9   5 6761.39 826.018   6
   1   9  -5 7864.64 1167.79   1
   1   9   5 7152.89 1537.45   2
  -1  -9   5 5142.90 816.515   6
   1   9   5 6932.22 791.156   5
   1   9  -5 6030.88 920.720   8
  -1   9  -5 5472.82 794.406   5
   1   9  -5 6966.20 794.167   5
   1   9  -5 5959.11 1378.84   2
  -1  -9   5 6045.79 1470.75   4
  -1  -9  -7 10164.9 956.793   6
   1   9  -7 10441.1 1087.89   8
  -1  -9   7 13118.3 1762.97   4
   1   9  -7 10233.9 895.367   5
   1   9  -7 9040.74 1364.33   1
   1   9   7 8933.70 884.293   5
  -1   9  -7 8893.33 1376.03   8
  -1   9  -7 10104.0 913.363   5
  -1  -9  -7 9790.52 846.429   8
  -1  -9   7 10218.0 925.024   6
   1  -9   7 10385.6 1917.39   4
   1   9   7 10645.9 1669.58   2
   1   9  -7 11520.1 1502.43   2
  -1  -9   7 9845.77 983.971   7
   1  -9   7 10792.6 903.634   6
   1  -9  11 7108.08 914.137   6
  -1  -9 -11 8270.90 978.392   6
   1   9 -11 6801.46 913.017   5
  -1  -9  11 7224.44 948.640   6
   1   9  11 6521.01 1740.04   2
  -1  -9 -11 6293.56 1046.39   8
  -1   9 -11 7080.88 1620.85   8
   1   9  11 6849.73 892.367   5
  -1   9 -11 6640.92 927.287   5
   1   9 -11 8246.27 1579.41   2
   1  -9  11 5502.54 2380.60   4
   1   9  11 1924.93 958.296   7
  -1   9 -13 179.320 906.188   5
  -1  -9  13 1455.79 1288.75   7
  -1  -9  13 687.513 938.131   6
   1  -9  13 57.4190 867.958   6
  -1  -9 -13-609.173 816.447   6
  -1  -9  13-451.228 1542.26   3
   1   9 -13 625.540 1773.55   1
   1   9 -13 1520.84 1654.96   2
   1   9  13 45.3003 887.192   5
  -1   9 -13 1733.41 1669.48   8
   1   9 -13 1861.24 1381.52   8
  -1  -9 -13 39.1391 1150.44   8
   1  -9  13 134.344 2617.14   4
  -1   9 -13 440.212 2235.93   1
   1   9  13 249.797 1260.74   7
  -1   9 -15 8558.65 2497.21   1
  -1  -9  15 5635.43 1069.61   6
   1  -9  15 7385.23 1013.86   6
  -1  -9  15 9125.11 1605.10   3
   1   9  15 7229.36 1021.39   5
   1   9 -15 6503.67 1001.91   5
   1   9 -15 7962.07 1599.20   8
  -1   9 -15 6392.97 1032.07   5
  -1   9 -15 8992.49 1953.50   8
   1   9 -15 7708.02 2105.98   1
   1   9 -15 8565.42 1870.46   2
  -1  -9  15 9647.46 1572.04   7
   1  -9  15 7356.00 2910.60   4
  -1  -9  17 1209.32 1059.82   6
  -1  -9  17 3107.40 1548.78   3
  -1   9 -17-1596.76 2646.38   1
   1   9  17 2695.36 1032.02   5
   1  -9  17 597.992 1002.39   6
  -1  -9 -17-1764.31 1764.25   1
  -1  -9 -17 140.722 1570.01   8
   1   9  17 1307.61 1709.69   7
   1   9 -17 3124.70 1790.62   8
  -1   9 -17 3304.48 2055.25   8
  -1   9 -17 1855.69 1012.39   5
   1   9 -17 2316.93 1036.09   5
   1   9 -17 385.237 1978.89   2
   1  -9  17-1869.35 3281.55   4
  -1  -9  17 1736.17 1630.21   7
   1   9 -17 1166.41 2283.29   1
  -1 -11  -1 84.3994 847.432   6
   1  11   1-825.242 1602.58   2
   1  11   3 5024.46 1731.67   2
   1 -11   3 5083.47 886.886   6
   1  11  -3 4796.29 1165.80   1
  -1 -11   3 3306.36 1438.67   4
  -1 -11  -3 4947.91 933.912   6
   1 -11   5 846.815 1095.24   6
   1  11  -5 2798.66 1154.61   8
   1  11  -5-984.683 1433.62   1
   1 -11   7 61757.5 2436.86   6
   1  11  -7 54348.6 2724.83   1
   1  11  -7 61760.0 2520.10   8
   1 -11   9 11806.7 1156.20   6
   1  11  -9 13015.8 1744.14   1
   1  11  -9 12832.5 1433.45   8
  -1 -11  -9 14567.7 1106.42   8
  -1 -11   9 13512.5 1245.57   7
  -1 -11   9 11610.5 2258.75   4
  -1  11 -11 11068.8 1857.86   8
   1 -11  11 8154.07 1100.00   6
  -1  11 -11 11571.9 2316.32   1
  -1 -11 -11 10439.5 1204.84   8
   1 -11  11 11385.8 2663.51   4
  -1 -11 -13 733.082 1268.32   8
   1 -11  13 142.450 1090.30   6
  -1 -11  13 1326.37 2657.28   4
   1  11 -13 990.668 1976.94   1
   1  11 -13 76.2974 1532.95   8
  -1  11 -13-1797.39 2399.07   1
   1 -11  13-214.447 2854.24   4
  -1 -11  13 983.738 1393.98   7
  -1  11 -13-472.238 1907.72   8
   1  11 -17 6279.63 2618.75   1
  -1  11 -17 10304.6 2980.28   1
  -1 -11 -17 9060.05 1708.94   8
   1 -11  17 7467.59 1233.43   6
   1  11 -17 9176.81 2001.89   8
  -1  11 -17 10956.3 2278.58   8
   1  11  17 45.4773 1242.22   7
   1 -11  17 11074.3 3571.00   4
  -1 -11  17 7171.40 1827.61   7
   1  13  -1 1949.82 1966.71   2
   1  13   1 2164.06 1947.30   2
  -1 -13   1 1572.84 1021.60   6
   1  13   1 2030.44 978.509   5
  -1 -13  -1 3937.43 1079.73   6
   1  13  -1 3251.81 997.013   5
   1  13  -3 7575.80 1999.58   2
   1  13   3 4324.99 2106.84   2
  -1 -13   3 2848.72 1035.56   6
  -1 -13  -3 2942.93 1080.90   6
   1 -13   3 4448.90 1065.46   6
   1  13  -3 5412.68 1054.79   5
   1  13   3 6548.75 1049.89   5
  -1  13  -3 5330.18 1076.13   5
   1  13  -3 2807.36 1399.72   1
  -1 -13   5 37439.9 1894.16   6
   1  13  -5 38865.5 2005.67   8
   1  13  -5 37202.0 2658.73   2
   1  13  -5 41647.1 1887.00   5
   1  13  -5 34579.6 2145.84   1
   1  13   5 42061.4 1888.84   5
  -1  13  -5 42874.1 1928.06   5
   1  13   5 33730.3 2731.68   2
   1 -13   5 35302.4 1883.10   6
  -1 -13  -5 37542.6 1938.09   6
  -1 -13   5 32171.3 2460.38   4
   1  13  -7 12416.7 1828.10   1
  -1 -13  -7 14434.3 1350.17   6
   1 -13   7 11164.6 1279.73   6
   1  13   7 11828.3 2280.99   2
   1  13  -7 13333.0 1245.11   5
   1  13   7 13589.6 1278.28   5
   1  13  -7 13929.1 1566.39   8
   1  13  -7 12547.1 2253.10   2
  -1 -13   7 13756.5 1276.06   6
  -1  13  -7 14667.6 1305.79   5
  -1 -13   7 11875.1 2255.31   4
  -1  13  -9 4743.09 1196.75   5
  -1 -13   9 4261.58 1165.22   6
  -1 -13  -9 2430.08 1215.00   6
   1 -13   9 4682.00 1185.21   6
   1  13   9 8728.96 2302.06   2
   1  13  -9 2166.98 1904.65   1
   1  13  -9 4516.12 1154.05   5
   1  13   9 4561.20 1171.45   5
   1 -13   9 3168.04 2640.24   4
   1  13  -9 5575.67 2225.72   2
  -1 -13  11 1811.70 1158.21   6
  -1 -13 -11 1815.23 1305.97   6
   1 -13  11 1806.40 1182.78   6
   1  13  11 1157.88 1165.25   5
   1 -13  11-732.994 2886.19   4
  -1  13 -11 3758.59 2082.84   8
   1  13 -11 1717.35 1214.78   5
   1  13 -11 3630.97 2304.48   2
   1  13 -11 2249.61 1672.55   8
  -1  13 -11-786.879 2463.03   1
  -1  13 -11 2477.67 1265.68   5
  -1 -13 -11 1690.35 1171.92   8
  -1 -13  11 1395.98 2663.84   4
   1  13  13 294.219 1226.96   5
   1 -13  13 3407.15 3177.75   4
  -1 -13  13-958.827 1522.35   7
  -1 -13  13 401.513 3041.37   4
  -1 -13  15 5733.88 1347.98   6
  -1  13 -15 6085.76 2393.57   8
   1  13  15 4623.42 1346.05   5
  -1 -13  15 8100.98 3260.56   4
   1  13 -15 4703.36 2503.72   1
   1  13 -15 8474.57 1409.90   5
   1  13 -15 7579.77 1993.44   8
  -1  13 -15 4059.33 1371.44   5
   1 -13  15 6353.30 3507.59   4
  -1 -13  15 5533.90 1732.63   7
   1  13 -15 6733.47 2688.63   2
  -1  13 -15 6079.70 2922.23   1
   1  15  -1 2591.80 2317.05   2
   1  15   1 1007.46 2331.54   2
  -1 -15   1-1507.20 1227.34   6
  -1 -15  -1-417.148 1223.08   6
   1  15   1-691.677 1134.98   5
   1  15  -1-150.365 1125.46   5
  -1 -15   3 16474.2 1500.91   6
  -1 -15  -3 13084.0 1457.59   6
   1 -15   3 15115.5 1455.67   6
   1  15   3 14208.3 2564.94   2
   1  15  -3 16885.1 2525.42   2
   1  15  -3 18763.7 1452.65   5
   1  15   3 16139.1 1405.19   5
  -1  15  -3 17001.4 1442.49   5
   1  15  -3 13690.5 1764.35   1
  -1 -15   5 12342.0 1389.07   6
   1  15  -5 13613.4 2513.48   2
  -1 -15  -5 13075.2 1470.80   6
   1 -15   5 12500.6 1464.46   6
   1  15  -5 15398.2 1402.25   5
   1  15   5 15089.3 1398.38   5
  -1  15  -5 14853.3 1446.96   5
   1  15  -5 11776.4 1836.25   1
   1  15  -7 8427.36 1666.67   8
  -1 -15  -7 5772.56 1401.90   6
   1  15   7 7083.33 2608.70   2
   1 -15   7 6549.18 1356.57   6
   1  15   7 8028.69 1331.06   5
   1  15  -7 7173.28 1323.87   5
  -1  15  -7 6793.62 1352.32   5
  -1 -15   7 5804.31 2448.27   4
  -1 -15   7 6091.37 1324.61   6
   1  15  -7 8026.87 2517.59   2
   1  15  -7 3611.57 1949.45   1
   1  15  -9 1878.22 2573.87   2
   1  15  -9 3814.34 1326.54   5
  -1 -15   9 2223.32 1366.74   6
  -1 -15  -9 2860.96 1417.28   6
   1 -15   9 1088.60 1341.35   6
   1  15   9 1210.35 2639.88   2
   1  15   9 3282.30 1322.15   5
  -1  15  -9 4828.20 1371.68   5
  -1  15  -9 2504.86 2600.38   1
  -1 -15  11 38.5132 1378.66   6
  -1 -15 -11 1226.13 1445.83   6
   1 -15  11-592.511 1371.41   6
   1  15 -11-865.973 2268.68   1
   1  15 -11-1320.83 1975.55   8
  -1  15 -11-558.284 1371.12   5
   1  15 -11 1341.26 1341.19   5
   1  15  11 300.455 1328.86   5
  -1 -15 -11-874.691 1229.44   8
   1 -15  11-227.450 3131.13   4
  -1  15 -11 3006.55 2770.66   1
  -1 -15  11-4576.26 3075.87   4
   1  15 -11-3535.56 2698.51   2
   1  17   1-3568.01 1429.79   5
   1  17  -1-2822.67 1427.02   5
   1  17  -5-4430.41 2973.02   2
   1  17   5 1761.31 1414.32   5
   1  17  -5 4681.14 1459.17   5
  -1  17  -5-2231.30 1491.32   5
   1  17  -5-5152.25 2069.65   1
  -1 -17   7 7867.06 1584.10   6
  -1 -17  -7 4041.56 1563.60   6
   1  17   7 3917.85 2948.26   2
   1 -17   7 3135.42 1596.09   6
   1  17  -7 4248.15 1467.54   5
   1  17  -7 6263.52 2970.69   2
   1  17   7 5086.68 1481.00   5
  -1  17  -7 5563.95 1543.44   5
   1  17  -7 3362.35 2197.97   1
   1  17  -9 1034.08 2975.79   2
  -1 -17   9 1618.41 1554.51   6
  -1 -17  -9 2018.98 1629.70   6
   1 -17   9-1864.80 1517.30   6
  -1 -17   9 4148.70 3021.21   4
   1  17   9 2942.49 2926.15   2
  -1  17  -9 3835.32 1502.65   5
   1  17  -9 1619.40 1475.00   5
   1  17   9 466.153 1430.86   5
  -2   0  -6 1623.91 632.850   8
   2   0   6 415.558 884.714   4
  -2   0  -8 392.890 778.581   8
  -2   0  -8-502.666 1080.96   1
   2   0   8-74.4528 1210.76   4
  -2   0 -10 7056.67 1050.58   8
   2   0 -10 4161.89 887.073   8
   2   0  10 7338.86 1620.65   4
  -2   0 -10 6720.24 1438.92   1
  -2   0 -12 1294.07 1572.47   1
   2   0 -14 29308.8 1847.05   1
  -2   0 -14 30799.4 1840.85   8
   2   0  14 26839.4 2567.86   4
  -2   0  14 28455.2 1862.02   7
   2   0 -16-1087.23 1470.08   1
  -2   0 -16-1092.37 2075.62   1
  -2   0 -16-1520.59 1576.32   8
   2   0 -16 1346.81 1442.62   8
   2   0  16 1834.89 1266.53   7
  -2   0  16 416.027 1583.11   7
   2   0  16-231.419 2469.65   4
  -2   0  18 1814.22 1762.09   7
   2   0 -18 3182.03 1774.60   1
  -2   0 -18 2235.45 2265.91   1
  -2   0 -18 2862.60 1731.97   8
   2   0 -18 1841.41 1640.81   8
   2   0  18 3108.17 1522.83   7
  -2   0 -20 789.018 2485.52   1
   2   0 -20 194.198 1790.13   8
   2   0  20 554.005 1654.10   7
  -2   0 -20 1471.60 1951.27   8
   2   0 -20 2292.40 1955.40   1
  -2   0  20-1330.13 1943.07   7
   2   2   4 55088.7 2153.66   4
  -2  -2  -4 55270.5 1976.02   3
  -2   2  -6 3909.41 735.000   8
  -2  -2  -6 3241.99 658.033   8
  -2  -2  -6 2600.96 858.156   1
   2  -2   6 2913.28 989.009   4
   2   2   6 3534.43 933.037   4
  -2  -2  -6 3816.72 346.623   3
  -2   2  -8 22378.1 1551.62   1
   2   2   8 20418.2 915.116   2
  -2  -2  -8 20659.4 1409.05   1
  -2  -2  -8 21377.2 1160.04   8
  -2   2  -8 22042.1 1289.25   8
   2   2  -8 20675.6 1133.81   8
   2  -2   8 18821.3 1631.25   4
   2   2   8 21786.8 1562.49   4
  -2  -2   8 20814.1 1189.78   7
   2   2 -10 628.233 891.989   8
  -2   2 -10 806.435 1059.49   8
   2   2  10 1251.60 1552.44   4
   2   2  10 1176.78 592.879   2
   2   2 -10 1017.23 956.821   1
  -2   2 -10 44.9917 1428.20   1
  -2  -2  10 314.426 971.441   7
   2  -2  10-239.588 1625.15   4
  -2  -2 -10 1189.42 952.139   8
  -2  -2 -10 1491.27 1308.11   1
  -2  -2 -12 10139.0 1586.43   1
  -2  -2 -12 8004.18 1149.63   8
   2  -2 -14 588.152 1237.99   8
  -2   2 -14 1435.52 1905.40   1
  -2   2 -14 1145.71 1444.18   8
   2   2 -14 2664.77 1344.47   1
   2   2 -14 2466.07 1270.78   8
   2  -2  14 31.0828 2255.93   4
  -2  -2  14 5001.75 1364.32   7
  -2  -2  16 15664.1 1728.32   7
  -2   2 -16 15469.2 2273.82   1
   2   2 -16 19077.6 1759.12   1
  -2   2 -16 7334.08 1775.84   8
  -2  -2 -16 17326.6 1665.08   8
  -2  -2 -16 18896.1 2120.68   1
   2   2 -16 11654.3 1587.89   8
   2  -2 -16 6998.12 1670.91   8
   2   2  16 15606.5 1488.42   7
  -2   2  16 15114.2 1664.90   7
   2  -2  16 15148.4 2741.06   4
   2   2  18 211.639 1452.66   7
  -2   2 -18 1745.04 2338.54   1
   2   2 -18 1726.49 1780.58   1
   2  -2  18 294.031 1483.97   7
   2  -2 -18 487.084 1645.43   8
  -2  -2  18-2652.78 1810.19   7
  -2   2 -18-406.189 1789.22   8
  -2  -2 -18-1068.68 1701.34   8
  -2  -2 -18 1570.40 2193.63   1
   2  -2  18-577.296 2919.30   4
   2   2 -18-374.140 1576.82   8
  -2   2  18-1424.74 1748.89   7
  -2   2 -20 1181.09 2030.05   8
  -2  -2  20 4977.15 2017.28   7
   2   2 -20 2958.55 2004.93   1
   2   2  20 1884.74 1696.71   7
  -2   2 -20 6808.65 2603.44   1
  -2  -2 -20 646.651 2450.68   1
  -2  -2 -20 6462.57 1993.00   8
   2   2 -20 1523.17 1805.05   8
   2  -2  20 4727.42 3352.63   4
   2  -2  20 5603.21 1766.21   7
  -2   2  20 1291.80 1991.98   7
   2  -2 -20 1272.38 1868.10   8
  -2  -4   0-66.5041 410.215   3
   2   4   0 149.989 274.609   5
   2   4   0 289.882 385.541   2
   2   4  -2 102292. 3627.62   5
   2   4   2 100868. 3607.68   5
   2   4   2 102003. 3648.04   2
  -2  -4   2 103381. 3642.31   3
  -2  -4  -2 101638. 3636.32   3
   2   4  -4 26884.2 1132.58   5
   2   4   4 29232.6 1116.09   5
   2   4   4 28027.2 1200.58   2
   2   4   4 29470.4 1269.17   4
  -2  -4  -4 27967.8 1200.88   3
  -2  -4   4 28209.5 1170.90   3
  -2  -4   6 160.668 514.627   3
  -2  -4  -6 302.800 588.133   8
  -2  -4  -6 663.211 599.367   3
   2   4  -6-65.1836 605.659   1
   2   4  -6 101.685 396.481   5
   2   4   6 276.154 622.936   2
   2   4   6 420.612 363.189   5
   2   4   6-754.629 905.726   4
  -2  -4  -6-497.351 796.948   1
  -2  -4   6 1292.19 634.089   7
   2  -4   6-924.367 1140.32   4
   2   4  -6 204.784 569.956   8
  -2  -4  -8 1387.05 1041.02   1
  -2  -4  -8 307.544 714.706   3
   2   4   8 367.232 416.794   5
   2   4  -8 432.678 828.461   1
  -2   4  -8 1110.93 1021.58   8
  -2  -4   8 439.173 583.961   3
  -2  -4  -8 1000.55 751.837   8
   2   4   8-34.1432 741.639   2
   2   4  -8 525.070 755.389   8
   2  -4   8 458.624 1434.92   4
   2   4   8-192.135 1202.22   4
  -2  -4   8 388.885 840.991   7
   2   4  10 16216.5 1048.69   7
   2   4  10 15567.4 782.078   5
   2   4  10 17205.2 1163.18   2
  -2  -4 -10 16019.1 1468.17   1
   2   4 -10 14685.5 1302.04   1
  -2  -4 -10 18041.7 1169.95   8
  -2   4 -10 14475.6 1802.33   1
   2   4 -10 15670.1 1194.84   8
  -2  -4  10 13794.8 1264.33   7
  -2  -4 -10 18193.1 1049.37   3
  -2  -4 -10 15486.4 832.698   6
   2   4  12 806.449 593.568   5
  -2  -4 -12 416.937 1228.94   8
  -2  -4 -14 48468.2 1927.55   6
   2  -4  14 57015.8 3277.97   4
   2   4  14 55823.9 1907.22   5
  -2   4 -14 48238.8 1907.24   5
  -2   4 -14 53845.6 3010.74   1
   2   4  14 46804.4 2228.64   2
   2   4 -14 51773.6 2516.40   1
   2   4 -14 57697.5 2402.86   8
  -2  -4  14 55133.2 2477.35   7
  -2  -4 -14 48305.6 2012.52   3
  -2   4 -16-3713.40 2226.49   1
  -2  -4 -16-1102.95 742.710   3
  -2  -4 -16 93.5690 499.518   6
   2   4  16-178.085 489.657   5
   2   4 -16-399.032 1616.46   1
  -2   4 -16 164.327 470.539   5
  -2  -4 -16-671.060 1422.76   8
   2   4 -16 1439.29 1434.93   8
  -2   4 -16 976.274 1705.49   8
  -2  -4 -16 148.371 1860.48   1
   2   4  16 1275.75 1288.16   7
   2  -4  16 2727.92 2642.79   4
  -2  -4  16 2163.54 1527.71   7
   2   4 -18-5364.75 1982.16   1
   2   4  18-1451.38 474.946   5
  -2   4 -18-2247.57 2006.36   8
   2   4 -18-506.036 1684.16   8
  -2  -4  18-4346.11 1789.58   7
  -2  -4 -18-6551.17 2251.27   1
   2  -4  20-2542.79 3413.80   4
  -2  -4 -20-91.1736 2338.22   1
   2  -4 -20-1206.30 1890.71   8
  -2   4 -20 2991.80 2744.63   1
   2   4 -20-96.8674 1806.43   8
   2   4 -20 1685.46 2045.27   1
  -2   4 -20-139.391 2111.06   8
  -2  -4 -20 469.418 1854.22   8
   2  -4  20 168.014 1739.87   7
   2   4  20 2428.23 1772.71   7
  -2  -4  20-2326.53 1949.98   7
  -2  -6   0 79240.1 3098.35   3
   2   6   0 84198.8 3011.67   5
   2   6   0 84891.4 3108.60   2
  -2  -6  -2 17469.6 1064.43   3
   2   6  -2 17993.4 842.013   5
   2   6   2 18106.0 839.364   5
   2   6  -2 16545.6 1002.00   2
   2   6   2 17701.7 1038.65   2
   2   6  -2 16527.3 763.460   8
  -2  -6   2 17570.8 1050.37   3
   2   6  -4 9832.17 648.419   5
   2   6   4 9383.05 637.310   5
   2   6  -4 9752.81 848.460   2
   2   6   4 9352.66 921.591   2
   2   6  -4 9389.16 708.611   1
   2   6  -4 10171.4 660.494   8
  -2  -6   4 9816.50 727.338   7
  -2  -6   4 9147.23 888.124   3
  -2  -6  -6 2798.63 607.281   6
   2   6  -6 2864.59 648.314   8
  -2  -6   6 2890.68 837.235   3
   2   6  -6 2804.77 563.338   5
  -2  -6  -6 2967.23 755.384   1
   2   6  -6 3536.42 776.615   1
   2   6   6 2637.13 541.828   5
   2   6  -6 2640.81 778.347   2
  -2  -6  -6 1663.26 607.358   8
   2   6   6 2746.08 487.705   7
   2   6   6 2238.84 925.924   2
  -2  -6   6 2120.19 743.775   7
  -2  -6  -8 24626.5 1210.80   6
   2   6  -8 26224.4 1219.56   5
   2   6   8 26768.1 1172.84   5
   2   6  -8 27270.2 1401.16   2
   2   6   8 28331.6 1544.72   2
  -2  -6  -8 25904.1 1426.61   1
   2   6  -8 25845.7 1473.54   1
  -2   6  -8 26712.0 1674.33   8
  -2  -6  -8 27618.7 1276.69   8
   2   6  -8 24369.5 1314.74   8
   2   6   8 25652.7 1186.02   7
   2  -6   8 27050.7 2126.28   4
  -2  -6   8 24633.4 1373.23   7
  -2  -6   8 26202.8 1363.20   3
   2   6 -10 5864.04 995.390   8
  -2  -6  10 4645.04 947.571   3
   2   6 -10 5009.18 1202.22   1
  -2  -6 -10 3657.64 698.291   6
   2   6  10 3433.20 839.603   7
  -2  -6  10 6417.58 1071.53   7
   2   6 -10 4230.36 713.267   5
   2   6 -10 4869.39 1001.08   2
   2   6  10 5375.90 673.380   5
   2   6  10 2846.24 1283.78   2
  -2  -6 -10 3908.68 964.697   8
  -2  -6 -10 3298.89 1205.57   1
  -2  -6 -12 112164. 3937.56   6
   2   6 -12 106348. 4085.77   2
   2   6 -12 101900. 3975.58   5
   2   6  12 116149. 3923.18   5
  -2   6 -12 119339. 4660.26   1
   2   6  12 107806. 4218.27   2
  -2  -6 -12 101840. 4222.90   1
  -2  -6 -12 107925. 4084.81   8
   2  -6  12 113847. 4852.21   4
   2   6  12 100758. 4058.69   7
  -2  -6  12 112430. 4023.87   3
  -2  -6  14 1467.45 916.773   3
   2   6 -14 2608.01 1584.95   1
   2   6  14 1272.78 1504.89   2
   2   6  14 2078.74 1182.12   7
  -2  -6 -14 59.6534 1582.20   1
  -2  -6 -14 2106.91 772.688   6
   2   6 -14 2037.00 1117.91   2
   2   6  14 1132.91 692.300   5
  -2   6 -14 1127.32 1657.47   8
   2   6 -14 1263.11 1305.77   8
  -2   6 -14 2479.67 739.873   5
   2  -6  14-2297.98 2520.09   4
  -2   6 -14 2215.31 2159.93   1
  -2  -6  14 1488.78 1356.78   7
  -2   6 -16 3009.14 2442.09   1
  -2  -6 -16 4640.22 1481.24   8
   2   6 -16 4615.26 1811.09   1
  -2  -6 -16 2375.15 820.189   6
   2   6  16 3677.86 755.952   5
   2   6 -16 2209.15 1236.59   2
  -2   6 -16 1967.07 787.503   5
  -2   6 -16 1083.20 1898.25   8
   2   6 -16 4227.67 1519.10   8
   2  -6  16 2493.19 2813.83   4
   2   6  16 655.196 1341.62   7
  -2  -6  16 2118.76 1540.45   7
  -2   6 -18-5994.46 2818.31   1
   2   6  18-1756.05 778.232   5
  -2   6 -18-1363.27 2046.30   8
  -2  -6 -18-2234.08 1683.20   8
   2   6 -18-1749.60 1738.85   8
  -2  -6  18-2653.27 1806.33   7
  -2  -8   0 1044.27 633.892   6
   2   8   0-326.409 583.031   5
   2   8   0-1257.99 1018.72   2
   2   8  -2 12919.8 813.786   5
   2   8   2 11931.1 824.716   5
   2   8  -2 12246.2 1157.68   2
   2   8  -2 11116.6 706.375   1
  -2  -8   2 11349.3 695.069   7
   2   8  -2 11117.0 641.974   8
   2   8   2 9393.40 1192.49   2
  -2  -8  -2 10531.3 851.260   6
  -2  -8  -4 1132.08 688.734   6
  -2  -8   4 424.635 1131.88   3
   2   8  -4 1488.64 653.165   5
   2   8   4 1277.31 632.981   5
   2   8  -4 1315.81 731.516   1
   2   8  -4 2460.28 1061.36   2
   2   8  -4 1132.49 602.759   8
   2   8   4 1348.99 1175.27   2
  -2  -8   4 1447.05 656.134   7
  -2  -8  -6 900.426 734.466   6
   2   8   6 736.679 548.519   7
  -2  -8   6 1419.30 1176.16   3
   2   8   6 933.971 1305.97   2
   2   8  -6 145.296 675.336   5
   2   8  -6 1406.08 944.980   1
   2   8   6 668.112 688.240   5
  -2  -8  -6 865.474 582.714   8
   2   8  -6 1030.16 742.298   8
  -2  -8  -6 458.828 631.680   1
   2   8  -6 1047.69 1088.11   2
  -2  -8   6-465.274 823.200   7
   2   8  -8 2705.30 1152.79   2
  -2  -8  -8 3605.02 820.125   6
  -2  -8   8 1934.36 1216.77   3
  -2  -8  -8 4138.34 889.779   1
   2   8   8 4099.12 726.922   7
   2   8  -8 4584.81 758.960   5
   2   8  -8 2690.94 1138.80   1
   2   8   8 4755.95 753.116   5
  -2  -8  -8 3398.73 756.568   8
   2   8  -8 3732.00 902.838   8
   2   8   8 2583.61 1468.51   2
  -2  -8   8 3390.57 987.082   7
  -2  -8 -10 107008. 3835.52   6
   2   8 -10 112919. 3850.72   5
   2   8  10 107581. 3801.06   5
   2   8 -10 91735.3 4020.79   2
   2   8  10 98518.5 4234.31   2
   2   8 -10 97426.9 4095.18   1
  -2  -8 -10 93276.7 3907.04   1
  -2  -8 -10 104984. 3820.02   8
   2   8 -10 108365. 3922.20   8
  -2  -8  10 99896.3 3953.18   7
   2   8  10 99070.3 3828.21   7
  -2  -8  10 104596. 3979.47   3
   2   8  12 477.893 1724.36   2
  -2  -8  12 93.4338 1269.40   3
  -2  -8 -12-247.973 891.722   6
  -2  -8 -12 874.871 1051.26   8
  -2   8 -12-1588.15 1719.13   8
  -2   8 -12 363.761 835.813   5
   2   8 -12 805.286 852.437   5
   2   8 -12-1209.57 1327.94   2
   2   8  12 290.488 787.936   5
  -2  -8 -12 681.181 1261.38   1
  -2   8 -12-1111.75 2173.84   1
   2  -8  12-199.380 2391.85   4
   2   8  12 1316.02 1070.41   7
  -2  -8 -14 21174.9 1319.56   6
   2   8 -14 23311.2 1344.67   5
   2   8  14 23582.3 1246.38   5
  -2   8 -14 24932.8 2650.68   1
   2   8 -14 22766.1 1801.17   2
  -2   8 -14 25924.1 1325.86   5
   2   8  14 20900.8 2085.09   2
   2   8 -14 20888.0 2047.19   1
  -2  -8 -14 19557.1 1781.73   1
  -2   8 -14 23935.9 2181.13   8
   2   8 -14 23071.0 1747.32   8
  -2  -8  14 23378.2 1791.89   7
   2   8  14 19288.2 1583.00   7
   2  -8  14 23802.6 3005.36   4
  -2  -8  14 22132.5 1603.31   3
  -2  -8 -16-80.6967 983.600   6
   2   8 -16-78.8921 988.830   5
   2   8  16-786.463 894.049   5
  -2   8 -16 480.867 938.631   5
   2   8 -16 640.927 1530.43   2
  -2   8 -16-27.7875 2049.45   8
  -2  -8 -16-1135.33 1478.63   8
   2   8 -16-548.699 1608.38   8
   2   8 -16-1220.77 1927.70   1
   2  -8  16 362.436 3087.53   4
  -2  -8  16-1634.92 1614.33   7
  -2   8 -16 1619.69 2573.76   1
  -2   8 -18 2169.56 2843.66   1
  -2  -8 -18-130.062 1653.00   8
   2   8  18-359.023 923.355   5
   2   8 -18 106.263 1674.17   2
  -2   8 -18-863.654 2197.82   8
   2   8 -18 1879.07 1810.55   8
   2   8 -18 1270.28 2146.69   1
   2  -8  18 3918.76 3369.53   4
  -2  -8  18-119.719 1756.26   7
  -2  -8 -18-2145.55 1958.10   1
   2   8  18 160.104 1648.56   7
  -2   8 -18 403.740 979.400   5
  -2 -10   0 20692.5 1203.78   6
   2  10   0 18611.7 1652.83   2
  -2 -10   2 176.887 818.210   6
  -2 -10  -2 890.297 810.675   6
   2  10  -2 543.225 1342.10   2
   2  10  -2 2290.79 658.541   8
   2  10  -2 475.836 709.590   1
  -2 -10   2 1056.26 1075.73   4
   2  10   2 1886.34 1451.44   2
  -2 -10   2 331.900 570.671   7
  -2 -10   4 4387.55 870.107   6
  -2 -10  -4 3372.52 873.692   6
   2  10  -4 3926.02 778.817   8
   2  10  -4 5324.80 1368.86   2
  -2 -10   4 3591.22 727.243   7
   2  10  -4 2955.19 927.146   1
  -2 -10  -8 14496.2 1122.97   6
   2  10  -8 11148.6 1435.48   1
   2  10  -8 12558.2 1160.41   8
  -2 -10  -8 14269.7 919.193   8
  -2 -10   8 15179.1 1188.84   7
   2  10   8 8007.61 858.621   7
   2  10   8 10879.1 1922.84   2
   2  10  10 3254.79 1970.15   2
  -2 -10 -10 1261.12 960.248   6
   2  10 -10-39.1202 1503.80   1
   2 -10  10-404.073 2486.88   4
  -2 -10 -10 139.377 922.485   8
  -2 -10 -10 820.308 1021.58   1
  -2 -10  10 1829.41 1155.34   7
   2  10  10 580.747 933.722   7
  -2 -10 -12 53729.5 2381.67   6
  -2  10 -12 58777.7 3469.41   1
   2  10  12 56232.5 2302.30   5
  -2  10 -12 60047.2 2371.24   5
   2  10  12 63435.3 3142.16   2
  -2  10 -12 56752.3 3020.20   8
  -2 -10 -12 53792.3 2453.91   1
  -2 -10 -12 52343.7 2360.23   8
   2  10 -12 59525.9 2548.66   8
   2 -10  12 54417.7 3672.54   4
   2  10  12 52784.3 2428.66   7
  -2 -10 -14-675.096 1464.41   1
   2  10  14 1881.27 2224.07   2
  -2 -10 -14 42.0397 1103.19   6
   2  10 -14-376.236 1848.75   1
   2  10  14 1848.81 994.472   5
  -2  10 -14 1450.18 2090.45   8
  -2  10 -14 338.322 1066.25   5
   2  10 -14 369.918 1497.24   8
  -2 -10 -14 402.272 1292.13   8
  -2  10 -14-819.023 2628.54   1
   2 -10  14 1655.08 2957.07   4
  -2 -10  14 1642.18 1540.80   7
   2  10  14 200.215 1321.57   7
   2  10  16 3154.28 1067.04   5
  -2 -10 -16 536.067 1200.30   6
   2  10  16 2482.53 2251.20   2
   2  10 -16 4459.80 2100.29   1
  -2  10 -16 3324.49 1161.60   5
  -2  10 -16 1117.30 2250.05   8
   2  10 -16 5597.99 1750.16   8
   2 -10  16 4358.27 3351.31   4
  -2  10 -16-794.940 2833.98   1
  -2 -10  16 3409.39 1760.34   7
  -2 -12   2 18944.4 1269.42   6
   2  12  -2 16407.7 1100.67   8
   2  12  -2 19601.4 1236.95   5
   2  12   2 22281.5 1233.26   5
   2  12  -2 15476.2 1102.52   1
  -2 -12   2 8612.83 1481.97   4
  -2 -12   2 13856.3 900.100   7
  -2 -12   4-1273.28 1015.03   6
   2  12  -4-701.383 974.125   5
   2  12  -4 208.193 1028.13   1
   2  12   4 735.021 946.104   5
   2  12  -4 623.705 940.943   8
   2  12  -4-1757.83 1662.80   2
  -2 -12   4 782.086 794.210   7
  -2 -12   4 1904.81 1555.58   4
  -2 -12   6 2255.55 1058.70   6
   2  12  -6 1287.26 1009.82   5
   2  12   6 1537.24 981.473   5
   2  12  -6 3584.48 1269.90   1
  -2 -12  -6 896.235 494.922   8
   2  12  -6 2354.02 1051.30   8
   2  12  -6 2443.33 1738.55   2
  -2 -12   6 1260.76 916.776   7
  -2 -12   6 1670.92 1854.25   4
  -2 -12   8-392.854 1092.23   6
   2  12  -8 1282.84 1813.74   2
   2  12  -8 32.1759 1030.05   5
   2  12   8 104.044 995.868   5
   2  12  -8 689.805 1172.16   8
  -2 -12  -8 400.976 769.482   8
   2  12  -8-846.576 1452.73   1
  -2 -12   8 283.033 1063.30   7
  -2 -12  10 16735.3 1416.39   6
  -2 -12  10 23242.8 2268.21   3
   2  12 -10 21706.3 1419.52   5
   2  12  10 17740.1 1360.02   5
   2  12 -10 20308.8 2156.51   2
  -2 -12 -10 18082.9 1234.10   8
  -2 -12  12 2760.88 1211.86   6
  -2 -12  12 4896.06 2015.59   3
   2  12 -12 4713.64 1171.23   5
   2  12  12 2050.02 1151.50   5
  -2  12 -12 5999.82 2772.80   1
   2  12 -12 2024.99 1461.48   8
  -2 -12 -12 2520.38 1150.35   8
   2 -12  12 1551.53 3052.34   4
  -2 -12  12 4747.06 1482.73   7
   2  12 -12 2083.37 1999.16   2
   2  12 -12 3405.83 1877.96   1
   2  12 -14 26756.6 1998.87   8
   2  12 -14 26389.4 1603.00   5
   2  12  14 24405.6 1569.54   5
   2  12 -14 21726.6 2442.33   2
   2  12 -14 19310.1 2351.67   1
  -2  12 -14 22744.4 2561.80   8
  -2 -12 -14 19754.6 1625.35   8
  -2  12 -14 18591.9 3108.21   1
   2 -12  14 22474.9 3570.79   4
  -2 -12  14 19176.9 1946.95   7
   2  12  14 17901.3 1633.89   7
  -2 -12  14 20412.2 2259.95   3
  -2 -14   0 49711.3 2117.09   6
   2  14   0 49650.7 2902.08   2
  -2 -14   2 1503.23 1115.30   6
  -2 -14  -2-162.773 1115.80   6
   2  14  -2-511.079 1055.04   1
   2  14  -2 836.513 1108.93   5
   2  14   2 1744.39 1075.75   5
   2  14  -2-716.988 2105.54   2
   2  14   2 1629.01 2203.43   2
   2  14  -4 11268.8 1327.65   8
  -2 -14   4 10363.6 1297.12   6
  -2 -14  -4 10497.3 1339.63   6
   2  14  -4 13526.7 1300.11   5
   2  14  -4 12904.0 1409.83   1
   2  14   4 11765.7 1242.14   5
  -2 -14   4 9548.73 1898.56   4
  -2 -14   4 10166.2 1004.48   7
   2  14  -4 8233.86 2127.53   2
   2  14   4 9652.60 2395.02   2
   2  14   6 1690.25 2411.36   2
  -2 -14   6 1124.30 1188.49   6
  -2 -14  -6 2300.08 1224.98   6
   2  14  -6-15.7083 1424.54   1
   2  14  -6-129.642 1192.84   5
   2  14   6 1417.17 1117.35   5
   2  14  -6 52.1391 1276.14   8
  -2 -14  -6 631.279 528.463   8
  -2 -14   6-1550.68 2088.33   4
  -2 -14   6 384.404 1003.53   7
   2  14  -6-659.771 2094.60   2
   2  14   8 2475.22 2482.55   2
  -2 -14   8 6363.08 1302.88   6
  -2 -14  -8 3616.90 1362.91   6
   2  14  -8 3829.93 1272.64   5
   2  14  -8 3505.70 1684.17   1
   2  14   8 5111.15 1237.92   5
   2  14  -8 4620.73 1431.09   8
  -2 -14  -8 4131.72 799.788   8
   2  14  -8 2445.33 2236.96   2
  -2 -14   8 6274.60 1249.32   7
  -2 -14   8 3047.87 2361.56   4
   2  14  10 593.889 2661.08   2
  -2 -14 -10-19.3710 1383.76   6
   2  14 -10-18.6660 1276.89   5
   2  14  10 245.434 1238.83   5
  -2  14 -10-93.1133 1252.53   5
  -2 -14 -10-155.221 1033.57   8
   2  14 -10-1369.64 2307.38   2
  -2 -14  12 7378.92 1449.86   6
   2  14  12 5927.65 2791.24   2
  -2 -14 -12 6516.00 1530.26   6
  -2 -14  12 11018.9 2456.75   3
   2  14 -12 9805.95 1430.53   5
   2  14  12 9438.76 1392.21   5
  -2  14 -12 6422.63 3005.31   1
   2  14 -12 6733.40 1832.90   8
  -2 -14 -12 8577.06 1286.54   8
   2 -14  12 7696.12 3310.80   4
  -2  14 -12 9545.39 1492.74   5
   2  14 -12 9306.76 2200.12   1
   2  14 -12 5807.00 2507.72   2
  -2 -14  12 6047.11 1592.02   7
  -2 -14  12 7833.47 3013.98   4
  -2 -16   0 477.350 1320.43   6
   2  16   0-815.461 1238.03   5
   2  16   0 1262.85 1004.23   1
   2  16   0 332.274 2541.32   2
  -2 -16   2 22216.0 1695.90   6
  -2 -16  -2 21291.6 1704.13   6
   2  16  -2 27809.0 1690.98   5
   2  16   2 23891.6 1658.90   5
   2  16  -2 18342.6 1605.52   1
   2  16  -2 25355.2 2888.44   2
   2  16   2 19610.5 2817.42   2
   2  16   4-4514.40 2746.66   2
  -2 -16   4-2649.16 1392.05   6
   2  16  -4 1339.87 1325.92   5
   2  16   4 492.218 1265.21   5
   2  16  -4-3712.99 2558.44   2
   2  16  -6 14945.3 2765.07   2
   2  16   8-158.059 2912.38   2
  -2 -16   8-1905.45 1423.94   6
  -2 -16  -8-677.270 1477.40   6
   2  16  -8-3890.42 1897.76   1
   2  16  -8 1013.81 1431.49   5
   2  16   8 1416.53 1351.58   5
   2  16  -8 1650.44 1768.38   8
  -2 -16  -8-872.770 826.970   8
  -2 -16   8-1303.59 1319.97   7
   2  16  -8 2141.28 2609.02   2
  -2 -16  10 5127.27 1519.03   6
   2  16  10 2500.57 3005.08   2
  -2 -16 -10 6538.17 1614.73   6
   2  16 -10 6943.60 1530.09   5
   2  16  10 7372.43 1468.95   5
  -2 -16  10 1360.99 2978.80   4
   2  16 -10 2909.63 2792.40   2
  -2 -18   0 23478.8 1943.98   6
   2  18   0 25105.0 1891.85   5
   2  18   2-1449.61 3015.50   2
  -2 -18   2 1805.87 1525.44   6
  -2 -18  -2 893.812 1592.24   6
   2  18  -2-1005.02 1432.47   5
   2  18   2 88.3297 1414.49   5
   2  18  -2 3708.48 2869.53   2
   2  18   4 6621.32 3105.57   2
   2  18  -4 3909.91 1760.90   1
  -2 -18   4 2225.49 1555.81   6
  -2 -18  -4 6538.96 1677.96   6
   2  18  -4 4776.58 1557.25   5
   2  18   4 7530.97 1555.19   5
   2  18  -4 4829.62 3005.25   2
   3   1   7 8962.86 1416.83   4
  -3  -1  -9 3563.64 1534.72   1
  -3   1  -9 2834.80 1250.65   8
  -3  -1  -9 5576.64 1222.92   8
   3  -1   9 6389.68 1764.28   4
  -3  -1 -11 1731.85 1278.84   8
  -3   1 -11-1796.91 1735.71   1
  -3  -1 -11 848.423 1651.23   1
   3   1  11 1224.63 1917.46   4
  -3   1 -13-1130.34 1551.35   8
   3  -1  13 464.782 2271.25   4
  -3  -1 -15 15105.0 2311.21   1
  -3   1 -15 20109.5 1901.55   8
  -3  -1 -15 20611.1 1818.71   8
   3  -1  15 20428.8 2762.59   4
   3   1  15 18636.5 2683.23   4
  -3   1 -15 14640.6 2345.05   1
  -3   1 -17 23653.3 2736.62   1
  -3  -1 -17 22122.8 2623.38   1
  -3   1 -17 23849.5 2194.69   8
  -3  -1 -17 27069.2 2107.07   8
   3  -1  17 16089.3 3122.73   4
   3   1  17 26819.0 3106.39   4
  -3   1 -19 12185.6 2829.16   1
  -3  -1 -19 7788.05 2683.98   1
  -3   1 -19 6315.32 2202.39   8
  -3  -1 -19 11505.1 2148.83   8
   3   1 -19 7032.97 1992.52   8
   3   1  19 9580.74 1752.63   7
   3  -1  19 10888.2 3408.06   4
   3   1  19 9900.71 3326.09   4
  -3  -1  19 9909.02 2022.25   7
   3   3   7 20548.8 1629.91   4
  -3  -3  -9 18151.9 1657.48   1
  -3  -3  -9 17381.2 1371.97   8
   3   3   9 16988.0 1853.25   4
   3  -3   9 15144.3 2048.89   4
   3   3  13 2910.90 916.864   2
  -3   3 -13 1306.27 1615.15   8
  -3   3 -13 1060.26 2031.89   1
   3   3 -13 3189.78 1305.18   8
   3  -3  13 3735.80 2374.86   4
  -3  -3  13 5837.01 1367.90   7
  -3  -3 -15 7077.54 2117.59   1
  -3   3 -15 2376.81 1921.36   8
  -3  -3 -15 11187.0 1667.77   8
   3   3  15 7572.64 1067.10   2
   3   3 -15 11631.0 1601.70   8
   3  -3  15 7011.54 2705.36   4
  -3   3 -15 7488.07 2341.12   1
   3   3  15 10296.3 2668.58   4
  -3  -3  15 10713.2 1658.22   7
  -3  -3 -17 5065.93 589.532   6
  -3  -3 -17 7569.48 2360.32   1
  -3   3 -17 3238.54 1971.08   8
  -3  -3 -17 13044.2 1826.65   8
   3   3 -17 5286.33 1712.77   8
   3   3  17 7432.24 1483.78   7
   3   3  17 5367.95 1088.96   2
   3  -3  17 4630.06 3016.36   4
   3   3  17 6947.96 2855.59   4
  -3  -3  17 4772.48 1844.99   7
  -3   3 -17 7120.00 2607.87   1
  -3   3 -19 9551.73 2860.35   1
   3   3 -19 8919.73 2029.68   1
  -3  -3 -19 10396.1 2522.36   1
  -3   3 -19 6180.10 2293.55   8
  -3  -3 -19 12345.3 2046.92   8
   3   3 -19 5520.71 1889.08   8
   3   3  19 4813.72 1689.29   7
   3  -3  19 10222.8 3462.46   4
   3   3  19 10054.8 3307.45   4
  -3  -3  19 11616.4 2143.56   7
  -3  -5   1-868.613 606.408   3
  -3  -5  -1 138.031 593.437   3
   3   5  -1-78.6981 455.246   5
   3   5   1-413.231 440.851   5
   3   5  -3 12353.4 748.527   5
   3   5   3 12523.6 735.751   5
   3   5   3 11451.8 869.579   2
  -3  -5   3 11844.5 836.460   3
  -3  -5  -3 13488.4 872.429   3
  -3  -5   5 639.566 655.367   3
  -3  -5  -5 225.729 727.238   3
   3   5   5 1092.91 525.444   5
   3   5   5 1031.77 715.031   2
   3   5   7 68791.2 2570.95   5
  -3  -5  -7 64333.0 2853.80   1
   3   5   7 68202.4 2684.29   2
  -3  -5  -7 65253.5 2715.54   8
   3   5  -7 65043.7 2692.59   8
  -3  -5   7 72666.4 2644.32   3
  -3  -5  -7 70146.5 2637.82   3
  -3  -5  -9 4294.91 867.490   3
   3   5   9 3315.72 617.537   5
   3   5   9 3301.02 970.703   2
  -3  -5  -9 2811.21 1102.92   8
   3   5  -9 2625.61 985.621   8
   3   5   9 3375.01 1609.17   4
  -3  -5  -9 4911.42 1393.00   1
  -3  -5   9 285.027 923.232   7
  -3   5 -11-3163.52 1735.82   8
  -3  -5 -13 168.814 721.062   6
  -3  -5 -13 659.901 1716.32   1
   3   5  13-163.706 642.096   5
   3   5 -13-660.116 1355.90   1
  -3   5 -13-978.265 1734.47   8
  -3   5 -13 3961.20 2247.01   1
   3   5  13-817.707 1205.57   2
   3   5 -13-472.947 1290.84   8
   3  -5  13 138.752 2426.66   4
   3   5  13 346.407 1059.36   7
  -3  -5  13 196.066 1455.72   7
  -3  -5 -15 4008.72 910.676   3
  -3  -5 -15 3330.49 786.139   6
   3   5  15 3865.55 699.163   5
   3   5 -15 3312.98 1621.86   1
  -3   5 -15 904.156 1941.03   8
  -3  -5 -15 4338.82 1561.25   8
   3   5 -15 1947.97 1507.68   8
   3   5  15 2615.09 1469.43   2
  -3   5 -15 2614.33 2440.68   1
   3  -5  15 5061.50 2825.52   4
   3   5  15 4698.65 2539.16   4
  -3  -5  15 3719.00 1612.79   7
  -3  -5 -17 4281.49 961.896   3
   3   5 -17 3159.32 1858.58   1
  -3  -5 -17 3688.84 842.230   6
   3   5  17 7189.04 776.867   5
  -3  -5 -17 6984.33 2235.30   1
  -3   5 -17-1809.17 2284.39   8
  -3  -5 -17 7063.66 1798.80   8
   3   5 -17 7375.70 1703.87   8
   3   5  17 3498.82 1460.28   7
  -3   5 -17-4312.61 2858.11   1
   3   5  17 4817.34 2904.62   4
   3   5  17 2636.58 1632.06   2
  -3  -5  17 5921.63 1934.90   7
  -3   5 -19 5884.10 2977.84   1
  -3   5 -19 1097.09 2329.95   8
  -3  -5 -19 3412.00 1998.93   8
  -3  -5 -19 7235.56 2389.89   1
   3   5 -19 4149.77 1863.94   8
   3  -5  19 4625.12 3514.87   4
   3   5  19 3001.60 1681.70   7
   3   5  19 4354.80 3178.75   4
   3   5 -19 5501.27 2028.35   1
  -3  -5  19 7384.16 2097.13   7
  -3  -7   1 573.259 903.667   3
  -3  -7  -1 939.042 949.333   3
   3   7  -1 480.476 580.144   5
   3   7   1-109.696 600.501   5
   3   7  -1 197.052 839.941   2
   3   7   1 1136.77 853.288   2
  -3  -7   3 1724.53 955.499   3
  -3  -7  -3 1036.88 1004.05   3
   3   7  -3 1874.13 635.806   5
   3   7   3 1227.93 626.231   5
   3   7  -3 896.833 847.451   2
   3   7   3 907.711 951.374   2
   3   7  -5 50858.2 2033.85   5
   3   7   5 47886.7 1991.87   5
  -3  -7  -5 46890.3 2093.09   1
   3   7  -5 52086.7 2163.93   2
   3   7   5 51658.9 2231.14   2
   3   7  -5 50482.8 2027.48   8
  -3  -7   5 53568.3 2161.28   3
  -3  -7  -5 51103.5 2210.46   3
  -3  -7   7 6657.11 1031.87   3
   3   7  -7 6324.15 798.703   5
  -3  -7  -7 5986.13 979.982   8
   3   7   7 4419.22 722.648   5
   3   7  -7 6285.55 1055.69   2
   3   7   7 5601.49 1162.27   2
   3   7   7 8419.61 1329.53   4
   3   7  -7 4713.23 948.597   8
  -3  -7   7 6659.62 1073.03   7
  -3  -7  -7 7257.04 1151.35   1
  -3  -7 -11 5976.21 892.667   6
  -3  -7 -11 6565.98 1287.38   3
  -3  -7 -11 7292.32 1513.04   1
   3   7 -11 6923.84 1157.28   2
   3   7  11 6440.19 809.783   5
  -3  -7 -11 5632.98 1231.01   8
   3   7  11 6478.93 1490.59   2
   3  -7  11 5821.66 2409.77   4
   3   7  11 6546.27 969.936   7
   3   7  11 5443.07 1864.01   4
  -3  -7 -13 351.178 851.128   6
  -3  -7 -13 1513.53 1238.72   3
   3   7 -13 1311.93 1190.38   2
   3   7  13 1965.87 778.797   5
  -3  -7 -13 2721.30 1628.92   1
  -3   7 -13-650.337 1880.78   8
  -3   7 -13 2129.14 2357.99   1
  -3  -7 -13 957.903 1321.94   8
   3   7 -13 505.104 1479.02   1
   3   7 -13 1160.69 1291.15   8
   3  -7  13-2539.13 2637.70   4
   3   7  13 453.654 1573.16   2
   3   7  13 222.834 1053.43   7
  -3  -7  13 504.972 1515.77   7
  -3  -7 -15 5134.24 963.981   6
  -3  -7 -15 8017.67 1352.98   3
   3   7 -15 5398.30 1755.36   1
   3   7  15 5667.40 862.802   5
   3   7 -15 4451.76 1377.03   2
  -3   7 -15 3889.25 2088.84   8
  -3   7 -15 6111.49 2591.99   1
   3   7 -15 5098.82 1554.85   8
   3  -7  15 597.270 2932.38   4
   3   7  15 5049.82 1818.26   2
  -3  -7  15 5907.00 1772.43   7
  -3   7 -17 772.827 977.811   5
  -3  -7 -17 2551.96 1025.70   6
   3   7 -17 3556.50 1950.94   1
  -3  -7 -17 1978.59 1369.91   3
   3   7  17 4348.47 870.337   5
  -3   7 -17-3301.37 2371.66   8
  -3  -7 -17 4267.11 1731.28   8
   3   7 -17 2311.92 1732.89   8
   3   7  17 2928.87 1466.87   7
  -3  -7 -17 3476.53 2100.63   1
  -3  -7  17 3064.94 1857.44   7
   3   7  17 4812.39 2048.21   2
   3   9  -1-198.842 1144.12   2
   3   9   1-232.785 1188.98   2
   3   9  -1 770.456 466.332   8
   3   9  -3 6711.59 715.800   8
   3   9   3 5789.23 1303.34   2
  -3  -9  -5-2864.10 1467.77   3
   3   9   5-3834.48 1441.58   2
   3   9  -5-945.266 809.210   8
  -3  -9   5-1587.12 1002.32   7
  -3  -9  -7 46907.3 2566.49   3
   3   9   7 65555.4 2154.19   5
   3   9   7 50324.4 2555.62   2
   3   9  -7 57533.0 2304.42   1
  -3  -9  -7 35804.6 2092.34   8
   3   9   7 49714.9 1906.56   7
  -3  -9   7 49432.5 2297.70   7
  -3  -9  -7 53743.6 2196.68   6
  -3  -9  -9 16880.5 1270.12   6
   3   9   9 22787.7 1201.28   5
   3   9   9 21060.9 1813.39   2
  -3  -9  -9 19929.0 1402.32   1
   3   9  -9 20218.5 1502.59   1
  -3  -9  -9 19932.6 1282.94   8
   3   9  -9 19385.1 1353.11   8
   3   9   9 20640.6 1728.96   4
   3   9   9 18883.8 1081.54   7
  -3  -9   9 18339.1 1520.97   7
  -3  -9 -11 1668.87 985.683   6
   3   9  11 3143.18 910.905   5
  -3  -9 -11 2437.33 1147.73   8
   3   9  11 3460.90 1778.83   2
   3   9  11 1418.82 965.496   7
   3   9  11 368.120 1820.43   4
  -3  -9 -11 2079.19 1330.21   1
  -3  -9 -13-1264.04 1548.69   1
  -3  -9 -13 190.275 1000.78   6
   3   9  13 571.234 940.716   5
  -3   9 -13 2316.59 2652.87   1
   3   9 -13 1025.98 1593.88   1
  -3  -9 -13 468.001 1281.00   8
   3   9 -13 86.7356 1363.85   8
   3  -9  13-3162.87 2916.82   4
   3   9  13 1265.15 1128.09   7
   3   9  13 1505.51 1963.11   2
  -3  -9  13 1491.26 1534.30   7
  -3  -9  15 73.2155 1414.18   3
  -3  -9 -15 1190.14 1092.96   6
   3   9 -15 707.869 1122.61   5
   3   9  15 2596.27 1005.11   5
  -3   9 -15 2003.17 2278.50   8
   3   9 -15 3147.83 1861.17   1
  -3   9 -15-1208.85 2870.08   1
   3   9 -15 1725.26 1594.52   8
   3   9  15 2412.59 2183.56   2
  -3  -9  17 6540.92 1474.87   3
   3   9  17 3943.90 2359.28   2
  -3  -9 -17 7887.99 1252.91   6
  -3  -9 -17 10235.3 1861.95   3
  -3  -9 -17 8757.37 2069.88   1
   3   9  17 9806.87 1118.67   5
   3   9 -17 9905.79 2134.87   1
  -3   9 -17 3548.09 2515.27   8
  -3   9 -17 7413.88 1218.13   5
  -3  -9 -17 7903.37 1804.84   8
   3   9 -17 10821.0 1875.18   8
   3  -9  17 6069.24 3487.97   4
  -3   9 -17 5589.46 3143.56   1
   3   9  17 4687.34 1668.42   7
  -3  -9  17 8312.40 2014.15   7
  -3 -11   3 8796.94 1676.45   3
   3  11  -3 13694.2 1092.16   5
   3  11   3 13363.3 1088.77   5
   3  11  -3 11163.8 829.343   8
   3  11  -3 7694.62 1573.27   2
  -3 -11   3 7800.30 901.413   7
   3  11   5 68699.9 2771.02   5
   3  11  -5 64425.3 3096.31   2
   3  11  -5 66340.2 2698.46   1
   3  11  -5 67185.5 2622.29   8
  -3 -11   5 62577.8 2698.17   7
  -3 -11   5 74645.9 3158.92   3
   3  11  -7 26407.3 1368.08   5
   3  11  -7 20180.0 1883.37   2
  -3 -11  -7 18640.6 1016.08   1
   3  11  -7 22536.9 1443.65   1
  -3 -11  -7 19302.7 1097.64   8
   3  11  -7 24326.6 1310.23   8
   3  11   7 19954.2 1354.51   4
   3  11   7 16434.1 949.520   7
  -3 -11   7 20060.6 1411.23   7
  -3 -11   7 25365.1 1894.39   3
  -3 -11   9 5021.60 1703.39   3
   3  11  -9 2818.14 1327.11   1
   3  11  -9 4613.33 1098.12   5
  -3 -11  -9 1649.88 1008.98   8
   3  11  -9 2528.03 1623.20   2
   3  11   9 2531.47 1539.52   4
  -3 -11  -9 2603.30 987.286   1
   3  11   9 1579.58 862.644   7
  -3 -11   9 3547.78 1307.44   7
  -3 -11  11 2524.71 1684.75   3
   3  11 -11 1742.40 1101.53   5
   3  11 -11 1283.90 1705.40   2
  -3 -11 -11-578.628 1118.33   8
  -3 -11 -11 2057.33 1241.44   1
   3  11  11-375.237 1007.50   7
  -3 -11  13-2187.14 1728.30   3
   3  11 -13-2126.26 1742.64   1
   3  11 -13-224.294 1202.48   5
   3  11 -13 1306.13 1807.19   2
  -3 -11 -13 931.653 1339.72   8
   3  11 -13 902.777 1538.55   8
   3 -11  13-5326.28 3297.84   4
  -3 -11 -13-1300.18 1456.46   1
   3  11  13-1052.89 1225.04   7
  -3 -11  13-743.906 1581.41   7
  -3 -11  15 6077.98 1807.74   3
   3  11 -15 2085.57 1979.11   1
   3  11 -15 4700.92 1302.82   5
   3  11 -15 3289.89 1932.84   2
  -3  11 -15 4677.72 3149.23   1
   3  11 -15 2584.65 1694.17   8
   3 -11  15 6131.03 3411.52   4
   3  11  15 3915.45 1457.35   7
  -3 -11  15 6098.88 1810.69   7
  -3 -11 -15 5117.25 1709.29   1
  -3 -13   1 8599.80 1202.04   6
  -3 -13  -1 9197.51 1217.85   6
   3  13   1 11454.5 1202.80   5
   3  13  -1 10096.1 1175.06   5
   3  13  -1 7008.13 705.787   8
   3  13  -1 7651.18 1957.93   2
   3  13   1 9271.99 1965.91   2
  -3 -13   1 7213.94 1006.82   4
  -3 -13  -3 28048.0 1723.08   6
   3  13  -3 34956.1 1713.16   5
   3  13   3 35457.8 1733.43   5
   3  13  -3 32091.7 2287.76   2
   3  13   3 32095.1 2414.05   2
   3  13  -3 28809.2 1446.41   1
   3  13  -3 28474.6 1440.37   8
  -3 -13   3 28689.6 1482.58   7
  -3 -13   3 29881.1 1739.86   6
   3  13  -5 6174.08 1143.39   1
  -3 -13   5 8944.46 1247.39   6
  -3 -13  -5 6996.23 1243.82   6
  -3 -13   5 8958.57 2041.31   3
   3  13  -5 10084.2 1242.22   5
   3  13   5 9460.10 1235.46   5
   3  13  -5 9815.39 1089.22   8
   3  13  -5 8470.97 1910.78   2
   3  13   5 7388.73 2163.61   2
  -3 -13   5 7253.28 1115.62   7
  -3 -13   7 6599.06 1249.92   6
  -3 -13  -7 5764.34 1300.73   6
  -3 -13   7 9357.35 2017.31   3
   3  13  -7 11329.3 1265.51   5
   3  13   7 9952.61 1265.11   5
  -3 -13  -7 4496.54 663.021   8
   3  13  -7 7254.00 1172.41   8
   3  13  -7 7413.81 1976.26   2
   3  13  -7 7830.90 1355.20   1
   3  13   7 5630.16 940.577   4
   3  13   7 7653.31 2213.85   2
  -3 -13   7 8246.48 1228.51   7
  -3 -13   9 6170.08 1259.15   6
  -3 -13  -9 4684.38 1338.90   6
  -3 -13   9 7074.56 2067.23   3
   3  13  -9 7016.15 1253.45   5
   3  13   9 3840.87 1228.33   5
  -3 -13  -9 5209.54 960.203   8
   3  13  -9 7002.40 2098.47   2
   3  13  -9 5248.58 1546.37   1
   3  13   9 3839.87 2336.92   2
  -3 -13   9 3965.48 1387.67   7
   3  13  13 3064.13 2752.18   2
  -3 -13  13 953.436 1381.02   6
  -3 -13 -13 735.695 1375.30   6
  -3 -13  13-869.886 2148.94   3
   3  13 -13 1244.00 1336.25   5
   3  13  13 169.203 1274.45   5
  -3 -13 -13 1680.36 1329.91   8
   3  13 -13-112.321 2233.77   2
   3  13 -13 999.273 1640.90   8
   3  13 -13-906.424 1901.94   1
  -3 -13  13 858.391 1714.57   7
   3  13  13 112.956 1354.89   7
  -3 -15   1 2443.80 1301.97   6
  -3 -15  -1 1045.80 1290.08   6
   3  15  -1 2236.21 587.240   1
   3  15  -1 3860.60 1277.06   5
   3  15   1 4904.78 1260.54   5
   3  15  -1 2423.86 2260.59   2
   3  15   1 3953.51 2293.36   2
  -3 -15   1 2025.24 624.946   7
  -3 -15   3 7030.29 1362.98   6
  -3 -15  -3 4724.85 1355.25   6
   3  15  -3 7829.08 1347.44   5
   3  15   3 6767.17 1324.19   5
   3  15  -3 7347.55 1044.07   1
   3  15  -3 5732.53 1147.30   8
  -3 -15   3 4934.23 1733.62   4
   3  15  -3 5305.18 2241.28   2
   3  15   3 4799.11 2346.86   2
  -3 -15   3 6225.18 962.821   7
  -3 -15   5 20.5462 1315.82   6
  -3 -15  -5-1156.46 1343.94   6
   3  15  -5-711.616 1223.38   1
   3  15  -5 2819.80 1275.69   5
   3  15   5 2242.86 1280.19   5
   3  15  -5-2471.02 1265.06   8
   3  15  -5-1515.34 2243.66   2
  -3 -15   5-1784.40 2033.35   4
   3  15   5-445.328 2513.15   2
  -3 -15   5 80.8697 1106.60   7
  -3 -15   9 5611.97 1435.91   6
  -3 -15  -9 2601.12 1495.08   6
  -3 -15   9 3886.85 2346.48   3
   3  15  -9 3440.30 1727.45   1
   3  15  -9 2858.86 1391.87   5
   3  15   9 4826.75 1373.61   5
   3  15  -9 4779.01 2447.81   2
  -3 -15   9 4042.36 1471.49   7
   3  15   9-396.776 2798.70   2
   3  15  11 5719.26 2897.44   2
  -3 -15  11 3813.80 1464.49   6
  -3 -15 -11 1509.58 1501.55   6
  -3 -15  11 26.1217 2433.09   3
   3  15 -11 2389.77 1419.50   5
   3  15  11 606.317 1367.89   5
   3  15 -11-2323.08 1650.46   8
   3  15 -11 97.1965 2507.89   2
  -3 -17   1 22.4902 1445.47   6
  -3 -17  -1 1291.05 1473.69   6
   3  17  -1-402.031 1459.76   5
   3  17   1 2130.43 1460.85   5
   3  17  -1-1763.58 2741.73   2
   3  17   1 3024.58 2730.40   2
  -3 -17   3 3697.15 1495.31   6
  -3 -17  -3 4565.97 1520.80   6
   3  17  -3 3104.38 1471.24   5
   3  17   3 2802.41 1445.03   5
   3  17  -3-256.633 2614.92   2
  -3 -17   3 1827.14 973.781   7
   3  17   3 5244.96 2803.90   2
  -3 -17   5 3779.38 1534.22   6
  -3 -17  -5 4797.86 1539.58   6
   3  17  -5 5357.17 1424.88   1
   3  17  -5 6782.64 1541.41   5
   3  17   5 7938.36 1523.89   5
   3  17  -5 2041.36 1523.22   8
  -3 -17   5 5287.16 2299.66   4
   3  17  -5 4308.08 2682.85   2
  -3 -17   5 3926.42 1204.10   7
   3  17   5 5462.83 3029.62   2
  -4   0 -12 33723.3 2232.67   8
   4   0  12 31969.9 2749.35   4
  -4   0 -14 2588.65 1856.74   8
  -4   0 -14-1096.59 2342.10   1
   4   0  14-1161.08 2557.05   4
  -4   0 -16 7739.95 2073.04   8
   4   0  16 5457.00 2955.15   4
  -4   0 -16 6805.10 2642.08   1
  -4   0 -18-824.277 2278.87   8
   4   0  18 1231.42 3295.71   4
  -4   0 -18-151.283 2817.61   1
   4  -2  12 786.059 2318.52   4
  -4   2 -14 35233.0 2981.82   1
  -4  -2 -14 33658.7 2704.66   1
  -4   2 -14 32595.7 2458.79   8
  -4  -2 -14 36901.0 2391.60   8
   4  -2  14 33626.4 3162.29   4
   4   2  14 33682.2 3090.48   4
  -4   2 -16 2914.50 2141.09   8
  -4  -2 -16 842.879 1964.88   8
  -4   2 -16-3106.76 2598.77   1
   4  -2  16-3369.06 2951.62   4
   4   2  16 1790.98 2996.63   4
  -4  -2 -16-1921.74 2503.23   1
  -4  -2 -18 1570.18 2711.69   1
   4   2  18-1112.23 950.909   2
  -4   2 -18-955.146 2321.74   8
  -4  -2 -18 622.751 2151.07   8
   4  -2  18-1120.33 3289.03   4
   4   2  18 1378.32 3361.91   4
  -4   2 -18 3071.14 2861.55   1
   4   4  12 66453.1 2638.17   2
  -4  -4 -12 69908.9 3329.79   1
   4  -4  12 62350.8 3832.63   4
   4   4  14-254.294 1078.58   2
  -4   4 -14 2435.72 2504.32   1
  -4   4 -14-565.842 1980.36   8
  -4  -4 -14 338.663 1774.91   8
   4  -4  14 1951.76 2754.87   4
   4   4  14 2263.85 2560.17   4
  -4  -4 -16 5679.60 2428.52   1
   4   4  16 5128.97 1297.15   2
  -4   4 -16 958.535 2213.17   8
  -4  -4 -16 3817.49 1922.52   8
  -4   4 -16 1836.95 2800.00   1
   4   4  16 3512.12 2950.79   4
  -4  -4 -18-757.281 2667.47   1
  -4   4 -18 2844.15 2419.70   8
  -4  -4 -18 494.998 2085.05   8
   4   4  18 846.176 1410.99   2
   4   4 -18 1144.73 1883.89   8
   4  -4  18 7383.89 3395.71   4
  -4   4 -18-2110.66 2974.79   1
   4   4  18 150.300 3271.87   4
  -4  -6   0 567.971 822.783   3
  -4  -6   2 1089.21 811.717   3
  -4  -6  -2 918.800 839.945   3
   4   6   2 955.097 652.367   5
  -4  -6  -4 2042.41 868.829   3
   4   6   4 1370.56 675.142   5
  -4  -6  -6 3024.26 949.790   3
   4   6   6 3150.70 721.966   5
   4   6   6 2300.32 982.575   2
   4   6  10 90103.0 3354.19   5
  -4  -6 -10 88735.2 3816.57   1
   4   6  10 88748.1 3477.75   2
  -4  -6 -10 84752.5 3625.77   8
   4   6  10 89782.2 3956.93   4
  -4  -6 -10 93490.9 3415.82   3
  -4  -6 -12-1397.88 989.296   3
   4   6  12 362.539 770.025   5
   4   6  12-290.607 1221.27   2
  -4  -6 -12 2076.17 1499.67   8
   4   6 -12 2102.48 1400.53   8
  -4  -6 -12 657.139 1853.39   1
   4   6  14 18582.3 1701.40   2
   4   6 -14 19338.0 1847.63   8
   4  -6  14 18477.4 3128.53   4
  -4  -6 -14 22008.5 1343.40   3
  -4  -6 -16 2596.77 1026.28   6
  -4  -6 -16 3997.58 2296.76   1
  -4  -6  16 2564.83 1727.65   7
  -4  -6 -18-2735.71 2519.31   1
  -4   6 -18 67.1804 2454.89   8
  -4  -6 -18 2031.32 2077.96   8
   4   6 -18-1259.33 1934.79   8
   4   6  18 2387.60 1873.13   2
   4  -6  18 6549.81 3538.12   4
  -4   6 -18-899.021 3125.46   1
   4   6  18 659.438 1581.24   7
   4   6  18-3104.98 3272.55   4
  -4  -6  18-784.689 2049.48   7
   4   8   2 3045.04 1108.74   2
   4   8  -8 39375.3 1784.76   5
  -4  -8  -8 33939.6 2049.06   1
   4   8   8 33861.7 1987.76   2
   4   8  -8 37329.5 1906.22   8
  -4  -8   8 42185.6 1938.76   3
  -4  -8  10 2852.58 1206.01   3
  -4  -8 -10 4528.56 1347.70   3
   4   8  10 5318.73 937.914   5
  -4  -8 -10 2282.01 1384.89   8
   4   8  10 6236.07 1478.49   2
   4   8  10 2867.77 1899.12   4
  -4  -8 -10 1782.90 1593.27   1
   4   8  12 22369.8 1318.73   5
   4   8  12 25974.0 1848.73   2
  -4  -8 -12 21933.5 2048.51   1
  -4  -8 -12 21028.8 1805.65   8
   4   8 -12 22484.6 1745.06   8
   4   8  12 24013.4 2470.65   4
  -4  -8 -12 24706.7 1642.49   3
  -4  -8 -14-12.7322 1077.57   6
  -4  -8 -14-918.676 1415.54   3
  -4  -8 -14 3603.85 2003.23   1
   4   8  14 1578.56 971.540   5
   4   8  14-1384.76 1814.38   2
   4  -8  14-3597.02 3221.10   4
   4   8 -14 2343.21 1615.58   8
   4   8  14 342.050 1236.96   7
  -4  -8  14 2627.02 1753.00   7
  -4  -8 -16 6705.66 1199.74   6
  -4  -8 -16 11781.1 1494.87   3
   4   8  16 6875.45 1097.30   5
   4   8 -16 9015.82 1668.58   2
  -4   8 -16 11058.1 3201.93   1
  -4  -8 -16 8705.09 1987.46   8
   4  -8  16 14835.7 3528.87   4
   4   8 -16 10635.5 1812.19   8
   4   8  16 8248.16 2121.54   2
   4   8  16 8515.26 2967.60   4
  -4  -8  16 9137.63 2130.02   7
  -4 -10   0 954.969 1378.20   3
   4  10   0-108.898 893.990   5
   4  10   0-751.903 1314.09   2
   4  10  -2 20662.8 1305.81   5
   4  10   2 22996.1 1324.14   5
   4  10  -2 16700.1 1643.43   2
  -4 -10   2 22935.0 1697.47   3
  -4 -10  -2 19194.1 1731.23   3
  -4 -10   4 462.599 1383.71   3
  -4 -10  -4 142.515 1472.71   3
   4  10  -4 131.499 944.346   5
   4  10   4 2123.99 923.456   5
   4  10  -4 80.3682 1285.83   2
   4  10  -4 833.787 849.047   8
  -4 -10   6 206.695 1367.93   3
  -4 -10  -6 1708.55 1535.06   3
   4  10  -6 2864.99 1004.03   5
   4  10   6 1443.50 921.878   5
   4  10  -6-387.502 1336.15   2
  -4 -10  -6 399.274 964.207   1
   4  10  -6 2611.62 1022.36   8
  -4 -10  -8 530.105 1272.50   1
  -4 -10   8 767.270 1430.60   3
   4  10  -8 1104.63 1032.36   5
   4  10  -8-518.600 1424.26   2
  -4 -10  10 11171.4 1567.50   3
  -4 -10 -10 7987.17 1531.43   1
   4  10 -10 8165.86 1191.20   5
   4  10 -10 8855.24 1616.67   2
  -4 -10 -10 9038.94 1444.24   8
   4  10  10 8282.05 1924.42   4
   4  10  10 9685.25 998.030   7
  -4 -10  12 808.484 1484.64   3
   4  10 -12 1282.17 1166.04   5
   4  10 -12 2501.05 1636.47   2
  -4 -10 -12 1223.58 1647.46   1
  -4 -10 -12 458.671 1546.63   8
   4  10 -12 2192.97 1446.03   8
   4  10  12 5690.54 2234.55   4
   4  10  12 221.485 1029.00   7
  -4 -10  12 2488.19 1741.40   7
   4  10 -14 10442.3 1841.65   2
  -4 -10 -14 10297.4 1812.50   8
  -4 -10 -14 13013.0 1961.13   1
   4  10 -14 12193.8 1914.87   1
   4  10 -14 14059.2 1757.89   8
   4  10  14 10898.8 1379.34   7
   4  10  14 13223.7 2681.35   4
  -4 -10  14 13969.0 1696.23   3
  -4 -10  14 12489.1 2044.86   7
   4  12   0 28917.1 1602.81   5
   4  12   0 24988.6 2063.42   2
  -4 -12   0 30305.8 2130.63   3
  -4 -12   2-1936.32 1683.49   3
  -4 -12  -2-43.2520 1748.44   3
   4  12  -2 541.852 1010.54   5
   4  12   2 68.4931 1014.83   5
   4  12  -2 96.9431 1582.75   2
   4  12   2-1140.78 1665.18   2
   4  12  -2-197.093 662.389   8
  -4 -12   4 9480.32 1814.51   3
  -4 -12  -4 10353.4 1904.34   3
   4  12  -4 9228.81 1208.11   5
   4  12   4 9041.46 1160.45   5
   4  12  -4 6850.75 1721.13   2
   4  12   4 6670.48 1820.68   2
   4  12  -4 6721.23 934.423   8
  -4 -12  -6-1211.51 1189.26   6
  -4 -12   6 122.700 1680.12   3
  -4 -12  -6 871.571 1872.37   3
   4  12  -6-1102.04 1132.00   5
   4  12   6-532.932 1074.45   5
   4  12  -6-1039.47 1711.37   2
   4  12   6 1649.52 1899.42   2
   4  12  -6 822.309 1015.07   8
  -4 -12  -8 4600.89 1267.74   6
  -4 -12   8 2148.76 1768.03   3
  -4 -12  -8 6663.37 1978.90   3
   4  12  -8 4817.68 1243.14   5
   4  12   8 2212.86 1127.82   5
   4  12  -8 3536.21 1822.71   2
   4  12  -8 3474.55 1202.04   8
   4  12   8 2473.31 1960.77   2
  -4 -12  -8 1308.85 966.337   1
   4  12   8 3159.44 679.916   7
  -4 -12   8 2119.49 1268.66   7
  -4 -12 -10-1089.76 1301.64   6
  -4 -12  10-1157.60 1810.14   3
  -4 -12 -10-1381.01 2003.68   3
   4  12 -10-57.9893 1260.43   5
   4  12  10 1605.20 1167.96   5
   4  12 -10 1991.85 1826.08   2
  -4 -12 -10-202.314 1348.73   8
   4  12  10-2436.53 1879.77   4
   4  12  10 4037.19 2184.27   2
   4  12  10 753.448 918.340   7
  -4 -12 -10-2392.14 1274.74   1
   4  12 -12 7304.96 1792.09   1
  -4 -12 -12 6287.86 1405.83   6
  -4 -12  12 7479.07 1929.38   3
  -4 -12 -12 8150.13 1558.20   1
  -4 -12 -12 8327.50 2133.02   3
   4  12 -12 9950.99 1438.42   5
   4  12  12 9195.63 1321.96   5
   4  12 -12 8299.33 2005.32   2
  -4 -12 -12 7367.67 1638.95   8
   4  12 -12 7805.43 1604.66   8
   4  12  12 10665.4 2287.69   4
   4  12  12 7822.60 2517.50   2
   4  12  12 7772.72 1156.36   7
  -4 -12  12 8170.42 1858.52   7
  -4 -14   0-580.305 1243.28   6
  -4 -14   0 246.300 2028.58   3
   4  14   0 870.136 1195.15   5
   4  14   0 1559.34 2017.80   2
  -4 -14   2 22122.8 2350.32   3
  -4 -14  -2 24614.3 2343.92   3
   4  14  -2 23630.6 1601.90   5
   4  14   2 27556.8 1616.65   5
   4  14  -2 20433.8 2225.38   2
   4  14   2 22660.1 2355.27   2
   4  14  -2 17135.1 1056.92   8
  -4 -14  -2 19728.2 1613.57   6
  -4 -14  -4 2649.48 1312.92   6
  -4 -14   4 1252.03 2107.59   3
  -4 -14  -4-2028.97 2188.14   3
   4  14  -4 775.125 1225.38   5
   4  14   4 647.150 1214.63   5
   4  14  -4-1653.31 1961.76   2
   4  14  -4 2003.55 939.924   8
   4  14   4-643.609 2128.33   2
   4  14   6-1209.67 1285.09   5
   4  14   6-2686.57 2323.77   2
  -4 -14   6-2181.63 1174.96   7
  -4 -14  -8-1935.36 1466.34   6
  -4 -14  -8-3757.17 2360.62   3
   4  14  -8-375.001 1375.28   5
   4  14   8 867.224 1291.67   5
   4  14  -8 523.175 2132.13   2
   4  14  -8-3965.43 1337.90   8
   4  14   8-3667.15 2389.26   2
  -4 -14   8-3241.50 1619.85   7
  -4 -14 -10 1820.86 1471.00   6
  -4 -14  10 5285.92 2126.45   3
  -4 -14 -10 2317.01 2404.12   3
   4  14 -10 1241.26 1407.76   5
   4  14  10 843.550 1338.13   5
   4  14 -10 3942.07 2250.45   2
   4  14  10 3657.10 2572.22   2
  -4 -16   0 49231.7 3196.70   3
   4  16   0 51158.2 2370.85   5
   4  16   0 45783.2 3194.89   2
  -4 -16   2-626.826 1465.71   6
  -4 -16  -2 155.876 1457.57   6
  -4 -16   2 28.8906 2420.32   3
  -4 -16  -2-1225.69 2491.82   3
   4  16  -2 369.308 1382.98   5
   4  16   2-1160.51 1389.91   5
   4  16  -2 274.996 2416.95   2
   4  16   2 1093.23 2442.03   2
  -4 -16   4 5175.11 1499.51   6
  -4 -16  -4 6234.48 1545.55   6
  -4 -16   4 2757.73 2389.36   3
   4  16  -4 5366.24 1442.81   5
   4  16   4 3139.18 1453.94   5
   4  16  -4 2946.60 2371.35   2
   4  16   4 6417.68 2550.28   2
  -4 -16   6-928.797 1482.81   6
  -4 -16  -6-992.615 1550.79   6
  -4 -16   6-1235.44 2437.63   3
   4  16  -6-334.516 1445.46   5
   4  16   6 1061.76 1431.83   5
   4  16  -6-1024.79 1266.16   8
   4  16  -6 466.801 2394.45   2
   4  16   6 1896.53 2695.84   2
  -4 -16   6 756.847 1409.67   7
   5   1  13-2115.09 2698.05   4
  -5   1 -15 1803.04 2859.17   1
  -5  -1 -15 1017.70 2768.73   1
   5  -1  15 1807.04 3129.03   4
   5   1  15-2012.34 3093.39   4
  -5   1 -17 21340.9 2639.30   8
  -5  -1 -17 19231.3 2612.91   8
  -5   1 -17 21623.5 3231.90   1
   5  -1  17 19721.1 3617.68   4
   5   1  17 22247.4 3507.09   4
  -5  -1 -17 18746.9 3205.01   1
   5   3  13 680.267 2669.36   4
  -5  -3 -15 4085.89 2157.28   8
  -5  -3 -15 3143.47 2635.06   1
   5   3  15 2112.99 3147.32   4
  -5  -3 -17 2369.22 2286.51   8
  -5   3 -17 221.338 3209.65   1
   5  -3  17 596.022 3456.38   4
   5   3  17 4300.98 3404.11   4
  -5  -3 -17 5964.58 2823.85   1
   5   5  13 821.447 1191.22   2
   5   5  15 2178.22 1368.80   2
  -5  -5 -15 1147.53 2526.73   1
   5   5  17 4345.16 1537.55   2
  -5  -5 -17 6739.40 2312.49   8
  -5   5 -17 1738.95 3296.46   1
   5  -5  17 1499.14 3582.86   4
   5   5  17 11053.7 3336.86   4
  -5  -5 -17 12637.0 2839.03   1
   5   7   9 7225.51 1304.35   2
   5   7  11 331.098 1353.57   2
  -5  -7 -11 1136.39 2096.90   1
   5   7  13 732.229 1546.33   2
  -5  -7 -15 8007.13 1236.82   3
   5   7  15 5949.08 1725.26   2
  -5  -7 -15 4694.29 2164.52   8
   5   7  15 2758.70 2980.63   4
  -5  -9   1 461.137 1210.95   3
  -5  -9  -1 1429.13 1232.59   3
   5   9  -1 514.553 943.582   5
   5   9   1-1368.65 960.315   5
   5   9  -1 988.771 1205.23   2
   5   9   1 363.354 1196.31   2
  -5  -9   3 7206.28 1282.70   3
  -5  -9  -3 6966.86 1354.93   3
   5   9  -3 7521.58 1050.10   5
   5   9   3 7379.73 1049.22   5
   5   9  -3 5943.26 1280.39   2
   5   9   3 7114.19 1338.64   2
  -5  -9   5 3208.04 1282.79   3
  -5  -9  -5 3474.90 1327.50   3
   5   9  -5 4065.84 1021.69   5
   5   9   5 2171.58 977.093   5
   5   9   5 662.391 1330.76   2
   5   9   7 19529.2 1362.27   5
  -5  -9   7 20130.8 1593.20   3
  -5  -9  -7 19984.8 1643.80   3
  -5  -9   9 10226.5 1379.66   3
  -5  -9  -9 7062.77 1467.10   3
   5   9   9 7306.52 1131.18   5
  -5  -9  -9 8507.20 1829.59   1
   5   9  11 2105.35 1088.12   5
   5   9 -11 979.134 1468.95   8
  -5  -9 -11 2438.21 1897.84   1
  -5  -9 -13-89.5015 2133.60   1
   5   9 -13 1512.85 1661.78   8
  -5 -11   1 1400.44 1519.38   3
  -5 -11  -1 2523.14 1547.87   3
   5  11  -1 1036.62 1054.60   5
   5  11   1 914.502 1078.25   5
   5  11  -1 1743.72 1461.50   2
   5  11   1 1166.69 1481.67   2
  -5 -11   3 5724.11 1567.92   3
  -5 -11  -3 4710.33 1589.35   3
   5  11  -3 4675.35 1135.67   5
   5  11   3 7139.78 1165.18   5
   5  11  -3 3710.03 1525.02   2
   5  11   3 3206.16 1611.07   2
   5  11  -5 17635.8 1453.97   5
   5  11   5 21283.9 1475.06   5
   5  11  -5 18146.2 1789.93   2
   5  11   5 16129.1 1891.43   2
   5  11  -5 14902.9 1331.89   8
  -5 -11   5 22231.0 1780.11   3
  -5 -11  -5 20312.9 1865.65   3
  -5 -11   7 11169.2 1681.53   3
  -5 -11  -7 10262.1 1784.11   3
   5  11  -7 10677.3 1318.95   5
   5  11   7 4983.84 1232.38   5
   5  11  -7 5912.25 1664.45   2
  -5 -11  -7 3077.48 1486.65   1
   5  11   7 8543.88 1866.40   2
   5  11  -7 6133.33 1321.15   8
  -5 -11   9-2311.83 1627.59   3
  -5 -11  -9 3803.14 1819.36   3
   5  11  -9 892.535 1267.59   5
   5  11   9 1013.67 1200.90   5
   5  11  -9-2998.14 1672.35   2
   5  11   9 3378.56 1887.61   2
  -5 -11  -9 110.788 1648.93   1
  -5 -11  11-3489.43 1668.07   3
  -5 -11 -11-1068.98 1834.25   1
  -5 -11 -11 714.909 1828.46   3
   5  11 -11 1273.43 1288.00   5
   5  11  11 1140.42 1232.89   5
   5  11 -11-540.246 1716.47   2
   5  11  11 1249.04 2044.13   2
   5  11 -11 536.654 1545.28   8
  -5 -11  13-2189.55 1625.09   3
  -5 -11 -13 69.8219 1354.59   6
  -5 -11 -13 1265.35 1860.51   3
  -5 -11 -13 891.816 1968.68   1
   5  11  13 478.227 1291.38   5
   5  11 -13-742.456 1788.44   2
   5  11  13-307.259 2250.83   2
   5  11  13-901.737 2623.14   4
   5  11 -13 545.133 1742.58   8
   5  11  13-226.176 1201.70   7
  -5 -13   1 22.4247 1836.28   3
  -5 -13  -1-533.307 1824.30   3
   5  13  -1 1185.79 1193.15   5
   5  13   1-656.672 1223.41   5
   5  13  -1-2767.80 1857.76   2
   5  13   1-242.593 1856.02   2
   5  13  -1 149.057 755.613   8
  -5 -13   3 7288.84 1930.73   3
  -5 -13  -3 7666.02 1934.74   3
   5  13  -3 8694.41 1363.85   5
   5  13   3 10052.8 1361.17   5
   5  13  -3 3331.22 1852.57   2
   5  13   3 4479.62 1967.71   2
   5  13  -3 4419.01 1020.06   8
  -5 -13  -5-2065.03 2117.36   3
   5  13  -5 1056.08 1364.41   5
   5  13   5 1640.85 1322.91   5
   5  13  -5 641.121 1902.59   2
   5  13   5-1386.51 2160.24   2
   5  13  -5-696.465 1179.31   8
  -5 -13  -7-1436.24 1024.96   1
  -5 -13  -7 409.717 2083.78   3
   5  13  -7 2071.00 1378.90   5
   5  13   7 2304.65 1319.22   5
   5  13  -7-567.788 1962.16   2
   5  13   7-138.459 2154.20   2
   5  13  -7 789.287 1258.26   8
  -5 -13  -9 1677.79 1456.64   6
  -5 -13   9 1337.88 1923.88   3
  -5 -13  -9 1309.81 2136.61   3
  -5 -13  -9 1094.35 1287.06   1
   5  13  -9 2758.84 1384.35   5
   5  13   9 288.130 1361.81   5
   5  13  -9 822.304 1997.11   2
   5  13   9 2749.67 2269.16   2
  -5 -15   1 443.740 2238.44   3
  -5 -15  -1 1165.71 2239.76   3
   5  15  -1 3965.10 1440.48   5
   5  15   1 1976.67 1378.06   5
   5  15  -1 5458.05 2233.22   2
   5  15   1 4283.57 2244.10   2
  -5 -15   3 4762.63 2268.63   3
  -5 -15  -3 7690.12 2295.85   3
   5  15  -3 3663.07 1481.86   5
   5  15   3 6331.22 1444.73   5
   5  15  -3 3861.25 2247.99   2
   5  15   3 4826.99 2253.08   2
  -5 -15  -5 1693.69 1537.24   6
  -5 -15   5 530.639 2154.97   3
  -5 -15  -5 1328.45 2289.39   3
   5  15  -5 5715.36 1460.15   5
   5  15   5 2264.31 1422.66   5
   5  15  -5 2960.44 2175.05   2
   5  15   5 678.118 2426.23   2
   5  15  -5 2653.52 1137.75   8
  -6   0 -16-5201.85 3285.67   1
  -6  -2 -16 5640.66 3114.65   1
  -6  -4 -14 10812.1 2898.28   1
  -6  -6 -14 474.809 2781.64   1
   6   8   8-268.328 1389.64   2
   6   8  10 7573.33 1599.99   2
   6   8  12-1180.05 1652.86   2
  -6  -8 -12 2147.54 2489.14   1
   6  10   0 10966.5 1602.13   2
  -6 -10   0 14193.6 1598.59   3
  -6 -10   2 18.6428 1379.11   3
  -6 -10  -2-1691.14 1460.68   3
   6  10   2-910.810 1133.03   5
   6  10   2 2019.11 1483.89   2
  -6 -10   4 3346.59 1426.89   3
  -6 -10  -4 5982.00 1483.24   3
   6  10   4 2849.84 1163.50   5
   6  10   4 3525.39 1548.60   2
  -6 -10   6-871.135 1391.61   3
  -6 -10  -6-851.881 1468.49   3
   6  10   6-207.666 1156.54   5
   6  10   6-799.624 1561.71   2
  -6 -10 -10-1610.15 1577.40   3
   6  10  10 202.236 1215.86   5
   6  10  10 438.224 1847.70   2
  -6 -10 -10 4441.07 2149.18   1
   6  12   0-5068.68 1863.92   2
  -6 -12   2-1727.21 1955.90   3
  -6 -12  -2 1939.94 2008.46   3
   6  12  -2 13843.4 1535.02   5
   6  12   2 10207.9 1448.22   5
   6  12  -2 6866.11 1846.91   2
   6  12   2 8669.74 1899.93   2
   6  12   4 2311.59 1327.40   5
  -6 -12   6-4263.53 1780.38   3
  -6 -12  -6-2388.48 1856.91   3
   6  12  -6-651.072 1366.83   5
   6  12   6-783.165 1310.43   5
   6  12  -6 1065.65 1724.32   2
   6  12   6-907.053 1928.15   2
  -6 -12   8-1380.27 1740.81   3
  -6 -12  -8 1203.54 1870.19   3
   6  12  -8 1408.41 1365.95   5
   6  12   8 1877.08 1349.13   5
   6  12  -8 927.006 1772.20   2
   6  12   8 3929.00 2019.16   2
  -6 -14   0 11084.2 2077.32   3
   6  14   0 8125.50 1522.74   5
   6  14   0 10394.4 2144.51   2
  -6 -14   2-837.994 1999.15   3
  -6 -14  -2-776.798 2013.72   3
   6  14  -2 614.382 1453.43   5
   6  14   2-408.291 1421.47   5
   6  14  -2-701.945 2019.44   2
   6  14   2 259.850 2021.38   2
  -6 -14   4 120.803 2002.82   3
  -6 -14  -4 396.983 2014.43   3
   6  14  -4 572.721 1428.31   5
   6  14   4 674.582 1442.73   5
   6  14  -4 3600.67 2037.97   2
   6  14   4 2470.74 2211.13   2
   6  14  -4 1478.73 1243.24   8
   7   9   9-1460.76 1715.66   2
  -7 -11   1 892.721 1552.43   3
  -7 -11  -1-1540.04 1607.35   3
   7  11   1 1850.24 1685.73   2
  -7 -11  -3 1320.39 1615.59   3
   7  11   3 3467.81 1741.91   2
  -7 -11  -5 1668.26 1622.06   3
   7  11   5 1574.73 1780.77   2
   0   0   0    0.00    0.00   0

TITL In_MeAm_OnlyDMF_13_1-45 in Fddd
REM Fddd (#70 in standard setting)
CELL 0.48590  13.492416  27.586002  30.950162  90.0000  90.0000  90.0000
ZERR   16.00   0.010741   0.005857   0.007001   0.0000   0.0000   0.0000
LATT  4
SYMM -x+3/4,-y+3/4, z
SYMM -x+3/4, y,-z+3/4
SYMM  x,-y+3/4,-z+3/4
SFAC C H N O In
UNIT 352.00 352.00 48.00 160.00 16.00
TREF
HKLF 4
END
;
_shelx_hkl_checksum                55345
_olex2_submission_special_instructions  'No special instructions were received'
_oxdiff_exptl_absorpt_empirical_details
;
Empirical correction (ABSPACK) includes:
- Absorption correction using spherical harmonics
- Frame scaling
;
_oxdiff_exptl_absorpt_empirical_full_max  1.716
_oxdiff_exptl_absorpt_empirical_full_min  0.698

_vrf_ATOM007_in_meam_onlydmf_13_1-45
;
RESPONSE: The structure was refined isotropically due to the number of data for high 
pressure structure determination
;
_vrf_PLAT023_in_meam_onlydmf_13_1-45
;
RESPONSE: The sample is housed in a Diamond anvil cell that restricts 
available data.
;
_vrf_PLAT029_in_meam_onlydmf_13_1-45
;
RESPONSE: The sample is housed in a Diamond anvil cell that restricts available data.
This is exacerbated by the structure being Fddd.
;
_vrf_PLAT084_in_meam_onlydmf_13_1-45
;
RESPONSE: The sample is housed in a Diamond anvil cell that gives additional background to
the data collected e.g. Tungsten powder rings, diamond reflections.
;
_vrf_PLAT088_in_meam_onlydmf_13_1-45
;
RESPONSE: The sample is housed in a Diamond anvil cell that restricts 
available data.
;
_vrf_PLAT155_in_meam_onlydmf_13_1-45
;
RESPONSE: We have followed previous literature for comparison.
;
_vrf_PLAT193_in_meam_onlydmf_13_1-45
;
RESPONSE: This is a rounding issue. The s.u. on Temperature is 2degC
;
_vrf_PLAT201_in_meam_onlydmf_13_1-45
;
RESPONSE: The structure was refined isotropically due to the number of data for high 
pressure structure determination
;
_vrf_PLAT210_in_meam_onlydmf_13_1-45
;
RESPONSE: The sample is housed in a Diamond anvil cell that restricts 
available data hence
isotropic refinement was the limited of modelling the system.
;
_vrf_PLAT241_in_meam_onlydmf_13_1-45
;
RESPONSE: Structure at high pressure with limitation of data. We have used distance restraints to ensure the 
model is chemically reasonable
;
_vrf_PLAT242_in_meam_onlydmf_13_1-45
;
RESPONSE: Structure at high pressure with limitation of data. We have used 
distance restraints to ensure the 
model is chemically reasonable.
;
_vrf_PLAT250_in_meam_onlydmf_13_1-45
;
RESPONSE: The data are limited due to DAC hence the tensor may be elongated 
due to lack of data in a particular direction. We have used restraints 
to combat and ensure they are chemically reasonable.
;
_vrf_PLAT340_in_meam_onlydmf_13_1-45
;
RESPONSE: The sample is housed in a Diamond anvil cell that restricts 
available data and so
impacts on the precision of the bonds lengths
;
_vrf_PLAT411_in_meam_onlydmf_13_1-45
;
RESPONSE: Structure at high pressure
;
_vrf_PLAT414_in_meam_onlydmf_13_1-45
;
RESPONSE: Structure at high pressure
;
_vrf_PLAT761_in_meam_onlydmf_13_1-45
;
RESPONSE: Noted, no action taken
;
_vrf_PLAT762_in_meam_onlydmf_13_1-45
;
RESPONSE: Noted, no action taken
;
_vrf_PLAT905_pyad04
;
RESPONSE: The data were cut to 0.7 angs as the limit of the diffraction for the 
crystal was reached.
;
_vrf_PLAT906_in_meam_onlydmf_13_1-45
;
RESPONSE: These can be attributed to the weak data. All other sets are okay.
The most common place for a high value of K is in the lowest-intensity bin in 
the table as is the case here. Almost all area detector integration programs end up 
slightly underestimating the background, resulting in overestimated values of Fo, thus 
the high value of Fo/Fc. This is most obvious in the weakest intensities, 
since the small addition to Fo becomes insignificant in the ratio when Fo 
is large.
;
_vrf_PLAT910_in_meam_onlydmf_13_1-45
;
RESPONSE: The sample is housed in a Diamond anvil cell that gives additional 
background to
the data collected e.g. Tungsten powder rings, diamond reflections.
;
_vrf_PLAT911_in_meam_onlydmf_13_1-45
;
RESPONSE: The sample is housed in a Diamond anvil cell that restricts 
available data.
;
_vrf_PLAT913_in_meam_onlydmf_13_1-45
;
RESPONSE: The sample is housed in a Diamond anvil cell that gives additional 
background to
the data collected e.g. Tungsten powder rings, diamond reflections.
;
_vrf_THETM01_in_meam_onlydmf_13_1-45
;
RESPONSE: The sample is housed in a Diamond anvil cell that restricts 
available data.
;
_vrf_PLAT051_in_meam_onlydmf_13_1-45
;
RESPONSE: The sample contains Indium which has an absorption edge at 0.44 Angs. This data was colelceted 
at 0.4859 hence the difference in mu.
;
