# Supplementary material for: Decoupled MOF Breathing: Pressure‐Induced Reversal of Correlation Between Orthogonal Motions in a Diamondoid Framework
Source: Angew Chem Int Ed Engl. 2025 May 15;64(27):e202504297. doi: 10.1002/anie.202504297 (PMC12207364; doi:10.1002/anie.202504297)
Supplement: Supplementary file 1 — Supporting Information [file ANIE-64-e202504297-s002.zip › SHF-62-DMF_DAC-in-FC70_0-21GPa.cif]

data_in_meam_dmf_fc70_2_
_audit_creation_date               2023-10-31
_audit_creation_method
;
Olex2 1.5
(compiled 2023.08.24 svn.re1ec1418 for OlexSys, GUI svn.r6817)
;
_shelx_SHELXL_version_number       '2019/1'
_audit_contact_author_address      ?
_audit_contact_author_email        ?
_audit_contact_author_name         ''
_audit_contact_author_phone        ?
_publ_contact_author_id_orcid      ?
_publ_section_references
;
Dolomanov, O.V., Bourhis, L.J., Gildea, R.J, Howard, J.A.K. & Puschmann, H.
 (2009), J. Appl. Cryst. 42, 339-341.

Sheldrick, G.M. (2008). Acta Cryst. A64, 112-122.
;
_chemical_name_common              ?
_chemical_name_systematic          ?
_chemical_formula_moiety           'C20 H14 In N2 O10, C2 H8 N'
_chemical_formula_sum              'C22 H22 In N3 O10'
_chemical_formula_weight           603.24
_chemical_melting_point            ?
_chemical_oxdiff_formula           'In C22 H22 N3 O10'
loop_
  _atom_type_symbol
  _atom_type_description
  _atom_type_scat_dispersion_real
  _atom_type_scat_dispersion_imag
  _atom_type_scat_source
 'C' 'C' 0.0010 0.0010 'International Tables Vol C Tables 4.2.6.8 and 6.1.1.4'
 'H' 'H' 0.0000 0.0000 'International Tables Vol C Tables 4.2.6.8 and 6.1.1.4'
 'In' 'In' -1.9470 0.6580
 'International Tables Vol C Tables 4.2.6.8 and 6.1.1.4'
 'N' 'N' 0.0020 0.0010 'International Tables Vol C Tables 4.2.6.8 and 6.1.1.4'
 'O' 'O' 0.0040 0.0030 'International Tables Vol C Tables 4.2.6.8 and 6.1.1.4'

_shelx_space_group_comment
;
The symmetry employed for this shelxl refinement is uniquely defined
by the following loop, which should always be used as a source of
symmetry information in preference to the above space-group names.
They are only intended as comments.
;
_space_group_crystal_system        'orthorhombic'
_space_group_IT_number             70
_space_group_name_H-M_alt          'F d d d'
_space_group_name_Hall             '-F 2uv 2vw'
loop_
  _space_group_symop_operation_xyz
 'x, y, z'
 '-x+3/4, -y+3/4, z'
 '-x+3/4, y, -z+3/4'
 'x, -y+3/4, -z+3/4'
 'x, y+1/2, z+1/2'
 '-x+3/4, -y+5/4, z+1/2'
 '-x+3/4, y+1/2, -z+5/4'
 'x, -y+5/4, -z+5/4'
 'x+1/2, y, z+1/2'
 '-x+5/4, -y+3/4, z+1/2'
 '-x+5/4, y, -z+5/4'
 'x+1/2, -y+3/4, -z+5/4'
 'x+1/2, y+1/2, z'
 '-x+5/4, -y+5/4, z'
 '-x+5/4, y+1/2, -z+3/4'
 'x+1/2, -y+5/4, -z+3/4'
 '-x, -y, -z'
 'x-3/4, y-3/4, -z'
 'x-3/4, -y, z-3/4'
 '-x, y-3/4, z-3/4'
 '-x, -y+1/2, -z+1/2'
 'x-3/4, y-1/4, -z+1/2'
 'x-3/4, -y+1/2, z-1/4'
 '-x, y-1/4, z-1/4'
 '-x+1/2, -y, -z+1/2'
 'x-1/4, y-3/4, -z+1/2'
 'x-1/4, -y, z-1/4'
 '-x+1/2, y-3/4, z-1/4'
 '-x+1/2, -y+1/2, -z'
 'x-1/4, y-1/4, -z'
 'x-1/4, -y+1/2, z-3/4'
 '-x+1/2, y-1/4, z-3/4'

_cell_length_a                     14.785(2)
_cell_length_b                     25.322(3)
_cell_length_c                     32.953(2)
_cell_angle_alpha                  90
_cell_angle_beta                   90
_cell_angle_gamma                  90
_cell_volume                       12337(3)
_cell_formula_units_Z              16
_cell_measurement_reflns_used      2343
_cell_measurement_temperature      293(2)
_cell_measurement_theta_max        15.6880
_cell_measurement_theta_min        1.6600
_shelx_estimated_absorpt_T_max     ?
_shelx_estimated_absorpt_T_min     ?
_exptl_absorpt_coefficient_mu      0.224
_exptl_absorpt_correction_T_max    1.00000
_exptl_absorpt_correction_T_min    0.43262
_exptl_absorpt_correction_type     multi-scan
_exptl_absorpt_process_details
;
CrysAlisPro 1.171.38.41 (Rigaku Oxford Diffraction, 2015)
Empirical absorption correction using spherical harmonics,
 implemented in SCALE3 ABSPACK scaling algorithm.
;
_exptl_absorpt_special_details     ?
_exptl_crystal_colour_primary      yellow
_exptl_crystal_density_diffrn      1.299
_exptl_crystal_density_meas        ?
_exptl_crystal_density_method      ?
_exptl_crystal_description         Octahedron
_exptl_crystal_F_000               4864
_exptl_crystal_size_max            0.18
_exptl_crystal_size_mid            0.15
_exptl_crystal_size_min            0.1
_exptl_transmission_factor_max     ?
_exptl_transmission_factor_min     ?
_diffrn_reflns_av_R_equivalents    0.0779
_diffrn_reflns_av_unetI/netI       0.0619
_diffrn_reflns_Laue_measured_fraction_full  0.795
_diffrn_reflns_Laue_measured_fraction_max  0.795
_diffrn_reflns_limit_h_max         14
_diffrn_reflns_limit_h_min         -14
_diffrn_reflns_limit_k_max         27
_diffrn_reflns_limit_k_min         -27
_diffrn_reflns_limit_l_max         36
_diffrn_reflns_limit_l_min         -36
_diffrn_reflns_number              9237
_diffrn_reflns_point_group_measured_fraction_full  0.795
_diffrn_reflns_point_group_measured_fraction_max  0.795
_diffrn_reflns_theta_full          15.659
_diffrn_reflns_theta_max           15.659
_diffrn_reflns_theta_min           1.672
_diffrn_ambient_temperature        293(2)
_diffrn_detector                   'CCD plate'
_diffrn_detector_area_resol_mean   ?
_diffrn_measured_fraction_theta_full  0.795
_diffrn_measured_fraction_theta_max  0.795
_diffrn_measurement_details
;
List of Runs (angles in degrees, time in seconds):

  # Type    Start    End  Width  t~exp~   \w     \q     \k     \f   Frames
--------------------------------------------------------------------------
  1  \w   -150.00 -94.00   0.20    0.20    --  -20.00  70.00 -24.23  280
  2  \w   -150.00 -94.00   0.20    0.20    --  -20.00  70.00 155.77  280
  3  \w   -105.00 -74.00   0.20    0.20    --   20.00  70.00 155.77  155
  4  \w   -105.00 -74.00   0.20    0.20    --   20.00  70.00 -24.23  155
  5  \w    -96.00 -30.00   0.20    0.20    --   20.00 -70.00  24.23  330
  6  \w   -106.00 -66.00   0.20    0.20    --  -20.00 -70.00  24.23  200
  7  \w   -106.00 -66.00   0.20    0.20    --  -20.00 -70.00-155.77  200
  8  \w    -96.00 -30.00   0.20    0.20    --   20.00 -70.00-155.77  330
;
_diffrn_measurement_device         'Newport 4-circle diffractometer'
_diffrn_measurement_device_type   
 'dectris-CrysAlisPro-abstract goniometer imported dectris images'
_diffrn_measurement_method         '\w scans'
_diffrn_orient_matrix_type        
 'CrysAlisPro convention (1999,Acta A55,543-557)'
_diffrn_orient_matrix_UB_11        -0.0239171000
_diffrn_orient_matrix_UB_12        -0.0105549000
_diffrn_orient_matrix_UB_13        -0.0061012000
_diffrn_orient_matrix_UB_21        -0.0023669000
_diffrn_orient_matrix_UB_22        0.0125973000
_diffrn_orient_matrix_UB_23        -0.0110598000
_diffrn_orient_matrix_UB_31        0.0224646000
_diffrn_orient_matrix_UB_32        -0.0098726000
_diffrn_orient_matrix_UB_33        -0.0076036000
_diffrn_radiation_monochromator    synchrotron
_diffrn_radiation_probe            x-ray
_diffrn_radiation_type             synchrotron
_diffrn_radiation_wavelength       0.4859
_diffrn_source                     synchrotron
_reflns_Friedel_coverage           0.000
_reflns_Friedel_fraction_full      .
_reflns_Friedel_fraction_max       .
_reflns_number_gt                  1045
_reflns_number_total               1767
_reflns_special_details
;
 Reflections were merged by SHELXL according to the crystal
 class for the calculation of statistics and refinement.
 
 _reflns_Friedel_fraction is defined as the number of unique
 Friedel pairs measured divided by the number that would be
 possible theoretically, ignoring centric projections and
 systematic absences.
;
_reflns_threshold_expression       'I > 2\s(I)'
_computing_cell_refinement         'CrysAlisPro 1.171.38.41 (Rigaku OD, 2015)'
_computing_data_collection         'CrysAlisPro 1.171.38.41 (Rigaku OD, 2015)'
_computing_data_reduction          'CrysAlisPro 1.171.38.41 (Rigaku OD, 2015)'
_computing_molecular_graphics      'Olex2 1.5 (Dolomanov et al., 2009)'
_computing_publication_material    'Olex2 1.5 (Dolomanov et al., 2009)'
_computing_structure_refinement    'XL  (Sheldrick, 2008)'
_computing_structure_solution      ?
_refine_diff_density_max           0.917
_refine_diff_density_min           -0.913
_refine_diff_density_rms           0.143
_refine_ls_extinction_coef         .
_refine_ls_extinction_method       none
_refine_ls_goodness_of_fit_ref     1.052
_refine_ls_hydrogen_treatment      constr
_refine_ls_matrix_type             full
_refine_ls_number_parameters       157
_refine_ls_number_reflns           1767
_refine_ls_number_restraints       233
_refine_ls_R_factor_all            0.1454
_refine_ls_R_factor_gt             0.0929
_refine_ls_restrained_S_all        1.002
_refine_ls_shift/su_max            0.000
_refine_ls_shift/su_mean           0.000
_refine_ls_structure_factor_coef   Fsqd
_refine_ls_weighting_details      
 'w=1/[\s^2^(Fo^2^)+(0.1985P)^2^+238.3094P] where P=(Fo^2^+2Fc^2^)/3'
_refine_ls_weighting_scheme        calc
_refine_ls_wR_factor_gt            0.2680
_refine_ls_wR_factor_ref           0.3294
_refine_special_details            ?
_olex2_refinement_description
;
1. Fixed Uiso
 At 1.2 times of:
  All C(H) groups, All N(H) groups
 At 1.5 times of:
  All C(H,H,H) groups, All C(H,H,H,H,H,H,H,H) groups
2. Restrained distances
 C3-N1
 1.43 with sigma of 0.02
 N1-C9
 1.4 with sigma of 0.02
 C9-C10
 1.5 with sigma of 0.02
 O5-C9
 1.25 with sigma of 0.02
 C1-C2
 1.504 with sigma of 0.01
 C5-C8
 1.504 with sigma of 0.01
 C1-O1
 1.25 with sigma of 0.005
 C1-O2
 1.25 with sigma of 0.005
 C8-O3
 1.25 with sigma of 0.005
 C8-O4
 1.25 with sigma of 0.005
3. Restrained planarity
 N1, C9, O5, C10
 with sigma of 0.1
4. Uiso/Uaniso restraints and constraints
All non-hydrogen atoms have similar U: within 1.7A with sigma of 0.04 and sigma
for terminal atoms of 0.08 within 1.7A
5. Rigid body (RIGU) restrains
 All non-hydrogen atoms
 with sigma for 1-2 distances of 0.004 and sigma for 1-3 distances of 0.004
6. Others
 Fixed Sof: N2(0.25) C11(0.25) C12(0.25) H2A(0.25) H2B(0.25) H11A(0.25)
 H11B(0.25) H11C(0.25) H12A(0.25) H12B(0.25) H12C(0.25) N3(0.25) C13(0.25)
 C14(0.25) H3A(0.25) H3B(0.25) H13A(0.25) H13B(0.25) H13C(0.25) H14A(0.25)
 H14B(0.25) H14C(0.25)
7.a Free rotating group:
 N2(C11,C12,H2A,H2B,H11A,H11B,H11C,H12A,H12B,H12C), N3(C13,C14,H3A,H3B,H13A,
 H13B,H13C,H14A,H14B,H14C)
7.b Aromatic/amide H refined with riding coordinates:
 C4(H4), C6(H6), C7(H7), N1(H1)
7.c Fitted hexagon refined as free rotating group:
 C3(C4,C5,C6,C7,C2)
7.d Idealised Me refined as rotating group:
 C10(H10A,H10B,H10C)
;
_atom_sites_solution_hydrogens     mixed
_atom_sites_solution_primary       ?
_atom_sites_solution_secondary     ?
loop_
  _atom_site_label
  _atom_site_type_symbol
  _atom_site_fract_x
  _atom_site_fract_y
  _atom_site_fract_z
  _atom_site_U_iso_or_equiv
  _atom_site_adp_type
  _atom_site_occupancy
  _atom_site_site_symmetry_order
  _atom_site_calc_flag
  _atom_site_refinement_flags_posn
  _atom_site_refinement_flags_adp
  _atom_site_refinement_flags_occupancy
  _atom_site_disorder_assembly
  _atom_site_disorder_group
 In1 In 0.625000 0.125000 0.32228(4) 0.0661(8) Uani 1 2 d S T P . .
 O3 O 0.7570(7) 0.3383(4) 0.1081(3) 0.083(3) Uani 1 1 d D U . . .
 O1 O 0.7391(8) 0.1627(4) 0.2869(3) 0.092(3) Uani 1 1 d D U . . .
 O4 O 0.8947(7) 0.3110(5) 0.1196(3) 0.090(3) Uani 1 1 d D U . . .
 C3 C 0.8128(6) 0.2197(5) 0.2181(3) 0.089(4) Uani 1 1 d DG U . . .
 C4 C 0.8407(6) 0.2484(5) 0.1843(3) 0.097(5) Uani 1 1 d G U . . .
 H4 H 0.900994 0.247391 0.176250 0.117 Uiso 1 1 calc R U . . .
 C5 C 0.7787(7) 0.2784(4) 0.1627(3) 0.081(4) Uani 1 1 d DG U . . .
 C6 C 0.6886(7) 0.2799(4) 0.1747(3) 0.091(5) Uani 1 1 d G U . . .
 H6 H 0.647087 0.300010 0.160230 0.109 Uiso 1 1 calc R U . . .
 C7 C 0.6606(6) 0.2513(5) 0.2085(3) 0.083(4) Uani 1 1 d G U . . .
 H7 H 0.600399 0.252234 0.216532 0.100 Uiso 1 1 calc R U . . .
 C2 C 0.7227(7) 0.2212(4) 0.2301(3) 0.080(4) Uani 1 1 d DG U . . .
 C8 C 0.8122(7) 0.3110(5) 0.1276(3) 0.075(4) Uani 1 1 d D U . . .
 O2 O 0.6035(7) 0.1889(5) 0.2727(3) 0.097(4) Uani 1 1 d D U . . .
 C1 C 0.6863(7) 0.1886(6) 0.2649(4) 0.084(4) Uani 1 1 d D U . . .
 N1 N 0.8739(11) 0.1876(7) 0.2392(5) 0.139(7) Uani 1 1 d D U . . .
 H1 H 0.851191 0.169399 0.258749 0.167 Uiso 1 1 calc R U . . .
 C9 C 0.9660(14) 0.1810(9) 0.2329(7) 0.182(10) Uani 1 1 d D U . . .
 O5 O 1.0096(15) 0.2038(11) 0.2068(8) 0.286(15) Uani 1 1 d D U . . .
 C10 C 1.012(2) 0.1447(14) 0.2620(10) 0.237(18) Uani 1 1 d D U . . .
 H10A H 0.979696 0.111769 0.262965 0.355 Uiso 1 1 calc R U . . .
 H10B H 1.012402 0.160404 0.288484 0.355 Uiso 1 1 calc R U . . .
 H10C H 1.072780 0.138535 0.253172 0.355 Uiso 1 1 calc R U . . .
 N2 N 1.189(4) 0.219(2) 0.1544(17) 0.101(18) Uiso 0.25 1 d G U P A -1
 C11 C 1.099(4) 0.232(3) 0.136(2) 0.11(3) Uiso 0.25 1 d G U P A -1
 C12 C 1.186(8) 0.177(5) 0.187(4) 0.26(6) Uiso 0.25 1 d G U P A -1
 H2A H 1.216407 0.250391 0.167393 0.394 Uiso 0.25 1 d G U P A -1
 H2B H 1.231394 0.208096 0.130826 0.394 Uiso 0.25 1 d G U P A -1
 H11A H 1.055146 0.244444 0.161293 0.394 Uiso 0.25 1 d G U P A -1
 H11B H 1.107852 0.262146 0.113409 0.394 Uiso 0.25 1 d G U P A -1
 H11C H 1.071551 0.198148 0.121266 0.394 Uiso 0.25 1 d G U P A -1
 H12A H 1.159472 0.142793 0.171975 0.394 Uiso 0.25 1 d G U P A -1
 H12B H 1.254032 0.170105 0.197768 0.394 Uiso 0.25 1 d G U P A -1
 H12C H 1.143067 0.189109 0.212043 0.394 Uiso 0.25 1 d G U P A -1
 N3 N 0.441(5) 0.187(3) 0.1982(19) 0.12(2) Uiso 0.25 1 d G U P B -1
 C13 C 0.387(10) 0.234(4) 0.194(3) 0.26(6) Uiso 0.25 1 d G U P B -1
 C14 C 0.442(11) 0.164(5) 0.240(3) 0.24(5) Uiso 0.25 1 d G U P B -1
 H3A H 0.506206 0.195700 0.188612 0.365 Uiso 0.25 1 d G U P B -1
 H3B H 0.416569 0.158362 0.178932 0.365 Uiso 0.25 1 d G U P B -1
 H13A H 0.416167 0.264419 0.213606 0.365 Uiso 0.25 1 d G U P B -1
 H13B H 0.391219 0.247453 0.162653 0.365 Uiso 0.25 1 d G U P B -1
 H13C H 0.317900 0.223491 0.202976 0.365 Uiso 0.25 1 d G U P B -1
 H14A H 0.372598 0.152767 0.249558 0.365 Uiso 0.25 1 d G U P B -1
 H14B H 0.482112 0.129877 0.240117 0.365 Uiso 0.25 1 d G U P B -1
 H14C H 0.470784 0.193686 0.260198 0.365 Uiso 0.25 1 d G U P B -1

loop_
  _atom_site_aniso_label
  _atom_site_aniso_U_11
  _atom_site_aniso_U_22
  _atom_site_aniso_U_33
  _atom_site_aniso_U_23
  _atom_site_aniso_U_13
  _atom_site_aniso_U_12
 In1 0.0839(15) 0.0759(12) 0.0384(9) 0.000 0.000 0.0012(8)
 O3 0.099(7) 0.087(7) 0.062(5) 0.010(5) -0.001(5) 0.001(5)
 O1 0.118(8) 0.095(8) 0.062(6) 0.017(5) 0.004(5) 0.000(5)
 O4 0.090(7) 0.107(8) 0.074(6) 0.026(6) 0.013(5) 0.000(5)
 C3 0.092(7) 0.101(9) 0.074(7) 0.032(7) 0.013(5) 0.006(6)
 C4 0.094(9) 0.117(11) 0.080(8) 0.038(8) 0.012(6) 0.002(7)
 C5 0.093(8) 0.091(8) 0.060(6) 0.013(6) 0.007(5) -0.004(6)
 C6 0.092(8) 0.117(11) 0.063(7) 0.027(7) 0.006(6) 0.001(6)
 C7 0.090(8) 0.102(9) 0.057(7) 0.021(7) 0.007(5) -0.002(6)
 C2 0.091(7) 0.094(8) 0.053(6) 0.018(6) 0.006(5) -0.002(5)
 C8 0.089(7) 0.082(8) 0.054(6) 0.008(6) 0.007(5) -0.005(5)
 O2 0.104(7) 0.118(8) 0.070(6) 0.038(6) 0.018(5) -0.002(6)
 C1 0.104(8) 0.089(9) 0.057(6) 0.016(6) 0.012(5) -0.005(6)
 N1 0.103(9) 0.174(14) 0.140(11) 0.092(11) 0.016(7) 0.025(8)
 C9 0.105(10) 0.24(2) 0.201(18) 0.117(16) 0.029(9) 0.044(10)
 O5 0.133(14) 0.42(3) 0.31(2) 0.24(2) 0.066(13) 0.067(15)
 C10 0.123(17) 0.32(3) 0.26(3) 0.18(3) 0.027(16) 0.071(18)

_geom_special_details
;
 All esds (except the esd in the dihedral angle between two l.s. planes)
 are estimated using the full covariance matrix.  The cell esds are taken
 into account individually in the estimation of esds in distances, angles
 and torsion angles; correlations between esds in cell parameters are only
 used when they are defined by crystal symmetry.  An approximate (isotropic)
 treatment of cell esds is used for estimating esds involving l.s. planes.
;
loop_
  _geom_bond_atom_site_label_1
  _geom_bond_atom_site_label_2
  _geom_bond_distance
  _geom_bond_site_symmetry_2
  _geom_bond_publ_flag
 In1 O3 2.301(11) 31_556 ?
 In1 O3 2.301(11) 32_656 ?
 In1 O1 2.262(11) 14_545 ?
 In1 O1 2.262(11) . ?
 In1 O4 2.266(11) 32_656 ?
 In1 O4 2.266(11) 31_556 ?
 In1 C8 2.610(9) 32_656 ?
 In1 C8 2.610(9) 31_556 ?
 In1 O2 2.320(11) 14_545 ?
 In1 O2 2.320(11) . ?
 In1 C1 2.643(9) 14_545 ?
 In1 C1 2.643(9) . ?
 O3 C8 1.249(5) . ?
 O1 C1 1.251(5) . ?
 O4 C8 1.249(5) . ?
 C3 C4 1.3900 . ?
 C3 C2 1.3900 . ?
 C3 N1 1.402(13) . ?
 C4 H4 0.9300 . ?
 C4 C5 1.3900 . ?
 C5 C6 1.3900 . ?
 C5 C8 1.503(8) . ?
 C6 H6 0.9300 . ?
 C6 C7 1.3900 . ?
 C7 H7 0.9300 . ?
 C7 C2 1.3900 . ?
 C2 C1 1.512(8) . ?
 O2 C1 1.251(5) . ?
 N1 H1 0.8600 . ?
 N1 C9 1.387(16) . ?
 C9 O5 1.222(17) . ?
 C9 C10 1.490(17) . ?
 C10 H10A 0.9600 . ?
 C10 H10B 0.9600 . ?
 C10 H10C 0.9600 . ?
 N2 C11 1.4980 . ?
 N2 C12 1.4942 . ?
 N2 H2A 1.0011 . ?
 N2 H2B 1.0349 . ?
 C11 H11A 1.0982 . ?
 C11 H11B 1.0795 . ?
 C11 H11C 1.0643 . ?
 C12 H12A 1.0647 . ?
 C12 H12B 1.0824 . ?
 C12 H12C 1.0991 . ?
 N3 C13 1.4507 . ?
 N3 C14 1.5007 . ?
 N3 H3A 1.0387 . ?
 N3 H3B 1.0215 . ?
 C13 H13A 1.0884 . ?
 C13 H13B 1.0879 . ?
 C13 H13C 1.1036 . ?
 C14 H14A 1.1049 . ?
 C14 H14B 1.0477 . ?
 C14 H14C 1.0870 . ?

loop_
  _geom_angle_atom_site_label_1
  _geom_angle_atom_site_label_2
  _geom_angle_atom_site_label_3
  _geom_angle
  _geom_angle_site_symmetry_1
  _geom_angle_site_symmetry_3
  _geom_angle_publ_flag
 O3 In1 O3 118.3(5) 32_656 31_556 ?
 O3 In1 C8 28.57(15) 32_656 32_656 ?
 O3 In1 C8 99.3(4) 31_556 32_656 ?
 O3 In1 C8 28.57(15) 31_556 31_556 ?
 O3 In1 C8 99.3(4) 32_656 31_556 ?
 O3 In1 O2 138.3(4) 32_656 . ?
 O3 In1 O2 88.6(4) 32_656 14_545 ?
 O3 In1 O2 88.6(4) 31_556 . ?
 O3 In1 O2 138.3(4) 31_556 14_545 ?
 O3 In1 C1 110.6(3) 32_656 . ?
 O3 In1 C1 110.6(3) 31_556 14_545 ?
 O3 In1 C1 112.4(4) 32_656 14_545 ?
 O3 In1 C1 112.4(4) 31_556 . ?
 O1 In1 O3 82.5(3) . 32_656 ?
 O1 In1 O3 131.3(4) 14_545 32_656 ?
 O1 In1 O3 131.3(4) . 31_556 ?
 O1 In1 O3 82.5(3) 14_545 31_556 ?
 O1 In1 O1 117.9(5) . 14_545 ?
 O1 In1 O4 87.6(4) . 31_556 ?
 O1 In1 O4 138.7(4) 14_545 31_556 ?
 O1 In1 O4 87.6(4) 14_545 32_656 ?
 O1 In1 O4 138.7(4) . 32_656 ?
 O1 In1 C8 111.3(4) . 31_556 ?
 O1 In1 C8 110.9(3) . 32_656 ?
 O1 In1 C8 111.3(4) 14_545 32_656 ?
 O1 In1 C8 110.9(3) 14_545 31_556 ?
 O1 In1 O2 80.1(4) 14_545 . ?
 O1 In1 O2 80.1(4) . 14_545 ?
 O1 In1 O2 56.3(3) 14_545 14_545 ?
 O1 In1 O2 56.3(3) . . ?
 O1 In1 C1 98.3(4) . 14_545 ?
 O1 In1 C1 98.3(4) 14_545 . ?
 O1 In1 C1 28.21(17) . . ?
 O1 In1 C1 28.21(17) 14_545 14_545 ?
 O4 In1 O3 80.7(4) 32_656 31_556 ?
 O4 In1 O3 57.1(3) 31_556 31_556 ?
 O4 In1 O3 57.1(3) 32_656 32_656 ?
 O4 In1 O3 80.7(4) 31_556 32_656 ?
 O4 In1 O4 93.1(6) 31_556 32_656 ?
 O4 In1 C8 85.2(5) 32_656 31_556 ?
 O4 In1 C8 85.2(5) 31_556 32_656 ?
 O4 In1 C8 28.57(16) 32_656 32_656 ?
 O4 In1 C8 28.57(16) 31_556 31_556 ?
 O4 In1 O2 90.2(5) 32_656 14_545 ?
 O4 In1 O2 90.2(5) 31_556 . ?
 O4 In1 O2 164.7(4) 31_556 14_545 ?
 O4 In1 O2 164.7(4) 32_656 . ?
 O4 In1 C1 166.2(4) 32_656 . ?
 O4 In1 C1 166.2(4) 31_556 14_545 ?
 O4 In1 C1 90.7(5) 31_556 . ?
 O4 In1 C1 90.7(5) 32_656 14_545 ?
 C8 In1 C8 91.3(7) 31_556 32_656 ?
 C8 In1 C1 139.1(3) 31_556 14_545 ?
 C8 In1 C1 104.1(5) 31_556 . ?
 C8 In1 C1 104.1(5) 32_656 14_545 ?
 C8 In1 C1 139.1(3) 32_656 . ?
 O2 In1 C8 90.6(5) . 31_556 ?
 O2 In1 C8 166.7(4) . 32_656 ?
 O2 In1 C8 90.6(5) 14_545 32_656 ?
 O2 In1 C8 166.7(3) 14_545 31_556 ?
 O2 In1 O2 90.5(6) . 14_545 ?
 O2 In1 C1 82.8(5) . 14_545 ?
 O2 In1 C1 28.26(15) 14_545 14_545 ?
 O2 In1 C1 28.26(15) . . ?
 O2 In1 C1 82.8(5) 14_545 . ?
 C1 In1 C1 88.7(7) 14_545 . ?
 C8 O3 In1 89.6(7) . 23_655 ?
 C1 O1 In1 93.1(8) . . ?
 C8 O4 In1 91.2(7) . 23_655 ?
 C4 C3 C2 120.0 . . ?
 C4 C3 N1 120.6(9) . . ?
 C2 C3 N1 119.4(9) . . ?
 C3 C4 H4 120.0 . . ?
 C3 C4 C5 120.0 . . ?
 C5 C4 H4 120.0 . . ?
 C4 C5 C8 118.5(8) . . ?
 C6 C5 C4 120.0 . . ?
 C6 C5 C8 121.4(8) . . ?
 C5 C6 H6 120.0 . . ?
 C7 C6 C5 120.0 . . ?
 C7 C6 H6 120.0 . . ?
 C6 C7 H7 120.0 . . ?
 C6 C7 C2 120.0 . . ?
 C2 C7 H7 120.0 . . ?
 C3 C2 C1 122.9(8) . . ?
 C7 C2 C3 120.0 . . ?
 C7 C2 C1 117.0(7) . . ?
 O3 C8 In1 61.8(6) . 23_655 ?
 O3 C8 O4 121.9(10) . . ?
 O3 C8 C5 119.0(10) . . ?
 O4 C8 In1 60.2(6) . 23_655 ?
 O4 C8 C5 119.1(9) . . ?
 C5 C8 In1 174.1(10) . 23_655 ?
 C1 O2 In1 90.4(7) . . ?
 O1 C1 In1 58.7(7) . . ?
 O1 C1 C2 120.2(10) . . ?
 O1 C1 O2 119.7(11) . . ?
 C2 C1 In1 175.5(11) . . ?
 O2 C1 In1 61.4(6) . . ?
 O2 C1 C2 120.1(9) . . ?
 C3 N1 H1 115.5 . . ?
 C9 N1 C3 128.9(15) . . ?
 C9 N1 H1 115.5 . . ?
 N1 C9 C10 115.1(19) . . ?
 O5 C9 N1 125(2) . . ?
 O5 C9 C10 120(2) . . ?
 C9 C10 H10A 109.5 . . ?
 C9 C10 H10B 109.5 . . ?
 C9 C10 H10C 109.5 . . ?
 H10A C10 H10B 109.5 . . ?
 H10A C10 H10C 109.5 . . ?
 H10B C10 H10C 109.5 . . ?
 C11 N2 H2A 110.6 . . ?
 C11 N2 H2B 107.2 . . ?
 C12 N2 C11 115.0 . . ?
 C12 N2 H2A 106.0 . . ?
 C12 N2 H2B 111.6 . . ?
 H2A N2 H2B 106.1 . . ?
 N2 C11 H11A 106.5 . . ?
 N2 C11 H11B 109.3 . . ?
 N2 C11 H11C 109.9 . . ?
 H11A C11 H11B 113.0 . . ?
 H11A C11 H11C 110.9 . . ?
 H11B C11 H11C 107.3 . . ?
 N2 C12 H12A 105.2 . . ?
 N2 C12 H12B 109.3 . . ?
 N2 C12 H12C 111.0 . . ?
 H12A C12 H12B 111.6 . . ?
 H12A C12 H12C 110.9 . . ?
 H12B C12 H12C 108.8 . . ?
 C13 N3 C14 114.1 . . ?
 C13 N3 H3A 107.0 . . ?
 C13 N3 H3B 109.1 . . ?
 C14 N3 H3A 111.1 . . ?
 C14 N3 H3B 108.1 . . ?
 H3A N3 H3B 107.3 . . ?
 N3 C13 H13A 108.4 . . ?
 N3 C13 H13B 108.6 . . ?
 N3 C13 H13C 106.3 . . ?
 H13A C13 H13B 109.0 . . ?
 H13A C13 H13C 112.1 . . ?
 H13B C13 H13C 112.2 . . ?
 N3 C14 H14A 110.3 . . ?
 N3 C14 H14B 108.2 . . ?
 N3 C14 H14C 107.2 . . ?
 H14A C14 H14B 108.5 . . ?
 H14A C14 H14C 112.0 . . ?
 H14B C14 H14C 110.5 . . ?

loop_
  _geom_torsion_atom_site_label_1
  _geom_torsion_atom_site_label_2
  _geom_torsion_atom_site_label_3
  _geom_torsion_atom_site_label_4
  _geom_torsion
  _geom_torsion_site_symmetry_1
  _geom_torsion_site_symmetry_2
  _geom_torsion_site_symmetry_3
  _geom_torsion_site_symmetry_4
  _geom_torsion_publ_flag
 In1 O3 C8 O4 -4.9(15) 23_655 . . . ?
 In1 O3 C8 C5 173.4(12) 23_655 . . . ?
 In1 O1 C1 C2 -174.9(12) . . . . ?
 In1 O1 C1 O2 7.4(17) . . . . ?
 In1 O4 C8 O3 4.9(16) 23_655 . . . ?
 In1 O4 C8 C5 -173.3(12) 23_655 . . . ?
 In1 O2 C1 O1 -7.2(17) . . . . ?
 In1 O2 C1 C2 175.1(13) . . . . ?
 C3 C4 C5 C6 0.0 . . . . ?
 C3 C4 C5 C8 176.9(12) . . . . ?
 C3 C2 C1 O1 7(2) . . . . ?
 C3 C2 C1 O2 -175.3(13) . . . . ?
 C3 N1 C9 O5 0(3) . . . . ?
 C3 N1 C9 C10 178(2) . . . . ?
 C4 C3 C2 C7 0.0 . . . . ?
 C4 C3 C2 C1 176.3(12) . . . . ?
 C4 C3 N1 C9 4(3) . . . . ?
 C4 C5 C6 C7 0.0 . . . . ?
 C4 C5 C8 O3 -179.8(11) . . . . ?
 C4 C5 C8 O4 -1.5(18) . . . . ?
 C5 C6 C7 C2 0.0 . . . . ?
 C6 C5 C8 O3 -2.9(18) . . . . ?
 C6 C5 C8 O4 175.4(12) . . . . ?
 C6 C7 C2 C3 0.0 . . . . ?
 C6 C7 C2 C1 -176.5(12) . . . . ?
 C7 C2 C1 O1 -176.5(13) . . . . ?
 C7 C2 C1 O2 1.1(19) . . . . ?
 C2 C3 C4 C5 0.0 . . . . ?
 C2 C3 N1 C9 -178.6(18) . . . . ?
 C8 C5 C6 C7 -176.8(12) . . . . ?
 N1 C3 C4 C5 177.4(16) . . . . ?
 N1 C3 C2 C7 -177.4(16) . . . . ?
 N1 C3 C2 C1 -1.2(16) . . . . ?

_shelx_res_file
;
TITL In_MeAm_DMF_FC70_2_ in Fddd #70
    in_meam_dmf_fc70_2_.res
    created by SHELXL-2019/1 at 10:53:42 on 31-Oct-2023
REM reset to Fddd #70
CELL 0.4859 14.785272 25.321709 32.952852 90 90 90
ZERR 16 0.002259 0.003049 0.002318 0 0 0
LATT 4
SYMM 0.75-X,0.75-Y,+Z
SYMM 0.75-X,+Y,0.75-Z
SYMM +X,0.75-Y,0.75-Z
SFAC C H In N O
DISP C 0.001 0.001 6.068
DISP H -0 0 0.607
DISP In -1.947 0.658 1423.319
DISP N 0.002 0.001 8.983
DISP O 0.004 0.003 13.336
UNIT 352 352 16 48 160
DFIX 1.43 C3 N1
DFIX 1.4 N1 C9
DFIX 1.5 C9 C10
DFIX 1.25 O5 C9
DFIX 1.504 0.01 C1 C2
DFIX 1.504 0.01 C5 C8
DFIX 1.25 0.005 C1 O1
DFIX 1.25 0.005 C1 O2
DFIX 1.25 0.005 C8 O3
DFIX 1.25 0.005 C8 O4
FLAT N1 C9 O5 C10
RIGU
SIMU 0.04 0.08 1.7

L.S. 49
PLAN  6
CONF
BOND
MORE -1
BOND $H
fmap 2
acta
OMIT 0 0 4
OMIT 0 4 0
OMIT 0 4 4
OMIT 0 6 2
OMIT 1 3 1
OMIT 1 3 3
OMIT 1 3 7
OMIT 2 0 2
OMIT 2 2 0
OMIT 2 2 4
OMIT 4 12 18
OMIT 6 22 14
REM <olex2.extras>
REM <HklSrc "%.\\In_MeAm_DMF_FC70_2_.hkl">
REM </olex2.extras>

WGHT    0.198500  238.309402
FVAR       0.81436
IN1   3    0.625000    0.125000    0.322279    10.50000    0.08387    0.07591 =
         0.03843    0.00000    0.00000    0.00118
O3    5    0.757038    0.338314    0.108079    11.00000    0.09926    0.08672 =
         0.06240    0.01031   -0.00067    0.00118
O1    5    0.739140    0.162655    0.286886    11.00000    0.11830    0.09550 =
         0.06155    0.01668    0.00358    0.00019
O4    5    0.894728    0.311044    0.119569    11.00000    0.08953    0.10742 =
         0.07360    0.02599    0.01296   -0.00001
AFIX  66
C3    1    0.812774    0.219737    0.218057    11.00000    0.09188    0.10088 =
         0.07391    0.03214    0.01277    0.00585
C4    1    0.840745    0.248361    0.184324    11.00000    0.09398    0.11731 =
         0.08004    0.03818    0.01227    0.00226
AFIX  43
H4    2    0.900994    0.247391    0.176250    11.00000   -1.20000
AFIX  65
C5    1    0.778669    0.278437    0.162658    11.00000    0.09257    0.09103 =
         0.06009    0.01326    0.00703   -0.00371
C6    1    0.688620    0.279888    0.174726    11.00000    0.09241    0.11669 =
         0.06292    0.02661    0.00552    0.00133
AFIX  43
H6    2    0.647087    0.300010    0.160230    11.00000   -1.20000
AFIX  65
C7    1    0.660648    0.251263    0.208459    11.00000    0.08988    0.10235 =
         0.05665    0.02131    0.00704   -0.00227
AFIX  43
H7    2    0.600399    0.252234    0.216532    11.00000   -1.20000
AFIX  65
C2    1    0.722723    0.221187    0.230125    11.00000    0.09138    0.09450 =
         0.05311    0.01799    0.00607   -0.00219
AFIX   0
C8    1    0.812221    0.311028    0.127646    11.00000    0.08944    0.08216 =
         0.05366    0.00775    0.00731   -0.00528
O2    5    0.603461    0.188871    0.272720    11.00000    0.10387    0.11833 =
         0.07020    0.03787    0.01753   -0.00211
C1    1    0.686301    0.188604    0.264926    11.00000    0.10449    0.08934 =
         0.05712    0.01635    0.01205   -0.00452
N1    4    0.873911    0.187568    0.239198    11.00000    0.10294    0.17426 =
         0.13999    0.09232    0.01619    0.02496
AFIX  43
H1    2    0.851191    0.169399    0.258749    11.00000   -1.20000
AFIX   0
C9    1    0.965977    0.181019    0.232919    11.00000    0.10463    0.24064 =
         0.20051    0.11662    0.02928    0.04415
O5    5    1.009631    0.203784    0.206755    11.00000    0.13286    0.42048 =
         0.30571    0.23761    0.06604    0.06723
C10   1    1.011789    0.144701    0.261969    11.00000    0.12290    0.32465 =
         0.26308    0.17689    0.02690    0.07085
AFIX 137
H10A  2    0.979696    0.111769    0.262965    11.00000   -1.50000
H10B  2    1.012402    0.160404    0.288484    11.00000   -1.50000
H10C  2    1.072780    0.138535    0.253172    11.00000   -1.50000
AFIX   6

PART -1
N2    4    1.188742    0.218510    0.154407    10.25000    0.10100
C11   1    1.098847    0.231889    0.136132    10.25000    0.11440
C12   1    1.186219    0.176915    0.186551    10.25000    0.26285
H2A   2    1.216407    0.250391    0.167393    10.25000   -1.50000
H2B   2    1.231394    0.208096    0.130826    10.25000   -1.50000
H11A  2    1.055146    0.244444    0.161293    10.25000   -1.50000
H11B  2    1.107852    0.262146    0.113409    10.25000   -1.50000
H11C  2    1.071551    0.198148    0.121266    10.25000   -1.50000
H12A  2    1.159472    0.142793    0.171975    10.25000   -1.50000
H12B  2    1.254032    0.170105    0.197768    10.25000   -1.50000
H12C  2    1.143067    0.189109    0.212043    10.25000   -1.50000
AFIX   6

N3    4    0.441152    0.186520    0.198196    10.25000    0.11971
C13   1    0.387455    0.234161    0.194002    10.25000    0.26478
C14   1    0.441832    0.163917    0.240295    10.25000    0.24358
H3A   2    0.506206    0.195700    0.188612    10.25000   -1.50000
H3B   2    0.416569    0.158362    0.178932    10.25000   -1.50000
H13A  2    0.416167    0.264419    0.213606    10.25000   -1.50000
H13B  2    0.391219    0.247453    0.162653    10.25000   -1.50000
H13C  2    0.317900    0.223491    0.202976    10.25000   -1.50000
H14A  2    0.372598    0.152767    0.249558    10.25000   -1.50000
H14B  2    0.482112    0.129877    0.240117    10.25000   -1.50000
H14C  2    0.470784    0.193686    0.260198    10.25000   -1.50000
AFIX   0
HKLF 4


REM  In_MeAm_DMF_FC70_2_ in Fddd #70
REM wR2 = 0.3294, GooF = S = 1.052, Restrained GooF = 1.002 for all data
REM R1 = 0.0929 for 1045 Fo > 4sig(Fo) and 0.1454 for all 1767 data
REM 157 parameters refined using 233 restraints

END

WGHT      0.1985    238.3354

REM Highest difference peak  0.917,  deepest hole -0.913,  1-sigma level  0.143
Q1    1   1.1250  0.3167  0.1250  10.50000  0.05    0.92
Q2    1   0.5443  0.1092  0.3218  11.00000  0.05    0.61
Q3    1   1.1476  0.3020  0.1017  11.00000  0.05    0.60
Q4    1   0.8329  0.3412  0.0950  11.00000  0.05    0.59
Q5    1   0.4527  0.1250  0.1250  10.50000  0.05    0.59
Q6    1   0.3726  0.3038  0.1793  11.00000  0.05    0.57
;
_shelx_res_checksum                57214
_shelx_hkl_file
;
   0   0  -4 13428.4 484.001   2
   0   0   4 12515.1 497.849   6
   0   0  -4 12247.8 527.765   5
   0   0   6 203.000 320.513   6
   0   0  -6 215.717 384.797   5
   0   0  -6 161.361 281.584   2
   0   0  -8 1234.66 387.747   5
   0   0  -8 1438.53 288.150   2
   0   0   8 1451.11 341.574   6
   0   0  10 91.2198 397.294   6
   0   0 -10-84.2174 453.084   5
   0   0 -10-150.687 359.748   2
   0   0  12 1643.71 650.980   6
   0   0 -12 853.873 508.713   2
   0   0 -12 1266.51 608.698   5
   0   0 -16 7908.10 998.660   5
   0   0  16 8949.32 1055.86   6
   0   0 -16 7374.91 950.439   2
   0   0  18-666.452 993.151   6
   0   0 -18 1409.26 955.872   2
   0   0 -18 45.0926 929.645   5
   0   0 -20 252629. 8803.29   5
   0   0 -20 259200. 8940.11   2
   0   0  22-104.321 1223.26   6
   0   0 -22-341.498 1073.24   5
   0   0 -24 221.667 1170.68   5
   0   0  24 1567.80 1413.49   6
   0   0 -26-1899.65 1347.23   5
   0   0  26 5257.90 1871.87   6
   0   0 -28 16307.6 1739.96   5
   0   0  28 59309.3 2908.25   6
   0   0 -30-652.565 1423.31   5
   0   2  -4 26.7780 113.341   2
   0   2  -4 81.2723 108.752   5
   0  -2   4-35.7434 113.742   6
   0   2  -6 10861.6 484.567   5
   0  -2   6 10568.1 498.483   6
   0   2  -6 10789.3 460.689   2
   0   2   8 109.518 385.994   6
   0   2  -8 185.503 205.484   2
   0   2  -8 97.2989 250.674   5
   0  -2   8 42.2409 256.114   6
   0  -2  10 28006.3 1066.27   6
   0   2 -10 28134.0 1010.17   2
   0   2 -10 27897.7 1041.15   5
   0   2  10 25666.5 1289.20   6
   0  -2  12-140.443 520.079   6
   0   2 -12-105.620 433.506   2
   0  -2 -12 98.9781 806.785   5
   0   2 -12 362.348 466.691   5
   0   2  12-951.018 806.842   6
   0  -2 -16-326.209 1073.55   5
   0   2 -16-359.545 724.234   5
   0   2  16-583.030 1049.02   6
   0   2 -18 159109. 4735.44   5
   0   2 -18 161936. 4801.25   2
   0  -2 -20-461.306 1141.28   5
   0   2 -20-317.577 895.606   5
   0  -2  20-439.846 1123.33   6
   0   2 -20-1287.24 1021.47   2
   0   2  20-1600.07 1311.31   6
   0   2 -22 51778.4 2065.95   2
   0   2 -22 44170.8 1800.38   5
   0  -2  24 1054.87 1294.44   6
   0   2 -24-840.161 1202.67   2
   0   2 -24 876.707 1048.01   5
   0   2 -26 21624.8 1671.66   5
   0   2 -26 22450.5 1910.57   2
   0  -2  28-897.405 1625.56   6
   0   2 -28-81.5072 1205.51   5
   0  -2  30 36420.4 2550.16   6
   0   2 -30 21320.7 1796.31   5
   0  -2  32-3120.06 2179.04   6
   0   2 -32-960.451 1451.75   5
   0   2 -36 229.553 1422.98   5
   0   4   0 95122.0 3095.24   4
   0  -4   2 937.763 469.336   8
   0   4  -2 1065.07 256.574   4
   0   4  -4 87484.6 2811.17   2
   0  -4   4 91573.1 2874.57   8
   0   4  -4 92436.6 2799.52   4
   0  -4   4 98110.3 2792.16   1
   0  -4   4 87060.8 2833.53   3
   0   4  -4 89897.0 2840.81   5
   0  -4   6 615.105 132.495   1
   0   4  -6 535.539 206.023   2
   0  -4   6 502.562 247.535   8
   0   4  -6 437.504 181.656   5
   0   4  -6 727.584 165.420   4
   0  -4   8 12950.3 549.870   6
   0  -4   8 13073.1 529.986   8
   0   4  -8 11983.9 526.789   5
   0   4  -8 12615.7 488.588   7
   0  -4   8 11989.9 459.740   1
   0   4  -8 12774.5 533.344   2
   0  -4  10 400.121 246.731   1
   0   4 -10 735.121 187.267   7
   0   4 -10 564.411 289.221   2
   0  -4  10 510.567 280.067   8
   0  -4  10 747.709 369.296   6
   0   4 -10 532.646 302.573   5
   0   4 -12 53506.0 1662.56   2
   0  -4  12 50741.0 1548.70   8
   0   4 -12 50218.6 1672.06   5
   0  -4  12 56120.2 1746.23   6
   0   4 -14-1314.96 604.044   5
   0  -4  16 55593.5 1773.90   8
   0  -4  18 389.926 874.296   6
   0   4 -18 689.727 743.113   2
   0  -4  18 237.711 321.039   8
   0   4 -18 162.139 654.287   5
   0  -4  22-366.212 1118.86   6
   0   4 -22-489.956 955.160   2
   0   4 -22-149.171 871.407   5
   0   4 -24 2485.38 1163.58   2
   0   4 -24 2601.77 990.473   5
   0  -4  24 1934.00 1294.94   6
   0   4 -26 509.384 1037.82   5
   0  -4  26 1164.71 1437.48   6
   0   4 -26 615.021 1320.94   2
   0   4 -28 42114.7 2107.29   5
   0   4 -28 45628.5 2505.38   2
   0  -4  30 1408.79 1659.23   6
   0   4 -30-127.057 1623.72   2
   0   4 -30 1116.68 1232.70   5
   0  -4  32-654.572 2129.49   6
   0   4 -32 372.541 1337.26   5
   0  -4  34 225.789 2079.34   6
   0   4 -36 2863.39 1418.41   5
   0   6   0-261.895 502.104   4
   0   6  -2 7587.57 521.774   4
   0  -6   2 5833.78 903.663   8
   0  -6   4 230.685 558.210   8
   0   6  -4 72.1623 278.344   4
   0  -6   4 28.7175 284.029   1
   0   6  -6 434936. 13415.2   5
   0  -6   6 456257. 13449.0   8
   0  -6   6 459408. 13306.3   1
   0   6  -6 438920. 13336.9   4
   0   6  -6 441906. 13341.0   2
   0  -6   6 444037. 13388.8   3
   0   6  -8 892.408 300.933   5
   0  -6   8 1097.59 434.841   8
   0   6  -8 1343.80 273.234   4
   0  -6   8 827.356 433.030   3
   0  -6   8 1205.42 213.085   1
   0   6  -8 910.745 310.851   2
   0   6 -10 130958. 4284.21   5
   0   6 -10 139159. 4236.73   4
   0  -6  10 142761. 4307.79   6
   0  -6  10 137567. 4216.26   1
   0   6 -10 142058. 4299.12   2
   0   6 -10 139953. 4268.04   7
   0  -6  10 146561. 4322.74   8
   0   6 -12-779.871 515.865   5
   0   6 -12-989.912 497.786   2
   0  -6  14 3095.18 480.563   1
   0   6 -14 3386.72 349.694   7
   0   6 -14 3011.83 516.338   5
   0  -6  14 3079.02 557.572   8
   0  -6  14 3119.78 665.950   6
   0   6 -14 3081.65 531.766   2
   0   6 -16 128.783 310.834   7
   0  -6  16-158.069 499.989   8
   0  -6  18 39850.7 1485.35   8
   0   6 -18 42816.3 1638.12   5
   0  -6  18 42591.4 1805.22   6
   0   6 -18 43006.1 1674.50   2
   0   6 -20 357.385 811.283   2
   0   6 -20-348.935 720.228   5
   0  -6  20-514.803 564.056   8
   0  -6  20-81.5250 952.152   6
   0  -6  22 7293.71 1201.23   6
   0   6 -22 6662.73 901.949   5
   0   6 -22 6458.84 1008.14   2
   0  -6  24 10732.4 1664.69   6
   0   6 -26 41779.6 1950.93   5
   0   6 -26 44471.2 2226.98   2
   0  -6  28-572.002 1633.09   6
   0   6 -28 347.894 1410.25   2
   0  -6  30 34453.8 2346.12   6
   0   6 -30 27617.8 1714.09   5
   0   6 -30 33722.7 2171.23   2
   0   6 -32 13277.9 2226.16   2
   0   6 -32 365.578 1219.83   5
   0   6 -34 749.463 1231.74   5
   0  -6  34 597.465 1828.46   6
   0   8  -2 276.976 600.853   4
   0  -8   2-557.743 1102.22   8
   0  -8   4 31249.0 1895.34   8
   0   8  -4 39186.8 1464.97   4
   0   8  -6-326.801 456.793   4
   0  -8   6 463.276 393.640   1
   0  -8   6 96.4076 880.506   8
   0   8  -8 547141. 16467.0   4
   0  -8   8 566451. 16658.7   8
   0  -8   8 550828. 16550.8   3
   0   8  -8 551532. 16608.1   5
   0   8  -8 543084. 16448.3   2
   0  -8   8 551367. 16400.4   1
   0  -8  10 1629.64 398.354   1
   0   8 -10 52.3215 598.531   4
   0   8 -10 716.482 583.910   5
   0  -8  10 789.430 1023.10   8
   0   8 -10-494.727 588.029   2
   0  -8  12 142308. 4370.89   1
   0  -8  12 137447. 4568.82   3
   0   8 -12 143482. 4458.74   2
   0   8 -12 147165. 4421.25   4
   0  -8  12 146234. 4466.76   6
   0   8 -12 144610. 4489.42   5
   0   8 -12 140153. 4448.03   7
   0   8 -14-335.654 515.865   2
   0  -8  14-116.887 390.406   1
   0  -8  14-421.095 558.096   6
   0   8 -14 176.267 488.590   7
   0  -8  14 429.682 788.353   3
   0  -8  14-184.460 674.078   8
   0   8 -14 6.31741 411.748   4
   0   8 -14 419.653 485.507   5
   0   8 -16 15975.2 728.128   7
   0  -8  16 15820.6 954.682   8
   0  -8  16 16068.7 814.815   1
   0   8 -16 15447.3 727.440   4
   0   8 -20 34104.1 1355.71   2
   0   8 -20 32428.6 1308.72   5
   0  -8  20 32969.7 1517.07   6
   0  -8  20 29274.6 1239.33   8
   0   8 -22 1024.63 896.365   2
   0   8 -22 15.4680 776.323   5
   0  -8  22 152.919 1059.31   6
   0   8 -24 1029.31 852.607   5
   0   8 -24-189.547 1066.14   2
   0  -8  24 551.738 1207.75   6
   0  -8  26-232.953 1326.69   6
   0   8 -26-587.999 1133.52   2
   0   8 -26-627.093 944.644   5
   0   8 -28 57607.6 2391.11   5
   0   8 -28 56178.8 2617.01   2
   0   8 -30 819.139 1065.05   5
   0  -8  30-2216.93 1667.83   6
   0   8 -30 1033.91 1445.58   2
   0  -8  32 2558.38 1743.67   6
   0   8 -32 3231.95 1694.09   2
   0   8 -32 1707.99 1151.77   5
   0   8 -34-3375.42 1845.61   2
   0   8 -34-737.352 1198.22   5
   0  -8  34-2582.39 1883.90   6
   0  10  -2 7841.04 1230.30   4
   0 -10   4-338.485 1821.48   8
   0  10  -4-77.4100 876.267   4
   0  10  -6 37771.6 1663.88   4
   0 -10   6 36986.1 1447.11   1
   0  10  -8 934.919 543.333   2
   0 -10   8-859.711 1505.28   8
   0 -10   8 785.567 485.276   1
   0  10  -8-534.706 817.873   4
   0  10 -10 573259. 17440.9   5
   0 -10  10 562210. 17476.4   8
   0  10 -10 574278. 17173.8   2
   0 -10  10 567692. 17303.6   3
   0  10 -10 581998. 17238.2   4
   0 -10  10 574167. 17118.2   1
   0 -10  12 389.799 820.324   3
   0 -10  12 111.930 368.122   1
   0  10 -12 170.844 611.728   4
   0  10 -12 9.10236 527.032   2
   0  10 -12 256.152 717.613   5
   0 -10  12 203.221 1075.71   8
   0  10 -14 2159.50 597.410   4
   0  10 -14 1753.87 669.637   7
   0  10 -14 1820.28 658.829   5
   0 -10  14 1463.27 849.461   3
   0  10 -14 2046.13 571.807   2
   0 -10  14 1867.16 577.891   6
   0 -10  14 1986.02 421.791   1
   0 -10  14 2850.72 1023.77   8
   0  10 -18 56977.6 2002.58   4
   0  10 -18 55883.4 1969.08   7
   0 -10  18 58185.0 2200.58   6
   0 -10  18 63164.8 2285.72   8
   0  10 -18 63578.5 2113.16   2
   0 -10  18 56577.6 2327.00   3
   0 -10  18 56815.8 2010.98   1
   0  10 -18 56821.8 2107.54   5
   0 -10  20-75.1583 670.738   1
   0 -10  20 13.8821 985.502   8
   0  10 -20 242.380 744.684   2
   0  10 -20 41.8832 702.188   5
   0 -10  20-883.894 938.203   6
   0 -10  20 130.472 1124.40   3
   0  10 -22 12374.7 1055.02   5
   0 -10  22 9211.92 1372.81   6
   0 -10  24-1078.39 1187.66   6
   0  10 -24-278.970 831.161   5
   0  10 -24-113.939 962.592   2
   0 -10  26 11229.5 1560.10   6
   0 -10  28 404.919 1509.42   6
   0  10 -28 233.041 1178.08   2
   0  10 -28 370.982 986.451   5
   0  10 -32 105.920 1505.64   2
   0  10 -32-539.965 1107.33   5
   0 -10  32-2231.11 1702.40   6
   0  10 -34-123.182 1717.67   2
   0  10 -34 1174.20 1184.12   5
   0 -10  34 2525.98 1855.90   6
   0  12  -4 6178.00 1410.49   4
   0  12 -10 1488.42 660.146   2
   0 -12  12 104459. 3591.21   3
   0  12 -12 102821. 3359.86   2
   0 -12  18 99.1189 764.314   6
   0  12 -18 256.233 708.974   2
   0 -12  18-458.246 1088.21   3
   0  12 -18 83.7138 839.281   5
   0 -12  22-588.409 1401.32   3
   0  12 -22-1013.00 860.334   2
   0 -12  22 460.446 1020.35   6
   0  12 -22-835.586 884.191   5
   0  12 -24 282.359 949.357   2
   0 -12  24-1615.60 1197.58   6
   0  12 -24-659.036 918.248   5
   0 -12  24-3666.61 1529.09   3
   0  12 -26-42.2817 1036.13   2
   0 -12  26-1450.00 1461.56   3
   0  12 -26 446.351 931.310   5
   0 -12  26-1595.48 1265.98   6
   0  12 -28 14482.9 1273.06   5
   0 -12  28 13474.6 1662.35   6
   0 -12  28 16555.3 1777.00   3
   0  12 -28 17723.2 1486.86   2
   0  12 -30-377.380 1050.29   5
   0  12 -30-1234.01 1317.92   2
   0  14  -4-1523.77 1577.94   4
   0  14  -6 9850.52 1649.30   4
   0 -14   6 5042.94 948.558   1
   0 -14   8-641.186 735.545   1
   0  14  -8-834.299 1321.79   4
   0 -14   8 2059.04 2553.72   8
   0  14 -12-341.069 718.906   2
   0  14 -12 894.193 1041.84   4
   0 -14  12 1525.85 2394.25   8
   0 -14  12 162.935 549.560   1
   0  14 -14 1915.54 699.991   2
   0  14 -14 1323.46 1018.37   4
   0 -14  14 4119.80 2219.36   8
   0 -14  14 1635.90 554.667   1
   0 -14  16-232.497 530.940   1
   0  14 -16 572.447 1017.70   4
   0 -14  16 233.967 2189.95   8
   0  14 -16 837.591 945.899   7
   0  14 -18 128425. 4004.81   4
   0 -14  18 101451. 3746.55   6
   0 -14  18 106123. 3620.75   1
   0 -14  18 123958. 4180.25   3
   0  14 -18 119968. 4228.12   5
   0 -14  18 118417. 4798.62   8
   0  14 -18 119675. 3751.50   2
   0 -14  20 238.274 884.828   6
   0  14 -20 842.586 786.313   2
   0 -14  20 504.036 1326.58   3
   0  14 -20 46.1021 1119.12   5
   0  14 -22 10820.0 1275.34   5
   0  14 -22 13195.3 1061.70   2
   0  16  -6 885.285 1716.97   4
   0 -16   6-288.802 949.296   1
   0  16  -8 21142.6 2246.00   4
   0 -16   8 8124.72 987.578   1
   0  16 -10-72.0256 1571.49   4
   0 -16  10-697.844 725.312   1
   0 -16  12 8510.37 832.521   1
   0 -16  12 6802.58 3184.02   8
   0  16 -12 11746.9 1587.48   4
   0  16 -12 9692.22 958.523   2
   0 -16  14-1697.19 682.414   1
   0  16 -14-2165.86 902.114   2
   0 -16  16 50739.2 4107.55   8
   0 -16  16 53968.3 2000.79   1
   0 -16  18 599.859 621.482   1
   0  16 -18 718.730 1276.44   4
   0  16 -18 1619.22 1070.37   7
   0 -16  18 164.825 2877.81   8
   0 -18   6 1331.32 1085.48   1
   0 -18   8-2615.94 1059.68   1
   0 -18  10 17530.1 1245.84   1
   0  18 -12-449.485 2100.49   4
   0 -18  12-224.021 758.339   1
   0 -18  14-232.091 706.342   1
   0  18 -14 40.6716 1923.13   4
   0 -18  16 433.323 684.104   1
   0 -18  16 760.808 3592.90   8
   0  18 -16-372.086 1770.44   4
   0 -18  18 15056.3 986.401   1
   0 -18  18 15607.8 4508.87   8
   0 -20   8 6158.04 1162.41   1
   0 -20  10-1315.45 918.546   1
   0 -20  12 7028.60 964.127   1
   0 -20  14-622.709 845.753   1
   0 -20  16 912.637 759.839   1
   0  20 -16 3216.76 2548.85   4
   0 -22   8-166.226 1164.45   1
   0 -22  10 9257.45 1138.78   1
   0 -22  12 17.6092 911.865   1
   0 -22  14 329.109 884.409   1
   0 -22  16 2988.89 915.774   1
   0 -24  12 153.965 975.226   1
   0 -24  14 332.008 962.178   1
   0 -24  16 521.377 894.494   1
   0 -26  12 1850.68 1072.53   1
   1   1  -3 106239. 3384.28   5
  -1  -1   3 114956. 3406.74   3
   1  -1  -3 115401. 3362.20   5
  -1   1   3 112513. 3360.14   6
   1  -1  -3 107233. 3355.26   2
   1   1  -3 112165. 3394.12   2
   1   1  -5 85487.2 2690.64   2
  -1   1   5 89169.7 2703.84   6
   1  -1  -5 86429.3 2676.50   2
   1  -1  -5 90439.8 2716.94   5
   1   1  -5 85521.7 2681.83   5
  -1   1   7 96207.6 2892.75   6
   1   1  -7 90617.2 2849.31   2
   1  -1  -7 88804.6 2845.71   2
   1   1  -7 89574.8 2855.25   5
   1  -1  -7 90749.8 2904.47   5
  -1  -1   7 95704.0 2865.12   6
   1   1  -9 33.0497 232.866   2
   1  -1  -9 277.208 251.969   2
  -1  -1   9 173.897 286.372   6
   1   1  -9 279.053 263.411   5
  -1   1   9 414.809 322.396   6
   1  -1  -9 198.666 321.998   5
   1  -1 -11 1047.31 375.864   2
  -1   1  11 1037.51 459.469   6
   1  -1 -11 929.122 424.189   5
  -1   1 -11 953.286 703.320   5
   1   1 -11 569.237 364.691   5
   1   1 -11 787.745 322.025   2
  -1  -1  11 989.483 401.756   6
   1   1 -13 7894.19 579.251   2
   1  -1  13 5798.57 1003.87   6
  -1   1 -13 6139.70 988.583   5
   1  -1 -13 7726.38 669.358   2
  -1   1  13 6390.26 754.213   6
  -1  -1  13 7574.22 675.896   6
   1   1 -15 10899.6 814.196   5
   1  -1 -15 7515.55 878.519   5
  -1   1  17 16703.1 1167.11   6
   1   1 -17 15953.9 977.307   2
   1   1 -17 15275.1 1007.27   5
  -1  -1  17 14700.6 1069.20   6
   1  -1 -17 14132.0 1032.48   2
   1  -1 -17 13325.7 1094.18   5
  -1  -1  19 256.623 869.743   6
   1   1 -19 917.281 754.490   2
   1  -1 -19 407.312 818.340   2
   1  -1 -19-234.760 901.991   5
  -1   1 -19 561.689 1086.37   5
   1   1 -19 1043.27 803.758   5
  -1   1  19 96.6906 939.927   6
   1   1 -21 43415.1 1968.47   2
   1  -1 -21 40834.8 2108.31   2
   1   1 -21 49838.2 1971.24   5
  -1   1  21 54249.4 2294.11   6
  -1  -1  21 54763.1 2168.76   6
   1  -1 -21 43849.1 2045.48   5
   1  -1 -23 46596.9 2112.72   2
   1  -1 -23 41182.5 2004.86   5
   1   1 -23 45249.5 1915.38   5
   1   1 -23 44834.4 1937.35   2
  -1  -1  23 54341.5 2176.02   6
  -1   1  23 59243.5 2327.68   6
   1  -1 -25 21941.6 1825.89   2
  -1  -1  25 29673.3 1859.36   6
   1   1 -25 22895.6 1507.67   5
   1  -1 -25 20474.8 1612.00   5
  -1   1  25 26420.2 1960.80   6
   1   1 -25 24347.6 1697.49   2
   1   1 -27 3343.31 1220.86   5
   1  -1 -27 6228.10 1499.09   2
   1   1 -27 6359.72 1445.52   2
   1  -1 -27 3132.56 1341.60   5
  -1   1  27 7107.33 1575.30   6
  -1  -1  27 6382.48 1540.71   6
  -1   1  29 1672.77 1685.55   6
  -1  -1  29 1218.63 1693.51   6
   1   1 -31 4895.01 1765.22   2
   1   1 -31 3147.43 1421.19   5
   1  -1 -31 4196.99 1508.20   5
  -1   1  31 5404.27 1976.45   6
  -1  -1  31 6339.26 1722.37   6
  -1  -1  33 10074.5 2196.43   6
  -1   1  33 11631.4 2388.72   6
   1   1 -35 3101.80 1478.19   5
   1  -1 -35-2049.02 1521.52   5
  -1   3   1 80918.5 2466.80   4
   1  -3  -1 81839.0 2514.43   8
   1  -3   1 74071.4 2496.75   8
   1  -3   1 79306.1 2449.58   1
  -1   3   3 593941. 17983.8   4
   1  -3  -3 597741. 17984.9   2
   1  -3   3 603873. 17942.1   1
   1  -3  -3 610139. 18074.8   8
   1  -3   3 603440. 17978.2   8
  -1   3  -3 603715. 17962.3   7
  -1  -3   3 594268. 18076.7   3
  -1   3   3 619908. 18008.6   6
   1  -3  -3 629461. 18044.3   5
  -1   3  -5 210843. 6000.97   5
  -1   3  -5 214119. 6016.64   2
   1  -3   5 194863. 5969.21   8
  -1  -3   5 195734. 6057.72   3
   1   3  -5 199521. 6035.86   5
   1  -3  -5 213905. 6128.01   5
   1   3  -5 200367. 6040.31   2
   1  -3   5 199025. 5977.74   1
   1  -3  -5 198674. 6037.29   2
  -1   3  -5 198718. 5952.97   7
  -1   3   5 175336. 6094.07   4
  -1   3   5 212664. 6079.76   6
   1  -3   5 176196. 5998.72   6
  -1   3   7 6453.79 464.625   6
  -1   3  -7 6345.06 420.273   5
  -1  -3   7 5595.51 453.158   3
   1  -3  -7 6617.37 555.297   5
   1  -3   7 5931.71 443.359   6
   1  -3   7 5939.01 354.102   1
  -1   3  -7 7011.70 288.936   7
   1   3  -7 6066.23 395.660   2
  -1   3  -7 6715.77 427.662   2
   1   3  -7 5890.70 356.318   5
   1  -3  -7 6062.10 417.755   2
   1  -3   7 6272.04 301.942   8
  -1   3  -9 1315.25 387.243   2
   1   3  -9 1050.11 297.379   2
  -1  -3   9 660.261 285.959   6
   1  -3  -9 1470.41 498.758   5
   1  -3   9 1325.63 192.891   8
  -1   3  -9 1270.07 371.729   5
   1  -3   9 1394.62 423.841   6
  -1   3   9 1453.86 429.733   6
   1  -3  -9 899.622 349.754   2
   1   3  -9 1416.25 289.998   5
  -1   3 -11 7041.98 672.303   2
   1  -3 -11 7793.61 791.278   5
   1   3 -11 6065.92 478.007   5
   1  -3  11 8219.08 706.973   6
   1   3 -11 6761.83 491.900   2
  -1  -3  11 6826.71 526.369   6
   1  -3 -11 6675.84 625.825   2
  -1   3  11 7419.63 703.198   6
  -1   3 -11 7574.18 632.794   5
   1  -3  13 6174.20 888.737   6
   1   3 -13 5331.91 546.021   2
  -1   3 -13 6217.12 750.635   5
  -1  -3  13 5612.91 631.823   6
   1   3 -13 5732.70 565.177   5
  -1   3 -13 5642.95 828.378   2
   1  -3 -15 72124.1 2772.82   2
   1  -3  15 77925.8 2868.00   6
  -1   3 -15 72536.7 2824.80   2
   1  -3 -15 69360.6 2851.42   5
  -1  -3  17 42199.3 1699.88   6
  -1   3 -17 41762.9 1753.82   5
  -1  -3  17 36569.9 1242.90   8
   1  -3 -17 41607.7 1873.01   2
   1   3 -17 46663.8 1609.76   5
   1   3 -17 44728.9 1574.07   2
   1  -3 -17 39226.2 1931.26   5
   1   3 -19 665.027 686.814   5
   1   3 -19 876.546 668.043   2
   1  -3 -19 1502.27 1105.86   5
   1  -3 -19 112.370 977.736   2
  -1  -3  19 1512.88 859.336   6
  -1   3  19 373.929 1057.60   6
  -1  -3  19 769.402 215.239   8
   1  -3  19-539.320 1146.57   6
  -1   3 -19 796.742 885.945   5
  -1   3 -21 22786.9 1519.03   5
  -1  -3  21 30385.8 1562.85   6
   1   3 -21 28823.7 1422.70   2
   1   3 -21 26834.4 1371.20   5
   1  -3 -21 21199.0 1661.52   2
   1  -3 -21 22711.5 1701.00   5
   1  -3  21 31811.3 2016.16   6
  -1   3  21 32655.7 1838.43   6
  -1   3  23 76766.0 2955.57   6
  -1  -3  23 69353.1 2609.63   6
   1   3 -23 62129.6 2404.80   2
   1  -3 -23 42205.0 2511.08   5
  -1   3 -23 47123.5 2353.55   5
   1  -3  23 73653.0 3102.54   6
   1   3 -23 58849.0 2321.50   5
  -1   3  27 4805.01 1776.76   6
  -1   3 -27 4551.41 1301.62   5
  -1  -3  27 8105.18 1504.02   6
   1  -3 -27 2509.63 1474.58   5
   1   3 -27 5502.79 1226.99   2
   1   3 -27 4593.84 1119.10   5
   1   3 -31 10616.2 1404.98   5
  -1  -3  31 10297.2 1957.71   6
   1   3 -31 9257.88 1668.40   2
   1   3 -33 6073.32 1375.01   5
  -1  -3  33 7742.76 1952.53   6
   1   3 -33 4280.28 1819.91   2
  -1   5   1 1998.46 321.473   4
   1  -5   1 2065.21 244.551   1
  -1   5  -1 1736.95 265.528   4
   1  -5   1 1639.03 390.200   8
   1  -5  -1 2537.98 360.413   1
   1  -5  -1 1556.98 471.102   8
   1  -5  -3 14008.8 995.688   8
  -1   5   3 12823.7 703.942   4
   1  -5   3 12980.5 658.605   8
  -1   5  -5 984407. 29318.7   7
  -1  -5   5 984100. 29443.6   3
  -1   5   5 947868. 29561.0   4
   1  -5   5 988268. 29340.7   8
   1   5  -7 196768. 5964.83   2
   1  -5   7 190136. 5906.02   8
   1   5  -7 194542. 6006.73   5
  -1   5  -7 208330. 5854.71   2
   1   5  -7 188790. 6044.40   4
  -1   5  -7 194504. 5882.36   7
  -1  -5   7 196402. 6005.09   3
   1  -5   7 202548. 5879.12   6
  -1   5  -7 191175. 5844.57   5
   1  -5   7 195654. 5862.51   1
   1   5  -9 5455.60 435.809   4
  -1   5  -9 6560.90 422.504   2
   1   5  -9 5703.57 461.585   5
  -1  -5   9 5821.63 608.370   3
  -1  -5   9 6503.35 303.070   1
   1  -5   9 6108.21 406.048   1
  -1  -5   9 6182.80 818.617   8
   1   5  -9 5792.97 482.201   2
  -1   5  -9 6127.54 363.710   7
  -1   5  -9 5282.12 390.601   5
   1  -5   9 6849.21 493.982   6
   1  -5   9 6016.33 435.849   8
   1  -5  -9 5700.40 929.560   5
   1  -5  11 36462.0 1305.88   1
   1   5 -11 34927.0 1175.31   7
  -1   5 -11 39604.0 1343.49   2
   1  -5 -11 28035.6 1772.39   5
  -1  -5  11 33737.0 1431.81   3
  -1   5 -11 37168.5 1300.47   5
   1   5 -11 35252.0 1196.20   4
   1  -5  11 35757.8 1397.79   6
  -1  -5  11 33661.0 1120.93   1
  -1   5  11 41247.5 1748.39   6
  -1   5 -11 37843.6 1193.70   7
  -1  -5  11 39004.9 1338.87   6
   1  -5  11 33142.3 1236.32   8
  -1  -5  11 38083.6 1373.92   8
   1   5 -11 33400.6 1291.02   5
   1   5 -11 35218.6 1316.21   2
   1  -5  15 70000.0 2307.21   8
  -1  -5  15 73807.0 2289.24   8
   1  -5  15 77777.4 2675.22   6
   1   5 -15 68834.1 2217.74   4
   1   5 -15 75566.9 2234.62   7
  -1   5 -15 74827.7 2561.88   2
   1   5 -17 8849.70 734.951   2
   1  -5  17 7314.51 529.080   8
   1   5 -17 8090.91 749.632   5
  -1  -5  17 8228.05 861.386   6
   1  -5 -17 3482.00 1308.52   5
  -1  -5  17 7067.10 513.350   8
  -1   5  17 11504.9 1365.07   6
  -1   5 -17 7241.96 816.889   5
  -1   5  19-3362.34 1562.90   6
  -1   5 -19-22.9043 977.029   2
   1  -5 -19-561.861 1236.89   5
  -1  -5  19 392.184 816.612   6
   1  -5  19 1048.89 1069.81   6
  -1  -5  19 320.955 398.871   8
   1   5 -19 186.239 625.466   2
   1  -5  19 282.658 413.505   8
  -1   5 -19-64.7849 787.922   5
   1   5 -19 532.820 680.296   5
  -1   5 -21 3363.20 1199.40   2
   1   5 -21 2694.15 777.241   5
  -1  -5  21 2524.90 945.629   6
  -1   5 -21 2109.08 863.251   5
   1  -5  21 2165.16 451.329   8
   1   5 -21 2159.73 783.234   2
   1  -5  21 2836.08 1224.95   6
  -1   5 -23 38996.7 1873.23   5
   1   5 -23 39548.0 1795.35   5
  -1   5 -23 39228.4 2207.06   2
  -1  -5  23 43036.0 2023.22   6
   1   5 -23 43633.2 1860.43   2
  -1   5 -25 21814.4 1512.57   5
   1   5 -25 23898.7 1561.14   2
   1  -5  25 22430.2 2097.62   6
  -1  -5  25 26221.6 1739.56   6
   1   5 -25 25673.0 1435.78   5
   1   5 -27 8698.45 1146.06   5
  -1   5 -27 7902.81 1238.95   5
  -1  -5  27 8557.57 1453.26   6
   1  -5  27 9722.35 1892.44   6
   1   5 -27 8771.99 1265.35   2
  -1   5 -29 962.468 1188.22   5
   1   5 -29 1471.38 1159.76   5
   1  -5  29 160.134 2031.54   6
   1   5 -29 658.114 1242.73   2
  -1  -5  29-168.413 1549.67   6
   1   5 -31 10284.9 1537.09   2
  -1   5 -31 6443.91 1353.08   5
   1   5 -31 8630.99 1284.42   5
  -1  -5  31 10873.4 1825.88   6
   1   5 -33 6479.04 1342.06   5
  -1   5 -33 6076.31 1452.51   5
   1   5 -33 7279.10 1681.58   2
   1  -7   1 28981.1 1034.44   1
  -1   7   1 25031.6 1043.81   4
   1  -7   1 26894.1 1169.88   8
   1  -7  -1 23486.3 1307.52   8
  -1   7  -1 25808.9 1002.83   4
   1  -7   3 2129.06 274.386   1
  -1   7   3 1451.22 494.576   4
   1  -7   3 1870.78 469.955   8
  -1   7  -3 1612.32 303.015   4
   1  -7  -3 542.885 935.523   8
  -1   7   5 15033.8 1050.35   4
  -1   7  -5 15285.1 645.218   4
   1  -7   5 15602.9 617.591   1
   1  -7   5 15095.6 774.689   8
   1  -7   7 311470. 9680.36   3
  -1   7  -7 328525. 9628.48   2
  -1   7  -7 316265. 9650.65   5
   1  -7   7 322951. 9651.74   1
  -1   7  -7 318569. 9727.80   7
  -1  -7   7 320252. 9871.48   3
   1  -7   7 319779. 9765.60   8
   1  -7   7 332778. 9631.95   6
  -1  -7   9 3916.81 693.810   3
  -1   7  -9 3039.30 356.079   5
   1   7  -9 3620.40 561.252   2
  -1   7  -9 3746.29 486.345   7
  -1  -7   9 4441.64 437.149   1
  -1  -7   9 3340.18 1471.48   8
   1  -7   9 4037.61 349.406   1
   1  -7   9 3885.80 427.768   6
   1   7  -9 3591.79 740.637   4
  -1   7  -9 3755.04 368.261   2
   1  -7   9 3826.88 563.027   8
   1   7  -9 4275.22 701.614   5
  -1   7 -11 64096.4 2173.07   7
  -1  -7  11 71017.0 2082.65   1
  -1  -7  11 50285.3 3027.21   8
  -1   7 -11 64065.2 2151.82   2
   1   7 -11 64244.5 2261.10   2
   1   7 -11 60650.9 2300.10   4
  -1  -7  11 80627.0 2556.98   3
  -1   7 -11 63961.5 2145.31   5
   1   7 -11 64865.6 2296.28   5
   1  -7  11 73375.6 2258.14   6
   1  -7  11 64777.0 2165.32   1
   1  -7  11 59626.0 2263.08   8
  -1  -7  13 143642. 4361.72   8
  -1  -7  13 125812. 3953.76   1
  -1  -7  13 127774. 4260.96   3
   1   7 -13 125700. 4132.07   2
   1  -7  13 135432. 4187.25   6
  -1   7 -13 126867. 4070.04   5
   1   7 -13 130741. 4065.84   4
   1   7 -13 128445. 4024.53   7
  -1   7 -13 143150. 4129.33   2
   1  -7  13 132784. 4105.47   1
  -1  -7  13 137535. 4156.70   6
   1  -7  13 124953. 4095.23   8
   1   7 -13 125148. 4155.41   5
  -1   7 -13 135446. 4030.59   7
   1  -7  15 48963.1 1715.73   1
   1  -7  15 44158.7 1658.26   8
   1  -7  15 48033.3 1834.16   6
   1   7 -15 46415.5 1584.64   4
   1   7 -15 46294.8 1526.92   7
  -1   7 -15 43424.5 1647.70   5
  -1   7 -15 47226.4 1556.33   7
  -1   7 -15 47474.6 1746.92   2
  -1  -7  15 43276.1 1504.92   1
  -1  -7  15 51130.4 1845.34   8
   1   7 -17 20084.5 1030.75   2
   1   7 -17 17692.3 815.733   4
   1  -7  17 17688.2 964.226   8
  -1  -7  17 18783.5 852.258   1
   1   7 -17 20416.1 748.363   7
  -1  -7  17 19456.2 1095.32   6
  -1   7 -17 22948.8 940.036   7
   1   7 -17 17856.6 996.728   5
  -1  -7  17 20831.8 1101.28   8
   1  -7  19-410.339 1090.32   6
   1   7 -19-280.905 674.966   5
   1   7 -19-394.697 435.660   4
  -1   7 -19-170.653 645.689   5
   1   7 -19-1008.80 387.984   7
   1  -7  19-518.289 635.801   8
  -1  -7  19-1418.47 851.597   6
  -1  -7  19-946.832 714.140   8
   1   7 -19-569.779 690.925   2
  -1   7 -19-1315.71 897.672   2
  -1  -7  21 8884.71 1060.00   6
  -1   7 -21 8297.65 872.036   5
   1   7 -21 8030.87 888.174   5
   1  -7  21 9416.22 1288.11   6
   1  -7  21 7731.18 757.159   8
  -1   7 -21 8885.48 1136.33   2
   1   7 -21 9512.66 895.197   2
   1   7 -23 3218.07 856.260   5
  -1   7 -23 2327.02 857.739   5
   1   7 -23 1864.84 878.955   2
  -1   7 -23-1254.61 1387.01   2
   1  -7  23-565.768 1518.68   6
  -1  -7  23 959.154 1097.52   6
   1   7 -25 39610.8 1828.20   2
   1   7 -25 36805.9 1757.44   5
  -1  -7  25 40137.4 2020.99   6
  -1   7 -25 37033.0 2216.38   2
   1  -7  25 40421.5 2322.28   6
  -1   7 -25 34524.7 1727.21   5
  -1  -7  27 4344.76 1364.40   6
   1   7 -27 6370.07 1198.57   2
  -1   7 -27 6086.01 1085.47   5
   1  -7  27 5721.13 1716.64   6
   1   7 -27 6166.78 1056.27   5
  -1   7 -27 4224.83 1564.58   2
  -1  -7  29 1463.64 1436.09   6
  -1   7 -29 171.622 1067.69   5
   1   7 -29 1874.11 1265.54   2
   1  -7  29 527.408 1774.57   6
   1   7 -29 1381.30 1057.85   5
  -1  -7  31 2083.03 1739.01   6
  -1   7 -31 5106.42 1189.79   5
   1  -7  31 5880.75 2207.71   6
   1   7 -31 5203.52 1220.15   5
   1   7 -31 3046.57 1429.80   2
  -1  -7  33 7514.04 1771.15   6
   1  -7  33 7441.66 2357.17   6
   1   7 -33 7237.11 1628.31   2
   1   7 -33 6006.49 1288.12   5
  -1   7 -33 5547.55 1281.03   5
   1  -9   1 1040.11 991.404   8
  -1   9   1 690.408 564.231   4
   1  -9  -1 296.361 1152.68   8
  -1   9  -1 1066.74 506.946   4
   1  -9   1 849.091 491.522   1
   1  -9   3 15743.2 779.352   1
  -1   9  -3 15748.7 824.792   4
   1  -9   3 14421.6 1091.66   8
  -1   9  -5 45703.7 1640.86   4
   1  -9   5 44967.6 1845.04   8
   1  -9   5 46894.2 1582.55   1
   1  -9   7 20564.2 818.409   1
   1  -9   7 20467.3 936.350   3
  -1   9  -7 19968.6 883.832   4
  -1   9  -7 18709.6 789.212   2
   1  -9   7 19511.8 1136.88   8
   1  -9   9 248.092 929.499   3
  -1   9  -9 7494.48 583.887   4
  -1  -9   9 2597.43 1140.73   3
   1   9  -9 6279.52 761.640   2
   1  -9   9 7007.38 846.493   8
  -1   9  -9 5213.52 756.421   7
  -1   9  -9 7578.25 507.790   2
   1  -9   9 5947.75 515.508   6
  -1   9  -9 6299.90 665.957   5
   1   9  -9 7444.93 1804.90   4
  -1  -9   9 4858.02 718.904   1
   1  -9   9 6847.34 497.770   1
  -1   9 -11 49249.5 1650.92   4
  -1   9 -11 45716.9 1731.13   7
   1   9 -11 47458.2 2035.17   5
   1  -9  11 49390.0 1661.81   6
   1  -9  11 46230.5 1610.90   1
  -1  -9  11 46598.7 1608.71   1
   1  -9  11 47740.6 1822.36   8
  -1   9 -11 51281.0 1632.89   2
  -1  -9  11 49917.2 1968.06   3
   1  -9  11 46000.7 1751.10   3
   1   9 -11 50859.1 1993.39   4
  -1   9 -11 45083.0 1639.06   5
   1   9 -11 49530.6 1803.42   2
   1  -9  13 57064.0 1915.41   6
  -1  -9  13 53695.4 1730.47   1
   1   9 -13 53124.9 2014.24   4
  -1   9 -13 58010.6 1831.65   2
   1   9 -13 49299.8 1909.11   2
   1  -9  13 51043.7 1807.89   1
   1  -9  13 53717.7 1977.27   8
  -1   9 -13 53142.2 1861.47   7
  -1   9 -13 51779.9 1810.59   5
   1  -9  15 52212.3 1980.66   8
  -1   9 -15 52522.6 1860.65   5
   1  -9  15 53956.6 1983.73   6
  -1  -9  15 53101.5 1734.12   1
   1   9 -15 52374.9 1863.27   7
  -1  -9  15 51741.2 2619.43   8
   1   9 -15 53886.6 1966.50   4
  -1   9 -15 53925.2 1834.51   7
  -1   9 -15 60385.8 1921.12   2
   1  -9  15 51409.4 1874.42   1
   1   9 -19 202.790 685.076   2
  -1   9 -19 274.341 803.066   2
   1  -9  19 137.044 677.808   1
   1  -9  19 201.645 764.884   8
  -1   9 -19 369.460 635.247   5
   1  -9  19 1112.27 990.732   6
  -1  -9  19 409.684 1125.99   3
  -1  -9  19 1065.98 802.159   6
  -1  -9  19 785.759 1250.79   8
   1   9 -19 75.9136 732.897   5
  -1  -9  19-82.4875 535.699   1
  -1   9 -19 15.8702 460.819   7
   1   9 -19-365.966 685.334   4
  -1   9 -21 973.104 952.414   2
   1  -9  21-166.789 830.660   8
  -1   9 -21 385.131 699.300   5
  -1  -9  21-489.785 922.241   6
  -1  -9  21 1114.02 1255.46   3
   1  -9  21 461.895 1131.50   6
   1   9 -21 540.182 806.310   2
   1   9 -21-174.352 762.811   5
  -1  -9  23 33708.4 1755.90   6
  -1   9 -23 28768.7 1805.79   2
   1  -9  23 31296.0 2008.17   6
  -1   9 -23 33810.6 1532.33   5
   1   9 -23 33119.1 1578.92   5
   1   9 -23 33407.2 1580.17   2
  -1  -9  25 18120.3 1446.57   6
  -1   9 -25 16785.1 1200.20   5
  -1   9 -25 18846.0 1601.44   2
   1  -9  25 19170.3 1778.32   6
   1   9 -25 18436.1 1278.59   2
   1   9 -25 14582.6 1215.58   5
  -1   9 -27 6848.85 1689.86   2
  -1   9 -27 5008.23 1035.27   5
   1   9 -27 5380.29 1064.67   5
  -1   9 -29-786.887 1636.96   2
  -1   9 -29 160.305 1018.76   5
  -1  -9  29 476.507 1385.03   6
   1   9 -29 198.421 1172.08   2
   1  -9  29 1447.83 1687.49   6
   1   9 -29 670.632 1011.97   5
  -1  -9  31 2636.11 1716.74   6
  -1   9 -31 353.310 1950.34   2
   1  -9  31 1201.18 1955.40   6
  -1   9 -31 3754.04 1146.80   5
   1   9 -31 2443.75 1386.48   2
   1   9 -31 4445.28 1162.11   5
   1   9 -33 9947.25 1331.97   5
  -1  -9  33 13817.0 1910.79   6
  -1   9 -33 6487.05 1268.31   5
   1   9 -33 9756.07 1536.56   2
   1  -9  33 11174.1 2274.30   6
  -1  11  -7 40684.9 1426.88   2
  -1  11  -9 420.219 461.711   2
  -1 -11   9 332.150 686.489   1
  -1 -11  11 58920.1 2394.31   3
   1 -11  11 62632.2 2178.26   3
   1  11 -11 58016.8 2176.32   2
  -1  11 -11 62686.4 2265.95   5
   1 -11  11 58787.6 1981.07   6
  -1 -11  11 53786.2 2035.84   1
  -1  11 -11 60972.7 1983.96   2
  -1  11 -13 63579.6 2283.88   5
  -1 -11  13 61806.6 2139.75   1
   1 -11  13 67050.5 2213.62   6
   1 -11  13 65802.6 2347.78   3
   1  11 -13 62496.8 2325.89   2
  -1  11 -13 66615.3 2173.95   2
   1  11 -17 10466.6 1102.75   4
  -1 -11  17 10976.5 1266.81   3
  -1 -11  17 9679.96 889.897   6
   1  11 -17 10910.9 912.233   2
   1  11 -17 11313.5 1104.62   5
  -1 -11  17 9992.57 604.958   1
  -1 -11  17 9765.26 2217.48   8
   1  11 -17 9685.18 866.039   7
  -1 -11  19 2302.37 534.123   1
  -1 -11  19 2311.57 844.607   6
   1  11 -19 2041.53 787.626   2
   1  11 -19 1387.34 874.674   5
  -1  11 -19 2468.41 785.610   2
  -1 -11  19-1014.66 2196.15   8
  -1  11 -19 2556.32 687.328   5
  -1 -11  19 2446.53 1232.04   3
   1 -11  19 1214.90 931.187   6
  -1  11 -21 23865.6 1326.05   5
   1  11 -21 27667.6 1589.27   2
  -1  11 -23 38112.4 1900.05   2
   1 -11  23 36697.4 2078.28   6
  -1  11 -23 34832.9 1669.22   5
   1  11 -23 35910.3 1876.14   5
  -1 -11  23 36924.0 2004.37   6
   1 -11  25 8253.88 1576.31   6
  -1 -11  25 7959.78 1311.04   6
  -1  11 -25 10304.6 1033.45   5
   1  11 -25 11288.5 1091.68   2
  -1  11 -25 9992.15 1371.43   2
  -1 -11  25 5504.26 1652.27   3
   1  11 -25 10377.6 1160.16   5
   1 -11  27 728.541 1524.46   6
  -1  11 -27 859.669 927.984   5
  -1  11 -27 200.159 1299.19   2
  -1 -11  27 351.732 1531.01   3
   1  11 -27 20.6450 1001.39   5
  -1 -11  27 324.047 1273.12   6
   1  11 -27 138.603 1001.73   2
   1  11 -29-434.691 1075.81   5
  -1 -11  29-3346.39 1591.82   6
  -1  11 -29 465.968 996.310   5
   1  11 -29-1249.20 1218.84   2
  -1  11 -29-2628.29 1685.47   2
   1  11 -31 8220.63 1436.00   2
   1  11 -31 5674.70 1217.05   5
  -1 -11  31 6113.87 1638.87   6
  -1 -11  31 6439.58 1783.56   3
  -1 -11  33 4168.81 1723.22   6
   1  11 -33 5769.24 1488.54   2
  -1 -11  33 5420.34 1876.81   3
   1  11 -33 4763.33 1257.63   5
  -1  13   1 15202.8 1577.06   4
   1 -13   1 6504.53 959.256   1
  -1  13  -1 12096.1 1255.74   4
   1 -13   1 4308.06 2319.90   8
   1 -13   3 14524.6 1044.04   1
  -1  13  -3 19621.6 1289.68   4
   1 -13   3 14733.2 2279.98   8
   1 -13   5 43497.6 1830.21   1
   1 -13   5 49390.3 2798.44   8
   1 -13   7 16277.5 907.269   1
   1 -13   7 17883.5 1743.89   8
  -1  13  -9 408.159 556.432   2
  -1  13  -9 871.448 767.332   4
   1 -13   9 1180.22 540.562   1
   1 -13   9 622.912 1323.99   8
  -1  13 -11 2126.59 768.586   4
   1 -13  11 239.730 1332.30   8
   1 -13  11 2186.06 525.225   1
  -1  13 -11 1319.84 529.634   2
   1  13 -11 2094.31 755.270   2
   1 -13  13 63556.8 2429.64   3
  -1  13 -13 62431.3 2588.88   5
   1 -13  13 72592.8 2737.40   8
  -1  13 -13 63257.5 2390.53   7
   1 -13  13 65857.9 2176.46   1
   1 -13  13 60046.4 2159.71   6
  -1  13 -13 64481.6 2177.34   2
  -1  13 -13 70097.0 2358.43   4
   1 -13  15 52033.3 2090.33   3
  -1  13 -15 51986.7 1951.42   4
  -1 -13  15 49193.0 2273.60   3
   1  13 -15 53291.9 2557.33   5
  -1  13 -15 50361.9 2005.30   7
   1 -13  15 51252.4 1815.02   1
  -1  13 -15 47994.0 2106.65   5
   1 -13  15 47412.5 1864.71   6
  -1  13 -15 55206.4 1843.49   2
   1 -13  15 55861.6 2353.14   8
   1 -13  17 13012.8 834.758   1
  -1  13 -17 12219.3 917.474   4
   1 -13  17 12992.1 1391.17   8
   1  13 -17 12129.5 1000.73   2
   1  13 -17 10977.3 1519.09   5
  -1  13 -17 12492.8 996.613   7
  -1 -13  17 13228.9 1476.75   3
  -1 -13  17 11827.9 985.983   6
  -1  13 -19 3581.46 884.346   4
   1 -13  19 4819.51 1459.26   8
   1 -13  19 1618.08 813.579   1
  -1  13 -19 3253.85 934.419   5
   1  13 -19 4673.16 1411.98   5
   1  13 -19 2014.98 901.122   2
   1  13 -21 20595.9 1234.28   2
   1  13 -21 19634.1 1536.96   5
  -1 -13  21 16000.6 1246.18   6
  -1  13 -21 18711.4 1195.20   5
  -1  13 -21 22693.0 1260.46   2
  -1 -13  21 19008.1 1702.55   3
   1  13 -23 12244.2 1081.63   2
  -1 -13  23 7954.71 1638.10   3
  -1 -13  23 10367.4 1228.97   6
   1  13 -23 11396.5 1296.20   5
   1  13 -25 4989.55 1195.67   5
  -1 -13  25 3374.98 1184.73   6
  -1 -13  25 4412.14 1571.97   3
   1  13 -25 5476.65 1000.78   2
   1  13 -27 2132.76 989.241   2
  -1 -13  27 745.451 1208.87   6
   1  13 -27 1518.39 1168.55   5
  -1 -13  27 3003.62 1675.33   3
   1  13 -29-2091.26 1138.55   2
   1  13 -29-555.869 1217.41   5
  -1  15  -1 8053.25 1632.02   4
  -1  15   1 10043.4 1717.54   4
   1 -15   3 17383.0 1320.87   1
   1 -15   3 21228.7 2960.59   8
   1 -15   5 23931.3 1334.36   1
   1 -15   5 21588.8 2934.45   8
  -1  15  -9 1319.96 629.343   2
  -1  15  -9 875.220 1003.48   4
  -1 -15   9 332.727 912.774   1
   1 -15   9 519.936 610.928   1
   1 -15   9-237.897 1942.68   8
   1 -15  11 5169.42 1853.01   8
  -1  15 -11 5019.59 1030.28   4
   1 -15  11 3491.96 612.594   1
  -1  15 -11 2672.45 650.470   2
  -1 -15  11 2420.87 865.975   1
   1 -15  13 12984.9 1891.28   8
   1 -15  13 13004.0 788.646   1
  -1  15 -13 13835.7 1174.67   4
  -1  15 -13 12693.4 814.665   2
   1 -15  15 33349.3 2282.86   8
   1  15 -15 33113.1 1561.87   2
  -1  15 -15 32241.7 1629.96   7
  -1 -15  15 28284.6 1304.80   1
   1 -15  15 31010.3 1297.87   1
  -1  15 -15 34826.1 1653.39   4
   1  15 -17 20119.2 2568.45   4
  -1  15 -17 20801.9 1342.45   4
  -1 -15  17 18277.7 963.344   1
   1 -15  17 20493.9 2046.10   8
   1 -15  17 20181.4 1038.28   1
   1  15 -17 21719.8 1278.96   2
  -1 -15  17 17234.4 1736.73   3
  -1  15 -17 19987.6 1360.08   7
  -1 -15  19 766.824 889.980   6
   1  15 -19 367.800 884.691   2
  -1 -15  19-727.238 1354.22   3
  -1  15 -19 14.7167 899.544   7
   1 -15  19 830.092 1676.90   8
   1 -15  19-530.888 723.772   1
  -1  15 -19-686.045 955.181   4
   1  15 -19 1280.23 1550.53   5
   1  15 -21 2923.01 938.399   2
   1  15 -21 4966.37 1632.59   5
   1 -17   1 827.034 1086.12   1
  -1  17  -1 4131.11 1815.37   4
  -1  17  -3 41098.2 2454.97   4
   1 -17   3 14387.8 1332.95   1
   1 -17   5 10154.6 1124.43   1
   1 -17   5 10180.4 3194.88   8
   1 -17   7 6863.78 2990.05   8
   1 -17   7 4187.30 819.335   1
   1 -17   9-124.875 706.540   1
  -1 -17   9 509.792 1044.03   1
   1 -17   9 1621.34 2705.94   8
   1 -17  11 392.729 692.587   1
  -1 -17  11-1245.35 1031.78   1
  -1  17 -11-380.119 1297.78   4
   1 -17  13 1838.69 685.238   1
  -1 -17  13-676.836 848.577   1
  -1  17 -15 39326.7 1874.65   4
  -1  17 -15 35524.1 1759.94   7
   1 -17  15 31424.5 1324.52   1
   1 -17  15 36310.2 2987.54   8
  -1 -17  17 16343.0 1010.03   1
   1 -17  17 19474.4 1064.20   1
  -1  17 -17 21093.0 1464.81   7
   1 -17  17 19045.7 2494.76   8
  -1  17 -17 21617.9 1499.19   4
   1 -19   3-348.950 1194.41   1
  -1  19  -3 51.1937 2422.19   4
  -1  19  -7-2600.47 2213.90   4
   1 -19   7-716.723 934.675   1
   1 -19   9 659.133 798.165   1
   1 -19   9 1011.03 3453.15   8
  -1  19  -9-641.494 1697.86   4
   1 -19  11 2610.46 3375.56   8
  -1 -19  11 1161.11 1090.47   1
   1 -19  11 679.267 780.377   1
  -1  19 -11 663.646 1615.39   4
   1 -19  13 20364.0 1128.45   1
   1 -19  13 17356.4 3584.21   8
  -1 -19  13 13627.4 1217.37   1
   1 -19  15 9786.19 889.084   1
   1 -19  15 5985.76 3325.12   8
  -1 -19  15 7247.78 967.616   1
  -1  19 -17 881.270 1410.38   4
  -1 -19  17 712.890 802.413   1
   1 -19  17 810.489 728.517   1
   1 -19  17 1784.62 2962.38   8
  -1  19 -17 894.664 1249.05   7
   1 -21   5 1356.37 1133.29   1
  -1  21  -7 10764.5 2437.61   4
   1 -21   7 2481.14 961.134   1
  -1  21  -9-5392.04 2455.49   4
   1 -21   9 52.8107 889.753   1
   1 -21  11 2465.28 894.403   1
  -1 -21  11 1449.94 1170.92   1
  -1  21 -13 6903.51 1958.32   4
  -1 -21  13 2718.07 1015.12   1
   1 -21  13 5503.81 4284.69   8
   1 -21  13 4436.68 881.233   1
  -1  21 -15 2888.48 1778.10   4
   1 -21  15 1288.96 768.470   1
  -1 -21  15 2533.05 899.575   1
   1 -21  15-941.532 4112.00   8
   1 -21  17 271.903 794.894   1
   1 -21  17-2259.24 4094.17   8
  -1  21 -17-3027.93 1943.99   4
  -1  21 -17 23.1231 1393.30   7
   1 -23   7 1420.34 1008.78   1
   1 -23   9-617.728 952.559   1
  -1  23 -11 302.027 2510.18   4
   1 -23  11 739.034 934.120   1
   1 -23  15 344.847 827.624   1
  -1 -23  15 738.958 912.818   1
  -1  23 -17 783.816 1455.33   7
  -1  23 -17 2593.45 2374.06   4
   1 -23  17-201.128 820.905   1
   1 -25   9 518.053 1023.64   1
   1 -25  11 180.461 1011.31   1
   1 -25  13 1898.93 979.547   1
  -1  25 -15 3762.65 2874.64   4
   1 -25  15 1910.08 949.973   1
  -1 -25  15 2146.75 1023.62   1
  -2   0   2 499025. 14378.0   3
   2   0  -2 454247. 14450.4   5
   2   0  -4-52.7419 291.887   2
  -2   0   4-28.6902 340.532   3
   2   0  -4 12.4650 264.312   5
   2   0  -6 95057.5 2953.18   2
   2   0  -6 92972.9 2929.15   5
  -2   0   8 44.9911 254.314   6
   2   0  -8 119.432 242.570   5
   2   0  -8-115.927 264.676   2
  -2   0  10 4320.13 417.599   6
   2   0 -10 3901.94 388.457   2
   2   0 -10 4342.59 410.602   5
  -2   0  12-101.247 467.097   6
   2   0 -12-74.2298 405.176   2
  -2   0  16 556.893 697.637   6
   2   0 -16 108.098 516.216   2
   2   0 -16 651.059 619.400   5
   2   0 -18 311173. 9653.73   2
  -2   0  18 326224. 9793.82   6
   2   0 -18 308776. 9709.29   5
   2   0 -20-926.436 893.459   5
   2   0 -20-1263.11 861.363   2
   2   0 -22 21777.3 1377.84   5
  -2   0  22 23436.5 1520.48   6
   2   0 -22 20356.1 1302.89   2
  -2   0  24 330.878 1113.13   6
   2   0 -24-501.504 1000.89   5
   2   0 -24 69.6180 946.077   2
   2   0 -26 15472.3 1442.09   2
   2   0 -26 15183.6 1396.70   5
  -2   0  28-135.849 1415.92   6
   2   0 -28 842.136 1231.41   2
   2   0 -28 470.538 1189.78   5
   2   0 -30 7543.03 1385.29   5
  -2   0  30 7205.47 1727.44   6
   2   0 -30 10016.7 1824.70   2
  -2   0  32-3889.86 1907.54   6
   2   0 -32-991.374 1357.81   5
   2   0 -34 997.657 1351.24   5
   2   0 -36-413.733 1407.03   5
  -2   0  36 308.863 1795.31   6
   2  -2   0 281751. 8290.30   8
   2  -2   0 266635. 8306.42   1
  -2   2   0 281834. 8276.92   7
   2  -2   2 38402.4 1274.95   1
   2  -2  -2 36874.6 1197.15   1
   2  -2   2 37818.6 1214.00   8
  -2   2   2 35190.7 1262.61   3
  -2   2   2 37233.5 1209.29   7
   2  -2  -2 37229.4 1223.75   8
   2  -2  -2 37537.0 1239.88   2
  -2   2  -2 40637.9 1205.06   7
   2  -2  -2 39147.1 1233.86   5
  -2  -2   4 31176.3 1223.33   3
  -2   2   4 33272.8 1085.49   6
   2  -2  -4 31281.8 1080.69   8
   2  -2  -4 31792.0 1077.95   5
   2   2  -4 30059.7 1321.09   5
   2  -2  -4 30588.6 1079.09   2
   2  -2  -4 30511.5 1012.35   1
   2   2  -6 12440.2 633.174   2
  -2   2   6 13629.0 568.657   6
   2  -2  -6 12684.5 563.548   5
   2  -2  -6 14272.0 471.249   1
   2  -2  -6 12171.4 543.954   2
  -2   2   6 13422.2 487.997   4
  -2  -2   6 13498.5 674.370   3
   2   2  -6 11123.4 601.217   5
   2  -2  -6 13712.2 553.301   8
   2  -2  -8 68220.5 2178.37   5
  -2   2   8 67587.8 2174.88   6
  -2  -2   8 64707.1 2233.11   3
   2   2  -8 67080.7 2200.50   2
   2  -2  -8 67635.3 2135.86   2
   2   2  -8 63997.3 2159.47   5
   2  -2  -8 75411.0 2061.87   1
  -2   2   8 58487.2 2078.00   4
   2  -2  -8 59634.8 2201.37   8
   2   2 -10 69.5386 311.279   5
  -2   2  10-165.694 370.445   6
  -2  -2  10-45.1457 339.933   6
   2   2 -10-18.1298 341.280   2
   2  -2 -10 21.0111 367.658   5
   2  -2 -10 120.929 301.556   2
  -2   2  12 19972.6 941.774   6
   2   2 -12 17879.8 854.315   2
  -2  -2  12 17157.1 866.934   6
   2   2 -12 18391.0 861.885   5
   2  -2 -12 18932.6 840.193   2
   2  -2 -14 1370.24 717.593   5
   2  -2 -16 52872.1 2148.64   5
  -2   2  16 58326.9 2214.32   6
   2  -2 -16 53644.7 2075.96   2
   2   2 -16 57850.9 2018.75   2
   2   2 -16 59954.7 2068.91   5
  -2  -2  16 56558.6 2109.10   6
  -2  -2  18 17084.2 1132.17   6
  -2   2  18 19121.5 1256.24   6
   2   2 -18 19335.6 1004.23   2
   2  -2 -18 17663.6 1131.08   2
   2  -2 -18 16670.8 1189.35   5
   2   2 -18 18622.2 1065.94   5
   2   2 -22 615.294 799.019   5
   2  -2 -22-451.251 1004.44   5
   2   2 -22-442.495 764.864   2
  -2  -2  22 488.149 970.324   6
   2  -2 -22-276.178 910.892   2
  -2   2  22-270.981 1072.50   6
   2  -2 -24 1010.34 1060.26   2
  -2  -2  24 988.708 1067.10   6
   2   2 -24 754.957 896.395   5
   2   2 -24 1094.33 901.450   2
  -2   2  24 2101.29 1228.83   6
   2  -2 -24 465.607 1094.39   5
  -2  -2  26-371.816 1201.07   6
   2  -2 -26 94.0769 1224.93   2
  -2   2  26 859.274 1394.17   6
   2   2 -26 509.492 983.977   5
   2  -2 -26 743.838 1163.81   5
   2   2 -26 528.461 1056.29   2
  -2   2  28 22092.2 1916.59   6
   2  -2 -28 16877.7 1714.35   2
   2  -2 -28 17199.3 1672.41   5
   2   2 -28 21372.2 1521.16   5
  -2  -2  28 24844.0 1860.48   6
   2   2 -28 20977.3 1574.13   2
   2   2 -30 1765.05 1244.86   5
   2  -2 -30 976.007 1465.14   2
  -2   2  30 500.327 1597.55   6
   2   2 -30 2297.84 1338.71   2
  -2  -2  30-1546.57 1536.60   6
   2  -2 -30-1625.34 1390.85   5
   2  -2 -32-4344.42 2053.97   2
  -2   2  32-1642.35 2005.95   6
   2   2 -32-2758.26 1750.71   2
  -2  -2  32-667.182 1862.63   6
   2   2 -32 461.825 1296.92   5
   2  -2 -34 2087.39 1504.84   5
  -2  -2  36 9781.53 1948.87   6
  -2   2  36 13130.1 2341.44   6
   2  -2 -36 1943.41 1542.39   5
   2   2 -36 2917.53 1408.11   5
   2   2 -36 7799.47 1804.93   2
  -2   4   0-64.1088 294.060   7
   2  -4   0 276.433 178.958   1
   2  -4   0 68.2041 286.125   8
   2  -4  -2 331074. 9958.94   8
   2  -4  -2 331082. 9863.89   2
   2  -4  -2 343503. 9887.39   1
  -2   4   2 337268. 9875.86   6
   2  -4   2 324420. 9900.26   1
   2  -4  -2 333251. 9873.53   5
   2  -4   2 317823. 9944.78   8
  -2   4  -2 324359. 9924.63   7
  -2   4   4 56250.3 1764.13   6
   2  -4   4 50848.9 1766.92   8
  -2   4   4 54972.4 1746.83   4
  -2   4  -4 54347.3 1742.48   7
   2  -4   4 53183.3 1766.20   1
   2  -4  -4 54188.0 1730.04   2
   2  -4  -4 52326.7 1814.12   8
   2  -4  -4 55958.8 1769.10   5
   2  -4  -6 25208.5 1059.05   8
   2  -4  -6 25352.6 916.209   2
  -2   4   6 24893.1 928.517   4
   2   4  -6 25022.7 1177.53   5
  -2   4  -6 24866.2 882.082   7
   2  -4   6 24642.2 908.660   8
  -2  -4   6 25545.7 1119.34   3
   2  -4  -6 27872.7 997.591   5
   2  -4   6 23236.8 952.662   1
  -2   4   6 25572.9 959.502   6
  -2   4   8 10497.5 634.662   4
   2  -4  -8 13832.3 653.109   1
   2  -4   8 13124.0 648.064   1
  -2   4  -8 14289.6 537.152   7
   2  -4   8 12439.9 542.681   8
   2  -4  -8 13683.6 700.769   5
   2   4  -8 11766.8 703.872   2
  -2   4   8 12973.2 673.896   6
   2  -4  -8 13191.5 615.847   2
  -2  -4   8 12974.3 775.929   3
   2   4  -8 12758.3 715.568   5
   2  -4 -10 91281.3 2964.73   5
   2  -4  10 88600.6 2765.11   8
  -2   4 -10 82499.7 2997.93   5
   2   4 -10 87343.8 2895.55   2
   2  -4 -10 90559.6 2889.43   2
   2   4 -10 83652.5 2882.64   5
  -2  -4  10 86446.3 2973.25   3
   2  -4  12 13964.3 607.550   8
  -2   4 -12 11865.7 1030.52   5
   2   4 -12 14447.0 812.695   2
  -2  -4  12 13818.1 796.906   6
  -2   4 -14 1814.27 856.144   5
  -2   4  14 2573.01 814.453   6
   2  -4 -14 2875.64 659.889   2
   2  -4 -14 2443.08 807.767   5
  -2   4  16 649.410 849.671   6
   2  -4 -16 764.650 695.310   2
  -2  -4  16 1279.11 645.851   6
   2  -4 -16 425.616 834.957   5
   2   4 -16 526.850 589.752   2
   2   4 -16 951.893 579.662   5
  -2   4  18 70368.4 2601.11   6
   2  -4 -18 60883.7 2502.07   5
   2   4 -18 62239.9 2232.88   2
   2   4 -18 66257.8 2290.03   5
   2  -4 -18 56622.2 2398.92   2
  -2   4 -18 54224.8 2432.01   5
  -2  -4  18 66534.6 2342.72   6
  -2   4  20 1969.60 1165.22   6
   2  -4 -20-465.460 1125.91   2
   2   4 -20 4995.47 821.654   5
  -2   4 -20 5241.37 1138.35   5
  -2  -4  20 3032.27 917.605   6
   2  -4 -20 1954.12 1101.47   5
   2   4 -20 4349.16 735.170   2
  -2  -4  22 25344.4 1433.03   6
   2  -4 -22 22105.7 1572.26   2
   2   4 -22 24342.9 1319.22   5
   2  -4 -22 19652.5 1597.03   5
  -2   4  22 26613.9 1748.46   6
   2   4 -22 24701.6 1256.38   2
  -2   4 -22 19952.7 1577.87   5
  -2   4 -24-1541.69 1260.95   5
  -2  -4  24-1792.90 1178.52   6
   2   4 -24-38.5357 899.008   5
   2   4 -24-668.602 907.053   2
   2   4 -26 14789.8 1226.76   5
   2  -4 -26 11400.6 1621.78   5
   2  -4 -26 12572.9 1592.57   2
   2   4 -26 15240.5 1231.73   2
  -2  -4  26 14845.1 1429.37   6
  -2  -4  28 2792.76 1378.19   6
   2   4 -28 2814.60 1150.27   2
  -2   4  28 2775.03 1591.76   6
  -2   4 -28 109.159 1233.91   5
   2   4 -28 2255.82 1051.68   5
   2  -4 -28 2454.61 1473.98   5
   2   4 -30 31193.7 1771.95   5
  -2  -4  30 32645.4 2106.04   6
  -2   4  30 35717.8 2542.86   6
   2   4 -30 28631.1 1857.71   2
   2  -6   0 89248.2 2651.91   1
  -2   6   0 82927.8 2658.34   4
   2  -6   0 81373.9 2736.80   8
   2  -6  -2 44751.9 1328.45   1
  -2   6   2 32417.2 1302.23   6
   2  -6   2 40339.7 1284.23   1
   2  -6  -2 40517.8 1320.56   5
   2  -6  -2 39328.6 1438.33   8
   2  -6   2 40639.0 1395.26   8
  -2   6   2 40165.9 1325.61   4
   2  -6  -2 34239.4 1299.09   2
  -2   6  -2 40015.2 1374.27   7
  -2   6   4 5986.82 459.623   6
   2  -6  -4 8144.31 464.207   1
  -2   6  -4 6878.48 464.915   7
   2  -6  -4 6663.98 511.611   5
   2  -6  -4 6148.28 430.574   2
   2  -6  -4 6598.58 630.604   8
  -2   6   4 6887.39 456.552   4
   2  -6   4 6883.47 367.131   1
   2  -6   4 6861.43 472.932   8
  -2   6   6 34410.5 1316.65   4
  -2   6   6 37615.6 1367.26   6
   2  -6  -6 35598.0 1385.19   5
   2  -6   6 35989.5 1208.73   1
   2  -6  -6 32219.4 1580.26   8
   2  -6  -6 39387.2 1354.82   1
   2  -6   6 33354.8 1280.37   8
  -2   6  -6 35192.7 1248.45   7
   2  -6  -6 32618.7 1299.49   2
  -2   6  -8 349521. 9967.57   5
  -2  -6   8 348424. 10256.9   3
   2  -6   8 343823. 10036.1   1
  -2   6  -8 345913. 10003.9   7
   2   6  -8 337026. 10140.8   2
   2  -6  -8 344407. 10225.9   5
   2  -6   8 334769. 10050.5   8
  -2   6   8 378228. 10229.7   6
   2  -6  -8 310973. 10130.0   2
  -2   6   8 333731. 10199.9   4
   2   6  -8 345295. 10392.2   5
  -2   6  10 25281.5 1266.41   6
  -2   6 -10 25955.4 947.636   7
   2  -6  10 23074.3 1003.96   8
   2  -6 -10 25905.8 1337.58   5
   2   6 -10 25851.0 1169.88   2
   2  -6  10 22975.5 1272.81   6
   2  -6 -10 22527.0 1166.46   2
  -2  -6  10 26097.0 1291.13   3
   2  -6  10 24087.6 1053.96   1
  -2   6 -10 25972.1 997.715   5
   2   6 -10 25060.9 1258.05   5
  -2   6 -12 164489. 4811.11   7
   2   6 -12 157192. 4966.64   2
   2  -6  12 161665. 4978.69   1
  -2  -6  12 160119. 4720.42   1
   2  -6  12 152081. 4845.25   8
  -2   6 -12 149172. 4878.57   5
   2  -6  14-674.421 971.095   6
   2  -6 -14 599.702 806.355   2
  -2   6 -14-293.652 385.130   7
  -2   6 -14 57.2510 583.376   5
   2  -6  14-163.370 465.351   8
  -2  -6  14-2.38328 191.668   1
  -2   6  14-88.9987 844.291   6
   2  -6 -14-909.344 985.721   5
   2   6 -14-73.0723 325.247   7
   2  -6  16 34947.7 1303.25   8
   2  -6 -16 37043.6 1848.86   5
   2   6 -16 33471.6 1109.98   7
  -2  -6  16 36622.3 1703.40   3
   2   6 -16 37979.4 1489.13   5
   2  -6  16 41852.7 2018.24   6
   2   6 -16 36775.3 1459.41   2
  -2  -6  16 32447.5 1129.49   1
  -2  -6  16 37647.0 1486.84   6
   2  -6 -16 33952.4 1726.13   2
  -2   6  16 43173.5 1872.09   6
   2  -6 -18-304.047 1004.37   2
   2   6 -18 1401.79 681.594   5
   2  -6  18 793.703 490.352   8
  -2   6  18 918.566 1050.21   6
   2  -6 -18 1848.32 1175.96   5
  -2  -6  18 1178.19 735.055   6
  -2   6 -18 1628.05 762.241   5
   2   6 -18 1333.94 705.927   2
   2  -6 -20 31397.9 1938.88   2
   2  -6  20 34676.0 1355.23   8
   2   6 -20 40096.6 1590.55   2
   2  -6  20 40524.3 2387.33   6
  -2   6  20 41998.8 2113.01   6
  -2   6 -20 35052.8 1660.27   5
   2  -6 -20 29242.9 1988.53   5
   2   6 -20 39775.6 1629.95   5
  -2  -6  20 37714.7 1671.76   6
   2   6 -22 2614.51 794.907   2
  -2   6 -22 1214.36 949.787   5
  -2  -6  22 2502.41 942.748   6
   2   6 -22 1929.35 806.192   5
  -2   6  22 3095.19 1378.14   6
   2  -6 -22 1562.17 1356.08   5
   2  -6 -24-374.950 1434.40   5
   2   6 -24-343.560 874.803   2
  -2  -6  24-1877.04 1133.73   6
   2   6 -24 488.781 854.451   5
  -2   6 -24-2681.87 1220.44   5
   2   6 -26 1219.35 966.572   5
  -2   6  26-682.748 1740.15   6
   2   6 -26 1675.50 955.339   2
  -2   6 -26 2049.31 1103.71   5
   2  -6 -26 1653.69 1450.08   5
  -2  -6  26 1005.22 1145.31   6
   2   6 -30-1429.68 1116.95   5
  -2  -6  30-1602.73 1446.22   6
   2   6 -30 543.362 1146.03   2
  -2   6 -30 913.378 1208.75   5
   2   6 -32-147.006 1390.26   2
   2   6 -32 3172.30 1212.67   5
  -2   6 -32-587.050 1336.17   5
  -2  -6  32-2238.72 1762.32   6
  -2   6 -34-729.815 1301.30   5
  -2   8   0 16.5666 341.960   4
   2  -8   0 83.4191 295.808   1
   2  -8   0 53.9871 513.151   8
   2  -8   2 21815.6 818.475   1
   2  -8   2 19979.6 975.942   8
  -2   8  -2 19054.6 835.866   4
   2  -8  -2 21153.9 1123.77   8
   2  -8  -2 21393.4 883.086   1
  -2   8   2 21026.0 910.541   4
   2  -8   4 229.063 277.153   1
   2  -8   4-356.109 513.508   8
   2  -8  -4 465.592 763.433   5
   2  -8  -4 352.669 487.767   1
  -2   8   4 11.1305 452.639   4
   2  -8  -4 21.0211 843.488   8
   2  -8  -6 6449.03 1005.66   5
  -2   8  -6 6553.46 629.816   7
   2  -8   6 6412.46 441.797   1
   2  -8  -6 6287.96 1396.56   8
   2  -8   6 7671.46 687.564   8
   2  -8  -6 7445.76 725.307   1
  -2   8   6 8477.12 776.607   4
   2  -8   8 65819.6 2110.37   1
  -2   8  -8 62747.5 2010.64   5
   2  -8   8 59037.7 2101.09   6
   2  -8  -8 57369.0 2544.56   5
   2  -8   8 64053.9 2252.61   8
  -2   8  -8 62970.2 2181.66   7
  -2   8 -10 552770. 16460.7   5
  -2  -8  10 554840. 16820.9   3
   2  -8  10 544827. 16612.9   8
  -2   8 -10 559397. 16557.5   7
   2  -8  10 553594. 16548.1   1
   2  -8  10 509971. 16570.2   6
   2   8 -10 555578. 16701.2   2
   2   8 -10 547485. 17000.1   5
  -2   8 -10 595195. 16569.6   2
  -2   8 -12-39.1480 391.851   5
   2  -8  12 80.7895 710.841   6
   2   8 -12 469.160 703.031   2
  -2   8 -12-159.095 636.219   2
   2  -8 -12-353.634 1174.63   5
  -2  -8  12 71.3019 477.546   1
  -2   8 -12 23.6555 444.611   7
   2  -8  12 176.807 527.299   1
   2  -8  12-43.2891 639.991   8
  -2   8 -14 444.170 759.052   2
  -2   8 -14 135.608 472.281   5
   2  -8  14 448.464 614.609   1
  -2  -8  14 241.305 321.117   1
   2  -8 -14-1193.60 1287.23   5
  -2   8 -14 108.593 416.781   7
   2   8 -14 71.9643 777.462   5
   2  -8  14-190.429 860.248   6
  -2  -8  14 37.2958 987.941   3
   2  -8  14-43.9028 628.390   8
  -2   8 -16 20.5889 891.393   2
   2  -8 -16 254.706 1332.68   5
   2   8 -16 539.996 709.446   2
  -2  -8  16 94.8300 285.897   1
   2   8 -16-119.135 754.326   5
  -2   8 -16-62.2328 556.482   5
  -2  -8  16 263.742 676.492   6
   2  -8  16 325.257 583.992   1
   2   8 -16 276.756 492.172   7
   2  -8  16-869.073 943.847   6
  -2   8 -16 48.3635 406.890   7
  -2  -8  16 392.410 1049.83   3
   2   8 -18 30786.9 1343.43   2
   2   8 -18 29514.0 1402.93   5
  -2  -8  18 28882.5 963.058   1
  -2  -8  18 31319.3 1353.93   6
  -2  -8  18 31178.9 1710.19   3
   2   8 -18 29443.7 994.411   7
   2  -8 -20 477.584 1454.48   5
  -2   8 -20 2643.23 763.914   5
   2   8 -20 2858.63 828.837   5
  -2  -8  20 2654.52 1255.90   3
   2  -8  20 1712.66 1294.64   6
   2   8 -20 4260.62 824.742   2
  -2  -8  20 2826.27 860.033   6
   2   8 -22 9517.26 956.607   2
   2  -8  22 5101.32 1650.21   6
  -2   8 -22 6649.23 939.811   5
   2   8 -22 8696.65 984.177   5
  -2  -8  22 8769.12 1089.34   6
  -2  -8  22 7593.17 1443.27   3
   2  -8  24 1020.10 1669.47   6
  -2  -8  24 1107.60 1067.31   6
  -2   8 -24 492.452 923.051   5
   2   8 -24 563.554 886.857   2
   2   8 -24 494.916 906.758   5
  -2  -8  24 627.109 1432.86   3
  -2  -8  26 35452.2 1945.32   6
   2   8 -26 35926.2 1796.96   5
  -2   8 -26 37175.3 1836.69   5
   2   8 -26 40682.0 1786.65   2
   2  -8  26 38181.4 2702.21   6
   2   8 -28 187.534 1036.10   2
   2   8 -28 1549.42 1035.04   5
  -2  -8  28 2413.45 1304.09   6
  -2   8 -28 1308.46 1083.46   5
   2   8 -30 18504.8 1440.75   5
   2   8 -30 19948.7 1510.92   2
  -2  -8  30 17898.4 1708.44   6
  -2   8 -30 14064.2 1395.84   5
   2   8 -32-164.360 1242.05   2
  -2  -8  32-1098.39 1574.83   6
   2   8 -32 412.734 1120.60   5
  -2   8 -32-378.103 1150.30   5
   2   8 -34 309.965 1416.20   2
  -2   8 -34 1334.25 1225.97   5
   2 -10   8 139238. 4488.24   6
  -2  10  -8 142722. 4623.16   5
  -2  10  -8 154150. 4469.81   2
   2 -10   8 145194. 4568.99   3
  -2  10 -10 31388.6 1173.65   5
   2 -10  10 30052.9 1214.58   6
   2 -10  10 31636.2 1272.21   3
  -2 -10  12 75363.1 2809.87   1
   2 -10  12 83456.0 2829.41   6
  -2  10 -12 81875.3 2703.45   5
  -2 -10  14 60.3984 424.845   1
  -2 -10  14-249.681 1029.51   3
  -2  10 -14 472.964 638.239   2
   2 -10  14 27.9900 751.396   6
  -2  10 -14-61.6324 454.864   5
   2  10 -14 708.955 1125.68   5
  -2  10 -16 14972.9 1100.50   2
   2 -10  16 13345.8 1174.59   6
   2  10 -16 16344.5 1353.58   5
  -2 -10  16 16279.2 1409.80   3
   2  10 -16 17723.5 1084.36   2
  -2 -10  16 16264.5 707.874   1
  -2  10 -16 16203.4 840.674   5
  -2 -10  18 1429.61 1211.82   3
  -2 -10  18 898.345 777.792   6
   2  10 -18 612.212 946.073   5
  -2 -10  18 969.455 377.401   1
   2 -10  18 420.868 845.937   8
   2  10 -18 1439.19 809.986   2
   2  10 -20 20172.3 1372.16   5
  -2 -10  20 18356.2 1201.66   6
   2 -10  20 18336.2 1590.29   6
   2  10 -20 21154.6 1219.74   2
  -2 -10  20 18332.6 1623.52   3
   2 -10  20 17648.8 1170.33   8
  -2  10 -20 21816.1 1533.72   2
  -2  10 -20 19306.4 1051.46   5
  -2  10 -22 3799.45 823.051   5
   2  10 -22 3407.38 1049.13   5
   2 -10  22-1412.43 1644.12   6
   2 -10  22 2838.30 919.432   8
  -2  10 -22-4157.67 1745.88   2
  -2 -10  22-861.061 1621.51   3
   2  10 -22 2912.43 960.769   2
  -2 -10  22 2391.59 991.363   6
   2  10 -24 726.232 908.124   2
   2  10 -24 718.662 1023.44   5
   2 -10  24 1579.20 1516.85   6
  -2 -10  24 2996.56 1557.78   3
  -2  10 -24 1031.21 842.175   5
  -2 -10  24 1078.71 1052.24   6
   2  10 -28 23068.9 1553.41   5
   2  10 -28 24235.6 1438.08   2
  -2 -10  28 20196.2 1646.55   6
  -2  10 -28 20642.7 1393.44   5
   2 -10  28 20087.9 2350.78   6
  -2 -10  28 20944.8 2003.78   3
  -2 -10  30-2480.07 1528.66   6
   2  10 -30 862.384 1185.94   2
  -2  10 -30 763.593 1077.84   5
  -2 -10  30-62.4519 2018.30   3
   2  10 -30 786.588 1158.19   5
  -2 -10  32 3429.51 1512.90   6
  -2 -10  32 1805.79 1819.02   3
   2  10 -32 3592.54 1233.43   2
   2  10 -32 2436.46 1229.61   5
   2 -12   0-234.442 1307.78   8
   2 -12   0 852.561 633.535   1
  -2  12   0 589.086 718.576   4
  -2  12  -2 62374.7 2027.27   4
   2 -12   2 46982.7 1832.70   1
   2 -12  -2 42426.0 2714.40   8
  -2  12   2 64105.8 2150.39   4
   2 -12   2 59072.6 2429.42   8
   2 -12  -2 40053.3 1957.28   1
  -2  12  -4-76.7968 611.687   4
   2 -12   4 252.795 500.285   1
  -2  12   4 257.518 939.857   4
   2 -12  -4 373.583 850.017   1
   2 -12  -4-1384.09 2137.73   8
   2 -12   4 1185.14 1033.52   8
   2 -12   6 13166.5 1229.41   8
  -2  12   6 15219.7 1455.54   4
   2 -12   6 13479.6 711.531   1
  -2  12  -6 13346.7 844.215   4
   2 -12   8 8651.40 1091.08   8
  -2  12  -8 8897.02 742.037   4
   2 -12   8 7296.45 429.792   6
   2 -12   8 9685.96 627.854   1
  -2  12  -8 8677.35 446.428   2
   2 -12  10 48635.8 1815.84   3
  -2  12 -10 52014.6 1638.79   2
   2 -12  10 51083.1 1756.56   1
   2 -12  10 52119.0 2080.81   8
  -2  12 -10 51965.2 1834.55   4
  -2  12 -10 49932.3 1970.05   7
   2 -12  10 45921.6 1665.45   6
  -2  12 -12 3710.55 628.453   4
  -2  12 -12 3268.99 705.607   5
   2 -12  12 2186.02 712.705   3
   2 -12  12 2824.36 583.539   6
   2 -12  12 4500.57 575.266   1
   2 -12  12 3943.93 972.152   8
  -2  12 -12 3524.80 502.955   2
  -2  12 -12 3619.45 825.744   7
   2 -12  14 93.2104 710.298   6
  -2  12 -14 98.3283 572.645   5
   2 -12  14 385.976 588.830   1
  -2  12 -14-501.647 605.421   4
  -2 -12  14-105.122 1110.15   3
   2 -12  14-35.1060 771.109   3
   2  12 -14-488.875 892.202   2
  -2 -12  14 153.936 629.050   1
  -2  12 -14-484.832 759.797   7
  -2  12 -14-198.753 595.987   2
   2 -12  14 609.229 952.143   8
  -2 -12  16 97.9544 470.773   1
   2  12 -16 300.719 873.033   2
   2 -12  16 628.827 987.215   8
  -2 -12  16 259.403 1198.08   3
  -2  12 -16 58.5768 689.036   7
   2 -12  16-366.217 836.308   3
  -2  12 -16 64.4150 738.840   2
   2 -12  16 606.908 681.995   1
   2  12 -16 68.8546 1303.19   5
  -2  12 -16-589.185 584.316   5
   2 -12  16 305.667 845.797   6
   2  12 -18 22113.8 1843.04   5
   2 -12  18 26155.8 1339.88   1
   2  12 -18 24871.5 1384.50   2
  -2 -12  18 24947.4 1771.25   3
  -2  12 -18 27339.4 1205.33   7
   2 -12  18 25753.9 1508.85   8
   2  12 -20 7660.90 1041.40   2
  -2  12 -20 7260.11 780.072   7
  -2 -12  20 6351.51 1056.63   6
  -2  12 -20 7399.24 772.680   5
  -2 -12  20-1536.55 1846.34   3
   2 -12  20 1440.66 1395.20   6
   2 -12  20 6329.97 1052.58   1
   2  12 -20 3787.35 1332.25   5
   2 -12  20 6183.00 1165.77   8
  -2 -12  22 16264.1 1252.58   6
   2  12 -22 17465.5 1239.20   2
  -2  12 -22 16156.9 1045.43   5
  -2  12 -22 17967.2 1546.58   2
  -2 -12  22 19106.2 1744.24   3
   2  12 -22 15965.8 1498.36   5
  -2 -12  24-2480.77 1152.87   6
   2  12 -24 76.5401 1193.30   5
   2  12 -24-1234.52 972.825   2
  -2 -12  26 8238.74 1681.30   3
   2  12 -26 5145.83 1283.01   5
   2  12 -26 8713.64 1104.59   2
  -2 -12  26 7854.17 1269.33   6
   2  12 -28-752.653 1071.06   2
   2  12 -28-1351.37 1294.34   5
  -2 -12  30 15954.2 2062.07   3
  -2 -12  30 11017.8 1607.19   6
   2  12 -30 13275.3 1539.52   5
   2  12 -30 14680.2 1308.03   2
   2  12 -32 945.573 1209.14   2
  -2 -12  32 2497.79 1527.25   6
   2  12 -32 334.826 1325.14   5
  -2 -12  32 4335.21 1932.43   3
   2 -14   0 106162. 4128.71   1
   2 -14   0 105809. 4935.68   8
   2 -14   2 2473.54 678.607   1
   2 -14  -2 371.023 2234.97   8
  -2  14   2 2592.68 1065.05   4
   2 -14   2 2697.09 1590.93   8
   2 -14  -2 2334.34 916.545   1
  -2  14  -2 3181.18 867.523   4
  -2  14   4 9059.35 1360.12   4
  -2  14  -4 9903.39 992.452   4
   2 -14  -4 4022.27 1044.00   1
   2 -14   4 7171.28 697.045   1
   2 -14  -4 4910.54 2533.72   8
   2 -14   4 6854.45 1485.52   8
   2 -14   6 1729.35 1343.43   8
  -2  14  -6 302.499 812.499   4
  -2  14   6-797.282 1539.90   4
   2 -14   6 856.421 555.039   1
   2 -14   8 32605.5 1256.30   1
   2 -14   8 31574.5 1885.40   8
  -2  14  -8 34305.2 1461.65   4
   2 -14  10 43.1960 391.732   6
  -2  14 -10-396.983 409.753   2
   2 -14  10 114.762 1191.05   8
   2 -14  10 316.317 527.283   1
  -2  14 -10 148.609 930.631   7
  -2  14 -10-454.850 749.359   4
   2 -14  12 10965.7 750.238   1
   2 -14  12 11163.8 1345.55   8
  -2  14 -12 10652.3 649.000   2
  -2  14 -12 10303.5 918.618   4
  -2  14 -12 10768.9 1118.63   7
   2 -14  14 1164.21 1177.63   8
   2 -14  14 303.881 590.399   1
  -2  14 -14-260.738 905.781   7
   2  14 -14-339.618 955.065   2
  -2  14 -14 817.499 732.306   4
   2 -14  16 13554.6 1413.12   8
   2  14 -16 12970.3 1212.40   2
  -2  14 -16 15283.8 990.918   4
  -2 -14  16 10203.0 1555.04   3
  -2  14 -16 13650.9 1129.75   7
   2 -14  16 13127.5 939.002   1
  -2 -14  18-1136.23 1539.87   3
   2  14 -18 3271.24 1035.37   2
   2 -14  18 2652.49 797.771   1
  -2  14 -18 3062.06 899.531   7
  -2  14 -18 2111.65 795.151   4
   2  14 -18 1126.81 1579.61   5
   2 -14  18 1477.03 1217.71   8
  -2  14 -20 71329.6 2469.77   4
  -2 -14  20 75398.5 3106.46   3
   2  14 -20 70564.2 3334.02   5
  -2  14 -20 72351.0 2481.82   7
   2  14 -20 70754.8 2631.23   2
   2 -14  20 69648.9 2758.78   8
   2 -14  20 71910.5 2633.76   1
   2  14 -22-1430.99 1009.80   2
   2  14 -22-1421.83 1671.53   5
  -2 -14  24-647.729 1037.82   6
   2  14 -24 747.999 988.461   2
   2  14 -24 1107.97 1460.77   5
  -2 -14  24 2740.82 1599.33   3
  -2 -14  26-199.711 1131.49   6
  -2 -14  26-631.722 1608.41   3
   2  14 -26 548.494 1462.91   5
   2  14 -26-379.052 1032.37   2
  -2 -14  28 10005.8 1462.94   6
   2  14 -28 11779.7 1684.90   5
   2  14 -28 12782.7 1271.64   2
  -2 -14  28 11127.8 1895.74   3
   2 -16   0-330.164 947.120   1
  -2  16   2 98947.6 3018.88   4
  -2  16  -2 83955.7 2538.38   4
   2 -16  -2 37979.0 3624.32   8
   2 -16   2 46533.1 3337.20   8
   2 -16   4 246.858 661.319   1
  -2  16  -4 21.5300 990.114   4
   2 -16   4-45.3093 2058.58   8
  -2  16   4 484.861 1737.49   4
   2 -16  -4-943.916 1100.58   1
   2 -16   6 1983.80 691.430   1
  -2  16  -6 2845.97 983.467   4
   2 -16   6 1980.89 1739.94   8
   2 -16   8 3837.81 1638.66   8
   2 -16   8 2055.23 665.403   1
  -2  16  -8 2359.95 972.499   4
   2 -16  10 19422.8 1034.72   1
   2 -16  10 19153.2 1934.56   8
  -2  16 -10 23290.2 1359.11   4
  -2  16 -12 951.336 1055.75   7
  -2  16 -12 392.531 912.508   4
   2 -16  12-57.8173 617.059   1
   2 -16  12 384.419 1561.10   8
  -2 -16  12-451.787 966.077   1
  -2 -16  14 4702.53 1066.73   1
   2 -16  14 1618.90 710.842   1
  -2 -16  16-162.719 686.233   1
  -2  16 -16 598.592 912.247   4
   2 -16  16 939.430 1502.35   8
   2 -16  16-232.744 680.868   1
   2  16 -16-1299.61 1112.82   2
  -2  16 -16-238.604 1048.40   7
   2 -16  18 83785.7 2941.90   1
   2  16 -18 82518.7 3116.54   2
  -2  16 -18 84730.4 3011.27   4
   2 -16  18 89302.5 3457.65   8
  -2  16 -18 83248.1 3034.71   7
  -2  16 -20 6114.71 1138.36   7
   2  16 -22 3688.19 1070.17   2
   2  16 -22 1386.00 1836.26   5
   2 -18   0 23117.2 1527.97   1
   2 -18   0 24676.0 3475.33   8
  -2  18  -2 4577.72 1448.46   4
   2 -18   2 6037.40 2843.14   8
   2 -18  -2 1123.30 1150.35   1
   2 -18   2 1602.89 903.685   1
  -2  18   2 3635.13 1799.74   4
   2 -18   4 2320.32 784.664   1
   2 -18   4 3247.71 2742.25   8
  -2  18  -4 3745.99 1317.61   4
   2 -18   6-1296.22 2391.22   8
  -2  18  -6-275.949 1185.45   4
   2 -18   6-93.4542 745.488   1
  -2  18  -8 14900.5 1524.42   4
   2 -18   8 10123.4 2651.63   8
   2 -18   8 11691.2 982.180   1
   2 -18  10-376.768 711.353   1
  -2  18 -12 9533.24 1359.86   7
  -2  18 -12 9372.48 1290.00   4
   2 -18  12 7666.34 818.878   1
   2 -18  12 8892.39 2099.71   8
  -2  18 -14-457.594 1130.81   4
   2 -18  14-973.397 1998.27   8
  -2 -18  14-644.617 1014.79   1
   2 -18  14-233.324 709.736   1
   2  18 -14 894.389 1054.25   2
  -2  18 -14 1447.51 1240.20   7
  -2  18 -16 12898.2 1322.06   4
   2 -18  16 9781.51 2126.75   8
   2 -18  16 11680.2 944.821   1
  -2  18 -16 12311.8 1397.08   7
  -2  18 -18 1303.36 1164.72   7
   2 -18  18 1770.66 814.308   1
   2 -18  18 3792.02 1990.67   8
  -2  18 -18 3459.44 1148.00   4
   2 -18  20 18352.6 2234.74   8
   2 -18  20 17121.7 1196.97   1
  -2  20   0-2951.80 2152.57   4
   2 -20   0 872.801 1127.19   1
   2 -20   2 2662.01 1047.49   1
   2 -20  -2 1963.57 1308.63   1
   2 -20   4-403.344 857.062   1
   2 -20   4 242.814 3423.06   8
  -2  20  -4 185.630 1641.37   4
   2 -20   6 2698.32 894.121   1
  -2  20  -6 5152.99 1555.77   4
   2 -20   6 3139.67 3185.53   8
  -2  20  -8 1170.28 1385.56   4
   2 -20   8-147.602 812.163   1
   2 -20   8-1337.69 3010.75   8
   2 -20  10 9767.06 944.511   1
   2 -20  10 11586.9 2959.13   8
  -2  20 -12-1122.86 1414.97   4
   2 -20  12-3215.81 2840.88   8
   2 -20  12 970.851 772.360   1
  -2  20 -14-1473.11 1347.77   7
   2 -20  14-1196.31 2723.13   8
  -2 -20  14-1808.21 1125.48   1
  -2  20 -14-1058.77 1356.13   4
   2 -20  14-513.252 781.233   1
   2 -20  16 388.282 776.616   1
  -2  20 -16 782.425 1307.10   4
  -2  20 -16 1353.10 1338.55   7
   2 -20  16-924.827 2556.07   8
   2 -20  18 7436.56 948.399   1
   2 -20  18 9363.38 2550.87   8
  -2  20 -18 7904.27 1403.56   4
  -2  20 -18 6396.81 1370.21   7
   2 -22   0 899.997 1256.15   1
  -2  22  -2-5721.60 2636.77   4
   2 -22   2-447.160 1136.37   1
   2 -22   6-804.570 956.872   1
   2 -22   6-7624.39 4004.74   8
   2 -22   8 9017.57 4035.86   8
   2 -22   8 6270.86 1014.91   1
  -2  22 -10 2735.93 1654.43   4
   2 -22  10 605.674 846.598   1
   2 -22  12 10246.9 3830.05   8
   2 -22  12 5043.26 895.611   1
  -2  22 -12 12253.1 1798.65   4
   2 -22  14-1605.94 861.191   1
  -2  22 -14 251.800 1466.69   7
  -2  22 -14-2169.35 1648.61   4
   2 -22  14-2494.81 3390.49   8
  -2  22 -16-1942.84 1598.73   7
   2 -22  16 311.939 834.729   1
  -2  22 -16-2673.52 1715.88   4
  -2  22 -18-1804.47 1436.65   7
   2 -22  18-457.331 3246.56   8
  -2  22 -18-1248.19 1526.16   4
   2 -22  18-275.769 870.203   1
   2 -24   4-699.691 1056.88   1
  -2  24  -4-185.002 2479.90   4
  -2  24  -6 1405.03 2606.82   4
   2 -24   6 41.6677 1010.82   1
  -2  24 -10 10853.7 2653.41   4
   2 -24  10 3253.28 1019.73   1
   2 -24  12 333.495 878.846   1
  -2  24 -12 2709.72 2037.20   4
   2 -24  12-95.1793 4221.56   8
   2 -24  14-1137.79 4203.88   8
  -2  24 -14-616.246 1869.12   4
   2 -24  14 501.120 859.797   1
   2 -24  16-4384.93 4191.27   8
  -2  24 -16-1408.52 1578.15   7
   2 -24  16 940.069 901.964   1
  -2  24 -16-2418.91 1986.16   4
   2 -24  18 1019.73 4069.75   8
   2 -24  18 1402.93 931.496   1
  -3   1   3 400884. 13128.2   3
   3  -1  -3 412497. 13189.1   5
   3  -1  -3 431287. 12973.9   8
   3  -1  -5 47426.3 1449.13   8
  -3  -1   5 41343.0 1632.66   3
   3   1  -5 40672.4 1688.42   5
   3  -1  -5 50726.9 1582.13   5
   3  -1  -5 50309.9 1599.16   2
  -3   1   5 42919.2 1412.21   7
   3  -1  -7 34701.0 1104.21   8
  -3  -1   7 30158.0 1294.42   3
   3  -1  -7 33988.8 1192.03   5
   3   1  -7 29471.7 1235.99   5
   3  -1  -7 33562.9 1215.07   2
  -3   1   7 31556.2 1051.40   7
   3  -1  -7 36694.4 1100.83   1
   3   1  -7 30012.1 1251.16   2
  -3   1   7 33850.6 1281.06   3
  -3   1   9 494.830 339.021   6
   3  -1  -9 127.125 342.609   2
   3   1  -9 605.179 368.794   5
   3   1  -9-65.0509 395.486   2
   3  -1  -9 382.306 320.093   5
  -3  -1   9 301.957 530.046   3
  -3   1   9 65.6885 199.784   7
   3  -1  -9 277.541 280.533   8
  -3   1  11 8038.09 414.016   4
  -3   1  11 7863.11 601.028   6
  -3   1  11 8155.69 412.049   7
   3   1 -11 7929.78 620.989   2
   3  -1 -11 8659.08 346.375   1
   3  -1 -11 8216.18 554.843   8
   3  -1 -11 8105.98 579.232   2
   3   1 -15 113320. 3567.66   5
   3  -1 -15 103545. 3251.49   1
   3   1 -15 108017. 3526.17   2
   3  -1 -15 112590. 3515.53   2
   3  -1 -15 114975. 3590.92   5
  -3   1  15 116560. 3607.04   6
  -3  -1  15 109630. 3572.03   6
  -3  -1  17 54256.5 2059.37   6
   3   1 -17 54423.3 1979.60   2
  -3   1  17 54966.2 2100.82   6
   3  -1 -17 55190.8 1975.21   2
   3  -1 -17 60053.6 2088.87   5
   3   1 -17 58849.8 2058.59   5
   3  -1 -17 51213.7 1671.44   1
   3   1 -19-1405.23 739.020   2
   3  -1 -19-743.462 286.650   1
   3  -1 -19-1636.77 753.962   2
   3  -1 -19-195.019 810.780   5
   3   1 -19-133.596 735.231   5
   3   1 -21 21786.6 1255.43   5
   3  -1 -21 20416.0 1282.44   5
   3   1 -21 19089.5 1131.66   2
   3  -1 -21 19725.6 1164.86   2
  -3   1  21 19736.8 1351.23   6
  -3  -1  21 19870.7 1305.94   6
   3  -1 -23 35537.6 1795.87   5
   3   1 -23 36704.4 1667.20   2
   3  -1 -23 38135.0 1758.64   2
  -3   1  23 35536.0 1915.19   6
   3   1 -23 39340.0 1761.69   5
  -3  -1  23 36930.6 1853.36   6
  -3  -1  25 21034.1 1598.22   6
   3   1 -25 22828.9 1449.32   5
   3   1 -25 20495.8 1370.04   2
   3  -1 -25 21933.1 1491.86   2
  -3   1  25 22656.7 1676.88   6
   3  -1 -25 21940.4 1507.15   5
   3  -1 -27 3326.73 1146.90   2
   3   1 -27 2125.42 1076.45   2
   3  -1 -27 2137.88 1160.21   5
  -3   1  27 2596.01 1352.55   6
   3   1 -27 2908.29 1101.03   5
  -3  -1  27 1979.31 1290.27   6
   3   1 -29-1318.86 1173.94   5
   3   1 -29-910.854 1159.21   2
  -3  -1  29-1564.32 1465.88   6
  -3   1  29-408.969 1506.36   6
   3  -1 -29 174.586 1193.00   2
   3  -1 -29-620.045 1255.94   5
   3  -1 -31 603.355 1309.88   5
   3  -1 -31-197.348 1343.84   2
  -3   1  31-706.283 1485.76   6
  -3  -1  31 1235.52 1507.02   6
   3   1 -31 243.464 1223.68   5
   3   1 -31 1511.38 1274.41   2
   3  -1 -35 5013.83 1694.67   2
   3   1 -35 4925.45 1627.67   2
  -3   1  35 7040.51 1861.45   6
  -3  -1  35 5724.53 1743.61   6
   3   1 -35 4612.30 1413.62   5
   3  -1 -35 3406.54 1470.84   5
  -3   3   1 44215.9 1580.92   3
   3  -3   1 47150.0 1582.79   1
  -3   3  -1 50470.3 1508.28   7
   3  -3   1 48303.8 1529.96   8
   3  -3  -1 47027.9 1535.31   8
   3  -3  -1 46035.5 1537.48   1
  -3   3   1 46368.9 1505.10   7
   3  -3   3 7302.06 370.110   8
  -3   3   3 7307.66 487.428   3
  -3   3   3 7397.34 386.079   7
   3  -3  -3 7385.08 428.547   2
   3  -3  -3 7511.63 422.531   8
   3  -3   3 7665.39 457.591   1
   3  -3  -3 7600.82 420.140   5
  -3   3  -3 7677.57 360.051   7
   3  -3  -3 7574.36 367.251   1
   3  -3  -5 224157. 6453.29   5
   3  -3   5 229704. 6435.00   8
  -3  -3   5 225951. 6714.90   3
   3  -3  -5 231730. 6453.42   8
   3  -3  -5 229879. 6457.21   2
   3  -3  -5 226079. 6387.08   1
  -3   3   5 228201. 6425.91   7
  -3  -3   7 11544.2 799.592   3
   3  -3  -7 12697.3 601.453   8
   3   3  -7 12415.1 845.898   5
   3   3  -7 11859.3 695.730   2
   3  -3  -7 12505.8 593.046   5
   3  -3  -7 12134.0 576.633   2
   3  -3  -7 12043.0 472.427   1
  -3   3   7 11485.1 574.145   6
  -3   3   7 12485.8 578.958   7
  -3   3   9 25329.5 901.855   4
  -3  -3   9 24126.3 1194.42   3
  -3   3   9 24707.9 1020.32   6
   3  -3  -9 25890.9 1025.09   5
   3  -3  -9 24711.3 981.648   2
   3  -3  -9 26251.4 859.331   1
   3   3  -9 23799.8 1141.29   5
   3   3  -9 24635.9 1125.85   2
   3  -3  -9 24474.8 1009.80   8
   3  -3 -11 1947.09 302.515   1
   3  -3 -11 1428.59 437.212   2
  -3   3  11 1499.11 527.705   6
   3   3 -11 1061.57 580.147   2
   3  -3 -11 2464.89 805.620   8
  -3   3  11 1924.74 441.129   4
   3   3 -13 143314. 4289.72   5
   3  -3 -13 145704. 4300.60   5
   3  -3 -13 133294. 4056.10   1
  -3  -3  13 139862. 4417.01   3
  -3  -3  15 123958. 4044.69   6
   3   3 -15 124521. 4043.77   5
   3  -3 -15 126205. 4094.62   5
   3   3 -15 128304. 4044.82   2
   3  -3 -15 116329. 3984.90   2
  -3  -3  15 130086. 4222.07   3
  -3   3  15 118406. 4085.21   6
   3  -3 -15 127281. 3855.56   1
   3  -3 -17 21299.1 953.187   1
   3  -3 -17 20497.9 1073.17   2
   3   3 -17 19608.8 1090.18   5
   3  -3 -17 21035.6 1203.98   5
  -3  -3  17 20248.2 1092.34   6
  -3   3  17 20413.8 1244.10   6
   3   3 -17 20249.4 1074.99   2
   3   3 -19-457.164 737.189   2
   3  -3 -19 1894.07 856.077   2
  -3   3  19-401.944 911.768   6
   3   3 -19-292.910 721.505   5
  -3  -3  19-1282.26 935.900   6
  -3   3  21 21568.9 1450.55   6
   3  -3 -21 18973.4 1341.23   5
   3   3 -21 18180.9 1112.78   2
   3   3 -21 19464.8 1200.80   5
   3  -3 -21 19630.5 1255.47   2
  -3  -3  21 18686.2 1272.39   6
  -3  -3  23 31114.4 1686.85   6
   3  -3 -23 28208.6 1709.29   5
  -3   3  23 34538.1 1893.31   6
   3   3 -23 33164.4 1607.84   5
   3   3 -23 34443.7 1536.83   2
   3  -3 -23 27816.1 1635.31   2
  -3  -3  25 9270.10 1230.97   6
  -3   3  25 11401.9 1478.32   6
   3   3 -25 11038.7 1050.12   2
   3   3 -25 11304.8 1159.49   5
   3  -3 -25 12112.3 1296.73   2
   3  -3 -25 10199.8 1347.20   5
   3  -3 -27 2347.85 1269.90   5
   3   3 -27 1587.36 996.559   2
  -3  -3  27 567.306 1203.43   6
   3  -3 -27 1442.96 1208.11   2
   3   3 -27 1695.48 1074.53   5
  -3   3  27 2462.42 1420.25   6
   3   3 -29 344.299 1082.55   2
  -3  -3  29-659.043 1361.50   6
  -3   3  29-1205.58 1499.10   6
   3  -3 -29-465.518 1283.74   2
   3   3 -29 589.601 1118.82   5
   3  -3 -29 797.851 1292.72   5
   3   3 -31 12864.9 1415.77   5
  -3  -3  31 11967.4 1669.24   6
  -3   3  31 12313.0 1831.64   6
   3   3 -31 10248.8 1409.95   2
   3  -3 -31 9303.00 1708.29   2
   3  -3 -33 4733.00 1532.24   5
   3  -3 -35 1449.39 1505.64   5
   3   3 -35 135.568 1371.73   2
  -3  -3  35 2557.72 1684.65   6
   3  -3 -35 573.074 1702.18   2
   3   3 -35 1322.62 1315.33   5
  -3   3  35 2461.99 1777.78   6
   3  -5  -1 6100.54 360.067   5
   3  -5   1 6107.45 441.164   8
   3  -5  -1 6613.29 450.716   8
   3  -5  -1 5895.21 323.092   2
  -3   5   1 6908.87 404.597   3
   3  -5  -1 6450.41 341.030   1
   3  -5   1 6645.22 368.210   1
  -3   5  -1 6409.22 420.180   7
  -3   5   1 6423.41 441.243   7
  -3   5   3 65757.8 2133.17   7
   3  -5  -3 63765.9 2029.96   2
   3  -5  -3 64678.9 2040.88   5
   3  -5   3 62850.1 2101.66   1
  -3   5   3 64437.4 2033.78   6
  -3   5  -3 64088.8 2083.80   7
   3  -5  -3 66805.8 2046.96   1
   3  -5   3 65948.8 2119.02   8
   3  -5  -3 65482.2 2151.30   8
   3  -5  -5 3156.63 450.123   8
   3  -5  -5 3301.92 276.555   1
   3  -5  -5 3082.00 333.774   5
  -3   5  -5 2873.34 304.120   7
   3  -5  -5 2809.09 288.228   2
   3  -5   5 2989.31 344.465   8
  -3   5   5 2745.44 333.534   6
   3  -5   5 2622.25 374.626   1
  -3   5   5 2613.16 318.523   4
   3  -5  -7 148057. 4311.36   1
   3  -5  -7 141227. 4436.02   8
  -3   5   7 141512. 4326.91   4
   3  -5  -7 143074. 4372.15   5
   3  -5  -7 138178. 4330.17   2
  -3  -5   7 134023. 4626.65   3
   3  -5   7 134056. 4349.82   8
  -3   5  -7 138993. 4325.45   7
  -3   5   7 140467. 4385.79   6
   3  -5   7 145224. 4451.29   1
   3  -5   9 498.820 341.432   8
  -3  -5   9 238.235 750.774   3
  -3   5  -9 501.336 320.651   7
   3  -5  -9 876.919 347.686   1
   3   5  -9 640.376 794.113   5
   3  -5  -9 483.917 485.203   5
  -3   5   9 559.758 467.726   6
  -3   5   9 520.814 444.758   4
   3  -5   9 745.350 439.878   1
   3   5  -9 657.574 561.188   2
   3  -5  -9 182.288 773.682   8
   3  -5  -9 508.892 380.153   2
   3  -5  11 70938.1 2290.60   8
   3  -5 -11 71962.6 2298.83   1
   3  -5 -11 71553.2 2388.25   2
  -3   5  11 63928.2 2419.74   4
  -3   5  11 72403.9 2463.02   6
  -3  -5  13 117386. 3869.83   3
   3   5 -13 115013. 3765.76   5
   3  -5 -13 114078. 3598.80   1
   3  -5  13 106107. 3524.23   8
   3  -5 -13 117417. 3768.33   5
  -3  -5  15 28602.3 1571.01   3
   3   5 -15 26649.6 1323.41   5
   3  -5 -15 30219.7 1442.24   5
   3  -5 -15 26684.7 1281.48   2
   3   5 -15 27313.8 1309.35   2
   3  -5 -15 26193.7 1244.96   1
  -3   5  17 14326.7 1160.06   6
  -3  -5  17 13048.0 949.772   6
   3  -5 -17 13077.2 1136.63   5
  -3  -5  17 12411.2 1266.70   3
   3  -5 -17 13447.9 992.872   2
   3   5 -17 11884.9 937.895   2
   3   5 -17 11404.5 935.526   5
  -3  -5  19-1163.33 847.892   6
   3   5 -19 1998.44 791.415   5
   3  -5 -19-1307.78 884.449   2
   3   5 -19-802.563 755.980   2
  -3   5  19-1293.97 1012.70   6
   3  -5 -19-68.2521 1005.89   5
   3   5 -21 16838.8 1149.20   5
  -3  -5  21 16205.6 1199.66   6
   3  -5 -21 15958.8 1276.54   2
   3  -5 -21 15905.4 1405.63   5
   3   5 -21 19386.9 1141.37   2
  -3   5  21 19557.1 1481.41   6
  -3   5  23 14954.8 1589.00   6
  -3  -5  23 14707.0 1233.90   6
   3   5 -23 15908.9 1147.38   5
   3   5 -23 14234.0 1082.74   2
   3  -5 -23 11909.2 1451.85   5
  -3  -5  25 10399.2 1286.84   6
   3  -5 -25 7557.11 1368.59   2
   3   5 -25 10114.3 1069.80   2
  -3   5  25 11537.1 1570.09   6
   3   5 -25 10524.6 1125.93   5
   3  -5 -25 7717.38 1429.53   5
   3  -5 -27 969.456 1349.39   5
   3   5 -27 974.665 923.095   2
  -3   5  27 672.113 1442.09   6
   3  -5 -27 1559.22 1286.16   2
   3   5 -27 2221.11 1016.74   5
  -3  -5  27 1026.23 1153.24   6
   3   5 -29 1906.16 1052.52   2
  -3  -5  29 1632.47 1298.07   6
   3  -5 -29 529.647 1465.16   5
  -3   5  29 980.540 1544.84   6
   3  -5 -29 955.860 1457.82   2
   3   5 -29 1765.15 1071.97   5
   3   5 -31 6319.60 1233.55   5
  -3  -5  31-1864.93 1673.42   6
   3   5 -31 2680.46 1249.95   2
  -3   5  31 4734.39 1741.09   6
   3  -5 -31-831.860 1770.68   2
   3  -5 -33 2315.28 1616.24   5
   3   5 -35 4551.73 1445.50   2
  -3  -5  35 5190.03 1770.94   6
  -3   5  35 3870.25 2050.35   6
   3   5 -35 4223.59 1297.86   5
   3  -5 -35 1487.85 1633.30   5
  -3   7  -1 2521.08 474.751   7
  -3   7   1 2685.76 269.401   6
   3  -7  -1 2816.01 495.432   8
   3  -7  -1 2758.74 303.902   1
   3  -7  -1 2757.91 249.979   5
   3  -7   1 2694.48 495.626   8
   3  -7   1 2594.72 307.398   1
  -3   7   1 3272.89 494.733   7
  -3   7   3 11879.4 584.553   6
   3  -7   3 11285.0 701.481   8
   3  -7  -3 12412.0 756.800   8
   3  -7  -3 12594.3 558.555   5
   3  -7  -3 14351.7 591.884   1
  -3   7   3 13823.2 627.742   4
   3  -7  -3 12193.4 543.936   2
   3  -7   3 12801.5 577.724   1
  -3   7  -3 14332.2 700.694   7
  -3   7   5 78740.4 2601.98   6
  -3   7  -5 78987.4 2613.25   7
   3  -7  -5 84933.7 2603.16   5
   3  -7  -5 77827.8 2557.06   2
   3  -7  -5 82375.5 2577.60   1
   3  -7   5 80470.3 2579.35   1
  -3   7   5 81671.3 2600.97   4
   3  -7   5 77157.3 2649.72   8
   3  -7  -5 80981.3 2756.53   8
  -3   7  -7 4856.44 494.148   7
   3  -7   7 3610.44 496.702   1
  -3   7   7 3256.84 565.850   6
   3  -7  -7 4627.09 613.265   5
  -3   7  -7 4394.18 440.078   5
   3  -7  -7 3672.65 496.431   2
  -3   7   7 4574.00 572.158   4
   3  -7   7 3908.84 585.745   8
   3  -7  -7 4430.57 900.286   8
   3  -7  -7 4476.15 474.418   1
   3  -7   9 905.142 622.769   1
  -3   7  -9-179.514 498.931   7
   3  -7   9 574.658 593.800   8
   3  -7  -9-1209.93 775.883   2
  -3   7   9-1495.70 823.386   4
   3  -7  -9-596.314 639.675   1
   3  -7  -9 508.611 839.847   5
   3  -7 -11 19505.4 1078.45   1
  -3   7 -11 21392.8 882.575   7
  -3   7 -11 19534.7 1001.99   5
  -3   7  11 20630.2 1204.85   4
   3  -7  11 20317.8 1059.11   1
  -3   7  13 23662.9 1326.05   6
   3   7 -13 25286.6 1488.03   5
   3  -7 -13 20249.0 1223.47   1
   3  -7 -13 23899.0 1346.07   5
  -3   7 -13 23246.1 1150.41   5
  -3   7 -13 26171.3 996.347   7
  -3  -7  13 24116.6 1480.15   3
   3  -7 -13 19213.2 1166.40   2
   3  -7  13 25871.0 1208.07   1
  -3   7  15 50699.8 2042.40   6
   3  -7 -15 41811.2 1881.90   2
   3   7 -15 45717.7 2004.64   5
  -3  -7  15 45388.0 1490.93   1
  -3  -7  15 52227.5 2141.11   3
  -3   7 -15 42010.9 1781.78   5
   3  -7 -15 45314.7 2024.71   5
   3   7 -15 48936.8 1897.10   2
  -3  -7  17 6261.98 1331.66   3
   3  -7 -17 10576.4 1226.50   5
  -3  -7  17 8015.98 362.455   1
   3  -7 -17 9638.71 1056.04   2
   3   7 -17 10400.9 958.619   2
  -3   7  17 11657.0 1200.08   6
   3   7 -17 7861.86 466.998   7
   3   7 -17 9354.90 1012.47   5
   3  -7 -19-367.702 1117.75   5
   3  -7  19 10.3641 585.174   8
  -3  -7  19-423.067 1233.60   3
   3  -7 -19-604.578 950.752   2
  -3  -7  19-184.374 776.697   6
   3   7 -19 904.926 852.352   5
  -3   7  19-250.096 1071.84   6
  -3   7 -19-448.409 847.194   5
   3   7 -19-432.829 775.216   2
   3  -7 -21 3477.36 1114.75   2
   3   7 -21 4096.90 896.180   2
   3  -7 -21 3144.50 1297.66   5
  -3  -7  21 4794.69 935.687   6
  -3   7  21 4925.59 1231.76   6
  -3  -7  21 3977.02 1360.35   3
   3  -7  21 4053.57 667.232   8
   3   7 -21 3820.46 914.211   5
  -3   7 -21 3286.78 1003.19   5
   3  -7 -23 6663.59 1643.54   2
  -3   7  23 8554.54 1712.93   6
  -3  -7  23 14591.8 1734.09   3
   3   7 -23 16143.6 1256.00   5
  -3   7 -23 10775.0 1326.13   5
   3   7 -23 16636.3 1208.20   2
   3  -7  23 16223.8 957.130   8
  -3  -7  23 13942.0 1273.09   6
   3  -7 -23 12529.0 1665.04   5
   3  -7 -25 4057.19 1521.99   5
  -3   7  25 4781.53 1457.68   6
   3  -7 -25 3762.26 1396.29   2
  -3   7 -25 3351.64 1113.64   5
  -3  -7  25 3750.78 1591.19   3
   3   7 -25 4635.38 1030.71   5
   3   7 -25 4863.67 990.425   2
  -3  -7  25 6172.96 1156.87   6
   3   7 -29 1204.23 1011.29   2
  -3  -7  29 2320.48 1294.17   6
  -3   7 -29 1155.03 1223.84   5
  -3   7  29 543.648 1795.27   6
  -3  -7  29 813.655 1673.60   3
   3   7 -29 1407.49 1085.46   5
   3  -7 -29 37.2197 1638.77   5
  -3   7 -31-688.131 1263.61   5
   3   7 -31 1687.51 1189.11   2
   3   7 -31 1745.22 1186.29   5
   3   7 -33 10993.0 1425.45   2
  -3  -7  33 12047.7 1730.75   6
   3  -9  -1 1339.11 348.050   5
  -3   9   3 36354.2 1558.16   6
   3  -9  -3 45036.0 1481.25   5
   3  -9  -5 34881.8 1423.08   5
  -3   9   5 32931.8 1494.99   6
   3  -9  -7 125661. 3812.29   5
  -3   9   7 126772. 3860.95   6
   3  -9  -9 2497.94 761.362   2
  -3   9  -9 4178.47 323.866   5
  -3   9   9 4982.57 823.063   6
   3  -9  -9 3782.73 887.233   5
  -3  -9  11 25338.2 1641.07   3
  -3   9 -11 26722.7 986.788   5
  -3   9  13 44163.0 1990.22   6
   3   9 -13 46942.6 1920.05   2
   3  -9  13 45172.9 1749.46   8
  -3   9 -13 42307.3 1520.81   5
   3  -9 -13 41246.6 2038.86   5
  -3  -9  13 47717.1 2120.08   3
   3   9 -13 47620.5 2346.02   5
  -3   9  15 19945.7 1463.12   6
   3  -9  15 22557.9 1159.34   8
  -3  -9  15 19824.4 937.348   1
   3   9 -15 23158.1 1311.11   2
  -3   9 -15 20804.7 977.740   5
   3  -9 -15 15346.7 1334.35   2
   3  -9 -15 18250.8 1525.08   5
  -3  -9  15 22353.2 1584.49   3
   3   9 -15 23130.8 1626.39   5
  -3   9 -17 20574.4 900.080   7
  -3  -9  17 16807.9 1521.55   3
   3   9 -17 18038.0 1430.35   5
  -3   9  17 19434.5 1496.20   6
   3   9 -17 15331.6 1168.02   2
  -3  -9  17 14663.1 679.524   1
   3  -9 -17 12766.0 1544.30   5
   3  -9  17 15579.3 1030.69   8
   3  -9  17 18219.7 1125.38   1
  -3  -9  19 810.363 812.466   6
  -3   9  19-69.0372 1194.10   6
  -3  -9  19-528.695 1298.93   3
   3   9 -19-93.7303 994.151   5
  -3   9 -19 26.0978 726.632   5
   3  -9 -19 2011.86 1352.51   5
   3   9 -19-17.1851 866.289   2
   3  -9  19 154.777 743.680   8
  -3  -9  21 1878.40 933.747   6
   3  -9 -21-3043.92 1623.23   5
   3   9 -21 2938.05 951.672   2
   3   9 -21 3049.51 1078.89   5
  -3   9 -21 1814.49 855.410   5
  -3   9  21-3843.69 1823.25   6
   3  -9  21 1374.52 804.069   8
  -3  -9  23 2569.88 991.613   6
  -3  -9  23 1407.87 1550.54   3
  -3   9  23 1187.70 1535.67   6
  -3   9 -23 867.321 913.487   5
   3   9 -23 1618.29 938.689   2
   3  -9 -23 3391.21 1568.26   5
   3   9 -23 639.343 1063.51   5
   3  -9  23 2584.62 832.775   8
  -3  -9  25 34266.0 1774.72   6
  -3  -9  25 37594.7 2278.48   3
  -3   9  25 40579.0 2556.88   6
   3   9 -25 34130.1 1822.83   5
  -3   9 -25 30457.2 1638.88   5
   3   9 -25 37456.2 1698.38   2
   3   9 -27 4956.69 1033.23   2
   3  -9 -27 907.148 1646.03   5
  -3  -9  27 6976.81 1271.33   6
   3   9 -27 5292.34 1228.78   5
  -3  -9  27 5233.06 1737.67   3
  -3   9 -27 3360.76 1085.04   5
  -3   9 -29-450.467 1092.30   5
   3   9 -29 564.600 1033.46   2
   3   9 -29-278.173 1152.86   5
  -3  -9  29 875.780 1754.63   3
  -3  -9  29-942.032 1304.68   6
  -3  -9  31 12635.2 1557.05   6
   3   9 -31 12041.5 1312.07   2
  -3  -9  31 12955.3 2019.61   3
   3   9 -31 11812.0 1439.00   5
   3   9 -33 7049.81 1335.97   2
  -3  -9  33 7499.34 1599.98   6
   3 -11  -1 85.8314 502.539   1
   3 -11  -1 689.207 938.123   8
   3 -11   1 424.183 445.301   1
  -3  11  -1 54.3957 552.057   4
   3 -11  -1-39.0643 542.313   5
  -3  11   1 71.0426 582.675   4
   3 -11   1 738.450 892.200   8
  -3  11   3 54673.3 1922.03   4
   3 -11  -3 48180.1 2203.78   8
  -3  11  -3 51810.9 1809.55   4
   3 -11  -3 44763.4 1859.69   5
   3 -11   3 51881.4 1743.03   1
   3 -11  -3 46929.1 1801.71   1
   3 -11   3 51841.0 2022.50   8
   3 -11  -5 163836. 6115.94   8
   3 -11   5 185815. 5802.63   8
  -3  11   5 203597. 5793.72   4
   3 -11  -5 148693. 5642.50   1
   3 -11  -5 167898. 5774.02   5
   3 -11   5 190340. 5599.77   1
  -3  11  -5 199157. 5640.66   4
  -3  11  -5 183423. 5749.58   7
  -3  11   7 49461.3 1880.25   4
   3 -11  -7 33963.5 1688.25   1
   3 -11  -7 38400.0 1877.81   5
   3 -11   7 45057.0 1795.24   8
   3 -11   7 46312.8 1556.78   1
  -3  11  -7 43827.6 1730.23   7
   3 -11  -7 33598.9 2512.76   8
  -3  11  -9 397.836 705.308   7
  -3  11   9 952.772 993.936   4
   3 -11   9 89.2132 339.888   3
   3 -11  -9-1014.27 2106.69   8
   3 -11  -9-1125.45 879.370   1
   3 -11   9 544.741 801.940   8
  -3  11  -9 26.8749 324.945   5
   3 -11   9 137.103 486.776   1
   3 -11 -11 2586.31 1224.17   5
  -3  11  11 3868.55 1485.19   4
   3 -11 -11 2175.65 1011.41   1
   3 -11  11 3377.73 619.567   1
  -3  11 -11 2217.21 365.052   5
   3 -11  11 1326.19 820.536   8
  -3  11 -11 2466.31 697.986   7
   3  11 -13 53185.4 2129.01   2
   3 -11  13 54435.9 2047.42   8
  -3  11 -13 49092.2 1660.47   5
  -3  11 -13 54525.8 1866.93   7
  -3 -11  13 48648.1 2360.36   3
   3 -11  13 54546.5 1902.61   1
   3 -11  15 29970.0 1459.66   8
  -3 -11  15 22201.3 1225.21   1
   3  11 -15 30609.2 1608.00   2
  -3  11 -15 27733.1 1109.54   5
   3 -11 -15 19514.0 1918.07   5
   3  11 -15 30891.8 2094.85   5
  -3 -11  15 29715.7 1824.87   3
   3 -11  15 32266.1 1433.66   1
  -3  11 -15 32163.3 1267.50   7
  -3  11 -17 2504.07 608.659   7
  -3 -11  17 2292.93 516.969   1
   3  11 -17 4088.53 1491.28   5
   3  11 -17 3872.97 1019.00   2
   3 -11 -17 2500.65 1555.99   5
   3 -11  17 4033.92 881.746   1
  -3  11 -17 2827.39 586.409   5
  -3 -11  17 3293.66 1334.15   3
   3 -11  17 3023.84 931.742   8
   3  11 -19-498.352 947.070   2
  -3  11 -19 44.1018 574.365   7
   3 -11 -19-439.831 1594.62   5
   3  11 -19-430.100 1443.14   5
   3 -11  19-1378.62 933.145   1
   3 -11  19-650.849 926.020   8
  -3 -11  21 186.991 939.171   6
  -3  11 -21 2258.77 745.567   7
  -3 -11  21 689.156 1484.72   3
   3  11 -21 1631.92 1330.35   5
  -3  11 -21 481.433 699.699   5
   3 -11  21 1774.67 971.278   8
   3  11 -21 2232.83 1004.83   2
   3  11 -23 31289.2 1985.30   5
   3  11 -23 34899.8 1700.68   2
   3  11 -25 19620.6 1683.37   5
  -3 -11  27 955.161 1674.94   3
  -3 -11  27 2021.91 1168.91   6
   3  11 -27 2311.43 1061.99   2
   3  11 -27 1550.52 1284.18   5
   3  11 -29 546.450 1108.44   2
  -3 -11  29-2139.27 2156.41   3
   3  11 -29-407.226 1412.52   5
   3  11 -31 3778.21 1093.91   2
  -3 -11  31 2824.64 1405.42   6
   3  11 -31 2525.72 1422.04   5
  -3 -11  31 4486.76 1956.27   3
   3  11 -33 7505.01 1288.38   2
  -3 -11  33 9097.74 1592.92   6
  -3  13  -1 13590.6 933.757   4
   3 -13   1 15041.6 1383.11   8
   3 -13  -1 10697.6 803.052   1
   3 -13  -1 9695.77 1119.71   5
   3 -13   1 8305.68 832.290   5
  -3  13   1 13497.8 1002.48   4
   3 -13  -1 11528.7 1461.20   8
   3 -13   1 11955.0 780.523   1
   3 -13   3 73915.6 2353.92   1
  -3  13  -3 78831.3 2467.15   4
   3 -13  -3 60003.2 2646.22   5
   3 -13  -3 49696.1 2348.14   1
   3 -13  -3 64410.4 3038.72   8
  -3  13   3 84721.8 2618.32   4
   3 -13   3 75171.5 2766.46   8
  -3  13  -5 41552.2 1602.97   4
   3 -13   5 40331.1 1897.04   8
   3 -13  -5 30568.6 1642.04   1
  -3  13   5 48682.7 1883.42   4
   3 -13  -5 33528.5 1998.62   5
   3 -13   5 43891.5 1510.83   1
   3 -13  -5 33229.3 2487.41   8
  -3  13   7 7015.00 1138.10   4
   3 -13   7 5358.94 605.902   1
  -3  13  -7 5237.30 947.419   7
   3 -13  -7 4427.22 1373.75   5
   3 -13  -7 3446.27 2141.88   8
   3 -13   7 4993.52 1038.51   8
  -3  13  -7 5388.25 704.339   4
   3 -13  -7 3247.04 934.278   1
   3 -13  -9 203.732 1038.50   1
  -3  13  -9 579.874 650.718   4
   3 -13   9 1209.68 557.732   1
  -3  13  -9 191.627 890.906   7
   3 -13  -9-1435.24 2539.17   8
   3 -13   9 1748.64 951.948   8
  -3  13   9 318.138 1385.80   4
  -3  13 -11-534.405 668.746   5
  -3  13  11 818.130 1552.27   4
   3 -13 -11-904.163 1496.81   5
  -3  13 -11 103.193 841.281   7
  -3  13 -11-376.359 640.647   4
   3 -13 -11 1859.59 1147.94   1
   3 -13  11-313.486 997.043   8
   3 -13  11 32.4451 539.552   1
  -3  13 -13 10217.8 997.742   7
   3  13 -13 9830.13 1116.62   2
   3 -13  13 10654.5 1166.81   8
   3 -13  13 9655.12 836.550   1
   3 -13  15 34022.8 1724.70   8
   3 -13  15 37058.9 1543.73   1
   3  13 -15 30404.7 1746.48   2
  -3  13 -15 34155.2 1515.94   7
  -3  13 -17 3436.01 795.252   7
   3  13 -17 4440.15 1131.41   2
   3 -13  17 1984.74 1095.81   8
   3 -13  17 3238.69 936.490   1
   3  13 -19-42.8524 1631.68   5
   3 -13  19-619.221 975.836   1
   3 -13  19-403.944 1099.54   8
   3  13 -19 585.391 1063.04   2
  -3  13 -19-570.435 693.900   7
  -3 -13  19-1512.12 1473.61   3
   3  13 -21 18412.7 1399.22   2
  -3 -13  21 16631.1 1854.44   3
   3 -13  21 17975.2 1464.62   8
   3  13 -21 18822.7 2059.96   5
  -3  13 -21 20048.0 1088.00   7
   3 -13  21 21151.1 1421.14   1
  -3 -13  25 4380.52 1145.13   6
  -3 -13  25 5780.27 1730.27   3
   3  13 -25 5026.54 1646.94   5
   3  13 -25 5423.85 1149.36   2
   3  13 -27 1525.88 1118.49   2
  -3 -13  27 1014.01 1289.31   6
   3  13 -29 639.666 1537.41   5
  -3 -13  29 105.508 1826.92   3
  -3 -13  29-129.629 1304.33   6
   3  13 -29 149.146 1089.95   2
  -3 -13  31 2714.78 1424.28   6
  -3 -13  31 4481.29 1966.46   3
   3  13 -31 2516.48 1644.20   5
   3  13 -31 3410.71 1166.82   2
   3 -15   5 10536.5 1490.07   8
  -3  15   5 11563.2 1352.35   4
  -3  15  -5 10958.2 1011.90   4
   3 -15   5 10872.7 818.817   1
   3 -15  -5 7116.42 1059.64   1
   3 -15   7 11225.9 1387.00   8
   3 -15  -7 6206.19 2837.74   8
  -3  15  -7 11987.3 961.980   4
   3 -15  -7 5044.70 1151.25   1
   3 -15   7 11409.0 791.778   1
  -3  15  -7 11742.8 1194.94   7
  -3  15   7 15357.0 1629.36   4
   3 -15  -9 234.527 1118.81   1
  -3  15  -9 1463.99 997.586   7
  -3  15   9 2101.68 1748.88   4
   3 -15   9 186.000 1149.11   8
  -3  15  -9 1194.13 763.273   4
   3 -15   9 1057.03 585.342   1
  -3  15 -11 2402.53 785.400   4
   3 -15  11 2648.96 1182.92   8
   3 -15 -11 432.332 1296.84   1
   3 -15  11 2136.43 647.157   1
  -3  15 -11 2963.40 1021.33   7
  -3  15 -13 5112.74 834.628   4
   3 -15  13 4941.48 1243.32   8
   3 -15  13 4678.29 744.899   1
  -3  15 -13 3660.66 996.992   7
   3 -15  15 8115.24 1420.45   8
   3 -15  15 4200.63 867.880   1
  -3 -15  15 7197.05 1191.03   1
  -3  15 -17 4632.12 961.012   7
   3 -15  17 5442.22 936.600   1
   3  15 -17 4194.79 1224.86   2
   3 -15  17 4394.40 1237.67   8
  -3  15 -17 3811.24 817.478   4
  -3  15 -19 765.312 785.263   4
  -3 -15  19 3289.20 1597.83   3
   3 -15  19 356.208 958.360   1
  -3  15 -19 954.450 842.651   7
   3 -15  19 805.029 1251.55   8
   3  15 -19 648.283 1128.07   2
  -3 -15  23 3935.08 1678.94   3
   3  15 -23 7100.96 1999.47   5
  -3 -15  23 4535.35 1120.97   6
   3  15 -23 7795.00 1207.46   2
   3  15 -25 10252.3 1293.56   2
  -3 -15  25 7092.72 1243.34   6
   3  15 -25 10635.9 2251.82   5
   3  15 -27 2469.00 1143.33   2
   3  15 -27 1114.25 1935.10   5
  -3 -15  27 398.365 1171.06   6
  -3 -15  27 1054.69 1739.60   3
   3  15 -29-107.944 1139.16   2
   3  15 -29 981.923 1898.28   5
   3 -17  -1 5255.25 2283.68   8
   3 -17   1 1773.52 788.289   1
   3 -17  -1 2335.85 786.101   1
   3 -17   1 4702.84 2108.00   8
  -3  17  -1 6819.94 1148.86   4
  -3  17   1 6596.19 1209.65   4
  -3  17  -3 14077.2 1234.28   4
  -3  17   3 15325.2 1521.48   4
   3 -17  -3 6595.72 1039.19   1
   3 -17   3 10743.0 915.143   1
   3 -17   3 8958.44 1854.91   8
   3 -17  -3 7822.39 2685.16   8
   3 -17  -5 6804.64 1224.90   1
   3 -17   5 15861.8 1876.48   8
   3 -17  -5 5434.24 3171.51   8
   3 -17   5 15006.0 976.725   1
  -3  17  -5 17575.0 1270.26   4
  -3  17   5 23916.0 1847.27   4
   3 -17  -7 1003.42 1169.10   1
  -3  17   7 3821.34 1868.95   4
   3 -17   7 3290.98 674.689   1
  -3  17  -7 3924.55 1008.02   4
   3 -17   7 4247.58 1622.79   8
   3 -17  -9-2261.93 1401.23   1
   3 -17   9-714.540 1559.45   8
  -3  17  -9-1012.00 954.230   4
   3 -17   9 450.913 650.582   1
  -3  17  -9-354.363 1138.97   7
   3 -17  11 2096.20 1642.37   8
   3 -17  11-128.982 714.614   1
  -3  17 -13 10363.9 1107.26   4
   3 -17  13 10517.0 1632.33   8
  -3  17 -13 10754.5 1318.52   7
   3 -17  13 9719.44 896.930   1
  -3 -17  15-75.2073 1038.17   1
   3 -17  15 3192.25 1518.30   8
   3  17 -15 3366.66 1180.55   2
  -3  17 -15 2184.82 1100.99   7
   3 -17  15 2806.33 789.860   1
  -3  17 -15 3694.85 963.509   4
  -3  17 -17 2316.97 1113.93   7
   3 -17  17 5321.07 933.282   1
  -3  17 -17 4648.40 963.108   4
   3  17 -17 3682.98 1313.91   2
   3 -17  17 4068.31 1583.21   8
  -3  17 -19-1669.23 950.200   4
  -3  17 -19-604.053 999.451   7
   3 -17  19 1411.48 1458.99   8
   3 -17  19-723.741 961.438   1
   3  17 -19-667.510 1197.74   2
   3 -17  21 3271.34 1470.70   8
   3 -17  21 2728.83 1121.61   1
   3  17 -21 462.342 1155.58   2
   3 -19  -1-566.686 946.206   1
   3 -19   1-1444.61 901.807   1
  -3  19  -1-394.116 1376.66   4
   3 -19   1-1099.81 2953.03   8
   3 -19   3 7219.80 972.714   1
  -3  19  -3 11321.9 1502.12   4
  -3  19   3 7759.14 1892.72   4
   3 -19  -3 2193.62 1128.77   1
   3 -19   3 4061.14 2616.30   8
  -3  19  -5 11110.5 1355.02   4
  -3  19   5 13092.9 2195.70   4
   3 -19   5 5895.34 886.495   1
   3 -19   5 5969.58 2351.50   8
   3 -19  -5 3021.92 1232.40   1
  -3  19  -7 7199.97 1252.31   4
   3 -19   7 4597.05 814.445   1
   3 -19   7 4446.52 2060.96   8
   3 -19  -7 2875.87 1353.45   1
   3 -19   9 2054.73 1995.34   8
   3 -19   9 951.103 741.655   1
  -3  19  -9 835.200 1120.50   4
  -3  19 -11 824.398 1278.82   7
  -3  19 -11 2597.43 1113.24   4
   3 -19  11 1534.22 774.296   1
   3 -19  11 3080.04 1919.78   8
  -3  19 -13 2922.82 1145.17   4
   3 -19  13 2195.10 813.127   1
  -3  19 -13 4467.17 1322.58   7
   3 -19  13 2283.16 1899.61   8
   3 -19  15 14886.5 2122.68   8
  -3  19 -15 15144.6 1513.39   7
  -3  19 -15 16323.6 1381.66   4
   3 -19  15 13865.4 1084.54   1
  -3  19 -17 4744.33 1107.25   4
   3 -19  17 2339.62 1832.92   8
  -3  19 -17 4886.59 1239.14   7
   3 -19  17 3479.54 923.946   1
  -3  19 -19-451.651 1152.32   7
   3 -19  19-230.591 912.252   1
   3 -19  19-3601.42 1826.81   8
  -3  19 -19-529.092 1062.85   4
  -3  21  -1 254.615 1575.37   4
   3 -21  -1 21.5417 984.048   1
   3 -21  -1 4878.52 3612.59   8
   3 -21   1 80.5002 941.372   1
   3 -21   1-951.998 3347.25   8
  -3  21   1-503.900 1778.02   4
   3 -21  -3 2389.07 1127.18   1
   3 -21   3 1879.54 929.972   1
   3 -21   3-211.127 2948.92   8
  -3  21   3 6456.21 2256.60   4
  -3  21  -3 2249.13 1532.21   4
   3 -21   5 5331.10 953.445   1
   3 -21   5 10519.1 3046.14   8
  -3  21  -5 13173.6 1570.57   4
   3 -21  -5 2917.98 1344.40   1
   3 -21   7 4282.95 2836.30   8
   3 -21   7 1660.83 845.747   1
  -3  21  -7 2905.10 1405.96   4
   3 -21   9-456.130 797.053   1
   3 -21   9-3297.21 2666.83   8
  -3  21 -11 2062.19 1410.83   7
   3 -21  11 761.011 802.767   1
   3 -21  11 47.8003 2324.89   8
  -3  21 -11 1391.87 1271.10   4
  -3  21 -13 12561.7 1597.79   7
   3 -21  13 10847.4 2379.83   8
   3 -21  13 8419.49 971.652   1
  -3  21 -13 11153.8 1455.92   4
   3 -21  15 7567.88 977.364   1
  -3  21 -15 8145.65 1487.38   7
   3 -21  15 4514.80 2306.58   8
   3 -21  17 1895.01 949.561   1
   3 -21  17 12483.6 2645.58   8
   3 -21  19-1201.40 979.025   1
   3 -21  19 731.542 2175.66   8
  -3  21 -19 377.539 1262.29   4
  -3  21 -19-132.182 1264.30   7
   3 -23  -1-23.4523 1103.10   1
   3 -23   1 811.894 1018.26   1
  -3  23   1 1294.39 2461.81   4
  -3  23  -1 1031.59 2080.87   4
   3 -23  -3 642.391 1205.72   1
  -3  23  -3 1669.79 1854.84   4
   3 -23   3-834.924 976.391   1
  -3  23   3 3946.40 2454.17   4
   3 -23   3 909.272 3796.84   8
   3 -23   5 619.332 948.795   1
   3 -23   5 5082.74 3750.98   8
  -3  23  -5 6293.10 1865.19   4
  -3  23  -7 6248.39 1677.18   4
   3 -23   7 2260.79 917.438   1
   3 -23   7 5668.91 3412.04   8
   3 -23   9 923.618 3141.04   8
   3 -23   9 632.795 848.155   1
  -3  23  -9-1964.29 1579.32   4
  -3  23 -13 1270.77 1593.38   7
   3 -23  13 2583.27 915.304   1
  -3  23 -13 1397.95 1577.08   4
   3 -23  15 1330.95 904.687   1
   3 -23  15 5475.61 2993.72   8
  -3  23 -15 1088.24 1473.94   7
  -3  23 -15 3170.55 1469.24   4
   3 -23  17 478.289 925.324   1
  -3  23 -17 1199.26 1466.84   7
   3 -23  17 2929.80 2799.76   8
  -3  23 -17 2167.57 1494.59   4
   3 -23  19 113.596 961.718   1
   3 -23  19-683.118 2722.53   8
   3 -25   7 1809.35 980.988   1
   3 -25   9-779.813 933.758   1
   3 -25  11 1157.57 935.268   1
  -3  25 -13 849.030 1585.86   7
   3 -25  13 961.182 940.017   1
  -3  25 -15 2717.91 1599.05   7
   3 -25  15 676.980 942.418   1
   3 -27   3 556.273 1107.26   1
  -3  27  -3 5559.94 2750.77   4
  -3  27  -5 3456.10 2759.59   4
   3 -27   5-604.942 1039.92   1
   3 -27   7-1235.80 1049.27   1
  -3  27  -7-2508.35 2629.10   4
  -4   0   4 51311.0 1933.80   3
  -4   0   6 1129.99 528.318   3
   4   0  -6 886.286 532.201   5
   4   0  -6 866.578 409.098   2
  -4   0   8 74667.3 2665.92   3
   4   0  -8 72853.0 2601.10   5
   4   0  -8 76042.9 2608.07   2
   4   0  -8 78072.2 2371.55   8
   4   0 -10 799.177 561.574   2
   4   0 -10 1080.76 318.367   8
   4   0 -12 70033.7 2348.47   5
   4   0 -12 66319.8 2101.08   8
  -4   0  14 98.2622 173.267   7
  -4   0  14-150.428 585.822   6
  -4   0  14 255.161 247.930   4
   4   0 -14 152.565 569.031   5
   4   0 -14-89.0588 373.948   8
   4   0 -14 412.477 601.858   2
  -4   0  16 87397.5 2573.37   7
  -4   0  16 106182. 3023.35   6
   4   0 -16 115457. 3057.71   5
   4   0 -16 78781.9 2617.12   1
   4   0 -16 111774. 2999.79   2
   4   0 -18-221.103 670.941   2
  -4   0  18-1657.50 874.197   6
   4   0 -18 711.010 734.658   5
   4   0 -20 100772. 3486.09   5
   4   0 -20 97931.7 3383.95   2
  -4   0  20 100756. 3502.93   6
  -4   0  22 1085.93 956.051   6
   4   0 -22 347.033 884.811   5
   4   0 -22-472.370 758.897   2
  -4   0  24-580.917 1104.29   6
   4   0 -24 488.833 813.911   2
   4   0 -24 990.997 1023.85   5
   4   0 -26-835.404 934.235   2
  -4   0  26 628.905 1140.45   6
   4   0 -26 570.556 1091.45   5
   4   0 -30 5012.21 1232.85   2
  -4   0  30 1068.82 1424.26   6
   4   0 -30 544.883 1247.68   5
  -4   0  34 699.693 1612.06   6
   4   0 -34 907.160 1326.50   2
   4   0 -34-30.6125 1332.86   5
   4  -2  -2 108770. 3521.79   8
  -4   2   2 119572. 3515.86   7
  -4   2   4 2540.84 232.564   7
  -4   2   4 2844.76 519.945   3
   4  -2  -4 2239.07 511.690   5
   4  -2  -4 2930.22 282.669   8
   4  -2  -4 2923.60 405.116   2
   4  -2  -4 2246.98 315.659   1
   4  -2  -6 18048.0 772.226   1
   4   2  -6 17524.1 1168.69   5
  -4  -2   6 18700.1 1050.22   3
  -4   2   6 19224.0 697.187   7
   4  -2  -6 18756.9 882.662   5
   4  -2  -6 20444.9 900.312   2
   4  -2  -6 19521.7 760.807   8
  -4   2   6 19321.0 973.245   3
  -4  -2   8-123.612 664.212   3
   4  -2  -8 87.4130 304.200   1
  -4   2   8 272.518 258.665   7
   4   2  -8 339.183 676.437   5
  -4   2   8 773.164 627.144   3
   4  -2  -8 508.778 408.518   5
   4   2  -8 411.866 518.079   2
   4  -2  -8-147.570 444.100   2
   4  -2  -8 387.012 377.389   8
  -4   2  10 129442. 4142.30   6
   4  -2 -10 136638. 4045.14   8
   4  -2 -10 132772. 4145.22   2
  -4   2  10 128109. 3969.18   7
   4  -2 -10 127996. 3985.94   1
  -4   2  12-714.329 373.803   4
   4   2 -12-282.729 197.846   8
   4   2 -12 16.0524 668.479   5
   4  -2 -12 545.750 572.194   5
   4  -2 -12-309.262 311.787   1
   4  -2 -12-884.706 545.884   8
  -4   2  14-114.215 409.636   7
   4  -2 -14 60.9673 273.891   1
  -4   2  14 87.5468 432.053   4
   4  -2 -14-102.303 707.367   8
  -4  -2  14 567.828 941.143   3
   4   2 -14 268.826 652.010   5
   4  -2 -14 647.557 626.607   5
  -4   2  14 207.512 618.617   6
   4  -2 -14 234.168 554.401   2
   4   2 -14-618.395 657.616   2
   4  -2 -16 803.498 594.917   2
  -4   2  16 1115.16 462.669   7
  -4  -2  16 1180.06 694.740   6
  -4   2  16 1167.59 707.094   6
  -4  -2  16 581.824 1001.78   3
   4   2 -16 1716.28 690.001   2
   4   2 -16 1104.50 661.582   5
   4  -2 -16 1263.77 683.478   5
   4  -2 -16 1185.04 285.545   1
  -4   2  16 922.200 721.523   4
  -4  -2  18 123229. 4120.31   6
  -4   2  18 132176. 4189.91   6
   4   2 -18 132003. 4137.75   5
   4  -2 -18 129613. 4146.02   5
   4  -2 -18 119312. 3736.75   1
   4   2 -18 127233. 4084.98   2
   4  -2 -18 132682. 4064.42   2
  -4  -2  18 125204. 4379.21   3
  -4   2  18 117014. 3806.69   7
   4  -2 -20 923.841 699.706   2
  -4   2  20-262.180 879.035   6
  -4  -2  20 37.0454 827.114   6
   4   2 -20 361.836 755.166   5
   4  -2 -20 885.925 805.838   5
   4   2 -20 730.816 754.035   2
  -4   2  20-665.931 513.694   7
  -4   2  22 17889.2 1377.45   6
   4  -2 -22 20483.3 1341.25   5
   4   2 -22 20305.9 1199.46   2
   4  -2 -22 18108.3 1193.93   2
  -4  -2  22 20626.9 1345.26   6
   4   2 -22 19743.6 1268.25   5
   4   2 -24-816.859 898.684   2
   4  -2 -24-1148.14 951.983   2
  -4  -2  24-2016.64 1148.12   6
  -4   2  24-2982.09 1232.54   6
   4   2 -24 21.2133 951.658   5
   4  -2 -24-1330.94 1053.85   5
  -4  -2  26 11859.9 1366.70   6
  -4   2  26 10262.5 1430.34   6
   4   2 -26 10003.6 1205.78   5
   4  -2 -26 10195.8 1295.98   5
   4   2 -26 12427.0 1125.40   2
   4  -2 -26 10819.0 1191.72   2
   4  -2 -28 985.540 1196.93   5
   4   2 -28-661.228 1086.60   5
  -4  -2  30 8069.68 1495.62   6
   4   2 -30 6062.23 1219.43   2
   4  -2 -30 6716.68 1312.83   2
  -4   2  30 6183.03 1609.74   6
   4   2 -30 6009.10 1282.66   5
   4  -2 -30 3981.47 1366.43   5
   4  -2 -34 1359.09 1437.75   2
   4   2 -34 524.548 1289.11   2
  -4   2  34 485.276 1619.95   6
   4   2 -34 1818.89 1261.68   5
   4  -2 -34 63.8214 1405.33   5
  -4  -2  34-625.539 1552.66   6
   4  -4   0 19421.5 805.979   8
  -4   4   0 21156.3 772.376   7
   4  -4   0 19587.6 859.938   1
  -4   4   2 6858.50 418.553   7
   4  -4   2 7200.74 434.342   8
  -4   4   2 7010.15 560.714   3
   4  -4  -2 7147.21 479.266   8
  -4   4  -2 8568.25 413.950   7
   4  -4  -2 6360.14 626.754   5
   4  -4  -2 7725.28 486.183   2
   4  -4  -2 7223.36 457.787   1
   4  -4   2 7572.16 526.788   1
  -4   4   4 6226.89 445.547   7
  -4   4  -4 6991.85 405.144   7
   4  -4  -4 6873.76 510.966   2
  -4   4   4 7126.29 621.444   3
   4  -4  -4 6813.48 420.533   1
   4  -4  -4 7086.66 522.198   5
   4  -4   4 6531.75 421.114   8
   4  -4  -4 7657.23 523.690   8
   4  -4   4 6994.77 536.493   1
   4  -4  -6 57.2693 365.476   2
  -4   4   6 188.919 379.430   7
   4  -4  -6 524.447 417.226   8
   4  -4  -6 88.7911 271.526   1
  -4   4  -6-195.345 293.444   7
  -4   4   6 670.457 558.431   3
   4  -4  -6 261.565 368.327   5
   4  -4   6 30.7646 257.025   8
   4  -4  -8 129308. 3926.85   8
  -4   4   8 121452. 3910.16   6
  -4   4   8 123026. 3869.10   7
   4  -4  -8 127165. 3929.25   5
   4  -4  -8 118633. 3895.40   2
   4  -4  -8 125817. 3809.75   1
  -4   4  10 3497.80 546.737   4
  -4   4  10 987.166 784.216   6
   4  -4 -10 5465.42 630.323   2
   4  -4 -10 8385.23 462.614   1
   4  -4 -10 6698.53 761.313   8
  -4   4  10 2950.20 741.397   7
  -4  -4  12 125797. 4188.36   3
   4   4 -12 126474. 4177.22   5
   4  -4 -12 130918. 3964.47   5
   4   4 -12 121981. 4073.37   2
   4  -4 -12 118360. 3725.47   1
  -4   4  12 122758. 3831.05   7
   4  -4 -12 114675. 3924.13   8
   4  -4 -14-226.365 1117.77   8
  -4  -4  14-525.273 985.956   3
   4  -4 -14 77.3464 330.526   1
   4   4 -14-351.081 737.540   5
  -4   4  14 59.8959 649.019   6
   4  -4 -14-160.861 644.423   5
   4  -4 -14 530.286 533.938   2
   4   4 -14-233.185 724.893   2
  -4   4  14-163.907 554.389   4
  -4  -4  16 23752.4 1539.29   3
  -4   4  16 22499.9 1231.72   6
  -4   4  16 20992.1 1373.98   4
   4  -4 -16 23444.7 1224.28   5
   4   4 -16 22383.5 1222.99   2
   4  -4 -16 21390.9 859.400   1
   4  -4 -16 22076.1 1094.56   2
   4   4 -16 24070.0 1304.79   5
  -4  -4  20 74732.2 2625.22   6
  -4   4  20 75253.2 2763.25   6
   4   4 -20 77494.3 2689.93   5
   4  -4 -20 73563.3 2712.47   5
   4   4 -20 74582.2 2615.84   2
   4  -4 -20 76909.2 2624.63   2
  -4  -4  20 75590.2 2956.05   3
   4   4 -22-480.193 824.421   2
   4  -4 -22 1349.90 1025.69   5
   4  -4 -22 100.921 849.968   2
  -4  -4  22 240.767 878.408   6
  -4   4  22 147.460 1043.10   6
  -4  -4  22 1474.18 1340.86   3
   4   4 -22 40.2860 861.911   5
  -4   4  24 273.886 1179.09   6
   4   4 -24 91.7557 855.356   2
   4  -4 -24 22.9569 973.950   2
  -4  -4  24 197.237 1452.58   3
   4   4 -24 465.144 923.919   5
  -4  -4  24-594.131 1014.31   6
   4  -4 -24 440.535 1092.86   5
  -4   4  26-336.550 1266.19   6
   4  -4 -26-26.4313 1163.49   5
  -4  -4  26-98.5942 1123.31   6
   4   4 -26 718.448 991.168   5
   4  -4 -26-643.125 1032.68   2
   4   4 -26 775.141 925.480   2
  -4  -4  28 10203.8 1402.24   6
   4   4 -28 10091.5 1259.87   5
   4   4 -28 10963.9 1175.91   2
   4  -4 -28 9741.01 1362.66   2
   4  -4 -28 7940.96 1414.62   5
  -4   4  28 12017.7 1642.15   6
  -4  -4  30 1814.31 1308.32   6
   4   4 -30 2474.64 1081.60   2
   4  -4 -30-356.544 1284.23   2
  -4   4  30 2381.70 1561.23   6
   4   4 -30 1976.57 1134.04   5
   4  -4 -30 332.796 1391.12   5
   4  -4 -32 3885.46 1412.12   5
   4   4 -32 2768.64 1187.38   2
   4   4 -34 2601.09 1246.45   2
  -4  -4  34 2180.16 1516.04   6
  -4   4  34 878.933 1663.99   6
   4   4 -34 337.018 1232.85   5
   4  -4 -34-1085.03 1489.29   5
   4  -4 -34 3558.92 1573.10   2
   4  -6   0 372.420 432.713   8
  -4   6   0 8.56201 375.539   7
   4  -6   0 66.7017 314.475   2
   4  -6   0 113.918 317.263   1
  -4   6  -2 27452.7 1016.85   7
  -4   6   2 27462.7 1067.37   3
   4  -6   2 26335.6 1079.53   8
  -4   6   2 25994.8 1058.13   7
   4  -6  -2 26980.4 1028.49   5
   4  -6  -2 25081.5 959.278   2
   4  -6  -2 26635.6 989.420   1
   4  -6   2 27065.0 1047.53   1
   4  -6  -2 25223.5 1094.49   8
   4  -6   4 2133.16 467.163   1
  -4   6   4 2361.96 364.475   6
  -4   6  -4 2314.65 382.174   7
   4  -6  -4 2080.36 541.620   8
   4  -6  -4 2331.18 361.719   2
  -4   6   4 2662.20 568.387   3
   4  -6  -4 2377.85 333.684   1
   4  -6  -4 2543.03 381.508   5
   4  -6   4 2918.43 463.559   8
  -4   6   4 3216.08 536.453   7
  -4   6  -6 3527.54 412.145   7
  -4   6   6 4260.65 635.144   7
  -4   6   6 3768.23 471.014   6
   4  -6  -6 3628.53 472.692   5
   4  -6  -6 3738.56 377.703   1
   4  -6  -6 4311.18 436.654   2
   4  -6   6 3784.35 555.658   1
   4  -6  -6 3965.10 642.918   8
  -4   6  10 340548. 10487.6   6
  -4  -6  10 339536. 10775.0   3
   4   6 -10 375386. 11122.4   5
   4  -6 -10 343521. 10351.6   1
   4  -6 -10 335064. 10406.1   2
   4  -6 -10 348168. 10562.2   8
  -4   6  10 350360. 10396.7   4
  -4  -6  12-1100.94 1007.01   3
   4  -6 -12 232.433 403.536   1
   4   6 -12 627.154 1070.06   5
   4  -6 -12-301.179 652.790   5
   4  -6 -12-18.5209 994.143   8
  -4   6  12-153.315 582.277   4
   4   6 -12 362.474 800.464   2
   4  -6  14 262.441 445.104   8
   4  -6 -14 1113.39 559.222   2
   4  -6 -14 413.170 458.639   1
   4  -6 -14 776.139 710.259   5
   4   6 -14 255.345 957.668   5
   4  -6 -14 58.4293 1516.50   8
  -4  -6  14 1754.64 1053.62   3
  -4   6  14 630.629 721.743   6
  -4   6  14 693.857 733.707   4
   4   6 -14 282.954 814.726   2
   4  -6 -16 1476.49 672.258   2
  -4  -6  16 95.0031 1095.61   3
  -4   6  16 1034.59 813.191   6
   4  -6 -16 1256.13 783.075   5
   4   6 -16-229.372 942.755   5
   4   6 -16 1521.31 827.660   2
  -4   6  16 1096.27 1111.18   4
   4  -6 -16 1236.60 509.146   1
  -4   6  18 45358.3 1880.17   6
  -4  -6  18 40012.2 2055.52   3
   4   6 -18 39901.7 1852.12   5
   4  -6 -18 41177.7 1822.10   5
   4   6 -18 40182.6 1741.49   2
   4  -6 -18 41437.7 1716.23   2
   4  -6 -20 339.428 970.527   5
  -4   6  20-267.984 1030.39   6
  -4  -6  20-240.788 825.988   6
  -4  -6  20-711.864 1374.97   3
   4   6 -20 809.469 948.024   5
   4  -6 -20 1512.89 870.815   2
   4  -6 -20 477.183 638.457   1
   4   6 -20 500.193 875.542   2
   4   6 -22 7940.98 1044.62   2
   4  -6 -22 6033.42 1109.61   2
  -4   6  22 3072.65 1352.48   6
  -4  -6  22 5374.70 1554.81   3
   4   6 -22 9203.55 1151.84   5
   4  -6 -22 8429.46 1273.67   5
  -4  -6  22 8081.63 1046.16   6
   4   6 -24-479.622 931.629   2
  -4  -6  24-108.263 996.088   6
   4  -6 -24-719.057 1074.50   2
  -4   6  24 786.943 1259.77   6
  -4  -6  24 292.495 1535.55   3
   4  -6 -24 161.613 1201.91   5
   4   6 -24 296.744 1026.45   5
  -4  -6  26 7291.78 1199.10   6
   4  -6 -26 5374.27 1260.52   2
  -4  -6  26 7519.80 1770.07   3
   4   6 -26 8610.69 1223.35   5
  -4   6  26 8814.11 1471.41   6
   4   6 -26 9206.05 1096.62   2
   4  -6 -26 7319.65 1420.57   5
  -4  -6  28 2408.81 1722.89   3
   4   6 -28 1693.68 990.628   2
   4  -6 -28 2548.86 1308.45   2
  -4   6  28 2200.13 1500.08   6
   4   6 -28 2552.32 1160.99   5
   4  -6 -28 311.198 1360.68   5
  -4  -6  28 2523.36 1265.57   6
   4  -6 -30 10699.1 1766.30   2
  -4   6  30 17902.8 1974.96   6
  -4  -6  30 13280.5 1691.49   6
   4   6 -30 16960.6 1505.94   5
  -4  -6  30 6865.40 2033.50   3
   4   6 -30 18364.3 1391.97   2
   4   6 -32-24.1408 1113.18   2
   4  -6 -32 1068.06 1449.70   5
  -4   6  34 760.241 1634.98   6
  -4  -6  34 2490.43 1962.20   3
   4  -6 -34-610.939 1624.76   2
   4   6 -34-227.711 1228.67   5
  -4   8   0 70060.7 2218.02   6
   4  -8   0 72889.3 2358.09   5
   4  -8   0 70551.6 2212.64   2
  -4   8   2 4654.18 573.799   3
  -4   8   2 3808.02 394.723   6
   4  -8  -2 3664.04 344.733   2
   4  -8  -2 3945.24 403.023   5
  -4   8   4 6573.72 613.016   6
   4  -8  -4 7407.77 533.906   2
   4  -8  -6-1374.54 571.357   5
  -4   8   8 264527. 8475.15   6
   4  -8  -8 281054. 8473.54   5
   4  -8  -8 270197. 8421.40   2
   4  -8  10 11457.4 823.691   8
  -4   8 -12 25319.8 1018.82   7
  -4   8  12 24039.0 1273.41   6
   4  -8  12 23784.8 1131.13   8
   4  -8  12 25880.3 1270.08   1
   4   8 -12 21771.8 1769.00   5
   4   8 -12 22188.0 1346.19   2
  -4  -8  12 23438.5 1595.38   3
   4  -8 -12 22878.3 1150.35   2
   4  -8 -12 23700.2 1272.23   5
  -4   8 -14 980.599 498.802   7
  -4  -8  14 816.443 1134.03   3
   4  -8 -14 1501.02 704.153   2
   4  -8 -14 1448.77 857.763   5
  -4   8  14 915.693 810.817   6
   4   8 -14 961.567 1279.18   5
  -4   8 -14 818.790 806.036   5
   4   8 -14 625.289 915.626   2
   4  -8  14 749.547 619.056   8
  -4   8  16 14572.4 1224.02   6
  -4  -8  16 9526.33 1470.82   3
   4   8 -16 12216.4 1486.81   5
   4   8 -16 13408.3 1199.00   2
   4  -8 -16 14425.6 1189.65   5
  -4   8 -16 11045.8 1082.61   5
   4  -8 -16 13398.3 1049.57   2
   4  -8  16 13576.0 895.483   8
   4   8 -18 2400.18 947.975   2
   4  -8 -18 3036.36 1061.59   5
   4  -8  18 1726.63 689.976   8
  -4  -8  18 2252.80 1293.77   3
  -4   8  18 1906.96 1072.15   6
   4  -8 -18 1866.39 842.404   2
   4   8 -18 2327.73 1103.02   5
   4  -8  20 17979.5 1016.30   8
  -4   8  20 19990.9 1527.06   6
   4   8 -20 17685.5 1441.17   5
   4  -8 -20 14023.4 1448.27   5
  -4   8 -20 13641.0 1272.27   5
   4   8 -20 18047.6 1302.73   2
   4  -8 -20 14588.6 1283.75   2
  -4  -8  20 19904.5 1717.53   3
  -4   8 -22-1227.34 1132.62   5
  -4  -8  22-740.317 954.750   6
  -4  -8  22-3965.85 1667.45   3
  -4   8  22-2083.52 1418.88   6
   4   8 -22 1017.12 1090.84   5
   4   8 -22 485.625 990.568   2
   4  -8 -22-1155.24 1366.48   5
   4  -8  22-1218.37 760.142   8
   4   8 -24 769.635 983.430   2
  -4  -8  24 84.1737 1001.91   6
  -4  -8  24-303.522 1578.34   3
  -4   8  24-305.226 1365.58   6
   4  -8 -24 479.083 1213.16   2
   4   8 -24 710.978 1151.98   5
   4  -8 -24 90.8900 1347.61   5
  -4   8 -24-374.923 1095.93   5
   4  -8  24 325.950 701.923   8
  -4  -8  28 38095.3 1888.44   6
  -4   8  28 40835.5 2359.90   6
   4   8 -28 34676.6 1891.53   5
   4  -8 -28 25142.0 2042.73   5
   4   8 -28 37160.6 1668.50   2
  -4  -8  28 39852.0 2379.43   3
   4  -8 -28 23980.3 2004.21   2
   4   8 -30-197.771 1133.72   2
  -4  -8  30-3837.88 1614.47   6
  -4  -8  30-2422.52 2270.56   3
   4   8 -30 1516.62 1297.40   5
   4   8 -32 3450.05 1137.83   2
  -4   8  32 3303.85 1843.97   6
   4  -8 -32 3833.40 1755.96   5
   4 -10   0 1615.34 850.867   8
   4 -10   0 609.983 328.474   2
  -4  10   0 39.6048 338.037   6
  -4  10   0 2176.79 427.676   3
   4 -10   0 625.153 298.717   5
   4 -10   0 779.467 436.604   1
  -4  10   0 2948.35 804.151   7
  -4  10  -2 60286.6 2066.47   7
   4 -10   2 57650.1 2103.78   8
  -4  10   2 46642.6 1816.14   6
   4 -10  -2 57007.5 1769.74   5
   4 -10  -2 57865.6 1869.68   1
  -4  10   2 58939.5 1921.05   4
   4 -10   2 58164.7 1878.12   1
   4 -10  -2 43877.9 1784.15   2
   4 -10  -2 54516.8 2105.69   8
  -4  10   2 56206.5 2092.61   7
   4 -10  -4-822.082 858.196   8
   4 -10  -4 672.136 452.739   5
   4 -10  -4-173.666 455.511   2
  -4  10   4-50.3643 545.411   6
   4 -10  -4 38.2467 438.255   1
  -4  10   4 182.609 559.878   4
  -4  10  -4-130.948 696.515   7
   4 -10   4-616.055 756.766   8
   4 -10   4 141.748 442.738   1
   4 -10   6 46836.5 1803.72   8
  -4  10   6 45309.5 1707.53   6
  -4  10   6 46410.4 1698.18   4
   4 -10  -6 42207.6 1625.56   5
   4 -10  -6 45863.4 1973.79   8
   4 -10  -6 43813.1 1617.81   1
   4 -10   6 49215.3 1648.86   1
  -4  10  -6 46551.9 1724.45   7
  -4  10  -8-365.212 621.004   7
   4 -10   8-428.627 722.855   8
   4 -10  -8-45.2357 532.713   1
   4 -10  -8 153.609 574.014   2
  -4  10   8-386.396 697.832   6
   4 -10   8 700.050 552.865   1
  -4  10   8 595.987 683.347   4
   4 -10  -8-303.118 1154.34   8
   4 -10 -10 38252.3 2287.02   8
  -4  10 -10 38995.1 1371.44   5
   4 -10 -10 38534.8 1595.27   1
  -4  10 -10 45788.0 1617.43   7
   4 -10  10 43318.6 1744.98   8
   4 -10  10 44709.1 1689.90   1
  -4  10  10 48900.2 1807.76   4
   4 -10 -12 2933.14 708.097   1
  -4  10 -12 4038.06 613.795   7
   4 -10  12 4030.87 768.318   1
  -4  10  12 4000.34 943.677   6
   4 -10 -12 3295.52 803.832   2
   4 -10 -12 4065.26 950.731   5
  -4  10 -12 3358.73 494.165   5
   4 -10 -12 2487.84 1966.67   8
   4 -10  12 3761.55 844.920   8
  -4  10  12 4734.85 972.050   4
   4 -10 -14 278.558 1044.07   5
  -4  10  14 480.467 970.418   6
   4 -10  14-679.822 843.097   1
  -4 -10  14-891.016 1384.10   3
   4 -10  14 1476.99 839.911   8
  -4  10 -14 536.491 579.556   7
  -4  10 -14 1146.26 552.030   5
   4 -10 -14-62.2129 871.317   2
   4  10 -14-577.987 1032.26   2
  -4  10  14 787.364 1305.51   4
   4 -10 -14 1586.07 775.800   1
   4 -10 -16 1594.29 1139.91   5
  -4  10 -16 1813.96 573.777   7
  -4 -10  16 685.957 1256.73   3
  -4  10  16 2871.20 1067.98   6
   4 -10 -16 479.718 958.525   2
   4  10 -16 1410.04 1451.28   5
   4  10 -16 1429.99 1054.54   2
  -4  10 -16 1713.58 648.740   5
   4 -10 -16 977.068 902.127   1
   4 -10  16 1615.20 811.338   1
   4 -10  16 1808.52 815.855   8
  -4  10 -18 31228.7 1217.04   7
  -4 -10  18 23077.8 1854.63   3
  -4  10  18 25718.6 1683.25   6
   4 -10  18 24583.4 1302.22   8
   4  10 -18 24628.5 2057.90   5
   4 -10 -18 15937.6 1426.10   1
   4  10 -18 24064.6 1497.75   2
   4 -10 -18 19905.7 1656.08   5
   4 -10 -18 19461.7 1533.67   2
   4  10 -20 4469.23 1567.34   5
   4 -10 -20 6824.09 1542.23   5
   4 -10 -22 3798.67 1291.83   1
  -4 -10  22 5889.22 1056.86   6
  -4 -10  22 5807.26 1625.49   3
  -4  10  22 5537.28 1486.89   6
   4 -10 -22 2760.02 1289.58   2
   4  10 -22 7168.30 1498.02   5
   4 -10 -22 5539.11 1538.49   5
  -4  10 -22 4931.44 958.390   5
   4  10 -22 4272.51 1114.99   2
   4 -10  22 5674.84 951.828   8
  -4 -10  24-849.776 1053.17   6
   4 -10 -24-889.130 1514.20   5
  -4  10  24-1132.20 1478.00   6
   4  10 -24 459.191 1351.14   5
  -4 -10  24-4119.80 1781.26   3
   4  10 -24-40.4813 1015.99   2
   4 -10  24-358.313 939.683   8
  -4 -10  26 19619.5 2042.01   3
  -4 -10  26 18494.2 1472.30   6
  -4  10  26 22446.7 2057.54   6
   4  10 -26 19174.8 1712.66   5
   4  10 -26 20294.6 1435.56   2
  -4 -10  28 525.429 1199.70   6
  -4 -10  28-1336.41 1860.33   3
   4  10 -28 947.112 1079.33   2
  -4  10  28-727.750 1916.84   6
   4  10 -28 577.151 1340.54   5
   4 -10 -28-1312.36 1800.85   5
  -4 -10  30 19358.9 2207.56   3
   4  10 -30 20836.8 1813.14   5
   4  10 -30 19408.0 1480.77   2
  -4 -10  30 18354.9 1649.87   6
   4  10 -32-1204.82 1172.01   2
   4 -12   0 91678.7 3058.28   8
  -4  12   0 95050.5 2820.60   4
   4 -12   0 89414.8 2751.02   1
  -4  12   2 2474.69 651.536   4
   4 -12  -2 2317.02 991.693   8
  -4  12  -2 1925.00 843.752   7
   4 -12  -2 2443.46 548.144   1
   4 -12   2 1161.09 865.371   8
   4 -12   2 3221.30 518.031   1
   4 -12  -2 2414.01 459.270   5
  -4  12  -2 2962.02 605.178   4
   4 -12   4 14192.2 1119.79   8
   4 -12  -4 12731.4 824.935   1
  -4  12  -4 12887.9 1073.88   7
   4 -12  -4 11829.2 806.093   5
   4 -12   4 14506.8 794.672   1
  -4  12   4 14142.7 926.727   4
   4 -12  -4 13589.8 1323.11   8
  -4  12   6 1576.08 772.673   4
   4 -12   6 1050.41 857.036   8
  -4  12  -6 643.079 775.072   7
   4 -12   6 336.644 497.502   1
   4 -12  -6 336.842 591.779   1
   4 -12  -6 1294.62 694.908   5
   4 -12  -6-106.394 1231.89   8
  -4  12   8 39736.9 1627.34   4
   4 -12  -8 27643.6 1412.78   1
   4 -12   8 35085.7 1407.72   1
   4 -12  -8 28941.8 2097.10   8
   4 -12   8 35105.6 1625.51   8
  -4  12  -8 35565.2 1538.38   7
  -4  12 -10-13.9300 786.345   7
   4 -12  10-254.855 339.589   3
  -4  12 -12 9998.89 532.499   5
  -4  12  12 14120.8 1344.76   6
   4 -12 -12 10540.4 2735.67   8
   4 -12 -12 9069.62 1027.06   1
   4 -12 -12 10180.7 1229.01   5
   4 -12  12 13653.2 1130.42   8
  -4  12 -12 12881.5 927.984   7
   4 -12  12 13197.7 951.683   1
  -4  12  12 17613.3 1486.19   4
   4 -12  14 86.7326 809.833   1
   4 -12 -14-120.665 984.710   1
   4 -12 -14-584.484 1191.05   5
  -4  12  14 644.270 1205.55   6
   4  12 -14 23.1612 1014.34   2
  -4  12 -14 74.2474 669.878   7
  -4  12  14-149.061 1604.27   4
   4 -12  14 17.2674 914.334   8
   4  12 -16 7709.28 1239.86   2
  -4 -12  16 7576.87 1450.48   3
  -4  12  16 8605.53 1403.86   6
   4 -12  16 7086.57 1044.74   1
   4 -12  16 8443.05 1057.85   8
  -4  12 -16 8580.30 805.080   7
   4 -12 -16 6467.95 1434.84   5
   4 -12 -16 5977.74 1192.99   1
  -4 -12  20 20931.6 1929.27   3
  -4  12 -20 25371.2 1170.45   7
   4  12 -20 21803.5 2222.84   5
   4  12 -20 21829.4 1541.89   2
   4 -12 -20 13954.1 1902.65   5
   4 -12  20 20109.0 1396.92   8
   4 -12 -20 10119.9 1691.38   1
   4 -12  20 24919.8 1494.36   1
   4 -12 -22 1789.23 1691.68   5
  -4  12 -22-1090.21 823.140   7
  -4 -12  22 1406.86 1621.38   3
   4  12 -22 2282.98 1114.06   2
   4 -12  22 1285.45 1070.70   8
   4  12 -22 1140.79 1763.73   5
   4 -12 -22-28.6088 1517.34   1
  -4 -12  24 1387.08 1098.20   6
  -4 -12  24 35.0080 1642.85   3
   4  12 -24-695.803 1699.48   5
   4 -12 -24-347.515 1690.49   5
   4  12 -24 604.229 1124.00   2
   4  12 -26 1520.81 1103.18   2
  -4 -12  26 471.625 1053.35   6
  -4 -12  26 1889.53 1764.47   3
   4  12 -26 1079.10 1585.96   5
   4 -12 -26 3963.09 1849.70   5
  -4 -12  28 20078.7 1647.25   6
   4  12 -28 25482.6 2138.68   5
   4  12 -28 24097.6 1591.43   2
   4  12 -30-181.516 1143.41   2
  -4 -12  30-796.866 1278.68   6
  -4 -12  30 525.767 1832.90   3
   4  12 -30 791.142 1597.27   5
   4 -14   0-891.140 609.256   1
   4 -14   2 97686.3 3577.95   8
  -4  14  -2 103878. 3284.53   4
   4 -14  -2 86795.4 3078.32   5
   4 -14  -2 87954.1 3185.58   1
   4 -14   2 98440.5 3170.46   1
  -4  14   2 110268. 3368.49   4
   4 -14  -2 100803. 3722.85   8
  -4  14  -6 4370.31 767.485   4
   4 -14  -6 4818.21 762.922   1
  -4  14   6 5375.55 1006.92   4
   4 -14   6 2461.81 1077.96   8
   4 -14  -6 4433.48 954.197   5
   4 -14   6 4319.98 694.168   1
   4 -14  -6 2510.69 1688.29   8
  -4  14  -6 1099.02 1071.25   7
  -4  14  -8 3188.92 687.830   4
   4 -14  -8 1528.07 755.525   1
  -4  14   8 3688.65 1043.53   4
  -4  14  -8 2888.48 933.736   7
   4 -14  -8 1072.80 2084.36   8
   4 -14   8 2600.42 1067.44   8
   4 -14   8 2973.28 643.026   1
   4 -14 -10 8815.84 2536.70   8
  -4  14  10 22582.7 1590.99   4
   4 -14 -10 10972.5 1117.63   1
   4 -14 -10 13189.6 1428.55   5
   4 -14  10 19597.0 1023.57   1
   4 -14  10 18815.6 1335.23   8
  -4  14 -10 18445.5 1215.04   7
   4 -14 -12 442.439 1021.32   1
  -4  14 -12 143.722 870.523   7
  -4  14  12-1009.36 1551.48   4
   4 -14  12 390.322 728.991   1
   4 -14 -12 2665.74 1308.25   5
   4 -14  12-282.481 1067.13   8
   4 -14 -14-1747.30 1224.03   1
   4 -14  14 292.343 803.220   1
   4 -14  14-901.063 1098.22   8
   4 -14 -14 1462.02 1448.06   5
  -4  14 -14-736.825 870.721   7
   4 -14  16-1459.77 971.859   1
   4 -14 -16-3002.01 1434.98   1
   4  14 -16-428.168 1232.93   2
   4 -14  16-2052.31 1206.25   8
   4 -14 -16-2831.46 1685.72   5
  -4  14 -18 17167.3 1080.34   7
   4 -14  18 15922.7 1402.50   8
   4  14 -18 17466.9 1538.25   2
   4 -14  18 17837.3 1380.64   1
   4  14 -20 3000.55 1265.22   2
  -4  14 -20 2373.60 778.771   7
  -4 -14  20 1255.06 1566.64   3
   4 -14 -20 265.449 1769.64   5
   4 -14  20 1027.11 1194.55   8
   4 -14  20 2312.99 1110.34   1
  -4 -14  22 9711.02 1819.74   3
  -4  14 -22 10582.7 941.304   7
   4  14 -22 11621.0 1392.86   2
   4  14 -22 10583.7 2128.64   5
   4 -14  22 10654.1 1365.73   8
   4 -14  22 11426.5 1343.35   1
  -4 -14  24 609.651 1093.07   6
  -4 -14  24 152.633 1669.42   3
   4  14 -24 1974.95 1976.27   5
   4  14 -24 651.404 1155.09   2
  -4 -14  26 5148.58 1331.36   6
  -4 -14  26 10444.1 2300.65   3
   4  14 -26 11961.5 2266.33   5
   4  14 -26 9664.93 1364.30   2
   4  14 -28-876.972 1172.09   2
   4  14 -28 2226.58 2059.50   5
  -4 -14  28-732.429 1181.72   6
  -4 -14  28 39.6321 1834.09   3
  -4 -14  30 8869.20 2030.84   3
   4  14 -30 7659.57 2107.24   5
  -4 -14  30 5821.90 1420.17   6
   4  14 -30 7373.85 1326.98   2
   4 -16   0 157132. 5462.96   8
  -4  16   0 177181. 5083.18   4
  -4  16   2-568.187 936.318   4
   4 -16  -2-139.867 703.217   1
   4 -16   2-465.637 626.125   1
  -4  16  -2 17.3468 837.107   4
   4 -16  -2-391.005 1611.70   8
   4 -16   2 813.947 1326.59   8
   4 -16  -4 2565.53 776.034   1
  -4  16  -4 1780.24 1083.65   7
   4 -16   4 1956.17 642.758   1
  -4  16  -4 1746.59 826.348   4
   4 -16  -4 3640.17 1901.40   8
   4 -16   4 1032.90 1311.98   8
  -4  16   4 3000.89 1034.55   4
  -4  16  -6-124.839 1088.95   7
  -4  16  -6 216.748 775.864   4
   4 -16  -6-350.564 805.008   1
   4 -16   6-349.333 634.441   1
   4 -16  -6 668.427 2202.58   8
   4 -16  -6 2361.50 1141.55   5
   4 -16   6-860.230 1227.89   8
  -4  16   6-430.467 1085.06   4
   4 -16  -8 7115.84 1062.19   1
  -4  16  -8 16261.0 1089.29   4
   4 -16   8 14345.5 1427.14   8
  -4  16  -8 15662.6 1337.90   7
   4 -16   8 15824.5 969.775   1
   4 -16  -8 9046.01 2802.20   8
  -4  16   8 15029.3 1575.88   4
  -4  16 -10-1048.80 870.277   4
  -4  16 -10 153.986 1052.97   7
   4 -16 -10-803.034 1041.67   1
   4 -16  10-282.069 1241.90   8
  -4  16  10 140.104 1560.20   4
   4 -16 -10-3924.58 3283.69   8
   4 -16  10 204.509 747.805   1
   4 -16 -12-1368.27 1342.81   1
  -4  16 -12 6122.28 974.751   4
  -4  16  12 3189.37 2565.39   4
   4 -16  12 6019.84 915.383   1
   4 -16 -12-3812.63 1914.52   5
   4 -16  12 4252.52 1331.15   8
  -4  16 -12 4998.30 1156.32   7
   4 -16  14-192.800 830.899   1
   4 -16 -14 276.673 1329.45   1
  -4  16 -14-53.2828 1005.44   7
  -4  16 -14 410.219 808.811   4
   4 -16 -14 1015.22 1739.06   5
   4 -16  14-612.721 1217.22   8
  -4  16 -16 2889.17 992.669   7
   4 -16  16 4002.51 969.297   1
   4  16 -16 4308.16 1265.96   2
   4 -16  16 3809.09 1311.01   8
  -4  16 -18-1700.42 956.066   7
   4 -16  18-2653.68 1122.65   1
   4 -16  18-2764.03 1398.96   8
   4  16 -18-319.331 1332.17   2
  -4  16 -20 30634.2 1489.03   7
   4 -16  20 29944.2 1757.41   1
   4  16 -20 25637.1 1885.99   2
   4 -16  20 28293.3 1845.45   8
  -4 -16  22-1226.39 1761.63   3
   4  16 -22 759.827 1270.61   2
   4 -16  22 934.925 1202.46   1
   4 -16  22-23.2529 1383.12   8
  -4 -16  24-751.096 1909.39   3
   4  16 -24-210.197 1256.12   2
   4  16 -26 164.146 1254.70   2
  -4 -16  26 81.8587 1742.52   3
  -4 -16  26 119.814 1182.92   6
   4  16 -26-527.819 2109.37   5
   4  16 -28 8439.81 1372.29   2
   4  16 -28 10753.7 2467.10   5
   4 -18   0-1171.44 792.851   1
   4 -18   0-3670.13 1943.18   8
  -4  18  -2 23137.5 1517.34   4
   4 -18  -2 13470.9 1182.17   1
   4 -18   2 17372.2 1126.92   1
   4 -18  -2 18293.2 2757.99   8
   4 -18   2 24290.2 2265.95   8
  -4  18   2 22192.1 1609.15   4
  -4  18  -6 551.060 1033.29   4
  -4  18  -6 2830.26 1293.51   7
   4 -18  -6-1361.71 1034.37   1
   4 -18   6 2726.37 760.018   1
   4 -18   6 1910.25 1649.10   8
  -4  18  -8 811.190 977.514   4
  -4  18  -8-890.863 1181.98   7
  -4  18   8 35.5449 1513.31   4
   4 -18   8 946.580 709.483   1
   4 -18  -8-1392.31 3319.84   8
   4 -18  -8-415.289 995.809   1
   4 -18   8 539.213 1523.78   8
  -4  18 -10 12951.5 1172.33   4
   4 -18  10 13589.9 1018.26   1
   4 -18  10 12312.5 1691.40   8
  -4  18 -10 14621.8 1462.29   7
  -4  18 -12 63.4606 1145.13   7
   4 -18 -12 397.541 1328.25   1
  -4  18 -12 306.463 935.287   4
   4 -18  12-806.838 1458.38   8
   4 -18  12 389.303 779.035   1
  -4  18 -14 132.465 916.979   4
  -4  18 -14-224.492 1170.42   7
   4 -18  14 245.014 1484.99   8
   4 -18  14-1112.27 873.528   1
   4 -18 -14 2259.70 1469.65   1
  -4  18 -16-751.031 961.162   4
   4 -18  16 264.945 932.130   1
   4 -18  16-1524.31 1511.63   8
  -4  18 -16-820.622 1168.72   7
  -4  18 -18 16147.1 1357.61   7
   4  18 -18 14015.8 1632.55   2
   4 -18  18 16414.8 1675.65   8
   4 -18  18 16998.9 1335.04   1
  -4  18 -18 17111.0 1226.13   4
  -4  18 -20 2141.86 948.509   4
  -4  18 -20 2093.67 1004.94   7
   4 -18  20 1821.51 1129.83   1
   4  18 -20 2126.92 1365.23   2
   4 -18  20 2136.70 1484.41   8
  -4  20   0 8098.88 1433.41   4
   4 -20   0 4433.15 943.937   1
   4 -20   0 3444.69 2615.52   8
   4 -20  -2-2338.99 952.263   1
   4 -20   2 554.818 840.034   1
   4 -20   2 787.966 2252.75   8
   4 -20  -2-2841.79 3055.84   8
  -4  20   2 29.7732 1372.44   4
  -4  20  -2 533.737 1209.76   4
   4 -20  -4 313.553 959.166   1
   4 -20   4 280.921 787.116   1
  -4  20  -4 1103.22 1214.68   4
   4 -20  -4 2484.29 3232.69   8
   4 -20   4-390.971 2048.31   8
  -4  20   4 668.876 1506.03   4
   4 -20  -6-43.7360 1012.68   1
  -4  20  -6-625.814 1154.40   4
   4 -20   6 2352.79 2020.91   8
   4 -20   6-689.063 766.840   1
   4 -20  -6-416.999 3586.29   8
  -4  20   6 536.591 1691.46   4
  -4  20  -8 9436.66 1482.29   7
  -4  20  -8 9867.13 1290.60   4
   4 -20   8 9473.02 964.313   1
   4 -20   8 8099.07 2030.58   8
  -4  20   8 13931.3 2390.81   4
  -4  20 -12 6105.02 1151.14   4
  -4  20 -12 3963.99 1403.15   7
   4 -20  12 6820.74 1934.01   8
   4 -20  12 4790.63 921.036   1
   4 -20  14 602.787 831.160   1
  -4  20 -14 1540.08 1257.55   7
  -4  20 -14-316.237 1087.68   4
   4 -20  14 1781.37 1792.31   8
  -4  20 -16 4537.86 1294.34   7
   4 -20  16 6482.09 1815.74   8
   4 -20  16 4159.85 999.728   1
  -4  20 -16 4715.78 1127.93   4
   4 -20  18 1739.13 1116.26   1
  -4  20 -20 8315.25 1216.88   7
   4 -20  20 9390.76 1299.50   1
   4 -20  20 7100.94 1821.82   8
  -4  20 -20 9699.14 1235.78   4
   4 -22   0-532.594 974.335   1
  -4  22   0-839.578 1519.22   4
   4 -22   0-3381.70 3217.32   8
   4 -22  -2 1911.49 1057.95   1
   4 -22   2 728.426 913.535   1
   4 -22   2-389.962 2945.31   8
   4 -22  -2 829.324 3784.94   8
  -4  22   2 5440.27 1736.30   4
  -4  22  -2 2116.55 1432.43   4
  -4  22   4-966.513 1922.74   4
   4 -22  -4-1441.84 1100.95   1
   4 -22   4-1159.87 867.138   1
   4 -22   4 1206.49 2826.35   8
   4 -22  -4 2058.68 3909.99   8
  -4  22  -4 660.374 1334.12   4
   4 -22  -6 382.605 1129.40   1
   4 -22   6 2751.18 2526.94   8
   4 -22   6 619.473 815.850   1
  -4  22   6 3138.79 2230.64   4
  -4  22  -6 2403.09 1352.33   4
  -4  22  -8 384.557 1477.30   7
   4 -22  -8-26.4153 1218.01   1
  -4  22   8 1811.86 2296.58   4
   4 -22   8 526.322 838.848   1
   4 -22   8-2433.15 2436.36   8
  -4  22  -8-1658.37 1247.75   4
   4 -22  10 6792.80 964.013   1
   4 -22  10 9907.06 2428.91   8
  -4  22 -10 13043.9 1540.68   4
  -4  22 -10 12534.1 1689.25   7
  -4  22 -12-2092.87 1525.65   7
   4 -22  12-1502.57 928.482   1
   4 -22  12-4940.87 2358.03   8
  -4  22 -14-3556.18 1455.45   4
  -4  22 -16 1017.23 1251.10   4
  -4  22 -16-818.194 1361.10   7
   4 -22  16 847.714 2074.42   8
   4 -22  16 237.166 928.256   1
  -4  22 -18 8367.26 1437.20   7
   4 -22  18 8641.04 1204.93   1
  -4  22 -18 8894.87 1400.24   4
   4 -22  18 7334.08 2194.04   8
  -4  22 -20-502.620 1231.16   4
  -4  22 -20 1597.09 1285.44   7
   4 -22  20 504.580 1091.44   1
   4 -22  20-429.784 2088.54   8
   4 -24  -2 494.235 1150.38   1
   4 -24   2-2163.27 1114.99   1
   4 -24   6-2006.11 998.326   1
   4 -24   8 4296.22 975.327   1
  -4  24  -8 7052.94 1691.44   7
   4 -24  10 54.4970 895.995   1
  -4  24 -10-1142.20 1564.38   7
  -4  24 -12 2978.05 1621.75   7
   4 -24  12 2599.70 957.064   1
  -4  24 -14-1555.67 1532.66   7
   4 -24  14-686.570 970.216   1
  -4  24 -16 895.493 1450.65   7
   4 -24  16 549.018 965.258   1
   4 -26   0 310.046 1088.05   1
  -4  26   0 541.824 2241.43   4
   4 -26  -2 454.456 1142.04   1
   4 -26   2 1608.82 1055.68   1
  -4  26   2 712.123 2533.53   4
   4 -26   2-2709.76 4206.08   8
  -4  26  -2 2070.34 2154.29   4
  -4  26  -4 1822.69 1978.72   4
   4 -26   4-169.647 978.121   1
   4 -26   4-3173.40 4097.33   8
  -4  26  -6 1692.66 1831.83   4
   4 -26   6 759.060 928.642   1
   4 -26   6-2503.18 4128.21   8
  -4  26  -8 1138.48 1725.52   4
   4 -26   8 955.671 966.399   1
   4 -26   8-2988.51 3670.16   8
   4 -26  10 3914.02 3558.66   8
  -4  26 -10 5487.68 1757.78   4
  -5   1   5 6904.68 783.504   3
   5  -1  -5 7067.44 921.388   5
   5  -1  -5 4490.38 339.031   8
  -5   1   7 74891.1 2850.05   3
   5  -1  -7 75207.2 2909.20   5
   5  -1  -7 77059.9 2765.69   2
   5  -1  -7 83997.1 2535.66   8
  -5   1  11 10228.8 518.311   7
   5   1 -11 12344.2 543.339   8
  -5  -1  11 11517.4 1166.07   3
  -5   1  11 11268.8 1167.95   3
   5   1 -11 11445.1 1027.75   5
   5   1 -11 12205.4 980.319   2
   5  -1 -11 11632.0 910.036   2
   5  -1 -11 10960.7 645.576   8
   5  -1 -11 11522.3 902.546   5
  -5   1  13 18957.8 703.274   7
  -5  -1  13 16890.2 1336.99   3
  -5   1  13 19241.0 1363.66   3
   5   1 -13 19571.4 754.770   8
   5   1 -13 20431.8 1205.28   5
   5  -1 -13 18646.9 1086.08   5
   5   1 -13 18559.4 1132.05   2
   5  -1 -13 18139.0 1056.04   2
   5  -1 -13 17947.3 862.836   8
  -5  -1  15 71375.0 2708.39   3
  -5   1  15 62756.5 2028.91   7
   5  -1 -15 58390.8 2114.76   1
   5   1 -15 64685.0 2064.57   8
  -5   1  15 61210.4 2368.39   6
  -5   1  15 72857.5 2673.33   3
   5   1 -15 69952.8 2479.94   5
   5  -1 -15 73076.6 2431.82   5
   5   1 -15 65872.3 2410.90   2
   5  -1 -15 69803.9 2377.03   2
  -5   1  15 65486.5 2060.71   4
   5  -1 -15 69272.6 2159.17   8
  -5  -1  17 30593.5 1164.91   4
   5  -1 -17 34219.3 1269.66   1
  -5  -1  17 40650.6 2054.55   3
  -5  -1  17 39505.2 1705.20   6
   5   1 -17 46831.3 1775.20   5
   5  -1 -17 44288.5 1682.98   5
  -5   1  17 37642.8 1188.93   7
   5   1 -17 45266.2 1702.42   2
   5  -1 -17 43893.5 1634.68   2
   5  -1 -17 36483.0 1471.79   8
   5   1 -17 36303.2 1245.81   8
  -5   1  17 35757.8 1291.94   4
  -5   1  17 40759.6 1674.53   6
  -5   1  19 241.556 844.804   6
   5  -1 -19-521.578 724.748   2
  -5  -1  19 426.350 788.493   6
   5   1 -19-636.273 784.506   2
  -5  -1  19-1264.37 1281.72   3
   5   1 -19 268.883 800.048   5
   5  -1 -19-74.9925 778.761   5
  -5  -1  21 17732.6 1261.71   6
  -5  -1  21 17383.9 1650.89   3
   5  -1 -21 18999.2 1286.14   5
   5   1 -21 17870.6 1195.91   2
   5  -1 -21 19091.8 1146.07   2
  -5   1  21 15410.2 1242.43   6
   5   1 -21 17322.4 1243.75   5
  -5  -1  23 11589.7 1251.94   6
  -5   1  23 11208.5 1324.28   6
   5   1 -23 12466.2 1206.32   5
   5  -1 -23 11577.5 1208.66   5
   5   1 -23 11421.3 1093.34   2
   5  -1 -23 11251.7 1066.09   2
  -5   1  25 8667.53 1267.12   6
   5   1 -25 8930.63 1161.12   5
   5  -1 -25 9966.95 1201.95   5
   5   1 -25 10404.4 1090.03   2
   5  -1 -25 8679.82 1038.12   2
  -5  -1  25 8018.54 1225.52   6
   5  -1 -29 71.8114 1064.35   2
   5   1 -29 22.2751 1004.09   2
  -5  -1  29 1121.84 1240.37   6
  -5   1  29-1261.84 1343.93   6
   5   1 -29-573.179 1134.73   5
   5  -1 -29-27.2697 1152.85   5
   5   1 -33-253.661 1238.44   2
   5  -1 -33-29.9506 1206.53   2
  -5  -1  33 1992.97 1479.86   6
  -5   1  33 799.101 1499.53   6
   5   1 -33 265.030 1251.80   5
   5  -1 -33-245.463 1304.80   5
  -5   3   1 10468.1 525.751   7
   5  -3  -1 10223.2 540.618   8
  -5   3   3 26207.9 1312.07   3
   5  -3  -3 29201.0 1068.83   8
  -5   3   3 29354.0 1022.03   7
   5  -3  -3 26836.0 1153.80   1
   5  -3  -5 70699.7 2468.11   1
   5  -3  -5 74995.6 2738.52   5
   5  -3  -5 73481.0 2543.65   2
   5  -3  -5 77459.8 2429.66   8
  -5   3   5 77300.4 2665.39   3
  -5   3   5 73254.2 2354.53   7
  -5   3   7 1695.54 370.560   7
  -5   3   7 2000.32 839.546   3
   5  -3  -7 1135.03 460.216   1
   5  -3  -7 1895.58 487.157   8
   5  -3  -7 1896.30 648.841   5
   5  -3  -7 2245.85 636.291   2
  -5  -3  11 6562.07 1114.74   3
  -5   3  11 5575.78 483.599   7
  -5   3  11 6431.30 1028.11   3
   5  -3 -11 7119.42 730.308   5
   5   3 -11 6050.92 1133.88   5
   5   3 -11 6249.06 906.081   2
   5  -3 -11 6229.28 669.746   8
   5  -3 -11 6302.70 518.041   1
   5   3 -13 92544.4 3347.17   5
  -5  -3  13 96049.1 3386.48   3
   5  -3 -13 91810.5 2954.90   8
  -5   3  13 90120.8 3047.79   6
   5  -3 -13 88161.5 2852.37   1
  -5   3  13 91011.0 2838.56   4
   5  -3 -13 96905.0 3099.08   5
   5   3 -13 94642.1 3230.30   2
   5  -3 -13 91113.7 3033.72   2
  -5   3  13 84883.8 2839.21   7
  -5  -3  15 84458.2 3180.03   3
  -5   3  15 81481.7 2634.51   4
  -5   3  15 81204.0 2862.42   6
   5   3 -15 87643.4 3075.98   5
   5  -3 -15 91389.8 2922.63   5
   5   3 -15 87046.4 3004.25   2
  -5   3  15 77781.8 2628.01   7
   5  -3 -15 81262.4 2825.58   2
   5  -3 -15 80743.4 2784.87   8
   5  -3 -15 81467.9 2611.63   1
   5   3 -15 83693.4 2524.99   8
   5  -3 -19 422.552 712.685   2
  -5   3  19 140.682 550.330   7
  -5  -3  19 576.857 817.501   6
  -5   3  19 797.177 851.367   6
  -5  -3  19 691.113 1329.58   3
   5   3 -19 1860.38 919.688   5
   5  -3 -19 270.777 835.327   5
   5   3 -19 695.090 861.254   2
  -5   3  19 426.971 972.445   4
  -5  -3  21 6572.01 972.569   6
  -5   3  21 7438.36 1072.31   6
  -5  -3  21 6384.57 1511.43   3
   5   3 -21 7902.51 995.316   2
   5  -3 -21 7481.96 910.755   2
   5   3 -21 6429.89 1068.63   5
   5  -3 -21 7526.27 1045.82   5
  -5  -3  23 23193.1 1984.38   3
  -5   3  23 24459.6 1603.84   6
  -5  -3  23 23156.5 1531.16   6
   5   3 -23 26097.6 1571.25   5
   5  -3 -23 24712.6 1567.89   5
   5   3 -23 25471.8 1468.57   2
   5  -3 -23 25596.5 1391.24   2
  -5  -3  25 10595.5 1259.15   6
  -5   3  25 11437.2 1390.76   6
  -5  -3  25 12199.0 1778.09   3
   5   3 -25 11451.8 1244.26   5
   5  -3 -25 9085.57 1314.58   5
   5   3 -25 11572.4 1136.78   2
   5  -3 -25 11636.2 1139.70   2
   5   3 -29 1180.18 1020.08   2
   5  -3 -29 26.4550 1117.17   2
  -5  -3  29 1208.79 1237.06   6
  -5   3  29 1382.04 1399.38   6
  -5  -3  29-1596.47 1762.99   3
   5   3 -29 338.537 1148.06   5
   5  -3 -29-395.168 1279.44   5
   5   3 -33 7116.18 1275.42   2
   5  -3 -33 6886.08 1420.18   2
  -5  -3  33 5784.27 1517.37   6
  -5   3  33 8184.33 1724.91   6
   5   3 -33 5739.56 1364.59   5
   5  -3 -33 3877.54 1427.01   5
  -5   5   1-15.2236 357.079   7
  -5   5  -1-199.484 334.413   7
   5  -5  -1 260.419 449.617   1
   5  -5  -1-30.6883 433.138   8
   5  -5   1-132.933 465.490   1
  -5   5   3 88294.8 2886.46   7
   5  -5  -3 89455.1 2952.82   1
  -5   5   3 93130.2 3087.61   3
   5  -5  -3 92950.8 3188.18   5
   5  -5  -3 94035.7 2978.10   2
  -5   5  -3 89211.1 2890.10   7
   5  -5  -3 90921.1 2968.43   8
   5  -5   3 93804.9 3078.50   1
  -5   5   5 66392.3 2265.40   7
  -5   5   5 71499.9 2489.44   3
   5  -5  -5 69441.1 2414.03   5
   5  -5  -5 68053.5 2333.96   2
   5  -5  -5 71065.7 2370.71   8
   5  -5  -5 69061.5 2285.45   1
  -5   5   9-634.524 565.029   7
   5  -5  -9-7.32401 395.661   1
  -5  -5   9 190.345 948.365   3
   5  -5  -9-258.536 643.023   8
   5  -5 -11 32093.7 1378.37   8
  -5  -5  11 32399.4 1768.45   3
   5   5 -11 31717.0 1956.81   5
   5   5 -11 32301.1 1577.89   2
   5  -5 -11 35073.3 1385.68   5
   5  -5 -11 30890.1 1153.08   1
  -5   5  11 32014.7 1195.55   4
  -5   5  11 30411.6 1275.29   7
  -5  -5  13 98008.2 3478.68   3
  -5   5  13 88046.8 3040.20   6
  -5   5  13 89826.3 2873.98   4
   5   5 -13 91916.9 3569.62   5
   5   5 -13 93384.6 3271.53   2
   5  -5 -13 97482.8 3078.50   5
   5  -5 -13 87248.7 2975.13   2
   5  -5 -13 86793.7 2824.20   1
   5  -5 -13 88264.7 3050.22   8
  -5   5  13 85823.9 2932.65   7
  -5   5  15 38182.2 1611.46   6
  -5  -5  15 41808.5 2033.53   3
  -5   5  15 36954.7 1448.24   4
   5  -5 -15 34791.2 1770.37   8
   5   5 -15 37387.8 1984.23   5
   5  -5 -15 41633.6 1664.27   5
   5   5 -15 38207.8 1781.42   2
   5  -5 -15 37701.7 1522.16   2
   5  -5 -15 35092.5 1309.53   1
  -5   5  15 36290.6 1501.93   7
   5  -5 -17 9425.58 805.705   2
  -5   5  17 9003.49 971.782   6
  -5  -5  17 6458.12 1389.90   3
   5  -5 -17 9008.47 955.603   5
   5   5 -17 8048.69 1041.58   2
   5   5 -17 8318.57 1174.99   5
   5  -5 -17 7771.72 546.660   1
   5  -5 -17 4381.58 1596.71   8
  -5   5  17 6564.80 843.374   4
  -5   5  17 8542.32 863.132   7
   5  -5 -19 62.3847 667.849   2
  -5   5  19 201.635 781.852   7
  -5   5  19-180.078 857.780   6
  -5  -5  19-579.917 1292.55   3
   5   5 -19 655.552 969.974   5
   5  -5 -19-60.1749 882.953   5
   5  -5 -19 184.959 423.288   1
  -5   5  19 21.6038 1152.54   4
   5   5 -19 58.5159 866.981   2
  -5  -5  21 8365.15 1089.29   6
  -5   5  21 10390.4 1181.55   6
  -5  -5  21 9522.95 1582.21   3
   5   5 -21 11574.6 1273.99   5
   5  -5 -21 10384.5 1190.40   5
   5   5 -21 9846.60 1120.94   2
   5  -5 -21 10359.1 985.648   2
  -5  -5  23 16160.9 1866.52   3
  -5   5  23 14148.9 1422.84   6
   5   5 -23 16154.1 1418.24   5
   5  -5 -23 12558.4 1346.76   5
   5   5 -23 16400.4 1289.36   2
  -5  -5  23 14513.0 1257.04   6
   5  -5 -23 14925.7 1219.08   2
  -5  -5  25 14518.1 1370.22   6
  -5   5  25 15648.7 1533.40   6
   5   5 -25 15254.8 1449.55   5
   5  -5 -25 11512.4 1433.47   5
   5   5 -25 16773.2 1289.47   2
   5  -5 -25 12343.5 1264.96   2
  -5  -5  25 14284.9 1875.81   3
   5   5 -27 656.084 1047.45   2
   5  -5 -27 1236.21 1132.16   2
  -5   5  27 1441.86 1359.31   6
  -5  -5  27 303.653 1793.87   3
   5   5 -27 658.322 1138.62   5
   5  -5 -27 641.556 1218.27   5
  -5  -5  27 791.442 1168.98   6
   5   5 -29 131.568 1009.18   2
  -5  -5  29-518.454 1205.58   6
   5  -5 -29 57.9503 1217.28   2
  -5   5  29 517.847 1454.37   6
  -5  -5  29 1693.25 1874.52   3
   5   5 -29 407.319 1191.49   5
   5  -5 -29 2146.92 1323.09   5
  -5  -5  33 7958.98 1587.93   6
  -5   5  33 10950.7 1847.30   6
   5  -5 -33 8288.10 1555.72   2
  -5  -5  33 10280.8 2101.05   3
   5   5 -33 6851.94 1450.75   5
   5  -5 -33 5299.18 1551.87   5
   5  -7  -1 4484.97 586.468   2
   5  -7   5 68683.8 2250.18   8
  -5   7   5 59886.8 2318.09   3
  -5   7   5 60202.3 2110.99   6
   5  -7  -5 67468.4 2191.89   5
   5  -7  -5 62576.6 2113.63   2
  -5   7  -7 9127.74 616.836   7
  -5   7   7 8970.74 654.371   6
   5  -7  -7 9198.41 685.498   5
   5  -7  -7 9934.32 647.546   2
  -5   7   7 9904.59 965.526   3
   5  -7   7 9476.26 819.066   1
   5  -7   7 9325.20 726.156   8
  -5   7  -9 6978.79 553.749   7
   5  -7   9 5944.52 652.430   8
   5  -7   9 5885.70 769.836   1
  -5  -7  11 5286.48 1168.86   3
  -5   7 -11 6914.55 619.128   7
   5  -7 -11 5955.00 742.496   5
   5  -7 -11 5413.85 622.802   2
   5  -7  11 4689.92 587.292   8
  -5  -7  13 54198.1 2550.81   3
   5   7 -13 57097.6 2866.38   5
   5   7 -13 58441.5 2413.46   2
   5  -7 -13 63176.2 2198.58   5
   5  -7 -13 55769.4 2059.60   2
  -5   7  13 59499.5 2189.63   6
   5  -7  13 56824.0 2047.15   8
   5  -7 -17 6324.60 814.241   2
  -5  -7  17 6321.83 1405.62   3
  -5   7  17 6637.60 996.966   6
   5   7 -17 4753.81 1370.26   5
   5  -7 -17 7028.38 975.821   5
   5   7 -17 6256.82 1123.26   2
   5  -7 -19-450.950 817.581   2
  -5  -7  19 119.188 1318.28   3
  -5   7  19 788.451 972.002   6
   5   7 -19 94.2462 1218.57   5
   5  -7 -19-149.031 968.937   5
   5   7 -19-150.631 967.304   2
  -5   7  21 7639.15 1373.60   6
  -5  -7  23 18671.0 1879.63   3
  -5  -7  23 16271.2 1337.38   6
  -5   7  23 18940.4 1599.28   6
   5   7 -23 19375.8 1658.50   5
   5  -7 -23 15615.0 1474.06   5
   5   7 -23 18503.0 1384.86   2
   5  -7 -23 18218.6 1388.47   2
   5   7 -25 5798.89 1123.75   2
   5  -7 -25 4174.67 1326.87   5
  -5  -7  25 4062.53 1111.27   6
  -5   7  25 5176.89 1405.63   6
   5   7 -25 5509.44 1362.38   5
   5  -7 -25 2888.55 1186.30   2
  -5  -7  27 2441.96 1164.65   6
  -5  -7  27 1440.43 1855.04   3
   5  -7 -27 802.963 1165.93   2
  -5   7  27 1588.64 1423.79   6
   5   7 -27 1929.74 1084.80   2
   5   7 -27 3014.32 1343.76   5
   5  -7 -27 1396.52 1364.78   5
   5   7 -29-1873.93 1374.02   5
   5   7 -29-427.499 1136.76   2
   5  -7 -31 2765.84 1497.72   5
  -5  -7  33 6299.84 1531.37   6
  -5   7  33 10667.2 1915.87   6
  -5  -7  33 8129.83 2126.56   3
   5  -7 -33 7964.37 1703.32   2
   5   7 -33 7232.29 1564.73   5
   5  -7 -33 5529.25 1707.72   5
  -5   9   1 6102.93 645.845   3
  -5   9   1 4451.64 395.674   6
   5  -9   1 3803.09 379.848   2
   5  -9  -1 4609.84 712.933   5
   5  -9  -1 4767.88 403.995   2
  -5   9   1 5331.69 751.656   7
   5  -9  -1 5045.09 539.096   1
   5  -9   1 6156.96 598.177   1
   5  -9  -1 4916.47 818.029   8
   5  -9   1 4997.87 775.175   8
  -5   9  -1 5883.50 718.819   7
  -5   9  -3 34353.2 1337.55   7
   5  -9   3 32609.6 1289.72   1
   5  -9  -3 32914.9 1468.79   8
  -5   9   3 34467.0 1350.62   3
   5  -9  -3 33302.8 1227.04   5
   5  -9   3 25830.4 1044.01   2
   5  -9  -3 30723.2 1113.03   2
   5  -9  -3 32406.0 1232.02   1
   5  -9   3 36867.2 1460.82   8
  -5   9   3 29994.8 1137.89   6
  -5   9   3 33386.9 1418.29   7
  -5   9  -5 18925.9 971.447   7
  -5   9   5 17702.4 882.343   6
  -5   9   5 20099.1 1155.08   7
   5  -9  -5 19260.7 888.302   5
   5  -9  -5 17762.2 803.448   2
   5  -9  -5 20143.2 891.624   1
   5  -9  -5 21483.2 1211.50   8
   5  -9   5 20090.2 1121.06   8
   5  -9   5 21088.7 1021.97   1
  -5   9   7 60924.7 2157.05   7
  -5   9   7 51987.0 1943.71   6
   5  -9   7 54392.3 2091.74   1
   5  -9  -7 49320.3 1859.27   2
   5  -9  -7 58942.4 1925.29   1
   5  -9  -7 57259.4 2185.45   8
  -5   9   7 58650.7 1967.35   4
  -5   9  -7 57478.4 1968.13   7
   5  -9   7 57471.4 2100.37   8
  -5   9   9 3451.10 910.331   7
  -5   9  -9 3307.35 567.721   7
   5  -9  -9 3232.21 509.521   1
   5  -9   9 3687.55 776.427   1
   5  -9  -9 3666.13 1005.38   8
   5  -9   9 3121.27 712.550   8
  -5   9   9 3472.09 649.656   4
  -5   9 -11 5558.53 614.954   7
   5  -9 -11 4702.64 648.487   2
   5  -9  11 4197.22 815.351   1
  -5   9  11 4592.59 753.980   4
  -5   9  11 3839.12 776.321   6
   5  -9  11 5130.93 758.047   8
   5  -9 -11 4566.09 568.615   1
   5  -9 -11 3569.25 758.864   5
   5  -9 -11 4124.80 1162.29   8
  -5   9 -15 35303.5 1331.71   7
  -5  -9  15 27019.1 1887.60   3
  -5   9  15 28095.5 1508.40   6
   5   9 -15 26691.6 2110.44   5
   5   9 -15 27735.2 1659.16   2
   5  -9 -15 25005.0 1434.24   5
   5  -9 -15 22591.8 1141.32   1
   5  -9  15 26884.4 1307.87   8
   5  -9 -15 22963.3 1290.11   2
   5  -9 -15 20291.7 2252.84   8
  -5   9  15 26868.5 1447.17   4
   5   9 -17 8196.78 1217.82   2
  -5  -9  17 7973.06 1460.21   3
  -5   9  17 6347.39 1072.68   6
   5  -9 -17 7010.70 771.546   1
   5   9 -17 6680.32 1641.93   5
  -5   9  17 7596.08 1271.48   4
   5  -9 -17 7710.41 931.425   2
   5  -9 -17 6800.50 1059.67   5
   5  -9  17 7150.31 864.508   8
   5  -9 -17 5456.71 2467.89   8
   5   9 -19-164.575 1095.00   2
   5  -9 -19-138.163 1092.83   5
   5  -9 -19-693.166 745.557   1
   5  -9 -19-1634.86 948.422   2
  -5   9  19-2073.63 1221.92   6
   5   9 -19-847.552 1677.50   5
   5  -9  19-2145.72 846.955   8
   5  -9 -21 4046.17 1219.04   5
   5  -9 -21 5746.36 863.437   1
  -5  -9  21 6816.47 1665.07   3
   5  -9 -21 4088.12 1088.10   2
  -5   9  21 6022.97 1271.50   6
   5   9 -21 6267.30 1637.72   5
   5   9 -21 5221.71 1149.81   2
   5  -9  21 6327.96 888.695   8
  -5  -9  23 5292.97 1124.41   6
  -5  -9  23 7200.45 1702.35   3
   5  -9 -23 3851.66 1176.83   2
  -5   9  23 4966.74 1332.07   6
   5   9 -23 4202.74 1566.96   5
   5  -9  23 3628.28 863.151   8
   5  -9 -23 1376.84 1285.25   5
   5   9 -23 4451.74 1166.69   2
  -5  -9  25 5418.84 1220.96   6
  -5  -9  25 2931.03 1782.33   3
   5  -9 -25 5363.16 1375.31   2
  -5   9  25 6495.72 1533.90   6
   5   9 -25 7444.31 1571.39   5
   5   9 -25 7265.00 1212.58   2
   5  -9 -25 2737.97 1404.28   5
   5   9 -27 2427.31 1129.93   2
  -5  -9  27 3766.32 1174.30   6
  -5  -9  27 2261.21 1817.14   3
  -5   9  27 2136.98 1513.83   6
   5  -9 -27 3212.70 1419.04   2
   5   9 -27 4008.66 1499.75   5
   5  -9 -27 1469.71 1439.62   5
   5   9 -29-992.555 1192.90   2
  -5  -9  29-2611.42 1373.90   6
  -5   9  29 1382.77 1601.04   6
   5  -9 -29 2271.42 1541.00   2
   5   9 -29-743.406 1537.96   5
  -5   9  31 5039.41 1795.17   6
   5  -9 -31 3690.49 1598.34   2
   5  -9 -31 1596.50 1565.24   5
  -5  11   1 5855.67 900.705   7
  -5  11  -1 4147.05 339.850   6
  -5  11   1 5596.00 488.357   6
  -5  11   1 6362.98 650.244   3
   5 -11  -1 5179.64 530.093   5
   5 -11   1 3460.44 292.112   2
   5 -11  -1 4771.95 409.147   2
   5 -11  -1 5732.26 597.073   1
   5 -11   1 5426.74 593.907   1
   5 -11  -1 6620.73 960.315   8
   5 -11   1 5649.96 920.719   8
  -5  11  -1 6117.34 871.532   7
  -5  11   3 37518.0 1624.21   7
   5 -11  -3 33605.2 1259.14   5
  -5  11   3 30675.8 1287.18   6
   5 -11  -3 36415.8 1346.07   1
   5 -11  -3 30246.1 1221.49   2
   5 -11   3 37224.0 1383.77   1
   5 -11   3 37872.1 1654.60   8
   5 -11  -3 35246.5 1654.07   8
  -5  11   3 36197.0 1408.53   4
  -5  11  -3 33807.1 1519.00   7
  -5  11   5 76115.6 2558.26   4
  -5  11   5 69850.7 2499.85   6
  -5  11  -5 76548.0 2637.84   7
   5 -11   5 84567.8 2606.84   1
   5 -11  -5 75337.5 2469.09   5
   5 -11  -5 76621.8 2510.95   1
   5 -11  -5 79651.6 2813.08   8
  -5  11   5 81484.3 2774.34   7
   5 -11   5 80336.0 2756.05   8
  -5  11  -7 23337.4 1148.74   7
  -5  11   7 21506.4 1112.24   6
   5 -11   7 22586.4 1267.44   8
   5 -11  -7 20209.0 1027.14   5
   5 -11  -7 20869.4 1002.50   1
   5 -11  -7 18428.3 979.537   2
   5 -11  -7 22724.5 1417.87   8
   5 -11   7 23726.8 1120.50   1
  -5  11   7 24180.1 1143.66   4
   5 -11  -9 630.424 567.964   1
  -5  11  -9 469.250 276.710   5
   5 -11   9-31.9187 730.648   1
   5 -11  -9 433.792 1234.89   8
   5 -11   9 598.725 855.706   8
  -5  11   9 787.941 725.499   4
  -5  11  11 8945.81 981.036   4
  -5  11  11 6880.44 967.403   6
   5 -11 -11 6646.44 881.755   5
  -5  11 -11 6140.87 525.763   5
   5 -11 -11 7163.85 746.389   1
  -5  11 -11 7926.32 766.857   7
   5 -11  11 7757.99 980.376   8
   5 -11 -11 6617.69 801.338   2
   5 -11 -11 4882.72 1502.99   8
   5 -11  11 7637.15 947.319   1
   5 -11 -13 5224.88 766.314   1
   5 -11 -13 5397.71 1950.00   8
   5 -11 -13 4993.90 834.299   2
  -5  11  13 6829.07 1036.04   6
  -5  11 -13 7142.99 728.785   7
   5 -11  13 6049.39 969.050   1
   5 -11 -13 4466.01 972.237   5
   5 -11  13 6988.76 978.131   8
  -5  11  13 6373.08 1029.74   4
   5 -11 -15 3721.53 796.592   1
   5 -11 -15 5000.14 945.287   2
  -5  11  15 4379.89 1068.47   6
   5 -11  15 6531.80 1011.72   1
   5 -11  15 5145.09 978.992   8
   5  11 -15 4780.35 1173.00   2
   5 -11 -15 4784.89 1084.12   5
   5 -11 -15 4845.65 2439.74   8
  -5  11 -15 5337.60 698.480   7
  -5  11  15 6491.95 1206.34   4
   5 -11 -17 2634.67 1167.16   5
  -5  11 -17 4146.15 730.431   7
   5 -11 -17 2817.79 825.695   1
  -5 -11  17-181.636 1670.46   3
   5 -11  17 1170.14 1086.73   1
   5 -11 -17 2324.88 1049.11   2
  -5  11  17 3635.71 1216.45   6
   5  11 -17 4084.65 1267.08   2
  -5  11  17 1671.14 1652.01   4
   5 -11  17 2606.06 938.711   8
   5  11 -19 178.356 1190.30   2
   5 -11 -19 78.1264 858.754   1
  -5  11 -19-1042.58 723.206   7
  -5 -11  19 1442.77 1571.90   3
   5 -11  19 712.422 951.569   8
  -5  11  19 87.1301 1210.32   6
   5 -11 -19 1237.58 1083.90   2
   5  11 -19 301.476 1767.50   5
   5 -11 -19 313.680 1244.92   5
   5 -11  21 3801.50 1002.09   8
   5 -11 -21 1393.80 940.544   1
   5 -11 -21 3153.16 1381.19   5
  -5 -11  21 5798.39 1698.70   3
  -5  11  21 5392.08 1415.00   6
   5 -11 -21 2769.26 1291.31   2
   5  11 -21 5124.68 1869.84   5
   5  11 -21 4104.30 1244.89   2
  -5 -11  25 7266.11 1266.70   6
  -5 -11  25 9867.81 1900.83   3
  -5  11  25 9691.61 1655.08   6
   5 -11 -25 5896.01 1640.43   2
   5  11 -25 8603.91 1935.64   5
   5  11 -25 7533.83 1318.84   2
   5 -11 -25 4351.34 1607.20   5
   5  11 -27 2602.56 1216.90   2
  -5 -11  27 1988.50 1268.97   6
  -5  11  27-682.927 1749.66   6
   5  11 -29-1014.75 1188.61   2
  -5 -11  29 183.292 1249.00   6
  -5 -11  29 1102.29 1887.64   3
   5  11 -29-833.244 1691.90   5
  -5  11  31 5505.14 2044.52   6
   5 -11 -31 2252.49 1788.21   5
  -5  13  -1 2237.33 1006.84   7
  -5  13  -1 2119.69 722.610   4
  -5  13  -1 4041.75 409.087   3
   5 -13   1 1640.19 1075.33   8
  -5  13   1 4678.97 648.881   3
  -5  13   1 3801.57 757.195   4
   5 -13   1 357.265 508.483   5
   5 -13  -1 2850.63 457.403   5
   5 -13  -1 5111.09 648.379   1
   5 -13   1 4536.12 667.349   1
  -5  13   1 2765.99 1038.22   7
   5 -13  -1 3390.19 1085.39   8
  -5  13   3 53325.4 1936.33   4
   5 -13  -3 48093.8 1707.95   5
   5 -13   3 51155.6 2196.39   8
   5 -13  -3 53910.5 1836.62   1
   5 -13   3 57945.6 1887.97   1
   5 -13  -3 52557.0 2263.68   8
  -5  13   3 50810.3 2150.77   7
  -5  13  -3 47499.5 2088.56   7
  -5  13   7 7626.11 914.590   6
  -5  13   7 8351.92 951.854   4
   5 -13  -7 7534.20 786.298   5
   5 -13  -7 7603.09 760.508   1
   5 -13   7 8908.07 807.063   1
   5 -13  -7 8798.56 1474.49   8
   5 -13   7 7817.23 1105.29   8
  -5  13  -7 8726.52 978.816   7
  -5  13   9-419.077 932.904   4
  -5  13  -9 814.301 810.979   7
   5 -13   9-39.2895 979.842   8
   5 -13  -9 748.148 676.280   1
   5 -13   9 289.771 710.946   1
   5 -13  -9 670.350 1550.16   8
   5 -13 -11 2623.12 942.607   5
   5 -13 -11 3249.80 777.383   1
  -5  13  11 4349.90 1039.27   6
  -5  13 -11 3922.79 796.853   7
   5 -13 -11 3118.31 949.153   2
   5 -13  11 4362.42 1029.83   8
   5 -13  11 3782.08 826.814   1
   5 -13 -11 2938.95 2009.60   8
  -5  13  11 3574.56 1026.22   4
   5 -13  13 4894.82 962.385   1
  -5  13 -13 4667.37 788.098   7
   5 -13  13 5006.62 1073.27   8
   5 -13 -13 3596.81 847.662   1
  -5  13  13 2700.92 1094.16   6
   5 -13 -13 3434.83 1032.78   2
   5 -13 -13 2315.40 1088.30   5
   5 -13 -13 1198.04 2453.33   8
  -5  13  13 4782.14 1207.28   4
   5 -13  15 8753.58 1220.29   1
  -5  13 -15 4628.86 908.417   7
   5 -13 -15 1988.27 944.336   1
  -5  13  15 2162.39 1298.41   6
   5 -13 -15 5900.53 1347.05   5
   5 -13 -15 5066.94 3419.92   8
  -5  13  15 2051.40 1703.85   4
   5 -13  15 2290.02 1106.27   8
   5 -13  17 5356.23 1110.43   1
  -5  13 -17 3544.70 773.931   7
   5 -13 -17 2691.77 960.953   1
   5  13 -17 3032.02 1334.25   2
  -5  13  17 4990.64 1388.99   6
  -5  13  17 3329.55 1896.98   4
   5 -13 -17 5053.52 1352.60   5
   5 -13  17 4202.90 1118.61   8
  -5  13 -19 199.717 716.897   7
   5 -13 -19 304.831 1007.31   1
  -5 -13  19 482.507 1637.18   3
   5 -13 -19-28.9334 1394.09   5
  -5  13  19-1071.87 1398.15   6
   5 -13  19 301.677 1037.12   1
   5  13 -19 682.800 1306.77   2
   5 -13  19-1188.27 1114.96   8
  -5 -13  21 6451.84 1840.86   3
   5 -13 -21 2499.63 1182.03   1
   5 -13  23 13093.5 1361.73   8
  -5 -13  23 9642.10 1871.15   3
  -5  13  23 13478.6 1897.74   6
   5  13 -23 13039.1 1486.56   2
   5  13 -23 14655.0 2293.20   5
  -5 -13  25 7842.97 1315.05   6
  -5 -13  25 10532.3 2096.36   3
  -5  13  25 13633.2 2032.44   6
   5  13 -25 13285.2 1469.21   2
   5  13 -25 11832.2 2220.10   5
  -5 -13  27 1693.31 1200.49   6
  -5 -13  27 839.888 1894.46   3
   5  13 -27 2601.91 1267.72   2
   5  13 -27 5144.30 2105.04   5
   5 -13 -27-117.691 1758.85   5
  -5 -13  29 665.030 1198.44   6
  -5 -13  29-588.479 1931.82   3
   5  13 -29 351.851 2063.08   5
   5  13 -29 895.593 1237.30   2
   5 -13 -29 83.4238 1871.15   5
  -5  15   1 6743.94 1188.55   7
  -5  15  -1 6038.04 1150.66   7
  -5  15   1 4724.29 852.855   4
  -5  15  -1 4595.13 822.594   4
   5 -15  -1 4680.35 1275.42   8
   5 -15  -1 4925.30 714.491   1
   5 -15   1 5678.93 708.330   1
   5 -15   1 4655.44 1237.49   8
  -5  15   3 20405.0 1236.04   4
   5 -15  -3 17664.2 1038.29   1
   5 -15   3 20691.9 1056.26   1
   5 -15  -3 17944.7 1680.00   8
   5 -15   3 17959.4 1456.47   8
  -5  15  -3 20036.8 1133.95   4
  -5  15  -3 22159.1 1465.39   7
   5 -15  -5 11446.3 1673.03   8
  -5  15  -5 13937.0 983.347   4
   5 -15  -5 11051.3 871.859   5
   5 -15  -5 11987.2 937.952   1
   5 -15   5 14825.1 926.828   1
   5 -15   5 14595.1 1353.09   8
  -5  15  -5 15578.1 1284.02   7
  -5  15   5 15299.4 1168.44   4
   5 -15  -7 11087.3 1815.96   8
   5 -15  -7 9506.96 924.230   1
   5 -15   7 13528.2 951.009   1
   5 -15   7 13186.0 1325.02   8
  -5  15   7 14353.3 1242.21   4
  -5  15  -7 14500.9 1194.91   7
  -5  15   9-21.5146 1064.51   4
  -5  15  -9 109.483 946.386   7
   5 -15  -9-495.146 776.235   1
   5 -15   9-266.330 1133.21   8
   5 -15   9 813.905 741.493   1
   5 -15  -9-623.846 963.645   5
   5 -15  -9 1250.86 1985.13   8
  -5  15 -11-522.300 1009.30   7
   5 -15 -11-351.927 877.380   1
   5 -15  11 659.334 864.920   1
   5 -15  11-815.701 1215.56   8
  -5  15 -13 4166.66 977.106   7
   5 -15 -13 2859.96 987.302   1
   5 -15  13 4184.40 1242.67   8
   5 -15  13 5827.26 999.026   1
   5 -15 -13 2808.60 1266.69   5
  -5  15  13 1139.55 1541.92   4
  -5  15 -15 8801.61 976.548   7
   5 -15 -15 4026.10 1064.05   1
  -5  15  15 11984.2 2091.70   4
   5 -15  15 8961.84 1122.19   1
   5 -15  15 8935.74 1294.54   8
   5 -15 -15 5767.06 1490.92   5
   5 -15 -17 924.760 1087.60   1
  -5  15 -17 1485.05 854.223   7
   5 -15  17 1650.56 1104.48   1
   5  15 -17 317.650 1261.77   2
   5 -15 -17 989.030 1535.49   5
   5 -15  17-66.8718 1214.53   8
   5 -15 -21-506.157 1381.11   1
   5 -15  21 7276.87 1294.20   1
   5 -15 -21 425.312 1785.90   5
   5  15 -21 5325.12 1518.22   2
   5 -15  21 4642.27 1350.15   8
  -5  15 -21 5074.47 857.404   7
  -5  15 -23 19261.4 1213.94   7
   5 -15  23 16838.8 1523.11   1
  -5 -15  23 13098.6 2075.92   3
   5  15 -23 15956.9 1649.49   2
   5 -15  23 15093.7 1548.61   8
   5  15 -25 8124.41 1419.76   2
  -5 -15  25 8451.48 1971.55   3
   5  15 -25 9089.59 2246.47   5
  -5 -15  27-537.012 1235.12   6
   5  15 -27 1328.85 2111.45   5
   5  15 -27 736.582 1302.46   2
  -5  17   1 2269.61 985.854   4
  -5  17  -1 1497.26 913.797   4
  -5  17  -1 3571.83 1292.91   7
   5 -17  -1 2057.09 742.947   1
   5 -17   1 2079.88 698.494   1
   5 -17  -1 1165.20 1619.04   8
   5 -17   1 1362.29 1450.90   8
  -5  17  -3 7601.78 1330.56   7
  -5  17   3 3748.44 1126.39   4
  -5  17  -3 4354.86 1005.32   4
   5 -17  -3 5658.43 853.869   1
   5 -17   3 8003.97 824.786   1
   5 -17  -3 3083.41 1728.35   8
   5 -17   3 4397.05 1459.76   8
   5 -17   5 20471.6 1699.59   8
  -5  17  -5 17510.5 1524.40   7
  -5  17  -7 7484.84 1001.23   4
   5 -17  -7 2499.55 908.291   1
   5 -17  -7-1549.82 2455.18   8
  -5  17  -7 3773.21 1224.25   7
   5 -17   7 8594.40 1389.98   8
   5 -17   7 6221.74 847.961   1
  -5  17   7 2749.80 1265.78   4
  -5  17  -9 264.817 1111.22   7
   5 -17  -9 210.763 924.506   1
   5 -17   9-742.625 1321.12   8
   5 -17   9 4863.94 981.897   1
   5 -17  -9 2065.17 2676.56   8
  -5  17   9-597.936 1249.54   4
  -5  17 -11 140.474 1082.52   7
   5 -17 -11-2054.35 3153.40   8
   5 -17  11 658.300 889.615   1
   5 -17 -11 719.948 953.436   1
  -5  17 -11 320.936 906.508   4
   5 -17 -11 210.046 1250.53   5
  -5  17  11 2599.13 1562.52   4
  -5  17 -13 6429.99 1128.46   7
   5 -17 -13 1690.71 1055.52   1
  -5  17 -13 6352.52 937.528   4
   5 -17  13 7332.27 997.132   1
   5 -17 -13 3018.98 1491.41   5
  -5  17  13 10194.1 1993.65   4
   5 -17  13 6719.82 1412.87   8
  -5  17 -15 6059.07 1093.33   7
   5 -17 -15 2970.78 1147.32   1
   5 -17  15 6553.73 1453.83   8
   5 -17  15 6962.82 1141.15   1
  -5  17  15 4330.62 2243.84   4
   5 -17 -17 1239.40 1229.30   1
  -5  17 -17 791.763 953.294   7
   5 -17 -17-200.316 1668.12   5
   5 -17  17 1043.03 1072.09   1
   5 -17  17 766.033 1336.62   8
   5 -17 -19-644.475 1322.62   1
   5 -17  19 396.719 1394.98   8
   5 -17  19-130.772 1180.58   1
   5  17 -19 513.154 1384.46   2
   5 -17 -19 36.6680 1835.00   5
  -5  17 -19-186.251 907.080   7
   5 -17 -21-430.296 1487.51   1
  -5  17 -21 4464.46 985.194   7
   5  17 -21 5680.82 1529.40   2
   5 -17 -21 518.455 1967.70   5
   5 -17  21 1521.29 1459.98   8
   5 -17  23 7978.95 1549.60   8
   5  17 -23 11454.3 1603.51   2
   5  17 -25 3825.18 1389.18   2
   5 -19   1 1651.99 1829.41   8
  -5  19  -1 516.085 1073.72   4
  -5  19   1 22.9810 1141.65   4
   5 -19  -1 16.9839 818.361   1
   5 -19  -1 495.305 1998.38   8
   5 -19   1 128.480 761.323   1
  -5  19  -3 10832.9 1500.17   7
  -5  19   3 13629.5 1404.28   4
   5 -19  -3 7568.94 1035.55   1
   5 -19   3 11016.8 966.400   1
   5 -19   3 15470.3 1922.30   8
   5 -19  -3 9125.40 2318.30   8
  -5  19  -3 12865.7 1279.21   4
  -5  19  -5 7688.74 1149.28   4
   5 -19  -5 4343.24 999.354   1
   5 -19   5 7423.15 893.049   1
   5 -19  -5 5938.94 2510.82   8
   5 -19   5 7520.55 1713.21   8
  -5  19  -5 9042.95 1456.96   7
  -5  19   5 8436.64 1414.64   4
  -5  19  -7 3824.95 1023.00   4
  -5  19  -7 4859.80 1341.68   7
   5 -19  -7 2565.37 977.163   1
   5 -19  -7 318.940 2838.72   8
   5 -19   7 4256.88 882.251   1
   5 -19   7 5589.10 1660.68   8
  -5  19   7 5322.64 1438.36   4
  -5  19  -9-23.5796 1253.63   7
   5 -19  -9-1300.92 1031.66   1
   5 -19  -9-2679.40 3158.67   8
   5 -19   9 890.569 1500.97   8
  -5  19  -9-1109.04 965.433   4
   5 -19   9 475.945 819.078   1
  -5  19   9-629.700 1504.79   4
  -5  19 -13 5157.29 1288.26   7
  -5  19 -13 5204.04 1010.32   4
   5 -19 -13 1604.43 1135.41   1
   5 -19  13 4977.80 980.651   1
  -5  19  13 7688.67 2313.60   4
   5 -19  13 3947.47 1500.03   8
  -5  19 -15 4588.57 996.993   4
  -5  19 -15 4474.57 1222.42   7
   5 -19 -15 1140.07 1200.11   1
   5 -19  15 4293.39 1482.97   8
   5 -19  15 3448.56 1041.13   1
  -5  19 -17 2656.80 969.824   4
  -5  19 -17 1829.41 1094.76   7
   5 -19 -17 492.694 1305.68   1
   5 -19  17 2857.69 1129.68   1
   5 -19  17 3268.50 1520.52   8
  -5  19 -19-2679.96 1056.55   4
   5 -19  19-2416.15 1277.96   1
  -5  19 -21 1363.50 959.976   4
   5  19 -21 1768.94 1489.46   2
  -5  19 -21 1380.37 1007.98   7
   5 -19  21 3211.68 1340.33   1
   5 -19  21 2348.85 1552.14   8
  -5  21  -1-1704.13 1271.34   4
  -5  21  -3 28.1147 1533.95   7
  -5  21   3 694.993 1462.13   4
   5 -21  -3-832.575 1019.50   1
   5 -21   3 343.635 2164.63   8
   5 -21   3 363.261 821.785   1
   5 -21  -3-2997.37 2968.66   8
  -5  21  -3 1399.80 1253.56   4
   5 -21   5 7626.65 2135.36   8
  -5  21  -5 7620.28 1553.63   7
  -5  21  -5 7968.40 1285.33   4
   5 -21   5 5383.29 951.556   1
  -5  21  -7 2298.09 1120.39   4
   5 -21  -7 1961.64 3524.30   8
   5 -21  -7 835.832 1062.96   1
  -5  21  -7 869.322 1407.06   7
   5 -21   7 527.014 1864.13   8
   5 -21   7 1843.83 863.676   1
  -5  21   7 1162.45 1703.67   4
  -5  21  -9 1625.07 1129.48   4
   5 -21   9 1459.08 1804.88   8
  -5  21  -9-604.120 1355.22   7
   5 -21  -9-885.285 3618.36   8
  -5  21   9 347.619 1902.35   4
   5 -21  -9 211.339 1088.91   1
   5 -21   9 264.088 868.468   1
   5 -21 -11 74.3913 1154.14   1
  -5  21  11 1136.71 2502.13   4
  -5  21 -11 3601.04 1386.64   7
   5 -21  11 1788.22 884.312   1
   5 -21  11-1415.47 1763.61   8
  -5  21 -11 1081.10 1085.95   4
  -5  21 -13 1464.28 1362.86   7
   5 -21 -13 25.9514 1184.00   1
  -5  21 -13-184.013 1173.19   4
   5 -21  13 302.773 1800.55   8
   5 -21  13 1093.06 985.463   1
  -5  21 -15 303.836 1205.06   4
   5 -21 -15-1169.21 1446.85   1
   5 -21  15 1768.47 1103.29   1
   5 -21  15-2403.81 1894.91   8
  -5  21 -15-721.908 1441.25   7
  -5  21 -17 2184.85 1267.80   7
   5 -21  17 1114.23 1084.09   1
  -5  21 -17 1605.42 1080.38   4
   5 -21  17 4559.47 1739.24   8
  -5  21 -19 490.002 1062.30   4
  -5  21 -19-777.986 1154.79   7
   5 -21  19-263.183 1159.42   1
   5 -21  19-32.3714 1739.72   8
   5 -21  21-894.598 1767.49   8
  -5  21 -21 940.635 1102.47   7
   5 -21  21 1297.50 1295.68   1
  -5  21 -21 1031.54 1071.42   4
   5 -23  -1-551.719 980.769   1
   5 -23   1 1362.56 935.345   1
   5 -23   1 2720.24 2955.33   8
  -5  23  -1-60.2486 1453.72   4
   5 -23  -3 21.5938 1096.92   1
   5 -23   3-18.6816 881.151   1
   5 -23   3 3490.55 2575.78   8
  -5  23  -3 457.796 1420.58   4
  -5  23  -5-776.165 1636.39   7
   5 -23  -5-2379.75 1267.55   1
   5 -23   5 240.007 921.643   1
   5 -23   5-5005.81 2445.83   8
  -5  23  -5-1572.45 1402.09   4
   5 -23   9-1160.93 941.377   1
   5 -23   9-2960.19 2372.83   8
  -5  23 -11 3009.23 1305.57   4
  -5  23 -11-274.993 1549.98   7
   5 -23  11-248.041 935.242   1
   5 -23  13 378.429 935.606   1
  -5  23 -13 1574.36 1283.08   4
  -5  23 -13 3077.97 1499.16   7
   5 -23  15 3496.46 1103.28   1
  -5  23 -15 4893.51 1459.60   7
  -5  23 -17 2778.87 1375.08   7
   5 -23  17 2022.18 1102.90   1
   5 -25  -1 111.546 1056.28   1
   5 -25  -1 3197.25 3868.13   8
   5 -25   1-2916.10 3604.30   8
  -5  25   1 39.5763 1747.85   4
  -5  25  -1 1925.66 1639.02   4
   5 -25  -3-232.831 1077.90   1
   5 -25  -3 2546.19 4076.06   8
   5 -25   3 143.774 3238.20   8
  -5  25   3 1170.13 1960.89   4
  -5  25  -3 1137.82 1573.44   4
   5 -25  -5 24.9013 1149.00   1
   5 -25   5-66.9589 2997.33   8
  -5  25   5 318.321 2225.18   4
  -5  25  -5 1100.31 1522.53   4
   5 -25  -7-1033.15 1211.42   1
   5 -25   7 2004.79 2917.30   8
  -5  25   7 4644.11 2638.24   4
  -5  25  -7 1125.89 1460.44   4
   5 -25  -9-1017.47 1269.54   1
   5 -25   9 388.294 2610.62   8
  -5  25  -9-1235.27 1459.66   4
  -5  25 -11 373.917 1400.07   4
   5 -25  11-989.003 2508.04   8
  -6   0   8-417.109 947.913   3
   6   0  -8 485.112 1098.18   5
   6   0 -10 99375.6 3037.10   8
  -6   0  10 91146.8 3495.18   3
   6   0 -10 93330.9 3615.76   5
   6   0 -10 92410.5 3371.77   2
   6   0 -12-309.165 449.026   8
  -6   0  12 257.305 1031.54   3
   6   0 -12-72.0150 902.863   5
   6   0 -12 95.5276 813.407   2
   6   0 -14 436.236 493.027   8
  -6   0  14 460.132 1137.30   3
   6   0 -14 840.230 853.451   5
   6   0 -14 984.107 806.508   2
  -6   0  18 95193.4 3410.46   6
  -6   0  18 93643.7 3706.19   3
   6   0 -18 100011. 3531.47   5
   6   0 -18 98853.2 3410.35   2
   6   0 -20-450.178 837.341   2
  -6   0  20-193.739 864.857   6
  -6   0  20 170.735 1398.25   3
   6   0 -20-518.154 921.604   5
  -6   0  22 4038.23 1124.78   6
  -6   0  22 3020.20 1662.00   3
   6   0 -22 6869.07 1170.56   5
   6   0 -22 5787.99 999.355   2
   6   0 -24-855.137 925.927   2
  -6   0  24-580.358 1054.89   6
  -6   0  24 477.218 1618.38   3
   6   0 -24-901.395 1038.16   5
   6   0 -28 675.774 1034.76   2
  -6   0  28 28.0272 1235.63   6
   6   0 -28 837.175 1181.52   5
   6   0 -32-334.201 1120.95   2
  -6   0  32-1258.61 1406.63   6
   6   0 -32 479.698 1287.79   5
   6   0 -34 825.794 1203.95   2
  -6   0  34 35.2264 1494.00   6
   6   0 -34 758.172 1371.39   5
   6  -2  -4 5987.18 475.158   8
  -6  -2   8 122619. 4430.10   3
  -6   2   8 128954. 4307.87   3
   6  -2  -8 124561. 3932.20   8
  -6   2  10 2540.33 415.936   7
  -6  -2  10 2317.51 1041.85   3
  -6   2  10 2586.64 1029.48   3
   6   2 -10 1618.83 1149.12   5
   6  -2 -10 1599.54 851.695   5
   6   2 -10 1741.83 829.215   2
   6  -2 -10 2378.72 799.756   2
   6  -2 -10 1609.32 528.584   8
  -6  -2  12 31693.8 1799.19   3
  -6   2  12 31324.9 1702.65   3
  -6   2  12 30484.2 1085.17   7
   6   2 -12 30253.2 1848.26   5
   6  -2 -12 31760.9 1531.22   5
   6   2 -12 32050.2 1606.59   2
   6  -2 -12 31197.9 1445.40   2
   6  -2 -12 32131.0 1274.81   8
   6  -2 -12 25647.5 1187.59   1
  -6   2  14 138.930 325.832   7
   6   2 -14 26.8676 364.615   8
  -6  -2  14 575.844 1099.13   3
  -6   2  14 442.514 1144.07   3
   6   2 -14-248.742 1055.40   5
   6  -2 -14-97.6883 769.801   5
   6  -2 -14-72.0833 437.061   1
   6   2 -14 275.171 893.445   2
   6  -2 -14 679.243 638.342   8
   6  -2 -14-64.7720 737.221   2
  -6   2  16 16941.2 727.050   7
  -6   2  16 16850.7 1137.88   6
  -6   2  16 17422.0 1621.15   3
  -6  -2  16 12097.1 1646.61   3
   6   2 -16 18494.4 1424.70   5
   6  -2 -16 23498.2 1270.66   5
   6  -2 -16 20013.1 1005.91   8
   6   2 -16 17435.3 774.099   8
   6  -2 -16 16447.0 875.073   1
   6  -2 -18 2279.85 816.649   2
  -6   2  18 2382.03 367.689   7
  -6   2  18 3490.72 855.507   6
  -6  -2  18 1421.32 1278.49   3
  -6   2  18 3186.00 1357.72   3
   6   2 -18 1993.47 1009.01   5
   6  -2 -18 2500.72 908.809   5
   6   2 -18 2699.16 917.799   2
  -6   2  18 2119.17 525.138   4
  -6  -2  20 49689.5 2134.86   6
  -6   2  20 54164.2 2235.89   6
  -6   2  20 48973.3 2507.16   3
  -6  -2  20 57080.4 2618.53   3
   6   2 -20 50744.9 2296.61   5
   6  -2 -20 50621.9 2169.31   5
   6   2 -20 46115.4 2132.60   2
   6  -2 -20 49961.2 2073.59   2
   6   2 -22 302.877 950.548   2
  -6  -2  22 291.406 941.184   6
   6  -2 -22-441.385 857.775   2
  -6   2  22 462.699 1102.01   6
  -6  -2  22-3498.23 1785.53   3
   6   2 -22-737.330 1102.84   5
   6  -2 -22 628.166 1062.14   5
   6   2 -24 1578.21 967.369   2
   6  -2 -24 193.250 890.582   2
  -6  -2  24 277.361 1000.39   6
  -6   2  24-417.610 1117.32   6
  -6  -2  24 1110.26 1623.17   3
   6   2 -24-229.578 1102.80   5
   6  -2 -24 886.289 1109.32   5
  -6  -2  28 24077.8 2242.62   3
  -6  -2  28 20286.2 1655.84   6
  -6   2  28 20541.0 1676.88   6
   6   2 -28 20270.8 1629.64   5
   6  -2 -28 22399.6 1649.71   5
   6   2 -28 20368.9 1441.82   2
   6  -2 -28 20276.0 1426.13   2
   6   2 -32 167.344 1045.83   2
  -6  -2  32 675.635 1307.98   6
   6  -2 -32 1093.16 1193.80   2
  -6   2  32-1537.04 1496.98   6
  -6  -2  32 79.5139 1997.39   3
   6   2 -32-422.506 1299.21   5
   6  -2 -32 30.7219 1300.32   5
  -6   4   2 53257.8 1823.89   7
  -6   4   4 3541.81 466.949   7
  -6   4   4 2257.39 956.290   3
   6  -4  -4 2407.91 664.722   1
  -6   4   6 6682.61 523.854   7
   6  -4  -6 7265.54 685.346   1
   6  -4  -6 6758.13 812.221   2
   6  -4  -6 6740.54 682.276   8
  -6   4   8 22736.0 915.191   7
   6  -4  -8 23307.8 1099.48   8
   6  -4  -8 20303.6 1047.31   1
  -6  -4  10 92888.1 3643.10   3
  -6   4  10 103601. 3457.46   3
   6  -4 -10 105787. 3348.51   5
   6  -4 -10 98620.0 3248.55   2
  -6   4  10 92111.3 3033.56   7
   6  -4 -10 99934.6 3180.38   8
   6  -4 -10 88358.9 3126.16   1
  -6   4  12 208.852 452.367   7
  -6  -4  12 199.168 1082.03   3
   6  -4 -12 977.626 688.501   2
  -6   4  12 1404.67 1077.92   3
   6   4 -12 991.982 1251.32   5
   6  -4 -12 1312.40 738.883   5
   6   4 -12 1020.20 900.118   2
  -6   4  12 1430.56 673.444   6
   6  -4 -12 682.520 513.455   1
   6  -4 -12 960.300 701.996   8
   6  -4 -14 422.264 691.091   2
  -6   4  14 355.254 473.398   7
  -6   4  14-472.040 695.587   6
  -6  -4  14-620.400 1237.59   3
  -6   4  14 312.994 1145.50   3
   6   4 -14 106.820 1275.80   5
   6  -4 -14-230.853 485.926   1
   6  -4 -14-51.4117 720.772   5
   6   4 -14-166.527 989.769   2
   6  -4 -14-478.192 739.509   8
   6  -4 -16 30.6713 695.622   2
  -6   4  16 573.329 524.506   7
  -6   4  16 372.852 753.081   6
  -6  -4  16 350.001 1227.72   3
  -6   4  16 1057.40 1208.74   3
   6  -4 -16 465.974 490.062   1
   6   4 -16-315.658 1139.69   5
   6  -4 -16 614.072 781.690   5
   6   4 -16 22.7878 951.585   2
   6  -4 -16 305.750 835.435   8
  -6   4  16-248.760 541.985   4
  -6   4  18 27682.8 1172.70   7
  -6  -4  18 30577.1 1975.06   3
  -6   4  18 30022.8 1505.11   6
   6   4 -18 31422.6 1842.68   5
   6  -4 -18 30491.8 1542.73   5
  -6   4  18 27622.1 1243.80   4
   6   4 -18 30266.4 1619.72   2
   6  -4 -18 30595.1 1405.76   2
   6  -4 -18 26794.7 1596.25   8
   6  -4 -18 28033.7 1141.97   1
  -6   4  20 10778.4 1177.97   6
  -6  -4  20 10493.8 1589.68   3
   6   4 -20 10571.6 1339.70   5
   6  -4 -20 11096.9 1148.28   5
   6   4 -20 9584.27 1143.49   2
   6  -4 -20 9642.37 966.263   2
  -6  -4  22 12734.7 1771.45   3
  -6  -4  22 10633.0 1200.84   6
  -6   4  22 10580.3 1277.40   6
   6   4 -22 11490.5 1393.59   5
   6  -4 -22 11572.8 1284.78   5
   6   4 -22 11634.3 1237.63   2
   6  -4 -22 12409.2 1078.52   2
   6   4 -24-692.275 1032.86   2
   6  -4 -24-172.799 875.895   2
  -6  -4  24 267.772 1004.82   6
  -6   4  24-468.113 1120.91   6
  -6  -4  24 882.995 1671.65   3
   6   4 -24 262.521 1237.50   5
   6  -4 -24-322.400 1112.09   5
   6   4 -26 6441.17 1161.70   2
   6  -4 -26 5811.70 1099.05   2
  -6  -4  26 5349.27 1254.42   6
  -6   4  26 4117.14 1316.63   6
   6   4 -26 6838.42 1392.79   5
   6  -4 -26 6224.48 1296.81   5
   6   4 -28-136.434 1059.29   2
   6  -4 -28 645.885 1063.38   2
  -6  -4  28 944.062 1197.62   6
  -6   4  28-394.792 1336.40   6
  -6  -4  28 1134.35 1847.63   3
   6   4 -28 1144.10 1316.72   5
   6  -4 -28 654.383 1236.03   5
   6   4 -32-434.051 1066.50   2
   6  -4 -32-242.658 1263.53   2
  -6  -4  32-376.787 1351.75   6
  -6   4  32-1301.63 1499.41   6
  -6  -4  32 1893.45 2022.30   3
   6   4 -32 157.209 1321.90   5
   6  -4 -32-353.058 1371.77   5
   6  -6   0 126306. 4409.41   1
   6  -6   0 144654. 4367.69   8
  -6   6  -2 11768.9 667.238   7
   6  -6  -2 11290.1 801.795   2
   6  -6  -2 11313.5 829.739   8
   6  -6   2 9844.35 754.825   8
   6  -6   2 11263.3 870.079   1
  -6   6  -4 4649.61 502.577   7
  -6   6   4 3668.05 868.458   3
   6  -6  -4 4283.69 976.043   5
   6  -6   4 4746.35 691.891   1
   6  -6  -4 4831.89 705.090   2
   6  -6   4 3514.29 559.119   8
  -6   6  -6 525.793 524.451   7
  -6   6   6 216.137 876.175   3
   6  -6   6-175.195 481.791   8
   6  -6  -6-33.6558 727.747   5
   6  -6  -6 283.296 603.690   2
   6  -6   8 23741.9 1054.85   8
  -6   6  10 25090.3 1222.05   6
  -6   6  10 29836.7 1596.32   3
   6  -6 -10 30025.7 1327.52   5
   6  -6 -10 26261.9 1229.29   2
  -6  -6  12 59117.3 2773.84   3
  -6   6  12 57187.5 2211.20   6
  -6   6  12 67111.3 2549.02   3
   6  -6 -12 64724.5 2291.76   5
   6  -6 -12 60604.5 2195.31   2
  -6  -6  16 13095.0 1620.02   3
  -6   6  16 11077.8 927.778   7
  -6   6  16 12100.5 1069.17   6
   6   6 -16 13939.6 1779.29   5
   6  -6 -16 14404.0 1085.70   5
   6   6 -16 14347.5 1362.04   2
   6  -6 -16 13743.7 936.520   2
  -6   6  18 5508.07 877.820   7
   6  -6 -18 6183.20 832.190   2
  -6  -6  18 5547.55 1507.28   3
  -6   6  18 6479.54 1025.78   6
   6   6 -18 4522.71 1487.11   5
   6  -6 -18 4634.35 984.349   5
   6   6 -18 6249.32 1170.58   2
   6   6 -20 28050.6 1727.07   2
   6  -6 -20 32921.4 1532.27   2
   6  -6 -22 1251.68 882.054   2
  -6   6  22 811.125 1089.37   6
  -6  -6  22 1328.65 1606.46   3
   6   6 -22 1687.02 1369.21   5
   6  -6 -22 1130.27 1121.93   5
   6   6 -22-363.446 1038.33   2
   6  -6 -24 531.851 979.328   2
  -6  -6  24-376.077 1020.31   6
  -6   6  24 587.106 1239.44   6
  -6  -6  24-689.658 1672.02   3
   6   6 -24-742.643 1369.86   5
   6  -6 -24-594.694 1186.31   5
   6   6 -24-362.586 1081.27   2
   6   6 -26-553.908 1086.51   2
   6  -6 -26-96.5573 1041.60   2
  -6  -6  26 1623.65 1077.45   6
  -6   6  26 352.748 1262.15   6
  -6  -6  26-2011.88 1767.88   3
   6   6 -26 568.359 1341.18   5
   6  -6 -26 1085.21 1252.58   5
   6   6 -28 7312.24 1247.13   2
   6  -6 -28 6844.22 1320.17   2
  -6  -6  28 6418.54 1320.66   6
  -6   6  28 6815.98 1541.13   6
  -6  -6  28 6422.80 1960.53   3
   6   6 -28 6577.88 1527.29   5
   6  -6 -28 5391.95 1437.66   5
   6   6 -32 1971.50 1164.99   2
  -6  -6  32 1484.72 1330.95   6
   6  -6 -32 1307.68 1298.43   2
  -6   6  32 2720.08 1564.74   6
  -6  -6  32 1846.74 1970.24   3
   6   6 -32 3114.52 1539.08   5
   6  -6 -32 235.447 1485.27   5
  -6   8   0-174.965 544.354   7
   6  -8   0 364.116 694.475   8
   6  -8   0 476.150 546.066   2
   6  -8   0 304.621 578.450   1
  -6   8   2 48637.2 1823.39   7
  -6   8   2 44223.1 1886.32   3
  -6   8  -2 51535.7 1786.87   7
   6  -8   2 52447.9 1916.13   8
   6  -8  -2 47409.4 1743.69   2
   6  -8  -2 50924.7 1837.69   1
   6  -8  -2 49588.7 1951.02   8
   6  -8   2 50012.9 1926.52   1
  -6   8   4 989.490 631.568   7
   6  -8   4-187.384 650.588   8
  -6   8  -4 1068.22 514.448   7
  -6   8   4 770.665 791.996   3
   6  -8  -4 241.098 512.519   1
   6  -8  -4 846.917 514.985   2
   6  -8   4-637.935 675.536   1
   6  -8  -4 362.663 743.377   5
   6  -8  -4 720.115 737.743   8
  -6   8  -6 14264.6 800.061   7
  -6   8   6 14381.9 1125.04   3
  -6   8   6 12522.3 775.744   6
   6  -8  -6 14304.0 920.544   5
   6  -8  -6 13597.4 782.446   2
   6  -8  -6 15692.9 822.329   1
   6  -8  -6 14709.7 1085.71   8
   6  -8   6 15305.6 960.276   8
   6  -8   6 14141.0 1021.79   1
  -6   8   6 13937.9 955.471   7
   6  -8   8 3043.28 768.726   1
   6  -8  -8 4110.37 565.569   1
  -6   8   8 3776.23 780.770   7
   6  -8   8 2766.23 669.856   8
  -6   8  -8 4091.51 539.257   7
   6  -8  -8 4022.27 903.710   8
  -6   8 -10 91957.7 2776.89   7
  -6   8  10 91219.1 3070.97   3
  -6   8  10 73449.2 2765.62   6
   6  -8 -10 83128.6 2814.14   5
   6  -8 -10 75925.3 2709.45   2
   6  -8 -10 78080.6 2673.54   1
   6  -8 -10 83642.3 2934.26   8
   6  -8  10 82904.1 2807.72   8
   6  -8  10 86281.4 3016.51   1
  -6   8  10 80325.7 2712.07   4
  -6   8  10 79481.0 2817.48   7
  -6   8  14 167.336 688.695   4
  -6   8  14-102.578 896.554   7
   6  -8 -14-144.505 638.882   2
  -6  -8  14 1033.21 1302.87   3
  -6   8  14 477.671 778.513   6
   6  -8 -14 458.959 808.044   5
   6   8 -14 529.842 1048.99   2
   6  -8 -14-443.750 524.961   1
   6  -8 -14 479.003 1169.07   8
   6  -8  14-151.200 608.349   8
  -6   8  16 151.230 990.504   7
   6  -8 -16 1261.93 667.513   2
  -6   8  16 522.435 794.388   4
  -6  -8  16 1589.78 1353.89   3
  -6   8  16 91.9195 850.521   6
   6   8 -16 49.7188 1498.67   5
   6  -8 -16 1239.67 896.131   5
   6  -8 -16 849.353 542.054   1
   6   8 -16 734.063 1153.67   2
   6  -8 -16 1313.10 1409.78   8
  -6  -8  18 31044.1 2168.83   3
  -6   8  18 34189.1 1701.92   6
   6   8 -18 32597.9 2420.27   5
   6  -8 -18 33453.2 1699.42   5
   6   8 -18 34490.3 1926.28   2
   6  -8 -18 31194.9 1302.59   1
   6  -8 -18 32643.4 1505.21   2
  -6   8  18 30588.8 1615.46   4
  -6   8  18 34418.4 1654.63   7
  -6   8  20-823.390 1107.70   7
   6   8 -20 514.008 1163.32   2
   6  -8 -20-149.551 842.406   2
  -6  -8  20 1378.56 1562.97   3
  -6   8  20 2111.00 1094.80   6
   6   8 -20 130.989 1619.22   5
   6  -8 -20 319.684 1100.93   5
  -6   8  20-703.409 1298.79   4
   6  -8 -22 6836.83 1063.85   2
  -6  -8  22 5776.88 1712.30   3
  -6   8  22 4501.91 1259.49   6
   6   8 -22 6453.40 1702.18   5
   6  -8 -22 6130.34 1248.10   5
   6   8 -22 8205.42 1252.21   2
  -6  -8  26 7021.79 1246.76   6
   6  -8 -26 6490.82 1262.98   2
  -6  -8  26 7268.45 1916.29   3
  -6   8  26 7910.89 1494.37   6
   6   8 -26 4872.51 1613.63   5
   6  -8 -26 5929.61 1443.63   5
   6   8 -26 6686.18 1293.03   2
   6  -8 -30 5370.53 1566.20   5
   6   8 -32 626.192 1168.25   2
  -6  -8  32 267.010 1320.57   6
  -6  -8  32 1449.06 2028.40   3
   6  -8 -32 1555.11 1438.91   2
  -6   8  32-781.165 1649.73   6
   6   8 -32-908.848 1488.37   5
   6  -8 -32-562.258 1532.80   5
  -6  10   0 66089.1 2286.69   7
   6 -10   0 64109.4 2381.45   8
   6 -10   0 67962.7 2234.19   1
  -6  10   2 306.507 723.505   7
  -6  10  -2 1510.63 676.324   7
   6 -10  -2 221.902 546.712   1
  -6  10   2 788.920 715.966   3
  -6  10   2 358.052 413.298   6
   6 -10   2 186.775 619.330   1
   6 -10  -2 64.2460 797.064   5
   6 -10   2 129.497 422.322   2
   6 -10  -2 199.706 411.476   2
   6 -10  -2 1202.21 847.790   8
   6 -10   2 533.827 807.127   8
   6 -10  -4 3096.82 487.007   2
   6 -10  -4 4254.53 596.872   1
  -6  10   4 2925.11 817.418   7
  -6  10  -4 4571.71 706.566   7
  -6  10   4 2960.06 508.158   6
  -6  10   4 3581.69 836.153   3
   6 -10  -4 3772.52 687.996   5
   6 -10   4 3923.24 730.373   1
   6 -10  -4 3305.18 928.907   8
   6 -10   4 4308.69 865.132   8
  -6  10   6-46.7864 824.791   7
   6 -10  -6 114.999 459.911   2
   6 -10   6 431.104 716.998   1
  -6  10   6 447.451 557.709   6
  -6  10  -6-61.3409 582.488   7
  -6  10   6 795.320 897.268   3
   6 -10  -6-793.459 602.797   5
   6 -10  -6 182.071 867.133   8
   6 -10  -6 531.849 527.563   1
   6 -10   6 995.554 792.269   8
  -6  10  -8 53065.5 2001.25   7
   6 -10  -8 56204.8 1977.18   1
   6 -10  -8 54825.9 2266.12   8
   6 -10   8 53630.9 2135.89   8
   6 -10   8 55531.9 2249.93   1
  -6  10   8 56388.1 2009.86   4
  -6  10   8 57037.4 2222.78   7
  -6  10  10-820.797 991.624   7
  -6  10  10-184.154 685.159   4
   6 -10 -10-620.230 1075.60   8
  -6  10 -10-1587.26 666.587   7
   6 -10 -10-128.120 553.644   2
  -6  10  10-1150.99 728.049   6
   6 -10 -10 577.054 705.815   5
   6 -10 -10-130.933 544.531   1
   6 -10  10-525.825 797.365   8
  -6  10 -12 18968.7 983.296   7
  -6  10  12 16880.9 1126.13   6
   6 -10  12 17669.0 1262.36   1
   6 -10 -12 17321.7 1139.15   5
   6 -10 -12 16158.7 929.208   1
   6 -10 -12 17176.9 984.003   2
   6 -10  12 18055.2 1145.28   8
  -6  10  12 20599.4 1119.31   4
   6 -10 -12 17532.0 1533.58   8
  -6  10  12 17720.0 1343.14   7
  -6  10  14 351.789 845.143   4
   6 -10 -14 174.987 702.043   2
  -6  10 -14 54.9334 603.513   7
  -6  10  14 54.8172 897.107   6
   6 -10 -14 467.335 584.679   1
  -6  10  14 35.7167 1034.46   7
   6 -10 -14 599.978 866.377   5
   6 -10 -14 848.167 1488.93   8
   6 -10  14-499.945 811.301   1
   6 -10  14 1431.66 815.179   8
  -6 -10  16 11820.9 1758.23   3
  -6  10  16 13925.1 1212.66   6
   6  10 -16 12857.8 1483.99   2
   6 -10 -16 12100.3 1189.94   5
   6 -10 -16 12546.9 852.555   1
   6 -10 -16 13273.4 1063.15   2
   6 -10  16 15926.5 1082.70   8
   6 -10 -16 12117.8 2105.38   8
  -6  10  16 14123.4 1181.79   4
   6  10 -18 228.937 1292.95   2
  -6 -10  18-3015.42 1666.37   3
   6 -10 -18-1137.21 961.314   2
  -6  10  18-1379.42 1126.88   6
   6 -10 -18 164.188 655.581   1
   6 -10 -18-153.902 1039.66   5
   6 -10 -18-1258.37 2604.40   8
  -6  10  18-3275.26 1313.21   4
   6 -10  18-1881.46 930.738   8
  -6 -10  20 22199.0 2013.99   3
  -6  10  20 19793.9 1585.30   6
   6  10 -20 17523.2 2279.73   5
   6 -10 -20 18309.2 1529.78   5
   6  10 -20 24445.9 1720.74   2
   6 -10 -20 14843.4 1039.54   1
   6 -10 -20 20111.7 1394.80   2
   6 -10  20 24719.1 1303.56   8
  -6  10  20 24085.7 2045.48   4
   6  10 -22-342.655 1272.55   2
   6 -10  22 274.360 906.510   8
  -6 -10  22-3557.06 1894.07   3
  -6  10  22-1895.28 1329.96   6
   6  10 -22-1270.09 1975.38   5
   6 -10 -22-818.830 1302.27   5
  -6 -10  24-988.437 1765.60   3
   6 -10 -24 483.855 1163.09   2
  -6  10  24 1742.21 1379.26   6
   6  10 -24 922.494 1887.80   5
   6 -10 -24 114.542 1316.60   5
   6  10 -24 1257.13 1213.80   2
  -6 -10  26 329.499 1199.33   6
  -6 -10  26-962.794 1849.83   3
   6 -10 -26-1395.54 1288.69   2
  -6  10  26-599.199 1514.02   6
   6  10 -26-845.154 1893.93   5
   6 -10 -26-493.451 1389.81   5
   6  10 -26-454.031 1223.17   2
  -6 -10  28 18818.3 2270.50   3
  -6 -10  28 15551.6 1558.18   6
  -6  10  28 21423.9 2047.76   6
   6  10 -28 20280.0 2240.77   5
   6  10 -28 18026.4 1582.52   2
   6 -10 -28 18089.0 1821.06   2
   6 -10 -30 808.537 1584.79   5
   6 -12   0 1387.95 357.298   2
   6 -12   0 6116.53 742.948   1
  -6  12   4-481.974 669.137   4
  -6  12   4-130.855 573.739   6
  -6  12  -6 13266.0 971.112   7
  -6  12   6 10683.1 844.507   6
   6 -12  -6 11273.5 811.943   5
   6 -12  -6 12502.5 842.226   1
   6 -12  -6 10364.5 727.022   2
   6 -12  -6 11940.5 1251.71   8
   6 -12   6 11684.6 1097.10   8
   6 -12   6 13520.2 993.779   1
  -6  12   6 12443.7 910.152   4
  -6  12   6 13842.3 1263.92   7
  -6  12   8-363.377 746.168   4
  -6  12  -8 28.1139 696.729   7
   6 -12  -8 255.950 609.098   1
  -6  12   8 175.629 1044.92   7
   6 -12  -8-365.710 1149.30   8
   6 -12   8-928.596 814.263   1
   6 -12   8-153.412 928.733   8
  -6  12 -10 29157.9 1289.15   7
   6 -12  10 26338.8 1491.92   8
  -6  12  10 23903.4 1370.35   6
   6 -12 -10 25417.8 1313.16   5
   6 -12 -10 24853.2 1202.66   1
   6 -12 -10 21997.3 1214.12   2
   6 -12 -10 25730.2 1804.31   8
   6 -12  10 28997.4 1489.37   1
  -6  12  10 27333.7 1364.14   4
  -6  12  10 28952.3 1674.64   7
  -6  12  12-444.304 916.154   4
  -6  12 -12 164.696 677.722   7
   6 -12 -12-299.082 756.853   2
  -6  12  12 205.644 895.583   6
   6 -12 -12-593.918 648.174   1
   6 -12  12-233.782 908.520   1
   6 -12 -12 230.675 852.343   5
   6 -12 -12 1147.93 1523.41   8
   6 -12  12-348.962 924.161   8
   6 -12  14-1523.43 1040.52   8
  -6  12 -14-1269.46 751.668   7
   6 -12 -14-1479.64 922.153   2
  -6  12  14-1930.44 1052.34   6
   6 -12 -14 104.339 699.291   1
   6 -12 -14-1632.66 1008.20   5
  -6  12  14-2037.17 1092.42   4
  -6  12 -16-961.028 737.191   7
   6 -12 -16 283.016 930.967   2
  -6  12  16 238.099 1100.47   6
   6 -12 -16-472.586 745.085   1
   6 -12  16-218.826 987.632   1
   6 -12 -16 147.558 1077.82   5
   6 -12 -16-1698.56 2550.39   8
  -6  12  16-1072.86 1229.01   4
   6 -12  16-353.081 1033.26   8
  -6  12  18 22482.7 1673.47   6
   6 -12  18 22616.1 1453.34   8
   6  12 -18 20912.3 1808.66   2
   6 -12 -18 17752.9 1476.18   2
  -6  12  18 22023.5 1889.75   4
  -6 -12  20-377.578 1674.66   3
   6 -12 -20 25.8913 1277.16   5
   6 -12 -20-1782.69 1231.46   2
   6 -12 -20-973.747 882.059   1
  -6  12  20-324.849 1267.63   6
  -6  12  20-1767.33 1978.33   4
   6  12 -20-297.389 1414.69   2
   6 -12  20-19.0980 1037.25   8
  -6 -12  22 4007.18 1749.36   3
  -6  12  22 6953.50 1491.24   6
   6 -12 -22 5266.97 1328.36   2
   6  12 -22 4929.77 2058.00   5
   6 -12 -22 1272.31 1457.27   5
   6  12 -22 6665.62 1453.53   2
   6 -12  22 6294.20 1148.71   8
  -6 -12  24 1167.48 1786.13   3
  -6  12  24-2044.93 1546.81   6
   6 -12 -24-931.752 1384.49   2
   6  12 -24 3180.11 2098.36   5
   6 -12 -24-551.553 1447.96   5
   6  12 -24 563.384 1294.59   2
   6 -12  24 156.400 1069.42   8
   6  12 -26 7469.66 1458.65   2
  -6 -12  26 2530.99 2214.63   3
  -6  12  26 4926.47 1680.05   6
   6 -12 -26 3588.58 1569.46   2
   6  12 -26 3922.48 2254.75   5
   6 -12 -26 956.350 1603.28   5
  -6 -12  28 484.219 1249.80   6
   6  12 -28-232.926 1263.51   2
  -6  12  30 8967.86 1897.56   6
   6 -12 -30 5254.41 1823.37   5
   6 -14   0 65891.6 2257.32   1
  -6  14   0 60587.4 2260.17   4
   6 -14   0 58706.7 2543.87   8
  -6  14   0 58738.4 2481.06   7
   6 -14   2-850.383 645.550   1
  -6  14   2 764.842 1017.83   7
  -6  14  -2 1025.59 941.829   7
  -6  14   2 227.877 699.476   4
   6 -14  -2 475.989 1105.31   8
   6 -14  -2 1322.57 634.152   1
   6 -14   2-266.328 1057.36   8
  -6  14   4 2587.67 1168.85   7
  -6  14   4 2358.77 793.058   4
  -6  14  -4 2344.80 954.329   7
   6 -14   4 3030.64 725.620   1
  -6  14   4 1928.65 680.503   6
   6 -14  -4 2368.04 677.548   2
  -6  14   4 1846.64 890.670   3
   6 -14  -4 2628.96 606.921   5
   6 -14  -4 2277.25 666.448   1
   6 -14  -4 2019.26 1160.65   8
   6 -14   4 1555.95 1059.12   8
  -6  14   6-635.982 1139.58   7
  -6  14   6 174.441 804.564   4
  -6  14  -6 1567.08 899.392   7
   6 -14   6 337.488 733.513   1
  -6  14   6 304.304 755.753   6
   6 -14  -6 692.994 695.054   2
   6 -14  -6 423.621 615.704   1
   6 -14  -6 615.153 643.338   5
   6 -14  -6 206.574 1247.62   8
   6 -14   6 393.191 1038.47   8
  -6  14  -8 25217.4 1371.53   7
  -6  14   8 24576.6 1379.55   4
   6 -14  -8 21920.2 1218.08   1
   6 -14  -8 25899.4 1937.63   8
   6 -14   8 25253.7 1591.80   8
   6 -14   8 26420.5 1354.45   1
  -6  14   8 28414.3 1735.65   7
  -6  14  10 452.864 960.846   4
  -6  14 -10-313.846 829.683   7
  -6  14  10 523.959 943.851   6
   6 -14 -10 1053.39 711.568   1
   6 -14 -10-759.860 843.147   5
   6 -14  10-762.653 880.305   1
   6 -14 -10 259.984 1691.66   8
   6 -14  10-519.058 1070.09   8
  -6  14  12 10147.0 1326.65   6
   6 -14 -12 6962.98 1221.21   2
   6 -14 -12 5910.37 876.612   1
   6 -14  12 6500.19 1152.27   1
   6 -14 -12 4686.00 1043.92   5
   6 -14 -12 2291.66 2080.31   8
   6 -14  12 9294.01 1233.52   8
  -6  14  12 7793.59 1251.41   4
  -6  14 -14 581.587 802.046   7
   6 -14 -14 903.137 2284.73   8
  -6  14  14-333.068 1137.58   6
   6 -14 -14-722.194 807.865   1
   6 -14 -14-388.079 1041.01   2
   6 -14  14 98.1626 1023.91   1
   6 -14 -14-20.1542 1074.40   5
   6 -14  14-841.037 1046.29   8
  -6  14  14 1559.52 1207.07   4
  -6  14 -16 3561.30 827.633   7
   6 -14 -16 1898.59 886.722   1
  -6  14  16 3439.07 1237.04   6
   6 -14 -16 2254.29 1137.15   2
   6 -14  16 2477.64 1132.21   1
   6 -14 -16 804.526 1165.79   5
   6 -14 -16 3652.24 2925.77   8
   6 -14  16 1770.83 1145.75   8
  -6  14  16 2226.95 1417.35   4
  -6  14 -18-1274.27 823.454   7
   6 -14 -18 17.5120 987.956   1
  -6  14  18 186.979 1302.56   6
   6 -14 -18 25.3549 1410.45   5
   6 -14  18-1398.02 1186.16   1
   6 -14  18-607.009 1201.09   8
  -6  14  18-4477.27 1989.63   4
  -6  14 -20 20004.7 1243.93   7
   6 -14  20 18293.2 1667.88   8
  -6  14  20 14123.1 2079.19   6
   6 -14  20 20862.3 1562.80   1
   6  14 -20 16690.0 1813.36   2
   6 -14 -20 12434.6 1652.06   2
  -6  14 -22-175.315 814.419   7
  -6 -14  22-1558.14 1799.90   3
  -6  14  22-113.286 1471.57   6
   6 -14 -22 243.748 1552.75   5
   6 -14  22 623.392 1236.06   8
   6  14 -22 328.070 1392.37   2
   6 -14  24 2729.07 1332.01   8
  -6 -14  24 2242.27 2147.59   3
  -6  14  24-1235.42 1784.17   6
   6  14 -24 371.584 1461.75   2
   6 -14 -24 725.834 1662.91   5
  -6 -14  26-310.209 1809.76   3
   6  14 -26 1165.39 1368.06   2
  -6  14  26 189.726 1724.46   6
   6  14 -26-910.044 2180.22   5
   6 -14 -26 106.404 1680.78   5
  -6 -14  28 4852.37 1389.64   6
   6  14 -28 8273.72 1476.71   2
  -6  16   0-91.8713 1206.39   7
   6 -16   0 885.268 1251.12   8
  -6  16   0-238.356 802.327   4
   6 -16   0 75.1316 687.572   1
  -6  16   2 21820.5 1300.69   4
   6 -16  -2 18801.0 1127.47   1
   6 -16   2 22614.3 1201.85   1
   6 -16  -2 20685.5 1786.08   8
   6 -16   2 22789.6 1654.12   8
  -6  16  -2 22252.6 1266.57   4
  -6  16   2 23728.5 1666.20   7
  -6  16  -2 21477.8 1570.44   7
   6 -16   4 15.1035 717.451   1
  -6  16   4-991.624 1358.38   7
  -6  16  -4-816.418 1125.41   7
  -6  16  -4-1165.06 841.119   4
   6 -16   4 219.700 1226.51   8
   6 -16  -4-149.104 715.526   1
   6 -16  -4-1653.19 1530.39   8
   6 -16   6 5618.37 905.194   1
  -6  16   6 8150.38 1162.17   4
  -6  16   8 82.6141 1063.35   4
  -6  16  -8-1169.50 1067.01   7
   6 -16  -8-1328.33 1890.07   8
   6 -16   8-494.505 845.033   1
   6 -16  -8 218.385 725.929   1
   6 -16   8 289.854 1215.57   8
  -6  16 -10 17345.1 1293.45   7
   6 -16 -10 12108.3 1102.61   1
   6 -16  10 18499.6 1527.03   8
   6 -16  10 20207.0 1288.62   1
   6 -16 -10 10037.1 2331.98   8
  -6  16  10 18703.8 1464.21   4
  -6  16 -12 69.3498 928.362   7
   6 -16 -12-315.051 870.987   1
   6 -16  12 1524.73 1000.89   1
   6 -16 -12 187.670 1008.84   5
   6 -16 -12 722.977 2471.58   8
   6 -16  12-741.462 1260.47   8
  -6  16  12 124.642 1206.21   4
  -6  16 -14 373.633 908.521   7
   6 -16 -14-1541.26 956.871   1
   6 -16 -14 152.917 1178.89   5
   6 -16 -14-502.198 2902.18   8
   6 -16  14 1479.22 1108.49   1
   6 -16  14 721.127 1214.04   8
  -6  16  14 1948.58 1435.26   4
   6 -16  16 756.653 1149.99   1
  -6  16 -18 10638.2 1031.87   7
   6 -16 -18 2523.50 1174.07   1
   6 -16 -18 1330.64 1508.06   5
   6 -16  18 8285.32 1360.88   1
  -6  16  18 12976.0 2436.38   4
   6 -16  18 8223.93 1456.82   8
  -6  16 -20 470.586 848.426   7
   6 -16 -20-568.861 1290.26   1
   6 -16 -20 155.726 1632.60   5
   6 -16  20-155.304 1206.56   1
   6 -16  20 1966.38 1369.78   8
   6 -16  22 763.747 1343.61   1
  -6  16 -22 3845.94 998.850   7
   6 -16 -22 135.780 1725.81   5
   6 -16 -22-1000.19 1274.03   1
   6  16 -22 4206.95 1612.68   2
   6 -16  22 3206.19 1403.70   8
   6 -16 -24 36.7122 1754.44   5
   6  16 -24 1003.77 1488.56   2
   6 -16  24 465.082 1360.62   8
  -6 -16  26 9394.39 2228.24   3
   6  16 -26 4707.80 1486.22   2
   6 -18   0 16757.7 1154.31   1
   6 -18   0 22425.6 1964.25   8
  -6  18   0 18594.9 1334.60   4
  -6  18   0 18422.5 1669.87   7
  -6  18   2 851.592 999.475   4
  -6  18   2 26.2901 1335.14   7
  -6  18  -2 550.021 1300.79   7
  -6  18  -2 288.749 942.172   4
   6 -18  -2 48.5918 752.610   1
   6 -18   2 1209.64 787.708   1
   6 -18  -2-33.8020 1686.86   8
   6 -18   2-913.663 1449.93   8
  -6  18   4 2202.60 1450.70   7
  -6  18  -4 2293.51 1272.23   7
  -6  18  -4 139.211 894.512   4
  -6  18   4 875.680 1101.09   4
   6 -18  -4 755.677 810.850   1
   6 -18   4 1910.99 824.201   1
   6 -18  -4 692.855 1742.46   8
   6 -18   4 2281.90 1409.90   8
  -6  18   6-1053.44 1159.16   4
  -6  18  -6-934.872 1220.64   7
  -6  18  -6 542.713 908.571   4
   6 -18  -6-17.0045 820.313   1
   6 -18  -6-164.567 1975.09   8
   6 -18   6 27.0659 1351.81   8
   6 -18   6 411.000 782.711   1
  -6  18  -8 6732.90 1058.59   4
   6 -18  -8 6316.56 983.850   1
   6 -18   8 12122.6 1098.12   1
   6 -18  -8 6603.26 2323.98   8
   6 -18   8 10434.8 1484.25   8
  -6  18   8 10030.0 1347.57   4
  -6  18  -8 12807.9 1362.83   7
  -6  18 -10-42.4462 1137.88   7
  -6  18 -10-410.073 901.369   4
   6 -18  10-1355.73 941.870   1
   6 -18 -10 379.048 942.936   1
   6 -18  10 158.649 1323.67   8
   6 -18 -10-1393.16 2805.95   8
  -6  18  10-1210.72 1373.06   4
  -6  18  12 5395.69 1627.20   4
   6 -18  12 3948.37 1482.43   8
  -6  18 -14-980.314 1009.76   7
   6 -18 -14 41.7729 1016.43   1
   6 -18  14 110.582 1041.85   1
   6 -18 -14-650.525 3597.59   8
   6 -18  14 26.5063 1409.21   8
  -6  18  14-1344.01 1708.33   4
  -6  18 -16 5533.42 1063.09   7
   6 -18 -16 1087.36 1127.11   1
   6 -18  16 3943.03 1488.96   8
  -6  18  16 5106.54 2295.02   4
   6 -18  16 3924.68 1238.06   1
  -6  18 -18-2525.20 1105.31   7
   6 -18 -18-1349.67 1263.41   1
  -6  18 -20 10301.8 1098.27   7
   6 -18 -20 1329.47 1277.59   1
   6 -18  20 9676.01 1508.86   1
   6 -18 -20 34.2870 1771.89   5
   6 -18  20 9706.84 1610.89   8
  -6  18 -22 581.237 903.866   7
   6 -18 -22 282.919 1327.33   1
   6 -18  22-879.584 1438.72   8
   6 -18  22-436.173 1352.15   1
   6 -18 -22 783.621 1838.34   5
   6 -18 -24-359.437 1914.38   5
   6  18 -24 695.568 1541.74   2
  -6  20  -4-1637.30 1090.16   4
   6 -20   4-2613.41 1740.86   8
  -6  20  -6 2586.19 1040.08   4
  -6  20  -6 1956.82 1406.34   7
   6 -20  -6 596.529 926.809   1
   6 -20  -6 1869.77 2421.35   8
   6 -20   6 1485.04 1600.85   8
   6 -20   6 2331.42 900.103   1
  -6  20   6 697.046 1357.90   4
  -6  20  -8-941.423 1293.27   7
  -6  20  -8 399.484 993.434   4
   6 -20   8 1116.43 864.273   1
   6 -20  -8 339.930 957.727   1
   6 -20  -8 2511.27 2765.24   8
   6 -20   8 556.639 1500.89   8
  -6  20   8 1010.61 1399.73   4
  -6  20 -10 8772.54 1456.45   7
  -6  20 -10 7831.21 1107.62   4
   6 -20 -10 2520.23 1074.97   1
   6 -20  10 8807.10 1082.51   1
   6 -20 -10 3393.90 3293.37   8
   6 -20  10 9070.47 1658.19   8
  -6  20  10 3694.53 1735.82   4
  -6  20 -12 504.027 1233.36   7
  -6  20 -12 329.779 971.834   4
   6 -20  12 165.863 1019.03   1
   6 -20 -12-934.907 1056.50   1
   6 -20 -12 3121.55 3734.28   8
   6 -20  12-1151.55 1514.51   8
  -6  20  12-75.2075 1686.82   4
  -6  20 -14-3384.74 1352.40   7
   6 -20 -14-1465.46 1219.71   1
   6 -20  14-2375.01 1194.86   1
  -6  20  14-3266.62 2432.63   4
  -6  20 -16-1269.73 1039.21   4
  -6  20 -16-2400.46 1163.35   7
   6 -20 -16-2218.34 1285.64   1
   6 -20  16-1199.40 1157.75   1
   6 -20  16-3744.47 1653.25   8
  -6  20  16-1597.77 2547.83   4
  -6  20 -18 10445.9 1244.96   7
   6 -20  18 11693.0 1681.90   8
  -6  20 -18 10548.6 1167.66   4
   6 -20  18 9065.73 1455.57   1
  -6  20 -20 324.083 987.281   4
  -6  20 -20 2130.21 1057.00   7
   6 -20 -20-1287.46 1359.68   1
   6 -20  20-1340.64 1361.57   1
   6 -20  20 1710.24 1559.79   8
  -6  20 -22 1528.53 1036.91   4
  -6  20 -22 2540.12 1037.14   7
   6 -20 -22 543.094 1394.94   1
   6 -20  22 262.176 1581.34   8
  -6  22   0 6825.19 1474.38   4
  -6  22   0 8675.07 1754.04   7
   6 -22   0 3873.12 980.714   1
   6 -22   0 2014.49 2269.21   8
  -6  22  -2 75.4944 1241.54   4
  -6  22  -2 2072.19 1549.02   7
   6 -22  -2-789.353 928.482   1
   6 -22   2 1177.14 906.533   1
   6 -22  -2-2021.17 2509.88   8
   6 -22   2-735.713 2140.06   8
  -6  22   2-933.863 1338.95   4
  -6  22  -4 1026.64 1188.08   4
  -6  22  -4 1476.65 1522.09   7
   6 -22  -4-653.840 943.900   1
   6 -22   4 37.4977 882.052   1
   6 -22  -4-59.1310 2844.77   8
   6 -22   4-701.123 1997.97   8
  -6  22   4-833.417 1424.56   4
  -6  22  -6-945.044 1238.32   4
  -6  22  -6-2223.77 1566.50   7
   6 -22  -6-968.835 1026.38   1
   6 -22  -6-1082.81 3017.87   8
   6 -22   6-1041.48 1927.40   8
   6 -22   6-1070.91 953.034   1
  -6  22  -8 4711.77 1617.95   7
  -6  22 -10-3101.09 1257.85   4
  -6  22 -10-3898.26 1570.67   7
   6 -22 -10-2366.16 1183.45   1
   6 -22  10-2224.40 1038.94   1
   6 -22  10-1381.38 1826.64   8
  -6  22 -12 3277.26 1160.35   4
  -6  22 -12 2309.61 1456.21   7
   6 -22  12 3775.40 1085.92   1
   6 -22 -12-633.958 1224.50   1
  -6  22 -14 651.036 1344.84   7
   6 -22  14 288.530 1067.85   1
  -6  22 -16 3209.91 1306.48   7
   6 -22  16 3408.13 1211.45   1
  -6  22 -18-239.910 1172.50   7
   6 -22  18-786.794 1252.60   1
   6 -24   0 641.233 2715.52   8
  -6  24   0-1535.21 1439.30   4
   6 -24  -2 466.371 3135.68   8
   6 -24   2 1636.43 2541.19   8
  -6  24   2 1835.03 1510.84   4
  -6  24  -2 1272.67 1385.84   4
  -6  24  -4 707.525 1378.00   4
   6 -24  -4 759.239 3361.45   8
   6 -24   4-49.5152 2231.98   8
  -6  24   4-1470.81 1616.87   4
  -6  24  -6 600.097 1340.19   4
  -6  24   6 1410.15 1742.53   4
   6 -24  -6 3335.98 3831.77   8
   6 -24   6 286.064 2250.29   8
  -6  24  -8 644.480 1250.37   4
   6 -24  -8-336.182 1105.05   1
   6 -24  -8 3307.82 4208.90   8
  -6  24   8-1296.20 1922.73   4
   6 -24   8 1683.24 2179.32   8
  -6  24 -10 4420.39 1339.72   4
   6 -24 -10 276.441 1138.52   1
   6 -24  10 1982.14 2135.98   8
  -6  24  10 792.732 2305.85   4
  -6  24 -12-367.971 1269.07   4
   6 -24 -12 1400.46 1246.41   1
   6 -24  12 41.0392 2085.26   8
  -6  24  12 762.745 2595.75   4
  -6  26   0 604.156 1782.30   7
   6 -26   0 824.547 1014.58   1
   6 -26   0 79.1278 3393.69   8
  -6  26   0 2827.28 1644.56   4
  -6  26  -2 209.060 1700.60   7
   6 -26  -2 44.8282 1049.83   1
   6 -26   2-21.4276 976.570   1
   6 -26  -2-84.5821 3575.77   8
   6 -26   2-2719.13 3146.08   8
  -6  26   2-1469.68 1741.59   4
  -6  26  -2-977.523 1565.04   4
  -6  26  -4 33.9575 1691.23   7
   6 -26  -4-212.944 1051.67   1
   6 -26   4 949.924 980.411   1
   6 -26  -4 2378.99 4107.49   8
   6 -26   4-4688.50 3029.27   8
  -6  26   4-655.169 1919.87   4
  -6  26  -4 379.686 1545.16   4
  -7   1   7 31016.4 1803.35   3
  -7  -1   9 1559.56 1068.10   3
  -7   1   9 836.761 1043.04   3
   7  -1  -9 2628.51 1212.37   5
   7  -1  -9 1263.02 894.533   2
   7  -1  -9 1843.28 487.516   8
  -7  -1  11 2665.41 1127.66   3
  -7   1  11 3103.24 1160.26   3
   7   1 -11 4074.89 1336.45   5
   7  -1 -11 3214.83 1169.88   5
   7   1 -11 4056.88 993.219   2
   7  -1 -11 4681.50 995.019   2
   7  -1 -11 4359.81 565.625   8
  -7  -1  13 9047.90 1435.11   3
  -7   1  13 9352.19 1433.30   3
   7  -1 -13 11386.7 1343.23   5
   7   1 -13 12239.1 1219.70   2
   7  -1 -13 13594.9 1176.47   2
   7   1 -13 11936.7 1571.90   5
   7  -1 -13 11804.8 810.994   8
   7   1 -13 11029.2 692.624   8
  -7  -1  15 11036.0 1477.36   3
   7   1 -15 8132.67 655.104   8
  -7   1  15 10848.2 1477.59   3
   7   1 -15 9466.46 1367.66   5
   7  -1 -15 7975.94 1172.20   5
   7  -1 -15 9210.40 811.328   8
   7   1 -15 8523.64 1139.48   2
   7  -1 -15 7706.82 1029.53   2
  -7  -1  17 5708.36 1452.60   3
  -7   1  17 6090.30 1440.54   3
   7   1 -17 5365.64 1252.78   5
   7  -1 -17 4218.87 1111.14   5
   7   1 -17 6308.82 1081.09   2
   7  -1 -17 6536.84 993.011   2
  -7   1  19-328.272 897.249   6
  -7  -1  19 656.379 1473.28   3
  -7   1  19-493.842 1541.58   3
   7   1 -19 1669.54 1139.92   5
   7  -1 -19-442.642 1065.13   5
   7   1 -19 21.5756 964.805   2
   7  -1 -19 673.969 907.367   2
   7  -1 -21 3277.65 994.441   2
  -7  -1  21 2563.45 1065.67   6
  -7   1  21 3048.06 1042.48   6
  -7  -1  21 2762.15 1647.28   3
  -7   1  21 2090.56 1664.86   3
   7   1 -21 4114.89 1293.36   5
   7  -1 -21 2436.78 1213.90   5
   7   1 -21 3543.03 1079.54   2
  -7  -1  23 18264.0 2071.46   3
  -7   1  23 17648.3 1937.71   3
  -7  -1  23 15715.0 1344.39   6
  -7   1  23 16738.0 1396.71   6
   7   1 -23 16192.2 1599.54   5
   7  -1 -23 16456.7 1501.41   5
   7   1 -23 16752.1 1362.91   2
   7  -1 -23 17206.5 1286.34   2
   7   1 -25 25489.0 1819.84   5
   7   1 -27 3511.91 1103.66   2
   7  -1 -27 3179.73 1075.15   2
  -7  -1  27 2102.57 1170.39   6
  -7   1  27 1962.79 1246.89   6
  -7  -1  27 1356.72 1893.13   3
  -7   1  27 4795.64 1942.49   3
   7   1 -27 2809.76 1358.81   5
   7  -1 -27 3189.10 1281.38   5
   7   1 -31-313.231 1107.06   2
   7  -1 -31 3990.26 1152.79   2
  -7  -1  31 4013.30 1426.53   6
  -7   1  31 1840.72 1323.86   6
  -7  -1  31 2095.44 2057.78   3
  -7   1  31 4828.46 2098.75   3
   7   1 -31 1918.57 1374.68   5
   7  -1 -31 1566.57 1367.19   5
   7   1 -33 3988.47 1202.59   2
   7  -1 -33 3500.08 1241.30   2
  -7  -1  33 5040.42 1470.60   6
  -7   1  33 1515.07 1451.41   6
  -7  -1  33 5441.64 2195.23   3
  -7   1  33 2154.91 2228.52   3
   7   1 -33 1896.56 1445.80   5
   7  -1 -33 2312.47 1403.74   5
  -7   3   7 50392.3 2215.89   3
   7  -3  -7 48590.1 2447.88   5
   7  -3  -7 50878.0 2093.32   2
  -7   3   9 311.681 427.261   7
  -7   3   9 1505.40 1092.35   3
   7  -3  -9-59.8510 1129.57   5
   7  -3  -9 1315.44 856.331   2
  -7   3  11 4583.46 456.377   7
  -7  -3  11 2852.97 1196.60   3
  -7   3  11 3901.43 1178.05   3
   7  -3 -11 4176.24 1088.08   5
   7  -3 -11 3991.00 589.996   1
   7   3 -11 3400.90 975.852   2
   7  -3 -11 5087.91 908.358   2
  -7   3  15 18183.2 823.596   7
  -7  -3  15 19360.8 1733.45   3
  -7   3  15 22083.1 1690.45   3
  -7   3  15 20657.4 1210.69   6
   7   3 -15 21498.4 1889.53   5
   7  -3 -15 21638.7 1414.43   5
   7   3 -15 21154.7 1504.58   2
   7  -3 -15 19787.5 1227.83   2
   7  -3 -15 19393.2 1126.35   8
   7  -3 -15 16746.3 980.848   1
  -7   3  17 6878.07 527.801   7
  -7   3  17 6636.61 944.515   6
  -7  -3  17 5942.15 1515.82   3
  -7   3  17 9063.84 1526.94   3
   7  -3 -17 8556.99 1115.92   5
   7   3 -17 7485.14 1471.80   5
   7  -3 -17 7678.05 895.858   8
   7   3 -17 7799.34 1189.43   2
   7  -3 -17 6267.16 697.973   1
   7  -3 -17 7316.02 959.370   2
   7  -3 -19-743.290 881.013   2
   7   3 -19-1771.12 1068.01   2
   7   3 -19-1132.91 1313.93   5
   7  -3 -19-1303.33 1092.72   5
  -7  -3  21 17553.6 1889.16   3
  -7   3  21 18231.8 1977.64   3
  -7   3  21 22523.4 1570.08   6
   7   3 -21 15542.3 1656.98   5
   7  -3 -21 15192.0 1515.74   5
   7   3 -21 18841.1 1434.81   2
   7  -3 -21 17599.5 1304.35   2
  -7  -3  23 10461.9 1269.67   6
  -7   3  23 12368.8 1316.46   6
  -7  -3  23 12690.2 1867.40   3
   7   3 -23 12883.7 1606.86   5
  -7   3  23 15772.7 1998.68   3
   7   3 -23 11913.3 1290.44   2
   7  -3 -23 14039.0 1181.08   2
   7  -3 -23 11986.1 1508.46   5
   7   3 -25 4850.29 1147.34   2
   7  -3 -25 3385.39 1015.91   2
  -7  -3  25 2680.19 1126.42   6
  -7   3  25 889.881 1241.16   6
  -7   3  25 2450.74 1920.11   3
   7   3 -25 3075.44 1415.23   5
   7  -3 -25 4955.25 1255.73   5
   7   3 -27 3632.79 1175.08   2
   7  -3 -27 2668.91 1064.99   2
  -7  -3  27 4386.32 1248.41   6
  -7   3  27 2305.28 1309.73   6
  -7  -3  27 2824.64 1908.98   3
  -7   3  27 2612.62 1899.64   3
   7   3 -27 2127.01 1399.12   5
   7  -3 -27 3533.70 1262.23   5
   7   3 -31 1444.77 1152.25   2
   7  -3 -31 2417.65 1186.46   2
  -7  -3  31 901.987 1304.49   6
  -7   3  31 3065.43 1430.41   6
  -7  -3  31-125.054 2061.24   3
   7   3 -31 209.522 1453.61   5
   7  -3 -31 2029.27 1368.06   5
  -7   5   1 3272.12 485.493   7
  -7   5  -1 2621.61 569.764   7
   7  -5  -1 2515.45 611.656   1
   7  -5  -1 3205.43 595.607   8
   7  -5   1 2252.16 535.021   8
  -7   5   3 378.343 427.294   7
   7  -5  -3 618.901 586.182   1
   7  -5  -3 622.286 593.076   8
  -7   5   5 54267.5 1888.69   7
   7  -5  -5 50904.7 2063.54   1
  -7   5   7 6563.37 1173.45   3
   7  -5  -7 8381.91 1276.10   5
   7  -5  -7 7843.21 807.906   8
  -7   5   9 1489.05 1101.26   3
   7  -5  -9 2261.71 1024.35   5
   7  -5  -9 2547.64 803.925   2
  -7   5  11 5127.66 1228.69   3
   7  -5 -11 6806.47 1003.52   5
   7  -5 -11 5882.36 838.400   2
  -7  -5  13 19371.3 1768.62   3
  -7   5  13 22380.3 1687.06   3
  -7   5  13 21336.7 1235.82   6
   7  -5 -13 22728.3 1391.70   5
   7   5 -13 24525.0 1577.07   2
   7  -5 -13 20990.4 1224.72   2
  -7  -5  15 33430.5 2154.93   3
  -7   5  15 34341.0 1630.51   6
   7   5 -15 35777.1 2469.44   5
   7  -5 -15 39906.0 1798.12   5
   7   5 -15 36066.1 2000.90   2
   7  -5 -15 36132.5 1625.25   2
   7  -5 -17 2343.44 814.786   2
  -7  -5  17 2744.07 1435.32   3
  -7   5  17 3240.64 875.545   6
  -7   5  17 1007.89 1446.75   3
   7   5 -17 1738.85 1636.67   5
   7  -5 -17 1900.84 994.028   5
   7   5 -17 3050.01 1216.06   2
   7  -5 -21 4665.44 912.007   2
  -7   5  21 3691.89 1114.73   6
  -7  -5  21 5022.67 1674.84   3
  -7   5  21 5562.74 1732.98   3
   7   5 -21 3579.22 1583.82   5
   7  -5 -21 3853.87 1123.97   5
   7   5 -21 4426.46 1219.28   2
  -7  -5  23 18533.2 2011.00   3
  -7  -5  23 14473.3 1411.71   6
   7   5 -23 16465.9 1831.37   5
   7  -5 -23 18396.5 1479.71   5
   7   5 -23 17178.2 1493.61   2
   7  -5 -23 15649.1 1241.69   2
  -7   5  23 16490.9 1480.67   6
   7  -5 -25 3397.34 1016.46   2
  -7  -5  25 2623.47 1191.93   6
  -7   5  25 5465.59 1270.52   6
  -7  -5  25 6843.44 1840.50   3
   7   5 -25 5022.07 1559.63   5
   7  -5 -25 3922.14 1237.96   5
   7   5 -25 4136.01 1194.42   2
   7   5 -27 49.2465 1179.48   2
   7  -5 -27 1611.97 1045.44   2
  -7  -5  27 865.881 1165.59   6
  -7   5  27 885.489 1259.90   6
  -7  -5  27-545.483 1867.25   3
   7   5 -27 986.395 1444.31   5
   7  -5 -27 1241.49 1267.27   5
   7   5 -31 700.768 1182.56   2
   7  -5 -31 1291.34 1214.46   2
  -7  -5  31 2311.42 1328.30   6
  -7   5  31 2188.42 1477.08   6
  -7  -5  31 3141.21 2034.66   3
   7   5 -31 2518.48 1561.61   5
   7  -5 -31 2852.28 1390.25   5
  -7   7   1 2601.47 533.622   7
  -7   7  -1 3462.97 530.169   7
   7  -7   1 2639.51 718.702   1
   7  -7  -1 2809.34 716.261   1
   7  -7  -1 3736.39 736.495   8
   7  -7   1 3757.96 705.279   8
  -7   7   3 47718.6 1695.43   7
  -7   7  -3 46892.8 1686.13   7
   7  -7   3 44953.8 1944.11   1
   7  -7  -3 43677.9 1798.12   2
   7  -7  -3 47527.1 1847.82   8
   7  -7   3 46682.4 1796.04   8
   7  -7  -3 43441.2 1840.01   1
   7  -7  -5 1959.03 706.183   1
  -7   7   5 3077.42 600.161   7
  -7   7  -5 2685.11 543.633   7
   7  -7   5 2548.26 690.441   1
   7  -7  -5 2695.58 745.763   2
   7  -7  -5 3764.88 828.603   8
   7  -7   5 2543.78 610.818   8
  -7   7   7 26913.3 1172.54   7
   7  -7  -7 30492.3 1383.72   8
   7  -7   7 29299.5 1240.09   8
   7  -7  -7 28302.7 1263.70   1
  -7   7   9 1567.53 639.936   7
  -7   7   9 1040.31 650.006   6
  -7   7   9 1610.20 1128.64   3
   7  -7  -9 1086.04 853.441   5
   7  -7  -9 1376.61 647.533   1
   7  -7  -9 1109.17 842.530   8
   7  -7  -9 1802.50 714.156   2
  -7   7  11 21876.9 1156.36   7
  -7   7  11 26299.7 1702.14   3
  -7   7  11 21907.4 1214.03   6
   7  -7 -11 26161.1 1378.83   5
   7  -7 -11 23035.1 1208.35   2
   7  -7 -11 25226.5 1375.68   8
   7  -7 -11 23639.9 1149.92   1
  -7   7  13 28119.7 1335.01   7
  -7   7  13 34934.7 1929.97   3
  -7   7  13 26061.5 1369.59   6
   7  -7 -13 33498.7 1563.65   5
   7  -7 -13 27970.0 1363.45   2
   7  -7 -13 29393.7 1533.71   8
   7  -7 -13 29986.3 1284.23   1
  -7   7  15 7964.35 887.552   7
  -7  -7  15 6194.04 1553.61   3
  -7   7  15 7010.33 964.291   6
  -7   7  15 8210.57 1477.97   3
   7   7 -15 10721.7 1356.48   2
   7  -7 -15 8322.20 892.104   2
   7  -7 -15 7494.47 1007.01   5
   7  -7 -15 8824.22 747.898   1
   7  -7 -15 9678.89 1180.94   8
  -7   7  15 7906.80 776.406   4
  -7  -7  17 8364.85 1637.39   3
  -7   7  17 7913.44 1135.99   6
   7  -7 -17 11495.2 1138.40   5
   7   7 -17 11821.3 1528.14   2
   7   7 -17 11928.0 1962.16   5
   7  -7 -17 11572.2 988.171   2
   7  -7 -17 11116.1 820.482   1
   7  -7 -17 9657.83 1360.86   8
  -7   7  17 10375.1 943.950   4
  -7   7  17 9137.05 995.395   7
  -7   7  19 70.0673 898.260   4
  -7   7  19 152.608 867.486   7
   7  -7 -19-203.820 812.660   2
  -7  -7  19-905.463 1591.82   3
  -7   7  19 942.138 1018.92   6
   7   7 -19 1506.72 1752.62   5
   7  -7 -19-834.669 1036.96   5
   7   7 -19 85.0194 1230.17   2
   7  -7 -21 4044.38 931.657   2
  -7  -7  21 4968.08 1727.55   3
  -7   7  21 2451.12 1109.92   6
   7   7 -21 5322.39 1879.26   5
   7  -7 -21 3613.15 1133.12   5
   7   7 -21 4380.00 1331.38   2
   7  -7 -25 7317.21 1151.41   2
  -7  -7  25 7409.17 1311.67   6
  -7  -7  25 9638.22 1942.63   3
  -7   7  25 9785.42 1390.08   6
   7   7 -25 9786.25 1920.77   5
   7  -7 -25 7896.91 1398.99   5
   7   7 -25 7913.84 1341.31   2
   7  -7 -27-1977.66 1242.10   2
  -7  -7  27-3294.75 1391.98   6
   7  -7 -27-2250.66 1465.28   5
   7   7 -27-761.886 1268.83   2
   7   7 -31 5829.08 1293.91   2
   7  -7 -31 4411.32 1366.47   2
  -7  -7  31 5968.15 1403.18   6
  -7  -7  31 5694.96 2085.48   3
  -7   7  31 4884.27 1638.20   6
   7   7 -31 4382.35 1709.98   5
   7  -7 -31 4522.90 1555.81   5
  -7   9   1 4771.27 691.855   7
  -7   9  -1 3832.74 634.783   7
   7  -9   1 4110.43 804.608   1
   7  -9  -1 4439.80 706.052   2
   7  -9  -1 3697.78 761.195   1
   7  -9  -1 3767.54 851.321   8
   7  -9   1 2958.77 829.970   8
  -7   9   3 25683.4 1210.49   7
  -7   9  -3 24283.0 1160.70   7
  -7   9   3 24261.6 1367.67   3
   7  -9  -3 24587.6 1140.79   2
   7  -9   3 26216.8 1386.06   1
   7  -9  -3 26215.0 1398.62   8
   7  -9   3 24996.1 1316.17   8
   7  -9  -3 27018.6 1263.83   1
  -7   9  -5 44607.3 1693.80   7
  -7   9   5 43494.3 1741.17   7
   7  -9  -5 43189.1 2023.71   5
   7  -9  -5 41081.8 1649.08   2
   7  -9   5 43969.5 1958.13   1
   7  -9  -5 47419.7 1925.80   8
   7  -9  -5 48830.1 1765.27   1
   7  -9   5 42562.7 1814.62   8
   7  -9  -9 195.884 614.623   2
  -7   9   9 505.459 832.336   7
  -7   9  -9 731.765 572.555   7
   7  -9  -9 127.028 618.202   1
  -7   9   9-99.4229 640.744   6
   7  -9   9 1321.95 789.199   1
  -7   9   9-539.718 1163.70   3
   7  -9  -9 51.3579 829.879   5
   7  -9  -9 18.3552 961.934   8
   7  -9   9 310.773 727.846   8
   7  -9 -11 4124.83 723.517   2
  -7   9  11 4583.11 972.923   7
   7  -9 -11 4016.86 687.748   1
  -7   9  11 3037.21 693.390   4
  -7   9 -11 4558.39 739.862   7
  -7   9  11 4225.53 771.968   6
  -7   9  11 4228.54 1282.98   3
   7  -9 -11 3830.08 866.050   5
   7  -9 -11 3741.77 1099.85   8
   7  -9  11 3899.88 788.439   8
  -7   9  13 23463.0 1692.85   3
  -7   9  13 17539.7 1171.12   6
   7  -9 -13 21745.2 1272.67   5
   7  -9 -13 17116.5 1062.72   2
  -7   9  13 19340.0 1085.45   4
   7  -9 -13 20464.7 1023.38   1
   7  -9 -13 21451.0 1502.60   8
   7  -9  13 18406.4 1130.39   8
  -7   9  13 18886.4 1262.56   7
  -7   9  15 28032.2 1549.37   6
   7  -9 -15 30303.5 1587.59   5
   7  -9 -15 29796.4 1408.64   2
   7  -9 -15 30128.5 1305.87   1
   7  -9 -15 31288.5 1848.85   8
  -7   9  15 30257.0 1433.82   4
  -7   9  15 29584.1 1565.13   7
  -7   9  17 4960.06 998.351   4
  -7   9  17 5007.85 1122.32   7
   7  -9 -17 6115.67 892.543   2
  -7  -9  17 2387.92 1752.38   3
  -7   9  17 4349.04 1046.03   6
   7  -9 -17 5954.75 752.466   1
   7  -9 -17 6237.81 1085.71   5
   7   9 -17 5813.79 1448.85   2
   7  -9 -17 3175.68 1635.76   8
  -7   9  19-832.705 1084.20   7
   7  -9 -19 418.041 830.324   2
  -7  -9  19 1442.64 1581.05   3
  -7   9  19-1090.44 1057.54   6
   7   9 -19-1210.13 1813.08   5
   7  -9 -19 410.009 1076.38   5
   7   9 -19 430.466 1357.90   2
   7  -9 -19-246.674 2018.36   8
   7  -9 -19-198.780 669.447   1
  -7   9  19 102.390 983.271   4
   7  -9 -21-119.551 941.557   2
  -7  -9  21-201.874 1986.18   3
  -7   9  21-1548.80 1248.37   6
   7   9 -21 3035.21 2240.53   5
   7  -9 -21-644.612 1203.60   5
   7   9 -21 1748.34 1390.56   2
   7  -9 -23 6916.34 1161.97   2
  -7  -9  23 9164.38 2019.08   3
  -7   9  23 6486.92 1378.54   6
   7   9 -23 9341.34 2337.15   5
   7  -9 -23 3333.01 1333.28   5
   7   9 -23 9802.59 1543.25   2
   7   9 -25 1419.38 1256.77   2
   7  -9 -25 1193.00 1106.13   2
  -7  -9  25 1551.99 1886.80   3
  -7   9  25 2361.18 1371.81   6
   7   9 -25 2593.95 2029.97   5
   7  -9 -25 2967.92 1386.89   5
  -7  -9  27-135.256 1258.01   6
   7  -9 -27 248.687 1224.26   2
  -7   9  27 266.777 1407.00   6
   7   9 -27 377.064 1334.91   2
   7   9 -29-741.656 1959.18   5
   7  -9 -29-1930.82 1484.05   5
  -7  11   1 1226.38 797.311   7
  -7  11  -1 496.111 719.942   7
   7 -11  -1 1586.60 702.920   1
   7 -11   1 2070.47 733.824   1
   7 -11   1 748.097 536.034   2
   7 -11  -1 1383.35 963.173   8
   7 -11  -1 758.040 507.188   2
   7 -11   1 1137.80 921.256   8
  -7  11  -3 7224.10 790.287   7
  -7  11   3 6353.21 896.443   7
  -7  11   3 5487.07 584.520   6
  -7  11   3 5910.07 946.104   3
   7 -11   3 5711.95 602.165   2
   7 -11  -3 5719.33 592.704   2
   7 -11  -3 5562.99 1096.23   5
   7 -11  -3 7249.04 781.713   1
   7 -11   3 7854.68 924.496   1
   7 -11  -3 6378.35 1070.57   8
   7 -11   3 5764.11 992.572   8
  -7  11  -5 22627.0 1111.19   7
  -7  11   5 20646.3 1347.38   3
  -7  11   5 18261.3 961.009   6
   7 -11  -5 18678.0 1212.45   5
   7 -11  -5 17479.1 920.397   2
   7 -11  -5 21324.6 1081.15   1
   7 -11  -5 18567.8 1357.01   8
   7 -11   5 21462.5 1342.18   8
   7 -11   5 20842.8 1306.73   1
  -7  11   5 21293.4 1277.38   7
  -7  11  -7 20098.6 1079.09   7
   7 -11  -7 19982.0 1059.59   1
   7 -11  -7 19192.2 1407.80   8
   7 -11   7 18722.0 1297.42   8
   7 -11   7 17786.7 1306.06   1
  -7  11   7 17548.4 1275.81   7
   7 -11   9 799.658 870.324   1
  -7  11   9 681.872 987.955   7
  -7  11   9 613.377 715.116   4
   7 -11  -9 652.306 590.557   2
  -7  11  -9 385.841 626.969   7
  -7  11   9 867.416 734.607   6
  -7  11   9 2192.93 1208.01   3
   7 -11  -9-252.993 766.181   5
   7 -11  -9 1430.54 1160.58   8
   7 -11   9 409.336 879.124   8
   7 -11  -9 392.786 624.462   1
  -7  11  11 2846.92 1139.66   7
  -7  11  11 3546.87 823.851   4
   7 -11 -11 3409.34 700.728   2
  -7  11 -11 4385.70 704.980   7
  -7  11  11 4061.01 855.667   6
  -7  11  11 4627.27 1350.14   3
   7 -11 -11 4042.75 880.293   5
   7 -11  11 4809.77 1027.97   1
   7 -11 -11 2634.17 1263.85   8
   7 -11 -11 4169.98 696.875   1
   7 -11  11 3945.17 943.547   8
  -7  11 -13 17578.5 1026.80   7
  -7  11  13 12047.6 1134.99   6
   7 -11  13 15536.5 1224.33   8
   7 -11 -13 14323.5 1178.07   5
   7 -11 -13 13008.3 971.540   2
   7 -11 -13 14851.3 967.528   1
   7 -11 -13 11255.9 1618.16   8
  -7  11  13 14700.8 1135.78   4
   7 -11  13 15112.7 1317.98   1
  -7  11 -15 34197.4 1501.80   7
  -7  11  15 23194.3 1534.05   6
   7 -11 -15 25179.5 1532.41   5
   7 -11 -15 24697.7 1363.23   2
   7 -11 -15 22448.3 2039.68   8
   7 -11  15 27503.7 1509.24   8
  -7  11  15 28084.7 1531.91   4
  -7  11  15 29393.6 1757.96   7
  -7  11  17 5404.89 1297.97   7
   7 -11 -17 6321.12 974.953   2
  -7  11  17 6859.58 1171.21   6
   7 -11 -17 4831.33 806.477   1
   7 -11 -17 4458.99 1148.60   5
   7 -11 -17 6067.96 2032.25   8
   7 -11  17 5537.11 1034.08   8
  -7  11  17 5563.10 1124.71   4
  -7  11  19-725.594 1320.66   7
   7 -11 -19-554.323 964.030   2
  -7  11  19-394.211 1190.37   6
   7 -11 -19 90.8968 737.668   1
   7 -11 -19-23.9363 1191.80   5
   7 -11  19-285.903 991.399   8
   7  11 -19 1270.85 1456.10   2
   7 -11 -19-1731.38 2534.48   8
  -7  11  19 761.533 1145.13   4
  -7 -11  21 265.449 1821.51   3
   7 -11 -21 2192.59 1093.90   2
  -7  11  21 2170.88 1319.98   6
   7 -11 -21 909.555 1296.61   5
   7  11 -21 3688.30 1491.04   2
   7 -11  21 2795.88 997.369   8
  -7 -11  23 2654.15 1778.13   3
   7 -11 -23 5360.96 1192.70   2
  -7  11  23 5540.97 1414.33   6
   7  11 -23 4400.31 2217.25   5
   7 -11 -23 418.885 1360.91   5
   7  11 -23 6335.08 1493.66   2
  -7 -11  27 443.834 1315.00   6
   7 -11 -27 2177.82 1326.37   2
  -7  11  27 2139.86 1573.73   6
   7  11 -27 363.632 1366.05   2
  -7 -11  29 2733.26 2045.69   3
   7  11 -29-234.919 2207.88   5
   7 -11 -29-34.5035 1523.34   5
  -7  13   1 1653.69 941.334   7
  -7  13  -1 1763.99 927.797   7
   7 -13  -1 2315.20 731.525   1
   7 -13   1 2073.10 758.593   1
   7 -13  -1 1783.85 1091.72   8
   7 -13   1 2981.90 1094.63   8
  -7  13  -3 7916.79 954.102   7
  -7  13   3 7737.88 1113.51   7
  -7  13   3 7985.36 982.104   3
  -7  13   3 7023.12 656.515   6
   7 -13  -3 8095.46 831.271   1
   7 -13   3 8141.02 1168.71   8
   7 -13   3 9102.95 941.710   1
   7 -13  -3 8643.55 1255.25   8
  -7  13  -5 14979.4 1072.23   7
  -7  13   5 13502.1 1216.86   3
  -7  13   5 12070.0 858.740   6
   7 -13  -5 12884.7 1009.10   5
   7 -13  -5 11432.7 750.177   2
   7 -13  -5 16413.2 975.040   1
   7 -13  -5 16944.8 1422.68   8
   7 -13   5 15495.1 1282.37   8
   7 -13   5 13764.0 1111.05   1
  -7  13   5 16212.7 1033.87   4
  -7  13   5 14057.1 1295.22   7
  -7  13  -7 14980.1 1053.76   7
   7 -13  -7 13039.1 959.336   1
   7 -13  -7 15685.1 1441.20   8
   7 -13   7 13762.3 1287.57   8
   7 -13   7 14756.6 1210.30   1
  -7  13   7 14642.6 1037.83   4
  -7  13   7 15422.6 1377.51   7
  -7  13   9 551.364 1260.35   7
  -7  13   9 289.844 819.041   4
  -7  13  -9-702.322 774.712   7
   7 -13  -9 279.776 687.702   2
   7 -13   9 71.0023 979.069   1
  -7  13   9 621.589 807.803   6
  -7  13   9-530.875 1323.44   3
   7 -13  -9 318.874 792.865   5
   7 -13  -9 185.827 725.117   1
   7 -13  -9-919.910 1377.49   8
   7 -13   9-428.789 1039.25   8
  -7  13  11 5481.35 1028.18   4
  -7  13  11 6336.37 1068.69   6
   7 -13  11 2729.27 1186.70   1
  -7  13  11 2559.08 1396.71   7
   7 -13 -11 1889.54 1524.68   8
   7 -13  11 5318.04 1167.68   8
  -7  13 -13 15849.6 1037.70   7
  -7  13  13 14407.3 1281.62   6
   7 -13 -13 13402.5 1216.24   5
   7 -13 -13 13196.9 987.189   1
   7 -13 -13 11989.5 1055.77   2
   7 -13 -13 12668.0 1913.82   8
   7 -13  13 15683.5 1357.90   8
  -7  13  13 14489.6 1276.16   4
   7 -13  13 15568.2 1417.11   1
  -7  13  15 7413.53 1224.89   4
  -7  13 -15 9705.01 908.232   7
  -7  13  15 7805.63 1479.88   7
   7 -13  15 6905.94 1198.64   1
   7 -13 -15 6010.64 1015.58   2
  -7  13  15 6351.50 1193.18   6
   7 -13 -15 7211.18 881.197   1
   7 -13 -15 5527.56 1170.81   5
   7 -13 -15 6778.34 2007.04   8
   7 -13  15 7983.57 1239.07   8
  -7  13  17 3328.63 1458.60   7
  -7  13 -17 5567.41 874.167   7
   7 -13  17 3670.80 1108.42   1
   7 -13  17 5108.03 1175.78   8
   7 -13 -17 2520.72 1044.44   2
  -7  13  17 2943.04 1255.78   6
   7 -13 -17 1001.89 829.782   1
   7 -13 -17-22.7229 1209.64   5
  -7  13  17 3954.59 1311.02   4
  -7  13  19-4185.57 1639.88   7
  -7  13 -19-645.797 931.820   7
   7 -13 -19-679.839 1112.52   2
  -7  13  19-2097.72 1330.79   6
   7 -13 -19-874.318 884.781   1
   7 -13 -19-471.468 1288.14   5
  -7  13  19-3085.85 1560.46   4
   7 -13  19 85.9493 1147.15   8
   7 -13 -21 1334.03 1155.82   2
  -7  13  21 1084.73 1342.75   6
   7 -13 -21 516.359 1338.30   5
   7  13 -21 702.707 1551.09   2
  -7  13  21 2981.42 2012.09   4
   7 -13  21 2077.65 1176.63   8
  -7 -13  23 2491.29 2139.22   3
   7 -13 -23 3519.51 1360.77   2
   7 -13 -23 708.463 1508.26   5
   7  13 -23 6225.62 1607.02   2
   7  13 -25 4289.42 1501.42   2
  -7 -13  25 3699.97 1928.21   3
  -7  13  25 5614.84 1626.42   6
   7 -13 -25 2696.55 1398.10   2
   7 -13 -25 1179.11 1582.67   5
   7 -13  25 5062.80 1236.46   8
   7 -15  -1 840.941 770.321   1
  -7  15   1-1804.26 1124.57   7
  -7  15  -1-494.482 1141.81   7
   7 -15  -1 715.222 1243.22   8
  -7  15   1 76.3157 842.973   4
   7 -15   1 992.478 760.409   1
   7 -15   1 1023.37 1275.94   8
  -7  15   3 6786.10 1278.78   7
  -7  15  -3 6150.35 1152.80   7
  -7  15   3 6380.37 959.706   4
   7 -15  -3 7353.96 873.972   1
   7 -15   3 7487.87 958.430   1
   7 -15  -3 4295.13 1346.06   8
   7 -15   3 6595.09 1317.05   8
  -7  15   5 14042.0 1141.78   4
  -7  15   7 5246.35 1364.59   7
  -7  15   7 3794.16 970.614   4
  -7  15  -7 3169.56 966.842   7
   7 -15   7 3904.06 998.500   1
   7 -15  -7 2832.95 777.257   1
   7 -15  -7 3210.77 1486.81   8
   7 -15   7 3859.09 1262.71   8
  -7  15   9 514.664 969.798   4
  -7  15   9 1661.11 1389.04   7
  -7  15  -9 1159.77 876.873   7
  -7  15   9 440.946 941.551   6
   7 -15  -9 770.814 766.050   1
   7 -15   9-478.215 991.458   1
   7 -15  -9 367.962 1579.62   8
   7 -15   9 545.547 1172.39   8
  -7  15  11 3486.86 1103.32   4
  -7  15  11 1352.98 1454.14   7
  -7  15 -11 2108.54 900.492   7
   7 -15  11 3595.47 1157.51   1
   7 -15 -11 1422.51 899.595   2
  -7  15  11 3747.89 1079.00   6
   7 -15 -11 1909.07 810.522   1
   7 -15 -11 1476.51 936.632   5
   7 -15 -11 442.637 1724.83   8
   7 -15  11 3983.49 1249.60   8
  -7  15  13 7223.98 1278.17   4
  -7  15 -13 8261.34 952.603   7
  -7  15  13 3617.86 1552.46   7
   7 -15 -13 5753.26 1083.67   2
  -7  15  13 7245.04 1214.33   6
   7 -15  13 9133.46 1254.06   1
   7 -15 -13 5411.72 900.708   1
   7 -15 -13 6248.20 1124.64   5
   7 -15 -13 4286.66 2074.58   8
   7 -15  13 6831.05 1253.27   8
  -7  15 -15 7889.08 1014.10   7
   7 -15 -15 5331.48 992.813   1
  -7  15 -17 1544.00 818.688   7
  -7  15  17 988.548 1291.30   6
   7 -15 -17 1323.53 1184.19   2
   7 -15 -17 151.218 902.157   1
   7 -15  17 2236.32 1209.50   1
   7 -15 -17 95.1764 1267.85   5
   7 -15 -17-1492.68 3028.46   8
   7 -15  17 1440.60 1242.08   8
  -7  15  17 908.192 1440.79   4
   7 -15  19-644.688 1297.51   8
  -7  15 -19-247.631 863.786   7
   7 -15  19 594.451 1145.77   1
  -7  15  19-257.216 1320.18   6
   7 -15 -19 547.930 1223.57   2
   7 -15 -19-191.051 957.636   1
   7 -15 -19 315.765 1340.65   5
   7 -15 -19 1726.48 3387.15   8
  -7  15  19-379.038 1681.76   4
   7 -15 -21 214.395 1007.19   1
  -7  15  23 3403.16 1576.52   6
   7 -15 -23 4515.86 1497.43   2
   7 -15 -23 1032.87 1631.01   5
   7  15 -23 5131.03 1682.49   2
   7 -15  23 6198.12 1408.51   8
  -7  15  25 3300.29 1635.29   6
   7 -15 -25 270.376 1642.47   5
   7  15 -25 4057.48 1550.48   2
   7 -15  25 1358.38 1363.62   8
   7 -17   1 383.168 758.976   1
  -7  17   1 1211.02 1293.09   7
  -7  17  -1 92.2915 1236.67   7
  -7  17   1 859.170 891.925   4
  -7  17  -1 134.290 877.655   4
   7 -17   1-533.906 1328.79   8
   7 -17  -1-525.231 1371.70   8
   7 -17  -1-591.643 785.871   1
  -7  17   3 6499.23 1417.68   7
  -7  17   3 7411.60 1039.27   4
  -7  17  -3 6227.59 1283.97   7
   7 -17  -3 8301.79 1573.52   8
   7 -17   3 8458.23 978.680   1
   7 -17  -3 7166.06 930.961   1
   7 -17   3 7772.55 1405.37   8
  -7  17  -3 6293.61 969.485   4
  -7  17   5 6323.71 1078.69   4
  -7  17   5 5444.84 1469.73   7
  -7  17  -5 6284.42 1239.65   7
   7 -17   5 5653.13 991.628   1
   7 -17  -5 4182.41 859.056   1
   7 -17  -5 4522.14 1607.11   8
   7 -17   5 4278.50 1433.24   8
  -7  17   7 6081.32 1169.79   4
  -7  17   7 5107.59 1504.22   7
  -7  17  -7 4107.82 1098.38   7
   7 -17   7 6243.34 1003.16   1
   7 -17  -7 2996.88 863.736   1
   7 -17  -7 4635.85 1770.33   8
   7 -17   7 3610.83 1390.71   8
  -7  17   9-1014.46 1136.35   4
  -7  17   9-219.701 1517.39   7
  -7  17  -9-376.637 1029.78   7
   7 -17   9 343.092 985.522   1
   7 -17  -9-702.040 831.811   1
   7 -17  -9-38.1530 1872.54   8
   7 -17   9 51.9585 1264.61   8
   7 -17  13 4450.88 1226.52   1
  -7  17 -13 3179.67 971.572   7
   7 -17 -13 1867.15 893.929   1
   7 -17 -13 5215.58 2594.72   8
   7 -17  13 2988.26 1397.34   8
  -7  17  13 3330.24 1397.32   4
  -7  17 -15 4878.47 1019.65   7
   7 -17  15 7065.77 1343.58   1
   7 -17 -15 2285.68 957.615   1
   7 -17 -15 4826.10 3126.48   8
   7 -17  15 4519.10 1379.77   8
  -7  17  15 4650.21 1525.83   4
  -7  17 -17 2257.90 948.131   7
  -7  17  17-38.8513 1520.83   6
   7 -17 -17 1006.17 1013.54   1
   7 -17 -17 1598.86 3613.80   8
   7 -17  17 996.390 1284.97   1
   7 -17  17 1042.96 1369.75   8
  -7  17  17 1709.91 1727.55   4
  -7  17 -19-2344.70 1055.48   7
  -7  17  19-2013.47 1658.59   6
   7 -17 -19-404.175 1083.56   1
   7 -17 -19-586.767 1473.16   5
  -7  17  19-3755.98 2467.69   4
  -7  17 -21 2927.91 946.839   7
   7 -17 -21 818.977 1120.07   1
   7 -17  21 3764.18 1364.20   1
   7 -17 -21 184.205 1577.82   5
   7 -17  21 3391.99 1410.59   8
  -7  17 -23 3248.84 1014.60   7
   7 -17 -23 100.158 1669.85   5
   7 -17  23 2308.42 1453.70   8
  -7  19   5 6514.30 1306.77   4
  -7  19   5 5832.05 1638.04   7
  -7  19  -5 7673.86 1455.62   7
  -7  19  -5 7286.18 1075.85   4
   7 -19  -5 4904.23 978.137   1
   7 -19   5 10313.0 1076.51   1
   7 -19  -5 5595.65 1985.77   8
   7 -19   5 6110.11 1543.31   8
  -7  19   7 2504.75 1220.57   4
  -7  19   7 3557.51 1603.34   7
  -7  19  -7 3720.72 1285.18   7
  -7  19  -7 1788.18 973.700   4
   7 -19   7 2333.79 974.235   1
   7 -19  -7 896.123 899.198   1
   7 -19  -7 2130.57 2075.71   8
   7 -19   7 1613.96 1447.46   8
  -7  19   9 1182.54 1608.49   7
  -7  19  -9 22.5002 1179.25   7
  -7  19  -9 635.336 910.227   4
   7 -19   9 916.480 1004.78   1
   7 -19  -9 1067.00 924.784   1
   7 -19  -9-1287.83 2263.99   8
   7 -19   9 169.712 1427.09   8
  -7  19   9 583.881 1304.68   4
  -7  19 -11 598.805 1096.13   7
   7 -19  11 1063.35 1074.74   1
   7 -19 -11-95.8961 930.052   1
   7 -19 -11-167.512 2627.76   8
   7 -19  11 738.429 1449.41   8
  -7  19  11 196.606 1404.82   4
  -7  19 -13 4655.65 1152.09   7
   7 -19 -13 2888.44 1038.82   1
   7 -19  13 5717.17 1319.81   1
   7 -19 -13 4000.35 3226.28   8
   7 -19  13 5400.15 1526.33   8
  -7  19  13 1499.71 1594.57   4
   7 -19  15 4552.34 1458.32   1
  -7  19  15 7362.55 2177.38   4
  -7  19  17 1640.23 2201.87   4
  -7  19 -17 1806.39 1030.31   7
   7 -19  17 1761.12 1332.80   1
   7 -19 -17 1576.60 1106.89   1
   7 -19 -17-2115.38 3774.64   8
   7 -19  17 2907.58 1535.63   8
  -7  19 -19-77.6216 960.179   7
   7 -19 -19-454.229 1143.27   1
   7 -19  19 1451.16 1374.97   1
   7 -19  19-2519.81 1532.67   8
  -7  19  19 1412.91 2443.19   4
  -7  19 -21 1234.14 968.903   7
   7 -19  21 1228.98 1377.36   1
   7 -19 -21 262.407 1206.63   1
   7 -19  21-509.911 1488.08   8
  -7  21   1-23.1439 1151.71   4
  -7  21  -1-1074.00 1145.70   4
  -7  21   1 269.668 1529.07   7
  -7  21  -1-407.200 1465.75   7
   7 -21  -1 230.350 899.085   1
   7 -21  -1-39.5844 1978.74   8
   7 -21   1-1564.57 1873.62   8
   7 -21   1-136.740 908.758   1
  -7  21   3 1171.62 1233.20   4
  -7  21   3 986.404 1691.26   7
  -7  21  -3 1967.62 1131.83   4
  -7  21  -3 27.9883 1499.75   7
   7 -21  -3 498.197 916.256   1
   7 -21  -3 603.470 2149.49   8
   7 -21   3 1372.17 1742.16   8
   7 -21   3 1618.90 940.937   1
  -7  21   5 2273.01 1332.83   4
   7 -21   5 2000.29 955.742   1
  -7  21   5 3542.76 1664.99   7
  -7  21  -5 3477.87 1097.02   4
  -7  21  -5 2749.38 1421.49   7
   7 -21  -5 1516.12 963.423   1
   7 -21  -5 514.953 2268.91   8
   7 -21   5 2149.38 1657.85   8
  -7  21   7 1230.41 1762.38   7
  -7  21  -7 1952.88 1071.00   4
  -7  21  -7 338.025 1454.18   7
   7 -21   7 1019.68 1018.01   1
   7 -21  -7 219.358 1005.26   1
   7 -21  -7-2493.85 2606.82   8
   7 -21   7 3435.64 1712.86   8
  -7  21   7 2450.10 1381.19   4
  -7  21 -11-1583.30 1357.14   7
   7 -21  11-433.507 1094.85   1
   7 -21 -11-296.338 1033.27   1
  -7  21 -13 2657.70 1278.37   7
   7 -21 -13 1277.18 1114.46   1
   7 -21  13 3093.45 1231.20   1
  -7  21 -15 4230.82 1198.73   7
   7 -21 -15 3169.21 1210.56   1
   7 -21  15 4650.34 1293.29   1
  -7  23   1 1857.27 1343.24   4
  -7  23  -1-590.516 1253.83   4
   7 -23  -1-2722.34 2373.28   8
   7 -23   1-2220.34 2201.75   8
  -7  23   3 849.017 1353.22   4
  -7  23  -3 2601.25 1271.75   4
   7 -23   3 1963.39 2070.43   8
   7 -23  -3-51.2332 2294.67   8
  -7  23  -5 2868.07 1227.33   4
   7 -23  -5-755.611 2720.35   8
   7 -23   5 2564.59 1946.40   8
  -7  23   5 1410.44 1443.26   4
  -7  23  -7 2162.03 1172.27   4
   7 -23  -7 333.209 2981.32   8
   7 -23   7 763.242 1902.17   8
  -7  23   7 869.208 1495.76   4
  -7  23  -9-336.367 1112.40   4
   7 -23  -9-1142.81 3403.23   8
   7 -23   9 630.652 1885.96   8
  -7  23   9-35.1208 1619.95   4
  -7  23 -11-938.554 1159.03   4
   7 -23 -11 1269.58 3901.02   8
  -7  23  11 499.218 1868.80   4
  -7  23 -13 322.015 1165.50   4
   7 -23 -13 977.094 1185.38   1
   7 -23 -13-1471.45 4106.26   8
  -7  23  13-385.115 2151.43   4
  -7  25   1 1714.41 1755.84   7
  -7  25  -1 1957.91 1702.97   7
   7 -25  -1-174.220 997.832   1
   7 -25   1-763.426 973.993   1
   7 -25  -1 484.095 2713.48   8
   7 -25   1 749.610 2394.28   8
  -7  25   1-121.945 1477.79   4
  -7  25  -3 2465.06 1398.96   4
  -7  25   3 1043.16 1828.20   7
  -7  25  -3 859.988 1650.62   7
   7 -25  -3-1439.76 1054.58   1
   7 -25   3 133.150 1022.92   1
   7 -25   3-2520.25 2337.63   8
  -7  25   3 955.152 1568.59   4
  -7  25  -5-1110.58 1358.27   4
  -7  25   5 2536.32 1852.90   7
  -7  25  -5 159.064 1617.31   7
   7 -25   5 2051.47 2287.56   8
   7 -25  -5 724.825 1040.27   1
   7 -25  -5-895.179 3147.48   8
   7 -25   5-1149.60 1031.45   1
  -7  25   5-486.132 1601.63   4
  -8   0  10-1101.33 1255.41   3
   8   0 -10-303.718 1038.10   2
  -8   0  12 10085.3 1459.91   3
   8   0 -12 10022.7 1246.31   2
   8   0 -12 9930.85 1627.91   5
  -8   0  14-1654.60 1357.12   3
   8   0 -14-199.647 1418.13   5
   8   0 -14 25.7797 1111.54   2
   8   0 -14-192.335 591.080   8
  -8   0  16 9567.70 1599.55   3
   8   0 -16 8527.83 1573.50   5
   8   0 -16 9008.89 1233.92   2
   8   0 -18 2311.18 1097.79   2
  -8   0  20 10685.0 1231.71   6
  -8   0  20 9760.20 1787.01   3
   8   0 -20 12768.8 1634.89   5
   8   0 -20 10721.1 1273.22   2
  -8   0  22 95.5406 1017.67   6
  -8   0  22-1645.07 1761.83   3
   8   0 -22-566.830 1322.35   5
   8   0 -22 1061.38 1073.02   2
   8   0 -24 772.555 1104.66   2
  -8   0  24 967.078 1093.35   6
  -8   0  24-634.559 1815.95   3
   8   0 -24 489.082 1350.60   5
   8   0 -26 712.738 1118.11   2
  -8   0  26 660.749 1201.68   6
  -8   0  26-1314.17 1948.80   3
   8   0 -26 302.246 1445.24   5
   8   0 -30-540.903 1125.24   2
  -8   0  30-698.064 1299.33   6
  -8   0  30-1032.70 2173.31   3
   8   0 -30-1016.18 1465.71   5
  -8   2   8 997.434 1153.26   3
   8  -2  -8 1543.09 929.886   2
   8  -2  -8 1435.76 564.187   8
  -8  -2  12-898.252 1245.34   3
  -8   2  12 1376.17 1296.94   3
   8  -2 -12-1624.44 1392.73   5
   8   2 -12-249.977 1102.79   2
   8  -2 -12-259.154 1021.94   2
  -8  -2  14 308.153 1290.99   3
  -8   2  14 242.816 1318.51   3
   8   2 -14-1720.21 1568.25   5
   8  -2 -14-98.7130 1208.33   5
   8   2 -14 252.997 1143.63   2
   8  -2 -14-541.148 1015.69   2
  -8  -2  16-1058.80 1526.41   3
  -8   2  16-154.868 1421.55   3
   8   2 -16-133.684 1557.70   5
   8  -2 -16 1438.72 1211.00   5
   8   2 -16-765.451 1187.55   2
   8  -2 -16-681.207 969.488   2
   8  -2 -16 796.594 815.792   8
  -8   2  18 14226.4 1292.63   6
  -8   2  20 7176.20 1126.43   6
  -8  -2  20 6703.93 1695.27   3
  -8   2  20 7796.56 1777.68   3
   8   2 -20 7289.22 1648.57   5
   8  -2 -20 7744.74 1381.10   5
   8   2 -20 7969.26 1247.48   2
   8  -2 -20 8171.69 1148.11   2
   8  -2 -22 7940.57 1141.00   2
  -8  -2  22 7531.55 1234.52   6
  -8   2  22 8784.60 1201.87   6
  -8  -2  22 9153.60 1866.53   3
  -8   2  22 7649.14 1883.38   3
   8   2 -22 6877.91 1593.29   5
   8  -2 -22 9151.66 1504.27   5
   8   2 -22 9131.53 1296.43   2
   8  -2 -24 177.750 1028.90   2
  -8  -2  24 483.400 1123.19   6
  -8   2  24 1022.57 1126.96   6
  -8  -2  24-764.329 1749.88   3
  -8   2  24-148.682 1882.47   3
   8   2 -24 463.644 1421.04   5
   8  -2 -24-654.907 1313.74   5
   8   2 -24-368.440 1124.69   2
  -8  -2  26 9743.76 1367.55   6
  -8   2  26 12854.3 1448.00   6
  -8  -2  26 13491.0 2082.01   3
  -8   2  26 14212.6 2223.36   3
   8  -2 -26 16088.2 1669.03   5
   8   2 -26 13226.1 1436.55   2
   8  -2 -26 13780.6 1325.58   2
   8   2 -26 11085.9 1720.61   5
   8   2 -30 8608.35 1337.87   2
   8  -2 -30 6074.59 1263.91   2
  -8  -2  30 7691.44 1434.66   6
  -8   2  30 6916.87 1484.01   6
  -8  -2  30 7053.93 2206.16   3
  -8   2  30 8683.06 2344.33   3
   8   2 -30 6242.48 1635.54   5
   8  -2 -30 6269.33 1553.58   5
   8  -4  -4 4249.33 632.810   8
   8  -4  -6 4856.43 964.911   2
   8  -4  -6 4541.21 707.878   8
  -8   4   8 44075.2 1766.14   7
  -8   4   8 42409.6 2193.84   3
   8  -4  -8 43989.3 2478.94   5
   8  -4  -8 49295.7 2110.78   2
   8  -4  -8 50097.7 1848.74   8
  -8   4  10-796.443 496.658   7
  -8   4  10-1883.16 1285.42   3
   8  -4 -10-527.745 1351.43   5
   8  -4 -10-208.138 959.009   2
   8  -4 -10-540.753 745.476   8
  -8   4  12 13386.7 1531.11   3
   8  -4 -12 15732.8 1552.55   5
   8  -4 -12 14733.4 1235.64   2
   8  -4 -12 16176.4 1129.30   8
  -8  -4  14-185.980 1295.74   3
  -8   4  14 199.204 1363.25   3
   8  -4 -14 383.530 1101.15   5
   8   4 -14-509.898 1166.15   2
   8  -4 -14-389.866 909.174   2
   8  -4 -14 356.092 838.585   8
  -8  -4  16 8858.84 1600.80   3
  -8   4  16 7194.83 1051.86   6
  -8   4  16 8004.75 1596.04   3
   8  -4 -16 8726.49 1078.89   2
   8   4 -16 7708.33 1841.99   5
   8  -4 -16 7817.16 1249.39   5
   8   4 -16 9398.88 1417.54   2
  -8   4  18 3351.18 1019.10   6
  -8  -4  18-963.837 1746.70   3
  -8   4  18-1527.95 1944.97   3
   8   4 -18 2881.00 1755.10   5
   8  -4 -18 5151.39 1307.14   5
   8   4 -18 5132.64 1366.64   2
   8  -4 -18 4596.39 1018.61   2
  -8  -4  20 27450.5 2282.64   3
  -8   4  20 33234.9 2293.06   3
  -8   4  20 27000.7 1641.92   6
   8   4 -20 29729.1 2441.69   5
   8  -4 -20 30218.5 1883.61   5
   8   4 -20 30407.8 1883.86   2
   8  -4 -20 28435.2 1568.17   2
   8  -4 -22-1777.94 1028.01   2
  -8   4  22-2166.85 1145.05   6
   8   4 -22-880.851 1730.21   5
   8  -4 -22-534.990 1252.57   5
   8   4 -22-316.851 1226.91   2
   8  -4 -24-803.512 996.184   2
  -8  -4  24 182.709 1151.99   6
  -8   4  24-582.341 1147.72   6
  -8  -4  24-1034.35 1770.87   3
  -8   4  24-1941.93 1867.35   3
   8   4 -24 965.780 1640.23   5
   8  -4 -24-876.656 1229.94   5
   8   4 -24-625.389 1212.32   2
   8  -4 -26 729.348 1024.51   2
  -8  -4  26-401.650 1189.36   6
  -8   4  26 389.749 1245.34   6
  -8  -4  26 858.223 1895.61   3
  -8   4  26-693.237 1939.23   3
   8   4 -26 806.430 1651.51   5
   8  -4 -26-649.442 1297.59   5
   8   4 -26 1171.06 1235.55   2
   8   4 -30 52.2760 1205.23   2
   8  -4 -30 72.0595 1036.81   2
  -8  -4  30 205.711 1280.87   6
  -8   4  30-30.9570 1310.79   6
  -8  -4  30-1394.21 2035.37   3
  -8   4  30 2889.29 2154.21   3
   8   4 -30 979.552 1644.85   5
   8  -4 -30-325.630 1424.53   5
  -8   6   0-308.735 555.239   7
   8  -6   0-274.074 613.232   8
  -8   6   2 45575.6 1211.91   7
   8  -6  -2 47408.2 1394.15   8
  -8   6   4-393.293 516.596   7
   8  -6  -4-797.314 702.399   1
   8  -6  -4-672.838 738.099   8
  -8   6   6 12326.1 765.399   7
  -8   6   6 12258.5 1363.89   3
   8  -6  -6 11900.2 1113.79   2
   8  -6  -6 13510.6 1032.82   8
   8  -6  -6 11750.3 1002.09   1
   8  -6  -8 1216.39 739.640   1
  -8   6   8 357.746 533.066   7
  -8   6   8 362.366 1229.88   3
   8  -6  -8-133.676 1330.60   5
   8  -6  -8 1161.78 906.990   2
   8  -6  -8 1948.47 858.272   8
  -8   6  10 40400.5 1591.04   7
  -8   6  10 45029.9 2227.75   3
   8  -6 -10 48783.1 2289.96   5
   8  -6 -10 42455.4 1881.11   2
   8  -6 -10 45860.7 1886.81   8
   8  -6 -10 41391.5 1819.12   1
  -8   6  12-443.615 573.251   7
  -8   6  12 734.420 1328.73   3
   8  -6 -12-520.623 771.820   1
   8  -6 -12 707.315 1077.97   5
   8  -6 -12-195.433 925.786   8
   8  -6 -12 462.260 852.206   2
  -8   6  14 320.904 580.115   7
   8  -6 -14 758.684 753.765   1
  -8   6  14 959.239 820.503   6
  -8   6  14 410.493 1409.34   3
   8  -6 -14-877.601 1104.99   5
   8  -6 -14 415.748 1005.00   8
   8  -6 -14 70.0203 855.932   2
   8  -6 -16 1619.64 893.000   2
   8  -6 -16 764.030 836.561   1
  -8   6  16 1272.98 712.637   7
  -8  -6  16 1374.10 1693.17   3
  -8   6  16 3021.09 960.221   6
   8  -6 -16 1837.98 1179.65   5
   8   6 -16 992.719 1378.57   2
   8  -6 -16 1384.57 1113.72   8
  -8   6  18 38549.1 1566.12   7
  -8  -6  18 35624.7 2453.33   3
  -8   6  18 47581.3 2523.93   3
  -8   6  18 39966.4 1912.57   6
   8   6 -18 41542.5 2893.95   5
   8  -6 -18 43327.2 2059.30   5
   8   6 -18 42462.5 2339.53   2
   8  -6 -18 39826.3 1827.81   2
   8  -6 -20 746.022 929.838   2
  -8  -6  20 892.624 1689.50   3
  -8   6  20 968.191 1026.05   6
  -8   6  20-784.062 1751.07   3
   8   6 -20 540.356 1859.37   5
   8  -6 -20 428.914 1140.52   5
   8   6 -20-452.788 1363.57   2
   8  -6 -24 1631.87 990.150   2
  -8  -6  24-547.509 1842.44   3
  -8   6  24-80.5054 1188.52   6
  -8   6  24 36.4928 1867.80   3
   8   6 -24-808.173 1939.94   5
   8  -6 -24-1847.57 1271.42   5
   8   6 -24 27.3348 1269.54   2
   8  -6 -26 873.792 1082.56   2
  -8  -6  26-3327.95 1501.09   6
  -8   6  26-2884.97 1459.03   6
   8  -6 -26-58.9810 1391.93   5
   8   6 -26 1768.27 1332.94   2
  -8  -6  28-439.047 1964.69   3
   8   6 -28 1286.22 1805.87   5
   8   6 -30 9274.54 1409.58   2
   8  -6 -30 6711.04 1279.85   2
  -8  -6  30 6314.06 1405.01   6
  -8  -6  30 7930.66 2139.32   3
  -8   6  30 6172.85 1512.28   6
   8   6 -30 5432.53 1912.33   5
   8  -6 -30 5718.15 1507.19   5
  -8   8   4 3601.55 635.601   7
  -8   8  -4 1650.56 619.057   7
   8  -8  -4 2933.58 828.074   1
   8  -8   4 1717.65 851.408   1
   8  -8  -4 3252.26 905.946   8
   8  -8   4 2054.55 761.345   8
  -8   8   6-83.9871 609.039   7
  -8   8  -6 732.158 646.036   7
   8  -8  -6 280.164 779.343   1
  -8   8   6 758.872 1078.81   3
   8  -8  -6-283.320 1218.83   5
   8  -8  -6 401.833 911.017   8
   8  -8   6 374.861 683.913   8
  -8   8   8 25915.0 1173.94   7
  -8   8   8 26177.7 1718.60   3
   8  -8  -8 28659.3 1763.89   5
   8  -8  -8 27971.2 1296.86   2
   8  -8  -8 27360.5 1455.60   8
   8  -8  -8 26472.9 1340.16   1
   8  -8 -10 3557.75 806.082   1
  -8   8  10 2910.74 730.709   7
  -8   8  10 3143.50 800.670   6
  -8   8  10 2852.55 1297.03   3
   8  -8 -10 3714.43 1107.92   5
   8  -8 -10 2591.63 1081.24   8
   8  -8 -10 2648.37 803.306   2
  -8   8  12 18608.4 1083.90   7
  -8   8  12 22512.8 1791.16   3
  -8   8  12 16233.9 1147.46   6
   8  -8 -12 20947.3 1448.30   5
   8  -8 -12 19431.9 1179.25   2
   8  -8 -12 20728.9 1414.76   8
   8  -8 -12 19254.2 1134.55   1
   8  -8 -14-284.457 823.964   2
  -8   8  14-1388.55 931.448   6
   8  -8 -14-14.7076 777.908   1
   8  -8 -14-772.495 1096.59   5
   8  -8 -14-1793.87 1182.15   8
  -8   8  16 11271.4 1022.68   7
  -8   8  16 11621.4 1157.23   6
  -8   8  16 12459.0 1804.03   3
   8  -8 -16 12564.7 1291.07   5
   8  -8 -16 11199.8 1057.03   2
   8  -8 -16 13345.5 1418.90   8
   8  -8 -16 11769.1 958.964   1
  -8   8  16 11289.4 976.728   4
  -8   8  18 214.824 848.923   4
  -8   8  18 106.766 838.158   7
   8  -8 -18 741.304 860.795   2
  -8  -8  18-1179.17 1619.57   3
  -8   8  18 105.544 981.660   6
   8  -8 -18-637.695 766.897   1
  -8   8  18 1863.41 1680.02   3
   8  -8 -18-70.3544 1081.70   5
   8   8 -18 300.983 1429.84   2
   8  -8 -18-402.797 1341.30   8
  -8  -8  20 18729.7 2154.69   3
  -8   8  20 17708.4 1509.62   6
   8   8 -20 15733.1 2406.64   5
  -8   8  20 18270.2 2151.94   3
   8  -8 -20 21553.2 1586.08   5
   8   8 -20 24599.0 1933.37   2
   8  -8 -20 19487.6 1305.64   2
   8  -8 -22-951.837 949.746   2
  -8   8  22-274.976 1152.26   6
  -8   8  22-2892.95 1905.73   3
   8   8 -22-719.672 2084.33   5
   8  -8 -22 157.423 1162.87   5
   8   8 -22 2263.11 1639.15   2
   8  -8 -24 147.891 974.511   2
  -8  -8  24-585.578 1897.54   3
  -8   8  24-584.278 1218.10   6
   8   8 -24 2212.49 1424.37   2
   8   8 -24-1390.76 2098.94   5
   8  -8 -24 418.497 1252.84   5
   8  -8 -26-1729.48 1129.21   2
   8  -8 -26-88.8417 1350.84   5
   8   8 -26-830.311 1421.83   2
  -8  -8  28 2480.65 1986.94   3
   8   8 -28 3358.46 2164.04   5
   8   8 -30-1278.98 1281.21   2
   8  -8 -30-144.683 1224.78   2
  -8  -8  30 379.123 1269.72   6
  -8  -8  30-893.414 2037.32   3
  -8   8  30-386.417 1511.75   6
   8   8 -30-1155.59 2013.53   5
   8  -8 -30 994.627 1483.08   5
  -8  10   0-191.325 646.609   7
   8 -10   0-446.044 836.885   1
   8 -10   0 678.502 733.929   2
   8 -10   0 740.338 919.570   8
  -8  10   2 15084.4 982.034   7
  -8  10  -2 16592.9 976.742   7
   8 -10   2 15435.8 1211.55   1
   8 -10  -2 14796.8 973.876   2
   8 -10  -2 15821.3 1253.60   8
   8 -10   2 16877.4 1196.99   8
   8 -10  -2 14425.7 1135.04   1
   8 -10   4 408.787 823.472   1
  -8  10   4 320.296 719.432   7
  -8  10  -4 259.431 640.741   7
   8 -10  -4 147.707 815.392   1
   8 -10  -4-594.634 691.578   2
   8 -10  -4-19.8389 957.916   8
   8 -10   4 37.8134 878.104   8
  -8  10  -6 6780.73 706.458   7
  -8  10   6 5733.77 851.477   7
   8 -10  -6 5899.64 846.509   1
   8 -10  -6 7196.64 1110.35   8
   8 -10   6 7384.92 1043.89   1
   8 -10   6 5917.99 975.858   8
  -8  10   8 403.802 822.708   7
  -8  10  -8-273.757 629.859   7
  -8  10   8 663.647 678.335   6
  -8  10   8 22.2052 1204.93   3
   8 -10  -8 243.969 767.368   1
   8 -10  -8-1036.13 1048.52   5
   8 -10  -8 20.6992 1099.63   8
   8 -10   8-108.106 846.106   1
   8 -10   8-300.102 858.253   8
   8 -10  -8 513.858 698.356   2
  -8  10 -10 32701.7 1383.39   7
  -8  10  10 25065.9 1353.74   6
   8 -10 -10 31344.8 1628.84   5
   8 -10 -10 26328.1 1320.50   2
   8 -10 -10 20801.0 1693.03   8
   8 -10 -10 29239.3 1385.96   1
   8 -10  10 28869.2 1479.88   8
   8 -10 -12 292.076 764.828   2
  -8  10  12-1938.46 1020.25   7
  -8  10  12-1567.84 850.100   4
  -8  10 -12-858.392 785.565   7
   8 -10 -12 44.2585 773.971   1
  -8  10  12-1173.87 899.479   6
   8 -10 -12-83.8032 1067.32   5
   8 -10 -12 296.046 1229.63   8
   8 -10  12-867.885 912.299   8
  -8  10  14 1375.78 813.746   4
  -8  10  14 397.796 1021.98   7
   8 -10 -14 117.856 789.578   2
   8 -10 -14 803.348 794.449   1
  -8  10  14 612.839 915.235   6
  -8  10  14 590.833 1593.03   3
   8 -10 -14 463.322 1041.55   5
   8 -10 -14-131.864 1287.15   8
   8 -10  14 203.901 819.070   8
  -8  10  16-14.8376 901.990   4
  -8  10  16-135.823 1037.97   7
   8 -10 -16 725.283 809.184   2
   8 -10 -16-254.583 763.636   1
  -8  10  16-20.4617 1003.08   6
  -8  10  16 597.616 1628.22   3
   8 -10 -16 108.454 1048.93   5
   8 -10 -16 1641.87 1426.86   8
  -8  10  18 25294.9 2133.70   3
  -8  10  18 21735.4 1490.65   6
   8 -10 -18 20458.0 1280.73   2
   8 -10 -18 19381.8 1953.18   8
  -8  10  18 19085.2 1371.76   4
  -8  10  18 21678.0 1453.38   7
   8 -10 -20-1589.84 981.724   2
  -8 -10  20 46.7062 1752.01   3
   8 -10 -20-3331.77 1271.71   5
   8  10 -20 695.084 1564.00   2
   8 -10 -22 1545.42 1024.72   2
  -8 -10  22 323.229 1834.81   3
  -8  10  22 2901.20 1238.02   6
   8 -10 -22 211.323 1233.86   5
   8  10 -22 3501.44 1577.10   2
   8 -10 -24 2692.75 1168.49   2
   8  10 -24-2168.97 1630.16   2
   8 -10 -26 1391.79 1203.28   2
  -8  10  26 3823.52 1471.85   6
  -8 -10  28-943.698 1287.29   6
  -8 -10  28 146.738 2002.53   3
   8  10 -28 2815.80 2337.77   5
   8 -10 -28-459.931 1435.08   5
  -8  12   0 11160.5 1002.01   7
   8 -12   0 12243.7 1234.52   8
   8 -12   0 12543.7 1104.30   1
   8 -12   2 1473.09 914.889   1
  -8  12   2-666.114 830.657   7
  -8  12  -2-394.512 717.469   7
  -8  12   2-260.937 531.153   6
   8 -12  -2 130.229 813.276   1
   8 -12  -2-22.0018 1053.34   8
   8 -12   2 283.358 1010.02   8
   8 -12  -4 579.463 586.137   2
  -8  12   4 220.043 865.016   7
  -8  12  -4 470.964 735.633   7
  -8  12   4 557.325 568.241   6
   8 -12   4 400.925 963.171   1
   8 -12  -4-140.609 793.996   1
   8 -12  -4 513.652 1187.05   5
   8 -12  -4 451.999 1100.46   8
   8 -12   4 21.8040 1002.44   8
  -8  12   6 687.706 956.991   7
  -8  12  -6 1692.32 726.909   7
   8 -12  -6 1191.46 774.053   1
   8 -12   6 2880.08 1005.47   1
   8 -12  -6 1489.95 1148.24   8
   8 -12   6 1438.50 1030.91   8
  -8  12  -8 19091.5 1124.47   7
  -8  12   8 16075.9 1089.16   6
  -8  12   8 10174.2 1666.93   3
   8 -12  -8 18403.6 1351.69   5
   8 -12  -8 18051.7 1038.39   2
   8 -12  -8 22882.9 1233.24   1
   8 -12  -8 15657.6 1688.26   8
   8 -12   8 19710.0 1365.46   8
   8 -12   8 20351.5 1499.24   1
  -8  12   8 12784.9 1492.61   7
  -8  12 -10-1716.23 769.799   7
  -8  12  10 3114.51 1023.55   6
   8 -12 -10 4194.46 1288.83   5
   8 -12  10-436.452 1008.12   8
  -8  12 -12 19606.1 1123.71   7
  -8  12  12 14523.1 1194.08   6
   8 -12 -12 16791.1 1318.23   5
   8 -12 -12 15203.5 1069.92   2
   8 -12 -12 18497.8 1146.56   1
   8 -12 -12 14041.7 1683.68   8
   8 -12  12 17709.0 1327.00   8
  -8  12  12 17193.1 1218.10   4
   8 -12  12 20191.9 1495.18   1
  -8  12  14 130.896 937.564   4
  -8  12  14-980.279 1177.22   7
  -8  12 -14 297.322 778.774   7
   8 -12 -14-252.505 768.159   2
  -8  12  14 354.216 926.137   6
  -8  12  14-79.6119 1601.49   3
   8 -12 -14 688.378 1023.12   5
   8 -12 -14 945.095 1464.56   8
   8 -12  14-41.7538 1027.91   8
   8 -12 -14 464.086 768.532   1
  -8  12  16 8064.95 1168.99   4
  -8  12  16 5571.40 1362.25   7
   8 -12 -16 7569.19 987.773   2
  -8  12  16 4610.15 1157.29   6
   8 -12 -16 4880.85 1254.29   5
   8 -12 -16 6126.67 928.748   1
   8 -12 -16 5604.91 1803.81   8
   8 -12  16 8961.16 1130.97   8
   8 -12 -18-2309.95 1029.92   2
   8 -12 -18-845.680 1297.29   5
   8 -12 -18-1652.87 891.897   1
   8 -12  18 190.029 1042.39   8
   8 -12 -20 8031.19 1161.29   2
   8 -12  20 5789.44 1155.44   8
   8 -12 -22-1707.32 1165.79   2
  -8  12  22-1629.84 1393.37   6
   8 -12 -22-222.188 1337.43   5
   8  12 -22-711.157 1636.13   2
   8 -12 -24-106.559 1170.97   2
  -8  12  24 1107.62 1398.60   6
   8 -12 -24-658.514 1405.06   5
   8  12 -24 473.443 1572.15   2
   8 -12 -26 58.9115 1292.43   2
  -8  12  26 827.426 1471.24   6
   8 -14   0-231.251 884.777   1
  -8  14   2 3077.52 1133.79   7
  -8  14  -2 4907.17 1063.18   7
   8 -14  -2 6180.74 975.579   1
   8 -14   2 4938.64 996.740   1
   8 -14  -2 7522.97 1373.33   8
   8 -14   2 6224.05 1307.62   8
  -8  14   4-1231.70 1181.26   7
  -8  14  -4-2249.41 967.445   7
   8 -14  -4-1754.89 865.342   1
   8 -14   4-1283.27 956.910   1
   8 -14  -4-620.247 1304.11   8
   8 -14   4-47.0310 1193.25   8
   8 -14   6 2633.53 1082.43   1
  -8  14   6 1554.21 1202.84   7
  -8  14   6 1934.45 854.806   4
   8 -14  -6 3385.78 842.458   1
  -8  14  -6 2786.38 877.385   7
   8 -14  -6 1075.29 1280.95   8
   8 -14   6 3004.90 1206.98   8
   8 -14  -8 1771.74 818.999   1
  -8  14   8 1038.52 1231.69   7
  -8  14   8 2325.81 922.375   4
  -8  14  -8 2218.11 843.637   7
   8 -14   8 1218.36 1106.42   1
   8 -14  -8 333.453 1415.13   8
   8 -14   8 1222.59 1151.58   8
  -8  14 -10 35195.0 1575.27   7
  -8  14  10 30030.1 1589.48   6
   8 -14 -10 32520.3 1535.96   1
   8 -14  10 34329.4 1895.55   8
  -8  14  10 30987.5 1639.92   4
   8 -14  10 36177.7 1935.79   1
  -8  14  12-392.713 1009.86   4
  -8  14  12 23.1363 1338.73   7
  -8  14 -12 249.199 789.008   7
   8 -14  12-417.975 1142.27   1
   8 -14 -12 1256.93 833.158   2
  -8  14  12-452.448 979.047   6
  -8  14  12 1467.89 1562.29   3
   8 -14 -12 93.4640 974.315   5
   8 -14 -12-721.110 1634.30   8
   8 -14 -12-243.172 825.740   1
   8 -14  12 806.765 1152.96   8
  -8  14  14-644.656 1637.29   7
  -8  14 -14 571.216 806.869   7
   8 -14 -14 246.309 1047.98   2
   8 -14 -14 584.587 1175.00   5
   8 -14 -14 4059.27 2118.72   8
   8 -14 -14 562.440 900.280   1
   8 -14  14-951.867 1218.03   8
  -8  14  16-110.239 1229.64   4
  -8  14  16-246.444 1457.97   7
  -8  14 -16-343.809 842.612   7
   8 -14 -16-780.291 953.747   2
  -8  14  16-457.903 1157.69   6
   8 -14  16 131.685 1100.03   1
   8 -14 -16-175.725 1131.79   5
   8 -14 -16 416.472 874.348   1
   8 -14 -16 386.779 2048.06   8
   8 -14  16 215.504 1191.55   8
  -8  14 -18 16797.4 1370.77   7
  -8  14  18 13117.3 1715.84   7
   8 -14 -18 8080.33 1188.29   2
  -8  14  18 10490.5 1453.28   6
   8 -14 -18 5090.05 1067.70   1
   8 -14 -18 3345.96 1410.72   5
   8 -14  18 11663.6 1351.07   8
   8 -14 -18 6636.00 2554.27   8
  -8  14  18 10897.4 1481.89   4
  -8  14  20-1784.26 1673.80   7
   8 -14 -20-1911.46 1157.46   2
  -8  14  20-1132.33 1376.10   6
   8 -14 -20-80.0764 1352.46   5
   8 -14  20-1628.13 1255.17   8
  -8  14  20-2012.38 1556.47   4
   8 -14 -22 3609.33 1210.57   2
  -8  14  22 3044.21 1447.72   6
   8 -14 -22 29.0413 1443.13   5
   8 -14  22 3289.39 1277.12   8
   8 -14 -24-566.969 1309.45   2
  -8  14  24 698.720 1509.72   6
   8 -14 -24 630.795 1479.11   5
   8 -14  24 470.374 1199.25   8
   8 -14  26 2238.52 1233.01   8
  -8  16   0 12704.1 1362.32   7
   8 -16   0 13136.4 1562.50   8
   8 -16   0 14885.6 1185.12   1
  -8  16   2 918.155 1182.30   7
  -8  16  -2 1377.79 1055.43   7
  -8  16   2 366.261 839.766   4
   8 -16  -2 760.666 871.266   1
   8 -16   2 398.161 917.444   1
   8 -16  -2 672.646 1341.99   8
   8 -16   2-1838.78 1304.63   8
   8 -16  -4-613.526 815.987   1
  -8  16   4-22.9832 1203.49   7
  -8  16   4 442.111 897.690   4
  -8  16  -4 178.995 982.067   7
   8 -16   4-86.1748 993.374   1
   8 -16  -4 243.572 1352.84   8
   8 -16   4 364.533 1274.56   8
  -8  16   6-545.755 1302.56   7
  -8  16   6 87.2552 916.619   4
  -8  16  -6-37.6799 965.575   7
   8 -16   6-750.308 1012.76   1
   8 -16  -6-1287.60 1485.19   8
   8 -16   6 1463.37 1286.25   8
   8 -16  -6 875.603 839.668   1
  -8  16  -8 16546.2 1246.70   7
   8 -16  -8 14323.6 1157.62   1
   8 -16   8 17594.9 1629.72   8
   8 -16   8 20198.1 1509.75   1
   8 -16  -8 10325.6 1828.55   8
  -8  16   8 13566.6 1269.91   4
  -8  16   8 19348.7 1658.85   7
  -8  16 -10 6431.05 1050.00   7
   8 -16 -10 1979.01 929.469   1
  -8  16 -12 11834.9 1077.76   7
  -8  16  12 8772.08 1346.47   4
  -8  16  12 9667.83 1668.60   7
   8 -16 -12 7206.36 1014.76   1
   8 -16 -12 4420.12 1977.31   8
   8 -16  12 12569.0 1436.11   1
   8 -16  12 9529.72 1424.50   8
  -8  16  14-903.534 1295.57   4
   8 -16  14 537.077 1192.49   1
  -8  16  14 963.044 1567.62   7
  -8  16 -14 269.974 853.885   7
   8 -16 -14 1026.85 907.541   1
   8 -16 -14 1167.57 2118.24   8
   8 -16  14 1576.60 1281.34   8
  -8  16  16 1537.03 1680.71   7
  -8  16 -16 3781.90 905.717   7
   8 -16  16 3629.74 1253.13   1
   8 -16 -16 1326.65 959.017   1
   8 -16 -16 1961.18 2573.22   8
   8 -16  16 2509.44 1326.65   8
  -8  16  16 3259.43 1383.79   4
  -8  16  18 6317.10 1539.40   6
   8 -16  18 6224.26 1507.68   1
  -8  16 -20 10718.9 1112.33   7
  -8  16  20 10448.2 1899.96   7
  -8  16  20 6796.15 1547.17   6
   8 -16 -20 6067.11 1389.79   2
   8 -16 -20 1403.51 1073.35   1
   8 -16 -20 1181.48 1533.73   5
   8 -16 -20 7151.03 3646.53   8
   8 -16  20 9319.23 1487.81   8
  -8  16  20 3552.49 1902.91   4
  -8  16 -22-289.907 710.048   7
  -8  16  22 253.744 1448.17   6
   8 -16 -22-206.065 1293.66   2
   8 -16 -22 700.483 1512.11   5
   8 -16  22 1125.64 1370.09   8
  -8  16  24 863.126 1537.38   6
   8 -16 -24-415.906 1420.65   2
   8 -16 -24 1153.82 1558.79   5
   8 -16  24-1033.10 1403.37   8
  -8  18   2 5018.75 1068.78   4
  -8  18  -2 5533.32 1021.95   4
  -8  18   4-1281.29 1479.85   7
  -8  18   4-2673.07 1079.36   4
  -8  18  -4-521.426 1189.85   7
   8 -18   4 344.000 998.559   1
   8 -18  -4-1064.37 1603.77   8
   8 -18   4-740.584 1484.10   8
   8 -18  -4-427.648 902.472   1
  -8  18   6 936.733 1076.46   4
  -8  18   6 2792.97 1513.08   7
  -8  18  -6 696.688 1080.91   7
   8 -18   6 1690.20 1066.21   1
   8 -18  -6 469.664 1657.41   8
   8 -18  -6 775.371 927.777   1
   8 -18   6 2003.04 1425.30   8
  -8  18   8-964.670 1109.64   4
  -8  18   8 508.849 1505.24   7
  -8  18  -8 1523.71 1057.96   7
   8 -18   8 1719.09 1076.77   1
   8 -18  -8 723.510 910.851   1
   8 -18  -8 286.006 1771.00   8
   8 -18   8-531.936 1395.64   8
  -8  18 -10 14844.2 1273.84   7
   8 -18 -10 10221.8 1128.37   1
   8 -18  10 15354.7 1658.41   8
   8 -18  10 15058.3 1464.61   1
   8 -18 -10 11982.9 2156.03   8
  -8  18  10 15561.7 1845.36   7
  -8  18  12 458.519 1302.47   4
  -8  18  12-785.412 1616.79   7
  -8  18 -12 586.132 939.485   7
   8 -18  12 599.419 1208.21   1
   8 -18 -12-18.9924 934.949   1
   8 -18 -12 1339.37 2244.91   8
   8 -18  12 1732.71 1379.66   8
  -8  18  16 952.744 1772.81   7
  -8  18 -16-135.445 961.262   7
   8 -18 -16-436.922 1035.46   1
   8 -18 -16-2372.23 3025.87   8
   8 -18  16-767.438 1317.08   1
   8 -18  16-1397.97 1438.35   8
  -8  18  16 983.337 1513.26   4
  -8  18  18 2618.32 1965.54   7
  -8  18 -18 7297.63 1039.37   7
   8 -18  18 6445.42 1500.01   1
   8 -18 -18 2006.33 1088.75   1
   8 -18 -18 3921.00 3703.64   8
   8 -18  18 5918.19 1536.64   8
  -8  18  18 1968.25 1859.31   4
  -8  18  20-1675.57 1916.11   7
  -8  18 -20 297.375 935.933   7
   8 -18  20 339.871 1345.65   1
   8 -18 -20-124.483 1037.97   1
   8 -18 -20 264.085 3959.76   8
  -8  18  20 514.273 2143.57   4
   8 -20   0 4718.64 1052.28   1
  -8  20   0 7439.61 1169.08   4
  -8  20   0 8438.30 1523.09   7
   8 -20   0 5620.54 1697.12   8
  -8  20   2-1599.32 1100.19   4
  -8  20   2-841.775 1462.88   7
  -8  20  -2 52.7430 1371.33   7
  -8  20  -2 549.763 1003.86   4
   8 -20   2 1719.18 992.859   1
   8 -20  -2 936.599 1690.53   8
   8 -20   2-1350.24 1587.00   8
   8 -20  -2 99.6823 938.520   1
  -8  20   4 397.014 1130.12   4
  -8  20   4-1058.05 1552.75   7
  -8  20  -4 101.389 1311.19   7
  -8  20  -4 673.683 1005.84   4
   8 -20   4-21.6318 1015.09   1
   8 -20  -4-146.570 1849.61   8
   8 -20   4 370.821 1598.11   8
   8 -20  -4-365.059 976.898   1
  -8  20   6-537.169 1235.20   4
  -8  20   6-1821.01 1635.49   7
  -8  20  -6 558.851 1280.85   7
   8 -20  -6-60.0923 977.697   1
   8 -20  -6-1678.91 2043.82   8
  -8  20   8 1896.04 1790.89   7
  -8  20  -8 2379.27 1378.08   7
   8 -20  -8 3602.20 1061.31   1
   8 -20  -8 5194.42 2379.44   8
  -8  20  10-3255.62 1618.88   4
   8 -20  10-2299.00 1235.98   1
  -8  20  12 1559.40 1858.10   7
  -8  20 -12 3014.72 1169.70   7
   8 -20 -12 1532.49 1040.91   1
   8 -20 -12 167.031 2732.98   8
   8 -20  12 169.207 1268.56   1
  -8  20  12 1694.12 1532.94   4
  -8  20  14-752.157 1878.53   7
   8 -20 -14 105.683 1017.80   1
   8 -20 -14 1359.91 3169.28   8
  -8  20  16 2628.20 1955.17   7
   8 -20 -16 850.351 1092.41   1
  -8  20  18 938.760 2025.03   7
   8 -20 -18-111.756 1105.59   1
  -8  22   0-138.980 1152.08   4
   8 -22   0-1307.63 1846.39   8
  -8  22   2 4033.75 1273.69   4
  -8  22  -2 3010.29 1207.16   4
   8 -22  -2 2333.13 2074.71   8
   8 -22   2 3272.30 1907.79   8
  -8  22   4 257.604 1261.74   4
  -8  22  -4 217.522 1100.75   4
   8 -22  -4 219.866 2102.01   8
   8 -22   4 709.931 1767.90   8
  -8  22   6 27.4934 1357.68   4
  -8  22  -6 1958.49 1084.89   4
   8 -22  -6 529.090 2270.08   8
   8 -22   6-2039.79 1696.37   8
  -8  22  -8-41.3021 1058.78   4
   8 -22  -8-569.177 2449.76   8
   8 -22   8-1559.24 1665.39   8
  -8  22   8-485.641 1394.74   4
  -8  22 -10 2230.80 1089.98   4
   8 -22 -10 876.333 2901.90   8
   8 -22  10 1468.26 1665.34   8
  -8  22  10 913.294 1561.24   4
  -8  22 -12 1498.59 1045.65   4
  -8  22 -12-995.163 1259.42   7
   8 -22  12-570.232 1247.50   1
   8 -22 -12-3516.18 3260.28   8
   8 -22  12-128.580 1632.41   8
  -8  22  12 66.7376 1599.01   4
  -8  22 -14 179.584 1033.29   4
  -8  22 -14-1455.29 1166.34   7
   8 -22 -14 514.130 3759.59   8
   8 -22  14 1378.91 1356.83   1
   8 -22  14-127.760 1633.90   8
  -8  22  14-509.705 1802.49   4
  -8  24   0 3496.73 1403.88   4
  -8  24   0 5995.03 1742.91   7
   8 -24   0 3486.81 2258.63   8
   8 -24   0 3498.36 1068.57   1
  -8  24   2 1974.14 1420.22   4
  -8  24   2 2037.02 1731.25   7
  -8  24  -2-742.917 1569.96   7
   8 -24  -2 850.338 2364.49   8
   8 -24   2 43.7602 2079.64   8
   8 -24  -2 2121.19 1065.35   1
   8 -24   2-1048.51 1018.93   1
  -8  24   4 656.135 1410.30   4
  -8  24  -4 1142.49 1243.71   4
   8 -24   4 888.892 1043.03   1
  -8  24   4-1717.29 1765.71   7
  -8  24  -4 567.250 1499.17   7
   8 -24  -4 673.771 1020.87   1
   8 -24  -4 321.728 2484.75   8
   8 -24   4 41.3391 1965.17   8
  -8  24  -6 1286.59 1228.94   4
  -8  24   6 36.0929 1822.89   7
  -8  24  -6 680.877 1472.29   7
   8 -24   6-434.124 1098.77   1
   8 -24  -6 22.7325 1040.21   1
   8 -24  -6-1885.16 2727.87   8
   8 -24   6 519.698 1910.38   8
  -8  24   6 367.376 1518.26   4
  -9   1  11 533.040 1329.22   3
   9  -1 -11 2086.10 1203.25   2
  -9  -1  13 12137.6 1671.98   3
  -9   1  13 13173.9 1628.20   3
   9   1 -13 12174.4 1503.80   2
   9  -1 -13 14813.0 1501.03   2
   9  -1 -13 11891.8 1882.78   5
   9  -1 -13 12743.4 927.348   8
  -9  -1  15-3783.55 1886.81   3
   9   1 -15 938.192 1831.41   5
   9  -1 -15 865.199 1715.25   5
   9   1 -15 696.061 1354.72   2
   9  -1 -15 1439.98 1246.98   2
  -9  -1  17 2547.49 1691.65   3
  -9   1  17 806.083 1618.44   3
   9   1 -17 1414.24 1790.10   5
   9  -1 -17 127.998 1646.75   5
   9   1 -17 402.509 1278.32   2
   9  -1 -17 1464.33 1166.44   2
  -9  -1  19-748.034 1733.70   3
  -9   1  19-334.051 1662.67   3
   9   1 -19-327.839 1744.80   5
   9  -1 -19 446.742 1586.37   5
   9   1 -19 385.642 1253.25   2
   9  -1 -19 1197.65 1138.91   2
  -9  -1  21 7025.62 2157.63   3
  -9   1  21 8934.46 2174.10   3
   9   1 -21 4307.02 1283.30   2
   9  -1 -21 5800.81 1282.43   2
  -9  -1  23 30993.8 2460.61   3
  -9   1  23 28309.6 2411.33   3
  -9  -1  23 23635.1 1703.34   6
  -9   1  23 23467.5 1679.31   6
   9   1 -23 26725.9 2296.63   5
   9  -1 -23 25489.4 2083.33   5
   9   1 -23 24362.8 1759.32   2
   9  -1 -23 25203.2 1666.58   2
   9  -1 -25 6344.59 1258.90   2
  -9  -1  25 5894.46 1298.73   6
  -9   1  25 5899.08 1278.98   6
   9  -1 -25 7289.12 1701.59   5
   9   1 -25 6551.53 1339.81   2
  -9  -1  27 3055.88 2025.09   3
   9   1 -27 2370.56 1611.27   5
   9   1 -29 263.525 1223.15   2
   9  -1 -29-1418.51 1181.08   2
  -9  -1  29-532.801 1271.90   6
  -9   1  29 354.727 1281.76   6
  -9  -1  29 134.308 2122.88   3
  -9   1  29 44.3772 2228.90   3
   9   1 -29-1175.35 1630.53   5
   9  -1 -29 424.644 1605.50   5
  -9   3   9 1103.92 1327.51   3
   9  -3  -9 1722.94 1095.06   2
   9  -3  -9 1175.22 711.539   8
  -9   3  11 3165.88 1364.86   3
   9  -3 -11 2317.67 1563.55   5
   9  -3 -11 3444.81 1196.68   2
   9  -3 -11 2347.53 823.018   8
  -9   3  13 8659.30 1585.67   3
   9  -3 -13 4505.35 1644.85   5
   9  -3 -13 7523.25 1269.48   2
   9  -3 -13 5148.54 918.271   8
   9  -3 -15 12140.4 1372.98   2
  -9  -3  17 2216.08 1577.50   3
  -9   3  17-484.816 1581.97   3
   9   3 -17 680.470 1865.95   5
   9  -3 -17-109.868 1448.23   5
   9   3 -17 639.149 1391.92   2
   9  -3 -17 249.971 1079.99   2
  -9   3  19-437.990 1030.83   6
  -9  -3  19 41.6870 1655.10   3
  -9   3  19 1494.41 1661.67   3
   9   3 -19-2023.15 1987.97   5
   9  -3 -19 273.962 1387.26   5
   9   3 -19 1135.02 1360.11   2
   9  -3 -19 571.626 1083.89   2
   9  -3 -23 557.084 1083.74   2
  -9   3  23 1628.84 1149.60   6
  -9  -3  23 941.611 1799.68   3
  -9   3  23 1463.98 1890.50   3
   9   3 -23-49.7777 1915.67   5
   9  -3 -23 2523.97 1461.67   5
   9   3 -23 138.534 1268.17   2
  -9  -3  25 8090.96 1468.22   6
  -9   3  25 7577.16 1408.76   6
  -9   3  25 13483.1 2275.09   3
   9   3 -25 12829.1 1500.92   2
   9  -3 -25 10649.6 1351.49   2
   9  -3 -25 12311.7 1714.99   5
  -9  -3  27 4355.87 2034.35   3
   9   3 -27 1886.82 1781.80   5
   9   3 -29 163.651 1233.36   2
   9  -3 -29-861.361 1127.70   2
  -9  -3  29-1465.28 1258.80   6
  -9   3  29 122.289 1302.66   6
  -9  -3  29 1093.46 2097.36   3
  -9   3  29-222.664 2225.49   3
   9   3 -29-899.250 1815.96   5
   9  -3 -29-336.330 1563.65   5
   9  -5  -3 15940.0 994.251   8
   9  -5  -5 9561.44 919.727   8
   9  -5  -7 27614.6 1509.84   2
   9  -5  -7 26114.8 1221.23   8
  -9   5   9 877.692 565.147   7
  -9   5   9-822.666 1284.17   3
   9  -5  -9 2025.71 1499.11   5
   9  -5  -9 464.437 1067.01   2
   9  -5  -9 443.203 883.016   8
  -9   5  11 4866.93 645.248   7
  -9   5  11 5309.42 1458.88   3
   9  -5 -11 3777.03 1648.23   5
   9  -5 -11 6282.24 1182.99   2
   9  -5 -11 4731.29 987.856   8
  -9   5  13 9615.38 742.448   7
  -9   5  13 8531.43 1668.70   3
   9  -5 -13 11226.2 1251.20   2
   9  -5 -13 9944.39 1759.66   5
   9  -5 -13 10090.4 1189.61   8
   9  -5 -13 7520.71 909.523   1
  -9   5  15-830.348 612.092   7
   9  -5 -15-877.021 798.493   1
   9  -5 -15 459.663 1409.78   5
   9  -5 -15 67.9107 1077.51   8
   9  -5 -15 124.785 1010.04   2
  -9   5  17 11065.7 1236.88   6
  -9  -5  17 9643.18 1781.67   3
  -9   5  17 12611.5 1847.32   3
   9  -5 -17 11835.3 1609.73   5
   9  -5 -17 13603.5 1276.99   2
   9   5 -17 11960.8 1685.33   2
   9  -5 -19-441.202 994.357   2
  -9  -5  19-1172.84 1633.09   3
  -9   5  19 1207.14 1017.98   6
  -9   5  19-558.054 1762.02   3
   9   5 -19-2412.44 1952.06   5
   9  -5 -19 707.364 1306.31   5
   9   5 -19-201.241 1487.61   2
   9  -5 -21 730.352 1018.61   2
  -9  -5  21-2002.32 1758.03   3
  -9   5  21 566.608 1110.71   6
   9   5 -21-591.432 1999.72   5
   9  -5 -21-510.980 1439.60   5
   9   5 -21 1599.59 1462.42   2
   9  -5 -23 7730.19 1183.38   2
  -9  -5  23 7666.28 2045.27   3
  -9   5  23 6796.33 1244.77   6
  -9   5  23 6571.91 2011.75   3
   9   5 -23 8954.62 2271.24   5
   9  -5 -23 8292.67 1523.03   5
   9   5 -23 6408.42 1508.15   2
  -9  -5  27 92.3695 1958.65   3
   9   5 -27 704.065 2035.99   5
   9  -5 -29 391.257 1096.81   2
  -9  -5  29 117.684 1234.69   6
  -9  -5  29 1133.48 2034.88   3
  -9   5  29 93.4800 1373.33   6
  -9   5  29 2905.90 2253.03   3
   9   5 -29 868.674 1950.46   5
   9  -5 -29 1294.34 1526.04   5
   9   5 -29 1634.87 1311.32   2
  -9   7   1 1939.12 605.946   7
  -9   7  -1 1621.66 605.951   7
   9  -7  -1 2266.37 804.361   8
   9  -7   1 1564.85 748.526   8
  -9   7   3 22831.5 1118.39   7
   9  -7  -3 24226.0 1363.56   8
   9  -7  -3 22242.0 1353.05   1
  -9   7   5 20485.4 995.185   7
   9  -7  -5 17861.5 1327.56   2
   9  -7  -5 15382.4 1238.00   8
   9  -7  -5 17512.9 1244.71   1
  -9   7   7 5414.22 698.844   7
  -9   7   7 5123.23 1326.93   3
   9  -7  -7 6291.83 1085.79   2
   9  -7  -7 7447.39 980.245   1
   9  -7  -7 4777.92 1003.61   8
  -9   7   9 643.706 612.264   7
   9  -7  -9 422.901 840.777   1
  -9   7   9 664.934 1293.76   3
   9  -7  -9 193.141 1458.69   5
   9  -7  -9 697.646 964.186   2
   9  -7  -9 190.433 995.003   8
  -9   7  11 3544.92 718.120   7
  -9   7  11 2249.49 1422.14   3
   9  -7 -11 3420.08 1523.81   5
   9  -7 -11 3941.91 992.502   2
   9  -7 -11 3278.90 1101.59   8
   9  -7 -11 3820.32 913.979   1
  -9   7  13 1947.24 718.115   7
  -9   7  13 370.876 955.454   6
   9  -7 -13 4406.27 1492.09   5
   9  -7 -13 1442.36 912.027   1
   9  -7 -13 2774.58 1174.96   8
  -9   7  15 29446.8 1302.80   7
  -9   7  15 29034.3 2203.15   3
  -9   7  15 30190.4 1602.44   6
   9  -7 -15 29644.8 1607.61   2
   9  -7 -15 31128.3 1725.36   8
   9  -7 -15 25866.6 1544.28   1
  -9   7  17 9969.30 867.870   7
  -9   7  17 10181.2 1140.15   6
  -9   7  17 9304.65 1830.32   3
   9  -7 -17 11782.8 1482.26   5
   9  -7 -17 9902.12 1146.37   2
   9  -7 -17 9013.45 1364.23   8
   9  -7 -19 634.698 1056.85   2
   9  -7 -19 1545.99 1413.74   5
   9   7 -19-2082.81 1572.14   2
   9  -7 -21 3585.32 1020.52   2
  -9  -7  21 4540.38 1857.91   3
  -9   7  21 3892.36 1120.29   6
  -9   7  21 6307.55 1997.67   3
   9   7 -21 4645.18 2119.43   5
   9  -7 -21 2215.17 1388.93   5
   9   7 -21 5347.47 1610.76   2
   9  -7 -23 3805.82 1068.52   2
  -9  -7  23 4008.87 1885.26   3
  -9   7  23 3496.75 1258.48   6
  -9   7  23 5760.35 2097.99   3
   9   7 -23 2044.64 2174.95   5
   9  -7 -23 279.887 1455.34   5
   9   7 -23 6561.81 1574.51   2
   9  -7 -25-242.187 1106.14   2
  -9   7  25 481.233 1363.12   6
   9  -7 -25 342.972 1451.86   5
  -9  -7  27-850.810 1997.65   3
  -9   7  27-42.3555 2148.60   3
   9   7 -27 60.9954 2134.65   5
   9   7 -27 1085.34 1405.70   2
   9  -7 -29-605.903 1128.91   2
  -9  -7  29-61.0127 1309.31   6
  -9  -7  29-2315.50 2112.04   3
  -9   7  29-476.293 1380.90   6
  -9   7  29-2622.70 2258.04   3
   9   7 -29 1635.14 2215.78   5
   9  -7 -29 1273.39 1479.37   5
   9   7 -29 1647.86 1343.52   2
   9  -9   1 3665.34 954.478   1
  -9   9   1 3797.79 676.313   7
  -9   9  -1 2264.70 658.673   7
   9  -9  -1 2835.00 909.322   1
   9  -9  -1 3154.75 947.219   8
   9  -9   1 3388.01 963.918   8
   9  -9  -3 781.598 900.580   1
  -9   9   3 1530.85 669.327   7
  -9   9  -3 1684.56 645.294   7
   9  -9   3 1419.50 840.709   1
   9  -9  -3 2016.01 1006.91   8
   9  -9   3 730.498 881.495   8
  -9   9   5 21443.3 1127.47   7
  -9   9  -5 23831.7 1175.81   7
   9  -9  -5 20974.2 1332.89   2
   9  -9  -5 17585.2 1432.59   8
   9  -9   5 20059.0 1280.05   8
   9  -9  -5 21424.2 1381.59   1
  -9   9   7 4414.86 798.733   7
  -9   9   7 4150.77 1325.38   3
   9  -9  -7 6275.43 1004.11   1
   9  -9  -7 6756.05 1529.13   5
   9  -9  -7 6473.89 976.782   2
   9  -9  -7 4262.84 1156.65   8
   9  -9   7 4295.97 894.842   8
   9  -9  -9 1127.09 930.074   1
   9  -9  -9-1697.60 1488.74   5
   9  -9  -9-1243.90 1170.75   8
   9  -9  -9-1739.26 916.567   2
   9  -9 -11 1468.30 946.433   1
  -9   9  11-270.197 850.127   7
  -9   9  11-597.050 906.365   6
   9  -9 -11 206.576 1389.24   5
   9  -9 -11 1413.18 1223.23   8
   9  -9 -11-834.619 927.029   2
  -9   9  13 20424.1 1211.43   7
  -9   9  13 17606.7 1938.18   3
  -9   9  13 16924.8 1244.35   6
   9  -9 -13 21175.0 1667.79   5
   9  -9 -13 19214.6 1274.90   2
   9  -9 -13 21257.2 1599.84   8
   9  -9 -13 19849.1 1344.10   1
  -9   9  15 25250.8 1364.97   7
  -9   9  15 28536.3 2186.39   3
  -9   9  15 24768.8 1489.48   6
   9  -9 -15 25059.3 1457.30   2
   9  -9 -15 27877.9 1793.22   8
  -9   9  15 26853.4 1367.03   4
   9  -9 -17 631.725 941.026   2
  -9   9  17-2388.47 1007.91   4
  -9   9  17-1509.95 965.069   7
  -9   9  17-2467.89 1143.88   6
   9  -9 -17 28.0619 1305.37   5
   9  -9 -17 582.712 924.941   1
   9  -9 -17-2332.02 1465.18   8
   9  -9 -19 186.889 910.827   2
  -9   9  19-1395.10 1117.57   6
  -9   9  19 413.318 1913.12   3
   9  -9 -19-27.7047 1301.34   5
   9  -9 -21 3605.01 996.713   2
  -9  -9  21 689.006 1852.40   3
  -9   9  21 1678.39 1209.46   6
  -9   9  21 3807.32 1981.06   3
   9  -9 -21 834.986 1347.83   5
   9   9 -21 3129.47 1678.26   2
   9  -9 -25 2806.28 1095.74   2
  -9   9  25 1806.91 1343.46   6
  -9  -9  27-939.331 1989.93   3
  -9   9  27-1975.47 2192.86   3
   9   9 -27-275.318 2279.62   5
   9  -9 -27-32.5474 1399.24   5
   9   9 -27-1154.59 1405.36   2
  -9  11   1-150.351 743.504   7
  -9  11  -1-881.248 740.111   7
   9 -11  -1-1040.91 984.555   1
   9 -11   1-689.013 976.057   1
   9 -11  -1-67.3775 1070.11   8
   9 -11   1-1076.21 1108.88   8
  -9  11   3 2868.70 847.409   7
   9 -11   3 4646.94 1107.56   1
  -9  11  -3 4915.11 801.212   7
   9 -11  -3 5065.21 1065.20   1
   9 -11  -3 5173.70 1168.94   8
   9 -11   3 4587.84 1089.13   8
  -9  11   5 5815.59 961.323   7
  -9  11  -5 4875.51 831.814   7
   9 -11   5 7268.90 1183.68   1
   9 -11  -5 7365.60 1101.61   1
   9 -11  -5 3902.36 1217.35   8
   9 -11   5 5098.35 1093.47   8
  -9  11   7 7857.40 1081.72   7
  -9  11  -7 10946.0 959.696   7
  -9  11   7 9341.68 1642.59   3
  -9  11   7 9281.88 950.139   6
   9 -11  -7 11038.0 982.121   2
   9 -11  -7 9513.19 1750.22   5
   9 -11   7 6535.36 1269.35   1
   9 -11   7 14194.7 1237.87   8
   9 -11  -7 10754.5 1172.13   1
   9 -11  -7 8393.37 1403.50   8
   9 -11  -9 734.310 811.051   2
  -9  11   9 158.343 931.099   7
  -9  11  -9 205.789 748.839   7
  -9  11   9-14.2580 775.163   6
  -9  11   9-787.989 1460.26   3
   9 -11  -9-147.584 1334.65   5
   9 -11  -9-383.923 901.947   1
   9 -11  -9-185.489 1284.02   8
   9 -11   9-317.590 974.974   8
   9 -11 -11 2498.05 859.214   2
  -9  11  11 2587.05 1014.97   7
  -9  11 -11 1600.02 820.707   7
  -9  11  11 3563.31 906.989   6
  -9  11  11 1772.14 1548.59   3
   9 -11 -11 3157.07 938.830   1
   9 -11 -11 3783.88 1273.85   5
   9 -11 -11 2708.94 1375.69   8
   9 -11  11 3078.52 1023.52   8
  -9  11  13 20851.8 1366.60   7
  -9  11  13 19519.5 1275.87   6
   9 -11 -13 19900.4 1201.81   2
   9 -11 -13 21640.9 1722.66   8
   9 -11 -13 19583.3 1287.55   1
  -9  11  13 17806.7 1207.23   4
  -9  11  15-2322.00 1077.88   4
  -9  11  15-2344.53 1192.09   7
   9 -11 -15-922.439 942.483   2
  -9  11  15-1095.16 1122.17   6
   9 -11 -15 52.4802 975.731   1
   9 -11 -15-25.5135 1289.14   5
   9 -11 -15-3113.06 1597.28   8
  -9  11  17 2738.66 1035.37   4
  -9  11  17 3087.92 1111.33   7
   9 -11 -17 2333.68 944.044   2
  -9  11  17 2737.42 1157.37   6
   9 -11 -17 1788.69 954.522   1
  -9  11  17-195.108 2015.83   3
   9 -11 -17 628.455 1339.00   5
   9 -11 -17 3042.31 1590.93   8
   9 -11 -19-643.241 894.507   2
  -9  11  19 745.502 1107.25   6
  -9  11  19-345.060 1921.04   3
   9 -11 -19-2323.17 1255.60   5
   9 -11 -21 1062.55 982.899   2
  -9  11  21-281.551 1294.56   6
   9 -11 -21 305.860 1310.28   5
   9 -11 -23 4959.91 1104.87   2
  -9  11  23 5354.85 1388.79   6
  -9  11  23 8442.77 2233.58   3
  -9 -11  25 1105.04 1950.84   3
   9 -11 -25 1710.57 1167.05   2
  -9  11  25 1144.23 1374.71   6
  -9 -11  27-209.134 1899.87   3
   9 -11 -27 65.9623 1500.56   5
   9  11 -27 1163.84 1518.55   2
  -9  13   1 1199.27 849.081   7
  -9  13  -1 700.017 831.039   7
   9 -13   1 779.978 1069.71   1
   9 -13  -1 674.503 1202.64   8
   9 -13   1 1955.72 1188.35   8
   9 -13  -1-1078.98 1015.72   1
  -9  13   3 7164.23 1028.16   7
  -9  13  -3 7217.32 917.929   7
   9 -13   3 7701.85 1244.16   1
   9 -13  -3 7609.96 1081.95   1
   9 -13  -3 6610.07 1330.74   8
   9 -13   3 7394.16 1280.72   8
  -9  13   5 17134.7 1302.57   7
  -9  13  -5 17397.5 1149.75   7
   9 -13  -5 13723.0 1573.22   8
   9 -13   5 18603.4 1526.58   8
   9 -13  -5 16359.5 1275.47   1
   9 -13   5 15951.7 1433.60   1
  -9  13   7-129.649 1008.00   7
   9 -13   7 524.057 1067.00   1
  -9  13  -7 888.257 802.711   7
   9 -13  -7 468.463 890.570   1
   9 -13  -7-201.475 1302.50   8
   9 -13   7 1107.77 1177.85   8
  -9  13   9-1229.84 1112.36   7
  -9  13  -9 441.836 765.207   7
  -9  13   9 75.1740 816.420   6
  -9  13   9 25.0857 1424.13   3
   9 -13  -9 19.1782 912.227   1
   9 -13   9 62.2557 1083.10   1
   9 -13  -9-538.326 1433.54   8
   9 -13   9 720.599 1152.78   8
  -9  13  11 2694.30 1181.64   7
  -9  13  11 4283.96 988.969   4
   9 -13 -11 4317.42 836.666   2
  -9  13 -11 4530.70 825.578   7
   9 -13 -11 4393.31 969.866   1
  -9  13  11 2268.00 963.187   6
  -9  13  11 341.476 1591.94   3
   9 -13 -11 3578.97 1219.35   5
   9 -13  11 6030.43 1194.05   1
   9 -13 -11 3325.64 1495.33   8
   9 -13  11 3668.33 1139.00   8
  -9  13 -15 5064.61 1096.13   7
  -9  13  15 13828.8 2027.48   3
  -9  13  15 10885.5 1232.36   6
   9 -13 -15 3830.15 1408.87   5
   9 -13 -15 11885.2 1039.79   2
   9 -13  15 13356.0 1310.32   8
   9 -13 -15 12618.4 1803.04   8
  -9  13  15 13170.0 1268.57   4
  -9  13  15 12574.8 1463.68   7
  -9  13  17 1553.39 1115.02   4
  -9  13  17 4313.84 1367.38   7
   9 -13 -17 2249.51 989.926   1
   9 -13 -17 1901.16 939.547   2
  -9  13  17 2104.59 1159.32   6
  -9  13  17 3446.88 1910.28   3
   9 -13 -17 223.156 1235.84   5
   9 -13 -17 2103.21 1868.85   8
   9 -13  17 2685.74 1171.07   8
  -9  13  19-3070.48 1351.74   4
  -9  13  19-1534.41 1385.57   7
   9 -13 -19-392.782 1031.41   2
  -9  13  19-1300.20 1300.35   6
  -9  13  19-5204.87 2082.65   3
   9 -13 -19-53.0396 1310.64   5
   9 -13 -21 1324.57 1096.94   2
  -9  13  21 252.052 1261.75   6
  -9  13  21 1522.05 2029.41   3
   9 -13 -21 280.041 1344.19   5
   9 -13 -23 2701.46 1197.27   2
  -9  13  23 894.453 1412.13   6
   9 -13 -23 896.907 1427.73   5
   9  13 -25 1047.34 1717.58   2
  -9  15   1-566.746 992.176   7
  -9  15  -1 75.0682 946.787   7
   9 -15  -1 44.7336 987.777   1
   9 -15   1-736.020 1048.91   1
   9 -15  -1 1194.37 1340.12   8
   9 -15   1 714.212 1343.32   8
  -9  15   3 2919.65 1067.86   7
  -9  15  -3 2443.02 965.144   7
   9 -15  -3 1991.86 1001.88   1
   9 -15  -3 3166.56 1404.07   8
   9 -15   3 1919.88 1334.72   8
   9 -15   3 1961.78 1094.48   1
  -9  15   5 4911.56 1216.24   7
  -9  15  -5 6074.62 1019.46   7
   9 -15   5 4621.03 1197.10   1
   9 -15  -5 6265.44 1052.41   1
   9 -15  -5 3926.99 1468.17   8
   9 -15   5 5490.42 1333.22   8
  -9  15   7 4828.87 1324.51   7
  -9  15   7 5854.23 1059.17   4
  -9  15  -7 7263.59 1072.23   7
   9 -15  -7 9029.59 1116.05   1
   9 -15   7 8114.85 1347.85   1
   9 -15  -7 5815.40 1554.59   8
   9 -15   7 7384.24 1390.09   8
  -9  15  11 679.169 1007.43   4
  -9  15  11 1366.16 1346.53   7
   9 -15 -11 791.402 928.952   1
  -9  15 -11-968.506 859.484   7
   9 -15  11 999.501 1215.09   1
   9 -15 -11-1077.38 1625.13   8
   9 -15  11 750.068 1308.47   8
  -9  15 -13 10118.3 1036.73   7
  -9  15  13 6143.34 1503.60   7
   9 -15 -13 6638.32 1097.45   1
   9 -15 -13 9040.44 1826.20   8
  -9  15  13 9281.02 1264.35   4
   9 -15  13 8260.37 1459.89   8
   9 -15  13 8873.77 1436.73   1
   9 -15 -15 3820.67 1013.52   1
  -9  15  15 4489.64 1257.48   4
  -9  15  15 3200.88 1479.46   7
  -9  15 -15 7012.56 968.573   7
   9 -15  15 6255.44 1310.78   1
   9 -15 -15 4569.75 2003.04   8
   9 -15  15 5760.26 1400.08   8
  -9  15  19-600.375 1541.17   7
   9 -15 -19-1015.43 1104.95   2
  -9  15  19 1447.79 1359.08   6
   9 -15 -19-508.008 1315.68   5
   9 -15 -19-1087.30 2563.98   8
   9 -15 -19 616.238 972.057   1
   9 -15  19 26.2648 1307.73   8
  -9  15  19 203.583 1343.45   4
   9 -15 -21 2079.40 1213.85   2
  -9  15  21 1169.16 1383.67   6
   9 -15 -21 85.6169 1405.71   5
   9 -15  21-631.835 1325.74   8
   9 -15 -23 2424.94 1248.38   2
  -9  15  23 2339.66 1536.62   6
   9 -15 -23 946.479 1496.50   5
  -9  17   1 852.584 1152.10   7
  -9  17  -1-1860.93 1115.28   7
   9 -17  -1-22.3304 1023.90   1
   9 -17   1 22.7410 1037.13   1
   9 -17  -1-86.7302 1415.60   8
   9 -17   1-1056.75 1386.55   8
  -9  17   3 1130.46 1233.85   7
  -9  17  -3 1899.04 1039.01   7
  -9  17   3 1778.97 966.599   4
   9 -17  -3 2953.70 1028.39   1
   9 -17   3 1105.44 1118.94   1
   9 -17  -3 1828.03 1451.10   8
   9 -17   3 2223.46 1440.45   8
  -9  17   5 2494.88 1345.37   7
  -9  17   5 3688.89 1027.03   4
  -9  17  -5 4624.96 1095.02   7
   9 -17  -5 4290.42 1031.84   1
   9 -17   5 5133.76 1223.02   1
   9 -17  -5 2584.12 1516.72   8
   9 -17   5 5724.74 1492.24   8
   9 -17   7 8647.14 1366.80   1
  -9  17   7 7831.11 1444.54   7
   9 -17  -7 7751.96 1097.72   1
  -9  17  -7 7873.76 1122.39   7
   9 -17  -7 6422.73 1710.04   8
   9 -17   7 9622.81 1580.98   8
   9 -17  -9 411.344 945.506   1
  -9  17   9-159.500 1071.23   4
  -9  17   9-2205.64 1413.12   7
  -9  17  -9 233.986 940.643   7
   9 -17   9-1238.79 1271.80   1
   9 -17  -9 3065.33 1669.96   8
   9 -17   9 27.8870 1366.27   8
  -9  17  11 633.986 1152.09   4
  -9  17  11 1379.54 1454.42   7
  -9  17 -11 95.7300 931.327   7
   9 -17  11 1054.78 1267.47   1
   9 -17 -11 738.296 1763.44   8
   9 -17  11 1598.58 1382.90   8
   9 -17 -11 269.180 937.493   1
  -9  17 -13 5655.03 1119.16   7
   9 -17 -13 4119.60 2098.07   8
  -9  17  15-324.845 1372.17   4
  -9  17  15 3314.70 1648.78   7
  -9  17 -15 2516.56 940.299   7
   9 -17  15 3132.87 1351.38   1
   9 -17 -15 4859.95 2216.23   8
   9 -17 -15 440.770 1037.32   1
  -9  17  17-350.820 1662.34   7
  -9  17 -17 1185.00 922.248   7
   9 -17  17 2108.74 1326.28   1
   9 -17 -17 1213.19 2723.63   8
   9 -17 -17-286.590 1029.50   1
  -9  17  17 503.553 1431.38   4
  -9  17  19 1027.54 1737.65   7
   9 -17 -19-2646.50 3215.71   8
   9 -17 -19 41.2537 1041.48   1
  -9  17  19-479.435 1553.31   4
  -9  19   1-590.879 1350.81   7
  -9  19  -1 786.369 1279.90   7
  -9  19   1 2003.21 1030.15   4
   9 -19  -1-1351.22 1062.23   1
   9 -19   1 209.933 1054.78   1
   9 -19  -1 1391.91 1472.69   8
   9 -19   1 306.406 1551.38   8
  -9  19   3 3273.13 1461.11   7
  -9  19   3 3242.61 1098.64   4
  -9  19  -3 2517.90 1225.25   7
   9 -19  -3 2449.30 1052.28   1
   9 -19   3 3388.09 1173.13   1
   9 -19  -3 3424.82 1641.93   8
  -9  19   5 1693.10 1183.40   4
  -9  19   5 3202.89 1515.35   7
   9 -19  -5 2163.03 1096.62   1
  -9  19  -5 1238.85 1228.69   7
   9 -19   5 3087.68 1252.44   1
   9 -19  -5 614.964 1764.16   8
   9 -19  -7 1908.97 1086.54   1
  -9  19  -7-1146.58 1386.15   7
  -9  19   9-2619.22 1437.76   4
   9 -19  -9-2279.09 1114.15   1
  -9  19  11-247.810 1332.57   4
  -9  19  11 2841.14 1677.38   7
   9 -19 -11 3175.74 2102.37   8
   9 -19 -11-275.006 1024.98   1
  -9  19  13-185.850 1455.41   4
  -9  19  13-1156.39 1679.25   7
   9 -19 -13 1432.15 2394.37   8
   9 -19 -13 302.785 1058.04   1
  -9  19  15 3102.74 1835.74   7
   9 -19 -15 1901.84 2802.74   8
   9 -19 -15 1985.50 1127.87   1
   9 -19  15 3869.70 1548.88   8
  -9  19  17 265.247 1837.97   7
   9 -19 -17 1273.98 1113.88   1
   9 -19  17 299.015 1520.73   8
  -9  21   1 1514.67 1121.69   4
  -9  21  -1-1128.64 1056.77   4
   9 -21  -1 704.002 1677.97   8
   9 -21   1 239.559 1607.99   8
  -9  21   3 1475.11 1185.25   4
  -9  21  -3 3442.90 1119.36   4
   9 -21  -3 553.753 1832.33   8
   9 -21   3 4374.23 1712.34   8
  -9  21   5-445.796 1192.27   4
  -9  21  -5 101.489 1045.41   4
   9 -21  -5-3702.98 1915.90   8
   9 -21   5 224.994 1572.04   8
  -9  21   7-49.6497 1286.23   4
  -9  21  -7 2050.24 1045.99   4
   9 -21   7 1094.37 1204.30   1
   9 -21  -7-637.391 2032.09   8
   9 -21   7 1379.31 1605.56   8
  -9  21   9-700.394 1349.77   4
  -9  21  -9-1219.36 1165.99   7
   9 -21   9 900.107 1266.66   1
   9 -21  -9-1020.17 2219.46   8
   9 -21   9-2021.49 1608.16   8
  -9  21  11 316.672 1426.88   4
  -9  21 -11-292.634 1117.31   7
   9 -21 -11 1513.38 2352.07   8
   9 -21  11-832.297 1567.43   8
   9 -21  11 1557.01 1365.81   1
  -9  21 -13 1354.87 1123.50   7
   9 -21  13 601.436 1388.86   1
   9 -21 -13-295.043 2782.46   8
   9 -21  13 2135.29 1599.26   8
  -9  21  13 791.310 1535.37   4
  -9  23   1 684.423 1207.43   4
  -9  23  -1 94.8501 1201.31   4
   9 -23  -1 279.674 1072.59   1
  -9  23   1 30.6079 1510.58   7
  -9  23  -1 30.1615 1538.00   7
   9 -23   1 492.111 1115.72   1
   9 -23  -1 2110.84 1938.07   8
   9 -23   1 1059.68 1965.78   8
  -9  23   3-335.312 1281.07   4
  -9  23  -3 390.275 1169.13   4
  -9  23   3-569.855 1608.68   7
  -9  23  -3 868.208 1483.32   7
   9 -23   3 506.626 1134.44   1
   9 -23  -3 43.1942 2111.93   8
   9 -23   3 1835.54 1843.93   8
   9 -23  -3 1440.63 1067.01   1
  -9  23   5 760.904 1375.44   4
  -9  23   5 131.408 1692.96   7
  -9  23  -5 622.147 1121.04   4
  -9  23  -5 1715.94 1391.93   7
   9 -23   5 996.675 1198.09   1
   9 -23  -5 4777.96 2322.26   8
   9 -23   5 1641.28 1798.11   8
   9 -23  -5 349.492 1071.53   1
 -10   0  14-1443.06 1647.18   3
  10   0 -14 358.506 1405.77   2
 -10   0  16 80.5827 1626.79   3
  10   0 -16 3120.24 1958.68   5
  10   0 -16 512.228 1440.35   2
 -10   0  18 6973.16 1885.73   3
  10   0 -18 11387.8 2254.80   5
  10   0 -18 9908.25 1570.08   2
 -10   0  20-696.875 1806.96   3
  10   0 -20 525.676 1962.35   5
  10   0 -20-523.576 1320.70   2
 -10   0  22 5518.18 1939.81   3
  10   0 -22 4639.43 2037.64   5
  10   0 -22 7101.73 1413.97   2
 -10   0  26 5109.25 2152.99   3
  10   0 -26 3369.39 1844.69   5
  10   0 -28 651.295 1275.78   2
 -10   0  28 1290.86 1289.38   6
 -10   0  28 2622.40 2177.21   3
  10   0 -28-323.766 1787.58   5
  10  -2 -10 988.781 1277.46   2
 -10   2  14-2114.08 1583.99   3
  10  -2 -14-762.370 1854.73   5
  10   2 -14-208.909 1360.62   2
  10  -2 -14 387.617 1348.68   2
  10  -2 -14 866.521 943.971   8
 -10  -2  16 393.217 1665.47   3
 -10   2  16 3249.91 1713.22   3
  10  -2 -16 2687.74 2002.67   5
  10   2 -16 1317.19 1532.02   2
  10  -2 -16 2656.58 1342.70   2
 -10  -2  18-42.4353 1682.55   3
  10   2 -18-1284.34 1893.96   5
  10  -2 -18-398.239 1918.25   5
  10   2 -18 701.172 1481.46   2
  10  -2 -18-490.731 1298.81   2
 -10   2  20 17486.1 2173.65   3
 -10  -2  20 12465.3 2090.53   3
  10  -2 -20 16455.2 2210.17   5
  10   2 -20 14299.6 1684.56   2
  10  -2 -20 14360.0 1533.87   2
  10   2 -20 11849.8 2314.89   5
 -10   2  22 79.0477 1165.79   6
 -10  -2  22-234.964 1953.57   3
 -10   2  22 1053.52 1908.76   3
  10   2 -22 1778.33 2082.29   5
  10  -2 -22 928.297 1766.77   5
  10   2 -22 1505.98 1374.53   2
  10  -2 -22-1105.75 1260.86   2
 -10   2  24 2439.85 1359.38   6
 -10  -2  26 941.548 1284.94   6
 -10  -2  26 47.1821 2010.36   3
 -10   2  26-2927.04 2080.53   3
  10   2 -26 211.265 2035.32   5
  10  -2 -26 3435.28 1766.95   5
  10   2 -28 6220.34 1421.86   2
 -10  -2  28 6660.67 1402.46   6
 -10   2  28 7800.75 1504.50   6
 -10  -2  28 7709.04 2282.21   3
 -10   2  28 8449.52 2310.52   3
  10  -2 -28 9768.10 1416.65   2
  10   2 -28 7118.12 2237.66   5
  10  -2 -28 9540.17 1889.86   5
  10  -4  -8 439.595 1212.05   2
  10  -4  -8-33.2872 808.470   8
  10  -4 -10 9904.35 1462.12   2
  10  -4 -10 10094.6 1097.96   8
 -10   4  12-3404.78 1673.84   3
  10  -4 -12-994.360 1945.74   5
  10  -4 -12 521.995 1338.50   2
  10  -4 -12 995.263 984.321   8
 -10   4  14-716.942 1582.02   3
  10  -4 -14 446.364 1804.12   5
  10  -4 -14-207.828 1215.21   2
  10  -4 -14 1176.04 1036.06   8
 -10   4  16 1294.78 1713.91   3
  10  -4 -16 5035.21 1827.92   5
  10  -4 -16 1858.66 1224.74   2
  10   4 -18 17603.7 2033.12   2
  10  -4 -18 21990.9 1693.72   2
 -10  -4  20 1434.84 1760.75   3
 -10   4  20 3018.10 1147.10   6
 -10   4  20 914.371 1817.15   3
  10   4 -20 1188.41 2092.40   5
  10  -4 -20 241.599 1583.48   5
  10   4 -20 1491.90 1508.89   2
  10  -4 -20 536.250 1158.01   2
  10  -4 -22 3194.42 1180.60   2
 -10  -4  22 1993.15 1878.17   3
 -10   4  22 3227.62 1174.36   6
 -10   4  22 3014.90 1970.98   3
  10   4 -22 1329.84 2215.41   5
  10  -4 -22 3687.36 1717.72   5
  10   4 -22 3040.35 1538.40   2
 -10   4  24-2878.83 1325.51   6
 -10  -4  26 5111.82 2162.46   3
 -10   4  26 4548.74 2221.52   3
  10   4 -26 2392.98 2199.80   5
  10  -4 -26 5023.16 1714.31   5
  10   4 -26 4772.15 1465.70   2
  10  -4 -28-1060.13 1170.04   2
 -10  -4  28 308.735 1325.10   6
 -10  -4  28 595.854 2077.61   3
 -10   4  28 30.2132 1320.31   6
 -10   4  28 917.849 2187.00   3
  10   4 -28-1966.54 2271.22   5
  10  -4 -28-1324.26 1662.12   5
  10   4 -28 121.397 1346.60   2
  10  -6  -4 1821.93 881.093   8
  10  -6  -6-224.363 1182.83   2
  10  -6  -6 36.9919 888.212   8
  10  -6  -8 7224.48 1331.31   2
  10  -6  -8 7479.23 1126.13   8
  10  -6 -10-1862.29 1877.76   5
  10  -6 -10-1053.40 1227.39   2
  10  -6 -10 534.824 1066.31   8
 -10   6  12 12280.0 863.619   7
 -10   6  12 9393.50 1737.14   3
  10  -6 -12 11510.2 1355.65   2
  10  -6 -12 10633.9 1282.60   8
 -10   6  14 669.262 639.218   7
 -10   6  14-250.377 1642.72   3
  10  -6 -14 529.834 1772.44   5
  10  -6 -14 111.478 774.470   1
  10  -6 -14-826.100 1132.62   2
  10  -6 -14 774.083 1149.22   8
 -10   6  16 12972.5 905.344   7
 -10   6  16 11128.5 1292.11   6
 -10   6  16 13093.9 1985.08   3
  10  -6 -16 13254.1 1337.58   2
  10  -6 -16 12162.9 1913.66   5
 -10   6  18-527.230 1124.08   6
  10  -6 -18-190.814 1748.60   5
  10  -6 -18-22.3513 1152.90   2
  10  -6 -20 6257.85 1188.66   2
 -10  -6  20 5808.77 1939.03   3
 -10   6  20 6473.55 1227.28   6
 -10   6  20 6011.70 1945.06   3
  10  -6 -20 1225.92 1655.19   5
  10   6 -20 7529.26 1734.92   2
  10  -6 -22-1725.58 1185.73   2
 -10   6  22-2324.67 1344.69   6
  10  -6 -22 461.072 1575.76   5
  10   6 -22-35.8200 1584.61   2
  10  -6 -24-70.3477 1133.65   2
 -10  -6  24 1501.67 1879.01   3
 -10   6  24 620.294 1224.53   6
  10   6 -24-416.068 2197.27   5
 -10  -6  26-1905.44 1984.61   3
 -10   6  26-628.159 2216.85   3
  10   6 -26 272.399 2344.66   5
  10  -6 -26-579.686 1624.77   5
  10   6 -26 682.332 1452.95   2
 -10   8   0-191.829 712.201   7
  10  -8   0 59.1605 894.440   8
 -10   8   2 14278.9 969.231   7
  10  -8  -2 14292.3 1224.09   8
 -10   8   4-1692.72 793.952   7
  10  -8  -4-2722.86 1255.59   2
 -10   8   8-556.393 753.082   7
  10  -8  -8 913.250 1091.54   2
  10  -8  -8-950.264 940.228   1
  10  -8  -8-1651.82 1185.12   8
  10  -8 -10 20251.1 2147.41   5
  10  -8 -10 19186.0 1431.53   2
  10  -8 -10 17216.3 1376.90   1
 -10   8  12 2183.07 733.423   7
  10  -8 -12 3404.19 1048.11   1
 -10   8  12 2833.02 1651.72   3
  10  -8 -12 1899.16 1759.93   5
  10  -8 -12 1362.80 1045.28   2
  10  -8 -12 3850.75 1232.44   8
 -10   8  14 456.379 719.820   7
 -10   8  14 342.790 1002.00   6
 -10   8  14 1450.47 1677.05   3
  10  -8 -14 116.335 1657.34   5
  10  -8 -14-1400.02 1327.06   8
  10  -8 -14 968.691 1064.62   2
  10  -8 -14-368.955 970.659   1
  10  -8 -18 7739.01 1173.97   2
 -10   8  18 7618.11 1202.01   6
  10  -8 -18 4786.18 1696.17   5
  10  -8 -20 508.873 1055.41   2
 -10   8  20-265.300 1135.74   6
 -10   8  20 153.183 1968.48   3
  10  -8 -20 135.260 1484.73   5
  10  -8 -22 3087.70 1129.80   2
 -10   8  22-568.104 1349.32   6
 -10   8  22-1409.13 2476.74   3
  10  -8 -22-245.754 1568.45   5
  10  -8 -24-247.261 1085.69   2
 -10  -8  24 772.591 1862.59   3
 -10   8  24 226.250 1298.86   6
 -10  -8  26-961.283 1909.50   3
 -10   8  26 2635.18 2243.92   3
  10   8 -26 223.151 2271.18   5
  10  -8 -26-1203.52 1532.68   5
  10   8 -26 346.686 1522.20   2
 -10  10   0 40631.4 1738.07   7
  10 -10   0 42901.1 2020.24   8
 -10  10   2 2113.38 731.619   7
 -10  10  -2 1849.59 757.786   7
  10 -10   2 2852.67 1039.39   1
  10 -10  -2 3028.15 1044.56   1
  10 -10  -2 3053.31 1152.40   8
  10 -10   2 2957.27 1122.02   8
 -10  10   4-563.231 743.901   7
  10 -10  -4-267.425 1016.32   1
 -10  10  -4-305.766 743.480   7
  10 -10  -4 319.189 1010.10   2
  10 -10  -4-442.836 1169.70   8
  10 -10   4-801.820 1014.06   8
 -10  10   6 474.578 752.521   7
 -10  10  -6-549.891 756.494   7
  10 -10  -6 451.775 973.775   2
  10 -10  -6-797.523 1023.23   1
  10 -10  -6 23.4028 1195.89   8
  10 -10   6 212.847 930.796   8
 -10  10   8 9447.46 1628.02   3
  10 -10  -8 11711.7 1154.89   2
  10 -10  -8 12536.4 1871.95   5
  10 -10  -8 9666.49 1441.48   8
  10 -10  -8 11405.1 1280.25   1
 -10  10  10 1021.86 842.238   7
 -10  10  10 2490.08 933.773   6
 -10  10  10 447.604 1539.06   3
  10 -10 -10 1997.43 1088.33   1
  10 -10 -10 3019.50 1746.01   5
  10 -10 -10 1688.93 1321.13   8
  10 -10 -10 2142.81 972.394   2
 -10  10  12 8519.12 1065.74   7
 -10  10  12 14969.5 1845.87   3
 -10  10  12 10667.7 1130.07   6
  10 -10 -12 12031.0 1142.92   2
  10 -10 -12 5687.93 1966.37   5
  10 -10 -12 12825.9 1532.97   8
  10 -10 -12 10098.2 1302.76   1
  10 -10 -16 1999.88 1113.28   1
  10 -10 -16 1859.89 1001.83   2
 -10  10  16 2728.93 934.232   4
 -10  10  16 2910.72 917.585   7
 -10  10  16 3547.19 1097.65   6
 -10  10  16 1995.39 1823.25   3
  10 -10 -16 96.7241 1518.18   5
  10 -10 -16 3980.65 1443.80   8
  10 -10 -18 793.537 956.867   2
 -10  10  18 1071.72 1123.32   6
 -10  10  18 2013.26 1925.66   3
  10 -10 -18-32.0827 1478.56   5
  10 -10 -20 14121.2 1272.98   2
  10 -10 -22 903.835 1041.27   2
 -10  10  22-512.938 1257.56   6
 -10  10  22 1739.14 2128.20   3
  10 -10 -22-34.0329 1501.40   5
  10 -10 -24 531.741 1064.21   2
 -10  10  24 1545.05 1313.80   6
  10  10 -24 38.9563 1682.95   2
 -10  12   0 311.487 786.572   7
  10 -12   0-1419.98 1102.64   1
  10 -12   0 99.4850 1179.72   8
 -10  12   2 7036.78 955.495   7
 -10  12  -2 8692.66 925.950   7
  10 -12  -2 8814.70 1254.17   1
  10 -12   2 9701.75 1332.11   8
  10 -12   2 9221.59 1289.60   1
  10 -12  -2 9857.59 1361.54   8
 -10  12   4-49.4292 854.351   7
 -10  12  -4 520.430 745.206   7
  10 -12  -4 796.388 1077.23   1
  10 -12   4 371.740 1064.05   1
  10 -12  -4 24.6841 1226.60   8
  10 -12   4-457.628 1118.66   8
 -10  12   6 150.191 838.164   7
 -10  12  -6 50.3941 770.702   7
  10 -12  -6 1161.21 1041.27   1
  10 -12   6-739.168 1042.28   1
  10 -12  -6 377.166 1294.19   8
  10 -12   6-842.284 1129.37   8
  10 -12  -8 2552.20 1131.36   1
 -10  12   8 568.684 938.433   7
 -10  12  -8 3283.40 837.875   7
  10 -12   8 1369.17 1058.34   1
  10 -12  -8 2039.56 1397.26   8
  10 -12   8 2410.94 1114.39   8
 -10  12  10 17886.7 1545.86   7
 -10  12 -10 34262.8 1698.04   7
 -10  12  10 11744.5 2248.30   3
 -10  12  10 22155.8 1430.94   6
  10 -12  10 30030.5 1661.83   8
  10 -12 -10 29526.4 1732.74   1
  10 -12 -12-2114.22 955.908   2
 -10  12  12-1312.50 1148.77   7
 -10  12  12-2400.56 1001.92   6
  10 -12 -12-754.404 1633.27   5
  10 -12 -12-1284.56 1138.40   1
  10 -12 -12-1972.38 1574.47   8
  10 -12  12 164.214 1083.32   8
  10 -12 -14-620.173 886.217   2
 -10  12  14-16.5450 943.575   4
 -10  12  14-123.683 1019.80   7
 -10  12  14-513.137 994.027   6
 -10  12  14-482.807 1736.54   3
  10 -12 -14 500.556 1436.80   5
  10 -12 -14 429.228 1057.61   1
  10 -12 -14 289.535 1443.89   8
 -10  12  16 550.136 996.223   4
 -10  12  16-35.5810 1049.32   7
  10 -12 -16 894.625 922.087   2
 -10  12  16 22.0431 1061.78   6
 -10  12  16-2369.87 1838.42   3
  10 -12 -16 84.2890 1032.70   1
  10 -12 -16 272.125 1448.90   5
  10 -12 -16-810.271 1563.19   8
  10 -12 -18 10303.8 1156.23   2
  10 -12 -20-137.058 951.665   2
 -10  12  20 350.892 1185.13   6
 -10  12  20 1003.60 2108.53   3
  10 -12 -20 284.170 1459.27   5
  10 -12 -22 522.982 1004.38   2
 -10  12  22 1942.44 1329.14   6
 -10  12  22 365.460 2194.61   3
  10 -12 -22 32.9520 1546.97   5
  10 -12 -24-481.114 1081.72   2
 -10  12  24 873.446 1399.75   6
 -10  14   0 271.554 974.466   7
  10 -14   0 1603.25 1192.57   1
  10 -14   0 3116.23 1316.85   8
  10 -14  -2 639.565 1171.82   1
 -10  14  -2-1357.55 940.208   7
  10 -14   2-1096.49 1218.40   1
  10 -14  -2 134.852 1367.06   8
  10 -14   2 842.355 1295.38   8
 -10  14   4 5027.30 1137.35   7
 -10  14  -4 3456.51 986.229   7
  10 -14  -4 1725.85 1433.11   8
  10 -14  -4 6119.79 1225.90   1
  10 -14   4 1982.12 1386.43   8
 -10  14   8 13237.1 1308.65   7
 -10  14  -8 15144.7 1147.09   7
  10 -14  -8 11873.6 1742.13   8
  10 -14   8 15431.8 1580.18   8
  10 -14  -8 16227.2 1414.39   1
  10 -14   8 13684.9 1514.31   1
 -10  14  10 618.148 1078.56   7
 -10  14  10 87.0301 938.811   4
 -10  14 -10 726.026 832.946   7
  10 -14 -10 1265.73 1059.03   1
  10 -14 -10-28.1878 1483.70   8
  10 -14  10 418.606 1154.69   1
  10 -14  10 1286.04 1259.74   8
 -10  14  12 3631.87 1053.25   4
 -10  14  12 1256.95 1193.41   7
 -10  14 -12 4799.98 954.543   7
  10 -14 -12 2196.97 1129.09   1
  10 -14 -12 1902.40 1585.39   8
  10 -14  12 2898.77 1265.50   8
 -10  14  14 111.059 1044.82   4
 -10  14  14-63.3838 1220.89   7
 -10  14 -14-936.702 939.073   7
  10 -14 -14-385.662 1033.80   1
  10 -14 -14-1434.14 1659.45   8
  10 -14  14-2211.70 1257.92   8
 -10  14  16 555.605 1203.81   4
 -10  14  16 4555.27 1338.43   7
  10 -14 -16 2239.43 1137.06   1
  10 -14 -16 2556.28 1876.77   8
  10 -14  16 3940.10 1267.17   8
 -10  14  18 305.739 1239.25   4
 -10  14  18 985.872 1326.89   7
  10 -14 -18 813.135 1057.65   1
 -10  14  18-502.094 1221.65   6
 -10  14  18 256.212 2020.45   3
  10 -14 -18-2672.88 2001.96   8
  10 -14 -20 3767.59 1125.67   2
 -10  14  20 2731.29 1349.86   6
 -10  14  20 6125.75 2179.07   3
  10 -14 -20 30.4716 1497.54   5
  10 -14 -22-896.037 1140.44   2
 -10  14  22-298.279 1339.42   6
 -10  14  22 3172.88 2279.35   3
  10 -14 -22-31.9288 1503.55   5
 -10  16   0 119.464 977.884   7
  10 -16   0 1643.31 1412.55   8
  10 -16   0 293.264 1159.96   1
 -10  16   2 2980.63 1089.29   7
  10 -16   2 1548.71 1264.69   1
 -10  16  -2 2780.09 1040.74   7
  10 -16  -2 2067.73 1165.18   1
  10 -16  -2 3402.68 1474.66   8
  10 -16   2 4664.25 1522.76   8
 -10  16   4 149.245 1103.49   7
 -10  16  -4-175.619 1001.42   7
  10 -16   4-484.494 1242.32   1
  10 -16  -4-586.071 1094.65   1
  10 -16  -4 586.454 1458.74   8
  10 -16   4 2078.33 1423.54   8
 -10  16   6 3125.76 1201.35   7
 -10  16  -6 2812.74 1015.66   7
  10 -16  -6 3300.06 1133.94   1
  10 -16   6 2809.18 1304.05   1
  10 -16  -6 3212.41 1491.77   8
  10 -16   6 5340.23 1427.47   8
 -10  16   8 451.211 1227.75   7
 -10  16   8 37.4601 989.593   4
 -10  16  -8-556.118 923.184   7
  10 -16  -8 821.725 1079.00   1
  10 -16  -8-535.360 1539.38   8
  10 -16   8 1764.84 1414.84   8
  10 -16   8 1229.68 1272.19   1
 -10  16  10 1244.80 1103.54   4
 -10  16  10 2906.72 1358.89   7
 -10  16 -10 2396.49 948.216   7
  10 -16 -10 2904.18 1144.60   1
  10 -16  10 1763.01 1375.59   1
  10 -16 -10 5138.07 1740.37   8
  10 -16  10 3613.12 1448.42   8
 -10  16  12 4057.90 1277.95   4
 -10  16  14 424.103 1199.14   4
 -10  16  14 477.666 1422.28   7
 -10  16 -14 866.142 927.921   7
  10 -16 -14 88.5558 1110.76   1
  10 -16 -14-1178.40 1884.23   8
 -10  16  16 629.978 1260.64   4
 -10  16  16-25.8806 1478.84   7
  10 -16 -16-592.674 1094.80   1
  10 -16 -16 742.749 2056.45   8
 -10  16  18 2229.71 1452.54   4
 -10  16  18 5711.52 1605.63   7
  10 -16 -18 1513.11 1154.54   1
  10 -16 -18 6045.29 2335.95   8
  10 -16  20 2124.70 1413.12   8
 -10  18   0-905.448 1314.88   7
  10 -18   0 1378.30 1278.95   1
  10 -18  -4 4930.58 1251.33   1
 -10  18   6 7403.81 1636.62   7
 -10  18   8 3146.12 1491.59   7
  10 -18  -8 3895.04 1184.20   1
  10 -18  -8 3216.46 1764.70   8
 -10  18  10-21.9679 1272.22   4
 -10  18  10-268.203 1477.11   7
  10 -18 -10-505.666 1138.92   1
  10 -18 -10-536.902 1839.39   8
 -10  18  12 1547.60 1513.60   7
  10 -18 -12 1975.28 1155.26   1
  10 -18 -12 3564.19 1973.36   8
  10 -18  12 2778.88 1469.30   8
 -10  18  14 1199.06 1599.41   7
  10 -18 -14 225.442 1112.91   1
  10 -18 -14 3193.35 2123.24   8
  10 -18  14-1761.10 1465.99   8
  10 -18 -16 1356.67 1124.74   1
 -10  18  16 2004.10 1652.30   7
 -10  18 -16 669.886 910.347   7
  10 -18  16 1117.96 1366.69   1
  10 -18 -16-518.147 2396.76   8
  10 -18  16-579.454 1419.23   8
 -10  20   0-20.5773 1036.49   4
  10 -20   0 1663.23 1575.69   8
 -10  20   2 333.137 1134.02   4
 -10  20  -2 4026.27 1102.41   4
  10 -20   2 3516.01 1287.31   1
  10 -20  -2 3814.10 1719.99   8
  10 -20   2 3625.91 1660.55   8
 -10  20   4-532.463 1106.97   4
 -10  20  -4-742.051 1191.02   7
  10 -20   4 29.2989 1250.28   1
  10 -20  -4 837.764 1749.32   8
  10 -20   4 486.736 1579.98   8
 -10  20   6-223.802 1159.54   4
 -10  20  -6 768.940 1102.17   7
  10 -20  -6-329.215 1735.06   8
  10 -20   6 739.383 1591.51   8
  10 -20   6-544.016 1281.72   1
 -10  20   8-467.619 1209.53   4
 -10  20  -8 333.616 1067.47   7
  10 -20   8 1365.77 1338.61   1
  10 -20  -8 1309.94 1867.05   8
  10 -20   8 31.8983 1547.65   8
 -10  20  10 393.172 1379.63   4
 -10  20 -10 3753.34 1138.36   7
  10 -20  10 5809.97 1545.02   1
  10 -20 -10 3274.59 2080.38   8
  10 -20  10 5217.93 1670.60   8
 -10  20  12 397.125 1407.59   4
 -10  20 -12 130.222 1010.41   7
  10 -20  12-295.564 1421.73   1
  10 -20 -12 226.310 2173.61   8
  10 -20  12-3449.31 1589.91   8
 -10  22   0 4939.20 1225.98   4
 -10  22   0 5259.73 1536.12   7
  10 -22   0 5445.38 1289.40   1
  10 -22   0 4324.99 1860.74   8
 -10  22   2-620.328 1143.63   4
 -10  22   2 464.582 1460.83   7
 -10  22  -2 284.445 1109.96   4
 -10  22  -2 832.822 1315.45   7
  10 -22  -2 896.417 1187.24   1
  10 -22   2 584.242 1231.33   1
  10 -22  -2-1481.70 1888.43   8
  10 -22   2 349.170 1644.79   8
 -10  22   4 192.769 1236.99   4
 -10  22   4-149.752 1513.52   7
 -10  22  -4 775.222 1070.10   4
 -10  22  -4 25.6309 1278.38   7
  10 -22  -4 896.175 1170.10   1
  10 -22   4 28.4050 1233.05   1
  10 -22  -4 479.048 1937.45   8
  10 -22   4 444.832 1664.15   8
  11  -1 -13 1935.33 1513.05   2
 -11   1  15 4180.84 1818.49   3
  11   1 -15 1559.83 1541.96   2
  11  -1 -15 3500.23 1603.50   2
 -11  -1  17-798.081 1773.57   3
 -11   1  17 43.3689 1766.59   3
  11  -1 -17 2877.94 2065.80   5
  11   1 -17-1673.12 1580.02   2
  11  -1 -17 1228.12 1543.10   2
 -11  -1  19 1630.13 1829.30   3
 -11   1  19-854.845 1859.72   3
  11   1 -19-2084.68 2151.62   5
  11  -1 -19 246.278 2086.89   5
  11   1 -19-588.533 1574.02   2
  11  -1 -19 2376.98 1483.95   2
 -11   1  21-2696.40 2170.70   3
  11  -1 -21-1956.62 2447.25   5
  11   1 -21 2819.78 1551.70   2
  11  -1 -21 2622.51 1443.68   2
 -11  -1  25 3523.72 1365.25   6
 -11   1  25 3631.16 1382.42   6
 -11  -1  25 2334.48 2114.98   3
 -11   1  25 3052.74 2129.39   3
  11   1 -25 2694.78 2209.36   5
  11  -1 -25 3814.31 2226.44   5
  11   1 -25 2171.70 1461.73   2
  11  -1 -25 2433.20 1408.82   2
  11  -1 -27-688.430 1315.63   2
 -11  -1  27 500.104 1339.97   6
 -11   1  27 324.857 1316.40   6
 -11  -1  27-1373.03 2114.02   3
 -11   1  27 49.6919 2132.74   3
  11   1 -27 1404.91 2272.14   5
  11  -1 -27 161.612 2086.67   5
  11   1 -27-754.940 1364.50   2
  11  -3 -11 327.800 1398.28   2
  11  -3 -11-178.666 863.204   8
 -11   3  13 20719.0 2187.47   3
  11  -3 -13 17393.4 1787.07   2
  11  -3 -13 16833.0 1342.62   8
  11  -3 -15 5037.48 2133.34   5
  11  -3 -15 6767.86 1578.23   2
 -11   3  17 6411.50 2045.87   3
  11  -3 -17 3218.56 2192.49   5
  11  -3 -17 1635.53 1838.98   2
 -11  -3  19 49.7506 1804.98   3
 -11   3  19-871.212 1928.61   3
  11  -3 -19 2298.39 2126.23   5
  11   3 -19 1100.22 1714.37   2
  11  -3 -19 617.328 1341.86   2
  11   3 -21 143.523 1646.81   2
  11  -3 -21-2562.60 1423.66   2
 -11  -3  23 2163.71 1968.30   3
  11   3 -23 4351.58 2392.46   5
  11  -3 -25-54.6039 1271.90   2
 -11  -3  25 612.036 2049.30   3
 -11   3  25 449.470 1243.02   6
 -11   3  25 1184.88 2081.85   3
  11   3 -25 2652.39 2369.26   5
  11  -3 -25 298.397 1967.58   5
  11   3 -25 1417.90 1420.21   2
  11  -5  -9-361.797 1359.56   2
  11  -5  -9-394.341 1015.45   8
 -11   5  11 1977.95 1691.56   3
  11  -5 -11 4038.03 1467.52   2
  11  -5 -11 4610.94 1177.83   8
 -11   5  13 4252.01 1690.14   3
  11  -5 -13 1722.17 1927.94   5
  11  -5 -13 3958.83 1432.00   2
  11  -5 -13 3074.61 1175.37   8
 -11   5  17 609.431 1878.05   3
  11  -5 -17 53.2525 2058.00   5
  11  -5 -17 3841.49 1326.83   2
 -11   5  19 205.460 1163.18   6
 -11   5  19 2231.00 1940.15   3
  11  -5 -19-100.070 1992.02   5
  11  -5 -19 1627.98 1274.81   2
 -11   5  21 1003.95 1328.47   6
  11  -5 -21-95.2823 2066.13   5
 -11  -5  23-1818.34 1934.23   3
 -11  -5  25 4348.20 2065.17   3
 -11   5  25 5484.78 2223.59   3
  11   5 -25 5597.59 2506.21   5
  11  -5 -25 1428.10 1945.40   5
  11   5 -25 6142.46 1672.65   2
  11  -7  -3 4087.05 1028.00   8
  11  -7  -5 13317.2 1474.04   2
  11  -7  -7 650.668 1317.94   2
  11  -7  -7 951.857 1072.19   8
 -11   7   9-1144.53 737.127   7
  11  -7  -9 318.682 1322.01   2
  11  -7  -9-324.380 1158.93   8
 -11   7  11-850.581 827.393   7
 -11   7  11 807.900 1598.66   3
  11  -7 -11 739.326 1299.59   2
  11  -7 -11 91.5439 1235.03   8
 -11   7  15 8280.14 871.330   7
 -11   7  15 7124.06 1984.22   3
  11  -7 -15 9195.06 1458.17   8
  11  -7 -15 7496.71 1324.71   2
 -11   7  17 3543.01 1188.03   6
 -11   7  17 3093.90 1903.29   3
  11  -7 -17 588.393 2020.11   5
  11  -7 -17 4521.79 1246.90   2
 -11   7  19-1215.96 1196.28   6
  11  -7 -19-45.4019 1966.55   5
  11  -7 -19-785.364 1219.35   2
  11  -7 -21 117.885 1173.39   2
 -11   7  21 1042.90 1162.12   6
 -11   7  21 1531.07 2038.71   3
  11  -7 -21 175.072 1848.96   5
 -11  -7  23 5964.12 2036.59   3
  11   7 -23 5141.20 1816.11   2
 -11  -7  25 54.9843 1997.07   3
 -11   7  25 2073.21 2182.01   3
  11  -7 -25 585.518 1781.43   5
  11   7 -25 904.676 1664.30   2
 -11   9   1 1074.51 791.098   7
  11  -9  -1 733.624 1057.01   8
  11  -9   1 1867.93 1028.02   8
  11  -9  -3 8650.80 1398.95   2
  11  -9  -3 4738.79 1247.02   8
 -11   9   5-412.062 729.582   7
  11  -9  -5-863.254 1255.67   2
  11  -9  -5 492.629 952.922   1
  11  -9  -5 138.892 1122.45   8
 -11   9   7 2229.92 812.852   7
  11  -9  -7 4848.01 1291.68   2
  11  -9  -7 1627.62 1288.09   8
  11  -9  -7 3448.37 1071.10   1
 -11   9   9-14.8215 766.305   7
 -11   9   9-876.612 1581.94   3
  11  -9  -9-542.262 1071.29   1
  11  -9  -9 533.049 1123.59   2
  11  -9  -9 171.382 1295.45   8
 -11   9  13 11143.6 986.060   7
 -11   9  13 8972.92 1215.62   6
 -11   9  13 8818.27 1904.14   3
  11  -9 -13 13613.3 1324.36   2
  11  -9 -13 11746.6 1556.12   8
  11  -9 -13 9859.53 1293.30   1
 -11   9  15 1219.22 777.222   7
  11  -9 -15 1865.84 1110.40   1
 -11   9  15 874.625 1068.39   6
 -11   9  15 582.504 1846.13   3
  11  -9 -15 185.381 1984.44   5
  11  -9 -15 2475.79 1419.40   8
  11  -9 -15 3990.96 1142.80   2
  11  -9 -17 715.792 1077.63   2
 -11   9  17 290.253 1100.68   6
 -11   9  17 1030.66 1897.86   3
  11  -9 -17 43.0912 1865.67   5
  11  -9 -19-220.462 1096.46   2
 -11   9  19-1491.42 1206.84   6
  11  -9 -19-3713.55 1883.16   5
  11  -9 -21 2701.03 1144.90   2
 -11   9  21 1821.56 1238.43   6
 -11   9  21 3411.33 2143.63   3
  11  -9 -21-39.4493 1670.77   5
 -11  11   1 1671.39 787.538   7
 -11  11  -1 1873.85 799.159   7
  11 -11   1 1634.96 1042.30   1
  11 -11  -1 1046.22 1057.88   1
  11 -11  -1 1503.09 1236.98   8
  11 -11   1 2382.52 1165.37   8
 -11  11   3-692.291 783.346   7
 -11  11  -3-700.818 791.071   7
  11 -11  -3 153.569 1093.33   1
  11 -11  -3-310.099 1255.71   8
  11 -11   3-364.414 1109.88   8
 -11  11   5 8215.42 950.623   7
 -11  11  -5 5040.41 986.447   7
  11 -11  -5 7195.12 1264.27   1
  11 -11  -5 7606.88 1469.79   8
  11 -11   5 9210.17 1268.43   8
 -11  11   9-814.058 915.822   7
 -11  11   9-2825.05 1745.01   3
  11 -11  -9 904.531 1155.01   1
  11 -11  -9-1062.48 1427.99   8
 -11  11  11 1314.97 906.213   7
 -11  11  11 2591.44 1612.79   3
 -11  11  11 3929.98 1031.44   6
  11 -11 -11 96.1291 1873.29   5
  11 -11 -11 1447.22 1192.54   1
  11 -11 -11 2007.03 1521.20   8
  11 -11 -11 2400.73 1032.99   2
  11 -11 -13 622.836 1004.11   2
 -11  11  13 605.338 881.839   7
 -11  11  13 968.582 963.911   6
 -11  11  13 856.932 1764.04   3
  11 -11 -13 1090.12 1191.53   1
  11 -11 -13-180.549 1896.26   5
  11 -11 -13 239.970 1491.21   8
  11 -11 -15 3735.14 1045.67   2
 -11  11  15 3697.14 971.482   7
 -11  11  15 2580.51 1112.47   6
 -11  11  15 4337.17 1892.82   3
  11 -11 -15 2342.26 1265.67   1
  11 -11 -15 680.689 1892.00   5
  11 -11 -15 4158.14 1580.35   8
  11 -11 -17 60.6234 1031.86   2
 -11  11  17-1151.02 1156.61   6
  11 -11 -17 79.1433 1825.28   5
  11 -11 -19-681.010 1042.27   2
 -11  11  19 599.102 1223.36   6
 -11  11  19-842.379 2043.17   3
  11 -11 -19 263.207 1698.44   5
  11 -11 -21 512.489 1039.34   2
 -11  11  21 568.381 1312.16   6
 -11  11  21 3994.99 2198.76   3
  11 -11 -21-260.234 1644.31   5
  11 -13  -1 596.381 1166.82   1
 -11  13   1 1469.26 874.172   7
 -11  13  -1 1091.71 863.766   7
  11 -13   1 163.607 1221.88   1
  11 -13  -1 955.265 1365.07   8
  11 -13   1 1744.64 1346.05   8
 -11  13   3 9084.12 1026.55   7
 -11  13  -3 8841.38 1018.02   7
  11 -13   3 6954.64 1454.07   1
  11 -13  -3 9582.30 1380.70   1
  11 -13  -3 8741.51 1500.39   8
  11 -13   3 10738.3 1468.17   8
 -11  13   5 390.183 900.757   7
 -11  13  -5 351.417 876.822   7
  11 -13   5 2184.38 1211.59   1
  11 -13  -5 2051.74 1205.32   1
  11 -13  -5-820.797 1378.99   8
  11 -13   5 1686.54 1305.22   8
 -11  13   7 3780.68 984.304   7
 -11  13  -7 3572.90 938.987   7
  11 -13  -7 3512.80 1276.69   1
  11 -13  -7 4866.38 1544.50   8
  11 -13   7 3086.89 1210.63   1
  11 -13   7 4040.03 1326.62   8
 -11  13   9 600.885 945.905   7
 -11  13  -9-643.185 1040.77   7
  11 -13  -9 992.733 1260.30   1
  11 -13  -9 1045.64 1431.64   8
  11 -13   9-332.907 1193.25   8
  11 -13 -11 215.842 1209.12   1
 -11  13  11-201.778 1011.55   7
  11 -13 -11-573.059 1522.63   8
  11 -13  11-1743.11 1181.32   8
  11 -13 -13 3364.15 1283.91   1
  11 -13 -13 1712.12 1635.68   8
 -11  13  15 457.238 1054.84   4
 -11  13  15 752.536 1074.91   7
  11 -13 -15-1021.93 1606.63   8
  11 -13 -15 1495.46 1260.02   1
 -11  13  17 153.539 1128.59   4
 -11  13  17 1741.99 1108.15   7
 -11  13  17 267.476 1202.20   6
  11 -13 -19-241.258 1004.72   2
 -11  13  19-485.552 1252.78   6
 -11  13  19 2202.16 2111.10   3
  11 -13 -19 1381.56 1603.99   5
  11 -13 -21 1386.88 1033.00   2
 -11  13  21 1485.19 1280.67   6
 -11  13  21 2832.53 2233.35   3
  11 -13 -21 148.503 1705.52   5
 -11  15   1 38.5696 961.042   7
 -11  15  -1 287.223 932.647   7
  11 -15  -1 249.983 1226.18   1
  11 -15   1 1439.14 1308.41   1
  11 -15  -1 202.690 1425.69   8
  11 -15   1-394.534 1382.71   8
  11 -15   3 2802.45 1379.37   1
 -11  15   3 3883.97 1059.97   7
 -11  15  -3 2263.09 930.224   7
  11 -15  -3 3080.55 1301.92   1
  11 -15  -3 561.566 1485.75   8
  11 -15   3 2771.04 1460.36   8
 -11  15   5 10112.8 1182.49   7
  11 -15   5 9432.30 1656.20   1
  11 -15  -5 10699.2 1449.35   1
  11 -15  -5 8620.72 1621.71   8
  11 -15   5 10035.7 1640.72   8
 -11  15   7 3676.41 1092.38   7
 -11  15  -7 2841.13 965.010   7
  11 -15  -7 6304.19 1624.85   8
  11 -15  -7 2409.60 1301.08   1
  11 -15   7 2110.81 1355.52   1
 -11  15  -9-59.7760 1091.75   7
 -11  15  11-530.697 1094.65   4
 -11  15  11-1063.71 1182.51   7
  11 -15 -11-158.900 1256.41   1
  11 -15 -11-2054.89 1705.25   8
 -11  15  13 1058.68 1126.33   4
 -11  15  13 615.054 1201.15   7
  11 -15 -13 154.480 1243.06   1
  11 -15 -13 2197.84 1698.23   8
 -11  15  15 695.430 1183.70   4
 -11  15  15 1036.57 1288.50   7
  11 -15 -15 2028.93 1242.47   1
  11 -15 -15 2604.49 1774.76   8
  11 -15  15 1168.96 1286.94   8
 -11  15  17 325.377 1189.66   4
 -11  15  17-156.114 1257.24   7
  11 -15 -17 572.681 1214.53   1
  11 -15 -17-292.376 1946.36   8
 -11  17   3-581.516 1164.23   7
  11 -17  -3 1166.61 1305.71   1
 -11  17   5 8464.95 1298.79   7
  11 -17  -5 8976.29 1438.62   1
 -11  17   7 742.456 1209.30   7
  11 -17  -7 1607.52 1270.52   1
  11 -17   7-471.163 1445.83   8
 -11  17   9 1076.22 1289.79   7
  11 -17  -9 375.778 1277.61   1
  11 -17   9 29.6462 1384.58   8
 -11  17  11-848.143 1353.33   7
 -11  17 -11 20.5731 929.952   7
  11 -17  11 356.881 1348.97   1
  11 -17 -11 738.293 1276.24   1
  11 -17  11 1284.14 1428.43   8
 -11  17  13 473.009 1367.97   7
 -11  17 -13 1577.78 964.150   7
  11 -17  13 239.860 1268.03   1
  11 -17 -13 1217.83 1333.73   1
  11 -17  13 1769.02 1494.52   8
 -11  17  15 3610.34 1465.70   7
 -11  17 -15 2660.28 1152.54   7
  11 -17 -15 895.968 1246.89   1
  11 -17  15 2558.80 1488.95   8
  11 -19   1-31.6534 1345.00   1
 -11  19   1 69.6619 1145.29   7
 -11  19  -1 114.096 1117.00   7
  11 -19  -1-860.256 1264.38   1
  11 -19  -1-795.681 1552.27   8
  11 -19   1 1083.11 1625.82   8
 -11  19   3 3597.11 1238.97   7
 -11  19   3 1264.82 1118.88   4
 -11  19  -3 3827.94 1125.58   7
  11 -19   3 4590.60 1496.49   1
  11 -19  -3 2823.11 1320.64   1
  11 -19  -3 2580.12 1678.23   8
  11 -19   3 2620.59 1604.56   8
 -11  19   5 105.652 1071.34   4
 -11  19  -5-1299.89 1081.35   7
  11 -19   5 1760.04 1373.24   1
  11 -19  -5-737.741 1638.12   8
  11 -19   5-1069.30 1586.15   8
 -11  19   7 905.801 1156.67   4
 -11  19  -7 2757.30 1038.32   7
  11 -19   7 544.054 1386.97   1
  11 -19  -7 1358.68 1745.86   8
  11 -19   7 258.913 1558.04   8
 -11  19   9 291.997 1256.95   4
 -11  19  -9 152.480 1017.29   7
  11 -19  -9 292.784 1827.90   8
  11 -19   9-577.331 1577.38   8
  11 -19   9 903.114 1409.67   1
 -11  19 -11 152.061 985.313   7
  11 -19  11-429.408 1387.20   1
  11 -19  11 1403.00 1569.08   8
  12   0 -16 471.974 1660.84   2
  12   0 -18-376.462 1686.40   2
 -12   0  22-3118.39 1961.82   3
  12   0 -22-144.291 2348.33   5
 -12   0  24 261.177 2038.46   3
  12   0 -24-1492.78 2480.60   5
  12   0 -24-356.874 1488.55   2
  12  -2 -14 1928.91 1674.21   2
 -12   2  16-484.853 1859.50   3
  12  -2 -16 711.033 1654.94   2
 -12   2  18 47.7501 2112.26   3
  12  -2 -18 2688.49 2269.39   5
  12  -2 -18 6591.93 1782.90   2
  12  -2 -20 162.373 1521.96   2
 -12  -2  22 3277.05 1965.36   3
 -12   2  22 2858.28 2064.48   3
  12  -2 -22 1473.11 2391.00   5
  12   2 -22 1913.00 1663.98   2
 -12  -2  24 52.1332 1957.03   3
 -12   2  24 864.392 1332.24   6
 -12   2  24 1656.57 2151.83   3
  12   2 -24-525.998 2313.43   5
  12  -2 -24 65.3218 2417.55   5
  12   2 -24 2103.96 1597.70   2
  12  -2 -24 428.810 1427.38   2
  12  -4 -12 2355.61 1621.77   2
  12  -4 -12 3333.34 1155.12   8
 -12   4  14-1618.21 1770.65   3
  12  -4 -14 1630.76 1541.18   2
 -12   4  16 2540.62 1888.70   3
  12  -4 -16 2539.37 1615.01   2
  12  -4 -20 7289.85 1532.68   2
 -12  -4  22 55.3357 1977.27   3
  12   4 -22-159.908 1672.68   2
 -12  -4  24 278.626 2007.57   3
 -12   4  24-674.339 1257.40   6
 -12   4  24-453.739 2167.93   3
  12  -4 -24-1091.85 2278.02   5
  12   4 -24 38.4111 1686.53   2
  12  -4 -24 688.265 1361.54   2
  12  -6  -8 515.198 1457.51   2
  12  -6  -8 294.244 1090.30   8
  12  -6 -12 363.889 1478.38   2
  12  -6 -12 893.602 1265.84   8
 -12   6  14 1023.42 1829.36   3
  12  -6 -14-324.919 1429.69   2
  12  -6 -14 338.553 1363.25   8
 -12   6  16-2807.42 1909.87   3
  12  -6 -16-378.242 2243.92   5
  12  -6 -16 586.884 1396.69   2
 -12   6  18 1008.65 2128.21   3
  12  -6 -18 2145.83 2431.63   5
  12  -6 -18 8231.58 1474.21   2
 -12   6  20 1342.29 1252.79   6
  12  -6 -20 58.0237 2260.22   5
  12  -6 -20 135.063 1313.08   2
  12  -8  -4 527.216 1129.67   8
  12  -8  -8 8968.34 1581.17   2
  12  -8  -8 7328.16 1403.72   8
 -12   8  10 56.2802 599.737   7
  12  -8 -10 1310.58 1403.48   2
  12  -8 -10-563.149 1354.09   8
 -12   8  12 2055.83 932.578   7
 -12   8  12 3325.90 1933.59   3
  12  -8 -12 4411.81 1419.17   2
  12  -8 -12 5484.09 1482.58   8
 -12   8  14 133.349 866.500   7
 -12   8  14 414.661 1730.80   3
  12  -8 -14-490.282 2219.80   5
  12  -8 -14 253.097 1289.49   2
  12  -8 -14-329.369 1410.79   8
 -12   8  16 1069.49 1237.80   6
  12  -8 -16 1635.16 2354.66   5
 -12   8  18-50.9659 1191.67   6
 -12   8  18 915.717 2009.64   3
  12  -8 -18 459.486 2283.44   5
  12  -8 -18 820.897 1269.50   2
  12  -8 -20 5276.69 1301.02   2
 -12   8  20 4944.03 1310.03   6
 -12   8  20 2595.93 2170.25   3
  12  -8 -20 2110.63 2311.38   5
  12 -10   0-581.626 1149.06   8
 -12  10   2 4195.46 889.509   7
  12 -10  -2 8443.38 1350.47   8
 -12  10   4 776.708 913.020   7
  12 -10  -4-102.564 1259.98   8
 -12  10   6 2469.60 871.194   7
  12 -10  -6 2614.22 1385.46   8
 -12  10   8 1514.60 827.047   7
  12 -10  -8 473.419 1029.67   1
  12 -10  -8 1466.10 1371.31   8
 -12  10  10 5179.23 944.575   7
  12 -10 -10 6146.17 1288.65   1
  12 -10 -10 6197.91 1586.58   8
 -12  10  12-145.991 828.022   7
 -12  10  12-365.984 1702.14   3
  12 -10 -12-31.2628 1091.58   1
  12 -10 -12 460.130 1456.74   8
  12 -10 -12-360.155 1198.78   2
 -12  10  14 2052.55 917.941   7
 -12  10  14 749.862 1181.67   6
  12 -10 -14 282.499 2293.02   5
  12 -10 -14 964.132 1212.66   1
 -12  10  16 23.2943 1137.57   6
 -12  10  16 1381.54 2039.24   3
  12 -10 -16-1201.88 2229.11   5
  12 -10 -16-290.370 1152.39   2
  12 -10 -18 4192.24 1216.10   2
 -12  10  18 3515.33 1240.83   6
 -12  10  18 2652.50 2135.51   3
  12 -10 -18-51.6433 2202.51   5
  12 -10 -20 325.606 1126.85   2
 -12  10  20 1268.55 1260.33   6
 -12  10  20 45.4639 2099.87   3
  12 -10 -20 247.218 2079.62   5
 -12  12   0 19707.1 1287.78   7
  12 -12   0 17071.8 1634.00   8
  12 -12   0 17354.3 1596.61   1
  12 -12  -2 2548.90 1219.84   1
 -12  12   2 696.521 854.424   7
 -12  12  -2 1215.21 993.462   7
  12 -12  -2 1927.45 1372.49   8
  12 -12   2 1276.64 1285.20   8
 -12  12   4 124.167 835.561   7
  12 -12  -4 960.710 1134.86   1
 -12  12  -4-861.906 818.951   7
  12 -12  -4 768.307 1387.59   8
  12 -12   4-478.839 1213.98   8
 -12  12   6 505.537 829.960   7
  12 -12  -6-565.732 1206.02   1
  12 -12  -6-1136.42 1378.81   8
 -12  12   8 7319.48 1008.59   7
  12 -12  -8 7402.85 1387.45   1
  12 -12  -8 6143.95 1545.59   8
  12 -12 -10 2204.15 1306.36   1
  12 -12 -10-932.973 1520.59   8
 -12  12  12 390.679 961.999   7
  12 -12 -12 707.803 1578.91   8
  12 -12 -12 1381.17 1320.93   1
 -12  12  14-17.8025 926.702   7
  12 -12 -14-309.639 1287.73   1
  12 -12 -14 891.786 1629.13   8
 -12  12  16 518.845 1080.33   4
 -12  12  16 1603.14 950.848   7
 -12  12  18-1459.60 1223.64   6
 -12  12  18 866.166 2044.11   3
  12 -14   0-2874.11 1437.85   1
  12 -14   0-29.6578 1488.61   8
 -12  14   2 2875.98 1017.97   7
 -12  14  -2 2954.36 1036.41   7
  12 -14  -2 6112.21 1417.06   1
  12 -14   2 1001.25 1450.34   1
  12 -14  -2 4000.71 1524.77   8
 -12  14   6 1328.30 1061.45   7
  12 -14  -6-701.073 1383.89   1
 -12  14   8-211.878 985.338   7
  12 -14  -8 1022.37 1349.65   1
  12 -14  -8-340.789 1600.93   8
 -12  14  10 3720.25 1083.43   7
  12 -14 -10 2236.31 1398.86   1
  12 -14 -10 6241.33 1670.86   8
 -12  14  12-590.225 1025.32   7
  12 -14 -12-444.700 1364.12   1
  12 -14 -12-2517.29 1663.50   8
 -12  14  14-508.395 1120.22   4
 -12  14  14 578.914 1061.30   7
  12 -14 -14-778.705 1356.12   1
  12 -14 -14-569.943 1671.59   8
 -12  14  16 565.852 1157.69   4
 -12  14  16-2167.57 1122.82   7
  12 -14 -16-30.5837 1366.31   1
  12 -14 -16-874.630 1774.62   8
  12 -16   2-1882.28 1491.48   8
  12 -16   4-1292.23 1472.14   8
 -12  16  -6 763.172 924.305   7
  12 -16   6 158.291 1285.14   1
  12 -16   6-800.452 1447.93   8
 -12  16  -8 2080.04 941.561   7
  12 -16   8 993.629 1255.82   1
  12 -16   8 1137.88 1439.75   8
 -12  16  10-495.543 1114.53   7
 -12  16 -10-45.6815 963.706   7
  12 -16  10 1226.82 1467.01   8
 -12  16  12 1566.02 1179.24   7
 -12  16 -12 1308.58 1047.95   7
  12 -16  12 1349.67 1489.00   8
  12 -16 -12-214.940 1322.75   1
 -12  18   0 1389.55 1082.89   7
  12 -18   0-35.7219 1398.56   1
  12 -18   0-1133.85 1618.50   8
 -12  18   2 2925.19 1155.44   7
 -12  18  -2 3798.70 1076.47   7
  12 -18  -2 5000.79 1499.45   1
  12 -18   2 3056.00 1492.67   1
  12 -18  -2 2269.19 1640.17   8
  12 -18   2 2193.91 1599.72   8
  12 -18   4 1686.86 1420.99   1
 -12  18   4 181.797 1140.09   7
 -12  18  -4-1503.54 1015.99   7
  12 -18  -4-1029.95 1422.55   1
  12 -18  -4 474.982 1635.20   8
  12 -18   4 2031.60 1546.46   8
  12 -18  -6-516.724 1414.04   1
 -12  18   6 1008.20 1162.58   7
 -12  18  -6 499.672 979.220   7
  12 -18   6 898.924 1363.27   1
  12 -18  -6 1031.95 1686.43   8
  12 -18   6 2291.00 1546.41   8
 -12  18   8 277.811 1143.45   4
 -12  18   8 46.8666 1176.97   7
 -12  18  -8-834.440 944.237   7
  12 -18   8-40.6834 1352.54   1
  12 -18  -8-829.196 1703.58   8
  12 -18  -8-534.472 1376.91   1
  12 -18   8 943.570 1521.42   8
  13  -1 -17 728.811 1749.81   2
 -13  -1  21 1805.79 2204.70   3
 -13   1  21 1095.54 2143.07   3
  13   1 -21 1158.98 1765.58   2
  13  -1 -21 2114.44 1646.82   2
  13  -3 -17 2199.83 1717.31   2
 -13   3  21-720.530 2043.36   3
  13  -3 -21 1594.95 2526.58   5
  13  -3 -21 99.1767 1554.29   2
  13  -5 -13 4587.61 1783.08   2
  13  -5 -15-203.358 1651.26   2
 -13   5  17 2020.54 2028.60   3
  13  -5 -17 1955.72 1608.73   2
 -13   5  21-1235.30 2104.88   3
  13  -5 -21-1058.18 2444.88   5
  13  -7  -9 1903.74 1573.41   2
  13  -7  -9 1413.07 1285.52   8
  13  -7 -11-696.973 1610.62   2
  13  -7 -11-1491.14 1348.08   8
  13  -7 -13 3310.46 1661.77   2
  13  -7 -13 2748.74 1565.98   8
 -13   7  15 2633.28 2040.26   3
  13  -7 -15 4473.24 1558.14   2
 -13   7  17 2079.20 1943.62   3
  13  -7 -17-140.005 2349.37   5
  13  -7 -17-257.770 1422.45   2
 -13   7  19-113.941 1325.86   6
  13  -7 -19 2266.82 1440.26   2
  13  -9  -5 5424.62 1372.02   8
  13  -9  -7-322.456 1389.34   8
  13  -9  -9-142.040 1492.52   8
  13  -9 -11-1510.54 1499.47   2
  13  -9 -11 28.5794 1468.43   8
 -13   9  13-214.179 627.909   7
  13  -9 -13-188.955 1384.07   2
  13  -9 -13 2389.61 1584.26   8
 -13   9  15 4639.75 1980.66   3
  13  -9 -15 3533.33 1368.21   2
 -13   9  17-2959.73 2044.63   3
 -13   9  17-264.664 1262.04   6
  13  -9 -17 132.496 2297.07   5
  13  -9 -17 2196.20 1324.49   2
  13  -9 -19 1726.42 1264.93   2
  13 -11  -1-975.732 1329.24   8
 -13  11   3-713.911 917.286   7
  13 -11  -3 4325.16 1454.41   8
 -13  11   7 2101.60 1106.61   7
  13 -11  -7 2683.82 1641.79   8
 -13  11   9 487.168 894.152   7
  13 -11  -9 297.659 1523.15   8
 -13  11  11 466.758 887.066   7
  13 -11 -11 649.362 1149.23   1
  13 -11 -11 176.144 1510.69   8
 -13  11  13 3426.14 929.699   7
  13 -11 -13 1739.95 1221.24   1
  13 -11 -13 731.383 1620.56   8
 -13  11  17-1224.81 2041.36   3
  13 -13  -3 557.338 1208.26   1
 -13  13   3 20.2848 935.963   7
 -13  13   5 5018.53 996.155   7
  13 -13  -5 7845.41 1364.50   1
 -13  13   7 1499.83 941.804   7
  13 -13  -7 1110.37 1264.32   1
  13 -13  -7 1252.33 1526.07   8
 -13  13   9 19.0734 925.422   7
  13 -13  -9 576.352 1296.35   1
  13 -13  -9-2190.53 1649.15   8
 -13  13  11 320.238 933.410   7
  13 -13 -11 35.4055 1287.92   1
  13 -13 -11 129.027 1651.00   8
 -13  13  13 569.686 991.615   7
  13 -13 -13 104.298 1328.26   1
  13 -13 -13 32.1468 1749.82   8
  13 -15   1-712.831 1304.84   1
 -13  15  -1-442.953 915.344   7
  13 -15  -1-952.000 1522.55   8
  13 -15   1 479.630 1464.15   8
 -13  15  -3 1545.13 966.027   7
  13 -15  -3 1676.48 1563.09   8
  13 -15   3 797.277 1508.20   8
  13 -15   3 2303.00 1279.98   1
 -13  15  -5 2806.82 1140.59   7
  13 -15  -5 1545.83 1629.62   8
  13 -15   5 1904.40 1503.19   8
 -13  15  -7 2155.91 992.648   7
  13 -15   7 1355.27 1472.93   8
 -13  17   1 414.571 1017.34   7
 -13  17  -1-625.736 982.000   7
  13 -17  -1-275.306 1429.11   1
  13 -17   1 481.112 1386.09   1
  13 -17  -1-1800.59 1675.15   8
  13 -17   1 1736.20 1631.00   8
  13 -17   3 1173.20 1426.76   1
 -13  17   3 1252.57 1008.28   7
 -13  17  -3 1758.15 994.942   7
  13 -17  -3 276.197 1662.42   8
  13 -17   3 1851.27 1509.90   8
  13 -17  -3 839.883 1424.20   1
  14  -6 -14 433.661 1722.20   2
  14  -6 -16 870.562 1672.44   2
  14  -8 -10 2239.61 1722.66   2
  14  -8 -10 2121.20 1458.28   8
  14  -8 -12-2083.24 1647.19   2
  14  -8 -12-30.2186 1590.37   8
  14  -8 -14 413.390 1572.07   2
  14  -8 -16-365.853 1490.22   2
  14 -10  -6 740.604 1464.24   8
  14 -10  -8 3117.04 1617.16   8
  14 -10 -10 251.393 1584.91   8
  14 -10 -12 2537.21 1713.49   8
  14 -12  -2 1936.93 1457.73   8
 -14  12  10 3114.01 1124.05   7
 -14  14   0 1133.24 1085.16   7
  14 -14   0 4147.76 1612.69   8
 -14  14   2 209.243 1117.84   7
 -14  14  -2-156.826 715.730   7
  14 -14  -2-66.8594 1600.95   8
  14 -14   2-32.8932 1500.06   8
 -14  14   4 1423.71 1020.78   7
  14 -14  -4-1034.82 1613.75   8
  14 -14  -4-1313.55 1216.28   1
   0   0   0    0.00    0.00   0

TITL In_MeAm_DMF_FC70_2_ in Fddd
REM Fddd (#70 in standard setting)
CELL 0.48590  14.785272  25.321709  32.952852  90.0000  90.0000  90.0000
ZERR   16.00   0.002259   0.003049   0.002318   0.0000   0.0000   0.0000
LATT  4
SYMM -x+3/4,-y+3/4, z
SYMM -x+3/4, y,-z+3/4
SYMM  x,-y+3/4,-z+3/4
SFAC C H N O In
UNIT 352.00 352.00 48.00 128.00 16.00
TREF
HKLF 4
END
;
_shelx_hkl_checksum                52431
_olex2_submission_special_instructions  'No special instructions were received'
_oxdiff_exptl_absorpt_empirical_details
;
Empirical correction (ABSPACK) includes:
- Absorption correction using spherical harmonics
- Frame scaling
;
_oxdiff_exptl_absorpt_empirical_full_max  3.672
_oxdiff_exptl_absorpt_empirical_full_min  0.513

_vrf_ATOM007_in_meam_dmf_fc70_2_
;
RESPONSE: The structure was refined isotropically due to the number of data for high 
pressure structure determination
;
_vrf_PLAT023_in_meam_dmf_fc70_2_
;
RESPONSE: The sample is housed in a Diamond anvil cell that restricts 
available data.
;
_vrf_PLAT029_in_meam_dmf_fc70_2_
;
RESPONSE: The sample is housed in a Diamond anvil cell that restricts available data.
This is exacerbated by the structure being Fddd.
;
_vrf_PLAT084_in_meam_dmf_fc70_2_
;
RESPONSE: The sample is housed in a Diamond anvil cell that gives additional background to
the data collected e.g. Tungsten powder rings, diamond reflections.
;
_vrf_PLAT088_in_meam_dmf_fc70_2_
;
RESPONSE: The sample is housed in a Diamond anvil cell that restricts 
available data.
;
_vrf_PLAT155_in_meam_dmf_fc70_2_
;
RESPONSE: We have followed previous literature for comparison.
;
_vrf_PLAT193_in_meam_dmf_fc70_2_
;
RESPONSE: This is a rounding issue. The s.u. on Temperature is 2degC
;
_vrf_PLAT201_in_meam_dmf_fc70_2_
;
RESPONSE: The structure was refined isotropically due to the number of data for high 
pressure structure determination
;
_vrf_PLAT210_in_meam_dmf_fc70_2_
;
RESPONSE: The sample is housed in a Diamond anvil cell that restricts 
available data hence
isotropic refinement was the limited of modelling the system.
;
_vrf_PLAT241_in_meam_dmf_fc70_2_
;
RESPONSE: Structure at high pressure with limitation of data. We have used distance restraints to ensure the 
model is chemically reasonable
;
_vrf_PLAT242_in_meam_dmf_fc70_2_
;
RESPONSE: Structure at high pressure with limitation of data. We have used 
distance restraints to ensure the 
model is chemically reasonable.
;
_vrf_PLAT250_in_meam_dmf_fc70_2_
;
RESPONSE: The data are limited due to DAC hence the tensor may be elongated 
due to lack of data in a particular direction. We have used restraints 
to combat and ensure they are chemically reasonable.
;
_vrf_PLAT340_in_meam_dmf_fc70_2_
;
RESPONSE: The sample is housed in a Diamond anvil cell that restricts 
available data and so
impacts on the precision of the bonds lengths
;
_vrf_PLAT411_in_meam_dmf_fc70_2_
;
RESPONSE: Structure at high pressure
;
_vrf_PLAT414_in_meam_dmf_fc70_2_
;
RESPONSE: Structure at high pressure
;
_vrf_PLAT761_in_meam_dmf_fc70_2_
;
RESPONSE: Noted, no action taken
;
_vrf_PLAT762_in_meam_dmf_fc70_2_
;
RESPONSE: Noted, no action taken
;
_vrf_PLAT905_in_meam_dmf_fc70_2_
;
RESPONSE: The data were cut to 0.7 angs as the limit of the diffraction for the 
crystal was reached.
;
_vrf_PLAT906_in_meam_dmf_fc70_2_
;
RESPONSE: These can be attributed to the weak data. All other sets are okay.
The most common place for a high value of K is in the lowest-intensity bin in 
the table as is the case here. Almost all area detector integration programs end up 
slightly underestimating the background, resulting in overestimated values of Fo, thus 
the high value of Fo/Fc. This is most obvious in the weakest intensities, 
since the small addition to Fo becomes insignificant in the ratio when Fo 
is large.
;
_vrf_PLAT910_in_meam_dmf_fc70_2_
;
RESPONSE: The sample is housed in a Diamond anvil cell that gives additional 
background to
the data collected e.g. Tungsten powder rings, diamond reflections.
;
_vrf_PLAT911_in_meam_dmf_fc70_2_
;
RESPONSE: The sample is housed in a Diamond anvil cell that restricts 
available data.
;
_vrf_PLAT913_in_meam_dmf_fc70_2_
;
RESPONSE: The sample is housed in a Diamond anvil cell that gives additional 
background to
the data collected e.g. Tungsten powder rings, diamond reflections.
;
_vrf_THETM01_in_meam_dmf_fc70_2_
;
RESPONSE: The sample is housed in a Diamond anvil cell that restricts 
available data.
;
_vrf_PLAT051_in_meam_dmf_fc70_2_
;
RESPONSE: The sample contains Indium which has an absorption edge at 0.44 Angs. This data was colelceted 
at 0.4859 hence the difference in mu.
;
