# Supplementary material for: Decoupled MOF Breathing: Pressure‐Induced Reversal of Correlation Between Orthogonal Motions in a Diamondoid Framework
Source: Angew Chem Int Ed Engl. 2025 May 15;64(27):e202504297. doi: 10.1002/anie.202504297 (PMC12207364; doi:10.1002/anie.202504297)
Supplement: Supplementary file 1 — Supporting Information [file ANIE-64-e202504297-s002.zip › SHF-62-DMF_DAC-in-FC70_0-48GPa.cif]

data_in_meam_dmf_fc70_3_0-95
_audit_creation_date               2023-10-31
_audit_creation_method
;
Olex2 1.5
(compiled 2023.08.24 svn.re1ec1418 for OlexSys, GUI svn.r6817)
;
_shelx_SHELXL_version_number       '2019/1'
_audit_contact_author_address      ?
_audit_contact_author_email        ?
_audit_contact_author_name         ''
_audit_contact_author_phone        ?
_publ_contact_author_id_orcid      ?
_publ_section_references
;
Dolomanov, O.V., Bourhis, L.J., Gildea, R.J, Howard, J.A.K. & Puschmann, H.
 (2009), J. Appl. Cryst. 42, 339-341.

Sheldrick, G.M. (2008). Acta Cryst. A64, 112-122.
;
_chemical_name_common              ?
_chemical_name_systematic          ?
_chemical_formula_moiety           'C20 H14 In N2 O10, C2 H8 N'
_chemical_formula_sum              'C22 H22 In N3 O10'
_chemical_formula_weight           603.24
_chemical_melting_point            ?
_chemical_oxdiff_formula           'In C22 H22 N3 O10'
loop_
  _atom_type_symbol
  _atom_type_description
  _atom_type_scat_dispersion_real
  _atom_type_scat_dispersion_imag
  _atom_type_scat_source
 'C' 'C' 0.0010 0.0010 'International Tables Vol C Tables 4.2.6.8 and 6.1.1.4'
 'H' 'H' 0.0000 0.0000 'International Tables Vol C Tables 4.2.6.8 and 6.1.1.4'
 'In' 'In' -1.9470 0.6580
 'International Tables Vol C Tables 4.2.6.8 and 6.1.1.4'
 'N' 'N' 0.0020 0.0010 'International Tables Vol C Tables 4.2.6.8 and 6.1.1.4'
 'O' 'O' 0.0040 0.0030 'International Tables Vol C Tables 4.2.6.8 and 6.1.1.4'

_shelx_space_group_comment
;
The symmetry employed for this shelxl refinement is uniquely defined
by the following loop, which should always be used as a source of
symmetry information in preference to the above space-group names.
They are only intended as comments.
;
_space_group_crystal_system        'orthorhombic'
_space_group_IT_number             70
_space_group_name_H-M_alt          'F d d d'
_space_group_name_Hall             '-F 2uv 2vw'
loop_
  _space_group_symop_operation_xyz
 'x, y, z'
 '-x+3/4, -y+3/4, z'
 '-x+3/4, y, -z+3/4'
 'x, -y+3/4, -z+3/4'
 'x, y+1/2, z+1/2'
 '-x+3/4, -y+5/4, z+1/2'
 '-x+3/4, y+1/2, -z+5/4'
 'x, -y+5/4, -z+5/4'
 'x+1/2, y, z+1/2'
 '-x+5/4, -y+3/4, z+1/2'
 '-x+5/4, y, -z+5/4'
 'x+1/2, -y+3/4, -z+5/4'
 'x+1/2, y+1/2, z'
 '-x+5/4, -y+5/4, z'
 '-x+5/4, y+1/2, -z+3/4'
 'x+1/2, -y+5/4, -z+3/4'
 '-x, -y, -z'
 'x-3/4, y-3/4, -z'
 'x-3/4, -y, z-3/4'
 '-x, y-3/4, z-3/4'
 '-x, -y+1/2, -z+1/2'
 'x-3/4, y-1/4, -z+1/2'
 'x-3/4, -y+1/2, z-1/4'
 '-x, y-1/4, z-1/4'
 '-x+1/2, -y, -z+1/2'
 'x-1/4, y-3/4, -z+1/2'
 'x-1/4, -y, z-1/4'
 '-x+1/2, y-3/4, z-1/4'
 '-x+1/2, -y+1/2, -z'
 'x-1/4, y-1/4, -z'
 'x-1/4, -y+1/2, z-3/4'
 '-x+1/2, y-1/4, z-3/4'

_cell_length_a                     14.613(3)
_cell_length_b                     24.341(4)
_cell_length_c                     33.619(3)
_cell_angle_alpha                  90
_cell_angle_beta                   90
_cell_angle_gamma                  90
_cell_volume                       11958(3)
_cell_formula_units_Z              16
_cell_measurement_reflns_used      1838
_cell_measurement_temperature      293(2)
_cell_measurement_theta_max        15.3040
_cell_measurement_theta_min        1.6510
_shelx_estimated_absorpt_T_max     ?
_shelx_estimated_absorpt_T_min     ?
_exptl_absorpt_coefficient_mu      0.232
_exptl_absorpt_correction_T_max    1.00000
_exptl_absorpt_correction_T_min    0.07006
_exptl_absorpt_correction_type     multi-scan
_exptl_absorpt_process_details
;
CrysAlisPro 1.171.38.41 (Rigaku Oxford Diffraction, 2015)
Empirical absorption correction using spherical harmonics,
 implemented in SCALE3 ABSPACK scaling algorithm.
;
_exptl_absorpt_special_details     ?
_exptl_crystal_colour_primary      yellow
_exptl_crystal_density_diffrn      1.340
_exptl_crystal_density_meas        ?
_exptl_crystal_density_method      ?
_exptl_crystal_description         Octahedron
_exptl_crystal_F_000               4864
_exptl_crystal_size_max            0.18
_exptl_crystal_size_mid            0.15
_exptl_crystal_size_min            0.1
_exptl_transmission_factor_max     ?
_exptl_transmission_factor_min     ?
_diffrn_reflns_av_R_equivalents    0.0828
_diffrn_reflns_av_unetI/netI       0.0666
_diffrn_reflns_Laue_measured_fraction_full  0.802
_diffrn_reflns_Laue_measured_fraction_max  0.802
_diffrn_reflns_limit_h_max         13
_diffrn_reflns_limit_h_min         -13
_diffrn_reflns_limit_k_max         25
_diffrn_reflns_limit_k_min         -24
_diffrn_reflns_limit_l_max         35
_diffrn_reflns_limit_l_min         -34
_diffrn_reflns_number              7868
_diffrn_reflns_point_group_measured_fraction_full  0.802
_diffrn_reflns_point_group_measured_fraction_max  0.802
_diffrn_reflns_theta_full          14.814
_diffrn_reflns_theta_max           14.814
_diffrn_reflns_theta_min           1.667
_diffrn_ambient_temperature        293(2)
_diffrn_detector                   'CCD plate'
_diffrn_detector_area_resol_mean   ?
_diffrn_measured_fraction_theta_full  0.802
_diffrn_measured_fraction_theta_max  0.802
_diffrn_measurement_details
;
List of Runs (angles in degrees, time in seconds):

  # Type    Start    End  Width  t~exp~   \w     \q     \k     \f   Frames
--------------------------------------------------------------------------
  1  \w   -150.00 -94.00   0.20    0.20    --  -20.00  70.00 -24.23  280
  2  \w   -150.00 -94.00   0.20    0.20    --  -20.00  70.00 155.77  280
  3  \w   -105.00 -74.00   0.20    0.20    --   20.00  70.00 155.77  155
  4  \w   -105.00 -74.00   0.20    0.20    --   20.00  70.00 -24.23  155
  5  \w    -96.00 -30.00   0.20    0.20    --   20.00 -70.00  24.23  330
  6  \w   -106.00 -66.00   0.20    0.20    --  -20.00 -70.00  24.23  200
  7  \w   -106.00 -66.00   0.20    0.20    --  -20.00 -70.00-155.77  200
  8  \w    -96.00 -30.00   0.20    0.20    --   20.00 -70.00-155.77  330
;
_diffrn_measurement_device         'Newport 4-circle diffractometer'
_diffrn_measurement_device_type   
 'dectris-CrysAlisPro-abstract goniometer imported dectris images'
_diffrn_measurement_method         '\w scans'
_diffrn_orient_matrix_type        
 'CrysAlisPro convention (1999,Acta A55,543-557)'
_diffrn_orient_matrix_UB_11        0.0241880000
_diffrn_orient_matrix_UB_12        -0.0112357000
_diffrn_orient_matrix_UB_13        0.0057153000
_diffrn_orient_matrix_UB_21        0.0030133000
_diffrn_orient_matrix_UB_22        0.0128760000
_diffrn_orient_matrix_UB_23        0.0109614000
_diffrn_orient_matrix_UB_31        -0.0226644000
_diffrn_orient_matrix_UB_32        -0.0102664000
_diffrn_orient_matrix_UB_33        0.0074967000
_diffrn_radiation_monochromator    synchrotron
_diffrn_radiation_probe            x-ray
_diffrn_radiation_type             synchrotron
_diffrn_radiation_wavelength       0.4859
_diffrn_source                     synchrotron
_reflns_Friedel_coverage           0.000
_reflns_Friedel_fraction_full      .
_reflns_Friedel_fraction_max       .
_reflns_number_gt                  804
_reflns_number_total               1475
_reflns_special_details
;
 Reflections were merged by SHELXL according to the crystal
 class for the calculation of statistics and refinement.
 
 _reflns_Friedel_fraction is defined as the number of unique
 Friedel pairs measured divided by the number that would be
 possible theoretically, ignoring centric projections and
 systematic absences.
;
_reflns_threshold_expression       'I > 2\s(I)'
_computing_cell_refinement         'CrysAlisPro 1.171.38.41 (Rigaku OD, 2015)'
_computing_data_collection         'CrysAlisPro 1.171.38.41 (Rigaku OD, 2015)'
_computing_data_reduction          'CrysAlisPro 1.171.38.41 (Rigaku OD, 2015)'
_computing_molecular_graphics      'Olex2 1.5 (Dolomanov et al., 2009)'
_computing_publication_material    'Olex2 1.5 (Dolomanov et al., 2009)'
_computing_structure_refinement    'XL  (Sheldrick, 2008)'
_computing_structure_solution      ?
_refine_diff_density_max           0.637
_refine_diff_density_min           -0.568
_refine_diff_density_rms           0.116
_refine_ls_extinction_coef         .
_refine_ls_extinction_method       none
_refine_ls_goodness_of_fit_ref     1.060
_refine_ls_hydrogen_treatment      constr
_refine_ls_matrix_type             full
_refine_ls_number_parameters       156
_refine_ls_number_reflns           1475
_refine_ls_number_restraints       233
_refine_ls_R_factor_all            0.1689
_refine_ls_R_factor_gt             0.0981
_refine_ls_restrained_S_all        0.998
_refine_ls_shift/su_max            0.000
_refine_ls_shift/su_mean           0.000
_refine_ls_structure_factor_coef   Fsqd
_refine_ls_weighting_details      
 'w=1/[\s^2^(Fo^2^)+(0.1474P)^2^+541.4745P] where P=(Fo^2^+2Fc^2^)/3'
_refine_ls_weighting_scheme        calc
_refine_ls_wR_factor_gt            0.2657
_refine_ls_wR_factor_ref           0.3324
_refine_special_details            ?
_olex2_refinement_description
;
1. Fixed Uiso
 At 1.2 times of:
  All C(H) groups, All N(H) groups
 At 1.5 times of:
  All C(H,H,H) groups, All C(H,H,H,H,H,H,H,H) groups
2. Restrained distances
 C3-N1
 1.43 with sigma of 0.02
 N1-C9
 1.4 with sigma of 0.02
 C9-C10
 1.5 with sigma of 0.02
 O5-C9
 1.25 with sigma of 0.02
 C1-C2
 1.504 with sigma of 0.01
 C5-C8
 1.504 with sigma of 0.01
 C1-O1
 1.25 with sigma of 0.005
 C1-O2
 1.25 with sigma of 0.005
 C8-O3
 1.25 with sigma of 0.005
 C8-O4
 1.25 with sigma of 0.005
3. Restrained planarity
 N1, C9, O5, C10
 with sigma of 0.1
4. Uiso/Uaniso restraints and constraints
All non-hydrogen atoms have similar U: within 1.7A with sigma of 0.04 and sigma
for terminal atoms of 0.08 within 1.7A
5. Rigid body (RIGU) restrains
 All non-hydrogen atoms
 with sigma for 1-2 distances of 0.004 and sigma for 1-3 distances of 0.004
6. Others
 Fixed Sof: N2(0.25) C11(0.25) C12(0.25) H2A(0.25) H2B(0.25) H11A(0.25)
 H11B(0.25) H11C(0.25) H12A(0.25) H12B(0.25) H12C(0.25) N3(0.25) C13(0.25)
 C14(0.25) H3A(0.25) H3B(0.25) H13A(0.25) H13B(0.25) H13C(0.25) H14A(0.25)
 H14B(0.25) H14C(0.25)
7.a Free rotating group:
 N2(C11,C12,H2A,H2B,H11A,H11B,H11C,H12A,H12B,H12C), N3(C13,C14,H3A,H3B,H13A,
 H13B,H13C,H14A,H14B,H14C)
7.b Me refined with riding coordinates:
 C10(H10A,H10B,H10C)
7.c Aromatic/amide H refined with riding coordinates:
 C4(H4), C6(H6), C7(H7), N1(H1)
7.d Fitted hexagon refined as free rotating group:
 C3(C4,C5,C6,C7,C2)
;
_atom_sites_solution_hydrogens     mixed
_atom_sites_solution_primary       ?
_atom_sites_solution_secondary     ?
loop_
  _atom_site_label
  _atom_site_type_symbol
  _atom_site_fract_x
  _atom_site_fract_y
  _atom_site_fract_z
  _atom_site_U_iso_or_equiv
  _atom_site_adp_type
  _atom_site_occupancy
  _atom_site_site_symmetry_order
  _atom_site_calc_flag
  _atom_site_refinement_flags_posn
  _atom_site_refinement_flags_adp
  _atom_site_refinement_flags_occupancy
  _atom_site_disorder_assembly
  _atom_site_disorder_group
 In1 In 0.625000 0.125000 0.32202(5) 0.0915(12) Uani 1 2 d S T P . .
 O3 O 0.7584(10) 0.3387(6) 0.1070(3) 0.112(4) Uani 1 1 d D U . . .
 O1 O 0.7390(11) 0.1632(6) 0.2874(3) 0.117(5) Uani 1 1 d D U . . .
 O4 O 0.8949(10) 0.3086(7) 0.1185(4) 0.120(5) Uani 1 1 d D U . . .
 C3 C 0.8125(10) 0.2186(6) 0.2178(4) 0.125(6) Uani 1 1 d DG U . . .
 C4 C 0.8410(8) 0.2467(6) 0.1839(4) 0.117(6) Uani 1 1 d G U . . .
 H4 H 0.901780 0.244858 0.175917 0.140 Uiso 1 1 calc R U . . .
 C5 C 0.7785(10) 0.2774(5) 0.1621(3) 0.100(5) Uani 1 1 d DG U . . .
 C6 C 0.6876(10) 0.2801(6) 0.1741(3) 0.110(6) Uani 1 1 d G U . . .
 H6 H 0.645763 0.300690 0.159509 0.132 Uiso 1 1 calc R U . . .
 C7 C 0.6591(8) 0.2521(6) 0.2080(4) 0.115(6) Uani 1 1 d G U . . .
 H7 H 0.598298 0.253913 0.215985 0.138 Uiso 1 1 calc R U . . .
 C2 C 0.7216(10) 0.2214(6) 0.2298(3) 0.108(5) Uani 1 1 d DG U . . .
 C8 C 0.8119(10) 0.3103(7) 0.1272(4) 0.097(5) Uani 1 1 d D U . . .
 O2 O 0.6025(10) 0.1900(6) 0.2724(3) 0.114(5) Uani 1 1 d D U . . .
 C1 C 0.6866(10) 0.1908(8) 0.2658(4) 0.108(5) Uani 1 1 d D U . . .
 N1 N 0.8743(16) 0.1845(10) 0.2386(6) 0.166(8) Uani 1 1 d D U . . .
 H1 H 0.850105 0.164624 0.256899 0.200 Uiso 1 1 calc R U . . .
 C9 C 0.9676(18) 0.1783(11) 0.2339(8) 0.209(12) Uani 1 1 d D U . . .
 O5 O 1.0127(19) 0.2012(12) 0.2083(8) 0.273(15) Uani 1 1 d D U . . .
 C10 C 1.004(3) 0.1402(18) 0.2637(11) 0.29(2) Uani 1 1 d D U . . .
 H10A H 0.955346 0.127589 0.280550 0.439 Uiso 1 1 calc R U . . .
 H10B H 1.031682 0.109295 0.250582 0.439 Uiso 1 1 calc R U . . .
 H10C H 1.049333 0.158613 0.279573 0.439 Uiso 1 1 calc R U . . .
 N2 N 1.123(9) 0.243(2) 0.131(3) 0.19(3) Uiso 0.25 1 d G U P A -1
 C11 C 1.116(5) 0.303(2) 0.1403(16) 0.07(2) Uiso 0.25 1 d G U P A -1
 C12 C 1.183(6) 0.211(2) 0.157(2) 0.09(2) Uiso 0.25 1 d G U P A -1
 H2A H 1.149174 0.237173 0.104307 0.141 Uiso 0.25 1 d G U P A -1
 H2B H 1.055736 0.229239 0.129492 0.141 Uiso 0.25 1 d G U P A -1
 H11A H 1.187208 0.317741 0.140249 0.141 Uiso 0.25 1 d G U P A -1
 H11B H 1.071203 0.322664 0.119633 0.141 Uiso 0.25 1 d G U P A -1
 H11C H 1.084908 0.309036 0.167842 0.141 Uiso 0.25 1 d G U P A -1
 H12A H 1.152326 0.216483 0.184764 0.141 Uiso 0.25 1 d G U P A -1
 H12B H 1.183379 0.168698 0.147799 0.141 Uiso 0.25 1 d G U P A -1
 H12C H 1.254705 0.225147 0.157200 0.141 Uiso 0.25 1 d G U P A -1
 N3 N 0.438(5) 0.188(2) 0.202(2) 0.11(2) Uiso 0.25 1 d G U P B -1
 C13 C 0.442(11) 0.166(5) 0.163(2) 0.21(5) Uiso 0.25 1 d G U P B -1
 C14 C 0.429(11) 0.144(4) 0.234(3) 0.24(6) Uiso 0.25 1 d G U P B -1
 H3A H 0.385216 0.215311 0.203098 0.358 Uiso 0.25 1 d G U P B -1
 H3B H 0.495984 0.209947 0.206134 0.358 Uiso 0.25 1 d G U P B -1
 H13A H 0.379184 0.144411 0.158484 0.358 Uiso 0.25 1 d G U P B -1
 H13B H 0.448750 0.201146 0.142230 0.358 Uiso 0.25 1 d G U P B -1
 H13C H 0.500612 0.138547 0.161812 0.358 Uiso 0.25 1 d G U P B -1
 H14A H 0.487644 0.115859 0.232935 0.358 Uiso 0.25 1 d G U P B -1
 H14B H 0.427200 0.163349 0.260426 0.358 Uiso 0.25 1 d G U P B -1
 H14C H 0.366256 0.121693 0.229608 0.358 Uiso 0.25 1 d G U P B -1

loop_
  _atom_site_aniso_label
  _atom_site_aniso_U_11
  _atom_site_aniso_U_22
  _atom_site_aniso_U_33
  _atom_site_aniso_U_23
  _atom_site_aniso_U_13
  _atom_site_aniso_U_12
 In1 0.145(3) 0.0869(17) 0.0429(12) 0.000 0.000 0.0016(14)
 O3 0.157(11) 0.119(10) 0.059(7) 0.018(6) 0.006(7) 0.007(8)
 O1 0.165(11) 0.118(10) 0.068(7) 0.032(7) 0.001(6) -0.005(8)
 O4 0.157(11) 0.140(12) 0.063(7) 0.026(7) 0.010(6) 0.008(8)
 C3 0.159(10) 0.135(13) 0.082(9) 0.040(9) 0.013(7) 0.014(8)
 C4 0.162(12) 0.115(13) 0.075(9) 0.027(9) 0.007(7) 0.001(9)
 C5 0.158(11) 0.092(10) 0.051(7) -0.001(7) 0.006(6) -0.001(8)
 C6 0.161(12) 0.110(13) 0.061(8) 0.014(8) 0.008(7) 0.003(9)
 C7 0.156(11) 0.127(13) 0.063(8) 0.026(9) 0.007(7) 0.004(9)
 C2 0.158(10) 0.108(11) 0.058(7) 0.015(7) 0.006(6) 0.001(8)
 C8 0.152(11) 0.090(10) 0.047(7) -0.005(7) 0.001(7) -0.004(8)
 O2 0.162(10) 0.122(10) 0.057(6) 0.032(7) 0.015(6) 0.004(8)
 C1 0.161(11) 0.107(11) 0.056(8) 0.014(8) 0.007(7) -0.001(8)
 N1 0.176(13) 0.197(17) 0.126(12) 0.083(12) 0.020(9) 0.041(11)
 C9 0.171(14) 0.26(2) 0.20(2) 0.110(18) 0.032(11) 0.056(13)
 O5 0.194(18) 0.36(3) 0.27(2) 0.18(2) 0.059(15) 0.072(16)
 C10 0.20(2) 0.39(4) 0.29(3) 0.21(3) 0.041(19) 0.09(2)

_geom_special_details
;
 All esds (except the esd in the dihedral angle between two l.s. planes)
 are estimated using the full covariance matrix.  The cell esds are taken
 into account individually in the estimation of esds in distances, angles
 and torsion angles; correlations between esds in cell parameters are only
 used when they are defined by crystal symmetry.  An approximate (isotropic)
 treatment of cell esds is used for estimating esds involving l.s. planes.
;
loop_
  _geom_bond_atom_site_label_1
  _geom_bond_atom_site_label_2
  _geom_bond_distance
  _geom_bond_site_symmetry_2
  _geom_bond_publ_flag
 In1 O3 2.250(14) 31_556 ?
 In1 O3 2.250(14) 32_656 ?
 In1 O1 2.235(14) 14_545 ?
 In1 O1 2.235(14) . ?
 In1 O4 2.266(14) 32_656 ?
 In1 O4 2.266(14) 31_556 ?
 In1 C8 2.603(11) 32_656 ?
 In1 C8 2.603(11) 31_556 ?
 In1 O2 2.324(12) 14_545 ?
 In1 O2 2.324(12) . ?
 In1 C1 2.637(11) . ?
 In1 C1 2.637(11) 14_545 ?
 O3 C8 1.246(5) . ?
 O1 C1 1.251(5) . ?
 O4 C8 1.248(5) . ?
 C3 C4 1.3900 . ?
 C3 C2 1.3900 . ?
 C3 N1 1.411(16) . ?
 C4 H4 0.9300 . ?
 C4 C5 1.3900 . ?
 C5 C6 1.3900 . ?
 C5 C8 1.501(9) . ?
 C6 H6 0.9300 . ?
 C6 C7 1.3900 . ?
 C7 H7 0.9300 . ?
 C7 C2 1.3900 . ?
 C2 C1 1.509(9) . ?
 O2 C1 1.249(5) . ?
 N1 H1 0.8600 . ?
 N1 C9 1.381(18) . ?
 C9 O5 1.220(18) . ?
 C9 C10 1.466(19) . ?
 C10 H10A 0.9600 . ?
 C10 H10B 0.9600 . ?
 C10 H10C 0.9600 . ?
 N2 C11 1.4862 . ?
 N2 C12 1.4818 . ?
 N2 H2A 0.9779 . ?
 N2 H2B 1.0397 . ?
 C11 H11A 1.1025 . ?
 C11 H11B 1.0695 . ?
 C11 H11C 1.0412 . ?
 C12 H12A 1.0396 . ?
 C12 H12B 1.0733 . ?
 C12 H12C 1.1044 . ?
 N3 C13 1.4070 . ?
 N3 C14 1.5188 . ?
 N3 H3A 1.0284 . ?
 N3 H3B 1.0090 . ?
 C13 H13A 1.0734 . ?
 C13 H13B 1.1047 . ?
 C13 H13C 1.0919 . ?
 C14 H14A 1.0927 . ?
 C14 H14B 1.0163 . ?
 C14 H14C 1.0730 . ?

loop_
  _geom_angle_atom_site_label_1
  _geom_angle_atom_site_label_2
  _geom_angle_atom_site_label_3
  _geom_angle
  _geom_angle_site_symmetry_1
  _geom_angle_site_symmetry_3
  _geom_angle_publ_flag
 O3 In1 O3 117.0(7) 32_656 31_556 ?
 O3 In1 O4 57.1(3) 31_556 31_556 ?
 O3 In1 O4 79.8(5) 31_556 32_656 ?
 O3 In1 O4 79.8(5) 32_656 31_556 ?
 O3 In1 O4 57.1(3) 32_656 32_656 ?
 O3 In1 C8 28.59(19) 32_656 32_656 ?
 O3 In1 C8 28.59(19) 31_556 31_556 ?
 O3 In1 C8 97.7(5) 32_656 31_556 ?
 O3 In1 C8 97.7(5) 31_556 32_656 ?
 O3 In1 O2 138.6(5) 31_556 14_545 ?
 O3 In1 O2 90.0(5) 32_656 14_545 ?
 O3 In1 O2 90.0(5) 31_556 . ?
 O3 In1 O2 138.6(5) 32_656 . ?
 O3 In1 C1 110.8(5) 31_556 14_545 ?
 O3 In1 C1 110.8(5) 32_656 . ?
 O3 In1 C1 113.2(5) 31_556 . ?
 O3 In1 C1 113.2(5) 32_656 14_545 ?
 O1 In1 O3 132.3(5) . 31_556 ?
 O1 In1 O3 82.6(5) 14_545 31_556 ?
 O1 In1 O3 132.3(5) 14_545 32_656 ?
 O1 In1 O3 82.6(5) . 32_656 ?
 O1 In1 O1 117.2(7) . 14_545 ?
 O1 In1 O4 88.1(5) . 31_556 ?
 O1 In1 O4 138.7(5) 14_545 31_556 ?
 O1 In1 O4 138.7(5) . 32_656 ?
 O1 In1 O4 88.1(5) 14_545 32_656 ?
 O1 In1 C8 112.5(5) . 31_556 ?
 O1 In1 C8 112.5(5) 14_545 32_656 ?
 O1 In1 C8 111.1(5) 14_545 31_556 ?
 O1 In1 C8 111.1(5) . 32_656 ?
 O1 In1 O2 78.7(5) . 14_545 ?
 O1 In1 O2 56.5(3) . . ?
 O1 In1 O2 56.5(3) 14_545 14_545 ?
 O1 In1 O2 78.7(5) 14_545 . ?
 O1 In1 C1 97.7(5) 14_545 . ?
 O1 In1 C1 28.2(2) 14_545 14_545 ?
 O1 In1 C1 28.2(2) . . ?
 O1 In1 C1 97.7(5) . 14_545 ?
 O4 In1 O4 92.8(8) 31_556 32_656 ?
 O4 In1 C8 28.64(18) 32_656 32_656 ?
 O4 In1 C8 28.64(18) 31_556 31_556 ?
 O4 In1 C8 83.9(5) 31_556 32_656 ?
 O4 In1 C8 83.9(5) 32_656 31_556 ?
 O4 In1 O2 91.6(6) 32_656 14_545 ?
 O4 In1 O2 164.3(5) 31_556 14_545 ?
 O4 In1 O2 164.3(5) 32_656 . ?
 O4 In1 O2 91.6(6) 31_556 . ?
 O4 In1 C1 91.0(6) 31_556 . ?
 O4 In1 C1 166.3(5) 31_556 14_545 ?
 O4 In1 C1 166.3(5) 32_656 . ?
 O4 In1 C1 91.0(6) 32_656 14_545 ?
 C8 In1 C8 89.0(8) 31_556 32_656 ?
 C8 In1 C1 139.3(5) 31_556 14_545 ?
 C8 In1 C1 105.4(6) 32_656 14_545 ?
 C8 In1 C1 105.4(6) 31_556 . ?
 C8 In1 C1 139.3(5) 32_656 . ?
 O2 In1 C8 167.0(5) . 32_656 ?
 O2 In1 C8 92.9(6) . 31_556 ?
 O2 In1 C8 92.9(6) 14_545 32_656 ?
 O2 In1 C8 167.0(5) 14_545 31_556 ?
 O2 In1 O2 88.2(7) . 14_545 ?
 O2 In1 C1 81.4(6) . 14_545 ?
 O2 In1 C1 81.4(6) 14_545 . ?
 O2 In1 C1 28.28(17) 14_545 14_545 ?
 O2 In1 C1 28.28(17) . . ?
 C1 In1 C1 88.3(9) . 14_545 ?
 C8 O3 In1 91.6(9) . 23_655 ?
 C1 O1 In1 94.1(10) . . ?
 C8 O4 In1 90.8(9) . 23_655 ?
 C4 C3 C2 120.0 . . ?
 C4 C3 N1 120.2(13) . . ?
 C2 C3 N1 119.7(13) . . ?
 C3 C4 H4 120.0 . . ?
 C5 C4 C3 120.0 . . ?
 C5 C4 H4 120.0 . . ?
 C4 C5 C6 120.0 . . ?
 C4 C5 C8 119.0(11) . . ?
 C6 C5 C8 120.8(11) . . ?
 C5 C6 H6 120.0 . . ?
 C7 C6 C5 120.0 . . ?
 C7 C6 H6 120.0 . . ?
 C6 C7 H7 120.0 . . ?
 C2 C7 C6 120.0 . . ?
 C2 C7 H7 120.0 . . ?
 C3 C2 C1 122.2(11) . . ?
 C7 C2 C3 120.0 . . ?
 C7 C2 C1 117.8(11) . . ?
 O3 C8 In1 59.8(8) . 23_655 ?
 O3 C8 O4 119.9(13) . . ?
 O3 C8 C5 121.2(13) . . ?
 O4 C8 In1 60.5(8) . 23_655 ?
 O4 C8 C5 118.9(13) . . ?
 C5 C8 In1 174.1(13) . 23_655 ?
 C1 O2 In1 89.9(8) . . ?
 O1 C1 In1 57.7(8) . . ?
 O1 C1 C2 121.6(13) . . ?
 C2 C1 In1 171.9(14) . . ?
 O2 C1 In1 61.8(7) . . ?
 O2 C1 O1 119.3(13) . . ?
 O2 C1 C2 118.9(12) . . ?
 C3 N1 H1 115.1 . . ?
 C9 N1 C3 130(2) . . ?
 C9 N1 H1 115.1 . . ?
 N1 C9 C10 111(2) . . ?
 O5 C9 N1 124(3) . . ?
 O5 C9 C10 125(3) . . ?
 C9 C10 H10A 109.5 . . ?
 C9 C10 H10B 109.5 . . ?
 C9 C10 H10C 109.5 . . ?
 H10A C10 H10B 109.5 . . ?
 H10A C10 H10C 109.5 . . ?
 H10B C10 H10C 109.5 . . ?
 C11 N2 H2A 112.1 . . ?
 C11 N2 H2B 105.5 . . ?
 C12 N2 C11 115.4 . . ?
 C12 N2 H2A 103.1 . . ?
 C12 N2 H2B 113.8 . . ?
 H2A N2 H2B 106.6 . . ?
 N2 C11 H11A 104.8 . . ?
 N2 C11 H11B 109.7 . . ?
 N2 C11 H11C 111.4 . . ?
 H11A C11 H11B 115.3 . . ?
 H11A C11 H11C 111.5 . . ?
 H11B C11 H11C 104.3 . . ?
 N2 C12 H12A 102.2 . . ?
 N2 C12 H12B 109.8 . . ?
 N2 C12 H12C 113.3 . . ?
 H12A C12 H12B 113.0 . . ?
 H12A C12 H12C 111.5 . . ?
 H12B C12 H12C 107.2 . . ?
 C13 N3 C14 113.3 . . ?
 C13 N3 H3A 107.7 . . ?
 C13 N3 H3B 107.3 . . ?
 C14 N3 H3A 111.4 . . ?
 C14 N3 H3B 110.8 . . ?
 H3A N3 H3B 106.0 . . ?
 N3 C13 H13A 106.7 . . ?
 N3 C13 H13B 108.0 . . ?
 N3 C13 H13C 107.2 . . ?
 H13A C13 H13B 111.4 . . ?
 H13A C13 H13C 110.9 . . ?
 H13B C13 H13C 112.3 . . ?
 N3 C14 H14A 110.5 . . ?
 N3 C14 H14B 107.0 . . ?
 N3 C14 H14C 109.8 . . ?
 H14A C14 H14B 109.6 . . ?
 H14A C14 H14C 110.8 . . ?
 H14B C14 H14C 109.0 . . ?

loop_
  _geom_torsion_atom_site_label_1
  _geom_torsion_atom_site_label_2
  _geom_torsion_atom_site_label_3
  _geom_torsion_atom_site_label_4
  _geom_torsion
  _geom_torsion_site_symmetry_1
  _geom_torsion_site_symmetry_2
  _geom_torsion_site_symmetry_3
  _geom_torsion_site_symmetry_4
  _geom_torsion_publ_flag
 In1 O3 C8 O4 -7(2) 23_655 . . . ?
 In1 O3 C8 C5 173.2(15) 23_655 . . . ?
 In1 O1 C1 C2 -170.5(16) . . . . ?
 In1 O1 C1 O2 5(2) . . . . ?
 In1 O4 C8 O3 7(2) 23_655 . . . ?
 In1 O4 C8 C5 -173.3(14) 23_655 . . . ?
 In1 O2 C1 O1 -4(2) . . . . ?
 In1 O2 C1 C2 170.8(16) . . . . ?
 C3 C4 C5 C6 0.0 . . . . ?
 C3 C4 C5 C8 176.0(14) . . . . ?
 C3 C2 C1 O1 3(3) . . . . ?
 C3 C2 C1 O2 -172.1(16) . . . . ?
 C3 N1 C9 O5 -3(4) . . . . ?
 C3 N1 C9 C10 177(3) . . . . ?
 C4 C3 C2 C7 0.0 . . . . ?
 C4 C3 C2 C1 178.7(15) . . . . ?
 C4 C3 N1 C9 9(3) . . . . ?
 C4 C5 C6 C7 0.0 . . . . ?
 C4 C5 C8 O3 -179.6(15) . . . . ?
 C4 C5 C8 O4 1(2) . . . . ?
 C5 C6 C7 C2 0.0 . . . . ?
 C6 C5 C8 O3 -4(2) . . . . ?
 C6 C5 C8 O4 176.8(15) . . . . ?
 C6 C7 C2 C3 0.0 . . . . ?
 C6 C7 C2 C1 -178.7(15) . . . . ?
 C7 C2 C1 O1 -178.4(17) . . . . ?
 C7 C2 C1 O2 7(3) . . . . ?
 C2 C3 C4 C5 0.0 . . . . ?
 C2 C3 N1 C9 -175(2) . . . . ?
 C8 C5 C6 C7 -176.0(14) . . . . ?
 N1 C3 C4 C5 175.9(18) . . . . ?
 N1 C3 C2 C7 -175.9(18) . . . . ?
 N1 C3 C2 C1 3(2) . . . . ?

_shelx_res_file
;
TITL In_MeAm_DMF_FC70_3_0-95 in Fddd #70
    in_meam_dmf_fc70_3_0-95.res
    created by SHELXL-2019/1 at 12:02:45 on 31-Oct-2023
REM reset to Fddd #70
CELL 0.4859 14.612744 24.341439 33.618582 90 90 90
ZERR 16 0.002811 0.003785 0.002722 0 0 0
LATT 4
SYMM 0.75-X,0.75-Y,+Z
SYMM 0.75-X,+Y,0.75-Z
SYMM +X,0.75-Y,0.75-Z
SFAC C H In N O
DISP C 0.001 0.001 6.068
DISP H -0 0 0.607
DISP In -1.947 0.658 1423.319
DISP N 0.002 0.001 8.983
DISP O 0.004 0.003 13.336
UNIT 352 352 16 48 160
DFIX 1.43 C3 N1
DFIX 1.4 N1 C9
DFIX 1.5 C9 C10
DFIX 1.25 O5 C9
DFIX 1.504 0.01 C1 C2
DFIX 1.504 0.01 C5 C8
DFIX 1.25 0.005 C1 O1
DFIX 1.25 0.005 C1 O2
DFIX 1.25 0.005 C8 O3
DFIX 1.25 0.005 C8 O4
FLAT N1 C9 O5 C10
RIGU
SIMU 0.04 0.08 1.7

L.S. 49
PLAN  5
CONF
BOND
MORE -1
BOND $H
fmap 2
acta
OMIT 0 0 4
OMIT 0 4 0
OMIT 0 4 4
OMIT 0 6 2
OMIT 0 6 6
OMIT 1 3 1
OMIT 1 3 3
OMIT 1 3 7
OMIT 2 0 2
OMIT 2 2 0
OMIT 2 2 4
OMIT 2 4 2
OMIT 2 6 32
OMIT 4 12 18
OMIT 6 22 14
OMIT 11 3 17
REM <olex2.extras>
REM <HklSrc "%.\\In_MeAm_DMF_FC70_3_0-95.hkl">
REM </olex2.extras>

WGHT    0.147400  541.474487
FVAR       0.19620
IN1   3    0.625000    0.125000    0.322022    10.50000    0.14480    0.08687 =
         0.04288    0.00000    0.00000    0.00162
O3    5    0.758421    0.338687    0.106978    11.00000    0.15717    0.11925 =
         0.05851    0.01822    0.00593    0.00735
O1    5    0.738958    0.163228    0.287404    11.00000    0.16469    0.11823 =
         0.06845    0.03185    0.00112   -0.00487
O4    5    0.894902    0.308649    0.118508    11.00000    0.15661    0.13955 =
         0.06334    0.02581    0.01011    0.00827
AFIX  66
C3    1    0.812516    0.218646    0.217785    11.00000    0.15929    0.13469 =
         0.08235    0.03988    0.01258    0.01357
C4    1    0.840953    0.246673    0.183948    11.00000    0.16158    0.11472 =
         0.07471    0.02676    0.00693    0.00061
AFIX  43
H4    2    0.901780    0.244858    0.175917    11.00000   -1.20000
AFIX  65
C5    1    0.778477    0.277411    0.162115    11.00000    0.15799    0.09218 =
         0.05130   -0.00090    0.00555   -0.00096
C6    1    0.687564    0.280124    0.174118    11.00000    0.16055    0.10950 =
         0.06101    0.01404    0.00832    0.00301
AFIX  43
H6    2    0.645763    0.300690    0.159509    11.00000   -1.20000
AFIX  65
C7    1    0.659126    0.252098    0.207954    11.00000    0.15568    0.12680 =
         0.06301    0.02562    0.00745    0.00380
AFIX  43
H7    2    0.598298    0.253913    0.215985    11.00000   -1.20000
AFIX  65
C2    1    0.721600    0.221359    0.229788    11.00000    0.15814    0.10789 =
         0.05780    0.01462    0.00623    0.00123
AFIX   0
C8    1    0.811936    0.310291    0.127242    11.00000    0.15228    0.09014 =
         0.04727   -0.00511    0.00107   -0.00355
O2    5    0.602498    0.190025    0.272378    11.00000    0.16207    0.12171 =
         0.05726    0.03156    0.01550    0.00428
C1    1    0.686610    0.190791    0.265751    11.00000    0.16132    0.10671 =
         0.05626    0.01366    0.00695   -0.00099
N1    4    0.874265    0.184540    0.238564    11.00000    0.17557    0.19734 =
         0.12622    0.08329    0.02031    0.04052
AFIX  43
H1    2    0.850105    0.164624    0.256899    11.00000   -1.20000
AFIX   0
C9    1    0.967581    0.178279    0.233936    11.00000    0.17143    0.25721 =
         0.19896    0.11011    0.03170    0.05627
O5    5    1.012661    0.201209    0.208302    11.00000    0.19441    0.35521 =
         0.26888    0.17872    0.05925    0.07247
C10   1    1.004142    0.140152    0.263732    11.00000    0.19672    0.38965 =
         0.29065    0.21402    0.04063    0.08660
AFIX  33
H10A  2    0.955346    0.127589    0.280550    11.00000   -1.50000
H10B  2    1.031682    0.109295    0.250582    11.00000   -1.50000
H10C  2    1.049333    0.158613    0.279573    11.00000   -1.50000
AFIX   6

PART -1
N2    4    1.122793    0.243422    0.130655    10.25000    0.19367
C11   1    1.115949    0.302858    0.140325    10.25000    0.07423
C12   1    1.182977    0.210854    0.157157    10.25000    0.09407
H2A   2    1.149174    0.237173    0.104307    10.25000   -1.50000
H2B   2    1.055736    0.229239    0.129492    10.25000   -1.50000
H11A  2    1.187208    0.317741    0.140249    10.25000   -1.50000
H11B  2    1.071203    0.322664    0.119633    10.25000   -1.50000
H11C  2    1.084908    0.309036    0.167842    10.25000   -1.50000
H12A  2    1.152326    0.216483    0.184764    10.25000   -1.50000
H12B  2    1.183379    0.168698    0.147799    10.25000   -1.50000
H12C  2    1.254705    0.225147    0.157200    10.25000   -1.50000
AFIX   6

N3    4    0.438479    0.187743    0.201952    10.25000    0.10618
C13   1    0.442029    0.166336    0.163108    10.25000    0.21199
C14   1    0.429101    0.143767    0.233741    10.25000    0.23873
H3A   2    0.385216    0.215311    0.203098    10.25000   -1.50000
H3B   2    0.495984    0.209947    0.206134    10.25000   -1.50000
H13A  2    0.379184    0.144411    0.158484    10.25000   -1.50000
H13B  2    0.448750    0.201146    0.142230    10.25000   -1.50000
H13C  2    0.500612    0.138547    0.161812    10.25000   -1.50000
H14A  2    0.487644    0.115859    0.232935    10.25000   -1.50000
H14B  2    0.427200    0.163349    0.260426    10.25000   -1.50000
H14C  2    0.366256    0.121693    0.229608    10.25000   -1.50000
AFIX   0
HKLF 4


REM  In_MeAm_DMF_FC70_3_0-95 in Fddd #70
REM wR2 = 0.3324, GooF = S = 1.060, Restrained GooF = 0.998 for all data
REM R1 = 0.0981 for 804 Fo > 4sig(Fo) and 0.1689 for all 1475 data
REM 156 parameters refined using 233 restraints

END

WGHT      0.1473    541.4590

REM Highest difference peak  0.637,  deepest hole -0.568,  1-sigma level  0.116
Q1    1   0.7522  0.3681  0.0721  11.00000  0.05    0.64
Q2    1   1.1250  0.1250  0.2160  10.50000  0.05    0.54
Q3    1   1.1370  0.2126  0.1078  11.00000  0.05    0.44
Q4    1   0.4426  0.1968  0.1889  11.00000  0.05    0.44
Q5    1   0.4478  0.1250  0.1250  10.50000  0.05    0.44
;
_shelx_res_checksum                52381
_shelx_hkl_file
;
   0   0   4 612.691 23.2920   2
   0   0   4 574.202 24.2242   5
   0   0  -4 630.678 24.0361   6
   0   0   6-3.15186 16.9112   5
   0   0   6-5.05969 13.9634   2
   0   0  -6-19.8320 16.1035   6
   0   0   8 29.6702 20.2699   5
   0   0  -8 28.2284 18.1716   6
   0   0   8 23.3376 17.8111   2
   0   0  10 16.6481 22.4512   2
   0   0  10 20.7643 25.2318   5
   0   0 -10 15.2585 22.6855   6
   0   0  12 16.2552 34.4400   5
   0   0  12 0.90456 30.5202   2
   0   0 -12-11.0462 30.0256   6
   0   0  14-35.5372 46.9330   2
   0   0 -14-26.5833 40.1075   6
   0   0  16 411.771 64.6370   5
   0   0 -18 54.1853 48.9209   6
   0   0  18 30.3524 64.0815   2
   0   0  18 27.4051 66.7040   5
   0   0  20 14175.0 517.055   2
   0   0 -20 15508.7 502.851   6
   0   0  22-27.8968 95.9528   5
   0   0  22 18.9141 84.1504   2
   0   0 -22 31.4779 58.8013   6
   0   0  24 156.553 101.494   2
   0   0 -24 92.7324 65.0222   6
   0   0  24 172.737 108.656   5
   0   0 -28 2124.32 121.568   6
   0   0 -30 373.456 93.6267   6
   0   0  30 315.171 174.933   5
   0   0  32 11.3241 186.579   5
   0  -2  -4 16.0730 6.57605   6
   0   2   4 12.1443 6.27408   5
   0   2   4 9.61575 6.24916   2
   0   2   6 706.775 29.3466   5
   0  -2  -6 733.440 30.4735   6
   0   2   6 718.031 28.4799   2
   0   2   8 5.15860 14.1981   5
   0   2   8 4.11085 11.9160   2
   0  -2  -8 1.82683 15.3597   6
   0   2  -8 0.86449 24.6377   6
   0  -2 -10 2151.15 72.8310   6
   0   2  10 1947.32 71.4903   5
   0   2 -10 1908.59 81.2059   6
   0   2  10 1934.01 70.0227   2
   0  -2  10 2027.85 96.6429   5
   0   2  12 11.0777 23.1546   2
   0  -2  12 18.6382 57.4672   5
   0  -2 -12 0.60563 27.2201   6
   0   2  12-10.4941 26.7998   5
   0   2 -12 5.87210 34.1238   6
   0   2  14-40.9306 36.7771   2
   0  -2 -14-55.9456 39.9947   6
   0  -2  16 71.6627 89.9473   5
   0   2 -16 31.8789 50.3806   6
   0  -2 -18 8903.91 291.974   6
   0   2  18 9047.83 293.202   5
   0   2  18 8490.53 294.958   2
   0   2 -18 8625.66 297.787   6
   0   2  20 29.1860 59.2027   2
   0  -2  20 91.9133 108.906   5
   0   2  20 13.0379 58.1849   5
   0   2 -20 43.7533 56.2948   6
   0  -2 -20 31.7231 53.7427   6
   0   2 -22 2513.40 120.593   6
   0   2  22 2825.99 123.255   5
   0  -2 -22 2569.08 115.995   6
   0   2  22 2318.84 128.834   2
   0   2 -24-6.66429 61.5274   6
   0   2  24-65.5576 76.2804   5
   0   2  24-4.30554 83.3404   2
   0  -2 -24 15.3593 63.0828   6
   0  -2  24-29.2613 140.179   5
   0   2  28 12.1911 106.132   5
   0   2  28 124.785 110.942   2
   0  -2 -28 71.9669 74.4892   6
   0  -2 -30 1243.27 107.043   6
   0   2  30 1037.06 157.473   2
   0   2  32 18.7170 137.857   5
   0  -2 -32 37.1362 84.7200   6
   0  -2 -34 48.5741 92.5204   6
   0   2  34-105.535 165.535   5
   0   4   0 3615.32 120.648   4
   0  -4  -2 21.8329 39.9673   8
   0   4   2 41.4189 12.1804   4
   0   4   4 4301.89 131.549   5
   0   4   4 4038.66 131.049   4
   0   4   4 4108.36 131.695   2
   0  -4  -4 4235.59 133.695   3
   0  -4  -4 4349.23 138.930   8
   0  -4  -4 4327.50 130.954   1
   0   4   6 40.9186 12.7905   2
   0   4   6 61.3341 9.25608   4
   0   4   6 57.7359 11.6754   5
   0  -4  -6 51.1222 15.4868   3
   0  -4  -6 48.8720 8.22472   1
   0  -4  -6 51.8892 16.0148   8
   0   4   8 930.078 37.1047   2
   0  -4  -8 971.098 37.8104   8
   0   4   8 1020.00 37.2811   7
   0  -4  -8 1003.64 38.6378   6
   0  -4  -8 982.929 34.1138   1
   0   4   8 935.570 37.6163   5
   0   4  10 56.6775 17.2602   2
   0  -4 -10 53.2606 13.9072   1
   0  -4 -10 45.2073 21.0179   6
   0  -4 -10 41.8533 17.2070   8
   0   4  10 45.6437 18.7261   5
   0   4  10 58.8560 15.5886   7
   0  -4 -12 3014.11 103.499   6
   0   4  12 2968.07 99.3514   2
   0  -4 -12 2882.16 96.0074   1
   0   4  12 2917.00 93.1303   7
   0  -4 -12 2830.81 95.9097   8
   0   4  12 3082.62 101.691   5
   0  -4 -16 3304.67 109.007   8
   0  -4 -18-9.08767 46.5979   6
   0   4  18 5.09576 41.0693   2
   0   4  18-13.9399 43.5689   5
   0  -4 -18 13.7548 27.7240   8
   0  -4 -20 2052.58 78.2420   8
   0  -4 -20 2217.85 100.010   6
   0   4  20 2068.52 97.2651   2
   0  -4 -22-31.6555 30.9407   8
   0  -4 -22 29.4327 58.5528   6
   0   4  22-34.0297 58.0837   5
   0   4  22 7.81475 58.2940   2
   0   4  24 228.760 72.4034   2
   0   4  24 349.744 70.9368   5
   0  -4 -24 276.316 68.1716   6
   0   4  26-16.3403 89.7623   2
   0   4  26-45.5141 75.9128   5
   0  -4 -26-43.9114 71.5198   6
   0   4  28 2683.16 164.202   2
   0   4  28 3022.65 147.787   5
   0  -4 -28 2820.53 139.935   6
   0   4  30-110.755 100.942   5
   0   4  30-75.1903 119.925   2
   0  -4 -30-84.0968 87.1986   6
   0   4  32 157.050 111.094   5
   0  -4 -32 125.605 90.3137   6
   0   4  32 84.2370 130.840   2
   0   4  34-23.9328 126.837   5
   0  -4 -34-2.05430 89.4108   6
   0   6   2 223.602 21.3294   4
   0  -6  -2 283.485 78.1684   8
   0  -6  -4-8.53124 46.5378   8
   0   6   4 8.08317 13.6153   4
   0  -6  -6 25529.2 812.211   8
   0   6   6 25924.8 801.016   4
   0  -6  -6 26841.3 804.887   3
   0   6   6 26705.5 801.448   5
   0  -6  -6 27180.2 800.528   1
   0   6   6 26075.1 801.303   2
   0  -6  -8 124.191 24.6403   3
   0   6   8 100.606 18.8670   2
   0  -6  -8 121.571 31.0792   8
   0   6   8 150.362 15.9089   4
   0   6   8 141.137 17.7910   5
   0  -6  -8 142.796 14.6597   1
   0  -6 -10 9430.61 285.029   6
   0   6  10 9282.60 281.125   4
   0  -6 -10 9406.54 287.194   8
   0   6  10 8732.33 283.443   2
   0  -6 -10 9294.57 280.736   1
   0   6  10 9212.95 284.303   5
   0   6  10 8851.07 283.966   7
   0  -6 -10 9095.13 287.180   3
   0   6  12-78.0886 33.4220   5
   0   6  12-71.7827 30.6010   2
   0   6  14 100.291 32.2728   5
   0  -6 -14 105.128 25.0698   1
   0   6  14 113.672 29.0621   2
   0  -6 -14 58.6264 35.7582   6
   0  -6 -14 113.677 32.9930   8
   0   6  14 106.056 26.0855   7
   0   6  16 12.1654 19.8108   7
   0  -6 -16-24.1271 31.8767   8
   0  -6 -16 32.9729 25.1945   1
   0  -6 -18 2510.46 100.925   6
   0  -6 -18 2214.21 87.1723   8
   0   6  18 2597.79 97.0959   5
   0   6  18 2447.30 94.2149   2
   0  -6 -20-29.8026 36.3107   8
   0   6  20-9.38132 45.9587   5
   0   6  20-30.5879 45.5287   2
   0  -6 -20-42.3806 52.9542   6
   0  -6 -22 320.230 62.1069   6
   0   6  22 273.253 55.4663   5
   0   6  22 250.616 54.0349   2
   0   6  24-32.3614 62.7127   5
   0  -6 -24-144.506 74.0012   6
   0   6  24-163.611 68.7556   2
   0  -6 -26 2610.65 128.611   6
   0   6  26 2794.35 126.048   5
   0   6  26 2378.81 128.171   2
   0   6  28 122.466 80.1138   5
   0   6  28-64.0868 86.9842   2
   0  -6 -28-86.5186 81.8574   6
   0  -6 -30 1707.02 116.561   6
   0   6  30 1730.61 117.405   5
   0   6  30 1390.40 132.231   2
   0   6  32-211.217 105.417   5
   0  -6 -34 334.105 97.4814   6
   0   6  34 181.878 108.440   5
   0   6  34 274.848 138.200   2
   0   8   2 10.0471 20.8992   4
   0   8   4 2093.61 77.5792   4
   0  -8  -4 2098.78 141.058   8
   0  -8  -6 19.6234 74.7271   8
   0  -8  -6 3.56806 24.4416   1
   0   8   6 8.82356 21.3816   4
   0   8   8 25037.5 766.497   5
   0   8   8 24552.4 765.824   4
   0  -8  -8 25652.4 771.720   3
   0   8   8 25032.3 766.025   2
   0  -8  -8 26091.7 765.310   1
   0  -8  -8 24483.0 785.713   8
   0   8  12 6706.52 225.733   7
   0  -8 -12 7337.77 221.424   1
   0  -8 -12 7045.53 226.615   6
   0   8  12 7160.52 225.607   5
   0   8  12 6859.21 224.399   2
   0  -8 -12 7337.89 231.703   3
   0   8  12 7240.44 222.319   4
   0   8  14-3.43955 28.8149   2
   0  -8 -14 1.70943 22.8614   1
   0   8  14-10.9420 34.4731   7
   0   8  14-1.69916 21.5801   4
   0  -8 -14-28.4889 33.9325   6
   0   8  14-9.64692 30.1705   5
   0  -8 -14 14.5322 44.9173   8
   0  -8 -14-23.3692 42.9050   3
   0  -8 -16 1055.82 48.1285   1
   0   8  16 1062.97 52.2763   7
   0  -8 -16 1033.85 61.2623   8
   0   8  16 1051.90 44.5584   4
   0  -8 -20 1584.13 67.9446   1
   0  -8 -20 1554.88 74.5114   8
   0   8  20 1601.58 61.1496   4
   0   8  20 1882.11 79.7656   5
   0  -8 -20 1687.25 85.3108   6
   0   8  20 1482.29 61.4439   7
   0   8  20 1766.93 76.3321   2
   0   8  22 45.8199 48.5237   2
   0  -8 -22-9.78408 58.8394   6
   0   8  22 6.32567 50.2275   5
   0   8  24 60.9544 58.4015   5
   0   8  24-156.559 66.9036   2
   0  -8 -24-66.7609 72.3903   6
   0  -8 -26 55.0099 74.1161   6
   0   8  26 66.9819 65.7345   2
   0   8  26 43.2609 65.1718   5
   0   8  28 2913.01 146.624   2
   0  -8 -28 2798.32 145.926   6
   0   8  28 3184.88 137.048   5
   0   8  30-41.1338 78.3524   5
   0  -8 -30 46.2265 86.3380   6
   0   8  30-99.6868 92.1342   2
   0   8  32-323.685 128.357   2
   0   8  32-66.4656 87.7740   5
   0  10   8 189.514 31.3641   4
   0 -10  -8 145.975 116.467   8
   0 -10  -8 198.415 34.8300   1
   0  10  10 23951.7 722.230   2
   0  10  10 23817.7 723.686   4
   0 -10 -10 22056.1 729.514   3
   0 -10 -10 24529.7 722.075   1
   0 -10 -10 22538.1 754.435   8
   0  10  12 49.9982 29.2729   5
   0 -10 -12 24.0943 24.6589   1
   0 -10 -12 2.92877 78.1744   8
   0 -10 -12 74.5757 45.4647   3
   0  10  12 26.3321 31.4469   2
   0  10  14 124.705 27.9303   4
   0  10  14 120.210 31.8640   5
   0  10  14 114.745 33.5849   2
   0  10  14 133.248 41.8737   7
   0 -10 -14 111.841 48.8496   3
   0 -10 -14 95.8575 36.7637   6
   0 -10 -14 75.4546 74.1798   8
   0 -10 -14 93.9196 26.0977   1
   0 -10 -16 41.5323 29.3836   1
   0 -10 -18 3327.84 109.605   1
   0  10  18 2895.11 113.517   7
   0  10  18 3096.71 114.129   2
   0 -10 -18 3406.02 128.581   3
   0  10  18 3185.88 116.643   5
   0 -10 -18 3212.18 121.844   6
   0  10  18 2987.20 107.251   4
   0 -10 -18 2963.85 130.769   8
   0 -10 -20 51.1079 66.5775   8
   0 -10 -20 11.4310 36.9825   1
   0  10  20 49.1519 31.3462   4
   0 -10 -20-2.81986 55.8437   6
   0  10  20 16.4588 45.5778   2
   0 -10 -20-25.2045 62.6137   3
   0  10  20 13.3621 44.2149   5
   0 -10 -24-12.7331 71.6202   3
   0  10  24-27.4948 55.9165   5
   0  10  24-11.7843 54.3626   2
   0 -10 -24-19.5954 68.3155   6
   0  10  26 428.753 68.7651   2
   0  10  26 469.744 68.6900   5
   0 -10 -28 15.3150 81.7402   6
   0  10  28 94.1794 68.4853   5
   0  10  28 2.82726 68.6755   2
   0  10  30 607.666 98.1447   2
   0 -10 -30 514.809 101.813   6
   0  10  30 794.306 87.8373   5
   0  10  32 45.6232 81.6421   5
   0  10  32-68.3825 96.6677   2
   0 -10 -32 56.9522 96.9066   6
   0  12   4 186.575 35.6569   4
   0  12   6-5.33423 32.1772   4
   0  12   8 1672.07 72.2478   4
   0 -12  -8 1716.31 200.198   8
   0 -12 -10 75.3304 146.314   8
   0  12  10 104.250 37.3696   2
   0  12  10 82.5126 32.8032   4
   0  12  12 3358.24 118.335   2
   0  12  14-8.08585 36.8307   2
   0  12  14-33.8867 35.0679   5
   0 -12 -14-122.045 57.0398   3
   0  12  18 20.4915 40.2758   5
   0 -12 -18 13.5579 51.2012   6
   0 -12 -18 17.0107 62.3458   3
   0  12  18-47.2634 41.9202   2
   0  12  22 129.509 51.1785   5
   0 -12 -22 48.0604 64.8442   6
   0  12  22 3.21437 50.3632   2
   0 -12 -22-31.1238 75.2825   3
   0 -12 -24-204.002 84.3201   3
   0 -12 -24-166.179 77.9320   6
   0  12  24-44.2345 53.9777   2
   0  12  24 8.68078 55.1699   5
   0 -12 -26 25.2036 78.9207   6
   0  12  26-6.51106 58.6810   2
   0  12  26-15.7988 59.6224   5
   0 -12 -26-60.8399 82.2635   3
   0  12  28 492.072 78.2856   2
   0  12  28 733.562 74.8321   5
   0 -14  -6 88.3706 106.450   1
   0  14   6 262.065 38.6068   4
   0  14  10 867.417 53.7776   4
   0 -14 -10 736.669 69.1960   1
   0  14  12 53.7705 41.0252   2
   0 -14 -12-3.82408 189.478   8
   0  14  12 19.3752 35.8202   4
   0 -14 -12 48.8773 45.8246   1
   0  14  14 60.6368 37.2446   4
   0 -14 -14 76.8135 171.207   8
   0 -14 -14 24.3753 41.5438   1
   0  14  14-1.26863 42.1437   2
   0 -14 -16-11.9836 162.657   8
   0  14  16-112.364 42.3845   4
   0 -14 -16 21.3201 39.2691   1
   0  14  18 5124.38 177.330   7
   0 -14 -18 4857.79 192.050   3
   0  14  18 4778.36 170.658   5
   0  14  18 4340.40 167.671   4
   0 -14 -18 5032.37 177.310   6
   0 -14 -18 4081.51 253.400   8
   0  14  18 5050.38 169.496   2
   0 -14 -18 5242.17 167.069   1
   0  14  20 67.7678 48.7806   5
   0  14  20 50.1424 49.7280   2
   0 -16  -6 3.34640 154.826   1
   0 -16  -8 387.235 119.670   1
   0  16  10 1.81255 37.0245   4
   0 -16 -10 20.4142 81.0995   1
   0  16  12 310.988 45.5305   4
   0  16  12 311.502 50.9431   2
   0 -16 -12 255.548 69.6591   1
   0  16  16 2226.97 96.7305   4
   0 -16 -16 2296.15 100.494   1
   0  16  18 137.877 46.7054   4
   0 -16 -18 87.6286 49.7335   1
   0 -16 -18 188.406 222.329   8
   0 -18 -10 605.954 134.173   1
   0 -18 -12 40.8630 98.7734   1
   0 -18 -14 35.5893 80.7683   1
   0  18  14 21.7075 41.8230   4
   0 -18 -16-36.6541 71.9893   1
   0 -18 -18 459.067 68.8908   1
   0 -20 -10-103.037 202.365   1
   0 -20 -12 63.1216 150.525   1
   0 -20 -14 10.2987 113.675   1
   0 -20 -16 13.6198 94.4621   1
   0 -22 -12 72.9155 240.853   1
   0 -22 -16 7.64749 141.891   1
   1  -1  -3 6440.99 195.818   3
   1   1  -3 6335.82 194.211   6
  -1  -1   3 6261.50 194.038   5
  -1   1   3 6299.66 194.458   5
  -1  -1   3 6224.76 193.760   2
  -1   1   3 6593.71 195.496   2
  -1   1   5 5507.21 175.672   5
   1   1  -5 5895.35 176.732   6
  -1  -1   5 5640.40 176.321   5
  -1   1   5 5632.82 176.022   2
  -1  -1   5 5703.57 175.436   2
  -1  -1   7 5190.38 164.416   5
  -1   1   7 5276.88 162.356   2
   1   1  -7 5211.67 164.369   6
  -1  -1   7 5078.57 162.346   2
   1  -1  -7 5222.15 163.099   6
  -1   1   7 5040.56 162.709   5
  -1  -1   9 23.4812 19.8586   5
  -1  -1  -9 18.6707 27.5193   6
  -1   1   9 22.9088 14.6535   2
   1  -1  -9 7.61646 16.6831   6
  -1   1   9 22.2209 15.8630   5
   1   1   9 34.7606 38.6140   5
  -1  -1   9 17.8011 14.5824   2
   1   1  -9 29.9452 18.5685   6
  -1   1  11 37.3398 20.4775   5
  -1   1  11 29.1668 18.2522   2
   1   1  11 1.19510 44.8982   5
  -1  -1 -11-2.92737 35.4867   6
   1  -1 -11 18.2680 21.7540   6
  -1  -1  11 49.8670 20.2447   2
  -1  -1  11 22.1565 25.9263   5
   1   1 -11 25.2099 23.9127   6
  -1   1  13 416.667 37.3706   5
   1  -1 -13 383.793 37.8987   6
   1   1  13 481.546 67.1512   5
  -1  -1 -13 454.019 54.2888   6
  -1  -1  13 404.533 37.1619   2
  -1   1  13 432.064 32.7693   2
   1   1 -13 428.470 39.2182   6
  -1  -1  15 187.965 53.7303   5
  -1  -1 -17 638.295 72.1045   6
  -1   1  17 719.729 50.3060   2
  -1  -1  17 715.407 65.7969   5
   1   1 -17 723.908 57.5423   6
  -1  -1  17 664.286 56.4706   2
  -1   1  17 690.318 55.3039   5
   1  -1 -17 683.824 54.7042   6
   1  -1 -19 91.4769 48.8373   6
   1   1  19 5.93827 93.0731   5
   1   1 -19 103.782 49.7761   6
  -1  -1  19 59.0318 53.8876   2
  -1   1  19 42.6614 43.9169   2
  -1  -1 -19 70.2062 58.3334   6
  -1  -1  19 37.3665 61.0493   5
  -1   1  19 44.8659 49.2475   5
  -1  -1  21 4212.99 173.792   5
  -1   1  23 3099.26 133.588   5
  -1  -1  23 3131.06 146.963   5
  -1  -1  23 2744.41 144.700   2
  -1   1  23 2829.27 132.259   2
   1  -1 -23 2884.97 126.676   6
   1   1 -23 2725.76 127.409   6
  -1  -1  25 1235.01 115.330   2
  -1   1  25 1425.74 105.167   2
   1  -1 -25 1367.60 92.4147   6
  -1   1  25 1441.31 102.951   5
  -1  -1  25 1576.10 120.357   5
   1   1  25 1392.79 169.790   5
   1   1 -25 1355.50 91.8498   6
   1   1 -27 256.762 72.4307   6
  -1   1  27 167.236 89.8743   2
  -1  -1  27 151.686 107.283   5
  -1   1  27 238.227 88.2888   5
   1   1  27-95.9552 175.631   5
   1  -1 -27 241.046 73.8821   6
  -1  -1  27 177.482 105.975   2
   1  -1 -29 119.261 83.9077   6
  -1   1  29-69.5111 113.439   2
  -1  -1  29-56.6413 116.486   2
   1   1 -29 16.8975 71.1696   6
  -1  -1  29 12.4070 122.128   5
   1   1  29 158.219 206.204   5
  -1   1  29-1.94555 99.7624   5
  -1   1  31 317.067 130.955   2
   1   1 -31 307.886 80.5635   6
   1  -1 -31 71.2862 93.8742   6
  -1   1  31 13.2957 130.507   5
  -1  -1  31 309.237 148.728   5
  -1   1  33 75.1842 142.523   5
   1  -1 -33 502.511 98.0312   6
  -1   1  33 385.141 154.450   2
   1   1 -33 433.394 97.9174   6
  -1  -1  35 11.2968 187.621   5
  -1  -3  -1 3669.99 124.289   8
   1   3  -1 4123.47 122.263   4
  -1  -3   1 4133.17 122.091   1
  -1  -3  -1 3820.37 121.540   1
  -1  -3   1 3874.92 125.367   8
   1   3  -3 33214.1 980.332   4
  -1  -3   3 32229.1 983.044   2
  -1  -3  -3 31940.4 979.485   1
   1   3   3 32512.2 981.171   7
  -1  -3   3 32905.2 988.343   8
   1   3  -3 32379.2 982.322   6
  -1  -3  -3 32589.4 981.483   8
  -1  -3   3 32466.5 982.502   5
  -1  -3   5 11282.5 344.756   2
  -1  -3   5 10949.3 344.289   5
   1   3   5 11262.2 339.492   7
   1  -3  -5 11167.3 343.086   3
  -1  -3  -5 10991.8 339.719   6
   1   3   5 11149.7 340.009   2
   1   3   5 11066.9 338.561   5
  -1  -3  -5 11023.6 340.262   8
  -1   3   5 11501.2 340.262   5
  -1   3   5 11285.3 341.686   2
  -1  -3  -5 11107.7 338.707   1
   1   3  -5 11169.2 343.527   6
   1   3  -5 10403.2 343.884   4
  -1  -3   7 224.033 23.9350   2
   1   3   7 231.654 18.4979   5
   1   3   7 265.924 15.1723   7
   1   3  -7 236.432 23.8491   6
   1  -3  -7 211.715 21.9728   3
   1   3   7 234.249 20.4096   2
  -1  -3  -7 243.502 17.6739   8
  -1  -3   7 222.541 25.4280   5
  -1   3   7 202.491 18.2882   2
  -1  -3  -7 235.223 20.7709   6
  -1   3   7 236.699 17.6198   5
  -1  -3  -7 259.683 16.9059   1
   1   3   9 58.4181 19.9246   5
   1   3   9 32.9328 8.56503   7
  -1  -3  -9 65.8924 22.8357   6
   1   3  -9 63.8853 22.7445   6
   1   3   9 73.6281 21.8788   2
  -1  -3  -9 73.9343 14.8353   8
  -1  -3   9 65.7688 24.2170   2
  -1  -3   9 71.7461 28.4082   5
   1  -3  -9 80.4829 18.4361   6
  -1   3   9 71.0672 17.1013   5
  -1   3   9 79.2070 17.5937   2
   1   3 -11 375.803 36.4973   6
   1   3  11 451.474 35.3178   5
   1   3  11 435.738 40.0795   2
  -1   3  11 441.904 29.4472   5
  -1   3  11 389.949 27.9975   2
  -1  -3  11 447.036 44.3314   5
   1  -3 -11 406.211 31.0003   6
  -1  -3 -11 405.468 35.9490   6
  -1  -3 -11 488.129 26.4114   8
  -1  -3  11 345.361 39.7574   2
   1   3  13 310.111 43.4243   5
  -1  -3 -13 251.526 43.6236   6
   1   3  13 295.194 49.7956   2
  -1   3  13 328.248 32.1223   2
   1  -3 -13 267.871 35.2089   6
  -1   3  13 312.564 34.3550   5
  -1  -3 -13 412.206 29.0227   8
  -1  -3 -15 4294.97 158.319   6
   1   3 -15 4611.94 159.025   6
   1   3  15 4161.13 167.543   2
  -1  -3  15 4128.41 168.151   2
  -1  -3  15 4726.57 170.797   5
  -1  -3  17 2069.94 110.965   2
   1  -3 -17 2063.44 90.3103   6
  -1   3  17 2148.01 85.4452   2
   1   3 -17 2176.13 97.2031   6
  -1   3  17 2118.22 88.3884   5
  -1  -3  17 2215.16 116.092   5
   1   3  17 2479.10 105.025   5
  -1   3  19 38.0220 38.1322   2
  -1   3  19 54.9910 45.6697   5
   1  -3 -19 33.3968 46.2312   6
   1   3 -19 74.1410 52.0007   6
  -1  -3  19-13.8010 68.8597   2
   1  -3 -19 27.9376 16.7338   8
   1   3  19 17.5394 79.2450   2
  -1  -3 -19 3.69146 56.0779   6
   1   3  19 13.4426 70.1598   5
  -1  -3  19 32.1216 80.7816   5
   1  -3 -21 1264.23 77.4513   6
  -1   3  21 1360.80 73.4611   2
   1   3  21 1186.75 119.043   2
  -1  -3  21 1594.94 121.195   5
   1  -3 -21 1101.98 45.9290   8
  -1  -3 -21 1405.48 88.9373   6
   1   3 -21 1212.48 85.6714   6
   1   3  21 1767.35 108.473   5
  -1   3  21 1549.06 79.3181   5
   1   3  23 3858.89 163.681   5
  -1   3  23 3265.99 133.065   2
  -1  -3  23 2578.86 164.504   2
  -1  -3 -23 3132.51 143.574   6
  -1  -3  23 3871.21 181.373   5
   1  -3 -23 3204.06 134.299   6
  -1   3  23 3201.70 133.235   5
   1   3 -23 3178.16 137.901   6
   1   3  25 1393.86 126.674   5
   1   3 -25 1050.77 92.8394   6
  -1  -3  25 1340.29 157.252   5
  -1   3  25 1432.75 93.6349   5
  -1   3  25 1144.70 86.7228   2
  -1  -3 -25 1172.00 103.047   6
   1  -3 -25 1260.85 89.3899   6
  -1  -3 -27 187.835 85.4452   6
  -1  -3  27 115.458 146.813   5
   1   3 -27 203.201 73.6143   6
  -1   3  27 219.898 76.2154   2
  -1   3  27 344.389 82.1646   5
   1  -3 -27 267.345 74.7214   6
   1   3  27 241.539 120.432   5
  -1  -3  29 40.5107 161.135   5
   1  -3 -29-152.132 82.8953   6
  -1  -3 -29-56.8990 90.8963   6
   1   3  29-51.3554 140.770   5
  -1   3  29-23.1838 89.7142   5
   1   3 -29 34.0578 74.0120   6
  -1   3  29-14.5804 92.8325   2
   1  -3 -31 629.568 91.4340   6
   1   3 -31 524.039 85.2118   6
  -1  -3  31 424.735 192.350   5
  -1   3  31 464.986 111.852   2
  -1   3  31 289.545 110.860   5
   1  -3 -33 1543.75 125.471   6
  -1  -5   1 60.5765 32.2196   8
  -1  -5   1 41.8404 15.8406   1
  -1  -5  -1 41.6873 11.4946   1
  -1  -5  -1 32.3466 22.4318   8
   1   5   1 37.8926 11.7573   4
   1   5  -1 46.1540 13.2478   4
   1   5   3 467.594 21.5546   4
   1   5  -3 458.163 25.0958   4
  -1  -5  -3 411.671 20.0977   1
  -1  -5   3 401.178 58.5893   8
  -1  -5  -3 392.556 27.3734   8
  -1  -5  -5 53951.7 1595.19   1
   1   5   5 54034.3 1598.25   7
  -1  -5  -5 53254.6 1599.54   8
  -1   5   7 10975.1 341.308   2
   1  -5  -7 11037.9 344.353   3
   1   5   7 11157.4 336.002   2
  -1  -5  -7 11013.2 337.084   1
  -1  -5  -7 10935.8 340.514   8
  -1  -5  -7 11480.3 337.572   6
   1   5   7 10710.0 336.238   5
   1   5   7 11133.2 339.899   7
  -1   5   7 10853.6 339.966   5
   1   5   9 398.901 26.6462   7
  -1  -5  -9 388.520 27.4394   6
  -1   5   9 391.496 25.8727   5
   1   5   9 387.990 23.4855   5
  -1  -5  -9 365.688 22.4277   1
  -1   5   9 457.951 32.2238   4
  -1  -5   9 385.099 57.9335   5
   1   5   9 392.478 23.2244   2
  -1  -5  -9 374.871 27.7238   8
   1  -5  -9 384.876 33.5592   3
   1  -5  -9 385.916 18.5538   1
  -1   5   9 342.516 27.0974   2
   1   5  11 2240.04 76.7810   7
  -1   5  11 2202.54 80.4692   2
  -1  -5 -11 2212.79 78.0802   1
   1   5 -11 2442.30 99.7651   6
   1  -5 -11 2192.57 85.7171   3
   1  -5 -11 2510.27 107.571   8
  -1  -5  11 2411.16 117.281   5
   1   5  11 2120.26 78.4439   5
   1   5  11 2245.92 80.1323   2
  -1  -5 -11 2398.49 83.4246   6
  -1  -5 -11 2199.22 79.6775   8
  -1   5  11 2176.28 79.9691   5
   1  -5 -11 2148.93 70.9515   1
  -1   5  11 2356.61 76.8044   4
   1  -5 -15 4016.77 125.377   8
   1   5  15 3933.24 136.476   2
  -1   5  15 3685.04 117.517   4
  -1   5  15 3416.73 117.037   7
  -1  -5  15 4492.66 180.386   5
   1  -5 -15 3740.95 119.221   1
   1   5 -15 4077.04 147.418   6
   1   5  15 3983.90 131.682   5
  -1  -5 -15 3965.09 137.123   6
  -1  -5 -15 3853.05 126.077   8
   1  -5 -17 400.580 30.9315   8
  -1   5  17 315.555 19.8915   4
  -1  -5  17 456.717 103.909   5
   1  -5 -17 394.634 46.3570   6
  -1  -5 -17 369.415 36.9529   8
   1   5 -17 402.244 57.8436   6
  -1   5  17 391.161 44.7648   5
  -1   5  17 386.346 39.1077   2
   1   5  19 33.2472 60.0237   2
   1  -5 -19-29.5639 47.0142   6
  -1   5  19 23.7536 37.3237   2
  -1  -5 -19 29.5043 35.0304   8
   1  -5 -19 12.9484 23.6126   8
  -1   5  19 20.3481 42.9371   5
   1   5 -19 30.6167 54.1595   6
  -1  -5  19-10.1836 106.669   5
  -1  -5 -19-8.93606 56.5455   6
   1   5  19 58.5852 48.9888   5
   1  -5 -21 118.514 52.8209   6
  -1   5  21 149.317 50.5704   5
  -1  -5 -21 91.7871 38.4805   8
  -1  -5 -21 134.616 63.3451   6
   1   5 -21 63.0076 61.2251   6
   1   5  21 112.347 74.2141   2
  -1   5  21 159.671 44.8180   2
  -1  -5  21-26.0038 121.606   5
   1   5  21 154.393 58.6695   5
  -1   5  23 2017.91 92.7452   2
  -1  -5 -23 2053.83 110.078   6
   1   5  23 2326.87 108.454   5
   1  -5 -23 1941.32 101.107   6
  -1   5  23 2132.84 98.2230   5
   1   5  23 2037.71 129.868   2
  -1   5  27 427.033 75.0290   5
  -1   5  27 298.985 69.0619   2
   1   5  27 446.483 96.2074   5
   1   5  27 295.101 124.274   2
  -1  -5 -27 259.187 84.6910   6
   1  -5 -27 325.738 74.3456   6
  -1   5  29 330.200 86.9170   2
   1   5  29 303.754 107.330   5
  -1   5  29 271.408 84.1902   5
  -1   5  31 540.740 98.7660   2
  -1  -5 -31 523.169 103.613   6
   1  -5 -31 582.585 93.1949   6
   1   5  31 677.250 125.278   5
  -1   5  31 467.821 94.1726   5
  -1   5  33-101.233 121.328   2
   1   5  33 423.628 145.084   5
  -1   5  33 262.543 103.708   5
  -1  -5 -33 168.286 109.695   6
   1  -5 -33 32.5956 104.332   6
  -1  -7   1 1032.42 74.9623   8
   1   7  -1 1135.62 45.8668   4
   1   7   1 1148.82 44.2214   4
  -1  -7  -1 1229.08 48.0839   1
  -1  -7  -1 1208.14 63.8357   8
   1   7  -3 120.809 20.2324   4
  -1  -7  -3 169.569 32.4966   8
   1   7   3 169.356 16.7276   4
  -1  -7  -3 164.235 17.2066   1
   1   7  -5 414.743 34.2984   4
   1   7   5 488.873 22.6652   2
  -1  -7  -5 513.544 37.6985   8
   1   7   5 509.686 25.2846   4
  -1  -7  -5 496.333 24.9202   1
  -1  -7  -7 15658.6 473.408   3
   1   7   7 15484.4 470.609   2
   1   7   7 15364.9 472.716   4
   1   7   7 15565.8 470.946   5
  -1  -7  -7 15423.1 472.409   1
  -1  -7  -7 15616.6 479.189   8
  -1  -7  -9 109.468 34.0002   8
   1   7   9 110.845 20.2621   5
  -1   7   9 95.2674 29.3439   2
  -1  -7  -9 123.043 27.1197   3
  -1   7   9 106.853 38.7047   4
   1   7   9 112.800 19.7146   2
  -1   7   9 105.661 25.4116   5
   1  -7  -9 131.446 39.5325   3
   1   7   9 127.623 32.8950   7
   1  -7  -9 103.499 25.8961   1
  -1  -7  -9 103.032 19.8212   1
  -1  -7  -9 121.201 24.1860   6
   1   7  13 7240.58 232.039   7
   1   7  13 7392.71 231.629   2
   1  -7 -13 7234.23 225.611   1
  -1   7  13 7688.30 233.476   4
  -1  -7 -13 7280.69 234.795   8
  -1   7  13 7268.86 233.959   5
  -1  -7 -13 7317.30 230.744   1
   1   7  13 7568.68 231.980   5
  -1   7  13 6867.76 233.408   2
  -1  -7 -13 7597.61 235.812   6
   1  -7 -13 6880.18 240.148   3
  -1  -7 -15 2593.40 100.747   6
  -1  -7 -15 2482.04 95.8050   8
  -1   7  15 2584.15 90.3386   4
  -1  -7 -15 2548.34 93.0062   1
   1   7  15 2554.48 90.7949   7
   1  -7 -15 2525.53 132.343   8
   1   7  15 2548.02 94.5820   5
  -1   7  15 2573.86 90.0563   7
   1   7  15 2651.86 96.1902   2
   1  -7 -15 2604.22 85.2818   1
  -1   7  17 867.667 52.5286   2
   1  -7 -17 879.437 80.2642   8
   1  -7 -17 898.675 66.1215   3
  -1   7  17 851.316 41.9452   4
   1   7  17 925.360 43.0155   7
  -1  -7 -17 917.419 54.3499   8
  -1   7  17 961.211 44.0663   7
  -1   7  17 981.799 56.2235   5
   1  -7 -17 996.524 42.1536   1
  -1  -7 -17 896.375 49.3917   1
   1  -7 -17 873.726 59.3658   6
   1   7  19-24.3047 44.7996   5
  -1   7  19-71.6114 27.6841   4
   1   7  19-30.4763 50.3201   2
   1  -7 -19-126.172 63.4615   8
  -1   7  19 31.5207 44.5405   5
  -1  -7 -19-26.3123 55.4760   6
   1  -7 -19-44.9728 50.0807   6
  -1  -7 -19-9.18028 41.5214   8
  -1   7  19-0.70280 37.8215   2
  -1  -7 -21 355.517 67.7170   6
   1   7  21 450.206 57.3142   5
  -1   7  21 436.665 47.9194   2
  -1   7  21 495.054 54.4068   5
  -1  -7 -21 391.590 47.8992   8
   1  -7 -21 363.756 58.6865   6
   1   7  21 509.843 69.7703   2
  -1   7  23 118.801 47.8479   2
   1   7  23 76.7673 76.5328   2
   1   7  23 119.136 59.7836   5
   1  -7 -23 153.554 62.3382   6
  -1  -7 -23 14.9257 70.7714   6
  -1   7  23 71.1890 54.3531   5
  -1   7  25 1865.26 94.5000   2
   1   7  25 2178.04 106.963   5
   1   7  25 1920.21 131.722   2
  -1  -7 -25 2006.65 115.505   6
   1  -7 -25 1847.63 106.054   6
  -1   7  25 1950.67 98.8641   5
   1  -7 -27 172.160 75.0959   6
  -1   7  27 307.026 69.5098   5
   1   7  27 256.590 79.5600   5
  -1   7  27 162.731 62.7028   2
  -1  -7 -27 161.255 86.3675   6
   1   7  27 128.999 108.347   2
  -1   7  29 144.771 71.8442   2
   1   7  29 93.2103 86.9703   5
  -1  -7 -29 62.0476 89.8805   6
   1   7  29 170.572 125.209   2
  -1   7  29 151.569 74.7006   5
   1  -7 -29 53.9605 76.0042   6
  -1   7  31 359.494 83.1407   2
   1   7  31 561.635 104.041   5
   1  -7 -31 498.309 91.3790   6
   1   7  31 533.943 153.941   2
  -1  -7 -31 503.227 101.790   6
  -1   7  31 415.509 86.9476   5
  -1  -7 -33 355.150 105.443   6
  -1   7  33 272.774 99.5841   2
   1  -7 -33 283.189 96.2063   6
   1   7  33 505.105 117.426   5
  -1   7  33 419.023 95.5171   5
  -1  -9  -1 45.5850 72.2147   8
   1   9  -1 116.968 24.0087   4
  -1  -9  -1 86.2436 35.4252   1
   1   9   1 86.8749 21.3815   4
  -1  -9   1 58.5646 97.3552   8
  -1  -9  -3 571.362 38.5323   1
  -1  -9  -3 614.422 71.6722   8
   1   9   3 644.118 33.3750   4
   1   9   5 2109.82 74.1599   4
  -1  -9  -5 2005.73 75.3656   1
  -1  -9  -5 2045.67 100.074   8
   1   9   7 843.338 38.7522   2
  -1  -9  -7 915.072 41.7932   1
   1   9   7 855.539 42.0642   4
  -1  -9  -7 789.375 66.2969   8
  -1  -9  -9 372.319 52.3661   8
   1   9   9 282.283 29.1900   4
   1   9   9 368.222 28.2313   2
  -1  -9  -9 423.549 29.2186   1
   1   9   9 314.396 29.0308   5
   1  -9 -11 2536.23 104.807   3
  -1   9  11 2670.70 102.155   4
  -1  -9 -11 2472.24 85.9043   1
   1  -9 -11 2514.43 89.3516   1
   1   9  11 2537.47 85.6626   5
   1   9  11 2372.67 93.8079   7
  -1  -9 -11 2496.35 92.7789   3
  -1   9  11 2394.46 91.3850   5
  -1  -9 -11 2493.34 87.8902   6
  -1  -9 -11 2470.43 100.100   8
   1   9  11 2422.34 84.3242   2
  -1   9  11 2356.35 92.4916   2
   1   9  11 2383.17 85.1770   4
   1   9  13 2880.00 106.430   7
   1   9  13 2929.07 99.4827   2
  -1  -9 -13 2863.13 99.4455   1
  -1   9  13 3112.50 111.565   4
  -1  -9 -13 2877.58 111.105   8
   1   9  13 2961.87 100.752   5
   1  -9 -13 2879.18 97.2682   1
  -1  -9 -13 2912.53 106.882   3
  -1   9  13 2769.89 104.889   2
  -1  -9 -13 2824.56 104.316   6
  -1   9  15 2759.49 101.879   4
  -1  -9 -15 2716.57 101.778   6
  -1  -9 -15 2601.17 101.923   3
   1   9  15 2698.30 96.4630   5
  -1  -9 -15 2620.45 94.0625   1
  -1  -9 -15 2613.77 103.787   8
   1   9  15 2655.21 99.3077   7
   1  -9 -15 2505.07 88.7035   1
   1   9  15 2676.23 95.1141   2
   1  -9 -15 2988.97 217.198   8
  -1  -9 -17 442.132 42.0806   1
   1  -9 -19-21.8753 124.491   8
  -1   9  19 45.7976 41.1976   2
   1  -9 -19 11.1295 29.6809   1
   1   9  19-12.4659 33.4256   7
   1  -9 -19 21.5171 49.1383   6
  -1   9  19 20.1591 37.3502   4
  -1   9  19-7.10355 42.3541   5
  -1  -9 -19 67.6635 48.4836   8
   1  -9 -19-57.4903 65.2580   3
  -1   9  19 9.90268 37.6735   7
  -1  -9 -19 2.77629 38.8214   1
   1   9  19-17.9697 42.0953   5
  -1  -9 -19 18.2172 54.8492   6
  -1  -9 -21 35.1690 37.8917   1
   1   9  21-21.4041 47.6184   5
   1   9  21 26.5875 29.9632   7
   1  -9 -21-43.9696 70.7023   3
  -1  -9 -21 21.2443 62.1310   6
  -1   9  21 10.3510 46.9868   5
   1  -9 -21-15.0720 57.0643   6
   1   9  21-39.9095 52.8106   2
  -1   9  21-12.4218 46.1728   2
   1   9  23 1361.38 101.108   2
   1  -9 -25 837.421 85.6965   3
  -1  -9 -25 836.256 92.7154   6
  -1   9  25 753.356 66.4402   2
   1   9  25 849.983 74.4884   5
   1   9  25 792.479 92.7360   2
   1  -9 -25 773.586 79.7425   6
  -1   9  25 865.158 74.6097   5
   1   9  27 401.448 78.8002   5
  -1   9  29 66.9016 67.6303   2
   1  -9 -29 101.255 81.6650   6
  -1  -9 -29 166.254 94.4367   6
   1   9  29 122.566 76.5785   5
   1   9  29 126.082 112.369   2
  -1   9  29 63.8246 73.9735   5
   1   9  33 517.847 158.221   2
   1   9  33 490.984 102.599   5
  -1   9  33 550.305 92.7084   5
  -1  -9 -33 284.953 111.403   6
  -1   9  33 449.084 90.8018   2
   1  -9 -33 483.582 100.282   6
   1  11   3 1724.74 67.2416   4
   1  11  -3 1533.68 70.4590   4
  -1 -11  -3 1619.45 130.393   8
   1  11   9-13.3603 26.0264   2
  -1 -11 -11 2777.06 105.632   3
  -1  11  11 3030.65 108.141   2
   1  11  11 2852.67 96.8555   2
   1 -11 -13 2956.21 108.594   1
  -1 -11 -13 3228.87 109.751   6
  -1  11  13 2985.19 112.767   2
  -1 -11 -13 3239.03 116.518   3
   1  11  13 3006.14 106.558   5
  -1  11  13 3153.34 121.599   4
   1  11  13 3027.55 105.324   2
   1  11  15 1605.24 67.0784   2
   1  11  15 1688.11 68.6969   5
   1 -11 -15 1516.47 64.4567   1
  -1 -11 -15 1725.86 74.7171   6
  -1 -11 -15 1538.00 79.2058   3
  -1  11  15 1574.47 82.3495   4
  -1  11  17 475.915 49.6295   2
  -1  11  17 501.727 47.1494   5
   1 -11 -17 389.905 69.8655   3
   1 -11 -17 460.387 35.5116   1
  -1  11  17 461.058 53.9758   4
   1 -11 -19 69.3139 53.5954   6
  -1  11  19 108.973 43.4347   5
  -1 -11 -19 51.8441 56.4332   3
   1 -11 -19 107.442 32.7213   1
   1  11  19 110.851 42.7543   5
  -1  11  19 61.7344 44.9872   2
   1 -11 -19 52.0163 69.2430   3
   1 -11 -23 1894.52 115.488   3
  -1 -11 -23 1737.73 106.601   6
   1  11  23 1811.97 97.2234   2
  -1  11  23 1973.81 91.3005   5
  -1  11  23 1649.88 88.7330   2
   1  11  23 1895.64 90.8021   5
   1 -11 -23 1762.41 102.063   6
   1 -11 -25 275.183 77.7712   6
  -1  11  25 413.303 64.3694   5
  -1 -11 -25 338.609 85.9389   6
   1  11  25 506.204 67.9831   5
   1 -11 -25 277.845 89.5064   3
  -1  11  25 564.140 62.5439   2
   1  11  25 348.835 75.3414   2
  -1  11  27-4.24523 56.6002   2
  -1  11  27 73.5675 61.7751   5
   1  11  27-27.0299 65.9698   5
   1 -11 -27 17.5568 89.6802   3
  -1 -11 -27-11.6090 89.1138   6
   1  11  27-80.1461 86.3905   2
   1 -11 -27 74.8646 78.2248   6
  -1  11  29-6.11559 64.6130   2
  -1  11  29 25.7704 68.3090   5
   1 -11 -29-71.3620 88.3561   6
   1  11  29 25.1784 72.3650   5
   1 -11 -29-152.291 95.7287   3
   1 -11 -31 364.169 100.785   3
   1 -11 -31 339.659 94.6989   6
  -1  11  31 358.360 77.8290   2
  -1  11  31 421.051 78.9879   5
   1  13   1 392.292 36.2831   4
  -1 -13  -1 220.205 82.9268   1
   1  13  -1 397.417 37.6860   4
  -1 -13  -1 154.680 168.891   8
  -1 -13  -3 862.276 151.557   8
   1  13   3 763.709 44.8598   4
  -1 -13  -5 1730.94 153.515   8
  -1 -13  -5 1571.75 88.6308   1
  -1 -13  -7 647.867 54.2233   1
   1  13   7 725.213 43.7539   4
  -1 -13  -7 653.077 118.754   8
  -1 -13  -9 63.5575 38.2790   1
  -1 -13  -9 64.6763 100.209   8
   1  13   9 55.4212 30.9292   4
   1  13   9 40.2480 31.7314   2
  -1 -13 -11 121.329 37.3598   1
   1 -13 -11 339.031 81.6529   1
   1  13  13 2474.31 88.6120   2
   1  13  13 2451.00 89.8883   4
  -1 -13 -13 2342.85 137.526   8
  -1 -13 -13 2603.62 91.8779   1
   1 -13 -15 1810.61 105.049   3
   1  13  15 2086.96 81.3998   4
   1  13  15 2027.96 95.5851   7
   1  13  15 1930.95 80.9593   5
  -1 -13 -15 2123.23 87.4578   6
  -1 -13 -15 2168.01 82.2095   1
  -1 -13 -15 1904.42 94.6266   3
   1  13  15 2046.40 79.8682   2
  -1 -13 -15 2014.47 123.305   8
   1  13  17 532.937 43.9599   4
  -1  13  17 518.831 52.1109   5
   1  13  17 501.618 62.2971   7
  -1 -13 -17 545.050 46.6720   1
  -1  13  17 559.597 55.5694   2
   1 -13 -17 599.445 77.7992   3
  -1 -13 -17 510.048 92.1107   8
   1 -13 -21 807.459 78.4520   6
   1 -13 -21 934.251 94.8954   3
  -1  13  21 962.569 66.6843   2
  -1  13  21 845.093 65.1264   5
   1 -13 -23 345.816 77.6509   6
  -1  13  23 435.588 58.9030   5
  -1  13  23 430.341 59.2384   2
   1 -13 -23 195.800 90.9374   3
  -1  13  25 148.049 58.1049   5
  -1  13  25 230.572 57.6362   2
   1 -13 -25 336.293 89.9141   3
   1 -13 -25 168.493 78.0652   6
  -1  13  27 106.613 64.3256   5
   1 -13 -27 37.5466 91.0569   3
   1 -13 -27-19.2841 85.8559   6
  -1  13  27 69.1269 57.9678   2
  -1 -15  -1-328.299 128.507   1
  -1 -15  -5 692.524 189.436   8
  -1 -15  -5 782.927 89.3806   1
   1  15   5 1036.76 57.8930   4
  -1 -15  -7 144.679 60.4931   1
  -1 -15  -7 192.354 154.867   8
   1  15   7 211.457 36.2869   4
   1  15   9-11.8981 33.6835   4
  -1 -15  -9 132.629 139.503   8
  -1 -15  -9 32.7916 50.3452   1
   1 -15 -11-43.0869 126.769   1
  -1 -15 -11 45.9634 47.8103   1
   1  15  11 105.163 37.6846   2
  -1 -15 -11 112.287 131.738   8
   1  15  11 104.743 35.9468   4
  -1 -15 -13 439.151 49.3679   1
  -1 -15 -13 265.200 127.947   8
   1 -15 -13 246.577 78.7873   1
   1  15  13 402.062 42.8551   4
   1  15  15 1167.65 84.0673   7
  -1  15  15 1007.29 69.5912   2
  -1 -15 -17 557.792 125.971   8
   1  15  17 685.849 50.8077   4
  -1 -15 -17 782.383 57.4144   1
   1  15  17 932.922 76.6908   7
   1 -15 -17 676.955 60.6585   1
  -1  15  17 813.738 65.3568   2
  -1 -15 -19 12.0437 113.208   8
   1  15  19-7.81688 40.9369   4
  -1  15  19-34.0894 54.7615   2
   1  15  19 12.4668 65.6198   7
  -1 -15 -19 72.2934 47.1950   1
  -1 -17  -3 492.074 132.124   1
   1  17   3 887.832 52.6356   4
  -1 -17  -5 254.584 107.067   1
   1  17   5 562.337 45.9944   4
  -1 -17  -7 36.0242 202.597   8
  -1 -17  -7 193.024 87.2981   1
   1  17   7 275.131 40.7045   4
   1  17   9-71.6956 39.8045   4
  -1 -17  -9-140.578 195.704   8
  -1 -17  -9-98.9198 74.9512   1
  -1 -17 -13 30.8290 59.8883   1
   1 -17 -13 88.8548 125.628   1
   1  17  13 121.093 39.4233   4
  -1 -17 -15 1108.27 73.7891   1
  -1 -17 -15 966.223 180.013   8
   1 -17 -15 920.522 102.261   1
   1  17  15 1100.02 62.8499   4
   1  17  17 574.224 50.8276   4
   1  17  17 511.530 81.6748   7
   1 -17 -17 446.292 77.2029   1
  -1 -17 -17 507.044 165.856   8
  -1 -17 -17 406.565 60.3336   1
   1  17  19-190.956 80.3295   7
  -1 -17 -19-106.576 56.9134   1
   1  19   5 425.957 44.3947   4
  -1 -19  -5 230.684 146.859   1
   1  19   7 195.723 41.0503   4
  -1 -19  -7 180.037 122.150   1
  -1 -19  -9 196.888 101.372   1
   1  19   9 16.6908 38.3202   4
  -1 -19 -11 47.7969 89.1954   1
   1  19  11 87.5891 39.6571   4
   1  19  13 711.539 56.7636   4
  -1 -19 -13 555.654 244.081   8
  -1 -19 -13 546.066 88.9214   1
   1 -19 -13 500.730 228.128   1
   1  19  15 231.348 49.0689   4
   1 -19 -15-9.67639 140.695   1
  -1 -19 -15 55.4683 233.136   8
  -1 -19 -15 300.981 75.2956   1
  -1 -19 -17 198.042 208.476   8
   1  19  17 32.2986 43.3642   4
   1 -19 -17-43.1986 108.813   1
   1  19  17 1.33651 84.0250   7
  -1 -19 -17 7.86205 65.0449   1
  -1 -19 -19 3.89222 201.556   8
  -1 -21  -7 488.106 179.944   1
   1  21   9-91.3673 41.8204   4
  -1 -21  -9-204.250 150.816   1
   1  21  11 203.690 43.1247   4
  -1 -21 -11 78.3320 128.223   1
   1  21  13 189.482 44.9016   4
  -1 -21 -13 164.635 112.249   1
   1 -21 -13 429.837 470.431   1
   1 -21 -15 111.767 236.274   1
  -1 -21 -15 65.7083 92.6321   1
   1  21  15 34.7903 43.0437   4
  -1 -21 -17-200.601 91.4226   1
  -1 -23  -9-138.412 227.347   1
  -1 -23 -11-395.568 198.631   1
  -1 -23 -13-41.1068 154.669   1
  -1 -23 -15 168.816 136.024   1
   1  23  15 44.2263 42.2668   4
   2   0  -2 29821.5 905.597   3
  -2   0   4-11.2306 11.9576   5
   2   0  -4-0.35623 16.5632   3
  -2   0   4-6.50989 15.2987   2
  -2   0   6 4938.94 155.475   2
   2   0  -6 4958.94 156.453   3
  -2   0   6 4774.43 154.322   5
  -2   0   8 3.92910 15.1240   2
   2   0  -8-5.73430 16.1926   6
  -2   0   8-3.97207 14.7738   5
   2   0 -10 181.889 23.8043   6
  -2   0  10 182.668 21.4366   2
  -2   0  10 172.301 22.3046   5
  -2   0  12 2.05842 23.4350   2
  -2   0  12 2.36157 26.2329   5
   2   0 -12-24.0748 27.8214   6
  -2   0  16-31.5947 34.2127   2
   2   0 -16-1.61865 41.1876   6
  -2   0  16 36.6034 39.8763   5
   2   0 -18 16473.1 521.486   6
  -2   0  18 17027.7 522.564   5
  -2   0  18 16471.5 518.913   2
  -2   0  20 77.6030 52.0988   5
   2   0 -20-77.9519 54.9007   6
   2   0 -22 880.450 71.0645   6
  -2   0  22 893.945 67.7777   2
  -2   0  22 930.171 74.2475   5
  -2   0  24-9.38349 57.6344   2
  -2   0  24-1.34367 64.5024   5
   2   0 -24-29.9373 59.8975   6
   2   0 -26 913.490 84.5123   6
  -2   0  26 856.178 87.8125   2
  -2   0  26 1056.68 94.9415   5
  -2   0  28 1.91907 78.7993   2
  -2   0  28 25.5527 87.8918   5
   2   0 -28 1.50103 73.1931   6
  -2   0  30 238.372 103.013   2
   2   0 -30 189.704 80.0253   6
  -2   0  30 64.8696 102.223   5
  -2   0  32 4.30133 113.713   5
   2   0 -32 10.3269 87.5695   6
  -2   0  32-21.2597 127.821   2
   2   2   0 16638.7 499.084   7
  -2  -2   0 16335.8 499.865   8
  -2  -2   0 16356.5 499.185   1
  -2  -2  -2 1936.34 66.1765   1
   2   2  -2 2054.06 64.8193   7
  -2  -2   2 1940.88 63.8400   2
   2   2  -2 1795.55 64.5236   3
  -2  -2   2 1926.28 63.1663   5
  -2  -2  -2 2061.29 66.0432   8
  -2  -2   2 1930.59 65.2402   8
   2   2   2 2058.21 64.4095   7
  -2  -2   2 1910.75 63.0312   1
   2   2  -4 1546.04 51.6950   7
  -2  -2   4 1413.41 50.9436   5
  -2  -2   4 1538.54 48.1788   1
  -2  -2   4 1434.01 51.5465   2
   2  -2  -4 1525.14 61.7960   3
  -2   2   4 1630.70 55.6477   5
  -2  -2   4 1540.70 52.0440   8
   2   2  -6 542.305 27.8734   6
   2   2  -6 552.814 22.0261   4
   2  -2  -6 602.045 33.3607   3
  -2  -2   6 572.230 26.5870   2
  -2   2   6 560.288 27.3700   5
  -2  -2   6 644.660 27.1249   8
  -2  -2   6 606.624 21.5737   1
  -2  -2   6 601.264 27.7083   5
  -2   2   6 563.565 30.4846   2
  -2  -2   8 3967.98 126.850   2
  -2  -2   8 3817.11 128.009   5
  -2  -2   8 3922.47 132.551   8
   2   2  -8 4010.48 128.662   6
  -2  -2   8 4025.47 121.391   1
   2   2  -8 3921.04 122.921   4
   2  -2  -8 3823.42 130.661   3
  -2   2   8 3750.88 127.110   5
  -2   2   8 3864.74 128.859   2
  -2  -2  10 8.16586 11.9028   1
   2   2 -10 4.76479 35.7501   4
  -2   2  10 10.7160 20.7404   2
   2   2 -10-7.06604 22.4825   6
  -2   2  10-19.3109 19.5517   5
  -2  -2  10-5.42376 21.8601   5
   2   2 -12 971.652 51.1661   6
  -2  -2  12 1018.84 46.7853   2
  -2   2  12 1035.71 48.2006   5
  -2   2  12 900.880 46.2101   2
   2  -2 -12 938.811 49.1487   6
  -2  -2  16 2970.23 113.797   2
  -2  -2  16 2976.59 118.393   5
   2   2 -16 2966.99 116.390   6
   2  -2 -16 2933.56 113.591   6
  -2   2  16 3155.89 113.364   5
  -2   2  16 3078.27 109.528   2
  -2  -2  18 966.853 68.8871   5
  -2   2  18 1038.80 55.9035   2
   2  -2 -18 899.897 61.9172   6
  -2   2  18 951.444 59.7522   5
  -2  -2  18 923.327 61.0774   2
   2   2 -18 1005.32 64.7022   6
  -2  -2  20 7078.29 241.441   5
   2  -2 -20 6488.78 233.382   6
   2   2 -20 6701.56 235.814   6
  -2   2  20 7518.63 234.189   5
  -2   2  20 7131.31 228.887   2
  -2  -2  20 6298.57 235.793   2
   2   2 -22 1.21870 54.6730   6
  -2  -2  22-40.0249 58.5398   2
   2  -2 -22-16.3861 53.6964   6
  -2   2  22-2.89732 44.6068   2
  -2  -2  22-100.157 67.0433   5
  -2   2  22-22.5643 54.7146   5
  -2  -2  24 91.5720 69.9929   2
   2   2 -24 92.0874 62.1720   6
  -2   2  24 93.7819 61.1381   5
  -2   2  24 58.9383 51.8478   2
  -2  -2  24 155.424 79.5636   5
   2  -2 -24 191.351 62.5122   6
  -2  -2  26-12.7108 92.9690   5
  -2  -2  26-92.1344 89.3364   2
   2   2 -26-18.7560 68.3665   6
   2  -2 -26 13.1693 66.2701   6
  -2   2  26 62.5127 60.1442   2
  -2   2  26-27.2390 69.4690   5
  -2  -2  28 1375.24 122.103   5
   2   2 -28 970.032 90.8958   6
   2  -2 -28 1075.05 89.7035   6
  -2  -2  28 1156.87 121.009   2
  -2   2  28 1007.98 89.1974   2
  -2  -2  30 18.4797 115.825   5
  -2  -2  30-8.71493 111.824   2
  -2   2  30-10.8715 81.7606   2
   2  -2 -30 136.927 79.6335   6
   2   2 -30 13.3472 76.7730   6
  -2   2  30 40.7535 90.7103   5
  -2  -2  32 23.4206 129.641   5
  -2   2  32 90.5513 93.7293   2
  -2  -2  32 115.827 123.976   2
   2  -2 -32 71.0146 83.1970   6
   2   2 -32 58.8666 79.6280   6
  -2   2  32 63.8044 101.246   5
  -2  -4   0 30.0206 19.7710   8
   2   4   0 18.8666 19.7063   7
  -2  -4   0 18.7722 11.1672   1
  -2  -4   2 16825.9 510.080   8
   2   4   2 17110.4 509.298   7
   2   4  -2 16472.0 505.281   6
  -2  -4  -2 16236.2 509.977   8
  -2  -4   2 16673.8 504.928   5
  -2  -4  -2 16946.4 506.662   1
  -2  -4   2 17040.7 505.690   1
  -2  -4   2 16346.4 504.381   2
   2   4   4 2762.38 91.3428   7
  -2  -4   4 2642.09 93.1450   8
  -2  -4   4 2761.01 89.4974   5
   2   4  -4 2715.05 87.8949   4
  -2  -4   4 2705.48 88.2675   2
  -2  -4  -4 2582.72 92.2707   8
   2   4  -4 2740.97 89.8986   6
  -2  -4   4 2905.01 88.0052   1
  -2  -4  -4 2732.59 89.4049   1
  -2  -4  -6 1428.27 53.2912   1
  -2  -4   6 1458.32 52.5606   2
   2   4  -6 1384.16 50.2548   4
  -2  -4   6 1459.14 50.0719   1
  -2  -4   6 1486.28 63.0276   8
   2  -4  -6 1497.64 62.7998   3
  -2   4   6 1384.22 55.1846   5
   2   4   6 1402.72 52.3486   7
   2   4  -6 1423.25 53.9141   6
  -2  -4   6 1524.48 55.2091   5
  -2  -4  -6 1454.26 54.7706   8
  -2  -4  -8 865.944 38.6043   1
  -2   4   8 797.324 37.6078   5
   2   4   8 826.498 35.1543   7
   2   4  -8 848.123 37.7186   4
   2  -4  -8 819.698 46.0126   3
   2   4  -8 863.036 41.3838   6
  -2  -4   8 896.282 37.2107   1
  -2  -4   8 912.389 72.7890   8
  -2   4   8 815.751 42.0078   2
   2   4   8 1012.22 49.0396   5
  -2  -4   8 901.272 43.8118   5
  -2  -4  -8 880.436 39.3070   8
  -2  -4   8 865.028 39.1737   2
  -2  -4  10 4942.86 168.616   2
   2  -4 -10 5041.78 171.854   3
   2   4 -10 5223.64 175.475   4
  -2  -4 -10 5349.30 165.842   8
  -2  -4  10 5378.35 173.361   5
  -2   4  10 4917.50 165.990   5
  -2   4  10 4937.58 167.534   2
   2   4  10 5037.03 163.000   7
   2   4 -10 5067.73 169.669   6
  -2   4  12 604.925 41.9346   2
  -2   4  12 653.343 40.1670   5
   2   4 -12 595.694 46.7531   6
   2  -4 -12 610.930 50.3921   3
   2   4  12 725.479 59.6459   5
  -2  -4 -12 654.180 39.0684   8
  -2  -4  12 617.328 46.1001   2
  -2  -4 -14 31.0333 29.6745   8
   2   4  14 11.3342 56.3719   5
  -2  -4  14 66.1131 52.2834   5
  -2  -4  16 61.4648 58.5680   5
  -2  -4  18 3675.98 147.910   5
  -2  -4  18 3159.54 140.753   2
  -2   4  18 3477.63 126.137   5
   2  -4 -18 3308.14 128.475   6
  -2   4  18 3201.25 122.386   2
   2   4 -18 3372.68 133.413   6
  -2  -4  20 575.331 85.6641   5
  -2   4  20 417.225 55.6645   5
   2   4  20 663.783 97.0762   5
   2  -4 -22 1026.38 74.4709   6
   2   4 -22 1061.01 78.9623   6
  -2   4  22 1058.62 71.2057   5
  -2  -4  22 937.662 102.087   5
  -2   4  22 1078.82 65.2344   2
  -2  -4  22 892.187 98.5997   2
   2  -4 -24-25.9111 61.5559   6
   2   4  24-143.725 118.686   5
  -2  -4  24-71.6122 96.5297   5
  -2  -4  24-11.7972 89.2827   2
  -2   4  24-3.96931 48.9071   2
   2   4 -24 60.7589 62.1142   6
  -2   4  24-39.9187 57.1422   5
  -2  -4  26 702.848 113.194   2
  -2  -4  26 946.369 124.895   5
   2   4 -26 719.571 81.9359   6
  -2   4  26 820.998 77.7712   5
   2  -4 -26 750.243 80.2351   6
  -2   4  26 912.465 72.3214   2
   2   4  26 1006.03 159.002   5
   2  -4 -28 149.572 73.5368   6
  -2   4  28 129.091 66.9077   2
  -2  -4  28 178.364 119.125   2
   2   4 -28 199.379 75.1210   6
   2   4  28 295.929 162.492   5
  -2   4  28 30.2387 74.9957   5
  -2  -4  28 84.3393 126.425   5
   2  -4 -30 1488.82 102.850   6
   2   4  30 1460.15 197.870   5
  -2   4  30 1367.44 99.1733   2
  -2  -4  30 1491.06 165.019   5
   2   4 -30 1332.36 101.712   6
   2   4  32-138.030 202.191   5
   2  -4 -32-168.228 86.6654   6
  -2   4  32-138.954 87.4627   2
   2   4 -32-65.4198 81.7758   6
  -2   4  32-28.6555 88.3823   5
  -2  -4  34-68.6153 182.838   5
  -2   4  34 76.8736 93.6706   2
   2  -4 -34 59.1009 86.4724   6
   2   6   0 3602.72 119.769   4
  -2  -6   0 3662.07 126.568   8
  -2  -6   0 3961.61 120.154   1
   2   6  -2 2448.74 82.1798   6
  -2  -6  -2 2233.87 79.9808   8
  -2  -6   2 2231.87 82.7669   8
  -2  -6   2 2161.87 74.5358   5
   2   6  -2 2044.47 73.6240   4
  -2  -6   2 2302.80 74.3539   1
  -2  -6  -2 2187.05 73.2273   1
  -2  -6   4 306.056 26.9851   5
  -2  -6   4 282.328 21.3971   1
  -2  -6   4 280.165 31.6222   2
  -2  -6  -4 311.874 28.2129   8
  -2  -6   4 247.001 37.2659   8
   2   6  -4 273.226 27.0881   6
   2   6   4 317.586 27.7004   7
  -2  -6  -4 324.838 19.2298   1
   2   6  -4 290.832 20.1330   4
  -2  -6   6 1498.20 87.7933   8
  -2  -6  -6 1623.47 64.6646   8
   2   6  -6 1616.32 59.7782   4
   2   6  -6 1761.41 66.5769   6
  -2  -6   6 1704.09 68.0226   5
  -2  -6   6 1597.77 63.3586   1
  -2  -6   6 1560.27 71.1888   2
  -2  -6  -6 1630.40 58.2788   1
   2   6   6 1660.96 63.6545   7
   2   6  -8 18061.6 566.156   4
  -2  -6   8 17568.0 575.552   2
  -2  -6  -8 18826.8 566.817   6
  -2  -6   8 18426.6 572.179   5
   2   6  -8 18669.3 569.746   6
   2   6   8 18242.9 558.653   5
   2   6   8 18444.2 564.233   7
  -2  -6   8 18637.3 613.387   8
   2  -6  -8 19232.0 576.021   3
  -2   6   8 18087.3 566.680   5
  -2  -6  -8 18769.7 562.478   1
  -2  -6  -8 18449.2 566.034   8
  -2  -6 -10 1432.64 63.3236   8
  -2  -6  10 1575.61 78.6039   5
   2   6 -10 1508.19 69.3979   6
   2  -6 -10 1492.19 74.1032   3
   2   6  10 1444.20 59.5552   7
  -2   6  10 1429.45 65.0387   2
  -2  -6 -10 1365.97 58.2604   1
  -2  -6 -10 1499.63 70.6971   6
  -2   6  10 1315.55 60.6674   5
   2   6  10 1608.90 78.3249   2
   2   6  10 1438.94 56.0479   5
  -2  -6  10 1492.67 79.4922   2
   2   6  12 7998.33 254.660   7
  -2   6  12 8349.40 259.326   2
  -2  -6 -12 8077.96 257.695   1
  -2  -6 -12 8175.66 257.841   8
   2   6  12 8635.88 256.494   5
  -2  -6 -12 7087.64 267.126   6
   2   6  12 7367.56 280.117   2
  -2  -6 -14 2.89537 34.8518   8
   2  -6 -14 6.33932 13.5045   1
   2   6  14-25.4941 23.7706   7
   2   6  14-11.7259 36.4314   5
   2   6 -14-45.3092 46.6700   6
  -2  -6  14-80.4127 60.4653   2
   2   6  14-25.5670 65.3211   2
  -2  -6 -14 5.23849 28.8526   1
  -2  -6  14 15.3282 66.7967   5
  -2  -6 -14 9.35082 52.7010   6
  -2  -6 -16 1861.78 97.4753   6
   2   6 -16 1998.61 90.6243   6
   2  -6 -16 2015.02 91.4296   3
  -2   6  16 1712.03 63.8294   7
  -2  -6  16 1849.96 109.021   2
  -2   6  16 1952.47 79.5643   5
   2   6  16 2188.64 121.313   2
  -2  -6 -16 1895.59 78.0221   8
   2  -6 -16 2063.35 83.4069   6
  -2   6  16 1948.49 79.5513   2
  -2  -6  16 2061.40 113.837   5
   2  -6 -16 1769.01 60.6614   1
  -2  -6  18-58.0295 85.1181   5
  -2  -6  18 78.6292 75.2936   2
  -2   6  18 28.7216 13.2717   7
  -2  -6 -18 44.4792 40.3466   8
   2  -6 -18 46.0091 45.3906   6
   2  -6 -18 101.742 55.1801   3
   2   6 -18 74.3390 51.9422   6
  -2   6  18 75.4329 40.2785   2
  -2   6  18 27.3754 39.7720   5
   2  -6 -18 41.8878 15.7422   1
   2  -6 -20 1835.29 95.1010   3
  -2   6  20 1802.57 83.4425   5
  -2  -6 -20 1771.87 109.242   6
   2   6  20 1993.79 96.2556   5
   2   6 -20 1800.10 95.4007   6
   2  -6 -20 1566.76 86.8754   6
  -2  -6  20 1745.97 130.759   5
  -2  -6  20 1583.62 122.033   2
  -2  -6 -20 1680.48 78.6056   8
  -2   6  20 1702.74 79.7572   2
  -2   6  22 76.2349 45.9559   2
  -2  -6  22 200.255 116.990   5
   2   6  22 100.044 70.7245   5
   2   6 -22 71.7036 59.8425   6
  -2  -6 -22 21.3232 78.8598   6
   2  -6 -22 82.7997 57.4405   6
  -2  -6  22-22.0334 96.0609   2
  -2   6  22 111.141 53.1096   5
   2  -6 -26 81.0199 68.0060   6
  -2   6  26 15.7613 55.4965   2
  -2  -6  26 24.6899 145.827   5
   2   6  26 110.006 94.8553   5
  -2   6  26 111.628 65.2088   5
   2   6 -26 38.0905 69.2307   6
   2   6 -28 3183.25 150.002   6
  -2   6  28 3120.10 134.120   2
   2  -6 -28 3020.85 144.784   6
  -2   6  28 3360.76 141.202   5
   2   6  30-149.948 123.622   5
   2  -6 -30 62.1008 79.2758   6
  -2   6  30-1.37709 67.2253   2
  -2   6  30 36.6516 75.5080   5
  -2  -6  30-105.226 179.317   5
   2   6 -30 75.8122 74.3302   6
   2  -6 -32 1845.85 130.336   6
   2   6  34-2.96935 161.175   5
  -2   6  34 1.81871 82.9522   2
   2  -6 -34 5.28371 88.7431   6
  -2  -8   0-6.40949 18.2667   1
   2   8   0 5.39664 16.8294   4
  -2  -8   0-14.0124 36.3907   8
  -2  -8  -2 1171.84 59.0240   8
   2   8  -2 1061.23 45.8744   4
  -2  -8  -2 1249.78 46.4198   1
  -2  -8   2 1099.72 49.1872   1
   2   8   2 1161.08 45.2037   4
  -2  -8   2 1085.37 68.8519   8
   2   8   4-2.63303 18.3874   4
  -2  -8  -4-1.85281 17.5853   1
  -2  -8   4 58.3856 62.1743   8
  -2  -8   4-23.6248 49.4838   5
  -2  -8   4 10.8451 28.6422   1
   2   8  -4 23.5035 19.4880   4
  -2  -8  -4-16.8664 33.0182   8
  -2  -8   6 414.889 100.972   8
  -2  -8   6 238.321 45.5019   1
   2   8   6 409.240 40.1480   7
  -2  -8  -6 362.263 26.6144   1
  -2  -8  -6 330.071 41.3735   8
  -2  -8   6 454.775 63.8013   5
   2   8  -6 341.351 29.6585   4
   2   8   8 3340.58 105.156   5
  -2  -8  -8 3039.26 107.661   3
  -2  -8  -8 3482.74 111.285   1
  -2  -8   8 3415.81 144.382   5
   2   8   8 3231.07 118.216   7
   2   8   8 3364.75 106.452   2
   2   8  -8 3240.85 117.742   4
  -2  -8  -8 3307.51 109.241   6
  -2  -8  -8 3350.43 121.159   8
  -2   8  10 27454.4 842.386   2
   2   8  10 26937.8 838.667   7
  -2  -8 -10 26888.0 841.119   8
  -2  -8 -10 27653.7 835.847   6
   2  -8 -10 27009.1 851.785   3
   2   8  10 28826.9 834.777   2
   2   8  10 27286.3 831.075   5
  -2  -8 -10 27088.6 835.065   1
  -2  -8 -12 33.5451 41.1363   8
  -2   8  12 0.70302 37.6570   2
   2   8  12-22.6291 35.4403   2
  -2  -8 -12 5.17641 41.0155   6
   2   8  12 12.1009 36.0049   7
  -2  -8 -12 16.2422 27.8751   1
  -2  -8  12-28.2265 88.3617   5
   2   8  12 21.3707 25.9347   5
  -2  -8 -14-1.21126 32.1489   1
   2   8  14 1.83277 47.4428   2
  -2  -8 -14 1.37455 40.0099   8
  -2  -8  14-69.9254 92.4625   5
   2   8  14-9.52653 34.4627   7
  -2  -8 -14-45.7048 48.4608   6
   2  -8 -14 11.4196 54.8646   3
  -2   8  14 22.6909 33.5402   5
   2  -8 -14-7.50197 22.7964   1
   2   8  14 30.2404 30.2668   5
   2   8  16 49.2413 59.3787   2
  -2  -8 -16 25.4153 53.7894   6
  -2   8  16-6.69375 40.4062   2
  -2  -8  16 72.4198 103.514   5
   2   8  16-11.1634 35.1884   5
   2   8  16-1.09606 32.2900   7
  -2   8  16 15.0321 35.8531   5
  -2  -8 -16-14.7455 35.4072   1
   2  -8 -16-7.02572 19.6348   1
   2  -8 -16-24.2541 58.4603   3
  -2   8  18 1642.44 76.1616   2
   2   8  18 1432.47 64.4620   7
   2  -8 -18 1865.00 95.4357   3
   2  -8 -18 1595.50 81.9090   6
  -2  -8 -18 1468.63 72.7032   1
  -2   8  18 1488.83 63.4803   7
  -2  -8  18 1235.41 139.007   5
   2  -8 -18 1650.75 57.3999   1
  -2   8  18 1605.06 75.6799   5
   2  -8 -20 108.802 68.3456   3
  -2   8  20 91.4756 45.2792   5
  -2  -8  20-69.4415 128.000   5
   2  -8 -20 100.003 53.9967   6
  -2   8  20 117.315 45.6916   2
   2   8  20 165.326 50.4505   5
   2   8  20 91.7916 90.3868   2
  -2  -8 -20 48.0020 71.3718   6
   2   8  22 330.835 119.072   2
   2   8  22 487.257 63.0291   5
   2  -8 -22 436.652 63.5034   6
  -2   8  22 466.406 54.7022   2
  -2  -8 -22 332.477 84.7761   6
   2  -8 -22 457.016 77.1699   3
  -2   8  22 430.463 57.0977   5
  -2   8  24 53.7257 51.9330   2
   2   8  24 29.3554 64.7591   5
  -2   8  24-11.3430 55.1356   5
   2  -8 -24 44.4369 77.1544   3
   2  -8 -24-9.48834 64.4096   6
  -2  -8 -24 33.0399 88.3903   6
   2   8  26 2168.18 115.614   5
  -2   8  26 2016.41 103.252   5
  -2   8  26 1968.59 96.5184   2
   2  -8 -26 1799.44 110.130   6
  -2  -8 -26 2159.01 138.686   6
   2  -8 -26 2005.57 117.873   3
   2   8  28-93.8722 85.7033   5
   2  -8 -28-4.25485 76.7159   6
   2  -8 -28-94.2986 86.7964   3
  -2  -8 -28-50.8239 109.378   6
  -2   8  28 19.1149 60.7685   2
  -2   8  28-37.3201 68.3370   5
   2  -8 -30 849.174 95.1620   6
   2  -8 -30 902.826 104.198   3
  -2   8  30 895.042 88.0884   5
   2   8  30 974.081 109.845   5
  -2   8  30 815.618 80.0179   2
  -2   8  32-1.46213 73.0563   2
  -2   8  32-72.1514 80.9838   5
   2  -8 -32-68.4660 96.8886   3
   2   8  32-170.343 112.127   5
   2  -8 -32 8.28949 84.5978   6
   2  10  -6 321.973 34.0420   4
  -2 -10   6 363.842 150.152   8
   2  10   8 5544.94 172.067   2
  -2 -10  -8 5545.02 173.865   6
   2  10  -8 5756.78 187.190   4
   2  10  10 1244.55 47.2302   2
  -2 -10 -10 1128.27 53.9055   3
  -2 -10 -10 1238.33 53.2562   6
   2  10  10 1240.64 48.1830   5
  -2 -10 -12 3809.85 132.145   3
   2  10  12 3790.24 127.212   5
  -2 -10 -12 3994.19 133.702   6
   2  10  12 4005.52 129.158   2
  -2 -10 -14 37.7232 44.9522   6
   2 -10 -14 57.9866 62.8550   3
  -2  10  14 28.2374 37.0007   5
   2  10  14 5.82139 29.7310   5
   2  10  14 25.3362 34.0499   2
  -2 -10 -16 944.460 67.6716   6
   2 -10 -16 872.224 82.3727   3
   2  10  16 922.664 51.0956   5
  -2  10  16 856.188 56.5727   5
  -2  10  16 872.885 59.3472   2
   2 -10 -16 820.295 43.6142   1
   2  10  16 870.628 61.6891   2
  -2 -10 -16 906.766 67.3493   8
   2 -10 -18 44.8114 25.7640   1
  -2 -10 -18 11.1239 53.9929   8
  -2  10  18 53.6564 42.2276   5
   2 -10 -18 81.4881 69.5861   3
  -2  10  18 71.8152 48.4002   2
  -2  10  20 989.089 63.9443   5
   2 -10 -20 860.855 73.1759   6
  -2 -10 -20 872.956 88.0231   6
   2 -10 -20 989.026 89.6329   3
  -2  10  20 1001.19 65.7179   2
  -2 -10 -20 933.646 72.4755   8
   2  10  20 1004.07 63.0340   5
  -2  10  22 82.0187 54.1627   2
  -2  10  22 106.694 51.1805   5
  -2 -10 -22-75.8755 91.4751   6
  -2 -10 -22 23.7975 62.4005   8
   2 -10 -22 42.7314 65.5941   6
   2  10  22 161.584 55.9482   5
  -2  10  24 68.5104 57.9661   5
   2 -10 -24 90.0008 85.7824   3
   2  10  24 182.908 111.884   2
   2 -10 -24 66.1659 67.5581   6
  -2  10  24 142.151 55.5062   2
   2  10  24 91.2172 59.8665   5
  -2 -10 -24 110.141 91.0239   6
  -2  10  28 1011.90 83.0296   5
  -2  10  28 880.055 75.4041   2
   2 -10 -28 878.557 93.5609   6
   2  10  28 1020.88 90.0798   5
   2 -10 -28 1052.48 106.595   3
  -2  10  30 175.200 71.1191   2
  -2  10  32 2.73723 70.5431   2
   2 -10 -32 76.6973 92.0104   6
   2 -10 -32 186.709 101.023   3
  -2  10  32 11.2397 76.3779   5
   2  12   0 26.0724 27.1209   4
  -2 -12   0 42.8905 42.5624   1
  -2 -12   0-22.8476 95.4523   8
   2  12  -4-0.66390 27.8413   4
  -2 -12  -4-52.1738 75.6679   8
   2  12   4-4.37578 27.2214   4
  -2 -12  -4-31.4671 33.5726   1
  -2 -12   4-88.4277 67.0071   1
  -2 -12   4-15.8642 135.588   8
   2  12  -6 440.072 38.7338   4
  -2 -12  -6 583.817 76.1594   8
   2  12   6 520.592 37.6806   4
  -2 -12  -6 506.208 40.3988   1
   2  12   8 524.086 28.3793   2
   2  12   8 607.809 39.6119   4
  -2 -12  -8 628.666 40.6534   1
  -2 -12  -8 655.786 72.9539   8
   2  12  10 1746.18 83.7791   7
  -2 -12 -10 1608.13 64.3687   6
  -2 -12 -10 1854.28 70.9306   1
  -2 -12 -10 1838.12 95.6699   8
   2  12  10 1721.97 69.4625   4
   2  12  10 1654.30 60.8098   2
   2  12  12 123.371 53.0494   7
   2  12  12 133.876 33.7921   4
  -2 -12 -12 65.9249 40.9552   3
  -2 -12 -14 5.49625 35.0794   1
   2 -12 -14 20.0359 68.9051   1
   2  12  14 19.9380 31.7062   2
  -2 -12 -14 37.7102 43.3987   3
  -2 -12 -14 29.1273 59.2247   8
   2  12  14 26.1220 32.7213   4
  -2 -12 -14 3.16605 43.1615   6
   2  12  14 13.6559 51.5150   7
   2  12  14 32.4779 29.7074   5
  -2  12  14-6.17266 48.8262   2
   2 -12 -16 4.69174 69.6733   3
  -2 -12 -16-28.5560 38.0526   1
   2  12  16 23.3485 34.0958   5
   2  12  16 13.6311 51.0086   7
   2 -12 -16 24.0599 41.9528   1
  -2 -12 -16-22.5664 47.5138   3
   2  12  16 30.1816 39.9494   2
  -2  12  16 24.9874 50.9890   2
  -2 -12 -16 17.8396 52.7086   6
   2  12  16 21.6007 34.0029   4
  -2 -12 -16 55.3891 61.0723   8
   2 -12 -18 1285.87 101.446   3
   2  12  18 1243.37 59.8966   4
  -2 -12 -18 1282.56 83.9351   8
  -2 -12 -18 1203.58 84.1478   6
  -2 -12 -18 1305.49 67.6214   1
  -2  12  18 1162.74 69.7565   5
  -2  12  18 1270.31 75.0103   2
   2 -12 -18 1067.81 57.4707   1
   2  12  18 1229.43 72.7910   2
   2  12  18 1239.88 72.1617   7
  -2  12  20 190.974 53.9982   5
  -2  12  20 214.421 58.7564   2
  -2 -12 -20 274.506 54.6393   1
  -2 -12 -20 245.682 70.2549   8
   2  12  20 289.685 50.9130   5
   2  12  20 166.365 56.0467   7
   2 -12 -22 760.485 99.3819   3
   2 -12 -22 618.847 78.5406   6
  -2  12  22 595.188 61.2376   5
  -2  12  22 789.297 66.7653   2
   2 -12 -24-143.436 80.5506   6
  -2  12  24-13.3978 56.8101   5
  -2  12  24-162.332 61.9373   2
  -2  12  26 355.538 63.7448   2
  -2  12  26 393.754 65.9446   5
   2 -12 -26 401.370 84.5734   6
   2 -12 -26 400.212 98.0981   3
  -2  12  28-25.6388 61.7125   2
   2 -12 -28-206.036 101.153   3
  -2  12  28-54.9267 65.7008   5
   2 -12 -28-120.153 86.8462   6
   2 -12 -30 564.738 106.727   3
   2 -12 -30 479.522 99.3945   6
  -2  12  30 551.107 73.4879   2
  -2  12  30 476.112 77.2517   5
   2  14   0 5620.67 160.547   4
  -2 -14   0 4456.94 232.786   8
  -2 -14   2 110.368 143.894   8
   2  14   2 115.025 31.4952   4
   2  14  -2 115.955 31.8555   4
  -2 -14  -2 100.206 51.7003   1
  -2 -14   2 5.04827 73.1349   1
  -2 -14  -2 221.259 112.326   8
   2  14  -4 272.722 33.9516   4
  -2 -14  -4 279.389 48.4827   1
  -2 -14   4 171.112 93.4665   1
   2  14   4 267.440 34.1206   4
  -2 -14  -4 377.686 109.767   8
  -2 -14  -6-202.481 102.349   8
  -2 -14  -6-57.2501 43.1911   1
   2  14   8 983.015 45.0588   2
  -2 -14  -8 1112.97 61.2730   1
   2  14   8 1075.53 56.3118   4
  -2 -14  -8 1167.86 110.013   8
  -2 -14 -10 64.8841 39.0002   1
   2  14  10 87.6793 33.7699   4
   2  14  10 47.4444 25.5689   2
   2  14  12 388.081 40.3089   4
   2  14  12 352.295 62.4733   7
  -2 -14 -12 398.538 45.3606   1
  -2 -14 -12 437.823 89.2187   8
   2  14  14 7.57366 35.5251   4
   2 -14 -14 55.7459 126.842   1
   2  14  14 65.0827 59.4380   7
  -2 -14 -14 2.06978 39.4786   1
  -2 -14 -14 27.1374 80.4876   8
  -2  14  14 12.5417 53.3029   2
   2  14  16 438.221 66.9778   7
   2 -14 -16 207.186 72.1006   1
   2  14  16 346.084 45.7594   4
  -2 -14 -16 334.342 89.2537   8
  -2 -14 -16 525.548 51.0978   1
  -2  14  16 516.479 62.6503   2
  -2 -14 -18 93.2169 47.3175   1
  -2  14  18 230.078 58.1097   2
   2  14  18 113.617 41.7804   4
   2  14  18 99.0052 61.7251   7
  -2 -14 -18 155.400 80.2617   8
  -2 -14 -20 2606.56 132.248   8
  -2 -14 -20 2675.62 110.455   1
   2 -14 -20 2810.93 144.309   3
   2  14  20 2682.20 115.668   7
  -2  14  20 2698.41 117.494   2
   2  14  20 2740.10 103.348   4
  -2  14  20 2455.40 112.906   5
   2 -14 -22-174.301 110.671   3
   2 -14 -22 62.8856 84.6167   6
  -2  14  22-3.22012 56.8515   5
  -2  14  22-53.4528 61.3530   2
   2 -14 -24 78.1586 94.2703   3
  -2  14  24 19.5006 60.0253   2
   2 -14 -24 85.4643 79.9954   6
  -2  14  24 15.5808 59.1574   5
  -2  14  26-22.1257 61.8118   5
   2 -14 -26 66.7484 87.4110   6
  -2  14  26-6.46942 62.1089   2
  -2  14  28 482.767 69.8429   2
  -2  14  28 426.236 73.1457   5
   2  16   0 29.0112 32.1197   4
  -2 -16   0-36.4940 83.3573   1
  -2 -16   2 837.819 125.180   1
  -2 -16  -2 1164.11 102.087   1
   2  16  -2 2018.15 78.8754   4
   2  16   2 2146.22 79.1757   4
  -2 -16  -2 1749.28 179.368   8
   2  16   4 31.1055 31.9585   4
  -2 -16  -4 134.271 140.396   8
  -2 -16   4 26.9388 115.285   1
   2  16  -4-28.2485 29.9622   4
  -2 -16  -4-29.1589 61.6142   1
   2  16   6 120.853 36.4812   4
  -2 -16  -6 171.992 55.9500   1
   2  16   8 52.3672 35.1656   4
  -2 -16  -8-62.2510 121.231   8
  -2 -16  -8 100.136 53.0706   1
  -2 -16 -10 568.186 124.410   8
  -2 -16 -10 702.232 60.5110   1
   2  16  10 689.403 48.4531   4
  -2 -16 -12-34.0089 48.7160   1
  -2 -16 -14-34.0546 111.429   8
  -2 -16 -14-4.97956 47.4118   1
  -2  16  14-106.688 61.2904   2
   2  16  14-161.987 73.7297   7
   2 -16 -16 1.86171 107.666   1
   2  16  16 25.8951 69.7725   7
   2  16  16-4.42583 40.6673   4
  -2 -16 -16 35.1163 48.5908   1
  -2  16  16 18.2184 59.9728   2
  -2 -16 -16-22.6682 106.953   8
  -2 -16 -18 2585.30 158.681   8
   2  16  18 2921.00 112.239   4
   2  16  18 2806.22 129.405   7
  -2  16  18 2876.08 125.448   2
  -2 -16 -18 3183.10 118.755   1
   2  16  20-26.5857 47.9031   4
  -2  16  20-44.7708 65.8512   2
   2  16  20-39.9653 71.8102   7
  -2 -16 -20 6.34183 56.1067   1
  -2 -16 -20-81.3010 108.224   8
  -2 -18   0 202.743 118.540   1
   2  18   0 1080.56 57.2255   4
   2  18   2-61.8114 39.2268   4
  -2 -18  -2-204.462 209.278   8
  -2 -18   2-297.286 139.574   1
  -2 -18  -2-54.0218 100.321   1
  -2 -18  -4 15.4857 86.5867   1
  -2 -18  -8 341.624 75.2738   1
  -2 -18  -8 230.735 167.732   8
   2  18   8 418.277 47.0701   4
   2  18  10 28.9232 39.7362   4
  -2 -18 -10-23.8844 63.6021   1
  -2 -18 -10 159.764 154.208   8
  -2 -18 -12 299.898 64.3823   1
  -2 -18 -12 432.387 154.720   8
   2  18  12 274.905 44.6303   4
   2  18  14-11.9829 42.0307   4
  -2 -18 -14 40.9236 57.6412   1
   2  18  14-23.0819 80.3897   7
   2 -18 -16 937.238 227.792   1
  -2 -18 -16 940.059 160.092   8
  -2 -18 -16 442.170 68.8897   1
   2  18  16 731.817 58.4021   4
   2  18  18 88.4938 76.8882   7
  -2 -18 -18 151.970 59.7384   1
   2  18  18 88.2501 43.5870   4
  -2 -18 -18 5.02607 138.038   8
  -2 -18 -20 489.675 64.9420   1
  -2 -18 -20 323.820 140.264   8
   2  20   0 5.20841 33.6222   4
  -2 -20   0 134.982 142.511   1
  -2 -20  -2 18.3084 128.737   1
   2  20   2 274.008 40.2720   4
   2  20   4 23.0848 36.0671   4
  -2 -20  -4-6.92538 111.913   1
  -2 -20  -6-46.2678 102.908   1
   2  20   6 146.732 40.2302   4
  -2 -20  -6 290.449 216.443   8
   2  20   8 17.9738 39.1622   4
  -2 -20  -8-141.362 96.4736   1
  -2 -20  -8-146.762 202.321   8
   2  20  12-56.6101 43.6456   4
  -2 -20 -12 17.1102 78.3570   1
   2  20  14-29.3480 42.2563   4
  -2 -20 -14-20.8647 71.5212   1
  -2 -20 -14 146.778 181.913   8
  -2 -20 -16 17.2581 177.602   8
   2  20  16-49.6530 91.3380   7
  -2 -20 -16 8.70644 70.2188   1
   2  20  16 24.0572 44.4411   4
   2  20  18 149.123 54.0808   4
  -2 -20 -18 293.333 185.069   8
   2  20  18 37.8170 94.9086   7
  -2 -22  -2 166.390 163.637   1
   2  22   4 6.35092 35.1080   4
  -2 -22  -4-12.2381 151.552   1
  -2 -22  -6-104.030 142.185   1
   2  22   6 47.3231 38.0022   4
  -2 -22  -8 89.8343 129.560   1
   2  22   8 304.350 45.0549   4
  -2 -22 -10-42.3759 114.821   1
  -2 -22 -10 247.762 240.128   8
   2  22  10 41.1390 39.4312   4
  -2 -22 -12-623.219 259.418   8
  -2 -22 -12 110.498 106.132   1
  -2 -22 -14-160.020 101.208   1
  -2 -22 -14-477.314 250.323   8
   2  22  16 40.0390 44.9990   4
  -2 -22 -16 30.0940 86.3097   1
   2  22  16 131.416 104.196   7
  -2 -22 -16-8.88851 218.912   8
  -2 -24  -6-143.000 193.727   1
  -2 -24  -8-164.760 180.158   1
   2  24   8 61.5234 39.5453   4
  -2 -24 -10 350.866 170.554   1
   2  24  10 242.595 45.9788   4
   3   1  -3 21743.0 689.518   3
  -3  -1   3 23196.7 684.354   8
  -3  -1   3 22426.2 685.958   5
   3   1  -3 22503.0 682.815   7
   3  -1  -5 1543.08 65.1410   3
  -3  -1   5 1570.02 56.7216   5
   3   1  -5 1619.38 53.4416   7
  -3   1   5 1490.40 58.8729   5
  -3  -1   5 1694.11 56.2201   1
  -3  -1   5 1565.01 59.2836   2
   3   1  -5 1488.77 60.9729   3
  -3  -1   5 1637.64 55.3317   8
   3   1  -7 1464.88 59.7228   3
   3   1  -7 1499.22 51.0493   7
   3  -1  -7 1528.66 62.7872   3
  -3  -1   7 1471.15 57.2264   2
  -3  -1   7 1561.08 53.1782   8
  -3  -1   7 1444.17 55.8294   5
  -3  -1   7 1596.93 52.5335   1
  -3   1   7 1575.87 60.0845   2
  -3   1   7 1389.72 56.0782   5
   3   1  -9 16.8416 20.8099   6
  -3  -1   9-19.1265 17.4734   8
  -3  -1   9 9.42948 20.8722   2
  -3   1   9 2.74564 22.3820   2
   3  -1  -9 6.53282 27.6466   3
   3   1  -9 18.9255 14.8327   7
  -3   1   9 22.5160 19.1892   5
  -3  -1   9 6.32816 19.7076   5
  -3   1  11 437.479 35.4886   2
   3   1 -11 449.979 21.0973   4
   3   1 -11 410.797 35.8916   6
   3   1 -11 425.024 25.2668   7
  -3  -1  11 372.922 33.1792   2
  -3  -1  11 448.836 30.0591   8
  -3  -1  11 445.901 20.7323   1
  -3  -1  13 2476.71 157.446   8
  -3   1  15 5218.72 171.927   2
   3   1 -15 5012.59 159.726   7
   3   1 -15 5347.42 175.960   6
   3  -1 -15 5257.18 175.357   6
  -3  -1  15 5656.06 175.794   5
  -3  -1  15 5708.06 173.038   2
  -3  -1  15 4871.20 157.287   1
  -3   1  15 5504.96 174.272   5
   3  -1 -17 2262.22 95.3405   6
   3   1 -17 2364.24 95.9362   6
  -3  -1  17 2632.22 97.2266   5
  -3  -1  17 2578.36 91.5626   2
  -3   1  17 2493.31 93.4160   5
  -3  -1  17 2073.08 70.9581   1
  -3   1  17 2440.13 90.5894   2
  -3  -1  19-5.00554 12.1986   1
   3  -1 -19 9.53759 45.9656   6
  -3  -1  19 34.9010 40.5128   2
  -3   1  19 25.9617 38.5000   2
   3   1 -19-4.95331 46.8608   6
  -3  -1  19-67.2905 50.4876   5
  -3   1  19 11.0043 43.8950   5
   3  -1 -21 1038.31 73.3484   6
  -3   1  21 1240.84 74.0276   5
  -3  -1  21 1188.08 77.6565   5
  -3  -1  21 1077.40 68.3962   2
  -3   1  21 1037.28 64.6445   2
   3   1 -21 1107.52 74.2623   6
  -3  -1  23 1948.02 96.3047   2
   3   1 -23 1889.62 98.9430   6
  -3   1  23 1983.05 99.4808   5
  -3  -1  23 1991.82 103.229   5
  -3   1  23 1847.86 90.7255   2
   3  -1 -23 1925.79 97.5893   6
  -3  -1  27 113.638 69.2903   2
  -3   1  27 116.601 62.2190   2
   3  -1 -27 160.077 70.3672   6
   3   1 -27 123.737 68.9014   6
  -3   1  27 16.8743 70.5955   5
  -3  -1  27 200.991 81.5901   5
  -3   1  29 146.186 85.7003   5
   3   1 -31 9.89855 77.4875   6
  -3   1  31 63.5669 76.9157   2
  -3  -1  31-74.9719 90.9452   2
   3  -1 -31-41.1337 78.0947   6
  -3   1  31 1.72070 88.3401   5
  -3  -1  31 13.6637 98.3526   5
   3  -1 -33-20.4307 91.3869   6
  -3   1  33-54.4046 94.9565   2
   3   3  -1 2335.49 80.6758   7
  -3  -3  -1 2325.92 81.5358   8
   3   3   1 2378.83 80.3431   7
   3   3  -1 2363.78 82.8808   3
  -3  -3  -1 2409.47 81.3162   1
  -3  -3   1 2332.56 81.7554   8
  -3  -3   1 2479.69 80.1786   5
  -3  -3   1 2462.99 80.0476   1
  -3  -3  -3 349.150 22.8893   1
   3   3   3 339.033 20.5693   7
  -3  -3   3 383.041 24.4278   8
   3   3  -3 312.308 23.0627   3
  -3  -3   3 345.180 21.2254   2
   3   3  -3 329.058 23.1744   7
  -3  -3  -3 411.043 23.4030   8
  -3  -3   3 348.755 19.6457   5
  -3  -3   3 383.140 19.4842   1
   3   3  -5 12500.7 390.723   7
  -3  -3  -5 13959.5 395.037   8
   3   3   5 13512.8 392.016   7
  -3  -3   5 12651.2 391.810   8
  -3  -3   5 12016.4 390.350   5
  -3  -3   5 12652.4 391.074   2
  -3  -3   5 12586.4 388.377   1
  -3  -3   7 559.306 23.7191   1
   3   3  -7 542.215 29.9664   6
   3   3  -7 574.980 29.9759   7
   3  -3  -7 598.229 42.7482   3
  -3   3   7 510.091 31.5814   5
  -3  -3   7 500.341 30.5008   8
  -3  -3   7 576.715 29.7043   2
  -3  -3   7 516.195 29.6112   5
  -3   3   9 1244.02 52.7312   5
   3   3  -9 1306.73 45.7063   4
   3   3  -9 1275.75 54.7276   6
  -3  -3   9 1346.92 54.1035   8
   3  -3  -9 1343.16 63.5895   3
  -3  -3   9 1280.52 54.1848   5
  -3  -3   9 1304.45 52.0670   2
  -3  -3   9 1267.10 44.7993   1
  -3   3   9 1228.07 58.1649   2
   3   3 -11 166.391 20.4499   4
  -3   3  11 151.536 34.5298   2
   3   3 -11 167.810 34.2464   6
  -3  -3  11 160.457 17.0707   1
  -3  -3  11 199.220 52.2081   8
  -3  -3  11 189.907 29.8325   2
   3  -3 -13 7821.72 242.557   3
  -3  -3  13 7771.31 238.045   5
  -3   3  13 7456.16 234.311   5
  -3  -3  13 6848.31 223.525   1
   3   3 -13 7510.23 238.480   4
   3   3 -15 5824.61 198.033   6
   3  -3 -15 6169.31 201.894   3
   3  -3 -15 6159.75 197.780   6
  -3   3  15 5967.33 194.826   5
  -3  -3  15 6301.88 199.165   5
  -3   3  15 6193.39 195.331   2
  -3  -3  15 6339.92 195.739   2
   3   3 -17 843.353 60.3995   6
   3  -3 -17 1028.71 68.0304   3
   3  -3 -17 860.682 59.3388   6
  -3   3  17 967.841 57.6490   5
  -3  -3  17 745.846 38.3663   1
  -3  -3  17 934.106 63.1137   5
  -3   3  17 940.150 55.0271   2
  -3  -3  17 844.989 55.6691   2
  -3  -3  19-33.4991 30.7749   1
   3   3 -19-85.8817 54.9590   6
  -3   3  19-37.1678 43.2835   2
  -3  -3  19-115.744 50.5900   2
  -3  -3  19-24.3328 54.7336   5
  -3   3  19-23.9254 46.0454   5
  -3   3  21 1138.42 65.2788   2
   3  -3 -21 1115.31 73.9564   6
  -3   3  21 1091.85 70.3201   5
  -3  -3  21 1040.16 80.4327   5
  -3  -3  21 1000.17 73.8709   2
   3   3 -21 1041.52 75.4929   6
   3  -3 -23 1505.57 88.8441   6
   3   3 -23 1447.19 90.4067   6
  -3  -3  23 1511.35 98.7864   5
  -3   3  23 1631.66 87.0385   5
  -3   3  23 1577.94 79.2469   2
  -3  -3  23 1492.53 92.3832   2
  -3   3  27 115.279 57.8224   2
   3   3 -27 37.2171 69.8914   6
   3  -3 -27 105.371 70.9882   6
  -3  -3  27-1.77395 87.0964   5
  -3  -3  27 130.765 80.7255   2
  -3   3  27 14.3243 67.2691   5
  -3  -3  29-66.6398 95.6577   2
  -3   3  29-61.9668 65.6977   2
  -3  -3  29-41.7329 100.056   5
   3  -3 -29-192.282 82.5919   6
   3   3 -29 64.0444 76.6755   6
  -3   3  29-140.044 75.9112   5
  -3   3  31 612.850 80.6686   2
  -3  -3  31 417.458 113.656   2
   3   3 -31 480.740 86.0686   6
  -3   3  31 210.240 90.0045   5
  -3  -3  31 510.334 117.865   5
   3  -3 -31 531.952 85.1936   6
  -3   3  33 218.323 82.0960   2
   3  -3 -33 36.7663 86.5866   6
  -3  -5   1 382.949 28.2310   8
  -3  -5  -1 347.138 28.1699   8
   3   5  -1 347.478 27.8961   7
  -3  -5   1 365.956 18.4335   5
   3   5  -1 370.035 21.3204   3
  -3  -5  -1 386.592 21.5059   1
   3   5   1 367.709 27.3409   7
  -3  -5   1 402.405 21.3445   1
  -3  -5   1 330.609 18.5579   2
  -3  -5   3 3088.41 104.285   8
   3   5   3 2994.68 101.821   7
  -3  -5  -3 3010.81 103.601   8
   3   5  -3 2874.16 96.9878   6
   3   5  -3 3098.49 102.850   7
  -3  -5   3 3014.42 96.7666   5
  -3  -5   3 2991.82 97.3432   1
  -3  -5   3 3018.46 96.3797   2
  -3  -5  -3 2995.33 99.3266   1
  -3  -5   5 114.968 25.5319   8
  -3  -5  -5 156.371 24.2933   8
   3   5  -5 144.471 20.1943   6
  -3  -5  -5 139.628 20.3216   1
  -3  -5   5 157.323 15.7666   1
   3   5   5 142.967 22.9542   7
   3   5  -5 124.829 15.8551   4
  -3  -5   5 146.209 19.1375   5
  -3  -5   5 127.660 16.9062   2
  -3  -5   7 6540.72 211.950   8
   3   5  -7 6436.57 208.054   6
  -3  -5  -7 6334.44 209.517   1
   3   5  -7 6473.35 203.902   4
  -3  -5   7 6607.82 207.884   5
   3   5   7 6640.79 207.857   7
  -3  -5   7 6678.13 203.988   1
  -3  -5   7 6593.67 206.165   2
  -3  -5  -7 6539.69 210.364   8
  -3  -5   9 23.3724 46.2108   8
  -3  -5   9 51.2149 18.8112   1
   3   5  -9 82.6089 20.2637   4
   3   5  -9 74.8111 29.5211   6
  -3  -5   9 83.2299 25.4045   2
  -3  -5   9 66.9265 30.2369   5
   3  -5  -9 85.0979 46.5877   3
   3   5   9 69.1237 23.2615   7
  -3  -5  -9 89.0076 30.4883   8
  -3   5   9 56.6432 27.2270   5
  -3  -5  -9 64.8634 26.8164   1
  -3  -5  11 3784.75 180.902   8
   3   5  11 3602.11 129.700   7
  -3  -5 -11 4191.01 135.252   8
   3   5 -11 3561.56 129.648   4
   3   5 -11 4084.75 137.075   6
  -3  -5  11 3889.84 126.399   1
  -3  -5  11 3937.45 135.571   2
   3   5 -13 5281.01 175.792   4
   3  -5 -13 5694.87 183.479   3
  -3   5  13 5317.20 171.394   5
  -3  -5  13 5616.73 178.525   5
  -3  -5 -13 5348.36 171.449   8
   3  -5 -15 1516.97 81.2217   3
   3   5 -15 1382.12 71.5748   6
  -3  -5 -15 1435.46 66.3235   8
  -3   5  15 1410.75 66.3662   5
  -3  -5  15 1159.50 61.0020   1
  -3   5  15 1384.43 69.0239   2
  -3  -5  15 1441.26 77.9472   5
   3   5  15 1580.09 114.027   5
  -3  -5  15 1350.36 70.8753   2
   3  -5 -17 467.848 65.0908   3
   3  -5 -17 561.107 53.9399   6
  -3  -5  17 568.844 56.0134   2
   3   5 -17 511.679 54.1842   6
  -3   5  17 537.941 50.5750   2
  -3   5  17 493.583 47.5682   5
  -3  -5  17 498.095 51.2624   1
  -3  -5  17 522.683 63.5225   5
   3   5  19-10.4819 106.898   5
  -3   5  19-58.3558 45.8676   2
   3  -5 -19-189.368 71.4396   3
   3   5 -19-53.4919 54.9491   6
  -3  -5  19-115.676 59.1582   2
  -3  -5  19-78.9933 67.1037   5
  -3   5  19-25.0477 45.3754   5
   3  -5 -21 919.010 71.5345   6
   3  -5 -21 916.221 78.8111   3
   3   5 -21 888.945 73.5819   6
  -3   5  21 984.953 66.1726   5
  -3  -5  21 986.934 89.4279   5
   3   5  21 1125.25 136.069   5
  -3   5  21 811.587 61.3627   2
  -3  -5  21 810.702 79.7244   2
  -3  -5  23 748.826 94.1678   5
  -3  -5  23 738.334 88.9903   2
  -3   5  23 695.097 66.3124   5
   3  -5 -23 710.059 81.2772   3
   3   5 -23 727.911 73.7587   6
  -3   5  23 805.293 62.5299   2
   3  -5 -23 754.407 73.2360   6
   3   5  23 475.568 145.452   5
  -3   5  25 433.787 59.0545   2
  -3  -5  25 398.130 101.262   5
  -3  -5  25 444.809 97.3937   2
   3   5 -25 365.641 71.3067   6
  -3   5  25 403.786 67.9839   5
   3  -5 -25 304.477 68.9843   6
   3   5  27 32.8345 181.736   5
  -3   5  27 83.3288 56.9816   2
   3  -5 -27 75.8067 72.0502   6
   3   5 -27 29.5812 70.7226   6
  -3  -5  27 2.60580 99.7425   2
  -3   5  27 55.0102 66.2701   5
  -3  -5  27 127.435 106.286   5
  -3   5  29 61.5896 59.9330   2
   3  -5 -29 85.7615 77.1155   6
  -3  -5  29 93.2487 119.398   5
  -3   5  29 54.4198 74.6574   5
   3   5 -29 51.5992 73.5161   6
  -3  -5  29 80.7601 111.216   2
   3  -5 -31 306.499 84.0546   6
   3   5 -31 308.462 81.9103   6
  -3  -5  31 78.0546 130.398   2
  -3   5  31 114.104 85.3622   5
  -3   5  31 339.401 72.6422   2
  -3   5  33 317.339 79.2095   2
   3  -5 -33 221.924 86.7099   6
  -3  -5  33 51.4240 153.220   5
  -3  -7   1 112.135 31.3321   8
   3   7   1 127.866 30.2655   7
  -3  -7   1 109.601 15.2967   2
   3   7  -1 114.104 17.6770   6
  -3  -7  -1 140.480 31.7825   8
  -3  -7   1 139.742 18.3439   1
  -3  -7   1 104.656 14.9729   5
  -3  -7  -1 128.866 18.1885   1
   3   7   3 600.914 41.4318   7
   3   7  -3 602.523 31.6564   4
  -3  -7   3 590.190 30.9695   2
  -3  -7   3 668.353 44.8439   8
   3   7  -3 630.646 33.3436   6
  -3  -7   3 681.704 31.8605   1
  -3  -7  -3 711.990 42.8878   8
  -3  -7  -3 662.329 32.7742   1
   3   7  -5 3356.69 112.039   4
  -3  -7   5 3389.72 125.417   8
   3   7   5 3553.30 119.378   7
   3   7  -5 3510.56 115.602   6
  -3  -7  -5 3360.79 113.295   1
  -3  -7   5 3510.50 114.551   5
  -3  -7   5 3311.57 112.726   1
  -3  -7   5 3268.25 114.282   2
  -3  -7  -5 3489.00 120.868   8
   3   7   7 179.693 35.5101   7
   3   7  -7 240.613 34.7472   6
   3   7  -7 162.542 24.4344   4
  -3  -7  -7 197.467 27.6363   1
  -3  -7   7 194.767 35.7059   5
  -3  -7   7 137.772 32.4933   2
  -3  -7   7 191.271 57.7556   8
  -3  -7  -7 124.472 38.0674   8
  -3  -7   7 186.112 26.2202   1
   3   7  11 1047.50 52.6756   7
  -3  -7 -11 934.797 52.9184   1
  -3  -7  11 979.676 140.333   8
  -3  -7  11 912.453 54.9701   1
   3   7  11 1144.99 52.5095   5
   3   7 -11 936.286 50.3546   4
   3   7  13 1210.46 57.2423   7
   3  -7 -13 1384.21 84.1113   3
   3   7 -13 1226.66 66.3770   4
   3   7 -13 1336.52 71.2934   6
  -3  -7 -13 1221.46 62.2466   1
   3   7  13 1454.11 65.9979   5
  -3   7  13 1203.07 62.8121   5
  -3   7  13 1219.83 68.7342   2
  -3  -7  13 1116.89 68.1825   1
  -3  -7  13 1514.35 83.2476   5
   3   7 -15 2331.96 100.159   6
  -3   7  15 2197.44 90.2262   5
  -3   7  15 2128.11 93.8038   2
  -3  -7  15 2482.78 114.810   5
   3   7  15 2602.31 98.9429   5
  -3  -7  15 2114.25 106.862   2
   3  -7 -15 2408.05 108.706   3
  -3   7  17 432.477 52.2536   2
  -3  -7  17 490.840 77.6420   5
   3  -7 -17 313.218 70.6791   3
   3   7 -17 485.238 58.7700   6
  -3  -7  17 368.747 72.8774   2
  -3   7  17 463.265 47.2431   5
   3  -7 -17 345.798 21.0465   1
  -3  -7  19 33.5134 81.1005   5
   3   7  19 65.9322 69.3290   5
   3  -7 -19 1.00047 51.8627   6
  -3   7  19 31.6664 46.0522   2
   3  -7 -19-17.2006 68.0411   3
   3   7 -19 20.9107 54.3470   6
  -3  -7  19 19.6334 73.1302   2
  -3   7  19 12.1454 43.5577   5
  -3  -7 -21 192.779 52.3850   8
   3  -7 -21 171.896 56.2685   6
   3  -7 -21 233.203 76.1736   3
  -3  -7  21 147.310 84.0944   2
   3   7 -21 196.224 61.1879   6
  -3   7  21 138.168 50.1141   2
  -3   7  21 205.106 51.4559   5
   3   7  21 153.110 80.3822   5
  -3  -7  21 238.005 96.1694   5
   3  -7 -25 263.698 84.8464   3
  -3  -7  25 181.065 118.154   5
  -3   7  25 159.226 55.8303   2
   3  -7 -25 114.876 67.5441   6
   3   7 -25 164.870 70.2035   6
  -3  -7  25 152.789 107.104   2
  -3   7  25 166.585 60.0169   5
   3   7  25 209.839 101.630   5
  -3  -7  27 341.342 133.904   5
  -3   7  27 73.0663 64.3144   5
   3   7 -27 193.982 75.2426   6
   3  -7 -27 176.018 87.2547   3
   3   7  27 155.746 117.644   5
  -3  -7  27 209.433 123.866   2
  -3   7  27 220.784 60.9348   2
   3  -7 -27 130.214 77.0581   6
  -3   7  29 67.8184 62.4808   2
  -3  -7  29 107.624 148.608   5
   3  -7 -29 72.0686 77.7993   6
   3   7 -29-14.0907 74.3339   6
   3  -7 -29 107.684 89.0931   3
   3   7  29-2.34968 129.992   5
  -3   7  29 40.2118 70.1907   5
   3   7  31 90.4239 151.014   5
   3  -7 -31-78.9124 112.405   3
  -3   7  31 200.560 71.2928   2
   3  -7 -31 58.6223 96.2764   6
   3   7 -31-18.8055 86.6368   6
  -3   7  31 103.679 77.4572   5
  -3  -7  33 121.703 181.839   5
  -3   7  33 546.160 82.1361   2
   3   7  33 549.249 179.594   5
   3  -7 -33 469.963 93.4104   6
  -3  -9   1 18.4331 25.4355   5
  -3  -9   3 1894.59 77.7298   5
   3   9  -7 6236.11 208.593   6
  -3  -9   7 5885.90 205.663   5
  -3  -9   9 121.238 57.4436   5
   3   9  -9 152.211 48.2319   6
   3   9   9 102.705 17.2643   5
   3   9 -11 1245.68 60.3182   4
  -3  -9  11 1184.76 181.470   8
   3   9  11 1246.35 49.8398   5
  -3  -9 -11 1299.76 72.5225   8
   3  -9 -13 2136.42 110.213   3
  -3  -9 -13 1850.74 87.1291   8
   3   9 -13 1947.72 93.6687   6
  -3   9  13 1873.71 89.4030   2
   3   9  13 1764.80 69.9245   5
  -3  -9  13 2105.66 112.845   5
   3  -9 -15 843.146 88.1273   3
  -3  -9 -15 1000.60 67.0269   8
   3   9 -15 1107.12 74.6188   6
  -3   9  15 1050.54 66.7688   2
   3   9  15 970.092 52.7569   5
  -3  -9  15 1013.99 103.648   5
  -3   9  15 1040.23 61.8408   5
   3   9  17 669.599 48.7490   7
   3   9 -17 851.044 71.2860   6
  -3  -9 -17 680.871 54.3061   1
   3  -9 -17 771.391 83.9405   3
  -3   9  17 636.950 59.8256   2
  -3   9  17 627.742 54.5790   5
   3  -9 -17 624.970 40.6194   1
   3   9  17 620.292 52.1244   5
  -3  -9  17 853.132 107.942   5
  -3  -9 -17 700.973 62.2018   8
  -3  -9  19-23.1733 113.370   5
   3   9 -19-1.40737 59.1637   6
   3  -9 -19 66.4625 73.6209   3
   3   9  19-1.99223 34.1613   7
  -3   9  19-6.54988 50.3467   2
  -3   9  19-20.1645 43.2884   5
  -3  -9 -19 5.22918 52.5098   8
  -3  -9 -21-12.6433 58.7321   8
   3   9  21 112.787 57.9003   5
  -3  -9  21-181.082 140.859   5
   3  -9 -21 20.4624 64.7748   6
   3  -9 -21-222.442 92.6931   3
   3   9 -21-113.262 76.7995   6
  -3   9  21 84.3123 50.5266   5
  -3   9  21 159.074 56.5059   2
  -3  -9  23 281.905 141.252   5
  -3   9  23 78.8333 55.7545   2
   3  -9 -23 38.9195 66.0992   6
  -3  -9 -23 73.8981 61.4804   8
   3  -9 -23 108.354 84.8095   3
   3   9 -23 125.768 70.3841   6
   3   9  23 7.56376 66.4897   5
  -3   9  23 70.3335 51.0651   5
  -3   9  25 1448.07 87.4692   5
   3  -9 -25 1485.93 113.454   3
   3  -9 -25 1408.41 99.2584   6
   3   9 -25 1215.31 103.466   6
   3   9  25 1653.65 102.976   5
  -3  -9  25 1542.10 176.764   5
  -3   9  25 1420.24 82.8387   2
  -3   9  27 219.588 62.9871   2
   3  -9 -27 38.2113 77.3874   6
  -3  -9  27 3.44930 166.592   5
   3  -9 -27 166.551 95.4037   3
   3   9  27 111.346 87.3395   5
  -3   9  27 255.198 65.9830   5
  -3   9  29 28.2559 66.4142   5
   3  -9 -29 3.01004 80.6696   6
   3  -9 -29-55.5786 94.6930   3
  -3   9  29 30.2615 62.3152   2
   3   9  29 60.3698 96.4291   5
  -3   9  31 502.698 73.8546   2
   3  -9 -31 502.864 93.8918   6
   3  -9 -31 528.878 109.964   3
  -3   9  31 573.549 82.1314   5
   3  11  -1 56.4528 27.2812   4
  -3 -11  -1 28.2093 57.1780   8
   3  11   1 29.7735 26.8638   4
  -3 -11   1 51.3017 31.9498   1
  -3 -11  -1 31.0308 30.1352   1
  -3 -11   1 2.64052 63.7957   8
  -3 -11   1-16.4405 42.6931   5
  -3 -11  -1 5.05012 24.6707   5
  -3 -11   3 2247.93 125.288   8
   3  11  -3 2423.02 88.8769   4
  -3 -11  -3 2700.80 110.011   8
  -3 -11   3 2047.76 92.5850   1
  -3 -11  -3 2651.23 90.3528   1
   3  11   3 2526.12 88.8139   4
   3  11   7 1804.08 83.6741   7
   3  11   7 1807.04 69.6442   4
  -3 -11  -7 1938.37 89.9314   8
  -3 -11   7 1838.06 103.802   5
   3  11  -7 1710.57 70.3010   4
  -3 -11  -7 1920.39 71.5169   1
  -3 -11   9 39.8620 59.1403   1
  -3 -11  -9 95.1466 32.8548   1
   3  11  -9 43.5671 29.9641   4
  -3 -11  -9 45.3362 52.8281   8
   3  11   9 44.9157 47.1886   7
  -3 -11  -9 25.6475 14.5873   3
  -3 -11  -9 61.1628 59.3791   6
  -3 -11  11 120.882 78.3267   1
  -3 -11 -11 102.422 55.4112   8
  -3 -11 -11 54.3557 32.9335   1
  -3 -11 -11 101.200 71.1348   6
  -3 -11  11 133.397 91.1502   5
  -3 -11 -11 44.8195 27.0610   3
   3  11  11 89.4097 48.7654   7
   3  11 -11 73.0711 32.6921   4
   3  11  11 43.5551 20.3305   5
   3  11  15 1147.71 55.4746   5
   3  11  15 1153.12 69.6359   7
  -3  11  15 1081.30 74.5626   2
  -3 -11  15 1330.64 138.474   5
   3 -11 -15 1256.81 100.997   3
  -3 -11 -15 1338.19 115.244   6
  -3 -11 -15 1265.93 79.0376   8
  -3 -11 -15 1216.61 65.0169   1
   3 -11 -17 87.2909 55.1682   1
  -3 -11 -17 71.6864 45.4433   1
   3 -11 -17 163.181 78.4100   3
   3  11  17 201.164 48.3796   7
  -3  11  17 153.165 46.8941   5
  -3 -11 -17 208.119 58.3816   8
  -3 -11 -17 133.432 105.784   6
   3  11  17 183.586 39.0485   5
  -3 -11  17 169.139 133.480   5
  -3  11  17 135.989 54.8462   2
  -3  11  19-59.5052 57.6976   2
   3  11  19-82.5648 47.6650   7
  -3 -11 -19-24.3321 63.7851   8
  -3  11  19-15.7211 49.3764   5
  -3 -11 -19-95.8446 54.9379   1
  -3 -11  19-160.880 141.802   5
  -3  11  21 47.8879 59.6430   2
  -3 -11  21-148.166 162.840   5
  -3 -11 -21 104.395 64.4472   8
   3 -11 -21 139.424 89.6306   3
   3  11  21 11.2900 44.0131   7
  -3 -11 -21 25.7730 51.1764   1
  -3  11  21-11.1680 50.8076   5
   3 -11 -23 1339.32 114.796   3
  -3 -11 -23 1587.63 95.9224   8
   3 -11 -23 1298.64 97.9333   6
  -3  11  23 1468.22 82.9783   5
  -3  11  23 1470.02 87.2020   2
   3 -11 -25 705.205 112.406   3
   3 -11 -25 936.001 96.3817   6
  -3  11  25 824.595 73.4305   5
  -3  11  25 866.750 77.2890   2
  -3  11  27 22.0261 61.6261   2
   3 -11 -27 10.4608 81.9427   6
   3 -11 -27 75.9590 96.6799   3
  -3  11  27-2.35203 62.4588   5
   3 -11 -31 84.4124 93.4262   6
  -3  11  31 241.099 70.4621   2
   3 -11 -31 312.842 107.694   3
  -3  11  31 140.117 74.9210   5
  -3 -13  -1 356.414 80.7785   8
   3  13  -1 507.023 38.0891   4
  -3 -13   1 391.867 92.5320   8
  -3 -13   1 378.565 48.5323   1
  -3 -13  -1 399.669 44.7516   1
   3  13   1 530.546 38.8366   4
   3  13   3 2983.86 98.6062   4
   3  13  -3 2822.80 98.2843   4
  -3 -13   3 2076.18 150.457   8
  -3 -13   3 2533.82 146.900   5
  -3 -13  -3 2837.46 102.782   1
  -3 -13  -3 2829.10 132.929   8
   3  13   5 1619.05 66.9376   4
  -3 -13   5 957.287 81.2134   1
  -3 -13   5 1197.20 128.379   5
  -3 -13  -5 1818.50 71.0574   1
   3  13  -5 1543.93 65.7936   4
  -3 -13   5 1110.72 137.850   8
  -3 -13  -5 1777.83 100.827   8
  -3 -13   7 133.450 116.234   5
   3  13   7 185.872 56.4746   7
   3  13   7 209.969 35.5362   4
  -3 -13  -7 181.442 36.6058   1
   3  13  -7 216.074 32.8899   4
  -3 -13   7 218.683 71.0670   1
  -3 -13  -7 222.321 65.6566   8
  -3 -13   7 148.480 142.943   8
  -3 -13  -9 97.5263 37.6437   1
  -3 -13  11 135.159 110.412   1
   3  13  11 32.7379 35.2839   4
  -3 -13 -11-36.4125 62.7447   8
   3  13 -11 2.49867 32.6272   4
   3  13  11 4.64844 56.2692   7
  -3 -13 -11 40.2376 37.7531   1
   3  13  13 359.078 40.6008   4
   3  13  13 329.393 60.9024   7
  -3 -13 -13 372.384 69.8782   8
  -3 -13 -13 434.030 45.6745   1
  -3 -13 -15 1249.53 67.4360   1
  -3  13  15 1291.18 82.6568   2
  -3 -13 -15 1333.99 90.3657   8
   3  13  15 1261.42 63.0893   4
   3  13  15 1254.28 77.6312   7
  -3  13  17 107.161 60.9842   2
   3  13  17 74.3211 61.0317   7
  -3  13  19 27.4269 59.9569   2
  -3 -13 -19-30.9172 53.3100   1
  -3 -13 -19 9.29644 70.6803   8
   3 -13 -19 19.8024 89.2614   3
   3  13  19-0.86604 54.5359   7
  -3 -13 -21 743.163 84.2337   8
   3  13  21 901.468 68.3145   7
   3 -13 -21 902.548 108.809   3
  -3  13  21 729.709 69.4500   5
  -3 -13 -21 796.161 72.1034   1
  -3  13  21 808.921 75.6338   2
  -3  13  23 976.805 79.5628   5
  -3  13  23 1118.20 86.0594   2
  -3  13  25 200.834 67.1683   2
   3 -13 -25 97.2646 83.9254   6
   3 -13 -25 21.2124 102.350   3
  -3  13  25 192.212 63.6296   5
   3 -13 -27 15.9640 92.7374   6
  -3  13  27 23.3713 67.0195   5
  -3  13  27-17.3062 66.8799   2
  -3  13  29 20.3385 65.6955   5
   3 -13 -29 35.6619 106.876   3
   3 -13 -29 32.5555 95.0193   6
  -3  13  29 83.3806 68.5716   2
  -3 -15  -1 281.505 110.598   8
   3  15  -1 283.288 36.8769   4
  -3 -15   1 137.198 118.289   8
  -3 -15  -1 236.166 53.2312   1
   3  15   1 233.337 35.6051   4
  -3 -15   1 166.726 57.6105   1
   3  15  -3 1124.49 55.1171   4
  -3 -15  -3 1149.69 118.797   8
  -3 -15  -3 932.288 67.0218   1
  -3 -15   3 948.064 146.801   8
   3  15   3 1133.27 56.3241   4
  -3 -15  -5 417.757 96.5849   8
  -3 -15   5 169.038 78.9353   1
   3  15   5 492.295 42.5362   4
  -3 -15   5 385.893 157.021   8
   3  15  -5 437.135 39.1564   4
  -3 -15  -5 422.646 51.5577   1
   3  15   7 395.758 42.6172   4
  -3 -15   7 193.122 95.2788   1
  -3 -15  -7 456.003 49.3470   1
  -3 -15  -7 432.363 90.5927   8
  -3 -15   7 440.288 182.497   8
   3  15  -7 319.904 37.3488   4
   3  15   9 5.45112 37.1857   4
   3  15  -9 29.0310 32.2956   4
   3  15   9 3.26121 63.3717   7
  -3 -15  -9 12.8865 81.9987   8
  -3 -15  -9 17.3608 40.7175   1
  -3 -15   9 44.2886 113.070   1
  -3 -15 -11 84.7720 44.0990   1
  -3 -15 -11 81.2256 80.9538   8
   3  15  11 114.966 38.3703   4
  -3 -15  11-9.41581 144.887   1
   3  15  11 120.369 66.0813   7
   3  15  13-14.7434 67.2882   7
   3  15  13-9.77886 43.3486   4
  -3 -15 -13 27.7486 83.3822   8
  -3 -15 -13 95.7740 46.7891   1
  -3 -15 -15 39.4783 47.2845   1
  -3 -15 -15 32.3647 83.3844   8
   3  15  15-23.3108 44.1850   4
   3  15  15 112.153 67.5407   7
  -3  15  15 89.9705 61.2698   2
   3  15  17 141.157 45.3843   4
  -3 -15 -17 177.619 50.3591   1
   3  15  17 125.012 65.6119   7
  -3 -15 -17 167.136 83.0066   8
  -3  15  17 45.7640 62.8879   2
   3  15  19 14.2728 45.4639   4
   3  15  19-2.99627 65.3964   7
  -3  15  19 80.4721 64.7297   2
  -3 -15 -19 118.013 53.3961   1
  -3 -15 -19 42.4952 82.6052   8
  -3 -15 -21 160.159 62.9961   1
  -3  15  21 195.766 70.0689   2
  -3 -15 -21 165.881 87.1251   8
   3  15  21 207.327 51.1724   4
   3  15  21 207.621 66.0076   7
   3 -15 -21-76.3109 107.149   3
   3 -15 -23 202.734 102.863   3
  -3  15  23 253.360 71.2458   2
  -3  15  25 312.664 74.0621   2
   3 -15 -25 102.682 123.722   3
   3 -15 -25 292.611 100.393   6
  -3  15  25 306.560 68.7361   5
  -3  15  27 68.8189 70.1874   2
   3 -15 -27-119.521 111.891   3
  -3  15  27 69.5922 66.9686   5
   3  17  -1 146.794 34.4882   4
  -3 -17  -1 103.169 139.448   8
   3  17   1 136.033 36.5840   4
  -3 -17  -1 46.6470 66.0939   1
  -3 -17   1 65.3981 74.0268   1
  -3 -17   1 124.112 151.442   8
  -3 -17   3 229.174 86.7919   1
  -3 -17  -3 427.837 136.729   8
  -3 -17  -3 231.796 66.6000   1
  -3 -17   3 312.354 175.230   8
   3  17  -3 392.167 39.9704   4
   3  17   3 416.013 42.4188   4
  -3 -17  -5 182.376 125.887   8
  -3 -17   5 85.2223 102.290   1
  -3 -17  -5 376.096 64.3092   1
  -3 -17   5 13.2400 186.902   8
   3  17  -5 561.654 43.6541   4
   3  17   5 556.257 45.4428   4
   3  17   7-21.6046 42.4120   4
  -3 -17  -7 68.6184 55.4711   1
  -3 -17 -11 100.292 111.295   8
   3  17  11 80.8604 76.3460   7
  -3 -17 -11-12.1285 51.5015   1
   3  17  11-4.60214 41.9670   4
   3  17  13 440.018 49.3835   4
  -3 -17 -13 350.335 111.070   8
   3  17  13 420.890 81.2128   7
  -3 -17 -13 434.293 58.7092   1
  -3 -17 -15 49.2801 53.8321   1
   3  17  15 103.777 45.1425   4
  -3 -17 -15 44.3092 103.111   8
   3  17  15 45.1156 75.2504   7
   3  17  19-104.054 73.2420   7
   3  17  19 10.7151 47.6592   4
  -3 -17 -19 3.52264 100.838   8
  -3 -17 -19-4.95922 55.5927   1
  -3  17  19 1.16882 64.7840   2
  -3 -17 -21 153.917 103.626   8
  -3 -17 -21 87.8628 59.4460   1
   3  19   1 48.0485 36.9739   4
  -3 -19   1 30.1793 94.6260   1
  -3 -19  -1 1.78420 87.8272   1
  -3 -19   1 60.4237 191.520   8
  -3 -19  -1 171.751 180.771   8
   3  19  -1 70.2000 36.1860   4
  -3 -19  -3 196.163 173.331   8
   3  19   3 312.715 41.8991   4
  -3 -19  -3 57.5749 83.4021   1
   3  19  -3 298.020 40.1549   4
  -3 -19   3 106.631 110.096   1
   3  19   5 339.644 45.3630   4
  -3 -19  -5 320.715 162.823   8
   3  19  -5 265.274 38.9133   4
  -3 -19  -5 146.421 78.2086   1
  -3 -19  -7 164.352 157.067   8
   3  19   7 252.520 43.7979   4
  -3 -19  -7 129.625 72.1041   1
  -3 -19  -9 195.014 148.661   8
   3  19   9 45.5752 41.0459   4
  -3 -19  -9 67.9318 64.8229   1
  -3 -19 -11-81.8689 141.121   8
   3  19  11 103.263 42.1220   4
   3  19  11 12.8550 86.3846   7
  -3 -19 -11 9.31224 63.1646   1
   3  19  13 114.962 49.8476   4
  -3 -19 -13 384.237 143.745   8
  -3 -19 -13 172.268 65.3976   1
   3  19  13 407.265 96.4745   7
  -3 -19 -15 380.358 141.509   8
   3  19  15 541.081 90.5090   7
   3  19  15 482.351 52.4958   4
  -3 -19 -15 399.776 67.3863   1
   3  19  17 149.855 49.4730   4
   3  19  17 84.5769 81.0027   7
  -3 -19 -17 137.359 131.366   8
  -3 -19 -17 168.012 64.7727   1
  -3 -19 -19-200.896 136.948   8
   3  19  19-107.132 84.0214   7
  -3 -19 -19-41.9482 65.5067   1
  -3 -21  -3 290.319 215.657   8
  -3 -21  -3 237.826 109.772   1
   3  21   3 360.014 47.2547   4
  -3 -21   3 22.1944 136.937   1
  -3 -21  -5 109.953 103.082   1
   3  21   5 265.083 45.1176   4
  -3 -21  -7 196.618 190.072   8
   3  21   7 95.5611 42.7796   4
  -3 -21  -7 62.0850 93.7223   1
   3  21   9-14.1809 41.4083   4
  -3 -21  -9-83.6586 85.8584   1
  -3 -21 -11-11.9233 79.7672   1
   3  21  11 77.5045 44.9862   4
  -3 -21 -13 322.202 82.2353   1
   3  21  13 449.097 104.229   7
  -3 -21 -13 176.026 173.712   8
   3  21  13 301.027 50.9059   4
   3  21  15 670.087 115.109   7
  -3 -21 -17-52.2908 72.1016   1
  -3 -21 -17 72.7104 164.704   8
   3  21  17-71.8653 94.5930   7
   3  21  17 11.1588 47.9087   4
   3  21  19 37.5109 48.4088   4
  -3 -21 -19-29.5347 71.3408   1
   3  21  19-10.0114 86.7133   7
  -3 -21 -19 30.6592 162.068   8
   3  23   1-29.9827 37.0567   4
  -3 -23   1-61.5287 148.645   1
  -3 -23  -1-274.106 149.564   1
   3  23  -1-13.5913 36.4724   4
  -3 -23  -3-32.3690 134.022   1
   3  23   3 76.5261 40.2052   4
  -3 -23  -5-268.952 141.194   1
   3  23   5-103.747 46.8856   4
  -3 -23  -7 543.812 267.567   8
  -3 -23  -7 261.586 131.103   1
   3  23   7-37.5372 54.3736   4
  -3 -23  -9-271.697 120.757   1
   3  23  11 7.45952 43.7317   4
  -3 -23 -11-37.3885 102.151   1
   3  23  13 209.941 49.1670   4
   3  23  13 293.703 113.633   7
  -3 -23 -13 56.3286 100.129   1
   3  25   3 30.3880 37.2367   4
   4   0  -4 2641.39 103.770   3
   4   0  -6-2.36070 28.9616   3
  -4   0   6-3.69456 19.3690   5
  -4   0   8 3259.85 102.991   8
  -4   0   8 3081.28 108.034   5
  -4   0   8 3107.25 111.317   2
   4   0  -8 3061.75 115.231   3
  -4   0  10-2.60951 31.6718   2
  -4   0  10 56.0662 22.0722   8
  -4   0  14 10.2581 22.1111   8
  -4   0  14 56.2377 36.5737   2
   4   0 -14-11.6505 38.8330   6
   4   0 -14-8.84004 46.4781   3
  -4   0  14 7.28746 35.2812   5
  -4   0  16 5779.38 184.771   5
  -4   0  16 5361.23 185.427   8
   4   0 -16 5532.00 185.220   6
  -4   0  16 5830.55 183.810   2
   4   0 -18-0.95870 46.2829   6
  -4   0  18-34.5042 39.8278   2
  -4   0  18 12.7196 43.3531   5
  -4   0  20 4722.06 166.100   5
  -4   0  20 4479.38 160.630   2
   4   0 -20 4356.10 165.699   6
   4   0 -22 12.4339 54.2626   6
  -4   0  22-54.7523 46.5949   2
  -4   0  22 15.4919 53.6016   5
  -4   0  24 56.1482 52.7818   2
  -4   0  24 52.3211 64.0534   5
  -4   0  26 29.9520 55.6199   2
   4   0 -26 41.6643 67.6178   6
  -4   0  26-20.0784 67.5870   5
   4   0 -28 588.025 84.1378   6
  -4   0  28 821.078 78.4483   2
  -4   0  28 731.026 89.0517   5
   4   0 -30 23.2266 75.5471   6
  -4   0  30-3.21872 83.1164   5
  -4   0  30 18.4252 70.8005   2
   4   0 -32 548.413 107.136   6
  -4   0  32 378.274 93.8352   2
  -4   0  34-27.1645 98.3484   5
  -4  -2   2 5251.78 171.596   8
  -4  -2   2 5047.96 173.432   1
  -4  -2   4 78.7123 18.5684   8
   4   2  -4 108.463 15.6628   7
   4   2  -4 107.671 27.3626   3
  -4  -2   4 104.512 17.6194   1
  -4  -2   4 116.670 19.1382   5
  -4  -2   4 81.2719 21.2191   2
  -4  -2   6 1059.91 42.7254   1
   4   2  -6 919.223 49.5583   3
   4  -2  -6 1079.74 63.6417   3
  -4  -2   6 1022.80 43.8503   8
   4   2  -6 1051.55 40.9330   7
  -4  -2   6 1013.20 43.8753   5
  -4  -2   6 1015.78 46.3202   2
  -4  -2   8 20.5343 26.1565   2
  -4  -2   8 4.81053 23.7050   8
  -4  -2   8 17.8463 18.4808   1
   4   2  -8 24.2176 19.0072   7
   4  -2  -8 41.5301 39.1189   3
  -4   2   8 34.1178 24.7378   5
   4   2  -8-23.3220 32.8308   3
  -4  -2   8 13.4370 21.8300   5
  -4   2   8 12.0964 30.7564   2
  -4  -2  10 6447.14 203.423   8
  -4  -2  10 6581.70 200.918   1
   4   2 -10 6240.45 201.058   7
  -4  -2  10 6405.13 208.534   2
  -4  -2  12-56.6641 22.0813   1
  -4   2  12-50.4233 34.9501   5
  -4  -2  12-9.91126 34.9223   5
  -4  -2  14-11.8557 42.2113   8
   4   2 -14 14.0301 20.5155   4
   4   2 -14 12.1747 27.2118   7
  -4   2  14 5.50081 38.7508   2
  -4  -2  14 20.4146 19.2189   1
  -4  -2  14 7.63482 34.7754   2
   4   2 -14 16.5042 39.1290   6
   4  -2 -14 6.84424 51.1382   3
  -4   2  14 18.7739 34.8119   5
  -4  -2  14 14.2466 36.5243   5
  -4  -2  16 116.232 129.210   8
  -4  -2  16 72.1957 37.4406   2
  -4   2  16 54.1276 41.0141   2
  -4  -2  16 71.8056 19.4440   1
   4   2 -16 91.8319 39.0682   4
   4  -2 -16 33.5279 43.6767   6
   4   2 -16 97.9435 43.0235   6
   4   2 -16 35.9830 28.2160   7
   4  -2 -16 48.2565 54.7509   3
  -4   2  16 41.1973 37.8297   5
  -4  -2  16 84.1601 43.1076   5
   4  -2 -18 6121.11 210.461   6
   4   2 -18 5667.13 192.689   7
   4  -2 -18 6065.89 215.871   3
  -4   2  18 6367.36 208.357   5
  -4  -2  18 6682.21 212.602   5
  -4   2  18 6245.59 207.282   2
   4   2 -18 5742.34 210.340   6
  -4  -2  18 6224.53 190.315   1
  -4  -2  18 6495.38 207.569   2
  -4  -2  20 7.32304 43.6766   2
   4   2 -20 47.0411 29.0419   7
  -4   2  20-28.5624 43.9518   2
   4   2 -20 79.7188 53.6273   6
   4  -2 -20 36.9221 61.5828   3
   4  -2 -20 28.3347 53.9131   6
  -4   2  20 40.5147 47.4183   5
  -4  -2  20 52.6579 52.0196   5
   4  -2 -22 825.172 72.3720   6
   4   2 -22 761.794 71.7851   6
  -4   2  22 709.259 66.2442   5
  -4  -2  22 808.058 73.5637   5
  -4   2  22 833.096 61.5491   2
  -4  -2  22 792.917 63.2687   2
   4  -2 -26 590.507 77.3269   6
   4   2 -26 614.121 77.9555   6
  -4   2  26 587.036 64.8653   2
  -4  -2  26 628.886 71.7870   2
  -4   2  26 515.596 74.5338   5
  -4  -2  26 576.972 82.8144   5
  -4   2  28-50.9841 62.2217   2
  -4  -2  28-70.1723 71.4357   2
   4  -2 -28-32.8586 76.2960   6
   4   2 -28-109.046 76.0300   6
  -4   2  28-24.8881 72.3523   5
  -4  -2  28-61.5916 83.4788   5
  -4   2  30 222.824 68.1527   2
  -4  -2  30 215.665 82.7918   2
   4  -2 -30 254.142 79.6459   6
   4   2 -30 277.019 79.1606   6
  -4   2  30 189.099 81.9550   5
  -4  -2  30 224.075 90.6779   5
  -4  -2  34-84.0701 100.875   2
   4   2 -34-70.5286 85.8564   6
  -4   2  34-39.2613 91.1545   5
  -4  -2  34 2.17116 106.433   5
  -4  -4   0 700.063 35.2924   1
  -4  -4   0 693.673 37.5963   8
   4   4   0 745.435 35.7259   7
  -4  -4  -2 259.619 24.7813   1
   4   4   2 278.554 23.5094   7
   4   4  -2 257.217 25.3000   7
  -4  -4  -2 226.011 25.7999   8
  -4  -4   2 277.073 27.3462   8
   4   4  -2 252.024 28.4366   3
  -4  -4   2 266.282 22.6474   5
  -4  -4   2 251.449 23.1399   2
  -4  -4   2 234.775 21.3433   1
  -4  -4  -4 209.891 25.4817   8
  -4  -4  -4 207.662 24.9779   1
   4   4   4 228.466 22.5788   7
   4   4  -4 201.749 27.7624   3
  -4  -4   4 229.706 20.8281   5
   4   4  -4 201.598 26.3807   7
  -4  -4   4 209.582 23.3324   2
  -4  -4   4 197.263 28.0364   8
  -4  -4   4 236.677 20.6844   1
  -4  -4   6 20.5907 22.8168   2
  -4  -4  -6 2.47209 23.9883   8
  -4  -4   6-1.75181 17.4434   1
   4   4   6 3.99893 18.4334   7
   4   4  -6 1.05003 27.2875   3
   4   4  -6-10.0868 25.9595   7
  -4  -4   6 11.1089 27.4675   8
  -4  -4   6 11.4351 20.7203   5
   4   4  -8 5841.74 176.860   7
   4   4  -8 5574.76 177.922   6
  -4  -4   8 5798.10 177.657   5
  -4  -4   8 6081.56 178.134   2
  -4  -4   8 6078.17 172.783   1
  -4  -4   8 5996.89 179.606   8
  -4  -4  10 133.834 41.3602   8
  -4  -4  10 226.713 37.0369   2
   4   4 -10-40.9564 44.6553   7
   4   4 -10 106.349 28.9764   4
   4   4 -10 56.5532 45.5209   6
  -4  -4  10 337.932 26.7905   1
  -4  -4  12 5416.94 187.937   8
   4   4 -12 5524.72 181.529   7
   4  -4 -12 6068.58 200.956   3
  -4   4  12 5623.78 186.335   5
  -4   4  12 5682.55 191.675   2
  -4  -4  12 5926.10 188.405   5
  -4  -4  12 5480.01 176.239   1
  -4   4  14 35.4082 41.7381   2
   4   4 -14 10.7655 24.5381   4
  -4  -4  14 24.6645 68.9587   8
  -4  -4  14-4.84925 34.5708   2
   4  -4 -14 17.2397 56.0144   3
   4   4 -14-40.9581 40.9432   6
  -4  -4  14 9.35049 20.0000   1
  -4   4  14-3.64172 34.9831   5
  -4  -4  14-8.89770 39.8318   5
   4   4 -16 992.782 65.6420   6
   4   4 -16 1070.60 63.8654   4
  -4   4  16 1101.40 60.5248   5
  -4  -4  16 1150.64 68.1861   5
  -4   4  16 1083.84 64.8657   2
  -4  -4  16 1019.98 44.0112   1
  -4  -4  16 1141.09 60.8776   2
   4  -4 -16 1184.65 79.0152   3
  -4  -4  18 229.636 45.6628   2
  -4  -4  18 98.3854 24.4794   1
   4  -4 -18 190.439 57.8510   6
  -4   4  20 3230.27 121.226   2
   4  -4 -20 3402.25 137.269   3
   4   4 -20 3153.34 127.464   6
  -4   4  20 3331.90 122.325   5
  -4  -4  20 3392.27 132.402   5
  -4  -4  20 3366.66 124.537   2
   4  -4 -20 3237.24 127.126   6
  -4   4  22 54.1614 49.0458   2
  -4  -4  22-21.6499 53.2285   2
   4  -4 -22-26.3686 57.8559   6
   4   4 -22-59.8528 59.6272   6
   4  -4 -22 14.3632 71.6431   3
  -4   4  22-13.3161 50.4402   5
  -4  -4  22 51.9603 66.4347   5
   4  -4 -24-113.526 80.6702   3
  -4   4  24-28.8699 56.9920   5
  -4  -4  26 28.7260 70.8391   2
   4  -4 -26 39.9378 67.0270   6
  -4   4  26 101.934 57.0545   2
   4   4 -26 72.3918 67.4582   6
   4  -4 -26-20.0914 78.8099   3
  -4   4  26-90.4698 63.3419   5
  -4  -4  26-95.6275 83.8016   5
  -4  -4  28 550.290 92.7371   2
   4   4 -28 415.412 82.6337   6
   4  -4 -28 555.878 86.3129   6
  -4   4  28 512.945 68.0861   2
  -4   4  28 229.780 77.7857   5
  -4  -4  28 583.528 101.753   5
  -4   4  30 82.6995 62.3947   2
  -4  -4  30 88.6001 93.4901   2
   4  -4 -30 64.4451 78.5182   6
   4   4 -30 54.5470 78.2931   6
   4  -4 -30 196.164 88.1057   3
  -4   4  30 16.0394 75.0279   5
  -4  -4  30 87.2395 102.701   5
  -4   4  32-72.8160 74.0192   2
  -4  -6   0 6.04490 29.5647   8
   4   6   0-17.8782 28.7349   7
   4   6   0 8.05082 24.3392   3
  -4  -6   0-0.44894 19.4040   1
  -4  -6   0-8.53416 16.7940   2
   4   6   2 1206.70 55.6037   7
  -4  -6  -2 1088.24 57.3211   8
  -4  -6   2 1223.75 58.1504   8
   4   6  -2 1149.11 49.8062   3
  -4  -6   2 1266.83 46.6211   5
  -4  -6   2 1209.45 46.7783   2
  -4  -6   2 1241.63 48.7413   1
   4   6  -2 1271.07 56.6847   7
  -4  -6  -2 1236.81 50.8794   1
  -4  -6  -4 119.227 26.5430   1
   4   6   4 123.005 30.6454   7
   4   6  -4 112.750 34.1373   7
  -4  -6   4 122.052 35.7772   8
  -4  -6   4 142.789 22.1246   2
   4   6  -4 134.185 23.4549   6
  -4  -6  -4 135.634 33.8177   8
  -4  -6   4 106.251 20.6538   1
   4   6  -4 149.729 27.6380   3
  -4  -6   4 120.547 22.2714   5
  -4  -6   6 168.794 39.3998   8
   4   6  -6 153.567 37.4908   7
   4   6   6 173.744 32.1605   7
   4   6  -6 237.324 30.2627   6
  -4  -6  -6 212.918 32.3780   1
  -4  -6   6 171.801 23.3021   1
  -4  -6   6 186.222 26.7040   2
  -4  -6   6 160.708 28.0140   5
  -4  -6   8 95.3577 54.2588   8
  -4  -6  -8 12.9777 42.9435   1
  -4  -6   8 69.2473 34.3140   2
  -4  -6   8 16.6010 28.0651   1
   4   6 -10 15314.0 487.682   6
   4   6 -10 15601.8 481.195   4
  -4  -6  10 16143.0 485.775   2
  -4  -6  10 15557.6 480.969   1
  -4  -6  10 15183.7 492.747   8
  -4  -6  12 19.8104 65.7083   8
   4  -6 -12 8.08467 60.0089   3
  -4  -6  12 14.6000 23.4501   1
  -4   6  12-28.8234 35.8923   5
  -4   6  12-12.5221 45.5772   2
  -4  -6  12 36.8081 42.4052   5
  -4  -6 -14 10.3434 39.6768   8
  -4  -6  14 48.8415 39.2275   2
  -4  -6  14 10.4921 25.6160   1
  -4  -6  14 39.1943 102.115   8
   4   6 -14 34.5892 30.2258   4
   4  -6 -14 6.42208 62.3205   3
   4   6 -14 3.43990 42.9068   6
  -4   6  14-4.01139 36.2827   5
  -4   6  14-27.8829 45.1100   2
  -4  -6  14 39.6771 44.9555   5
  -4  -6  16 19.7952 51.0238   5
   4   6 -16 62.3868 42.3380   4
   4  -6 -16 26.6680 62.9474   3
  -4  -6 -16 23.3949 41.6117   8
  -4  -6  16 32.5951 28.8602   1
  -4  -6  16 49.8424 42.0481   2
   4   6 -16 24.1336 47.7285   6
  -4   6  16 35.4839 38.1742   5
  -4   6  16 55.0768 46.9521   2
   4  -6 -18 1840.86 101.994   3
   4   6 -18 1864.95 88.2172   6
  -4   6  18 1655.50 78.1884   5
  -4   6  18 1750.22 84.3817   2
  -4  -6  18 1822.92 93.0828   5
  -4  -6  18 1790.79 86.0151   2
  -4   6  20 53.7991 50.8904   2
  -4  -6  20-8.45620 36.7309   1
   4  -6 -20 23.5741 57.1457   6
  -4  -6  20-17.7835 54.0700   2
   4  -6 -20 6.75339 71.1986   3
   4   6 -20 49.2975 56.6813   6
  -4   6  20 47.3671 47.2531   5
  -4  -6  20-34.8382 66.2681   5
   4  -6 -22 205.770 64.9545   6
  -4   6  22 323.328 57.1991   2
  -4  -6  22 314.561 79.5803   5
  -4  -6  22 322.788 73.6465   2
   4  -6 -22 299.668 81.8541   3
   4   6 -22 210.980 67.4127   6
  -4   6  22 390.799 58.2224   5
  -4   6  24-36.3085 56.8078   2
  -4   6  24 13.2568 56.5621   5
   4  -6 -24 17.7619 65.8281   6
  -4  -6  24-1.84130 77.1184   2
   4   6 -24 59.0809 67.5265   6
   4  -6 -24 62.2272 81.2921   3
  -4  -6  24-31.9845 84.2504   5
  -4  -6  26 262.889 97.4153   5
  -4   6  26 349.180 62.4497   2
  -4  -6  26 195.005 90.9192   2
   4   6 -26 393.825 78.4912   6
   4  -6 -26 369.498 92.7078   3
  -4   6  26 138.452 65.6277   5
   4  -6 -26 390.496 78.0116   6
  -4   6  28 121.516 61.0938   2
  -4  -6  28 112.966 104.687   5
   4  -6 -28-55.2567 76.6000   6
  -4  -6  28 148.678 102.763   2
   4   6 -28 33.8734 75.4239   6
   4  -6 -28 193.052 92.2878   3
  -4   6  28-13.9386 65.3718   5
   4  -6 -30 630.762 89.3744   6
   4   6 -30 624.055 89.1387   6
  -4  -6  30 319.057 127.022   2
   4  -6 -30 774.036 104.689   3
  -4   6  30 616.100 71.7939   2
  -4   6  30 168.407 79.3517   5
  -4  -6  30 438.118 127.106   5
  -4   6  32 56.6011 68.1644   2
   4  -6 -32-62.8458 85.6641   6
  -4  -8   0 3697.08 115.502   2
   4   8   0 3646.40 116.714   6
  -4  -8   0 3910.81 117.577   5
  -4  -8   2 99.6153 22.8649   5
  -4  -8   2 24.5444 22.3981   2
  -4  -8  -6 86.3398 44.2810   8
  -4  -8   6-31.3561 29.8486   2
   4   8  -6-24.5366 34.7187   6
  -4  -8   6-2.99056 32.6726   5
   4   8  -8 12127.1 393.893   6
  -4  -8   8 12618.9 394.093   5
  -4  -8   8 12335.4 392.975   2
  -4  -8 -10 471.596 51.3865   8
   4   8  12 831.079 52.5981   7
  -4  -8 -12 823.027 54.4110   1
   4  -8 -12 947.750 87.4565   3
   4   8 -12 748.056 58.1047   6
  -4  -8  12 825.639 63.5636   5
   4   8  12 1035.16 63.2168   5
  -4  -8 -12 875.979 61.0488   8
  -4  -8  12 746.188 57.3740   2
   4   8  14 23.6923 53.7657   5
  -4  -8 -14-1.73505 47.4018   8
  -4  -8 -14-11.9589 38.4130   1
   4   8  14-10.1469 34.1374   7
   4  -8 -14 61.4506 70.6341   3
  -4  -8  14 6.59083 48.5964   2
   4   8 -14 47.7200 47.1242   6
  -4   8  14-25.4399 39.7895   5
  -4   8  14 7.31176 50.1700   2
  -4  -8  14-3.21681 56.1607   5
  -4  -8 -16 675.295 60.9294   8
  -4  -8  16 462.162 64.4367   2
   4  -8 -16 458.798 83.8712   3
   4   8  16 723.754 46.2151   7
   4   8 -16 643.182 63.5766   6
  -4   8  16 561.276 54.9788   5
  -4   8  16 653.439 63.6182   2
  -4  -8  16 778.346 76.7078   5
   4   8  16 765.673 74.7813   5
  -4  -8  18 116.990 73.8152   5
   4  -8 -18 180.074 76.1176   3
  -4  -8 -18 144.908 54.2440   8
  -4  -8  18 91.8331 64.1251   2
   4   8 -18 46.0223 55.9652   6
  -4   8  18 50.8238 53.6263   2
  -4   8  18 107.926 46.1470   5
   4  -8 -20 745.846 90.9742   3
  -4  -8  20 639.993 91.9115   5
   4   8 -20 730.624 73.3598   6
  -4   8  20 733.118 60.3552   5
  -4   8  20 703.137 67.6799   2
   4   8  20 940.857 97.2344   5
  -4  -8 -20 832.716 69.3256   8
  -4  -8  20 739.082 88.0674   2
  -4   8  22-62.6563 59.9915   2
  -4  -8 -22-156.672 69.0986   8
  -4   8  22-68.3815 53.1660   5
  -4  -8 -24-4.26634 64.4125   8
   4   8  24 69.7583 117.814   5
  -4  -8  24 143.493 103.991   5
  -4   8  24 6.38897 57.9906   2
   4  -8 -24-27.7290 69.3395   6
   4  -8 -24-49.0484 86.7171   3
   4   8 -24 8.96408 69.1861   6
  -4  -8  24 60.2666 95.4105   2
  -4   8  24-39.3849 56.1669   5
  -4   8  26 64.6747 61.6081   2
   4  -8 -26 120.128 97.7226   3
  -4  -8  26 466.316 121.868   2
  -4  -8  26 352.580 118.987   5
   4  -8 -28 1610.43 109.663   6
   4  -8 -28 1493.10 123.355   3
   4   8 -28 1340.66 104.739   6
  -4  -8  28 1663.76 153.136   5
  -4   8  28 1555.18 92.8122   2
   4  -8 -30 507.020 102.980   6
  -4   8  30 186.140 71.8687   2
   4   8 -30 41.4250 87.5162   6
  -4  -8  30 436.469 160.444   2
  -4   8  30 94.8778 75.6985   5
   4  -8 -32 40.9598 90.5398   6
  -4   8  32 123.178 67.2059   2
  -4  -8  32 153.379 155.494   5
   4  10   0 33.4086 28.3480   4
   4  10   0-37.8985 47.3662   7
  -4 -10   0 19.7696 50.3182   8
   4  10   0 0.45333 20.3152   3
  -4 -10   0-10.9344 27.0827   1
  -4 -10   0 17.2049 17.1267   5
   4  10  -2 2771.98 97.8163   4
   4  10   2 2598.09 109.310   7
  -4 -10   2 2809.21 115.256   8
   4  10  -2 2888.53 105.791   6
  -4 -10   2 2624.45 92.9764   5
  -4 -10   2 2842.80 99.1412   1
  -4 -10  -2 2763.98 98.6753   1
  -4 -10  -2 2973.09 115.427   8
  -4 -10   4-23.2708 54.7297   8
  -4 -10  -4-20.4632 49.4649   8
   4  10  -4 20.7493 27.6324   4
  -4 -10   4 1.74850 28.8861   1
   4  10  -4-47.4718 40.3779   6
  -4 -10   4-32.3334 48.2222   2
   4  10   4-9.76925 45.4580   7
  -4 -10   4-29.4529 30.4457   5
  -4 -10  -4 27.3616 29.4167   1
   4  10   6 1686.73 80.1552   7
   4  10  -6 1841.30 78.6430   6
   4  10  -6 1709.67 68.1764   4
  -4 -10   6 1595.45 73.3840   5
  -4 -10   6 1614.93 96.7909   8
  -4 -10   6 1550.73 70.5010   1
  -4 -10   6 1587.64 86.7439   2
  -4 -10  -6 1863.33 70.8909   1
  -4 -10  -6 1805.32 88.1065   8
  -4 -10   8 136.532 76.9690   8
  -4 -10  -8 59.6917 50.8099   8
   4  10   8-41.5817 45.6564   7
   4  10  -8-15.2389 28.6148   4
  -4 -10   8 3.41015 34.2328   1
   4  10  -8 30.1694 42.4006   6
  -4 -10   8-37.9296 52.4553   2
  -4 -10  -8 14.5299 31.2517   1
  -4 -10   8 26.1601 44.4621   5
   4  10 -10 1619.80 63.6715   4
   4  10  10 1668.38 76.9693   7
  -4 -10  10 1315.08 119.820   8
   4  10  10 1277.69 50.8922   5
  -4 -10  10 1337.59 69.4356   1
  -4 -10 -10 1715.36 68.5883   1
  -4 -10 -10 1879.31 83.1244   8
  -4 -10  12 142.624 62.6734   5
   4  10 -12 200.629 33.9671   4
  -4 -10  12 166.097 46.1015   1
  -4 -10 -12 160.397 41.1420   1
   4  10  12 164.575 46.7698   7
   4  10 -12 235.244 52.7435   6
  -4 -10  12 169.967 66.7295   2
  -4 -10  12 218.176 124.739   8
   4  10  12 182.303 27.3533   5
  -4 -10 -12 198.622 54.0484   8
   4  10 -14 21.2637 35.5417   4
  -4 -10  14-187.555 185.664   8
  -4 -10  14 74.7113 72.0074   5
  -4 -10 -14-30.3271 56.7422   8
  -4 -10  14 50.7963 52.5611   1
   4  10  14-36.1460 44.8924   7
   4  10  14 10.4746 33.1955   5
  -4 -10 -14 23.1528 42.9891   1
   4  10 -14-50.5429 54.6016   6
  -4 -10  14-33.0396 73.8603   2
  -4  10  14-26.8830 54.9940   2
  -4 -10  16 164.684 81.5967   5
  -4 -10 -16 84.1917 48.0331   1
  -4 -10 -16 139.271 57.6944   8
  -4 -10  16 82.6789 63.4946   1
   4 -10 -16 54.3580 82.1556   3
   4  10 -16 69.8719 55.6699   6
  -4 -10  16-37.3363 81.0389   2
   4  10  16 77.7784 42.2342   7
  -4  10  16 77.9438 57.3493   2
   4  10  16 93.6272 40.5521   5
   4  10  18 1085.34 61.1146   7
   4 -10 -18 1163.22 106.367   3
   4  10 -18 954.891 78.1518   6
  -4 -10 -18 1100.91 69.4204   1
  -4  10  18 936.572 67.9501   5
  -4  10  18 950.373 75.0161   2
   4  10  18 961.811 63.9897   5
  -4 -10  18 1141.04 111.477   5
  -4 -10  18 1050.00 112.571   2
  -4 -10 -18 1051.46 76.5920   8
  -4 -10  22 148.506 118.321   5
  -4 -10  22 148.070 124.114   1
  -4  10  22 171.571 64.7719   2
   4 -10 -22 222.942 95.2692   3
   4  10 -22 266.705 72.8596   6
  -4 -10  22 157.983 114.052   2
  -4  10  22 200.624 57.3406   5
  -4 -10 -22 100.084 65.8073   8
  -4 -10  24 128.640 127.813   5
  -4  10  24 59.8057 62.5963   2
  -4 -10 -24-20.0951 69.2954   8
   4 -10 -24-18.4156 77.4533   6
   4 -10 -24-143.566 99.6517   3
   4  10 -24-22.8703 71.4919   6
  -4  10  24 5.54424 54.7795   5
  -4 -10  26 778.990 152.218   5
   4 -10 -26 874.224 112.102   3
  -4  10  26 777.741 74.0708   5
   4  10 -26 884.490 91.6328   6
   4 -10 -26 698.587 92.3707   6
  -4  10  26 779.420 77.0188   2
  -4  10  28 134.283 67.2657   2
   4  10 -28 180.210 82.0615   6
   4 -10 -28 18.3944 101.825   3
   4 -10 -28-7.94451 86.6572   6
  -4 -10  28-121.192 156.875   5
  -4  10  28 65.9648 65.1030   5
   4 -10 -30 806.825 104.282   6
   4 -10 -30 790.792 115.120   3
  -4  10  30 662.675 81.6583   5
  -4  10  30 606.171 77.5511   2
   4  12   0 4398.78 140.461   4
  -4 -12   0 4350.67 162.524   8
  -4 -12   0 4672.06 143.467   1
  -4 -12   2 103.860 65.4465   8
  -4 -12   2 82.2575 34.4810   1
   4  12   2 110.889 33.3452   4
  -4 -12  -2 105.153 59.1929   8
   4  12   2 128.468 53.7530   7
   4  12  -2 94.0365 30.8406   4
  -4 -12  -2 134.386 34.5199   1
  -4 -12   2 70.0936 32.4553   5
  -4 -12   4 595.021 83.5479   8
  -4 -12  -4 641.299 68.2362   8
   4  12   4 592.532 61.9771   7
   4  12  -4 516.137 40.2721   4
  -4 -12   4 572.460 49.9749   5
  -4 -12   4 531.313 47.2851   1
   4  12   4 562.191 42.0905   4
  -4 -12  -4 627.988 43.7765   1
  -4 -12  -6 58.9350 56.6213   8
  -4 -12   6-75.9765 87.2817   8
   4  12  -6-1.78160 28.1549   4
   4  12   6 38.1423 52.6753   7
  -4 -12   6 28.1475 51.4946   5
  -4 -12  -6 42.2911 32.5625   1
  -4 -12   6 12.6149 40.0291   1
   4  12   8 1260.46 74.6275   7
   4  12  -8 1123.19 55.1802   4
  -4 -12   8 901.435 65.5364   1
  -4 -12   8 876.264 116.942   8
  -4 -12  -8 1183.02 59.2301   1
  -4 -12  -8 1314.37 83.1732   8
  -4 -12  10-84.9874 77.8638   5
  -4 -12  10 15.4639 121.149   8
   4  12 -10-74.3352 33.6235   4
   4  12  10-142.927 57.9886   7
  -4 -12 -10-62.6567 39.4349   1
  -4 -12 -10-115.955 64.9193   8
  -4 -12  10-53.5483 53.8776   1
  -4 -12  12 331.662 163.037   8
  -4 -12  12 466.631 95.8653   5
  -4 -12  12 271.776 65.9586   1
   4  12  12 385.741 58.0495   7
  -4 -12 -12 471.400 69.2061   8
  -4 -12 -12 393.178 45.0141   1
  -4 -12 -14 6.84642 62.7437   8
  -4 -12  14-27.6207 74.1313   1
   4  12  14 20.2219 50.9558   7
  -4 -12  14 20.2795 96.3975   5
   4  12 -14 0.82471 35.7576   4
  -4 -12 -14-10.2334 43.7491   1
  -4 -12 -16 198.843 68.9089   8
  -4 -12  16 288.228 98.2171   1
  -4 -12 -16 391.152 53.4193   1
   4  12  16 327.838 56.4664   7
  -4 -12  16 290.692 115.828   5
  -4  12  16 398.441 67.6169   2
  -4 -12  20 788.465 153.669   5
  -4 -12 -20 801.727 82.3353   8
   4  12  20 819.273 62.2478   7
   4 -12 -20 828.765 111.184   3
  -4 -12 -20 765.094 69.9631   1
  -4  12  20 737.110 68.3516   5
  -4  12  20 711.491 74.6136   2
  -4 -12  22-98.5865 210.265   1
   4  12  22 90.4848 46.7628   7
   4 -12 -22 49.5245 98.5399   3
  -4  12  22 17.7059 64.7112   2
  -4 -12 -22 41.0478 55.8265   1
  -4  12  22 68.6529 57.0706   5
  -4 -12  22 61.8390 149.380   5
  -4 -12 -22 135.506 73.1650   8
  -4  12  24 75.0888 66.9571   2
   4 -12 -24-10.2086 101.407   3
  -4  12  24-15.5183 59.5577   5
  -4 -12  24 3.29558 168.816   5
  -4 -12  26-68.5307 181.557   5
  -4  12  26 57.6391 68.7776   2
   4 -12 -26-118.688 89.0229   6
   4 -12 -26 104.213 107.594   3
  -4  12  26 135.642 63.1389   5
  -4  12  28 835.915 83.9171   2
   4 -12 -28 662.398 106.306   6
  -4  12  28 790.747 82.5538   5
  -4 -14   0-77.5713 85.0964   8
  -4 -14   0-89.0379 44.5003   1
  -4 -14  -2 3699.32 160.768   8
   4  14   2 3635.66 127.388   4
  -4 -14   2 3869.09 135.003   5
  -4 -14   2 2989.69 131.255   1
   4  14  -2 3405.93 125.000   4
  -4 -14  -2 3719.26 130.440   1
  -4 -14   2 3256.40 168.906   8
  -4 -14   4-87.8474 69.3733   5
   4  14   4-57.1649 61.2860   7
   4  14  -4-73.4128 35.4902   4
  -4 -14  -4-35.5564 73.8385   8
  -4 -14   4-73.6071 49.7851   1
  -4 -14  -4-46.3041 38.0329   1
  -4 -14   4-127.634 99.4275   8
  -4 -14   6 241.005 115.892   8
   4  14  -6 179.528 34.8397   4
   4  14   6 268.870 40.3570   4
  -4 -14   6 202.620 55.8743   1
  -4 -14   6 267.450 83.4469   5
  -4 -14  -6 312.240 43.8140   1
   4  14   6 265.059 63.0580   7
  -4 -14  -6 300.230 73.3839   8
  -4 -14   8-42.0145 127.054   8
  -4 -14  -8 79.6307 69.1783   8
  -4 -14   8-15.0395 60.2532   1
  -4 -14  -8 84.5233 40.0219   1
   4  14   8 137.876 39.6550   4
   4  14   8 60.8130 61.0124   7
   4  14  -8 101.635 33.1254   4
  -4 -14  10 596.548 115.810   5
   4  14  10 786.112 53.0205   4
  -4 -14  10 543.154 82.1189   1
   4  14  10 784.776 73.4063   7
   4  14 -10 594.667 45.8488   4
  -4 -14 -10 803.665 56.1058   1
  -4 -14 -10 766.329 82.6138   8
  -4 -14 -12-67.4344 70.4707   8
  -4 -14  12 32.7500 86.3810   1
   4  14  12-51.4364 61.1291   7
   4  14 -12 0.78732 33.9623   4
  -4 -14 -12-14.6350 44.0082   1
  -4 -14  12-86.0215 119.297   5
  -4 -14 -14-124.391 78.5042   8
  -4 -14  14-113.831 117.758   1
   4  14  14-154.797 67.4543   7
   4  14 -14-29.6159 52.2011   4
  -4 -14 -14-50.7888 49.7499   1
  -4 -14  16 65.3687 139.391   1
  -4 -14  16 32.1037 155.149   5
   4  14  16 104.286 62.6055   7
  -4 -14 -16 27.2231 76.0795   8
  -4 -14 -16 57.7125 50.9205   1
  -4  14  16 14.6814 60.0885   2
  -4 -14  18 749.259 191.521   5
  -4 -14 -18 654.153 66.1051   1
  -4  14  18 667.887 77.0318   2
   4  14  18 643.344 70.1345   7
  -4 -14 -18 669.486 87.1064   8
  -4 -14  20 7.58493 201.326   5
  -4 -14 -20-98.6206 82.6739   8
   4  14  20 6.76461 58.9855   7
  -4 -14 -20-90.7285 63.2075   1
  -4  14  20-102.213 68.2413   2
  -4  14  22 262.261 71.9589   2
  -4 -14 -22 311.162 87.1011   8
  -4 -14 -22 373.781 69.0580   1
   4 -14 -22 373.332 114.011   3
   4  14  22 383.878 59.7940   7
  -4  14  24-63.2327 70.5275   2
   4 -14 -24-42.4780 107.849   3
  -4  14  24-41.6694 63.1804   5
  -4  14  26 232.695 78.4363   2
   4 -14 -26 143.560 135.928   3
   4 -14 -26 127.545 102.392   6
  -4  14  26 298.457 72.7229   5
  -4  14  28-7.68159 71.6550   2
   4 -14 -28 59.0349 117.533   3
   4 -14 -28-34.8692 100.433   6
  -4  14  28 62.9827 67.1154   5
  -4 -16   0 3877.16 160.176   1
  -4 -16   0 4174.39 205.399   8
  -4 -16   2-92.4082 114.913   8
   4  16  -2 67.2774 33.9665   4
  -4 -16   2-4.80949 57.0914   1
  -4 -16  -2-10.2621 99.1101   8
   4  16   2-26.6337 36.8617   4
  -4 -16  -2-42.1048 49.8304   1
  -4 -16  -4 1.89928 93.1279   8
   4  16  -4 36.6567 34.3922   4
   4  16   4 41.8746 38.1529   4
  -4 -16  -4 77.6810 47.2391   1
  -4 -16   4 7.73177 60.1578   1
  -4 -16   4-75.7376 129.826   8
  -4 -16   6 62.6328 144.312   8
  -4 -16  -6 49.7705 90.2314   8
   4  16   6 14.7874 38.8547   4
   4  16   6 98.8492 71.2498   7
  -4 -16  -6-84.3818 48.4440   1
   4  16  -6-27.0509 32.7001   4
  -4 -16   6 26.1187 70.5601   1
  -4 -16   8 210.100 169.539   8
   4  16  -8 430.979 42.4113   4
  -4 -16  -8 531.391 89.9315   8
  -4 -16   8 126.936 82.9360   1
   4  16   8 506.862 51.0768   4
  -4 -16  -8 583.500 56.7762   1
   4  16   8 475.518 76.6462   7
   4  16 -12 16.7925 38.1828   4
  -4 -16  12-3.21646 180.476   5
  -4 -16  12-30.3402 116.450   1
   4  16  12 215.397 74.1699   7
   4  16  12 237.834 49.4246   4
  -4 -16 -12 241.768 88.3479   8
  -4 -16 -12 197.785 53.1543   1
  -4 -16  14 40.2583 193.418   5
  -4 -16 -14 25.7193 84.6545   8
  -4 -16  14-26.5582 145.977   1
  -4 -16 -14-18.1633 49.7531   1
   4  16  14 35.7582 46.1614   4
   4  16  14-90.5031 69.9052   7
  -4 -16 -16 149.775 86.1911   8
  -4 -16  16 49.9040 195.666   1
   4  16  16 196.918 47.3653   4
   4  16  16 123.081 69.7459   7
  -4 -16 -16 147.998 55.5702   1
  -4 -16 -18 454.553 95.6873   8
   4  16  18 357.480 56.3197   4
  -4  16  18 304.791 74.6768   2
  -4 -16 -20 835.767 77.7013   1
  -4 -16 -20 1003.47 103.735   8
   4  16  20 948.053 66.4833   4
   4  16  20 772.626 78.4954   7
  -4  16  20 778.280 83.0802   2
   4  16  22 36.2720 50.9900   4
   4  16  22 28.2996 62.1459   7
  -4 -16 -22-16.9634 67.3636   1
  -4 -16 -22 129.970 89.4345   8
  -4  16  22 5.15348 73.0105   2
  -4  16  24-3.96287 74.8668   2
  -4  16  26 51.6602 78.0057   2
   4 -16 -26-55.9714 122.436   3
   4  18   0-91.1287 42.1627   4
  -4 -18   0-139.659 146.733   8
  -4 -18   0 26.8835 70.6759   1
  -4 -18   2 233.062 77.5228   1
   4  18  -2 466.771 47.0138   4
   4  18   2 523.986 47.2705   4
  -4 -18  -2 344.212 71.2867   1
  -4 -18  -2 572.842 138.301   8
  -4 -18   2 622.224 160.608   8
  -4 -18   4-128.045 166.914   8
   4  18  -4-31.5254 36.6007   4
  -4 -18  -4 83.8206 123.107   8
  -4 -18   4-53.3231 80.9685   1
  -4 -18  -4-50.7910 59.7699   1
   4  18   4-29.9898 40.8412   4
  -4 -18   6-43.8370 183.375   8
   4  18  -6 96.5304 36.9066   4
   4  18   6 112.863 42.4476   4
  -4 -18  -6 117.745 116.576   8
  -4 -18   6-22.4942 92.8045   1
  -4 -18  -6-20.0461 57.9508   1
  -4 -18   8-54.8327 209.656   8
  -4 -18  -8-127.642 112.507   8
   4  18   8-9.60152 78.2154   7
   4  18  -8-0.81165 34.6517   4
   4  18   8-11.3818 43.5986   4
  -4 -18  -8-43.6198 55.7114   1
  -4 -18   8 2.15300 104.753   1
  -4 -18 -10 677.588 117.216   8
   4  18  10 418.251 50.0385   4
  -4 -18  10 95.4809 126.726   1
   4  18  10 474.340 86.8845   7
  -4 -18 -10 460.351 63.0321   1
  -4 -18 -12 13.4616 55.9722   1
   4  18  12-61.8787 81.2350   7
  -4 -18  12 75.0011 149.162   1
   4  18  12-41.8480 47.9973   4
  -4 -18 -12-5.93579 104.150   8
  -4 -18 -14 189.031 111.024   8
  -4 -18 -14 87.9432 59.0735   1
   4  18  14 245.741 54.4693   4
   4  18  16 61.8719 78.3631   7
  -4 -18 -16-29.4592 102.335   8
   4  18  16 28.1122 50.2398   4
  -4 -18 -16 10.6453 58.9180   1
   4  18  18 381.036 80.7567   7
  -4 -18 -18 431.788 66.7454   1
   4  18  18 412.130 57.8566   4
  -4 -18 -20-32.1112 108.435   8
   4  18  20-107.298 58.1404   4
   4  18  20-110.550 80.3793   7
  -4 -18 -20 97.0317 67.8635   1
  -4  18  20 11.6933 73.8246   2
  -4 -18 -22 167.979 104.134   8
  -4 -20   0 22.3417 177.909   8
   4  20   0 125.312 40.9643   4
  -4 -20   0 25.1157 90.8658   1
  -4 -20   2 4.05675 203.349   8
   4  20  -2-11.6120 39.2341   4
  -4 -20   2-205.008 99.3880   1
  -4 -20  -2 8.25323 84.9542   1
  -4 -20  -2 41.5594 166.580   8
   4  20   2 37.6329 40.3610   4
  -4 -20   4 4.46366 207.916   8
   4  20  -4-30.8535 39.5247   4
   4  20   4-108.911 44.8147   4
  -4 -20  -4-143.395 164.395   8
  -4 -20   4-67.0739 106.345   1
  -4 -20  -4-144.276 79.9785   1
  -4 -20   6 230.404 120.331   1
   4  20  -8 202.045 39.8520   4
  -4 -20  -8 37.3428 145.485   8
  -4 -20   8 2.66388 131.940   1
   4  20   8 231.462 52.1731   4
   4  20   8 334.045 95.4959   7
  -4 -20  -8 96.2477 72.2877   1
  -4 -20 -10 125.996 140.552   8
  -4 -20  10-168.910 146.160   1
   4  20  10 17.4009 45.2308   4
   4  20  10-58.7360 90.8654   7
  -4 -20 -10-15.3224 67.0201   1
  -4 -20 -12 111.367 136.030   8
   4  20  12 161.209 49.8097   4
   4  20  12 117.891 91.4142   7
  -4 -20 -12 94.6761 66.6657   1
  -4 -20 -14-9.85610 129.458   8
  -4 -20 -14 4.94195 68.4113   1
   4  20  14-24.9148 49.9403   4
   4  20  14-120.648 90.3529   7
  -4 -20 -16-91.3804 140.159   8
   4  20  16-152.104 94.7247   7
   4  20  16-159.881 61.0605   4
  -4 -20 -18 23.2062 66.9755   1
   4  20  18-36.9546 86.7604   7
   4  20  18-29.6676 53.6795   4
  -4 -20 -18-172.217 127.080   8
  -4 -20 -20 149.879 130.611   8
   4  20  20 284.998 85.0952   7
   4  20  20 346.442 58.7797   4
  -4 -20 -20 167.093 71.0957   1
   4  22   0 42.6186 39.0402   4
  -4 -22   0 2.26931 112.986   1
  -4 -22   2-121.030 227.692   8
  -4 -22  -2-38.9262 204.123   8
  -4 -22   2 99.9428 121.122   1
   4  22  -2 71.7484 39.9279   4
  -4 -22  -2 48.4425 107.428   1
   4  22   2 92.4312 41.3600   4
  -4 -22  -4-121.427 193.356   8
   4  22  -4-58.5616 38.4711   4
  -4 -22   4 7.72317 126.152   1
   4  22   4 62.3813 41.3443   4
  -4 -22  -4 76.9721 98.4982   1
  -4 -22  -6 153.132 188.879   8
   4  22  -6 43.5985 36.2546   4
  -4 -22   6 59.5035 140.290   1
   4  22   6 59.9522 45.0226   4
  -4 -22  -6 40.9311 91.8987   1
   4  22   8 9.27162 45.7748   4
  -4 -22  -8 146.822 89.4103   1
  -4 -22 -10 726.373 195.541   8
   4  22  10 461.144 67.6888   4
  -4 -22 -10 603.127 94.5265   1
  -4 -22 -12-262.906 175.091   8
  -4 -22 -12-162.860 83.5234   1
  -4 -22 -14 101.798 166.657   8
   4  22  14-31.7923 48.6407   4
   4  22  14-84.2789 100.871   7
  -4 -22 -14-1.47385 80.9584   1
   4  24  -2-41.6576 37.9134   4
   4  24  -4 11.0740 36.1151   4
   5   1  -5 219.117 45.9050   3
   5   1  -7 3575.67 134.999   3
  -5  -1   7 3726.88 119.665   8
  -5  -1   7 3386.81 123.421   5
  -5  -1   7 3592.60 128.183   2
  -5   1  11 517.207 30.8002   8
  -5   1  11 519.018 49.2432   2
  -5  -1  11 531.931 38.3031   8
   5  -1 -11 548.863 60.9908   3
   5   1 -11 672.684 58.7877   3
  -5   1  11 486.534 41.1560   5
  -5  -1  11 521.475 41.8281   5
  -5  -1  11 506.820 47.0103   2
  -5   1  15 2712.74 95.7508   8
   5   1 -15 3057.10 95.8246   7
   5  -1 -15 3011.15 123.518   3
   5   1 -15 2865.80 119.802   3
   5   1 -15 2760.99 113.770   6
  -5   1  15 2725.94 109.430   5
  -5  -1  15 2861.65 110.426   5
  -5   1  15 2836.90 113.681   2
  -5  -1  15 2951.27 111.839   2
  -5  -1  15 2953.46 100.813   8
  -5  -1  17 1704.00 67.4162   1
   5   1 -17 1715.84 60.9253   4
   5   1 -17 1848.37 61.6405   7
   5  -1 -17 1568.43 98.0446   3
   5   1 -17 1605.32 93.0043   3
   5  -1 -17 1669.80 88.7017   6
   5   1 -17 1653.07 85.4303   6
  -5   1  17 1733.78 81.0748   5
  -5  -1  17 1932.59 83.7595   5
  -5   1  17 1815.65 84.8554   2
  -5  -1  17 1700.51 80.4707   2
  -5  -1  17 1878.24 74.3486   8
  -5   1  17 1418.04 60.3922   8
  -5   1  19 9.37824 45.3006   2
   5   1 -19 7.31023 19.3823   7
   5   1 -19 59.3854 53.5302   6
   5  -1 -19-35.1032 52.4387   6
  -5  -1  19 26.7972 44.7600   2
   5  -1 -19 70.6075 63.7764   3
  -5   1  19-21.0248 45.5758   5
  -5  -1  19 10.1264 49.8799   5
   5  -1 -21 713.747 80.0410   3
   5  -1 -21 748.711 71.9204   6
   5   1 -21 794.194 72.3813   6
  -5   1  21 781.294 65.8801   5
  -5  -1  21 845.754 70.7488   5
  -5   1  21 855.497 64.6009   2
  -5  -1  21 847.192 64.3038   2
  -5   1  25 405.017 61.2131   2
  -5  -1  25 456.627 61.7553   2
   5  -1 -25 311.295 72.8802   6
   5   1 -25 372.484 75.1331   6
   5  -1 -25 360.784 84.1966   3
  -5   1  25 438.387 70.5323   5
  -5  -1  25 462.804 74.2426   5
  -5   1  27 24.6922 58.9577   2
  -5  -1  27-34.9785 62.8339   2
   5  -1 -27-81.3845 76.9664   6
   5   1 -27-31.5488 76.7782   6
  -5   1  27 54.7918 71.0751   5
  -5  -1  27-72.3845 72.2875   5
  -5   1  29 91.7743 62.6298   2
  -5  -1  29 79.0235 66.3951   2
   5  -1 -29 24.2768 75.9500   6
   5   1 -29-45.7043 76.1795   6
  -5   1  29 96.5045 74.7824   5
  -5  -1  29 7.72107 74.8745   5
  -5   1  31-147.618 75.1796   2
  -5   1  33-8.55665 86.3842   5
  -5  -1  33-1.82960 89.4597   5
  -5  -3   1 559.948 34.7681   8
   5   3  -1 610.526 32.1082   7
  -5  -3   3 1272.57 56.6620   8
  -5  -3   3 1269.73 57.1652   1
   5   3  -3 1433.95 54.7775   7
   5   3  -3 1341.89 71.1549   3
  -5  -3   5 3328.72 119.215   1
   5   3  -5 3644.74 116.593   7
   5   3  -5 3318.14 127.179   3
  -5  -3   5 3602.65 119.388   5
  -5  -3   5 3276.83 120.681   2
  -5  -3   5 3531.43 120.041   8
  -5  -3   7 54.3968 33.3818   8
   5   3  -7 75.3084 26.6158   7
   5   3  -7 59.7536 42.3916   3
  -5  -3   7 41.3312 26.9539   1
  -5  -3   7 76.2865 27.6188   5
  -5  -3   7 52.2502 33.3569   2
  -5   3   9 0.81458 38.8797   5
   5   3 -11 252.576 32.6565   7
   5  -3 -11 263.803 62.8909   3
  -5  -3  11 303.689 31.0106   1
   5   3 -11 198.386 49.4563   3
  -5   3  11 237.062 39.5528   5
  -5  -3  11 281.552 37.7279   5
  -5   3  11 258.770 48.6198   2
  -5  -3  11 327.807 38.9576   8
   5   3 -13 3921.29 134.404   7
   5  -3 -13 4161.10 159.629   3
   5   3 -13 4265.73 149.668   3
  -5  -3  13 4069.42 138.873   8
  -5   3  13 3865.87 142.040   5
  -5  -3  13 4172.23 143.871   5
  -5   3  13 4066.09 148.461   2
  -5  -3  13 4099.87 142.396   2
   5   3 -13 4081.83 144.768   6
  -5  -3  13 4036.06 133.110   1
   5   3 -15 3184.87 116.619   7
   5   3 -15 3423.91 113.363   4
   5  -3 -15 3629.49 143.308   3
   5   3 -15 3465.65 131.208   6
  -5   3  15 3558.84 126.860   5
  -5  -3  15 3684.11 129.717   5
  -5   3  15 3688.36 133.509   2
  -5  -3  15 3606.40 127.977   2
  -5  -3  15 3425.26 114.544   1
  -5  -3  15 3364.08 124.182   8
  -5  -3  17 264.912 74.8118   8
  -5   3  17 312.063 56.5594   2
  -5  -3  17 499.011 54.7307   5
  -5  -3  17 483.577 49.8930   2
  -5  -3  17 385.665 31.2186   1
  -5  -3  19 127.231 216.095   8
  -5   3  19 58.9884 50.8368   2
   5   3 -19 71.3551 55.8315   4
   5   3 -19 14.3562 35.3516   7
  -5  -3  19 125.229 46.3275   2
   5  -3 -19 34.7012 55.3456   6
   5   3 -19 71.7176 52.2270   6
   5  -3 -19 60.2918 67.7984   3
  -5   3  19 58.9159 45.9235   5
  -5  -3  19 64.7306 53.0026   5
  -5  -3  19 66.3178 26.7268   1
  -5   3  21 344.169 57.2859   2
  -5  -3  21 361.255 53.4872   2
   5   3 -21 262.096 64.2302   6
   5  -3 -21 357.825 77.8126   3
   5  -3 -21 241.581 62.1398   6
  -5   3  21 362.761 55.6351   5
  -5  -3  21 356.032 63.9677   5
   5  -3 -25 292.426 74.9539   6
  -5   3  25 351.419 63.3070   2
  -5  -3  25 352.721 64.9472   2
   5   3 -25 396.115 74.6291   6
   5  -3 -25 413.555 87.1735   3
  -5   3  25 384.880 66.0409   5
  -5  -3  25 503.600 79.0345   5
  -5   3  27 92.8577 60.6292   2
   5  -3 -27 147.228 79.1093   6
  -5  -3  27 26.3931 66.6479   2
   5   3 -27 147.342 78.1223   6
   5  -3 -27 1.55407 89.8029   3
  -5   3  27 25.6727 66.2997   5
  -5  -3  27-49.0349 78.6305   5
  -5   3  29 58.8114 62.6386   2
   5   3 -29 82.7599 76.4778   6
  -5  -3  29 9.55211 72.6370   2
   5  -3 -29-7.53027 77.4752   6
   5  -3 -29-79.7899 88.6623   3
  -5   3  29 12.3998 69.8503   5
  -5  -3  29-22.0128 85.5406   5
  -5   3  31 437.374 76.6917   2
  -5  -3  33 85.7902 88.7306   2
   5   3 -33 346.619 89.2201   6
   5  -3 -33 336.510 102.332   3
  -5   3  33 85.9955 85.4138   5
  -5  -3  33 164.720 103.354   5
  -5  -5   1-14.0094 25.8516   1
   5   5   1-41.0152 28.4487   7
   5   5  -1 5.53707 28.4487   7
  -5  -5  -1 39.4281 28.8334   1
  -5  -5   3 3847.53 135.032   1
   5   5  -3 4034.94 141.658   3
  -5  -5   3 4230.37 135.525   5
  -5  -5   3 4275.38 135.303   2
   5   5  -3 3851.56 136.664   7
  -5  -5   3 3954.62 140.229   8
   5   5  -5 2580.09 104.641   3
   5   5  -5 2782.69 103.001   7
  -5  -5   5 2788.43 97.8648   5
  -5  -5   5 2845.85 99.7162   2
  -5  -5   5 2828.43 98.5056   1
  -5  -5   5 2812.60 106.453   8
   5   5  -7 411.088 51.0713   7
  -5  -5   9 19.2053 41.5133   8
  -5  -5   9 41.6351 32.5724   2
  -5  -5  -9-14.7365 32.9588   8
  -5  -5   9 28.4594 24.8529   1
   5   5  -9-8.15185 34.9421   6
   5   5  -9-14.0722 37.3799   7
   5   5 -13 3625.97 125.413   4
   5   5 -13 3538.69 132.042   7
   5  -5 -13 4231.09 162.279   3
   5   5 -13 3840.55 138.543   6
  -5   5  13 3861.03 139.218   5
  -5   5  13 4063.88 146.994   2
  -5  -5  13 4200.52 139.668   5
  -5  -5  13 3920.24 135.461   2
  -5  -5  13 3776.82 126.395   1
  -5  -5  13 3796.50 138.296   8
   5   5 -15 1488.43 61.6093   4
   5  -5 -15 1686.81 99.2799   3
   5   5 -15 1489.85 70.9377   7
   5   5 -15 1490.04 79.0734   6
  -5   5  15 1497.40 75.2329   5
  -5   5  15 1607.72 83.3564   2
  -5  -5  15 1743.40 79.9453   5
  -5  -5  15 1709.17 75.4335   2
  -5  -5  15 1522.87 60.9087   1
  -5  -5  15 1402.65 89.8620   8
  -5  -5  17 251.648 104.095   8
   5   5 -17 235.581 37.1642   4
   5   5 -17 385.016 47.5090   7
  -5   5  17 274.860 56.5170   2
   5  -5 -17 196.541 74.6695   3
   5   5 -17 282.111 55.7611   6
  -5  -5  17 396.471 48.0298   2
  -5   5  17 288.709 47.0165   5
  -5  -5  17 316.201 30.8792   1
  -5  -5  17 367.020 57.4928   5
  -5   5  19 15.9677 52.6196   2
   5   5 -19 17.6859 53.8064   4
   5   5 -19 14.7866 43.2247   7
  -5  -5  19 8.74299 47.1360   2
   5   5 -19-9.97537 55.0805   6
   5  -5 -19 63.8726 72.9994   3
  -5  -5  19 16.8486 27.6587   1
  -5   5  19-10.4057 44.1693   5
  -5  -5  19 63.8290 58.2130   5
   5   5 -21 453.610 68.4790   6
  -5   5  21 413.443 62.5713   2
   5  -5 -21 568.715 71.7022   6
   5  -5 -21 454.643 83.6968   3
  -5   5  21 460.236 56.8177   5
  -5  -5  21 469.895 60.3443   2
  -5  -5  21 463.701 71.5770   5
   5  -5 -23 630.152 76.2542   6
   5   5 -23 544.642 74.5821   6
   5  -5 -23 642.614 94.4094   3
  -5   5  23 580.046 65.1338   5
  -5   5  23 590.162 67.4107   2
  -5  -5  23 624.411 69.7990   2
  -5  -5  23 562.527 82.8779   5
   5  -5 -25 593.484 81.4192   6
   5   5 -25 571.371 77.4632   6
   5  -5 -25 646.375 98.9922   3
  -5   5  25 532.143 67.6255   2
  -5  -5  25 707.816 77.6241   2
  -5  -5  25 619.172 88.3981   5
  -5   5  27 33.9111 61.6641   2
   5  -5 -27-92.6841 80.9494   6
  -5  -5  27-114.671 78.4779   2
   5   5 -27-60.0193 77.8544   6
   5  -5 -27-266.141 99.7997   3
  -5   5  27 5.05069 65.4425   5
  -5  -5  27-44.5574 86.3682   5
  -5   5  29 15.8845 62.0917   2
   5  -5 -29-57.4195 80.6201   6
   5   5 -29-83.6747 78.5525   6
   5  -5 -29-6.91664 94.0472   3
  -5  -5  29-3.68132 80.5011   2
  -5   5  29-30.9390 68.7884   5
  -5  -5  29 35.8092 96.3280   5
   5  -5 -31-164.352 101.173   6
  -5   5  31 190.007 70.9030   2
  -5  -7   3 782.092 40.3183   5
  -5  -7   3 841.763 41.1935   2
  -5  -7  -5 2819.11 109.359   1
  -5  -7  -5 3169.58 115.025   8
   5   7   5 3216.52 110.907   7
   5   7  -5 2793.62 107.799   3
  -5  -7   5 2995.68 103.129   5
  -5  -7   5 3009.53 102.883   2
   5   7  -5 2875.07 103.584   6
  -5  -7  -7 409.279 48.5951   8
  -5  -7  -7 439.364 43.0821   1
   5   7   7 433.626 41.8857   7
   5   7  -7 351.787 44.3739   3
   5   7  -7 380.260 39.0786   6
  -5  -7   7 353.788 37.1731   5
  -5  -7   7 422.100 35.8119   2
   5   7  -9 164.027 37.9430   6
  -5  -7 -11 211.725 46.4682   8
   5   7  11 194.166 36.7298   7
  -5  -7 -11 174.638 39.2057   1
  -5  -7  11 220.779 43.5590   5
  -5  -7 -13 2537.58 107.501   8
   5   7 -13 2348.76 103.578   6
  -5   7  13 2361.21 113.079   2
  -5  -7  13 2645.49 106.479   5
  -5  -7  13 2808.12 101.407   2
   5  -7 -13 2642.49 135.861   3
   5   7 -15 1997.33 99.0186   6
  -5   7  15 2011.87 98.1417   5
  -5  -7 -17 213.420 53.4906   8
  -5  -7  17 235.180 51.1222   2
   5  -7 -17 183.925 79.7412   3
   5   7 -17 228.787 55.6515   6
  -5   7  17 236.445 48.3861   5
  -5  -7  17 248.549 62.9002   5
  -5   7  17 201.201 58.2913   2
  -5   7  19 14.6295 56.9367   2
  -5  -7  19-10.3245 51.1573   2
   5  -7 -19 97.3178 80.1504   3
   5   7 -19-37.1684 57.2121   6
  -5   7  19-14.0170 47.4299   5
  -5  -7  19-51.4396 67.1938   5
   5  -7 -23 819.947 85.9163   6
   5   7 -23 751.190 80.6658   6
  -5   7  23 725.914 66.8284   5
   5  -7 -23 859.323 102.658   3
  -5  -7  23 761.991 95.3079   5
  -5   7  23 793.103 75.0458   2
  -5   7  25 184.770 64.2826   2
  -5  -7  25 25.2640 78.7577   2
   5  -7 -25 91.0038 78.0338   6
   5  -7 -25 115.771 93.1352   3
   5   7 -25 123.486 72.2825   6
  -5   7  25 88.8368 61.2236   5
  -5  -7  25 205.403 94.4340   5
  -5   7  27 47.9534 65.6884   2
   5  -7 -27 79.4030 81.4241   6
  -5  -7  27 104.357 89.6720   2
   5  -7 -27-5.29151 97.1213   3
   5   7 -27 6.35724 73.9011   6
  -5   7  27 7.50029 63.0629   5
  -5  -7  27 92.0190 99.4686   5
  -5   7  29 65.7734 66.3505   2
   5  -7 -29-88.6706 84.5203   6
  -5  -7  29-9.94156 102.211   2
   5  -7 -29 32.6897 99.6663   3
   5   7 -29-15.2521 81.1193   6
  -5   7  29-29.4858 68.1564   5
  -5  -7  29-36.8130 109.055   5
   5  -7 -31 294.709 93.7706   6
  -5   7  31 207.969 69.6388   2
  -5  -9   1 221.114 53.2935   8
  -5  -9  -1 239.458 50.2980   8
  -5  -9   1 251.368 31.5057   1
   5   9  -1 188.748 47.8178   7
   5   9   1 264.456 48.4917   7
   5   9   1 166.219 20.5537   6
   5   9  -1 245.638 27.0677   6
   5   9  -1 242.728 35.5625   3
  -5  -9  -1 224.748 32.4668   1
  -5  -9   1 251.592 28.4503   5
  -5  -9  -1 207.177 20.0883   2
  -5  -9   1 238.991 23.6742   2
   5   9  -3 1474.59 76.0973   7
   5   9   3 1364.32 72.2635   7
  -5  -9  -3 1476.77 78.3880   8
   5   9  -3 1343.54 62.1453   3
   5   9  -3 1328.76 58.2170   6
  -5  -9   3 1375.35 57.2475   5
  -5  -9   3 1668.00 79.8330   8
  -5  -9   3 1483.17 55.5796   2
  -5  -9   3 1452.75 61.7898   1
  -5  -9  -3 1451.38 63.2730   1
   5   9   5 1006.78 62.8132   7
   5   9  -5 996.135 65.1992   7
  -5  -9  -5 1070.39 66.8161   8
   5   9  -5 944.339 50.5891   6
  -5  -9   5 970.420 49.8404   5
  -5  -9   5 961.563 45.9569   2
  -5  -9   5 1112.23 50.5191   1
  -5  -9  -5 945.960 53.3322   1
  -5  -9   5 1083.01 71.1167   8
  -5  -9  -7 2017.83 84.9479   1
   5   9  -7 2126.93 78.4861   4
  -5  -9  -7 2113.08 93.7408   8
   5   9  -7 2027.30 92.5277   7
   5   9   7 1915.93 86.8508   7
   5   9  -7 1902.92 81.1055   6
  -5  -9   7 1981.12 80.9896   5
  -5  -9   7 1951.97 77.5035   2
  -5  -9   7 2169.18 79.4030   1
  -5  -9   7 2204.14 98.5029   8
   5   9  -9 55.8144 49.4871   7
  -5  -9   9 207.491 60.7334   8
   5   9  -9 106.828 31.1788   4
  -5  -9  -9 115.332 50.5997   8
  -5  -9  -9 113.970 39.9978   1
   5   9   9 125.258 42.6823   7
  -5  -9   9 92.5002 31.3428   1
  -5  -9 -11 161.872 52.7383   8
   5   9 -11 131.934 31.5359   4
   5   9  11 181.931 41.8497   7
  -5  -9  11 160.231 41.5230   2
   5   9 -11 190.926 45.8748   6
  -5  -9  11 143.201 33.6936   1
  -5  -9  11 168.062 72.6164   8
  -5  -9 -11 129.692 44.0285   1
  -5  -9  11 107.108 46.8511   5
  -5  -9 -13 1264.92 76.3404   8
   5   9 -13 1159.33 55.3027   4
  -5  -9 -13 1016.94 69.0040   1
   5   9  13 1215.75 65.1939   7
   5   9 -13 1096.49 70.8475   6
  -5  -9  13 934.950 105.069   8
  -5  -9  13 1307.34 77.6766   5
   5   9  13 825.274 95.7780   5
  -5  -9  13 1063.54 58.1654   1
  -5  -9  13 1290.02 69.5161   2
  -5  -9 -15 1044.74 73.9194   8
   5   9 -15 913.295 53.9271   4
  -5  -9 -15 946.854 65.9135   1
   5   9  15 1186.04 62.0456   7
  -5  -9  15 765.117 129.987   8
   5  -9 -15 1229.52 111.084   3
   5   9 -15 981.122 70.5614   6
  -5   9  15 1015.99 79.6563   2
  -5  -9  15 1092.86 80.0881   5
   5   9  15 1168.19 98.7738   5
  -5  -9  15 882.667 56.1153   1
  -5  -9  15 895.972 69.2950   2
  -5  -9  17 296.347 179.425   8
   5   9  17 387.168 91.1896   5
   5   9 -17 202.440 41.1606   4
  -5  -9 -17 242.486 61.1409   8
   5   9  17 91.1211 29.6773   7
   5  -9 -17 292.851 87.7194   3
  -5  -9  17 248.304 45.4089   1
  -5  -9  17 261.244 60.9955   2
   5   9 -17 228.130 57.9219   6
  -5   9  17 183.688 49.8983   5
  -5   9  17 260.892 64.9733   2
  -5  -9  17 286.080 72.2925   5
  -5  -9  19-192.468 73.2482   2
   5   9 -19-173.928 67.9116   6
  -5   9  19-58.7018 52.9858   5
  -5  -9  19-74.3617 77.6086   5
  -5   9  19-66.6462 60.4351   2
  -5   9  21 200.880 66.1489   2
  -5  -9 -21 147.144 67.7107   8
  -5  -9  21 179.330 53.8153   1
   5  -9 -21 286.216 96.5515   3
  -5  -9  21 158.169 79.0282   2
   5   9 -21 294.183 70.2036   6
  -5   9  21 149.685 57.5425   5
  -5  -9  21 319.205 89.9124   5
  -5   9  23 155.050 68.3174   2
  -5  -9 -23 272.603 72.4757   8
   5  -9 -23 151.852 96.6927   3
  -5  -9  23 122.895 96.0829   2
   5   9 -23 182.199 74.1992   6
  -5  -9  23 174.556 99.2197   5
  -5   9  23 63.0460 58.2097   5
  -5   9  25 260.036 70.7073   2
   5  -9 -25-15.1308 107.189   3
  -5  -9 -25 148.014 74.8229   8
   5  -9 -25 34.0609 85.9958   6
  -5  -9  25 14.7995 106.520   2
   5   9 -25 150.431 78.3213   6
  -5   9  25 63.5115 62.2462   5
  -5  -9  25 226.768 109.834   5
  -5   9  27 98.8717 66.0415   2
   5  -9 -27 152.179 86.1175   6
   5  -9 -27 105.025 101.401   3
   5   9 -27 93.3477 78.3405   6
  -5  -9  27 20.0650 112.301   2
  -5   9  27 65.4804 65.0889   5
  -5  -9  27 65.3802 115.460   5
   5  -9 -31 230.317 96.9395   6
  -5   9  31 104.396 71.0057   2
  -5  -9  31 96.7312 142.482   5
  -5 -11  -1 214.975 36.2620   1
  -5 -11   1 204.801 59.6703   8
  -5 -11  -1 132.450 57.4182   8
   5  11  -1 262.387 54.6154   7
   5  11   1 221.323 52.2158   7
   5  11   1 183.371 25.4779   3
  -5 -11   1 212.051 33.6336   2
  -5 -11  -1 158.684 28.1670   2
   5  11  -1 215.769 32.6944   3
   5  11  -1 236.480 35.6498   6
   5  11   1 179.984 28.2080   6
  -5 -11   1 240.443 27.2292   5
  -5 -11   1 223.799 35.4982   1
   5  11  -3 1582.48 84.0754   7
   5  11   3 1507.73 81.9384   7
   5  11  -3 1493.17 67.1009   4
   5  11  -3 1617.15 69.6991   6
  -5 -11  -3 1615.23 88.6390   8
  -5 -11   3 1553.80 62.7763   5
  -5 -11   3 1661.84 69.0606   1
  -5 -11   3 1390.82 68.4125   2
  -5 -11  -3 1699.27 69.4180   1
  -5 -11   3 1486.26 89.9268   8
   5  11   5 2907.23 118.846   7
   5  11  -5 2981.57 105.731   4
   5  11  -5 3008.70 122.351   7
   5  11  -5 2885.87 109.358   6
  -5 -11   5 2827.45 104.562   5
  -5 -11   5 2997.28 107.658   1
  -5 -11   5 2546.82 109.657   2
  -5 -11  -5 3014.82 108.452   1
  -5 -11   5 3037.96 128.836   8
  -5 -11  -5 3230.05 125.727   8
   5  11  -7 870.147 48.4923   4
   5  11   7 915.479 66.4195   7
   5  11  -7 907.922 58.4171   6
  -5 -11   7 809.804 55.5556   5
  -5 -11   7 825.371 52.1790   1
  -5 -11   7 812.467 60.1561   2
  -5 -11  -7 908.519 53.1094   1
  -5 -11   7 837.432 82.4079   8
  -5 -11  -7 890.374 71.3297   8
  -5 -11 -11 280.170 46.0197   1
  -5 -11 -11 258.768 61.1624   8
   5  11 -11 248.135 36.3976   4
   5  11  11 256.780 53.4291   7
  -5 -11  11 199.296 96.1354   8
  -5 -11  11 203.713 44.3393   1
  -5 -11  11 204.925 59.4941   2
   5  11 -11 273.671 54.5130   6
  -5 -11  11 200.388 59.0133   5
  -5 -11  13 78.0902 117.357   8
  -5 -11 -13 299.599 63.0902   8
   5  11  13 233.484 50.2390   7
  -5 -11 -13 283.600 51.2758   1
  -5 -11  13 171.748 65.7241   5
  -5 -11  13 189.948 48.6576   1
  -5 -11  13 174.954 66.1589   2
   5  11 -13 222.083 56.7921   6
   5  11 -13 186.133 36.7916   4
  -5 -11  15 86.8070 150.878   8
  -5 -11 -15 187.635 64.2973   8
   5  11 -15 220.505 38.1319   4
   5  11  15 136.004 50.1863   7
  -5 -11  15 136.414 53.2751   1
  -5 -11  15 179.374 76.3564   2
   5  11 -15 206.567 60.7828   6
  -5 -11 -15 120.686 51.6995   1
  -5 -11  15 232.520 77.2027   5
   5  11  17-139.218 55.4283   7
  -5 -11  17 33.9282 58.5301   1
  -5 -11 -17-95.7294 72.5432   8
   5  11 -17-49.6315 66.1619   6
  -5 -11  17-103.400 93.2119   2
  -5 -11  17-68.1941 89.1355   5
  -5  11  17 67.6092 68.9730   2
  -5 -11  19 105.694 64.8110   1
  -5 -11  19-31.6628 94.2009   5
   5  11  19 17.3136 46.2051   7
   5 -11 -19-7.00105 101.221   3
  -5 -11 -19 3.52730 68.1873   8
   5  11 -19 69.0067 65.8973   6
  -5 -11  19 38.8346 93.1077   2
  -5  11  19-6.26688 64.6720   2
  -5 -11 -19 17.8239 52.3229   1
  -5  11  21 195.865 70.1941   2
  -5 -11 -21 330.246 74.4795   8
  -5 -11  21 78.1965 73.2550   1
   5 -11 -21 142.722 106.982   3
   5  11 -21 220.513 74.6291   6
  -5 -11  21 88.9524 108.046   2
  -5  11  21 84.2318 56.2276   5
  -5 -11  21 251.599 108.888   5
   5  11 -23 355.483 81.1628   6
  -5  11  23 270.218 65.4753   5
  -5  11  25 257.162 75.0222   2
  -5 -11  25 360.580 131.228   5
   5 -11 -25 161.898 110.969   3
   5  11 -25 581.537 87.1484   6
  -5 -11  25 272.036 159.461   2
  -5  11  25 207.493 65.3599   5
  -5  11  27-73.3144 76.4619   2
   5 -11 -27-154.141 103.623   6
  -5 -11  27-186.310 161.972   2
  -5  11  27-15.6942 70.4477   5
  -5 -11  27-172.837 146.800   5
  -5  11  29 35.5254 70.8940   2
   5 -11 -29 19.8028 95.0976   6
   5 -11 -29 89.0943 115.915   3
  -5  11  29-31.2233 68.0140   5
  -5 -13   1 227.185 74.2689   8
  -5 -13  -1 97.9676 70.7304   8
   5  13  -1 225.121 68.2641   7
   5  13   1 357.728 72.0864   7
   5  13  -1 318.070 43.6229   4
   5  13   1 165.795 25.9061   3
  -5 -13   1 128.426 40.6948   1
  -5 -13  -1 124.488 42.5828   1
   5  13   3 1704.72 77.2018   4
   5  13  -3 1734.96 75.4413   4
   5  13   3 1462.30 94.6382   7
  -5 -13   3 1610.40 70.5112   5
  -5 -13   3 1782.95 78.7117   1
  -5 -13  -3 1707.77 78.3275   1
  -5 -13   3 1968.79 109.692   8
  -5 -13  -3 1604.20 102.564   8
   5  13  -5 1185.75 61.7362   4
   5  13   5 1249.54 82.2709   7
  -5 -13   5 1250.31 66.4118   5
  -5 -13   5 1229.38 67.4215   1
  -5 -13  -5 1432.24 66.7577   1
  -5 -13   5 1288.52 101.582   8
  -5 -13  -5 1392.83 91.1218   8
  -5 -13   7 267.293 91.7672   8
  -5 -13  -7 406.738 71.9107   8
   5  13  -7 299.576 38.9204   4
  -5 -13  -7 282.443 43.5345   1
   5  13   7 267.175 60.9450   7
  -5 -13   7 253.901 48.6821   1
  -5 -13   7 271.481 54.0334   5
  -5 -13   9 137.689 104.766   8
  -5 -13  -9 101.850 66.7057   8
   5  13  -9 48.0493 32.4579   4
   5  13   9 36.0901 55.6705   7
  -5 -13  -9 36.3617 39.9775   1
  -5 -13   9-36.8625 47.9750   1
  -5 -13  11-22.4003 124.847   8
  -5 -13 -11 150.764 69.6980   8
   5  13  11 107.348 57.8179   7
  -5 -13  11 202.817 72.6273   5
  -5 -13  11 27.5202 54.1356   1
   5  13 -11 35.6349 65.8880   6
  -5 -13 -11 148.720 44.2143   1
   5  13 -11 12.4190 35.7100   4
  -5 -13  13-20.9909 149.725   8
   5  13 -13 26.1200 38.0256   4
   5  13  13 148.678 58.5786   7
  -5 -13  13 38.3680 62.8963   1
   5  13 -13 20.5752 65.8817   6
  -5 -13 -13 218.868 71.4806   8
  -5 -13 -13 285.564 51.5465   1
  -5 -13  13 199.097 84.6578   5
  -5 -13  17 89.5595 107.396   5
  -5 -13 -17 165.202 75.2776   8
  -5 -13  17 64.6123 79.0898   1
   5  13  17 160.769 56.7969   7
   5  13 -17 139.988 72.0761   6
  -5 -13 -17 120.282 60.0233   1
   5  13 -17 16.1418 41.6413   4
  -5 -13  19-86.3600 122.891   5
  -5 -13 -19 11.7200 77.5362   8
  -5 -13 -19-6.29865 60.0954   1
  -5 -13  19 52.5957 91.7974   1
   5  13  19 0.97178 52.9619   7
   5  13 -19 136.770 77.7029   6
  -5  13  19 26.5387 71.4331   2
  -5  13  21 300.532 77.1747   2
  -5 -13 -21 463.610 88.7164   8
  -5 -13  21 913.673 150.558   5
   5 -13 -21 812.688 128.110   3
  -5 -13 -21 310.556 72.4506   1
   5  13 -21 407.529 84.7921   6
  -5 -13  23 251.628 151.620   5
  -5  13  23 410.110 79.5740   2
  -5 -13 -23 466.976 85.5322   8
   5  13  23 345.879 55.4110   7
   5 -13 -23 481.994 121.002   3
   5  13 -23 342.956 84.1186   6
  -5 -13  25 224.374 167.731   5
  -5  13  25 296.738 80.1074   2
   5 -13 -25-7.44969 127.436   3
  -5  13  25 228.391 69.9796   5
  -5  13  27 38.2617 76.5052   2
   5 -13 -27 64.5784 122.744   3
   5 -13 -27 95.0507 102.504   6
  -5  13  27 38.6620 64.6939   5
  -5 -13  27-85.7522 178.754   5
  -5 -15   1 262.771 89.9524   8
  -5 -15  -1 154.228 83.6841   8
   5  15   1 169.965 67.7447   7
   5  15  -1 261.990 41.2467   4
   5  15   1 196.662 40.3877   4
  -5 -15   1 158.142 47.2287   1
  -5 -15  -1 152.920 45.7165   1
   5  15   3 557.820 49.2509   4
   5  15  -3 515.720 46.8515   4
   5  15   3 614.155 75.5818   7
  -5 -15   3 629.495 103.600   8
  -5 -15   3 511.826 57.4192   1
  -5 -15  -3 650.933 54.8423   1
  -5 -15  -3 749.433 86.5877   8
  -5 -15   5 369.298 111.418   8
  -5 -15  -5 453.611 82.5210   8
   5  15   5 452.512 47.2241   4
   5  15   5 410.377 72.4061   7
   5  15  -5 293.759 41.9297   4
  -5 -15   5 331.012 57.9707   1
  -5 -15  -5 488.706 51.0703   1
  -5 -15   7 394.914 122.586   8
   5  15   7 410.683 47.8982   4
   5  15   7 440.021 72.1491   7
   5  15  -7 316.529 40.6583   4
  -5 -15   7 281.400 62.2532   1
  -5 -15  -7 372.630 82.2301   8
  -5 -15  -7 441.294 52.7702   1
  -5 -15   9-214.637 87.6879   5
  -5 -15   9-44.3412 140.637   8
  -5 -15  -9-54.9359 73.9077   8
  -5 -15  -9-137.424 53.1355   1
   5  15   9-94.8288 46.4034   4
  -5 -15   9-40.6194 64.0736   1
   5  15   9-56.8352 67.4476   7
  -5 -15  13 144.503 113.621   5
  -5 -15  13 3.83209 191.658   8
  -5 -15 -13 126.415 80.3815   8
   5  15 -13 21.4584 38.7727   4
   5  15  13 180.634 66.1874   7
  -5 -15  13 77.2400 83.7685   1
  -5 -15 -13 154.198 52.2189   1
  -5 -15  15 443.519 132.065   5
  -5 -15 -15 437.836 84.4185   8
   5  15  15 300.786 68.0225   7
  -5 -15  15-35.3188 93.3399   1
  -5 -15 -15 347.685 58.0146   1
  -5 -15  17-20.7344 146.863   5
  -5 -15 -17 30.1274 57.6279   1
  -5 -15 -17-27.7845 83.5200   8
   5  15  17 56.8778 65.2976   7
  -5 -15  17-107.017 112.254   1
  -5 -15  19-106.196 167.196   5
  -5 -15 -19-93.0615 88.3367   8
  -5 -15  19 48.8106 135.278   1
   5  15  19-143.859 67.4947   7
  -5 -15 -19 53.9816 63.4703   1
  -5 -15 -21 127.800 88.6317   8
   5  15  21 206.727 62.4734   7
  -5 -15  21 272.732 167.303   1
  -5  15  21 136.703 75.2632   2
  -5 -15 -21 109.240 67.3344   1
  -5 -15  23 128.239 198.840   5
  -5  15  23 396.656 82.2526   2
  -5 -15 -23 333.027 93.6730   8
   5  15  23 377.245 65.8049   7
  -5 -15  23 21.4500 199.640   1
  -5 -15 -23 348.617 77.3106   1
  -5 -15  25 138.701 212.399   5
  -5  15  25 269.269 82.6945   2
   5 -15 -25 391.396 135.124   3
  -5 -17   3 10.2478 127.991   8
  -5 -17  -3 216.063 103.854   8
   5  17  -3-50.1936 45.3310   4
  -5 -17  -3 166.676 54.8304   1
  -5 -17   5 535.857 143.560   8
  -5 -17  -5 404.236 102.047   8
   5  17   5 525.993 52.0824   4
   5  17  -5 346.934 45.8110   4
   5  17   5 478.744 85.2279   7
  -5 -17   5 278.093 72.0865   1
  -5 -17  -5 496.974 58.2056   1
  -5 -17   7 159.743 150.663   8
  -5 -17  -7 156.358 93.0857   8
   5  17   7 241.896 77.1062   7
   5  17  -7 232.261 41.3981   4
   5  17   7 245.104 49.0651   4
  -5 -17   7 56.4503 74.2894   1
  -5 -17  -7 226.719 55.4841   1
  -5 -17   9 90.5920 165.154   8
   5  17   9 9.27478 47.8359   4
  -5 -17  -9-34.0272 91.6066   8
  -5 -17  -9-26.1242 54.4295   1
   5  17  -9 20.5724 37.2632   4
   5  17   9 11.4818 76.4336   7
  -5 -17   9-29.5006 81.9170   1
  -5 -17  11-52.1108 186.886   8
   5  17 -11 1.62788 37.4779   4
   5  17  11 90.8540 79.7454   7
   5  17  11 62.7240 51.1567   4
  -5 -17  11 23.4597 90.9534   1
  -5 -17 -11-11.6559 91.2876   8
  -5 -17 -11 329.895 64.4744   1
  -5 -17 -13 116.520 90.9619   8
   5  17 -13 5.90280 38.9122   4
   5  17  13 304.935 76.9562   7
   5  17  13 223.352 54.8945   4
  -5 -17  13 61.9667 107.031   1
  -5 -17 -13 178.870 58.7242   1
  -5 -17  15-24.1975 128.152   1
  -5 -17  15-93.8142 183.144   5
  -5 -17 -15 243.028 95.7671   8
   5  17 -15 14.2538 42.1806   4
   5  17  15 247.086 56.2271   4
   5  17  15 288.473 79.1081   7
  -5 -17 -15 140.244 59.5585   1
  -5 -17  17-144.273 200.933   5
  -5 -17  17-110.313 149.374   1
   5  17  17-45.6848 68.9734   7
   5  17  17 27.3855 51.1297   4
  -5 -17 -17 114.727 61.0853   1
  -5 -17 -17 91.1855 93.1154   8
  -5 -17  19 151.937 225.700   5
  -5 -17 -19-64.5553 64.8508   1
   5  17  19 1.87632 53.3988   4
  -5 -17  19 60.6773 189.997   1
   5  17  19 1.15620 68.7759   7
  -5 -17 -19 24.4806 93.2868   8
  -5 -17 -23 255.485 100.613   8
  -5 -17 -23 239.096 77.3305   1
  -5  17  23 232.107 81.0507   2
  -5 -19   1-32.8216 139.269   8
  -5 -19  -1 145.069 137.452   8
   5  19  -1-3.28881 40.2500   4
   5  19   1 27.1196 43.8365   4
  -5 -19   1 18.6192 73.1669   1
  -5 -19  -1 43.1292 70.1027   1
  -5 -19   3 400.891 163.861   8
  -5 -19  -3 338.357 130.111   8
   5  19  -3 255.298 45.6229   4
   5  19   3 245.753 47.6437   4
  -5 -19   3 230.547 81.4592   1
   5  19   3 412.785 93.6473   7
  -5 -19  -3 205.171 68.4276   1
  -5 -19   5 180.340 169.493   8
  -5 -19  -5 209.577 125.772   8
   5  19  -5 205.754 44.6048   4
   5  19   5 98.8066 89.6266   7
  -5 -19   5 106.958 92.3082   1
  -5 -19  -5 142.788 67.0182   1
   5  19   5 209.246 48.0801   4
  -5 -19   7-54.2018 184.151   8
   5  19   7 2.63387 50.2380   4
  -5 -19  -7 31.7652 115.908   8
   5  19   7 225.331 87.9556   7
  -5 -19   7 47.4495 93.2872   1
   5  19  -7-48.4015 41.7228   4
  -5 -19  -7 110.045 63.4910   1
  -5 -19  -9 1.16269 61.0990   1
  -5 -19  -9 144.220 112.613   8
   5  19  -9 3.39108 41.2906   4
   5  19   9 93.8584 52.0844   4
   5  19   9 161.636 89.0543   7
  -5 -19   9 8.42001 106.427   1
  -5 -19 -11 129.712 60.4855   1
   5  19 -11 1.71758 37.3545   4
   5  19  11-32.8256 50.3245   4
   5  19  11 23.9910 83.3861   7
  -5 -19  11 35.0046 117.312   1
  -5 -19 -11-43.4605 105.536   8
  -5 -19 -13 242.350 62.4222   1
   5  19  13 227.298 53.6526   4
   5  19  13 224.526 82.0080   7
  -5 -19  13 67.4481 136.423   1
   5  19 -13 22.1397 38.9386   4
  -5 -19 -13 143.042 106.712   8
  -5 -19 -15 302.219 111.096   8
   5  19  15 82.4223 55.0757   4
  -5 -19  15 35.3813 162.956   1
   5  19  15 134.257 79.7419   7
  -5 -19 -15 180.838 64.4408   1
  -5 -19  17 173.769 202.760   1
   5  19  17 371.708 67.5345   4
   5  19  17 213.252 85.1599   7
  -5 -19 -19-134.096 108.540   8
   5  19  19 44.0561 57.1655   4
   5  19  19 67.4260 77.2161   7
  -5 -19 -19 1.27390 67.2624   1
  -5 -21   1-164.704 188.469   8
  -5 -21  -1 49.3064 170.931   8
   5  21   1 43.7384 42.9027   4
  -5 -21   1 97.1425 91.6276   1
  -5 -21  -1 58.3220 84.2300   1
   5  21  -1 30.9313 43.3706   4
  -5 -21  -3 42.4895 158.891   8
   5  21  -3-28.9086 47.0310   4
   5  21   3 54.2603 44.5319   4
  -5 -21   3 47.3547 111.669   1
  -5 -21  -3-1.57055 79.4622   1
  -5 -21   5 4.37183 226.477   8
  -5 -21  -5 99.0172 155.470   8
   5  21  -5 255.188 52.5328   4
   5  21   5 229.591 49.2465   4
   5  21   5 177.093 99.5711   7
  -5 -21  -5 99.9744 78.1171   1
  -5 -21   7 124.499 215.355   8
  -5 -21  -7 2.89452 145.921   8
   5  21  -7 5.25934 39.2048   4
   5  21   7-1.89365 47.1753   4
   5  21   7-87.5965 99.3098   7
  -5 -21   7-25.8134 120.298   1
  -5 -21  -7 22.9558 74.7854   1
   5  21   9 31.0772 49.1670   4
   5  21   9 27.6735 95.2820   7
  -5 -21   9 15.3501 125.472   1
  -5 -21  -9 74.8481 141.935   8
  -5 -21  -9 53.8500 71.3857   1
   5  21  -9 21.2915 37.2500   4
  -5 -21 -11-98.2406 76.4792   1
  -5 -21 -11-181.233 144.305   8
  -5 -21  11-55.4293 151.842   1
  -5 -21 -13-213.388 141.981   8
  -5 -21 -13 41.9286 72.3938   1
   5  21  13-188.714 104.004   7
  -5 -21  13-148.825 182.626   1
  -5 -21 -15 191.443 132.826   8
   5  21  15 139.159 56.8999   4
  -5 -21 -15 88.9910 70.7596   1
   5  21  15 78.9689 89.9224   7
   5  23  -9 9.22661 36.2773   4
   6   0  -8 18.3295 60.1112   3
  -6   0   8-28.6622 36.2202   5
  -6   0  10 3724.75 127.414   8
   6   0 -10 4042.57 152.637   3
  -6   0  10 3883.94 136.270   5
  -6   0  10 3772.07 141.200   2
  -6   0  12-19.7332 28.0817   8
   6   0 -12 12.7787 56.7713   3
  -6   0  12 35.8913 34.5220   5
  -6   0  12 6.45933 44.5971   2
  -6   0  14-16.2498 45.3775   2
  -6   0  14 6.11556 31.8984   8
   6   0 -14 25.7690 58.2557   3
  -6   0  14 61.5462 37.2653   5
   6   0 -18 3930.42 159.159   3
   6   0 -18 3964.93 152.638   6
  -6   0  18 3596.63 143.357   5
  -6   0  18 4039.59 147.741   2
  -6   0  20-9.31060 51.1071   2
   6   0 -20 30.7250 58.3017   6
   6   0 -20-1.35915 71.1180   3
  -6   0  20-12.5036 49.9471   5
  -6   0  24 1.13726 57.6713   2
   6   0 -24-29.9278 70.1346   6
   6   0 -24 32.4370 78.4122   3
  -6   0  24-2.43621 62.7698   5
   6   0 -26 642.220 86.2577   6
   6   0 -26 558.427 94.6396   3
  -6   0  26 705.557 79.8287   5
  -6   0  26 695.951 75.3744   2
  -6   0  28-45.3070 63.1023   2
   6   0 -28-40.7541 76.9523   6
   6   0 -28 58.1013 88.1469   3
  -6   0  28 14.3386 69.9371   5
  -6   0  30 65.0467 72.4713   2
   6   0 -30-42.1971 90.6249   6
   6   0 -32 93.8221 96.1921   3
  -6  -2   4 99.7841 28.7354   8
  -6  -2   6 139.764 34.4958   8
  -6  -2   8 4568.10 153.058   8
  -6   2  10 48.8168 45.9321   2
  -6  -2  10 26.1837 41.0936   2
   6   2 -12 1203.20 50.5190   7
   6  -2 -12 1185.64 84.6558   3
   6   2 -12 1097.02 76.2717   3
  -6   2  12 1039.75 62.1509   5
  -6  -2  12 1134.93 60.2824   5
  -6   2  12 1077.02 71.1066   2
  -6  -2  12 1147.76 66.5014   2
  -6  -2  12 1073.50 58.4009   8
  -6  -2  14 22.6767 43.9369   2
  -6  -2  14-16.0363 38.4210   8
   6   2 -14-2.51439 24.9420   7
  -6  -2  14-23.5825 31.6064   1
   6  -2 -14-27.9833 64.0394   3
   6   2 -14 17.6402 59.0942   3
  -6   2  14 4.21849 37.3254   5
  -6  -2  14-22.3006 39.5923   5
  -6   2  14 23.5907 48.4464   2
  -6   2  16 760.831 43.2567   8
  -6  -2  16 1001.20 55.2689   1
   6   2 -16 1007.19 45.8730   7
   6  -2 -16 824.520 87.8856   3
   6   2 -16 946.406 80.2008   3
   6   2 -16 781.093 66.1425   6
  -6   2  16 798.476 59.4173   5
  -6  -2  16 768.817 59.6813   5
  -6   2  16 744.843 68.1194   2
  -6  -2  16 833.297 63.1658   2
  -6  -2  16 849.013 56.3095   8
  -6  -2  18 30.8958 44.8569   8
  -6  -2  18 69.3186 48.2905   2
  -6   2  18 79.1488 54.8603   2
   6   2 -18 85.5501 26.1681   4
   6   2 -18 86.4019 28.5426   7
  -6  -2  18 142.559 36.4600   1
   6   2 -18 84.4483 55.6714   6
   6  -2 -18 16.4730 69.1987   3
   6   2 -18 129.329 66.3345   3
  -6   2  18 90.5151 44.5997   5
  -6  -2  18 92.2290 49.0183   5
   6  -2 -20 1823.24 113.260   3
   6   2 -20 1990.86 111.723   3
   6  -2 -20 1780.92 102.898   6
   6   2 -20 1582.12 99.0362   6
  -6   2  20 1713.79 91.6096   5
  -6   2  20 1779.61 96.7882   2
  -6  -2  20 1682.40 92.4425   2
  -6   2  24 65.5622 59.9465   2
  -6  -2  24 83.9818 57.4928   2
   6  -2 -24 13.8336 70.3885   6
   6   2 -24-32.2814 69.6244   6
   6  -2 -24-7.83059 83.8132   3
  -6   2  24-27.3669 59.9443   5
  -6  -2  24 83.8874 69.0811   5
  -6   2  26 10.7476 62.0960   2
  -6  -2  26 25.4346 60.1869   2
   6  -2 -26-61.5871 77.6040   6
   6   2 -26-12.9827 75.3544   6
   6  -2 -26-37.3345 93.6536   3
  -6   2  26 8.89414 62.6689   5
  -6  -2  26 18.2094 71.2304   5
   6  -2 -28 995.983 96.2727   6
   6   2 -28 673.729 89.9346   6
   6  -2 -28 578.119 102.719   3
  -6   2  28 856.747 82.1989   5
  -6  -2  28 801.113 89.9116   5
  -6   2  28 889.322 78.2970   2
  -6  -2  28 506.949 79.4166   2
  -6   2  30-122.731 71.4647   2
   6   2 -30-214.462 91.7329   6
   6  -2 -32 49.3204 99.3777   3
  -6   2  32 70.1028 78.2188   5
  -6  -2  32-12.4313 87.9520   5
   6   4  -4 94.5062 33.5222   7
  -6  -4   4 111.217 36.5053   1
  -6  -4   6 311.974 37.2557   1
   6   4  -6 325.979 35.0084   7
  -6  -4   6 252.845 37.7431   5
  -6  -4   6 245.154 39.9060   2
  -6  -4   8 999.103 53.8057   1
   6   4  -8 1047.97 51.4962   7
  -6  -4   8 917.253 58.3456   8
  -6  -4  10 3796.19 135.879   1
   6   4 -10 3946.39 135.165   7
   6   4 -10 4005.58 147.600   3
  -6  -4  10 4079.74 139.268   5
  -6  -4  10 4098.92 142.332   2
  -6  -4  10 3942.11 140.513   8
  -6  -4  12 44.6424 42.7101   8
  -6  -4  12 63.7525 40.8867   2
   6   4 -12 15.5613 33.6021   7
  -6  -4  12 0.57436 30.8465   1
   6  -4 -12-1.66314 68.6954   3
   6   4 -12 91.9509 43.6800   6
   6   4 -12 66.3302 54.6488   3
  -6   4  12 19.2480 37.8704   5
  -6  -4  12 64.3543 38.8560   5
  -6   4  12 12.6743 49.0912   2
  -6  -4  14-18.1572 41.4270   2
  -6  -4  14-18.1287 45.4146   8
   6   4 -14-36.3158 35.0264   7
   6  -4 -14-22.1149 69.3916   3
   6   4 -14-0.90662 45.5780   6
   6   4 -14-13.4281 55.4169   3
  -6   4  14-6.56005 39.6609   5
  -6  -4  14-25.0929 42.1041   5
  -6  -4  14-19.5847 30.1314   1
  -6   4  14 36.7355 53.7132   2
  -6  -4  16-45.7098 49.1384   8
  -6   4  16 6.74677 53.6102   2
   6   4 -16 15.1774 28.0160   4
   6   4 -16-44.9983 37.3632   7
   6  -4 -16-90.4362 74.0404   3
   6   4 -16 33.8537 50.4428   6
   6   4 -16-39.4854 61.4250   3
  -6  -4  16-16.2828 31.3496   1
  -6   4  16-58.8809 43.5492   5
  -6  -4  16-24.4849 46.7867   5
  -6  -4  16 42.6348 44.9181   2
   6   4 -18 983.913 51.8538   4
   6   4 -18 1053.85 57.8084   7
   6  -4 -18 1234.18 96.7677   3
   6   4 -18 1142.99 77.7323   6
  -6   4  18 970.277 67.5031   5
  -6  -4  18 1277.94 77.6885   5
  -6   4  18 1128.45 78.9586   2
  -6  -4  18 1218.74 71.0746   2
  -6  -4  18 1115.75 54.2201   1
  -6  -4  18 1045.15 81.8780   8
  -6   4  20 430.914 65.7337   2
  -6  -4  20 400.677 58.2668   2
   6   4 -20 484.985 67.5749   6
   6  -4 -20 454.774 85.2219   3
  -6   4  20 325.734 54.0874   5
  -6  -4  20 335.861 65.9261   5
  -6   4  22 386.499 66.5800   2
  -6  -4  22 425.225 60.8468   2
   6  -4 -22 477.777 78.6122   6
   6   4 -22 380.896 73.7551   6
   6  -4 -22 270.330 89.8256   3
  -6   4  22 337.103 59.9648   5
  -6  -4  22 521.498 75.5886   5
  -6   4  24-41.9451 62.6039   2
  -6  -4  24 55.8526 58.1220   2
   6  -4 -24 4.29651 70.8856   6
   6   4 -24 75.2707 68.8510   6
   6  -4 -24 62.6623 88.4264   3
  -6   4  24 1.17136 59.2191   5
  -6  -4  24-72.6356 71.2296   5
  -6   4  26 372.290 69.5223   2
   6  -4 -26 305.342 84.2550   6
   6   4 -26 494.641 83.5513   6
  -6  -4  26 347.779 83.7910   5
  -6   4  28 40.1945 65.0972   2
  -6  -4  28 8.84432 68.9504   2
   6  -4 -28 36.6246 82.2214   6
   6   4 -28 66.5551 78.0120   6
   6  -4 -28 5.36031 95.9688   3
  -6   4  28-4.02331 64.6740   5
  -6  -4  28 24.3463 82.4788   5
  -6  -4  32 48.6910 81.9299   2
   6   4 -32 27.8778 83.0434   6
   6  -4 -32 86.0973 102.340   3
  -6   4  32 1.51495 74.8422   5
  -6  -4  32-111.421 97.7900   5
  -6  -6   0 5854.91 194.618   8
  -6  -6   0 5367.12 191.289   1
   6   6   0 5946.49 190.665   7
  -6  -6  -2 443.495 47.7741   8
  -6  -6   2 351.460 48.1706   8
   6   6   2 451.116 40.0449   7
  -6  -6  -2 402.717 42.6062   1
  -6  -6   2 340.934 37.1364   2
  -6  -6   4 185.251 45.6636   8
  -6  -6  -4 130.111 36.2349   1
  -6  -6  -4 163.612 41.8992   8
   6   6   4 142.005 35.1409   7
   6   6  -4 189.519 49.5764   3
  -6  -6   4 237.870 35.7222   5
  -6  -6   4 142.460 34.1120   2
  -6  -6   6 27.0141 33.8371   2
  -6  -6   6 50.7849 45.1785   8
  -6  -6  -6 42.5143 40.2292   8
   6   6   6 24.3292 32.0207   7
   6   6  -6 20.9227 46.0811   3
  -6  -6  -6 41.8659 34.6327   1
  -6  -6   6 36.4536 29.9813   5
  -6  -6  -8 2022.61 89.5443   8
   6   6 -10 1015.17 67.3787   3
   6   6 -10 871.620 58.8849   6
  -6  -6  10 1010.85 56.7126   5
  -6  -6  10 961.192 57.1285   2
   6   6 -12 2132.70 98.1017   3
   6   6 -12 2034.82 91.9125   6
  -6  -6  12 2181.49 90.8026   5
  -6  -6  12 2169.15 89.4093   2
  -6  -6  14-39.6499 42.7192   2
   6   6 -14-4.62171 48.3017   6
  -6  -6  14-0.90456 47.4494   5
  -6   6  14-47.8624 60.0520   2
   6   6 -16 613.013 62.8436   6
   6  -6 -16 601.734 90.9724   3
  -6   6  16 511.065 55.0724   5
  -6   6  16 563.863 68.8675   2
  -6  -6  16 574.465 61.8925   5
  -6  -6  16 488.829 54.1009   2
  -6  -6  18 199.789 50.2919   2
   6  -6 -18 121.779 82.2958   3
   6   6 -18 193.940 58.7501   6
  -6   6  18 114.642 49.3452   5
  -6  -6  18 238.483 60.2876   5
  -6   6  18 163.596 61.6590   2
  -6   6  20 762.667 76.9426   2
  -6  -6  20 1040.55 74.8839   2
  -6   6  22 33.9278 64.3454   2
  -6  -6  22 15.5755 58.0606   2
   6  -6 -22 98.4782 91.4265   3
   6   6 -22 27.4194 68.1491   6
  -6   6  22 9.80343 54.3977   5
  -6  -6  22 84.1713 71.1981   5
  -6   6  24 25.2445 65.6534   2
  -6  -6  24 26.7702 63.1696   2
   6  -6 -24-91.7039 79.1304   6
   6  -6 -24-62.3168 93.4336   3
   6   6 -24-61.3298 70.7765   6
  -6   6  24 13.8393 58.1881   5
  -6  -6  24-68.7430 80.0289   5
  -6  -6  26 13.5262 69.2444   2
   6  -6 -26-115.031 83.0497   6
   6  -6 -26-147.158 98.4211   3
   6   6 -26-64.6820 76.6182   6
  -6   6  26-57.3180 68.5286   2
  -6   6  26 29.4122 60.0961   5
  -6  -6  26 4.91001 83.8871   5
  -6   6  28 240.729 69.7100   2
  -6  -6  28 229.681 84.4417   2
   6  -6 -28 223.331 89.2724   6
   6  -6 -28 175.580 101.629   3
   6   6 -28 246.959 82.2184   6
  -6   6  28 94.1911 68.7611   5
  -6  -6  28 207.470 93.0132   5
  -6   6  30-46.3339 69.8824   2
   6  -6 -30 124.870 87.6578   6
  -6  -8   0-33.6376 46.8018   8
   6   8   0-14.6251 41.1665   7
  -6  -8   0-25.2530 32.6665   1
  -6  -8   0-5.17813 27.9115   2
  -6  -8  -2 1913.13 81.3101   1
   6   8  -2 1858.16 84.4151   7
   6   8   2 1817.41 83.5657   7
   6   8  -2 1889.30 85.9511   3
  -6  -8   2 1943.61 73.5396   2
  -6  -8   2 1900.56 77.2209   1
  -6  -8   2 1959.18 91.3639   8
  -6  -8  -2 2110.77 91.2542   8
  -6  -8   4 43.1737 31.7335   2
  -6  -8   4 9.61060 49.2198   8
  -6  -8  -4 20.9441 35.2079   1
   6   8  -4 3.11030 45.2164   7
   6   8   4-7.59743 38.1748   7
  -6  -8   4 21.5996 30.9891   1
   6   8  -4 9.66846 42.9415   3
  -6  -8   4 31.6293 30.2761   5
  -6  -8  -4-45.3633 45.7641   8
  -6  -8  -6 598.204 51.0973   1
  -6  -8  -6 618.259 57.9320   8
   6   8  -6 556.442 56.3886   7
   6   8   6 634.089 49.4247   7
   6   8  -6 600.761 52.6970   3
   6   8  -6 577.974 43.9596   6
  -6  -8   6 596.173 43.1927   5
  -6  -8   6 561.906 41.1878   2
  -6  -8   6 556.807 42.0290   1
  -6  -8   6 678.854 63.4805   8
  -6  -8   8 195.026 56.3054   8
  -6  -8  -8 180.188 49.3923   8
  -6  -8   8 126.203 33.0112   1
   6   8  -8 145.189 49.8342   7
   6   8   8 163.720 39.6818   7
  -6  -8  -8 142.262 41.5744   1
  -6  -8 -10 3066.54 122.514   8
  -6  -8 -10 2526.64 117.093   1
   6   8  10 3345.80 116.085   7
   6   8 -10 2899.08 118.151   7
   6   8 -10 3048.48 106.972   4
   6   8 -10 2932.19 118.422   3
   6   8 -10 2760.78 114.113   6
  -6  -8  10 3045.15 113.803   5
  -6  -8  10 3106.78 111.222   2
  -6  -8  10 3056.34 107.867   1
  -6  -8  10 3053.99 124.695   8
  -6  -8  12 117.546 34.9934   1
  -6  -8  12 175.275 62.3013   8
  -6  -8 -12 96.7194 53.8484   8
   6   8 -12 83.0678 53.0318   7
  -6  -8  12 124.223 40.6385   2
   6   8  12-31.7017 43.1110   7
   6   8 -12 22.0472 47.8114   6
   6   8 -12 121.871 34.1731   4
  -6  -8  12 169.002 48.1433   5
  -6  -8  14-56.1754 71.1210   8
  -6  -8 -14-26.4500 55.6887   8
   6   8 -14-41.6646 32.7684   4
   6   8 -14 35.6802 53.0757   7
  -6  -8  14-19.6404 42.5854   2
   6   8 -14-8.56858 50.2690   6
  -6  -8  14 3.82619 50.5887   5
  -6  -8  14 20.0432 32.8073   1
  -6  -8  16 36.8886 86.2919   8
  -6  -8 -16-70.9513 57.8700   8
   6   8 -16-23.9767 34.0650   4
  -6  -8  16 49.5919 46.3254   2
   6  -8 -16-44.7347 88.9795   3
   6   8 -16 67.7609 55.4629   7
   6   8 -16 11.5994 53.7330   6
  -6  -8  16 29.2499 35.0130   1
  -6   8  16 13.3872 62.0899   2
  -6  -8  16 10.8585 59.0837   5
  -6  -8  18 905.167 137.650   8
   6   8 -18 1037.28 60.3168   4
   6   8 -18 1164.38 77.6112   7
   6   8 -18 1158.11 83.3327   6
   6  -8 -18 1028.69 117.705   3
  -6   8  18 1154.34 75.8624   5
  -6   8  18 1271.33 87.7507   2
  -6  -8  18 1398.00 87.6144   5
  -6  -8  18 1362.94 77.4069   2
  -6  -8  18 1079.08 59.6663   1
  -6  -8  20 188.605 196.794   8
  -6   8  20 45.3828 66.5201   2
   6   8 -20-55.5949 46.7302   4
   6   8 -20 60.5623 60.8816   7
  -6  -8  20-34.6015 61.4905   2
   6  -8 -20-14.2625 98.5276   3
   6   8 -20 26.2972 65.7123   6
  -6   8  20 2.29538 52.0162   5
  -6  -8  20-19.7798 40.7204   1
  -6  -8  20 93.3582 72.2155   5
  -6   8  22 167.542 71.5385   2
  -6  -8  22 124.746 69.5069   2
   6  -8 -22 118.275 99.9472   3
   6   8 -22 215.827 72.2002   6
  -6   8  22 85.8029 59.3333   5
  -6  -8  22 162.889 80.9617   5
  -6   8  26 325.207 76.5071   2
   6  -8 -26 278.439 90.5461   6
  -6  -8  26 238.265 85.1650   2
   6  -8 -26 197.224 105.597   3
   6   8 -26 287.040 81.1975   6
  -6   8  26 50.9805 64.8793   5
  -6  -8  26 430.985 99.5586   5
  -6   8  28-152.331 74.6647   2
  -6  -8  28-142.431 103.841   2
  -6   8  28-39.9101 70.3396   5
  -6  -8  28-200.985 110.276   5
   6  10   0 2139.67 98.0702   7
   6  10   0 2022.80 77.6660   6
  -6 -10   0 2287.22 77.4886   2
  -6 -10   0 2372.52 88.6110   1
  -6 -10   0 2546.26 106.991   8
  -6 -10  -2 7.64581 20.5737   2
  -6 -10  -2 13.1076 53.5729   8
  -6 -10   2 33.8915 55.4230   8
  -6 -10   2 42.5385 25.9837   2
  -6 -10   2 53.3661 33.2477   1
   6  10  -2-29.9898 51.3415   7
   6  10   2-18.6129 47.9739   7
   6  10  -2 30.1286 41.0048   3
   6  10  -2 34.0359 30.1363   6
  -6 -10  -2 8.86379 33.5149   1
  -6 -10   2 12.9691 32.3120   5
  -6 -10   4 141.729 59.3468   8
  -6 -10  -4 105.325 54.6825   8
  -6 -10   4 162.455 36.0221   1
  -6 -10   4 139.861 29.4682   2
   6  10  -4 121.208 51.4260   7
   6  10   4 123.988 48.8027   7
   6  10  -4 140.604 34.6145   6
   6  10  -4 103.004 43.2285   3
  -6 -10  -4 130.810 37.7491   1
  -6 -10   4 123.650 33.7595   5
  -6 -10  -4 125.864 19.7678   2
  -6 -10  -6-45.0630 40.1700   1
  -6 -10   6 30.8556 34.9681   1
  -6 -10   6 23.9709 59.1408   8
  -6 -10  -6 22.0211 52.9761   8
   6  10  -6 49.3161 55.1253   7
   6  10   6-52.5015 47.6872   7
  -6 -10   6 46.8785 31.7763   2
   6  10  -6 23.2451 36.3384   6
   6  10  -6-23.1697 44.4932   3
  -6 -10   6 38.3712 34.6447   5
   6  10 -10-39.6053 58.4940   7
  -6 -10  10-3.72178 67.8921   8
  -6 -10 -10-28.9618 56.2446   8
   6  10  10 44.0396 45.2673   7
  -6 -10  10-37.3655 38.4997   2
   6  10 -10-67.1998 45.0111   6
   6  10 -10-13.3258 33.6262   4
  -6 -10 -10-61.6174 46.0994   1
  -6 -10  10 42.5841 35.8012   1
  -6 -10  10-33.3155 45.6511   5
  -6 -10 -12 474.493 56.7927   1
   6  10 -12 471.017 43.3891   4
  -6 -10  12 503.606 85.4505   8
  -6 -10 -12 528.219 65.9580   8
   6  10 -12 576.920 68.6458   7
   6  10  12 523.220 52.6135   7
   6  10 -12 527.174 57.4377   6
  -6 -10  12 568.059 52.3777   2
  -6 -10  12 529.047 47.1059   1
  -6 -10  12 481.933 59.8863   5
  -6 -10  14-13.6315 93.9166   8
  -6 -10 -14-48.9809 60.5684   8
   6  10 -14 7.53616 34.7710   4
   6  10 -14-27.2275 61.8683   7
   6  10  14 22.2837 44.2115   7
  -6 -10  14-27.5764 49.6629   2
   6  10 -14-4.05197 53.6230   6
  -6 -10 -14-32.5304 48.7356   1
  -6 -10  14 16.3922 39.3333   1
  -6 -10  14 63.4566 59.6758   5
  -6 -10  16 220.430 123.549   8
  -6 -10 -16 567.693 73.6581   8
   6  10 -16 345.229 43.8794   4
   6  10  16 618.756 56.3165   7
   6  10 -16 474.971 71.7467   7
  -6 -10  16 494.880 63.7382   2
   6  10 -16 375.637 66.6935   6
  -6 -10  16 452.155 49.2171   1
  -6 -10  16 600.970 76.6919   5
  -6 -10  18-93.9796 160.450   8
   6  10 -18-90.7576 42.2890   4
  -6 -10 -18-56.6952 71.0159   8
  -6 -10  18-27.6525 64.0713   2
   6  10 -18 6.09903 61.8302   6
  -6 -10  18-10.0714 46.0386   1
  -6  10  18-23.7274 69.1226   2
  -6 -10  18 5.58093 78.7730   5
  -6 -10 -20 956.434 84.8867   8
   6  10 -20 549.514 56.2395   4
   6 -10 -20 808.502 123.631   3
   6  10 -20 689.451 81.2778   6
  -6 -10  20 317.292 78.9986   2
  -6  10  20 663.092 80.6232   2
  -6 -10  20 805.057 94.8840   5
  -6 -10  20 549.106 58.6421   1
  -6  10  22-87.5920 73.8646   2
  -6 -10 -22-5.28277 76.6716   8
  -6 -10  22-140.495 90.9405   2
   6  10 -22-210.118 80.0777   6
  -6  10  22 1.26696 62.8924   5
  -6 -10  22-240.249 103.198   5
  -6  10  24 5.52957 74.2838   2
  -6 -10 -24 55.0475 76.9267   8
   6 -10 -24 48.1777 111.128   3
  -6 -10  24 33.6755 92.6778   2
   6  10 -24 6.21587 76.3797   6
  -6  10  24 57.8427 63.4536   5
  -6 -10  24-101.916 105.339   5
  -6  10  26 60.3096 73.9144   2
  -6 -10 -26-28.6817 79.4687   8
   6 -10 -26-52.3643 113.347   3
  -6 -10  26 24.6087 102.256   2
   6  10 -26 1.64801 78.2290   6
  -6  10  26 14.5204 63.4929   5
  -6 -10  26 10.8266 112.158   5
  -6  10  28 609.802 86.0143   2
   6 -10 -28 629.868 108.021   6
   6 -10 -28 714.465 128.884   3
   6  10 -28 579.745 93.0601   6
  -6 -10  28 392.746 126.643   2
  -6 -12   0-141.224 69.3034   8
   6  12  -2 1394.60 84.5873   7
   6  12   2 1356.38 82.5766   7
   6  12  -2 1246.75 64.9745   3
   6  12  -2 1461.69 62.6698   6
  -6 -12   2 1490.44 59.9343   5
  -6 -12   2 1344.69 57.8511   2
  -6 -12   2 1746.33 70.8129   1
  -6 -12  -2 1483.71 68.8805   1
  -6 -12   2 1606.04 93.5501   8
  -6 -12  -2 1465.53 93.3387   8
  -6 -12   4 19.7344 65.9299   8
  -6 -12  -4 72.9623 63.3197   8
   6  12  -4-17.9405 60.0792   7
   6  12   4 51.0369 53.0128   7
   6  12  -4 21.3369 36.7146   4
  -6 -12   4-0.57637 34.7012   2
  -6 -12  -4 19.9812 37.5733   1
   6  12  -4-8.42618 39.2782   6
   6  12  -4-36.6861 42.3417   3
  -6 -12   4-20.9227 35.0108   5
  -6 -12   4-24.2286 38.3464   1
  -6 -12   6 481.322 78.9762   8
   6  12  -6 480.887 45.6932   4
  -6 -12  -6 485.013 71.9234   8
   6  12  -6 476.298 69.2091   7
   6  12   6 484.470 62.1041   7
   6  12  -6 573.826 51.5032   6
  -6 -12   6 478.213 48.2928   5
  -6 -12   6 493.775 47.4666   1
  -6 -12   6 501.465 47.8162   2
  -6 -12  -6 424.409 47.2530   1
   6  12  -8-17.5917 62.6074   7
  -6 -12   8 41.1594 76.3274   8
   6  12  -8 18.3129 37.5790   4
   6  12   8 4.94817 52.9848   7
  -6 -12  -8-29.8600 63.1903   8
  -6 -12   8 22.4046 40.7441   1
  -6 -12  -8 31.1851 41.9383   1
   6  12  10 966.421 70.6734   7
  -6 -12 -10 924.330 64.2620   1
  -6 -12  10 959.641 69.3736   5
  -6 -12  10 912.610 69.6004   2
  -6 -12 -10 1065.10 82.0411   8
  -6 -12  12 34.6026 99.8641   8
  -6 -12 -12 57.7260 66.8472   8
   6  12 -12 1.36686 36.6983   4
   6  12  12 9.52083 51.2169   7
  -6 -12 -12-17.0037 49.0936   1
  -6 -12  12-15.5369 55.3459   2
   6  12 -12-44.7702 54.9597   6
  -6 -12  12 14.5168 43.9602   1
  -6 -12  12-45.5480 60.2546   5
  -6 -12  14-16.0738 126.111   8
   6  12  14 115.418 58.2508   7
  -6 -12  14-47.7435 73.2563   2
  -6 -12  14 35.8446 51.2094   1
  -6 -12  14 133.942 74.5941   5
  -6 -12  16-2.80894 152.738   8
  -6 -12 -16-61.0196 72.8582   8
   6  12 -16 0.74795 39.6206   4
   6  12  16 51.6589 51.4388   7
  -6 -12  16-8.60575 76.2965   2
   6  12 -16-6.27467 64.6039   6
  -6 -12 -16-29.0698 56.9350   1
  -6 -12  16 10.5430 53.7760   1
  -6 -12  16 44.7436 82.4511   5
   6  12 -18 637.232 54.5192   4
  -6 -12 -18 671.324 69.7945   1
   6  12  18 829.214 66.5396   7
   6  12 -18 852.988 82.0286   6
  -6 -12  18 767.894 101.489   2
  -6 -12  18 805.981 103.478   5
  -6 -12 -18 747.192 86.5030   8
  -6 -12 -20 112.822 86.9027   8
   6  12  20-114.580 53.9972   7
  -6 -12  20-71.8704 68.4553   1
  -6 -12  20-198.978 113.546   2
   6  12 -20-65.2702 75.5181   6
  -6  12  20-96.5007 73.6209   2
  -6 -12  20-181.625 111.530   5
  -6 -12 -22 395.234 95.8192   8
   6 -12 -22 186.346 119.695   3
   6  12 -22 146.552 75.9816   6
  -6 -12  22 94.6955 111.446   2
  -6 -12  22 245.086 112.808   5
  -6  12  22 171.128 77.7607   2
  -6  12  24-28.4921 75.7287   2
  -6 -12 -24 104.409 85.2982   8
   6 -12 -24-24.2085 118.919   3
   6  12 -24-72.9845 75.7276   6
  -6 -12  24-53.9426 125.513   2
  -6  12  24-12.4442 63.0259   5
  -6 -12  24 74.0311 127.045   5
  -6  12  26 129.511 82.4169   2
   6  12 -26-89.6841 86.3694   6
  -6 -12  26-40.1981 144.842   2
  -6  12  26 76.0887 71.8466   5
  -6 -12  26 100.019 142.876   5
  -6  12  28 13.0740 77.6857   2
   6 -12 -28-101.357 127.770   3
   6 -12 -28 102.162 109.841   6
   6  14   0 1796.63 82.1320   4
   6  14   0 1807.96 101.895   7
  -6 -14   0 2011.31 86.6878   1
  -6 -14   0 1770.17 112.113   8
  -6 -14   2 18.1879 75.4780   8
  -6 -14  -2-19.7181 42.6259   1
  -6 -14  -2 23.1464 71.2184   8
   6  14   2 49.6742 63.8925   7
   6  14  -2 47.9244 39.4542   4
   6  14   2-27.5861 39.6922   4
   6  14  -2-54.6288 66.4518   7
  -6 -14   2-76.1774 45.0100   1
  -6 -14   4 109.677 82.7152   8
  -6 -14  -4 58.6803 71.6168   8
  -6 -14  -4 66.9580 45.1580   1
   6  14  -4 47.2902 68.2997   7
   6  14  -4 80.4931 40.6509   4
   6  14   4 4.45621 61.8284   7
  -6 -14   4 61.8891 45.2682   1
  -6 -14  -6-80.3507 73.7006   8
  -6 -14   6 104.277 88.6703   8
   6  14  -6-42.0241 72.9489   7
   6  14   6-100.289 63.0174   7
   6  14  -6 41.0517 39.0368   4
  -6 -14  -6-28.2695 44.7305   1
   6  14  -6-6.91982 61.4771   6
  -6 -14   6 42.3960 45.7268   1
   6  14   8 997.306 78.1859   7
  -6 -14   8 786.064 64.7098   1
  -6 -14  -8 913.695 63.0134   1
  -6 -14  -8 864.640 88.7396   8
  -6 -14  12-53.2151 127.696   8
  -6 -14 -12 247.285 80.3877   8
   6  14 -12 12.5355 41.1083   4
   6  14  12 323.016 67.8110   7
   6  14 -12-1.30738 67.3908   6
  -6 -14  12 41.3949 60.4999   1
  -6 -14  12 11.4088 101.542   2
  -6 -14  12 140.545 78.6932   5
  -6 -14 -12 262.845 55.3792   1
  -6 -14  14-38.2689 152.479   8
  -6 -14 -14-11.2733 76.5589   8
   6  14 -14-2.29809 38.5624   4
  -6 -14 -14-12.4024 57.0183   1
   6  14  14-45.8057 62.3990   7
  -6 -14  14 5.89300 64.1468   1
   6  14 -14-33.0651 65.6282   6
  -6 -14  14-52.3922 101.000   2
  -6 -14  14-78.9466 87.2186   5
  -6 -14  16-64.3930 181.741   8
  -6 -14 -16 68.5849 82.0443   8
   6  14 -16 2.41365 39.9637   4
   6  14  16 210.072 60.9667   7
  -6 -14  16-10.2763 70.6470   1
   6  14 -16-23.4588 70.2558   6
  -6 -14 -16 151.419 62.5703   1
  -6 -14  16 13.7166 111.066   2
  -6 -14  16-100.943 98.9739   5
  -6 -14 -18 257.444 69.3704   1
  -6 -14 -20 593.740 95.2754   8
   6  14  20 581.838 66.7817   7
  -6 -14 -20 494.705 73.0450   1
  -6 -14 -22-62.6021 87.6725   8
  -6 -14 -22 15.6968 62.8554   1
   6  14  22 57.4806 57.8636   7
  -6 -14  22-95.5352 102.414   1
   6  14 -22 19.1666 84.7052   6
  -6  14  22-47.8839 76.5587   2
  -6 -14  22 27.7280 140.515   5
  -6  14  24-148.428 85.4399   2
  -6 -14 -24-179.142 94.2524   8
   6  14 -24-151.283 90.6816   6
  -6 -14  24-177.537 156.499   5
  -6  14  26-35.7399 79.8985   2
   6 -14 -26 86.4367 132.586   3
   6  14 -26-91.4087 85.2379   6
  -6 -14  26-3.13307 165.892   5
  -6 -16   4-231.830 106.603   8
  -6 -16  -4 16.7982 50.3467   1
   6  16  -4-121.676 82.6632   7
  -6 -16  -4-95.1391 86.6886   8
  -6 -16   6 186.852 116.236   8
  -6 -16  -6 190.215 84.8283   8
  -6 -16  -6 107.784 50.2403   1
   6  16  -6 155.011 44.6077   4
   6  16   6 176.852 75.0747   7
   6  16   6 136.982 48.1031   4
  -6 -16   6 164.832 59.2431   1
  -6 -16   8-17.7706 126.788   8
  -6 -16  -8 14.3328 82.2874   8
   6  16  -8 54.5403 40.7435   4
   6  16   8-55.9134 70.2544   7
   6  16   8 24.0610 47.5688   4
  -6 -16  -8 1.98278 51.5649   1
  -6 -16   8-29.9343 60.3015   1
  -6 -16 -10 697.255 93.0285   8
   6  16  10 555.390 75.7988   7
  -6 -16  10 19.8783 147.170   8
  -6 -16  10 146.459 74.3796   1
  -6 -16 -10 716.936 62.3944   1
  -6 -16  12-6.38931 159.173   8
  -6 -16 -12 87.2183 86.2285   8
   6  16  12-10.4639 68.6842   7
  -6 -16  12-34.0029 74.3290   1
  -6 -16 -12 6.35932 53.3768   1
   6  16 -12 1.60514 39.2316   4
  -6 -16  14-118.170 204.946   8
  -6 -16 -14-28.5453 88.5499   8
   6  16 -14-22.8389 52.4531   4
   6  16  14-135.851 70.5665   7
  -6 -16  14-10.9418 84.1249   1
  -6 -16 -14-37.5092 59.0167   1
  -6 -16  14-311.575 119.401   5
  -6 -16  16-98.1102 214.074   8
  -6 -16 -16-27.2694 90.6717   8
  -6 -16 -16 73.0596 63.3365   1
   6  16 -16 0.86529 41.2762   4
   6  16  16-49.8701 67.6818   7
  -6 -16  16 1.75334 95.0434   1
  -6 -16  16-47.7031 128.527   5
  -6 -16 -18 407.819 96.3384   8
   6  16 -18 38.9297 44.3507   4
   6  16  18 269.076 69.1609   7
  -6 -16 -18 296.837 68.5403   1
  -6 -16  18 46.7802 106.517   1
  -6 -16  18 273.214 145.479   5
   6  16  20-88.7676 66.9503   7
  -6 -16  20-138.583 126.616   1
  -6 -16 -20-139.897 96.2029   8
  -6 -16 -20-113.384 73.8792   1
  -6 -16  20-263.475 167.820   5
  -6 -16 -22 122.458 97.6571   8
   6  16  22 69.6891 65.0281   7
  -6 -16  22 22.1578 137.013   1
  -6 -16 -22-21.9221 69.8833   1
  -6 -16  22-106.973 183.987   5
  -6 -18   0 271.616 117.884   8
   6  18   0 458.932 54.0392   4
   6  18   0 401.756 90.5121   7
  -6 -18   0 402.656 67.5606   1
  -6 -18  -2 132.461 106.623   8
   6  18  -2-9.18295 88.1811   7
   6  18   2-36.4755 47.8152   4
   6  18   2-35.3385 84.5343   7
  -6 -18   2-63.2294 121.392   8
   6  18  -2-32.9569 43.3380   4
  -6 -18   2 108.505 63.2137   1
  -6 -18  -2 67.5011 58.8396   1
  -6 -18  -4 1.13616 57.9967   1
  -6 -18   4-95.2705 132.723   8
  -6 -18  -4-15.8839 102.188   8
   6  18  -4 16.4145 44.5743   4
   6  18   4-42.9708 82.4784   7
   6  18   4-26.0107 46.9439   4
  -6 -18   4 1.31251 63.6472   1
  -6 -18   6 2.90150 143.418   8
  -6 -18  -6-24.7581 58.0924   1
  -6 -18  -6 90.8772 97.6589   8
   6  18  -6-18.8138 41.6514   4
   6  18   6-77.5183 81.3343   7
   6  18   6 40.4861 49.0959   4
  -6 -18   6-94.9353 72.5092   1
  -6 -18   8-6.42433 167.226   8
  -6 -18  -8 317.815 100.766   8
  -6 -18  -8 212.493 59.3653   1
   6  18  -8-2.51409 48.5753   4
   6  18   8 127.284 84.9568   7
   6  18   8 135.767 55.7722   4
  -6 -18   8 101.568 82.2272   1
  -6 -18  10-74.2880 178.797   8
  -6 -18 -10-261.014 102.420   8
   6  18 -10-7.64925 48.1866   4
   6  18  10-75.5274 81.4636   7
   6  18  10 29.9445 53.7293   4
  -6 -18 -10 4.46359 59.6256   1
  -6 -18  10-53.2343 88.3530   1
  -6 -18  12 47.5140 186.320   8
  -6 -18 -12 194.037 97.5319   8
   6  18 -12 18.5915 41.2992   4
   6  18  12 160.250 56.0648   4
  -6 -18 -12 106.522 60.6067   1
  -6 -18  12-35.3613 97.9940   1
   6  18  12 91.0000 76.5737   7
  -6 -18 -14-26.5154 97.4953   8
   6  18 -14 1.74592 39.2383   4
   6  18  14 81.7889 54.0264   4
   6  18  14 52.6910 72.3835   7
  -6 -18  14 2.08791 107.007   1
  -6 -18 -14-29.8358 58.9745   1
  -6 -18  14-77.5865 215.948   8
  -6 -18 -16 82.8088 98.8864   8
   6  18 -16 2.72429 39.8519   4
   6  18  16 140.308 58.0165   4
   6  18  16 58.2972 76.6606   7
  -6 -18  16-84.6121 123.021   1
  -6 -18 -16 67.1012 62.9799   1
  -6 -18 -18-180.667 107.125   8
  -6 -18 -20 440.502 104.243   8
   6  18  20 175.834 71.3204   7
  -6 -18 -20 333.015 77.0764   1
  -6 -20   0-140.652 140.545   8
   6  20   0 0.92904 45.8349   4
   6  20   0 70.5963 94.5826   7
  -6 -20   0-23.0403 73.9486   1
  -6 -20   2 37.3269 149.784   8
  -6 -20  -2 48.0127 135.689   8
   6  20  -2 121.986 48.7038   4
   6  20   2 121.399 49.6280   4
   6  20   2 262.545 97.3778   7
  -6 -20   2 71.6938 78.2384   1
  -6 -20  -2 101.194 70.5822   1
  -6 -20   4-57.2398 166.564   8
  -6 -20  -4 27.5198 126.514   8
   6  20  -4-24.1698 44.7250   4
   6  20   4-39.7127 48.8856   4
   6  20   4 24.0826 91.1451   7
  -6 -20   4-45.1138 81.9578   1
  -6 -20  -4-10.5306 67.9352   1
  -6 -20  -6 108.141 68.3576   1
  -6 -20   6 65.7281 177.283   8
  -6 -20  -6 120.519 123.701   8
   6  20   6 75.8426 50.6186   4
   6  20  -6 102.930 45.4313   4
   6  20   6-40.9685 91.2066   7
  -6 -20   6-6.98852 91.7302   1
  -6 -20   8-43.2426 186.605   8
  -6 -20  -8-72.3681 115.701   8
   6  20  -8 19.3083 41.3086   4
  -6 -20  -8-45.6523 66.6089   1
   6  20   8 26.3496 53.3128   4
   6  20   8 24.5669 88.6401   7
  -6 -20   8 63.1758 97.4029   1
  -6 -20  10 13.0278 198.404   8
  -6 -20 -10 170.662 117.012   8
   6  20 -10 4.42293 43.3981   4
  -6 -20 -10 235.292 67.2296   1
   6  20  10 157.951 55.4157   4
   6  20  10 192.856 90.7630   7
  -6 -20  10-29.7012 107.847   1
  -6 -20  12-174.738 251.973   8
   6  20 -12-40.3728 53.0916   4
  -6 -20 -12-79.4710 69.4765   1
  -6 -20  12-124.836 129.099   1
  -6 -20 -14-174.199 118.533   8
   6  20 -14-21.0327 46.0029   4
  -6 -20  14-37.9545 141.935   1
  -6 -20 -14-117.225 69.6893   1
  -6 -20 -16 18.1793 108.907   8
   6  20 -16 0.94150 37.9332   4
   6  20  16-2.10436 57.2144   4
   6  20  16 149.387 82.0603   7
  -6 -20  16-6.28021 162.728   1
  -6 -20 -16-25.6666 65.5752   1
  -7  -1   9 67.4401 30.6243   8
   7  -1  -9 105.020 69.2631   3
   7   1  -9 70.7649 65.3548   3
  -7  -1   9 41.4684 38.0826   5
  -7  -1   9 57.3123 46.2015   2
  -7  -1  11 111.348 34.0902   8
   7  -1 -11 207.490 71.2189   3
   7   1 -11 207.092 66.3416   3
  -7   1  11 151.995 41.9179   5
  -7  -1  11 130.866 40.4345   5
  -7   1  11 108.812 51.4183   2
  -7  -1  11 111.544 48.6359   2
  -7  -1  13 319.903 42.5748   8
   7  -1 -13 133.298 77.2877   3
   7   1 -13 224.955 71.2010   3
  -7  -1  13 351.139 46.6350   5
  -7  -1  13 435.164 56.6752   2
  -7   1  13 386.248 49.5026   5
  -7   1  13 409.287 58.3267   2
  -7   1  15 302.743 34.6216   8
  -7  -1  15 351.345 57.5595   2
  -7  -1  15 313.372 44.4946   8
  -7   1  15 382.378 60.0690   2
   7  -1 -15 334.238 76.3325   3
   7   1 -15 336.389 72.1651   3
  -7   1  15 277.511 47.6658   5
  -7  -1  15 261.673 46.5339   5
  -7   1  17 148.595 56.6830   2
  -7  -1  17 189.366 56.3716   2
  -7  -1  17 166.600 44.7291   8
   7  -1 -17 220.770 74.9803   3
   7   1 -17 212.697 72.2956   3
  -7   1  17 125.784 45.9095   5
  -7  -1  17 181.513 47.8289   5
  -7   1  19 4.72423 58.8630   2
  -7  -1  19 23.1769 54.6566   2
   7   1 -19-56.9509 62.6406   6
   7  -1 -19 120.353 76.8525   3
   7   1 -19 1.42998 74.9506   3
  -7   1  19 35.8753 49.5266   5
  -7  -1  19 4.22137 50.9922   5
  -7   1  21 97.5400 63.7101   2
  -7  -1  21 95.0297 58.3514   2
   7  -1 -21 19.1732 69.6702   6
   7   1 -21 36.4442 69.5820   6
   7  -1 -21 27.9400 84.1302   3
   7   1 -21 1.49939 83.0060   3
  -7   1  21 36.2440 54.7056   5
  -7  -1  21-28.3675 58.4831   5
   7  -1 -23 634.731 82.7147   6
   7   1 -23 608.816 83.4132   6
   7  -1 -23 553.474 95.8750   3
   7   1 -23 520.276 94.3804   3
  -7   1  23 541.726 68.7164   5
  -7   1  23 706.542 70.8038   2
  -7  -1  23 635.146 70.7218   2
  -7  -1  23 478.072 70.5960   5
  -7  -1  25 860.863 79.9500   2
  -7   1  27 39.8596 65.3076   2
  -7  -1  27 62.8969 66.1499   2
   7  -1 -27 76.3227 83.0576   6
   7   1 -27 114.854 81.7143   6
   7  -1 -27-81.0481 97.1685   3
   7   1 -27-10.1097 92.8649   3
  -7   1  27 118.004 66.9199   5
  -7  -1  27 49.0779 69.7006   5
  -7   1  29-21.3449 70.5867   2
  -7  -1  29-5.38320 72.4468   2
   7  -1 -31 81.0058 101.492   3
   7   1 -31 107.329 99.9978   3
  -7   1  31 29.2131 76.1580   5
  -7  -1  31 28.9339 79.3208   5
   7   3  -7 1956.76 103.132   3
  -7  -3   7 1828.97 82.9697   5
   7   3  -9-10.8868 57.5533   3
  -7  -3   9-18.3069 37.5849   5
  -7  -3   9 51.6071 44.4360   2
  -7  -3  11 153.916 48.2706   2
   7   3 -11 212.791 32.2468   7
   7  -3 -11 239.988 81.0258   3
   7   3 -11 134.093 61.6739   3
  -7  -3  11 141.597 38.9160   5
  -7  -3  15 736.487 53.3182   1
   7   3 -15 748.798 44.7361   7
   7  -3 -15 760.629 91.7185   3
   7   3 -15 743.293 77.6397   3
  -7   3  15 691.103 60.1773   5
  -7  -3  15 769.909 59.1957   5
  -7   3  15 731.926 71.2732   2
  -7  -3  15 818.412 66.5544   2
  -7  -3  15 700.347 59.1094   8
  -7  -3  17 221.215 54.2774   2
  -7  -3  17 254.250 52.3499   8
   7   3 -17 233.030 34.8641   7
   7   3 -17 277.202 60.3963   6
   7  -3 -17 213.341 80.1253   3
   7   3 -17 239.019 72.9116   3
  -7  -3  17 193.121 43.0867   1
  -7   3  17 167.285 49.1392   5
  -7  -3  17 258.850 54.8266   5
  -7   3  17 156.793 62.1029   2
  -7   3  19-16.0750 61.1728   2
  -7  -3  19-23.3026 53.2360   2
   7   3 -19-67.1523 64.7729   6
   7   3 -19-115.171 76.2709   3
  -7   3  19-15.6171 47.9375   5
  -7  -3  19 61.3780 55.3003   5
   7   3 -21 747.853 92.7247   3
   7   3 -21 705.363 83.7554   6
   7  -3 -21 678.992 99.1054   3
  -7   3  21 568.463 64.0430   5
  -7  -3  21 580.166 74.9654   5
  -7   3  21 645.415 75.7342   2
  -7  -3  21 687.026 68.5800   2
  -7   3  23 365.819 72.0788   2
  -7  -3  23 347.058 66.5129   2
   7   3 -23 600.695 87.3079   6
   7  -3 -23 403.988 82.5745   6
   7  -3 -23 437.462 96.0344   3
  -7   3  23 452.149 64.5919   5
  -7  -3  23 345.579 72.3811   5
  -7   3  25 248.920 71.2163   2
  -7  -3  25 243.314 66.1484   2
   7  -3 -25 210.980 84.5418   6
   7   3 -25 122.620 81.1314   6
   7  -3 -25 190.618 100.888   3
   7   3 -25 15.7084 93.4010   3
  -7   3  25 66.8688 61.6245   5
  -7  -3  25 209.927 74.9603   5
  -7   3  27 98.2658 68.6535   2
  -7  -3  27-3.89757 64.8835   2
   7  -3 -27 151.004 85.9499   6
   7   3 -27 166.482 79.8463   6
   7  -3 -27 38.4131 96.4652   3
   7   3 -27 16.3979 90.5213   3
  -7   3  27 64.8282 65.4800   5
  -7  -3  27 32.8925 75.4977   5
   7   3 -31 133.432 85.6670   6
   7  -3 -31 23.4873 103.450   3
   7   3 -31-64.6712 99.3452   3
  -7   3  31-4.48559 72.3588   5
  -7  -3  31 156.980 89.4570   5
  -7  -5   1 146.667 41.9026   8
   7   5  -1 132.226 34.3071   7
   7   5   1 79.9531 31.9857   7
  -7  -5   3 47.6321 42.8814   8
  -7  -5  -3-33.5704 35.7791   8
  -7  -5   3 33.3568 35.5664   1
   7   5  -3-0.65638 32.8599   7
  -7  -5   5 1941.10 87.5917   8
  -7  -5   5 1958.06 85.6688   1
   7   5  -5 2056.99 81.4908   7
  -7  -5   7 271.609 41.6885   1
  -7  -5   7 258.620 48.0990   8
   7   5  -7 235.946 37.5958   7
   7   5  -7 217.248 58.5012   3
  -7  -5   7 182.194 40.4321   5
  -7  -5   9 48.0946 43.3959   2
  -7  -5   9 81.4604 47.3914   8
   7   5  -9 34.5383 55.2779   3
  -7  -5   9 29.1763 36.2060   5
  -7  -5  11 182.990 52.4092   8
  -7  -5  11 177.965 47.6943   2
   7   5 -11 103.025 59.9404   3
  -7  -5  11 210.247 42.3526   5
   7   5 -13 759.721 76.5283   3
   7   5 -13 856.402 66.5040   6
   7  -5 -13 737.937 100.643   3
  -7  -5  13 877.498 60.2805   5
  -7  -5  13 970.907 65.0014   2
   7  -5 -15 1267.91 111.575   3
   7   5 -15 1447.10 92.4037   3
   7   5 -15 1318.83 79.2198   6
  -7   5  15 1038.38 73.6348   5
  -7   5  15 1336.18 89.5185   2
  -7  -5  15 1355.43 76.0775   5
  -7  -5  15 1389.20 74.9358   2
  -7  -5  17 114.105 52.2086   2
   7  -5 -17-5.82420 87.8654   3
   7   5 -17-43.7466 59.0968   6
   7   5 -17 24.9583 70.5749   3
  -7   5  17 73.5794 47.9770   5
  -7  -5  17 58.6031 53.5797   5
  -7   5  17 126.961 63.5998   2
  -7   5  21 204.366 67.9820   2
  -7  -5  21 71.8823 58.8386   2
   7  -5 -21 114.668 92.0427   3
   7   5 -21 229.013 70.6759   6
   7   5 -21 30.6443 80.6887   3
  -7   5  21 167.184 56.5864   5
  -7  -5  21 172.215 68.4757   5
   7   5 -23 670.563 83.1006   6
   7  -5 -23 566.749 106.555   3
  -7   5  23 504.934 65.3746   5
  -7   5  23 619.919 79.1478   2
  -7  -5  23 330.816 69.4259   2
  -7  -5  23 567.780 80.0627   5
  -7   5  25 156.781 73.0871   2
  -7  -5  25 62.6270 65.2810   2
   7  -5 -25 211.597 86.1016   6
   7  -5 -25 68.5415 100.502   3
   7   5 -25 284.141 78.1793   6
  -7   5  25 55.7788 61.0336   5
  -7  -5  25-77.1020 78.2919   5
  -7   5  27 30.8801 70.1392   2
  -7  -5  27-26.5262 68.2870   2
   7  -5 -27-18.8270 86.5092   6
   7  -5 -27 46.6037 101.925   3
   7   5 -27 191.873 81.6451   6
  -7   5  27 41.1000 62.8567   5
  -7  -5  27-78.6339 83.1665   5
  -7  -7   1 175.437 48.2891   8
  -7  -7  -1 109.062 46.7585   8
  -7  -7  -1 79.0747 40.1675   1
   7   7  -1 163.039 41.4550   7
   7   7   1 118.900 38.2354   7
  -7  -7   1 88.5814 38.5965   1
  -7  -7  -3 1621.17 83.2716   8
  -7  -7   3 1604.11 75.5238   1
  -7  -7  -3 1653.65 79.5641   1
   7   7  -3 1631.79 75.9516   7
   7   7   3 1698.04 75.7199   7
  -7  -7   3 1592.42 71.0782   2
  -7  -7   3 1737.79 85.0240   8
  -7  -7   5 143.716 38.2743   2
  -7  -7  -5 123.039 40.9522   1
  -7  -7   5 134.537 51.3776   8
  -7  -7   5 163.031 39.0214   1
  -7  -7  -5 77.0808 47.0196   8
   7   7  -5 130.853 43.1919   7
   7   7   5 165.923 38.6966   7
  -7  -7  -7 865.291 65.5732   8
   7   7  -7 825.551 58.8645   7
   7   7   7 1055.21 57.9100   7
  -7  -7   7 1094.20 70.2177   8
  -7  -7   7 884.965 53.9795   1
  -7  -7   9 58.8294 56.2962   8
  -7  -7  -9-86.2704 50.1496   8
  -7  -7   9 85.8332 42.6478   2
   7   7  -9-31.1918 47.0755   7
   7   7  -9 35.6783 42.9042   6
   7   7  -9-11.3373 56.9177   3
  -7  -7   9 69.4779 36.7299   1
  -7  -7   9 37.7023 38.2894   5
   7   7 -11 715.688 60.8821   7
   7   7 -11 738.346 71.3822   3
   7   7 -11 793.969 61.7343   6
  -7  -7  11 962.076 60.1784   5
  -7  -7  11 973.340 60.4379   2
  -7  -7  11 915.243 54.1958   1
  -7  -7  11 1005.44 74.4981   8
   7   7 -13 935.569 64.5725   7
   7   7 -13 984.769 79.8507   3
   7   7 -13 989.105 69.3512   6
  -7  -7  13 1072.21 66.6673   5
  -7  -7  13 1075.15 65.5621   2
  -7  -7  13 916.258 55.8637   1
  -7  -7  13 972.773 77.1478   8
  -7  -7  15 352.154 66.2851   8
   7   7 -15 342.321 40.5290   4
  -7  -7  15 313.183 51.6143   2
   7   7 -15 248.623 52.9904   7
   7   7 -15 350.577 61.3339   6
   7   7 -15 320.657 72.0154   3
  -7  -7  15 349.201 55.8585   5
  -7  -7  15 347.045 42.0484   1
  -7  -7  17 224.758 77.2526   8
   7   7 -17 266.114 41.6555   4
  -7  -7  17 351.457 56.8256   2
   7   7 -17 246.688 59.1628   7
   7   7 -17 267.178 66.4479   6
   7   7 -17 188.039 75.4838   3
  -7  -7  17 364.936 62.9833   5
  -7   7  17 300.622 73.8626   2
  -7  -7  17 392.969 44.8394   1
  -7  -7  19-16.6887 95.6012   8
   7   7 -19 8.48518 38.7791   4
   7   7 -19-40.5506 54.9001   7
  -7  -7  19 3.26799 41.5911   1
  -7  -7  19-20.9208 53.1805   2
   7  -7 -19-4.37301 100.478   3
   7   7 -19-12.0417 65.6082   6
  -7   7  19-20.4241 53.2930   5
  -7  -7  19 82.0298 65.0520   5
  -7   7  19 59.4575 67.9240   2
  -7   7  21 122.528 71.2524   2
  -7  -7  21 67.7191 60.1296   2
   7  -7 -21-56.1770 102.617   3
   7   7 -21 123.973 68.5838   6
  -7   7  21 33.9619 58.3843   5
  -7  -7  21 110.235 74.0671   5
  -7   7  23 140.455 78.1972   2
  -7  -7  23 72.1659 67.8382   2
  -7   7  25 314.697 80.2156   2
  -7  -7  25 180.526 72.2996   2
   7  -7 -25 223.097 108.178   3
   7   7 -25 300.079 80.6671   6
  -7   7  25 99.1706 67.1867   5
  -7  -7  25 196.085 86.5739   5
  -7  -7  27-38.3683 79.2721   2
  -7   7  27-25.4446 76.5091   2
  -7   7  27-74.7304 66.0997   5
  -7  -7  27-96.1935 94.9276   5
  -7  -9   1 150.967 56.0682   8
  -7  -9  -1 104.102 53.5488   8
  -7  -9  -1 161.058 42.1904   1
   7   9  -1 206.376 49.6356   7
   7   9   1 166.322 47.7830   7
  -7  -9  -1 157.715 33.3054   2
  -7  -9   1 169.014 34.1382   2
  -7  -9   1 128.464 40.3971   1
  -7  -9  -3 891.488 62.8287   1
   7   9  -3 919.414 66.5794   7
   7   9   3 769.059 62.8135   7
   7   9  -3 892.285 70.2273   3
  -7  -9   3 999.207 53.0655   2
  -7  -9   3 1074.26 58.3761   1
  -7  -9   3 1017.37 72.3750   8
  -7  -9  -3 1019.30 71.7579   8
   7   9   5 1687.04 80.4785   7
  -7  -9   5 1473.25 70.8612   5
  -7  -9   5 1509.97 69.1898   2
  -7  -9   5 1582.94 71.8876   1
  -7  -9   7 185.927 64.6400   8
  -7  -9  -7 53.7722 53.8298   8
   7   9  -7 184.430 53.9326   7
   7   9   7-59.6424 48.3453   7
  -7  -9  -7-21.7299 48.1104   1
  -7  -9   7 174.527 38.2856   1
  -7  -9   9-35.6466 63.4769   8
  -7  -9  -9 3.43871 55.2444   8
  -7  -9   9 53.9644 39.7394   2
   7   9  -9 51.9323 54.7955   7
  -7  -9  -9 41.8541 45.0700   1
   7   9   9 55.1274 43.5453   7
  -7  -9   9-6.42213 36.8653   1
   7   9  -9-13.9728 44.7637   6
   7   9  -9-21.0763 56.8817   3
  -7  -9   9 19.4774 41.6924   5
  -7  -9  11 68.4518 65.4608   8
  -7  -9 -11 162.816 47.9441   1
  -7  -9 -11 153.433 60.8759   8
  -7  -9  11 164.440 45.2207   2
  -7  -9  11 125.248 39.7219   1
   7   9 -11 77.2480 56.5420   7
   7   9 -11 138.323 38.7459   4
   7   9  11 180.597 45.3292   7
   7   9 -11 143.810 50.7692   6
   7   9 -11 13.6963 61.1231   3
  -7  -9  11 153.517 47.7044   5
  -7  -9 -13 656.279 72.8641   8
   7   9 -13 740.421 49.2665   4
   7   9 -13 603.836 65.5934   7
   7   9 -13 720.329 74.6722   3
   7   9 -13 633.652 63.6026   6
  -7  -9  13 809.993 65.7827   5
  -7  -9  13 727.563 57.1424   2
  -7  -9  13 699.115 51.0973   1
  -7  -9  13 759.921 81.1907   8
  -7  -9 -15 982.702 82.4984   8
   7   9 -15 678.889 72.3640   7
   7   9 -15 820.915 56.1598   4
   7   9 -15 817.135 74.7127   6
  -7  -9  15 966.085 77.2798   5
  -7  -9  15 1102.88 68.3568   2
  -7  -9  15 1025.41 58.6708   1
  -7  -9  15 939.283 97.0208   8
  -7  -9  17 1.62747 97.4553   8
  -7  -9  17 187.814 45.1127   1
  -7  -9 -17 63.2695 67.0189   8
   7   9 -17 125.875 42.3317   4
   7   9 -17 19.3648 64.1306   7
  -7  -9  17 162.796 56.1977   2
   7   9 -17 138.558 64.9354   6
  -7  -9  17 176.773 68.7869   5
  -7  -9  19 0.75207 44.2592   1
  -7  -9  19-24.9837 120.524   8
   7   9 -19-8.94700 39.2108   4
   7   9 -19 42.7461 62.8284   7
  -7  -9  19-25.5075 58.7400   2
   7  -9 -19-93.2731 106.890   3
   7   9 -19-66.7381 67.6501   6
  -7  -9  19-102.617 73.2042   5
  -7   9  19-50.1246 73.5156   2
  -7  -9  21 84.6002 63.5178   2
   7  -9 -21-154.514 117.408   3
   7   9 -21-50.2747 76.4269   6
  -7   9  21 31.4315 59.8464   5
  -7  -9  21-36.8789 79.7852   5
  -7   9  21 8.73507 74.7799   2
  -7   9  23 76.1034 100.048   2
  -7  -9  23 108.043 74.8256   2
   7   9 -23 103.826 78.5279   6
  -7  -9  23 229.882 89.4587   5
  -7   9  25 158.023 81.2081   2
   7  -9 -25 70.0056 116.222   3
  -7  -9  25-15.2299 78.1197   2
   7   9 -25 73.0241 78.9690   6
  -7   9  25 8.08286 68.2845   5
  -7  -9  25 84.1195 95.6398   5
  -7   9  27-141.086 84.4191   2
  -7  -9  27-104.177 97.8867   2
  -7  -9  27-176.607 108.307   5
  -7 -11  -1 114.741 28.9433   2
  -7 -11   1-15.1708 64.8594   8
  -7 -11  -1 114.117 61.5939   8
  -7 -11   1 87.7480 29.8434   2
   7  11  -1-14.6358 53.5072   7
   7  11   1 5.89797 54.0229   7
   7  11  -1 25.8675 32.0377   6
  -7 -11   1 120.501 39.6048   1
  -7 -11  -1 79.3723 41.0938   1
  -7 -11   3 211.287 67.8061   8
  -7 -11  -3 334.636 64.0343   8
  -7 -11   3 194.066 33.9997   2
   7  11  -3 212.545 59.8873   7
   7  11   3 204.229 54.8056   7
  -7 -11   3 252.393 42.6841   1
   7  11  -3 31.7940 54.8585   3
   7  11  -3 237.061 38.5093   6
  -7 -11   3 237.129 43.5903   5
  -7 -11  -3 264.253 46.4257   1
  -7 -11  -5 742.288 58.0725   1
   7  11  -5 742.143 69.2518   7
   7  11   5 709.700 63.6160   7
   7  11  -5 596.834 50.8002   6
  -7 -11   5 715.114 50.9094   5
  -7 -11   5 671.256 45.3896   2
  -7 -11   5 782.601 54.2656   1
  -7 -11   5 724.615 79.0384   8
  -7 -11  -5 642.880 72.9385   8
  -7 -11  -7 498.839 56.0500   1
   7  11   7 563.494 60.6045   7
   7  11  -7 50.4155 67.0462   7
  -7 -11   7 579.769 47.9970   1
  -7 -11   7 132.673 79.2733   8
  -7 -11  -7 614.825 70.1025   8
  -7 -11   9 32.0133 78.1625   8
  -7 -11   9 24.2931 41.2805   1
  -7 -11  -9 43.5515 63.4388   8
   7  11  -9 1.04843 63.0893   7
   7  11  -9-2.82365 39.6581   4
  -7 -11   9 61.9630 42.0073   2
   7  11   9-0.97258 49.5725   7
   7  11  -9-5.70940 49.2497   6
   7  11  -9-2.65205 57.9670   3
  -7 -11  -9-29.3207 50.0088   1
  -7 -11   9 26.6624 46.1975   5
  -7 -11  11 41.4941 45.8518   1
  -7 -11  11 46.2879 79.9686   8
  -7 -11 -11 149.336 66.9556   8
   7  11 -11 14.7642 67.4625   7
   7  11 -11 21.3695 40.6688   4
  -7 -11 -11 172.253 54.3130   1
   7  11  11 164.279 50.8895   7
  -7 -11  11 149.256 46.3761   2
   7  11 -11 33.8416 53.8199   6
   7  11 -11 5.76418 63.3340   3
  -7 -11  11 66.1382 52.5201   5
  -7 -11  13 56.1802 98.0226   8
   7  11  13 580.449 64.4179   7
  -7 -11  13 433.968 58.3204   2
  -7 -11  13 203.995 53.5793   1
  -7 -11  13 501.064 68.1764   5
  -7 -11  15 166.945 112.269   8
  -7 -11 -15 656.468 67.7161   1
   7  11 -15 100.376 82.9767   7
   7  11  15 949.958 67.1145   7
  -7 -11  15 706.155 78.5724   5
  -7 -11  15 894.737 71.5391   2
  -7 -11 -15 896.370 85.2828   8
  -7 -11  17 173.375 124.071   8
  -7 -11 -17 235.761 76.1671   8
   7  11 -17 145.967 41.3548   4
   7  11 -17 108.738 72.5725   7
   7  11  17 31.7799 37.9744   7
  -7 -11  17 145.934 64.1784   2
   7  11 -17 294.116 70.0875   6
  -7 -11  17 64.1985 50.7062   1
  -7 -11  17 313.063 77.9940   5
  -7 -11 -19 9.94935 79.1840   8
   7  11 -19-23.2929 43.4602   4
  -7 -11  19 26.8971 70.4257   2
   7  11 -19-101.796 70.9922   6
  -7 -11  19 21.1151 51.1534   1
  -7 -11  19-13.4818 83.7876   5
  -7 -11 -21 71.0985 82.3444   8
  -7 -11  21 11.2301 77.4348   2
   7  11 -21 19.9207 73.9978   6
  -7 -11  21 25.0648 93.6042   5
  -7  11  21 57.7626 78.9156   2
  -7  11  23 274.259 81.4718   2
  -7 -11 -23 4.52618 83.0123   8
   7 -11 -23 212.232 128.937   3
  -7 -11  23 113.075 86.7572   2
   7  11 -23 171.877 79.0333   6
  -7 -11  23 318.255 106.444   5
  -7 -11  25 412.393 113.597   2
  -7  11  27 134.975 82.7768   2
  -7 -11  27-110.879 106.944   2
   7  11 -27-43.9456 85.4314   6
  -7 -13   1 163.739 74.6856   8
  -7 -13  -1 58.2225 72.9428   8
   7  13  -1 132.280 64.3560   7
   7  13   1 97.9714 61.4631   7
  -7 -13   1 95.6053 42.1326   1
  -7 -13  -1 117.718 44.3902   1
  -7 -13   3 302.076 78.3257   8
  -7 -13  -3 267.682 75.4406   8
  -7 -13   3 305.497 47.7626   1
   7  13  -3 313.926 68.8984   7
   7  13   3 262.178 63.1037   7
  -7 -13  -3 223.669 47.2084   1
  -7 -13   5 437.044 81.9080   8
   7  13  -5 426.737 48.1451   4
  -7 -13  -5 499.926 76.5741   8
   7  13  -5 447.539 74.5745   7
   7  13   5 392.533 65.7195   7
   7  13  -5 37.6663 59.2533   3
   7  13  -5 35.5220 50.2100   6
  -7 -13   5 429.618 50.5621   1
  -7 -13  -5 425.057 51.3826   1
  -7 -13   7 91.4119 87.7792   8
   7  13  -7 32.0026 47.9175   4
  -7 -13  -7 476.868 76.5370   8
   7  13  -7 35.2984 74.9273   7
   7  13   7 424.579 65.2744   7
  -7 -13   7 444.305 52.9300   1
  -7 -13  -7 440.086 56.6813   1
   7  13   9 364.192 65.9181   7
  -7 -13   9 191.705 59.7332   2
  -7 -13   9 393.903 63.1769   5
  -7 -13  11 1.79988 102.572   8
   7  13 -11 6.06932 45.0580   4
   7  13 -11-3.64513 78.5737   7
   7  13  11 14.5841 59.5358   7
  -7 -13 -11 14.2191 55.6087   1
  -7 -13  11 2.13029 59.8277   2
  -7 -13 -11 65.0181 73.3855   8
   7  13 -11-3.03651 58.7106   6
  -7 -13  11 97.5758 61.2314   5
  -7 -13  11 27.7301 51.0501   1
  -7 -13 -13 530.879 65.2299   1
  -7 -13  13 40.8232 115.998   8
   7  13 -13 36.9295 48.2106   4
  -7 -13 -13 458.248 80.6549   8
   7  13  13 535.769 63.7752   7
   7  13 -13 41.0061 81.6699   7
  -7 -13  13 497.208 70.4688   2
   7  13 -13 59.5906 67.3767   6
  -7 -13  13 139.882 58.4006   1
  -7 -13  13 398.138 73.5024   5
  -7 -13  15-98.0029 131.153   8
  -7 -13 -15 235.475 79.0133   8
   7  13 -15 36.9551 43.7202   4
   7  13 -15 15.2781 85.0877   7
   7  13  15 274.935 58.5320   7
  -7 -13 -15 244.763 62.2646   1
  -7 -13  15 164.074 71.8407   2
   7  13 -15 11.1765 68.7969   6
  -7 -13  15 114.529 60.1405   1
  -7 -13  15 256.568 81.1158   5
  -7 -13  17-68.5578 182.690   8
  -7 -13 -17 52.5419 81.9518   8
   7  13 -17-21.8401 96.0292   7
   7  13  17-42.0741 59.4540   7
  -7 -13 -17-86.0302 63.9824   1
   7  13 -17-35.0752 82.8618   6
  -7 -13  17-97.2051 64.1840   1
  -7 -13  19 24.5285 183.310   8
  -7 -13 -19-71.9926 86.4007   8
   7  13 -19-72.8052 43.6569   4
   7  13 -19-27.4357 83.0573   7
   7  13  19 48.3913 57.0917   7
  -7 -13  19 46.9190 86.2029   2
   7  13 -19-20.3743 74.3085   6
  -7 -13  19-1.09454 62.8046   1
  -7 -13  19-36.6123 97.4953   5
   7  13 -21 30.9958 45.5317   4
   7  13 -21 65.0850 87.0937   7
  -7 -13  21 23.6785 102.697   2
   7  13 -21 86.8503 79.6053   6
  -7 -13  21 139.098 111.607   5
  -7 -13 -21 353.590 103.890   8
  -7 -13  23 284.815 123.955   2
  -7  13  23 407.892 90.5024   2
  -7  13  25 115.172 82.8534   2
  -7 -13 -25 137.039 92.7087   8
   7 -13 -25 225.468 139.314   3
   7  13 -25 33.3883 83.9656   6
  -7 -13  25 67.1352 121.123   2
  -7 -13  25-17.1034 128.943   5
  -7 -15   3 224.918 55.2122   1
  -7 -15   3 143.857 90.6426   8
  -7 -15  -3 115.283 83.2819   8
   7  15  -3 18.1339 77.4518   7
   7  15  -3 103.598 48.5786   4
   7  15   3 78.0692 71.0716   7
  -7 -15  -3 175.825 51.9934   1
  -7 -15   5 409.533 98.1582   8
  -7 -15  -5 427.284 87.8333   8
   7  15  -5 354.599 82.3123   7
   7  15  -5 426.177 51.7472   4
   7  15   5 442.746 74.5188   7
  -7 -15  -5 352.667 55.6233   1
  -7 -15   5 466.764 59.6086   1
  -7 -15   7-11.4266 102.687   8
  -7 -15  -7 129.466 80.8526   8
   7  15  -7 2.68549 79.3921   7
   7  15  -7 94.7394 47.1739   4
   7  15   7 74.2614 68.1212   7
  -7 -15  -7 162.842 53.5865   1
  -7 -15   7 32.9599 55.1501   1
  -7 -15   9 2.08728 109.609   8
  -7 -15  -9-20.2923 83.3987   8
   7  15  -9 21.1677 43.5888   4
   7  15  -9-1.37691 82.0866   7
   7  15   9-38.4061 65.7595   7
  -7 -15  -9 36.4855 53.1992   1
  -7 -15   9 21.5966 55.3426   1
  -7 -15 -11 49.9107 57.4802   1
  -7 -15  11 9.39182 122.276   8
  -7 -15 -11 111.582 83.3408   8
   7  15 -11 21.9176 44.8296   4
   7  15 -11 16.9927 85.4049   7
   7  15  11 55.6990 64.7135   7
  -7 -15  11 55.7980 59.7749   1
  -7 -15  13-15.8900 145.353   8
  -7 -15 -13 281.239 88.7931   8
   7  15 -13-5.51257 46.9758   4
   7  15 -13-20.0991 93.9865   7
  -7 -15 -13 213.187 63.0244   1
   7  15  13 75.4125 64.5363   7
   7  15 -13 24.4449 74.4597   6
  -7 -15  13 39.1220 65.7399   1
  -7 -15  15-39.7347 176.764   8
  -7 -15 -15 21.8707 86.3659   8
   7  15 -15-45.8381 61.7568   4
   7  15 -15-32.3038 103.562   7
   7  15  15 20.1875 67.0365   7
   7  15 -15-4.32901 79.4000   6
  -7 -15  15-346.527 126.126   2
  -7 -15 -15 75.7638 64.3919   1
  -7 -15  15-45.1244 72.5346   1
  -7 -15  17-49.8242 180.200   8
  -7 -15 -17 95.3604 64.8848   1
  -7 -15 -17 95.8158 85.3419   8
   7  15 -17 12.8277 42.9249   4
   7  15  17 39.4066 60.8231   7
   7  15 -17 21.5568 74.6954   6
  -7 -15  17-115.811 112.521   2
  -7 -15  17 24.0345 74.2985   1
  -7 -15  17 103.384 104.857   5
  -7 -15  19 126.944 220.903   8
  -7 -15 -19-60.8663 90.4468   8
   7  15 -19 7.21695 43.1321   4
   7  15  19 17.1937 60.4778   7
   7  15 -19 8.19435 77.5226   6
  -7 -15  19-15.2688 119.810   2
  -7 -15  19 67.4525 81.4552   1
  -7 -15 -19-55.7429 66.1220   1
  -7 -15  19-14.5972 118.956   5
   7  15 -21 180.754 53.8157   4
  -7 -15 -21 54.0419 97.5184   8
  -7 -15 -21 147.646 75.7531   1
   7  15 -21 158.741 86.6080   6
  -7 -15 -23 177.927 97.3829   8
   7  15  23 191.623 59.5362   7
   7  15 -23 159.093 84.7503   6
  -7 -15  23 174.979 146.121   5
  -7 -17   1 1.12382 56.5966   1
  -7 -17   1-44.0353 95.7951   8
  -7 -17  -1 57.0478 94.3371   8
  -7 -17  -1-13.1753 56.1294   1
   7  17  -1-8.53440 80.5009   7
   7  17   1-96.6795 81.5214   7
   7  17  -1 53.8369 47.6973   4
   7  17   1-17.2465 48.5416   4
  -7 -17   3 136.000 104.237   8
  -7 -17  -3 317.384 96.4809   8
  -7 -17  -3 131.227 56.0242   1
   7  17  -3 213.604 87.6287   7
   7  17  -3 231.950 52.4627   4
   7  17   3 104.319 80.4490   7
   7  17   3 234.691 52.8708   4
  -7 -17   3 244.464 62.0174   1
  -7 -17   5 24.1931 114.538   8
  -7 -17  -5 216.164 93.6602   8
   7  17  -5 138.443 48.7127   4
   7  17  -5 263.995 90.7150   7
   7  17   5 194.233 76.5929   7
   7  17   5 187.647 53.4904   4
  -7 -17  -5 138.374 55.9317   1
  -7 -17   5 65.3758 60.7074   1
  -7 -17   7-82.2989 128.164   8
   7  17  -7-18.4014 51.1431   4
   7  17  -7 1.54295 90.2066   7
   7  17   7 18.2177 75.4477   7
  -7 -17  -7 147.534 93.9413   8
  -7 -17  -7 29.5302 56.7093   1
  -7 -17   7 47.6868 65.2411   1
  -7 -17  -9 307.187 95.6621   8
  -7 -17  -9 239.200 61.2208   1
  -7 -17  11-38.5265 145.345   8
  -7 -17 -11 24.1560 92.8229   8
   7  17 -11-4.21604 46.9723   4
   7  17 -11 17.6538 97.7400   7
   7  17  11 80.6727 71.8656   7
  -7 -17  11-13.8731 73.1849   1
  -7 -17 -11 95.1426 57.9731   1
  -7 -17  13 13.3806 167.900   8
  -7 -17 -13 77.5971 95.4155   8
   7  17 -13-12.2610 43.4475   4
   7  17  13 31.1818 72.1506   7
  -7 -17  13 68.4206 78.1124   1
  -7 -17 -13 58.7141 60.9357   1
  -7 -17  15-37.6010 190.787   8
   7  17 -15 20.1678 44.8135   4
  -7 -17 -15 108.658 67.2325   1
  -7 -17 -15 257.870 97.7224   8
   7  17  15 111.096 70.0397   7
  -7 -17  15 19.3722 86.8316   1
  -7 -17  17-21.9557 225.337   8
  -7 -17 -17-235.150 106.881   8
   7  17 -17-28.2196 50.7438   4
  -7 -17 -17-80.0137 74.7565   1
  -7 -17  17-74.7049 99.2665   1
  -7 -17 -19-51.1290 97.5951   8
   7  17 -19-8.57504 43.5681   4
   7  17  19 9.81191 67.4710   7
  -7 -17  19-20.9384 103.756   1
  -7 -17 -19-27.6703 70.5336   1
  -7 -17 -21-3.58224 100.777   8
   7  17  21 34.3871 65.7230   7
  -7 -17 -21 125.175 72.5876   1
  -7 -17  21-2.08792 117.157   1
  -7 -19  -1 11.5130 65.4461   1
  -7 -19   1 97.8512 118.125   8
  -7 -19  -1 2.25853 113.506   8
   7  19  -1 42.9964 51.0493   4
   7  19  -1-16.0318 89.1221   7
   7  19   1-29.8480 50.5016   4
   7  19   1 23.5771 89.5913   7
  -7 -19   1-102.349 68.9548   1
  -7 -19   3 184.182 133.172   8
  -7 -19  -3 23.4915 107.915   8
  -7 -19  -3 21.1467 63.4386   1
   7  19  -3 127.304 51.3805   4
   7  19  -3 106.967 96.5570   7
   7  19   3 104.943 52.5021   4
   7  19   3 22.9380 89.0612   7
  -7 -19   3 88.7143 69.9970   1
  -7 -19   5 47.8665 141.949   8
  -7 -19  -5 135.945 106.347   8
  -7 -19  -5 194.047 64.4719   1
   7  19  -5 175.519 49.9924   4
   7  19  -5 16.9438 99.6017   7
   7  19   5 265.387 86.9614   7
   7  19   5 193.110 54.5081   4
  -7 -19   5 17.3684 73.8230   1
  -7 -19   7 6.15603 150.548   8
  -7 -19  -7-102.874 103.698   8
   7  19  -7 14.7788 47.1877   4
   7  19  -7 5.16196 101.998   7
   7  19   7 73.0820 82.9448   7
   7  19   7 93.5120 54.7376   4
  -7 -19  -7 77.0167 61.5620   1
  -7 -19   7 16.6596 76.7521   1
  -7 -19   9-3.37064 167.097   8
  -7 -19  -9 1.93863 99.6774   8
   7  19  -9 0.90945 45.6831   4
   7  19  -9 1.76442 105.014   7
   7  19   9-25.3053 81.7637   7
   7  19   9-6.08950 54.1884   4
  -7 -19  -9-58.5890 62.8374   1
  -7 -19   9 29.0970 83.0942   1
  -7 -19  11 14.8467 182.921   8
  -7 -19 -11-69.0041 102.645   8
   7  19 -11-0.90066 45.3350   4
   7  19  11 39.5450 56.3481   4
   7  19  11-20.3920 77.5348   7
  -7 -19 -11-31.0279 62.8097   1
  -7 -19  11-24.4290 92.3686   1
  -7 -19  15-55.2232 224.276   8
  -7 -19 -15 114.125 106.123   8
   7  19 -15-9.26872 43.4669   4
   7  19  15 35.5914 60.2300   4
   7  19  15 7.98229 78.4362   7
  -7 -19  15 110.227 112.891   1
  -7 -19 -15 82.0585 67.5954   1
  -7 -19 -17 121.869 107.464   8
   7  19 -17 4.73453 42.0426   4
  -7 -19 -17 68.2375 72.2115   1
   7  19  17 84.2838 76.3919   7
  -7 -19  17-92.4013 122.143   1
   7  21  -1-141.642 108.069   7
   7  21   1-171.328 107.412   7
   7  21  -3-23.9603 117.438   7
  -8   0  10 34.9497 51.0098   2
   8   0 -12 421.915 82.2185   3
  -8   0  12 321.133 50.0613   5
  -8   0  12 349.805 61.0400   2
  -8   0  14-25.1046 35.2351   8
   8   0 -14 3.32603 75.1798   3
  -8   0  14 3.05088 43.7855   5
  -8   0  14 1.16261 54.9146   2
  -8   0  16 233.386 62.2318   2
   8   0 -16 225.742 81.3496   3
  -8   0  16 184.774 50.0556   5
  -8   0  20 345.429 68.7716   2
   8   0 -20 232.595 88.1409   3
  -8   0  20 215.764 56.6960   5
  -8   0  22 28.0798 63.9657   2
   8   0 -22-46.2881 74.3996   6
   8   0 -22-146.965 90.1108   3
  -8   0  22 3.51827 56.3965   5
  -8   0  24 90.5992 68.2626   2
   8   0 -24-35.6755 81.5553   6
  -8   0  24-41.4433 64.0644   5
  -8   0  26 2.67754 68.8183   2
   8   0 -26-75.1867 82.2726   6
   8   0 -26-9.06503 96.5541   3
  -8   0  26 98.1862 68.7269   5
  -8   0  30-7.11895 72.8624   2
   8   0 -30-46.5214 88.9872   6
   8   0 -30-19.6291 107.208   3
  -8   0  30-6.14901 72.9302   5
  -8  -2   8 46.4878 34.4934   8
  -8  -2   8 114.052 48.3976   2
   8  -2 -12-130.495 88.2489   3
   8   2 -12 64.8732 70.4396   3
  -8  -2  12 16.2536 42.8890   5
  -8   2  12-5.02109 53.2959   2
  -8  -2  12 33.7187 51.8043   2
  -8  -2  14 7.67021 53.8577   2
   8  -2 -14 7.65086 79.0565   3
   8   2 -14 38.0633 71.2300   3
  -8   2  14-35.3841 47.0689   5
  -8  -2  14 55.7586 45.1968   5
  -8   2  14 33.2969 59.2350   2
  -8  -2  16-73.9383 57.5442   2
   8  -2 -16-105.711 82.9255   3
   8   2 -16-26.3518 75.0168   3
  -8   2  16 9.82201 48.3699   5
  -8  -2  16-31.1449 46.6765   5
  -8   2  16-2.54246 60.6650   2
  -8   2  20 184.058 69.0227   2
  -8  -2  20 272.501 64.3930   2
   8   2 -20 264.221 76.3675   6
   8  -2 -20 310.673 93.6899   3
   8   2 -20 51.1918 85.9547   3
  -8   2  20 218.832 58.1804   5
  -8  -2  20 252.105 60.1698   5
  -8   2  22 276.076 73.4960   2
  -8  -2  22 208.490 65.6744   2
   8   2 -22 239.614 77.0123   6
   8  -2 -22 203.647 94.8497   3
   8   2 -22-8.18278 92.3002   3
  -8   2  22 178.452 58.0718   5
  -8  -2  22 222.375 65.9700   5
  -8   2  24-27.0843 70.0259   2
  -8  -2  24-37.8801 65.4569   2
   8  -2 -24-128.133 86.3757   6
   8   2 -24-172.360 82.4913   6
   8   2 -24-11.9723 97.0195   3
  -8   2  24-84.7002 60.5217   5
  -8  -2  24-65.8240 66.8313   5
  -8   2  26 210.162 76.9188   2
  -8  -2  26 304.148 75.6582   2
   8  -2 -26 553.814 94.4816   6
   8   2 -26 379.861 90.5385   6
   8  -2 -26 420.537 106.445   3
   8   2 -26 70.9627 103.821   3
  -8   2  26 403.057 72.0177   5
  -8  -2  26 325.972 76.0908   5
  -8   2  30 133.617 76.2516   2
   8  -2 -30 209.100 93.9587   6
   8   2 -30 184.625 88.8962   6
   8  -2 -30 165.275 107.849   3
   8   2 -30 5.70580 110.634   3
  -8   2  30 47.4609 75.3991   5
  -8  -2  30 125.791 80.2335   5
  -8  -4   4 85.4405 41.9820   8
  -8  -4   6 173.900 44.5425   8
  -8  -4   6 121.279 45.0701   2
  -8  -4   8 1574.58 74.8758   8
   8   4  -8 1511.77 102.515   3
  -8  -4   8 1642.35 76.3092   5
  -8  -4   8 1587.48 77.3673   2
  -8  -4  10-14.2728 48.7416   8
   8   4 -10-30.8284 33.2016   7
   8   4 -10-80.3423 68.7493   3
  -8  -4  10-40.7988 43.6783   5
  -8  -4  10 3.77992 47.8671   2
  -8  -4  12 428.547 49.5157   1
   8   4 -12 489.410 45.2422   7
   8   4 -12 596.401 78.0554   3
  -8  -4  12 469.190 54.1133   5
  -8  -4  12 466.283 59.0042   2
  -8  -4  12 539.602 58.4647   8
  -8  -4  14 32.3021 54.3798   2
  -8  -4  14-3.41258 51.9099   8
   8  -4 -14-16.4226 87.3426   3
   8   4 -14-57.3471 69.0288   3
  -8  -4  14 14.8038 45.6722   5
  -8   4  14 23.2143 60.0875   2
  -8  -4  16 244.694 58.5569   2
  -8  -4  16 332.794 60.4422   8
   8  -4 -16 285.072 98.0544   3
   8   4 -16 297.297 66.5012   6
   8   4 -16 281.565 78.4719   3
  -8   4  16 236.570 53.6424   5
  -8  -4  16 215.552 53.6311   5
  -8   4  16 230.098 70.4467   2
   8   4 -18-13.7081 68.3465   6
   8   4 -18-35.9137 88.4682   3
  -8   4  18 1.16761 53.3738   5
   8   4 -20 777.741 83.5571   6
   8  -4 -20 816.267 110.996   3
  -8   4  20 728.414 69.7957   5
  -8  -4  20 849.708 75.4686   5
  -8   4  20 917.320 85.1866   2
  -8   4  22-21.2402 71.3671   2
  -8  -4  22-37.3744 62.2345   2
   8  -4 -22-203.645 99.9297   3
   8   4 -22-59.6852 74.5544   6
   8   4 -22 9.55266 88.6197   3
  -8   4  22 44.1040 56.9245   5
  -8  -4  22 77.4893 63.7595   5
  -8   4  24-4.36003 73.3049   2
  -8  -4  24 42.7379 65.6627   2
   8  -4 -24 127.519 103.969   3
   8   4 -24 106.596 77.9932   6
   8   4 -24-49.7302 91.4653   3
  -8   4  24-48.1411 59.3621   5
  -8  -4  24-79.0643 69.4965   5
  -8   4  26 137.520 75.4247   2
  -8  -4  26-17.3359 68.5693   2
   8  -4 -26 63.1553 91.4141   6
   8  -4 -26 71.3626 104.081   3
   8   4 -26 33.1244 81.0446   6
   8   4 -26 56.8706 91.9513   3
  -8   4  26 10.3011 62.3227   5
  -8  -4  26-92.6951 76.3268   5
  -8  -6   0-42.7612 45.3920   8
   8   6   0-12.5494 35.6447   7
  -8  -6   2 1411.95 73.5499   8
  -8  -6   2 1422.25 69.0291   1
   8   6  -2 1516.49 63.8665   7
  -8  -6   4-21.4636 40.7828   1
  -8  -6   4 15.3453 47.7282   8
   8   6  -4-48.3575 37.6099   7
  -8  -6   8 32.7269 46.0635   2
  -8  -6   8 62.7133 42.4800   1
  -8  -6   8 37.5732 52.5790   8
   8   6  -8 68.0355 40.1636   7
   8   6  -8-29.8676 65.2440   3
  -8  -6   8 60.1931 44.6082   5
  -8  -6  10 1385.69 74.2685   1
   8   6 -10 1320.35 70.0182   7
   8   6 -10 1296.78 92.5920   3
  -8  -6  10 1439.71 74.9979   5
  -8  -6  10 1382.64 77.2986   2
  -8  -6  10 1455.39 83.8484   8
  -8  -6  12-33.8538 52.3545   2
  -8  -6  12-1.98074 58.1213   8
   8   6 -12-27.9645 42.0646   7
   8   6 -12 64.5649 66.5632   3
  -8  -6  12 23.3331 43.4821   1
  -8  -6  12-20.9487 45.1235   5
  -8  -6  14 35.6378 62.4454   8
  -8  -6  14 26.3655 52.2681   2
   8   6 -14-37.1414 44.2668   7
  -8  -6  14-12.1757 45.2888   1
   8   6 -14 48.9094 55.6750   6
   8   6 -14-49.0054 70.5745   3
  -8  -6  14-20.8441 49.1475   5
  -8  -6  16 79.8384 55.5016   2
   8   6 -18 1472.08 68.9550   4
   8   6 -18 1150.45 72.3302   7
   8  -6 -18 1444.48 133.881   3
   8   6 -18 1426.27 94.6126   6
  -8  -6  18 1484.21 89.1509   5
  -8   6  18 1374.92 98.2543   2
  -8  -6  20-15.7147 59.6542   2
   8  -6 -20 2.30875 102.310   3
   8   6 -20 30.4310 69.5121   6
   8   6 -20 8.89757 86.2459   3
  -8   6  20-17.7195 55.7870   5
  -8  -6  20-7.37262 63.8018   5
  -8   6  20 26.4068 72.7858   2
  -8   6  22 197.808 62.4975   5
  -8  -6  22 317.177 77.4437   5
  -8   6  24-81.1724 80.4432   2
  -8  -6  24 40.6010 64.3431   2
   8  -6 -24 20.3321 106.581   3
   8   6 -24 119.122 77.7994   6
   8   6 -24 39.0434 90.1688   3
  -8   6  24 26.1860 59.4376   5
  -8  -6  24-36.2811 73.5020   5
  -8   6  26 74.5155 81.9489   2
  -8  -6  26 34.2595 70.3699   2
   8   6 -26-180.255 92.7315   6
   8   6 -26-96.9195 106.959   3
  -8  -6  26-126.069 84.8612   5
  -8  -8   0 950.250 71.9788   8
  -8  -8   0 843.417 62.9736   1
   8   8   0 816.501 60.6717   7
  -8  -8   2-61.3605 54.5375   8
  -8  -8  -2-37.6598 54.1005   8
   8   8  -2 8.49195 44.8030   7
   8   8   2-114.681 45.4276   7
  -8  -8  -2-49.9389 44.6023   1
  -8  -8   2-16.1255 44.1414   1
  -8  -8   2-27.4410 39.9643   2
  -8  -8   4 231.595 58.6660   8
  -8  -8  -4 184.259 55.6894   8
   8   8  -4 144.296 47.6339   7
   8   8   4 147.917 42.7319   7
  -8  -8   4 125.386 45.1860   1
  -8  -8  -4 172.249 45.9901   1
  -8  -8  -6 33.3956 43.3477   1
  -8  -8   6-50.5744 60.1228   8
  -8  -8  -6 91.6714 54.2373   8
  -8  -8   6 63.2395 44.1452   1
   8   8  -6 23.5333 47.4522   7
   8   8   6 35.9609 41.6127   7
   8   8  -6 14.8249 63.8897   3
  -8  -8   6 42.8569 44.6250   5
  -8  -8  -8 869.481 69.8856   8
  -8  -8   8 799.400 57.9920   1
   8   8  -8 760.463 61.7964   7
  -8  -8   8 983.581 59.3303   5
  -8  -8   8 942.743 60.4691   2
  -8  -8   8 1021.97 75.3507   8
  -8  -8  10 57.1067 64.8919   8
  -8  -8  10 52.5979 47.1936   2
   8   8 -10 29.9539 50.3575   7
   8   8 -10 115.902 51.0922   6
   8   8 -10 17.9538 65.1629   3
  -8  -8  10 81.3459 45.3653   5
  -8  -8  10 68.3406 43.0214   1
  -8  -8  12 600.480 78.4640   8
   8   8 -12 594.259 63.8115   6
   8   8 -12 488.472 76.4485   3
  -8  -8  12 629.015 59.1085   5
  -8  -8  12 640.624 58.7962   2
  -8  -8  12 563.452 52.4418   1
  -8  -8  14-87.7760 74.7551   8
  -8  -8  14-64.6687 51.9440   2
   8   8 -14-27.6868 61.1075   6
  -8  -8  14-54.4248 47.1964   1
  -8  -8  14-36.0466 54.2637   5
  -8  -8  16 365.897 79.7444   8
   8   8 -16 409.137 48.1088   4
  -8  -8  16 449.118 61.7004   2
   8   8 -16 306.409 61.2587   7
   8   8 -16 372.260 69.7691   6
   8   8 -16 421.724 85.0773   3
  -8  -8  16 400.847 50.9409   1
  -8  -8  16 390.109 66.0910   5
  -8  -8  18-30.8572 83.6568   8
   8   8 -18 21.5730 42.4599   4
  -8  -8  18-9.59490 55.5033   2
   8   8 -18 34.2895 55.8240   7
   8   8 -18-19.8835 68.2295   6
  -8  -8  18 7.07318 44.9492   1
   8   8 -18-9.69175 80.7881   3
  -8  -8  18-80.4608 64.4559   5
   8  -8 -20 331.913 128.815   3
   8   8 -20 428.273 82.8664   6
  -8  -8  20 354.005 70.5873   2
  -8  -8  20 539.655 80.2796   5
  -8   8  20 583.673 86.6974   2
  -8  -8  22-4.96368 61.9104   2
   8  -8 -22 10.6107 119.649   3
   8   8 -22 68.8211 74.4105   6
   8   8 -22-3.09019 90.6067   3
  -8   8  22 8.20665 60.2063   5
  -8  -8  22-62.9194 80.0222   5
  -8   8  22 35.5048 79.2134   2
  -8  -8  24-32.6540 67.7552   2
   8  -8 -24-104.598 137.983   3
   8   8 -24 155.941 81.5516   6
   8   8 -24-34.3122 92.9057   3
  -8   8  24-8.33802 66.7473   5
  -8  -8  24-82.9489 85.2677   5
  -8   8  26-102.417 86.0912   2
  -8  -8  26-137.714 97.1897   5
   8  -8 -28 75.8950 119.389   3
  -8   8  28 8.66169 68.7490   5
  -8 -10   0-11.1003 59.5113   8
  -8 -10   0-3.08627 45.8502   1
   8  10   0-24.6224 49.0445   7
  -8 -10   0-31.8867 35.3244   2
  -8 -10   2 459.830 52.0662   1
  -8 -10  -2 496.474 55.0717   1
  -8 -10   2 493.828 71.1612   8
  -8 -10  -2 451.013 67.6794   8
   8  10  -2 573.567 60.8836   7
   8  10   2 483.619 57.3873   7
  -8 -10   2 480.548 45.5813   2
  -8 -10   4-8.05950 39.9149   2
  -8 -10   4 18.7222 64.3663   8
  -8 -10  -4-34.6702 59.5579   8
   8  10  -4-0.96476 52.7962   7
   8  10   4-10.6022 48.1124   7
  -8 -10  -4-115.288 50.2454   1
  -8 -10   4 71.5651 44.0818   1
  -8 -10   6 38.2412 71.3047   8
  -8 -10  -6 253.042 65.3003   8
   8  10  -6 22.1493 57.9771   7
   8  10   6 229.152 51.0350   7
  -8 -10  -6 231.081 52.2168   1
  -8 -10   6 106.536 45.3604   1
  -8 -10   8 14.2254 70.9717   8
  -8 -10  -8 7.60066 49.3831   1
  -8 -10  -8-5.15844 62.3276   8
  -8 -10   8 51.2630 44.3448   2
   8  10  -8 24.9822 59.6116   7
   8  10   8 18.7947 47.1882   7
   8  10  -8-3.17276 46.0341   6
   8  10  -8 3.13042 64.4722   3
  -8 -10   8 2.52442 42.0711   1
  -8 -10   8-6.32775 44.3062   5
  -8 -10 -10 686.795 75.8463   8
  -8 -10 -10 582.581 63.2961   1
   8  10  10 913.205 64.3387   7
   8  10 -10 105.673 78.8723   3
  -8 -10  10 790.221 61.2810   5
  -8 -10  10 813.350 59.6527   2
  -8 -10  10 185.102 87.1589   8
  -8 -10  14 15.2297 84.4796   8
  -8 -10 -14 1.38638 70.9290   8
   8  10 -14-10.8503 44.3857   4
   8  10 -14 8.84591 64.1041   7
  -8 -10  14 66.8913 51.8658   2
  -8 -10  14-1.68584 45.9976   1
   8  10 -14-1.07179 62.0567   6
   8  10 -14-4.87449 72.8376   3
  -8 -10  14 18.9478 57.6819   5
  -8 -10  16 6.07288 89.0986   8
  -8 -10 -16 76.5851 70.7127   8
   8  10 -16-15.2317 43.5745   4
   8  10 -16 10.9960 65.9354   7
  -8 -10  16 3.39410 47.9736   1
  -8 -10  16 37.9960 55.6325   2
   8  10 -16-2.35476 64.0780   6
   8  10 -16-5.16949 77.5843   3
  -8 -10  16-28.1602 64.1260   5
  -8 -10  18 493.436 109.613   8
   8  10 -18 635.090 55.5031   4
   8  10 -18 328.496 75.0459   7
   8  10 -18 500.109 80.6479   6
  -8 -10  18 631.060 84.8618   5
  -8 -10  18 433.185 58.7540   1
  -8 -10  20 2.51379 65.9181   2
   8  10 -20-204.532 79.2430   6
  -8 -10  20-139.756 82.8307   5
   8 -10 -22-148.891 126.279   3
  -8 -10  22 7.00713 72.3338   2
   8  10 -22 150.060 79.0433   6
  -8 -10  22 48.4293 88.0791   5
  -8  10  22 38.3111 83.3758   2
  -8  10  24-67.3979 84.0936   2
  -8 -10  24 17.2747 78.7872   2
   8  10 -24 201.436 92.1676   6
  -8 -10  24-1.77690 96.8608   5
  -8 -10  26 124.271 85.8894   2
   8  10 -26 73.1706 85.1256   6
  -8 -10  26-7.76666 102.804   5
  -8 -12   0 345.877 76.1785   8
   8  12   0 356.492 63.5525   7
  -8 -12   0 348.856 51.1359   1
  -8 -12  -2 12.5827 48.5132   1
  -8 -12   2 32.3519 72.8047   8
  -8 -12  -2-57.4535 68.2112   8
   8  12  -2 13.9401 60.5636   7
   8  12   2 40.8029 56.8770   7
  -8 -12   2-13.2650 45.6126   1
  -8 -12   4 61.4175 74.9871   8
  -8 -12  -4-41.0035 69.0807   8
  -8 -12  -4 1.09080 47.8191   1
   8  12  -4-37.5706 62.1276   7
   8  12   4 28.5085 56.8514   7
   8  12  -4-3.80181 43.1560   6
  -8 -12   4 6.48635 45.6664   1
  -8 -12   6-14.4844 80.8677   8
  -8 -12  -6-52.2456 70.2423   8
   8  12  -6-25.9569 72.2201   7
  -8 -12   6-38.0963 47.7339   1
  -8 -12 -10-33.4076 70.4806   8
  -8 -12 -10 11.7293 56.8401   1
   8  12  10 21.2636 53.7773   7
  -8 -12  12 114.735 99.0992   8
   8  12 -12 49.1719 53.2267   4
  -8 -12 -12 512.518 80.2746   8
   8  12  12 501.286 63.1829   7
   8  12 -12 30.3833 81.2580   7
  -8 -12  12 490.926 58.3353   2
   8  12 -12 77.2222 66.4022   6
   8  12 -12 51.0771 81.4577   3
  -8 -12  12 487.201 65.0906   5
  -8 -12  12 233.059 56.6903   1
  -8 -12 -12 496.697 64.3697   1
  -8 -12  14 15.7135 99.7378   8
  -8 -12 -14 30.6082 75.3309   8
  -8 -12  14-10.2469 51.5889   1
   8  12 -14 15.0256 46.3147   4
   8  12 -14-5.70146 71.1761   7
   8  12  14 46.7446 54.1968   7
  -8 -12  14 22.3543 54.6006   2
  -8 -12 -14 28.0357 56.2184   1
   8  12 -14 4.51355 64.6672   6
   8  12 -14-9.71063 75.3445   3
  -8 -12  14 8.00925 65.0338   5
  -8 -12  16-57.1489 123.987   8
  -8 -12  16-18.0661 57.8862   1
  -8 -12 -16 317.554 82.6544   8
   8  12 -16-47.1426 95.2223   7
   8  12  16 227.037 57.9412   7
  -8 -12  16 27.6829 63.7003   2
  -8 -12  16-70.5124 81.2154   5
  -8 -12  18 18.9461 133.042   8
  -8 -12  18 2.98863 56.5655   1
  -8 -12 -18 16.9576 84.2890   8
   8  12 -18-114.724 79.1774   7
  -8 -12  18-18.7811 65.0171   2
   8  12 -18 81.6062 72.9058   6
  -8 -12  18 110.017 82.7648   5
  -8 -12 -20 363.795 88.3252   8
   8  12 -20 201.614 48.6965   4
   8  12 -20 216.958 80.0235   7
  -8 -12  20 89.9284 77.6423   2
   8  12 -20 260.800 79.7198   6
  -8 -12  20 203.363 93.4202   5
  -8 -12 -22-75.7820 91.1225   8
  -8 -12  22-1.71597 83.0297   2
   8  12 -22-76.6217 86.1186   6
  -8 -12  22-275.619 104.659   5
  -8 -12  24 54.1181 90.4145   2
   8  12 -24 24.6479 81.4898   6
  -8 -12  24 70.1105 108.203   5
  -8  12  24 19.6971 82.6497   2
  -8 -14   0-30.0047 81.5175   8
   8  14   0 60.8083 66.7075   7
  -8 -14   0-19.9790 47.8440   1
  -8 -14   2 290.665 87.1544   8
  -8 -14  -2 191.643 82.3974   8
   8  14  -2 207.711 72.7608   7
   8  14   2 156.240 67.1356   7
  -8 -14   2 240.053 52.3432   1
  -8 -14  -2 237.333 54.2082   1
  -8 -14   4-22.4284 85.5147   8
  -8 -14  -4-16.9241 78.0014   8
   8  14  -4 9.81940 72.2380   7
   8  14   4-31.5790 64.4653   7
  -8 -14   4 20.0235 49.1941   1
  -8 -14  -4-4.25911 50.4551   1
  -8 -14  -6 154.610 55.9308   1
  -8 -14   6-13.0972 90.5908   8
  -8 -14  -6 3.04883 77.5077   8
  -8 -14   6 17.0002 50.9150   1
   8  14  -6 1.24021 75.3474   7
   8  14  -6 6.06789 48.4742   4
   8  14   6 23.8459 62.2843   7
  -8 -14   8 49.1018 93.1272   8
  -8 -14  -8 82.0905 80.6286   8
  -8 -14   8 33.2145 53.1768   1
  -8 -14  -8 84.6093 55.5809   1
   8  14  -8-1.25750 77.2338   7
   8  14  -8-1.70347 48.3622   4
   8  14   8 20.0886 60.3297   7
  -8 -14 -10 981.078 75.8300   1
   8  14  10 1018.23 77.0550   7
  -8 -14  10 341.294 116.099   8
  -8 -14 -10 991.485 95.9018   8
  -8 -14  12-47.7348 112.527   8
  -8 -14  12-46.4740 61.3442   1
  -8 -14 -12-6.12495 81.7465   8
   8  14 -12 1.68737 54.1529   4
   8  14 -12 2.64075 86.8382   7
   8  14  12-128.669 65.3723   7
   8  14 -12-25.7730 69.2827   6
   8  14 -12-77.3459 86.0224   3
  -8 -14 -12-76.5488 63.0831   1
  -8 -14  14-9.85295 64.6757   1
  -8 -14  14-67.0783 133.324   8
  -8 -14 -14-23.2297 83.5170   8
   8  14 -14 65.2421 98.1867   7
   8  14  14-93.8184 63.6324   7
  -8 -14 -14-56.6341 65.6065   1
  -8 -14  14 273.969 80.7655   2
  -8 -14  14-141.926 83.9891   5
  -8 -14  16-15.5192 137.653   8
  -8 -14 -16 14.2528 83.4179   8
   8  14 -16 3.40228 46.5976   4
   8  14 -16 9.50348 85.7469   7
   8  14  16-29.4869 59.1380   7
  -8 -14 -16 24.4412 62.7969   1
  -8 -14  16 42.2315 72.4332   2
   8  14 -16-33.4465 71.5776   6
  -8 -14  16-42.7521 83.7228   5
  -8 -14  16-18.2812 63.1251   1
  -8 -14  18 51.1865 162.876   8
  -8 -14 -18 212.283 88.9848   8
   8  14 -18 25.0405 48.5307   4
   8  14 -18 24.8709 88.8433   7
   8  14  18 399.832 67.0312   7
  -8 -14 -18 406.030 69.2250   1
  -8 -14  18 116.854 87.8253   2
   8  14 -18 13.1142 80.3335   6
  -8 -14  18 237.425 97.5022   5
  -8 -14  18 32.7379 68.6962   1
  -8 -14  20 99.7801 201.385   8
   8  14  20 389.317 61.7921   7
  -8 -14  20 138.789 102.839   2
  -8 -14  20 98.0737 71.8208   1
  -8 -14 -22 137.340 94.2777   8
  -8 -14  22 40.9165 105.011   2
   8  14 -22 125.857 83.1667   6
  -8 -14  22 31.4782 113.665   5
  -8 -16   0 503.755 99.6202   8
   8  16   0 507.541 58.8000   4
   8  16   0 358.781 81.5038   7
  -8 -16   0 409.286 61.6699   1
  -8 -16   2-21.4014 94.8273   8
  -8 -16  -2 94.9520 90.3361   8
  -8 -16   2-12.0468 55.4685   1
   8  16  -2-55.3384 78.5305   7
   8  16   2-25.6282 72.4197   7
   8  16  -2 96.6520 51.5445   4
  -8 -16  -2 2.20809 53.9413   1
  -8 -16   4 11.0135 94.2859   8
  -8 -16  -4-70.2954 88.3946   8
  -8 -16   4 37.5716 54.9867   1
   8  16  -4 1.37125 80.4127   7
   8  16  -4-21.3792 50.2865   4
   8  16   4 22.8255 71.0600   7
  -8 -16  -4 46.5113 54.2374   1
  -8 -16   6-26.8853 102.140   8
  -8 -16  -6-186.773 93.2679   8
  -8 -16   6 14.7364 59.1054   1
   8  16  -6-18.5019 89.7683   7
   8  16  -6-8.20333 53.8159   4
   8  16   6-142.523 74.6573   7
  -8 -16  -6-67.8128 56.8935   1
  -8 -16   8 177.402 125.836   8
  -8 -16  -8 870.202 73.7932   1
  -8 -16  10 8.51766 63.7016   1
  -8 -16  10-49.3709 119.016   8
  -8 -16 -10 16.7590 63.0696   1
  -8 -16 -10-40.8433 88.6213   8
   8  16 -10-23.7888 56.3570   4
   8  16 -10-14.7935 92.7725   7
   8  16  10-16.8215 67.0216   7
  -8 -16  12 32.5717 134.847   8
  -8 -16 -12 296.469 95.0439   8
   8  16 -12 35.6380 53.8600   4
   8  16 -12 30.1974 94.3670   7
   8  16  12 271.976 71.4584   7
  -8 -16 -12 240.610 66.4478   1
  -8 -16  12 77.4837 70.6784   1
  -8 -16  14 31.4270 145.470   8
  -8 -16 -14 40.5831 88.2684   8
   8  16 -14-10.8278 47.8648   4
   8  16 -14 1.53320 92.3256   7
   8  16  14-21.6520 63.2271   7
  -8 -16 -14 7.21102 65.3642   1
  -8 -16  14 1.29856 69.5540   1
  -8 -16  16 9.73328 173.745   8
  -8 -16 -16 13.7198 95.8888   8
  -8 -16 -16-199.143 77.5933   1
   8  16 -16 8.22013 50.6705   4
   8  16 -16 20.4563 99.1470   7
   8  16  16-115.212 69.5519   7
  -8 -16  16 32.9721 75.6022   1
  -8 -16  18-40.5875 194.825   8
  -8 -16 -18-101.960 99.8591   8
   8  16 -18-14.5450 49.2342   4
   8  16 -18-3.19933 103.427   7
  -8 -16 -18-189.311 72.6189   1
  -8 -16  18-42.1676 81.0238   1
  -8 -16  20 118.720 227.941   8
  -8 -16 -20 107.633 95.9707   8
   8  16 -20 17.2571 48.2519   4
   8  16 -20 27.8952 102.929   7
   8  16  20 155.630 67.4998   7
   8  16 -20 232.201 87.1841   6
  -8 -16  20 97.3471 88.7447   1
  -8 -16 -20 168.544 71.7708   1
  -8 -18   0 1.99621 100.141   8
  -8 -18   0 39.7032 59.8832   1
   8  18   0-36.5528 84.8216   7
   8  18   0 11.8867 53.4322   4
  -8 -18   2 8.30978 106.684   8
  -8 -18  -2 75.8111 101.719   8
  -8 -18   2 149.452 62.6189   1
   8  18  -2-21.5462 53.5574   4
   8  18  -2 208.809 88.0784   7
   8  18   2 99.2534 82.4223   7
   8  18   2 63.9974 55.4617   4
  -8 -18  -2 137.871 63.1367   1
  -8 -18   4 15.4129 114.224   8
  -8 -18  -4-131.356 98.9516   8
  -8 -18   4-40.4225 66.2718   1
   8  18  -4 13.7873 53.8022   4
   8  18  -4-12.4330 90.7279   7
   8  18   4-136.508 80.1282   7
   8  18   4-45.7961 54.5756   4
  -8 -18  -4-54.2536 60.2745   1
  -8 -18   6-19.9544 67.3579   1
  -8 -18   6 21.4502 120.955   8
  -8 -18  -6 105.176 100.897   8
   8  18  -6 28.0553 52.7339   4
   8  18  -6 25.3895 94.5677   7
   8  18   6-113.862 77.1695   7
   8  18   6 60.5814 55.9827   4
  -8 -18  -6 4.80637 59.3944   1
  -8 -18   8 33.4888 132.681   8
  -8 -18  -8-42.9044 98.6536   8
   8  18  -8-6.78112 52.6175   4
   8  18  -8-9.76691 94.5810   7
   8  18   8-10.7602 77.8159   7
  -8 -18  -8 19.8387 61.2548   1
  -8 -18   8-23.3022 71.1378   1
  -8 -18  10 31.5412 145.688   8
  -8 -18 -10 324.199 101.376   8
   8  18 -10 12.4204 53.9209   4
   8  18 -10 45.0387 104.167   7
   8  18  10 275.215 78.5125   7
  -8 -18 -10 232.042 65.2943   1
  -8 -18  10 101.540 79.4252   1
  -8 -18  12 15.8618 166.869   8
  -8 -18 -12 294.933 78.7461   1
  -8 -18 -12-122.746 105.903   8
   8  18 -12-20.0402 58.4968   4
   8  18 -12-29.1999 111.684   7
  -8 -18  12 27.3928 82.5729   1
  -8 -18  14-127.729 186.407   8
  -8 -18 -14-167.051 104.898   8
   8  18 -14 2.82306 54.3524   4
   8  18 -14-26.5519 113.098   7
  -8 -18 -14-23.2871 70.5827   1
  -8 -18  14-1.62412 88.3559   1
  -8 -18  16-75.4885 203.825   8
   8  18 -16-1.86972 47.6969   4
   8  18 -16 30.7443 110.968   7
   8  18  16 76.1403 71.8475   7
  -8 -18 -16-51.4603 70.5599   1
  -8 -18  16 17.0578 91.3660   1
   8  20   0 145.217 104.347   7
  -8 -20   2-38.4332 85.2442   1
   8  20  -2-45.9689 115.687   7
   8  20  -6-33.9475 117.872   7
   9   1 -11-82.8403 87.8620   3
  -9  -1  11 61.3813 54.9175   2
  -9  -1  13 276.941 44.1127   8
   9  -1 -13 275.372 97.1471   3
   9   1 -13 342.401 89.0796   3
  -9  -1  13 383.727 55.4523   5
  -9   1  13 357.624 66.8659   2
  -9  -1  13 397.651 65.4404   2
  -9  -1  15-139.005 52.1465   8
   9   1 -15-73.2302 118.511   3
  -9   1  15-63.8679 57.5253   5
  -9  -1  15-19.9876 54.7393   5
  -9   1  15-31.6962 66.5860   2
  -9  -1  15 6.15384 64.3947   2
  -9  -1  17-24.1539 63.0836   2
   9  -1 -17 24.0571 92.9028   3
   9   1 -17 5.37127 91.5846   3
  -9   1  17 64.4095 53.6789   5
  -9  -1  17 50.5503 54.0449   5
  -9   1  17 85.6291 65.6461   2
  -9   1  19 32.9116 67.7459   2
  -9  -1  19-31.4738 67.8275   2
   9  -1 -19 1.96591 91.9245   3
   9   1 -19-37.4991 90.2987   3
  -9   1  19-16.6288 54.0040   5
  -9  -1  19 31.2826 55.4910   5
  -9   1  21 98.3007 73.3483   2
  -9  -1  21 103.142 71.6173   2
  -9   1  21 68.8824 59.7562   5
  -9  -1  21 130.955 60.9137   5
   9   1 -23 700.999 92.3147   6
   9  -1 -23 622.920 109.775   3
  -9   1  23 597.920 71.4497   5
  -9  -1  23 553.596 72.6638   5
  -9   1  23 438.824 85.9895   2
  -9  -1  23 504.702 82.3433   2
  -9   1  25 73.7271 76.8600   2
  -9  -1  25 55.3961 74.7883   2
   9  -1 -25 113.164 90.7678   6
   9   1 -25 172.231 86.8349   6
   9   1 -25 5.66589 105.417   3
  -9   1  25 135.009 64.8967   5
  -9  -1  25 144.066 66.5589   5
  -9  -3   9 9.94976 43.9666   8
  -9  -3   9 32.8780 53.8133   2
  -9  -3  11 29.9763 47.2104   8
   9   3 -11 100.709 79.2202   3
  -9  -3  11 47.8621 46.6953   5
  -9  -3  11 71.4820 54.8202   2
  -9  -3  13 179.830 51.6660   8
   9   3 -13 219.579 83.7447   3
  -9  -3  13 201.565 52.5565   5
  -9  -3  13 207.508 59.3822   2
  -9  -3  17 31.7470 63.2468   2
   9  -3 -17 115.507 101.721   3
   9   3 -17-13.1074 85.0935   3
  -9   3  17-42.4396 53.7994   5
  -9  -3  17-10.8214 53.1011   5
  -9   3  17 72.5582 68.2568   2
  -9  -3  19-8.70982 64.3388   2
   9  -3 -19 28.5887 99.9873   3
   9   3 -19-21.3788 72.6430   6
   9   3 -19 9.97108 88.3808   3
  -9   3  19 1.25668 55.0534   5
  -9  -3  19 9.09289 57.4032   5
  -9   3  19 30.3320 70.7788   2
  -9  -3  21 82.4409 68.8422   2
  -9   3  23 61.3845 75.3916   2
  -9  -3  23 32.7315 65.9318   2
   9  -3 -23 80.1589 105.299   3
   9   3 -23 43.4904 80.1488   6
   9   3 -23-61.7360 92.8122   3
  -9   3  23 75.5075 60.5776   5
  -9  -3  23 48.1465 64.2297   5
  -9   3  25 244.848 84.0101   2
  -9  -3  25 215.146 75.8068   2
   9   3 -25 376.976 90.5071   6
   9   3 -25 23.8937 100.840   3
  -9  -3  25 243.105 73.9009   5
   9  -3 -27 105.156 110.572   3
  -9  -5   3 529.486 56.2422   8
  -9  -5   5 241.273 52.8757   8
  -9  -5   7 689.121 63.3436   8
  -9  -5   7 656.447 62.4184   2
  -9  -5   9-32.5286 52.4508   8
   9   5  -9 0.87394 35.5258   7
   9   5  -9 105.157 77.2814   3
  -9  -5   9 70.3872 51.1570   2
  -9  -5  11 207.635 57.5691   2
  -9  -5  11 144.464 57.6821   8
   9   5 -11 157.070 41.5854   7
   9   5 -11 140.708 77.0296   3
  -9  -5  11 147.325 51.5090   5
  -9  -5  13 320.150 62.7881   2
  -9  -5  13 242.409 63.9376   8
   9   5 -13 226.290 46.3307   7
  -9  -5  13 267.634 55.2588   5
  -9  -5  13 180.613 51.9349   1
  -9  -5  15-20.3194 58.3815   2
  -9  -5  15 9.00781 61.1550   8
   9   5 -15-24.1968 88.2498   3
  -9  -5  15-44.3993 54.7837   5
  -9  -5  15-83.4468 52.0403   1
  -9  -5  17 193.245 66.7033   2
   9   5 -17 286.623 46.1252   7
   9  -5 -17 78.5247 104.729   3
   9   5 -17 293.032 73.1573   6
   9   5 -17 26.1075 89.8739   3
  -9  -5  17 274.711 59.5448   5
  -9   5  17 199.036 72.2784   2
  -9  -5  19 28.1965 62.3564   2
   9  -5 -19-76.5444 109.584   3
   9   5 -19 66.6473 70.3531   6
   9   5 -19 9.53890 88.5142   3
  -9  -5  19 88.5613 62.6290   5
  -9   5  19-44.3680 73.1956   2
  -9   5  21 10.7701 76.0486   2
  -9  -5  21-34.4225 68.7032   2
   9  -5 -21-319.500 118.030   3
   9   5 -21-130.599 79.1688   6
   9   5 -21-68.1441 103.018   3
  -9   5  21-31.0368 60.6596   5
  -9  -5  21-136.173 67.0805   5
  -9   5  23 278.323 81.5915   2
  -9  -5  23 116.307 68.5554   2
   9  -5 -23 220.485 115.534   3
   9   5 -23 275.600 83.2763   6
   9   5 -23-5.23169 99.3620   3
  -9   5  23 160.839 64.0612   5
  -9  -5  23 193.981 74.2655   5
  -9   5  25-96.7717 88.7358   2
  -9  -5  25 10.6625 74.4020   2
   9   5 -25-158.804 92.5533   6
   9   5 -25-122.425 129.513   3
  -9  -5  25-36.9747 80.4114   5
   9  -5 -27-86.3127 115.127   3
  -9   5  27 62.7819 67.1809   5
  -9  -7   1 34.5368 53.2707   8
  -9  -7  -1 78.0011 54.9419   8
   9   7  -1 22.2460 43.3855   7
   9   7   1 2.06470 37.3331   7
  -9  -7   1-7.37478 42.6059   1
  -9  -7   3 694.231 67.1828   8
  -9  -7   3 672.824 57.7860   1
  -9  -7   5 201.516 54.0551   1
  -9  -7   5 61.4045 60.8681   8
   9   7  -5 49.3530 51.6907   7
  -9  -7   7 50.1596 61.5184   8
   9   7  -7 14.4194 46.1485   7
   9   7  -7 30.8353 78.7926   3
  -9  -7   7 32.1175 49.4281   1
  -9  -7   9 20.2102 51.1020   2
  -9  -7   9-14.4542 61.1387   8
  -9  -7   9 7.55279 47.3661   1
   9   7  -9-5.86113 45.4092   7
   9   7  -9 1.50184 71.8480   3
  -9  -7   9-69.3405 49.5672   5
  -9  -7  11 120.870 56.4617   2
  -9  -7  11 6.68386 65.4726   8
   9   7 -11-14.5611 48.8416   7
  -9  -7  11 52.4390 51.9705   5
  -9  -7  11 45.2321 48.5483   1
   9   7 -13-56.3511 52.5532   7
   9   7 -13-117.831 63.3700   6
  -9  -7  15 731.353 67.2503   1
   9   7 -15 818.321 63.7373   7
   9   7 -15 888.240 79.8375   6
  -9  -7  15 800.700 71.7640   5
  -9  -7  15 813.527 72.3780   2
  -9  -7  15 852.352 87.3939   8
  -9  -7  17 206.873 77.1844   8
  -9  -7  17 103.744 64.2863   2
   9   7 -17 230.269 52.3997   7
   9   7 -17 229.420 71.6815   6
  -9  -7  17 109.505 55.4410   1
   9   7 -17 31.1232 87.5522   3
  -9  -7  17 278.654 63.7994   5
  -9  -7  19 81.1350 64.8066   2
  -9  -7  21 24.2799 66.5108   2
   9  -7 -21 152.871 121.002   3
   9   7 -21 86.4139 79.1180   6
   9   7 -21 54.7006 96.2212   3
  -9  -7  21 93.2804 70.5656   5
  -9   7  21 64.2068 80.3200   2
  -9   7  23 102.088 81.8506   2
  -9  -7  23 10.3441 67.1942   2
   9  -7 -23 230.331 122.462   3
   9   7 -23 134.438 81.5432   6
   9   7 -23-5.20348 97.6484   3
  -9   7  23 37.1723 63.5465   5
  -9  -7  23 147.210 77.9432   5
  -9  -7  25-43.5204 72.1418   2
  -9  -7  25-208.602 85.7120   5
   9  -7 -27 96.2239 121.261   3
  -9   7  27 13.2858 65.8582   5
  -9  -9   1-9.86855 61.1712   8
  -9  -9  -1 89.7520 63.0051   8
  -9  -9   1 71.9594 50.0904   1
   9   9  -1 67.9127 49.3447   7
   9   9   1 63.0007 46.0496   7
  -9  -9  -1 68.3662 48.6888   1
  -9  -9   1 102.711 43.3186   2
  -9  -9   3 48.7856 62.2760   8
  -9  -9  -3 31.5624 59.1959   8
   9   9  -3-14.2695 47.2399   7
   9   9   3 31.5368 46.6086   7
  -9  -9  -3 3.86981 47.1804   1
  -9  -9   3 42.2003 47.6482   1
  -9  -9  -5 524.071 70.4946   8
  -9  -9   5 238.337 59.8417   1
  -9  -9  -5 507.753 58.4655   1
   9   9  -5 53.0836 60.1802   7
   9   9   5 637.408 59.7962   7
  -9  -9   5 487.747 53.5567   2
  -9  -9   5 132.012 72.4198   8
  -9  -9   7 192.871 51.7311   2
  -9  -9   7 45.7314 71.5110   8
  -9  -9  -7 130.788 65.9422   8
   9   9  -7 19.4031 54.2224   7
   9   9   7 85.5593 45.7805   7
  -9  -9   7 47.0895 52.0904   1
   9   9  -7-8.83688 78.0607   3
  -9  -9   7 112.403 54.9599   5
  -9  -9   9 83.2439 54.5577   2
  -9  -9  11 13.0607 76.7252   8
  -9  -9  11-10.0988 51.6467   1
  -9  -9  11 90.0574 53.2875   2
   9   9 -11-0.92510 57.2902   7
   9   9 -11 1.99766 57.2354   6
   9   9 -11-22.5722 80.5780   3
  -9  -9  11 76.3780 52.7514   5
   9   9 -13 419.320 63.2471   7
   9   9 -13 110.836 68.0876   6
   9   9 -13 53.5514 85.4682   3
  -9  -9  13 521.316 63.6696   5
  -9  -9  13 540.227 64.0111   2
  -9  -9  13 163.809 89.6561   8
  -9  -9  13 321.845 61.0145   1
   9   9 -15 600.637 67.6411   7
   9   9 -15 127.484 93.8943   3
   9   9 -15 755.390 76.7114   6
  -9  -9  15 716.778 72.3016   5
  -9  -9  15 765.253 69.8138   2
  -9  -9  15 142.466 91.1658   8
  -9  -9  17-59.2771 65.9688   2
   9   9 -17-160.563 67.4585   7
   9   9 -17-192.300 108.643   3
  -9  -9  17-71.7041 58.2071   1
  -9  -9  19 4.63778 62.2591   2
   9   9 -19-17.6760 71.4188   6
   9   9 -19-10.9707 90.5124   3
  -9  -9  19-7.96783 70.9185   5
  -9  -9  21 45.2543 65.3547   2
   9   9 -21 67.1728 76.4163   6
   9   9 -21-37.8546 91.5967   3
  -9  -9  21 33.1336 77.0449   5
  -9  -9  23 193.551 75.4189   2
  -9   9  23 340.291 91.2061   2
  -9  -9  25 36.4174 72.3301   2
   9   9 -25 27.9755 85.4460   6
   9   9 -25 21.6597 102.487   3
  -9  -9  25-87.2058 89.3865   5
   9  11   1 316.322 64.3326   7
  -9 -11  -7 350.569 60.8438   1
  -9 -11   7 43.0249 85.2362   8
  -9 -11   7 389.952 52.9932   2
  -9 -11  -7 379.044 74.8168   8
   9  11  -7 43.2565 68.1726   7
   9  11   7 401.107 60.0836   7
   9  11  -7-17.6598 80.4340   3
   9  11  -7 37.1611 56.4838   6
  -9 -11   7 328.238 61.8946   5
  -9 -11   7 90.9006 55.8949   1
  -9 -11   9 21.8863 83.0321   8
  -9 -11  -9 1.43835 70.1750   8
  -9 -11  -9-7.23036 53.4017   1
  -9 -11   9-31.0514 48.7349   2
   9  11  -9-13.7862 64.5133   7
   9  11   9 8.82086 52.3998   7
   9  11  -9 11.0230 55.9110   6
   9  11  -9 38.2549 76.7594   3
  -9 -11   9 22.4765 55.8921   5
  -9 -11   9-8.95785 50.5503   1
  -9 -11  11 51.4420 86.6053   8
  -9 -11 -11 122.744 73.5205   8
  -9 -11  11 43.8415 51.8499   2
   9  11 -11 29.2331 67.2031   7
   9  11  11 153.494 54.6304   7
   9  11 -11 34.4311 60.2153   6
   9  11 -11 30.3870 78.2663   3
  -9 -11  11 26.3609 52.1531   1
  -9 -11  11 98.9308 57.8603   5
  -9 -11  13 133.795 93.7539   8
   9  11 -13 87.8518 57.6751   4
  -9 -11 -13 645.125 84.1063   8
   9  11 -13 71.5191 72.6263   7
   9  11 -13 114.730 70.9606   6
   9  11 -13 21.1190 87.4935   3
  -9 -11  13 601.422 61.5463   2
  -9 -11  13 460.734 67.4759   5
  -9 -11  13 304.943 59.2758   1
  -9 -11  15 317.954 64.1935   2
  -9 -11  15 205.387 64.3659   1
  -9 -11  17 65.2860 99.4507   8
   9  11 -17 151.847 51.4451   4
   9  11 -17 51.7718 66.8377   7
  -9 -11  17 142.192 61.7179   2
   9  11 -17 43.0666 71.7926   6
  -9 -11  17 57.9233 55.8395   1
   9  11 -17 7.42821 87.9851   3
  -9 -11  17 86.1746 72.9226   5
   9  11 -19-35.4981 49.4743   4
   9  11 -19-10.7674 70.6818   7
  -9 -11  19-3.65549 64.9115   2
   9  11 -19-88.0675 74.8958   6
   9  11 -19 29.7084 91.9215   3
  -9 -11  19-8.63272 78.1866   5
  -9 -11  21 36.6407 70.1202   2
   9  11 -21 10.4357 85.3853   6
   9  11 -21-75.9118 109.568   3
  -9 -11  21 23.7012 87.2592   5
  -9 -11  23 90.2948 76.9881   2
   9  11 -23 112.795 86.0086   6
   9  11 -23-13.9951 103.825   3
  -9 -11  23 248.331 95.6982   5
  -9 -13   1-30.9202 53.2117   1
  -9 -13   1-50.2268 79.2245   8
  -9 -13  -1-87.5121 57.1284   1
  -9 -13  -1 36.2133 77.7967   8
   9  13  -1 23.6014 62.6942   7
   9  13   1-21.3527 61.7875   7
  -9 -13   3 234.553 84.9231   8
  -9 -13  -3 323.337 81.0401   8
   9  13  -3 171.454 68.7896   7
  -9 -13  -3 170.362 58.2792   1
   9  13   3 244.872 65.1818   7
  -9 -13   3 218.053 54.7975   1
  -9 -13   5 96.9636 91.2016   8
  -9 -13  -5 501.181 84.2663   8
   9  13  -5 17.5443 73.6893   7
   9  13   5 304.698 65.1935   7
  -9 -13  -5 405.963 63.9229   1
  -9 -13   5 194.629 57.6701   1
  -9 -13   7 36.9186 85.2870   8
  -9 -13  -7-78.6842 77.3567   8
   9  13  -7-1.17812 71.3911   7
   9  13   7-6.81696 57.4692   7
  -9 -13   7 11.3902 51.5385   1
  -9 -13  -7-22.9048 57.9275   1
  -9 -13   9-24.4272 89.7969   8
  -9 -13  -9-112.592 81.0131   8
   9  13  -9 28.6297 73.3113   7
   9  13  -9-5.33808 50.3833   4
   9  13   9-12.6352 58.8843   7
  -9 -13  -9 1.39990 59.3280   1
  -9 -13   9 12.4198 52.9648   1
  -9 -13 -11 128.995 63.6591   1
  -9 -13  11-50.3404 105.756   8
  -9 -13 -11 163.555 82.8926   8
   9  13 -11-44.9472 64.5205   4
   9  13 -11-10.6659 82.0738   7
   9  13  11 8.08489 60.4958   7
  -9 -13  11-7.27504 57.4960   1
  -9 -13 -13 24.7916 59.4311   1
  -9 -13  13-3.53244 106.127   8
  -9 -13 -13 140.551 81.5390   8
   9  13 -13-40.3811 61.7415   4
   9  13 -13-39.8352 88.9304   7
   9  13  13 54.6179 58.8148   7
  -9 -13  13-55.2766 62.3840   1
   9  13 -13-67.9047 104.009   3
  -9 -13  15 50.7211 112.965   8
  -9 -13 -15 306.412 86.0992   8
   9  13 -15 52.4215 55.6662   4
   9  13 -15 34.5655 79.4216   7
  -9 -13  15 73.2657 62.4219   1
   9  13  15 304.897 62.5281   7
  -9 -13  15 339.818 63.2775   2
   9  13 -15 1.24768 72.8629   6
   9  13 -15 39.4849 89.2819   3
  -9 -13  15 361.359 77.0887   5
  -9 -13  17 21.8958 121.413   8
  -9 -13 -17 144.717 88.8348   8
   9  13 -17 11.6648 52.9827   4
  -9 -13  17 16.2448 61.3584   1
   9  13 -17 19.7634 79.1997   7
  -9 -13  17 12.5806 66.0837   2
   9  13 -17-2.70331 74.0036   6
   9  13 -17-26.8680 90.0658   3
  -9 -13  17 45.7850 80.6296   5
  -9 -13  19-20.7768 146.604   8
  -9 -13  19 51.4153 64.7609   1
  -9 -13  19 201.994 76.1024   2
   9  13 -19 133.357 105.528   3
  -9 -13  19 169.740 89.5919   5
  -9 -13 -21-67.0529 94.2819   8
  -9 -13  21 1.64025 77.0933   2
   9  13 -21 103.900 83.3336   6
   9  13 -21 60.7708 101.381   3
  -9 -13  21 75.0839 98.0285   5
  -9 -15   1-44.8381 89.8443   8
  -9 -15  -1-3.38940 88.1623   8
   9  15  -1 3.78363 73.5290   7
   9  15   1-198.333 75.4605   7
  -9 -15   1-65.0281 55.7809   1
  -9 -15  -1-32.5551 57.1892   1
  -9 -15   3-81.3086 93.2607   8
  -9 -15  -3-49.0209 89.3009   8
   9  15  -3-11.4602 76.1048   7
   9  15   3-115.935 71.7677   7
  -9 -15   3-41.6507 58.6335   1
  -9 -15  -3 13.1332 58.3755   1
  -9 -15   7 90.1348 101.335   8
  -9 -15  -7 26.5852 88.9800   8
   9  15  -7 10.5387 84.3167   7
   9  15  -7 16.3251 60.5647   4
   9  15   7-111.442 73.9918   7
  -9 -15  -7 108.605 65.2576   1
  -9 -15   7 25.0105 59.9424   1
  -9 -15   9-1.86977 102.770   8
  -9 -15  -9 19.9261 87.7375   8
   9  15  -9 8.50684 55.3159   4
   9  15  -9-5.39542 81.7393   7
  -9 -15   9 18.4509 58.5868   1
   9  15   9 44.0438 63.2808   7
  -9 -15  -9 56.4467 63.8997   1
  -9 -15  11 13.8204 107.477   8
  -9 -15 -11-15.0010 86.2937   8
  -9 -15  11 4.64387 60.0199   1
   9  15 -11 16.0085 55.1505   4
   9  15 -11-1.37035 83.5579   7
   9  15  11 68.4775 64.3835   7
  -9 -15 -11 24.8044 63.3750   1
  -9 -15  13 2.17596 119.567   8
  -9 -15 -13 251.771 89.4945   8
  -9 -15  13 82.3153 64.2441   1
   9  15 -13 40.2758 58.4344   4
   9  15 -13 41.2673 87.2589   7
   9  15  13 253.416 64.6370   7
  -9 -15 -13 90.9830 67.7337   1
  -9 -15  15-61.5484 132.441   8
  -9 -15 -15 45.8987 92.0698   8
  -9 -15  15 12.1953 68.0714   1
   9  15 -15 13.1650 55.2956   4
   9  15 -15 1.40272 88.1306   7
   9  15  15-165.180 71.8316   7
  -9 -15  17 5.65370 153.783   8
  -9 -15  17-52.7683 72.4930   1
   9  15 -17-26.2095 57.1317   4
   9  15 -17-8.47199 90.5501   7
  -9 -15  19-38.9703 172.990   8
  -9 -15  19-15.7096 72.8070   1
  -9 -15 -19 66.0599 96.9320   8
   9  15 -19 6.70922 50.6652   4
   9  15 -19 11.7454 91.8255   7
   9  15  19-17.4734 58.9711   7
  -9 -17   1 34.0959 100.529   8
  -9 -17  -1 1.87209 97.0875   8
   9  17  -1 5.56939 77.2875   7
   9  17   1-65.7198 78.1197   7
   9  17  -1 19.4901 55.3948   4
  -9 -17   1 58.6821 60.0394   1
  -9 -17  -1-4.87036 58.4825   1
  -9 -17   3 9.70662 100.211   8
  -9 -17  -3-66.8058 96.8454   8
   9  17  -3-8.52855 84.3332   7
   9  17  -3 42.1389 56.6978   4
   9  17   3 29.8019 77.0723   7
  -9 -17   3-12.3451 62.1067   1
  -9 -17  -3 1.23266 60.0074   1
  -9 -17   5 40.0348 104.027   8
  -9 -17  -5 103.682 95.8917   8
   9  17  -5 103.991 56.2917   4
   9  17  -5 7.29369 88.8049   7
   9  17   5 55.2142 74.4969   7
  -9 -17   5 43.9599 65.5380   1
  -9 -17  -5 21.3449 62.0687   1
  -9 -17  -7 155.301 66.8686   1
  -9 -17   7 35.6589 113.183   8
  -9 -17  -7 29.2626 96.2623   8
  -9 -17   7 45.6876 67.1557   1
   9  17  -7 8.00751 58.7223   4
   9  17  -7-1.48642 86.8340   7
   9  17   7 108.901 74.4353   7
  -9 -17   9 2.28178 120.050   8
  -9 -17  -9 1.83248 94.0788   8
  -9 -17   9-1.29125 67.7589   1
  -9 -17  -9-19.3339 64.0886   1
   9  17  -9-3.99151 56.3132   4
   9  17  -9 15.1808 92.0075   7
   9  17   9 14.2625 71.2487   7
  -9 -17  11-46.6139 133.090   8
  -9 -17  11-36.0034 73.6762   1
   9  17 -11-50.2617 68.2846   4
   9  17 -11-27.5802 100.897   7
  -9 -17  13-5.46816 147.783   8
  -9 -17  13-69.7636 75.7996   1
   9  17 -13-4.00848 58.5492   4
   9  17 -13-33.5667 101.675   7
  -9 -17 -13-127.061 75.8858   1
  -9 -17  15 24.8416 164.683   8
  -9 -17  15-5.93409 81.9638   1
  -9 -17 -15 82.4763 72.1899   1
   9  17 -15 13.8112 53.9773   4
   9  17 -15 1.63066 100.994   7
   9  17  15-1.27438 67.0823   7
   9  19  -7-3.30276 96.5438   7
  -9 -19 -11 5.97522 103.191   8
  10   0 -14-4.85973 103.090   3
 -10   0  14 15.9747 63.9769   2
  10   0 -16-2.26592 102.440   3
 -10   0  16-59.5055 55.2843   5
 -10   0  16-9.41249 67.0921   2
 -10   0  18 105.523 71.0216   2
  10   0 -18-81.9326 102.256   3
 -10   0  18 115.796 58.9394   5
 -10   0  20 10.0322 72.4416   2
  10   0 -20 29.9370 100.827   3
 -10   0  20 42.4161 60.3055   5
 -10   0  22 136.397 77.7899   2
  10   0 -22 38.3547 105.836   3
 -10   0  22 138.456 64.1515   5
 -10   0  24-71.5817 81.3237   2
  10   0 -24-33.3550 104.545   6
  10   0 -26-80.2069 109.648   3
 -10   0  26 30.7958 66.6781   5
 -10  -2  10-11.4262 52.0836   2
 -10  -2  14 41.6412 50.3694   8
  10   2 -14 25.3875 96.1916   3
 -10  -2  14 3.66885 54.7888   5
 -10  -2  14-14.8331 60.7549   2
 -10  -2  16 23.1403 65.8212   2
  10  -2 -16-26.0926 110.055   3
  10   2 -16 18.0743 94.8292   3
 -10  -2  16-12.0499 55.4609   5
 -10   2  16 43.5783 67.8221   2
 -10  -2  18 25.3932 69.1794   2
  10  -2 -18-132.614 113.241   3
  10   2 -18-181.620 119.543   3
 -10  -2  18 19.5204 59.0184   5
 -10   2  18-20.3904 71.3358   2
 -10   2  20 392.888 80.4529   2
 -10  -2  20 203.467 78.5479   2
  10  -2 -20-4.69680 109.384   3
  10   2 -20 43.1659 106.562   3
 -10   2  20 323.667 65.1302   5
 -10  -2  20 295.567 65.1526   5
 -10   2  22-38.3079 77.3903   2
 -10  -2  22 7.04208 73.1680   2
  10  -2 -22-7.02014 108.002   3
  10   2 -22 72.4036 86.1473   6
  10   2 -22-43.5944 99.1746   3
 -10   2  22 1.35304 60.7565   5
 -10  -2  22-97.9201 63.2429   5
 -10  -2  24 128.242 80.0731   2
  10  -2 -26 2.32523 113.070   3
  10   2 -26-14.3753 108.072   3
 -10   2  26-28.6466 67.2160   5
 -10  -2  26 65.2738 66.7288   5
 -10  -4   8 3.88713 50.1425   8
 -10  -4   8-48.5297 52.0307   2
 -10  -4  10 150.407 62.4204   2
 -10  -4  12 15.3696 56.6842   8
  10   4 -12-42.1704 101.963   3
 -10  -4  12 10.2072 60.9687   2
 -10  -4  14 14.2615 62.2479   2
 -10  -4  14-27.3706 59.8674   8
  10   4 -14-11.3017 89.9576   3
 -10  -4  14 65.3635 54.9219   5
 -10  -4  16 45.7886 64.7236   2
  10   4 -16-1.83212 90.6563   3
 -10  -4  16-22.3402 58.4913   5
 -10  -4  18 346.606 80.0782   2
 -10   4  18 268.385 78.2103   2
 -10  -4  20 33.8779 69.6649   2
  10  -4 -20-32.8544 111.190   3
  10   4 -20 56.6965 78.7095   6
  10   4 -20-36.8868 99.5072   3
 -10  -4  20-35.9948 61.8431   5
 -10   4  20 57.9577 76.3399   2
 -10   4  22 1.59712 78.9724   2
 -10  -4  22 50.4089 70.0492   2
  10  -4 -22 5.15091 111.477   3
  10   4 -22 131.149 83.3145   6
  10   4 -22-43.2261 99.9103   3
 -10   4  22 43.9284 62.1310   5
 -10  -4  22 27.4597 65.6400   5
 -10   4  26 71.3314 85.9011   2
  10  -4 -26 186.037 121.959   3
 -10   4  26 106.644 68.0786   5
 -10  -6   4-13.3584 55.4075   8
 -10  -6   6-8.75042 58.8104   8
 -10  -6   6-114.649 51.4720   2
 -10  -6   8 67.2235 66.0828   8
 -10  -6   8 263.003 59.8280   2
 -10  -6  10-34.0146 64.1003   8
  10   6 -10-32.4642 48.1998   7
 -10  -6  10-71.5162 57.4137   2
 -10  -6  12 324.331 64.3307   2
 -10  -6  12 99.7762 69.7452   8
  10   6 -12 316.997 50.2433   7
  10   6 -12 323.429 92.6794   3
 -10  -6  12 296.357 62.6733   5
 -10  -6  14-27.5102 62.7698   2
 -10  -6  14 9.02012 66.7839   8
 -10  -6  14-8.97814 51.5696   1
  10   6 -14 46.9148 47.1751   7
  10   6 -14-38.0111 88.2400   3
 -10  -6  14 35.4809 58.5128   5
 -10  -6  16 222.880 70.8066   2
 -10  -6  16 335.281 76.8593   8
  10   6 -16 281.972 53.1560   7
 -10  -6  16 86.5597 61.1662   1
  10   6 -16 30.7544 98.2922   3
 -10  -6  16 198.089 63.9316   5
 -10  -6  18-80.9191 69.0968   2
  10   6 -18-112.376 80.6142   6
 -10  -6  18-128.746 65.4451   5
 -10  -6  20 129.140 69.7542   2
  10   6 -20 170.811 77.6974   6
  10   6 -20-15.8816 99.6521   3
 -10  -6  20 147.256 66.8452   5
 -10  -6  22-14.3219 69.5372   2
  10   6 -22-140.849 86.6736   6
  10   6 -22-130.948 115.193   3
 -10   6  22-64.8564 82.0110   2
 -10  -6  24-4.09594 70.3216   2
  10   6 -24-18.3063 86.1804   6
 -10  -8   2 156.543 67.4802   8
 -10  -8  -2 234.279 66.3476   8
  10   8  -2 186.916 57.4867   7
 -10  -8   2 154.790 61.2698   1
 -10  -8   8 40.3692 53.8023   2
 -10  -8   8 4.86094 65.7420   8
  10   8  -8-3.71992 50.2878   7
  10   8  -8-11.9074 95.5909   3
 -10  -8   8-13.8232 53.1792   1
 -10  -8  10 502.030 64.3400   2
 -10  -8  10 208.741 64.0300   1
 -10  -8  10 161.907 78.2173   8
  10   8 -10 73.7338 58.1723   7
  10   8 -10 57.5975 93.2669   3
 -10  -8  10 533.425 66.0433   5
 -10  -8  12 103.941 59.0876   2
 -10  -8  12 33.0066 75.2175   8
 -10  -8  12 25.3702 56.1486   1
  10   8 -12-2.68670 50.8566   7
  10   8 -12 11.6507 87.7218   3
 -10  -8  12 83.3226 59.8528   5
 -10  -8  14-29.0875 60.1520   1
 -10  -8  14-211.648 83.4599   8
 -10  -8  14-5.40952 60.4320   2
  10   8 -14-72.7856 53.5347   7
  10   8 -14-6.09839 67.3747   6
  10   8 -14-27.5583 91.7587   3
 -10  -8  14-50.5248 61.0327   5
 -10  -8  16-16.7843 67.4542   2
  10   8 -16-172.485 62.8395   7
  10   8 -16-178.582 79.8311   6
 -10  -8  16-112.849 66.4515   5
 -10  -8  18 129.518 67.2501   2
  10   8 -18 237.470 77.4417   6
  10   8 -18 78.4106 98.0660   3
 -10  -8  18 296.269 69.6231   5
 -10  -8  20 12.3014 66.6396   2
  10   8 -20 133.286 78.7802   6
  10   8 -20-3.46206 96.6988   3
 -10  -8  20-60.8747 70.1396   5
  10   8 -22-94.3254 116.489   3
 -10  -8  22 33.6473 77.6938   5
 -10  -8  24 1.38299 71.3415   2
  10  -8 -24 13.3225 137.608   3
  10   8 -24 67.2763 85.2867   6
 -10 -10   0 1000.16 79.2656   1
  10  10   0 1253.00 78.5244   7
 -10 -10   0 1221.12 93.3880   8
 -10 -10   2 6.75711 71.4398   8
 -10 -10  -2 91.4056 68.5120   8
  10  10  -2 12.3370 53.4978   7
  10  10   2 87.1801 54.0321   7
 -10 -10   2 47.2427 58.1377   1
 -10 -10  -2 81.1896 54.4049   1
 -10 -10   4 39.6552 57.5882   1
 -10 -10   4 6.82429 69.8633   8
 -10 -10  -4-4.20975 67.9721   8
  10  10  -4-3.04581 53.6319   7
  10  10   4-47.2316 53.3980   7
 -10 -10  -4 97.1319 54.1010   1
 -10 -10   6-63.9391 54.3615   2
 -10 -10   6 10.9248 72.5589   8
 -10 -10  -6 11.4890 70.1058   8
  10  10  -6 10.1967 56.5652   7
  10  10   6 70.9864 50.8985   7
 -10 -10   6 34.9191 57.9118   1
 -10 -10   8 305.023 57.6402   2
 -10 -10   8 73.6040 83.2373   8
 -10 -10  -8 184.753 72.1977   8
  10  10  -8 45.3294 61.7417   7
  10  10  -8 43.0893 92.4339   3
 -10 -10   8 100.173 62.1914   1
 -10 -10  10 38.4902 80.6657   8
 -10 -10  10-15.8329 54.9609   2
  10  10 -10 10.0765 59.4523   7
  10  10 -10 11.4920 85.6173   3
  10  10 -10-1.04123 60.6889   6
 -10 -10  10 24.9607 56.9467   1
 -10 -10  10 91.2922 62.6023   5
 -10 -10  12-21.8309 92.2812   8
 -10 -10  12 220.141 61.0354   2
 -10 -10  12-15.1395 62.7534   1
  10  10 -12-5.91832 69.1083   7
  10  10 -12 23.4720 69.0294   6
  10  10 -12-61.1137 114.068   3
 -10 -10  12 127.655 67.8689   5
 -10 -10  14-84.8340 102.610   8
  10  10 -14-14.9622 68.7101   7
  10  10 -14-36.7837 78.1997   6
  10  10 -14-215.659 119.378   3
 -10 -10  16 54.6592 89.5594   8
 -10 -10  16 12.6829 59.6143   1
 -10 -10  16 99.5194 62.5340   2
  10  10 -16 80.9938 52.7262   4
  10  10 -16 51.5580 61.7951   7
  10  10 -16 11.7605 72.0123   6
  10  10 -16 7.93218 89.9659   3
 -10 -10  16 93.9128 65.8607   5
 -10 -10  18 25.4464 64.7377   2
  10  10 -18 15.3370 77.5447   6
  10  10 -18 3.29466 92.5830   3
 -10 -10  18-123.980 72.5567   5
 -10 -10  22 24.9810 68.4512   2
  10  10 -22 4.73738 81.8747   6
  10  10 -22 55.3231 106.020   3
 -10 -10  22-27.0613 82.8951   5
 -10 -12   0-56.5612 75.2907   8
  10  12   0 28.9643 59.3586   7
 -10 -12   0 63.1240 57.4183   1
 -10 -12   2 102.548 80.6784   8
 -10 -12  -2 310.389 80.5435   8
 -10 -12  -2 130.831 61.8300   1
  10  12  -2 5.48256 61.9261   7
  10  12   2 230.534 60.7088   7
 -10 -12   2 185.497 60.9584   1
 -10 -12   4 19.6313 78.5439   8
 -10 -12  -4-1.50138 77.3111   8
  10  12  -4-10.9364 61.3494   7
 -10 -12   4 1.23620 56.1187   1
  10  12   4-23.7968 60.7531   7
 -10 -12  -4-59.5725 63.9577   1
 -10 -12   6-4.64207 84.6227   8
 -10 -12  -6 33.7014 78.2355   8
 -10 -12   6 15.6046 57.2442   1
 -10 -12  -6 13.2392 57.8860   1
  10  12  -6 3.29464 63.2131   7
  10  12   6 5.81208 57.5808   7
 -10 -12   8-54.9760 64.5041   1
 -10 -12   8-58.2959 96.6459   8
 -10 -12  -8 18.7321 80.6619   8
 -10 -12  -8 1.54534 60.0908   1
  10  12  -8-25.4084 77.0714   7
  10  12   8-34.3579 58.4095   7
 -10 -12  10 193.414 73.4136   1
  10  12  10 903.344 74.7221   7
  10  12 -10 31.2056 78.0865   7
 -10 -12  10 305.047 110.400   8
 -10 -12 -10 940.771 93.9820   8
 -10 -12  12 1.62742 92.0112   8
 -10 -12 -12 119.602 81.0497   8
  10  12 -12-7.95738 69.8385   7
  10  12 -12-11.3732 66.4031   6
  10  12 -12-4.53903 88.9628   3
 -10 -12  12 18.3838 59.1372   1
 -10 -12  14-6.71990 94.3760   8
 -10 -12 -14 111.704 81.7213   8
 -10 -12  14-6.14791 57.7052   2
  10  12 -14 1.87215 54.8616   4
  10  12 -14 2.24887 69.4379   7
  10  12 -14 8.61583 68.9146   6
  10  12 -14-39.5755 91.1113   3
 -10 -12  14-14.7726 68.6813   5
 -10 -12  14 2.26011 58.2614   1
 -10 -12  16 52.9667 101.363   8
  10  12 -16-0.93400 54.6163   4
 -10 -12  16-1.09720 60.5548   2
  10  12 -16-14.8729 72.9088   7
  10  12 -16-12.0044 75.3659   6
  10  12 -16-45.7162 93.0064   3
 -10 -12  16-20.7215 60.3825   1
 -10 -12  16-75.1901 75.0052   5
  10  12 -18 357.482 63.7850   4
  10  12 -18 289.805 86.3442   6
 -10 -12  20 1.31704 69.1355   2
  10  12 -20-3.03952 80.5112   6
  10  12 -20 54.9859 103.821   3
 -10 -12  20 105.089 86.8343   5
 -10 -14   0 1.32403 64.5161   1
  10  14   0-34.7116 69.7822   7
 -10 -14   2 8.36135 88.2582   8
 -10 -14   2-51.4847 67.0819   1
 -10 -14  -2-67.2051 89.1158   8
  10  14  -2-27.6391 78.1395   7
 -10 -14  -2-21.7478 65.2928   1
 -10 -14   4 3.77006 62.1188   1
 -10 -14   4-40.8093 93.7944   8
 -10 -14  -4-72.0301 91.2490   8
  10  14  -4-9.68144 74.1817   7
  10  14   4-169.643 71.4784   7
 -10 -14  -4-23.9044 65.9845   1
 -10 -14  -6 1.44578 62.6638   1
 -10 -14   6 5.21146 94.2076   8
 -10 -14  -6-80.4269 90.9932   8
  10  14  -6 7.39731 72.7785   7
  10  14   6 49.1224 64.0433   7
 -10 -14   6-18.3370 59.3625   1
 -10 -14   8 45.5574 102.805   8
 -10 -14  -8 339.537 92.3056   8
  10  14  -8 33.7252 77.3220   7
  10  14   8 435.227 68.7172   7
 -10 -14  -8 253.463 67.7257   1
 -10 -14   8 84.0521 66.4770   1
 -10 -14  10-17.8875 99.1240   8
 -10 -14 -10-20.4899 61.7103   1
 -10 -14 -10-118.086 86.6315   8
  10  14 -10 12.8313 57.2531   4
  10  14 -10 3.78801 77.1831   7
  10  14  10-74.0853 62.4277   7
 -10 -14  10 14.2396 62.0804   1
 -10 -14  12 1.85294 101.542   8
 -10 -14 -12 57.3774 61.3062   1
 -10 -14 -12 77.7096 88.1944   8
  10  14 -12 19.7638 58.1084   4
  10  14 -12-15.0576 76.7114   7
  10  14  12 127.407 62.6842   7
 -10 -14  12 30.6118 62.5870   1
 -10 -14  14-86.3507 113.486   8
 -10 -14 -14-235.251 95.9158   8
  10  14 -14-36.2975 63.1613   4
  10  14 -14-31.8951 83.4855   7
  10  14  14-157.515 69.8068   7
 -10 -14  14-72.2853 66.7338   1
 -10 -14  16 15.2037 120.665   8
  10  14 -16 0.99432 58.7520   4
  10  14 -16 1.30188 81.5755   7
 -10 -14  16 34.0645 66.2711   1
 -10 -14  18-56.0610 134.519   8
  10  14 -18-12.0410 55.8993   4
  10  14 -18-14.3242 81.2807   7
 -10 -14  18 23.7863 66.2548   1
 -10 -16   0 1.84560 96.6645   8
  10  16   0 1.29101 73.6307   7
 -10 -16   0-5.19489 60.8364   1
 -10 -16   2 46.3899 99.2094   8
 -10 -16  -2 56.1979 62.9594   1
 -10 -16  -2-1.82168 94.6572   8
  10  16  -2 6.58903 73.0567   7
  10  16   2-102.393 70.8502   7
 -10 -16   2 57.3154 61.3327   1
 -10 -16   4 3.75725 99.7785   8
 -10 -16  -4-10.7959 93.6618   8
 -10 -16  -4 1.41764 65.1178   1
  10  16  -4 5.35260 74.8867   7
  10  16   4 184.656 72.5836   7
 -10 -16   4 36.4700 61.9734   1
 -10 -16   6 38.2006 105.211   8
 -10 -16  -6 58.8467 93.6677   8
  10  16  -6 10.8525 77.8075   7
  10  16  -6 1.04767 58.0603   4
  10  16   6 71.1867 68.6187   7
 -10 -16  -6 42.2009 67.0833   1
 -10 -16   6-14.9695 62.3386   1
 -10 -16   8 17.7313 105.164   8
  10  16  -8-1.05584 63.1194   4
  10  16  -8-30.3570 85.4310   7
 -10 -16   8-11.4909 68.7764   1
 -10 -16  10 358.659 80.5711   1
 -10 -16  12-44.0810 121.248   8
  10  16 -12-18.7340 60.8743   4
  10  16 -12 7.21501 88.8529   7
 -10 -16  12-48.4160 72.3140   1
 -10 -16  14-16.9493 130.285   8
  10  16 -14 2.07367 59.5993   4
  10  16 -14-7.23474 88.8633   7
 -10 -16  14-57.3985 72.5697   1
 -10 -18  -6 1.97514 98.3329   8
 -10 -18  -8 78.2866 100.757   8
 -10 -18 -10 74.7309 101.914   8
  11   1 -15-80.7274 108.413   3
 -11  -1  15 48.1731 68.1697   2
  11  -1 -17 71.8500 107.729   3
  11   1 -17 4.88812 107.547   3
 -11   1  17 47.8882 68.5067   2
 -11  -1  17-5.54899 70.9413   2
 -11  -1  19 1.43607 73.4888   2
  11  -1 -19 21.3468 111.965   3
  11   1 -19-2.33399 105.309   3
 -11  -1  19-10.8980 61.0075   5
 -11   1  19-4.48425 73.3867   2
 -11   1  21 44.6049 80.8885   2
 -11  -1  21-13.3872 77.3142   2
 -11  -1  21-172.866 71.3943   5
 -11  -3  11-44.2594 59.2050   2
 -11  -3  13 355.740 59.6746   8
 -11  -3  13 196.048 70.0478   2
 -11  -3  15 102.487 71.1928   2
 -11  -3  19 2.77785 75.9909   2
  11   3 -19 28.1987 107.246   3
 -11  -3  19-1.33488 62.6049   5
 -11   3  19-23.5210 72.8812   2
 -11  -3  21-126.802 81.2382   2
 -11  -3  21-156.028 71.4412   5
 -11   3  21-46.3498 81.2252   2
  11  -3 -23-13.6113 119.323   3
 -11   3  23 108.519 66.4664   5
 -11  -5   9 23.9488 58.7496   8
 -11  -5   9-71.3599 58.0651   2
 -11  -5  11 52.9211 62.9307   8
 -11  -5  11 53.4978 59.8793   2
 -11  -5  13-52.3310 63.9600   2
 -11  -5  13-63.0384 65.3414   8
  11   5 -13-59.2487 109.248   3
 -11  -5  15 85.7362 75.3715   2
 -11  -5  15 149.776 70.4855   8
  11   5 -15-56.4617 124.900   3
 -11  -5  17 87.4343 71.0761   2
  11   5 -17-18.4699 102.261   3
 -11  -5  17 140.918 65.6327   5
 -11  -5  19 37.2449 74.1239   2
  11   5 -19 44.3284 83.7319   6
  11   5 -19 73.2901 103.663   3
 -11  -5  19 2.66865 65.4995   5
  11   5 -21 242.816 92.6173   6
  11   5 -21 42.9124 126.209   3
 -11  -5  23 68.3554 76.2437   2
  11  -5 -23 180.004 133.581   3
  11   5 -23 135.950 88.1251   6
 -11  -7   3 44.0553 62.4142   8
 -11  -7   5 167.585 70.8926   8
 -11  -7   5 246.863 51.1396   2
 -11  -7   7 11.0639 65.4850   8
 -11  -7   7-29.0779 54.9800   2
 -11  -7   9-26.8388 69.1717   8
 -11  -7   9-9.35972 56.6515   2
 -11  -7  11 20.9131 59.8243   2
 -11  -7  11 8.51593 70.1626   8
  11   7 -11-2.20418 41.5694   7
  11   7 -11-40.5234 109.262   3
 -11  -7  13 122.497 70.1497   2
 -11  -7  13 74.4503 79.1526   8
  11   7 -13 98.5920 53.4024   7
 -11  -7  13 83.0405 70.1590   5
 -11  -7  15 89.1755 71.3529   2
 -11  -7  15 206.088 78.3377   8
  11   7 -15 236.837 53.0933   7
  11   7 -15 5.93276 102.454   3
 -11  -7  15 246.622 69.2040   5
 -11  -7  17 51.8265 66.3463   2
  11   7 -17 23.1541 76.6090   6
  11   7 -17 7.76011 100.185   3
 -11  -7  17 127.357 67.1809   5
 -11  -7  19-70.7568 71.2471   2
  11   7 -19-206.763 84.1792   6
  11   7 -19-112.592 122.296   3
 -11  -7  19-104.466 71.7223   5
 -11  -7  21 11.8505 69.7679   2
  11   7 -21 42.0082 85.9476   6
  11   7 -21-17.6960 107.365   3
 -11  -7  21 18.0174 70.2488   5
 -11  -9   1 8.25150 68.9003   8
 -11  -9  -1 26.7590 66.6195   8
  11   9  -1-6.14424 49.0668   7
 -11  -9   3 33.6890 56.3422   1
 -11  -9   3 35.5132 72.6163   8
  11   9  -3 42.5459 56.8318   7
 -11  -9   5 28.2616 70.5048   8
  11   9  -5 19.3347 54.4035   7
 -11  -9   5 1.44546 53.2782   1
 -11  -9   7 18.7246 72.0319   8
  11   9  -7 31.4005 55.8559   7
 -11  -9   7 38.2065 59.0220   1
 -11  -9   7 114.454 57.2494   2
 -11  -9   9-74.7444 61.1708   2
 -11  -9   9-21.7209 78.6080   8
 -11  -9   9-6.94251 63.4574   1
  11   9  -9-19.2140 57.1823   7
 -11  -9  11-78.0939 64.4461   2
 -11  -9  11-42.7534 82.6181   8
  11   9 -11-13.0946 61.7800   7
  11   9 -11-79.0460 124.550   3
 -11  -9  11-145.457 73.9203   5
 -11  -9  11-45.7787 65.2413   1
 -11  -9  13 215.696 65.8364   2
 -11  -9  13 99.0768 83.5990   8
  11   9 -13 22.1936 59.9735   7
  11   9 -13 77.5252 104.099   3
  11   9 -13 46.8993 75.9557   6
 -11  -9  13 50.6266 65.9118   1
 -11  -9  13 238.052 70.2776   5
 -11  -9  15 1.46824 84.9940   8
 -11  -9  15 36.7161 64.7368   2
  11   9 -15 15.8511 56.0686   7
 -11  -9  15 9.66008 62.9036   1
  11   9 -15-60.3708 73.3521   6
  11   9 -15 26.2741 96.8995   3
 -11  -9  15 2.62192 67.6216   5
 -11  -9  17 2.39557 66.9635   2
  11   9 -17-31.6082 81.1556   6
  11   9 -17-81.9850 108.773   3
 -11  -9  17-78.0872 71.0291   5
 -11  -9  19-13.7480 69.4643   2
  11   9 -19-50.0759 83.4944   6
  11   9 -19-11.2936 108.642   3
 -11  -9  19 24.7069 71.9431   5
 -11  -9  21 132.699 70.8078   2
  11   9 -21 91.4027 88.2023   6
  11   9 -21 15.4722 107.856   3
 -11  -9  21 23.4481 74.5581   5
 -11 -11   1-13.3228 76.6012   8
 -11 -11  -1-6.00830 75.6267   8
 -11 -11   1 19.0835 60.3702   1
  11  11  -1-8.01202 59.2863   7
  11  11   1 7.01407 57.6595   7
 -11 -11  -1-60.3902 60.5058   1
 -11 -11   3 22.3792 79.0875   8
 -11 -11  -3-10.8930 55.6154   1
 -11 -11   3 14.2761 61.1168   1
 -11 -11   5 20.6895 83.7252   8
 -11 -11  -5 302.775 83.3367   8
  11  11  -5 105.561 68.1985   7
 -11 -11   5 76.8296 68.4003   1
  11  11   5 319.539 61.7848   7
 -11 -11   7-9.56874 63.7691   1
 -11 -11   7-14.9659 84.7548   8
 -11 -11  -7-76.5627 74.9662   8
  11  11  -7-8.67233 62.2403   7
 -11 -11   9 47.4110 83.1618   8
  11  11  -9 1.09783 59.9723   7
 -11 -11   9-17.7751 63.0864   1
 -11 -11  11 20.5375 88.7673   8
  11  11 -11 9.83650 62.5472   7
 -11 -11  11-21.5879 62.5009   1
 -11 -11  13 3.23860 91.5718   8
  11  11 -13 7.51272 62.5795   7
  11  11 -13 12.9881 100.982   3
  11  11 -13 7.56093 71.7869   6
 -11 -11  13 64.7898 64.3714   1
 -11 -11  15-46.0902 96.0306   8
 -11 -11  15 30.0992 64.0646   2
  11  11 -15-6.51716 70.4258   7
 -11 -11  15-13.3835 69.0512   1
  11  11 -15-52.6500 116.626   3
  11  11 -15 1.35342 79.4121   6
 -11 -11  15 18.9975 75.3869   5
 -11 -11  17 26.9281 64.7412   2
  11  11 -17 15.7830 59.1234   4
  11  11 -17-10.7591 63.8711   7
  11  11 -17-52.9915 78.7708   6
  11  11 -17-29.1088 106.280   3
 -11 -11  17-90.7301 73.7685   5
 -11 -11  19 7.49724 66.7206   2
  11  11 -19-82.2099 83.7170   6
  11  11 -19 70.8467 105.950   3
 -11 -11  19 143.926 78.1259   5
 -11 -13   1-23.1484 62.8174   1
 -11 -13   1-22.5488 82.2990   8
 -11 -13  -1 1.61684 83.8712   8
 -11 -13  -1-38.5795 65.0498   1
  11  13  -1 4.85686 63.3529   7
  11  13   1-1.20938 61.6102   7
 -11 -13   3 21.2260 85.5515   8
 -11 -13  -3-52.4692 89.2900   8
  11  13  -3-8.39431 65.3118   7
  11  13   3 172.027 70.3517   7
 -11 -13   3 86.4810 69.1098   1
 -11 -13   5 11.5394 88.0221   8
 -11 -13  -5-212.728 93.9527   8
  11  13  -5 2.33726 63.7244   7
  11  13   5 1.21998 66.6259   7
 -11 -13  -5-83.3138 64.8816   1
 -11 -13   5-5.51677 62.9362   1
 -11 -13   7 22.0633 91.5001   8
 -11 -13  -7 33.4280 85.5697   8
  11  13  -7 5.86779 67.0474   7
  11  13   7 150.905 63.3721   7
 -11 -13   7 16.6122 66.2482   1
 -11 -13  -7 75.6143 61.8815   1
 -11 -13   9 41.5470 94.1107   8
 -11 -13  -9-69.8707 88.3785   8
 -11 -13   9 34.0075 66.6407   1
  11  13  -9-11.8566 67.8668   7
  11  13   9-25.4745 60.2806   7
 -11 -13  11-45.6705 98.0226   8
 -11 -13  11-25.3241 68.5669   1
  11  13 -11-3.59879 75.0805   7
  11  13 -13 8.20646 64.7143   4
  11  13 -13-1.18550 76.1548   7
 -11 -13  15 1.33352 67.8313   1
 -11 -13  15 26.0805 105.215   8
  11  13 -15 26.8244 61.8128   4
  11  13 -15-4.82278 71.1743   7
 -11 -13  17-13.8579 114.579   8
  11  13 -17-12.3741 60.5387   4
  11  13 -17 10.7895 71.6544   7
 -11 -13  17-4.08367 69.5367   1
 -11 -15   1-35.8600 94.4911   8
  11  15  -1-11.3812 71.3647   7
  11  15   1-2.52529 70.5633   7
 -11 -15   1 17.5718 68.1423   1
 -11 -15  -1-36.0911 67.8733   1
 -11 -15   3-3.64063 100.376   8
 -11 -15   3-61.7359 72.5783   1
  11  15  -3-10.2038 77.9106   7
  11  15   3-176.257 75.5260   7
 -11 -15   5 27.7684 101.417   8
 -11 -15   5 15.4467 71.5180   1
 -11 -15  -5 26.7410 75.1006   1
  11  15  -5-12.8837 83.9244   7
  11  15   5-62.3015 72.6906   7
 -11 -15   9-53.1327 106.500   8
  11  15  -9-37.4306 82.4114   7
 -11 -15   9-55.2624 69.5404   1
 -11 -15  11 29.2996 108.752   8
  11  15 -11 31.5826 62.5947   4
  11  15 -11 25.1602 79.3585   7
 -11 -15  11 49.4012 69.4007   1
 -11 -15  13 48.8660 114.168   8
 -11 -15 -13-116.306 96.0942   8
  11  15 -13-13.1138 63.6699   4
  11  15 -13-20.2490 81.9494   7
 -11 -15  13 12.2194 69.8793   1
 -11 -17  -1 50.6231 102.765   8
 -11 -17  -3-83.5624 98.9294   8
 -11 -17  -5 127.042 99.8244   8
 -11 -17  -7 70.7662 97.3410   8
  11  17   7 17.5217 67.2527   7
 -11 -17  -7 40.7332 70.1338   1
 -12   0  18-42.3600 72.5780   2
  12   0 -22 44.0760 118.968   3
 -12   0  22 99.9242 65.6501   5
 -12  -2  16 63.7831 69.5602   2
 -12  -2  18 45.3225 75.7584   2
  12   2 -18-124.054 158.326   3
 -12  -2  20-57.4817 75.3119   2
 -12  -4  12-33.1607 57.8717   8
 -12  -4  12-4.85096 62.0165   2
 -12  -4  14 16.3913 66.3553   2
 -12  -4  16 78.2300 72.9326   2
  12   4 -16 18.1538 113.357   3
 -12  -4  18 143.394 77.6241   2
 -12  -4  20 72.0856 75.5416   2
 -12  -4  20 72.6578 69.7903   5
 -12  -6   8 1.20828 61.6925   8
 -12  -6  10 57.3792 69.0608   8
 -12  -6  10 152.333 61.9568   2
 -12  -6  12 23.9778 66.9021   8
 -12  -6  12-1.17978 63.0484   2
 -12  -6  14 49.5659 67.5325   2
 -12  -6  14-47.2269 71.1368   8
  12   6 -14-192.104 124.555   3
 -12  -6  16-35.1400 71.7155   2
 -12  -6  16-127.650 69.8935   5
 -12  -6  18 66.2718 74.7163   2
  12   6 -18-39.1240 120.775   3
 -12  -6  18 185.795 73.7812   5
 -12  -6  20 45.2822 72.2630   2
  12   6 -20-38.7160 115.401   3
  12   6 -20 23.4394 89.1227   6
 -12  -6  20-20.6832 71.7410   5
 -12  -8   4 6.79081 68.2569   8
 -12  -8   6-14.8774 72.6091   8
 -12  -8   6-9.96032 54.4484   2
 -12  -8   8 34.7964 73.5834   8
 -12  -8   8 160.533 60.0793   2
 -12  -8  10 7.68519 63.8276   2
 -12  -8  10 5.32097 73.1617   8
 -12  -8  12 19.7216 65.6495   2
 -12  -8  12 62.2309 79.3386   8
  12   8 -12 2.58066 110.246   3
 -12  -8  14 3.65812 67.8725   2
 -12  -8  14-5.51750 81.5638   8
  12   8 -14-2.40894 47.0749   7
  12   8 -14-61.8292 116.468   3
 -12  -8  16-31.4142 72.6767   2
  12   8 -16-62.5539 83.2400   6
 -12  -8  16-16.1682 70.8853   5
 -12  -8  18 24.4393 70.4651   2
  12   8 -18-33.0894 109.222   3
  12   8 -18 110.268 84.7401   6
 -12  -8  18 53.1664 74.6367   5
 -12 -10   0 1.53181 76.7434   8
 -12 -10   2 58.2550 82.3838   8
 -12 -10  -2-28.0672 73.3473   8
  12  10  -2 9.33487 49.8585   7
 -12 -10   4-14.6867 75.8307   8
  12  10  -4 7.33146 55.9246   7
 -12 -10   6-1.45551 78.1745   8
  12  10  -6 17.5992 58.5356   7
 -12 -10   6-1.57126 58.1643   1
 -12 -10   8 17.6765 80.3641   8
 -12 -10   8 17.2008 60.8000   1
  12  10  -8 1.13802 56.0099   7
 -12 -10  10 29.8422 85.7968   8
  12  10 -10 12.3261 61.3276   7
 -12 -10  10 114.257 64.8784   1
 -12 -10  12-30.2379 89.1674   8
 -12 -10  12-39.7503 66.1063   1
  12  10 -12-8.75011 62.9847   7
  12  10 -12-14.8690 135.439   3
 -12 -10  14-66.4897 93.2256   8
 -12 -10  14-35.2059 67.6315   2
  12  10 -14-9.90672 61.9820   7
  12  10 -14-1.37844 77.1183   6
 -12 -10  14-24.2040 75.1968   5
 -12 -10  14-27.7593 68.0930   1
 -12 -10  16 67.5807 67.6817   2
  12  10 -16-59.7866 59.5778   7
  12  10 -16 8.70952 109.541   3
  12  10 -16-81.9667 79.6424   6
 -12 -10  16 129.230 79.9344   5
 -12 -12   0 58.0028 88.2198   8
  12  12   0 31.1719 65.1743   7
 -12 -12   0 142.647 68.9396   1
 -12 -12   2 4.84749 82.0045   8
 -12 -12  -2-1.64563 83.2187   8
  12  12  -2 13.3401 59.4789   7
  12  12   2 23.4330 61.7446   7
 -12 -12  -2 56.5235 62.0112   1
 -12 -12   2 6.41252 63.6442   1
 -12 -12   4 56.5418 62.5862   1
 -12 -12   4 3.19259 84.7590   8
 -12 -12  -4 43.6564 86.3134   8
  12  12  -4 13.1868 62.7758   7
  12  12   4-4.29347 55.2375   7
 -12 -12   6 1.61208 84.4341   8
  12  12  -6 1.19116 65.7963   7
 -12 -12   6-32.3054 65.0292   1
 -12 -12   8 9.75342 90.7530   8
  12  12  -8 12.7500 68.3891   7
 -12 -12   8 57.5996 72.0608   1
 -12 -12  10-55.2033 96.0800   8
 -12 -12  10-21.3005 70.0950   1
  12  12 -10-17.4569 67.9124   7
 -12 -12  12 75.2342 70.1716   1
 -12 -12  12-15.4257 95.4649   8
  12  12 -12 3.42666 62.8791   7
 -12 -12  14 1.75918 97.8151   8
  12  12 -14-3.51033 65.7059   7
 -12 -12  14 4.56630 70.0115   1
 -12 -14   2-53.8938 76.0751   1
  12  14  -2-12.6677 71.7579   7
 -12 -14   4-40.4603 73.5267   1
  12  14  -4-1.28179 71.0769   7
 -12 -14   6 19.6836 94.7900   8
  12  14  -6-13.7764 66.4202   7
 -12 -14   6 18.4073 69.9199   1
 -12 -14   8 14.5897 98.1058   8
 -12 -14  -8-43.5408 88.8043   8
  12  14  -8 13.7513 70.1553   7
 -12 -14   8 38.5967 70.7049   1
 -12 -14  10-16.7316 100.617   8
 -12 -14 -10 26.0317 90.7179   8
  12  14 -10-11.3616 71.5627   7
 -12 -14  10 24.2458 71.3653   1
 -12 -16   0 9.55181 97.1227   8
 -13  -3  17-15.1866 70.8988   2
 -13  -5  13 40.9787 66.8203   8
 -13  -5  13 94.7647 66.9519   2
 -13  -5  15 29.7894 68.6151   2
 -13  -5  17 29.8866 70.1469   2
  13   5 -17 23.0089 125.008   3
 -13  -7   9 9.31167 70.4538   8
 -13  -7   9 37.7062 57.1252   2
 -13  -7  11-11.8577 74.8646   8
 -13  -7  11 82.4091 65.0940   2
 -13  -7  13 31.9419 69.2771   2
 -13  -7  13 19.7018 76.2602   8
 -13  -7  15 5.13841 70.4828   2
  13   7 -15-14.3777 126.274   3
 -13  -9   5 17.6732 77.9084   8
 -13  -9   7-20.3471 79.3969   8
 -13  -9  11-10.1856 79.9589   8
 -13  -9  13-19.0585 81.2411   8
 -13 -11   3 78.4540 85.8307   8
 -13 -11   5-3.14052 84.0500   8
  13  11  -5-8.30721 60.4681   7
 -13 -11   7 19.0080 85.4035   8
  13  11  -7 2.56395 60.1061   7
 -13 -11   9 9.49499 82.9435   8
  13  11  -9-6.21970 60.2206   7
 -13 -11   9-8.49197 63.9724   1
 -13 -11  11 22.5923 86.9280   8
  13  11 -11 2.43770 61.5568   7
 -13 -11  11-39.2123 65.1006   1
 -13 -13  -1-36.4452 86.0424   8
 -13 -13  -3 5.32554 86.2981   8
 -13 -13  -5 9.06253 87.6722   8
   0   0   0    0.00    0.00   0

TITL In_MeAm_DMF_FC70_3_0-95 in Fddd
REM Fddd (#70 in standard setting)
CELL 0.48590  14.612744  24.341439  33.618582  90.0000  90.0000  90.0000
ZERR   16.00   0.002811   0.003785   0.002722   0.0000   0.0000   0.0000
LATT  4
SYMM -x+3/4,-y+3/4, z
SYMM -x+3/4, y,-z+3/4
SYMM  x,-y+3/4,-z+3/4
SFAC C H N O In
UNIT 352.00 352.00 48.00 160.00 16.00
TREF
HKLF 4
END
;
_shelx_hkl_checksum                75875
_olex2_submission_special_instructions  'No special instructions were received'
_oxdiff_exptl_absorpt_empirical_details
;
Empirical correction (ABSPACK) includes:
- Absorption correction using spherical harmonics
- Frame scaling
;
_oxdiff_exptl_absorpt_empirical_full_max  6.290
_oxdiff_exptl_absorpt_empirical_full_min  0.478

_vrf_ATOM007_in_meam_dmf_fc70_3_0-95
;
RESPONSE: The structure was refined isotropically due to the number of data for high 
pressure structure determination
;
_vrf_PLAT023_in_meam_dmf_fc70_3_0-95
;
RESPONSE: The sample is housed in a Diamond anvil cell that restricts 
available data.
;
_vrf_PLAT029_in_meam_dmf_fc70_3_0-95
;
RESPONSE: The sample is housed in a Diamond anvil cell that restricts available data.
This is exacerbated by the structure being Fddd.
;
_vrf_PLAT084_in_meam_dmf_fc70_3_0-95
;
RESPONSE: The sample is housed in a Diamond anvil cell that gives additional background to
the data collected e.g. Tungsten powder rings, diamond reflections.
;
_vrf_PLAT088_in_meam_dmf_fc70_3_0-95
;
RESPONSE: The sample is housed in a Diamond anvil cell that restricts 
available data.
;
_vrf_PLAT155_in_meam_dmf_fc70_3_0-95
;
RESPONSE: We have followed previous literature for comparison.
;
_vrf_PLAT193_in_meam_dmf_fc70_3_0-95
;
RESPONSE: This is a rounding issue. The s.u. on Temperature is 2degC
;
_vrf_PLAT201_in_meam_dmf_fc70_3_0-95
;
RESPONSE: The structure was refined isotropically due to the number of data for high 
pressure structure determination
;
_vrf_PLAT210_in_meam_dmf_fc70_3_0-95
;
RESPONSE: The sample is housed in a Diamond anvil cell that restricts 
available data hence
isotropic refinement was the limited of modelling the system.
;
_vrf_PLAT241_in_meam_dmf_fc70_3_0-95
;
RESPONSE: Structure at high pressure with limitation of data. We have used distance restraints to ensure the 
model is chemically reasonable
;
_vrf_PLAT242_in_meam_dmf_fc70_3_0-95
;
RESPONSE: Structure at high pressure with limitation of data. We have used 
distance restraints to ensure the 
model is chemically reasonable.
;
_vrf_PLAT250_in_meam_dmf_fc70_3_0-95
;
RESPONSE: The data are limited due to DAC hence the tensor may be elongated 
due to lack of data in a particular direction. We have used restraints 
to combat and ensure they are chemically reasonable.
;
_vrf_PLAT340_in_meam_dmf_fc70_3_0-95
;
RESPONSE: The sample is housed in a Diamond anvil cell that restricts 
available data and so
impacts on the precision of the bonds lengths
;
_vrf_PLAT411_in_meam_dmf_fc70_3_0-95
;
RESPONSE: Structure at high pressure
;
_vrf_PLAT414_in_meam_dmf_fc70_3_0-95
;
RESPONSE: Structure at high pressure
;
_vrf_PLAT761_in_meam_dmf_fc70_3_0-95
;
RESPONSE: Noted, no action taken
;
_vrf_PLAT762_in_meam_dmf_fc70_3_0-95
;
RESPONSE: Noted, no action taken
;
_vrf_PLAT905_in_meam_dmf_fc70_3_0-95
;
RESPONSE: The data were cut to 0.7 angs as the limit of the diffraction for the 
crystal was reached.
;
_vrf_PLAT906_in_meam_dmf_fc70_3_0-95
;
RESPONSE: These can be attributed to the weak data. All other sets are okay.
The most common place for a high value of K is in the lowest-intensity bin in 
the table as is the case here. Almost all area detector integration programs end up 
slightly underestimating the background, resulting in overestimated values of Fo, thus 
the high value of Fo/Fc. This is most obvious in the weakest intensities, 
since the small addition to Fo becomes insignificant in the ratio when Fo 
is large.
;
_vrf_PLAT910_in_meam_dmf_fc70_3_0-95
;
RESPONSE: The sample is housed in a Diamond anvil cell that gives additional 
background to
the data collected e.g. Tungsten powder rings, diamond reflections.
;
_vrf_PLAT911_in_meam_dmf_fc70_3_0-95
;
RESPONSE: The sample is housed in a Diamond anvil cell that restricts 
available data.
;
_vrf_PLAT913_in_meam_dmf_fc70_3_0-95
;
RESPONSE: The sample is housed in a Diamond anvil cell that gives additional 
background to
the data collected e.g. Tungsten powder rings, diamond reflections.
;
_vrf_THETM01_in_meam_dmf_fc70_3_0-95
;
RESPONSE: The sample is housed in a Diamond anvil cell that restricts 
available data.
;
_vrf_PLAT051_in_meam_dmf_fc70_3_0-95
;
RESPONSE: The sample contains Indium which has an absorption edge at 0.44 Angs. This data was colelceted 
at 0.4859 hence the difference in mu.
;
