# Supplementary material for: Decoupled MOF Breathing: Pressure‐Induced Reversal of Correlation Between Orthogonal Motions in a Diamondoid Framework
Source: Angew Chem Int Ed Engl. 2025 May 15;64(27):e202504297. doi: 10.1002/anie.202504297 (PMC12207364; doi:10.1002/anie.202504297)
Supplement: Supplementary file 1 — Supporting Information [file ANIE-64-e202504297-s002.zip › SHF-62-DMF_DAC-in-FC70_0-67GPa.cif]

data_in_meam_dmf_fc70_4_1-2
_audit_creation_date               2023-11-02
_audit_creation_method
;
Olex2 1.5
(compiled 2023.08.24 svn.re1ec1418 for OlexSys, GUI svn.r6817)
;
_shelx_SHELXL_version_number       '2019/1'
_audit_contact_author_address      ?
_audit_contact_author_email        ?
_audit_contact_author_name         ''
_audit_contact_author_phone        ?
_publ_contact_author_id_orcid      ?
_publ_section_references
;
Dolomanov, O.V., Bourhis, L.J., Gildea, R.J, Howard, J.A.K. & Puschmann, H.
 (2009), J. Appl. Cryst. 42, 339-341.

Sheldrick, G.M. (2008). Acta Cryst. A64, 112-122.
;
_chemical_name_common              ?
_chemical_name_systematic          ?
_chemical_formula_moiety           'C20 H14 In N2 O10, C2 H8 N'
_chemical_formula_sum              'C22 H22 In N3 O10'
_chemical_formula_weight           603.24
_chemical_melting_point            ?
_chemical_oxdiff_formula           'In C22 H22 N3 O10'
loop_
  _atom_type_symbol
  _atom_type_description
  _atom_type_scat_dispersion_real
  _atom_type_scat_dispersion_imag
  _atom_type_scat_source
 'C' 'C' 0.0010 0.0010 'International Tables Vol C Tables 4.2.6.8 and 6.1.1.4'
 'H' 'H' 0.0000 0.0000 'International Tables Vol C Tables 4.2.6.8 and 6.1.1.4'
 'In' 'In' -1.9470 0.6580
 'International Tables Vol C Tables 4.2.6.8 and 6.1.1.4'
 'N' 'N' 0.0020 0.0010 'International Tables Vol C Tables 4.2.6.8 and 6.1.1.4'
 'O' 'O' 0.0040 0.0030 'International Tables Vol C Tables 4.2.6.8 and 6.1.1.4'

_shelx_space_group_comment
;
The symmetry employed for this shelxl refinement is uniquely defined
by the following loop, which should always be used as a source of
symmetry information in preference to the above space-group names.
They are only intended as comments.
;
_space_group_crystal_system        'orthorhombic'
_space_group_IT_number             70
_space_group_name_H-M_alt          'F d d d'
_space_group_name_Hall             '-F 2uv 2vw'
loop_
  _space_group_symop_operation_xyz
 'x, y, z'
 '-x+3/4, -y+3/4, z'
 '-x+3/4, y, -z+3/4'
 'x, -y+3/4, -z+3/4'
 'x, y+1/2, z+1/2'
 '-x+3/4, -y+5/4, z+1/2'
 '-x+3/4, y+1/2, -z+5/4'
 'x, -y+5/4, -z+5/4'
 'x+1/2, y, z+1/2'
 '-x+5/4, -y+3/4, z+1/2'
 '-x+5/4, y, -z+5/4'
 'x+1/2, -y+3/4, -z+5/4'
 'x+1/2, y+1/2, z'
 '-x+5/4, -y+5/4, z'
 '-x+5/4, y+1/2, -z+3/4'
 'x+1/2, -y+5/4, -z+3/4'
 '-x, -y, -z'
 'x-3/4, y-3/4, -z'
 'x-3/4, -y, z-3/4'
 '-x, y-3/4, z-3/4'
 '-x, -y+1/2, -z+1/2'
 'x-3/4, y-1/4, -z+1/2'
 'x-3/4, -y+1/2, z-1/4'
 '-x, y-1/4, z-1/4'
 '-x+1/2, -y, -z+1/2'
 'x-1/4, y-3/4, -z+1/2'
 'x-1/4, -y, z-1/4'
 '-x+1/2, y-3/4, z-1/4'
 '-x+1/2, -y+1/2, -z'
 'x-1/4, y-1/4, -z'
 'x-1/4, -y+1/2, z-3/4'
 '-x+1/2, y-1/4, z-3/4'

_cell_length_a                     14.474(5)
_cell_length_b                     24.001(7)
_cell_length_c                     33.759(4)
_cell_angle_alpha                  90
_cell_angle_beta                   90
_cell_angle_gamma                  90
_cell_volume                       11728(5)
_cell_formula_units_Z              16
_cell_measurement_reflns_used      1178
_cell_measurement_temperature      293(2)
_cell_measurement_theta_max        14.8900
_cell_measurement_theta_min        1.6330
_shelx_estimated_absorpt_T_max     ?
_shelx_estimated_absorpt_T_min     ?
_exptl_absorpt_coefficient_mu      0.236
_exptl_absorpt_correction_T_max    1.00000
_exptl_absorpt_correction_T_min    0.14279
_exptl_absorpt_correction_type     multi-scan
_exptl_absorpt_process_details
;
CrysAlisPro 1.171.38.41 (Rigaku Oxford Diffraction, 2015)
Empirical absorption correction using spherical harmonics,
 implemented in SCALE3 ABSPACK scaling algorithm.
;
_exptl_absorpt_special_details     ?
_exptl_crystal_colour_primary      yellow
_exptl_crystal_density_diffrn      1.367
_exptl_crystal_density_meas        ?
_exptl_crystal_density_method      ?
_exptl_crystal_description         Octahedron
_exptl_crystal_F_000               4864
_exptl_crystal_size_max            0.18
_exptl_crystal_size_mid            0.15
_exptl_crystal_size_min            0.1
_exptl_transmission_factor_max     ?
_exptl_transmission_factor_min     ?
_diffrn_reflns_av_R_equivalents    0.0718
_diffrn_reflns_av_unetI/netI       0.0478
_diffrn_reflns_Laue_measured_fraction_full  0.842
_diffrn_reflns_Laue_measured_fraction_max  0.842
_diffrn_reflns_limit_h_max         10
_diffrn_reflns_limit_h_min         -11
_diffrn_reflns_limit_k_max         19
_diffrn_reflns_limit_k_min         -19
_diffrn_reflns_limit_l_max         28
_diffrn_reflns_limit_l_min         -28
_diffrn_reflns_number              4546
_diffrn_reflns_point_group_measured_fraction_full  0.842
_diffrn_reflns_point_group_measured_fraction_max  0.842
_diffrn_reflns_theta_full          11.675
_diffrn_reflns_theta_max           11.675
_diffrn_reflns_theta_min           1.671
_diffrn_ambient_temperature        293(2)
_diffrn_detector                   'CCD plate'
_diffrn_detector_area_resol_mean   ?
_diffrn_measured_fraction_theta_full  0.842
_diffrn_measured_fraction_theta_max  0.842
_diffrn_measurement_details
;
List of Runs (angles in degrees, time in seconds):

  # Type    Start    End  Width  t~exp~   \w     \q     \k     \f   Frames
--------------------------------------------------------------------------
  1  \w   -150.00 -94.00   0.20    0.20    --  -20.00  70.00 -24.23  280
  2  \w   -150.00 -94.00   0.20    0.20    --  -20.00  70.00 155.77  280
  3  \w   -105.00 -74.00   0.20    0.20    --   20.00  70.00 155.77  155
  4  \w   -105.00 -74.00   0.20    0.20    --   20.00  70.00 -24.23  155
  5  \w    -96.00 -30.00   0.20    0.20    --   20.00 -70.00  24.23  330
  6  \w   -106.00 -66.00   0.20    0.20    --  -20.00 -70.00  24.23  200
  7  \w   -106.00 -66.00   0.20    0.20    --  -20.00 -70.00-155.77  200
  8  \w    -96.00 -30.00   0.20    0.20    --   20.00 -70.00-155.77  330
;
_diffrn_measurement_device         'Newport 4-circle diffractometer'
_diffrn_measurement_device_type   
 'dectris-CrysAlisPro-abstract goniometer imported dectris images'
_diffrn_measurement_method         '\w scans'
_diffrn_orient_matrix_type        
 'CrysAlisPro convention (1999,Acta A55,543-557)'
_diffrn_orient_matrix_UB_11        0.0245974000
_diffrn_orient_matrix_UB_12        -0.0113412000
_diffrn_orient_matrix_UB_13        0.0056971000
_diffrn_orient_matrix_UB_21        0.0031236000
_diffrn_orient_matrix_UB_22        0.0130509000
_diffrn_orient_matrix_UB_23        0.0109040000
_diffrn_orient_matrix_UB_31        -0.0227890000
_diffrn_orient_matrix_UB_32        -0.0104026000
_diffrn_orient_matrix_UB_33        0.0074791000
_diffrn_radiation_monochromator    synchrotron
_diffrn_radiation_probe            x-ray
_diffrn_radiation_type             synchrotron
_diffrn_radiation_wavelength       0.4859
_diffrn_source                     synchrotron
_reflns_Friedel_coverage           0.000
_reflns_Friedel_fraction_full      .
_reflns_Friedel_fraction_max       .
_reflns_number_gt                  477
_reflns_number_total               753
_reflns_odcompleteness_completeness  83.04
_reflns_odcompleteness_iscentric   1
_reflns_odcompleteness_theta       11.68
_reflns_special_details
;
 Reflections were merged by SHELXL according to the crystal
 class for the calculation of statistics and refinement.
 
 _reflns_Friedel_fraction is defined as the number of unique
 Friedel pairs measured divided by the number that would be
 possible theoretically, ignoring centric projections and
 systematic absences.
;
_reflns_threshold_expression       'I > 2\s(I)'
_computing_cell_refinement         'CrysAlisPro 1.171.38.41 (Rigaku OD, 2015)'
_computing_data_collection         'CrysAlisPro 1.171.38.41 (Rigaku OD, 2015)'
_computing_data_reduction          'CrysAlisPro 1.171.38.41 (Rigaku OD, 2015)'
_computing_molecular_graphics      'Olex2 1.5 (Dolomanov et al., 2009)'
_computing_publication_material    'Olex2 1.5 (Dolomanov et al., 2009)'
_computing_structure_refinement    'XL  (Sheldrick, 2008)'
_computing_structure_solution      'SHELXS  (Sheldrick, 2008)'
_refine_diff_density_max           0.571
_refine_diff_density_min           -0.438
_refine_diff_density_rms           0.110
_refine_ls_extinction_coef         .
_refine_ls_extinction_method       none
_refine_ls_goodness_of_fit_ref     1.497
_refine_ls_hydrogen_treatment      constr
_refine_ls_matrix_type             full
_refine_ls_number_parameters       157
_refine_ls_number_reflns           753
_refine_ls_number_restraints       233
_refine_ls_R_factor_all            0.1484
_refine_ls_R_factor_gt             0.1058
_refine_ls_restrained_S_all        1.312
_refine_ls_shift/su_max            0.000
_refine_ls_shift/su_mean           0.000
_refine_ls_structure_factor_coef   Fsqd
_refine_ls_weighting_details      
 'w=1/[\s^2^(Fo^2^)+(0.2000P)^2^] where P=(Fo^2^+2Fc^2^)/3'
_refine_ls_weighting_scheme        calc
_refine_ls_wR_factor_gt            0.3064
_refine_ls_wR_factor_ref           0.3622
_refine_special_details            ?
_olex2_refinement_description
;
1. Fixed Uiso
 At 1.2 times of:
  All C(H) groups, All N(H) groups
 At 1.5 times of:
  All C(H,H,H) groups, All C(H,H,H,H,H,H,H,H) groups
2. Restrained distances
 C3-N1
 1.43 with sigma of 0.02
 N1-C9
 1.4 with sigma of 0.02
 C9-C10
 1.5 with sigma of 0.02
 O5-C9
 1.25 with sigma of 0.02
 C1-C2
 1.504 with sigma of 0.01
 C5-C8
 1.504 with sigma of 0.01
 C1-O1
 1.25 with sigma of 0.005
 C1-O2
 1.25 with sigma of 0.005
 C8-O3
 1.25 with sigma of 0.005
 C8-O4
 1.25 with sigma of 0.005
3. Restrained planarity
 N1, C9, O5, C10
 with sigma of 0.1
4. Uiso/Uaniso restraints and constraints
All non-hydrogen atoms have similar U: within 1.7A with sigma of 0.04 and sigma
for terminal atoms of 0.08 within 1.7A
5. Rigid body (RIGU) restrains
 All non-hydrogen atoms
 with sigma for 1-2 distances of 0.004 and sigma for 1-3 distances of 0.004
6. Others
 Fixed Sof: N2(0.25) C11(0.25) C12(0.25) H2A(0.25) H2B(0.25) H11A(0.25)
 H11B(0.25) H11C(0.25) H12A(0.25) H12B(0.25) H12C(0.25) N3(0.25) C13(0.25)
 C14(0.25) H3A(0.25) H3B(0.25) H13A(0.25) H13B(0.25) H13C(0.25) H14A(0.25)
 H14B(0.25) H14C(0.25)
7.a Free rotating group:
 N2(C11,C12,H2A,H2B,H11A,H11B,H11C,H12A,H12B,H12C), N3(C13,C14,H3A,H3B,H13A,
 H13B,H13C,H14A,H14B,H14C)
7.b Aromatic/amide H refined with riding coordinates:
 C4(H4), C6(H6), C7(H7), N1(H1)
7.c Fitted hexagon refined as free rotating group:
 C3(C4,C5,C6,C7,C2)
7.d Idealised Me refined as rotating group:
 C10(H10A,H10B,H10C)
;
_atom_sites_solution_hydrogens     mixed
_atom_sites_solution_primary       direct
_atom_sites_solution_secondary     ?
loop_
  _atom_site_label
  _atom_site_type_symbol
  _atom_site_fract_x
  _atom_site_fract_y
  _atom_site_fract_z
  _atom_site_U_iso_or_equiv
  _atom_site_adp_type
  _atom_site_occupancy
  _atom_site_site_symmetry_order
  _atom_site_calc_flag
  _atom_site_refinement_flags_posn
  _atom_site_refinement_flags_adp
  _atom_site_refinement_flags_occupancy
  _atom_site_disorder_assembly
  _atom_site_disorder_group
 In1 In 0.625000 0.125000 0.32214(8) 0.130(3) Uani 1 2 d S T P . .
 O3 O 0.7584(15) 0.3392(9) 0.1065(5) 0.142(7) Uani 1 1 d D U . . .
 O1 O 0.7365(15) 0.1619(8) 0.2883(5) 0.144(7) Uani 1 1 d D U . . .
 O4 O 0.8964(14) 0.3045(11) 0.1187(6) 0.163(8) Uani 1 1 d D U . . .
 C3 C 0.8133(14) 0.2200(9) 0.2185(6) 0.148(8) Uani 1 1 d DG U . . .
 C4 C 0.8421(11) 0.2479(10) 0.1846(6) 0.153(9) Uani 1 1 d G U . . .
 H4 H 0.903677 0.246288 0.176781 0.183 Uiso 1 1 calc R U . . .
 C5 C 0.7789(16) 0.2783(8) 0.1623(4) 0.134(8) Uani 1 1 d DG U . . .
 C6 C 0.6869(14) 0.2807(8) 0.1740(5) 0.141(9) Uani 1 1 d G U . . .
 H6 H 0.644577 0.301043 0.159117 0.169 Uiso 1 1 calc R U . . .
 C7 C 0.6581(11) 0.2528(9) 0.2079(6) 0.137(9) Uani 1 1 d G U . . .
 H7 H 0.596527 0.254464 0.215701 0.165 Uiso 1 1 calc R U . . .
 C2 C 0.7213(15) 0.2225(8) 0.2301(5) 0.135(8) Uani 1 1 d DG U . . .
 C8 C 0.8121(15) 0.3091(11) 0.1260(6) 0.134(8) Uani 1 1 d D U . . .
 O2 O 0.6023(14) 0.1912(10) 0.2736(5) 0.155(7) Uani 1 1 d D U . . .
 C1 C 0.6869(14) 0.1912(12) 0.2662(6) 0.140(8) Uani 1 1 d D U . . .
 N1 N 0.877(2) 0.1880(11) 0.2408(7) 0.191(10) Uani 1 1 d D U . . .
 H1 H 0.853663 0.169061 0.259833 0.229 Uiso 1 1 calc R U . . .
 C9 C 0.973(2) 0.1825(13) 0.2366(9) 0.235(14) Uani 1 1 d D U . . .
 O5 O 1.014(2) 0.2046(15) 0.2092(10) 0.310(18) Uani 1 1 d D U . . .
 C10 C 1.018(3) 0.147(2) 0.2675(12) 0.30(2) Uani 1 1 d D U . . .
 H10A H 0.975029 0.139972 0.288551 0.447 Uiso 1 1 calc R U . . .
 H10B H 1.070976 0.166316 0.277905 0.447 Uiso 1 1 calc R U . . .
 H10C H 1.037193 0.112512 0.255918 0.447 Uiso 1 1 calc R U . . .
 N2 N 1.136(12) 0.232(4) 0.130(3) 0.19(4) Uiso 0.25 1 d G U P A -1
 C11 C 1.097(9) 0.288(5) 0.137(4) 0.18(5) Uiso 0.25 1 d G U P A -1
 C12 C 1.190(8) 0.207(4) 0.163(3) 0.14(4) Uiso 0.25 1 d G U P A -1
 H2A H 1.179493 0.232604 0.107781 0.206 Uiso 0.25 1 d G U P A -1
 H2B H 1.081004 0.208181 0.120538 0.206 Uiso 0.25 1 d G U P A -1
 H11A H 1.156078 0.312979 0.145748 0.206 Uiso 0.25 1 d G U P A -1
 H11B H 1.059345 0.301891 0.111795 0.206 Uiso 0.25 1 d G U P A -1
 H11C H 1.048249 0.286297 0.159706 0.206 Uiso 0.25 1 d G U P A -1
 H12A H 1.141875 0.205484 0.185345 0.206 Uiso 0.25 1 d G U P A -1
 H12B H 1.215039 0.167526 0.154402 0.206 Uiso 0.25 1 d G U P A -1
 H12C H 1.249774 0.232177 0.171387 0.206 Uiso 0.25 1 d G U P A -1
 N3 N 0.476(4) 0.164(4) 0.167(3) 0.19(4) Uiso 0.25 1 d G U P B -1
 C13 C 0.432(6) 0.193(3) 0.198(2) 0.07(2) Uiso 0.25 1 d G U P B -1
 C14 C 0.410(7) 0.139(7) 0.138(4) 0.20(6) Uiso 0.25 1 d G U P B -1
 H3A H 0.516270 0.133215 0.179597 0.293 Uiso 0.25 1 d G U P B -1
 H3B H 0.519727 0.189698 0.153860 0.293 Uiso 0.25 1 d G U P B -1
 H13A H 0.388708 0.164473 0.212871 0.293 Uiso 0.25 1 d G U P B -1
 H13B H 0.485700 0.209129 0.217972 0.293 Uiso 0.25 1 d G U P B -1
 H13C H 0.392554 0.226406 0.184675 0.293 Uiso 0.25 1 d G U P B -1
 H14A H 0.369987 0.172112 0.123722 0.293 Uiso 0.25 1 d G U P B -1
 H14B H 0.448136 0.118858 0.116647 0.293 Uiso 0.25 1 d G U P B -1
 H14C H 0.366091 0.110208 0.151918 0.293 Uiso 0.25 1 d G U P B -1

loop_
  _atom_site_aniso_label
  _atom_site_aniso_U_11
  _atom_site_aniso_U_22
  _atom_site_aniso_U_33
  _atom_site_aniso_U_23
  _atom_site_aniso_U_13
  _atom_site_aniso_U_12
 In1 0.218(5) 0.115(4) 0.058(3) 0.000 0.000 0.004(2)
 O3 0.222(18) 0.117(15) 0.089(12) 0.011(9) -0.008(10) -0.008(11)
 O1 0.216(15) 0.134(14) 0.080(11) 0.028(10) 0.000(9) 0.002(10)
 O4 0.214(18) 0.165(18) 0.110(14) 0.026(12) 0.007(10) -0.002(12)
 C3 0.200(15) 0.143(17) 0.101(13) 0.034(12) 0.010(9) 0.019(11)
 C4 0.209(16) 0.145(19) 0.103(14) 0.034(13) 0.008(10) 0.010(12)
 C5 0.207(16) 0.113(16) 0.083(11) 0.010(11) 0.004(10) 0.002(12)
 C6 0.209(17) 0.133(18) 0.081(13) 0.027(13) 0.002(10) 0.004(12)
 C7 0.195(16) 0.136(18) 0.081(13) 0.030(12) 0.006(10) 0.010(12)
 C2 0.199(15) 0.129(15) 0.077(11) 0.022(11) 0.003(9) 0.012(11)
 C8 0.212(18) 0.110(16) 0.079(12) 0.005(11) -0.002(10) -0.009(12)
 O2 0.212(15) 0.167(15) 0.087(12) 0.045(12) 0.007(9) 0.014(11)
 C1 0.213(15) 0.130(16) 0.076(12) 0.016(11) 0.004(10) 0.005(11)
 N1 0.210(17) 0.20(2) 0.158(17) 0.081(15) 0.007(12) 0.036(14)
 C9 0.209(19) 0.27(3) 0.22(3) 0.10(2) 0.012(14) 0.048(16)
 O5 0.24(2) 0.40(4) 0.29(3) 0.18(3) 0.044(17) 0.07(2)
 C10 0.22(3) 0.39(5) 0.29(4) 0.18(4) 0.01(2) 0.08(3)

_geom_special_details
;
 All esds (except the esd in the dihedral angle between two l.s. planes)
 are estimated using the full covariance matrix.  The cell esds are taken
 into account individually in the estimation of esds in distances, angles
 and torsion angles; correlations between esds in cell parameters are only
 used when they are defined by crystal symmetry.  An approximate (isotropic)
 treatment of cell esds is used for estimating esds involving l.s. planes.
;
loop_
  _geom_bond_atom_site_label_1
  _geom_bond_atom_site_label_2
  _geom_bond_distance
  _geom_bond_site_symmetry_2
  _geom_bond_publ_flag
 In1 O3 2.22(2) 31_556 ?
 In1 O3 2.22(2) 32_656 ?
 In1 O1 2.168(19) . ?
 In1 O1 2.168(19) 14_545 ?
 In1 O4 2.33(2) 32_656 ?
 In1 O4 2.33(2) 31_556 ?
 In1 C8 2.577(15) 31_556 ?
 In1 C8 2.577(15) 32_656 ?
 In1 O2 2.305(18) . ?
 In1 O2 2.305(18) 14_545 ?
 In1 C1 2.626(15) . ?
 In1 C1 2.626(15) 14_545 ?
 O3 C8 1.249(6) . ?
 O1 C1 1.250(6) . ?
 O4 C8 1.250(6) . ?
 C3 C4 1.3900 . ?
 C3 C2 1.3900 . ?
 C3 N1 1.420(18) . ?
 C4 H4 0.9300 . ?
 C4 C5 1.3900 . ?
 C5 C6 1.3900 . ?
 C5 C8 1.510(11) . ?
 C6 H6 0.9300 . ?
 C6 C7 1.3900 . ?
 C7 H7 0.9300 . ?
 C7 C2 1.3900 . ?
 C2 C1 1.514(10) . ?
 O2 C1 1.251(6) . ?
 N1 H1 0.8600 . ?
 N1 C9 1.39(2) . ?
 C9 O5 1.22(2) . ?
 C9 C10 1.49(2) . ?
 C10 H10A 0.9600 . ?
 C10 H10B 0.9600 . ?
 C10 H10C 0.9600 . ?
 N2 C11 1.4709 . ?
 N2 C12 1.4871 . ?
 N2 H2A 0.9709 . ?
 N2 H2B 1.0277 . ?
 C11 H11A 1.0898 . ?
 C11 H11B 1.0730 . ?
 C11 H11C 1.0334 . ?
 C12 H12A 1.0331 . ?
 C12 H12B 1.0610 . ?
 C12 H12C 1.0915 . ?
 N3 C13 1.4128 . ?
 N3 C14 1.5025 . ?
 N3 H3A 1.0207 . ?
 N3 H3B 0.9965 . ?
 C13 H13A 1.0609 . ?
 C13 H13B 1.0917 . ?
 C13 H13C 1.0834 . ?
 C14 H14A 1.0846 . ?
 C14 H14B 1.0205 . ?
 C14 H14C 1.0606 . ?

loop_
  _geom_angle_atom_site_label_1
  _geom_angle_atom_site_label_2
  _geom_angle_atom_site_label_3
  _geom_angle
  _geom_angle_site_symmetry_1
  _geom_angle_site_symmetry_3
  _geom_angle_publ_flag
 O3 In1 O3 117.0(10) 32_656 31_556 ?
 O3 In1 O4 57.8(4) 32_656 32_656 ?
 O3 In1 O4 80.1(7) 31_556 32_656 ?
 O3 In1 O4 57.8(4) 31_556 31_556 ?
 O3 In1 O4 80.1(7) 32_656 31_556 ?
 O3 In1 C8 29.0(2) 31_556 31_556 ?
 O3 In1 C8 97.9(8) 31_556 32_656 ?
 O3 In1 C8 29.0(2) 32_656 32_656 ?
 O3 In1 C8 97.9(8) 32_656 31_556 ?
 O3 In1 O2 89.8(7) 32_656 14_545 ?
 O3 In1 O2 138.3(8) 32_656 . ?
 O3 In1 O2 89.8(7) 31_556 . ?
 O3 In1 O2 138.3(8) 31_556 14_545 ?
 O3 In1 C1 110.5(7) 32_656 . ?
 O3 In1 C1 110.5(7) 31_556 14_545 ?
 O3 In1 C1 113.6(8) 32_656 14_545 ?
 O3 In1 C1 113.6(8) 31_556 . ?
 O1 In1 O3 82.4(7) 14_545 31_556 ?
 O1 In1 O3 133.1(8) 14_545 32_656 ?
 O1 In1 O3 133.1(8) . 31_556 ?
 O1 In1 O3 82.4(7) . 32_656 ?
 O1 In1 O1 116.3(10) 14_545 . ?
 O1 In1 O4 138.7(8) 14_545 31_556 ?
 O1 In1 O4 87.7(7) . 31_556 ?
 O1 In1 O4 138.7(8) . 32_656 ?
 O1 In1 O4 87.7(7) 14_545 32_656 ?
 O1 In1 C8 111.1(7) 14_545 31_556 ?
 O1 In1 C8 111.1(7) . 32_656 ?
 O1 In1 C8 112.6(8) . 31_556 ?
 O1 In1 C8 112.6(8) 14_545 32_656 ?
 O1 In1 O2 78.5(7) 14_545 . ?
 O1 In1 O2 78.5(7) . 14_545 ?
 O1 In1 O2 56.6(4) . . ?
 O1 In1 O2 56.6(4) 14_545 14_545 ?
 O1 In1 C1 97.0(8) 14_545 . ?
 O1 In1 C1 28.2(3) . . ?
 O1 In1 C1 97.0(8) . 14_545 ?
 O1 In1 C1 28.2(3) 14_545 14_545 ?
 O4 In1 O4 95.1(12) 31_556 32_656 ?
 O4 In1 C8 85.6(8) 32_656 31_556 ?
 O4 In1 C8 29.0(2) 32_656 32_656 ?
 O4 In1 C8 29.0(2) 31_556 31_556 ?
 O4 In1 C8 85.6(8) 31_556 32_656 ?
 O4 In1 C1 165.9(8) 32_656 . ?
 O4 In1 C1 90.0(9) 32_656 14_545 ?
 O4 In1 C1 90.0(9) 31_556 . ?
 O4 In1 C1 165.9(7) 31_556 14_545 ?
 C8 In1 C8 90.2(13) 31_556 32_656 ?
 C8 In1 C1 139.3(7) 32_656 . ?
 C8 In1 C1 139.3(7) 31_556 14_545 ?
 C8 In1 C1 104.9(10) 31_556 . ?
 C8 In1 C1 104.9(10) 32_656 14_545 ?
 O2 In1 O4 163.9(7) . 32_656 ?
 O2 In1 O4 89.9(9) . 31_556 ?
 O2 In1 O4 163.9(7) 14_545 31_556 ?
 O2 In1 O4 89.9(9) 14_545 32_656 ?
 O2 In1 C8 167.1(7) . 32_656 ?
 O2 In1 C8 167.1(7) 14_545 31_556 ?
 O2 In1 C8 91.6(9) . 31_556 ?
 O2 In1 C8 91.6(9) 14_545 32_656 ?
 O2 In1 O2 89.5(11) 14_545 . ?
 O2 In1 C1 28.4(2) 14_545 14_545 ?
 O2 In1 C1 81.8(8) . 14_545 ?
 O2 In1 C1 81.8(8) 14_545 . ?
 O2 In1 C1 28.4(2) . . ?
 C1 In1 C1 88.0(14) 14_545 . ?
 C8 O3 In1 91.6(13) . 23_655 ?
 C1 O1 In1 96.7(13) . . ?
 C8 O4 In1 86.6(13) . 23_655 ?
 C4 C3 C2 120.0 . . ?
 C4 C3 N1 120.1(19) . . ?
 C2 C3 N1 119.9(19) . . ?
 C3 C4 H4 120.0 . . ?
 C5 C4 C3 120.0 . . ?
 C5 C4 H4 120.0 . . ?
 C4 C5 C8 119.1(17) . . ?
 C6 C5 C4 120.0 . . ?
 C6 C5 C8 120.9(17) . . ?
 C5 C6 H6 120.0 . . ?
 C5 C6 C7 120.0 . . ?
 C7 C6 H6 120.0 . . ?
 C6 C7 H7 120.0 . . ?
 C2 C7 C6 120.0 . . ?
 C2 C7 H7 120.0 . . ?
 C3 C2 C1 121.4(16) . . ?
 C7 C2 C3 120.0 . . ?
 C7 C2 C1 118.5(16) . . ?
 O3 C8 In1 59.5(12) . 23_655 ?
 O3 C8 O4 124(2) . . ?
 O3 C8 C5 120.9(19) . . ?
 O4 C8 In1 64.5(12) . 23_655 ?
 O4 C8 C5 115.4(19) . . ?
 C5 C8 In1 170(2) . 23_655 ?
 C1 O2 In1 90.2(12) . . ?
 O1 C1 In1 55.1(11) . . ?
 O1 C1 C2 124.7(17) . . ?
 O1 C1 O2 116.3(17) . . ?
 C2 C1 In1 172.0(19) . . ?
 O2 C1 In1 61.4(11) . . ?
 O2 C1 C2 118.9(18) . . ?
 C3 N1 H1 114.9 . . ?
 C9 N1 C3 130(3) . . ?
 C9 N1 H1 114.9 . . ?
 N1 C9 C10 115(3) . . ?
 O5 C9 N1 121(3) . . ?
 O5 C9 C10 124(3) . . ?
 C9 C10 H10A 109.5 . . ?
 C9 C10 H10B 109.5 . . ?
 C9 C10 H10C 109.5 . . ?
 H10A C10 H10B 109.5 . . ?
 H10A C10 H10C 109.5 . . ?
 H10B C10 H10C 109.5 . . ?
 C11 N2 C12 115.6 . . ?
 C11 N2 H2A 111.9 . . ?
 C11 N2 H2B 105.1 . . ?
 C12 N2 H2A 103.6 . . ?
 C12 N2 H2B 114.1 . . ?
 H2A N2 H2B 106.4 . . ?
 N2 C11 H11A 104.4 . . ?
 N2 C11 H11B 110.0 . . ?
 N2 C11 H11C 111.2 . . ?
 H11A C11 H11B 115.5 . . ?
 H11A C11 H11C 111.1 . . ?
 H11B C11 H11C 104.7 . . ?
 N2 C12 H12A 102.7 . . ?
 N2 C12 H12B 109.9 . . ?
 N2 C12 H12C 113.6 . . ?
 H12A C12 H12B 112.8 . . ?
 H12A C12 H12C 111.1 . . ?
 H12B C12 H12C 106.9 . . ?
 C13 N3 C14 113.7 . . ?
 C13 N3 H3A 108.1 . . ?
 C13 N3 H3B 107.4 . . ?
 C14 N3 H3A 111.0 . . ?
 C14 N3 H3B 110.3 . . ?
 H3A N3 H3B 106.0 . . ?
 N3 C13 H13A 106.7 . . ?
 N3 C13 H13B 108.3 . . ?
 N3 C13 H13C 107.5 . . ?
 H13A C13 H13B 111.1 . . ?
 H13A C13 H13C 110.9 . . ?
 H13B C13 H13C 112.0 . . ?
 N3 C14 H14A 110.2 . . ?
 N3 C14 H14B 107.6 . . ?
 N3 C14 H14C 109.4 . . ?
 H14A C14 H14B 109.9 . . ?
 H14A C14 H14C 110.8 . . ?
 H14B C14 H14C 109.0 . . ?

loop_
  _geom_torsion_atom_site_label_1
  _geom_torsion_atom_site_label_2
  _geom_torsion_atom_site_label_3
  _geom_torsion_atom_site_label_4
  _geom_torsion
  _geom_torsion_site_symmetry_1
  _geom_torsion_site_symmetry_2
  _geom_torsion_site_symmetry_3
  _geom_torsion_site_symmetry_4
  _geom_torsion_publ_flag
 In1 O3 C8 O4 -7(3) 23_655 . . . ?
 In1 O3 C8 C5 169(2) 23_655 . . . ?
 In1 O1 C1 C2 -170(2) . . . . ?
 In1 O1 C1 O2 5(3) . . . . ?
 In1 O4 C8 O3 7(3) 23_655 . . . ?
 In1 O4 C8 C5 -169(2) 23_655 . . . ?
 In1 O2 C1 O1 -5(3) . . . . ?
 In1 O2 C1 C2 171(2) . . . . ?
 C3 C4 C5 C6 0.0 . . . . ?
 C3 C4 C5 C8 179(2) . . . . ?
 C3 C2 C1 O1 1(4) . . . . ?
 C3 C2 C1 O2 -174(2) . . . . ?
 C3 N1 C9 O5 -4(4) . . . . ?
 C3 N1 C9 C10 177(3) . . . . ?
 C4 C3 C2 C7 0.0 . . . . ?
 C4 C3 C2 C1 178(2) . . . . ?
 C4 C3 N1 C9 6(4) . . . . ?
 C4 C5 C6 C7 0.0 . . . . ?
 C4 C5 C8 O3 -176(2) . . . . ?
 C4 C5 C8 O4 0(3) . . . . ?
 C5 C6 C7 C2 0.0 . . . . ?
 C6 C5 C8 O3 3(4) . . . . ?
 C6 C5 C8 O4 179(2) . . . . ?
 C6 C7 C2 C3 0.0 . . . . ?
 C6 C7 C2 C1 -178(2) . . . . ?
 C7 C2 C1 O1 179(3) . . . . ?
 C7 C2 C1 O2 4(4) . . . . ?
 C2 C3 C4 C5 0.0 . . . . ?
 C2 C3 N1 C9 -175(2) . . . . ?
 C8 C5 C6 C7 -179(2) . . . . ?
 N1 C3 C4 C5 179(2) . . . . ?
 N1 C3 C2 C7 -179(2) . . . . ?
 N1 C3 C2 C1 0(3) . . . . ?

_shelx_res_file
;
TITL In_MeAm_DMF_FC70_4_1-2 in Fddd #70
    in_meam_dmf_fc70_4_1-2.res
    created by SHELXL-2019/1 at 09:11:53 on 02-Nov-2023
REM reset to Fddd #70
CELL 0.4859 14.474238 24.000721 33.758696 90 90 90
ZERR 16 0.004743 0.006586 0.004377 0 0 0
LATT 4
SYMM 0.75-X,0.75-Y,+Z
SYMM 0.75-X,+Y,0.75-Z
SYMM +X,0.75-Y,0.75-Z
SFAC C H In N O
DISP C 0.001 0.001 6.068
DISP H -0 0 0.607
DISP In -1.947 0.658 1423.319
DISP N 0.002 0.001 8.983
DISP O 0.004 0.003 13.336
UNIT 352 352 16 48 160
DFIX 1.43 C3 N1
DFIX 1.4 N1 C9
DFIX 1.5 C9 C10
DFIX 1.25 O5 C9
DFIX 1.504 0.01 C1 C2
DFIX 1.504 0.01 C5 C8
DFIX 1.25 0.005 C1 O1
DFIX 1.25 0.005 C1 O2
DFIX 1.25 0.005 C8 O3
DFIX 1.25 0.005 C8 O4
FLAT N1 C9 O5 C10
RIGU
SIMU 0.04 0.08 1.7

L.S. 49
PLAN  5
CONF
BOND
MORE -1
BOND $H
fmap 2
acta
OMIT 0 0 4
OMIT 0 4 0
OMIT 0 4 4
OMIT 0 6 2
OMIT 1 3 3
OMIT 1 3 7
OMIT 2 0 2
OMIT 2 2 0
OMIT 2 2 4
OMIT 6 22 14
OMIT 11 3 17
REM <olex2.extras>
REM <HklSrc "%.\\In_MeAm_DMF_FC70_4_1-2.hkl">
REM </olex2.extras>

WGHT    0.200000
FVAR       0.89108
IN1   3    0.625000    0.125000    0.322142    10.50000    0.21785    0.11471 =
         0.05849    0.00000    0.00000    0.00414
O3    5    0.758411    0.339173    0.106514    11.00000    0.22154    0.11741 =
         0.08852    0.01135   -0.00755   -0.00809
O1    5    0.736516    0.161936    0.288255    11.00000    0.21638    0.13379 =
         0.08047    0.02771    0.00034    0.00175
O4    5    0.896364    0.304537    0.118704    11.00000    0.21409    0.16479 =
         0.11029    0.02599    0.00668   -0.00197
AFIX  66
C3    1    0.813327    0.220019    0.218483    11.00000    0.20000    0.14301 =
         0.10116    0.03360    0.00983    0.01888
C4    1    0.842115    0.247927    0.184582    11.00000    0.20912    0.14521 =
         0.10318    0.03367    0.00764    0.01033
AFIX  43
H4    2    0.903677    0.246288    0.176781    11.00000   -1.20000
AFIX  65
C5    1    0.778890    0.278283    0.162339    11.00000    0.20727    0.11280 =
         0.08277    0.01000    0.00387    0.00244
C6    1    0.686878    0.280733    0.173998    11.00000    0.20882    0.13263 =
         0.08066    0.02726    0.00173    0.00402
AFIX  43
H6    2    0.644577    0.301043    0.159117    11.00000   -1.20000
AFIX  65
C7    1    0.658089    0.252825    0.207900    11.00000    0.19501    0.13579 =
         0.08077    0.02982    0.00606    0.00963
AFIX  43
H7    2    0.596527    0.254464    0.215701    11.00000   -1.20000
AFIX  65
C2    1    0.721313    0.222468    0.230143    11.00000    0.19947    0.12857 =
         0.07658    0.02205    0.00305    0.01179
AFIX   0
C8    1    0.812055    0.309065    0.126023    11.00000    0.21225    0.11040 =
         0.07894    0.00453   -0.00154   -0.00946
O2    5    0.602286    0.191184    0.273645    11.00000    0.21157    0.16699 =
         0.08710    0.04535    0.00672    0.01389
C1    1    0.686937    0.191215    0.266207    11.00000    0.21300    0.12983 =
         0.07630    0.01649    0.00380    0.00463
N1    4    0.877456    0.188012    0.240771    11.00000    0.20990    0.20420 =
         0.15829    0.08108    0.00736    0.03644
AFIX  43
H1    2    0.853663    0.169061    0.259833    11.00000   -1.20000
AFIX   0
C9    1    0.972764    0.182452    0.236649    11.00000    0.20900    0.27293 =
         0.22374    0.10461    0.01201    0.04848
O5    5    1.014094    0.204613    0.209205    11.00000    0.23781    0.40183 =
         0.29053    0.18272    0.04352    0.06741
C10   1    1.018037    0.147158    0.267515    11.00000    0.22362    0.38505 =
         0.28555    0.17572    0.01176    0.07683
AFIX 137
H10A  2    0.975029    0.139972    0.288551    11.00000   -1.50000
H10B  2    1.070976    0.166316    0.277905    11.00000   -1.50000
H10C  2    1.037193    0.112512    0.255918    11.00000   -1.50000
AFIX   6

PART -1
N2    4    1.135921    0.232109    0.129644    10.25000    0.19403
C11   1    1.096802    0.287641    0.137283    10.25000    0.18390
C12   1    1.189888    0.207359    0.162742    10.25000    0.13749
H2A   2    1.179493    0.232604    0.107781    10.25000   -1.50000
H2B   2    1.081004    0.208181    0.120538    10.25000   -1.50000
H11A  2    1.156078    0.312979    0.145748    10.25000   -1.50000
H11B  2    1.059345    0.301891    0.111795    10.25000   -1.50000
H11C  2    1.048249    0.286297    0.159706    10.25000   -1.50000
H12A  2    1.141875    0.205484    0.185345    10.25000   -1.50000
H12B  2    1.215039    0.167526    0.154402    10.25000   -1.50000
H12C  2    1.249774    0.232177    0.171387    10.25000   -1.50000
AFIX   6

N3    4    0.476203    0.163534    0.167169    10.25000    0.19348
C13   1    0.432451    0.193188    0.198072    10.25000    0.07015
C14   1    0.410024    0.139233    0.137549    10.25000    0.19545
H3A   2    0.516270    0.133215    0.179597    10.25000   -1.50000
H3B   2    0.519727    0.189698    0.153860    10.25000   -1.50000
H13A  2    0.388708    0.164473    0.212871    10.25000   -1.50000
H13B  2    0.485700    0.209129    0.217972    10.25000   -1.50000
H13C  2    0.392554    0.226406    0.184675    10.25000   -1.50000
H14A  2    0.369987    0.172112    0.123722    10.25000   -1.50000
H14B  2    0.448136    0.118858    0.116647    10.25000   -1.50000
H14C  2    0.366091    0.110208    0.151918    10.25000   -1.50000
AFIX   0
HKLF 4


REM  In_MeAm_DMF_FC70_4_1-2 in Fddd #70
REM wR2 = 0.3622, GooF = S = 1.497, Restrained GooF = 1.312 for all data
REM R1 = 0.1058 for 477 Fo > 4sig(Fo) and 0.1484 for all 753 data
REM 157 parameters refined using 233 restraints

END

WGHT      0.2000      0.0000

REM Highest difference peak  0.571,  deepest hole -0.438,  1-sigma level  0.110
Q1    1   0.7535  0.1248  0.3204  11.00000  0.05    0.57
Q2    1   1.2743  0.1377  0.1395  11.00000  0.05    0.46
Q3    1   0.4844  0.1181  0.1250  11.00000  0.05    0.39
Q4    1   1.1357  0.2800  0.1412  11.00000  0.05    0.35
Q5    1   0.9276  0.3354  0.1138  11.00000  0.05    0.32
;
_shelx_res_checksum                20817
_shelx_hkl_file
;
   0   0  -4 12376.2 459.329   6
   0   0   4 11552.2 466.593   5
   0   0   6-221.958 371.213   5
   0   0  -6-330.264 376.527   6
   0   0   6-157.204 333.111   2
   0   0   8 766.763 464.579   5
   0   0  -8 798.987 456.856   6
   0   0   8 971.272 436.773   2
   0   0  10-197.048 554.162   5
   0   0 -10 95.5309 541.268   6
   0   0  10 454.691 541.153   2
   0   0  12-45.3382 757.854   5
   0   0  12 330.423 724.331   2
   0   0 -12 204.378 719.852   6
   0   0  14-474.075 1049.88   2
   0   0 -14-163.420 970.067   6
   0   0  16 8079.86 1403.83   5
   0   0  18 968.285 1362.73   2
   0   0 -18 19.0604 1213.54   6
   0   0  18 1944.98 1440.40   5
   0   0 -20 270582. 7655.90   6
   0   0  20 247616. 7906.33   2
   0   0  20 272489. 7912.59   5
   0   0 -22 1502.94 1445.85   6
   0   0  22 1893.75 1901.26   5
   0   0  22 716.019 1717.57   2
   0   0  24-1662.63 1969.26   2
   0   0 -24 795.006 1494.15   6
   0   0  24 611.369 2148.69   5
   0   0 -28 27647.1 2172.71   6
   0   0  28 909.391 3234.87   5
   0  -2  -6 13280.3 555.096   6
   0   2   6 11802.1 502.710   2
   0   2   6 11658.4 539.803   5
   0   2   8 107.363 296.928   2
   0   2  -8-146.968 553.986   6
   0   2   8 178.906 339.516   5
   0  -2  -8 58.2910 373.216   6
   0   2  10 39915.0 1284.38   2
   0   2 -10 34429.6 1490.33   6
   0   2  10 36757.5 1308.43   5
   0  -2  10 43071.7 1992.50   5
   0  -2 -10 40882.2 1334.25   6
   0  -2  12 86.9561 1379.99   5
   0   2  12-141.102 561.339   2
   0   2  12-98.0254 606.043   5
   0   2 -12 48.5755 816.472   6
   0  -2 -12 665.384 664.702   6
   0  -2 -14 137.164 897.447   6
   0   2  14 224.301 804.595   2
   0   2 -16 136.388 1187.80   6
   0  -2  16 1887.35 2015.21   5
   0  -2 -18 139531. 4266.26   6
   0   2  18 133223. 4259.72   2
   0   2  18 143515. 4316.46   5
   0   2 -18 135634. 4373.25   6
   0  -2  20-2122.61 2412.08   5
   0  -2 -20 173.482 1272.70   6
   0   2  20 765.090 1223.29   2
   0   2  20 148.318 1333.26   5
   0   2 -20 866.670 1296.88   6
   0   2  22 39416.0 2155.75   2
   0   2  22 44531.2 2221.73   5
   0   2 -22 36459.8 2122.12   6
   0  -2 -22 42506.3 2097.58   6
   0  -2  24-1551.40 2951.72   5
   0   2  24 247.929 1615.35   2
   0  -2 -24 1191.17 1542.02   6
   0   2  24 463.222 1687.18   5
   0   2 -24-701.682 1464.20   6
   0   4   0 79812.6 2477.79   4
   0  -4  -2 214.777 930.537   8
   0   4   2 746.918 474.835   4
   0  -4  -4 80541.0 2407.00   8
   0   4   4 80730.3 2264.38   4
   0   4   4 77919.1 2267.16   5
   0  -4  -4 77216.0 2224.27   1
   0  -4  -4 81105.5 2279.42   3
   0  -4  -6 1079.07 342.924   3
   0  -4  -6 1188.23 248.263   1
   0  -4  -6 1115.73 426.846   8
   0   4   6 1627.68 300.377   4
   0   4   6 927.739 282.532   2
   0   4   6 1510.90 309.802   5
   0   4   8 24404.4 821.910   7
   0  -4  -8 23236.7 863.977   8
   0   4   8 22725.1 801.062   2
   0  -4  -8 22932.6 739.680   1
   0  -4  -8 23204.1 837.530   6
   0   4   8 23084.8 840.536   5
   0   4  10 1495.93 479.866   5
   0   4  10 1244.14 420.427   2
   0  -4 -10 1422.48 506.697   6
   0  -4 -10 1754.61 508.928   8
   0   4  10 1755.12 377.105   7
   0  -4 -10 1089.14 292.875   1
   0   4  12 58242.9 1874.17   5
   0   4  12 61844.7 1662.91   7
   0   4  12 56554.5 1798.90   2
   0  -4 -12 55709.4 1886.24   6
   0  -4 -12 58215.7 1774.35   8
   0  -4 -12 53486.8 1646.49   1
   0  -4 -16 59300.1 1887.51   8
   0  -4 -18 529.589 1116.26   6
   0  -4 -18 359.704 808.481   8
   0   4  18 87.6910 917.274   2
   0   4  18 438.408 1020.96   5
   0   4  20 36348.2 1769.92   2
   0   4  20 40490.2 1869.17   5
   0  -4 -20 34791.1 1847.64   6
   0  -4 -20 36275.5 1474.07   8
   0  -4 -22-298.787 966.736   8
   0   4  22-433.310 1227.72   2
   0   4  22 407.751 1317.30   5
   0  -4 -22-60.6463 1391.36   6
   0   4  24 1125.38 1521.18   5
   0  -4 -24 3803.76 1588.82   6
   0   4  24 2148.94 1419.87   2
   0   4  26 540.061 1734.92   5
   0   4  26-2806.75 1793.86   2
   0  -4 -26-3885.29 1846.49   6
   0   6   2 2555.50 661.961   4
   0  -6  -2 2506.14 1678.45   8
   0   6   4-65.4620 541.299   4
   0  -6  -4 113.721 1156.48   8
   0   6   6 478298. 12838.9   5
   0   6   6 470749. 12751.6   2
   0   6   6 497805. 12838.9   4
   0  -6  -6 489560. 12872.5   3
   0  -6  -6 478196. 12787.2   1
   0  -6  -6 466459. 13054.1   8
   0  -6  -8 3148.19 416.874   1
   0   6   8 3232.39 512.073   5
   0   6   8 3162.47 451.424   2
   0  -6  -8 3047.87 568.614   3
   0  -6  -8 3003.29 826.234   8
   0   6   8 3600.41 536.096   4
   0  -6 -10 176836. 5027.49   3
   0   6  10 182588. 4961.46   4
   0  -6 -10 176766. 4972.93   6
   0   6  10 179156. 4954.96   2
   0  -6 -10 182759. 5064.94   8
   0  -6 -10 185869. 4897.71   1
   0   6  10 173700. 4978.42   7
   0   6  10 185909. 5013.07   5
   0   6  12-1997.13 876.746   5
   0  -6 -14 2527.26 934.860   8
   0  -6 -14 1897.27 884.322   6
   0   6  14 2088.74 807.293   5
   0  -6 -14 2814.79 527.062   1
   0   6  14 2097.90 681.439   2
   0   6  14 2144.74 652.698   7
   0   6  16 232.148 521.883   7
   0  -6 -16 338.343 952.464   8
   0  -6 -16 266.514 525.252   1
   0   6  18 41430.9 1748.90   5
   0   6  18 41843.1 1670.25   2
   0  -6 -18 43158.4 1668.80   8
   0  -6 -18 40907.1 1850.81   6
   0  -6 -20-2371.69 1310.55   6
   0  -6 -20-2229.13 1092.15   8
   0   6  20 513.554 1111.34   5
   0   6  20-45.6829 1001.62   2
   0   6  22 5025.44 1197.23   2
   0   6  22 4111.55 1304.16   5
   0  -6 -22 6382.44 1451.03   6
   0   6  24-1767.11 1458.53   5
   0  -6 -26 32686.9 2232.42   6
   0   6  26 34409.9 2136.90   5
   0   6  26 28820.5 2029.31   2
   0   8   2-294.631 849.788   4
   0   8   4 42940.5 1742.28   4
   0  -8  -4 41716.2 3171.44   8
   0   8   6 939.468 827.986   4
   0  -8  -6-345.020 872.206   1
   0  -8  -6-605.138 2051.32   8
   0   8   8 425114. 11376.5   2
   0   8   8 425834. 11520.5   4
   0  -8  -8 406019. 11966.1   8
   0  -8  -8 426246. 11612.4   3
   0  -8  -8 430851. 11431.2   1
   0  -8 -12 128466. 3541.94   1
   0   8  12 128938. 3657.72   4
   0   8  12 126534. 3604.71   2
   0  -8 -12 121105. 3720.12   3
   0   8  12 129637. 3695.23   5
   0  -8 -12 119536. 3634.58   6
   0  -8 -14 136.035 846.175   6
   0   8  14-174.620 878.104   7
   0  -8 -14 527.146 1282.73   8
   0   8  14-442.464 737.434   2
   0   8  14 930.143 831.764   5
   0   8  14-290.296 782.781   4
   0  -8 -14-50.0610 589.757   1
   0  -8 -16 17319.4 870.481   1
   0   8  16 16774.4 1025.51   4
   0   8  16 17272.1 1094.68   7
   0  -8 -16 18980.9 1459.64   8
   0  -8 -18 4802.17 1234.12   6
   0   8  20 30402.8 1605.76   5
   0  -8 -20 29208.2 1755.20   6
   0  -8 -20 29651.1 1230.38   1
   0   8  20 28690.0 1176.30   7
   0   8  20 28003.6 1457.70   2
   0   8  20 27230.6 1285.90   4
   0  -8 -20 30077.3 1724.13   8
   0   8  22 534.015 1222.11   5
   0   8  22-97.7904 1134.12   2
   0  -8 -22 619.590 1451.29   6
   0   8  24-863.128 1412.19   5
   0 -10  -6 18056.6 1960.49   1
   0 -10  -8 2776.72 1160.02   1
   0 -10  -8 3996.23 3257.30   8
   0  10   8 3116.50 1157.39   4
   0 -10 -10 348090. 10231.3   3
   0  10  10 357819. 10089.3   4
   0  10  10 371040. 9875.42   2
   0 -10 -10 350042. 10926.0   8
   0 -10 -10 378257. 9959.42   1
   0 -10 -12 1109.72 1138.81   3
   0 -10 -12 1411.75 781.956   1
   0  10  12 1671.11 763.995   2
   0  10  12 1393.59 938.144   5
   0 -10 -12 31.8604 2500.79   8
   0 -10 -14 2011.72 2243.07   8
   0  10  14 3013.57 823.932   2
   0 -10 -14 2383.44 939.358   6
   0 -10 -14 1963.90 1101.41   3
   0 -10 -14 1897.56 760.865   1
   0  10  14 1480.53 942.162   5
   0  10  14 3438.55 985.402   4
   0  10  18 45348.1 1892.17   7
   0  10  18 47134.9 1934.70   5
   0 -10 -18 44381.1 1992.81   6
   0 -10 -18 51522.8 2776.27   8
   0 -10 -18 43787.7 2066.41   3
   0  10  18 44877.4 1859.48   4
   0 -10 -18 49134.9 1632.15   1
   0 -10 -20-581.351 2115.59   8
   0  10  20-1455.86 1149.18   2
   0  10  20-361.140 1191.32   5
   0  10  20 606.276 1114.72   4
   0 -10 -20 188.387 1398.71   6
   0 -10 -20 495.327 1430.64   3
   0 -10 -20 442.421 804.648   1
   0  10  24 282.131 1432.59   5
   0 -10 -24-487.870 1693.19   6
   0  10  24-697.672 1329.82   2
   0 -10 -24-2100.75 1786.88   3
   0  12   4 2650.03 1287.79   4
   0  12   6-283.825 1247.97   4
   0  12   8 20377.8 1574.46   4
   0 -12  -8 19429.8 5381.38   8
   0 -12 -10 1563.62 4441.40   8
   0  12  10 393.525 1233.49   4
   0  12  10 1706.54 834.989   2
   0  12  12 42429.1 2038.69   4
   0  12  12 43718.3 1643.94   2
   0 -12 -12 38624.2 4668.83   8
   0  12  14-563.948 1079.85   5
   0  12  14-11.2285 929.073   2
   0 -12 -14-579.500 1489.93   3
   0 -12 -18 390.579 1368.03   3
   0 -12 -18 709.101 1289.18   6
   0  12  18 1478.48 1157.84   5
   0  12  18 912.370 1048.38   2
   0 -12 -22 474.987 1603.52   3
   0  12  22 425.457 1359.57   5
   0 -12 -22-1905.16 1710.30   6
   0  12  22-1416.04 1248.10   2
   0  14   6 1922.12 1337.39   4
   0 -14  -6 2998.48 3282.86   1
   0  14  10 9506.36 1559.15   4
   0 -14 -10 11843.7 1900.52   1
   0  14  12 11.1742 942.528   2
   0 -14 -12 550.754 1466.17   1
   0  14  12 158.540 1410.45   4
   0 -14 -14-179.193 6395.73   8
   0 -14 -14 474.018 1242.05   1
   0  14  14-533.328 1456.99   4
   0  14  14 246.791 976.022   2
   0 -14 -16-1954.18 1235.98   1
   0  14  18 64780.9 2387.29   2
   0 -14 -18 75946.2 2396.42   1
   0  14  18 61568.2 2787.12   4
   0  14  18 64772.1 2753.47   7
   0 -14 -18 52625.0 7280.25   8
   0 -14 -18 52384.9 2997.40   3
   0  14  18 54769.5 2572.96   5
   0  14  20 2607.97 1195.15   2
   0 -16  -6 4808.66 4495.76   1
   0 -16  -8 5839.10 3252.80   1
   0 -16 -10 1499.72 2436.15   1
   0  16  10 1009.69 1451.80   4
   0 -16 -12-3956.53 2151.79   1
   0  16  16 21468.2 2040.92   4
   0 -16 -16 29975.2 1901.17   1
   0 -18 -10 7135.39 3225.58   1
   0 -18 -12 1719.28 2549.83   1
  -1  -1   3 129474. 3526.94   2
  -1   1   3 131025. 3567.30   5
   1   1  -3 131259. 3534.38   6
   1  -1  -3 135810. 3579.07   3
  -1   1   3 129889. 3558.05   2
  -1  -1   3 132099. 3540.55   5
   1   1  -5 124897. 3312.78   6
  -1   1   5 122258. 3296.76   2
  -1   1   5 119286. 3307.93   5
  -1  -1   5 118325. 3285.98   2
  -1  -1   5 118239. 3312.11   5
  -1  -1   7 103742. 2796.20   2
  -1  -1   7 98071.6 2826.83   5
  -1   1   7 97179.5 2801.45   5
   1  -1  -7 98368.7 2793.86   6
  -1   1   7 98805.7 2773.83   2
   1   1  -7 98818.4 2825.11   6
  -1   1   9 374.444 397.003   5
   1   1   9 1212.39 845.995   5
  -1  -1   9-18.9766 445.572   5
  -1   1   9 647.333 349.935   2
  -1  -1   9 1006.57 400.707   2
   1  -1  -9 473.729 417.820   6
   1   1  -9 230.872 454.169   6
   1  -1 -11 302.127 552.753   6
  -1  -1  11 723.967 496.488   2
  -1  -1  11 472.491 581.358   5
  -1  -1 -11-271.508 848.187   6
   1   1  11 191.798 1022.88   5
  -1   1  11 308.331 431.438   2
  -1   1  11 289.269 506.261   5
   1   1 -11 305.200 588.997   6
  -1   1  13 7685.36 819.355   5
  -1  -1  13 8034.47 821.409   2
   1   1  13 7457.30 1471.00   5
   1  -1 -13 8210.43 873.637   6
   1   1 -13 7583.34 898.526   6
  -1   1  13 9289.89 736.856   2
  -1  -1 -13 6310.60 1193.98   6
  -1  -1  15 273.894 1271.25   5
  -1   1  17 14985.8 1102.85   2
   1  -1 -17 13186.1 1222.34   6
   1   1  17 13830.5 1994.21   5
  -1   1  17 14983.6 1247.34   5
  -1  -1  17 12847.1 1378.94   5
   1   1 -17 12203.3 1261.80   6
  -1  -1  17 12089.5 1193.20   2
  -1  -1 -17 9409.25 1544.76   6
  -1   1  19 57.3526 1169.80   5
   1  -1 -19-526.827 1162.40   6
   1   1  19 99.1259 1942.94   5
  -1  -1  19 535.696 1400.80   5
  -1  -1 -19 1531.93 1385.40   6
  -1   1  19 281.353 979.848   2
   1   1 -19 424.781 1179.78   6
  -1  -1  19 1101.01 1154.63   2
   1   1 -21 72414.2 2840.20   6
   1  -1 -21 72981.0 2776.29   6
  -1   1  23 45082.6 2290.01   5
   1   1 -23 43185.5 2166.52   6
   1   1  23 40858.5 3157.66   5
  -1  -1  23 40018.1 2487.38   5
  -1   1  23 39046.1 2029.05   2
   1  -1 -23 40939.3 2113.24   6
  -1  -1  23 35690.7 2223.16   2
  -1   1  25 21571.5 1813.29   2
  -1  -1  25 16119.2 2015.54   2
   1  -1 -25 20844.3 1855.49   6
  -1   1  25 23940.1 2082.02   5
   1   1 -25 21592.9 1922.07   6
  -1  -1  25 20549.9 2398.09   5
  -1   1  27 2780.96 1699.51   2
  -1   1  27-92.2098 1994.73   5
   1  -1 -27 3741.24 1746.04   6
   1   1  27-51.7170 3157.37   5
  -1  -1  27-682.089 2386.76   5
  -1  -1  27 1982.73 1992.97   2
   1   1 -27 3123.64 1695.12   6
  -1  -3   1 71422.4 2008.15   1
  -1  -3  -1 70692.2 2054.79   8
  -1  -3  -1 71876.4 1993.93   1
  -1  -3   1 73965.7 2074.39   8
   1   3  -1 75298.7 2033.77   4
  -1  -3  -3 582293. 16401.2   8
   1   3   3 614500. 16395.3   7
  -1  -3   3 621951. 16419.5   2
  -1  -3   3 608993. 16562.3   8
  -1  -3  -3 634247. 16353.0   1
   1   3  -3 598600. 16400.8   6
  -1  -3   3 606181. 16423.8   5
  -1  -3   5 217996. 5985.39   5
  -1  -3  -5 210067. 5883.67   8
  -1   3   5 225137. 5911.22   2
   1  -3  -5 221539. 5957.69   3
  -1  -3  -5 212554. 5823.08   1
  -1   3   5 226424. 5935.85   5
   1   3  -5 226920. 6089.13   4
  -1  -3   5 226708. 5970.06   2
   1   3  -5 217069. 5938.91   6
   1   3   5 214276. 5860.52   7
  -1  -3  -7 2042.42 254.032   1
   1  -3  -7 4229.68 466.434   3
  -1   3   7 4035.49 408.600   5
  -1  -3   7 3193.14 563.818   5
   1   3   7 2567.52 279.247   7
  -1  -3  -7 2486.87 380.345   8
   1   3   7 2273.51 355.524   5
  -1   3   7 4183.37 393.610   2
   1   3  -7 3500.55 500.018   6
  -1  -3  -7 2669.79 465.173   6
   1   3   7 2943.97 435.757   2
  -1  -3   7 3418.38 492.719   2
   1   3   9 1024.50 240.608   7
  -1  -3   9 1720.13 666.730   5
   1   3   9 1134.58 436.448   5
   1   3   9 1509.19 537.649   2
  -1  -3  -9 1754.00 379.089   8
   1   3  -9 1797.44 548.939   6
   1  -3  -9 1808.11 452.621   6
  -1  -3   9 1679.49 553.448   2
  -1   3   9 1751.79 400.190   2
  -1   3   9 1910.03 432.494   5
  -1  -3  -9 1906.02 562.894   6
   1   3 -11 6977.95 789.777   6
  -1   3  11 5414.32 553.360   2
  -1  -3 -11 6152.12 539.697   8
  -1   3  11 6048.95 627.010   5
   1   3  11 6540.60 826.411   2
  -1  -3  11 6961.44 823.812   2
  -1  -3 -11 5468.28 798.811   6
   1  -3 -11 5494.91 653.578   6
  -1  -3  11 7494.02 963.221   5
   1   3  11 5444.54 665.888   5
  -1   3  13 5804.71 805.640   5
   1   3  13 3746.75 871.203   5
  -1   3  13 4965.62 688.023   2
   1  -3 -13 5925.80 837.114   6
  -1  -3 -13 5499.21 1067.65   6
   1   3  13 6137.54 1100.12   2
  -1  -3 -15 76901.8 2806.27   6
   1   3 -15 83740.4 2800.26   6
  -1  -3  15 84878.6 3088.09   5
   1   3  15 80333.7 2967.81   2
  -1  -3  15 80883.1 2995.52   2
  -1   3  17 41236.2 1697.84   5
   1   3 -17 39046.1 1851.76   6
  -1   3  17 38077.3 1535.61   2
  -1  -3  17 37328.6 2249.94   5
  -1  -3  17 36735.7 2051.20   2
   1   3  17 38622.7 1844.10   5
   1  -3 -17 38220.9 1703.55   6
   1   3 -19 1575.29 1273.59   6
   1   3  19 293.760 1325.98   5
   1   3  19 489.099 1595.94   2
  -1  -3 -19-42.8848 1426.73   6
  -1   3  19 824.278 1112.13   5
  -1   3  19-144.802 907.946   2
   1  -3 -19 330.963 479.378   8
   1  -3 -19 372.998 1112.02   6
  -1  -3  19-1172.75 1500.59   2
  -1  -3  19 155.869 1761.66   5
  -1  -3  21 4185.56 2113.85   2
   1   3  21 4844.43 2152.87   2
  -1  -3  21 13888.0 2332.64   5
  -1  -3 -21 17129.3 1787.93   6
   1   3 -21 12907.7 1671.43   6
  -1   3  21 21854.1 1550.35   5
   1  -3 -21 12651.8 762.485   8
  -1   3  21 18875.0 1353.94   2
   1  -3 -21 13756.2 1545.11   6
   1   3  21 16039.6 1834.60   5
  -1  -3  23 47005.6 3114.22   5
  -1   3  23 51362.7 2288.13   5
  -1  -3 -23 41974.8 2404.72   6
   1   3  23 49976.1 2598.52   5
   1  -3 -23 48768.2 2214.74   6
  -1  -3  23 36916.5 2690.73   2
   1   3 -23 45704.2 2276.64   6
  -1   3  23 43770.3 2032.08   2
  -1   3  25 19663.4 1877.29   5
  -1  -3  25 14611.1 2949.81   5
  -1  -3 -25 11610.1 2061.23   6
   1  -3 -25 16995.5 1815.42   6
   1   3  25 18049.1 2345.05   5
   1   3 -25 13651.6 1854.48   6
  -1   3  25 17277.9 1627.18   2
   1  -3 -27 4043.18 1722.42   6
   1   3  27 2197.71 2347.21   5
  -1   3  27-188.397 1812.69   5
   1   3 -27 2788.17 1711.92   6
  -1   3  27 3360.06 1552.04   2
  -1  -3  27 3716.57 3016.61   5
  -1  -3 -27 1468.43 1894.86   6
  -1  -5   1 369.197 526.590   1
   1   5   1 403.286 398.065   4
  -1  -5   1 269.124 839.146   8
  -1  -5  -1 552.184 387.393   1
   1   5  -1 310.193 457.177   4
  -1  -5  -1 197.615 609.074   8
  -1  -5  -3 7510.16 613.527   8
   1   5  -3 9891.41 774.994   4
  -1  -5   3 10854.8 1503.98   8
   1   5   5 989763. 26062.3   7
   1   5  -5 956328. 26312.6   4
  -1  -5  -5 973300. 26089.0   8
  -1  -5  -5 999999. 25996.8   1
  -1  -5  -7 204291. 5490.54   1
   1   5   7 202737. 5564.25   7
   1   5   7 203740. 5461.66   2
   1   5   7 202686. 5477.79   5
  -1  -5  -7 202025. 5485.55   6
  -1   5   7 206193. 5648.85   5
  -1  -5  -7 200143. 5586.69   8
   1  -5  -7 200680. 5680.20   3
  -1   5   7 213020. 5590.88   2
  -1  -5   9 9850.16 1387.23   5
   1   5   9 9743.12 545.370   2
   1  -5  -9 8055.74 715.671   3
  -1   5   9 7863.98 657.700   5
   1   5   9 9744.37 620.226   7
  -1  -5  -9 9056.38 490.169   1
  -1  -5  -9 9436.14 632.737   6
   1  -5  -9 7787.82 500.652   1
  -1  -5  -9 8829.84 719.001   8
   1   5   9 8848.64 558.587   5
  -1   5   9 8817.25 856.660   4
  -1   5   9 7938.12 614.389   2
  -1  -5  11 47176.5 2423.16   5
  -1  -5 -11 39832.2 1488.33   8
   1   5 -11 44861.9 1838.29   6
  -1  -5 -11 40566.2 1290.57   1
  -1   5  11 40868.5 1482.40   5
  -1   5  11 41851.0 1437.54   2
   1   5  11 41998.3 1427.44   2
   1  -5 -11 35914.0 2058.58   8
   1   5  11 40045.0 1335.32   7
   1   5  11 37124.7 1397.95   5
   1  -5 -11 41634.8 1552.50   3
  -1  -5 -11 40900.8 1486.39   6
   1  -5 -11 40067.5 1220.17   1
  -1   5  11 46331.9 1537.19   4
   1   5  15 72467.5 2443.55   2
   1  -5 -15 77209.0 2321.26   8
   1   5  15 72138.4 2387.90   5
  -1  -5  15 80906.1 3586.53   5
   1   5 -15 71087.6 2645.18   6
  -1   5  15 71932.9 2047.72   7
  -1  -5 -15 69115.8 2497.28   6
  -1   5  15 70448.5 2131.62   4
  -1  -5 -15 73717.3 2337.87   8
   1  -5 -15 71631.3 2021.98   1
  -1   5  17 7648.43 1047.33   5
   1  -5 -17 6672.36 1074.20   6
   1   5 -17 5714.66 1301.89   6
  -1   5  17 6466.05 874.121   2
  -1   5  17 6535.43 576.101   4
  -1  -5  17 8915.93 2403.97   5
  -1  -5 -17 7279.83 1024.94   8
   1  -5 -17 6623.18 828.749   8
   1   5  19 920.799 1269.71   2
   1   5 -19 398.916 1227.95   6
   1  -5 -19 351.588 1157.49   6
  -1   5  19-467.051 1046.60   5
   1   5  19 1466.69 1130.96   5
  -1  -5 -19 470.905 1031.25   8
   1  -5 -19 878.136 729.132   8
  -1   5  19 1097.86 907.750   2
  -1  -5  19 46.0734 2471.60   5
  -1  -5 -19 701.305 1391.11   6
  -1   5  19 581.656 477.364   4
  -1  -5  21-305.442 2763.51   5
  -1   5  21 2800.09 1042.50   2
   1  -5 -21 1951.33 1327.59   6
  -1   5  21 4197.57 1220.88   5
   1   5 -21-520.885 1429.26   6
  -1  -5 -21 3202.48 1166.16   8
  -1  -5 -21 1478.13 1523.15   6
   1   5  21 2541.30 1302.00   5
   1   5  21 1618.35 1430.88   2
   1  -5 -23 29349.2 1879.35   6
  -1   5  23 32410.5 1829.86   5
  -1  -5 -23 29484.5 2085.21   6
   1   5  23 31699.7 1966.40   5
  -1   5  23 29665.5 1644.71   2
   1   5  23 26807.9 2141.66   2
   1   5  27 5641.01 2214.73   2
   1  -5 -27 3103.09 1747.65   6
   1   5  27 5113.42 1956.04   5
  -1   5  27 48.8110 1680.78   5
  -1  -5 -27 4958.56 2003.97   6
  -1   5  27 4263.73 1475.81   2
   1   7  -1 19388.7 1017.72   4
  -1  -7  -1 21331.0 1019.51   1
  -1  -7  -1 15700.8 1326.05   8
   1   7   1 20789.5 895.429   4
  -1  -7   1 16158.0 1726.31   8
  -1  -7  -3 2815.13 523.981   1
   1   7  -3 3636.08 798.841   4
  -1  -7  -3 3887.70 851.108   8
   1   7   3 2939.68 524.047   4
   1   7   5 5513.08 375.880   2
  -1  -7  -5 5718.83 531.070   1
  -1  -7  -5 5977.81 823.104   8
   1   7  -5 5984.40 948.390   4
   1   7   5 5630.07 578.730   4
   1   7   7 280949. 7453.01   5
  -1  -7  -7 276542. 7624.76   8
   1   7   7 274636. 7524.99   4
  -1  -7  -7 276893. 7479.93   1
   1   7   7 276944. 7395.03   2
  -1  -7  -7 277144. 7472.66   3
   1   7   9 2162.29 792.764   7
  -1   7   9 2112.34 704.881   2
   1   7   9 1982.38 545.424   5
   1  -7  -9 2420.08 968.519   3
  -1  -7  -9 2001.99 605.137   3
   1  -7  -9 1968.77 872.220   1
  -1  -7  -9 2687.01 568.405   6
  -1  -7  -9 2059.06 539.684   1
  -1   7   9 2255.73 799.603   5
  -1   7   9 1240.61 1053.45   4
  -1  -7  -9 2416.08 921.215   8
   1   7   9 1844.41 458.603   2
  -1   7  13 128547. 3807.83   4
   1  -7 -13 129341. 3478.02   1
  -1  -7 -13 120282. 3670.79   6
  -1   7  13 125802. 3741.79   5
  -1  -7 -13 125398. 3522.89   1
  -1   7  13 123684. 3656.54   2
  -1  -7 -13 126519. 3747.64   8
   1   7  13 124764. 3584.34   2
   1   7  13 123637. 3618.24   7
   1  -7 -13 119294. 3778.36   3
   1   7  13 126739. 3620.43   5
   1  -7 -13 114290. 4767.42   8
  -1  -7 -15 47737.8 1835.77   8
  -1  -7 -15 42295.9 1791.40   6
   1   7  15 42992.3 1553.95   7
  -1   7  15 48714.7 1807.16   4
   1  -7 -15 40275.9 2817.58   8
   1   7  15 44213.1 1638.72   2
  -1  -7 -15 44450.1 1497.26   1
   1  -7 -15 44914.4 1397.65   1
   1   7  15 45012.2 1681.76   5
  -1   7  15 43166.6 1557.18   7
  -1  -7 -17 15898.6 1337.56   8
   1  -7 -17 18110.5 790.984   1
   1  -7 -17 19031.4 2226.44   8
  -1   7  17 18174.4 941.236   7
  -1   7  17 16348.3 1115.40   2
   1   7  17 16253.2 887.666   7
  -1   7  17 17791.0 1271.80   5
  -1  -7 -17 15704.5 938.714   1
   1  -7 -17 16349.2 1282.58   6
  -1   7  17 17491.8 1167.88   4
   1  -7 -17 18381.1 1415.54   3
  -1  -7 -19-1280.79 1381.53   6
   1   7  19-9.81159 400.987   7
  -1   7  19-1619.00 933.254   2
  -1  -7 -19-2458.60 1271.95   8
   1   7  19 150.408 1076.10   5
  -1   7  19 304.465 1130.00   5
   1   7  19-1815.38 1090.35   2
  -1   7  19-1511.87 605.993   7
  -1   7  21 6529.92 1108.52   2
  -1  -7 -21 6612.10 1570.72   6
   1  -7 -21 7036.52 1362.79   6
  -1   7  21 7121.49 1286.49   5
  -1  -7 -21 6710.64 1359.95   8
   1   7  21 6769.16 1279.10   5
   1   7  21 4946.86 1277.95   2
   1  -7 -23-220.837 1501.27   6
   1   7  23-775.920 1461.52   2
  -1  -7 -23 784.292 1742.87   6
  -1   7  23 1024.18 1321.86   5
   1   7  23 1481.02 1390.92   5
  -1   7  23 429.392 1127.32   2
  -1  -7 -25 27561.9 2269.37   6
  -1   7  25 26267.7 1701.04   2
   1   7  25 20790.9 2106.77   2
   1  -7 -25 28505.8 2000.58   6
   1   7  25 29244.0 1992.46   5
  -1   7  25 27576.2 1877.50   5
   1   9   1 3611.03 876.486   4
  -1  -9   1 3991.24 3005.99   8
  -1  -9  -1 747.556 2182.54   8
   1   9  -1 4707.71 1020.92   4
  -1  -9  -1 3706.25 1316.25   1
  -1  -9  -3 10338.1 1839.53   8
  -1  -9  -3 11211.0 1146.95   1
   1   9   3 11012.7 958.222   4
   1   9   5 36543.0 1499.43   4
  -1  -9  -5 37731.3 2121.01   8
  -1  -9  -5 39125.9 1528.86   1
  -1  -9  -7 12769.8 914.825   1
   1   9   7 12287.5 1011.87   4
   1   9   7 8857.73 671.798   2
  -1  -9  -7 11999.9 1561.23   8
   1   9   9 7639.69 920.700   4
   1   9   9 9342.44 856.875   5
  -1  -9  -9 9009.38 835.678   1
  -1  -9  -9 8242.34 1012.33   3
   1   9   9 9245.90 680.414   2
  -1  -9  -9 8008.90 1400.85   8
   1  -9 -11 40178.7 1917.00   3
   1   9  11 36927.1 1603.37   7
  -1  -9 -11 35666.8 1345.78   6
   1   9  11 36950.2 1379.78   5
   1   9  11 34596.9 1269.17   2
  -1   9  11 39858.0 1705.78   5
  -1   9  11 33748.8 1839.08   4
   1  -9 -11 41393.1 1598.99   1
  -1   9  11 37652.6 1489.80   2
   1   9  11 34741.4 1460.04   4
  -1  -9 -11 36421.0 1790.83   8
  -1  -9 -11 35037.5 1351.93   1
  -1  -9 -11 34024.6 1436.15   3
   1   9  13 48641.5 1600.88   2
  -1  -9 -13 47822.0 1726.16   6
  -1  -9 -13 49858.9 2050.50   8
  -1  -9 -13 50551.7 1781.92   3
  -1  -9 -13 50225.7 1607.44   1
   1   9  13 47458.7 1846.29   7
  -1   9  13 44297.4 2091.26   4
   1   9  13 51021.3 1697.28   5
   1  -9 -13 44284.3 1634.90   1
  -1   9  13 41978.7 1739.06   2
  -1   9  15 39324.6 1928.68   4
   1   9  15 41935.4 1612.70   5
  -1  -9 -15 38516.7 1675.92   3
   1   9  15 39608.3 1504.81   2
   1  -9 -15 40907.6 4518.44   8
   1  -9 -15 42267.1 1439.47   1
  -1  -9 -15 39311.9 1441.58   1
  -1  -9 -15 40964.2 1907.53   8
  -1  -9 -15 38732.4 1696.30   6
   1   9  15 40271.6 1677.20   7
  -1  -9 -19-449.140 1397.21   6
   1   9  19 813.911 856.183   7
  -1  -9 -19-1230.22 1464.26   8
  -1   9  19-140.059 1028.49   2
  -1   9  19-620.849 978.228   7
   1  -9 -19 25.4936 675.818   1
   1  -9 -19-490.015 1237.02   6
  -1   9  19-1745.59 1351.18   4
  -1   9  19 344.798 1139.62   5
  -1  -9 -19 697.835 804.870   1
   1  -9 -19-2219.26 1394.20   3
   1   9  19-227.350 1048.28   5
   1  -9 -19-80.2517 3793.31   8
  -1  -9 -21 574.718 936.549   1
  -1  -9 -21 985.246 1574.67   6
  -1   9  21-824.435 1128.40   2
   1  -9 -21 783.075 1374.86   6
   1   9  21 501.391 1161.71   2
  -1   9  21-128.794 1224.43   5
   1   9  21 974.435 1168.21   5
   1   9  21 567.675 801.088   7
   1  -9 -21-3174.40 1655.82   3
  -1   9  23 20349.3 1678.81   2
   1   9  23 18364.2 1877.57   2
   1   9  23 28617.3 1720.51   5
  -1   9  23 26162.8 1779.47   5
  -1   9  25 13894.9 1635.12   5
   1  -9 -25 11315.8 1859.17   6
   1   9  25 11697.3 1696.54   2
  -1   9  25 11001.9 1435.80   2
   1  -9 -25 9023.76 1948.49   3
   1   9  25 13769.4 1590.91   5
  -1  -9 -25 15482.7 2156.12   6
   1  11   3 31820.5 1592.91   4
  -1 -11  -3 24124.9 3427.59   8
   1  11  -3 26062.9 1737.47   4
  -1 -11  -5 25329.6 2912.07   8
   1  11   9-275.025 614.439   2
   1 -11 -11 42754.1 2107.47   1
  -1  11  11 40168.7 1689.58   2
   1  11  11 43030.9 1465.80   2
  -1 -11 -11 40531.5 1862.09   3
   1 -11 -13 42434.8 1787.46   1
  -1  11  13 44657.6 1702.74   2
   1  11  13 40885.3 1478.46   2
  -1 -11 -13 42903.7 1596.91   6
   1  11  13 37944.0 1608.80   5
  -1  11  13 35893.2 2045.98   4
  -1 -11 -13 39008.1 1776.59   3
  -1 -11 -15 24018.3 1427.10   3
   1  11  15 25564.5 1327.13   5
   1  11  15 26562.5 1203.41   2
   1 -11 -15 24004.6 1283.94   1
  -1 -11 -15 26032.8 1414.66   6
  -1  11  17 8426.98 1144.76   2
  -1  11  17 5860.54 1526.91   4
   1  11  17 7358.75 973.771   2
   1 -11 -17 7044.70 1512.33   3
  -1  11  17 6878.73 1282.37   5
   1 -11 -17 8332.77 1014.02   1
   1  11  19 798.325 1085.92   5
  -1  11  19 92.2597 1249.87   5
   1 -11 -19 2133.91 1480.66   3
   1 -11 -19 1998.07 1315.48   6
   1 -11 -19 264.667 832.949   1
  -1 -11 -19 1585.03 1277.53   3
  -1  11  19 883.033 1115.05   2
   1 -11 -23 22830.0 1938.15   6
  -1  11  23 22004.6 1785.45   5
  -1 -11 -23 28189.7 2204.99   6
   1 -11 -23 20170.4 2152.41   3
   1  11  23 27041.6 1700.60   2
  -1  11  23 21378.8 1631.96   2
   1  11  23 26513.1 1739.10   5
   1  13   1 2602.37 1236.21   4
   1  13  -1 6328.69 1328.20   4
  -1 -13  -3 14387.2 4573.42   8
  -1 -13  -3 16645.2 2545.15   1
   1  13   3 10520.4 1357.14   4
   1  13   5 27464.9 1670.60   4
  -1 -13  -5 21911.4 4054.91   8
   1  13   7 11089.5 1327.50   4
  -1 -13  -7 9942.70 1574.43   1
  -1 -13  -7 7578.04 3380.13   8
  -1 -13  -9 730.934 1228.75   1
   1  13   9 1067.84 1172.24   4
  -1 -13  -9-1646.51 2988.34   8
   1  13   9 1300.71 731.627   2
  -1 -13 -11-1483.72 1118.61   1
   1 -13 -11-2518.75 2075.40   1
  -1 -13 -11-38.8865 2838.70   8
   1  13  11 169.907 782.059   2
   1  13  13 33584.2 1385.33   2
  -1 -13 -13 37197.2 3118.31   8
  -1 -13 -13 39222.3 1695.75   1
  -1 -13 -15 26423.3 1382.29   1
   1  13  15 22069.8 1441.99   5
  -1 -13 -15 23311.4 1469.33   6
   1  13  15 26678.0 1829.08   7
  -1 -13 -15 28524.1 2921.25   8
   1  13  15 27233.3 1270.37   2
   1  13  15 23468.4 1567.28   4
  -1 -13 -15 20174.5 1744.65   3
   1  13  17 6484.41 1005.48   2
   1  13  17 6967.76 1530.55   7
  -1  13  17 5311.21 1390.86   5
   1  13  17 6679.56 1325.35   4
  -1  13  17 3207.89 1595.53   4
   1 -13 -17 5426.48 1899.30   3
  -1 -13 -17 7058.18 2603.94   8
  -1 -13 -17 9346.26 1057.46   1
  -1  13  17 7258.60 1244.33   2
  -1 -13 -19-1914.63 1046.54   1
   1  13  19-2093.45 1267.02   5
  -1  13  19-1799.23 1575.14   5
  -1  13  19-1629.01 1353.48   2
   1 -13 -21 11321.2 1705.14   6
   1 -13 -21 8392.39 1881.61   3
  -1  13  21 12568.4 1440.39   2
  -1  13  21 10897.9 1595.83   5
   1  15   5 10880.3 1590.16   4
  -1 -15  -5 19743.8 2912.48   1
  -1 -15  -7 6245.64 2133.15   1
   1  15   7 3484.93 1396.81   4
  -1 -15  -9 67.1880 4581.60   8
  -1 -15  -9-1328.80 1664.00   1
   1  15   9 506.705 1332.45   4
   1 -15 -11 36.4090 2715.38   1
  -1 -15 -11 121.638 4212.61   8
   1  15  11 1611.92 1353.42   4
  -1 -15 -11-151.233 1439.20   1
   1  15  13 5213.92 1454.55   4
   1 -15 -13 3212.03 2074.13   1
  -1 -15 -13 5514.53 1370.71   1
   1  15  15 41787.5 2287.60   4
   1  15  17 9063.50 1609.49   4
   1  15  17 10141.6 1860.98   7
  -1 -15 -17 13101.6 4226.02   8
  -1  15  17 9941.77 1377.26   2
   1 -15 -17 10171.1 1536.09   1
  -1 -15 -17 11830.8 1320.00   1
   1  17   3 7639.93 1516.09   4
  -1 -17  -3 19368.3 4889.94   1
  -1 -17  -5 4665.26 3618.00   1
   1  17   5 5056.65 1498.54   4
   1  17   7 2095.52 1462.11   4
  -1 -17  -7 2704.57 2854.02   1
   1  17  13 2430.39 1593.69   4
   1 -17 -13 1233.92 2645.05   1
  -1 -17 -13 1883.32 6273.90   8
  -1 -17 -13 3159.16 1744.04   1
  -1 -19  -5 200.524 4776.22   1
   1  19   7 2110.77 1551.47   4
  -1 -19  -7 3301.68 3697.15   1
   2   0  -2 545657. 14602.5   3
  -2   0   4 11.6136 326.729   2
   2   0  -4-385.790 381.252   3
  -2   0   4-146.167 326.229   5
   2   0  -6 95045.9 2681.87   3
  -2   0   6 89894.4 2651.85   5
  -2   0   6 93135.7 2635.19   2
   2   0  -8 69.6709 410.447   6
  -2   0   8 42.7273 352.141   2
  -2   0   8-135.520 379.164   5
  -2   0  10 4479.93 493.599   2
   2   0 -10 4223.04 590.247   6
  -2   0  10 5357.41 569.767   5
  -2   0  12-308.396 556.884   2
  -2   0  12-161.154 665.376   5
   2   0 -12-108.476 694.195   6
   2   0 -16-1381.38 1095.25   6
  -2   0  16 263.929 986.319   5
  -2   0  16 570.703 809.658   2
  -2   0  18 278120. 7629.25   5
   2   0 -18 269645. 7588.27   6
  -2   0  18 259559. 7482.54   2
  -2   0  20-249.288 1025.50   2
   2   0 -20-759.988 1228.24   6
  -2   0  20 100.988 1229.76   5
   2   0 -22 17001.2 1570.09   6
  -2   0  22 16827.7 1641.40   5
  -2   0  22 17291.0 1408.24   2
  -2   0  24 909.057 1246.60   2
   2   0 -24-1141.51 1464.52   6
  -2   0  24 1525.94 1568.09   5
  -2   0  26 10703.8 1677.81   2
  -2   0  26 14515.1 2033.58   5
   2   2   0 312430. 8202.86   7
  -2  -2   0 299724. 8226.46   8
  -2  -2   0 310122. 8175.74   1
  -2  -2  -2 34362.4 1051.69   1
  -2  -2   2 34456.2 1066.39   5
  -2  -2   2 33176.5 1049.08   2
   2   2   2 37397.2 1071.59   7
  -2  -2   2 36991.0 1112.07   8
   2   2  -2 35094.5 1091.38   3
  -2  -2  -2 36152.8 1107.72   8
   2   2  -2 36661.8 1095.70   7
  -2  -2   2 36247.4 1036.94   1
  -2   2   4 26991.9 1172.39   5
  -2  -2   4 32293.9 1006.25   8
   2   2  -4 32175.1 986.026   7
   2  -2  -4 31709.6 1279.96   3
  -2  -2   4 28491.4 948.558   2
  -2  -2   4 29236.2 965.004   5
  -2  -2   4 32013.2 897.092   1
   2  -2  -6 10401.9 664.092   3
  -2  -2   6 10642.2 513.291   2
  -2  -2   6 10570.1 549.500   5
  -2   2   6 10714.8 610.335   2
   2   2  -6 10585.9 564.507   6
  -2   2   6 9540.41 601.953   5
  -2  -2   6 11241.9 550.340   8
   2   2  -6 10249.2 472.720   4
  -2  -2   6 11801.0 426.921   1
  -2  -2   8 71888.0 2086.90   2
  -2  -2   8 77170.5 2268.62   8
   2   2  -8 69078.2 2134.86   6
  -2  -2   8 68726.9 1974.52   1
  -2   2   8 70612.9 2136.64   2
  -2  -2   8 69188.5 2139.20   5
   2   2  -8 79618.4 2090.26   4
  -2   2   8 66833.4 2148.99   5
   2  -2  -8 72333.4 2195.69   3
   2  -2 -10 457.453 611.132   3
  -2  -2  10 222.750 533.623   5
   2   2 -10-288.786 585.055   6
  -2  -2  10 235.840 375.995   1
  -2   2  10 62.4337 480.783   2
  -2   2  10-417.351 519.363   5
   2   2 -10 361.147 715.809   4
   2   2 -12 19978.9 1099.85   6
  -2  -2  12 20425.0 982.178   2
  -2   2  12 20883.4 1042.63   5
  -2   2  12 19044.3 962.323   2
   2  -2 -12 19075.4 1043.34   6
  -2  -2  16 44223.0 1798.17   2
  -2  -2  16 46067.4 1994.25   5
   2   2 -16 45794.5 1908.56   6
  -2   2  16 48449.6 1850.73   5
  -2   2  16 45286.3 1683.44   2
   2  -2 -16 46389.2 1856.41   6
   2  -2 -18 16193.9 1325.75   6
   2   2 -18 15346.8 1368.78   6
  -2   2  18 17114.2 1276.81   5
  -2  -2  18 15489.8 1477.12   5
  -2   2  18 16095.1 1111.87   2
  -2  -2  18 15238.3 1223.66   2
   2  -2 -20 102531. 3581.18   6
   2   2 -20 106942. 3598.39   6
  -2  -2  20 112590. 3786.76   5
  -2   2  20 107619. 3400.11   2
  -2  -2  20 101071. 3530.18   2
  -2   2  22-1876.29 1074.49   2
  -2  -2  22 399.770 1604.48   5
  -2  -2  22 1054.55 1266.18   2
   2   2 -22 2160.20 1369.64   6
   2  -2 -22-940.927 1340.32   6
  -2   2  22 1052.51 1297.61   5
  -2  -2  24-307.676 1413.81   2
  -2  -2  24 929.252 1809.87   5
   2  -2 -24 802.919 1455.08   6
   2   2 -24 22.9504 1487.99   6
  -2   2  24 2334.69 1482.46   5
  -2   2  24 923.688 1189.18   2
   2  -2 -26-2487.74 1674.33   6
  -2   2  26 107.173 1345.46   2
  -2  -2  26-1671.38 2178.62   5
  -2   2  26-556.246 1613.82   5
   2   4   0 796.174 492.026   7
  -2  -4   0 988.464 331.056   1
  -2  -4   0 1034.04 520.078   8
  -2  -4   2 295312. 8023.58   5
   2   4  -2 297509. 8028.86   6
  -2  -4   2 309723. 8160.81   8
  -2  -4   2 308232. 8068.39   1
  -2  -4  -2 295414. 8153.27   8
   2   4   2 304355. 8135.67   7
  -2  -4   2 305617. 8012.12   2
  -2  -4  -2 302804. 8060.16   1
  -2  -4  -4 49320.5 1532.76   8
   2   4  -4 46339.7 1441.42   6
  -2  -4  -4 52721.1 1418.72   1
  -2  -4   4 44741.9 1411.02   1
  -2  -4   4 44931.1 1529.09   8
   2   4   4 50748.1 1494.52   7
  -2  -4   4 48378.5 1410.67   2
   2   4  -4 44470.9 1455.24   4
  -2  -4   4 45368.2 1429.09   5
  -2  -4   6 29210.9 955.389   1
   2   4   6 24484.4 932.018   7
  -2  -4   6 28497.0 1244.90   8
   2  -4  -6 28167.5 1268.85   3
  -2  -4   6 28893.0 1017.52   5
   2   4  -6 26348.1 1015.89   4
  -2  -4   6 30755.2 971.684   2
  -2   4   6 24419.1 1137.75   5
   2   4  -6 28682.0 998.083   6
  -2  -4  -6 25577.8 899.145   1
  -2  -4  -6 25009.9 1010.74   8
  -2  -4  -8 14218.8 627.261   1
   2   4  -8 17325.1 918.223   4
  -2   4   8 13498.5 785.701   2
  -2  -4   8 13938.6 811.193   5
   2   4  -8 13865.4 769.994   6
  -2   4   8 12712.5 798.088   5
  -2  -4   8 16149.9 788.860   1
  -2  -4   8 13525.1 724.645   2
  -2  -4  -8 15915.7 776.686   8
   2  -4  -8 14661.5 900.618   3
   2   4   8 15197.1 882.188   5
   2   4   8 14580.8 634.769   7
  -2  -4   8 15563.5 1674.62   8
   2   4 -10 95396.8 2828.73   6
   2   4 -10 83729.6 2955.58   4
  -2  -4 -10 95136.9 2765.20   8
  -2   4  10 91027.3 2834.46   5
   2   4  10 93413.7 2678.10   7
  -2   4  10 95419.7 2794.46   2
  -2  -4  10 91824.1 2879.61   5
   2   4  10 91519.0 2912.82   5
   2  -4 -10 93623.3 2880.37   3
  -2  -4  10 97933.9 2826.82   2
  -2  -4 -12 11580.0 899.569   8
   2  -4 -12 10173.4 1075.73   3
  -2   4  12 11260.6 904.365   2
  -2   4  12 10939.8 930.478   5
   2   4  12 11253.7 1182.27   5
   2   4 -12 11157.7 1014.82   6
  -2  -4  12 11639.2 968.725   2
  -2  -4  14 2056.62 1216.99   5
  -2  -4 -14-378.019 930.314   8
   2   4  14-68.8795 1220.32   5
  -2  -4 -16 307.050 895.556   8
  -2   4  16 661.061 825.915   2
   2  -4 -16 325.476 977.882   6
  -2  -4  16-484.115 1310.71   5
   2   4 -16 386.204 1080.37   6
  -2   4  16 621.957 964.612   5
  -2  -4  16 245.031 1035.99   2
   2   4 -18 56362.2 2239.14   6
   2   4  18 55300.6 2486.63   5
  -2   4  18 57862.4 2119.56   5
  -2  -4  18 51112.3 2516.85   5
  -2  -4  18 47382.0 2241.76   2
   2  -4 -18 52326.9 2096.64   6
  -2   4  18 52067.1 1936.99   2
   2   4  22 14135.5 2131.97   5
  -2  -4  22 18580.2 2242.69   5
  -2  -4  22 15836.7 1752.58   2
   2   4 -22 19547.0 1712.79   6
  -2   4  22 17450.8 1529.32   5
  -2   4  22 15197.4 1307.09   2
   2  -4 -22 15555.9 1591.76   6
  -2   4  24 108.177 1188.19   2
  -2  -4  24 260.089 2236.42   5
   2  -4 -24 1573.50 1492.86   6
   2   4 -24 439.721 1557.09   6
   2   4  24 978.467 2157.20   5
  -2   4  24-919.582 1405.77   5
  -2  -4  24-135.131 1719.73   2
  -2  -4  26 10984.2 2647.94   5
   2   4 -26 8924.00 1796.18   6
  -2  -4  26 7165.50 2083.72   2
  -2   4  26 958.339 1666.60   5
   2  -4 -26 8462.79 1720.68   6
   2   4  26 8128.72 2639.76   5
  -2   4  26 9767.28 1456.25   2
  -2  -6   0 64171.9 2080.79   8
   2   6   0 64862.5 2000.29   4
  -2  -6   0 67295.9 1951.63   1
   2   6  -2 36713.7 1303.21   4
  -2  -6  -2 36154.0 1391.43   8
  -2  -6   2 37892.5 1212.02   5
  -2  -6   2 37962.9 1449.10   8
  -2  -6   2 37596.5 1268.53   1
   2   6  -2 36355.9 1296.82   6
  -2  -6   4 3556.37 572.684   2
  -2  -6   4 4203.24 597.100   1
   2   6  -4 3405.25 563.164   4
  -2  -6   4 4151.79 565.730   5
  -2  -6  -4 4914.61 446.847   1
   2   6   4 4115.64 622.742   7
   2   6  -4 4143.12 561.486   6
  -2  -6  -4 3984.93 657.214   8
  -2  -6   4 4101.10 905.725   8
   2   6   6 26315.8 1101.05   7
  -2  -6   6 27333.4 1181.32   5
  -2  -6   6 29319.0 1254.36   1
  -2  -6  -6 28035.0 1180.49   8
  -2  -6   6 25812.2 1179.92   2
   2   6  -6 27666.6 1210.67   4
  -2  -6  -6 25761.7 948.662   1
  -2  -6   6 25299.0 1888.43   8
   2   6  -6 26980.4 1114.79   6
  -2  -6  -8 325988. 8407.05   1
   2   6  -8 312244. 8567.75   6
   2   6  -8 322522. 8725.12   4
   2   6   8 307377. 8485.15   7
   2   6   8 294734. 8340.51   5
  -2  -6   8 306186. 8683.73   2
  -2  -6   8 349789. 9961.42   8
  -2  -6   8 319083. 8684.37   5
   2  -6  -8 321590. 8851.47   3
  -2  -6  -8 313459. 8552.22   8
  -2  -6  -8 325515. 8545.51   6
   2   6  10 29740.8 1083.01   5
   2   6 -10 27082.0 1370.19   6
  -2  -6 -10 29950.6 1506.73   6
  -2   6  10 23000.6 1262.00   2
  -2  -6  10 31125.8 1666.14   5
  -2   6  10 22610.1 1346.44   5
  -2  -6 -10 29554.5 1350.73   8
  -2  -6  10 28856.6 1541.47   2
   2   6  10 29265.2 1159.57   7
  -2  -6 -10 29931.3 1077.47   1
   2  -6 -10 24461.1 1501.95   3
   2   6  12 141532. 4066.40   7
  -2   6  12 145817. 4194.48   2
   2   6  12 143179. 4093.13   5
   2   6  12 135828. 4610.88   2
  -2  -6 -12 149052. 4060.31   1
  -2  -6 -12 155073. 4247.24   8
  -2  -6  14 579.808 1294.92   2
   2   6  14-34.5871 591.969   7
  -2  -6 -14 837.625 1015.67   8
   2  -6 -14 21.3839 427.596   1
  -2  -6 -14 406.717 1339.97   6
   2   6  14-349.468 827.118   5
   2   6 -14 1617.26 1113.23   6
  -2  -6  14-1209.52 1586.06   5
  -2  -6 -14-144.332 656.040   1
  -2  -6 -16 25396.0 1899.60   6
  -2  -6 -16 32226.5 1533.92   8
   2   6 -16 31359.8 1684.66   6
   2  -6 -16 33478.3 1555.91   6
  -2  -6  16 31905.6 2241.06   5
  -2   6  16 31342.9 1408.23   2
  -2   6  16 32232.8 1521.90   5
  -2   6  16 25179.0 1029.92   7
   2  -6 -16 27097.8 918.998   1
  -2  -6  16 28168.5 1982.31   2
   2  -6 -16 32108.6 1676.02   3
   2  -6 -18 1409.93 1113.52   6
   2  -6 -18 829.344 1293.50   3
  -2   6  18 160.842 371.475   7
  -2  -6  18 67.1060 1924.84   5
  -2  -6  18 131.521 1585.22   2
  -2   6  18 402.387 1077.62   5
   2   6 -18 372.907 1270.68   6
  -2   6  18-13.9872 952.976   2
  -2  -6 -18 505.192 1157.45   8
   2  -6 -18 721.207 324.020   1
  -2  -6 -20 24785.3 2180.74   6
   2  -6 -20 27924.9 1691.18   6
  -2  -6 -20 29851.6 1721.85   8
   2  -6 -20 28586.5 1890.29   3
   2   6 -20 25327.9 1800.00   6
  -2   6  20 31026.0 1738.32   5
  -2  -6  20 27649.2 2640.05   5
   2   6  20 27983.5 1751.91   5
  -2  -6  20 23797.1 2213.92   2
  -2   6  20 26552.7 1482.35   2
  -2   6  22 1771.08 1351.08   5
  -2  -6 -22 1293.57 1926.38   6
   2   6 -22-1484.95 1428.81   6
  -2  -6  22-843.887 2502.80   5
   2  -6 -22 806.811 1357.68   6
  -2   6  22 916.224 1071.80   2
   2   6  22 2745.75 1470.59   5
   2   6 -24 10125.8 1990.63   6
   2  -6 -24 10024.0 1805.49   6
  -2   6  26 115.134 1299.01   2
   2   6  26 2332.92 1937.60   5
   2  -6 -26-717.879 1705.90   6
   2   6 -26 628.171 1677.78   6
  -2   6  26 648.871 1554.28   5
  -2  -6  26 3178.80 3153.21   5
   2   8   0 285.279 606.703   4
  -2  -8   0 354.004 961.426   8
  -2  -8   0 203.164 627.080   1
  -2  -8  -2 22360.7 1253.39   8
  -2  -8   2 24111.1 1178.27   1
   2   8   2 21806.7 1009.48   4
  -2  -8   2 20105.7 1564.62   8
  -2  -8  -2 22646.5 965.923   1
  -2  -8  -4 90.7452 567.265   1
  -2  -8   4-506.066 1023.37   1
   2   8   4 69.5497 626.591   4
  -2  -8   4-1924.14 1178.66   5
  -2  -8  -4-212.029 898.478   8
  -2  -8   4 611.351 1785.84   8
   2   8  -4 13.0610 752.450   4
  -2  -8   6 6557.41 2941.07   8
  -2  -8   6 7980.43 1600.44   1
  -2  -8  -6 5863.50 676.154   1
  -2  -8   6 7065.31 1494.97   5
   2   8   6 6552.79 967.399   7
  -2  -8  -6 6402.54 1076.74   8
   2   8  -6 6952.14 1066.87   4
   2   8   8 60666.9 1695.56   5
  -2  -8  -8 60621.3 1849.64   1
   2   8   8 54679.3 2053.34   7
  -2  -8  -8 52153.4 1730.94   3
  -2  -8  -8 59979.1 2202.94   8
   2   8   8 57097.0 1704.69   2
  -2  -8   8 56640.8 2731.27   5
  -2  -8  -8 54021.4 1795.15   6
  -2  -8 -10 424753. 11688.1   1
   2   8  10 435437. 11628.4   5
  -2  -8 -10 445748. 11734.9   6
   2   8  10 448801. 11682.4   2
  -2  -8 -10 430673. 11896.7   8
   2   8  10 436775. 11824.5   7
   2  -8 -10 419428. 12277.1   3
   2   8  12 491.292 902.634   7
   2   8  12-215.260 794.550   2
  -2  -8 -12-787.609 1074.94   6
  -2  -8 -12 952.364 658.127   1
   2   8  12 577.961 663.560   5
  -2   8  12 52.6898 911.862   2
  -2  -8  12 763.772 2010.56   5
  -2  -8 -12 167.032 1139.11   8
   2   8  14 170.776 818.823   7
   2   8  14 246.152 946.183   2
  -2  -8 -14 581.875 1241.85   6
  -2   8  14 168.459 1038.65   5
   2   8  14 103.578 769.382   5
   2  -8 -14-894.471 1249.17   3
   2  -8 -14 457.801 770.751   1
  -2  -8  14-2006.53 2190.52   5
  -2  -8 -14 247.523 678.686   1
  -2  -8 -16-369.452 739.032   1
   2  -8 -16 1175.58 1228.94   3
  -2  -8 -16 749.077 1418.37   6
   2   8  16 963.516 1157.01   2
  -2  -8  16 123.513 2358.13   5
  -2   8  16 1054.33 1000.61   2
   2   8  16 320.571 881.027   5
   2   8  16 82.7924 753.576   7
  -2   8  16 1506.45 1075.43   5
   2  -8 -16 462.672 600.641   1
  -2  -8 -18 24884.1 1311.20   1
   2  -8 -18 23593.4 1742.28   3
   2  -8 -18 25469.4 1597.62   6
  -2   8  18 24972.6 1588.19   5
   2  -8 -18 24131.6 975.776   1
  -2   8  18 24908.1 1439.98   2
   2   8  18 24927.1 1188.40   7
  -2   8  18 23620.4 1205.84   7
  -2  -8  20 3545.17 2759.86   5
   2  -8 -20 2264.91 1498.10   3
   2   8  20 1451.63 1161.95   5
   2  -8 -20 780.519 1278.15   6
   2   8  20-882.583 1616.13   2
  -2  -8 -20 256.869 1842.84   6
  -2   8  20 596.731 1253.04   5
  -2   8  20 1318.11 1122.43   2
   2  -8 -22 6112.25 1498.94   6
   2  -8 -22 7699.35 1726.53   3
  -2   8  22 6295.17 1390.64   5
  -2   8  22 5445.16 1211.35   2
   2   8  22 5058.19 1369.73   5
  -2  -8 -22 665.570 2105.70   6
   2   8  22-913.098 1959.68   2
  -2   8  24 748.575 1236.07   2
  -2   8  24-326.882 1433.73   5
   2  -8 -24-1612.90 1827.19   3
   2   8  24-958.838 1499.95   5
  -2  -8 -24-1052.76 2246.75   6
   2  -8 -24-501.967 1548.44   6
   2  10  -6 4455.15 1289.78   4
  -2 -10   6 5866.18 4699.19   8
  -2 -10  -8 68269.3 2042.62   6
   2  10   8 72041.7 1998.50   2
  -2 -10 -10 17100.8 1012.55   3
   2  10  10 19095.4 924.631   5
   2  10  10 18436.4 803.410   2
  -2 -10 -10 18223.1 984.303   6
  -2 -10 -12 59257.3 2018.40   6
  -2 -10 -12 54225.8 1911.91   3
   2  10  12 57624.7 1857.29   5
   2  10  12 59238.3 1838.72   2
   2 -10 -14-2087.23 1538.01   3
  -2 -10 -14 12.9063 1157.23   6
  -2  10  14 794.649 1174.62   5
   2  10  14-45.3481 760.460   5
  -2 -10 -14 524.022 1428.16   8
   2  10  14-145.592 780.609   2
  -2  10  16 12075.6 1461.39   5
   2 -10 -16 11156.9 1668.43   3
   2  10  16 12120.5 1024.50   5
   2 -10 -16 11911.0 1025.56   1
  -2  10  16 11939.4 1255.73   2
  -2 -10 -16 12182.6 1560.35   6
   2  10  16 10537.3 1132.47   2
  -2 -10 -16 11090.1 1629.12   8
   2 -10 -18 688.298 1490.90   3
   2  10  18 995.000 1155.19   2
   2 -10 -18 1093.89 790.660   1
  -2  10  18 78.1480 1243.80   5
  -2  10  18 111.538 1142.65   2
  -2 -10 -18 107.169 1566.41   8
  -2 -10 -20 15048.9 1813.89   8
   2 -10 -20 13051.0 1729.95   3
   2  10  20 14744.3 1302.81   5
  -2  10  20 12894.1 1385.02   2
  -2  10  20 11754.8 1504.20   5
   2 -10 -20 13200.5 1595.79   6
   2 -10 -22-2877.81 1865.05   3
   2 -10 -22-4048.38 1643.90   6
  -2  10  22 952.602 1457.99   5
   2  10  22-96.9418 1297.63   5
  -2  10  22-209.943 1342.54   2
  -2 -10 -22-4984.60 1910.27   8
  -2 -12   0 2637.82 1704.42   1
   2  12   0 1462.48 1096.93   4
  -2 -12   0 496.231 2708.84   8
  -2 -12   2 26987.1 3698.13   8
  -2 -12   2 43139.3 2748.30   1
  -2 -12  -2 41870.0 2051.71   1
   2  12   2 35772.1 1730.82   4
  -2 -12  -2 32751.5 2838.94   8
   2  12  -2 37977.0 1861.09   4
  -2 -12  -4 178.726 1161.18   1
   2  12  -4-142.154 1161.84   4
  -2 -12  -4 730.006 2058.92   8
   2  12   4-582.866 1004.97   4
  -2 -12   4-1223.71 4489.56   8
  -2 -12   4-638.872 2789.15   1
  -2 -12  -6 6144.07 1096.13   1
   2  12   6 6377.03 1080.56   4
  -2 -12  -6 8123.06 1911.43   8
   2  12  -6 7866.71 1342.38   4
   2  12   8 6357.18 537.542   2
  -2 -12  -8 10098.0 1068.40   1
  -2 -12  -8 10234.9 1822.88   8
   2  12   8 8623.99 1156.43   4
  -2 -12 -10 19610.8 977.816   6
  -2 -12 -10 23721.5 1987.50   8
   2  12  10 20427.2 865.461   2
  -2 -12 -10 22445.3 1244.37   1
   2  12  10 23377.9 1657.69   7
   2  12  10 22642.6 1405.30   4
   2  12  12 5385.66 1168.00   4
   2  12  14 2751.17 1348.29   7
   2  12  14 29.6582 1096.10   4
  -2  12  14 803.934 1145.13   2
   2  12  14 262.905 751.118   2
  -2 -12 -14 1499.52 1169.55   6
  -2 -12 -14 472.609 836.472   1
   2  12  14-238.697 841.635   5
  -2 -12 -14-128.184 1003.73   3
  -2 -12 -14-2200.53 1666.17   8
   2  12  16-120.824 910.682   5
   2  12  16-149.638 1313.01   7
   2  12  16 381.002 874.260   2
   2  12  16 208.717 1117.88   4
  -2 -12 -16 477.392 1394.68   6
  -2  12  16-621.604 1157.20   2
  -2 -12 -16 614.173 883.030   1
  -2 -12 -16 366.726 1063.41   3
   2 -12 -16 1012.59 1266.60   1
  -2 -12 -16-105.387 1736.41   8
   2 -12 -16-1784.31 1943.81   3
   2  12  18 15737.0 1397.95   4
  -2 -12 -18 17555.3 1995.81   8
   2  12  18 16169.2 1539.48   7
  -2  12  18 12238.6 1638.29   5
  -2  12  18 15218.6 1459.76   2
   2 -12 -18 13831.8 1220.39   1
   2  12  18 14983.4 1256.28   2
  -2 -12 -18 17385.2 1181.97   1
  -2 -12 -20-687.068 1981.26   8
  -2  12  20 3411.02 1554.56   5
  -2 -12 -20 2633.21 1123.20   1
   2 -12 -20-4006.47 2122.65   3
   2  12  20-940.879 1390.86   7
  -2  12  20 2581.17 1396.57   2
  -2  12  22 10038.6 1487.31   2
   2 -12 -22 10902.7 1736.96   6
  -2  12  22 9624.73 1661.17   5
   2 -12 -22 7036.87 1936.25   3
  -2 -14   0 62675.9 5031.25   8
   2  14   0 72187.2 2802.32   4
   2  14   2 1132.04 1193.58   4
  -2 -14   2 6006.32 3065.33   1
  -2 -14   2 5678.99 4770.58   8
  -2 -14  -2 2394.87 1958.87   1
  -2 -14  -2 1943.65 3272.34   8
   2  14  -2 1420.17 1246.06   4
   2  14  -4 1798.89 1311.07   4
  -2 -14   4-3960.12 4193.35   1
  -2 -14  -4 3390.41 1684.18   1
   2  14   4 3804.97 1252.59   4
  -2 -14  -4-1780.84 3038.53   8
   2  14   6-594.014 1251.31   4
  -2 -14  -6 8349.63 1542.87   1
  -2 -14  -6 7210.89 2841.44   8
   2  14  -6 2135.06 1448.56   4
   2  14   8 9813.28 693.831   2
  -2 -14  -8 16909.0 1495.92   1
  -2 -14  -8 14724.2 2681.69   8
   2  14   8 11132.3 1370.84   4
   2  14  10-517.515 1169.61   4
  -2 -14 -10 161.208 2313.17   8
  -2 -14 -10 747.425 1179.96   1
   2  14  10 450.382 612.680   2
   2  14  12 3035.79 1586.06   7
  -2 -14 -12 3750.78 2330.53   8
  -2 -14 -12 4624.22 1149.41   1
   2  14  12 3481.28 1284.39   4
   2  14  14-944.229 1292.42   4
   2  14  14-1025.03 1545.15   7
  -2  14  14 1074.52 1226.53   2
  -2 -14 -14 408.340 1063.47   1
   2 -14 -14-1344.68 2259.44   1
  -2 -14 -14 2269.52 2280.84   8
   2  14  16 1282.77 1525.24   4
  -2 -14 -16 7840.07 1167.35   1
  -2  14  16 4102.49 1336.37   2
   2  14  16 3417.57 1734.74   7
  -2 -14 -16 2350.25 2425.28   8
   2  14  18 1210.47 1411.01   4
  -2 -14 -18 1380.27 1058.74   1
  -2  14  18 1370.96 1326.41   2
   2  14  18 1002.10 1591.78   7
  -2 -14 -18 2076.54 2342.12   8
  -2 -16   0-3898.45 5434.21   8
  -2 -16   0 4124.30 3556.74   1
   2  16   0 1421.75 1357.54   4
  -2 -16   2 28468.5 4761.76   1
  -2 -16  -2 24953.2 5097.25   8
  -2 -16  -2 28639.2 3169.27   1
   2  16  -2 21285.5 1783.32   4
   2  16   2 21648.9 1755.42   4
  -2 -16   4-926.266 6051.13   1
   2  16   4-1067.07 1338.57   4
  -2 -16  -4 516.942 2251.61   1
  -2 -16  -4-2880.41 4056.85   8
   2  16  -4 50.4700 1332.07   4
  -2 -16  -6 1378.76 1912.86   1
   2  16   6 2543.93 1382.01   4
   2  16   8 1552.92 1380.46   4
  -2 -16  -8 22.6501 1652.49   1
  -2 -16  -8 2112.95 3663.96   8
  -2 -16 -10 7960.16 3604.23   8
  -2 -16 -10 10070.0 1649.64   1
   2  16  10 9510.16 1528.60   4
   2  16  12 6955.17 1576.42   4
   2  16  14-197.445 1438.67   4
  -2 -16 -14 1833.68 1355.41   1
   2 -16 -14-397.703 2876.78   1
   2  16  14 2157.06 1907.57   7
  -2 -16 -14-2936.00 3254.94   8
   2  16  16-675.784 1452.73   4
   2  16  16-1457.45 1881.45   7
  -2 -16 -16 1210.92 3233.28   8
   2 -16 -16-315.958 2211.84   1
  -2 -16 -16-197.338 1230.41   1
  -2  16  16 932.995 1323.10   2
  -2 -18   0-71.0719 5145.59   1
  -2 -18   2 3026.19 6759.93   1
  -2 -18  -2 9269.86 7389.25   8
  -2 -18  -2 1322.91 4031.27   1
  -2 -18  -8 9981.76 5280.70   8
  -2 -18  -8 5108.87 2295.28   1
   2  18   8 3503.12 1616.19   4
  -2 -18 -10 622.874 1958.02   1
   2  18  10 1420.66 1599.74   4
  -2 -18 -10 3311.75 5019.07   8
   3   1  -3 373167. 10179.1   3
  -3  -1   3 379667. 10009.9   8
   3   1  -3 373593. 9997.88   7
  -3  -1   3 372500. 10151.8   5
   3   1  -5 31965.8 934.886   7
   3  -1  -5 28659.5 1257.52   3
  -3  -1   5 28099.8 1068.89   5
  -3   1   5 26819.5 1176.11   5
  -3  -1   5 29585.9 1055.87   2
  -3  -1   5 30672.1 981.884   8
   3   1  -5 27729.5 1121.72   3
  -3  -1   5 29737.2 905.816   1
  -3  -1   7 27972.2 855.451   1
   3  -1  -7 29745.5 1180.71   3
   3   1  -7 29392.2 1124.93   3
  -3   1   7 26028.0 1106.92   5
  -3  -1   7 26002.5 1045.18   5
  -3   1   7 27588.8 1105.92   2
  -3  -1   7 28644.6 1051.44   2
  -3  -1   7 30810.8 976.176   8
   3   1  -7 28742.3 901.160   7
   3  -1  -9 205.467 653.751   3
  -3   1   9-64.4933 521.449   5
  -3  -1   9 693.511 517.362   5
   3   1  -9 461.658 367.249   7
  -3   1   9 610.926 525.534   2
  -3  -1   9 544.534 457.155   8
  -3  -1   9 420.586 477.705   2
   3   1 -11 6356.07 555.919   7
   3   1 -11 6791.99 812.467   6
  -3   1  11 6409.10 761.823   2
  -3  -1  11 6452.67 379.027   1
  -3  -1  11 6787.44 707.139   2
  -3  -1  11 7227.33 677.872   8
   3   1 -11 6370.48 524.039   4
  -3  -1  13 30101.6 939.989   1
   3  -1 -15 94594.7 2793.82   6
   3   1 -15 81145.8 2385.71   7
  -3   1  15 91102.9 2769.25   5
  -3  -1  15 90514.6 2787.24   5
  -3   1  15 87110.1 2676.25   2
  -3  -1  15 85138.9 2630.43   2
  -3  -1  15 77481.3 2288.29   1
   3   1 -15 92578.1 2803.82   6
   3  -1 -17 40057.5 1777.53   6
   3   1 -17 43908.2 1830.10   6
  -3   1  17 41568.3 1742.25   5
  -3  -1  17 42927.2 1781.10   5
  -3   1  17 37971.8 1558.48   2
  -3  -1  17 41318.2 1591.72   2
  -3   1  19 72.1075 905.249   2
  -3  -1  19-574.097 936.535   2
   3  -1 -19-259.330 1193.80   6
   3   1 -19 1386.22 1239.23   6
  -3  -1  19-160.332 363.260   1
  -3   1  19-17.8814 1109.74   5
  -3  -1  19 96.1387 1167.88   5
  -3  -1  21 12169.3 1264.12   2
   3   1 -21 15114.6 1590.16   6
  -3   1  21 14159.7 1445.98   5
  -3  -1  21 16486.5 1599.29   5
   3  -1 -21 14939.7 1545.26   6
  -3   1  21 15944.5 1255.28   2
   3  -1 -23 25135.5 1877.94   6
   3   1 -23 25610.6 1881.83   6
  -3  -1  23 27398.1 1947.74   5
  -3   1  23 26422.1 1568.54   2
  -3  -1  23 25399.4 1607.51   2
  -3   1  23 23862.5 1818.32   5
  -3   1  27 659.162 1338.23   2
   3   1 -27 2511.58 1696.93   6
   3  -1 -27 1290.38 1702.98   6
  -3   1  27 397.483 1725.18   5
  -3  -1  27 2086.92 1892.77   5
  -3  -1  27 1492.41 1459.85   2
   3   3   1 39174.0 1248.79   7
   3   3  -1 41024.7 1274.55   7
   3   3  -1 42073.8 1401.18   3
  -3  -3   1 42181.2 1327.46   8
  -3  -3   1 41202.6 1213.91   1
  -3  -3  -1 37232.8 1313.48   8
  -3  -3  -1 36320.6 1204.90   1
   3   3  -3 6854.02 517.473   7
   3   3  -3 7020.14 511.434   3
   3   3   3 5536.96 398.937   7
  -3  -3  -3 5129.44 384.261   1
  -3  -3  -3 5662.03 506.948   8
  -3  -3   3 6785.01 449.013   5
  -3  -3   3 6876.28 426.265   2
  -3  -3   3 7078.86 547.389   8
  -3  -3   3 6889.12 384.486   1
   3   3   5 238229. 6270.27   7
   3   3  -5 224749. 6292.46   3
  -3  -3   5 234140. 6183.94   1
  -3  -3   5 227720. 6282.57   8
  -3  -3   5 217879. 6255.19   5
  -3  -3   5 223758. 6236.83   2
   3   3  -5 228106. 6271.09   7
   3  -3  -7 11174.2 949.641   3
   3   3  -7 9498.77 655.341   6
  -3   3   7 9321.53 817.688   5
  -3  -3   7 10427.3 625.411   5
  -3  -3   7 10027.5 588.050   2
   3   3  -7 10433.5 676.928   7
  -3  -3   7 11507.8 499.119   1
  -3  -3   7 10380.4 679.515   8
   3   3  -9 23345.6 1057.84   6
  -3   3   9 20446.6 1096.77   5
  -3   3   9 21882.4 1101.65   2
  -3  -3   9 23064.4 1028.29   5
  -3  -3   9 21841.7 945.187   2
  -3  -3   9 26167.9 857.791   1
   3   3  -9 24193.6 917.655   4
  -3  -3   9 24088.0 1043.20   8
   3  -3  -9 22722.3 1220.08   3
   3   3 -11 4492.66 734.069   4
  -3  -3  11 3550.41 488.433   1
  -3  -3  11 4233.69 673.066   2
   3   3 -11 5372.70 868.962   6
  -3  -3  11 4460.24 1312.91   8
  -3   3  11 2548.24 785.903   2
  -3  -3  13 110571. 3039.91   1
  -3  -3  13 128451. 3444.79   5
  -3  -3  13 70807.4 4577.82   8
   3   3 -13 90378.6 3407.88   4
   3  -3 -15 98819.4 3090.83   6
   3  -3 -15 105747. 3230.31   3
   3   3 -15 97188.7 3124.52   6
  -3   3  15 103627. 3111.98   5
  -3  -3  15 102498. 3149.76   5
  -3   3  15 97746.7 3030.43   2
  -3  -3  15 96098.9 2976.91   2
   3  -3 -17 15909.9 1295.23   6
   3  -3 -17 16553.6 1496.54   3
   3   3 -17 15176.0 1360.28   6
  -3   3  17 15248.8 1271.64   5
  -3  -3  17 14859.5 1352.12   5
  -3   3  17 13239.7 1131.66   2
  -3  -3  17 10723.1 875.657   1
  -3  -3  17 14347.4 1115.46   2
  -3  -3  19-2267.04 941.248   1
  -3   3  19-1774.95 1195.18   5
  -3  -3  19-3517.54 1362.63   5
  -3  -3  19-1576.38 1087.69   2
   3  -3 -21 12858.0 1494.46   6
   3   3 -21 13630.2 1577.80   6
  -3   3  21 15641.8 1458.45   5
  -3  -3  21 12253.6 1696.15   5
  -3   3  21 13600.8 1229.87   2
  -3  -3  21 11290.1 1328.69   2
   3  -3 -23 23024.0 1788.09   6
   3   3 -23 22401.5 1825.34   6
  -3   3  23 19202.2 1691.16   5
  -3  -3  23 23335.3 2022.71   5
  -3   3  23 21188.4 1459.24   2
  -3  -3  23 19104.2 1610.61   2
  -3  -3  25 3544.34 1954.01   5
   3   5   1 7365.85 634.769   7
  -3  -5  -1 6389.66 453.312   1
   3   5  -1 7135.68 466.700   3
   3   5  -1 7232.95 636.129   7
  -3  -5   1 6652.41 407.480   5
  -3  -5   1 6628.63 369.404   2
  -3  -5   1 6927.16 457.700   1
  -3  -5  -1 6988.67 675.734   8
  -3  -5   1 6489.72 664.463   8
   3   5  -3 51118.6 1647.09   7
   3   5  -3 46931.3 1465.77   6
   3   5   3 50545.8 1613.99   7
  -3  -5   3 46761.8 1458.46   5
  -3  -5   3 47432.5 1434.18   2
  -3  -5   3 49409.8 1499.93   1
  -3  -5  -3 49581.6 1658.50   8
  -3  -5  -3 51060.8 1502.26   1
  -3  -5   3 48561.5 1657.30   8
  -3  -5  -5 2530.22 419.599   1
   3   5  -5 3252.11 494.540   6
   3   5   5 1992.22 499.341   7
  -3  -5   5 3150.09 667.652   8
  -3  -5   5 3213.22 403.166   2
  -3  -5   5 3527.29 444.005   1
  -3  -5   5 3104.73 462.079   5
  -3  -5  -5 1877.87 629.185   8
   3   5   7 109780. 3194.93   7
  -3  -5   7 109067. 3320.63   8
  -3  -5  -7 113727. 3305.17   8
  -3  -5   7 111989. 3138.98   1
  -3  -5   7 108967. 3160.59   2
   3   5  -7 110112. 3226.44   6
   3   5  -7 112637. 3204.29   4
  -3  -5  -7 112971. 3172.82   1
  -3  -5   7 112999. 3229.65   5
   3   5  -9 1682.55 714.853   4
  -3  -5  -9 765.332 546.591   1
  -3  -5   9 699.104 719.719   5
   3   5   9 1283.29 530.607   7
  -3  -5   9 1861.55 623.571   2
   3   5  -9 1365.51 767.294   6
  -3  -5   9 1390.43 577.746   1
  -3   5   9 1020.23 912.506   5
  -3  -5   9 815.436 1195.25   8
  -3  -5  -9 1555.24 845.279   8
   3  -5  -9 564.104 1155.15   3
   3   5  11 68265.4 2320.85   7
   3   5 -11 73648.6 2510.74   6
  -3  -5  11 74334.6 2339.37   1
  -3  -5  11 68933.7 2430.05   2
   3  -5 -13 88393.8 2918.31   3
  -3   5  13 91177.9 2853.53   5
  -3  -5  13 91795.3 2900.02   5
  -3  -5 -13 86177.0 2796.86   8
   3  -5 -15 21747.5 1532.28   3
   3   5 -15 23994.0 1452.23   6
  -3   5  15 25236.3 1413.64   5
  -3  -5  15 21603.3 1359.13   1
  -3  -5  15 24437.9 1596.59   5
  -3   5  15 22731.0 1348.84   2
  -3  -5  15 21366.5 1316.05   2
   3  -5 -17 11132.0 1432.96   3
  -3  -5  17 8706.88 1393.43   1
  -3   5  17 9503.50 1126.79   2
   3   5 -17 8829.76 1285.29   6
  -3  -5  17 10109.7 1505.43   5
  -3   5  17 8672.89 1203.20   5
  -3  -5  17 9079.02 1161.14   2
  -3   5  19 521.487 1227.08   5
   3   5  19 2110.81 2109.39   5
  -3  -5  19 25.6103 1564.02   5
   3   5  21 6963.44 2409.05   5
   3   5 -21 9159.99 1567.51   6
   3  -5 -21 10524.5 1483.25   6
  -3   5  21 9703.60 1246.15   2
  -3  -5  21 10297.1 1465.48   2
  -3   5  21 10180.5 1430.89   5
   3  -5 -21 10891.2 1695.30   3
  -3  -5  21 8799.67 1907.20   5
  -3   5  23 8795.72 1261.59   2
   3  -5 -23 8343.39 1591.70   6
  -3  -5  23 5967.57 1549.97   2
   3   5 -23 7978.31 1678.30   6
   3  -5 -23 10618.7 1880.17   3
   3   5  23 3771.10 2641.92   5
  -3   5  23 9613.97 1590.66   5
  -3  -5  23 6941.73 2069.62   5
  -3  -5  25 5720.41 2383.81   5
  -3   5  25 6019.86 1311.70   2
   3   5 -25 4820.29 1762.57   6
   3  -5 -25 2898.89 1648.46   6
  -3  -5  25 4843.97 1762.99   2
  -3   5  25 5091.53 1613.05   5
   3   5  25-874.926 2814.17   5
  -3  -7   1 1706.84 352.489   2
   3   7  -1 1438.36 407.729   6
  -3  -7   1 1761.61 354.625   5
  -3  -7   1 1857.50 565.748   1
   3   7   1 1376.90 743.954   7
  -3  -7  -1 2847.50 845.566   8
  -3  -7  -1 1856.38 503.399   1
  -3  -7   1 668.755 806.370   8
   3   7  -3 9873.72 636.851   6
  -3  -7  -3 9359.71 961.712   8
   3   7   3 9027.26 906.139   7
  -3  -7   3 10959.7 711.197   1
  -3  -7   3 10463.1 605.675   2
  -3  -7  -3 9348.80 641.627   1
  -3  -7   3 10756.5 995.636   8
   3   7  -3 9416.37 784.178   4
   3   7   5 55349.9 1911.93   7
   3   7  -5 52926.6 1744.05   6
  -3  -7   5 55009.6 1750.14   5
  -3  -7   5 51844.3 1762.33   1
  -3  -7   5 52100.2 1719.50   2
  -3  -7   5 50615.3 2038.92   8
  -3  -7  -5 56965.5 1713.75   1
   3   7  -5 50879.2 1828.12   4
  -3  -7  -5 53944.0 1973.26   8
  -3  -7  -7 3949.02 1016.12   8
  -3  -7   7 3405.83 736.985   2
  -3  -7   7 3521.93 818.967   1
  -3  -7   7 4837.35 1449.33   8
   3   7  -7 4176.53 807.640   6
   3   7   7 2596.76 875.626   7
  -3  -7  -7 2758.29 614.941   1
  -3  -7   7 3441.39 841.182   5
   3   7  -7 2812.31 841.804   4
  -3  -7  11 14444.4 3639.33   8
  -3  -7 -11 14516.6 903.528   1
   3   7  11 13637.1 974.486   7
   3   7 -11 14627.5 1335.64   4
  -3  -7  11 14583.8 1325.92   1
   3   7  11 14258.8 896.001   5
  -3   7  13 17432.0 1464.37   5
   3   7 -13 19279.3 1357.32   6
   3  -7 -13 18755.2 1655.15   3
  -3  -7  13 18323.3 1599.93   1
  -3   7  13 18117.3 1300.70   2
  -3  -7  13 22026.9 1647.01   5
   3   7  13 19308.6 1094.89   5
   3   7 -13 17117.4 1508.55   4
  -3  -7  13 18335.3 1365.42   2
   3  -7 -15 35506.7 1909.47   3
   3   7 -15 35318.9 1761.53   6
  -3   7  15 35710.3 1737.89   5
  -3  -7  15 33002.0 2140.30   1
  -3   7  15 34331.0 1651.32   2
  -3  -7  15 33708.9 2059.28   5
   3   7  15 29329.4 1532.92   5
  -3  -7  15 34517.8 1859.37   2
   3  -7 -17 4267.00 543.127   1
   3  -7 -17 3030.01 1434.32   3
   3   7 -17 6114.11 1360.45   6
  -3  -7  17 4372.73 1423.13   2
  -3   7  17 7652.77 1285.83   5
  -3  -7  17 5787.57 1800.58   5
  -3   7  17 5120.39 1190.42   2
   3  -7 -19-705.350 1279.25   6
   3  -7 -19 1448.72 1454.20   3
   3   7 -19-474.711 1334.05   6
  -3  -7  19 2038.16 1541.39   2
  -3  -7 -19 756.449 1502.87   8
  -3   7  19 60.1546 1248.99   5
  -3  -7  19 910.618 1885.42   5
   3   7  19 237.110 1343.96   5
  -3   7  19 506.114 1126.10   2
  -3  -7  21 1056.77 2151.20   5
   3  -7 -21 1158.80 1378.45   6
   3   7  21 1581.89 1529.27   5
  -3   7  21 1906.98 1212.15   2
   3   7 -21 1425.65 1484.44   6
   3  -7 -21 758.392 1663.78   3
  -3  -7  21 2152.44 1700.98   2
  -3   7  21 2711.98 1352.25   5
  -3  -7 -21 3023.17 1651.93   8
   3  -7 -23 22248.2 1940.56   6
   3  -7 -25 1547.71 1687.01   6
   3   7 -25 1618.26 1721.96   6
   3  -7 -25 1412.04 1914.49   3
  -3  -7  25 449.813 2036.65   2
  -3   7  25 282.892 1561.17   5
  -3   7  25 3082.90 1336.50   2
   3   7  25 3163.39 1987.14   5
  -3  -7  25 3252.17 2758.56   5
  -3  -9   3 27776.0 1300.15   5
  -3  -9   5 28784.8 1511.17   5
   3   9  -5 29670.3 1557.64   6
   3   9  -7 79904.9 2683.73   6
  -3  -9   7 80205.2 2772.42   5
   3   9  -9 1786.56 1172.25   4
   3   9  -9 1346.11 1025.45   6
   3   9   9 1463.33 413.141   5
  -3  -9  -9 3572.53 1294.88   8
  -3  -9   9 2153.36 1316.95   5
  -3  -9  11 13978.3 5228.61   8
   3   9  11 17098.0 833.823   5
   3   9 -11 15207.7 1480.76   4
  -3  -9 -11 18089.4 1534.33   8
   3   9 -13 23009.4 1550.36   6
  -3   9  13 25703.7 1544.78   2
   3   9  13 22121.6 1074.43   5
  -3  -9  13 23676.2 2064.69   5
  -3  -9 -13 27324.6 1701.88   8
   3  -9 -13 24691.1 2167.24   3
  -3  -9  15 14842.8 2159.86   5
   3   9 -15 12700.6 1402.87   6
  -3   9  15 12784.6 1488.66   5
  -3   9  15 14605.4 1332.49   2
   3   9  15 14334.5 1010.89   5
   3   9  15 11808.4 1120.57   7
  -3  -9 -15 14271.6 1592.77   8
  -3  -9 -15 14438.6 1079.67   1
   3   9  17 9625.40 1010.35   7
  -3  -9 -17 11260.2 1632.70   8
   3  -9 -17 11303.3 1739.18   3
   3   9 -17 10379.6 1473.13   6
   3  -9 -17 8520.01 1029.38   1
  -3   9  17 9444.47 1302.25   2
   3   9  17 9924.64 1087.07   5
  -3   9  17 8027.68 1440.44   5
  -3  -9  17 8987.80 2285.42   5
  -3  -9 -17 11191.0 1067.88   1
  -3   9  19 419.557 1254.33   2
   3   9  19-26.2935 852.897   7
   3  -9 -19-480.231 1579.71   3
   3   9 -19 348.607 1401.13   6
  -3   9  19 839.638 1320.69   5
  -3  -9 -19-910.004 1579.90   8
  -3  -9  19 628.704 2421.29   5
   3  -9 -21-3351.90 1682.50   6
   3  -9 -21-4401.69 1880.16   3
  -3   9  21 158.074 1435.88   5
   3   9  21 331.724 1324.03   5
  -3   9  21-913.345 1354.35   2
  -3  -9  21-1718.34 2954.22   5
  -3   9  23 819.171 1353.68   2
  -3  -9  23-144.866 3030.11   5
   3  -9 -23 2036.60 1612.37   6
   3   9 -23 79.1659 1656.99   6
   3  -9 -23 2166.61 1798.53   3
  -3   9  23 947.770 1554.04   5
  -3  -9 -23 933.949 1859.44   8
   3   9  23 1185.75 1485.18   5
   3  11   1 875.983 989.399   4
   3  11  -1-521.859 984.110   4
  -3 -11   1-562.568 1078.12   1
  -3 -11  -1 864.168 943.856   1
  -3 -11  -1-183.696 572.403   5
  -3 -11   1 2168.51 1013.16   5
  -3 -11   1-2483.89 1689.28   8
  -3 -11  -1 1023.77 1510.13   8
  -3 -11   3 33381.2 2528.99   8
  -3 -11   3 40914.4 1896.51   1
  -3 -11   3 36401.0 1829.65   5
  -3 -11  -3 38363.7 1608.45   1
  -3 -11  -3 40224.9 2048.37   8
   3  11  -3 35248.5 1653.60   4
   3  11   3 36733.8 1662.09   4
   3  11   5 115567. 3506.03   4
  -3 -11  -5 120454. 3764.36   8
  -3 -11   5 117171. 3832.17   1
  -3 -11   5 105054. 3753.84   5
  -3 -11  -5 123485. 3411.74   1
  -3 -11   5 91967.7 4477.03   8
   3  11  -5 97042.7 3502.53   4
   3  11   5 114197. 3646.73   7
   3  11   7 23824.3 1608.43   7
   3  11  -7 22403.8 1533.89   4
  -3 -11   7 19201.3 3424.92   8
  -3 -11   7 26584.5 2165.00   1
  -3 -11   7 20840.4 1978.71   5
  -3 -11  -7 25542.4 1237.04   1
  -3 -11  -7 25734.5 1773.00   8
   3  11   7 25533.1 1406.21   4
   3  11   9 1176.90 1253.72   7
  -3 -11   9 372.988 2066.05   1
  -3 -11  -9-99.7184 394.727   3
  -3 -11   9 71.3865 4649.82   8
  -3 -11  -9-403.861 1419.91   8
  -3 -11  -9-31.5883 788.598   1
   3  11  -9 510.184 1250.64   4
  -3 -11 -11 681.154 785.184   1
  -3 -11 -11 335.760 623.114   3
  -3 -11 -11 1440.27 1313.83   6
   3  11  11 1986.25 1247.84   7
   3  11  11 1143.02 542.877   5
  -3 -11  11 3478.09 2627.13   1
   3  11 -11 1870.90 1334.69   4
  -3 -11 -11 1657.87 1502.50   8
  -3 -11  11 190.442 2039.00   5
  -3 -11 -13 26968.7 1291.15   1
  -3 -11 -15 14757.5 2274.87   6
   3  11  15 13735.3 977.273   5
  -3  11  15 12326.3 1423.20   2
  -3 -11 -15 15956.9 1802.69   8
  -3 -11  15 14553.7 2706.99   5
  -3 -11 -15 14949.8 1079.24   1
   3 -11 -15 19467.9 2436.63   3
   3  11  15 13257.8 1368.62   7
   3  11  17 2990.03 1183.07   7
   3 -11 -17 2447.02 1871.75   3
  -3 -11 -17 3163.09 1002.69   1
  -3 -11 -17 857.013 2285.89   6
  -3  11  17 1474.14 1424.74   5
   3 -11 -17 1027.21 1346.26   1
   3  11  17 1563.69 899.889   5
  -3 -11  17 2372.11 2710.05   5
  -3  11  17 1073.63 1239.38   2
  -3 -11 -17 4297.52 1736.12   8
  -3 -11  19-965.862 2980.53   5
  -3  11  19-1628.98 1373.89   2
  -3  11  19 179.363 1585.82   5
  -3 -11 -21 529.126 1215.59   1
   3  11  21-101.658 1032.92   7
   3 -11 -21-1195.54 1883.55   3
  -3  11  21 834.761 1582.17   5
  -3 -11  21-52.1956 3102.40   5
  -3 -11 -21-1296.92 1887.84   8
  -3  11  21-78.2745 1404.75   2
   3  13  -1 5510.77 1134.77   4
  -3 -13   1 8499.21 2439.65   8
  -3 -13   1 6301.85 1547.48   1
  -3 -13  -1 6271.40 1362.04   1
  -3 -13  -1 7732.11 2126.86   8
   3  13   1 4937.66 1146.02   4
   3  13  -3 30591.2 1783.17   4
  -3 -13   3 43064.2 2361.08   1
  -3 -13   3 22839.9 2243.34   5
   3  13   3 37786.9 1802.13   4
  -3 -13  -3 44985.4 1879.43   1
  -3 -13  -3 37386.2 2446.70   8
  -3 -13   3 30005.7 3288.51   8
   3  13  -5 20802.1 1527.19   4
  -3 -13  -5 20363.4 2117.54   8
  -3 -13   5 23022.7 2409.55   1
  -3 -13  -5 20891.1 1427.75   1
  -3 -13   5 17168.9 3680.09   8
  -3 -13   5 13678.6 2193.32   5
   3  13   5 19212.4 1483.15   4
  -3 -13   7-37.8703 2591.41   1
  -3 -13   7-2429.18 2243.66   5
  -3 -13  -7-2599.76 1847.30   8
   3  13   7 834.059 1219.06   4
   3  13   7-1926.44 1575.88   7
  -3 -13  -7 209.165 1100.68   1
   3  13  -7 2200.94 1321.83   4
  -3 -13  -9-2385.98 1076.84   1
  -3 -13  -9-643.214 1735.99   8
   3  13  -9-93.7652 1401.37   4
  -3 -13 -11 1081.24 964.680   1
   3  13  11 955.910 1208.25   4
   3  13 -11 842.189 1370.76   4
   3  13  11-625.440 1467.91   7
  -3 -13  11 4099.38 3826.90   1
  -3 -13 -11-1610.35 1723.36   8
   3  13  13 4084.18 1479.63   7
   3  13  13 2057.86 1246.68   4
  -3 -13 -13 4517.26 979.266   1
  -3 -13 -13 6715.87 1837.55   8
   3  13  15 15032.1 1670.35   7
  -3 -13 -15 17578.2 2052.44   8
  -3  13  15 12092.6 1545.48   2
  -3 -13 -15 16810.7 1176.59   1
   3  13  19-1309.01 1362.76   7
  -3 -13 -19-725.771 1096.49   1
   3 -13 -19-860.217 2360.48   3
  -3  13  19-234.475 1390.73   2
  -3 -13 -19-1371.56 2047.94   8
   3  15  -1 3312.00 1307.50   4
  -3 -15   1 3777.37 2154.33   1
  -3 -15  -1 5485.56 1822.95   1
  -3 -15   1 3552.27 3355.89   8
  -3 -15  -1 3298.20 2948.29   8
   3  15   1 3170.27 1283.85   4
  -3 -15   3 14800.0 2693.49   1
   3  15  -3 11856.7 1524.92   4
  -3 -15  -3 14110.5 1784.19   1
   3  15   3 10371.1 1365.97   4
  -3 -15   3 10488.5 3976.71   8
  -3 -15  -3 11401.5 2775.73   8
  -3 -15   5 4881.07 4687.83   8
  -3 -15   5 7227.47 3147.42   1
  -3 -15  -5 5868.47 1476.68   1
   3  15   5 4152.97 1316.74   4
  -3 -15  -5 4905.92 2507.01   8
   3  15  -5 3654.29 1378.36   4
  -3 -15  -7 5872.27 2358.08   8
  -3 -15  -7 4905.65 1391.57   1
  -3 -15   7 6731.41 3665.17   1
   3  15   7 2165.62 1294.32   4
   3  15  -7 3885.06 1403.86   4
  -3 -15  -9 586.102 2280.98   8
  -3 -15  -9 1143.32 1234.68   1
   3  15   9 38.2826 1340.28   4
   3  15   9 602.970 1689.93   7
  -3 -15   9 798.891 4378.42   1
   3  15  -9 50.5971 1405.38   4
   3  15  11-1175.17 1756.16   7
   3  15  11-311.197 1414.93   4
  -3 -15 -11 1200.06 1167.29   1
  -3 -15  11 80.2558 5490.91   1
  -3 -15 -11 1873.22 2202.76   8
   3  15  13-3640.61 1858.08   7
  -3 -15 -13-1586.06 2347.17   8
  -3 -15 -13 838.548 1183.01   1
   3  15  15 2760.63 1742.80   7
   3  15  15 816.892 1456.92   4
  -3 -15 -15 1051.61 1098.69   1
  -3 -15 -15-848.307 2250.57   8
  -3  15  15 629.009 1409.20   2
   3  15  17 2768.19 1665.23   7
   3  15  17 1390.26 1498.50   4
  -3 -15 -17 1810.66 1133.76   1
  -3  15  17-545.395 1423.75   2
  -3 -15 -17 2689.51 2297.49   8
  -3 -17  -1 1586.22 3993.54   8
  -3 -17  -1 2164.20 2530.29   1
   3  17   1 2052.14 1428.01   4
  -3 -17   1 1786.65 2942.91   1
  -3 -17   1 6154.20 4601.27   8
   3  17  -1 2005.72 1401.15   4
   3  17  -3 4252.47 1502.27   4
  -3 -17   3 9862.01 3618.27   1
   3  17   3 2487.33 1457.35   4
  -3 -17  -3 6710.98 2260.83   1
  -3 -17   3 5988.93 5328.05   8
  -3 -17  -3 6585.57 3699.96   8
   3  17   5 4126.46 1465.10   4
  -3 -17  -5 2698.35 1986.06   1
  -3 -17  -5-557.706 3536.20   8
   3  17  -5 3290.81 1498.85   4
   3  17   7 225.649 1488.84   4
  -3 -17   7 9446.92 5662.14   1
   3  17  -7 16468.2 2113.51   4
  -3 -17  -7 7463.76 3552.83   8
  -3 -17  -9-3891.24 1896.24   1
  -3 -17  -9-6209.53 3382.13   8
   3  17  11 526.961 1523.17   4
  -3 -17 -11-620.965 1534.72   1
  -3 -17 -11 3995.82 3059.80   8
   3  17  11 1872.54 2014.70   7
   3  17  13 1756.06 2042.93   7
   3  17  13 3072.92 1589.03   4
  -3 -17 -13 3660.01 1447.39   1
  -3 -17 -13-630.407 2958.71   8
  -3 -19   1 864.095 4044.93   1
  -3 -19  -1 2195.37 3400.92   1
   3  19   1-1778.36 1562.47   4
  -3 -19   1-573.252 6209.13   8
  -3 -19  -1-251.027 5544.28   8
   3  19  -1 25.7516 1526.83   4
  -3 -19  -3 1093.29 2862.16   1
  -3 -19   3-1258.60 4903.23   1
  -3 -19  -3 2259.64 5122.49   8
   3  19   3 2308.55 1599.28   4
   3  19  -3 1139.61 1531.06   4
  -3 -19   5 687.672 5996.24   1
  -3 -19  -5 3718.02 2592.30   1
  -3 -19  -5-2961.97 4753.96   8
   3  19  -5 2772.37 1544.82   4
   3  19   5 2622.09 1604.11   4
   4   0  -4 42398.1 1861.62   3
   4   0  -6-155.800 724.910   3
  -4   0   6 176.690 583.983   5
  -4   0   8 47447.4 1749.30   5
  -4   0   8 50753.6 1749.46   2
   4   0  -8 47602.2 1839.14   3
  -4   0   8 51650.7 1549.14   8
  -4   0  10-11.9615 753.684   2
  -4   0  10 523.766 587.260   8
   4   0 -14-355.182 1042.73   6
   4   0 -14-1132.77 1145.78   3
  -4   0  14 1201.24 864.528   2
  -4   0  14-284.678 922.181   5
  -4   0  14 294.513 593.945   8
   4   0 -16 75110.4 2487.66   6
  -4   0  16 77428.2 2450.30   5
  -4   0  16 74915.4 2341.23   2
  -4   0  18 239.663 933.884   2
  -4   0  18-936.165 1095.26   5
   4   0 -18 264.621 1211.73   6
   4   0 -20 62628.4 2540.71   6
  -4   0  20 65262.9 2493.78   5
  -4   0  20 58821.3 2258.76   2
  -4   0  22 465.215 1062.96   2
   4   0 -22 147.947 1448.30   6
  -4   0  22-493.913 1317.59   5
  -4   0  24-1254.33 1233.93   2
  -4   0  24-1404.46 1540.38   5
   4   0 -24 989.507 1753.69   6
  -4   0  26-850.674 1343.00   2
  -4   0  26 790.880 1631.46   5
   4   0 -26 1997.25 1719.95   6
   4   2  -2 96100.1 2679.02   7
  -4  -2   2 90373.4 2731.31   8
  -4  -2   4 980.850 297.141   1
   4   2  -4 881.768 336.882   7
   4   2  -4 785.912 640.209   3
  -4  -2   4 1102.53 467.884   8
  -4  -2   4 804.714 549.254   5
   4   2  -6 16958.0 962.843   3
   4   2  -6 16953.7 718.207   7
   4  -2  -6 19248.9 1471.98   3
  -4  -2   6 17702.1 837.684   8
  -4  -2   6 17583.0 857.465   2
  -4  -2   6 16604.0 865.052   5
  -4  -2   6 17083.3 660.993   1
   4   2  -8-73.5857 466.171   7
   4  -2  -8-810.940 995.504   3
  -4  -2   8 99.4003 344.202   1
   4   2  -8 355.344 749.158   3
  -4   2   8-158.283 771.290   5
  -4  -2   8 499.245 592.038   5
  -4  -2   8 281.301 582.248   2
  -4  -2   8 418.947 643.806   8
  -4  -2  10 103529. 3052.78   2
  -4  -2  10 100867. 2964.36   8
   4   2 -10 98214.1 2876.94   7
  -4  -2  10 101141. 2800.53   1
  -4   2  12-2490.78 1027.03   5
  -4  -2  12-357.409 903.075   5
   4   2 -14 393.809 724.532   4
  -4  -2  14-492.357 817.870   2
   4   2 -14 438.510 1035.38   6
   4   2 -14 373.195 736.434   7
   4  -2 -14 845.819 1191.81   3
  -4  -2  14 41.8191 436.163   1
  -4   2  14-63.4378 951.084   5
  -4  -2  14 631.812 932.789   5
  -4  -2  14-761.396 1065.89   8
  -4   2  14-58.8501 944.044   2
   4   2 -16 62.3369 784.929   7
  -4  -2  16 1648.88 875.234   2
   4  -2 -16 1462.10 1124.89   6
   4   2 -16 912.194 1127.60   6
   4  -2 -16 660.774 1278.12   3
  -4   2  16 659.026 1017.75   5
  -4  -2  16 1331.58 1016.95   5
  -4  -2  16 167.278 2066.67   8
  -4  -2  16 765.881 452.673   1
   4   2 -16 373.273 1013.10   4
  -4   2  16 1037.15 974.161   2
   4  -2 -18 78958.8 2923.84   6
   4  -2 -18 86846.4 3098.71   3
   4   2 -18 87654.0 2978.02   6
   4   2 -18 80972.5 2486.58   7
  -4   2  18 86726.8 2911.90   5
  -4  -2  18 92308.2 2933.41   5
  -4   2  18 85907.7 2815.06   2
  -4  -2  18 82713.5 2715.35   2
  -4  -2  18 75660.4 2301.63   1
  -4   2  20 1088.29 1085.63   2
  -4  -2  20-195.723 1008.36   2
   4  -2 -20 304.890 1354.35   6
   4   2 -20-1007.82 1380.15   6
   4  -2 -20 944.424 1581.41   3
  -4   2  20-752.388 1236.12   5
  -4  -2  20-20.6580 1250.74   5
   4   2 -20 395.961 844.130   7
   4   2 -22 13131.0 1713.09   6
   4  -2 -22 11131.0 1607.61   6
  -4   2  22 11023.2 1494.73   5
  -4  -2  22 12870.4 1645.95   5
  -4   2  22 10830.1 1295.02   2
  -4  -2  22 13717.2 1347.97   2
   4   2 -24 10113.5 1847.15   6
  -4  -2  24 4928.03 1345.32   2
   4  -2 -24 8400.83 1758.56   6
  -4   2  26 4572.66 1386.25   2
  -4  -2  26 5636.82 1445.47   2
   4  -2 -26 8731.39 1841.72   6
   4   2 -26 4604.17 1808.87   6
  -4  -2  26 5773.87 1879.83   5
  -4  -4   0 9410.62 548.700   1
  -4  -4   0 9460.29 749.563   8
   4   4   0 9779.21 626.534   7
  -4  -4   2 2973.44 408.979   1
   4   4   2 2377.71 444.953   7
   4   4  -2 2645.65 663.798   3
   4   4  -2 2241.58 540.426   7
  -4  -4  -2 2957.97 432.098   1
  -4  -4   2 2442.30 589.722   5
  -4  -4   2 2389.47 464.688   2
  -4  -4   2 3439.47 641.383   8
  -4  -4  -2 2406.80 633.446   8
   4   4  -4 2901.14 621.726   7
   4   4  -4 2311.46 618.296   3
   4   4   4 3620.74 462.951   7
  -4  -4  -4 2961.07 474.041   1
  -4  -4   4 2787.67 520.079   5
  -4  -4   4 2621.22 414.608   1
  -4  -4   4 1986.81 470.777   2
  -4  -4   4 2189.67 667.327   8
  -4  -4  -4 3834.81 696.348   8
   4   4  -6 168.841 658.757   7
   4   4   6 154.131 432.547   7
  -4  -4   6 284.939 407.971   1
   4   4  -6 704.201 658.749   3
  -4  -4   6-247.556 542.708   5
  -4  -4   6 413.383 721.870   8
  -4  -4   6-16.3657 521.501   2
  -4  -4  -6 737.505 753.920   8
   4   4  -8 96775.6 2759.55   7
  -4  -4   8 94513.2 2782.73   8
   4   4  -8 94791.5 2756.19   6
  -4  -4   8 92729.1 2732.26   5
  -4  -4   8 92310.9 2678.19   2
  -4  -4   8 97474.5 2569.15   1
  -4  -4  10 3932.80 913.035   2
   4   4 -12 92487.6 2868.47   7
   4  -4 -12 95124.1 3220.22   3
  -4   4  12 88851.1 3057.07   5
  -4  -4  12 95508.9 2945.90   5
  -4   4  12 93254.4 3020.14   2
  -4  -4  12 87771.6 2639.50   1
  -4  -4  12 95081.0 2988.36   8
   4   4 -14-805.663 916.914   4
  -4   4  14-267.507 1013.33   2
  -4  -4  14 2486.37 1826.96   8
   4   4 -14 640.571 1063.71   6
   4  -4 -14 385.760 1220.45   3
  -4   4  14 1380.50 1041.07   5
  -4  -4  14 44.0022 579.995   1
  -4  -4  14 781.008 989.471   5
  -4  -4  14 259.352 778.444   2
   4  -4 -16 15175.1 1513.41   3
   4   4 -16 15026.9 1420.36   6
  -4  -4  16 15847.9 3266.03   8
   4   4 -16 13154.3 1338.34   4
  -4   4  16 15563.9 1329.64   5
  -4  -4  16 15168.8 1374.89   5
  -4   4  16 15030.4 1295.03   2
  -4  -4  16 14582.3 854.458   1
  -4  -4  16 15518.1 1144.12   2
  -4  -4  18 2366.95 1038.46   2
   4   4 -18 2635.96 1413.80   6
   4  -4 -18-329.411 1605.22   3
  -4  -4  18 2086.53 735.081   1
  -4   4  18-663.201 1213.93   2
  -4   4  18 425.549 1256.47   5
  -4  -4  18 3654.09 1318.13   5
   4  -4 -20 43341.7 2131.29   6
   4  -4 -20 49231.8 2338.65   3
   4   4 -20 42686.4 2168.75   6
  -4   4  20 43432.1 2059.86   5
  -4  -4  20 41639.5 2196.83   5
  -4  -4  20 36341.3 1496.75   1
  -4   4  20 45839.9 1976.05   2
  -4  -4  20 38912.3 1866.44   2
  -4  -4  22-99.8099 1144.43   2
   4  -4 -22 144.977 1476.76   6
   4   4 -22-1410.74 1522.66   6
   4  -4 -22-1481.38 1744.18   3
  -4   4  22-369.376 1365.97   5
  -4  -4  22-1436.83 1577.37   5
  -4   4  22 384.253 1189.41   2
  -4   4  24-2286.50 1326.74   2
  -4  -4  24-1283.74 1916.78   5
  -4  -6   0 165.830 476.080   1
   4   6   0 80.6642 719.951   7
  -4  -6   0 198.671 389.912   2
  -4  -6   0 12.9225 811.164   8
   4   6  -2 18452.8 895.222   3
  -4  -6  -2 18922.6 1151.01   8
  -4  -6   2 17453.7 818.659   5
  -4  -6   2 17859.1 749.585   2
   4   6  -2 18504.7 1091.60   7
  -4  -6   2 17598.8 822.872   1
  -4  -6  -2 19682.9 857.740   1
   4   6   2 17900.8 1034.16   7
  -4  -6   2 17406.9 1157.69   8
  -4  -6   4 1578.21 500.936   2
   4   6  -4 1089.10 873.261   7
   4   6   4 2237.32 713.561   7
  -4  -6  -4 1291.75 561.241   1
   4   6  -4 1690.60 607.600   6
  -4  -6   4 2439.65 552.727   1
   4   6  -4 1509.42 660.970   3
  -4  -6   4 686.741 547.290   5
  -4  -6   4 949.094 922.636   8
   4   6  -6 1920.92 984.726   7
   4   6   6 1800.75 724.961   7
   4   6  -6 2788.61 759.757   6
  -4  -6  -6 2507.29 643.711   1
  -4  -6   6 2654.24 678.263   5
  -4  -6   6 3477.58 639.861   1
  -4  -6   6 2506.47 1031.83   8
  -4  -6   6 3273.72 596.060   2
   4   6 -10 243962. 6779.15   6
  -4  -6  10 249689. 6628.55   1
  -4  -6  10 241472. 6678.65   2
  -4  -6  10 231005. 6891.47   8
   4   6 -10 231034. 6703.23   4
   4   6 -12 859.614 899.393   4
   4  -6 -12 974.712 1467.30   3
  -4   6  12 1243.88 1191.50   5
  -4  -6  12 720.141 711.499   1
  -4  -6  12 75.4479 1016.03   5
  -4   6  12 1279.66 1072.57   2
  -4  -6  12 590.048 1708.68   8
  -4  -6  14-2305.73 2740.49   8
  -4  -6  14 447.957 869.129   2
   4  -6 -14 141.122 1397.42   3
   4   6 -14 462.792 1101.10   6
  -4  -6  14-533.897 764.076   1
  -4   6  14-1770.46 1205.36   5
  -4  -6  14-903.311 1129.78   5
  -4   6  14-156.355 1097.64   2
  -4  -6 -14-114.108 1310.78   8
   4   6 -14 565.521 1090.00   4
  -4  -6  16-145.032 983.295   2
   4  -6 -16-112.593 1375.68   3
   4   6 -16 534.527 1205.71   6
  -4  -6  16-555.705 879.720   1
  -4   6  16 980.276 1146.36   5
  -4  -6  16-1053.81 1274.94   5
  -4   6  16 1094.05 1131.86   2
   4   6 -16-562.551 1250.92   4
  -4  -6 -16 1776.82 1477.86   8
   4  -6 -18 22578.1 1847.86   3
   4   6 -18 20899.9 1666.02   6
  -4   6  18 22459.8 1654.57   5
  -4  -6  18 23548.2 1818.59   5
  -4   6  18 23547.3 1590.22   2
  -4  -6  18 17607.7 1291.90   1
  -4  -6  18 22302.4 1477.96   2
  -4  -6 -18 19067.2 1927.70   8
  -4  -6  20 1260.44 1169.77   1
  -4  -6  20 265.335 1207.71   2
   4   6 -20-1209.12 1448.47   6
   4  -6 -20 1853.74 1589.69   3
  -4   6  20 1468.56 1370.31   5
  -4  -6  20 26.2814 1607.25   5
  -4   6  20 1144.96 1217.83   2
  -4  -6  22 6756.43 1939.07   5
   4  -6 -22 4471.99 1593.46   6
  -4  -6  22 4114.09 1405.10   2
   4   6 -22 3446.00 1645.74   6
   4  -6 -22 3406.36 1846.85   3
  -4   6  22 5248.45 1348.54   2
  -4   6  22 1772.44 1462.59   5
  -4   6  24-897.494 1341.72   2
   4  -6 -24-702.330 1680.11   6
  -4  -6  24-1334.32 1495.97   2
   4   6 -24-2666.10 1747.61   6
   4  -6 -24 84.3757 1932.85   3
  -4  -6  24 526.016 2016.06   5
  -4   6  24-96.9031 1515.97   5
   4   8   0 53229.7 1553.90   6
  -4  -8   0 52917.4 1639.79   5
  -4  -8   0 52230.9 1509.79   2
  -4  -8   2 2039.09 625.055   5
  -4  -8   6-663.507 702.228   2
   4   8  -6-1146.71 873.063   6
  -4  -8   6 742.187 779.110   5
  -4  -8  -6 1141.60 1198.69   8
   4   8  -8 186844. 5298.16   6
  -4  -8   8 182834. 5310.37   5
  -4  -8   8 179499. 5244.43   2
   4   8  10 8590.73 1009.94   7
  -4  -8 -10 12102.4 1357.60   8
   4   8  10 9056.88 996.050   5
  -4  -8 -10 12628.1 938.745   1
   4   8  12 11474.5 1012.14   7
   4   8 -12 9431.81 1224.46   6
  -4  -8  12 12770.3 1370.19   5
  -4  -8 -12 12631.0 1441.45   8
   4   8  12 10737.0 1111.53   5
  -4  -8  12 9658.69 1103.21   2
  -4  -8 -12 14139.4 1008.45   1
  -4  -8  14 603.460 1346.44   5
   4   8  14-12.4162 777.791   7
   4  -8 -14 619.923 1741.07   3
  -4  -8  14 539.325 1019.08   2
  -4  -8 -14 1072.76 899.874   1
   4   8 -14-595.433 1129.51   6
   4   8  14 174.953 1097.08   5
  -4   8  14 216.158 1250.86   5
  -4   8  14 232.468 1178.56   2
  -4  -8 -14-478.521 1372.79   8
   4   8  16 6788.45 868.957   7
   4  -8 -16 1320.88 1816.44   3
  -4  -8  16 5045.60 1287.02   2
   4   8 -16 8053.46 1398.43   6
  -4   8  16 5378.45 1470.65   5
  -4  -8  16 8102.28 1670.88   5
  -4   8  16 6645.59 1354.78   2
   4   8  16 7825.93 1338.85   5
   4   8 -16 127.490 1477.80   4
  -4  -8 -16 8691.48 1605.21   8
  -4   8  18-1025.94 1280.56   2
  -4  -8  18-443.113 1792.03   5
   4  -8 -18 636.926 1656.86   3
  -4  -8  18 2244.98 1357.76   2
   4   8 -18 2429.55 1403.63   6
  -4   8  18 1175.18 1402.20   5
  -4  -8 -18-888.863 1645.27   8
   4  -8 -20 9966.41 1881.32   3
  -4  -8  20 8216.10 1568.21   2
   4   8 -20 8713.38 1658.49   6
  -4   8  20 10512.5 1527.46   2
  -4   8  20 9162.63 1586.91   5
  -4  -8  20 8111.73 2115.59   5
   4   8  20 9782.88 1760.72   5
  -4  -8 -20 13031.1 2000.18   8
  -4  -8  22-595.952 2384.06   5
  -4   8  22-2328.74 1619.89   5
   4   8  22-3857.77 2015.79   5
  -4   8  22-2153.26 1511.65   2
  -4  -8  24 544.687 2536.40   5
   4  -8 -24-3787.01 1752.75   6
   4  -8 -24 678.747 1964.90   3
   4   8 -24 1899.34 1810.55   6
  -4  -8  24 554.372 1856.76   2
  -4   8  24 753.831 1462.83   2
  -4   8  24 178.606 1627.80   5
  -4  -8 -24-1052.40 2249.25   8
   4   8  24-2713.35 2114.78   5
   4  10   0 156.935 985.016   4
   4  10   0-152.989 1211.36   7
   4  10   0 256.227 504.189   3
  -4 -10   0 287.436 433.391   5
  -4 -10   0 653.771 812.902   1
  -4 -10   0 766.036 1336.23   8
   4  10   2 39622.7 1889.70   7
  -4 -10  -2 43173.8 2011.42   8
   4  10  -2 36614.4 1525.21   6
  -4 -10   2 35179.2 1336.05   5
  -4 -10   2 44619.1 1698.98   1
  -4 -10  -2 40487.7 1527.83   1
  -4 -10   2 41960.0 2025.77   8
   4  10  -2 41814.0 1733.30   4
  -4 -10  -4-186.357 751.759   1
   4  10   4 848.689 1199.93   7
   4  10  -4 603.203 1009.72   4
   4  10  -4 1027.03 898.399   6
  -4 -10   4 569.885 844.666   2
  -4 -10   4 434.678 906.320   1
  -4 -10   4 242.160 747.723   5
  -4 -10  -4 538.537 1379.10   8
  -4 -10   4 497.401 1435.64   8
   4  10   6 20977.5 1448.01   7
   4  10  -6 19654.5 1240.62   6
  -4 -10   6 18383.4 1201.67   5
  -4 -10   6 21900.5 1323.56   1
   4  10  -6 20115.9 1340.16   4
  -4 -10   6 16162.1 1253.65   2
  -4 -10   6 19604.8 1874.51   8
  -4 -10  -6 19954.1 1077.86   1
  -4 -10  -6 22652.8 1665.41   8
   4  10  -8 524.642 1047.32   4
   4  10   8 303.424 1154.09   7
   4  10  -8 262.879 1019.32   6
  -4 -10   8-1189.33 1085.97   2
  -4 -10   8 868.532 1070.24   1
  -4 -10  -8-550.091 749.326   1
  -4 -10   8-1789.39 1115.18   5
  -4 -10   8 1161.58 1984.56   8
  -4 -10  -8 1639.57 1389.69   8
   4  10  10 20987.0 1439.31   7
  -4 -10 -10 23779.8 1143.72   1
   4  10  10 14891.3 700.147   5
  -4 -10  10 18302.2 1529.67   1
  -4 -10 -10 25108.1 1709.37   8
  -4 -10  10 11795.3 2822.20   8
   4  10 -10 19420.4 1394.91   4
  -4 -10 -12 1869.52 883.040   1
   4  10  12 1228.08 1066.68   7
  -4 -10  12 1163.98 1488.54   5
  -4 -10  12 3543.15 1456.33   1
   4  10 -12 1092.32 1174.50   6
  -4 -10  12 1123.66 1335.15   2
   4  10  12 2704.63 632.714   5
  -4 -10  12 1617.75 3698.51   8
  -4 -10 -12 2619.41 1458.17   8
   4  10 -12 1892.85 1268.41   4
   4  10  14-806.935 1045.95   7
  -4 -10  14 1060.18 1641.31   1
   4  10 -14-462.155 1299.29   6
  -4 -10  14-243.649 1446.66   2
  -4 -10 -14 270.724 916.788   1
  -4  10  14-84.5471 1300.42   2
   4  10  14 186.532 763.782   5
  -4 -10  14-981.825 1694.04   5
  -4 -10  14 3525.41 5755.44   8
  -4 -10 -14-340.070 1546.88   8
   4  10 -14-796.453 1345.10   4
   4  10  16 967.942 995.326   7
  -4 -10  16 2880.04 1947.90   1
  -4 -10 -16 896.036 984.170   1
   4 -10 -16-724.818 2006.25   3
   4  10  16 599.872 911.472   5
   4  10 -16 1115.15 1366.13   6
  -4 -10  16 123.597 1593.11   2
  -4  10  16 1360.55 1341.97   2
   4  10 -16 1179.37 1394.52   4
  -4 -10  16 1102.11 1931.85   5
  -4 -10 -16-819.383 1615.33   8
  -4 -10 -18 14441.8 1331.32   1
   4  10  18 14889.9 1159.35   7
  -4 -10  18 9901.38 2314.46   1
   4 -10 -18 10505.2 2122.35   3
   4  10 -18 11268.2 1658.25   6
  -4 -10  18 10954.5 1966.60   2
  -4  10  18 13938.4 1585.03   2
   4  10  18 10610.7 1238.29   5
  -4  10  18 11127.6 1760.14   5
  -4 -10 -18 15473.8 1935.21   8
  -4 -10  18 7602.77 2295.72   5
  -4 -10  22 1442.88 2660.91   1
   4 -10 -22 3017.05 2022.02   3
   4  10 -22 4175.70 1693.20   6
  -4 -10  22 2741.99 2161.82   2
  -4  10  22 3238.60 1712.07   5
  -4 -10  22 376.914 2680.79   5
  -4 -10 -22 1179.63 2038.15   8
  -4  10  22 1977.09 1570.87   2
  -4 -12   0 63451.7 2088.21   1
  -4 -12   0 58176.9 2515.86   8
   4  12   0 56059.4 2118.29   4
   4  12   2 1935.24 1385.00   7
   4  12   2 974.485 1129.99   4
  -4 -12  -2 217.233 952.628   1
  -4 -12   2 2031.70 1698.12   8
  -4 -12   2 1696.79 1100.78   1
  -4 -12   2 2850.06 814.493   5
  -4 -12  -2 1372.93 1515.91   8
   4  12  -2 2082.65 1128.02   4
   4  12   4 7929.59 1461.97   7
  -4 -12   4 9144.79 1293.21   1
  -4 -12  -4 8150.42 1027.87   1
  -4 -12   4 8374.66 1092.45   5
   4  12  -4 6672.41 1203.15   4
  -4 -12   4 7096.60 1976.07   8
  -4 -12  -4 7166.39 1591.50   8
   4  12   4 8950.30 1223.89   4
   4  12  -6 181.200 1072.97   4
   4  12   6-290.163 1456.58   7
  -4 -12   6 713.715 1349.58   1
  -4 -12  -6-690.748 1519.54   8
  -4 -12   6-353.798 1204.82   5
  -4 -12   6 991.128 2263.21   8
  -4 -12  -6 595.839 874.924   1
   4  12  -8 8571.59 1321.16   4
   4  12   8 9272.24 1558.04   7
  -4 -12   8 14193.8 1722.06   1
  -4 -12  -8 8999.81 1024.77   1
  -4 -12   8 7413.43 2916.44   8
  -4 -12  -8 8055.76 1856.96   8
  -4 -12 -10-2344.15 1706.18   8
  -4 -12  10-1298.93 1815.11   1
   4  12 -10-1392.75 1286.19   4
  -4 -12 -10-1207.16 900.676   1
   4  12  12 6566.95 1411.52   7
  -4 -12  12 1340.09 2090.06   1
  -4 -12 -12 4632.03 941.182   1
  -4 -12  12 78.1924 5123.34   8
  -4 -12 -12 5748.23 1751.66   8
   4  12 -12 262.777 1391.84   4
  -4 -12  12 3764.76 1981.42   5
  -4 -12 -14 862.906 1722.29   8
   4  12  14 804.376 1285.50   7
  -4 -12  14 810.159 2150.11   5
  -4 -12  14-32.5067 2379.19   1
  -4 -12 -14 357.344 950.818   1
   4  12 -14-866.018 1408.20   4
   4  12  16 4215.17 1335.23   7
  -4 -12  16 366.051 2691.94   1
  -4 -12 -16 2787.25 1068.07   1
  -4  12  16 1700.47 1493.77   2
  -4 -12  16 4176.38 2484.54   5
  -4 -12 -16 2176.08 1876.37   8
  -4  12  18-3985.62 1608.66   2
  -4 -12  18-579.090 2966.70   5
  -4 -12  20 2281.11 3305.03   1
  -4  12  20 7453.90 1612.16   2
   4  12  20 8810.18 1275.23   7
  -4 -12  20 499.692 3134.37   5
   4 -12 -20 3142.76 2348.70   3
  -4 -12 -20 9449.19 2158.39   8
  -4 -12 -20 11758.5 1410.32   1
  -4 -14   0-1622.61 1425.16   1
  -4 -14   0-3895.63 2218.40   8
  -4 -14   2 36877.5 1794.63   5
  -4 -14   2 45789.9 2222.60   1
  -4 -14  -2 45870.6 2015.28   1
  -4 -14   2 34015.2 2864.82   8
  -4 -14  -2 46121.0 2705.30   8
   4  14  -2 29534.1 1931.43   4
   4  14   2 34198.6 2039.18   4
   4  14   4-1318.73 1623.03   7
  -4 -14   4 714.559 2655.41   8
  -4 -14   4 118.791 1645.34   1
   4  14   4 56.5307 1262.33   4
  -4 -14  -4 340.775 1172.05   1
  -4 -14  -4 2437.17 1882.57   8
  -4 -14   4-578.283 1427.74   5
   4  14  -4 18.3247 1163.75   4
   4  14   6 1733.16 1651.37   7
   4  14   6 2110.26 1312.22   4
  -4 -14   6 3363.78 1877.30   1
   4  14  -6 1449.22 1316.48   4
  -4 -14  -6 3294.90 1820.58   8
  -4 -14   6 3048.85 1755.79   5
  -4 -14   6 1608.94 3108.62   8
  -4 -14  -6 2986.27 1162.64   1
   4  14   8 1682.19 1349.94   4
  -4 -14  -8 1880.80 1838.15   8
  -4 -14   8 3159.83 2163.13   1
   4  14   8 1952.06 1654.54   7
  -4 -14   8-1563.23 3815.06   8
   4  14  -8 1045.19 1325.88   4
  -4 -14  -8 934.047 1067.67   1
   4  14  10 7815.62 1661.03   7
   4  14  10 8262.09 1478.71   4
  -4 -14  10 2164.62 2562.13   1
   4  14 -10 2993.58 1502.39   4
  -4 -14 -10 8197.13 1185.92   1
  -4 -14  10 2512.75 2284.43   5
  -4 -14 -10 9220.84 1980.05   8
  -4 -14  10 8663.35 5026.27   8
   4  14  12-636.374 1606.38   7
  -4 -14  12 1056.73 2888.25   1
  -4 -14 -12-630.759 1061.48   1
  -4 -14  12-1686.64 2524.70   5
  -4 -14 -12 856.660 1886.06   8
   4  14 -12 24.7454 1482.77   4
   4  14  14 12880.3 1828.91   7
  -4 -14  14 5614.04 3600.02   1
  -4 -14  14 10948.1 3268.51   5
  -4 -14 -16 390.821 2079.63   8
   4  14  16-1974.87 1606.71   7
  -4 -14  16 1013.81 3715.69   1
  -4 -14 -16-310.626 1095.39   1
  -4 -14  16 792.397 3103.11   5
  -4 -16   0 32698.0 3401.15   8
   4  16   0 38551.9 2056.91   4
   4  16  -2 233.272 1361.54   4
   4  16   2-2277.28 1383.45   4
  -4 -16   2 658.419 1990.79   1
  -4 -16  -2-1156.53 1622.75   1
  -4 -16   2 2654.30 3219.82   8
  -4 -16  -2 782.043 2586.58   8
   4  16  -4 21.8636 1375.77   4
  -4 -16  -4 4784.08 2396.75   8
   4  16   4-1456.32 1410.13   4
  -4 -16   4-2208.83 3504.25   8
  -4 -16   4 554.454 2271.55   1
  -4 -16  -4-1744.88 1546.26   1
   4  16   6 2252.29 1892.76   7
   4  16   6 952.783 1462.78   4
  -4 -16   6-1005.96 2538.66   1
  -4 -16  -6-19.1975 1417.31   1
  -4 -16   6 1147.56 4146.17   8
  -4 -16  -6 424.507 2338.79   8
   4  16  -6 513.744 1381.28   4
   4  16   8 2624.06 1965.60   7
   4  16   8 2882.14 1636.04   4
  -4 -16  -8 6442.69 1472.56   1
  -4 -16  -8 750.207 2386.12   8
   4  16 -12 26.4217 1543.10   4
   4  16  12 1006.00 1658.82   4
   4  16  12 2221.08 1904.21   7
  -4 -16 -12 1737.48 1300.52   1
  -4 -16  12 674.033 4053.63   1
  -4 -16  12 1526.89 3016.02   5
  -4 -16 -12 3064.12 2328.92   8
   4  16  14 1653.04 1844.54   7
  -4 -16  14-1319.31 4427.12   1
  -4 -16 -14 593.517 1181.03   1
   4  16  14-581.627 1594.58   4
  -4 -16  14 503.077 3087.32   5
  -4 -16 -14-1276.07 2310.31   8
   4  18   0-2086.72 1574.89   4
  -4 -18   0 101.365 2428.82   1
  -4 -18   0 1937.91 3950.42   8
   4  18   2 3812.33 1613.05   4
  -4 -18   2 8544.19 2789.49   1
  -4 -18  -2 4687.11 2273.14   1
  -4 -18   2 1136.61 4283.11   8
  -4 -18  -2 8484.04 3626.23   8
   4  18  -2 1506.29 1573.30   4
   4  18   4 511.693 1489.87   4
  -4 -18   4 2022.06 3119.18   1
  -4 -18  -4 354.245 1960.33   1
  -4 -18   4-2583.25 4872.14   8
  -4 -18  -4-1411.01 3291.16   8
   4  18  -4-761.593 1539.23   4
  -4 -18  -6 4606.31 3189.19   8
  -4 -18   6 4476.57 3629.32   1
   4  18   6 593.005 1586.13   4
  -4 -18  -6 1187.01 2049.46   1
  -4 -18   6-2894.34 5684.94   8
   4  18  -6 556.468 1556.79   4
   5   1  -5 1484.48 1237.31   3
  -5  -1   7 51390.8 2105.18   5
  -5  -1   7 54994.8 2013.67   2
   5   1  -7 54233.1 2246.28   3
   5  -1 -11 7023.33 1320.55   3
   5   1 -11 6579.75 1213.47   3
  -5   1  11 7126.42 1067.27   5
  -5  -1  11 6778.29 1013.48   5
  -5  -1  11 7265.87 883.815   8
  -5   1  11 7493.28 1046.98   2
  -5  -1  11 6264.48 990.706   2
   5   1 -13 6671.92 607.739   7
   5  -1 -13 7360.97 1319.41   3
   5   1 -13 9133.89 1308.84   3
  -5   1  13 7989.35 1142.27   5
  -5  -1  13 9000.07 1083.36   5
  -5   1  13 10317.3 1158.09   2
  -5  -1  13 8636.74 1062.48   2
  -5  -1  13 9719.95 974.196   8
  -5   1  13 8280.07 765.128   8
   5   1 -15 37277.5 1297.35   7
   5  -1 -15 36303.8 1985.04   3
   5   1 -15 40643.2 1916.72   6
   5   1 -15 39416.7 1976.11   3
  -5   1  15 37475.6 1802.97   5
  -5  -1  15 38028.1 1764.18   5
  -5   1  15 38798.9 1793.44   2
  -5  -1  15 39159.0 1723.68   2
  -5   1  15 35779.2 1351.49   8
  -5  -1  15 37518.1 1508.75   8
   5   1 -17 20788.7 916.858   7
   5  -1 -17 22590.8 1797.75   3
   5   1 -17 18187.5 1622.89   6
   5   1 -17 21275.7 1748.85   3
  -5   1  17 22171.9 1495.79   5
  -5  -1  17 23102.6 1519.42   5
  -5   1  17 20077.5 1482.27   2
  -5  -1  17 23305.9 1415.55   2
   5   1 -17 19463.1 1042.78   4
  -5  -1  17 21797.6 1272.97   8
  -5   1  19 265.180 1116.17   2
  -5  -1  19 1559.51 1074.40   2
   5   1 -19 34.9248 538.712   7
   5  -1 -19-19.8993 1372.83   6
   5   1 -19 1798.92 1404.62   6
   5  -1 -19 141.672 1531.32   3
  -5   1  19 1020.91 1207.13   5
  -5  -1  19 285.284 1227.57   5
   5   1 -19-121.610 950.831   4
  -5   1  21 8659.23 1340.61   2
   5  -1 -21 8063.22 1603.81   6
   5   1 -21 9300.58 1667.80   6
  -5  -1  21 8938.10 1261.67   2
   5  -1 -21 8926.45 1813.23   3
  -5   1  21 5030.86 1455.39   5
  -5  -1  21 7173.63 1480.11   5
  -5   1  23 6697.79 1359.40   2
  -5  -1  23 5896.26 1325.63   2
   5  -1 -23 9106.81 1813.95   6
   5   1 -23 11641.7 1870.34   6
   5  -1 -23 2639.19 1997.18   3
  -5   1  23 5129.00 1548.48   5
  -5  -1  23 3909.91 1587.91   5
  -5   1  25 1231.71 1344.40   2
  -5  -1  25 2921.25 1356.02   2
   5  -1 -25 4285.56 1857.69   6
   5   1 -25 3952.84 1842.39   6
   5  -1 -25 5072.01 2180.19   3
  -5   1  25 5432.98 1696.43   5
  -5  -1  25 2055.48 1668.22   5
   5   3  -1 9316.72 591.712   7
  -5  -3   1 9608.53 860.940   8
   5   3  -3 20001.2 882.862   7
  -5  -3   3 20189.8 1086.56   8
  -5  -3   3 18687.0 848.234   1
   5   3  -5 49749.9 1690.06   7
   5   3  -5 48154.4 2057.76   3
  -5  -3   5 50810.6 1942.29   5
  -5  -3   5 51489.7 1833.15   2
  -5  -3   5 56903.4 1880.07   8
  -5  -3   5 56179.9 1679.11   1
   5   3  -7 284.693 1004.39   3
  -5  -3   7-443.935 826.805   5
  -5  -3   7-1123.70 553.086   1
  -5  -3   7-289.653 794.881   2
  -5  -3   7-2308.19 951.468   8
   5   3 -11 3214.36 794.260   7
   5  -3 -11 2011.68 1412.59   3
   5   3 -11 2681.13 1140.67   3
  -5   3  11 3532.07 1173.30   5
  -5  -3  11 1975.98 916.215   5
  -5   3  11 4243.89 1117.63   2
  -5  -3  11 4236.07 1005.38   8
  -5  -3  11 3046.99 552.610   1
  -5  -3  13 52743.7 1661.08   1
   5   3 -13 50464.4 1820.27   7
   5  -3 -13 53131.7 2404.87   3
   5   3 -13 55996.3 2140.35   6
  -5   3  13 48083.4 2180.96   5
  -5  -3  13 51595.7 2043.44   5
  -5   3  13 51942.2 2143.78   2
  -5  -3  13 54246.0 1979.49   2
  -5  -3  13 54681.0 1996.02   8
   5   3 -15 42602.6 1651.45   7
   5  -3 -15 41960.8 2164.67   3
   5   3 -15 46447.6 2007.28   6
   5   3 -15 42124.2 1612.76   4
  -5   3  15 41398.9 1999.41   5
  -5  -3  15 46258.5 1918.04   5
  -5   3  15 47795.0 1997.93   2
  -5  -3  15 44315.7 1789.12   2
  -5  -3  15 44793.0 1832.03   8
  -5  -3  15 42373.2 1414.83   1
   5   3 -17 6163.62 1063.60   4
   5   3 -17 2584.09 1012.65   7
  -5  -3  17 5229.96 1048.71   2
   5   3 -17 6253.15 1450.74   6
   5  -3 -17 6347.91 1652.16   3
  -5   3  17 4110.90 1325.19   5
  -5  -3  17 6078.01 1241.29   5
  -5  -3  17 5596.70 628.918   1
  -5  -3  17 5853.40 1743.87   8
  -5   3  17 3813.83 1316.87   2
  -5   3  17 4257.28 549.314   8
   5   3 -19 55.4043 994.756   7
  -5  -3  19-112.674 1025.65   2
  -5  -3  19 826.712 581.392   1
   5   3 -19-844.368 1402.57   6
   5  -3 -19-900.951 1586.93   3
  -5   3  19 888.701 1271.06   5
  -5  -3  19-20.1968 1244.34   5
  -5  -3  19 1924.04 2726.42   8
   5   3 -19 800.484 1196.52   4
  -5   3  19 1553.42 1245.53   2
  -5   3  21 3327.64 1292.48   2
  -5  -3  21 2163.18 1151.31   2
   5  -3 -21 2624.33 1549.26   6
   5   3 -21 3440.19 1589.69   6
   5  -3 -21 2451.09 1772.33   3
  -5   3  21 2990.01 1385.67   5
  -5  -3  21 1267.41 1415.26   5
  -5   3  25 5446.23 1456.11   2
  -5  -3  25 5675.28 1412.82   2
   5  -3 -25 4295.60 1818.64   6
   5   3 -25 5275.33 1873.65   6
   5  -3 -25 2105.95 2097.40   3
  -5   3  25 722.197 1677.40   5
  -5  -3  25 6939.27 1836.76   5
   5   5  -1-333.330 718.636   7
   5   5   1 555.044 660.040   7
  -5  -5   1 283.980 568.212   1
  -5  -5  -1 406.377 575.857   1
   5   5  -3 53626.3 1858.65   7
   5   5  -3 51727.8 2043.28   3
   5   5  -5 33353.9 1539.56   7
   5   5  -5 27409.4 1575.24   3
  -5  -5   5 34563.0 1430.24   5
  -5  -5   5 32021.1 1339.73   2
  -5  -5   5 27497.1 1640.39   8
  -5  -5   5 35652.1 1275.78   1
  -5  -5   7 2978.37 740.217   1
  -5  -5   7 4057.30 943.319   5
  -5  -5   7 1411.10 903.336   2
  -5  -5   9 835.016 1058.04   8
   5   5  -9-369.486 999.508   7
   5   5  -9-1107.26 901.669   6
  -5  -5   9-548.615 581.747   1
  -5  -5  -9 566.795 1170.88   8
  -5  -5  11 22137.0 1412.91   8
   5  -5 -11 21394.7 2152.41   3
  -5  -5  11 20635.5 1275.63   5
   5   5 -11 20415.3 1325.57   7
  -5  -5  11 19810.9 942.103   1
   5   5 -13 47804.6 1964.87   7
   5  -5 -13 50995.3 2561.97   3
   5   5 -13 51341.2 2015.46   6
  -5   5  13 49209.7 2279.04   5
  -5   5  13 50299.0 2156.24   2
  -5  -5  13 49238.1 1956.30   5
  -5  -5  13 47019.3 1795.84   2
  -5  -5  13 46439.8 1595.14   1
  -5  -5  13 48772.7 2021.72   8
   5   5 -13 45258.5 1777.22   4
   5   5 -15 19745.5 1435.76   7
   5  -5 -15 18302.0 1854.86   3
   5   5 -15 19559.6 1513.38   6
  -5   5  15 18114.7 1600.29   5
  -5  -5  15 19705.0 1448.16   5
  -5   5  15 22544.3 1570.47   2
  -5  -5  15 22059.8 1248.39   2
  -5  -5  15 18990.9 971.064   1
  -5  -5  15 21797.3 1848.14   8
   5   5 -15 16188.9 1237.83   4
   5   5 -17 2575.60 1209.74   4
   5   5 -17 3072.34 1274.95   7
  -5  -5  17 5375.77 1056.48   2
   5   5 -17 4025.45 1409.33   6
   5  -5 -17-24.8464 1646.61   3
  -5   5  17 4763.75 1339.31   5
  -5  -5  17 4512.24 1305.12   5
  -5  -5  17 4116.72 2623.22   8
  -5  -5  17 3453.58 747.161   1
  -5   5  17 1556.36 1313.99   2
   5   5 -19-451.645 1296.89   7
  -5  -5  19-538.498 1057.89   2
   5   5 -19 127.264 1465.07   6
   5  -5 -19-1087.09 1600.23   3
  -5   5  19 961.120 1297.73   2
  -5   5  19 113.471 1351.99   5
  -5  -5  19-130.729 1395.54   5
  -5  -5  19 875.963 782.252   1
   5   5 -19-103.398 1313.55   4
  -5  -5  21 3320.91 1254.87   2
   5   5 -21 7368.81 1717.09   6
   5  -5 -21 4136.74 1785.29   3
  -5   5  21 6048.36 1529.29   5
  -5  -5  21 5072.64 1647.96   5
  -5   5  21 5281.84 1453.21   2
  -5   5  23 5827.10 1508.20   2
  -5  -5  23 7575.25 1432.54   2
   5  -5 -23 7492.36 1783.28   6
   5   5 -23 4230.86 1830.42   6
   5  -5 -23 4764.08 1984.51   3
  -5   5  23 446.704 1687.74   5
  -5  -5  23 7529.26 1876.82   5
  -5  -7   1-3083.78 1263.15   8
  -5  -7   3 7798.76 869.258   5
  -5  -7   3 8717.05 742.243   2
   5   7   5 39262.8 1633.21   7
   5   7  -5 43152.8 1664.81   3
   5   7  -5 40830.8 1533.14   6
  -5  -7   5 37506.3 1521.56   5
  -5  -7   5 38387.7 1430.32   2
  -5  -7  -5 47912.8 1947.43   8
  -5  -7  -5 43742.7 1568.95   1
   5   7   7 5676.97 862.756   7
   5   7  -7 5481.41 910.201   6
   5   7  -7 4890.87 1002.54   3
  -5  -7   7 5637.83 753.093   2
  -5  -7   7 4323.77 870.266   5
  -5  -7  -7 8377.12 862.407   1
  -5  -7  -7 7302.53 1280.67   8
  -5  -7  -9 4294.58 1324.70   8
   5   7   9 1703.11 790.554   7
  -5  -7  -9 2680.20 855.420   1
  -5  -7 -11 1060.86 1430.58   8
   5   7  11 2271.67 799.980   7
  -5  -7 -11 2637.22 915.776   1
  -5  -7  11 2663.24 989.555   5
   5  -7 -13 28313.9 2418.66   3
   5   7 -13 32593.2 1562.38   6
  -5   7  13 30672.3 1723.43   2
  -5  -7  13 30937.8 1535.17   5
  -5  -7  13 30892.2 1282.94   2
  -5  -7 -15 37687.2 2373.91   8
  -5  -7  17 3959.42 1124.87   2
   5  -7 -17 3926.18 1791.32   3
   5   7 -17 1821.55 1413.02   6
  -5   7  17 1470.92 1464.85   5
  -5  -7  17 2492.41 1440.81   5
  -5   7  17 2289.45 1359.84   2
  -5  -7 -17 3794.07 1923.15   8
  -5  -7  19-1791.28 1201.54   2
   5  -7 -19 258.762 1824.58   3
   5   7 -19 1472.25 1500.33   6
  -5   7  19-125.691 1460.72   5
  -5  -7  19 24.5385 1598.62   5
  -5   7  19-128.737 1368.35   2
  -5  -7  21 9744.13 1504.36   2
  -5  -7  23 6069.97 1535.02   2
   5  -7 -23 4246.71 2019.34   3
   5   7 -23 7561.38 1852.63   6
  -5   7  23 26.3230 1720.45   5
  -5  -7  23 1104.91 2109.13   5
  -5   7  23 9671.41 1658.43   2
  -5  -9   1 2868.18 514.137   2
   5   9  -1 2786.26 1182.10   7
   5   9   1 2679.20 1162.60   7
  -5  -9   1 2508.02 749.742   1
   5   9   1 1811.93 470.916   6
   5   9  -1 2228.47 840.567   3
   5   9  -1 3080.94 627.949   6
  -5  -9  -1 2891.16 752.092   1
  -5  -9   1 2363.95 761.466   5
  -5  -9   1 4206.49 1355.77   8
  -5  -9  -1 3484.52 1320.49   8
  -5  -9  -1 2173.21 420.959   2
   5   9  -3 20504.6 1528.43   7
   5   9   3 17828.3 1400.37   7
   5   9  -3 19482.1 1126.58   3
   5   9  -3 19724.5 993.253   6
  -5  -9   3 17627.1 982.767   5
  -5  -9   3 18839.2 863.609   2
  -5  -9   3 19616.8 1085.77   1
  -5  -9   3 21181.8 1636.90   8
  -5  -9  -3 20397.8 1597.10   8
  -5  -9  -3 17941.9 1035.47   1
   5   9  -5 11467.8 1445.89   7
   5   9   5 16067.5 1309.56   7
   5   9  -5 14749.6 1031.91   6
  -5  -9   5 13847.6 990.334   5
  -5  -9   5 13909.5 849.672   2
  -5  -9   5 14545.3 1008.63   1
  -5  -9   5 12840.3 1504.13   8
  -5  -9  -5 18928.6 1533.68   8
  -5  -9  -5 18680.1 1030.69   1
   5   9  -7 24959.3 1700.50   7
   5   9   7 22282.1 1392.90   7
   5   9  -7 23596.7 1296.30   6
  -5  -9   7 23287.1 1250.89   5
  -5  -9   7 22463.3 1136.32   2
  -5  -9   7 25345.4 1257.74   1
  -5  -9  -7 23863.7 1702.17   8
  -5  -9  -7 25064.3 1224.80   1
   5   9  -7 26496.3 1477.17   4
   5   9  -9-881.494 1338.36   7
   5   9  -9 350.865 1040.68   4
   5   9   9 1220.22 985.029   7
  -5  -9  -9 2158.68 859.578   1
  -5  -9   9 807.521 1465.50   8
  -5  -9   9 903.857 986.896   1
  -5  -9  -9 231.442 1365.77   8
   5   9 -11 2577.52 1090.08   4
   5   9  11 418.000 946.145   7
  -5  -9  11 1267.83 916.767   2
  -5  -9  11 1177.96 962.136   1
  -5  -9  11 1649.83 1122.64   5
  -5  -9  11 3014.40 1784.94   8
  -5  -9 -11 2286.17 931.287   1
  -5  -9 -11 1867.92 1469.23   8
   5   9  13 10532.4 1128.96   7
   5   9 -13 14494.2 1405.59   6
  -5  -9  13 10792.8 2517.50   8
  -5  -9 -13 15614.0 1261.17   1
  -5  -9  13 11325.9 1473.91   5
  -5  -9  13 14270.7 1221.35   1
  -5  -9  13 10410.4 1179.96   2
  -5  -9 -13 17207.6 1795.39   8
   5   9  13 4011.81 1584.01   5
   5   9 -13 9124.62 1271.99   4
  -5  -9 -15 13184.5 1300.02   1
   5   9  15 12087.8 1105.81   7
   5  -9 -15 13215.4 2608.77   3
   5   9 -15 8630.02 1435.46   6
  -5  -9  15 7881.52 1242.82   1
  -5  -9  15 10049.5 1289.77   2
  -5  -9  15 9512.53 1620.87   5
  -5   9  15 10332.3 1588.85   2
  -5  -9 -15 15815.5 1875.66   8
  -5  -9  15 8065.67 3358.63   8
   5   9  15 8681.03 1669.17   5
   5   9 -15 11330.1 1445.19   4
   5   9  17 346.389 670.128   7
   5  -9 -17 1277.06 2096.82   3
  -5  -9  17 3079.26 1251.04   2
   5   9 -17 2944.83 1463.23   6
  -5  -9  17 3912.94 1294.85   1
   5   9 -17 729.381 1435.85   4
  -5  -9  17 5288.37 1737.45   5
  -5   9  17 2684.24 1443.84   2
  -5  -9  17 2499.79 5022.77   8
   5   9  17 4778.20 1729.53   5
  -5  -9 -17 3418.70 1851.75   8
  -5   9  19-4278.98 1767.54   5
  -5  -9  19-312.253 1992.26   5
  -5   9  19-2681.93 1576.57   2
   5  -9 -21 295.497 2092.98   3
  -5  -9  21 759.131 1548.08   2
   5   9 -21 762.195 1727.47   6
  -5  -9  21 1861.38 1578.68   1
  -5   9  21 1143.55 1771.27   5
  -5  -9  21-255.351 2111.94   5
  -5   9  21 3043.08 1600.36   2
  -5  -9 -21 603.773 2243.96   8
  -5 -11  -1 3118.80 877.050   1
   5  11  -1 4051.03 1372.41   7
   5  11   1 3235.92 1375.06   7
   5  11   1 1463.69 623.863   3
  -5 -11   1 2187.41 633.526   2
  -5 -11  -1 1385.77 435.869   2
   5  11  -1 3127.85 771.320   3
   5  11  -1 2627.16 738.646   6
   5  11   1 2467.89 562.150   6
  -5 -11   1 2125.76 685.131   5
  -5 -11   1 1258.62 1463.63   8
  -5 -11  -1 2943.74 1546.72   8
  -5 -11   1 3652.16 909.378   1
   5  11  -3 15525.3 1664.87   7
   5  11   3 21281.5 1604.49   7
   5  11  -3 17098.0 1079.38   6
  -5 -11   3 17656.0 1020.50   5
  -5 -11   3 17911.2 1213.56   1
  -5 -11   3 15574.1 1007.32   2
  -5 -11  -3 20377.5 1128.95   1
  -5 -11   3 16996.3 1740.58   8
  -5 -11  -3 18673.7 1771.80   8
   5  11  -3 17576.9 1413.22   4
   5  11   5 33283.4 1866.13   7
   5  11  -5 36480.1 1518.51   6
  -5 -11   5 32395.8 1446.92   5
  -5 -11   5 37394.8 1632.75   1
  -5 -11   5 35372.4 2103.86   8
  -5 -11  -5 37057.0 2073.32   8
  -5 -11  -5 34155.1 1450.32   1
   5  11  -5 35098.4 1754.63   4
   5  11  -5 36624.8 2023.14   7
   5  11   7 8542.30 1365.50   7
   5  11  -7 8902.35 1147.31   6
  -5 -11   7 9223.63 1131.47   5
  -5 -11   7 9587.42 1191.54   1
  -5 -11   7 9067.88 1086.29   2
  -5 -11  -7 8808.18 981.676   1
  -5 -11   7 12806.8 1874.79   8
   5  11  -7 10702.2 1342.26   4
  -5 -11  -7 10602.2 1654.86   8
   5  11 -11 1015.62 1210.96   4
   5  11  11 2105.02 1210.12   7
  -5 -11 -11 2773.74 975.883   1
  -5 -11  11 248.197 2522.82   8
  -5 -11  11 1663.83 1196.09   2
   5  11 -11 1459.61 1259.99   6
  -5 -11  11 3982.93 1284.15   1
  -5 -11  11 999.900 1363.54   5
  -5 -11 -11 3061.29 1629.09   8
   5  11 -13 1823.31 1338.47   4
   5  11  13 3234.12 1190.74   7
  -5 -11  13 1643.23 1328.37   2
   5  11 -13 1921.75 1306.43   6
  -5 -11 -13 3122.39 1033.32   1
  -5 -11  13 18.3845 1389.03   1
  -5 -11 -13 4723.20 1737.59   8
  -5 -11  13 2422.32 1594.53   5
  -5 -11  13-1014.92 3248.06   8
  -5 -11 -15 4159.69 1152.77   1
   5  11  15 3715.98 1131.71   7
   5  11 -15 1689.60 1434.21   6
  -5 -11  15 2361.21 1474.66   2
  -5 -11  15-662.694 1541.87   1
  -5 -11  15 130.371 1781.64   5
  -5 -11  15-910.813 4601.84   8
  -5 -11 -15 1538.17 1802.70   8
   5  11 -15 359.533 1420.10   4
   5  11  17-1971.15 1278.88   7
   5  11 -17-2081.19 1690.57   6
  -5 -11  17-21.8958 1765.24   1
  -5 -11  17-2357.05 1775.02   2
  -5 -11  17 209.672 2070.62   5
  -5  11  17-1252.72 1669.36   2
  -5 -11 -17-2808.75 2113.18   8
   5  11  19 17.1923 1088.88   7
   5 -11 -19-4629.33 2517.54   3
  -5 -11  19 118.252 1920.87   1
   5  11 -19-629.856 1621.28   6
  -5 -11  19-97.7786 1809.67   2
  -5 -11  19-441.020 2315.93   5
  -5  11  19-311.432 1595.87   2
  -5 -11 -19 104.563 2068.04   8
  -5 -13   1-2290.82 1222.65   1
  -5 -13   1-3915.48 1849.72   8
   5  13   3 16184.7 1840.12   7
  -5 -13  -3 16956.5 1995.94   8
   5  13  -3 15066.3 1588.52   4
  -5 -13   3 17737.6 1122.18   5
  -5 -13  -3 17954.8 1292.45   1
  -5 -13   3 19609.2 2123.25   8
   5  13   3 13618.7 1564.39   4
   5  13   5 16026.2 1732.69   7
  -5 -13   5 11864.2 1231.19   5
  -5 -13   5 12666.7 1481.55   1
  -5 -13  -5 18808.9 1235.38   1
  -5 -13   5 18021.4 2250.68   8
  -5 -13  -5 17926.1 1954.34   8
   5  13  -5 12073.4 1503.53   4
   5  13  -7 433.124 1312.57   4
   5  13   7 3051.51 1523.87   7
  -5 -13  -7 3412.69 1002.11   1
   5  13  -7 2759.77 1247.07   6
  -5 -13   7 3174.26 1439.30   1
  -5 -13   7 2294.82 1268.69   5
  -5 -13   7 1008.60 2269.92   8
  -5 -13  -7 6287.61 1862.08   8
   5  13  -9-18.5812 1245.00   4
   5  13   9 388.490 1489.11   7
  -5 -13  -9 390.491 968.091   1
  -5 -13   9 317.216 1494.26   1
  -5 -13   9-1512.43 2739.35   8
  -5 -13  -9 2327.29 1810.73   8
   5  13 -11 638.048 1364.05   4
   5  13  11 1092.67 1447.42   7
   5  13 -11 1124.06 1370.19   6
  -5 -13  11-624.731 1712.52   1
  -5 -13 -11 2323.20 1015.23   1
  -5 -13  11 1391.27 1717.34   5
  -5 -13  11 2743.01 3491.09   8
  -5 -13 -11-1106.75 1827.61   8
   5  13  13 813.708 1456.23   7
   5  13 -13-929.556 1503.34   6
  -5 -13  13-25.4452 1897.23   1
  -5 -13  13 1430.72 2030.66   5
  -5 -13  13-257.343 4484.20   8
  -5 -13 -13 2194.49 1941.46   8
  -5 -13 -13 619.310 1081.92   1
   5  13 -13 865.943 1486.03   4
  -5 -13 -15-3143.51 1240.19   1
   5  13 -15-904.730 1788.89   6
  -5 -13 -15-5344.48 2147.41   8
   5  13 -15-2889.45 1805.96   4
   5  13  17 2784.78 1338.85   7
  -5 -13  17-576.807 2309.26   1
   5  13 -17 1014.97 1645.55   6
  -5 -13 -17 2629.76 1219.44   1
  -5 -13  17-325.967 2516.50   5
  -5 -13 -17 5014.41 2120.49   8
   5  13 -17 801.876 1570.10   4
   5  15   1 1145.75 1786.63   7
   5  15  -1 2002.16 1422.81   4
   5  15   1-21.1853 1441.75   4
  -5 -15   1 2490.23 1593.31   1
  -5 -15  -1 931.105 1356.02   1
  -5 -15   1 2961.26 2215.46   8
  -5 -15  -1 2946.00 2119.87   8
   5  15  -3 976.349 1446.85   4
   5  15   3 5896.79 1873.24   7
   5  15   3 3829.35 1499.81   4
  -5 -15   3 3092.63 1576.83   1
  -5 -15   3 3349.18 2382.18   8
  -5 -15  -3 5501.85 2074.76   8
  -5 -15  -3 8002.10 1359.17   1
   5  15  -5 4630.30 1436.83   4
   5  15   5 3280.23 1497.16   4
  -5 -15   5 3459.18 1749.46   1
  -5 -15   5 4917.79 2743.13   8
  -5 -15  -5 1492.87 1991.92   8
   5  15   5 5103.60 1829.76   7
  -5 -15  -5 3988.86 1225.00   1
   5  15  -7 2689.06 1461.16   4
   5  15   7 5556.89 1835.08   7
   5  15   7 5872.21 1586.53   4
  -5 -15  -7 3779.23 1197.70   1
  -5 -15   7 5000.51 1880.44   1
  -5 -15   7 3216.98 3184.85   8
  -5 -15  -7 3708.42 2028.22   8
   5  15   9-3792.06 1808.41   7
   5  15   9-1789.76 1617.37   4
  -5 -15  -9 445.366 1240.10   1
  -5 -15   9-2708.43 2234.11   1
  -5 -15   9-5677.42 3996.77   8
  -5 -15  -9-381.795 2099.51   8
   5  15  11-2337.10 1827.37   7
  -5 -15 -11-3387.69 2199.86   8
  -5 -15  11-1197.39 2414.88   1
  -5 -15 -11 3502.32 1304.89   1
  -5 -15  11-4847.09 2415.45   5
   5  15  13-930.464 1696.80   7
  -5 -15  13 622.552 2594.77   1
  -5 -15 -13 879.582 1135.76   1
  -5 -15  13-508.887 2481.02   5
  -5 -15  13 2531.75 5953.19   8
  -5 -15 -13 1481.04 2158.76   8
   5  15 -13 442.456 1588.28   4
   5  17  -1 22.6410 1615.12   4
   5  17   1-3543.12 1649.54   4
  -5 -17   1-870.731 1913.76   1
  -5 -17  -1-1962.49 1941.55   1
  -5 -17   1-1916.80 2956.30   8
  -5 -17  -1-1423.93 2673.67   8
   5  17  -3 66.4071 1528.58   4
   5  17   3-85.6698 2059.40   7
   5  17   3-1101.19 1646.46   4
  -5 -17   3 2376.84 2106.65   1
  -5 -17  -3 2151.58 1642.01   1
  -5 -17   3-1907.10 3258.80   8
  -5 -17  -3 3109.78 2529.21   8
   5  17  -5 4013.40 1600.87   4
   5  17   5 3493.98 2092.08   7
   5  17   5 4374.70 1757.10   4
  -5 -17   5 3251.67 3557.63   8
  -5 -17   5 1967.71 2270.11   1
  -5 -17  -5 6351.36 2575.24   8
  -5 -17  -5 5419.40 1582.78   1
   5  17  -7-499.096 1598.57   4
   5  17   7 2925.77 2102.28   7
   5  17   7 3248.47 1753.63   4
  -5 -17   7 827.821 2498.95   1
  -5 -17   7 1556.17 4082.88   8
  -5 -17  -7 1625.68 2428.01   8
  -5 -17  -7 1192.22 1395.68   1
   5  17   9 714.904 2050.42   7
   5  17   9-1693.29 1721.83   4
  -5 -17  -9 123.797 1356.81   1
  -5 -17   9 2295.45 2808.22   1
  -5 -17   9-71.0442 4758.48   8
  -5 -17  -9 3861.69 2423.75   8
   5  17  -9 1391.05 1600.52   4
   6   0  -8 690.235 1563.83   3
  -6   0   8-62.1445 1132.40   5
   6   0 -10 45277.0 2303.78   3
  -6   0  10 46712.9 2099.99   5
  -6   0  10 50806.4 2021.45   2
  -6   0  10 45628.6 1700.43   8
   6   0 -12-699.338 1315.15   3
  -6   0  12 1235.97 1043.85   5
  -6   0  12 326.825 1052.50   2
  -6   0  12-812.382 832.404   8
   6   0 -14 862.934 1380.27   3
  -6   0  14 131.671 1070.11   5
  -6   0  14 1776.79 1131.89   2
  -6   0  14 1023.38 896.681   8
   6   0 -18 39355.0 2333.77   3
   6   0 -18 43274.4 2213.18   6
  -6   0  18 43886.0 2032.95   2
  -6   0  20-682.901 1218.08   2
   6   0 -20-244.762 1585.61   6
   6   0 -20 130.426 1723.73   3
  -6   0  20 1290.75 1316.53   5
  -6   0  24-544.875 1373.33   2
   6   0 -24 999.616 1754.75   6
   6   0 -24-1480.25 2066.85   3
  -6   0  24 49.6210 1571.89   5
  -6  -2   6 1022.26 1009.22   8
  -6  -2   8 70305.5 2403.88   8
   6   2 -10 2146.24 502.796   7
   6  -2 -10-1120.74 1610.93   3
   6   2 -10 19.2849 1209.09   3
  -6   2  10 497.749 1160.62   5
  -6  -2  10 1736.50 995.225   5
  -6  -2  10 105.779 950.619   2
  -6  -2  10 1015.77 948.641   8
   6   2 -12 13274.5 823.498   7
   6   2 -12 13257.0 1465.28   3
   6  -2 -12 11885.8 1699.63   3
  -6   2  12 12211.3 1438.86   5
  -6  -2  12 12811.9 1235.50   5
  -6   2  12 11882.5 1331.31   2
  -6  -2  12 15721.0 1254.17   2
  -6  -2  12 15342.4 1199.94   8
   6   2 -14-131.809 654.561   7
   6  -2 -14-1086.95 1456.30   3
   6   2 -14-703.696 1380.54   3
  -6   2  14 840.697 1162.75   5
  -6  -2  14 212.537 1043.23   5
  -6   2  14 211.246 1153.55   2
  -6  -2  14-90.5451 1057.17   8
  -6  -2  14 677.103 1054.73   2
   6  -2 -16 3197.21 1703.47   3
  -6  -2  16 8239.58 1264.71   5
  -6  -2  18 936.084 1150.44   2
   6   2 -18 113.184 897.903   4
   6   2 -18 105.375 707.970   7
   6   2 -18 306.089 1466.54   6
   6  -2 -18-1345.75 1597.96   3
   6   2 -18-1835.86 1628.93   3
  -6  -2  18 397.484 597.343   1
  -6   2  18 1160.59 1277.43   5
  -6  -2  18 1105.54 1256.78   5
  -6  -2  18 342.116 1167.53   8
  -6   2  18-228.296 1297.88   2
   6  -2 -20 16161.4 2053.81   3
   6   2 -20 23260.5 2153.14   3
   6   2 -20 17133.1 1861.76   6
  -6   2  20 17619.1 1718.22   5
  -6   2  20 20284.3 1690.19   2
  -6  -2  20 16635.3 1522.94   2
  -6   2  24-88.2232 1445.35   2
  -6  -2  24 2135.18 1321.60   2
   6  -2 -24-1894.14 1808.81   6
   6   2 -24 559.364 1883.34   6
   6  -2 -24-2654.94 2102.96   3
  -6   2  24-304.952 1579.87   5
  -6  -2  24-1353.55 1708.99   5
  -6  -4  -2 12379.0 1453.59   8
   6   4  -6 3746.73 760.837   7
  -6  -4   6 3152.04 666.172   1
  -6  -4   6 3895.22 898.747   2
   6   4  -8 11013.6 924.274   7
  -6  -4   8 13673.7 831.252   1
   6   4 -10 50968.7 1824.25   7
   6   4 -10 48755.6 2152.74   3
  -6  -4  10 50673.8 1991.50   5
  -6  -4  10 49145.3 1942.06   2
  -6  -4  10 49191.0 2049.59   8
  -6  -4  10 51378.6 1692.00   1
   6   4 -12 869.185 864.171   7
  -6  -4  12 111.922 611.059   1
   6  -4 -12-508.647 1717.82   3
   6   4 -12-56.0245 1266.97   3
  -6  -4  12 543.223 985.659   5
  -6   4  12-291.118 1178.07   2
  -6  -4  12-175.357 1146.34   8
  -6  -4  12-732.694 970.452   2
  -6  -4  14-676.196 990.169   2
   6   4 -14-1559.19 937.281   7
   6  -4 -14-1062.39 1678.46   3
   6   4 -14-1231.24 1231.65   6
   6   4 -14-821.872 1343.12   3
  -6   4  14 24.8093 1284.01   5
  -6  -4  14 205.443 1093.06   5
  -6   4  14 530.157 1215.75   2
  -6  -4  14 13.6702 1187.15   8
  -6  -4  14-15.3756 633.845   1
  -6  -4  16 587.931 1049.67   2
   6   4 -16 513.934 973.158   4
   6   4 -16-2518.96 1017.79   7
   6   4 -16 1808.96 1341.01   6
   6  -4 -16-953.247 1647.54   3
   6   4 -16-1854.55 1471.66   3
  -6   4  16 675.971 1332.70   5
  -6  -4  16 1898.59 1219.08   5
  -6  -4  16 7.49457 643.258   1
  -6   4  16 1140.82 1304.07   2
  -6  -4  16-354.611 1256.25   8
   6   4 -18 8094.67 1183.32   7
   6   4 -18 12556.8 1241.66   4
   6   4 -18 13032.0 1652.38   6
   6  -4 -18 9121.68 1879.38   3
  -6   4  18 10738.8 1552.49   5
  -6  -4  18 11294.2 1548.85   5
  -6   4  18 11753.1 1566.61   2
  -6  -4  18 12127.8 1320.63   2
  -6  -4  18 14259.1 1776.50   8
  -6  -4  18 12259.3 856.264   1
  -6  -4  20 3423.94 1167.07   2
   6   4 -20 3027.55 1645.63   6
   6  -4 -20 2310.73 1824.09   3
  -6   4  20 3224.33 1495.83   5
  -6  -4  20 762.757 1498.61   5
  -6   4  20 7355.66 1513.34   2
  -6  -4  22 3424.64 1285.82   2
   6   4 -22 3876.41 1897.43   6
   6  -4 -22 1330.37 1973.69   3
  -6   4  22 1268.04 1577.87   5
  -6  -4  22 2898.62 1679.23   5
  -6   4  22 2606.83 1546.83   2
   6   6   0 80172.6 2638.73   7
  -6  -6   0 84692.7 2928.88   8
  -6  -6   0 82126.4 2577.38   1
   6   6  -2 3477.95 924.893   7
   6   6   2 3452.08 804.022   7
  -6  -6  -2 4884.49 827.316   1
  -6  -6   2 3735.85 794.238   1
  -6  -6   2 4047.08 820.751   2
  -6  -6   2 4162.81 1238.53   8
  -6  -6  -2 4710.99 1284.98   8
   6   6   4 1566.33 746.775   7
   6   6  -4 1922.38 1167.26   3
  -6  -6  -4 2408.81 810.954   1
  -6  -6   4 762.534 996.978   5
  -6  -6   4 544.108 769.881   2
  -6  -6   4 974.496 1194.83   8
  -6  -6  -4 1831.85 1346.87   8
   6   6   6 153.594 711.156   7
   6   6  -6 1436.79 1087.49   3
  -6  -6   6-235.716 868.972   5
  -6  -6  -6 999.723 845.964   1
  -6  -6   6 485.277 779.903   2
  -6  -6   6 1020.73 1200.69   8
  -6  -6  -6 1094.01 1349.11   8
   6   6   8 2229.99 574.004   7
  -6  -6  -8 32674.1 1890.55   8
   6   6 -10 12665.4 1226.80   6
   6   6 -10 10628.3 1328.08   3
  -6  -6  10 11031.5 1109.49   5
  -6  -6  10 8791.10 1004.59   2
   6   6 -12 23403.2 1665.49   3
   6   6 -12 25359.1 1554.55   6
  -6  -6  12 24230.5 1471.14   5
  -6  -6  12 22131.3 1296.63   2
   6   6 -14-2756.75 1291.29   6
  -6  -6  14-17.9486 1170.44   5
  -6  -6  16 6967.41 1102.89   2
   6  -6 -16 3100.83 1909.08   3
   6   6 -16 7459.24 1465.51   6
  -6   6  16 5915.76 1573.54   5
  -6  -6  16 4996.25 1354.76   5
  -6   6  16 6193.84 1475.37   2
  -6  -6  18 1078.85 1078.95   2
   6  -6 -18 665.645 1877.09   3
   6   6 -18 938.561 1533.21   6
  -6   6  18 3226.51 1583.94   5
  -6  -6  18-899.677 1418.11   5
  -6   6  18 1078.76 1437.98   2
   6  -6 -20 15378.8 2394.38   3
  -6   6  20 8393.00 1792.03   5
  -6  -6  20 10603.7 1375.57   2
  -6  -6  20 3037.31 1752.07   5
  -6   6  20 9079.32 1683.34   2
  -6  -6  22 1325.64 1337.15   2
   6  -6 -22 2417.85 2034.44   3
   6   6 -22 1076.82 1829.52   6
  -6   6  22 161.382 1617.53   5
  -6  -6  22 415.439 1756.11   5
  -6   6  22 1148.43 1583.21   2
   6   8   0-441.844 1028.85   7
  -6  -8   0-443.192 654.975   2
  -6  -8   0 678.763 1277.47   8
  -6  -8   0 231.341 747.866   1
   6   8  -2 23658.4 1496.08   7
   6   8   2 21428.9 1355.10   7
   6   8  -2 18015.9 1542.73   3
  -6  -8   2 19600.7 1031.27   2
  -6  -8   2 26328.3 1691.27   8
  -6  -8  -2 29089.3 1692.35   8
  -6  -8   2 23302.3 1139.05   1
  -6  -8  -2 27373.3 1217.34   1
   6   8  -4-975.590 1185.65   7
   6   8   4 548.845 910.532   7
   6   8  -4 419.665 1062.08   3
  -6  -8  -4 149.475 773.816   1
  -6  -8   4 665.853 725.640   1
  -6  -8   4 355.901 888.419   5
  -6  -8   4 165.025 1329.23   8
  -6  -8  -4 1378.58 1327.19   8
  -6  -8   4-264.142 692.609   2
  -6  -8   6 5799.22 813.033   2
   6   8  -6 6354.30 1312.27   7
   6   8   6 6023.13 973.779   7
   6   8  -6 7249.39 961.570   6
   6   8  -6 2038.28 1134.81   3
  -6  -8   6 5831.79 958.436   5
  -6  -8   6 7343.62 834.971   1
  -6  -8   6 3201.72 1412.16   8
  -6  -8  -6 8007.33 946.438   1
  -6  -8  -6 8597.26 1501.21   8
   6   8  -8 2454.49 1293.82   7
   6   8   8 1955.32 855.240   7
  -6  -8   8 2717.55 780.059   1
  -6  -8  -8 732.022 906.435   1
  -6  -8   8 2170.10 1413.50   8
  -6  -8  -8 2384.57 1466.82   8
  -6  -8 -10 35508.4 1703.98   1
   6   8 -10 29971.9 1874.77   7
   6   8  10 32065.7 1549.13   7
   6   8 -10 30874.0 1767.20   3
  -6  -8  10 33146.0 1664.32   5
  -6  -8  10 29085.1 1415.73   2
  -6  -8  10 32221.6 1368.23   1
  -6  -8  10 29925.6 1939.48   8
  -6  -8  12 455.325 816.383   1
   6   8 -12-1628.67 1502.74   7
   6   8 -12-59.2044 1130.82   4
  -6  -8  12 1618.65 887.350   2
   6   8 -12-742.075 1227.19   6
  -6  -8  12 825.061 1134.37   5
  -6  -8  12 2916.58 1515.24   8
  -6  -8 -12-1264.71 1861.07   8
   6   8 -14 201.251 1491.08   7
   6   8 -14-1052.55 1184.02   4
  -6  -8  14-402.350 962.628   2
   6   8 -14 328.418 1357.11   6
  -6  -8  14 183.779 1192.47   5
  -6  -8  14-1026.48 1781.71   8
  -6  -8  14-185.745 869.769   1
  -6  -8 -14 2873.92 2049.43   8
   6   8 -16-378.948 1219.77   4
   6   8 -16-283.994 1608.99   7
  -6  -8  16 1248.16 1071.11   2
   6  -8 -16-1047.71 2246.44   3
   6   8 -16 279.745 1411.43   6
  -6  -8  16-972.142 1363.11   5
  -6   8  16 224.840 1511.33   2
  -6  -8  16 289.992 2313.27   8
  -6  -8  16-741.695 937.286   1
  -6  -8 -16-2002.74 2244.61   8
   6   8 -18 2570.41 1544.00   4
   6   8 -18 6304.90 1854.78   7
   6  -8 -18-3946.84 2464.45   3
   6   8 -18 10242.2 1763.36   6
  -6   8  18 11841.9 1755.92   2
  -6   8  18 11546.2 1880.01   5
  -6  -8  18 12833.0 1390.16   2
  -6  -8  18 11581.0 1201.41   1
  -6  -8  18 11073.1 1721.72   5
  -6  -8  18 1912.11 3359.58   8
  -6  -8 -18 3926.80 2539.25   8
   6   8 -20-854.736 1830.25   7
  -6  -8  20-1859.86 1297.40   2
   6  -8 -20 36.0132 2122.28   3
   6   8 -20-518.509 1701.24   6
  -6   8  20 277.144 1724.19   5
  -6  -8  20 78.4067 1826.50   5
  -6  -8  20-937.709 1125.68   1
  -6  -8  20-5007.59 4917.02   8
  -6   8  20-172.063 1615.40   2
   6   8 -20-2642.83 1608.96   4
   6  10   0 27206.0 1696.20   7
   6  10   0 23072.0 1024.99   6
  -6 -10   0 23556.3 963.812   2
  -6 -10   0 23780.9 1852.20   8
  -6 -10   0 27647.2 1269.89   1
  -6 -10   2 421.862 597.828   2
   6  10  -2-2193.99 1328.93   7
   6  10   2 1281.70 1220.26   7
   6  10  -2 449.789 992.918   3
   6  10  -2 318.238 727.841   6
  -6 -10   2 11.5906 801.183   1
  -6 -10   2-419.110 950.190   5
  -6 -10  -2 820.401 801.196   1
  -6 -10  -2 1010.78 457.469   2
  -6 -10   2 852.257 1466.38   8
  -6 -10  -2 707.132 1445.26   8
   6  10  -4 1837.37 1384.13   7
  -6 -10   4 1571.08 654.710   2
   6  10   4 1137.85 1159.94   7
  -6 -10   4 1693.98 822.794   1
   6  10  -4 1937.10 840.148   6
   6  10  -4-469.806 1024.28   3
  -6 -10   4 1845.30 894.517   5
  -6 -10  -4 1074.52 436.784   2
  -6 -10  -4 1445.29 848.607   1
  -6 -10   4 253.725 1572.41   8
  -6 -10  -4 652.016 1430.30   8
   6  10  -6-78.8638 1427.86   7
  -6 -10   6-597.714 868.446   1
  -6 -10   6-228.472 715.490   2
   6  10  -6-1576.80 988.993   6
   6  10  -6 281.085 1118.43   3
  -6 -10   6 118.556 908.737   5
  -6 -10   6 800.886 1530.21   8
  -6 -10  -8 20170.1 1342.37   1
   6  10 -10 20.6660 1554.30   7
   6  10 -10 16.9636 1244.52   4
   6  10  10-488.898 1038.78   7
  -6 -10  10-63.4231 913.497   2
   6  10 -10 239.357 1209.06   6
  -6 -10  10-1023.51 1140.05   5
  -6 -10 -10-903.956 993.597   1
  -6 -10  10-313.258 1699.26   8
  -6 -10  10-915.085 953.838   1
  -6 -10 -10 621.238 1656.93   8
   6  10 -12 1841.35 1717.37   7
   6  10 -12 3702.30 1326.35   4
   6  10  12 5365.08 1105.32   7
  -6 -10  12 5785.27 1071.92   2
   6  10 -12 6232.20 1327.54   6
  -6 -10 -12 6802.32 1179.31   1
  -6 -10  12 1753.41 1289.94   5
  -6 -10  12 1755.50 1103.72   1
  -6 -10  12 2429.25 1972.99   8
  -6 -10 -12 8430.85 1856.42   8
   6  10 -14-156.394 1262.88   4
   6  10 -14-536.153 1710.96   7
   6  10  14 640.415 1032.49   7
  -6 -10  14-1115.72 1106.90   2
   6  10 -14-167.967 1401.43   6
  -6 -10  14 614.117 1406.49   5
  -6 -10  14 606.478 1100.37   1
  -6 -10  14 1153.17 2366.85   8
  -6 -10 -14-1461.66 1873.14   8
  -6 -10 -14 619.998 1206.12   1
   6  10 -16 415.364 1461.87   4
   6  10 -16 1005.01 1822.54   7
   6  10  16 1244.26 1094.42   7
  -6 -10  16 1677.16 1267.03   2
   6  10 -16-1427.47 1579.34   6
  -6 -10  16 2709.79 1691.85   5
  -6 -10  16 1175.38 1393.89   1
  -6 -10  16-5546.58 3327.83   8
  -6 -10 -16-1638.93 2266.68   8
   6  10  18-19.1183 407.596   7
  -6 -10  18 540.975 1343.67   2
   6  10 -18 665.348 1594.36   6
  -6 -10  18 124.099 1455.41   1
  -6 -10  18-79.6706 1813.23   5
  -6  10  18-663.114 1689.72   2
  -6 -10  18-4995.53 4504.07   8
  -6 -10 -18-814.942 2256.67   8
   6  10 -18-491.438 1626.36   4
   6  12   0-3123.93 1530.56   7
  -6 -12   0-1210.62 930.796   1
   6  12   0-1869.63 983.348   3
   6  12   0-1025.73 673.628   6
  -6 -12   0-878.828 1726.57   8
   6  12  -2 14452.8 1750.30   7
   6  12   2 16018.9 1685.31   7
   6  12  -2 14855.0 1032.55   6
  -6 -12   2 14093.8 1110.20   5
  -6 -12   2 13484.8 930.271   2
  -6 -12   2 15429.9 1204.62   1
  -6 -12   2 18327.4 1941.65   8
  -6 -12  -2 18777.0 1964.77   8
  -6 -12  -2 16799.2 1188.17   1
   6  12  -4 777.296 1593.11   7
   6  12   4 548.677 1426.47   7
   6  12  -4-648.014 1338.68   4
  -6 -12   4-299.296 813.634   2
   6  12  -4 492.513 918.211   6
   6  12  -4-291.831 1083.03   3
  -6 -12  -4 51.4704 898.918   1
  -6 -12   4 342.290 907.085   5
  -6 -12   4 914.818 1714.93   8
  -6 -12  -4 1490.02 1695.29   8
  -6 -12   4-28.0002 971.802   1
   6  12  -6 1002.79 1725.13   7
   6  12  -6 685.233 1358.94   4
   6  12   6 6183.24 1477.18   7
  -6 -12   6 3740.19 947.664   2
   6  12  -6 4305.08 1061.90   6
  -6 -12   6 4798.96 1115.38   5
  -6 -12  -6 4039.65 982.404   1
  -6 -12   6 5750.80 1837.74   8
  -6 -12   6 5415.89 1125.07   1
  -6 -12  -6 3379.33 1722.52   8
   6  12  -8-1208.13 1775.36   7
   6  12  -8 38.3225 1325.82   4
   6  12   8-2860.27 1361.41   7
  -6 -12   8-936.780 1170.84   1
  -6 -12   8-182.658 1869.34   8
  -6 -12  -8-522.816 967.867   1
  -6 -12  -8-1716.53 1758.75   8
   6  12 -10 4425.39 1883.53   7
   6  12 -10 3221.83 1475.80   4
   6  12  10 9967.45 1426.69   7
  -6 -12 -10 12474.7 1178.66   1
  -6 -12  10 3004.84 1243.47   2
   6  12 -10 5876.39 1340.11   6
  -6 -12  10 6922.85 1423.21   5
  -6 -12  10 5526.06 1345.68   1
  -6 -12  10 2698.57 2258.13   8
  -6 -12 -10 12552.8 1985.87   8
   6  12 -12 38.2337 1343.76   4
   6  12  12-607.184 1276.43   7
  -6 -12  12-713.435 1252.93   2
   6  12 -12-500.326 1351.62   6
  -6 -12 -12-251.540 1095.31   1
  -6 -12  12 332.526 1446.97   1
  -6 -12  12-2231.90 1547.57   5
  -6 -12  12 176.478 2629.87   8
  -6 -12 -12 1138.63 1850.68   8
   6  12  16 701.082 1206.82   7
  -6 -12  16 271.397 1525.92   2
   6  12 -16 65.4468 1555.03   6
  -6 -12  16-247.243 1631.12   1
  -6 -12 -16 19.5485 1279.94   1
  -6 -12  16 899.919 1940.16   5
  -6 -12  16-2201.62 4239.87   8
  -6 -12 -16-1525.85 2109.78   8
   6  12 -16 546.384 1529.55   4
   6  14   0 15828.5 1983.09   7
  -6 -14   0 15977.1 1391.92   1
  -6 -14   0 15716.0 2098.08   8
   6  14   0 17783.5 1739.07   4
   6  14  -2-882.272 1787.43   7
   6  14   2-2280.12 1709.92   7
   6  14  -2-2046.37 1467.16   4
  -6 -14  -2 741.784 1070.64   1
  -6 -14   2 1845.41 1926.53   8
  -6 -14  -2-182.090 1867.65   8
  -6 -14   2-547.005 1180.90   1
   6  14  -4 307.144 1867.97   7
   6  14   4 23.2904 1640.82   7
   6  14  -4 895.262 1503.50   4
  -6 -14  -4-14.5860 1036.63   1
  -6 -14   4 1129.77 1272.21   1
  -6 -14   4 1149.01 2028.47   8
  -6 -14  -4 1544.70 1914.44   8
   6  14  -6-230.890 1911.25   7
   6  14  -6 21.6022 1489.34   4
   6  14   6-1943.50 1626.73   7
   6  14  -6-48.8336 1268.64   6
  -6 -14  -6 415.193 1023.63   1
  -6 -14   6 340.525 1343.39   1
  -6 -14   6-1279.62 2203.02   8
  -6 -14  -6 347.214 1958.59   8
   6  14  -8 696.549 2040.34   7
   6  14  -8 84.1833 1534.83   4
   6  14   8 4304.85 1671.87   7
  -6 -14  -8 4257.40 1132.63   1
  -6 -14   8 1913.59 1735.62   1
  -6 -14   8 1483.90 2536.39   8
  -6 -14  -8 8048.42 2111.14   8
   6  14 -12 569.112 1535.41   4
  -6 -14 -12 3135.90 1164.03   1
   6  14  12 4444.85 1599.87   7
   6  14 -12 2293.47 1508.42   6
  -6 -14  12-1240.01 1914.34   2
  -6 -14  12 1089.97 1852.40   1
  -6 -14  12 3496.01 1886.21   5
  -6 -14  12 1162.39 3495.68   8
  -6 -14 -12 3547.77 2122.88   8
   6  14  14-1169.24 1465.36   7
  -6 -14 -14 1235.76 1176.87   1
   6  14 -14-574.130 1573.33   6
  -6 -14  14 2952.23 1942.02   2
  -6 -14  14-1286.14 1954.18   1
  -6 -14  14-254.803 2101.61   5
  -6 -14  14-299.683 4347.95   8
  -6 -14 -14 2194.43 2129.40   8
   6  14 -14-462.852 1593.57   4
   6  16   0-4459.23 2126.11   7
   6  16   0-1296.42 1733.80   4
  -6 -16   0-4230.39 2319.39   8
  -6 -16   0-2342.82 1446.17   1
  -6 -16  -2 4145.88 1401.94   1
   6  16  -2 3773.25 2162.52   7
   6  16   2 6176.28 2068.48   7
   6  16  -2 2696.26 1781.30   4
   6  16   2 1782.82 1695.98   4
  -6 -16   2 4821.09 1590.89   1
  -6 -16   2 2742.16 2502.55   8
  -6 -16  -2 3896.33 2254.81   8
   6  16  -4 3649.34 2103.63   7
   6  16  -4-800.701 1650.14   4
   6  16   4-784.893 1922.21   7
   6  16   4-2031.91 1656.05   4
  -6 -16  -4-467.545 1279.74   1
  -6 -16   4 607.416 1642.93   1
  -6 -16   4 639.282 2587.93   8
  -6 -16  -4-29.1135 2136.11   8
   6  16  -6 370.650 1607.32   4
   6  16   6 341.550 1914.96   7
   6  16   6 2296.02 1646.46   4
  -6 -16  -6 1937.75 1235.41   1
  -6 -16   6-1386.76 1945.93   1
  -6 -16   6 669.033 2848.25   8
  -6 -16  -6 2994.20 2187.97   8
   6  16  -8 582.369 1535.13   4
   6  16   8 713.301 1838.41   7
  -6 -16  -8-848.600 1212.18   1
  -6 -16   8-638.933 1953.32   1
  -6 -16   8 450.330 3173.40   8
  -6 -16  -8 1846.43 2199.94   8
   7   1  -9 787.906 1669.63   3
  -7  -1   9-1017.60 1183.15   5
  -7  -1   9 825.745 1076.96   2
   7  -1 -11 32.6378 1738.44   3
   7   1 -11 2744.43 1586.26   3
  -7   1  11 195.100 1228.65   5
  -7  -1  11 152.059 1227.63   5
  -7   1  11 718.525 1166.45   2
  -7  -1  11 687.713 1136.31   2
  -7  -1  11 2852.04 1070.49   8
   7   1 -13 447.881 1671.60   3
  -7   1  13 1756.10 1374.04   5
  -7  -1  13 3534.52 1297.53   5
  -7   1  13 2925.67 1269.65   2
  -7  -1  13 3443.64 1230.19   2
  -7  -1  13 4116.16 1153.34   8
   7  -1 -15 4103.85 1708.91   3
   7   1 -15 660.765 1526.59   3
  -7   1  15 4347.56 1378.19   5
  -7  -1  15 2815.47 1282.72   5
  -7   1  15 3867.61 1341.30   2
  -7  -1  15 5594.03 1333.87   2
  -7  -1  15 3413.89 1221.38   8
  -7   1  15 3338.38 993.299   8
   7  -1 -17 4213.82 1712.52   3
   7   1 -17 2908.55 1654.97   3
  -7   1  17 114.000 1322.48   5
  -7  -1  17 411.493 1321.31   5
  -7   1  17 1854.68 1357.32   2
  -7  -1  17 3614.64 1258.34   8
  -7  -1  17 2264.33 1327.84   2
  -7  -1  19 20.9890 1336.12   2
   7   1 -19-2076.57 1664.35   6
   7  -1 -19 772.042 1757.47   3
   7   1 -19 881.528 1775.03   3
  -7   1  19-689.500 1408.46   5
  -7  -1  19 114.041 1413.35   5
  -7   1  19 181.782 1422.58   2
  -7  -1  21-298.976 1420.56   2
   7  -1 -21-4618.90 1922.42   6
   7   1 -21-1900.07 1839.42   6
   7  -1 -21-1291.57 1965.63   3
   7   1 -21-1231.53 2008.39   3
  -7   1  21 2137.22 1542.12   5
  -7  -1  21 913.517 1555.03   5
  -7   1  21-866.973 1510.53   2
  -7  -3   5 2616.59 1234.61   8
   7   3  -7 17453.4 1966.34   3
  -7  -3   7 16861.6 1305.32   2
   7   3  -9-264.785 1450.05   3
  -7  -3   9-360.310 1147.80   5
  -7  -3   9 886.663 1041.63   2
   7   3 -11 1027.26 689.802   7
   7   3 -11 1947.82 1469.43   3
  -7  -3  11 456.250 1136.02   5
  -7  -3  11 1819.73 1109.71   2
   7   3 -15 7993.61 895.292   7
   7  -3 -15 5563.45 1968.61   3
   7   3 -15 8628.67 1635.23   3
  -7   3  15 5785.88 1547.09   5
  -7  -3  15 5816.92 1339.17   5
  -7   3  15 5783.02 1433.48   2
  -7  -3  15 7715.64 1401.65   8
  -7  -3  15 7178.93 1316.62   2
  -7  -3  15 7824.62 835.553   1
  -7  -3  17 980.847 1240.72   2
   7   3 -17 3128.00 856.598   7
   7   3 -17 1535.11 1544.47   6
   7  -3 -17 2924.72 1860.77   3
   7   3 -17-24.7914 1648.40   3
  -7   3  17 1551.35 1466.72   5
  -7  -3  17 1978.03 1330.23   5
  -7   3  17 1301.30 1409.60   2
  -7  -3  17 2000.97 759.328   1
  -7  -3  17 2254.02 1387.74   8
  -7  -3  19-175.018 1308.01   2
   7   3 -19-2498.19 1747.18   6
   7   3 -19 1192.12 1815.46   3
  -7   3  19-1632.25 1524.59   5
  -7  -3  19 22.2102 1430.90   5
  -7   3  19-1756.25 1522.73   2
  -7  -3  21 4301.90 1425.87   2
   7   3 -21 5601.35 1951.17   6
   7  -3 -21 4933.65 2050.53   3
   7   3 -21 5806.30 2070.35   3
  -7   3  21 4129.43 1637.48   5
  -7  -3  21 3730.80 1686.06   5
  -7   3  21 3740.87 1627.78   2
   7   5  -1 1339.90 770.235   7
   7   5   1-454.551 651.314   7
  -7  -5   1 1884.43 801.850   1
  -7  -5   1 4141.75 1459.48   8
  -7  -5  -1 3936.07 1462.40   8
   7   5  -3 740.982 772.503   7
  -7  -5   3 208.079 747.280   1
  -7  -5   3-56.2400 1281.43   8
   7   5  -5 21629.0 1222.94   7
  -7  -5   5 26013.9 1671.11   8
  -7  -5   5 24494.8 1218.77   1
   7   5  -7 1388.48 853.832   7
  -7  -5   7 2172.27 750.765   1
   7   5  -7 3465.43 1449.53   3
  -7  -5   7 2341.91 1144.31   5
  -7  -5   7 3654.67 1307.04   8
   7   5  -9 810.544 1355.37   3
  -7  -5   9 507.812 1075.73   5
  -7  -5   9 633.889 989.151   2
  -7  -5   9 2266.73 1320.04   8
   7   5 -11 20.3028 1378.32   3
  -7  -5  11 17.4906 1085.10   5
  -7  -5  11-449.670 1335.77   8
  -7  -5  11 1180.68 1064.28   2
   7   5 -13 9754.10 1435.54   6
   7   5 -13 9550.36 1600.09   3
  -7  -5  13 9659.28 1248.40   2
  -7  -5  13 7376.64 1297.15   5
   7   5 -15 12990.5 1748.52   3
   7   5 -15 11279.2 1569.17   6
   7  -5 -15 11750.2 2361.97   3
  -7  -5  15 11580.9 1447.82   5
  -7   5  15 12361.9 1659.51   2
  -7  -5  15 12602.8 1334.91   2
  -7  -5  17 738.475 1173.62   2
   7  -5 -17 177.394 1981.76   3
   7   5 -17 2418.46 1516.30   6
   7   5 -17-539.130 1671.49   3
  -7   5  17-1319.51 1598.33   5
  -7  -5  17 2191.54 1363.00   5
  -7   5  17 1318.82 1481.51   2
  -7  -5  21 668.129 1272.50   2
   7  -5 -21 1015.62 2114.53   3
   7   5 -21 440.598 1792.59   6
   7   5 -21 2090.70 2009.16   3
  -7   5  21 2106.85 1764.82   5
  -7  -5  21 368.967 1633.73   5
  -7   5  21 2966.36 1686.44   2
   7   7  -1 2010.08 932.155   7
   7   7   1 1401.31 863.982   7
  -7  -7  -1 1720.11 843.127   1
  -7  -7   1 1863.33 807.525   1
  -7  -7   1 442.776 1375.73   8
  -7  -7  -1 2182.42 1413.96   8
   7   7  -3 19291.3 1343.71   7
   7   7   3 19668.7 1214.36   7
  -7  -7   3 19625.7 1189.09   2
  -7  -7   3 20337.5 1671.92   8
  -7  -7  -3 24357.2 1876.58   8
  -7  -7   3 20443.4 1185.71   1
  -7  -7  -3 22230.0 1277.31   1
   7   7  -5 1127.31 1050.03   7
   7   7   5 1264.61 825.858   7
  -7  -7   5 487.547 791.720   1
  -7  -7  -5 3208.99 966.462   1
  -7  -7   5 1273.74 868.617   2
  -7  -7   5 1366.13 1392.02   8
  -7  -7  -5 847.605 1621.36   8
   7   7   7 10069.7 976.898   7
   7   7  -7 9103.12 1225.84   7
  -7  -7   7 10367.3 944.971   1
  -7  -7   7 7024.25 1537.75   8
   7   7  -9 785.168 1191.01   7
   7   7  -9-18.6878 1322.14   3
  -7  -7   9 2607.93 1078.28   5
  -7  -7   9 2327.77 804.619   1
  -7  -7   9 1416.34 1445.41   8
  -7  -7   9 604.883 948.906   2
   7   7 -11 9049.13 1391.99   7
   7   7 -11 6491.24 1310.96   6
   7   7 -11 6905.07 1508.61   3
  -7  -7  11 8898.81 1089.42   2
  -7  -7  11 7602.00 1248.32   5
  -7  -7  11 7103.79 918.303   1
  -7  -7  11 9334.90 1633.52   8
   7   7 -13 10496.6 1471.23   7
   7   7 -13 8964.60 1431.41   6
   7   7 -13 10001.7 1632.47   3
  -7  -7  13 9278.24 1164.23   2
  -7  -7  13 8978.30 1356.59   5
  -7  -7  13 10014.9 944.928   1
  -7  -7  13 10591.7 1665.15   8
  -7  -7  15 1626.79 1094.15   2
   7   7 -15 3464.26 1452.86   7
   7   7 -15 3093.85 1286.07   4
   7   7 -15 1666.37 1387.04   6
   7   7 -15 1471.66 1597.69   3
  -7  -7  15 2899.97 852.628   1
  -7  -7  15 1813.48 1337.99   5
  -7  -7  15 3266.38 1642.44   8
   7   7 -17-381.883 1409.49   4
   7   7 -17-138.620 1576.48   7
  -7  -7  17 645.243 1143.70   2
   7   7 -17-4375.75 1868.55   3
  -7  -7  17 1540.10 905.412   1
  -7  -7  17-44.6297 1543.04   5
  -7   7  17 2529.34 1704.80   2
  -7  -7  17 392.560 1913.05   8
   7   7 -19 422.297 1356.14   4
   7   7 -19 1131.34 1598.06   7
  -7  -7  19 918.969 1245.01   2
   7  -7 -19-890.686 2324.06   3
   7   7 -19 2037.88 1746.00   6
  -7  -7  19-986.128 941.118   1
  -7   7  19-286.033 1714.90   5
  -7  -7  19-24.3676 1605.60   5
  -7   7  19 2391.50 1667.45   2
  -7  -7  19-3554.57 2461.49   8
  -7  -9   1 328.164 884.816   1
   7   9  -1-1616.60 1203.48   7
  -7  -9  -1-1674.17 954.529   1
  -7  -9  -1-1036.49 816.668   2
  -7  -9   1 687.614 765.813   2
  -7  -9  -1-325.092 1467.78   8
   7   9  -3 7483.41 1344.60   7
   7   9   3 3835.77 1214.58   7
  -7  -9   3 7317.24 881.766   2
  -7  -9  -3 8922.23 1093.02   1
  -7  -9   3 7645.18 971.271   1
  -7  -9   3 7668.61 1634.24   8
  -7  -9  -3 6671.71 1653.94   8
   7   9  -7 884.621 1416.42   7
   7   9   7 2335.67 986.851   7
  -7  -9   7 614.478 826.527   1
  -7  -9  -7 1902.61 1054.91   1
  -7  -9   7 892.703 1607.72   8
  -7  -9  -7 2266.58 1735.99   8
  -7  -9   9-1035.02 904.054   2
   7   9  -9-1628.76 1474.47   7
   7   9   9 176.364 965.514   7
   7   9  -9-940.316 1155.52   6
   7   9  -9-200.532 1385.72   3
  -7  -9   9 46.3842 856.379   1
  -7  -9   9-1086.60 1138.76   5
  -7  -9  -9-445.206 1086.89   1
  -7  -9   9 195.367 1652.33   8
  -7  -9  -9 290.769 1789.07   8
   7   9 -11 1512.41 1596.01   7
  -7  -9  11-155.425 931.025   2
   7   9  11 167.902 970.766   7
   7   9 -11 497.387 1232.76   6
  -7  -9  11-518.323 888.564   1
   7   9 -11 874.681 1478.21   3
  -7  -9  11 719.318 1211.04   5
  -7  -9  11 879.643 1676.18   8
  -7  -9 -11 3865.84 2086.28   8
   7   9 -13 1754.13 1652.86   7
   7   9 -13 1708.95 1410.94   4
  -7  -9  13 5607.40 1065.35   2
   7   9  13 895.691 711.971   7
  -7  -9  13 2678.89 1015.57   1
   7   9 -13 3171.02 1443.44   6
   7   9 -13 776.008 1597.03   3
  -7  -9  13 3844.14 1385.74   5
  -7  -9  13 5020.46 1842.53   8
   7   9 -15 3670.34 1520.30   4
   7   9 -15 560.878 1824.33   7
  -7  -9  15 4683.57 1073.98   1
  -7  -9  15 5935.39 1191.91   2
   7   9 -15 544.235 1593.37   6
  -7  -9  15 2837.89 1599.17   5
  -7  -9  15 5039.77 2080.43   8
  -7  -9 -15 7001.49 2727.52   8
   7   9 -17-741.204 1491.54   4
   7   9 -17 1185.93 1806.56   7
  -7  -9  17 2147.06 1074.16   1
  -7  -9  17 2626.06 1231.12   2
   7   9 -17 1953.82 1668.35   6
  -7  -9  17-139.778 1630.17   5
  -7  -9  17-1896.34 2504.07   8
  -7  -9 -17-2119.42 2865.89   8
   7   9 -19-213.478 1521.21   4
  -7  -9  19-38.9216 1095.33   1
   7   9 -19 639.638 1941.66   7
   7  -9 -19-1482.08 2819.02   3
  -7  -9  19-2912.28 1327.11   2
   7   9 -19-601.011 1775.29   6
  -7  -9  19 179.630 1739.36   5
  -7   9  19 475.358 1776.19   2
  -7  -9  19-1585.57 3246.90   8
  -7 -11   1 198.001 664.142   2
   7  11  -1 1123.22 1433.59   7
   7  11   1-59.8620 1354.23   7
   7  11  -1 1084.39 760.232   6
  -7 -11   1 51.6419 883.933   1
  -7 -11  -1-268.562 929.440   1
  -7 -11   1 818.065 1659.06   8
  -7 -11  -1 1910.77 1679.72   8
  -7 -11   3 3597.35 759.676   2
   7  11  -3 3031.90 1537.60   7
   7  11   3 4176.92 1353.11   7
   7  11  -3 728.742 1278.69   3
  -7 -11   3 3941.37 959.693   1
  -7 -11   3 2660.97 1207.53   5
  -7 -11   3 938.743 1732.53   8
  -7 -11  -3 1903.82 1663.90   8
  -7 -11  -3 2133.29 943.345   1
   7  11  -5 1593.22 1603.33   7
  -7 -11   5 1374.72 843.038   2
   7  11   5 7968.65 1333.23   7
   7  11  -5 2408.61 1030.63   6
   7  11  -5 1522.92 1330.38   3
  -7 -11   5 5975.89 1009.56   1
  -7 -11   5 6396.60 1169.34   5
  -7 -11  -5 9001.85 1075.95   1
  -7 -11   5 4888.80 1855.02   8
  -7 -11  -5 10446.1 1793.35   8
   7  11  -7 1349.05 1696.03   7
   7  11   7 4476.37 1239.60   7
  -7 -11   7 1649.07 1032.16   1
  -7 -11  -7 5066.99 1084.59   1
  -7 -11   7 3254.26 1850.33   8
  -7 -11  -7 5687.95 1804.12   8
   7  11  -9-156.554 1712.71   7
   7  11  -9-370.335 1438.91   4
   7  11   9-652.042 1195.46   7
  -7 -11   9 755.090 979.412   1
  -7 -11   9 642.740 970.534   2
   7  11  -9-1805.40 1245.87   6
   7  11  -9-822.542 1437.28   3
  -7 -11   9-912.694 1215.34   5
  -7 -11  -9 1426.76 1082.13   1
  -7 -11  -9-844.951 1803.78   8
  -7 -11  11 701.600 1094.47   1
   7  11 -11-464.661 1870.67   7
   7  11 -11 156.350 1442.05   4
   7  11  11 1059.01 1130.78   7
  -7 -11  11-137.798 1034.69   2
   7  11 -11 3149.55 1332.14   6
  -7 -11 -11 184.875 1178.87   1
   7  11 -11-154.981 1568.71   3
  -7 -11  11 182.412 1319.98   5
  -7 -11  11 978.641 1986.36   8
  -7 -11 -11-1527.52 1940.40   8
   7  11 -15 5813.69 1626.22   4
   7  11 -15 4112.26 2113.00   7
  -7 -11 -15 8323.66 1555.12   1
   7  11  15 8119.24 1306.78   7
  -7 -11  15 2548.18 1320.38   2
   7  11 -15 4193.10 1667.83   6
  -7 -11  15 776.117 1680.42   5
  -7 -11  15 3640.59 2673.75   8
  -7 -11 -15 11100.9 2397.32   8
  -7 -11  15 2154.95 1283.09   1
   7  13  -1-301.254 1616.25   7
   7  13   1 90.7225 1582.12   7
  -7 -13   1 1432.08 1037.36   1
  -7 -13  -1-14.1641 1011.37   1
  -7 -13   1 3032.20 1939.69   8
  -7 -13  -1 52.2949 1874.40   8
   7  13  -3 3838.11 1717.66   7
   7  13   3 2456.12 1569.76   7
  -7 -13   3 1056.77 1065.51   1
  -7 -13  -3 1945.97 995.355   1
  -7 -13   3 3594.26 1954.29   8
  -7 -13  -3 2283.62 1922.49   8
   7  13  -5 2234.73 1862.28   7
   7  13   5 3428.75 1562.99   7
   7  13  -5 4995.09 1568.93   4
  -7 -13   5 3931.90 1172.83   1
  -7 -13  -5 3879.16 1097.46   1
  -7 -13   5 3418.79 1992.61   8
  -7 -13  -5 5240.48 1964.80   8
  -7 -13  -7 982.444 1088.23   1
  -7 -13   7 31.8512 1194.88   1
   7  13  -7-528.030 1953.27   7
   7  13  -7 585.293 1624.03   4
   7  13   7 609.075 1515.52   7
  -7 -13   7 942.060 2086.29   8
  -7 -13  -7 1852.29 2000.29   8
   7  13 -11-1860.05 2191.46   7
   7  13 -11-588.515 1604.76   4
   7  13  11 1267.87 1413.33   7
  -7 -13  11-658.951 1297.55   2
   7  13 -11-1586.99 1434.02   6
  -7 -13 -11 393.416 1192.78   1
  -7 -13  11-299.828 1550.63   5
  -7 -13  11 1018.07 2438.52   8
  -7 -13 -11-1026.95 2084.75   8
  -7 -13  11-17.4994 1325.54   1
  -7 -13 -13 3616.52 1298.57   1
   7  13 -13 651.525 1609.59   4
   7  13 -13-620.991 2103.33   7
   7  13  13 4067.37 1365.57   7
  -7 -13  13 1977.54 1366.45   2
   7  13 -13 2476.25 1530.39   6
  -7 -13  13 449.825 1724.53   5
  -7 -13  13 3277.80 1534.34   1
  -7 -13  13 2020.04 2842.14   8
  -7 -13 -13 2069.65 2270.99   8
   7  15  -1-1611.68 1927.79   7
   7  15   1 258.049 1871.33   7
   7  15  -1-3525.83 1708.43   4
  -7 -15   1-16.4205 1203.73   1
  -7 -15  -1 16.2266 1162.93   1
  -7 -15   1-657.681 2109.67   8
  -7 -15  -1-3518.62 2127.86   8
   7  15  -3 2700.61 1996.95   7
  -7 -15   3 1648.91 1306.16   1
   7  15   3 555.375 1804.26   7
   7  15  -3-474.904 1659.45   4
  -7 -15  -3 283.831 1143.61   1
  -7 -15   3 1984.47 2182.91   8
  -7 -15  -3 199.636 2106.07   8
  -7 -15   5 239.876 1350.60   1
   7  15  -5 2167.18 2107.46   7
   7  15  -5 357.601 1746.52   4
   7  15   5 1383.05 1770.59   7
  -7 -15  -5 1981.00 1177.74   1
  -7 -15   5-1281.04 2299.20   8
  -7 -15  -5 1481.53 2187.81   8
   7  15  -7-828.249 2200.34   7
   7  15  -7 556.676 1705.34   4
   7  15   7 413.103 1749.42   7
  -7 -15  -7 640.717 1159.92   1
  -7 -15   7-725.205 2525.66   8
  -7 -15  -7 932.314 2090.89   8
  -7 -15   7 412.145 1436.86   1
   8   0 -12 4598.34 1973.98   3
  -8   0  12 3119.69 1403.98   5
  -8   0  12 2965.94 1329.29   2
   8   0 -14-159.609 1773.77   3
  -8   0  14 26.1825 1395.27   5
  -8   0  14 1892.83 1337.27   2
   8   0 -16 2058.06 1892.33   3
  -8   0  16 915.656 1445.79   5
  -8   0  16 2618.51 1423.08   2
  -8   0  18 8171.17 1680.62   2
   8   0 -20 4352.76 2043.32   3
  -8   0  20 565.339 1584.16   5
  -8   0  20 1424.58 1598.93   2
  -8  -2   8 1137.90 1224.74   8
   8   2 -10 13009.4 2132.31   3
   8  -2 -12-3919.63 2363.95   3
   8   2 -12 59.2451 1719.03   3
  -8  -2  12 756.043 1371.19   5
  -8   2  12 1338.51 1236.85   2
  -8  -2  12-240.955 1261.60   2
   8  -2 -14-1383.76 2031.59   3
   8   2 -14-28.2706 1702.68   3
  -8   2  14 337.144 1427.37   5
  -8  -2  14 1297.06 1348.93   5
  -8   2  14 117.271 1405.68   2
  -8  -2  14 415.090 1325.77   2
   8  -2 -16 689.175 1972.76   3
   8   2 -16-1324.77 1784.84   3
  -8   2  16 367.480 1505.06   5
  -8  -2  16-822.648 1358.80   5
  -8   2  16 1985.88 1455.88   2
  -8  -2  16-563.177 1372.58   2
  -8  -2  20 4371.78 1557.65   2
   8   2 -20 2367.43 1927.28   6
   8  -2 -20 132.961 2078.76   3
   8   2 -20 1541.22 1958.12   3
  -8   2  20 773.342 1633.29   5
  -8  -2  20 74.8488 1589.13   5
  -8   2  20 1734.33 1654.91   2
  -8  -4   4 1882.06 1501.74   8
  -8  -4   6 3905.18 1537.93   8
   8   4  -8 16013.3 2189.15   3
  -8  -4   8 15635.0 1374.98   2
  -8  -4   8 18446.3 1667.05   8
   8   4 -10-1502.17 795.010   7
   8   4 -10-669.019 1681.19   3
  -8  -4  10-2315.03 1372.35   5
  -8  -4  10 413.012 1162.27   2
  -8  -4  10-1429.47 1411.69   8
   8   4 -12 4802.69 917.178   7
   8   4 -12 3837.82 1708.73   3
  -8  -4  12 1714.14 1309.53   5
  -8  -4  12 5331.11 1283.71   2
  -8  -4  12 6283.94 1511.29   8
  -8  -4  14-13.3189 853.683   1
   8   4 -14-1149.37 1638.96   3
  -8  -4  14-1407.01 1321.87   5
  -8  -4  14-800.995 1523.24   8
  -8  -4  14-394.981 1297.16   2
   8  -4 -16 43.0067 2288.87   3
   8   4 -16 1534.72 1761.96   3
  -8  -4  16 778.700 1407.63   5
  -8   4  16 2140.89 1560.75   2
  -8  -4  16 868.453 1591.11   8
  -8  -4  16 1618.24 1390.98   2
  -8  -4  18 144.842 1432.26   2
   8   4 -18-4756.92 2087.17   3
  -8   4  18-927.405 1756.73   5
  -8  -4  18-491.338 1516.43   5
  -8   4  18 462.639 1620.12   2
  -8  -4  20 8513.67 1573.06   2
   8  -4 -20 2276.84 2289.56   3
   8   4 -20 5054.02 1932.97   6
   8   4 -20 7354.79 2130.32   3
  -8   4  20 5919.38 1895.03   5
  -8  -4  20 419.910 1676.09   5
  -8   4  20 7121.02 1811.25   2
   8   6   0-853.145 815.636   7
  -8  -6   0 1603.19 1723.78   8
  -8  -6   2 14006.6 1166.14   1
   8   6  -2 16281.1 1108.90   7
  -8  -6   2 18230.9 1837.09   8
  -8  -6  -2 16872.8 2048.16   8
   8   6  -4-881.790 906.940   7
  -8  -6   4-607.716 911.571   1
  -8  -6   4 1038.01 1577.57   8
   8   6  -6 1824.55 1015.43   7
   8   6  -8 1117.03 949.793   7
  -8  -6   8 1182.77 870.105   1
   8   6  -8-26.3125 1651.18   3
  -8  -6   8 1981.93 1329.64   5
  -8  -6   8-94.4318 1090.68   2
  -8  -6   8 201.136 1495.42   8
   8   6 -10 5445.14 1179.83   7
   8   6 -10 3605.14 1842.94   3
  -8  -6  10 12209.5 1484.46   5
  -8  -6  10 13471.6 1346.52   2
  -8  -6  10 9836.95 1735.53   8
  -8  -6  10 14060.5 1079.00   1
   8   6 -12-500.370 1102.06   7
   8   6 -12 23.8276 1581.71   3
  -8  -6  12-646.305 1283.35   5
  -8  -6  12 502.666 873.653   1
  -8  -6  12-376.263 1586.29   8
  -8  -6  12 448.376 1188.77   2
  -8  -6  14-407.639 1193.73   2
   8   6 -14 59.1657 1132.74   7
   8   6 -14 344.844 1502.36   6
   8   6 -14-96.8205 1673.20   3
  -8  -6  14 310.012 867.522   1
  -8  -6  14 1174.25 1340.42   5
  -8  -6  14 119.106 1653.94   8
  -8  -6  16 7958.08 1385.50   2
   8   6 -18 6755.68 1388.15   7
   8  -6 -18 9984.72 2760.73   3
   8   6 -18 9860.76 1898.69   6
   8   6 -18 7113.64 2096.46   3
  -8  -6  18 11708.5 1513.75   2
  -8   6  18 13144.9 1926.50   2
   8   6 -18 7819.75 1569.73   4
   8   8   0 8680.74 1132.59   7
  -8  -8   0 12463.9 1840.45   8
  -8  -8   0 12557.3 1182.67   1
  -8  -8  -2 188.956 996.317   1
   8   8  -2-1243.91 1032.98   7
   8   8   2-1269.43 966.442   7
  -8  -8   2 179.458 1000.11   2
  -8  -8   2-1253.01 1588.70   8
  -8  -8  -2 433.035 1693.25   8
  -8  -8   2-852.822 926.557   1
   8   8  -4 1751.52 1150.52   7
   8   8   4 1699.69 952.350   7
  -8  -8  -4 2733.12 1106.23   1
  -8  -8   4 937.832 944.498   1
  -8  -8   4 831.404 1640.95   8
  -8  -8  -4 3712.08 1881.62   8
   8   8  -6 976.300 1186.53   7
   8   8   6-16.7229 914.177   7
   8   8  -6 179.649 1666.12   3
  -8  -8   6 173.506 902.295   1
  -8  -8   6-338.523 1308.04   5
  -8  -8   6 593.111 1630.22   8
  -8  -8  -6-1219.57 2105.83   8
   8   8  -8 2141.97 1366.75   7
   8   8   8 1982.34 693.174   7
   8   8  -8 2080.13 1711.20   3
  -8  -8   8 5297.83 1374.47   5
  -8  -8   8 5017.42 1030.92   1
  -8  -8   8 3340.67 1759.52   8
  -8  -8   8 5440.07 1163.02   2
  -8  -8  10 50.0526 907.511   1
   8   8 -10-729.718 1299.37   7
   8   8 -10-996.484 1290.77   6
   8   8 -10 1029.46 1553.69   3
  -8  -8  10-883.845 1304.20   5
  -8  -8  10 505.274 1701.93   8
  -8  -8  10-476.467 1097.88   2
  -8  -8  12 5911.72 1185.84   2
   8   8 -12 1032.14 1461.10   7
   8   8 -12 4326.38 1451.55   6
   8   8 -12 203.963 1673.84   3
  -8  -8  12 1222.91 1383.41   5
  -8  -8  12 3485.79 1867.21   8
  -8  -8  12 2572.27 985.349   1
  -8  -8  14 5616.21 1241.67   2
  -8  -8  14 2347.08 1035.85   1
  -8  -8  14 5669.63 2012.18   8
  -8  -8  16 2454.06 1241.51   2
   8   8 -16 268.237 1655.15   7
   8   8 -16 1105.22 1529.75   4
   8   8 -16 2800.38 1660.36   6
   8   8 -16-179.908 1920.25   3
  -8  -8  16 337.280 1554.70   5
  -8  -8  16 3808.66 1059.72   1
  -8  -8  16 2094.39 1941.47   8
   8  10   0-111.261 1230.54   7
  -8 -10   0-1235.49 997.022   1
  -8 -10   0 167.067 857.165   2
  -8 -10   0 1355.27 1720.62   8
   8  10  -2 4298.15 1338.31   7
   8  10   2 5272.97 1236.74   7
  -8 -10   2 5329.57 1035.53   1
  -8 -10  -2 5856.15 1120.11   1
  -8 -10   2 1382.18 921.171   2
  -8 -10   2 7065.17 1782.15   8
  -8 -10  -2 6755.64 1808.74   8
  -8 -10  -4 16.8051 1037.95   1
   8  10  -4-1096.25 1385.61   7
   8  10   4 71.3615 1122.58   7
  -8 -10   4 1147.99 1777.25   8
  -8 -10   4-750.259 910.548   2
  -8 -10  -4 519.978 1782.70   8
  -8 -10   4 343.190 934.164   1
   8  10  -6 219.398 1458.32   7
   8  10   6 2441.33 1114.70   7
  -8 -10  -6 1990.88 1166.35   1
  -8 -10   6 3161.94 1009.15   1
  -8 -10   6 2137.29 1800.58   8
  -8 -10  -6 4594.26 1988.51   8
  -8 -10   8-12.4688 975.670   2
   8  10  -8-208.699 1592.18   7
   8  10   8-977.681 1070.17   7
   8  10  -8-400.405 1180.90   6
   8  10  -8-231.644 1565.10   3
  -8 -10  -8 81.2283 1195.11   1
  -8 -10   8 18.3387 1260.62   5
  -8 -10   8-240.939 981.458   1
  -8 -10   8-628.597 1895.21   8
  -8 -10  -8 2097.42 2080.05   8
  -8 -10  10 1838.78 1111.98   2
   8  10 -10 1180.30 1798.38   7
   8  10  10 3826.04 1214.98   7
  -8 -10 -10-1557.09 1531.56   1
   8  10 -10 755.529 1362.63   6
   8  10 -10 383.220 1703.99   3
  -8 -10  10 2047.94 1045.32   1
  -8 -10  10 1734.80 1462.98   5
  -8 -10  10 3127.32 2065.76   8
  -8 -10 -10 3470.33 2418.59   8
   8  10 -12-780.080 1552.06   6
  -8 -10 -12-6889.70 2754.47   8
   8  10 -14-1298.91 1836.50   7
   8  10 -14 20.2297 1573.37   4
  -8 -10  14-31.1278 1129.36   2
   8  10 -14 357.356 1550.09   6
   8  10 -14 1087.90 1854.63   3
  -8 -10  14 13.2897 1043.89   1
  -8 -10  14-610.588 1562.05   5
  -8 -10  14-328.404 2059.75   8
  -8 -10 -14-1005.12 2893.15   8
   8  12   0 1494.74 1494.26   7
  -8 -12   0 2242.27 1064.29   1
  -8 -12   0 3626.22 1901.62   8
   8  12  -2 1226.79 1609.67   7
  -8 -12  -2 749.704 1035.52   1
   8  12   2-1270.43 1426.26   7
  -8 -12   2-703.927 1030.52   1
  -8 -12   2-1091.83 1943.89   8
  -8 -12  -2-422.673 1880.29   8
   8  12  -4-893.335 1820.61   7
  -8 -12   4-1097.27 1096.60   1
  -8 -12   4-1485.48 2084.72   8
  -8 -12  -4-3437.04 2015.11   8
   8  12  -6 3063.71 1973.40   7
  -8 -12   6 1744.99 1155.64   1
  -8 -12   6 2256.72 2162.81   8
  -8 -12  -6 6778.08 2066.51   8
   8  12  -8-3678.61 2164.51   7
   8  12   8-1906.25 1448.93   7
   8  12  -8-333.196 1375.95   6
   8  12  -8-1515.36 1868.53   3
  -8 -12   8 724.618 1161.02   1
  -8 -12  -8 1494.59 2172.93   8
  -8 -12  -8 1883.70 1285.24   1
   8  12  10-367.169 1229.38   7
  -8 -12 -10 1402.28 1310.38   1
  -8 -12 -10 1681.31 2187.18   8
   8  12 -12 329.233 2166.29   7
   8  12 -12 267.582 1732.42   4
   8  12  12 4369.41 1314.92   7
  -8 -12  12 1436.77 1283.63   2
  -8 -12  12 2285.68 1219.51   1
  -8 -12 -12 5175.82 1484.26   1
   8  12 -12 2106.04 1545.77   6
   8  12 -12 68.1113 1851.60   3
  -8 -12  12 192.118 1615.00   5
  -8 -12  12 4309.30 2313.83   8
  -8 -12 -12 6322.98 2419.45   8
   8  14   0-962.714 1775.88   7
  -8 -14   0 543.165 1117.95   1
  -8 -14   0-3705.33 2180.23   8
   8  14  -2 3699.98 1870.69   7
   8  14   2 120.315 1730.90   7
  -8 -14   2 703.349 1140.02   1
  -8 -14  -2 1353.96 1139.19   1
  -8 -14   2 1045.72 2115.71   8
  -8 -14  -2 1535.24 2121.67   8
   8  14  -4-1472.45 1920.85   7
   8  14   4-1176.28 1625.77   7
  -8 -14   4-1128.91 1147.91   1
  -8 -14   4 1507.20 2235.94   8
  -8 -14  -4 2593.22 2129.65   8
  -8 -14  -4-2318.87 1159.60   1
   8  14  -6 1274.25 2030.45   7
   8  14  -6 983.822 1720.88   4
   8  14   6 1573.71 1555.48   7
  -8 -14  -6 215.637 1165.50   1
  -8 -14   6-476.441 1198.56   1
  -8 -14   6 779.972 2261.28   8
  -8 -14  -6 1472.39 2084.96   8
  -9  -1  11-407.813 1298.00   2
   9  -1 -13 200.198 2384.15   3
   9   1 -13 157.404 2200.55   3
  -9  -1  13 619.009 1544.61   5
  -9   1  13 2686.38 1436.76   2
  -9  -1  13 1448.41 1453.28   2
  -9  -1  13 4052.73 1460.95   8
  -9  -1  15 2991.12 1799.65   5
  -9   1  15 4495.27 1625.55   2
  -9  -1  15 4714.07 1613.08   2
   9  -1 -17-717.608 2230.32   3
   9   1 -17-1395.19 2155.53   3
  -9   1  17-425.133 1686.04   5
  -9  -1  17 339.795 1670.36   5
  -9   1  17-653.552 1612.62   2
  -9  -1  17 1385.36 1592.44   2
  -9  -3   9 944.301 1256.33   2
  -9  -3   9 322.846 1635.01   8
   9   3 -11 38.6586 2100.34   3
  -9  -3  11 1274.00 1326.82   2
  -9  -3  11 853.143 1615.78   8
   9   3 -13 2163.74 1965.96   3
  -9  -3  13-401.003 1551.67   5
  -9  -3  13 1911.56 1424.40   2
  -9  -3  13 1121.77 1613.63   8
   9  -3 -17 1192.96 2497.73   3
   9   3 -17 1917.64 2069.34   3
  -9  -3  17-362.953 1595.11   5
  -9   3  17-79.0030 1631.61   2
  -9  -3  17 1392.63 1587.03   2
  -9  -5   3 708.268 1904.86   8
  -9  -5   5 1377.13 1875.43   8
  -9  -5   7 6675.92 1312.96   2
  -9  -5   7 4674.00 1842.13   8
   9   5  -9 49.1853 707.962   7
   9   5  -9 227.695 2071.49   3
  -9  -5   9 1290.46 1292.93   2
  -9  -5   9 1590.72 1696.26   8
   9   5 -11 760.905 957.640   7
   9   5 -11-1022.46 1942.77   3
  -9  -5  11 741.850 1506.90   5
  -9  -5  11 782.329 1321.94   2
  -9  -5  11 2094.93 1696.83   8
   9   5 -13-970.642 1130.95   7
  -9  -5  13 24.7226 1613.15   5
  -9  -5  13-329.327 1451.34   2
  -9  -5  13 525.363 1766.83   8
   9   5 -15-534.921 1078.41   7
   9   5 -15-3228.16 2028.89   3
  -9  -5  15 222.125 1560.58   5
  -9  -5  15-188.659 1841.47   8
  -9  -5  15-388.395 1515.87   2
   9   5 -17 751.342 1115.67   7
   9   5 -17 1228.52 1811.18   6
   9   5 -17 88.5672 2018.61   3
  -9  -5  17-174.377 1615.57   5
  -9  -5  17 130.723 1498.87   2
   9   7  -1 354.442 970.895   7
   9   7   1-71.7040 709.738   7
  -9  -7   1 3839.52 2031.71   8
  -9  -7  -1 98.7683 2167.48   8
   9   7  -3 3431.39 1124.76   7
  -9  -7   3 6474.30 2025.18   8
  -9  -7  -3 1796.80 2379.04   8
  -9  -7   3 4423.34 1217.57   1
   9   7  -5 1316.86 1070.54   7
  -9  -7   5 2525.88 1117.70   1
  -9  -7   5 1640.90 1230.86   2
  -9  -7   5 2396.37 1854.75   8
   9   7  -7 1070.06 1094.07   7
   9   7  -7 726.440 2048.00   3
  -9  -7   7 1306.85 1058.34   1
  -9  -7   7 908.955 1217.40   2
  -9  -7   7 330.437 1740.95   8
   9   7  -9 275.836 1117.48   7
   9   7  -9 217.361 1887.21   3
  -9  -7   9-693.845 1066.96   1
  -9  -7   9-650.227 1500.40   5
  -9  -7   9-718.248 1248.92   2
  -9  -7   9-255.914 1748.38   8
   9   7 -11-2170.05 1327.89   7
  -9  -7  11-1089.73 1079.61   1
   9   7 -11-4407.50 2322.02   3
  -9  -7  11-572.162 1574.06   5
  -9  -7  11-740.425 1376.73   2
  -9  -7  11-2347.04 1891.97   8
   9   7 -13-1812.31 1315.83   7
   9   7 -13-1493.11 2105.02   3
  -9  -7  13 621.801 1489.47   5
  -9  -7  13-1192.94 1924.07   8
  -9  -7  13-246.284 1037.52   1
  -9  -7  13-1126.15 1363.25   2
  -9  -7  15 6492.38 1468.17   2
   9   7 -15 1437.71 1342.06   7
   9   7 -15 3080.40 1716.43   6
   9   7 -15 1648.97 2030.48   3
  -9  -7  15 503.708 1701.78   5
  -9  -7  15 3978.91 1132.17   1
  -9  -7  15 5503.48 2067.32   8
  -9  -9  -1-827.078 1162.50   1
   9   9  -1 159.675 1131.73   7
   9   9   1 1083.98 1095.92   7
  -9  -9   1 430.635 1127.43   1
  -9  -9   1 3488.90 1958.15   8
  -9  -9  -1 468.376 2045.97   8
  -9  -9   3-450.585 1067.55   1
   9   9  -3-271.958 1160.23   7
   9   9   3-180.543 1069.74   7
  -9  -9  -3 1318.73 1194.59   1
  -9  -9   3-1138.45 1828.16   8
  -9  -9  -3-377.139 2178.53   8
   9   9  -5 592.960 1302.07   7
   9   9   5 4798.00 1129.01   7
  -9  -9   5 2208.26 1098.50   1
  -9  -9   5 2518.34 1185.69   2
  -9  -9   5 1405.53 1905.04   8
   9   9  -7-753.954 1458.31   7
   9   9  -7-2693.27 2319.11   3
  -9  -9   7-1056.45 1118.05   1
  -9  -9   7-724.979 1935.12   8
  -9  -9  -7-4053.11 2809.45   8
  -9  -9  11 32.8108 1222.71   2
   9   9 -11-2253.26 1513.17   7
   9   9 -11 54.6346 1434.97   6
  -9  -9  11-115.718 1048.31   1
   9   9 -11-27.0049 1943.30   3
  -9  -9  11 23.1486 1548.71   5
  -9  -9  11-201.575 2074.89   8
  -9  -9  13 1247.03 1326.90   2
   9   9 -13 806.088 1571.36   7
  -9  -9  13 1998.97 1103.79   1
   9   9 -13 1838.92 1596.34   6
   9   9 -13 1466.35 1982.90   3
  -9  -9  13 444.092 1614.41   5
  -9  -9  13 2507.20 2149.06   8
   9  11  -5-20.9908 1583.02   7
   9  11   5 386.441 1233.80   7
  -9 -11   5-231.070 1102.35   1
  -9 -11  -5 1050.67 1309.20   1
  -9 -11   5-1452.46 2071.69   8
  -9 -11  -5-2028.59 2252.38   8
  -9 -11   7 378.740 1100.32   2
  -9 -11   7 1024.66 1095.76   1
   9  11  -7 320.767 1638.57   7
   9  11   7 4131.81 1269.07   7
   9  11  -7 131.425 1905.64   3
   9  11  -7 1200.52 1275.53   6
  -9 -11  -7 4527.47 1415.96   1
  -9 -11   7 787.233 1665.02   5
  -9 -11   7 1047.67 2125.34   8
  -9 -11  -7 1932.33 2404.28   8
  -9 -11   9 195.121 1115.78   2
   9  11  -9 156.617 1739.71   7
   9  11   9 319.915 1209.61   7
  -9 -11  -9 246.568 1422.69   1
   9  11  -9 95.8941 1335.72   6
   9  11  -9 879.151 1897.21   3
  -9 -11   9 204.741 1606.67   5
  -9 -11   9 14.9455 1085.11   1
  -9 -11   9-605.443 2193.76   8
  -9 -11  -9 1947.22 2605.89   8
  -9 -13   1-722.816 1167.74   1
   9  13  -1-655.549 1584.64   7
   9  13   1 557.184 1540.87   7
  -9 -13  -1 17.0161 1171.16   1
  -9 -13   1 28.9512 2118.08   8
  -9 -13  -1 966.251 2158.92   8
   9  13  -3 1866.48 1751.12   7
   9  13   3 175.429 1500.72   7
  -9 -13  -3 1968.82 1225.65   1
  -9 -13   3 580.366 1172.14   1
  -9 -13   3 2693.99 2231.98   8
  -9 -13  -3 2451.50 2244.64   8
 -10   0  14 441.409 1523.41   2
 -10  -2  12-2264.53 1793.51   8
  10   2 -14-2417.80 2539.06   3
 -10  -2  14-763.011 1524.38   2
 -10  -2  14-239.330 1766.84   8
 -10  -4   8-1161.23 1239.62   2
 -10  -4   8 172.810 2004.22   8
  10   4 -12-219.077 2489.21   3
 -10  -4  12-420.735 1495.65   2
 -10  -4  12-1124.40 1903.34   8
  10   4 -14-266.085 2256.54   3
 -10  -4  14 207.146 1716.91   5
 -10  -4  14-301.241 1559.47   2
 -10  -4  14-1088.96 1854.71   8
 -10  -6   4 921.874 2228.80   8
 -10  -6   6-1558.33 1418.60   2
 -10  -6   6-2752.78 2344.14   8
  10   6 -10 353.702 879.058   7
  10   6 -10-1888.21 2615.47   3
 -10  -6  10-61.4056 1429.46   2
 -10  -6  10-76.4290 1975.61   8
  10   6 -12 1219.42 1065.90   7
  10   6 -12 297.149 2254.99   3
 -10  -6  12 230.345 1744.31   5
 -10  -6  12 923.965 1528.01   2
 -10  -6  12 4326.67 2025.50   8
 -10  -8   6-1022.56 1275.42   1
  10   8  -6-1698.80 1272.75   7
 -10  -8   6-1168.04 1382.62   2
 -10  -8   6-1365.59 2138.26   8
  10   8  -8 329.475 1235.24   7
 -10  -8   8-894.151 1205.99   1
 -10  -8   8 797.523 1381.20   2
 -10  -8   8 1604.14 2087.09   8
  10   8 -10 714.483 1307.96   7
  10   8 -10 628.178 2310.13   3
 -10  -8  10 709.322 1756.76   5
 -10  -8  10 2203.82 1246.92   1
 -10  -8  10 851.820 1458.08   2
 -10  -8  10 1765.61 2084.27   8
  10  10   0 4013.46 1392.58   7
 -10 -10   0 8231.23 2514.48   8
 -10 -10   0 8959.56 1476.57   1
  10  10  -2 845.417 1293.47   7
  10  10   2 2013.79 1242.83   7
 -10 -10  -2 925.024 1367.75   1
 -10 -10   2 701.303 1276.89   1
 -10 -10   2 2088.00 2255.26   8
 -10 -10  -2 2072.66 2532.49   8
  10  10  -4-1420.78 1328.42   7
  10  10   4 305.620 1187.53   7
 -10 -10   4 168.338 1194.57   1
 -10 -10   4 407.772 2112.61   8
 -10 -10  -4 994.118 2679.92   8
 -10 -10  -4 1223.15 1431.34   1
 -10 -10   6 17.9343 1216.00   1
  10  10  -6-445.145 1371.69   7
  10  10   6 561.853 1044.20   7
 -10 -10   6 1518.39 2127.53   8
 -10 -10  -6 4514.84 2979.09   8
 -11  -5   9 631.818 1427.25   2
 -11  -5   9-499.407 2283.87   8
 -11  -7   3-609.094 2635.29   8
 -11  -7   5 1488.03 1241.26   2
 -11  -7   5 2635.98 2677.32   8
   0   0   0    0.00    0.00   0

TITL In_MeAm_DMF_FC70_4_1-2 in Fddd
REM Fddd (#70 in standard setting)
CELL 0.48590  14.474238  24.000721  33.758696  90.0000  90.0000  90.0000
ZERR   16.00   0.004743   0.006586   0.004377   0.0000   0.0000   0.0000
LATT  4
SYMM -x+3/4,-y+3/4, z
SYMM -x+3/4, y,-z+3/4
SYMM  x,-y+3/4,-z+3/4
SFAC C H N O In
UNIT 352.00 352.00 48.00 128.00 16.00
TREF
HKLF 4
END
;
_shelx_hkl_checksum                64146
_olex2_submission_special_instructions  'No special instructions were received'
_oxdiff_exptl_absorpt_empirical_details
;
Empirical correction (ABSPACK) includes:
- Absorption correction using spherical harmonics
- Frame scaling
;
_oxdiff_exptl_absorpt_empirical_full_max  5.025
_oxdiff_exptl_absorpt_empirical_full_min  0.521

_vrf_ATOM007_in_meam_dmf_fc70_4_1-2
;
RESPONSE: The structure was refined isotropically due to the number of data for high 
pressure structure determination
;
_vrf_PLAT023_in_meam_dmf_fc70_4_1-2
;
RESPONSE: The sample is housed in a Diamond anvil cell that restricts 
available data.
;
_vrf_PLAT029_in_meam_dmf_fc70_4_1-2
;
RESPONSE: The sample is housed in a Diamond anvil cell that restricts available data.
This is exacerbated by the structure being Fddd.
;
_vrf_PLAT084_in_meam_dmf_fc70_4_1-2
;
RESPONSE: The sample is housed in a Diamond anvil cell that gives additional background to
the data collected e.g. Tungsten powder rings, diamond reflections.
;
_vrf_PLAT088_in_meam_dmf_fc70_4_1-2
;
RESPONSE: The sample is housed in a Diamond anvil cell that restricts 
available data.
;
_vrf_PLAT155_in_meam_dmf_fc70_4_1-2
;
RESPONSE: We have followed previous literature for comparison.
;
_vrf_PLAT193_in_meam_dmf_fc70_4_1-2
;
RESPONSE: This is a rounding issue. The s.u. on Temperature is 2degC
;
_vrf_PLAT201_in_meam_dmf_fc70_4_1-2
;
RESPONSE: The structure was refined isotropically due to the number of data for high 
pressure structure determination
;
_vrf_PLAT210_in_meam_dmf_fc70_4_1-2
;
RESPONSE: The sample is housed in a Diamond anvil cell that restricts 
available data hence
isotropic refinement was the limited of modelling the system.
;
_vrf_PLAT241_in_meam_dmf_fc70_4_1-2
;
RESPONSE: Structure at high pressure with limitation of data. We have used distance restraints to ensure the 
model is chemically reasonable
;
_vrf_PLAT242_in_meam_dmf_fc70_4_1-2
;
RESPONSE: Structure at high pressure with limitation of data. We have used 
distance restraints to ensure the 
model is chemically reasonable.
;
_vrf_PLAT250_in_meam_dmf_fc70_4_1-2
;
RESPONSE: The data are limited due to DAC hence the tensor may be elongated 
due to lack of data in a particular direction. We have used restraints 
to combat and ensure they are chemically reasonable.
;
_vrf_PLAT340_in_meam_dmf_fc70_4_1-2
;
RESPONSE: The sample is housed in a Diamond anvil cell that restricts 
available data and so
impacts on the precision of the bonds lengths
;
_vrf_PLAT411_in_meam_dmf_fc70_4_1-2
;
RESPONSE: Structure at high pressure
;
_vrf_PLAT414_in_meam_dmf_fc70_4_1-2
;
RESPONSE: Structure at high pressure
;
_vrf_PLAT761_in_meam_dmf_fc70_4_1-2
;
RESPONSE: Noted, no action taken
;
_vrf_PLAT762_in_meam_dmf_fc70_4_1-2
;
RESPONSE: Noted, no action taken
;
_vrf_PLAT905_in_meam_dmf_fc70_4_1-2
;
RESPONSE: The data were cut to 0.7 angs as the limit of the diffraction for the 
crystal was reached.
;
_vrf_PLAT906_in_meam_dmf_fc70_4_1-2
;
RESPONSE: These can be attributed to the weak data. All other sets are okay.
The most common place for a high value of K is in the lowest-intensity bin in 
the table as is the case here. Almost all area detector integration programs end up 
slightly underestimating the background, resulting in overestimated values of Fo, thus 
the high value of Fo/Fc. This is most obvious in the weakest intensities, 
since the small addition to Fo becomes insignificant in the ratio when Fo 
is large.
;
_vrf_PLAT910_in_meam_dmf_fc70_4_1-2
;
RESPONSE: The sample is housed in a Diamond anvil cell that gives additional 
background to
the data collected e.g. Tungsten powder rings, diamond reflections.
;
_vrf_PLAT911_in_meam_dmf_fc70_4_1-2
;
RESPONSE: The sample is housed in a Diamond anvil cell that restricts 
available data.
;
_vrf_PLAT913_in_meam_dmf_fc70_4_1-2
;
RESPONSE: The sample is housed in a Diamond anvil cell that gives additional 
background to
the data collected e.g. Tungsten powder rings, diamond reflections.
;
_vrf_THETM01_in_meam_dmf_fc70_4_1-2
;
RESPONSE: The sample is housed in a Diamond anvil cell that restricts 
available data.
;
_vrf_PLAT051_in_meam_dmf_fc70_4_1-2
;
RESPONSE: The sample contains Indium which has an absorption edge at 0.44 Angs. This data was colelceted 
at 0.4859 hence the difference in mu.
;
