# Supplementary material for: Decoupled MOF Breathing: Pressure‐Induced Reversal of Correlation Between Orthogonal Motions in a Diamondoid Framework
Source: Angew Chem Int Ed Engl. 2025 May 15;64(27):e202504297. doi: 10.1002/anie.202504297 (PMC12207364; doi:10.1002/anie.202504297)
Supplement: Supplementary file 1 — Supporting Information [file ANIE-64-e202504297-s002.zip › SHF-62-DMF_DAC-in-FC70_0-88GPa.cif]

data_in_meam_dmf_fc70_5_1-25
_audit_creation_date               2023-11-02
_audit_creation_method
;
Olex2 1.5
(compiled 2023.08.24 svn.re1ec1418 for OlexSys, GUI svn.r6817)
;
_shelx_SHELXL_version_number       '2019/1'
_audit_contact_author_address      ?
_audit_contact_author_email        ?
_audit_contact_author_name         ''
_audit_contact_author_phone        ?
_publ_contact_author_id_orcid      ?
_publ_section_references
;
Dolomanov, O.V., Bourhis, L.J., Gildea, R.J, Howard, J.A.K. & Puschmann, H.
 (2009), J. Appl. Cryst. 42, 339-341.

Sheldrick, G.M. (2008). Acta Cryst. A64, 112-122.
;
_chemical_name_common              ?
_chemical_name_systematic          ?
_chemical_formula_moiety           'C20 H14 In N2 O10, C2 H8 N'
_chemical_formula_sum              'C22 H22 In N3 O10'
_chemical_formula_weight           603.24
_chemical_melting_point            ?
_chemical_oxdiff_formula           'In C22 H22 N3 O10'
loop_
  _atom_type_symbol
  _atom_type_description
  _atom_type_scat_dispersion_real
  _atom_type_scat_dispersion_imag
  _atom_type_scat_source
 'C' 'C' 0.0010 0.0010 'International Tables Vol C Tables 4.2.6.8 and 6.1.1.4'
 'H' 'H' 0.0000 0.0000 'International Tables Vol C Tables 4.2.6.8 and 6.1.1.4'
 'In' 'In' -1.9470 0.6580
 'International Tables Vol C Tables 4.2.6.8 and 6.1.1.4'
 'N' 'N' 0.0020 0.0010 'International Tables Vol C Tables 4.2.6.8 and 6.1.1.4'
 'O' 'O' 0.0040 0.0030 'International Tables Vol C Tables 4.2.6.8 and 6.1.1.4'

_shelx_space_group_comment
;
The symmetry employed for this shelxl refinement is uniquely defined
by the following loop, which should always be used as a source of
symmetry information in preference to the above space-group names.
They are only intended as comments.
;
_space_group_crystal_system        'orthorhombic'
_space_group_IT_number             70
_space_group_name_H-M_alt          'F d d d'
_space_group_name_Hall             '-F 2uv 2vw'
loop_
  _space_group_symop_operation_xyz
 'x, y, z'
 '-x+3/4, -y+3/4, z'
 '-x+3/4, y, -z+3/4'
 'x, -y+3/4, -z+3/4'
 'x, y+1/2, z+1/2'
 '-x+3/4, -y+5/4, z+1/2'
 '-x+3/4, y+1/2, -z+5/4'
 'x, -y+5/4, -z+5/4'
 'x+1/2, y, z+1/2'
 '-x+5/4, -y+3/4, z+1/2'
 '-x+5/4, y, -z+5/4'
 'x+1/2, -y+3/4, -z+5/4'
 'x+1/2, y+1/2, z'
 '-x+5/4, -y+5/4, z'
 '-x+5/4, y+1/2, -z+3/4'
 'x+1/2, -y+5/4, -z+3/4'
 '-x, -y, -z'
 'x-3/4, y-3/4, -z'
 'x-3/4, -y, z-3/4'
 '-x, y-3/4, z-3/4'
 '-x, -y+1/2, -z+1/2'
 'x-3/4, y-1/4, -z+1/2'
 'x-3/4, -y+1/2, z-1/4'
 '-x, y-1/4, z-1/4'
 '-x+1/2, -y, -z+1/2'
 'x-1/4, y-3/4, -z+1/2'
 'x-1/4, -y, z-1/4'
 '-x+1/2, y-3/4, z-1/4'
 '-x+1/2, -y+1/2, -z'
 'x-1/4, y-1/4, -z'
 'x-1/4, -y+1/2, z-3/4'
 '-x+1/2, y-1/4, z-3/4'

_cell_length_a                     14.324(8)
_cell_length_b                     23.864(10)
_cell_length_c                     33.769(7)
_cell_angle_alpha                  90
_cell_angle_beta                   90
_cell_angle_gamma                  90
_cell_volume                       11543(8)
_cell_formula_units_Z              16
_cell_measurement_reflns_used      829
_cell_measurement_temperature      293(2)
_cell_measurement_theta_max        11.5880
_cell_measurement_theta_min        1.6300
_shelx_estimated_absorpt_T_max     ?
_shelx_estimated_absorpt_T_min     ?
_exptl_absorpt_coefficient_mu      0.240
_exptl_absorpt_correction_T_max    1.00000
_exptl_absorpt_correction_T_min    0.48202
_exptl_absorpt_correction_type     multi-scan
_exptl_absorpt_process_details
;
CrysAlisPro 1.171.38.41 (Rigaku Oxford Diffraction, 2015)
Empirical absorption correction using spherical harmonics,
 implemented in SCALE3 ABSPACK scaling algorithm.
;
_exptl_absorpt_special_details     ?
_exptl_crystal_colour_primary      yellow
_exptl_crystal_density_diffrn      1.388
_exptl_crystal_density_meas        ?
_exptl_crystal_density_method      ?
_exptl_crystal_description         Octahedron
_exptl_crystal_F_000               4864
_exptl_crystal_size_max            0.18
_exptl_crystal_size_mid            0.15
_exptl_crystal_size_min            0.1
_exptl_transmission_factor_max     ?
_exptl_transmission_factor_min     ?
_diffrn_reflns_av_R_equivalents    0.0879
_diffrn_reflns_av_unetI/netI       0.0565
_diffrn_reflns_Laue_measured_fraction_full  0.838
_diffrn_reflns_Laue_measured_fraction_max  0.838
_diffrn_reflns_limit_h_max         10
_diffrn_reflns_limit_h_min         -10
_diffrn_reflns_limit_k_max         17
_diffrn_reflns_limit_k_min         -18
_diffrn_reflns_limit_l_max         26
_diffrn_reflns_limit_l_min         -26
_diffrn_reflns_number              3828
_diffrn_reflns_point_group_measured_fraction_full  0.838
_diffrn_reflns_point_group_measured_fraction_max  0.838
_diffrn_reflns_theta_full          11.199
_diffrn_reflns_theta_max           11.199
_diffrn_reflns_theta_min           1.678
_diffrn_ambient_temperature        293(2)
_diffrn_detector                   'CCD plate'
_diffrn_detector_area_resol_mean   ?
_diffrn_measured_fraction_theta_full  0.838
_diffrn_measured_fraction_theta_max  0.838
_diffrn_measurement_details
;
List of Runs (angles in degrees, time in seconds):

  # Type    Start    End  Width  t~exp~   \w     \q     \k     \f   Frames
--------------------------------------------------------------------------
  1  \w   -150.00 -94.00   0.20    0.20    --  -20.00  70.00 -24.23  280
  2  \w   -150.00 -94.00   0.20    0.20    --  -20.00  70.00 155.77  280
  3  \w   -105.00 -74.00   0.20    0.20    --   20.00  70.00 155.77  155
  4  \w   -105.00 -74.00   0.20    0.20    --   20.00  70.00 -24.23  155
  5  \w    -96.00 -30.00   0.20    0.20    --   20.00 -70.00  24.23  330
  6  \w   -106.00 -66.00   0.20    0.20    --  -20.00 -70.00  24.23  200
  7  \w   -106.00 -66.00   0.20    0.20    --  -20.00 -70.00-155.77  200
  8  \w    -96.00 -30.00   0.20    0.20    --   20.00 -70.00-155.77  330
;
_diffrn_measurement_device         'Newport 4-circle diffractometer'
_diffrn_measurement_device_type   
 'dectris-CrysAlisPro-abstract goniometer imported dectris images'
_diffrn_measurement_method         '\w scans'
_diffrn_orient_matrix_type        
 'CrysAlisPro convention (1999,Acta A55,543-557)'
_diffrn_orient_matrix_UB_11        0.0248838000
_diffrn_orient_matrix_UB_12        -0.0114434000
_diffrn_orient_matrix_UB_13        0.0056990000
_diffrn_orient_matrix_UB_21        0.0032159000
_diffrn_orient_matrix_UB_22        0.0131172000
_diffrn_orient_matrix_UB_23        0.0108959000
_diffrn_orient_matrix_UB_31        -0.0230435000
_diffrn_orient_matrix_UB_32        -0.0104127000
_diffrn_orient_matrix_UB_33        0.0074684000
_diffrn_radiation_monochromator    synchrotron
_diffrn_radiation_probe            x-ray
_diffrn_radiation_type             synchrotron
_diffrn_radiation_wavelength       0.4859
_diffrn_source                     synchrotron
_reflns_Friedel_coverage           0.000
_reflns_Friedel_fraction_full      .
_reflns_Friedel_fraction_max       .
_reflns_number_gt                  378
_reflns_number_total               651
_reflns_special_details
;
 Reflections were merged by SHELXL according to the crystal
 class for the calculation of statistics and refinement.
 
 _reflns_Friedel_fraction is defined as the number of unique
 Friedel pairs measured divided by the number that would be
 possible theoretically, ignoring centric projections and
 systematic absences.
;
_reflns_threshold_expression       'I > 2\s(I)'
_computing_cell_refinement         'CrysAlisPro 1.171.38.41 (Rigaku OD, 2015)'
_computing_data_collection         'CrysAlisPro 1.171.38.41 (Rigaku OD, 2015)'
_computing_data_reduction          'CrysAlisPro 1.171.38.41 (Rigaku OD, 2015)'
_computing_molecular_graphics      'Olex2 1.5 (Dolomanov et al., 2009)'
_computing_publication_material    'Olex2 1.5 (Dolomanov et al., 2009)'
_computing_structure_refinement    'XL  (Sheldrick, 2008)'
_computing_structure_solution      'SHELXS  (Sheldrick, 2008)'
_refine_diff_density_max           0.504
_refine_diff_density_min           -0.350
_refine_diff_density_rms           0.096
_refine_ls_extinction_coef         .
_refine_ls_extinction_method       none
_refine_ls_goodness_of_fit_ref     1.538
_refine_ls_hydrogen_treatment      constr
_refine_ls_matrix_type             full
_refine_ls_number_parameters       157
_refine_ls_number_reflns           651
_refine_ls_number_restraints       233
_refine_ls_R_factor_all            0.1730
_refine_ls_R_factor_gt             0.1153
_refine_ls_restrained_S_all        1.312
_refine_ls_shift/su_max            0.000
_refine_ls_shift/su_mean           0.000
_refine_ls_structure_factor_coef   Fsqd
_refine_ls_weighting_details      
 'w=1/[\s^2^(Fo^2^)+(0.2000P)^2^] where P=(Fo^2^+2Fc^2^)/3'
_refine_ls_weighting_scheme        calc
_refine_ls_wR_factor_gt            0.3219
_refine_ls_wR_factor_ref           0.3816
_refine_special_details            ?
_olex2_refinement_description
;
1. Fixed Uiso
 At 1.2 times of:
  All C(H) groups, All N(H) groups
 At 1.5 times of:
  All C(H,H,H) groups, All C(H,H,H,H,H,H,H,H) groups
2. Restrained distances
 C3-N1
 1.43 with sigma of 0.02
 N1-C9
 1.4 with sigma of 0.02
 C9-C10
 1.5 with sigma of 0.02
 O5-C9
 1.25 with sigma of 0.02
 C1-C2
 1.504 with sigma of 0.01
 C5-C8
 1.504 with sigma of 0.01
 C1-O1
 1.25 with sigma of 0.005
 C1-O2
 1.25 with sigma of 0.005
 C8-O3
 1.25 with sigma of 0.005
 C8-O4
 1.25 with sigma of 0.005
3. Restrained planarity
 N1, C9, O5, C10
 with sigma of 0.1
4. Uiso/Uaniso restraints and constraints
All non-hydrogen atoms have similar U: within 1.7A with sigma of 0.04 and sigma
for terminal atoms of 0.08 within 1.7A
5. Rigid body (RIGU) restrains
 All non-hydrogen atoms
 with sigma for 1-2 distances of 0.004 and sigma for 1-3 distances of 0.004
6. Others
 Fixed Sof: N2(0.25) C11(0.25) C12(0.25) H2A(0.25) H2B(0.25) H11A(0.25)
 H11B(0.25) H11C(0.25) H12A(0.25) H12B(0.25) H12C(0.25) N3(0.25) C13(0.25)
 C14(0.25) H3A(0.25) H3B(0.25) H13A(0.25) H13B(0.25) H13C(0.25) H14A(0.25)
 H14B(0.25) H14C(0.25)
7.a Free rotating group:
 N2(C11,C12,H2A,H2B,H11A,H11B,H11C,H12A,H12B,H12C), N3(C13,C14,H3A,H3B,H13A,
 H13B,H13C,H14A,H14B,H14C)
7.b Aromatic/amide H refined with riding coordinates:
 C4(H4), C6(H6), C7(H7), N1(H1)
7.c Fitted hexagon refined as free rotating group:
 C3(C4,C5,C6,C7,C2)
7.d Idealised Me refined as rotating group:
 C10(H10A,H10B,H10C)
;
_atom_sites_solution_hydrogens     mixed
_atom_sites_solution_primary       direct
_atom_sites_solution_secondary     ?
loop_
  _atom_site_label
  _atom_site_type_symbol
  _atom_site_fract_x
  _atom_site_fract_y
  _atom_site_fract_z
  _atom_site_U_iso_or_equiv
  _atom_site_adp_type
  _atom_site_occupancy
  _atom_site_site_symmetry_order
  _atom_site_calc_flag
  _atom_site_refinement_flags_posn
  _atom_site_refinement_flags_adp
  _atom_site_refinement_flags_occupancy
  _atom_site_disorder_assembly
  _atom_site_disorder_group
 In1 In 0.625000 0.125000 0.32235(10) 0.175(4) Uani 1 2 d S T P . .
 O3 O 0.759(2) 0.3387(11) 0.1071(6) 0.178(9) Uani 1 1 d D U . . .
 O1 O 0.733(2) 0.1625(10) 0.2879(6) 0.178(8) Uani 1 1 d D U . . .
 O4 O 0.8992(19) 0.3028(14) 0.1172(7) 0.215(11) Uani 1 1 d D U . . .
 C3 C 0.8134(19) 0.2199(11) 0.2189(8) 0.195(11) Uani 1 1 d DG U . . .
 C4 C 0.8445(15) 0.2475(13) 0.1852(8) 0.195(11) Uani 1 1 d G U . . .
 H4 H 0.907035 0.245295 0.177879 0.234 Uiso 1 1 calc R U . . .
 C5 C 0.782(2) 0.2784(10) 0.1624(5) 0.182(10) Uani 1 1 d DG U . . .
 C6 C 0.689(2) 0.2817(10) 0.1733(7) 0.181(11) Uani 1 1 d G U . . .
 H6 H 0.647296 0.302377 0.158022 0.217 Uiso 1 1 calc R U . . .
 C7 C 0.6578(15) 0.2541(12) 0.2070(8) 0.183(11) Uani 1 1 d G U . . .
 H7 H 0.595268 0.256330 0.214359 0.220 Uiso 1 1 calc R U . . .
 C2 C 0.720(2) 0.2232(10) 0.2299(6) 0.183(10) Uani 1 1 d DG U . . .
 C8 C 0.815(2) 0.3078(15) 0.1254(8) 0.180(11) Uani 1 1 d D U . . .
 O2 O 0.5990(17) 0.1896(13) 0.2740(7) 0.202(9) Uani 1 1 d D U . . .
 C1 C 0.6837(19) 0.1908(16) 0.2650(8) 0.188(10) Uani 1 1 d D U . . .
 N1 N 0.879(3) 0.1883(14) 0.2404(9) 0.243(13) Uani 1 1 d D U . . .
 H1 H 0.856336 0.168726 0.259403 0.291 Uiso 1 1 calc R U . . .
 C9 C 0.976(3) 0.1835(16) 0.2358(12) 0.294(16) Uani 1 1 d D U . . .
 O5 O 1.021(3) 0.2049(18) 0.2086(12) 0.35(2) Uani 1 1 d D U . . .
 C10 C 1.018(4) 0.149(3) 0.2687(15) 0.36(3) Uani 1 1 d D U . . .
 H10A H 0.970745 0.139153 0.287367 0.535 Uiso 1 1 calc R U . . .
 H10B H 1.065932 0.170580 0.281736 0.535 Uiso 1 1 calc R U . . .
 H10C H 1.045461 0.115666 0.257783 0.535 Uiso 1 1 calc R U . . .
 N2 N 1.150(10) 0.233(5) 0.133(3) 0.22(5) Uiso 0.25 1 d G U P A -1
 C11 C 1.104(9) 0.286(5) 0.141(3) 0.16(5) Uiso 0.25 1 d G U P A -1
 C12 C 1.198(11) 0.207(6) 0.167(4) 0.21(6) Uiso 0.25 1 d G U P A -1
 H2A H 1.198514 0.236635 0.113272 0.308 Uiso 0.25 1 d G U P A -1
 H2B H 1.100061 0.208069 0.120671 0.308 Uiso 0.25 1 d G U P A -1
 H11A H 1.158283 0.312863 0.152931 0.308 Uiso 0.25 1 d G U P A -1
 H11B H 1.071398 0.301518 0.114516 0.308 Uiso 0.25 1 d G U P A -1
 H11C H 1.050497 0.281662 0.161026 0.308 Uiso 0.25 1 d G U P A -1
 H12A H 1.145314 0.201986 0.187631 0.308 Uiso 0.25 1 d G U P A -1
 H12B H 1.229103 0.169046 0.158723 0.308 Uiso 0.25 1 d G U P A -1
 H12C H 1.253170 0.233198 0.179538 0.308 Uiso 0.25 1 d G U P A -1
 N3 N 0.462(8) 0.182(4) 0.160(3) 0.18(4) Uiso 0.25 1 d G U P B -1
 C13 C 0.427(8) 0.190(4) 0.198(3) 0.11(4) Uiso 0.25 1 d G U P B -1
 C14 C 0.433(9) 0.128(6) 0.141(3) 0.18(6) Uiso 0.25 1 d G U P B -1
 H3A H 0.532977 0.184873 0.160998 0.277 Uiso 0.25 1 d G U P B -1
 H3B H 0.440776 0.213571 0.143205 0.277 Uiso 0.25 1 d G U P B -1
 H13A H 0.453493 0.157143 0.215796 0.277 Uiso 0.25 1 d G U P B -1
 H13B H 0.452161 0.230238 0.209126 0.277 Uiso 0.25 1 d G U P B -1
 H13C H 0.352441 0.188629 0.196287 0.277 Uiso 0.25 1 d G U P B -1
 H14A H 0.358282 0.125722 0.138868 0.277 Uiso 0.25 1 d G U P B -1
 H14B H 0.461868 0.125644 0.113688 0.277 Uiso 0.25 1 d G U P B -1
 H14C H 0.459274 0.094226 0.158388 0.277 Uiso 0.25 1 d G U P B -1

loop_
  _atom_site_aniso_label
  _atom_site_aniso_U_11
  _atom_site_aniso_U_22
  _atom_site_aniso_U_33
  _atom_site_aniso_U_23
  _atom_site_aniso_U_13
  _atom_site_aniso_U_12
 In1 0.295(8) 0.148(5) 0.081(4) 0.000 0.000 -0.001(3)
 O3 0.28(2) 0.15(2) 0.098(14) 0.021(12) 0.012(13) -0.020(14)
 O1 0.289(19) 0.149(17) 0.095(13) 0.030(12) 0.002(12) -0.004(12)
 O4 0.29(2) 0.21(2) 0.141(17) 0.032(16) 0.011(14) -0.001(15)
 C3 0.30(2) 0.17(2) 0.121(16) 0.031(14) 0.007(12) 0.010(14)
 C4 0.30(2) 0.17(2) 0.122(17) 0.028(15) 0.003(13) 0.006(15)
 C5 0.29(2) 0.15(2) 0.106(14) 0.018(13) 0.003(13) -0.002(15)
 C6 0.29(2) 0.16(2) 0.097(16) 0.026(15) -0.002(13) -0.002(15)
 C7 0.29(2) 0.16(2) 0.100(16) 0.027(15) 0.003(13) 0.002(15)
 C2 0.30(2) 0.153(18) 0.100(14) 0.023(13) 0.000(12) 0.006(13)
 C8 0.29(2) 0.15(2) 0.099(15) 0.008(13) 0.000(13) -0.015(15)
 O2 0.296(19) 0.193(19) 0.117(14) 0.033(15) 0.000(12) 0.007(14)
 C1 0.297(19) 0.162(19) 0.104(15) 0.028(14) -0.002(12) 0.002(14)
 N1 0.32(2) 0.23(3) 0.18(2) 0.072(17) -0.004(15) 0.031(18)
 C9 0.32(2) 0.30(3) 0.26(3) 0.10(2) 0.004(17) 0.04(2)
 O5 0.33(3) 0.42(5) 0.31(4) 0.17(3) 0.02(2) 0.06(3)
 C10 0.34(4) 0.41(6) 0.32(4) 0.17(4) -0.01(3) 0.06(3)

_geom_special_details
;
 All esds (except the esd in the dihedral angle between two l.s. planes)
 are estimated using the full covariance matrix.  The cell esds are taken
 into account individually in the estimation of esds in distances, angles
 and torsion angles; correlations between esds in cell parameters are only
 used when they are defined by crystal symmetry.  An approximate (isotropic)
 treatment of cell esds is used for estimating esds involving l.s. planes.
;
loop_
  _geom_bond_atom_site_label_1
  _geom_bond_atom_site_label_2
  _geom_bond_distance
  _geom_bond_site_symmetry_2
  _geom_bond_publ_flag
 In1 O3 2.21(2) 31_556 ?
 In1 O3 2.21(2) 32_656 ?
 In1 O1 2.14(2) . ?
 In1 O1 2.14(2) 14_545 ?
 In1 O4 2.32(3) 32_656 ?
 In1 O4 2.32(3) 31_556 ?
 In1 C8 2.555(19) 31_556 ?
 In1 C8 2.555(19) 32_656 ?
 In1 O2 2.28(2) 14_545 ?
 In1 O2 2.28(2) . ?
 In1 C1 2.632(18) 14_545 ?
 In1 C1 2.632(18) . ?
 O3 C8 1.249(6) . ?
 O1 C1 1.250(6) . ?
 O4 C8 1.249(6) . ?
 C3 C4 1.3900 . ?
 C3 C2 1.3900 . ?
 C3 N1 1.41(2) . ?
 C4 H4 0.9300 . ?
 C4 C5 1.3900 . ?
 C5 C6 1.3900 . ?
 C5 C8 1.505(11) . ?
 C6 H6 0.9300 . ?
 C6 C7 1.3900 . ?
 C7 H7 0.9300 . ?
 C7 C2 1.3900 . ?
 C2 C1 1.508(11) . ?
 O2 C1 1.251(6) . ?
 N1 H1 0.8600 . ?
 N1 C9 1.40(2) . ?
 C9 O5 1.24(2) . ?
 C9 C10 1.51(2) . ?
 C10 H10A 0.9600 . ?
 C10 H10B 0.9600 . ?
 C10 H10C 0.9600 . ?
 N2 C11 1.4615 . ?
 N2 C12 1.4820 . ?
 N2 H2A 0.9666 . ?
 N2 H2B 1.0196 . ?
 C11 H11A 1.0810 . ?
 C11 H11B 1.0696 . ?
 C11 H11C 1.0288 . ?
 C12 H12A 1.0287 . ?
 C12 H12B 1.0546 . ?
 C12 H12C 1.0825 . ?
 N3 C13 1.4080 . ?
 N3 C14 1.4952 . ?
 N3 H3A 1.0144 . ?
 N3 H3B 0.9901 . ?
 C13 H13A 1.0544 . ?
 C13 H13B 1.0850 . ?
 C13 H13C 1.0770 . ?
 C14 H14A 1.0782 . ?
 C14 H14B 1.0163 . ?
 C14 H14C 1.0540 . ?

loop_
  _geom_angle_atom_site_label_1
  _geom_angle_atom_site_label_2
  _geom_angle_atom_site_label_3
  _geom_angle
  _geom_angle_site_symmetry_1
  _geom_angle_site_symmetry_3
  _geom_angle_publ_flag
 O3 In1 O3 115.9(12) 32_656 31_556 ?
 O3 In1 O4 58.3(5) 32_656 32_656 ?
 O3 In1 O4 80.3(9) 31_556 32_656 ?
 O3 In1 O4 58.3(5) 31_556 31_556 ?
 O3 In1 O4 80.3(9) 32_656 31_556 ?
 O3 In1 C8 29.2(3) 31_556 31_556 ?
 O3 In1 C8 97.4(9) 31_556 32_656 ?
 O3 In1 C8 29.2(3) 32_656 32_656 ?
 O3 In1 C8 97.4(9) 32_656 31_556 ?
 O3 In1 O2 140.2(10) 32_656 . ?
 O3 In1 O2 89.6(9) 32_656 14_545 ?
 O3 In1 O2 140.3(10) 31_556 14_545 ?
 O3 In1 O2 89.6(9) 31_556 . ?
 O3 In1 C1 113.4(10) 32_656 14_545 ?
 O3 In1 C1 113.4(10) 31_556 . ?
 O3 In1 C1 112.6(9) 32_656 . ?
 O3 In1 C1 112.6(9) 31_556 14_545 ?
 O1 In1 O3 84.7(9) 14_545 31_556 ?
 O1 In1 O3 132.2(10) 14_545 32_656 ?
 O1 In1 O3 132.2(10) . 31_556 ?
 O1 In1 O3 84.7(9) . 32_656 ?
 O1 In1 O1 114.0(12) 14_545 . ?
 O1 In1 O4 140.8(10) 14_545 31_556 ?
 O1 In1 O4 86.3(9) . 31_556 ?
 O1 In1 O4 140.8(10) . 32_656 ?
 O1 In1 O4 86.3(9) 14_545 32_656 ?
 O1 In1 C8 113.5(10) 14_545 31_556 ?
 O1 In1 C8 113.5(10) . 32_656 ?
 O1 In1 C8 111.4(10) . 31_556 ?
 O1 In1 C8 111.4(10) 14_545 32_656 ?
 O1 In1 O2 56.3(5) 14_545 14_545 ?
 O1 In1 O2 56.3(5) . . ?
 O1 In1 O2 76.9(9) . 14_545 ?
 O1 In1 O2 76.9(9) 14_545 . ?
 O1 In1 C1 28.0(3) 14_545 14_545 ?
 O1 In1 C1 94.7(10) . 14_545 ?
 O1 In1 C1 28.0(3) . . ?
 O1 In1 C1 94.7(10) 14_545 . ?
 O4 In1 O4 98.5(16) 31_556 32_656 ?
 O4 In1 C8 87.6(11) 32_656 31_556 ?
 O4 In1 C8 29.2(2) 32_656 32_656 ?
 O4 In1 C8 29.2(2) 31_556 31_556 ?
 O4 In1 C8 87.6(11) 31_556 32_656 ?
 O4 In1 C1 89.4(12) 32_656 14_545 ?
 O4 In1 C1 166.3(10) 32_656 . ?
 O4 In1 C1 166.3(10) 31_556 14_545 ?
 O4 In1 C1 89.4(12) 31_556 . ?
 C8 In1 C8 91.0(18) 31_556 32_656 ?
 C8 In1 C1 104.5(13) 32_656 14_545 ?
 C8 In1 C1 104.5(13) 31_556 . ?
 C8 In1 C1 141.5(9) 31_556 14_545 ?
 C8 In1 C1 141.5(9) 32_656 . ?
 O2 In1 O4 89.4(12) 14_545 32_656 ?
 O2 In1 O4 161.2(9) 14_545 31_556 ?
 O2 In1 O4 89.4(12) . 31_556 ?
 O2 In1 O4 161.2(9) . 32_656 ?
 O2 In1 C8 91.3(12) 14_545 32_656 ?
 O2 In1 C8 91.3(12) . 31_556 ?
 O2 In1 C8 169.5(9) 14_545 31_556 ?
 O2 In1 C8 169.5(9) . 32_656 ?
 O2 In1 O2 88.3(15) . 14_545 ?
 O2 In1 C1 28.4(3) . . ?
 O2 In1 C1 79.9(10) 14_545 . ?
 O2 In1 C1 79.9(10) . 14_545 ?
 O2 In1 C1 28.4(3) 14_545 14_545 ?
 C1 In1 C1 85.2(19) . 14_545 ?
 C8 O3 In1 90.9(17) . 23_655 ?
 C1 O1 In1 98.7(16) . . ?
 C8 O4 In1 85.9(17) . 23_655 ?
 C4 C3 C2 120.0 . . ?
 C4 C3 N1 117(3) . . ?
 C2 C3 N1 123(3) . . ?
 C3 C4 H4 120.0 . . ?
 C5 C4 C3 120.0 . . ?
 C5 C4 H4 120.0 . . ?
 C4 C5 C6 120.0 . . ?
 C4 C5 C8 121(2) . . ?
 C6 C5 C8 119(2) . . ?
 C5 C6 H6 120.0 . . ?
 C5 C6 C7 120.0 . . ?
 C7 C6 H6 120.0 . . ?
 C6 C7 H7 120.0 . . ?
 C2 C7 C6 120.0 . . ?
 C2 C7 H7 120.0 . . ?
 C3 C2 C1 121(2) . . ?
 C7 C2 C3 120.0 . . ?
 C7 C2 C1 119(2) . . ?
 O3 C8 In1 59.9(15) . 23_655 ?
 O3 C8 O4 124(2) . . ?
 O3 C8 C5 119(2) . . ?
 O4 C8 In1 64.9(16) . 23_655 ?
 O4 C8 C5 116(3) . . ?
 C5 C8 In1 168(3) . 23_655 ?
 C1 O2 In1 91.8(15) . . ?
 O1 C1 In1 53.3(14) . . ?
 O1 C1 C2 125(2) . . ?
 C2 C1 In1 174(3) . . ?
 O2 C1 In1 59.8(14) . . ?
 O2 C1 O1 113(2) . . ?
 O2 C1 C2 123(2) . . ?
 C3 N1 H1 114.7 . . ?
 C9 N1 C3 131(4) . . ?
 C9 N1 H1 114.7 . . ?
 N1 C9 C10 111(4) . . ?
 O5 C9 N1 125(5) . . ?
 O5 C9 C10 124(4) . . ?
 C9 C10 H10A 109.5 . . ?
 C9 C10 H10B 109.5 . . ?
 C9 C10 H10C 109.5 . . ?
 H10A C10 H10B 109.5 . . ?
 H10A C10 H10C 109.5 . . ?
 H10B C10 H10C 109.5 . . ?
 C11 N2 C12 115.4 . . ?
 C11 N2 H2A 111.8 . . ?
 C11 N2 H2B 105.4 . . ?
 C12 N2 H2A 104.1 . . ?
 C12 N2 H2B 114.0 . . ?
 H2A N2 H2B 106.0 . . ?
 N2 C11 H11A 104.6 . . ?
 N2 C11 H11B 109.8 . . ?
 N2 C11 H11C 111.2 . . ?
 H11A C11 H11B 115.4 . . ?
 H11A C11 H11C 110.7 . . ?
 H11B C11 H11C 105.2 . . ?
 N2 C12 H12A 103.2 . . ?
 N2 C12 H12B 109.6 . . ?
 N2 C12 H12C 113.5 . . ?
 H12A C12 H12B 112.8 . . ?
 H12A C12 H12C 110.7 . . ?
 H12B C12 H12C 107.1 . . ?
 C13 N3 C14 114.1 . . ?
 C13 N3 H3A 107.7 . . ?
 C13 N3 H3B 107.5 . . ?
 C14 N3 H3A 111.0 . . ?
 C14 N3 H3B 109.9 . . ?
 H3A N3 H3B 106.3 . . ?
 N3 C13 H13A 106.8 . . ?
 N3 C13 H13B 108.8 . . ?
 N3 C13 H13C 107.1 . . ?
 H13A C13 H13B 110.6 . . ?
 H13A C13 H13C 111.2 . . ?
 H13B C13 H13C 112.0 . . ?
 N3 C14 H14A 110.2 . . ?
 N3 C14 H14B 108.0 . . ?
 N3 C14 H14C 109.0 . . ?
 H14A C14 H14B 109.4 . . ?
 H14A C14 H14C 111.1 . . ?
 H14B C14 H14C 109.0 . . ?

loop_
  _geom_torsion_atom_site_label_1
  _geom_torsion_atom_site_label_2
  _geom_torsion_atom_site_label_3
  _geom_torsion_atom_site_label_4
  _geom_torsion
  _geom_torsion_site_symmetry_1
  _geom_torsion_site_symmetry_2
  _geom_torsion_site_symmetry_3
  _geom_torsion_site_symmetry_4
  _geom_torsion_publ_flag
 In1 O3 C8 O4 -7(5) 23_655 . . . ?
 In1 O3 C8 C5 166(3) 23_655 . . . ?
 In1 O1 C1 C2 -173(3) . . . . ?
 In1 O1 C1 O2 6(4) . . . . ?
 In1 O4 C8 O3 7(5) 23_655 . . . ?
 In1 O4 C8 C5 -167(3) 23_655 . . . ?
 In1 O2 C1 O1 -6(4) . . . . ?
 In1 O2 C1 C2 174(3) . . . . ?
 C3 C4 C5 C6 0.0 . . . . ?
 C3 C4 C5 C8 -179(3) . . . . ?
 C3 C2 C1 O1 5(5) . . . . ?
 C3 C2 C1 O2 -175(4) . . . . ?
 C3 N1 C9 O5 -5(5) . . . . ?
 C3 N1 C9 C10 174(4) . . . . ?
 C4 C3 C2 C7 0.0 . . . . ?
 C4 C3 C2 C1 176(3) . . . . ?
 C4 C3 N1 C9 7(4) . . . . ?
 C4 C5 C6 C7 0.0 . . . . ?
 C4 C5 C8 In1 -92(10) . . . 23_655 ?
 C4 C5 C8 O3 -175(3) . . . . ?
 C4 C5 C8 O4 0(5) . . . . ?
 C5 C6 C7 C2 0.0 . . . . ?
 C6 C5 C8 In1 89(10) . . . 23_655 ?
 C6 C5 C8 O3 6(5) . . . . ?
 C6 C5 C8 O4 -180(3) . . . . ?
 C6 C7 C2 C3 0.0 . . . . ?
 C6 C7 C2 C1 -176(3) . . . . ?
 C7 C2 C1 O1 -179(3) . . . . ?
 C7 C2 C1 O2 2(5) . . . . ?
 C2 C3 C4 C5 0.0 . . . . ?
 C2 C3 N1 C9 -174(3) . . . . ?
 C8 C5 C6 C7 179(3) . . . . ?
 N1 C3 C4 C5 179(3) . . . . ?
 N1 C3 C2 C7 -179(3) . . . . ?
 N1 C3 C2 C1 -2(4) . . . . ?

_shelx_res_file
;
TITL In_MeAm_DMF_FC70_5_1-25 in Fddd #70
    in_meam_dmf_fc70_5_1-25.res
    created by SHELXL-2019/1 at 09:14:35 on 02-Nov-2023
REM reset to Fddd #70
CELL 0.4859 14.323844 23.864267 33.769458 90 90 90
ZERR 16 0.00773 0.009535 0.006948 0 0 0
LATT 4
SYMM 0.75-X,0.75-Y,+Z
SYMM 0.75-X,+Y,0.75-Z
SYMM +X,0.75-Y,0.75-Z
SFAC C H In N O
DISP C 0.001 0.001 6.068
DISP H -0 0 0.607
DISP In -1.947 0.658 1423.319
DISP N 0.002 0.001 8.983
DISP O 0.004 0.003 13.336
UNIT 352 352 16 48 160
DFIX 1.43 C3 N1
DFIX 1.4 N1 C9
DFIX 1.5 C9 C10
DFIX 1.25 O5 C9
DFIX 1.504 0.01 C1 C2
DFIX 1.504 0.01 C5 C8
DFIX 1.25 0.005 C1 O1
DFIX 1.25 0.005 C1 O2
DFIX 1.25 0.005 C8 O3
DFIX 1.25 0.005 C8 O4
FLAT N1 C9 O5 C10
RIGU
SIMU 0.04 0.08 1.7

L.S. 49
PLAN  4
CONF
BOND
MORE -1
BOND $H
fmap 2
acta
OMIT 0 0 4
OMIT 0 4 0
OMIT 0 4 4
OMIT 0 6 2
OMIT 1 3 3
OMIT 2 0 2
OMIT 2 2 0
OMIT 6 22 14
OMIT 11 3 17
REM <olex2.extras>
REM <HklSrc "%.\\In_MeAm_DMF_FC70_5_1-25.hkl">
REM </olex2.extras>

WGHT    0.200000
FVAR       0.95534
IN1   3    0.625000    0.125000    0.322353    10.50000    0.29493    0.14817 =
         0.08051    0.00000    0.00000   -0.00107
O3    5    0.759019    0.338709    0.107103    11.00000    0.28105    0.15447 =
         0.09824    0.02126    0.01187   -0.01974
O1    5    0.733329    0.162451    0.287915    11.00000    0.28941    0.14918 =
         0.09463    0.02952    0.00241   -0.00355
O4    5    0.899207    0.302779    0.117220    11.00000    0.29313    0.21205 =
         0.14100    0.03177    0.01141   -0.00087
AFIX  66
C3    1    0.813376    0.219918    0.218945    11.00000    0.29744    0.16753 =
         0.12079    0.03095    0.00674    0.01003
C4    1    0.844547    0.247506    0.185191    11.00000    0.29551    0.16811 =
         0.12190    0.02784    0.00313    0.00593
AFIX  43
H4    2    0.907035    0.245295    0.177879    11.00000   -1.20000
AFIX  65
C5    1    0.782323    0.278400    0.162365    11.00000    0.29126    0.15059 =
         0.10550    0.01752    0.00315   -0.00244
C6    1    0.688928    0.281706    0.173294    11.00000    0.29103    0.15504 =
         0.09687    0.02645   -0.00202   -0.00198
AFIX  43
H6    2    0.647296    0.302377    0.158022    11.00000   -1.20000
AFIX  65
C7    1    0.657756    0.254118    0.207047    11.00000    0.29278    0.15642 =
         0.10018    0.02727    0.00336    0.00214
AFIX  43
H7    2    0.595268    0.256330    0.214359    11.00000   -1.20000
AFIX  65
C2    1    0.719979    0.223224    0.229873    11.00000    0.29633    0.15310 =
         0.09974    0.02279   -0.00025    0.00573
AFIX   0
C8    1    0.814587    0.307812    0.125410    11.00000    0.29036    0.14991 =
         0.09933    0.00820    0.00022   -0.01514
O2    5    0.599049    0.189609    0.274001    11.00000    0.29601    0.19299 =
         0.11708    0.03306    0.00032    0.00710
C1    1    0.683707    0.190835    0.264983    11.00000    0.29738    0.16231 =
         0.10354    0.02752   -0.00213    0.00244
N1    4    0.879348    0.188292    0.240375    11.00000    0.31613    0.23106 =
         0.18090    0.07154   -0.00354    0.03061
AFIX  43
H1    2    0.856336    0.168726    0.259403    11.00000   -1.20000
AFIX   0
C9    1    0.976097    0.183472    0.235804    11.00000    0.31652    0.30357 =
         0.26158    0.09839    0.00429    0.04258
O5    5    1.021280    0.204876    0.208571    11.00000    0.32921    0.41734 =
         0.31028    0.16720    0.02017    0.05947
C10   1    1.018396    0.149099    0.268652    11.00000    0.33746    0.40773 =
         0.32422    0.16595   -0.00576    0.05775
AFIX 137
H10A  2    0.970745    0.139153    0.287367    11.00000   -1.50000
H10B  2    1.065932    0.170580    0.281736    11.00000   -1.50000
H10C  2    1.045461    0.115666    0.257783    11.00000   -1.50000
AFIX   6

PART -1
N2    4    1.150073    0.232940    0.133030    10.25000    0.21738
C11   1    1.103932    0.286403    0.140947    10.25000    0.15876
C12   1    1.198220    0.207252    0.167371    10.25000    0.20507
H2A   2    1.198514    0.236635    0.113272    10.25000   -1.50000
H2B   2    1.100061    0.208069    0.120671    10.25000   -1.50000
H11A  2    1.158283    0.312863    0.152931    10.25000   -1.50000
H11B  2    1.071398    0.301518    0.114516    10.25000   -1.50000
H11C  2    1.050497    0.281662    0.161026    10.25000   -1.50000
H12A  2    1.145314    0.201986    0.187631    10.25000   -1.50000
H12B  2    1.229103    0.169046    0.158723    10.25000   -1.50000
H12C  2    1.253170    0.233198    0.179538    10.25000   -1.50000
AFIX   6

N3    4    0.462412    0.181808    0.159686    10.25000    0.18424
C13   1    0.427451    0.190132    0.198207    10.25000    0.10584
C14   1    0.433290    0.127627    0.141198    10.25000    0.18478
H3A   2    0.532977    0.184873    0.160998    10.25000   -1.50000
H3B   2    0.440776    0.213571    0.143205    10.25000   -1.50000
H13A  2    0.453493    0.157143    0.215796    10.25000   -1.50000
H13B  2    0.452161    0.230238    0.209126    10.25000   -1.50000
H13C  2    0.352441    0.188629    0.196287    10.25000   -1.50000
H14A  2    0.358282    0.125722    0.138868    10.25000   -1.50000
H14B  2    0.461868    0.125644    0.113688    10.25000   -1.50000
H14C  2    0.459274    0.094226    0.158388    10.25000   -1.50000
AFIX   0
HKLF 4


REM  In_MeAm_DMF_FC70_5_1-25 in Fddd #70
REM wR2 = 0.3816, GooF = S = 1.538, Restrained GooF = 1.312 for all data
REM R1 = 0.1153 for 378 Fo > 4sig(Fo) and 0.1730 for all 651 data
REM 157 parameters refined using 233 restraints

END

WGHT      0.2000      0.0000

REM Highest difference peak  0.504,  deepest hole -0.350,  1-sigma level  0.096
Q1    1   0.3023  0.1250  0.1250  10.50000  0.05    0.50
Q2    1   0.7621  0.1308  0.3217  11.00000  0.05    0.38
Q3    1   1.0986  0.2963  0.1083  11.00000  0.05    0.32
Q4    1   0.5084  0.2014  0.2098  11.00000  0.05    0.30
;
_shelx_res_checksum                78110
_shelx_hkl_file
;
   0   0  -4 13642.1 474.528   6
   0   0   4 13708.3 447.255   2
   0   0   4 13650.5 489.643   5
   0   0   6-355.996 391.536   2
   0   0   6-614.028 444.722   5
   0   0  -6-174.408 450.106   6
   0   0  -8 2684.52 605.446   6
   0   0   8 2123.78 502.587   2
   0   0   8 2401.06 610.085   5
   0   0  10 253.968 690.420   5
   0   0  10 257.548 621.979   2
   0   0 -10-273.208 708.911   6
   0   0 -12 208.404 952.970   6
   0   0  12 102.508 886.833   5
   0   0  12 551.969 810.181   2
   0   0 -14 587.452 1269.78   6
   0   0  14-781.699 1229.54   2
   0   0  16 4779.09 1466.63   5
   0   0 -18 1992.38 1657.72   6
   0   0  18 274.601 1475.08   2
   0   0  18 547.542 1523.38   5
   0   0  20 196896. 5821.16   5
   0   0  20 198725. 5889.14   2
   0   0 -22 3311.22 2188.88   6
   0   0  22-22.3229 1848.23   5
   0   0  22-2418.76 1856.81   2
   0   0  24 1135.63 1943.37   5
   0   0 -24 2040.71 2330.20   6
   0   2   6 10715.8 544.938   5
   0  -2  -6 12228.9 571.756   6
   0   2   6 10821.2 519.706   2
   0   2   8 307.045 384.117   2
   0   2   8 319.013 418.418   5
   0   2  -8 448.857 655.551   6
   0  -2  -8 525.746 477.219   6
   0   2 -10 36845.1 1556.81   6
   0  -2 -10 41993.4 1301.04   6
   0   2  10 40731.7 1197.30   2
   0   2  10 38011.0 1242.67   5
   0   2  12 84.6618 687.763   2
   0  -2  12-83.6180 1102.07   5
   0   2  12-287.290 735.567   5
   0  -2 -12 316.082 881.823   6
   0   2 -12-705.414 1171.86   6
   0   2  14-1647.15 1058.30   2
   0  -2 -14-2112.30 1302.21   6
   0  -2  16 2388.78 1582.32   5
   0   2 -16 1022.78 1835.05   6
   0   2  18 117981. 3495.90   5
   0   2  18 122127. 3548.73   2
   0  -2 -18 137639. 3742.43   6
   0   2 -18 147235. 4205.23   6
   0  -2 -20 1115.98 1779.35   6
   0   2  20 556.287 1564.72   2
   0  -2  20 2067.46 1904.62   5
   0   2  20 1694.49 1436.68   5
   0   2 -20 949.815 2060.84   6
   0   2 -22 39423.0 2814.65   6
   0   2  22 35282.9 2058.71   5
   0  -2 -22 39012.6 2440.55   6
   0   2  22 31629.8 2192.87   2
   0   2  24 950.851 1732.95   5
   0  -2  24 878.226 2104.96   5
   0   2  24-2691.26 1993.38   2
   0  -2 -24-1685.89 2143.37   6
   0   2  26 20831.6 2240.77   5
   0   4   0 72754.1 2221.42   4
   0  -4  -2-848.440 977.907   8
   0   4   2 810.298 567.568   4
   0   4   4 77587.5 2171.43   5
   0   4   4 82184.6 2116.28   4
   0  -4  -4 81670.0 2089.18   3
   0  -4  -4 81814.5 2065.22   1
   0   4   6 1541.65 404.510   2
   0  -4  -6 1881.42 474.372   3
   0  -4  -6 1573.86 515.227   8
   0  -4  -6 1864.72 296.149   1
   0   4   6 2366.33 403.847   4
   0   4   6 1583.94 404.039   5
   0  -4  -8 30091.1 936.736   6
   0  -4  -8 28885.2 943.439   8
   0  -4  -8 27567.3 780.856   1
   0   4   8 28254.7 935.516   5
   0   4   8 28775.5 913.569   2
   0   4   8 28604.2 884.443   7
   0   4  10 1303.13 530.263   2
   0  -4 -10 1478.34 577.160   8
   0   4  10 1713.46 399.328   7
   0  -4 -10 2154.82 650.438   6
   0   4  10 1664.78 559.751   5
   0  -4 -10 1444.33 333.299   1
   0   4  12 56661.3 1738.58   5
   0   4  12 59834.0 1450.56   7
   0  -4 -12 59495.6 1831.12   6
   0   4  12 58189.5 1702.03   2
   0  -4 -12 57370.7 1608.49   8
   0  -4 -16 46776.4 1483.68   8
   0   4  18 495.537 1195.56   2
   0   4  18-274.672 1160.68   5
   0  -4 -18 796.780 1481.50   6
   0  -4 -18-5.08972 795.300   8
   0   4  20 33722.7 1872.00   2
   0   4  20 37709.4 1816.73   5
   0  -4 -20 35628.8 2172.36   6
   0  -4 -22 486.599 858.826   8
   0   4  22 780.201 1456.41   5
   0  -4 -22-585.786 1894.37   6
   0   4  22 544.424 1633.05   2
   0  -4 -24-22.9476 2137.14   6
   0   4  24 2461.24 1819.37   2
   0   4  24 4581.88 1661.33   5
   0   4  26-667.734 1818.77   5
   0  -6  -2 378.016 1430.72   8
   0   6   2 2838.87 1023.82   4
   0  -6  -4-341.540 1186.70   8
   0   6   4 148.309 793.565   4
   0  -6  -6 468675. 10794.3   8
   0   6   6 427664. 10703.7   5
   0   6   6 450369. 10515.4   2
   0  -6  -6 449502. 10603.6   3
   0  -6  -6 456279. 10539.8   1
   0   6   6 471992. 10639.0   4
   0  -6  -8 3662.12 718.350   3
   0   6   8 3788.16 714.681   5
   0  -6  -8 4095.52 502.065   1
   0  -6  -8 4008.75 929.832   8
   0   6   8 3758.73 709.109   4
   0   6   8 3845.74 620.821   2
   0  -6 -10 184288. 4585.07   3
   0  -6 -10 187658. 4546.52   8
   0  -6 -10 182673. 4452.08   6
   0   6  10 182216. 4450.00   2
   0  -6 -10 185592. 4328.46   1
   0   6  10 172461. 4432.57   7
   0   6  10 187990. 4460.50   4
   0   6  10 181986. 4508.97   5
   0  -6 -14 2593.44 1055.35   8
   0   6  14 2127.65 961.558   5
   0   6  14 2544.68 671.536   7
   0  -6 -14 2068.48 1105.03   6
   0   6  14 2527.19 936.642   2
   0  -6 -14 2593.57 567.132   1
   0  -6 -16 205.586 632.135   1
   0  -6 -16 737.589 1039.53   8
   0   6  16 130.056 554.225   7
   0  -6 -18 35857.6 1568.43   8
   0   6  18 37431.9 1671.59   2
   0   6  18 37907.6 1690.84   5
   0  -6 -18 39037.7 1926.34   6
   0   6  20-1402.33 1361.86   2
   0   6  20-642.290 1272.75   5
   0   6  22 5476.31 1543.04   2
   0   6  22 5532.92 1454.87   5
   0  -6 -22 6883.08 1892.12   6
   0   6  24-1978.21 1578.42   5
   0   8   2-24.7786 1575.28   4
   0  -8  -4 25999.9 2681.16   8
   0   8   4 51673.0 2279.33   4
   0  -8  -6 599.719 845.108   1
   0  -8  -6-1142.85 2209.14   8
   0   8   6 563.747 1298.93   4
   0   8   8 369988. 8737.31   4
   0  -8  -8 357412. 8661.08   3
   0   8   8 361818. 8483.79   2
   0  -8  -8 344584. 9058.75   8
   0  -8  -8 359696. 8498.71   1
   0   8  12 123985. 3282.93   4
   0  -8 -12 115403. 2960.65   1
   0   8  12 121899. 3117.98   2
   0  -8 -12 125557. 3532.08   8
   0   8  12 118658. 3301.03   5
   0  -8 -12 111388. 3333.47   3
   0  -8 -14-253.031 1419.66   8
   0   8  14 357.124 1119.53   5
   0   8  14 474.705 1073.32   4
   0   8  14-413.633 949.393   2
   0  -8 -14-18.6157 1036.63   6
   0  -8 -14-151.918 635.301   1
   0   8  14-616.084 1000.34   7
   0   8  16 14519.7 1172.69   4
   0   8  16 13364.3 1044.80   7
   0  -8 -16 13269.8 797.583   1
   0  -8 -16 14480.8 1512.70   8
   0   8  20 22659.6 1031.56   7
   0  -8 -20 26137.4 1702.35   8
   0   8  20 25008.2 1374.30   4
   0   8  20 28544.5 1641.42   2
   0  -8 -20 24835.7 1867.96   6
   0   8  20 27460.2 1654.13   5
   0  -8 -20 20606.7 1143.83   1
   0   8  22 423.593 1442.50   5
   0   8  22-202.109 1458.19   2
   0  -8 -22 120.840 1767.02   6
   0   8  24-1779.88 1662.02   5
   0 -10  -6 2794.75 1393.37   1
   0 -10  -8 2886.51 1170.65   1
   0  10   8 4911.31 1849.86   4
   0 -10  -8-211.511 3015.68   8
   0  10  10 303074. 7288.72   4
   0 -10 -10 246965. 7010.26   3
   0  10  10 299072. 6793.76   2
   0 -10 -10 284293. 6791.41   1
   0 -10 -10 243278. 7767.48   8
   0 -10 -12 1244.51 836.700   1
   0 -10 -12-518.539 2484.64   8
   0  10  12 815.118 1030.29   2
   0  10  12 590.013 1600.18   5
   0 -10 -12 2137.03 1278.76   3
   0 -10 -14 1368.60 2242.19   8
   0 -10 -14 3091.01 1429.76   3
   0  10  14 2281.80 1478.99   4
   0  10  14 2598.82 1503.38   5
   0 -10 -14 2918.71 790.942   1
   0  10  14 2482.87 1065.79   2
   0 -10 -16 11838.8 2196.63   8
   0 -10 -16 374.459 775.806   1
   0  10  18 37598.7 2003.75   5
   0  10  18 35978.5 1908.74   4
   0  10  18 31364.8 1596.86   7
   0 -10 -18 33611.8 2173.52   3
   0 -10 -18 33077.8 2391.94   8
   0 -10 -18 37104.9 1871.90   6
   0 -10 -18 33915.7 1285.17   1
   0 -10 -20 1089.83 1951.19   3
   0  10  20 301.653 1529.92   5
   0  10  20-1974.16 1542.47   4
   0 -10 -20-1032.12 2185.74   8
   0 -10 -20-1592.48 1600.85   6
   0  10  20-1226.94 1470.98   2
   0 -10 -20 437.462 875.142   1
   0  12   4 6211.73 3015.78   4
   0  12   6 3096.42 2884.68   4
   0 -12  -6-772.715 1410.62   1
   0 -12  -8 12241.3 4067.99   8
   0  12   8 22471.6 2899.47   4
   0 -12 -10-2325.39 3986.32   8
   0  12  10 2732.47 1161.40   2
   0  12  10-106.246 2400.52   4
   0  12  12 30784.7 1531.89   2
   0  12  12 30921.6 2573.90   4
   0 -12 -14-2039.81 1524.49   3
   0  12  14 240.217 1243.87   2
   0  12  18 142.917 1931.35   5
   0 -12 -18-1541.56 1464.72   6
   0 -12 -18-360.086 1778.27   3
   0  12  18-122.866 1303.93   2
   0  12  20 49246.0 2729.25   5
   0  12  20 46663.2 2148.45   2
   0  14   6-2229.23 3389.90   4
   0 -14  -8 4686.00 1645.53   1
   0  14  10 13749.1 3500.20   4
   0 -14 -10 6445.76 1547.79   1
   0  14  12-124.267 1342.98   2
   0 -14 -12 1374.08 4719.60   8
   0 -14 -12 1077.86 1307.69   1
   0  14  12-71.2599 3175.74   4
   0 -14 -14 2622.80 4714.25   8
   0  14  14 102.295 1388.39   2
   0  14  14-714.396 2880.48   4
   0 -14 -14-157.144 1221.09   1
   0  14  18 38367.5 2336.58   7
   0 -14 -18 42213.7 1720.64   1
   0  14  18 34275.2 3334.04   4
   0  14  18 33307.5 3173.64   5
   0  14  18 44690.1 2051.92   2
   0 -16  -6 63.0478 1904.89   1
   0 -16  -8 1832.36 1862.08   1
   0  16  10-1766.79 3897.51   4
   0 -16 -10 989.370 1689.48   1
   0 -18  -8-2245.42 2120.74   1
   1  -1  -3 148762. 3453.07   3
  -1   1   3 139193. 3417.01   2
  -1  -1   3 143947. 3388.15   5
  -1   1   3 139445. 3450.02   5
  -1  -1   3 144863. 3373.16   2
   1   1  -3 148282. 3381.93   6
  -1  -1   5 136929. 3305.13   5
  -1   1   5 135601. 3289.24   2
  -1  -1   5 133797. 3260.62   2
  -1   1   5 137233. 3300.25   5
   1   1  -5 143245. 3299.73   6
  -1   1   7 101979. 2579.02   5
  -1   1   7 98610.4 2543.89   2
   1  -1  -7 99308.8 2565.32   6
  -1  -1   7 105013. 2558.77   2
   1   1  -7 105033. 2626.03   6
  -1  -1   7 108470. 2638.00   5
  -1  -1   9 527.341 455.101   2
  -1   1   9 474.356 432.379   2
   1   1  -9 110.913 572.667   6
  -1   1   9 501.719 463.190   5
  -1  -1   9 715.638 574.819   5
   1  -1  -9 609.304 524.845   6
  -1  -1 -11-1502.91 1005.21   6
  -1   1  11-229.665 555.647   2
  -1  -1  11-159.890 586.207   2
   1   1 -11 9.98899 761.814   6
   1   1  11-326.274 850.175   5
  -1  -1  11 194.739 726.957   5
  -1   1  11 201.853 611.683   5
   1  -1 -11 458.814 686.032   6
  -1  -1  13 7055.37 936.339   2
  -1   1  13 7586.13 947.836   5
   1  -1 -13 9378.16 1048.98   6
   1   1 -13 8544.12 1162.49   6
   1   1  13 5376.28 1223.94   5
  -1   1  13 7920.22 852.495   2
  -1  -1  15-2616.87 1550.49   5
  -1  -1 -17 7528.44 2093.20   6
   1   1 -17 13301.1 1657.93   6
  -1   1  17 13957.7 1267.31   2
   1  -1 -17 13400.1 1538.17   6
  -1   1  17 11580.0 1354.62   5
  -1  -1  17 12897.4 1535.42   5
   1   1  17 10012.4 1698.01   5
  -1  -1  17 10565.3 1414.32   2
   1   1 -19-286.636 1676.91   6
  -1   1  19 642.136 1349.76   5
   1  -1 -19 1510.57 1586.08   6
  -1  -1 -19 2229.58 1965.25   6
  -1  -1  19-1090.73 1388.39   2
   1   1  19-41.6125 1695.36   5
  -1   1  19-259.289 1227.16   2
  -1  -1  19 1524.10 1485.16   5
  -1   1  23 32714.9 2124.83   2
   1   1 -23 36834.3 2520.36   6
  -1  -1  23 32795.1 2368.78   2
   1  -1 -23 38165.9 2465.74   6
  -1  -1  23 27075.1 2194.36   5
  -1   1  23 31597.3 2118.25   5
   1   1 -25 20763.8 2494.52   6
  -1   1  25 14831.9 2014.73   5
   1  -1 -25 19621.8 2464.18   6
  -1   1  25 18143.3 2233.71   2
  -1  -1  25 13119.1 2122.08   5
  -1  -1  25 13849.5 2293.69   2
  -1  -3   1 78814.0 1941.90   8
  -1  -3  -1 74527.5 1920.21   8
  -1  -3  -1 72111.4 1843.76   1
  -1  -3   1 79693.2 1893.85   1
   1   3  -1 81717.1 1914.79   4
  -1  -3  -3 606109. 13975.5   8
   1   3  -3 594189. 13975.9   6
  -1  -3   3 606534. 13972.7   2
  -1  -3   3 621388. 14006.5   5
  -1  -3  -3 611800. 13906.4   1
   1   3  -3 613021. 14015.7   4
   1   3   3 608480. 13960.1   7
  -1  -3   3 609804. 14103.3   8
   1  -3  -5 235707. 5329.82   3
   1   3  -5 237836. 5302.28   6
  -1  -3  -5 213562. 5185.71   8
  -1   3   5 225532. 5263.22   2
  -1  -3  -5 213496. 5123.44   1
   1   3  -5 202803. 5442.65   4
  -1   3   5 229998. 5355.66   5
   1   3   5 218164. 5150.96   7
  -1  -3   5 229026. 5325.12   5
  -1  -3   5 218418. 5247.14   2
  -1  -3  -7 1102.93 511.773   6
  -1  -3  -7 1627.09 384.567   8
  -1  -3  -7 1367.39 308.267   1
   1   3   7 1741.53 476.459   2
   1   3   7 1572.95 278.116   7
  -1  -3   7 2486.65 637.562   5
  -1   3   7 3675.75 496.598   5
   1   3  -7 2309.71 591.469   6
  -1   3   7 3748.05 505.803   2
  -1  -3   7 3235.23 538.483   2
   1   3   7 1736.07 456.185   5
   1  -3  -7 3947.89 594.898   3
  -1  -3   9 1872.84 752.563   5
  -1   3   9 1886.74 535.014   5
  -1  -3  -9 1662.13 648.396   6
  -1   3   9 2665.68 537.802   2
  -1  -3   9 2517.00 639.746   2
   1   3   9 1277.24 576.403   2
   1   3  -9 2973.55 741.351   6
  -1  -3  -9 1497.82 377.524   8
   1   3   9 1950.67 587.870   5
   1   3   9 846.298 264.119   7
  -1  -3 -11 4892.62 453.227   8
   1   3  11 3682.43 807.448   5
  -1   3  11 4729.05 672.278   2
   1  -3 -11 4200.30 733.194   6
  -1   3  11 5152.06 720.538   5
  -1  -3 -11 4000.70 929.160   6
   1   3  11 4353.96 838.154   2
   1   3 -11 5627.50 983.612   6
  -1  -3  11 5593.81 867.597   2
  -1  -3  11 4269.63 1022.92   5
  -1   3  13 5039.58 853.324   2
   1   3  13 5293.48 1090.43   5
  -1  -3 -13 5665.52 1248.35   6
   1  -3 -13 5612.42 1035.45   6
  -1   3  13 6101.41 925.081   5
   1   3  13 3695.58 1207.14   2
  -1  -3 -15 72733.2 2655.69   6
  -1  -3  15 73271.3 2750.89   5
  -1  -3  15 74158.3 2656.38   2
   1   3  15 66545.6 2649.81   2
  -1   3  17 38591.5 1588.31   2
   1  -3 -17 37244.2 1809.76   6
   1   3 -17 39152.4 2124.67   6
   1   3  17 34501.0 1858.10   5
  -1  -3  17 33560.2 1993.69   2
  -1   3  17 39309.8 1687.37   5
  -1  -3  17 30121.0 2097.75   5
   1   3  19-1315.48 1672.39   2
  -1   3  19-38.5252 1153.21   2
  -1  -3 -19-2159.41 2008.43   6
  -1   3  19 432.167 1247.46   5
   1   3  19 204.228 1469.49   5
  -1  -3  19 2574.77 1610.23   2
   1  -3 -19-831.099 1432.77   6
   1   3 -19-308.900 1728.24   6
  -1  -3  19-1631.74 1774.93   5
   1  -3 -19 213.780 497.374   8
  -1  -3 -21 11557.4 2312.07   6
  -1  -3  21-3969.02 2262.31   2
   1   3  21 8885.01 1731.61   5
  -1  -3  21 5241.50 2055.75   5
   1   3  21 3965.13 2027.21   2
  -1   3  21 14022.1 1562.35   5
   1  -3 -21 3864.05 1905.21   6
   1   3 -21 1137.32 2358.92   6
   1  -3 -21 5661.78 611.100   8
  -1   3  21 8711.32 1510.08   2
  -1   3  23 39081.7 2070.66   5
  -1  -3 -23 41379.7 2988.04   6
  -1   3  23 34633.9 2026.34   2
  -1  -3  23 26906.2 2353.52   2
  -1  -3  23 29999.0 2571.98   5
   1  -3 -23 41944.4 2461.36   6
   1   3  23 28956.2 2199.24   5
  -1  -3 -25 6611.95 3026.73   6
   1   3 -25 666.772 2866.33   6
  -1   3  25 9448.05 1891.73   2
   1   3  25 8743.29 2007.27   5
  -1  -3  25 2973.82 2320.03   5
  -1   3  25 11479.2 1870.56   5
   1  -3 -25 13832.8 2398.92   6
  -1  -5   1 495.690 563.532   1
   1   5  -1 663.553 632.558   4
  -1  -5   1-81.0143 868.702   8
  -1  -5  -1 212.145 490.210   1
   1   5   1 580.078 548.404   4
  -1  -5  -1 243.066 687.028   8
   1   5  -3 12351.3 984.282   4
  -1  -5   3 10309.2 1418.94   8
  -1  -5  -3 10212.6 727.485   8
   1   5  -5 941117. 23043.3   4
  -1  -5  -5 979075. 22609.4   8
   1   5   5 999999. 22593.3   7
  -1  -5  -5 989600. 22503.1   1
   1  -5  -7 198834. 4881.52   3
  -1   5   7 199052. 4975.64   5
   1   5   7 195176. 4692.43   7
  -1  -5  -7 189733. 4728.10   8
  -1  -5  -7 189514. 4597.05   1
  -1   5   7 199952. 4781.47   2
  -1  -5  -7 200898. 4627.00   6
   1   5   7 200855. 4595.60   2
   1   5   7 192737. 4597.77   5
  -1  -5  -9 10381.0 796.918   8
   1   5   9 10523.4 605.471   5
   1   5   9 10064.6 631.050   7
  -1   5   9 9148.16 784.713   2
  -1  -5   9 8030.89 1118.28   5
   1  -5  -9 9925.57 936.561   3
  -1   5   9 9730.19 875.501   5
   1  -5  -9 9575.54 608.014   1
   1   5   9 11552.7 640.839   2
  -1  -5  -9 10299.2 511.002   1
  -1   5   9 10200.0 1253.05   4
  -1  -5  -9 11224.8 750.155   6
   1  -5 -11 30818.9 2080.33   8
  -1   5  11 36914.3 1488.26   4
   1   5 -11 50588.1 2030.87   6
  -1  -5 -11 35979.9 1335.58   8
   1   5  11 34974.7 1280.48   5
   1  -5 -11 40856.4 1618.66   3
  -1  -5 -11 34324.3 1141.03   1
   1   5  11 37912.8 1323.85   2
  -1   5  11 40830.2 1415.99   2
  -1  -5  11 31946.9 1845.27   5
   1  -5 -11 36397.9 1031.46   1
  -1   5  11 40720.9 1463.03   5
  -1  -5 -11 42067.9 1485.40   6
   1   5  11 38311.9 1148.61   7
  -1   5  15 62822.7 1877.41   4
   1  -5 -15 74813.7 2073.16   8
  -1  -5  15 48559.5 2684.93   5
   1   5  15 66453.8 2236.20   2
   1   5 -15 85447.4 2980.46   6
  -1  -5 -15 69223.1 2426.62   6
  -1   5  15 69117.9 1699.66   7
   1   5  15 69212.8 2169.73   5
   1  -5 -15 67479.5 1713.53   1
  -1  -5 -15 63741.0 2009.31   8
  -1   5  17 4781.77 671.686   4
  -1  -5  17 3292.02 1845.46   5
  -1  -5 -17 6374.71 999.612   8
  -1   5  17 9451.83 1218.57   5
  -1   5  17 7295.27 1130.79   2
   1  -5 -17 7274.79 1328.82   6
   1  -5 -17 6531.17 909.172   8
   1   5 -17 7624.12 1944.61   6
  -1   5  19 700.741 1162.75   2
  -1   5  19 413.116 1297.26   5
  -1  -5 -19 421.242 964.222   8
  -1  -5 -19 779.739 1741.85   6
  -1  -5  19 26.2753 1964.88   5
   1   5  19 1880.80 1268.80   5
   1   5 -19-363.555 1995.26   6
   1  -5 -19 1317.78 1432.63   6
   1  -5 -19 223.672 804.853   8
   1   5  19-784.469 1567.06   2
  -1  -5 -21 1890.29 1016.93   8
   1   5  21 1310.75 1432.24   5
   1  -5 -21 648.236 1615.08   6
  -1   5  21 1935.80 1418.72   5
  -1  -5 -21 3223.85 1934.01   6
  -1  -5  21-2339.79 2072.79   5
  -1   5  21 2680.13 1322.73   2
   1   5  21 2815.30 1839.65   2
   1   5 -21-1048.39 2306.04   6
  -1   5  23 24358.4 1860.34   5
   1  -5 -23 24039.0 2129.36   6
  -1  -5 -23 23482.5 2399.31   6
   1   5  23 24002.4 1868.96   5
   1   5  23 20270.9 2261.64   2
  -1   5  23 25273.7 1776.03   2
   1   7   1 17722.4 987.552   4
  -1  -7  -1 14728.3 1286.28   8
  -1  -7   1 13102.7 1603.82   8
  -1  -7  -1 13785.9 872.263   1
   1   7  -1 16828.9 1123.03   4
   1   7  -3 4346.22 1293.31   4
  -1  -7   3 4296.63 1856.74   8
  -1  -7  -3 2792.44 954.857   8
  -1  -7  -3 2775.44 606.933   1
   1   7   3 3012.04 732.543   4
   1   7   5 5105.78 716.385   4
   1   7   5 4026.36 457.253   2
  -1  -7  -5 4688.75 591.730   1
  -1  -7  -5 4827.86 921.120   8
   1   7   7 268309. 6394.35   5
  -1  -7  -7 259864. 6368.76   3
   1   7   7 284631. 6472.42   4
   1   7   7 270609. 6281.28   2
  -1  -7  -7 271850. 6541.59   8
  -1  -7  -7 266799. 6343.46   1
  -1   7   9 1351.86 1313.15   5
  -1  -7  -9 1940.58 577.578   1
  -1   7   9 3581.10 1928.40   4
   1   7   9 1749.94 913.930   7
   1   7   9 2432.89 694.657   5
  -1  -7  -9 2679.93 816.068   3
  -1  -7  -9 2866.44 1044.13   8
  -1  -7  -9 2533.98 707.158   6
  -1   7   9 2293.48 943.110   2
   1   7   9 2317.22 615.738   2
   1  -7  -9 1522.56 1073.86   3
   1  -7 -13 109650. 3274.91   3
  -1  -7 -13 112145. 3008.06   6
   1   7  13 111631. 2896.44   2
   1   7  13 106722. 2880.02   5
  -1  -7 -13 105490. 3045.52   8
  -1  -7 -13 103658. 2747.83   1
   1  -7 -13 108042. 2681.16   1
   1   7  13 106324. 2824.87   7
  -1   7  13 116232. 3238.31   5
  -1   7  13 117492. 3041.06   2
  -1   7  13 113263. 3395.96   4
  -1  -7 -15 37915.4 1314.23   1
  -1  -7 -15 37264.8 1655.74   8
  -1   7  15 36575.2 1357.98   7
   1  -7 -15 36214.8 1119.57   1
  -1   7  15 35819.3 1749.53   4
  -1  -7 -15 37404.3 1759.72   6
   1   7  15 39059.8 1498.59   5
   1   7  15 37776.4 1287.72   7
   1   7  15 41042.4 1577.36   2
  -1  -7 -17 14137.2 1368.51   8
   1  -7 -17 15845.1 750.221   1
  -1   7  17 16213.6 878.847   7
  -1   7  17 13768.8 1359.70   4
   1  -7 -17 16100.2 1739.02   3
   1  -7 -17 13082.9 2124.90   8
  -1   7  17 14193.4 1288.81   2
  -1  -7 -17 11332.4 934.151   1
   1   7  17 15589.6 858.140   7
   1  -7 -17 15300.1 1445.59   6
  -1   7  17 17578.0 1526.86   5
  -1  -7 -19-1963.94 1320.89   8
  -1   7  19 138.573 1388.80   5
  -1   7  19-572.892 1218.64   2
   1   7  19-611.944 1426.69   2
   1  -7 -19-4534.16 1893.71   8
  -1  -7 -19-1485.80 1752.79   6
   1   7  19 184.284 1203.43   5
  -1  -7 -21 5014.39 1925.66   6
  -1  -7 -21 3403.20 1397.37   8
   1   7  21 4978.50 1361.02   5
   1  -7 -21 4299.68 1613.13   6
   1   7  21 5115.57 1685.95   2
  -1   7  21 5518.22 1518.33   5
  -1   7  21 5078.28 1387.63   2
   1  -7 -23-1819.70 1858.11   6
   1   7  23-3599.95 2073.79   2
   1   7  23 1226.76 1478.41   5
  -1   7  23-625.781 1522.50   2
  -1   7  23 2394.19 1580.22   5
  -1  -7 -23-3880.31 2250.97   6
  -1   7  25 20992.1 1989.39   5
   1  -7 -25 21840.4 2319.89   6
   1   7  25 14063.1 2491.96   2
   1   7  25 18895.6 1838.03   5
  -1  -7 -25 16198.7 2595.08   6
  -1   7  25 22994.9 1915.11   2
  -1  -9  -1 1601.13 2152.24   8
  -1  -9  -1 2579.51 1054.08   1
   1   9   1 2699.29 1327.01   4
  -1  -9  -3 9192.04 1097.78   1
   1   9   3 9619.85 1331.54   4
  -1  -9  -3 8892.07 2061.48   8
  -1  -9  -5 35167.4 1470.23   1
  -1  -9  -5 37610.5 2142.61   8
   1   9   5 37577.8 1731.17   4
   1   9   7 9134.74 1344.70   4
  -1  -9  -7 9926.33 981.212   1
  -1  -9  -7 6757.19 1726.64   8
   1   9   7 5144.37 822.122   2
   1   9   9 11785.7 845.694   2
  -1  -9  -9 6977.07 1088.48   3
  -1  -9  -9 11611.1 884.858   1
   1   9   9 10257.1 1266.75   4
   1   9   9 5308.62 1349.38   5
  -1  -9  -9 10913.9 1623.86   8
  -1  -9 -11 28351.4 1728.20   8
  -1   9  11 32092.7 2143.62   5
   1  -9 -11 32597.7 1775.11   3
   1   9  11 27220.8 1453.07   4
  -1   9  11 34750.9 2831.79   4
   1   9  11 27785.7 1518.06   7
  -1   9  11 33204.0 1505.38   2
  -1  -9 -11 28503.0 1216.71   6
   1   9  11 28866.0 1146.42   2
  -1  -9 -11 26173.3 1413.08   3
   1  -9 -11 26700.1 1372.58   1
   1   9  11 27893.6 1414.91   5
  -1  -9 -11 26681.7 1137.35   1
   1   9  13 44972.8 1647.60   5
   1  -9 -13 34037.4 1460.57   1
  -1  -9 -13 43414.0 1958.42   8
  -1  -9 -13 42859.5 1777.55   3
  -1  -9 -13 45679.8 1417.64   1
  -1   9  13 34176.9 1747.47   2
   1   9  13 43613.4 1733.54   7
  -1   9  13 44926.7 2975.31   4
  -1  -9 -13 43121.7 1621.45   6
   1   9  13 50741.6 1538.67   2
  -1  -9 -15 29719.6 1199.70   1
   1  -9 -15 32679.6 1170.30   1
  -1  -9 -15 32747.8 1617.15   6
   1   9  15 30655.5 1450.29   7
  -1  -9 -15 31475.2 1792.23   8
   1   9  15 34286.1 1433.17   2
   1   9  15 32029.3 1519.60   5
  -1  -9 -17 7567.30 942.272   1
  -1  -9 -17 9877.39 1589.32   8
  -1   9  17 8159.08 1327.13   2
  -1   9  17 7211.91 1613.14   5
   1  -9 -17 6067.29 754.127   1
   1  -9 -19 1001.08 1857.18   3
  -1   9  19-394.020 1896.27   4
  -1   9  19-142.462 1030.85   7
   1   9  19-15.3257 877.176   7
  -1   9  19 1146.46 1604.85   5
   1  -9 -19 577.578 1422.53   6
   1  -9 -19 25.0465 697.389   1
   1  -9 -19-1428.45 3265.77   8
  -1  -9 -19-1061.48 952.846   1
   1   9  19-1752.00 1262.99   5
  -1   9  19-985.509 1300.55   2
   1  -9 -21-2966.97 2106.06   3
   1  -9 -21 483.408 1627.02   6
  -1  -9 -21 462.617 967.228   1
   1   9  21 180.642 899.012   7
   1   9  21-1014.02 1549.16   2
  -1   9  21-1610.75 1446.19   2
  -1   9  21 1587.50 1615.39   5
  -1  -9 -21-1399.43 1895.16   6
   1   9  21 1196.78 1366.66   5
   1   9  23 9035.04 2083.40   2
   1  -9 -23 8034.52 2535.77   3
   1  -9 -23 8472.82 2125.20   6
  -1  -9 -23 7688.10 2401.71   6
  -1   9  23 18846.0 2037.72   5
   1   9  23 21183.0 1780.30   5
  -1   9  23 18612.5 1914.98   2
   1  11   1-3380.49 2292.81   4
  -1 -11  -1-4215.43 3818.72   8
   1  11   3 33166.1 2394.12   4
   1  11  -3 27396.9 3197.78   4
  -1 -11  -3 25914.0 3531.48   8
   1  11   5 18286.9 1847.65   4
  -1 -11  -5 16003.6 2844.29   8
   1  11   9-245.489 851.597   2
  -1 -11 -11 27450.6 1538.53   3
  -1  11  11 28102.3 1614.95   2
   1  11  13 27182.1 1796.75   5
  -1 -11 -13 27813.3 1670.42   3
  -1 -11 -13 29033.1 1385.00   6
   1 -11 -13 28355.6 1482.68   1
  -1  11  13 33288.0 1667.35   2
   1  11  13 30962.2 1332.13   2
   1  11  15 22662.0 1264.09   2
  -1 -11 -15 16571.5 1613.53   3
  -1  11  15 13419.8 3188.94   4
   1  11  15 22760.3 1628.83   5
   1 -11 -15 15659.3 1147.62   1
  -1 -11 -15 19839.3 1424.47   6
   1  11  17 6093.72 1204.71   2
  -1  11  17 7719.29 3129.53   4
   1 -11 -17 5225.49 909.662   1
  -1  11  17 6749.21 1428.10   2
   1 -11 -17 6799.73 1875.59   3
  -1  11  17 8115.26 2081.16   5
   1 -11 -19 1835.94 1952.12   3
   1  11  19 751.518 1481.03   5
   1 -11 -19-1350.87 1471.30   6
  -1 -11 -19 1392.53 1684.87   3
  -1  11  19 1222.14 1951.78   5
  -1  11  19 1225.56 1456.53   2
   1 -11 -19-395.972 844.128   1
  -1  11  21 21461.4 2425.19   5
  -1  11  21 20924.8 1883.84   2
   1  11  21 16413.4 1860.34   5
  -1 -11 -21 21008.4 2344.93   8
   1  13   1 4080.52 3043.14   4
   1  13  -1 5387.62 3150.14   4
   1  13   3 13796.7 2947.17   4
  -1 -13  -3 6864.69 1599.39   1
  -1 -13  -5 16595.9 1668.39   1
  -1 -13  -5 21426.1 3923.98   8
  -1 -13  -7 7056.88 1361.80   1
  -1 -13  -7 6723.61 3339.71   8
   1  13   7 7752.60 2027.14   4
   1  13   9-1494.55 1851.83   4
  -1 -13  -9 395.484 2978.38   8
   1  13   9 786.464 1010.33   2
  -1 -13  -9-607.979 1163.51   1
   1 -13 -11-1096.00 1542.80   1
   1  13  11-638.566 1050.08   2
  -1 -13 -11-2388.34 2761.35   8
   1  13  11-4170.43 1898.54   4
  -1 -13 -11-2274.03 1122.87   1
   1  13  13 23078.7 2100.83   4
  -1 -13 -13 20558.1 2975.41   8
  -1 -13 -13 24411.5 1327.73   1
   1  13  15 16046.5 1263.54   2
  -1 -13 -15 13079.1 1646.74   3
   1  13  15 17975.5 2216.18   5
   1  13  15 16350.5 1870.73   7
   1  13  15 15829.2 2013.08   4
  -1 -13 -15 14964.8 1375.10   6
  -1 -13 -15 19140.4 2750.75   8
  -1 -13 -15 16132.2 1220.38   1
   1  13  17 4738.67 1901.20   4
  -1  13  17 4512.66 3662.66   4
  -1 -13 -17 6733.10 1096.70   1
  -1 -13 -17 4678.51 2588.32   8
   1  13  17 5223.80 1724.88   7
  -1  13  17 4975.03 1614.81   2
   1 -13 -17 2034.49 1956.76   3
   1  13  17 5157.29 1256.03   2
  -1  13  19-2451.15 1641.26   2
  -1 -13 -19-1653.53 1124.85   1
   1  13  19-3969.60 2080.92   4
   1  15   3-7999.49 4126.15   4
  -1 -15  -5 6532.18 1779.41   1
   1  15   5 7494.43 3318.90   4
  -1 -15  -7 355.899 4676.47   8
  -1 -15  -7 3393.64 1603.96   1
   1  15   7-1192.51 2854.58   4
  -1 -15  -9 575.777 1431.03   1
  -1 -15  -9-2565.23 4292.59   8
   1  15   9 115.313 2554.25   4
   1  15  11 28.2042 2558.98   4
  -1 -15 -11 1354.81 1331.77   1
   1 -15 -11 1395.33 1743.33   1
  -1 -15 -11-1284.96 3892.27   8
  -1 -15 -13 2912.23 1248.04   1
   1 -15 -13 408.236 1669.17   1
  -1 -15 -13-1222.63 4060.27   8
   1  15  13 702.479 2444.92   4
   1  17   3 7836.82 3979.65   4
  -1 -17  -3 4269.73 2146.20   1
   1  17   5 3975.81 3907.02   4
  -1 -17  -5 21.1683 1964.56   1
  -1 -17  -7 1242.53 1846.41   1
   1  17   7 2272.51 3946.27   4
   2   0  -2 491584. 11433.1   3
  -2   0   4-200.788 445.102   2
   2   0  -4-116.584 499.596   3
  -2   0   4-301.824 497.924   5
  -2   0   6 92315.9 2390.19   2
  -2   0   6 89781.8 2412.24   5
   2   0  -6 96485.8 2502.94   3
   2   0  -8-39.3194 474.633   6
  -2   0   8-96.9066 460.166   2
  -2   0   8 111.564 452.350   5
  -2   0  10 5574.11 605.032   2
   2   0 -10 4401.88 698.528   6
  -2   0  10 6047.12 669.667   5
  -2   0  12-478.421 717.571   2
  -2   0  12-378.588 802.041   5
   2   0 -12-205.151 852.361   6
  -2   0  16 828.086 1032.18   2
  -2   0  16-635.191 1179.79   5
   2   0 -16-1084.34 1327.99   6
  -2   0  18 223120. 5786.18   2
   2   0 -18 234567. 5967.45   6
  -2   0  18 232220. 5925.87   5
   2   0 -20-418.504 1609.58   6
  -2   0  20 1225.73 1415.94   5
  -2   0  20-482.592 1273.26   2
  -2   0  22 14241.0 1752.35   5
   2   0 -22 16362.2 2011.59   6
  -2   0  22 16419.1 1632.94   2
  -2   0  24 122.607 1740.15   5
   2   0 -24 133.431 2087.85   6
  -2   0  24 146.989 1600.47   2
   2   0 -26 2092.86 2483.89   6
  -2   0  26 4113.71 1920.30   2
  -2   0  26 5725.19 2018.74   5
  -2  -2   0 322531. 7667.25   8
  -2  -2   0 333621. 7639.69   1
   2   2   0 336490. 7644.70   7
   2   2  -2 35149.1 1055.34   3
   2   2  -2 37108.4 1009.53   7
  -2  -2  -2 36941.1 1004.49   1
  -2  -2   2 37046.4 1032.65   8
   2   2   2 40865.0 985.903   7
  -2  -2   2 34655.5 1043.69   5
  -2  -2   2 35544.8 941.527   1
  -2  -2  -2 38952.6 1005.90   8
  -2  -2   2 32233.5 992.465   2
  -2  -2   4 29955.2 926.794   2
   2   2  -4 32956.8 941.864   7
   2  -2  -4 30365.2 1186.56   3
  -2  -2   4 35228.9 978.182   8
  -2   2   4 26741.2 1334.75   5
  -2  -2   4 32716.8 959.348   5
  -2  -2   4 32587.3 811.052   1
  -2  -2   6 12406.8 598.931   8
   2   2  -6 10832.9 526.597   4
   2   2  -6 10387.9 597.402   6
  -2  -2   6 11737.2 600.437   5
  -2   2   6 9930.08 782.693   5
  -2   2   6 9893.10 681.069   2
  -2  -2   6 10955.0 554.440   2
   2  -2  -6 10452.9 767.770   3
  -2  -2   6 12173.0 428.470   1
   2   2  -8 65573.8 1806.17   4
  -2  -2   8 69771.7 1940.81   8
   2   2  -8 70735.1 1908.68   6
   2  -2  -8 72783.1 2051.12   3
  -2   2   8 64183.3 1918.33   2
  -2  -2   8 68428.6 1903.55   5
  -2  -2   8 71582.5 1720.84   1
  -2  -2   8 68518.6 1828.32   2
  -2   2   8 63469.7 1957.95   5
  -2  -2  10 372.424 479.632   1
   2   2 -10-317.400 995.551   4
   2   2 -10-195.004 693.479   6
  -2   2  10 66.9756 641.833   2
   2  -2 -10-83.1904 852.583   3
  -2   2  10 548.405 645.740   5
  -2  -2  10 161.312 654.580   5
  -2  -2  12 20167.9 1046.43   2
  -2   2  12 22096.0 1155.33   5
   2  -2 -12 19808.3 1116.12   6
   2   2 -12 22100.3 1237.01   6
  -2   2  12 19410.5 1068.19   2
  -2  -2  16 38967.7 1699.63   2
   2  -2 -16 40706.0 1785.07   6
  -2   2  16 38911.2 1597.68   2
   2   2 -16 37235.1 1928.80   6
  -2  -2  16 38579.6 1880.89   5
  -2   2  16 39756.5 1766.70   5
   2  -2 -18 13052.1 1482.17   6
  -2   2  18 11672.8 1234.27   2
  -2  -2  18 14606.1 1391.94   2
  -2  -2  18 13688.8 1586.70   5
  -2   2  18 13607.6 1408.74   5
   2   2 -18 14048.5 1677.99   6
  -2   2  20 96464.3 2853.68   2
   2  -2 -20 83001.5 3118.67   6
  -2  -2  20 84377.0 3105.14   5
  -2  -2  20 78254.6 2951.72   2
  -2   2  20 99231.5 3008.02   5
  -2  -2  22 592.418 1625.28   2
   2   2 -22 746.766 1933.57   6
   2  -2 -22-235.819 1709.66   6
  -2  -2  22 2172.85 1748.94   5
  -2   2  22 1076.12 1505.25   5
  -2   2  22 210.610 1370.71   2
  -2   2  24 931.727 1559.83   2
  -2  -2  24-302.658 1753.00   2
  -2  -2  24 202.367 1850.58   5
   2  -2 -24 797.939 1932.62   6
   2   2 -24-214.907 2138.11   6
  -2   2  24 1426.28 1676.06   5
  -2  -2  26-2908.85 2163.66   5
  -2   2  26-3772.69 1823.97   2
   2  -2 -26-3786.40 2318.57   6
   2   2 -26-824.512 2531.16   6
  -2   2  26-2360.93 1850.46   5
   2   4   0 2066.12 611.301   7
  -2  -4   0 1892.49 622.577   8
  -2  -4   0 1915.27 367.187   1
  -2  -4   2 302712. 6985.70   5
   2   4  -2 293031. 6981.77   6
  -2  -4   2 314876. 7022.79   1
  -2  -4   2 298518. 6956.30   2
  -2  -4  -2 298842. 7116.98   8
  -2  -4  -2 296350. 7002.88   1
   2   4   2 306319. 7098.46   7
  -2  -4   2 315268. 7131.94   8
   2   4  -4 40545.1 1272.61   6
  -2  -4   4 44077.6 1384.33   8
   2   4  -4 42758.4 1325.08   4
  -2  -4   4 40315.2 1213.18   2
   2   4   4 51528.8 1311.06   7
  -2  -4  -4 51072.9 1233.80   1
  -2  -4   4 46692.1 1264.63   1
  -2  -4   4 43749.0 1281.07   5
  -2  -4  -4 48972.9 1362.47   8
   2   4  -6 31842.4 1030.54   6
  -2  -4  -6 25452.6 976.780   8
  -2  -4   6 29590.2 1199.65   8
   2  -4  -6 30674.0 1238.13   3
   2   4   6 26725.4 898.874   7
  -2   4   6 25126.5 1374.89   5
  -2  -4   6 32241.9 1047.26   5
  -2  -4   6 32198.5 987.531   1
   2   4  -6 27647.6 1083.57   4
  -2  -4   6 32467.2 949.648   2
  -2  -4  -6 24742.9 891.691   1
  -2  -4   8 11666.3 820.049   5
  -2   4   8 9890.58 834.754   2
   2   4  -8 12155.7 1013.66   4
  -2  -4  -8 12906.4 689.773   8
  -2  -4   8 10421.5 1497.47   8
   2   4  -8 12432.3 829.816   6
   2  -4  -8 11591.4 986.440   3
  -2  -4   8 12109.7 762.416   1
  -2  -4  -8 12386.0 625.051   1
  -2   4   8 9997.73 1030.70   5
   2   4   8 13962.3 583.122   7
   2   4   8 10466.2 774.325   5
  -2  -4   8 10565.7 678.426   2
   2   4 -10 79435.2 2891.19   4
   2   4  10 94127.4 2306.62   7
   2  -4 -10 91639.7 2684.50   3
   2   4 -10 99432.8 2574.26   6
  -2  -4  10 93202.6 2592.21   5
  -2   4  10 91591.1 2630.18   5
  -2   4  10 90514.8 2498.31   2
   2   4  10 72614.2 2452.21   5
  -2  -4 -10 83397.5 2310.48   8
  -2  -4  10 89225.9 2434.64   2
  -2  -4 -12 9137.82 760.695   8
   2  -4 -12 10375.5 1373.37   3
  -2  -4  12 8377.83 1040.90   2
   2   4 -12 9609.54 1286.64   6
  -2   4  12 10271.4 1160.71   5
  -2   4  12 9688.35 1054.89   2
   2   4  12 8288.53 1147.84   5
  -2  -4 -14 815.402 692.981   8
   2   4  14-819.932 1308.67   5
  -2  -4  14-15.7216 1369.01   5
  -2  -4 -16 150.389 604.967   8
  -2  -4  16 213.447 1478.70   5
  -2   4  16 356.519 1174.30   5
  -2  -4  16 1028.49 1227.17   2
   2  -4 -16 527.622 1170.51   6
  -2   4  16-22.4127 1065.55   2
   2   4 -16 1694.25 1471.08   6
  -2   4  18 45589.2 1817.58   2
  -2   4  18 48369.4 1995.15   5
  -2  -4  18 43773.9 2178.22   2
   2  -4 -18 45548.2 2014.64   6
  -2  -4  18 43173.2 2301.64   5
   2   4  20 6975.11 1703.26   5
  -2  -4  22 8500.81 2015.59   5
   2   4  22 9285.83 1868.79   5
  -2   4  22 15910.8 1716.64   5
   2  -4 -22 13577.1 1816.93   6
   2   4 -22 5049.35 2168.94   6
  -2  -4  22 11498.3 1985.48   2
  -2   4  22 14351.0 1520.20   2
  -2  -4  24 1408.32 2010.91   5
   2  -4 -24-19.3803 1869.18   6
   2   4  24-1070.51 1922.95   5
  -2   4  24-1496.22 1524.34   2
  -2  -4  24-888.469 2038.67   2
   2   4 -24 1130.20 2184.53   6
  -2   4  24-2690.10 1687.82   5
   2   6   0 69746.3 1949.42   4
  -2  -6   0 70104.8 2023.37   8
  -2  -6   0 68795.2 1849.13   1
  -2  -6   2 37451.2 1095.05   5
  -2  -6  -2 34722.0 1264.05   8
  -2  -6   2 37816.8 1381.13   8
   2   6  -2 33280.8 1224.00   4
  -2  -6   2 36062.7 1162.95   1
  -2  -6  -2 34754.5 1054.27   1
  -2  -6   4 3136.51 949.065   8
   2   6   4 4017.13 709.025   7
   2   6  -4 4152.43 769.308   4
  -2  -6   4 3181.66 657.897   5
  -2  -6   4 3054.27 654.135   1
   2   6  -4 3408.74 661.012   6
  -2  -6   4 2654.31 561.544   2
  -2  -6  -4 3779.92 456.073   1
  -2  -6  -4 3806.87 758.704   8
  -2  -6  -6 24188.2 828.464   1
   2   6   6 24604.8 1029.05   7
  -2  -6  -6 23658.3 1106.39   8
   2   6  -6 24894.5 1075.70   6
   2   6  -6 21101.2 1211.82   4
  -2  -6   6 23670.6 1135.77   5
  -2  -6   6 20000.0 1003.61   2
  -2  -6   6 19757.2 1084.14   1
  -2  -6   6 19449.0 1636.77   8
   2  -6  -8 296055. 6860.41   3
   2   6  -8 298978. 6626.99   6
  -2  -6  -8 269538. 6521.08   8
  -2  -6   8 280271. 6675.39   5
   2   6   8 271400. 6418.39   7
  -2  -6  -8 278667. 6344.56   1
  -2  -6   8 259936. 6573.46   2
  -2  -6  -8 243224. 6443.20   6
   2   6  -8 290141. 6963.57   4
   2   6   8 268008. 6287.64   5
   2   6 -10 28679.5 2356.82   4
   2   6  10 30489.7 1123.67   7
  -2  -6 -10 33075.7 1111.64   1
  -2  -6 -10 31477.6 1371.08   8
   2  -6 -10 24762.8 1631.01   3
  -2   6  10 21565.6 1778.89   5
   2   6 -10 24559.3 1508.44   6
  -2  -6 -10 25583.1 1469.28   6
  -2   6  10 20212.3 1384.03   2
   2   6  10 33149.6 1111.18   5
  -2  -6  10 27584.2 1660.49   5
  -2  -6  10 23868.0 1452.15   2
   2   6  12 132104. 3190.27   7
  -2  -6 -12 128953. 3382.14   8
  -2  -6 -12 124509. 3242.61   1
  -2   6  12 136396. 3513.13   2
   2   6  12 129418. 3274.22   5
  -2  -6 -14-246.837 1066.45   8
   2   6  14-82.5652 950.440   5
   2  -6 -14 489.705 528.712   1
   2   6 -14 563.678 1453.53   6
   2   6  14 192.215 726.221   7
  -2  -6 -14-363.556 1519.09   6
  -2  -6  14 262.859 1335.07   2
  -2  -6 -14 100.145 716.204   1
  -2  -6  14-708.589 1606.02   5
  -2  -6 -16 23102.7 1337.91   8
  -2   6  16 18926.4 859.748   7
   2  -6 -16 28396.8 1500.99   6
  -2  -6  16 21470.9 2016.66   5
   2   6 -16 26132.3 1896.88   6
  -2  -6 -16 20526.0 1964.44   6
  -2   6  16 25767.7 1661.79   5
   2  -6 -16 25390.9 1902.25   3
  -2   6  16 26463.3 1463.10   2
  -2  -6  16 22078.6 1779.85   2
   2  -6 -16 19025.3 681.247   1
   2  -6 -18 1277.85 1736.27   3
   2  -6 -18 550.779 379.224   1
  -2   6  18 312.141 1207.92   2
  -2  -6 -18-415.238 1127.21   8
  -2  -6  18 2319.83 1892.63   5
  -2   6  18-99.9817 1410.36   5
  -2   6  18 406.810 372.222   7
   2  -6 -18 1162.34 1318.33   6
   2   6 -18 1970.47 1920.53   6
  -2  -6  18-827.202 1572.48   2
  -2  -6  20 14529.4 2261.79   5
   2  -6 -20 23315.9 1769.50   6
  -2  -6 -20 22864.8 2535.65   6
   2  -6 -20 23955.7 2214.48   3
  -2  -6 -20 17963.8 1390.94   8
  -2   6  20 23831.3 1849.26   5
   2   6  20 20836.8 1642.52   5
  -2   6  20 20918.9 1558.74   2
  -2  -6  20 15226.6 1971.82   2
   2   6 -22 27.3731 2280.10   6
   2  -6 -22 2656.38 1663.58   6
  -2  -6  22 2951.09 2277.51   5
  -2  -6 -22-1169.21 2434.03   6
   2   6  22 1266.65 1486.69   5
  -2   6  22 1522.30 1412.33   2
  -2   6  22 1815.15 1640.92   5
   2   8   0-761.046 897.441   4
  -2  -8   0-121.639 1139.16   8
  -2  -8   0 53.3536 730.822   1
  -2  -8  -2 22450.4 1351.91   8
  -2  -8   2 19134.0 1134.98   1
   2   8  -2 18239.8 1301.99   4
  -2  -8   2 20909.4 1645.83   8
  -2  -8  -2 24210.5 1018.77   1
   2   8   2 23979.3 1162.63   4
   2   8  -4 97.6888 1135.37   4
  -2  -8   4-22.4736 1054.78   5
  -2  -8   4 1978.27 1821.83   8
  -2  -8  -4 1502.22 1075.04   8
   2   8   4-141.461 818.409   4
  -2  -8  -4 493.512 628.206   1
  -2  -8   4-81.8853 983.935   1
  -2  -8   6 3040.09 1179.26   1
   2   8  -6 5241.65 1572.15   4
  -2  -8  -6 6209.65 1191.37   8
   2   8   6 6499.51 1107.29   7
  -2  -8   6 5146.65 1326.68   5
  -2  -8   6 1532.77 2558.89   8
  -2  -8  -6 5617.06 719.447   1
  -2  -8  -8 48062.0 1962.75   8
  -2  -8  -8 40234.9 1483.04   6
   2   8   8 50984.6 1404.78   5
  -2  -8  -8 43030.2 1474.97   3
  -2  -8   8 32001.0 2178.32   5
   2   8   8 51728.9 1416.29   2
   2   8   8 49440.8 1885.30   7
  -2  -8  -8 56448.4 1555.00   1
  -2  -8 -10 358121. 8484.12   1
   2   8  10 367285. 8656.00   7
   2  -8 -10 349740. 9114.41   3
  -2  -8 -10 354225. 8525.66   6
   2   8  10 358558. 8418.75   5
  -2  -8 -10 355237. 8732.04   8
   2   8  10 378209. 8499.38   2
  -2   8  12 448.258 1172.85   2
  -2  -8  12 1042.39 1686.93   5
   2   8  12 512.531 957.397   7
  -2  -8 -12 1357.42 1273.68   8
   2   8  12 356.558 987.595   2
  -2  -8 -12-771.099 1138.34   6
  -2  -8 -12 757.975 748.380   1
   2   8  12 730.351 738.496   5
   2   8  14 1086.18 1228.30   2
   2   8  14 224.708 855.018   7
  -2  -8  14 314.120 1816.45   5
  -2  -8 -14 741.516 1356.15   6
   2  -8 -14-128.764 875.858   1
  -2   8  14-127.983 1733.04   5
   2  -8 -14-302.176 1587.51   3
  -2  -8 -14-669.066 833.730   1
   2   8  14-61.2700 838.300   5
  -2   8  16 887.898 1282.04   2
   2   8  16-223.973 790.284   7
   2  -8 -16 353.149 684.674   1
   2  -8 -16 250.622 1646.24   3
  -2  -8 -16-847.745 1513.49   6
   2   8  16 1838.92 1456.50   2
  -2  -8  16-1420.14 2022.57   5
  -2   8  16-1473.56 1688.80   5
   2   8  16 174.148 973.520   5
  -2  -8 -16-493.097 883.851   1
  -2  -8 -18 14756.4 1155.47   1
  -2  -8  18 9844.13 2276.13   5
   2  -8 -18 14778.2 2048.19   3
   2  -8 -18 18809.0 1558.57   6
  -2   8  18 16318.9 1135.53   7
  -2   8  18 22051.6 1909.17   5
  -2   8  18 20046.7 1572.20   2
   2  -8 -18 17316.7 798.546   1
  -2   8  20-512.114 1399.66   2
   2  -8 -20 1915.00 2007.06   3
   2   8  20 1109.45 1856.28   2
  -2  -8 -20 391.242 1935.89   6
   2  -8 -20 1255.97 1497.42   6
  -2   8  20 2451.91 1726.13   5
  -2  -8  20-901.064 2262.50   5
   2   8  20 1861.94 1289.53   5
  -2   8  22 7094.98 1532.14   2
   2   8  22 3293.04 1450.12   5
   2  -8 -22 4308.60 1752.73   6
   2   8  22-166.500 2141.98   2
  -2  -8 -22-1406.79 2489.39   6
   2  -8 -22 6565.37 2268.54   3
  -2   8  22 5383.65 1837.69   5
   2  -8 -24 621.659 1904.10   6
   2   8  24 468.081 1546.75   5
  -2   8  24-1395.29 1889.28   5
   2  -8 -24 1922.01 2350.65   3
  -2   8  24 1229.78 1590.02   2
  -2  -8 -24 1186.27 2649.97   6
   2  10  -6 3855.51 2471.79   4
  -2 -10   6 3106.05 3677.18   8
   2  10   8 57932.0 1464.88   2
  -2 -10  -8 49587.9 1499.82   6
   2  10  10 15578.7 1201.60   5
  -2 -10 -10 14149.9 985.560   6
  -2 -10 -10 13441.2 1080.16   3
  -2 -10 -12 44031.0 1693.39   6
  -2 -10 -12 40882.7 1704.40   3
   2  10  12 45370.9 1624.33   5
  -2 -10 -14 1566.83 1546.77   8
   2  10  14 922.335 1036.16   2
   2 -10 -14-1411.47 1687.51   3
  -2 -10 -14 162.740 1270.96   6
  -2  10  14-2547.60 2110.66   5
   2 -10 -14 140.892 1136.35   1
   2  10  14 476.966 973.939   5
  -2  10  16 7520.62 2352.40   5
  -2  10  16 9027.84 1535.56   2
   2 -10 -16 6765.28 1053.52   1
  -2 -10 -16 9650.35 1615.62   6
   2  10  16 9882.59 1156.40   5
   2 -10 -16 5126.15 1923.98   3
   2  10  16 6379.04 1317.01   2
  -2 -10 -16 8225.27 1691.83   8
  -2  10  18 1347.14 1479.57   2
   2 -10 -18 230.716 1970.65   3
   2  10  18 805.776 1499.92   2
  -2 -10 -18-962.447 1704.58   8
   2 -10 -18 756.076 790.971   1
  -2  10  18 52.0923 2156.00   5
   2 -10 -20 9772.51 1631.81   6
  -2 -10 -20 7833.39 1874.15   8
  -2  10  20 10820.4 1637.81   2
   2  10  20 9791.26 1105.60   7
   2 -10 -20 8870.45 2218.45   3
   2  10  20 11616.6 1420.53   5
  -2  10  20 14030.7 2280.01   5
  -2  10  22 183.214 1678.04   2
  -2  10  22-2678.11 2317.43   5
   2  10  22-719.170 1472.56   5
   2  12   0 2235.13 1864.46   4
  -2 -12   0 1893.92 1450.18   1
  -2 -12   0 1624.81 3118.37   8
  -2 -12   2 19914.0 3682.36   8
  -2 -12   2 20357.0 1801.13   1
  -2 -12  -2 24884.7 1602.08   1
  -2 -12  -2 24684.9 2714.85   8
   2  12   2 27852.2 1950.36   4
  -2 -12   4 367.122 1587.73   1
   2  12   4-579.945 1567.38   4
   2  12  -4 2156.18 2605.36   4
  -2 -12  -4 362.046 1141.38   1
  -2 -12  -4 290.825 2151.70   8
  -2 -12   4 399.466 3737.32   8
   2  12  -6 4253.51 2950.88   4
  -2 -12  -6 3641.08 2078.28   8
   2  12   6 2684.51 1555.14   4
  -2 -12  -6 3394.83 1096.09   1
   2  12   8 3802.34 622.979   2
  -2 -12  -8 5301.34 1993.14   8
   2  12   8 6034.23 1553.04   4
  -2 -12  -8 5138.85 1014.01   1
   2  12  10 16474.5 1644.76   4
   2  12  10 13858.0 1722.36   7
  -2 -12 -10 12190.6 904.169   6
   2  12  10 15117.9 849.713   2
  -2 -12 -10 16014.2 1114.98   1
  -2 -12 -10 18927.2 2070.00   8
  -2 -12 -12 9437.39 1966.49   8
  -2 -12 -12 5456.37 1016.53   1
  -2 -12 -14-740.057 1813.50   8
   2  12  14 504.790 1530.33   7
  -2 -12 -14 197.405 1224.35   6
   2  12  14 1911.00 1436.17   4
   2  12  14 801.507 1002.28   2
  -2 -12 -14-493.108 1257.39   3
   2  12  14-432.576 1375.99   5
  -2 -12 -14-949.763 968.709   1
  -2  12  14 122.362 1537.82   2
  -2 -12 -16-376.081 1886.57   8
  -2  12  16 583.399 1527.13   2
   2  12  16 1206.15 1454.39   7
   2  12  16 949.108 1459.88   4
   2 -12 -16-1908.06 1873.22   3
  -2 -12 -16 638.968 1426.16   6
  -2 -12 -16-837.070 1427.11   3
  -2 -12 -16 174.953 993.382   1
   2  12  16 737.683 1333.27   5
   2 -12 -16 416.774 1262.33   1
   2  12  16 387.733 1190.00   2
   2 -12 -18 8307.81 1169.15   1
   2  12  18 11266.8 1634.67   4
  -2  12  18 9411.51 1797.79   2
   2  12  18 10979.6 1513.00   7
  -2  12  18 9069.51 2821.45   5
  -2 -12 -18 8018.98 2058.60   8
  -2 -12 -18 10458.5 1204.54   1
   2  12  18 11832.1 1526.92   2
   2 -12 -18 5849.21 2158.25   3
  -2 -12 -20-4399.26 2185.50   8
  -2  12  20-369.666 1730.35   2
  -2 -12 -20-1043.54 1291.11   1
  -2  12  20-814.990 2686.76   5
  -2 -14   0 32773.3 2193.50   1
  -2 -14   0 34723.5 4345.09   8
  -2 -14  -2 1149.91 3436.36   8
   2  14   2 3169.50 2131.07   4
  -2 -14   2 2016.46 1774.06   1
  -2 -14  -2 323.799 1539.53   1
  -2 -14   2 5324.61 4346.51   8
   2  14  -2 400.806 2934.35   4
   2  14  -4-5507.44 3517.92   4
   2  14   4-4325.29 2099.67   4
  -2 -14  -4-1171.06 1499.71   1
   2  14   8 7757.67 1966.82   4
  -2 -14  -8 5523.07 2636.38   8
  -2 -14  -8 10246.7 1314.14   1
   2  14   8 5349.08 818.157   2
   2  14  10-1643.87 1829.13   4
  -2 -14 -10-590.564 2416.00   8
  -2 -14 -10 146.272 1096.70   1
  -2 -14 -12 860.290 2479.37   8
  -2 -14 -12 3254.14 1173.77   1
   2  14  12 5610.55 1850.47   7
   2  14  12 1822.42 1849.41   4
  -2 -14 -14-1090.84 1105.92   1
   2 -14 -14-333.121 1654.38   1
   2  14  14-1312.68 1832.32   4
   2  14  14 635.020 1790.33   7
  -2  14  14-1346.68 1710.92   2
  -2 -14 -14-3018.08 2436.48   8
   2  14  16 7945.27 2022.21   7
  -2 -16   0 2928.94 1936.88   1
  -2 -16   0-56.3459 4886.82   8
   2  16   0-1349.29 3363.12   4
  -2 -16  -2 7708.60 4957.34   8
   2  16  -2 18790.7 3908.06   4
   2  16   2 17326.0 3122.16   4
  -2 -16  -2 8430.13 1918.24   1
  -2 -16   2 4764.18 2126.89   1
  -2 -16  -4-4840.55 4383.89   8
   2  16  -4 240.889 3648.37   4
  -2 -16  -4 234.050 1654.04   1
   2  16   4-1105.23 2642.80   4
  -2 -16   4 24.7985 2155.17   1
  -2 -16  -6 4435.33 4049.43   8
  -2 -16  -6 2222.69 1544.51   1
   2  16   6 1736.95 2421.93   4
  -2 -16  -8 2429.50 3642.69   8
   2  16   8-422.053 2259.62   4
  -2 -16  -8 813.018 1450.18   1
  -2 -16 -10 5910.61 3746.61   8
   2  16  10 5364.55 2400.18   4
  -2 -16 -10 4522.82 1400.20   1
  -2 -18  -6-2717.49 1927.99   1
   3   1  -3 346979. 7949.52   3
  -3  -1   3 333011. 8096.84   5
  -3  -1   3 348620. 7705.55   8
  -3  -1   5 33917.5 945.526   1
  -3  -1   5 28983.0 1136.37   2
   3  -1  -5 31511.5 1295.57   3
   3   1  -5 30245.3 1236.14   3
   3   1  -5 33797.1 908.708   7
  -3   1   5 28746.5 1521.67   5
  -3  -1   5 31038.8 1223.07   5
  -3  -1   5 36145.5 966.913   8
  -3   1   7 27488.1 1300.37   5
  -3  -1   7 27619.3 1076.26   2
   3  -1  -7 30294.0 1293.56   3
  -3  -1   7 30433.8 837.784   1
   3   1  -7 28784.5 830.575   7
  -3  -1   7 31009.3 929.834   8
   3   1  -7 30955.6 1244.91   3
  -3  -1   7 29370.0 1135.74   5
  -3   1   7 26620.1 1154.14   2
  -3   1   9 18.9467 707.899   2
  -3  -1   9 73.0075 624.049   2
  -3  -1   9 872.980 537.417   8
   3  -1  -9 12.8953 903.617   3
   3   1  -9 403.719 371.156   7
  -3   1   9 35.3789 758.753   5
  -3  -1   9 251.008 655.948   5
  -3  -1  11 4801.45 725.750   8
  -3  -1  11 5420.56 819.628   2
   3   1 -11 5125.32 605.817   4
  -3  -1  11 5258.69 377.583   1
   3   1 -11 3858.05 871.708   6
   3   1 -11 4923.73 549.470   7
  -3   1  11 6406.17 933.109   2
   3   1 -15 58899.0 1793.83   7
   3   1 -15 79792.8 2391.43   6
  -3   1  15 76967.6 2244.24   2
   3  -1 -15 81905.4 2361.47   6
  -3   1  15 81615.9 2414.49   5
  -3  -1  15 78700.4 2391.94   5
  -3  -1  15 75907.2 2199.88   2
  -3  -1  15 62205.2 1661.04   1
   3  -1 -17 35313.3 1767.06   6
   3   1 -17 38190.5 1797.91   6
  -3   1  17 34394.9 1739.49   5
  -3  -1  17 36741.2 1793.77   5
  -3   1  17 34924.8 1556.15   2
  -3  -1  17 37216.8 1563.85   2
   3   1 -19-665.186 1471.64   6
   3  -1 -19-1777.68 1412.24   6
  -3  -1  19 548.252 1195.37   2
  -3  -1  19 351.448 413.340   1
  -3   1  19-470.813 1405.72   5
  -3  -1  19-1310.95 1412.40   5
  -3   1  19 475.104 1171.64   2
  -3  -1  21 9907.33 1433.63   2
   3  -1 -21 8334.05 1714.71   6
  -3  -1  21 12355.8 1704.65   5
  -3   1  21 11926.4 1438.08   2
  -3   1  21 10379.9 1651.82   5
   3  -1 -23 17094.5 2031.44   6
  -3   1  23 20068.9 1955.66   5
  -3  -1  23 16369.5 1965.17   5
  -3   1  23 20086.1 1685.52   2
  -3  -1  23 17405.8 1687.77   2
  -3  -3   1 39967.6 1168.32   8
  -3  -3   1 41304.6 1070.10   1
  -3  -3  -1 34745.7 1079.95   1
   3   3   1 34422.1 1071.56   7
   3   3  -1 35194.8 1182.13   3
  -3  -3  -1 35423.8 1131.30   8
   3   3  -1 39556.6 1107.73   7
  -3  -3  -3 4676.33 450.244   8
  -3  -3   3 7131.00 385.200   1
  -3  -3  -3 3327.57 427.955   1
   3   3  -3 6469.36 515.474   7
   3   3  -3 6861.17 624.438   3
  -3  -3   3 7377.17 631.973   5
  -3  -3   3 6280.80 505.019   2
  -3  -3   3 6942.21 587.892   8
   3   3   3 4605.01 401.315   7
   3   3  -5 209971. 5170.27   7
   3   3  -5 213627. 5314.58   3
  -3  -3   5 223007. 5084.43   1
  -3  -3   5 211999. 5214.47   5
  -3  -3   5 211279. 5169.69   2
  -3  -3   5 219041. 5206.56   8
  -3  -3  -5 205521. 5148.18   8
  -3  -3   7 10952.6 753.079   8
   3  -3  -7 10522.5 1005.34   3
   3   3  -7 10524.3 727.991   7
   3   3  -7 10305.4 692.029   6
  -3  -3   7 12238.9 745.749   5
  -3  -3   7 10645.0 669.996   2
  -3  -3   7 11792.1 505.921   1
   3   3  -9 22071.5 1034.09   6
   3   3  -9 22577.5 931.566   4
   3  -3  -9 22726.8 1380.76   3
  -3  -3   9 22998.0 1043.48   8
  -3   3   9 20561.4 1369.67   5
  -3   3   9 20890.0 1178.21   2
  -3  -3   9 21482.4 1041.92   5
  -3  -3   9 20456.2 926.874   2
  -3  -3   9 21531.2 739.007   1
  -3   3  11 3807.99 1038.54   2
  -3  -3  11 4132.99 1223.50   8
   3   3 -11 6209.78 942.599   4
  -3  -3  11 3198.64 820.323   2
   3   3 -11 5444.17 1010.71   6
  -3  -3  11 4605.40 559.048   1
   3  -3 -13 114329. 3264.68   3
  -3   3  13 112666. 3029.24   5
  -3  -3  13 113468. 2915.74   5
  -3  -3  15 72046.0 2150.76   1
   3  -3 -15 77725.1 2528.87   6
   3  -3 -15 86583.6 2961.06   3
   3   3 -15 82276.5 2644.13   6
  -3  -3  15 82829.7 2461.49   2
  -3   3  15 88842.3 2767.75   5
  -3  -3  15 89791.0 2691.34   5
  -3   3  15 78961.2 2507.66   2
   3  -3 -17 13064.2 1362.60   6
   3   3 -17 11805.4 1546.94   6
   3  -3 -17 11057.0 1860.77   3
  -3   3  17 12573.5 1471.95   5
  -3  -3  17 8730.02 970.344   1
  -3   3  17 10722.4 1276.18   2
  -3  -3  17 8862.93 1436.23   5
  -3  -3  17 12032.6 1254.43   2
   3   3 -19-2612.91 1840.99   6
  -3  -3  19-3166.16 1361.92   2
  -3   3  19 188.653 1439.45   5
  -3  -3  19-3083.34 1539.05   5
  -3  -3  21 9369.33 1787.98   5
  -3   3  21 8701.07 1425.30   2
  -3  -3  21 9665.38 1542.00   2
   3  -3 -21 11391.5 1710.96   6
   3   3 -21 5610.85 1976.93   6
  -3   3  21 12180.0 1747.47   5
  -3  -3  23 11332.1 1994.89   5
   3  -3 -23 15491.8 1943.55   6
  -3   3  23 14429.6 1843.62   5
  -3   3  23 14962.0 1607.59   2
  -3  -3  23 14073.7 1794.62   2
  -3  -3  25 2023.06 2059.19   5
   3  -3 -25 2750.44 2097.09   6
  -3  -3  25 2729.23 1906.06   2
   3   3 -25 168.459 2404.92   6
  -3   3  25 5859.93 1701.28   2
  -3   3  25 4432.74 1931.14   5
  -3  -5  -1 5581.98 465.985   1
  -3  -5  -1 5965.35 718.645   8
  -3  -5   1 6582.36 737.373   8
   3   5  -1 6772.76 718.780   7
   3   5   1 6233.38 660.442   7
  -3  -5   1 7378.44 486.570   1
  -3  -5   1 7136.92 560.684   5
   3   5  -1 5914.94 541.183   3
  -3  -5   1 5841.51 415.289   2
   3   5   3 45335.6 1364.22   7
  -3  -5  -3 49144.8 1290.53   1
   3   5  -3 43507.2 1451.14   7
  -3  -5  -3 43859.8 1426.86   8
   3   5  -3 39871.9 1212.57   6
  -3  -5   3 44129.6 1268.65   5
  -3  -5   3 40319.4 1192.94   2
  -3  -5   3 44626.3 1250.07   1
  -3  -5   3 41144.7 1451.10   8
  -3  -5  -5 2657.24 690.916   8
  -3  -5  -5 2366.15 484.456   1
  -3  -5   5 3293.95 474.839   2
   3   5   5 2183.01 528.802   7
   3   5  -5 3212.52 572.822   6
  -3  -5   5 2916.97 778.359   8
  -3  -5   5 3516.23 471.956   1
  -3  -5   5 3651.39 575.784   5
  -3  -5  -7 100647. 2612.80   1
   3   5  -7 97778.3 2658.39   4
  -3  -5   7 100204. 2781.94   8
  -3  -5  -7 101339. 2694.27   8
   3   5  -7 98688.8 2648.23   6
  -3  -5   7 102048. 2667.36   5
  -3  -5   7 96141.4 2561.72   2
  -3  -5   7 101948. 2556.54   1
   3   5   7 102616. 2587.32   7
  -3  -5   9 1371.80 891.878   5
   3   5  -9 2213.20 991.051   4
  -3  -5  -9 959.009 796.796   8
   3   5   9 1116.58 623.361   7
  -3  -5   9 809.516 721.000   2
   3  -5  -9 1064.32 1242.57   3
  -3  -5  -9 2121.09 684.966   1
   3   5  -9 2865.12 924.277   6
  -3  -5   9 1654.90 702.367   1
  -3   5   9 2618.38 1545.33   5
  -3  -5   9 1014.79 1248.42   8
  -3  -5  11 61949.0 2069.06   2
  -3  -5 -13 55902.3 1727.07   8
   3  -5 -13 74433.2 2510.65   3
   3   5 -13 63435.0 2846.92   4
  -3   5  13 82479.3 2602.65   5
  -3  -5  13 76007.5 2233.27   5
  -3  -5  13 59920.5 1823.69   1
   3  -5 -15 20706.6 1905.84   3
   3   5 -15 19785.1 1634.72   6
  -3   5  15 22675.5 1763.18   5
  -3  -5  15 15183.1 1303.12   1
  -3   5  15 18454.4 1488.41   2
  -3  -5  15 16283.2 1561.32   5
  -3  -5  15 17008.7 1342.42   2
  -3   5  17 8632.00 1369.44   2
  -3  -5  17 5279.54 1289.95   1
  -3  -5  17 7533.82 1602.15   5
  -3  -5  17 6791.73 1331.64   2
   3   5 -17 8141.67 1668.90   6
   3  -5 -17 9405.33 1862.36   3
  -3   5  17 7885.97 1522.84   5
   3   5  19-1141.65 1553.13   5
  -3   5  19 2797.75 1418.54   2
  -3  -5  19 1331.89 1700.37   5
   3  -5 -19-187.679 1478.53   6
   3   5 -19-581.411 1779.05   6
   3  -5 -19-433.938 2092.36   3
  -3   5  19 709.823 1602.53   5
   3  -5 -21 7015.79 1668.34   6
   3   5  21 3319.67 1812.09   5
  -3  -5  21 5274.57 1917.90   5
  -3  -5  21 6678.85 1677.70   2
   3   5 -21 3378.07 2096.05   6
   3  -5 -21 8103.25 2166.53   3
  -3   5  21 7983.20 1755.77   5
  -3   5  21 7046.89 1468.32   2
   3   5  23 1095.37 1875.38   5
   3  -5 -23 6156.28 1827.65   6
  -3  -5  23 6212.82 1978.48   2
  -3   5  23 7078.77 1557.12   2
   3  -5 -23 6516.08 2354.77   3
  -3  -5  23 3314.96 2057.74   5
  -3   5  23 7938.36 1944.07   5
   3   5 -23 2329.35 2225.92   6
  -3   5  25 3103.07 1644.76   2
   3  -5 -25 3334.62 1933.74   6
   3   5 -25 2454.50 2413.26   6
  -3  -5  25 4243.89 2107.86   2
  -3  -5  25 1888.65 2223.28   5
   3   5  25 881.370 1967.96   5
  -3   5  25 3050.61 1974.94   5
  -3  -7  -1 1836.74 567.491   1
  -3  -7   1 1241.33 398.581   2
  -3  -7  -1 1659.17 954.742   8
  -3  -7   1 2191.95 961.478   8
   3   7  -1 1791.89 489.686   6
   3   7   1 2221.44 940.148   7
  -3  -7   1 1317.43 448.677   5
  -3  -7   1 429.994 558.830   1
  -3  -7  -3 6376.31 1033.90   8
   3   7  -3 7578.23 911.272   4
   3   7   3 7779.98 994.786   7
  -3  -7   3 8318.08 1084.20   8
   3   7  -3 9195.25 731.851   6
  -3  -7  -3 7354.77 655.885   1
  -3  -7   3 8807.81 595.709   2
  -3  -7   3 9838.93 749.185   1
  -3  -7  -5 50339.5 1780.16   8
  -3  -7  -5 50202.5 1432.62   1
   3   7  -5 42022.8 1694.40   4
   3   7   5 48383.4 1705.03   7
   3   7  -5 46386.5 1552.61   6
  -3  -7   5 44375.9 1900.20   8
  -3  -7   5 47625.0 1522.85   5
  -3  -7   5 43030.0 1517.79   1
  -3  -7   5 42544.6 1430.31   2
  -3  -7   7 3204.75 1536.02   8
  -3  -7  -7 3855.09 1159.04   8
   3   7  -7 2543.82 1186.56   4
   3   7   7 2616.58 911.115   7
  -3  -7   7 2675.56 832.798   2
  -3  -7   7 3440.19 927.064   1
   3   7  -7 3831.56 1011.85   6
  -3  -7   7 4257.30 1008.10   5
  -3  -7  -7 2836.51 672.110   1
  -3  -7  11 8562.48 3135.56   8
   3   7 -11 10762.3 2015.77   4
  -3  -7 -11 10471.2 964.074   1
   3   7  11 12049.9 951.988   7
  -3  -7  11 11036.8 1292.79   1
   3   7  11 11522.5 1000.66   5
   3   7 -13 16680.3 2530.21   4
   3   7 -13 14959.2 1604.91   6
  -3   7  13 12854.7 1430.28   2
  -3  -7  13 12056.0 1418.62   1
  -3  -7  13 13822.1 1547.34   5
   3   7  13 15338.7 1167.86   5
  -3   7  13 12637.6 2151.02   5
   3  -7 -13 15736.4 1809.04   3
  -3  -7  13 12770.0 1340.09   2
  -3   7  15 26743.3 2107.05   5
  -3  -7  15 17109.3 1657.10   1
  -3   7  15 28095.9 1711.13   2
  -3  -7  15 24291.8 1845.00   5
   3   7  15 22272.2 1457.47   5
   3  -7 -15 32940.7 2127.61   3
  -3  -7  15 24605.5 1734.75   2
   3   7 -15 29306.8 1931.51   6
  -3  -7  17 3599.87 1752.22   5
  -3   7  17 4216.63 1475.11   2
   3  -7 -17 665.569 622.926   1
   3   7 -17 2694.94 1747.04   6
  -3  -7  17 393.651 1522.01   2
  -3   7  17 1299.15 1899.20   5
   3   7  19 2520.78 1448.32   5
  -3   7  19-330.997 1444.37   2
  -3  -7 -19-657.297 1309.09   8
  -3  -7  19 44.0777 1850.94   5
   3  -7 -19 3280.36 2059.80   3
   3   7 -19-2063.90 1832.39   6
  -3  -7  19-44.0062 1686.09   2
  -3   7  19 87.5962 1798.37   5
  -3  -7  21 528.935 2019.32   5
  -3  -7 -21 773.175 1380.89   8
  -3   7  21 648.180 1508.19   2
   3   7  21 1776.26 1542.91   5
   3  -7 -21 174.347 1543.70   6
   3   7 -21 994.844 2008.93   6
   3  -7 -21-537.027 2129.58   3
  -3  -7  21 1875.56 1862.82   2
  -3   7  21 2563.75 1916.48   5
   3   9  -5 13631.6 1359.94   6
  -3  -9   5 21409.8 1447.58   5
   3   9  -7 69364.5 2338.47   6
  -3  -9   7 55256.8 2246.43   5
  -3  -9   9 1367.28 1434.07   5
  -3  -9  -9 26.5033 1436.67   8
   3   9  -9 1866.16 1866.03   4
   3   9  -9 1298.37 1433.68   6
  -3  -9   9 792.920 3018.40   8
   3   9   9 1302.63 477.033   5
   3   9 -11 12530.7 2536.77   4
  -3  -9 -11 13289.7 1582.86   8
   3   9  11 11876.1 770.702   5
  -3  -9 -13 17706.7 1644.74   8
  -3   9  13 20099.9 1730.29   2
   3  -9 -13 18027.3 1956.72   3
   3   9 -13 22826.6 2011.13   6
   3   9  13 13059.8 941.558   5
  -3  -9  13 17272.9 1938.15   5
   3   9 -13 21515.1 2953.24   4
  -3  -9 -15 11116.7 1627.33   8
  -3  -9 -15 9609.17 1138.60   1
   3   9  15 9227.27 1074.43   7
  -3  -9  15 7643.08 1938.17   5
   3   9 -15 10009.4 2005.01   6
   3   9  15 10991.8 1023.24   5
  -3   9  15 9507.21 2462.85   5
  -3   9  15 7916.21 1546.64   2
  -3  -9  17 4904.98 2107.03   5
  -3  -9 -17 6302.12 1645.51   8
  -3   9  17 8362.44 1636.75   2
   3  -9 -17 10050.6 2079.22   3
   3   9  17 7425.02 1021.04   7
   3  -9 -17 4452.52 1056.38   1
   3   9 -17 10480.5 2161.49   6
  -3  -9 -17 6553.95 1128.96   1
  -3   9  17 6946.79 2346.79   5
   3   9  17 6277.14 1121.87   5
  -3  -9  19 555.350 2267.36   5
  -3   9  19-383.271 1568.71   2
   3   9  19-388.011 1020.05   7
   3  -9 -19-1358.02 2038.87   3
   3   9 -19 1508.06 2252.46   6
  -3   9  19-106.509 2138.14   5
  -3  -9 -19 415.453 1577.93   8
  -3   9  21-1679.01 1676.65   2
   3   9  21-2077.35 1415.86   5
  -3   9  21-1480.61 2325.59   5
  -3 -11  -1 52.1321 606.559   5
  -3 -11   1-1618.39 1960.98   8
  -3 -11  -1 297.825 1758.22   8
   3  11  -1-1088.28 1483.68   4
   3  11   1 596.926 1364.44   4
  -3 -11   1-288.269 1096.17   1
  -3 -11  -1 267.099 1004.93   1
  -3 -11   1-448.473 1012.46   5
  -3 -11  -3 26354.8 1968.63   8
   3  11   3 24389.1 1630.38   4
   3  11  -3 28620.8 1903.08   4
  -3 -11   3 24284.5 1488.70   5
  -3 -11   3 23938.1 1546.94   1
  -3 -11  -3 24698.2 1297.33   1
  -3 -11   3 24881.0 2435.83   8
   3  11  -5 69822.4 2969.17   4
   3  11   5 89513.3 2673.86   4
   3  11   5 88201.4 2832.52   7
  -3 -11   5 65605.5 2668.95   1
  -3 -11   5 58503.8 2588.67   5
  -3 -11  -5 93475.9 2394.97   1
  -3 -11  -5 96246.1 2959.08   8
  -3 -11   5 63963.3 3759.28   8
  -3 -11  -7 14038.0 1747.09   8
   3  11   7 16451.5 1511.96   4
  -3 -11   7 17793.8 3570.85   8
   3  11  -7 14757.1 2224.97   4
   3  11   7 17932.2 1697.48   7
  -3 -11   7 14518.1 1668.20   1
  -3 -11   7 14959.5 1715.73   5
  -3 -11  -7 15065.4 1107.94   1
  -3 -11   9 707.888 1592.88   1
  -3 -11  -9 1046.27 1583.86   8
   3  11  -9 1796.66 2339.13   4
  -3 -11  -9-301.934 902.415   1
   3  11   9 1485.28 1456.93   7
  -3 -11   9 3273.57 3761.40   8
  -3 -11 -11-46.0916 1611.01   8
   3  11 -11-1004.06 2918.87   4
  -3 -11  11-1042.62 1704.77   1
  -3 -11 -11 1701.53 911.422   1
   3  11  11 737.666 1410.59   7
  -3 -11 -11 232.223 779.757   3
  -3 -11  11 1306.75 1896.83   5
   3  11  11 449.076 801.421   5
  -3 -11 -13 18025.2 1914.11   8
   3  11  13 13862.5 1515.97   7
  -3 -11  13 8200.45 2002.26   1
  -3 -11 -13 16676.4 1152.07   1
  -3 -11 -13 5877.88 1664.30   6
   3  11  13 17169.6 1051.32   5
  -3 -11  15 5345.62 2272.73   5
   3  11  15 6209.80 1329.18   7
  -3 -11 -15 8747.04 1135.71   1
  -3 -11 -15 7769.19 1830.87   8
   3 -11 -15 14176.8 2098.65   3
  -3 -11 -15 10922.9 1884.00   6
   3  11  15 8758.46 1035.17   5
  -3  11  15 9295.17 1737.79   2
  -3  11  17 1903.64 1652.07   2
  -3 -11  17 139.594 2370.63   5
   3 -11 -17 2152.28 1286.55   1
   3  11  17 1084.36 1179.00   7
  -3 -11 -17 2018.74 1135.20   1
   3 -11 -17 1798.94 1987.80   3
  -3  11  17 2498.68 2492.51   5
  -3 -11 -17 2327.77 1868.10   8
   3  11  17 998.209 1051.20   5
  -3  11  19-3541.92 1825.02   2
  -3 -11  19-2786.53 2584.03   5
  -3  11  19-3830.99 2894.41   5
  -3 -13   1 3175.96 2627.90   8
   3  13  -1 8360.63 1843.89   4
  -3 -13  -1 1080.89 2339.27   8
  -3 -13   1 2933.06 1402.86   1
  -3 -13  -1 5071.94 1302.43   1
   3  13   1 1610.11 1744.01   4
  -3 -13   3 18151.7 3224.83   8
   3  13  -3 23065.0 2180.69   4
   3  13   3 22284.3 1948.72   4
  -3 -13   3 12002.2 1744.61   5
  -3 -13   3 16493.7 1696.27   1
  -3 -13  -3 23793.7 1456.53   1
  -3 -13  -3 27818.8 2404.99   8
  -3 -13   5 6888.28 1688.30   1
  -3 -13   5 10599.2 3890.08   8
   3  13   5 14004.0 1734.74   4
   3  13  -5 11570.1 2448.12   4
  -3 -13  -5 13063.6 2173.78   8
  -3 -13   5 5547.88 1757.76   5
  -3 -13  -5 11466.4 1239.25   1
   3  13  -7-3135.46 2714.17   4
  -3 -13   7-1563.42 1790.39   1
  -3 -13   7-4080.30 1932.30   5
  -3 -13   9-2763.98 1941.55   1
   3  13   9-3643.42 1574.04   4
   3  13  -9-4579.35 3367.83   4
   3  13 -11-5032.95 3351.87   4
  -3 -13 -11 156.149 1052.38   1
  -3 -13  11-1440.52 2041.01   1
   3  13  11-247.124 1693.50   7
   3  13  11 916.260 1523.97   4
  -3 -13 -11 507.709 1902.00   8
  -3 -13  13 476.388 2129.26   1
   3  13  13-545.516 1527.14   4
   3  13  13 2515.77 1699.06   7
  -3 -13 -13 2453.03 1098.05   1
  -3 -13 -13 4412.01 1999.56   8
  -3 -13 -15 11820.3 2120.04   8
  -3 -13 -15 9808.67 1222.12   1
   3  13  15 8874.17 1669.12   7
  -3  13  15 6726.45 1871.81   2
   3  15  -1 2789.85 2325.04   4
   3  15   1 4089.71 2183.83   4
  -3 -15   1 902.311 3815.81   8
  -3 -15   1 961.753 1642.15   1
  -3 -15  -1 2520.62 1497.39   1
  -3 -15  -1 3134.24 3391.73   8
  -3 -15   3 7770.13 4244.27   8
   3  15   3 10626.1 2103.75   4
   3  15  -3 9614.01 2604.73   4
  -3 -15  -3 9206.01 2996.98   8
  -3 -15   3 4574.40 1881.68   1
  -3 -15  -3 9159.25 1510.80   1
  -3 -15   5 319.142 4689.33   8
   3  15   5 2587.19 1984.49   4
  -3 -15  -5 5764.32 2801.64   8
   3  15  -5 8544.67 3003.65   4
  -3 -15   5 690.412 1945.77   1
  -3 -15  -5 3944.29 1373.58   1
   3  15  -7 2638.41 3559.76   4
   3  15   7 1806.50 1940.19   4
  -3 -15   7 1531.08 2061.75   1
  -3 -15  -7 2308.94 2531.33   8
  -3 -15  -7 1769.60 1269.94   1
   3  15  -9-1388.44 3637.30   4
  -3 -15   9 2054.33 2203.80   1
   3  15   9 117.298 1903.20   4
  -3 -15  -9-2561.20 2494.31   8
   3  15   9-115.898 1944.12   7
  -3 -15  -9-931.833 1209.00   1
  -3 -15 -11 976.246 2392.40   8
  -3 -15 -11 545.440 1256.01   1
   3  15  11 444.841 1990.59   7
  -3 -15  11-987.930 2327.90   1
   3  15  11 1378.26 1893.06   4
   3  15  13 1118.93 2102.30   7
  -3 -15 -15-2375.17 2442.29   8
   3  15  15-71.2512 1867.16   4
   3  15  15 675.991 1960.42   7
  -3 -15 -15 1264.04 1258.60   1
  -3 -17   1 2953.96 4635.43   8
  -3 -17  -1 5656.86 4378.92   8
   3  17  -1 4272.64 3230.63   4
   3  17   1-1807.97 2897.35   4
  -3 -17   1 1663.12 1963.33   1
  -3 -17  -1 1852.06 1814.21   1
  -3 -17   3-1352.92 5276.91   8
  -3 -17  -3 3680.32 4275.52   8
   3  17  -3 2575.25 3608.61   4
  -3 -17   3 2410.33 2086.00   1
  -3 -17  -3 1810.98 1721.72   1
   3  17   3 3340.88 2644.81   4
  -3 -17  -5-8850.72 4037.10   8
   3  17   5-2534.32 2534.62   4
  -3 -17  -5-2359.80 1635.90   1
  -3 -17  -9-7374.81 3300.48   8
  -3 -17  -9-2033.11 1479.94   1
   4   0  -6 28.8556 861.242   3
  -4   0   6-276.994 1032.55   5
   4   0  -8 42834.1 1829.19   3
  -4   0   8 43258.4 1839.90   5
  -4   0   8 39862.2 1626.99   2
  -4   0  10-580.232 992.260   2
  -4   0  10 416.607 606.907   8
   4   0 -12 35496.7 2219.43   3
  -4   0  14 59.0195 1112.14   2
   4   0 -14 538.822 1113.57   6
  -4   0  14 88.0074 691.285   8
   4   0 -14-2810.30 1646.81   3
  -4   0  14-810.485 1304.81   5
  -4   0  16 36683.6 1471.94   8
   4   0 -16 51529.2 1942.50   6
  -4   0  16 57376.7 2200.37   5
  -4   0  16 54165.7 1878.37   2
  -4   0  18 297.653 1161.04   2
   4   0 -18-583.452 1395.08   6
  -4   0  18 1141.60 1466.52   5
  -4   0  20 45765.3 2325.71   5
  -4   0  20 41938.3 1967.16   2
  -4   0  22-1377.57 1381.03   2
   4   0 -22 89.7835 1667.83   6
  -4   0  22-141.177 1682.34   5
  -4   0  24-2844.54 1610.11   2
   4   0 -24-902.530 2039.48   6
  -4  -2   2 74364.8 2098.46   8
   4   2  -2 91661.9 2160.08   7
  -4  -2   4 784.471 384.644   1
   4   2  -4 287.866 382.025   7
   4   2  -4-59.7397 714.655   3
  -4  -2   4 397.571 901.610   5
  -4  -2   4 198.853 464.095   8
  -4  -2   6 16416.0 679.329   1
   4  -2  -6 17093.5 1310.01   3
   4   2  -6 14810.6 647.936   7
   4   2  -6 14750.5 1115.99   3
  -4  -2   6 16783.1 811.193   8
  -4  -2   6 17569.3 1136.21   5
  -4  -2   6 15992.7 932.424   2
  -4  -2   8 19.1011 714.359   8
   4   2  -8-86.0555 488.253   7
  -4  -2   8 391.860 444.693   1
   4  -2  -8-508.833 1147.12   3
   4   2  -8 1004.17 1044.37   3
  -4   2   8-303.849 1382.17   5
  -4  -2   8 242.319 862.747   5
  -4  -2   8-327.038 797.234   2
  -4  -2  10 86865.2 2157.91   1
  -4  -2  10 89058.0 2371.36   8
  -4  -2  10 83779.1 2483.11   2
   4   2 -10 81828.3 2203.95   7
  -4  -2  12-1828.81 1219.11   5
  -4  -2  14 1043.95 1116.00   8
  -4   2  14 174.175 1229.11   2
   4   2 -14-324.132 893.259   4
   4   2 -14 157.865 748.425   7
   4   2 -14-257.484 1177.08   6
  -4  -2  14 350.297 1026.21   2
   4  -2 -14 192.446 1663.21   3
  -4  -2  14 308.470 491.675   1
  -4   2  14 633.598 1425.61   5
  -4  -2  14-790.384 1198.55   5
  -4   2  16 923.596 1235.33   2
  -4  -2  16 701.555 493.721   1
   4   2 -16 416.716 829.674   7
  -4  -2  16-211.121 1075.16   2
   4   2 -16 1237.37 1298.62   6
   4   2 -16-340.808 1251.30   4
   4  -2 -16 346.657 1727.98   3
  -4  -2  16-344.189 1975.00   8
  -4   2  16 386.445 1412.84   5
  -4  -2  16 1280.16 1313.40   5
   4   2 -18 45395.7 1686.79   7
   4  -2 -18 54063.0 2269.91   6
   4  -2 -18 61003.7 2843.32   3
   4   2 -18 55827.1 2321.65   6
  -4   2  18 59590.5 2513.36   5
  -4  -2  18 67863.5 2448.89   5
  -4   2  18 60007.2 2232.42   2
  -4  -2  18 62705.3 2165.12   2
  -4  -2  18 51495.0 1465.68   1
   4   2 -20 121.743 909.447   7
  -4  -2  20 567.749 1274.08   2
  -4   2  20 551.178 1340.23   2
   4  -2 -20-594.104 1501.98   6
   4   2 -20-69.0608 1631.62   6
   4  -2 -20 244.440 2113.56   3
  -4   2  20 1424.29 1623.24   5
  -4  -2  20 152.554 1554.22   5
  -4   2  22 8678.68 1520.12   2
   4  -2 -22 7951.65 1780.92   6
  -4  -2  22 9988.36 1620.09   2
  -4   2  22 8194.27 1928.31   5
  -4  -2  22 8210.98 1902.66   5
  -4  -4   0 8180.02 751.569   8
   4   4   0 8273.42 609.474   7
  -4  -4   0 8480.12 597.995   1
   4   4  -2 1041.41 542.810   7
  -4  -4   2 1278.53 439.898   1
  -4  -4   2 1057.07 687.085   8
  -4  -4  -2 706.390 598.730   8
   4   4   2 1148.97 460.195   7
  -4  -4  -2 858.535 514.372   1
   4   4  -2 1550.00 676.136   3
  -4  -4   2 893.912 864.564   5
  -4  -4   2 1147.28 582.411   2
  -4  -4   4 1506.71 628.630   2
   4   4  -4 1735.35 819.645   3
  -4  -4  -4 2569.48 614.921   8
  -4  -4   4 1135.66 743.893   8
  -4  -4  -4 1408.10 532.718   1
   4   4  -4 2483.56 644.515   7
   4   4   4 2754.13 533.146   7
  -4  -4   4 963.528 779.645   5
  -4  -4   4 2182.64 473.245   1
  -4  -4   6-917.807 686.681   2
  -4  -4   6 606.992 836.989   8
   4   4  -6-212.442 724.190   7
   4   4   6-719.618 554.727   7
  -4  -4  -6 7.71222 582.961   8
  -4  -4   6 741.566 473.451   1
   4   4  -6-381.725 928.985   3
  -4  -4   6 159.954 759.402   5
  -4  -4   8 82714.7 2058.86   1
   4   4  -8 72520.7 2235.97   6
  -4  -4   8 83378.3 2358.85   8
  -4  -4   8 81518.0 2406.62   5
  -4  -4   8 75702.7 2217.25   2
   4   4  -8 74803.6 2264.51   7
  -4  -4  10 7998.72 1119.12   2
   4   4 -12 71294.2 2310.70   7
  -4  -4  12 78462.5 2459.04   8
   4  -4 -12 83684.6 2978.27   3
  -4   4  12 81143.2 3131.97   5
  -4   4  12 72719.6 2582.88   2
  -4  -4  12 83454.4 2541.99   5
  -4  -4  12 73581.8 2029.79   1
  -4  -4  14-723.280 995.754   2
   4   4 -14-384.166 1149.70   4
  -4  -4  14-567.928 1646.75   8
   4   4 -14-1793.25 1207.78   6
   4  -4 -14 306.039 1694.40   3
  -4   4  14-362.855 1300.32   2
  -4   4  14-534.503 1642.00   5
  -4  -4  14-99.7953 636.679   1
  -4  -4  14 911.884 1207.97   5
   4   4 -16 11016.0 1774.74   4
   4   4 -16 9959.30 1483.97   6
  -4  -4  16 5355.71 2706.61   8
   4  -4 -16 10249.6 1950.72   3
  -4   4  16 10822.4 1491.80   2
  -4  -4  16 10315.1 1245.58   2
  -4  -4  16 9164.57 786.924   1
  -4   4  16 9009.42 1738.70   5
  -4  -4  16 9506.45 1482.25   5
  -4  -4  18 1678.35 1240.10   2
  -4  -4  18 1937.98 781.194   1
   4  -4 -20 25917.1 1944.77   6
   4  -4 -20 30223.8 2548.85   3
  -4   4  20 26757.2 2173.53   5
  -4  -4  20 26586.3 2089.03   5
  -4   4  20 31516.3 1873.95   2
  -4  -4  20 21910.8 1166.36   1
  -4  -4  20 26868.6 1747.79   2
  -4   4  22-282.809 1483.49   2
  -4  -4  22 306.621 1495.52   2
   4  -4 -22 1008.69 1665.16   6
   4   4 -22-546.573 1910.45   6
   4  -4 -22 26.0198 2313.82   3
  -4   4  22 336.039 1884.03   5
  -4  -4  22 148.408 1787.80   5
  -4   4  24-1139.65 1601.98   2
   4  -4 -24-4475.87 2670.97   3
  -4   4  24-1052.98 2032.98   5
  -4  -4  24-3276.31 2009.53   5
  -4  -6   0-151.104 944.997   8
   4   6   0 405.475 819.399   7
  -4  -6   0 6.55474 543.328   1
  -4  -6   0 164.473 530.597   2
  -4  -6  -2 14522.8 1134.90   8
  -4  -6  -2 15764.0 820.041   1
  -4  -6   2 14750.7 1162.79   8
   4   6   2 15273.9 991.561   7
  -4  -6   2 13187.8 757.262   1
   4   6  -2 12757.9 953.039   3
   4   6  -2 13946.2 1095.67   7
  -4  -6   2 12070.0 967.295   5
  -4  -6   2 12467.1 725.986   2
  -4  -6   4 3065.57 1114.78   8
  -4  -6  -4 171.754 677.199   1
  -4  -6   4 1232.67 604.862   1
   4   6  -4 1820.17 1040.57   7
  -4  -6   4 1530.21 640.072   2
   4   6   4 1472.25 781.185   7
   4   6  -4 1426.42 642.409   6
   4   6  -4 1279.05 933.727   3
  -4  -6   4 1360.10 794.215   5
  -4  -6   6 3581.04 684.049   1
  -4  -6   6 2819.60 1166.42   8
   4   6  -6 1811.87 1189.59   7
   4   6   6 2698.80 803.449   7
  -4  -6   6 2560.19 720.290   2
   4   6  -6 2303.79 842.805   6
  -4  -6  -6 1779.16 769.486   1
  -4  -6   6 3755.33 894.319   5
   4   6 -10 180088. 4789.05   4
   4  -6 -10 191345. 5467.80   3
   4   6 -10 178784. 4766.10   6
  -4  -6  10 190771. 4661.94   2
  -4  -6  10 193090. 4594.09   1
  -4  -6  10 184994. 4935.90   8
   4   6 -12 1253.75 1278.90   4
   4  -6 -12 743.596 1624.15   3
  -4  -6  12-354.626 813.856   1
  -4   6  12 1718.46 2038.38   5
  -4  -6  12-399.747 1718.55   8
  -4   6  12-229.294 1363.42   2
  -4  -6  12-494.916 1176.63   5
  -4   6  14-791.355 1369.93   2
  -4  -6  14-205.760 2440.80   8
  -4  -6 -14-300.169 1037.57   8
   4   6 -14 1468.98 1525.50   4
  -4  -6  14-721.913 1040.62   2
   4  -6 -14-1126.98 1761.66   3
   4   6 -14 1048.71 1319.31   6
  -4  -6  14 221.251 904.010   1
  -4   6  14-441.367 2001.91   5
  -4  -6  14 134.135 1307.87   5
   4   6 -16 308.699 2130.74   4
  -4  -6 -16 730.703 1006.35   8
  -4   6  16 1385.41 1455.67   2
  -4  -6  16-907.022 1164.27   2
   4  -6 -16 116.239 1869.30   3
   4   6 -16-1380.39 1475.28   6
  -4  -6  16-541.603 976.414   1
  -4   6  16-275.986 1900.55   5
  -4  -6  16 1552.26 1447.46   5
   4  -6 -18 16785.5 2315.22   3
   4   6 -18 13656.5 1848.87   6
  -4   6  18 19060.0 2258.85   5
  -4  -6  18 13649.8 1774.83   5
  -4   6  18 15991.7 1734.58   2
  -4  -6  18 11297.5 1255.80   1
  -4  -6  18 13759.6 1485.68   2
  -4   6  20-443.828 1545.71   2
  -4  -6  20 447.612 1212.51   1
  -4  -6  20 435.006 1447.32   2
   4   6 -20-507.388 1889.56   6
   4  -6 -20 2678.04 2231.07   3
  -4   6  20-887.057 2106.27   5
  -4  -6  20-847.401 1758.58   5
  -4   6  22 1700.32 1612.30   2
   4  -6 -22-818.031 2436.66   3
   4  -6 -22 2963.17 1716.29   6
  -4  -6  22 662.833 1661.37   2
   4   6 -22 66.6917 2155.58   6
  -4   6  22 937.469 2168.79   5
  -4  -6  22 1735.52 1987.01   5
   4   8   0 41102.5 1113.23   6
  -4  -8   0 23906.7 1418.13   5
  -4  -8   0 40986.1 1055.88   2
  -4  -8  -6 458.546 1377.64   8
  -4  -8   6-140.400 773.966   2
   4   8  -6-857.895 983.992   6
  -4  -8   6-301.778 938.448   5
   4   8  -8 137790. 3721.44   6
  -4  -8   8 133379. 3588.16   2
   4   8  10 9754.13 1025.80   7
  -4  -8 -10 9604.63 1045.67   1
  -4  -8 -10 8444.78 1407.29   8
  -4  -8 -12 10140.3 1449.45   8
  -4  -8 -12 9908.23 1121.04   1
   4   8  12 9967.74 994.075   7
  -4  -8  12 6378.85 1145.18   2
   4   8 -12 8309.49 1479.17   6
  -4  -8  12 10658.1 1453.96   5
   4   8  12 7270.97 1065.47   5
  -4  -8  14 809.202 1462.39   5
   4   8  14-491.658 1156.02   5
  -4  -8 -14 572.764 1411.12   8
   4   8  14-318.507 916.165   7
   4  -8 -14 1304.54 1794.20   3
  -4  -8  14 597.560 1178.23   2
   4   8 -14 1085.28 1495.14   6
  -4  -8 -14-1196.38 1015.08   1
  -4   8  14-1109.41 2228.12   5
  -4   8  14-302.783 1515.08   2
  -4   8  16 3340.94 1599.39   2
   4   8  16 2717.33 1305.10   5
   4   8 -16 687.109 2804.95   4
  -4  -8 -16 4638.57 1483.65   8
   4   8  16 3882.39 1002.58   7
  -4  -8  16 2963.31 1456.97   2
   4   8 -16 3921.36 1718.53   6
  -4   8  16 635.566 2455.11   5
  -4  -8  16 3933.76 1698.21   5
  -4  -8  18 1558.58 1809.04   5
  -4   8  18 1834.62 1659.79   2
  -4  -8 -18 609.647 1486.94   8
   4  -8 -18-351.879 2113.55   3
  -4  -8  18 1328.22 1520.11   2
   4   8 -18 1852.77 1872.46   6
  -4   8  18-2303.91 2457.02   5
  -4  -8  20 3922.18 2027.52   5
   4   8  20 7066.59 1643.72   5
  -4   8  20 6084.39 1815.20   2
  -4  -8 -20 6212.29 1629.60   8
   4  -8 -20 5059.96 2304.78   3
   4   8 -20 4101.38 2056.03   6
  -4  -8  20 4492.01 1829.62   2
  -4   8  20 7189.26 2405.29   5
  -4   8  22-1488.35 1823.78   2
  -4  -8  22-3272.60 2283.38   5
  -4   8  22-3953.92 2482.20   5
  -4 -10   0 9.59022 909.034   1
  -4 -10   0-1276.89 1558.82   8
   4  10   0-1018.58 1491.97   7
   4  10   0-358.779 1267.33   4
   4  10   0 352.934 677.905   3
  -4 -10   0 323.098 598.144   5
  -4 -10   2 28925.5 1951.41   8
   4  10  -2 27450.7 1658.07   4
   4  10   2 24838.5 1790.68   7
  -4 -10  -2 31383.2 1885.41   8
   4  10  -2 23800.5 1251.40   6
  -4 -10   2 26271.6 1109.86   5
  -4 -10   2 27057.1 1334.51   1
  -4 -10  -2 29419.6 1304.64   1
  -4 -10  -4 1174.09 1557.15   8
  -4 -10   4 1850.51 1643.52   8
   4  10   4-243.453 1437.99   7
   4  10  -4-310.144 1338.73   4
   4  10  -4 345.702 966.013   6
  -4 -10   4 160.033 900.337   2
  -4 -10  -4 64.1983 877.954   1
  -4 -10   4 30.5385 950.122   1
  -4 -10   4 28.9225 852.912   5
  -4 -10  -6 11996.1 1687.82   8
  -4 -10   6 13867.7 1997.49   8
   4  10   6 14724.1 1532.37   7
   4  10  -6 11316.8 1568.86   4
   4  10  -6 13090.7 1247.88   6
  -4 -10   6 12253.9 1162.88   5
  -4 -10   6 11983.1 1214.01   1
  -4 -10  -6 12457.8 1020.34   1
  -4 -10   6 7376.38 1151.69   2
  -4 -10   8-987.731 1204.65   5
  -4 -10   8-21.4626 2088.45   8
  -4 -10  -8 1853.90 1581.94   8
   4  10  -8 539.025 1546.65   4
   4  10   8 635.961 1264.79   7
   4  10  -8 194.365 1226.64   6
  -4 -10   8 629.911 1129.91   2
  -4 -10   8 61.4925 1135.47   1
  -4 -10  -8 712.371 889.456   1
  -4 -10 -10 15636.7 1737.37   8
  -4 -10  10 10054.6 2790.68   8
  -4 -10 -10 18000.3 1153.68   1
   4  10  10 16607.0 1415.68   7
   4  10  10 9334.30 575.101   5
  -4 -10  10 10229.4 1444.15   1
   4  10 -10 13327.8 1871.23   4
  -4 -10  12 326.863 1514.87   5
  -4 -10 -12 1626.49 1636.78   8
  -4 -10 -12 1218.44 1058.41   1
   4  10 -12-1428.26 2125.08   4
   4  10  12-2275.97 1228.48   7
  -4 -10  12-1275.27 1415.06   1
   4  10 -12-636.507 1532.54   6
  -4 -10  12-1783.87 1436.98   2
   4  10  12 132.372 694.138   5
   4  10  14-72.8473 869.690   5
  -4 -10  14-3992.65 3992.44   8
   4  10 -14-1816.11 2735.16   4
  -4 -10 -14-347.519 1678.18   8
  -4 -10  14-1762.80 1699.79   5
   4  10  14-927.517 1109.05   7
  -4 -10  14 1461.49 1461.50   1
   4  10 -14 2599.68 1628.92   6
  -4 -10  14 73.9667 1495.85   2
  -4 -10 -14 107.902 1111.51   1
  -4  10  14-1637.80 1696.58   2
  -4  10  16 2148.31 1765.64   2
   4  10  16-198.835 1021.53   5
  -4 -10 -16 640.120 1695.15   8
   4  10 -16 360.943 3025.76   4
   4  10  16-218.835 1039.96   7
  -4 -10 -16-382.042 1164.39   1
  -4 -10  16 41.4978 1865.50   5
  -4 -10  16 1535.51 1665.91   1
   4 -10 -16 241.002 2023.45   3
   4  10 -16-532.089 1755.92   6
  -4 -10  16 854.127 1618.46   2
   4  10  18 6076.86 1220.50   5
  -4 -10  18 4421.57 2098.51   5
  -4 -10 -18 6499.04 1840.77   8
   4  10  18 8859.51 1229.49   7
  -4 -10  18 4065.10 1905.11   1
  -4  10  18 6799.37 1821.47   2
   4 -10 -18 5140.98 2304.08   3
   4  10 -18 5581.11 2211.27   6
  -4 -10  18 5483.26 1846.81   2
  -4  10  18 4338.35 2847.76   5
  -4 -10 -18 7406.08 1301.64   1
  -4 -10  20 4480.71 2324.89   5
   4  10 -20 6331.14 2660.67   6
  -4 -12   0 38017.3 2318.55   8
   4  12   0 38539.0 1932.05   4
  -4 -12   0 39311.4 1583.20   1
  -4 -12   2 3125.01 1915.19   8
   4  12  -2 2049.63 1547.65   4
   4  12   2 1403.24 1403.01   4
   4  12   2-154.327 1675.04   7
  -4 -12  -2 975.209 1759.45   8
  -4 -12   2 1408.63 1132.47   1
  -4 -12   2 1522.95 859.983   5
  -4 -12  -2 217.507 1008.51   1
  -4 -12   4 2595.41 1079.99   5
  -4 -12   4 4312.79 2174.92   8
  -4 -12  -4 7382.89 1796.93   8
  -4 -12  -4 6726.13 1071.57   1
   4  12   4 7437.49 1770.82   7
   4  12  -4 6124.20 1665.57   4
   4  12   4 6900.34 1486.05   4
  -4 -12   4 3678.43 1273.80   1
  -4 -12   6 279.362 1245.04   5
  -4 -12   6 812.936 2389.35   8
  -4 -12  -6-492.129 991.352   1
   4  12  -6 682.761 1733.91   4
   4  12   6-381.105 1652.71   7
  -4 -12  -6-1383.45 1720.78   8
  -4 -12   6 1540.66 1303.66   1
  -4 -12   8 2116.48 3094.40   8
   4  12   8 435.618 1772.26   7
  -4 -12   8 4394.05 1476.25   1
  -4 -12  10-3325.94 3777.93   8
   4  12 -10-3032.79 2343.31   4
  -4 -12 -10-2015.63 1808.87   8
   4  12  10-2206.25 1584.12   7
  -4 -12  10-1558.15 1559.96   1
  -4 -12 -10-764.911 1019.56   1
  -4 -12  12 4613.61 1880.16   5
  -4 -12 -12 5343.27 1890.47   8
   4  12 -12 4694.29 3040.01   4
   4  12  12 3060.12 1465.04   7
  -4 -12  12-2021.70 4321.02   8
  -4 -12  12 1742.52 1749.02   1
  -4 -12 -12 3704.90 1075.47   1
  -4 -12  14-2405.93 2028.09   5
  -4 -12 -14 913.740 1111.49   1
  -4 -12 -14-108.310 1936.61   8
   4  12 -14-1102.92 3352.35   4
   4  12  14 1044.36 1384.82   7
  -4 -12  14-76.9689 1815.08   1
  -4 -12  16-644.391 2207.04   5
  -4 -12 -16 1761.81 1987.36   8
   4  12  16 374.372 1323.40   7
  -4 -12  16-416.300 2032.49   1
  -4 -12 -16-262.220 1306.73   1
  -4  12  16 2078.58 1892.65   2
  -4  12  18-4076.95 2038.56   2
  -4 -12  18-3926.99 2301.62   1
  -4 -14   0-3967.52 2479.58   8
  -4 -14   0-736.322 1316.40   1
   4  14  -2 21112.7 2201.23   4
   4  14   2 24918.8 2110.68   4
  -4 -14   2 16418.5 1397.43   5
  -4 -14   2 19838.7 1693.06   1
  -4 -14   2 21426.9 2911.19   8
  -4 -14  -2 26305.8 1588.25   1
  -4 -14  -2 28755.9 2589.05   8
  -4 -14   4 548.374 1393.95   5
  -4 -14   4 6004.36 2977.54   8
  -4 -14  -4 2720.57 2091.95   8
   4  14  -4-837.892 1980.31   4
   4  14   4 2555.02 1965.48   7
   4  14   4-1864.18 1622.49   4
  -4 -14   4 338.589 1445.92   1
  -4 -14  -4 259.457 1167.89   1
  -4 -14   6 1364.47 1622.19   5
  -4 -14   6 142.038 3391.66   8
  -4 -14  -6 1515.85 1176.47   1
  -4 -14  -6 2924.63 2086.81   8
   4  14  -6 1576.68 2074.61   4
   4  14   6 604.726 1936.24   7
   4  14   6 1988.25 1660.84   4
  -4 -14   6 437.867 1582.13   1
  -4 -14   8 1808.82 4149.28   8
  -4 -14  -8-318.919 2039.62   8
  -4 -14  -8-95.0657 1153.15   1
   4  14  -8 3930.60 2482.07   4
   4  14   8 452.430 1884.24   7
   4  14   8 890.140 1702.38   4
  -4 -14   8-226.317 1749.38   1
  -4 -14 -10 10140.5 1325.47   1
  -4 -14  10 4573.21 4825.22   8
  -4 -14  10 2263.37 2002.11   5
  -4 -14 -10 2748.63 2103.62   8
   4  14 -10 2533.21 2935.04   4
   4  14  10 3400.64 1919.91   7
   4  14  10 4976.85 1732.10   4
  -4 -14  10 2428.38 1859.67   1
  -4 -14  12-737.663 2215.34   5
  -4 -14 -12 19.8083 2112.20   8
   4  14 -12-2934.61 3643.64   4
   4  14  12 1521.85 1827.86   7
  -4 -14  12-151.058 2016.81   1
  -4 -14 -12 1243.67 1207.72   1
  -4 -16   0 19587.6 3439.00   8
   4  16   0 20295.2 2507.40   4
  -4 -16   0 18477.4 1808.83   1
  -4 -16   2-1151.43 3613.31   8
  -4 -16  -2-1427.78 2945.02   8
   4  16   2 1587.13 2109.03   4
  -4 -16   2 69.1748 1591.72   1
  -4 -16  -2 268.798 1419.32   1
   4  16  -2 25.4558 2252.69   4
  -4 -16  -4 547.133 2715.95   8
  -4 -16   4-529.823 4191.94   8
   4  16  -4-1542.55 2525.39   4
   4  16   4 153.167 2062.57   4
  -4 -16   4-1060.64 1689.64   1
  -4 -16  -4 589.395 1390.31   1
  -4 -16   6-4801.14 4733.61   8
   4  16  -6 31.9723 2781.17   4
   4  16   6 1303.19 2174.71   7
   4  16   6-1600.90 2069.55   4
  -4 -16   6-20.2004 1882.40   1
  -4 -16  -6-644.808 2617.64   8
  -4 -16  -6 771.884 1320.74   1
  -4 -16  -8 2998.75 1462.01   1
   4  16   8 522.598 2291.22   7
   4  16   8-2703.64 2134.29   4
  -4 -16 -10-4037.71 2577.45   8
  -4 -16 -10 53.0636 1501.85   1
   4  16  10-1431.34 2340.08   7
   4  16  10-346.700 2195.06   4
   5   1  -5 2826.34 1211.72   3
  -5  -1   7 47746.3 1436.87   8
  -5  -1   7 40492.8 2373.80   5
  -5  -1   7 43454.9 1820.13   2
  -5   1  11 4748.03 1323.73   2
  -5  -1  11 5345.28 964.793   8
   5  -1 -11 3528.74 1662.34   3
   5   1 -11 5292.21 1702.74   3
  -5   1  11 5005.21 1732.35   5
  -5  -1  11 4921.65 1513.56   5
  -5  -1  11 4443.38 1269.81   2
  -5   1  13 6722.24 727.037   8
  -5   1  13 5684.39 1352.36   2
  -5  -1  13 4749.12 1229.57   2
  -5  -1  13 6505.41 1012.91   8
   5   1 -13 3403.76 531.118   7
   5  -1 -13 4670.91 1742.37   3
   5   1 -13 7327.55 1826.05   3
  -5   1  13 6537.30 1702.31   5
  -5  -1  13 5468.45 1452.25   5
   5   1 -15 18464.4 866.469   7
  -5  -1  15 25765.1 1283.90   8
   5   1 -15 22587.6 1591.21   6
   5  -1 -15 24600.2 2234.62   3
   5   1 -15 28086.7 2196.58   3
  -5   1  15 24157.2 1039.28   8
  -5   1  15 26525.5 2106.59   5
  -5  -1  15 27300.0 1918.54   5
  -5   1  15 24427.6 1727.23   2
  -5  -1  15 23691.2 1578.95   2
  -5   1  17 6521.94 822.619   8
  -5   1  17 9428.76 1576.80   2
   5   1 -17 9916.56 685.436   7
   5   1 -17 6512.67 1022.57   4
   5   1 -17 1044.07 1511.69   6
   5   1 -17 46.2903 2216.98   3
  -5  -1  17 14324.9 1813.94   5
  -5  -1  17 12195.0 1431.03   2
  -5   1  17 12044.7 1842.12   5
  -5  -1  17 10850.0 1171.14   8
  -5   1  19-1518.26 1407.32   2
  -5  -1  19-101.892 1332.02   2
   5   1 -19-38.0239 495.279   7
   5  -1 -19 299.473 1462.29   6
   5   1 -19 765.960 1562.90   6
   5  -1 -19 521.000 2177.62   3
  -5   1  19-1389.45 1763.10   5
  -5  -1  19-266.828 1675.51   5
  -5   1  21 4705.79 1521.57   2
  -5  -1  21 2542.55 1442.56   2
   5  -1 -21 1876.03 1705.88   6
   5   1 -21 215.205 1783.20   6
   5  -1 -21 4049.04 2400.93   3
  -5   1  21 5768.72 1976.95   5
  -5  -1  21 2913.33 1897.56   5
  -5   1  23 4441.41 1632.82   2
  -5  -1  23 2479.48 1613.54   2
  -5  -3   1 6338.02 701.326   8
  -5  -3  -1 3162.58 526.016   8
   5   3  -1 9157.39 711.341   7
  -5  -3   3 17472.7 967.162   8
   5   3  -3 18038.6 852.627   7
  -5  -3   5 42665.0 1517.43   8
   5   3  -5 43950.9 1340.56   7
  -5  -3   5 41501.9 1385.38   1
   5   3  -5 36541.0 1836.04   3
  -5  -3   5 41521.7 2171.62   5
  -5  -3   5 42577.6 1672.79   2
  -5  -3   7-2442.17 1060.41   2
  -5  -3  11 3522.78 1133.73   8
  -5  -3  11 2967.10 664.933   1
   5   3 -11 1576.60 765.567   7
   5  -3 -11 3010.00 1697.03   3
   5   3 -11 2759.61 1605.16   3
  -5   3  11 1255.51 2018.53   5
  -5  -3  11 1398.22 1304.74   5
  -5   3  11 2920.62 1405.60   2
  -5  -3  13 37129.7 1615.30   8
  -5  -3  13 37967.1 1215.65   1
   5   3 -13 30249.2 1324.76   7
   5  -3 -13 35398.5 2376.70   3
   5   3 -13 33920.9 1719.40   6
   5   3 -13 38908.6 2301.37   3
  -5   3  13 32282.8 2529.02   5
  -5  -3  13 38498.5 1997.78   5
  -5   3  13 35101.2 1953.33   2
  -5  -3  13 38442.2 1670.03   2
  -5  -3  15 27109.1 1046.65   1
   5   3 -15 26293.8 1341.12   4
   5   3 -15 23102.4 1218.74   7
   5  -3 -15 28878.1 2312.42   3
   5   3 -15 27035.9 1678.88   6
  -5   3  15 30345.3 2340.38   5
  -5  -3  15 27174.7 1908.85   5
  -5   3  15 28376.7 1875.75   2
  -5  -3  15 26033.9 1532.89   2
  -5  -3  15 30348.4 1542.38   8
  -5  -3  17 5487.35 1293.10   2
  -5  -3  19-676.421 2520.90   8
  -5   3  19-2168.10 1527.84   2
   5   3 -19-41.6370 1766.23   4
   5   3 -19-1274.96 1005.08   7
  -5  -3  19-1060.35 1335.56   2
  -5  -3  19 731.876 658.351   1
   5   3 -19 16.6598 1574.41   6
   5  -3 -19 1273.68 2187.64   3
  -5   3  19-2757.40 1980.44   5
  -5  -3  19 117.928 1664.49   5
  -5   3  21 2176.45 1569.59   2
  -5  -3  21 759.984 1418.82   2
   5  -3 -21 156.384 1626.13   6
   5   3 -21-216.444 1766.78   6
   5  -3 -21 55.0423 2349.61   3
  -5   3  21 855.385 2049.79   5
  -5  -3  21 2038.59 1818.57   5
   5   5  -1 420.963 747.367   7
  -5  -5   1 406.128 715.127   1
   5   5  -3 48110.6 1602.10   7
   5   5  -3 38932.3 1817.30   3
  -5  -5   5 20536.1 1018.02   1
  -5  -5   5 8233.89 1449.29   8
   5   5  -5 15402.8 1257.68   7
   5   5  -5 7157.57 1615.53   3
  -5  -5   5 18130.0 1595.17   5
  -5  -5   5 15857.5 1248.54   2
  -5  -5  -7 4707.31 999.917   8
   5   5  -9-73.8556 1057.20   7
  -5  -5   9-922.075 674.609   1
  -5  -5   9 1977.70 1267.49   8
  -5  -5  11 16015.8 887.199   1
  -5  -5  11 15514.0 1435.40   8
   5  -5 -11 14637.8 1982.52   3
  -5  -5  11 12365.9 1484.06   5
   5   5 -13 29172.7 1513.55   4
   5   5 -13 25979.9 1588.97   7
   5  -5 -13 32602.1 2382.90   3
   5   5 -13 29740.8 1671.06   6
  -5   5  13 30564.8 2866.64   5
  -5   5  13 32919.9 2005.54   2
  -5  -5  13 33466.5 1831.14   5
  -5  -5  13 29674.0 1483.41   2
  -5  -5  13 29513.6 1172.54   1
  -5  -5  13 29925.4 1713.67   8
   5   5 -15 11910.3 1425.96   4
   5   5 -15 9385.81 1385.85   7
   5   5 -15 11424.8 1511.43   6
   5  -5 -15 14624.3 2138.20   3
  -5  -5  15 14938.1 1616.37   5
  -5   5  15 12819.1 1708.03   2
  -5   5  15 11780.9 2373.90   5
  -5  -5  15 11622.6 1285.49   2
  -5  -5  15 12415.9 897.691   1
  -5  -5  15 13757.3 1793.96   8
  -5  -5  17 1354.65 2333.17   8
  -5  -5  17 2342.46 808.949   1
  -5   5  17-802.666 1670.16   2
   5   5 -17 1734.29 1521.29   4
   5   5 -17 1222.34 1382.28   7
  -5  -5  17 3372.18 1242.55   2
   5   5 -17 2234.75 1545.08   6
  -5   5  17 2624.20 2160.92   5
  -5  -5  17 3356.87 1579.99   5
  -5  -5  19 723.692 840.736   1
  -5   5  19-562.143 1617.15   2
   5   5 -19 1216.90 1463.73   7
  -5  -5  19-1041.45 1327.76   2
   5   5 -19-17.5678 1619.43   6
   5   5 -19 1346.87 2290.51   4
   5  -5 -19 214.873 2217.32   3
  -5   5  19-1519.59 2184.64   5
  -5  -5  19-1830.33 1728.40   5
  -5   5  21 2177.65 1703.23   2
  -5  -5  21-15.9001 1469.54   2
   5   5 -21 826.393 1845.69   6
   5  -5 -21 2241.55 2444.46   3
  -5   5  21 1605.41 2375.23   5
  -5  -5  21 1348.53 1915.32   5
  -5   5  23 2188.18 1752.93   2
  -5  -5  23 3019.68 1623.74   2
   5  -5 -23 4933.65 1890.35   6
   5   5 -23 726.162 2114.92   6
   5  -5 -23 2023.95 2709.08   3
  -5   5  23 2700.87 2386.45   5
  -5  -5  23 2854.25 2096.34   5
  -5  -7  -3 12122.2 1409.65   8
  -5  -7   3 4026.81 894.268   2
  -5  -7  -3 11790.9 1004.70   1
   5   7   3 12134.8 1112.94   7
  -5  -7   3 6086.45 1310.05   5
  -5  -7  -5 31685.3 1728.43   8
  -5  -7  -5 31261.9 1393.51   1
   5   7   5 30709.3 1377.38   7
   5   7  -5 26620.5 1220.30   6
   5   7  -5 25610.3 1644.16   3
  -5  -7   5 29174.9 1542.99   5
  -5  -7  -7 8426.27 1339.72   8
   5   7   7 6765.53 937.952   7
  -5  -7   7 2973.39 873.730   2
  -5  -7  -7 6917.77 1012.19   1
   5   7  -7 3257.17 986.346   6
   5   7  -7 3312.09 1392.30   3
  -5  -7   7 3562.43 1154.90   5
  -5  -7  -9 1828.08 1225.03   8
   5   7   9 2219.45 871.849   7
  -5  -7  -9 1919.33 975.168   1
  -5  -7 -11 1791.05 1216.71   8
   5   7  11 2804.25 953.739   7
  -5  -7  11 2593.95 1268.23   5
  -5  -7 -13 18649.0 1430.77   8
   5  -7 -13 20582.3 2278.32   3
   5   7 -13 20671.3 1548.87   6
  -5  -7  13 23543.6 1655.12   5
  -5  -7  13 18648.2 1287.62   2
  -5  -7 -15 14912.8 1480.42   8
   5   7 -15 14841.5 1671.03   6
   5  -7 -15 8658.88 2493.19   3
  -5   7  15 20192.9 2958.84   5
  -5   7  15 14963.8 1942.02   2
  -5  -7  15 12395.6 1663.78   5
  -5   7  17 2611.27 1696.50   2
  -5  -7 -17 1871.71 1248.82   8
  -5  -7  17 1523.79 1291.50   2
   5  -7 -17 951.794 2133.48   3
   5   7 -17 1550.35 1608.75   6
  -5   7  17 2359.81 2632.86   5
  -5  -7  17 298.315 1616.07   5
  -5   7  19-253.689 1776.50   2
  -5  -7  19-15.7821 1418.37   2
   5  -7 -19-3478.91 2385.09   3
   5   7 -19 1219.73 1791.43   6
  -5   7  19-1248.25 2615.87   5
  -5  -7  19-1072.87 1752.57   5
  -5  -9   1 2678.98 1581.51   8
  -5  -9  -1 3390.15 1534.23   8
  -5  -9  -1 1233.59 515.069   2
  -5  -9   1 1623.56 595.757   2
   5   9  -1 1399.06 1415.32   7
   5   9   1 2502.74 1335.89   7
  -5  -9   1 1869.12 881.913   1
   5   9  -1 1616.88 982.115   3
   5   9  -1 1514.01 677.350   6
  -5  -9  -1 1450.99 861.602   1
  -5  -9   1 1582.38 1193.18   5
  -5  -9   3 13362.9 1662.85   8
  -5  -9  -3 13537.7 1624.40   8
  -5  -9  -3 12369.0 1009.79   1
   5   9  -3 12367.0 1599.55   7
   5   9   3 11763.6 1399.51   7
   5   9  -3 13771.8 932.948   6
  -5  -9   3 11241.7 1144.26   5
  -5  -9   3 14518.4 831.757   2
  -5  -9   3 15550.9 1079.91   1
  -5  -9  -5 12491.3 1676.35   8
  -5  -9  -5 16341.8 1106.38   1
  -5  -9   5 7874.04 1610.79   8
   5   9   5 13806.8 1322.37   7
   5   9  -5 6670.20 1616.15   7
   5   9  -5 8344.02 1011.56   6
  -5  -9   5 8068.42 1119.02   5
  -5  -9   5 9235.80 1018.02   1
  -5  -9   7 13708.3 1774.21   8
  -5  -9  -7 17007.9 1679.25   8
  -5  -9  -7 18440.4 1220.96   1
   5   9  -7 16239.0 1497.93   4
   5   9  -7 14227.0 1732.53   7
   5   9   7 16427.9 1362.29   7
   5   9  -7 16439.1 1226.23   6
  -5  -9   7 17156.2 1320.07   5
  -5  -9   9 97.9039 1661.31   8
  -5  -9  -9 784.565 1497.10   8
   5   9  -9 960.922 1615.28   7
   5   9  -9 1348.21 1401.88   4
   5   9   9 669.675 1043.69   7
  -5  -9  -9 1197.79 1009.54   1
  -5  -9   9 681.434 957.655   1
  -5  -9 -11-1554.80 1123.46   1
  -5  -9  11 1105.08 1920.93   8
  -5  -9 -11 895.968 1488.09   8
   5   9 -11 2470.71 1569.90   4
   5   9  11-1079.68 1044.38   7
  -5  -9  11-1049.95 1100.21   2
   5   9 -11 1249.58 1337.01   6
  -5  -9  11-701.109 1005.39   1
  -5  -9  11 1328.96 1332.60   5
  -5  -9  13 1827.73 2477.38   8
  -5  -9 -13 6115.68 1265.73   1
  -5  -9 -13 7934.26 1634.42   8
   5   9 -13 5045.99 1742.87   4
   5   9  13 6009.76 1126.08   7
  -5  -9  13 5801.31 1237.40   2
   5   9  13 249.779 1090.64   5
   5   9 -13 7033.79 1561.86   6
  -5  -9  13 5836.46 1134.23   1
  -5  -9  13 7758.71 1560.18   5
  -5  -9  15 6947.71 3319.19   8
   5   9  15 2159.50 1249.99   5
  -5  -9 -15 5421.02 1652.63   8
   5   9 -15 3795.54 2044.33   4
   5   9  15 7169.98 1211.79   7
  -5  -9  15 8012.49 1383.77   2
   5   9 -15 4249.45 1707.69   6
  -5  -9  15 3844.91 1229.43   1
  -5   9  15 5216.51 1866.81   2
  -5  -9  15 6211.62 1696.85   5
  -5  -9 -15 4721.73 1178.07   1
  -5   9  17 1540.57 1871.20   2
  -5  -9  17 3255.21 4069.03   8
   5   9  17 1165.23 1367.15   5
  -5  -9 -17 1325.62 1711.80   8
   5   9 -17 3031.04 2549.66   4
   5   9  17 298.838 812.451   7
   5  -9 -17 1376.30 2295.05   3
  -5  -9  17-902.926 1431.93   2
   5   9 -17 75.5007 1784.77   6
  -5  -9  17 2968.23 1324.16   1
  -5  -9  17 1010.95 1764.37   5
  -5   9  19-2699.40 1933.50   2
  -5   9  19-6781.73 3322.72   5
  -5  -9  19-2635.23 2021.51   5
  -5 -11   1 1713.06 1712.89   8
  -5 -11  -1 2059.36 1687.50   8
  -5 -11   1 3339.73 1034.27   1
   5  11  -1 2982.75 1677.38   7
  -5 -11  -1 1709.82 990.784   1
   5  11   1-1443.02 1639.76   7
  -5 -11   1 2093.35 688.486   2
  -5 -11  -1 336.491 481.724   2
   5  11  -1 133.894 975.236   3
   5  11  -1 2376.18 827.937   6
   5  11   1 124.699 544.076   6
  -5 -11   1 2468.34 1023.74   5
  -5 -11  -3 12708.3 1138.57   1
  -5 -11   3 7927.11 1829.49   8
  -5 -11  -3 10953.2 1833.43   8
   5  11  -3 10616.7 1495.56   4
   5  11   3 12034.2 1714.21   7
   5  11  -3 9810.32 1845.79   7
   5  11  -3 9139.99 1086.12   6
  -5 -11   3 10312.6 1072.01   5
  -5 -11   3 8298.99 909.867   2
  -5 -11   3 11093.0 1178.25   1
  -5 -11   5 23813.2 2143.21   8
  -5 -11  -5 20460.0 2031.75   8
  -5 -11  -5 20568.3 1282.84   1
   5  11  -5 20759.5 1735.97   4
   5  11  -5 17992.6 2042.72   7
   5  11   5 18234.1 1738.60   7
   5  11  -5 21413.9 1389.08   6
  -5 -11   5 20473.8 1315.81   5
  -5 -11   5 19091.6 1178.27   2
  -5 -11   5 19244.1 1352.32   1
  -5 -11   7 4803.91 1999.55   8
  -5 -11  -7-2387.54 1886.29   8
   5  11  -7 2235.50 1592.51   4
   5  11   7-408.376 1564.05   7
  -5 -11   7 2536.96 1073.60   2
   5  11  -7 3097.15 1287.78   6
  -5 -11  -7 3206.53 1085.48   1
  -5 -11   7 3709.68 1149.39   1
  -5 -11   7 5259.31 1220.31   5
  -5 -11   9-3724.53 2243.64   8
  -5 -11  -9-4128.02 1889.87   8
   5  11  -9 1705.81 1704.47   4
  -5 -11   9-638.103 1138.66   1
  -5 -11  11 3784.99 2685.58   8
  -5 -11 -11 3978.83 1811.86   8
  -5 -11 -11 2413.85 1165.38   1
   5  11 -11 849.221 1808.60   4
   5  11  11 2242.33 1306.62   7
  -5 -11  11 1852.34 1356.15   2
   5  11 -11 2173.91 1549.48   6
  -5 -11  11 1122.95 1249.90   1
  -5 -11  11 321.381 1470.01   5
  -5 -11  13 726.453 3180.15   8
  -5 -11 -13-337.328 1821.53   8
   5  11 -13 940.414 2133.29   4
   5  11  13 1565.93 1244.14   7
   5  11 -13 4179.30 1691.16   6
  -5 -11  13 1355.06 1477.62   2
  -5 -11 -13 983.345 1262.13   1
  -5 -11  13 986.822 1355.95   1
  -5 -11  13 2453.32 1647.09   5
  -5 -11  15 227.232 1771.70   5
  -5 -11  15 2809.60 4044.86   8
  -5 -11 -15 3080.70 1908.93   8
   5  11 -15 1020.21 2731.20   4
  -5 -11 -15 2416.38 1271.15   1
   5  11  15 2652.69 1189.84   7
   5  11 -15 2749.88 1786.07   6
  -5 -11  15-715.553 1576.71   2
  -5 -11  15 865.755 1465.79   1
  -5 -11  17 3346.89 2050.36   5
  -5 -11  17-193.315 1966.98   2
  -5  11  17 405.801 2138.76   2
  -5 -13   1-1152.61 1210.78   1
  -5 -13  -1-992.713 1167.11   1
   5  13  -1-2241.65 1993.81   7
   5  13   1-1545.84 1958.93   7
  -5 -13   3 15324.8 2322.01   8
  -5 -13  -3 7434.83 2027.42   8
   5  13   3 9846.38 1966.78   7
   5  13  -3 7810.79 1815.00   4
   5  13   3 9957.84 1771.28   4
  -5 -13   3 10340.0 1129.82   5
  -5 -13   3 11684.0 1350.34   1
  -5 -13  -3 8816.58 1252.10   1
  -5 -13  -5 11984.7 1296.70   1
  -5 -13  -5 7363.47 2028.64   8
   5  13  -5 5764.39 1849.35   4
   5  13   5 10177.9 1958.09   7
  -5 -13   5 5148.96 1340.28   1
  -5 -13   5 8715.78 2378.01   8
  -5 -13   5 7196.60 1207.07   5
  -5 -13   7-249.130 2451.40   8
  -5 -13  -7 2323.18 1991.64   8
   5  13  -7 606.167 1874.46   4
   5  13   7 799.898 1754.72   7
  -5 -13  -7 2332.64 1144.91   1
   5  13  -7 2044.18 1412.67   6
  -5 -13   7 731.178 1277.19   1
  -5 -13   7 1239.80 1316.71   5
  -5 -13   9 1796.32 2971.51   8
  -5 -13  -9 3775.25 2037.77   8
   5  13  -9-508.679 1973.71   4
   5  13   9 855.588 1642.72   7
  -5 -13  -9 1268.27 1159.45   1
  -5 -13   9-2692.89 1433.80   1
  -5 -13  11 406.873 1651.08   5
  -5 -13  11-246.470 3450.06   8
  -5 -13 -11 1455.09 2040.94   8
   5  13 -11-1023.27 2315.13   4
   5  13  11 569.797 1596.60   7
   5  13 -11 1679.03 1854.33   6
  -5 -13  11 1339.00 1540.73   1
  -5 -13 -11 2205.28 1279.92   1
  -5 -13  13-3187.12 1902.89   5
  -5 -13  13 540.464 4507.65   8
  -5 -13 -13-622.073 2138.44   8
   5  13  13 59.7011 1555.39   7
   5  13 -13-4190.60 2205.14   6
  -5 -13  13 17.1046 1679.97   1
  -5 -13  15-126.276 2069.59   5
  -5 -13 -15-2917.69 2252.94   8
  -5 -13  15-1990.56 1807.36   1
  -5 -15  -1 374.181 1314.52   1
  -5 -15   1-735.293 2513.66   8
  -5 -15  -1 2647.50 2411.03   8
   5  15   1-1442.30 2176.25   7
   5  15  -1-1219.91 1948.07   4
   5  15   1 19.8146 1902.57   4
  -5 -15   1 836.921 1353.65   1
  -5 -15   3 3847.51 2706.49   8
  -5 -15  -3 1447.47 2298.04   8
  -5 -15  -3 3722.65 1367.68   1
   5  15  -3 1947.27 2063.77   4
   5  15   3 3179.63 2177.84   7
   5  15   3 3226.19 1848.58   4
  -5 -15   3 1151.53 1416.57   1
  -5 -15   5 3622.27 3006.49   8
  -5 -15  -5 1595.35 2216.35   8
  -5 -15  -5 2485.43 1300.91   1
   5  15  -5 4383.32 2160.11   4
   5  15   5 1441.97 2131.95   7
   5  15   5 736.281 1814.07   4
  -5 -15   5 1040.19 1528.51   1
  -5 -15   7-99.8559 3246.43   8
  -5 -15  -7 670.837 2251.76   8
   5  15  -7 23.5641 2229.27   4
   5  15   7 1578.49 2084.32   7
  -5 -15  -7 1981.54 1337.48   1
   5  15   7 3114.70 1829.56   4
  -5 -15   7 646.410 1575.04   1
  -5 -15   9 859.588 1863.13   5
   5  15   9 2699.76 2102.23   7
  -5 -15   9 3105.68 1776.64   1
  -5 -15 -11 1401.34 2345.03   8
   5  15 -11-5716.27 3166.94   4
   5  15  11-2940.99 2065.43   7
  -5 -15  11-4422.33 1922.06   1
  -5 -15 -11 1479.84 1501.98   1
  -5 -17   1-4306.27 3291.46   8
  -5 -17  -1 177.238 3007.14   8
   5  17  -1-1639.85 2363.70   4
   5  17   1-2242.95 2303.83   4
  -5 -17   1-906.597 1562.62   1
  -5 -17  -1 95.5033 1543.60   1
  -5 -17  -3 2615.47 1533.25   1
  -5 -17   3-571.977 3527.45   8
  -5 -17  -3 2782.94 2857.39   8
   5  17  -3-2760.86 2458.82   4
   5  17   3-168.804 2444.14   7
   5  17   3-2362.39 2252.03   4
  -5 -17   3 1821.65 1632.46   1
   6   0  -8-743.635 1654.76   3
   6   0 -10 32506.8 2222.32   3
  -6   0  10 32100.8 2637.53   5
  -6   0  10 34088.4 1877.13   2
  -6   0  12 1608.80 1352.91   2
  -6   0  12-591.486 825.764   8
   6   0 -12-1609.71 1863.44   3
  -6   0  12-1399.48 1968.13   5
  -6   0  14-538.121 1451.99   2
  -6   0  14 456.694 971.322   8
   6   0 -14-2569.10 1938.05   3
  -6   0  14 1359.80 1912.44   5
   6   0 -18 23482.0 2653.98   3
  -6   0  18 17870.0 2311.21   5
  -6   0  18 21107.8 1891.85   2
  -6   0  20 400.227 1519.52   2
   6   0 -20-428.496 1604.39   6
   6   0 -20 1383.66 2324.41   3
  -6   0  20 244.797 2002.49   5
  -6  -2   6-74.2764 846.171   8
  -6  -2   8 45695.6 1643.72   8
   6   2  -8 38427.1 2318.84   3
  -6  -2  10-1948.52 1252.46   2
  -6  -2  10-191.915 1034.16   8
   6   2 -10 2402.66 535.922   7
   6  -2 -10 492.583 1768.13   3
   6   2 -10 870.022 1646.39   3
  -6  -2  10-1334.44 1754.63   5
  -6  -2  12 10243.0 1204.71   8
  -6  -2  12 8041.81 1410.73   2
   6   2 -12 9080.18 789.039   7
   6  -2 -12 9453.51 1960.66   3
   6   2 -12 8019.21 1891.03   3
  -6   2  12 9011.40 2377.41   5
  -6  -2  12 7421.54 1830.83   5
  -6   2  12 9749.50 1637.88   2
  -6   2  14 1974.40 1484.93   2
  -6  -2  14-988.659 1174.80   8
  -6  -2  14-160.697 1312.32   2
   6   2 -14-52.6012 670.915   7
   6  -2 -14 51.3127 1932.25   3
   6   2 -14 1621.25 1950.36   3
  -6   2  14-1683.57 2120.75   5
  -6  -2  14-2665.41 1767.79   5
  -6   2  16-2869.58 1765.49   2
  -6  -2  16 3692.60 1319.83   8
  -6  -2  16 4043.50 1436.69   2
   6   2 -16 2519.41 818.065   7
   6   2 -16 653.893 1501.76   6
   6   2 -16-956.913 2252.83   3
  -6   2  16 28.4631 2303.51   5
  -6  -2  16 3768.93 1826.64   5
  -6  -2  18-597.465 1296.81   8
  -6   2  18-837.354 1633.65   2
  -6  -2  18 766.691 1394.16   2
   6   2 -18 2159.78 1084.00   4
   6   2 -18 577.935 716.991   7
   6   2 -18 317.829 1481.34   6
   6  -2 -18-26.8348 2227.45   3
   6   2 -18-2694.26 2276.03   3
  -6  -2  18 408.911 716.405   1
  -6   2  18 274.750 2178.99   5
  -6  -2  18-22.1241 1840.61   5
  -6   2  20 9639.32 1805.09   2
  -6  -2  20 10781.2 1629.46   2
   6   2 -20 13742.3 2774.17   3
   6  -2 -20 9119.98 2571.63   3
  -6   2  20 7323.93 2414.04   5
   6  -2 -22 93.7780 1881.23   6
   6  -2 -22 30.0583 2787.96   3
  -6   2  22 4150.38 2342.21   5
  -6  -4  -2 2456.61 826.802   8
  -6  -4   6 2815.98 1187.79   2
   6   4  -6 1493.75 776.500   7
  -6  -4   6 2528.87 852.150   1
  -6  -4   8 7963.79 904.791   1
   6   4  -8 6835.68 871.042   7
  -6  -4  10 36148.2 1340.25   1
   6   4 -10 28725.5 1310.56   7
   6   4 -10 30961.3 2147.68   3
  -6  -4  10 37875.7 2202.61   5
  -6  -4  10 29867.6 1663.60   2
  -6  -4  12-746.224 1297.48   8
  -6  -4  12 717.599 1188.11   2
  -6  -4  12 936.721 786.781   1
   6   4 -12-1591.60 871.094   7
   6  -4 -12 1089.66 1850.66   3
   6   4 -12-677.993 1799.04   3
  -6  -4  12 1919.05 1554.76   5
  -6   4  14-2464.81 1704.92   2
  -6  -4  14 368.216 780.836   1
  -6  -4  14 86.9659 1343.14   8
  -6  -4  14 312.085 1215.13   2
   6   4 -14-1647.16 946.749   7
   6   4 -14-1163.18 1283.97   6
   6   4 -14-1572.22 1936.09   3
  -6   4  14-1146.48 2544.55   5
  -6  -4  14-1507.21 1583.53   5
  -6  -4  16-455.606 781.484   1
  -6   4  16-779.638 1651.63   2
  -6  -4  16 1714.84 1423.64   8
  -6  -4  16 242.208 1231.48   2
   6   4 -16-1936.14 1178.83   4
   6   4 -16 505.700 977.708   7
   6   4 -16 1282.14 1416.84   6
   6  -4 -16 654.998 2163.76   3
   6   4 -16 23.9910 2111.23   3
  -6   4  16 717.840 2419.71   5
  -6  -4  16 583.294 1710.76   5
  -6  -4  18 7409.24 1763.53   8
  -6  -4  18 7972.00 894.225   1
  -6   4  18 7457.09 1845.59   2
   6   4 -18 7798.18 1431.24   4
  -6  -4  18 5503.57 1437.97   2
   6   4 -18 4357.26 1097.55   7
   6   4 -18 4558.29 1726.09   6
   6  -4 -18 6842.07 2436.62   3
   6   4 -18 7941.19 2458.84   3
  -6   4  18 3282.89 2613.52   5
  -6  -4  18 8291.75 1948.80   5
  -6   4  20 3119.37 1815.12   2
  -6  -4  20 2383.51 1434.67   2
   6   4 -20 71.9596 1795.87   6
   6  -4 -20 589.363 2446.32   3
  -6   4  20 2748.72 2480.63   5
  -6  -4  20 801.351 1955.51   5
  -6   4  22 19.2794 1849.25   2
  -6  -4  22 666.748 1521.92   2
   6   4 -22 19.2982 1992.83   6
   6  -4 -22-3790.47 2693.36   3
  -6   4  22 1063.59 2587.72   5
  -6  -4  22 602.577 2235.03   5
  -6  -6   0 59420.1 2222.97   8
  -6  -6   0 58520.2 1986.45   1
   6   6   0 56579.2 1902.75   7
  -6  -6   2 3733.61 1317.85   8
  -6  -6  -2 3368.14 1248.24   8
   6   6  -2 1838.20 947.566   7
   6   6   2 3154.52 879.320   7
  -6  -6   2 3180.59 906.051   1
  -6  -6  -2 2262.11 949.369   1
  -6  -6   2 1442.99 1058.11   2
  -6  -6   4 112.216 995.934   2
  -6  -6  -4 1635.52 943.900   1
  -6  -6   4 607.054 1317.61   8
  -6  -6  -4 3000.60 1167.34   8
   6   6   4 2060.18 895.337   7
   6   6  -4 1087.44 1296.18   3
  -6  -6   4-360.610 1701.55   5
  -6  -6   6 1146.02 1040.82   2
  -6  -6   6 1433.96 1408.54   8
  -6  -6  -6 1133.45 1103.03   8
   6   6   6 147.368 910.218   7
   6   6  -6-1116.03 1432.02   3
  -6  -6   6-442.305 1502.96   5
  -6  -6   8 12740.1 1560.87   8
  -6  -6  -8 13404.6 1204.30   8
  -6  -6  10 6708.24 1159.71   2
   6   6 -10 5901.38 1198.10   6
   6   6 -10 9606.89 1791.84   3
  -6  -6  10 8002.66 1500.75   5
   6   6 -12 11418.3 1388.99   6
   6   6 -12 14277.9 2048.55   3
  -6  -6  12 11846.3 1675.85   5
  -6  -6  12 12283.7 1291.65   2
  -6  -6  14 216.629 1153.30   2
   6   6 -14-196.667 1375.94   6
  -6  -6  14-1216.05 1574.10   5
  -6   6  16 2927.83 1851.19   2
  -6  -6  16 2579.41 1281.23   2
   6  -6 -16 2334.63 2213.85   3
   6   6 -16 1989.32 1528.01   6
  -6   6  16 3273.23 2826.90   5
  -6  -6  16 3568.88 1716.56   5
  -6   6  18 476.336 1816.78   2
  -6  -6  18-1200.26 1327.42   2
   6  -6 -18 726.376 2326.49   3
   6   6 -18 16.7654 1577.73   6
  -6   6  18 1817.61 2885.37   5
  -6  -6  18 1860.06 1805.01   5
  -6  -6  20 6787.48 1612.19   2
  -6  -8   0 1277.50 918.569   1
  -6  -8   0 543.038 1459.14   8
   6   8   0-1256.08 1126.39   7
  -6  -8   0-140.924 894.425   2
  -6  -8   2 16442.2 1698.43   8
  -6  -8  -2 16138.8 1620.51   8
  -6  -8   2 14522.3 1128.25   1
  -6  -8  -2 14543.0 1160.98   1
   6   8  -2 14708.1 1420.21   7
   6   8   2 15105.5 1270.17   7
  -6  -8   2 15750.3 1080.33   2
  -6  -8   4 896.065 1541.65   8
  -6  -8   4-403.772 881.697   2
  -6  -8  -4 617.942 1414.60   8
   6   8  -4 165.904 1266.45   7
   6   8   4-559.916 1019.13   7
   6   8  -4-208.527 1337.88   3
  -6  -8  -4 12.0379 999.112   1
  -6  -8   4-1506.44 881.040   1
  -6  -8   4-141.931 1467.81   5
  -6  -8   6 2359.11 1600.20   8
  -6  -8  -6 3758.79 1504.92   8
  -6  -8  -6 3296.38 1068.31   1
  -6  -8   6 2297.87 945.797   2
   6   8  -6 3343.32 1416.56   7
   6   8   6 2922.11 994.628   7
   6   8  -6 3365.40 966.220   6
   6   8  -6 161.207 1464.37   3
  -6  -8   6 4226.27 917.819   1
  -6  -8   6 2920.24 1466.33   5
  -6  -8  -8-252.326 1099.93   1
  -6  -8   8 1019.85 1531.28   8
  -6  -8  -8 553.527 1453.55   8
   6   8  -8 2022.82 1443.82   7
   6   8   8 1133.69 986.087   7
  -6  -8   8 210.002 879.879   1
  -6  -8  10 16323.0 1845.14   8
  -6  -8  10 16248.8 1173.87   1
  -6  -8 -10 19029.5 1744.89   8
  -6  -8 -10 9745.90 1367.89   1
   6   8 -10 13848.0 1737.48   7
   6   8  10 18574.3 1368.04   7
   6   8 -10 15707.3 1435.83   6
   6   8 -10 8138.35 2010.96   3
  -6  -8  10 18664.6 1699.18   5
  -6  -8  10 14435.6 1232.00   2
  -6  -8  12-171.849 1717.75   8
  -6  -8 -12-1979.92 1444.71   8
  -6  -8  12 376.315 940.047   1
   6   8 -12-968.039 1641.01   7
   6   8 -12-643.575 1392.10   4
  -6  -8  12-177.500 1113.76   2
   6   8 -12-2019.21 1339.46   6
  -6  -8  12-1063.86 1473.91   5
  -6  -8  14-1223.21 1936.22   8
  -6  -8  14-1547.98 984.244   1
  -6  -8 -14-479.044 1468.66   8
   6   8 -14 269.103 1712.98   7
   6   8 -14-614.024 1578.29   4
  -6  -8  14 276.718 1158.37   2
   6   8 -14-278.325 1460.67   6
  -6  -8  14-1378.65 1558.41   5
  -6  -8  16-1256.10 2296.63   8
  -6  -8  16 77.3721 1043.90   1
  -6  -8 -16-61.4671 1448.52   8
   6   8 -16 1146.96 1743.01   4
   6   8 -16-289.228 1763.65   7
  -6  -8  16 13.4386 1279.84   2
   6  -8 -16 2744.89 2326.23   3
   6   8 -16 326.445 1592.91   6
  -6  -8  16-1103.74 1695.41   5
  -6   8  16-1134.40 1912.24   2
  -6   8  18 6062.73 2096.21   2
  -6  -8  18 2692.23 1168.32   1
   6   8 -18 17.9850 2066.89   4
   6   8 -18-894.594 2028.04   7
  -6  -8  18 1958.49 1468.76   2
   6   8 -18 304.939 1931.48   6
  -6   8  18 2825.72 3077.99   5
  -6  -8  18 4702.55 1973.33   5
  -6  -8  20 60.8367 1176.41   1
  -6  -8  20-4233.66 4379.72   8
  -6   8  20 677.627 2000.72   2
   6   8 -20 25.2543 2717.49   4
   6   8 -20 1679.82 2028.25   7
  -6  -8  20-812.717 1520.74   2
   6  -8 -20-553.546 2595.55   3
   6   8 -20-20.0088 1978.91   6
  -6   8  20-3486.23 3425.69   5
  -6  -8  20 1153.84 2059.77   5
  -6 -10   0 18501.4 1956.59   8
  -6 -10   0 17638.2 1229.60   1
   6  10   0 14255.4 1619.36   7
  -6 -10   0 13674.9 870.038   2
  -6 -10  -2-342.958 634.882   2
  -6 -10   2 806.522 1746.36   8
  -6 -10  -2-742.139 1661.27   8
  -6 -10   2-563.799 730.005   2
   6  10  -2 649.060 1568.21   7
   6  10   2-1805.71 1374.61   7
   6  10  -2-224.599 1175.57   3
   6  10  -2-815.488 806.770   6
  -6 -10   2-201.495 968.773   1
  -6 -10   2-1199.47 1523.80   5
  -6 -10  -2 1107.18 952.542   1
  -6 -10  -4 2966.03 1069.66   1
  -6 -10   4-3344.68 1700.53   8
  -6 -10  -4 4550.88 1721.40   8
  -6 -10   4 1452.32 792.872   2
   6  10  -4-1028.99 1616.68   7
   6  10   4 1268.64 1323.50   7
  -6 -10   4 537.756 996.616   1
   6  10  -4-553.633 943.158   6
   6  10  -4 123.867 1352.44   3
  -6 -10   4-38.2250 1352.06   5
  -6 -10  -4 1676.39 595.980   2
  -6 -10   6-515.791 1755.34   8
   6  10  -6-1038.57 1755.59   7
  -6 -10   6-558.146 1017.56   1
  -6 -10   6-1489.87 876.738   2
   6  10  -6-408.516 1557.54   3
  -6 -10   6-1327.47 1327.15   5
  -6 -10   8 8783.58 1908.71   8
  -6 -10  -8 6548.77 1858.34   8
   6  10  -8 8210.13 1566.57   4
  -6 -10  -8 6724.81 1323.68   1
  -6 -10   8 9840.54 1177.00   1
  -6 -10 -10 1592.74 1237.37   1
  -6 -10  10 293.368 1941.32   8
  -6 -10  10 1305.46 1098.94   1
  -6 -10 -10-748.320 1731.39   8
   6  10 -10-139.498 1863.89   7
   6  10 -10-1207.09 1514.42   4
   6  10  10-189.475 1158.56   7
  -6 -10  10-588.247 1073.33   2
   6  10 -10 245.392 1316.99   6
  -6 -10  10 14.7802 1446.10   5
  -6 -10  12 878.161 1144.43   1
  -6 -10  12-287.373 2225.46   8
  -6 -10 -12 2083.67 1756.23   8
   6  10 -12 378.748 1969.50   7
   6  10 -12 518.312 1717.17   4
   6  10  12 3602.91 1151.99   7
  -6 -10  12 2006.43 1176.15   2
   6  10 -12 2553.96 1463.14   6
  -6 -10 -12 3660.04 1285.56   1
  -6 -10  12 2217.07 1548.88   5
  -6 -10  14-889.337 1151.57   1
  -6 -10  14 1451.42 2549.35   8
  -6 -10 -14 17.7744 1757.60   8
   6  10 -14-651.610 1839.46   4
   6  10 -14-556.460 1958.49   7
   6  10  14 1142.24 1216.37   7
  -6 -10  14-66.7078 1277.29   2
   6  10 -14-1428.08 1621.77   6
  -6 -10 -14 326.361 1251.19   1
  -6 -10  14 319.342 1678.88   5
   6  10 -16-4786.07 2230.67   4
   6  10 -16-1737.35 2242.74   7
  -6 -10  16-1210.29 1474.29   2
   6  10 -16-35.7746 1915.78   6
  -6 -10  16 673.125 1863.24   5
  -6 -10  16-572.955 1280.74   1
  -6 -10  18-118.347 4207.78   8
  -6 -10 -18-2684.28 1997.35   8
   6  10 -18-3933.08 2649.26   4
  -6 -10  18 779.411 1576.67   2
   6  10 -18-382.310 2031.28   6
  -6 -10  18-388.600 1317.96   1
  -6 -10  18 85.3272 1964.86   5
  -6  10  18-882.691 2122.90   2
  -6 -12   0 1029.19 1892.34   8
   6  12   0-312.804 1795.38   7
  -6 -12   0 189.949 1109.83   1
   6  12   0-368.042 759.523   6
  -6 -12   2 8028.34 1235.47   1
  -6 -12  -2 11685.1 1241.69   1
  -6 -12   2 8374.58 2012.14   8
  -6 -12  -2 7782.14 2043.29   8
   6  12  -2 8664.64 1996.82   7
   6  12   2 7779.44 1798.39   7
   6  12  -2 9001.51 1048.65   6
  -6 -12   2 5574.53 1431.83   5
  -6 -12   2 7824.22 866.844   2
  -6 -12   4 793.465 1934.37   8
  -6 -12  -4 1100.09 1940.12   8
  -6 -12   4 850.241 1148.01   1
   6  12  -4-19.2688 1903.54   7
   6  12   4 2773.15 1630.70   7
   6  12  -4-1332.66 1577.22   4
  -6 -12   4-276.579 879.852   2
   6  12  -4 425.012 1099.21   6
   6  12  -4 582.159 1412.10   3
  -6 -12  -4 12.0045 1097.89   1
  -6 -12   4 1248.91 1208.10   5
  -6 -12   6 1444.38 2030.29   8
  -6 -12  -6 2914.23 1959.31   8
  -6 -12   6 2308.28 1203.85   1
   6  12  -6 159.275 2064.11   7
   6  12  -6 349.220 1615.25   4
   6  12   6 2904.12 1577.85   7
  -6 -12   6 1448.55 997.961   2
   6  12  -6 53.0168 1265.76   6
  -6 -12   6 2425.46 1354.61   5
  -6 -12  -6 1371.34 1192.23   1
  -6 -12   8-424.947 1206.38   1
  -6 -12  -8 238.038 1194.89   1
  -6 -12   8-1506.90 2229.54   8
  -6 -12  -8-1484.91 1992.30   8
   6  12  -8-448.302 2136.33   7
   6  12  -8-410.655 1730.66   4
   6  12   8-542.570 1491.74   7
  -6 -12  10 1827.91 2460.99   8
  -6 -12 -10 5494.52 2051.94   8
   6  12 -10 1117.02 2232.77   7
   6  12 -10 4277.87 1941.22   4
  -6 -12 -10 5699.18 1353.33   1
   6  12  10 5364.02 1463.71   7
  -6 -12  10 3116.85 1300.25   2
   6  12 -10 3279.29 1597.89   6
  -6 -12  10 5763.77 1581.10   5
  -6 -12  10 2565.26 1322.88   1
  -6 -12  12 53.3647 2761.00   8
  -6 -12 -12 754.852 2000.35   8
   6  12 -12 20.2899 2015.65   4
   6  12  12-1599.66 1396.34   7
  -6 -12  12-413.363 1456.24   2
   6  12 -12-2286.22 1675.60   6
  -6 -12 -12 122.602 1370.34   1
  -6 -12  12-227.917 1316.08   1
  -6 -12  12-618.470 1636.00   5
  -6 -12 -14 6295.91 2282.68   8
   6  12 -14 9532.81 2453.47   4
  -6 -14   0 4490.68 1364.48   1
   6  14   0 3671.36 2176.45   7
   6  14   0 8275.92 1841.82   4
  -6 -14   2 1066.26 2174.06   8
  -6 -14  -2 808.245 2128.17   8
  -6 -14   2 1018.04 1292.25   1
   6  14  -2-2148.79 2197.80   7
   6  14   2-61.9190 2039.32   7
   6  14  -2-860.032 1747.88   4
  -6 -14  -2 1028.49 1271.24   1
  -6 -14   4-1064.16 1332.76   1
  -6 -14   4 2154.23 2350.62   8
  -6 -14  -4 1099.93 2156.70   8
   6  14  -4-965.965 2262.10   7
   6  14   4-698.090 1977.37   7
   6  14  -4-1119.99 1819.86   4
  -6 -14  -4 695.824 1249.62   1
  -6 -14   6 922.942 1367.69   1
  -6 -14   6 1541.50 2442.23   8
  -6 -14  -6 1035.95 2145.71   8
   6  14  -6-290.942 2299.79   7
   6  14  -6 490.518 1965.84   4
   6  14   6 1124.45 1907.96   7
   6  14  -6 245.377 1558.48   6
  -6 -14  -6 375.040 1299.70   1
  -6 -14   8-2825.58 2939.35   8
  -6 -14  -8 844.734 2317.26   8
   6  14  -8-3864.57 2238.04   4
   6  14   8-3512.45 1980.26   7
  -6 -14  -8 1650.90 1362.12   1
  -6 -14   8-729.442 1471.06   1
  -6 -14  10 769.581 3150.78   8
  -6 -14 -10-1104.44 2302.82   8
   6  14 -10 2821.37 2012.72   6
  -6 -14  10-2810.95 1560.49   1
  -6 -14 -10-2610.01 1453.66   1
  -6 -16   0 420.957 2549.76   8
  -6 -16   0-1632.05 1490.90   1
   6  16   0-3043.70 2504.41   7
   6  16   0-3753.72 2063.79   4
  -6 -16   2 1794.66 1566.96   1
  -6 -16   2-470.538 2732.97   8
  -6 -16  -2 645.060 2501.73   8
  -6 -16  -2 44.5482 1437.53   1
   6  16  -2-1395.77 2545.36   7
   6  16   2 848.404 2351.47   7
   6  16  -2 1106.61 2179.18   4
   6  16   2 623.410 1996.37   4
  -6 -16   4 78.8114 1481.44   1
  -6 -16   4-444.890 2859.15   8
  -6 -16  -4-968.276 2441.35   8
   6  16  -4 397.579 2546.89   7
   6  16  -4 974.259 2231.86   4
   6  16   4 1454.30 2311.72   7
   6  16   4 238.636 1992.86   4
  -6 -16  -4 103.455 1424.31   1
   7   1  -9 1819.79 1813.32   3
  -7  -1   9 1348.36 1453.59   2
  -7  -1  11-1044.17 1512.89   2
  -7  -1  11-286.615 991.995   8
   7  -1 -11 1652.99 1926.72   3
   7   1 -11-384.920 1857.06   3
  -7   1  11-894.441 2268.78   5
  -7  -1  11 2695.92 2336.57   5
  -7   1  11 2993.56 1598.66   2
  -7   1  13 1895.44 1704.00   2
  -7  -1  13 68.1256 1538.13   2
  -7   1  15 18.6787 1628.36   2
  -7  -1  15 1182.45 1577.59   2
  -7  -1  15 1855.17 1236.43   8
  -7   1  15 3628.69 968.660   8
   7  -1 -15 5859.87 2295.13   3
   7   1 -15 2243.01 2202.85   3
  -7   1  15 34.8460 2503.70   5
  -7  -1  15 87.6670 2260.64   5
  -7   1  17 269.085 1723.91   2
  -7  -1  17 1412.28 1336.88   8
  -7  -1  17 1870.56 1608.27   2
   7  -1 -17 29.1320 2352.59   3
   7   1 -17 2233.92 2320.04   3
  -7   1  17 535.233 2424.12   5
  -7  -1  17-1186.85 2247.70   5
  -7   1  19-893.227 1813.31   2
  -7  -1  19-2068.25 1607.67   2
   7   1 -19 282.064 1686.10   6
   7  -1 -19 90.4893 2531.13   3
   7   1 -19 235.419 2538.30   3
  -7   1  19-1993.07 2542.82   5
  -7  -1  19-1154.16 2279.96   5
  -7   1  21-96.7821 1816.02   2
  -7  -1  21 72.1561 1701.43   2
   7   1 -21-704.463 1870.79   6
   7  -1 -21-2037.47 2756.60   3
   7   1 -21 433.717 2819.01   3
  -7   1  21-32.1016 2681.38   5
  -7  -1  21-368.538 2450.36   5
  -7  -3   5 2180.11 1032.28   8
   7   3  -7 10129.5 1812.89   3
  -7  -3   7 8354.19 1519.32   2
  -7  -3   9-332.266 1339.20   2
   7   3  -9 23.2543 1744.62   3
  -7  -3   9-208.608 2142.25   5
  -7  -3  11 1230.01 1398.53   2
   7   3 -11-1151.19 1924.06   3
  -7  -3  11 1277.06 2084.95   5
   7   3 -13 6307.42 935.687   7
   7  -3 -13 2058.17 2340.33   3
   7   3 -13 8664.47 2195.52   3
  -7  -3  13 5478.85 2080.13   5
  -7   3  15 2498.71 1865.63   2
  -7  -3  15 3586.22 1560.13   2
   7   3 -15 4199.99 921.985   7
   7  -3 -15 5443.49 2316.20   3
   7   3 -15 2000.66 2210.37   3
  -7   3  15 3964.36 2916.34   5
  -7  -3  15 3471.38 2221.15   5
  -7   3  17 812.650 1758.80   2
  -7  -3  17 2463.45 1509.11   8
  -7  -3  17 1288.08 862.125   1
  -7  -3  17 773.359 1512.16   2
   7   3 -17 677.871 856.879   7
   7   3 -17 294.127 1563.47   6
   7  -3 -17 62.6452 2328.11   3
   7   3 -17-951.232 2346.21   3
  -7   3  17 75.2150 2701.20   5
  -7  -3  17 771.496 2055.65   5
  -7   3  19-1351.59 1891.13   2
  -7  -3  19-2767.68 1581.63   2
   7   3 -19-1419.24 1846.30   6
  -7   3  19-3486.56 2894.47   5
  -7  -3  19-2177.72 2207.27   5
  -7  -5   1 2193.49 1193.67   8
  -7  -5  -1 309.012 1116.91   8
   7   5  -1 1491.04 943.616   7
   7   5   1-207.089 741.082   7
  -7  -5   3-1164.86 1241.23   8
   7   5  -3 447.195 885.412   7
  -7  -5   3 281.263 905.599   1
  -7  -5   5 15690.9 1523.79   8
  -7  -5   5 12209.1 1152.96   1
   7   5  -5 13648.9 1083.97   7
  -7  -5   7 1212.94 1368.70   8
   7   5  -7 2035.95 891.967   7
   7   5  -7 1711.37 1669.55   3
  -7  -5   7 344.992 940.787   1
  -7  -5   7-461.593 2186.53   5
  -7  -5   9 190.952 1302.20   2
  -7  -5   9 1101.31 1438.90   8
   7   5  -9 36.9552 923.597   7
   7   5  -9-368.521 1790.03   3
  -7  -5   9-860.064 1965.21   5
  -7  -5   9 10.5218 915.678   1
  -7  -5  11 635.308 1369.10   2
  -7  -5  11 1893.22 1522.91   8
  -7  -5  11-279.505 1921.96   5
  -7  -5  13 3877.55 1630.47   8
  -7  -5  13 5060.13 1427.52   2
   7   5 -13 5074.40 2177.08   3
  -7  -5  13 4498.27 1958.89   5
  -7  -5  15 4688.30 1468.73   2
   7  -5 -15 3712.47 2336.26   3
   7   5 -15 4952.37 1500.62   6
   7   5 -15 4895.24 2364.67   3
  -7  -5  15 4718.09 2039.10   5
  -7   5  15 8592.23 1982.66   2
  -7   5  17 927.878 1906.90   2
  -7  -5  17 14.7651 1406.20   2
   7  -5 -17 2237.72 2443.31   3
   7   5 -17 16.3533 1590.27   6
   7   5 -17-646.730 2414.94   3
  -7   5  17 2656.94 2967.58   5
  -7  -5  17 22.9285 1952.78   5
  -7  -7   1 464.651 1024.75   1
  -7  -7   1-438.984 1469.45   8
  -7  -7  -1-277.691 1431.85   8
   7   7  -1 132.403 980.857   7
   7   7   1 54.9428 934.651   7
  -7  -7  -1 1101.33 1058.44   1
  -7  -7   3 13955.2 1680.66   8
  -7  -7  -3 11391.8 1560.08   8
  -7  -7   3 12718.6 1200.68   1
  -7  -7  -3 11713.5 1244.05   1
   7   7  -3 11304.2 1208.08   7
   7   7   3 11983.7 1187.25   7
  -7  -7   3 12186.8 1315.50   2
  -7  -7   5-946.265 1152.34   2
  -7  -7   5 1168.68 1524.26   8
  -7  -7  -5 1020.86 1022.85   1
  -7  -7  -5 1603.92 1376.47   8
   7   7  -5-225.542 1102.20   7
   7   7   5 2244.59 1086.65   7
  -7  -7   5-896.014 994.577   1
  -7  -7   7 2683.82 1660.77   8
  -7  -7   7 4732.18 1034.48   1
  -7  -7  -7 5289.96 1403.32   8
   7   7  -7 6050.70 1245.77   7
   7   7   7 3338.34 1065.76   7
  -7  -7  -9 6848.91 1363.50   8
  -7  -7  11 4074.85 1749.36   8
  -7  -7  11 4796.81 1271.88   2
   7   7 -11 2005.87 1329.58   7
   7   7 -11 1272.83 1290.70   6
   7   7 -11 1079.73 2033.02   3
  -7  -7  11 3912.22 1863.01   5
  -7  -7  11 3876.47 1037.59   1
  -7  -7  13 3210.20 1762.53   8
  -7  -7  13 4211.81 1284.31   2
   7   7 -13 1920.07 1412.91   7
   7   7 -13 3599.33 1438.87   6
   7   7 -13 894.063 2165.38   3
  -7  -7  13 4485.38 993.791   1
  -7  -7  13 3639.65 1824.55   5
  -7  -7  15 2176.76 1791.53   8
  -7  -7  15 2473.32 1326.78   2
   7   7 -15 241.265 1458.17   7
   7   7 -15-91.4512 1493.58   4
   7   7 -15 480.912 1550.95   6
   7   7 -15 622.299 2262.72   3
  -7  -7  15 305.870 988.340   1
  -7  -7  15 215.022 1909.86   5
  -7  -7  17-3053.70 2135.27   8
   7   7 -17-3749.56 1799.17   4
  -7  -7  17-986.813 1404.99   2
  -7  -7  17-464.564 1053.13   1
   7   7 -17-2504.63 2835.25   3
  -7  -7  17 22.8472 2054.18   5
  -7   7  17-1947.30 2214.03   2
  -7  -9   1-567.631 1033.24   2
  -7  -9   1-1912.03 1776.61   8
  -7  -9  -1-4130.65 1771.24   8
  -7  -9   1-2031.19 1154.11   1
  -7  -9   3 4772.55 1108.69   2
  -7  -9   5 9685.34 1204.27   1
  -7  -9   5 7617.20 1913.79   8
  -7  -9  -5 4043.62 1717.37   8
  -7  -9  -5 1916.53 1337.46   1
   7   9  -5 2969.59 1537.51   7
   7   9   5 3381.81 1245.12   7
  -7  -9   5 4408.59 1988.87   5
  -7  -9   7-550.448 1878.02   8
  -7  -9  -7 1675.38 1726.89   8
   7   9  -7 264.652 1541.97   7
   7   9   7 740.930 1104.25   7
  -7  -9   7 943.309 1015.01   1
  -7  -9  -7 684.682 1176.70   1
  -7  -9   9-1188.78 1846.93   8
  -7  -9  -9-584.923 1666.40   8
  -7  -9   9-583.504 1120.60   2
   7   9  -9 566.223 1615.76   7
  -7  -9  -9-683.867 1233.80   1
   7   9   9 1179.60 1162.78   7
   7   9  -9-1169.45 1246.36   6
   7   9  -9 292.519 1876.20   3
  -7  -9   9-21.5495 1042.19   1
  -7  -9   9-1890.31 1783.65   5
  -7  -9  11 3623.93 1921.78   8
  -7  -9 -11 1070.39 1657.12   8
  -7  -9  11-952.281 1158.03   2
   7   9 -11 2576.34 1715.02   7
   7   9  11 1228.44 1213.73   7
   7   9 -11 583.894 1368.95   6
  -7  -9  11 771.924 1071.72   1
   7   9 -11 420.524 2048.34   3
  -7  -9  11 2147.28 1741.68   5
  -7  -9  13 2382.04 2004.71   8
  -7  -9 -13 1411.67 1737.13   8
   7   9 -13 629.543 1817.49   7
   7   9 -13 3032.07 1626.88   4
  -7  -9  13 3329.04 1310.96   2
   7   9  13 113.152 847.593   7
  -7  -9  13 1309.95 1111.42   1
   7   9 -13 2598.66 1491.45   6
   7   9 -13 231.017 2240.80   3
  -7  -9  13 3572.81 1864.66   5
  -7  -9  15-2607.92 2259.08   8
   7   9 -15-726.117 1881.92   4
   7   9 -15-2916.14 2048.04   7
  -7  -9  15 1692.11 1192.14   1
  -7  -9  15 1742.67 1390.19   2
   7   9 -15-2040.58 1802.97   6
  -7  -9  15 2333.45 1965.84   5
  -7  -9  17 681.648 2528.35   8
  -7  -9 -17-1855.58 1672.74   8
   7   9 -17-280.715 1968.05   4
   7   9 -17-1349.55 2032.22   7
  -7  -9  17-580.546 1202.37   1
  -7  -9  17 743.857 1453.67   2
   7   9 -17-956.249 1819.40   6
  -7  -9  17 1298.12 2030.91   5
  -7 -11  -1 467.508 1158.50   1
  -7 -11   1 235.322 1958.71   8
  -7 -11  -1-19.4961 1908.90   8
  -7 -11   1-357.842 843.011   2
   7  11  -1-510.831 1568.54   7
   7  11   1 31.0859 1505.88   7
   7  11  -1 576.790 847.965   6
  -7 -11   1 903.887 1115.17   1
  -7 -11  -3-13.2780 1193.19   1
  -7 -11   3 1225.74 1984.50   8
  -7 -11  -3 313.610 1947.07   8
  -7 -11   3 1875.22 891.219   2
   7  11  -3 815.328 1709.67   7
   7  11   3 539.779 1428.37   7
   7  11  -3 922.196 1431.05   3
  -7 -11   3 423.912 1115.75   1
  -7 -11   3 1055.72 1938.55   5
  -7 -11   5 4001.53 1979.17   8
  -7 -11  -5 7466.93 2016.88   8
  -7 -11   5 1229.99 950.460   2
   7  11  -5-17.3676 1799.27   7
   7  11   5 4389.56 1431.79   7
  -7 -11  -5 5156.62 1296.78   1
   7  11  -5 1180.86 1108.74   6
   7  11  -5 395.780 1634.79   3
  -7 -11   5 1470.83 1178.91   1
  -7 -11   5 2887.63 1745.43   5
  -7 -11   7 1489.10 2072.37   8
  -7 -11  -7 4327.48 1978.72   8
   7  11  -7-618.447 1958.10   7
   7  11   7 1529.60 1351.43   7
  -7 -11   7 2469.79 1176.24   1
  -7 -11  -7 2165.25 1345.28   1
  -7 -11  -9-1108.50 1380.22   1
  -7 -11  -9 1461.26 1929.15   8
   7  11  -9 564.423 2063.77   7
   7  11  -9 1229.86 1683.14   4
   7  11   9 678.666 1310.55   7
  -7 -11   9 923.812 1178.89   1
  -7 -11   9 4563.22 1199.67   2
   7  11  -9-12.0508 1387.50   6
   7  11  -9-875.033 2032.52   3
  -7 -11   9 845.872 1702.69   5
  -7 -11  11-741.144 2218.02   8
  -7 -11 -11-2465.44 1999.04   8
   7  11 -11-830.392 2121.75   7
  -7 -11  11 520.211 1243.52   1
   7  11 -11 1902.06 1733.96   4
   7  11  11-307.762 1263.99   7
  -7 -11  11 113.158 1293.28   2
   7  11 -11-902.728 1542.34   6
   7  11 -11 42.5219 2257.35   3
  -7 -11 -11-1675.52 1459.49   1
  -7 -11  11-1700.06 1814.07   5
  -7 -11 -13 16258.8 2232.23   8
   7  11 -13 12589.3 1834.02   6
  -7 -13   1-1881.60 2130.56   8
  -7 -13  -1-538.638 2170.16   8
   7  13  -1-695.000 1897.79   7
   7  13   1 36.9665 1828.54   7
  -7 -13   1 375.026 1259.11   1
  -7 -13  -1-672.306 1244.21   1
  -7 -13   3 1233.94 2189.92   8
  -7 -13  -3 2704.89 2232.81   8
   7  13  -3 931.013 2093.09   7
   7  13   3 1647.86 1748.58   7
  -7 -13   3 946.658 1258.83   1
  -7 -13  -3 748.703 1249.28   1
  -7 -13  -5 331.139 1351.89   1
  -7 -13   5 1540.01 2255.85   8
  -7 -13  -5 651.378 2192.81   8
   7  13  -5 984.994 2190.70   7
   7  13   5 1017.27 1697.40   7
   7  13  -5 861.929 1781.85   4
  -7 -13   5 81.4510 1293.79   1
  -7 -13   7-3204.98 2397.75   8
  -7 -13  -7 130.361 2284.89   8
  -7 -13  -7 588.463 1419.37   1
  -7 -13   7-1021.85 1392.67   1
   7  13  -7-3339.17 2434.43   7
   7  13  -7-512.929 1905.18   4
  -7 -13   9-1982.58 2570.59   8
  -7 -13  -9-1782.79 2331.53   8
   7  13  -9-5566.69 2641.80   7
   7  13  -9-3168.20 1994.86   4
  -7 -13  -9-3127.70 1596.45   1
   7  13  -9-2728.39 1747.60   6
   7  13  -9 2352.61 2402.57   3
  -7 -15   1 1470.93 2402.78   8
  -7 -15  -1-487.771 2372.21   8
   7  15  -1-45.8575 2362.73   7
   7  15   1 1483.89 2242.83   7
   7  15  -1-1706.47 1921.39   4
  -7 -15   1-1583.30 1413.71   1
  -7 -15  -1-14.8319 1413.51   1
   8   0 -12 2446.44 2215.05   3
  -8   0  12 2199.65 1778.83   2
  -8   0  14 697.894 1757.82   2
   8   0 -14-31.5278 2222.08   3
  -8   0  14 473.261 2947.20   5
  -8   0  16 798.446 1839.13   2
   8   0 -16 32.0009 2483.28   3
  -8   0  16 461.424 2896.83   5
  -8  -2  10 4005.21 1252.60   8
   8   2 -10 2251.99 2164.74   3
  -8  -2  10 3886.12 1760.98   2
  -8  -2  12 1840.02 1633.17   2
   8   2 -12 1894.74 2201.43   3
  -8  -2  12 1313.21 2819.16   5
  -8  -2  14 524.581 1686.97   2
   8  -2 -14-1251.54 2320.17   3
   8   2 -14 29.7594 2276.06   3
  -8  -2  14 2003.34 2713.99   5
  -8   2  14-1587.62 1906.49   2
  -8   2  16-1134.54 1935.33   2
  -8  -2  16 320.336 1734.36   2
   8  -2 -16 101.712 2406.64   3
   8   2 -16-838.075 2477.24   3
  -8   2  16 369.988 3130.87   5
  -8  -2  16-906.462 2539.63   5
   8  -2 -18 6015.61 3161.94   3
  -8  -4   4 1322.60 1156.07   8
  -8  -4   6 935.548 1283.58   8
   8   4  -8 2736.97 748.242   7
  -8  -4  10-1041.67 1515.90   2
  -8  -4  10 2430.78 1544.98   8
   8   4 -10 297.256 851.915   7
   8   4 -10-1658.84 2023.37   3
  -8  -4  10 2228.95 2640.81   5
  -8  -4  12 2222.60 1623.86   2
  -8  -4  12 4507.44 1570.99   8
   8   4 -12 2306.12 1015.91   7
   8   4 -12 3655.95 2227.66   3
  -8  -4  12-1025.03 2526.59   5
  -8  -4  14-69.3571 1614.97   2
  -8  -4  14-410.750 1629.57   8
   8   4 -14-92.2789 1004.46   7
   8   4 -14-1225.39 2284.67   3
  -8  -4  14 2049.72 2424.05   5
  -8  -4  16-2204.62 1790.79   8
  -8  -4  16-408.536 1629.03   2
   8   4 -16-4422.85 2594.42   3
  -8  -4  16 2750.38 2549.80   5
  -8   4  16 314.355 2088.74   2
  -8   4  18-1211.35 2111.88   2
  -8  -4  18-1211.17 1652.34   2
   8  -4 -18-6206.06 2843.69   3
   8   4 -18 17.8372 1745.42   6
  -8   4  18-3483.57 3401.51   5
  -8  -4  18 1454.59 2495.59   5
  -8  -6   0-3090.16 1417.14   8
   8   6   0-1967.21 1091.20   7
  -8  -6   2 6989.34 1558.88   8
  -8  -6  -2 4405.28 1350.75   8
  -8  -6   2 4325.78 1121.93   1
   8   6  -2 8364.93 1215.10   7
  -8  -6   6 2094.36 1516.25   2
  -8  -6   6-1128.82 1126.25   1
  -8  -6   6 1838.09 1629.73   8
   8   6  -6-196.024 1041.72   7
   8   6  -6 52.2227 1864.65   3
  -8  -6   8 1959.53 1421.87   2
  -8  -6   8 645.263 1596.43   8
   8   6  -8 878.249 1027.54   7
   8   6  -8 583.963 1858.67   3
  -8  -6   8 1507.46 1087.61   1
  -8  -6   8 3391.64 2560.99   5
  -8  -6  10 7779.12 1570.09   2
  -8  -6  10 5690.03 1161.29   1
  -8  -6  10 4486.96 1776.46   8
   8   6 -10 2363.05 1127.31   7
   8   6 -10 1007.09 2162.55   3
  -8  -6  10 5605.91 2538.78   5
  -8  -6  12-365.623 1775.79   8
  -8  -6  12-852.981 1514.10   2
   8   6 -12 588.292 1088.34   7
   8   6 -12 102.882 2172.90   3
  -8  -6  12-612.891 2302.79   5
  -8  -6  12-1438.31 1103.82   1
  -8  -6  14-1350.69 1879.43   8
  -8  -6  14-257.574 1476.35   2
   8   6 -14 285.608 1130.36   7
   8   6 -14 2442.55 1541.06   6
   8   6 -14 689.225 2325.70   3
  -8  -6  14-1433.53 1105.90   1
  -8  -6  14-598.453 2281.20   5
   8   6 -16 7957.84 1757.27   6
  -8  -8   0 4445.32 1748.76   8
   8   8   0 4216.91 1173.09   7
  -8  -8   0 4871.60 1295.92   1
  -8  -8   2 1290.36 1186.17   1
  -8  -8   2-914.938 1733.97   8
  -8  -8  -2 1657.66 1686.25   8
   8   8  -2-1281.07 1116.62   7
   8   8   2 1149.15 1151.06   7
  -8  -8  -2 95.8678 1158.78   1
  -8  -8   2-931.273 1336.95   2
  -8  -8   4 3060.30 1763.41   8
  -8  -8  -4 1251.23 1642.67   8
   8   8  -4 149.494 1210.49   7
   8   8   4 1493.68 1216.96   7
  -8  -8  -4 2442.54 1190.84   1
  -8  -8   4 671.774 1171.80   1
  -8  -8   6-198.929 1853.43   8
  -8  -8  -6-2086.07 1602.98   8
   8   8  -6-278.024 1246.97   7
   8   8   6 330.353 1232.49   7
   8   8  -6 382.945 1781.79   3
  -8  -8   6 145.181 1140.93   1
  -8  -8   6 1743.78 2287.09   5
  -8  -8   8 1434.42 1380.91   2
  -8  -8   8 5508.33 1938.75   8
  -8  -8  -8 2160.13 1617.80   8
   8   8  -8 1609.21 1338.53   7
  -8  -8   8 2427.66 1256.23   1
   8   8   8 290.574 793.829   7
   8   8  -8 638.460 1983.58   3
  -8  -8   8 796.358 2342.11   5
  -8  -8  10-700.939 1946.71   8
  -8  -8  10-165.072 1359.88   2
  -8  -8  10 881.954 1155.71   1
   8   8 -10-252.378 1359.43   7
   8   8 -10 1222.85 1353.74   6
   8   8 -10 94.0845 2046.74   3
  -8  -8  10-866.806 2227.59   5
  -8  -8  12 1435.29 1177.18   1
  -8  -8  12 1253.02 2012.88   8
  -8  -8  12 1200.66 1399.58   2
   8   8 -12 251.911 1438.13   7
   8   8 -12 512.674 1422.19   6
   8   8 -12-979.649 2273.63   3
  -8  -8  12 1509.56 2248.43   5
  -8 -10   0-277.598 1162.57   2
  -8 -10   0 622.928 1924.18   8
   8  10   0-1483.03 1351.17   7
  -8 -10   0 14.8828 1265.28   1
  -8 -10   2 802.647 1200.27   2
  -8 -10   2 853.570 1986.77   8
  -8 -10  -2 4356.11 1948.62   8
   8  10  -2 2050.64 1421.20   7
   8  10   2 2387.71 1317.47   7
  -8 -10   2 4320.52 1284.91   1
  -8 -10  -2 2718.88 1334.57   1
  -8 -10   4 148.236 1183.34   2
  -8 -10   4 2174.44 2012.79   8
  -8 -10   4-266.556 1208.03   1
  -8 -10  -4-493.200 1907.97   8
  -8 -10  -4 323.001 1325.91   1
   8  10  -4-135.323 1473.39   7
   8  10   4-1027.29 1241.66   7
  -8 -10   6 760.138 1209.48   1
  -8 -10   6 2946.76 2067.39   8
  -8 -10  -6-712.341 1850.68   8
   8  10  -6 1217.00 1575.60   7
   8  10   6 925.101 1250.20   7
  -8 -10  -6 1274.23 1364.63   1
  -8 -10   8-1306.07 2105.10   8
  -8 -10  -8 224.658 1962.88   8
  -8 -10   8 75.4080 1257.04   2
   8  10  -8-464.675 1675.97   7
   8  10   8-75.2946 1278.69   7
   8  10  -8 277.105 1300.52   6
   8  10  -8-617.058 2090.33   3
  -8 -10   8-1059.06 2126.44   5
  -8 -10   8 615.081 1219.64   1
  -8 -10  -8-971.618 1331.62   1
  -8 -10  10-2771.06 2235.65   8
  -8 -10 -10 1986.28 2059.62   8
  -8 -10  10 522.309 1381.66   2
   8  10 -10-1545.39 1917.07   7
   8  10  10-2256.39 1568.36   7
   8  10 -10-3339.17 1551.69   6
   8  10 -10-3154.96 2512.91   3
  -8 -10  10-827.514 1240.05   1
  -8 -10  10-3060.31 2269.45   5
  -8 -10  12-3346.68 2298.81   8
  -8 -10  12-1357.86 1400.16   2
   8  10 -12-2265.97 2005.44   7
   8  10 -12-5336.07 2738.31   3
  -8 -10  12-1457.85 1288.47   1
  -8 -10  12-4255.49 2224.84   5
  -8 -12   0-1552.69 1375.43   1
  -8 -12   0-1395.86 2218.76   8
   8  12   0-1004.23 1744.22   7
  -8 -12   2-3621.36 2284.35   8
  -8 -12  -2-1977.98 2240.99   8
  -8 -12  -2-3257.01 1451.84   1
   8  12  -2-2655.88 1915.35   7
  -8 -12  -4-3677.35 2321.04   8
   8  12  -4-3555.65 2049.50   7
  -8 -12  -4-1365.38 1524.96   1
  -8 -12   4-2078.63 1337.79   1
  -8 -12   8-364.753 2446.57   8
  -8 -12  -8 2080.84 1581.72   1
  -8 -12  -8 569.234 2205.20   8
   8  12  -8-876.478 2307.51   7
  -8 -12   8-919.544 1352.74   2
   8  12   8 891.830 1492.66   7
   8  12  -8-1282.26 1507.72   6
   8  12  -8-596.858 2494.93   3
  -8 -12   8 1974.93 1406.30   1
  -9  -1  11-1080.79 1921.64   2
  -9  -1  13-338.239 1976.57   2
  -9  -1  13 1926.28 1308.37   8
   9   1 -13-3300.11 2439.34   3
  -9   1  13 448.390 2010.82   2
  -9  -3   9-371.046 1363.68   8
  -9  -3   9 189.026 1825.50   2
  -9  -3  11 827.653 1867.73   2
  -9  -3  11 839.723 1519.51   8
   9   3 -11-1386.07 2226.89   3
  -9  -3  13 1590.02 1819.91   2
  -9  -3  13-2653.64 1675.46   8
   9   3 -13-4822.38 2492.38   3
  -9  -3  13 1237.68 3156.17   5
  -9  -3  15-2683.39 1846.05   8
  -9  -3  15-5458.21 3196.14   5
  -9  -5   3 918.955 1333.99   8
  -9  -5   5 854.990 1539.70   8
   9   5  -7-870.684 531.179   7
  -9  -5   7 1105.57 1758.20   2
  -9  -5   9-250.846 1669.71   2
  -9  -5   9-998.334 1719.36   8
   9   5  -9-567.654 820.932   7
   9   5  -9 64.9201 2165.11   3
  -9  -5  11-2458.44 1732.46   2
  -9  -5  11 261.307 1788.94   8
   9   5 -11-145.610 1041.55   7
   9   5 -11-330.308 2238.49   3
  -9  -5  11 1846.29 2937.91   5
  -9  -5  13 2012.65 1850.95   2
  -9  -5  13 3986.78 3057.67   5
  -9  -5  15-477.113 1964.17   8
  -9  -5  15-256.755 1805.06   2
   9   5 -15-1381.32 1203.28   7
   9   5 -15-352.615 2736.76   3
  -9  -5  15-2435.55 3020.87   5
  -9  -7   1 217.556 1696.54   8
  -9  -7  -1 447.254 1624.50   8
   9   7  -1 46.7124 1208.66   7
   9   7   1 492.982 894.906   7
  -9  -7   3 2475.03 1811.35   8
   9   7  -3 2723.90 1314.09   7
  -9  -7   3 2771.24 1221.86   1
  -9  -7   5 317.242 1843.21   8
   9   7  -5 999.047 1247.93   7
  -9  -7   5 1571.43 1233.96   1
  -9  -7   5 1729.88 1678.45   2
  -9  -7   7 2573.72 1599.06   2
  -9  -7   7 1877.66 1877.10   8
  -9  -7   7 675.549 1262.77   1
   9   7  -7 590.761 1207.05   7
   9   7  -7-506.247 1934.86   3
  -9  -7   9-387.257 1662.86   2
  -9  -7   9-952.432 1946.91   8
   9   7  -9-515.198 1166.10   7
   9   7  -9-427.142 2189.54   3
  -9  -7   9-14.8910 1219.86   1
  -9  -7   9 3839.23 2845.62   5
  -9  -7  11 2490.47 1723.22   2
  -9  -7  11 5278.07 2139.66   8
  -9  -7  11 6023.34 1424.66   1
  -9  -7  11 1080.21 3184.22   5
  -9  -7  13-1040.14 1308.50   1
  -9  -7  13-479.524 2087.93   8
  -9  -7  13-612.276 1688.98   2
   9   7 -13-1410.78 1274.84   7
   9   7 -13-2241.42 2804.23   3
  -9  -7  13-1966.86 2958.76   5
  -9  -9   1-20.0038 1952.96   8
  -9  -9  -1-20.6070 1959.37   8
   9   9  -1-139.480 1239.44   7
   9   9   1 1298.63 1309.64   7
  -9  -9  -1 339.141 1326.09   1
  -9  -9   1 1488.56 1349.17   1
  -9  -9   3-1294.89 2043.85   8
  -9  -9  -3 2753.05 1345.91   1
  -9  -9  -3-383.986 1938.34   8
  -9  -9   3 16.7411 1364.66   1
   9   9  -3-789.941 1277.55   7
   9   9   3 954.802 1300.82   7
  -9  -9   5 762.393 1543.26   2
  -9  -9   5 369.866 2105.27   8
  -9  -9  -5-1740.63 2003.62   8
   9   9  -5-154.575 1371.96   7
   9   9   5 902.911 1384.08   7
  -9  -9   5 2576.59 1421.17   1
  -9  -9   7-2702.57 2236.20   8
  -9  -9   7-2490.99 1481.04   1
  -9  -9   9-1950.23 2279.16   8
   9   9  -9-1782.59 2647.78   3
  -9  -9   9-1813.31 1408.51   1
  -9 -11   1-4819.24 2412.03   8
  -9 -11  -1-1867.48 2349.93   8
  -9 -11   3-4636.94 2403.77   8
   9  11  -3-1850.74 1709.89   7
  -9 -11   3-2725.32 1579.07   1
  -9 -11  -5-1329.70 1600.88   1
  -9 -11   5-1863.64 2325.41   8
  -9 -11  -5 1413.24 2221.32   8
   9  11  -5 1149.68 1661.36   7
  -9 -11   5 1175.66 1428.83   1
   9  11   5 1285.02 1432.18   7
 -10  -4   8-632.335 1566.34   8
 -10  -4   8-1944.84 1968.06   2
 -10  -4  10-1412.48 1897.02   8
 -10  -6   4-2922.87 1795.67   8
 -10  -6   8-3713.37 2125.46   8
 -10  -6  10 674.703 1884.25   2
 -10  -6  10 1739.55 1990.29   8
  10   6 -10 275.900 957.185   7
  10   6 -10-253.557 2620.91   3
 -10  -8   0 10782.9 2135.79   8
 -10  -8   2 5216.65 2128.67   8
 -10  -8  -2 291.183 1925.16   8
  10   8  -2-86.6057 1679.21   7
 -10  -8   6-237.661 1786.90   2
 -10  -8   6-331.686 2117.58   8
  10   8  -6 761.852 1363.78   7
 -10  -8   6 1295.17 1425.88   1
   0   0   0    0.00    0.00   0

TITL In_MeAm_DMF_FC70_5_1-25 in Fddd
REM Fddd (#70 in standard setting)
CELL 0.48590  14.323844  23.864267  33.769458  90.0000  90.0000  90.0000
ZERR   16.00   0.007730   0.009535   0.006948   0.0000   0.0000   0.0000
LATT  4
SYMM -x+3/4,-y+3/4, z
SYMM -x+3/4, y,-z+3/4
SYMM  x,-y+3/4,-z+3/4
SFAC C H N O In
UNIT 352.00 352.00 48.00 160.00 16.00
TREF
HKLF 4
END
;
_shelx_hkl_checksum                54090
_olex2_submission_special_instructions  'No special instructions were received'
_oxdiff_exptl_absorpt_empirical_details
;
Empirical correction (ABSPACK) includes:
- Absorption correction using spherical harmonics
- Frame scaling
;
_oxdiff_exptl_absorpt_empirical_full_max  3.043
_oxdiff_exptl_absorpt_empirical_full_min  0.535

_vrf_ATOM007_in_meam_dmf_fc70_5_1-25
;
RESPONSE: The structure was refined isotropically due to the number of data for high 
pressure structure determination
;
_vrf_PLAT023_in_meam_dmf_fc70_5_1-25
;
RESPONSE: The sample is housed in a Diamond anvil cell that restricts 
available data.
;
_vrf_PLAT029_in_meam_dmf_fc70_5_1-25
;
RESPONSE: The sample is housed in a Diamond anvil cell that restricts available data.
This is exacerbated by the structure being Fddd.
;
_vrf_PLAT084_in_meam_dmf_fc70_5_1-25
;
RESPONSE: The sample is housed in a Diamond anvil cell that gives additional background to
the data collected e.g. Tungsten powder rings, diamond reflections.
;
_vrf_PLAT088_in_meam_dmf_fc70_5_1-25
;
RESPONSE: The sample is housed in a Diamond anvil cell that restricts 
available data.
;
_vrf_PLAT155_in_meam_dmf_fc70_5_1-25
;
RESPONSE: We have followed previous literature for comparison.
;
_vrf_PLAT193_in_meam_dmf_fc70_5_1-25
;
RESPONSE: This is a rounding issue. The s.u. on Temperature is 2degC
;
_vrf_PLAT201_in_meam_dmf_fc70_5_1-25
;
RESPONSE: The structure was refined isotropically due to the number of data for high 
pressure structure determination
;
_vrf_PLAT210_in_meam_dmf_fc70_5_1-25
;
RESPONSE: The sample is housed in a Diamond anvil cell that restricts 
available data hence
isotropic refinement was the limited of modelling the system.
;
_vrf_PLAT241_in_meam_dmf_fc70_5_1-25
;
RESPONSE: Structure at high pressure with limitation of data. We have used distance restraints to ensure the 
model is chemically reasonable
;
_vrf_PLAT242_in_meam_dmf_fc70_5_1-25
;
RESPONSE: Structure at high pressure with limitation of data. We have used 
distance restraints to ensure the 
model is chemically reasonable.
;
_vrf_PLAT250_in_meam_dmf_fc70_5_1-25
;
RESPONSE: The data are limited due to DAC hence the tensor may be elongated 
due to lack of data in a particular direction. We have used restraints 
to combat and ensure they are chemically reasonable.
;
_vrf_PLAT340_in_meam_dmf_fc70_5_1-25
;
RESPONSE: The sample is housed in a Diamond anvil cell that restricts 
available data and so
impacts on the precision of the bonds lengths
;
_vrf_PLAT411_in_meam_dmf_fc70_5_1-25
;
RESPONSE: Structure at high pressure
;
_vrf_PLAT414_in_meam_dmf_fc70_5_1-25
;
RESPONSE: Structure at high pressure
;
_vrf_PLAT761_in_meam_dmf_fc70_5_1-25
;
RESPONSE: Noted, no action taken
;
_vrf_PLAT762_in_meam_dmf_fc70_5_1-25
;
RESPONSE: Noted, no action taken
;
_vrf_PLAT905_in_meam_dmf_fc70_5_1-25
;
RESPONSE: The data were cut to 0.7 angs as the limit of the diffraction for the 
crystal was reached.
;
_vrf_PLAT906_in_meam_dmf_fc70_5_1-25
;
RESPONSE: These can be attributed to the weak data. All other sets are okay.
The most common place for a high value of K is in the lowest-intensity bin in 
the table as is the case here. Almost all area detector integration programs end up 
slightly underestimating the background, resulting in overestimated values of Fo, thus 
the high value of Fo/Fc. This is most obvious in the weakest intensities, 
since the small addition to Fo becomes insignificant in the ratio when Fo 
is large.
;
_vrf_PLAT910_in_meam_dmf_fc70_5_1-25
;
RESPONSE: The sample is housed in a Diamond anvil cell that gives additional 
background to
the data collected e.g. Tungsten powder rings, diamond reflections.
;
_vrf_PLAT911_in_meam_dmf_fc70_5_1-25
;
RESPONSE: The sample is housed in a Diamond anvil cell that restricts 
available data.
;
_vrf_PLAT913_in_meam_dmf_fc70_5_1-25
;
RESPONSE: The sample is housed in a Diamond anvil cell that gives additional 
background to
the data collected e.g. Tungsten powder rings, diamond reflections.
;
_vrf_THETM01_in_meam_dmf_fc70_5_1-25
;
RESPONSE: The sample is housed in a Diamond anvil cell that restricts 
available data.
;
_vrf_PLAT051_in_meam_dmf_fc70_5_1-25
;
RESPONSE: The sample contains Indium which has an absorption edge at 0.44 Angs. This data was colelceted 
at 0.4859 hence the difference in mu.
;
