# Supplementary material for: Decoupled MOF Breathing: Pressure‐Induced Reversal of Correlation Between Orthogonal Motions in a Diamondoid Framework
Source: Angew Chem Int Ed Engl. 2025 May 15;64(27):e202504297. doi: 10.1002/anie.202504297 (PMC12207364; doi:10.1002/anie.202504297)
Supplement: Supplementary file 1 — Supporting Information [file ANIE-64-e202504297-s002.zip › SHF-62-DMF_DAC-in-FC70_0GPa.cif]

data_in_meam_dmf_fc70_1_
_audit_creation_date               2023-10-31
_audit_creation_method
;
Olex2 1.5
(compiled 2023.08.24 svn.re1ec1418 for OlexSys, GUI svn.r6817)
;
_shelx_SHELXL_version_number       '2019/1'
_audit_contact_author_address      ?
_audit_contact_author_email        ?
_audit_contact_author_name         ''
_audit_contact_author_phone        ?
_publ_contact_author_id_orcid      ?
_publ_section_references
;
Dolomanov, O.V., Bourhis, L.J., Gildea, R.J, Howard, J.A.K. & Puschmann, H.
 (2009), J. Appl. Cryst. 42, 339-341.

Sheldrick, G.M. (2008). Acta Cryst. A64, 112-122.
;
_chemical_name_common              ?
_chemical_name_systematic          ?
_chemical_formula_moiety           'C20 H14 In N2 O10, 2(C0.5 H2 N0.25)'
_chemical_formula_sum              'C22 H22 In N3 O10'
_chemical_formula_weight           603.24
_chemical_melting_point            ?
_chemical_oxdiff_formula           'In C22 H22 N3 O10'
loop_
  _atom_type_symbol
  _atom_type_description
  _atom_type_scat_dispersion_real
  _atom_type_scat_dispersion_imag
  _atom_type_scat_source
 'C' 'C' 0.0010 0.0010 'International Tables Vol C Tables 4.2.6.8 and 6.1.1.4'
 'H' 'H' 0.0000 0.0000 'International Tables Vol C Tables 4.2.6.8 and 6.1.1.4'
 'N' 'N' 0.0020 0.0010 'International Tables Vol C Tables 4.2.6.8 and 6.1.1.4'
 'O' 'O' 0.0040 0.0030 'International Tables Vol C Tables 4.2.6.8 and 6.1.1.4'
 'In' 'In' -1.9470 0.6580
 'International Tables Vol C Tables 4.2.6.8 and 6.1.1.4'

_shelx_space_group_comment
;
The symmetry employed for this shelxl refinement is uniquely defined
by the following loop, which should always be used as a source of
symmetry information in preference to the above space-group names.
They are only intended as comments.
;
_space_group_crystal_system        'orthorhombic'
_space_group_IT_number             70
_space_group_name_H-M_alt          'F d d d'
_space_group_name_Hall             '-F 2uv 2vw'
loop_
  _space_group_symop_operation_xyz
 'x, y, z'
 '-x+1/4, -y+1/4, z'
 'x, -y+1/4, -z+1/4'
 '-x+1/4, y, -z+1/4'
 'x, y+1/2, z+1/2'
 '-x+1/4, -y+3/4, z+1/2'
 'x, -y+3/4, -z+3/4'
 '-x+1/4, y+1/2, -z+3/4'
 'x+1/2, y, z+1/2'
 '-x+3/4, -y+1/4, z+1/2'
 'x+1/2, -y+1/4, -z+3/4'
 '-x+3/4, y, -z+3/4'
 'x+1/2, y+1/2, z'
 '-x+3/4, -y+3/4, z'
 'x+1/2, -y+3/4, -z+1/4'
 '-x+3/4, y+1/2, -z+1/4'
 '-x, -y, -z'
 'x-1/4, y-1/4, -z'
 '-x, y-1/4, z-1/4'
 'x-1/4, -y, z-1/4'
 '-x, -y+1/2, -z+1/2'
 'x-1/4, y+1/4, -z+1/2'
 '-x, y+1/4, z+1/4'
 'x-1/4, -y+1/2, z+1/4'
 '-x+1/2, -y, -z+1/2'
 'x+1/4, y-1/4, -z+1/2'
 '-x+1/2, y-1/4, z+1/4'
 'x+1/4, -y, z+1/4'
 '-x+1/2, -y+1/2, -z'
 'x+1/4, y+1/4, -z'
 '-x+1/2, y+1/4, z-1/4'
 'x+1/4, -y+1/2, z-1/4'

_cell_length_a                     14.9588(18)
_cell_length_b                     26.386(2)
_cell_length_c                     32.1633(19)
_cell_angle_alpha                  90
_cell_angle_beta                   90
_cell_angle_gamma                  90
_cell_volume                       12695(2)
_cell_formula_units_Z              16
_cell_measurement_reflns_used      2659
_cell_measurement_temperature      293(2)
_cell_measurement_theta_max        15.6580
_cell_measurement_theta_min        1.6810
_shelx_estimated_absorpt_T_max     ?
_shelx_estimated_absorpt_T_min     ?
_exptl_absorpt_coefficient_mu      0.218
_exptl_absorpt_correction_T_max    1.00000
_exptl_absorpt_correction_T_min    0.17187
_exptl_absorpt_correction_type     multi-scan
_exptl_absorpt_process_details
;
CrysAlisPro 1.171.38.41 (Rigaku Oxford Diffraction, 2015)
Empirical absorption correction using spherical harmonics,
 implemented in SCALE3 ABSPACK scaling algorithm.
;
_exptl_absorpt_special_details     ?
_exptl_crystal_colour_primary      yellow
_exptl_crystal_density_diffrn      1.262
_exptl_crystal_density_meas        ?
_exptl_crystal_density_method      ?
_exptl_crystal_description         Octahedron
_exptl_crystal_F_000               4864
_exptl_crystal_size_max            0.18
_exptl_crystal_size_mid            0.15
_exptl_crystal_size_min            0.1
_exptl_transmission_factor_max     ?
_exptl_transmission_factor_min     ?
_diffrn_reflns_av_R_equivalents    0.0497
_diffrn_reflns_av_unetI/netI       0.0424
_diffrn_reflns_Laue_measured_fraction_full  0.786
_diffrn_reflns_Laue_measured_fraction_max  0.786
_diffrn_reflns_limit_h_max         15
_diffrn_reflns_limit_h_min         -14
_diffrn_reflns_limit_k_max         28
_diffrn_reflns_limit_k_min         -28
_diffrn_reflns_limit_l_max         35
_diffrn_reflns_limit_l_min         -35
_diffrn_reflns_number              9429
_diffrn_reflns_point_group_measured_fraction_full  0.786
_diffrn_reflns_point_group_measured_fraction_max  0.786
_diffrn_reflns_theta_full          15.655
_diffrn_reflns_theta_max           15.655
_diffrn_reflns_theta_min           1.683
_diffrn_ambient_temperature        293(2)
_diffrn_detector                   'CCD plate'
_diffrn_detector_area_resol_mean   ?
_diffrn_measured_fraction_theta_full  0.786
_diffrn_measured_fraction_theta_max  0.786
_diffrn_measurement_details
;
List of Runs (angles in degrees, time in seconds):

  # Type    Start    End  Width  t~exp~   \w     \q     \k     \f   Frames
--------------------------------------------------------------------------
  1  \w   -150.00 -94.00   0.20    0.20    --  -20.00  70.00 -24.23  280
  2  \w   -150.00 -94.00   0.20    0.20    --  -20.00  70.00 155.77  280
  3  \w   -105.00 -74.00   0.20    0.20    --   20.00  70.00 155.77  155
  4  \w   -105.00 -74.00   0.20    0.20    --   20.00  70.00 -24.23  155
  5  \w    -96.00 -30.00   0.20    0.20    --   20.00 -70.00  24.23  330
  6  \w   -106.00 -66.00   0.20    0.20    --  -20.00 -70.00  24.23  200
  7  \w   -106.00 -66.00   0.20    0.20    --  -20.00 -70.00-155.77  200
  8  \w    -96.00 -30.00   0.20    0.20    --   20.00 -70.00-155.77  330
;
_diffrn_measurement_device         'Newport 4-circle diffractometer'
_diffrn_measurement_device_type   
 'dectris-CrysAlisPro-abstract goniometer imported dectris images'
_diffrn_measurement_method         '\w scans'
_diffrn_orient_matrix_type        
 'CrysAlisPro convention (1999,Acta A55,543-557)'
_diffrn_orient_matrix_UB_11        -0.0234373000
_diffrn_orient_matrix_UB_12        -0.0100320000
_diffrn_orient_matrix_UB_13        -0.0065295000
_diffrn_orient_matrix_UB_21        -0.0021349000
_diffrn_orient_matrix_UB_22        0.0123422000
_diffrn_orient_matrix_UB_23        -0.0111554000
_diffrn_orient_matrix_UB_31        0.0224333000
_diffrn_orient_matrix_UB_32        -0.0092504000
_diffrn_orient_matrix_UB_33        -0.0078171000
_diffrn_radiation_monochromator    synchrotron
_diffrn_radiation_probe            x-ray
_diffrn_radiation_type             synchrotron
_diffrn_radiation_wavelength       0.4859
_diffrn_source                     synchrotron
_reflns_Friedel_coverage           0.000
_reflns_Friedel_fraction_full      .
_reflns_Friedel_fraction_max       .
_reflns_number_gt                  1178
_reflns_number_total               1798
_reflns_special_details
;
 Reflections were merged by SHELXL according to the crystal
 class for the calculation of statistics and refinement.
 
 _reflns_Friedel_fraction is defined as the number of unique
 Friedel pairs measured divided by the number that would be
 possible theoretically, ignoring centric projections and
 systematic absences.
;
_reflns_threshold_expression       'I > 2\s(I)'
_computing_cell_refinement         'CrysAlisPro 1.171.38.41 (Rigaku OD, 2015)'
_computing_data_collection         'CrysAlisPro 1.171.38.41 (Rigaku OD, 2015)'
_computing_data_reduction          'CrysAlisPro 1.171.38.41 (Rigaku OD, 2015)'
_computing_molecular_graphics      'Olex2 1.5 (Dolomanov et al., 2009)'
_computing_publication_material    'Olex2 1.5 (Dolomanov et al., 2009)'
_computing_structure_refinement    'XL  (Sheldrick, 2008)'
_computing_structure_solution      ?
_refine_diff_density_max           0.909
_refine_diff_density_min           -1.213
_refine_diff_density_rms           0.144
_refine_ls_extinction_coef         .
_refine_ls_extinction_method       none
_refine_ls_goodness_of_fit_ref     1.129
_refine_ls_hydrogen_treatment      constr
_refine_ls_matrix_type             full
_refine_ls_number_parameters       161
_refine_ls_number_reflns           1798
_refine_ls_number_restraints       14
_refine_ls_R_factor_all            0.1198
_refine_ls_R_factor_gt             0.0771
_refine_ls_restrained_S_all        1.125
_refine_ls_shift/su_max            0.000
_refine_ls_shift/su_mean           0.000
_refine_ls_structure_factor_coef   Fsqd
_refine_ls_weighting_details      
 'w=1/[\s^2^(Fo^2^)+(0.1392P)^2^+340.5248P] where P=(Fo^2^+2Fc^2^)/3'
_refine_ls_weighting_scheme        calc
_refine_ls_wR_factor_gt            0.2282
_refine_ls_wR_factor_ref           0.2740
_refine_special_details            ?
_olex2_refinement_description
;
1. Fixed Uiso
 At 1.2 times of:
  All C(H) groups, All N(H) groups, All N(H,H) groups
 At 1.5 times of:
  All C(H,H,H) groups
2. Restrained distances
 C10A-C9A
 1.5 with sigma of 0.02
 C9A-N1A
 1.4 with sigma of 0.02
 C9A-O5
 1.25 with sigma of 0.02
 C9B-N1B
 1.4 with sigma of 0.02
 C9B-O5A
 1.25 with sigma of 0.02
 C9B-C10B
 1.5 with sigma of 0.02
 N2A-C12A
 1.48 with sigma of 0.02
 N2A-C11A
 1.48 with sigma of 0.02
 C11A-C12A
 2.48 with sigma of 0.02
 N2B-C11B
 1.48 with sigma of 0.02
 C12B-N2B
 1.48 with sigma of 0.02
 C12B-C11B
 2.48 with sigma of 0.02
3. Restrained planarity
 O5, N1A, C9A, C10A
 with sigma of 0.1
 O5A, N1B, C9B, C10B
 with sigma of 0.1
4. Others
 Sof(O5A)=Sof(N1B)=Sof(H1B)=Sof(C9B)=Sof(C10B)=Sof(H10D)=Sof(H10E)=Sof(H10F)=1-
 FVAR(1)
 Sof(O5)=Sof(N1A)=Sof(H1A)=Sof(C9A)=Sof(C10A)=Sof(H10A)=Sof(H10B)=Sof(H10C)=
 FVAR(1)
 Fixed Sof: N2A(0.25) H2AA(0.25) H2AB(0.25) C11A(0.15) H11A(0.15) H11B(0.15)
 H11C(0.15) C12A(0.35) H12A(0.35) H12B(0.35) H12C(0.35) N2B(0.25) H2BA(0.25)
 H2BB(0.25) C11B(0.25) H11D(0.25) H11E(0.25) H11F(0.25) C12B(0.25) H12D(0.25)
 H12E(0.25) H12F(0.25)
5.a Secondary CH2 refined with riding coordinates:
 N2A(H2AA,H2AB), N2B(H2BA,H2BB)
5.b Me refined with riding coordinates:
 C11A(H11A,H11B,H11C), C12A(H12A,H12B,H12C), C11B(H11D,H11E,H11F), C12B(H12D,
 H12E,H12F)
5.c Aromatic/amide H refined with riding coordinates:
 C4(H4), C7(H7), C6(H6), N1A(H1A), N1B(H1B)
5.d Fitted hexagon refined as free rotating group:
 C4(C3,C2,C7,C6,C5)
5.e Idealised Me refined as rotating group:
 C10A(H10A,H10B,H10C), C10B(H10D,H10E,H10F)
;
_atom_sites_solution_hydrogens     geom
_atom_sites_solution_primary       ?
_atom_sites_solution_secondary     ?
loop_
  _atom_site_label
  _atom_site_type_symbol
  _atom_site_fract_x
  _atom_site_fract_y
  _atom_site_fract_z
  _atom_site_U_iso_or_equiv
  _atom_site_adp_type
  _atom_site_occupancy
  _atom_site_site_symmetry_order
  _atom_site_calc_flag
  _atom_site_refinement_flags_posn
  _atom_site_refinement_flags_adp
  _atom_site_refinement_flags_occupancy
  _atom_site_disorder_assembly
  _atom_site_disorder_group
 In1 In 1.125000 0.625000 0.32276(4) 0.0535(6) Uani 1 2 d S T P . .
 O4 O 0.8561(7) 0.4363(4) 0.1212(3) 0.073(3) Uani 1 1 d . . . . .
 O3 O 0.9933(7) 0.4107(4) 0.1086(3) 0.074(3) Uani 1 1 d . . . . .
 O2 O 1.1457(8) 0.5627(4) 0.2729(3) 0.080(3) Uani 1 1 d . . . . .
 O1 O 1.0124(8) 0.5884(4) 0.2873(3) 0.076(3) Uani 1 1 d . . . . .
 C8 C 0.9382(12) 0.4371(5) 0.1286(4) 0.064(4) Uani 1 1 d . . . . .
 C4 C 0.9112(5) 0.4999(4) 0.1851(3) 0.084(5) Uani 1 1 d G . . . .
 H4 H 0.851504 0.500177 0.176972 0.101 Uiso 1 1 calc R U . . .
 C3 C 0.9392(6) 0.5298(4) 0.2182(3) 0.075(4) Uani 1 1 d G . . . .
 C2 C 1.0284(6) 0.5294(3) 0.2304(2) 0.066(4) Uani 1 1 d G . . . .
 C7 C 1.0895(5) 0.4990(4) 0.2094(3) 0.073(4) Uani 1 1 d G . . . .
 H7 H 1.149140 0.498643 0.217573 0.088 Uiso 1 1 calc R U . . .
 C6 C 1.0614(6) 0.4690(4) 0.1764(3) 0.074(4) Uani 1 1 d G . . . .
 H6 H 1.102341 0.448665 0.162363 0.089 Uiso 1 1 calc R U . . .
 C5 C 0.9723(6) 0.4695(3) 0.1642(2) 0.066(4) Uani 1 1 d G . . . .
 C1 C 1.0656(13) 0.5628(6) 0.2656(4) 0.070(4) Uani 1 1 d . . . . .
 O5 O 0.7390(16) 0.5337(10) 0.2150(8) 0.099(10) Uiso 0.51(3) 1 d D . P A 1
 N1A N 0.8715(17) 0.5512(11) 0.2456(9) 0.072(8) Uiso 0.51(3) 1 d D . P A 1
 H1A H 0.893025 0.562272 0.268690 0.086 Uiso 0.51(3) 1 calc R U P A 1
 C9A C 0.7796(17) 0.5575(10) 0.2424(8) 0.077(10) Uiso 0.51(3) 1 d D . P A 1
 C10A C 0.739(3) 0.5925(14) 0.2743(11) 0.101(13) Uiso 0.51(3) 1 d D . P A 1
 H10A H 0.731283 0.574448 0.299984 0.152 Uiso 0.51(3) 1 calc R U P A 1
 H10B H 0.682745 0.604573 0.264554 0.152 Uiso 0.51(3) 1 calc R U P A 1
 H10C H 0.778836 0.620686 0.278826 0.152 Uiso 0.51(3) 1 calc R U P A 1
 O5A O 0.755(2) 0.5627(13) 0.1950(10) 0.139(13) Uiso 0.49(3) 1 d D . P A 2
 N1B N 0.8823(17) 0.5700(12) 0.2338(9) 0.071(8) Uiso 0.49(3) 1 d D . P A 2
 H1B H 0.907752 0.590840 0.250679 0.085 Uiso 0.49(3) 1 calc R U P A 2
 C9B C 0.7936(18) 0.5797(11) 0.2257(9) 0.085(11) Uiso 0.49(3) 1 d D . P A 2
 C10B C 0.742(3) 0.6129(14) 0.2546(12) 0.096(13) Uiso 0.49(3) 1 d D . P A 2
 H10D H 0.718287 0.592865 0.277006 0.144 Uiso 0.49(3) 1 calc R U P A 2
 H10E H 0.693326 0.628521 0.239787 0.144 Uiso 0.49(3) 1 calc R U P A 2
 H10F H 0.780336 0.638696 0.265641 0.144 Uiso 0.49(3) 1 calc R U P A 2
 N2A N 0.603(5) 0.503(2) 0.1154(18) 0.15(3) Uiso 0.25 1 d D . P B -1
 H2AA H 0.658762 0.514500 0.112210 0.176 Uiso 0.25 1 calc R U P B -1
 H2AB H 0.572323 0.511579 0.092896 0.176 Uiso 0.25 1 calc R U P B -1
 C11A C 0.606(11) 0.447(2) 0.118(3) 0.12(5) Uiso 0.15 1 d D . P B -1
 H11A H 0.633251 0.433231 0.093536 0.178 Uiso 0.15 1 calc R U P B -1
 H11B H 0.640964 0.436968 0.142048 0.178 Uiso 0.15 1 calc R U P B -1
 H11C H 0.546636 0.433780 0.120972 0.178 Uiso 0.15 1 calc R U P B -1
 C12A C 0.563(3) 0.5281(18) 0.1521(14) 0.093(15) Uiso 0.35 1 d D . P B -1
 H12A H 0.563185 0.564122 0.148040 0.140 Uiso 0.35 1 calc R U P B -1
 H12B H 0.502334 0.516596 0.155429 0.140 Uiso 0.35 1 calc R U P B -1
 H12C H 0.596662 0.519785 0.176505 0.140 Uiso 0.35 1 calc R U P B -1
 N2B N 0.904(5) 0.643(3) 0.150(2) 0.16(3) Uiso 0.25 1 d D . P C -1
 H2BA H 0.893770 0.674221 0.160000 0.193 Uiso 0.25 1 calc R U P C -1
 H2BB H 0.886917 0.620991 0.168979 0.193 Uiso 0.25 1 calc R U P C -1
 C11B C 1.000(5) 0.637(4) 0.142(2) 0.13(3) Uiso 0.25 1 d D . P C -1
 H11D H 1.032612 0.642431 0.167332 0.196 Uiso 0.25 1 calc R U P C -1
 H11E H 1.011666 0.603917 0.131520 0.196 Uiso 0.25 1 calc R U P C -1
 H11F H 1.019140 0.661964 0.121729 0.196 Uiso 0.25 1 calc R U P C -1
 C12B C 0.848(6) 0.636(5) 0.112(3) 0.18(5) Uiso 0.25 1 d D . P C -1
 H12D H 0.785745 0.640540 0.119030 0.276 Uiso 0.25 1 calc R U P C -1
 H12E H 0.864240 0.660751 0.091317 0.276 Uiso 0.25 1 calc R U P C -1
 H12F H 0.856766 0.602704 0.101109 0.276 Uiso 0.25 1 calc R U P C -1

loop_
  _atom_site_aniso_label
  _atom_site_aniso_U_11
  _atom_site_aniso_U_22
  _atom_site_aniso_U_33
  _atom_site_aniso_U_23
  _atom_site_aniso_U_13
  _atom_site_aniso_U_12
 In1 0.0618(11) 0.0629(10) 0.0359(8) 0.000 0.000 -0.0010(7)
 O4 0.061(9) 0.088(7) 0.069(6) -0.026(5) -0.009(5) 0.002(5)
 O3 0.078(8) 0.082(7) 0.062(6) -0.024(5) 0.000(5) 0.003(5)
 O2 0.061(9) 0.111(9) 0.068(6) -0.028(6) -0.010(5) -0.012(5)
 O1 0.098(9) 0.074(7) 0.057(6) -0.023(5) -0.004(5) 0.000(5)
 C8 0.073(13) 0.073(10) 0.048(8) 0.006(7) 0.000(7) -0.005(7)
 C4 0.081(14) 0.092(12) 0.080(10) -0.032(9) -0.015(8) -0.004(9)
 C3 0.077(13) 0.075(11) 0.073(9) -0.022(8) -0.004(8) 0.013(8)
 C2 0.071(13) 0.075(10) 0.053(8) 0.001(7) -0.006(7) -0.006(7)
 C7 0.054(11) 0.100(12) 0.065(9) -0.021(9) -0.003(7) -0.006(8)
 C6 0.067(13) 0.102(12) 0.053(8) -0.017(8) -0.011(7) -0.002(8)
 C5 0.088(14) 0.065(9) 0.046(7) -0.011(7) 0.001(7) -0.001(7)
 C1 0.086(15) 0.072(11) 0.051(8) -0.012(7) -0.006(8) -0.017(8)

_geom_special_details
;
 All esds (except the esd in the dihedral angle between two l.s. planes)
 are estimated using the full covariance matrix.  The cell esds are taken
 into account individually in the estimation of esds in distances, angles
 and torsion angles; correlations between esds in cell parameters are only
 used when they are defined by crystal symmetry.  An approximate (isotropic)
 treatment of cell esds is used for estimating esds involving l.s. planes.
;
loop_
  _geom_bond_atom_site_label_1
  _geom_bond_atom_site_label_2
  _geom_bond_distance
  _geom_bond_site_symmetry_2
  _geom_bond_publ_flag
 In1 O4 2.264(9) 23_755 ?
 In1 O4 2.264(9) 28_565 ?
 In1 O3 2.312(10) 23_755 ?
 In1 O3 2.312(10) 28_565 ?
 In1 O2 2.317(10) . ?
 In1 O2 2.317(10) 2_765 ?
 In1 O1 2.252(10) . ?
 In1 O1 2.252(10) 2_765 ?
 In1 C8 2.609(14) 23_755 ?
 In1 C8 2.609(14) 28_565 ?
 In1 C1 2.620(13) 2_765 ?
 In1 C1 2.620(13) . ?
 O4 C8 1.251(18) . ?
 O3 C8 1.258(18) . ?
 O2 C1 1.220(19) . ?
 O1 C1 1.256(18) . ?
 C8 C5 1.515(15) . ?
 C4 H4 0.9300 . ?
 C4 C3 1.3900 . ?
 C4 C5 1.3900 . ?
 C3 C2 1.3900 . ?
 C3 N1A 1.46(3) . ?
 C3 N1B 1.45(3) . ?
 C2 C7 1.3900 . ?
 C2 C1 1.541(14) . ?
 C7 H7 0.9300 . ?
 C7 C6 1.3900 . ?
 C6 H6 0.9300 . ?
 C6 C5 1.3900 . ?
 O5 C9A 1.241(18) . ?
 N1A H1A 0.8600 . ?
 N1A C9A 1.388(18) . ?
 C9A C10A 1.505(19) . ?
 C10A H10A 0.9600 . ?
 C10A H10B 0.9600 . ?
 C10A H10C 0.9600 . ?
 O5A C9B 1.230(18) . ?
 N1B H1B 0.8600 . ?
 N1B C9B 1.378(18) . ?
 C9B C10B 1.495(19) . ?
 C10B H10D 0.9600 . ?
 C10B H10E 0.9600 . ?
 C10B H10F 0.9600 . ?
 N2A H2AA 0.8900 . ?
 N2A H2AB 0.8900 . ?
 N2A C11A 1.49(2) . ?
 N2A C12A 1.48(2) . ?
 C11A H11A 0.9600 . ?
 C11A H11B 0.9600 . ?
 C11A H11C 0.9600 . ?
 C12A H12A 0.9600 . ?
 C12A H12B 0.9600 . ?
 C12A H12C 0.9600 . ?
 N2B H2BA 0.8900 . ?
 N2B H2BB 0.8900 . ?
 N2B C11B 1.47(2) . ?
 N2B C12B 1.49(2) . ?
 C11B H11D 0.9600 . ?
 C11B H11E 0.9600 . ?
 C11B H11F 0.9600 . ?
 C12B H12D 0.9600 . ?
 C12B H12E 0.9600 . ?
 C12B H12F 0.9600 . ?

loop_
  _geom_angle_atom_site_label_1
  _geom_angle_atom_site_label_2
  _geom_angle_atom_site_label_3
  _geom_angle
  _geom_angle_site_symmetry_1
  _geom_angle_site_symmetry_3
  _geom_angle_publ_flag
 O4 In1 O4 93.0(5) 23_755 28_565 ?
 O4 In1 O3 57.4(4) 28_565 28_565 ?
 O4 In1 O3 81.5(4) 28_565 23_755 ?
 O4 In1 O3 81.5(4) 23_755 28_565 ?
 O4 In1 O3 57.4(4) 23_755 23_755 ?
 O4 In1 O2 89.2(4) 23_755 2_765 ?
 O4 In1 O2 89.2(4) 28_565 . ?
 O4 In1 O2 165.1(4) 28_565 2_765 ?
 O4 In1 O2 165.1(4) 23_755 . ?
 O4 In1 C8 86.0(4) 28_565 23_755 ?
 O4 In1 C8 28.6(4) 28_565 28_565 ?
 O4 In1 C8 86.0(4) 23_755 28_565 ?
 O4 In1 C8 28.6(4) 23_755 23_755 ?
 O4 In1 C1 89.6(4) 28_565 . ?
 O4 In1 C1 166.7(5) 28_565 2_765 ?
 O4 In1 C1 89.6(4) 23_755 2_765 ?
 O4 In1 C1 166.7(5) 23_755 . ?
 O3 In1 O3 120.3(5) 28_565 23_755 ?
 O3 In1 O2 87.3(4) 23_755 2_765 ?
 O3 In1 O2 137.4(4) 23_755 . ?
 O3 In1 O2 137.4(4) 28_565 2_765 ?
 O3 In1 O2 87.3(4) 28_565 . ?
 O3 In1 C8 28.8(4) 23_755 23_755 ?
 O3 In1 C8 101.0(4) 28_565 23_755 ?
 O3 In1 C8 101.0(4) 23_755 28_565 ?
 O3 In1 C8 28.8(4) 28_565 28_565 ?
 O3 In1 C1 110.7(5) 28_565 . ?
 O3 In1 C1 110.7(5) 23_755 2_765 ?
 O3 In1 C1 110.2(5) 28_565 2_765 ?
 O3 In1 C1 110.2(5) 23_755 . ?
 O2 In1 O2 92.4(5) 2_765 . ?
 O2 In1 C8 89.0(4) 2_765 23_755 ?
 O2 In1 C8 166.1(5) . 23_755 ?
 O2 In1 C8 89.0(4) . 28_565 ?
 O2 In1 C8 166.1(5) 2_765 28_565 ?
 O2 In1 C1 85.0(4) . 2_765 ?
 O2 In1 C1 27.8(4) 2_765 2_765 ?
 O2 In1 C1 85.0(4) 2_765 . ?
 O2 In1 C1 27.8(4) . . ?
 O1 In1 O4 87.0(4) . 28_565 ?
 O1 In1 O4 138.5(4) . 23_755 ?
 O1 In1 O4 87.0(4) 2_765 23_755 ?
 O1 In1 O4 138.5(4) 2_765 28_565 ?
 O1 In1 O3 130.5(4) . 28_565 ?
 O1 In1 O3 130.5(4) 2_765 23_755 ?
 O1 In1 O3 81.6(4) 2_765 28_565 ?
 O1 In1 O3 81.6(4) . 23_755 ?
 O1 In1 O2 56.3(4) 2_765 2_765 ?
 O1 In1 O2 56.3(4) . . ?
 O1 In1 O2 81.6(4) . 2_765 ?
 O1 In1 O2 81.6(4) 2_765 . ?
 O1 In1 O1 119.2(5) . 2_765 ?
 O1 In1 C8 110.5(4) 2_765 23_755 ?
 O1 In1 C8 110.3(5) 2_765 28_565 ?
 O1 In1 C8 110.5(4) . 28_565 ?
 O1 In1 C8 110.3(5) . 23_755 ?
 O1 In1 C1 28.6(5) . . ?
 O1 In1 C1 99.6(4) 2_765 . ?
 O1 In1 C1 28.6(5) 2_765 2_765 ?
 O1 In1 C1 99.6(4) . 2_765 ?
 C8 In1 C8 93.0(6) 23_755 28_565 ?
 C8 In1 C1 102.2(5) 28_565 . ?
 C8 In1 C1 139.0(6) 23_755 . ?
 C8 In1 C1 102.2(5) 23_755 2_765 ?
 C8 In1 C1 139.0(6) 28_565 2_765 ?
 C1 In1 C1 90.9(6) 2_765 . ?
 C8 O4 In1 91.2(8) . 19_755 ?
 C8 O3 In1 88.8(10) . 19_755 ?
 C1 O2 In1 90.0(9) . . ?
 C1 O1 In1 92.1(10) . . ?
 O4 C8 In1 60.2(7) . 19_755 ?
 O4 C8 O3 122.4(13) . . ?
 O4 C8 C5 119.0(13) . . ?
 O3 C8 In1 62.4(8) . 19_755 ?
 O3 C8 C5 118.6(15) . . ?
 C5 C8 In1 174.5(9) . 19_755 ?
 C3 C4 H4 120.0 . . ?
 C3 C4 C5 120.0 . . ?
 C5 C4 H4 120.0 . . ?
 C4 C3 C2 120.0 . . ?
 C4 C3 N1A 118.3(12) . . ?
 C4 C3 N1B 120.3(12) . . ?
 C2 C3 N1A 120.0(11) . . ?
 C2 C3 N1B 118.1(12) . . ?
 C3 C2 C1 123.3(9) . . ?
 C7 C2 C3 120.0 . . ?
 C7 C2 C1 116.6(9) . . ?
 C2 C7 H7 120.0 . . ?
 C2 C7 C6 120.0 . . ?
 C6 C7 H7 120.0 . . ?
 C7 C6 H6 120.0 . . ?
 C5 C6 C7 120.0 . . ?
 C5 C6 H6 120.0 . . ?
 C4 C5 C8 117.9(9) . . ?
 C6 C5 C8 122.1(9) . . ?
 C6 C5 C4 120.0 . . ?
 O2 C1 In1 62.2(7) . . ?
 O2 C1 O1 121.1(13) . . ?
 O2 C1 C2 119.7(14) . . ?
 O1 C1 In1 59.2(7) . . ?
 O1 C1 C2 119.1(15) . . ?
 C2 C1 In1 176.1(10) . . ?
 C3 N1A H1A 113.2 . . ?
 C9A N1A C3 134(2) . . ?
 C9A N1A H1A 113.2 . . ?
 O5 C9A N1A 118(3) . . ?
 O5 C9A C10A 127(3) . . ?
 N1A C9A C10A 115(3) . . ?
 C9A C10A H10A 109.5 . . ?
 C9A C10A H10B 109.5 . . ?
 C9A C10A H10C 109.5 . . ?
 H10A C10A H10B 109.5 . . ?
 H10A C10A H10C 109.5 . . ?
 H10B C10A H10C 109.5 . . ?
 C3 N1B H1B 115.3 . . ?
 C9B N1B C3 129(2) . . ?
 C9B N1B H1B 115.3 . . ?
 O5A C9B N1B 123(3) . . ?
 O5A C9B C10B 118(3) . . ?
 N1B C9B C10B 119(3) . . ?
 C9B C10B H10D 109.5 . . ?
 C9B C10B H10E 109.5 . . ?
 C9B C10B H10F 109.5 . . ?
 H10D C10B H10E 109.5 . . ?
 H10D C10B H10F 109.5 . . ?
 H10E C10B H10F 109.5 . . ?
 H2AA N2A H2AB 107.6 . . ?
 C11A N2A H2AA 108.7 . . ?
 C11A N2A H2AB 108.7 . . ?
 C12A N2A H2AA 108.7 . . ?
 C12A N2A H2AB 108.7 . . ?
 C12A N2A C11A 114(2) . . ?
 N2A C11A H11A 109.5 . . ?
 N2A C11A H11B 109.5 . . ?
 N2A C11A H11C 109.5 . . ?
 H11A C11A H11B 109.5 . . ?
 H11A C11A H11C 109.5 . . ?
 H11B C11A H11C 109.5 . . ?
 N2A C12A H12A 109.5 . . ?
 N2A C12A H12B 109.5 . . ?
 N2A C12A H12C 109.5 . . ?
 H12A C12A H12B 109.5 . . ?
 H12A C12A H12C 109.5 . . ?
 H12B C12A H12C 109.5 . . ?
 H2BA N2B H2BB 107.7 . . ?
 C11B N2B H2BA 108.9 . . ?
 C11B N2B H2BB 108.9 . . ?
 C11B N2B C12B 113(2) . . ?
 C12B N2B H2BA 108.9 . . ?
 C12B N2B H2BB 108.9 . . ?
 N2B C11B H11D 109.5 . . ?
 N2B C11B H11E 109.5 . . ?
 N2B C11B H11F 109.5 . . ?
 H11D C11B H11E 109.5 . . ?
 H11D C11B H11F 109.5 . . ?
 H11E C11B H11F 109.5 . . ?
 N2B C12B H12D 109.5 . . ?
 N2B C12B H12E 109.5 . . ?
 N2B C12B H12F 109.5 . . ?
 H12D C12B H12E 109.5 . . ?
 H12D C12B H12F 109.5 . . ?
 H12E C12B H12F 109.5 . . ?

loop_
  _geom_torsion_atom_site_label_1
  _geom_torsion_atom_site_label_2
  _geom_torsion_atom_site_label_3
  _geom_torsion_atom_site_label_4
  _geom_torsion
  _geom_torsion_site_symmetry_1
  _geom_torsion_site_symmetry_2
  _geom_torsion_site_symmetry_3
  _geom_torsion_site_symmetry_4
  _geom_torsion_publ_flag
 In1 O4 C8 O3 3.7(14) 19_755 . . . ?
 In1 O4 C8 C5 -173.8(10) 19_755 . . . ?
 In1 O3 C8 O4 -3.7(14) 19_755 . . . ?
 In1 O3 C8 C5 173.8(10) 19_755 . . . ?
 In1 O2 C1 O1 -6.3(15) . . . . ?
 In1 O2 C1 C2 176.1(11) . . . . ?
 In1 O1 C1 O2 6.4(15) . . . . ?
 In1 O1 C1 C2 -175.9(10) . . . . ?
 O4 C8 C5 C4 -4.7(15) . . . . ?
 O4 C8 C5 C6 174.7(10) . . . . ?
 O3 C8 C5 C4 177.7(10) . . . . ?
 O3 C8 C5 C6 -2.9(16) . . . . ?
 C4 C3 C2 C7 0.0 . . . . ?
 C4 C3 C2 C1 177.8(10) . . . . ?
 C4 C3 N1A C9A -16(3) . . . . ?
 C4 C3 N1B C9B 12(3) . . . . ?
 C3 C4 C5 C8 179.4(9) . . . . ?
 C3 C4 C5 C6 0.0 . . . . ?
 C3 C2 C7 C6 0.0 . . . . ?
 C3 C2 C1 O2 -175.4(11) . . . . ?
 C3 C2 C1 O1 6.9(17) . . . . ?
 C3 N1A C9A O5 15(4) . . . . ?
 C3 N1A C9A C10A -166(3) . . . . ?
 C3 N1B C9B O5A -20(4) . . . . ?
 C3 N1B C9B C10B 161(3) . . . . ?
 C2 C3 N1A C9A 179(2) . . . . ?
 C2 C3 N1B C9B 178(2) . . . . ?
 C2 C7 C6 C5 0.0 . . . . ?
 C7 C2 C1 O2 2.4(16) . . . . ?
 C7 C2 C1 O1 -175.3(10) . . . . ?
 C7 C6 C5 C8 -179.4(10) . . . . ?
 C7 C6 C5 C4 0.0 . . . . ?
 C5 C4 C3 C2 0.0 . . . . ?
 C5 C4 C3 N1A -165.1(17) . . . . ?
 C5 C4 C3 N1B 165.5(18) . . . . ?
 C1 C2 C7 C6 -177.9(9) . . . . ?
 N1A C3 C2 C7 164.8(17) . . . . ?
 N1A C3 C2 C1 -17.4(18) . . . . ?
 N1B C3 C2 C7 -165.8(17) . . . . ?
 N1B C3 C2 C1 11.9(18) . . . . ?

_shelx_res_file
;
TITL In_MeAm_DMF_FC70_1_ in Fddd #70
    in_meam_dmf_fc70_1_.res
    created by SHELXL-2019/1 at 10:08:00 on 31-Oct-2023
REM reset to Fddd #70
CELL 0.4859 14.95876 26.386201 32.163337 90 90 90
ZERR 16 0.00176 0.002485 0.001891 0 0 0
LATT 4
SYMM 0.25-X,0.25-Y,+Z
SYMM +X,0.25-Y,0.25-Z
SYMM 0.25-X,+Y,0.25-Z
SFAC C H N O In
DISP C 0.001 0.001 6.068
DISP H -0 0 0.607
DISP In -1.947 0.658 1423.319
DISP N 0.002 0.001 8.983
DISP O 0.004 0.003 13.336
UNIT 352 352 48 160 16
DFIX 1.5 C10A C9A
DFIX 1.4 C9A N1A
DFIX 1.25 C9A O5
DFIX 1.4 C9B N1B
DFIX 1.25 C9B O5A
DFIX 1.5 C9B C10B
DFIX 1.48 N2A C12A
DFIX 1.48 N2A C11A
DFIX 2.48 C11A C12A
DFIX 1.48 N2B C11B
DFIX 1.48 C12B N2B
DFIX 2.48 C12B C11B
FLAT O5 N1A C9A C10A
FLAT O5A N1B C9B C10B

L.S. 16
PLAN  6
CONF
BOND
MORE -1
BOND $H
fmap 2
acta
REM <olex2.extras>
REM <HklSrc "%.\\In_MeAm_DMF_FC70_1_.hkl">
REM </olex2.extras>

WGHT    0.139200  340.524780
FVAR       0.80538   0.50688
IN1   5    1.125000    0.625000    0.322765    10.50000    0.06182    0.06290 =
         0.03591    0.00000    0.00000   -0.00099
O4    4    0.856078    0.436314    0.121211    11.00000    0.06102    0.08838 =
         0.06905   -0.02621   -0.00879    0.00169
O3    4    0.993311    0.410712    0.108572    11.00000    0.07809    0.08157 =
         0.06213   -0.02351   -0.00010    0.00338
O2    4    1.145676    0.562723    0.272879    11.00000    0.06134    0.11110 =
         0.06767   -0.02823   -0.01047   -0.01238
O1    4    1.012365    0.588374    0.287313    11.00000    0.09780    0.07436 =
         0.05732   -0.02312   -0.00379    0.00020
C8    1    0.938153    0.437129    0.128636    11.00000    0.07332    0.07261 =
         0.04754    0.00568   -0.00020   -0.00530
AFIX  66
C4    1    0.911159    0.499870    0.185110    11.00000    0.08147    0.09162 =
         0.07951   -0.03164   -0.01547   -0.00390
AFIX  43
H4    2    0.851504    0.500177    0.176972    11.00000   -1.20000
AFIX  65
C3    1    0.939200    0.529813    0.218188    11.00000    0.07664    0.07543 =
         0.07293   -0.02240   -0.00432    0.01293
C2    1    1.028362    0.529353    0.230351    11.00000    0.07062    0.07519 =
         0.05291    0.00050   -0.00622   -0.00628
C7    1    1.089485    0.498950    0.209435    11.00000    0.05410    0.09966 =
         0.06526   -0.02112   -0.00329   -0.00551
AFIX  43
H7    2    1.149140    0.498643    0.217573    11.00000   -1.20000
AFIX  65
C6    1    1.061445    0.469007    0.176357    11.00000    0.06659    0.10221 =
         0.05273   -0.01698   -0.01055   -0.00244
AFIX  43
H6    2    1.102341    0.448665    0.162363    11.00000   -1.20000
AFIX  65
C5    1    0.972283    0.469466    0.164194    11.00000    0.08824    0.06485 =
         0.04592   -0.01064    0.00118   -0.00074
AFIX   0
C1    1    1.065628    0.562764    0.265630    11.00000    0.08628    0.07188 =
         0.05120   -0.01223   -0.00578   -0.01679
PART 1
O5    4    0.739045    0.533694    0.215005    21.00000    0.09929
N1A   3    0.871500    0.551199    0.245620    21.00000    0.07175
AFIX  43
H1A   2    0.893025    0.562272    0.268690    21.00000   -1.20000
AFIX   0
C9A   1    0.779648    0.557498    0.242426    21.00000    0.07724
C10A  1    0.739492    0.592468    0.274337    21.00000    0.10122
AFIX 137
H10A  2    0.731283    0.574448    0.299984    21.00000   -1.50000
H10B  2    0.682745    0.604573    0.264554    21.00000   -1.50000
H10C  2    0.778836    0.620686    0.278826    21.00000   -1.50000
AFIX   0
PART 2
O5A   4    0.754851    0.562664    0.194988   -21.00000    0.13884
N1B   3    0.882348    0.570011    0.233845   -21.00000    0.07108
AFIX  43
H1B   2    0.907752    0.590840    0.250679   -21.00000   -1.20000
AFIX   0
C9B   1    0.793560    0.579715    0.225693   -21.00000    0.08542
C10B  1    0.741743    0.612918    0.254618   -21.00000    0.09601
AFIX 137
H10D  2    0.718287    0.592865    0.277006   -21.00000   -1.50000
H10E  2    0.693326    0.628521    0.239787   -21.00000   -1.50000
H10F  2    0.780336    0.638696    0.265641   -21.00000   -1.50000
AFIX   0

PART -1
N2A   3    0.603296    0.502948    0.115436    10.25000    0.14626
AFIX  23
H2AA  2    0.658762    0.514500    0.112210    10.25000   -1.20000
H2AB  2    0.572323    0.511579    0.092896    10.25000   -1.20000
AFIX   0
C11A  1    0.606303    0.446759    0.118247    10.15000    0.11845
AFIX  33
H11A  2    0.633251    0.433231    0.093536    10.15000   -1.50000
H11B  2    0.640964    0.436968    0.142048    10.15000   -1.50000
H11C  2    0.546636    0.433780    0.120972    10.15000   -1.50000
AFIX   0
C12A  1    0.562805    0.528074    0.152077    10.35000    0.09344
AFIX  33
H12A  2    0.563185    0.564122    0.148040    10.35000   -1.50000
H12B  2    0.502334    0.516596    0.155429    10.35000   -1.50000
H12C  2    0.596662    0.519785    0.176505    10.35000   -1.50000
AFIX   0

N2B   3    0.903654    0.643372    0.149796    10.25000    0.16093
AFIX  23
H2BA  2    0.893770    0.674221    0.160000    10.25000   -1.20000
H2BB  2    0.886917    0.620991    0.168979    10.25000   -1.20000
AFIX   0
C11B  1    1.000191    0.637400    0.141906    10.25000    0.13058
AFIX  33
H11D  2    1.032612    0.642431    0.167332    10.25000   -1.50000
H11E  2    1.011666    0.603917    0.131520    10.25000   -1.50000
H11F  2    1.019140    0.661964    0.121729    10.25000   -1.50000
AFIX   0
C12B  1    0.847618    0.636204    0.111947    10.25000    0.18402
AFIX  33
H12D  2    0.785745    0.640540    0.119030    10.25000   -1.50000
H12E  2    0.864240    0.660751    0.091317    10.25000   -1.50000
H12F  2    0.856766    0.602704    0.101109    10.25000   -1.50000
AFIX   0
HKLF 4


REM  In_MeAm_DMF_FC70_1_ in Fddd #70
REM wR2 = 0.2740, GooF = S = 1.129, Restrained GooF = 1.125 for all data
REM R1 = 0.0771 for 1178 Fo > 4sig(Fo) and 0.1198 for all 1798 data
REM 161 parameters refined using 14 restraints

END

WGHT      0.1392    340.4324

REM Highest difference peak  0.909,  deepest hole -1.213,  1-sigma level  0.144
Q1    1   0.6250  0.4145  0.1250  10.50000  0.05    0.91
Q2    1   0.9383  0.6896  0.1982  11.00000  0.05    0.80
Q3    1   0.9388  0.6250  0.1250  10.50000  0.05    0.69
Q4    1   0.6250  0.6250  0.3186  10.50000  0.05    0.59
Q5    1   0.8960  0.6809  0.1715  11.00000  0.05    0.58
Q6    1   0.6250  0.6250  0.2188  10.50000  0.05    0.52
;
_shelx_res_checksum                92071
_shelx_hkl_file
;
   0   0   4 13790.9 499.414   6
   0   0  -4 14613.1 475.515   2
   0   0   6 6.96450 281.690   6
   0   0  -6 498.524 300.806   5
   0   0  -6 182.573 233.121   2
   0   0  -8 4595.92 323.091   2
   0   0   8 4428.06 356.170   6
   0   0  -8 4841.73 371.631   5
   0   0  10-114.912 310.213   6
   0   0 -10-41.5179 297.174   2
   0   0 -10 12.0816 356.578   5
   0   0 -12 1221.49 440.159   2
   0   0  12 2050.41 464.250   6
   0   0 -12 1181.88 523.696   5
   0   0 -16 10309.1 997.782   5
   0   0 -16 8283.39 840.455   2
   0   0  16 10556.5 827.714   6
   0   0 -18 195.136 798.730   2
   0   0 -18 330.056 972.834   5
   0   0  18-21.7488 706.829   6
   0   0  20 298995. 9199.11   6
   0   0 -20 296487. 9322.85   5
   0   0  22-984.752 893.245   6
   0   0 -22 69.8550 1343.81   5
   0   0 -24-931.468 1567.44   5
   0   0  24-1462.07 1080.76   6
   0   0 -26-1402.93 1830.45   5
   0   2  -4-34.9344 102.755   5
   0  -2   4-13.4074 115.143   6
   0   2  -4-20.5907 108.110   2
   0   2  -6 9575.39 386.536   5
   0   2  -6 9048.58 366.917   2
   0  -2   8-149.727 207.677   6
   0   2  -8 37.5883 163.826   2
   0   2  -8-78.0477 184.998   5
   0  -2  10 20335.1 786.410   6
   0   2 -10 19811.5 751.454   5
   0   2  10 18240.0 918.889   6
   0   2 -10 20481.8 734.497   2
   0   2 -12 185.459 383.569   5
   0  -2  12 45.0689 405.104   6
   0  -2 -12-120.890 815.266   5
   0   2  12-1124.78 665.542   6
   0   2 -12 88.3737 350.270   2
   0   2 -16-44.0307 591.930   5
   0  -2 -16 38.3293 1208.52   5
   0  -2  16-326.182 620.345   6
   0   2 -16 256.083 569.993   2
   0  -2  18 157119. 4946.34   6
   0   2 -18 159355. 4926.99   5
   0   2 -18 151660. 4929.08   2
   0   2 -22 59680.9 2429.91   2
   0  -2  22 63219.2 2406.73   6
   0   2 -22 65037.3 2438.80   5
   0   2 -24-1763.43 1234.01   2
   0   2 -24 467.873 1148.86   5
   0  -2  24-491.702 975.764   6
   0  -2  26 18588.5 1435.41   6
   0   2 -26 20587.4 1690.38   5
   0   2 -28-2417.59 1613.05   5
   0  -2  28-1245.48 1244.35   6
   0   2 -30 23429.6 2194.19   5
   0   4   0 90612.6 2879.22   4
   0   4  -2 94.3373 251.775   4
   0  -4   2 301.743 440.442   8
   0   4  -4 98403.5 2910.93   4
   0   4  -4 102558. 2908.11   5
   0  -4   4 94341.2 2935.23   8
   0  -4   4 94679.6 2913.05   3
   0  -4   4 97147.2 2892.29   1
   0   4  -4 96382.1 2896.90   2
   0  -4   6 378.792 110.345   1
   0   4  -6 668.815 183.463   7
   0  -4   6 494.537 159.554   6
   0   4  -6 757.440 153.396   2
   0  -4   6 572.267 195.760   8
   0   4  -6 563.550 155.105   5
   0  -4   8 5485.00 242.430   1
   0   4  -8 6202.17 313.721   5
   0  -4   8 6000.64 304.394   8
   0   4  -8 6270.56 275.878   7
   0  -4   8 6079.43 339.580   6
   0   4  -8 6811.93 301.092   2
   0  -4  10 170.385 224.949   8
   0   4 -10 177.888 252.938   5
   0  -4  10 194.336 289.219   6
   0   4 -10 58.0453 229.156   2
   0  -4  10 32.8082 153.057   1
   0  -4  12 49542.1 1655.80   6
   0  -4  12 49859.4 1521.35   8
   0   4 -12 47492.6 1581.41   2
   0   4 -12 48598.2 1604.77   5
   0   4 -14-961.027 486.766   2
   0  -4  14-919.823 556.491   6
   0  -4  16 51019.4 1573.07   8
   0   4 -16 47871.6 1742.33   5
   0  -4  18 341.559 297.503   8
   0  -4  18-68.4169 657.135   6
   0   4 -18 562.122 610.113   5
   0   4 -18 587.187 593.052   2
   0   4 -22 255.811 820.155   2
   0  -4  22 597.574 827.141   6
   0   4 -22 186.741 805.632   5
   0   4 -24-3533.97 1296.89   2
   0  -4  24-2940.67 1110.25   6
   0   4 -24-1074.75 1024.82   5
   0   4 -26 910.332 1112.03   5
   0   4 -26 589.500 1172.70   2
   0  -4  26-1093.64 1027.25   6
   0  -4  28 35852.2 1967.45   6
   0  -4  30 722.197 1231.87   6
   0   4 -30-1318.56 1466.08   5
   0   4 -32 5132.78 1714.29   5
   0  -4  32 3063.82 1404.56   6
   0   6   0-151.616 467.304   4
   0   6  -2 14515.0 649.344   4
   0  -6   2 12060.4 963.027   8
   0  -6   4 248.098 419.498   8
   0  -6   4 128.851 203.194   1
   0   6  -4 54.4030 253.469   4
   0  -6   6 368834. 10821.4   1
   0   6  -6 364877. 10847.1   5
   0  -6   6 369586. 10886.3   8
   0  -6   6 369589. 10852.5   3
   0   6  -6 370199. 10848.2   4
   0   6  -6 367162. 10823.5   2
   0  -6   8 64.0683 278.974   3
   0   6  -8 132.183 210.231   2
   0   6  -8 90.4566 275.188   7
   0  -6   8 512.098 230.127   6
   0  -6   8 184.755 290.078   8
   0  -6   8 113.910 168.493   1
   0   6  -8 230.455 215.445   5
   0   6  -8 209.725 216.176   4
   0  -6  10 100381. 3133.43   6
   0   6 -10 104592. 3101.17   2
   0  -6  10 102830. 3056.36   1
   0   6 -10 104118. 3096.34   7
   0   6 -10 100942. 3118.85   5
   0  -6  10 100949. 3115.26   8
   0   6 -12-893.835 397.716   5
   0   6 -12-629.688 391.233   2
   0  -6  14 6662.98 498.455   8
   0  -6  14 6723.75 403.244   1
   0  -6  14 7131.10 599.717   6
   0   6 -14 7159.13 342.577   7
   0   6 -14 6137.67 484.536   2
   0   6 -16 60.6339 467.446   5
   0  -6  16-494.443 438.951   8
   0  -6  18 36064.6 1262.50   8
   0  -6  18 36177.4 1468.91   6
   0   6 -18 37522.8 1379.66   5
   0   6 -18 35383.9 1366.50   2
   0  -6  20 691.737 744.974   6
   0   6 -20 115.177 638.356   2
   0  -6  20 7.05687 514.464   8
   0   6 -20 164.406 661.749   5
   0   6 -22 7239.20 881.844   2
   0   6 -22 8573.20 859.941   5
   0  -6  22 6740.99 968.320   6
   0   6 -24-359.502 850.955   5
   0  -6  26 32240.2 1714.30   6
   0   6 -26 34150.4 1625.44   5
   0   6 -26 32843.4 1750.69   2
   0  -6  28-1536.51 1203.67   6
   0   6 -28-557.711 1091.94   5
   0   6 -28-3712.70 1441.70   2
   0   6 -30 30400.3 1760.36   5
   0  -6  30 30339.2 1818.20   6
   0   6 -30 27874.4 1978.34   2
   0   6 -32-387.467 1345.36   5
   0  -6  32 509.238 1287.61   6
   0  -6  34 2277.56 1546.90   6
   0  -8   2 568.266 1199.62   8
   0   8  -2-71.6029 424.211   4
   0   8  -4 42593.6 1438.37   4
   0  -8   4 42999.7 1815.21   8
   0  -8   4 38067.4 1386.76   1
   0  -8   6-94.5433 294.345   1
   0   8  -6-88.0917 272.171   2
   0  -8   6 14.9920 646.731   8
   0  -8   6 415.831 380.471   3
   0   8  -6 61.8905 358.806   4
   0   8  -8 516700. 15131.0   2
   0  -8   8 516573. 15246.7   8
   0   8  -8 515170. 15181.3   5
   0  -8   8 517635. 15128.7   1
   0   8  -8 506795. 15183.7   4
   0  -8   8 515282. 15179.0   3
   0   8 -10-504.965 395.743   5
   0  -8  12 137337. 4308.19   8
   0   8 -12 144676. 4283.37   7
   0   8 -12 142715. 4291.46   5
   0  -8  12 139075. 4307.83   6
   0  -8  12 137123. 4316.41   3
   0   8 -12 142726. 4260.02   4
   0  -8  12 141697. 4218.83   1
   0   8 -12 145011. 4269.67   2
   0   8 -14-213.701 387.747   7
   0   8 -14-193.652 384.960   2
   0  -8  14 51.1213 486.414   6
   0  -8  14 242.131 489.323   8
   0  -8  14-72.3792 276.896   1
   0  -8  16 9462.91 491.503   1
   0  -8  16 9250.15 670.413   8
   0   8 -16 9213.32 470.627   7
   0  -8  20 30339.1 1213.53   8
   0   8 -20 31998.6 1291.09   5
   0  -8  20 31754.5 1412.73   6
   0   8 -20 32188.9 1291.22   2
   0   8 -22-612.357 739.102   2
   0   8 -22 14.1219 662.589   5
   0  -8  22-78.2316 865.988   6
   0  -8  24-249.781 970.221   6
   0   8 -24 32.1819 779.323   5
   0   8 -24 55.5538 847.644   2
   0   8 -26 108.667 850.022   5
   0  -8  26 1361.42 1054.30   6
   0   8 -26 22.3093 1007.09   2
   0   8 -28 63428.2 2307.34   5
   0  -8  28 55802.5 2458.68   6
   0   8 -28 57076.8 2460.99   2
   0   8 -30-684.242 1088.75   5
   0  -8  30-3014.27 1362.76   6
   0   8 -32 3448.90 1233.25   5
   0   8 -32 1228.00 1513.83   2
   0  -8  32 1746.59 1306.16   6
   0  -8  34-539.151 1401.23   6
   0  10  -2 2537.70 711.686   4
   0 -10   4 640.431 1643.79   8
   0  10  -4-166.956 598.700   4
   0  10  -6 44787.9 1603.88   4
   0 -10   6 43202.9 1520.00   1
   0 -10  10 635957. 18805.8   3
   0 -10  10 633767. 18732.6   1
   0  10 -10 641810. 18806.5   4
   0  10 -10 639624. 18731.8   2
   0 -10  10 638292. 18913.6   8
   0 -10  12-89.9541 411.399   6
   0  10 -12 119.106 513.818   4
   0  10 -12 321.329 426.643   5
   0  10 -12 214.377 534.451   7
   0 -10  12-611.656 554.045   3
   0 -10  12 569.515 715.048   8
   0  10 -12 78.4661 384.553   2
   0 -10  12 84.2041 313.504   1
   0 -10  14 4552.72 539.951   6
   0  10 -14 3251.48 558.880   7
   0  10 -14 3731.17 455.648   2
   0  10 -14 3644.85 527.507   4
   0 -10  14 3970.49 370.422   1
   0 -10  14 3594.63 707.820   8
   0  10 -16 600.456 507.968   7
   0  10 -18 50447.7 1691.15   7
   0  10 -18 52778.3 1751.81   2
   0  10 -18 48807.7 1714.27   4
   0 -10  18 50275.3 1807.89   8
   0 -10  18 51205.4 1867.65   6
   0 -10  18 53221.3 1685.16   1
   0  10 -18 54499.6 1811.84   5
   0 -10  20-148.488 748.045   6
   0  10 -20 593.173 651.820   5
   0  10 -20-296.772 610.812   2
   0  10 -22 8676.46 911.846   2
   0 -10  22 7490.66 1043.53   6
   0 -10  24-1274.29 960.208   6
   0  10 -24 464.624 805.137   2
   0  10 -24 308.735 764.404   5
   0  10 -28 282.150 1027.65   2
   0 -10  28 168.292 1160.64   6
   0  10 -28 375.192 951.834   5
   0  10 -30 18526.6 1624.06   2
   0 -10  30 18988.2 1678.21   6
   0  10 -32-665.380 1430.20   2
   0 -10  32-647.518 1369.77   6
   0  10 -32-1339.10 1158.08   5
   0 -12   8 75762.0 2490.40   1
   0  12  -8 77002.1 2415.36   2
   0 -12  10 336.970 455.848   1
   0 -12  10 231.513 639.912   3
   0  12 -10 352.805 430.391   2
   0 -12  12 132290. 3975.05   1
   0  12 -12 132689. 3977.21   2
   0 -12  12 124466. 4097.70   3
   0  12 -12 131325. 4121.53   5
   0 -12  16 21586.5 840.448   1
   0  12 -16 21968.5 1028.68   7
   0  12 -18 1805.63 578.578   2
   0 -12  18 1077.53 802.003   3
   0  12 -18-317.156 584.595   5
   0  12 -18 923.309 616.627   7
   0 -12  18 585.566 411.967   1
   0 -12  18-27.7554 658.781   6
   0  12 -22-100.768 732.447   5
   0 -12  22-405.681 968.876   3
   0  12 -22 1053.36 706.903   2
   0 -12  22 18.6766 866.858   6
   0 -12  24-1665.00 1072.35   6
   0  12 -24-1477.82 829.512   2
   0  12 -24-1089.22 826.159   5
   0  12 -26 71.6722 860.669   5
   0  12 -26 454.149 874.800   2
   0 -12  26-96.2646 1039.98   6
   0  12 -28 17291.8 1253.59   5
   0  12 -28 14425.7 1254.10   2
   0  12 -30 961.550 1169.05   2
   0  12 -30-444.508 1069.05   5
   0 -12  30-1146.74 1333.15   6
   0  12 -32 269.918 1184.11   5
   0  14  -4 587.411 922.129   4
   0  14  -6 7241.95 990.550   4
   0 -14   6 6842.61 1049.87   1
   0 -14   8-1504.95 2377.87   8
   0  14  -8-313.487 851.289   4
   0 -14   8-59.1062 739.617   1
   0  14 -10 41297.2 1454.02   2
   0 -14  10 39631.8 2798.02   8
   0 -14  10 42196.7 1543.50   1
   0  14 -10 42584.2 1747.20   4
   0  14 -12-394.434 814.142   4
   0 -14  12-950.986 777.376   3
   0 -14  12-565.830 540.392   1
   0 -14  12 479.906 1811.43   8
   0  14 -12 435.680 491.015   2
   0  14 -14 2602.25 531.882   2
   0 -14  14 4106.36 1639.08   8
   0 -14  14 2941.49 579.943   6
   0  14 -14 4094.79 849.930   4
   0 -14  16 1119.60 1471.89   8
   0  14 -16-223.935 715.102   5
   0  14 -16 362.634 828.623   4
   0 -14  20-661.713 815.700   6
   0  14 -20 84.2979 614.986   2
   0 -14  20 321.008 945.388   3
   0  14 -20-156.924 684.124   5
   0  14 -22 15726.3 1017.41   5
   0  14 -22 17346.9 957.189   2
   0 -14  22 13426.0 1106.42   6
   0 -14  22 16229.9 1237.72   3
   0  14 -24-625.789 769.369   2
   0  14 -24-112.577 778.097   5
   0 -16   8 13325.7 1182.23   1
   0  16  -8 13377.3 1246.90   4
   0  16 -10 589.492 983.412   4
   0 -16  10-999.328 810.123   1
   0  16 -10 47.2659 566.195   2
   0 -16  10-1678.68 2885.90   8
   0  16 -12 15334.7 817.726   2
   0  16 -12 15105.7 1204.00   4
   0 -16  12 15803.6 926.398   1
   0 -16  12 14400.5 2784.47   8
   0 -16  14-486.771 2358.64   8
   0  16 -14-841.813 1009.33   4
   0 -16  14-199.655 579.497   1
   0  16 -16 58176.0 2366.90   4
   0 -16  16 63053.7 1986.61   1
   0  16 -16 48509.4 2312.21   5
   0 -16  16 45066.8 3356.00   8
   0  16 -16 62846.5 2197.56   7
   0 -16  18 169.177 532.267   1
   0 -16  18 116.598 2053.62   8
   0 -18   6 3928.42 1829.14   1
   0  18  -8-29.0777 1140.65   4
   0 -18   8 107.977 1332.20   1
   0  18 -10 20118.4 1550.51   4
   0 -18  10 20516.7 1387.53   1
   0  18 -12-2338.58 1530.16   4
   0  18 -14 560.734 1155.03   4
   0 -18  14 27.4906 773.228   1
   0 -18  14 1043.87 3309.19   8
   0 -18  16 276.715 673.487   1
   0  18 -16 668.098 1197.91   4
   0 -18  16-1951.90 3083.43   8
   0 -20   8 19858.1 2064.58   1
   0  20 -10 916.740 1312.45   4
   0 -20  10 911.747 1353.56   1
   0 -20  12 19855.3 1396.90   1
   0  20 -12 19132.7 1639.57   4
   0 -20  14-1485.82 997.665   1
   0  20 -14-3268.60 1449.38   4
   0  20 -16-30.3160 1450.68   4
   0 -20  16 1257.60 834.638   1
   0 -22   8-2055.76 2394.49   1
   0 -22  12 500.866 1402.55   1
   0 -22  14-475.027 1166.03   1
   0  22 -14 1814.09 1440.51   4
   0  22 -16-967.523 1509.86   4
   0 -22  16 360.453 984.593   1
   0 -24  10 1285.24 2178.84   1
   0 -24  12 2950.06 1767.24   1
   0 -24  14-266.423 1404.79   1
   0 -26  10 6565.26 2870.56   1
   0 -26  12 1732.50 2173.93   1
   0 -26  14-131.368 1664.03   1
  -1  -1   3 101643. 3038.30   3
   1  -1  -3 95912.3 3019.35   5
   1   1  -3 102477. 3027.95   2
   1   1  -3 104474. 3028.64   5
  -1   1   3 105261. 3028.46   6
   1  -1  -3 102394. 3016.09   2
   1  -1  -5 67149.1 2075.36   2
   1   1  -5 71129.2 2080.53   2
  -1   1   5 70869.0 2104.54   6
   1  -1  -5 68378.9 2092.63   5
   1   1  -5 66086.5 2081.23   5
  -1  -1   5 70521.5 2095.60   6
   1   1  -7 84307.3 2629.15   5
  -1  -1   7 85572.9 2648.65   6
   1  -1  -7 87903.7 2626.08   2
   1  -1  -7 86429.0 2650.13   5
  -1   1   7 89677.3 2661.29   6
   1   1  -7 87786.4 2619.20   2
  -1  -1   9 73.2508 229.342   6
   1  -1  -9 122.302 199.880   2
   1  -1  -9-73.1464 243.966   5
   1   1  -9-19.1031 203.888   5
   1   1  -9 61.9981 183.052   2
  -1   1   9 151.121 250.968   6
   1  -1 -11 189.701 340.331   5
  -1   1  11 284.401 339.453   6
   1   1 -11 219.573 286.132   5
  -1  -1  11 291.093 319.067   6
  -1   1 -11-120.897 704.847   5
   1   1 -11 334.652 235.070   2
   1  -1 -11 267.801 283.420   2
  -1  -1  13 7828.25 562.532   6
   1   1 -13 8293.56 499.602   2
   1  -1 -15 12551.9 753.279   2
  -1   1  15 14291.5 828.050   6
   1   1 -15 13687.5 752.204   5
   1  -1 -15 11656.7 853.476   5
   1   1 -17 17677.1 927.391   5
  -1  -1  17 16988.5 941.170   6
  -1   1  17 18834.2 996.006   6
   1  -1 -17 19067.1 1059.71   5
   1  -1 -17 18482.9 961.198   2
   1   1 -17 17896.2 876.061   2
   1   1 -19 713.471 679.989   5
   1  -1 -19 266.778 862.268   5
  -1  -1  19 90.7540 671.807   6
   1   1 -19 834.384 593.484   2
  -1   1  19 1138.42 710.364   6
  -1   1 -19-115.103 1349.03   5
   1  -1 -19 1327.19 741.012   2
   1  -1 -21 34183.4 1652.52   2
   1   1 -21 35970.9 1555.29   2
   1  -1 -21 40366.6 1825.98   5
   1   1 -21 36889.6 1609.14   5
  -1   1  21 37676.0 1642.61   6
  -1  -1  21 39308.8 1625.53   6
   1  -1 -23 36873.9 1926.81   5
   1  -1 -23 34586.7 1784.62   2
   1   1 -23 35451.6 1652.09   2
  -1   1  23 39056.8 1723.81   6
  -1  -1  23 39609.9 1705.14   6
   1   1 -23 38206.2 1736.77   5
   1   1 -25 20162.8 1444.55   5
   1   1 -25 14886.2 1374.10   2
  -1   1  25 14003.3 1338.71   6
   1  -1 -25 24531.8 1800.80   5
   1  -1 -25 7712.76 1570.11   2
  -1  -1  25 19196.3 1344.54   6
   1   1 -27 6461.38 1370.95   5
  -1  -1  27 5376.25 1094.01   6
   1   1 -27 4467.37 1225.92   2
   1  -1 -27 7059.19 1761.84   5
  -1   1  27 4507.32 1113.60   6
   1   1 -29-2693.93 1512.59   2
   1  -1 -29-1078.56 1986.58   5
  -1   1  29-368.629 1171.58   6
  -1  -1  29 186.245 1160.95   6
   1   1 -29 1183.22 1531.22   5
  -1  -1  31 4074.24 1252.42   6
   1   1 -31 4986.90 1767.98   5
   1   1 -35 634.487 2198.15   5
   1  -3  -1 79823.6 2384.30   8
   1  -3  -1 82392.7 2357.49   1
  -1   3  -1 78614.3 2372.73   7
  -1   3   1 73307.5 2364.36   4
   1  -3   1 79197.7 2346.75   1
   1  -3   1 80312.0 2374.14   8
  -1   3  -3 652365. 18144.0   7
  -1   3   3 645832. 18176.1   4
   1  -3   3 629163. 18145.3   8
   1  -3  -3 608152. 18232.6   8
   1   3  -3 660134. 18242.8   5
  -1  -3   3 639145. 18199.6   3
   1  -3  -3 600910. 18147.0   2
   1  -3  -3 567237. 18162.7   5
   1  -3   3 627589. 18120.7   1
  -1   3   3 571323. 18163.0   6
  -1   3  -5 176572. 5322.18   7
  -1   3   5 177719. 5398.22   6
   1  -3   5 175118. 5327.62   8
   1   3  -5 176288. 5353.73   5
  -1   3  -5 182256. 5336.41   5
   1  -3  -5 185447. 5372.01   2
  -1  -3   5 183550. 5365.65   3
   1  -3   5 183676. 5387.89   6
  -1   3  -5 185498. 5354.64   2
   1  -3  -5 177370. 5403.30   5
   1  -3   5 179789. 5313.97   1
  -1   3   5 187592. 5552.34   4
   1   3  -5 182994. 5346.26   2
   1   3  -7 10541.5 433.006   5
   1  -3  -7 10375.0 484.461   2
   1   3  -7 9989.34 422.252   2
   1  -3  -7 9015.48 522.396   5
   1  -3   7 10713.7 387.655   8
  -1   3  -7 11656.0 379.896   7
   1  -3   7 10770.3 518.480   6
  -1   3   7 11164.5 509.480   6
  -1   3  -7 10671.0 475.842   2
  -1   3  -7 9944.62 452.922   5
  -1  -3   9 395.448 237.717   6
  -1   3   9 185.251 303.433   6
   1  -3  -9-63.8764 375.983   5
   1   3  -9 242.317 206.871   5
   1   3  -9 266.604 215.918   2
  -1   3  -9 229.107 295.529   2
   1  -3   9 683.839 365.210   6
   1  -3  -9 220.436 277.093   2
  -1   3  -9 448.178 296.475   5
   1  -3  11 5192.02 567.795   6
  -1   3 -11 5423.41 529.410   2
  -1   3  11 6103.57 522.051   6
  -1  -3  11 5926.26 443.813   6
  -1   3 -11 5645.49 497.988   5
   1  -3 -11 5208.93 504.716   2
   1   3 -11 5670.27 363.993   2
   1   3 -11 6290.19 386.476   5
   1  -3 -11 6708.09 627.995   5
   1   3 -13 5119.91 423.835   2
  -1  -3  13 4837.16 514.555   6
  -1   3 -13 5141.26 640.583   5
  -1   3 -13 4512.48 692.594   2
   1  -3  13 4288.81 716.734   6
   1  -3 -15 73472.3 2561.92   5
  -1   3  15 68595.4 2380.03   6
   1   3 -15 70066.7 2221.55   5
  -1   3  17 51228.0 1850.73   6
  -1   3 -17 50931.3 1881.38   5
  -1  -3  17 44375.2 1415.59   8
   1  -3 -17 44720.5 1871.99   2
   1  -3  17 52277.6 1943.70   6
   1  -3 -17 56331.9 2126.16   5
  -1  -3  17 43320.1 1684.68   6
   1   3 -17 49201.0 1666.15   5
   1   3 -17 47509.5 1613.22   2
   1  -3  19 493.296 877.348   6
   1  -3 -19 27.0667 860.315   2
  -1   3 -19-68.3911 927.591   5
   1   3 -19 104.036 553.101   2
  -1   3  19 540.855 715.551   6
   1  -3 -19 128.086 1184.22   5
  -1  -3  19 497.394 655.850   6
   1   3 -19 415.930 606.553   5
   1  -3 -21 23102.2 1810.95   5
  -1   3  21 22239.3 1293.33   6
   1  -3  21 19078.1 1405.16   6
  -1   3 -21 21030.9 1491.50   5
   1   3 -21 21157.8 1114.42   5
  -1  -3  21 21442.4 1171.54   6
   1   3 -21 21619.0 1072.56   2
  -1   3 -23 57381.2 2455.52   5
  -1   3  23 52381.3 2211.84   6
   1   3 -23 57566.3 2055.43   5
  -1  -3  23 55608.0 2094.88   6
   1   3 -23 51084.2 1989.29   2
  -1   3 -25 27197.6 1965.73   5
  -1   3  25 26918.1 1661.23   6
   1   3 -25 27025.8 1429.87   2
  -1  -3  25 27190.7 1458.78   6
   1   3 -25 28203.8 1441.42   5
  -1   3 -27 2473.87 1767.19   5
   1   3 -27 5897.19 1157.46   5
   1   3 -27 5444.98 1169.51   2
  -1  -3  27 4917.12 1101.70   6
   1   3 -29 696.369 1230.93   2
  -1  -3  29-1365.79 1262.28   6
   1   3 -29-875.459 1414.46   5
  -1   3 -29-418.285 1903.84   5
  -1  -3  31 7992.53 1280.90   6
   1   3 -31 7653.03 1570.31   5
   1   3 -31 5641.94 1467.86   2
  -1  -3  33 7487.44 1372.76   6
  -1  -3  35 4783.03 1390.28   6
   1   3 -35 3289.62 1803.87   5
   1  -5  -1 2239.93 404.840   8
  -1   5   1 1694.82 275.833   4
   1  -5   1 2066.61 293.306   8
  -1   5  -1 1987.50 240.815   4
   1  -5  -1 2320.76 267.389   1
   1  -5   1 2102.79 212.546   1
   1  -5   5 976474. 28092.7   1
   1  -5   5 941507. 28132.2   8
   1   5  -5 999999. 28207.8   5
  -1   5   5 980869. 28382.0   4
  -1   5  -5 921249. 28126.8   7
  -1  -5   5 967514. 28177.8   3
   1   5  -7 196189. 6030.94   5
  -1  -5   7 203541. 5975.09   1
  -1   5  -7 203350. 6001.87   7
   1  -5   7 209757. 6010.78   6
  -1  -5   7 202649. 6050.94   3
   1   5  -7 206418. 6095.47   4
  -1   5  -7 199357. 5980.95   5
   1   5  -7 194473. 6021.16   2
   1  -5   7 201531. 6014.36   8
   1  -5   7 201714. 5973.11   1
  -1   5  -7 207285. 5978.22   2
   1  -5   9 5694.38 360.911   8
  -1   5  -9 5642.42 339.580   5
   1  -5   9 6878.31 412.726   6
  -1   5  -9 5715.53 345.480   2
  -1   5  -9 5680.58 303.328   7
  -1  -5   9 5516.41 544.251   8
   1   5  -9 5253.38 351.522   2
   1  -5  -9 4663.71 811.552   5
  -1  -5   9 5400.96 427.937   3
  -1  -5   9 5722.87 249.189   1
   1   5  -9 5537.52 359.875   5
   1   5  -9 6221.98 399.523   4
   1  -5   9 5535.92 286.773   1
  -1   5 -11 27905.9 999.100   2
   1   5 -11 27435.1 971.052   2
   1  -5  11 27825.6 945.652   8
   1   5 -11 26968.1 883.666   7
  -1   5  11 23027.0 1227.44   6
  -1   5 -11 27076.5 981.554   5
   1   5 -11 28121.5 903.907   4
  -1  -5  11 28930.9 948.336   8
  -1   5 -11 28488.4 901.646   7
  -1  -5  11 27017.9 852.373   1
   1  -5  11 28203.8 1082.43   6
   1  -5  11 27248.6 938.326   1
   1   5 -11 27246.4 990.586   5
  -1  -5  11 27995.6 1008.51   6
  -1  -5  13 105379. 3140.34   1
   1   5 -15 72392.8 2213.65   5
   1  -5  15 72600.1 2137.00   8
   1  -5  15 67904.7 2365.80   6
  -1   5  15 68165.7 2515.25   6
  -1   5 -15 68606.7 2308.32   2
  -1  -5  15 63690.2 2082.01   8
  -1  -5  17 8986.80 472.899   8
  -1  -5  17 9437.89 731.014   6
   1   5 -17 10467.5 673.900   5
   1  -5  17 9859.34 551.654   8
   1   5 -17 10390.6 634.926   2
  -1   5 -17 10491.1 777.016   5
  -1  -5  19 1860.83 720.800   6
   1  -5  19 2063.47 922.003   6
  -1  -5  19 1205.04 356.438   8
  -1   5 -19 575.080 886.676   2
   1  -5  19 1117.56 430.859   8
   1   5 -19 2139.33 556.030   2
   1  -5  21 2890.29 985.771   6
  -1   5 -21 1782.11 977.951   2
   1   5 -21 2523.52 666.249   5
  -1   5 -21 2709.56 878.179   5
  -1  -5  21 2158.61 745.446   6
   1   5 -21 2113.65 644.898   2
   1  -5  21 1791.57 432.756   8
   1   5 -23 40595.8 1610.38   5
  -1   5 -23 37175.9 1778.55   5
  -1  -5  23 37508.3 1677.92   6
   1   5 -23 39058.8 1583.18   2
   1  -5  23 41917.9 1929.43   6
   1   5 -25 30127.4 1432.38   5
   1  -5  25 32530.6 1805.63   6
  -1   5 -25 28446.6 1696.44   5
   1   5 -25 27558.8 1410.96   2
  -1  -5  25 29131.4 1521.06   6
   1  -5  27 8913.71 1418.49   6
   1   5 -27 11815.9 1133.10   2
   1   5 -27 11016.2 1123.96   5
  -1   5 -27 10852.0 1493.96   5
  -1  -5  27 11086.7 1190.75   6
  -1   5 -29 636.775 1515.73   5
   1   5 -29 1310.55 1069.54   5
  -1  -5  29 1029.15 1109.76   6
   1   5 -29-109.865 1117.02   2
  -1   5 -31 2632.56 1784.78   5
  -1  -5  31 1968.52 1309.60   6
   1   5 -31 5614.83 1281.43   5
   1   5 -31-32.4469 1476.65   2
   1   5 -33 8117.59 1507.97   2
  -1  -5  33 8723.41 1376.96   6
   1   5 -35 3697.40 1539.63   5
  -1   7  -1 27008.4 929.913   4
   1  -7   1 26796.5 920.450   1
  -1   7   1 25233.2 971.165   4
   1  -7  -1 25759.9 1217.71   8
   1  -7   1 26081.1 1025.45   8
   1  -7   3 950.569 218.634   1
   1  -7   3 907.125 340.294   8
   1  -7  -3 1425.91 966.788   8
  -1   7  -3 931.908 255.314   4
   1  -7   5 12970.0 629.623   8
  -1   7  -5 14776.0 486.401   2
   1  -7   5 14434.5 541.489   1
  -1   7  -5 16158.9 563.749   5
  -1   7  -5 13568.9 565.062   4
   1  -7   5 15210.1 535.725   3
   1  -7   7 356985. 10271.7   6
  -1  -7   7 347175. 10378.5   3
  -1   7  -7 352300. 10325.7   7
   1   7  -7 352701. 10408.9   5
   1   7  -7 343883. 10323.5   2
   1   7  -7 347927. 10498.3   4
   1  -7   7 345127. 10272.8   3
  -1   7  -7 349707. 10260.4   5
   1  -7   7 348747. 10272.7   1
   1  -7   7 342900. 10337.9   8
  -1   7  -7 349276. 10248.2   2
   1   7  -9 7758.58 463.940   2
  -1   7  -9 7479.00 387.987   5
  -1  -7   9 7175.84 549.401   3
   1  -7   9 7624.66 372.205   1
  -1  -7   9 7269.87 386.896   1
   1  -7   9 7679.48 517.896   8
   1   7  -9 7343.27 488.740   5
   1  -7   9 8423.12 442.526   6
  -1   7  -9 7437.01 369.794   2
   1   7  -9 7939.07 658.256   4
  -1   7  -9 7852.09 494.261   7
  -1  -7   9 6597.38 1174.74   8
   1   7 -11 51570.8 1666.99   5
  -1   7 -11 46887.0 1625.38   2
  -1  -7  11 53297.7 1753.66   3
   1  -7  11 48687.7 1722.47   6
   1   7 -11 54791.2 1750.48   4
   1  -7  11 49036.9 1704.37   8
  -1  -7  11 50888.5 1551.92   1
  -1   7 -11 50354.0 1640.96   7
  -1  -7  11 43177.5 1971.15   8
  -1   7 -11 50829.8 1627.68   5
  -1   7 -13 119179. 3577.97   5
  -1   7 -13 112121. 3522.59   7
   1  -7  13 119463. 3539.17   1
   1  -7  13 119149. 3657.52   6
   1   7 -13 112739. 3577.32   2
  -1  -7  13 120208. 3627.61   8
   1   7 -13 122001. 3567.00   4
  -1  -7  13 116688. 3622.91   6
  -1   7 -13 119791. 3587.24   2
   1   7 -13 114264. 3526.05   7
  -1  -7  13 116917. 3482.09   1
  -1   7 -15 40777.1 1518.60   2
   1   7 -15 43297.3 1364.30   7
  -1   7 -15 42335.4 1385.80   7
   1   7 -15 44018.8 1414.87   4
   1  -7  15 44750.4 1631.30   6
   1   7 -15 45810.6 1530.27   5
   1  -7  15 45486.9 1497.60   8
  -1  -7  15 43324.3 1468.60   8
  -1  -7  15 42152.9 1349.31   1
  -1   7 -17 20462.3 896.267   5
   1   7 -17 17630.3 812.997   2
   1   7 -17 19026.3 888.428   5
   1   7 -17 16891.7 615.747   7
   1   7 -17 17259.9 697.076   4
  -1  -7  17 18087.6 935.323   6
   1  -7  17 18615.7 853.938   8
  -1  -7  17 18515.2 773.642   8
  -1   7 -19-101.303 765.524   2
  -1  -7  19 553.862 423.317   8
  -1   7 -19-588.182 629.297   5
   1   7 -19 100.352 592.111   5
   1  -7  19 499.305 809.209   6
   1   7 -19-31.6311 511.841   2
  -1  -7  19 255.199 653.345   6
   1  -7  19 332.023 579.585   8
  -1  -7  21 6377.35 849.327   6
   1  -7  21 8003.20 1022.16   6
   1   7 -21 7303.19 717.577   2
  -1   7 -21 8035.96 827.244   5
   1   7 -21 7815.23 758.155   5
   1  -7  21 7820.38 726.873   8
  -1   7 -21 7615.00 981.431   2
  -1   7 -23 5858.82 956.202   5
   1   7 -23 4452.36 793.386   5
  -1   7 -23 4356.17 1440.67   2
   1   7 -23 5583.26 848.956   2
  -1   7 -25 43573.7 1808.82   5
  -1  -7  25 36631.5 1750.85   6
   1   7 -25 41563.0 1654.03   5
  -1   7 -25 38153.8 2057.26   2
   1  -7  25 40699.9 2006.50   6
   1   7 -25 38276.5 1638.36   2
   1   7 -27 10544.8 1097.86   2
   1  -7  27 10147.1 1500.68   6
  -1   7 -27 10143.7 1262.03   5
  -1  -7  27 9186.87 1191.92   6
  -1  -7  29-688.530 1115.14   6
   1   7 -29-271.800 960.456   5
   1  -7  29 946.722 1333.07   6
  -1   7 -29 482.851 1280.40   5
   1   7 -29-404.856 1021.13   2
   1   7 -31 3678.78 1125.20   5
   1   7 -31 1793.58 1408.10   2
  -1   7 -31 4644.17 1519.60   5
   1   7 -33 4623.06 1434.22   2
  -1   7 -33 5167.41 1637.11   5
  -1  -7  33 5974.93 1319.24   6
   1  -9   1-423.066 732.976   8
  -1   9  -1-108.282 388.674   4
   1  -9   1 160.842 404.376   1
  -1   9   1 320.568 417.151   4
   1  -9  -1-881.751 1123.50   8
  -1   9   3 20088.7 1009.67   4
   1  -9   3 20702.9 810.341   1
   1  -9   3 20443.8 990.050   8
  -1   9  -3 19876.7 828.481   4
  -1   9  -5 45498.8 1541.51   4
   1  -9   5 47080.6 1506.93   1
  -1   9  -5 47123.3 1436.60   2
   1  -9   5 43301.8 1627.63   8
  -1   9  -7 21173.0 723.874   2
  -1   9  -7 21283.3 845.526   4
   1  -9   7 20923.5 781.752   1
  -1   9  -7 23262.6 855.649   5
   1  -9   7 19949.0 954.721   8
   1  -9   7 22347.5 821.564   3
  -1   9 -11 40525.3 1427.33   7
  -1   9 -11 40962.9 1316.99   2
   1   9 -11 45890.8 1613.17   4
  -1   9 -11 41612.1 1341.16   5
  -1  -9  11 40153.5 1488.21   3
  -1  -9  11 42318.5 1332.65   1
   1  -9  11 41226.1 1383.29   6
   1   9 -11 38288.5 1391.91   2
  -1  -9  11 37741.8 2137.40   8
   1  -9  11 39233.7 1472.45   8
   1   9 -11 39730.5 1462.78   5
   1  -9  11 39715.4 1315.90   1
   1   9 -13 42007.8 1453.74   2
  -1   9 -13 41706.4 1408.36   5
  -1  -9  13 43063.7 1337.03   1
   1  -9  13 41817.3 1475.83   6
  -1  -9  13 40624.8 1464.68   6
  -1  -9  13 39992.6 1953.48   8
   1  -9  13 42110.2 1515.96   8
   1  -9  13 41512.8 1361.70   1
  -1   9 -13 41514.7 1389.83   2
   1   9 -13 44439.7 1587.06   4
  -1   9 -13 41598.6 1440.41   7
   1   9 -15 52847.1 1789.65   4
   1  -9  15 47638.1 1768.23   6
   1  -9  15 51115.5 1638.58   1
   1   9 -15 54161.6 1752.36   5
   1  -9  15 49323.4 1750.31   8
  -1   9 -15 48810.9 1690.20   2
  -1  -9  15 50282.3 1580.15   1
  -1  -9  15 47355.4 1958.93   8
  -1   9 -15 51469.6 1659.80   7
   1   9 -15 51435.0 1664.86   7
  -1  -9  19-236.897 399.817   1
   1  -9  19-18.3687 778.837   6
  -1  -9  19 178.654 654.132   6
   1   9 -19-244.165 596.439   5
  -1  -9  19-253.225 737.719   8
   1   9 -19 41.4278 526.508   2
   1  -9  19 518.575 677.453   8
  -1   9 -19-115.027 571.280   5
  -1   9 -19 526.906 653.706   2
   1  -9  21 109.136 720.107   8
  -1  -9  21 335.148 759.217   6
   1   9 -21 130.929 676.075   5
  -1   9 -21 684.814 792.856   2
  -1   9 -21 81.3569 702.217   5
   1  -9  21 654.782 935.596   6
   1   9 -21 104.771 620.782   2
  -1   9 -23 32669.4 1446.32   5
   1   9 -23 33943.6 1447.29   5
  -1  -9  23 32205.3 1533.79   6
   1   9 -23 32851.7 1361.16   2
  -1   9 -23 30039.1 1623.71   2
   1  -9  23 32885.7 1694.91   6
   1   9 -25 21455.1 1199.94   5
  -1   9 -25 20943.7 1503.12   2
  -1   9 -25 20998.8 1226.00   5
   1  -9  25 20632.9 1506.17   6
  -1  -9  25 18597.3 1301.41   6
   1   9 -25 20419.2 1139.37   2
   1   9 -27 6603.52 937.827   2
  -1  -9  27 5276.49 1079.14   6
   1   9 -27 5143.94 969.782   5
   1  -9  27 5557.48 1376.82   6
  -1   9 -27 7374.56 1054.63   5
  -1   9 -27 5402.45 1390.13   2
  -1  -9  29-936.109 1128.64   6
   1   9 -29-905.623 1035.48   5
   1  -9  29-288.568 1342.28   6
   1   9 -29 260.621 992.890   2
  -1   9 -29 879.995 1083.83   5
  -1   9 -31 4343.65 1287.71   5
   1   9 -31 5921.43 1161.10   5
   1   9 -31 4908.33 1159.19   2
  -1  -9  31 4707.65 1272.87   6
   1  -9  31 4013.37 1546.09   6
   1   9 -33 7406.36 1381.80   2
  -1   9 -33 9204.86 1475.83   5
   1   9 -33 9486.70 1306.12   5
  -1  -9  33 8567.61 1382.73   6
   1 -11   3 22438.9 1013.81   1
  -1  11  -7 51846.9 1620.80   2
   1 -11   7 51462.7 1703.44   1
   1  11  -9 1662.44 509.511   2
  -1  11  -9 1208.64 542.364   5
   1 -11   9 1318.37 498.278   3
  -1  11  -9 1157.65 314.149   2
   1  11  -9 2064.47 984.027   4
  -1 -11   9 897.891 593.328   1
   1 -11   9 1610.54 370.440   1
   1  11 -11 56842.0 2064.53   5
  -1  11 -11 57670.7 1781.08   2
  -1  11 -11 52668.7 1926.68   7
  -1 -11  11 56686.3 1851.79   1
  -1  11 -11 56176.9 1838.30   5
   1 -11  11 56493.2 1862.21   3
   1  11 -11 62556.4 2211.05   4
   1 -11  11 55309.7 1826.45   6
   1  11 -11 58675.1 1889.94   2
   1 -11  11 55869.3 1803.58   1
  -1  11 -13 70782.7 2149.22   2
   1 -11  13 67683.8 2225.24   3
   1 -11  13 69303.1 2220.75   6
  -1 -11  13 70693.7 2160.13   1
   1  11 -13 67612.7 2216.89   2
   1 -11  13 67134.1 2145.45   1
   1  11 -13 69559.5 2477.81   4
  -1  11 -13 66887.3 2174.64   5
  -1 -11  13 60305.7 3091.89   8
  -1  11 -13 68372.8 2265.50   7
   1  11 -17 10855.9 739.068   7
  -1 -11  17 11956.3 934.683   3
  -1 -11  17 10151.7 792.255   6
   1 -11  17 11589.4 624.537   1
   1  11 -17 12126.1 1028.93   4
   1  11 -17 11396.8 740.545   2
  -1 -11  17 9268.00 1534.60   8
  -1 -11  17 11893.7 551.773   1
   1  11 -17 11602.7 804.733   5
  -1  11 -19 3465.49 641.439   5
   1  11 -19 3142.28 678.743   5
  -1  11 -19 3259.41 670.306   2
  -1 -11  19 4943.01 975.297   3
   1 -11  19 3265.12 840.221   6
  -1 -11  19 3322.29 746.404   6
   1  11 -19 2882.95 611.981   2
   1  11 -21 14426.7 993.872   5
  -1  11 -21 16202.1 981.942   5
   1 -11  23 32448.6 1721.07   6
  -1 -11  23 34902.5 1670.76   3
  -1  11 -23 35683.1 1565.07   2
   1  11 -23 33339.2 1483.12   5
  -1  11 -23 36867.6 1481.01   5
   1  11 -23 32484.0 1409.57   2
  -1 -11  23 33983.3 1561.08   6
  -1 -11  25 15689.8 1369.69   3
   1 -11  25 15868.9 1487.35   6
   1  11 -27 1103.43 857.841   2
   1 -11  27-464.098 1284.19   6
  -1 -11  27-23.6168 1039.81   6
  -1  11 -27 1213.42 928.893   5
  -1  11 -27 1067.88 1214.97   2
   1  11 -27 2161.99 872.704   5
   1  11 -31 5740.21 1125.53   2
  -1 -11  31 6037.55 1303.12   6
   1  11 -31 6826.19 1179.71   5
  -1  11 -31 6788.11 1200.04   5
   1  11 -33 4063.96 1226.96   2
  -1 -11  33 4039.03 1374.87   6
   1  11 -33 2893.38 1223.30   5
  -1  13  -1 9540.39 849.642   4
   1 -13   1 9155.61 1136.78   1
  -1  13   1 7950.17 914.263   4
   1 -13   1 5970.23 2161.99   8
  -1  13  -3 18762.1 1047.95   4
   1 -13   3 17714.3 1901.07   8
   1 -13   3 19702.5 1111.01   1
   1 -13   5 63671.8 2818.45   8
  -1  13  -5 65494.3 2305.37   4
   1 -13   5 68793.9 2278.97   1
  -1  13  -7 19800.6 795.714   2
  -1  13  -7 21445.3 1035.48   4
   1 -13   7 20677.4 938.929   1
   1 -13   7 20665.4 1464.79   8
   1 -13   9 99.6718 998.715   8
  -1  13  -9 568.155 352.807   2
  -1  13  -9 610.389 623.762   4
  -1  13 -11 1731.35 691.236   5
  -1  13 -11 2104.25 643.283   4
   1 -13  11 1559.90 927.052   8
   1 -13  11 1779.68 415.237   6
   1  13 -11 1628.39 556.245   2
   1 -13  11 2262.41 591.979   3
  -1  13 -11 1585.34 378.559   2
   1  13 -15 56314.8 2148.73   5
   1 -13  15 58638.3 2011.21   3
  -1  13 -15 54478.0 1941.92   5
  -1  13 -15 57633.2 2002.93   4
  -1 -13  15 58884.9 1899.47   1
   1 -13  15 58696.1 1992.18   6
   1 -13  15 58728.9 2176.36   8
  -1  13 -15 61735.2 1894.11   2
  -1 -13  15 58905.4 2145.41   3
   1 -13  17 13794.3 1055.36   8
  -1  13 -17 13700.5 842.230   4
   1  13 -17 13305.7 796.539   2
   1  13 -17 13154.0 889.079   7
  -1 -13  17 12910.2 872.474   6
  -1  13 -17 13121.1 866.995   7
  -1 -13  17 14318.0 1018.00   3
  -1 -13  17 12644.1 640.662   1
   1  13 -17 11683.5 922.985   5
   1  13 -21 16883.8 1077.59   5
  -1 -13  21 17486.7 1285.53   3
  -1 -13  21 18183.0 1151.28   6
  -1  13 -21 18536.2 1030.42   2
   1 -13  21 17006.8 1216.10   6
   1 -13  21 18139.9 1158.66   3
  -1  13 -21 18677.5 985.654   5
   1  13 -21 16612.2 978.021   2
   1  13 -23 12404.7 876.835   2
  -1 -13  23 9538.50 1202.56   3
  -1  13 -23 11712.1 1036.52   2
  -1 -13  23 9099.88 1062.76   6
   1  13 -23 12173.6 1014.92   5
  -1  13 -23 13715.8 947.839   5
   1  13 -25 4710.22 894.989   5
  -1 -13  25 6802.43 1180.06   3
  -1 -13  25 4684.37 1039.68   6
   1  13 -25 5054.31 785.199   2
  -1 -13  27 738.795 1083.59   6
  -1 -13  27 452.949 1219.42   3
   1  13 -27 1705.42 922.478   5
   1  13 -27 2158.76 857.331   2
  -1 -13  29 743.287 1168.84   6
  -1 -13  29 625.809 1302.18   3
   1  13 -29 440.970 925.245   2
   1  13 -29 1282.07 999.673   5
   1  13 -31 2016.95 1106.87   5
   1  13 -31 1771.98 1058.92   2
   1 -15   1 4784.33 1405.07   1
  -1  15   1 4461.31 960.591   4
   1 -15   1 4787.81 2883.21   8
  -1  15  -1 4720.81 894.255   4
  -1  15  -3 33096.6 1514.51   4
   1 -15   3 34940.5 1705.60   1
  -1  15  -5 36438.5 1591.05   4
   1 -15   5 40501.2 1641.61   1
   1 -15   5 34272.6 2647.77   8
   1 -15   7 7424.16 779.197   1
  -1  15  -7 5978.59 848.237   4
   1 -15   7 4952.17 1811.59   8
  -1 -15  11 5220.12 904.903   1
  -1  15 -11 4324.62 829.957   4
   1  15 -11 4410.45 676.952   2
   1 -15  11 4561.13 588.602   1
  -1  15 -11 4354.94 461.043   2
   1 -15  11 5455.59 1423.71   8
   1 -15  13 14340.6 975.842   3
  -1  15 -13 14606.7 987.873   4
   1 -15  13 14998.9 1433.62   8
   1 -15  13 14685.1 771.710   6
   1  15 -13 15460.0 1458.44   4
  -1  15 -13 15109.1 1042.67   7
   1 -15  13 14732.0 750.342   1
  -1  15 -13 14150.7 685.404   2
  -1 -15  13 14446.6 906.530   1
   1 -15  15 44573.0 1497.45   1
  -1 -15  15 44245.9 1555.89   1
  -1  15 -15 44113.0 1708.10   4
  -1  15 -15 42264.9 1452.66   2
   1  15 -15 43238.6 1573.01   2
  -1  15 -15 44279.3 1719.80   7
   1 -15  15 45099.4 2007.07   8
   1  15 -15 46590.1 2169.83   4
  -1 -15  15 38477.0 1839.52   3
  -1  15 -15 35882.3 1624.82   5
   1 -15  17 28872.2 1681.15   8
   1 -15  17 28594.5 1088.16   1
  -1 -15  17 26277.6 1270.90   6
   1  15 -17 31447.3 1210.32   2
  -1 -15  17 17477.2 1482.30   3
   1  15 -17 20857.9 1975.18   4
  -1  15 -17 27423.2 1353.00   4
   1  15 -17 25802.5 1466.91   5
   1 -15  19 654.121 1129.16   8
   1  15 -19-232.035 868.213   5
  -1 -15  19-356.234 963.344   3
   1  15 -19 331.193 671.635   2
  -1 -15  19 47.1523 784.322   6
   1 -15  19-203.528 525.857   1
  -1 -15  21 1098.70 1027.96   3
   1  15 -21 3413.93 733.465   2
  -1 -15  21 2586.17 898.139   6
   1  15 -21 4317.36 889.897   5
   1  15 -23 8592.34 1000.34   5
   1  15 -23 9334.56 842.756   2
  -1  17  -1 279.417 1003.84   4
   1 -17   1 4148.06 1932.92   1
   1 -17   3 36615.7 2066.59   1
  -1  17  -3 31997.8 1599.87   4
   1 -17   5 20888.6 1445.66   1
   1 -17   5 16227.3 2996.33   8
  -1  17  -5 19140.2 1253.56   4
  -1  17  -7 8377.84 996.481   4
   1 -17   7 9764.22 1009.85   1
   1 -17   7 7981.97 2578.17   8
  -1  17  -9 19.6502 893.951   4
   1 -17   9-683.322 2255.76   8
   1 -17   9-227.398 759.916   1
  -1 -17   9 97.9659 1627.80   1
   1 -17  11 3824.44 2057.21   8
   1 -17  11 2197.52 705.478   1
  -1  17 -11 3402.87 969.224   4
  -1 -17  11 3274.52 1169.29   1
  -1 -17  13 1960.26 929.457   1
   1 -17  13 2557.94 700.039   1
   1 -17  15 39919.2 2451.18   8
  -1  17 -15 42140.7 1851.05   4
  -1  17 -15 44929.8 1846.45   7
  -1 -17  15 43262.4 1679.09   1
   1  17 -15 42754.7 1639.63   2
   1 -17  15 45752.2 1591.33   1
  -1  17 -17 31727.9 1546.41   4
   1 -17  17 33574.4 1272.13   1
  -1 -17  17 32525.0 1318.94   1
   1 -17  17 35646.7 2154.82   8
  -1  17 -17 33391.1 1554.68   7
   1 -19   1 1776.81 2640.20   1
   1 -19   3 7129.33 1971.94   1
  -1  19  -3 9648.55 1167.79   4
  -1  19  -5 20564.1 1431.47   4
   1 -19   5 21861.9 1797.56   1
  -1  19  -7 1161.37 1129.93   4
   1 -19   7 2908.34 1239.93   1
  -1 -19   9-4913.30 2630.94   1
  -1 -19  11 1192.88 1541.33   1
   1 -19  11 49.9320 872.167   1
   1 -19  11 1940.72 2938.74   8
  -1  19 -11 1674.44 1035.46   4
   1 -19  13 36081.6 1481.65   1
  -1  19 -13 33584.2 1720.94   4
  -1 -19  13 34382.0 1773.55   1
  -1 -19  15 21868.4 1345.49   1
  -1  19 -15 22321.0 1465.22   4
   1 -19  15 25086.2 1137.99   1
  -1  19 -15 23196.2 1431.96   7
   1 -19  17 1087.28 723.658   1
   1 -21   3 10752.8 2932.16   1
   1 -21   5 11847.8 2161.73   1
  -1  21  -5 8744.48 1317.31   4
   1 -21   7 9114.46 1628.35   1
  -1  21  -7 10016.0 1316.30   4
  -1  21  -9 1892.38 1191.98   4
   1 -21   9 744.863 4032.78   8
   1 -21   9 223.998 1266.15   1
   1 -21  11 7531.99 1162.15   1
  -1 -21  11 7494.89 2097.16   1
  -1  21 -11 6046.35 1269.29   4
  -1 -21  13 8668.58 1583.74   1
   1 -21  15 1527.34 3371.17   8
  -1  21 -15 1570.26 1188.21   7
   1 -21  15 4367.90 882.880   1
  -1 -21  15 2598.59 1249.09   1
  -1  21 -15 2261.85 1187.71   4
  -1  21 -17 1141.99 1188.89   7
  -1  21 -17 1689.39 1233.32   4
   1 -21  17 1171.08 3187.96   8
   1 -21  17 2413.88 782.688   1
  -1  23  -7-1758.32 1377.48   4
   1 -23   7-1808.09 2002.66   1
  -1  23  -9 1566.57 1277.46   4
   1 -23   9 1044.63 1561.36   1
  -1  23 -11 3260.00 1315.74   4
  -1 -23  11-152.799 2548.48   1
   1 -23  11 1987.11 1336.98   1
  -1 -23  13 1964.77 1791.07   1
  -1  23 -13 1448.14 1290.43   4
   1 -23  13 1854.03 1143.20   1
   1 -23  17 1340.40 890.387   1
   1 -23  17 2119.51 4125.42   8
   1 -25   7 5031.95 2680.09   1
   1 -25  11 946.191 1651.99   1
  -1 -25  13 6664.63 2264.08   1
  -1  25 -13 2449.80 1440.02   4
   1 -25  13 5467.80 1411.27   1
  -1  25 -15 1204.81 1428.12   4
   1 -25  15 539.589 1195.68   1
   1 -27   9-640.891 2590.25   1
   1 -27  11-4315.76 2093.29   1
   1 -27  13 2294.45 1721.59   1
   2   0  -2 511942. 15093.2   5
  -2   0   2 513126. 15069.6   3
   2   0  -4 223.485 213.274   2
  -2   0   4 174.818 256.901   3
   2   0  -4 118.328 191.817   5
   2   0  -6 83356.2 2557.24   5
   2   0  -6 84843.9 2549.78   2
   2   0  -8 64.3287 177.520   5
  -2   0   8-116.635 205.706   6
   2   0  -8-130.446 190.761   2
  -2   0  10 5600.47 401.817   6
   2   0 -10 5023.61 327.250   2
   2   0 -10 4687.35 344.317   5
   2   0 -12 218.739 297.212   2
  -2   0  12 217.142 394.662   6
   2   0 -14 7566.81 595.600   5
   2   0 -16 20.6559 418.074   2
   2   0 -16-664.138 525.363   5
  -2   0  16 14.1256 547.553   6
   2   0 -18 295398. 8579.36   5
   2   0 -18 273546. 8523.53   2
  -2   0  18 283977. 8598.66   6
  -2   0  22 25225.9 1305.01   6
   2   0 -22 23364.4 1186.68   2
   2   0 -22 26733.3 1310.36   5
   2   0 -24-1005.69 992.662   5
  -2   0  26 10165.7 1117.56   6
   2   0 -26 12447.9 1260.46   5
   2   0 -26 10167.4 1111.95   2
  -2   0  28-1990.51 1083.37   6
   2   0 -28-680.732 1282.14   5
   2   0 -28-2206.38 1206.42   2
  -2   0  30 7764.84 1206.95   6
   2   0 -30 7173.71 1536.64   5
   2   0 -30 7701.48 1367.54   2
  -2   0  32-3016.67 1334.88   6
   2   0 -34-988.602 1888.24   5
  -2   0  34 142.634 1183.86   6
   2  -2   0 301283. 8529.35   1
  -2   2   0 299209. 8540.19   7
   2  -2  -2 43904.8 1285.68   1
   2  -2   2 39163.5 1308.47   1
  -2   2  -2 46523.0 1304.40   7
  -2   2   2 38909.6 1318.67   3
   2  -2  -2 42222.0 1306.00   2
   2  -2   2 43652.7 1300.84   8
   2  -2  -2 38969.3 1312.35   8
  -2   2   2 43534.1 1312.39   7
   2  -2  -2 43804.9 1304.78   5
  -2   2   4 33240.7 1042.65   7
  -2   2   4 32805.4 1051.82   6
   2  -2  -4 33147.8 1002.91   1
   2   2  -4 32399.1 1131.42   5
   2  -2  -4 32139.7 1037.92   5
   2  -2  -4 32844.0 1034.79   2
   2  -2  -4 32475.1 1046.26   8
  -2  -2   4 32804.1 1115.12   3
   2  -2  -6 14868.2 483.282   1
  -2   2   6 14727.2 555.434   6
   2  -2  -6 14347.0 542.109   8
   2   2  -6 14671.5 561.195   5
  -2   2   6 15220.9 510.673   4
  -2  -2   6 14195.9 583.544   3
   2  -2  -6 13862.9 522.896   2
   2  -2  -6 13781.6 535.376   5
   2   2  -6 14774.5 552.281   2
  -2   2   8 64113.3 1921.54   4
   2   2  -8 58495.4 1897.00   5
  -2   2   8 58421.9 1920.10   6
  -2  -2   8 61202.1 1924.78   3
   2  -2  -8 62412.0 1840.69   1
   2   2  -8 60718.0 1891.44   2
   2  -2  -8 61141.8 1902.43   5
   2  -2  -8 59399.2 1874.83   2
   2  -2  -8 56858.3 2035.96   8
   2   2 -10-22.7505 263.010   5
  -2   2  10-64.1294 306.509   6
  -2  -2  10 90.1587 282.613   6
   2  -2 -10 138.431 242.347   2
   2  -2 -10-16.9758 285.198   5
   2   2 -10 111.994 256.447   2
  -2   2  12 18523.4 846.540   6
   2  -2 -12 19979.9 779.790   2
   2   2 -12 19102.5 768.250   2
  -2  -2  12 19377.3 828.569   6
   2  -2 -14 2415.79 465.143   2
   2  -2 -14 1370.79 531.891   5
   2   2 -14 1876.46 433.470   5
  -2   2  14 2126.48 553.600   6
  -2  -2  16 43522.1 1613.91   6
   2  -2 -16 44415.9 1589.82   2
   2   2 -16 43368.6 1517.55   2
   2  -2 -16 46576.4 1674.98   5
   2   2 -16 45621.3 1568.38   5
  -2   2  16 43415.1 1657.35   6
   2   2 -18 14386.7 829.461   5
   2  -2 -18 14486.4 861.898   2
  -2   2  18 15360.7 950.405   6
   2   2 -18 14974.3 761.860   2
  -2  -2  18 15938.8 893.392   6
   2  -2 -18 15743.2 989.888   5
   2   2 -22 747.738 635.610   2
  -2   2  22-132.376 772.993   6
   2  -2 -22 106.553 779.133   2
   2   2 -22 16.8690 721.860   5
   2  -2 -22 365.443 958.387   5
  -2  -2  22 310.502 760.514   6
   2  -2 -24-3085.94 1248.36   5
  -2  -2  24-1994.90 928.915   6
   2   2 -24-888.762 803.172   2
   2   2 -24 114.278 824.021   5
  -2   2  24-2752.50 1054.72   6
  -2  -2  26 629.017 944.406   6
   2   2 -26 332.040 837.515   2
   2  -2 -26-1479.61 1114.72   2
   2  -2 -26-1132.89 1322.93   5
  -2   2  26 593.503 972.355   6
   2   2 -26 301.612 935.488   5
   2   2 -28 18880.9 1410.75   2
  -2   2  30 388.180 1114.38   6
  -2  -2  30 28.5536 1324.26   6
   2  -2 -30 42.7438 1810.19   5
   2   2 -30-663.208 1310.91   5
   2   2 -32-1212.22 1477.86   2
  -2  -2  32 657.205 1287.66   6
   2   2 -34 983.194 1515.67   5
  -2   2  34-458.343 1235.05   6
   2  -2 -34 1535.53 2291.42   5
   2  -4   0-10.4307 232.866   8
  -2   4   0 46.2702 252.775   7
   2  -4   0 41.3434 145.725   1
   2  -4  -2 334954. 9760.01   2
  -2   4   2 324034. 9779.31   6
   2  -4   2 333852. 9780.55   1
   2  -4  -2 331396. 9765.57   5
   2  -4  -2 337313. 9827.91   8
   2  -4   2 337036. 9816.04   8
  -2   4  -2 334071. 9812.87   7
   2  -4  -2 333972. 9781.86   1
   2  -4  -4 54878.1 1738.45   8
   2  -4   4 54311.0 1674.99   1
  -2   4   4 56356.1 1704.43   6
   2  -4  -4 52642.9 1690.74   5
   2  -4  -4 56901.8 1686.71   1
  -2   4  -4 57599.5 1696.99   7
   2  -4  -4 55038.8 1675.54   2
   2  -4   4 51756.9 1699.44   8
  -2   4   4 55481.5 1701.65   4
  -2  -4   6 19460.0 768.090   3
   2  -4  -6 20546.2 693.339   1
   2   4  -6 19929.6 775.424   5
   2  -4  -6 19852.5 675.418   2
   2   4  -6 19845.6 734.481   2
  -2   4   6 19910.7 714.462   6
   2  -4   6 17704.0 654.357   1
   2  -4  -6 18848.1 833.163   8
   2  -4  -6 19697.8 703.464   5
   2  -4   6 19365.4 672.515   8
  -2   4  -6 19166.9 650.520   7
  -2   4   6 19373.3 723.475   4
  -2   4   8 10671.4 629.372   4
   2  -4  -8 9857.80 515.065   5
   2  -4   8 10130.8 432.794   8
  -2  -4   8 10606.3 548.417   3
   2   4  -8 10281.0 496.289   2
   2   4  -8 10496.9 501.943   5
  -2   4   8 11014.0 518.426   6
   2  -4  -8 10159.8 472.147   2
  -2   4  -8 11739.7 427.248   7
   2  -4  -8 8856.79 987.851   8
   2  -4  10 81407.8 2417.00   8
   2   4 -10 79193.5 2473.12   5
   2  -4 -10 77762.9 2537.55   5
  -2   4  10 82910.1 2530.48   6
  -2   4 -10 76099.9 2654.22   5
   2  -4 -10 80642.8 2486.07   2
   2   4 -10 76588.3 2458.71   2
  -2  -4  10 75933.0 2505.61   3
  -2  -4  12 14533.4 703.064   6
  -2   4 -12 14429.0 1054.60   5
   2   4 -12 13631.7 647.545   2
  -2   4 -14 5711.58 974.224   5
   2  -4 -14 4592.47 575.542   2
  -2   4  14 5132.12 633.705   6
   2   4 -14 4305.79 499.475   5
   2  -4 -14 4518.84 735.768   5
   2   4 -16 465.282 425.399   2
   2   4 -16 1149.36 485.498   5
  -2   4  16 754.719 637.897   6
   2  -4 -16 1027.52 593.876   2
  -2  -4  16 221.321 533.879   6
   2  -4 -16 1117.81 797.335   5
   2   4 -18 61393.3 2059.07   2
   2  -4 -18 63840.2 2396.67   5
  -2   4 -18 61446.1 2558.78   5
  -2   4  18 60423.3 2241.62   6
   2   4 -18 64449.7 2103.78   5
  -2  -4  18 62021.0 2153.98   6
   2  -4 -18 62119.0 2264.70   2
   2   4 -20 4033.91 638.544   5
  -2   4 -20 3555.84 1331.45   5
  -2  -4  20 4915.88 754.575   6
   2  -4 -20 4537.68 881.068   2
   2   4 -20 5155.38 593.321   2
   2  -4 -20 6427.36 1160.83   5
  -2   4  20 4968.95 831.937   6
   2  -4 -22 32289.1 1826.34   5
   2   4 -22 28517.8 1234.50   5
   2   4 -22 28575.4 1191.25   2
  -2   4  22 29591.8 1439.98   6
   2  -4 -22 25719.5 1498.21   2
  -2  -4  22 29815.0 1342.65   6
   2  -4 -26 13750.5 1921.25   5
   2   4 -26 12201.8 1041.39   5
  -2  -4  26 11774.9 1129.18   6
   2   4 -26 12332.4 992.896   2
  -2   4  26 11517.8 1232.91   6
   2   4 -30 30283.1 1567.70   5
   2   4 -30 27931.7 1551.13   2
  -2   4  30 26101.3 1764.23   6
  -2  -4  30 32096.3 1694.35   6
   2   4 -32-939.596 1167.73   2
  -2  -4  32 813.031 1190.24   6
   2   4 -34 293.239 1296.63   5
   2  -6   0 90100.3 2722.31   1
   2  -6   0 89717.2 2777.78   8
   2  -6   2 43191.2 1365.95   8
   2  -6  -2 41845.7 1292.92   5
   2  -6  -2 43233.5 1318.43   1
   2  -6  -2 40169.6 1308.33   2
  -2   6  -2 43037.4 1354.30   7
   2  -6  -2 39980.6 1381.97   8
   2  -6   2 42178.8 1290.40   1
  -2   6   2 41084.8 1334.13   4
  -2   6   2 37007.3 1320.23   6
   2  -6  -4 6181.77 369.462   2
   2  -6   4 6309.28 381.573   8
   2  -6  -4 5254.36 365.757   5
  -2   6   4 4869.41 385.268   4
  -2   6   4 5123.73 361.104   6
   2  -6  -4 6138.35 367.811   1
   2  -6   4 5904.31 289.756   1
   2  -6  -4 5830.36 509.055   8
  -2   6  -4 5987.92 391.356   7
   2  -6  -6 31787.2 1103.99   1
  -2   6   6 30557.2 1089.07   6
  -2   6   6 29923.9 1115.07   4
   2  -6  -6 27499.8 1376.74   8
   2  -6   6 30568.3 981.331   1
   2  -6   6 30982.6 1052.41   8
   2  -6  -6 29913.7 1082.61   2
  -2   6  -6 29370.3 947.848   5
   2  -6  -6 30029.6 1103.41   5
  -2   6  -6 31109.7 1035.13   7
  -2  -6   6 31753.8 1199.50   3
  -2   6   8 325269. 9791.04   6
   2   6  -8 325242. 9734.15   2
  -2   6  -8 335785. 9689.76   7
   2  -6   8 322040. 9668.77   1
   2  -6  -8 326038. 9820.02   5
  -2   6  -8 332956. 9666.22   5
   2   6  -8 325686. 9803.05   5
   2  -6   8 331059. 9712.96   8
  -2  -6   8 325649. 9785.23   3
   2  -6  -8 329073. 9790.54   2
  -2   6   8 318947. 9869.15   4
  -2   6 -10 23448.9 912.332   5
   2   6 -10 23708.3 977.119   5
   2  -6  10 26240.4 923.721   8
  -2   6  10 24440.1 1058.71   6
   2  -6 -10 25283.7 1076.56   2
   2  -6  10 24474.5 871.665   1
  -2   6 -10 24950.7 856.199   7
   2   6 -10 25875.7 958.557   2
   2  -6  10 24209.8 1227.14   6
   2  -6 -10 25943.7 1181.46   5
  -2  -6  10 25182.0 1043.07   3
   2   6 -12 163459. 5059.27   2
   2  -6  12 160612. 5367.71   6
  -2   6 -12 168115. 5084.39   5
  -2  -6  12 165654. 4935.82   1
  -2   6 -12 180292. 5014.79   7
   2  -6  12 162405. 5040.31   8
  -2  -6  14-98.5077 618.015   3
   2   6 -14 406.928 474.675   5
  -2  -6  14 46.6676 142.639   1
   2  -6 -14 591.923 919.054   5
   2  -6  14 22.2996 398.886   8
   2   6 -14-16.5431 209.926   7
   2  -6 -14 458.333 715.585   2
  -2   6 -14 217.495 533.792   5
  -2   6  14 141.818 609.038   6
   2  -6 -16 32786.7 1759.27   5
  -2   6  16 32536.0 1454.38   6
   2   6 -16 35308.1 1274.94   2
   2  -6 -16 30852.7 1535.07   2
  -2  -6  16 31775.4 1303.28   6
   2  -6  16 33680.0 1197.94   8
   2   6 -16 34097.9 1279.88   5
  -2   6 -18 911.524 769.825   5
  -2   6  18-1392.25 853.930   6
   2  -6  18 970.029 487.871   8
   2  -6 -18-2286.69 1422.27   5
   2   6 -18 953.370 572.927   5
   2   6 -18 746.073 517.706   2
  -2  -6  18 264.102 652.088   6
   2  -6 -20 41158.4 2368.61   5
  -2   6 -20 42087.7 1844.75   5
  -2   6  20 41629.5 1850.20   6
   2   6 -20 42363.1 1571.85   2
  -2  -6  20 41522.2 1686.30   6
   2   6 -20 45073.2 1648.19   5
   2  -6  20 47036.1 1535.36   8
  -2   6 -22 2601.57 1093.13   5
   2   6 -22 2462.06 718.119   5
  -2   6  22 2746.89 929.444   6
  -2  -6  22 2744.41 774.384   6
   2   6 -22 2987.94 646.573   2
   2  -6 -22 4163.99 1748.49   5
   2   6 -24-393.629 701.112   2
  -2  -6  24-101.320 825.854   6
   2   6 -24-702.615 764.221   5
   2  -6 -24 51.4983 1946.48   5
  -2   6 -24-787.664 1285.48   5
   2   6 -26 1285.22 796.220   2
  -2  -6  26 155.736 916.854   6
   2   6 -26 952.677 825.237   5
   2   6 -28 60414.7 2226.92   5
   2   6 -28 55722.5 2184.48   2
  -2  -6  28 56242.8 2289.70   6
  -2   6 -28 53225.4 2756.86   5
   2   6 -30 155.308 994.904   5
  -2  -6  30-53.8252 1093.60   6
   2   6 -30-903.070 1028.69   2
  -2   6 -30 480.977 1803.52   5
   2   6 -32 4256.33 1137.94   2
  -2  -6  32 4824.11 1253.20   6
   2   6 -32 3878.66 1153.94   5
   2   6 -34-1632.84 1222.22   5
  -2   8   0 77.3925 280.329   4
   2  -8   0 20.1413 253.194   1
   2  -8   0 130.487 397.546   8
  -2   8   2 16879.0 737.542   4
   2  -8   2 17596.2 761.843   8
   2  -8   2 18195.1 663.567   1
   2  -8  -2 17299.7 728.422   1
   2  -8  -2 17413.7 879.093   8
  -2   8  -2 18049.6 691.528   4
   2  -8  -4 164.459 562.105   5
   2  -8   4 52.3563 217.859   1
   2  -8   4-237.181 400.824   8
   2  -8  -4-41.0429 733.234   8
   2  -8  -4-293.425 410.299   1
  -2   8  -4 51.2002 362.141   7
  -2   8   4 10.5869 393.960   4
   2  -8  -6 6790.59 1378.64   8
  -2   8   6 6199.26 595.989   4
  -2   8  -6 7015.97 530.701   7
   2  -8  -6 7640.18 841.914   5
   2  -8   6 6393.65 523.972   8
   2  -8   6 6628.76 368.168   1
  -2  -8   8 63179.8 2164.04   3
  -2   8  -8 60827.4 1852.67   5
   2  -8  -8 67105.2 2366.84   5
  -2   8  -8 59528.9 1888.26   2
   2  -8   8 62549.5 1974.80   6
  -2   8   8 61267.3 2230.90   4
   2  -8   8 59056.3 1998.68   8
   2  -8   8 61710.7 1896.84   1
  -2   8  -8 59603.4 1974.57   7
   2  -8  10 601671. 17622.2   6
  -2   8 -10 606923. 17490.4   5
   2   8 -10 589511. 17679.4   5
  -2   8 -10 590552. 17539.2   2
   2  -8  10 589006. 17505.6   1
   2  -8  10 598853. 17577.8   8
  -2   8 -10 595933. 17546.6   7
   2   8 -10 589887. 17576.6   2
  -2  -8  10 594869. 17657.5   3
  -2  -8  12 294.988 344.249   1
   2  -8  12 202.108 329.385   1
  -2   8 -12 319.812 485.104   2
   2  -8  12 1068.58 703.469   6
  -2   8 -12 587.071 369.348   5
  -2   8 -12 457.675 383.741   7
   2  -8  12 227.612 524.428   8
   2  -8 -12 1540.03 1242.68   5
  -2   8 -14 6.63334 324.403   7
  -2  -8  14-49.2953 260.353   1
  -2  -8  14 26.5950 647.690   3
  -2   8 -14 178.596 589.909   2
   2  -8  14 319.536 759.311   6
  -2   8 -14 42.1225 435.654   5
   2   8 -14 204.955 529.422   5
   2  -8  14 108.441 371.653   1
   2  -8 -14 570.245 1321.62   5
   2  -8  14-657.458 563.905   8
   2  -8 -16-412.109 1542.99   5
  -2   8 -16-25.7558 319.603   7
   2   8 -16 241.670 505.718   2
   2  -8  16-842.595 924.470   6
   2   8 -16 109.730 542.483   5
   2  -8  16 40.9248 574.752   8
  -2   8 -16 89.2536 718.275   2
  -2  -8  16 143.720 232.557   1
  -2  -8  16 781.021 722.643   3
  -2  -8  16-25.4089 565.426   6
   2   8 -16-134.161 367.037   7
  -2  -8  18 27078.8 914.944   1
  -2  -8  18 29049.8 1326.65   3
   2   8 -18 27549.1 1150.39   2
  -2  -8  18 29099.7 1244.37   6
  -2   8 -18 29675.0 1211.79   5
   2   8 -18 28404.7 1192.19   5
  -2  -8  20 3590.83 880.493   3
   2   8 -20 3343.76 671.809   5
   2   8 -20 3688.02 616.795   2
   2  -8  20 4804.95 1183.82   6
  -2  -8  20 3878.94 761.132   6
  -2   8 -20 4581.66 772.515   5
  -2   8 -22 11545.9 1024.45   5
   2   8 -22 11194.2 895.302   5
   2   8 -22 9927.29 815.538   2
   2   8 -24-847.726 805.775   5
  -2   8 -24-687.740 972.514   5
  -2  -8  24 253.988 839.929   6
   2   8 -24 166.699 676.046   2
   2   8 -26 35946.0 1593.55   5
  -2   8 -26 34051.9 1754.78   5
   2   8 -26 34268.0 1462.64   2
  -2  -8  26 30254.3 1649.60   6
  -2   8 -28 2203.21 1279.43   5
  -2  -8  28 1638.83 1030.69   6
   2   8 -28 613.636 919.301   5
   2   8 -28 110.409 858.500   2
  -2  -8  30 25854.4 1739.59   6
  -2   8 -32-407.068 1604.72   5
  -2  -8  32-613.478 1161.52   6
   2   8 -32-1264.20 1122.30   5
   2   8 -32 192.541 1074.16   2
  -2   8 -34-1864.07 1777.11   5
   2 -10   0 57682.0 1913.57   1
   2 -10  -2 1036.17 533.339   1
   2 -10   2 1447.64 391.012   1
   2 -10   4 1752.36 365.378   1
   2 -10   8 169538. 5152.74   3
   2 -10   8 173655. 5188.52   1
  -2  10  -8 175279. 5119.56   2
  -2  10  -8 177884. 5149.21   5
   2 -10   8 168586. 5162.18   6
  -2  10  -8 172245. 5284.71   7
   2  10 -10 40806.3 1471.46   2
  -2  10 -10 39533.1 1467.76   7
  -2  10 -10 41421.5 1306.15   2
  -2  10 -10 39788.8 1288.99   5
   2 -10  10 40299.2 1396.42   6
   2 -10  10 39413.5 1331.75   1
  -2  10 -12 114370. 3427.81   5
  -2  10 -12 114309. 3456.65   2
   2 -10  12 111706. 3563.17   6
  -2 -10  12 110250. 3484.95   1
   2  10 -14 517.816 658.703   5
  -2 -10  14-60.1800 714.576   3
  -2  10 -14 19.9808 502.817   2
  -2 -10  14 146.296 383.699   1
  -2  10 -14-7.06538 394.089   5
   2 -10  14 586.483 731.125   6
  -2 -10  18 1296.66 677.659   6
   2  10 -18 1022.14 584.820   2
  -2 -10  18 733.761 820.813   3
   2  10 -18 827.640 670.369   5
  -2 -10  20 21590.9 1291.35   3
   2 -10  20 21438.0 1490.14   6
   2 -10  20 24246.4 1198.79   8
  -2 -10  20 21840.2 1161.16   6
  -2  10 -20 22921.8 1076.26   5
   2  10 -20 20357.9 1106.00   5
   2  10 -20 21327.4 1045.40   2
  -2  10 -20 19875.6 1336.71   2
  -2  10 -22 5897.26 828.321   5
  -2 -10  22 6380.05 918.075   6
   2 -10  22 4423.44 1299.52   6
  -2 -10  22 3988.86 1037.45   3
   2  10 -22 5162.83 825.304   5
   2  10 -22 4333.43 714.924   2
   2  10 -24 1209.09 713.651   2
  -2  10 -24 1312.20 882.142   5
   2  10 -24 952.483 838.522   5
  -2 -10  24 930.216 909.635   6
   2 -10  24 1968.55 1411.45   6
  -2 -10  24 1411.75 1086.14   3
  -2  10 -26-877.659 1091.55   5
  -2 -10  26-1193.42 1011.94   6
   2 -10  26-3754.03 1698.80   6
  -2 -10  26-2156.72 1273.40   3
   2  10 -26-971.472 868.876   5
   2  10 -26-635.558 762.559   2
  -2  10 -28 29250.2 1567.55   5
  -2 -10  28 22934.1 1469.94   6
   2  10 -28 21572.8 1414.89   5
   2  10 -28 24872.9 1302.21   2
  -2 -10  28 27014.0 1666.49   3
   2  10 -30 894.536 941.735   2
  -2 -10  30 662.468 1134.59   6
  -2 -10  30-287.370 1357.22   3
   2  10 -30 241.768 1007.67   5
  -2  10 -30-50.3238 1227.28   5
  -2  10 -32 5921.21 1446.66   5
   2  10 -32 5462.75 1091.17   2
   2  10 -32 4554.75 1162.49   5
  -2 -10  32 3311.97 1226.86   6
   2 -12   0-881.041 642.673   1
   2 -12   0 154.083 1099.87   8
  -2  12   0-13.6257 584.154   4
   2 -12  -2 54319.4 2655.70   8
  -2  12  -2 55807.4 1918.67   4
  -2  12   2 55482.2 1991.83   4
   2 -12   2 54285.0 2150.17   8
   2 -12   2 55670.8 1895.01   1
   2 -12  -2 57241.3 2073.86   1
   2 -12   4 94.3547 446.849   1
  -2  12  -4 569.613 552.196   4
   2 -12  -4-22.9506 971.128   1
  -2  12   4 520.867 660.319   4
   2 -12  -4-389.598 1927.60   8
   2 -12   4 522.693 775.591   8
  -2  12   6 13392.6 981.127   4
   2 -12   6 13090.0 930.994   8
  -2  12  -6 13375.3 719.093   4
   2 -12   8 6178.70 363.594   6
   2 -12   8 7332.36 804.922   8
  -2  12  -8 6517.14 321.375   2
  -2  12 -10 66281.5 2149.40   4
  -2  12 -10 64747.3 2084.92   5
   2 -12  10 67105.5 2266.09   8
  -2  12 -10 66405.4 1995.85   2
   2 -12  10 65020.8 2060.36   6
   2 -12  10 64747.6 2075.04   3
  -2  12 -10 59098.3 2217.21   7
  -2  12 -12 5914.75 733.701   7
  -2 -12  12 5297.54 771.889   1
   2 -12  12 6289.91 614.437   6
   2 -12  12 6809.47 503.956   1
   2 -12  12 6567.93 540.776   3
  -2  12 -12 6667.17 452.856   2
   2 -12  12 6670.26 832.320   8
  -2  12 -12 6335.06 471.283   5
   2  12 -14-59.9610 804.321   5
  -2 -12  14 950.657 523.018   1
   2 -12  14 973.301 787.648   8
   2 -12  14 607.722 421.231   1
  -2  12 -14 521.499 402.062   5
   2 -12  14-568.079 705.688   6
  -2 -12  14-1055.69 887.831   3
   2 -12  16 236.068 802.789   6
   2 -12  16 962.124 836.664   8
  -2 -12  16 518.138 446.504   1
   2  12 -16-330.385 762.599   5
  -2 -12  16 373.352 838.399   3
  -2  12 -16-175.405 565.029   7
  -2  12 -16 53.8009 566.518   2
   2  12 -16 515.809 637.586   2
  -2  12 -16 104.108 496.986   5
   2 -12  16 159.645 462.359   1
   2 -12  18 22205.2 976.031   1
   2  12 -18 19646.3 1164.48   5
  -2 -12  18 22723.2 1131.25   6
  -2 -12  18 22425.7 1262.87   3
   2  12 -18 21834.1 1069.60   2
  -2  12 -18 22846.3 967.106   7
   2 -12  18 24093.6 1245.02   8
  -2  12 -20 8753.77 675.700   7
   2 -12  20 8624.54 872.450   1
   2 -12  20 10796.3 1038.13   8
  -2  12 -20 3598.28 1209.52   2
  -2  12 -20 12393.6 810.959   5
   2  12 -20 11770.4 869.170   2
   2 -12  20 3065.45 1355.84   6
   2  12 -20 9612.33 941.551   5
  -2 -12  20 8939.06 956.591   6
  -2 -12  20 5935.57 1153.70   3
  -2  12 -22 20345.8 1431.89   2
  -2 -12  22 21601.8 1424.02   3
  -2 -12  22 22454.8 1290.79   6
   2  12 -22 20598.4 1247.45   5
   2 -12  22 25032.3 1674.71   6
  -2  12 -22 24742.1 1151.17   5
   2  12 -22 23825.3 1144.06   2
  -2 -12  26 8230.14 1261.21   3
  -2 -12  26 6406.51 1085.05   6
   2  12 -26 8218.45 883.963   2
   2  12 -26 7628.83 979.220   5
  -2 -12  28 7035.18 1515.80   3
  -2 -12  30 16324.1 1424.31   6
  -2 -12  30 19009.6 1620.79   3
   2  12 -30 18324.0 1206.99   2
   2  12 -30 18153.7 1353.89   5
  -2 -12  32-1578.61 1248.70   6
  -2 -12  32-786.712 1464.90   3
   2  12 -32-1186.68 1032.95   2
   2  12 -32-532.184 1128.42   5
  -2  14   0 135160. 4318.32   4
   2 -14   0 130766. 4939.06   8
   2 -14   0 138456. 4389.29   1
   2 -14   2 702.400 1295.06   8
   2 -14   2 1553.15 682.792   1
   2 -14  -2 2796.36 2101.22   8
   2 -14  -2 4148.58 1036.63   1
  -2  14  -2 1974.73 687.396   4
  -2  14   2 3028.02 721.262   4
  -2  14   4 10749.1 963.836   4
   2 -14  -4 11270.6 1445.05   1
   2 -14   4 9105.21 1223.27   8
   2 -14   4 11223.7 762.826   1
   2 -14  -4 10046.4 2744.49   8
  -2  14  -4 10757.2 807.106   4
   2 -14   6 668.076 957.150   8
  -2  14  -6 785.971 251.496   2
   2 -14   6 121.135 529.834   1
  -2  14  -6 913.969 653.029   4
   2 -14   8 44184.3 1402.78   1
  -2  14  -8 43495.4 1515.11   4
   2 -14   8 41860.8 1738.84   8
   2 -14  12 13859.7 1104.83   8
  -2  14 -12 15133.0 1009.78   7
  -2  14 -12 14615.2 831.964   5
   2 -14  12 13659.7 752.846   6
  -2  14 -12 14137.9 619.241   2
   2 -14  12 15362.6 738.091   1
  -2  14 -12 16348.2 909.153   4
   2 -14  12 14304.2 804.231   3
   2  14 -14 114.711 687.482   2
   2 -14  14 345.159 565.281   3
  -2  14 -14 257.448 754.263   7
   2 -14  14 817.135 889.360   8
  -2  14 -14 741.941 660.333   4
  -2 -14  14 414.304 949.000   3
  -2  14 -14 52.2449 470.688   5
  -2  14 -14 178.363 427.710   2
   2 -14  14 777.119 453.612   1
  -2  14 -16 10276.7 686.393   5
  -2  14 -16 11137.0 816.126   4
   2 -14  16 11225.8 663.281   1
  -2 -14  16 12368.5 1149.68   3
   2  14 -16 12014.2 875.236   2
  -2  14 -16 11890.5 717.692   2
   2  14 -16 11480.5 1150.47   5
   2 -14  16 11999.3 1071.36   8
  -2  14 -16 12656.0 903.555   7
  -2  14 -18 637.729 782.682   7
  -2  14 -18 3517.28 738.161   4
   2  14 -18 4649.77 795.822   2
   2  14 -18 1499.84 1021.27   5
   2 -14  18 2370.10 568.495   1
   2 -14  18 2237.71 1017.56   8
   2 -14  20 78214.8 2763.92   8
  -2  14 -20 83803.0 2579.02   7
   2  14 -20 70063.3 2772.20   5
  -2 -14  20 77014.7 2726.68   6
   2  14 -20 80886.0 2627.40   2
  -2 -14  20 73156.0 2808.40   3
   2 -14  20 77704.2 2560.64   1
   2  14 -22-422.354 819.424   2
   2  14 -22 463.778 907.507   5
  -2 -14  22-2308.38 1005.54   6
  -2 -14  22-3183.14 1205.63   3
  -2 -14  24-832.278 999.298   6
   2  14 -24-81.0054 897.904   5
   2  14 -24 1063.95 749.299   2
  -2 -14  24-110.232 1138.26   3
  -2 -14  26-966.217 1101.03   6
   2  14 -26 581.350 788.725   2
   2  14 -26-235.967 1000.46   5
  -2 -14  28 12205.5 1372.79   6
   2  14 -28 13070.3 1278.48   5
   2  14 -28 13791.7 1043.67   2
  -2 -14  28 15365.4 1481.49   3
   2  14 -30 758.523 892.858   2
  -2 -14  30-1357.34 1402.95   6
  -2 -14  30-515.478 1513.19   3
   2  14 -30 341.284 1227.14   5
  -2  16  -2 83208.5 2974.62   4
   2 -16  -2 92261.1 4927.52   8
   2 -16  -2 93148.1 3431.48   1
   2 -16   6 3592.72 1367.53   8
   2 -16   6 4112.98 724.544   1
  -2  16  -6 2736.43 793.708   4
   2 -16   8 1897.45 623.084   1
   2 -16   8 2920.72 1266.58   8
  -2  16  -8 2214.97 776.239   4
  -2  16 -10 25330.9 1246.85   4
  -2  16 -10 23574.5 1310.26   7
   2 -16  10 24782.1 1588.39   8
   2 -16  10 25261.2 1063.30   1
  -2 -16  12 200.187 1315.12   1
   2 -16  12 1934.57 1143.91   8
  -2  16 -12 181.462 782.519   4
   2  16 -12 197.310 712.213   2
  -2  16 -12 750.191 895.337   7
   2 -16  12-30.0801 538.842   1
   2 -16  14-2512.80 1244.18   8
  -2  16 -14-2442.44 984.174   7
   2  16 -14-148.347 803.668   2
  -2 -16  14-2598.49 1068.01   1
   2 -16  14-720.027 592.370   1
   2  16 -16-440.697 767.937   2
  -2 -16  16 307.565 744.704   1
  -2  16 -16-28.9209 805.147   4
   2 -16  16 449.248 1120.58   8
   2 -16  16 302.054 531.939   1
  -2  16 -16 183.007 889.509   7
   2 -16  18 111206. 3631.75   8
   2 -16  18 103957. 3292.88   1
   2  16 -18 108829. 3410.84   2
  -2  16 -18 102582. 3421.33   4
  -2  16 -18 103619. 3429.77   7
  -2 -16  18 99485.7 3672.18   3
  -2 -16  20-2049.29 1015.29   6
   2  16 -20-1312.77 839.918   2
   2 -16  20-3133.92 1281.33   8
   2  16 -20-522.818 1033.26   5
  -2 -16  22 5292.04 1159.98   3
  -2 -16  22 4392.96 985.564   6
   2  16 -22 5700.83 1101.18   5
   2  16 -22 4282.91 834.667   2
   2  16 -24 603.867 1036.02   5
   2  16 -24-738.265 788.457   2
   2 -18   0 70660.2 2950.44   1
   2 -18   0 64173.7 4310.64   8
  -2  18   0 67587.1 2567.82   4
   2 -18   2 5335.74 2610.33   8
  -2  18  -2 4204.78 934.943   4
  -2  18   2 4016.54 978.038   4
   2 -18  -2 3830.87 1893.65   1
   2 -18   2 5431.83 1271.12   1
   2 -18  -4 5908.59 2407.01   1
   2 -18   4 6659.33 1069.31   1
   2 -18   4 9203.97 2331.87   8
  -2  18   4 6165.13 1066.14   4
  -2  18  -4 6315.65 932.896   4
  -2  18  -6 297.806 859.964   4
   2 -18   6 325.292 1998.91   8
   2 -18   6-1049.05 834.477   1
   2 -18   8 18711.7 2073.63   8
  -2  18  -8 17657.6 1219.35   4
   2 -18   8 18935.8 1084.89   1
  -2  18 -12 7107.10 1042.46   4
   2 -18  12 10918.4 800.316   1
  -2 -18  12 8597.43 1925.36   1
  -2  18 -12 8433.39 1117.04   7
  -2 -18  14 580.029 1220.36   1
  -2  18 -14 464.162 928.646   4
   2 -18  14 821.539 630.250   1
   2  18 -14 373.558 771.276   2
   2 -18  14 224.978 1453.77   8
  -2  18 -14-90.0769 1019.32   7
   2 -18  16 14911.1 860.130   1
   2  18 -16 14962.8 1080.24   2
  -2  18 -16 16496.6 1226.54   7
  -2  18 -16 14790.5 1202.06   4
   2 -18  16 14786.7 1660.01   8
   2 -20   4-2255.83 1370.10   1
  -2  20  -4-2860.10 1113.61   4
   2 -20   6 3349.57 2894.29   8
  -2  20  -6 4468.20 1027.02   4
   2 -20   6 4338.98 1178.26   1
   2 -20   8 386.498 981.187   1
   2 -20   8-2051.72 2540.60   8
  -2  20  -8-265.923 1004.22   4
  -2  20 -10 14821.2 1271.05   4
   2 -20  10 14097.0 2526.86   8
   2 -20  10 17329.1 1129.51   1
   2 -20  12 3280.62 803.607   1
   2 -20  12 1192.98 2187.92   8
  -2  20 -12 3124.33 1074.32   4
  -2  20 -12 985.829 1092.86   7
  -2 -20  12-318.012 2333.41   1
  -2  20 -14 549.917 1105.30   4
  -2  20 -14-814.017 1159.65   7
  -2  20 -16-516.018 1131.26   7
   2 -20  16 690.822 703.285   1
  -2  20 -16-269.096 1031.40   4
   2 -20  16-37.4875 1867.06   8
   2 -20  18 9250.91 1973.19   8
   2 -20  18 11225.1 854.269   1
  -2  20 -18 11428.5 1206.23   4
  -2  20 -18 11652.1 1252.02   7
  -2  22   0 10236.2 1295.23   4
   2 -22   0 9971.75 2906.71   1
  -2  22  -2-452.026 1088.85   4
   2 -22   2 334.869 2209.82   1
  -2  22  -4 1251.89 1108.43   4
   2 -22   4-753.990 1663.96   1
   2 -22   6 931.322 1356.42   1
   2 -22   6-1623.84 3554.16   8
  -2  22  -6 1188.44 1068.73   4
   2 -22   8 15632.3 1406.77   1
  -2  22  -8 11468.4 1311.39   4
  -2  22 -10 1227.21 1120.34   4
   2 -22  10-83.7226 1099.58   1
   2 -22  12 15321.9 1145.63   1
  -2  22 -12 12586.2 1321.98   4
  -2  22 -14-1405.03 1170.50   7
   2 -22  14 141.460 829.905   1
   2 -22  14-412.549 2780.52   8
  -2 -22  14 112.229 1976.69   1
  -2  22 -14-24.2805 1159.51   4
  -2  22 -16 438.861 1271.29   7
   2 -22  16-2649.77 2770.67   8
  -2  22 -16 217.674 1206.53   4
   2 -22  16 1214.04 842.224   1
   2 -22  18 167.468 742.078   1
   2 -22  18 971.702 2541.63   8
   2 -24   2 3553.01 2998.73   1
  -2  24  -2 2809.92 1204.02   4
   2 -24   4 568.397 2163.18   1
  -2  24  -4 152.863 1149.50   4
   2 -24   6 2549.33 1828.96   1
  -2  24  -6 2222.60 1204.55   4
   2 -24   8 121.525 1477.98   1
   2 -24   8 704.112 4197.30   8
  -2  24  -8 2233.17 1200.76   4
   2 -24  10 22867.3 1698.79   1
  -2  24 -10 21536.4 1606.42   4
  -2  24 -14-1000.79 1251.24   4
   2 -24  14-1504.31 1015.44   1
  -2  24 -14 184.930 1229.35   7
   2 -24  14 2063.08 3608.03   8
   2 -24  16-2933.23 3559.48   8
   2 -24  16 1455.00 920.591   1
  -2  24 -16-211.500 1280.97   7
  -2  24 -16 435.068 1248.64   4
   2 -26   6-2053.63 2419.13   1
   2 -26   8 10389.4 2010.09   1
  -2  26  -8 9946.44 1464.50   4
   2 -26  10 1478.37 1590.72   1
  -2  26 -10 63.6294 1295.02   4
   2 -26  12 1756.46 1342.53   1
  -2  26 -12 2680.70 1361.12   4
   2 -26  12 555.428 4621.33   8
   2 -26  14-728.755 4511.67   8
  -2  26 -14-30.8564 1326.12   4
  -2  26 -14-535.659 1286.04   7
   2 -26  14 68.8212 1184.66   1
   3  -1  -3 421379. 12347.3   8
  -3  -1   3 400732. 12495.3   3
   3  -1  -3 393183. 12358.9   1
   3  -1  -3 428079. 12438.3   5
  -3   1   3 404922. 12419.7   3
   3   1  -5 26213.6 1061.92   5
   3   1  -5 24796.1 1005.62   2
  -3   1   5 25286.3 991.660   3
  -3  -1   7 29057.6 1117.68   3
   3   1  -7 29464.8 1092.31   5
  -3   1   7 28538.6 1093.93   3
   3  -1  -7 32692.4 1078.18   5
   3   1  -7 30192.9 1088.24   2
   3  -1  -7 32258.3 1072.59   2
   3  -1  -7 33713.4 1025.84   8
  -3   1   7 31552.4 1006.71   7
   3  -1  -7 34523.6 987.580   1
   3   1  -9 29.2655 271.131   2
  -3   1   9-159.604 302.428   6
  -3   1   9 230.579 213.631   7
  -3  -1   9 206.924 342.510   3
   3  -1  -9 363.153 238.192   8
   3   1  -9 172.954 258.873   5
   3  -1  -9 84.1867 264.992   5
   3  -1  -9 140.860 257.895   2
   3   1 -11 8362.91 500.805   2
  -3   1  11 8669.81 562.845   6
   3  -1 -11 8155.64 488.120   2
  -3   1  11 9293.10 422.283   7
   3  -1 -11 9179.47 331.566   1
   3  -1 -11 8587.65 648.227   8
  -3   1  11 8353.04 491.728   4
  -3  -1  11 9366.73 555.524   6
   3  -1 -13 42175.9 1386.68   5
   3   1 -13 42920.8 1405.34   5
   3   1 -15 118783. 3586.99   5
   3   1 -15 114559. 3544.29   2
   3  -1 -15 119318. 3599.85   5
  -3   1  15 115706. 3636.33   6
   3  -1 -15 109938. 3409.49   1
   3  -1 -15 116794. 3554.25   2
  -3  -1  15 126040. 3658.68   6
  -3   1  17 68728.3 2290.79   6
  -3  -1  17 66938.3 2275.40   6
   3  -1 -17 65398.4 2179.62   2
   3   1 -17 65812.4 2206.35   5
   3  -1 -17 64559.9 2029.24   1
   3  -1 -17 68941.7 2252.68   5
   3   1 -17 68494.5 2176.00   2
   3  -1 -21 16500.0 1011.41   5
   3   1 -21 15804.7 864.660   2
  -3  -1  21 14686.9 1002.20   6
   3  -1 -21 15663.2 904.325   2
  -3   1  21 15602.0 1045.14   6
   3   1 -21 14532.5 916.580   5
   3  -1 -23 32514.7 1404.35   2
  -3   1  23 31795.5 1513.53   6
   3  -1 -23 33973.0 1512.08   5
  -3  -1  23 30850.5 1481.87   6
   3   1 -23 30178.7 1339.25   2
   3   1 -23 32171.3 1415.81   5
   3   1 -25 20966.2 1228.64   5
  -3   1  25 21824.5 1324.43   6
   3  -1 -25 19805.3 1216.24   2
   3  -1 -25 19903.0 1316.27   5
   3   1 -25 21979.6 1159.82   2
  -3  -1  25 20166.1 1278.19   6
   3   1 -27 3174.58 985.231   5
  -3  -1  27 3548.27 1035.82   6
  -3   1  27 3771.54 1049.05   6
   3   1 -27 2194.12 874.662   2
   3  -1 -27 3250.39 958.948   2
   3  -1 -27 2693.73 1111.46   5
  -3   1  29 393.667 1011.42   6
  -3  -1  29 786.116 1030.71   6
   3   1 -29-374.074 967.423   2
   3  -1 -29-541.452 1020.96   2
   3  -1 -29-1036.21 1226.96   5
   3   1 -29-321.201 1037.92   5
  -3   1  31-3489.22 1316.76   6
   3   1 -31-3184.78 1252.71   2
   3   1 -33 3367.96 1337.77   5
   3  -1 -33 3872.95 1601.08   5
   3  -1 -35 6783.33 1528.66   2
  -3   1  35 4960.93 1283.38   6
  -3  -1  35 6512.45 1277.64   6
   3   1 -35 6816.98 1551.28   5
   3   1 -35 6528.80 1386.99   2
   3  -1 -35 3907.73 1838.59   5
  -3   3   1 49231.8 1555.91   3
   3  -3   1 46494.9 1507.76   1
  -3   3  -1 49308.5 1507.77   7
   3  -3  -1 50858.0 1525.99   8
  -3   3   1 50014.2 1522.55   7
   3  -3  -1 48983.4 1583.76   5
   3  -3   1 46768.7 1525.69   8
   3  -3  -1 49907.2 1500.75   1
  -3   3  -3 9577.53 355.788   7
  -3   3   3 8504.02 405.643   3
   3  -3  -3 8973.15 379.618   5
   3  -3  -3 8502.99 378.659   2
   3  -3   3 8717.96 380.109   1
   3  -3  -3 7471.08 392.870   8
  -3   3   3 8733.89 392.706   7
   3  -3  -3 9142.55 340.585   1
   3  -3   3 9712.99 369.601   8
  -3   3   5 245179. 7090.06   7
  -3  -3   5 246877. 7231.12   3
   3   3  -5 234164. 7273.71   5
   3  -3  -5 243872. 7049.07   1
   3  -3  -5 237675. 7081.65   2
   3  -3  -5 231145. 7088.06   5
   3  -3  -5 235036. 7097.70   8
  -3   3   7 13354.9 549.468   6
   3  -3  -7 12012.2 515.588   5
  -3   3   7 13052.5 524.167   7
   3  -3  -7 12801.1 448.623   1
   3   3  -7 13055.3 588.480   2
   3   3  -7 11808.8 615.690   5
   3  -3  -7 13024.3 538.545   8
  -3  -3   7 12588.2 622.793   3
   3  -3  -7 11996.2 503.851   2
  -3  -3   9 26649.9 1060.20   3
   3   3  -9 25852.1 1011.46   5
  -3   3   9 29776.5 1022.40   6
   3  -3  -9 26713.7 968.779   5
   3   3  -9 27352.2 1010.96   2
   3  -3  -9 27285.6 887.912   1
   3  -3  -9 27090.4 944.779   2
  -3   3   9 29005.9 953.573   4
   3  -3  -9 28378.4 1018.96   8
   3   3 -11 694.482 392.797   2
   3  -3 -11 483.657 323.053   2
  -3   3  11 157.872 416.754   6
   3  -3 -11 758.146 271.463   1
   3  -3 -11-182.957 928.611   8
  -3   3  11 595.940 503.389   4
  -3  -3  13 137820. 4108.72   3
   3   3 -13 133318. 4049.69   5
   3  -3 -13 136947. 4075.60   5
   3  -3 -13 124920. 3946.28   1
   3  -3 -15 134338. 4176.86   1
   3   3 -15 140091. 4235.28   2
   3   3 -15 145555. 4275.36   5
   3  -3 -15 134647. 4232.78   2
   3  -3 -15 139489. 4302.46   5
  -3   3  15 135031. 4314.49   6
  -3  -3  15 137835. 4288.74   6
   3  -3 -17 24137.4 1140.04   5
  -3  -3  17 25902.7 1125.83   6
  -3   3  17 24918.4 1155.23   6
   3   3 -17 22955.8 1002.81   2
   3  -3 -17 24221.4 1056.19   2
   3   3 -17 25573.6 1070.09   5
  -3   3  21 17321.6 1105.72   6
   3  -3 -21 16907.0 1157.56   5
   3   3 -21 18183.0 967.830   5
  -3  -3  21 17024.7 1023.43   6
   3   3 -21 15429.5 887.774   2
   3  -3 -21 16978.0 999.973   2
  -3  -3  23 23647.0 1315.00   6
  -3   3  23 25656.9 1399.33   6
   3   3 -23 25791.3 1165.16   2
   3  -3 -23 25773.6 1473.58   5
   3  -3 -23 23060.7 1305.47   2
   3   3 -23 28486.2 1254.34   5
   3  -3 -25 11557.5 1293.28   5
   3   3 -25 9533.78 868.890   2
  -3  -3  25 9867.53 1032.59   6
  -3   3  25 11170.0 1136.48   6
   3   3 -25 9898.66 936.840   5
   3  -3 -25 10894.6 1109.71   2
   3  -3 -27 1974.92 1299.92   5
  -3   3  27 1542.12 990.019   6
   3  -3 -27 2413.47 1085.99   2
   3   3 -27 3162.16 877.479   5
  -3  -3  27 1781.79 991.790   6
   3   3 -27 1207.25 812.918   2
   3  -3 -29-1223.52 1188.86   2
  -3  -3  29 799.163 999.602   6
   3  -3 -29-1751.10 1491.62   5
   3   3 -29-848.539 956.758   5
  -3   3  29 769.173 1066.73   6
   3   3 -29 652.989 888.332   2
   3  -3 -33 7037.20 1549.40   2
  -3   3  33 4796.04 1252.40   6
   3   3 -33 4833.51 1236.68   5
   3  -3 -33 5177.20 2021.02   5
   3  -5   1 5229.33 335.735   8
  -3   5  -1 4553.96 326.124   7
   3  -5  -1 4893.82 250.789   1
  -3   5   1 5248.43 344.399   7
   3  -5  -1 4487.40 343.411   8
  -3   5   1 4857.23 280.327   3
   3  -5  -1 5056.72 256.984   5
   3  -5   1 5039.16 253.828   1
   3  -5  -1 4778.30 232.991   2
   3  -5   3 78843.8 2504.76   8
  -3   5  -3 83433.6 2498.29   7
  -3   5   3 82417.3 2466.30   6
   3  -5  -3 80903.5 2525.62   8
   3  -5  -3 81695.9 2458.80   1
   3  -5  -3 79771.9 2456.90   5
   3  -5   3 80934.4 2467.37   1
   3  -5  -3 82430.5 2447.31   2
  -3   5   3 82209.5 2517.20   7
  -3   5   5 3913.59 299.627   6
   3  -5   5 4236.84 266.849   1
   3  -5   5 3883.39 307.142   8
  -3   5   5 3715.53 304.405   4
   3  -5  -5 3991.25 257.931   2
   3  -5  -5 3355.69 264.399   5
  -3   5  -5 3670.07 275.085   7
   3  -5  -5 3486.82 251.514   1
   3  -5  -5 4205.21 379.974   8
   3  -5  -7 152807. 4540.69   8
  -3   5   7 149361. 4504.07   6
  -3   5   7 145415. 4480.12   4
   3  -5   7 149772. 4480.59   8
   3  -5   7 152059. 4486.57   1
   3   5  -7 147654. 4672.43   5
  -3   5  -7 150933. 4457.75   7
   3  -5  -7 141253. 4479.26   5
   3  -5  -7 153138. 4461.96   2
  -3  -5   7 144907. 4627.01   3
   3  -5  -7 149120. 4454.31   1
  -3  -5   9 112.564 503.435   3
   3  -5  -9-43.6363 698.019   8
  -3   5  -9 85.2712 233.636   7
  -3   5   9 629.694 440.496   4
   3  -5  -9 220.054 320.514   1
   3   5  -9 47.8202 401.041   2
   3   5  -9-65.5653 462.018   5
   3  -5  -9-13.8922 295.498   2
  -3   5   9-37.9385 382.411   6
   3  -5   9 175.830 294.477   8
   3  -5  -9 122.530 373.310   5
   3  -5 -11 63215.0 2915.03   8
   3  -5 -11 63643.8 2057.70   1
   3  -5 -13 112796. 3538.61   2
  -3  -5  13 119526. 3617.66   3
   3   5 -13 113503. 3556.63   5
   3  -5 -13 110774. 3535.47   1
   3  -5 -13 112405. 3598.80   5
  -3   5  13 112569. 3597.90   6
   3   5 -15 28174.1 1138.08   2
  -3   5  15 28868.6 1252.04   6
  -3  -5  15 29262.1 1178.09   6
  -3  -5  15 31109.5 1276.75   3
   3   5 -15 28709.0 1172.41   5
   3  -5 -15 30370.0 1294.20   5
   3  -5 -15 30341.2 1191.63   2
  -3   5  17 13900.0 934.276   6
  -3  -5  17 14530.4 871.374   6
  -3  -5  17 15673.0 969.583   3
   3   5 -17 14779.0 825.708   5
   3  -5 -17 15750.8 890.753   2
   3  -5 -17 15847.1 1061.38   5
   3   5 -17 14474.2 799.100   2
   3  -5 -19 379.070 668.308   2
  -3   5  19 766.974 734.855   6
   3   5 -19 782.911 522.614   2
   3  -5 -19 511.948 904.358   5
  -3  -5  19 642.079 657.986   6
   3   5 -19 505.543 571.834   5
   3  -5 -21 11133.5 1228.82   5
   3   5 -21 14428.6 835.034   2
  -3   5  21 14136.0 1070.28   6
  -3  -5  21 14505.5 975.510   6
   3   5 -21 15338.8 964.325   5
   3  -5 -21 14149.3 1065.47   2
  -3  -5  23 20080.3 1248.37   6
   3   5 -23 16907.2 1020.76   2
  -3   5  25 9047.70 1106.37   6
   3  -5 -25 9575.60 1557.12   5
   3  -5 -25 9511.18 1232.04   2
   3   5 -25 10615.0 965.730   5
   3   5 -25 9143.97 835.687   2
  -3  -5  25 8841.22 1004.18   6
  -3  -5  27 2384.46 1045.32   6
  -3   5  27 1337.26 1052.54   6
   3   5 -27 2285.39 835.131   2
   3  -5 -29-1552.77 1346.63   2
   3   5 -29 58.9173 888.111   2
  -3  -5  29 810.588 1034.64   6
  -3   5  29-381.146 1075.78   6
   3  -5 -29 1122.82 1811.96   5
   3   5 -29-281.496 935.980   5
  -3  -5  31-1724.73 1344.65   6
   3   5 -31-355.053 1126.13   2
  -3   5  33 3326.44 1258.83   6
   3  -5 -33 473.844 2337.67   5
  -3   7   1 1804.70 372.435   7
  -3   7  -1 1230.35 364.265   7
   3  -7  -1 1770.50 178.314   5
   3  -7   1 1721.81 366.822   8
   3  -7  -1 1728.57 163.341   2
   3  -7   1 1701.28 230.674   1
  -3   7   1 1699.41 193.690   6
   3  -7  -1 1540.83 379.951   8
  -3   7   3 11787.9 573.403   4
   3  -7  -3 12151.0 629.317   8
  -3   7   3 13203.5 520.490   6
  -3   7  -3 13216.3 617.804   7
   3  -7  -3 12399.1 488.049   5
   3  -7   3 12592.0 617.179   8
   3  -7  -3 13543.5 537.853   1
   3  -7  -3 13046.5 485.931   2
   3  -7   3 13176.6 511.916   1
   3  -7  -5 98779.9 3203.93   8
  -3   7   5 101568. 3119.14   6
  -3   7  -5 101652. 3135.32   7
   3  -7  -5 103714. 3112.58   1
   3  -7   5 99107.4 3151.63   8
   3  -7  -5 105689. 3101.99   5
  -3   7   5 97692.3 3134.98   4
   3  -7   5 101741. 3081.78   1
   3  -7  -5 103042. 3091.25   2
   3  -7  -7 2464.18 375.016   2
   3  -7  -7 2000.52 403.073   1
   3  -7   7 1795.17 299.231   1
  -3   7   7 1336.25 462.390   4
   3  -7  -7 1751.43 403.523   5
  -3   7  -7 1397.30 368.027   7
   3  -7  -7 1574.60 708.834   8
  -3   7   7 2256.00 415.422   6
   3  -7   7 1440.90 423.068   8
  -3   7  -9-285.304 448.354   7
   3  -7  -9-410.650 575.685   1
   3  -7   9 13.8919 408.581   1
   3  -7  -9-1020.49 603.606   5
  -3   7   9 837.397 492.794   6
  -3   7   9-1724.10 744.280   4
   3  -7   9 1395.08 459.234   8
   3   7  -9-544.697 625.163   2
   3  -7 -11 16012.8 2135.50   8
   3  -7  11 19837.5 819.612   1
  -3   7  11 18598.2 1088.47   4
  -3   7 -11 20316.7 769.124   7
   3  -7 -11 19529.1 1014.12   1
  -3   7 -11 19856.8 931.538   5
   3  -7  11 18563.5 833.138   8
  -3  -7  13 22952.9 1102.58   3
  -3   7  13 23069.8 1070.05   6
   3  -7 -13 23027.0 1207.08   1
  -3   7 -13 21005.1 860.590   7
   3   7 -13 22741.5 1039.05   5
   3   7 -13 21869.3 973.900   2
   3  -7 -13 23082.3 1171.96   5
  -3   7 -13 22789.9 1077.37   5
   3  -7 -13 22820.2 1070.20   2
  -3  -7  15 53668.1 1858.11   3
  -3  -7  15 45575.9 1478.29   1
  -3   7  15 51053.4 1842.09   6
   3  -7 -15 52540.7 1971.86   5
   3   7 -15 51498.2 1714.93   2
  -3   7 -15 53696.6 1864.12   5
   3  -7 -15 54040.8 1875.54   2
   3   7 -15 52304.3 1780.31   5
   3  -7 -17 15091.7 1101.31   2
  -3  -7  17 15070.9 1048.93   3
   3   7 -17 13986.3 824.353   2
  -3   7  19 876.725 776.554   6
  -3   7 -19-364.210 984.428   5
  -3  -7  19-34.2010 825.575   3
  -3  -7  19 625.763 662.336   6
   3  -7 -19-467.263 859.724   2
   3   7 -19-14.5861 627.238   5
   3  -7 -19-937.844 1122.95   5
   3   7 -19 442.721 603.181   2
   3  -7  19-64.8804 564.215   8
   3  -7 -21 4644.11 1390.80   5
  -3   7 -21 4209.15 1234.68   5
  -3  -7  21 3930.96 803.836   6
  -3   7  21 4401.19 931.914   6
  -3  -7  21 4367.48 978.517   3
   3   7 -21 3395.60 730.641   5
   3  -7 -21 4186.26 1062.76   2
   3  -7  21 4174.49 660.139   8
   3   7 -21 3289.61 660.541   2
  -3  -7  23 19416.8 1313.54   3
  -3   7  23 16586.2 1266.26   6
   3  -7 -23 15686.5 1454.52   2
  -3   7 -23 14362.1 1626.82   5
  -3  -7  23 16028.4 1110.64   6
   3   7 -23 16078.9 969.388   2
   3  -7 -23 15386.0 1827.73   5
   3   7 -23 16392.9 1061.77   5
  -3  -7  25 7694.92 988.978   6
   3   7 -25 7180.20 915.925   5
  -3   7  25 5999.48 1130.15   6
   3   7 -25 6887.40 804.660   2
   3  -7 -25 4855.15 1872.23   5
   3   7 -27 10374.3 1050.84   5
  -3   7  27 9448.35 1254.75   6
  -3  -7  27 8693.94 1122.07   6
   3   7 -27 10357.1 920.373   2
   3  -7 -27 8611.85 2207.68   5
   3  -7 -29-1579.02 2396.51   5
  -3   7  29 3628.67 1265.65   6
  -3  -7  29 697.224 1037.80   6
   3   7 -29 455.664 970.021   5
   3   7 -29 693.859 861.509   2
   3   7 -31 3248.74 966.647   2
  -3  -7  31 3826.25 1188.37   6
   3   7 -31 2656.16 1062.92   5
   3  -9  -1 924.666 225.672   5
  -3   9  -1 630.242 479.041   7
   3  -9  -1 1170.61 330.102   1
   3  -9   1 986.347 300.472   1
   3  -9   3 47169.7 1530.30   1
   3  -9  -3 47248.5 1582.21   1
   3  -9  -3 48507.1 1532.43   5
  -3   9  -3 48661.0 1651.63   7
  -3   9   3 45889.2 1660.18   6
  -3   9   5 36568.7 1399.59   6
   3  -9  -5 37923.4 1336.02   5
   3  -9  -5 35268.0 1337.80   1
   3  -9   5 37951.2 1242.83   1
  -3   9  -5 39078.1 1365.82   7
  -3   9   7 151173. 4723.10   6
   3  -9  -7 152319. 4700.49   5
  -3   9   9 6140.09 691.520   6
  -3   9  -9 7486.69 382.666   5
   3  -9  -9 7603.70 836.282   5
   3  -9  -9 7421.52 801.843   2
  -3  -9  11 23231.8 1240.22   3
  -3   9 -11 24122.0 864.680   5
   3   9 -11 21831.4 1259.37   5
  -3  -9  13 54088.7 2024.57   3
  -3   9  13 51597.2 2019.15   6
   3  -9 -13 48900.0 2134.05   2
   3   9 -13 52995.4 2033.30   5
   3   9 -13 54071.4 1894.24   2
  -3   9 -13 56670.1 1778.91   5
   3  -9 -13 56658.1 2240.49   5
   3   9 -15 21134.2 1126.41   5
   3  -9 -15 21245.5 1561.76   5
   3   9 -15 21637.3 1033.28   2
  -3   9 -15 22115.3 969.838   5
  -3  -9  15 22498.6 843.903   1
  -3   9  15 22690.2 1225.18   6
  -3  -9  15 21422.0 1190.40   3
   3  -9  17 23804.9 1053.53   8
  -3  -9  17 22410.4 1204.68   3
  -3   9  17 20893.0 1223.76   6
   3   9 -17 20752.0 1006.16   2
   3   9 -17 20425.7 1073.54   5
   3  -9 -17 22207.9 1754.83   5
  -3  -9  17 18819.5 692.064   1
   3   9 -19 280.145 703.490   5
   3  -9  19-155.969 710.956   8
  -3  -9  19-91.0066 889.342   3
  -3   9  19-513.901 836.764   6
  -3   9 -19-392.710 729.078   5
   3  -9 -19 348.901 1533.90   5
  -3  -9  19-144.601 701.815   6
   3   9 -19 127.085 651.782   2
   3   9 -21 2565.60 724.905   2
  -3  -9  21 2923.56 887.472   6
   3   9 -21 2518.39 787.961   5
  -3   9 -21 121.223 1017.37   5
   3  -9  21 1027.47 881.914   8
  -3  -9  21-349.153 1116.37   3
  -3   9 -23 3124.71 1017.37   5
  -3  -9  23 1490.08 897.741   6
  -3   9  23 1611.32 927.850   6
  -3  -9  23 1408.37 1030.22   3
   3   9 -23 1387.41 801.666   5
   3   9 -23 1389.44 708.934   2
   3  -9  23 2069.89 856.974   8
   3  -9 -23 101.410 2017.11   5
   3   9 -25 40262.3 1705.40   5
  -3  -9  25 47005.8 1959.83   3
   3   9 -25 39739.6 1608.91   2
  -3  -9  25 42249.8 1801.15   6
  -3   9 -25 48499.9 1997.29   5
  -3   9 -27 8224.80 1404.60   5
  -3  -9  27 9573.57 1137.17   6
   3   9 -27 8797.67 913.430   2
   3   9 -27 9722.04 1047.88   5
  -3  -9  27 9506.54 1344.09   3
   3   9 -29-2247.58 925.630   2
   3   9 -29-1478.28 1045.86   5
  -3   9 -29-1424.28 1502.08   5
   3   9 -31 10583.8 1196.28   5
  -3  -9  31 9793.16 1268.80   6
   3   9 -31 9473.45 1040.11   2
  -3  -9  31 12144.7 1553.36   3
  -3  11  -1 200.867 512.526   4
   3 -11   1 778.866 683.533   8
   3 -11   1 814.028 418.860   1
   3 -11  -1-352.781 712.047   8
  -3  11   1 11.2081 555.459   4
   3 -11  -1 495.689 403.432   5
   3 -11  -1 566.437 451.302   1
   3 -11  -3 44654.3 1589.50   5
  -3  11  -3 44869.2 1637.10   7
  -3  11  -3 45713.3 1563.10   4
   3 -11  -3 45092.8 1599.21   1
  -3  11   3 44883.5 1627.92   4
   3 -11   3 44078.9 1667.38   8
   3 -11  -3 46609.7 1871.85   8
  -3  11  -5 223759. 6913.78   7
   3 -11   5 230907. 6808.98   1
   3 -11  -5 229799. 6958.44   1
   3 -11  -5 227961. 6955.66   5
  -3  11   5 224587. 6940.08   4
   3 -11   5 233167. 6947.54   8
   3 -11  -5 222947. 7221.23   8
  -3  11   7 55982.0 2052.47   4
  -3  11  -7 57049.5 1982.15   7
   3 -11  -7 59187.1 2183.49   5
   3 -11  -7 54847.1 2783.54   8
   3 -11   7 59157.5 2040.65   8
   3 -11   7 58446.3 1853.27   1
   3 -11  -7 57078.6 2110.08   1
   3 -11  -9 105.837 956.222   1
   3 -11   9 97.7832 247.722   3
   3 -11   9 811.254 682.355   8
   3 -11   9-185.852 381.506   1
  -3  11  -9 22.8475 604.658   7
  -3  11  -9 59.0222 199.502   5
  -3  11   9-343.189 755.534   4
   3 -11  -9 634.343 2157.06   8
   3 -11  11 4591.14 742.826   8
  -3  11 -11 3152.79 623.029   7
   3 -11  11 3473.02 436.867   1
   3 -11 -11 3556.84 1273.34   5
  -3  11  11 3206.20 929.367   4
  -3  11 -11 3763.67 345.227   5
   3 -11 -11 3985.04 1208.72   1
  -3  11 -13 62411.0 2036.84   7
   3  11 -13 59589.7 2093.48   2
  -3 -11  13 60729.4 2342.24   3
   3  11 -13 55556.0 2370.40   5
   3 -11 -13 61164.6 2705.57   5
  -3  11 -13 59926.6 1911.89   5
   3 -11  13 64155.6 2145.05   8
   3 -11  13 60489.7 1975.95   1
  -3  11 -15 38752.5 1383.65   7
   3  11 -15 34549.9 1669.73   5
   3 -11  15 39255.8 1378.17   1
  -3 -11  15 35986.8 1376.99   1
  -3  11 -15 38871.3 1334.30   5
   3  11 -15 38125.6 1491.22   2
   3 -11 -15 34369.7 2277.90   5
   3 -11  15 40015.4 1557.00   8
  -3 -11  15 38574.1 1683.10   3
  -3  11 -17 3704.09 506.625   7
   3 -11  17 3089.02 591.970   1
  -3 -11  17 2733.01 902.858   3
   3 -11  17 2549.77 825.118   8
   3  11 -17 2596.97 687.205   2
   3  11 -17 2246.39 845.078   5
  -3 -11  19-520.155 765.662   6
  -3  11 -19-36.4551 673.628   5
  -3  11 -19-555.959 496.114   7
   3  11 -19-528.133 837.714   5
   3 -11  19-136.703 879.549   8
   3  11 -19-158.952 706.517   2
   3 -11  21 1112.21 962.992   8
  -3 -11  21 2222.68 1064.06   3
  -3  11 -21 557.683 782.353   5
  -3 -11  21 1195.68 842.004   6
   3  11 -21 1735.25 849.460   5
   3  11 -21 276.444 723.534   2
  -3 -11  23 39079.7 1799.60   3
  -3 -11  23 34760.9 1666.79   6
   3  11 -23 35631.2 1656.01   5
  -3  11 -23 41071.1 1639.56   5
   3  11 -23 34855.3 1520.06   2
  -3 -11  25 23753.7 1410.95   6
  -3 -11  25 21784.4 1578.73   3
   3  11 -25 21640.7 1334.85   5
   3  11 -25 22470.5 1204.29   2
   3  11 -27 3544.16 840.847   2
  -3 -11  27 2721.07 1053.31   6
  -3 -11  27 2605.31 1267.57   3
   3  11 -27 2802.53 969.041   5
   3  11 -29-342.838 844.892   2
  -3 -11  29-3358.71 1468.09   3
   3  11 -29-355.817 1025.13   5
  -3 -11  29 276.814 1099.70   6
   3  11 -31 2885.36 921.804   2
  -3 -11  31 2810.69 1161.47   6
   3  11 -31 3393.82 1105.54   5
  -3 -11  31 5164.67 1458.34   3
  -3  13  -1 16656.6 896.765   4
  -3  13   1 17025.0 923.420   4
   3 -13  -1 14926.2 1239.59   8
   3 -13  -1 16177.5 876.193   1
   3 -13   1 17251.1 830.861   1
   3 -13  -1 16641.0 998.029   5
   3 -13   1 13158.6 732.383   5
   3 -13   1 18223.6 1142.63   8
   3 -13  -3 85815.1 3318.74   8
  -3  13  -3 89913.2 2867.83   4
   3 -13   3 93132.7 2816.66   1
   3 -13  -3 82782.8 2917.59   1
   3 -13  -3 85807.5 3034.27   5
   3 -13   3 90907.1 3017.80   8
  -3  13   3 86729.0 2924.19   4
  -3  13  -5 48806.8 1823.58   7
   3 -13  -5 49267.0 1937.48   1
   3 -13   5 49164.7 1871.74   8
   3 -13  -5 46022.6 2088.57   5
   3 -13   5 50004.0 1647.56   1
   3 -13  -5 43843.1 2587.13   8
  -3  13  -5 51558.3 1743.86   4
  -3  13   5 45305.9 1829.05   4
   3 -13  -7 7576.42 1088.52   1
   3 -13  -7 6177.50 1333.28   5
  -3  13   7 6492.61 839.189   4
   3 -13   7 8454.30 552.443   1
   3 -13  -7 8779.24 2231.04   8
  -3  13  -7 8022.19 674.288   4
   3 -13   7 7780.71 855.345   8
  -3  13  -7 8652.48 812.139   7
  -3  13  -9 1655.90 704.855   7
   3 -13   9 2105.73 439.272   1
   3 -13   9 1106.55 632.218   6
   3 -13  -9 428.115 1248.23   1
   3 -13   9 1835.90 769.838   8
  -3  13   9 1715.19 846.432   4
   3 -13   9 554.463 234.538   3
  -3  13 -13 10991.7 552.370   5
   3 -13  13 12246.6 658.605   1
   3 -13  13 13592.9 1038.69   8
   3 -13  13 9671.84 1273.49   6
   3 -13  13 10659.6 617.079   3
   3  13 -13 12134.4 883.365   2
  -3  13 -13 10774.2 862.014   7
   3 -13  15 40782.0 1450.33   1
  -3 -13  15 42400.3 1907.86   3
  -3  13 -15 43173.1 1562.34   7
  -3  13 -15 39322.4 1397.87   5
  -3 -13  15 39872.5 1613.99   1
   3  13 -15 43302.0 1634.74   2
   3 -13  15 44311.5 1747.77   8
  -3  13 -17 7439.95 723.655   7
   3  13 -17 7228.06 836.931   2
   3 -13  17 7272.43 674.958   1
   3  13 -17 7260.54 1086.11   5
   3 -13  17 9268.18 1051.31   8
   3  13 -19-46.3342 958.972   5
  -3  13 -19-74.7575 553.250   7
  -3 -13  19-3170.44 1105.59   3
   3 -13  19 262.630 649.277   1
   3 -13  19-628.756 997.730   8
   3  13 -19-154.110 734.069   2
  -3 -13  21 14280.7 1127.69   6
  -3 -13  21 16626.9 1335.73   3
  -3  13 -21 18327.8 882.071   7
   3 -13  21 21262.7 1184.65   1
   3  13 -21 16735.6 1073.99   2
   3 -13  21 19352.0 1342.31   8
   3  13 -21 16536.3 1294.79   5
   3  13 -25 8557.11 923.163   2
  -3 -13  25 7437.97 1094.00   6
  -3 -13  25 9788.12 1303.73   3
   3  13 -25 7596.40 1122.24   5
  -3 -13  29-728.904 1162.37   6
  -3 -13  29-469.222 1325.80   3
   3  13 -29 189.336 850.061   2
   3  13 -29-588.323 1099.25   5
  -3 -13  31 2703.42 1257.83   6
  -3 -13  31 2071.11 1468.63   3
   3  13 -31 3780.47 949.564   2
   3  13 -31 2023.30 1243.85   5
  -3  15   1 11701.3 911.088   4
   3 -15   1 11450.9 1325.03   8
   3 -15  -1 13638.0 1618.47   8
   3 -15   1 13803.7 887.045   1
   3 -15  -1 13628.4 967.171   1
  -3  15  -1 12726.4 900.892   4
  -3  15   3 36013.9 1562.84   4
   3 -15  -3 35856.7 1681.34   1
   3 -15   3 35761.5 1772.02   8
   3 -15   3 38728.8 1442.16   1
  -3  15  -3 36253.1 1525.36   4
   3 -15  -3 39027.0 2488.44   8
  -3  15  -5 12863.2 916.733   4
   3 -15  -5 14083.2 1315.30   1
   3 -15   5 14557.8 810.049   1
   3 -15   5 11640.5 1207.55   8
   3 -15  -5 13815.9 2574.02   8
   3 -15   9 1626.04 509.433   1
   3 -15  -9 2419.34 1605.79   1
  -3  15   9 3006.98 964.606   4
  -3  15  -9 2670.43 859.863   7
  -3  15  -9 1984.47 697.223   4
   3 -15   9 1612.77 922.474   8
   3 -15  11 3212.04 961.038   8
   3 -15  11 2696.60 508.616   1
  -3  15 -11 2298.42 712.507   4
  -3  15 -11 2589.01 820.758   7
   3 -15 -11 2231.12 1850.38   1
   3  15 -13 7149.40 866.629   2
  -3  15 -13 7776.77 788.454   4
   3 -15  13 6477.39 1020.66   8
  -3  15 -13 7515.23 935.222   7
   3 -15  13 7052.68 601.018   1
   3 -15  15 1128.44 1100.18   8
   3 -15  15 2388.84 583.123   1
   3  15 -15 1915.00 832.940   2
  -3  15 -15 85.6612 910.234   7
  -3 -15  17 6103.20 1263.58   3
  -3  15 -17 7767.18 850.403   7
   3 -15  17 6855.09 1125.99   8
   3  15 -17 7021.10 891.336   2
   3 -15  17 6728.90 645.060   1
  -3 -15  19 521.834 1118.44   3
   3 -15  19 1084.50 653.343   1
   3  15 -19 2516.77 1163.49   5
   3 -15  19-429.666 1116.34   8
  -3  15 -19-842.901 722.000   7
   3  15 -19-134.400 808.811   2
  -3 -15  23 7037.28 1245.58   3
   3  15 -23 6608.35 1187.79   5
   3  15 -23 8102.07 940.684   2
  -3 -15  23 7421.76 1060.04   6
  -3 -15  25 12178.8 1313.37   6
   3  15 -25 14832.2 1357.74   5
   3  15 -25 15400.9 1112.07   2
   3  15 -27 2567.91 895.770   2
  -3 -15  27 2045.49 1253.44   3
   3  15 -27 1602.10 1113.11   5
  -3 -15  27 1612.19 1162.69   6
  -3 -15  29 599.469 1284.32   6
  -3 -15  29-801.926 1360.49   3
   3  15 -29-468.057 870.991   2
   3  15 -29 1077.04 1221.94   5
  -3  17  -1 7266.65 916.445   4
   3 -17  -1 7614.87 1074.80   1
   3 -17   1 7530.87 938.763   1
   3 -17   1 9288.12 1775.99   8
   3 -17  -1 7178.76 2103.87   8
  -3  17   1 7722.05 945.170   4
   3 -17   3 16473.1 1694.70   8
   3 -17  -3 17732.7 1505.98   1
   3 -17   3 19365.8 1068.93   1
   3 -17  -3 16100.3 2695.20   8
  -3  17  -3 18988.7 1145.85   4
  -3  17   3 15340.2 1134.79   4
   3 -17  -5 20516.2 1764.43   1
   3 -17   5 18475.8 1592.74   8
   3 -17   5 22233.2 1066.74   1
  -3  17   5 18118.2 1237.99   4
   3 -17  -5 17571.0 3151.86   8
  -3  17  -5 21060.6 1180.35   4
  -3  17  -7 4452.19 848.609   4
   3 -17   7 4470.27 1220.77   8
   3 -17  -7 3050.21 1798.10   1
  -3  17   7 2090.09 949.125   4
   3 -17   7 3875.69 668.639   1
   3 -17  -9 2222.57 2067.54   1
  -3  17  -9 157.335 880.658   7
  -3  17  -9 843.189 792.808   4
   3 -17   9 1386.34 1108.68   8
   3 -17   9 1196.42 578.519   1
   3 -17  11 974.255 594.188   1
   3 -17  11-1870.26 1174.35   8
  -3  17 -11-1680.39 1008.93   7
  -3  17 -11-1087.28 881.992   4
   3 -17  13 8804.09 698.113   1
   3 -17  13 7035.91 1252.72   8
  -3  17 -13 6678.66 955.047   4
  -3  17 -13 7477.04 1064.20   7
   3 -17  15 4592.66 629.798   1
  -3  17 -15 3355.91 870.731   4
  -3  17 -15 3402.53 964.391   7
  -3 -17  15 3218.10 1357.58   1
   3  17 -15 3641.29 885.084   2
   3 -17  15 4232.43 1203.61   8
  -3  17 -17 7611.68 973.288   4
  -3  17 -17 7018.09 981.562   7
   3  17 -17 7418.24 957.672   2
   3 -17  17 5065.43 1235.50   8
   3 -17  17 7259.08 684.616   1
   3 -17  19-2683.90 1306.02   8
  -3 -17  21 845.318 1201.80   3
   3  17 -21 1743.68 883.843   2
   3  17 -23 9632.07 1417.57   5
   3  17 -23 16180.3 1116.54   2
   3 -19  -1 5590.68 2795.14   8
   3 -19  -1 745.100 1273.90   1
   3 -19   1 1113.76 1094.14   1
  -3  19  -1 2122.58 910.784   4
   3 -19   1 1006.73 2309.15   8
  -3  19   1 2708.20 957.434   4
   3 -19  -3 16105.9 3463.31   8
   3 -19   3 17977.4 2387.87   8
   3 -19  -3 19416.3 1943.22   1
  -3  19   3 17252.4 1313.18   4
   3 -19   3 19075.0 1315.42   1
  -3  19  -3 19877.6 1256.70   4
   3 -19   5 11665.7 1041.65   1
   3 -19   5 12027.3 1999.54   8
  -3  19  -5 9103.17 1112.66   4
  -3  19  -7 8027.36 1088.02   4
   3 -19   7 7872.71 891.942   1
   3 -19   7 6260.76 1760.95   8
  -3  19  -9 1212.20 937.918   4
  -3  19  -9 1151.68 1024.74   7
   3 -19   9 1602.26 1540.74   8
   3 -19   9 285.836 685.003   1
  -3  19 -11 2220.45 1077.16   7
   3 -19  11 950.629 1438.37   8
  -3  19 -11 1069.25 951.398   4
   3 -19  11 1280.89 684.436   1
   3 -19  13 3745.62 701.451   1
   3 -19  13 3607.27 1451.79   8
  -3  19 -13 3342.58 988.382   4
  -3  19 -13 5181.59 1087.49   7
  -3  19 -15 20453.8 1412.64   7
   3  19 -15 20396.4 1273.21   2
  -3  19 -15 22848.7 1346.42   4
   3 -19  15 20770.9 1051.03   1
   3 -19  17 6302.59 1471.69   8
  -3  19 -17 5513.90 1051.65   7
  -3  19 -17 8293.96 1078.18   4
   3 -19  17 6714.50 736.390   1
  -3  19 -19 1219.72 951.526   7
  -3  19 -19 741.189 975.796   4
   3 -19  19 752.102 1361.86   8
   3 -19  19 646.785 658.446   1
  -3  21  -1 767.469 977.084   4
   3 -21   1 1097.55 1392.69   1
   3 -21  -1 3761.05 3489.11   8
   3 -21   1 73.9147 3081.33   8
  -3  21   1-656.842 1026.23   4
   3 -21  -1-2230.73 1697.05   1
  -3  21   3 5607.68 1146.45   4
   3 -21  -3 4500.45 2098.69   1
   3 -21   3 5356.65 1279.96   1
   3 -21   3 516.076 2744.05   8
  -3  21  -3 5141.36 1084.67   4
  -3  21   5 14717.4 1380.86   4
   3 -21  -5 16014.8 2666.98   1
   3 -21   5 17230.7 2737.95   8
   3 -21   5 17733.5 1366.94   1
  -3  21  -5 19819.0 1327.18   4
   3 -21   7 5899.48 1018.65   1
   3 -21   7 5836.05 2283.24   8
  -3  21  -7 4808.21 1070.30   4
   3 -21   9 783.528 845.356   1
   3 -21   9 438.325 2039.50   8
  -3  21  -9 265.602 1027.92   4
  -3  21 -13 17874.4 1454.76   7
   3 -21  13 19211.5 1082.94   1
  -3  21 -13 15274.7 1305.05   4
  -3  21 -15 12471.8 1243.62   4
   3 -21  15 13282.8 916.553   1
   3 -21  15 9572.21 1909.08   8
  -3  21 -15 13644.1 1334.05   7
  -3  21 -17 1363.53 1122.46   4
   3 -21  17-53.8796 736.409   1
   3 -21  17-463.653 1704.44   8
  -3  21 -17 1414.82 1172.66   7
  -3  21 -19-156.411 1107.81   7
   3 -21  19-1021.85 735.773   1
  -3  21 -19-458.652 1170.26   4
   3 -21  19-1298.78 1766.33   8
  -3  23  -3 2142.35 1129.40   4
  -3  23   3-1676.24 1182.02   4
   3 -23  -3 1795.87 2785.76   1
   3 -23   3-2358.12 3724.89   8
   3 -23   3 1505.57 1617.50   1
   3 -23   5 6115.83 1385.88   1
  -3  23  -5 4237.63 1133.11   4
  -3  23  -7 8263.33 1234.22   4
   3 -23   7 8293.07 1270.99   1
   3 -23   7 8924.40 3041.40   8
   3 -23   9-694.222 994.983   1
  -3  23  -9 622.692 1131.07   4
  -3  23 -11 2537.65 1204.08   7
   3 -23  11 1632.96 2707.71   8
   3 -23  11 2664.54 942.170   1
  -3  23 -11 3155.81 1192.07   4
   3 -23  13 3750.37 934.892   1
   3 -23  13 461.459 2596.31   8
  -3  23 -13 2638.31 1244.85   4
  -3  23 -13 3393.54 1323.45   7
  -3  23 -15 486.711 1316.91   7
   3 -23  15 639.146 857.302   1
  -3  23 -15-878.644 1272.21   4
  -3  23 -17 4239.40 1232.50   4
   3 -23  17 4415.25 2269.22   8
  -3  23 -17 4038.46 1279.32   7
   3 -23  17 3397.81 846.925   1
  -3  25   1-1606.96 1217.11   4
   3 -25  -1 512.349 2929.33   1
  -3  25  -1 397.421 1190.10   4
   3 -25   1 154.441 2355.31   1
   3 -25   3-2109.77 1984.14   1
   3 -25   3-108.098 4369.81   8
  -3  25  -3 2346.32 1183.93   4
   3 -25   5-3961.39 1861.96   1
  -3  25  -5-2179.81 1366.02   4
   3 -25   9-477.467 1287.59   1
  -3  25 -11 2012.02 1261.83   7
   3 -25  11 1160.09 1091.49   1
  -3  25 -11 1955.68 1221.03   4
  -3  25 -13 2853.33 1274.80   4
   3 -25  13 357.058 3276.85   8
  -3  25 -13 2561.34 1293.76   7
   3 -25  13 1383.58 1021.62   1
   3 -25  15 1396.08 3048.65   8
  -3  25 -15 4682.46 1353.28   7
   3 -25  15 3958.05 1017.66   1
  -3  25 -15 4694.68 1323.72   4
   3 -25  17-63.3029 3035.76   8
  -3  25 -17-341.427 1292.73   7
   3 -25  17 1543.42 893.801   1
  -3  25 -17 219.815 1307.67   4
  -3  27  -1 34.0203 1270.84   4
  -3  27  -3 2001.04 1266.97   4
  -4   0   4 63708.7 2085.98   3
   4   0  -4 61943.2 2119.86   5
  -4   0   6 147.831 346.162   3
   4   0  -6 414.289 308.468   2
   4   0  -6-10.8534 318.802   5
   4   0  -8 66918.3 2175.46   5
   4   0  -8 71644.9 2174.27   2
   4   0  -8 67410.0 2051.53   8
  -4   0   8 64182.6 2195.13   3
   4   0 -10 445.569 288.557   8
   4   0 -10-43.5155 370.079   2
  -4   0  12 73593.4 2248.99   7
  -4   0  12 77150.6 2486.56   3
   4   0 -12 79417.9 2433.73   5
   4   0 -12 75293.0 2289.21   8
  -4   0  14 281.644 343.681   4
  -4   0  14-28.5498 157.320   7
  -4   0  14 127.760 517.634   6
   4   0 -14-57.8671 447.641   5
   4   0 -14-107.520 449.224   8
   4   0 -14-76.0375 171.783   1
   4   0 -14 290.545 441.295   2
   4   0 -16 112297. 3332.89   5
  -4   0  16 102833. 3100.61   7
  -4   0  16 105373. 3362.27   6
   4   0 -16 109990. 3288.34   2
   4   0 -16 103350. 3097.51   1
   4   0 -18-1372.15 586.067   2
   4   0 -18-730.589 640.097   5
  -4   0  20 103401. 3517.11   6
   4   0 -20 107638. 3466.41   5
   4   0 -20 109669. 3411.24   2
   4   0 -22 251.506 585.723   2
  -4   0  22 156.856 797.515   6
   4   0 -22 49.4759 683.494   5
   4   0 -24-440.707 678.980   2
  -4   0  24-217.283 865.879   6
   4   0 -24 543.957 749.099   5
   4   0 -26 18.2385 768.250   2
  -4   0  26 803.371 917.838   6
   4   0 -26-1105.48 837.405   5
   4   0 -28 15970.4 1154.90   2
  -4   0  28 15380.0 1316.49   6
   4   0 -28 18941.0 1284.42   5
  -4   0  30 27.9147 1080.63   6
   4   0 -30-373.077 969.530   2
   4   0 -30-1562.61 1064.60   5
   4   0 -32 1464.67 1188.45   5
  -4   0  34 1199.27 1194.93   6
   4   0 -34 1755.45 1123.75   2
   4   0 -34 494.006 1280.04   5
  -4   2   2 124658. 3630.04   7
   4  -2  -2 114069. 3659.78   1
   4  -2  -2 123835. 3644.13   8
  -4   2   4 2729.03 204.695   7
   4  -2  -4 2695.42 240.627   8
   4  -2  -4 3289.33 340.830   2
   4  -2  -4 2756.36 345.685   5
  -4   2   4 2645.92 363.455   3
   4  -2  -4 2765.00 215.660   1
  -4  -2   6 17500.6 841.907   3
  -4   2   6 19185.3 657.156   7
  -4   2   6 18171.0 777.243   3
   4  -2  -6 19315.3 646.349   1
   4   2  -6 17095.8 863.357   5
   4  -2  -6 17854.4 724.903   5
   4  -2  -6 19715.8 733.655   2
   4  -2  -6 19238.7 688.095   8
  -4   2   8 183.391 255.935   7
  -4  -2   8 12.2250 433.786   3
   4   2  -8 169.097 361.884   2
   4   2  -8 172.334 396.506   5
   4  -2  -8 347.420 182.460   1
   4  -2  -8 543.247 297.213   5
  -4   2   8 229.104 395.982   3
   4  -2  -8 369.428 312.045   8
   4  -2  -8 707.735 318.997   2
   4  -2 -10 144222. 4362.95   8
  -4   2  10 147821. 4443.32   6
   4  -2 -10 142127. 4400.51   2
  -4   2  10 144852. 4339.39   7
   4  -2 -10 146307. 4304.44   1
   4  -2 -12 329.320 214.047   1
  -4  -2  12 507.660 581.236   3
   4   2 -12 440.771 439.754   5
   4  -2 -12 681.438 438.988   5
   4  -2 -12-323.058 483.600   8
  -4   2  12 146.702 390.494   7
   4   2 -12 9.97081 448.332   2
  -4   2  12-232.198 366.223   4
   4   2 -14 10.4235 464.701   2
   4  -2 -14 341.018 427.203   2
   4  -2 -14 450.262 218.715   1
  -4   2  14 1051.71 397.766   7
   4   2 -14 376.515 465.240   5
   4  -2 -14 301.369 448.704   5
   4  -2 -14 539.054 955.521   8
  -4  -2  14-98.5274 611.142   3
  -4  -2  14 428.442 505.855   6
  -4   2  14-68.1260 567.014   4
  -4   2  14 963.770 568.949   6
  -4   2  16 1066.58 597.652   6
   4   2 -16 851.757 510.203   5
   4   2 -16 1230.55 500.188   2
  -4  -2  16 1683.44 578.710   6
   4  -2 -16 1112.45 245.468   1
  -4  -2  16 1978.02 667.845   3
   4  -2 -16 742.979 522.932   5
  -4   2  16 1441.60 424.293   7
   4  -2 -16 1250.19 470.897   2
  -4   2  18 135973. 4454.95   6
   4  -2 -18 136366. 4359.38   2
  -4   2  20-464.657 748.125   6
  -4  -2  20 602.611 717.640   6
   4   2 -20 176.249 538.699   2
   4  -2 -20 318.092 657.706   5
   4  -2 -20-39.8981 559.527   2
   4   2 -20 76.6401 603.589   5
  -4  -2  22 24380.6 1270.38   6
  -4   2  22 24623.6 1294.01   6
   4   2 -22 24809.3 1198.95   5
   4  -2 -22 25458.3 1258.99   5
   4   2 -22 22335.7 1100.44   2
   4  -2 -22 23853.8 1145.27   2
   4  -2 -24 328.190 868.173   5
   4   2 -24 310.755 654.331   2
   4  -2 -24 176.224 732.394   2
  -4  -2  24 166.315 853.776   6
  -4   2  24 270.329 879.713   6
   4   2 -24-126.666 768.399   5
   4  -2 -26 8157.41 961.941   2
  -4   2  26 7890.40 1087.43   6
   4   2 -26 8969.03 982.753   5
  -4  -2  26 8764.05 1059.99   6
   4   2 -26 8349.03 847.383   2
   4  -2 -26 8099.03 1112.79   5
   4   2 -28-245.260 810.817   2
   4  -2 -28-774.364 1075.06   5
   4  -2 -28 708.183 868.621   2
  -4   2  28 646.115 1028.54   6
   4   2 -28 750.327 935.643   5
  -4  -2  28-421.239 986.783   6
  -4   2  30 7604.01 1234.26   6
   4  -2 -30 6295.40 1136.25   2
  -4  -2  30 5878.00 1161.85   6
   4   2 -30 7887.03 1117.40   5
   4   2 -30 5623.25 1009.72   2
   4  -2 -32 358.923 1343.85   5
   4  -2 -34 952.035 1259.38   2
  -4   2  34 1438.95 1197.22   6
   4   2 -34 382.186 1069.06   2
  -4  -2  34-1102.89 1167.64   6
   4   2 -34 28.5197 1202.79   5
   4  -2 -34 729.771 1532.35   5
   4  -4   0 31605.5 1035.20   1
  -4   4   0 33498.9 1049.81   7
  -4   4   2 8156.29 416.852   7
   4  -4   2 9907.82 432.788   8
   4  -4  -2 9031.69 376.620   1
  -4   4  -2 8954.63 388.320   7
   4  -4   2 8289.70 400.175   1
   4  -4  -2 8113.12 471.944   5
   4  -4  -2 9558.82 437.670   2
   4  -4  -2 8683.58 432.015   8
  -4   4   2 8960.23 474.413   3
   4  -4  -4 11243.1 506.634   5
   4  -4   4 10555.1 518.070   1
   4  -4  -4 12795.4 503.629   2
   4  -4  -4 11009.0 535.689   8
   4  -4   4 12512.3 498.581   8
  -4   4   4 10434.0 560.196   3
   4  -4  -4 11683.0 447.794   1
  -4   4   4 11507.8 530.118   7
  -4   4   6 26.9354 334.799   7
   4  -4  -6-170.705 201.196   1
  -4   4   6-193.274 369.375   3
   4  -4  -6 212.591 265.189   5
   4  -4   6-7.26065 197.437   8
   4  -4  -6 118.243 354.395   8
   4  -4  -6 145.083 277.910   2
  -4   4   8 129706. 4048.33   6
  -4   4   8 132432. 4018.80   7
   4  -4  -8 131145. 4034.69   5
   4  -4  -8 138040. 4017.28   2
   4  -4  -8 131602. 4039.48   8
   4  -4  -8 132383. 3957.32   1
  -4   4  10 1667.54 696.979   7
   4  -4 -10 7180.11 557.681   2
   4  -4 -10 8608.02 703.476   8
   4  -4 -10 10436.9 419.240   1
  -4   4  10 4760.34 654.833   6
  -4   4  12 131729. 4073.92   4
  -4  -4  12 138736. 4224.09   3
   4   4 -12 138324. 4183.81   5
   4  -4 -12 135352. 4113.34   5
   4   4 -12 138805. 4141.44   2
   4  -4 -12 129400. 3990.43   1
   4  -4 -12 132136. 4188.74   8
   4  -4 -14-77.5726 425.335   2
  -4   4  14 207.467 543.133   6
   4  -4 -14 217.235 1312.71   8
  -4  -4  14 1021.48 667.113   3
   4  -4 -14 41.4045 319.180   1
   4   4 -14-281.313 524.213   5
   4  -4 -14-179.962 498.296   5
   4   4 -14 247.085 494.151   2
  -4   4  14-216.927 659.212   4
  -4  -4  16 19781.7 972.855   6
   4  -4 -16 17542.2 752.154   1
  -4   4  16 20029.1 1009.89   6
   4   4 -16 20509.5 923.361   2
  -4  -4  16 21037.4 1072.85   3
   4   4 -16 18001.2 931.616   5
   4  -4 -16 19757.4 970.448   5
   4  -4 -16 18913.2 876.547   2
  -4  -4  20 84538.1 2864.00   6
  -4  -4  20 90177.8 2935.12   3
  -4   4  20 80265.4 2894.38   6
   4   4 -20 82827.9 2814.79   5
   4  -4 -20 80034.1 2876.30   5
   4   4 -20 85556.8 2770.01   2
   4  -4 -20 86571.9 2811.93   2
   4  -4 -22-1614.16 758.176   2
  -4  -4  22-230.668 810.923   6
   4  -4 -22-313.727 857.308   5
  -4   4  22-561.751 838.685   6
   4   4 -22 115.814 701.326   5
   4   4 -22 791.589 627.151   2
   4  -4 -24-949.037 1023.57   5
  -4  -4  24-1082.38 867.547   6
   4   4 -24-364.372 654.708   2
  -4   4  24-215.926 944.489   6
   4   4 -24-618.578 786.282   5
   4  -4 -24 741.393 853.974   2
   4   4 -26 268.630 712.366   2
   4  -4 -26-806.197 1124.44   5
  -4  -4  26 400.579 907.839   6
  -4   4  26 1206.31 975.499   6
   4  -4 -26 668.104 888.870   2
   4   4 -26-392.875 834.169   5
  -4   4  28 10071.1 1250.42   6
   4  -4 -28 9738.64 1188.76   2
  -4  -4  28 11318.4 1158.37   6
   4   4 -28 10530.5 1100.97   5
   4   4 -28 11194.7 958.812   2
   4  -4 -28 10009.0 1441.69   5
   4  -4 -30 314.510 1274.75   2
   4   4 -30 79.6769 982.909   2
   4   4 -30 138.114 1026.50   5
  -4   4  30 1510.23 1169.58   6
   4  -4 -32 1726.82 1636.35   5
  -4  -4  34 122.358 1182.73   6
  -4   4  34 425.505 1163.43   6
   4   4 -34-384.398 1143.22   5
   4  -4 -34 1027.78 1859.99   5
   4   4 -34-176.337 1040.10   2
   4  -4 -34-1724.11 1409.05   2
   4  -6   0-59.7920 209.659   1
   4  -6   0 129.631 333.793   8
   4  -6   0-232.545 224.638   2
  -4   6   0-119.680 326.110   7
  -4   6   2 28540.2 964.125   3
   4  -6   2 26009.4 999.706   8
   4  -6  -2 27564.4 940.352   5
   4  -6  -2 28361.8 905.581   2
   4  -6   2 28755.1 936.458   1
  -4   6   2 27223.4 1020.54   7
   4  -6  -2 25918.8 1020.58   8
   4  -6  -2 27643.3 922.432   1
  -4   6  -2 26666.6 983.723   7
  -4   6   4 1758.94 422.009   7
   4  -6  -4 1649.79 250.942   1
  -4   6  -4 1471.55 309.383   7
  -4   6   4 1679.24 356.320   3
   4  -6   4 1588.84 266.102   1
   4  -6  -4 1603.42 266.421   5
  -4   6   4 1905.30 296.895   6
   4  -6  -4 1282.64 420.863   8
   4  -6  -4 1816.64 273.193   2
   4  -6   4 1622.80 328.220   8
   4  -6   6 2277.12 369.424   8
   4  -6  -6 2106.86 322.858   2
   4  -6  -6 2908.30 503.044   8
  -4   6   6 2288.56 369.056   6
   4  -6   6 2292.34 331.076   1
  -4   6   6 2277.29 507.181   7
   4  -6  -6 3156.76 297.712   1
   4  -6  -6 2715.73 354.248   5
  -4   6  -6 2069.53 303.918   7
  -4  -6  10 402036. 11810.8   3
  -4   6  10 390252. 11673.5   6
  -4   6  10 396111. 11645.1   4
   4   6 -10 391223. 11829.1   5
   4  -6 -10 390175. 11585.4   1
   4  -6 -10 389104. 11723.7   8
  -4   6  12 12.7960 539.154   6
   4  -6 -12-73.8197 424.748   2
  -4  -6  12-49.1809 671.741   3
   4  -6 -12 505.896 408.736   1
   4  -6 -12-379.991 499.015   5
   4   6 -12-17.0514 621.634   5
   4   6 -12-291.012 537.906   2
   4  -6 -12 172.391 1095.24   8
  -4   6  12-504.138 583.501   4
   4  -6 -14 1777.66 629.677   5
   4  -6 -14 2142.54 490.082   2
  -4   6  14 1827.68 593.101   6
  -4  -6  14 1841.48 734.612   3
   4  -6 -14 2671.31 486.369   1
   4   6 -14 2057.18 607.949   5
   4  -6 -14 1030.49 1741.25   8
   4   6 -14 2584.21 593.130   2
  -4   6  14 1680.56 785.235   4
   4  -6 -16 1133.84 576.224   2
   4  -6 -16 1159.76 571.383   1
  -4   6  16 835.324 652.508   6
  -4  -6  16 483.313 793.009   3
   4   6 -16 1421.17 615.991   5
   4  -6 -16 1390.65 699.138   5
   4   6 -16 172.842 603.316   2
   4  -6 -18 45630.8 1744.83   2
  -4  -6  18 51009.0 1897.79   3
  -4  -6  18 48467.0 1779.47   6
   4  -6 -18 46667.9 1858.62   5
   4  -6 -18 42119.6 1727.49   1
   4   6 -18 47725.8 1713.51   2
   4   6 -18 46828.4 1760.70   5
  -4   6  18 45755.6 1816.37   6
   4  -6 -20 197.039 857.248   1
   4   6 -20 324.601 614.008   2
  -4  -6  20-155.314 696.123   6
   4  -6 -20 805.369 698.277   2
  -4   6  20-189.484 786.888   6
   4  -6 -20 21.8685 918.458   5
  -4  -6  20 1805.24 894.025   3
   4   6 -20 1078.26 682.503   5
   4  -6 -24 459.023 1187.89   5
  -4  -6  24-104.256 880.203   6
  -4   6  24-1472.32 964.536   6
   4  -6 -24-839.940 919.262   2
  -4  -6  24-1064.08 1039.62   3
   4   6 -24-18.0725 750.448   5
   4   6 -24 177.329 693.218   2
   4   6 -26 6448.41 849.313   2
  -4  -6  26 5747.64 1067.13   6
  -4   6  26 6837.61 1110.01   6
   4  -6 -26 5959.52 1199.69   2
   4  -6 -26 8056.15 1465.67   5
   4   6 -26 6187.51 920.208   5
  -4  -6  26 6078.89 1222.82   3
   4  -6 -28 3000.49 1209.11   2
   4  -6 -28 2644.81 1579.70   5
   4   6 -28 1692.02 794.147   2
  -4  -6  28 3151.08 1005.01   6
  -4   6  28 2089.73 1081.33   6
  -4  -6  28 1578.38 1176.30   3
   4   6 -28 1534.03 932.128   5
  -4   6  32 139.854 1148.94   6
   4  -6 -32-1563.75 1447.75   2
   4  -6 -32 149.000 2062.85   5
  -4   8   0 85786.0 2509.73   3
  -4   8   0 81218.3 2463.20   6
   4  -8   0 83917.5 2516.76   5
   4  -8   0 81738.8 2524.12   1
   4  -8   0 81496.1 2448.88   2
  -4   8   0 77670.7 2613.57   7
  -4   8   2 3837.87 330.818   6
  -4   8   2 4452.49 378.786   3
   4  -8  -2 3895.68 309.527   5
   4  -8  -2 3873.97 277.854   2
   4  -8  -2 3935.88 356.760   1
  -4   8   2 4133.23 554.589   7
  -4   8   4 16674.2 683.832   6
   4  -8  -4 16389.8 642.658   5
   4  -8  -4 16189.0 627.515   2
   4  -8  -4 16687.4 666.724   1
  -4   8   4 16053.9 838.854   7
  -4   8   8 320723. 9608.40   6
   4  -8  -8 325836. 9586.31   5
   4  -8  -8 325679. 9573.60   1
   4  -8  -8 317334. 9561.83   2
   4  -8  10 14560.4 754.638   8
  -4  -8  10 12615.0 1109.49   3
  -4  -8  12 29221.6 1445.13   3
   4  -8 -12 30167.6 1229.35   2
   4   8 -12 29388.3 1455.97   5
   4   8 -12 29119.5 1273.06   2
   4  -8 -12 33448.8 1320.32   5
  -4   8  12 28965.2 1278.59   6
  -4  -8  14 809.327 807.898   3
   4  -8 -14 1331.02 597.811   2
   4  -8  14 1475.80 574.944   8
  -4   8  14 1854.01 657.772   6
   4   8 -14 812.215 735.859   5
   4  -8 -14 2485.10 752.683   5
  -4   8 -14-61.2532 893.909   5
   4   8 -14 886.661 613.166   2
   4  -8 -18 1682.32 978.973   5
   4   8 -18 1802.03 743.213   5
  -4  -8  18 658.277 863.419   3
   4  -8 -18 2871.30 784.047   2
  -4   8  18 1454.81 785.416   6
   4  -8  18 2441.08 658.624   8
  -4   8 -18 474.550 1101.00   5
   4   8 -18 1540.02 652.343   2
  -4  -8  20 22165.0 1187.87   6
  -4   8  20 22484.8 1295.70   6
   4  -8 -20 21608.7 1534.52   5
   4   8 -20 22018.1 1110.74   2
   4  -8 -20 23482.6 1357.95   2
   4  -8  20 24608.1 1079.33   8
   4   8 -20 21914.5 1209.48   5
  -4  -8  20 22606.6 1336.12   3
   4   8 -22 547.825 734.665   2
  -4  -8  22 986.828 835.538   6
  -4  -8  22-1175.79 1042.76   3
   4  -8 -22 1493.83 1008.43   2
   4  -8 -22-343.835 1344.59   5
  -4   8  22 373.653 864.791   6
   4   8 -22 649.247 819.195   5
   4   8 -24 440.915 758.098   2
  -4  -8  24 640.406 886.584   6
   4  -8 -24 62.0326 1117.50   2
   4  -8 -24 785.996 1500.82   5
   4   8 -24-625.881 844.605   5
  -4  -8  24 1063.32 1086.98   3
  -4   8  24 218.843 963.422   6
  -4  -8  26-1389.35 1232.69   3
   4   8 -26 953.330 778.866   2
  -4  -8  26 362.738 1010.83   6
  -4   8  26 1669.64 1088.45   6
   4  -8 -26-578.557 1281.82   2
   4  -8 -26 2453.22 1740.95   5
   4   8 -26 1345.77 875.391   5
  -4  -8  28 40755.1 1844.49   6
  -4  -8  28 44199.4 2026.72   3
  -4   8  28 35440.8 1957.22   6
   4   8 -28 38770.5 1759.13   5
   4  -8 -28 32902.1 2557.69   5
   4   8 -28 37702.8 1635.02   2
   4   8 -30 2371.29 868.191   2
  -4  -8  30 1645.65 1091.71   6
  -4  -8  30-441.708 1368.76   3
   4   8 -30 1130.47 995.938   5
  -4   8  32-1208.62 1349.17   6
   4  -8 -32-2888.52 2451.28   5
  -4  10   0 457.164 567.061   7
   4 -10   0-713.145 632.079   8
  -4  10   0-575.643 283.351   3
   4 -10   0 131.848 218.882   5
   4 -10   0-168.706 354.143   1
  -4  10   2 56251.8 1909.86   6
  -4  10   2 60958.5 2069.19   7
  -4  10  -2 55298.6 2033.57   7
   4 -10  -2 61644.4 1933.49   1
   4 -10  -2 63588.1 2103.33   8
   4 -10   2 61738.9 2078.37   8
   4 -10  -2 61078.8 1894.00   2
   4 -10  -2 58802.2 1842.05   5
   4 -10   2 59629.2 1912.18   1
  -4  10   2 64103.5 1996.42   4
   4 -10  -4-543.376 689.537   8
   4 -10  -4 210.628 405.053   2
   4 -10   4-407.201 351.482   1
   4 -10  -4-235.716 398.728   1
  -4  10   4 552.226 446.302   6
  -4  10   4 32.0323 505.704   4
   4 -10  -4-400.592 356.523   5
   4 -10   4-254.914 598.738   8
  -4  10  -4-328.734 567.861   7
   4 -10  -6 58344.3 1900.86   1
  -4  10   6 56732.1 1951.57   4
   4 -10  -6 55697.9 1861.79   5
   4 -10   6 58062.0 1978.03   8
  -4  10   6 56739.3 1921.24   6
   4 -10   6 57122.5 1832.75   1
   4 -10  -6 56689.1 2093.47   8
  -4  10  -6 56198.3 1943.68   7
   4 -10  -6 57370.7 1912.36   2
  -4  10   8 795.986 601.232   4
  -4  10  -8-43.6332 532.881   7
   4 -10   8-185.982 374.191   1
   4 -10  -8 366.362 1016.74   8
  -4  10   8-25.5215 534.912   6
   4 -10  -8-271.624 548.022   1
   4 -10  -8 343.714 530.595   5
   4 -10  -8-25.1753 552.920   2
  -4  10  -8 165.845 202.005   5
   4 -10   8 75.2781 587.643   8
   4 -10  10 62731.3 2024.22   1
   4 -10 -10 62161.4 2146.85   1
  -4  10 -10 61346.0 1948.30   5
   4 -10 -10 59556.2 2741.96   8
  -4  10 -10 64292.4 2078.44   7
   4 -10  10 63967.6 2146.86   8
  -4  10  10 62110.6 2188.05   4
  -4  10 -12 4599.34 526.494   7
   4 -10 -12 6200.36 2112.65   8
  -4 -10  12 3796.08 978.960   3
   4  10 -12 3853.60 718.436   2
  -4  10 -12 5709.87 510.775   5
  -4  10  12 3863.52 714.029   6
   4 -10 -12 5174.53 813.399   2
   4 -10 -12 5356.58 867.687   1
   4 -10 -12 4486.69 848.817   5
   4 -10  12 4625.70 522.152   1
  -4  10  12 4195.77 817.438   4
   4 -10  12 4696.79 682.426   8
  -4  10 -16 1900.22 456.134   7
   4 -10 -16 1493.82 1116.60   1
  -4 -10  16 1278.98 904.514   3
  -4  10  16 2302.34 769.024   6
   4 -10 -16 2262.14 965.960   2
   4  10 -16 1802.87 893.940   5
  -4  10 -16 1241.58 663.333   5
   4 -10 -16 1711.22 1089.32   5
   4  10 -16 1456.98 700.510   2
   4 -10  16 2289.56 747.920   8
  -4  10  18 25568.1 1389.00   6
   4  10 -18 25184.1 1393.74   5
   4 -10 -18 21574.3 1677.80   1
   4 -10 -18 24324.4 1680.34   5
   4  10 -18 24215.6 1212.15   2
   4 -10  18 28169.3 1252.25   8
   4 -10 -18 24506.6 1542.55   2
  -4 -10  18 26585.7 1416.96   3
  -4  10 -20 6879.18 1148.96   5
  -4 -10  22 8281.25 975.544   6
  -4  10  22 8058.62 1120.66   6
   4  10 -22 7802.07 897.682   2
   4  10 -22 7057.94 994.166   5
   4 -10  22 9695.17 981.653   8
   4 -10 -22 8329.49 1795.03   5
  -4  10 -22 7823.80 1117.84   5
  -4 -10  22 8370.46 1210.15   3
  -4  10  24-430.915 1055.52   6
   4 -10 -24 633.662 1970.64   5
  -4 -10  24-2197.72 999.856   6
   4  10 -24-311.843 835.289   2
   4  10 -24-850.412 913.437   5
  -4  10 -24-2481.89 1284.03   5
  -4 -10  26 17094.9 1345.21   6
  -4  10  26 16898.6 1461.58   6
   4  10 -26 19488.8 1318.03   5
  -4 -10  26 21111.8 1530.06   3
   4  10 -26 19556.5 1145.95   2
   4 -10 -26 15687.4 2428.03   5
   4  10 -28-1434.71 927.911   2
  -4 -10  28-1956.82 1271.01   6
   4  10 -28 297.984 1057.16   5
   4 -10 -28-1752.84 2418.61   5
  -4 -10  30 24809.9 1592.74   6
   4  10 -30 24088.4 1343.77   2
   4  10 -30 20675.8 1495.19   5
  -4  12   0 91740.5 2633.77   4
   4 -12   0 85281.5 2735.64   8
   4 -12   0 87576.6 2541.07   1
  -4  12   0 82417.5 2671.31   7
  -4  12  -2 3811.83 565.605   4
  -4  12  -2 3004.39 705.637   7
   4 -12  -2 3197.61 496.695   1
   4 -12  -2 2965.71 363.503   5
   4 -12  -2 2609.18 809.079   8
   4 -12   2 2717.87 416.829   1
   4 -12   2 3539.63 737.596   8
  -4  12   2 2783.40 595.987   4
   4 -12   4 17004.0 1029.60   8
  -4  12   4 16086.2 910.865   4
   4 -12  -4 15463.7 763.032   5
   4 -12   4 18102.1 745.981   1
   4 -12  -4 16883.1 859.953   1
   4 -12  -4 16047.2 1150.48   8
  -4  12  -4 17649.6 971.416   7
  -4  12  -6 1211.21 661.933   7
   4 -12  -6 1312.97 1021.18   8
   4 -12   6 484.944 390.740   1
   4 -12  -6 1131.70 609.635   1
  -4  12   6 916.029 640.124   4
   4 -12  -6 382.452 584.562   5
   4 -12   6 170.108 725.839   8
  -4  12   8 39742.1 1682.18   6
  -4  12   8 40520.0 1636.80   4
   4 -12   8 42559.6 1427.88   1
   4 -12  -8 39361.9 1628.84   1
   4 -12  -8 39504.3 2183.70   8
   4 -12   8 45145.7 1666.42   8
  -4  12  -8 44072.9 1591.76   7
  -4  12  10-1072.30 786.211   4
  -4  12 -10-276.874 653.694   7
  -4  12 -10-79.6485 212.361   5
   4 -12 -10-564.206 839.896   1
   4 -12  10-8.77589 431.801   1
   4 -12 -10-910.840 1966.87   8
   4 -12  10-426.606 762.432   8
  -4  12 -12 19755.8 737.250   5
   4 -12  12 19838.3 871.352   1
  -4  12 -12 20241.2 985.094   7
  -4  12  12 20653.7 1223.21   6
   4 -12  12 21301.9 1144.74   8
   4 -12 -12 19856.3 1364.50   1
   4 -12 -12 20439.8 1399.65   5
  -4  12  12 18013.0 1223.43   4
  -4  12  14-696.819 1041.20   4
   4 -12 -14-303.496 1212.00   1
  -4 -12  14-1545.79 1101.04   3
  -4  12 -14 311.506 570.881   7
  -4  12 -14-72.1884 416.556   5
   4 -12 -14 1281.35 1241.86   5
  -4  12  14-1932.71 942.524   6
   4 -12  14 666.546 521.314   1
   4  12 -14-93.3311 723.570   2
   4 -12  14 1073.29 797.760   8
   4 -12 -16 6886.29 1533.48   5
   4 -12  16 10474.2 745.739   1
   4 -12 -16 7160.81 1517.58   1
  -4 -12  16 8457.50 1144.65   3
  -4  12  16 8012.05 1016.89   6
  -4  12 -16 8942.28 666.660   7
   4  12 -16 8937.13 893.252   2
   4  12 -16 8311.51 1174.41   5
   4 -12  16 9574.34 965.712   8
  -4 -12  18 68841.6 2867.76   3
   4 -12 -20 16737.2 2028.71   1
  -4 -12  20 24276.0 1437.39   3
   4  12 -20 23567.9 1432.16   5
   4 -12 -20 25727.0 2246.03   5
   4  12 -20 25621.1 1192.46   2
   4 -12  20 32310.6 1388.90   8
  -4 -12  22 1634.43 1138.35   3
   4 -12 -22 1663.08 2060.05   5
   4  12 -22 1509.29 1036.17   5
   4  12 -22 1175.10 810.738   2
  -4 -12  22 1174.99 914.866   6
   4 -12  22 728.589 1027.62   8
  -4 -12  24 736.939 1164.81   3
  -4 -12  24-1451.99 972.341   6
   4  12 -24-560.824 877.612   2
   4  12 -24 71.3845 994.744   5
   4 -12 -24 1893.44 2277.56   5
  -4 -12  26 2150.73 1048.17   6
  -4 -12  26 1480.93 1267.57   3
   4  12 -26 2160.28 1038.09   5
   4  12 -26 1118.73 862.546   2
  -4 -12  28 30052.4 1892.73   3
  -4 -12  28 29584.8 1708.02   6
   4  12 -28 28289.1 1677.65   5
   4  12 -28 31816.0 1477.96   2
   4  12 -30-510.388 893.108   2
  -4 -12  30-1037.29 1167.56   6
  -4 -12  30-1138.65 1484.46   3
   4  12 -30-601.474 1160.62   5
  -4  14   0-560.333 642.755   4
   4 -14   0-799.385 873.953   8
   4 -14   0 103.607 515.162   1
   4 -14   0-243.578 259.657   5
   4 -14  -2 123744. 4296.06   8
   4 -14   2 128083. 4211.32   8
  -4  14   2 134727. 4135.90   4
  -4  14  -2 133448. 4099.98   4
   4 -14  -2 127144. 3945.67   5
   4 -14  -2 134170. 4091.79   1
   4 -14   2 128947. 4011.22   1
  -4  14  -2 129211. 4153.56   7
  -4  14  -4-160.852 604.247   4
   4 -14  -4 289.361 635.653   5
   4 -14  -4-119.577 649.000   1
  -4  14   4 344.957 696.465   4
  -4  14  -4-1152.17 730.792   7
   4 -14  -4 134.784 1151.19   8
   4 -14   4-475.634 814.666   8
   4 -14   4-1256.59 491.060   1
  -4  14  -6 6964.69 923.871   7
   4 -14  -6 9437.19 912.670   1
   4 -14   6 10574.6 666.216   1
   4 -14  -6 8230.48 964.889   5
   4 -14  -6 7952.64 1618.81   8
  -4  14  -6 8898.62 783.449   4
  -4  14   8 4007.78 811.376   4
   4 -14   8 3338.85 501.566   1
   4 -14   8 2423.55 859.637   8
   4 -14  -8 2214.93 1975.70   8
  -4  14  -8 3474.86 809.363   7
  -4  14  10 25124.7 1349.41   4
   4 -14 -10 23105.8 1543.03   1
  -4  14 -10 26463.0 1236.00   7
   4 -14 -10 21621.0 1633.08   5
   4 -14  10 25886.9 1378.80   8
   4 -14 -10 19700.9 2940.04   8
   4 -14  10 27422.3 1035.22   1
   4 -14  12 817.479 486.729   1
   4 -14 -12 2224.87 1310.97   1
   4 -14 -12-182.606 1363.17   5
   4 -14  12 709.801 926.205   8
  -4  14  12 1105.47 934.549   4
  -4  14 -12 1205.01 736.846   7
   4 -14 -14-1045.07 1689.54   5
  -4  14 -14-348.583 687.940   7
   4 -14  14-687.983 944.868   8
   4 -14 -14 818.657 1533.02   1
   4 -14  14 41.3978 520.945   1
   4  14 -14-902.917 814.921   2
   4 -14  16 2029.52 1178.49   8
   4 -14  18 24658.0 1434.77   8
   4 -14 -18 8032.87 2092.38   1
   4 -14 -18 12621.4 2356.54   5
   4  14 -18 22073.3 1229.78   2
   4 -14  18 22602.0 1090.58   1
  -4  14 -18 22582.9 1019.31   7
  -4 -14  18 19509.9 1516.66   3
   4 -14  20 5873.81 896.045   1
  -4 -14  20 4569.18 1232.32   3
   4  14 -20 4938.76 915.976   2
  -4  14 -20 5613.56 699.339   7
   4  14 -20 3714.58 1181.09   5
   4 -14  20 5971.56 1188.25   8
  -4 -14  22 13043.1 1414.20   3
   4 -14  22 19199.0 1446.20   8
   4  14 -22 13399.8 1401.25   5
   4  14 -22 16969.7 1176.20   2
  -4  14 -22 18055.1 954.690   7
   4  14 -24 342.014 865.791   2
  -4 -14  24-876.926 1203.94   3
   4  14 -24-755.823 1153.66   5
  -4 -14  24-632.429 1009.09   6
   4  14 -26 9997.69 1074.06   2
  -4 -14  26 6558.65 1238.19   6
   4  14 -26 10155.3 1376.22   5
  -4 -14  28 842.035 1336.95   3
  -4 -14  28 876.588 1186.77   6
   4  14 -28-196.575 893.400   2
   4  14 -28 1063.57 1197.01   5
  -4 -14  30 13287.1 1417.57   6
  -4 -14  30 10332.7 1648.25   3
   4  14 -30 13321.0 1118.41   2
   4 -16   0 259184. 7678.28   1
   4 -16   0 260281. 7964.12   8
  -4  16   0 239810. 7717.74   4
  -4  16  -2-193.819 723.297   4
   4 -16   2 23.3285 1022.43   8
   4 -16  -2 49.8864 723.300   1
  -4  16   2 667.277 800.710   4
   4 -16   2-758.477 591.604   1
   4 -16  -2 1217.11 1319.39   8
  -4  16  -4 2455.88 768.807   4
   4 -16  -4 2428.68 933.729   5
   4 -16   4 2569.24 1011.02   8
   4 -16  -4 1150.69 858.825   1
  -4  16  -4 1835.56 886.700   7
   4 -16  -4 1776.04 1652.19   8
   4 -16   4 2065.09 558.733   1
  -4  16   4 1906.45 809.862   4
  -4  16  -6-660.565 736.356   4
  -4  16   6-98.2098 805.370   4
   4 -16  -6 41.9060 1101.18   5
   4 -16  -6 310.433 982.068   1
   4 -16  -6 98.5671 2080.92   8
   4 -16   6-936.398 977.254   8
   4 -16   6 43.7722 509.558   1
  -4  16  -6-121.954 829.434   7
  -4  16   8 16290.1 1156.85   4
   4 -16  -8 17298.9 1455.93   1
   4 -16   8 17667.8 864.242   1
   4 -16   8 18849.1 1273.20   8
  -4  16  -8 17878.8 1063.88   4
   4 -16  -8 13501.6 2728.35   8
  -4  16  -8 18258.6 1158.62   7
   4 -16 -10 3266.51 3267.70   8
   4 -16 -10 1636.25 1480.99   1
   4 -16  10 156.006 599.765   1
   4 -16  10 1792.54 1020.32   8
  -4  16 -10-828.771 840.050   4
   4 -16 -10-546.410 1571.21   5
  -4  16 -10 83.7394 885.995   7
  -4  16  10 763.809 907.682   4
  -4  16 -12 4172.71 950.304   7
   4 -16  12 6755.04 647.178   1
   4 -16  12 4692.67 1098.75   8
  -4  16 -12 5220.86 864.977   4
  -4  16 -14 94.5297 854.548   7
   4 -16 -14-1250.24 1857.85   1
   4 -16  14-269.947 570.271   1
   4 -16  14 183.381 1068.78   8
   4 -16 -14-2820.92 2041.67   5
   4 -16  16 4178.28 637.681   1
  -4  16 -16 3241.61 818.769   7
   4 -16  16 529.420 1148.14   8
   4 -16 -16-781.500 2029.55   1
   4  16 -16 2983.25 881.599   2
  -4  16 -18-465.296 774.217   7
   4 -16  18-421.902 694.564   1
   4 -16  18-499.931 1205.46   8
   4  16 -18 286.392 918.982   2
   4 -16  20 46109.4 1694.54   1
  -4  16 -20 42892.0 1638.62   7
   4  16 -20 40978.2 1816.13   2
   4 -16  20 41678.0 2113.34   8
  -4 -16  20 37492.0 2155.94   3
  -4 -16  22-1369.60 1250.68   3
   4  16 -22 997.934 1274.07   5
   4  16 -22 241.726 877.016   2
  -4 -16  26 454.250 1129.51   6
  -4 -16  26-236.203 1275.15   3
   4  16 -26 504.138 1277.02   5
   4  16 -26-218.950 955.551   2
  -4 -16  28 13317.9 1557.60   3
  -4 -16  28 8578.19 1404.91   6
   4  16 -28 10788.0 1484.55   5
   4  16 -28 12164.4 1166.36   2
  -4  18   0 58.5594 851.455   4
   4 -18   0 938.917 1579.62   8
   4 -18   0-645.306 849.549   1
  -4  18  -2 40281.7 1726.86   4
   4 -18  -2 41006.9 1806.59   1
   4 -18   2 41621.4 1638.98   1
   4 -18   2 44014.1 2230.81   8
  -4  18   2 37904.7 1748.75   4
   4 -18  -4-3275.75 2291.12   8
   4 -18  -4 24.1682 1086.90   1
  -4  18  -4 150.789 857.034   4
   4 -18   4 304.131 1228.18   8
  -4  18   4-339.399 888.372   4
   4 -18   4 355.405 661.775   1
   4 -18  -6 28.4632 1379.28   1
   4 -18   6 2213.92 651.262   1
   4 -18   6 2488.83 1268.03   8
  -4  18  -6 3061.66 910.530   4
  -4  18  -6 1621.61 990.982   7
  -4  18 -10 16053.3 1250.71   7
   4 -18 -10 14269.1 2043.81   1
   4 -18  10 16735.6 1467.70   8
   4 -18  10 15818.2 921.986   1
  -4  18  10 13262.9 1301.04   4
  -4  18 -10 15809.1 1166.73   4
   4 -18 -12-1058.71 2015.63   1
  -4  18 -12-93.3092 991.556   7
  -4  18 -12-517.072 878.038   4
   4 -18  12 841.155 620.052   1
   4 -18  12 347.905 1201.35   8
  -4  18 -14 317.561 920.936   7
   4 -18  14 151.104 619.538   1
  -4  18 -14 835.151 882.690   4
   4 -18  14 505.232 1192.62   8
  -4  18 -18 26536.7 1342.24   7
   4  18 -18 24174.6 1406.57   2
   4 -18  18 25596.7 1146.45   1
   4 -18  18 22258.9 1707.12   8
  -4  18 -18 25240.2 1356.42   4
  -4  18 -20 4866.33 1002.03   4
   4 -18  20 4759.33 777.195   1
   4 -18  20 3593.80 1338.29   8
   4  18 -20 3990.91 992.562   2
  -4  18 -20 4198.78 882.116   7
   4  18 -22 8229.37 1086.60   2
   4  18 -24 72.8298 948.130   2
  -4  20   0 15240.1 1272.58   4
   4 -20   0 14985.6 1313.37   1
   4 -20   0 13944.3 2395.23   8
  -4  20  -2-785.741 961.922   4
   4 -20  -2-1268.16 1238.25   1
   4 -20   2 907.330 946.468   1
   4 -20  -2 842.785 2543.33   8
   4 -20   2-601.268 1912.99   8
  -4  20   2-252.324 985.278   4
   4 -20  -4 2703.16 1388.24   1
  -4  20  -4 2991.75 996.995   4
   4 -20   4 3186.55 859.265   1
   4 -20  -4 1133.12 2933.23   8
  -4  20   4 1455.75 999.593   4
   4 -20   4 2427.38 1740.47   8
  -4  20  -6 371.525 955.365   4
   4 -20   6-827.601 1542.17   8
   4 -20  -6-289.453 1627.18   1
  -4  20  -6-339.155 1057.78   7
   4 -20  -6-2105.49 3537.84   8
   4 -20   6 543.431 767.964   1
  -4  20   6-1480.40 1005.30   4
   4 -20  -8 10627.9 2107.72   1
   4 -20   8 10141.4 1605.85   8
  -4  20   8 9969.86 1255.76   4
   4 -20   8 12282.1 917.561   1
  -4  20  -8 14119.7 1212.58   4
  -4  20  -8 11799.8 1262.08   7
  -4  20  10 710.566 1092.33   4
   4 -20 -10-1017.32 2183.82   1
   4 -20  10 27.9617 709.273   1
  -4  20 -10 279.395 980.354   4
  -4  20 -10-1268.75 1116.68   7
   4 -20  10-613.177 1419.97   8
  -4  20 -12 6340.28 1169.21   7
  -4  20 -14 254.873 996.470   4
  -4  20 -14-428.345 1082.72   7
   4 -20  14 196.368 666.060   1
   4 -20  14-1051.80 1389.21   8
  -4  20 -16 6497.77 1084.95   4
   4 -20  16 2935.96 1494.94   8
   4 -20  16 5858.31 741.519   1
  -4  20 -16 4951.10 1126.64   7
  -4  20 -18 19.6649 1060.00   4
   4 -20  18-1635.22 770.959   1
   4 -20  18-495.056 1494.45   8
  -4  20 -18-1056.35 1061.00   7
   4 -20  20 16517.8 987.019   1
  -4  20 -20 13777.6 1299.77   4
   4 -20  20 15284.5 1758.44   8
  -4  20 -20 14904.0 1197.13   7
   4 -22   0-1182.39 1342.10   1
   4 -22   0-4422.79 3012.48   8
  -4  22   0-2251.74 1112.31   4
  -4  22  -2 3869.61 1138.29   4
   4 -22  -2 2331.85 1571.33   1
   4 -22   2 2917.83 1233.53   1
   4 -22   2-943.434 2693.58   8
  -4  22   2 937.155 1124.15   4
   4 -22  -8-3409.57 2425.55   1
   4 -22   8 339.772 832.400   1
  -4  22  -8 1045.77 1131.35   7
   4 -22   8-2334.85 1949.24   8
  -4  22   8-867.848 1112.37   4
  -4  22  -8-1271.21 1075.91   4
  -4  22 -10 14172.2 1271.39   4
   4 -22  10 14434.3 1038.13   1
   4 -22  10 11697.6 1996.87   8
  -4  22 -10 11361.1 1330.78   7
   4 -22  12-763.796 766.700   1
  -4  22 -12 182.246 1103.83   4
  -4  22 -12 1795.13 1217.80   7
   4 -22  12-423.829 1656.67   8
  -4  22 -14-597.494 1209.22   7
  -4  22 -14-1071.93 1170.44   4
   4 -22  14-2677.42 1862.08   8
  -4  22 -16-3498.87 1239.41   4
   4 -22  16-5315.32 1884.43   8
  -4  22 -18 12152.3 1297.57   7
   4 -22  18 9502.14 1881.38   8
  -4  22 -18 12152.7 1319.40   4
   4 -22  18 12414.9 943.018   1
   4 -22  20 720.544 1698.90   8
   4 -24   0 4289.74 1735.59   1
  -4  24   0 2433.69 1180.20   4
   4 -24   0 348.701 3682.88   8
   4 -24  -2 171.635 1920.50   1
  -4  24   2 285.216 1117.28   4
   4 -24   2 316.082 1476.10   1
   4 -24  -2-98.7473 4007.37   8
   4 -24   2 2177.00 3348.23   8
  -4  24  -2-745.050 1122.84   4
   4 -24  -4 49.9297 2264.39   1
   4 -24   4-2234.45 2990.48   8
   4 -24   4 1819.71 1263.75   1
  -4  24   4 178.352 1192.14   4
  -4  24  -4-737.370 1160.29   4
   4 -24  -6 57.3910 2598.15   1
   4 -24   6 439.601 2701.43   8
   4 -24   6-324.221 1084.22   1
  -4  24   6-2836.57 1243.71   4
  -4  24  -6-312.905 1134.18   4
  -4  24  -8 6856.21 1355.38   7
   4 -24   8 7822.38 1183.92   1
  -4  24  -8 5274.13 1365.20   4
  -4  24 -12 4904.71 1312.12   4
  -4  24 -12 8346.51 1393.07   7
   4 -24  12 7599.99 1002.32   1
   4 -24  12 9248.67 2327.03   8
  -4  24 -14 1267.96 1186.18   4
  -4  24 -14 1405.21 1241.02   7
   4 -24  14-346.608 834.246   1
   4 -24  14-903.903 2132.79   8
  -4  24 -16 2433.47 1248.44   4
   4 -24  16 3030.89 874.686   1
   4 -24  16 522.067 2166.93   8
  -4  24 -16 3504.57 1319.86   7
  -4  24 -18 274.941 1229.78   7
   4 -24  18 268.080 798.573   1
  -4  24 -18 928.951 1258.82   4
   4 -24  18-84.3237 2147.81   8
  -4  26   2 664.582 1230.31   4
  -4  26   4-465.223 1230.89   4
   4 -28   0 1378.31 2677.42   1
  -4  28   0 1247.34 1306.31   4
   4 -28  -2 71.3611 3022.14   1
  -4  28  -2-493.142 1270.70   4
   4 -28   2-1725.87 2345.98   1
  -4  28   2 629.125 1309.13   4
  -4  28  -4-1435.38 1297.92   4
   4 -28   4-984.179 1967.02   1
   4 -28   4-452.262 4502.80   8
   4 -28   6 70.9531 1680.56   1
   4 -28   6 1668.71 4240.71   8
  -4  28  -6-249.425 1242.04   4
  -5   1   5 8362.04 640.690   3
   5  -1  -5 8283.64 647.618   5
   5  -1  -5 9934.64 418.216   8
  -5   1   7 85472.3 2815.08   3
   5  -1  -7 84577.8 2813.46   5
   5  -1  -7 87287.7 2755.66   2
   5  -1  -7 89158.0 2669.49   8
   5  -1  -9-453.378 392.632   8
  -5   1  11 10676.4 446.347   7
  -5  -1  11 10279.2 811.278   3
  -5   1  11 10760.9 774.548   3
   5  -1 -11 10023.5 505.528   1
   5   1 -11 10318.8 472.640   8
   5   1 -11 10179.5 703.017   5
   5  -1 -11 10140.4 644.771   5
   5   1 -11 11567.6 678.163   2
   5  -1 -11 11025.1 645.656   2
   5  -1 -11 10195.9 569.297   8
   5  -1 -13 22707.8 792.102   1
  -5   1  13 22725.8 1003.28   6
  -5   1  13 22920.5 1083.95   3
  -5  -1  13 23801.5 1112.72   3
   5   1 -13 21777.7 791.182   8
   5  -1 -13 21335.8 869.022   8
  -5   1  13 23237.3 771.859   7
   5   1 -13 21376.0 991.030   5
   5  -1 -13 20716.6 954.598   5
   5   1 -13 22302.6 972.837   2
   5  -1 -13 22276.7 945.987   2
  -5   1  15 84644.8 2506.58   7
  -5  -1  15 80803.1 2729.56   6
  -5   1  15 83236.6 2742.04   6
  -5  -1  15 83294.3 2792.96   3
  -5   1  15 83246.4 2771.03   3
   5   1 -15 80536.0 2710.89   5
   5  -1 -15 80626.7 2693.65   5
   5   1 -15 83588.3 2685.88   2
   5  -1 -15 82143.6 2666.24   2
   5  -1 -15 84903.1 2596.92   8
   5   1 -15 79165.6 2514.39   8
  -5   1  15 84043.4 2549.98   4
   5  -1 -15 84057.2 2513.51   1
   5   1 -19 26.6294 594.248   2
   5  -1 -19 634.728 566.577   2
  -5  -1  19-250.277 717.717   6
  -5  -1  19-667.507 817.370   3
   5   1 -19 854.833 620.549   5
   5  -1 -19 15.5780 646.263   5
  -5   1  19 1134.46 706.445   6
  -5  -1  21 14786.7 1059.53   6
   5   1 -21 14974.5 962.363   5
   5  -1 -21 15468.7 1006.55   5
   5   1 -21 12897.8 868.392   2
   5  -1 -21 14124.7 863.954   2
  -5   1  21 15319.1 1052.12   6
  -5   1  23 10808.1 1043.53   6
  -5  -1  23 12557.2 1067.54   6
   5   1 -23 10994.1 953.157   5
   5  -1 -23 13143.3 997.976   5
   5   1 -23 10383.1 838.338   2
   5  -1 -23 10091.9 814.584   2
  -5   1  25 9530.63 1057.26   6
  -5  -1  25 8387.67 1064.26   6
   5   1 -25 9482.21 982.983   5
   5  -1 -25 10341.4 1012.53   5
   5   1 -25 9133.84 866.089   2
   5  -1 -25 10109.8 890.650   2
   5   1 -27 2312.57 795.883   2
   5  -1 -27 3216.67 845.903   2
  -5  -1  27 2955.71 1027.62   6
  -5   1  27 1996.00 1026.60   6
   5   1 -27 3248.32 933.521   5
   5  -1 -27 2718.83 986.978   5
  -5  -1  29 337.292 1042.97   6
   5   1 -29 869.051 818.864   2
   5  -1 -29-822.376 899.400   2
  -5   1  29 54.1099 1043.83   6
   5   1 -29 23.0978 978.201   5
   5  -1 -29 676.244 1042.18   5
   5  -1 -31 852.972 1147.82   5
   5   1 -33-24.4086 971.206   2
   5  -1 -33 930.621 1060.44   2
  -5  -1  33 1297.71 1163.65   6
  -5   1  33-917.299 1190.74   6
   5   1 -33 1740.59 1188.34   5
   5  -1 -33 796.532 1272.75   5
  -5   3   1 8875.28 402.234   7
   5  -3  -1 8952.19 445.562   8
  -5   3   3 32380.1 1044.85   7
   5  -3  -3 30410.4 1066.17   1
   5  -3  -3 31461.6 1066.36   8
  -5   3   3 28904.2 1214.55   3
  -5   3   5 82530.5 2498.84   7
   5  -3  -5 81541.8 2514.85   1
  -5   3   5 79761.4 2629.64   3
   5  -3  -5 83307.3 2637.88   5
   5  -3  -5 83436.6 2569.74   2
   5  -3  -5 79777.0 2528.20   8
   5  -3  -7 2520.74 426.861   8
  -5   3   7 2737.07 553.863   3
   5  -3  -7 2227.13 302.430   1
   5  -3  -7 2770.58 458.235   5
   5  -3  -7 2310.19 431.138   2
   5   3  -9 3222.89 728.845   5
  -5  -3  11 5379.28 732.397   3
  -5   3  11 5980.04 570.555   6
  -5   3  11 6606.25 673.797   3
   5   3 -11 5990.09 614.629   2
   5  -3 -11 5267.38 517.369   2
   5   3 -11 4071.49 663.963   5
   5  -3 -11 4680.37 525.764   5
   5  -3 -11 5434.86 570.039   8
   5  -3 -11 5633.75 350.802   1
  -5   3  11 5337.82 481.252   7
  -5  -3  13 99362.3 3270.07   3
  -5   3  13 102805. 3186.27   6
   5   3 -13 97108.7 3220.50   5
   5  -3 -13 102361. 3160.69   5
   5   3 -13 100639. 3175.81   2
   5  -3 -13 101275. 3118.27   2
   5  -3 -13 98612.9 3094.54   8
   5  -3 -13 97585.3 2987.89   1
  -5   3  13 96658.5 3043.54   4
  -5   3  13 100562. 3054.19   7
  -5   3  15 106904. 3321.91   6
   5   3 -15 105938. 3329.69   5
   5  -3 -15 107606. 3277.18   5
  -5  -3  15 105329. 3381.18   3
   5   3 -15 104289. 3268.40   2
   5  -3 -15 97819.3 3076.81   1
   5  -3 -15 99668.0 3217.73   2
  -5   3  15 104153. 3185.26   4
   5  -3 -15 100754. 3294.25   8
  -5   3  15 102913. 3148.67   7
   5   3 -19 284.971 600.698   2
  -5   3  19-311.817 522.144   7
  -5  -3  19-349.129 708.898   6
  -5   3  19 879.020 734.451   6
  -5  -3  19 711.316 832.215   3
   5  -3 -19 702.078 552.429   2
   5   3 -19 15.7781 608.984   5
   5  -3 -19-141.485 662.199   5
  -5  -3  21 9089.94 925.054   6
   5  -3 -21 6352.70 711.886   2
  -5   3  21 7680.07 908.635   6
  -5  -3  21 9799.73 1070.20   3
   5   3 -21 7742.38 814.573   5
   5  -3 -21 7002.22 845.468   5
   5   3 -21 7481.93 769.873   2
  -5  -3  23 26665.8 1415.96   6
  -5  -3  23 27342.7 1450.98   3
  -5   3  23 24838.9 1396.74   6
   5   3 -23 25382.4 1283.73   5
   5  -3 -23 22552.0 1306.23   5
   5   3 -23 25137.3 1183.02   2
   5  -3 -23 24508.3 1209.49   2
  -5  -3  25 12244.1 1142.08   6
  -5  -3  25 15142.5 1271.95   3
  -5   3  25 11028.8 1165.13   6
   5   3 -25 14002.4 1047.54   5
   5  -3 -25 10396.0 1090.07   5
   5   3 -25 12563.0 931.172   2
   5  -3 -25 13546.0 1003.90   2
   5   3 -27 2970.71 782.107   2
  -5   3  27 3506.15 1023.38   6
  -5  -3  27 2423.52 1000.71   6
   5  -3 -27 2831.17 877.286   2
   5   3 -27 1260.38 904.191   5
   5  -3 -27 2597.21 1027.71   5
   5   3 -29-367.697 817.018   2
   5  -3 -29-1480.28 952.054   2
  -5   3  29-282.325 1099.46   6
  -5  -3  29-359.136 1034.67   6
   5   3 -29 200.417 930.702   5
   5  -3 -31 203.080 1180.41   5
   5   3 -33 7954.81 1090.12   2
  -5  -3  33 5585.13 1260.34   6
  -5   3  33 7410.57 1319.77   6
   5  -3 -33 7266.16 1257.73   2
   5   3 -33 7284.18 1211.67   5
   5  -3 -33 6352.66 1453.26   5
  -5   5   1-214.081 309.268   7
  -5   5  -1-120.390 260.094   7
   5  -5   1 45.5699 265.869   1
   5  -5  -1-116.384 261.956   1
   5  -5  -1-16.4753 329.057   8
   5  -5   1-165.331 316.414   8
  -5   5   3 109829. 3427.91   7
   5  -5   3 112544. 3464.35   1
   5  -5  -3 108082. 3450.60   8
  -5   5   3 108310. 3487.41   3
   5  -5  -3 110154. 3495.01   5
   5  -5  -3 114924. 3419.69   2
  -5   5  -3 121054. 3426.32   7
   5  -5  -3 110055. 3392.48   1
   5  -5  -5 75752.3 2472.24   8
   5  -5  -5 79619.3 2389.09   1
  -5   5   5 77779.4 2495.14   3
   5  -5  -5 78032.2 2454.00   5
   5  -5  -5 77055.6 2416.89   2
  -5   5   5 76436.0 2449.21   7
  -5   5   9-339.460 499.366   7
   5  -5  -9 186.172 549.923   8
  -5  -5   9-236.632 765.428   3
   5  -5  -9-300.378 295.208   1
   5  -5 -11 29609.3 1234.49   8
   5  -5 -11 31470.7 1067.25   1
  -5   5  11 32110.5 1162.28   4
   5   5 -11 32527.5 1448.59   5
   5   5 -11 33194.1 1303.67   2
   5  -5 -11 34366.7 1223.45   5
  -5  -5  11 32900.6 1455.79   3
   5  -5 -11 33161.9 1173.99   2
  -5   5  11 30212.0 1194.30   7
  -5  -5  13 105948. 3427.65   3
  -5   5  13 109339. 3315.08   6
   5   5 -13 106780. 3435.09   5
   5  -5 -13 109118. 3271.05   5
   5   5 -13 104820. 3310.13   2
  -5   5  13 102360. 3214.59   7
   5  -5 -13 101397. 3208.20   2
   5  -5 -13 98231.1 3116.69   1
   5  -5 -13 101913. 3304.50   8
  -5   5  13 100562. 3205.50   4
  -5  -5  15 43542.3 1695.94   3
  -5   5  15 42021.4 1573.36   6
   5   5 -15 40016.9 1620.24   5
   5  -5 -15 44487.7 1528.81   5
   5   5 -15 40652.9 1539.95   2
  -5   5  15 40470.9 1527.57   4
   5  -5 -15 42083.8 1459.14   2
   5  -5 -15 38090.5 1317.96   1
   5  -5 -15 40255.7 1904.21   8
  -5   5  15 38299.3 1451.95   7
  -5  -5  17 11073.9 1034.03   3
   5   5 -17 10674.8 876.996   5
   5  -5 -17 13679.6 849.810   5
   5   5 -17 11388.2 805.845   2
  -5   5  17 11260.0 901.864   6
   5  -5 -17 10514.3 563.216   1
   5  -5 -17 11908.9 729.725   2
   5  -5 -17 11015.1 1985.57   8
  -5   5  17 10185.5 1013.57   4
  -5   5  17 11786.4 770.128   7
   5  -5 -19 339.959 579.221   2
  -5  -5  19 554.434 688.184   6
  -5   5  19 57.8296 754.392   6
  -5  -5  19 694.174 891.302   3
   5   5 -19 916.029 703.482   5
   5  -5 -19 231.837 418.956   1
   5  -5 -19 414.805 701.271   5
   5   5 -19-226.005 652.887   2
  -5  -5  21 10338.6 968.446   6
  -5  -5  21 8554.50 1137.35   3
   5   5 -21 10006.8 894.900   5
   5  -5 -21 9399.86 965.925   5
   5   5 -21 10605.0 842.506   2
   5  -5 -21 8141.51 830.506   2
  -5  -5  23 18204.5 1200.87   6
  -5  -5  23 21048.6 1370.68   3
  -5   5  23 18057.1 1246.60   6
   5   5 -23 17039.7 1121.70   5
   5  -5 -23 17171.4 1234.81   5
   5   5 -23 18611.8 1070.20   2
   5  -5 -23 17491.6 1097.98   2
  -5  -5  25 17417.2 1257.63   6
  -5  -5  25 13899.2 1380.21   3
  -5   5  25 14919.4 1271.64   6
   5   5 -25 16265.4 1123.52   5
   5  -5 -25 17659.9 1323.11   5
   5   5 -25 16172.8 1018.72   2
   5  -5 -25 15408.9 1132.00   2
   5   5 -27 1307.46 778.750   2
  -5  -5  27 982.309 1000.30   6
   5  -5 -27 486.178 920.746   2
  -5   5  27 883.837 1035.10   6
  -5  -5  27 2718.69 1220.23   3
   5   5 -27 1317.30 892.402   5
   5  -5 -27 959.549 1159.14   5
   5   5 -29-1808.77 883.155   2
  -5   5  29-2391.10 1251.34   6
  -5  -5  29-3013.76 1360.27   3
   5   5 -29-1843.35 950.554   5
   5  -5 -31 7571.76 1553.73   5
  -5  -5  33 10418.6 1276.55   6
  -5   5  33 12356.6 1421.84   6
   5  -5 -33 9247.22 1438.53   2
  -5  -5  33 11579.5 1472.00   3
   5   5 -33 8295.62 1189.27   5
   5   5 -33 11061.5 1109.43   2
  -5   7   1 1382.19 517.998   3
   5  -7  -1 2572.94 354.065   2
   5  -7  -3 19381.2 850.898   5
   5  -7  -3 21080.1 762.241   2
  -5   7   5 76430.6 2401.59   6
  -5   7   5 73466.4 2449.35   3
   5  -7  -5 75085.1 2385.67   5
   5  -7  -5 77275.1 2365.00   2
   5  -7   5 81088.3 2453.69   8
  -5   7   5 72408.9 2475.57   7
  -5   7  -7 13733.2 602.297   7
   5  -7   7 12288.0 668.469   1
  -5   7   7 12538.0 666.782   6
   5  -7  -7 10537.1 615.640   5
   5  -7  -7 11968.1 608.749   2
   5  -7  -7 12282.8 567.993   1
  -5   7   7 11524.1 768.461   7
   5  -7   7 13400.2 680.266   8
  -5   7  -9 9380.67 512.352   7
   5  -7   9 9982.21 615.082   8
   5  -7  -9 8121.80 481.279   1
  -5   7   9 8378.63 719.590   7
  -5   7  11 6785.78 655.960   6
  -5  -7  11 6896.73 930.426   3
  -5   7  11 6493.54 692.124   7
   5  -7 -11 7503.07 620.708   5
   5  -7 -11 6283.48 543.144   2
   5  -7 -11 7113.89 462.584   1
   5  -7  11 8730.04 629.855   8
   5   7 -11 6245.33 721.937   2
  -5  -7  13 60730.2 2276.70   3
  -5   7  13 64537.1 2101.69   6
   5   7 -13 59501.2 2280.71   5
   5   7 -13 61426.3 2109.76   2
   5  -7 -13 64504.6 2052.20   5
   5  -7 -13 56912.8 1917.32   1
   5  -7 -13 63137.6 1995.51   2
  -5   7  17 8296.19 836.272   6
  -5  -7  17 6397.08 972.275   3
   5  -7 -17 8405.32 853.979   5
   5   7 -17 7451.67 792.942   2
   5   7 -17 7400.52 864.246   5
   5  -7 -17 7486.06 726.933   2
  -5  -7  19 1391.34 1010.75   3
   5  -7 -19 663.956 685.296   2
  -5   7  19-443.030 802.406   6
   5   7 -19 19.5801 755.349   5
   5  -7 -19 892.648 836.329   5
   5   7 -19 1180.21 707.731   2
   5   7 -21 1213.71 729.403   2
  -5  -7  21-266.236 853.696   6
   5  -7 -21-90.7537 877.525   2
  -5   7  21-2278.21 1028.15   6
  -5  -7  21 180.558 1112.42   3
   5   7 -21 2050.71 848.993   5
   5  -7 -21 1276.02 993.939   5
  -5  -7  23 21001.1 1300.59   6
  -5  -7  23 21458.3 1466.39   3
  -5   7  23 20116.6 1354.10   6
   5   7 -23 20359.9 1251.97   5
   5  -7 -23 21639.4 1495.12   5
   5   7 -23 22173.4 1178.81   2
   5  -7 -23 21263.0 1255.35   2
  -5  -7  27 2616.90 1030.23   6
  -5   7  27 2736.44 1102.98   6
   5  -7 -27 3195.40 1104.88   2
  -5  -7  27 2251.06 1235.71   3
   5   7 -27 2044.89 816.389   2
   5   7 -27 1607.44 930.754   5
   5  -7 -27 2310.86 1391.09   5
  -5   7  31 4327.91 1239.89   6
   5  -7 -31 3733.10 1334.55   2
   5  -7 -31 3781.75 1770.63   5
  -5   9  -1 5791.55 621.568   7
  -5   9   1 6832.76 516.566   3
  -5   9   1 5258.90 369.676   6
   5  -9  -1 5962.90 508.386   5
   5  -9   1 5625.09 322.206   2
   5  -9  -1 5744.53 668.580   8
   5  -9  -1 5443.27 345.944   2
  -5   9   1 5485.44 655.207   7
   5  -9  -1 6305.03 438.226   1
   5  -9   1 6335.13 433.641   1
   5  -9   1 6090.61 660.675   8
   5  -9  -3 36079.9 1195.22   1
  -5   9   3 35213.3 1241.42   3
  -5   9   3 34804.2 1177.91   6
   5  -9   3 36555.4 1207.39   1
   5  -9  -3 34628.1 1182.27   5
   5  -9   3 34446.2 1336.67   8
   5  -9  -3 33171.7 1134.68   2
   5  -9  -3 35217.5 1399.36   8
  -5   9  -3 32488.7 1306.92   7
  -5   9   3 35803.8 1361.55   7
  -5   9  -5 17810.1 817.150   7
   5  -9   5 16618.2 868.099   8
   5  -9  -5 17547.5 966.653   8
  -5   9   5 15874.0 744.875   6
   5  -9  -5 15343.8 700.015   5
   5  -9  -5 16727.0 671.339   2
   5  -9  -5 17777.6 718.233   1
   5  -9   5 17814.2 725.365   1
  -5   9   5 16566.7 920.928   7
  -5   9  -7 82352.0 2560.47   7
   5  -9  -7 79339.6 2503.20   5
  -5   9   7 76598.6 2537.45   6
   5  -9  -7 75793.6 2473.24   2
   5  -9  -7 80840.7 2492.11   1
   5  -9  -7 82964.4 2673.95   8
   5  -9   7 79766.3 2596.15   8
  -5   9   7 81309.9 2579.36   4
  -5   9   7 77328.5 2626.61   7
   5  -9   7 81711.7 2528.23   1
  -5   9  -9 6156.79 502.157   7
   5  -9   9 6218.61 628.266   8
   5  -9  -9 5878.28 514.515   1
   5  -9  -9 6889.06 880.660   8
  -5   9   9 6891.70 663.042   4
   5  -9   9 6992.38 548.553   1
  -5   9 -11 5591.17 502.101   7
  -5   9  11 5176.13 710.583   4
   5  -9  11 6467.63 602.430   1
   5  -9  11 4939.12 648.408   8
  -5   9  11 5431.59 662.141   6
   5  -9 -11 5843.80 645.078   5
   5  -9 -11 4628.21 550.445   1
   5  -9 -11 5351.37 575.438   2
   5  -9 -11 6540.46 1038.78   8
  -5   9 -13 46395.1 1560.54   7
   5  -9 -13 42842.1 1628.17   2
   5  -9 -13 44393.7 2299.86   8
  -5  -9  15 32063.7 1654.93   3
  -5   9  15 35263.3 1481.40   6
   5  -9 -15 34181.0 1411.46   2
   5   9 -15 32257.4 1663.98   5
   5   9 -15 33807.7 1457.15   2
   5  -9 -15 35673.1 1519.62   5
   5  -9 -15 33843.9 1372.72   1
   5  -9  15 39388.7 1421.97   8
  -5   9  15 33016.3 1530.81   4
   5  -9 -15 31594.3 2651.46   8
  -5  -9  17 11456.6 1168.43   3
  -5   9  17 11195.3 979.631   6
  -5   9  17 12349.1 1221.37   4
   5   9 -17 10071.2 1085.17   5
   5  -9 -17 10000.8 1059.47   5
   5   9 -17 10818.3 903.367   2
   5  -9 -17 12162.4 923.216   1
   5  -9  17 11679.0 879.217   8
   5  -9 -17 11422.8 905.648   2
   5  -9 -19-2123.95 890.326   2
  -5   9  19-2145.04 961.127   6
   5  -9 -19 45.7320 914.177   1
   5  -9  19-2322.49 842.688   8
   5   9 -19 23.5579 950.728   5
   5  -9 -19-738.483 1100.12   5
   5   9 -19-363.100 762.574   2
   5  -9 -21 5378.96 1235.52   5
  -5  -9  21 5759.32 904.380   6
  -5   9  21 5273.12 1007.73   6
  -5  -9  21 5588.13 1129.95   3
   5  -9 -21 6216.47 1014.33   2
   5   9 -21 5243.53 989.585   5
   5   9 -21 5243.86 850.135   2
   5   9 -23 4251.72 882.243   2
  -5  -9  23 6035.10 992.507   6
   5  -9 -23 6270.26 1409.69   5
  -5  -9  23 6582.88 1211.77   3
  -5   9  23 4330.17 1072.47   6
   5  -9 -23 6344.84 1122.44   2
   5   9 -23 3964.21 979.544   5
  -5  -9  25 8050.07 1094.95   6
   5  -9 -25 10737.2 1646.51   5
  -5   9  25 8655.48 1185.53   6
  -5  -9  25 10993.2 1371.46   3
   5  -9 -25 7629.43 1272.75   2
   5   9 -25 10006.3 981.267   2
   5   9 -25 9442.31 1094.53   5
   5   9 -27 4646.80 932.472   2
  -5  -9  27 4812.46 1117.32   6
  -5   9  27 4595.13 1125.24   6
  -5  -9  27 5378.77 1306.09   3
   5  -9 -27 5668.84 1361.85   2
   5   9 -27 6358.22 1131.41   5
   5  -9 -27 4724.55 1779.55   5
   5   9 -29 546.055 855.617   2
  -5  -9  29-141.958 1340.24   3
  -5  -9  29 392.944 1106.90   6
   5   9 -29 1449.27 1077.14   5
  -5   9  31 3712.85 1264.90   6
   5  -9 -31 249.228 2084.61   5
   5 -11   1 7107.09 776.724   8
  -5  11   1 6641.82 493.755   3
  -5  11  -1 5071.96 321.745   6
  -5  11   1 7039.83 435.987   6
  -5  11  -1 5826.38 708.038   7
   5 -11  -1 7990.55 819.843   8
   5 -11  -1 8028.65 458.762   5
   5 -11   1 5670.24 292.902   2
   5 -11  -1 7832.29 389.435   2
   5 -11  -1 7549.05 498.430   1
  -5  11   1 8327.87 783.332   7
  -5  11   3 41460.3 1390.10   3
  -5  11   3 39615.5 1389.54   6
   5 -11   3 41093.7 1398.87   1
   5 -11  -3 39713.5 1340.87   5
   5 -11  -3 41142.7 1405.34   1
   5 -11  -3 42013.4 1355.47   2
   5 -11  -3 39733.1 1601.39   8
   5 -11   3 42714.3 1600.44   8
  -5  11   3 42034.6 1509.67   4
  -5  11   3 40921.0 1582.38   7
  -5  11  -3 41011.7 1550.69   7
  -5  11   5 102815. 3188.94   6
   5 -11   5 101137. 3152.95   1
   5 -11  -5 102413. 3131.80   5
   5 -11  -5 101288. 3169.21   1
   5 -11  -5 100497. 3150.46   2
   5 -11  -5 105042. 3368.19   8
   5 -11   5 102583. 3300.66   8
  -5  11   5 103971. 3266.92   4
  -5  11  -5 100981. 3259.94   7
  -5  11   5 101027. 3306.72   7
  -5  11   7 29188.0 1168.68   6
  -5  11  -7 29032.1 1217.00   7
   5 -11  -7 27984.2 1102.85   5
   5 -11  -7 28191.1 1131.80   1
   5 -11  -7 32269.4 1429.42   8
   5 -11  -7 30828.9 1157.92   2
   5 -11   7 29398.4 1273.08   8
  -5  11   7 30007.1 1235.82   4
   5 -11   7 30086.7 1100.03   1
  -5  11   9 939.676 695.688   4
  -5  11  -9 1473.16 543.989   7
   5 -11   9 1632.90 468.572   1
   5 -11  -9 722.975 554.846   1
  -5  11  -9 1225.04 354.447   5
   5 -11  -9 1079.96 1001.15   8
   5 -11   9 1368.19 674.886   8
  -5  11 -13 8537.53 639.638   7
   5 -11  13 10871.2 711.180   1
  -5  11  13 7899.68 935.515   4
  -5  11  13 7637.78 858.630   6
   5  11 -13 8434.28 888.798   2
   5 -11 -13 8744.47 950.766   5
   5 -11 -13 8790.21 880.792   1
  -5  11 -13 8384.84 718.549   5
   5 -11 -13 7202.43 861.559   2
   5 -11 -13 8547.84 2089.77   8
   5 -11  13 8971.59 862.023   8
  -5  11 -15 8978.60 640.645   7
   5 -11 -15 10390.3 2821.43   8
   5 -11 -15 7939.39 1056.74   5
   5 -11  15 11185.7 840.236   1
  -5 -11  15 7933.52 1182.44   3
  -5  11  15 6519.17 904.454   6
   5 -11 -15 6294.61 937.939   2
   5 -11 -15 5988.09 935.903   1
   5  11 -15 6861.86 840.557   2
  -5  11 -15 6753.31 802.907   5
   5 -11  15 8711.61 880.184   8
  -5  11  15 5582.90 1009.52   4
  -5  11 -17 5482.82 615.190   7
  -5 -11  17 4582.86 1216.85   3
   5 -11 -17 8976.41 1110.23   1
  -5  11  17 7714.26 992.979   6
   5 -11 -17 7925.74 1108.97   2
   5  11 -17 8390.91 922.129   2
   5  11 -17 6915.09 1208.74   5
   5 -11 -17 5924.21 1202.76   5
  -5  11  17 6067.05 1220.29   4
   5 -11  17 9194.15 931.392   8
   5  11 -19-233.748 820.580   2
  -5 -11  19-878.130 1101.29   3
   5 -11 -19-791.807 1167.04   1
  -5  11  19-1189.93 914.808   6
   5 -11 -19 464.295 1066.55   2
   5  11 -19 27.6268 1059.38   5
   5 -11 -19 815.321 1270.07   5
   5 -11  19 50.5772 887.426   8
   5 -11 -21 3866.70 1383.36   1
  -5 -11  21 5265.76 1190.72   3
  -5  11  21 3254.61 1048.69   6
   5 -11 -21 1985.20 1181.32   2
   5  11 -21 3752.94 1117.43   5
   5 -11 -21 3207.37 1459.41   5
   5 -11  21 4536.09 996.181   8
   5  11 -21 4927.49 866.680   2
  -5  11  25 12827.6 1348.58   6
  -5 -11  25 10207.4 1372.17   3
   5  11 -25 12468.1 1264.96   5
   5  11 -25 12099.8 1041.40   2
   5 -11 -25 8525.16 1949.00   5
  -5 -11  25 12198.6 1194.17   6
  -5 -11  29 746.349 1178.33   6
  -5 -11  29-386.683 1393.51   3
   5  11 -29-611.207 914.476   2
   5  11 -31 2226.49 1195.85   5
   5 -11 -31 1605.36 2544.44   5
   5 -13  -1 8421.05 910.931   8
  -5  13  -1 6282.38 378.753   3
  -5  13   1 9167.45 486.263   3
  -5  13   1 6942.70 842.567   7
   5 -13   1 5595.48 400.435   5
  -5  13   1 9283.97 732.250   4
   5 -13  -1 8560.86 429.580   5
  -5  13  -1 7245.68 842.526   7
   5 -13  -1 9138.33 579.119   1
   5 -13   1 8298.32 576.094   1
   5 -13   1 8278.09 876.298   8
  -5  13   3 68692.1 2363.78   6
  -5  13   3 71906.7 2373.77   4
   5 -13  -3 69620.4 2171.85   5
   5 -13   3 66668.3 2233.01   1
   5 -13   3 67406.9 2466.92   8
   5 -13  -3 73601.9 2280.47   1
   5 -13  -3 71599.0 2529.06   8
  -5  13  -3 71771.7 2406.77   7
  -5  13   3 64975.9 2431.95   7
  -5  13   5 46836.1 1743.03   6
   5 -13  -5 45979.9 1555.43   5
   5 -13  -5 46845.8 1652.76   1
   5 -13  -5 47411.2 1941.18   8
   5 -13   5 42588.2 1861.86   8
   5 -13   5 45714.4 1584.87   1
  -5  13   5 48214.2 1756.59   4
  -5  13  -5 45391.6 1780.30   7
  -5  13  -9 1542.87 691.354   7
   5 -13   9 1199.43 808.439   8
   5 -13  -9 701.672 704.425   1
   5 -13  -9 1998.75 1363.24   8
   5 -13   9 1491.02 487.608   1
  -5  13   9 1452.37 765.495   4
  -5  13 -11 3851.71 682.267   7
   5 -13 -11 4052.30 894.238   5
   5 -13  11 4079.84 549.647   1
  -5  13  11 3310.44 827.959   6
   5 -13 -11 5659.67 1158.16   2
   5 -13 -11 3483.59 872.658   1
  -5  13  11 3502.74 874.202   4
   5 -13 -11 5403.25 1908.25   8
   5 -13  11 3837.95 844.062   8
  -5  13 -13 6740.43 720.737   7
  -5  13  13 5092.45 900.222   6
   5 -13 -13 5470.66 1015.27   1
   5 -13 -13 6048.82 1271.21   2
   5 -13 -13 6277.34 1110.82   5
   5 -13 -13 1886.10 2568.59   8
   5 -13  13 6126.26 938.752   8
  -5  13  13 4707.18 970.580   4
   5 -13  13 6067.67 653.842   1
  -5  13 -15 3485.10 649.782   7
   5 -13  15 3318.22 704.756   1
   5 -13 -15 3631.51 1167.75   1
  -5  13  15 2915.94 970.767   6
   5  13 -15 4540.56 901.628   2
   5 -13 -15 4073.20 1260.42   5
   5 -13  15 4004.53 953.980   8
  -5  13  15 1323.58 1124.97   4
  -5  13 -17 6889.20 691.930   7
  -5 -13  17 2516.68 1313.03   3
   5 -13  17 6641.13 849.012   1
   5 -13 -17 4682.64 1352.11   1
  -5  13  17 6569.69 1077.64   6
   5 -13 -17 4942.09 1488.91   5
   5  13 -17 5754.59 943.546   2
   5 -13  17 5377.76 1047.71   8
  -5  13 -19-510.967 596.662   7
   5 -13 -19-1322.48 1577.42   1
  -5  13  19-743.224 1059.70   6
   5 -13  19 193.349 1056.57   8
   5  13 -19-922.086 1238.59   5
  -5 -13  19-299.014 1187.24   3
   5 -13 -19-34.7788 1639.70   5
   5  13 -19-492.766 849.544   2
   5 -13  21 362.915 1130.03   8
   5 -13 -21 3350.64 1757.23   1
  -5  13  21 2472.95 1126.91   6
   5  13 -21 1239.59 891.595   2
  -5 -13  23 12050.9 1448.74   3
  -5  13  23 15933.0 1405.15   6
   5  13 -23 11871.8 1430.50   5
   5  13 -23 15012.3 1152.63   2
   5 -13  23 17006.3 1377.64   8
   5 -13 -23 9114.92 2170.23   5
  -5 -13  25 14628.5 1322.12   6
  -5 -13  25 14371.1 1602.56   3
   5  13 -25 18201.5 1578.90   5
   5  13 -25 18119.2 1242.10   2
   5 -13 -25 14553.1 2531.21   5
  -5 -13  27 4030.35 1179.38   6
  -5 -13  27 4395.68 1395.43   3
   5  13 -27 2649.98 1291.30   5
   5  13 -27 3392.69 983.717   2
   5  13 -29 38.4569 958.924   2
  -5 -13  29-517.351 1159.67   6
  -5  15  -1 7155.96 833.090   4
  -5  15   1 7119.88 979.071   7
  -5  15  -1 7568.97 964.596   7
   5 -15  -1 5946.93 1037.65   8
  -5  15   1 6078.29 822.990   4
   5 -15  -1 7287.52 641.149   1
   5 -15   1 6537.02 608.043   1
   5 -15   1 7043.20 994.791   8
  -5  15  -3 26241.9 1216.12   4
  -5  15   3 25857.7 1261.01   4
   5 -15  -3 23550.4 964.692   5
   5 -15  -3 27013.5 1147.57   1
   5 -15   3 27062.0 1077.85   1
   5 -15  -3 25378.4 1542.20   8
   5 -15   3 26330.5 1398.07   8
  -5  15  -3 29933.4 1378.43   7
  -5  15   5 20206.5 1173.09   4
   5 -15  -5 19719.4 972.730   5
   5 -15   5 19871.7 1281.29   8
   5 -15  -5 21871.1 1097.00   1
   5 -15  -5 23168.3 1576.41   8
   5 -15   5 21763.1 924.875   1
  -5  15  -5 22723.5 1205.97   7
   5 -15  -7 19368.5 1142.86   1
   5 -15  -7 17842.9 1749.14   8
   5 -15   7 19211.8 1264.78   8
   5 -15   7 20075.1 892.135   1
  -5  15   7 19913.2 1185.23   4
  -5  15  -7 19960.7 1160.60   7
   5 -15  -9-115.707 882.992   1
   5 -15   9 227.705 501.579   1
   5 -15   9 489.051 958.641   8
   5 -15  -9-594.924 1804.48   8
  -5  15   9 58.0817 856.563   4
  -5  15  -9 870.508 758.339   7
  -5  15 -11 1557.88 849.024   7
   5 -15 -11 261.258 1030.06   1
   5 -15 -11 1719.58 1114.49   5
   5 -15 -11-1186.73 2498.31   8
   5 -15  11 1133.01 537.707   1
   5 -15  11 1332.77 979.616   8
  -5  15  11 2323.57 908.994   4
  -5  15 -15 13510.2 936.819   7
   5 -15 -15 10327.7 1688.53   5
   5 -15 -15 13396.0 1590.11   1
  -5  15  15 10600.5 1279.98   4
   5 -15  15 11330.3 1234.51   8
   5 -15  15 14350.0 877.599   1
  -5  15 -17 2407.19 689.455   7
   5 -15 -17 728.611 1648.64   1
   5  15 -17 2229.67 923.643   2
   5 -15 -17 1518.09 1776.82   5
   5 -15  17 2702.99 720.023   1
   5 -15  17 1759.02 1116.22   8
  -5  15 -19 2052.69 730.729   7
  -5  15 -21 7380.33 765.144   7
   5 -15 -21 5065.13 2109.39   1
  -5 -15  21 7198.36 1407.20   3
   5 -15  21 8595.00 1062.77   1
   5 -15 -21 6318.73 2338.45   5
   5  15 -21 7583.80 1062.73   2
   5 -15  21 6032.83 1328.17   8
  -5 -15  23 18146.8 1618.76   3
   5 -15  23 22516.1 1621.83   8
   5  15 -23 17341.9 1619.57   5
   5  15 -23 20026.4 1294.30   2
  -5 -15  25 12321.5 1297.27   6
  -5 -15  25 10083.0 1460.70   3
   5  15 -25 13788.8 1524.92   5
   5  15 -25 13935.7 1170.29   2
   5  15 -27 4256.57 1018.00   2
  -5 -15  27 1405.88 1156.83   6
  -5 -15  27 2012.15 1400.74   3
   5  15 -27 2294.41 1349.64   5
  -5  17  -1 4983.40 994.563   7
  -5  17   1 4045.56 900.429   4
  -5  17  -1 5076.55 868.555   4
   5 -17   1 5589.67 1194.00   8
   5 -17  -1 3625.21 703.770   1
   5 -17  -1 5269.08 1223.97   8
   5 -17   1 3645.79 665.503   1
   5 -17  -3 10141.5 922.468   1
   5 -17   3 10950.4 759.127   1
   5 -17   3 12551.3 1284.35   8
  -5  17  -3 10406.9 972.587   4
  -5  17   3 10413.6 1031.00   4
   5 -17  -3 10400.7 1521.86   8
  -5  17  -3 11829.2 1134.62   7
  -5  17  -5 22638.4 1223.30   4
   5 -17   5 21404.1 1422.40   8
   5 -17  -5 21397.2 1276.12   1
   5 -17   5 24241.5 1043.79   1
   5 -17  -5 19588.4 1937.61   8
  -5  17   5 21076.4 1290.69   4
  -5  17  -5 20709.4 1341.28   7
   5 -17  -7 5859.94 1089.92   1
  -5  17  -7 9054.86 952.325   4
   5 -17   7 7791.54 685.930   1
   5 -17  -7 365.558 2131.69   8
   5 -17   7 6945.52 1153.41   8
  -5  17  -7 7391.81 1020.00   7
  -5  17   7 1564.38 1087.48   4
  -5  17  -9 399.147 948.520   4
   5 -17   9 265.197 745.014   1
   5 -17   9-1910.68 1112.65   8
  -5  17  -9-549.914 1028.36   7
  -5  17 -11 1672.23 940.076   7
   5 -17 -11 604.940 1285.79   1
  -5  17  11 556.622 1021.06   4
   5 -17  11 1882.62 628.495   1
   5 -17 -11 1591.67 1402.71   5
   5 -17 -11 293.783 3080.88   8
   5 -17  11 1670.62 1100.61   8
   5 -17  13 7077.88 1209.45   8
  -5  17 -13 8356.09 996.374   7
   5 -17 -13 5842.26 1733.51   5
   5 -17 -13 5680.89 1561.99   1
  -5  17  13 5612.32 1164.55   4
   5 -17  13 7996.30 712.164   1
  -5  17 -15 9128.19 984.097   7
   5 -17  15 7262.56 1309.94   8
   5 -17 -15 9200.32 1827.01   1
   5 -17  15 9328.96 762.378   1
   5 -17 -15 8575.26 2015.42   5
  -5  17  15 8491.79 1292.59   4
   5 -17  17 140.298 727.123   1
   5 -17  17 23.7126 1302.40   8
  -5  17 -19 191.196 740.828   7
   5 -17 -19-980.753 2119.16   1
   5 -17 -19 749.034 2299.15   5
   5 -17  19 24.6332 1310.78   8
   5  17 -19-646.454 978.805   2
   5 -17  19 427.445 737.508   1
  -5  17 -21 6292.20 792.980   7
   5 -17  21 6168.34 963.175   1
   5  17 -21 6641.46 1038.11   2
   5 -17  21 4604.92 1433.91   8
  -5 -17  23 13057.5 1664.75   3
   5  17 -23 17220.0 1270.31   2
  -5 -17  25 5339.02 1191.58   6
  -5 -17  25 6788.79 1471.67   3
   5  17 -25 6441.26 1088.31   2
   5  17 -27 2135.13 1078.57   2
  -5 -17  27 1621.82 1371.76   3
  -5 -17  27-54.9257 1174.88   6
   5  17 -27 419.213 1398.10   5
  -5  19  -1 166.145 958.654   4
  -5  19   1 20.6481 934.506   4
   5 -19  -1 1412.49 869.719   1
   5 -19   1 1395.30 759.536   1
   5 -19  -1-424.187 1626.88   8
   5 -19   1 954.974 1407.77   8
   5 -19  -3 18722.4 2149.96   8
   5 -19  -3 17033.1 1296.07   1
   5 -19   3 21395.5 1103.40   1
   5 -19   3 22358.2 1692.11   8
  -5  19   3 21284.1 1357.61   4
  -5  19  -3 20222.5 1294.38   4
  -5  19  -3 19946.6 1377.84   7
  -5  19  -5 14262.2 1139.65   4
   5 -19  -5 11399.6 1280.17   1
   5 -19   5 13450.8 888.690   1
   5 -19   5 12048.1 1449.80   8
   5 -19  -5 13802.0 2482.94   8
  -5  19   5 11491.2 1177.42   4
  -5  19  -5 12407.0 1252.19   7
  -5  19  -7 5352.16 985.322   4
   5 -19  -7 4827.35 1300.02   1
  -5  19  -7 7390.07 1132.34   7
   5 -19   7 7664.61 761.858   1
   5 -19  -7 2902.39 2744.54   8
   5 -19   7 7223.11 1330.55   8
  -5  19   7 5769.88 1080.48   4
  -5  19  -9 99.8666 1028.55   7
   5 -19   9 707.513 631.315   1
   5 -19  -9 453.798 1379.52   1
  -5  19  -9 355.660 935.334   4
   5 -19  -9 225.765 3128.51   8
   5 -19   9-604.842 1209.97   8
  -5  19   9-481.752 1029.22   4
  -5  19 -11 916.391 1032.92   7
   5 -19 -11 2991.65 1612.84   1
   5 -19  11 1533.66 663.874   1
   5 -19 -11-279.484 3824.77   8
   5 -19  11-862.444 1225.79   8
  -5  19 -11 1001.69 969.608   4
  -5  19  11 716.905 1084.26   4
  -5  19 -15 6197.63 1007.91   4
  -5  19 -15 6414.45 1038.70   7
   5 -19 -15 4750.04 2044.39   1
   5 -19  15 5386.41 720.850   1
   5 -19  15 4534.14 1348.75   8
   5 -19  17 4143.67 747.994   1
  -5  19 -17 4811.61 1008.79   4
   5 -19 -17 1076.12 2223.01   1
   5 -19  17 3955.59 1377.35   8
  -5  19 -17 4599.77 966.013   7
  -5  19 -19-241.437 961.888   7
   5  19 -21 2848.72 1059.16   2
  -5  19 -21 2069.44 833.297   7
   5 -19  21 1603.72 1489.32   8
   5 -19  21 2855.60 874.865   1
   5  19 -23 5438.34 1085.22   2
  -5  21  -1 618.279 1034.78   4
   5 -21  -1-47.1429 2101.56   8
   5 -21  -1 22.3397 1045.36   1
   5 -21   1 821.109 926.176   1
   5 -21   1-40.7731 1840.95   8
  -5  21   1 71.2056 1070.02   4
  -5  21  -3 3354.94 1200.22   7
  -5  21  -3 4100.33 1075.88   4
   5 -21  -3 2492.37 1250.89   1
   5 -21  -3 56.1690 2498.26   8
   5 -21   3 3348.53 878.983   1
   5 -21   3 2523.38 1662.51   8
  -5  21   3 3497.22 1086.15   4
  -5  21  -5 11666.2 1259.87   4
  -5  21   5 9260.81 1266.01   4
   5 -21  -5 14743.7 1686.00   1
   5 -21   5 12578.3 986.686   1
   5 -21  -5 5061.87 3093.14   8
  -5  21  -5 9930.18 1298.63   7
   5 -21   5 9124.20 1727.01   8
  -5  21  -9-904.866 1134.66   7
   5 -21   9-161.244 731.810   1
   5 -21   9-632.088 1445.43   8
  -5  21  -9-337.974 1037.43   4
   5 -21  -9 111.952 1716.44   1
  -5  21   9 653.400 1108.44   4
  -5  21 -11 1393.82 1133.66   7
  -5  21 -11 2150.53 1080.82   4
   5 -21  11 3614.12 740.518   1
   5 -21 -11-293.153 1932.93   1
  -5  21  11 2003.19 1150.98   4
   5 -21  11 2385.51 1435.29   8
  -5  21 -13 4440.98 1103.08   4
  -5  21 -13 4496.66 1151.75   7
   5 -21 -13 5410.10 2194.66   1
   5 -21  13 5092.86 782.709   1
   5 -21  13 3286.71 1518.01   8
  -5  21 -15 4198.70 1116.89   4
  -5  21 -15 3909.62 1167.19   7
   5 -21 -15-1732.11 2418.02   1
   5 -21  15 3783.85 781.238   1
   5 -21  15 144.233 1616.10   8
  -5  21 -17 1567.94 1131.13   4
  -5  21 -17 3186.97 1118.83   7
   5 -21  17 1475.82 1511.01   8
   5 -21  17 4879.78 796.665   1
  -5  21 -19-567.345 1004.04   7
  -5  21 -19 198.591 1135.82   4
   5 -21  19-30.9678 762.645   1
   5 -21  19 321.051 1518.34   8
   5 -21  21 29.8012 1579.87   8
   5 -21  21 772.098 835.146   1
   5 -23  -1 167.766 1285.46   1
   5 -23   1 622.815 1122.53   1
   5 -23  -1-4167.51 2957.78   8
   5 -23   1 56.1069 2493.05   8
  -5  23   1 914.648 1138.00   4
  -5  23  -1 51.1790 1131.50   4
  -5  23  -3 1641.66 1167.22   4
   5 -23   3 1937.56 1047.62   1
   5 -23   3 5288.50 2264.44   8
  -5  23  -5 2943.53 1167.03   4
  -5  23  -5 342.826 1227.09   7
   5 -23  -5 85.4371 3656.40   8
  -5  23   5 27.2898 1221.85   4
   5 -23   5 4938.77 1991.42   8
   5 -23   5 3753.90 954.730   1
  -5  23  -7 2438.09 1130.28   4
  -5  23  -7 4382.62 1266.63   7
  -5  23   7 3089.75 1241.61   4
   5 -23  -7 3588.36 1963.69   1
   5 -23  -7 1692.26 4065.67   8
   5 -23   7 5153.27 1934.41   8
   5 -23   7 2779.47 907.089   1
  -5  23  -9 48.7281 1135.49   4
  -5  23  -9-1559.75 1255.94   7
   5 -23   9-1156.17 843.974   1
   5 -23  -9-364.761 2126.26   1
   5 -23   9-597.430 1792.82   8
  -5  23   9-121.161 1190.07   4
  -5  23 -13 3699.17 1222.43   4
  -5  23 -13 4260.49 1260.82   7
   5 -23  13 4614.41 828.820   1
   5 -23  13 2791.21 1759.42   8
  -5  23 -15 5654.92 1243.63   7
  -5  23 -15 9408.20 1281.88   4
   5 -23  15 6813.99 868.411   1
   5 -23  15 5706.64 1808.09   8
  -5  23 -17 2936.94 1222.28   4
  -5  23 -17 2124.04 1166.98   7
   5 -23  17 1931.83 790.461   1
   5 -23  17 476.353 1683.55   8
  -5  23 -19-1819.79 1259.82   4
   5 -23  19 34.4004 1792.10   8
  -5  23 -19 746.604 1110.00   7
   5 -23  19-512.160 787.710   1
  -5  25   7-31.6636 1227.32   4
  -5  25   9-301.612 1209.92   4
  -5  27  -1 753.895 1228.22   4
   5 -27  -1-1643.52 2009.91   1
   5 -27   1-1546.48 1682.92   1
   5 -27  -1-104.006 4207.07   8
   5 -27   1-6495.53 3966.48   8
  -5  27   1 62.5595 1250.77   4
  -5  27   3 614.391 1266.38   4
   5 -27  -3-99.2901 2249.19   1
   5 -27   3 863.823 1497.84   1
   5 -27  -3 116.668 4688.28   8
   5 -27   3 86.0793 3544.01   8
  -5  27  -3 535.969 1264.87   4
  -5  27  -5 1350.73 1343.72   7
  -5  27  -5 681.284 1283.08   4
   5 -27  -5-839.259 2439.24   1
   5 -27   5-2838.40 3413.97   8
  -5  27   5 1162.92 1323.32   4
   5 -27   5 447.872 1285.37   1
  -5  27  -7-756.802 1305.49   7
  -5  27  -7 972.072 1280.92   4
   5 -27  -7 378.556 2775.20   1
   5 -27   7 72.1145 3069.49   8
  -5  27   7 139.560 1294.32   4
   5 -27   7 522.089 1161.62   1
  -6   0   8 86.0736 666.801   3
   6   0  -8-18.2796 645.712   5
   6   0  -8-195.585 260.585   8
  -6   0  10 111225. 3724.28   3
   6   0 -10 112847. 3722.23   5
   6   0 -10 115066. 3640.49   2
   6   0 -10 118529. 3512.00   8
  -6   0  12 399.902 707.346   3
   6   0 -12-165.549 565.212   5
   6   0 -12 375.201 523.147   2
   6   0 -12-18.1780 382.882   8
  -6   0  14 2027.66 745.984   3
   6   0 -14 1814.58 608.275   5
   6   0 -14 1162.30 448.385   8
   6   0 -14 1902.86 563.968   2
  -6   0  18 111739. 3664.05   6
  -6   0  18 113602. 3718.18   3
   6   0 -18 114043. 3629.51   5
   6   0 -18 109755. 3574.89   2
   6   0 -20-480.396 667.989   2
  -6   0  20-471.492 766.915   6
  -6   0  20 326.396 929.502   3
   6   0 -20-16.7717 716.217   5
  -6   0  22 8107.24 1120.73   3
   6   0 -22 8745.53 911.913   5
  -6   0  22 10053.1 1059.37   6
   6   0 -22 9985.85 827.886   2
   6   0 -24-221.565 713.245   2
  -6   0  24-384.909 889.425   6
   6   0 -24 310.460 823.710   5
  -6   0  26 11126.9 1186.13   6
   6   0 -26 13303.3 1114.00   5
   6   0 -26 12548.5 983.413   2
   6   0 -28-1044.72 821.211   2
  -6   0  28 770.467 1025.69   6
   6   0 -28-1380.79 982.316   5
   6   0 -32 22.7587 928.736   2
  -6   0  32 88.9217 1119.52   6
   6   0 -32 1080.46 1134.39   5
   6  -2  -4 11983.7 570.146   8
  -6   2   8 118378. 3851.87   7
  -6  -2   8 135628. 4185.06   3
  -6   2   8 133489. 4054.10   3
   6   2  -8 128866. 4222.24   5
   6  -2  -8 131398. 3878.00   8
  -6   2  10 2962.24 333.997   7
  -6  -2  10 3713.54 775.441   3
  -6   2  10 3151.92 705.043   3
   6  -2 -10 2538.38 430.469   1
   6   2 -10 3683.84 739.180   5
   6  -2 -10 3615.94 577.960   5
   6   2 -10 2663.97 608.823   2
   6  -2 -10 3240.01 543.994   2
   6  -2 -10 2777.14 484.450   8
  -6   2  12 41227.2 1279.48   7
   6  -2 -12 38147.8 1317.36   1
  -6  -2  12 40182.7 1611.34   3
  -6   2  12 39447.9 1557.20   3
   6   2 -12 35156.0 1557.31   5
   6  -2 -12 37120.4 1453.93   5
   6   2 -12 38325.0 1483.17   2
   6  -2 -12 37296.1 1414.73   2
   6  -2 -12 36615.9 1356.28   8
  -6   2  14 60.2810 327.457   7
  -6   2  14 203.987 565.934   6
   6  -2 -14 296.791 562.640   8
   6  -2 -14 835.361 361.694   1
  -6  -2  14 274.780 760.954   3
  -6   2  14-112.386 712.357   3
   6   2 -14 423.311 611.703   5
   6  -2 -14 1146.28 551.159   5
   6   2 -14 507.309 572.793   2
   6   2 -14 652.311 330.710   8
   6  -2 -14 379.185 524.402   2
  -6   2  16 21566.7 822.530   7
   6  -2 -16 22559.5 836.039   1
  -6   2  16 22037.6 1111.22   6
  -6   2  16 21780.1 1196.59   3
  -6   2  16 22086.8 897.198   4
   6   2 -16 20090.1 1110.87   5
   6  -2 -16 23022.8 1069.56   5
   6  -2 -16 23424.2 1023.24   2
   6  -2 -18 3484.12 628.890   2
  -6   2  18 3075.26 424.408   7
  -6  -2  18 3549.83 742.067   6
  -6   2  18 3194.43 757.134   6
  -6  -2  18 4943.53 939.840   3
  -6   2  18 3213.25 867.813   3
   6   2 -18 4090.91 745.843   5
   6  -2 -18 2980.24 685.359   5
   6   2 -18 3131.23 680.626   2
  -6  -2  20 63732.9 2289.97   6
  -6   2  20 64414.0 2323.38   6
  -6  -2  20 63369.9 2366.95   3
   6   2 -20 55824.4 2197.15   5
   6  -2 -20 63267.6 2244.09   5
   6   2 -20 61895.2 2181.92   2
   6  -2 -20 61307.6 2143.69   2
   6   2 -22 1373.72 762.784   2
   6  -2 -22 1359.44 673.024   2
  -6  -2  22 1226.34 844.498   6
  -6   2  22 895.862 898.647   6
  -6  -2  22 2025.71 1027.78   3
   6   2 -22 840.677 778.496   5
   6  -2 -22 1142.49 814.544   5
   6   2 -24 158.991 721.805   2
   6  -2 -24 305.684 723.550   2
  -6  -2  24 347.709 956.782   6
  -6   2  24-915.352 951.331   6
  -6  -2  24-467.736 1091.36   3
   6   2 -24 406.177 792.042   5
   6  -2 -24 490.115 863.301   5
   6   2 -26 858.582 761.162   2
   6  -2 -26 122.385 759.657   2
  -6  -2  26 1661.18 985.751   6
  -6   2  26 343.961 982.890   6
  -6  -2  26-1470.54 1191.51   3
   6   2 -26 1312.33 862.376   5
   6  -2 -26 1393.85 939.136   5
  -6  -2  28 22919.3 1447.27   6
  -6  -2  28 21192.0 1548.23   3
  -6   2  28 19426.8 1426.87   6
   6   2 -28 19916.8 1308.28   5
   6  -2 -28 19300.9 1400.40   5
   6   2 -28 21383.0 1202.62   2
   6  -2 -28 19021.5 1229.42   2
   6   2 -32 610.619 908.064   2
   6  -2 -32 533.014 1011.73   2
  -6  -2  32 2393.92 1151.60   6
  -6   2  32 1098.05 1132.37   6
  -6  -2  32 1244.68 1292.93   3
   6   2 -32 1765.89 1054.38   5
   6  -2 -32-29.2307 1255.17   5
  -6   4   2 66097.8 2045.35   7
   6  -4  -2 62641.4 2116.12   1
  -6   4   6 8875.22 496.438   7
   6  -4  -6 9029.13 508.613   1
   6  -4  -6 9074.72 634.436   2
   6  -4  -6 8562.90 594.652   8
  -6   4   8 27094.4 1020.26   7
   6  -4  -8 27797.9 1092.24   8
   6  -4  -8 28160.1 990.534   1
  -6  -4  10 112157. 3892.84   3
  -6   4  10 121106. 3734.02   3
   6   4 -10 112631. 3953.96   5
   6  -4 -10 121148. 3675.86   5
   6   4 -10 118369. 3768.93   2
   6  -4 -10 123236. 3638.56   2
   6  -4 -10 112371. 3547.88   1
   6  -4 -10 114454. 3631.28   8
  -6   4  10 117748. 3585.28   7
   6  -4 -12 1222.06 333.284   1
   6  -4 -12 403.260 483.772   2
  -6   4  12 612.336 471.066   7
  -6   4  12 984.035 539.437   6
  -6  -4  12-20.9222 790.210   3
  -6   4  12 832.415 654.125   3
   6   4 -12 822.593 780.562   5
   6  -4 -12 872.070 507.572   5
   6   4 -12 462.445 614.178   2
   6  -4 -12 192.738 588.992   8
   6  -4 -14 639.612 520.011   2
  -6   4  14 1249.15 613.358   6
  -6  -4  14 363.252 822.152   3
  -6   4  14 546.858 703.715   3
   6   4 -14 584.054 784.532   5
   6  -4 -14 983.012 560.396   5
  -6   4  14 709.617 515.576   7
   6  -4 -14 798.937 330.660   1
   6   4 -14-199.130 675.381   2
  -6   4  14 987.634 490.892   4
   6  -4 -14 327.098 631.423   8
  -6   4  16 82.5357 592.981   4
  -6   4  16 179.205 545.449   7
   6  -4 -16 143.964 534.521   2
   6   4 -16-432.571 665.479   2
  -6   4  16 294.815 667.699   6
  -6  -4  16-343.770 847.144   3
   6  -4 -16 184.884 329.840   1
   6   4 -16 698.462 740.707   5
   6  -4 -16-203.108 614.956   5
   6  -4 -16 115.257 791.323   8
  -6   4  18 34403.8 1442.92   4
  -6  -4  18 37354.1 1675.17   3
  -6   4  18 36963.8 1541.16   6
  -6   4  18 34432.5 1294.19   7
   6   4 -18 34034.4 1525.04   5
   6  -4 -18 40102.7 1492.11   5
   6   4 -18 36547.3 1448.74   2
   6  -4 -18 34993.9 1360.60   2
   6  -4 -18 34876.5 1925.34   8
   6  -4 -18 32080.4 1159.40   1
  -6  -4  20 10473.2 977.844   6
  -6  -4  20 11399.8 1130.91   3
  -6   4  20 10679.6 1063.07   6
   6   4 -20 11758.4 985.332   5
   6  -4 -20 10923.8 963.882   5
   6   4 -20 12862.6 906.852   2
   6  -4 -20 10577.1 811.212   2
  -6  -4  22 18089.4 1193.10   6
  -6  -4  22 18186.4 1344.30   3
  -6   4  22 16633.5 1189.62   6
   6   4 -22 17888.1 1142.58   5
   6  -4 -22 19978.0 1205.84   5
   6   4 -22 16178.9 1046.15   2
   6  -4 -22 16276.1 1000.02   2
   6   4 -24 16.8092 737.941   2
   6  -4 -24 16.7427 716.208   2
  -6  -4  24-385.826 936.175   6
  -6   4  24 453.296 970.081   6
  -6  -4  24 24.0021 1110.12   3
   6   4 -24 79.7907 812.670   5
   6  -4 -24 358.533 895.562   5
   6   4 -26 6163.43 860.170   2
   6  -4 -26 6474.65 910.190   2
  -6  -4  26 6167.62 1091.25   6
  -6   4  26 6435.30 1142.75   6
  -6  -4  26 5616.52 1203.69   3
   6   4 -26 7046.09 984.909   5
   6  -4 -26 6095.46 1088.01   5
   6   4 -28 555.022 811.406   2
   6  -4 -28-660.457 915.422   2
  -6  -4  28 563.187 1038.26   6
  -6   4  28 824.393 1084.75   6
  -6  -4  28 1108.99 1257.70   3
   6   4 -28 750.872 945.326   5
   6  -4 -28-152.971 1108.38   5
   6  -4 -30 8787.99 1295.06   5
   6   4 -32 183.537 860.288   2
  -6  -4  32 485.126 1082.64   6
   6  -4 -32 534.422 1053.30   2
  -6   4  32 224.476 1185.91   6
  -6  -4  32 650.649 1326.53   3
   6   4 -32-1068.37 1026.48   5
   6  -4 -32-1839.41 1304.07   5
   6  -6   0 154155. 4704.29   8
  -6   6  -2 13625.3 642.684   7
   6  -6   2 14097.8 700.908   1
   6  -6  -2 14794.5 720.991   2
   6  -6   2 14110.8 713.170   8
  -6   6  -4 6236.81 436.817   7
   6  -6   4 5171.20 538.217   1
  -6   6   4 5220.22 678.701   3
   6  -6  -4 6065.70 670.820   5
   6  -6  -4 6162.92 511.522   2
   6  -6   4 6377.65 546.287   8
  -6   6  -6-154.814 286.444   7
  -6   6   6-70.5770 592.008   3
   6  -6  -6-88.7575 492.313   5
   6  -6  -6 81.5084 426.369   2
   6  -6   6-11.8263 456.936   8
  -6   6  10 36697.1 1390.76   6
  -6   6  10 38194.9 1451.44   3
   6  -6 -10 37042.6 1350.88   5
   6  -6 -10 35411.5 1310.95   2
  -6  -6  12 84155.3 3018.75   3
  -6   6  12 87304.7 2778.77   6
  -6   6  12 92339.8 2820.17   3
   6   6 -12 79027.5 3063.88   5
   6  -6 -12 85700.0 2735.88   5
   6   6 -12 82816.8 2852.46   2
   6  -6 -12 85414.1 2693.76   2
  -6   6  12 76460.2 2702.79   7
  -6  -6  16 13088.6 1126.46   3
  -6   6  16 13492.2 943.436   6
   6   6 -16 12756.9 1094.37   5
   6  -6 -16 13911.1 886.232   5
   6   6 -16 13100.3 937.888   2
   6  -6 -16 12284.6 764.162   2
   6  -6 -16 12285.6 613.522   1
  -6   6  16 12278.7 840.395   7
  -6   6  18 6020.55 774.535   7
  -6   6  18 7265.49 881.970   6
  -6  -6  18 8288.68 1048.52   3
   6   6 -18 8301.91 961.665   5
   6  -6 -18 7647.66 840.593   5
   6   6 -18 7990.43 824.137   2
   6  -6 -18 7398.50 698.277   2
   6  -6 -22 2210.26 732.750   2
  -6  -6  22 1468.50 862.801   6
  -6   6  22 2117.23 923.138   6
  -6  -6  22 1605.89 1115.03   3
   6   6 -22 1694.25 909.560   5
   6  -6 -22 1884.76 893.992   5
   6   6 -22 1593.42 780.920   2
   6  -6 -24-1502.53 881.993   2
  -6  -6  24-2043.52 980.794   6
  -6   6  24-1649.67 1067.22   6
   6   6 -24-66.3017 933.722   5
   6  -6 -24-90.4418 967.755   5
   6   6 -24-1169.06 834.233   2
  -6  -6  26-72.1473 965.763   6
   6  -6 -26-440.871 877.339   2
  -6   6  26-558.336 1024.31   6
  -6  -6  26 1422.96 1218.77   3
   6   6 -26 894.851 944.370   5
   6  -6 -26-624.640 1081.55   5
   6   6 -26 179.950 832.911   2
   6   6 -28 6953.84 972.328   2
  -6  -6  28 4688.55 1249.21   6
   6  -6 -28 3376.52 1106.96   2
  -6   6  28 2039.91 1243.30   6
   6   6 -28 6961.05 1122.75   5
   6  -6 -30 2293.96 1314.92   5
   6   6 -32 3583.22 947.477   2
  -6  -6  32 4410.44 1207.93   6
  -6   6  32 3220.66 1266.04   6
   6  -6 -32 2464.60 1160.75   2
  -6  -6  32 3053.34 1420.10   3
   6   6 -32 1484.01 1041.64   5
   6  -6 -32 3319.21 1490.73   5
  -6   8   0-395.528 476.855   7
   6  -8   0-267.784 364.664   1
   6  -8   0 39.5632 399.071   2
   6  -8   0-314.504 534.894   8
  -6   8  -2 70484.7 2144.36   7
  -6   8   2 63116.5 2192.09   3
   6  -8  -2 64536.6 2041.94   2
   6  -8  -2 64055.0 2193.94   8
   6  -8   2 64916.3 2168.71   8
   6  -8  -2 65828.9 2065.04   1
   6  -8   2 63464.0 2092.23   1
  -6   8   2 62875.9 2153.89   7
   6  -8   4 559.690 410.541   1
  -6   8   4 873.254 567.421   7
  -6   8  -4 722.883 409.179   7
  -6   8   4 127.059 562.861   3
   6  -8  -4 633.589 513.135   5
   6  -8  -4 500.642 348.051   1
   6  -8  -4 633.565 617.732   8
   6  -8  -4 755.312 375.649   2
   6  -8   4 707.382 515.011   8
  -6   8  -6 17043.8 753.888   7
   6  -8  -6 17781.9 712.962   1
  -6   8   6 16380.5 901.304   7
  -6   8   6 16409.2 763.570   6
   6  -8   6 17465.8 798.256   1
  -6   8   6 17052.5 889.953   3
   6  -8  -6 16048.2 720.559   2
   6  -8  -6 17795.0 959.822   8
   6  -8   6 16468.4 829.957   8
  -6   8   8 3125.61 678.951   7
  -6   8  -8 3999.03 442.540   7
   6  -8   8 2056.64 559.157   8
   6  -8  -8 3312.06 402.585   1
   6  -8   8 3351.32 562.614   1
   6  -8  -8 3981.58 759.485   8
  -6   8 -10 103274. 3416.00   7
  -6   8  10 108709. 3457.61   6
   6  -8 -10 112928. 3425.71   5
  -6   8  10 112986. 3418.28   4
   6  -8 -10 104930. 3363.41   2
   6  -8 -10 112980. 3515.77   8
   6  -8 -10 105111. 3331.82   1
   6  -8  10 118589. 3476.76   8
  -6   8  10 106772. 3458.90   7
  -6   8  14 1422.93 709.617   4
  -6   8  14 273.658 744.701   7
   6  -8 -14 288.929 529.637   2
  -6  -8  14 490.179 953.353   3
  -6   8  14 808.138 665.610   6
   6   8 -14 434.538 975.588   5
   6  -8 -14 530.792 637.272   5
   6   8 -14 553.991 745.254   2
   6  -8 -14 95.8715 1009.36   8
   6  -8 -14 349.237 449.748   1
   6  -8 -16 864.993 571.642   2
  -6   8  16 2058.89 777.083   7
  -6  -8  16 608.650 989.275   3
  -6   8  16 1622.40 759.659   6
   6   8 -16 2115.80 969.094   5
   6  -8 -16 1261.05 714.714   5
   6   8 -16 1673.28 757.513   2
   6  -8 -16 911.600 1519.92   8
   6  -8 -16 744.772 467.117   1
  -6   8  16 1845.17 804.961   4
  -6  -8  18 36646.1 1836.43   3
  -6   8  18 37954.0 1637.44   6
   6   8 -18 39127.7 1823.83   5
   6  -8 -18 38671.8 1594.97   5
   6   8 -18 38266.4 1566.63   2
   6  -8 -18 35118.5 1342.67   1
   6  -8 -18 36716.5 1477.46   2
  -6   8  18 37311.6 1687.55   4
  -6   8  18 36304.7 1533.07   7
   6  -8 -20-49.9321 718.624   2
  -6  -8  20-49.6646 1130.57   3
  -6   8  20 391.967 899.088   6
   6   8 -20-127.207 974.492   5
   6  -8 -20-739.224 880.259   5
  -6   8  20 1339.58 1190.44   4
   6   8 -20-624.989 786.324   2
  -6  -8  22 8969.08 1010.05   6
  -6   8  22 8536.16 1084.25   6
  -6  -8  22 9979.98 1286.76   3
   6   8 -22 8928.50 1144.57   5
   6   8 -22 8869.29 964.856   2
   6  -8 -22 8195.50 1127.60   5
   6  -8 -22 8509.23 926.175   2
   6   8 -24-1612.76 869.044   2
  -6  -8  24-2633.40 1011.79   6
   6  -8 -24-2250.31 949.383   2
  -6   8  24-1270.97 1069.00   6
  -6  -8  24-1894.71 1240.08   3
   6   8 -24-24.3920 983.323   5
   6  -8 -24-1617.03 1159.59   5
   6   8 -26 7164.75 999.549   2
  -6  -8  26 7761.83 1133.45   6
   6  -8 -26 6769.58 1105.87   2
  -6   8  26 7250.59 1179.85   6
  -6  -8  26 7758.66 1356.61   3
   6   8 -26 6982.68 1144.61   5
   6  -8 -26 8705.37 1358.50   5
   6   8 -28-2297.13 996.166   2
  -6   8  28-734.153 1261.65   6
   6  -8 -28-2823.80 1195.44   2
  -6   8  30 6219.31 1296.62   6
   6  -8 -30 11013.8 1382.17   2
   6   8 -30 10698.1 1280.05   5
   6  -8 -30 11124.4 1719.93   5
   6 -10   0 78831.2 2430.44   1
   6 -10   0 73985.0 2336.95   2
   6 -10   0 82828.7 2608.85   8
  -6  10   0 77984.2 2545.48   7
   6 -10  -2 453.231 315.689   2
  -6  10   2 312.568 635.783   7
  -6  10  -2 434.575 569.093   7
  -6  10   2 530.353 358.526   6
   6 -10   2 553.334 619.792   8
  -6  10   2 89.6514 539.463   3
   6 -10  -2 322.600 372.542   1
   6 -10  -2 539.502 678.227   8
   6 -10  -2 733.465 528.735   5
   6 -10   2 454.390 294.849   2
   6 -10   2 630.940 396.839   1
  -6  10  -4 5689.91 619.121   7
   6 -10   4 5520.48 697.162   8
  -6  10   4 5630.98 485.501   6
  -6  10   4 4397.49 608.655   3
   6 -10  -4 3973.34 428.355   2
   6 -10  -4 4388.08 520.957   5
   6 -10  -4 4958.38 451.095   1
  -6  10   4 4457.70 702.409   7
   6 -10  -4 5051.26 792.119   8
   6 -10   4 5419.97 481.895   1
   6 -10   6 13.6663 603.449   8
  -6  10   6-281.778 687.186   7
   6 -10  -6-303.806 387.403   2
  -6  10  -6 11.7473 512.123   7
   6 -10  -6 504.761 403.523   1
  -6  10   6-479.752 481.473   6
  -6  10   6 99.0861 562.262   3
   6 -10   6 487.945 450.964   1
   6 -10  -6 25.7074 441.089   5
   6 -10  -6-450.027 765.677   8
  -6  10  -8 72183.1 2364.85   7
   6 -10   8 73951.4 2384.08   1
   6 -10  -8 73037.1 2328.38   1
   6 -10  -8 72134.3 2530.84   8
   6 -10   8 72706.7 2447.66   8
  -6  10   8 75081.3 2424.53   4
  -6  10   8 68037.3 2479.63   7
  -6  10 -12 27897.9 1075.48   7
  -6  10  12 26095.7 1240.48   4
  -6  10  12 26101.7 1223.70   6
   6 -10  12 28938.3 1240.77   1
  -6  10  12 25688.2 1283.56   7
   6 -10 -12 24820.0 1160.82   5
   6 -10 -12 24091.4 1049.67   1
   6 -10 -12 25421.7 1094.99   2
   6 -10 -12 27814.1 1534.98   8
   6 -10  12 29646.3 1217.30   8
   6 -10 -14 63.0474 554.478   1
  -6  10 -14 58.8811 413.675   7
   6 -10 -14-754.210 1417.69   8
   6 -10 -14 12.9185 603.146   2
  -6  10  14 661.184 738.459   6
   6  10 -14 511.967 793.871   2
   6 -10 -14 29.6676 687.106   5
  -6  10  14-379.441 825.230   7
   6 -10  14-331.167 685.337   8
  -6  10  14-293.446 785.791   4
  -6 -10  16 15503.0 1407.66   3
  -6  10  16 17740.0 1110.23   6
   6  10 -16 16136.6 1079.98   2
   6 -10 -16 14850.6 1100.29   5
   6 -10 -16 14265.9 886.582   1
   6 -10 -16 15341.7 993.212   2
   6 -10  16 17702.2 1038.63   8
   6 -10 -16 14874.7 2335.45   8
  -6  10  16 15810.0 1160.03   4
   6  10 -18-471.739 845.237   2
   6 -10 -18-1673.85 794.379   2
  -6  10  18-1338.31 953.377   6
   6  10 -18-60.3016 1131.93   5
   6 -10 -18-934.133 746.127   1
   6 -10 -18 203.850 950.200   5
  -6  10  18-2745.88 1165.03   4
   6 -10  18-1341.10 879.731   8
  -6 -10  20 25218.3 1647.22   3
  -6  10  20 27201.9 1480.99   6
   6  10 -20 23894.2 1618.93   5
   6 -10 -20 27595.5 1572.06   5
   6  10 -20 25791.1 1359.01   2
   6 -10 -20 24704.0 1301.93   1
   6 -10 -20 28143.7 1404.65   2
  -6  10  20 25269.8 1709.08   4
   6 -10 -22 563.067 1191.42   5
   6 -10 -22-727.232 1031.23   2
  -6  10  22-570.900 1045.93   6
   6  10 -22 232.425 1150.76   5
   6  10 -22-574.216 926.689   2
  -6 -10  24-91.2212 926.687   6
  -6 -10  24-278.779 1238.72   3
  -6  10  24-888.073 1109.28   6
   6 -10 -24 909.096 1103.28   2
   6  10 -24-802.436 1138.96   5
   6 -10 -24 2066.47 1375.33   5
   6  10 -24-127.741 872.667   2
   6  10 -26-469.069 959.641   2
  -6 -10  26-2443.04 1120.20   6
  -6  10  26-1603.32 1201.72   6
   6  10 -26-1334.20 1214.85   5
   6 -10 -26-1484.92 1515.74   5
  -6 -10  28 25952.7 1621.19   6
   6  10 -28 27360.9 1484.45   2
  -6 -10  30-349.592 1474.18   3
  -6  10  30 103.864 1174.54   6
   6 -10 -30-2791.07 1420.62   2
   6  10 -30-1079.91 1173.27   5
   6 -10 -30-391.031 1834.70   5
  -6  12   0 479.749 709.014   7
   6 -12   0-143.796 262.303   2
  -6  12   0-20.7800 325.660   6
   6 -12   0-308.937 437.200   1
   6 -12   0 67.5707 733.947   8
  -6  12   2 59362.1 1731.47   3
  -6  12   2 56238.8 1669.08   6
   6 -12  -2 60940.2 1739.59   5
   6 -12  -2 57361.4 1722.82   1
   6 -12  -2 56151.2 1614.95   2
   6 -12  -2 59287.0 2000.73   8
   6 -12   2 57418.7 1946.06   8
   6 -12   2 52948.5 1711.91   1
  -6  12   2 54975.8 1913.84   7
  -6  12  -2 57020.8 1889.68   7
  -6  12   4-1087.73 793.883   7
  -6  12   4-1271.65 648.135   4
   6 -12  -4 67.4178 446.515   1
   6 -12  -4-535.947 397.395   2
  -6  12   4-801.568 504.049   6
  -6  12   4-337.820 564.530   3
   6 -12  -4-539.461 442.893   5
   6 -12  -4-501.369 794.156   8
  -6  12   8-1151.31 847.661   7
  -6  12   8 286.816 680.474   4
  -6  12  -8-92.1481 600.726   7
   6 -12   8 259.450 484.943   1
   6 -12  -8 99.5353 910.999   8
   6 -12  -8 228.620 491.101   1
   6 -12   8 269.880 734.251   8
  -6  12 -10 37896.8 1420.85   7
  -6  12  10 37350.0 1554.32   4
  -6  12  10 37830.0 1509.72   6
   6 -12 -10 36199.3 1422.52   5
   6 -12  10 39323.1 1409.73   1
   6 -12 -10 35002.4 1391.97   1
   6 -12 -10 33551.4 1436.94   2
   6 -12 -10 38425.0 1813.01   8
   6 -12  10 38149.1 1537.11   8
  -6  12  10 37243.2 1623.04   7
  -6  12  12-33.0194 802.339   4
  -6  12 -12-204.454 521.798   7
   6 -12 -12-190.982 691.606   2
  -6  12  12 443.221 738.971   6
   6 -12  12 372.641 573.764   1
   6 -12 -12 986.284 1354.49   8
   6 -12 -12 467.902 687.190   5
   6 -12 -12-163.813 630.029   1
   6 -12  12 98.6752 753.571   8
   6 -12  14 1519.54 813.401   8
  -6  12 -14 488.888 568.171   7
   6 -12 -14-291.463 781.957   2
  -6  12  14 616.875 794.592   6
   6 -12  14 555.791 685.904   1
   6 -12 -14 1139.28 726.223   1
   6 -12 -14-69.7342 837.935   5
   6 -12 -14 396.947 1937.86   8
  -6  12  14 533.176 882.438   4
   6 -12 -16-1867.85 950.166   2
  -6  12  16-1875.50 976.557   6
   6 -12 -16-815.159 889.427   1
   6 -12 -16 103.119 1011.54   5
   6  12 -16-973.819 916.028   2
   6 -12 -16-4591.71 2976.14   8
   6 -12  16-1979.77 951.111   8
  -6  12  16-2439.13 1108.47   4
  -6  12  18 29472.6 1544.29   6
  -6 -12  18 28502.8 1780.97   3
   6  12 -18 28678.2 1453.71   2
   6 -12 -18 26508.6 1660.58   5
   6 -12 -18 25757.1 1474.04   1
   6 -12 -18 29617.4 1568.06   2
  -6  12  18 29663.8 1657.51   4
   6 -12 -20 139.726 1324.18   5
  -6 -12  20-219.161 1264.44   3
  -6  12  20 254.081 1008.52   6
   6 -12 -20 133.851 1137.18   2
   6 -12 -20-197.589 1108.18   1
   6  12 -20 1452.18 1238.58   5
   6  12 -20 485.377 896.179   2
   6 -12  20 1529.38 991.559   8
  -6 -12  22 8735.17 1360.15   3
  -6  12  22 6831.98 1203.30   6
   6 -12 -22 6470.01 1390.07   2
   6  12 -22 8734.43 1056.96   2
   6  12 -22 9229.49 1370.11   5
   6 -12 -22 8730.95 1556.68   5
   6 -12  22 7907.25 1185.06   8
  -6 -12  24-1418.20 1295.38   3
  -6  12  24 212.121 1105.28   6
   6 -12 -24-345.594 1345.35   2
   6  12 -24-743.449 1308.00   5
   6 -12 -24-1054.33 1640.70   5
   6 -12  24 42.7558 1077.83   8
   6  12 -24-597.254 951.133   2
   6  12 -26 8981.72 1115.40   2
  -6 -12  26 6603.07 1187.05   6
  -6 -12  26 3963.94 1472.09   3
  -6  12  26 6502.51 1313.47   6
   6 -12 -26 6008.03 1573.49   2
   6  12 -26 9303.39 1429.14   5
   6 -12 -26 7071.56 1919.94   5
   6  12 -28 20.1207 968.479   2
  -6 -12  28 319.739 1125.38   6
   6 -14   0 93394.3 3041.45   8
   6 -14   0 84755.3 2767.51   1
  -6  14   0 85876.0 2955.53   7
  -6  14   2 1000.81 861.021   7
  -6  14  -2 183.637 819.398   7
   6 -14  -2 43.5255 498.544   1
  -6  14   2 1188.19 676.747   4
   6 -14   2-452.811 471.031   1
  -6  14   2 278.611 516.773   3
  -6  14   2 452.074 571.220   6
   6 -14  -2 1405.88 892.778   8
   6 -14   2 401.011 868.763   8
  -6  14   4 4070.63 910.752   7
  -6  14   4 5040.25 775.244   4
  -6  14  -4 4007.52 818.542   7
  -6  14   4 4708.23 597.987   3
  -6  14   4 4326.50 671.139   6
   6 -14  -4 4395.16 757.715   2
   6 -14   4 4461.38 531.000   1
   6 -14   4 5330.99 948.968   8
   6 -14  -4 4678.10 1006.56   8
   6 -14  -4 4457.75 501.321   5
   6 -14  -4 4367.51 589.456   1
  -6  14  -6 996.351 754.569   7
  -6  14   6 1113.44 871.961   7
  -6  14   6 274.329 756.046   4
  -6  14   6 585.467 681.844   6
   6 -14  -6 79.8227 776.768   2
   6 -14   6 756.183 478.281   1
   6 -14  -6 746.568 524.889   5
   6 -14  -6-488.764 993.209   8
   6 -14  -6 751.950 559.622   1
   6 -14   6 838.568 848.396   8
   6 -14  -8 32567.3 1367.37   1
   6 -14  -8 34339.8 1794.62   8
   6 -14   8 33146.0 1561.26   8
   6 -14   8 34870.5 1290.24   1
  -6  14   8 31394.1 1499.65   4
  -6  14  -8 34089.7 1430.11   7
  -6  14  10 868.843 839.781   4
  -6  14 -10 669.491 684.357   7
   6 -14  10 11.9245 539.701   1
  -6  14  10 495.832 777.045   6
   6 -14 -10 43.0091 997.854   2
   6 -14 -10 234.623 699.788   1
   6 -14 -10-780.449 726.953   5
   6 -14 -10-1037.16 1389.97   8
   6 -14  10 842.529 864.554   8
  -6  14 -12 12625.7 946.206   7
  -6  14  12 8112.53 1059.52   6
   6 -14 -12 6673.20 1300.85   2
   6 -14 -12 11901.6 1073.65   5
   6 -14 -12 10897.4 1024.17   1
   6 -14  12 10789.9 1108.48   8
   6 -14 -12 9898.87 2119.32   8
  -6  14  12 7895.06 1120.50   4
   6 -14  12 14330.4 856.191   1
  -6  14 -14-252.340 615.949   7
   6 -14  14 424.373 646.336   1
  -6  14  14-1176.53 908.295   6
   6 -14 -14 584.819 1148.36   2
   6 -14 -14-875.039 972.029   1
   6 -14 -14 681.732 1050.64   5
   6 -14 -14-1695.00 2666.82   8
   6 -14  14 132.273 952.417   8
  -6  14  14 1001.21 998.637   4
  -6  14 -16 3136.09 665.180   7
  -6  14  16 3561.93 1024.37   6
   6 -14 -16 2420.30 1288.27   2
   6 -14 -16 3252.72 1136.53   1
   6 -14 -16 2550.74 1213.57   5
   6 -14 -16-1408.75 3388.29   8
   6 -14  16 3272.69 777.791   1
   6 -14  16 4156.99 1033.05   8
  -6  14  16 3613.65 1118.89   4
  -6  14 -18 250.072 635.935   7
  -6  14  18 845.537 1061.36   6
   6 -14 -18-2565.16 1449.42   2
   6 -14 -18 748.381 1306.19   1
   6 -14  18 351.597 904.155   1
   6  14 -18 409.414 929.031   2
   6 -14 -18-1820.92 1655.17   5
  -6  14  18-1248.64 1234.60   4
   6 -14  18 371.410 1129.67   8
  -6 -14  20 19708.4 1775.23   3
  -6  14  20 22969.2 1679.44   6
   6  14 -20 25090.9 1415.77   2
   6 -14 -20 25711.8 2494.54   5
  -6 -14  22-555.926 1346.33   3
  -6  14  22-1843.10 1199.33   6
   6  14 -22-468.608 1315.25   5
   6 -14 -22 430.886 1867.97   5
   6  14 -22 865.390 953.053   2
   6 -14  22-770.055 1232.25   8
  -6 -14  26 408.214 1074.71   6
  -6 -14  26 364.356 1405.31   3
  -6  14  26-997.230 1295.71   6
   6  14 -26 211.419 1352.16   5
   6 -14 -26 2204.38 2251.92   5
   6  14 -26 681.835 990.610   2
   6 -14 -28 6676.79 2550.11   5
  -6  16   0-540.720 933.177   7
   6 -16   0 563.112 569.178   1
  -6  16   0 68.0813 769.705   4
   6 -16   0 130.715 1004.86   8
   6 -16  -2 30185.7 1323.45   1
   6 -16  -2 31807.7 1697.65   8
   6 -16   2 34137.4 1295.61   1
  -6  16   2 32899.8 1500.75   4
  -6  16  -2 34655.3 1452.89   4
   6 -16   2 36037.0 1635.12   8
  -6  16   2 33413.6 1617.47   7
  -6  16  -2 33503.9 1596.26   7
  -6  16   4-416.996 990.692   7
  -6  16   4-178.597 836.926   4
  -6  16  -4 382.678 911.505   7
   6 -16   4-420.381 543.353   1
   6 -16  -4 107.103 613.159   1
   6 -16  -4-1064.37 1092.39   8
   6 -16   4 20.8413 948.148   8
  -6  16   6 6291.92 977.520   4
  -6  16  -6 5126.27 945.093   7
   6 -16   6 5584.68 1080.06   8
   6 -16   6 5218.41 607.772   1
   6 -16  -6 4335.37 757.319   1
   6 -16  -6 4438.63 1322.36   8
   6 -16  -8 11884.6 1762.71   8
   6 -16 -10 22936.8 1315.72   5
   6 -16 -10 22444.9 1371.07   1
   6 -16 -10 21727.6 2191.21   8
   6 -16  10 25761.2 1460.96   8
  -6  16  10 20467.2 1399.63   4
   6 -16  10 26587.7 1102.98   1
  -6  16 -10 24545.3 1293.49   7
  -6  16 -12 605.279 792.994   7
   6 -16  12-835.745 610.237   1
   6 -16 -12-388.353 1049.00   1
   6 -16 -12 121.943 1037.05   5
   6 -16 -12 2795.13 2529.15   8
   6 -16  12-443.895 1061.83   8
  -6  16  12-196.714 1005.36   4
  -6  16 -14 553.186 776.607   7
   6 -16  14 1104.99 672.989   1
   6 -16 -14 975.543 1202.40   1
   6 -16 -14 1651.31 1317.48   5
   6 -16 -14 71.1578 3204.50   8
   6 -16  14 876.936 1063.35   8
  -6  16  14 1351.04 1044.09   4
  -6  16 -16-983.511 740.536   7
   6 -16 -16-268.850 1386.86   1
   6 -16 -16 210.691 1507.62   5
   6 -16  16-1007.27 1200.72   8
  -6  16  16-556.803 1175.16   4
   6 -16  16-923.181 742.276   1
  -6  16 -18 12881.4 900.280   7
   6 -16  18 15349.9 1032.59   1
   6 -16 -18 9830.56 1746.04   1
   6 -16  18 10501.6 1411.83   8
   6 -16 -18 10752.4 1891.72   5
   6  16 -18 8453.34 1101.77   2
  -6  16  18 11542.4 1474.94   4
  -6  16 -20-399.588 720.661   7
   6 -16  20-227.934 927.504   1
   6 -16 -20-2227.36 1756.15   1
   6 -16 -20 558.920 1965.53   5
   6  16 -20-374.634 1002.58   2
   6 -16  20-667.819 1276.15   8
  -6 -16  24 971.366 1429.30   3
   6 -16 -24 562.767 2340.83   5
   6  16 -24 1109.17 1038.31   2
  -6 -16  26 6127.35 1628.79   3
  -6 -16  26 4799.24 1181.39   6
   6  16 -26 6104.47 1138.56   2
   6 -18   0 35531.7 1455.08   1
   6 -18   0 36458.0 1930.51   8
  -6  18   0 34231.9 1635.83   4
  -6  18   0 37543.5 1769.35   7
  -6  18   2 1881.09 935.551   4
  -6  18  -2 2041.25 1080.33   7
  -6  18  -2 723.698 880.002   4
   6 -18   2 1663.45 651.923   1
  -6  18   2 1420.77 1106.66   7
   6 -18  -2 743.930 706.766   1
   6 -18  -2 1956.84 1329.48   8
   6 -18   2-446.288 1175.08   8
  -6  18   4 1675.16 981.471   4
  -6  18   4 1752.74 1066.96   7
  -6  18  -4 1757.23 985.456   7
  -6  18  -4 2319.42 915.831   4
   6 -18   4 2496.36 641.722   1
   6 -18  -4 2907.27 814.228   1
   6 -18  -4 2973.57 1468.40   8
   6 -18   4 1330.16 1151.20   8
  -6  18   6-84.5383 970.650   4
  -6  18  -6 1351.09 996.190   7
  -6  18  -6 225.993 828.816   4
   6 -18   6 387.535 586.558   1
   6 -18  -6 221.108 826.701   1
   6 -18  -6 1193.84 1647.08   8
   6 -18   6-1571.85 1122.36   8
   6 -18  -8 15174.3 1241.10   1
   6 -18   8 18395.8 1389.80   8
   6 -18  -8 15022.7 2248.60   8
   6 -18   8 17690.2 915.372   1
  -6  18   8 14438.7 1295.68   4
  -6  18  -8 16815.8 1155.21   4
  -6  18  -8 15667.3 1225.11   7
  -6  18 -10-579.396 934.680   7
   6 -18 -10 424.673 1120.03   1
   6 -18  10 647.880 597.776   1
   6 -18 -10-112.362 2484.80   8
   6 -18  10-46.9006 1132.13   8
  -6  18  10-394.421 1034.27   4
  -6  18 -12 9154.26 1057.12   7
   6 -18  12 9948.82 1358.35   8
   6 -18 -12 7371.92 1377.80   1
   6 -18  12 8764.51 777.249   1
  -6  18  12 6523.28 1157.43   4
  -6  18 -14-2008.61 920.955   7
   6 -18  14-961.127 675.960   1
   6 -18 -14 1095.77 1451.84   1
   6 -18  14-1201.94 1253.47   8
   6 -18 -14-3865.25 3884.48   8
  -6  18  14 183.675 1150.03   4
  -6  18 -16 4254.29 898.544   7
   6 -18  16 4841.99 785.459   1
   6 -18 -16 3116.76 1712.87   1
   6 -18 -16 2348.38 1825.09   5
   6 -18  16 4027.91 1348.48   8
  -6  18  16 4746.58 1283.41   4
  -6  18 -18 241.875 782.575   7
   6 -18 -18-181.345 1789.54   1
   6 -18 -18-2635.51 2044.31   5
   6 -18  18 465.584 772.709   1
   6 -18  18-283.605 1321.21   8
   6 -18  20 15071.3 1134.90   1
  -6  18 -20 14790.6 1017.90   7
   6 -18 -20 6007.80 2360.40   5
   6 -18 -20 6124.99 2085.24   1
   6  18 -20 14951.6 1260.50   2
   6 -18  20 9378.97 1602.30   8
   6 -18  22 1226.26 1027.74   1
  -6  18 -22 1045.60 776.823   7
   6 -18 -22 2558.97 2147.73   1
   6 -18 -22-1002.83 2416.13   5
   6  18 -22 718.480 1048.23   2
   6 -18  22-27.4493 1455.60   8
   6 -18 -24-1820.03 2682.66   5
   6  18 -24-255.516 1073.31   2
  -6  20   0-678.960 995.353   4
  -6  20   0 23.2152 1101.31   7
   6 -20   0 867.089 1490.52   8
   6 -20   0 423.244 776.456   1
  -6  20   2 9541.72 1192.25   4
   6 -20  -2 10932.4 1025.31   1
   6 -20   2 11632.9 933.973   1
   6 -20   2 11346.5 1603.05   8
   6 -20  -2 8177.55 1774.70   8
  -6  20  -2 13329.7 1181.03   4
  -6  20   2 13685.9 1394.86   7
  -6  20  -2 8846.26 1248.99   7
  -6  20   4-322.761 1028.55   4
  -6  20  -4 363.036 1118.79   7
   6 -20   4-14.8010 698.462   1
  -6  20  -4 665.607 971.133   4
   6 -20  -4-442.877 930.835   1
   6 -20  -4 40.7726 1800.35   8
   6 -20   4 340.971 1350.18   8
  -6  20  -6 2916.81 1109.70   7
  -6  20  -6 2137.61 996.691   4
   6 -20   6 1092.22 685.901   1
   6 -20  -6 1133.17 1101.56   1
   6 -20  -6 148.334 2277.56   8
   6 -20   6 1778.39 1360.17   8
  -6  20   6 1197.93 1138.00   4
   6 -20 -10 8078.62 3223.24   8
   6 -20 -10 9463.64 1545.11   1
   6 -20  10 13367.4 1466.88   8
   6 -20  10 12949.3 861.282   1
  -6  20 -10 12898.1 1196.93   4
  -6  20  10 9624.29 1281.23   4
  -6  20 -10 11503.3 1226.62   7
  -6  20 -12 100.774 992.108   7
  -6  20 -12 38.7715 937.463   4
   6 -20 -12 1108.80 1528.60   1
   6 -20  12 1135.94 673.740   1
   6 -20  12 104.021 1298.86   8
  -6  20  12-564.353 1123.81   4
  -6  20 -14-395.109 998.041   7
  -6  20 -14 1158.23 991.131   4
   6 -20 -14-1956.60 1719.28   1
   6 -20  14 687.379 1289.75   8
   6 -20  14-693.667 711.324   1
  -6  20  14 439.645 1196.39   4
  -6  20 -16 7773.39 1144.72   7
   6 -20  18 9746.09 1634.08   8
  -6  20 -18 14912.1 1151.65   7
   6 -20 -18 7926.04 2193.89   1
   6 -20  18 14345.4 1015.22   1
  -6  20 -20 427.416 820.186   7
   6 -20 -20-356.057 2153.17   1
   6 -20  20 681.342 826.501   1
   6 -20  20 560.728 1531.40   8
   6  20 -22 3858.07 1125.31   2
   6 -20  22 2728.64 981.622   1
   6 -20  22 2879.75 1631.27   8
  -6  22   0 8976.75 1378.70   7
   6 -22   0 10203.0 1079.22   1
   6 -22   0 6829.44 2014.02   8
  -6  22   0 10345.5 1262.73   4
  -6  22  -2 24.6218 1243.97   7
   6 -22   2 162.053 865.015   1
  -6  22  -2 1130.60 1102.62   4
  -6  22   2-1377.45 1143.86   4
   6 -22  -2 851.381 2076.51   8
   6 -22   2-2016.66 1697.21   8
   6 -22  -2-2312.95 1063.08   1
   6 -22   4 617.379 817.034   1
  -6  22  -4-1012.22 1105.24   4
  -6  22  -4-660.033 1213.05   7
   6 -22  -4 221.057 1154.34   1
   6 -22  -4 55.7225 2508.62   8
   6 -22   4 310.112 1587.68   8
  -6  22   4 1183.11 1158.21   4
  -6  22  -6 319.243 1054.41   4
  -6  22  -6 889.812 1224.59   7
   6 -22   6-32.2993 764.673   1
   6 -22  -6 502.340 1303.94   1
   6 -22  -6 2442.13 2794.40   8
   6 -22   6-2463.99 1562.32   8
  -6  22   6 526.676 1165.99   4
  -6  22  -8 8907.01 1175.93   4
  -6  22  -8 8019.13 1278.75   7
   6 -22   8 7074.95 841.705   1
   6 -22  -8 5457.73 1585.36   1
   6 -22  -8 8084.48 3387.83   8
   6 -22   8 6452.88 1563.67   8
  -6  22   8 6405.05 1271.07   4
  -6  22 -10-558.709 1107.32   4
  -6  22 -10-2088.19 1194.55   7
  -6  22  10 112.445 1171.31   4
   6 -22 -10-1348.63 1683.96   1
   6 -22  10-1301.61 1508.50   8
  -6  22 -14 1381.61 1150.96   4
  -6  22 -14 521.292 1080.88   7
   6 -22 -14 1309.19 2087.87   1
   6 -22  14-180.486 740.028   1
   6 -22  14-784.917 1532.18   8
  -6  22 -16 5601.27 1216.53   4
  -6  22 -16 4458.57 1115.20   7
   6 -22 -16 4056.09 2248.29   1
   6 -22  16 2334.35 1564.45   8
   6 -22  16 5290.37 844.327   1
  -6  22 -18 231.960 1172.10   4
  -6  22 -18-843.468 1009.23   7
   6 -22  18 1185.07 790.224   1
   6 -22 -18 1433.53 2263.07   1
   6 -22  18-2718.55 1583.42   8
  -6  24  10 3896.55 1310.83   4
  -6  24  12-33.0266 1266.86   4
  -6  26   0 2605.64 1370.13   7
   6 -26   0 3645.77 1379.96   1
   6 -26   0 2781.44 3192.92   8
  -6  26   0 2245.58 1304.76   4
  -6  26  -2 28.1967 1299.55   7
   6 -26   2 1665.80 2788.37   8
   6 -26  -2 486.446 1452.64   1
   6 -26  -2-81.6721 3453.63   8
   6 -26   2 485.169 1175.40   1
  -6  26   2-1695.73 1230.99   4
  -6  26  -2 204.694 1249.80   4
  -6  26  -4 27.6137 1332.54   7
   6 -26  -4 331.801 1638.16   1
   6 -26  -4 275.719 3818.38   8
   6 -26   4-57.1617 2535.79   8
  -6  26   4-151.072 1203.69   4
   6 -26   4-1895.92 1108.57   1
  -6  26  -4 867.126 1271.06   4
   6 -26   6-132.867 1027.14   1
  -6  26  -6-549.072 1333.06   7
  -6  26  -6-1022.60 1270.44   4
   6 -26  -6-3434.14 1945.20   1
   6 -26  -6-1662.25 4254.30   8
   6 -26   6 1516.39 2305.13   8
  -6  26   6 188.520 1278.91   4
  -6  26  -8 2670.84 1294.04   4
  -6  26  -8 1164.77 1354.30   7
   6 -26   8 2027.96 998.562   1
   6 -26  -8 2039.17 2156.05   1
   6 -26   8 1233.34 2243.44   8
  -6  26   8 3097.87 1334.22   4
  -6  26 -10 247.436 1280.54   4
  -6  26 -10 104.682 1278.25   7
   6 -26  10 1317.11 912.114   1
   6 -26 -10 560.428 2242.29   1
   6 -26  10-689.674 2153.56   8
  -6  26  10 170.000 1255.49   4
  -7   1   7 27740.2 1412.83   3
  -7  -1   9 2002.63 816.342   3
  -7   1   9 2180.60 784.956   3
   7   1  -9 3033.34 844.412   5
   7  -1  -9 2770.88 768.678   5
   7   1  -9 2894.32 684.787   2
   7  -1  -9 2692.00 621.786   2
   7  -1  -9 2212.06 438.311   8
  -7  -1  11 4638.02 863.321   3
  -7   1  11 3602.30 825.754   3
   7   1 -11 3494.10 816.441   5
   7  -1 -11 3332.29 747.361   5
   7   1 -11 4457.77 691.080   2
   7  -1 -11 3988.43 648.569   2
   7  -1 -11 2995.89 488.263   8
  -7  -1  13 12379.5 1067.79   3
  -7   1  13 12269.7 1018.20   3
   7   1 -13 14503.7 1031.37   5
   7  -1 -13 14315.2 926.935   5
   7   1 -13 15897.3 936.719   2
   7  -1 -13 15757.3 877.510   2
   7  -1 -13 12545.6 751.127   8
   7   1 -13 11943.8 651.351   8
  -7  -1  15 9785.48 1017.56   3
  -7   1  15 12613.6 1058.99   3
   7   1 -15 10616.5 928.768   5
   7  -1 -15 11449.2 869.221   5
   7   1 -15 11544.6 859.632   2
   7  -1 -15 11901.4 816.395   2
   7  -1 -15 10846.7 720.863   8
   7   1 -15 11264.9 650.542   8
  -7  -1  17 9049.53 1064.42   3
  -7   1  17 9247.38 887.446   6
  -7   1  17 6949.76 996.947   3
   7   1 -17 7977.17 863.601   5
   7  -1 -17 8567.43 854.809   5
   7   1 -17 8394.31 797.235   2
   7  -1 -17 8845.84 780.295   2
   7  -1 -19-661.801 684.855   2
  -7  -1  19-1684.29 877.501   6
  -7   1  19-2008.66 898.081   6
  -7  -1  19-1898.19 1012.15   3
  -7   1  19-1907.73 992.690   3
   7   1 -19-1136.82 830.697   5
   7  -1 -19-911.598 765.694   5
   7   1 -19-1259.17 739.723   2
   7   1 -21 3217.70 769.983   2
   7  -1 -21 4239.31 812.151   2
  -7  -1  21 3486.87 921.370   6
  -7   1  21 3668.41 1004.07   6
  -7  -1  21 1766.96 1022.79   3
  -7   1  21 3240.68 1065.38   3
   7   1 -21 3575.07 844.971   5
   7  -1 -21 4215.41 913.318   5
  -7  -1  23 19077.9 1304.77   6
  -7   1  23 21360.3 1374.20   6
  -7  -1  23 18323.7 1416.42   3
  -7   1  23 19826.4 1414.34   3
   7   1 -23 18665.2 1206.77   5
   7  -1 -23 17848.0 1206.09   5
   7   1 -23 22122.3 1178.35   2
   7  -1 -23 19823.8 1102.70   2
  -7  -1  25 35226.4 1696.80   6
  -7   1  25 30462.8 1609.67   6
  -7  -1  25 28532.5 1725.63   3
  -7   1  25 29241.3 1737.96   3
   7   1 -25 29989.1 1503.66   5
   7  -1 -25 30238.7 1514.94   5
   7   1 -25 30132.0 1409.55   2
   7  -1 -25 30117.2 1400.13   2
   7   1 -27 5164.52 882.418   2
   7  -1 -27 4082.92 871.028   2
  -7  -1  27 4815.25 1091.71   6
  -7   1  27 4008.24 1054.37   6
  -7  -1  27 5003.98 1274.30   3
  -7   1  27 3425.07 1242.74   3
   7   1 -27 3985.93 986.790   5
   7  -1 -27 4108.01 996.605   5
   7   1 -31 2669.52 920.214   2
   7  -1 -31 2190.88 953.681   2
  -7  -1  31 1004.23 1097.74   6
  -7   1  31 1183.66 1140.30   6
  -7  -1  31 3864.98 1365.27   3
  -7   1  31 309.432 1326.19   3
   7   1 -31 2148.57 1053.64   5
   7  -1 -31 2294.16 1085.69   5
  -7   3   7 70104.6 1947.10   3
   7  -3  -7 66735.2 1942.10   5
  -7   3   9 1255.71 348.912   7
  -7  -3   9 311.859 848.661   3
  -7   3   9 1206.86 751.332   3
   7  -3  -9 1238.29 692.357   5
   7  -3  -9 1224.22 608.068   2
  -7   3  11 5408.75 445.449   7
   7  -3 -11 5471.71 557.739   1
  -7  -3  11 4569.05 901.902   3
  -7   3  11 5899.05 827.949   3
   7   3 -11 6333.56 963.496   5
   7  -3 -11 5439.83 701.915   5
   7   3 -11 5784.33 780.469   2
   7  -3 -11 5661.91 656.427   2
   7  -3 -11 5271.39 626.851   8
  -7   3  15 27080.7 1000.06   7
  -7  -3  15 24355.4 1422.45   3
  -7   3  15 26143.2 1250.76   6
  -7   3  15 27772.6 1382.92   3
   7   3 -15 28089.9 1400.33   5
   7  -3 -15 25725.6 1206.02   5
   7   3 -15 28388.9 1270.22   2
   7  -3 -15 26679.8 1175.98   2
   7  -3 -15 27233.3 1174.73   8
   7   3 -15 25238.6 930.386   8
   7  -3 -15 28598.7 1048.02   1
  -7   3  17 11035.5 599.531   7
  -7   3  17 10427.6 897.072   6
  -7   3  17 10745.7 1024.50   3
  -7  -3  17 9189.87 1051.62   3
   7   3 -17 9743.11 1000.01   5
   7  -3 -17 9481.83 843.445   5
   7   3 -17 10902.1 891.297   2
   7  -3 -17 9854.72 797.224   2
   7  -3 -17 8759.79 822.358   8
  -7   3  17 9921.04 708.718   4
   7  -3 -19-911.560 711.956   2
  -7   3  19-1338.95 941.818   6
   7   3 -19-1342.25 885.686   5
   7  -3 -19-1275.66 836.205   5
   7   3 -19-1230.81 759.691   2
  -7  -3  21 15971.8 1352.57   3
  -7  -3  21 16225.9 1160.43   6
  -7   3  21 16983.3 1282.28   6
  -7   3  21 18442.5 1401.64   3
   7   3 -21 16606.8 1169.97   5
   7  -3 -21 18797.9 1243.70   5
   7   3 -21 16725.9 1049.43   2
   7  -3 -21 16895.7 1010.98   2
  -7  -3  23 14218.4 1193.78   6
  -7  -3  23 15075.5 1378.58   3
  -7   3  23 15740.7 1239.52   6
  -7   3  23 17884.7 1336.34   3
   7   3 -23 14267.2 1179.32   5
   7  -3 -23 17160.8 1157.67   5
   7   3 -23 15935.1 1085.19   2
   7  -3 -23 15813.4 998.264   2
   7   3 -25 5651.46 891.968   2
   7  -3 -25 4447.32 805.810   2
  -7  -3  25 4993.25 1063.74   6
  -7   3  25 5140.83 1074.02   6
  -7  -3  25 4584.92 1243.50   3
   7   3 -25 6082.42 1012.97   5
   7  -3 -25 3554.57 956.095   5
   7   3 -27 4755.15 902.768   2
   7  -3 -27 4033.97 884.160   2
  -7  -3  27 5863.61 1161.14   6
  -7   3  27 5487.93 1124.06   6
  -7  -3  27 4893.36 1293.67   3
   7   3 -27 6644.32 1038.08   5
   7  -3 -27 7564.31 1124.52   5
   7  -3 -29-1015.05 1105.26   5
   7   3 -31 199.630 877.474   2
   7  -3 -31 2199.20 974.248   2
  -7  -3  31 3040.25 1175.49   6
  -7   3  31 2162.51 1182.87   6
  -7  -3  31 2408.83 1340.71   3
   7   3 -31 1221.75 1019.55   5
   7  -3 -31 1530.07 1187.26   5
  -7   5   1 3928.02 405.107   7
   7  -5  -1 3792.13 522.522   1
   7  -5  -1 4097.11 554.545   8
   7  -5   1 4966.39 540.955   8
  -7   5   3 1374.36 392.269   7
   7  -5  -3 542.159 455.903   1
   7  -5  -3 1066.45 503.346   8
   7  -5  -5 75316.4 2447.40   8
  -7   5   7 11746.0 916.515   3
   7  -5  -7 11677.3 892.261   5
   7  -5  -7 12661.9 784.008   8
  -7   5   9 3084.17 757.951   3
   7  -5  -9 3478.66 647.766   5
   7  -5  -9 4205.62 592.044   2
  -7   5  11 7911.28 878.992   3
   7  -5 -11 7528.25 724.688   5
   7  -5 -11 8586.82 683.560   2
  -7  -5  13 21037.0 1408.46   3
  -7   5  13 24697.9 1147.64   6
  -7   5  13 25019.0 1271.12   3
   7  -5 -13 24288.8 1095.60   5
   7   5 -13 24765.7 1239.02   2
   7  -5 -13 24050.4 1061.09   2
  -7  -5  15 46026.5 2010.96   3
  -7   5  15 47183.0 1792.98   6
  -7   5  15 48191.1 1874.65   3
   7   5 -15 40919.4 1974.55   5
   7  -5 -15 47865.2 1761.07   5
   7   5 -15 49075.5 1827.31   2
   7  -5 -15 47507.2 1709.68   2
   7  -5 -17 4377.51 649.526   2
  -7   5  17 2709.46 643.257   7
  -7   5  17 2400.41 780.985   6
  -7  -5  17 3214.37 1042.47   3
  -7   5  17 2778.71 917.134   3
   7   5 -17 3051.62 982.511   5
   7  -5 -17 3292.13 744.318   5
   7   5 -17 1634.44 751.033   2
  -7   5  19-2603.87 985.223   6
  -7  -5  19-1462.59 1174.03   3
  -7   5  19-1379.07 1071.52   3
   7   5 -19 1393.06 950.221   5
   7  -5 -19 52.7952 755.932   5
   7   5 -19-565.691 772.812   2
   7  -5 -21 4235.79 740.065   2
  -7   5  21 3968.22 946.802   6
  -7  -5  21 3847.88 1130.11   3
   7   5 -21 3962.94 1001.22   5
   7  -5 -21 3985.06 901.816   5
   7   5 -21 4464.04 841.477   2
  -7  -5  23 14386.8 1464.71   3
  -7  -5  23 18497.9 1286.71   6
  -7   5  23 14065.5 1248.15   6
   7   5 -23 16879.4 1259.95   5
   7  -5 -23 18290.9 1244.54   5
   7   5 -23 18332.3 1150.15   2
   7  -5 -23 15743.1 1066.98   2
   7   5 -25 7859.45 958.070   2
   7  -5 -25 6606.87 893.316   2
  -7  -5  25 5284.40 1055.40   6
  -7   5  25 5505.44 1090.82   6
  -7  -5  25 8002.16 1314.82   3
   7   5 -25 7310.30 1095.39   5
   7  -5 -25 6945.35 1126.01   5
   7   5 -27-1166.81 954.877   2
  -7  -5  27-2521.83 1204.83   6
  -7  -5  27 1152.81 1323.44   3
   7   5 -29 694.240 1033.76   5
   7  -5 -29 558.110 1134.82   5
   7   5 -31 1634.17 896.799   2
   7  -5 -31 1874.95 993.376   2
  -7  -5  31 3057.32 1145.90   6
  -7   5  31 2167.03 1194.22   6
  -7  -5  31 1940.80 1402.43   3
   7   5 -31 417.994 1052.82   5
   7  -5 -31 1655.48 1276.32   5
  -7   7   1 5184.72 489.222   7
   7  -7   1 5791.78 535.713   1
  -7   7  -1 5128.01 479.024   7
   7  -7  -1 5163.84 496.493   1
   7  -7  -1 5186.88 604.036   8
   7  -7   1 4782.37 585.465   8
  -7   7   3 62009.2 2039.08   7
   7  -7  -3 61317.3 2014.14   1
  -7   7  -3 63453.0 2021.19   7
   7  -7  -3 59209.2 2020.84   2
   7  -7  -3 58789.9 2083.89   8
   7  -7   3 65090.0 2099.87   8
   7  -7  -5 2157.75 633.671   8
  -7   7   5 2022.35 524.164   7
  -7   7  -5 2323.27 404.961   7
   7  -7  -5 2677.63 434.467   1
   7  -7  -5 2231.68 506.995   2
   7  -7   5 2131.96 563.242   8
   7  -7  -7 40990.6 1506.45   8
   7  -7  -7 39152.5 1323.74   1
  -7   7   7 40534.3 1422.83   7
  -7   7   9 2716.93 621.458   7
  -7   7   9 2130.84 558.245   6
  -7   7   9 1622.85 750.516   3
   7  -7  -9 2413.35 607.010   5
   7  -7  -9 2999.74 747.850   8
   7  -7  -9 2165.86 421.419   1
   7  -7  -9 2259.28 531.704   2
   7  -7 -13 38344.6 1342.63   1
  -7  -7  13 38507.5 1956.28   3
  -7   7  13 40505.4 1577.79   6
  -7   7  13 41365.0 1657.25   3
   7  -7 -13 39279.5 1518.79   5
   7   7 -13 44059.1 1710.92   2
   7  -7 -13 39037.0 1465.06   2
   7  -7 -13 41403.5 1606.26   8
  -7   7  13 39903.7 1472.12   4
  -7   7  13 36411.4 1492.89   7
  -7   7  15 9751.21 877.890   6
  -7   7  15 11422.1 1006.57   3
  -7  -7  15 7588.04 1176.82   3
  -7   7  15 9783.92 814.133   4
   7  -7 -15 10640.4 844.065   5
   7   7 -15 9019.68 910.536   2
   7   7 -15 8675.94 1194.31   5
   7  -7 -15 9152.80 719.124   2
   7  -7 -15 10342.1 1019.01   8
   7  -7 -15 9442.01 570.114   1
  -7   7  15 8522.22 812.439   7
  -7   7  17 16401.6 1119.76   6
  -7  -7  17 11593.4 1364.17   3
   7   7 -17 15040.7 1324.81   5
   7  -7 -17 19072.5 1076.48   5
   7   7 -17 17697.9 1141.46   2
   7  -7 -17 16551.1 931.764   2
   7  -7 -17 20370.3 1423.25   8
   7  -7 -17 17098.9 762.791   1
  -7   7  17 17621.8 1051.30   4
  -7   7  17 14478.5 1020.74   7
   7  -7 -19 410.662 660.850   2
  -7  -7  19-455.293 1117.52   3
  -7   7  19-427.865 864.423   6
   7   7 -19-538.428 1054.13   5
   7  -7 -19-754.521 833.166   5
   7   7 -19-126.149 817.314   2
   7  -7 -21 2980.34 726.445   2
  -7   7  21 3695.87 999.865   6
  -7  -7  21 5186.88 1205.08   3
   7   7 -21 3566.55 1135.09   5
   7  -7 -21 3923.42 948.577   5
   7   7 -21 4343.49 874.548   2
  -7  -7  25 11355.6 1214.38   6
  -7   7  25 11054.7 1229.43   6
  -7  -7  25 11371.8 1423.35   3
   7   7 -25 12410.0 1275.61   5
   7  -7 -25 11574.9 1303.76   5
   7   7 -25 13221.8 1093.23   2
   7  -7 -25 12911.1 1052.63   2
  -7  -7  29-185.926 1389.18   3
   7   7 -29-27.1384 1064.98   5
   7  -7 -29 1099.13 1302.63   5
   7   7 -31 3836.71 971.801   2
  -7  -7  31 5167.04 1225.93   6
   7  -7 -31 5016.70 1133.67   2
  -7   7  31 4464.81 1268.47   6
  -7  -7  31 7501.77 1526.41   3
   7   7 -31 4472.25 1202.67   5
   7  -7 -31 5103.25 1494.13   5
  -7   9   1 6501.19 638.407   7
  -7   9  -1 6325.86 613.054   7
   7  -9  -1 5881.08 535.682   2
   7  -9   1 6989.29 707.872   8
   7  -9  -1 4392.31 682.972   8
   7  -9  -1 6316.29 517.566   1
   7  -9   1 5251.35 515.441   1
  -7   9  -3 33655.9 1216.08   7
   7  -9   3 33230.7 1216.64   1
  -7   9   3 30842.9 1353.31   3
   7  -9  -3 29294.6 1392.02   5
   7  -9  -3 29673.4 1132.58   2
   7  -9  -3 32784.5 1355.89   8
   7  -9   3 33732.7 1311.12   8
   7  -9  -3 32830.7 1166.76   1
  -7   9   3 30259.2 1279.82   7
  -7   9  -5 67539.5 2161.36   7
   7  -9  -5 67972.8 2122.19   1
   7  -9   5 66912.4 2216.55   1
   7  -9  -5 67676.4 2311.27   8
  -7   9   5 63427.2 2263.20   3
   7  -9  -5 64542.8 2260.28   5
   7  -9  -5 62540.6 2102.94   2
   7  -9   5 66272.9 2249.27   8
  -7   9   5 66193.6 2239.56   7
  -7   9   7 4054.10 708.078   7
  -7   9  -7 1504.32 570.513   7
   7  -9  -7 4107.67 463.389   1
   7  -9   7 1777.92 672.622   1
   7  -9  -7 4654.42 822.497   8
   7  -9   7 2091.51 655.881   8
  -7   9   9-12.9429 720.291   7
  -7   9   9-193.312 587.981   6
  -7   9   9-684.300 750.241   3
   7  -9  -9 241.529 419.465   1
   7  -9  -9 401.310 559.957   5
   7  -9  -9-482.017 841.634   8
   7  -9   9-1374.89 683.220   8
  -7   9  11 4395.63 829.208   7
  -7   9  11 4649.61 691.138   4
  -7   9  11 5361.64 714.802   6
  -7   9  11 5396.64 851.966   3
   7  -9 -11 5313.36 594.213   2
   7  -9 -11 5341.24 664.689   5
   7  -9 -11 5998.16 916.450   8
   7  -9 -11 4848.27 509.101   1
   7  -9  11 5608.30 740.723   8
  -7   9  13 24965.0 1186.69   6
   7  -9 -13 26877.7 1166.02   5
   7  -9 -13 23584.6 1040.86   2
   7  -9 -13 24257.4 1367.55   8
   7  -9 -13 22606.1 957.408   1
  -7   9  13 25584.7 1162.33   4
  -7   9  13 23837.9 1212.32   7
  -7   9  15 42369.0 1685.74   4
  -7  -9  15 37044.5 2110.80   3
  -7   9  15 42529.2 1702.73   6
   7   9 -15 44757.8 1796.63   2
   7  -9 -15 44835.5 1692.51   5
   7  -9 -15 39916.0 1551.38   2
   7  -9 -15 45841.7 1943.11   8
   7  -9 -15 40034.7 1460.48   1
  -7   9  15 42044.4 1670.74   7
  -7   9  17 7537.84 971.054   7
   7  -9 -17 7283.17 769.797   2
  -7   9  17 7642.70 970.014   6
   7  -9 -17 8368.10 952.535   5
   7   9 -17 9567.34 988.276   2
   7   9 -17 5990.31 1301.97   5
   7  -9 -17 7718.19 630.847   1
   7  -9 -17 5723.89 1668.94   8
  -7   9  17 5438.46 1000.14   4
   7  -9 -19 9.84186 562.455   1
  -7   9  19 794.736 935.519   7
   7  -9 -19-894.593 715.183   2
  -7  -9  19-267.700 1159.90   3
  -7   9  19 127.695 888.043   6
   7   9 -19 128.772 1164.64   5
   7  -9 -19 843.616 902.365   5
   7  -9 -19 1061.40 2423.85   8
   7   9 -19 153.472 864.579   2
  -7   9  19 486.822 961.073   4
   7  -9 -21-502.732 829.612   2
  -7  -9  21-88.4524 1256.09   3
  -7   9  21-2231.12 1064.40   6
   7   9 -21 597.827 1195.94   5
   7  -9 -21 601.628 1032.67   5
   7   9 -21 666.275 909.298   2
   7  -9 -23 8052.98 967.671   2
  -7  -9  23 10311.9 1417.50   3
  -7   9  23 8194.48 1181.17   6
   7   9 -23 10255.2 1373.84   5
   7  -9 -23 8534.49 1229.20   5
   7   9 -23 8487.97 1036.15   2
  -7  -9  25 2838.72 1078.47   6
   7  -9 -25 2431.73 950.734   2
  -7  -9  25 3585.71 1285.80   3
  -7   9  25 1889.55 1088.99   6
   7   9 -25 5294.07 1243.16   5
   7  -9 -25 2865.00 1241.73   5
   7   9 -25 2340.38 917.888   2
   7   9 -27 4003.35 971.751   2
  -7  -9  27 3538.31 1156.12   6
   7  -9 -27 4152.67 1096.77   2
  -7   9  27 2477.43 1213.18   6
  -7  -9  29-2918.48 1443.54   3
   7   9 -29 1318.96 1201.01   5
   7  -9 -29 541.043 1411.43   5
   7 -11   5 29688.2 1116.06   1
  -7  11  -5 26986.9 1162.85   7
  -7  11   5 27600.9 1194.55   3
  -7  11   5 24784.0 1053.57   6
   7 -11  -5 27659.7 1142.41   5
   7 -11  -5 24920.7 984.316   2
   7 -11  -5 27437.6 1383.34   8
   7 -11   5 27404.7 1245.06   8
   7 -11  -5 27010.2 1032.64   1
  -7  11   5 25873.5 1240.49   7
  -7  11  -7 28196.6 1156.02   7
   7 -11   7 29276.2 1175.46   1
   7 -11   7 26047.9 1264.44   8
   7 -11  -7 27948.0 1082.80   1
   7 -11  -7 29356.6 1418.51   8
  -7  11   7 27737.8 1319.47   7
  -7  11   9 1228.94 808.323   7
  -7  11   9 1349.45 706.055   4
  -7  11  -9 1113.14 512.927   7
   7 -11  -9 1138.70 506.484   2
   7 -11  -9 947.632 489.246   1
  -7  11   9 1721.58 635.137   6
  -7  11   9 251.975 745.820   3
   7 -11  -9 941.947 573.350   5
   7 -11   9 102.512 566.568   1
   7 -11  -9 912.895 891.401   8
   7 -11   9 1374.74 733.605   8
  -7  11 -11 6567.42 600.201   7
  -7  11  11 4383.29 943.299   7
  -7  11  11 4586.58 811.483   4
   7 -11 -11 4277.76 559.994   1
   7 -11  11 5006.34 744.332   1
   7 -11 -11 4607.21 591.538   2
  -7  11  11 4972.09 720.424   6
   7 -11 -11 4548.19 693.264   5
   7 -11 -11 4303.84 1064.94   8
   7 -11  11 4795.02 794.828   8
  -7  11 -13 27828.7 1094.58   7
  -7  11  13 23150.2 1209.10   6
   7 -11 -13 22874.8 1182.74   5
   7 -11 -13 22206.7 1063.59   2
   7 -11 -13 21669.6 1030.93   1
   7 -11 -13 23700.0 1526.60   8
   7 -11  13 24819.8 1229.78   8
  -7  11  13 22696.2 1256.35   4
  -7  11  13 24412.6 1324.07   7
  -7  11  15 35283.7 1598.12   6
   7 -11 -15 38727.3 1605.93   5
   7 -11 -15 35085.7 1385.25   1
   7 -11 -15 35004.0 1467.68   2
   7 -11 -15 37224.3 2173.31   8
   7 -11  15 40989.7 1614.79   8
  -7  11  15 34327.7 1625.10   4
  -7  11  15 33742.9 1635.60   7
  -7  11  17 8719.74 1061.59   7
  -7  11  17 9308.58 1027.58   6
  -7 -11  17 9018.88 1412.84   3
   7  11 -17 10341.0 1028.55   2
   7 -11 -17 9798.84 1067.25   5
   7 -11 -17 8407.92 779.281   1
   7 -11 -17 9657.65 899.075   2
   7 -11  17 10454.4 1008.83   8
   7 -11 -17 9791.95 2328.41   8
  -7  11  17 9675.39 1090.24   4
  -7  11  19 1008.87 995.306   7
  -7 -11  19 949.710 1283.01   3
   7 -11 -19 233.313 799.005   2
  -7  11  19 952.054 957.898   6
   7 -11 -19 1392.71 1048.34   5
   7 -11 -19-490.992 3012.95   8
   7  11 -19 548.047 920.763   2
  -7  11  19 386.293 1066.26   4
   7 -11 -19 589.329 691.658   1
   7 -11 -21 1764.65 968.485   2
  -7  11  21 2957.43 1052.65   6
   7 -11 -21 1914.70 1143.51   5
   7  11 -21 4252.62 1009.53   2
  -7 -11  23 6381.03 1399.49   3
   7 -11 -23 8527.53 1101.18   2
  -7  11  23 7741.28 1195.16   6
   7  11 -23 7622.46 1434.41   5
   7 -11 -23 6577.52 1323.61   5
   7  11 -23 8051.22 1056.68   2
  -7 -11  29 1118.16 1137.41   6
  -7 -11  29-1341.71 1450.75   3
  -7  11  29-870.686 1257.69   6
   7 -11 -29-1321.84 1315.30   2
   7  11 -29 69.0736 1328.19   5
   7 -11 -29-38.7553 1668.98   5
  -7  13   1 1222.75 754.533   7
  -7  13  -1 1527.06 746.906   7
  -7  13   1 895.431 561.359   3
  -7  13   1 1222.89 431.937   6
   7 -13  -1 2194.88 481.008   1
   7 -13   1 1809.96 483.395   1
   7 -13  -1 1330.71 848.569   8
   7 -13   1 1824.00 823.368   8
  -7  13   3 10247.0 821.091   3
  -7  13   3 10314.1 661.432   6
   7 -13  -3 10797.7 828.681   5
   7 -13  -3 10216.0 565.760   2
   7 -13  -3 10874.8 1063.23   8
   7 -13   3 10020.0 997.840   8
   7 -13  -3 11145.5 675.316   1
   7 -13   3 12544.2 694.427   1
  -7  13   3 10443.5 989.488   7
  -7  13  -3 11839.1 899.578   7
  -7  13   5 23582.7 1135.31   4
  -7  13   5 21555.8 1065.19   3
  -7  13   5 20861.6 975.671   6
   7 -13  -5 22528.1 1008.49   5
   7 -13  -5 19795.4 876.981   2
   7 -13  -5 22620.7 1307.69   8
   7 -13   5 20946.2 1215.67   8
   7 -13  -5 22848.7 949.364   1
   7 -13   5 23414.7 967.268   1
  -7  13   5 22877.5 1231.91   7
  -7  13  -5 20841.4 1091.09   7
  -7  13  -7 20487.0 1043.27   7
   7 -13  -7 20572.9 1359.26   8
   7 -13  -7 19292.0 914.355   1
   7 -13   7 16628.2 1163.05   8
  -7  13   7 20119.5 1107.45   4
   7 -13   7 20828.8 948.336   1
  -7  13   7 18854.1 1207.55   7
   7 -13  -9-151.514 566.302   1
  -7  13   9 1234.43 977.099   7
  -7  13   9 592.258 802.987   4
  -7  13  -9 705.409 614.230   7
   7 -13  -9 132.208 606.652   2
  -7  13   9 809.164 678.216   6
   7 -13  -9 427.874 620.155   5
   7 -13   9 479.763 591.299   1
   7 -13  -9 174.808 1095.85   8
   7 -13   9 780.040 822.714   8
  -7  13  11 2891.06 911.718   4
  -7  13  11 2543.05 1036.33   7
  -7  13 -11 2707.60 649.073   7
   7 -13 -11 2233.46 760.477   2
  -7  13  11 3005.30 821.236   6
   7 -13  11 5314.11 746.182   1
   7 -13 -11 3735.09 817.629   5
   7 -13 -11 2704.77 1288.01   8
   7 -13  11 3877.00 905.489   8
   7 -13 -11 3643.98 668.860   1
  -7  13 -13 23385.9 1071.69   7
   7 -13  13 24462.4 1174.80   1
  -7  13  13 20706.9 1249.91   6
   7 -13 -13 23515.3 1235.28   5
   7 -13 -13 21845.5 1084.58   1
   7 -13 -13 21171.7 1840.75   8
   7 -13 -13 19694.2 1181.25   2
   7 -13  13 22874.8 1298.30   8
  -7  13  13 19194.8 1296.88   4
  -7  13  13 22436.3 1394.61   7
  -7  13 -15 12760.8 819.072   7
  -7  13  15 11383.0 1194.10   7
  -7  13  15 11214.1 1109.72   6
   7 -13  15 15076.9 1085.17   1
   7 -13 -15 11666.3 1108.86   5
   7 -13 -15 10745.5 914.722   1
   7 -13 -15 10762.2 1032.64   2
   7 -13  15 12737.5 1124.68   8
   7 -13 -15 11667.2 2061.10   8
  -7  13  15 11622.6 1160.85   4
  -7  13  17 8516.79 1205.16   7
  -7  13 -17 3691.30 648.904   7
  -7  13  17 10239.2 1117.94   6
   7 -13 -17 7218.94 1024.15   2
   7 -13 -17 5427.79 1081.77   5
   7 -13  17 10644.5 1139.12   8
   7 -13 -17 7802.71 920.138   1
   7 -13 -17 7090.12 2830.99   8
  -7  13  17 7213.18 1172.46   4
   7 -13 -19-3259.33 1153.97   2
  -7  13  19-1186.82 1107.25   6
   7 -13 -19-2235.71 1234.35   5
   7  13 -19-1073.94 997.315   2
   7 -13  19 188.198 1078.99   8
   7 -13  21 3984.82 1206.68   8
  -7 -13  21 2689.47 1423.43   3
  -7  13  21 2944.54 1123.68   6
   7 -13 -21 1890.45 1135.03   2
   7 -13 -21 1714.37 1370.51   5
   7  13 -21 3402.47 1048.97   2
   7 -13  23 9005.98 1336.80   8
  -7  13  23 7676.13 1290.21   6
   7 -13 -23 8632.00 1467.45   2
   7  13 -23 7623.48 1634.94   5
   7 -13 -23 9237.56 1637.27   5
   7  13 -23 9766.68 1163.72   2
  -7 -13  25 6730.55 1490.68   3
  -7  13  25 6001.81 1288.60   6
   7 -13 -25 4840.02 1423.82   2
   7  13 -25 6541.51 1511.20   5
   7 -13 -25 5196.36 1755.18   5
   7  13 -25 4979.92 1065.09   2
  -7  15   1 2142.75 914.476   7
  -7  15  -1 2390.41 907.437   7
   7 -15  -1 1099.13 544.515   1
   7 -15   1 1199.16 514.113   1
   7 -15  -1 1186.04 970.488   8
   7 -15   1 1796.33 1003.01   8
   7 -15  -3 13935.0 1205.44   8
   7 -15   3 11863.7 1161.55   8
   7 -15  -3 10761.1 743.289   1
   7 -15   3 12424.1 748.427   1
  -7  15   3 13241.1 965.016   4
  -7  15   3 10164.3 1103.24   7
  -7  15  -3 13101.2 1045.26   7
   7 -15  -5 18902.8 969.567   1
   7 -15  -5 19984.6 1395.80   8
   7 -15   5 20215.9 1298.14   8
  -7  15   5 21692.0 1206.24   4
   7 -15   5 21377.7 960.911   1
  -7  15   5 18310.8 1333.62   7
  -7  15  -5 19446.6 1182.28   7
   7 -15  -7 9311.21 814.128   1
   7 -15  -7 12480.6 1439.60   8
  -7  15   9 242.807 957.519   4
  -7  15  -9 522.920 773.392   7
   7 -15   9 1260.90 612.031   1
   7 -15  -9-2961.60 1031.10   2
  -7  15   9-1434.95 904.310   6
  -7  15   9-337.538 1049.92   7
   7 -15  -9-337.461 751.050   5
   7 -15  -9 1189.10 1288.82   8
   7 -15   9 999.371 990.305   8
   7 -15  -9 355.902 685.718   1
  -7  15  11 5662.89 1032.41   4
  -7  15  11 4669.49 1187.11   7
  -7  15 -11 5094.04 772.953   7
  -7  15  11 3601.55 907.455   6
   7 -15 -11 4521.93 1063.89   2
   7 -15  11 4765.21 716.563   1
   7 -15 -11 5109.42 845.023   5
   7 -15 -11 5071.15 1589.39   8
   7 -15 -11 4128.24 788.204   1
   7 -15  11 4231.78 1009.14   8
  -7  15 -13 10138.5 835.972   7
  -7  15  13 8386.84 1215.91   7
   7 -15  13 11097.7 856.040   1
  -7  15  13 9881.90 1068.42   6
   7 -15 -13 9959.67 1239.95   2
   7 -15 -13 8136.57 1015.10   5
   7 -15 -13 8479.72 948.633   1
   7 -15  13 10060.3 1170.57   8
   7 -15 -13 6477.95 2017.79   8
  -7  15  13 9576.93 1156.33   4
  -7  15 -15 7499.14 798.759   7
  -7  15  15 5940.06 1082.34   6
   7 -15 -15 1313.04 1339.42   2
   7 -15 -15 3871.83 1120.98   5
   7 -15 -15 5180.42 1014.06   1
   7 -15 -15-1022.52 2798.66   8
   7 -15  15 6148.83 870.411   1
   7 -15  15 8669.84 1159.64   8
  -7  15  15 5494.89 1175.07   4
  -7  15 -17 1870.10 713.679   7
   7 -15  17 2560.14 905.387   1
  -7  15  17 682.335 1127.09   6
   7 -15 -17 986.948 1304.17   2
   7 -15 -17 320.367 1085.70   1
   7 -15 -17 1808.34 1239.46   5
   7 -15 -17-1238.46 3462.79   8
   7 -15  17 2204.76 1152.50   8
  -7  15  17 888.183 1160.26   4
  -7  15 -19 257.187 693.546   7
  -7  15  19-255.280 1132.24   6
   7 -15 -19-172.322 1344.89   2
   7 -15 -19 244.190 1176.11   1
   7 -15 -19-833.821 1434.79   5
  -7  15  19 1410.39 1262.96   4
   7 -15  19-1054.34 1238.17   8
  -7  15  21 1099.16 1218.47   6
   7 -15 -21 2986.48 1600.80   2
   7 -15 -21 3836.52 1633.81   5
   7  15 -21 3705.91 1098.89   2
   7 -15  21 2108.91 1384.56   8
  -7 -15  23 12274.1 1802.71   3
  -7  15  23 7467.21 1327.04   6
   7 -15 -23 8113.12 1859.44   5
   7  15 -23 7330.12 1116.07   2
   7 -15  23 9637.99 1454.70   8
  -7  15  25 4852.01 1334.60   6
   7 -15 -25 5695.82 2004.65   5
   7  15 -25 4322.01 1079.90   2
  -7  17   1 1308.90 1035.07   7
  -7  17  -1-857.538 986.366   7
  -7  17   1 380.824 868.018   4
  -7  17  -1-894.310 819.931   4
   7 -17  -1 1037.84 615.866   1
   7 -17   1-511.693 593.320   1
   7 -17  -1 282.903 1139.98   8
   7 -17   1-318.102 1080.70   8
  -7  17   3 10212.6 1057.78   4
   7 -17  -3 11965.1 856.814   1
   7 -17  -3 11966.3 1376.34   8
   7 -17   3 12084.6 1247.39   8
   7 -17   3 11422.2 771.689   1
  -7  17   3 10163.1 1187.19   7
  -7  17  -3 11310.0 1179.56   7
  -7  17   5 7376.94 1147.88   7
  -7  17   5 8427.32 1044.97   4
  -7  17  -5 7996.13 1022.60   7
   7 -17  -5 8475.55 800.512   1
   7 -17  -5 7571.75 1376.29   8
   7 -17   5 9336.05 712.199   1
   7 -17   5 7632.00 1226.18   8
  -7  17   7 7759.49 1110.75   4
   7 -17   7 8817.60 733.663   1
   7 -17  -7 8863.02 858.570   1
   7 -17  -7 9876.53 1521.64   8
   7 -17   7 9234.08 1222.11   8
  -7  17   7 9773.36 1236.76   7
  -7  17  -7 8695.60 1033.18   7
  -7  17   9 776.381 986.244   4
  -7  17   9 22.0736 1101.59   7
  -7  17  -9 536.144 856.733   7
   7 -17  -9-606.158 1553.68   8
   7 -17  -9 50.0563 796.158   1
   7 -17   9 339.023 1070.24   8
   7 -17   9 921.315 621.695   1
  -7  17  11 4328.63 1186.15   7
  -7  17 -11 4614.87 887.038   7
   7 -17  11 5751.51 725.297   1
   7 -17 -11 4114.21 959.915   1
   7 -17 -11 5558.84 1956.74   8
   7 -17  11 4136.09 1131.88   8
  -7  17  11 2884.61 1095.37   4
   7 -17  15 7307.26 838.866   1
  -7  17 -15 7309.17 846.412   7
  -7  17  15 8199.66 1258.13   6
   7 -17 -15 4908.61 1222.61   1
   7 -17 -15 7141.95 3299.67   8
   7 -17  15 5031.33 1212.66   8
  -7  17  15 4909.82 1180.64   4
  -7  17 -17 4644.06 828.327   7
  -7  17  17 2994.11 1243.88   6
   7 -17 -17 6175.80 1388.62   1
   7 -17  17 4944.97 874.792   1
   7 -17 -17 1940.48 1466.30   5
   7 -17  17 2646.35 1302.49   8
  -7  17  17 5318.63 1264.77   4
  -7  17 -21 4096.75 794.573   7
   7 -17 -21 2786.13 1665.80   1
   7 -17 -21 3660.75 1980.80   5
   7 -17  21 2312.85 1378.26   8
   7 -17 -23 3216.11 2142.07   5
   7  17 -23 4742.95 1103.26   2
   7 -17  23 3676.43 1450.18   8
  -7  19   1 923.760 983.839   4
  -7  19   1-344.598 1173.51   7
  -7  19  -1 630.923 1062.65   7
  -7  19  -1 80.4168 928.091   4
   7 -19  -1-210.966 696.936   1
   7 -19   1 1721.24 692.715   1
   7 -19  -1 28.1114 1351.29   8
   7 -19   1 53.0591 1269.34   8
   7 -19  -3 3377.64 781.465   1
  -7  19   3 3049.53 1034.12   4
  -7  19   3 5076.08 1229.31   7
  -7  19  -3 5214.20 1122.07   7
  -7  19  -3 3864.38 997.562   4
   7 -19   3 4816.92 707.649   1
   7 -19  -3 3385.46 1464.11   8
   7 -19   3 2281.07 1257.06   8
   7 -19  -5 9772.70 1005.85   1
   7 -19   5 12926.5 1406.74   8
   7 -19   5 13348.3 879.551   1
   7 -19  -5 10354.9 1703.65   8
  -7  19   5 12648.8 1231.67   4
  -7  19  -5 14868.5 1117.99   4
  -7  19   5 14928.6 1369.29   7
  -7  19  -5 11284.7 1214.04   7
  -7  19   9-2644.36 1258.10   7
  -7  19  -9-1571.86 1032.33   7
   7 -19   9-610.331 668.123   1
   7 -19  -9-1397.93 1045.37   1
   7 -19  -9-2122.86 2079.96   8
   7 -19   9-1219.66 1201.74   8
  -7  19   9-1709.91 1196.37   4
  -7  19 -11 482.226 946.929   7
   7 -19 -11 159.650 1082.92   1
   7 -19 -11 226.394 2568.24   8
   7 -19  11 1661.56 1260.33   8
  -7  19  11 1611.39 1152.22   4
   7 -19  11 497.129 674.287   1
  -7  19 -13 6455.63 988.836   7
   7 -19 -13 6388.71 1332.18   1
   7 -19 -13 5604.50 3167.21   8
   7 -19  13 9580.58 1376.55   8
   7 -19  13 7993.18 825.985   1
  -7  19  13 6385.25 1270.63   4
  -7  19 -15 5806.29 993.537   7
   7 -19  15 4624.76 884.985   1
   7 -19 -15 3938.88 1489.86   1
   7 -19 -15 2574.76 3946.63   8
   7 -19  15 5921.18 1446.26   8
  -7  19  15 4464.48 1296.91   4
  -7  19 -17 1241.87 943.163   7
   7 -19 -17 3327.60 1630.91   1
   7 -19  17 975.033 1419.61   8
   7 -19  17 1060.23 855.835   1
  -7  19  17-662.134 1392.38   4
  -7  19 -19 67.3903 771.992   7
  -7  19  19 472.068 1383.88   4
   7 -19 -19 319.135 1760.34   1
   7 -19  19 203.361 903.624   1
   7 -19  19 222.282 1434.85   8
  -7  19 -21 1526.44 803.263   7
   7 -19 -21 1408.62 1950.69   1
   7 -19  21 74.6089 1024.19   1
   7 -19  21-258.941 1487.44   8
   7 -21  -1 17.5156 805.237   1
  -7  21   1 23.2922 1102.32   4
  -7  21  -1 22.6107 1073.39   4
  -7  21   1 24.8653 1229.56   7
  -7  21  -1 24.6118 1233.43   7
   7 -21   1 16.4001 764.944   1
   7 -21  -1 33.3473 1562.66   8
   7 -21   1 31.0469 1460.17   8
  -7  21   3 3102.07 1171.91   4
  -7  21   3 3090.65 1292.97   7
  -7  21  -3 2549.59 1078.84   4
  -7  21  -3 5270.12 1219.69   7
   7 -21   3 4195.59 761.848   1
   7 -21  -3 2926.17 1685.92   8
   7 -21   3 2973.60 1466.08   8
   7 -21  -3 1722.70 877.599   1
  -7  21   5 6072.96 1239.34   4
  -7  21   5 4874.62 1345.35   7
  -7  21  -5 4252.99 1115.78   4
  -7  21  -5 6909.90 1242.25   7
   7 -21   5 5307.84 785.814   1
   7 -21  -5 1543.20 1914.82   8
   7 -21   5 6339.68 1423.07   8
   7 -21  -5 5003.30 1013.29   1
  -7  21   7 4910.13 1362.99   7
  -7  21  -7 6368.08 1124.52   4
  -7  21  -7 5407.85 1149.90   7
   7 -21  -7 4027.74 1086.28   1
   7 -21   7 7227.85 800.990   1
   7 -21  -7 6484.02 2227.20   8
   7 -21   7 3915.14 1372.84   8
  -7  21   7 5232.56 1234.32   4
  -7  21  -9 1346.75 1090.46   7
  -7  21  -9-1184.62 1022.74   4
   7 -21   9-452.427 700.055   1
   7 -21  -9 423.848 1219.32   1
   7 -21  -9-1385.83 2631.19   8
   7 -21   9-219.662 1288.88   8
  -7  21   9-52.6574 1173.69   4
  -7  21 -11-2629.35 1137.79   4
   7 -21  11-2057.52 841.382   1
   7 -21 -11-1001.02 1401.01   1
   7 -21  13 1026.86 759.360   1
  -7  21 -13 1229.77 1087.11   4
  -7  21 -13-1311.10 1163.44   7
   7 -21 -13-1317.37 1532.92   1
   7 -21  13 194.463 1459.13   8
  -7  21  13-1154.80 1342.81   4
  -7  21 -15 8543.92 1157.45   7
   7 -21 -15 6997.96 1757.46   1
   7 -21 -15 9152.53 4673.44   8
   7 -21  15 8853.53 1532.28   8
  -7  21  15 7042.03 1402.07   4
   7 -21  15 8662.70 899.676   1
  -7  21 -17 2234.65 949.768   7
   7 -21  17 3506.20 1520.94   8
   7 -21  17 2332.96 862.863   1
   7 -21 -17 3683.73 1926.45   1
  -7  21 -19 272.660 838.448   7
   7 -21 -19-1325.56 2026.75   1
   7 -21  19-711.533 878.961   1
  -7  23   1-1070.03 1395.78   7
  -7  23  -1-1690.62 1445.23   7
  -7  23  15 3331.70 1372.55   4
  -7  25  -1 83.1272 1218.81   4
   7 -25   1-335.636 1017.94   1
  -7  25   1-28.4149 1380.90   7
  -7  25  -1 954.229 1362.69   7
   7 -25  -1 271.067 2383.97   8
   7 -25   1 48.6682 2058.63   8
   7 -25  -1-1003.84 1115.35   1
  -7  25   1 28.7958 1235.05   4
  -7  25  -3 1385.60 1239.89   4
  -7  25   3 551.626 1391.99   7
  -7  25  -3 1558.15 1379.24   7
   7 -25   3 2335.83 983.980   1
   7 -25  -3 2586.23 2848.21   8
   7 -25   3 44.2297 1930.62   8
   7 -25  -3 26.1370 1175.25   1
  -7  25   3 87.5293 1271.98   4
  -7  25  -5 800.694 1281.80   4
  -7  25   5 1993.76 1429.06   7
  -7  25  -5 237.560 1291.50   7
   7 -25   5 1243.42 912.898   1
   7 -25  -5-1175.29 3217.71   8
   7 -25  -5 1775.23 1338.23   1
   7 -25   5 287.603 1934.42   8
  -7  25   5 744.168 1285.91   4
  -7  25  -7 26.8853 1233.84   4
  -7  25  -7 2433.28 1316.86   7
   7 -25   7 294.090 846.355   1
   7 -25  -7-522.844 1472.35   1
   7 -25  -7-83.7692 3502.89   8
   7 -25   7-941.561 1797.21   8
  -7  25   7 361.042 1240.71   4
  -7  25  -9 1754.40 1216.53   4
  -7  25  -9 1323.43 1301.86   7
   7 -25   9-665.774 838.253   1
   7 -25  -9 618.271 1647.66   1
   7 -25  -9 4355.16 4108.44   8
   7 -25   9-1048.84 1812.14   8
  -7  25   9-1577.35 1297.25   4
  -7  25 -11 131.390 1270.16   4
   7 -25  11-104.226 846.895   1
   7 -25 -11 732.808 1868.26   1
   7 -25 -11 3276.58 4589.84   8
  -7  25  11 387.596 1322.86   4
  -8   0  10-2006.37 1002.02   3
   8   0 -10-1646.58 989.003   5
   8   0 -10-955.434 787.545   2
  -8   0  12 12583.5 1127.66   3
   8   0 -12 13010.1 1115.53   5
   8   0 -12 13847.8 953.064   2
   8   0 -12 13288.2 721.971   8
  -8   0  14 90.9633 905.924   3
   8   0 -14 23.1928 850.283   5
   8   0 -14-406.898 711.742   2
   8   0 -14 136.932 520.760   8
  -8   0  16 8152.26 1065.90   3
   8   0 -16 8823.41 850.627   2
   8   0 -16 7615.55 966.409   5
  -8   0  20 16129.8 1366.52   3
  -8   0  20 14690.5 1160.83   6
   8   0 -20 13552.7 1115.29   5
   8   0 -20 14867.1 1035.33   2
   8   0 -22 872.251 801.199   2
  -8   0  22-797.128 928.471   6
  -8   0  22-124.624 1146.45   3
   8   0 -22-985.792 907.608   5
   8   0 -24 235.848 803.517   2
  -8   0  24-447.034 1037.25   6
  -8   0  24-808.811 1163.08   3
   8   0 -24 1320.17 922.704   5
   8   0 -26 545.949 837.745   2
  -8   0  26 53.7586 1058.13   6
  -8   0  28 16491.4 1570.16   3
   8   0 -28 13395.7 1211.54   5
   8   0 -30 580.563 921.993   2
  -8   0  30 898.177 1132.23   6
  -8   0  30-1168.62 1377.70   3
   8   0 -30 25.3966 1046.94   5
  -8   2   8-270.697 875.958   3
   8  -2  -8-16.5150 702.329   2
   8  -2 -10 38060.1 1547.00   2
  -8  -2  12 26.5862 898.372   3
  -8   2  12 232.097 857.390   3
   8   2 -12 1039.09 954.537   5
   8  -2 -12-558.763 776.202   5
   8   2 -12 165.637 740.306   2
   8  -2 -12 152.738 674.809   2
  -8  -2  14 552.813 949.896   3
  -8   2  14 766.223 888.085   3
   8   2 -14 1344.44 924.922   5
   8  -2 -14 597.535 745.076   5
   8   2 -14 599.549 734.617   2
   8  -2 -14 783.483 686.346   2
   8   2 -14 298.777 373.505   8
   8   2 -16-312.179 744.725   2
  -8  -2  16 663.316 1000.23   3
  -8   2  16-43.3156 961.302   3
   8   2 -16 400.854 904.874   5
   8  -2 -16-38.3461 771.239   5
   8  -2 -16 430.051 681.175   2
  -8  -2  18 13238.8 1353.29   3
  -8   2  18 16243.5 1136.85   6
  -8   2  18 11996.4 1288.24   3
   8   2 -18 13983.9 1161.85   5
   8  -2 -18 15417.3 1090.71   5
   8  -2 -18 14640.3 993.547   2
  -8   2  20 9557.71 1040.31   6
  -8   2  20 11537.8 1239.53   3
  -8  -2  20 9360.06 1238.42   3
   8  -2 -20 10641.8 1023.76   5
   8   2 -20 11042.1 966.125   2
   8  -2 -20 9931.13 901.303   2
   8   2 -20 9201.95 1057.62   5
  -8  -2  22 14245.5 1424.89   3
  -8  -2  22 14429.0 1221.25   6
  -8   2  22 13980.9 1243.76   6
  -8   2  22 15977.2 1397.25   3
   8   2 -22 16036.7 1223.60   5
   8  -2 -22 13946.6 1114.15   5
   8   2 -22 14833.4 1081.43   2
   8  -2 -22 15293.7 1057.19   2
   8   2 -24 18.5178 862.451   2
   8  -2 -24 17.2043 782.475   2
  -8  -2  24 776.065 1035.92   6
  -8   2  24-99.8769 1021.18   6
  -8  -2  24-1839.89 1245.08   3
  -8   2  24-1382.68 1184.06   3
   8   2 -24 618.402 963.668   5
   8  -2 -24 1702.17 907.035   5
  -8  -2  26 13797.6 1308.65   6
  -8   2  26 12270.0 1288.54   6
  -8   2  26 13701.0 1430.08   3
   8  -2 -26 12920.4 1205.62   5
   8   2 -26 13531.8 1108.01   2
   8  -2 -26 13933.8 1051.22   2
  -8  -2  28-1688.04 1327.45   3
  -8   2  28 1001.68 1279.81   3
   8   2 -28 356.246 966.096   5
   8  -2 -28 48.6194 1007.15   5
  -8  -2  30 11262.8 1310.20   6
   8  -2 -30 7862.74 1055.05   2
  -8   2  30 9498.95 1280.22   6
  -8  -2  30 11363.1 1567.94   3
  -8   2  30 11423.4 1530.08   3
   8   2 -30 8477.97 1175.15   5
   8   2 -30 9232.98 1020.24   2
   8  -2 -30 9279.54 1202.68   5
   8  -4  -4 6298.17 629.908   8
  -8   4   6 6039.25 981.403   3
   8  -4  -6 6293.83 762.548   2
   8  -4  -6 5385.44 618.431   8
  -8   4   8 63987.5 1995.83   7
  -8   4   8 56688.2 2283.39   3
   8  -4  -8 55537.0 2290.25   5
   8  -4  -8 63361.0 2128.54   2
   8  -4  -8 58019.3 2042.05   8
  -8  -4  12 24386.8 1565.92   3
  -8   4  12 23722.8 1292.13   3
   8  -4 -12 19936.2 1164.34   5
   8   4 -12 22751.8 1260.71   2
   8  -4 -12 22712.1 1097.69   2
   8  -4 -12 21355.3 1083.55   8
  -8  -4  14-598.600 980.701   3
  -8   4  14 676.788 907.029   3
   8   4 -14 766.066 1035.31   5
   8  -4 -14 88.9158 727.831   5
   8   4 -14 1004.89 794.368   2
   8  -4 -14 309.629 686.376   2
  -8   4  16 8576.03 898.036   6
  -8   4  16 10130.9 1100.38   3
  -8  -4  16 7698.62 1188.65   3
   8  -4 -16 7940.35 907.217   5
   8   4 -16 10416.0 972.946   2
   8   4 -16 7715.56 1132.99   5
   8  -4 -16 9721.08 809.461   2
   8  -4 -18 5837.59 788.166   2
  -8   4  18 5895.84 928.925   6
  -8  -4  18 3136.00 1152.66   3
  -8   4  18 5260.77 1145.34   3
   8   4 -18 4792.01 1091.88   5
   8  -4 -18 5033.61 848.411   5
   8   4 -18 4449.76 883.876   2
  -8  -4  20 38832.0 1925.43   3
  -8   4  20 38777.6 1721.25   6
  -8   4  20 40654.5 1856.03   3
   8   4 -20 37312.6 1883.16   5
   8  -4 -20 37791.4 1678.05   5
   8   4 -20 40892.9 1688.88   2
   8  -4 -20 38556.3 1582.19   2
   8  -4 -22-210.386 768.839   2
  -8  -4  22 46.2957 977.972   6
  -8   4  22-720.595 1044.83   6
  -8  -4  22-3528.54 1363.83   3
  -8   4  22-3354.00 1208.49   3
   8   4 -22 26.0055 1018.30   5
   8  -4 -22-550.744 897.301   5
   8   4 -22-242.539 890.844   2
   8   4 -24 18.9092 880.058   2
   8  -4 -24 68.1329 755.659   2
  -8  -4  24-562.963 977.404   6
  -8   4  24 247.036 1015.82   6
  -8  -4  24-1090.14 1219.29   3
  -8   4  24-933.141 1159.75   3
   8   4 -24-1431.68 1031.12   5
   8  -4 -24 589.051 924.518   5
   8   4 -26-1562.33 981.439   2
  -8  -4  28 20161.0 1685.36   3
  -8   4  28 21956.9 1630.09   3
   8   4 -28 15740.1 1381.61   5
   8  -4 -28 17171.7 1417.91   5
   8   4 -30 60.5802 863.110   2
   8  -4 -30-874.257 898.497   2
  -8  -4  30 706.667 1142.56   6
  -8   4  30 239.051 1188.81   6
  -8  -4  30-726.745 1404.79   3
  -8   4  30-28.3926 1278.94   3
   8   4 -30-1043.94 1103.26   5
   8  -4 -30-795.769 1149.58   5
  -8   6   0 172.285 392.166   7
   8  -6   0-122.010 548.726   8
  -8   6   2 68795.4 1968.06   7
   8  -6  -2 66351.0 2101.09   1
   8  -6  -2 68658.2 2066.86   8
  -8   6   4-173.663 464.637   7
   8  -6  -4-82.7069 524.146   1
   8  -6  -4-262.738 574.325   8
  -8   6   6 18937.6 847.133   7
   8  -6  -6 17371.1 865.196   1
  -8   6   6 18159.0 1193.50   3
   8  -6  -6 17818.7 1223.15   5
   8  -6  -6 19949.0 971.207   2
   8  -6  -6 19258.0 987.254   8
  -8   6  10 60611.4 2007.53   7
   8  -6 -10 60921.6 1994.06   1
  -8   6  10 57210.1 2208.33   3
   8  -6 -10 60315.6 2184.60   5
   8  -6 -10 59820.8 2050.69   2
   8  -6 -10 57851.9 2114.74   8
  -8   6  12 506.547 557.680   7
  -8   6  12-15.1069 642.882   6
  -8   6  12 202.199 892.342   3
   8  -6 -12-233.703 473.738   1
   8  -6 -12 709.695 699.020   5
   8  -6 -12 449.195 773.769   8
   8  -6 -12 894.365 626.761   2
   8  -6 -14 1028.64 638.440   2
  -8   6  14 678.536 594.144   7
  -8  -6  14-67.9343 1152.59   3
  -8   6  14 2035.73 743.852   6
   8  -6 -14 1451.03 493.362   1
  -8   6  14 755.073 899.354   3
   8  -6 -14 672.668 717.685   5
   8   6 -14 1606.44 838.212   2
   8  -6 -14 2000.95 852.718   8
   8  -6 -16 2510.38 730.485   2
  -8   6  16-32.7958 721.689   4
  -8   6  16-173.382 721.689   7
   8  -6 -16 1605.74 548.750   1
  -8   6  16 1522.63 860.747   6
  -8   6  16-696.067 1094.17   3
   8   6 -16 549.514 1128.47   5
   8  -6 -16 2772.38 772.965   5
   8   6 -16 1004.61 878.028   2
   8  -6 -16 1003.39 924.611   8
  -8  -6  18 51186.1 2285.79   3
  -8   6  18 50890.8 2052.89   6
  -8   6  18 53943.8 2140.92   3
   8   6 -18 49794.2 2281.91   5
   8  -6 -18 53190.5 1988.62   5
   8   6 -18 52622.6 2055.26   2
   8  -6 -18 49307.5 1873.35   2
   8  -6 -20 828.630 706.737   2
  -8   6  20 694.462 921.306   6
  -8  -6  20 897.631 1176.26   3
  -8   6  20-607.381 1076.55   3
   8   6 -20-30.8174 1131.64   5
   8  -6 -20-309.594 831.875   5
   8   6 -20 347.919 865.622   2
  -8   6  22 1996.46 1056.80   6
  -8  -6  22 1343.36 1322.75   3
  -8   6  22 4845.99 1303.32   3
   8   6 -22 4333.67 1202.20   5
   8  -6 -22 5915.75 987.746   5
   8   6 -22 5264.63 952.358   2
   8  -6 -24 360.724 791.498   2
  -8  -6  24-220.591 1003.69   6
  -8   6  24 815.726 1054.94   6
  -8  -6  24 1228.60 1286.35   3
  -8   6  24 245.955 1173.43   3
   8   6 -24 174.757 1109.92   5
   8  -6 -24-618.937 975.445   5
   8   6 -24-116.133 900.140   2
  -8  -6  28 373.604 1354.61   3
   8   6 -28-226.792 1121.72   5
   8  -6 -28 741.780 1152.01   5
  -8  -6  30 9968.89 1307.43   6
  -8   6  30 9051.35 1327.04   6
  -8  -6  30 12128.6 1613.03   3
   8   6 -30 10616.8 1334.26   5
   8   6 -30 10007.8 1104.57   2
   8  -6 -30 12209.8 1454.86   5
   8  -6 -30 9901.77 1153.57   2
  -8   8   0 32940.7 1236.34   7
   8  -8   0 32090.6 1289.20   1
   8  -8   0 33116.0 1345.17   8
  -8   8   2-367.164 475.968   7
  -8   8  -2-800.493 508.570   7
   8  -8  -2-238.342 485.365   1
   8  -8  -2-296.389 603.597   2
   8  -8  -2-142.123 632.325   8
   8  -8   2-766.032 630.462   8
  -8   8   6 249.882 579.350   7
   8  -8  -6 739.615 787.838   5
   8  -8   6-1431.93 730.260   8
  -8   8   8 34530.6 1433.08   7
  -8   8   8 39120.3 1599.90   3
   8  -8  -8 40687.1 1596.79   5
   8  -8  -8 36619.2 1384.03   2
   8  -8  -8 38997.8 1558.07   8
   8  -8  -8 36578.6 1344.56   1
  -8   8  10 4299.69 711.158   7
  -8   8  10 4382.70 693.403   6
  -8   8  10 4963.77 907.598   3
   8  -8 -10 5956.55 780.631   5
   8  -8 -10 5880.48 906.406   8
   8  -8 -10 5158.48 526.095   1
   8  -8 -10 4862.50 634.221   2
  -8   8  12 30839.6 1326.40   6
  -8   8  12 33991.4 1485.88   3
   8  -8 -12 30179.8 1340.26   5
   8  -8 -12 29659.5 1239.69   2
   8  -8 -12 33802.7 1503.19   8
   8  -8 -12 28824.4 1140.82   1
  -8   8  12 29175.5 1297.09   7
   8  -8 -14 941.373 662.333   2
  -8   8  14-1234.58 721.562   4
  -8   8  14-808.406 752.423   7
  -8   8  14-1682.04 772.415   6
  -8   8  14-1271.20 990.380   3
   8  -8 -14-141.414 722.842   5
   8  -8 -14 87.8625 471.251   1
   8  -8 -14-950.323 953.950   8
  -8  -8  16 15107.1 1550.37   3
  -8   8  16 13880.8 1051.75   6
  -8   8  16 11618.2 1226.53   3
   8  -8 -16 13839.4 1002.39   5
   8   8 -16 12318.3 1105.64   2
   8  -8 -16 12499.1 854.686   2
   8  -8 -16 15065.0 1251.61   8
   8  -8 -16 12727.1 714.820   1
  -8   8  16 14153.2 971.694   4
  -8   8  16 11908.0 968.649   7
  -8   8  18 915.257 879.608   4
  -8   8  18-740.136 811.433   7
   8  -8 -18 97.5646 675.072   2
  -8  -8  18 66.5715 1206.64   3
  -8   8  18 629.824 874.699   6
  -8   8  18 209.250 1054.48   3
   8   8 -18 1586.10 1247.07   5
   8  -8 -18 221.452 824.898   5
   8   8 -18 82.4493 892.016   2
  -8  -8  20 22267.4 1762.76   3
  -8   8  20 22110.0 1479.49   6
  -8   8  20 25324.1 1569.19   3
   8   8 -20 26621.2 1757.16   5
   8  -8 -20 27833.1 1442.46   5
   8   8 -20 30073.9 1475.46   2
   8  -8 -20 26255.3 1261.30   2
   8  -8 -22-281.631 757.794   2
  -8  -8  22-855.520 1302.10   3
  -8   8  22-142.260 987.850   6
   8   8 -22 1080.99 1255.63   5
   8  -8 -22-248.203 983.437   5
   8   8 -22-983.637 954.378   2
   8  -8 -24-529.624 850.363   2
  -8  -8  24 441.531 1321.20   3
  -8   8  24-437.554 1045.54   6
   8   8 -24 1070.53 1261.61   5
   8  -8 -24 756.327 1123.55   5
   8   8 -24-121.327 944.788   2
   8  -8 -26 636.436 886.438   2
  -8   8  26-276.550 1101.35   6
  -8  -8  28 6469.96 1212.12   6
  -8  -8  28 8625.44 1501.68   3
   8   8 -28 6667.34 1342.73   5
   8  -8 -28 8791.14 1435.57   5
  -8  10   0 77.5351 571.089   7
   8 -10   0-132.957 490.692   1
   8 -10   0-317.358 510.724   2
   8 -10   0-141.240 693.916   8
  -8  10   2 20357.7 1030.00   7
  -8  10  -2 22087.8 977.174   7
   8 -10   2 21458.5 978.792   1
   8 -10  -2 20543.4 906.126   2
   8 -10  -2 21261.3 1128.42   8
   8 -10   2 21552.6 1109.71   8
   8 -10  -2 21070.5 933.006   1
  -8  10   4-664.581 638.142   7
   8 -10  -4 188.953 457.379   1
  -8  10  -4 288.331 497.115   7
   8 -10   4 14.4965 558.293   1
   8 -10  -4-405.380 495.047   2
   8 -10  -4 456.408 753.907   8
   8 -10   4-395.859 698.798   8
  -8  10  -6 9062.14 666.016   7
   8 -10   6 7742.80 746.841   1
   8 -10  -6 7783.45 942.858   8
   8 -10  -6 7487.39 583.811   1
   8 -10   6 6342.96 818.224   8
  -8  10   6 7515.82 817.949   7
   8 -10  -8 364.597 530.481   2
  -8  10   8 1250.54 766.720   7
  -8  10  -8 1081.36 490.053   7
   8 -10   8 1603.70 688.724   1
  -8  10   8 422.231 580.259   6
  -8  10   8 825.024 818.021   3
   8 -10  -8 1766.91 684.499   5
   8 -10  -8 1537.55 489.265   1
   8 -10  -8 921.959 924.132   8
   8 -10   8 848.399 724.221   8
  -8  10  10 46368.6 1713.18   3
  -8  10  10 39382.9 1537.28   6
   8 -10 -10 43297.1 1585.25   5
   8 -10 -10 40448.7 1452.19   2
   8 -10 -10 45287.2 1798.50   8
   8 -10  10 47234.1 1681.34   8
   8 -10 -10 42405.5 1410.73   1
  -8  10  10 40408.0 1614.99   7
  -8  10  12-536.473 900.085   7
  -8  10  12-1112.12 773.716   4
   8 -10 -12-891.451 600.127   2
  -8  10  12-1982.12 769.452   6
   8 -10 -12-247.245 510.246   1
   8 -10 -12-645.446 699.541   5
   8 -10 -12-1696.38 1045.84   8
   8 -10  12-1181.63 822.357   8
  -8  10  14 619.174 851.640   4
  -8  10  14 163.771 912.134   7
   8 -10 -14 604.685 631.570   2
  -8  10  14 707.006 811.322   6
  -8  10  14 528.222 992.102   3
   8 -10 -14 1602.17 531.900   1
   8 -10 -14 1952.17 778.109   5
   8 -10 -14 640.368 1089.11   8
  -8  10  16 272.931 863.674   4
  -8  10  16 169.173 892.543   7
   8 -10 -16 300.919 668.071   2
  -8  10  16 170.938 859.629   6
   8 -10 -16 337.918 540.616   1
  -8  10  16-251.281 1007.98   3
   8 -10 -16 737.165 831.694   5
   8 -10 -16 1407.28 1264.71   8
  -8 -10  18 23451.3 1870.30   3
  -8  10  18 28089.8 1441.69   6
   8 -10 -18 26963.3 1441.35   5
   8  10 -18 29507.5 1497.60   2
   8 -10 -18 25252.6 1241.18   2
   8 -10 -18 31706.9 2050.35   8
   8 -10 -18 26495.0 1110.77   1
  -8  10  18 26003.6 1442.16   4
  -8  10  18 26866.0 1419.56   7
   8 -10 -20-1130.36 856.246   2
  -8 -10  20-1528.81 1417.98   3
   8  10 -20 1545.01 1379.69   5
   8 -10 -20-1674.76 1096.01   5
   8  10 -20 1849.93 1047.62   2
   8 -10 -22 4322.39 962.483   2
  -8  10  22 5058.10 1141.46   6
   8 -10 -22 4493.79 1218.17   5
   8 -10 -26 1169.84 1007.75   2
  -8  10  26 3008.50 1203.18   6
   8  10 -28 364.280 998.092   2
  -8 -10  28 1122.02 1114.73   6
  -8 -10  28 1602.03 1491.76   3
   8  10 -28 405.096 1384.34   5
   8 -10 -28 1547.80 1516.91   5
   8 -12   0 18780.7 1168.55   8
   8 -12   0 19148.9 891.725   1
  -8  12   0 19086.1 1040.74   7
  -8  12   2 440.321 700.498   7
  -8  12  -2-275.107 663.293   7
   8 -12   2-259.344 525.818   1
   8 -12  -2 18.3228 829.240   8
   8 -12   2 446.800 779.354   8
   8 -12  -2 345.940 502.402   1
   8 -12  -2 122.436 418.756   2
   8 -12  -4 785.335 444.995   2
  -8  12   4 468.397 759.405   7
  -8  12  -4 269.285 629.391   7
  -8  12   4 500.928 498.466   6
   8 -12  -4 1320.58 837.426   5
   8 -12   4 523.072 561.176   1
   8 -12  -4 944.697 485.693   1
   8 -12  -4-726.447 909.825   8
   8 -12   4-1178.18 785.474   8
  -8  12   6 2483.41 832.928   7
  -8  12  -6 607.786 555.476   7
   8 -12   6 1744.87 601.512   1
   8 -12  -6 2015.07 521.518   1
   8 -12  -6 2024.22 984.952   8
   8 -12   6 1269.44 768.850   8
  -8  12  -8 32336.5 1281.49   7
   8 -12   8 32165.9 1357.02   1
  -8  12   8 34270.7 1509.44   3
  -8  12   8 31370.0 1300.95   6
   8 -12  -8 31795.3 1351.13   5
   8 -12  -8 30078.2 1205.72   2
   8 -12  -8 31658.9 1636.37   8
   8 -12   8 31171.9 1463.03   8
   8 -12  -8 31692.5 1217.53   1
  -8  12   8 29078.4 1476.40   7
  -8  12 -12 28460.3 1167.07   7
  -8  12  12 28564.8 1440.84   3
  -8  12  12 26080.5 1295.09   6
   8 -12 -12 28679.2 1287.64   5
   8 -12 -12 24457.7 1138.91   2
   8 -12 -12 25621.8 1619.05   8
   8 -12  12 26969.4 1391.11   8
   8 -12 -12 25466.1 1125.52   1
  -8  12  12 26952.7 1366.54   4
  -8  12  12 26713.3 1465.96   7
  -8  12  14 206.303 932.113   4
  -8  12  14-136.656 984.181   7
  -8  12 -14-472.916 421.999   7
   8 -12 -14 381.909 662.652   2
   8 -12 -14-11.2242 578.575   1
  -8  12  14 90.6251 802.521   6
  -8  12  14-467.387 974.647   3
   8 -12 -14 432.137 810.102   5
   8 -12 -14 511.302 1287.73   8
   8 -12  14 917.532 905.391   8
  -8  12  16 9250.47 1050.36   6
   8 -12 -16 11480.0 1103.59   5
   8 -12 -16 8527.64 864.513   2
   8 -12 -16 10500.2 795.354   1
   8 -12  16 10995.8 1095.23   8
   8 -12 -16 10492.9 1695.92   8
  -8  12  16 11508.2 1104.45   4
  -8  12  16 10940.5 1152.27   7
  -8  12  20 15808.5 1274.59   6
   8 -12 -20 13769.3 1371.12   5
   8  12 -20 12907.9 1260.29   2
   8 -12 -20 14320.7 1126.48   2
   8 -12 -22-657.807 986.547   2
  -8  12  22-1505.94 1128.93   6
   8 -12 -22-2840.51 1320.49   5
   8  12 -22 150.401 1018.26   2
   8 -12 -24-883.652 1009.01   2
  -8  12  24 86.0356 1143.24   6
   8 -12 -24 276.241 1431.63   5
   8  12 -24 151.031 995.415   2
   8  12 -26-782.792 1454.87   5
  -8  14   0-1847.08 850.412   7
   8 -14   0-966.345 563.693   1
   8 -14   0-1334.34 932.388   8
  -8  14   2 5072.60 928.519   7
  -8  14  -2 7071.43 918.535   7
   8 -14  -2 7122.18 649.406   1
   8 -14  -2 6445.90 1080.43   8
   8 -14   2 8379.88 1057.31   8
   8 -14   2 7423.94 654.559   1
  -8  14  -4-442.784 777.685   7
   8 -14   4 270.101 595.029   1
   8 -14  -4 697.788 546.083   1
   8 -14  -4 1304.47 1042.31   8
   8 -14   4 19.0136 911.373   8
  -8  14   6 2127.48 878.268   4
  -8  14   8 2214.98 1048.71   7
  -8  14   8 3350.68 883.741   4
  -8  14  -8 2929.01 718.202   7
   8 -14  -8 3202.35 609.825   1
  -8  14   8 1499.10 738.981   6
  -8  14   8 4443.81 1006.59   3
   8 -14   8 3262.14 668.643   1
   8 -14  -8 2536.66 1213.29   8
   8 -14   8 3475.89 924.012   8
  -8  14 -10 55437.3 1962.63   7
   8 -14  10 60151.8 2030.36   1
  -8  14  10 60347.6 2139.94   3
  -8  14  10 50824.4 2010.22   6
   8 -14 -10 55434.5 1994.61   5
   8 -14 -10 52236.9 1923.82   2
   8 -14 -10 55314.2 2360.86   8
   8 -14 -10 51549.7 1907.59   1
   8 -14  10 55220.4 2141.24   8
  -8  14  10 54004.7 2114.03   4
  -8  14  10 52222.3 2195.51   7
  -8  14  12 1270.17 962.348   4
  -8  14  12 1250.45 1097.49   7
  -8  14 -12 911.878 645.025   7
   8 -14 -12 640.940 667.840   1
   8 -14  12 1718.80 772.077   1
   8 -14 -12 779.205 729.649   2
  -8  14  12-468.451 849.538   6
  -8  14  12 1059.84 952.085   3
   8 -14 -12-78.2428 813.442   5
   8 -14 -12 263.693 1338.22   8
   8 -14  12 1650.73 962.732   8
  -8  14  14-2701.00 1139.25   4
  -8  14  14-3070.48 1208.46   7
   8 -14 -14-2129.52 795.679   1
  -8  14 -14 212.063 644.171   7
  -8  14  14-2353.88 1025.76   6
   8 -14  14-839.189 888.867   1
   8 -14 -14-1592.13 963.337   5
   8 -14 -14-2464.37 1679.63   8
   8 -14  14 1846.49 978.747   8
  -8  14 -16-699.912 681.444   7
   8 -14  16-449.362 1019.60   8
  -8  14  18 16416.5 1333.87   6
   8 -14 -18 17914.0 1456.37   5
   8 -14 -18 15733.2 1118.68   1
   8 -14  18 15823.0 1426.70   8
   8 -14 -18 16587.7 1223.52   2
   8 -14 -18 16865.7 3025.09   8
  -8  14  18 15678.8 1414.23   4
  -8  14  18 16977.4 1377.55   7
  -8  14  20-484.419 1188.68   7
   8 -14 -20-447.112 1035.09   2
  -8  14  20-1179.53 1154.11   6
   8 -14 -20 616.030 1259.07   5
   8 -14  20 70.6758 1178.39   8
  -8  14  20 1089.22 1231.29   4
  -8  14  22 7489.43 1283.11   6
   8 -14 -22 6373.98 1230.87   2
   8 -14 -22 6719.83 1504.76   5
   8  14 -22 5247.35 1128.39   2
   8 -14  22 3115.07 1294.38   8
  -8  14  24 457.211 1146.93   6
   8 -14 -24-215.457 1243.04   2
   8 -14 -24-1835.76 1583.72   5
  -8 -14  26 2314.47 1547.91   3
   8 -16   0 21925.9 1479.38   8
   8 -16   0 22390.1 1014.53   1
  -8  16   0 20343.4 1320.47   7
  -8  16   2-19.3776 962.482   7
  -8  16  -2 1125.27 926.742   7
   8 -16  -2 680.929 596.209   1
   8 -16   2 297.273 565.107   1
   8 -16  -2-271.888 1073.39   8
   8 -16   2 808.185 1086.37   8
  -8  16   4 607.143 1006.28   7
  -8  16   4 175.002 844.557   4
  -8  16  -4 18.0518 887.040   7
   8 -16  -4 976.841 634.016   1
   8 -16  -4 323.717 1112.51   8
   8 -16   4 21.6339 1032.20   8
   8 -16   4 275.130 594.597   1
  -8  16   6 142.090 1037.87   7
  -8  16   6 700.191 908.978   4
   8 -16   6-131.554 595.220   1
  -8  16  -6 291.351 816.108   7
   8 -16  -6-104.438 594.512   1
   8 -16  -6-72.9265 1161.92   8
   8 -16   6-782.575 1025.31   8
  -8  16  -8 26285.3 1324.79   7
   8 -16  -8 25589.7 1721.33   8
   8 -16  -8 23680.3 1186.12   1
   8 -16   8 25041.2 1507.13   8
  -8  16   8 26282.4 1428.43   4
   8 -16   8 26978.3 1191.83   1
  -8  16   8 28711.9 1546.74   7
  -8  16  10-363.395 1018.67   4
  -8  16  10-108.316 1159.94   7
   8 -16 -10-89.0333 728.824   1
  -8  16 -10-333.411 751.348   7
   8 -16  10-313.605 693.187   1
   8 -16 -10-833.294 1396.13   8
   8 -16  10-360.960 1002.02   8
  -8  16  14 268.247 1093.30   4
  -8  16  14 1293.63 1217.71   7
  -8  16 -14 771.386 704.161   7
  -8  16  14-396.150 1020.26   6
   8 -16  14 930.429 800.415   1
   8 -16 -14-2478.17 2028.53   8
   8 -16  14-666.795 1063.22   8
   8 -16 -14 1058.70 863.016   1
  -8  16  16 6825.73 1278.89   7
  -8  16 -16 5265.26 776.579   7
  -8  16  16 4749.94 1125.38   6
   8 -16 -16 4497.98 1244.22   2
   8 -16 -16 2609.07 1197.71   5
   8 -16 -16 1428.32 2601.69   8
   8 -16  16 3873.22 1179.96   8
   8 -16 -16 4915.73 990.984   1
   8 -16  16 5440.72 1011.81   1
  -8  16  16 4239.17 1228.87   4
  -8  16  18-1230.89 1248.72   7
  -8  16  18-2303.12 1200.08   6
   8 -16 -18-2697.06 1399.89   2
   8 -16 -18-787.549 1328.32   5
   8 -16 -18-294.584 1040.34   1
   8 -16  18-1539.33 1226.81   8
  -8  16  18-3143.22 1336.51   4
  -8  16  20 11329.5 1370.31   6
   8 -16 -20 11993.2 1665.17   5
   8 -16  20 11562.4 1484.16   8
   8 -16 -20 8193.25 4642.82   8
  -8  16  20 11241.3 1493.75   4
   8 -16 -20 13330.9 1611.81   2
   8 -16 -20 10790.1 1304.75   1
  -8  16  20 15194.5 1431.63   7
  -8  16  22 191.268 1196.34   6
   8 -16 -22-615.086 1491.20   2
   8 -16 -22 814.470 1565.31   5
   8 -16  22 1080.55 1314.35   8
  -8  16  24-1757.39 1300.07   6
   8 -16 -24 172.752 1550.92   2
   8 -16 -24 267.157 1820.02   5
   8 -16  24 27.7080 1365.41   8
  -8  18   0 21.3755 1047.48   7
  -8  18   0 18.5013 877.479   4
   8 -18   0 109.817 638.070   1
   8 -18   0-1173.22 1168.57   8
  -8  18   2 6741.31 1213.51   7
  -8  18   2 6643.95 1059.88   4
  -8  18  -2 6625.14 1112.48   7
   8 -18  -2 6648.10 767.212   1
   8 -18   2 7649.11 729.236   1
   8 -18  -2 8213.13 1344.84   8
   8 -18   2 5959.18 1222.83   8
  -8  18   4-2413.61 1149.27   7
  -8  18   4-974.230 992.812   4
   8 -18  -4-485.845 676.906   1
   8 -18   4-949.878 639.251   1
   8 -18  -4-1320.46 1287.21   8
   8 -18   4-951.822 1184.27   8
   8 -18   8-338.648 648.639   1
  -8  18   8-2635.60 1281.72   7
   8 -18  -8-16.6270 831.405   1
  -8  18  -8-744.901 935.937   7
   8 -18  -8 662.770 1513.53   8
   8 -18   8 610.703 1210.65   8
  -8  18 -10 22722.4 1286.14   7
   8 -18 -10 18835.7 1238.17   1
   8 -18 -10 22540.6 2071.91   8
   8 -18  10 26206.5 1584.49   8
  -8  18  10 21146.0 1517.12   4
   8 -18  10 24156.0 1162.47   1
  -8  18  10 26417.4 1628.26   7
  -8  18  12-404.977 1124.11   4
  -8  18  12-544.664 1209.52   7
  -8  18 -12 620.204 855.071   7
   8 -18  12 1838.18 741.323   1
   8 -18 -12 611.549 2009.31   8
   8 -18  12 240.796 1177.29   8
   8 -18 -12 1129.84 923.438   1
   8 -18  14-945.214 806.129   1
  -8  18  14 849.913 1257.73   7
  -8  18 -14 590.751 768.713   7
   8 -18 -14 994.992 2563.68   8
   8 -18 -14-933.418 1026.89   1
   8 -18  14 344.639 1184.12   8
  -8  18  14-2399.43 1234.14   4
  -8  18 -18 11114.2 957.755   7
  -8  18  18 7046.99 1390.52   7
   8 -18  18 11376.4 1171.61   1
   8 -18 -18 7768.38 4191.33   8
   8 -18 -18 7564.01 1354.15   1
   8 -18  18 8825.63 1460.37   8
  -8  18  18 8810.20 1379.56   4
  -8  18  20 1068.54 1263.63   7
  -8  18 -20-1025.88 756.296   7
   8 -18 -20-217.308 1394.04   1
   8 -18  20 27.2497 1324.64   8
  -8  18  20-1159.24 1329.29   4
  -8  18 -22 346.453 564.993   7
  -8  20   0 8305.37 1265.70   7
   8 -20   0 8115.55 1478.16   8
  -8  20   0 9275.16 1174.13   4
  -8  20   2 22.0565 1051.55   4
  -8  20   2 23.5480 1180.88   7
  -8  20  -2 802.361 1129.13   7
  -8  20  -2-665.831 998.508   4
   8 -20  -2-124.726 724.873   1
   8 -20   2-446.644 688.941   1
   8 -20  -2 750.253 1423.99   8
   8 -20   2 26.9490 1256.36   8
  -8  20   4 273.931 1093.85   4
  -8  20   4 49.3803 1199.77   7
  -8  20  -4 43.4424 1014.07   7
  -8  20  -4 1209.78 928.427   4
   8 -20  -4 959.754 807.320   1
   8 -20   4 1093.29 665.131   1
   8 -20  -4 253.703 1500.25   8
   8 -20   4 26.1531 1271.13   8
  -8  20   6 215.260 1105.46   4
   8 -20  -6 1368.45 888.606   1
  -8  20   6-581.634 1275.74   7
  -8  20  -6 21.3043 1053.78   7
  -8  20  -6 19.6293 931.050   4
   8 -20   6 692.368 669.085   1
   8 -20  -6 661.857 1651.77   8
   8 -20   6 25.9965 1231.25   8
   8 -20  -8 7722.78 1058.77   1
  -8  20   8 8175.38 1296.74   4
  -8  20   8 12172.6 1422.36   7
   8 -20   8 11771.4 1440.87   8
   8 -20  -8 8177.56 1882.77   8
   8 -20   8 9157.21 841.359   1
  -8  20  -8 10064.5 1160.53   7
  -8  20  10-3295.35 1249.24   4
  -8  20  10-2113.11 1341.75   7
  -8  20 -10-2454.02 1073.27   7
   8 -20 -10-5271.33 2234.57   8
   8 -20  10-3354.09 1348.67   8
   8 -20 -10-894.149 1045.05   1
  -8  20  12 2836.60 1412.30   4
  -8  20  14-279.884 1333.85   7
  -8  20 -14-507.188 916.156   7
   8 -20  14 583.018 818.807   1
   8 -20 -14 2756.11 3161.91   8
   8 -20 -14 374.102 1208.76   1
  -8  20  14 1261.98 1263.17   4
  -8  20  16 3018.49 1318.80   7
  -8  20 -16 1568.48 836.748   7
   8 -20 -16 4226.61 4039.47   8
   8 -20 -16 2338.26 1380.83   1
  -8  20  16 399.155 1288.70   4
   8 -20  16 3568.87 891.666   1
   8 -20 -18-1313.96 1524.60   1
   8 -20 -18-1835.40 4993.85   8
  -8  20  18 251.005 1355.53   4
   8 -22  14-1773.78 1444.76   8
   8 -22  16-397.054 1466.74   8
  -8  22  16 981.645 1316.86   4
  -8  24   0 4157.65 1338.07   4
  -8  24   0 5681.13 1436.90   7
   8 -24   0 4987.99 1002.27   1
   8 -24   0 6092.42 1933.02   8
  -8  24   2 517.797 1226.92   4
  -8  24  -2 52.4982 1201.86   4
  -8  24   2-1080.73 1400.81   7
  -8  24  -2-1590.90 1260.55   7
   8 -24  -2 1348.46 994.679   1
   8 -24   2 867.034 859.834   1
   8 -24  -2-85.9545 1910.17   8
   8 -24   2 36.9815 1628.93   8
  -8  24   4 530.360 1269.00   4
   8 -24  -4 554.418 1062.13   1
  -8  24  -4 663.514 1186.03   4
  -8  24   4-28.7075 1402.15   7
  -8  24  -4 79.2286 1276.56   7
   8 -24   4 1132.56 828.924   1
   8 -24  -4 97.8290 2205.67   8
   8 -24   4 278.983 1635.03   8
  -8  24   6 1472.96 1415.93   7
  -8  24  -6-696.866 1177.57   4
  -8  24  -6-1441.24 1231.57   7
   8 -24   6-343.386 785.716   1
   8 -24  -6 56.6159 2445.83   8
   8 -24   6-34.1258 1586.62   8
   8 -24  -6-74.2613 1155.44   1
  -8  24   6 1338.76 1264.84   4
  -8  24   8 1934.39 1412.00   7
  -8  24  -8 1016.24 1171.70   4
  -8  24  -8 931.773 1205.68   7
   8 -24   8 2313.02 794.640   1
   8 -24  -8 1346.53 2927.29   8
   8 -24   8 2057.78 1600.99   8
   8 -24  -8 2920.31 1272.97   1
  -8  24   8 1101.83 1310.21   4
  -8  24  10-2032.42 1416.44   7
  -8  24 -10 1636.76 1178.13   4
  -8  24 -10 554.091 1231.01   7
   8 -24  10 440.306 795.115   1
   8 -24 -10-2630.34 3334.05   8
   8 -24 -10 208.260 1399.92   1
   8 -24  10 163.928 1660.13   8
  -8  24  10-1605.67 1319.63   4
   9  -1  -9 1339.06 813.593   2
  -9  -1  11 2287.88 1160.05   3
  -9   1  11 3815.81 1034.92   3
   9  -1 -11 3477.44 1025.28   5
   9   1 -11 2604.65 885.818   2
   9  -1 -11 3956.05 816.419   2
   9  -1 -11 2753.22 585.675   8
  -9  -1  13 17112.0 1382.89   3
  -9   1  13 15502.3 1306.56   3
   9   1 -13 16528.6 1384.80   5
   9  -1 -13 16948.0 1294.79   5
   9   1 -13 18566.9 1157.83   2
   9  -1 -13 18812.4 1127.86   2
   9   1 -15 2919.64 1091.58   5
   9  -1 -15 3937.19 1032.78   5
   9   1 -15 2558.85 923.058   2
   9  -1 -15 3689.09 840.338   2
  -9  -1  17 2946.05 1123.14   3
  -9   1  17 2352.49 1126.05   3
   9   1 -17 2525.14 1040.39   5
   9  -1 -17 1122.97 950.457   5
   9   1 -17 1380.54 838.365   2
   9  -1 -17 3130.01 839.259   2
  -9   1  19 1224.60 909.259   6
  -9  -1  19 401.356 1116.81   3
  -9   1  19 757.832 1106.85   3
   9   1 -19 833.956 1026.64   5
   9  -1 -19 2315.92 986.765   5
   9   1 -19 1165.50 855.656   2
   9  -1 -19 17.9399 826.446   2
  -9  -1  23 36518.3 1949.51   3
  -9   1  23 35821.2 1929.76   3
  -9  -1  23 33866.8 1749.68   6
  -9   1  23 35622.2 1764.41   6
   9   1 -23 32339.9 1745.01   5
   9  -1 -23 33156.4 1693.96   5
   9   1 -23 35760.3 1626.64   2
   9  -1 -23 34754.8 1581.60   2
   9   1 -25 7469.32 1051.79   2
   9  -1 -25 6651.69 1020.99   2
  -9  -1  25 6453.63 1231.41   6
  -9   1  25 3545.17 1290.43   6
  -9  -1  27 1316.66 1420.22   3
  -9   1  27 585.252 1330.72   3
   9   1 -27 1831.41 1085.43   5
   9  -1 -27 1142.64 1036.92   5
   9   1 -29-1745.84 921.548   2
   9  -1 -29-1716.10 1109.62   2
  -9  -1  29 29.8507 1168.45   6
  -9   1  29 294.307 1153.63   6
  -9  -1  29-849.223 1466.94   3
   9   1 -29-27.3736 1063.28   5
   9  -1 -29-1877.72 1129.90   5
   9  -3  -7 12967.5 1021.62   2
   9  -3  -7 11979.9 811.308   8
  -9   3   9 494.797 991.455   3
   9  -3  -9 1195.52 774.765   2
   9  -3  -9 1558.61 623.280   8
  -9   3  11 3420.17 985.030   3
   9  -3 -11 3895.82 982.322   5
   9  -3 -11 3807.42 828.991   2
   9  -3 -11 3397.92 682.676   8
  -9  -3  13 7706.73 1280.65   3
  -9   3  13 7572.78 1136.73   3
   9   3 -13 8573.86 1007.70   2
   9  -3 -13 7997.48 864.021   2
   9  -3 -13 8798.94 1057.30   5
   9  -3 -13 8021.06 823.523   8
  -9   3  17 1192.17 845.268   6
  -9  -3  17 320.692 1151.63   3
  -9   3  17 47.2214 1075.29   3
   9   3 -17 550.731 1082.68   5
   9  -3 -17 329.572 882.993   5
   9   3 -17 121.789 882.229   2
   9  -3 -17 182.801 764.463   2
   9  -3 -19-744.845 783.947   2
  -9   3  19 109.263 897.324   6
  -9  -3  19-433.348 1156.83   3
  -9   3  19-938.376 1112.76   3
   9   3 -19-210.069 1120.75   5
   9  -3 -19-1597.28 892.175   5
   9   3 -19-354.487 899.808   2
   9  -3 -23 1387.29 840.111   2
  -9  -3  23 1888.36 999.787   6
  -9   3  23 1318.52 1025.70   6
  -9  -3  23 491.077 1233.57   3
  -9   3  23 556.763 1244.59   3
   9   3 -23 1289.85 1094.27   5
   9  -3 -23 986.749 972.050   5
   9   3 -23 430.231 890.673   2
   9   3 -25 19064.3 1310.08   2
   9  -3 -25 20848.4 1267.67   2
  -9  -3  27 3248.90 1421.46   3
  -9   3  27 4846.41 1393.21   3
   9   3 -27 5154.06 1183.22   5
   9  -3 -27 3795.28 1070.38   5
   9   3 -29 21.0142 933.511   2
   9  -3 -29 1072.84 919.236   2
  -9  -3  29-845.376 1135.16   6
  -9   3  29 677.723 1160.73   6
  -9  -3  29 32.2149 1394.50   3
  -9   3  29 950.169 1387.01   3
   9   3 -29 370.586 1111.64   5
   9  -3 -29-609.222 1084.69   5
   9  -5  -5 13161.0 870.861   8
  -9   5   7 37156.0 1694.27   3
   9  -5  -7 38864.4 1342.50   2
   9  -5  -7 38995.8 1281.07   8
  -9   5   9 791.888 455.376   7
  -9   5   9 674.330 1007.87   3
   9  -5  -9 311.362 940.026   5
   9  -5  -9 1149.93 747.145   2
   9  -5  -9 192.911 702.507   8
  -9   5  11 6525.88 581.000   7
   9  -5 -11 6725.40 754.486   1
  -9   5  11 5351.41 1040.81   3
   9  -5 -11 6720.48 1049.62   5
   9  -5 -11 6957.37 808.985   2
   9  -5 -11 6606.54 846.872   8
  -9   5  13 14500.5 789.161   7
  -9   5  13 12592.1 1221.45   3
   9  -5 -13 12689.6 1107.21   5
   9  -5 -13 13537.8 941.164   2
   9  -5 -13 13534.3 1007.51   8
  -9   5  15-368.552 630.283   7
   9  -5 -15-629.850 717.730   1
  -9   5  15 672.365 811.259   6
  -9   5  15-1235.48 1158.81   3
   9  -5 -15 206.404 858.092   5
   9   5 -15-1155.05 991.464   2
   9  -5 -15 261.693 869.073   8
   9  -5 -15-61.2173 762.426   2
  -9  -5  17 13618.9 1481.71   3
  -9   5  17 18511.8 1363.50   3
  -9   5  17 16883.0 1192.51   6
   9   5 -17 15987.4 1527.81   5
   9  -5 -17 17587.1 1184.83   5
   9   5 -17 18921.2 1249.01   2
   9  -5 -17 19972.0 1080.84   2
   9  -5 -19 1150.13 786.284   2
  -9   5  19 64.6735 898.986   6
  -9  -5  19 594.665 1157.00   3
  -9   5  19-1167.95 1137.72   3
   9   5 -19-925.776 1175.91   5
   9  -5 -19-21.1801 895.379   5
   9   5 -19 452.930 918.514   2
   9  -5 -21 1052.14 805.887   2
  -9   5  21 852.180 966.343   6
  -9  -5  21-1060.57 1274.32   3
  -9   5  21-300.610 1196.23   3
   9   5 -21 1322.83 1190.26   5
   9  -5 -21 2279.57 927.469   5
   9   5 -21 570.113 931.380   2
  -9   5  23 11773.1 1195.09   6
  -9  -5  23 10285.0 1464.98   3
  -9   5  23 11404.5 1345.89   3
   9   5 -23 8721.58 1362.31   5
   9  -5 -23 9821.63 950.412   2
   9  -5 -23 8644.90 1092.97   5
   9   5 -23 7984.06 1049.06   2
  -9   5  25-2837.21 1412.07   6
   9   5 -27 2585.13 975.745   2
  -9  -5  27 3502.79 1168.41   6
  -9  -5  27 1942.07 1349.85   3
  -9   5  27 5267.65 1339.42   3
   9   5 -27 1666.30 1200.88   5
   9  -5 -27 3034.29 1099.84   5
   9   5 -29-1116.44 972.434   2
   9  -5 -29 1057.73 882.770   2
  -9  -5  29-701.692 1110.44   6
  -9   5  29 296.019 1144.55   6
  -9  -5  29-197.799 1430.68   3
  -9   5  29 1302.33 1380.89   3
   9   5 -29-401.273 1187.47   5
   9  -5 -29-442.100 1124.61   5
  -9   7   1 2984.17 516.403   7
   9  -7  -1 1865.66 692.864   8
   9  -7   1 2382.34 682.127   8
  -9   7   3 28899.5 1139.17   7
   9  -7  -3 29491.9 1291.05   1
   9  -7  -3 28448.2 1271.86   8
  -9   7   5 33392.9 1265.23   7
   9  -7  -5 32157.9 1356.33   1
   9  -7  -5 33479.3 1370.22   2
   9  -7  -5 29232.4 1358.54   8
  -9   7   7 8981.39 657.067   7
   9  -7  -7 9319.30 744.933   1
  -9   7   7 10303.6 1175.08   3
   9  -7  -7 9802.42 836.463   2
   9  -7  -7 8380.86 1140.72   5
   9  -7  -7 8695.94 908.291   8
  -9   7   9-166.914 542.308   7
  -9   7   9 1149.54 962.209   3
   9  -7  -9 360.953 561.894   1
   9  -7  -9-394.199 921.600   5
   9  -7  -9 839.722 683.831   2
   9  -7  -9 295.365 800.077   8
   9  -7 -11 6690.91 660.215   1
  -9   7  11 5945.22 648.263   7
  -9   7  11 6237.75 1053.49   3
   9  -7 -11 6867.85 761.893   2
   9  -7 -11 6174.19 969.529   5
   9  -7 -11 4468.13 928.158   8
   9  -7 -15 43043.0 1638.57   1
  -9   7  15 47728.6 1708.26   7
  -9   7  15 45720.5 2041.96   3
  -9   7  15 44973.3 1835.65   6
   9  -7 -15 46715.3 1859.95   5
   9  -7 -15 45801.2 1741.93   2
   9  -7 -15 46195.8 1914.74   8
  -9   7  17 15394.3 958.774   7
  -9  -7  17 14552.8 1609.88   3
  -9   7  17 13756.3 1300.08   3
  -9   7  17 16390.5 1171.62   6
   9  -7 -17 17128.6 1139.54   5
   9   7 -17 15389.7 1193.22   2
   9  -7 -17 16012.9 1020.98   2
  -9   7  17 15257.6 1043.12   4
   9  -7 -19 2092.81 803.999   2
  -9   7  19-1361.20 1313.40   3
   9  -7 -21 4847.78 819.318   2
  -9  -7  21 4585.27 1342.08   3
  -9   7  21 4185.46 1047.81   6
  -9   7  21 5123.79 1235.91   3
   9   7 -21 3546.32 1269.95   5
   9  -7 -21 4449.28 1009.75   5
   9   7 -21 3918.93 1013.11   2
   9  -7 -23 5158.43 878.768   2
  -9  -7  23 5168.96 1438.98   3
  -9   7  23 4716.44 1102.08   6
  -9   7  23 4129.55 1282.63   3
   9   7 -23 4171.50 1378.27   5
   9  -7 -23 5063.30 1059.84   5
   9   7 -23 6687.34 1064.02   2
   9  -7 -25 3456.85 875.315   2
  -9   7  25 3261.00 1121.41   6
   9   7 -27-215.140 947.144   2
  -9  -7  27 1126.51 1107.10   6
  -9  -7  27 720.730 1420.16   3
  -9   7  27 1489.79 1346.16   3
   9   7 -27-1396.76 1322.83   5
   9  -7 -27 380.879 1114.10   5
  -9   9  -1 4649.16 587.184   7
  -9   9   1 4728.62 563.628   7
   9  -9   1 3484.96 702.718   1
   9  -9  -1 3919.83 651.142   1
   9  -9  -1 3627.25 769.949   8
   9  -9   1 4048.42 745.259   8
  -9   9   3 2445.12 560.099   7
  -9   9  -3 2479.35 526.371   7
   9  -9  -3 2511.17 591.875   1
   9  -9   3 2803.04 710.083   1
   9  -9  -3 1918.34 722.790   8
   9  -9   3 2584.58 766.445   8
  -9   9   5 31528.1 1327.72   7
  -9   9  -5 32392.2 1330.62   7
   9  -9  -5 34244.9 1309.21   1
  -9   9   5 29793.1 1627.50   3
   9  -9  -5 35063.7 1336.89   2
   9  -9  -5 31484.8 1476.38   8
   9  -9   5 38087.6 1518.64   8
  -9   9   7 11350.6 834.323   7
   9  -9  -7 10376.8 725.911   1
  -9   9   7 9883.95 1118.80   3
   9  -9  -7 11743.4 1130.64   5
   9  -9  -7 11112.4 780.044   2
   9  -9  -7 11115.9 999.760   8
  -9   9   9-174.793 692.153   7
  -9   9   9-2003.40 1053.93   3
   9  -9  -9-242.478 554.293   1
   9  -9  -9 553.058 925.013   5
   9  -9  -9-386.264 888.891   8
   9  -9  -9-81.4838 638.833   2
  -9   9  13 32697.8 1631.01   3
  -9   9  13 29233.5 1391.58   6
   9  -9 -13 30873.0 1464.01   5
   9  -9 -13 32295.4 1327.00   2
   9  -9 -13 32236.8 1611.78   8
   9  -9 -13 29893.0 1199.43   1
  -9   9  13 27768.5 1348.71   7
  -9   9  15 39298.0 1827.87   3
  -9   9  15 38175.0 1652.11   6
   9  -9 -15 38431.6 1700.93   5
   9  -9 -15 37203.2 1528.66   2
   9  -9 -15 39948.5 1796.74   8
  -9   9  15 39210.4 1600.92   4
   9  -9 -15 38539.9 1413.92   1
  -9   9  15 37670.8 1566.28   7
  -9   9  17 1751.37 905.137   4
  -9   9  17-253.798 895.751   7
   9  -9 -17 1734.31 756.435   2
  -9   9  17-323.104 959.846   6
  -9   9  17 1537.07 1141.37   3
   9  -9 -17 879.361 889.330   5
   9  -9 -17 889.002 1235.29   8
   9  -9 -17 1562.20 587.062   1
   9  -9 -19-330.664 722.709   2
  -9  -9  19-871.038 1399.08   3
  -9   9  19-917.263 970.347   6
  -9   9  19-2008.32 1210.50   3
   9  -9 -19-391.993 962.728   5
   9   9 -19-203.635 990.733   2
   9  -9 -21 2169.97 810.024   2
  -9  -9  21 1992.88 1421.94   3
  -9   9  21 3658.59 1022.06   6
  -9   9  21 3206.54 1241.82   3
   9   9 -21 3681.67 1438.79   5
   9  -9 -21 2159.37 1031.67   5
   9   9 -21 3675.60 1079.24   2
   9  -9 -25 1160.18 884.707   2
  -9  -9  25 903.981 1443.90   3
  -9   9  25 3675.70 1179.15   6
   9   9 -25 1770.10 1369.62   5
  -9  -9  27 198.398 1103.06   6
  -9  -9  27 4223.39 1480.31   3
  -9   9  27 27.8090 1334.03   3
   9   9 -27-38.9323 1397.59   5
   9  -9 -27 504.266 1296.57   5
   9   9 -27 305.408 965.567   2
  -9  11   1 1013.21 619.331   7
  -9  11  -1-13.2392 596.135   7
   9 -11   1-159.442 585.271   1
   9 -11  -1 518.596 583.051   1
   9 -11  -1 854.743 800.699   8
   9 -11   1 387.383 808.349   8
  -9  11   3 10022.8 826.866   7
  -9  11  -3 10479.3 737.071   7
   9 -11   3 10194.1 826.523   1
   9 -11  -3 7946.68 958.045   8
   9 -11   3 10638.8 972.142   8
   9 -11  -3 9697.25 727.046   1
  -9  11  -5 7478.71 673.459   7
  -9  11   5 5711.10 808.633   7
   9 -11   5 5861.08 823.016   1
   9 -11  -5 6688.41 997.500   8
   9 -11   5 6211.30 884.628   8
   9 -11  -5 7486.08 663.699   1
  -9  11  -7 16984.6 941.812   7
  -9  11   7 15290.4 925.729   6
  -9  11   7 12222.0 1285.95   3
   9 -11  -7 18598.2 1328.19   5
   9 -11  -7 17462.2 899.875   2
   9 -11  -7 18552.9 1279.31   8
   9 -11   7 18309.0 1168.97   8
   9 -11  -7 18014.8 886.000   1
  -9  11   7 14646.0 1078.81   7
   9 -11  -9-925.753 648.881   2
  -9  11   9-1929.37 922.064   7
  -9  11   9-1182.79 672.653   6
   9 -11  -9-1367.22 933.527   5
   9 -11  -9-871.598 1096.17   8
   9 -11   9-1711.65 913.483   8
   9 -11  -9-167.998 556.656   1
   9 -11 -11 4812.57 686.969   2
  -9  11  11 3879.07 911.978   7
  -9  11  11 4292.86 793.890   6
  -9  11  11 4888.63 1097.76   3
   9 -11 -11 5423.17 897.711   5
   9 -11 -11 4912.29 623.735   1
   9 -11 -11 4742.86 1155.89   8
   9 -11  11 3790.24 940.388   8
  -9  11  13 32868.5 1590.76   3
  -9  11  13 28746.0 1384.73   6
   9 -11 -13 30645.3 1434.43   5
   9 -11 -13 28314.9 1232.50   2
   9 -11 -13 29057.0 1623.99   8
   9 -11 -13 29452.8 1182.43   1
  -9  11  13 28099.2 1399.25   4
  -9  11  13 27652.0 1436.19   7
  -9  11  15 3353.12 972.483   4
  -9  11  15 3669.41 966.340   7
   9 -11 -15 3628.47 733.311   2
  -9  11  15 3113.53 897.174   6
  -9  11  15 3739.92 1149.61   3
   9 -11 -15 4666.68 641.790   1
   9 -11 -15 3054.50 912.763   5
   9 -11 -15 4187.95 1281.96   8
  -9  11  17-487.249 1199.21   4
  -9  11  17 760.442 1087.26   7
   9 -11 -17 3747.44 795.706   2
  -9  11  17 572.043 1131.76   6
  -9  11  17 1235.89 1332.66   3
   9 -11 -17 5012.59 666.219   1
   9 -11 -17 3183.20 1015.79   5
   9 -11 -17 2855.60 1487.31   8
   9 -11 -19 77.5785 745.705   2
  -9  11  19 1066.25 1002.76   6
  -9  11  19 517.564 1210.78   3
   9 -11 -19 259.935 995.892   5
   9 -11 -21 343.288 829.679   2
  -9  11  21 630.858 1073.21   6
  -9  11  21-921.123 1235.38   3
   9 -11 -21 1705.71 1108.41   5
   9  11 -21 47.0712 1094.58   2
   9 -11 -23 6867.41 991.778   2
  -9  11  23 7262.18 1177.81   6
   9 -11 -23 6230.57 1299.22   5
  -9 -11  25 2925.94 1539.07   3
  -9  11  25 4523.51 1183.80   6
   9  11 -25 1880.06 1539.62   5
   9 -13  -1-1273.28 631.653   1
   9 -13   1-1565.37 668.637   1
   9 -13  -1-1072.80 953.349   8
   9 -13   1-1900.09 910.250   8
   9 -13   3 8247.91 778.744   1
  -9  13   3 7504.47 933.230   7
  -9  13  -3 7458.05 859.939   7
   9 -13  -3 9274.47 1087.67   8
   9 -13  -3 10130.7 713.914   1
   9 -13   3 8084.52 1021.55   8
  -9  13  -5 25438.1 1170.26   7
   9 -13   5 26197.6 1214.11   1
   9 -13  -5 26696.3 1490.89   8
   9 -13   5 23835.8 1360.82   8
   9 -13  -5 26461.7 1109.49   1
  -9  13   5 24790.5 1318.15   7
  -9  13   7 205.578 899.478   7
  -9  13  -7 304.909 622.938   7
  -9  13   7-274.518 647.745   6
  -9  13   7 106.478 955.857   3
   9 -13   7-174.811 701.791   1
   9 -13  -7-327.015 546.774   1
   9 -13  -7-976.647 1132.18   8
   9 -13   7-625.570 916.308   8
  -9  13   9 328.794 935.499   7
   9 -13  -9 79.4418 594.557   2
  -9  13  -9 1106.34 662.900   7
  -9  13   9 268.640 701.671   6
  -9  13   9 1820.57 1018.42   3
   9 -13  -9 88.7652 869.556   5
   9 -13  -9 873.071 571.354   1
   9 -13   9 83.3984 805.757   1
   9 -13  -9 480.316 1177.59   8
   9 -13   9 1340.75 923.154   8
  -9  13  11 5512.40 1055.01   7
  -9  13  11 6743.56 986.536   4
  -9  13 -11 6233.15 708.333   7
   9 -13 -11 4223.30 706.297   2
  -9  13  11 5594.73 826.813   6
  -9  13  11 6481.92 1086.65   3
   9 -13 -11 5737.60 672.626   1
   9 -13 -11 6078.07 925.727   5
   9 -13 -11 6361.37 1294.61   8
   9 -13  11 5155.67 946.551   1
   9 -13  11 5978.77 1049.04   8
  -9  13 -13 169.481 587.436   7
   9 -13 -13-546.750 736.195   2
   9 -13 -13-1088.89 696.588   1
   9 -13 -13-633.326 956.325   5
   9 -13 -13-3790.73 1486.03   8
   9 -13  13 2598.53 1009.84   8
  -9  13  15 14827.5 1358.73   7
  -9  13  15 16331.0 1261.69   6
  -9  13  15 14969.2 1403.21   3
   9 -13 -15 17272.7 1244.01   5
   9 -13 -15 17893.8 1032.52   2
   9 -13 -15 20628.9 1724.71   8
   9 -13  15 22319.8 1369.73   8
   9 -13 -15 19629.1 1014.43   1
  -9  13  15 17043.1 1355.85   4
  -9  13  17 5249.79 1116.61   4
  -9  13  17 5863.33 1140.94   7
   9 -13 -17 3436.25 799.938   2
  -9  13  17 3933.58 996.315   6
   9 -13 -17 3686.24 722.689   1
  -9  13  17 6264.06 1240.84   3
   9 -13 -17 4323.33 1032.32   5
   9 -13 -17 3463.21 1736.91   8
   9 -13 -19-940.284 849.166   2
  -9  13  19-23.4356 1005.00   6
  -9  13  19 530.155 1170.21   3
   9 -13 -19-397.492 1118.01   5
  -9  13  19-1960.59 1183.41   4
   9 -13 -21 3030.82 928.899   2
  -9  13  21 1478.91 1081.47   6
   9 -13 -21 158.695 1234.49   5
   9 -13 -23 4054.26 1004.53   2
  -9  13  23 3672.03 1168.35   6
   9 -13 -23 3767.00 1445.53   5
  -9 -13  25 4213.95 1699.85   3
   9  13 -25 2320.72 1083.99   2
   9 -15   1 1247.76 589.668   1
  -9  15   1-1109.89 888.552   7
  -9  15  -1 1131.99 848.549   7
   9 -15  -1 742.676 1045.59   8
   9 -15   1 337.926 974.932   8
   9 -15  -1-420.056 591.825   1
  -9  15   3 5462.96 990.876   7
  -9  15  -3 4957.92 893.177   7
   9 -15   3 4988.62 679.095   1
   9 -15  -3 6267.05 667.457   1
   9 -15  -3 5464.72 1167.49   8
   9 -15   3 6342.92 1097.71   8
  -9  15   5 5530.75 1000.40   7
  -9  15  -5 5682.27 881.362   7
   9 -15  -5 6460.44 678.186   1
   9 -15  -5 7539.38 1239.92   8
   9 -15   5 4767.71 1042.53   8
   9 -15   5 6580.07 768.116   1
  -9  15  -7 14791.5 992.474   7
   9 -15   7 17357.4 994.818   1
   9 -15  -7 14265.0 1399.96   8
   9 -15   7 14309.0 1238.15   8
   9 -15  -7 14759.1 883.134   1
  -9  15   7 15440.6 1134.20   4
  -9  15   7 14357.0 1191.40   7
  -9  15   9-1965.72 1171.92   7
  -9  15   9-1884.13 1028.11   4
  -9  15  -9 387.931 698.701   7
   9 -15  -9-52.5798 676.610   1
   9 -15   9-52.8355 751.951   1
   9 -15  -9-416.587 1278.90   8
   9 -15   9-781.674 1033.49   8
  -9  15 -13 19414.9 1024.47   7
   9 -15  13 19205.4 1262.49   1
   9 -15 -13 16581.5 1694.43   8
   9 -15  13 17191.7 1330.87   8
   9 -15 -13 13521.7 974.281   1
  -9  15  13 13886.7 1293.11   4
  -9  15  13 18340.4 1379.36   7
  -9  15  15 6475.89 1225.88   4
  -9  15 -15 9831.24 818.293   7
  -9  15  15 7857.34 1218.57   7
  -9  15  15 12180.3 1282.71   3
   9 -15 -15 7145.93 867.891   1
  -9  15  15 8135.58 1102.43   6
   9 -15 -15 7442.05 1766.39   8
   9 -15  15 8797.37 1217.89   8
  -9  15  17 520.910 1180.68   7
   9 -15 -17 1619.67 817.733   1
   9 -15 -17 1297.28 934.270   2
  -9  15  17 1413.99 1040.51   6
  -9  15  17 1608.55 1182.01   3
   9 -15 -17 2311.49 1136.41   5
   9 -15 -17-1149.53 2196.30   8
   9 -15  17 1131.55 1166.98   8
  -9  15  17 1604.78 1216.30   4
  -9  15  19 446.372 1199.94   7
   9 -15 -19-348.751 882.550   1
   9 -15 -19-21.5176 974.346   2
  -9  15  19 493.839 1107.30   6
   9 -15 -19-315.722 1248.43   5
   9 -15 -19 1216.55 2880.88   8
   9 -15  19 1227.21 1195.73   8
  -9  15  19 223.804 1238.78   4
   9 -15 -21-1019.52 1058.85   2
  -9  15  21 2177.23 1183.73   6
   9 -15 -21 2116.62 1420.17   5
   9 -15  21 1085.31 1247.33   8
  -9  15  23 5398.12 1277.04   6
   9 -15 -23 3582.28 1179.74   2
   9 -15 -23 4992.79 1569.77   5
  -9  17   1 19.9745 985.600   7
  -9  17  -1-1375.17 1000.59   7
   9 -17  -1 1252.49 669.659   1
   9 -17   1 522.806 651.023   1
   9 -17  -1 24.5293 1189.94   8
   9 -17   1 72.2600 1120.46   8
  -9  17   5 5557.42 1039.05   4
  -9  17  -7 11499.8 1051.25   7
   9 -17   7 10876.4 1270.13   8
   9 -17  -7 13219.5 912.940   1
   9 -17  -7 12050.5 1477.31   8
  -9  17   7 11536.1 1199.36   4
   9 -17   7 12605.4 907.190   1
  -9  17   7 11142.0 1325.58   7
  -9  17   9 762.820 1065.86   4
  -9  17   9 66.4188 1120.68   7
  -9  17  -9-225.604 789.624   7
   9 -17  -9 1326.67 709.979   1
   9 -17   9 16.9830 715.934   1
   9 -17  -9 115.833 1364.65   8
   9 -17   9 1432.27 1115.87   8
  -9  17  11 728.827 1117.25   4
  -9  17  11 1115.42 1158.78   7
  -9  17 -11 2022.66 757.159   7
   9 -17  11 1068.55 762.421   1
   9 -17 -11 1638.76 768.312   1
   9 -17 -11 1625.67 1501.54   8
   9 -17  11 1477.60 1088.74   8
  -9  17 -13 9619.41 884.053   7
  -9  17  13 8468.34 1290.86   4
  -9  17  13 8237.13 1316.83   7
   9 -17 -13 6998.59 949.348   1
   9 -17  13 8834.37 994.893   1
   9 -17 -13 9842.06 1868.28   8
   9 -17  13 9551.12 1276.91   8
  -9  17  17 2223.34 1284.62   7
   9 -17 -17 2091.61 990.323   1
  -9  17 -17 2235.92 744.891   7
   9 -17 -17-739.509 2726.74   8
   9 -17  17 2349.08 1273.59   8
  -9  17  17 2358.73 1295.80   4
   9 -17 -19 1725.62 1091.87   1
  -9  17  19 994.529 1294.38   7
  -9  17 -19 229.783 572.611   7
  -9  17  19-623.761 1297.27   4
  -9  19   1 437.363 1078.26   7
  -9  19  -1 21.3951 1020.02   7
  -9  19   1 1862.11 950.049   4
   9 -19  -1 1791.06 684.897   1
   9 -19   1 806.041 669.112   1
   9 -19  -1 1203.86 1270.21   8
   9 -19   1 564.753 1236.57   8
  -9  19   3 6388.67 1208.85   7
  -9  19   3 4434.92 1113.31   4
  -9  19  -3 5959.70 1094.13   7
   9 -19  -3 6085.46 788.180   1
   9 -19   3 5577.39 755.723   1
   9 -19  -3 3660.14 1363.96   8
   9 -19   3 6927.48 1315.11   8
  -9  19   5 9767.69 1175.94   4
  -9  19  -5 7575.93 1075.94   7
   9 -19  -5 7308.48 869.901   1
   9 -19  -5 8245.89 1492.71   8
   9 -19   5 5622.86 1345.95   8
   9 -19   5 8542.54 815.639   1
  -9  19   5 11213.0 1317.10   7
  -9  19   7-457.643 1098.09   4
  -9  19   7 1761.87 1228.77   7
  -9  19  -7 567.291 943.535   7
   9 -19   7-92.2835 695.368   1
   9 -19  -7-633.614 779.840   1
   9 -19  -7-2773.31 1494.67   8
   9 -19   7-25.7776 1247.90   8
  -9  19   9-3638.17 1278.88   4
  -9  19   9-3660.67 1353.07   7
  -9  19  -9-2997.75 1067.77   7
   9 -19  -9-2040.24 913.289   1
   9 -19   9-2209.22 865.994   1
   9 -19  -9-2892.64 1761.90   8
   9 -19   9 680.055 1235.64   8
  -9  19  13 2400.28 1291.10   4
  -9  19  13 1726.64 1343.09   7
   9 -19 -13 1203.07 990.658   1
   9 -19  13 1493.00 837.371   1
  -9  19 -13 1256.38 807.352   7
   9 -19 -13 136.924 2041.04   8
   9 -19 -15 3725.47 1122.20   1
  -9  19  15 4471.39 1369.40   7
   9 -19 -15 3420.85 2724.66   8
  -9  19  15 6389.56 1396.14   4
   9 -19 -17 2196.91 1163.51   1
  -9  19  17 1510.38 1308.68   7
  -9  19  17-281.324 1322.17   4
  -9  19  19-551.445 1376.27   7
   9 -19 -19 3033.85 4242.26   8
   9 -19  19 309.812 1363.20   8
  -9  19  19-237.629 1328.81   4
   9 -19 -19 1729.08 1287.87   1
   9 -21   9-2522.56 1410.17   8
   9 -21  11 1865.27 1374.22   8
   9 -21  13 4154.32 1452.41   8
   9 -21  15 1800.37 884.033   1
  -9  21 -15 1004.56 852.266   7
   9 -21  15 475.067 1406.66   8
  -9  23   1 1653.03 1185.65   4
  -9  23  -1 24.5541 1145.61   4
  -9  23   1 214.429 1297.03   7
  -9  23  -1 102.290 1247.88   7
   9 -23  -1-275.377 830.713   1
   9 -23   1 742.394 805.463   1
   9 -23  -1 1139.79 1627.99   8
   9 -23   1 33.2766 1511.15   8
  -9  23   3 2481.10 1240.37   4
  -9  23   3 970.207 1298.58   7
  -9  23  -3 911.303 1122.36   4
  -9  23  -3 24.6644 1185.46   7
   9 -23  -3 284.841 875.480   1
   9 -23   3 826.937 773.211   1
   9 -23  -3 632.414 1730.59   8
   9 -23   3 126.501 1491.48   8
  -9  23   5 3396.51 1327.01   4
  -9  23   5 1420.04 1370.72   7
  -9  23  -5 2194.81 1153.93   4
  -9  23  -5 3642.55 1190.54   7
   9 -23  -5 266.738 949.054   1
   9 -23   5 4066.07 795.723   1
   9 -23  -5 3435.79 1921.13   8
   9 -23   5 182.630 1416.27   8
  -9  23   7 3281.56 1310.16   4
  -9  23   7-1250.37 1379.46   7
  -9  23  -7 1728.26 1077.64   4
  -9  23  -7 1590.33 1182.30   7
   9 -23  -7 1263.57 1040.22   1
   9 -23  -7 1316.93 2050.56   8
   9 -23   7 500.134 747.548   1
   9 -23   7 89.7969 1380.21   8
  -9  23   9-29.0853 1300.46   4
   9 -23   9 256.749 753.616   1
  -9  23   9 231.163 1394.41   7
   9 -23  -9 312.271 1123.49   1
  -9  23  -9 1322.62 1081.08   4
  -9  23  -9-68.2991 1059.08   7
   9 -23  -9 3126.30 2376.08   8
   9 -23   9 266.939 1423.72   8
  10   0 -12 820.682 1023.84   2
 -10   0  14-947.338 1161.48   3
  10   0 -14 1417.98 1187.82   5
  10   0 -14 1002.28 921.007   2
 -10   0  16 1278.23 1139.02   3
  10   0 -16-1245.32 1119.36   5
  10   0 -16 59.9898 898.341   2
 -10   0  18 9350.55 1361.28   3
  10   0 -18 11585.4 1084.13   2
  10   0 -18 10803.3 1341.37   5
 -10   0  20 1206.94 1202.11   3
  10   0 -20 627.927 1106.35   5
  10   0 -20 215.262 906.843   2
 -10   0  22 9008.24 1209.82   6
 -10   0  22 7640.45 1355.58   3
  10   0 -22 11121.8 1300.06   5
  10   0 -22 8959.20 1060.78   2
  10   0 -26 2877.73 997.294   2
 -10   0  26 1995.81 1156.02   6
 -10   0  26 1307.19 1358.06   3
  10   0 -26 3467.57 1146.03   5
  10   0 -28 21.2430 947.799   2
 -10   0  28-1636.93 1222.30   6
 -10   0  28 2861.83 1458.31   3
  10   0 -28 1386.62 1147.75   5
  10  -2 -10 2877.55 897.026   2
  10  -2 -10 789.492 637.221   8
 -10  -2  14 437.228 1238.11   3
 -10   2  14-1670.65 1125.38   3
  10  -2 -14 181.702 1100.94   5
  10   2 -14 1022.09 940.734   2
  10  -2 -14 534.899 882.037   2
  10  -2 -14 355.450 762.667   8
 -10  -2  16 961.435 1220.06   3
 -10   2  16 2297.31 1165.61   3
  10   2 -16 2044.58 1226.35   5
  10  -2 -16 1334.89 1102.19   5
  10   2 -16 1529.07 970.248   2
  10  -2 -16 1049.88 894.008   2
 -10  -2  18-3179.60 1340.11   3
 -10   2  18-2193.59 1313.53   3
  10   2 -18-230.817 1208.06   5
  10  -2 -18-806.970 1109.82   5
  10   2 -18 502.815 945.886   2
  10  -2 -18 167.733 861.556   2
 -10  -2  20 19534.5 1642.59   3
 -10   2  20 23628.4 1652.24   3
 -10   2  20 26407.7 1494.65   6
  10   2 -20 21890.9 1655.71   5
  10  -2 -20 21848.3 1482.62   5
  10   2 -20 28260.1 1440.96   2
  10  -2 -20 22725.1 1315.17   2
  10  -2 -22 1270.92 936.472   2
 -10   2  22 670.534 1065.87   6
 -10  -2  22 1346.67 1341.57   3
 -10   2  22 454.114 1256.32   3
  10   2 -22 742.062 1185.53   5
  10  -2 -22 870.593 1061.58   5
  10   2 -22 1316.60 934.142   2
  10   2 -26-21.0901 937.625   2
 -10  -2  26 667.985 1134.92   6
 -10  -2  26-1239.54 1343.20   3
 -10   2  26 709.072 1377.26   3
  10   2 -26-430.988 1160.08   5
  10  -2 -26 689.699 1087.85   5
  10   2 -28 9565.70 1154.34   2
  10  -2 -28 8688.52 1097.49   2
 -10   2  28 11384.7 1378.78   6
 -10  -2  28 9636.18 1322.68   6
 -10  -2  28 9228.33 1564.40   3
 -10   2  28 10121.0 1583.18   3
  10  -2 -28 11316.6 1326.46   5
  10   2 -28 10714.1 1399.61   5
  10  -4  -8 340.529 878.519   2
  10  -4  -8 233.194 698.971   8
  10  -4 -10 20283.9 1162.81   2
  10  -4 -10 17900.4 1062.11   8
  10  -4 -12 4096.76 927.040   2
  10  -4 -12 2326.92 820.542   8
 -10   4  14 1636.53 1165.45   3
  10  -4 -14 1256.03 1100.45   5
  10  -4 -14 2159.05 840.989   2
  10  -4 -14 59.9478 851.347   8
 -10  -4  16 5086.86 1432.23   3
 -10   4  16 3856.99 1193.87   3
  10  -4 -16 2268.23 1076.00   5
  10   4 -16 2680.51 994.183   2
  10  -4 -16 3007.20 872.080   2
  10  -4 -18 29667.1 1435.37   2
  10  -4 -20 2989.05 926.842   2
 -10   4  20 3186.16 1030.38   6
 -10  -4  20 1979.81 1319.33   3
 -10   4  20 2257.65 1193.43   3
  10   4 -20-574.027 1261.90   5
  10  -4 -20 2710.35 1042.73   5
  10   4 -20 1834.20 983.657   2
  10  -4 -22 3823.64 924.817   2
 -10   4  22 3981.75 1045.25   6
 -10   4  22 3226.86 1280.46   3
  10  -4 -22 4737.72 1073.81   5
  10   4 -22 3387.19 1008.90   2
  10  -4 -24 1901.82 905.855   2
 -10   4  24 2976.66 1087.00   6
  10   4 -26 6389.00 1077.35   2
 -10  -4  26 5724.86 1242.80   6
 -10  -4  26 6738.72 1539.17   3
 -10   4  26 6192.37 1459.33   3
  10   4 -26 7226.73 1394.24   5
  10  -4 -26 7057.62 1200.46   5
  10   4 -28 1671.38 1028.14   2
  10  -4 -28 345.320 885.673   2
 -10  -4  28 486.492 1160.90   6
 -10   4  28 1345.53 1156.20   6
 -10  -4  28-34.3626 1435.66   3
 -10   4  28 1242.14 1416.08   3
  10   4 -28-550.104 1279.00   5
  10  -4 -28-689.467 1183.97   5
  10  -6  -4 2239.66 770.637   8
  10  -6  -6 1086.12 817.704   2
  10  -6  -6-78.1186 730.811   8
  10  -6  -8 14533.6 995.375   2
  10  -6  -8 13918.2 976.670   8
 -10   6  12 19409.6 938.831   7
 -10   6  12 17720.5 1424.74   3
  10  -6 -12 17277.5 1150.13   1
  10  -6 -12 16707.0 1404.87   5
  10  -6 -12 18497.6 1115.21   2
  10  -6 -12 18516.1 1203.67   8
 -10   6  14-337.925 594.696   7
 -10   6  14 347.213 1140.16   3
  10  -6 -14 275.235 759.966   1
  10  -6 -14 689.429 1064.80   5
  10  -6 -14-67.0875 947.278   8
  10  -6 -14 47.4975 789.725   2
 -10   6  16 16411.9 1404.66   3
 -10   6  16 16995.6 1206.81   6
  10  -6 -16 15701.7 1281.71   5
  10  -6 -16 18561.8 1111.29   2
  10  -6 -18-636.024 870.909   2
 -10  -6  18-729.033 1405.92   3
 -10   6  18-1285.85 1026.16   6
  10  -6 -18 140.780 1011.02   5
  10   6 -18 1765.75 1015.93   2
 -10   6  20 9374.71 1124.55   6
 -10  -6  20 9947.49 1536.17   3
 -10   6  20 8776.46 1388.00   3
  10  -6 -20 10143.3 1176.56   5
  10   6 -20 7865.02 1495.95   5
  10  -6 -20 10109.6 1014.72   2
  10   6 -20 9004.76 1163.85   2
  10  -6 -22-1434.64 914.667   2
  10  -6 -22-2080.63 1134.86   5
  10   6 -22-1668.38 1046.00   2
  10  -6 -24 148.313 855.143   2
 -10  -6  24-1651.42 1476.22   3
 -10   6  24-240.773 1075.44   6
  10   6 -24-526.760 1334.79   5
 -10  -6  26-880.044 1174.50   6
 -10  -6  26 108.072 1432.66   3
 -10   6  26-1212.60 1350.34   3
  10   6 -26 1672.61 1357.10   5
  10  -6 -26 562.601 1081.55   5
  10   6 -26 201.962 984.870   2
 -10   8   0-132.258 399.255   7
  10  -8   0 73.1807 768.767   8
 -10   8   2 21366.5 962.381   7
  10  -8  -2 18187.4 1157.15   8
 -10   8   4 293.231 525.229   7
  10  -8  -4 78.2495 717.756   1
  10  -8  -4-612.358 806.676   2
  10  -8  -4-34.1716 763.903   8
 -10   8   6 599.794 666.615   7
  10  -8  -6 2495.80 784.043   2
  10  -8  -6-35.7715 841.577   1
  10  -8  -6 1499.57 855.308   8
 -10   8   8 1621.56 699.988   7
 -10   8  10 30921.9 1275.17   7
  10  -8 -10 29828.2 1326.68   1
 -10   8  10 29889.8 1698.96   3
  10  -8 -10 30335.2 1693.12   5
  10  -8 -10 30506.8 1351.42   2
  10  -8 -10 30045.6 1502.53   8
 -10   8  12 4920.25 707.556   7
  10  -8 -12 3616.11 715.424   1
 -10   8  12 5132.03 1178.03   3
  10  -8 -12 4030.94 1114.77   5
  10  -8 -12 3904.00 1074.82   8
  10  -8 -12 4815.79 815.538   2
  10  -8 -14 74.1079 761.697   2
  10  -8 -14-325.860 665.640   1
 -10   8  14 201.840 657.944   7
 -10   8  14-149.480 839.640   6
 -10   8  14 46.1859 1103.29   3
  10  -8 -14 505.245 995.534   5
  10  -8 -14 209.972 1078.83   8
 -10   8  18 12866.2 1415.12   3
 -10   8  18 10429.2 1134.30   6
  10  -8 -18 14344.3 1195.27   5
  10  -8 -18 12923.6 995.825   2
  10  -8 -20 343.831 794.730   2
 -10  -8  20 3477.35 1565.55   3
 -10   8  20 688.746 990.629   6
 -10   8  20 960.221 1240.66   3
  10  -8 -20 570.034 1032.76   5
  10   8 -20 487.673 1048.17   2
 -10   8  22 1500.94 1188.08   6
 -10   8  22-599.166 1524.91   3
  10  -8 -24 292.167 836.511   2
 -10  -8  24-39.2006 1447.99   3
 -10   8  24-1671.18 1124.42   6
  10   8 -24 1076.88 1389.25   5
 -10  -8  26 3677.89 1525.88   3
 -10   8  26 3421.25 1441.55   3
  10   8 -26 783.807 1432.01   5
  10  -8 -26-472.082 1174.81   5
  10   8 -26 3307.17 1065.54   2
  10 -10  -4-2100.71 764.242   2
  10 -10  -4 221.038 920.649   8
  10 -10   4-2763.58 967.567   8
 -10  10   6 53.8110 638.818   7
  10 -10  -6-217.732 633.365   1
  10 -10  -6-458.209 701.443   2
  10 -10  -6-518.238 922.031   8
  10 -10   6 42.9269 921.917   8
 -10  10   8 20522.2 1078.01   7
  10 -10  -8 18471.9 1006.04   1
 -10  10   8 21020.2 1504.98   3
  10 -10  -8 21005.6 1533.77   5
  10 -10  -8 21557.0 1053.49   2
  10 -10  -8 21447.8 1322.79   8
 -10  10  10 4563.99 816.428   7
 -10  10  10 3170.93 755.696   6
 -10  10  10 4138.16 1132.86   3
  10 -10 -10 4295.00 1146.78   5
  10 -10 -10 4369.64 688.648   1
  10 -10 -10 3582.96 1075.67   8
  10 -10 -10 3946.88 751.252   2
 -10  10  12 22054.4 1221.60   7
 -10  10  12 23003.3 1513.43   3
 -10  10  12 23000.8 1231.82   6
  10 -10 -12 24871.2 1453.22   5
  10 -10 -12 22571.4 1135.11   2
  10 -10 -12 22674.3 1531.76   8
  10 -10 -12 23297.3 1077.69   1
 -10  10  14-3918.87 1497.42   3
  10 -10 -14-1551.83 1370.33   8
 -10  10  16 4857.08 975.567   4
  10 -10 -16 3890.53 779.910   2
 -10  10  16 3368.75 863.427   7
  10 -10 -16 4386.47 660.225   1
 -10  10  16 3962.21 948.442   6
 -10  10  16 2926.92 1227.33   3
  10 -10 -16 3766.93 1007.69   5
  10 -10 -16 4810.72 1241.03   8
  10 -10 -18 937.703 767.290   2
 -10  10  18 1061.50 959.581   6
 -10  10  18 1540.88 1210.29   3
  10 -10 -18 433.941 996.613   5
 -10  10  20 23184.5 1724.41   3
  10 -10 -20 20383.7 1180.65   2
  10 -10 -22 171.601 820.803   2
 -10  10  22-24.8615 1030.66   6
 -10  10  22 321.502 1323.67   3
  10 -10 -22-876.326 1108.90   5
 -10 -10  24 2218.93 1534.50   3
  10  10 -24 213.854 1052.93   2
 -10  12   0 14.4071 616.667   7
  10 -12   0-357.246 667.508   1
  10 -12   0 19.6930 873.855   8
 -10  12   2 13774.2 927.212   7
 -10  12  -2 12860.7 887.757   7
  10 -12  -2 13819.3 894.218   1
  10 -12   2 16367.7 1029.14   1
  10 -12  -2 14817.0 1158.15   8
  10 -12   2 15718.3 1166.08   8
 -10  12   4-357.859 727.590   7
 -10  12  -4 169.134 626.513   7
  10 -12   4 1135.77 779.278   1
  10 -12  -4 673.994 623.860   1
  10 -12  -4-59.7762 954.698   8
  10 -12   4 858.906 887.067   8
 -10  12   6-142.936 763.883   7
 -10  12  -6 358.909 634.638   7
  10 -12   6 1217.77 836.106   1
  10 -12  -6 1520.66 629.034   1
  10 -12  -6-313.202 1058.50   8
  10 -12   6-439.644 949.080   8
 -10  12   8 4531.62 881.800   7
 -10  12  -8 5014.40 726.973   7
 -10  12   8 3251.15 719.585   6
 -10  12   8 3494.35 1109.81   3
  10 -12  -8 4298.78 687.753   1
  10 -12  -8 3680.83 1118.37   8
  10 -12   8 4104.95 1054.18   8
 -10  12  10 46492.3 1899.69   7
 -10  12  10 47033.8 2119.63   3
 -10  12  10 43665.4 1802.20   6
  10 -12 -10 50309.5 2138.16   5
  10 -12 -10 47500.6 1745.13   2
  10 -12  10 44991.2 2021.82   8
  10 -12 -10 50184.4 1754.74   1
 -10  12  14 1512.52 1005.87   4
 -10  12  14 606.816 933.811   7
  10 -12 -14-65.0965 681.565   2
 -10  12  14-904.248 871.893   6
 -10  12  14 311.977 1165.21   3
  10 -12 -14-571.625 1037.93   5
  10 -12 -14 23.1957 1260.14   8
  10 -12 -14-75.0725 621.817   1
 -10  12  16 1133.71 1032.28   4
 -10  12  16 171.483 941.907   7
  10 -12 -16 403.291 702.116   2
 -10  12  16 1523.19 883.020   6
 -10  12  16 787.944 1181.22   3
  10 -12 -16 725.332 1008.88   5
  10 -12 -16 794.434 636.178   1
  10 -12 -16-251.881 1325.70   8
 -10  12  18 16719.3 1521.07   3
 -10  12  18 13423.1 1218.73   6
  10 -12 -18 13600.6 1251.87   5
  10 -12 -18 14184.7 1013.97   2
  10 -12 -20-945.166 805.271   2
 -10  12  20-494.094 995.658   6
 -10  12  20-945.730 1298.95   3
  10 -12 -20 559.505 1151.93   5
  10 -12 -22 2935.00 853.980   2
 -10  12  22 2684.73 1100.10   6
 -10  12  22 2430.72 1325.81   3
  10 -12 -22 1622.68 1244.80   5
  10  12 -24-1480.78 1076.87   2
 -10  14   0 3805.33 833.632   7
  10 -14   0 4044.15 707.464   1
  10 -14   0 3705.21 1046.52   8
 -10  14   2 513.427 813.609   7
 -10  14  -2 1083.38 724.713   7
  10 -14  -2 805.985 631.425   1
  10 -14   2 1859.50 721.279   1
  10 -14  -2 2881.88 1079.93   8
  10 -14   2 788.842 995.192   8
 -10  14   4 4822.13 893.760   7
 -10  14  -4 4868.16 787.003   7
  10 -14  -4 5058.14 686.762   1
  10 -14   4 3700.54 779.056   1
  10 -14  -4 5132.81 1130.65   8
  10 -14   4 1667.09 1126.40   8
  10 -14  -6-846.382 649.060   1
 -10  14  -6 15.6238 738.824   7
  10 -14  -6-587.314 1191.62   8
  10 -14   6-599.533 781.128   1
  10 -14   6 21.4177 1034.55   8
 -10  14  10 668.785 979.398   7
 -10  14  10-73.0426 973.942   4
 -10  14 -10 596.937 656.934   7
  10 -14 -10 302.861 634.480   1
  10 -14 -10-1562.39 1280.77   8
  10 -14  10 1636.26 916.310   1
  10 -14  10 22.6423 1053.55   8
 -10  14 -12 7493.06 811.330   7
 -10  14  12 6845.24 1114.86   4
 -10  14  12 7111.85 1100.79   7
  10 -14 -12 4565.70 706.753   1
  10 -14 -12 6169.60 1363.59   8
  10 -14  12 7079.22 1185.99   8
 -10  14  14 852.261 1044.15   4
 -10  14  14-1385.07 1033.81   7
 -10  14  14 864.335 869.988   6
 -10  14  14-1653.84 1167.89   3
  10 -14 -14-913.262 667.906   1
  10 -14 -14 54.2061 1399.65   8
  10 -14  14-24.8549 1111.31   8
  10 -14 -16 3670.81 805.375   2
 -10  14  16 3452.86 1298.53   3
  10 -14 -16 3538.96 766.874   1
  10 -14 -16 2443.62 1106.21   5
  10 -14 -16 2350.45 1572.33   8
 -10  14  18 409.059 1170.02   4
 -10  14  18-407.799 1058.98   7
  10 -14 -18 379.573 798.563   2
 -10  14  18-22.5360 989.076   6
 -10  14  18-2353.88 1234.66   3
  10 -14 -18 661.294 1119.60   5
  10 -14 -20 6029.68 956.857   2
 -10  14  20 6549.00 1148.81   6
 -10  14  20 7554.77 1401.73   3
  10 -14 -20 6299.36 1296.27   5
  10 -14 -22-832.087 923.995   2
 -10  14  22-1229.94 1102.02   6
 -10  14  22-27.2592 1386.73   3
  10 -14 -22 172.977 1301.79   5
 -10  16   0-1798.25 957.872   7
  10 -16   0-947.312 657.659   1
  10 -16   0 23.0018 1117.98   8
  10 -16  -2 4689.88 726.813   1
 -10  16   2 4196.16 958.796   7
 -10  16  -2 4115.71 930.567   7
  10 -16   2 4524.78 773.402   1
  10 -16  -2 4693.21 1212.99   8
  10 -16   2 3165.15 1160.98   8
 -10  16   4 483.179 962.184   7
 -10  16  -4-1846.26 846.569   7
  10 -16   4 365.760 712.666   1
  10 -16  -4-322.273 1180.50   8
  10 -16   4 22.4857 1087.55   8
  10 -16  -4 113.822 667.872   1
  10 -16   6 6031.02 824.173   1
 -10  16   6 4443.09 1044.20   7
 -10  16  -6 4181.11 825.942   7
  10 -16  -6 5585.90 722.867   1
  10 -16  -6 4541.23 1280.13   8
  10 -16   6 3533.60 1110.65   8
 -10  16   8 424.982 1020.03   7
 -10  16   8 58.0030 964.828   4
 -10  16  -8 562.115 731.044   7
  10 -16   8 615.501 781.606   1
  10 -16  -8-153.079 650.873   1
  10 -16  -8-408.507 1239.67   8
  10 -16   8 67.9615 1043.05   8
 -10  16  10 6576.66 1148.66   4
 -10  16  10 6551.47 1126.77   7
 -10  16 -10 5923.33 830.222   7
  10 -16  10 6736.28 970.205   1
  10 -16 -10 6949.38 787.584   1
  10 -16 -10 7507.17 1407.86   8
  10 -16  10 6646.64 1162.34   8
 -10  16  12-691.654 1101.18   4
 -10  16  12-687.053 1104.42   7
 -10  16 -12-1268.78 789.018   7
  10 -16 -12-43.5911 737.013   1
  10 -16 -12 1284.31 1492.82   8
  10 -16  12-944.856 1145.59   8
 -10  16  14-1723.34 1217.43   4
 -10  16  14-1414.97 1188.01   7
 -10  16 -14-1424.29 847.150   7
  10 -16 -14 63.4550 1590.16   8
 -10  16  16 169.154 1222.08   4
 -10  16  16-66.2525 1220.03   7
 -10  16 -16-251.520 505.100   7
  10 -16 -16 271.694 804.690   1
  10 -16 -16 146.366 1853.23   8
 -10  16  18 5393.76 1299.00   7
  10 -16 -18 5138.59 944.418   1
  10 -16 -18 6861.94 2353.43   8
 -10  16  18 5918.73 1333.07   4
  10 -18   0 5855.67 754.903   1
 -10  18   0 5992.59 1064.83   7
  10 -18   0 3453.27 1317.35   8
 -10  18   2 422.372 1041.13   7
 -10  18  -2-19.5496 915.247   7
  10 -18   2-522.626 688.410   1
  10 -18  -2 89.3952 676.987   1
  10 -18  -2 26.3525 1260.23   8
  10 -18   2-2504.54 1222.45   8
 -10  18   4 2515.66 1085.71   7
 -10  18   4 1584.97 989.535   4
 -10  18  -4 310.203 942.048   7
  10 -18   4 1010.40 729.145   1
  10 -18  -4 1426.31 691.728   1
  10 -18  -4 1895.55 1280.53   8
  10 -18   4 268.799 1184.88   8
 -10  18   6 525.017 1121.72   7
 -10  18   6 624.468 1038.52   4
 -10  18  -6 173.537 931.317   7
  10 -18   6-486.300 770.059   1
  10 -18  -6-856.384 754.887   1
  10 -18  -6 27.3587 1289.83   8
 -10  18   8 3097.49 1243.70   4
 -10  18   8 4916.40 1273.60   7
  10 -18  -8 5303.04 851.034   1
  10 -18  -8 3740.55 1555.77   8
  10 -18 -10-2046.62 1654.55   8
 -10  18  12 4350.98 1250.35   4
 -10  18  12 3909.50 1264.10   7
  10 -18 -12 3702.94 900.737   1
  10 -18 -12 3978.79 1694.65   8
 -10  18  14-128.071 1294.56   4
 -10  18  14-603.393 1323.75   7
  10 -18 -14 53.3319 885.213   1
  10 -18 -14-38.7042 1887.32   8
 -10  18  16 1667.56 1295.84   4
 -10  18  16 2313.80 1281.81   7
  10 -18 -16 706.930 914.368   1
  10 -18 -16 3598.60 2278.69   8
  10 -18  16 53.1608 1272.50   8
 -10  18  18 1350.84 1289.50   7
  10 -18 -18 117.960 981.417   1
  10 -18  18 2291.58 1338.51   8
 -10  18  18-194.911 1339.10   4
  10 -20   6-2167.89 1322.62   8
  10 -20   8-348.430 1275.74   8
  10 -20  10 9903.86 1400.51   8
 -10  20 -12-371.610 814.381   7
  10 -20  12-100.917 852.764   1
  10 -20  12-512.883 1271.73   8
 -10  20 -14-169.246 785.400   7
  10 -20  14-134.275 902.581   1
  10 -20  14-82.5372 1289.87   8
 -10  22   0 7611.19 1236.33   4
  10 -22   0 8189.49 1553.51   8
  10 -22   0 8346.16 887.329   1
 -10  22   0 7808.90 1314.70   7
 -10  22   2 24.0300 1143.49   4
 -10  22   2 24.9467 1209.62   7
 -10  22  -2 932.168 1053.40   4
 -10  22  -2 1530.02 1166.55   7
  10 -22  -2-792.827 795.384   1
  10 -22   2 536.719 746.101   1
  10 -22  -2 31.8565 1444.00   8
  10 -22   2 29.0698 1371.16   8
 -10  22   4 1841.81 1178.79   4
 -10  22   4 101.729 1222.18   7
 -10  22  -4-513.459 985.823   4
 -10  22  -4 23.0799 1106.58   7
  10 -22  -4 339.798 821.814   1
  10 -22  -4 1802.38 1572.89   8
  10 -22   4 429.814 1344.41   8
  10 -22   4 17.1257 738.836   1
 -10  22   6 25.9715 1234.11   4
  10 -22   6 440.031 727.567   1
 -10  22   6-642.089 1305.17   7
 -10  22  -6 466.281 1058.82   7
  10 -22  -6-209.706 884.824   1
  10 -22  -6-433.233 1637.31   8
  10 -22   6-1598.20 1353.23   8
 -10  22   8 1616.94 1282.20   4
 -10  22   8 2761.71 1349.31   7
 -10  22  -8 1111.36 1046.87   7
  10 -22   8 2154.97 815.607   1
  10 -22  -8 3423.71 978.570   1
  10 -22  -8 1073.64 1812.09   8
  10 -22   8 3388.58 1451.39   8
 -11   1  13 1780.04 1365.77   3
  11  -1 -13 4585.05 1032.61   2
 -11  -1  15 6321.29 1455.61   3
 -11   1  15 5558.93 1364.65   3
  11  -1 -15 5570.84 1388.70   5
  11   1 -15 8074.56 1129.86   2
  11  -1 -15 7736.43 1129.39   2
 -11  -1  17 714.952 1313.87   3
 -11   1  17 229.284 1270.26   3
  11   1 -17 278.958 1268.80   5
  11  -1 -17 2089.90 1289.30   5
  11   1 -17 1573.35 1051.73   2
  11  -1 -17-84.8407 971.127   2
 -11  -1  19-171.904 1315.49   3
 -11   1  19-1447.78 1314.56   3
  11   1 -19 483.978 1299.79   5
  11  -1 -19-134.370 1235.51   5
  11   1 -19 22.2335 1007.06   2
  11  -1 -19-709.020 972.716   2
 -11   1  21 2069.06 1398.77   3
  11  -1 -21-199.050 1365.16   5
  11   1 -21 1402.09 1044.68   2
  11  -1 -21-21.1198 1038.16   2
 -11  -1  23 5206.41 1441.50   3
  11   1 -25 5392.16 1067.70   2
  11  -1 -25 5120.25 1030.44   2
 -11  -1  25 5040.37 1274.03   6
 -11   1  25 5208.58 1261.44   6
 -11  -1  25 5853.63 1472.20   3
 -11   1  25 3962.38 1424.33   3
  11   1 -25 4571.47 1382.44   5
  11  -1 -25 3834.48 1218.13   5
  11  -3 -11 1407.17 955.738   2
  11  -3 -11-241.824 767.474   8
 -11   3  13 20852.4 1688.88   3
  11  -3 -13 24702.2 1426.10   2
  11  -3 -13 21752.0 1230.48   8
 -11   3  15 5540.67 1443.66   3
  11  -3 -15 8957.64 1414.18   5
 -11  -3  17 4891.63 1425.94   3
 -11   3  17 6805.83 1405.16   3
  11  -3 -17 5905.13 1294.36   5
  11   3 -17 7475.99 1139.29   2
  11  -3 -17 6785.49 1085.36   2
 -11  -3  19-986.537 1400.46   3
 -11   3  19-847.427 1304.85   3
  11   3 -19 628.382 1373.14   5
  11  -3 -19 1520.57 1199.42   5
  11   3 -19-714.008 1060.40   2
  11  -3 -19-99.8640 939.347   2
  11  -3 -21 3535.11 1024.60   2
 -11  -3  23 4810.59 1479.73   3
  11   3 -23 6988.11 1437.60   5
  11  -3 -25 1560.91 1010.69   2
 -11  -3  25 2028.18 1217.16   6
 -11   3  25 788.447 1129.97   6
 -11  -3  25 1978.11 1467.35   3
 -11   3  25 1648.00 1395.51   3
  11   3 -25 2538.42 1367.67   5
  11  -3 -25 593.916 1153.16   5
  11   3 -25 1760.82 1019.30   2
  11  -5  -7 7212.41 1041.43   2
  11  -5  -7 9876.68 983.105   8
  11  -5  -9-719.187 908.714   2
  11  -5  -9-1651.87 856.938   8
 -11   5  11 4311.27 1338.38   3
  11  -5 -11 5633.19 1007.32   2
  11  -5 -11 4825.05 941.137   8
 -11   5  13 927.478 1244.25   3
  11  -5 -13 3403.62 1260.00   5
  11  -5 -13 2969.31 940.832   2
  11  -5 -13 2720.27 964.377   8
 -11   5  17 4953.48 1350.32   3
  11  -5 -17 5086.21 1255.10   5
  11  -5 -17 4840.81 972.604   2
  11  -5 -19 566.076 897.510   2
 -11  -5  19 3383.53 1529.81   3
 -11   5  19-98.9434 1027.58   6
 -11   5  19 692.786 1268.12   3
  11  -5 -19 1165.75 1178.29   5
  11   5 -19 329.787 1092.35   2
 -11   5  21-1300.85 1199.67   6
 -11   5  21-3711.67 1665.15   3
  11  -5 -21 282.739 1156.92   5
 -11  -5  23 661.324 1437.57   3
  11   5 -23-42.6190 1418.45   5
  11   5 -23 731.285 1026.78   2
  11  -5 -25 7586.58 1022.15   2
 -11  -5  25 7286.57 1565.87   3
 -11   5  25 7862.93 1355.02   6
 -11   5  25 7546.29 1563.82   3
  11   5 -25 7163.59 1522.45   5
  11  -5 -25 9401.28 1318.86   5
  11   5 -25 9548.57 1166.64   2
  11  -7  -3 12475.9 1062.47   8
  11  -7  -5 34863.8 1601.80   2
  11  -7  -5 35424.2 1601.77   8
  11  -7  -7 1057.62 848.583   2
  11  -7  -7 1207.07 879.914   8
 -11   7   9-347.913 537.151   7
  11  -7  -9 731.582 885.499   2
  11  -7  -9 215.683 936.505   8
 -11   7  11 302.093 610.260   7
 -11   7  11 341.592 1302.94   3
  11  -7 -11-388.261 1303.81   5
  11  -7 -11 318.348 857.446   2
  11  -7 -11 754.552 963.488   8
 -11   7  13 14845.3 924.709   7
  11  -7 -13 14673.2 1089.52   2
  11  -7 -13 13015.7 1486.94   5
  11  -7 -13 12785.1 1244.01   8
 -11   7  15 13148.0 897.827   7
 -11   7  15 12595.5 1167.27   6
 -11   7  15 11830.7 1436.26   3
  11  -7 -15 13014.1 1412.21   5
  11  -7 -15 13943.8 1056.44   2
  11  -7 -17 5913.93 937.033   2
 -11   7  17 6195.64 1053.27   6
 -11   7  17 4701.67 1333.15   3
  11  -7 -17 6616.24 1249.91   5
  11  -7 -19-179.904 886.989   2
 -11   7  19-2095.80 1055.82   6
  11  -7 -19-163.169 1129.49   5
  11  -7 -21 916.275 907.094   2
 -11  -7  21 136.991 1488.78   3
 -11   7  21 1276.56 1088.33   6
 -11   7  21 375.929 1356.01   3
  11  -7 -21 1384.01 1143.40   5
 -11  -7  23 7953.08 1581.63   3
  11   7 -23 9085.47 1202.59   2
  11  -7 -25 1033.46 924.597   2
 -11  -7  25-581.615 1468.26   3
 -11   7  25 2109.85 1158.75   6
 -11   7  25 190.433 1416.15   3
  11   7 -25 508.513 1490.31   5
  11  -7 -25-262.371 1225.53   5
  11   7 -25 911.212 1051.46   2
 -11   9   1 421.528 487.752   7
  11  -9  -1 2545.05 928.242   8
  11  -9   1 1360.93 904.155   8
 -11   9   3 18132.0 989.192   7
  11  -9  -3 17044.0 1139.42   2
  11  -9  -3 16698.5 1240.96   8
 -11   9   5 858.271 654.761   7
  11  -9  -5-349.462 801.634   1
  11  -9  -5 1073.83 829.323   2
  11  -9  -5 1246.66 956.667   8
 -11   9   7 8526.66 800.996   7
  11  -9  -7 8672.85 955.412   1
  11  -9  -7 8766.75 938.956   2
  11  -9  -7 7297.54 1060.78   8
 -11   9   9 897.470 693.045   7
 -11   9   9 97.4463 1292.74   3
  11  -9  -9 1499.68 782.540   1
  11  -9  -9 1998.61 828.781   2
  11  -9  -9 973.716 969.950   8
 -11   9  11 1016.25 747.997   7
  11  -9 -11 2182.82 1359.45   5
  11  -9 -11 2379.63 1097.37   8
  11  -9 -11 3040.94 833.385   2
  11  -9 -11 2490.91 844.738   1
 -11   9  13 17851.3 1015.36   7
  11  -9 -13 15773.7 1048.12   1
 -11   9  13 14257.9 1165.68   6
 -11   9  13 13372.0 1528.68   3
  11  -9 -13 16996.4 1536.36   5
  11  -9 -13 16094.7 1080.84   2
  11  -9 -13 16071.1 1390.30   8
  11  -9 -15 4146.29 864.186   2
 -11   9  15 3206.46 742.696   7
 -11   9  15 3422.63 945.287   6
 -11   9  15 3290.45 1284.40   3
  11  -9 -15 3978.73 785.190   1
  11  -9 -15 4394.14 1219.26   5
  11  -9 -15 3623.22 1251.22   8
  11  -9 -17 2093.71 872.439   2
 -11   9  17 3207.29 1003.58   6
 -11   9  17 3230.03 1291.93   3
  11  -9 -17 2548.27 1162.95   5
  11  -9 -19 303.698 851.852   2
 -11   9  19-1110.45 1049.07   6
  11  -9 -19-1652.11 1134.01   5
  11  -9 -21 3865.78 868.283   2
 -11   9  21 5445.46 1128.42   6
 -11   9  21 4086.65 1435.29   3
  11  -9 -21 4049.79 1227.09   5
  11   9 -23 1062.82 1089.88   2
 -11  11   1 3172.94 689.797   7
 -11  11  -1 2970.54 677.598   7
  11 -11   1 2364.77 879.563   1
  11 -11  -1 3625.88 852.328   1
  11 -11  -1 3722.62 993.596   8
  11 -11   1 3550.87 1017.13   8
 -11  11   3-258.426 668.284   7
 -11  11  -3 16.9482 620.108   7
  11 -11  -3 701.354 740.475   1
  11 -11  -3-247.096 953.083   8
  11 -11   3-22.5149 979.598   8
 -11  11   5 16288.1 945.954   7
  11 -11  -5 13528.7 973.654   1
  11 -11  -5 13022.8 1220.88   8
 -11  11   7 1425.45 707.420   7
  11 -11  -7 1423.85 738.837   1
  11 -11  -7 2737.83 1039.95   8
  11 -11 -11 4899.57 815.342   2
 -11  11  11 4782.45 815.200   7
 -11  11  11 3890.39 851.128   6
  11 -11 -11 4722.01 1335.72   5
  11 -11 -11 6208.16 791.062   1
  11 -11 -11 5147.17 1222.36   8
  11 -11 -13 1424.06 776.296   2
 -11  11  13 960.905 807.971   7
 -11  11  13 1574.89 851.348   6
 -11  11  13 1682.27 1189.60   3
  11 -11 -13 254.475 1224.30   5
  11 -11 -13 1898.78 713.610   1
  11 -11 -13 1607.28 1256.72   8
  11 -11 -15 6793.42 866.297   2
 -11  11  15 7197.79 954.046   7
 -11  11  15 6212.90 998.656   6
 -11  11  15 6353.12 1297.00   3
  11 -11 -15 7745.25 1239.62   5
  11 -11 -15 6986.88 1320.77   8
  11 -11 -15 8063.10 822.663   1
  11 -11 -19 839.369 798.017   2
 -11  11  19-948.149 1023.65   6
 -11  11  19-1022.13 1354.02   3
  11 -11 -19 340.697 1164.49   5
  11 -11 -21 1478.43 837.478   2
 -11  11  21 1875.15 1065.96   6
 -11  11  21 3142.37 1405.82   3
  11 -11 -21 1370.66 1206.94   5
 -11  13   5-2254.92 849.856   7
 -11  13  -5 16.1261 687.142   7
  11 -13   5-993.270 961.727   1
  11 -13  -5-414.122 711.506   1
  11 -13  -5-684.921 1055.05   8
  11 -13   5-23.3105 1099.44   8
  11 -13  -7 8296.59 822.192   1
 -11  13  -7 7499.23 838.096   7
 -11  13   7 6740.63 928.156   7
  11 -13  -7 6662.14 1161.93   8
  11 -13   7 6773.71 1259.06   8
 -11  13   9 893.416 845.946   7
  11 -13  -9 1201.12 686.636   1
  11 -13  -9 741.332 1222.42   8
  11 -13   9 1760.91 1183.46   8
 -11  13  11 502.137 903.282   7
  11 -13 -11 72.7658 674.644   1
  11 -13 -11 223.840 1263.84   8
 -11  13  13 6431.88 1102.95   4
 -11  13  13 4519.94 971.075   7
  11 -13 -13 6377.09 776.216   1
  11 -13 -13 5889.16 1339.41   8
 -11  13  15 1913.68 1154.42   4
 -11  13  15 1648.34 990.245   7
  11 -13 -15 1863.96 727.835   1
 -11  13  15-118.915 976.316   6
 -11  13  15 2869.00 1356.74   3
 -11  13  17 5730.42 1206.39   4
 -11  13  17 4388.97 1001.64   7
  11 -13 -17 3678.57 816.638   2
 -11  13  17 3833.65 1005.96   6
 -11  13  17 5121.23 1358.63   3
  11 -13 -17 4956.22 1212.42   5
  11 -13 -19-193.160 777.141   2
 -11  13  19 456.760 974.399   6
 -11  13  19-687.205 1398.57   3
  11 -13 -19-1176.72 1243.42   5
  11 -13 -21 812.731 834.247   2
 -11  13  21-74.7145 1031.72   6
 -11  13  21 853.449 1378.62   3
  11 -13 -21 1816.74 1270.02   5
 -11  15   1-364.557 803.955   7
 -11  15  -1-232.173 755.072   7
  11 -15   1 17.6393 739.899   1
  11 -15  -1 186.026 719.442   1
  11 -15  -1-1026.69 1113.26   8
  11 -15   1-1049.91 1084.07   8
 -11  15   3 2299.22 877.390   7
 -11  15  -3 2381.38 854.981   7
  11 -15   3 19.1418 955.617   1
  11 -15  -3 4323.47 763.695   1
  11 -15  -3 2906.96 1164.64   8
  11 -15   3 2579.97 1103.22   8
 -11  15   5 15863.8 1178.54   7
  11 -15  -5 18171.1 1474.97   8
  11 -15  -5 18366.8 1038.98   1
 -11  15  -7 7019.05 860.739   7
 -11  15   7 6463.78 1006.00   7
  11 -15  -7 6829.34 1354.10   8
  11 -15   7 7092.08 1244.82   8
  11 -15  -7 7392.75 786.344   1
  11 -15   7 6293.77 1033.00   1
  11 -15  -9 162.227 689.069   1
 -11  15   9 335.453 945.829   7
 -11  15  -9-1115.03 738.275   7
  11 -15   9 670.916 945.524   1
  11 -15  -9 498.903 1299.57   8
  11 -15   9 24.8562 1150.20   8
 -11  15  13 3451.63 1178.09   4
 -11  15  13 3001.18 1068.02   7
  11 -15 -13 5037.87 1452.12   8
  11 -15 -13 3942.31 783.796   1
 -11  15  15 7401.83 1285.43   4
 -11  15  15 6719.01 1179.33   7
  11 -15 -15 6433.00 1638.61   8
  11 -15 -15 7543.36 842.646   1
 -11  15  17 597.732 1221.35   4
 -11  15  17 1970.48 1118.52   7
  11 -15 -17 286.942 761.947   1
  11 -15 -17 3364.14 1710.95   8
  11 -17  -1-2088.24 795.666   1
  11 -17  -1 954.881 1245.05   8
 -11  17   3-2101.94 1093.31   7
  11 -17  -3 634.497 766.919   1
  11 -17   3-2497.49 863.207   1
  11 -17  -3 945.304 1283.27   8
 -11  17   7-3381.22 1248.85   7
 -11  17   9-1116.76 1067.63   4
 -11  17   9 847.324 1071.97   7
  11 -17  -9 1138.99 1308.76   8
  11 -17  -9-678.741 735.114   1
 -11  17  11-345.519 1181.41   4
 -11  17  11 648.714 1097.95   7
  11 -17 -11 62.4773 763.243   1
  11 -17 -11 2313.49 1494.99   8
  11 -17  11 128.591 1167.91   8
 -11  17  13 5445.34 1310.05   4
 -11  17  13 3219.06 1159.67   7
  11 -17 -13 2570.35 823.172   1
  11 -17 -13 2612.20 1619.97   8
  11 -17  13 5538.15 1306.33   8
 -11  17  15 3994.54 1337.55   4
 -11  17  15 3776.10 1198.33   7
 -11  17 -15 1690.13 621.719   7
  11 -17 -15 2996.07 843.117   1
  11 -17 -15 4471.03 1777.74   8
  11 -17  15 3514.77 1307.38   8
  11 -19  -1-2044.01 1326.81   8
  11 -19   1 1195.64 1280.53   8
  11 -19   3 5020.94 1347.83   8
  11 -19   5 1303.27 1251.42   8
  11 -19   7 3687.50 866.589   1
 -11  19  -7 3016.36 866.134   7
  11 -19   7 2930.82 1270.59   8
 -11  19  -9 55.5204 786.096   7
  11 -19   9-404.450 852.849   1
  11 -19   9 347.187 1249.04   8
 -11  19 -11 679.600 772.814   7
  11 -19  11 1188.21 928.873   1
  11 -19  11-26.7116 1226.30   8
  11 -19  13 986.618 1050.73   1
 -11  19 -13 1897.29 794.843   7
  11 -19  13-27.3200 1283.83   8
  11 -21   1-51.1091 726.662   1
 -11  21   1 1225.67 1040.98   4
 -11  21   1 23.1913 1078.52   7
 -11  21  -1 22.1103 1006.40   7
  11 -21  -1-2460.12 1355.28   8
  11 -21   1 113.784 1306.76   8
  11 -21  -1 1160.95 776.813   1
 -11  21   3-135.456 1056.95   4
 -11  21   3 23.9965 1092.58   7
 -11  21  -3-21.8511 985.367   7
  11 -21   3-777.767 760.878   1
  11 -21  -3-434.194 780.336   1
  11 -21  -3-1618.07 1416.44   8
  11 -21   3 28.7264 1319.01   8
 -11  21   5 801.936 1166.05   4
 -11  21   5 1663.84 1187.35   7
 -11  21  -5 2011.08 1012.10   7
  11 -21   5 2453.83 832.590   1
  11 -21  -5 2157.36 828.030   1
  11 -21  -5 2403.97 1539.39   8
  11 -21   5 2507.97 1373.37   8
 -11  21   7-452.273 1209.57   4
 -11  21   7-1141.42 1179.25   7
 -11  21  -7-588.762 956.547   7
  11 -21  -7-197.513 836.501   1
  11 -21   7-468.207 796.821   1
  11 -21  -7-575.555 1551.05   8
  11 -21   7-2462.73 1364.42   8
 -12   0  16 3847.59 1490.08   3
  12   0 -16 6831.52 1234.78   2
  12   0 -18-23.5854 1074.63   2
 -12   0  22-2469.96 1400.02   3
  12   0 -22-379.879 1341.39   5
 -12   0  24 1194.80 1268.07   6
 -12   0  24-401.376 1432.37   3
  12   0 -24-570.018 1390.96   5
  12   0 -24-22.8659 1011.33   2
 -12   2  14-505.436 1361.93   3
  12  -2 -14 644.743 1055.13   2
 -12   2  16-728.839 1410.82   3
  12  -2 -16 44.9026 1091.10   2
  12   2 -18 10680.4 1318.19   2
  12  -2 -18 11111.3 1202.82   2
  12  -2 -20 613.625 1029.10   2
 -12  -2  22 3334.84 1470.49   3
 -12   2  22 4244.63 1521.38   3
  12   2 -22 4042.48 1478.14   5
  12  -2 -22 3028.09 1396.88   5
  12   2 -22 4385.54 1129.86   2
  12  -2 -24 646.790 1036.02   2
 -12   2  24-1043.17 1241.42   6
 -12  -2  24 1414.31 1475.36   3
 -12   2  24-874.017 1422.07   3
  12   2 -24 1906.03 1418.88   5
  12  -2 -24 1147.98 1366.64   5
  12   2 -24 710.491 1017.63   2
  12  -4 -10-679.503 1050.60   2
 -12   4  14 496.298 1391.26   3
  12  -4 -14-692.157 1028.09   2
 -12   4  16 2204.09 1483.30   3
  12  -4 -16 2815.00 1472.88   5
  12  -4 -16 4371.38 1081.33   2
  12  -4 -18 1075.34 1011.82   2
 -12   4  20 11796.1 1354.79   6
  12  -4 -20 11666.3 1153.94   2
 -12  -4  22-993.959 1490.12   3
 -12   4  22-200.520 1422.52   3
  12   4 -22-25.3097 1072.54   2
  12  -4 -24 21.6860 975.013   2
 -12  -4  24-2114.37 1486.26   3
 -12   4  24 90.7345 1222.60   6
 -12   4  24-67.4034 1439.13   3
  12   4 -24 825.371 1516.41   5
  12  -4 -24 374.917 1303.59   5
  12   4 -24 394.858 1084.91   2
  12  -6  -8-39.8026 943.468   2
  12  -6  -8 660.842 917.839   8
 -12   6  12-2410.80 1569.25   3
  12  -6 -12 329.190 961.510   2
  12  -6 -12 607.732 982.699   8
 -12   6  14 791.340 1334.04   3
  12  -6 -14 1339.32 1449.70   5
  12  -6 -14 1223.32 974.521   2
 -12   6  16 1843.49 1330.61   3
  12  -6 -16 210.972 1347.13   5
  12  -6 -16 964.655 946.724   2
 -12   6  18 11579.8 1320.61   6
  12  -6 -18 13361.0 1166.00   2
  12  -6 -18 13181.8 1555.88   5
  12  -6 -20 198.430 957.278   2
 -12   6  20 1246.21 1151.58   6
  12  -6 -20 755.355 1292.47   5
 -12  -6  22 5795.25 1758.56   3
  12   6 -22 237.417 1119.72   2
  12  -8  -4 4655.32 1036.53   8
  12  -8  -6 823.044 906.126   2
  12  -8  -6 844.798 1005.94   8
 -12   8  10 212.799 480.681   7
  12  -8 -10 753.968 906.765   2
  12  -8 -10 1814.38 1077.77   8
 -12   8  12 6082.48 761.068   7
 -12   8  12 8034.27 1520.13   3
  12  -8 -12 7385.29 1002.02   2
  12  -8 -12 7574.56 1201.65   8
 -12   8  14 490.414 689.066   7
 -12   8  14 352.073 1324.15   3
  12  -8 -14 1404.05 1379.64   5
  12  -8 -14 550.894 1130.44   8
  12  -8 -14 1144.07 905.164   2
  12  -8 -18 18.3443 920.657   2
 -12   8  18-1181.22 1054.67   6
 -12   8  18-1014.53 1372.79   3
  12  -8 -18-390.830 1293.18   5
  12  -8 -20 7609.04 1044.83   2
 -12   8  20 8872.55 1200.01   6
 -12   8  20 5695.53 1471.59   3
  12  -8 -20 7086.83 1427.13   5
 -12  10   4 17.3508 655.313   7
 -12  10   6 3800.80 711.973   7
  12 -10  -6 4556.93 1056.65   8
 -12  10   8 2162.97 706.149   7
  12 -10  -8 1358.93 896.965   1
  12 -10  -8 1834.36 1095.02   8
 -12  10  10 15841.5 1009.34   7
  12 -10 -10 16128.7 1179.43   1
 -12  10  10 13186.7 1646.04   3
  12 -10 -10 13486.5 1060.60   2
  12 -10 -10 13107.1 1330.38   8
 -12  10  12-113.038 775.128   7
 -12  10  12 893.460 908.781   6
 -12  10  12-161.075 1353.38   3
  12 -10 -12 921.851 852.334   1
  12 -10 -12 1536.12 1474.81   5
  12 -10 -12 1510.30 1235.84   8
  12 -10 -12 419.818 886.550   2
  12 -10 -14 770.828 882.948   2
  12 -10 -14 3431.95 925.014   1
  12 -10 -14-707.126 1402.56   5
  12 -10 -14 514.721 1261.95   8
  12 -10 -16-354.865 872.109   2
 -12  10  16-262.192 988.316   6
 -12  10  16 413.843 1294.11   3
  12 -10 -16 817.185 1340.24   5
  12 -10 -18 6809.89 974.718   2
 -12  10  18 7732.56 1168.02   6
 -12  10  18 6487.09 1412.06   3
  12 -10 -18 7339.01 1402.88   5
  12 -10 -20 231.628 846.891   2
 -12  10  20-466.134 1116.19   6
 -12  10  20-211.127 1437.28   3
  12 -10 -20-1315.00 1305.91   5
 -12  12   0 33103.8 1408.94   7
  12 -12   0 31953.5 1703.53   8
 -12  12   2 2282.98 697.755   7
 -12  12  -2 3511.28 776.216   7
  12 -12  -2 2854.63 943.492   1
  12 -12  -2 3224.95 1093.15   8
  12 -12   2 1893.77 1169.31   8
 -12  12   4 1328.66 730.953   7
  12 -12  -4 2074.69 889.574   1
  12 -12  -4 1067.47 1097.69   8
  12 -12   4 632.575 1111.92   8
  12 -12  -6-281.661 813.656   1
 -12  12   6 1062.82 724.722   7
  12 -12  -6 496.174 1108.97   8
 -12  12   8 12365.8 966.405   7
  12 -12  -8 12644.1 1023.15   1
  12 -12  -8 14182.0 1359.16   8
 -12  12  10-858.814 763.694   7
  12 -12 -10-105.914 779.159   1
  12 -12 -10-450.196 1214.56   8
 -12  12  14-258.429 807.407   7
 -12  12  14-1154.76 1305.52   3
  12 -12 -14 103.561 1380.02   8
  12 -12 -14 50.5508 774.478   1
  12 -12 -16 800.748 814.933   2
 -12  12  16 1652.97 978.967   6
 -12  12  16 1297.75 1306.63   3
  12 -12 -18 865.866 817.719   2
 -12  12  18 848.435 1023.47   6
 -12  12  18 2013.83 1363.48   3
  12 -12 -18 824.103 1319.67   5
 -12  14   0-502.482 762.788   7
  12 -14   0 201.450 877.450   1
  12 -14   0 23.9108 1118.83   8
 -12  14   2 11960.8 920.592   7
 -12  14  -2 7719.07 895.696   7
  12 -14  -2 11422.2 987.625   1
  12 -14   2 9753.83 1118.57   1
  12 -14  -2 10291.1 1266.92   8
  12 -14   2 8458.92 1299.23   8
 -12  14   4 885.691 743.198   7
 -12  14  -4 17.4366 718.846   7
  12 -14  -4 669.791 769.673   1
  12 -14  -4-237.187 1108.79   8
  12 -14   4-267.089 967.465   1
 -12  14   6-803.980 843.586   7
 -12  14  -6 2042.15 754.218   7
  12 -14  -6-229.760 819.956   1
  12 -14  -6 465.548 1169.31   8
 -12  14  10 5862.51 962.652   7
  12 -14 -10 6568.76 878.194   1
  12 -14 -10 7655.42 1449.12   8
 -12  14  12-1277.07 964.837   7
  12 -14 -12-133.606 775.047   1
  12 -14 -12 300.083 1357.58   8
 -12  14  14 276.414 1129.28   4
 -12  14  14-518.802 940.755   7
  12 -14 -14 65.0556 780.840   1
  12 -14 -14 218.125 1402.35   8
 -12  14  16-554.367 1214.17   4
 -12  14  16 37.4579 967.171   7
  12 -14 -16-48.4868 762.701   1
  12 -14 -16 287.156 1518.46   8
  12 -16  -2 408.950 769.651   1
 -12  16   2-410.513 823.232   7
 -12  16   4 1296.66 862.733   7
  12 -16  -4 646.447 786.831   1
 -12  16   6 175.217 911.803   7
  12 -16  -6-753.295 802.297   1
  12 -16   6-1617.46 1245.63   8
 -12  16   8 1994.60 966.210   7
  12 -16  -8 3429.47 803.119   1
  12 -16  -8 1301.85 1342.04   8
  12 -16   8 1137.64 1296.50   8
 -12  16  10-315.988 963.243   7
 -12  16 -10 22.8483 736.513   7
  12 -16 -10 201.566 778.056   1
  12 -16 -10-949.821 1403.00   8
  12 -16  10-28.0788 1259.76   8
 -12  16  12 2810.28 1197.08   4
 -12  16  12 3190.77 1032.46   7
  12 -16 -12 3082.02 791.113   1
  12 -16 -12 3073.76 1447.48   8
  12 -16  12 1121.66 1342.21   8
 -12  16  14 24.1442 1267.00   4
 -12  16  14-461.560 1035.17   7
  12 -16 -14-180.732 767.435   1
  12 -16 -14-2638.59 1563.34   8
 -12  18   0 428.352 874.741   7
  12 -18   0-359.318 782.807   1
  12 -18   0 1512.02 1275.06   8
  12 -18   2 3783.07 882.931   1
 -12  18  -2 3807.70 893.596   7
  12 -18  -2 2923.23 1367.13   8
  12 -18   2 2642.73 1296.43   8
 -12  18  -4 37.0070 776.578   7
  12 -18   4-169.148 837.451   1
  12 -18  -4-394.690 1330.07   8
  12 -18   4 26.4291 1239.98   8
 -12  18  -6-18.6212 809.574   7
  12 -18  -6-370.554 1339.33   8
  12 -18   6 184.322 1254.23   8
  12 -18   6 1298.30 877.579   1
 -12  18   8-701.428 1088.40   4
 -12  18  -8-512.584 808.599   7
  12 -18   8 576.322 986.429   1
  12 -18  -8 988.346 1369.46   8
  12 -18   8 26.8445 1250.87   8
  12 -18  10 4773.38 1111.34   1
 -12  18  10 3374.15 1288.50   4
 -12  18 -10 3553.73 819.632   7
  12 -18  10 3318.67 1307.77   8
 -12  20   0 5114.01 1070.27   7
  12 -20   0 6268.52 1456.89   8
  12 -20   0 7169.15 910.973   1
 -12  20   2-131.359 1004.24   7
 -12  20  -2 21.0520 957.026   7
  12 -20  -2 1136.22 790.398   1
  12 -20   2 293.098 788.384   1
  12 -20  -2 117.821 1395.37   8
  12 -20   2 57.5109 1301.77   8
 -12  20   4 22.1529 1001.56   7
 -12  20  -4-20.0455 870.467   7
  12 -20  -4-88.7507 777.119   1
  12 -20  -4-29.4235 1392.19   8
  12 -20   4 27.8729 1273.93   8
  12 -20   4-1147.08 837.416   1
  13  -1 -17 3397.48 1196.27   2
 -13  -1  19 282.888 1461.58   3
 -13  -1  21 1114.84 1548.18   3
 -13   1  21 4055.56 1565.60   3
  13  -1 -21 1821.46 1492.26   5
  13   1 -21 1109.53 1140.30   2
  13  -1 -21 1791.13 1114.02   2
  13  -3 -13 1879.90 1115.50   2
 -13   3  17 3106.24 1566.63   3
  13  -3 -17 3845.49 1153.73   2
 -13   3  21 1563.93 1457.71   3
  13  -3 -21 2316.90 1430.08   5
  13   3 -21 2108.56 1165.29   2
  13  -3 -21 1366.80 1074.92   2
  13  -5 -11 356.678 1043.42   2
  13  -5 -11 450.242 955.925   8
  13  -5 -13 11620.8 1289.34   2
  13  -5 -15-740.555 1090.85   2
 -13   5  17 2212.88 1517.75   3
  13  -5 -17 2561.65 1503.92   5
  13  -5 -17 3843.30 1083.22   2
 -13   5  21-948.674 1505.68   3
  13  -5 -21-461.350 1417.46   5
  13  -7  -9 2136.05 1005.71   2
  13  -7  -9 234.560 1049.72   8
  13  -7 -11 1589.12 1030.95   2
  13  -7 -11 1658.09 1077.03   8
 -13   7  15 4094.07 1554.53   3
  13  -7 -15 4600.44 1064.76   2
 -13   7  17 655.381 1448.57   3
  13  -7 -17 1107.77 1530.35   5
  13  -7 -17 143.218 993.483   2
  13  -7 -19-657.588 1000.85   2
 -13   7  19-501.551 1180.16   6
  13  -9  -5 11924.6 1253.71   8
  13  -9  -7 1675.61 1114.80   8
  13  -9  -9 649.055 940.593   2
  13  -9  -9-1233.14 1114.02   8
 -13   9  13 491.422 555.637   7
 -13   9  13 39.9948 1565.16   3
  13  -9 -13 2041.97 1249.70   8
  13  -9 -13 3379.08 957.395   2
 -13   9  15 7300.89 1166.44   6
 -13   9  15 7971.35 1540.93   3
  13  -9 -15 8426.84 1658.44   5
  13  -9 -15 6895.85 1059.39   2
  13  -9 -17 1270.99 960.726   2
 -13   9  17 2417.96 1096.84   6
 -13   9  17-410.536 1389.80   3
  13  -9 -17 1209.35 1438.01   5
  13  -9 -19 624.419 946.510   2
 -13   9  19 1304.96 1123.92   6
  13 -11  -1 926.382 1177.02   8
  13 -11  -3 10014.9 1308.31   8
 -13  11   5 2747.78 735.235   7
  13 -11  -5 2712.62 1169.87   8
 -13  11   9-2023.93 826.311   7
  13 -11  -9-3060.90 1123.71   1
  13 -11  -9-1747.74 1227.97   8
 -13  11  11 1081.57 755.912   7
  13 -11 -11 1095.83 992.400   1
  13 -11 -11-387.694 1248.23   8
  13 -11 -13 4191.93 1013.62   1
 -13  11  13 4835.75 857.649   7
  13 -11 -13 2681.16 1367.79   8
 -13  11  15-1053.27 1411.76   3
 -13  11  15 1648.25 1028.08   6
  13 -11 -17 2002.09 929.918   2
 -13  11  17 1970.70 1065.10   6
 -13  11  17 1699.30 1400.73   3
  13 -11 -17 1405.60 1579.24   5
 -13  13   1-235.590 809.128   7
 -13  13  -1-1955.73 829.900   7
 -13  13   3-1222.44 795.868   7
  13 -13  -3-1712.09 1224.51   8
 -13  13   5 9917.85 938.113   7
  13 -13  -5 10992.5 1131.41   1
  13 -13  -5 7952.23 1285.12   8
 -13  13   7 2781.95 820.743   7
  13 -13  -7 2573.53 919.138   1
  13 -13  -7 2060.91 1226.07   8
  13 -13  -9-1118.28 887.750   1
 -13  13   9 276.459 788.015   7
  13 -13  -9-1102.37 1265.01   8
 -13  13  11 789.634 780.037   7
  13 -13 -11 124.038 851.777   1
  13 -13 -11 344.244 1315.21   8
 -13  13  13 34.2158 835.560   7
  13 -13 -13 39.2229 833.037   1
  13 -13 -13 1107.45 1419.95   8
 -13  13  15 4754.87 906.950   7
  13 -15   1 26.5225 1194.04   8
  13 -15   3 4151.78 1327.91   8
 -13  15  -5 3016.54 831.158   7
  13 -15   5 2747.48 1369.75   8
  13 -15   7 1101.79 1333.50   8
 -13  15   9 678.182 818.835   7
 -13  15  11 1213.57 869.581   7
  13 -15 -11-37.8124 850.200   1
  13 -17   1-400.022 902.010   1
 -13  17   1 986.500 807.380   7
 -13  17  -1 434.047 802.365   7
  13 -17  -1-152.928 862.411   1
  13 -17  -1 27.4294 1223.12   8
  13 -17   1 1302.73 1282.93   8
 -13  17   3 3626.08 846.413   7
 -13  17  -3 2643.15 891.573   7
  13 -17  -3 2494.02 862.405   1
  13 -17   3 3087.50 1019.11   1
  13 -17  -3 1393.09 1315.67   8
  13 -17   3 2088.12 1293.08   8
  13 -17  -5 3115.56 877.426   1
 -13  17   5 1493.84 852.173   7
 -13  17  -5 1196.59 819.439   7
  13 -17   5 2460.42 1037.44   1
  13 -17  -5 1613.79 1349.63   8
  13 -17   5 1288.41 1253.82   8
 -13  17   7 987.332 926.660   7
 -13  17  -7 678.821 797.494   7
  13 -17  -7 249.560 835.015   1
  13 -17  -7 1546.11 1392.88   8
  13 -17   7 495.583 1353.85   8
  14  -4 -14-1256.56 1156.80   2
 -14   4  18 8678.03 1821.00   3
  14  -6 -12 5794.34 1155.03   2
  14  -6 -14 336.902 1080.12   2
  14  -6 -16 873.850 1070.54   2
  14  -8 -10 9051.56 1303.71   8
  14  -8 -10 8066.69 1174.16   2
  14  -8 -12 103.422 1029.74   2
  14  -8 -12-117.474 1183.95   8
  14  -8 -14 1388.54 1009.35   2
 -14   8  16 3198.87 1646.30   3
  14  -8 -16 1838.11 1049.64   2
  14 -10  -6 972.337 1239.04   8
  14 -10  -8 3150.30 1274.48   8
  14 -10 -10 394.816 1248.50   8
  14 -10 -12 4358.47 1322.38   8
 -14  12   6 187.187 573.838   7
 -14  12   8-44.8222 778.633   7
 -14  12  10 5626.18 925.716   7
  14 -12 -10 3718.23 1364.06   8
 -14  12  12-790.168 837.991   7
  14 -12 -12-348.195 1364.28   8
 -14  14   0 1815.37 665.223   7
  14 -14   0 9963.37 1443.92   8
 -14  14   2 229.505 739.542   7
  14 -14  -2 308.493 1275.85   8
  14 -14   2 31.2150 1378.72   8
  14 -14  -4 54.2576 1276.21   8
  14 -14  -6-323.387 1287.25   8
  15  -9  -9-987.046 1246.25   8
   0   0   0    0.00    0.00   0

TITL In_MeAm_DMF_FC70_1_ in Fddd
REM Fddd (#70 in standard setting)
CELL 0.48590  14.958760  26.386201  32.163337  90.0000  90.0000  90.0000
ZERR   16.00   0.001760   0.002485   0.001891   0.0000   0.0000   0.0000
LATT  4
SYMM -x+3/4,-y+3/4, z
SYMM -x+3/4, y,-z+3/4
SYMM  x,-y+3/4,-z+3/4
SFAC C H N O In
UNIT 352.00 352.00 48.00 160.00 16.00
TREF
HKLF 4
END
;
_shelx_hkl_checksum                75621
_olex2_submission_special_instructions  'No special instructions were received'
_oxdiff_exptl_absorpt_empirical_details
;
Empirical correction (ABSPACK) includes:
- Absorption correction using spherical harmonics
- Frame scaling
;
_oxdiff_exptl_absorpt_empirical_full_max  4.538
_oxdiff_exptl_absorpt_empirical_full_min  0.506

_vrf_ATOM007_in_meam_dmf_fc70_1_
;
RESPONSE: The structure was refined isotropically due to the number of data for high 
pressure structure determination
;
_vrf_PLAT023_in_meam_dmf_fc70_1_
;
RESPONSE: The sample is housed in a Diamond anvil cell that restricts 
available data.
;
_vrf_PLAT029_in_meam_dmf_fc70_1_
;
RESPONSE: The sample is housed in a Diamond anvil cell that restricts available data.
This is exacerbated by the structure being Fddd.
;
_vrf_PLAT084_in_meam_dmf_fc70_1_
;
RESPONSE: The sample is housed in a Diamond anvil cell that gives additional background to
the data collected e.g. Tungsten powder rings, diamond reflections.
;
_vrf_PLAT088_in_meam_dmf_fc70_1_
;
RESPONSE: The sample is housed in a Diamond anvil cell that restricts 
available data.
;
_vrf_PLAT155_in_meam_dmf_fc70_1_
;
RESPONSE: We have followed previous literature for comparison.
;
_vrf_PLAT193_in_meam_dmf_fc70_1_
;
RESPONSE: This is a rounding issue. The s.u. on Temperature is 2degC
;
_vrf_PLAT201_in_meam_dmf_fc70_1_
;
RESPONSE: The structure was refined isotropically due to the number of data for high 
pressure structure determination
;
_vrf_PLAT210_in_meam_dmf_fc70_1_
;
RESPONSE: The sample is housed in a Diamond anvil cell that restricts 
available data hence
isotropic refinement was the limited of modelling the system.
;
_vrf_PLAT241_in_meam_dmf_fc70_1_
;
RESPONSE: Structure at high pressure with limitation of data. We have used distance restraints to ensure the 
model is chemically reasonable
;
_vrf_PLAT242_in_meam_dmf_fc70_1_
;
RESPONSE: Structure at high pressure with limitation of data. We have used 
distance restraints to ensure the 
model is chemically reasonable.
;
_vrf_PLAT250_in_meam_dmf_fc70_1_
;
RESPONSE: The data are limited due to DAC hence the tensor may be elongated 
due to lack of data in a particular direction. We have used restraints 
to combat and ensure they are chemically reasonable.
;
_vrf_PLAT340_in_meam_dmf_fc70_1_
;
RESPONSE: The sample is housed in a Diamond anvil cell that restricts 
available data and so
impacts on the precision of the bonds lengths
;
_vrf_PLAT411_in_meam_dmf_fc70_1_
;
RESPONSE: Structure at high pressure
;
_vrf_PLAT414_in_meam_dmf_fc70_1_
;
RESPONSE: Structure at high pressure
;
_vrf_PLAT761_in_meam_dmf_fc70_1_
;
RESPONSE: Noted, no action taken
;
_vrf_PLAT762_in_meam_dmf_fc70_1_
;
RESPONSE: Noted, no action taken
;
_vrf_PLAT905_in_meam_dmf_fc70_1_
;
RESPONSE: The data were cut to 0.7 angs as the limit of the diffraction for the 
crystal was reached.
;
_vrf_PLAT906_in_meam_dmf_fc70_1_
;
RESPONSE: These can be attributed to the weak data. All other sets are okay.
The most common place for a high value of K is in the lowest-intensity bin in 
the table as is the case here. Almost all area detector integration programs end up 
slightly underestimating the background, resulting in overestimated values of Fo, thus 
the high value of Fo/Fc. This is most obvious in the weakest intensities, 
since the small addition to Fo becomes insignificant in the ratio when Fo 
is large.
;
_vrf_PLAT910_in_meam_dmf_fc70_1_
;
RESPONSE: The sample is housed in a Diamond anvil cell that gives additional 
background to
the data collected e.g. Tungsten powder rings, diamond reflections.
;
_vrf_PLAT911_in_meam_dmf_fc70_1_
;
RESPONSE: The sample is housed in a Diamond anvil cell that restricts 
available data.
;
_vrf_PLAT913_in_meam_dmf_fc70_1_
;
RESPONSE: The sample is housed in a Diamond anvil cell that gives additional 
background to
the data collected e.g. Tungsten powder rings, diamond reflections.
;
_vrf_THETM01_in_meam_dmf_fc70_1_
;
RESPONSE: The sample is housed in a Diamond anvil cell that restricts 
available data.
;
_vrf_PLAT051_in_meam_dmf_fc70_1_
;
RESPONSE: The sample contains Indium which has an absorption edge at 0.44 Angs. This data was colelceted 
at 0.4859 hence the difference in mu.
;
