# Supplementary material for: Decoupled MOF Breathing: Pressure‐Induced Reversal of Correlation Between Orthogonal Motions in a Diamondoid Framework
Source: Angew Chem Int Ed Engl. 2025 May 15;64(27):e202504297. doi: 10.1002/anie.202504297 (PMC12207364; doi:10.1002/anie.202504297)
Supplement: Supplementary file 1 — Supporting Information [file ANIE-64-e202504297-s002.zip › SHF-62-DMF_DAC-in-FC70_1-18GPa.cif]

data_in_meam_dmf_fc70_6_1-45
_audit_creation_date               2023-11-02
_audit_creation_method
;
Olex2 1.5
(compiled 2023.08.24 svn.re1ec1418 for OlexSys, GUI svn.r6817)
;
_shelx_SHELXL_version_number       '2019/1'
_audit_contact_author_address      ?
_audit_contact_author_email        ?
_audit_contact_author_name         ''
_audit_contact_author_phone        ?
_publ_contact_author_id_orcid      ?
_publ_section_references
;
Dolomanov, O.V., Bourhis, L.J., Gildea, R.J, Howard, J.A.K. & Puschmann, H.
 (2009), J. Appl. Cryst. 42, 339-341.

Sheldrick, G.M. (2008). Acta Cryst. A64, 112-122.
;
_chemical_name_common              ?
_chemical_name_systematic          ?
_chemical_formula_moiety           'C20 H14 In N2 O10, C2 H8 N'
_chemical_formula_sum              'C22 H22 In N3 O10'
_chemical_formula_weight           603.24
_chemical_melting_point            ?
_chemical_oxdiff_formula           'In C22 H22 N3 O10'
loop_
  _atom_type_symbol
  _atom_type_description
  _atom_type_scat_dispersion_real
  _atom_type_scat_dispersion_imag
  _atom_type_scat_source
 'C' 'C' 0.0010 0.0010 'International Tables Vol C Tables 4.2.6.8 and 6.1.1.4'
 'H' 'H' 0.0000 0.0000 'International Tables Vol C Tables 4.2.6.8 and 6.1.1.4'
 'In' 'In' -1.9470 0.6580
 'International Tables Vol C Tables 4.2.6.8 and 6.1.1.4'
 'N' 'N' 0.0020 0.0010 'International Tables Vol C Tables 4.2.6.8 and 6.1.1.4'
 'O' 'O' 0.0040 0.0030 'International Tables Vol C Tables 4.2.6.8 and 6.1.1.4'

_shelx_space_group_comment
;
The symmetry employed for this shelxl refinement is uniquely defined
by the following loop, which should always be used as a source of
symmetry information in preference to the above space-group names.
They are only intended as comments.
;
_space_group_crystal_system        'orthorhombic'
_space_group_IT_number             70
_space_group_name_H-M_alt          'F d d d'
_space_group_name_Hall             '-F 2uv 2vw'
loop_
  _space_group_symop_operation_xyz
 'x, y, z'
 '-x+3/4, -y+3/4, z'
 '-x+3/4, y, -z+3/4'
 'x, -y+3/4, -z+3/4'
 'x, y+1/2, z+1/2'
 '-x+3/4, -y+5/4, z+1/2'
 '-x+3/4, y+1/2, -z+5/4'
 'x, -y+5/4, -z+5/4'
 'x+1/2, y, z+1/2'
 '-x+5/4, -y+3/4, z+1/2'
 '-x+5/4, y, -z+5/4'
 'x+1/2, -y+3/4, -z+5/4'
 'x+1/2, y+1/2, z'
 '-x+5/4, -y+5/4, z'
 '-x+5/4, y+1/2, -z+3/4'
 'x+1/2, -y+5/4, -z+3/4'
 '-x, -y, -z'
 'x-3/4, y-3/4, -z'
 'x-3/4, -y, z-3/4'
 '-x, y-3/4, z-3/4'
 '-x, -y+1/2, -z+1/2'
 'x-3/4, y-1/4, -z+1/2'
 'x-3/4, -y+1/2, z-1/4'
 '-x, y-1/4, z-1/4'
 '-x+1/2, -y, -z+1/2'
 'x-1/4, y-3/4, -z+1/2'
 'x-1/4, -y, z-1/4'
 '-x+1/2, y-3/4, z-1/4'
 '-x+1/2, -y+1/2, -z'
 'x-1/4, y-1/4, -z'
 'x-1/4, -y+1/2, z-3/4'
 '-x+1/2, y-1/4, z-3/4'

_cell_length_a                     14.181(11)
_cell_length_b                     23.685(15)
_cell_length_c                     33.748(11)
_cell_angle_alpha                  90
_cell_angle_beta                   90
_cell_angle_gamma                  90
_cell_volume                       11335(12)
_cell_formula_units_Z              16
_cell_measurement_reflns_used      529
_cell_measurement_temperature      293(2)
_cell_measurement_theta_max        11.2110
_cell_measurement_theta_min        1.6380
_shelx_estimated_absorpt_T_max     ?
_shelx_estimated_absorpt_T_min     ?
_exptl_absorpt_coefficient_mu      0.244
_exptl_absorpt_correction_T_max    1.00000
_exptl_absorpt_correction_T_min    0.18740
_exptl_absorpt_correction_type     multi-scan
_exptl_absorpt_process_details
;
CrysAlisPro 1.171.38.41 (Rigaku Oxford Diffraction, 2015)
Empirical absorption correction using spherical harmonics,
 implemented in SCALE3 ABSPACK scaling algorithm.
;
_exptl_absorpt_special_details     ?
_exptl_crystal_colour_primary      yellow
_exptl_crystal_density_diffrn      1.414
_exptl_crystal_density_meas        ?
_exptl_crystal_density_method      ?
_exptl_crystal_description         Octahedron
_exptl_crystal_F_000               4864
_exptl_crystal_size_max            0.18
_exptl_crystal_size_mid            0.15
_exptl_crystal_size_min            0.1
_exptl_transmission_factor_max     ?
_exptl_transmission_factor_min     ?
_diffrn_reflns_av_R_equivalents    0.0772
_diffrn_reflns_av_unetI/netI       0.0497
_diffrn_reflns_Laue_measured_fraction_full  0.826
_diffrn_reflns_Laue_measured_fraction_max  0.826
_diffrn_reflns_limit_h_max         8
_diffrn_reflns_limit_h_min         -9
_diffrn_reflns_limit_k_max         15
_diffrn_reflns_limit_k_min         -15
_diffrn_reflns_limit_l_max         23
_diffrn_reflns_limit_l_min         -23
_diffrn_reflns_number              2397
_diffrn_reflns_point_group_measured_fraction_full  0.826
_diffrn_reflns_point_group_measured_fraction_max  0.826
_diffrn_reflns_theta_full          9.633
_diffrn_reflns_theta_max           9.633
_diffrn_reflns_theta_min           1.685
_diffrn_ambient_temperature        293(2)
_diffrn_detector                   'CCD plate'
_diffrn_detector_area_resol_mean   ?
_diffrn_measured_fraction_theta_full  0.826
_diffrn_measured_fraction_theta_max  0.826
_diffrn_measurement_details
;
List of Runs (angles in degrees, time in seconds):

  # Type    Start    End  Width  t~exp~   \w     \q     \k     \f   Frames
--------------------------------------------------------------------------
  1  \w   -150.00 -94.00   0.20    0.20    --  -20.00  70.00 -24.23  280
  2  \w   -150.00 -94.00   0.20    0.20    --  -20.00  70.00 155.77  280
  3  \w   -105.00 -74.00   0.20    0.20    --   20.00  70.00 155.77  155
  4  \w   -105.00 -74.00   0.20    0.20    --   20.00  70.00 -24.23  155
  5  \w    -96.00 -30.00   0.20    0.20    --   20.00 -70.00  24.23  330
  6  \w   -106.00 -66.00   0.20    0.20    --  -20.00 -70.00  24.23  200
  7  \w   -106.00 -66.00   0.20    0.20    --  -20.00 -70.00-155.77  200
  8  \w    -96.00 -30.00   0.20    0.20    --   20.00 -70.00-155.77  330
;
_diffrn_measurement_device         'Newport 4-circle diffractometer'
_diffrn_measurement_device_type   
 'dectris-CrysAlisPro-abstract goniometer imported dectris images'
_diffrn_measurement_method         '\w scans'
_diffrn_orient_matrix_type        
 'CrysAlisPro convention (1999,Acta A55,543-557)'
_diffrn_orient_matrix_UB_11        0.0253531000
_diffrn_orient_matrix_UB_12        -0.0115450000
_diffrn_orient_matrix_UB_13        0.0057006000
_diffrn_orient_matrix_UB_21        0.0033794000
_diffrn_orient_matrix_UB_22        0.0131181000
_diffrn_orient_matrix_UB_23        0.0109365000
_diffrn_orient_matrix_UB_31        -0.0232089000
_diffrn_orient_matrix_UB_32        -0.0104417000
_diffrn_orient_matrix_UB_33        0.0074347000
_diffrn_radiation_monochromator    synchrotron
_diffrn_radiation_probe            x-ray
_diffrn_radiation_type             synchrotron
_diffrn_radiation_wavelength       0.4859
_diffrn_source                     synchrotron
_reflns_Friedel_coverage           0.000
_reflns_Friedel_fraction_full      .
_reflns_Friedel_fraction_max       .
_reflns_number_gt                  238
_reflns_number_total               408
_reflns_special_details
;
 Reflections were merged by SHELXL according to the crystal
 class for the calculation of statistics and refinement.
 
 _reflns_Friedel_fraction is defined as the number of unique
 Friedel pairs measured divided by the number that would be
 possible theoretically, ignoring centric projections and
 systematic absences.
;
_reflns_threshold_expression       'I > 2\s(I)'
_computing_cell_refinement         'CrysAlisPro 1.171.38.41 (Rigaku OD, 2015)'
_computing_data_collection         'CrysAlisPro 1.171.38.41 (Rigaku OD, 2015)'
_computing_data_reduction          'CrysAlisPro 1.171.38.41 (Rigaku OD, 2015)'
_computing_molecular_graphics      'Olex2 1.5 (Dolomanov et al., 2009)'
_computing_publication_material    'Olex2 1.5 (Dolomanov et al., 2009)'
_computing_structure_refinement    'XL  (Sheldrick, 2008)'
_computing_structure_solution      ?
_refine_diff_density_max           0.357
_refine_diff_density_min           -0.291
_refine_diff_density_rms           0.090
_refine_ls_extinction_coef         .
_refine_ls_extinction_method       none
_refine_ls_goodness_of_fit_ref     1.654
_refine_ls_hydrogen_treatment      constr
_refine_ls_matrix_type             full
_refine_ls_number_parameters       156
_refine_ls_number_reflns           408
_refine_ls_number_restraints       233
_refine_ls_R_factor_all            0.1732
_refine_ls_R_factor_gt             0.1134
_refine_ls_restrained_S_all        1.244
_refine_ls_shift/su_max            0.000
_refine_ls_shift/su_mean           0.000
_refine_ls_structure_factor_coef   Fsqd
_refine_ls_weighting_details      
 'w=1/[\s^2^(Fo^2^)+(0.2000P)^2^] where P=(Fo^2^+2Fc^2^)/3'
_refine_ls_weighting_scheme        calc
_refine_ls_wR_factor_gt            0.2916
_refine_ls_wR_factor_ref           0.3631
_refine_special_details            ?
_olex2_refinement_description
;
1. Fixed Uiso
 At 1.2 times of:
  All C(H) groups, All N(H) groups
 At 1.5 times of:
  All C(H,H,H) groups, All C(H,H,H,H,H,H,H,H) groups
2. Restrained distances
 C3-N1
 1.43 with sigma of 0.02
 N1-C9
 1.4 with sigma of 0.02
 C9-C10
 1.5 with sigma of 0.02
 O5-C9
 1.25 with sigma of 0.02
 C1-C2
 1.504 with sigma of 0.01
 C5-C8
 1.504 with sigma of 0.01
 C1-O1
 1.25 with sigma of 0.005
 C1-O2
 1.25 with sigma of 0.005
 C8-O3
 1.25 with sigma of 0.005
 C8-O4
 1.25 with sigma of 0.005
3. Restrained planarity
 N1, C9, O5, C10
 with sigma of 0.1
4. Uiso/Uaniso restraints and constraints
All non-hydrogen atoms have similar U: within 1.7A with sigma of 0.04 and sigma
for terminal atoms of 0.08 within 1.7A
5. Rigid body (RIGU) restrains
 All non-hydrogen atoms
 with sigma for 1-2 distances of 0.004 and sigma for 1-3 distances of 0.004
6. Others
 Fixed Sof: N2(0.25) C11(0.25) C12(0.25) H2A(0.25) H2B(0.25) H11A(0.25)
 H11B(0.25) H11C(0.25) H12A(0.25) H12B(0.25) H12C(0.25) N3(0.25) C13(0.25)
 C14(0.25) H3A(0.25) H3B(0.25) H13A(0.25) H13B(0.25) H13C(0.25) H14A(0.25)
 H14B(0.25) H14C(0.25)
7.a Free rotating group:
 N2(C11,C12,H2A,H2B,H11A,H11B,H11C,H12A,H12B,H12C), N3(C13,C14,H3A,H3B,H13A,
 H13B,H13C,H14A,H14B,H14C)
7.b Me refined with riding coordinates:
 C10(H10A,H10B,H10C)
7.c Aromatic/amide H refined with riding coordinates:
 C4(H4), C6(H6), C7(H7), N1(H1)
7.d Fitted hexagon refined as free rotating group:
 C3(C4,C5,C6,C7,C2)
;
_atom_sites_solution_hydrogens     mixed
_atom_sites_solution_primary       ?
_atom_sites_solution_secondary     ?
loop_
  _atom_site_label
  _atom_site_type_symbol
  _atom_site_fract_x
  _atom_site_fract_y
  _atom_site_fract_z
  _atom_site_U_iso_or_equiv
  _atom_site_adp_type
  _atom_site_occupancy
  _atom_site_site_symmetry_order
  _atom_site_calc_flag
  _atom_site_refinement_flags_posn
  _atom_site_refinement_flags_adp
  _atom_site_refinement_flags_occupancy
  _atom_site_disorder_assembly
  _atom_site_disorder_group
 In1 In 0.625000 0.125000 0.32266(15) 0.243(7) Uani 1 2 d S T P . .
 O3 O 0.756(3) 0.3392(16) 0.1091(9) 0.233(14) Uani 1 1 d D U . . .
 O1 O 0.732(3) 0.1659(15) 0.2865(9) 0.235(13) Uani 1 1 d D U . . .
 O4 O 0.892(3) 0.3046(19) 0.1138(10) 0.261(15) Uani 1 1 d D U . . .
 C3 C 0.815(3) 0.2139(18) 0.2150(15) 0.285(16) Uani 1 1 d DG U . . .
 C4 C 0.837(3) 0.243(2) 0.1806(14) 0.275(17) Uani 1 1 d G U . . .
 H4 H 0.897118 0.239794 0.169625 0.330 Uiso 1 1 calc R U . . .
 C5 C 0.770(4) 0.2773(16) 0.1625(8) 0.252(15) Uani 1 1 d DG U . . .
 C6 C 0.681(4) 0.2823(16) 0.1789(14) 0.266(17) Uani 1 1 d G U . . .
 H6 H 0.635734 0.305176 0.166796 0.319 Uiso 1 1 calc R U . . .
 C7 C 0.658(3) 0.253(2) 0.2133(14) 0.269(16) Uani 1 1 d G U . . .
 H7 H 0.598141 0.256347 0.224258 0.322 Uiso 1 1 calc R U . . .
 C2 C 0.725(4) 0.2188(17) 0.2314(9) 0.262(15) Uani 1 1 d DG U . . .
 C8 C 0.809(3) 0.305(2) 0.1257(14) 0.241(15) Uani 1 1 d D U . . .
 O2 O 0.590(3) 0.191(2) 0.2761(11) 0.276(15) Uani 1 1 d D U . . .
 C1 C 0.675(3) 0.195(3) 0.2668(14) 0.260(14) Uani 1 1 d D U . . .
 N1 N 0.879(4) 0.185(2) 0.2403(13) 0.326(18) Uani 1 1 d D U . . .
 H1 H 0.855106 0.168575 0.260825 0.391 Uiso 1 1 calc R U . . .
 C9 C 0.977(4) 0.180(2) 0.2351(17) 0.35(2) Uani 1 1 d D U . . .
 O5 O 1.021(4) 0.201(2) 0.2060(16) 0.40(3) Uani 1 1 d D U . . .
 C10 C 1.026(5) 0.147(3) 0.2677(18) 0.36(3) Uani 1 1 d D U . . .
 H10A H 0.979484 0.135431 0.286794 0.541 Uiso 1 1 calc R U . . .
 H10B H 1.055974 0.114741 0.256564 0.541 Uiso 1 1 calc R U . . .
 H10C H 1.071725 0.170757 0.280407 0.541 Uiso 1 1 calc R U . . .
 N2 N 1.174(8) 0.218(4) 0.127(4) 0.17(6) Uiso 0.25 1 d G U P A -1
 C11 C 1.113(13) 0.261(7) 0.110(4) 0.20(7) Uiso 0.25 1 d G U P A -1
 C12 C 1.193(11) 0.223(6) 0.169(4) 0.17(7) Uiso 0.25 1 d G U P A -1
 H2A H 1.235259 0.218251 0.114281 0.262 Uiso 0.25 1 d G U P A -1
 H2B H 1.144265 0.180894 0.118614 0.262 Uiso 0.25 1 d G U P A -1
 H11A H 1.146929 0.300439 0.117690 0.262 Uiso 0.25 1 d G U P A -1
 H11B H 1.103486 0.254118 0.079245 0.262 Uiso 0.25 1 d G U P A -1
 H11C H 1.047266 0.259602 0.122421 0.262 Uiso 0.25 1 d G U P A -1
 H12A H 1.127833 0.221136 0.181973 0.262 Uiso 0.25 1 d G U P A -1
 H12B H 1.237513 0.190167 0.178255 0.262 Uiso 0.25 1 d G U P A -1
 H12C H 1.227538 0.262003 0.177261 0.262 Uiso 0.25 1 d G U P A -1
 N3 N 0.482(8) 0.185(5) 0.174(4) 0.20(6) Uiso 0.25 1 d G U P B -1
 C13 C 0.413(13) 0.190(7) 0.203(4) 0.26(8) Uiso 0.25 1 d G U P B -1
 C14 C 0.464(12) 0.140(7) 0.144(3) 0.17(7) Uiso 0.25 1 d G U P B -1
 H3A H 0.544557 0.179169 0.187324 0.252 Uiso 0.25 1 d G U P B -1
 H3B H 0.486870 0.221657 0.160002 0.252 Uiso 0.25 1 d G U P B -1
 H13A H 0.411117 0.151611 0.218585 0.252 Uiso 0.25 1 d G U P B -1
 H13B H 0.432404 0.223923 0.223084 0.252 Uiso 0.25 1 d G U P B -1
 H13C H 0.347916 0.198216 0.188641 0.252 Uiso 0.25 1 d G U P B -1
 H14A H 0.399057 0.147362 0.129312 0.252 Uiso 0.25 1 d G U P B -1
 H14B H 0.517446 0.139410 0.124464 0.252 Uiso 0.25 1 d G U P B -1
 H14C H 0.462206 0.100786 0.159274 0.252 Uiso 0.25 1 d G U P B -1

loop_
  _atom_site_aniso_label
  _atom_site_aniso_U_11
  _atom_site_aniso_U_22
  _atom_site_aniso_U_33
  _atom_site_aniso_U_23
  _atom_site_aniso_U_13
  _atom_site_aniso_U_12
 In1 0.418(15) 0.203(9) 0.108(7) 0.000 0.000 -0.004(7)
 O3 0.37(4) 0.19(3) 0.14(2) 0.020(18) 0.04(2) -0.02(2)
 O1 0.40(3) 0.18(2) 0.128(19) 0.010(17) 0.020(18) -0.003(18)
 O4 0.39(4) 0.23(3) 0.17(2) 0.03(2) 0.03(2) 0.00(2)
 C3 0.42(3) 0.26(3) 0.17(2) 0.05(2) 0.031(19) 0.01(2)
 C4 0.42(3) 0.24(3) 0.17(2) 0.04(2) 0.03(2) 0.01(2)
 C5 0.40(3) 0.21(3) 0.14(2) 0.022(19) 0.03(2) -0.01(2)
 C6 0.41(3) 0.24(3) 0.15(2) 0.04(2) 0.03(2) 0.00(2)
 C7 0.42(3) 0.24(3) 0.15(2) 0.04(2) 0.03(2) 0.00(2)
 C2 0.42(3) 0.22(3) 0.147(19) 0.028(19) 0.018(18) 0.00(2)
 C8 0.39(3) 0.20(3) 0.14(2) 0.008(18) 0.03(2) -0.01(2)
 O2 0.40(3) 0.26(3) 0.17(2) 0.05(2) 0.021(18) 0.014(19)
 C1 0.41(3) 0.22(3) 0.15(2) 0.032(19) 0.020(19) 0.01(2)
 N1 0.45(3) 0.30(4) 0.23(3) 0.08(2) 0.01(2) 0.03(2)
 C9 0.45(3) 0.32(4) 0.29(4) 0.08(3) 0.01(2) 0.03(3)
 O5 0.46(4) 0.40(6) 0.33(4) 0.14(4) 0.03(3) 0.06(4)
 C10 0.46(5) 0.31(6) 0.31(5) 0.09(5) -0.02(3) 0.01(4)

_geom_special_details
;
 All esds (except the esd in the dihedral angle between two l.s. planes)
 are estimated using the full covariance matrix.  The cell esds are taken
 into account individually in the estimation of esds in distances, angles
 and torsion angles; correlations between esds in cell parameters are only
 used when they are defined by crystal symmetry.  An approximate (isotropic)
 treatment of cell esds is used for estimating esds involving l.s. planes.
;
loop_
  _geom_bond_atom_site_label_1
  _geom_bond_atom_site_label_2
  _geom_bond_distance
  _geom_bond_site_symmetry_2
  _geom_bond_publ_flag
 In1 O3 2.26(4) 31_556 ?
 In1 O3 2.26(4) 32_656 ?
 In1 O1 2.17(4) . ?
 In1 O1 2.17(4) 14_545 ?
 In1 O4 2.18(4) 32_656 ?
 In1 O4 2.18(4) 31_556 ?
 In1 C8 2.62(3) 31_556 ?
 In1 C8 2.62(3) 32_656 ?
 In1 O2 2.27(4) 14_545 ?
 In1 O2 2.27(4) . ?
 In1 C1 2.60(3) 14_545 ?
 In1 C1 2.60(3) . ?
 O3 C8 1.249(6) . ?
 O1 C1 1.251(6) . ?
 O4 C8 1.250(6) . ?
 C3 C4 1.3900 . ?
 C3 C2 1.3900 . ?
 C3 N1 1.42(2) . ?
 C4 H4 0.9300 . ?
 C4 C5 1.3900 . ?
 C5 C6 1.3900 . ?
 C5 C8 1.503(12) . ?
 C6 H6 0.9300 . ?
 C6 C7 1.3900 . ?
 C7 H7 0.9300 . ?
 C7 C2 1.3900 . ?
 C2 C1 1.504(12) . ?
 O2 C1 1.251(6) . ?
 N1 H1 0.8600 . ?
 N1 C9 1.42(2) . ?
 C9 O5 1.26(2) . ?
 C9 C10 1.51(2) . ?
 C10 H10A 0.9600 . ?
 C10 H10B 0.9600 . ?
 C10 H10C 0.9600 . ?
 N2 C11 1.4505 . ?
 N2 C12 1.4757 . ?
 N2 H2A 0.9616 . ?
 N2 H2B 1.0113 . ?
 C11 H11A 1.0719 . ?
 C11 H11B 1.0660 . ?
 C11 H11C 1.0233 . ?
 C12 H12A 1.0232 . ?
 C12 H12B 1.0464 . ?
 C12 H12C 1.0736 . ?
 N3 C13 1.4054 . ?
 N3 C14 1.4856 . ?
 N3 H3A 1.0041 . ?
 N3 H3B 0.9845 . ?
 C13 H13A 1.0482 . ?
 C13 H13B 1.0774 . ?
 C13 H13C 1.0662 . ?
 C14 H14A 1.0677 . ?
 C14 H14B 1.0140 . ?
 C14 H14C 1.0480 . ?

loop_
  _geom_angle_atom_site_label_1
  _geom_angle_atom_site_label_2
  _geom_angle_atom_site_label_3
  _geom_angle
  _geom_angle_site_symmetry_1
  _geom_angle_site_symmetry_3
  _geom_angle_publ_flag
 O3 In1 O3 114(2) 32_656 31_556 ?
 O3 In1 C8 28.5(4) 32_656 32_656 ?
 O3 In1 C8 97.7(14) 31_556 32_656 ?
 O3 In1 C8 97.7(14) 32_656 31_556 ?
 O3 In1 C8 28.5(4) 31_556 31_556 ?
 O3 In1 C1 111.1(15) 31_556 . ?
 O3 In1 C1 111.1(15) 32_656 14_545 ?
 O3 In1 C1 115.4(16) 32_656 . ?
 O3 In1 C1 115.4(16) 31_556 14_545 ?
 O1 In1 O3 131.4(14) 14_545 32_656 ?
 O1 In1 O3 87.2(17) 14_545 31_556 ?
 O1 In1 O3 131.4(14) . 31_556 ?
 O1 In1 O3 87.2(17) . 32_656 ?
 O1 In1 O1 112(2) . 14_545 ?
 O1 In1 C8 114.7(16) . 32_656 ?
 O1 In1 C8 110.4(16) . 31_556 ?
 O1 In1 C8 114.7(16) 14_545 31_556 ?
 O1 In1 C8 110.4(16) 14_545 32_656 ?
 O1 In1 C1 28.6(5) 14_545 14_545 ?
 O1 In1 C1 93.8(15) . 14_545 ?
 O1 In1 C1 93.8(15) 14_545 . ?
 O1 In1 C1 28.6(5) . . ?
 O4 In1 O3 81.7(12) 32_656 31_556 ?
 O4 In1 O3 56.8(8) 31_556 31_556 ?
 O4 In1 O3 56.8(8) 32_656 32_656 ?
 O4 In1 O3 81.7(12) 31_556 32_656 ?
 O4 In1 O1 140.9(16) 32_656 . ?
 O4 In1 O1 86.4(14) 32_656 14_545 ?
 O4 In1 O1 86.4(14) 31_556 . ?
 O4 In1 O1 140.9(16) 31_556 14_545 ?
 O4 In1 O4 101(2) 31_556 32_656 ?
 O4 In1 C8 28.3(5) 32_656 32_656 ?
 O4 In1 C8 28.3(5) 31_556 31_556 ?
 O4 In1 C8 90.6(16) 32_656 31_556 ?
 O4 In1 C8 90.6(16) 31_556 32_656 ?
 O4 In1 O2 160.0(13) 31_556 14_545 ?
 O4 In1 O2 160.0(13) 32_656 . ?
 O4 In1 O2 86.6(17) 32_656 14_545 ?
 O4 In1 O2 86.6(17) 31_556 . ?
 O4 In1 C1 167.2(16) 32_656 . ?
 O4 In1 C1 86.8(19) 32_656 14_545 ?
 O4 In1 C1 167.2(15) 31_556 14_545 ?
 O4 In1 C1 86.8(19) 31_556 . ?
 C8 In1 C8 94(3) 31_556 32_656 ?
 C8 In1 C1 143.3(14) 31_556 14_545 ?
 C8 In1 C1 101(2) 32_656 14_545 ?
 C8 In1 C1 101(2) 31_556 . ?
 C8 In1 C1 143.3(14) 32_656 . ?
 O2 In1 O3 87.4(14) . 31_556 ?
 O2 In1 O3 87.4(14) 14_545 32_656 ?
 O2 In1 O3 143.2(15) . 32_656 ?
 O2 In1 O3 143.2(15) 14_545 31_556 ?
 O2 In1 O1 76.4(14) . 14_545 ?
 O2 In1 O1 57.2(9) 14_545 14_545 ?
 O2 In1 O1 57.2(9) . . ?
 O2 In1 O1 76.3(14) 14_545 . ?
 O2 In1 C8 87.6(19) . 31_556 ?
 O2 In1 C8 87.6(19) 14_545 32_656 ?
 O2 In1 C8 171.6(14) . 32_656 ?
 O2 In1 C8 171.6(14) 14_545 31_556 ?
 O2 In1 O2 92(2) . 14_545 ?
 O2 In1 C1 82.8(15) 14_545 . ?
 O2 In1 C1 28.7(4) 14_545 14_545 ?
 O2 In1 C1 28.7(4) . . ?
 O2 In1 C1 82.8(15) . 14_545 ?
 C1 In1 C1 87(3) . 14_545 ?
 C8 O3 In1 92(3) . 23_655 ?
 C1 O1 In1 95(3) . . ?
 C8 O4 In1 96(3) . 23_655 ?
 C4 C3 C2 120.0 . . ?
 C4 C3 N1 127(5) . . ?
 C2 C3 N1 113(5) . . ?
 C3 C4 H4 120.0 . . ?
 C5 C4 C3 120.0 . . ?
 C5 C4 H4 120.0 . . ?
 C4 C5 C6 120.0 . . ?
 C4 C5 C8 111(5) . . ?
 C6 C5 C8 129(5) . . ?
 C5 C6 H6 120.0 . . ?
 C5 C6 C7 120.0 . . ?
 C7 C6 H6 120.0 . . ?
 C6 C7 H7 120.0 . . ?
 C2 C7 C6 120.0 . . ?
 C2 C7 H7 120.0 . . ?
 C3 C2 C1 136(5) . . ?
 C7 C2 C3 120.0 . . ?
 C7 C2 C1 104(5) . . ?
 O3 C8 In1 59(2) . 23_655 ?
 O3 C8 O4 115(4) . . ?
 O3 C8 C5 116(4) . . ?
 O4 C8 In1 56(2) . 23_655 ?
 O4 C8 C5 128(5) . . ?
 C5 C8 In1 166(4) . 23_655 ?
 C1 O2 In1 91(3) . . ?
 O1 C1 In1 56(2) . . ?
 O1 C1 C2 109(3) . . ?
 C2 C1 In1 161(4) . . ?
 O2 C1 In1 60(2) . . ?
 O2 C1 O1 117(4) . . ?
 O2 C1 C2 133(5) . . ?
 C3 N1 H1 116.8 . . ?
 C9 N1 C3 126(6) . . ?
 C9 N1 H1 116.8 . . ?
 N1 C9 C10 113(5) . . ?
 O5 C9 N1 124(7) . . ?
 O5 C9 C10 123(6) . . ?
 C9 C10 H10A 109.5 . . ?
 C9 C10 H10B 109.5 . . ?
 C9 C10 H10C 109.5 . . ?
 H10A C10 H10B 109.5 . . ?
 H10A C10 H10C 109.5 . . ?
 H10B C10 H10C 109.5 . . ?
 C11 N2 C12 115.1 . . ?
 C11 N2 H2A 111.7 . . ?
 C11 N2 H2B 105.5 . . ?
 C12 N2 H2A 104.6 . . ?
 C12 N2 H2B 114.0 . . ?
 H2A N2 H2B 105.6 . . ?
 N2 C11 H11A 104.8 . . ?
 N2 C11 H11B 109.6 . . ?
 N2 C11 H11C 111.1 . . ?
 H11A C11 H11B 115.4 . . ?
 H11A C11 H11C 110.3 . . ?
 H11B C11 H11C 105.7 . . ?
 N2 C12 H12A 103.7 . . ?
 N2 C12 H12B 109.3 . . ?
 N2 C12 H12C 113.5 . . ?
 H12A C12 H12B 112.8 . . ?
 H12A C12 H12C 110.3 . . ?
 H12B C12 H12C 107.3 . . ?
 C13 N3 C14 114.34(6) . . ?
 C13 N3 H3A 107.5 . . ?
 C13 N3 H3B 107.7 . . ?
 C14 N3 H3A 111.0 . . ?
 C14 N3 H3B 109.6 . . ?
 H3A N3 H3B 106.3 . . ?
 N3 C13 H13A 107.1 . . ?
 N3 C13 H13B 109.0 . . ?
 N3 C13 H13C 106.9 . . ?
 H13A C13 H13B 110.4 . . ?
 H13A C13 H13C 111.2 . . ?
 H13B C13 H13C 112.0 . . ?
 N3 C14 H14A 110.2 . . ?
 N3 C14 H14B 108.3 . . ?
 N3 C14 H14C 108.7 . . ?
 H14A C14 H14B 109.2 . . ?
 H14A C14 H14C 111.0 . . ?
 H14B C14 H14C 109.3 . . ?

loop_
  _geom_torsion_atom_site_label_1
  _geom_torsion_atom_site_label_2
  _geom_torsion_atom_site_label_3
  _geom_torsion_atom_site_label_4
  _geom_torsion
  _geom_torsion_site_symmetry_1
  _geom_torsion_site_symmetry_2
  _geom_torsion_site_symmetry_3
  _geom_torsion_site_symmetry_4
  _geom_torsion_publ_flag
 In1 O3 C8 O4 -3(7) 23_655 . . . ?
 In1 O3 C8 C5 165(4) 23_655 . . . ?
 In1 O1 C1 C2 -166(4) . . . . ?
 In1 O1 C1 O2 3(7) . . . . ?
 In1 O4 C8 O3 4(7) 23_655 . . . ?
 In1 O4 C8 C5 -163(6) 23_655 . . . ?
 In1 O2 C1 O1 -3(7) . . . . ?
 In1 O2 C1 C2 163(7) . . . . ?
 C3 C4 C5 C6 0.0 . . . . ?
 C3 C4 C5 C8 -180(4) . . . . ?
 C3 C2 C1 In1 -32(15) . . . . ?
 C3 C2 C1 O1 5(8) . . . . ?
 C3 C2 C1 O2 -162(6) . . . . ?
 C3 N1 C9 O5 -2(6) . . . . ?
 C3 N1 C9 C10 179(5) . . . . ?
 C4 C3 C2 C7 0.0 . . . . ?
 C4 C3 C2 C1 180(5) . . . . ?
 C4 C3 N1 C9 0(6) . . . . ?
 C4 C5 C6 C7 0.0 . . . . ?
 C4 C5 C8 In1 -109(15) . . . 23_655 ?
 C4 C5 C8 O3 -175(5) . . . . ?
 C4 C5 C8 O4 -9(9) . . . . ?
 C5 C6 C7 C2 0.0 . . . . ?
 C6 C5 C8 In1 71(16) . . . 23_655 ?
 C6 C5 C8 O3 5(8) . . . . ?
 C6 C5 C8 O4 172(5) . . . . ?
 C6 C7 C2 C3 0.0 . . . . ?
 C6 C7 C2 C1 -180(4) . . . . ?
 C7 C2 C1 In1 148(11) . . . . ?
 C7 C2 C1 O1 -176(5) . . . . ?
 C7 C2 C1 O2 17(9) . . . . ?
 C2 C3 C4 C5 0.0 . . . . ?
 C2 C3 N1 C9 -170(3) . . . . ?
 C8 C5 C6 C7 180(5) . . . . ?
 N1 C3 C4 C5 -169(5) . . . . ?
 N1 C3 C2 C7 170(4) . . . . ?
 N1 C3 C2 C1 -10(6) . . . . ?

_shelx_res_file
;
TITL In_MeAm_DMF_FC70_6_1-45 in Fddd
    in_meam_dmf_fc70_6_1-45.res
    created by SHELXL-2019/1 at 09:31:16 on 02-Nov-2023
REM Fddd (#70 in standard setting)
CELL 0.4859 14.181232 23.684981 33.748116 90 90 90
ZERR 16 0.011258 0.0151 0.010969 0 0 0
LATT 4
SYMM 0.75-X,0.75-Y,+Z
SYMM 0.75-X,+Y,0.75-Z
SYMM +X,0.75-Y,0.75-Z
SFAC C H In N O
DISP C 0.001 0.001 6.068
DISP H -0 0 0.607
DISP In -1.947 0.658 1423.319
DISP N 0.002 0.001 8.983
DISP O 0.004 0.003 13.336
UNIT 352 352 16 48 160
DFIX 1.43 C3 N1
DFIX 1.4 N1 C9
DFIX 1.5 C9 C10
DFIX 1.25 O5 C9
DFIX 1.504 0.01 C1 C2
DFIX 1.504 0.01 C5 C8
DFIX 1.25 0.005 C1 O1
DFIX 1.25 0.005 C1 O2
DFIX 1.25 0.005 C8 O3
DFIX 1.25 0.005 C8 O4
FLAT N1 C9 O5 C10
RIGU
SIMU 0.04 0.08 1.7

L.S. 49
PLAN  4
CONF
BOND
MORE -1
BOND $H
fmap 2
acta
OMIT 0 0 4
OMIT 0 4 0
OMIT 0 4 4
OMIT 0 6 2
OMIT 1 3 3
OMIT 2 0 2
OMIT 2 2 0
OMIT 6 22 14
OMIT 11 3 17
REM <olex2.extras>
REM <HklSrc "%.\\In_MeAm_DMF_FC70_6_1-45.hkl">
REM </olex2.extras>

WGHT    0.200000
FVAR       1.06519
IN1   3    0.625000    0.125000    0.322661    10.50000    0.41759    0.20313 =
         0.10838    0.00000    0.00000   -0.00450
O3    5    0.755675    0.339230    0.109088    11.00000    0.37388    0.18579 =
         0.13786    0.01995    0.03894   -0.01588
O1    5    0.731816    0.165933    0.286538    11.00000    0.39680    0.18049 =
         0.12833    0.00994    0.02019   -0.00303
O4    5    0.892399    0.304618    0.113752    11.00000    0.39137    0.22576 =
         0.16648    0.02796    0.03266   -0.00114
AFIX  66
C3    1    0.814671    0.213855    0.215003    11.00000    0.42294    0.26097 =
         0.17216    0.05004    0.03122    0.01277
C4    1    0.837193    0.243112    0.180575    11.00000    0.41667    0.24175 =
         0.16749    0.03967    0.02686    0.00635
AFIX  43
H4    2    0.897118    0.239794    0.169625    11.00000   -1.20000
AFIX  65
C5    1    0.770153    0.277326    0.162514    11.00000    0.40211    0.21133 =
         0.14181    0.02179    0.02577   -0.00968
C6    1    0.680589    0.282284    0.178881    11.00000    0.41090    0.23801 =
         0.14911    0.03922    0.02802    0.00112
AFIX  43
H6    2    0.635734    0.305176    0.166796    11.00000   -1.20000
AFIX  65
C7    1    0.658065    0.253029    0.213308    11.00000    0.41621    0.23875 =
         0.15103    0.04231    0.03139    0.00361
AFIX  43
H7    2    0.598141    0.256347    0.224258    11.00000   -1.20000
AFIX  65
C2    1    0.725105    0.218814    0.231369    11.00000    0.41649    0.22204 =
         0.14699    0.02769    0.01818   -0.00085
AFIX   0
C8    1    0.809001    0.304597    0.125749    11.00000    0.39198    0.19628 =
         0.13605    0.00803    0.02521   -0.00730
O2    5    0.589716    0.190735    0.276139    11.00000    0.40488    0.25595 =
         0.16642    0.05480    0.02124    0.01381
C1    1    0.674809    0.194756    0.266787    11.00000    0.40828    0.22191 =
         0.14902    0.03226    0.01964    0.00961
N1    4    0.878690    0.184894    0.240331    11.00000    0.44635    0.30410 =
         0.22671    0.07679    0.00924    0.02576
AFIX  43
H1    2    0.855106    0.168575    0.260825    11.00000   -1.20000
AFIX   0
C9    1    0.977456    0.180345    0.235057    11.00000    0.44582    0.32131 =
         0.28765    0.08107    0.01205    0.02826
O5    5    1.021240    0.201022    0.206023    11.00000    0.45678    0.40299 =
         0.33427    0.13864    0.03077    0.05833
C10   1    1.025558    0.147297    0.267689    11.00000    0.46492    0.31042 =
         0.30718    0.08607   -0.01560    0.01031
AFIX  33
H10A  2    0.979484    0.135431    0.286794    11.00000   -1.50000
H10B  2    1.055974    0.114741    0.256564    11.00000   -1.50000
H10C  2    1.071725    0.170757    0.280407    11.00000   -1.50000
AFIX   6

PART -1
N2    4    1.174015    0.218029    0.126512    10.25000    0.16795
C11   1    1.113184    0.261394    0.110149    10.25000    0.19891
C12   1    1.193318    0.223180    0.169328    10.25000    0.17458
H2A   2    1.235259    0.218251    0.114281    10.25000   -1.50000
H2B   2    1.144265    0.180894    0.118614    10.25000   -1.50000
H11A  2    1.146929    0.300439    0.117690    10.25000   -1.50000
H11B  2    1.103486    0.254118    0.079245    10.25000   -1.50000
H11C  2    1.047266    0.259602    0.122421    10.25000   -1.50000
H12A  2    1.127833    0.221136    0.181973    10.25000   -1.50000
H12B  2    1.237513    0.190167    0.178255    10.25000   -1.50000
H12C  2    1.227538    0.262003    0.177261    10.25000   -1.50000
AFIX   6

N3    4    0.482356    0.185078    0.173725    10.25000    0.19501
C13   1    0.413120    0.190128    0.203311    10.25000    0.25869
C14   1    0.463954    0.139615    0.144401    10.25000    0.16831
H3A   2    0.544557    0.179169    0.187324    10.25000   -1.50000
H3B   2    0.486870    0.221657    0.160002    10.25000   -1.50000
H13A  2    0.411117    0.151611    0.218585    10.25000   -1.50000
H13B  2    0.432404    0.223923    0.223084    10.25000   -1.50000
H13C  2    0.347916    0.198216    0.188641    10.25000   -1.50000
H14A  2    0.399057    0.147362    0.129312    10.25000   -1.50000
H14B  2    0.517446    0.139410    0.124464    10.25000   -1.50000
H14C  2    0.462206    0.100786    0.159274    10.25000   -1.50000
AFIX   0
HKLF 4


REM  In_MeAm_DMF_FC70_6_1-45 in Fddd
REM wR2 = 0.3631, GooF = S = 1.654, Restrained GooF = 1.244 for all data
REM R1 = 0.1134 for 238 Fo > 4sig(Fo) and 0.1732 for all 408 data
REM 156 parameters refined using 233 restraints

END

WGHT      0.2000      0.0000

REM Highest difference peak  0.357,  deepest hole -0.291,  1-sigma level  0.090
Q1    1   0.2952  0.1250  0.1250  10.50000  0.05    0.36
Q2    1   1.1201  0.3009  0.1074  11.00000  0.05    0.31
Q3    1   0.5099  0.2142  0.2179  11.00000  0.05    0.27
Q4    1   0.5758  0.1856  0.2595  11.00000  0.05    0.25
;
_shelx_res_checksum                31495
_shelx_hkl_file
;
   0   0  -4 15773.5 508.090   6
   0   0   4 15560.1 521.716   5
   0   0   4 16596.9 510.697   2
   0   0   6-236.429 463.699   2
   0   0   6-228.769 503.906   5
   0   0  -6-625.256 538.109   6
   0   0  -8 6182.87 761.817   6
   0   0   8 5552.54 730.488   5
   0   0   8 6711.14 727.587   2
   0   0 -10 111.937 838.693   6
   0   0  10-345.280 831.063   5
   0   0  10-131.410 788.830   2
   0   0 -12-682.536 1057.72   6
   0   0  12-105.559 1083.37   2
   0   0  12 756.451 1125.68   5
   0   0  14-93.4721 1604.17   2
   0   0 -14-901.674 1469.41   6
   0   0  16 8058.24 2082.70   5
   0   0  18 302.292 2194.52   2
   0   0 -18 74.2412 1867.78   6
   0   0  18 2492.71 2237.98   5
   0   0  20 196307. 5535.38   5
   0   0 -20 185050. 4877.21   6
   0   0  22-3191.82 3134.89   2
   0   0  22-5351.55 3229.55   5
   0   0 -22 1115.89 2260.85   6
   0   2   6 9248.01 631.888   5
   0   2   6 9102.75 550.508   2
   0  -2  -6 10221.4 644.630   6
   0   2  -8 631.740 922.868   6
   0   2   8 501.569 502.606   2
   0  -2  -8 186.266 617.563   6
   0   2   8 500.023 556.530   5
   0  -2 -10 42948.4 1381.50   6
   0   2 -10 38949.8 1664.87   6
   0   2  10 41846.0 1301.67   2
   0   2  10 40891.2 1352.00   5
   0  -2 -12-315.168 1077.94   6
   0   2  12 445.073 943.570   5
   0   2 -12-1893.78 1333.86   6
   0  -2  12-2616.13 2602.89   5
   0   2  12 74.1034 937.085   2
   0   2  14 645.037 1327.71   2
   0  -2  16 2524.18 3864.13   5
   0   2 -16 4049.66 1919.34   6
   0  -2 -18 106850. 3313.78   6
   0   2 -18 101035. 3478.49   6
   0   2  18 98401.7 3340.64   2
   0   2  18 103178. 3246.24   5
   0  -2  18 100677. 5654.49   5
   0  -2 -20 294.117 2088.35   6
   0   2 -20-2352.02 2169.39   6
   0   2  20 1870.85 2108.15   2
   0   2  20 1563.65 2071.47   5
   0  -2  20-863.322 4972.08   5
   0   2  22 26358.3 2738.22   5
   0   2  22 24889.1 2852.55   2
   0   2 -22 19263.5 2646.90   6
   0  -2 -22 24079.9 2500.95   6
   0   4   0 129874. 3334.75   4
   0  -4  -2-332.293 1706.40   8
   0   4   2 688.796 666.107   4
   0   4   4 91422.1 2170.89   5
   0  -4  -4 90509.6 2176.21   1
   0   4   4 95432.8 2192.04   4
   0  -4  -4 94313.4 2119.70   3
   0  -4  -4 96692.2 2433.92   8
   0   4   6 2264.10 473.279   2
   0  -4  -6 2699.77 764.221   8
   0   4   6 2188.12 564.643   5
   0   4   6 3151.04 541.676   4
   0  -4  -6 2684.79 586.208   1
   0  -4  -6 2432.46 656.497   3
   0   4   8 39682.3 1122.99   2
   0   4   8 40225.7 1216.97   5
   0   4   8 42097.8 1149.25   7
   0  -4  -8 40576.3 1070.67   1
   0  -4  -8 41573.5 1230.15   8
   0  -4  -8 40513.9 1201.70   6
   0  -4 -10 1259.73 878.628   8
   0  -4 -10 2141.94 493.992   1
   0   4  10 1899.78 702.817   7
   0  -4 -10 2360.98 851.654   6
   0   4  10 2600.32 702.483   2
   0   4  10 2192.35 797.497   5
   0  -4 -12 60620.9 1791.22   8
   0   4  12 59491.8 1771.91   2
   0  -4 -12 59171.8 1933.85   6
   0  -4 -12 58640.9 1375.05   1
   0   4  12 60480.3 1568.17   7
   0   4  12 56484.4 1842.56   5
   0  -4 -16 53026.3 2130.02   8
   0   4  18 2283.25 1612.35   5
   0  -4 -18 1569.13 1838.03   8
   0  -4 -18 2711.81 1821.03   6
   0   4  18-1275.72 1646.74   2
   0  -4 -20 30560.3 2412.24   8
   0   4  20 34811.4 2249.37   5
   0  -4 -20 26449.2 2367.43   6
   0   4  20 27555.4 2279.85   2
   0  -4 -22 206.026 2297.85   6
   0  -4 -22-1899.28 2480.16   8
   0   4  22-970.557 2091.07   5
   0   4  22-489.589 2203.95   2
   0  -6  -4 1096.83 2160.12   8
   0   6   4 695.143 925.256   4
   0   6   6 450834. 8979.68   2
   0  -6  -6 456509. 9137.94   1
   0  -6  -6 460092. 9163.73   3
   0   6   6 466006. 9215.71   4
   0  -6  -6 458728. 9530.58   8
   0  -6  -8 3977.20 1409.41   8
   0   6   8 4665.79 891.158   5
   0   6   8 4695.99 931.142   4
   0  -6  -8 4489.60 961.934   1
   0  -6  -8 4504.89 1005.70   3
   0   6   8 4143.70 716.414   2
   0   6  10 188724. 4142.34   4
   0  -6 -10 186105. 4215.93   3
   0   6  10 187912. 4042.17   2
   0  -6 -10 196108. 4263.83   8
   0   6  10 191432. 4177.38   5
   0  -6 -10 192934. 4006.85   1
   0  -6 -14 2585.15 847.395   1
   0   6  14 2012.94 1389.13   5
   0  -6 -14 2099.81 1507.41   8
   0   6  14 1685.88 1186.26   2
   0   6  14 2486.25 1270.38   7
   0  -6 -14 3328.16 1483.75   6
   0   6  16 340.501 1104.09   7
   0  -6 -16-470.978 1567.98   8
   0  -6 -16 169.361 727.728   1
   0  -6 -18 32020.2 1976.66   8
   0   6  18 34604.5 2038.10   5
   0  -6 -18 30276.4 2127.48   6
   0   6  18 28223.3 1861.70   2
   0   6  20-2040.96 1862.29   5
   0   6  20-1360.48 1733.14   2
   0   8   2-872.168 1365.33   4
   0   8   4 48573.7 2167.18   4
   0  -8  -4 57315.5 6211.96   8
   0  -8  -6-437.673 1925.23   1
   0   8   6 1382.45 1432.18   4
   0  -8  -6 32.3758 3701.26   8
   0  -8  -8 321901. 7106.70   3
   0   8   8 322284. 6613.70   2
   0  -8  -8 309594. 7858.39   8
   0   8   8 325889. 7044.85   4
   0  -8  -8 332685. 6902.55   1
   0  -8 -12 113842. 3603.08   8
   0   8  12 106442. 3000.74   5
   0  -8 -12 104307. 3057.07   3
   0   8  12 102943. 3026.05   4
   0  -8 -12 118886. 2880.53   1
   0   8  12 111860. 2756.40   2
   0   8  14 29.7509 1203.07   2
   0  -8 -14-645.056 1480.59   6
   0   8  14 63.9979 1363.20   7
   0  -8 -14 802.226 1251.77   1
   0   8  14 573.013 1433.79   4
   0  -8 -14-3065.41 2103.24   8
   0   8  14 302.661 1494.30   5
   0   8  16 11464.3 1630.93   7
   0  -8 -16 12709.2 1275.62   1
   0  -8 -16 10943.6 2094.92   8
   0   8  16 9297.43 1501.16   4
   0   8  20 19043.6 1694.85   7
   0  -8 -20 20020.5 2220.11   8
   0   8  20 22889.4 2206.88   5
   0  -8 -20 20490.3 1156.90   1
   0  -8 -20 21387.5 2333.90   6
   0   8  20 23465.8 2010.94   2
   0 -10  -8 3868.55 2609.72   1
   0  10   8 1167.68 2025.47   4
   0  10  10 227520. 5674.66   4
   0  10  10 230910. 4976.74   2
   0 -10 -12 4067.02 1908.39   1
   0  10  12 1963.62 1652.43   5
   0 -10 -12 1296.17 1862.87   3
   0  10  12 2007.02 1257.69   2
   0 -10 -12-970.857 3765.91   8
   0  10  12-734.000 1870.58   4
   0 -10 -14 4523.08 1755.55   1
   0 -10 -14 773.107 3380.79   8
   0  10  14 2018.46 1654.35   5
   0  10  14 1379.42 1823.16   4
   0  10  14 2678.57 1352.15   2
   0 -10 -14 1562.91 1839.83   3
   0 -10 -16 1802.91 1625.92   1
   0 -10 -18 24667.8 1714.37   1
   0  10  18 20723.4 2096.54   7
   0 -10 -18 24754.6 2224.68   6
   0  10  18 20449.5 2191.82   4
   0 -10 -18 21353.1 3115.99   8
   0 -10 -18 22279.9 2441.07   3
   0  10  18 21337.3 2269.81   5
   0  12   6-1071.00 2297.04   4
   0  12   8 11182.4 2430.41   4
   0 -12 -10-4715.77 8122.01   8
   0  12  10-956.113 2371.66   4
   0 -12 -12 12124.7 6655.49   8
   0  12  12 11457.4 2593.30   4
   0  12  12 19218.0 1670.49   2
   0 -12 -14-4387.39 2414.23   3
   0  12  14-1954.84 2441.81   4
   0 -12 -14-831.840 5662.70   8
   0  12  14-899.253 1507.52   2
   0 -14  -8 7010.18 7020.56   1
   0  14  10 6854.81 2795.07   4
   0 -14 -10 5577.75 4739.65   1
  -1  -1   3 177119. 3521.67   5
   1  -1  -3 175978. 3567.60   3
   1   1  -3 177338. 3512.41   6
  -1   1   3 172891. 3546.66   2
  -1  -1   3 178335. 3495.84   2
  -1   1   3 175622. 3597.38   5
  -1  -1   5 157923. 3280.38   5
   1   1  -5 161248. 3269.51   6
  -1  -1   5 151346. 3216.33   2
  -1   1   5 161548. 3249.49   2
  -1   1   5 159523. 3287.66   5
  -1   1   7 108132. 2488.58   5
  -1   1   7 112940. 2445.60   2
   1  -1  -7 107100. 2494.28   6
   1   1  -7 108109. 2524.78   6
  -1  -1   7 112643. 2523.95   5
  -1  -1   7 117471. 2476.10   2
  -1   1   9 787.893 556.558   2
  -1  -1   9 1075.87 687.110   5
   1   1  -9 273.430 700.878   6
   1  -1  -9 344.101 708.899   6
  -1   1   9 1029.66 642.299   5
  -1  -1   9 806.327 594.539   2
  -1  -1  11-11.6581 903.221   5
  -1   1  11-164.623 721.044   2
   1   1 -11-82.8354 905.444   6
  -1   1  11 306.315 812.215   5
   1   1  11-856.123 1832.08   5
   1  -1 -11-217.293 927.511   6
  -1  -1  11-575.954 791.559   2
  -1  -1 -11-1545.78 1340.63   6
   1  -1 -13 8175.65 1327.58   6
  -1   1  13 8759.87 1240.47   5
   1   1  13 10539.0 2478.31   5
  -1   1  13 8800.64 1105.20   2
   1   1 -13 8513.77 1318.21   6
  -1  -1 -13 3162.69 1919.47   6
  -1  -1  13 7629.64 1239.29   2
  -1  -1  15-3880.23 1918.12   5
  -1   1  17 14361.8 1818.91   5
  -1   1  17 14129.2 1643.56   2
  -1  -1  17 7981.21 1775.43   2
   1   1  17 12069.5 3194.71   5
   1  -1 -17 13639.0 1810.65   6
  -1  -1  17 12591.7 2001.88   5
   1   1 -17 9091.22 1836.90   6
  -1  -1  19 2520.84 2202.67   5
  -1  -1  19 1150.05 1904.71   2
   1  -1 -19-588.096 1864.42   6
  -1  -1 -19 2981.32 2276.87   6
   1   1 -19-316.333 1902.54   6
  -1   1  19-1032.85 1812.38   5
   1   1  19 2037.15 3520.61   5
  -1   1  19 1566.01 1708.21   2
   1   1 -23 25258.1 2546.27   6
  -1   1  23 18959.0 2653.06   5
  -1   1  23 20129.2 2458.38   2
   1  -1 -23 21804.7 2551.30   6
  -1  -1  23 21489.8 3193.18   5
   1   1  23 14311.1 5057.22   5
  -1  -1  23 21714.6 2793.53   2
  -1  -3  -1 78967.2 1786.43   1
  -1  -3   1 81943.7 1820.57   1
  -1  -3   1 88490.9 1888.51   8
   1   3  -1 90527.3 1877.25   4
  -1  -3  -1 80222.6 1852.05   8
  -1  -3   3 645060. 12585.9   2
  -1  -3   3 637702. 12772.1   8
   1   3   3 656747. 12591.8   7
  -1  -3   3 651477. 12587.2   5
  -1  -3  -3 649665. 12499.1   1
   1   3  -3 639405. 12553.3   6
  -1  -3  -3 652384. 12591.0   8
   1   3  -3 658034. 12641.2   4
   1   3  -5 259427. 5188.04   6
  -1  -3  -5 248523. 5164.62   8
   1   3  -5 272162. 5542.99   4
  -1  -3   5 258008. 5241.62   2
  -1   3   5 265069. 5174.95   2
  -1  -3   5 256493. 5260.94   5
   1  -3  -5 262410. 5232.66   3
  -1   3   5 255474. 5275.11   5
  -1  -3  -5 243510. 5010.66   1
   1   3   5 248792. 5145.22   7
   1   3   7 1075.99 479.373   7
  -1   3   7 3491.84 586.234   2
   1   3   7 1159.65 624.199   2
   1   3  -7 2200.66 686.597   6
  -1  -3   7 2705.04 688.360   2
   1  -3  -7 3351.90 766.316   3
   1   3   7 907.755 492.104   5
  -1   3   7 3114.00 663.821   5
  -1  -3  -7 717.947 724.629   8
  -1  -3   7 2297.60 751.305   5
  -1  -3  -7 977.268 675.824   6
  -1  -3  -7 897.398 348.968   1
  -1  -3   9 3165.56 849.777   2
  -1  -3  -9 1662.72 836.228   6
   1   3   9 1313.32 536.171   7
   1   3  -9 1941.76 786.568   6
  -1   3   9 3020.69 740.950   5
  -1  -3   9 1180.97 932.952   5
  -1  -3  -9 2219.62 778.955   8
  -1   3   9 2266.47 636.007   2
   1   3   9 2024.70 809.078   2
   1   3   9 1365.84 649.277   5
  -1  -3 -11 4089.82 1132.79   6
  -1  -3 -11 4147.84 935.411   8
   1   3 -11 3392.98 1041.12   6
  -1   3  11 3917.50 813.141   2
   1   3  11 2901.33 1162.69   2
   1  -3 -11 4583.13 1023.23   6
   1   3  11 2852.70 925.348   5
  -1   3  11 3607.31 928.575   5
  -1  -3  11 3808.97 1301.74   5
  -1  -3  11 3698.52 1143.48   2
   1   3  13 5511.20 1315.81   5
   1  -3 -13 8468.55 1392.11   6
   1   3  13 4477.23 1696.16   2
  -1   3  13 5957.12 1247.95   5
  -1  -3 -13 4606.58 1572.96   6
  -1   3  13 6003.18 1076.03   2
   1   3 -15 66938.0 2522.79   6
  -1  -3 -15 75198.0 2734.17   6
  -1  -3  15 74675.3 3165.28   5
   1   3  15 69722.2 3052.60   2
  -1   3  17 34353.6 1803.97   2
   1   3  17 32268.3 2203.18   5
  -1   3  17 39265.7 1969.57   5
  -1  -3  17 37585.8 3018.34   5
   1   3 -17 33533.9 2136.15   6
  -1  -3 -19-3527.94 2305.70   6
   1   3  19 581.606 2791.64   2
  -1  -3  19-1816.83 2412.14   2
   1  -3 -19 633.631 1037.37   8
   1   3 -19-118.205 1926.94   6
   1   3  19 2055.79 2110.38   5
  -1   3  19-626.939 1555.14   2
  -1  -3  19-1396.78 2910.14   5
   1  -3 -19 270.967 1889.37   6
  -1   3  19-1412.24 1703.74   5
  -1  -3  21 924.277 3743.88   5
   1   3  21 7005.58 2574.85   5
  -1  -3  21-5281.46 3661.19   2
  -1  -3 -21-1687.73 2678.07   6
  -1   3  21 7802.15 1997.41   5
   1   3 -21-3889.12 2704.73   6
  -1   3  21 2649.53 1890.31   2
   1  -3 -21-1560.74 1460.58   8
  -1  -5  -1 391.473 972.811   8
  -1  -5  -1-344.613 816.935   1
   1   5  -1 861.240 736.421   4
  -1  -5   1-19.3213 1069.24   1
  -1  -5   1-167.361 1340.05   8
   1   5   1-33.2017 689.118   4
  -1  -5  -3 13959.2 849.513   1
   1   5  -3 16807.2 1090.35   4
  -1  -5  -3 12492.0 963.887   8
  -1  -5   3 17000.4 2170.09   8
   1   5  -5 978495. 19799.9   4
  -1  -5  -5 999999. 19294.5   8
   1   5   5 999027. 19284.9   7
  -1  -5  -5 993978. 19180.9   1
   1   5   7 198184. 3979.77   2
  -1  -5  -7 196609. 4047.13   1
   1   5   7 198724. 4203.13   7
   1  -5  -7 193688. 4303.23   3
  -1   5   7 196343. 4345.55   5
  -1  -5  -7 190164. 4210.17   8
   1   5   7 197036. 4004.66   5
  -1  -5  -7 197574. 4011.94   6
  -1   5   7 204663. 4203.32   2
   1   5   9 14136.6 822.827   2
  -1   5   9 11541.5 1098.69   5
  -1  -5  -9 13346.8 1203.03   8
  -1  -5  -9 13866.1 788.198   1
  -1   5   9 11102.0 919.752   2
   1   5   9 14179.1 1020.56   7
   1   5   9 12926.3 840.887   5
  -1  -5   9 12768.6 2197.41   5
   1   5  -9 17707.8 1390.86   6
   1  -5  -9 13618.5 1069.70   1
  -1  -5  -9 14034.9 954.677   6
   1  -5  -9 11180.7 1203.61   3
  -1   5   9 13366.8 1581.92   4
  -1   5  11 39219.3 1812.37   4
  -1  -5 -11 35805.3 1122.65   1
  -1  -5 -11 36827.5 1588.85   6
   1   5  11 34326.0 1449.69   7
  -1  -5  11 39110.8 3115.22   5
  -1   5  11 40416.3 1666.98   5
   1  -5 -11 42516.9 1290.20   1
   1   5  11 35234.1 1470.77   2
  -1   5  11 39863.8 1476.16   2
   1  -5 -11 42875.3 1848.09   3
  -1  -5 -11 36668.1 1748.15   8
   1   5  11 34340.9 1425.49   5
   1   5  15 68629.2 2487.75   2
  -1  -5 -15 73563.4 2595.11   8
  -1  -5 -15 63994.0 2551.04   6
   1  -5 -15 70215.1 2269.51   8
  -1   5  15 64022.2 1985.70   4
   1   5  15 64287.0 2300.90   5
  -1   5  15 69793.3 1788.46   7
   1  -5 -15 68745.8 1533.20   1
   1   5 -15 68602.3 2757.62   6
  -1  -5  15 63615.3 4677.27   5
   1  -5 -17 6499.42 1799.52   6
  -1   5  17 3874.35 996.364   4
  -1  -5  17 6796.32 4262.05   5
  -1  -5 -17 6575.14 2078.39   8
  -1   5  17 8286.71 1390.71   2
   1   5 -17 2719.05 1920.15   6
  -1   5  17 7784.68 1634.16   5
   1  -5 -17 6568.99 1295.82   8
   1  -5 -19-2253.74 2009.27   6
  -1  -5  19 401.735 4748.31   5
  -1   5  19 2782.56 1756.15   5
  -1  -5 -19-972.203 2106.87   6
   1  -5 -19 156.510 1142.90   8
   1   5 -19 988.120 2010.61   6
   1   5  19-529.963 2212.90   2
  -1  -5 -19 597.028 2383.10   8
   1   5  19 895.540 1835.58   5
  -1   5  19 1282.18 1504.91   2
  -1   5  19 628.570 869.074   4
   1  -5 -21 2236.77 2160.93   6
  -1  -5 -21 2029.33 2414.53   6
  -1   5  21 2766.77 1764.97   2
   1   5 -21-693.031 2204.29   6
  -1  -5  21 3386.33 5943.45   5
   1   5  21 3105.55 2639.07   2
  -1  -5 -21 3994.23 2786.84   8
   1   5  21 4681.19 2120.91   5
  -1   5  21 2437.32 1929.60   5
   1   7  -1 11810.8 1165.06   4
  -1  -7  -1 14874.9 1740.59   8
  -1  -7   1 11593.9 2306.29   8
   1   7   1 12950.8 1045.10   4
  -1  -7  -1 15479.3 1394.13   1
  -1  -7  -3 2102.66 1044.68   1
   1   7   3 3177.62 889.774   4
  -1  -7   3 2304.28 3851.15   8
   1   7  -3 3013.10 1121.42   4
  -1  -7  -3 2068.12 1318.19   8
  -1  -7  -5 3611.75 1296.88   8
   1   7   5 2737.22 531.808   2
   1   7   5 2771.28 920.217   4
  -1  -7  -5 3333.79 1034.00   1
   1   7  -5 3335.22 1385.79   4
  -1  -7  -7 259329. 5314.47   3
   1   7   7 263308. 5304.43   5
   1   7   7 262888. 5182.86   2
  -1  -7  -7 262443. 5608.14   8
  -1  -7  -7 257779. 5418.57   1
   1   7   7 250255. 5504.92   4
  -1   7   9 2443.30 1145.63   2
  -1  -7  -9 3035.34 943.540   6
   1  -7  -9 2991.67 1627.02   3
  -1   7   9 200.522 1423.41   5
  -1  -7  -9 3210.19 1123.38   3
   1   7   9 1704.82 794.871   2
  -1  -7  -9 3564.72 1529.37   8
   1   7   9 948.670 1225.24   7
  -1  -7  -9 2581.87 1122.79   1
   1   7   9 1055.67 956.673   5
   1   7  13 94977.1 2575.85   2
   1  -7 -13 101926. 3071.57   3
  -1  -7 -13 93484.2 2988.42   8
  -1   7  13 98935.2 2976.89   5
  -1  -7 -13 89747.4 2703.34   6
   1   7  13 90946.2 2788.17   7
  -1   7  13 103950. 2694.51   2
   1   7  13 94900.4 2632.86   5
  -1  -7 -13 98202.0 2422.54   1
   1  -7 -13 108458. 2591.90   1
  -1   7  13 100059. 3297.28   4
  -1  -7 -15 36621.8 2241.05   8
   1   7  15 36376.1 1789.41   2
  -1   7  15 27369.1 1473.11   7
  -1  -7 -15 32042.6 1955.13   6
   1  -7 -15 34020.5 1439.73   1
   1  -7 -15 25266.8 3977.97   8
   1   7  15 34949.6 1805.76   7
  -1  -7 -15 31772.7 1266.00   1
  -1   7  15 33783.2 2259.30   4
   1   7  15 34560.2 1764.07   5
  -1   7  17 12138.6 1541.43   2
  -1  -7 -17 11593.5 1009.15   1
  -1  -7 -17 14440.3 2177.95   8
   1  -7 -17 12421.3 2222.79   3
  -1   7  17 16870.2 1956.82   5
   1  -7 -17 14064.0 3178.73   8
  -1   7  17 12580.0 1389.40   7
   1  -7 -17 12377.0 1980.60   6
   1   7  17 12400.0 1510.49   7
  -1   7  17 12924.8 1934.07   4
   1  -7 -17 14560.4 1076.55   1
  -1   7  19-2964.33 1581.95   2
  -1  -7 -19-3610.68 2376.41   8
   1   7  19-4471.63 2111.49   2
  -1   7  19-2198.52 1951.73   5
   1   7  19-472.059 1786.77   5
   1  -7 -19-5416.44 2877.16   8
  -1  -9  -1-2728.28 3433.08   8
  -1  -9  -1 2351.40 2456.90   1
   1   9   1 3387.78 1444.20   4
   1   9   3 6735.49 1406.82   4
  -1  -9  -3 7288.58 2006.06   1
  -1  -9  -3 7221.02 2826.53   8
  -1  -9  -5 36895.4 2093.70   1
  -1  -9  -5 35505.5 2733.79   8
   1   9   5 32616.9 1892.61   4
  -1  -9  -9 10053.1 2260.08   8
   1   9   9 7113.43 1419.46   5
   1   9   9 13360.4 1054.86   2
  -1  -9  -9 3813.63 1618.77   3
  -1  -9  -9 7480.63 1631.70   1
   1   9   9 11129.0 1595.18   4
  -1  -9 -11 18013.6 1347.08   6
  -1   9  11 22051.1 2581.77   4
   1  -9 -11 32215.2 2827.11   1
  -1  -9 -11 21136.9 1642.04   1
  -1   9  11 29070.0 1686.61   2
  -1  -9 -11 23064.8 2243.12   8
   1   9  11 17485.5 1638.45   4
   1   9  11 20345.5 1215.87   2
   1   9  11 19459.7 1710.01   7
  -1  -9 -11 19347.6 1617.91   3
   1  -9 -11 27992.7 2384.80   3
   1   9  11 20957.8 1485.84   5
  -1  -9 -13 33758.0 1729.24   6
  -1  -9 -13 37610.6 1915.21   3
  -1  -9 -13 40248.4 1772.01   1
  -1  -9 -13 38402.1 2351.40   8
   1  -9 -13 31906.9 2238.92   1
   1   9  13 41068.1 1564.15   2
  -1   9  13 27542.9 2694.16   4
   1   9  13 40588.2 1790.46   5
  -1   9  13 26068.0 1742.53   2
   1   9  13 34794.7 2005.26   7
  -1  -9 -15 22662.4 1859.72   6
  -1  -9 -15 23270.1 2284.39   8
   1   9  15 25506.0 1807.87   5
   1   9  15 24760.0 1575.69   2
  -1  -9 -15 25473.2 1596.56   1
   1   9  15 23686.8 1994.79   7
  -1   9  15 23187.9 2609.13   4
  -1  -9 -17 6757.18 1288.85   1
  -1  -9 -17 9103.20 2309.21   8
   1  -9 -17 6340.32 1502.40   1
   1  -9 -19-1451.80 2232.79   6
   1  -9 -19-952.297 1344.53   1
   1  -9 -19-1175.08 2468.12   3
   1   9  19 1925.66 1860.58   5
  -1   9  19-1596.62 2468.98   4
  -1   9  19 745.471 1674.86   7
   1  -9 -19-2512.38 5704.91   8
  -1   9  19-2236.32 1664.30   2
   1   9  19-1081.23 1826.00   7
  -1   9  19 930.796 2098.66   5
  -1  -9 -19-1294.32 1164.72   1
   1  11  -1-3416.60 2113.21   4
   1  11   1-1743.37 1998.67   4
   1  11   3 16621.3 2142.85   4
   1  11  -3 12976.4 2210.41   4
  -1 -11  -3 11236.7 5006.71   8
   1  11   5 10979.2 1980.34   4
  -1 -11  -5 12649.1 4115.68   8
   1  11   9-447.085 1098.27   2
  -1  11  11 17428.0 1693.91   2
   1  11  11 19318.7 1289.87   2
  -1 -11 -11 18729.2 2099.15   3
   1 -11 -13 29009.6 3130.37   1
  -1 -11 -13 18683.3 1600.48   6
   1  11  13 16227.7 1720.66   5
  -1  11  13 28831.0 1880.73   2
  -1 -11 -13 14294.0 1888.66   3
   1  11  13 17769.2 1380.85   2
   1 -11 -15 12726.3 2473.81   1
  -1 -11 -15 13004.2 1973.62   3
  -1 -11 -15 13202.4 1765.27   6
   1  11  15 14745.8 1836.77   5
   1  11  15 17270.9 1489.26   2
   1 -11 -17 4642.12 2376.40   3
  -1  11  17 4277.04 2226.73   5
   1 -11 -17 4116.89 2051.49   1
  -1  11  17 530.827 2755.41   4
   1  11  17 1959.01 1579.03   2
  -1  11  17 2341.53 1737.11   2
   1  13  -1 2528.41 2080.21   4
   1  13   1 3856.10 2157.52   4
  -1 -13  -3 6951.29 4967.37   1
   1  13   3 2722.53 2180.59   4
  -1 -13  -3 4242.62 7906.41   8
  -1 -13  -5 14398.3 3749.31   1
   1  13   5 15890.4 2334.78   4
  -1 -13  -7 5843.96 5070.51   8
   1  13   7 2922.85 2149.71   4
  -1 -13  -7 4616.93 3021.36   1
  -1 -13  -9-3117.49 4572.07   8
  -1 -13  -9-1372.68 2733.06   1
   1  13   9 495.373 1341.13   2
   1  13   9-1614.54 2155.79   4
  -1 -13 -11-2540.97 2504.12   1
  -1 -13 -11-6828.24 4172.44   8
   1  13  11-3158.53 1356.34   2
   1  13  11-4283.41 2148.46   4
   1 -13 -13 7590.66 5075.26   1
   1  13  13 9072.36 2172.94   4
  -1 -13 -13 15963.5 2457.03   1
  -1 -13 -13 16998.0 4057.84   8
  -1 -15  -5 4349.72 5770.20   1
   1  15   5 845.087 2511.76   4
  -1 -15  -7-352.610 8033.55   8
  -1 -15  -7 1840.79 4303.82   1
   1  15   7 724.877 2487.47   4
   2   0  -2 510389. 10114.9   3
  -2   0   4-574.237 555.891   2
   2   0  -4-1148.10 668.204   3
  -2   0   4-530.288 641.475   5
   2   0  -6 97537.9 2347.24   3
  -2   0   6 95268.2 2217.18   2
  -2   0   6 95238.1 2294.87   5
  -2   0   8-321.890 588.868   2
  -2   0   8-174.232 646.679   5
  -2   0  10 5835.15 758.772   2
   2   0 -10 6665.02 980.798   6
  -2   0  10 6863.72 881.610   5
   2   0 -12 362.729 1183.46   6
  -2   0  12-888.552 1093.93   5
  -2   0  12 415.136 912.179   2
   2   0 -16-702.536 1753.17   6
  -2   0  16-2188.25 1582.65   5
  -2   0  16-1128.97 1338.48   2
  -2   0  18 177417. 4452.75   5
  -2   0  18 163139. 4204.55   2
   2   0 -18 176227. 4489.16   6
  -2   0  20 1204.59 1643.64   2
  -2   0  20 1629.90 1936.00   5
  -2   0  22 13418.2 2316.96   5
  -2   0  22 11490.7 2056.15   2
   2   0 -22 14854.0 2380.21   6
   2   2   0 372431. 7328.56   7
  -2  -2   0 373151. 7195.92   1
  -2  -2   0 364117. 7340.18   8
   2   2   2 45636.7 1110.89   7
  -2  -2   2 37144.1 1072.85   5
   2   2  -2 37936.1 1057.97   3
  -2  -2  -2 42460.3 957.795   1
  -2  -2  -2 42936.4 1143.88   8
  -2  -2   2 39414.5 963.616   1
  -2  -2   2 38484.6 1121.61   8
  -2  -2   2 36474.1 1007.24   2
   2   2  -2 39943.7 1105.95   7
  -2  -2   4 34726.9 1072.25   5
   2  -2  -4 34703.6 1445.82   3
  -2  -2   4 39426.6 947.177   1
  -2  -2   4 32696.3 1003.26   2
  -2  -2   4 38660.3 1153.81   8
   2   2  -4 37010.3 1078.65   7
  -2  -2   6 13978.9 773.026   8
   2   2  -6 12903.9 788.983   6
   2  -2  -6 11607.3 915.018   3
  -2   2   6 12381.1 937.070   5
  -2  -2   6 13511.8 747.972   5
  -2  -2   6 13219.2 595.831   1
  -2   2   6 11664.9 829.907   2
  -2  -2   6 13632.3 670.506   2
  -2  -2   8 67787.8 1849.81   8
   2   2  -8 62920.3 1634.79   4
  -2  -2   8 64498.1 1524.55   1
  -2  -2   8 63771.1 1619.10   2
  -2  -2   8 64022.0 1736.61   5
  -2   2   8 61136.6 1814.78   5
  -2   2   8 63535.6 1728.11   2
   2  -2  -8 63213.9 1881.37   3
   2   2  -8 64710.5 1752.49   6
   2   2 -10-1054.65 1882.88   4
  -2   2  10 204.564 787.576   2
   2  -2 -10-365.580 1097.07   3
  -2   2  10-526.386 889.739   5
  -2  -2  10 276.369 867.927   5
   2   2 -10 198.200 943.083   6
   2   2 -12 22888.7 1527.53   6
  -2   2  12 22612.3 1398.98   5
   2  -2 -12 24358.8 1515.67   6
  -2  -2  12 22385.1 1293.25   2
  -2   2  12 21709.5 1270.82   2
  -2   2  16 28778.6 1637.83   2
   2  -2 -16 34941.1 2062.00   6
  -2   2  16 28720.1 1871.13   5
   2   2 -16 27873.2 2019.05   6
  -2  -2  16 29446.9 1828.42   2
  -2  -2  16 28036.9 2099.08   5
   2  -2 -18 11824.1 1984.99   6
  -2   2  18 7770.64 1526.96   2
  -2  -2  18 11865.4 1766.67   2
  -2   2  18 9386.06 1722.20   5
  -2  -2  18 11267.9 2118.62   5
   2   2 -18 12698.9 1960.74   6
  -2  -2  20 63058.1 3133.74   5
  -2   2  20 65879.0 2563.37   2
  -2   2  22 457.043 1799.98   2
   2   2 -22-497.177 2250.06   6
  -2  -2  22 596.121 2113.63   2
   2  -2 -22-1133.12 2257.30   6
  -2  -2  22-1580.76 2562.19   5
  -2   2  22 366.711 1964.27   5
   2   4   0 3297.49 788.281   7
  -2  -4   0 2491.08 893.645   8
  -2  -4   0 2394.82 612.530   1
   2   4  -2 298941. 5944.63   6
  -2  -4   2 300844. 5942.92   5
   2   4   2 310003. 6188.31   7
  -2  -4   2 308711. 5902.39   2
  -2  -4   2 298243. 6040.57   1
  -2  -4  -2 296402. 6006.29   1
  -2  -4   2 299314. 6161.52   8
  -2  -4  -2 299963. 6181.51   8
   2   4  -4 39649.8 1296.21   4
   2   4  -4 34814.9 1159.71   6
  -2  -4   4 37407.2 1175.92   5
  -2  -4  -4 52484.0 1449.23   8
  -2  -4   4 38095.3 1243.54   1
  -2  -4   4 36258.3 1349.22   8
  -2  -4   4 36055.1 1095.67   2
   2  -4  -6 36660.9 1573.96   3
   2   4  -6 39580.5 1182.52   6
  -2  -4   6 42350.1 1250.67   5
  -2  -4   6 44627.2 1142.78   2
  -2  -4   6 37259.0 1496.97   8
  -2  -4  -6 27514.3 1298.61   8
   2   4   6 27415.3 1150.39   7
   2   4  -6 31715.0 1252.40   4
  -2  -4   6 36825.4 1253.63   1
   2   4  -8 7143.51 885.233   6
  -2  -4  -8 11632.5 1116.02   8
  -2  -4   8 6842.45 936.866   5
  -2  -4   8 9487.07 2013.88   8
   2  -4  -8 7886.86 1123.96   3
  -2   4   8 7073.99 1103.86   5
  -2   4   8 6719.70 928.427   2
  -2  -4   8 10157.8 1235.50   1
  -2  -4  -8 12106.7 622.642   1
  -2  -4   8 6152.96 802.701   2
   2   4  -8 9730.45 1131.75   4
   2   4   8 12543.3 861.541   7
  -2  -4  10 86969.6 2488.53   5
   2   4 -10 90198.0 2394.14   6
  -2   4  10 89382.5 2549.59   5
  -2  -4  10 90666.8 2389.55   2
   2   4  10 82018.5 2586.03   5
   2   4 -10 102372. 3383.50   4
  -2  -4 -10 78897.4 2426.76   8
  -2   4  10 89604.8 2358.81   2
   2   4  10 87994.5 2416.50   7
   2  -4 -10 96610.8 2637.98   3
  -2   4  12 9724.81 1271.38   2
  -2  -4 -12 5364.17 1599.23   8
   2   4  12 9278.27 1760.42   5
   2   4 -12 9081.33 1442.32   6
  -2  -4  12 5473.63 1363.25   2
  -2  -4  14 2570.39 1876.85   5
   2   4  14-1031.91 1953.41   5
  -2  -4 -14-604.737 1732.31   8
  -2   4  16 1617.50 1619.57   5
  -2  -4 -16-209.380 1692.02   8
   2   4 -16 2756.98 1752.44   6
   2  -4 -18 40495.9 2369.95   6
   2   4 -18 40506.9 2381.16   6
  -2   4  18 39608.7 2174.22   5
  -2  -4  18 33461.9 2811.16   5
   2   4  18 38105.8 2881.10   5
  -2  -4  18 30408.9 2383.80   2
  -2   4  18 31854.3 1848.41   2
   2   4 -22 1219.11 2306.75   6
   2  -4 -22 10391.0 2477.45   6
  -2  -4  22 527.964 2607.42   2
  -2   4  22 9303.37 2126.05   5
  -2   4  22 9775.92 1878.49   2
   2   4  22 8361.37 3405.26   5
  -2  -4  22 1781.34 3261.91   5
  -2  -6   0 66593.1 1806.62   1
  -2  -6   0 66166.2 1931.25   8
   2   6   0 62506.2 1860.17   4
  -2  -6  -2 29374.9 1370.21   8
  -2  -6   2 33677.9 1044.64   5
  -2  -6  -2 30597.8 1170.86   1
  -2  -6   2 33766.1 1492.77   8
   2   6  -2 30935.1 1324.30   4
  -2  -6   2 32580.8 1316.97   1
  -2  -6   4 3662.10 1103.03   1
   2   6  -4 1979.99 788.246   6
  -2  -6   4 2184.69 896.103   2
  -2  -6   4 1906.17 789.190   5
  -2  -6   4 2941.55 1342.64   8
  -2  -6  -4 4252.45 1071.53   8
   2   6   4 3329.70 896.114   7
   2   6  -4 2051.94 877.510   4
  -2  -6  -4 3284.13 756.569   1
   2   6   6 21883.5 1245.13   7
  -2  -6   6 20722.2 1670.76   1
  -2  -6   6 18456.8 1306.58   2
  -2  -6   6 19405.3 1243.93   5
  -2  -6   6 15193.4 2191.07   8
   2   6  -6 16666.7 1265.51   4
  -2  -6  -6 19634.1 998.431   1
   2   6  -6 19896.4 1115.18   6
  -2  -6  -6 19910.6 1366.38   8
  -2  -6  -8 258272. 5288.12   1
   2   6  -8 272237. 5497.09   6
  -2  -6  -8 239493. 5563.04   8
  -2  -6  -8 260872. 5468.01   6
   2   6   8 249830. 5154.73   5
  -2  -6   8 269823. 5713.35   5
   2  -6  -8 271094. 6081.98   3
   2   6   8 253624. 5551.34   7
  -2  -6   8 255728. 7479.61   8
  -2  -6   8 261981. 5805.24   2
   2   6  -8 239178. 5858.88   4
   2  -6 -10 19690.1 1967.95   3
  -2  -6 -10 32352.5 1953.65   6
  -2  -6 -10 38756.2 2019.35   8
  -2   6  10 20737.4 1915.17   5
  -2   6  10 20516.3 1588.53   2
   2   6  10 35002.3 1296.84   5
   2   6 -10 28051.0 2603.26   4
  -2  -6  10 24177.6 1998.67   5
  -2  -6 -10 34356.2 1245.25   1
   2   6  10 36733.8 1696.74   7
  -2  -6 -12 118002. 2676.12   1
   2   6  12 115216. 3147.27   7
   2   6  12 117598. 2898.50   5
  -2   6  12 123119. 3119.46   2
  -2  -6 -12 127115. 3435.80   8
   2   6  14-833.954 1393.31   7
  -2  -6  14 1379.46 2331.94   5
   2   6 -14 1666.98 1628.94   6
  -2  -6  14-1831.54 2144.88   2
  -2  -6 -14-1663.27 2133.28   6
   2  -6 -14 1412.80 1221.04   1
   2   6  14-287.053 1322.90   5
  -2  -6 -14 461.894 2040.80   8
   2  -6 -16 23120.3 2322.70   3
   2   6 -16 18884.9 1976.84   6
  -2   6  16 23480.8 1995.51   5
  -2  -6  16 18541.4 2894.49   5
  -2  -6 -16 18169.1 2450.26   6
   2   6  16 19068.9 1736.38   5
  -2   6  16 20221.6 1658.82   2
   2  -6 -16 18957.4 981.194   1
  -2  -6 -16 23712.4 2410.61   8
  -2  -6  16 17959.8 2595.10   2
  -2   6  16 15740.5 996.417   7
  -2  -6  18 210.028 2649.70   2
   2  -6 -18-1255.24 2054.02   6
   2  -6 -18 145.745 505.695   1
  -2  -6  18-68.0786 3072.24   5
  -2   6  18 225.018 1868.59   5
  -2   6  18 1609.82 1505.10   2
  -2  -6 -18 417.217 2571.49   8
  -2   6  18 31.5955 779.941   7
   2  -6 -18-903.642 2334.16   3
   2   6 -18-119.403 1906.32   6
   2  -6 -20 16472.3 2798.11   3
  -2  -6  20 2267.13 3262.81   2
   2   6  20 19702.5 2284.30   5
  -2   6  20 18734.8 1840.12   2
  -2  -6 -20 27849.9 3123.39   8
  -2  -6 -20 17641.6 3102.61   6
  -2   6  20 15734.1 2196.22   5
   2   6 -20 1008.87 2302.49   6
  -2  -6  20 79.2789 3938.70   5
   2  -6 -20 21859.6 2477.15   6
   2   8   0 637.884 1124.48   4
  -2  -8   0 1068.06 1306.76   1
  -2  -8   0 315.140 1578.52   8
   2   8   2 20157.9 1413.44   4
  -2  -8   2 20089.1 1740.17   1
  -2  -8  -2 23823.8 1707.46   8
  -2  -8  -2 22591.3 1455.02   1
  -2  -8   2 18976.3 2063.81   8
   2   8  -2 16093.8 1440.14   4
  -2  -8  -4-744.070 1499.80   8
  -2  -8   4 17.6101 1960.32   1
   2   8  -4 15.5875 1262.50   4
  -2  -8   4-1914.89 2602.81   8
  -2  -8  -4-673.960 1159.91   1
   2   8   4 1063.89 1142.44   4
  -2  -8   6 4389.87 1947.33   5
  -2  -8   6 4002.38 4009.14   8
  -2  -8  -6 6710.54 1696.53   8
  -2  -8  -6 5538.09 1269.90   1
   2   8  -6 3467.55 1564.61   4
   2   8   6 4269.85 1380.03   7
   2   8   8 44320.2 1291.99   5
   2   8   8 31815.2 1275.24   2
  -2  -8  -8 39042.1 1777.86   1
   2   8   8 36926.3 2035.73   7
   2  -8 -10 283622. 7543.55   3
  -2  -8 -10 299352. 6681.48   8
   2   8  10 302811. 6109.13   5
   2   8  10 286199. 6604.94   7
   2   8  10 303943. 6242.96   2
  -2  -8 -10 301002. 6282.93   1
  -2  -8 -10 306693. 6296.27   6
  -2  -8  12-420.329 2897.30   5
  -2  -8 -12 11.4918 1677.29   6
   2   8  12 544.158 1420.59   2
   2   8  12 658.099 1147.58   5
   2   8  12-1274.57 1688.63   7
  -2  -8 -12 788.630 1195.83   1
  -2  -8 -14 155.056 1081.09   1
  -2  -8  14 1233.24 3111.46   5
   2  -8 -14 1892.77 2070.41   3
  -2  -8 -14 367.073 1941.08   6
   2   8  14 775.500 1735.90   2
   2   8  14-434.108 1605.68   7
  -2   8  14-1525.86 1902.76   5
   2   8  14 967.755 1315.13   5
   2  -8 -14 1088.91 2408.28   1
   2   8  16-759.994 1609.30   7
   2  -8 -16 816.457 2169.60   3
  -2  -8 -16-773.216 2152.23   6
   2   8  16 484.239 2153.34   2
  -2  -8  16 39.9731 3559.20   5
  -2   8  16 1224.94 1951.81   5
   2   8  16 856.818 1509.12   5
   2  -8 -16 1395.40 1624.64   1
  -2   8  16 568.192 1589.51   2
  -2  -8 -16 248.502 1031.32   1
   2  -8 -18 9673.12 2518.37   3
  -2   8  18 13114.6 2262.97   5
   2  -8 -18 14903.6 1432.38   1
  -2   8  18 13957.1 1832.21   2
  -2   8  18 9207.18 1350.87   7
  -2 -10   6-2229.59 7196.91   8
   2  10  -6 910.139 1931.23   4
   2  10   8 35646.5 1066.56   2
   2  10  -8 36885.7 2617.91   4
  -2 -10 -10 11024.8 1353.52   3
  -2 -10 -10 10004.1 1263.03   6
   2  10  10 10655.8 1225.39   5
   2  10  10 12064.1 1040.14   2
  -2 -10 -12 34229.8 1818.02   6
   2  10  12 35499.3 1617.24   5
   2  10  12 37262.4 1556.52   2
   2 -10 -14-3908.34 2612.00   3
   2  10  14 239.964 1458.05   2
  -2 -10 -14-610.252 1794.25   6
   2  10  14 133.946 1390.37   5
  -2 -10 -14 639.813 2399.24   8
   2 -10 -16 7771.46 2744.58   1
   2 -10 -16 2565.62 2479.59   3
  -2 -10 -16 2701.97 2178.89   6
  -2  10  16 5284.61 2322.50   5
  -2 -10 -16 6452.18 2641.66   8
   2  10  16 6874.75 1608.86   5
  -2  10  16 5625.70 1821.43   2
   2  10  16 3972.23 1901.20   2
  -2 -12   0-378.436 3033.52   1
  -2 -12   0-754.725 4145.30   8
  -2 -12   2 15573.1 3981.60   1
  -2 -12  -2 15908.3 2665.71   1
  -2 -12  -2 16973.5 3664.36   8
   2  12   2 15446.1 1984.82   4
  -2 -12   2 13529.8 5280.65   8
   2  12  -2 13201.4 2143.31   4
  -2 -12  -4-53.3851 3187.01   8
   2  12  -4 2030.74 1987.69   4
  -2 -12  -4-767.423 2280.18   1
  -2 -12   4-6302.49 7111.96   8
  -2 -12   4 742.300 5298.25   1
   2  12   4 121.411 1864.44   4
   2  12   6-585.861 1882.39   4
  -2 -12  -6 2164.59 2108.01   1
  -2 -12  -6 4901.04 2863.83   8
   2  12  -6 2098.69 2066.22   4
   2  12   8 1782.10 756.474   2
  -2 -12  -8 5679.27 2746.87   8
  -2 -12  -8 5588.13 2033.76   1
   2  12   8 2683.52 1878.66   4
  -2 -12 -10 9670.14 2705.63   8
   2  12  10 7717.58 1985.15   4
   2  12  10 9000.96 2082.73   7
  -2 -12 -10 7373.33 1090.71   6
  -2 -12 -10 9886.70 1963.02   1
   2  12  10 9734.53 978.767   2
  -2 -12 -12 2357.85 1889.01   1
   2  12  14 446.776 1921.60   4
  -2 -12 -14 1300.11 1722.88   6
  -2 -12 -14 153.354 1851.37   1
  -2 -12 -14 270.284 1650.27   3
   2  12  14 487.861 1390.76   2
   2  12  14 1880.79 1565.12   5
  -2 -12 -14 1244.37 2701.02   8
  -2  12  14 543.015 1955.81   2
   2  12  14-277.295 2168.72   7
   2  14   0 19272.6 2453.93   4
  -2 -14   0 24933.7 4719.63   1
  -2 -14   0 28172.2 6310.83   8
   2  14  -2-3813.04 2191.95   4
  -2 -14  -2-6132.59 3578.26   1
  -2 -14   2-1005.20 6111.94   1
  -2 -14   2-1922.68 7907.63   8
  -2 -14  -2 6832.80 5039.95   8
   2  14   2-1593.68 2169.41   4
   2  14   8 1589.11 2088.68   4
   2  14   8 1176.28 1049.20   2
  -2 -14  -8 5281.78 2603.99   1
  -2 -14  -8 5543.51 3840.89   8
   2  14  10-2419.04 2184.71   4
  -2 -14 -10 191.180 3482.78   8
  -2 -14 -10 606.937 2352.95   1
   3   1  -3 304213. 6208.64   3
  -3  -1   3 299525. 6296.42   5
   3   1  -3 300837. 6211.46   7
   3   1  -5 35891.1 1379.95   3
   3  -1  -5 31067.9 1419.35   3
  -3  -1   5 46893.9 1261.24   8
   3   1  -5 43525.0 1156.09   7
  -3  -1   5 37533.5 1412.00   5
  -3  -1   5 37757.5 1291.69   2
  -3  -1   5 37948.0 927.383   1
   3   1  -7 32482.5 1380.37   3
  -3  -1   7 31220.5 805.045   1
  -3   1   7 32628.8 1452.62   5
  -3  -1   7 30116.2 1272.10   5
  -3   1   7 33235.9 1342.84   2
  -3  -1   7 31268.3 1179.01   2
   3   1  -7 31041.0 1014.96   7
   3  -1  -7 32550.9 1422.58   3
   3   1  -9-85.0603 680.492   7
   3  -1  -9-49.7986 1158.83   3
  -3   1   9-287.486 1014.57   5
  -3  -1   9 200.678 885.587   5
  -3   1   9-10.5416 892.443   2
  -3  -1   9 744.055 803.515   8
  -3  -1   9 1423.58 796.158   2
   3   1 -11 3412.66 873.939   4
  -3  -1  11 5217.65 573.100   1
   3   1 -11 3908.69 1317.73   6
   3   1 -11 5200.17 925.096   7
  -3   1  11 3459.47 1110.24   2
  -3  -1  11 4034.04 980.156   8
  -3  -1  11 4138.04 1029.16   2
   3   1 -15 63028.1 2482.46   6
  -3   1  15 63905.6 2333.20   5
  -3  -1  15 62345.1 2310.05   5
  -3   1  15 59627.8 2097.03   2
  -3  -1  15 56330.8 2022.27   2
   3  -1 -15 71392.9 2541.60   6
   3  -1 -17 26432.6 2218.74   6
   3   1 -17 29782.5 2249.86   6
  -3   1  17 26906.1 1963.90   5
  -3  -1  17 27831.6 2014.45   5
  -3   1  17 25026.9 1710.40   2
  -3  -1  17 21438.6 863.772   1
  -3  -1  17 25299.4 1748.01   2
  -3   1  19-589.417 1479.13   2
  -3  -1  19-2156.63 1564.49   2
   3  -1 -19-409.467 2115.46   6
   3   1 -19 1690.70 2086.15   6
  -3  -1  19-700.913 735.536   1
  -3   1  19-1034.43 1824.03   5
  -3  -1  19-939.803 1849.82   5
  -3  -1  21 616.218 1850.63   2
   3  -1 -21 7276.35 2401.22   6
   3   1 -21 3329.85 2348.69   6
  -3   1  21 1632.95 2002.29   5
  -3  -1  21 4610.66 2175.83   5
  -3   1  21 3442.79 1739.35   2
  -3  -3   1 39335.2 1321.49   8
   3   3  -1 31078.5 1154.28   3
  -3  -3  -1 29608.7 1222.68   8
   3   3  -1 39300.5 1238.83   7
  -3  -3   1 40309.8 990.886   1
  -3  -3  -1 28346.0 920.249   1
   3   3   1 29748.9 1132.23   7
   3   3   3 3426.30 648.668   7
   3   3  -3 6134.49 753.657   3
  -3  -3   3 6602.03 637.082   2
  -3  -3   3 5778.95 861.859   8
  -3  -3   3 7264.91 556.993   1
  -3  -3  -3 2916.66 791.956   8
   3   3  -3 6553.80 775.328   7
  -3  -3  -3 2916.00 455.193   1
   3   3  -5 212525. 4565.33   3
  -3  -3   5 209877. 4508.85   5
  -3  -3   5 207524. 4422.96   2
  -3  -3   5 219633. 4523.80   8
  -3  -3   5 220767. 4339.94   1
  -3  -3  -5 219816. 4675.34   8
   3   3  -5 205473. 4525.06   7
   3   3   5 220182. 4749.07   7
   3   3  -7 11882.7 963.535   6
  -3  -3   7 11432.1 1023.67   8
   3  -3  -7 9236.28 1223.74   3
  -3   3   7 9305.01 1229.30   5
  -3  -3   7 10970.1 882.239   5
  -3  -3   7 10424.5 786.781   2
  -3  -3   7 11042.9 707.465   1
   3   3  -7 10233.3 899.213   7
   3  -3  -9 18265.5 1494.19   3
   3   3  -9 18584.1 1268.37   6
  -3   3   9 20969.6 1360.47   2
  -3   3   9 21549.1 1501.03   5
  -3  -3   9 18728.6 1173.90   5
  -3  -3   9 16276.7 1014.85   2
  -3  -3   9 19559.7 900.044   1
   3   3  -9 20160.0 1143.19   4
  -3  -3   9 21032.3 1246.26   8
   3   3  -9 15230.0 1058.63   7
  -3  -3  11 4952.32 1066.89   2
   3   3 -11 6475.16 1425.08   6
  -3   3  11 4290.82 1286.67   2
  -3  -3  11 4498.56 991.934   1
  -3  -3  11 7507.38 1727.72   8
   3   3 -11 5293.41 1336.45   4
   3  -3 -13 88020.3 3096.09   3
  -3  -3  13 85092.9 2710.95   5
   3   3 -15 68877.7 2666.01   6
   3  -3 -15 68155.4 2907.94   3
  -3   3  15 63612.9 2558.54   5
  -3  -3  15 73160.2 2625.15   5
  -3  -3  15 59654.6 2087.44   1
  -3   3  15 58466.3 2303.79   2
  -3  -3  15 69970.3 2305.68   2
  -3   3  17 9170.34 1559.65   2
  -3  -3  17 9401.16 1681.76   1
  -3  -3  17 5436.26 1552.49   2
   3  -3 -17 9840.53 2066.56   6
   3   3 -17 5937.55 1952.50   6
   3  -3 -17 5535.49 2306.18   3
  -3   3  17 10332.4 1863.39   5
  -3  -3  17 6428.90 1893.40   5
  -3  -3  19-2570.17 1729.75   2
  -3   3  19-350.273 1908.12   5
  -3  -3  19 858.401 2064.11   5
  -3   3  21 5703.23 1735.54   2
   3  -3 -21 7061.17 2479.06   6
  -3  -3  21 2239.14 1965.91   2
   3   3 -21 3726.74 2357.23   6
  -3   3  21 5573.71 2067.27   5
  -3  -3  21 3707.76 2363.26   5
   3   5  -1 7822.04 684.332   3
  -3  -5   1 6590.82 682.928   5
  -3  -5   1 6075.96 494.524   2
  -3  -5   1 5657.07 708.020   1
  -3  -5  -1 5162.58 1037.59   8
  -3  -5  -1 5978.42 694.001   1
  -3  -5   1 6314.61 1037.24   8
   3   5   1 6064.19 990.674   7
   3   5  -1 5403.36 921.796   7
   3   5  -3 36096.0 1139.56   6
  -3  -5   3 35053.4 1129.53   5
  -3  -5   3 32319.1 1019.24   2
  -3  -5   3 37639.2 1203.30   1
  -3  -5  -3 40362.6 1530.94   8
  -3  -5   3 34686.3 1507.35   8
  -3  -5  -3 45517.8 1220.81   1
   3   5  -3 31813.3 1415.47   7
   3   5   3 41922.0 1532.85   7
  -3  -5   5 2200.94 612.341   2
   3   5  -5 4097.01 805.279   6
  -3  -5  -5 2569.04 635.493   1
  -3  -5   5 3008.68 812.857   1
  -3  -5  -5 1360.91 1122.76   8
  -3  -5   5 3971.27 767.563   5
  -3  -5   5 4107.94 1082.75   8
   3   5   5 1439.38 940.168   7
  -3  -5  -7 96229.7 2600.40   8
   3   5  -7 90171.6 2335.63   6
  -3  -5   7 88332.3 2310.55   5
  -3  -5   7 84225.8 2254.20   1
  -3  -5   7 82885.5 2151.53   2
  -3  -5   7 90454.3 2527.80   8
   3   5  -7 85279.0 2417.71   4
  -3  -5  -7 92798.7 2113.41   1
   3   5   7 89686.5 2455.45   7
   3   5   9 2001.18 1158.66   7
  -3  -5   9 1975.94 989.706   2
   3  -5  -9 3971.54 1827.71   3
   3   5  -9 3064.80 1279.45   6
  -3  -5  -9 1154.19 775.346   1
  -3  -5   9 1520.86 1284.39   1
  -3   5   9 2871.99 1688.86   5
  -3  -5  -9 1167.78 1569.41   8
  -3  -5   9 2267.66 1222.05   5
  -3  -5   9 1386.92 1805.57   8
   3   5  -9 2624.60 1317.19   4
   3  -5 -13 61849.0 2753.97   3
   3   5 -13 58004.1 3297.48   4
  -3   5  13 66465.2 2681.94   5
  -3  -5  13 67485.4 2591.09   5
  -3  -5  13 57687.8 2546.76   1
  -3  -5  15 18537.8 2408.67   1
   3   5 -15 15966.9 1889.23   6
   3  -5 -15 13669.3 2282.93   3
  -3   5  15 17052.3 2051.92   5
  -3  -5  15 16465.0 2120.27   5
  -3   5  15 14445.3 1660.38   2
  -3  -5  15 13932.8 1720.30   2
  -3  -5  17 7931.24 1824.87   2
   3   5 -17 7484.04 1951.20   6
   3  -5 -17 5985.47 2361.18   3
  -3   5  17 6078.55 1946.65   5
  -3  -5  17 9761.81 2284.32   5
  -3  -5  17 4318.44 2779.38   1
  -3   5  17 7041.18 1625.30   2
   3   5 -19-278.043 2142.51   6
  -3   5  19 830.188 2122.01   5
   3   5  19-5694.52 3855.19   5
  -3  -7   1 978.678 603.397   2
   3   7  -1 930.879 611.001   6
  -3  -7   1 561.287 605.033   5
  -3  -7   1 509.902 1012.82   1
  -3  -7   1-1272.83 1364.56   8
  -3  -7  -1 506.271 1397.29   8
  -3  -7  -1 1398.76 924.686   1
   3   7   1 1827.97 1207.53   7
   3   7  -3 5904.33 1239.49   4
   3   7  -3 6934.11 828.278   6
  -3  -7  -3 5699.74 986.502   1
  -3  -7   3 4233.11 1181.82   1
  -3  -7   3 7635.30 849.530   2
  -3  -7   3 7469.88 1462.61   8
  -3  -7  -3 3184.16 1457.41   8
   3   7   3 5568.07 1260.32   7
   3   7  -5 33793.8 1389.92   6
  -3  -7   5 31986.4 1442.11   2
  -3  -7  -5 38227.2 1968.42   8
  -3  -7   5 32873.1 2039.27   8
  -3  -7  -5 40611.7 1474.39   1
   3   7  -5 29883.0 1779.12   4
   3   7   5 37359.9 1921.15   7
   3   7   7 680.857 1545.15   7
   3   7  -7 1953.17 1227.70   6
  -3  -7   7 1077.46 1281.07   2
  -3  -7   7-1195.95 2153.19   8
  -3  -7   7 2035.67 1704.12   1
  -3  -7  -7 2475.88 1120.09   1
  -3  -7   7 2118.83 1429.11   5
   3   7  -7 2984.93 1511.55   4
   3   7  11 7269.78 1635.25   7
  -3  -7  11 14295.7 2540.49   1
   3   7 -11 6804.37 2060.67   4
  -3  -7 -11 7607.16 1084.01   1
   3   7  11 7530.61 1168.49   5
  -3  -7  11 8595.41 4549.27   8
  -3  -7  13 10642.9 2947.66   1
  -3   7  13 10206.0 1733.10   2
   3  -7 -13 8921.41 2247.77   3
   3   7 -13 7858.92 1758.57   6
  -3  -7  13 7833.27 1876.17   2
   3   7  13 10629.6 1413.04   5
  -3   7  13 9199.61 2138.40   5
  -3  -7  13 9358.44 2141.02   5
   3   7 -13 5920.82 2656.77   4
   3  -7 -15 21872.4 2407.73   3
   3   7 -15 16822.7 1939.90   6
  -3   7  15 25156.0 2349.83   5
  -3   7  15 17881.2 1852.19   2
   3   7  15 17932.5 1725.62   5
  -3  -7  15 19333.3 2217.62   2
  -3  -7  15 17402.2 2498.69   5
  -3  -7  15 19199.4 3554.62   1
   3  -7 -17-3047.78 1664.64   1
   3   7 -17 2415.31 1951.88   6
  -3  -7  17-3022.90 2330.86   2
  -3   7  17-996.970 2253.53   5
  -3  -7  17 2338.77 2662.48   5
  -3   7  17 114.869 1789.42   2
   3   7 -19-1335.44 2089.05   6
   3  -7 -19 1445.73 2596.67   3
  -3  -7  19 1270.16 2521.29   2
  -3   7  19 256.963 2348.63   5
  -3  -7  19-93.2052 2977.59   5
   3   7  19-1087.55 2128.27   5
  -3  -7 -19-169.485 3099.37   8
  -3   7  19 1985.93 1815.47   2
  -3  -9   1-1764.12 1112.67   5
   3   9  -5 3976.88 1924.07   6
  -3  -9   5 12345.5 1761.44   5
   3   9  -7 45261.5 2182.23   6
  -3  -9   9 1316.61 4240.51   8
   3   9  -9-589.796 1654.63   6
   3   9   9 946.916 709.888   5
  -3  -9   9-1081.16 1977.05   5
  -3  -9  -9 1128.46 2193.23   8
   3   9  -9 3486.62 1995.25   4
   3   9  11 8538.65 1100.42   5
  -3  -9 -11 11615.4 2276.99   8
   3   9  13 6522.91 1977.15   7
   3  -9 -13 13884.6 3075.31   3
   3   9 -13 13499.2 1921.19   6
  -3   9  13 13630.3 1886.81   2
   3   9  13 9265.55 1315.05   5
  -3  -9 -13 12257.8 2446.10   8
   3   9 -13 13080.4 2729.73   4
  -3  -9  13 13684.3 2627.04   5
   3   9  15 7483.07 2070.71   7
   3   9 -15 3722.22 1977.55   6
  -3   9  15 2979.87 2364.82   5
  -3  -9  15 3607.11 2878.90   5
  -3   9  15 5907.18 1868.33   2
  -3  -9 -15 9279.36 2716.94   8
   3   9  17 4312.09 1976.27   7
   3  -9 -17 6683.20 2637.09   3
   3   9 -17 3336.35 2133.32   6
  -3   9  17 3938.24 2453.63   5
  -3  -9 -17 6980.70 1305.88   1
   3   9  17 5682.28 1753.73   5
  -3  -9  17 3468.90 3217.36   5
  -3   9  17 4327.81 1903.69   2
  -3  -9 -17 9108.00 2987.64   8
   3  11  -1-19.4847 1857.03   4
   3  11   1 172.367 1786.20   4
  -3 -11   1-754.325 2098.94   1
  -3 -11  -1 748.172 1927.09   1
  -3 -11  -1 147.735 841.517   5
  -3 -11   1 421.959 1354.89   5
  -3 -11   1 764.497 2611.28   8
  -3 -11  -1-1136.57 2446.16   8
   3  11  -3 15905.6 1986.58   4
  -3 -11   3 17683.1 3239.43   8
   3  11   3 14158.9 1959.36   4
   3  11   5 54914.4 2538.60   4
  -3 -11  -5 59021.6 2323.26   1
  -3 -11   5 32445.2 4062.58   8
  -3 -11  -5 59553.6 2901.86   8
   3  11  -5 31042.2 2494.14   4
   3  11   5 51915.9 2672.07   7
   3  11   7 5378.54 1848.56   4
  -3 -11   7 3598.99 3246.11   1
  -3 -11   7 11363.1 4558.96   8
  -3 -11   7 5438.55 2161.54   5
  -3 -11  -7 9178.54 2384.11   8
  -3 -11  -7 9899.18 1665.24   1
   3  11  -7 8047.45 2120.82   4
   3  11   7 6238.54 2058.39   7
  -3 -11   9 1581.60 3999.28   1
  -3 -11  -9 373.172 1558.06   1
  -3 -11   9 2739.71 6235.92   8
  -3 -11  -9-179.764 2345.40   8
   3  11  -9 275.770 2086.30   4
   3  11   9 839.963 1931.35   7
   3  11  11 225.462 2092.53   7
  -3 -11 -11-884.771 1077.20   3
  -3 -11 -11-559.036 1615.45   1
   3  11  11-1177.62 978.476   5
  -3 -11  11-979.320 2601.51   5
  -3 -11 -11 630.151 2476.41   8
  -3 -11  11 1064.00 4947.07   1
   3  11 -11 656.368 2309.19   4
   3  11  13 5152.84 2228.34   7
  -3 -11 -13 8412.59 2778.13   8
   3  11  13 7801.15 1343.75   5
  -3 -11 -13 5668.36 1693.17   1
   3  11  15 5243.85 2306.99   7
  -3 -11 -15 6483.67 2425.31   6
   3  11  15 5125.59 1463.10   5
  -3  11  15 5242.38 2112.25   2
  -3 -11 -15 1454.01 2911.19   8
  -3 -11  15 7216.87 3325.80   5
  -3 -11 -15 6749.95 1599.61   1
  -3 -13   1 22.7001 2727.57   1
  -3 -13  -1 1523.09 2386.61   1
  -3 -13  -1 2883.46 3098.32   8
  -3 -13   1 1492.74 3565.76   8
   3  13  -1 3416.63 2001.32   4
   3  13   1 700.208 2055.43   4
   3  13   3 13328.5 2243.13   4
  -3 -13   3 889.632 1784.23   5
  -3 -13   3 16161.9 3166.43   1
  -3 -13  -3 12587.8 2339.22   1
  -3 -13   3 5507.53 4169.06   8
   3  13  -3 4763.12 2111.09   4
  -3 -13  -3 13855.1 3126.07   8
   3  13   5 3582.03 2104.17   4
  -3 -13   5 1072.35 1979.65   5
  -3 -13   5 4668.76 3713.93   1
  -3 -13   5 2351.59 4903.12   8
  -3 -13  -5 7776.79 2229.31   1
   3  13  -5 5657.06 2211.80   4
  -3 -13  -5 3796.39 2882.64   8
  -3 -13   7 820.387 4745.97   1
  -3 -13   7-100.060 2288.71   5
  -3 -13   7-10646.4 6675.76   8
   3  13  -7-5205.18 2366.42   4
   3  13   9-4146.63 2189.61   4
  -3 -13   9-5495.41 6075.57   1
   3  13  -9-4142.38 2461.32   4
   3  13   9-5375.96 2379.08   7
   3  13  11-600.072 2105.31   4
  -3 -13 -11-367.121 1886.93   1
  -3 -13 -11 1780.02 2822.42   8
   3  13 -11 2420.94 2439.69   4
   3  13  11-484.796 2294.72   7
  -3 -13  11-1773.86 7926.73   1
   3  15  -1 1124.90 2312.46   4
  -3 -15   1 1822.83 3630.59   1
  -3 -15  -1-2233.74 3206.23   1
  -3 -15   1 1559.97 4810.58   8
  -3 -15  -1 2846.56 4482.67   8
   3  15   1 51.2613 2302.73   4
  -3 -15   3 799.072 4309.26   1
  -3 -15  -3 1014.21 2932.27   1
  -3 -15   3 9183.97 5809.44   8
  -3 -15  -3-1746.12 4032.60   8
   3  15   3 6483.04 2282.48   4
   3  15  -3 931.314 2355.06   4
  -3 -15   5 644.724 5424.03   1
  -3 -15  -5-1258.93 2673.66   1
  -3 -15  -5 2158.18 3634.37   8
   3  15  -5-950.731 2420.43   4
   3  15   5 2671.36 2370.53   4
   4   0  -6-302.113 1099.82   3
  -4   0   6 221.925 1107.11   5
   4   0  -8 39212.6 1859.60   3
  -4   0   8 34996.7 1867.28   5
  -4   0   8 41391.3 1740.43   2
  -4   0  10 655.852 1293.03   2
  -4   0  10 2053.49 1218.24   8
  -4   0  12 29121.1 2045.70   5
  -4   0  12 32136.6 1585.33   8
   4   0 -14 98.8001 1775.88   6
   4   0 -14 668.506 2117.44   3
  -4   0  14 1181.39 1646.87   5
  -4   0  14 786.262 1013.48   8
  -4   0  14 55.4009 1408.83   2
   4   0 -16 32630.8 2413.88   6
  -4   0  16 27219.6 2137.63   5
  -4   0  16 26063.6 1851.14   2
  -4   0  16 25780.4 1472.57   8
   4   0 -16 29828.1 1634.71   4
  -4   0  18 15.4154 1541.48   2
   4   0 -18-1083.64 2153.33   6
  -4   0  18-18.7726 1823.55   5
   4   0 -20 6130.49 2688.35   6
  -4  -2   2 62708.3 1915.26   8
   4   2  -2 77109.7 2049.03   7
   4   2  -4-169.162 706.286   7
   4   2  -4-457.015 935.102   3
  -4  -2   4-357.403 940.454   5
  -4  -2   4-483.875 901.847   8
  -4  -2   4-195.694 428.187   1
   4   2  -6 13832.7 1273.41   3
  -4  -2   6 15271.5 1254.16   5
  -4  -2   6 14719.8 1110.32   2
  -4  -2   6 16736.1 1219.42   8
  -4  -2   6 15852.7 665.209   1
   4   2  -6 15663.5 997.068   7
   4   2  -8 252.034 949.425   7
   4  -2  -8 649.764 1460.66   3
   4   2  -8-216.665 1372.76   3
  -4  -2   8 121.240 559.300   1
  -4   2   8-1471.63 1513.03   5
  -4  -2   8-878.117 1149.13   5
  -4  -2   8 251.534 1001.67   2
  -4  -2   8-193.555 1203.19   8
  -4  -2  10 64042.8 2156.67   2
  -4  -2  10 70005.7 2165.22   8
  -4  -2  10 69766.6 1673.72   1
   4   2 -10 66584.0 2103.55   7
  -4   2  12-3199.15 1894.03   5
  -4  -2  12-2059.58 1560.94   5
   4   2 -14 163.498 1391.17   7
   4   2 -14 195.657 1799.66   6
   4  -2 -14 793.476 2141.58   3
  -4  -2  14 118.916 804.016   1
  -4   2  14 1372.73 862.176   8
  -4   2  14 915.792 1842.56   5
  -4  -2  14 750.157 1558.08   5
  -4  -2  14 531.285 1342.26   2
  -4  -2  14-51.0224 1576.57   8
  -4   2  14-1725.72 1531.70   2
   4   2 -14-564.740 1417.69   4
  -4  -2  16 337.510 1409.29   2
  -4  -2  16 560.309 804.278   1
   4   2 -16 198.014 1941.95   6
   4  -2 -16-1206.92 2305.19   3
  -4   2  16 494.316 1792.14   5
  -4  -2  16 622.851 1676.10   5
  -4  -2  16-662.142 2600.72   8
   4   2 -16 984.678 2363.54   4
  -4   2  16-944.657 1531.86   2
   4   2 -16-53.9526 1416.02   7
   4  -2 -18 35194.0 2733.04   6
   4   2 -18 34901.8 2660.16   6
   4  -2 -18 39727.9 2999.18   3
  -4   2  18 34778.9 2422.95   5
  -4  -2  18 32768.0 2370.31   5
  -4   2  18 34728.0 2151.22   2
  -4  -2  18 34851.2 2001.79   2
  -4  -2  18 28009.6 1156.46   1
   4   2 -18 24787.3 1722.72   7
  -4   2  20 511.752 1728.54   2
  -4  -2  20-926.888 1679.66   2
   4  -2 -20-712.303 2412.72   6
   4   2 -20 110.704 2432.65   6
   4   2 -20 592.052 1380.02   7
   4  -2 -20 2276.57 2774.39   3
  -4   2  20-1045.25 2099.87   5
  -4  -2  20-146.602 2057.18   5
  -4  -4   0 8243.28 1170.33   8
   4   4   0 7892.50 976.867   7
   4   4  -2-554.578 936.311   7
   4   4   2-279.045 851.750   7
  -4  -4   2 302.245 608.393   1
   4   4  -2 220.601 889.686   3
  -4  -4   2 190.040 802.271   5
  -4  -4  -2-354.839 566.791   1
  -4  -4   2 220.523 1119.46   8
  -4  -4  -2 425.602 1103.75   8
   4   4  -4-568.516 1079.91   7
   4   4   4 1249.21 940.071   7
   4   4  -4 842.422 1024.70   3
  -4  -4   4 1170.82 1013.69   5
  -4  -4   4-457.723 1189.17   8
  -4  -4  -4 1913.11 630.658   1
  -4  -4   4 525.117 799.242   2
  -4  -4   4 1315.95 700.473   1
  -4  -4  -4 981.259 1162.70   8
   4   4  -6-602.786 1179.84   7
   4   4   6-1546.04 1032.07   7
  -4  -4   6-1347.53 1322.74   8
   4   4  -6-876.395 1243.30   3
  -4  -4   6 695.646 774.698   1
  -4  -4   6 573.768 1034.81   5
  -4  -4   6 278.081 866.710   2
  -4  -4  -6 215.436 1290.08   8
   4   4  -8 64105.1 2112.25   6
  -4  -4   8 57124.6 2064.76   5
  -4  -4   8 55557.9 1863.63   2
  -4  -4   8 68176.0 2264.95   8
  -4  -4   8 64848.5 1742.99   1
   4   4  -8 60855.0 2165.22   7
   4  -4 -12 60115.4 2854.86   3
  -4   4  12 62910.5 2865.32   5
  -4  -4  12 57589.3 2322.61   5
  -4   4  12 61849.1 2495.47   2
  -4  -4  12 56629.6 1742.65   1
  -4  -4  12 59089.6 2360.91   8
  -4  -4  14 2447.05 1309.47   2
   4   4 -14 98.6582 1792.19   6
   4  -4 -14 548.191 2092.21   3
  -4   4  14-820.178 1959.35   5
  -4  -4  14 1166.36 1596.03   5
  -4  -4  14 806.819 1103.03   1
  -4  -4  14 1752.86 2422.69   8
  -4   4  14 176.565 1593.53   2
   4   4 -14 170.881 1701.12   4
   4   4 -14-1810.27 1424.77   7
  -4  -4  16 6147.67 1533.97   2
   4   4 -16 7818.80 2084.76   6
   4  -4 -16 7818.72 2405.71   3
  -4   4  16 7322.59 2125.03   5
  -4  -4  16 6233.14 1291.54   1
  -4  -4  16 5206.97 1855.64   5
  -4  -4  16 5467.74 4021.02   8
  -4   4  16 6858.26 1732.15   2
   4   4 -16 10525.8 3001.91   4
  -4  -4  18-835.993 1600.44   2
  -4  -4  18-41.1855 2015.53   5
   4  -4 -20 19547.2 2705.18   6
   4   4 -20 1176.56 2594.85   6
   4  -4 -20 19065.8 3031.35   3
  -4   4  20 17604.4 2447.58   5
  -4  -4  20 6032.22 2515.88   5
  -4  -4  20 16415.9 1721.16   1
  -4  -4  20 1585.39 2021.87   2
  -4   4  20 12706.0 2047.43   2
   4   6   0 132.482 1306.63   7
  -4  -6   0-672.970 896.263   1
  -4  -6   0 452.085 728.698   2
  -4  -6   0-12.9171 1447.26   8
   4   6  -2 7920.71 1092.40   3
  -4  -6   2 7364.04 1116.15   5
  -4  -6   2 8206.89 799.067   2
  -4  -6   2 8622.48 1553.68   8
   4   6  -2 9012.28 1471.33   7
   4   6   2 10795.0 1507.71   7
  -4  -6  -2 12831.9 1037.39   1
   4   6   4 14.9427 1373.25   7
  -4  -6   4 238.608 993.521   1
   4   6  -4 360.581 1021.90   6
   4   6  -4 43.9090 1250.03   3
  -4  -6  -4 592.419 888.443   1
  -4  -6   4-146.818 1055.70   5
  -4  -6   4-1399.87 1616.37   8
  -4  -6   4 567.447 800.681   2
   4   6  -4-858.861 1405.89   7
  -4  -6   6-310.360 933.918   2
   4   6   6 2625.69 1458.49   7
  -4  -6   6 149.306 1153.68   5
  -4  -6   6-455.889 1717.94   8
  -4  -6  -6 1904.06 946.531   1
  -4  -6   6 8.20134 1153.02   1
   4   6  -6 2471.82 1521.54   7
   4  -6 -10 132318. 5023.09   3
  -4  -6  10 137680. 3363.22   1
  -4  -6  10 133141. 3286.61   2
  -4  -6  10 131747. 3826.26   8
   4   6 -10 125796. 3706.09   4
  -4  -6 -12 1089.32 2152.66   8
  -4  -6  14-14.3310 1392.23   2
   4  -6 -14 1347.77 2273.19   3
   4   6 -14-49.8769 1840.94   6
  -4  -6  14-1067.02 1745.41   1
  -4   6  14-3128.83 2224.82   5
  -4  -6  14 763.310 1794.06   5
  -4  -6  14-1918.81 3481.99   8
  -4   6  14 303.850 1726.66   2
  -4  -6 -14-1319.11 2332.46   8
   4   6 -14 2466.10 2106.30   4
  -4  -6  16-2154.79 1558.58   2
   4   6 -16 1154.22 1981.31   6
   4  -6 -16-769.899 2333.15   3
  -4  -6  16 25.7235 1948.03   1
  -4   6  16 1928.14 2197.04   5
  -4  -6  16-2769.45 2061.95   5
  -4   6  16-2047.87 1776.47   2
   4   6 -16-5205.79 3164.06   4
  -4  -6 -16 228.132 2500.93   8
  -4   6  18 10191.4 1975.70   2
  -4  -6  18 7408.75 1903.15   2
   4   6 -18 7161.62 2263.30   6
  -4  -6  18 7605.83 2320.47   1
   4  -6 -18 8737.58 2708.05   3
  -4   6  18 12062.6 2471.35   5
  -4  -6  18 6247.14 2425.08   5
  -4  -6 -18 3391.03 2664.92   8
  -4  -8   4-1848.69 1264.07   5
  -4  -8   6-604.958 1203.05   2
   4   8  -6-2732.75 1358.73   6
  -4  -8   6 146.953 1299.05   5
  -4  -8  -6-1282.84 2052.41   8
   4   8  -8 93527.0 2687.97   6
  -4  -8  -8 95955.4 3258.87   8
   4   8  10 8906.42 1839.23   7
  -4  -8 -10 8395.50 1237.77   1
  -4  -8 -10 7140.72 2221.05   8
   4   8  12 6456.76 1814.48   7
  -4  -8  12 3540.80 1654.91   2
   4   8 -12 3318.48 1759.35   6
  -4  -8  12 3197.15 2027.14   5
   4   8  12 6371.22 1666.87   5
  -4  -8 -12 7029.11 2341.92   8
  -4  -8 -12 9031.00 1222.58   1
   4   8  14-2427.92 1878.26   7
   4  -8 -14-5953.50 2896.56   3
   4   8 -14 51.2131 1873.85   6
  -4  -8  14 1994.85 1766.02   2
  -4  -8  14 218.365 2203.53   5
  -4   8  14 328.765 1867.38   2
  -4  -8 -14-1887.89 1163.19   1
   4   8  14-313.200 1755.07   5
  -4  -8 -14 1108.78 2569.20   8
   4   8  16-169.640 2024.05   7
   4   8 -16-2069.70 2123.83   6
  -4  -8  16-1849.78 2048.95   2
   4   8  16 2383.17 2030.54   5
  -4   8  16 1848.50 2530.06   5
  -4  -8  16 375.733 2523.82   5
  -4   8  16-574.935 1989.65   2
  -4  -8 -16 1532.95 2884.63   8
   4   8 -16-3961.59 3394.36   4
   4  10   0 1291.77 948.373   3
  -4 -10   0-431.971 859.505   5
  -4 -10   0-431.714 2174.60   8
  -4 -10   0-2476.57 1575.07   1
   4  10   0 154.897 1936.30   7
   4  10  -2 21240.6 1571.00   6
  -4 -10  -2 18272.2 1684.06   1
  -4 -10  -2 17344.5 2368.61   8
  -4 -10   2 15058.1 2379.89   8
   4  10  -2 15304.6 2079.42   4
   4  10   2 11247.5 2100.48   7
   4  10   6 3059.71 2102.80   7
   4  10  -6 9543.01 1489.56   6
  -4 -10  -6 5982.16 1497.22   1
  -4 -10   6 3308.88 2065.44   2
  -4 -10   6 5661.38 2105.43   1
   4  10  -6 5340.13 2022.78   4
  -4 -10   6 2986.03 1614.94   5
  -4 -10   6 9333.08 2627.79   8
  -4 -10  -6 6976.29 2350.39   8
   4  10   8 659.808 2018.65   7
   4  10  -8-1646.93 1554.74   6
  -4 -10   8 90.1367 2130.42   2
  -4 -10   8 799.227 2210.28   1
  -4 -10  -8-366.074 1447.60   1
  -4 -10   8 423.156 1860.96   5
  -4 -10   8-579.155 2819.91   8
  -4 -10  -8 55.3444 2374.08   8
   4  10  -8-212.478 1987.05   4
   4  10  10 9382.83 2233.26   7
  -4 -10  10 3755.64 2619.12   1
   4  10  10 6523.44 781.982   5
  -4 -10  10 4206.14 3699.73   8
  -4 -10 -10 12126.5 1573.21   1
  -4 -10 -10 9934.67 2476.56   8
   4  10 -10 7079.61 2168.85   4
   4  10  12-2982.42 2187.33   7
  -4 -10 -12-3286.15 1495.85   1
  -4 -10  12-1345.50 2949.89   1
   4  10 -12-2760.04 1835.71   6
   4  10  12-109.399 1137.11   5
  -4 -10  12 1335.42 2466.40   5
  -4 -10  12-1280.31 4914.86   8
  -4 -10 -12-2519.65 2617.14   8
   4  10 -12-1655.36 2341.35   4
   4  10  14 2512.91 2137.72   7
  -4 -10  14 201.374 3339.60   1
   4  10 -14-692.741 1992.64   6
  -4 -10  14-842.134 2747.59   2
   4  10  14 980.280 1414.62   5
  -4 -10 -14 392.913 1395.82   1
  -4 -10  14 235.343 2718.90   5
  -4 -10 -14-2767.09 2786.79   8
   4  10 -14-4090.44 2669.59   4
  -4 -12   0 18819.3 2166.17   1
  -4 -12   0 17549.1 2754.33   8
   4  12   0 15809.9 2316.30   4
   4  12  -2 1217.58 2098.52   4
   4  12   2 241.088 2041.53   4
  -4 -12   2-2144.13 2130.09   1
  -4 -12   2 637.034 1293.65   5
  -4 -12   2 2277.94 2696.12   8
  -4 -12  -2-20.0916 2443.85   8
  -4 -12  -2-481.684 1801.63   1
   4  12   2-472.984 2149.83   7
   4  12   4 4159.78 2073.62   4
  -4 -12   4 3141.89 2358.71   1
  -4 -12   4 637.428 1690.23   5
  -4 -12   4 2461.59 2932.41   8
  -4 -12  -4 4849.34 2523.05   8
  -4 -12  -4 2124.23 1750.59   1
   4  12   4 3391.11 2270.24   7
   4  12  -4-1328.12 2112.50   4
  -4 -12  -6-3912.45 1712.62   1
  -4 -12   6-1143.57 2556.80   1
  -4 -12   6 501.640 1945.08   5
  -4 -12   6 1854.75 3382.43   8
  -4 -12  -6-1040.46 2486.66   8
   4  12  -6 964.619 2043.04   4
   4  12   6-2456.69 2202.18   7
  -4 -12   8 7363.17 3051.66   1
  -4 -12   8 1268.02 4079.96   8
   4  12  10-3078.57 2379.97   7
  -4 -12  10-3627.37 3387.30   1
  -4 -12 -10-2753.78 1780.00   1
  -4 -12  10-1875.59 4926.31   8
  -4 -12 -10-4977.79 2854.52   8
   4  12 -10 105.795 2416.51   4
   4  12  12 1674.31 2405.38   7
  -4 -12  12 6145.49 3895.52   1
  -4 -12  12-1110.51 2873.41   5
  -4 -12  12-714.532 6837.85   8
  -4 -12 -12-554.510 1746.84   1
  -4 -12 -12 1477.79 2940.92   8
   4  12 -12-1577.99 2547.69   4
   4  14   0-1487.88 2417.02   4
  -4 -14   0-994.261 2480.32   1
  -4 -14   0-1278.31 3337.46   8
   4  14   2 9824.49 2500.22   4
  -4 -14   2 6306.40 2830.22   1
  -4 -14  -2 11905.3 2425.03   1
  -4 -14   2 3214.66 1891.30   5
  -4 -14   2 8589.13 3506.20   8
  -4 -14  -2 12743.9 3247.60   8
   4  14  -2 2271.09 2476.86   4
   4  14   4 1231.29 2352.93   4
  -4 -14   4 1456.39 2956.86   1
  -4 -14  -4-1569.97 2996.53   8
  -4 -14   4 1320.37 2154.28   5
  -4 -14   4 1148.53 3917.51   8
  -4 -14  -4 898.410 2134.20   1
   4  14  -4-1273.62 2269.78   4
   4  14   4 3830.17 2596.31   7
   4  14   6 1515.14 2383.79   4
  -4 -14   6-759.793 3379.95   1
  -4 -14   6-2871.15 2434.24   5
  -4 -14   6-1059.63 4528.78   8
  -4 -14  -6-760.955 2980.80   8
  -4 -14  -6 591.219 2048.63   1
   4  14  -6 1683.02 2389.54   4
   4  14   6-154.734 2566.10   7
  -5  -1   7 34228.7 1955.26   2
  -5  -1   7 39691.1 1728.24   8
   5  -1 -11 2654.28 2074.39   3
   5   1 -11 4556.01 2089.90   3
  -5   1  11 2742.41 2046.38   5
  -5  -1  11 4074.24 1866.35   5
  -5   1  11 3590.15 1734.71   2
  -5  -1  11 1072.69 1520.39   2
  -5  -1  11 2888.86 1632.61   8
  -5  -1  13 4815.71 1600.37   8
   5  -1 -15 14768.4 2528.64   3
   5   1 -15 14809.9 2587.15   3
  -5  -1  15 14582.5 2048.53   5
  -5   1  15 12614.0 1868.62   2
  -5  -1  15 17106.3 1814.84   2
  -5   1  15 12949.0 2165.48   5
  -5  -1  15 16705.3 1614.07   8
  -5   1  15 19053.1 1522.58   8
   5   1 -15 12144.4 1837.72   7
   5   1 -17-4682.92 2004.14   7
   5  -1 -17 5817.09 2672.98   3
   5   1 -17 4946.06 2656.90   3
  -5   1  17 737.511 2152.75   5
  -5  -1  17 5126.63 2048.09   5
  -5  -1  17 5469.32 1627.46   8
  -5   1  17-678.166 1858.71   2
  -5  -1  17 2222.85 1763.87   2
  -5  -1  19 1583.85 1709.22   2
   5   1 -19 1342.76 1832.86   7
   5  -1 -19 881.018 2469.35   6
   5   1 -19 247.422 2438.26   6
   5  -1 -19 1382.49 2827.02   3
  -5   1  19-310.222 2163.88   5
  -5  -1  19 342.927 2058.23   5
  -5   1  19 290.156 1831.15   2
   5   3  -1 3483.23 1162.68   7
  -5  -3   1 5565.03 1370.92   8
  -5  -3  -1 1111.84 1131.99   8
  -5  -3   3 11459.8 1500.62   8
  -5  -3   3 11053.3 816.378   1
   5   3  -5 27387.2 1871.33   3
  -5  -3   5 26186.3 1931.71   5
  -5  -3   5 30847.0 1787.35   2
  -5  -3   5 37047.9 1961.86   8
  -5  -3   5 33748.1 1162.29   1
   5   3  -5 34111.3 1643.51   7
   5   3 -11 1569.92 1505.82   7
  -5  -3  11 1611.36 857.129   1
   5  -3 -11 3406.96 2197.13   3
   5   3 -11 1709.64 2094.29   3
  -5   3  11 2722.61 2240.53   5
  -5  -3  11 1299.16 1627.76   5
  -5   3  11 944.462 1834.99   2
  -5  -3  11 1923.96 1710.66   8
   5  -3 -13 20997.3 2482.56   3
   5   3 -13 19985.2 2128.42   6
   5   3 -13 22380.3 2523.79   3
  -5   3  13 21801.9 2475.59   5
  -5  -3  13 17964.2 1996.78   5
  -5   3  13 23396.9 2167.92   2
  -5  -3  13 17999.7 1740.08   2
  -5  -3  13 25156.7 1888.72   8
  -5  -3  13 23199.1 1139.21   1
   5   3 -13 18879.5 1861.18   7
   5   3 -15 19178.6 2287.90   6
   5  -3 -15 15521.3 2518.92   3
  -5   3  15 16617.6 2378.35   5
  -5   3  15 16022.7 2033.71   2
  -5  -3  15 14302.7 1715.16   2
  -5  -3  15 12594.3 1973.47   5
  -5  -3  15 17909.1 1869.96   8
  -5  -3  15 17129.8 1071.33   1
   5   3 -15 16382.5 1809.83   4
   5   3 -15 17687.8 1955.02   7
  -5  -3  17 1481.51 1637.07   2
   5   3 -19 102.576 1929.26   7
  -5  -3  19 300.120 1699.21   2
   5   3 -19-651.863 2468.04   6
   5  -3 -19 371.117 2826.07   3
  -5  -3  19-375.919 1026.88   1
  -5   3  19 923.454 2283.45   5
  -5  -3  19-63.3475 2091.83   5
  -5  -3  19 2911.65 3866.73   8
   5   3 -19 1678.37 3887.96   4
  -5   3  19-1229.39 1926.53   2
   5   5  -1 45.0002 1458.50   7
  -5  -5   1 429.452 880.919   1
   5   5  -3 14744.9 1747.43   3
   5   5  -5-3289.62 2012.19   3
  -5  -5   5-1201.01 1457.19   2
  -5  -5  -7-312.429 2045.02   8
   5   5  -9-481.955 1689.55   7
  -5  -5   9-106.306 1072.83   1
  -5  -5   9 299.243 1883.33   8
   5   5 -11 4670.66 1816.61   7
   5  -5 -11 7151.47 2968.19   3
   5   5 -13 16933.9 2097.09   6
   5  -5 -13 16294.4 2661.35   3
  -5  -5  13 16829.2 1880.22   5
  -5   5  13 22988.8 2227.75   2
  -5   5  13 16167.2 2629.14   5
  -5  -5  13 14322.3 1560.63   2
  -5  -5  13 17561.0 1315.42   1
  -5  -5  13 18969.7 2067.84   8
   5   5 -13 15386.7 1945.84   4
   5   5 -13 14381.5 1899.03   7
  -5  -5  15 7425.51 1243.50   1
  -5  -5  15 5867.65 1510.11   2
   5   5 -15 6858.20 2183.59   6
   5  -5 -15 5336.32 2530.37   3
  -5   5  15 5096.10 2505.54   5
  -5  -5  15 7250.50 1895.71   5
  -5  -5  15 8842.44 2361.64   8
  -5   5  15 8972.74 2013.21   2
   5   5 -15 2955.79 1770.99   7
   5   5 -15 4818.77 2075.21   4
  -5  -5  17 2014.25 1631.84   2
   5   5 -17-2640.47 2334.58   6
  -5   5  17 536.115 2488.27   5
  -5  -5  17 1908.81 2038.49   5
  -5  -5  17-5167.42 3434.38   8
  -5   5  17 568.470 1978.42   2
  -5  -5  17 1584.85 1300.66   1
   5   5 -17-1107.54 2465.79   4
   5   5 -17-1006.44 1835.56   7
  -5  -7   1-4210.68 2120.26   8
  -5  -7  -1-1681.11 1984.90   8
   5   7   3 8384.49 1877.23   7
  -5  -7   3 262.707 1505.80   5
  -5  -7  -3 9002.11 1216.24   1
  -5  -7   3 5215.83 2073.36   8
  -5  -7  -3 11566.9 2081.95   8
  -5  -7   3 677.948 1046.84   2
   5   7  -5 18444.0 1494.95   6
   5   7  -5 18255.9 1869.03   3
  -5  -7  -5 19720.0 2252.67   8
  -5  -7  -5 20671.6 1345.13   1
   5   7   5 15910.7 1974.44   7
   5   7   7 3050.46 1700.79   7
   5   7  -7 1475.54 1467.28   6
   5   7  -7 4713.13 1854.19   3
  -5  -7  -7 5904.16 1136.48   1
  -5  -7   7-120.869 1450.25   5
  -5  -7  -7 5946.63 2179.05   8
  -5  -7   7 1183.32 1071.39   2
   5   7   9 2391.44 1680.34   7
  -5  -7  -9 921.708 1120.87   1
  -5  -7  -9-1382.50 2170.75   8
   5   7  11 1463.43 1830.96   7
  -5  -7  11 1077.03 1608.25   5
  -5  -7 -11-760.361 2418.32   8
  -5  -7  13 9851.82 1530.46   2
   5  -7 -13 12608.7 3388.16   3
   5   7 -13 10068.9 2096.50   6
  -5  -7  13 9829.78 1957.49   5
  -5  -7 -13 9187.08 2705.40   8
   5   7 -15 7806.69 2261.46   6
  -5   7  15 1602.63 2753.39   5
  -5  -7  15 9474.34 2149.59   5
  -5   7  15-21.5897 2246.13   2
  -5  -7 -15 8206.76 2938.10   8
  -5  -7  17 966.525 1720.45   2
   5  -7 -17-1176.13 2784.97   3
   5   7 -17 1251.33 2315.87   6
  -5   7  17 3865.21 2690.94   5
  -5  -7  17 1634.24 2303.20   5
  -5   7  17 21.0993 2087.94   2
  -5  -7 -17-252.889 3008.86   8
  -5  -9   1 221.225 800.189   2
   5   9   3 3680.43 2034.89   7
  -5  -9   3 4464.77 1479.94   1
   5   9  -3 8310.25 1329.98   6
   5   9  -3 9038.09 1612.71   3
  -5  -9  -3 8058.16 1405.17   1
  -5  -9  -3 828.177 565.809   2
  -5  -9   3 8313.08 2263.33   8
  -5  -9  -3 6385.87 2217.05   8
   5   9  -3 5215.95 2036.03   7
  -5  -9   5 3279.53 1509.43   1
   5   9   5 9947.82 2154.99   7
  -5  -9   5 1373.18 1092.22   2
   5   9  -5 4434.07 1443.17   6
  -5  -9   5 1771.47 1413.17   5
  -5  -9  -5 10189.0 1378.67   1
  -5  -9   5 2823.19 2203.87   8
  -5  -9  -5 10720.9 2299.76   8
   5   9  -5 4959.71 2079.07   7
   5   9   7 8615.09 2120.27   7
   5   9  -7 9083.11 2101.48   4
   5   9  -7 11855.5 1651.53   6
  -5  -9  -7 8397.66 1376.83   1
  -5  -9   7 5454.71 1297.87   2
  -5  -9   7 5367.04 1496.98   5
  -5  -9   7 7795.76 2301.60   8
  -5  -9   7 3621.77 1673.70   1
  -5  -9  -7 10624.4 2333.04   8
   5   9  -7 6678.95 2123.42   7
   5   9  -9 759.203 2110.92   4
   5   9   9 493.742 1952.59   7
  -5  -9  -9-1785.04 1303.00   1
  -5  -9   9-687.993 1658.39   1
  -5  -9   9 1334.13 2366.45   8
  -5  -9  -9 1127.15 2302.77   8
   5   9  -9-60.0077 2102.92   7
   5   9 -11 991.699 2207.28   4
  -5  -9  11 140.130 1478.54   2
   5   9 -11 342.254 1877.70   6
  -5  -9  11-1318.80 1843.53   5
  -5  -9  11-173.003 1907.40   1
  -5  -9  11 779.277 2687.41   8
  -5  -9 -11-2373.38 2519.63   8
   5   9  13 2204.59 2146.60   7
  -5  -9 -13 2316.81 1354.45   1
  -5  -9  13 2344.47 1740.09   2
   5   9 -13 2604.18 2067.73   6
  -5  -9  13 1297.65 2220.17   1
  -5  -9  13 2026.49 2139.12   5
  -5  -9  13-877.681 3433.48   8
  -5  -9 -13-41.5087 2629.47   8
   5   9 -13 1766.60 2269.96   4
   5   9  15 2796.64 2357.66   7
  -5  -9  15 3080.70 1908.54   2
   5   9 -15 4234.00 2235.68   6
  -5  -9  15 5171.90 2443.83   1
  -5  -9  15 1445.98 2440.87   5
  -5   9  15 3790.23 2169.21   2
  -5  -9  15 5735.12 4441.07   8
   5   9  15-169.155 2616.36   5
  -5  -9 -15 3343.98 3017.45   8
   5   9 -15 1053.61 2611.28   4
  -5 -11   1 591.311 1627.62   1
  -5 -11  -1 514.376 1569.83   1
  -5 -11   1 311.392 1358.52   2
   5  11  -1 1975.37 1154.89   6
   5  11  -1 1532.50 1361.39   3
   5  11   1-391.827 818.225   6
  -5 -11  -1-110.740 964.677   2
  -5 -11   1-541.396 1386.14   5
  -5 -11   1 3482.28 2420.45   8
  -5 -11  -1-667.368 2356.99   8
   5  11  -1-1585.79 2235.08   7
   5  11   1 739.181 2184.64   7
   5  11  -3 2867.59 2137.06   4
  -5 -11   3 1485.65 1586.01   2
   5  11  -3 5646.76 1377.19   6
  -5 -11  -3 6009.62 1581.44   1
  -5 -11   3 1740.90 1349.55   5
  -5 -11   3 747.448 2423.88   8
  -5 -11  -3 5165.45 2535.89   8
  -5 -11   3 7275.45 1806.27   1
   5  11  -3 4118.33 2310.80   7
   5  11   3 6639.79 2343.78   7
   5  11   5 7975.29 2416.38   7
   5  11  -5 9550.87 2350.76   4
   5  11  -5 13903.0 1622.33   6
  -5 -11  -5 9309.10 1682.10   1
  -5 -11   5 4727.34 1475.12   5
  -5 -11   5 7452.48 1849.67   2
  -5 -11   5 9561.22 2704.04   8
  -5 -11   5 4330.20 1962.05   1
  -5 -11  -5 9427.49 2612.42   8
   5  11  -5 8645.16 2431.68   7
   5  11  -7-1790.40 2293.68   4
   5  11  -7-349.737 1664.31   6
  -5 -11   7-89.1362 1951.80   2
  -5 -11   7 75.8711 1608.56   5
  -5 -11   7-147.902 2062.45   1
  -5 -11   7-487.053 2783.11   8
  -5 -11   9-566.463 2341.28   1
  -5 -11   9 656.550 3094.84   8
   5  11  -9-2255.39 2350.84   4
   5  11  11 1135.67 2320.37   7
   5  11 -11 1767.33 2024.20   6
  -5 -11 -11-747.378 1527.89   1
  -5 -11  11 233.266 2286.98   2
  -5 -11  11 413.514 2549.02   1
  -5 -11  11 1783.59 2231.53   5
  -5 -11  11 1571.93 3611.39   8
  -5 -11 -11-149.007 2713.26   8
   5  11 -11-1908.92 2316.51   4
   5  13  -1-4524.38 2559.60   4
  -5 -13   1-746.090 2792.88   8
  -5 -13  -1-5138.61 2851.60   8
  -5 -13   1-1603.45 2037.46   1
  -5 -13  -1-833.240 1920.37   1
   5  13  -1-1337.68 2618.56   7
   5  13  -3 2201.42 2522.06   4
  -5 -13  -3 2570.64 1871.79   1
  -5 -13   3 1980.15 1404.80   5
  -5 -13   3 4569.54 2295.96   1
  -5 -13   3 3631.08 2988.41   8
  -5 -13  -3 1571.50 2804.39   8
   5  13   3 1606.55 2521.75   7
   5  13  -5 4427.95 2565.73   4
  -5 -13  -5 4860.33 1920.73   1
  -5 -13   5 2660.49 1665.33   5
  -5 -13   5 7091.94 2415.51   1
  -5 -13   5 4017.98 3179.80   8
  -5 -13  -5 5358.46 2838.97   8
   5  13   5 6562.64 2655.06   7
   5  13   7-426.130 2702.62   7
  -5 -13  -7 316.147 1814.14   1
  -5 -13   7 3815.33 2675.79   1
  -5 -13   7-455.384 1997.67   5
  -5 -13   7 951.726 3393.54   8
  -5 -13  -7-1461.84 2854.12   8
   5  13  -7 3667.53 2536.32   4
   6   0  -8-2446.81 2286.07   3
  -6   0  10 23695.5 2275.70   2
   6   0 -12 123.760 2187.85   3
  -6   0  12-2185.79 2179.36   5
  -6   0  12-3405.24 1835.55   2
  -6   0  12 10.6830 1610.26   8
   6   0 -14-963.771 2342.69   3
  -6   0  14-1648.10 2137.86   5
  -6   0  14 1512.95 1841.10   2
  -6   0  14-773.865 1840.24   8
   6   0 -18 7538.49 3018.99   3
  -6   0  18 263.589 2490.30   5
  -6   0  18 1373.30 2118.94   2
  -6  -2   6-198.362 1696.76   8
   6   2  -8 25906.2 2350.63   3
  -6  -2   8 23397.2 2494.58   5
  -6  -2   8 31009.5 2129.45   8
   6   2 -10 207.387 1222.44   7
   6  -2 -10-1446.57 2463.92   3
   6   2 -10 3474.39 2053.24   3
  -6  -2  10-1296.81 1899.52   8
   6   2 -12 4592.36 1728.19   7
   6  -2 -12 4802.00 2380.00   3
   6   2 -12 3738.49 2278.06   3
  -6   2  12 4965.69 2440.70   5
  -6  -2  12 3604.07 2040.83   5
  -6   2  12 5948.69 2087.11   2
  -6  -2  12 5936.06 1754.25   2
  -6  -2  12 8803.30 1980.15   8
   6  -2 -14-1868.73 2403.62   3
   6   2 -14-366.693 2424.09   3
  -6   2  14-1418.31 2271.38   5
  -6  -2  14-1340.59 1998.98   5
  -6   2  14-1337.59 1948.89   2
  -6  -2  14-2118.81 1922.49   8
  -6  -2  14-1756.63 1739.16   2
   6   2 -16-1253.07 2455.67   6
  -6   2  16-2335.86 2636.32   5
  -6  -2  16-358.747 2081.13   5
  -6  -2  16-2119.12 1971.60   8
  -6   2  16-3527.80 2365.59   2
  -6  -2  16-1253.55 1930.30   2
   6   2 -18-1543.36 2420.02   7
   6   2 -18-113.765 2512.86   6
   6  -2 -18 406.907 2808.29   3
   6   2 -18-1249.58 2955.43   3
  -6   2  18 545.696 2464.69   5
  -6  -2  18-288.503 2178.46   5
  -6  -2  18 784.931 1830.64   8
  -6   2  18-514.876 2064.83   2
  -6  -2  18 294.775 1882.32   2
  -6  -4   0-2573.17 1977.41   8
  -6  -4   6 734.328 1581.95   2
  -6  -4   8 3270.40 974.968   1
   6   4 -10 18866.2 2384.40   3
  -6  -4  10 18761.5 2141.80   5
  -6  -4  10 19353.4 1787.69   2
  -6  -4  10 20783.6 1212.39   1
   6   4 -10 20810.9 2029.85   7
   6   4 -12-2223.60 1807.71   7
   6  -4 -12 779.557 2731.68   3
   6   4 -12-2169.26 2327.13   3
  -6  -4  12-485.377 976.109   1
  -6  -4  12 927.401 1827.17   5
  -6  -4  12 1065.23 2058.74   8
  -6  -4  12-1148.88 1552.60   2
   6   4 -14-3363.31 1986.02   7
  -6  -4  14-1363.10 1034.31   1
   6   4 -14-1178.13 2083.38   6
   6   4 -14-1825.58 2572.41   3
  -6  -4  14 57.7009 1892.63   5
  -6   4  14-1465.95 2342.43   2
  -6  -4  14-2878.29 2070.50   8
  -6  -4  14 62.6675 1601.73   2
  -6  -4  16 183.114 1059.65   1
   6   4 -16 422.527 2046.43   7
   6   4 -16 93.0247 1927.10   4
   6   4 -16-1581.77 2326.84   6
   6  -4 -16-1742.72 2714.88   3
   6   4 -16-2176.57 2779.38   3
  -6   4  16-1340.95 2667.86   5
  -6  -4  16-1333.41 2039.37   5
  -6   4  16-460.984 2105.30   2
  -6  -4  16-1258.18 2003.86   8
  -6  -4  16 228.257 1653.30   2
  -6  -6   0 31572.8 2458.86   8
   6   6   0 24624.5 2104.87   7
   6   6  -2 1922.31 1743.53   7
   6   6   2 2715.31 1636.27   7
  -6  -6   2 300.656 1086.88   1
  -6  -6   2 796.400 2073.20   8
  -6  -6  -2 1728.53 2078.06   8
  -6  -6  -2-37.6314 1049.53   1
   6   6  -4-476.282 1832.11   7
   6   6   4-942.044 1658.25   7
   6   6  -4 1241.31 1796.20   3
  -6  -6  -4 790.152 1076.98   1
  -6  -6   4 241.411 1090.11   1
  -6  -6   4 1479.60 1678.94   5
  -6  -6   4-239.677 1361.67   2
  -6  -6   4 1075.63 2078.66   8
  -6  -6  -4-698.616 2207.81   8
   6   6   6-354.601 1741.14   7
  -6  -6   6-225.685 1863.87   5
  -6  -6   6 3277.85 2115.57   8
  -6  -6  -6-2966.00 2259.17   8
   6   6   8 670.497 1147.00   7
  -6  -6   8 6590.71 2189.99   8
  -6  -6  -8 2758.10 2326.40   8
   6   6 -10 3521.71 1775.91   6
   6   6 -10 4046.98 2303.17   3
  -6  -6  10 2080.81 1779.22   5
  -6  -6  10 1289.32 1446.80   2
   6   6 -12 10489.3 2062.13   6
   6   6 -12 7063.79 2558.77   3
  -6  -6  12 4690.16 1889.39   5
  -6  -6  12 3896.89 1489.25   2
  -6  -6  14-877.243 1510.27   2
   6   6 -14-604.705 2159.14   6
  -6  -6  14-2863.55 1956.85   5
  -6  -6  16 479.312 1621.79   2
   6  -6 -16 1630.93 2961.94   3
   6   6 -16 2265.11 2377.84   6
  -6   6  16 1068.99 2829.13   5
  -6  -6  16-2008.44 2174.79   5
  -6   6  16 23.8120 2300.13   2
   6   8   0-1488.94 2029.05   7
  -6  -8   0 541.265 1226.79   1
  -6  -8   0 346.502 1173.99   2
  -6  -8   0 1856.83 2183.00   8
   6   8  -2 8694.54 2189.46   7
   6   8   2 5841.00 2075.39   7
   6   8  -2 4346.02 1939.51   3
  -6  -8   2 2937.45 1382.03   1
  -6  -8   2 3414.88 1168.89   2
  -6  -8  -2 9260.98 1322.12   1
  -6  -8   2 5699.09 2265.05   8
  -6  -8  -2 8156.97 2231.11   8
   6   8  -4-1823.40 2096.94   7
   6   8   4 940.673 1922.70   7
   6   8  -4-2134.32 1777.66   3
  -6  -8   4-865.689 1760.13   5
  -6  -8   4-770.688 1302.12   1
  -6  -8  -4-768.384 1211.23   1
  -6  -8   4 812.824 2225.06   8
  -6  -8  -4 218.411 2166.78   8
  -6  -8   4-25.7360 1109.71   2
   6   8  -6 5174.88 2239.20   7
   6   8   6-459.356 1891.03   7
   6   8  -6 1181.61 1520.12   6
  -6  -8  -6 1089.10 1211.01   1
   6   8  -6 4209.17 1947.27   3
  -6  -8   6 1313.51 1802.69   5
  -6  -8   6 1254.93 1347.09   1
  -6  -8   6 1507.03 2320.32   8
  -6  -8  -6 1203.62 2307.54   8
  -6  -8   6 986.354 1192.53   2
   6   8  -8 506.678 2240.74   7
   6   8   8 227.136 1837.13   7
  -6  -8  -8-999.380 1225.65   1
  -6  -8   8 707.773 1343.70   1
  -6  -8   8-229.777 2316.52   8
  -6  -8  -8 425.013 2358.47   8
  -6  -8  10 4294.09 1404.63   2
   6   8 -10 3638.12 2002.56   6
  -6  -8  10 6110.63 1492.14   1
   6   8 -10 7234.24 2500.68   3
  -6  -8  10 5607.52 1879.45   5
  -6  -8  10 7006.04 2455.82   8
  -6  -8 -10 5067.05 1456.58   1
  -6  -8 -10 1416.14 2762.74   8
   6   8 -10 1783.87 2255.79   7
   6   8 -12 752.939 2259.44   4
  -6  -8  12 539.578 1410.71   2
   6   8  12-772.676 2135.15   7
  -6  -8  12-330.499 1516.85   1
   6   8 -12-790.437 2097.92   6
  -6  -8  12 1245.92 1913.65   5
  -6  -8  12-1113.41 2449.97   8
  -6  -8 -12-3899.70 2831.43   8
   6   8 -12-2589.68 2258.05   7
   6   8 -14-720.803 2440.76   4
  -6  -8  14 1313.47 1569.65   1
  -6  -8  14 29.3636 1558.31   2
   6   8 -14-1999.68 2305.51   6
  -6  -8  14 268.565 2015.95   5
  -6  -8  14 450.719 2758.25   8
  -6  -8 -14 1472.32 3118.06   8
   6   8 -14 1035.94 2230.33   7
   6  10   0 4165.59 2346.76   7
  -6 -10   0 7765.54 1561.25   1
  -6 -10   0 6897.05 2563.05   8
  -6 -10   0 3167.78 916.985   2
   6  10  -2-1844.89 2377.50   7
   6  10   2 94.7370 2250.50   7
   6  10  -2 760.019 1720.71   3
   6  10  -2 1410.53 1291.43   6
  -6 -10   2-619.174 1466.64   1
  -6 -10   2-1180.91 1565.42   5
  -6 -10  -2-282.186 742.234   2
  -6 -10   2 242.156 2489.72   8
  -6 -10  -2 19.5596 2354.32   8
  -6 -10  -2-73.5353 1444.55   1
  -6 -10   2 147.615 936.897   2
  -6 -10   4-498.421 1044.21   2
   6  10   4-4348.38 2422.63   7
  -6 -10  -4-2871.65 1457.20   1
   6  10  -4-790.269 1483.52   6
   6  10  -4-2326.42 1853.11   3
  -6 -10   4 97.7779 1512.79   1
  -6 -10   4-1468.86 1813.22   5
  -6 -10   4-2455.78 2556.93   8
  -6 -10  -4 2858.99 2440.74   8
   6  10  -4-865.550 2334.43   7
  -6 -10   6 415.204 1202.66   2
  -6 -10   6-1675.56 1606.99   1
   6  10  -6-1463.90 2111.62   3
  -6 -10   6-1582.52 1716.47   5
  -6 -10   6 1958.83 2546.58   8
   6  10  -6-566.291 2462.95   7
   6  10   8-1833.67 2407.18   7
   6  10  -8 3646.41 2385.95   4
  -6 -10   8 1823.86 1695.13   1
  -6 -10   8 2859.88 2631.92   8
  -6 -10  -8-5675.06 2694.76   8
   6  10  -8-874.877 2466.19   7
   6  10 -10-709.365 2412.47   4
   6  10  10-1247.70 2286.18   7
  -6 -10 -10-689.941 1419.08   1
  -6 -10  10-1023.42 1515.16   2
   6  10 -10-1268.44 2033.54   6
  -6 -10  10-1488.03 1857.68   5
  -6 -10  10 1944.84 2734.14   8
  -6 -10 -10-64.8451 2644.97   8
  -6 -10  10-885.038 1805.17   1
   6  10 -10-1129.43 2463.60   7
   6  12   0 1422.80 2602.18   7
   6  12   0-944.813 1110.60   6
  -6 -12   0-13.8533 1692.18   1
  -6 -12   0 1138.66 2664.79   8
   6  12   2 3413.98 2698.39   7
  -6 -12   2 1242.33 1516.75   2
   6  12  -2 4076.03 1811.09   3
  -6 -12   2 3796.23 1822.54   1
   6  12  -2 3998.45 1422.02   6
  -6 -12  -2 3592.81 1739.94   1
  -6 -12   2 674.481 1883.60   5
  -6 -12   2-678.840 2759.11   8
  -6 -12  -2 4552.33 2836.01   8
   6  12  -2 4674.21 2656.37   7
   6  12   4 1385.30 2596.26   7
   6  12  -4 180.266 2434.41   4
  -6 -12   4-669.558 1884.63   1
  -6 -12   4 1188.33 1629.51   2
   6  12  -4-1827.47 1559.35   6
   6  12  -4 1129.56 2025.01   3
  -6 -12   4 248.902 1761.45   5
  -6 -12  -4 277.266 1681.29   1
  -6 -12   4-1202.07 2802.76   8
  -6 -12  -4-1205.76 2752.60   8
   6  12  -4-838.735 2594.85   7
   6  12   6 1196.14 2591.98   7
   6  12  -6 184.959 2540.36   4
  -6 -12   6 1613.53 1823.35   2
   6  12  -6-465.949 1718.66   6
  -6 -12   6-555.814 1716.44   5
  -6 -12   6 338.205 2871.51   8
  -6 -12  -6 3133.18 2828.78   8
  -6 -12  -6 41.6466 1703.46   1
  -6 -12   6 2273.40 1964.88   1
   6  12  -6-1293.19 2743.50   7
   7   1  -9 3242.95 2450.03   3
  -7  -1   9 1380.80 2108.46   2
   7  -1 -11 925.407 2583.84   3
   7   1 -11-207.844 2336.44   3
  -7  -1  11 3754.72 2423.39   5
  -7   1  11 1265.19 2280.88   2
  -7  -1  11-1343.33 2122.07   2
  -7  -1  11 1234.00 1889.69   8
  -7   1  13 2447.34 2412.66   2
  -7  -1  13 6037.06 2183.48   2
   7  -1 -15-1460.59 2765.47   3
   7   1 -15 72.0183 2659.03   3
  -7   1  15 86.3837 2589.36   5
  -7  -1  15 769.731 2436.87   5
  -7   1  15 1584.93 2310.92   2
  -7  -1  15 41.2142 2032.06   2
  -7  -1  15 3569.36 2253.27   8
  -7   1  15 1982.89 1777.38   8
  -7  -3   5 1385.30 1920.45   8
   7   3  -7 3011.45 2447.87   3
  -7  -3   7 4560.52 2046.19   2
   7   3  -9 1179.03 2216.47   3
  -7  -3   9 151.405 2274.81   5
  -7  -3   9 1579.14 1968.61   2
   7   3 -11-572.418 2318.83   3
  -7  -3  11 707.935 2250.92   5
  -7  -3  11-18.6672 1877.63   2
  -7  -3  13 70.8310 2294.40   5
  -7   3  13-1047.64 2549.96   2
   7   3 -15 2979.39 2646.04   7
   7  -3 -15-911.356 2894.63   3
   7   3 -15 2051.69 2812.51   3
  -7   3  15 99.2392 2821.74   5
  -7  -3  15-713.610 2319.39   5
  -7   3  15 2083.91 2446.04   2
  -7  -3  15 1729.10 2009.28   2
   7   5  -1 465.208 1815.09   7
   7   5   1-313.140 1353.32   7
  -7  -5   1 271.782 2253.00   8
  -7  -5  -1-1556.56 2181.18   8
   7   5  -3 2144.99 1803.74   7
  -7  -5   3 158.442 1060.44   1
  -7  -5   3 1611.33 2226.84   8
   7   5  -5 5869.86 1897.43   7
  -7  -5   5 6025.89 2291.83   8
  -7  -5   5 6465.64 1169.01   1
   7   5  -7 2421.97 1825.12   7
   7   5  -7-1107.57 2158.73   3
  -7  -5   7-2273.02 2251.01   5
  -7  -5   7-127.295 1057.87   1
  -7  -5   7-920.798 2189.69   8
   7   5  -9-684.499 1939.01   7
  -7  -5   9-1275.52 1077.79   1
   7   5  -9 503.145 2216.94   3
  -7  -5   9-1922.18 2255.55   5
  -7  -5   9 848.946 1719.49   2
  -7  -5   9 1343.25 2349.20   8
  -7  -5  11 3112.16 1745.26   2
   7   5 -13 833.033 2716.37   3
  -7  -5  13 1294.50 2176.28   5
  -7  -5  13 572.784 2526.15   8
  -7  -5  13 3800.33 1823.02   2
   7   7  -1 498.103 1891.28   7
   7   7   1 520.602 1836.84   7
  -7  -7   1-673.048 1184.41   1
  -7  -7  -1 1224.95 1171.35   1
  -7  -7   1-582.890 2305.32   8
  -7  -7  -1 316.326 2278.95   8
   7   7  -3 4201.04 2104.63   7
   7   7   3 6431.62 1942.39   7
  -7  -7  -3 5413.46 1291.46   1
  -7  -7   3 2189.97 1656.15   2
  -7  -7   3 3231.30 1267.81   1
  -7  -7   3 4791.13 2333.17   8
  -7  -7  -3 6176.15 2453.14   8
   7   7  -5-345.944 2054.50   7
   7   7   5 3267.00 2038.33   7
  -7  -7   5-719.605 1208.82   1
  -7  -7   5 947.947 1518.83   2
  -7  -7   5-1949.57 2359.56   8
  -7  -7  -5 1361.34 2537.16   8
   7   7  -7-957.873 2135.36   7
  -7  -7   7-20.1293 1250.62   1
  -7  -7   7 321.250 2454.29   8
  -7  -7  -9-4123.82 2831.85   8
   7   7 -11 2148.57 2437.19   7
   7   7 -11-734.898 2042.44   6
   7   7 -11 4389.62 2646.67   3
  -7  -7  11-758.858 2134.01   5
  -7  -7  11 2622.63 2662.60   8
  -7  -7  11 3066.49 1329.05   1
  -7  -7  11 1872.68 1623.81   2
  -7  -9   1 7092.61 1452.73   1
  -7  -9  -1 12767.9 1549.38   1
   7   9  -5-271.843 2535.03   7
  -7  -9   5-1853.36 2687.95   8
  -7  -9   5-1114.64 1509.60   1
  -7  -9   5 464.986 1336.21   2
   7   9  -7 1816.68 2442.82   7
   7   9   7 2317.78 2203.92   7
  -7  -9   7 775.670 1467.35   1
  -7  -9   7-1464.73 2706.28   8
  -7  -9  -7 1424.87 2668.63   8
  -7  -9  -7 1239.95 1402.91   1
   7   9  -9-1583.23 2537.29   7
   7   9   9-664.222 2342.63   7
   7   9  -9-1469.42 1984.72   6
   7   9  -9-2645.48 2592.77   3
  -7  -9   9-1417.28 2142.13   5
  -7  -9   9 130.118 1526.70   1
  -7  -9   9 1678.40 2731.11   8
  -7  -9  -9-355.987 1435.86   1
  -7  -9  -9-3155.07 2836.90   8
  -7  -9   9 868.835 1423.61   2
   7  11  -1 537.110 2598.91   7
   7  11   1-27.3783 2609.37   7
   7  11  -1-532.551 1371.24   6
  -7 -11   1-667.829 1597.60   1
  -7 -11   1 3100.02 2816.19   8
  -7 -11  -1-130.481 2660.90   8
  -7 -11   1-431.898 1054.72   2
  -7 -11  -1-1711.69 1544.17   1
   7  11  -3-1246.53 2648.23   7
   7  11   3 429.098 2539.85   7
  -7 -11  -3-52.2285 1538.78   1
   7  11  -3-1663.86 2259.07   3
   7  11  -3 1145.74 1571.18   6
  -7 -11   3 1302.93 1629.63   1
  -7 -11   3-1246.39 2865.98   8
  -7 -11  -3-1308.70 2643.28   8
  -7 -11   3-30.8630 1117.81   2
   8   0 -12 2860.00 2984.99   3
  -8   0  12 3479.30 2716.29   2
  -8  -2  10 50.6433 2496.74   2
  -8  -2  10-2386.09 2176.23   8
   8   2 -12-1278.33 2692.31   3
  -8  -2  12-1897.24 2776.29   5
  -8  -2  12-2994.35 2368.92   2
  -8  -2  12-2082.90 2434.46   8
  -8  -4   4-1758.14 2196.25   8
  -8  -4   6-2671.51 2452.42   8
   8   4  -8-710.070 1476.56   7
   8   4  -8 10778.0 3008.14   3
   8   4 -10-1029.56 2082.22   7
   8   4 -10-1341.52 2579.10   3
  -8  -4  10-815.859 2657.35   5
  -8  -4  10-1362.38 2125.47   2
  -8  -4  10-696.995 2560.36   8
   8   4 -12 2708.55 2702.07   7
   8   4 -12 267.281 2677.02   3
  -8  -4  12 1515.92 2604.81   5
  -8  -4  12 1253.13 2163.75   2
  -8  -4  12 258.974 2632.59   8
  -8  -6   0 138.920 2669.45   8
   8   6  -6-2649.74 2181.35   7
  -8  -6   6-1431.42 1267.92   1
  -8  -6   6-381.285 2003.33   2
  -8  -6   6 3710.74 2583.22   8
   8   6  -8 23.9865 2189.69   7
   8   6  -8-1406.66 2625.84   3
  -8  -6   8-1656.06 2616.06   5
  -8  -6   8 1218.07 1245.57   1
  -8  -6   8 1105.25 1944.37   2
  -8  -6   8 4050.96 2613.06   8
   8   6 -10 196.968 2377.26   7
   8   6 -10 952.818 2633.00   3
  -8  -6  10 1805.47 1292.84   1
  -8  -6  10 3015.17 2644.43   5
  -8  -6  10 2828.39 2762.22   8
  -8  -6  10 122.474 1924.85   2
   8   8   0 6498.94 2271.99   7
  -8  -8   0 2298.48 1362.05   1
  -8  -8   0 1591.31 2687.22   8
   8   8  -2 2248.70 2264.88   7
   8   8   2 186.055 2146.83   7
  -8  -8   2 474.192 1339.36   1
  -8  -8   2 216.935 1775.06   2
  -8  -8   2 1427.39 2599.47   8
  -8  -8  -2-3201.78 2729.84   8
  -8  -8  -2 747.435 1349.27   1
   8   8  -4-397.069 2254.29   7
   8   8   4-2294.02 2347.20   7
  -8  -8   4-2492.43 2630.33   8
  -8  -8  -4 1029.12 2854.22   8
  -8  -8   4 590.723 1369.10   1
  -8  -8  -4 698.868 1403.75   1
   8   8  -6-1033.52 2391.90   7
   8   8   6 237.848 2323.97   7
   8   8  -6 4293.99 2739.18   3
  -8  -8   6 173.014 1346.10   1
  -8  -8   6-2022.12 2757.71   8
  -8  -8  -6 879.381 2981.79   8
  -9  -5   5-965.464 2728.70   8
   0   0   0    0.00    0.00   0

TITL In_MeAm_DMF_FC70_6_1-45 in Fddd
REM Fddd (#70 in standard setting)
CELL 0.48590  14.181232  23.684981  33.748116  90.0000  90.0000  90.0000
ZERR   16.00   0.011258   0.015100   0.010969   0.0000   0.0000   0.0000
LATT  4
SYMM -x+3/4,-y+3/4, z
SYMM -x+3/4, y,-z+3/4
SYMM  x,-y+3/4,-z+3/4
SFAC C H N O In
UNIT 352.00 352.00 48.00 160.00 16.00
TREF
HKLF 4
END
;
_shelx_hkl_checksum                41559
_olex2_submission_special_instructions  'No special instructions were received'
_oxdiff_exptl_absorpt_empirical_details
;
Empirical correction (ABSPACK) includes:
- Absorption correction using spherical harmonics
- Frame scaling
;
_oxdiff_exptl_absorpt_empirical_full_max  4.750
_oxdiff_exptl_absorpt_empirical_full_min  0.458

_vrf_ATOM007_in_meam_dmf_fc70_6_1-45
;
RESPONSE: The structure was refined isotropically due to the number of data for high 
pressure structure determination
;
_vrf_PLAT023_in_meam_dmf_fc70_6_1-45
;
RESPONSE: The sample is housed in a Diamond anvil cell that restricts 
available data.
;
_vrf_PLAT029_in_meam_dmf_fc70_6_1-45
;
RESPONSE: The sample is housed in a Diamond anvil cell that restricts available data.
This is exacerbated by the structure being Fddd.
;
_vrf_PLAT084_in_meam_dmf_fc70_6_1-45
;
RESPONSE: The sample is housed in a Diamond anvil cell that gives additional background to
the data collected e.g. Tungsten powder rings, diamond reflections.
;
_vrf_PLAT088_in_meam_dmf_fc70_6_1-45
;
RESPONSE: The sample is housed in a Diamond anvil cell that restricts 
available data.
;
_vrf_PLAT155_in_meam_dmf_fc70_6_1-45
;
RESPONSE: We have followed previous literature for comparison.
;
_vrf_PLAT193_in_meam_dmf_fc70_6_1-45
;
RESPONSE: This is a rounding issue. The s.u. on Temperature is 2degC
;
_vrf_PLAT201_in_meam_dmf_fc70_6_1-45
;
RESPONSE: The structure was refined isotropically due to the number of data for high 
pressure structure determination
;
_vrf_PLAT210_in_meam_dmf_fc70_6_1-45
;
RESPONSE: The sample is housed in a Diamond anvil cell that restricts 
available data hence
isotropic refinement was the limited of modelling the system.
;
_vrf_PLAT241_in_meam_dmf_fc70_6_1-45
;
RESPONSE: Structure at high pressure with limitation of data. We have used distance restraints to ensure the 
model is chemically reasonable
;
_vrf_PLAT242_in_meam_dmf_fc70_6_1-45
;
RESPONSE: Structure at high pressure with limitation of data. We have used 
distance restraints to ensure the 
model is chemically reasonable.
;
_vrf_PLAT250_in_meam_dmf_fc70_6_1-45
;
RESPONSE: The data are limited due to DAC hence the tensor may be elongated 
due to lack of data in a particular direction. We have used restraints 
to combat and ensure they are chemically reasonable.
;
_vrf_PLAT340_in_meam_dmf_fc70_6_1-45
;
RESPONSE: The sample is housed in a Diamond anvil cell that restricts 
available data and so
impacts on the precision of the bonds lengths
;
_vrf_PLAT411_in_meam_dmf_fc70_6_1-45
;
RESPONSE: Structure at high pressure
;
_vrf_PLAT414_in_meam_dmf_fc70_6_1-45
;
RESPONSE: Structure at high pressure
;
_vrf_PLAT761_in_meam_dmf_fc70_6_1-45
;
RESPONSE: Noted, no action taken
;
_vrf_PLAT762_in_meam_dmf_fc70_6_1-45
;
RESPONSE: Noted, no action taken
;
_vrf_PLAT905_in_meam_dmf_fc70_6_1-45
;
RESPONSE: The data were cut to 0.7 angs as the limit of the diffraction for the 
crystal was reached.
;
_vrf_PLAT906_in_meam_dmf_fc70_6_1-45
;
RESPONSE: These can be attributed to the weak data. All other sets are okay.
The most common place for a high value of K is in the lowest-intensity bin in 
the table as is the case here. Almost all area detector integration programs end up 
slightly underestimating the background, resulting in overestimated values of Fo, thus 
the high value of Fo/Fc. This is most obvious in the weakest intensities, 
since the small addition to Fo becomes insignificant in the ratio when Fo 
is large.
;
_vrf_PLAT910_in_meam_dmf_fc70_6_1-45
;
RESPONSE: The sample is housed in a Diamond anvil cell that gives additional 
background to
the data collected e.g. Tungsten powder rings, diamond reflections.
;
_vrf_PLAT911_in_meam_dmf_fc70_6_1-45
;
RESPONSE: The sample is housed in a Diamond anvil cell that restricts 
available data.
;
_vrf_PLAT913_in_meam_dmf_fc70_6_1-45
;
RESPONSE: The sample is housed in a Diamond anvil cell that gives additional 
background to
the data collected e.g. Tungsten powder rings, diamond reflections.
;
_vrf_THETM01_in_meam_dmf_fc70_6_1-45
;
RESPONSE: The sample is housed in a Diamond anvil cell that restricts 
available data.
;
_vrf_PLAT051_in_meam_dmf_fc70_6_1-45
;
RESPONSE: The sample contains Indium which has an absorption edge at 0.44 Angs. This data was colelceted 
at 0.4859 hence the difference in mu.
;
