# Supplementary material for: Decoupled MOF Breathing: Pressure‐Induced Reversal of Correlation Between Orthogonal Motions in a Diamondoid Framework
Source: Angew Chem Int Ed Engl. 2025 May 15;64(27):e202504297. doi: 10.1002/anie.202504297 (PMC12207364; doi:10.1002/anie.202504297)
Supplement: Supplementary file 1 — Supporting Information [file ANIE-64-e202504297-s002.zip › SHF-62-DMF_SCC-in-DMF_1200bar.cif]

data_SHF-62-DMF-DMF-1200bar
#data_exp2_1_5__pl
_audit_creation_date              2016-11-03
_audit_creation_method
;
Olex2 1.2
(compiled 2016.09.09 svn.r3337 for OlexSys, GUI svn.r5227)
;
_publ_contact_author_address      ?
_publ_contact_author_email        ?
_publ_contact_author_id_orcid     ?
_publ_contact_author_name         ''
_publ_contact_author_phone        ?
_publ_section_references
;
Dolomanov, O.V., Bourhis, L.J., Gildea, R.J, Howard, J.A.K. & Puschmann, H.
 (2009), J. Appl. Cryst. 42, 339-341.

Sheldrick, G.M. (2015). Acta Cryst. C71, 3-8.
;
_chemical_name_common             ?
_chemical_name_systematic         ?
_chemical_formula_moiety           'C20 H14 In N2 O10, C2 H8 N'
_chemical_formula_sum             'C22 H22 In N3 O10'
_chemical_formula_weight          603.24
_chemical_melting_point           ?
_chemical_oxdiff_formula          'In C22 H22 N3 O10'
loop_
  _atom_type_symbol
  _atom_type_description
  _atom_type_scat_dispersion_real
  _atom_type_scat_dispersion_imag
  _atom_type_scat_source
 'C' 'C' 0.0030 0.0010 'International Tables Vol C Tables 4.2.6.8 and 6.1.1.4'
 'H' 'H' 0.0000 0.0000 'International Tables Vol C Tables 4.2.6.8 and 6.1.1.4'
 'In' 'In' -0.7640 1.2230
 'International Tables Vol C Tables 4.2.6.8 and 6.1.1.4'
 'N' 'N' 0.0060 0.0030 'International Tables Vol C Tables 4.2.6.8 and 6.1.1.4'
 'O' 'O' 0.0110 0.0060 'International Tables Vol C Tables 4.2.6.8 and 6.1.1.4'

_shelx_space_group_comment
;
The symmetry employed for this shelxl refinement is uniquely defined
by the following loop, which should always be used as a source of
symmetry information in preference to the above space-group names.
They are only intended as comments.
;
_space_group_crystal_system       'orthorhombic'
_space_group_IT_number            70
_space_group_name_H-M_alt         'F d d d'
_space_group_name_Hall            '-F 2uv 2vw'
loop_
  _space_group_symop_operation_xyz
 'x, y, z'
 '-x+1/4, -y+1/4, z'
 'x, -y+1/4, -z+1/4'
 '-x+1/4, y, -z+1/4'
 'x, y+1/2, z+1/2'
 '-x+1/4, -y+3/4, z+1/2'
 'x, -y+3/4, -z+3/4'
 '-x+1/4, y+1/2, -z+3/4'
 'x+1/2, y, z+1/2'
 '-x+3/4, -y+1/4, z+1/2'
 'x+1/2, -y+1/4, -z+3/4'
 '-x+3/4, y, -z+3/4'
 'x+1/2, y+1/2, z'
 '-x+3/4, -y+3/4, z'
 'x+1/2, -y+3/4, -z+1/4'
 '-x+3/4, y+1/2, -z+1/4'
 '-x, -y, -z'
 'x-1/4, y-1/4, -z'
 '-x, y-1/4, z-1/4'
 'x-1/4, -y, z-1/4'
 '-x, -y+1/2, -z+1/2'
 'x-1/4, y+1/4, -z+1/2'
 '-x, y+1/4, z+1/4'
 'x-1/4, -y+1/2, z+1/4'
 '-x+1/2, -y, -z+1/2'
 'x+1/4, y-1/4, -z+1/2'
 '-x+1/2, y-1/4, z+1/4'
 'x+1/4, -y, z+1/4'
 '-x+1/2, -y+1/2, -z'
 'x+1/4, y+1/4, -z'
 '-x+1/2, y+1/4, z-1/4'
 'x+1/4, -y+1/2, z-1/4'

_cell_length_a                    14.8538(6)
_cell_length_b                    27.2149(12)
_cell_length_c                    31.4329(11)
_cell_angle_alpha                 90
_cell_angle_beta                  90
_cell_angle_gamma                 90
_cell_volume                      12706.6(9)
_cell_formula_units_Z             16
_cell_measurement_reflns_used     6477
_cell_measurement_temperature     298(2)
_cell_measurement_theta_max       24.1740
_cell_measurement_theta_min       1.6370
_shelx_estimated_absorpt_T_max    ?
_shelx_estimated_absorpt_T_min    ?
_exptl_absorpt_coefficient_mu     0.733
_exptl_absorpt_correction_T_max   1.00000
_exptl_absorpt_correction_T_min   0.53331
_exptl_absorpt_correction_type    multi-scan
_exptl_absorpt_process_details
;
CrysAlisPro 1.171.38.41 (Rigaku Oxford Diffraction, 2015)
Empirical absorption correction using spherical harmonics,
 implemented in SCALE3 ABSPACK scaling algorithm.
;
_exptl_absorpt_special_details    ?
_exptl_crystal_colour_primary      yellow
_exptl_crystal_density_diffrn     1.261
_exptl_crystal_density_meas       ?
_exptl_crystal_density_method     ?
_exptl_crystal_description         Octahedral
_exptl_crystal_F_000              4864
_exptl_crystal_size_max            0.13
_exptl_crystal_size_mid            0.12
_exptl_crystal_size_min            0.09
_exptl_transmission_factor_max    ?
_exptl_transmission_factor_min    ?
_diffrn_reflns_av_R_equivalents   0.0504
_diffrn_reflns_av_unetI/netI      0.0275
_diffrn_reflns_Laue_measured_fraction_full 0.993
_diffrn_reflns_Laue_measured_fraction_max 0.993
_diffrn_reflns_limit_h_max        17
_diffrn_reflns_limit_h_min        -14
_diffrn_reflns_limit_k_max        32
_diffrn_reflns_limit_k_min        -31
_diffrn_reflns_limit_l_max        37
_diffrn_reflns_limit_l_min        -37
_diffrn_reflns_number             19030
_diffrn_reflns_point_group_measured_fraction_full 0.993
_diffrn_reflns_point_group_measured_fraction_max 0.993
_diffrn_reflns_theta_full         24.205
_diffrn_reflns_theta_max          24.205
_diffrn_reflns_theta_min          1.639
_diffrn_ambient_temperature       298.0
_diffrn_detector                  'CCD plate'
_diffrn_detector_area_resol_mean  ?
_diffrn_measured_fraction_theta_full 0.993
_diffrn_measured_fraction_theta_max 0.993
_diffrn_measurement_details
;
List of Runs (angles in degrees, time in seconds):

  # Type    Start    End  Width  t~exp~   \w     \q     \k     \f   Frames
--------------------------------------------------------------------------
  1  \w   -156.00 -30.00   0.20    0.20    --   30.00 -45.00-120.00  630
  2  \f   -120.00   0.00   0.20    0.20 -30.00  30.00 -45.00    --   600
  3  \w   -156.00 -30.00   0.20    0.20    --   30.00 -45.00   0.00  630
  4  \f      0.00 120.00   0.20    0.20 -30.00  30.00 -45.00    --   600
  5  \w   -156.00 -30.00   0.20    0.20    --   30.00 -45.00 120.00  630
;
_diffrn_measurement_device         'Newport 4-circle diffractometer'
_diffrn_measurement_device_type
'dectris-CrysAlisPro-abstract goniometer imported dectris images'
_diffrn_measurement_method        '\w and \f scans'
_diffrn_orient_matrix_type
'CrysAlisPro convention (1999,Acta A55,543-557)'
_diffrn_orient_matrix_UB_11       0.0069981000
_diffrn_orient_matrix_UB_12       -0.0190141000
_diffrn_orient_matrix_UB_13       0.0140937000
_diffrn_orient_matrix_UB_21       0.0174215000
_diffrn_orient_matrix_UB_22       -0.0141171000
_diffrn_orient_matrix_UB_23       -0.0162043000
_diffrn_orient_matrix_UB_31       0.0424370000
_diffrn_orient_matrix_UB_32       0.0089238000
_diffrn_orient_matrix_UB_33       0.0043380000
_diffrn_radiation_monochromator   synchrotron
_diffrn_radiation_probe           x-ray
_diffrn_radiation_type            synchrotron
_diffrn_radiation_wavelength      0.6889
_diffrn_source                    synchrotron
_reflns_Friedel_coverage          0.000
_reflns_Friedel_fraction_full     .
_reflns_Friedel_fraction_max      .
_reflns_number_gt                 2080
_reflns_number_total              2800
_reflns_odcompleteness_completeness 98.95
_reflns_odcompleteness_iscentric  1
_reflns_odcompleteness_theta      24.21
_reflns_special_details
;
 Reflections were merged by SHELXL according to the crystal
 class for the calculation of statistics and refinement.
 
 _reflns_Friedel_fraction is defined as the number of unique
 Friedel pairs measured divided by the number that would be
 possible theoretically, ignoring centric projections and
 systematic absences.
;
_reflns_threshold_expression      'I > 2\s(I)'
_computing_cell_refinement        'CrysAlisPro 1.171.38.41 (Rigaku OD, 2015)'
_computing_data_collection        'CrysAlisPro 1.171.38.41 (Rigaku OD, 2015)'
_computing_data_reduction         'CrysAlisPro 1.171.38.41 (Rigaku OD, 2015)'
_computing_molecular_graphics     'Olex2 (Dolomanov et al., 2009)'
_computing_publication_material   'Olex2 (Dolomanov et al., 2009)'
_computing_structure_refinement   'ShelXL (Sheldrick, 2015)'
_computing_structure_solution     ?
_refine_diff_density_max          1.428
_refine_diff_density_min          -1.208
_refine_diff_density_rms          0.214
_refine_ls_extinction_coef        .
_refine_ls_extinction_method      none
_refine_ls_goodness_of_fit_ref    1.181
_refine_ls_hydrogen_treatment     constr
_refine_ls_matrix_type            full
_refine_ls_number_parameters      155
_refine_ls_number_reflns          2800
_refine_ls_number_restraints      3
_refine_ls_R_factor_all           0.0945
_refine_ls_R_factor_gt            0.0731
_refine_ls_restrained_S_all       1.181
_refine_ls_shift/su_max           0.003
_refine_ls_shift/su_mean          0.000
_refine_ls_structure_factor_coef  Fsqd
_refine_ls_weighting_details
'w=1/[\s^2^(Fo^2^)+(0.1420P)^2^+121.2847P] where P=(Fo^2^+2Fc^2^)/3'
_refine_ls_weighting_scheme       calc
_refine_ls_wR_factor_gt           0.2331
_refine_ls_wR_factor_ref          0.2534
_refine_special_details           ?
_olex2_refinement_description
;
1. Fixed Uiso
 At 1.2 times of:
  All C(H) groups, All N(H) groups
 At 1.5 times of:
  All C(H,H,H) groups
2. Restrained distances
 N2-C11
 1.4 with sigma of 0.02
3. Restrained planarity
 O5A, N1A, C9A, C10A
 with sigma of 0.1
 O5, N1, C9, C10
 with sigma of 0.1
4. Others
 Sof(O5A)=Sof(N1A)=Sof(H1A)=Sof(C9A)=Sof(C10A)=Sof(H10D)=Sof(H10E)=Sof(H10F)=1-
 FVAR(1)
 Sof(O5)=Sof(N1)=Sof(H1)=Sof(C9)=Sof(C10)=Sof(H10A)=Sof(H10B)=Sof(H10C)=FVAR(1)
 Fixed Sof: N2(0.25) C11(0.5)
5.a Aromatic/amide H refined with riding coordinates:
 C3(H3), C6(H6), C7(H7), N1(H1), N1A(H1A)
5.b Idealised Me refined as rotating group:
 C10(H10A,H10B,H10C), C10A(H10D,H10E,H10F)
;
_atom_sites_solution_hydrogens    geom
_atom_sites_solution_primary      ?
_atom_sites_solution_secondary    ?
loop_
  _atom_site_label
  _atom_site_type_symbol
  _atom_site_fract_x
  _atom_site_fract_y
  _atom_site_fract_z
  _atom_site_U_iso_or_equiv
  _atom_site_adp_type
  _atom_site_occupancy
  _atom_site_site_symmetry_order
  _atom_site_calc_flag
  _atom_site_refinement_flags_posn
  _atom_site_refinement_flags_adp
  _atom_site_refinement_flags_occupancy
  _atom_site_disorder_assembly
  _atom_site_disorder_group
 In1 In 0.3750 0.3750 0.07435(2) 0.0483(4) Uani 1 2 d S T P . .
 O1 O 0.3566(4) 0.4337(3) 0.1236(2) 0.0751(18) Uani 1 1 d . . . . .
 O2 O 0.4939(4) 0.4096(2) 0.11023(19) 0.0668(15) Uani 1 1 d . . . . .
 O3 O 0.5134(5) 0.5890(2) 0.2882(2) 0.0776(18) Uani 1 1 d . . . . .
 O4 O 0.6484(5) 0.5637(3) 0.2740(2) 0.085(2) Uani 1 1 d . . . . .
 C1 C 0.4398(7) 0.4352(3) 0.1311(3) 0.065(2) Uani 1 1 d . . . . .
 C2 C 0.4737(6) 0.4689(3) 0.1662(3) 0.068(2) Uani 1 1 d . . . . .
 C3 C 0.4113(8) 0.4990(5) 0.1873(4) 0.095(4) Uani 1 1 d . . . . .
 H3 H 0.3512 0.4989 0.1790 0.114 Uiso 1 1 calc R . . . .
 C4 C 0.4394(7) 0.5287(4) 0.2201(4) 0.089(3) Uani 1 1 d . . . . .
 C5 C 0.5313(7) 0.5291(4) 0.2317(3) 0.074(3) Uani 1 1 d . . . . .
 C6 C 0.5899(7) 0.4994(4) 0.2107(3) 0.082(3) Uani 1 1 d . . . . .
 H6 H 0.6501 0.4993 0.2188 0.099 Uiso 1 1 calc R . . . .
 C7 C 0.5630(6) 0.4693(4) 0.1780(3) 0.076(3) Uani 1 1 d . . . . .
 H7 H 0.6046 0.4496 0.1640 0.091 Uiso 1 1 calc R . . . .
 C8 C 0.5666(8) 0.5629(4) 0.2667(3) 0.074(3) Uani 1 1 d . . . . .
 O5 O 0.2391(14) 0.5272(8) 0.2182(7) 0.119(8) Uiso 0.47(2) 1 d . . . A 1
 N1 N 0.3746(13) 0.5492(9) 0.2492(8) 0.085(6) Uiso 0.47(2) 1 d . . . A 1
 H1 H 0.3960 0.5599 0.2729 0.102 Uiso 0.47(2) 1 calc R . . A 1
 C9 C 0.2837(19) 0.5537(10) 0.2442(8) 0.098(8) Uiso 0.47(2) 1 d . . . A 1
 C10 C 0.239(2) 0.5945(11) 0.2742(10) 0.109(10) Uiso 0.47(2) 1 d . . . A 1
 H10A H 0.2238 0.5801 0.3011 0.164 Uiso 0.47(2) 1 calc GR . . A 1
 H10B H 0.1858 0.6072 0.2609 0.164 Uiso 0.47(2) 1 calc GR . . A 1
 H10C H 0.2812 0.6208 0.2786 0.164 Uiso 0.47(2) 1 calc GR . . A 1
 O5A O 0.2470(15) 0.5562(9) 0.1996(8) 0.145(9) Uiso 0.53(2) 1 d . . . A 2
 N1A N 0.3791(11) 0.5681(8) 0.2355(6) 0.081(5) Uiso 0.53(2) 1 d . . . A 2
 H1A H 0.4038 0.5884 0.2529 0.097 Uiso 0.53(2) 1 calc R . . A 2
 C9A C 0.2910(19) 0.5778(10) 0.2268(9) 0.116(9) Uiso 0.53(2) 1 d . . . A 2
 C10A C 0.243(2) 0.6168(12) 0.2530(11) 0.136(11) Uiso 0.53(2) 1 d . . . A 2
 H10D H 0.2495 0.6092 0.2826 0.204 Uiso 0.53(2) 1 calc GR . . A 2
 H10E H 0.1808 0.6175 0.2455 0.204 Uiso 0.53(2) 1 calc GR . . A 2
 H10F H 0.2699 0.6483 0.2473 0.204 Uiso 0.53(2) 1 calc GR . . A 2
 N2 N 0.1250 0.506(2) 0.1250 0.25(3) Uiso 0.5 2 d DS T P . .
 C11 C 0.062(3) 0.5314(15) 0.1517(13) 0.192(17) Uiso 0.5 1 d D . . . .

loop_
  _atom_site_aniso_label
  _atom_site_aniso_U_11
  _atom_site_aniso_U_22
  _atom_site_aniso_U_33
  _atom_site_aniso_U_23
  _atom_site_aniso_U_13
  _atom_site_aniso_U_12
 In1 0.0561(6) 0.0529(5) 0.0360(5) 0.000 0.000 0.0004(3)
 O1 0.065(4) 0.088(4) 0.073(4) -0.030(3) -0.003(3) -0.001(3)
 O2 0.068(4) 0.078(4) 0.054(3) -0.021(3) 0.002(3) -0.002(3)
 O3 0.085(4) 0.084(4) 0.064(4) -0.028(3) -0.002(3) -0.005(4)
 O4 0.082(5) 0.104(5) 0.071(4) -0.032(4) 0.000(3) -0.012(4)
 C1 0.072(6) 0.066(5) 0.057(5) -0.011(4) -0.003(4) -0.009(4)
 C2 0.072(6) 0.077(6) 0.054(5) -0.020(4) -0.002(4) 0.002(5)
 C3 0.071(6) 0.117(9) 0.098(8) -0.044(7) -0.007(6) -0.001(6)
 C4 0.073(6) 0.102(8) 0.092(7) -0.053(6) -0.002(5) 0.004(5)
 C5 0.085(6) 0.077(6) 0.060(5) -0.024(5) 0.004(5) -0.010(5)
 C6 0.066(5) 0.104(8) 0.077(7) -0.030(6) -0.006(5) 0.000(5)
 C7 0.066(6) 0.091(7) 0.070(6) -0.031(5) 0.002(4) 0.000(5)
 C8 0.088(7) 0.078(6) 0.057(5) -0.008(5) -0.002(5) -0.017(5)

_geom_special_details
;
 All esds (except the esd in the dihedral angle between two l.s. planes)
 are estimated using the full covariance matrix.  The cell esds are taken
 into account individually in the estimation of esds in distances, angles
 and torsion angles; correlations between esds in cell parameters are only
 used when they are defined by crystal symmetry.  An approximate (isotropic)
 treatment of cell esds is used for estimating esds involving l.s. planes.
;
loop_
  _geom_bond_atom_site_label_1
  _geom_bond_atom_site_label_2
  _geom_bond_distance
  _geom_bond_site_symmetry_2
  _geom_bond_publ_flag
 In1 O1 2.242(6) 14 ?
 In1 O1 2.242(6) . ?
 In1 O2 2.298(6) 14 ?
 In1 O2 2.298(6) . ?
 In1 O3 2.236(6) 20_565 ?
 In1 O3 2.236(6) 19_655 ?
 In1 O4 2.327(7) 20_565 ?
 In1 O4 2.327(7) 19_655 ?
 In1 C1 2.606(8) 14 ?
 In1 C1 2.606(8) . ?
 In1 C8 2.626(9) 19_655 ?
 In1 C8 2.626(9) 20_565 ?
 O1 C1 1.259(11) . ?
 O2 C1 1.249(11) . ?
 O3 In1 2.236(6) 23_655 ?
 O3 C8 1.260(12) . ?
 O4 In1 2.327(7) 23_655 ?
 O4 C8 1.235(13) . ?
 C1 C2 1.521(12) . ?
 C2 C3 1.404(14) . ?
 C2 C7 1.378(13) . ?
 C3 C4 1.374(14) . ?
 C4 C5 1.414(14) . ?
 C4 N1 1.44(2) . ?
 C4 N1A 1.48(2) . ?
 C5 C6 1.359(14) . ?
 C5 C8 1.526(12) . ?
 C6 C7 1.372(13) . ?
 C8 In1 2.626(9) 23_655 ?
 O5 C9 1.28(3) . ?
 N1 C9 1.37(3) . ?
 C9 C10 1.60(4) . ?
 O5A C9A 1.23(3) . ?
 N1A C9A 1.36(3) . ?
 C9A C10A 1.52(4) . ?
 N2 C11 1.425(19) 4 ?
 N2 C11 1.425(19) . ?

loop_
  _geom_angle_atom_site_label_1
  _geom_angle_atom_site_label_2
  _geom_angle_atom_site_label_3
  _geom_angle
  _geom_angle_site_symmetry_1
  _geom_angle_site_symmetry_3
  _geom_angle_publ_flag
 O1 In1 O1 92.6(4) 14 . ?
 O1 In1 O2 57.5(2) . . ?
 O1 In1 O2 82.0(3) . 14 ?
 O1 In1 O2 82.0(3) 14 . ?
 O1 In1 O2 57.5(2) 14 14 ?
 O1 In1 O4 88.7(3) 14 19_655 ?
 O1 In1 O4 88.7(3) . 20_565 ?
 O1 In1 O4 164.4(3) 14 20_565 ?
 O1 In1 O4 164.4(3) . 19_655 ?
 O1 In1 C1 86.0(3) . 14 ?
 O1 In1 C1 28.9(3) . . ?
 O1 In1 C1 28.9(3) 14 14 ?
 O1 In1 C1 86.0(3) 14 . ?
 O1 In1 C8 167.4(3) 14 20_565 ?
 O1 In1 C8 88.7(3) 14 19_655 ?
 O1 In1 C8 167.4(3) . 19_655 ?
 O1 In1 C8 88.7(3) . 20_565 ?
 O2 In1 O2 121.2(3) . 14 ?
 O2 In1 O4 138.0(2) . 19_655 ?
 O2 In1 O4 85.7(3) 14 19_655 ?
 O2 In1 O4 138.0(2) 14 20_565 ?
 O2 In1 O4 85.7(3) . 20_565 ?
 O2 In1 C1 101.9(3) . 14 ?
 O2 In1 C1 28.6(3) . . ?
 O2 In1 C1 28.6(3) 14 14 ?
 O2 In1 C1 101.9(3) 14 . ?
 O2 In1 C8 110.4(3) . 19_655 ?
 O2 In1 C8 109.2(3) 14 19_655 ?
 O2 In1 C8 109.2(3) . 20_565 ?
 O2 In1 C8 110.4(3) 14 20_565 ?
 O3 In1 O1 138.9(2) 19_655 . ?
 O3 In1 O1 87.0(3) 20_565 . ?
 O3 In1 O1 87.0(3) 19_655 14 ?
 O3 In1 O1 138.9(2) 20_565 14 ?
 O3 In1 O2 81.9(2) 19_655 . ?
 O3 In1 O2 129.8(3) 19_655 14 ?
 O3 In1 O2 129.8(3) 20_565 . ?
 O3 In1 O2 81.9(2) 20_565 14 ?
 O3 In1 O3 118.9(3) 20_565 19_655 ?
 O3 In1 O4 81.8(3) 20_565 19_655 ?
 O3 In1 O4 56.6(2) 20_565 20_565 ?
 O3 In1 O4 56.6(2) 19_655 19_655 ?
 O3 In1 O4 81.8(3) 19_655 20_565 ?
 O3 In1 C1 110.3(3) 20_565 . ?
 O3 In1 C1 110.3(3) 19_655 14 ?
 O3 In1 C1 110.5(3) 20_565 14 ?
 O3 In1 C1 110.5(3) 19_655 . ?
 O3 In1 C8 28.6(3) 20_565 20_565 ?
 O3 In1 C8 28.6(3) 19_655 19_655 ?
 O3 In1 C8 100.1(3) 20_565 19_655 ?
 O3 In1 C8 100.1(3) 19_655 20_565 ?
 O4 In1 O4 94.2(4) 19_655 20_565 ?
 O4 In1 C1 87.7(3) 19_655 14 ?
 O4 In1 C1 87.7(3) 20_565 . ?
 O4 In1 C1 166.4(3) 19_655 . ?
 O4 In1 C1 166.4(3) 20_565 14 ?
 O4 In1 C8 28.1(3) 20_565 20_565 ?
 O4 In1 C8 28.1(3) 19_655 19_655 ?
 O4 In1 C8 86.7(3) 19_655 20_565 ?
 O4 In1 C8 86.7(3) 20_565 19_655 ?
 C1 In1 C1 93.6(4) . 14 ?
 C1 In1 C8 139.0(4) . 19_655 ?
 C1 In1 C8 139.0(4) 14 20_565 ?
 C1 In1 C8 100.9(3) 14 19_655 ?
 C1 In1 C8 100.9(3) . 20_565 ?
 C8 In1 C8 92.7(4) 19_655 20_565 ?
 C1 O1 In1 91.8(5) . . ?
 C1 O2 In1 89.5(5) . . ?
 C8 O3 In1 93.1(6) . 23_655 ?
 C8 O4 In1 89.5(6) . 23_655 ?
 O1 C1 In1 59.3(4) . . ?
 O1 C1 C2 118.6(8) . . ?
 O2 C1 In1 61.9(4) . . ?
 O2 C1 O1 121.1(8) . . ?
 O2 C1 C2 120.3(8) . . ?
 C2 C1 In1 176.4(7) . . ?
 C3 C2 C1 118.4(9) . . ?
 C7 C2 C1 121.3(8) . . ?
 C7 C2 C3 120.2(9) . . ?
 C4 C3 C2 119.8(10) . . ?
 C3 C4 C5 119.5(9) . . ?
 C3 C4 N1 120.1(12) . . ?
 C3 C4 N1A 119.2(12) . . ?
 C5 C4 N1 118.5(11) . . ?
 C5 C4 N1A 119.6(10) . . ?
 C4 C5 C8 121.6(9) . . ?
 C6 C5 C4 119.2(9) . . ?
 C6 C5 C8 119.2(10) . . ?
 C5 C6 C7 122.2(10) . . ?
 C6 C7 C2 119.2(9) . . ?
 O3 C8 In1 58.2(5) . 23_655 ?
 O3 C8 C5 120.7(9) . . ?
 O4 C8 In1 62.4(5) . 23_655 ?
 O4 C8 O3 120.5(9) . . ?
 O4 C8 C5 118.8(9) . . ?
 C5 C8 In1 176.9(8) . 23_655 ?
 C9 N1 C4 129(2) . . ?
 O5 C9 N1 122(3) . . ?
 O5 C9 C10 124(3) . . ?
 N1 C9 C10 114(2) . . ?
 C9A N1A C4 131.0(19) . . ?
 O5A C9A N1A 124(3) . . ?
 O5A C9A C10A 118(3) . . ?
 N1A C9A C10A 118(3) . . ?
 C11 N2 C11 123(6) 4 . ?

_shelx_SHELXL_version_number      '2014/7'
loop_
  _refln_index_h
  _refln_index_k
  _refln_index_l
  _refln_F_squared_meas
  _refln_F_squared_sigma
  _refln_scale_group_code
 0 0 -4 15712.8 241.747 5
 0 0 -4 15553.2 228.097 4
 0 0 6 71.7662 199.091 1
 0 0 -6 68.6149 170.868 4
 0 0 -6 9.15067 183.173 5
 0 0 8 548.748 294.407 1
 0 0 -8 543.362 273.065 5
 0 0 -8 739.419 262.092 4
 0 0 -10 -60.811 288.773 5
 0 0 10 19.5017 301.882 1
 0 0 -10 -46.5395 273.36 4
 0 0 12 3624.1 351.636 1
 0 0 -12 3395.29 334.842 5
 0 0 -14 -20.4277 306.329 4
 0 0 14 65.0836 350.976 1
 0 0 -14 43.9588 330.747 5
 0 0 -16 10150.3 436.141 4
 0 0 -18 -184.664 428.775 5
 0 0 -18 -178.236 375.262 4
 0 0 18 -158.075 444.634 1
 0 0 -20 317981 3392.39 5
 0 0 20 306819 3420.16 1
 0 0 -22 -382.885 518.478 5
 0 0 22 -222.092 530.445 1
 0 0 -22 -66.8166 448.16 4
 0 0 24 3595.01 616.71 1
 0 0 -24 3604.64 540.351 4
 0 0 -24 3887.47 602.568 5
 0 0 -26 -74.8713 577.289 4
 0 0 -26 150.166 589.747 5
 0 0 26 487.485 611.608 1
 0 0 -28 26660 906.397 5
 0 0 28 24363.8 928.897 1
 0 0 -30 134.701 658.799 5
 0 0 30 -209.079 685.332 1
 0 0 -32 17098.8 869.894 5
 0 0 32 15609.6 903.415 1
 0 0 36 1859.15 802.422 1
 0 0 -36 3334.39 759.59 5
 0 2 2 320660 3106.8 1
 0 2 -2 332694 3048.84 4
 0 2 -2 320299 3044.01 5
 0 -2 2 333292 3061.22 2
 0 -2 -2 334834 3041.05 2
 0 -2 -4 -19.71 68.8502 3
 0 2 -4 28.4413 101.015 5
 0 -2 4 -3.05912 95.8255 1
 0 2 4 19.868 146.341 1
 0 2 -4 22.5727 103.037 4
 0 -2 -4 -5.98095 78.5371 2
 0 -2 6 1441.35 208.655 1
 0 2 -6 1159.49 202.593 5
 0 2 6 1304.82 279.127 1
 0 2 -6 1481.48 208.277 4
 0 -2 -6 1553.91 201.858 4
 0 -2 -8 -141.419 253.392 4
 0 2 -8 34.6005 265.34 4
 0 -2 8 9.74434 257.744 1
 0 2 -8 60.9252 254.224 5
 0 2 8 41.4746 343.495 1
 0 2 10 10994 452.928 1
 0 -2 -10 11608.2 356.365 4
 0 2 -10 11668.5 360.346 4
 0 -2 10 10908.4 389.175 1
 0 -2 -12 -122.943 316.413 5
 0 -2 12 -27.1563 292.102 1
 0 2 -12 338.343 280.545 4
 0 2 -12 59.1077 274.345 5
 0 2 12 14.7214 343.258 1
 0 -2 -12 135.011 270.426 4
 0 -2 14 1312.08 339.243 1
 0 2 -14 1239.01 322.095 4
 0 -2 -14 836.912 301.578 4
 0 -2 -14 1220.43 356.331 5
 0 2 14 630.114 385.293 1
 0 2 -14 1122.56 318.458 5
 0 -2 -16 104.343 345.224 4
 0 2 -16 -7.8896 346.476 4
 0 2 -18 135310 1697.7 5
 0 -2 18 139972 1751.81 1
 0 2 18 136639 1793.91 1
 0 -2 -18 132859 1649.04 4
 0 -2 20 -243.877 467.695 1
 0 2 -20 -349.092 440.709 5
 0 -2 -20 794.906 517.145 5
 0 2 20 653.393 501.836 1
 0 2 -22 82998.6 1261.95 4
 0 2 22 80700.9 1368.41 1
 0 -2 22 81393.4 1338.7 1
 0 2 -22 81632.7 1298.44 5
 0 -2 24 -472.898 558.41 1
 0 2 -24 -294.484 520.29 5
 0 -2 -24 -181.207 476.161 4
 0 2 -24 -326.163 520.736 4
 0 2 24 -405.465 592.148 1
 0 -2 -24 -226.64 564.387 5
 0 2 26 8270.24 731.574 1
 0 2 -26 9008.6 662.837 5
 0 -2 26 8939.67 705.4 1
 0 -2 -26 7918.98 606.179 4
 0 -2 -26 9081.56 727.431 5
 0 2 -28 81.6781 608.55 5
 0 -2 -28 -721.992 708.89 5
 0 2 28 322.967 681.093 1
 0 -2 28 -1013.72 676.96 1
 0 2 -28 -51.6285 603.484 4
 0 -2 30 29391.6 994.075 1
 0 2 -30 28708.7 938.747 5
 0 -2 -30 30522.5 1030.72 5
 0 2 30 27909.8 996.494 1
 0 -2 -32 6.18523 709.675 5
 0 -2 32 -627.415 724.131 1
 0 2 -32 -135.324 654.562 5
 0 2 32 -553.937 706.123 1
 0 2 -36 92.3871 709.982 5
 0 2 36 -1320.63 799.264 1
 0 -2 -36 180.581 753.077 5
 0 -4 0 94191.8 934.722 2
 0 4 0 93307.7 940.546 4
 0 4 0 94584 947.722 5
 0 -4 0 91405.5 941.816 3
 0 -4 2 15.1346 146.834 3
 0 -4 2 -3.96496 92.7326 2
 0 -4 -2 16.4235 82.3534 2
 0 4 -2 54.8039 95.1404 5
 0 4 -2 12.6912 108.953 4
 0 4 2 10.3075 188.32 1
 0 -4 -2 30.1034 56.8569 3
 0 4 -4 112162 1081.18 5
 0 4 4 104442 1197.21 1
 0 -4 4 104969 1101.33 2
 0 -4 -4 109813 1066.06 2
 0 4 -4 109322 1081.3 4
 0 -4 -6 59.2552 148.811 3
 0 4 -6 46.4746 247.92 4
 0 4 -6 12.0656 217.351 5
 0 4 6 -234.211 353.042 1
 0 -4 -6 19.3087 179.325 2
 0 -4 6 71.6281 213.03 1
 0 4 -8 8977.4 338.428 5
 0 -4 8 10284.6 343.035 1
 0 4 -8 9928.6 361.787 4
 0 4 8 10066.2 440.453 1
 0 -4 -8 10243.7 326.88 4
 0 4 -10 1.77265 271.359 4
 0 4 10 2.82917 352.354 1
 0 -4 10 48.8884 258.474 1
 0 -4 -10 110.165 259.005 4
 0 4 -10 69.5378 269.648 5
 0 4 12 60507.3 1002.91 1
 0 -4 12 63889.3 886.187 1
 0 -4 -12 61428.8 833.167 4
 0 4 -12 60825.7 856.556 5
 0 4 -12 62654.4 854.197 4
 0 -4 14 153.24 324.131 1
 0 4 -14 -12.007 321.875 4
 0 4 -14 2.59038 309.179 5
 0 -4 -14 108.898 295.562 4
 0 -4 -16 23878 572.604 4
 0 4 16 23676.1 710.074 1
 0 -4 -18 -11.8576 456.735 5
 0 4 -18 -166.602 377.627 5
 0 -4 -18 -231.515 378.709 4
 0 4 18 272.485 471.755 1
 0 -4 18 3.59225 405.652 1
 0 4 -20 64882.4 1080.89 5
 0 -4 20 64647.1 1112.45 1
 0 4 -20 72391.2 1104.51 4
 0 -4 -20 68443.2 1180.43 5
 0 4 20 60582.7 1182.01 1
 0 -4 -22 210.222 561.636 5
 0 -4 22 -354.069 501.54 1
 0 4 -22 -369.247 474.727 4
 0 4 22 90.9 555.224 1
 0 4 -22 -249.082 459.146 5
 0 -4 24 2031.07 561.254 1
 0 -4 -24 3185.32 630.3 5
 0 4 -24 2301.68 522.393 5
 0 4 24 2010.09 593.645 1
 0 -4 -24 1185.03 523.416 4
 0 4 -24 2298.58 549.867 4
 0 4 -26 -208.674 551.132 5
 0 -4 26 -278.397 611.967 1
 0 4 26 -581.143 635.678 1
 0 -4 -26 -165.233 656.923 5
 0 4 -26 31.3403 576.369 4
 0 4 -28 30274.7 896.333 5
 0 -4 28 28487.4 959.548 1
 0 -4 -28 31141.9 1019.3 5
 0 4 28 27327.5 993.031 1
 0 -4 -30 -771.236 721 5
 0 -4 30 100.321 678.705 1
 0 4 30 -6.07203 699.743 1
 0 4 -30 -635.577 619.364 5
 0 -4 -32 11868.5 870.374 5
 0 -4 32 11241.9 835.157 1
 0 4 32 9661.97 832.509 1
 0 4 -32 11603.8 766.301 5
 0 4 -36 1651.51 718.863 5
 0 -4 -36 325.872 796.463 5
 0 4 36 2602.44 786.16 1
 0 -4 36 958.226 790.163 1
 0 -6 0 -30.7509 178.641 3
 0 6 0 65.528 203.02 4
 0 6 0 -40.4946 184.754 5
 0 6 0 163.089 397.636 1
 0 -6 -2 33965.1 404.749 3
 0 6 2 33703.9 485.596 5
 0 -6 2 32830.4 533.522 3
 0 6 2 30225.8 654.199 1
 0 6 2 30277.4 492.671 4
 0 6 -2 34146.1 483.656 4
 0 -6 2 33804.7 469.125 2
 0 6 -2 34431.3 461.255 5
 0 -6 -2 31073.4 439.434 2
 0 6 4 159.53 379.65 1
 0 -6 -4 -62.2662 173.88 2
 0 -6 4 -69.7284 204.593 2
 0 -6 -4 4.95987 107.63 3
 0 6 -4 -17.3627 199.116 5
 0 -6 4 2.22536 334.256 3
 0 6 -4 30.0039 240.479 4
 0 -6 -6 221714 2144.22 3
 0 -6 6 224921 2460.98 3
 0 6 6 218550 2412.03 1
 0 6 -6 231428 2255.13 4
 0 6 -6 230371 2251.74 5
 0 -6 6 227232 2284.66 2
 0 -6 -6 225011 2221.93 2
 0 6 -8 6.75822 239.903 5
 0 6 8 99.6629 403.327 1
 0 6 -8 -3.29189 264.291 4
 0 -6 -8 32.0425 199.416 2
 0 -6 8 205.616 249.442 2
 0 -6 -8 57.8039 158.726 3
 0 6 -10 123538 1385.38 5
 0 6 -10 124393 1379.6 4
 0 -6 12 -148.724 284.647 1
 0 -6 -12 -26.1471 281.843 4
 0 6 -12 -143.477 304.338 4
 0 6 -12 -43.4537 291.501 5
 0 6 -14 16396.1 502.475 4
 0 -6 14 16193.9 496.955 1
 0 -6 -14 16226.5 469.481 4
 0 -6 -16 23.3231 351.579 4
 0 6 -16 -42.7337 359.304 5
 0 6 16 159.1 501.125 1
 0 -6 18 28972.1 695.913 1
 0 6 -18 29892.6 698.807 4
 0 -6 -18 27269.4 652.202 4
 0 6 -18 28647.9 681.89 5
 0 6 18 27948.6 825.287 1
 0 -6 -20 -142.527 536.015 5
 0 6 20 -128.151 536.978 1
 0 -6 20 -80.8363 431.415 1
 0 6 -20 739.853 432.426 5
 0 6 -20 -53.0291 462.068 4
 0 -6 -22 17239 747.275 5
 0 6 22 14930.6 734.514 1
 0 6 -22 15593.3 623.481 5
 0 -6 22 16084 650.973 1
 0 -6 24 27.3612 522.169 1
 0 -6 -24 328.831 617.703 5
 0 6 24 -429.877 618.907 1
 0 6 -24 286.281 494.865 5
 0 6 -24 -496.418 550.866 4
 0 6 26 10972.7 795.278 1
 0 6 -26 10969.4 665.669 5
 0 -6 -26 13243.2 816.074 5
 0 6 -26 12714.8 736.99 4
 0 -6 26 11923.8 699.559 1
 0 6 -28 -370.191 636.085 4
 0 6 28 -983.008 699.245 1
 0 -6 28 696.175 618.051 1
 0 -6 -28 1054.81 722.637 5
 0 6 -28 -572.902 579.153 5
 0 -6 -30 31867.9 1062.79 5
 0 6 -30 28352.3 907.784 5
 0 6 30 26771.6 996.133 1
 0 -6 30 31597.9 982.578 1
 0 6 -32 81.8272 623.209 5
 0 -6 32 345.56 683.396 1
 0 6 34 291.628 738.432 1
 0 -6 -34 13.1098 769.064 5
 0 6 -36 221.916 698.338 5
 0 -6 -36 -901.404 821.125 5
 0 6 36 -360.65 768.921 1
 0 -6 36 417.782 780.176 1
 0 8 0 3129.13 494.376 1
 0 8 0 2892.72 272.342 4
 0 8 0 3264.75 248.708 5
 0 -8 0 3434.89 247.586 3
 0 -8 0 2937.33 207.371 2
 0 8 2 77.6253 458.068 1
 0 8 2 10.2867 266.89 4
 0 8 2 203.738 231.564 5
 0 8 -2 19.4156 268.906 4
 0 -8 -2 -38.5528 157.597 3
 0 8 -2 81.8169 212.107 5
 0 -8 2 97.7654 194.579 2
 0 -8 2 153.134 266.695 3
 0 -8 -2 65.8448 185.374 2
 0 -8 -4 23640.7 324.782 3
 0 -8 -4 23374.8 408.092 2
 0 8 -4 22892.2 422.477 5
 0 8 -4 24010.2 448.459 4
 0 -8 4 24834.8 555.676 3
 0 8 4 24275.3 657.252 1
 0 -8 4 23113.2 441.504 2
 0 8 -6 6.4934 220.689 5
 0 -8 -6 36.5107 189.481 2
 0 8 6 137.79 432.706 1
 0 -8 -6 33.6136 120.657 3
 0 -8 6 252.761 375.832 3
 0 -8 6 -27.5233 233.089 2
 0 8 -6 50.903 258.331 4
 0 -8 -8 423880 3975.79 2
 0 8 -8 417748 3995.33 4
 0 8 -8 417100 3991.45 5
 0 -8 8 406641 4053.19 2
 0 8 8 420972 4228.6 1
 0 -8 8 410301 4255.26 3
 0 -8 -10 207.468 216.13 2
 0 -8 10 -430.325 448.375 3
 0 -8 10 -55.3364 270.22 2
 0 8 -10 157.386 286.906 4
 0 8 -10 61.0945 257.54 5
 0 -8 -10 186.074 180.047 3
 0 -8 12 161083 1877.92 2
 0 8 14 -169.495 490.385 1
 0 -8 -14 7.35416 337.225 4
 0 8 -16 3856.24 438.485 4
 0 -8 -16 3714.09 406.71 4
 0 8 16 3674.22 552.031 1
 0 8 -16 3963.58 406.673 5
 0 -8 16 4399.79 416.232 1
 0 8 -18 -209.264 409.64 5
 0 -8 18 204.29 423.136 1
 0 8 18 -279.802 564.825 1
 0 -8 -18 -6.01355 389.097 4
 0 8 -18 -414.588 454.474 4
 0 8 -20 30177.6 752.466 5
 0 -8 20 31349.4 781.954 1
 0 8 20 28848.5 919.272 1
 0 8 22 -449.424 610.803 1
 0 -8 22 429.289 511.502 1
 0 8 -22 -176.063 571.951 4
 0 8 -22 4.10552 473.028 5
 0 -8 -24 2173.13 680.833 5
 0 8 -24 1841.37 542.78 5
 0 -8 24 1870.77 572.216 1
 0 8 24 1129.85 649.409 1
 0 8 -24 2341.8 606.101 4
 0 -8 -26 22.9746 683.425 5
 0 8 26 -678.978 699.738 1
 0 8 -26 -568.558 562.592 5
 0 -8 26 -101.003 589.701 1
 0 8 -26 -286.925 613.611 4
 0 8 -28 35928.3 953.063 5
 0 8 -28 36566 1021.09 4
 0 -8 -28 41862.6 1142.26 5
 0 8 28 32020.4 1086.84 1
 0 -8 28 38286.4 1011.67 1
 0 -8 -30 -253.835 743.794 5
 0 8 -30 -109.285 606.04 5
 0 8 30 -502.579 713.953 1
 0 -8 30 5.73819 665.075 1
 0 -8 32 8298.55 791.146 1
 0 8 -32 8029.87 728.156 5
 0 -8 -34 -1230.22 808.442 5
 0 8 34 336.512 738.732 1
 0 -8 34 1593.77 1206 3
 0 -8 36 1741.89 812.297 1
 0 -8 -36 1052.21 834.789 5
 0 8 -36 1758.84 706.008 5
 0 8 36 271.726 787.055 1
 0 -8 36 1871.42 1256.9 3
 0 -10 0 -25.7914 216.062 3
 0 10 0 -5.18472 254.856 4
 0 -10 0 12.935 187.383 2
 0 10 0 264.462 504.694 1
 0 10 0 -68.5166 227.713 5
 0 10 2 6979.28 315.923 5
 0 10 2 7842.88 582.145 1
 0 10 2 6222.87 332.421 4
 0 -10 -2 7578.7 234.383 3
 0 10 -2 7355.37 304.117 5
 0 -10 -2 6967.45 267.199 2
 0 -10 2 7372.28 281.719 2
 0 10 -2 6708.78 324.865 4
 0 -10 2 7216.07 331.525 3
 0 -10 -4 -18.9646 135.998 3
 0 -10 -4 -105.882 201.764 2
 0 10 -4 -82.5532 262.084 4
 0 -10 4 25.5542 322.21 3
 0 10 -4 25.1915 220.715 5
 0 -10 4 -113.62 211.901 2
 0 10 4 -164.518 463.759 1
 0 10 6 34883.5 826.65 1
 0 10 -6 32885.3 552.517 5
 0 -10 -6 32102.1 426.489 3
 0 10 -6 32300.4 574.249 4
 0 -10 6 34559.5 590.92 2
 0 -10 -6 33513.1 539.074 2
 0 -10 6 32743.6 728.917 3
 0 10 -8 149.463 290.728 4
 0 -10 8 -15.4789 260.279 2
 0 -10 8 -111.582 427.024 3
 0 -10 -8 126.348 142.237 3
 0 10 -8 -136.05 256.554 5
 0 -10 -8 42.1427 220.66 2
 0 -10 -10 635194 5986.11 2
 0 -10 -10 621940 5846.75 3
 0 -10 10 616097 6079.55 2
 0 -10 12 -37.7137 557.162 3
 0 -10 -12 -12.5184 269.332 2
 0 10 12 297.479 545.915 1
 0 -10 12 227.436 330.384 2
 0 -10 -12 -21.378 214.444 3
 0 10 -14 11500.8 488.649 4
 0 10 -14 11307 472.1 5
 0 -10 14 11827.9 742.027 3
 0 10 14 11244.9 683.284 1
 0 10 -16 -9.6037 415.131 4
 0 10 16 -206.342 557.036 1
 0 10 -16 113.186 385.768 5
 0 -10 16 161.655 407.788 2
 0 -10 16 128.353 671.547 3
 0 -10 -16 271.619 385.058 4
 0 10 -18 41524 858.095 5
 0 -10 18 38356.7 897.547 2
 0 10 18 36735.8 1001.37 1
 0 -10 18 43498 1229.77 3
 0 -10 20 1053.83 851.354 3
 0 10 20 62.9732 624.619 1
 0 10 -20 -110.993 528.849 4
 0 10 -20 -534.27 493.456 5
 0 10 -22 21785.5 717.528 5
 0 10 22 21468.1 908.261 1
 0 -10 22 24542.4 756.562 1
 0 -10 22 25676.8 1201.52 3
 0 10 24 42.2388 668.716 1
 0 10 -24 -420.82 585.13 4
 0 10 -24 -120.789 506.182 5
 0 -10 24 -616.527 560.175 1
 0 -10 24 780.857 945.373 3
 0 10 26 2638.26 724.152 1
 0 -10 26 5249.75 1067.99 3
 0 -10 -26 4730.67 747.395 5
 0 10 -26 4508.16 662.553 4
 0 -10 26 4641.57 636.908 1
 0 10 -26 4302.79 577.858 5
 0 10 28 -902.026 744.059 1
 0 10 -28 -81.3844 555.851 5
 0 -10 28 164.887 616.366 1
 0 10 -28 420.119 643.443 4
 0 -10 -28 6.09839 710.254 5
 0 -10 28 690.344 1071.21 3
 0 -10 30 21793.8 887.99 1
 0 -10 -30 22712.9 986.049 5
 0 10 -30 21053 813.985 5
 0 10 -30 22248 911.765 4
 0 -10 32 647.293 1149.95 3
 0 -10 32 446.75 691.754 1
 0 10 32 -159.479 743.464 1
 0 10 -34 468.284 645.843 5
 0 -10 34 1711.42 1220.76 3
 0 10 34 546.796 755.469 1
 0 -10 -34 -6.62515 803.644 5
 0 12 0 58327.2 830.326 5
 0 12 0 55622.9 1140.17 1
 0 -12 0 56257.4 786.823 2
 0 -12 0 58878.6 791.185 3
 0 12 2 19.6719 546.359 1
 0 12 -2 -27.2004 261.213 5
 0 -12 2 -67.6369 278.978 3
 0 -12 2 56.8898 224.857 2
 0 -12 -2 -85.1452 212.779 2
 0 -12 -2 32.6344 186.689 3
 0 -12 -4 2728.76 190.885 3
 0 -12 4 2205.93 267.327 2
 0 -12 4 2138.76 368.143 3
 0 -12 -4 2280.81 251.72 2
 0 -12 -6 -6.60725 240.73 2
 0 -12 6 -36.9847 398.337 3
 0 -12 -6 -126.679 154.356 3
 0 -12 6 90.2817 266.504 2
 0 -12 8 100466 1271.79 2
 0 -12 -8 102051 1210.74 2
 0 -12 10 736.161 530.614 3
 0 12 -10 -37.0944 309.817 5
 0 12 -10 331.158 366.951 4
 0 -12 10 76.8245 321.675 2
 0 -12 -10 83.7533 186.098 3
 0 12 10 -225.086 567.561 1
 0 -12 -10 99.516 271.047 2
 0 -12 -12 164437 1891.96 2
 0 -12 12 168692 2251.03 3
 0 -12 -12 160277 1726.82 3
 0 12 -12 166049 1922.82 4
 0 12 12 173732 2225.49 1
 0 12 -12 169508 1909.69 5
 0 12 14 5.69084 625.354 1
 0 -12 -14 6.15074 312.377 2
 0 -12 14 158.893 404.565 2
 0 12 -14 145.309 378.72 5
 0 -12 14 468.272 641.871 3
 0 12 -14 79.092 415.382 4
 0 -12 -14 -67.3776 255.376 3
 0 -12 16 18026.8 662.448 2
 0 12 -16 16348 614.844 5
 0 12 -16 18122.7 645.758 4
 0 12 18 -82.7029 623.541 1
 0 -12 -18 31.6896 450.347 4
 0 -12 20 62319 1533.87 3
 0 12 -20 61650.9 1113.65 5
 0 12 20 58998.3 1294.92 1
 0 -12 20 61744.2 1191.04 2
 0 12 22 -230.019 716.665 1
 0 -12 22 501.765 909.273 3
 0 -12 22 -336.052 570.262 2
 0 12 -22 -163.325 565.104 4
 0 12 -22 -219.422 503.632 5
 0 -12 24 3033.14 1004.65 3
 0 -12 24 2793.97 630.438 2
 0 12 -24 2527.46 617.529 4
 0 12 24 3268.98 802.593 1
 0 12 -24 2524.72 555.521 5
 0 -12 26 238.788 1009.13 3
 0 12 -26 -152.029 555.826 5
 0 -12 26 55.8617 608.318 2
 0 12 -26 -260.474 628.777 4
 0 12 26 -393.03 759.649 1
 0 12 -28 12838.3 789.199 4
 0 -12 -28 13891.6 867.385 5
 0 12 28 11256.1 882.971 1
 0 12 -28 13187.8 716.243 5
 0 -12 28 12552.9 1239.28 3
 0 12 -30 5.18823 603.861 5
 0 -12 30 34.5432 690.006 2
 0 12 -30 405.42 705.501 4
 0 -12 -32 4330.79 817.173 5
 0 12 32 3240.59 818.774 1
 0 -12 34 1360.96 1182.09 3
 0 -12 -34 -135.547 813.833 5
 0 12 -34 217.717 655.514 5
 0 -12 34 1022.57 786.445 2
 0 12 34 -754.438 821.22 1
 0 14 0 -255.669 305.345 5
 0 -14 0 -90.1828 261.688 2
 0 14 0 -129.608 354.148 4
 0 -14 0 -73.1501 264.404 3
 0 -14 -2 42757.3 719.784 2
 0 14 -2 48431.5 794.818 4
 0 -14 2 42966 731.048 2
 0 14 2 49773.6 796.636 5
 0 -14 -2 46118 668.054 3
 0 14 2 47753.8 818.514 4
 0 -14 2 46852.2 807.266 3
 0 14 -2 48678.1 772.839 5
 0 14 -4 -104.41 354.904 4
 0 -14 -4 -115.812 200.13 3
 0 14 -4 -86.623 308.256 5
 0 14 4 251.278 318.681 5
 0 -14 -4 135.852 267.328 2
 0 14 4 191.276 651.86 1
 0 -14 4 83.801 285.54 2
 0 14 4 148.739 347.625 4
 0 14 6 8342.42 728.568 1
 0 14 -6 7704.76 446.889 4
 0 -14 -6 7120.08 356.866 2
 0 14 -6 7555.69 391.512 5
 0 -14 -6 7271.58 244.606 3
 0 -14 6 7062.25 382.653 2
 0 14 -8 -336.001 374.546 4
 0 -14 -8 25.8224 175.12 3
 0 14 -8 -266.154 313.72 5
 0 -14 -8 -50.034 289.479 2
 0 -14 8 -80.0284 323.125 2
 0 -14 8 -188.386 482.154 3
 0 14 8 -307.775 656.668 1
 0 14 -10 62518.3 936.877 5
 0 14 -10 64714.4 972.301 4
 0 -14 10 61124.5 1181.59 3
 0 -14 -10 63057.6 933.107 2
 0 -14 -12 109.381 228.243 3
 0 14 -12 321.433 407.801 4
 0 -14 12 293.742 601.945 3
 0 -14 -12 25.0718 315.448 2
 0 14 -12 360.001 362.224 5
 0 14 12 -180.425 661.504 1
 0 -14 14 14293.9 848.345 3
 0 14 -14 15842.4 563.783 5
 0 -14 14 13782.6 609.154 2
 0 -14 -14 14336.6 519.535 2
 0 14 14 15595 877.388 1
 0 -14 -14 14391.7 406.954 3
 0 14 -14 13996.1 612.022 4
 0 14 16 362.924 677.97 1
 0 14 -18 94645.9 1383.93 4
 0 -14 18 97946 1807.92 3
 0 -14 20 309.42 557.126 2
 0 -14 20 861.582 892.586 3
 0 14 20 -6.66467 723.778 1
 0 14 -20 199.434 497.903 5
 0 14 -20 482.571 560.282 4
 0 14 -22 25215.7 819.173 4
 0 -14 22 22613 848.407 2
 0 14 -22 22866.6 764.578 5
 0 -14 22 22701.6 1174.35 3
 0 14 22 22636.7 1019.72 1
 0 14 -24 -325.481 552.228 5
 0 -14 24 -123.64 961.443 3
 0 -14 24 172.352 617.252 2
 0 14 -24 110.993 611.213 4
 0 14 -26 3140.09 608.471 5
 0 -14 26 3063.18 1022.85 3
 0 14 -26 3384.66 689.923 4
 0 14 -28 -51.2835 602.131 5
 0 -14 28 6.74833 662.424 2
 0 14 -28 -87.0928 681.435 4
 0 -14 -30 5693.82 810.928 5
 0 14 30 4814.6 836.878 1
 0 -14 30 6491.35 797.693 2
 0 -14 32 2124.81 1211.96 3
 0 -14 -32 408.077 799.83 5
 0 14 -32 583.335 652.841 5
 0 14 32 -120.448 818.201 1
 0 16 0 101651 1309.09 5
 0 16 0 99890.6 1330.4 4
 0 16 0 101218 1741.23 1
 0 -16 -2 -64.5318 293.781 2
 0 16 2 6.15509 420.936 4
 0 -16 2 -52.0648 298.138 2
 0 16 -2 -337.328 405.791 4
 0 16 2 94.6482 364.639 5
 0 -16 -2 32.7224 257.091 3
 0 16 -2 -215.472 347.638 5
 0 16 -2 -365.981 729.291 1
 0 16 2 -137.872 731.374 1
 0 16 -4 3568.68 394.094 5
 0 16 4 4484.36 398.142 5
 0 16 -4 4054.19 445.244 4
 0 16 4 4185.93 767.684 1
 0 -16 -4 3835.16 341.095 2
 0 -16 -4 4151.46 277.733 3
 0 -16 4 3687.23 361.479 2
 0 16 4 3729 420.265 4
 0 -16 6 -225.814 320.832 2
 0 16 6 229.041 720.904 1
 0 16 -6 -34.6375 408.799 4
 0 -16 6 -366.684 459.273 3
 0 -16 -6 35.6037 311.698 2
 0 16 -6 -213.598 338.493 5
 0 -16 -6 -170.659 201.268 3
 0 16 -8 17395 537.22 5
 0 16 -8 17363 594.259 4
 0 -16 8 17549.8 722.156 3
 0 -16 -8 15109.7 346.568 3
 0 16 8 19365.3 943.367 1
 0 -16 -8 16272.7 512.499 2
 0 16 -10 111.575 431.875 4
 0 16 10 892.636 772.038 1
 0 -16 -10 336.465 354.559 2
 0 -16 10 -474.943 583.34 3
 0 -16 -10 57.8528 210.072 3
 0 16 -10 -304.322 368.513 5
 0 16 -12 22927.2 629.493 5
 0 16 -12 23998.8 680.579 4
 0 -16 12 23147.1 897.033 3
 0 -16 12 21927.4 659.214 2
 0 -16 -12 23346.1 631.1 2
 0 -16 14 112.26 689.066 3
 0 16 -14 416.324 484.668 4
 0 16 -14 386.078 428.752 5
 0 -16 14 767.142 454.473 2
 0 16 14 7.05646 777.203 1
 0 16 -16 35321 823.433 5
 0 -16 16 31049.4 1132.11 3
 0 16 -16 37556.6 870.976 4
 0 -16 16 30119.8 857.757 2
 0 16 16 37540 1199.11 1
 0 16 -18 186.307 493.878 5
 0 16 -18 81.0297 573.467 4
 0 -16 18 10.6104 536.299 2
 0 -16 18 -277.583 844.315 3
 0 16 18 504.534 803.927 1
 0 -16 20 36373.4 987.791 2
 0 16 20 41123.8 1251.68 1
 0 16 -20 41535.4 964.311 4
 0 -16 20 35981.7 1288.62 3
 0 16 -20 38450.5 922.17 5
 0 16 22 1211.01 894.334 1
 0 -16 22 72.951 927.484 3
 0 16 -22 758.089 629.72 4
 0 -16 22 110.655 591.601 2
 0 16 -22 28.3434 547.422 5
 0 16 24 2230.31 873.614 1
 0 16 -24 1154.88 675.827 4
 0 16 -24 890.229 591.487 5
 0 -16 24 -126.277 994.607 3
 0 -16 24 1430.87 661.32 2
 0 16 -26 -564.995 594.408 5
 0 16 -26 1349.38 704.841 4
 0 -16 26 -327.945 672.895 2
 0 16 28 3571.52 892.148 1
 0 -16 28 3225.65 736.273 2
 0 16 -28 3118.14 655.753 5
 0 -16 28 5347.29 1151.99 3
 0 16 30 832.586 844.991 1
 0 -16 30 1734.87 1199.88 3
 0 16 32 6092.96 948.121 1
 0 16 -32 2834.41 689.323 5
 0 -16 32 3609.87 1229.14 3
 0 18 0 -258.897 860.639 1
 0 -18 0 39.1522 335.298 2
 0 18 0 -151.582 408.807 5
 0 18 0 16.7746 452.317 4
 0 18 2 50843.5 954.387 4
 0 18 -2 46952.7 1337.27 1
 0 -18 -2 42685.1 822.636 2
 0 18 -2 49485.4 894.506 5
 0 -18 2 46331.7 856.524 3
 0 18 2 50995.7 907.265 5
 0 18 2 50154.1 1337.88 1
 0 -18 2 42139.1 821.31 2
 0 18 -2 47051.5 920.159 4
 0 18 -4 140.771 444.923 4
 0 -18 -4 -11.1809 267.635 3
 0 18 -4 -250.586 397.233 5
 0 -18 -4 -118.651 345.261 2
 0 18 4 -309.578 406.055 5
 0 18 4 -273.121 440.066 4
 0 -18 4 -227.154 455.591 3
 0 18 4 -714.024 825.569 1
 0 -18 -6 2050.28 381.714 2
 0 -18 6 1707.37 492.7 3
 0 18 -6 1532.34 410.439 5
 0 -18 -6 2218.57 250.672 3
 0 18 -6 2041.21 464.665 4
 0 -18 -8 135.489 229.865 3
 0 18 -8 -259.982 470.851 4
 0 -18 8 -341.805 535.456 3
 0 18 -8 -125.871 386.689 5
 0 -18 10 27136.9 922.144 3
 0 18 -10 28493.9 764.097 4
 0 -18 10 24322.1 683.949 2
 0 18 -10 25154.1 678.184 5
 0 18 -12 -164.555 423.121 5
 0 18 12 -30.8377 835.357 1
 0 -18 12 -227.355 440.729 2
 0 18 -12 -172.23 505.704 4
 0 -18 12 -379.416 681.185 3
 0 -18 14 432.032 727.481 3
 0 -18 14 462.837 483.828 2
 0 18 -14 826.362 546.426 4
 0 18 -14 794.097 467.751 5
 0 18 14 755.938 865.218 1
 0 18 -16 -4.13104 492.907 5
 0 18 16 -353.81 921.62 1
 0 18 -16 -712.344 585.529 4
 0 -18 16 -598.538 530.48 2
 0 -18 16 -700.013 817.399 3
 0 18 -18 23478.2 765.405 5
 0 18 -18 24813.3 828.666 4
 0 -18 18 23186.1 823.352 2
 0 -18 18 25176.9 1125.58 3
 0 18 20 717.128 924.217 1
 0 18 -20 -175.647 552.992 5
 0 18 -20 -322.211 614.151 4
 0 -18 20 -304.974 588.906 2
 0 -18 20 -197.76 878.98 3
 0 18 -22 18885.2 826.442 4
 0 18 22 20115.9 1128.28 1
 0 -18 22 15785.4 813.458 2
 0 -18 22 17868.6 1159.19 3
 0 18 -22 16805.3 760.862 5
 0 18 -24 -453.075 594.275 5
 0 18 -24 180.192 677.482 4
 0 18 -26 16.0261 633.598 5
 0 -18 26 50.6984 1039.3 3
 0 18 26 713.466 879.625 1
 0 18 -26 134.222 727.078 4
 0 18 28 123.343 909.315 1
 0 -18 28 -951.791 1131.58 3
 0 18 30 4408 952.814 1
 0 18 -30 2944.41 692.799 5
 0 -18 30 5329.56 1185.94 3
 0 20 0 61340.9 1099.58 4
 0 20 0 60717.9 1075.37 5
 0 20 0 62924.8 1614.94 1
 0 20 -2 -230.057 510.793 4
 0 20 2 -1004.36 915.511 1
 0 20 2 3.94392 451.388 5
 0 20 -2 253.113 893.67 1
 0 -20 2 -372.081 426.348 3
 0 20 2 -358.594 528.773 4
 0 20 -2 -155.15 445.632 5
 0 -20 -2 -55.745 327.381 3
 0 20 -4 4438.33 548.154 4
 0 20 -4 4178.73 475.698 5
 0 20 4 3938.73 931.88 1
 0 20 -4 3936.79 939.258 1
 0 20 4 3722.8 526.376 4
 0 -20 4 4493.79 536.298 3
 0 20 -6 65.2192 439.254 5
 0 20 6 -338.609 904.697 1
 0 -20 6 -252.738 415.672 2
 0 -20 6 -224.412 522.879 3
 0 20 -6 -337.457 501.727 4
 0 20 -8 17855.1 699.606 4
 0 20 -8 16789.6 632.234 5
 0 -20 8 15678.9 616.684 2
 0 -20 8 17968.2 779.383 3
 0 20 -10 -4.16886 573.566 4
 0 -20 10 -168.787 456.306 2
 0 20 -10 -50.1782 453.526 5
 0 20 10 -428.346 965.303 1
 0 -20 10 -124.681 634.864 3
 0 -20 12 28923.5 1053.24 3
 0 -20 12 24230.6 758.65 2
 0 20 12 33454.2 1301.73 1
 0 20 -12 25916.3 755.981 5
 0 20 -12 31077.5 875.018 4
 0 -20 14 -249.171 514.748 2
 0 -20 14 259.517 785.948 3
 0 20 -14 75.2067 596.899 4
 0 20 14 490.523 942.424 1
 0 20 -14 240.109 494.157 5
 0 20 -16 1974.22 530.721 5
 0 20 -16 1998.26 638.996 4
 0 20 16 3251.78 1046.15 1
 0 -20 16 1531.96 844.894 3
 0 20 18 329.155 995.729 1
 0 -20 18 -945.692 875.573 3
 0 20 -18 -311.935 523.253 5
 0 20 -18 279.25 634.087 4
 0 -20 20 29211 1231.41 3
 0 20 -20 29279.8 880.021 5
 0 20 -20 31465.5 950.58 4
 0 20 -22 92.1712 600.785 5
 0 20 -22 31.0965 665.473 4
 0 -20 24 -1187.83 1031.45 3
 0 20 -24 304.665 713.646 4
 0 20 24 1549.81 970.659 1
 0 20 -24 665.375 637.991 5
 0 20 26 569.908 932.093 1
 0 -20 26 -1820.65 1114.67 3
 0 20 -28 1385.91 690.894 5
 0 20 -28 -35.4994 782.891 4
 0 20 28 3075.77 1023.85 1
 0 -20 28 1088.65 1107.13 3
 0 22 0 511.514 504.151 5
 0 22 0 -559.975 583.252 4
 0 -22 0 -404.036 401.746 3
 0 22 0 217.9 1001.63 1
 0 22 -2 19918.5 708.624 5
 0 22 2 20924.3 1213.52 1
 0 22 2 21528.4 730.738 5
 0 -22 2 19159.9 669.987 3
 0 -22 -2 19804.7 572.086 3
 0 22 2 18917.5 768.841 4
 0 22 -2 19257.8 1222.09 1
 0 22 -2 19419.8 767.946 4
 0 22 4 -1444.99 1006.37 1
 0 22 -4 97.0729 969.941 1
 0 22 -4 -143.229 559.964 4
 0 22 -4 -12.7025 493.229 5
 0 -22 4 102.208 494.589 3
 0 22 -6 2498.17 975.96 1
 0 -22 6 1771.49 627.174 3
 0 22 -6 1396.53 591.881 4
 0 22 6 1958.9 1009.5 1
 0 22 -6 2083.97 507.079 5
 0 22 8 -404.746 1040.14 1
 0 -22 8 386.548 624.392 3
 0 22 -8 -510.369 600.06 4
 0 22 -8 17.1974 504.566 5
 0 -22 10 59084.8 1316.65 3
 0 22 -10 61436.4 1144.35 5
 0 -22 12 188.783 730.167 3
 0 22 -12 345.144 634.027 4
 0 22 -12 207.228 506.761 5
 0 22 12 -420.215 1039.63 1
 0 22 -14 1296.49 689.922 4
 0 22 14 138.15 1028.09 1
 0 22 -14 1121.3 541.211 5
 0 -22 14 -646.642 813.503 3
 0 22 -16 138.779 657.232 4
 0 22 -16 23.0268 538.85 5
 0 -22 16 -1085.17 858.69 3
 0 22 16 85.6015 1066.61 1
 0 -22 18 8302.49 1010.71 3
 0 22 -18 9264.68 671.088 5
 0 22 -20 5.05586 576.811 5
 0 22 -20 176.555 686.965 4
 0 -22 22 3200.99 1048.52 3
 0 22 22 5268.78 1086.53 1
 0 -22 24 -814.378 1102.55 3
 0 22 24 -1324.42 1061.17 1
 0 -22 26 -283.457 1099.16 3
 0 22 26 741.412 1026.77 1
 0 22 -26 278.99 678.858 5
 0 22 -26 107.835 788.873 4
 0 24 0 14643.1 1248.63 1
 0 24 0 15928.3 730.824 5
 0 24 0 15023.4 817.746 4
 0 24 2 -776.977 545.053 5
 0 24 -2 -426.658 585.598 5
 0 24 -2 360.845 1116.95 1
 0 24 2 -404.613 590.091 4
 0 -24 2 -228.751 493.052 3
 0 24 -2 159.168 624.521 4
 0 -24 4 1681.97 547.373 3
 0 24 -4 2219.56 586.927 5
 0 24 4 408.874 1103.48 1
 0 24 -4 1694.99 650.008 4
 0 24 -6 -742.86 652.492 4
 0 24 -6 -653.566 546.734 5
 0 24 6 -2024.71 1111.33 1
 0 24 -6 409.93 1022.51 1
 0 -24 6 -287.41 584.101 3
 0 24 -8 31275 866.258 5
 0 24 -8 35423.5 983.71 4
 0 -24 8 34935.8 1080.03 3
 0 24 -8 32507.9 1373.13 1
 0 24 10 -1362.24 1133.86 1
 0 24 -10 -14.271 644.14 4
 0 24 -10 52.1533 555.353 5
 0 -24 10 541.551 698.144 3
 0 24 -12 8001.33 645.67 5
 0 24 12 11249.7 1240.95 1
 0 -24 12 9232.55 858.186 3
 0 24 -12 10025.9 757.314 4
 0 -24 14 340.863 765.624 3
 0 24 -14 178.316 690.392 4
 0 24 14 -894.151 1100 1
 0 24 -14 57.4494 552.068 5
 0 24 -16 743.657 723.453 4
 0 -24 16 87.261 839.842 3
 0 24 -16 1094.47 589.273 5
 0 24 -18 175.821 599.079 5
 0 24 20 11662.4 1254.01 1
 0 -24 20 1676.92 1009.61 3
 0 24 -22 218.412 816.016 4
 0 24 22 148.781 1094.28 1
 0 24 -22 1835.24 677.185 5
 0 -24 22 190.523 1043.89 3
 0 24 24 -364.46 1087.61 1
 0 24 -24 421.517 831.179 4
 0 -24 24 -249.246 1088.13 3
 0 24 -24 1243.5 681.465 5
 0 26 0 -572.597 1115.03 1
 0 26 0 -756.891 683.109 4
 0 26 0 -481.964 590.294 5
 0 26 2 7390.17 667.086 5
 0 26 -2 6115.09 757.488 4
 0 26 2 6545.75 1229.35 1
 0 26 -2 6431.01 1182.98 1
 0 26 -2 6568.06 667.714 5
 0 26 -4 -227.574 668.296 4
 0 26 4 -873.7 1114.02 1
 0 26 -4 24.9539 588.328 5
 0 26 -4 70.7488 1099.94 1
 0 26 6 6584.71 1248.23 1
 0 26 -6 5568.77 642.03 5
 0 26 -6 4784.01 734.854 4
 0 26 -6 4784.35 1113.04 1
 0 -26 6 4206.12 643.904 3
 0 26 -8 890.762 1052.21 1
 0 26 8 1067.04 1203.44 1
 0 26 -8 264.931 571.466 5
 0 26 -8 752.402 687.055 4
 0 -26 8 213.042 660.973 3
 0 -26 10 9436.67 873.377 3
 0 26 -10 7097.76 671.293 5
 0 26 -10 9322.93 786.889 4
 0 -26 12 197.551 757.087 3
 0 26 -12 -734.966 624.554 5
 0 -26 14 904.64 804.655 3
 0 26 16 2108.01 1224.4 1
 0 26 -18 1529.68 661.048 5
 0 26 -18 1881.44 788.364 4
 0 -26 18 406.934 925.325 3
 0 26 -20 -98.7581 830.332 4
 0 26 -20 186.323 655.873 5
 0 -26 20 99.1213 967.67 3
 0 26 20 273.399 1221.34 1
 0 26 22 2889.06 1202.35 1
 0 26 -22 130.706 903.337 4
 0 -26 22 -467.879 1053.27 3
 0 28 0 6798.59 1241.51 1
 0 28 2 -1121.54 1236.02 1
 0 28 -2 468.108 1161.87 1
 0 28 -4 1489.33 1206.96 1
 0 28 -6 2215.53 1158.67 1
 0 28 -8 8378.11 1257.59 1
 0 -28 10 2188.93 787.864 3
 0 28 10 471.953 1285.82 1
 0 -28 12 4631.24 894.195 3
 0 28 12 5261.91 1310.25 1
 0 28 -12 3365.71 673.688 5
 0 28 -12 3317.06 807.341 4
 0 28 14 -180.576 1210.28 1
 0 28 -14 -363.469 780.044 4
 0 28 -14 -1266.66 678.802 5
 0 -28 16 188.479 882.5 3
 0 28 -16 -615.01 797.786 4
 0 28 -16 131.143 679.048 5
 0 28 16 345.31 1272.59 1
 0 -28 18 69.1925 936.567 3
 0 28 -18 269.856 680.564 5
 0 28 -18 95.9142 821.138 4
 0 28 18 -167.159 1318.33 1
 0 30 0 -1196.31 685.406 5
 0 30 2 4045.61 1298.97 1
 0 30 -2 5661.13 734.029 5
 0 30 -2 5262.96 844.705 4
 0 30 -4 -491.941 688.48 5
 0 30 4 -482.855 1198.11 1
 0 30 -6 439.661 696.274 5
 0 30 6 782.482 1271.08 1
 0 30 -6 -220.81 800.209 4
 0 30 -8 1520.69 688.771 5
 0 30 -8 1277.35 807.837 4
 0 30 -10 7159.3 1273.21 1
 0 30 -10 3775.74 724.941 5
 0 30 -10 3189.4 844.533 4
 0 30 10 7100.01 1434.02 1
 0 30 -12 1534.19 1180.56 1
 0 30 -12 434.636 816.747 4
 0 30 -12 215.222 676.766 5
 0 30 -14 2280.82 1184.4 1
 0 30 14 2884.54 1396.68 1
 0 30 -14 120.359 817.86 4
 0 30 -14 -107.111 659.685 5
 0 32 0 8026.27 1368.22 1
 0 32 -2 2020.08 783.337 4
 0 32 2 -1464.58 1286.06 1
 0 32 -2 1432.33 700.545 5
 0 32 -2 -1378.29 1267.58 1
 0 32 4 -154.955 1270.49 1
 0 32 -4 708.304 844.017 4
 0 32 -4 -864.444 1273.49 1
 1 -1 -1 21696.2 251.935 3
 1 -1 1 22269.3 264.499 3
 1 1 -3 119839 1170.39 4
 -1 1 -3 117804 1155.32 4
 1 1 -3 128585 1202.61 5
 1 -1 3 113925 1199.22 1
 -1 1 3 119283 1198.49 1
 1 -1 3 113885 1212.65 3
 1 -1 -3 123957 1172.84 2
 1 1 3 124636 1224.74 1
 1 -1 -3 122841 1172.67 3
 1 1 -5 88838.4 899.311 4
 1 -1 5 82354.7 932.651 1
 1 -1 -5 85438.6 929.625 5
 -1 1 -5 82839.2 871.655 4
 -1 -1 -5 85948.7 858.797 4
 -1 1 -5 77575.6 874.676 5
 1 1 5 82284 962.657 1
 1 -1 -5 87790.8 893.485 3
 1 1 -5 91869.6 934.046 5
 -1 1 5 86195.5 941.808 1
 1 -1 -5 86442.2 896.139 2
 1 -1 5 79514.1 980.417 3
 -1 -1 5 83565.1 892.967 1
 -1 1 7 116827 1293.32 1
 1 1 -7 116408 1205.52 4
 1 1 -7 115670 1254.65 5
 1 -1 -7 111105 1243.47 5
 -1 1 -7 110402 1193.28 5
 -1 -1 7 114801 1218.83 1
 1 -1 -7 119046 1204.24 4
 1 -1 7 106579 1250.96 1
 -1 -1 -7 113275 1162.03 4
 1 1 7 112345 1296.57 1
 -1 1 -7 102778 1168.56 4
 -1 1 -9 295.174 261.556 5
 -1 1 -9 235.926 246.484 4
 1 -1 -9 285.733 313.943 5
 1 1 -9 218.565 294.806 4
 1 -1 -9 103.416 279.936 4
 -1 -1 9 228.397 284.635 1
 1 1 9 171.762 320.387 1
 -1 -1 -9 340.669 232.701 4
 -1 1 9 114.457 335.348 1
 -1 -1 -9 267.267 287.116 5
 1 1 -9 101.273 293.271 5
 1 -1 9 224.279 290.613 1
 -1 1 11 2.50012 319.917 1
 1 -1 -11 140.237 305.287 5
 1 1 -11 344.662 284.631 4
 -1 -1 -11 157.379 246.505 4
 1 1 11 -90.2395 328.752 1
 -1 -1 -11 73.7868 299.646 5
 1 -1 -11 350.66 273.537 4
 -1 1 -11 93.1168 257.56 4
 -1 1 -11 -17.5544 275.431 5
 1 1 -11 137.406 298.352 5
 -1 -1 11 144.075 292.383 1
 1 -1 11 -27.0269 302.26 1
 1 -1 -13 10967.5 433.187 5
 1 -1 -13 10341.9 385.195 4
 -1 -1 13 11310.5 449.541 1
 -1 -1 -13 11582.9 370.648 4
 1 1 13 10700.1 461.914 1
 1 1 -13 12477.6 442.102 5
 -1 1 13 9989.85 449.883 1
 1 -1 13 10558.2 441.498 1
 -1 1 -13 10614 400.672 5
 -1 -1 -13 12498.8 444.361 5
 -1 1 -13 11098.4 381.754 4
 -1 -1 15 22016.2 598.635 1
 -1 1 15 22155.1 624.636 1
 -1 -1 -15 23050.6 524.196 4
 1 -1 -15 21678.2 534.848 4
 -1 1 -15 23232.9 575.818 5
 -1 1 -15 22355.8 530.599 4
 1 1 -15 23919 560.666 4
 -1 -1 -17 33294.3 664.255 4
 1 -1 -17 34445.7 754.96 5
 1 1 -17 35320 748.34 5
 -1 1 -17 33504.7 675.525 4
 1 -1 17 32357.3 751.118 1
 1 1 17 34225.3 798.898 1
 1 -1 -19 9081.18 550.753 5
 -1 -1 -19 9113.41 473.834 4
 1 -1 19 8571.1 549.225 1
 1 1 19 9444.19 592.466 1
 -1 1 -19 8799.26 484.579 4
 1 1 -19 9033.4 524.885 5
 -1 1 19 7861.62 537.923 1
 -1 1 -19 8842.45 522.297 5
 -1 -1 -19 9743.26 554.471 5
 1 1 -19 9508.16 487.549 4
 -1 -1 19 8903.69 540.742 1
 -1 -1 -21 19640.3 692.064 5
 -1 1 -21 17252.2 651.222 5
 1 -1 21 16759.9 682.037 1
 1 -1 -21 17150.7 674.47 5
 1 1 -21 17535.1 603.95 4
 1 -1 -21 17470.3 607.8 4
 -1 1 21 17010 693.963 1
 1 1 -21 18271.1 656.9 5
 1 1 21 17994.1 722.414 1
 -1 -1 21 16315.9 662.527 1
 -1 1 -23 32487.4 841.844 5
 1 1 23 30807.1 895.604 1
 -1 -1 23 32473.7 877.278 1
 -1 -1 -23 34154.9 877.403 5
 1 -1 -23 31444.3 780.209 4
 1 1 -23 34531.3 786.435 4
 1 -1 -23 31892 875.67 5
 1 -1 23 31853.8 895.367 1
 -1 1 23 31486.3 899.304 1
 1 1 -23 32849.8 835.562 5
 -1 -1 -25 24421 840.172 5
 1 -1 -25 22246.4 729.358 4
 -1 1 -25 22443.7 775.271 5
 -1 1 25 22424.6 833.413 1
 -1 1 -25 21380.9 732.772 4
 1 -1 -25 23860.3 847.477 5
 1 1 -25 24410.4 806.676 5
 1 -1 25 22766.9 838.15 1
 -1 -1 25 23462.9 837.909 1
 1 1 -25 22983.9 754 4
 1 1 25 22634.2 829.719 1
 -1 -1 -27 10166.1 763.428 5
 1 -1 -27 8049.67 724.899 5
 1 1 -27 8759.73 708.062 5
 1 1 27 10530.3 753.03 1
 -1 -1 27 10145.8 744.496 1
 1 1 -27 9387.9 673.357 4
 -1 1 27 8441.74 741.72 1
 1 1 29 698.979 691.423 1
 1 -1 29 -167.971 676.841 1
 1 1 -29 619.502 630.018 4
 -1 1 -29 721.418 644.606 5
 -1 1 29 691.376 683.031 1
 1 -1 -29 44.9389 659.196 5
 1 1 -29 585.321 627.987 5
 -1 -1 -29 -301.989 705.37 5
 -1 -1 29 722.013 678.091 1
 -1 -1 31 1633.13 717.996 1
 -1 -1 -31 2732.18 711.524 5
 1 1 -31 1582.43 672.272 5
 1 1 31 973.058 718.583 1
 1 -1 31 1509.17 728.653 1
 -1 1 -31 2021.4 684.71 5
 1 -1 -31 2150.42 686.536 5
 -1 1 31 1066.7 713.335 1
 -1 1 -33 8084.96 766.624 5
 -1 -1 -33 8995.42 810.371 5
 -1 1 33 8289.66 821.433 1
 -1 -1 33 8963.72 834.184 1
 1 1 -35 7913.28 790.776 5
 1 -1 -35 7970.33 824.142 5
 1 1 35 4742.71 811.282 1
 1 -1 35 3997.76 819.95 1
 1 -1 37 2402.5 798.334 1
 1 1 37 1802.85 779.06 1
 1 -1 -37 1878.8 780.972 5
 1 1 -37 2272.11 762.084 5
 -1 1 37 2041.91 798.363 1
 -1 -1 -37 2423.86 764.625 5
 -1 1 -37 1694.41 737.294 5
 -1 -1 37 2248.99 818.994 1
 1 -3 1 64928.7 683.634 3
 -1 3 -1 63994.6 639.721 5
 1 3 -1 65650.8 662.991 5
 1 -3 -1 67536.5 652.875 3
 1 3 -1 60513.5 634.603 4
 -1 3 -1 64159.1 666.883 4
 1 3 1 58963.8 695.839 1
 1 -3 -1 64314.4 657.085 2
 1 3 1 61332.8 654.937 5
 -1 -3 1 62958.1 628.966 2
 1 -3 1 64135.7 667.082 2
 1 -3 3 473439 4443.96 2
 1 -3 -3 477840 4398.02 3
 1 3 -3 469899 4415.54 4
 1 -3 -3 477919 4422.41 2
 1 -3 3 468137 4500.81 3
 -1 3 -3 476377 4420.72 4
 -1 3 -3 473582 4390.68 5
 -1 -3 -3 475755 4381.99 4
 -1 -3 3 487016 4427.62 2
 -1 3 3 482053 4514.34 1
 1 3 -3 479946 4443.2 5
 1 3 3 475242 4504.52 1
 -1 -3 -5 144367 1418.11 4
 1 3 5 148743 1569.6 1
 1 -3 -5 152456 1438.43 3
 1 -3 -5 143533 1449.49 2
 1 3 -5 140442 1491.4 5
 -1 3 -5 145089 1447.16 4
 -1 3 5 145107 1547.31 1
 1 -3 5 136019 1592.53 3
 1 -3 5 140084 1484.51 1
 -1 3 -5 144633 1426.34 5
 -1 -3 -7 9367.96 281.618 4
 1 -3 -7 9724.01 262.753 3
 -1 3 7 9373.23 410.453 1
 1 -3 -7 9861.8 282.916 2
 1 3 -7 9053.23 312.965 4
 1 3 -7 9241.5 333.062 5
 1 -3 7 8940.74 455.723 3
 -1 -3 7 10208 295.325 1
 -1 3 -7 8863.71 295.317 5
 1 -3 7 9184.78 326.502 1
 1 3 7 9150.15 427.371 1
 -1 3 -9 145.042 243.867 5
 1 -3 9 318.108 280.087 1
 -1 -3 -9 184.225 242.971 4
 -1 3 -9 306.242 260.326 4
 -1 3 9 445.948 346.719 1
 1 3 -9 273.471 271.122 5
 1 3 -9 134.838 267.795 4
 -1 -3 9 164.755 242.827 1
 1 3 9 250.496 362.858 1
 1 -3 -9 321.888 260.54 4
 -1 3 -11 2154.85 271.01 5
 -1 -3 -11 2632.81 276.806 4
 -1 3 11 2268.1 370.233 1
 1 3 -11 2334.99 291.916 4
 1 3 11 2182.56 380.601 1
 -1 3 -11 2396.5 281.339 4
 1 -3 11 2192.83 310.531 1
 1 -3 -11 2553.17 281.404 4
 -1 -3 11 2218.75 282.603 1
 1 3 -11 1669.56 291.335 5
 1 -3 13 7221.43 392.597 1
 -1 3 -13 6959.03 345.821 4
 1 3 13 6311.88 453.204 1
 -1 3 13 6379.65 451.695 1
 1 3 -13 7085.73 378.859 5
 -1 3 -13 7085.46 340.883 5
 1 -3 -13 6901.13 349.382 4
 1 -3 -13 7017.01 412.62 5
 -1 -3 -13 7213.5 345.866 4
 -1 -3 15 70668.9 1007.08 1
 -1 3 -15 70976.1 973.572 4
 -1 3 -15 67245.4 964.178 5
 -1 -3 -15 66647.2 942.734 4
 1 -3 -15 66247.1 956.395 4
 1 -3 -17 68939.8 1100.27 5
 -1 3 17 63481.3 1107.48 1
 1 3 -17 62727.3 1004.31 5
 1 3 17 62961.4 1114.53 1
 -1 3 -17 65513.2 981.681 4
 -1 -3 -17 60498.9 939.723 4
 -1 -3 -17 66548.4 1068.42 5
 1 -3 17 67237.1 1060 1
 -1 -3 -19 648.699 482.949 5
 -1 -3 -19 418.384 378.15 4
 -1 3 19 451.52 498.72 1
 -1 -3 19 -227.04 424.487 1
 -1 3 -19 552.814 395.181 5
 1 -3 -19 1155.48 475.845 5
 1 3 19 296.825 490.71 1
 1 3 -19 690.415 411.366 5
 1 -3 19 237.877 442.346 1
 1 3 -19 578.701 413.525 4
 1 -3 21 9114.28 589.462 1
 -1 3 21 9022.72 640.479 1
 -1 -3 -21 8384.78 494.772 4
 1 3 21 8319.11 605.041 1
 1 3 -21 8067.02 519.801 5
 1 -3 -21 9131.99 611.376 5
 -1 -3 21 8873.03 561.603 1
 -1 -3 -21 9146.17 619.504 5
 1 -3 -21 9477.22 526.668 4
 -1 3 -21 9626.8 533.15 5
 -1 -3 -23 39382.3 959.89 5
 1 -3 23 39739.6 944.639 1
 1 -3 -23 38873.6 956.378 5
 -1 3 23 37665.2 969.647 1
 1 -3 -23 36484.7 840.637 4
 -1 -3 23 39274.4 922.763 1
 1 3 23 36158 965.1 1
 -1 3 -23 38138.4 865.106 5
 1 3 -23 37702 870.168 5
 1 3 -25 28792.4 837.624 5
 1 -3 25 32320 914.333 1
 -1 -3 25 30870.4 894.374 1
 1 -3 -25 32359.7 945.754 5
 -1 3 -25 31076.9 837.076 5
 -1 3 25 27772.8 911.269 1
 1 3 -25 32577.3 866.531 4
 -1 -3 -25 30851.4 929.699 5
 1 3 25 27940.8 910.359 1
 1 3 -27 7973.23 666.693 5
 -1 3 27 7229.53 732.672 1
 1 3 27 8238.03 761.236 1
 1 3 -27 7515.42 671.775 4
 -1 -3 -27 7791.6 748.977 5
 -1 -3 27 7933.84 706.896 1
 1 -3 -27 7354.22 727.675 5
 1 3 -29 1263.87 613.491 5
 1 -3 -29 824.426 706.052 5
 -1 3 29 1076.83 699.769 1
 -1 -3 29 631.178 651.325 1
 1 3 -29 2172.44 633.822 4
 1 -3 29 797.06 673.56 1
 -1 3 -29 1212.79 620.646 5
 1 3 -31 3408.52 674.733 5
 1 3 31 2469.61 731.027 1
 -1 3 31 2866.41 731.405 1
 -1 3 -31 3151.47 668.933 5
 -1 -3 -31 3196.95 768.849 5
 -1 -3 31 2351.96 718.1 1
 1 -3 31 3546.61 745.731 1
 1 -3 -31 3167.51 773.35 5
 -1 3 -33 5898.21 734.39 5
 -1 -3 33 6641.24 816.147 1
 -1 -3 -33 5461.15 807.587 5
 1 3 -35 7389.31 768.494 5
 1 3 35 5803.48 799.019 1
 -1 3 35 7244.01 834.498 1
 -1 3 -37 2427.9 731.423 5
 1 -3 37 3290.52 1222.77 3
 -1 -3 -37 2309.72 775.858 5
 1 3 37 1123.6 778.742 1
 -1 -3 37 2463.67 846.095 1
 -1 3 37 1378.48 788.253 1
 1 -3 37 1738.63 809.839 1
 1 3 -37 2295.53 758.334 5
 1 -3 -37 920.484 779.242 5
 1 -5 -1 4904.93 166.731 3
 1 5 -1 4779.38 180.641 4
 -1 5 -1 5079.05 216.765 4
 -1 5 -1 4515.06 172.103 5
 -1 -5 1 5092.08 150.364 2
 1 5 1 5186.07 173.798 4
 -1 -5 -1 4642.11 158.301 3
 1 5 1 4743.96 304.131 1
 1 -5 -1 4724.69 170.901 2
 -1 -5 -1 4427.25 141.497 2
 1 -5 1 4901.33 178.598 2
 -1 5 1 5046.8 192.708 5
 1 5 1 4661.02 188.281 5
 1 5 -1 4862.53 187.497 5
 -1 5 1 4886.03 219.177 4
 1 5 -1 5058.94 325.399 1
 1 -5 1 4803.41 204.289 3
 -1 5 3 22871.9 556.396 1
 1 5 3 22774.2 382.012 5
 1 5 3 25097.6 367.373 4
 1 -5 -3 26158.4 330.471 3
 1 -5 -3 24677.2 368.97 2
 1 5 -3 24323.8 395.068 4
 -1 -5 -3 22808.3 327.658 2
 1 -5 3 22939.4 452.518 3
 -1 5 -3 26082.4 356.92 5
 1 5 3 21560.2 509.328 1
 -1 -5 3 24236.3 369.381 2
 1 5 -3 25589.6 391.615 5
 -1 5 -3 26285.8 408.389 4
 1 -5 3 23226.6 394.28 2
 -1 5 -5 961530 8899.15 5
 1 5 -5 982510 8947.92 5
 -1 5 -5 990600 8923.9 4
 -1 -5 -5 935932 8810.84 3
 1 5 5 956219 9067.36 1
 1 -5 5 958773 8963.37 2
 -1 -5 -5 993763 8884.01 2
 -1 5 5 958556 9086.03 1
 1 -5 -5 932854 8863.43 3
 1 -5 5 999999 9074.62 3
 1 -5 -5 986980 8926.41 2
 -1 -5 5 986986 8946.06 2
 1 5 -5 991223 8923.07 4
 -1 -5 -7 206738 2083.61 4
 1 -5 7 201324 2154.52 2
 -1 5 7 207623 2260.38 1
 -1 5 -7 216577 2125.57 4
 1 5 -7 205117 2124.97 4
 1 5 7 207120 2272.42 1
 -1 5 -7 209405 2094.32 5
 -1 -5 7 214753 2152.45 2
 1 5 -7 211490 2155.4 5
 1 -5 7 210012 2344.04 3
 1 -5 -7 209877 2113.84 2
 1 -5 9 7702 486.707 3
 -1 -5 -9 8214.64 304.832 4
 1 -5 -9 7843.88 283.373 2
 1 -5 9 7993.46 342.805 1
 1 5 -9 6691.66 328.109 4
 1 5 9 7555.45 447.642 1
 -1 5 -9 7373.38 319.795 4
 -1 -5 9 8143.32 302.793 1
 1 -5 -9 8291.18 265.231 3
 -1 5 -9 6851.3 296.665 5
 -1 5 9 7654.77 454.784 1
 1 5 -9 7362.47 340.814 5
 -1 -5 11 17406.5 417.548 1
 -1 5 11 17773.6 553.663 1
 -1 5 -11 17606.5 425.366 4
 -1 -5 -11 18353.6 410.357 4
 1 -5 11 17862 460.685 1
 1 -5 11 17418.3 648.456 3
 1 5 11 17029 564.698 1
 -1 5 -11 17431.1 431.425 5
 1 5 -11 18930.5 452.26 4
 1 5 -11 15691.9 456.735 5
 1 -5 -13 94587.3 1168.56 4
 1 5 -13 98190.4 1206.76 4
 1 -5 13 94586.8 1223.43 1
 -1 5 -13 95468.4 1174.89 5
 -1 -5 13 94401.1 1168.13 1
 -1 5 -13 92019.1 1167.23 4
 -1 -5 -13 91253.7 1133.57 4
 -1 -5 -15 81237.5 1070.98 4
 -1 5 -15 82183.3 1092.37 5
 -1 -5 15 83184.3 1106.04 1
 -1 5 -15 78918.3 1092.16 4
 1 5 15 81303.7 1268.66 1
 -1 -5 -17 14100.7 505.937 4
 1 -5 17 15140.8 557.021 1
 1 -5 -17 15588.6 622.037 5
 1 5 -17 14405.9 526.193 5
 -1 5 17 14168.6 650.364 1
 1 5 17 13779.4 654.078 1
 1 5 -19 4161.66 468.742 4
 1 -5 19 3738.94 485.53 1
 1 5 -19 3886.85 440.173 5
 1 -5 -19 4191.5 538.787 5
 1 5 19 3464.15 552.804 1
 -1 -5 -19 4020.81 428.449 4
 -1 5 19 3791.88 567.485 1
 -1 5 -19 3884.93 431.734 5
 -1 -5 19 4044.73 455.031 1
 -1 -5 -19 4495.72 545.928 5
 -1 -5 -21 723.022 452.752 4
 1 5 -21 1559.76 449.588 5
 -1 -5 -21 1115.48 553.311 5
 -1 5 21 747.662 569.404 1
 1 5 -21 371.273 489.378 4
 -1 5 -21 1135.76 475.659 4
 1 -5 -21 1531.92 444.597 4
 1 -5 -21 1599.41 548.103 5
 -1 5 -21 1477.1 437.657 5
 -1 -5 21 1376.95 477.24 1
 1 -5 21 1988.71 499.627 1
 1 5 21 1299.06 558.522 1
 -1 5 23 27613.7 893.105 1
 1 -5 -23 27652.5 758.606 4
 -1 -5 -23 31130.5 891.345 5
 1 5 -23 29251.7 784.184 5
 -1 5 -23 29147.6 771.228 5
 1 -5 -23 31772 915.26 5
 -1 -5 23 31561.2 837.772 1
 1 5 23 26418 890.741 1
 1 -5 23 30262.9 853.715 1
 -1 -5 25 30079.6 886.432 1
 -1 -5 -25 28350 923.541 5
 -1 5 25 25420.7 919.09 1
 -1 5 -25 27418.8 796.622 5
 1 5 -25 27890.5 822.334 5
 1 5 -25 31025.4 865.131 4
 1 -5 -25 25060.2 785.272 4
 1 -5 25 27741.4 870.219 1
 1 5 25 23424.5 874.904 1
 1 -5 -25 28180.2 916.932 5
 1 5 -27 18495.3 799.656 4
 1 5 -27 17721.8 766.203 5
 -1 -5 27 19171.6 803.62 1
 1 -5 -27 19769.9 882.513 5
 -1 5 -27 18646.2 765.384 5
 -1 -5 -27 19914.3 886.93 5
 1 -5 27 18450.6 829.564 1
 -1 5 29 -52.2503 677.845 1
 1 -5 -29 342.809 707.231 5
 1 5 -29 553.208 583.731 5
 1 -5 29 910.363 650.353 1
 -1 -5 29 1268.87 659.724 1
 1 5 -29 852.419 631.656 4
 -1 5 -29 1378.66 611.754 5
 -1 5 31 2026.14 734.344 1
 1 -5 31 2100.34 703.33 1
 1 5 -31 1422.42 633.101 5
 -1 5 -31 1948.85 639.445 5
 1 5 31 2048.73 730.63 1
 -1 -5 -31 2035.26 753.404 5
 1 -5 -31 1988.13 744.297 5
 1 5 -31 1538.93 671.166 4
 -1 -5 31 2017.54 699.142 1
 -1 -5 33 5999.38 776.512 1
 -1 5 -33 6494.41 722.859 5
 1 5 35 2688.78 776.181 1
 1 -5 35 2360.8 767.996 1
 1 -5 -35 5038.87 880.885 5
 -1 -5 -35 2191.16 809.786 5
 1 5 -35 2830.19 702.571 5
 -1 5 35 4579.59 821.955 1
 1 -5 35 2970.25 1224.11 3
 -1 -7 1 13622.7 277.119 2
 -1 7 1 14810.5 386.887 4
 -1 -7 -1 13855.4 278.137 3
 -1 -7 1 14936.2 369.296 3
 1 -7 1 14652.3 324.565 2
 -1 7 1 13457.6 571.176 1
 1 7 1 14348.2 327.473 5
 1 7 -1 13752.1 325.165 5
 1 -7 -1 13653.8 306.489 2
 1 7 -1 13157.1 312.484 4
 -1 7 -1 13752 319.947 5
 1 7 -1 12671.5 532.386 1
 -1 7 -1 14315.3 370.513 4
 1 7 1 13338.7 514.797 1
 1 -7 -1 13698 298.338 3
 -1 -7 -1 13104.6 267.647 2
 1 -7 1 13773.4 353.602 3
 -1 7 1 14375.4 340.592 5
 1 7 1 13744.7 308.972 4
 -1 -7 -3 593.483 162.472 2
 -1 7 3 699.369 457.759 1
 1 -7 -3 754.048 153.515 3
 -1 -7 -3 649.853 108.348 3
 1 7 3 567.267 384.981 1
 1 -7 -3 623.963 197.29 2
 1 7 3 694.243 231.271 4
 -1 -7 3 798.245 189.637 2
 1 7 3 739.898 223.445 5
 1 7 -3 637.349 211.327 5
 -1 7 -3 908.925 208.371 5
 1 -7 3 616.732 219.308 2
 -1 7 -3 749.32 278.872 4
 -1 -7 3 597.241 326.528 3
 1 7 -3 793.343 230.855 4
 1 -7 3 703.819 279.722 3
 -1 7 -5 14415.9 378.357 4
 -1 -7 -5 13033.1 286.569 2
 -1 7 5 13928 553.441 1
 1 -7 -5 13641.7 321.23 2
 1 7 5 12678.2 500.972 1
 -1 -7 -5 12352.6 187.714 3
 1 -7 5 12704.5 462.731 3
 1 -7 5 14044.1 362.476 2
 -1 -7 5 14620.8 344.441 2
 1 7 -5 13677.4 347.837 5
 1 -7 -5 13613.2 254.476 3
 1 7 -5 13173.1 352.019 4
 -1 7 -5 13705.8 313.103 5
 -1 -7 -7 410937 3782.48 3
 1 -7 7 410144 4136.73 3
 -1 -7 -7 418586 3884.23 2
 -1 7 -7 417005 3897.65 5
 -1 7 -7 408699 3928.47 4
 1 7 -7 416213 3952.32 5
 1 7 7 422214 4135.71 1
 1 -7 -7 410217 3919.46 2
 -1 -7 7 401923 3955.75 2
 -1 7 7 407787 4139.72 1
 1 -7 7 411245 3989.51 2
 1 7 -7 411055 3928.62 4
 1 7 -9 10683.3 369.72 4
 1 -7 -9 11062.2 269.929 3
 1 7 -9 10334.6 364.733 5
 1 -7 9 10156.9 367.593 2
 -1 7 -9 10529.7 360.176 4
 -1 -7 9 10733.4 361.643 2
 1 7 9 10498.2 489.006 1
 1 -7 9 11566.6 534.053 3
 -1 7 -9 10697.9 326.231 5
 -1 7 9 10238.1 498.196 1
 1 -7 -9 10738.5 314.304 2
 -1 -7 -9 10432.8 325.467 4
 1 -7 11 32232 632.772 2
 -1 7 -11 33094.9 592.766 4
 -1 -7 -11 33241 563.43 4
 -1 -7 11 30780.1 613.066 2
 1 7 -11 30803.3 588.483 4
 1 -7 -11 33487.7 517.694 3
 1 7 -11 32260.9 612.161 5
 -1 7 11 32849.6 775.701 1
 1 -7 -11 32146.7 560.763 2
 -1 7 -11 33021.3 573.436 5
 -1 7 -13 97955.1 1223.14 4
 -1 7 -13 98391.9 1215.93 5
 -1 -7 13 96716 1208.07 1
 -1 -7 -13 98433.4 1190.64 4
 -1 -7 -15 38269.7 699.734 4
 1 -7 15 40839.1 785.348 1
 1 -7 -15 39407.4 715.628 4
 1 -7 15 38363.2 1048.99 3
 -1 7 15 38411 891.796 1
 1 7 -15 41570.6 757.641 4
 1 7 -15 40106.3 759.552 5
 1 7 15 38675.9 936.05 1
 -1 7 17 19505.8 722.418 1
 1 7 -17 22512 630.172 4
 1 -7 17 21355.7 922.999 3
 1 -7 17 23748.1 654.929 1
 1 7 17 21888.6 783.21 1
 1 7 -17 21177.9 618.15 5
 -1 -7 -17 21577.6 569.6 4
 -1 7 -17 22219.5 600.974 5
 -1 -7 -19 263.99 401.996 4
 1 -7 19 1241.89 462.857 1
 -1 7 -19 204.517 450.24 4
 -1 7 -19 564.831 417.48 5
 1 -7 19 391.431 717.387 3
 -1 -7 19 613.785 404.725 1
 1 7 -19 653.168 428.435 5
 -1 7 19 774.234 571.327 1
 1 7 19 259.002 544.325 1
 1 7 -19 686.607 454.973 4
 -1 7 -21 4640.6 527.85 4
 1 7 -21 5012.9 505.836 5
 -1 7 -21 5203.74 508.77 5
 1 -7 -21 4097.08 488.156 4
 -1 -7 21 5354.97 507.267 1
 1 7 21 4372.41 621.969 1
 1 -7 -21 5519.04 650.927 5
 1 -7 21 5646.51 555.65 1
 -1 7 21 5218.22 650.296 1
 1 -7 -23 5594.79 549.59 4
 1 7 -23 5475.74 545.816 5
 -1 7 23 4275.44 659.656 1
 1 -7 23 7146.31 928.865 3
 -1 -7 23 5854.13 567.162 1
 1 -7 23 5541.3 579.005 1
 -1 -7 -23 5551.01 663.27 5
 -1 7 -23 5311.17 544.227 5
 1 -7 -23 6133.89 675.348 5
 1 7 23 4003.43 637.439 1
 1 7 -25 39785.7 968.081 4
 -1 7 25 35140 1027.47 1
 1 7 -25 37957 927.673 5
 1 -7 -25 38078.1 897.646 4
 1 -7 25 42514.6 1419.53 3
 -1 -7 -25 38311.7 1033.45 5
 1 7 25 34134.6 1045.02 1
 -1 -7 25 38524.9 955.204 1
 -1 7 -25 39256.5 919.637 5
 1 -7 25 40908.6 995.16 1
 1 -7 -25 42406 1076.14 5
 1 7 27 13954.1 854.532 1
 -1 -7 -27 17062.7 886.448 5
 -1 7 -27 15515.1 727.082 5
 1 -7 -27 18669.5 892.198 5
 -1 7 27 12934.6 835.354 1
 1 -7 27 18842.2 1224.2 3
 1 -7 27 16268.7 797.249 1
 1 7 -27 17779.7 784.148 4
 -1 -7 27 16782.8 770.576 1
 1 7 -27 16342.2 740.984 5
 -1 -7 29 570.76 622.931 1
 -1 -7 -29 1492.49 754.76 5
 1 -7 -29 110.442 725.654 5
 1 -7 29 422.365 656.262 1
 -1 7 -29 94.4522 592.624 5
 1 7 -29 562.795 605.14 5
 1 7 29 130.322 685.691 1
 1 7 -29 323.602 656.351 4
 -1 7 29 709.909 689.873 1
 1 -7 29 1709.56 1072.62 3
 1 7 -31 673.777 707.441 4
 1 -7 31 2865.42 713.198 1
 -1 7 31 1549.18 713.567 1
 1 -7 31 3248.26 1152.27 3
 -1 -7 -31 2376.04 763.114 5
 -1 -7 31 2005.8 674.402 1
 1 7 -31 1494.14 635.475 5
 -1 7 -31 1841.34 637.166 5
 1 7 33 2432.35 748.674 1
 -1 7 -33 4695.72 707.424 5
 1 -7 -33 3747.05 804.686 5
 -1 -7 33 3560.14 744.842 1
 1 -7 -35 7904.3 895.79 5
 1 7 -35 5683.97 755.737 5
 1 -7 35 7325.3 844.243 1
 -1 -7 -35 6065.09 859.466 5
 1 7 35 5721.01 823.867 1
 1 -7 35 6179.52 1259.19 3
 -1 9 1 347.276 235.313 5
 -1 -9 1 94.1946 258.139 3
 1 -9 -1 324.668 195.17 2
 -1 9 1 246.672 285.27 4
 -1 -9 -1 333.648 193.284 3
 1 9 1 352.083 233.23 5
 1 -9 1 216.542 218.242 3
 1 9 -1 223.594 235.903 4
 -1 9 -1 219.395 221.525 5
 1 9 -1 231.21 226.441 5
 1 9 1 122.612 464.813 1
 -1 9 -1 375.956 270.609 4
 1 9 -1 599.183 480.378 1
 1 -9 -1 340.157 187.43 3
 -1 -9 -1 166.784 173.081 2
 -1 -9 1 110.642 178.152 2
 1 -9 1 186.439 200.167 2
 -1 9 1 410.46 503.854 1
 1 9 1 192.081 234.548 4
 -1 9 -3 20419.7 444.605 4
 -1 -9 3 20464.1 516.055 3
 1 -9 3 20115.5 474.441 3
 -1 9 -3 22047.4 415.537 5
 1 9 -3 18431.5 401.589 4
 1 9 -3 20136.2 414.001 5
 1 -9 -3 21439.6 348.211 3
 1 9 3 21041.3 638.931 1
 -1 -9 -3 21496.5 309.149 3
 1 -9 -3 19545.7 389.568 2
 1 9 3 20183.4 428.188 5
 -1 9 3 20767.4 689.902 1
 1 9 3 20332.5 420.696 4
 -1 -9 3 20902.4 397.091 2
 -1 -9 -3 19570.2 367.426 2
 1 -9 3 20478.8 417.605 2
 1 -9 -5 55536.2 745.437 2
 -1 -9 5 58747.4 926.872 3
 1 -9 5 57252 891.371 3
 1 9 5 59564.5 990.497 1
 -1 -9 5 58592.2 762.229 2
 1 9 -5 55557.6 760.703 5
 1 -9 -5 57684 663.487 3
 -1 -9 -5 53590.9 595.113 3
 -1 9 5 58461.8 1016.12 1
 1 9 -5 54585.8 758.409 4
 -1 9 -5 58501.8 736.186 5
 -1 -9 -5 57549.1 713.567 2
 1 -9 5 55080.7 778.712 2
 -1 9 -5 60440.3 791.275 4
 -1 -9 7 27773.5 528.522 2
 -1 9 -7 28959.4 532.737 4
 1 -9 7 28424.3 551.304 2
 1 9 -7 28083.9 519.934 5
 1 -9 -7 27538 406.821 3
 1 -9 7 27394.7 657.078 3
 -1 9 -7 27825.4 484.746 5
 -1 9 7 29063.9 749.971 1
 -1 -9 -7 29322.8 464.466 2
 1 9 -7 26544.6 514.548 4
 1 -9 -7 27815 489.479 2
 1 9 7 29195.4 702.625 1
 -1 -9 -7 26573.1 348.756 3
 1 -9 -9 33906 490.968 3
 -1 -9 -9 34453 452.249 3
 -1 9 -9 33776.5 566.923 5
 1 -9 -9 34195 573.121 2
 -1 -9 -9 33428.7 545.547 2
 -1 9 -9 33872.9 604.66 4
 1 9 -9 31884.4 599.743 5
 -1 -9 9 33293 627.213 2
 1 -9 9 34618.5 644.83 2
 -1 9 -11 25754.1 568.689 4
 -1 -9 -11 24955 522.363 4
 -1 -9 11 25817.3 585.414 2
 -1 9 -11 25005.5 524.248 5
 1 -9 -11 26493.7 520.907 2
 1 -9 -11 25900.6 447.283 3
 1 -9 13 38156.5 965.667 3
 -1 -9 13 34171.9 705.179 2
 -1 9 13 38065.3 912.497 1
 1 -9 -13 35827.8 644.164 2
 1 9 -13 37290.8 716.602 4
 1 9 -13 34446.8 698.719 5
 1 -9 -13 34867.3 580.416 3
 -1 -9 -13 34265.7 646.277 4
 1 9 13 36672.5 877.759 1
 1 -9 15 51618.2 1185.12 3
 1 9 -15 52825.7 889.281 5
 1 9 -15 52465.2 899.432 4
 -1 9 -15 49819.9 845.8 5
 -1 9 15 50876 1068.5 1
 1 9 15 48260.6 1050.92 1
 1 -9 15 51992 927.367 2
 -1 9 -17 11636.8 532.53 4
 1 9 -17 11164.8 527.307 5
 1 -9 17 12293.7 832.288 3
 -1 -9 -17 11069 488.058 4
 1 9 17 10901.8 680.409 1
 -1 9 -17 11372.5 502.695 5
 1 9 -17 11401.4 561.248 4
 -1 9 17 11115.9 670.458 1
 -1 9 19 1077.73 579.522 1
 1 -9 19 2174.07 485.544 1
 1 9 19 1405.5 602.234 1
 -1 -9 19 1355.17 425.635 1
 1 9 -19 -361.718 460.151 5
 -1 9 -19 235.345 480.9 4
 1 -9 19 1912.89 777.796 3
 -1 9 -19 581.119 441.617 5
 1 9 21 -250.861 595.97 1
 1 -9 -21 255.733 460.258 4
 1 -9 21 239.443 496.346 1
 1 9 -21 -194.594 592.135 4
 -1 9 21 157.837 629.044 1
 1 -9 21 716.86 816.939 3
 -1 9 -21 -26.8954 505.281 4
 -1 -9 21 291.866 464.567 1
 1 -9 23 26111.5 814.698 1
 -1 9 -23 24777 739.369 5
 1 9 23 22377.5 908.692 1
 -1 -9 23 25335.3 780.155 1
 -1 9 -23 27170.5 798.282 4
 1 -9 -23 25107.2 739.626 4
 1 9 -23 27445.7 829.033 4
 1 -9 23 26229.1 1197.06 3
 -1 9 23 24987.8 953.747 1
 1 9 -23 24609.5 759.064 5
 1 9 25 19624.3 903.779 1
 1 -9 -25 27855.5 962.82 5
 1 9 -25 25472 846.328 4
 -1 9 -25 24712.1 762.418 5
 1 9 -25 22749.6 767.194 5
 -1 9 25 21626.6 923.823 1
 -1 -9 25 23078.6 809.693 1
 -1 -9 -25 26601 924.546 5
 1 -9 25 26850.1 1258.12 3
 1 -9 25 26757.3 874.624 1
 1 -9 27 10662.5 1143.86 3
 1 9 -27 11448.8 759.12 4
 1 9 -27 10162.9 667.569 5
 -1 9 -27 10111.7 647.107 5
 -1 9 27 8952.99 806.916 1
 -1 -9 -27 9529.65 804.031 5
 1 -9 27 10752.4 738.907 1
 1 9 27 7983.2 814.08 1
 -1 -9 27 10982.6 707.489 1
 -1 -9 29 820.438 627.401 1
 1 9 29 -184.474 727.5 1
 -1 9 -29 498.038 572.338 5
 1 9 -29 527.852 671.718 4
 1 -9 29 417.758 670.032 1
 -1 -9 -29 1482.35 727.11 5
 1 -9 -29 45.344 771.463 5
 1 9 -29 379.711 574.661 5
 1 -9 29 1649.08 1065.87 3
 -1 9 -31 2149.6 623.343 5
 1 9 -31 1097.36 622.252 5
 1 -9 31 3088.7 732.752 1
 -1 -9 31 2170.31 690.66 1
 1 9 -31 1421.33 719.907 4
 -1 -9 -31 916.614 758.248 5
 -1 9 33 4444.1 796.495 1
 1 -9 -33 5586.09 842.066 5
 -1 -9 33 7489.67 796.713 1
 1 9 33 5228.31 787.764 1
 1 9 35 2053.21 800.753 1
 -1 9 -35 2403.83 671.044 5
 -1 -9 -35 4698.32 849.832 5
 1 9 -35 3456.11 709.512 5
 1 -9 35 3457.62 810.946 1
 1 -9 -35 1748.23 846.43 5
 -1 9 35 2207.74 780.721 1
 1 -9 35 3375.42 1227.84 3
 1 -11 -1 425 206.422 2
 1 11 1 532.61 505.3 1
 1 11 -1 423.496 247.289 5
 -1 11 1 315.816 518.655 1
 1 -11 1 314.226 234.287 3
 -1 -11 1 452.355 200.495 2
 -1 11 1 346.82 243.217 5
 1 -11 1 508.537 217.078 2
 -1 11 -1 551.743 240.254 5
 1 11 1 455.934 255.43 5
 -1 -11 -1 426.696 195.992 2
 1 -11 -1 602.257 199.048 3
 -1 -11 -1 527.826 212.971 3
 -1 -11 1 538.078 263.062 3
 -1 11 1 499.161 298.026 4
 -1 11 -1 552.233 282.113 4
 1 11 1 357.433 258.126 4
 1 11 -1 580.663 512.444 1
 1 11 -1 389.441 261.429 4
 -1 11 3 26064.4 792.066 1
 -1 -11 3 27383.2 596.659 3
 1 11 -3 24346.8 509.38 4
 1 -11 3 26148.2 561.175 3
 1 11 3 24280.4 515.724 4
 -1 -11 -3 27889.5 401.479 3
 -1 11 -3 25166.1 535.639 4
 -1 -11 3 27251.7 489.104 2
 -1 11 -3 26818.3 505.961 5
 1 -11 -3 31034.5 467.58 3
 1 11 3 25948.4 754.912 1
 -1 -11 -3 25249.7 462.895 2
 1 11 -3 25849.4 502.458 5
 1 -11 -3 25236.3 479.028 2
 1 11 3 28118.5 531.235 5
 1 -11 3 25592.8 509.765 2
 1 11 -5 32916.7 590.034 5
 -1 11 -5 43415 710.798 4
 1 -11 5 41748.7 673.135 2
 1 -11 5 40278 754.781 3
 -1 -11 5 34223.8 741.709 3
 -1 -11 -5 32389.3 548.837 2
 -1 -11 -5 33523.7 436.008 3
 1 -11 -5 35313.9 496.587 3
 1 11 5 35629.7 867.035 1
 -1 -11 5 34539.4 593.356 2
 1 -11 -5 33175.7 576.546 2
 1 -11 -7 66472.5 891.746 2
 -1 -11 7 68540.3 1115.95 3
 -1 -11 -7 67751.7 866.466 2
 -1 -11 7 67395.7 919.106 2
 1 -11 -7 65392 772.963 3
 1 -11 7 63458.9 926.485 2
 -1 11 -7 69540.9 941.06 4
 -1 11 -7 70236.9 882.817 5
 -1 -11 -7 61625 704.647 3
 1 -11 9 5134.48 360.665 2
 -1 11 9 5223.97 614.303 1
 -1 -11 -9 5673.6 316.462 2
 -1 11 -9 5137.78 323.903 5
 1 -11 -9 4715.46 220.388 3
 -1 -11 -9 4686.97 204.197 3
 1 -11 -11 29722.7 585.87 2
 1 -11 -11 27882.5 487.693 3
 -1 -11 -11 30462.6 461.871 3
 -1 -11 11 28108.1 647.694 2
 -1 -11 11 32515.4 913.108 3
 1 11 -11 31205.9 646.589 4
 -1 11 11 32680.5 873.135 1
 1 11 -11 29150.1 629.043 5
 1 -11 11 31537.4 858.906 3
 1 11 11 32819.1 900.223 1
 -1 -11 -11 31169.3 582.315 2
 -1 -11 13 56630.6 968.059 2
 1 11 13 58676 1176.42 1
 1 -11 -13 59130.4 904.136 2
 1 11 -13 60462.1 942.264 4
 -1 11 13 63769.2 1204.49 1
 -1 11 -13 58405.8 935.195 4
 -1 11 -13 57799 895.605 5
 1 11 -13 54167 925.065 5
 1 -11 13 57731.3 1227.75 3
 1 -11 13 59999 987.629 2
 1 -11 -13 57655.8 793.414 3
 1 -11 -15 31565.9 657.654 2
 1 11 15 30923.4 909.176 1
 1 -11 15 33409.8 774.429 2
 1 -11 -15 31096.5 597.537 3
 -1 11 -15 32205.6 697.092 5
 -1 11 -15 31966.7 731.225 4
 -1 11 15 35038.7 962.017 1
 -1 -11 -15 32039.5 677.357 4
 1 11 -15 34363.8 738.972 5
 1 11 -15 33991.4 736.642 4
 1 -11 15 33461 1015.86 3
 1 -11 17 19312.1 958.87 3
 -1 11 -17 17664.9 595.051 5
 1 -11 17 18327.6 673.507 2
 -1 11 17 17257.4 806.419 1
 1 11 17 15335.4 774.727 1
 -1 -11 17 16294.5 635.975 2
 1 11 -17 17342 645.215 4
 1 11 -17 16496.8 617.123 5
 1 11 19 3972.46 669.215 1
 1 -11 19 7551.55 894.401 3
 1 11 -19 3744.8 534.693 5
 1 11 -19 5103.06 585.057 4
 -1 11 -19 6234.74 554.158 5
 1 -11 19 6013.28 586.824 2
 -1 11 19 3584.75 660.26 1
 -1 -11 19 4193.92 560.87 2
 -1 -11 21 6446.82 626.869 2
 1 11 -21 7092.82 577.397 5
 1 -11 21 8455.4 928.593 3
 -1 11 21 7178.64 733.434 1
 -1 11 -21 7063.02 555.808 5
 1 11 21 6976.36 742.855 1
 1 -11 -21 7882.44 565.141 4
 1 11 -21 7838.79 633.614 4
 1 -11 21 7920.52 633.632 2
 -1 11 -21 8648.48 620.791 4
 -1 11 -23 25877.6 756.965 5
 -1 -11 23 22575.5 818.328 2
 -1 11 -23 25163.1 819.246 4
 1 -11 23 24148.5 844.55 2
 1 -11 23 24542.2 1187.03 3
 1 11 -23 23366.3 760.398 5
 -1 11 23 22444.3 963.882 1
 1 11 -23 27446.8 832.445 4
 1 11 23 22093.8 957.832 1
 1 11 25 10740.2 846.742 1
 1 -11 25 18044.8 811.13 2
 1 -11 25 19419.6 1200.81 3
 1 11 -25 15706.7 766.458 4
 1 11 -25 13841.1 686.578 5
 -1 11 25 12350.5 870.49 1
 -1 11 -25 20577.6 745.288 5
 -1 -11 25 13303.2 757.566 2
 1 11 -27 3908.92 603.409 5
 1 11 27 2897.16 763.23 1
 -1 11 -27 4252.98 596.795 5
 -1 11 -27 2931.14 665.012 4
 -1 11 27 3747.5 771.298 1
 1 11 -27 4127.56 693.278 4
 1 -11 27 4546.37 1056.71 3
 1 -11 -29 260.566 750.878 5
 -1 11 -29 127.925 579.858 5
 1 11 -29 425.112 683.061 4
 -1 -11 -29 822.975 735.554 5
 -1 11 29 1028.54 752.883 1
 1 11 -29 91.4411 585.987 5
 1 -11 31 3534.32 1164.48 3
 -1 11 -31 2518.46 634.884 5
 1 11 -31 84.9926 748.452 4
 1 11 31 1615.75 757.702 1
 -1 11 33 1951.85 794.176 1
 1 -11 -33 2376.39 825.01 5
 1 -11 33 4300.99 1238.93 3
 1 11 33 2268.75 779.662 1
 -1 -11 -33 2736.48 817.238 5
 -1 -11 33 4191.68 1273.39 3
 1 11 -33 1087.6 679.307 5
 -1 -11 35 6212.72 1300.81 3
 -1 -11 -35 4614.82 859.086 5
 -1 11 35 4038.68 828.477 1
 1 -11 -35 3750.39 860.484 5
 1 -11 35 5178.18 1302.5 3
 -1 11 -35 3117.22 682.081 5
 1 11 35 1467.84 798.855 1
 1 -13 1 6080.7 323.351 2
 1 13 1 7223.62 663.45 1
 1 -13 -1 6008.84 311.759 2
 -1 -13 -1 5697.84 299.894 2
 -1 -13 1 6795.03 354.609 3
 -1 -13 -1 6533.11 301.491 3
 1 -13 1 6656.59 341.489 3
 1 -13 -1 6475.19 295.019 3
 -1 -13 1 5782.05 306.191 2
 1 13 -1 7445.15 678.415 1
 1 -13 3 21379.8 567.096 3
 1 -13 -3 20748.9 418.335 3
 -1 -13 3 18911.5 570.265 3
 -1 -13 3 19055.6 458.273 2
 -1 -13 -3 18514.2 433.447 2
 1 -13 3 17554.3 473.028 2
 -1 -13 -3 20851.9 376.208 3
 1 -13 -3 17603 442.306 2
 1 -13 5 68401.2 1015.47 2
 -1 -13 5 73866.2 1005.15 2
 -1 -13 -5 72821.3 965.622 2
 -1 -13 -5 73202.6 822.262 3
 1 13 5 77110.4 1026.81 5
 1 13 5 73031.4 988.192 4
 -1 13 5 80396.3 1367.34 1
 -1 -13 5 72298.1 1140.09 3
 1 13 -5 76503.9 1017.03 5
 1 13 -5 77656.3 1022.27 4
 -1 -13 -7 27551.3 535.78 2
 1 -13 -7 27144.3 552.376 2
 -1 -13 7 26276.3 580.645 2
 1 -13 7 28724 735.568 3
 -1 13 7 31759.3 919.495 1
 -1 -13 -7 23900.6 369.333 3
 1 13 -7 28551.1 605.035 4
 1 -13 -7 26552 434.517 3
 1 13 -7 29434.6 590.923 5
 1 13 7 33487.2 953.607 1
 1 -13 7 24935.5 594.658 2
 -1 -13 -9 1122.55 160.277 3
 1 -13 9 723.876 483.26 3
 1 -13 -9 1048.98 195.326 3
 -1 13 9 1504.79 642.416 1
 1 -13 -9 1133.27 303.573 2
 1 13 9 1274.35 610.934 1
 1 13 -9 1326.23 387.894 4
 -1 13 -9 1514.13 393.688 4
 -1 -13 9 1424.65 323.807 2
 1 13 -9 1093.87 329.566 5
 -1 -13 -9 1364.02 294.893 2
 -1 -13 9 2187.48 569.283 3
 1 -13 -11 1334.26 310.465 2
 -1 13 -11 1701.18 403.929 4
 -1 13 11 960.592 626.612 1
 -1 -13 11 2461.61 613.428 3
 -1 -13 -11 1611.63 317.948 2
 -1 13 -11 1575.09 330.391 5
 1 -13 11 871.832 531.393 3
 1 13 -11 1529.15 371.853 5
 1 -13 11 1301.8 381.96 2
 -1 -13 -11 1235.56 201.05 3
 1 -13 -11 1290.61 227.16 3
 1 13 11 1311.38 618.544 1
 -1 -13 11 1620.31 362.014 2
 1 13 -11 1511 411.41 4
 -1 -13 -13 61222 785.247 3
 1 -13 13 59536.4 1246.54 3
 -1 13 -13 59319.4 937.587 5
 -1 13 13 65662.9 1275.23 1
 -1 -13 -13 59769.7 920.267 2
 1 13 -13 59489.2 988.18 4
 1 -13 13 60957.6 1041.12 2
 1 13 -13 61264.7 995.369 5
 -1 -13 13 62991.6 1326.68 3
 -1 13 -13 61268.5 982.887 4
 1 -13 -13 60843.6 945.322 2
 1 -13 -13 55663.5 806.108 3
 1 13 13 64255.7 1286.42 1
 1 -13 15 60646.3 1096.59 2
 -1 13 -15 57639.8 967.317 5
 1 13 -15 56427.2 1004.35 5
 -1 -13 15 60295.3 1375.61 3
 -1 13 15 60973 1317.3 1
 1 13 15 59982.3 1264.51 1
 1 -13 15 63117.8 1326.62 3
 1 13 -15 59192.7 1015.45 4
 -1 -13 15 55958.4 1038.56 2
 1 -13 17 27632.5 1085.06 3
 -1 -13 17 21487.8 743.643 2
 1 13 -17 21110.8 707.121 5
 1 13 -17 22603.7 743.809 4
 -1 13 17 18484.2 884.341 1
 1 -13 17 21091.3 755.778 2
 1 13 17 16463.2 854.381 1
 -1 -13 17 27924.2 1126.6 3
 -1 13 -17 20877.6 683.102 5
 1 -13 19 3548.69 854.976 3
 -1 13 -19 317.326 589.584 4
 1 -13 -19 1494.22 500.49 4
 -1 13 19 1656.72 716.815 1
 -1 -13 19 2740.35 569.745 2
 1 13 -19 2952 551.205 5
 1 -13 19 2935.19 593.779 2
 1 13 19 1166.88 676.727 1
 -1 13 -19 2526.48 512.3 5
 -1 -13 19 3295.25 940.24 3
 1 13 -19 3316.29 600.41 4
 1 13 -21 10006.1 653.348 4
 1 -13 21 9385.54 680.155 2
 1 13 21 9878.99 816.136 1
 -1 -13 21 9237.91 661.137 2
 1 -13 21 8869.47 968.778 3
 1 13 -21 9236.67 609.662 5
 -1 13 21 10028.2 829.307 1
 -1 13 -21 10619.8 663.274 4
 -1 13 -21 9612.01 600.191 5
 -1 -13 21 8298.84 1040.72 3
 -1 13 23 10057.7 856.596 1
 -1 13 -23 9560.23 626.995 5
 -1 -13 23 8838.59 675.345 2
 1 13 -23 10860.9 692.577 4
 -1 13 -23 10283.6 689.715 4
 1 -13 23 10137.4 706.791 2
 1 -13 23 8778.12 1014.17 3
 1 13 23 9379.86 860.46 1
 1 13 -23 9202.02 630.557 5
 -1 -13 23 9691.33 1089.52 3
 -1 13 -25 6306.67 687.313 4
 -1 13 -25 6188.99 610.682 5
 1 -13 25 6309.33 1038.33 3
 -1 13 25 7083.84 850.311 1
 1 13 -25 6186.65 621.253 5
 1 13 -25 7054.06 692.756 4
 -1 -13 25 6739.89 1107.47 3
 -1 -13 25 5640.27 664.904 2
 1 13 25 5101.82 848.808 1
 -1 13 -27 3873.45 694.607 4
 -1 -13 27 3064.89 651.476 2
 1 13 27 2960.47 803.717 1
 1 -13 27 2725.14 1076.27 3
 1 13 -27 4329.15 703.089 4
 -1 13 27 3017.28 828.929 1
 -1 13 -27 3684.32 608.295 5
 1 -13 27 477.956 684.885 2
 -1 -13 27 4023.17 1132.21 3
 1 13 -27 3677.87 609.879 5
 1 13 -29 -5.45098 702.695 4
 -1 -13 29 597.714 685.872 2
 1 -13 29 377.892 683.68 2
 -1 13 -29 558.531 601.485 5
 1 13 -29 562.154 607.692 5
 1 -13 -31 284.396 773.387 5
 1 -13 31 375.606 1116.51 3
 -1 13 -31 243.377 629.411 5
 -1 -13 -31 441.634 758.423 5
 -1 13 31 810.002 778.109 1
 1 13 31 166.455 769.913 1
 1 -13 33 4535.21 1207.15 3
 -1 -13 -33 3355.87 824.001 5
 1 13 -33 2883.54 695.626 5
 -1 -13 33 6130.58 1285.76 3
 -1 13 33 3454.98 845.999 1
 1 13 33 3249.61 856.113 1
 1 -13 -33 3352.1 843.421 5
 1 -13 33 4094.44 815.832 2
 -1 15 -1 3594.37 735.19 1
 1 15 -1 3759.67 401.962 4
 1 -15 -1 4225.13 315.551 3
 -1 -15 -1 3910.23 303.626 3
 -1 -15 1 4008.69 367.293 3
 -1 15 -1 4371.64 374.847 5
 1 15 -1 4208.5 371.481 5
 1 15 1 4406.62 383.732 5
 1 15 1 4627.95 743.5 1
 1 -15 -1 3687.69 327.729 2
 -1 15 -1 3864.01 430.924 4
 -1 15 1 4242.2 735.321 1
 -1 -15 -1 3986.3 315.268 2
 -1 15 1 4491.46 376.888 5
 1 -15 1 3353.44 328.46 2
 1 15 1 3545.75 400.956 4
 -1 15 1 4224.17 449.534 4
 -1 -15 1 3698.74 318.266 2
 -1 15 3 43541.9 759.049 5
 1 15 -3 43374.9 777.117 4
 1 -15 -3 44226.2 670.533 3
 1 15 -3 44380.1 774.169 5
 1 15 3 44068 791.227 4
 -1 15 3 45181.1 1163.22 1
 -1 -15 3 41041.1 720.415 2
 1 -15 -3 38981.6 716.266 2
 1 -15 3 38874.6 740.181 2
 1 15 3 50091.8 1174.86 1
 -1 15 -3 44389.4 757.479 5
 -1 -15 -3 43259.4 624.468 3
 -1 -15 -3 41290 704.355 2
 -1 -15 3 43775.8 818.873 3
 1 15 3 44983.7 788.326 5
 -1 15 3 40883.5 780.706 4
 -1 15 -3 41849.4 806.857 4
 -1 -15 -5 42709.6 585.433 3
 1 -15 5 45829.7 880.148 3
 1 -15 -5 45155 647.178 3
 -1 -15 5 44092 770.517 2
 -1 -15 -5 44054.9 738.866 2
 1 15 -5 48615.3 797.973 5
 -1 15 5 50579.7 1193.25 1
 -1 15 -5 45301.1 829.913 4
 1 15 5 50295 1182.53 1
 1 15 5 43791.1 772.248 4
 1 -15 -5 42991.5 750.515 2
 1 15 5 47466.3 803.248 5
 1 15 -5 45676.4 805.044 4
 -1 15 -5 47743.7 797.103 5
 1 -15 7 10537 560.203 3
 1 15 7 12675.2 825.153 1
 -1 15 7 12137 807.794 1
 -1 -15 -7 9416.77 253.032 3
 1 -15 -7 10201.2 305.435 3
 -1 15 -7 10911.3 512.464 4
 -1 -15 7 10784.7 617.59 3
 1 15 -7 10341.2 439.3 5
 -1 15 -7 10855.3 432.467 5
 -1 -15 -7 10487.6 414.08 2
 1 15 -7 10527.4 487.246 4
 1 -15 -7 9993.65 414.528 2
 -1 -15 7 9792.42 429.424 2
 -1 15 -9 2337.17 343.713 5
 -1 15 9 4305.62 749.406 1
 1 15 -9 2902.21 374.844 5
 -1 -15 9 2830.99 380.327 2
 -1 -15 9 3339.35 591.403 3
 -1 -15 -9 2364.53 198.554 3
 1 15 9 2844.94 722.158 1
 1 -15 -9 2475.98 233.63 3
 1 -15 9 2836.08 392.756 2
 -1 -15 -9 2914 346.717 2
 1 15 -9 2799.92 420.73 4
 1 -15 -9 2516.35 343.398 2
 -1 15 -9 3232.13 454.847 4
 1 -15 9 2371.66 537.526 3
 1 15 -11 5412.4 480.487 4
 1 -15 11 4838.09 441.716 2
 -1 -15 11 5963.8 700.364 3
 1 -15 -11 4312.82 263.089 3
 1 -15 -11 4785.25 392.78 2
 1 15 11 5375.81 755.259 1
 -1 15 -11 5713.73 488.144 4
 -1 15 11 5782.55 785.13 1
 -1 15 -11 4816.19 392.916 5
 1 15 -11 5540.25 441.18 5
 1 -15 11 4359.27 615.358 3
 1 15 -13 17946 601.748 5
 -1 15 13 17249.6 880.957 1
 1 -15 13 14250.4 622.234 2
 1 -15 -13 16386.3 417.532 3
 -1 -15 13 18966.4 917.533 3
 1 15 13 19589.9 972.04 1
 1 -15 13 15683 800.296 3
 -1 15 -13 16275.3 551.468 5
 -1 15 -13 17876.8 626.248 4
 1 15 -13 17770.7 629.328 4
 1 15 -15 43809.9 913.043 4
 -1 -15 15 37963.7 884.78 2
 1 -15 15 44033.8 1175.85 3
 -1 -15 15 43905.4 1248.48 3
 1 15 -15 39797.4 862.109 5
 1 -15 15 40352.2 940.908 2
 -1 15 -15 44099.5 857.544 5
 1 15 15 46115.4 1195.04 1
 -1 15 15 44699 1196.96 1
 1 15 -17 40736.5 910.666 4
 1 15 -17 37709 888.083 5
 1 -15 17 38298.2 1175.76 3
 1 -15 17 38563.3 962.636 2
 1 15 17 41829.3 1163.73 1
 -1 -15 17 42169.2 1286.07 3
 -1 15 17 41576.4 1195.27 1
 -1 -15 17 37547.8 925.421 2
 -1 15 -17 38010.1 844.714 5
 -1 15 -17 42504.9 894.545 4
 -1 -15 19 2172.56 577.923 2
 1 -15 19 1697.73 838.451 3
 -1 -15 19 2573.6 930.047 3
 -1 15 -19 2067.29 516.294 5
 1 15 19 1789.04 773.053 1
 -1 15 19 3200.27 833.331 1
 -1 15 -19 3337.95 596.246 4
 1 -15 19 2476.28 609.448 2
 1 15 -19 3181.67 607.43 4
 1 15 -19 2430.89 546.13 5
 1 15 21 1651.84 798.309 1
 1 -15 21 1210.34 599.909 2
 -1 15 -21 440.899 521.694 5
 -1 15 21 1213.97 815.59 1
 -1 -15 21 904.169 948.854 3
 1 15 -21 1105.57 538.534 5
 1 -15 21 1182.49 868.771 3
 -1 -15 21 1598.11 595.522 2
 1 15 -21 1381.03 606.463 4
 -1 15 -21 1542.17 601.906 4
 -1 15 23 6964.57 904.314 1
 -1 -15 23 7217.57 676.784 2
 1 -15 23 5728.19 989.925 3
 1 -15 23 7193.96 696.022 2
 1 15 -23 7758.48 693.116 4
 1 15 23 8318.86 933.801 1
 1 15 -23 6816.64 623.929 5
 -1 15 -23 7586.88 691.673 4
 -1 -15 23 7502.82 1077.4 3
 -1 15 -23 6213.74 610.814 5
 -1 -15 25 6763.34 716.603 2
 1 15 25 7422.63 914.43 1
 1 15 -25 7048.65 658.764 5
 -1 15 -25 7303.6 719.316 4
 -1 15 25 7540.23 895.14 1
 1 15 -25 7707.75 720.432 4
 1 -15 25 6735.23 1054.25 3
 -1 15 -25 6796.3 641.083 5
 1 -15 27 451.229 741.56 2
 1 15 -27 4276.41 638.173 5
 -1 15 -27 4419.11 637.285 5
 -1 15 -27 4527.51 729.903 4
 1 15 -27 785.5 734.569 4
 1 -15 29 521.002 711.465 2
 -1 15 -29 -895.803 634.027 5
 1 15 -29 220.721 779.274 4
 1 -15 29 -189.079 1089.11 3
 -1 15 29 272.928 843.022 1
 1 15 29 -246.98 802.383 1
 1 -15 -31 1578.37 815.899 5
 1 -15 31 -303.994 1125.04 3
 -1 15 31 906.319 861.965 1
 1 15 31 1186.78 822.56 1
 1 -15 -33 2119.87 838.55 5
 1 15 33 2937.34 891.096 1
 -1 -15 -33 2081.1 825.082 5
 1 -15 33 2345.33 821.349 2
 -1 -15 33 4887.66 1262.7 3
 1 -15 33 2761.61 1177.39 3
 -1 15 33 2232.25 861.924 1
 -1 15 -33 1305.99 670.105 5
 1 17 1 4296.28 462.442 4
 -1 17 -1 4842.44 434.343 5
 -1 17 1 4334.55 509.085 4
 1 17 1 4429.63 423.668 5
 -1 -17 1 3974.98 362.817 2
 1 17 -1 4133.47 852.93 1
 -1 17 -1 4008.58 487.819 4
 -1 -17 -1 3972.86 362.763 2
 -1 -17 -1 4177.02 347.593 3
 1 17 -1 4099.29 421.866 5
 -1 17 1 4631.24 427.444 5
 1 17 1 4359.47 836.5 1
 1 -17 1 4732.59 397.597 3
 1 17 -1 4460.59 455.697 4
 -1 17 -1 3969.03 835.711 1
 -1 17 1 4319.5 838.207 1
 1 17 -3 40451.7 786.423 5
 -1 17 3 40916.3 1218.58 1
 1 17 -3 38318.5 1197.51 1
 1 -17 3 40378.4 801.226 3
 -1 17 -3 41508.4 790.207 5
 -1 -17 -3 39020.3 729.329 2
 -1 -17 3 35841.5 727.546 2
 1 17 3 41239.8 803.676 5
 1 17 3 45092.6 1239.13 1
 1 17 3 41616 827.729 4
 1 17 -3 38144.4 784.437 4
 1 -17 -3 36576.2 739.823 2
 -1 17 3 37290.4 798.98 4
 -1 17 -3 40733 843.023 4
 -1 17 3 39406.5 775.883 5
 -1 -17 -3 39410.2 627.899 3
 1 -17 -5 21253.5 570.383 2
 1 17 5 25857.9 1049.34 1
 1 17 5 21065.2 609.808 4
 -1 -17 -5 22503.5 571.081 2
 1 17 5 22814.5 615.392 5
 1 17 -5 23678.5 614.889 5
 1 17 -5 21984.3 648.443 4
 -1 17 -5 24026 669.132 4
 1 -17 5 24780.1 737.431 3
 -1 -17 -5 20974.8 415.03 3
 -1 -17 5 23574.1 719.859 3
 -1 17 -5 22919 611.366 5
 -1 -17 5 20589.4 581.729 2
 1 17 -7 13671.8 569.255 4
 -1 17 7 15764.5 949.286 1
 1 17 -7 13416.1 519.368 5
 -1 -17 7 12889.7 508.794 2
 -1 -17 -7 11811.7 312.84 3
 1 -17 7 13952.6 644.204 3
 -1 17 -7 14431.4 586.558 4
 -1 17 -7 13570.8 514.167 5
 1 17 7 17227.7 985.885 1
 -1 -17 7 14725.9 698.595 3
 1 -17 7 13493.4 512.535 2
 -1 17 -9 -154.583 369.121 5
 1 -17 9 291.514 377.74 2
 1 17 9 2166.08 901.148 1
 -1 17 -9 211.79 463.112 4
 -1 -17 9 866.177 585.948 3
 1 -17 9 152.146 518.019 3
 -1 17 9 144.734 793.319 1
 1 17 -9 20.0242 370.503 5
 1 17 -9 184.835 446.97 4
 -1 17 -11 1935.85 397.022 5
 -1 17 11 455.885 835.86 1
 1 17 -11 2258.26 475.157 4
 -1 17 -11 2766.77 510.23 4
 1 -17 11 2156.09 449.747 2
 1 17 -11 2156.74 420.444 5
 1 -17 11 895.461 589.942 3
 -1 -17 11 2295.54 654.213 3
 -1 -17 13 5158.91 479.157 2
 1 17 -13 5431.12 491.563 5
 -1 17 -13 6460.53 564.935 4
 1 -17 13 5255.38 497.642 2
 -1 17 -13 5077.55 461.979 5
 -1 -17 13 5835.61 774.349 3
 1 17 13 7087.61 909.314 1
 1 -17 13 4461.27 711.822 3
 -1 17 13 6301 842.325 1
 1 17 -13 5744.41 548.648 4
 -1 17 -15 51730.5 1018.6 4
 -1 -17 15 47785 1006.2 2
 -1 -17 15 49914.3 1337.45 3
 -1 17 -15 47771.4 931.76 5
 -1 17 15 58307.2 1387.15 1
 1 17 -15 50491.5 988.928 5
 1 -17 15 46915.1 1266.87 3
 1 17 15 58951.1 1419.68 1
 1 17 -15 49928.7 1007.11 4
 1 -17 15 50610.8 1046 2
 1 17 -17 39639.4 929.845 5
 1 -17 17 39386.3 976.102 2
 -1 -17 17 41231.5 1318.03 3
 1 -17 17 39248.2 1207.31 3
 -1 17 -17 41145.2 942.194 4
 1 17 17 44141.4 1305.05 1
 -1 17 -17 36525.1 867.415 5
 -1 17 17 49910.2 1374.6 1
 -1 -17 17 35012.6 918.486 2
 1 17 -17 42822.1 967.888 4
 -1 -17 19 1002.46 932.183 3
 -1 17 -19 1044.27 585.479 4
 1 17 -19 1272.39 559.782 5
 1 -17 19 1719.43 586.852 2
 1 -17 19 1103.1 834.494 3
 -1 17 -19 1012.43 530.311 5
 -1 17 19 2903.44 907.56 1
 -1 -17 19 1732.33 580.413 2
 1 17 -19 2366.86 628.035 4
 1 17 19 1968.39 873.685 1
 1 -17 21 4158.03 941.755 3
 1 17 -21 4821.97 612.183 5
 -1 -17 21 5456.74 1013.67 3
 -1 17 21 4592.58 960.998 1
 -1 17 -21 4136.46 585.876 5
 -1 17 -21 4493.87 647.531 4
 1 17 21 5812.64 932.672 1
 1 17 -21 5008.99 683.852 4
 1 -17 21 4835.48 673.983 2
 -1 17 -23 6772.87 705.862 4
 1 17 -23 6678.87 655.802 5
 1 17 23 7949.33 945.639 1
 -1 17 -23 5968.33 627.086 5
 1 17 -23 8005.27 734.7 4
 -1 17 23 7354.69 942.633 1
 1 -17 23 6871.69 985.54 3
 -1 -17 23 8423.97 1119.56 3
 1 17 -25 7967.28 762.362 4
 1 17 -25 7748 685.606 5
 -1 17 -25 6680.44 661.075 5
 -1 17 -27 5.63001 717.789 4
 -1 -17 27 2889.47 1170.22 3
 -1 17 27 1388.86 876.162 1
 1 -17 27 1245.5 730.641 2
 1 -17 27 551.597 1018.41 3
 -1 17 -27 628.936 622.002 5
 1 17 -27 44.5232 738.76 4
 1 17 27 917.445 892.971 1
 1 17 29 916.3 877.528 1
 1 -17 29 -1459.92 1112.52 3
 1 -17 29 -669.879 769.402 2
 -1 17 29 39.8068 904.724 1
 1 -17 31 -852.176 1090.4 3
 -1 -17 31 655.289 1235.46 3
 -1 17 31 669.12 890.502 1
 1 17 -31 -180.497 662.517 5
 -1 17 -31 -241.949 665.101 5
 1 17 -31 -24.3979 804.35 4
 -1 19 1 4940.19 556.575 4
 1 19 -1 5705.97 987.784 1
 1 19 1 3936.93 485.305 5
 1 19 1 5190.59 937.73 1
 1 -19 1 5285.02 443.119 3
 -1 19 -1 4869.87 558.443 4
 1 -19 -1 3638.57 393.332 3
 1 19 -1 4834.2 491.143 5
 -1 19 1 5430.69 955.701 1
 -1 19 -1 5677.88 506.754 5
 1 19 -1 4928.01 524.051 4
 -1 19 -1 5351.33 933.94 1
 -1 19 1 5904.79 493.7 5
 1 19 1 4261.62 515.616 4
 1 19 -3 14980.7 1058.49 1
 1 -19 3 11272.7 522.416 2
 1 19 3 12440.9 613.739 4
 -1 19 3 12875 1031.04 1
 1 19 3 12115.1 575.632 5
 1 -19 3 12940.6 559.597 3
 1 19 -3 15007.9 582.234 5
 1 -19 -3 13480.5 470.169 3
 -1 19 -3 11010.1 987.314 1
 -1 19 -3 12966.1 566.898 5
 -1 -19 -3 11047.4 395.607 3
 -1 -19 3 15308.2 646.281 3
 -1 19 -3 12292.6 627.441 4
 1 19 3 13791.1 1012.08 1
 1 19 -3 15928.2 629.782 4
 -1 19 3 11878.8 603.145 4
 -1 19 5 29847.1 1207.41 1
 1 19 5 31299.6 1205.2 1
 1 19 5 26353.4 716.716 4
 -1 19 -5 28416.4 778.057 4
 1 -19 5 29024.3 809.185 3
 1 19 -5 21825.4 1125.06 1
 -1 -19 5 28476.8 806.029 3
 1 19 -5 27562.8 711.824 5
 1 19 5 28175.5 719.201 5
 1 19 -5 27421.7 738.384 4
 -1 19 -5 27566.1 702.107 5
 1 -19 5 24209.6 688.025 2
 -1 19 -7 8464.53 581.011 4
 1 19 -7 8161.13 582.463 4
 1 19 -7 8248.93 503.617 5
 -1 -19 7 8438.07 659.18 3
 1 -19 7 8060.61 503.591 2
 -1 19 -7 7686.55 519.65 5
 -1 19 7 8801.12 978.522 1
 1 19 7 10749.5 1007.27 1
 1 -19 7 8090.05 618.284 3
 -1 19 -9 1782.55 528.585 4
 1 19 9 3125.98 954.694 1
 1 19 -9 1867.14 427.401 5
 -1 19 9 16.1018 890.26 1
 -1 19 -9 1757.12 435.179 5
 -1 -19 9 2032.79 647.289 3
 1 19 -9 1829.7 512.736 4
 1 -19 9 1733.96 436.972 2
 1 -19 9 1751.48 566.632 3
 1 -19 11 796.482 618.053 3
 -1 19 11 -8.22548 905.104 1
 1 19 -11 26.6611 433.86 5
 -1 19 -11 -310.321 440.825 5
 -1 -19 11 442.49 699.1 3
 1 -19 11 612.406 462.158 2
 1 19 -11 256.287 524.153 4
 1 19 11 573.948 892.555 1
 -1 19 -11 -8.34058 545.629 4
 1 19 -13 36613.5 887.119 4
 1 19 13 40139.2 1309.24 1
 -1 19 13 41116.5 1321.2 1
 1 -19 13 32787 876.005 2
 -1 19 -13 32438.7 801.043 5
 1 19 -13 31749.1 820.483 5
 -1 -19 13 34345.7 1139.62 3
 1 -19 13 31787.7 1063.7 3
 -1 19 -13 39800.2 952.537 4
 1 19 -15 33707.6 889.398 4
 1 19 15 42145.4 1385.56 1
 1 -19 15 32440.8 903.757 2
 -1 19 -15 35677.4 919.067 4
 1 19 -15 31338.5 832.154 5
 -1 19 15 39242.3 1302.36 1
 -1 -19 15 31926.8 1178.79 3
 -1 19 -15 32127.1 815.602 5
 1 -19 15 31138.2 1118.35 3
 1 19 -17 6052.45 661.664 4
 -1 -19 17 6702.59 955.334 3
 -1 19 -17 6932.4 682.814 4
 1 19 17 9075 1031.46 1
 -1 19 17 8566.21 1042.02 1
 -1 19 -17 5555.22 558.758 5
 1 19 -17 6206.45 610.803 5
 1 -19 17 5726.4 866.648 3
 1 -19 17 5800.48 627.355 2
 1 -19 19 340.993 600.447 2
 -1 19 -19 528.845 533.345 5
 1 -19 19 -928.049 874.631 3
 1 19 -19 922.321 624.335 4
 1 19 -19 4.84602 566.252 5
 -1 19 -19 369.272 631.193 4
 -1 19 19 2394.18 973.29 1
 -1 -19 19 404.101 926.158 3
 -1 19 21 1612.14 966.685 1
 1 -19 21 1135.76 636.264 2
 -1 19 -21 1338.7 571.252 5
 -1 -19 21 984.414 988.617 3
 -1 19 -21 1804.25 662.398 4
 1 19 -21 1695.94 602.453 5
 1 -19 21 310.803 891.566 3
 1 19 -21 1740 678.169 4
 1 19 21 4257.11 992.783 1
 1 19 -23 6802.26 757.884 4
 1 19 -23 6402.4 679.755 5
 -1 19 -23 5570.82 644.349 5
 1 -19 23 5112.96 722.927 2
 -1 19 -23 5654.65 732.598 4
 -1 19 -25 142.848 730.266 4
 1 -19 25 2073.39 732.791 2
 1 19 25 3572.59 967.7 1
 -1 19 -25 2113.48 644.658 5
 -1 -19 25 2031.96 1121.43 3
 -1 19 25 2293.43 937.221 1
 1 -19 25 2610.41 1010.25 3
 -1 19 -27 -11.5364 749.717 4
 1 19 27 891.913 946.775 1
 1 -19 27 515.501 1037.8 3
 1 19 -27 272.174 670.281 5
 -1 19 27 2667.38 956.263 1
 -1 -19 27 1045.68 1166.03 3
 1 -19 29 -974.263 1095.15 3
 -1 -19 29 -190.299 1183.87 3
 1 19 -29 -199.594 797.016 4
 1 19 29 1612.91 996.397 1
 -1 19 -29 -175.096 664.505 5
 1 19 -29 -721.889 689.237 5
 -1 19 29 8.42086 929.964 1
 -1 21 1 1274.48 556.828 4
 -1 21 1 1292.97 480.261 5
 -1 21 -1 758.948 570.893 4
 1 -21 -1 872.815 386.675 3
 -1 21 -1 723.461 488.137 5
 1 21 -1 849.961 480.498 5
 1 -21 1 969.009 418.153 3
 1 21 1 781.854 932.387 1
 1 21 -1 1394.7 956.112 1
 -1 21 -1 2219.75 977.526 1
 1 21 1 682.805 484.143 5
 -1 21 1 716.87 989.933 1
 1 -21 1 804.276 410.789 2
 1 21 -1 363.205 526.767 4
 1 -21 -1 929.276 414.101 2
 -1 -21 1 356.418 401.357 3
 1 21 1 889.194 528.631 4
 -1 -21 -1 330.27 359.729 3
 1 -21 -3 9794.27 549.65 2
 1 21 -3 11856.4 586.893 5
 1 21 3 12658.3 613.735 5
 -1 21 -3 12141.2 607.953 5
 1 21 -3 11811.4 639.45 4
 -1 21 -3 12741.2 1087.59 1
 1 21 3 12494.7 1082.2 1
 -1 -21 3 12562.5 624.633 3
 1 21 3 11575.6 643.175 4
 1 -21 3 10333.3 555.831 2
 -1 21 -3 12503.9 682.429 4
 1 -21 -3 13099.6 490.043 3
 -1 21 3 12520.6 1093.58 1
 1 21 -3 12941.3 1090.49 1
 1 -21 3 12145.5 595.594 3
 1 21 -5 9690.02 571.119 5
 1 -21 -5 10279.6 409.649 3
 -1 21 -5 10514.4 679.415 4
 -1 -21 5 10343.1 647.375 3
 -1 21 -5 10549.4 593.448 5
 1 21 -5 11144.1 641.519 4
 1 21 -5 9512.78 1032.51 1
 -1 21 5 10840.7 1055.47 1
 1 -21 5 9404.77 561.314 2
 1 21 5 11954.1 1101.22 1
 1 -21 5 10041.6 607.346 3
 -1 21 7 13334.7 1089.22 1
 1 -21 7 9716.07 571.914 2
 -1 -21 7 11163 709.703 3
 1 21 -7 10602.6 1008.3 1
 -1 21 -7 11300.9 692.973 4
 1 21 -7 10799.4 597.446 5
 -1 21 -7 10987.3 590.031 5
 1 21 7 13554.9 1114.91 1
 1 21 -7 10731 651.217 4
 1 -21 7 10936.3 720.491 3
 1 21 -9 906.88 569.341 4
 -1 21 -9 1469.86 611.738 4
 1 -21 9 1391.17 639.438 3
 -1 21 9 -256.758 973.37 1
 1 -21 9 1150.13 491.991 2
 1 21 9 180.583 1028.35 1
 -1 -21 9 951.453 684.758 3
 1 21 -9 1277.51 487.138 5
 -1 21 -9 1090.77 498.05 5
 1 21 11 10215 1091.33 1
 -1 -21 11 8002.31 832.706 3
 -1 21 11 8958.88 1093.53 1
 1 21 -11 7203.55 573.169 5
 -1 21 -11 8402.97 670.25 4
 1 21 -11 7712.24 673.405 4
 1 -21 11 6731.79 574.65 2
 1 -21 11 6271.09 749.363 3
 -1 21 -11 8206.1 577.064 5
 1 21 -13 13599.6 752.889 4
 1 -21 13 11370.4 656.656 2
 -1 21 -13 13859.1 756.559 4
 -1 21 -13 11900.1 631.005 5
 -1 -21 13 11699.2 962.346 3
 1 21 13 16281.4 1160.09 1
 1 21 -13 12138.4 652.947 5
 1 -21 13 12701.2 869.192 3
 -1 21 13 14960.9 1159.05 1
 1 21 -15 5069.58 585.679 5
 -1 21 -15 5636.66 576.03 5
 -1 21 15 6756.65 1056.97 1
 1 -21 15 4915.5 605.64 2
 1 21 -15 6023.12 684.185 4
 1 -21 15 4077.34 828.724 3
 -1 21 -15 6534.61 726.971 4
 1 21 15 8914.72 1129.39 1
 -1 -21 15 3722.15 894.172 3
 -1 -21 17 3402.17 936.484 3
 1 -21 17 2993.91 612.345 2
 -1 21 17 4299.93 1053.27 1
 -1 21 -17 3159.32 564.9 5
 1 -21 17 2274.19 834.681 3
 1 21 -17 3369.11 587.04 5
 -1 21 -17 4858.7 707.34 4
 1 21 -17 4001.98 676.151 4
 -1 21 -19 445.463 548.916 5
 1 21 -19 858.148 659.865 4
 1 -21 19 -1233.35 913.081 3
 -1 21 -19 568.634 679.804 4
 1 21 -19 416.847 583.099 5
 1 21 19 2801.91 1095.68 1
 -1 21 19 1029.07 1007.49 1
 -1 -21 19 80.4627 969.878 3
 1 -21 19 599.479 602.751 2
 -1 21 -21 260.123 718.573 4
 -1 21 -21 562.383 582.717 5
 1 21 -21 1029.45 686.016 4
 1 21 -21 501.64 612.374 5
 1 -21 23 3086.95 1008.47 3
 -1 -21 23 528.701 1031.35 3
 -1 21 23 2989.46 1010.36 1
 1 21 23 3368.1 1027.64 1
 -1 21 -23 3498.75 662.282 5
 -1 21 -23 84.7566 774.162 4
 1 -21 25 7347.44 1127.54 3
 1 21 25 5084.56 1043.32 1
 1 21 -25 4603.99 715.258 5
 -1 21 25 6409.16 1049.93 1
 -1 -21 25 2867.28 1147.64 3
 -1 -21 27 1705.09 1176.96 3
 1 21 -27 811.356 690.838 5
 1 21 27 1008 1014.5 1
 -1 21 -27 471.784 673.031 5
 1 -21 27 -1003.89 1075.33 3
 1 21 -27 238.008 787.47 4
 -1 21 27 -87.0198 992.029 1
 1 23 1 139.853 1025.74 1
 1 23 1 297.833 605.484 4
 -1 23 -1 1075.65 541.236 5
 -1 23 -1 931.964 641.148 4
 1 23 -1 594.606 589.292 4
 -1 23 1 291.343 592.083 4
 -1 23 1 603.892 524.341 5
 1 -23 1 1428.58 460.299 3
 1 23 -1 768.908 526.944 5
 -1 23 1 1430.42 1052.72 1
 1 -23 -1 849.216 415.205 3
 1 23 1 1280.62 544.195 5
 1 23 -1 565.816 1012.6 1
 -1 23 -1 1105.41 1036.28 1
 -1 23 -3 7800.23 1116.68 1
 1 23 3 7419.96 591.265 5
 -1 -23 3 6732.57 571.314 3
 1 23 -3 6887.84 659.909 4
 1 23 3 6350.97 640.329 4
 -1 23 3 7190.94 1111.8 1
 1 23 3 6967.62 1139.15 1
 -1 23 -3 6881.42 697.147 4
 1 -23 3 5869.56 564.977 3
 -1 23 -3 7821.61 614.124 5
 1 23 -3 6859.27 595.979 5
 1 23 -3 6142.28 1122.59 1
 1 23 -5 11166 640.408 5
 1 23 5 12784.8 1205.89 1
 1 23 -5 10446.2 714.263 4
 -1 23 5 14656 1184.15 1
 1 -23 5 11664.4 669.56 3
 1 23 -5 11238 1116.45 1
 -1 23 -5 13091.8 674.616 5
 -1 -23 5 12056 735.875 3
 -1 23 -5 13569.7 1168.7 1
 -1 23 -5 12673.6 754.751 4
 1 23 -7 5633.95 1044.5 1
 -1 23 -7 4619.28 689.074 4
 1 23 -7 5010.17 666.663 4
 -1 23 -7 4092.36 576.912 5
 1 23 -7 4864.64 582.126 5
 1 23 7 6390.78 1142.76 1
 1 -23 7 4229.26 643.476 3
 -1 23 7 4055.79 1075.43 1
 1 23 -9 1825.9 649.492 4
 1 23 9 1581.78 1171.64 1
 1 23 -9 1916.89 571.325 5
 -1 23 -9 1490.35 537.606 5
 -1 23 9 577.882 1069.77 1
 -1 -23 9 1601.97 703.825 3
 -1 23 -9 1627 646.362 4
 1 -23 9 2078.3 716.736 3
 1 23 -11 1063.38 652.316 4
 -1 23 11 2396.91 1105.57 1
 1 -23 11 2162.55 706.127 3
 -1 23 -11 1917.61 555.953 5
 -1 -23 11 1770.85 778.442 3
 1 23 -11 1899.68 555.27 5
 1 23 11 2707.11 1140.42 1
 -1 23 -11 2703.05 660.965 4
 -1 23 -13 3133.7 672.913 4
 -1 -23 13 1212.66 831.056 3
 -1 23 -13 3433.59 574.812 5
 1 -23 13 2990.54 763.099 3
 1 23 13 4081.17 1125.17 1
 1 23 -13 2516.77 578.666 5
 -1 23 13 3184.11 1087.09 1
 1 23 -13 3566.14 698.171 4
 -1 23 -15 6425.99 744.307 4
 1 23 15 8546.7 1211.35 1
 1 23 -15 5153.22 617.869 5
 1 23 -15 6757.32 741.305 4
 -1 23 15 6438.43 1112.62 1
 -1 -23 15 5524.32 944.02 3
 1 -23 15 6280.25 830.631 3
 -1 23 -15 5740.5 611.408 5
 -1 23 -17 3772.29 739.755 4
 1 23 -17 3433.31 713.317 4
 1 23 -17 2847.64 614.718 5
 -1 23 -17 3029.98 603.542 5
 1 -23 17 3965.91 864.207 3
 -1 -23 17 2844.49 950.35 3
 -1 23 -19 17.5527 754.181 4
 -1 23 -19 113.477 577.539 5
 1 23 21 383.043 1085.48 1
 1 -23 21 1577.69 990.259 3
 -1 23 -21 1909.9 655.506 5
 1 23 -23 4904.52 813.29 4
 1 23 23 4199.59 1116.93 1
 -1 23 23 6629.68 1121.17 1
 1 23 -23 3329.22 688.273 5
 -1 -23 25 -72.4649 1137.86 3
 1 23 -25 2249.7 701.218 5
 -1 23 25 605.084 1059.01 1
 1 -23 25 331.721 1036.75 3
 1 23 25 2610.77 1094.79 1
 -1 23 -25 24.6634 831.133 4
 1 23 -25 368.834 808.915 4
 -1 23 -25 1978.62 684.551 5
 1 25 -1 307.868 585.377 5
 1 25 1 309.815 641.421 4
 1 -25 1 1132.1 475.234 3
 -1 25 1 635.73 570.359 5
 1 25 1 509.793 1103.35 1
 -1 25 1 -99.4844 1098.79 1
 1 25 -1 1154.75 1092.33 1
 -1 25 -1 197.702 572.906 5
 1 25 -1 486.342 635.465 4
 -1 25 -1 1744.69 1172.45 1
 -1 25 -1 1090.58 697.005 4
 -1 25 1 -241.851 631.293 4
 1 25 1 244.962 574.567 5
 1 25 -3 3838.19 678.352 4
 -1 25 -3 3860.86 735.044 4
 -1 25 3 3805.52 1117.79 1
 -1 25 -3 4370.64 1139.12 1
 1 25 3 3091.5 640.326 4
 1 25 3 3274.09 586.58 5
 1 25 3 2665.04 1142.07 1
 -1 25 -3 4048.04 633.307 5
 1 -25 3 3286.13 552.024 3
 1 25 -3 3331.17 1143.04 1
 1 25 -3 3383.64 597.987 5
 -1 25 -5 8624.56 770.391 4
 -1 25 -5 7496.42 1163.67 1
 1 25 -5 7668.74 644.706 5
 1 25 5 9396.64 1210.53 1
 1 25 -5 7777.65 1156.78 1
 -1 25 -5 8814.42 655.732 5
 1 -25 5 8097.01 666.676 3
 -1 25 5 9329.5 1194.12 1
 1 25 -7 11811.6 677.595 5
 1 -25 7 12558.8 754.896 3
 -1 25 7 12597.9 1247.51 1
 -1 -25 7 11889.4 826.178 3
 1 25 7 15375.2 1335.25 1
 -1 25 -7 12042.3 702.843 5
 1 25 -7 11999.2 1167.7 1
 1 25 -7 11912.8 774.463 4
 -1 25 -7 11931.1 1199.65 1
 -1 25 -7 12356.8 813.013 4
 -1 25 9 632.328 1151.85 1
 -1 -25 9 823.734 709.675 3
 1 25 -9 -80.7197 659.259 4
 1 25 -9 688.414 567.939 5
 1 25 9 742.599 1222.56 1
 1 -25 9 184.401 665.046 3
 -1 25 -9 891.061 561.351 5
 1 25 -9 979.461 1014.98 1
 -1 25 -9 773.817 672.306 4
 1 25 -11 667.128 655.641 4
 -1 25 11 -768.178 1155.39 1
 -1 -25 11 364.074 749.733 3
 1 -25 11 452.988 751.668 3
 -1 25 -11 396.124 672.795 4
 -1 25 -11 311.864 557.348 5
 1 25 11 1299.94 1181.67 1
 1 25 -11 59.7031 586.345 5
 -1 -25 13 6113.47 876.222 3
 -1 25 -13 4312.26 738.377 4
 -1 25 -13 4029.82 629.627 5
 1 25 -13 4097.77 633.687 5
 1 25 -13 5124.3 747.005 4
 1 25 13 5956.65 1224.27 1
 1 -25 13 4959.04 811.816 3
 -1 -25 15 3034.46 908.958 3
 -1 25 -15 3703.81 739.05 4
 -1 25 -15 3172.41 627.246 5
 1 -25 15 1388.2 837.209 3
 -1 25 -17 1016.82 617.477 5
 1 25 17 3287.74 1219.65 1
 -1 25 17 3440.03 1187.99 1
 -1 -25 19 -315.574 1042.94 3
 1 25 -19 -506.438 749.789 4
 -1 25 19 1308.66 1309.19 1
 1 25 19 1103.18 1208.74 1
 1 -25 19 649.823 870.616 3
 1 25 -19 -65.2244 637.013 5
 1 25 -21 285.184 646.794 5
 -1 25 -21 717.232 669.823 5
 1 25 21 725.977 1142.01 1
 -1 25 21 2240.07 1171.91 1
 -1 -25 21 58.6053 1081.7 3
 1 25 -21 -145.178 780.451 4
 1 -25 21 1507.21 951.075 3
 -1 25 -21 30.6557 833.295 4
 1 25 -23 1741.03 831.639 4
 1 -25 23 -27.6409 1001.47 3
 -1 25 -23 1369.05 678.112 5
 1 25 23 1249.97 1154.64 1
 1 25 -23 1175.97 694.582 5
 -1 25 23 526.443 1133.87 1
 -1 -25 23 -707.721 1155.88 3
 -1 27 -1 -511.702 707.71 4
 -1 27 -1 769.967 603.539 5
 -1 27 1 207.278 666.846 4
 1 27 1 -117.765 682.905 4
 1 27 -1 -186.798 1116.61 1
 1 27 1 -1229.77 1148.96 1
 1 27 -1 -225.555 716.904 4
 -1 27 1 20.9539 1154.52 1
 1 27 1 558.848 607.163 5
 1 27 -1 -176.93 606.853 5
 -1 27 -1 -612.342 1150.45 1
 1 27 -3 3390.21 652.489 5
 1 27 3 5005.54 1223.67 1
 1 27 -3 1533.6 714.556 4
 -1 27 -3 3833.88 654.108 5
 -1 27 -3 3402.86 778.237 4
 -1 27 -3 3388.15 1203.83 1
 1 27 -3 2147.52 1126.05 1
 -1 27 -5 12494.1 842.016 4
 1 27 5 14658.4 1365.67 1
 -1 27 -5 12656.3 1266.67 1
 -1 27 -5 12026 763.468 5
 -1 27 5 16078.3 1375.67 1
 1 -27 5 10416.5 705.806 3
 1 27 -5 11158.3 1283.15 1
 1 -27 7 4328.18 680.294 3
 1 27 -7 4734.01 1121.87 1
 -1 27 -7 5549.94 1178.81 1
 -1 27 -7 4855.75 665.598 5
 -1 27 -7 5812.45 782.342 4
 1 27 7 7028.25 1334.22 1
 -1 27 -9 1500.53 1108.42 1
 -1 27 -9 843.494 615.19 5
 1 27 -9 2160.5 1111.51 1
 -1 -27 9 878.195 776.03 3
 1 -27 9 427.072 673.721 3
 1 27 -11 1763.74 1086.59 1
 1 -27 11 348.046 732.144 3
 -1 -27 11 -409.367 788.814 3
 1 27 -13 1223.73 724.607 4
 1 27 13 2764.91 1240.64 1
 -1 27 13 2236.02 1246.88 1
 -1 -27 13 2539.95 848.55 3
 -1 27 15 3183.98 1247.48 1
 1 27 -15 1615.65 765.365 4
 1 27 15 4420.66 1269.56 1
 1 27 -15 1687.32 646.441 5
 -1 27 17 970.047 1250.64 1
 1 -27 17 478.375 867.849 3
 1 27 -17 -580.907 667.407 5
 1 27 17 2079.36 1309.36 1
 -1 -27 17 292.599 921.738 3
 -1 27 -17 257.063 665.058 5
 1 27 -17 5.75624 784.403 4
 -1 27 -17 29.5935 786.185 4
 1 -27 19 -17.0444 916.573 3
 -1 27 -19 -127.215 813.907 4
 -1 27 -19 862.592 666.771 5
 1 27 -19 -366.735 671.817 5
 -1 -27 19 -512.948 1042.79 3
 1 27 19 -413.533 1279 1
 1 27 -19 104.022 823.657 4
 -1 27 19 112.284 1244.1 1
 1 29 1 -1003.73 715.698 4
 1 29 -1 187.013 646.993 5
 1 29 1 247.056 632.897 5
 1 29 -1 -894.042 771.958 4
 1 29 -3 4478.91 719.378 5
 1 29 -3 4833.83 800.137 4
 1 29 -5 6800.6 834.089 4
 -1 29 5 5258.25 1266.36 1
 1 29 -5 6911.28 745.636 5
 1 29 -5 5006.66 1263.05 1
 1 29 -7 2771.67 1285.42 1
 -1 29 7 1807.31 1235.99 1
 1 29 -7 8162.2 867.016 4
 1 29 -7 6387.27 744.112 5
 -1 29 -7 1101.18 795.025 4
 -1 29 -9 1136.23 671.547 5
 1 29 9 -470.816 1291.4 1
 1 29 -9 4594.73 712.703 5
 -1 29 -9 674.554 780.91 4
 -1 29 9 924.727 1253.9 1
 1 29 -9 8135.69 1274.64 1
 1 -29 9 920.838 726.278 3
 1 29 -9 5264.45 840.762 4
 1 29 11 470.18 1275.59 1
 1 29 -11 745.927 773.617 4
 -1 29 -11 317.01 660.872 5
 -1 29 11 169.415 1321.56 1
 -1 29 -11 -580.441 801.182 4
 1 29 -11 -664.993 655.69 5
 1 29 13 2147.99 1294.03 1
 1 29 -13 527.532 784.536 4
 -1 29 13 2430.88 1303.39 1
 1 29 -13 72.8154 675.051 5
 1 -29 13 1815.76 809.092 3
 -1 29 -13 1394.17 819.64 4
 -1 29 -13 528.736 656.966 5
 -1 29 -15 152.39 823.429 4
 1 29 -15 967.331 694.5 5
 -1 -29 15 1565.39 916.16 3
 1 29 -15 5.79026 797.72 4
 1 -29 15 1720.27 905.992 3
 -1 29 15 1377.58 1236.78 1
 -1 29 -15 1406.38 687.342 5
 -1 31 -1 912.409 771.221 4
 -1 31 1 -1000.63 1278.97 1
 1 31 1 882.215 671.196 5
 1 31 -1 -674.142 1246.19 1
 1 31 -1 273.356 781.117 4
 1 31 -1 1282.11 710.133 5
 1 31 1 191.086 734.598 4
 -1 31 -1 -2062.23 1273.97 1
 1 31 1 -1090.01 1243.65 1
 1 31 -3 2050.32 847.569 4
 1 31 -3 439.862 1219.97 1
 -1 31 -3 2545.66 709.292 5
 1 31 -3 3059.04 715.296 5
 -1 31 -3 3775.24 1271.5 1
 -1 31 -3 1487.43 818.324 4
 1 31 3 2930.59 1265.18 1
 -1 31 -5 1014.23 865.253 4
 1 31 -5 1891.29 811.936 4
 1 31 5 794.552 1301.11 1
 -1 31 -5 922.241 1291.94 1
 -1 31 -5 2075.51 716.348 5
 1 31 -5 2152.79 746.604 5
 -1 31 5 139.13 1257.97 1
 1 31 -5 829.646 1199.78 1
 -1 31 -7 1471.38 864.087 4
 -1 31 7 -2428.42 1364.76 1
 -1 31 -7 1098.04 1247.32 1
 1 31 -7 -32.8557 1194.21 1
 1 31 7 1342.48 1357.41 1
 1 31 -7 1427.97 810.575 4
 -1 31 -7 1002.27 719.452 5
 1 31 -7 2022.71 718.264 5
 1 31 -9 -86.3094 801.111 4
 -1 31 9 -2538.66 1394.69 1
 1 31 9 433.966 1359.55 1
 -1 31 -9 356.786 685.986 5
 -1 31 -9 1054.99 1228.55 1
 -1 31 -9 -36.8023 825.129 4
 2 0 0 1.4099 51.6972 3
 2 0 -2 577609 5338.6 2
 2 0 -2 588945 5385.54 5
 2 0 -2 595886 5375.47 3
 2 0 2 579014 5359.2 3
 2 0 2 575158 5387.94 1
 2 0 -4 4.9576 100.7 2
 2 0 4 -34.2429 126.524 3
 2 0 4 1.2 165.122 1
 -2 0 4 -14.482 152.07 1
 -2 0 -4 5.60134 89.4136 4
 2 0 -4 -4.36337 166.467 5
 2 0 -4 43.4122 125.652 3
 2 0 -6 101787 1009.9 2
 -2 0 -6 84338.9 977.571 5
 2 0 6 91133.9 1079.25 1
 -2 0 -6 90947.1 954.262 4
 2 0 -6 98972.7 1035.72 3
 -2 0 6 99078.8 1041.01 1
 2 0 -6 93364.1 1069.78 5
 2 0 6 90849.5 1072.52 3
 -2 0 -8 -29.6541 199.35 4
 2 0 -8 -143.792 282.02 5
 2 0 8 119.378 291.596 1
 -2 0 8 -24.5313 290.79 1
 -2 0 -8 114.95 240.692 5
 2 0 -8 75.6837 261.663 4
 2 0 8 70.4395 317.997 3
 2 0 -10 15654.6 440.787 5
 2 0 10 16590.8 546.66 3
 2 0 10 14095.7 461.952 1
 -2 0 10 15772.2 432.347 1
 -2 0 -10 14849.8 358.053 4
 2 0 -10 16444.6 396.324 4
 -2 0 -10 15615.8 401.26 5
 2 0 -12 127.879 302.502 5
 -2 0 12 -181.184 321.135 1
 -2 0 -12 -46.9947 252.028 4
 2 0 -12 -68.4793 276.147 4
 2 0 12 67.6208 330.853 1
 -2 0 -12 -2.09266 283.423 5
 -2 0 14 17091.1 533.325 1
 -2 0 -14 18613.5 482.337 4
 2 0 -14 17029.8 481.826 4
 -2 0 16 -113.559 375.878 1
 -2 0 -16 -178.98 336.989 4
 2 0 -16 -53.1777 386.945 5
 -2 0 -16 -258.301 382.087 5
 2 0 16 18.6763 425.489 1
 2 0 18 214602 2500.83 1
 2 0 -18 216703 2365.15 4
 -2 0 -18 211280 2329.57 4
 2 0 -18 216925 2459.71 5
 -2 0 20 -4.16431 474.914 1
 -2 0 -20 -3.76805 468.145 5
 -2 0 -20 -184.89 403.116 4
 2 0 -20 49.3138 414.234 4
 2 0 -20 -724.152 487.628 5
 2 0 20 66.9151 480.882 1
 2 0 -22 47111.2 998.67 5
 -2 0 -22 49915.9 1002.59 5
 -2 0 22 50261.7 1041.06 1
 2 0 22 48359.3 1031.65 1
 2 0 24 82.6452 570.91 1
 2 0 -24 -86.9622 509.137 4
 -2 0 24 -427.748 583.875 1
 -2 0 -24 -570.682 567.911 5
 2 0 -24 -173.531 536.007 5
 2 0 -26 1973.21 609.298 5
 2 0 -26 3173.88 573.454 4
 -2 0 26 3993.05 662.106 1
 -2 0 -26 3016.62 630.616 5
 2 0 26 4420.14 680.165 1
 2 0 28 -1096.77 704.204 1
 -2 0 -28 -316.662 636.879 5
 2 0 -28 -84.8575 612.75 5
 2 0 -28 -284.827 564.671 4
 -2 0 28 22.273 645.626 1
 2 0 -30 11331.3 776.031 5
 -2 0 -30 12114.4 790.78 5
 2 0 30 11430.2 816.267 1
 2 0 -30 11446.2 696.29 4
 -2 0 30 11072.8 808.202 1
 -2 0 32 226.628 724.912 1
 -2 0 -32 -681.919 681.848 5
 -2 0 34 -983.883 791.783 1
 2 0 34 2122.86 1045.41 3
 2 0 34 -874.993 759.004 1
 2 0 -34 2042.97 707.949 5
 -2 0 -34 -341.293 713.411 5
 2 0 -36 596.806 737.207 5
 -2 0 36 -503.21 801.406 1
 2 0 36 -1258.19 782.433 1
 2 2 0 372281 3365.09 5
 2 -2 0 377502 3367.01 2
 2 -2 0 371732 3389.15 3
 2 2 -2 36074 402.252 2
 2 -2 2 37470.3 437.472 2
 2 -2 -2 37064.6 442.478 3
 2 -2 2 36670.8 461.792 3
 -2 2 2 41799.6 525.54 1
 2 2 2 37794.4 478.508 1
 2 2 2 38929 415.296 5
 2 -2 -2 41292 436.316 2
 2 2 -2 37987.9 446.815 3
 -2 2 -2 36962.5 439.962 4
 2 2 -2 40023 463.226 5
 2 2 4 51365.2 517.477 3
 -2 2 -4 43307.5 540.598 4
 2 2 4 48762.5 642.027 1
 2 2 -4 49101.7 557.004 4
 2 -2 -4 48533.1 561.832 3
 2 2 -4 50879.8 611.142 5
 2 -2 4 47373.1 613.336 3
 2 -2 4 43728.7 606.52 1
 -2 2 4 46394.5 625.877 1
 2 2 6 11707.2 392.338 1
 2 -2 -6 11365.3 273.918 2
 -2 -2 6 12080.5 262.345 1
 2 2 -6 11897.9 345.702 5
 2 -2 6 11004.6 382.097 3
 -2 2 -6 10986.2 252.63 5
 2 -2 -6 11883.7 282.04 3
 -2 2 -6 10245.8 271.444 4
 2 2 6 12484.9 316.004 3
 2 -2 6 11683.5 340.692 1
 -2 -2 -6 10362.7 225.464 4
 2 -2 -6 13000.2 378.207 5
 2 2 -6 12380 311.951 4
 2 2 -8 46987.8 652.681 4
 2 2 8 47182.3 756.742 1
 2 -2 -8 48248.7 648.354 3
 -2 -2 -8 46258.3 572.183 4
 2 -2 8 44596.3 712.685 1
 -2 2 8 47945.2 733.125 1
 -2 2 -8 45145.5 604.09 5
 -2 -2 8 51144.5 634.774 1
 2 -2 -8 50201 711.69 5
 2 2 -8 46330.3 690.036 5
 -2 2 -8 46892.2 611.673 4
 2 -2 8 46467.9 799.005 3
 2 -2 -8 45436.5 620.286 2
 2 2 -10 167.541 268.511 4
 2 2 -10 144.496 281.283 5
 2 -2 -10 382.052 252.449 4
 -2 -2 -10 200.866 216.621 4
 -2 -2 10 289.346 256.907 1
 -2 2 -10 117.816 235.46 5
 2 -2 -10 233.62 299.108 5
 -2 2 10 277.741 317.978 1
 2 -2 10 7.17892 291.141 1
 2 2 10 154.626 329.342 1
 -2 2 -10 229.027 234.7 4
 2 -2 10 236.594 393.074 3
 2 -2 12 28479.7 748.914 3
 -2 -2 -12 29434.1 500.048 4
 2 -2 12 27485.6 607.576 1
 2 -2 -12 26979.9 528.577 4
 2 2 -12 28974.3 550.601 4
 -2 2 -12 28934.4 523.136 4
 -2 2 12 26888.8 619.051 1
 2 -2 -12 27833.7 596.326 5
 2 2 -12 27659.5 572.525 5
 2 2 12 25286.4 623.133 1
 -2 -2 12 28930.1 549.666 1
 -2 2 -12 28670.3 512.854 5
 -2 -2 -14 2889.81 314.576 4
 -2 2 14 2553.6 401.54 1
 -2 2 -14 3555.76 339.059 5
 -2 -2 -14 1751.1 390.099 5
 -2 -2 14 2589.08 347.822 1
 2 -2 -14 2477.76 322.988 4
 2 -2 -16 25102.1 651.756 5
 -2 -2 -16 26082.3 575.288 4
 2 2 -16 26371.8 634.85 5
 2 -2 16 26256.4 675.201 1
 -2 -2 16 25558.2 628.242 1
 2 2 16 26617.2 734.244 1
 -2 2 -16 26100 593.429 4
 -2 -2 -18 10634.2 469.077 4
 -2 2 18 10083.4 565.951 1
 2 2 -18 11072.4 508.094 4
 2 2 -18 10511.2 519.328 5
 2 -2 18 10530.1 555.228 1
 2 -2 -18 10953.1 481.829 4
 2 -2 -18 9957.76 545.003 5
 -2 2 -18 9873.04 480.456 4
 2 2 18 10204 596.066 1
 -2 2 -20 152157 1858.9 5
 2 2 -20 155230 1915.81 5
 -2 -2 -20 163090 1954.79 5
 2 2 -20 155755 1862.6 4
 2 -2 -20 145557 1814.2 4
 2 2 20 149784 2004.34 1
 -2 2 -20 148493 1835.32 4
 2 -2 20 149064 1959.21 1
 2 -2 -20 150902 1940.46 5
 -2 2 20 149890 1972.27 1
 -2 -2 20 162729 1935.33 1
 -2 2 22 858.559 552.306 1
 2 -2 -22 -419.312 541.945 4
 2 2 -22 67.4064 458.638 5
 -2 -2 -22 102.206 532.631 5
 2 -2 22 -960.115 559.991 1
 -2 -2 22 -821.53 519.325 1
 2 -2 -22 -235.253 539.027 5
 2 2 22 10.1011 546.078 1
 2 2 -22 -212.015 451.556 4
 -2 2 -22 -23.1766 470.834 5
 2 -2 -24 1983.48 590.778 5
 2 -2 24 2197.11 588.592 1
 -2 2 24 2251.9 598.022 1
 2 2 -24 421.774 521.637 4
 2 -2 -24 2602.25 526.53 4
 -2 -2 -24 2726.7 604.22 5
 -2 2 -24 2878.59 540.169 5
 2 2 -24 2512.92 539.399 5
 2 2 24 2326.3 607.936 1
 -2 -2 24 2183.38 589.747 1
 2 -2 26 653.721 614.035 1
 2 -2 -26 -487.488 554.586 4
 -2 -2 26 1599.55 634.407 1
 2 -2 -26 -159.779 616.254 5
 2 2 -26 -523.325 592.277 5
 2 2 26 -150.067 626.771 1
 2 2 -26 328.381 559.061 4
 -2 -2 -26 397.913 629.192 5
 -2 2 -26 172.777 558.969 5
 -2 2 26 -590.208 641.819 1
 -2 2 28 13612.7 830.238 1
 -2 -2 -28 15570.2 842.609 5
 2 -2 -28 13429.8 807.339 5
 2 -2 28 14599.4 816.865 1
 2 -2 -28 12954.4 704.988 4
 -2 2 -28 16334.5 777.837 5
 2 2 28 12916.3 831.685 1
 -2 -2 28 15752.7 818.946 1
 2 2 -28 14457.4 723.82 4
 2 2 -28 14456.4 744.875 5
 2 2 -30 -138.444 618.985 4
 2 2 -30 -42.8965 606.765 5
 -2 -2 30 780.242 678.035 1
 2 -2 30 850.77 693.361 1
 2 2 30 716.284 708.79 1
 2 -2 -30 -147.077 687.149 5
 -2 2 -30 -55.7066 607.54 5
 -2 -2 -30 411.648 705.686 5
 -2 2 30 6.00976 687.43 1
 2 -2 30 1753.02 1040.19 3
 2 -2 -30 79.3789 580.833 4
 -2 -2 -32 9444.2 830.527 5
 2 2 -32 9852.39 762.858 4
 2 -2 32 8811.88 1151.31 3
 -2 -2 32 10685.6 832.405 1
 -2 2 32 9710.06 824.565 1
 -2 2 -32 9861.65 760.287 5
 2 2 34 -506.371 744.434 1
 -2 -2 -34 -768.984 737.042 5
 -2 -2 34 45.5603 750.261 1
 2 -2 34 1503.27 1075.27 3
 2 2 -34 329.932 687.355 5
 2 -2 -34 925.913 715.199 5
 2 2 36 1924.73 765.097 1
 -2 2 36 2767.44 806.317 1
 2 2 -36 2740.06 752.868 5
 2 -2 36 1159.7 784.632 1
 2 -2 -36 3279.96 795.35 5
 2 -4 0 -0.9628 136.658 3
 2 4 0 -26.2827 133.766 5
 2 4 0 108.059 198.834 1
 2 -4 2 334286 3369.65 3
 2 4 2 339350 3402.97 1
 2 4 -2 321172 3285.49 4
 2 4 -2 365758 3353.85 5
 -2 4 2 358762 3487.51 1
 2 4 2 345113 3326.03 5
 2 -4 -2 366533 3335.36 2
 -2 4 -2 354673 3285.47 5
 -2 -4 2 369776 3278.23 2
 2 4 -2 381699 3354.57 1
 2 -4 -2 358588 3332.47 3
 -2 4 -4 61695.7 725.55 4
 2 -4 4 57557.3 746.958 2
 2 -4 -4 63482.7 726.536 2
 2 -4 -4 63913.1 699.493 3
 -2 4 4 61278.3 867.129 1
 -2 4 -4 63760.1 658.077 5
 -2 -4 4 62053.2 705.541 2
 2 4 -4 67055.8 763.363 5
 2 -4 4 62382.2 802.566 3
 2 4 -4 59477.9 708.273 4
 2 4 4 62430.9 837.831 1
 -2 4 -6 16415.4 291.358 5
 -2 -4 -6 17773.9 281.723 4
 -2 4 6 17232.9 507.414 1
 2 4 -6 14696.8 362.325 4
 2 -4 -6 15965.4 316.117 3
 2 4 6 17023.5 486.433 1
 2 4 -6 16888.4 396.131 5
 -2 4 -6 16066 354.212 4
 2 -4 -6 18097.1 346.826 2
 2 -4 6 15908.7 466.577 3
 2 -4 8 6488.23 332.578 1
 2 -4 8 6285.82 417.152 3
 2 -4 -8 6535.57 252.07 3
 -2 -4 8 6713.05 243.297 1
 -2 -4 -8 7762.34 256.348 4
 -2 4 8 6206.11 403.615 1
 2 4 8 6323.96 420.766 1
 2 4 -8 6479.62 331.042 5
 -2 4 -8 6473.68 254.548 5
 -2 4 -8 6452.76 295.239 4
 2 4 -8 6387.66 317.148 4
 2 -4 -8 6275.26 253.678 2
 2 -4 -10 87042.1 1020.91 2
 -2 -4 -10 83466.7 958.483 4
 2 4 10 82437 1179.07 1
 2 -4 -10 87226.3 1010.36 3
 2 4 -10 81360.9 1032.58 4
 -2 4 -10 86537.7 999.109 5
 -2 -4 10 87395.4 1000.95 1
 2 4 -10 85500 1080.21 5
 2 -4 10 83742 1255.46 3
 -2 4 10 85012.7 1155.57 1
 -2 4 -10 83220.4 1003.96 4
 2 -4 10 83875.2 1085.78 1
 -2 -4 -12 16866.9 382.65 4
 2 -4 12 17148.3 485.235 1
 2 4 -12 16204.8 445.007 4
 -2 4 -12 17524.3 428.735 4
 2 4 -12 16282 466.497 5
 -2 4 -12 17817.9 419.463 5
 -2 4 12 16889 546.022 1
 -2 -4 12 18121.2 426.737 1
 2 4 12 16301 566.76 1
 2 -4 12 16410.2 635.773 3
 -2 4 14 12567.3 538.496 1
 -2 4 -14 13308.9 422.904 5
 2 -4 -14 14180.1 443.781 4
 -2 -4 14 14312.9 438.972 1
 -2 4 -14 13891.5 430.7 4
 -2 -4 -14 13362.7 400.632 4
 2 -4 16 665.052 413.735 1
 -2 4 -16 490.16 345.704 4
 2 -4 -16 433.826 419.546 5
 -2 -4 16 420.343 340.301 1
 2 -4 16 816.6 600.906 3
 2 4 -16 606.489 372.583 4
 2 4 16 821.421 490.077 1
 2 4 -16 376.671 362.798 5
 -2 4 -16 437.767 336.742 5
 -2 -4 -16 120.144 340.376 4
 2 4 -18 62301.7 1019.23 5
 2 -4 -18 63340.3 962.528 4
 -2 4 -18 60043.6 974.739 4
 -2 -4 -18 62221.6 1067.13 5
 2 -4 18 64329.4 1083.92 1
 -2 4 18 61065.6 1108.15 1
 2 4 18 61430.2 1151 1
 2 -4 18 63997.1 1366.26 3
 2 4 -18 63979.7 995.712 4
 2 -4 -18 64293.1 1094.33 5
 -2 4 20 2659.68 575.786 1
 2 4 -20 3818.01 461.303 4
 2 -4 20 3494.16 769.397 3
 2 -4 20 3723.67 535.282 1
 2 4 -20 2671.77 449.817 5
 -2 -4 -20 3807.18 546.333 5
 2 -4 -20 3401.51 454.616 4
 -2 -4 20 2748.43 449.484 1
 -2 4 -20 2945.86 443.181 5
 2 4 20 2475.3 521.88 1
 -2 -4 -20 3150.39 420.149 4
 2 -4 -22 48760.3 1046.92 5
 -2 -4 -22 51893 1064.08 5
 2 4 22 42320.5 1037.88 1
 -2 4 -22 47583 918.469 5
 -2 -4 22 49660.7 967.482 1
 -2 4 22 47881.8 1065.86 1
 2 4 -22 45452.9 940.86 5
 2 -4 22 47472.5 1023.96 1
 2 -4 -24 36.0475 604.797 5
 -2 -4 -24 -452.534 592.865 5
 2 -4 -24 -482.476 532.54 4
 2 4 -24 167.549 531.125 4
 2 4 -24 526.399 509.585 5
 -2 4 -24 -145.464 488.666 5
 -2 4 24 363.289 611.434 1
 2 4 24 -525.96 611.503 1
 -2 4 -24 -229.368 518.277 4
 -2 -4 24 230.642 538.392 1
 2 -4 24 877.408 868.417 3
 2 -4 24 -701.543 559.556 1
 2 -4 -26 5059.25 685.751 5
 2 -4 -26 5182.54 589.394 4
 2 -4 26 5966.66 689.371 1
 -2 -4 -26 5374.26 704.094 5
 2 4 26 4785.9 713.198 1
 -2 4 -26 5614.57 602.226 5
 -2 4 26 4967.57 695.442 1
 2 -4 26 7950.4 1018.74 3
 2 -4 -28 758.217 671.807 5
 2 -4 28 3293.11 1002.64 3
 2 4 -28 1053.67 631.229 4
 -2 -4 28 1291.27 638.253 1
 2 4 -28 1535.12 597.425 5
 2 -4 -28 36.1035 573.941 4
 -2 4 -28 1264.93 575.816 5
 -2 4 28 550.795 640.694 1
 2 4 28 2868.84 742.942 1
 2 -4 28 1508.84 668.583 1
 -2 -4 -28 1459.37 709.936 5
 2 4 30 28554.5 1014.29 1
 2 -4 30 30551.5 1381.13 3
 -2 -4 30 32814.8 1016 1
 2 4 -30 30241.7 937.204 5
 -2 4 -30 29865.7 911.698 5
 2 4 -30 32170.4 957.63 4
 2 -4 30 33094 1039.51 1
 -2 -4 -30 32070.1 1051.25 5
 -2 4 30 29221.5 1027.74 1
 2 4 -32 -365.913 657.673 4
 -2 4 32 -392.364 714.706 1
 -2 4 -32 437.387 633.896 5
 -2 -4 32 -923.465 720.554 1
 2 -4 32 1797.32 1068.23 3
 -2 -4 -32 12.286 734.689 5
 -2 -4 34 424.587 757.592 1
 2 -4 -34 85.6464 762.094 5
 2 4 -34 916.57 681.053 5
 2 4 34 -95.1259 717.765 1
 2 4 36 -698.047 761.067 1
 -2 4 36 -33.4239 756.658 1
 -2 -4 -36 -634.71 807.101 5
 2 -4 36 2071.81 1139.67 3
 2 -4 36 38.7794 749.177 1
 2 -4 -36 -33.1876 774.547 5
 2 4 -36 409.154 724.752 5
 -2 6 0 163177 1617.2 4
 -2 6 0 166440 1581.25 5
 2 -6 0 161482 1595.6 2
 -2 -6 0 144309 1493.4 2
 2 6 0 154525 1518.78 4
 2 6 0 146073 1667.17 1
 2 6 0 161999 1592.85 5
 2 -6 0 160618 1599.39 3
 2 -6 -2 37324.4 507.409 2
 2 -6 2 35282.9 522.675 2
 -2 -6 2 38469.7 450.9 2
 2 6 2 34481.8 615.822 1
 -2 6 2 35105.1 743.22 1
 -2 6 -2 35369.1 473.756 5
 2 6 2 34561.4 445.858 4
 2 -6 -2 36439.1 482.243 3
 2 -6 2 35907.5 545.165 3
 -2 6 -2 38554.7 546.51 4
 2 6 -2 35076.8 513.949 5
 2 6 -2 34649.4 475.514 4
 2 6 2 35024.8 510.911 5
 2 6 -2 38063.6 646.663 1
 2 -6 -4 110.742 197.346 2
 2 -6 -4 342.321 157.587 3
 2 -6 4 430.458 217.108 2
 -2 6 4 307.822 422.139 1
 2 6 4 448.861 206.418 5
 2 6 -4 339.639 222.07 5
 2 -6 4 476.525 275.129 3
 -2 6 -4 342.43 253.045 4
 -2 6 -4 311.898 172.579 5
 2 6 4 413.48 195.848 4
 2 6 -4 49.3083 227.684 4
 2 6 4 316.346 354.75 1
 -2 -6 -6 20874.9 330.056 4
 2 -6 -6 20275.2 392.986 2
 -2 6 6 20964.3 584.519 1
 2 6 -6 21603.3 440.312 5
 2 -6 6 19021.2 517.899 3
 2 6 6 18510.2 536.244 1
 -2 6 -6 21004 348.743 5
 2 -6 -6 20270.5 342.292 3
 2 6 -6 18426.7 403.479 4
 -2 6 -6 21657.4 428.592 4
 2 -6 6 18889.1 415.971 2
 -2 -6 6 21287.4 404.529 2
 2 -6 -8 264257 2661.9 2
 -2 6 8 282808 2884.34 1
 2 6 -8 259139 2675.52 4
 -2 -6 -8 268260 2585.4 4
 -2 6 -8 271566 2667.76 4
 2 -6 8 257526 2723.88 2
 -2 6 -8 264392 2612.05 5
 2 6 -8 270902 2730.44 5
 2 6 8 262617 2844.08 1
 2 -6 8 278802 2897.48 3
 -2 -6 8 271400 2692.94 2
 2 -6 -8 272294 2621.2 3
 -2 6 -10 23843.4 477.148 4
 -2 6 10 21700.4 605.36 1
 2 6 -10 23430.6 495.469 4
 2 6 10 21333.1 606.744 1
 2 -6 -10 22148.5 410.272 3
 2 6 -10 21608.3 500.903 5
 2 -6 10 23134.4 517.7 1
 -2 6 -10 22686.3 426.605 5
 2 -6 -10 23799.6 452.152 2
 2 -6 10 20789.8 643.245 3
 -2 -6 -10 23124.1 414.993 4
 -2 -6 10 21829.2 421.234 1
 -2 -6 -12 203936 2090.13 4
 2 -6 -12 207792 2126.2 3
 -2 6 12 197325 2336.55 1
 -2 6 -12 207080 2157.59 4
 -2 6 -12 198918 2118.82 5
 -2 -6 12 207359 2125.17 1
 2 -6 -12 200252 2154.66 2
 2 6 14 687.835 481.922 1
 2 -6 14 375.657 374.718 1
 -2 -6 14 255.955 290.706 1
 2 6 -14 129.502 373.135 4
 -2 -6 -14 337.695 310.889 4
 -2 6 -14 312.196 332.192 4
 2 6 -14 292.969 353.818 5
 2 -6 14 420.493 551.574 3
 -2 6 -14 157.554 307.812 5
 -2 6 -16 19459.3 549.873 4
 2 -6 16 21123.8 853.165 3
 2 6 -16 23036.4 634.575 4
 2 -6 16 22179 640.601 1
 -2 6 16 19472.5 694.616 1
 2 6 -16 20902.1 594.277 5
 -2 -6 16 20296.1 529.616 1
 2 6 -18 975.808 410.859 5
 2 -6 18 1159.43 449.965 1
 2 -6 -18 1475.3 511.928 5
 2 6 18 1030.71 539.828 1
 2 -6 -18 1078.44 404.801 4
 -2 6 -18 616.261 385.751 5
 2 6 -18 1406.4 437.188 4
 2 -6 18 1358.11 660.432 3
 -2 6 18 1379 535.529 1
 -2 -6 -18 78.8941 382.831 4
 -2 6 20 47626.1 1100.18 1
 2 6 -20 42037.6 889.8 5
 2 6 20 42644.9 1034.51 1
 2 -6 -20 49397.1 888.826 4
 2 -6 20 47441.9 965.598 1
 -2 6 -20 46921.9 876.989 5
 2 -6 20 47815.2 1278.61 3
 -2 -6 -22 2912.39 601.918 5
 2 -6 22 3003.96 842.076 3
 2 -6 22 3381.84 549.09 1
 -2 -6 22 2610.29 480.915 1
 2 6 22 2022.82 606.582 1
 -2 6 -22 2140.86 506.359 4
 2 6 -22 2515.15 491.226 5
 2 6 -22 415.814 530.979 4
 2 -6 -22 455.187 648.559 5
 -2 6 22 3204.88 686.101 1
 -2 6 -22 2777.41 478.863 5
 2 -6 -22 4192.04 539.623 4
 2 6 -24 3270.27 563.348 5
 2 -6 -24 3692.34 549.916 4
 2 -6 24 3050.75 578.825 1
 2 -6 -24 3275.21 672.113 5
 2 6 24 2589.54 621.575 1
 -2 6 -24 3153.78 554.068 4
 -2 -6 -24 2609.61 640.049 5
 -2 -6 24 2794.87 552.244 1
 2 6 -24 4260.25 620.36 4
 -2 6 -24 3025.01 525.985 5
 -2 6 24 2329.69 666.22 1
 2 -6 24 3628.93 914.041 3
 -2 -6 -26 82.8126 681.159 5
 2 6 26 39.9771 643.847 1
 2 -6 -26 121.717 527.765 4
 -2 -6 26 1840.39 598.831 1
 2 -6 -26 230.4 652.796 5
 2 -6 26 2306.59 967.74 3
 2 6 -26 1666.52 633.023 4
 -2 6 26 -28.1314 650.652 1
 -2 6 -26 51.9302 523.017 5
 2 -6 26 -444.09 616.407 1
 2 6 -26 988.314 581.332 5
 2 -6 28 42416.4 1061.07 1
 2 6 28 39069.9 1131.39 1
 -2 -6 28 43770.6 1031.31 1
 2 -6 28 44641.3 1510.26 3
 2 6 -28 39989.6 1003.77 5
 -2 6 28 39846.7 1120.78 1
 -2 6 -28 43575.2 1000.86 5
 -2 -6 -28 41384.7 1126.32 5
 2 6 -28 44302.1 1045.61 4
 2 6 -30 175.945 613.019 5
 -2 -6 30 -141.178 621.402 1
 -2 6 30 -121.182 696.787 1
 2 -6 30 1193.46 1039.29 3
 2 6 30 194.067 706.933 1
 2 6 -30 -159.095 653.111 4
 -2 6 -30 -804.241 595.212 5
 2 -6 30 5.7934 670.97 1
 -2 -6 -30 6.05419 726.295 5
 2 -6 -30 -111.821 740.756 5
 -2 6 -32 8874.63 721.394 5
 -2 -6 32 7786.82 745.634 1
 -2 -6 -32 7958.12 826.62 5
 2 6 -32 7059.51 758.025 4
 -2 6 32 6817.41 795.044 1
 2 6 34 -677.255 747.666 1
 2 6 -34 -454.917 678.08 5
 2 -6 -34 -545.969 778.191 5
 2 -6 -36 508.655 849.445 5
 -2 6 36 1694.26 801.493 1
 -2 -6 -36 5442.98 877.548 5
 2 -6 36 972.331 1171.22 3
 2 6 36 6682.81 845.623 1
 2 -6 36 2519.31 800.6 1
 2 6 -36 2237.88 739.646 5
 -2 8 0 128.065 218.589 5
 2 8 0 -15.4748 401.624 1
 -2 -8 0 10.4215 243.412 3
 2 -8 0 -162.962 194.542 2
 -2 -8 0 -62.905 143.021 2
 2 -8 0 6.25015 202.718 3
 2 8 0 1.55678 214.258 5
 -2 8 0 16.6316 285.233 4
 2 8 -2 12513.1 312.617 4
 2 -8 2 14252.5 342.986 2
 -2 8 2 13595.4 602.608 1
 2 8 2 14207.1 518.484 1
 2 8 -2 14990.7 554.789 1
 -2 8 -2 14773.6 326.163 5
 -2 -8 2 14233.1 283.871 2
 2 -8 2 12857.5 369.813 3
 2 8 2 13626.8 350.598 5
 -2 -8 -2 14031.4 262.782 2
 2 -8 -2 14635.1 312.068 3
 2 8 -2 13287.2 347.113 5
 2 8 2 13287.5 304.721 4
 -2 8 -2 14332.1 391.576 4
 -2 -8 -2 14881.5 267.907 3
 2 -8 -2 14107.4 328.804 2
 2 -8 4 134.347 207.018 2
 -2 8 -4 257.862 266.936 4
 -2 8 -4 275.67 190.907 5
 2 8 -4 339.967 229.564 4
 -2 -8 -4 338.342 146.407 2
 2 8 4 267.569 219.151 4
 2 8 -4 217.299 230.231 5
 2 -8 -4 107.627 192.942 2
 2 8 4 246.878 382.246 1
 2 8 4 525.077 234.909 5
 -2 -8 4 128.533 181.94 2
 -2 8 4 149.968 462.674 1
 2 -8 -4 297.982 159.048 3
 2 -8 4 200.56 275.832 3
 2 -8 -6 6213.85 216.94 3
 -2 8 -6 6484.29 339.894 4
 2 -8 6 6193.98 379.471 3
 2 -8 6 5685.68 296.851 2
 -2 -8 6 5551.16 267.414 2
 2 8 6 5426.06 456.845 1
 -2 8 6 6580.61 491.238 1
 2 -8 -6 6183.11 268.598 2
 -2 -8 -6 6058.65 213.043 2
 -2 8 -6 5881.49 238.437 5
 2 8 -6 6127.66 304.063 4
 2 8 -6 5800.01 303.67 5
 2 -8 -8 48141 645.839 3
 -2 -8 -8 52394.3 661.573 4
 2 8 -8 51208.1 744.796 4
 -2 -8 8 50658.8 736.521 2
 2 -8 8 53127.8 787.589 2
 -2 8 -8 51662.8 746.729 4
 2 8 -8 48740.3 751.968 5
 2 -8 8 54816.3 924.313 3
 2 8 8 46786 906.761 1
 2 -8 -8 57389.6 766.185 2
 -2 8 -8 51079.8 679.957 5
 -2 8 -10 568913 5461.99 4
 -2 -8 -10 568285 5380.08 4
 2 -8 10 560020 5554.78 2
 -2 8 -10 570776 5415.63 5
 -2 -8 10 579220 5517.92 2
 2 -8 -10 574290 5393.7 3
 2 -8 -10 557611 5452.93 2
 -2 8 -12 803.383 336.796 4
 -2 -8 -12 887.5 293.572 4
 2 -8 -12 641.984 225.601 3
 2 -8 12 1014.45 506.868 3
 2 -8 -12 502.389 251.029 2
 -2 8 -14 1772.33 327.355 5
 2 8 -14 2332.86 385.207 5
 2 8 -14 2827.02 412.001 4
 2 8 14 2403.7 566.718 1
 -2 8 14 2564.82 531.681 1
 2 -8 14 2674.87 591.998 3
 -2 8 -14 2273.16 386.755 4
 2 8 16 820.718 578.06 1
 2 8 -16 -12.6562 415.892 4
 2 -8 16 363.216 414.305 1
 -2 8 16 478.597 525.131 1
 2 8 -16 84.7915 382.782 5
 2 -8 16 44.093 621.139 3
 -2 -8 -16 349.914 359.316 4
 2 8 -18 28804.8 713.483 4
 2 -8 -18 27563 669.04 4
 -2 8 -18 27334.6 647.333 5
 -2 8 18 26054.6 842.046 1
 2 -8 18 28451.7 742.703 1
 2 8 -18 27329.7 700.915 5
 2 -8 18 27437.3 1036.22 3
 2 -8 20 4418.18 547.277 1
 2 -8 -20 4353.64 515.37 4
 2 8 20 2694.98 599.051 1
 -2 -8 20 3771.59 461.068 1
 -2 8 20 4071.29 662.472 1
 2 8 -20 3464.48 480.2 5
 -2 8 -20 2601.79 498.202 4
 2 8 -20 3972.23 514.511 4
 -2 8 -20 3286.84 461.943 5
 2 -8 20 4211.5 808.461 3
 -2 8 -22 17106.6 631.78 5
 2 8 22 13800.6 763.582 1
 2 8 -22 19944.4 714.548 4
 -2 8 22 17120.5 842.55 1
 2 -8 -22 17054.8 660.35 4
 2 -8 22 16828.7 1024.31 3
 -2 -8 22 17079.6 641.886 1
 2 -8 22 19191.2 733.917 1
 2 8 -22 16448.2 679.147 5
 2 -8 -24 488.768 642.661 5
 -2 8 -24 376.855 542.987 4
 2 -8 24 339.59 587.784 1
 -2 8 24 671.389 663.638 1
 2 8 -24 -921.696 563.267 5
 2 8 -24 -454.824 591.46 4
 -2 8 -24 302.659 494.785 5
 2 -8 -24 59.7451 512.826 4
 2 -8 24 796.435 876.536 3
 2 8 24 -353.615 653.407 1
 -2 -8 24 -870.039 549.273 1
 2 -8 -26 15167.2 838.611 5
 2 -8 26 15163.4 1154.56 3
 -2 8 26 13380.5 821.485 1
 2 8 -26 13053.4 702.133 5
 2 8 -26 15289.4 770.578 4
 -2 8 -26 13355.3 680.184 5
 -2 -8 26 14003.7 705.872 1
 2 8 26 12470.3 831.887 1
 2 -8 26 13435.5 791.843 1
 -2 -8 -26 12407.5 820.272 5
 2 -8 28 348.507 1008.7 3
 2 8 -28 779.739 649.399 4
 -2 8 -28 330.248 566.3 5
 2 -8 -28 43.3537 725.599 5
 2 8 28 508.074 688.939 1
 -2 -8 -28 -87.2203 735.496 5
 -2 -8 28 650.212 591.065 1
 2 8 -28 276.17 579.36 5
 2 -8 28 914.651 651.028 1
 -2 8 28 978.144 704.463 1
 -2 -8 -30 23403 970.877 5
 2 8 -30 21832.3 843.472 5
 -2 -8 30 21495.5 858.183 1
 2 8 -30 22471 901.896 4
 2 -8 30 24163.1 942.038 1
 -2 8 30 21623.5 978.315 1
 -2 8 -30 20405.8 808.863 5
 2 -8 30 23124.8 1344.15 3
 2 -8 -32 -118.9 773.506 5
 2 8 32 -304.779 721.861 1
 2 8 -32 -135.675 762.908 4
 -2 -8 -32 105.577 738.493 5
 -2 8 34 327.147 736.179 1
 2 8 -34 64.4595 680.997 5
 2 8 34 322.723 740.416 1
 2 -8 34 6783.09 857.453 1
 2 -8 -34 1300.88 819.086 5
 2 -8 34 8472.87 1293.58 3
 2 -8 36 -1253.87 1222.09 3
 2 -8 36 993.339 786.729 1
 -2 8 36 548.144 774.071 1
 -2 10 0 52304.6 784.645 4
 2 10 0 50641.1 739.251 5
 -2 -10 0 48103.2 649.084 2
 2 10 0 54887.2 958.327 1
 -2 -10 0 54165.6 724.849 3
 2 -10 0 53224.1 717.527 3
 -2 10 0 54266.2 727.553 5
 2 10 0 51841 698.957 4
 2 -10 0 54723.9 728.816 2
 2 10 2 1173.77 234.638 4
 -2 10 -2 1281.48 292.07 4
 -2 -10 2 1286.91 186.52 2
 2 -10 -2 1252.42 205.795 2
 2 -10 2 1270.46 228.958 2
 -2 -10 -2 1430.06 181.459 3
 2 10 2 1457.37 252.111 5
 2 10 2 913.479 434.683 1
 2 10 -2 1226.97 234.04 5
 -2 10 -2 1506.52 233.945 5
 -2 -10 -2 1365.88 177.627 2
 2 -10 -2 1614.94 215.986 3
 2 10 -2 1186.07 238.217 4
 -2 10 2 1342.27 505.065 1
 -2 -10 2 1620.24 327.811 3
 2 -10 2 1331.24 254.338 3
 2 10 -2 1743.5 470.659 1
 2 10 4 2851.84 275.617 5
 -2 -10 4 2791.62 228.623 2
 2 -10 -4 2519.17 234.924 2
 -2 -10 -4 2449.06 189.978 2
 2 -10 4 2667.47 262.862 2
 -2 10 4 2670.13 526.408 1
 -2 10 -4 2555.11 302.602 4
 -2 -10 4 3103.05 401.035 3
 2 10 -4 2318.38 266.028 4
 2 10 4 2384.55 259.995 4
 2 10 -4 2474.96 257.801 5
 -2 -10 -4 2493.87 121.683 3
 2 10 4 2962.37 472.869 1
 -2 10 -4 2981.05 246.781 5
 2 -10 -4 2768.52 189.931 3
 2 -10 4 2269.1 330.182 3
 2 10 6 6434.04 493.33 1
 2 -10 6 6527.77 329.593 2
 -2 -10 -6 6715.19 238.374 2
 2 -10 -6 6567.78 228.909 3
 -2 -10 6 7147.29 307.211 2
 -2 10 -6 7127.51 363.582 4
 2 -10 -6 6456.68 293.332 2
 -2 10 -6 6780.62 283.895 5
 2 -10 6 5762.87 391.68 3
 2 -10 -8 182795 1794.25 3
 -2 10 -8 193917 1940.47 4
 -2 10 -8 193542 1857.64 5
 2 -10 -8 182709 1893.63 2
 -2 -10 8 197874 1936.98 2
 2 -10 8 189938 1981.65 2
 -2 -10 -8 190501 1829.41 2
 -2 10 -10 27431.2 592.541 4
 2 10 -10 29469.1 605.946 4
 2 10 -10 27030.3 593.912 5
 -2 -10 10 27075.2 584.51 2
 -2 10 -10 27263.5 524.967 5
 -2 -10 -10 28646.5 522.84 4
 2 -10 -10 27068.4 468.388 3
 2 -10 -10 27797.7 554.769 2
 2 -10 10 28326 786.272 3
 2 10 12 128942 1790.68 1
 2 -10 -12 130100 1469.37 3
 2 10 -12 131780 1589.08 4
 -2 10 12 140420 1841.38 1
 -2 10 -12 132573 1515.77 5
 -2 -10 12 127412 1590.62 2
 2 10 -12 141486 1637.03 5
 2 -10 12 138601 1859.08 3
 2 -10 -12 124020 1528.38 2
 -2 -10 -12 129440 1493.09 4
 2 -10 12 137566 1648.78 2
 -2 -10 14 -14.101 354.123 2
 -2 10 14 183.429 568.701 1
 2 10 14 -405.14 554.839 1
 -2 -10 -14 27.3647 331.422 4
 2 -10 14 121.98 387.468 2
 2 10 -14 92.5654 406.83 4
 2 10 -14 97.4673 383.664 5
 2 -10 14 469.475 570.952 3
 2 -10 16 6897.52 501.491 2
 -2 10 -16 6489.67 428.978 5
 2 10 16 6506.82 642.037 1
 -2 10 16 6358.79 649.371 1
 2 10 -16 5361 466.621 5
 2 10 -16 6233.29 511.378 4
 -2 10 -16 5902.77 488.446 4
 2 -10 16 6217.76 717.778 3
 -2 -10 18 442.696 447.653 2
 2 10 18 793.269 590.347 1
 -2 10 -18 1403.13 474.411 4
 2 -10 18 1510.78 731.244 3
 2 -10 18 997.061 475.469 2
 2 -10 -18 1042.87 436.643 4
 -2 10 18 1235.49 596.767 1
 2 10 -18 1006.07 451.681 5
 -2 10 -18 1252.02 410.654 5
 2 10 -18 382.972 499.775 4
 2 10 -20 21859.1 748.554 4
 2 -10 20 20736.8 1015.53 3
 2 -10 20 22360.5 750.243 2
 2 10 20 21566.9 865.422 1
 -2 10 20 21488.8 871.086 1
 -2 -10 20 18780.1 724.441 2
 2 10 -20 19645.6 679.98 5
 -2 10 -20 22318.7 661.45 5
 2 -10 -20 22509.1 701.257 4
 2 10 22 3170.38 659.865 1
 2 10 -22 3959.17 613.457 4
 -2 10 -22 4845.99 525.636 5
 2 10 -22 4613.75 538.307 5
 2 -10 -22 4220.76 556.182 4
 -2 10 22 4646.07 716.366 1
 2 -10 22 4905.86 888.993 3
 2 -10 -24 2748.98 689.34 5
 -2 10 24 1777.52 710.756 1
 -2 10 -24 358.681 571.143 4
 2 10 -24 1947.36 616.136 4
 2 -10 -24 375.378 547.167 4
 2 -10 24 1376.82 914.242 3
 2 10 24 1014.26 691.004 1
 -2 10 -24 2249.11 531.455 5
 2 10 -24 1809.93 545.2 5
 -2 -10 24 820.789 526.514 1
 2 -10 24 1117.8 612.564 1
 2 10 26 -432.013 713.618 1
 -2 10 26 -18.8416 713.757 1
 2 -10 -26 54.8489 688.739 5
 -2 10 -26 207.22 530.675 5
 -2 -10 26 -189.203 545.223 1
 2 10 -26 29.568 642.961 4
 2 10 -26 -273.605 540.057 5
 2 -10 26 -173.383 619.525 1
 2 -10 26 1214.88 990.165 3
 2 10 -28 19687.9 859.039 4
 2 10 28 14811.4 899.317 1
 2 10 -28 15563.3 748.915 5
 2 -10 28 16796 1233.56 3
 -2 -10 -28 17741.2 902.84 5
 -2 10 -28 17135 723.82 5
 2 -10 28 17329.2 831.397 1
 -2 -10 28 16137.8 738.169 1
 2 -10 30 1648.48 705.422 1
 2 10 -30 334.999 709.271 4
 -2 -10 -30 1106.18 720.529 5
 2 10 -30 -170.525 604.606 5
 -2 10 30 1470.76 749.546 1
 -2 10 -30 1163.25 590.225 5
 2 10 32 8011.5 811.038 1
 2 -10 -32 8519.81 858.988 5
 2 -10 -34 -519.191 834.45 5
 2 -10 34 762.301 770.517 1
 2 10 -34 -752.017 664.228 5
 2 -10 34 2126.94 1178.94 3
 2 10 34 -626.181 786.339 1
 -2 10 34 -929.529 801.391 1
 -2 -10 -34 1066.76 784.554 5
 2 -12 0 -68.3806 228.812 2
 -2 12 0 -32.9849 259.107 5
 2 12 0 -188.725 541.364 1
 -2 12 0 -7.45928 328.669 4
 -2 -12 0 -64.7159 271.831 3
 2 -12 0 -211.189 233.463 3
 -2 -12 -2 51787.4 728.777 2
 -2 -12 2 57190.3 766.036 2
 -2 12 -2 55600 798.857 5
 2 -12 -2 53413 784.444 2
 2 -12 2 53508.4 802.188 2
 2 12 2 57182.8 1083.85 1
 -2 -12 -2 57739.4 717.067 3
 -2 12 -2 53656.3 842.304 4
 2 -12 2 55743.4 825.838 3
 2 -12 -2 57082.7 767.303 3
 -2 -12 2 59153.7 882.391 3
 2 12 -2 57204.9 1122.95 1
 2 -12 4 -4.94318 255.207 2
 -2 -12 -4 -56.9768 205.694 2
 2 -12 -4 2.2631 230.71 2
 2 -12 -4 40.2899 183.973 3
 -2 12 -4 -187.114 255.87 5
 -2 12 -4 7.37529 327.205 4
 -2 -12 -4 -4.41052 140.92 3
 2 12 4 -230.293 535.927 1
 -2 12 -6 13258.8 392.062 5
 -2 -12 6 13226.7 400.831 2
 -2 -12 6 14106.5 616.772 3
 2 -12 -6 13031.6 401.24 2
 -2 -12 -6 11018.5 204.388 3
 -2 -12 -6 14061.3 358.379 2
 2 12 -6 13834.6 437.923 5
 2 -12 -6 13767.9 323.407 3
 2 12 -6 14618.9 457.435 4
 -2 12 6 16175 734.644 1
 2 12 8 2579.15 565.676 1
 -2 -12 -8 1812.59 122.428 3
 -2 -12 8 2392.84 310.039 2
 2 -12 8 2040.58 426.701 3
 2 -12 -8 2229.24 213.046 3
 -2 12 8 2866.3 602.986 1
 2 12 -8 2278.1 366.199 4
 -2 12 -8 2132.12 283.98 5
 2 12 -8 2473.15 349.393 5
 2 -12 -8 2158.07 286.085 2
 -2 -12 -8 2603.24 267.31 2
 2 12 -10 98601.3 1242.89 5
 -2 12 10 101388 1541.85 1
 2 -12 10 94448.7 1441.88 3
 2 -12 10 94194.8 1263.24 2
 -2 -12 -10 83202.8 937.222 3
 2 -12 -10 89867.3 1174.67 2
 2 12 10 102701 1538.52 1
 2 -12 -10 86298.9 1047.5 3
 -2 -12 -10 92815.4 1111.5 2
 -2 -12 10 84885.7 1195.82 2
 2 12 -10 92429.6 1196.47 4
 2 -12 12 7289.38 469.277 2
 -2 12 12 8524.35 689.284 1
 -2 -12 12 6727.85 425.492 2
 2 12 -12 7034.85 455.117 4
 2 12 -12 7526.15 458.896 5
 2 12 12 7561.55 676.023 1
 2 -12 12 6793.13 631.455 3
 -2 12 -12 7380.32 472.841 4
 -2 -12 -12 6963.09 392.236 4
 2 12 -14 5389.18 475.965 4
 -2 12 14 5514.08 654.873 1
 -2 -12 14 4651.7 431.223 2
 2 -12 14 5986.03 491.02 2
 -2 12 -14 5214.94 405.572 5
 2 12 14 4757.75 647.561 1
 2 -12 14 5074 661.956 3
 2 12 -14 5074.86 446.896 5
 -2 12 -14 5187.05 470.013 4
 2 12 -16 67.5987 463.752 4
 2 12 16 223.36 620.44 1
 -2 12 -16 710.224 452 4
 2 -12 -16 71.0662 342.65 2
 -2 12 -16 546.618 399.885 5
 2 -12 -16 115.074 296.408 3
 2 -12 16 417.668 471.661 2
 -2 12 16 410.797 645.588 1
 2 12 -16 380.246 435.535 5
 2 -12 16 -597.122 713.058 3
 2 12 -18 15609.2 675.546 4
 2 -12 -18 15167.9 486.183 3
 2 -12 -18 16165.7 554.579 2
 -2 -12 18 14892.1 641.535 2
 -2 12 -18 18223.1 672.226 4
 2 -12 18 15018.5 933.593 3
 2 12 18 15693.6 808.167 1
 -2 12 -18 17481.2 596.945 5
 2 12 -18 16093.2 637.261 5
 2 -12 18 17809.3 711.083 2
 -2 12 18 16840.6 849.371 1
 2 12 20 10580.1 802.09 1
 2 12 -20 11033 664.56 4
 -2 -12 20 9955.18 635.97 2
 2 -12 20 11996 670.696 2
 2 -12 20 11921.1 918.363 3
 -2 12 -20 11865.8 571.208 5
 -2 12 -20 11933.1 651.574 4
 2 12 -20 11928.7 621.824 5
 -2 12 20 11516.2 806.378 1
 2 -12 -20 10734 610.559 4
 -2 12 -22 32616.2 817.215 5
 -2 12 -22 32943.4 890.242 4
 2 12 -22 34713.5 908.773 4
 -2 -12 22 28286.1 864.112 2
 2 -12 22 30736.2 908.076 2
 2 -12 22 30877.9 1197.43 3
 -2 12 22 32103 1067.64 1
 2 12 22 29530.8 1045.58 1
 2 12 -22 30597.7 845.102 5
 -2 12 -24 -228.227 647.356 4
 -2 12 -24 -108.054 518.421 5
 2 12 24 -593.4 733.372 1
 -2 -12 24 658.193 585.796 2
 2 -12 24 205.523 904.092 3
 2 12 -24 -215.488 627.032 4
 2 12 -24 -179.313 540.894 5
 2 -12 24 -58.7924 616.939 2
 -2 12 24 -64.9116 755.648 1
 2 12 -26 3801.1 682.443 4
 -2 12 26 3616.18 810.344 1
 2 12 -26 3045.4 596.35 5
 2 -12 26 3279.76 999.054 3
 2 -12 26 3737.38 676.279 2
 2 12 26 2864.16 777.264 1
 2 -12 -26 1040.87 775.651 5
 -2 12 -26 3585.74 579.945 5
 -2 -12 26 3079.32 657.654 2
 2 -12 28 123.7 671.933 2
 2 12 -28 -176.309 692.26 4
 -2 12 -28 201.57 565.855 5
 2 -12 28 -1155.53 1048.48 3
 -2 12 28 1018.46 773.351 1
 2 12 -28 -282.397 597.271 5
 2 12 30 14746.8 939.577 1
 -2 12 -30 16305.7 759.143 5
 2 12 -32 -246.7 637.841 5
 -2 -12 -32 150.388 743.071 5
 -2 12 32 157.233 788.399 1
 2 12 32 315.899 784.844 1
 2 -12 -32 -195.578 827.935 5
 2 -12 32 127.875 730.95 2
 2 -12 32 1798.21 1143.74 3
 2 -12 -34 922.46 834.538 5
 2 -12 34 993.163 1148.87 3
 2 12 -34 -12.0899 779.964 4
 2 12 -34 463.865 657.985 5
 2 12 34 -99.5296 777.719 1
 -2 -12 -34 -683 811.048 5
 -2 12 34 318.475 808.059 1
 2 -12 34 903.402 766.05 2
 2 14 0 143405 1589.39 4
 2 -14 0 132618 1609.97 2
 -2 -14 0 137954 1567.25 3
 -2 14 0 138742 2028.53 1
 2 14 0 141825 1625.15 5
 -2 -14 0 134259 1539.57 2
 -2 -14 -2 2099.75 248.025 3
 -2 -14 2 2261.91 282.165 2
 -2 14 2 1635.15 683.904 1
 -2 -14 2 1594.99 390.046 3
 2 14 -2 2045.74 365.498 4
 2 -14 -2 1643.7 290.176 2
 2 14 -2 2260.08 345.206 5
 2 14 -2 2306.03 676.153 1
 2 14 2 2108.39 349.28 5
 2 14 2 1870.44 348.859 4
 -2 -14 -2 2075.44 268.303 2
 -2 -14 4 12261.1 406.497 2
 2 14 4 12964.1 470.766 4
 2 -14 -4 11475.9 415.277 2
 2 14 -4 11176.6 753.656 1
 2 -14 4 13191.7 496.936 3
 -2 -14 4 13264.1 566.228 3
 -2 -14 -4 12956.3 383.934 2
 2 14 -4 13350.4 463.635 4
 2 14 4 13833.7 483.127 5
 -2 14 4 14746.2 826.509 1
 2 -14 -4 13519.8 355.394 3
 2 14 -4 13542.9 462.703 5
 -2 -14 -4 12900 289.139 3
 2 14 6 1303.5 341.677 4
 -2 -14 -6 1325.7 269.658 2
 -2 -14 -6 904.679 144.399 3
 2 14 -6 1045.31 324.339 5
 2 -14 -6 1201.48 220.298 3
 -2 -14 6 1144.37 292.722 2
 -2 14 6 876.811 655.082 1
 2 14 6 1374.42 346.172 5
 2 -14 6 1248.02 412.235 3
 2 14 6 1723.58 699.725 1
 -2 14 -6 1248.8 385.114 4
 2 14 -6 1061.75 357.702 4
 -2 14 -8 47490 834.145 4
 -2 -14 -8 47255.8 710.122 2
 -2 -14 8 44032.6 762.513 2
 -2 14 -8 45588.2 749.449 5
 2 -14 8 44658.8 802.494 2
 -2 14 8 50551.5 1138.74 1
 2 14 -8 44067.8 781.783 4
 2 -14 -8 43203.6 629.644 3
 -2 -14 8 49237.8 1047.01 3
 2 14 -8 45854.1 793.188 5
 2 14 8 51816.3 1127.95 1
 2 -14 8 44650.1 928.314 3
 -2 14 -10 -7.83326 307.858 5
 -2 14 -10 96.2001 439.871 4
 2 14 10 450.813 659.721 1
 -2 -14 10 185.7 330.169 2
 -2 -14 10 731.743 612.16 3
 2 14 -10 -51.7971 365.753 5
 -2 14 10 266.41 657.54 1
 2 -14 10 -431.425 507.471 3
 2 14 -10 29.4387 395.222 4
 2 -14 10 192.552 361.111 2
 -2 14 -12 27150.2 605.363 5
 -2 14 12 30527.6 992.394 1
 2 -14 12 25905.9 872.3 3
 -2 -14 12 26133.6 664.814 2
 2 -14 12 26268.7 694.05 2
 -2 -14 12 26776.3 971.035 3
 2 14 12 29403.8 989.982 1
 2 14 -12 28987.6 693.849 5
 2 14 -12 26100.3 672.975 4
 -2 14 14 985.1 672.912 1
 -2 -14 14 1635.67 773.766 3
 -2 14 -14 254.568 465.02 4
 2 14 -14 901.656 448.947 4
 2 14 -14 285.278 416.968 5
 -2 14 -14 952.387 371.099 5
 2 -14 14 -39.7089 470.306 2
 2 14 14 1007.71 691.17 1
 2 -14 -14 776.077 345.692 2
 2 -14 14 -735.217 686.828 3
 2 14 -16 4467.82 539.315 4
 2 -14 16 4338.56 563.948 2
 2 -14 -16 4190.88 352.399 3
 -2 14 16 5328.39 753.197 1
 2 -14 16 3641.36 749.201 3
 2 14 -16 4886.48 524.816 5
 2 14 16 4711.61 742.039 1
 -2 14 -16 5403.28 464.945 5
 2 -14 -16 4374.13 430.695 2
 2 -14 -18 4817.43 455.07 2
 -2 14 -18 5635.79 571.057 4
 -2 14 -18 5404.94 503.688 5
 2 14 -18 4898.34 544.633 5
 -2 14 18 5738.83 806.595 1
 2 14 18 5112.2 751.186 1
 2 -14 -18 5114.09 406.052 3
 2 -14 18 3399.48 776.237 3
 2 14 -18 4519.69 572.675 4
 2 -14 18 4868.41 594.462 2
 -2 -14 18 4403.4 552.296 2
 -2 14 -20 82568.4 1325.2 4
 -2 -14 20 76303.7 1368.68 2
 2 -14 20 81248.7 1410.06 2
 2 14 20 80597.8 1571.88 1
 -2 14 -20 81547.3 1269.48 5
 2 14 -20 85405.2 1348.57 4
 -2 14 20 85819.6 1611.81 1
 2 14 -20 79417.7 1328.54 5
 2 -14 20 82352.3 1683.04 3
 2 14 22 292.922 793.145 1
 2 14 -22 415.188 598.563 4
 -2 14 22 571.425 771.287 1
 -2 14 -22 -31.9868 610.555 4
 2 -14 22 174.208 601.154 2
 -2 14 -22 -233.603 518.582 5
 2 14 -22 42.2999 545.151 5
 2 -14 22 -324.648 852.102 3
 -2 14 24 651.825 797.151 1
 -2 14 -24 426.891 621.4 4
 2 -14 24 907.748 651.034 2
 2 14 -24 375.753 631.603 4
 2 14 -24 720.177 571.35 5
 2 -14 24 928.98 899.995 3
 -2 14 -24 344.598 541.58 5
 -2 14 26 99.8217 817.614 1
 2 14 26 -188.516 807.422 1
 -2 14 -26 383.387 558.665 5
 2 14 -26 391.81 662.469 4
 2 14 -26 -444.002 594.38 5
 2 -14 26 -174.066 668.579 2
 2 -14 26 -835.537 976.216 3
 -2 14 -28 11187.1 696.492 5
 2 -14 28 10562 815.48 2
 2 -14 -30 -33.8513 773.473 5
 -2 14 30 412.83 803.952 1
 2 14 -30 892.803 645.596 5
 -2 -14 30 2338.79 1238.88 3
 2 14 30 -832.026 790.114 1
 2 -14 -32 3563.43 860.833 5
 -2 14 32 4982.63 890.661 1
 2 14 32 4126.66 867.087 1
 -2 -14 -32 4046.2 815.181 5
 -2 -14 32 8988.29 1341.87 3
 2 14 -32 4603.57 707.583 5
 2 14 -32 617.152 804.131 4
 2 -14 32 6309.18 835.56 2
 2 -14 32 9358.66 1210.3 3
 -2 -16 0 -269.469 287.999 2
 -2 16 0 -221.766 440.383 4
 2 16 0 -701.142 720.421 1
 2 16 0 -220.992 374.97 4
 -2 16 0 160.736 738.481 1
 -2 16 0 30.2952 351.592 5
 2 16 0 -103.229 357.782 5
 2 -16 0 136.8 306.567 3
 -2 -16 0 -259.939 321.156 3
 2 16 2 104773 1369.2 4
 -2 -16 -2 102880 1311.45 2
 -2 -16 2 101633 1325.99 2
 2 16 2 117201 1835.26 1
 -2 -16 2 104050 1398.36 3
 -2 16 2 105221 1810.85 1
 2 16 -2 109530 1831.47 1
 2 16 -2 109138 1405.95 5
 2 16 2 108367 1408.3 5
 2 16 -2 109160 1372.51 4
 2 -16 2 108081 1393.4 3
 -2 16 -2 115561 1402.14 5
 -2 -16 -2 102762 1235.09 3
 -2 16 -2 110802 1461.48 4
 2 16 -4 131.923 382.131 4
 2 -16 4 46.4393 366.412 3
 2 16 4 -404.895 409.764 4
 2 16 4 -548.123 737.398 1
 -2 16 4 265.112 737.06 1
 -2 -16 4 -289.644 306.01 2
 2 -16 4 42.3551 321.565 2
 -2 16 -4 -66.0657 433.522 4
 2 16 4 -204.277 370.96 5
 -2 16 -4 -350.738 348.073 5
 2 16 -4 136.325 348.421 5
 -2 -16 -4 224.857 206.835 3
 2 16 6 3494.01 403.902 4
 2 16 -6 3547.05 426.254 4
 -2 -16 6 4202.93 562.489 3
 2 16 6 5294.83 795.473 1
 -2 -16 6 3962.25 361.665 2
 2 16 6 4268.62 415.055 5
 -2 16 -6 3666.26 387.675 5
 2 16 -6 4280.76 401.331 5
 2 -16 6 3769.91 383.978 2
 -2 16 -6 3882.38 474.027 4
 2 -16 6 4546.06 503.513 3
 -2 16 6 4114.02 776.164 1
 -2 16 8 896.809 735.246 1
 2 16 -8 785.855 412.122 4
 2 16 8 1677.51 742.673 1
 -2 16 -8 1030.16 354.713 5
 -2 -16 8 940.102 337.778 2
 2 16 -8 1269.76 378.721 5
 2 -16 8 1233.18 373.792 2
 -2 16 -8 577.283 434.029 4
 2 -16 8 1199.98 475.074 3
 -2 -16 8 972.044 594.624 3
 2 16 -10 28933.9 703.749 4
 2 -16 10 30002.8 719.906 2
 -2 -16 10 27760.1 675.599 2
 2 16 -10 28186.8 692.435 5
 2 -16 -10 28916.2 668.408 2
 2 -16 10 28470.6 833.227 3
 -2 16 -10 28790.8 656.501 5
 -2 -16 12 455.842 714.993 3
 2 16 -12 40.8284 410.535 5
 2 16 -12 174.983 464.96 4
 -2 -16 12 202.586 372.161 2
 -2 16 -12 21.7105 370.706 5
 -2 16 12 -108.241 756.872 1
 -2 16 -12 -144.069 522.016 4
 2 -16 12 323.505 416.362 2
 2 16 12 -57.3835 818.343 1
 2 -16 -12 -636.731 393.357 2
 2 16 -14 3665.78 537.759 4
 2 16 -14 3604.06 486.545 5
 -2 16 14 3554.41 797.213 1
 -2 16 -14 736.199 554.039 4
 2 -16 14 3789.61 518.481 2
 -2 -16 14 4815.65 841.433 3
 2 -16 -14 3350.19 312.249 3
 2 -16 14 190.471 713.177 3
 2 16 14 4582.57 818.725 1
 -2 16 -14 3675.27 436.979 5
 2 -16 -14 3716.64 419.575 2
 -2 -16 16 -327.632 843.316 3
 -2 16 -16 7.14549 436.548 5
 -2 16 -16 8.27049 537.972 4
 2 16 -16 131.892 468.792 5
 2 -16 -16 -117.975 410.882 2
 2 -16 -16 -36.5505 315.485 3
 2 16 -16 78.6712 530.369 4
 2 16 16 49.7538 768.005 1
 2 -16 16 -269.677 538.852 2
 -2 16 16 -317.807 786.266 1
 2 16 18 89069 1702.95 1
 -2 16 -18 85567.6 1308.73 5
 -2 16 -18 86790.3 1380.73 4
 2 16 -18 85787.5 1382.49 5
 2 -16 18 85663.1 1460.69 2
 2 16 -18 87243.1 1375.98 4
 2 -16 18 83814 1691.08 3
 -2 -16 18 81122.5 1813.13 3
 2 16 20 884.86 810.71 1
 -2 16 -20 259.196 501.882 5
 2 -16 20 1082.43 617.772 2
 -2 16 20 1280.67 859.695 1
 -2 -16 20 1273.17 996.471 3
 -2 16 -20 126.605 595.618 4
 2 16 -20 1219.96 601.445 4
 2 -16 20 439.343 829.306 3
 2 16 -20 1102.37 560.276 5
 -2 16 -22 10207.4 705.342 4
 2 16 -22 11127.1 739.358 4
 2 -16 22 8890.88 989.095 3
 -2 16 22 10548.4 972.626 1
 -2 16 -22 10438.6 634.59 5
 2 16 22 10040.2 953.876 1
 -2 -16 22 12185.3 1157.04 3
 2 16 -22 10305.8 677.862 5
 -2 16 24 -148.176 823.831 1
 2 16 24 -868.524 881.949 1
 -2 16 -24 -504.229 646.946 4
 -2 -16 24 894.474 1080.14 3
 2 -16 24 -124.513 643.536 2
 2 16 -24 1760.32 685.686 4
 -2 16 -24 -381.471 561.021 5
 2 16 -24 1866.84 630.021 5
 2 -16 24 -937.715 915.373 3
 2 16 -26 1724.46 623.415 5
 2 -16 26 154.585 698.836 2
 2 16 -26 1785.49 700.489 4
 -2 16 -26 1670.54 601.643 5
 -2 16 -28 -757.449 620.707 5
 -2 -16 28 1828.28 1212.08 3
 -2 16 28 -100.607 863.263 1
 2 -16 28 -842.335 712.003 2
 2 16 28 150.428 834.743 1
 2 -16 28 -1446.39 1037.79 3
 2 -16 -30 8604.84 884.294 5
 2 16 30 8646.67 927.833 1
 -2 16 30 7337.23 976.111 1
 2 16 -30 6974.9 737.561 5
 2 -16 30 5346.32 1128.96 3
 -2 -16 32 2456.43 1267.77 3
 2 -16 -32 329.047 823.69 5
 2 -16 32 452.416 780.154 2
 2 16 -32 42.4351 803.646 4
 2 16 -32 -278.181 658.822 5
 2 -16 32 -748.937 1111.25 3
 2 16 32 3004.75 882.91 1
 -2 18 0 115090 1545.94 4
 2 -18 0 102090 1434.04 2
 -2 -18 0 106598 1387.92 3
 2 18 0 109165 1470.85 5
 -2 18 0 113636 1471.41 5
 2 18 0 116123 1967.08 1
 2 -18 0 109972 1420.35 3
 2 18 0 108515 1437.83 4
 -2 18 0 104940 1939.68 1
 2 18 2 3624.73 868.698 1
 -2 18 -2 4673.21 538.722 4
 2 18 -2 6106.25 501.433 4
 2 18 -2 5894.34 467.34 5
 2 -18 2 2997.53 399.55 2
 2 -18 -2 5095.77 419.799 2
 -2 -18 -2 3594.42 337.4 3
 -2 18 -2 5078.53 473.101 5
 2 18 -2 6335.09 973.301 1
 2 -18 -2 4946.76 395.969 3
 -2 18 2 419.988 921.315 1
 2 18 2 3541.93 468.68 4
 2 -18 2 5248.74 431.007 3
 2 18 2 4865.04 467.25 5
 2 -18 4 9618.01 520.952 3
 2 -18 -4 11386.2 486.169 2
 2 18 -4 10514.4 537.526 5
 -2 -18 4 10528.4 603.58 3
 2 -18 -4 10743.1 412.439 3
 2 -18 4 7419.51 477.005 2
 2 18 4 9872.15 535.661 5
 -2 18 -4 10081 593.913 4
 2 18 4 11486.3 934.171 1
 -2 18 -4 10101.2 508.947 5
 2 18 -4 11132 562.624 4
 2 18 4 8869.66 551.947 4
 2 18 -4 10963.9 965.817 1
 -2 18 -6 -707.096 395.166 5
 2 18 -6 -605.724 464.417 4
 -2 18 -6 -820.199 510.98 4
 2 -18 -6 315.552 280.19 3
 2 18 6 -282.346 851.291 1
 2 -18 -6 724.422 366.394 2
 2 18 -6 218.713 382.68 5
 2 18 6 -101.114 412.752 5
 -2 18 6 -682.92 990.685 1
 2 -18 6 142.851 381.498 2
 2 18 6 -121.416 422.348 4
 2 -18 6 -57.8508 462.628 3
 -2 -18 6 -710.427 559.91 3
 2 18 -8 18025.9 632.215 4
 2 -18 -8 18420.1 588.829 2
 2 18 -8 18058 602.96 5
 -2 -18 8 19301.6 830.819 3
 2 -18 -8 18681.6 447.063 3
 -2 18 -8 18716.1 610.01 5
 2 -18 8 20219.4 629.209 2
 2 -18 8 19536.2 753.727 3
 2 18 -10 -17.3369 469.164 4
 2 -18 10 43.0075 431.382 2
 2 18 -10 424.454 417.499 5
 2 -18 -10 588.949 269.105 3
 2 -18 -10 123.348 383.384 2
 -2 18 -10 -389.835 400.161 5
 -2 18 -10 -51.1061 520.962 4
 -2 18 10 187.074 834.191 1
 -2 -18 10 379.629 666.86 3
 2 18 10 1191.92 849.443 1
 2 -18 10 249.617 536.619 3
 2 18 -12 14426.2 630.539 4
 2 -18 -12 14189.6 417.446 3
 2 -18 -12 13997.1 574.285 2
 2 18 -12 13308.1 595.562 5
 2 -18 12 14082.3 637.743 2
 2 -18 12 13896.8 762.818 3
 -2 18 -12 14458.5 575.903 5
 -2 -18 12 15457.9 910.417 3
 -2 18 -12 15504.6 693.256 4
 2 18 -14 431.642 547.182 4
 -2 18 14 1157.53 858.892 1
 2 -18 -14 895.577 438.777 2
 -2 18 -14 266.522 436.301 5
 -2 18 -14 437.325 603.736 4
 2 18 -14 310.731 487.021 5
 -2 -18 14 476.096 846.729 3
 2 -18 14 160.344 483.526 2
 2 -18 14 174.39 686.314 3
 2 18 14 746.586 884.461 1
 -2 18 -16 12475 724.276 4
 2 18 -16 13964.7 715.209 4
 2 -18 16 12378.8 882.047 3
 -2 18 -16 11465 588.453 5
 -2 18 16 17198.6 1053.68 1
 2 18 -16 11817.9 668.772 5
 -2 -18 16 13867.6 1073.46 3
 2 18 16 15284.7 1055.58 1
 2 -18 16 12108.8 692.025 2
 -2 18 -18 1471.55 623.732 4
 2 18 -18 2113.58 640.026 4
 2 18 18 2928.67 917.177 1
 -2 18 18 3376.89 955.35 1
 2 18 -18 1299.6 575.21 5
 2 -18 18 1575.04 807.238 3
 -2 18 -18 1431.17 495.75 5
 -2 -18 18 2464.7 991.484 3
 2 -18 18 1850.48 598.251 2
 2 18 -20 30545.2 918.36 4
 -2 18 20 32892.2 1242.32 1
 -2 18 -20 26395.2 800.315 5
 2 18 -20 25191.4 850.814 5
 -2 18 -20 28604.5 915.452 4
 2 18 20 31573.2 1246.99 1
 -2 -18 20 28406.1 1326.12 3
 2 -18 20 24287.2 1141.65 3
 2 -18 22 -65.0372 659.655 2
 -2 18 -22 795.912 563.196 5
 -2 18 22 185.861 904.134 1
 2 18 22 1153.92 930.373 1
 2 -18 22 556.592 904.965 3
 -2 18 -22 408.557 653.488 4
 2 18 -24 3054.36 722.254 4
 -2 18 -24 1879.56 695.828 4
 -2 18 -24 1907.66 611.043 5
 2 18 -24 3318.21 657.52 5
 -2 -18 26 32.7272 1148.01 3
 -2 18 26 -176.87 891.878 1
 -2 18 -26 -528.053 619.766 5
 2 -18 26 -819.521 737.372 2
 2 18 26 272.333 909.308 1
 -2 18 28 5691.69 965.488 1
 2 -18 28 3494.16 1077.81 3
 2 18 28 5912.57 963.364 1
 -2 -18 28 6610.79 1295.74 3
 2 18 -28 4386.67 712.214 5
 2 18 -30 5.77294 666.85 5
 -2 -18 30 2254.68 1264.23 3
 2 -18 30 -186.726 784.281 2
 -2 18 30 228.57 920.831 1
 2 18 -30 11.8689 789.513 4
 2 18 30 1346.68 911.747 1
 -2 20 0 1045.61 546.953 4
 2 20 0 -100.13 493.079 4
 2 -20 0 178.265 410.097 2
 2 20 0 -186.18 457.589 5
 -2 20 0 972.957 939.34 1
 -2 20 0 1083.91 466.387 5
 2 20 0 678.928 914.334 1
 2 20 2 38627.2 1337.63 1
 2 -20 -2 36104.8 751.96 3
 -2 20 -2 32108.7 1278.3 1
 -2 20 -2 35122.3 923.518 4
 2 20 2 31741.9 806.888 4
 2 20 -2 34460.6 1303.69 1
 2 20 2 33842.1 826.226 5
 -2 20 -2 34572.4 816.337 5
 -2 20 2 37854.6 1386.75 1
 2 20 -2 33502.4 793.462 5
 2 -20 2 35011.2 780.07 3
 2 -20 2 30817.9 770.873 2
 2 20 -2 33496.9 807.043 4
 -2 -20 2 33745.6 815.281 3
 2 -20 -2 33478.3 785.465 2
 -2 -20 4 776.469 508.174 3
 2 20 4 -264.931 509.907 4
 2 20 -4 442.139 479.241 4
 2 -20 4 118.021 455.208 3
 2 20 -4 268.79 899.926 1
 2 -20 -4 1109.52 412.867 2
 -2 20 4 -146.092 962.459 1
 2 20 4 -590.573 907.258 1
 2 20 4 -81.1357 465.377 5
 -2 20 -4 -216.249 446.586 5
 2 20 -4 452.323 446.246 5
 2 -20 -4 590.85 334.264 3
 -2 20 -4 -417.343 556.065 4
 -2 20 -6 3666.68 586.917 4
 2 -20 6 3370.78 483.876 2
 -2 20 -6 3585.13 483.584 5
 2 20 -6 3937.28 909.677 1
 2 -20 -6 3414.62 451.164 2
 2 -20 6 3601.71 535.039 3
 -2 -20 6 3713.68 610.943 3
 2 20 -6 4405.31 480.751 5
 2 20 6 4805.56 996.304 1
 2 -20 -6 4186.97 339.965 3
 2 20 -6 3807.59 539.559 4
 2 20 8 -657.947 949.028 1
 2 -20 -8 113.949 409.16 2
 -2 20 -8 41.3793 445.008 5
 2 20 -8 313.399 438.875 5
 2 -20 8 -10.8032 567.204 3
 2 -20 -8 201.374 283.989 3
 2 -20 8 -155.433 457.851 2
 -2 20 8 -112.76 916.319 1
 2 20 -8 26.0799 502.1 4
 -2 -20 8 111.741 660.771 3
 -2 20 -8 -190.507 558.838 4
 2 20 -10 18488.5 672.005 5
 -2 20 -10 21685.5 796.907 4
 2 -20 -10 18648.3 665.845 2
 2 -20 10 20950.7 869.451 3
 2 -20 -10 18573.9 486.829 3
 2 20 -10 20174.1 739.538 4
 -2 20 10 21617.9 1144.09 1
 2 20 10 24635.7 1192.04 1
 -2 20 -10 19560.5 680.002 5
 -2 -20 10 20785.8 950.321 3
 2 -20 10 18777.9 701.576 2
 -2 20 -12 3972.61 650.638 4
 2 20 -12 2274.77 578.506 4
 -2 -20 12 2381.11 827.283 3
 -2 20 12 2129.94 978.576 1
 -2 20 -12 3185.52 503.207 5
 2 -20 12 3037.39 715.13 3
 2 20 12 3775.16 990.817 1
 2 20 -12 1742.23 506.552 5
 2 -20 12 3089.73 553.349 2
 -2 20 -14 1937.92 635.861 4
 2 20 -14 1868.6 616.072 4
 2 20 14 2491.93 1018.44 1
 -2 20 -14 2010.87 508.794 5
 -2 -20 14 3094.71 899.288 3
 2 20 -14 1702.65 539.922 5
 -2 20 14 1217.97 987.103 1
 2 -20 14 1761.6 562.107 2
 2 -20 14 1044.49 690.373 3
 2 20 -16 571.633 609.458 4
 -2 20 -16 676.446 655.038 4
 2 20 16 614.407 1013.85 1
 2 -20 16 700.265 566.816 2
 2 20 -16 1440.96 566.698 5
 -2 20 16 1279.85 929.964 1
 -2 -20 16 1167.66 938.383 3
 2 -20 16 -267.484 736.561 3
 -2 20 -16 511.346 485.406 5
 2 -20 18 10338.1 910.897 3
 2 -20 18 12151.4 733.403 2
 2 20 -18 15036.3 790.272 4
 -2 -20 18 13291.7 1124.56 3
 -2 20 -18 12162.8 649.883 5
 2 20 -18 12822.1 730.854 5
 -2 20 18 16377.7 1134.14 1
 -2 20 -18 15265 818.855 4
 2 20 -20 2273.05 699.498 4
 -2 -20 20 3323.62 1084.37 3
 -2 20 -20 2545.79 699.639 4
 -2 20 20 3649.34 993.696 1
 -2 20 -20 2466.65 561.76 5
 2 20 -20 2154.93 626.548 5
 2 -20 20 266.437 654.879 2
 2 -20 20 1777.07 848.935 3
 2 20 -22 12359.7 819.059 4
 -2 20 -22 11789.8 828.883 4
 2 -20 22 11092.6 809.148 2
 -2 20 -22 10365.5 680.506 5
 2 20 -22 11450.1 746.926 5
 -2 20 24 -433.144 925.081 1
 -2 -20 24 -1428.9 1168.11 3
 2 -20 24 -751.108 943.018 3
 -2 20 -24 5.74981 746.295 4
 2 20 24 -604.033 939.569 1
 2 -20 24 -305.783 726.269 2
 -2 20 -24 549.626 606.993 5
 2 20 26 451.02 986.562 1
 2 -20 26 -557.992 1015.74 3
 2 20 -26 623.154 776.575 4
 -2 20 -26 532.567 653.91 5
 -2 20 26 507.182 950.309 1
 2 -20 26 253.444 771.509 2
 -2 -20 26 268.434 1210.1 3
 2 20 -26 -187.939 671.843 5
 2 20 -28 -81.0577 680.978 5
 2 -20 28 -2030.43 1078.9 3
 2 20 28 496.186 987.352 1
 -2 20 28 -228.17 967.473 1
 2 20 -28 256.218 796.99 4
 -2 -20 28 -555.703 1249.06 3
 -2 22 0 18479.4 777.528 4
 2 22 0 17520.3 721.576 4
 2 22 0 18871.4 695.543 5
 2 22 0 19285.4 1190.54 1
 2 -22 0 18917.2 618.698 3
 -2 22 0 19086.2 690.497 5
 -2 22 0 19109.4 1216.87 1
 2 -22 0 16313.1 650.978 2
 2 -22 2 4.00669 426.927 3
 2 -22 2 -484.896 461.956 2
 -2 22 -2 908.854 1007.1 1
 2 -22 -2 -221.968 414.246 3
 2 22 2 -178.157 510.93 5
 2 22 -2 -90.0999 496.163 5
 2 22 2 -155.545 547.206 4
 2 22 -2 -183.818 960.37 1
 -2 22 -2 -630.743 625.76 4
 -2 22 2 -64.0685 1022.49 1
 2 -22 -2 -156.721 435.292 2
 -2 22 -2 -161.592 507.691 5
 2 22 -2 -41.7813 531.262 4
 2 22 2 -1282.26 1009.99 1
 2 22 -4 1955.69 995.145 1
 2 22 -4 1831.35 555.322 4
 -2 22 -4 1841.14 529.456 5
 2 -22 -4 1839.12 458.698 2
 -2 22 -4 1779.28 990.673 1
 2 -22 4 1868.56 512.663 3
 2 -22 -4 2147.03 367.975 3
 2 22 -4 2114.11 493.249 5
 2 -22 4 1906.22 486.64 2
 2 22 4 1141.84 1022.01 1
 -2 -22 4 2107.44 552.951 3
 -2 22 4 1958.46 995.485 1
 2 22 4 2418.88 524.434 5
 2 22 4 2053.76 569.156 4
 -2 22 -4 2036.6 627.916 4
 2 -22 6 -434.352 529.49 3
 -2 22 6 -131.69 970.551 1
 -2 22 -6 82.1961 618.253 4
 2 22 -6 218.115 534.84 4
 -2 -22 6 730.847 600.759 3
 2 22 -6 26.0801 507.177 5
 -2 22 -6 -564.998 520.771 5
 2 -22 -6 45.9211 322.531 3
 2 22 -6 929.921 923.952 1
 2 22 6 -133.189 1040.07 1
 2 -22 6 153.005 467.375 2
 2 22 -8 16682 765.115 4
 2 22 -8 16175.3 1108.57 1
 -2 -22 8 17035.5 874.441 3
 2 -22 8 18871.6 824.05 3
 2 22 8 22678 1327.49 1
 -2 22 -8 25148.5 892.411 4
 -2 22 8 21340.3 1212.45 1
 2 -22 8 18227.4 716.358 2
 2 22 -8 17154.3 700.011 5
 -2 22 -8 21613.8 739.227 5
 -2 22 10 2192.58 1047.21 1
 -2 -22 10 2095.69 792.99 3
 2 -22 10 2571 548.004 2
 -2 22 -10 3457.73 547.723 5
 2 22 10 2860 1078.84 1
 2 22 -10 1830.02 635.772 4
 2 -22 10 3023.72 707.929 3
 2 22 -10 2482.65 551.579 5
 -2 22 -10 3773.54 682.756 4
 -2 22 -12 23312.7 856.494 4
 2 22 -12 20416.1 831.168 4
 -2 22 -12 19734.2 733.129 5
 2 -22 12 20121.7 932.805 3
 -2 22 12 30592.2 1368.71 1
 2 -22 12 18293.4 741.149 2
 -2 -22 12 19583.1 1077.1 3
 2 22 -12 17068.8 743.364 5
 2 22 12 26778.9 1332.28 1
 -2 22 -14 573.597 639.936 4
 2 22 -14 -269.464 642.486 4
 -2 -22 14 -1472.82 922.38 3
 2 -22 14 -6.85964 711.466 3
 -2 22 -14 39.3637 517.451 5
 2 22 -14 4.64756 559.784 5
 2 -22 14 103.875 531.379 2
 2 22 14 583.27 1114.47 1
 -2 22 16 1731.05 990.723 1
 2 -22 16 2120.04 601.488 2
 2 -22 16 1813.06 766.862 3
 -2 22 -16 1863.04 685.18 4
 -2 22 -16 1738.44 552.069 5
 2 22 -16 1925.59 585.328 5
 -2 -22 16 2458.24 938.328 3
 2 22 -16 3020.08 683.585 4
 2 22 -18 136.842 654.665 4
 -2 22 -18 21.6664 690.343 4
 2 -22 18 755.48 629.746 2
 2 22 -18 106.573 589.361 5
 2 22 18 1156.93 1127.88 1
 2 -22 18 786.61 787.595 3
 -2 22 -18 332.446 549.626 5
 -2 -22 18 1037.03 970.921 3
 2 -22 20 10304.1 773.44 2
 -2 22 -20 9748.5 678.049 5
 -2 22 -22 162.313 610.738 5
 -2 22 -22 65.7219 782.578 4
 2 -22 22 790.12 700.904 2
 -2 22 22 877.154 1027.22 1
 2 -22 22 274.381 905.395 3
 2 22 22 -218.151 1058.32 1
 2 22 -24 1639.99 753.569 4
 -2 -22 24 -521.378 1144.41 3
 2 22 24 357.983 1045.43 1
 -2 22 24 715.845 1015.57 1
 2 -22 24 957.807 976.49 3
 2 22 -24 825.587 672.14 5
 2 22 26 -1008.3 1065.23 1
 -2 -22 26 -894.855 1205.63 3
 -2 22 26 -1830.28 1034.52 1
 2 22 -26 458.779 775.423 4
 2 22 -26 76.5186 688.956 5
 2 24 0 -573.342 1045.68 1
 2 24 0 -419.646 591.735 4
 -2 24 0 -942.746 558.101 5
 -2 24 0 729.347 1099.19 1
 2 -24 0 -72.7303 438.209 3
 -2 24 0 -836.21 626.023 4
 2 24 2 7976.3 702.714 4
 2 24 -2 6552.68 1117.47 1
 2 24 2 8845.71 1177.4 1
 -2 24 -2 8228.65 649.87 5
 2 24 2 8067.37 639.887 5
 2 -24 -2 7954.96 497.049 3
 -2 24 -2 8070.47 1172.32 1
 2 -24 2 7983.1 569.139 3
 2 24 -2 8675.05 635.458 5
 -2 24 2 8246.2 1152.81 1
 -2 24 -2 6848.4 747.776 4
 2 24 4 -705.314 546.121 5
 2 24 4 -898.398 1099.66 1
 -2 24 4 588.233 1052.3 1
 2 24 -4 -1324.19 1044.66 1
 2 24 4 -44.2246 571.932 4
 -2 24 -4 4.74587 554.676 5
 2 -24 4 829.009 543.787 3
 -2 24 -4 914.751 680.165 4
 2 24 -4 50.6387 541.986 5
 2 24 -4 -520.5 606.962 4
 2 24 -6 554.661 616.611 4
 2 24 -6 2117.73 541.766 5
 -2 24 -6 2767.42 690.878 4
 -2 -24 6 2071.28 644.449 3
 2 24 -6 1872.89 1013.46 1
 2 24 6 1572.77 1128.37 1
 -2 24 -6 2017.98 555.753 5
 -2 24 6 2291.55 1051.59 1
 2 -24 6 2479.69 604.815 3
 2 24 -8 1543.45 646.282 4
 2 24 8 3052.51 1181.08 1
 -2 24 8 1554.52 1076.61 1
 -2 24 -8 1712.37 566.81 5
 -2 24 -8 2299.71 696.293 4
 2 24 -8 3184.89 592.365 5
 2 -24 8 2715.74 621.899 3
 -2 -24 8 2911.25 714.439 3
 2 24 -8 3503.33 1030.42 1
 -2 24 -10 37378.2 1041.99 4
 2 24 10 42728.9 1599.68 1
 -2 24 -10 30392.6 868.153 5
 -2 24 10 39352 1513.86 1
 2 -24 10 32268 1033.94 3
 2 24 -10 31071.7 903.911 5
 2 24 -10 28797.6 1291.77 1
 -2 -24 10 33916.5 1141.42 3
 -2 24 -12 -560.023 686.338 4
 2 24 12 1979.87 1142.16 1
 -2 24 -12 18.7793 543.482 5
 2 24 -12 604.729 556.374 5
 2 -24 12 514.771 710.193 3
 2 24 -12 210.638 697.619 4
 -2 24 12 -838.222 1115.02 1
 -2 -24 12 -775.565 860.032 3
 -2 24 -14 287.533 693.459 4
 2 24 -14 633.062 576.998 5
 -2 24 -14 805.795 563.972 5
 2 24 -14 825.244 669.228 4
 2 -24 14 1151.53 743.068 3
 2 24 14 1317.42 1180.32 1
 -2 -24 14 -115.061 922.693 3
 -2 -24 16 -1157.04 979.026 3
 -2 24 -16 444.443 571.763 5
 -2 24 -16 21.7707 703.997 4
 -2 24 -18 405.503 775.809 4
 -2 24 -18 3071.4 629.241 5
 2 24 -20 -5.45967 738.273 4
 2 24 20 -375.282 1139.42 1
 2 24 -20 -5.51812 641.3 5
 -2 24 -20 -426.609 629.99 5
 -2 24 -20 23.5114 784.033 4
 2 -24 20 758.83 857.582 3
 2 24 -22 5398.79 825.482 4
 2 24 22 5253.08 1178.27 1
 -2 -24 22 2507.44 1171.7 3
 2 24 -22 5352.01 733.407 5
 -2 24 22 6560.37 1151.95 1
 2 -24 22 3019.48 973.665 3
 -2 24 24 -1780.8 1124.68 1
 2 24 -24 203.026 681.331 5
 2 24 24 537.361 1123.39 1
 2 -24 24 62.6337 933.444 3
 2 24 -24 1882.24 805.978 4
 -2 -24 24 -170.339 1177.05 3
 2 26 0 8034.39 694.11 5
 2 -26 0 8231.15 562.999 3
 -2 26 0 9941.11 1285.78 1
 2 26 0 6597.47 1175.17 1
 -2 26 0 7624.58 749.899 4
 -2 26 2 478.56 1099.97 1
 -2 26 -2 -544.595 694.477 4
 2 26 2 -327.165 660.696 4
 -2 26 -2 314.164 582.563 5
 2 26 -2 -1808.53 1116.44 1
 2 26 2 -652.656 614.49 5
 2 26 -2 -997.255 610.317 5
 2 -26 2 371.38 487.947 3
 2 26 2 -383.883 1110.4 1
 2 26 -2 -221.384 631.728 4
 -2 26 -2 174.241 1146.52 1
 2 26 4 222.521 602.178 4
 2 26 -4 294.862 651.737 4
 -2 26 -4 876.242 728.421 4
 -2 26 4 737.053 1129.88 1
 2 26 4 -398.883 1159.72 1
 -2 26 -4 352.327 592.853 5
 2 26 -4 117.032 1048.46 1
 2 26 4 -340.565 585.933 5
 2 26 -4 124.554 581.387 5
 2 -26 4 405.922 540.717 3
 -2 26 -4 1035.27 1113.47 1
 2 26 -6 -429.892 666.794 4
 -2 26 -6 850.454 1113.46 1
 2 -26 6 -292.059 588.982 3
 -2 26 -6 876.49 720.19 4
 2 26 -6 54.126 578.733 5
 2 26 6 88.6962 1195.27 1
 -2 26 6 -154.591 1104.44 1
 -2 26 -6 502.17 596.108 5
 2 26 -6 -60.306 1071.2 1
 2 -26 8 13834.2 779.868 3
 2 26 -8 13830.2 740.829 5
 -2 26 8 17108.2 1293.86 1
 -2 26 -8 16119 896.743 4
 -2 26 -8 15181.3 741.734 5
 2 26 -8 13833 1180.58 1
 2 26 8 18365.8 1449.85 1
 -2 26 -10 70.4273 584.688 5
 2 26 -10 1351.57 1026.42 1
 -2 26 -10 293.494 721.003 4
 2 26 10 -1366.41 1227.72 1
 -2 -26 10 -555.894 766.147 3
 2 -26 10 299.359 662.763 3
 -2 26 -12 7658.15 811.168 4
 -2 -26 12 6565.61 897.946 3
 -2 26 -12 6337.15 648.376 5
 2 -26 12 6781.57 794.559 3
 -2 26 -14 -79.9911 759.662 4
 2 26 -14 -479.581 730.373 4
 -2 -26 14 -1234.92 919.539 3
 -2 26 -14 -468.664 592.434 5
 -2 26 14 -589.659 1194.18 1
 2 26 -16 699.556 740.701 4
 2 26 16 1069.71 1243.87 1
 2 26 -16 478.615 643.138 5
 2 -26 16 753.933 826.692 3
 2 26 -18 -1165.36 675.147 5
 2 26 18 -1748.82 1252.42 1
 -2 26 18 1985.18 1213.81 1
 2 -26 18 334.727 829.688 3
 2 26 -18 5.58051 758.242 4
 2 26 -20 4045.12 840.895 4
 -2 26 20 6577.74 1264.14 1
 2 26 20 4893.89 1294.01 1
 -2 -26 20 955.573 1182.3 3
 -2 26 -20 67.4968 855.974 4
 2 -26 20 1725.82 934.618 3
 2 26 -20 4208.9 733.476 5
 2 28 -2 2195.96 1143.11 1
 2 28 2 4255.26 1192.14 1
 2 28 -4 -2074.22 1120.46 1
 2 -28 4 1323.77 569.316 3
 2 28 -6 3267.31 739.063 4
 2 28 6 153.566 1270.53 1
 2 28 -6 2133.63 1113.55 1
 -2 28 8 247.707 1182 1
 2 28 -8 251.128 634.146 5
 2 28 -8 1492.37 718.621 4
 2 -28 8 -204.913 648.488 3
 -2 28 10 9468.24 1329.77 1
 2 28 -10 9518.93 807.861 4
 2 28 12 248.974 1266.78 1
 2 28 -12 -708.667 730.542 4
 -2 28 14 1302.08 1253.99 1
 2 -28 14 7.26929 759.578 3
 2 28 -14 385.87 743.905 4
 -2 28 -14 -79.4778 807.151 4
 2 28 14 663.783 1304.83 1
 -2 28 16 307.51 1183.06 1
 2 -28 16 -995.929 887.543 3
 -2 28 -16 185.183 810.952 4
 2 28 -16 -1100.03 689.306 5
 2 28 16 135.9 1351.24 1
 -2 -28 16 279.5 939.198 3
 -2 28 -16 -121.568 653.293 5
 2 28 -16 -1281.14 786.937 4
 -2 28 18 2848.46 1207.55 1
 -2 28 -18 681.781 876.475 4
 2 28 -18 1347.04 709.671 5
 2 28 18 2959.64 1361.66 1
 -2 28 -18 2220.83 723.844 5
 2 -28 18 2747.57 969.92 3
 -2 -28 18 -354.423 1094 3
 2 30 0 6204.24 819.011 4
 -2 30 0 5765.23 1297.84 1
 2 30 0 7516.68 732.277 5
 2 30 2 143.119 649.009 5
 2 30 -2 -625.899 767.229 4
 2 30 2 -745.176 689.422 4
 -2 30 -2 1107.1 665.195 5
 -2 30 2 -1949.2 1265.35 1
 -2 30 -2 490.845 1255.75 1
 2 30 -2 -5.63033 659.802 5
 -2 30 -2 1135.49 769.11 4
 -2 30 -4 1463.85 682.853 5
 -2 30 -4 1169.74 797.298 4
 -2 30 -4 1371.38 1273.19 1
 2 30 -4 1858.59 706.588 5
 2 30 -4 1989.39 766.33 4
 -2 30 -6 -163.237 847.795 4
 2 30 6 223.182 1297.55 1
 -2 30 -6 -391.095 1216.48 1
 -2 30 -6 588.046 686.456 5
 -2 30 6 -1976.64 1257.34 1
 2 30 -8 4498.66 816.719 4
 -2 30 -8 613.9 892.214 4
 -2 30 -8 3002.93 1248.42 1
 2 30 -8 3398.3 718.311 5
 -2 30 -8 3162.75 732.626 5
 2 30 8 3295.04 1359.79 1
 -2 30 8 3035.98 1279.65 1
 2 30 10 -1558.08 1307.17 1
 -2 30 -10 -99.7343 839.182 4
 -2 30 -10 928.124 1204.67 1
 -2 30 10 -265.512 1273.03 1
 -2 30 -10 390.262 668.045 5
 2 30 -10 -714.925 675.768 5
 2 -30 10 79.0765 710.503 3
 2 30 -10 -741.127 773.297 4
 2 30 12 4679.23 1379.97 1
 2 30 -12 2052.45 788.265 4
 -2 30 -12 416.847 880.716 4
 -2 30 -12 2543.24 713.08 5
 -2 30 12 156.624 1377.55 1
 2 30 -12 969.318 686.998 5
 2 -30 12 3357.95 800.078 3
 2 32 0 3137.18 730.827 5
 2 32 0 2252.79 1237.38 1
 2 32 0 2876.58 777.946 4
 2 32 -2 7995.36 894.66 4
 2 32 -2 5697.37 1279.13 1
 -2 32 2 975.417 1311.25 1
 2 32 -2 6397.35 771.577 5
 -2 32 -2 1768.86 1285.14 1
 2 32 2 4098.77 1318.75 1
 -2 32 -4 -35.5178 797.662 4
 2 32 -4 -5.58683 795.115 4
 2 32 -4 225.883 722.524 5
 -2 32 -4 873.617 690.408 5
 3 1 1 19044.4 285.354 1
 3 -1 1 19267.1 246.167 2
 3 1 -1 16458.2 275.088 3
 3 -1 1 18688.8 290.223 3
 3 -1 -1 18818.3 290.218 3
 3 1 1 17526 257.746 3
 3 1 1 17872.5 239.557 5
 3 1 -1 20536.3 293.778 5
 3 -1 -1 18776.1 246.589 2
 3 -1 -1 18136.1 292.123 5
 3 1 3 417868 3946.41 1
 3 1 -3 391557 3847.87 2
 3 -1 -3 432056 3871.56 2
 3 1 -3 422771 3916.7 3
 3 -1 -3 426072 3935.47 5
 3 -1 -3 440149 3906.95 3
 3 1 -3 441385 3931.61 5
 3 1 3 414033 3881.58 3
 3 -1 3 420817 3934.69 1
 3 -1 3 415009 3917.57 3
 -3 1 3 431099 3931.82 1
 3 1 3 393201 3823.57 5
 3 -1 -5 33925.1 444.032 2
 3 -1 5 31199.8 492.325 3
 -3 1 5 32406.4 501.485 1
 3 1 -5 32661.5 498.268 3
 3 1 5 32257.4 439.473 3
 -3 -1 5 34903.9 426.434 1
 3 1 -5 34355.8 521.68 5
 3 -1 -5 32406.3 479.672 3
 3 -1 5 36513.5 569.868 1
 -3 1 -5 30202.7 401.529 4
 3 1 5 31630.4 531.785 1
 3 1 -5 32952.3 441.812 2
 3 -1 -5 34107.2 533.238 5
 3 1 5 33522.5 378.217 4
 3 -1 -7 29527.4 502.72 3
 3 1 -7 31338.8 480.253 4
 -3 1 -7 29573.8 427.752 4
 3 1 -7 32790.2 552.283 5
 -3 1 -7 32041.3 426.348 5
 3 1 7 31009.1 495.814 3
 3 1 7 32052.3 581.964 1
 -3 1 7 32115.4 537.203 1
 -3 -1 7 35327.7 483.036 1
 3 -1 -7 31552.2 469.193 2
 3 -1 7 30567.3 574.771 1
 3 -1 7 30566.1 544.806 3
 3 -1 -7 31123.3 558.675 5
 -3 1 9 484.098 287.537 1
 -3 1 -9 501.214 220.413 5
 3 -1 -9 440.32 289.678 5
 3 1 9 503.437 288.962 3
 3 1 -9 514.616 275.312 5
 3 -1 -9 580.824 218.789 3
 3 -1 9 373.595 294.477 1
 3 -1 -9 567.598 198.473 2
 3 1 -9 640.801 250.79 4
 3 -1 9 538.649 320.477 3
 -3 -1 -9 646.203 180.464 4
 -3 1 -9 572.85 205.038 4
 -3 -1 9 675.467 253.597 1
 3 1 9 667.285 319.27 1
 -3 1 -11 8629.58 320.144 5
 3 -1 11 8194.2 452.903 3
 -3 1 11 8743.65 398.179 1
 3 1 -11 8496.94 332.989 4
 3 -1 -11 7977.21 326.358 4
 3 -1 11 7719.47 403.732 1
 -3 -1 11 8135.11 356.037 1
 -3 -1 -11 7905.58 275.403 4
 3 1 11 6816.59 406.869 1
 3 -1 -11 7835.38 383.829 5
 -3 -1 -11 7109.9 343.54 5
 3 1 -11 8134.68 370.279 5
 -3 1 -11 7968.06 288.426 4
 3 1 11 8277.2 439.239 3
 3 1 13 45287.1 906.299 3
 -3 1 -13 47497.5 686.878 4
 -3 -1 -13 43729.6 740.228 5
 -3 -1 13 48458.4 763.194 1
 -3 1 13 48822.9 817.216 1
 -3 -1 -13 45905.1 670.196 4
 3 -1 13 48425.8 959.445 3
 -3 1 -13 48258.5 725.696 5
 3 -1 15 136151 1706.05 1
 3 1 -15 133308 1560.94 4
 3 1 15 133493 1808.73 3
 -3 -1 15 134559 1605.96 1
 3 1 15 132477 1726.98 1
 3 1 -15 133026 1634.3 5
 -3 1 15 136180 1666.98 1
 -3 1 -15 133271 1562.75 5
 3 -1 15 135698 1870.34 3
 -3 1 -15 132168 1516.45 4
 3 -1 -15 136978 1659.2 5
 -3 -1 -15 130497 1599.07 5
 3 -1 17 98286.1 1404.11 1
 3 -1 -17 96441.6 1255.76 4
 3 1 -17 93695.3 1331.39 5
 3 1 17 89785.3 1396.31 1
 -3 1 -17 99416.4 1299.89 5
 -3 -1 -17 97978.2 1313.52 5
 3 1 -17 95247.8 1264.52 4
 3 1 17 92468.7 1532.05 3
 3 -1 -17 100294 1361.06 5
 -3 -1 17 102132 1346.18 1
 3 -1 19 6119.07 549.56 1
 3 1 19 5627.26 554.183 1
 -3 1 -19 5849 451.122 4
 3 -1 -19 6308.2 466.036 4
 3 -1 -19 5338.22 506.161 5
 3 -1 19 5777.7 711.952 3
 3 1 -19 6961.96 491.534 5
 -3 1 19 6696.93 545.713 1
 -3 -1 -21 7094.1 562.991 5
 3 1 21 6435.53 595.296 1
 -3 -1 21 7281.34 570.96 1
 3 1 -21 7518.99 505.001 4
 -3 1 21 8199.24 595.774 1
 3 -1 -21 509.907 552.957 5
 3 -1 -21 4459.38 500.5 4
 3 1 21 5621.41 736.578 3
 3 -1 21 2289.26 782.882 3
 3 -1 21 5385.4 605.572 1
 -3 1 -21 6851.16 532.033 5
 -3 1 23 26121.5 832.715 1
 3 1 23 24030.6 828.402 1
 -3 1 -23 25637.9 764.535 5
 3 -1 23 24942.6 830.822 1
 -3 -1 -23 25981.7 795.409 5
 3 1 23 23852.2 1006.64 3
 3 1 -23 26410.5 734.528 4
 -3 -1 23 26385 829.378 1
 3 1 -23 25008.1 766.659 5
 3 -1 23 26301.4 1073.24 3
 3 1 25 19878.5 833.921 1
 3 -1 25 20331.1 1052.86 3
 -3 -1 25 20489.3 821.925 1
 -3 1 -25 20630.2 745.739 5
 3 -1 -25 17430.6 700.332 4
 -3 1 25 20120.7 829.324 1
 3 -1 -25 19708.4 790.647 5
 3 -1 25 20233.6 824.322 1
 3 1 25 18252.9 994.935 3
 3 1 -25 17440.1 712.125 4
 -3 -1 -25 20228.3 784.977 5
 3 1 -25 19502.9 753.132 5
 3 1 27 6170.35 737.254 1
 3 1 -27 4918.3 602.731 4
 3 -1 -27 5029.54 604.573 4
 -3 1 -27 6762.49 662.521 5
 3 -1 27 6487.62 958.517 3
 3 -1 27 6136.67 718.15 1
 3 -1 -27 5404.98 655.023 5
 3 1 27 6359.95 893.313 3
 -3 1 27 5619.19 719.637 1
 3 1 -27 4800.56 634.795 5
 -3 -1 27 5906.9 694.228 1
 -3 -1 -27 5467.76 698.962 5
 3 1 29 -429.502 893.653 3
 3 -1 -29 188.944 580.392 4
 3 1 -29 438.705 572.575 4
 3 -1 29 944.656 688.984 1
 3 1 29 976.762 713.309 1
 -3 -1 -29 1016.66 672.169 5
 -3 -1 29 364.577 666.201 1
 3 -1 29 552.413 947.145 3
 -3 1 -29 1630.46 630.638 5
 3 1 -29 5.37392 599.516 5
 3 -1 -29 -86.6495 604.226 5
 -3 1 29 165.384 687.734 1
 3 -1 -31 293.084 582.993 4
 3 -1 31 766.56 956.809 3
 3 -1 31 367.996 724.975 1
 -3 -1 31 446.556 719.399 1
 -3 -1 -31 1003.49 665.11 5
 -3 1 31 -6.17171 718.338 1
 3 1 -31 422.045 591.803 4
 3 1 -31 122.359 627.513 5
 -3 1 -31 761.254 647.582 5
 -3 -1 -33 3609.6 738.402 5
 3 -1 33 4319.55 790.976 1
 3 -1 33 4182.21 993.585 3
 -3 1 33 4315.67 806.554 1
 3 1 33 4071.4 776.499 1
 3 1 -33 4715.09 704.511 5
 -3 -1 33 5089.22 809.23 1
 3 -1 -33 5966.11 756.087 5
 3 1 35 8423.52 849.3 1
 3 -1 -35 10035.5 833.122 5
 3 1 -35 9204.5 793.728 5
 3 -1 35 8707.24 855.671 1
 3 3 1 51526.6 615.346 1
 3 -3 1 49473.2 589.829 2
 3 -3 -1 51604.2 610.144 3
 3 -3 1 55461.2 641.364 3
 3 3 1 51664 577.594 5
 3 3 1 47433.1 541.935 3
 3 3 -1 51333.5 595.606 3
 3 -3 -1 52089.1 586.278 2
 3 3 -1 53118.2 612.119 5
 3 3 3 5762.19 191.838 5
 3 3 3 6538.86 296.039 1
 3 -3 3 6312.56 211.086 2
 3 3 3 5210.14 130.374 3
 3 -3 -3 6203.67 207.886 3
 3 -3 3 5812.01 243.718 3
 3 3 -3 6101.87 256.463 5
 3 -3 -3 5599.32 196.047 2
 -3 3 -3 6454.44 240.515 4
 -3 3 3 5860.39 381.857 1
 3 3 -3 5761.49 193.952 4
 3 -3 -5 249847 2438.34 2
 3 3 -5 254347 2423.81 4
 3 -3 5 248134 2524.04 3
 -3 3 -5 251390 2413.63 4
 3 3 5 252769 2550.3 1
 3 -3 5 250131 2502.52 1
 3 3 5 254710 2331.82 4
 -3 3 5 249671 2539.36 1
 -3 3 -5 238017 2328.71 5
 3 3 5 259429 2356.48 3
 3 -3 -5 249901 2437.24 3
 3 3 -5 265903 2519.35 5
 3 3 -7 17815.5 375.574 4
 3 -3 7 16426.6 440.767 3
 -3 3 7 17505.2 475.047 1
 3 3 7 17269.9 479.512 1
 3 -3 -7 18865.8 377.157 3
 -3 3 -7 18292.5 286.929 5
 3 3 -7 18361.5 427.178 5
 3 3 7 17540.3 323.943 3
 3 -3 7 16879.5 428.047 1
 -3 -3 7 17939.7 294.426 1
 3 -3 -7 16543.9 344.483 2
 -3 3 -7 17851.8 355.483 4
 3 -3 -9 30740.4 498.183 2
 -3 -3 -9 36043 437.874 4
 -3 3 -9 31291.4 494.029 4
 3 3 9 35473 555.715 3
 3 -3 -9 30021.5 595.756 5
 -3 3 -9 32590.2 468.472 5
 3 -3 -9 30391.9 517.387 3
 3 3 9 29466.9 637.531 1
 -3 3 9 31365.6 620.662 1
 3 3 -9 29233.6 522.3 4
 -3 -3 9 34621.5 482.827 1
 3 3 -9 30681.5 580.729 5
 3 -3 9 29285.3 583.603 1
 3 -3 9 31736.9 667.713 3
 3 3 11 962.77 349.704 1
 3 -3 -11 1165.96 318.375 5
 3 -3 11 1117.12 312.251 1
 -3 3 -11 992.648 253.532 4
 3 3 -11 1299.09 283.897 4
 -3 -3 11 1307.97 247.104 1
 3 -3 -11 1109.84 233.265 3
 -3 3 11 1082.2 340.886 1
 3 -3 -11 1143.66 213.775 2
 3 3 -11 886.242 289.661 5
 3 -3 11 1105.33 395.818 3
 -3 -3 -11 1318.15 205.48 4
 -3 3 -11 1230.57 238.916 5
 3 3 11 1227.36 341.232 3
 3 -3 13 115892 1616.51 3
 3 3 13 113467 1495.38 3
 -3 3 13 110065 1450.81 1
 -3 -3 -13 119257 1279.93 4
 -3 3 -13 109481 1293.44 5
 -3 3 -13 109727 1307.6 4
 -3 -3 13 120636 1341.59 1
 3 -3 15 137064 1717.36 1
 -3 -3 -15 143037 1523.23 4
 -3 3 -15 125953 1523.59 5
 3 3 -15 143559 1618.19 4
 3 3 -15 139909 1661.57 5
 3 3 15 134077 1767.93 1
 -3 3 15 130715 1711.41 1
 -3 -3 15 141580 1593.03 1
 3 3 15 137694 1788.96 3
 -3 3 -15 127573 1543.23 4
 3 -3 -15 133705 1683.83 5
 -3 -3 17 33921.5 701.596 1
 -3 3 -17 32027 657.549 4
 3 3 -17 33687.3 729.362 5
 3 3 17 31312.9 830.399 1
 3 -3 17 33202.1 780.053 1
 3 3 -17 36669.4 721.927 4
 3 -3 17 34305.2 1004.48 3
 3 -3 -17 33174.5 768.213 5
 -3 3 -17 30383.6 639.731 5
 3 -3 -17 33003.3 674.081 4
 3 3 -19 3427.14 451.223 4
 3 -3 19 777.614 509.842 1
 3 -3 -19 3200.23 429.006 4
 -3 -3 -19 3784.61 522.377 5
 3 3 19 3028.38 555.619 1
 3 -3 19 874.853 709.001 3
 -3 3 -19 1686.86 421.517 4
 3 3 -19 2568.82 439.64 5
 -3 3 19 2282.85 530.343 1
 3 -3 -19 3253.92 517.165 5
 -3 3 21 9269.63 649.404 1
 3 3 -21 7886.52 522.014 4
 3 3 21 6855.68 627.155 1
 -3 -3 21 7144.08 547.758 1
 3 3 -21 7341.25 515.346 5
 -3 -3 -21 7884.63 603.644 5
 -3 -3 23 21953.1 759.357 1
 3 3 -23 21309.7 679.177 4
 -3 3 23 23544.7 837.489 1
 -3 -3 -23 23625 794.472 5
 3 3 -23 20434.3 711.35 5
 -3 3 -23 19663.4 663.041 5
 3 3 23 20331.5 805.291 1
 -3 3 -25 11429.9 624.02 5
 3 3 25 12298.5 775.733 1
 3 3 -25 12495.1 659.385 4
 3 -3 -25 11748.2 627.113 4
 -3 3 25 12335.1 759.628 1
 3 -3 25 12351.5 1000.56 3
 -3 -3 25 13699.1 727.859 1
 3 3 -25 12316.2 675.621 5
 3 -3 -25 13123.3 730.968 5
 -3 -3 -25 13469.6 756.206 5
 3 -3 25 12077.9 731.326 1
 -3 -3 27 5088.02 690.64 1
 3 3 27 4569.23 704.506 1
 3 -3 -27 4253.67 589.105 4
 -3 3 27 4749.41 669.275 1
 3 -3 -27 5275.7 689.368 5
 3 -3 27 5721.12 714.742 1
 -3 -3 -27 5295.61 718.501 5
 3 3 -27 5026.58 626.69 5
 3 3 -27 5767.14 618.996 4
 -3 3 -27 5178.53 606.822 5
 3 -3 27 6003.02 989.141 3
 3 -3 -29 -165.908 696.981 5
 -3 -3 -29 204.513 685.615 5
 -3 -3 29 436.243 649.093 1
 3 3 29 1099.72 697.821 1
 -3 3 29 496.666 683.642 1
 3 -3 29 1471.16 971.348 3
 3 3 -29 525.284 596.255 4
 3 -3 -29 -118.95 579.421 4
 3 -3 29 1181.64 711.049 1
 -3 3 -29 592.239 591.368 5
 3 3 -29 394.495 586.089 5
 3 -3 31 2836.02 1018.66 3
 -3 -3 -31 2384.59 736.939 5
 3 -3 -31 3897.75 652.007 4
 3 -3 31 2800.12 749.506 1
 -3 3 -31 2311.22 647.536 5
 3 3 -31 2501.81 659.991 4
 -3 3 31 2600.5 751.29 1
 -3 -3 31 2436.27 709.636 1
 -3 3 33 5510.69 824.965 1
 3 -3 -33 7308.44 796.835 5
 3 3 -33 6422.23 728.663 5
 3 -3 33 6978.93 1105.84 3
 3 3 33 6004.98 789.271 1
 -3 -3 -33 5521.56 792.46 5
 3 -3 33 5265.73 803.838 1
 3 3 -35 2373.03 716.806 5
 3 -3 35 1420.4 759.817 1
 3 3 35 2404.51 761.412 1
 3 -3 -35 2728.05 757.913 5
 3 5 -1 4306.13 245.33 1
 3 5 -1 4033.6 173.645 4
 3 -5 -1 4482.28 206.438 2
 3 5 1 5159.96 290.779 1
 3 5 -1 4330.33 123.082 2
 3 5 1 5089.66 215.169 5
 3 -5 -1 4503.64 213.506 3
 3 -5 1 4675.25 240.866 3
 3 5 -1 4868.18 223.465 5
 -3 5 -3 103200 1072.63 4
 -3 5 3 91188.6 1219.42 1
 3 5 -3 92203 984.843 4
 3 5 -3 96804.8 1057.44 5
 3 -5 3 93010.4 1039.68 2
 3 -5 -3 98553.2 1031.91 2
 3 5 -3 90137.5 1011.7 1
 3 5 3 91119.9 1014.44 5
 3 -5 -3 96893.2 1021.59 3
 3 5 3 90241.3 1108.31 1
 -3 5 -3 93437.2 954.582 5
 3 -5 3 93207.7 1082.92 3
 3 -5 -5 6891.86 232.526 3
 3 -5 -5 7541.15 252.483 2
 3 5 5 7494.93 204.979 4
 -3 -5 5 6844.2 227.86 2
 3 5 -5 6936.27 299.144 5
 3 -5 5 7976.31 269.492 2
 3 5 5 6537.2 180.125 4
 -3 5 -5 7161.08 185.556 5
 3 -5 5 6578.82 335.423 3
 3 5 5 6199.86 241.629 5
 -3 5 5 6570.62 447.209 1
 3 5 5 7212.75 393.01 1
 -3 5 -5 7052.58 288.934 4
 3 -5 -7 145764 1504.4 2
 3 5 7 132324 1359.92 3
 3 5 -7 143441 1501.4 4
 -3 5 7 147362 1664.47 1
 -3 -5 7 145541 1497.68 2
 3 -5 7 137188 1541.25 2
 3 -5 7 145779 1640.97 3
 3 -5 -7 138880 1478.89 3
 3 5 7 141068 1688.88 1
 -3 5 -7 150571 1510.25 4
 3 5 -7 144534 1559.53 5
 -3 5 -7 141809 1407.53 5
 3 -5 9 475.889 341.379 3
 3 -5 9 851.437 291.982 1
 3 5 -9 736.46 268.561 4
 -3 5 -9 846.25 255.097 4
 -3 5 9 515.009 357.467 1
 -3 -5 9 745.122 179.341 1
 -3 5 -9 697.091 184.303 5
 3 5 -9 779.637 280.148 5
 3 -5 -9 661.97 195.76 3
 3 5 9 754.608 360.082 1
 3 -5 -9 793.795 202.469 2
 3 5 9 732.122 216.853 3
 -3 5 -11 41875.5 648.009 4
 -3 5 11 40739.7 798.002 1
 3 5 11 43158.1 685.771 3
 3 5 11 39619.3 818.233 1
 3 -5 -11 42991 642.545 3
 3 -5 -11 40982.3 646.867 2
 -3 -5 11 42262.2 592.33 1
 -3 5 -11 41891 597.215 5
 3 -5 11 40760 864.623 3
 -3 5 -13 95398.2 1182.85 4
 -3 -5 13 94865.3 1131.87 1
 -3 5 -13 95910.2 1146.37 5
 -3 -5 -13 97690.5 1106.44 4
 3 -5 15 38942.6 977.137 3
 -3 -5 -15 36087.7 622.248 4
 3 -5 15 37581.5 778.145 1
 3 5 15 35934.7 872.28 1
 -3 5 -15 34635.2 668.101 4
 3 5 -15 33791 686.545 4
 3 -5 -15 36548.1 774.194 5
 -3 5 -15 34448.6 640.318 5
 3 5 -15 34595.4 729.632 5
 -3 -5 15 35103.8 641.458 1
 -3 5 -17 21600.2 581.573 4
 3 -5 -17 23334.9 584.403 4
 3 5 17 21776.4 768.372 1
 3 -5 -17 23940 691.597 5
 -3 5 -17 21649.4 557.336 5
 -3 5 17 21854.8 712.949 1
 3 5 -17 22948.8 610.887 4
 3 5 -17 20673.2 614.003 5
 3 -5 17 24046.5 908.814 3
 3 -5 17 23475.4 672.431 1
 -3 -5 17 22039.8 567.685 1
 -3 5 19 3175.55 593.55 1
 3 5 -19 3546.71 455.079 4
 3 -5 -19 778.439 453.075 4
 3 -5 -19 425.694 555.736 5
 3 5 19 2584.07 550.776 1
 3 -5 19 3517.56 499.318 1
 -3 5 -19 3329.14 463.448 4
 3 5 -19 3079.44 450.719 5
 3 -5 19 4216.88 761.85 3
 3 5 -21 5950.75 519.782 4
 3 5 -21 4635.54 496.153 5
 3 5 21 4541.07 606.366 1
 -3 -5 -21 5501.64 613.557 5
 -3 -5 21 5133.23 493.874 1
 3 5 23 10981 722.321 1
 -3 -5 23 13082.9 635.004 1
 -3 5 23 11760.5 762.469 1
 3 -5 23 13684.6 1006.44 3
 3 5 -23 12911.7 625.782 4
 -3 5 -23 12291.4 585.238 5
 -3 -5 -23 13573.1 720.49 5
 3 -5 23 12675.7 677.203 1
 3 5 -23 11327.2 613.826 5
 3 -5 -25 12126 632.457 4
 3 5 25 11944.4 784.423 1
 3 5 -25 12006.2 674.304 5
 -3 5 -25 11771.2 619.098 5
 3 -5 25 12532.7 1028.11 3
 3 5 -25 13870.6 695.696 4
 -3 5 25 11707.3 759.755 1
 -3 -5 25 14181.5 709.475 1
 3 -5 -25 13997.5 765.649 5
 3 -5 25 11947.3 713.891 1
 -3 -5 -25 13529.1 783.166 5
 -3 -5 -27 4821.66 720.405 5
 3 -5 27 6085.15 1013.8 3
 3 5 -27 5601.67 669.105 4
 3 5 27 4009.41 721.537 1
 3 -5 -27 4346.12 575.902 4
 -3 5 27 4181.22 714.863 1
 3 5 -27 4661.59 616.562 5
 3 -5 -27 5361.03 706.118 5
 -3 5 -27 3987.44 584.185 5
 3 -5 27 4317.21 667.289 1
 -3 -5 27 4469.95 650.94 1
 3 -5 -29 88.8829 690.529 5
 -3 -5 29 632.922 633.089 1
 3 -5 29 920.513 674.987 1
 3 5 -29 1199.19 630.987 4
 -3 -5 -29 337.266 705.989 5
 -3 5 29 1085.15 691.013 1
 3 5 29 802.279 715.037 1
 3 -5 -29 1120.32 582.139 4
 -3 5 -29 -340.286 586.388 5
 3 5 -29 363.361 585.799 5
 3 -5 29 1495.13 1008.08 3
 3 5 -31 189.298 655.307 4
 -3 -5 -31 1109.18 729.097 5
 -3 5 31 1968.44 715.938 1
 3 -5 31 2386.12 1059.33 3
 -3 -5 -33 1279.38 741.618 5
 3 -5 33 5325.98 781.386 1
 3 -5 -33 3609.6 816.41 5
 3 5 -33 32.2352 711.572 4
 3 5 33 3583.6 752.653 1
 -3 5 33 3038.46 797.888 1
 3 5 -33 2810.74 676.656 5
 3 5 -35 6048.87 756.194 5
 3 -5 35 7918.96 826.99 1
 -3 5 35 7053.71 872.214 1
 3 5 35 7185.43 829.245 1
 3 -5 35 7679.89 1187.45 3
 3 7 1 1170.93 163.448 4
 3 7 -1 1059.39 190.196 4
 3 7 -1 1417.62 315.382 1
 3 7 1 968.764 316.864 1
 3 -7 -1 1290.78 194.446 3
 3 7 1 1209.66 216.032 5
 3 -7 1 1098.16 216.665 3
 3 -7 -1 1217.61 192.548 2
 3 -7 1 1265.1 199.82 2
 -3 7 -3 12992.2 285.872 5
 3 7 3 13447.8 261.445 4
 3 7 -3 12051.3 304.022 4
 3 7 -3 13280.7 346.184 5
 3 7 3 12530.7 334.901 5
 3 7 -3 13431.1 455.625 1
 3 -7 3 12910.8 371.785 3
 -3 -7 3 14147.4 252.106 2
 3 7 3 12916.6 457.368 1
 3 -7 3 13709.5 336.458 2
 -3 7 3 13111.2 572.853 1
 3 -7 -3 13730.7 301.202 3
 -3 7 -3 13687.6 379.23 4
 3 -7 -3 13547.8 316.957 2
 -3 7 -5 122681 1320.5 4
 -3 7 -5 123114 1225.84 5
 3 7 -5 118975 1345.05 5
 3 7 5 115745 1209.58 4
 -3 -7 5 124140 1252.82 2
 3 -7 5 120867 1429.31 3
 3 -7 5 113424 1318.49 2
 3 -7 -5 112755 1287.07 2
 3 -7 -5 119597 1263.29 3
 3 7 5 113699 1425.82 1
 3 7 5 111029 1282.74 5
 -3 7 5 119870 1523.33 1
 3 7 -5 117054 1273.86 4
 3 -7 -7 5130.64 252.217 2
 3 7 -7 5347.23 304.783 4
 -3 7 -7 5044.97 213.999 5
 -3 7 -7 5470.4 308.89 4
 -3 -7 7 5209.42 253.27 2
 3 -7 7 4775.88 282.706 2
 -3 7 7 5395.36 459.273 1
 3 -7 -7 5480.03 223.984 3
 3 7 7 5352.87 412.84 1
 3 -7 7 4366.39 359.398 3
 3 7 -7 4863 312.831 5
 -3 7 -9 8962.71 365.459 4
 3 7 9 5936.48 185.811 3
 3 -7 -9 8381.38 304.88 2
 -3 7 9 8534.16 503.85 1
 -3 -7 9 8270.11 321.475 2
 3 -7 9 7806.1 353.664 2
 3 7 9 7055.99 478.677 1
 3 -7 -9 8546.02 279.283 3
 -3 7 -9 8248.41 265.985 5
 3 -7 9 7408.88 445.116 3
 -3 -7 -11 11390.7 316.213 4
 -3 7 -11 11190.3 410.243 4
 -3 -7 11 10104 381.219 2
 3 -7 -11 10535.6 327.411 3
 -3 7 -11 10473.4 323.691 5
 3 -7 -11 11147.5 356.76 2
 -3 7 -13 22228.9 534.134 4
 3 7 -13 24482 586.454 4
 -3 -7 -13 21444.5 444.151 4
 3 7 13 21775.9 706.889 1
 3 -7 13 23641.2 611.009 1
 3 -7 13 22505.6 759.944 3
 -3 7 -13 21414.4 475.193 5
 3 7 -13 24201.3 593.075 5
 -3 -7 13 21198.3 462.843 1
 3 -7 -15 52866.5 829.101 2
 3 7 -15 54818.9 900.872 4
 -3 -7 -15 51901.8 762.142 4
 3 7 15 51275.8 1058 1
 3 -7 15 58729.3 1198 3
 3 -7 -15 52770.6 825.346 3
 -3 7 15 54682.1 1033.52 1
 3 7 -15 55989.5 939.722 5
 -3 7 -15 51162.6 802.188 5
 -3 7 -15 52786.9 866.451 4
 3 -7 15 58044.9 967.596 1
 -3 -7 15 51527.4 796.783 1
 -3 7 -17 17517 575.366 4
 3 7 -17 16960.8 597.693 4
 3 -7 -17 17139.8 541.435 4
 3 -7 17 18018.8 839.585 3
 -3 -7 17 16615.8 506.64 1
 -3 7 17 15285.9 689.736 1
 3 7 -17 16762.5 595.078 5
 3 -7 17 18452.6 641.7 1
 3 7 17 15451.8 708.167 1
 3 7 -19 1507.28 487.209 4
 3 7 19 533.777 565.642 1
 3 -7 19 2221.73 748.059 3
 3 -7 19 1217.2 516.749 1
 -3 7 -19 1910.19 409.711 5
 3 7 -19 1466.45 439.058 5
 -3 -7 21 2320.8 437.703 1
 3 -7 21 2257.82 558.636 1
 -3 7 -21 1290.86 453.017 5
 3 7 -21 2498.65 533.579 4
 3 -7 21 3362.78 811.881 3
 3 7 21 1050.6 602.648 1
 3 7 -21 2215.39 483.921 5
 3 -7 -23 16789.5 794.452 5
 3 7 -23 15880 703.514 4
 -3 7 23 14606.1 820.674 1
 3 -7 23 15179 719.624 1
 3 7 -23 13862.2 668.867 5
 -3 7 -23 14805.2 623.283 5
 3 -7 23 16109.5 1025.16 3
 3 -7 -23 14827.9 639.475 4
 -3 -7 23 14518.6 616.287 1
 3 7 -25 9434.35 681.882 4
 3 -7 -25 8008.84 607.447 4
 3 7 25 7294.84 725.08 1
 -3 7 25 7607.34 741.23 1
 -3 -7 25 8689.43 604.877 1
 -3 -7 -25 7832.58 714.079 5
 3 -7 25 9230.48 1015.81 3
 -3 7 -25 7316.25 583.697 5
 3 -7 25 8490.76 692.562 1
 3 -7 -25 9336.61 751.18 5
 3 7 -25 8419.08 634.78 5
 3 7 27 13546.3 841.396 1
 -3 7 27 14475.6 838.069 1
 3 -7 27 16517.5 1143.11 3
 -3 -7 -27 16335.7 844.392 5
 -3 -7 27 15897.6 724.62 1
 3 -7 -27 16130.1 696.727 4
 -3 7 -27 14168 705.237 5
 3 7 -27 15456.1 737.887 5
 3 -7 27 16301.3 800.224 1
 3 7 -27 16576 772.857 4
 3 -7 29 1374.72 696.189 1
 3 -7 -29 -167.58 717.894 5
 3 7 -29 292.328 635.908 4
 3 -7 -29 670.926 589.198 4
 -3 -7 -29 435.275 719.639 5
 3 7 29 383.711 705.841 1
 3 7 -29 621.915 604.374 5
 -3 7 29 427.194 717.265 1
 -3 7 -29 -757.478 598.002 5
 3 -7 29 451.955 995.101 3
 -3 -7 -31 939.322 722.526 5
 3 7 -31 -57.6648 663.523 4
 3 -7 31 2533.76 1065.7 3
 -3 7 31 455.79 736.482 1
 3 7 33 7541.29 816.38 1
 3 7 -33 7089.18 726.114 5
 -3 -7 -33 6798.59 820.93 5
 3 -7 -33 6977.77 855.735 5
 3 7 35 5443.74 807.567 1
 3 -7 35 3256.48 1162.45 3
 3 -7 -35 2558.82 824.421 5
 -3 7 35 3731.35 806.581 1
 3 7 -35 4113.4 749.481 5
 3 -7 35 5977.05 836.278 1
 3 9 -1 2361.64 218.216 4
 -3 -9 1 2350.28 154.062 2
 3 9 1 2118.68 209.874 4
 3 9 -1 2693.1 246.147 5
 -3 9 -1 2712.69 290.36 4
 3 9 -1 2527.12 408.776 1
 3 9 1 1875.22 407.931 1
 -3 9 -1 2633.79 225.608 5
 3 -9 -1 3068.56 241.167 3
 3 -9 1 2668.05 239.859 3
 3 9 1 2213.23 254.158 5
 -3 -9 -1 2510.92 258.848 3
 3 -9 1 2561.77 232.361 2
 3 -9 -1 2496.12 220.595 2
 3 9 3 38066 740.812 1
 -3 9 -3 36706.2 622.087 4
 3 9 3 36790.5 515.788 4
 3 9 -3 33989.3 526.425 4
 3 -9 -3 38093.8 545.344 3
 -3 9 3 36420.4 848.782 1
 3 -9 -3 37362.7 568.082 2
 -3 -9 3 38034.4 498.518 2
 3 -9 3 36328 628.839 3
 3 9 -3 36353.7 585.151 5
 3 -9 3 36357.8 590.173 2
 3 9 3 38770.5 607.929 5
 -3 -9 -3 34840.6 441.59 3
 -3 9 -3 37765.2 542.393 5
 3 9 -3 40249.1 756.9 1
 3 -9 -5 38059.6 593.779 2
 3 -9 5 37095 618.929 2
 3 9 5 37877.6 610.567 5
 3 9 -5 36408.2 587.015 4
 -3 9 5 38537.6 862.45 1
 3 -9 5 38411.9 697.817 3
 3 -9 -5 38105 547.513 3
 -3 9 -5 40619.7 563.442 5
 3 9 5 40217.1 796.836 1
 3 9 -5 38587.3 633.954 5
 3 9 5 37564.1 547.75 4
 -3 9 -5 39532.1 644.241 4
 -3 -9 5 42707.3 564.031 2
 3 -9 -7 169166 1829.19 2
 -3 9 7 167559 2083.08 1
 3 -9 -7 166970 1772.26 3
 -3 -9 7 176197 1817.27 2
 3 9 7 165349 2025.7 1
 -3 9 -7 173118 1758.37 5
 -3 9 -7 174192 1864.09 4
 3 -9 -9 14085.3 397.665 2
 -3 9 -9 16259.1 480.111 4
 -3 -9 9 15489.2 419.628 2
 -3 -9 -9 17290.2 358.721 4
 3 -9 -9 13866.4 341.088 3
 -3 9 -9 14847.3 361.345 5
 3 9 -11 13117.5 479.516 4
 -3 -9 -11 12182.3 349.715 4
 -3 -9 11 12366.7 423.385 2
 -3 9 -11 12975.9 474.75 4
 3 -9 11 12861.3 598.352 3
 3 9 11 12920.1 618.959 1
 3 9 -11 13546.2 488.488 5
 -3 9 -11 12188.6 366.609 5
 3 -9 11 13459 474.829 2
 -3 9 -13 47199.3 800.507 4
 -3 -9 13 44209.7 799.688 2
 3 -9 13 49049.2 866.78 2
 3 9 13 45914.3 1010.55 1
 -3 9 -13 44474.9 713.057 5
 3 9 -13 42849.5 794.572 4
 3 9 -13 47648.4 852.395 5
 3 -9 13 48971.1 1046.47 3
 -3 9 13 48011.9 997.503 1
 3 9 -15 24530.4 634.12 4
 3 9 15 25539.6 827.179 1
 3 -9 -15 24520.9 582.225 2
 3 -9 15 26109.8 682.412 2
 3 -9 -15 24912.5 549.485 3
 -3 9 15 25791.8 832.466 1
 -3 -9 15 22870.7 620.884 2
 3 9 -15 24415.7 648.755 5
 3 -9 15 24123.4 859.474 3
 -3 9 -15 22580.4 606.001 4
 3 9 -17 28304.1 716.896 4
 3 -9 -17 27647.7 630.645 2
 3 -9 -17 26652.4 607.185 3
 3 -9 17 25943.6 728.091 2
 -3 9 17 25645.8 864.262 1
 3 9 -17 24946.3 676.303 5
 3 -9 17 27636.7 962.246 3
 3 9 -19 43.2255 430.327 5
 3 9 -19 122.012 481.539 4
 3 -9 -19 -147.742 493.951 4
 -3 9 19 -392.763 652.002 1
 -3 9 -19 -322.889 398.797 5
 -3 -9 19 394.025 379.573 1
 3 -9 19 -321.364 518.578 1
 3 9 19 -113.934 592.514 1
 3 -9 19 56.7435 704.022 3
 3 -9 -21 470.83 689.067 5
 3 -9 21 2212.93 555.166 1
 3 9 21 2129.73 637.846 1
 -3 9 -21 653.616 512.429 4
 -3 9 21 2666.47 695.077 1
 3 9 -21 2278.92 546.097 4
 -3 9 -21 2288.35 451.32 5
 -3 -9 21 1915.95 439.032 1
 3 -9 -21 3090.75 553.657 4
 3 9 -21 1842.38 482.941 5
 3 -9 21 1367.32 774.037 3
 3 -9 23 2930.64 603.167 1
 -3 -9 23 2024.83 483.194 1
 3 9 -23 3006.25 547.863 5
 3 9 -23 3196.46 613.984 4
 3 -9 -23 3823.45 669.798 5
 3 -9 -23 2669.97 540.911 4
 3 9 23 1894.41 666.093 1
 -3 9 23 2612.65 711.289 1
 -3 9 -23 2524.43 491.735 5
 3 -9 23 2357.02 863.68 3
 -3 9 -25 41240.4 907.629 5
 3 9 25 38652.5 1112.79 1
 3 -9 25 44005.7 1414.77 3
 -3 -9 25 42489.2 946.518 1
 -3 9 25 42762.6 1161.98 1
 3 9 -25 47594.3 1040.03 4
 3 9 -25 40600 972.75 5
 3 -9 25 45383.5 1077.49 1
 3 -9 -25 48636.2 1154.8 5
 3 9 -27 16089.3 797.248 4
 3 -9 -27 13684.3 695.058 4
 3 -9 27 14198.7 1134.3 3
 3 9 27 12297.6 841.857 1
 3 9 -27 14293.6 724.147 5
 -3 9 27 12928 857.903 1
 -3 9 -27 12990.1 657.669 5
 3 -9 27 14510.9 801.66 1
 3 -9 -27 17171.1 900.893 5
 -3 -9 -27 12502.2 834.593 5
 -3 -9 -29 754.92 707.584 5
 3 9 -29 -128.6 665.615 4
 3 -9 29 301.614 1016.09 3
 -3 9 29 651.956 723.507 1
 3 9 -29 46.6977 597.539 5
 3 -9 29 -475.61 687.146 1
 3 -9 -31 291.719 798.389 5
 3 9 31 2726.93 753.541 1
 -3 -9 -31 4071.46 791.404 5
 3 9 -31 429.147 725.672 4
 3 -9 -33 2311.49 826.493 5
 3 9 -33 3659.18 687.535 5
 3 9 33 4203.87 781.411 1
 3 -9 33 6696.14 843.736 1
 -3 9 33 3144.72 801.289 1
 3 -9 33 6124.56 1190.25 3
 -3 -9 -35 2348.97 838.282 5
 3 9 -35 339.75 835.201 4
 3 -9 -35 3480.19 861.873 5
 3 9 35 3288.25 814.59 1
 3 -9 35 5561.62 820.102 1
 -3 9 35 2743.74 814.786 1
 3 9 -35 4436.2 726.181 5
 3 -9 35 2181.11 1154.93 3
 -3 -11 1 2008.91 347.507 3
 -3 -11 1 1364.72 183.938 2
 -3 11 -1 1219.62 326.795 4
 3 11 -1 1002.03 482.275 1
 3 11 1 1174.32 248.979 4
 3 11 -1 1222.36 248.71 4
 3 -11 1 1461.54 257.384 3
 -3 11 -1 1264.73 253.536 5
 3 -11 -1 1365.17 229.07 2
 3 -11 -1 1510.31 237.679 3
 -3 -11 -1 1125.37 174.166 2
 3 11 1 1319.08 468.175 1
 3 -11 1 1277.59 238.921 2
 -3 -11 -1 1206.64 258.208 3
 -3 11 -3 45528.3 751.251 4
 3 11 3 44092.4 629.159 4
 -3 -11 -3 43104.6 564.247 2
 3 11 3 45953.5 917.883 1
 3 -11 -3 43196.6 677.134 2
 -3 -11 3 44953.3 608.908 2
 -3 -11 -3 44399.3 539.891 3
 -3 11 -3 44913.3 659.925 5
 3 -11 -3 44972.1 637.99 3
 3 -11 3 42500.4 689.642 2
 3 11 -3 47139.1 939.048 1
 3 -11 -5 232958 1925 2
 -3 -11 -5 243549 1759.24 2
 -3 -11 5 245997 1866.4 2
 3 -11 -5 242182 1850.26 3
 3 11 5 240143 2215.65 1
 -3 11 -5 235022 1985.95 4
 -3 11 -5 244358 1877.24 5
 -3 11 -7 70336.3 1006.8 4
 -3 -11 7 71376.8 937.624 2
 3 11 -7 71756.2 954.438 4
 -3 11 -7 70437.9 901.236 5
 3 -11 -7 67197.1 867.852 3
 3 11 -7 74199.5 1019.44 5
 3 -11 7 74109.5 1123.18 3
 -3 -11 9 990.466 290.701 2
 3 11 -9 634.867 367.512 4
 -3 11 9 597.472 546.39 1
 -3 -11 -9 565.359 257.434 4
 -3 11 -9 681.267 255.074 5
 -3 11 -9 677.523 370.056 4
 3 11 -9 756.265 356.163 5
 3 -11 9 660.014 327.757 2
 3 -11 9 449.08 419.749 3
 -3 11 -11 2945.22 427.56 4
 3 11 -11 2857.62 413.796 4
 -3 -11 11 2795.04 340.655 2
 3 -11 11 3049.37 395.065 2
 3 11 -11 3040.53 396.781 5
 3 11 11 3407.58 587.662 1
 -3 11 11 3480.04 605.913 1
 -3 11 -11 2738.11 297.719 5
 3 -11 11 2642.99 510.658 3
 -3 -11 13 46697.5 847.778 2
 3 -11 13 51621.4 925.701 2
 3 -11 -13 49566.1 824.628 2
 3 -11 13 46874.3 1091.85 3
 3 11 13 48994 1068.71 1
 3 11 -13 51009.1 881.62 4
 -3 11 13 53712.1 1120.32 1
 3 11 -13 48050 880.876 5
 3 -11 -15 40467.1 757.818 2
 3 -11 -15 39132.6 696.599 3
 -3 -11 15 38672.4 795.783 2
 3 -11 15 43571.5 888.433 2
 3 11 15 39490 1013.2 1
 3 11 -15 37762 820.05 5
 3 -11 15 41438.3 1069.29 3
 3 11 -15 40173.6 823.175 4
 -3 11 15 42310 1038.34 1
 3 11 -17 4965.65 515.846 4
 3 -11 17 4651.89 518.05 2
 -3 11 -17 4691.5 424.405 5
 -3 11 17 5027.79 671.348 1
 3 11 17 4687.1 670.587 1
 3 -11 -17 4296.84 374.421 3
 3 -11 -17 5416.06 410.78 2
 3 11 -17 4830.58 488.013 5
 3 -11 17 4610.58 721.974 3
 3 11 19 -65.117 655.014 1
 -3 11 -19 1646.56 426.871 5
 3 11 -19 346.007 516.989 4
 3 -11 -19 1254.22 388.212 2
 3 -11 -19 1256.47 366.288 3
 3 -11 19 -86.9726 723.188 3
 -3 11 19 182.527 688.017 1
 3 11 -19 781.862 476.759 5
 -3 -11 19 502.379 448.619 2
 3 -11 19 1521.33 523.357 2
 3 11 21 448.039 658.429 1
 3 11 -21 362.156 499.471 5
 -3 11 -21 -300.817 519.502 4
 3 11 -21 70.9397 565.554 4
 -3 11 21 -526.078 686.434 1
 -3 11 -21 134.012 444.904 5
 3 -11 21 147.682 541.773 2
 -3 -11 21 120.237 498.405 2
 3 -11 -21 46.3926 514.151 4
 3 -11 21 -125.883 795.831 3
 3 11 -23 32868.1 899.377 4
 3 -11 23 29439.7 1198.02 3
 -3 11 23 30809.8 1026.92 1
 3 11 23 27075.7 999.106 1
 3 11 -23 29013.1 834.073 5
 -3 11 -23 30916.4 788.339 5
 3 11 -25 28567.4 908.676 4
 3 -11 -25 28857.1 995.971 5
 3 11 -25 25903.6 823.598 5
 3 11 25 22736.5 968.98 1
 -3 11 25 24383.4 998.58 1
 -3 11 -25 26657.3 785.087 5
 3 -11 25 25346.4 1204.74 3
 3 11 -27 5295.46 722.589 4
 3 11 27 4302.66 781.328 1
 -3 11 27 5604.7 836.517 1
 3 11 -27 4408.81 621.605 5
 3 -11 27 5225.45 1007.96 3
 -3 -11 -29 950.25 717.846 5
 3 11 -29 412.87 700.266 4
 -3 11 29 256.321 762.338 1
 3 11 31 1275.77 727.999 1
 3 -11 -31 264.434 800.902 5
 3 11 -31 682.592 610.195 5
 3 -11 31 321.291 1053.91 3
 3 -11 33 5142.05 1169.44 3
 3 -11 -33 5100.91 870.154 5
 -3 -11 -33 4793.82 822.277 5
 -3 11 33 3431.66 832.088 1
 3 11 -33 4836.47 697.803 5
 3 11 33 4561.02 817.755 1
 3 13 -1 21133.2 484.767 4
 -3 -13 -1 19345.9 409.144 2
 -3 -13 1 21888.9 555.32 3
 3 13 1 21017.6 770.274 1
 3 13 -1 20901.3 786.36 1
 -3 -13 1 19553.4 414.074 2
 3 13 1 20855.8 511.642 5
 3 13 -1 21057.8 521.01 5
 -3 -13 -1 21186.8 470.73 3
 -3 13 1 22038.1 864.495 1
 3 13 3 100667 1161.55 4
 -3 -13 -3 89835 1083.61 2
 -3 -13 3 87820 1111.75 2
 3 13 3 100453 1529.08 1
 3 13 -3 101718 1553.63 1
 -3 -13 -3 95530.1 1040.46 3
 3 13 -3 98198.7 1224.8 5
 -3 13 3 94486.7 1572.36 1
 3 13 3 99774.6 1240.02 5
 3 -13 3 97966.6 1263.75 3
 -3 13 -3 96118.5 1182.45 5
 3 13 -3 93030.8 1149.86 4
 -3 -13 3 97437.9 1327.57 3
 3 13 5 59313.5 817.517 4
 -3 -13 -5 55250.4 720.349 2
 3 13 -5 53264.5 1117.95 1
 3 -13 5 56208.8 852.921 2
 -3 -13 5 54480.6 779.871 2
 3 13 5 61011.9 885.036 5
 3 13 -5 59170.8 868.816 5
 3 13 -5 58739.8 838.456 4
 -3 13 -5 57169.6 799.37 5
 3 -13 5 57696.3 937.141 3
 -3 13 5 63205.6 1231.72 1
 -3 -13 5 57274 1041.05 3
 -3 13 7 12973 744.926 1
 -3 -13 7 11179.4 382.217 2
 3 -13 7 12716.7 452.96 2
 3 13 -7 12952.3 461.237 5
 3 -13 7 13544.4 576.668 3
 3 13 -7 12048.6 450.375 4
 3 13 7 14069.1 714.609 1
 3 -13 9 3734.18 490.465 3
 3 13 -9 3461.67 402.108 4
 -3 -13 9 3618.41 342.804 2
 3 -13 9 3614.66 384.198 2
 3 13 -9 4055.78 403.25 5
 -3 13 9 3813.09 652.915 1
 3 13 9 5101.17 668.487 1
 3 13 -11 471.751 393.611 4
 3 -13 -11 299.869 313.758 2
 3 13 -11 223.598 376.04 5
 -3 13 11 415.927 633.745 1
 -3 -13 11 421.191 325.15 2
 3 13 11 756.835 645.548 1
 3 -13 11 320.534 387.759 2
 3 -13 11 389.163 481.183 3
 3 -13 -13 14230.8 482.603 2
 -3 13 -13 15008.8 596.602 4
 3 13 -13 14745.7 567.154 4
 -3 13 13 16510.7 817.627 1
 -3 -13 13 12280.6 501.21 2
 3 -13 13 14231.5 583.312 2
 3 -13 -13 13488.2 398.723 3
 3 13 13 15184 783.847 1
 -3 13 -13 14088.6 466.851 5
 3 13 -13 13886.4 562.241 5
 3 -13 13 12467.3 715.956 3
 3 13 -15 34763.1 795.062 4
 3 -13 -15 35229.2 722.326 2
 -3 13 -15 34799.2 810.875 4
 -3 13 -15 33820.9 689.99 5
 3 -13 15 34971.2 839.249 2
 3 -13 -15 32293.9 629.794 3
 3 13 15 34706.2 1006.11 1
 3 -13 15 32652.8 1021.18 3
 3 13 -15 31832.3 770.962 5
 -3 -13 15 31129.1 751.314 2
 -3 13 15 36517.8 1024.61 1
 3 -13 17 12419.6 638.495 2
 3 -13 -17 11253.9 463.397 3
 -3 13 17 12877.8 854.106 1
 3 13 -17 10124.7 575.744 5
 3 13 -17 11524.2 610.916 4
 3 13 17 10909.3 784.177 1
 -3 13 -17 10911.4 500.46 5
 3 -13 -17 11692.1 520.794 2
 3 -13 17 10215.4 822.752 3
 -3 13 -19 365.338 533.794 4
 3 -13 -19 -290.017 413.284 2
 3 13 -19 -20.816 556.968 4
 3 -13 19 -255.231 756.897 3
 3 -13 -19 267.258 380.11 3
 3 -13 19 295.462 534.918 2
 -3 13 19 180.827 721.833 1
 3 13 -19 231.971 491.169 5
 3 13 19 504.43 688.471 1
 -3 13 -19 230.278 433.03 5
 3 -13 21 10218.6 700.613 2
 3 13 -21 9126.26 623.385 5
 3 13 21 9979.39 858.093 1
 3 13 -21 9999.19 695.396 4
 -3 13 -21 9491.03 564.686 5
 -3 13 21 10070.4 846.623 1
 3 -13 21 10856 921.502 3
 3 13 -23 19921.3 751.094 5
 3 -13 23 20737.5 1106.7 3
 -3 13 23 22400.6 1002.31 1
 -3 13 -23 20226.4 706.428 5
 3 13 23 21426.4 971.322 1
 3 13 -25 9241.2 749.404 4
 3 13 -25 7945.59 659.552 5
 3 13 25 7304.34 832.645 1
 -3 13 25 8086.39 852.766 1
 -3 13 -25 8724.59 623.479 5
 3 -13 25 6849.26 986.445 3
 3 13 -27 9434.94 771.787 4
 3 -13 27 7034.94 763.2 2
 3 -13 27 6299 1054.22 3
 -3 13 27 7282.61 882.609 1
 3 13 -27 7588.39 672.211 5
 3 13 29 258.342 772.923 1
 3 -13 -29 596.408 753.599 5
 -3 13 31 751.267 821.109 1
 3 -13 -31 82.3416 814.854 5
 3 13 31 1290.1 803.826 1
 3 13 -31 1779.47 652.237 5
 3 -13 31 2077.29 745.752 2
 3 -13 31 -730.066 1068.92 3
 3 -13 -33 2838.11 881.629 5
 3 -13 33 3031.71 783.3 2
 3 13 -33 615.02 811.655 4
 3 -13 33 1696.85 1088.55 3
 3 13 33 1114.15 789.901 1
 -3 -13 -33 2240.54 793.192 5
 3 13 -33 2484.86 682.65 5
 -3 13 33 1615.96 826.777 1
 3 15 1 14032.6 474.802 4
 3 15 -1 16389.1 515.027 4
 -3 15 -1 15243.8 569.576 4
 -3 -15 -1 14486.6 429.9 3
 3 -15 1 14240.7 473.727 2
 -3 15 -1 15162.4 485.997 5
 -3 15 1 14946.3 881.83 1
 3 -15 -1 14513.2 445.588 3
 3 15 1 15352.6 509.686 5
 3 -15 1 15315.3 483.281 3
 3 15 -1 15897.5 517.783 5
 -3 -15 1 13953.1 525.969 3
 3 -15 -1 13959.3 471.455 2
 3 -15 -3 41205.6 741.759 2
 -3 15 -3 43703.6 851.269 4
 3 15 3 43287.6 743.986 4
 -3 -15 -3 40746.4 590.614 3
 3 15 -3 42433.4 770.494 5
 3 -15 -3 44947.9 699.606 3
 3 15 3 42977.7 786.243 5
 -3 15 -3 44145.2 758.234 5
 3 -15 3 43933.4 802.489 3
 -3 15 3 41981.1 1156.36 1
 3 -15 3 43342.6 774.323 2
 3 15 -3 42087.3 732.4 4
 -3 -15 3 42534.8 863.498 3
 3 15 -5 16847 854.484 1
 -3 15 -5 20819.9 635.249 4
 3 15 -5 19338.1 535.497 4
 -3 15 -5 19662.5 526.467 5
 -3 -15 5 18734.8 484.939 2
 3 15 5 22418.9 913.029 1
 3 15 -5 19962.6 552.403 5
 3 -15 5 20986 614.464 3
 3 -15 -5 21743.1 468.941 3
 3 15 5 20543.9 564.42 4
 -3 15 5 21123.6 938.286 1
 3 15 5 21005.3 581.839 5
 3 -15 5 19869.8 553.497 2
 3 -15 -5 19842.9 524.568 2
 3 15 -7 21234.6 585.117 4
 3 -15 7 19758.9 577.279 2
 -3 15 -7 21818.9 644.728 4
 3 -15 -7 22016.8 459.491 3
 -3 15 7 22132.7 926.476 1
 3 -15 -7 21319.4 553.215 2
 3 -15 7 21575.4 692.478 3
 3 15 -7 20565.7 571.873 5
 -3 15 -7 21497.1 546.231 5
 -3 -15 7 22176.3 816.453 3
 -3 -15 9 3653.02 672.95 3
 3 15 -9 3054.96 428.536 4
 3 -15 -9 2990.27 356.73 2
 3 -15 -9 3192 276.369 3
 3 -15 9 3026.97 421.242 2
 -3 15 -9 2905.79 469.964 4
 3 15 9 3908.44 729.428 1
 -3 15 -9 2834.81 357.886 5
 3 15 -9 3318.54 407.186 5
 3 -15 9 3206.07 508.366 3
 -3 15 9 3231.58 697.889 1
 -3 15 -11 1500.08 352.696 5
 -3 15 -11 197.579 472.128 4
 3 15 -11 1824.89 445.138 4
 -3 -15 11 1924.15 725.878 3
 3 -15 11 1733.39 415.129 2
 -3 15 11 2306.15 729.11 1
 3 15 11 2513.54 734.65 1
 3 -15 11 1872.8 528.192 3
 3 -15 -11 1374.98 258.284 3
 3 15 -11 1624.01 424.707 5
 3 -15 -11 1101.68 348.781 2
 3 -15 13 8149.09 536.4 2
 -3 15 13 10574.8 839.491 1
 -3 15 -13 8423.7 442.339 5
 3 -15 -13 9250.08 377.013 3
 3 15 13 11191.6 836.5 1
 3 15 -13 9006.62 534.599 5
 3 15 -13 9154.77 541.027 4
 3 -15 -13 9545.64 477.261 2
 3 -15 13 8777.37 657.29 3
 -3 15 15 7480.26 806.765 1
 3 15 -15 8095.82 564.621 4
 3 -15 15 7678.16 577.672 2
 3 -15 -15 8199.59 410.815 3
 3 15 -15 7118.1 545.059 5
 3 -15 -15 7416.4 470.609 2
 -3 15 -15 7068.65 457.676 5
 3 15 15 8915.45 801.202 1
 -3 15 -15 7745.02 602.318 4
 -3 15 -17 10786.3 648.469 4
 -3 15 17 10663.5 888.162 1
 3 15 -17 11002 640.581 4
 3 -15 17 9603.45 633.758 2
 3 -15 -17 9984.96 451.311 3
 3 -15 17 8125.79 796.948 3
 3 15 17 10746.1 843.984 1
 -3 15 -17 9658.15 523.994 5
 3 15 -17 9840.5 608.462 5
 3 -15 -17 9785.61 531.119 2
 3 15 19 626.605 779.987 1
 3 15 -19 265.9 529.917 5
 -3 15 -19 249.255 593.461 4
 3 15 -19 -186.326 596.928 4
 3 -15 -19 805.65 456.978 2
 3 -15 -19 518.181 394.25 3
 -3 15 19 -1278.01 892.304 1
 3 -15 19 -50.4627 578.617 2
 -3 15 -19 628.281 470.001 5
 3 -15 19 83.2742 769.799 3
 3 15 21 4272.42 835.72 1
 3 15 -21 3887.12 595.439 5
 3 -15 21 896.368 673.975 2
 3 -15 -21 4215.02 464.511 3
 -3 15 -21 1653.34 641.556 4
 -3 15 21 5257.04 898.605 1
 3 15 -21 4120.27 658.228 4
 -3 15 -21 2584.39 534.047 5
 3 -15 21 3276.52 854.617 3
 3 -15 -21 4460.21 521.342 2
 3 15 23 5007.42 894.623 1
 3 15 -23 5414.12 632.548 5
 3 15 -23 6570.01 695.981 4
 -3 15 -23 5272.87 571.492 5
 3 -15 23 5850.29 692.627 2
 -3 15 23 6583.71 880.248 1
 3 -15 23 5506.52 931.938 3
 3 15 -25 16555.4 769.716 5
 3 -15 25 18545.9 864.061 2
 3 15 25 16236 975.358 1
 -3 15 25 16422.7 1002.11 1
 3 15 -25 17906.1 841.956 4
 3 -15 25 16364.3 1131.02 3
 3 -15 27 5525.43 780.849 2
 3 -15 -29 672.891 812.485 5
 -3 15 29 180.597 851.336 1
 3 15 -29 943.024 630.667 5
 3 15 29 -411.416 822.354 1
 3 -15 29 -972.731 1051.95 3
 3 15 31 -250.697 855.015 1
 -3 15 31 1258.64 885.074 1
 3 15 -31 159.953 771.157 4
 3 -15 -31 1570.31 815.999 5
 3 -15 31 702.071 774.321 2
 3 15 -31 286.387 660.895 5
 3 -15 31 -625.723 1051.39 3
 -3 17 -1 9156.92 563.169 4
 3 17 1 8015.31 463.338 4
 3 17 -1 7786.66 468.413 4
 -3 17 1 9269.54 930.127 1
 3 -17 -1 7745.52 436.612 2
 -3 -17 1 7169.51 472.363 3
 -3 17 -1 9221.48 465.248 5
 3 17 -1 9482.53 857.143 1
 3 -17 -1 8999.75 431.798 3
 3 -17 1 8244.5 440.321 3
 3 17 1 8759.09 484.132 5
 3 17 -1 8714.45 477.054 5
 -3 -17 -1 7458.34 410.896 3
 3 -17 1 7598.56 449.689 2
 3 17 1 8626.28 849.98 1
 3 17 3 23272 612.225 4
 3 17 -3 24889.2 630.024 4
 3 -17 -3 22998.2 613.343 2
 3 -17 3 20766.7 612.01 2
 3 17 3 26598.2 1066.69 1
 3 17 -3 23630.4 1031.95 1
 -3 17 -3 24084 635.584 5
 3 17 3 22773.6 648.591 5
 3 -17 -3 24856.9 552.959 3
 3 17 -3 24220.9 641.165 5
 -3 17 3 26434.9 1102.65 1
 3 -17 3 23796.3 640.353 3
 3 17 5 29369.1 688.689 4
 3 17 -5 27418.8 672.723 4
 3 17 -5 26524.9 671.128 5
 -3 17 -5 29194.3 672.939 5
 3 -17 -5 29190.5 577.05 3
 3 17 5 28697.3 706.006 5
 3 -17 5 28143.3 721.165 3
 3 -17 -5 30881.7 671.238 2
 3 17 -5 25039.3 1014.31 1
 3 -17 5 28048 686.013 2
 -3 -17 7 7229.82 693.939 3
 -3 17 -7 5432.85 416.707 5
 3 -17 -7 6820.64 432.704 2
 3 -17 7 5887.21 438.732 2
 3 17 7 8181.1 857.897 1
 3 17 -7 6340.38 458.82 5
 3 -17 -7 7357.82 336.868 3
 3 -17 7 5777.01 514.795 3
 3 17 -7 4806.28 766.295 1
 3 17 -7 5018.49 462.129 4
 3 17 -9 2176.58 458.209 4
 -3 17 -9 1613.68 401.216 5
 -3 -17 9 2439.77 707.515 3
 3 17 9 2991.34 805.62 1
 3 -17 -9 1713.69 381.477 2
 3 -17 -9 1994.13 284.55 3
 3 -17 9 1286.82 414.947 2
 -3 17 9 1673.04 790.628 1
 3 17 -9 1308.53 413.003 5
 3 -17 9 1629.34 541.344 3
 -3 17 -9 230.376 513.681 4
 3 17 -11 606.396 431.533 5
 -3 17 -11 35.8825 520.428 4
 3 17 -11 714.866 471.193 4
 -3 17 -11 202.815 388.181 5
 3 -17 -11 93.382 383.569 2
 3 -17 11 462.561 432.048 2
 3 -17 -11 458.888 283.967 3
 -3 17 11 844.014 794.78 1
 3 17 11 1083.68 822.243 1
 -3 -17 11 1157.63 726.154 3
 3 -17 11 812.427 544.021 3
 3 17 -13 7355.1 565.935 4
 -3 17 13 9903.63 943.687 1
 3 -17 -13 7171.9 485.137 2
 3 -17 13 7281.03 547.5 2
 3 17 13 8330.4 894.938 1
 -3 17 -13 7859.47 614.499 4
 3 -17 -13 7629.42 372.904 3
 -3 17 -13 6787.24 474.357 5
 3 -17 13 7509.81 682.518 3
 -3 -17 13 7461.03 879.395 3
 3 17 -13 6996.94 540.625 5
 3 -17 -15 5986.74 492.814 2
 -3 17 15 6560.43 888.855 1
 -3 17 -15 5910.74 642.086 4
 3 17 -15 5494.32 586.631 4
 -3 -17 15 6046.99 976.563 3
 3 -17 15 5757.41 586.117 2
 3 17 15 6288.06 855.442 1
 3 -17 -15 5918.86 388.403 3
 -3 17 -15 5046.43 474.283 5
 3 17 -15 4914.63 559.07 5
 3 -17 15 4895.92 699.956 3
 3 17 -17 10733.8 660.674 5
 3 -17 -17 11498.7 582.796 2
 3 17 -17 12407.8 696.274 4
 3 -17 17 11999.7 688.545 2
 -3 17 -17 12683.4 734.142 4
 3 -17 -17 11749.8 485.391 3
 -3 17 -17 11007.5 566.262 5
 3 -17 17 10940.4 853.05 3
 3 17 17 12828.1 973.711 1
 -3 -17 17 12049.1 1106.95 3
 -3 17 17 13458.3 989.26 1
 -3 17 -19 992.709 658.735 4
 3 17 -19 838.431 613.664 4
 3 17 19 2470.72 871.132 1
 -3 -17 19 1870.28 1034.93 3
 3 -17 19 1864.25 618.213 2
 3 -17 -19 1586.46 507.059 2
 -3 17 -19 1498.2 507.542 5
 3 17 -19 1669.12 582.11 5
 -3 17 19 2022.06 899.95 1
 3 -17 19 1957.66 792.756 3
 -3 -17 21 2197.45 1102.23 3
 3 17 -21 1002.86 593.869 5
 -3 17 -21 488.565 637.549 4
 3 17 -21 313.88 638.668 4
 -3 17 -21 620.761 512.952 5
 -3 17 21 46.4357 880.917 1
 3 17 21 -949.768 920.791 1
 3 -17 21 635.251 632.765 2
 3 -17 21 -146.35 833.378 3
 3 -17 23 14032.2 826.948 2
 3 17 -23 14185.9 757.376 5
 3 17 -23 14062.3 801.219 4
 3 17 23 12830.5 1031.62 1
 3 -17 23 11556.3 1020.31 3
 -3 -17 23 14899 1308.94 3
 -3 17 -23 12742.3 684.991 5
 -3 17 23 13479 1010.08 1
 3 -17 25 8811.1 802.499 2
 3 -17 27 1433.36 1007.59 3
 -3 -17 27 4326.03 1279.11 3
 -3 17 27 2705.81 901.34 1
 3 17 27 3353.98 907.263 1
 3 17 -27 2813.86 660.761 5
 3 17 -29 1238.44 655.878 5
 3 17 -29 1587.9 768.705 4
 -3 -17 29 2493.69 1301.17 3
 -3 17 29 791.576 929.722 1
 3 17 29 263.53 867.001 1
 3 -17 -31 668.101 853.994 5
 -3 17 31 -63.8418 934.067 1
 3 -17 31 312.412 791.789 2
 3 17 31 -697.341 904.326 1
 3 17 -31 52.6559 793.427 4
 3 17 -31 51.4562 669.02 5
 3 -17 31 -660.709 1084.42 3
 -3 19 -1 5357.88 476.754 5
 3 19 1 3301.03 479.513 4
 3 19 -1 6284.54 522.611 4
 3 19 -1 2883.35 902.911 1
 -3 19 -1 277.754 1000.46 1
 3 19 1 3095.09 471.42 5
 3 19 -1 4628.01 496.285 5
 3 -19 1 3376.24 460.882 3
 3 -19 1 3006.5 443.511 2
 3 19 1 1811.42 888.916 1
 3 19 3 25571.6 715.539 4
 -3 19 -3 27685.7 729.282 5
 3 19 3 27232.5 754.679 5
 3 19 -3 26990.1 1147.03 1
 3 -19 3 26793.4 720.762 3
 3 19 -3 26983.4 744.695 5
 3 19 -3 26775.7 717.677 4
 3 -19 3 24091.7 710.043 2
 3 19 -5 16587.7 636.77 4
 -3 -19 5 16609.3 746.65 3
 3 -19 -5 25726 670.874 2
 3 19 5 21439.8 1137.15 1
 3 19 5 16360.9 618.896 5
 3 -19 5 13930.2 605.125 2
 3 19 -5 14963.1 984.624 1
 3 -19 -5 25418.5 577.409 3
 -3 19 -5 15918.1 599.84 5
 3 -19 5 17299.3 653.388 3
 3 19 -5 16142.8 611.581 5
 3 19 5 16836.4 634.224 4
 3 -19 7 12500.5 632.958 3
 3 19 -7 11120.4 919.841 1
 3 19 -7 12833.5 591.403 4
 3 -19 -7 13865.3 562.262 2
 3 -19 7 13336.8 584.745 2
 -3 19 -7 12714.9 564.602 5
 3 19 7 16180.5 1049.07 1
 3 -19 -7 14732.5 448.399 3
 3 19 -7 13039.9 581.683 5
 -3 -19 7 14738.9 797.553 3
 3 19 9 1707.11 875.079 1
 -3 19 -9 144.789 556.186 4
 3 19 -9 807.962 491.111 4
 3 -19 9 745.228 442.321 2
 3 19 -9 1117.98 444.633 5
 -3 -19 9 825.948 716.005 3
 3 -19 -9 657.476 300.477 3
 -3 19 -9 996.077 440.131 5
 3 -19 -9 578.193 405.281 2
 3 -19 9 692.9 553.024 3
 -3 19 9 449.583 874.489 1
 3 19 -11 1117.89 473.206 5
 -3 19 -11 2563.36 599.014 4
 3 19 -11 1182.85 515.962 4
 3 -19 -11 824.301 428.707 2
 3 -19 11 1585.34 500.333 2
 3 -19 -11 1282.15 308.499 3
 -3 19 11 1083.9 887.147 1
 -3 19 -11 1766.74 469.703 5
 3 19 11 2080.98 929.673 1
 3 -19 11 1344.09 656.077 3
 -3 -19 11 1487.94 791.095 3
 3 -19 -13 3752.24 488.636 2
 3 19 -13 3955.07 587.344 4
 -3 19 -13 3700.58 634.889 4
 3 -19 -13 3793.12 348.834 3
 3 19 13 5745.62 1006.13 1
 -3 19 13 3992.89 960.691 1
 3 19 -13 3765 536.011 5
 3 -19 13 3751.78 697.097 3
 -3 19 -13 3205.74 497.774 5
 -3 -19 13 3565.07 930.264 3
 3 -19 13 3437.47 564.392 2
 -3 19 -15 28572.9 886.365 4
 3 -19 -15 27844.6 789.288 2
 3 19 -15 27991.8 851.93 4
 -3 19 15 30472.9 1229.04 1
 3 -19 15 26946.9 863.326 2
 3 -19 15 23995.8 980.133 3
 3 19 15 30629 1249.7 1
 -3 -19 15 28835.6 1246.58 3
 -3 19 -15 25027.4 731.77 5
 3 19 -15 26183.4 819.574 5
 3 19 -17 11479.2 718.753 5
 3 -19 17 12818.6 729.058 2
 3 19 17 16208.5 1095.95 1
 -3 19 -17 11792 605.963 5
 -3 19 17 15998.2 1061.97 1
 3 19 -17 14008.1 770.481 4
 -3 -19 17 13315.8 1121.28 3
 3 -19 17 13166.2 891.326 3
 -3 19 -17 15345.4 790.909 4
 3 19 -19 599.43 654.063 4
 -3 19 -19 996.473 690.641 4
 -3 19 19 449.127 943.927 1
 -3 19 -19 381.185 489.897 5
 3 -19 19 48.782 634.96 2
 -3 -19 19 703.596 1042.01 3
 3 -19 19 308.053 764.015 3
 3 19 -19 -451.085 622 5
 3 19 -21 3921.28 656.433 5
 -3 19 -21 4004.22 570.546 5
 3 -19 21 4066.97 859.682 3
 -3 19 21 5709.66 997.996 1
 3 19 21 7644.24 1037.08 1
 3 19 -21 5443.89 720.49 4
 -3 -19 21 5361.84 1174.96 3
 -3 19 -21 4064.89 739.681 4
 3 -19 23 5299.53 760.514 2
 -3 -19 25 4779.49 1232.62 3
 3 19 25 6804.19 1017.78 1
 3 -19 25 4960.03 775.064 2
 -3 19 25 6259.28 980.553 1
 3 19 -25 5208.97 687.217 5
 3 -19 25 3388.66 987.799 3
 -3 19 27 1502.81 941.227 1
 3 19 -27 3182.05 783.565 4
 -3 -19 27 4466.51 1305.96 3
 3 19 -27 2818.78 698.747 5
 3 19 27 3103.12 964.224 1
 -3 -19 29 845.67 1276.56 3
 3 -19 29 -975.065 777.659 2
 -3 19 29 -965.879 941.224 1
 3 19 -29 115.677 789.978 4
 3 19 -29 735.058 680.742 5
 3 19 29 800.765 924.655 1
 3 21 -1 155.831 898.272 1
 3 21 1 544.142 498.487 4
 -3 21 -1 1150.8 473.421 5
 -3 21 -1 1663.3 980.978 1
 3 21 1 569.167 465.59 5
 -3 21 1 103.295 1008.11 1
 3 -21 -1 1126.51 445.957 2
 3 -21 1 204.457 444.763 2
 -3 21 -1 924.804 565.759 4
 3 -21 -1 1025.56 419.366 3
 3 -21 1 119.141 426.788 3
 3 21 -1 844.126 498.5 4
 3 21 1 -494.3 933.508 1
 3 21 -1 630.696 466.91 5
 -3 21 -3 7311.19 689.12 4
 3 -21 -3 7572.46 532.826 2
 3 21 3 6995.07 577.818 4
 3 -21 3 6412.53 531.031 2
 3 21 3 7486.6 1059.07 1
 3 21 -3 7107.51 560.599 4
 -3 21 -3 7612.01 559.661 5
 3 21 3 8535.27 592.594 5
 3 -21 -3 8246.23 456.491 3
 3 21 -3 6765.05 976.593 1
 3 -21 3 7350.54 536.41 3
 3 21 -3 7507.63 547.976 5
 3 21 5 24053.1 763.931 4
 -3 21 -5 27362 889.326 4
 3 21 -5 27169.3 774.876 4
 3 -21 5 24226.7 746.821 2
 3 21 -5 25084.6 1198.19 1
 3 -21 -5 26599.7 607.782 3
 -3 21 5 26907.6 1240.65 1
 3 21 -5 25767.4 755.281 5
 3 21 5 26976.1 764.405 5
 3 -21 5 24847.1 773.948 3
 -3 21 -5 26992.5 765.245 5
 3 -21 -5 25371.5 733.489 2
 -3 -21 5 25121.2 856.11 3
 3 21 -7 8332.33 613.378 4
 -3 -21 7 8080.13 770.763 3
 3 -21 -7 7881.35 546.292 2
 3 21 -7 6165.01 930.961 1
 -3 21 -7 7950.8 574.976 5
 -3 21 7 8879.18 1039.84 1
 3 -21 -7 8392.32 417.575 3
 3 -21 7 7102.29 569.644 2
 3 -21 7 7124.42 628.123 3
 3 21 -7 7967.88 568.381 5
 -3 21 -7 8144.14 696.276 4
 3 21 -9 1319.87 848.441 1
 -3 21 -9 1682.52 643.916 4
 3 21 -9 1664.37 504.204 5
 3 -21 -9 894.354 454.492 2
 3 21 9 887.221 981.099 1
 3 -21 9 1403.89 592.003 3
 3 -21 -9 1560.99 333.736 3
 3 21 -9 1522.72 564.077 4
 3 -21 9 1125.9 522.589 2
 -3 21 -9 1152.51 498.235 5
 -3 21 9 2552.53 957.955 1
 -3 -21 9 833.283 755.066 3
 3 21 -11 745.756 512.533 5
 -3 21 -11 1794.98 646.567 4
 3 21 -11 1477.86 587.587 4
 3 -21 -11 404.745 465.972 2
 -3 21 11 -1399.1 1005.1 1
 3 -21 -11 609.38 339.521 3
 -3 21 -11 1147.97 503.128 5
 3 21 11 2068.56 1040.06 1
 3 -21 11 1164.14 675.161 3
 3 -21 11 863.487 512.001 2
 -3 -21 11 906.555 848.485 3
 3 21 -13 20299.6 806.788 4
 3 -21 13 17849.7 740.314 2
 -3 21 -13 19150.8 716.443 5
 3 21 -13 19146.2 759.69 5
 -3 -21 13 27308.9 1232.2 3
 -3 21 -13 21082.2 841.387 4
 3 -21 13 17421.8 915.954 3
 3 21 13 27186.3 1311.55 1
 3 21 -15 18969.1 793.409 5
 -3 21 -15 17370.7 827.488 4
 3 21 -15 20018.8 841.42 4
 -3 21 15 18950.6 1166.49 1
 -3 -21 15 23642.8 1248.91 3
 -3 21 -15 13489.7 657.307 5
 3 21 15 20054.7 1254.01 1
 3 -21 15 14975 894.298 3
 3 21 -17 3690.5 692.773 4
 -3 21 17 3505.98 989.02 1
 3 21 -17 3091.76 622.166 5
 3 -21 17 406.445 638.407 2
 -3 21 -17 3193.7 693.036 4
 -3 21 -17 2428.59 538.512 5
 3 21 17 7284.16 1116.17 1
 -3 -21 17 5267.51 1115.72 3
 3 -21 17 2181.34 749.477 3
 3 -21 19 255.735 647.49 2
 -3 -21 19 1275.38 1074.67 3
 -3 21 -19 1083.98 708.143 4
 3 21 -19 -133.868 680.404 4
 3 21 19 3183.57 1101.6 1
 -3 21 -19 882.016 545.208 5
 3 21 -19 146.87 600.596 5
 3 -21 21 107.025 682.328 2
 -3 21 -21 525.418 742.669 4
 -3 21 -21 219.757 563.714 5
 3 21 -23 6426.42 800.219 4
 3 -21 23 6525.98 804.029 2
 -3 21 23 7892.18 1056.88 1
 3 -21 23 4241.52 940.608 3
 3 21 23 7942.18 1068.59 1
 3 21 -23 5726.92 718.362 5
 3 21 25 3398.97 1062.89 1
 3 21 -25 2781.69 800.6 4
 -3 -21 25 1037.4 1309.11 3
 3 21 -25 3528.22 723.94 5
 3 -21 25 3479.24 981.242 3
 3 21 27 2944.86 1044.75 1
 -3 21 27 2633.82 999.812 1
 3 21 -27 3313.55 729.524 5
 3 21 -27 3060.67 838.868 4
 3 -21 27 2024.04 798.758 2
 3 -21 27 799.797 981.936 3
 -3 -21 27 1990.09 1341.23 3
 3 23 -1 -444.432 988.59 1
 -3 23 1 890.951 1039.66 1
 3 23 1 -719.846 1012.19 1
 3 -23 -1 996.959 459.545 3
 3 -23 -1 421.31 474.055 2
 3 -23 1 670.694 473.855 2
 3 23 -1 414.499 538.176 5
 3 -23 1 690.835 451.544 3
 -3 23 -1 151.01 522.389 5
 -3 23 -1 1105.38 1017.76 1
 3 23 -1 478.345 558.355 4
 -3 23 -1 -513.439 619.56 4
 3 23 1 468.33 529.185 5
 3 23 1 450.52 551.723 4
 3 23 3 4151.51 634.755 4
 3 -23 -3 4945.24 537.341 2
 3 -23 3 4362.28 536.261 2
 3 23 -3 3776.08 1000.51 1
 3 23 3 5441.97 600.892 5
 3 23 -3 5102.44 565.861 5
 -3 23 -3 5755.19 1099.53 1
 3 -23 -3 5688.67 443.664 3
 -3 23 3 5229.18 1085.45 1
 3 23 3 6057.22 1135.73 1
 3 -23 3 5166.3 532.877 3
 -3 23 -3 5430.48 588.28 5
 -3 23 -3 5345.8 702.754 4
 3 23 -3 4899.59 600.118 4
 3 23 5 8514.23 643.523 4
 3 23 -5 9234.65 624.684 5
 -3 23 -5 10115.3 791.811 4
 3 23 -5 8117.84 644.32 4
 -3 23 -5 8815.73 631.979 5
 3 -23 -5 7841.9 584.071 2
 3 23 5 11248.1 1213.74 1
 3 -23 5 7943.45 585.902 2
 3 23 5 9158 633.192 5
 3 -23 -5 8553.13 453.875 3
 -3 23 5 9871.15 1120.66 1
 3 23 -5 6786.6 1036.83 1
 3 -23 5 7826.22 623.144 3
 -3 23 -7 12436.8 792.783 4
 3 23 -7 11562.8 710.123 4
 3 -23 -7 10837.9 466.487 3
 3 -23 7 10848 645.459 2
 3 23 -7 12351.7 664.203 5
 -3 23 7 13303.3 1167.31 1
 -3 23 -7 10932.1 648.422 5
 3 23 -7 10612.2 1055.29 1
 3 -23 7 10500.2 696.445 3
 3 23 7 13521.2 1233.08 1
 -3 -23 7 11359 826.686 3
 3 23 -9 1107.42 661.841 4
 -3 23 -9 147.284 659.085 4
 -3 23 9 1231.47 1039.32 1
 3 -23 9 553.665 518.283 2
 -3 23 -9 606.581 529.443 5
 3 23 -9 988.684 572.669 5
 3 23 9 1434.01 1070.21 1
 3 -23 9 724.67 597.617 3
 -3 -23 9 672.775 803.244 3
 3 23 -9 2026.63 970.547 1
 3 23 -11 2601.18 662.566 4
 3 23 11 5038.57 1146.39 1
 -3 23 -11 3761.26 712.946 4
 -3 23 11 621.707 1071.09 1
 3 -23 11 2801.29 571.142 2
 -3 23 -11 3032.41 548.958 5
 3 23 -11 2737.74 606.791 5
 3 -23 11 3113.14 683.947 3
 -3 -23 11 3967.67 917.36 3
 -3 23 -13 9510.84 781.423 4
 3 23 -13 8592.66 667.267 5
 3 -23 13 8924.25 822.313 3
 -3 -23 13 10280.2 1038.89 3
 -3 23 -13 8619.86 637.275 5
 -3 23 -15 4463.21 728.664 4
 3 23 -15 2489.76 698.606 4
 3 -23 15 4304.49 626.336 2
 -3 -23 15 4475.98 1014.67 3
 3 -23 15 4617.74 809.172 3
 -3 23 -15 4080.08 596.698 5
 3 23 15 5377.7 1214.09 1
 3 23 -15 4186.72 632.701 5
 3 -23 17 4888.27 682.148 2
 -3 -23 17 6089.02 1076.72 3
 -3 23 -17 4961.09 610.296 5
 -3 23 -17 5541.38 778.203 4
 -3 23 -19 5.72426 720.456 4
 -3 23 -19 715.832 577.247 5
 3 -23 19 347.149 669.204 2
 -3 23 19 -314.669 1043.98 1
 3 23 -21 925.641 709.585 4
 -3 23 21 -539.287 1078.89 1
 3 23 21 -169.5 1099.76 1
 3 -23 21 1798.98 713.957 2
 3 23 -21 790.485 645.472 5
 3 -23 21 -744.568 894.995 3
 3 23 23 2478.01 1084.75 1
 3 -23 23 1621.72 898.878 3
 -3 23 23 2007.02 1061.55 1
 3 23 -23 3503.54 719.653 5
 3 23 25 4358.93 1142.49 1
 -3 -23 25 2610.46 1333.02 3
 -3 23 25 3629.74 1067.92 1
 3 -23 25 4597.27 965.667 3
 3 23 -25 4237.18 742.952 5
 3 23 -25 2298.63 841.239 4
 3 25 1 -202.383 599.128 4
 3 25 -1 188.848 605.289 4
 3 25 -1 -722.299 1051.66 1
 3 -25 1 483.246 473.023 3
 -3 25 -1 1000.77 1084.97 1
 3 -25 -1 98.7666 434.394 3
 3 25 1 -543.952 606.484 5
 3 25 -1 -377.765 573.551 5
 3 25 1 -749.586 1056.4 1
 -3 25 1 918.138 1142.44 1
 3 25 -3 3789.76 628.624 4
 -3 25 -3 2430.78 694.645 4
 3 25 -3 1522.93 1014.73 1
 -3 25 -3 3977.89 1143.17 1
 3 25 -3 2058.05 595.458 5
 3 25 3 2573.19 596.74 5
 3 -25 -3 2948.12 436.7 3
 -3 25 3 2643.16 1111.18 1
 3 25 3 2815.72 1133.87 1
 3 -25 3 3020.15 532.773 3
 -3 25 -3 2809.19 582.017 5
 3 25 3 2472.98 664.728 4
 3 -25 5 5071.56 595.856 2
 3 25 5 6571.63 649.214 4
 -3 25 -5 7944.38 804.379 4
 -3 25 -5 7312.89 1141.31 1
 3 25 -5 5869.45 687.281 4
 3 25 5 6098.66 631.141 5
 3 25 -5 4811.07 1033.79 1
 -3 25 5 8011.04 1136.21 1
 3 -25 5 6345.13 618.953 3
 -3 25 -5 7517.54 658.686 5
 3 25 -5 7044.5 628.065 5
 3 25 5 8625.24 1261.44 1
 -3 25 7 2977.8 1100.74 1
 3 25 7 4879.2 1199.98 1
 -3 25 -7 3442.78 740.938 4
 3 25 -7 4550.64 624.115 5
 3 -25 7 2341.29 563.095 2
 -3 25 -7 2634.04 605.772 5
 3 -25 7 2489.45 622.538 3
 3 25 -7 2096.44 677.73 4
 3 25 -9 1614.61 689.462 4
 3 25 9 1111.97 1156.61 1
 3 -25 9 1360.04 638.285 3
 3 -25 9 701.317 552.013 2
 3 25 -9 2534.2 628.924 5
 -3 25 9 -96.3157 1083.07 1
 -3 25 -9 912.041 583.35 5
 -3 25 -9 902.518 714.686 4
 -3 25 -11 1246.72 578.526 5
 -3 25 -11 844.887 721.134 4
 3 25 11 2211.37 1211.26 1
 3 -25 11 1867.14 671.542 3
 -3 -25 11 1620.56 861.414 3
 3 -25 11 1520.8 573.667 2
 -3 25 -13 419.002 756.99 4
 -3 25 -13 2747.81 587.867 5
 3 -25 13 2220.38 616.063 2
 3 -25 13 2155.53 708.873 3
 3 25 13 2785.44 1268.12 1
 -3 -25 13 2729.83 946.036 3
 -3 25 15 8264.74 1205.2 1
 -3 -25 15 6013.43 1067.08 3
 -3 25 -15 7107.13 672.645 5
 -3 25 17 2063.68 1129.82 1
 -3 25 -17 -35.565 778.745 4
 3 25 -17 1403.79 643.892 5
 3 25 17 549.995 1268.22 1
 3 25 -17 2965.13 746.455 4
 -3 25 -17 2282.12 635.572 5
 3 -25 17 1286.88 840.949 3
 -3 25 19 -1329.31 1144.85 1
 -3 25 -19 -67.0253 802.881 4
 3 25 -19 286.807 737.474 4
 3 25 19 -1913.7 1217.58 1
 3 25 -19 -453.72 647.409 5
 3 -25 19 241.781 836.489 3
 3 25 -21 1906.78 795.026 4
 3 25 21 -1368.62 1223.34 1
 3 25 -21 1208.93 692.732 5
 -3 25 21 -10.1596 1173.45 1
 3 -25 21 -131.486 878.949 3
 -3 -25 21 188.422 1163.64 3
 3 27 -1 -852.997 1088.07 1
 3 27 1 -1287.04 1099.04 1
 3 -27 1 433.148 507.513 3
 3 27 -3 2158.87 1058.1 1
 -3 27 -3 2936.55 719.401 4
 -3 27 -3 3699.87 634.471 5
 3 27 3 1747.96 1154.75 1
 3 -27 3 3430.54 567.766 3
 -3 27 -5 3059.72 776.134 4
 3 -27 5 2852.29 580.7 3
 3 27 5 2639.41 1209.29 1
 -3 27 -5 3004.65 637.342 5
 -3 27 -7 3565.1 653.075 5
 3 -27 7 3465.36 638.633 3
 3 27 7 4473.71 1237.7 1
 3 27 9 -948.886 1205.11 1
 -3 27 -9 99.8849 756.448 4
 3 27 -9 605.828 671.873 4
 -3 27 9 -1346.15 1155.01 1
 -3 27 -9 1091.51 620.093 5
 3 -27 9 30.4106 629.794 3
 3 27 -11 -49.5998 686.478 4
 3 27 -11 -585.798 650.417 5
 -3 27 11 -199.166 1242.94 1
 -3 27 -11 786.544 628.726 5
 -3 27 -11 387.131 796.346 4
 -3 27 -13 3576.65 657.395 5
 3 27 -13 3521.56 677.069 5
 3 27 -13 4112.59 763.007 4
 3 -27 15 2394.06 784.767 3
 3 27 -15 2890.24 783.489 4
 -3 27 15 1391.27 1215.16 1
 3 27 15 4380.18 1341.52 1
 3 27 -15 2610.93 674.789 5
 -3 27 17 2244.38 1173.66 1
 3 27 -17 2352.3 791.374 4
 3 27 -17 615.174 675.541 5
 3 27 17 647.467 1309.24 1
 3 -27 17 1821.55 851.974 3
 3 27 -19 734.8 800.862 4
 -3 -27 19 -461.895 1216.32 3
 3 27 19 -188.863 1302.23 1
 -3 27 19 -122.162 1139 1
 3 -27 19 237.523 902.882 3
 3 27 -19 254.304 695.017 5
 3 29 1 824.686 655.114 5
 3 29 -1 266.316 699.618 4
 3 29 1 5.02474 705.868 4
 3 29 -1 989.493 649.052 5
 -3 29 1 -1142.14 1235.22 1
 3 29 1 -902.29 1106.63 1
 3 29 -1 -880.597 1057.17 1
 -3 29 -1 1205.41 1256.77 1
 3 29 3 1180.09 628.421 5
 3 29 -3 1271.48 704.424 4
 -3 29 -3 3591.18 1265.1 1
 3 29 -3 1850.27 665.029 5
 3 29 3 599.339 1152.99 1
 3 -29 3 1236.79 584.883 3
 3 29 3 60.2332 665.183 4
 3 29 -5 4331.69 753.345 4
 3 29 -5 3979.27 686.144 5
 3 -29 5 4294.04 652.472 3
 -3 29 -5 6594.33 1281.94 1
 3 29 -7 2509.63 731.537 4
 3 29 -7 1977.38 668.74 5
 -3 29 -7 3072.42 1234.91 1
 3 29 -9 -131.615 715.907 4
 -3 29 -9 -63.9887 1187.69 1
 3 29 9 82.8361 1232.52 1
 -3 29 9 2571.41 1285.01 1
 3 29 -9 130.094 646.47 5
 3 -29 11 238.08 707.248 3
 -3 29 -11 -101.262 826.166 4
 3 29 -11 -382.729 732.796 4
 -3 29 11 363.666 1258.48 1
 3 29 11 -257.396 1296.58 1
 3 29 -11 -1246.44 687.719 5
 -3 29 -13 224.618 878.229 4
 3 29 -13 703.031 753.257 4
 -3 29 13 2957.24 1317.4 1
 -3 29 -13 1056.62 687.11 5
 3 29 -13 5.83952 687.293 5
 3 -29 13 1133.72 748.579 3
 3 29 13 1207.03 1399.54 1
 3 29 -15 1521.08 726.246 5
 -3 29 15 2951.16 1224.35 1
 3 29 15 3736.44 1429.89 1
 -3 29 -15 2704.68 726.92 5
 3 -29 15 3161.89 831.621 3
 -3 29 -15 705.07 920.966 4
 3 29 -15 1158.76 811.122 4
 3 31 1 996.546 757.357 4
 3 31 -1 1011.63 788.903 4
 -3 31 1 -1612.07 1282.27 1
 3 31 -1 709.711 698.749 5
 -3 31 -1 -179.798 1244.48 1
 3 31 1 1810.22 674.645 5
 -3 31 -3 1900.05 1328.47 1
 3 31 3 2118.66 713.937 4
 3 31 -3 1340.18 755.165 4
 -3 31 3 168.194 1259.84 1
 3 31 3 1551.41 1236.26 1
 3 31 -3 2270.26 718.627 5
 3 31 3 3009.35 690.676 5
 -3 31 -5 703.735 838.961 4
 3 31 5 1912.62 1313.41 1
 -3 31 -5 2755.12 1287.84 1
 -3 31 -5 2381.77 706.866 5
 3 31 -5 2274.78 712.611 5
 3 31 -5 1792.66 757.61 4
 -3 31 5 938.365 1271.68 1
 3 31 -7 -128.496 698.14 5
 3 31 -7 48.1437 772.407 4
 -3 31 -7 83.8259 867.633 4
 3 31 7 1117.9 1310.86 1
 -3 31 -7 1171.7 705.133 5
 3 -31 7 1535.72 656.077 3
 -3 31 -7 1853.63 1253.56 1
 -3 31 7 810.967 1243.13 1
 4 0 0 169831 1671.32 3
 4 0 0 167137 1626.74 5
 4 0 2 150.073 182.13 1
 4 0 2 24.0777 143.992 3
 4 0 -2 48.7237 154.096 3
 4 0 -2 37.3435 104.691 2
 4 0 -2 -22.2192 189.404 5
 4 0 -4 64580.9 694.407 2
 4 0 -4 66005.3 761.672 3
 4 0 -4 67740.5 786.955 5
 -4 0 4 64553.2 724.778 1
 4 0 4 63785.9 738.273 3
 4 0 4 68324.4 789.581 1
 4 0 -6 -1.75444 250.154 5
 -4 0 6 -29.6291 215.895 1
 4 0 6 1.93561 258.97 1
 4 0 -6 6.80891 155.966 2
 4 0 -6 3.15678 198.118 3
 4 0 6 -9.94294 192.351 3
 4 0 8 56642.4 863.772 1
 4 0 8 63790.2 839.213 3
 4 0 -8 56636.7 793.243 3
 -4 0 8 64279.1 779.909 1
 4 0 -8 59758.4 753.93 2
 -4 0 -8 62591 712.959 5
 4 0 -8 59452.5 843.85 5
 -4 0 -10 19.45 236.894 5
 -4 0 10 -1.92228 280.422 1
 -4 0 -10 -30.178 187.64 4
 4 0 -10 17.6577 191.617 2
 4 0 10 -300.141 331.466 1
 4 0 -10 35.7491 220.365 3
 4 0 -10 -118.304 292.314 5
 4 0 10 -211.993 292.35 3
 -4 0 -12 86778.1 1041.41 5
 -4 0 12 88868.1 1114.6 1
 4 0 12 86657 1221.1 3
 4 0 -14 -162.213 357.435 5
 -4 0 -14 2.23349 329.708 5
 -4 0 -14 -128.309 272.553 4
 4 0 -14 -124.493 329.848 4
 4 0 14 -249.368 414.978 1
 -4 0 14 -282.184 369.282 1
 4 0 14 -32.4962 448.316 3
 -4 0 -16 65005.4 906.904 4
 4 0 -16 66343.3 964.544 4
 4 0 16 65327.6 1121.03 1
 4 0 -16 65610.5 1051.34 5
 -4 0 -16 63071.4 965.355 5
 4 0 -18 -368.361 448.637 5
 -4 0 -18 -520.804 434.413 5
 4 0 -18 -131.197 392.776 4
 4 0 18 530.166 497.8 1
 4 0 20 108580 1616.53 1
 4 0 -20 111741 1448.94 4
 -4 0 20 113883 1549.93 1
 4 0 20 107903 1776.42 3
 4 0 -22 138.546 486.884 5
 -4 0 -22 -390.488 505.507 5
 4 0 -22 -490.417 476.687 4
 4 0 22 126.268 555.476 1
 -4 0 22 4.46319 534.541 1
 4 0 22 -109.098 688.362 3
 -4 0 -24 1978.14 556.095 5
 4 0 -24 1503.17 507.143 4
 4 0 24 1527.96 617.115 1
 -4 0 24 2201.16 622.568 1
 4 0 24 1995.36 763.469 3
 4 0 -24 2110.77 548.81 5
 -4 0 -26 443.892 569.992 5
 4 0 26 -101.923 653.465 1
 4 0 -26 -827.06 548.072 4
 -4 0 26 -839.031 648.696 1
 4 0 26 569.571 780.154 3
 4 0 -26 -726.258 568.488 5
 4 0 28 16705.4 886.089 1
 -4 0 28 12058.1 802.041 1
 -4 0 -28 16112.2 789.375 5
 4 0 -28 11052.7 679.881 4
 4 0 28 10652.9 1010.17 3
 4 0 -28 10604.8 725.075 5
 4 0 30 1765.21 756.735 1
 4 0 -30 -350.442 596.755 4
 -4 0 30 -125.766 693.675 1
 4 0 -30 66.2933 622.985 5
 4 0 -32 128.571 652.625 4
 4 0 34 -790.15 744.744 1
 4 0 -34 -35.5331 679.562 5
 4 0 36 2134.6 785.682 1
 4 0 -36 2845.21 740.583 5
 4 -2 0 -104.399 166.85 5
 4 2 0 43.7978 134.128 1
 4 2 0 275.793 140.257 3
 4 2 0 -28.4536 150.246 5
 4 -2 0 74.1625 163.85 3
 4 -2 0 2.15714 122.163 2
 4 2 2 121097 1159.21 5
 4 -2 -2 125128 1194.33 2
 4 -2 2 125184 1193.13 2
 4 2 -2 124519 1238.4 3
 4 2 2 129211 1241.81 1
 4 -2 2 124246 1256.11 3
 4 2 -2 126678 1239.45 5
 4 -2 -2 118370 1241.29 3
 4 -2 -2 124509 1240.31 5
 4 2 2 116108 1177.1 3
 4 -2 4 444.275 218.51 1
 4 -2 -4 544.165 238.551 5
 4 2 4 565.57 131.087 3
 -4 2 4 525.387 296.814 1
 4 2 -4 501.801 131.835 2
 4 2 -4 462.618 202.153 3
 4 2 4 656.51 241.675 1
 4 -2 -4 630.74 152.202 2
 4 -2 -4 696.282 176.655 3
 4 -2 4 420.887 197.365 3
 4 2 4 512.224 135.406 5
 4 2 -4 493.358 229.08 5
 4 2 -6 16843.9 319.769 2
 -4 2 -6 18684.1 320.535 4
 4 2 6 17068.2 244.779 4
 4 -2 -6 18314.9 332.592 2
 4 2 6 18283.2 441.104 1
 -4 2 6 17051.7 429.044 1
 4 -2 -6 18231.2 424.162 5
 4 -2 6 17509.9 389.783 3
 4 2 -6 16623.4 376.527 3
 4 -2 -6 18969.2 365.321 3
 4 2 6 17352.4 309.693 3
 4 -2 6 17774.1 425.137 1
 4 2 -6 16529.2 412.139 5
 -4 -2 8 86.8281 187.568 1
 -4 2 -8 457.783 201.245 4
 4 -2 -8 341.64 284.718 5
 4 2 8 152.048 205.201 3
 -4 2 8 209.592 279.776 1
 4 2 -8 205.318 222.164 4
 4 -2 -8 170.234 176.036 2
 4 -2 -8 12.5225 194.767 3
 4 2 8 253.3 304.387 1
 4 -2 8 762.634 299.975 3
 -4 2 -8 583.793 166.006 5
 4 2 -8 166.764 262.253 5
 4 2 -10 157187 1693.54 4
 4 -2 -10 152344 1699.85 2
 -4 2 -10 158873 1646.52 4
 4 2 10 151502 1837.05 1
 -4 -2 10 171819 1659.71 1
 4 -2 -10 159661 1732.1 3
 4 -2 10 158077 1821.03 1
 -4 2 -10 156902 1603.67 5
 4 -2 10 160635 1831.42 3
 4 -2 -10 159025 1803.4 5
 -4 2 10 163949 1785.16 1
 4 2 10 160757 1729.01 3
 4 2 -10 156736 1775.71 5
 -4 2 -12 -1.6194 249.597 4
 -4 -2 -12 40.7818 212.671 4
 -4 2 12 68.6002 340.201 1
 -4 -2 12 3.79743 287.331 1
 4 -2 12 -188.438 406.822 3
 4 2 12 -23.2656 355.049 3
 -4 2 -12 59.1765 239.482 5
 -4 2 -14 7093.1 370.887 4
 4 2 -14 8032.61 437.888 5
 4 -2 -14 8373.82 459.79 5
 4 2 -14 8189.09 410.841 4
 -4 2 -14 7540.68 351.56 5
 -4 -2 14 8068.54 398.318 1
 4 -2 -14 7976.39 388.125 4
 4 2 14 7136.32 515.003 1
 -4 2 14 7104.5 466.182 1
 4 2 14 7353.44 497.558 3
 -4 -2 -14 8068.03 324.53 4
 4 -2 14 7492.52 482.105 1
 -4 -2 -16 652.687 416.258 5
 -4 2 16 1367.93 457.745 1
 4 -2 16 1184.72 444.166 1
 4 2 16 782.698 506.266 3
 4 2 -16 1529.2 386.983 4
 4 -2 -16 1195.39 357.796 4
 4 2 16 861.915 490.58 1
 -4 -2 16 1224.96 383.307 1
 4 -2 -16 1284.5 407.949 5
 -4 2 -16 155.675 337.875 4
 4 2 -16 945.839 385.75 5
 -4 2 -16 1137.05 335.086 5
 4 2 18 111674 1636.8 1
 4 2 -18 117905 1464.84 4
 4 2 -18 110959 1519.95 5
 -4 -2 18 123629 1514.23 1
 4 -2 -18 111067 1427.95 4
 -4 2 -18 107992 1404.51 5
 4 -2 -18 115484 1547.07 5
 4 -2 18 118455 1614.82 1
 4 -2 20 157.371 521.386 1
 4 2 -20 -645.641 450.116 4
 4 -2 -20 -221.618 424.683 4
 4 -2 -20 -315.037 536.751 5
 4 2 20 353.479 520.215 1
 4 -2 20 79.437 694.009 3
 -4 -2 -20 105.097 485.72 5
 -4 2 20 1112.6 524.718 1
 4 2 -20 -127.077 442.027 5
 4 2 22 32439.7 918.463 1
 -4 -2 22 36564.7 861.486 1
 4 2 -22 36424.2 811.008 4
 -4 2 22 39340 959.659 1
 4 -2 22 36291.9 1151.77 3
 4 -2 -22 34839.4 777.86 4
 -4 2 -22 32040.1 773.982 5
 4 2 22 30489.8 995.119 3
 -4 -2 -22 34852.6 863.464 5
 4 2 -22 34263.4 841.636 5
 4 -2 22 34816.3 927.152 1
 4 -2 -24 -670.714 576.969 5
 4 -2 24 -307.502 591.213 1
 4 -2 -24 -450.505 489.345 4
 -4 2 24 -285.34 605.511 1
 4 2 24 504.095 600.665 1
 -4 -2 24 -95.9352 556.553 1
 -4 -2 -24 -134.522 568.293 5
 4 2 -24 -141.595 512.488 4
 4 2 -24 -166.639 499.63 5
 4 -2 24 -234.375 792.869 3
 -4 2 -24 165.286 484.901 5
 4 2 24 -260.214 678.873 3
 4 -2 -26 150.457 619.303 5
 -4 -2 -26 3218.2 637.116 5
 4 -2 26 3485.91 684.828 1
 4 2 -26 3407.23 587.957 4
 4 2 26 3430.32 702.368 1
 -4 -2 26 2202.09 643.858 1
 4 -2 -26 3209.87 561.861 4
 -4 2 26 3309.93 655.176 1
 -4 2 -26 3626.77 569.471 5
 4 2 -26 2873.29 569.02 5
 4 -2 26 2534.73 870.91 3
 4 2 26 3214.78 740.79 3
 4 -2 -28 -71.0835 613.396 5
 4 2 -28 337.536 563.146 4
 4 -2 -28 -12.9419 551.771 4
 -4 -2 28 -519.832 663.274 1
 4 2 28 938.376 701.23 1
 -4 2 28 28.9986 672.66 1
 -4 -2 -28 950.934 668.665 5
 4 2 -28 -233 568.628 5
 4 2 -30 9482.46 674.297 4
 4 -2 -30 10121.2 688.158 4
 -4 2 30 9574.4 818.953 1
 4 -2 30 12471.4 858.124 1
 4 2 -30 9382.14 702.334 5
 4 2 30 11521.8 838.592 1
 4 2 -32 119.778 617.493 4
 4 -2 -32 147.598 641.917 4
 4 2 32 -209.678 739.057 1
 -4 2 32 935.804 754.995 1
 4 -2 32 214.882 898.596 3
 4 -2 -32 1103.3 661.604 5
 4 -2 34 611.287 759.616 1
 4 2 34 264.868 743.27 1
 4 2 -34 -159.267 683.113 5
 4 -2 -36 -508.416 750.2 5
 4 -2 36 -765.786 764.589 1
 4 2 -36 -251.673 690.819 5
 4 2 36 -769.617 767.681 1
 4 -4 0 47071 588.441 2
 4 4 0 46625.1 575.029 1
 4 4 0 47155.2 569.654 3
 4 -4 0 46570.3 620.8 3
 4 -4 2 5592.18 217.979 2
 4 4 2 5979.99 209.003 5
 4 -4 -2 6103.26 207.214 2
 4 4 2 6024.06 277.946 1
 4 4 -2 6083.04 134.961 2
 4 4 -2 5913.74 232.884 3
 4 4 2 5405.5 165.899 3
 4 -4 -2 6338.6 225.973 3
 4 4 -2 6140.58 252.326 5
 4 -4 2 6053.83 255.299 3
 4 4 -4 17631 381.012 5
 4 4 -4 15618.3 296.727 4
 4 4 4 16207 410.837 1
 4 -4 -4 17487.4 316.874 2
 4 -4 4 15941.7 330.824 2
 4 -4 -4 16963.9 334.691 3
 4 4 4 14648.4 227.72 3
 4 4 4 15321.5 296.838 5
 -4 4 -4 13483.4 208.4 5
 4 -4 4 15406.3 372.296 3
 -4 4 4 16278.2 498.138 1
 -4 4 6 131.857 336.603 1
 -4 4 -6 8.86098 220.074 4
 4 4 6 76.31 106.364 4
 4 4 -6 77.1104 212.323 4
 4 4 -6 184.838 244.88 5
 4 -4 -6 222.673 170.665 2
 4 -4 -6 338.896 174.771 3
 4 4 6 83.5562 118.232 3
 4 4 6 2.34724 297.642 1
 4 -4 6 79.9938 239.051 3
 4 -4 6 151.679 200.427 2
 -4 -4 6 58.8176 152.593 2
 -4 4 -6 16.5724 91.1827 5
 -4 4 -8 125795 1352.48 4
 4 -4 -8 131795 1385.95 2
 4 4 8 133923 1286.36 4
 4 4 -8 120570 1366.77 4
 4 -4 8 128574 1481.87 1
 -4 4 8 129060 1515.3 1
 4 -4 8 129633 1529.81 3
 4 -4 -8 120524 1377.99 3
 -4 4 -8 125018 1250.53 5
 4 4 8 134862 1298.56 3
 4 4 8 120736 1512.01 1
 4 4 -8 125669 1468.1 5
 -4 -4 8 122131 1244.52 1
 4 -4 -8 127162 1478.35 5
 -4 4 -10 10688.9 356.869 4
 4 4 10 10456.3 467.4 1
 4 -4 -10 10366 330.985 3
 4 -4 10 10520 454.547 3
 4 4 10 11741.1 325.066 3
 -4 4 -10 10825.8 267.574 5
 -4 -4 10 12137.4 290.281 1
 4 -4 -10 10660.7 413.645 5
 -4 4 10 10587.9 450.175 1
 -4 4 -12 172417 1862.13 4
 -4 4 -12 171619 1801.25 5
 4 -4 -14 78.8491 388.503 5
 4 -4 14 -56.0135 385.181 1
 -4 -4 -14 -214.396 261.889 4
 4 4 -14 20.3638 351.886 4
 -4 -4 14 128.562 282.263 1
 4 -4 -14 -188.324 257.188 2
 4 -4 -14 -213.571 272.776 3
 -4 4 14 -13.573 409.558 1
 -4 4 -14 -68.1028 312.928 4
 4 4 14 35.8497 449.635 1
 4 4 -14 -68.5357 359.341 5
 -4 4 -14 -244.143 283.924 5
 4 4 14 -135.881 393.525 3
 -4 -4 16 12432.3 444.761 1
 4 4 -16 11219.4 502.536 5
 4 -4 -16 12168.9 464.948 4
 4 -4 -16 11917.2 546.786 5
 4 4 16 10724.5 627.624 1
 4 4 -16 13099.9 511.734 4
 4 -4 16 12539.7 710.829 3
 4 4 16 10240.8 578.121 3
 -4 4 -16 11062.5 421.282 5
 4 -4 16 12448.7 554.184 1
 4 -4 -18 1796.06 485.958 5
 4 4 -18 1505.92 435.328 4
 -4 4 18 1622.51 538.65 1
 4 4 -18 1148 403.495 5
 4 -4 18 1953.96 474.645 1
 -4 -4 18 1105.6 384.441 1
 4 -4 -18 1688.95 416.15 4
 4 4 18 1163.59 541.51 1
 -4 4 -18 1395.45 416.231 4
 -4 4 -18 1230.89 368.15 5
 4 -4 18 541.133 664.302 3
 4 4 18 890.339 524.863 3
 4 -4 -20 88753.9 1373.89 5
 4 4 -20 87678.3 1276.79 4
 4 4 20 83137.9 1444.67 1
 4 -4 -20 90150.6 1249.34 4
 4 4 -20 84579.9 1312.99 5
 -4 4 20 90551.7 1455.85 1
 4 -4 20 88613.3 1385.28 1
 -4 -4 -20 92323.4 1351.94 5
 4 4 22 27.2167 559.002 3
 4 -4 -22 -117.674 597.286 5
 -4 -4 -22 4.35406 546.39 5
 4 -4 22 1388.98 562.926 1
 4 4 -22 18.9008 489.436 4
 4 -4 -22 159.208 480.468 4
 -4 -4 22 270.919 466.01 1
 4 4 22 70.5203 593.803 1
 4 4 -22 -42.8039 461.165 5
 -4 4 -22 331.939 427.404 5
 -4 4 22 428.315 608.487 1
 4 -4 22 -90.7299 765.827 3
 -4 -4 -24 2824.63 626.303 5
 4 4 -24 1764.05 543.665 5
 -4 -4 24 1748.24 542.159 1
 4 -4 24 1439.79 594.288 1
 4 4 -24 1699.75 527.111 4
 4 -4 -24 1866.32 501.964 4
 -4 4 -24 2143.39 478.875 5
 4 4 24 1805.52 641.381 1
 4 -4 -24 2254.47 607.541 5
 -4 4 24 1739.51 628.692 1
 4 -4 24 2195.71 844.449 3
 4 -4 -26 -446.545 600.072 5
 -4 -4 -26 -347.616 641.972 5
 4 4 -26 -498.331 555.61 4
 4 -4 -26 -87.9465 514.937 4
 -4 -4 26 -277.101 585.457 1
 4 4 26 81.8384 642.428 1
 4 -4 26 86.8803 621.65 1
 -4 4 26 -200.952 648.122 1
 -4 4 -26 140.27 519.52 5
 4 4 -26 -66.2557 541.178 5
 4 -4 26 -362.501 877.643 3
 4 -4 28 9816.99 1052.44 3
 4 4 28 8517.8 777.373 1
 4 -4 -28 8466.32 635.497 4
 -4 4 28 8202.11 762.432 1
 4 4 -28 9302.66 671.213 4
 4 -4 -28 8115.31 741.513 5
 4 4 -28 9256.77 673.636 5
 -4 -4 -28 9005.22 755.011 5
 4 -4 28 10229.9 779.104 1
 4 -4 30 3067.4 978.816 3
 4 -4 30 2258.35 710.845 1
 4 4 -30 648.658 622.466 4
 4 -4 -30 1734.06 603.085 4
 -4 4 30 1398.67 695.524 1
 -4 -4 -30 1610.64 682.409 5
 -4 4 32 9428.92 865.079 1
 4 -4 32 9103.93 1069.65 3
 4 4 32 8424.19 820.618 1
 4 -4 -32 9319.41 831.329 5
 4 -4 34 651.647 737.667 1
 4 4 34 1006.96 766.164 1
 4 4 -34 -394.811 664.514 5
 4 4 -36 144.278 741.194 4
 4 4 36 536.283 773.652 1
 4 -4 -36 956.099 749.06 5
 4 -4 36 776.296 977.69 3
 4 -4 36 1881.59 777.02 1
 4 4 -36 1882.41 721.198 5
 4 6 0 -2.27903 108.624 4
 4 6 0 48.5668 235.574 1
 4 6 0 -2.82885 66.2378 2
 4 -6 0 93.2703 175.245 2
 4 -6 0 26.9593 184.61 3
 4 6 0 17.8272 190.976 5
 4 6 -2 26357.5 377.908 4
 4 -6 -2 28142.5 440.263 2
 4 -6 2 27782.9 453.558 2
 4 6 -2 27527.6 346.126 2
 4 -6 -2 28545.8 457.975 3
 4 6 -2 28000.7 471.317 5
 4 -6 2 28010.3 490.719 3
 4 6 2 28332.8 445.419 5
 4 6 -2 25791.4 413.233 1
 4 6 -4 314.139 172.163 1
 4 6 4 234.369 315.329 1
 4 6 -4 612.058 206.075 4
 4 6 4 429.535 89.7855 3
 4 6 4 706.604 203.857 5
 -4 6 4 559.237 404.983 1
 4 -6 -4 706.213 181.279 2
 -4 6 -4 768.955 156.214 5
 4 -6 4 724.164 233.265 3
 4 -6 -4 615.861 174.399 3
 4 -6 4 628.784 197.534 2
 4 6 -4 521.952 234.202 5
 -4 6 -4 569.837 264.969 4
 4 6 6 2239.64 149.618 4
 4 -6 -6 2802.79 220.15 2
 -4 -6 6 2840.19 185.273 2
 4 6 -6 2573.39 251.436 4
 4 -6 6 2269 240.016 2
 4 6 6 2694.77 361.578 1
 4 -6 -6 2614.77 204.078 3
 -4 6 6 2560.19 404.084 1
 4 -6 6 2569.16 282.023 3
 -4 6 -6 2599.84 157.882 5
 -4 6 -6 2746.4 275.369 4
 4 6 -6 2734.68 276.374 5
 4 6 -8 2.37402 268.535 5
 -4 6 -8 230.323 264.766 4
 4 6 8 -27.988 354.376 1
 4 6 -8 35.2857 260.278 4
 4 -6 -8 -17.1536 198.283 2
 -4 6 -8 6.42955 154.774 5
 4 6 8 115.078 80.2921 3
 4 -6 -8 45.0721 191.507 3
 -4 -6 8 289.5 195.321 2
 -4 6 8 106.216 377.936 1
 4 -6 8 -2.21327 239.048 2
 4 -6 8 43.7699 307.614 3
 -4 6 -10 413243 3965 4
 -4 -6 10 402868 3959.31 2
 -4 6 10 401114 4156.23 1
 4 6 10 408095 3824.53 3
 -4 6 -10 397797 3832.78 5
 -4 6 12 85.3601 425.185 1
 4 6 12 218.781 271.721 3
 -4 -6 12 -171.15 225.968 1
 4 -6 12 3.30018 374.468 1
 -4 6 -12 154.492 227.162 5
 -4 6 -12 268.289 324.508 4
 4 6 -12 249.547 356.596 4
 4 6 -12 188.442 347.429 5
 4 6 -14 8409.02 453.992 4
 4 6 14 8189.19 581.795 1
 4 -6 14 9799.48 629.407 3
 4 -6 -14 8838.87 378.712 3
 4 -6 -14 9833.4 521.766 5
 -4 -6 14 8613.42 341.639 1
 -4 6 -14 8456.96 352.402 5
 4 -6 -14 8559.21 372.276 2
 4 6 -14 8699.95 475.739 5
 4 -6 14 9597.04 509.821 1
 4 -6 -16 1074.59 457.143 5
 4 -6 16 1587.51 462.352 1
 4 6 -16 1098.3 410.919 4
 4 -6 -16 1187.19 304.253 2
 -4 -6 16 1485.42 307.904 1
 4 -6 -16 1276.36 313.826 3
 -4 6 16 1424.27 515.02 1
 -4 6 -16 808.388 378.356 4
 4 6 16 564.567 532.852 1
 -4 6 -16 1198.79 318.395 5
 4 6 -16 1141.39 403.231 5
 4 -6 16 1343.12 599.912 3
 4 6 16 996.894 419.467 3
 4 6 -18 38426.2 783.104 4
 4 6 18 38051.3 965.729 1
 -4 6 18 39097.6 949.588 1
 4 -6 -18 43056.9 779.271 4
 4 -6 18 42709.1 914.316 1
 4 6 -18 39079 832.26 5
 -4 -6 18 38247.1 711.622 1
 4 -6 -18 42187.9 907.128 5
 4 6 20 -87.133 550.051 1
 4 -6 20 927.138 541.998 1
 4 6 -20 -3.49556 451.055 4
 4 6 -20 -134.51 436.474 5
 4 -6 20 -85.9239 719.637 3
 4 6 -22 25615 738.688 4
 4 -6 -22 26149.9 721.381 4
 4 6 22 22355.2 851.583 1
 4 -6 22 24700.1 1065.3 3
 -4 6 -22 25113.3 680.771 5
 -4 -6 22 23869.1 679.144 1
 -4 6 22 26832.1 930.774 1
 4 6 -22 23693.3 740.966 5
 4 -6 22 27104.1 835.625 1
 4 -6 -24 42.2017 594.877 5
 -4 6 24 -419.905 642.769 1
 -4 -6 -24 14.6147 603.663 5
 4 -6 24 62.6444 584.427 1
 -4 -6 24 -93.9104 490.834 1
 4 6 -24 -284.88 549.411 4
 4 -6 -24 213.29 496.711 4
 4 6 24 -152.354 633.983 1
 -4 6 -24 -581.424 479.662 5
 4 6 -24 174.938 521.449 5
 4 -6 24 173.909 829.189 3
 4 -6 -26 3510.39 665.397 5
 -4 -6 -26 3387.1 687.377 5
 4 6 -26 3920.72 589.794 5
 4 -6 26 2309.42 929.266 3
 4 6 26 2940.2 707.238 1
 4 -6 26 3410.56 667.215 1
 4 6 -26 3570.63 623.101 4
 4 -6 -26 3190.06 553.88 4
 -4 6 26 1945.21 679.113 1
 4 -6 -28 1203.21 681.211 5
 -4 -6 -28 313.539 679.656 5
 4 6 -28 1678.85 642.657 4
 4 -6 28 -472.982 686.31 1
 4 -6 -28 1206.87 561.25 4
 4 6 28 903.553 705.214 1
 -4 6 28 810.834 700.002 1
 4 -6 28 1594.85 954.687 3
 4 6 -28 873.896 583.212 5
 4 6 -30 24316.9 883.113 4
 -4 6 30 23487.6 974.569 1
 4 -6 30 23239.9 1257.75 3
 -4 -6 -30 23536 934.294 5
 4 -6 -30 23379.7 818.181 4
 4 -6 -32 375.816 740.692 5
 4 6 32 -324.897 709.602 1
 4 -6 32 265.874 744.277 1
 -4 6 32 729.978 751.095 1
 4 6 -32 100.463 632.623 5
 4 -6 32 -30.4988 1025.05 3
 4 -6 -34 33.593 805.382 5
 4 -6 34 1087.98 765.708 1
 4 6 34 751.907 750.518 1
 4 6 -34 221.51 666.726 5
 4 8 0 93676.1 970.951 4
 4 8 0 85025.1 928.776 2
 4 -8 0 102932 1094.96 2
 4 -8 0 100950 1124.3 3
 4 8 0 93693.4 1084.73 5
 4 8 0 93035.3 1121.04 1
 4 8 2 2906.15 177.606 4
 4 8 -2 2930.05 220.989 4
 4 8 2 2312.13 126.816 2
 4 -8 -2 2910.73 221.842 2
 4 8 2 2561.48 254.538 5
 4 -8 2 2941.45 230.456 2
 4 8 -2 3039.04 313.107 1
 4 8 2 3013.58 351.998 1
 4 -8 -2 2847.25 211.878 3
 4 -8 2 2680 249.094 3
 4 8 -2 2783.4 249.124 5
 -4 8 -4 25256.5 511.565 4
 4 8 4 20649.9 327.517 4
 4 8 4 19200.2 298.038 2
 4 8 -4 21622.6 405.489 4
 -4 8 4 21447.9 677.509 1
 4 -8 -4 20736.3 413.819 2
 4 -8 4 20850.5 442.343 2
 4 -8 -4 22365.3 408.663 3
 4 8 -4 23037.7 499.546 1
 4 -8 4 20214.7 478.555 3
 4 8 4 20956.9 543.91 1
 -4 8 -4 22706.1 376.923 5
 4 8 4 22263.3 435.193 5
 4 8 -4 21737.7 463.698 5
 4 8 6 497.347 201.941 4
 -4 8 -6 571.787 300.845 4
 4 8 6 615.09 369.798 1
 4 8 -6 386.609 260.742 4
 4 8 6 624.621 151.664 2
 -4 -8 6 604.074 179.029 2
 4 8 6 799.525 232.985 5
 4 -8 -6 572.925 207.745 2
 4 -8 -6 625.01 187.363 3
 -4 8 6 587.39 453.138 1
 -4 8 -6 665.63 191.175 5
 4 8 -6 555.416 270.435 5
 -4 8 -8 321698 3153.87 4
 -4 -8 8 310691 3094.89 2
 -4 8 8 310553 3376.38 1
 4 8 8 302913 3321.55 1
 -4 8 -8 314833 3017.14 5
 -4 8 -10 13260.9 450.112 4
 4 8 -10 12978.3 473.084 5
 -4 -8 10 13235 398.057 2
 4 -8 10 12614.5 455.96 2
 4 -8 10 11956.9 542.036 3
 -4 8 -10 12282 321.8 5
 4 8 -10 13547.1 448.393 4
 4 -8 -12 49614.7 760.101 2
 4 8 12 40596.1 570.353 3
 4 8 -12 47447.4 786.939 4
 -4 -8 12 45265.2 756.412 2
 4 -8 12 50908.2 838.853 2
 4 -8 -12 49167.8 737.072 3
 4 8 12 47816 972.822 1
 -4 8 -12 47774.9 669.09 5
 4 8 -12 45766.9 836.283 5
 4 -8 12 48000.9 975.454 3
 -4 8 -12 52280.7 824.841 4
 4 8 -14 848.989 385.816 5
 -4 8 -14 1008.44 388.127 4
 4 8 -14 1293.63 403.975 4
 4 -8 14 976.878 525.236 3
 4 -8 -14 1302.49 296.229 2
 4 -8 -14 1149.29 287.291 3
 -4 8 -14 944.975 280.892 5
 -4 -8 14 984.966 336.321 2
 4 -8 14 1001.73 381.14 2
 -4 8 14 1134.17 524.457 1
 4 8 14 934.598 524.48 1
 4 8 -16 5650.21 465.213 4
 -4 8 -16 5367.31 465.592 4
 4 8 -16 5888.73 460.321 5
 4 8 16 5310.84 607.546 1
 4 -8 -16 5714.03 373.639 3
 -4 8 16 6345.27 625.517 1
 4 -8 -16 6149.15 392.479 2
 -4 8 -16 5370.85 370.461 5
 4 -8 16 5692.99 669.72 3
 4 -8 -18 3311.56 385.38 2
 4 -8 18 13.4213 544.408 1
 -4 -8 18 1508.27 349.595 1
 -4 8 -18 -16.6276 455.316 4
 4 -8 -18 2901.34 372.418 3
 4 -8 18 1000.26 684.763 3
 4 8 -18 1779.15 471.437 4
 4 8 -18 1849.73 445.531 5
 4 8 18 1334.45 582.056 1
 4 -8 -18 3300.99 594.176 5
 4 8 20 22196.2 866.773 1
 4 -8 20 25176.1 801.298 1
 4 -8 20 28561.6 1051.44 3
 -4 8 20 23716.1 942.172 1
 4 8 -20 27766.3 760.518 4
 -4 8 -20 25516 637.643 5
 4 8 -20 23908 735.785 5
 4 -8 -22 747.883 618.729 5
 4 -8 22 271.452 562.377 1
 -4 8 22 261.674 636.981 1
 4 8 -22 -53.9707 559.193 4
 4 -8 -22 645.861 501.623 4
 4 8 22 191.395 629.523 1
 4 -8 22 -317.288 791.64 3
 -4 8 -22 540.012 425.321 5
 4 8 -22 76.4356 501.593 5
 -4 8 24 1358.2 690.759 1
 4 -8 24 1654.54 632.424 1
 4 8 -24 1826.97 618.733 4
 4 -8 -24 1014.58 523.701 4
 4 8 24 887.554 658.737 1
 4 -8 -24 1281.04 673.379 5
 4 8 -24 2117.07 559.134 5
 4 -8 24 1382.8 879.388 3
 4 -8 -26 1040.51 673.159 5
 4 -8 26 417.453 648.835 1
 4 8 -26 942.032 623.855 4
 4 -8 -26 1133.54 544.98 4
 4 8 26 911.383 694.082 1
 -4 -8 -26 380.463 670.385 5
 -4 8 26 559.567 695.512 1
 4 8 -26 844.008 563.714 5
 4 -8 26 -237.407 937.951 3
 4 8 -28 30354.9 932.35 4
 4 -8 -28 28858.2 846.437 4
 4 8 28 27584.5 1019.04 1
 4 -8 28 29955.3 1326.48 3
 4 8 -28 28399.7 888.232 5
 -4 8 28 27319.7 1011.96 1
 4 -8 -28 32101.6 1033.22 5
 4 -8 28 30516.6 993.952 1
 -4 -8 -28 27613.3 953.765 5
 -4 -8 -30 970.469 723.3 5
 4 8 -30 823.941 665.439 4
 4 -8 -30 680.604 607.869 4
 -4 8 30 1224.46 729.101 1
 4 -8 30 1735.55 1040.06 3
 4 -8 32 10242.7 848.189 1
 4 -8 -32 8128.29 858.238 5
 4 8 32 7205.28 817.471 1
 4 8 -32 7772.86 723.284 5
 -4 -8 -32 8264.92 804.882 5
 4 -8 -34 -770.711 785.446 5
 4 -8 34 1629.83 770.57 1
 4 8 -34 11.1073 717.332 4
 4 -8 34 -1800.97 1075.55 3
 4 8 34 -193.057 753.019 1
 -4 8 34 -786.953 775.099 1
 4 8 -34 -979.561 688.264 5
 4 10 0 76.0666 209.973 4
 4 10 0 117.466 392.295 1
 4 10 0 47.8204 244.251 5
 -4 10 -2 72917.8 973.442 4
 4 10 -2 68412.1 845.141 4
 4 10 2 71568.4 940.79 5
 4 10 2 70049.8 818.906 4
 4 10 -2 73435.3 1037.17 1
 -4 10 -2 74207.1 884.953 5
 4 10 2 70212.9 1045.39 1
 -4 10 -4 52.2149 358.552 4
 4 10 4 364.62 217.64 4
 4 10 4 280.251 420.142 1
 4 10 4 376.623 269.749 5
 -4 -10 4 552.581 171.95 2
 4 10 -4 349.697 429.975 1
 -4 10 -4 271.161 233.182 5
 4 10 6 51803 697.33 4
 4 10 -6 54918.8 924.431 1
 -4 -10 6 53199.9 700.997 2
 4 10 6 50917.9 774.514 5
 4 10 6 51680.5 955.264 1
 -4 10 -6 55055.9 711.956 5
 -4 10 -6 55492.1 843.539 4
 -4 10 -8 712.785 360.71 4
 4 -10 8 442.281 301.231 2
 4 10 -8 446.496 348.267 4
 -4 -10 8 762.906 244.475 2
 4 -10 8 306.737 389.017 3
 -4 10 -8 458.64 230.417 5
 4 10 -8 883.572 346.975 5
 4 -10 -10 74634.3 1017.13 2
 4 10 -10 80368.6 1083.69 4
 -4 10 10 76549.3 1286.73 1
 4 -10 10 76021.1 1097.36 2
 -4 10 -10 74598.3 1060.29 4
 4 -10 10 76104 1213.78 3
 4 10 10 74548.5 1237.93 1
 -4 -10 10 77242.6 1026.35 2
 -4 10 -10 71899.4 919.076 5
 4 -10 -12 3803.17 329.564 2
 4 10 -12 3606.48 427.111 4
 -4 10 12 3901.21 619.289 1
 -4 -10 12 3510.27 351.98 2
 4 -10 12 3933.37 408.485 2
 4 -10 -12 3340.89 284.38 3
 4 -10 12 3245.94 512.378 3
 4 10 12 3898.97 617.432 1
 -4 10 -12 3247.07 428.527 4
 4 10 -12 3182.75 415.865 5
 -4 10 -12 3140.37 288.689 5
 -4 10 -14 7575.42 505.335 4
 -4 -10 14 6820.28 415.962 2
 4 -10 14 8017.82 494.691 2
 4 10 -14 6746.58 472.788 4
 4 10 14 7292.19 656.157 1
 -4 10 -14 7138.62 359.157 5
 4 -10 14 7619.89 641.255 3
 4 10 -14 7122.46 477.124 5
 4 10 16 1097.37 587.484 1
 4 10 -16 1054.47 462.09 4
 4 -10 -16 919.344 351.018 2
 -4 10 16 1442.18 634.478 1
 4 -10 -16 1062.72 317.635 3
 4 -10 16 267.293 447.472 2
 -4 -10 16 1046.08 381.811 2
 4 10 -16 879.543 417.987 5
 4 -10 16 481.72 608.265 3
 4 -10 -18 22700 605.969 2
 4 10 -18 22668.3 682.707 4
 -4 -10 18 19825.7 649.121 2
 4 -10 18 20931 716.283 2
 4 -10 -18 22677.9 598.748 3
 4 10 18 19728.7 823.668 1
 -4 10 18 19394.2 887.423 1
 4 10 -18 20586.9 672.076 5
 -4 10 -18 20639.3 562.599 5
 4 -10 18 22700.9 947.241 3
 4 -10 -20 263.97 382.847 2
 -4 10 20 -1013.55 705.248 1
 4 10 20 -409.567 629.587 1
 -4 10 -20 123.714 393.047 5
 4 -10 20 99.5447 495.787 2
 4 10 -20 -110.093 522.608 4
 4 10 -20 503.973 465.153 5
 4 -10 20 -334.996 755.406 3
 4 -10 -22 13878.8 642.664 4
 4 10 22 11417.8 803.909 1
 4 10 -22 14020 698.559 4
 -4 10 -22 12965.7 579.217 5
 4 -10 22 13328 701.719 2
 4 -10 22 13688.7 966.785 3
 -4 10 22 12539.8 812.498 1
 4 10 -22 13049.2 643.881 5
 4 -10 -22 14710.8 812.609 5
 4 -10 -24 701.705 671.241 5
 -4 10 24 -97.1318 697.065 1
 4 10 -24 -253.062 602.983 4
 4 -10 -24 137.606 537.376 4
 4 -10 24 -689.436 866.239 3
 4 10 -24 -218.23 537.504 5
 4 10 24 -12.606 692.837 1
 4 10 -26 8758.69 717.532 4
 4 -10 -26 9463.11 649.316 4
 4 -10 26 8172.12 747.039 1
 -4 10 26 8837.32 847.111 1
 4 10 26 7460.74 798.518 1
 4 -10 26 7630.08 1007.65 3
 4 10 -26 8241.13 636.907 5
 4 -10 -26 10135.9 817.127 5
 4 -10 28 418.95 683.512 1
 -4 10 28 641.68 739.504 1
 4 -10 28 423.354 947.957 3
 4 10 -28 1497.49 668.006 4
 -4 -10 -28 955.266 701.188 5
 4 -10 -28 1702.44 594.564 4
 4 10 -28 474.071 560.229 5
 -4 10 30 21550.6 997.086 1
 4 10 30 20849 976.546 1
 -4 -10 -30 23698 944.699 5
 4 -10 -32 -1329.06 799.576 5
 4 -10 32 -31.73 758.582 1
 4 10 -32 -141.328 737.009 4
 4 10 32 554.704 779.642 1
 4 10 -32 -1037.15 643.131 5
 4 -10 -34 124.669 815.213 5
 4 10 -34 101.22 750.888 4
 4 -10 34 2568.09 779.248 1
 4 -10 34 -859.072 1109.73 3
 4 10 34 -219.741 783.515 1
 -4 10 34 367.138 791.111 1
 4 10 -34 532.608 668.699 5
 4 12 0 94980.4 1386.19 1
 -4 -12 0 96253.5 1219.64 3
 -4 12 -2 2478.41 377.605 4
 4 -12 2 3143.04 305.58 2
 4 12 2 3069.38 509.024 1
 -4 12 -2 2921.11 293.192 5
 -4 12 2 2618.81 626.471 1
 4 -12 2 3269.22 314.939 3
 -4 -12 -2 3605.68 286.953 3
 4 12 -2 2893.44 328.592 5
 4 12 -2 2696.74 530.918 1
 -4 12 -4 20067.9 583.387 4
 4 -12 -4 19508.4 462.431 2
 4 -12 4 18781.6 483.752 2
 -4 12 4 19901.8 810.137 1
 4 12 -4 20241.2 715.429 1
 4 -12 4 19867.1 528.771 3
 -4 12 -4 18956.6 447.747 5
 4 12 -4 19122.1 460.784 4
 4 12 -4 19217.2 495.063 5
 -4 -12 4 17383.3 376.238 2
 4 12 4 18834.9 683.633 1
 4 12 -6 73.4878 543.959 1
 4 12 -6 25.8306 328.274 4
 -4 12 -6 282.277 384.971 4
 4 12 -6 -89.8481 333.997 5
 4 12 6 312.085 323.991 5
 4 -12 -6 84.3895 264.519 2
 -4 -12 6 -411.86 247.316 2
 -4 12 6 175.211 585.246 1
 4 -12 6 72.5616 298.528 2
 -4 12 -6 -3.95343 261.63 5
 4 -12 6 210.315 352.733 3
 -4 12 -8 43597.9 800.158 4
 4 12 -8 43510.3 752.298 4
 4 -12 8 39424.7 871.14 3
 4 -12 -8 44507.3 734.456 2
 -4 12 -8 42018.8 670.215 5
 -4 -12 8 39533.4 671.121 2
 4 -12 8 41358.2 771.212 2
 4 -12 -8 42421 655.35 3
 -4 12 8 43847.4 1034.02 1
 4 12 8 43587.8 984.433 1
 4 12 -8 43123.7 792.428 5
 4 12 -10 1198.6 404.454 5
 -4 12 -10 478.821 404.855 4
 4 12 -10 807.652 410.348 4
 -4 -12 10 1214.08 305.444 2
 4 -12 -10 368.716 291.462 2
 -4 12 10 410.422 577.806 1
 4 -12 10 223.785 351.731 2
 4 -12 -10 304.862 234.592 3
 -4 12 -10 240.392 274.937 5
 4 -12 10 177.888 450.322 3
 4 -12 -12 30752.7 638.468 2
 4 12 -12 28987.5 687.147 4
 -4 12 12 31982 969.997 1
 4 -12 12 31888.9 739.462 2
 -4 12 -12 28915.8 571.981 5
 4 -12 -12 30818.6 584.666 3
 4 -12 12 32535.7 868.166 3
 4 12 12 35164.8 991.41 1
 4 12 -12 28992.5 721.537 5
 4 -12 14 -581.427 573.789 3
 4 12 -14 50.5071 449.071 4
 4 12 14 703.085 632.231 1
 -4 12 14 -11.3976 632.072 1
 4 -12 -14 -306.754 334.815 2
 4 -12 -14 -163.658 298.526 3
 4 12 -14 231.215 413.917 5
 4 -12 14 357.502 444.301 2
 4 -12 -16 5428.98 417.65 2
 4 -12 16 4592.8 523.393 2
 4 -12 -16 4911.57 375.651 3
 4 12 16 5304.5 687.114 1
 4 12 -16 5662.41 520.302 4
 -4 12 -16 4268.41 393.011 5
 4 12 -16 4757.36 487.574 5
 4 -12 16 3988.48 689.846 3
 -4 12 16 5460.02 713.756 1
 4 12 18 814.862 671.919 1
 -4 12 -18 104.631 511.302 4
 4 12 -18 34.6184 510.283 4
 4 -12 -18 514.961 403.269 2
 4 -12 -18 458.419 370.684 3
 4 -12 18 64.6717 501.541 2
 4 12 -18 395.986 463.283 5
 -4 12 -18 493.818 380.726 5
 4 -12 18 -389.639 698.421 3
 -4 12 18 547.077 687.198 1
 4 -12 -20 25212 700.328 2
 4 12 -20 27710.3 810.073 4
 4 -12 20 27306.7 849.44 2
 4 -12 -20 25723.3 675.071 3
 4 12 20 25796.4 961.565 1
 -4 12 -20 25294.3 673.081 5
 -4 12 20 28722 1017.9 1
 4 -12 20 29334.7 1095.69 3
 4 12 -20 24734 773.466 5
 4 12 -22 2002.98 625.552 4
 4 -12 -22 1510.71 541.823 4
 -4 12 22 1933.95 748.996 1
 4 -12 22 1996.35 596.739 2
 4 12 -22 1291.16 545.168 5
 4 12 22 1225.52 709.894 1
 4 -12 22 578.133 850.695 3
 4 12 -24 2325.16 657.761 4
 -4 12 24 749.626 751.97 1
 4 -12 -24 1464.54 575.67 4
 4 -12 -24 1808.7 724.236 5
 4 -12 24 69.2217 600.759 2
 4 12 24 706.887 723.037 1
 4 12 -24 1508.89 574.913 5
 4 -12 24 203.719 894.457 3
 -4 12 26 167.445 768.189 1
 4 -12 26 201.055 639.546 2
 4 12 -26 -600.657 691.183 4
 4 -12 -26 367.687 587.52 4
 4 -12 26 -149.84 955.406 3
 4 12 26 188.666 754.942 1
 4 12 -26 267.559 570.582 5
 4 -12 -26 942.253 731.302 5
 4 12 -28 24088.8 929.81 4
 -4 12 28 20957.5 1029.74 1
 4 -12 -30 469.999 815.33 5
 -4 -12 -30 1498.68 725.974 5
 4 -12 30 -260.385 695.867 2
 4 12 -30 -419.633 619.391 5
 4 12 30 672.677 760.067 1
 4 -12 30 -1243.43 1024.97 3
 4 -12 32 6885.15 804.719 2
 4 12 -32 4729.69 690.789 5
 4 -12 -32 6141.89 879.868 5
 -4 12 32 3891.22 840.353 1
 4 -12 32 3531.73 1125.03 3
 -4 -14 0 279.794 371.173 3
 4 14 0 -232.851 325.878 4
 4 -14 0 -219.915 299.786 3
 4 -14 0 -402.679 299.784 2
 4 14 0 4.82438 601.623 1
 4 14 0 233.2 343.691 5
 4 14 2 144853 1590.12 4
 4 14 -2 139151 1585.67 4
 -4 14 2 139934 2096.8 1
 4 -14 -2 143391 1676.12 2
 4 -14 2 139252 1680.31 2
 4 14 2 142395 1694.96 5
 4 14 -2 139719 1932.95 1
 4 -14 -2 142820 1628.12 3
 4 -14 2 145031 1706.22 3
 -4 -14 -2 142924 1544.72 3
 -4 -14 2 144423 1773.73 3
 4 14 -2 147248 1698.57 5
 4 14 4 -66.4632 322.97 4
 4 14 -4 182.688 349.6 4
 4 14 -4 106.915 338.841 5
 -4 14 4 71.6086 677.971 1
 4 -14 -4 5.5697 294.755 2
 4 14 -4 -123.704 626.148 1
 4 -14 4 21.0845 306.134 2
 4 -14 -4 -298.039 250.317 3
 4 -14 4 -66.9978 333.686 3
 4 14 4 -421.507 361.748 5
 4 14 -6 8961.03 437.987 4
 4 -14 -6 9392.38 397.418 2
 4 14 6 9711.48 430.228 4
 4 -14 6 9125.5 432.467 2
 4 14 -6 7231.75 700.213 1
 4 -14 -6 9708.74 346.605 3
 4 14 6 9325.01 454.386 5
 -4 14 6 9696.25 767.256 1
 4 -14 6 9199.39 481.73 3
 4 14 -6 9394.51 451.482 5
 4 14 6 10136.4 717.275 1
 4 -14 8 2021.27 433.899 3
 4 -14 -8 2606.5 332.671 2
 -4 14 8 2692.35 672.215 1
 4 14 -8 2334.5 400.788 4
 4 14 -8 2568.45 402.748 5
 4 14 8 3222.96 664.735 1
 4 -14 8 2460.59 371.557 2
 4 -14 -8 2656.92 270.762 3
 4 -14 -10 33466.9 685.781 2
 4 14 -10 35398.7 724.414 4
 4 -14 10 32569.6 745.759 2
 4 -14 10 36079.1 905.527 3
 4 14 10 33922.7 999.28 1
 4 -14 -10 33022.7 598.491 3
 4 14 -10 33440.7 757.84 5
 -4 14 -12 449.165 468.283 4
 4 14 -12 625.942 433.186 4
 4 14 12 721.892 660.026 1
 4 -14 -12 244.202 340.6 2
 -4 14 12 385.391 691.142 1
 4 -14 -12 531.956 263.788 3
 4 -14 12 1007.41 529.128 3
 4 -14 12 609.147 425.093 2
 4 14 -12 853.325 413.738 5
 4 -14 14 2116.45 610.314 3
 -4 14 14 1662.09 731.986 1
 4 14 -14 1393.41 488.219 4
 4 -14 -14 1043.95 370.211 2
 4 -14 -14 1225.89 311.249 3
 -4 14 -14 846.502 496.481 4
 -4 14 -14 1367.86 355.404 5
 4 14 -14 1236.31 458.888 5
 4 -14 14 1143.15 474.99 2
 4 14 14 1208 672.756 1
 4 -14 16 68.8575 501.71 2
 -4 14 16 12.7098 724.037 1
 4 14 16 185.299 691.014 1
 -4 14 -16 -21.2795 546.676 4
 4 14 -16 -92.484 513.832 4
 4 -14 -16 327.659 368.887 2
 4 -14 -16 391.707 332.704 3
 -4 14 -16 346.815 371.21 5
 4 14 -16 181.248 463.377 5
 4 -14 16 420.382 623.253 3
 4 -14 -18 19951.6 657.997 2
 4 -14 18 21114 787.711 2
 4 14 -18 20776.2 742.223 4
 4 -14 -18 19456.4 583.286 3
 4 14 -18 19863.3 712.727 5
 -4 14 -18 18396 594.038 5
 4 14 18 21026.7 955.318 1
 4 -14 18 17820.4 921.153 3
 -4 14 18 22919 1028.98 1
 4 14 -20 4114.62 637.374 4
 4 -14 -20 4192.76 497.723 2
 4 14 20 4832.01 805.955 1
 4 14 -20 4501.33 579.691 5
 4 -14 -20 3750.6 451.679 3
 -4 14 20 4480.41 843.38 1
 -4 14 -20 3873.03 489.522 5
 4 -14 20 4366.09 809.043 3
 4 -14 -22 23558.3 726.267 2
 4 14 -22 27403.8 884.241 4
 4 14 -22 24092 815.772 5
 4 14 22 24542.7 1022.74 1
 4 -14 -22 22952.2 676.991 3
 -4 14 22 26911.7 1059.87 1
 4 -14 22 23978.6 1111.54 3
 4 14 -24 262.857 572.513 5
 4 14 -24 9.79956 658.542 4
 4 -14 -24 -144.511 589.73 4
 -4 14 24 -775.101 814.399 1
 4 -14 24 168.433 644.136 2
 4 -14 24 -987.486 910.177 3
 -4 14 26 5108.37 855.379 1
 4 -14 26 6217.44 766.779 2
 4 14 -26 4750.01 739.21 4
 4 -14 -28 450.584 763.376 5
 4 14 28 -706.14 803.261 1
 4 -14 28 -479.984 979.699 3
 4 14 -30 13978.4 875.25 4
 4 -14 30 12785.1 881.032 2
 -4 14 30 10583 997.709 1
 4 -14 30 9850.59 1136.73 3
 4 14 -30 11483.5 764.204 5
 4 -14 -30 15863.1 952.4 5
 4 -14 -32 697.995 850.795 5
 -4 14 32 -394.88 830.506 1
 -4 -14 -32 -277.059 782.431 5
 4 14 -32 -237.45 779.472 4
 4 14 32 -610.923 814.115 1
 4 -14 32 192.746 758.462 2
 4 14 -32 -773.855 674.196 5
 4 16 0 277387 2912.77 4
 4 -16 0 284199 3000.76 2
 4 16 0 276711 3000.64 5
 -4 -16 0 279259 2952.53 3
 -4 16 -2 -13.5273 437.204 4
 4 16 -2 121.254 374.607 4
 -4 16 2 377.17 774.546 1
 4 -16 2 239.459 351.341 3
 4 16 2 114.726 687.554 1
 -4 16 -2 898.95 352.226 5
 4 -16 -2 466.214 331.809 2
 4 16 2 -302.499 390.548 5
 4 -16 2 -149.419 343.3 2
 4 -16 -2 10.93 297.474 3
 4 16 -2 222.835 378.889 5
 -4 -16 2 -359.407 475.966 3
 4 16 4 4141.55 401.019 4
 4 16 4 4642.65 737.938 1
 -4 16 4 4621.54 809.096 1
 4 16 -4 4537.04 414.675 4
 4 16 -4 4486.1 427.75 5
 4 -16 -4 4112.28 327.985 3
 4 16 4 4208.62 443.398 5
 4 -16 4 5320.68 436.506 3
 4 -16 -4 3950.01 380.323 2
 4 16 6 254.18 390.162 4
 -4 16 -6 -103.14 479.575 4
 4 16 -6 606.968 393.036 4
 -4 16 -6 180.962 346.853 5
 4 -16 -6 611.001 324.976 2
 -4 16 6 178.044 729.818 1
 4 -16 -6 499.421 266.968 3
 4 -16 6 45.9066 352.877 2
 4 16 6 85.5549 394.231 5
 4 16 6 30.5133 680.733 1
 4 16 -6 103.922 373.38 5
 4 -16 6 470.451 423.05 3
 -4 16 -8 20148.7 689.453 4
 4 16 -8 19710.2 595.735 4
 4 -16 -8 19019.4 554.842 2
 4 -16 -8 20097.5 473.977 3
 4 -16 8 17850.9 584.111 2
 4 16 8 22231.9 972.615 1
 -4 16 -8 18327 529.81 5
 4 -16 8 18130.4 655.988 3
 4 16 -8 18552.6 598.204 5
 -4 16 8 20403.1 946.146 1
 -4 -16 8 20553.4 885.823 3
 -4 16 -10 352.775 500.508 4
 4 16 -10 476.273 423.968 4
 4 -16 10 544.138 511.744 3
 4 -16 -10 -45.6686 354.008 2
 4 16 -10 280.32 422.097 5
 4 -16 -10 784.637 286.473 3
 4 16 10 582.053 735.786 1
 4 -16 10 351.126 411.481 2
 -4 16 -10 359.74 362.766 5
 -4 16 10 811.295 715.779 1
 4 -16 -12 10362.6 489.374 2
 4 16 -12 11042.8 564.573 4
 4 -16 12 10304.7 555.864 2
 4 16 -12 10080.4 558.398 5
 4 -16 -12 10355.5 399.809 3
 4 16 12 11606.8 848.969 1
 -4 16 -12 9954.43 470.82 5
 -4 16 12 11642.4 861.899 1
 4 -16 12 10571.3 693.75 3
 -4 16 -14 100.583 546.029 4
 4 16 -14 3.6853 501.106 4
 4 16 14 -102.273 739.812 1
 -4 16 14 -29.2901 831.283 1
 4 -16 14 156.781 492.871 2
 4 -16 -14 -205.092 406.046 2
 4 -16 -14 117.973 323.047 3
 -4 16 -14 179.612 386.055 5
 4 16 -14 -631.414 488.899 5
 4 -16 14 30.082 591.654 3
 -4 16 16 4778.16 900.926 1
 4 -16 -16 3281.59 489.008 2
 -4 16 -16 727.887 585.715 4
 4 -16 16 1256.28 544.735 2
 4 16 -16 1142.13 547.308 4
 4 16 16 1313.34 795.549 1
 4 -16 -16 3075.56 423.666 3
 4 16 -16 1278.74 512.694 5
 -4 16 -16 1345.77 417.275 5
 4 -16 16 1479.71 683.31 3
 4 16 18 -72.4545 817.059 1
 -4 16 -18 4.84553 635.417 4
 4 -16 -18 160.15 452.36 2
 4 16 -18 138.777 579.857 4
 4 -16 -18 -144.667 382.663 3
 4 16 -18 -146.759 543.081 5
 -4 16 -18 592.7 439.795 5
 4 -16 18 521.539 575.795 2
 4 -16 18 20.8237 693.874 3
 -4 16 18 2380.09 896.195 1
 4 -16 -20 48030.2 997.892 2
 4 16 -20 45758.3 1053.91 4
 4 -16 -20 47617.8 911.622 3
 4 16 20 48849.1 1339.39 1
 4 -16 20 49013.5 1313.53 3
 4 16 -20 45501.5 1053.8 5
 4 -16 -22 543.757 489.883 2
 4 16 -22 127.155 642.846 4
 4 -16 -22 320.16 446.709 3
 -4 16 22 -172.415 858.7 1
 4 -16 22 37.7532 655.282 2
 4 16 -22 277.923 576.282 5
 4 -16 22 275.319 809.675 3
 -4 16 24 559.982 853.997 1
 4 16 -24 2171.48 697.713 4
 4 16 -24 1292.87 607.21 5
 4 -16 28 9934.57 835.277 2
 4 16 28 6888.72 921.651 1
 4 16 -28 8708.11 727.392 5
 -4 16 28 9286.15 976.818 1
 4 16 -28 8225.39 814.8 4
 4 -16 28 6329.34 1058.15 3
 4 -16 -28 11558.9 925.321 5
 -4 16 30 241.422 900.35 1
 4 16 -30 1205.61 771.239 4
 4 -16 -30 1265.19 829.811 5
 4 -16 30 -719.827 738.513 2
 4 -16 30 -1685.47 1073.61 3
 4 16 -30 741.475 663.437 5
 4 18 0 178.8 405.545 4
 4 18 0 340.673 759.27 1
 4 18 0 -31.9971 404.971 5
 4 18 2 61670.8 989.053 4
 4 18 -2 67898.5 1042.11 4
 4 18 2 69112.6 1487.08 1
 4 -18 -2 67883.8 1062.68 2
 4 18 -2 62140.9 1057.31 5
 4 18 -2 61429.9 1387.47 1
 -4 18 -2 64497.2 1020.47 5
 4 -18 -2 72969 1016.9 3
 4 -18 2 64662.9 1058.42 3
 4 18 2 62926 1067.06 5
 -4 -18 2 59353.1 1083.89 3
 4 -18 2 61471.7 1054.32 2
 -4 18 -4 -12.3885 532.781 4
 4 18 4 50.4174 412.743 4
 4 18 -4 -291.176 429.888 4
 4 18 4 395.751 795.199 1
 4 18 -4 596.079 730.324 1
 4 18 4 -11.5974 442.068 5
 4 -18 -4 678.761 404.069 2
 -4 18 -4 373.617 398.374 5
 -4 18 4 1536.02 973.513 1
 4 -18 -4 230.458 345.51 3
 4 18 -4 415.818 403.447 5
 4 -18 4 409.866 395.483 3
 4 18 6 2539.35 802.485 1
 4 -18 -6 3712.65 406.363 2
 -4 18 -6 490.779 563.69 4
 4 -18 6 3022.3 438.131 2
 4 18 -6 2240.76 443.076 4
 4 18 6 2521.93 451.295 5
 4 -18 -6 4038.38 344.519 3
 -4 18 6 2858.27 890.217 1
 4 -18 6 3432.48 488.774 3
 -4 18 -6 2578.39 424.611 5
 4 18 6 2657.86 471.257 4
 4 18 -6 3020.72 450.618 5
 4 18 -6 2646.94 786.137 1
 -4 -18 6 2591.78 651.214 3
 4 18 -8 -124.053 718.946 1
 -4 18 -8 806.639 543.578 4
 4 18 -8 672.378 439.602 4
 -4 18 -8 1243.74 413.205 5
 4 18 -8 778.278 431.478 5
 -4 18 8 86.8444 811.043 1
 4 -18 8 824.467 413.307 2
 4 -18 -8 788.761 392.006 2
 4 -18 -8 1058.56 303.017 3
 4 18 8 972.138 819.906 1
 4 -18 8 757.145 476.514 3
 -4 -18 8 1117.18 730.36 3
 -4 18 -10 20153.9 764.078 4
 4 18 -10 19121.3 658.147 4
 4 -18 -10 19523.1 617.418 2
 4 -18 10 17690.6 651.947 2
 4 18 -10 17270.9 646.593 5
 -4 18 -10 17596.1 599.438 5
 -4 18 10 21890.6 1046.52 1
 4 -18 -10 19756.5 514.252 3
 4 18 10 23120.4 1083.61 1
 4 -18 10 18242.5 750.262 3
 -4 -18 10 19803.3 995.19 3
 -4 -18 12 186.872 879.439 3
 4 -18 12 376.623 617.543 3
 -4 18 -12 -48.9663 577.259 4
 4 18 -12 492.574 515.055 4
 4 -18 -12 -40.3842 410.048 2
 4 -18 12 -283.345 488.25 2
 4 -18 -12 200.965 310.356 3
 4 18 12 -914.601 856.011 1
 -4 18 12 60.5287 870.257 1
 -4 18 -12 20.7256 428.108 5
 4 18 -12 4.2374 481.187 5
 -4 -18 14 850.491 941.601 3
 -4 18 -14 1116.57 606.581 4
 4 18 14 1014.59 865.801 1
 4 18 -14 1154.3 521.323 5
 4 -18 14 632.964 529.756 2
 4 18 -14 1370.74 562.825 4
 4 -18 14 861.308 650.257 3
 -4 18 -14 782.64 435.933 5
 -4 -18 16 9.21452 1007.94 3
 -4 18 -16 171.008 621.232 4
 4 18 -16 8.40409 591.059 4
 -4 18 16 3124.29 938.587 1
 4 18 16 -698.829 905.034 1
 4 -18 -16 3181.27 398.386 3
 4 -18 -16 1124.53 467.017 2
 4 -18 16 -126.97 691.69 3
 -4 18 -16 -359.965 465.185 5
 4 -18 16 585.996 562.131 2
 4 18 -16 52.8731 561.988 5
 4 -18 -18 27084.3 770.087 2
 4 18 -18 24713.4 862.367 4
 4 -18 18 26003.5 885.108 2
 4 -18 18 23718.4 1012.76 3
 4 -18 -18 27145.9 665.229 3
 4 18 18 29057.8 1183.4 1
 -4 -18 18 31112.2 1428.2 3
 -4 18 -18 24518.4 720.321 5
 4 18 -18 23371.2 849.457 5
 -4 18 18 28500.4 1171.14 1
 4 18 -20 2502.56 655.094 4
 4 -18 20 2253.76 782.935 3
 4 -18 20 3015.49 671.759 2
 4 18 -20 2799.79 623.689 5
 -4 18 20 4057.55 963.124 1
 4 18 20 2674.38 951.536 1
 4 -18 22 17070.7 873.723 2
 4 18 22 16547.8 1103.98 1
 4 18 -22 15072.5 779.421 5
 4 18 -22 15267.8 803.067 4
 -4 18 22 17473.4 1104.09 1
 4 -18 24 -157.844 711.127 2
 -4 -18 26 1277.69 1295.64 3
 4 18 26 2981.43 913.204 1
 4 18 -26 1508.41 741.439 4
 -4 18 26 1700.29 910.143 1
 4 18 -26 2210.06 665.811 5
 4 -18 26 153.253 945.461 3
 4 18 -28 2170.27 789.466 4
 -4 18 28 -1048.17 939.897 1
 4 -18 28 -778.362 793.389 2
 4 18 -28 1758.65 687.383 5
 4 18 28 746.635 883.249 1
 4 20 0 31442.4 762.489 4
 4 -20 0 31575.2 799.436 2
 4 20 0 34079.6 1225.86 1
 4 20 0 31304.9 787.732 5
 4 -20 0 34706.2 782.237 3
 4 20 -2 778.772 828.752 1
 4 20 2 -199.202 467.115 4
 4 20 -2 -251.151 451.432 4
 -4 20 -2 624.303 458.371 5
 4 -20 2 -397.995 426.018 3
 4 20 2 -1033.25 890.591 1
 4 -20 -2 1067.93 446.493 2
 -4 20 2 521.353 975.884 1
 -4 20 -2 119.763 550.861 4
 4 -20 2 -555.543 424.937 2
 4 -20 -2 704.016 380.799 3
 4 20 2 240.259 457.351 5
 4 20 -2 242.51 445.519 5
 4 20 -4 5666.86 542.318 4
 4 -20 -4 5368.42 493.852 2
 -4 20 -4 6268.94 524.305 5
 4 -20 4 4566.06 494.409 2
 4 20 4 5212.73 952.413 1
 4 20 4 5156.88 526.998 4
 4 20 4 5428.71 541.405 5
 4 -20 -4 6340.2 421.372 3
 4 20 -4 5537.24 860.692 1
 4 -20 4 5357.07 510.858 3
 4 20 -4 5652.12 536.162 5
 4 20 6 7.97208 878.311 1
 4 20 6 -187.43 482.023 4
 -4 20 -6 -293.909 615.16 4
 4 20 -6 404.022 483.132 4
 -4 20 6 -175.785 890.198 1
 4 20 6 135.155 470.137 5
 4 -20 -6 419.366 423.373 2
 4 -20 6 -237.463 449.475 2
 4 -20 -6 211.312 333.343 3
 -4 20 -6 -251.185 461.095 5
 4 20 -6 503.308 448.909 5
 4 -20 6 -720.166 498.511 3
 4 20 -6 -221.642 810.715 1
 -4 -20 6 205.955 645.82 3
 -4 20 -8 15431.9 761.844 4
 4 20 -8 13580.9 632.308 5
 4 -20 -8 13556.4 603.844 2
 4 20 -8 14201.7 646.927 4
 4 -20 8 13093.1 618.933 2
 4 20 8 17324 1105.04 1
 -4 -20 8 14894.5 913.511 3
 -4 20 8 14324.4 1062.05 1
 4 -20 -8 14304.4 475.696 3
 -4 20 -8 14576.6 620.82 5
 4 -20 8 12392.9 694.924 3
 -4 20 -10 9.5042 631.539 4
 4 20 -10 -125.321 530.309 4
 4 -20 -10 -469.023 436.251 2
 4 -20 -10 -261.117 337.218 3
 4 -20 10 -203.665 480.253 2
 -4 20 -10 315.556 460.781 5
 4 20 -10 119.525 482.378 5
 4 20 10 181.278 957.04 1
 -4 20 10 -31.6691 892.905 1
 4 -20 10 -330.47 592.089 3
 -4 -20 10 29.1593 833.125 3
 -4 20 -12 12553.7 763.805 4
 -4 -20 12 11474.9 1066.17 3
 4 20 -12 11091.5 663.723 4
 4 -20 -12 10195.8 560.216 2
 4 -20 12 10106.4 645.421 2
 -4 20 12 10815.6 1040.9 1
 4 20 12 12113.2 1093.73 1
 4 -20 -12 10482.7 448.697 3
 4 20 -12 10153.3 645.815 5
 -4 20 -12 9815.92 578.785 5
 4 -20 12 9170.28 745.328 3
 -4 -20 14 -267.231 1002.77 3
 -4 20 -14 -208.458 650.24 4
 4 20 -14 736.666 608.089 4
 4 -20 -14 -425.346 457.611 2
 -4 20 14 -948.615 968.879 1
 4 20 14 -550.604 989.642 1
 4 -20 -14 -406.776 349.151 3
 4 -20 14 -525.29 565.99 2
 -4 20 -14 -99.2429 477.482 5
 4 20 -14 341.437 551.666 5
 4 -20 14 -729.762 700.174 3
 -4 20 -16 4257.12 706.846 4
 4 -20 -16 4279.37 535.185 2
 4 -20 16 3564.38 774.07 3
 4 -20 16 4230.51 635.27 2
 -4 20 16 5893.81 989.906 1
 4 20 16 4530.12 1014.7 1
 -4 20 -16 3399.38 518.214 5
 -4 -20 18 1570.14 1116.55 3
 -4 20 18 694.433 922.406 1
 4 20 -18 -386.943 617.662 5
 4 20 -18 680.612 661.957 4
 4 20 18 1845.02 994.238 1
 4 -20 18 778.074 626.72 2
 4 -20 18 1042.09 739.325 3
 -4 -20 20 24113.4 1400.88 3
 4 20 20 26045.7 1256.59 1
 4 -20 22 -95.057 691.179 2
 4 -20 22 -501.74 831.46 3
 -4 -20 24 23.044 1241.49 3
 4 20 24 1643.8 1019.73 1
 4 20 -24 126.47 718.09 4
 4 20 -24 674.478 646.389 5
 -4 20 24 446.529 957.569 1
 4 -20 24 -1397.51 910.65 3
 -4 -20 26 -71.1973 1287.28 3
 4 20 -26 -834.098 673.713 5
 4 20 -26 5.47226 748.18 4
 -4 20 26 -465.431 983.846 1
 4 -20 26 -943.026 798.094 2
 4 20 26 1102.82 971.459 1
 4 -20 26 -227.82 886.873 3
 4 -20 28 5880.12 863.34 2
 -4 20 28 5203.74 1010.03 1
 4 20 28 5626.58 1017.68 1
 4 20 -28 5870.42 759.656 5
 -4 -20 28 2085.43 1396.66 3
 4 -20 28 3272.72 971.413 3
 -4 22 0 210.009 1025.08 1
 4 22 0 -236.177 516.571 4
 4 22 0 395.974 519.613 5
 4 -22 0 -22.1072 453.839 2
 4 22 0 752.682 931.809 1
 4 -22 0 -214.2 449.182 3
 -4 22 -2 9049.04 696.54 4
 4 22 2 9383.17 623.174 4
 4 22 -2 10061.1 615.922 4
 4 -22 2 10313.9 585.584 2
 4 -22 -2 10016.5 582.885 2
 -4 22 -2 10128.7 1117.01 1
 4 22 2 11819.6 1114.24 1
 4 22 -2 9511.74 1011.16 1
 4 -22 -2 11080.9 520.205 3
 4 -22 2 10561.3 577.838 3
 -4 22 2 9909.32 1125.72 1
 4 22 2 9794 629.505 5
 4 22 -2 10294 614.21 5
 4 22 -4 -365.952 509.353 5
 4 22 4 -478.709 559.183 4
 4 22 -4 -136.497 520.934 4
 4 22 4 9.16687 1021.19 1
 4 -22 4 -313.275 473.926 3
 -4 22 4 -919.105 993.353 1
 4 -22 -4 8.8642 446.832 2
 4 22 -4 -7.70147 842.06 1
 4 -22 4 -571.824 455.571 2
 4 -22 -4 -442.999 370.567 3
 4 22 4 474.466 539.724 5
 -4 22 -4 -563.057 506.479 5
 4 22 6 2695.97 547.162 5
 -4 22 -6 1611.99 691.352 4
 4 22 6 2574.57 1013.1 1
 4 22 -6 2212.03 580.781 4
 4 22 -6 2680.21 555.612 5
 -4 22 6 1634.42 977.323 1
 4 -22 -6 2207.54 482.914 2
 4 -22 6 1662.96 543.225 3
 4 -22 -6 2630.12 385.3 3
 4 -22 6 1774.51 501.818 2
 -4 22 -6 1948.25 529.569 5
 4 22 8 731.585 1027.57 1
 -4 22 8 -34.3678 937.735 1
 -4 22 -8 -540.25 669.76 4
 4 22 -8 423.469 571.748 4
 -4 22 -8 -95.9047 508.982 5
 4 -22 -8 129.093 456.391 2
 4 -22 -8 -35.0747 344.352 3
 4 -22 8 -68.5579 504.569 2
 4 22 -8 437.133 520.03 5
 4 -22 8 -652.139 566.81 3
 -4 -22 8 413.31 781.61 3
 -4 22 -10 20280.4 862.573 4
 4 -22 -10 17189.6 685.284 2
 4 -22 10 16486.4 723.986 2
 -4 22 10 19410.4 1178.75 1
 4 22 -10 17683.1 738.284 5
 4 22 -10 19580.1 772.174 4
 4 -22 -10 18150.5 546.993 3
 -4 22 -10 17205.6 692.839 5
 4 -22 10 16890.4 811.568 3
 -4 -22 10 18719 1042.92 3
 -4 22 -12 -63.5248 681.174 4
 4 22 -12 -777.718 636.823 4
 4 22 -12 616.24 569.098 5
 -4 22 -12 -252.129 498.401 5
 -4 -22 12 862.981 948.167 3
 4 -22 -12 -106.229 474.846 2
 4 22 12 2086.47 1080.78 1
 4 -22 -12 191.83 361.016 3
 -4 22 12 -8.84655 997.709 1
 4 -22 12 178.265 533.987 2
 4 -22 12 430.79 634.069 3
 -4 22 -14 1687.28 693.331 4
 4 22 -14 904.803 654.974 4
 -4 22 14 144.003 1021.91 1
 4 -22 14 110.553 581.233 2
 -4 -22 14 3445.68 1053.48 3
 4 22 14 2006 1111.68 1
 -4 22 -14 1633.18 537.582 5
 4 22 -14 1903.57 614.859 5
 4 -22 14 1592.25 715.548 3
 4 -22 16 -83.7809 602.868 2
 -4 22 -16 335.857 689.874 4
 4 22 -16 -128.323 662.247 4
 -4 22 16 788.161 972.529 1
 4 22 16 -345.491 1067.14 1
 4 22 -16 -5.10309 585.229 5
 4 -22 16 -487.479 747.295 3
 -4 -22 16 173.016 1070.34 3
 4 22 18 17149.6 1268.13 1
 -4 -22 18 14743.7 1283.33 3
 4 22 -20 557.508 702.153 4
 4 -22 20 99.2435 673.017 2
 4 22 -20 -452.848 625.347 5
 4 -22 20 -465.623 811.449 3
 -4 22 20 331.03 997.974 1
 4 22 -22 5882.58 784.632 4
 -4 22 22 5187.38 1052.75 1
 4 22 22 5580.02 1118.17 1
 4 -22 22 3186.68 902.851 3
 4 22 -22 5084.6 704.551 5
 -4 -22 22 2044.85 1294.47 3
 4 22 -24 1139.14 776.115 4
 -4 -22 24 704.264 1304.35 3
 -4 22 24 -949.624 1045.72 1
 4 22 24 -360.174 1070.58 1
 4 22 -24 117.312 687.608 5
 4 22 26 1088.44 1082.7 1
 4 22 -26 936.222 844.621 4
 -4 -22 26 2932.7 1393.7 3
 -4 22 26 860.184 1020.86 1
 4 22 -26 1839.23 748.144 5
 4 -22 26 2224.29 936.045 3
 4 -22 26 1567.2 808.363 2
 4 24 0 10318.7 675.582 4
 4 -24 0 9614.46 620.07 2
 4 24 0 9285.72 1080.54 1
 4 24 0 9990.3 672.065 5
 -4 24 0 9471.28 1175.21 1
 4 -24 0 10941.5 587.799 3
 -4 24 2 1547.54 1139.91 1
 4 24 -2 -223.132 559.453 5
 4 24 2 -738.166 580.204 4
 -4 24 -2 322.214 1091.02 1
 4 -24 -2 -711.199 420.105 3
 4 24 2 -367.973 1017.74 1
 4 -24 2 -443.808 478.417 3
 4 -24 -2 4.8846 482.793 2
 4 -24 2 -217.592 514.939 2
 4 24 2 -497.447 584.533 5
 -4 24 -4 593.574 652.13 4
 4 24 4 646.455 604.11 4
 4 24 -4 784.758 605.438 4
 -4 24 -4 1319.61 1068.82 1
 4 24 4 -427.749 1073.28 1
 4 -24 4 970.147 516.683 3
 4 -24 -4 1820.58 505.267 2
 4 -24 4 1019.43 524.052 2
 -4 24 4 851.624 1050.83 1
 4 -24 -4 815.136 397.366 3
 -4 24 -4 870.533 532.904 5
 4 24 4 1046.11 573.318 5
 4 24 6 -66.794 557.32 5
 4 24 6 -7.44309 543.362 4
 -4 24 -6 -115.71 710.895 4
 4 24 6 128.43 1052.9 1
 -4 24 6 9.2748 1010.56 1
 4 -24 -6 191.027 468.877 2
 4 -24 6 -734.612 550.946 3
 -4 24 -6 110.675 546.766 5
 4 -24 6 -25.6995 513.949 2
 4 -24 -6 -198.282 375.624 3
 -4 24 -8 13905.1 735.272 5
 4 -24 -8 14075.8 540.691 3
 4 -24 8 14509.4 758.813 3
 -4 24 -8 14917.6 891.839 4
 4 24 -10 3297.54 692.54 4
 4 -24 10 396.633 604.222 3
 -4 24 -10 -116.987 712.46 4
 -4 24 10 -330.458 1020.96 1
 -4 24 -10 -143.606 542.787 5
 4 -24 10 186.479 550.339 2
 4 24 -10 3143.27 616.797 5
 4 24 10 1552.31 1143.32 1
 -4 24 -12 13024.8 852.8 4
 -4 24 -12 10518.6 670.788 5
 4 -24 12 11306.9 783.7 3
 -4 -24 12 11995.3 1064.58 3
 -4 24 -14 -243.661 539.596 5
 -4 24 -14 -588.864 729.89 4
 4 24 14 212.1 1184.02 1
 4 -24 14 -158.087 596.317 2
 -4 -24 14 98.1564 990.622 3
 -4 24 -16 2025.52 777.883 4
 4 24 -16 1923.68 699.771 4
 -4 24 16 2742.33 1095.17 1
 4 -24 16 1986.73 644.063 2
 -4 -24 16 1780.47 1073.52 3
 -4 24 18 -621.787 1043.32 1
 4 24 -18 -468.746 704.44 4
 4 24 -18 -691.527 646.891 5
 4 -24 18 -468.351 676.464 2
 4 -24 18 31.8223 811.527 3
 4 24 -20 8203.61 798.718 4
 4 24 20 7772.42 1253.37 1
 4 -24 20 5758.97 950.535 3
 4 24 -20 7602.48 741.487 5
 -4 24 20 8071.27 1143.68 1
 4 24 22 -664.628 1145.91 1
 4 24 -22 1427.51 760.156 4
 -4 24 22 -114.866 1071.4 1
 -4 -24 22 -822.185 1260.63 3
 4 -24 22 -322.186 739.95 2
 4 24 -22 752.609 696.279 5
 4 -24 22 100.416 851.728 3
 4 26 0 -277.168 606.085 4
 -4 26 0 -123.872 1133.75 1
 4 26 0 -779.954 627.95 5
 4 26 0 -1098.81 1025.18 1
 4 -26 0 -255.314 461.674 3
 4 26 2 4216.77 679.636 4
 4 26 -2 4204.71 661.693 4
 4 -26 2 3758.17 591.869 2
 4 26 2 4324.71 1110.94 1
 4 -26 -2 4972.73 493.321 3
 4 -26 2 4651.54 558.061 3
 4 26 2 4176.5 648.45 5
 -4 26 -2 4441.83 1190.02 1
 4 26 4 211.835 1118.53 1
 -4 26 -4 426.617 687.594 4
 -4 26 -4 383.961 574.339 5
 4 -26 4 -502.59 547.128 3
 4 -26 4 -99.9714 535.709 2
 4 -26 -4 148.431 411.848 3
 -4 26 -4 546.358 1150.35 1
 -4 26 -6 1748.16 749.256 4
 4 26 6 1900.2 1148.95 1
 4 -26 6 1502.92 554.416 2
 -4 26 -6 1569.34 597.14 5
 4 -26 6 1015.36 583.568 3
 4 26 8 1079.84 1114.2 1
 -4 26 -8 -128.343 778.003 4
 4 -26 8 131.144 590.213 3
 4 -26 8 181.479 550.263 2
 -4 26 -8 15.2555 596.846 5
 4 -26 10 14050.5 760.613 2
 4 -26 10 16029.6 830.498 3
 -4 26 -10 15263.4 759.505 5
 4 26 -12 131.876 603.617 5
 -4 26 -12 -85.0362 787.313 4
 4 26 -12 -358.145 691.52 4
 -4 26 12 20.0012 1134.87 1
 4 -26 12 -115.767 591.423 2
 4 26 12 2149.27 1251.75 1
 -4 26 -12 40.6127 588.667 5
 -4 26 -14 43.1285 793.064 4
 4 26 -14 1210.16 718.679 4
 -4 26 14 30.4998 1163.71 1
 4 26 -14 1354.14 630.855 5
 4 -26 14 234.519 628.354 2
 4 -26 14 794.538 705.144 3
 4 26 -16 -745.291 729.523 4
 4 26 -16 -474.736 654.565 5
 4 26 16 -1820.01 1270.26 1
 4 -26 16 -228.389 671.893 2
 4 -26 16 -236.003 755.765 3
 4 26 -18 5862.26 806.816 4
 -4 26 18 5530.74 1164.98 1
 4 -26 18 3505.33 842.786 3
 4 26 18 4891.99 1297.95 1
 4 26 -18 3516.76 716.755 5
 4 26 -20 1056.78 793.062 4
 4 26 20 -1474.05 1239.24 1
 4 26 -20 689.855 702.768 5
 4 -26 20 772.269 873.278 3
 -4 -26 20 -10.7928 1214.56 3
 -4 26 20 361.45 1129.28 1
 -4 28 0 3811.34 1293.79 1
 4 -28 0 4350.65 540.109 3
 4 28 0 5391.81 708.88 5
 4 28 2 -166.751 706.947 4
 4 28 -2 268.939 661.255 4
 4 28 2 -1260.41 660.685 5
 4 28 -2 427.691 633.515 5
 -4 28 -2 1911.69 1234.6 1
 4 28 2 -823.5 1103.94 1
 4 -28 2 398.174 559.911 3
 -4 28 2 -1595.28 1220.82 1
 -4 28 -4 2394.7 1232.09 1
 4 28 4 -93.2348 667.801 4
 4 -28 4 1454.24 584.82 3
 4 28 -4 196.629 652.008 4
 -4 28 4 -503.771 1184.82 1
 4 28 4 1349.03 1147.74 1
 4 28 4 -1110.57 634.067 5
 4 28 -4 495.951 614.848 5
 -4 28 6 -1496.86 1199.87 1
 -4 28 -6 2290.99 1216.65 1
 -4 28 -6 -35.1228 752.678 4
 4 28 -6 -460.594 664.732 4
 4 28 6 931.03 1128.6 1
 -4 28 -6 1917.73 632.411 5
 4 28 -6 251.075 625.859 5
 -4 28 -8 160.176 895.417 4
 4 28 -8 5597.87 742.945 4
 -4 28 8 728.466 1265.01 1
 -4 28 -8 6058.76 709.572 5
 4 28 -8 5407.02 682.529 5
 4 28 -10 -264.584 698.323 4
 -4 28 10 -675.532 1250.92 1
 -4 28 -10 -94.5499 664.306 5
 4 28 -10 -575.127 668.048 5
 4 28 -12 6700.02 795.276 4
 4 28 -12 5170.2 731.002 5
 4 -28 12 5334.45 758.509 3
 4 28 -14 -1149.95 802.157 4
 4 28 -14 -480.689 682.908 5
 -4 28 14 -21.8864 1276.29 1
 4 28 14 -771.228 1319.19 1
 4 -28 14 69.5516 736.656 3
 4 28 -16 -1126.12 804.9 4
 -4 28 16 1310.99 1176.57 1
 4 28 16 -592.422 1318.73 1
 4 28 -16 -1292.17 724.988 5
 4 -28 16 497.683 772.206 3
 4 30 0 -180.331 730.567 4
 4 30 0 -205.108 658.869 5
 4 30 2 92.8552 726.216 4
 4 30 -2 2619.87 730.774 4
 4 30 -2 3369.16 728.64 5
 -4 30 2 -176.147 1258.73 1
 4 30 2 2628.98 691.567 5
 4 30 4 78.04 656.281 4
 4 30 -4 -542.919 708.771 4
 -4 30 4 -1069.16 1254.49 1
 4 30 -4 11.2691 661.442 5
 4 30 4 22.0469 646.316 5
 -4 30 6 -228.61 1253.35 1
 -4 30 -6 147.227 824.973 4
 -4 30 -6 1880.88 1272.45 1
 4 30 -6 535.223 714.986 4
 -4 30 -6 1715.35 686.715 5
 4 30 -6 148.606 663.794 5
 4 -30 6 995.824 630.368 3
 4 30 8 -11.6585 1205.8 1
 -4 30 -8 82.9421 845.605 4
 4 30 -8 -206.964 724.806 4
 4 -30 8 -461.739 640.876 3
 -4 30 -8 1746.31 1232 1
 -4 30 -8 102.711 679.381 5
 4 30 -8 -568.147 673.675 5
 -4 30 8 163.117 1214.48 1
 4 30 -10 4383.75 794.565 4
 4 30 -10 3511.47 703.624 5
 -4 30 -10 3848.19 733.936 5
 4 -30 10 4780.55 754.704 3
 -4 30 10 5240.96 1266.58 1
 -4 30 -10 6367.07 1303.25 1
 4 30 10 6360.69 1411.99 1
 5 1 -1 17778.5 233.712 2
 5 -1 1 20783.6 281.983 2
 5 1 1 19898.1 297.108 5
 5 1 -1 18938 343.253 3
 5 -1 -1 20098.3 362.668 3
 5 1 1 19732.3 340.128 3
 5 -1 -1 20799.2 285.908 2
 5 -1 1 20225.9 361.086 3
 5 1 -1 19425.6 337.286 5
 5 -1 1 19745.5 280.157 5
 5 1 1 19280.8 325.448 1
 5 -1 -1 19423.9 337.02 5
 5 1 -3 45365.2 530.897 2
 5 1 -3 49360.5 639.942 3
 5 -1 -3 48498.1 628.225 3
 5 1 3 46531.8 591.058 3
 5 -1 3 45402 622.097 3
 5 1 3 47573.8 511.544 5
 5 1 3 49422.5 633.419 1
 5 -1 -3 49627.2 563.046 2
 5 1 -3 49790.3 642.008 5
 5 -1 -3 48618.2 643.789 5
 5 -1 5 9979.64 232.104 4
 5 1 -5 9226.49 230.94 2
 -5 -1 5 8701.45 225.731 1
 5 1 -5 10955.8 309.863 3
 5 -1 -5 11770.1 308.858 3
 5 1 5 10568.3 266.485 3
 5 -1 5 9958.59 295.13 3
 -5 1 5 10498.6 346.891 1
 5 -1 -5 10041.2 244.021 2
 5 1 -5 10138.1 338.204 5
 5 -1 5 10754.7 343.757 1
 5 -1 -5 10751.1 359.016 5
 5 1 5 10112.4 343.792 1
 5 1 7 90944.4 1148.21 1
 5 1 -7 88414.7 1015.16 2
 5 -1 -7 84278.8 1014.83 2
 5 1 7 92675.7 938.364 4
 5 1 -7 91384.5 1108.22 3
 5 -1 -7 93962.2 1092.49 3
 5 1 7 93593.5 1053.24 3
 5 -1 7 91852.1 1096.99 3
 -5 -1 7 95707.6 998.556 1
 5 -1 -7 97053.5 1165.24 5
 5 1 -7 93789.6 1131.48 5
 5 -1 7 93167.4 1145.19 1
 -5 1 7 96018 1080.61 1
 5 1 -9 2170.52 308.933 5
 -5 1 -9 2126.84 166.327 5
 5 1 9 2101.38 334.713 1
 5 -1 9 2461.63 280.837 3
 -5 -1 9 2611.58 270.244 1
 5 -1 -9 2149.73 328.71 5
 5 1 9 2333.75 246.894 3
 -5 1 9 2237.83 307.67 1
 5 -1 9 2345.44 334.303 1
 -5 1 -11 6989.79 268.142 4
 -5 -1 11 7884.26 357.786 1
 5 1 11 7700.28 394.376 3
 -5 1 11 7968.63 394.35 1
 5 -1 11 7517.36 417.604 3
 -5 1 -11 6576.27 279.74 5
 5 1 13 25912.9 692.871 1
 -5 -1 13 26797 568.607 1
 -5 1 -13 25539 477.408 4
 5 -1 13 24963.9 659.32 3
 5 1 -13 27659.6 556.635 4
 -5 1 13 26246 613.754 1
 5 1 -13 24933.2 617.737 5
 5 1 13 25253.7 622.46 3
 -5 1 -13 24523.6 487.73 5
 5 -1 -13 25994.7 638.636 5
 -5 -1 -13 25703.5 540.746 5
 5 -1 13 26538.1 677.204 1
 5 1 -15 85779.9 1148.2 4
 5 1 15 89128.9 1320.53 3
 -5 1 -15 81693.1 1093.29 5
 5 1 15 87250.8 1337.68 1
 5 -1 -15 87895.4 1143.52 4
 -5 -1 15 95434 1210.18 1
 -5 1 15 91979.5 1261.6 1
 5 1 -15 83976.1 1227.23 5
 5 -1 -15 88460.3 1269.66 5
 -5 -1 -15 89089.2 1175.26 5
 5 -1 15 89269.5 1319.82 1
 5 1 -17 76149.5 1092.59 4
 5 -1 -17 79697.8 1100.21 4
 -5 -1 17 83182.9 1164.65 1
 -5 1 17 82473.1 1212.63 1
 5 1 17 85362.6 1331.49 1
 5 -1 17 82926.7 1387.55 3
 5 1 -17 74766.7 1177.33 5
 -5 1 -17 68949.2 1062.18 5
 5 -1 -17 78832.9 1210.41 5
 -5 -1 -17 77223.4 1124.15 5
 5 -1 17 80670.4 1274.05 1
 -5 1 -19 1745.15 414.788 5
 5 -1 -19 619.656 472.484 5
 5 1 19 2916.81 550.174 1
 5 1 -19 2049.84 430.252 4
 5 -1 19 2661.83 540.895 1
 5 -1 -19 2001.59 429.054 4
 5 -1 19 2033.9 633.794 3
 5 1 -19 2094.67 470.266 5
 5 1 19 2203.72 574.947 3
 5 -1 21 6815.43 613.253 1
 5 1 21 7519.81 632.336 1
 5 1 -21 6901.46 508.356 4
 5 -1 -21 7291.84 509.303 4
 -5 -1 21 8323.71 592.118 1
 -5 1 21 8012.73 627.126 1
 5 -1 21 6953.14 736.36 3
 5 1 21 6532.23 669.653 3
 5 1 -21 6887.6 535.232 5
 -5 -1 -21 6904.49 537.796 5
 5 1 23 9397.92 691.608 1
 -5 -1 -23 8374.33 603.426 5
 -5 -1 23 9738.51 652.501 1
 5 1 -23 8813.45 571.708 4
 5 -1 -23 8967.77 570.636 4
 -5 1 23 9411.51 669.929 1
 5 -1 23 8045.08 796.804 3
 5 1 23 7476.58 740.063 3
 5 1 -23 8984.62 597.488 5
 5 -1 -23 9517.69 605.717 5
 5 -1 23 8862.82 691.324 1
 5 1 25 10675.7 777.075 1
 -5 -1 25 13005.5 758.478 1
 5 -1 -25 10663.2 622.985 4
 -5 1 25 13322.6 779.222 1
 5 -1 -25 8611.95 651.21 5
 5 1 -25 9640.8 658.32 5
 5 -1 25 9289.77 852.42 3
 5 1 -25 12038.5 642.947 4
 5 1 25 8997.31 788.548 3
 5 -1 25 10455.3 746.891 1
 5 1 27 6634.21 767.802 1
 -5 1 27 7522.43 767.362 1
 5 1 -27 6717.83 620.796 4
 5 -1 -27 7120.09 605.874 4
 5 -1 -27 6954.95 649.435 5
 5 1 -27 6011.85 629.556 5
 5 -1 27 6565.04 886.604 3
 5 -1 27 9120.68 784.196 1
 5 1 -29 192.231 580.714 4
 5 -1 -29 359.584 568.151 4
 5 1 29 1403.41 738.924 1
 5 1 -29 148.219 561.866 5
 5 -1 -29 687.782 616.08 5
 5 1 -31 -51.49 605.284 4
 5 -1 -31 131.257 605.349 4
 5 -1 33 586.688 747.383 1
 5 1 33 499.458 743.397 1
 5 1 -33 312.737 655.968 5
 5 -1 -33 926.765 681.191 5
 5 -1 35 2539.81 801.816 1
 5 1 -35 39.8993 690.514 4
 5 1 35 3269.24 798.306 1
 5 -1 -35 95.194 689.652 4
 5 1 -35 2918.61 711.45 5
 5 -1 -35 3735.94 726.814 5
 5 3 1 7563.84 234.644 1
 5 -3 -1 7744.62 210.829 2
 5 -3 1 7179.96 215.955 2
 5 3 -1 7731.86 245.352 3
 5 3 1 7099.24 217.128 5
 5 3 1 6750.04 202.305 3
 5 3 -1 6532.2 162.017 1
 5 3 -1 7587.13 249.179 5
 5 -3 -1 7380.81 250.206 3
 5 -3 1 7364.48 252.931 3
 5 -3 1 6764.11 205.011 5
 5 -3 -1 7445.25 264.206 5
 5 3 3 30543.7 494.174 1
 5 -3 -3 31281.7 429.118 2
 5 -3 3 30371.8 436.608 2
 5 3 -3 27339.2 358.34 2
 5 3 -3 29700.3 476.223 3
 5 -3 -3 31637.9 486.75 3
 5 3 3 29048.5 407.444 3
 5 -3 3 30645.2 511.387 3
 5 3 3 31203.3 411.623 5
 5 -3 -3 32355.6 508.065 5
 5 3 -3 31146 494.811 5
 5 3 -5 91463.2 1014.46 2
 5 3 5 97568 1152.88 1
 5 -3 -5 97301.4 1058.15 2
 5 -3 5 99967.7 1065.55 2
 5 3 -5 97036 1124.17 3
 5 -3 -5 97481.7 1098.09 3
 5 3 5 92764.8 1006.82 3
 5 -3 5 94699.2 1131.9 3
 5 3 5 94335 998.316 5
 -5 3 5 101534 1202.05 1
 5 3 -5 98221.4 1135.36 5
 5 -3 -5 100159 1147.93 5
 5 3 7 5736.37 148.617 4
 5 -3 -7 5598.42 238.416 2
 5 3 7 6335.72 359.268 1
 -5 3 -7 5763.87 254.479 4
 -5 3 7 6412.9 374.023 1
 5 -3 7 6021.3 339.479 1
 5 -3 -7 5765.46 261.007 3
 5 -3 7 6068.39 315.319 3
 5 3 7 6114.31 217.973 3
 5 3 -7 5798.39 319.18 5
 5 -3 -7 5819.27 331.981 5
 -5 3 -9 12518.9 334.944 4
 -5 -3 9 12734.5 249.136 1
 5 -3 -9 13504.3 434.638 5
 5 3 9 14292.7 287.532 4
 5 3 9 12689.8 473.853 1
 -5 3 9 13831.9 464.311 1
 5 3 -9 12865.1 425.71 5
 5 3 9 13663.3 321.912 3
 5 -3 9 13360.8 436.773 3
 -5 3 -11 3051.46 218.356 5
 5 -3 -11 3463.78 263.564 2
 -5 3 -11 3035.47 277.731 4
 -5 -3 11 3426 258.135 1
 5 3 11 3363.71 301.667 3
 5 -3 11 3280.02 395.534 3
 -5 3 11 2841.51 395.777 1
 5 -3 -13 90461.8 1125.22 2
 -5 -3 13 93550.5 1080.32 1
 5 3 13 87886.7 1317.46 1
 5 3 -13 93548.5 1147 4
 5 -3 -13 91395.6 1183.65 3
 -5 3 -13 90178.4 1032.22 5
 -5 3 13 87809.4 1240.76 1
 5 3 13 87743.3 1181.75 3
 5 3 -13 88751.4 1231.16 5
 5 -3 13 88883.1 1265.76 1
 5 -3 -13 84394.8 1230.71 5
 -5 3 -13 90648.5 1112.73 4
 5 -3 -15 105041 1326.21 2
 -5 -3 15 117155 1314.47 1
 5 3 15 107307 1552.88 1
 5 3 -15 107094 1343.21 4
 5 3 15 109059 1444.26 3
 5 -3 -15 103363 1348.88 3
 -5 3 15 107577 1452.5 1
 5 -3 -15 105767 1445.63 5
 5 -3 15 114631 1612.23 3
 -5 3 -15 105670 1243.91 5
 5 3 -15 107219 1435.71 5
 5 -3 15 111592 1496.07 1
 -5 -3 17 21005.3 562.603 1
 5 3 17 20918.2 751.511 1
 5 3 -17 20717.7 584.484 4
 -5 3 -17 18974.8 506.474 5
 5 -3 -17 20761.1 563.192 4
 5 3 -17 19445.5 619.188 5
 5 -3 -17 20191.3 645.32 5
 5 3 17 22782.1 728.601 3
 5 -3 17 20707.8 676.048 1
 -5 -3 -17 22194.3 663.435 5
 5 -3 -19 1223.03 475.977 5
 -5 3 19 1897.18 564.868 1
 5 -3 19 1801.59 522.589 1
 5 3 -19 1460.83 442.898 4
 5 -3 -19 2446.47 434.91 4
 -5 -3 19 514.283 439.507 1
 5 3 19 2138.97 544.08 1
 5 -3 19 465.594 665.515 3
 -5 3 -19 1393.48 384.43 5
 5 3 -19 1895 458.994 5
 5 -3 -21 2420.84 535.74 5
 5 3 -21 3504.08 490.535 4
 5 -3 -21 3612.93 478.102 4
 5 3 -21 3290.67 495.626 5
 5 -3 21 2954.55 577.863 1
 -5 3 21 3471.35 605.011 1
 5 3 21 2988.69 569.74 3
 5 3 21 2945.13 591.878 1
 5 -3 21 3046.66 738.471 3
 -5 -3 -21 3364.65 553.053 5
 5 3 23 19140.6 829.529 1
 5 3 -23 18722.1 678.827 4
 -5 3 23 20692.2 808.149 1
 5 -3 -23 18895.1 652.709 4
 5 -3 23 19080.8 786.662 1
 5 -3 23 17509.5 958.412 3
 5 3 -23 18251.3 699.829 5
 5 -3 -23 18289.8 736.889 5
 -5 -3 -23 17701.4 717.759 5
 5 3 25 14313.3 809.204 1
 -5 3 25 15617.2 823.932 1
 5 -3 -25 13940.9 622.271 4
 5 3 -25 13754.7 682.563 4
 -5 -3 -25 13973.4 744.06 5
 5 -3 25 11028.9 930.622 3
 5 3 -25 11983.1 683.452 5
 5 -3 -25 14040.7 735.066 5
 5 -3 25 14915.1 795.97 1
 5 -3 -27 3253.54 639.376 5
 5 3 27 4493.11 734.196 1
 5 3 -27 3630.94 604.09 4
 -5 3 27 4150.85 712.277 1
 5 -3 -27 3723.17 562.48 4
 5 -3 27 4854.8 912.647 3
 5 3 -27 3010.34 593.991 5
 5 -3 -29 128.706 628.861 5
 5 -3 29 3941.46 754.995 1
 5 3 -29 740.253 580.165 4
 5 3 29 448.334 708.614 1
 5 -3 -29 536.398 564.836 4
 -5 3 29 147.958 686.784 1
 5 -3 29 3083.27 932.214 3
 5 3 -31 184.332 600.494 4
 5 -3 -31 106.709 593.035 4
 5 -3 31 -633.918 862.896 3
 5 3 33 4146.54 779.13 1
 5 -3 -33 6281.77 756.829 5
 5 -3 33 5848.51 784.326 1
 5 3 -33 4175.27 699.222 5
 5 3 35 5191.15 821.421 1
 5 -3 -35 4447.68 749.463 5
 5 3 -35 5095.27 737.022 5
 5 -3 35 5077.39 786.427 1
 5 5 -1 110.897 177.608 3
 5 5 1 20.3201 152.103 3
 5 -5 -1 1.69413 176.837 3
 5 5 1 60.695 203.52 1
 5 -5 -1 -66.8267 161.594 2
 5 5 1 -21.6294 174.595 5
 5 5 -1 46.3734 148.329 1
 5 -5 1 33.3976 159.758 2
 5 -5 1 14.2526 186.907 3
 5 5 -1 25.1933 195.045 5
 5 -5 -3 113051 1196.35 2
 5 5 3 109754 1248.09 1
 5 -5 3 108053 1199.26 2
 5 5 -3 112259 1100.17 2
 5 -5 -3 110661 1226.68 3
 5 -5 3 107985 1262.56 3
 5 5 3 113592 1183.92 5
 5 5 -3 111114 1243.55 5
 5 5 -5 73368.9 836.535 4
 5 5 5 73540 980.684 1
 5 -5 5 74689.8 900.375 2
 5 -5 -5 76142.3 882.976 2
 5 -5 -5 77815.1 911.842 3
 5 5 5 69270.9 767.112 3
 5 -5 5 71307.9 959.147 3
 5 5 5 74860.7 855.535 5
 5 5 -5 75984.3 954.013 5
 -5 5 5 76676.3 1072.77 1
 5 5 7 36483.5 415.523 4
 5 5 -7 36071.9 542.962 4
 -5 -5 7 38804 501.953 2
 5 -5 7 36240.8 576.703 2
 -5 5 -7 32688.7 396.986 5
 -5 5 7 38022.1 723.72 1
 5 5 7 34866.4 428.581 3
 5 -5 7 35277.6 647.489 3
 -5 5 -7 39421.1 597.832 4
 5 5 -7 35810.8 622.721 5
 5 5 7 35562.9 670.879 1
 5 -5 -9 539.5 319.085 5
 -5 5 -9 560.279 279.746 4
 5 5 9 530.654 215.477 4
 -5 5 -9 462.797 132.101 5
 5 5 9 393.898 366.688 1
 -5 5 9 528.904 405.679 1
 5 5 9 400.047 165.05 3
 -5 -5 9 374.488 210.903 2
 -5 5 -11 19709.9 488.175 4
 -5 5 11 20744.6 622.262 1
 5 -5 -11 23081.4 479.508 2
 5 -5 11 24814.8 607.228 1
 5 5 -11 23125.6 513.947 4
 5 5 -11 22804.6 585.458 5
 -5 5 -11 21371.3 361.246 5
 5 -5 -11 22147.9 485.246 3
 5 5 11 22843.5 417.753 3
 -5 -5 11 21540.5 356.398 1
 5 -5 -13 92381.3 1152.29 2
 5 5 13 87410.6 1346.65 1
 5 5 -13 92201.7 1258.33 5
 5 -5 -13 90061.4 1174.33 3
 5 5 13 93971.5 1125.05 3
 5 5 -13 92302 1168.45 4
 5 -5 13 92886.3 1386.46 3
 -5 5 -13 87991.1 1025.84 5
 -5 5 13 85912.3 1289.5 1
 5 -5 13 93938.7 1305.69 1
 -5 -5 13 88672.1 1022.5 1
 5 -5 -13 91870.7 1270.19 5
 5 5 -15 41969.6 775.553 4
 5 5 15 41859 952.709 1
 5 5 15 46296.3 795.383 3
 5 -5 -15 45744.2 751.91 2
 5 -5 -15 44062.3 771.674 3
 -5 -5 15 45695.5 683.781 1
 -5 5 -15 43158.5 664.321 5
 5 5 -15 44335.3 843.467 5
 5 -5 15 48024.5 919.985 1
 5 -5 -15 45162.6 884.943 5
 5 -5 -17 19970.2 522.468 2
 5 5 -17 21796.9 608.849 4
 5 5 17 19345.3 754.917 1
 5 5 -17 20721.9 635.513 5
 5 -5 -17 19759.9 547.624 3
 5 -5 -17 19628.6 660.565 5
 -5 5 17 19501 702.981 1
 5 5 17 19620.3 624.069 3
 -5 5 -17 19678.3 515.45 5
 5 -5 17 21430.1 699.551 1
 -5 -5 17 20111.7 513.598 1
 5 -5 -19 1251.02 505.596 5
 5 -5 19 1827.4 533.282 1
 -5 5 19 1288.23 570.794 1
 -5 -5 19 1389.16 385.356 1
 5 5 -19 1819.51 453.504 4
 5 -5 -19 2046.41 433.376 4
 -5 5 -19 1272.54 377.181 5
 5 5 19 1263.75 568.105 1
 5 -5 19 -173.246 719.092 3
 5 5 -19 1196.33 453.418 5
 5 5 21 4777.6 641.232 1
 5 5 -21 5540.55 530.387 4
 -5 5 21 4890 659.878 1
 5 -5 -21 6052.96 507.228 4
 5 5 -21 5210.8 530.535 5
 5 -5 21 5864.72 607.617 1
 5 -5 -21 4864.7 583.435 5
 -5 -5 -21 5188.32 576.448 5
 5 5 23 14105.9 800.881 1
 5 5 -23 15938.6 677.375 4
 5 -5 -23 15048.2 620.621 4
 -5 5 23 14216.8 775.356 1
 5 -5 23 15396.4 745.047 1
 -5 -5 -23 15482.6 722.679 5
 5 -5 -23 15468.7 726.143 5
 5 -5 23 14494.7 974.662 3
 5 5 -23 14870.7 665.658 5
 5 5 -25 16382.3 705.166 4
 -5 5 25 15398.9 827.61 1
 5 -5 -25 16621.2 662.843 4
 5 -5 25 14247.4 1025.83 3
 5 5 -25 15749.8 716.334 5
 5 5 25 14800.5 839.08 1
 5 -5 25 17938.7 810.291 1
 5 -5 -25 15089.3 749.062 5
 -5 -5 -25 17202.9 801.983 5
 5 -5 -27 3802.79 566.773 4
 5 -5 27 2951.17 701.389 1
 5 5 -27 3424.77 606.694 4
 -5 5 27 4403.81 723.626 1
 5 5 27 3678.24 715.109 1
 5 -5 -27 4256.17 674.311 5
 5 5 -27 4701.37 613.502 5
 5 -5 27 2827.83 908.823 3
 5 5 -29 573.902 592.118 4
 -5 5 29 184.645 708.614 1
 5 -5 -29 340.972 560.364 4
 5 -5 29 27.0555 888.499 3
 5 -5 -31 3106.05 723.259 5
 5 -5 31 2945.93 748.742 1
 5 -5 -31 60.6593 629.656 4
 5 5 31 3454.17 762.068 1
 5 -5 31 1861.01 916.722 3
 -5 5 31 3166.87 760.845 1
 5 5 -31 2202.09 622.779 5
 5 5 33 7882.32 843.052 1
 5 5 -33 6025.74 716.469 5
 5 -5 -33 8508.48 842.914 5
 5 -5 33 7829.09 830.374 1
 5 5 35 5096.86 834.512 1
 5 5 -35 5342.95 735.274 5
 5 -5 -35 4277.1 797.034 5
 5 -5 35 5845.89 849.925 1
 5 -5 35 2703.14 950.582 3
 5 7 -1 4330.19 175.528 4
 5 -7 -1 5306.82 237.202 2
 5 -7 1 4697.99 241.14 2
 5 7 -1 4234.48 125.836 2
 5 7 1 5333.27 317.935 1
 5 -7 -1 5198.83 252.022 3
 5 7 -1 5229.9 269.036 1
 5 -7 1 5308.97 264.078 3
 5 7 -1 4793.71 265.667 5
 5 7 1 4989.4 252.808 5
 5 7 -3 23932.9 390.223 4
 5 7 3 25443.1 448.703 5
 5 -7 3 24184 456.96 2
 5 7 -3 26052.8 359.885 2
 5 7 3 26880.6 555.504 1
 5 7 -3 21899.9 367.471 1
 5 -7 -3 26148.7 461.148 3
 5 -7 3 26326.8 503.875 3
 5 -7 -3 24934.9 441.716 2
 5 7 -3 24187.6 485.963 5
 -5 7 -5 92074.6 965.528 4
 5 7 5 71856.6 714.821 4
 5 7 -5 83139 869.69 4
 5 7 5 73620.3 736.139 3
 5 7 5 83727.1 1054.62 1
 -5 7 -5 89230.5 810.645 5
 5 7 5 84354.6 912.257 5
 -5 7 5 85865.5 1201.04 1
 5 7 -5 86144.5 999.274 5
 -5 7 -7 18917.2 462.08 4
 5 7 7 17344.4 290.467 4
 -5 -7 7 18313.4 328.863 2
 5 7 7 16899.7 536.009 1
 -5 7 7 19225.6 657.448 1
 -5 7 -7 17481.3 282.019 5
 5 -7 -9 15712.8 399.474 2
 -5 7 -9 14048.1 276.902 5
 5 7 9 15759.7 335.27 4
 -5 -7 9 14772.9 353.908 2
 5 -7 9 14714.8 437.929 2
 -5 7 9 14875.9 593.881 1
 -5 -7 11 5719.19 320.792 2
 5 -7 -11 7644.33 337.62 2
 5 7 -11 6352.26 406.877 4
 5 -7 11 7346.97 508.922 3
 5 -7 11 6538.25 392.264 2
 5 -7 -11 7043.06 326.113 3
 5 7 -11 6314.5 416.821 5
 5 7 11 5266.21 177.174 3
 -5 7 -11 6706.64 254.74 5
 5 -7 -13 49331.1 774.162 2
 5 7 -13 49670.7 819.788 4
 5 7 13 49243.6 995.606 1
 -5 -7 13 46467.2 787.964 2
 5 -7 13 51243 877.64 2
 5 -7 -13 49533.4 782.277 3
 5 7 13 46384.1 647.052 3
 5 -7 -13 55381.7 944.482 5
 5 -7 13 50095 1002.08 3
 -5 7 -13 47341.7 659.3 5
 5 7 -13 45475.8 860.34 5
 5 -7 -15 61589.9 922.177 2
 5 7 -15 58983.2 936.574 4
 5 7 15 59025.4 1144.06 1
 -5 -7 15 53359.6 770.682 1
 5 -7 -15 61064 921.379 3
 5 -7 15 59810.6 1170.39 3
 5 -7 -15 61564.7 1063.31 5
 -5 7 -15 55357.2 791.238 5
 5 7 -15 59561.1 990.104 5
 -5 7 15 62639.1 1150.29 1
 5 -7 15 61723 1057.07 1
 5 -7 -17 10397.4 443.034 2
 -5 7 17 8920.15 675.365 1
 5 7 -17 10379.5 516.559 4
 5 7 17 8059.53 634.723 1
 5 -7 -17 9908.67 457.922 3
 -5 7 -17 8336.66 398.201 5
 5 7 -17 9953.18 540.841 5
 5 -7 17 9832.16 591.791 1
 5 -7 -17 10325.1 594.598 5
 5 -7 -19 2267.56 375.67 2
 5 -7 19 1617.92 528.209 1
 5 7 -19 1301.2 461.454 5
 5 7 -19 1462.42 459.303 4
 -5 7 19 406.514 635.524 1
 5 7 19 1564.9 575.32 1
 5 -7 19 -27.3044 717.997 3
 5 -7 -19 2757.83 571.732 5
 5 -7 -21 1806.52 592.013 5
 5 -7 21 739.285 562.23 1
 -5 7 21 1055.92 636.45 1
 5 7 -21 1308.71 491.675 4
 5 7 21 715.468 605.684 1
 5 -7 -21 1754.43 478.377 4
 5 7 -21 1065.61 492.275 5
 5 -7 21 -121.16 758.471 3
 5 7 23 15285.7 839.692 1
 5 -7 23 17198.9 1024.34 3
 5 -7 -23 16959.1 653.64 4
 -5 7 23 14715.2 829.948 1
 5 -7 23 17103.3 788.931 1
 5 -7 -23 15841.7 750.534 5
 5 7 -25 9786.56 660.999 4
 5 7 25 8367.38 791.535 1
 5 -7 -25 9688.59 607.247 4
 -5 7 25 8997.53 779.172 1
 5 -7 25 9193.84 992.915 3
 5 7 -25 10117.1 665.763 5
 5 -7 25 9583.9 748.632 1
 5 -7 -25 9345.77 718.662 5
 -5 -7 -25 8452.86 700.706 5
 5 -7 27 3189.54 725.701 1
 5 7 -27 4974.63 646.949 4
 5 -7 -27 4160.91 583.198 4
 -5 -7 -27 3554.58 695.903 5
 5 7 27 4439.39 751.655 1
 5 7 -27 4423.4 620.891 5
 5 -7 -27 4400.46 701.113 5
 5 -7 27 4210.47 953.559 3
 -5 7 27 3507.51 728.862 1
 5 7 -29 608.327 648.218 4
 5 -7 -29 699.821 569.391 4
 -5 7 29 448.103 712.007 1
 5 -7 29 -114.906 956.61 3
 5 -7 -31 2226.31 734.519 5
 5 -7 31 3319.7 768.565 1
 5 -7 -31 89.9851 623.61 4
 5 7 31 2316.79 746.548 1
 5 7 -31 1357.33 616.303 5
 -5 7 31 998.806 775.596 1
 5 -7 31 216.336 997.086 3
 5 7 33 5879.13 813.402 1
 5 7 -33 5336.81 733.541 5
 5 -7 33 8285.02 839.635 1
 5 -7 -33 7205.73 838.47 5
 5 9 1 5135.45 213.753 4
 5 9 -1 5260.44 249.139 4
 5 9 1 4385.82 152.617 2
 5 9 -1 5135.97 172.191 2
 5 9 1 5113.81 378.664 1
 5 9 1 5482.51 297.829 5
 5 9 -1 5474.91 306.207 5
 5 9 -1 5757.98 376.052 1
 5 9 -3 36467.6 591.739 1
 5 9 -3 36114 520.621 4
 5 9 3 37173.2 689.387 1
 5 9 3 36618 579.048 5
 -5 9 -5 22083 535.074 4
 5 9 5 20421.7 336.351 4
 5 -9 5 21381 484.093 2
 5 9 -5 20015.9 459.894 1
 5 9 5 20970.2 587.917 1
 5 9 5 20726.8 459.171 5
 5 -9 5 20989.3 523.516 3
 -5 9 -5 21247.8 394.385 5
 5 9 7 82671.8 957.376 4
 5 9 7 89122.2 958.458 2
 5 -9 -7 93351.7 1116.93 2
 -5 9 -7 95248.3 1173.17 4
 -5 -9 7 89832.7 1008.13 2
 5 -9 7 88275.8 1143.93 2
 5 -9 -7 94395.6 1095.16 3
 5 9 7 88743.7 1294.7 1
 -5 9 -7 87152.5 988.296 5
 5 9 7 80237.8 1064.36 5
 5 -9 7 87599.7 1226.2 3
 5 9 -7 93560.7 1195.04 5
 5 9 -7 84364.8 1087.08 1
 5 -9 -9 12506.1 392.136 2
 5 9 -9 11983.7 449.306 4
 -5 -9 9 12020.9 359.89 2
 5 -9 9 12571.2 450.943 2
 5 -9 -9 11864.6 358.173 3
 -5 9 -9 11365.9 308.748 5
 5 -9 9 11880.9 514.693 3
 5 9 -9 12638.5 489.04 5
 5 9 11 4761.98 557.763 1
 -5 9 -11 3546.09 408.972 4
 5 -9 -11 3956.47 319.523 2
 5 9 -11 4110.93 406.338 4
 -5 9 11 3954.01 582.063 1
 -5 9 -11 3454.97 255.563 5
 -5 -9 11 3161.45 310.664 2
 5 -9 11 3677.47 377.976 2
 5 -9 -11 3450.88 291.191 3
 5 -9 11 4139.74 512.519 3
 5 9 -11 3199.42 427.226 5
 -5 9 -13 39732.9 780.412 4
 5 -9 -13 42247.4 725.782 2
 -5 9 13 43345.8 983.9 1
 5 9 -13 41093 753.849 4
 5 9 13 37506.9 955.238 1
 5 -9 -13 43726.2 738.388 3
 5 -9 13 42396.6 956.44 3
 -5 9 -13 39020.9 614.65 5
 5 9 -13 38039.4 802.875 5
 5 -9 13 44656.4 824.426 2
 5 -9 -15 36070.7 697.372 2
 5 9 -15 34367.9 732.508 4
 5 -9 15 36415.8 958.834 3
 5 9 15 34185.1 914.806 1
 5 -9 15 35878.6 786.781 2
 5 -9 -15 34489.4 673.275 3
 -5 9 -15 33183.1 595.608 5
 5 9 -15 34832.3 766.676 5
 -5 9 15 35392.1 926.659 1
 5 9 -17 15593.1 588.752 4
 5 9 17 13971.3 748.168 1
 5 -9 -17 16620.1 536.893 2
 5 -9 17 14564 624.499 2
 5 -9 -17 15773.5 522.63 3
 5 -9 17 15054.6 794.964 3
 -5 9 -17 13479.3 448.274 5
 -5 9 17 15740.6 790.271 1
 5 9 -17 14143.4 572.858 5
 5 -9 -19 2366.99 391.077 2
 5 -9 -19 2150.04 604.602 5
 5 9 -19 1782.39 505.011 4
 5 -9 -19 1637.59 380.656 3
 5 -9 19 1188.2 501.093 2
 5 9 19 730.204 612.622 1
 5 9 -19 1095.61 447.339 5
 5 -9 19 594.949 675.914 3
 5 9 -21 3063.95 572.686 4
 -5 9 21 2882.97 695.778 1
 5 9 21 2090.64 664.16 1
 5 9 -21 3294.84 507.505 5
 5 -9 21 1789.61 768.22 3
 5 -9 -21 3428.98 634.706 5
 5 9 -23 5514.4 651.217 4
 5 -9 -23 6164.87 566.873 4
 -5 9 23 4483.09 727.288 1
 5 9 23 3882.54 704.632 1
 5 9 -23 5093.61 575.128 5
 5 -9 23 5514.79 669.408 1
 5 -9 23 5057.81 893.354 3
 5 -9 -23 6042.58 688.329 5
 5 9 -25 11165.4 717.23 4
 5 -9 -25 10461.6 637.663 4
 5 9 25 8866.46 785.81 1
 -5 9 25 9648.82 838.481 1
 5 9 -25 7872.87 656.214 5
 5 -9 25 9041.22 1000.6 3
 5 -9 25 9585.95 767.261 1
 5 -9 -25 12633.9 808.963 5
 5 9 -27 9568.67 720.159 4
 5 -9 -27 9199.5 642.172 4
 5 9 27 7161.8 805.557 1
 -5 9 27 7621.63 839.489 1
 5 -9 27 7561.34 1031.85 3
 5 9 -27 7667.53 648.461 5
 5 -9 27 6153.91 747.962 1
 5 -9 -27 9085.46 777.149 5
 -5 -9 -27 7440.86 735.26 5
 -5 9 29 -312.773 753.072 1
 5 -9 -29 786.51 595.055 4
 5 -9 -31 767.151 764.398 5
 5 -9 31 2059.07 753.928 1
 5 -9 -31 -92.0074 637.569 4
 5 9 31 726.114 761.805 1
 5 9 -31 1366.89 613.57 5
 -5 9 31 515.967 780.684 1
 5 9 -33 454.864 746.766 4
 5 9 33 2592.24 820.597 1
 5 -9 -33 3134.8 801.574 5
 5 -9 33 4607.16 787.229 1
 5 9 -33 3190.9 674.98 5
 5 -9 33 2070.74 1069.39 3
 5 11 -1 6675.05 462.113 1
 5 -11 -1 7451.25 336.709 2
 5 -11 1 7207.64 343.769 2
 5 11 1 6818.54 484.949 1
 5 -11 -1 7376.88 336.567 3
 5 -11 1 7326.04 372.605 3
 5 11 3 37048.3 544.356 4
 5 -11 -3 40449.3 658.278 2
 5 11 -3 38727.2 754.373 1
 5 -11 3 39556.8 677.738 2
 -5 11 3 36830 998.95 1
 5 -11 -3 41336.2 653.657 3
 5 -11 3 39036.7 709.595 3
 5 11 -3 40196 694.892 5
 5 11 3 39011.8 804.091 1
 -5 11 -5 113242 1404.06 4
 5 11 -5 116632 1287.94 4
 5 -11 -5 109584 1317.24 2
 5 -11 5 106046 1342.14 2
 5 11 -5 112512 1377 5
 -5 11 -5 104680 1233.85 5
 5 11 -5 104450 1373.56 1
 5 -11 -5 112269 1289.37 3
 5 -11 5 104758 1397.26 3
 -5 11 5 106836 1654.09 1
 5 -11 -7 35003.6 634.151 2
 5 11 -7 35795.3 660.221 4
 5 -11 7 33724 674.518 2
 5 -11 -7 36666.5 612.198 3
 -5 11 7 35955.2 942.966 1
 -5 11 -7 34248.8 720.114 4
 5 -11 7 34385.9 737.6 3
 5 11 -7 34074.9 754.02 1
 5 11 -7 34688 719.98 5
 -5 11 9 3367.85 609.743 1
 -5 11 -9 3715.55 436.486 4
 5 11 -9 5147.3 438.689 4
 5 -11 9 3661.76 366.666 2
 5 -11 -9 3690.56 288.529 3
 5 11 9 4140.44 574.757 1
 5 -11 -9 3542.8 317.984 2
 5 -11 9 3051.23 434.516 3
 -5 11 -9 3566.39 286.69 5
 5 11 -9 4667.26 447.782 5
 -5 11 -11 10481.8 521.133 4
 5 -11 -11 10094.5 403.083 2
 5 11 -11 10538.2 488.588 4
 -5 11 11 9940.56 705.249 1
 5 -11 11 10753.9 487.807 2
 5 -11 -11 10048.8 362.597 3
 5 -11 11 10626.2 590.808 3
 -5 11 -11 8854.36 345.86 5
 5 11 -11 10060.6 504.624 5
 5 -11 -13 8842.91 415.263 2
 5 11 -13 8140.71 491.953 4
 -5 11 13 10135.4 749.491 1
 5 -11 13 10170.4 518.231 2
 5 -11 -13 9048.74 382.599 3
 5 11 13 9292.41 709.511 1
 -5 11 -13 8641.87 370.288 5
 5 -11 13 9704.28 648.566 3
 5 11 -13 7999.6 494.38 5
 -5 11 15 12827.4 760.738 1
 5 -11 -15 11510.4 471.532 2
 5 -11 15 12141.3 571.469 2
 5 -11 -15 10871.5 433.373 3
 5 11 -15 11258.8 549.535 4
 5 11 15 10855.9 715.428 1
 5 11 -15 10455.2 544.548 5
 -5 11 -15 8811.78 417.571 5
 5 -11 15 13877 748.052 3
 5 -11 -17 13873.6 521.774 2
 5 11 -17 12878.3 602.275 4
 5 -11 17 12957.1 643.02 2
 5 11 17 13625.4 766.805 1
 5 -11 -17 13736.8 496.223 3
 5 -11 17 12297 781.524 3
 5 11 -17 12577 587.9 5
 -5 11 17 14394.4 818.733 1
 5 11 -19 1366.79 531.773 4
 5 -11 -19 1317.28 401.004 2
 5 -11 -19 1095.56 393.83 3
 5 11 19 660.696 662.793 1
 -5 11 19 935.548 704.456 1
 5 -11 19 744.844 509.906 2
 5 11 -19 1026.7 490.15 5
 5 -11 19 929.62 695.603 3
 5 -11 -21 1890.1 666.271 5
 5 11 -21 1490.33 579.556 4
 5 -11 -21 1239.21 421.262 2
 5 11 21 921.642 687.691 1
 5 -11 -21 1463.32 406.625 3
 -5 11 21 1060.29 718.574 1
 5 -11 21 612.346 545.911 2
 5 -11 21 635.962 767.28 3
 5 11 -21 1657.14 524.061 5
 5 11 -23 6027.27 674.359 4
 5 -11 -23 4842.35 568.361 4
 5 11 -23 5608.77 621.843 5
 5 -11 23 4822.76 625.672 2
 -5 11 23 5131.95 775.013 1
 5 11 23 3510.65 766.696 1
 5 -11 23 3792.83 876.649 3
 5 -11 -23 5931.92 728.065 5
 5 11 -25 15470 766.184 4
 5 -11 -25 15712.1 708.909 4
 5 11 25 12464.1 855.209 1
 5 -11 25 14277.3 781.796 2
 -5 11 25 13577.3 894.945 1
 5 -11 25 13407.7 1051.43 3
 5 11 -25 14015.3 718.611 5
 5 -11 -25 15945.2 855.736 5
 5 11 -27 14508.9 780.843 4
 5 -11 -27 14936.7 729.854 4
 -5 11 27 11859.6 916.854 1
 5 -11 27 12166 1079.01 3
 5 -11 -29 1421.24 769.33 5
 -5 -11 -29 1353.99 692.195 5
 -5 11 29 -117.375 803.091 1
 5 -11 -29 -96.9188 613.396 4
 5 11 29 329.487 751.814 1
 5 11 -29 152.933 573.692 5
 5 -11 -31 1224.59 805.334 5
 5 11 -31 -297.36 724.096 4
 5 -11 31 950.766 706.644 2
 5 11 -31 370.225 624.696 5
 5 -11 -33 3575.9 827.693 5
 5 11 -33 3036.43 758.351 4
 5 -11 33 6412.38 844.419 2
 5 11 33 3555.16 840.031 1
 5 11 -33 2275.89 675.26 5
 -5 11 33 2090.72 817.216 1
 5 -11 33 6076.84 1151.83 3
 5 13 1 8479.68 347.22 4
 5 13 -1 9313.09 384.986 4
 5 13 -1 8695.33 638.663 1
 5 -13 -1 7624.71 371.784 2
 5 -13 1 7944.29 381.761 2
 5 13 -1 9154.39 440.681 5
 5 13 1 7239.7 585.654 1
 5 -13 -1 8152.15 366.257 3
 5 13 1 8399.98 432.962 5
 5 -13 1 8411.42 401.346 3
 5 13 3 73754.7 918.978 4
 5 13 -3 73415.2 959.654 4
 -5 13 3 75523.3 1431.05 1
 5 -13 -3 72769.1 1016.62 2
 5 -13 3 72659 1039.91 2
 5 13 -3 73830.1 1208 1
 5 -13 -3 77995.6 1006.79 3
 5 -13 3 73004.1 1070.9 3
 5 13 -3 76997.1 1068.51 5
 5 13 3 75111.1 1048.13 5
 -5 -13 -3 69080.2 865.506 3
 5 13 3 73670.4 1251.92 1
 -5 13 -5 54019.9 937.494 4
 -5 13 5 52791.1 1219.13 1
 5 13 5 54743.2 762.641 4
 5 13 -5 55750.5 821.348 4
 5 -13 -5 56230.8 852.865 2
 5 -13 5 52594.1 858.39 2
 5 13 -5 52311.2 1008.16 1
 5 13 -5 53661.2 894.132 5
 5 -13 -5 56659.5 812.041 3
 5 -13 5 54899.1 923.189 3
 -5 13 -5 53167.4 794.286 5
 5 13 5 55586 885.118 5
 5 13 7 19489.6 477.893 4
 -5 13 -7 20271.9 633.098 4
 5 13 -7 19238.6 542.336 4
 5 -13 -7 20046.7 515.555 2
 5 -13 7 18712.5 544.132 2
 5 13 7 19694.5 537.931 5
 5 -13 -7 20925.2 471.948 3
 5 13 -7 19234.9 587.386 5
 5 -13 7 19181.8 603.494 3
 -5 13 7 18546.2 851.588 1
 -5 13 -7 19433.6 471.417 5
 5 13 7 20925.9 772.064 1
 5 13 -7 17395.2 700.224 1
 -5 13 -9 1550.79 466.246 4
 5 13 -9 1418.95 412.201 4
 5 13 9 2358.86 609.183 1
 5 13 -9 1397.49 412.47 5
 5 -13 9 1887.95 425.674 3
 -5 13 -9 1966.42 302.665 5
 5 -13 9 1699.8 365.829 2
 5 -13 -11 2637 349.476 2
 5 13 -11 2785.17 449.996 4
 5 13 11 3455.11 649.053 1
 5 -13 11 4465.1 456.911 2
 5 -13 11 3382.79 538.013 3
 5 -13 -11 2634.81 294.652 3
 -5 13 -11 2214.12 339.68 5
 -5 13 11 2469.64 668.517 1
 5 13 -11 2293.49 438.597 5
 5 -13 -13 6001.72 405.028 2
 5 13 -13 6592.73 507.83 4
 -5 13 13 5556.1 746.265 1
 5 -13 -13 5618.75 362.414 3
 5 13 13 6925.64 717.306 1
 5 13 -13 5226.46 486.938 5
 5 -13 -15 9229.64 466.239 2
 -5 13 15 10258.4 796.649 1
 5 13 -15 8586.61 550.02 4
 5 -13 15 9061.94 578.909 2
 5 -13 15 9453.4 700.125 3
 5 -13 -15 9696.43 439.744 3
 5 13 15 9561.35 762.551 1
 5 13 -15 7693.5 540.656 5
 5 -13 -17 8909.05 488.368 2
 5 -13 17 8120.04 744.533 3
 5 13 -17 8834.98 591.319 4
 5 13 -17 8179.56 564.695 5
 5 -13 17 9440.72 612.758 2
 5 -13 -17 8029.4 448.639 3
 5 13 17 9514.08 767.143 1
 -5 13 17 9086.89 802.584 1
 5 13 -19 527.092 558.07 4
 5 -13 -19 181.922 439.942 2
 5 -13 -19 -3.75877 413.269 3
 5 -13 19 964.313 707.779 3
 5 -13 19 427.522 544.038 2
 -5 13 19 -94.7647 805.56 1
 5 13 -19 773.46 511.453 5
 5 13 19 341.506 699.861 1
 5 13 -21 1691.75 638.211 4
 5 -13 -21 795.877 439.169 2
 5 -13 -21 402.642 426.962 3
 5 13 -21 1058.91 562.947 5
 -5 13 21 1281.41 787.585 1
 5 -13 21 1113.63 584.751 2
 5 -13 21 183.959 767.03 3
 5 13 21 779.223 731.291 1
 5 -13 -23 16640 879.574 5
 5 13 -23 19089.7 818.259 4
 5 -13 23 12536.5 988.258 3
 5 13 23 11625.8 868.658 1
 5 -13 23 13902.6 773.738 2
 -5 13 23 13482 915.7 1
 5 13 -23 16843.5 762.822 5
 5 13 -25 23702.5 858.937 4
 5 -13 -25 24143.2 810.086 4
 5 13 25 22052.8 1010.03 1
 5 -13 25 23136.3 910.526 2
 -5 13 25 23051.7 1042.4 1
 5 -13 25 21871.4 1145.71 3
 5 13 -25 20847.5 801.775 5
 5 -13 -27 6859.33 680.425 4
 -5 13 27 5198.99 862.956 1
 5 13 -29 -959.175 726.064 4
 5 13 29 27.5029 781.486 1
 5 -13 29 -441.046 697.844 2
 5 13 -29 -365.709 610.38 5
 5 -13 29 -1077.29 992.712 3
 5 -13 -31 2622.79 835.52 5
 -5 13 31 682.304 853.48 1
 5 13 -31 210.311 626.879 5
 5 13 -31 -474.973 753.622 4
 5 13 31 2847.89 864.423 1
 5 -13 31 1789.69 754.468 2
 5 -13 31 -1279.03 1032.75 3
 5 15 1 8464.31 411.427 4
 5 15 -1 9294.96 413.747 4
 5 -15 -1 8293.63 422.728 2
 5 -15 1 8036 414.513 2
 5 15 -1 8433.36 718.144 1
 5 15 1 8494.25 463.699 5
 5 -15 -1 8528.33 397.169 3
 5 -15 1 8568.64 430.476 3
 5 15 -1 8905.96 483.413 5
 -5 -15 1 9473.74 583.49 3
 5 15 3 32767.6 617.553 4
 -5 15 3 32951.9 1098.95 1
 5 -15 -3 32905 670.324 2
 5 -15 3 33416.4 696.299 2
 5 15 -3 30919.8 935.845 1
 5 -15 -3 33688.2 642.388 3
 5 -15 3 33989.4 713.453 3
 5 15 -3 34547.8 738.454 5
 5 15 3 32667.9 712.309 5
 5 15 -3 35147.2 658.633 4
 5 15 5 30051.7 598.625 4
 5 15 -5 30619 634.923 4
 5 -15 -5 29841.8 652.663 2
 5 -15 5 28247.8 664.241 2
 5 15 5 29298.3 698.485 5
 5 15 -5 26560.3 860.709 1
 5 -15 -5 31569.7 604.578 3
 5 -15 5 30048.3 706.862 3
 5 15 -5 30806 699.232 5
 -5 15 5 30315 1057.86 1
 5 15 5 32311.1 952.089 1
 5 15 7 28906.8 934.141 1
 5 15 7 26792.2 591.041 4
 5 15 -7 26096.1 624.339 4
 5 -15 -7 26388.5 619.076 2
 5 -15 7 24668.3 631.7 2
 5 15 -7 22453.7 849.104 1
 5 15 -7 25546.5 667.361 5
 5 -15 -7 27300.5 554.929 3
 5 -15 7 26486.9 714.192 3
 5 15 7 24166.7 627.481 5
 -5 15 9 1999.12 715.65 1
 -5 15 -9 282.69 494.141 4
 5 15 -9 1339.46 421.821 4
 5 -15 9 1097.22 443.637 3
 5 15 9 1216.7 668.518 1
 5 -15 -9 895.003 340.373 2
 5 -15 -9 1130.41 283.708 3
 5 -15 9 887.838 395.508 2
 5 15 -9 955.54 422.11 5
 5 15 -11 573.988 441.802 5
 -5 15 -11 376.166 526.255 4
 5 15 -11 866.847 457.771 4
 5 15 11 1131.14 682.692 1
 5 -15 -11 992.327 357.52 2
 5 -15 -11 768.028 297.085 3
 5 -15 11 1324.27 428.13 2
 -5 15 11 1453.25 727.2 1
 5 -15 11 1389.8 505.841 3
 5 15 -13 6248.11 525.675 5
 5 -15 -13 6563.03 449.301 2
 5 15 -13 5461.97 528.782 4
 -5 15 13 7318.26 824.696 1
 5 -15 13 5326.87 519.611 2
 5 -15 -13 6351.69 375.244 3
 5 15 13 6955.43 766.181 1
 -5 15 -13 5441.95 406.052 5
 5 -15 13 6538.83 673.455 3
 -5 15 -15 15329.2 705.131 4
 5 -15 -15 15376 568.111 2
 5 15 -15 15134 657.713 4
 -5 15 15 18163.9 985.586 1
 5 -15 15 15471.9 797.469 3
 5 -15 15 15571.5 668.389 2
 5 -15 -15 15802.5 506.134 3
 5 15 15 15909.2 893.888 1
 5 15 -15 15236.5 664.325 5
 -5 15 17 6138.53 836.586 1
 5 -15 -17 4902.1 474.239 2
 5 15 -17 4483.72 602.548 4
 5 15 17 4916.37 819.738 1
 5 -15 17 4547.16 588.373 2
 5 -15 -17 4737.5 424.9 3
 5 15 -17 3925.37 555.752 5
 5 -15 17 4227.91 730.58 3
 5 15 -19 -272.689 616.128 4
 5 -15 -19 -222.773 436.209 2
 5 -15 -19 426.758 393.962 3
 5 -15 19 353.899 575.432 2
 5 15 -19 -71.4371 545.644 5
 -5 15 19 -441.883 838.873 1
 5 -15 19 43.3664 721.238 3
 5 15 21 3041.9 817.029 1
 5 -15 -21 3498.77 503.77 2
 5 15 -21 3348.24 678.644 4
 5 15 -21 1884.87 596.925 5
 5 -15 21 640.814 674.051 2
 5 -15 -21 3011.82 469.479 3
 -5 15 21 3199.96 884.023 1
 5 -15 21 2006.21 803.512 3
 5 -15 -23 17189.1 677.602 2
 5 15 -23 21499.2 851.241 4
 5 -15 23 19742.9 868.053 2
 5 15 23 15580.2 965.435 1
 5 -15 -23 17381.5 646.663 3
 -5 15 23 19069.4 1035.44 1
 5 -15 23 15664.5 999.529 3
 5 15 -23 17765.3 767.368 5
 5 -15 -25 13454.4 732.128 4
 -5 15 25 13750.6 968.843 1
 5 15 -27 3561.12 741.937 4
 5 15 27 4060.9 863.545 1
 5 15 -27 3128.6 638.532 5
 5 -15 27 3776.54 972.643 3
 5 15 -29 -862.67 749.097 4
 5 15 -29 193.313 627.691 5
 5 15 29 -1198.96 888.602 1
 5 -15 29 240.011 718.273 2
 5 -15 -31 855.143 833.711 5
 5 -15 31 35.875 779.609 2
 -5 15 31 771.96 890.993 1
 5 15 -31 -638.441 780.735 4
 5 15 31 244.982 818.859 1
 5 15 -31 396.247 658.051 5
 5 -15 31 -1276.13 1021.27 3
 5 17 1 4971.71 421.807 4
 5 17 -1 5334.7 425.343 4
 5 17 1 5035.83 752.348 1
 5 -17 1 5950.94 430.789 2
 -5 17 1 5172.33 914.573 1
 5 17 -1 5903.82 476.765 5
 5 -17 -1 5899.53 407.324 3
 5 -17 1 5936.27 438.63 3
 5 17 1 5801.59 467.861 5
 5 -17 -1 5734.51 434.976 2
 5 17 3 14407.4 831.274 1
 5 17 3 13360.7 498.984 4
 5 17 -3 14531.1 509.892 4
 5 -17 -3 14684.8 529.558 2
 5 -17 3 13439.6 537.729 2
 5 17 3 14353.2 566.666 5
 -5 -17 3 13260.8 707.092 3
 5 17 -3 14731.9 559.274 5
 5 -17 -3 14679.1 492.854 3
 5 -17 3 14571.5 547.163 3
 -5 17 -5 28946.7 821.973 4
 5 17 5 29582.1 657.021 4
 5 17 -5 28315 661.097 4
 5 -17 -5 29639.3 693.399 2
 5 -17 5 29549.6 717.597 2
 5 -17 -5 30587.6 640.599 3
 5 -17 5 28542.2 723.608 3
 -5 17 -5 28213.7 665.288 5
 5 17 5 30146.7 737.316 5
 5 17 -5 29675.7 728.215 5
 -5 17 5 34057.4 1195.29 1
 5 17 5 33634.9 1066.87 1
 5 17 7 10801.6 496.599 4
 5 17 -7 11125.5 535.123 4
 5 -17 -7 11070 491.881 2
 5 -17 7 9880.33 513.686 2
 5 17 -7 9806.02 528.787 5
 5 17 7 10519.7 529.564 5
 5 -17 -7 11918.2 423.224 3
 -5 17 -7 10345.2 488.334 5
 -5 17 7 11971 925.335 1
 5 -17 7 10013.7 560.172 3
 5 17 7 12624.8 885.867 1
 -5 17 9 1259.84 799.949 1
 -5 17 -9 936.169 556.952 4
 5 17 -9 1355.8 464.4 4
 -5 17 -9 1139.71 388.732 5
 5 -17 -9 1316.31 384.132 2
 5 17 9 292.069 772.724 1
 5 -17 -9 795.609 318.318 3
 5 -17 9 1005.39 430.824 2
 5 17 -9 1081.2 439.766 5
 5 -17 9 851.243 484.538 3
 -5 17 -11 740.844 575.335 4
 5 17 -11 1045.13 488.47 4
 5 17 11 978.199 778.035 1
 5 -17 -11 915.095 398.891 2
 5 -17 -11 869.15 325.204 3
 5 -17 11 830.287 456.113 2
 -5 17 -11 1203.76 397.518 5
 -5 17 11 1756.62 809.189 1
 5 17 -11 971.292 474.439 5
 5 -17 11 1325.96 530.583 3
 5 -17 -13 9124.96 526.627 2
 5 17 -13 8546.99 593.626 4
 -5 17 -13 7645.45 486.56 5
 5 -17 13 8257.7 581.039 2
 5 -17 -13 9611.05 430.513 3
 5 -17 13 7659.35 722.433 3
 5 17 -13 7078.38 584.894 5
 5 -17 -15 12109.7 584.186 2
 5 17 -15 9797.56 640.649 4
 5 -17 -15 12539 499.209 3
 5 17 15 10626 918.696 1
 5 -17 15 9601.95 798.734 3
 5 17 -15 8660.69 631.378 5
 -5 17 15 14083.1 1055.56 1
 5 17 -17 1845.51 566.307 5
 5 -17 -17 3879.64 490.989 2
 5 17 17 2922.15 901.764 1
 -5 17 17 3650.18 892.368 1
 5 17 -17 2309.71 593.806 4
 5 -17 -17 3983.99 445.479 3
 5 -17 17 637.524 599.458 2
 5 -17 17 3013.45 753.322 3
 5 17 19 -193.109 884.06 1
 5 17 -19 -291.26 621.471 4
 5 -17 -19 537.87 460.998 2
 5 -17 -19 713.044 414.038 3
 5 -17 19 64.586 614.643 2
 5 17 -19 -770.297 618.646 5
 5 -17 19 -671.484 746.313 3
 -5 17 19 -233.409 868.495 1
 5 -17 -21 4548.23 550.173 2
 5 17 21 4065.17 914.182 1
 5 17 -21 3054.28 676.347 4
 5 -17 -21 4177.11 495.595 3
 -5 17 21 4585.39 947.148 1
 5 17 -21 3831.92 633.765 5
 5 -17 21 2826.57 815.679 3
 5 -17 -23 12652 649.504 2
 5 -17 23 12230.8 833.302 2
 5 -17 -23 12726.2 630.397 3
 -5 17 23 13201.7 1036.44 1
 5 17 -25 6551.42 689.504 5
 5 17 25 8035.17 941.85 1
 5 -17 25 7378.45 946.149 3
 5 17 -25 8552.76 766.362 4
 5 17 -27 3755.76 753.676 4
 5 -17 27 2649.62 776.037 2
 5 17 27 3006.92 903.827 1
 5 -17 27 3546.08 925.639 3
 5 17 -27 3215.88 664.84 5
 5 -17 -29 1671.38 853.376 5
 -5 17 29 -131.747 910.755 1
 5 17 -29 10.9078 760.812 4
 5 -17 29 -693.516 780.95 2
 5 17 29 47.3755 909.662 1
 5 17 -29 693.794 664.448 5
 5 -17 29 -596.086 966.549 3
 5 19 1 959.579 431.78 4
 5 19 -1 725.312 436.345 4
 5 19 1 214.777 811.762 1
 5 19 1 819.747 453.835 5
 5 19 -1 569.36 752.661 1
 5 -19 -1 1239.84 423.174 2
 5 -19 1 853.022 417.112 2
 5 -19 -1 1467.49 385.075 3
 5 -19 1 1284.16 426.673 3
 5 19 -1 687.357 445.993 5
 -5 19 1 1117.49 973.696 1
 5 19 3 24967.1 1055.64 1
 5 19 3 23401.3 657.68 4
 5 -19 -3 22977.3 672.756 2
 5 -19 3 22001.4 668.247 2
 -5 19 3 25386.9 1183.53 1
 5 19 -3 20958.9 953.775 1
 5 19 -3 23914.9 647.587 4
 5 -19 -3 24679.7 616.971 3
 5 -19 3 23786 687.563 3
 5 19 3 23111.9 701.983 5
 5 19 -3 23960.6 713.958 5
 5 -19 -5 15956.4 598.069 2
 5 19 5 16365.8 605.884 4
 5 19 -5 16618.2 604.346 4
 5 -19 5 16393.8 612.49 2
 -5 19 -5 17557.7 743.533 4
 -5 19 5 18596.5 1123.14 1
 5 19 5 18147.6 1003.52 1
 -5 19 -5 17382.9 604.146 5
 5 -19 -5 17943.7 537.549 3
 5 19 -5 17354.3 638.121 5
 5 -19 5 16753.2 647.901 3
 5 19 5 18057 657.963 5
 -5 -19 5 17237.2 846.622 3
 5 19 7 7641.38 510.341 4
 -5 19 -7 9485.95 719.151 4
 5 19 -7 7309.44 539.731 4
 5 -19 -7 8116.28 511.398 2
 5 -19 7 7495.53 524.586 2
 5 -19 -7 8657.7 422.535 3
 -5 19 7 7849.33 952.741 1
 5 19 7 7936.08 552.391 5
 5 -19 7 7674.78 580.717 3
 -5 19 -7 7949.47 533.035 5
 5 19 -7 8265.79 566.702 5
 -5 -19 7 9226.96 838.795 3
 -5 -19 9 1021.56 836.791 3
 -5 19 -9 969.309 634.881 4
 -5 19 -9 864.165 450.784 5
 5 19 -9 652.138 504.933 4
 5 -19 -9 448.62 414.101 2
 -5 19 9 -144.142 863.778 1
 5 -19 -9 307.089 337.522 3
 5 19 9 423.88 861.345 1
 5 -19 9 619.201 451.088 2
 5 19 -9 1319.77 491.047 5
 5 -19 9 673.864 537.622 3
 -5 -19 11 311.237 915.427 3
 -5 19 -11 733.054 653.491 4
 5 -19 11 2594.25 530.574 2
 5 19 -11 1015.73 550.937 4
 5 -19 -11 860.977 443.354 2
 5 19 11 419.081 863.102 1
 5 -19 -11 837.145 346.126 3
 -5 19 -11 1285.59 461.495 5
 -5 19 11 -759.036 906.163 1
 5 19 -11 946.517 503.483 5
 5 -19 -13 7613.89 527.791 2
 5 19 -13 8727.19 642.287 4
 -5 19 13 8592.19 999.801 1
 5 -19 -13 8214.6 437.78 3
 5 19 -13 6671.48 595.806 5
 5 19 13 8384.23 972.805 1
 -5 -19 13 8009.42 1085.61 3
 5 -19 -15 6707.56 527.123 2
 5 19 -15 6992.76 647.331 4
 5 -19 15 6348.12 743.54 3
 5 -19 -15 6654.19 445.09 3
 5 19 -15 5278.37 618.531 5
 5 19 15 7731.65 988.416 1
 5 -19 -17 6303.86 535.907 2
 -5 19 17 7469.51 972.8 1
 5 -19 -17 7204.12 475.658 3
 5 19 17 7470.8 988.321 1
 5 -19 17 4922.52 818.643 3
 5 19 -17 4924.32 659.338 5
 -5 19 19 1019.01 885.597 1
 5 19 19 759.266 950.221 1
 5 19 -19 169.988 640.86 4
 5 -19 -19 641.108 479.116 2
 5 -19 -19 516.577 416.076 3
 5 -19 19 -30.3267 625.846 2
 5 19 -19 -626.902 635.027 5
 5 -19 19 510.963 743.358 3
 5 19 21 1835.48 975.687 1
 5 -19 21 25.764 691.929 2
 5 19 -23 6502.72 725.55 4
 5 -19 23 4769.17 884.788 3
 5 19 -23 5073.23 675.657 5
 5 19 -25 7654.77 778.412 4
 5 -19 25 6995.87 825.979 2
 5 19 25 8592.82 1018.23 1
 5 19 -25 6484.78 720.807 5
 -5 19 25 6375.7 1025.99 1
 5 -19 25 5814.83 941.416 3
 5 19 -27 1763.09 761.811 4
 5 19 27 4843.36 993.831 1
 -5 19 27 1188.4 958.296 1
 5 -19 27 2588.81 804.225 2
 5 19 -27 1965.39 679.867 5
 5 -19 27 2069.99 937.603 3
 -5 21 1 1557.92 999.898 1
 5 21 1 1607 500.769 4
 5 21 -1 1643.49 493.159 4
 5 21 -1 1736.79 498.833 5
 5 21 1 1888.35 911.143 1
 5 -21 1 1964.31 471.607 3
 5 -21 -1 1143.84 455.734 2
 5 21 -1 437.64 839.829 1
 5 -21 1 1887.49 464.58 2
 5 -21 -1 1977.49 417.748 3
 5 21 1 1577.43 525.982 5
 -5 21 -1 2138.14 1001.18 1
 5 21 3 5166.1 541.371 4
 5 21 -3 5126.33 563.005 4
 5 21 3 6549.75 954.322 1
 5 -21 -3 5416.09 507.009 2
 5 -21 3 5844.99 515.241 2
 5 -21 -3 6713.61 448.487 3
 5 21 3 5780.03 583.017 5
 5 -21 3 5720.69 535.792 3
 5 21 -3 5625.81 567.549 5
 -5 21 3 8032.5 1087.75 1
 -5 21 -5 17626 797.582 4
 5 21 -5 17426.6 677.787 4
 5 -21 -5 15546.2 636.619 2
 5 -21 5 16950 672.343 2
 5 21 5 18343.7 712.028 5
 -5 21 -5 17365.7 656.881 5
 -5 21 5 17884.8 1175.17 1
 5 -21 -5 18419 566.336 3
 5 -21 5 18919.2 711.784 3
 5 21 -5 18387.9 704.104 5
 5 21 5 19802.7 1123.13 1
 5 21 -7 5252.52 569.262 5
 -5 21 -7 5455.64 733.825 4
 5 21 -7 5356.54 577.464 4
 5 -21 -7 5048.92 502.479 2
 5 -21 7 4880.23 553.772 2
 -5 21 7 5668.56 995.203 1
 5 -21 -7 5798.41 417.261 3
 5 -21 7 4975.07 587.803 3
 5 21 7 5430.85 567.249 5
 -5 21 -7 4685.43 544.439 5
 5 21 7 6292.91 1006.77 1
 -5 21 -9 816.048 708.336 4
 5 21 -9 1397.27 550.568 4
 5 -21 -9 1618.61 471.025 2
 5 -21 -9 917.805 365.379 3
 5 -21 9 1156.05 510.626 2
 -5 21 -9 1338.32 507.551 5
 5 21 9 2502.57 986.254 1
 5 -21 9 1003.54 573.347 3
 5 21 -9 1567.75 532.902 5
 -5 -21 9 1197.28 903.196 3
 -5 21 -11 377.879 686.716 4
 5 21 -11 260.042 583.572 4
 5 -21 -11 1514.79 471.81 2
 5 -21 -11 1816.27 377.245 3
 5 21 11 1404.83 998.976 1
 5 -21 11 1550.44 537.434 2
 -5 21 -11 928.305 503.931 5
 5 21 -11 1467.94 555.353 5
 5 -21 11 1210.38 601.898 3
 -5 21 11 1156.04 946.78 1
 -5 -21 11 755.598 965.87 3
 -5 -21 13 3952.72 1060.65 3
 -5 21 -13 4795.62 751.154 4
 5 21 -13 5974.97 656.863 4
 5 -21 -13 5226.45 531.385 2
 5 -21 13 4232.56 597.773 2
 5 -21 -13 4956.82 410.448 3
 5 21 13 6308.57 1063.09 1
 -5 21 13 5714.43 1015.67 1
 5 21 -13 4255.96 615.218 5
 5 -21 13 3435.41 658.386 3
 5 -21 -15 8836.32 584.333 2
 5 21 -15 10368.3 731.349 4
 5 -21 15 8014.89 676.095 2
 5 -21 -15 9040.68 489.823 3
 5 21 15 10855.2 1103.9 1
 5 -21 15 7682.77 759.147 3
 5 21 -15 7776.64 673.934 5
 -5 -21 15 9674.46 1192.51 3
 5 -21 -17 6355.59 579.401 2
 -5 21 17 8361.74 1037.99 1
 5 -21 17 6528.1 695.344 2
 5 21 17 7250.93 1079.95 1
 -5 -21 17 7332.28 1210.84 3
 -5 -21 19 1598.32 1179.32 3
 5 -21 19 704.348 655.661 2
 5 21 -21 1414.45 700.305 4
 5 21 -21 463.404 635.034 5
 5 -21 21 98.1081 854.202 3
 -5 21 21 8.7697 984.842 1
 -5 -21 23 2317.17 1333.44 3
 5 21 23 3425.55 1074.14 1
 5 21 -23 3648.34 749.703 4
 -5 21 23 3485.02 1041.47 1
 5 -21 23 2037.53 775.945 2
 5 21 -23 2509.78 691.75 5
 5 -21 23 1612.25 877.592 3
 -5 -21 25 1980.48 1417.55 3
 5 21 25 4414.17 1037.53 1
 5 21 -25 3376.29 779.82 4
 5 -21 25 1697.94 894.641 3
 -5 21 25 2863.72 1031.55 1
 5 -21 25 3720.88 813.419 2
 5 21 -25 2181.71 724.739 5
 5 23 -1 392.223 545.647 5
 5 23 1 803.667 547.537 4
 5 23 -1 362.443 535.299 4
 5 23 1 -136.579 943.099 1
 5 23 1 483.507 548.515 5
 5 -23 -1 561.559 486.634 2
 5 -23 1 658.113 491.217 2
 -5 23 1 254.172 1047.74 1
 -5 23 -1 1118.06 1076.56 1
 5 -23 -1 424.456 423.756 3
 5 -23 1 669.993 470.066 3
 5 23 3 4069.11 591.064 4
 5 23 -3 4100.63 576.079 4
 -5 23 3 6334.86 1176.6 1
 5 -23 -3 4101.33 526.548 2
 5 23 3 3932.09 998.32 1
 5 23 3 4367.59 612.296 5
 5 -23 -3 4834.74 457.873 3
 -5 23 -3 5588.36 1128.12 1
 5 -23 3 4560.1 529.854 3
 5 23 -3 5059.13 588.256 5
 5 23 5 4371.21 618.09 4
 5 -23 -5 4738.55 540.278 2
 5 -23 5 486.591 548.752 2
 -5 23 -5 4064.32 557.106 5
 5 -23 -5 5003.2 453.299 3
 -5 23 5 537.171 1058.63 1
 5 -23 5 4834.91 561.159 3
 5 23 5 5152.42 616.209 5
 -5 23 -5 4628.27 687.854 4
 5 23 -5 6134.05 616.342 5
 5 23 5 6798.09 1032.73 1
 -5 23 -7 7801.95 788.957 4
 5 23 -7 10159 699.884 4
 5 -23 -7 6213.77 559.95 2
 -5 23 -7 7616.61 604.7 5
 5 -23 -7 8046.41 462.641 3
 5 23 7 7709.4 633.513 5
 5 -23 7 7639.98 627.865 3
 5 23 -7 10701.8 672.097 5
 5 23 7 9444.61 1111.52 1
 -5 23 9 -264.327 1047.37 1
 -5 23 -9 311.513 727.049 4
 5 23 -9 739.925 626.173 4
 5 -23 9 711.448 591.081 3
 5 -23 -9 600.1 482.098 2
 5 -23 -9 403.166 375.695 3
 5 -23 9 98.4314 529.946 2
 -5 23 -9 -72.1477 536.28 5
 5 23 9 2141.7 1064.85 1
 5 23 -9 2124.93 590.312 5
 -5 23 -11 526.33 715.866 4
 5 23 -11 -346.294 662.837 4
 5 -23 -11 603.031 484.808 2
 5 -23 -11 940.306 386.463 3
 5 -23 11 -113.029 544.989 2
 -5 23 11 298.952 975.237 1
 5 23 -11 1251.23 597.996 5
 5 -23 11 587.242 607.357 3
 5 -23 -13 4340.77 550.115 2
 5 -23 13 4638.49 682.236 3
 5 23 13 4180.93 1158.57 1
 -5 -23 13 4136.17 1085.13 3
 5 -23 15 9164.95 692.044 2
 5 23 15 12703.3 1231.72 1
 -5 -23 15 12004.5 1222.73 3
 5 23 -17 5810.74 726.695 4
 5 -23 17 5134.39 794.184 3
 5 -23 17 5921.01 720.006 2
 -5 23 17 6767.9 1063.47 1
 5 23 -17 4519.46 664.13 5
 -5 -23 17 6104.11 1225.15 3
 -5 23 19 239.419 999.465 1
 5 23 -19 -250.052 707.397 4
 5 23 -19 -483.241 623.328 5
 5 -23 19 725.777 825.425 3
 -5 -23 21 160.263 1263.29 3
 -5 23 21 36.6618 1030.92 1
 5 23 -21 959.616 738.566 4
 5 23 21 1493.04 1127.9 1
 5 -23 21 -734.385 891.481 3
 5 -23 21 6.94008 703.476 2
 5 23 -21 727.26 656.915 5
 -5 -23 23 1283.25 1364.1 3
 5 23 23 760.266 1115.93 1
 5 23 -23 606.503 786.899 4
 5 -23 23 1405.14 767.941 2
 -5 23 23 916.352 1057.68 1
 5 23 -23 1014.65 700.154 5
 5 -23 23 1225.48 900.787 3
 5 25 -1 301.517 587.772 5
 5 25 1 489.144 578.763 4
 5 25 -1 725.986 575.455 4
 -5 25 1 977.334 1126.74 1
 5 -25 -1 25.9201 512.519 2
 5 -25 1 -30.8368 503.45 2
 5 -25 -1 188.352 453.397 3
 5 25 1 471.876 589.789 5
 5 -25 1 615.84 500.755 3
 -5 25 -1 -81.1431 1113.89 1
 5 25 -3 1101.12 609.396 4
 5 25 3 3138.19 998.323 1
 -5 25 -3 2749.75 1145.7 1
 5 -25 -3 2102.54 538.683 2
 5 -25 -3 3196.01 459.26 3
 5 -25 3 21.0616 561.043 2
 5 25 3 2198.07 601.253 5
 5 25 -3 1669.87 595.801 5
 5 -25 3 1982.19 545.513 3
 5 25 3 1410.87 614.722 4
 -5 25 3 303.007 1173.83 1
 -5 25 -5 4345.08 732.421 4
 5 25 5 3748.58 641.722 4
 5 25 -5 4921.85 666.743 4
 5 25 5 5633.95 1071.54 1
 5 -25 -5 4422.72 560.611 2
 5 25 -5 6876.09 659.64 5
 5 -25 -5 4535.34 466.979 3
 5 -25 5 4099.58 589.24 3
 5 25 5 3608.62 628.653 5
 5 -25 7 3368.2 606.455 3
 5 -25 -7 3046.52 562.434 2
 -5 25 -7 3402.16 752.795 4
 5 -25 -7 3726.72 438.948 3
 -5 25 -7 3159.23 602.322 5
 5 25 7 4262.6 1098.67 1
 -5 25 -9 675.733 778.686 4
 5 -25 9 511.93 603.346 3
 -5 25 -9 591.438 581.914 5
 5 -25 -9 1009.31 416.826 3
 5 -25 9 -94.2975 561.322 2
 5 25 9 2629 1136.03 1
 5 -25 11 155.633 586.915 2
 5 25 11 -278.425 1174.3 1
 5 -25 13 5118.62 660.545 2
 5 25 -13 6514.93 684.029 5
 5 25 -15 7228.61 748.695 4
 5 -25 15 5235.36 711.384 2
 5 -25 15 5316.14 763.634 3
 5 25 -15 6846.06 704.532 5
 5 25 -17 2410.71 724.495 4
 -5 25 17 1978.53 1088.33 1
 5 25 17 2482.32 1214.56 1
 5 25 -17 2335.54 672.895 5
 5 -25 17 2089.87 767.819 3
 -5 25 19 -399.402 1068.59 1
 5 25 -19 2333.32 750.119 4
 5 25 19 171.692 1163.13 1
 5 -25 19 702.596 709.185 2
 5 25 -19 944.023 692.458 5
 5 -25 19 -173.294 778.758 3
 -5 -25 19 2115.31 1318.08 3
 5 25 21 -903.767 1173.4 1
 5 -25 21 511.104 749.081 2
 -5 25 21 275.894 1097.07 1
 5 -25 21 844.796 832.877 3
 -5 -25 21 1908.57 1403.91 3
 5 -27 1 390.399 506.9 3
 5 -27 1 276.887 558.005 2
 5 -27 -1 -264.277 467.882 3
 5 -27 3 2297.22 579.053 3
 5 -27 -3 1408.27 473.387 3
 5 -27 3 1422.46 583.765 2
 -5 27 3 238.567 1183.33 1
 5 27 -3 958.078 630.476 5
 5 27 -5 603.829 656.609 4
 -5 27 5 548.991 1185.15 1
 5 27 -5 3226.03 653.362 5
 5 -27 -5 3457.09 477.881 3
 5 -27 5 3137.92 613.233 2
 -5 27 -5 5919.49 1247.72 1
 5 -27 5 4496.5 617.536 3
 -5 27 -7 122.527 772.375 4
 -5 27 7 342.425 1143.53 1
 5 27 -7 381.365 658.789 4
 -5 27 -7 2444.89 615.543 5
 5 -27 7 2416.53 607.214 2
 5 27 -7 1553.8 630.152 5
 5 27 7 3118.09 1116.29 1
 5 27 -9 -4.68619 669.167 4
 5 27 -9 66.3024 633.7 5
 5 -27 9 53.3242 593.47 2
 5 27 9 1498.08 1173.11 1
 -5 27 9 130.059 1163.67 1
 5 27 -11 81.9918 752.79 4
 5 -27 11 202.199 626.72 2
 -5 27 11 678.446 1217.57 1
 5 27 -11 1819.98 670.015 5
 5 -27 11 1178.34 663.605 3
 5 27 -13 3721.87 748.396 4
 5 27 -13 3201.79 680.395 5
 5 -27 13 3238.58 742.336 3
 5 27 -15 4381.61 784.579 4
 5 27 15 4025.52 1301.9 1
 5 27 -15 2623.24 688.909 5
 5 -27 15 2817.17 766.749 3
 5 27 -17 3285.24 805.876 4
 -5 27 17 2719.62 1152.68 1
 5 27 17 646.205 1227.89 1
 5 -27 17 931.766 709.282 2
 5 27 -17 1460.98 731.506 5
 5 -27 17 1761.07 760.969 3
 -5 29 -1 922.372 1273.35 1
 5 29 1 -92.9307 674.099 4
 5 29 -1 224.791 666.38 4
 5 29 1 371.298 663.656 5
 5 29 -1 -158.807 667.565 5
 -5 29 1 44.7015 1259.48 1
 5 29 3 2534.07 667.93 5
 5 29 3 406.244 713.119 4
 5 29 -3 264.734 695.008 4
 -5 29 3 -32.3756 1211.48 1
 -5 29 -3 3411.4 1319.28 1
 5 29 5 100.051 672.421 4
 5 29 -5 191.119 685.93 4
 -5 29 5 -223.042 1218.99 1
 5 29 5 2150.13 656.532 5
 5 29 -5 1074.91 675.657 5
 5 29 -7 151.848 699.646 4
 -5 29 7 -379.535 1203.97 1
 5 29 -7 974.427 665.052 5
 5 -29 7 1463.63 645.839 3
 -5 29 -7 2208.77 1279.26 1
 5 -29 9 513.598 656.173 3
 5 29 -9 247.934 693.471 4
 5 29 -9 431.876 679.695 5
 -5 29 9 -73.4327 1194.98 1
 5 29 -11 167.258 720.887 4
 5 29 -11 -392.613 706.494 5
 -5 29 11 -105.925 1204.15 1
 5 -29 11 506.539 676.157 3
 5 29 11 1123.09 1241.96 1
 5 31 1 -5.04147 740.178 4
 5 31 -1 141.828 725.24 4
 -5 31 1 -483.117 1280.94 1
 5 31 1 1284.44 700.407 5
 5 31 -1 527.148 708.889 5
 -5 31 -1 -188.155 1349.52 1
 6 0 0 11.6302 98.3602 2
 6 0 0 90.0504 176.532 3
 6 0 0 5.67182 154.328 5
 6 0 -2 61345.2 639.137 2
 6 0 -2 62477.8 756.707 3
 6 0 2 59004.7 730.575 3
 6 0 2 59953.2 620.778 5
 6 0 -2 58514.2 719.195 5
 6 0 4 74.3774 219.693 1
 6 0 -4 -20.971 136.597 2
 6 0 -4 79.0555 203.036 3
 6 0 4 135.902 175.952 3
 6 0 4 27.4999 69.5702 5
 6 0 -4 35.7306 228.409 5
 6 0 6 17828 292.674 4
 6 0 -6 17648.4 332.671 2
 6 0 6 18605.1 448.672 1
 -6 0 6 18716.1 385.822 1
 6 0 -6 19367.3 424.654 3
 6 0 6 17623.6 402.114 3
 6 0 -6 17687.5 440.711 5
 -6 0 8 145.941 255.073 1
 6 0 8 -23.3557 301.283 1
 6 0 8 -168.394 238.277 3
 6 0 -8 -29.5114 295.108 5
 6 0 -10 119430 1336.11 2
 6 0 10 120470 1398.91 3
 -6 0 -12 -29.0378 256.03 5
 -6 0 12 192.688 340.27 1
 6 0 12 -77.567 401.118 1
 6 0 -12 -66.2241 245.187 2
 6 0 -12 2.75956 281.764 3
 6 0 12 -49.6074 323.653 3
 6 0 -12 -246.652 371.497 5
 6 0 -14 4864.13 368.041 4
 -6 0 14 6157.61 448.584 1
 6 0 14 6047.58 498.922 3
 6 0 -14 4623.12 430.335 5
 -6 0 -14 5668.24 361.435 5
 6 0 14 6126.29 525.969 1
 -6 0 -16 552.177 376.008 5
 6 0 -16 -83.6312 376.071 4
 -6 0 16 409.611 435.031 1
 6 0 -16 -205.105 409.087 5
 6 0 -18 85454.1 1212.15 4
 6 0 18 86019.5 1406.39 3
 6 0 -18 84786.4 1309.13 5
 6 0 20 -4.9926 548.911 1
 6 0 -20 25.4419 423.756 4
 6 0 20 -617.474 572.347 3
 6 0 -20 29.2934 470.133 5
 6 0 22 17262.4 784.353 1
 6 0 -22 16911.6 613.167 4
 6 0 22 15681.5 802.752 3
 6 0 -22 17004.4 669.059 5
 6 0 24 72.8735 620.913 1
 6 0 -24 227.519 490.939 4
 6 0 24 -212.16 642.351 3
 6 0 -24 -4.64558 516.57 5
 6 0 -26 5709.45 584.097 4
 6 0 -26 5469.3 609.605 5
 6 0 26 6136.42 747.91 1
 6 0 28 590.772 712.116 1
 6 0 -28 -268.939 561.428 4
 6 0 -28 -61.0098 557.579 5
 6 0 -30 12333.6 701.626 4
 6 0 32 -13.1456 748.516 1
 6 0 -32 -1052.97 652.806 5
 6 0 34 26.7254 764.981 1
 6 0 -34 -14.862 653.1 4
 6 0 -34 -142.579 651.918 5
 6 -2 0 96879.2 986.226 2
 6 2 0 91205.3 1041.2 3
 6 -2 0 93059.8 1078.2 3
 6 2 0 95126.4 1017.96 5
 6 -2 0 90395.8 984.037 5
 6 2 -2 18234.4 259.963 2
 6 -2 -2 21617.2 333.376 2
 6 -2 2 21812.9 329.966 2
 6 2 -2 21254.2 401.945 3
 6 -2 -2 22033 407.184 3
 6 2 2 20814.1 366.406 3
 6 -2 2 21916.9 406.215 3
 6 2 2 21617.7 316.157 5
 6 2 -2 21504 394.589 5
 6 -2 2 18082.9 262.413 5
 6 -2 -2 21644.9 399.731 5
 6 2 2 21941 376.706 1
 6 2 4 19458.7 282.318 5
 6 2 -4 17446.5 287.204 2
 6 -2 -4 18815.1 329.261 2
 6 -2 4 19121.6 324.377 2
 6 2 -4 19128.7 398.327 3
 6 -2 -4 19927.1 397.767 3
 6 2 4 18421.3 337.976 3
 6 -2 4 19035.2 396.812 3
 6 2 -4 18875.3 410.35 5
 6 -2 -4 20571.7 441.488 5
 6 2 4 20434.9 417.367 1
 6 2 -6 2795.16 186.903 2
 6 2 -6 2872.29 268.906 3
 6 2 -6 3052.28 289.072 5
 6 2 6 2888.67 202.792 3
 -6 2 6 3177.24 338.275 1
 6 -2 -6 2838.2 200.111 2
 6 -2 6 2978.8 300.113 1
 6 -2 -6 2810.48 317.765 5
 6 2 6 3007.64 306.506 1
 6 2 8 105564 1316.24 1
 -6 2 8 113069 1266.73 1
 -6 -2 8 97311 1064.35 1
 6 2 8 102310 1048.44 4
 6 2 8 105285 1172.04 3
 6 -2 8 105325 1265.36 3
 6 2 -8 105844 1284.5 5
 6 -2 -8 104385 1305.16 5
 6 2 -10 2526.89 245.922 2
 6 -2 -10 2375.92 244.451 2
 -6 -2 10 2437.86 237.113 1
 6 -2 -10 2314.3 286.321 3
 6 2 10 2604.06 263.489 3
 6 -2 10 2143.94 325.906 3
 -6 2 -10 1600.27 116.849 5
 -6 2 10 2455.66 357.125 1
 6 2 12 48950.3 906.435 1
 6 -2 -12 51384.7 748.898 2
 6 2 -12 51738.7 756.253 4
 -6 -2 12 54198 718.677 1
 6 -2 -12 50698.2 797.946 3
 6 2 12 47751.3 762.733 3
 -6 2 12 47121 827.72 1
 -6 2 -12 42745.1 584.033 5
 6 2 -12 49684.2 853.785 5
 6 -2 -12 49905 862.539 5
 6 -2 12 51185 894.24 1
 6 -2 -14 476.967 394.231 5
 6 -2 14 334.846 440.602 1
 6 2 -14 495.852 346.887 4
 -6 2 14 551.567 409.388 1
 6 -2 -14 417.422 271.068 2
 6 2 14 922.941 473.294 1
 6 -2 -14 720.982 309.383 3
 -6 -2 14 642.905 327.247 1
 6 2 14 500.268 392.524 3
 -6 2 -14 665.517 261.759 5
 6 2 -14 563.63 379.764 5
 6 2 16 19103.3 720.619 1
 6 2 -16 16775.5 525.762 4
 -6 -2 16 18114.1 542.021 1
 6 -2 -16 14680.5 496.022 4
 -6 2 16 15997.6 624.284 1
 6 -2 -16 15385.2 594.704 5
 6 2 16 16696.7 611.756 3
 6 -2 16 16006 677.325 3
 6 2 -16 15454.8 578.987 5
 6 -2 16 16199.1 648.381 1
 -6 -2 -16 14814.5 559.714 5
 6 -2 -18 3160.04 499.611 5
 6 2 18 3674.82 567.45 1
 6 -2 -18 3492.25 432.893 4
 6 -2 18 3042.41 535.807 1
 6 -2 18 3571.02 577.983 3
 -6 -2 -18 3258.29 480.283 5
 6 2 20 64167.2 1228.11 1
 6 2 -20 62359.4 1013.37 4
 6 -2 -20 60309.5 1010.72 4
 6 -2 -20 62507 1127.97 5
 -6 2 20 70642.6 1181.7 1
 6 2 -20 64048.8 1100.24 5
 6 -2 20 65119.8 1304.77 3
 6 2 20 57434.6 1144.44 3
 6 -2 20 66373 1203.74 1
 6 -2 -22 897.457 520.474 5
 6 -2 22 1566.51 607.639 1
 6 2 -22 1526.1 474.682 4
 6 -2 -22 1076.23 456.709 4
 6 -2 22 1441.7 679.596 3
 6 2 22 1722.09 625.018 1
 -6 2 22 592.749 574.519 1
 6 2 -22 1283.92 487.519 5
 6 -2 -24 1647.08 546.702 5
 6 -2 24 2004.09 667.845 1
 6 2 -24 1440.13 531.818 4
 6 -2 -24 1367.06 515.701 4
 6 2 24 955.728 652.95 1
 6 -2 24 -70.9316 718.458 3
 6 2 -24 1004.06 519.079 5
 6 -2 -26 -510.634 562.424 5
 6 -2 26 260.574 661.267 1
 6 2 -26 -104.915 555.139 4
 6 -2 -26 772.201 512.784 4
 6 2 26 -35.8692 676.613 1
 6 -2 26 -1315.38 803.897 3
 6 2 28 15345.5 886.67 1
 6 2 -28 14089.3 707.157 4
 6 -2 -28 14062.8 681.089 4
 6 -2 -28 12916.2 721.936 5
 6 2 -28 14616.8 729.6 5
 6 -2 28 16357.4 863.389 1
 6 -2 -30 -83.7943 568.134 4
 6 -2 32 3857.1 765.796 1
 6 2 32 3692.22 793.252 1
 6 2 -32 3827.55 668.507 5
 6 -2 -32 3064.44 677.64 5
 6 -2 34 51.3608 725.343 1
 6 2 -34 38.388 633.056 4
 6 2 34 -79.5692 763.763 1
 6 -2 -34 227.756 645.989 4
 6 2 -34 251.252 632.796 5
 6 -2 -34 -170.269 675.581 5
 6 -4 0 17.1841 204.554 5
 6 4 0 -2.82043 159.558 1
 6 4 0 -1.4913 180.244 3
 6 -4 0 -58.2386 156.838 2
 6 -4 0 3.72263 191.123 3
 6 4 0 22.391 192.065 5
 6 4 2 82975.8 883.204 1
 6 -4 -2 87003.1 865.11 2
 6 -4 2 84732.1 864.64 2
 6 4 -2 82695.1 905.942 3
 6 4 2 80134.2 844.418 3
 6 4 2 82615.2 839.464 5
 6 -4 -2 85113.9 929.686 3
 6 -4 2 83653.2 941.888 3
 6 4 -2 84291.5 918.536 5
 6 -4 -2 84775.9 925.595 5
 6 4 4 5653.88 306.825 1
 6 4 -4 4967.64 176.568 2
 6 -4 -4 5635.45 227.016 2
 6 4 -4 5594.54 295.564 5
 6 -4 4 5476.97 236.711 2
 6 4 -4 5163.87 280.231 3
 6 4 4 5286.39 203.819 3
 6 -4 4 5513.94 306.445 3
 6 4 4 5367.4 213.772 5
 6 -4 -4 5274.61 314.084 5
 6 4 -6 6358.98 234.679 2
 6 4 6 6634.02 361.385 1
 6 4 -6 6001.86 320.172 5
 6 -4 6 7138.91 283.98 2
 6 4 -6 6411.54 313.441 3
 6 4 6 6379.99 213.398 3
 6 -4 6 6205.2 324.651 3
 6 4 6 6238.01 231.732 5
 -6 4 6 7482.24 462.198 1
 6 -4 -6 6238.49 350.566 5
 6 4 8 20797.6 550.982 1
 6 -4 -8 24479.3 441.361 2
 6 4 8 19425.4 286.293 4
 -6 -4 8 20892.1 368.695 2
 6 -4 -8 24584 484.981 3
 -6 4 8 22847.7 586.817 1
 6 4 8 19539.2 362.035 3
 6 -4 -8 20090.7 521.265 5
 -6 4 -10 124520 1223.68 4
 6 -4 -10 130968 1270.54 2
 6 4 10 124581 1117.76 4
 -6 4 10 129610 1426.43 1
 6 4 -10 124421 1253.3 4
 6 -4 -10 135284 1344.13 3
 6 -4 10 128046 1420.41 1
 6 4 10 119243 1181.5 3
 6 4 -10 127679 1398.14 5
 6 -4 -12 390.431 377.062 5
 -6 4 12 555.473 413.665 1
 6 -4 12 521.64 420.646 1
 -6 -4 12 513.679 186.453 1
 6 4 -12 454.021 337.099 4
 6 -4 -12 613.838 253.162 2
 6 -4 -12 594.201 281.503 3
 6 4 12 828.188 440.304 1
 6 4 12 674.649 258.369 3
 6 -4 12 560.396 402.933 3
 -6 4 -12 428.62 159.419 5
 6 4 -12 636.587 373.758 5
 -6 -4 14 5461.89 296.22 1
 6 -4 -14 5422.45 348.821 2
 6 4 14 4904.36 529.98 1
 6 4 -14 6289.4 412.259 4
 -6 4 14 5228.09 501.242 1
 6 4 14 5381.6 368.12 3
 6 -4 -14 4889.65 371.719 3
 6 -4 14 5565.43 502.559 1
 6 -4 14 5696.76 558.441 3
 6 4 -14 5190.58 442.642 5
 6 -4 -14 5423.96 465.137 5
 6 -4 -16 -53.6136 437.831 5
 6 -4 16 -403.846 488.443 1
 6 4 -16 153.442 394.252 4
 6 -4 -16 -164.644 297.972 2
 6 -4 -16 -64.1922 335.683 3
 6 4 16 114.325 508.19 1
 6 4 16 332.808 401.166 3
 6 -4 16 5.09444 516.829 3
 6 4 -16 176.974 419.741 5
 6 4 18 35987.6 930.913 1
 6 -4 -18 36872.9 739.746 4
 -6 4 18 38240 896.064 1
 6 4 -18 38005.3 845.696 5
 6 -4 18 38046.6 901.865 1
 6 -4 -18 36429.8 849.821 5
 6 4 20 10162.5 694.473 1
 6 4 -20 11592.6 560.402 4
 6 -4 -20 10265.3 537.006 4
 -6 4 20 11059.9 687.023 1
 6 -4 20 10593.8 768.144 3
 6 4 -20 9919.59 570.581 5
 6 -4 20 10455 637.68 1
 6 -4 -20 9891.24 586.288 5
 -6 -4 -20 9881.45 588.329 5
 6 4 22 28798.4 932.323 1
 6 4 -22 29134.8 765.067 4
 6 -4 -22 29095.9 740.718 4
 6 -4 22 28483.2 1038.29 3
 -6 4 22 29807.1 920.018 1
 6 4 -22 27599.9 786.922 5
 6 -4 22 31004.8 909.245 1
 6 -4 -22 29291.2 829.911 5
 6 -4 -24 -353.769 554.789 5
 6 -4 24 379.333 615.136 1
 6 4 -24 -837.545 572.605 4
 6 -4 -24 -438.144 516.97 4
 6 4 24 1064.13 661.686 1
 6 -4 24 -866.276 776.73 3
 -6 4 24 -508.093 643.906 1
 6 4 -24 -355.655 537.599 5
 6 -4 -26 2818.72 634.795 5
 6 -4 26 2721.15 691.367 1
 6 4 -26 2432.54 603.283 4
 6 4 26 2763.6 713.864 1
 -6 4 26 2465.78 705.96 1
 6 -4 26 -128.227 845.076 3
 6 4 -26 2522.86 569.623 5
 6 -4 -28 -77.0987 611.178 5
 6 -4 28 -532.897 699.947 1
 6 4 -28 380.982 591.015 4
 6 -4 -28 140.984 541.847 4
 6 4 28 1075.16 718.344 1
 6 -4 28 -1416.09 883.085 3
 6 4 -28 387.859 557.884 5
 6 -4 30 8169.3 956.515 3
 6 -4 32 -184.367 724.258 1
 6 4 -32 -27.9497 625.343 4
 6 4 32 -690.676 775.767 1
 6 4 -32 174.501 626.987 5
 6 -4 34 1266.93 759.838 1
 6 4 -34 -108.104 651.775 4
 6 -4 -34 44.5057 649.75 4
 6 4 34 199.226 780.643 1
 6 4 -34 226.496 648.131 5
 6 -4 -34 -246.751 690.785 5
 6 6 0 172278 1731.83 1
 6 6 0 168963 1765.48 3
 6 6 0 172252 1791.8 5
 6 6 -2 12646 227.792 1
 6 6 -2 15913.3 395.99 5
 6 6 2 15598.1 380.848 1
 6 6 -2 14857.8 222.916 2
 6 6 -2 15645.1 362.217 3
 6 6 2 15824.2 314.833 3
 6 6 2 15439.3 348.734 5
 6 6 4 8075.43 284.408 5
 6 6 -4 7888.08 261.163 4
 6 6 4 7647.57 361.437 1
 6 6 4 7717.14 229.133 3
 6 6 -4 7792.32 342.537 5
 -6 6 6 775.61 476.94 1
 6 6 6 118.737 324.754 1
 6 -6 -6 660.852 227.6 2
 6 6 6 234.17 143.209 3
 6 -6 -6 493.837 233.008 3
 6 6 6 479.613 224.575 5
 -6 6 -8 53515.1 744.392 4
 6 -6 -8 54331.9 723.127 2
 6 6 8 48168.9 542.3 4
 6 6 8 49341.7 848.56 1
 6 -6 8 54497 754.84 2
 6 -6 -8 54727 737.075 3
 6 6 8 46367.1 557.17 3
 -6 6 8 51973.8 923.734 1
 6 -6 8 55880.7 852.51 3
 -6 6 -10 30321.5 593.757 4
 6 -6 -10 33783 566.925 2
 6 6 -10 30627.7 576.647 4
 -6 6 10 31525.6 753.794 1
 -6 -6 10 30044.9 520.149 2
 6 -6 10 33536 619.062 2
 6 -6 -10 33559.1 588.602 3
 6 6 10 27842.6 410.454 3
 6 -6 10 33040.2 706.126 3
 -6 6 -10 25701.4 369.825 5
 6 6 -10 30892.7 649.051 5
 6 -6 -12 94216.6 1177.63 2
 6 6 -12 92114.1 1171.72 4
 6 -6 12 94970.7 1255.12 2
 6 -6 -12 99302 1222.1 3
 6 6 12 91218.5 1034.4 3
 6 6 12 94419.5 1381.01 1
 6 -6 12 101489 1412.28 3
 -6 6 -12 86860.5 980.512 5
 6 6 -12 92222.7 1270.5 5
 6 -6 -12 96581.1 1309.19 5
 6 -6 14 -659.577 475.9 1
 6 6 -14 -85.7557 375.428 4
 6 -6 -14 246.385 281.673 2
 6 -6 -14 105.802 302.674 3
 6 6 14 35.6747 494.598 1
 6 -6 14 -509.03 531.399 3
 6 -6 -14 333.883 422.84 5
 6 6 -14 -217.74 400.372 5
 6 -6 -16 7386.68 400.084 2
 6 6 -16 6725.1 469.959 4
 6 6 16 7279.72 613.71 1
 6 -6 -16 6521.94 414.932 3
 -6 6 16 6327.27 605.22 1
 6 6 -16 5669.47 496.412 5
 6 -6 16 7004.14 539.481 1
 6 -6 -16 7051.65 527.003 5
 6 -6 -18 6966.43 409.314 2
 6 6 -18 8454.37 512.258 4
 6 6 18 6667.04 641.25 1
 6 -6 -18 6054.37 423.71 3
 -6 6 18 6615.8 631.641 1
 6 6 -18 5751.65 511.729 5
 6 -6 18 7793 604.924 1
 6 -6 -18 6759.7 548.807 5
 6 6 20 36746.5 1000.23 1
 6 6 -20 37540.5 826.199 4
 6 -6 -20 38120.6 793.477 4
 -6 6 20 37762.5 976.949 1
 6 6 -20 36068.5 867.089 5
 6 -6 20 38762.9 952.74 1
 6 -6 -20 37498.3 913.477 5
 6 -6 -22 837.475 561.007 5
 6 -6 22 2028.24 614.709 1
 -6 6 22 580.588 649.08 1
 6 6 -22 1650.93 533.049 4
 6 -6 -22 1217.52 494.382 4
 6 6 22 1423.27 665.818 1
 6 -6 22 788.845 744.478 3
 6 6 -22 1257.34 517.762 5
 -6 6 24 1361.57 695.084 1
 6 -6 24 2063.04 664.512 1
 6 6 -24 2101.65 565.584 4
 6 -6 -24 1134.1 528.105 4
 6 6 24 1373.19 695.553 1
 6 -6 -24 2366.4 603.654 5
 6 -6 24 1085.74 823.029 3
 6 6 -24 2188.25 564.605 5
 6 -6 -26 -281.987 608.129 5
 6 6 -26 182.9 570.579 4
 6 -6 -26 52.4901 518.171 4
 6 6 26 -49.7383 692.253 1
 6 -6 26 -1648.02 874.405 3
 6 6 -26 -301.439 557.535 5
 -6 6 26 131.826 681.317 1
 6 6 -28 9395.76 673.079 4
 6 -6 -28 9166.03 648.778 4
 -6 6 28 8795.37 804.199 1
 6 -6 28 7540.48 971.677 3
 6 -6 -30 -192.784 685.624 5
 6 -6 30 903.498 734.855 1
 6 -6 -30 410.695 594.604 4
 6 6 30 1699.46 732.777 1
 6 -6 30 -81.8381 885.833 3
 6 6 -30 1348.72 612.966 5
 6 6 32 8006.33 863.817 1
 6 6 -32 9419.38 746.227 4
 6 -6 32 9254.73 855.636 1
 6 6 -32 8812.97 722.422 5
 6 -6 -32 7842.99 804.127 5
 6 -6 -34 -324.032 733.013 5
 6 -6 34 795.143 779.004 1
 6 6 -34 -52.5976 714.804 4
 6 -6 -34 -5.0066 645.351 4
 6 6 34 -108.859 785.311 1
 6 6 -34 -419.996 659.363 5
 6 -6 34 -1046.8 900.864 3
 6 8 0 134.233 271.12 1
 6 8 0 -13.5169 133.791 4
 6 8 0 25.4112 78.9593 2
 6 -8 0 -100.866 225.975 2
 6 -8 0 -11.4107 236.754 3
 6 8 0 -48.9065 242.391 5
 6 8 -2 65161.8 776.253 4
 6 -8 -2 77760.2 918.739 2
 6 -8 2 70692 912.999 2
 6 8 -2 67393.1 751.632 2
 6 8 2 69396.9 897.816 5
 6 8 2 68079.3 934.518 1
 6 8 -2 67671.9 820.916 1
 6 -8 -2 77000 946.065 3
 6 -8 2 78054.9 980.23 3
 6 8 -2 69422.9 935.237 5
 6 8 -4 83.3608 142.666 1
 6 8 -4 305.342 242.478 4
 6 -8 -4 376.809 231.246 2
 6 -8 -4 99.7488 229.623 3
 6 -8 4 160.144 248.923 2
 6 8 4 300.462 248.588 5
 6 -8 4 200.919 279.762 3
 6 8 4 113.101 334.731 1
 6 8 6 9845.91 195.464 4
 6 -8 -6 15928.2 388.34 2
 6 8 6 9280.98 204.563 4
 6 -8 6 13641.9 404.012 2
 6 8 6 12365.9 493.193 1
 6 8 6 10619.6 213.331 3
 6 -8 -6 15267 389.816 3
 6 -8 6 14209.4 460.205 3
 6 8 6 12821.3 373.916 5
 6 -8 -8 3794.02 287.771 2
 6 8 -8 3777.79 344.601 4
 6 -8 8 3750.33 337.655 2
 6 -8 -8 4013.44 284.338 3
 -6 8 -8 3287.37 205.792 5
 6 -8 8 3901.98 380.96 3
 6 8 -8 3319.17 375.468 5
 6 -8 -10 118550 1403.39 2
 6 8 -10 116813 1392.5 4
 6 8 10 113106 1586.35 1
 6 -8 10 125823 1479 2
 6 -8 -10 122119 1410.93 3
 6 -8 10 118822 1562.37 3
 -6 8 -10 112838 1219.29 5
 6 8 -10 115910 1490.24 5
 6 -8 -12 5428.53 342.447 2
 6 8 -12 5853.24 427.407 4
 -6 8 12 6607.7 606.218 1
 6 8 12 5578.76 553.294 1
 6 -8 12 5975.35 419.396 2
 6 -8 -12 5783.26 351.37 3
 6 8 -12 5354.49 443.126 5
 6 -8 12 5244.59 498.359 3
 -6 8 14 4501.19 606.541 1
 6 -8 -14 4636.01 354.875 2
 6 8 -14 5376.46 446.767 4
 6 8 14 4470.72 567.967 1
 6 -8 14 4010.86 433.39 2
 6 -8 -14 4508.1 356.542 3
 6 -8 14 4533.96 576.607 3
 6 8 -14 4843.18 452.126 5
 6 -8 -14 4822.37 521.909 5
 6 -8 -16 947.081 496.436 5
 6 8 -16 1427.7 439.367 4
 6 -8 -16 1210.51 339.981 2
 6 -8 -16 935.41 339.53 3
 6 -8 16 578.871 424.871 2
 6 8 16 719.276 553.283 1
 -6 8 16 -161.966 641.599 1
 6 -8 16 939.775 566.835 3
 6 8 -16 1182.65 421.388 5
 6 -8 -18 33278.2 712.302 2
 6 8 -18 33739.6 759.125 4
 6 8 18 32106.7 933.244 1
 6 -8 18 34056.2 831.238 2
 6 -8 -18 34053 733.268 3
 -6 8 18 34636 973.641 1
 6 8 -18 33016.1 787.898 5
 6 -8 -20 959.972 585.201 5
 6 -8 20 294.36 566.863 1
 6 8 -20 272.517 490.715 4
 6 -8 -20 76.9194 366.571 2
 6 -8 -20 289.611 378.277 3
 -6 8 20 31.5522 642.23 1
 6 8 20 -152.48 632.62 1
 6 -8 20 -48.6835 687.31 3
 6 8 -20 392.993 477.375 5
 6 8 -22 13610.8 657.252 4
 6 -8 -22 14711.6 624.783 4
 6 8 22 13267.8 828.704 1
 6 -8 22 14882 930.93 3
 -6 8 22 13874.4 806.598 1
 6 8 -22 13457.3 655.446 5
 6 -8 22 15516 773.476 1
 6 -8 -22 16446.1 766.216 5
 6 -8 -24 115.622 608.479 5
 -6 8 24 -205.128 691.7 1
 6 8 -24 -453.904 579.495 4
 6 -8 -24 -192.661 522.6 4
 6 8 24 174.914 696.257 1
 6 -8 24 -1154.65 667.352 1
 6 8 -24 182.772 540.084 5
 6 -8 24 -206.129 817.97 3
 6 8 -26 4134.81 630.088 4
 6 -8 26 1868.94 700.553 1
 6 -8 26 2232.81 891.874 3
 -6 8 26 3288.91 766.376 1
 6 -8 -26 3636.62 574.783 4
 6 8 26 2675.59 754.854 1
 6 8 -26 3200.17 605.64 5
 6 -8 -26 3927.38 690.367 5
 -6 8 28 -928.75 738.966 1
 6 -8 -28 -87.739 566.655 4
 6 -8 28 -1174.09 915.652 3
 6 8 30 14428.9 914.691 1
 -6 8 30 16552.5 941.308 1
 6 8 -30 14074 763.776 5
 6 -8 -30 15789.4 876.044 5
 6 -8 -32 -960.061 763.822 5
 6 -8 32 339.77 734.643 1
 6 8 -32 -231.035 698.784 4
 6 8 32 -658.544 796.273 1
 6 8 -32 -271.632 640.957 5
 6 -8 32 -1600.9 975.377 3
 6 10 0 84445.2 962.457 4
 6 -10 0 91480.1 1126.9 2
 6 -10 0 94210.8 1148.1 3
 6 10 0 86254.3 1128.9 1
 6 -10 2 991.572 281.28 2
 6 10 2 513.777 366.104 1
 6 10 2 477.137 175.309 4
 6 10 -2 622.079 324.354 1
 6 10 2 374.808 117.989 2
 6 -10 -2 547.578 266.138 2
 6 -10 -2 649.62 264.43 3
 6 -10 2 898.796 315.089 3
 6 10 4 6010.96 209.347 4
 -6 10 4 6991.76 662.163 1
 6 -10 -4 6902.49 336.943 2
 6 -10 4 6710.17 344.396 2
 6 10 4 6860.44 472.336 1
 6 -10 -4 7889.95 326.623 3
 6 -10 4 7002.94 392.368 3
 6 10 -4 7251.02 396.093 5
 6 10 -4 6255.95 334.972 1
 6 10 6 619.857 443.025 1
 -6 10 6 840.287 588.833 1
 -6 10 -6 161.781 380.613 4
 6 10 6 290.391 195.714 4
 6 10 -6 601.681 320.055 4
 6 -10 -6 538.85 262.525 2
 6 -10 6 226.717 293.987 2
 6 -10 -6 386.367 250.269 3
 6 -10 6 -320.835 342.022 3
 6 10 -6 267.498 342.549 5
 6 -10 -8 80422.9 1051.15 2
 6 10 -8 75487.4 1003.54 4
 6 -10 8 73750.9 1061.99 2
 6 -10 -8 78868.4 1015.61 3
 -6 10 8 77720.8 1327.29 1
 6 -10 8 73795.9 1154.68 3
 -6 10 -8 73785.9 900.298 5
 6 10 -8 79748.1 1140.23 5
 -6 10 -10 910.56 425.572 4
 6 10 -10 593.774 367.531 4
 6 -10 -10 666.799 288.326 2
 6 -10 -10 661.819 268.33 3
 -6 10 -10 712.216 235.547 5
 6 -10 10 783.864 346.271 2
 6 -10 10 514.762 400.232 3
 6 10 -10 521.274 387.713 5
 -6 10 10 483.676 576.716 1
 6 10 10 662.009 511.124 1
 6 -10 -12 37019.6 693.577 2
 6 10 -12 33658.5 697.36 4
 -6 10 12 38035.2 976.42 1
 6 -10 12 38286.4 785.539 2
 6 10 12 35767.4 914.761 1
 6 -10 -12 36409.2 672.925 3
 6 -10 12 36943.4 873.381 3
 6 10 -12 35801.6 775.424 5
 6 10 -14 235.791 408.484 4
 -6 10 14 234.676 633.55 1
 6 -10 14 214.667 405.958 2
 6 -10 -14 -47.4669 320.014 2
 6 -10 -14 -60.7539 324.989 3
 6 10 14 -5.01727 561.409 1
 6 -10 14 815.475 563.612 3
 6 10 -14 224.808 410.872 5
 6 -10 -16 9165 448.278 2
 6 10 16 8676.18 698.503 1
 6 -10 16 8541.16 564.582 2
 6 -10 -16 9409.84 446.349 3
 6 -10 16 9718.61 715.777 3
 6 10 -16 7815.5 535.152 5
 -6 10 16 9594.72 739.935 1
 6 -10 -18 765.138 581.068 5
 6 -10 18 -323.993 485.357 2
 6 10 -18 197.165 488.932 4
 6 -10 -18 -86.3891 386.322 2
 6 -10 -18 113.421 378.767 3
 6 10 18 22.8305 634.73 1
 -6 10 18 39.9843 685.908 1
 6 10 -18 443.128 471.518 5
 6 -10 18 -973.39 664.289 3
 6 -10 -20 29335.8 722.05 2
 6 10 -20 33217.5 834.904 4
 6 10 20 28519 977.936 1
 6 -10 20 32454.1 876.76 2
 6 -10 -20 29712 736.989 3
 -6 10 20 32302.7 1031.21 1
 6 -10 20 31845.7 1078.68 3
 6 10 -20 28697.2 811.293 5
 6 -10 -20 33969.3 944.885 5
 6 -10 -22 2339.49 661.732 5
 6 10 -22 301.559 524.133 5
 6 10 -22 215.507 594.652 4
 6 10 22 339.204 668.575 1
 6 -10 22 291.414 571.859 2
 6 -10 22 609.047 767.966 3
 6 -10 -24 1749.3 691.598 5
 6 10 -24 691.364 620.057 4
 -6 10 24 1280.88 739.254 1
 6 -10 -24 1272.19 551.151 4
 6 10 24 113.533 705.331 1
 6 -10 24 1536.44 621.653 2
 6 10 -24 491.222 550.866 5
 6 -10 24 1207.57 819.465 3
 6 -10 -26 -263.761 688.428 5
 -6 10 26 -354.582 747.571 1
 6 10 -26 -581.662 641.152 4
 6 -10 -26 196.518 561.809 4
 6 10 26 177.465 740.614 1
 6 -10 26 -237.635 620.921 2
 6 -10 26 -455.086 868.572 3
 -6 10 28 19362.7 996.841 1
 6 -10 28 17099.6 1132.19 3
 -6 10 30 -512.43 795.155 1
 6 10 -30 -671.455 711.062 4
 6 -10 -30 -9.59545 632.687 4
 6 10 30 -163.897 789.51 1
 6 -10 30 182.299 668.106 2
 6 10 -30 -874.231 608.116 5
 6 10 -32 4221.42 750.75 4
 6 10 32 4328.33 869.917 1
 6 10 -32 4095.88 658.363 5
 6 -10 32 3242.68 1029.24 3
 6 -10 -32 6142.54 831.331 5
 6 -12 0 153.778 282.781 2
 6 12 0 -542.645 461.867 1
 6 -12 0 55.4696 288.868 3
 6 12 0 278.375 324.488 5
 6 12 -2 59664.1 805.681 4
 6 -12 -2 61796.7 895.332 2
 6 -12 2 61269.5 904.515 2
 6 12 2 58330.4 1001.03 1
 6 -12 -2 62247.4 889.219 3
 6 -12 2 63898 964.043 3
 6 12 2 58328.4 901.129 5
 6 12 -2 60432.2 921.146 5
 6 12 -2 56640.1 948.566 1
 6 12 -4 162.17 406.602 1
 6 12 4 -60.2755 456.651 1
 -6 12 4 145.254 639.71 1
 6 -12 4 152.054 287.777 2
 6 -12 -4 114.231 275.24 2
 6 12 -4 -20.435 358.232 5
 6 -12 -4 -121.603 268.254 3
 6 12 4 -125.447 328.13 5
 6 -12 4 -295.917 332.788 3
 -6 12 -6 17461.4 576.266 4
 6 12 -6 18638 503.241 4
 6 -12 -6 18124.7 482.632 2
 6 -12 6 16659.6 506.156 2
 6 -12 -6 18857.6 462.532 3
 6 -12 6 15863 545.2 3
 -6 12 -6 17370 430.693 5
 6 12 6 18019.7 516.514 5
 6 12 -6 16678.8 561.28 5
 -6 12 6 18246.2 844.067 1
 6 12 8 248.592 521.95 1
 6 12 8 310.35 271.029 4
 -6 12 -8 -150.769 463.861 4
 6 12 -8 -240.35 382.862 4
 -6 12 8 32.27 613.363 1
 6 -12 -8 -275.49 290.067 2
 6 -12 -8 -108.165 267.903 3
 6 12 8 332.12 329.984 5
 -6 12 -8 -295.556 279.043 5
 6 -12 8 242.333 321.032 2
 6 -12 8 -400.557 394.925 3
 6 -12 -10 44631.6 772.781 2
 6 12 -10 45887.4 793.733 4
 6 -12 10 44488.1 825.331 2
 -6 12 10 47749.6 1115.29 1
 6 -12 -10 44349.8 732.079 3
 6 12 10 47313.8 1044.5 1
 6 -12 10 43186.8 905.709 3
 -6 12 -10 40274.8 658.164 5
 6 12 -10 44271.2 867.126 5
 6 12 12 150.088 584.378 1
 6 12 -12 -120.099 426.115 4
 6 -12 -12 70.5454 323.361 2
 6 -12 -12 -31.7594 291.19 3
 -6 12 12 362.527 655.734 1
 6 -12 12 1161.52 427.215 2
 6 -12 12 375.259 506.886 3
 6 12 -12 45.6502 417.209 5
 6 -12 -14 2876.58 375.094 2
 6 12 -14 2506.22 472.065 4
 6 -12 14 3445.07 503.338 2
 6 -12 -14 3013.03 354.377 3
 -6 12 14 3187.94 740.657 1
 6 -12 14 3711.08 622.753 3
 6 12 -14 2748.97 471.231 5
 6 12 14 3562.91 638.21 1
 -6 12 16 -367.595 695.559 1
 6 12 -16 -208.997 491.779 4
 6 -12 -16 -83.5284 364.585 2
 6 -12 -16 135.122 342.737 3
 6 -12 16 -18.5108 471.369 2
 6 12 -16 151.96 446.772 5
 6 -12 16 -85.3109 634.854 3
 6 12 16 439.211 632.865 1
 6 -12 -18 23351.1 648.854 2
 6 12 -18 22443.4 730.921 4
 6 12 18 22765.6 914.073 1
 6 -12 18 25106.4 791.074 2
 6 -12 -18 23913.1 638.135 3
 6 12 -18 23697.2 749.009 5
 6 -12 18 24851.1 953.594 3
 -6 12 18 23964.4 975.727 1
 6 -12 -20 1925.56 462.308 2
 6 12 -20 465.504 559.644 4
 6 -12 20 413.77 719.83 3
 6 -12 -20 1420.62 442.458 3
 6 -12 20 1249.44 580.467 2
 -6 12 20 -809.76 815.632 1
 6 12 20 513.287 712.317 1
 6 12 -20 652.648 527.079 5
 6 -12 -22 12135.7 591.902 2
 6 12 -22 14479.5 754.553 4
 6 12 22 13005.6 873.673 1
 6 -12 22 13717 757.762 2
 6 -12 -22 12955.8 591.016 3
 -6 12 22 14547.1 909.868 1
 6 -12 22 13609.4 949.67 3
 6 12 -22 14255.2 711.128 5
 6 -12 -22 16053.4 859.925 5
 6 12 -24 367.369 609.925 4
 6 12 24 -488.074 745.097 1
 6 -12 -24 116.304 549.201 4
 -6 12 24 -204.188 765.559 1
 6 -12 -24 668.468 708.685 5
 6 -12 24 -476.411 614.241 2
 6 12 -24 706.506 581.074 5
 6 -12 24 33.3791 820.949 3
 -6 12 26 5428.09 831.859 1
 6 -12 26 4323.34 913.084 3
 6 -12 -28 269.905 751.528 5
 -6 12 28 778.709 831.173 1
 6 12 -28 -190.352 592.837 5
 6 -12 -28 -29.1218 631.852 4
 6 12 28 -315.918 772.935 1
 6 -12 28 -118.095 653.048 2
 6 12 30 9662.58 925.057 1
 6 -12 30 12367.5 837.359 2
 6 -12 30 10820.5 1056.5 3
 6 12 -30 11126.4 736.539 5
 -6 12 32 -1216.93 829.739 1
 6 -12 -32 -912.682 822.805 5
 6 12 -32 -732.509 739.336 4
 6 -12 32 3916.7 813.238 2
 6 12 32 -952.63 848.752 1
 6 12 -32 -809.291 662.393 5
 6 -12 32 5365.79 1068.61 3
 6 -14 0 94818.1 1232.77 2
 6 -14 0 93601 1225.48 3
 6 14 0 95360.4 1269.42 5
 6 14 2 -438.253 552.992 1
 6 14 -2 589.392 547.416 1
 6 14 2 122.399 295.27 4
 6 14 2 -17.996 354.208 5
 6 -14 -2 69.1481 307.452 2
 6 -14 2 3.02267 312.513 2
 6 -14 -2 -170.063 289.613 3
 6 -14 2 -71.9145 339.471 3
 -6 14 4 4803.73 785.388 1
 6 14 4 4966.08 338.28 4
 6 14 -4 5970.35 411.564 4
 6 -14 -4 5319.68 370.292 2
 6 -14 4 5274.69 389.28 2
 6 14 4 5091.61 431.395 5
 6 -14 -4 5917.19 345.317 3
 6 -14 4 5330.12 411.684 3
 6 14 -4 6509.22 461.242 5
 -6 14 6 900.927 744.887 1
 -6 14 -6 -143.485 456.768 4
 6 -14 6 279.937 326.926 2
 6 14 6 496.62 313.699 4
 6 14 -6 474.775 387.864 4
 6 14 6 522.391 556.2 1
 6 -14 -6 408.507 317.65 2
 6 -14 -6 655.372 289.139 3
 -6 14 -6 -61.1188 314.856 5
 6 14 6 480.516 385.088 5
 6 -14 6 350.671 379.217 3
 6 14 -6 50.8579 393.83 5
 6 14 8 35566.8 621.218 4
 6 14 -8 39738.9 751.717 4
 6 -14 -8 36987.1 713.178 2
 6 -14 8 34966.3 747.65 2
 6 -14 -8 40798 696.519 3
 6 14 8 37966.9 968.391 1
 -6 14 8 33708 1080.71 1
 6 -14 8 35348.9 812.929 3
 6 14 8 35282.6 725.43 5
 -6 14 -8 34731.9 663.186 5
 6 14 -8 36062.7 796.509 5
 -6 14 10 -296.255 697.664 1
 6 14 10 287.138 617.251 1
 6 14 -10 -343.123 447.211 4
 6 -14 -10 -233.328 333.481 2
 6 -14 -10 -65.6079 285.404 3
 6 -14 10 133.74 384.097 2
 -6 14 -10 -342.806 329.949 5
 6 -14 10 -449.157 472.911 3
 6 14 -10 -289.273 445.68 5
 6 -14 -12 20842.9 584.256 2
 6 14 -12 19275.2 644.988 4
 6 -14 12 19816.9 648.631 2
 -6 14 12 20110.2 930.67 1
 6 -14 -12 20313.3 519.54 3
 6 14 12 21959 892.523 1
 6 -14 12 19870.9 748.827 3
 6 14 -12 19487.4 663.766 5
 6 14 14 623.167 688.766 1
 6 -14 14 115.705 556.129 3
 6 14 -14 -104.584 487.628 4
 6 -14 -14 -265.421 374.989 2
 -6 14 14 124.468 742.454 1
 6 -14 -14 -105.806 333.128 3
 6 -14 14 31.4002 458.237 2
 6 14 -14 -193.642 463.413 5
 6 14 16 3899.35 742.112 1
 6 14 -16 2148.62 552.551 4
 -6 14 16 2245.88 797.654 1
 6 -14 -16 2067.56 422.462 2
 6 -14 -16 2275.67 415.692 3
 6 -14 16 2332.33 538.701 2
 6 14 -16 1945.78 524.333 5
 6 -14 16 2398.93 693.714 3
 -6 14 18 -1099.83 800.641 1
 6 14 -18 -371.032 571.414 4
 6 -14 -18 -410.723 421.528 2
 6 -14 -18 -18.3023 393.772 3
 6 -14 18 607.073 554.764 2
 6 14 -18 153.304 533.422 5
 6 -14 18 278.906 722.49 3
 6 14 18 1367.66 734.436 1
 6 -14 -20 26816.8 758.89 2
 6 -14 20 28057.6 893.909 2
 6 14 20 26975.6 1036.3 1
 6 -14 -20 28384.3 732.84 3
 6 -14 20 24796.5 1026.2 3
 6 14 -20 23217.7 797.456 5
 -6 14 20 29256.5 1130.65 1
 6 14 -22 819.939 642.726 4
 6 -14 -22 -115.47 464.379 2
 6 -14 -22 55.5827 449.377 3
 -6 14 22 290.898 822.801 1
 6 -14 22 88.8104 625.179 2
 6 14 22 -699.192 778.946 1
 6 14 -22 441.199 562.772 5
 6 -14 22 -882.029 818.82 3
 6 -14 -24 137.569 477.148 2
 6 -14 -24 1056.14 471.091 3
 -6 14 24 639.034 807.416 1
 6 -14 24 678.536 641.117 2
 6 14 24 753.316 804.783 1
 6 -14 24 -33.9234 853.004 3
 6 -14 -26 -86.4431 615.363 4
 -6 14 26 -128.382 836.046 1
 6 14 -26 10.603 579.404 5
 6 14 -28 9174.7 784 4
 6 14 28 8200.35 900.868 1
 6 -14 28 9777.17 817.082 2
 6 -14 28 8919.84 1003.91 3
 6 14 -28 7924.17 693.917 5
 6 -14 -30 951.363 848.865 5
 -6 14 30 405.227 877.622 1
 6 14 -30 -436.269 750.275 4
 6 14 30 -530.023 830.463 1
 6 -14 30 -631.387 756.893 2
 6 14 -30 -528.066 634.718 5
 6 -14 30 726.412 922.547 3
 6 16 0 -284.671 347.381 4
 6 -16 0 -33.188 339.846 2
 6 -16 0 -86.9992 321.13 3
 6 16 0 -3.54519 401.325 5
 6 16 2 41985.7 710.613 4
 6 16 -2 40855.4 706.266 4
 6 -16 -2 42148.7 794.366 2
 6 -16 2 40135.9 785.851 2
 -6 16 2 39761.5 1243.78 1
 6 16 2 40770.3 813.136 5
 6 -16 -2 42946.5 765.75 3
 6 -16 2 42400.4 832.095 3
 6 16 -2 39525.9 808.629 5
 6 16 4 -194.873 351.127 4
 6 16 -4 24.6711 379.549 4
 6 -16 -4 -100.547 340.348 2
 6 -16 4 -35.0933 361.204 2
 6 -16 -4 -347.58 323.544 3
 6 16 4 5.49257 632.36 1
 -6 16 4 187.469 788.385 1
 6 -16 4 -42.0587 377.714 3
 6 16 -4 82.7193 405.571 5
 6 16 4 20.9689 408.119 5
 6 16 -6 5509.07 455.461 4
 6 -16 -6 5092.44 407.897 2
 6 -16 6 4235.85 423.517 2
 6 16 6 5182.18 704.593 1
 6 -16 -6 5331.54 357.517 3
 6 -16 6 5302.4 474.232 3
 6 16 6 5039.03 481.847 5
 6 16 -6 4428.53 466.385 5
 -6 16 6 5978.25 843.792 1
 6 16 8 -39.6301 369.925 4
 -6 16 -8 -158.998 549.371 4
 6 -16 8 71.2979 434.269 3
 6 16 -8 234.063 430.457 4
 -6 16 8 13.382 756.994 1
 6 16 8 -29.4914 678.167 1
 6 -16 -8 342.847 351.12 2
 6 -16 -8 164.5 310.576 3
 6 -16 8 320.159 382.589 2
 6 16 8 588.064 422.854 5
 6 16 -8 30.8529 435.208 5
 6 16 -10 32080.7 745.727 4
 6 -16 -10 32043.5 716.467 2
 6 -16 10 29583.4 759.956 2
 6 -16 10 29488.9 853.752 3
 -6 16 10 34348.5 1118.75 1
 6 -16 -10 32597 655.755 3
 6 16 10 34088.4 1055.9 1
 6 16 -10 30040.8 783.675 5
 6 16 12 -994.8 755.612 1
 6 16 -12 -28.0708 499.843 4
 -6 16 12 203.639 794.297 1
 6 -16 -12 -68.4695 391.337 2
 6 -16 -12 -196.28 319.652 3
 6 -16 12 -147.881 449.694 2
 6 16 -12 -548.076 504.468 5
 6 -16 12 -179.851 519.386 3
 6 16 14 2639.06 799.903 1
 6 16 -14 1894.11 561.2 4
 6 -16 -14 3147.61 395.241 3
 -6 16 14 2840.79 852.33 1
 6 -16 -14 2745.49 437.162 2
 6 -16 14 2003.34 512.713 2
 6 16 -14 1894.66 541.509 5
 6 -16 14 1909.37 615.143 3
 6 16 16 1199.53 817.332 1
 6 16 -16 109.082 571.261 4
 -6 16 16 94.8993 854.365 1
 6 -16 -16 87.129 413.451 2
 6 -16 16 -641.376 683.712 3
 6 16 -16 307.073 536.63 5
 6 -16 -16 488.276 373.309 3
 6 -16 16 663.432 536.502 2
 -6 16 18 14704.8 976.418 1
 6 16 -18 14269.3 723.095 4
 6 -16 18 14189.6 742.243 2
 6 -16 -18 13765.6 555.318 3
 6 16 18 15569.2 961.776 1
 6 -16 18 12867.8 886.405 3
 6 16 -18 12187.9 694.71 5
 6 16 -20 -319.511 628.01 4
 6 -16 -20 -98.7714 457.759 2
 6 -16 -20 80.7723 414.051 3
 6 -16 20 182.325 624.878 2
 6 16 -20 -404.496 583.886 5
 6 -16 20 -700.871 803.437 3
 -6 16 20 -592.31 873.78 1
 6 16 20 490.029 805.783 1
 6 -16 22 16549 845.156 2
 6 16 22 14356.2 968.267 1
 6 -16 -22 16003.2 636.236 3
 -6 16 22 17314.8 1062.11 1
 6 -16 -24 41.0846 499.429 2
 6 -16 -24 299.46 472.308 3
 -6 16 24 1368.01 911.216 1
 6 16 -26 2416.26 721.975 4
 6 -16 -26 65.49 683.914 4
 6 -16 26 1854.78 737.446 2
 6 16 26 2271.8 893.498 1
 6 16 -26 1455.99 629.187 5
 6 -16 26 1036.02 879.997 3
 6 -16 -28 173.866 861.835 5
 6 16 -28 -500.964 743.54 4
 -6 16 28 350.253 915.198 1
 6 16 28 376.577 903.987 1
 6 16 -28 303.442 622.034 5
 6 -16 28 -483.692 909.251 3
 6 -16 28 -383.975 762.92 2
 6 18 0 45566.3 1131.07 1
 6 -18 0 46267.6 892.951 2
 6 -18 0 45676.5 853.919 3
 6 18 0 45683.9 920.061 5
 6 18 2 901.747 400.211 4
 6 18 -2 878.539 404.663 4
 6 -18 -2 939.911 385.87 2
 6 -18 2 605.199 391.642 2
 -6 18 2 1479.77 895.34 1
 6 -18 -2 1013.38 361.08 3
 6 -18 2 971.201 417.245 3
 6 18 2 945.961 453.895 5
 6 18 -2 385.089 456.448 5
 6 18 2 1882.04 698.183 1
 6 18 4 2544.4 437.69 4
 6 18 -4 2411.07 432.876 4
 6 -18 -4 2579.24 419.491 2
 -6 18 4 3373.89 897.306 1
 6 -18 -4 2556.37 371.512 3
 6 -18 4 3059.66 454.613 3
 6 -18 4 2337.78 420.61 2
 6 18 4 3704.43 504.847 5
 6 18 -4 3173.7 477.926 5
 6 18 4 2946.36 767.783 1
 -6 18 -6 -151.979 552.627 4
 6 18 6 348.855 429.772 4
 6 18 -6 86.5158 449.299 4
 -6 18 6 -338.212 879.404 1
 -6 18 -6 -259.798 407.601 5
 6 -18 -6 33.9134 382.045 2
 6 18 6 -710.561 803.802 1
 6 -18 -6 -69.07 322.259 3
 6 -18 6 -60.2751 409.944 2
 6 18 6 -67.1858 467.819 5
 6 -18 6 -43.8857 432.302 3
 6 18 -6 181.589 457.434 5
 6 18 8 16532.7 559.482 4
 -6 18 -8 18789.7 786.16 4
 6 18 -8 19347.3 642.834 4
 6 -18 -8 16797.6 591.814 2
 6 -18 8 17032 627.615 2
 6 -18 -8 18633.3 536.9 3
 6 18 8 18239.2 654.016 5
 6 18 8 19007.5 987.546 1
 -6 18 8 18559.4 1045.63 1
 6 -18 8 16232.9 688.428 3
 -6 18 -8 17254.4 590.531 5
 6 18 -8 17444 667.422 5
 -6 18 10 233.251 838.399 1
 6 18 -10 352.554 512.413 4
 6 18 10 -939.463 812.59 1
 6 -18 -10 414.158 402.746 2
 6 -18 -10 446.268 345.384 3
 6 -18 10 405.71 456.11 2
 6 18 -10 332.33 488.538 5
 6 -18 10 -41.1169 525.86 3
 6 18 -12 14257 666.516 4
 6 -18 -12 14044.6 597.644 2
 -6 18 12 15580.7 1021.53 1
 6 -18 -12 15184.8 511.038 3
 6 18 12 16096.3 989.372 1
 6 -18 12 13800 753.035 3
 6 18 14 149.068 827.781 1
 6 18 -14 46.8698 563.387 4
 6 -18 -14 364.38 451.446 2
 -6 18 14 -45.738 881.879 1
 6 -18 -14 268.695 365.538 3
 6 -18 14 312.59 549.204 2
 6 -18 14 2391.04 680.876 3
 6 18 -14 -316.737 554.094 5
 6 -18 -16 408.558 489.006 2
 6 18 16 3448.51 909.926 1
 6 18 -16 2812.52 613.89 4
 -6 18 16 3027.22 942.748 1
 6 -18 16 637.422 601.907 2
 6 -18 -16 3004.91 420.042 3
 6 18 -16 1376.32 587.234 5
 6 -18 16 1390.4 683.863 3
 6 18 18 494.757 893.455 1
 -6 18 18 -177.29 868.044 1
 6 18 -18 -47.9126 612.034 4
 6 -18 -18 32.7508 448.714 2
 6 -18 -18 399.5 425.867 3
 6 -18 18 -143.576 610.173 2
 6 18 -18 -1017.45 607.505 5
 6 -18 18 -447.61 744.49 3
 6 -18 20 22450.2 891.813 2
 6 -18 -20 23066.5 689.072 3
 6 18 20 25469.9 1150.34 1
 -6 18 20 22954.4 1133.47 1
 6 -18 -22 334.249 515.768 2
 6 -18 -22 764.025 478.663 3
 6 18 -24 839.668 686.34 4
 6 -18 -24 703.359 533.92 2
 6 -18 24 677.219 714.651 2
 6 18 -24 955.618 628.784 5
 6 -18 24 1051.99 844.723 3
 6 18 24 1343.93 915.406 1
 6 18 -26 350.3 718.118 4
 -6 18 26 -961.897 967.673 1
 6 -18 26 -70.3982 751.031 2
 6 18 -26 333.149 647.814 5
 6 -18 26 -166.767 870.203 3
 6 18 -28 5086.12 800.068 4
 -6 18 28 5019.56 993.58 1
 6 18 -28 4720.8 727.575 5
 6 -18 28 3656.41 827.961 2
 6 -18 28 3390.21 980.027 3
 -6 20 0 1130.54 992.546 1
 6 20 0 209.155 461.61 4
 6 20 0 838.824 494.769 5
 6 -20 0 -206.974 425.565 2
 6 -20 0 319.133 394.887 3
 6 -20 -2 18796 657.195 2
 6 -20 2 18513.6 648.315 2
 -6 20 2 20050.6 1196.43 1
 6 -20 -2 19862.5 605.012 3
 6 -20 2 21442.6 713.995 3
 6 20 2 19342.2 711.341 5
 6 20 -2 17939.5 704.866 5
 6 20 2 17909.6 973.242 1
 6 20 4 -128.904 461.052 4
 -6 20 4 159.679 977.798 1
 6 20 -4 -49.1657 476.441 4
 6 -20 -4 -114.033 426.383 2
 6 -20 4 21.0257 427.341 2
 6 -20 -4 234.838 374.793 3
 6 20 4 227.386 524.394 5
 6 20 -4 349.463 502.294 5
 6 20 4 7.28733 812.709 1
 6 -20 4 70.5822 453.24 3
 6 -20 6 2484.42 510.669 3
 6 20 6 2035.35 528.402 4
 6 20 -6 2592.03 515.022 4
 6 -20 -6 2884.13 465.746 2
 -6 20 -6 949.483 642.146 4
 6 -20 -6 3040.27 398.442 3
 6 20 6 3149.66 546.711 5
 6 -20 6 2554.23 498.367 2
 6 20 -6 3100.62 533.771 5
 -6 20 -6 1714.43 482.758 5
 6 20 6 4103.83 889.424 1
 -6 20 6 2707.1 962.055 1
 6 20 8 219.538 454.233 4
 -6 20 -8 246.598 677.585 4
 6 20 -8 1106.69 531.322 4
 -6 20 8 294.266 894.21 1
 6 -20 -8 569.077 443.27 2
 6 20 8 -963.172 889.437 1
 6 -20 -8 842.67 364.567 3
 6 -20 8 158.538 485.176 2
 6 20 8 1239.18 508.246 5
 6 20 -8 591.417 525.214 5
 6 -20 8 -44.4358 524.411 3
 6 20 -10 18401.4 721.01 4
 6 -20 -10 17368 647.613 2
 -6 -20 10 18042 1155.18 3
 -6 20 10 18773.6 1103.81 1
 6 -20 -10 19740.6 580.476 3
 6 20 -10 15946.5 707.637 5
 6 -20 10 16905.2 769.772 3
 6 20 10 18820.2 1096.5 1
 -6 -20 12 -997.25 1029.54 3
 -6 20 12 118.726 915.665 1
 6 20 -12 -165.732 569.623 4
 6 20 12 -242.722 914.093 1
 6 -20 -12 4.45815 448.898 2
 6 -20 -12 -190.02 365.883 3
 6 -20 12 -117.386 518.963 2
 6 20 -12 -587.262 552.604 5
 6 -20 12 34.7807 590.165 3
 6 20 -14 1768.06 613.8 4
 6 20 14 2668.43 962.085 1
 6 -20 14 1550.4 647.167 3
 6 -20 -14 121.48 486.135 2
 6 -20 -14 1839.39 391.08 3
 -6 20 14 392.567 958.999 1
 6 -20 14 281.332 576.681 2
 6 20 -14 1213.32 581.256 5
 6 20 16 1214.27 965.951 1
 6 20 -16 113.95 619.313 4
 -6 20 16 -937.838 975.407 1
 6 -20 -16 53.0277 482.445 2
 6 -20 -16 -715.367 413.271 3
 6 -20 16 113.245 585.492 2
 6 20 -16 -705.595 599.896 5
 6 -20 16 -6.55561 663.522 3
 -6 20 18 18981.5 1141.14 1
 6 -20 -18 15897.3 685.843 2
 6 -20 18 16371.7 814.922 2
 6 -20 -18 17638.5 645.792 3
 6 20 18 17429 1151.42 1
 6 20 -20 393.819 656.871 4
 6 -20 -20 -15.5959 502.317 2
 6 -20 -20 -25.6788 453.289 3
 6 20 -20 -193.807 638.061 5
 6 -20 20 1045.13 792.468 3
 6 20 -22 5935.64 729.557 4
 6 -20 22 6561.19 791.539 2
 6 20 22 8050.37 1061.95 1
 6 -20 22 6261.04 942.318 3
 6 20 -22 4873.62 690.515 5
 -6 20 22 5819.56 1056.82 1
 6 20 -24 -468.129 723.855 4
 -6 20 24 -337.178 999.327 1
 6 -20 24 20.9408 740.546 2
 6 20 -24 -648.66 667.162 5
 6 -20 24 -976.435 938.841 3
 6 20 24 2528.2 991.986 1
 6 20 -26 289.013 760.23 4
 -6 20 26 2770.24 1001.08 1
 6 -20 26 1766.12 787.355 2
 6 20 -26 2051.78 690.559 5
 6 -20 26 1782.55 947.633 3
 6 -22 0 16364.8 666.058 2
 6 -22 0 18073 634.507 3
 6 22 0 16643.3 717.432 5
 6 22 2 165.098 498.499 4
 6 22 -2 -92.7433 516.133 4
 6 -22 -2 -126.048 459.478 2
 6 -22 2 -282.067 474.117 2
 6 22 -2 169.471 519.893 5
 -6 22 2 200.895 1046.72 1
 6 -22 -2 174.689 401.263 3
 6 22 2 4.57524 538.706 5
 6 -22 2 227.19 470.831 3
 -6 22 4 1679.4 1075.2 1
 6 22 4 305.344 524.259 4
 6 22 -4 1620.87 541.671 4
 6 22 4 1230.92 571.219 5
 6 -22 4 1847.22 512.156 3
 6 -22 -4 1361.16 486.231 2
 6 -22 4 1372.96 494.434 2
 6 -22 -4 1266.83 405.267 3
 6 22 -4 1095.8 557.829 5
 6 22 4 2603.5 908.009 1
 6 22 6 80.1169 545.237 4
 6 22 -6 171.503 537.784 4
 6 -22 -6 27.2279 453.812 2
 -6 22 6 -140.206 1003.4 1
 6 -22 6 278.582 490.076 2
 6 -22 -6 -367.332 384.648 3
 6 22 6 924.599 542.157 5
 6 22 6 1655.1 940.511 1
 6 -22 6 456.065 516.359 3
 6 22 -6 961.81 548.71 5
 6 22 -8 10273.2 658.291 4
 6 -22 8 10426.4 635.444 2
 6 -22 -8 10902.6 502.454 3
 -6 22 8 11155.2 1112.72 1
 6 -22 8 9839.19 676.963 3
 6 22 -8 10743.2 672.306 5
 6 22 8 10961.6 1108.33 1
 6 -22 -10 18.5838 471.734 2
 6 22 10 -1771.25 1031.35 1
 6 -22 -10 -36.4086 382.185 3
 6 -22 10 238.095 525.724 2
 6 22 -10 58.7988 562.679 5
 6 -22 10 587.048 581.571 3
 -6 22 10 -778.506 991.242 1
 -6 -22 12 7265.36 1127.58 3
 6 22 -12 9102.24 690.524 4
 6 -22 12 7831.62 640.27 2
 6 -22 -12 8685.92 493.198 3
 6 22 12 8340.56 1150.14 1
 6 -22 12 7289.35 703.05 3
 6 22 -12 7638.78 669.381 5
 -6 -22 14 340.356 1091.39 3
 6 22 14 363.45 1061.18 1
 6 -22 -14 -20.1683 499.821 2
 6 -22 -14 -250.989 388.334 3
 6 -22 14 16.2921 550.607 2
 -6 -22 16 4079.27 1211.7 3
 6 -22 16 3648.07 663.803 2
 6 22 16 4624.09 1069.97 1
 6 -22 -16 3712.83 465.573 3
 6 -22 -16 2768.72 542.755 2
 -6 -22 18 1069.78 1234.18 3
 -6 22 18 -400.761 970.639 1
 6 22 -18 126.384 674.634 4
 6 -22 -18 415.989 512.268 2
 6 22 -18 -902.104 634.281 5
 6 22 -20 9159.71 775.394 4
 6 -22 20 11517.2 842.311 2
 6 22 -20 8088.13 742.303 5
 -6 22 20 9810.41 1090.33 1
 -6 -22 22 -601.17 1331.78 3
 6 22 22 1148.47 1040.61 1
 6 22 -22 -56.3872 719.603 4
 6 -22 22 -47.5413 718.358 2
 6 22 -22 -1042.91 680.712 5
 6 -22 22 -122.741 834.795 3
 -6 22 22 -633.138 1045.87 1
 -6 -22 24 1872.43 1407.18 3
 6 22 24 1535.26 1038.85 1
 -6 22 24 1717.36 1096.92 1
 6 -22 24 1283.96 753.401 2
 6 22 -24 -1234.52 740.16 5
 6 -22 24 337.776 886.783 3
 -6 24 0 89.3018 1124.34 1
 6 24 0 -10.8278 559.786 4
 6 -24 0 -156.624 507.115 2
 6 -24 0 784.841 470.985 3
 6 24 0 -44.6774 574.716 5
 6 24 2 7165.06 627.676 4
 6 24 -2 6742.27 622.639 4
 6 24 -2 7711.77 656.27 5
 6 24 2 7442.92 675.835 5
 6 -24 2 8691.23 589.061 3
 6 24 4 -261.116 583.008 4
 6 24 -4 143.456 574.484 4
 6 -24 4 -54.9822 521.324 2
 6 24 4 -1079.17 610.681 5
 6 24 -4 289.287 575.273 5
 6 24 6 142.404 585.679 4
 6 24 -6 1789.49 626.238 4
 -6 24 6 -65.2642 1088.7 1
 6 -24 -6 309.678 525.012 2
 6 -24 6 -112.396 537.368 2
 6 -24 -6 982.047 415.66 3
 6 24 6 209.72 586.312 5
 6 24 -6 2282.73 626.206 5
 6 -24 6 858.319 549.015 3
 6 -24 -8 25.3783 511.326 2
 6 -24 -8 406.634 405.337 3
 6 -24 8 -26.1853 536.79 2
 6 -24 8 -532.758 558.543 3
 6 -24 -10 12576.1 668.325 2
 6 -24 10 11814.6 712.986 2
 6 -24 -10 13700.4 562.578 3
 6 24 12 -1908.15 1114.12 1
 6 -24 -12 -41.985 508.537 2
 6 -24 -12 -147.718 406.431 3
 6 -24 12 -462.715 588.001 2
 6 24 -14 86.6974 658.178 4
 6 24 14 1013.51 1098.35 1
 6 -24 -14 -354.033 540.484 2
 -6 24 14 138.672 1035.7 1
 6 24 -14 835.04 618.026 5
 6 -24 14 468.888 667.105 3
 6 24 -16 -70.9114 667.861 4
 -6 24 16 1160.34 1098.61 1
 6 24 -16 83.1 622.686 5
 -6 -24 16 -343.709 1210.18 3
 -6 24 18 7721.91 1132.16 1
 6 24 -18 6632.28 771.576 4
 6 24 18 6596.2 1177.26 1
 6 -24 18 9950.21 802.562 2
 6 -24 18 7033.61 825.513 3
 6 24 -18 5539.58 715.037 5
 -6 -24 20 419.944 1340.33 3
 -6 24 20 -135.754 1050.82 1
 6 24 20 261.622 1122.69 1
 6 24 -20 653.962 753.941 4
 6 -24 20 405.095 716.361 2
 6 24 -20 51.9005 676.219 5
 6 -24 20 -455.298 772.328 3
 6 -26 0 8429.19 581.023 3
 6 -26 -2 -37.4373 529.353 2
 6 -26 2 -107.326 543.347 2
 6 -26 -2 -321.967 464.373 3
 6 -26 2 -101.327 504.064 3
 6 -26 -4 724.814 546.709 2
 6 -26 4 919.713 577.932 3
 6 -26 4 702.919 567.679 2
 6 -26 -4 716.986 457.406 3
 -6 26 6 -118.061 1099.99 1
 6 -26 -6 96.2244 517.172 2
 6 -26 6 472.797 565.528 2
 6 -26 -6 568.745 441.75 3
 6 26 -6 448.893 625.986 5
 6 -26 -8 4732 612.396 2
 6 -26 8 3734.44 612.171 2
 6 -26 -8 5332.58 491.774 3
 6 26 -8 4261.3 690.353 5
 6 26 -10 136.712 665.095 4
 6 26 -10 531.198 637.975 5
 6 26 10 -1715.03 1131.44 1
 6 -26 10 60.5014 617.599 3
 -6 26 10 -96.3952 1132.11 1
 6 26 -12 6146.12 698.493 5
 6 -26 12 5470.02 714.488 3
 6 26 12 7184.55 1212.69 1
 6 26 -14 170.691 709.419 4
 -6 26 14 126.692 1128.16 1
 6 26 -14 655.821 650.935 5
 6 -26 14 -159.533 698.963 3
 6 -26 16 1877.72 725.391 3
 6 26 -16 139.593 735.569 4
 6 26 16 1008.22 1172.07 1
 -6 26 16 755.298 1148 1
 6 -26 16 -155.623 665.632 2
 6 26 -16 1895.74 699.676 5
 6 26 18 32.5735 1150.19 1
 -6 26 18 612.602 1124.65 1
 6 -26 18 -26.6286 676.722 2
 6 26 -18 2570.14 732.448 5
 6 -26 18 -202.015 744.203 3
 6 28 0 236.218 641.794 4
 -6 28 0 54.4971 1231.42 1
 6 -28 0 -762.615 601.251 2
 6 28 0 -427.352 673.281 5
 6 28 2 4056.24 694.48 4
 6 -28 2 3377.85 652.703 2
 6 28 -2 139.448 683.053 4
 -6 28 2 394.258 1277.96 1
 6 28 2 4026.06 700.794 5
 6 28 -2 3073.04 674.037 5
 -6 28 -2 552.56 1301.93 1
 6 28 4 62.5502 671.204 4
 -6 28 -4 329.753 1285.97 1
 -6 28 4 -484.062 1236.22 1
 6 -28 4 1266.74 633.428 2
 6 28 4 -193.208 655.26 5
 6 28 -4 -121.467 642.144 5
 6 -28 6 1469.15 626.807 3
 6 28 -6 370.787 646.053 5
 6 28 6 148.491 622.568 4
 6 28 -6 -79.6654 659.253 4
 -6 28 6 -175.23 1173.03 1
 -6 28 -6 1940.57 1255.05 1
 6 -28 -6 585.239 476.749 3
 6 28 6 690.776 644.943 5
 -6 28 8 346.707 1217 1
 6 28 -8 147.522 676.485 4
 6 -28 8 -715.712 624.373 3
 6 28 -8 -653.578 654.872 5
 6 28 -10 6211.82 756.929 5
 6 -28 10 6218.08 715.147 3
 6 28 -12 10.2914 744.33 4
 6 28 12 54.8246 1151.79 1
 6 -28 12 -565.992 653.081 2
 -6 28 12 326.878 1174.71 1
 6 28 -12 -11.7615 677.181 5
 6 -28 12 -260.505 678.736 3
 6 30 0 4.63939 701.363 4
 6 -30 0 2904.99 564.517 3
 6 30 0 2812.4 725.376 5
 -6 30 0 325.61 1342.25 1
 6 30 2 4.83469 716.365 4
 6 30 -2 64.991 689.735 4
 -6 30 -2 247.584 1280.07 1
 6 30 2 1205.9 692.74 5
 6 -30 -2 -417.889 523.803 3
 -6 30 2 -353.926 1273.36 1
 6 -30 2 41.9544 564.154 3
 6 30 -2 128.316 684.31 5
 6 30 4 134.882 686.938 4
 6 30 -4 -27.9836 688.966 4
 -6 30 4 -923.93 1259.13 1
 6 -30 4 335.61 606.673 3
 6 30 4 2283.36 695.224 5
 6 30 -4 -711.464 692.699 5
 -6 30 -4 -67.4176 1294 1
 6 30 -6 -28.4894 718.452 4
 6 30 -6 -1202.49 707.544 5
 7 1 -1 166.191 200.734 3
 7 -1 -1 327.15 217.113 3
 7 1 1 234.783 200.884 3
 7 1 -1 136.118 105.098 2
 7 -1 1 215.901 205.615 3
 7 -1 -1 113.914 139.25 2
 7 -1 1 125.782 140.789 2
 7 1 1 154.96 80.3882 2
 7 1 1 394.585 176.834 5
 7 1 -1 251.526 202.763 5
 7 -1 1 197.344 159.966 5
 7 -1 -1 247.007 195.569 5
 7 1 -3 37233.3 470.372 2
 7 -1 -3 38603.9 502.704 2
 7 -1 3 41284.5 491.794 2
 7 1 -3 41664.8 622.168 3
 7 1 3 39253.8 573.855 3
 7 -1 3 38598.4 595.914 3
 7 1 3 37651.2 453.878 5
 7 -1 3 33802.9 407.547 5
 7 1 -3 39932.8 592.966 5
 7 1 3 41286.7 581.957 1
 7 -1 -3 40552.7 594.82 5
 7 -1 5 193682 1833.65 4
 7 1 -5 194148 1854.28 2
 7 1 5 194944 1935.4 3
 7 -1 5 198929 1976.9 3
 -7 -1 5 185985 1865.13 1
 7 1 -5 195435 1989.79 5
 7 -1 -5 200784 2004.37 5
 7 1 5 205457 2006.69 1
 -7 1 5 203910 1989.57 1
 7 1 7 29651.2 404.184 4
 -7 -1 7 28992.8 463.066 1
 7 -1 -7 36698.9 635.812 3
 -7 1 7 33095 575.241 1
 7 1 7 31730.1 536.349 3
 7 -1 7 33635.3 598.931 3
 7 1 -7 31416.2 607.044 5
 7 -1 7 34117.7 635.41 1
 7 -1 -7 34005.1 641.585 5
 7 1 7 33097.8 620.151 1
 7 1 -9 3928.59 252.925 2
 7 -1 -9 4152.13 253.92 2
 -7 1 9 3968.36 353.99 1
 7 1 -9 3947.62 341.817 3
 7 -1 -9 3979.63 319.656 3
 7 1 9 3719.1 289.189 3
 7 -1 9 3696.34 315.889 3
 -7 -1 9 3667.06 268.448 1
 7 1 -11 2270.4 268.613 2
 7 -1 -11 1872.1 254.868 2
 7 -1 11 2173.35 404.207 1
 7 1 11 2166.06 415.468 1
 7 1 -11 1930.62 330.691 3
 7 -1 -11 2053.98 330.715 3
 -7 -1 11 2434.33 334.468 1
 7 1 11 2237.01 308.883 3
 -7 1 11 1975.73 374.259 1
 7 1 -11 1802.76 389.247 5
 7 -1 -11 1474.72 385.378 5
 7 -1 -13 15623.5 436.256 2
 7 -1 -13 16440.3 498.131 3
 -7 -1 13 18452.5 503.487 1
 -7 1 13 17174.8 538.983 1
 7 1 13 15070.5 502.423 3
 7 1 -13 15503.4 557.752 5
 7 -1 -13 15311.3 555.404 5
 7 -1 13 16500.4 597.632 1
 7 1 13 16362.8 618.618 1
 7 -1 -15 13291.5 436.273 2
 7 1 -15 15602 500.662 4
 7 -1 -15 14308.8 493.345 3
 -7 1 15 15604.1 585.782 1
 7 -1 15 14821.7 585.265 3
 7 1 -15 13674.3 560.564 5
 7 -1 -15 14230.4 567.857 5
 7 -1 15 15162.2 621.503 1
 7 1 15 15464.7 647.548 1
 7 1 17 13624.6 667.08 1
 7 1 -17 14897.7 544.124 4
 7 -1 -17 12995.9 510.605 4
 7 1 -17 13137.9 588.089 5
 7 -1 -17 12221.2 574.737 5
 7 -1 17 13084.4 649.368 3
 7 -1 17 13364.9 652.968 1
 7 -1 19 641.955 549.503 1
 7 1 19 239.648 557.265 1
 7 1 -19 864.688 429.106 4
 7 -1 -19 482.418 422.336 4
 7 1 19 -29.6587 529.802 3
 7 -1 19 476.657 562.724 3
 7 1 -19 496.22 448.6 5
 7 -1 -19 245.223 467.558 5
 7 -1 21 2868.17 623.561 1
 7 1 21 3021.2 637.622 1
 7 1 -21 2780.08 479.508 4
 7 -1 -21 2865.38 470.787 4
 7 -1 -21 2695.36 509.24 5
 7 -1 21 1924.05 603.744 3
 7 1 -21 2590.15 494.879 5
 7 1 23 16522.2 817.718 1
 7 1 -23 16607.7 640.006 4
 7 -1 -23 17211.4 639.914 4
 7 -1 23 14145.8 781.403 3
 7 1 -23 16437.6 682.672 5
 7 -1 -23 15439.1 684.609 5
 7 -1 23 17301.5 831.095 1
 7 1 -25 29718.6 787.256 4
 7 -1 -25 28834.8 776.946 4
 7 -1 -25 26318.9 839.447 5
 7 1 -25 26985.1 827.14 5
 7 -1 25 30691.2 1002.97 1
 7 1 25 29402.5 992.256 1
 7 1 -27 7967.52 626.397 4
 7 -1 -27 7217.9 601.181 4
 7 -1 -27 6925.49 636.416 5
 7 1 -27 6759.39 620.698 5
 7 -1 27 8594.2 792.579 1
 7 1 27 8384.34 804.528 1
 7 -1 31 758.568 742.561 1
 7 1 31 1216.34 789.717 1
 7 1 -31 1040.28 625.843 4
 7 1 -31 -127.723 612.478 5
 7 -1 -31 -378.132 630.099 5
 7 -1 33 3029.43 780.615 1
 7 1 33 2514.66 809.752 1
 7 1 -33 3098.81 677.111 4
 7 -1 -33 484.754 667.823 4
 7 1 -33 2570.48 662.406 5
 7 -1 -33 2871.48 651.045 5
 7 3 1 12825.6 297.864 5
 7 -3 -1 13071 284.596 2
 7 -3 1 12687 279.549 2
 7 3 -1 12275.6 341.351 3
 7 3 1 12897.9 320.243 3
 7 3 -1 12728.4 331.219 5
 7 -3 1 11711 250.734 5
 7 3 1 13212.2 295.317 1
 7 -3 -1 13444.7 331.642 5
 7 -3 3 86827.6 946.811 2
 7 3 -3 86949.3 1038.41 3
 7 3 3 83119.7 965.476 3
 7 3 3 83204.6 912.221 5
 7 3 -3 83758.8 1016.9 5
 7 3 3 85324.6 990.355 1
 -7 3 5 9235.41 464.664 1
 7 3 -5 8335.25 238.793 2
 7 -3 -5 9866.9 339.501 3
 7 3 5 8763.49 272.796 3
 7 3 5 9010.08 242.652 5
 7 3 -5 8817.88 346.079 5
 7 -3 -5 8931.07 392.879 5
 7 3 5 8902.4 361.604 1
 7 3 7 78032 943.776 1
 7 -3 -7 79553.2 812.238 2
 7 3 7 74435.8 774.331 3
 -7 3 7 76165.2 949.324 1
 7 -3 -7 77685.1 960.847 5
 7 3 -9 3846.45 266.974 2
 7 -3 -9 4206.99 276.248 2
 -7 3 9 3957.34 414.422 1
 7 3 -9 4166.42 334.043 3
 7 -3 -9 4360.49 337.136 3
 7 3 9 3663.05 246.614 3
 7 -3 9 4229.57 398.858 1
 7 3 11 3191.4 430.864 1
 -7 3 11 3416.26 426.717 1
 7 -3 -11 3965.26 288.362 2
 7 3 -11 3580.01 349.085 4
 7 -3 -11 3636.84 327.1 3
 7 3 11 3514.63 291.342 3
 7 -3 11 3827.85 395.226 3
 7 3 -11 3987.82 419.577 5
 7 -3 11 3816.66 433.249 1
 7 -3 -11 3533.02 419.5 5
 7 3 13 17514.2 635.358 1
 7 -3 -13 16695.8 450.94 2
 7 3 -13 18932.7 507.608 4
 7 -3 -13 18062.3 526.393 3
 7 3 13 15968.5 462.077 3
 7 -3 13 18176.6 585.316 3
 -7 3 13 16990.6 600.247 1
 7 3 -13 16761 568.44 5
 7 -3 13 18344.3 625.893 1
 7 -3 -13 17748.1 589.949 5
 7 3 15 28287.5 790.681 1
 7 -3 -15 27786.4 591.832 2
 7 3 -15 28755.7 634.136 4
 7 -3 -15 29418.4 649.179 3
 7 3 15 28507.3 647.942 3
 -7 3 15 28350.3 728.016 1
 7 -3 15 29678.5 770.825 3
 7 3 -15 28219.6 719.418 5
 7 -3 15 30194.5 774.618 1
 7 -3 -15 28589.2 732.175 5
 7 -3 -17 14075.6 474.361 2
 7 3 17 15888.5 707.6 1
 7 -3 17 16920.6 684.989 1
 7 3 -17 16819.5 559.051 4
 7 -3 -17 13049.9 502.54 3
 7 -3 17 17667.4 741.674 3
 7 3 -17 16078.5 626.382 5
 7 -3 -17 15587.5 627.033 5
 7 -3 -19 -286.571 491.986 5
 -7 3 19 307.259 554.4 1
 7 -3 19 513.754 540.091 1
 7 3 -19 446.771 444.205 4
 7 -3 -19 149.281 408.221 4
 7 3 19 796.037 575.646 1
 7 -3 19 -591.811 607.81 3
 7 3 -19 357.066 452.768 5
 7 3 21 8268.41 694.219 1
 7 -3 -21 8815.14 535.935 4
 7 3 -21 8336.56 540.96 4
 7 -3 21 6854.22 726.16 3
 7 3 -21 7608.91 564.044 5
 7 -3 -21 7530.64 593.143 5
 7 -3 21 8047.91 663.165 1
 7 3 23 16385.1 849.486 1
 7 3 -23 15094.4 644.933 4
 7 -3 -23 14834.5 623.511 4
 7 -3 23 13069.1 823.678 3
 7 3 -23 14269.4 665.486 5
 7 -3 -23 13831.8 687.471 5
 7 -3 23 16111.5 792.87 1
 7 3 25 6807.59 768.748 1
 7 3 -25 7035.03 604.158 4
 7 -3 -25 7191.03 571.476 4
 7 -3 25 4837.04 763.735 3
 7 3 -25 6363.51 608.463 5
 7 -3 -25 6100.12 619.379 5
 7 -3 25 8065.52 735.194 1
 7 3 27 7643.41 797.072 1
 7 3 -27 8873.99 641.107 4
 7 -3 -27 9609.59 623.77 4
 7 3 -27 9027.82 650.873 5
 7 -3 -27 7979 664.571 5
 7 -3 27 9071.06 780.215 1
 7 -3 31 484.588 740.073 1
 7 3 31 6.54838 755.076 1
 7 -3 -31 -529.503 666.531 5
 7 -3 33 2424.32 768.773 1
 7 3 -33 2527.79 652.197 4
 7 -3 -33 371.341 648.846 4
 7 3 33 2452.21 789.659 1
 7 3 -33 1814.25 648.958 5
 7 -3 -33 2560.61 695.873 5
 7 5 -1 6320.14 294.894 3
 7 5 1 6466.76 289.503 3
 7 -5 -1 6392.95 305.873 3
 7 5 1 6221.08 268.772 5
 7 5 -1 6638.11 303.551 5
 7 5 -1 5811.34 185.713 1
 7 -5 1 6106.8 276.059 5
 7 -5 -1 5819.82 322.073 5
 7 5 1 6065.53 258.581 1
 7 5 -3 1241.83 134.552 2
 7 -5 -3 1603.59 210.536 2
 7 5 3 1635.31 263.089 1
 7 5 -3 1653.85 267.265 3
 7 -5 -3 1594.57 255.092 3
 7 5 -3 1650.55 275.715 5
 7 -5 3 1022.48 154.204 5
 7 5 -5 74270.6 890.239 2
 7 5 5 81017.9 1046.64 1
 -7 5 5 80767.6 1207.67 1
 7 -5 -5 86256.1 978.184 2
 7 5 5 78972.5 916.946 3
 7 -5 -5 87804.2 1045.21 3
 7 5 5 78333 927.373 5
 7 5 -5 80500.8 1050.41 5
 7 -5 -5 77848.4 1063.81 5
 7 -5 -7 12581.6 355.141 2
 7 -5 7 12971.2 379.376 2
 7 -5 -7 13351.6 384.837 3
 7 5 7 10962.5 278.645 3
 7 -5 7 12539 441.735 3
 -7 5 7 11550.5 550.98 1
 7 -5 -7 10905.8 449.358 5
 7 -5 -9 10024.7 340.902 2
 7 5 -9 9793.02 395.482 4
 7 -5 9 9494.79 381.484 2
 7 -5 -9 9462.67 378.765 3
 7 5 9 8219.75 263.505 3
 7 -5 9 10176.8 453.032 3
 7 5 -9 9405.15 449.957 5
 7 -5 -11 4064.21 304.317 2
 7 5 11 4272.92 468.668 1
 7 5 -11 5204.7 402.949 4
 -7 5 11 4184.48 505.718 1
 7 -5 -11 4898.21 343.549 3
 7 5 11 3689.86 237.419 3
 7 -5 11 4313.77 432.045 3
 7 5 -11 5763.33 444.845 5
 7 -5 11 2394.26 360.015 2
 7 -5 -11 4119.77 430.527 5
 7 -5 -13 21213 514.321 2
 7 5 13 21708 692.907 1
 7 5 -13 23155.2 558.575 4
 7 -5 -13 20837.3 552.456 3
 7 -5 13 22081.4 677.35 3
 7 5 -13 21940.4 636.899 5
 7 -5 13 23128.1 675.919 1
 7 -5 -13 22363.5 649.956 5
 7 -5 -15 48540.8 813.317 2
 7 5 15 47461 1000.16 1
 7 5 -15 48154.2 820.482 4
 7 -5 -15 50735.8 870.037 3
 7 -5 15 52262.7 1036.75 3
 7 5 -15 47832.7 924.374 5
 7 -5 15 53629.9 1001.56 1
 7 -5 -15 48299 938.676 5
 7 -5 -17 4101.46 370.426 2
 7 5 17 5266.1 598.895 1
 7 5 -17 5526.01 470.609 4
 7 -5 -17 4111.97 410.179 3
 -7 5 17 4303.93 568.338 1
 7 -5 17 5042.48 653.082 3
 7 -5 17 5573.31 566.006 1
 7 -5 -17 4531.85 500.106 5
 7 5 -17 3853.7 494.373 5
 7 -5 -19 1924.55 500.097 5
 7 -5 19 2633.24 583.031 1
 7 5 -19 2287.37 472.793 4
 -7 5 19 2592 583.676 1
 7 -5 -19 2152.57 359.509 2
 7 -5 -19 2032.87 380.468 3
 7 5 19 2598.74 608.499 1
 7 -5 19 2318.23 661.382 3
 7 5 -19 2674.56 504.557 5
 7 -5 -21 1359.86 530.075 5
 7 -5 21 2008.42 624.529 1
 -7 5 21 1682.74 628.361 1
 7 5 -21 1579.18 501.116 4
 7 -5 -21 1884.79 480.409 4
 7 5 21 2507.28 658.056 1
 7 -5 21 1835.09 700.524 3
 7 5 -21 2249.71 509.165 5
 7 5 23 13483.7 813.149 1
 7 5 -23 14120.5 677.091 4
 7 -5 -23 14829.4 630.936 4
 7 -5 23 12943.2 873.778 3
 7 5 -23 13800.5 681.76 5
 7 -5 -23 13594.9 703.212 5
 7 5 25 9013.61 796.808 1
 7 5 -25 8855.63 650.462 4
 7 -5 -25 9591.49 616.315 4
 7 5 -25 9613.08 655.725 5
 7 -5 25 7536.59 833.888 3
 7 -5 25 10399.5 784.019 1
 7 -5 -25 9872.58 690.99 5
 7 5 -27 2838.49 612.103 4
 7 -5 -27 2952.77 566.208 4
 7 5 27 2935.63 749.737 1
 7 -5 27 1609.04 780.497 3
 7 -5 -29 -449.566 648.816 5
 7 -5 29 966.818 753.755 1
 7 -5 29 -31.9171 759.602 3
 7 5 -29 1406.81 616.491 5
 7 -5 31 1035.24 758.114 1
 7 5 31 1552.56 801.293 1
 7 -5 31 -65.7869 797.841 3
 7 5 33 1295.53 861.13 1
 7 5 -33 5595.71 689.088 4
 7 -5 -33 419.345 661.198 4
 7 -5 33 4618.11 824.464 1
 7 5 -33 4096.85 677.224 5
 7 -5 -33 3315.78 689.964 5
 7 7 -1 4972.06 215.661 1
 7 7 1 5367.76 289.931 1
 7 -7 -1 5689.32 278.22 2
 7 -7 1 5950.83 284.06 2
 7 7 -1 5805.44 293.36 3
 7 7 1 5403.32 279.424 3
 7 -7 -1 5703.86 317.052 3
 7 -7 1 6182.92 321.485 3
 7 7 1 5488.44 289.918 5
 7 7 -1 5647.79 315.973 5
 7 7 3 62720.7 803.99 1
 7 7 -3 58495.7 638.724 4
 7 -7 -3 68311.6 783.509 2
 7 -7 3 64963.8 787.082 2
 7 7 -3 58893.7 619.019 2
 7 7 3 64957.2 711.238 3
 7 -7 -3 69365.4 834.763 3
 7 -7 3 64253.3 845.817 3
 7 7 3 61482.9 759.77 5
 -7 7 5 3424.92 541.2 1
 7 -7 -5 3471.62 271.507 2
 7 7 5 3364.77 361.924 1
 7 -7 5 3353.56 289.159 2
 7 -7 -5 4110.16 300.771 3
 7 7 5 3482.61 278.235 5
 7 -7 5 3844.05 351.012 3
 7 -7 -7 45885.2 693.562 2
 7 7 -7 44786.9 656.712 4
 7 7 7 40812.5 787.521 1
 7 -7 7 46153.9 725.366 2
 7 7 7 41655.2 546.796 3
 7 -7 -7 46698.9 728.194 3
 7 7 7 39129.2 627.301 5
 7 -7 7 46220.4 800.35 3
 7 7 -7 45517.4 781.737 5
 7 -7 -9 2958.39 281.3 2
 7 -7 9 3657.71 362.472 2
 7 -7 -9 2535.28 291.454 3
 7 7 -9 2765.47 408.139 5
 7 -7 -9 2600.23 402.263 5
 7 -7 -11 16089.9 456.706 2
 7 7 -11 15418.8 506.035 4
 7 7 11 15891.7 631.652 1
 7 -7 11 16617.8 523.504 2
 7 -7 -11 16158.3 463.047 3
 7 -7 11 15968.7 587.916 3
 7 7 -11 16466.1 569.456 5
 7 -7 -11 16741.3 579.446 5
 7 -7 -13 38149.6 697.322 2
 -7 7 13 39762 948.217 1
 7 7 -13 36506.4 714.339 4
 7 7 13 37448.7 894.047 1
 7 -7 13 37315.1 752.439 2
 7 -7 -13 39477.9 720.599 3
 7 -7 13 36897.4 857.603 3
 7 7 -13 36294.2 776.399 5
 7 -7 -13 39487 848.261 5
 7 -7 -15 9965.12 422.818 2
 7 7 -15 8894.26 490.419 4
 7 7 15 9250.76 653.465 1
 7 -7 15 9171.93 506.283 2
 7 -7 -15 9615.01 449.041 3
 7 -7 15 9602.71 603.535 3
 7 7 -15 9207.1 513.976 5
 -7 7 15 7565.32 666.716 1
 7 -7 -15 10376.8 577.387 5
 7 -7 -17 25803.9 641.97 2
 7 7 -17 28901.4 698.357 4
 7 7 17 27410 878.705 1
 7 7 -17 25539.7 732.098 5
 7 -7 -17 27567.4 680.534 3
 7 -7 17 31025.6 953.136 3
 -7 7 17 27629.9 872.784 1
 7 -7 -17 28041.2 782.349 5
 7 -7 -19 1284.65 529.423 5
 7 -7 19 1241.49 577.771 1
 7 7 -19 794.385 487.577 4
 7 -7 -19 868.188 363.091 2
 7 -7 -19 930.025 405.265 3
 -7 7 19 530.741 614.424 1
 7 -7 19 811.652 677.65 3
 7 7 -19 1016.14 483.117 5
 7 -7 -21 2065.73 574.611 5
 7 -7 21 3190.7 630.074 1
 7 7 -21 2168.63 546.56 4
 -7 7 21 2267.29 663.985 1
 7 7 21 2355.28 671.793 1
 7 -7 21 1899.56 727.913 3
 7 7 -21 2509.93 533.634 5
 7 -7 -23 3986.98 619.661 5
 7 7 23 3848.25 727.316 1
 -7 7 23 3788.37 697.776 1
 7 7 -23 2688.81 592.765 4
 7 -7 -23 3726.67 540.374 4
 7 7 -23 4076.02 586.684 5
 7 -7 23 4548.61 677 1
 7 -7 23 3820.66 796.275 3
 7 7 25 12482.9 847.664 1
 7 -7 -25 12653.2 641.403 4
 7 -7 25 11039.9 924.235 3
 7 7 -25 11912.4 691.975 5
 7 -7 25 13236.9 799.378 1
 7 -7 -25 12076.1 746.567 5
 7 -7 -27 3387.87 587.157 4
 7 -7 27 2073.36 834.375 3
 7 -7 -29 -853.207 686.63 5
 7 -7 29 2583.11 749.038 1
 7 7 -29 984.895 637.656 4
 7 7 29 302.759 737.449 1
 7 -7 29 521.097 829.991 3
 7 7 -29 739.001 606.584 5
 7 7 31 4959.47 845.796 1
 7 -7 31 2619.95 764.742 1
 7 7 -31 2361.81 712.351 4
 7 7 -31 2553.32 660.823 5
 7 -7 -33 2986.33 751.835 5
 7 7 33 7824.62 897.033 1
 7 -7 -33 129.751 669.328 4
 7 7 -33 1859.76 724.256 4
 7 -7 33 5316.99 807.735 1
 7 -7 33 1431.21 832.235 3
 7 7 -33 3468.83 671.967 5
 7 9 1 4413.45 163.023 4
 7 9 -1 5929.25 230.091 4
 7 -9 -1 7298.76 334.173 2
 7 -9 1 9487.8 369.742 2
 7 9 -1 6321.84 305.244 1
 7 9 1 6539.06 353.121 1
 7 -9 -1 7823.22 354.379 3
 7 -9 1 9535.49 391.747 3
 7 -9 -3 29487.9 566.646 2
 7 -9 3 30715.9 576.371 2
 7 9 3 28646.1 616.062 1
 7 -9 -3 32387.5 596.996 3
 7 -9 3 31380.9 633.066 3
 -7 9 5 77019.9 1258.47 1
 7 9 -5 73044.3 820.278 4
 7 -9 -5 78734.9 919.733 2
 7 -9 5 74348.1 924.122 2
 7 9 5 71304.6 999.799 1
 7 -9 -5 79150 941.782 3
 7 -9 5 73939.7 1008.65 3
 7 9 5 70294.6 883.373 5
 7 9 -5 77871.8 992.767 5
 7 -9 -7 6685.96 331.203 2
 7 9 -7 6330.22 360.662 4
 7 -9 7 6571.65 382.597 2
 7 -9 -7 7086.22 342.41 3
 7 -9 7 7235.97 434.626 3
 7 9 7 5954.82 341.932 5
 -7 9 7 6069.7 640.696 1
 7 9 -7 5639.81 425.823 5
 -7 9 9 977.23 563.557 1
 7 -9 9 1877.65 351.846 2
 7 9 -9 1554.97 362.428 4
 7 -9 -9 1116.29 281.933 2
 7 -9 -9 870.617 275.887 3
 7 9 9 526.865 457.068 1
 7 -9 9 1540.21 396.853 3
 7 9 -9 635.384 396.463 5
 7 -9 -11 4982.13 358.904 2
 7 9 -11 4679.05 423.271 4
 7 -9 11 5059.06 405.839 2
 -7 9 11 5951.05 649.575 1
 7 -9 -11 5041.25 359.037 3
 7 -9 11 4872.26 482.358 3
 7 9 11 3585.29 555.592 1
 7 9 -11 4709.9 452.188 5
 7 -9 -13 22763.7 553.711 2
 7 9 -13 19804.2 581.392 4
 -7 9 13 27069.3 899.197 1
 7 9 13 19599.4 731.816 1
 7 -9 13 18822 603.776 2
 7 -9 -13 22024.4 564.072 3
 7 -9 13 19745.8 704.037 3
 7 9 -13 18276.6 613.76 5
 7 -9 -13 24766.3 779.455 5
 -7 9 15 47841.2 1081.56 1
 7 -9 -15 44431.9 799.725 2
 7 9 -15 44604 838.869 4
 7 9 15 42659.6 1007.34 1
 7 -9 15 46562.8 919.49 2
 7 -9 15 46510.3 1029.54 3
 7 -9 -15 47108.5 821.098 3
 7 9 -15 44116.7 895.408 5
 7 -9 -15 47020.1 981.168 5
 7 -9 -17 14029.8 511.753 2
 7 9 -17 13701.6 570.788 4
 7 9 17 12680.3 750.423 1
 7 -9 17 13631.8 623.715 2
 7 -9 -17 14045.1 525.621 3
 7 -9 17 14425 809.88 3
 7 9 -17 12970.4 602.523 5
 -7 9 17 13979.8 796.021 1
 7 -9 -17 14006.5 692.9 5
 7 -9 -19 2222.41 599.009 5
 7 9 -19 1527.36 509.845 4
 7 -9 -19 1543.67 405.881 2
 7 -9 -19 1230.14 410.736 3
 -7 9 19 1917.2 702.776 1
 7 9 19 1001.52 649.831 1
 7 -9 19 1735.82 523.858 2
 7 -9 19 1068.75 715.599 3
 7 9 -19 1033.16 484.379 5
 7 -9 -21 928.418 618.268 5
 7 9 -21 700.54 541.384 4
 7 -9 -21 -3.92836 411.774 2
 7 -9 -21 320.35 428.649 3
 -7 9 21 1285.35 716.391 1
 7 9 21 271.476 684.679 1
 7 -9 21 230.513 548.726 2
 7 -9 21 194.279 729.946 3
 7 9 -21 896.676 523.096 5
 7 9 23 7668.47 796.848 1
 7 -9 -23 9461.07 598.484 4
 7 -9 23 8950.67 662.21 2
 -7 9 23 8381.92 781.929 1
 7 -9 23 8208.49 875.655 3
 7 9 -23 8228.95 617.821 5
 7 -9 -23 9637.91 715.092 5
 7 9 -25 3583.09 634.512 4
 7 -9 -25 5127.14 590.759 4
 7 -9 25 4805.42 641.771 2
 -7 9 25 4420.31 780.333 1
 7 9 25 4077.37 774.738 1
 7 9 -25 4340.8 591.045 5
 7 -9 25 4265.98 875.653 3
 7 -9 -25 4474.53 703.803 5
 7 -9 -27 5530.85 617.172 4
 7 -9 27 5119.14 903.074 3
 7 -9 -29 -223.757 705.88 5
 7 9 29 649.883 769.592 1
 7 9 -29 -26.0152 587.319 5
 7 -9 -31 172.794 726.18 5
 7 9 -31 -220.868 701.019 4
 7 -9 -31 -95.1827 608.611 4
 7 9 -31 -202.91 607.73 5
 7 -9 31 155.951 863.171 3
 7 -11 -1 3696.47 317.524 2
 7 -11 1 3304.11 318.116 2
 7 11 1 2961.85 403.345 1
 7 11 -1 2892.33 372.145 1
 7 -11 -1 3339.25 316.701 3
 7 -11 1 3606.78 339.052 3
 7 11 1 2891.23 344.814 5
 7 11 -1 3128.48 354.652 5
 7 11 -3 13480 391.104 4
 7 -11 -3 13350.8 421.79 2
 7 -11 3 12189.9 433.213 2
 7 11 3 12804.9 536.333 1
 7 -11 -3 14100.7 433.79 3
 7 -11 3 12787.6 482.144 3
 7 11 3 11919.9 435.957 5
 7 11 -3 13113.7 477.563 5
 -7 11 5 31696.7 971.745 1
 7 11 -5 33192.2 595 4
 7 -11 -5 32698.7 621.23 2
 7 -11 5 30402.1 625.743 2
 7 11 5 29602.4 727.135 1
 7 -11 -5 32772.4 614.589 3
 7 -11 5 32092.6 694.82 3
 7 11 5 29689.9 618.355 5
 7 11 -5 33547.8 709.215 5
 7 11 -7 34647.8 632.231 4
 7 -11 -7 34253.2 651.205 2
 7 -11 7 32368.2 660.775 2
 7 -11 -7 34446.9 638.394 3
 7 -11 7 32486.9 722.774 3
 7 11 7 30945.8 634.752 5
 -7 11 7 33584.3 995.858 1
 7 11 -7 32374.4 731.454 5
 -7 11 9 1495.73 630.318 1
 7 11 -9 1631.03 376.32 4
 7 -11 -9 1019.24 310.724 2
 7 -11 -9 1479.21 290.75 3
 7 -11 9 1824.17 357.597 2
 7 -11 9 1118.32 409.004 3
 7 11 -9 1584.55 408.158 5
 7 11 9 1189.77 506.889 1
 7 -11 -11 3154.03 356.325 2
 7 11 -11 3057.68 419.893 4
 7 -11 11 3881.39 417.777 2
 7 -11 -11 3688.06 327.828 3
 7 11 -11 3294.44 444.279 5
 7 -11 11 2539.01 480.702 3
 -7 11 11 3238.71 680.12 1
 7 11 11 2622.91 571.95 1
 7 -11 -13 25070.8 609.643 2
 7 11 -13 23065.8 623.708 4
 -7 11 13 27743.5 950.658 1
 7 -11 13 24400.6 695.416 2
 7 11 13 25307.9 848.695 1
 7 -11 -13 26030.5 601.188 3
 7 -11 13 23408.4 765.14 3
 7 11 -13 23234.5 689.207 5
 7 -11 -15 39029.7 763.704 2
 -7 11 15 41963.6 1098.14 1
 7 11 -15 38108.5 793.449 4
 7 11 15 38893.6 1020.04 1
 7 -11 15 37824.9 871.813 2
 7 -11 -15 38983 783.952 3
 7 -11 15 39480.9 991.305 3
 7 11 -15 35545.1 841.795 5
 7 -11 -17 13531.4 527.171 2
 7 11 -17 13841 620.856 4
 7 11 17 12733 797.415 1
 7 -11 17 13732.2 637.274 2
 7 -11 -17 13956.7 529.897 3
 7 -11 17 13940 797.854 3
 7 11 -17 12754.7 628.958 5
 -7 11 17 14197.3 845.063 1
 7 -11 -17 14989.4 757.391 5
 7 -11 -19 2707.85 650.814 5
 7 11 -19 1446.3 554.475 4
 7 -11 -19 228.716 444.226 2
 7 -11 -19 1738.36 436.903 3
 -7 11 19 3127.49 822.311 1
 7 11 19 1550.93 683.29 1
 7 -11 19 1594.13 546.63 2
 7 -11 19 1946.69 741.04 3
 7 11 -19 1797.97 537.437 5
 7 -11 -21 3129.25 686.995 5
 7 11 -21 725.076 597.011 4
 7 -11 -21 190.052 440.952 2
 7 -11 -21 1574.65 454.057 3
 -7 11 21 2538.78 766.135 1
 7 11 21 1401.09 710.771 1
 7 -11 21 1449.17 587.643 2
 7 11 -21 1711.09 546.284 5
 7 -11 21 1992.77 784.574 3
 7 -11 -23 6219.32 500.864 2
 7 11 -23 3448.64 678.302 4
 7 11 23 6347.28 791.545 1
 7 -11 23 5799.15 657.543 2
 7 -11 -23 5568.13 509.586 3
 -7 11 23 6261.42 818.085 1
 7 11 -23 5672.01 614.222 5
 7 -11 23 5169.29 836.341 3
 7 -11 -23 6612.87 770.21 5
 7 -11 -25 9594.83 650.679 4
 7 11 25 8266.31 840.884 1
 -7 11 25 8382.21 849.187 1
 7 -11 25 8500.37 940.613 3
 7 -11 -27 6.41222 720.925 5
 -7 11 27 2442.63 813.821 1
 7 11 -27 1840.86 651.622 4
 7 -11 -27 184.455 620.741 4
 7 -11 27 2668.79 669.309 2
 7 11 -27 1835.43 594.011 5
 7 -11 -29 -139.583 766.704 5
 7 11 29 -675.089 818.274 1
 7 -11 29 -192.812 659.204 2
 7 11 -29 -186.537 606.757 5
 7 -11 29 -690.868 893.673 3
 7 -11 -31 122.439 781.353 5
 7 11 -31 -5.0501 689.811 4
 7 -11 -31 19.8206 636.836 4
 7 11 31 1199.65 810.363 1
 7 -11 31 1141.18 722.392 2
 7 11 -31 -32.7581 639.575 5
 7 -11 31 -229.216 931.739 3
 7 13 1 1374.27 277.382 4
 7 13 -1 1372.35 308.259 4
 7 13 1 1430.24 456.265 1
 7 13 1 1022.12 378.306 5
 7 -13 -1 1095.24 309.853 2
 7 -13 1 1537.4 315.687 2
 7 -13 -1 1517.09 309.276 3
 7 -13 1 1232.13 319.726 3
 7 13 -1 1441.34 375.95 5
 7 13 3 11673.4 341.615 4
 7 13 -3 13134.3 440.841 4
 7 -13 -3 13454 447.588 2
 7 -13 3 12235.2 462.384 2
 -7 13 3 9900.74 849.032 1
 7 -13 -3 13404.6 440.39 3
 7 13 3 11216.5 577.666 1
 7 -13 3 14425.3 530.089 3
 7 13 3 12008.8 475.133 5
 7 13 -3 12707 508.601 5
 -7 13 5 24081.8 974.928 1
 7 13 5 24777.9 460.717 4
 7 13 -5 27540.4 590.931 4
 7 -13 -5 26284.2 589.613 2
 7 -13 5 25380.4 593.855 2
 7 13 5 24334.3 612.438 5
 7 -13 -5 26769.8 573.602 3
 7 -13 5 25125.5 657.918 3
 7 13 -5 25643.5 661.215 5
 7 13 7 23671.5 478.334 4
 7 13 -7 25628.8 598.946 4
 7 -13 -7 23667.2 580.432 2
 7 -13 7 22478.4 600.313 2
 7 13 7 24402 786.659 1
 7 -13 -7 24859.2 562.447 3
 7 -13 7 24471.4 662.787 3
 7 13 7 23992.5 613.343 5
 -7 13 7 24226.1 964.654 1
 7 13 -7 23836.6 663.319 5
 7 13 9 1159.18 576.533 1
 7 13 -9 914.503 418.072 4
 -7 13 9 781.963 685.354 1
 7 -13 -9 1228.21 340.081 2
 7 -13 -9 1391.09 306.714 3
 7 -13 9 1303.79 371.777 2
 7 -13 9 386.221 428.975 3
 7 13 -9 526.097 432.764 5
 7 -13 -11 4230.61 383.963 2
 7 13 -11 4019.93 465.456 4
 7 -13 11 3585.14 439.42 2
 7 13 11 4492.73 644.664 1
 7 -13 -11 3917.6 346.501 3
 7 -13 11 3147.57 510.581 3
 7 13 -11 3364.61 481.479 5
 -7 13 11 3626.23 726.729 1
 7 -13 -13 23952.8 629.661 2
 7 13 -13 23512.5 673.185 4
 -7 13 13 25285.3 980.921 1
 7 -13 13 24484 691.581 2
 7 13 13 26401.9 893.438 1
 7 -13 -13 25307.2 619.942 3
 7 -13 13 22360.9 777.737 3
 7 13 -13 22407.8 713.34 5
 7 -13 -15 15024.8 551.36 2
 7 13 -15 14202.7 625.534 4
 -7 13 15 16379.4 946.641 1
 7 -13 15 15110.3 645.619 2
 7 13 15 14713.6 831.964 1
 7 -13 -15 15422.2 524.11 3
 7 -13 15 14463.5 742.694 3
 7 13 -15 13344.1 636.621 5
 -7 13 17 12865 903.949 1
 7 -13 -17 12576.2 545.429 2
 7 13 -17 12680.6 644.036 4
 7 -13 17 12886.5 670.608 2
 7 13 17 11439.9 838.875 1
 7 -13 -17 12258.7 520.061 3
 7 -13 17 12783.7 774.272 3
 7 13 -17 12155.6 647.988 5
 7 -13 -19 1642.66 699.08 5
 7 13 -19 217.849 585.054 4
 7 -13 -19 232.967 433.339 2
 7 -13 -19 940.162 428.121 3
 7 -13 19 137.416 565.91 2
 7 13 19 -277.437 777.204 1
 7 13 -19 678.301 534.278 5
 7 -13 19 -176.93 736.024 3
 -7 13 19 225.307 802.52 1
 7 -13 -21 2119.9 723.869 5
 7 13 -21 573.828 626.341 4
 7 -13 -21 1631.76 477.837 2
 7 -13 -21 1706.23 458.747 3
 -7 13 21 509.828 832.796 1
 7 13 21 703.675 742.596 1
 7 -13 21 1919.92 607.421 2
 7 13 -21 1154.55 568.164 5
 7 -13 21 1516.91 816.857 3
 7 -13 -23 7842.04 546.378 2
 7 13 23 7219.96 824.999 1
 7 -13 23 8099.15 705.251 2
 7 -13 -23 7850.05 553.19 3
 7 -13 23 7833 929.208 3
 -7 13 23 8146.39 888.893 1
 7 -13 -23 9380.44 825.751 5
 -7 13 25 6751.58 888.738 1
 7 -13 -27 222.54 823.797 5
 -7 13 27 3076.03 862.664 1
 7 13 -27 2495.04 685.923 4
 7 13 27 1992.77 815.24 1
 7 -13 27 3269.3 704.94 2
 7 13 -27 3030.94 623.535 5
 7 -13 27 2201.9 887.22 3
 7 -13 -29 172.618 800.359 5
 7 13 -29 -911.957 712.229 4
 7 13 29 -1529.7 879.078 1
 7 -13 29 337.733 720.625 2
 7 13 -29 -254.896 614.725 5
 7 -13 29 -66.6109 915.125 3
 7 15 1 2275.05 325.839 4
 7 15 -1 2235.86 357.699 4
 7 -15 1 2129.95 360.157 2
 7 -15 -1 2275.57 343.938 3
 7 -15 1 2337.81 351.547 3
 7 -15 -1 1909.34 352.907 2
 7 15 1 2164.44 433.346 5
 7 15 -1 2369.53 424.803 5
 7 15 3 15227.5 450.022 4
 7 -15 -3 15270.1 505.544 2
 -7 15 3 13431.7 932.239 1
 7 -15 3 13801 506.46 2
 7 -15 -3 15963.3 499.236 3
 7 -15 3 16081.7 578.434 3
 7 15 3 15552.3 564.182 5
 7 15 -3 15493.3 578.042 5
 7 15 5 26119.1 537.347 4
 7 15 -5 28305.5 619.481 4
 7 -15 -5 26452.8 631.335 2
 7 -15 5 24265.3 633.304 2
 7 -15 -5 27175.4 598.726 3
 7 15 5 26300 846.998 1
 7 -15 5 25119 690.384 3
 7 15 5 25939.2 672.091 5
 7 15 -5 24900.1 688.112 5
 -7 15 5 25592.2 1043.71 1
 7 15 -7 6426.33 479.036 4
 7 -15 -7 6593.65 421.364 2
 7 -15 7 5650.72 428.279 2
 7 -15 -7 6793.29 382.56 3
 7 15 7 6075.43 671.891 1
 7 -15 7 5839.14 479.008 3
 7 15 7 6548.38 501.237 5
 -7 15 7 6062.53 858.242 1
 7 15 -7 6133 501.041 5
 7 15 9 2095.79 685.026 1
 7 15 -9 2182.86 477.772 4
 -7 15 9 2366.13 761.996 1
 7 -15 -9 2345.83 337.704 3
 7 -15 9 2159.46 425.073 2
 7 -15 -9 2047.77 383.521 2
 7 -15 9 2059.6 470.188 3
 7 15 -9 1959.97 479.914 5
 7 -15 -11 4043.26 422.873 2
 7 15 -11 3901.92 519.132 4
 7 -15 11 3429.01 467.897 2
 7 -15 -11 4543.77 383.613 3
 7 15 11 4698.57 759.607 1
 7 -15 11 3908.72 541.307 3
 7 15 -11 3286.95 512.939 5
 -7 15 11 4508.46 815.123 1
 7 -15 -13 10913.6 515.158 2
 7 15 -13 10852.4 609.791 4
 7 -15 13 9425.8 568.243 2
 -7 15 13 12154.1 919.806 1
 7 15 13 12916.7 837.509 1
 7 -15 -13 11276.1 476.028 3
 7 -15 13 9395.09 675.364 3
 7 15 -13 8398.92 585.767 5
 7 -15 15 11376.5 637.553 2
 7 15 15 12546.4 832.068 1
 7 15 -15 10877.1 649.134 5
 7 -15 15 10110.8 714.316 3
 7 15 -17 5055.04 607.509 4
 -7 15 17 5213.99 880.117 1
 7 -15 17 5598.3 611.647 2
 7 15 17 5102.54 806.764 1
 7 -15 -17 5230.86 469.325 3
 7 15 -17 4558.88 592.45 5
 7 -15 17 3944.69 699.018 3
 -7 15 19 1173.92 833.58 1
 7 15 -19 777.09 600.146 4
 7 -15 -19 1406.2 454.412 2
 7 -15 -19 1216.34 434.97 3
 7 -15 19 1996.78 604.988 2
 7 15 -19 1210.79 562.559 5
 7 -15 19 935.418 734.506 3
 7 15 19 -323.118 800.546 1
 7 15 -21 1486.79 626.609 4
 7 -15 -21 2477.35 507.943 2
 7 -15 -21 2099.1 479.584 3
 7 -15 21 2245.62 633.507 2
 -7 15 21 1841.34 905.855 1
 7 15 21 1603.69 809.97 1
 7 15 -21 1427.86 586.602 5
 7 -15 21 320.362 801.993 3
 7 -15 -23 6192.25 552.509 2
 7 15 23 6661.8 879.055 1
 7 -15 -23 6742 559.195 3
 -7 15 23 8329 958.402 1
 7 -15 -25 6140.78 566.282 2
 7 15 -25 4831.43 695.716 4
 7 -15 25 6202.13 753.315 2
 7 -15 -25 6750.15 568.122 3
 -7 15 25 6787.01 954.585 1
 7 15 -25 5055.34 645.214 5
 7 -15 25 4427.27 950.02 3
 7 15 -27 3636.95 736.08 4
 7 15 27 2212.15 841.304 1
 7 -15 27 3651.08 760.15 2
 7 15 -27 3422.83 647.682 5
 7 -15 27 3696.78 947.91 3
 7 -15 -27 940.477 898.452 5
 7 -15 -29 444.902 857.387 5
 -7 15 29 -351.257 875.963 1
 7 -15 -29 5.27821 672.904 4
 7 15 29 -759.047 877.093 1
 7 15 -29 38.6947 657.152 5
 7 -15 29 696.88 930.065 3
 7 17 1 57.0421 373.631 4
 7 17 -1 62.4879 372.743 4
 7 -17 -1 715.351 386.343 2
 7 -17 1 788.392 375.979 2
 7 -17 -1 678.286 356.635 3
 7 -17 1 189.932 356.354 3
 7 17 1 481.492 441.483 5
 7 17 -1 436.254 452.393 5
 -7 17 3 13028.1 1019.89 1
 7 17 -3 14494 520.824 4
 7 -17 -3 13266.5 526.377 2
 7 -17 3 12749.3 534.439 2
 7 -17 -3 14363.6 506.609 3
 7 17 3 12754.8 589.638 5
 7 -17 3 14552.5 597.096 3
 7 17 -3 12601.2 589.897 5
 7 17 -5 9424.7 506.286 4
 7 -17 -5 8549.01 481.196 2
 7 -17 5 8563.37 500.801 2
 7 -17 -5 9938.73 446.524 3
 7 -17 5 9481.58 534.731 3
 7 17 5 10875.2 796.387 1
 7 17 -5 8705.79 555.109 5
 -7 17 5 9005.1 951.226 1
 7 17 -7 12968.3 561.273 4
 7 -17 -7 11939.2 521.812 2
 7 -17 7 11803.7 550.257 2
 7 -17 -7 12849 476.77 3
 7 17 7 11688.9 827.315 1
 7 -17 7 12528 588.169 3
 7 17 7 12236.4 598.43 5
 -7 17 7 13278.3 994.619 1
 7 17 -7 11790.8 600.496 5
 7 17 9 491.334 722.616 1
 7 17 -9 338.585 489.755 4
 -7 17 9 1578.74 861.767 1
 7 17 -9 271.108 489.891 5
 7 -17 -9 443.671 407.519 2
 7 -17 -9 450.026 352.733 3
 7 -17 9 721.379 432.971 2
 7 -17 9 594.647 470.962 3
 7 17 11 2363.75 790.341 1
 7 17 -11 2327.4 530.383 5
 7 -17 11 2549.08 496.615 2
 7 17 -11 2642.58 543.677 4
 7 -17 -11 3337.56 401.063 3
 7 -17 -11 2414.66 444.423 2
 7 -17 11 2218.48 562.272 3
 -7 17 11 685.403 866.362 1
 7 17 -13 4986.5 593.6 4
 7 -17 13 4641.49 555.707 2
 7 -17 -13 5586.91 418.048 3
 7 17 13 4984.19 850.717 1
 7 -17 13 4023.92 636.521 3
 7 17 -13 4777.31 587.926 5
 7 -17 -15 8284.45 534.39 2
 7 17 -15 8194.54 654.551 4
 7 -17 15 6661.1 632.051 2
 7 -17 -15 9027.36 496.321 3
 7 17 15 10106.1 899.336 1
 7 -17 15 7044.82 711.022 3
 7 17 -15 7834.75 652.624 5
 7 -17 -17 6581.38 525.702 2
 -7 17 17 6885.37 945.34 1
 7 17 -17 6424.23 658.104 4
 7 -17 17 6104.21 750.147 3
 7 17 17 7823.67 903.026 1
 7 -17 -17 7239.04 506.519 3
 7 -17 17 5020.82 657.639 2
 7 17 -17 6009.16 629.361 5
 -7 17 19 -74.956 880.641 1
 7 17 -19 297.606 637.408 4
 7 -17 -19 87.1093 468.748 2
 7 -17 -19 474.987 420.956 3
 7 -17 19 482.057 601.311 2
 7 17 -19 404.229 589.655 5
 7 -17 19 -85.8522 728.645 3
 7 17 19 774.587 830.004 1
 7 -17 -21 1593.96 514.522 2
 7 -17 -21 1597.72 466.432 3
 -7 17 21 1778.02 921.713 1
 7 17 21 747.953 854.255 1
 7 17 -23 4369.56 703.556 4
 7 -17 23 5186.7 737.025 2
 7 17 -23 3744 640.29 5
 7 -17 23 3753.32 892.276 3
 7 17 -25 5978.78 746.143 4
 7 17 25 9623.44 1005.96 1
 7 -17 25 6536.7 792.64 2
 7 -17 25 8121.06 995.445 3
 7 17 -25 5146.54 676.58 5
 7 -17 -27 327.276 874.408 5
 7 17 -27 3722.98 786.948 4
 -7 17 27 2291.79 958.775 1
 7 17 -27 4568.73 711.379 5
 7 -17 27 1432.8 793.935 2
 7 -17 27 3662.23 975.969 3
 7 19 1 1294.64 442.54 4
 7 19 -1 1322.82 441.58 4
 7 -19 -1 1070.01 428.49 2
 7 -19 1 1158.83 432.82 2
 7 19 -1 893.01 504.525 5
 7 -19 -1 1244.49 400.43 3
 7 -19 1 1143.65 409.209 3
 7 19 1 1461.29 495.162 5
 -7 19 1 1918.63 982.16 1
 7 19 3 4326.13 466.041 4
 7 -19 -3 5028.86 479.094 2
 7 -19 -3 6199.42 444.669 3
 7 -19 3 5590.01 529.008 3
 7 19 3 5129.51 553.476 5
 7 19 -3 5284.96 552.053 5
 -7 19 3 4639.38 992.315 1
 7 19 5 18338 603.176 4
 7 -19 -5 18944.9 640.084 2
 7 -19 5 17766 642.582 2
 7 -19 -5 19813.8 591.215 3
 7 -19 5 18586.5 680.179 3
 7 19 5 19733.6 714.633 5
 7 19 -5 18672.4 705.529 5
 -7 19 5 19937.8 1168.45 1
 7 19 7 5508.43 520.134 4
 7 -19 7 5429.26 529.237 2
 7 19 7 5608.58 558.779 5
 7 -19 -7 5586.06 431.814 3
 7 -19 7 5607.25 550.711 3
 7 19 7 6362.05 827.748 1
 7 19 -7 6640.37 585.147 5
 -7 19 9 -30.7302 888.021 1
 7 19 -9 583.172 520.283 4
 7 19 9 -794.745 807.661 1
 7 -19 9 1176.43 538.138 3
 7 -19 -9 253.846 443.628 2
 7 -19 -9 568.266 381.091 3
 7 -19 9 592.878 486.568 2
 7 19 -9 565.974 524.312 5
 7 -19 11 743.776 575.348 3
 7 19 11 834.231 825.865 1
 7 19 -11 222.456 547.175 4
 7 -19 -11 456.461 440.017 2
 7 -19 -11 926.413 377.251 3
 7 -19 11 331.528 489.949 2
 7 19 -11 317.087 516.685 5
 -7 19 11 -156.039 965.131 1
 7 -19 -13 7035.86 537.493 2
 7 19 -13 7125.56 630.092 4
 7 -19 13 6632.54 615.811 2
 7 -19 -13 7966.75 469.092 3
 7 -19 13 7478.37 688.912 3
 7 19 -13 6459.04 633.719 5
 7 -19 -15 10138.5 588.235 2
 7 19 -15 9488.68 674.734 4
 7 -19 15 8964.04 676.393 2
 7 -19 -15 9963.57 525.18 3
 7 -19 15 8180.68 748.525 3
 7 19 -15 7574.09 672.694 5
 -7 19 17 6380.28 1002.11 1
 7 -19 17 5004.9 648.163 2
 7 -19 -17 6180.99 490.112 3
 7 19 17 7568.03 995.428 1
 7 19 19 103.936 885.038 1
 -7 19 19 230.195 898.314 1
 7 -19 -19 441.226 492.42 2
 7 -19 -19 309.557 436.057 3
 7 19 -21 1742.66 676.082 4
 7 -19 -21 20.6605 499.995 2
 7 -19 -21 245.327 471.994 3
 7 -19 21 1925.22 808.274 3
 7 -19 21 1569.83 698.65 2
 7 19 -21 322.132 606.964 5
 7 19 -23 5088.02 732.908 4
 7 -19 23 5035.76 754.271 2
 7 -19 -23 5145.15 582.765 3
 -7 19 23 4279.24 1019.86 1
 7 19 -23 4134.96 675.626 5
 7 -19 23 4995.39 899.316 3
 7 19 23 5319.29 969.59 1
 7 19 -25 6680.72 775.726 4
 7 -19 25 5637.68 828.664 2
 -7 19 25 3471.59 1029.12 1
 7 -19 25 5004.01 970.335 3
 7 19 -25 4791.02 699.047 5
 7 21 1 417.15 480.978 4
 7 21 -1 459.176 509.686 4
 7 -21 -1 -132.765 443.743 2
 7 -21 1 -61.1935 470.424 2
 -7 21 1 1105.71 1054.58 1
 7 -21 -1 878.922 423.781 3
 7 -21 1 627.35 437.028 3
 7 21 1 807.915 548.737 5
 7 21 -1 158.694 525.924 5
 7 -21 -3 6377.4 475.652 3
 7 21 3 6395.57 607.093 5
 7 21 -3 5833.7 616.06 5
 -7 21 3 6360.46 1083.49 1
 7 21 5 7662.43 567.873 4
 7 -21 -5 7673.78 557.081 2
 7 -21 -5 9162.04 501.125 3
 7 21 5 7794.06 636.103 5
 7 21 -5 9318.88 635.216 5
 -7 21 5 7797.62 1125.69 1
 7 21 7 7372.41 585.067 4
 7 -21 -7 7041.63 559.409 2
 7 -21 -7 8565.69 483.454 3
 7 21 7 7341.72 617.606 5
 7 21 -7 7851.12 625.784 5
 -7 21 9 -157.53 953.199 1
 7 21 -9 751.604 565.076 4
 7 21 -9 554.805 557.874 5
 7 21 9 357.398 884.701 1
 7 -21 -9 420.306 472.147 2
 7 -21 -9 655.362 403.361 3
 7 -21 9 33.4992 509.2 2
 7 -21 9 512.027 544.616 3
 7 21 -11 899.054 606.983 4
 7 21 11 337.824 929.309 1
 7 -21 -11 795.519 467.595 2
 7 -21 -11 604.015 395.049 3
 7 -21 11 211.941 527.545 2
 7 21 -11 1352.64 570.93 5
 7 -21 11 1047.95 579.674 3
 -7 21 11 182.954 986.974 1
 7 21 -13 4587.73 658.647 4
 7 -21 -13 405.59 519.504 2
 7 -21 13 3577.01 584.63 2
 7 -21 -13 4088.25 443.39 3
 -7 21 13 979.781 1004.71 1
 7 21 -13 3322.16 610.164 5
 7 -21 15 10682.4 715.776 2
 7 -21 -15 10547.7 537.64 3
 7 -21 -17 5146.57 568.705 2
 7 21 17 4985.14 1038.33 1
 7 21 -17 3245.07 651.19 5
 7 -21 17 3746.7 737.5 3
 -7 21 19 169.417 965.683 1
 7 21 -19 317.774 683.555 4
 7 -21 -19 -245.239 518.587 2
 7 -21 -19 219.672 471.905 3
 7 21 -19 309.538 635.243 5
 7 21 21 167.541 961.058 1
 -7 21 21 2330.41 1001.43 1
 7 21 -21 611.699 696.176 4
 7 21 -21 651.842 652.927 5
 7 21 -23 1173.32 723.036 4
 7 -21 23 4974.09 780.448 2
 -7 21 23 1931.05 1074.86 1
 7 21 -23 1591.86 686.043 5
 7 -21 23 2729.85 839.286 3
 7 21 23 3987.28 1006.89 1
 7 23 1 139.018 553.21 4
 7 23 -1 -3.33772 554.448 4
 -7 23 -1 381.063 1135.16 1
 7 -23 -1 2287.9 523.299 2
 7 -23 1 760.311 508.897 2
 7 -23 1 889.206 477.493 3
 7 23 1 2269.41 629.45 5
 7 23 -1 1482.35 598.01 5
 7 -23 -3 4732.04 558.551 2
 7 -23 3 4800.28 559.944 2
 7 -23 -3 6247.11 505.334 3
 7 -23 3 6052.08 567.816 3
 7 23 3 4538.01 656.07 5
 7 23 -3 5209.9 633.494 5
 7 23 -5 7662.66 638.819 4
 7 -23 -5 8572.03 597.735 2
 7 -23 5 7537.77 602.707 2
 7 -23 -5 8605.65 516.418 3
 7 -23 5 7816.18 617.7 3
 7 23 5 5732.7 662.617 5
 7 23 -5 7452.4 680.853 5
 7 23 7 6.71433 571.41 4
 7 23 -7 2103.79 599.629 4
 -7 23 7 126.058 1045.78 1
 7 -23 -7 2666 443.203 3
 7 -23 -7 292.827 509.214 2
 7 -23 7 1987.17 539.551 2
 7 23 -7 3248.54 614.259 5
 7 23 7 1554.78 613.875 5
 7 -23 7 2840.34 576.977 3
 7 23 -9 -175.318 587.601 4
 7 -23 -9 44.04 492.783 2
 7 -23 -9 658.379 423.921 3
 7 -23 9 587.385 545.631 2
 7 23 11 -570.566 989.287 1
 7 -23 -11 -54.3559 488.717 2
 7 -23 -11 -271.749 418.717 3
 7 -23 11 31.9655 550.495 2
 7 -23 -13 4200.62 558.275 2
 7 23 13 4995.38 1058.71 1
 7 -23 -13 4728.45 468.03 3
 7 23 -13 4037.1 641.741 5
 7 -23 -15 4668.03 584.408 2
 7 -23 -15 6076.17 498.987 3
 7 23 -15 4692.2 674.784 5
 7 -23 15 5626.61 747.184 3
 -7 -23 17 4765.47 1317.27 3
 7 -23 17 3931.41 710.274 2
 7 23 -17 383.985 716.243 4
 -7 23 17 2024 1052.97 1
 7 -23 -17 2139.01 563.887 2
 7 -23 -17 2302.17 479.913 3
 7 23 -17 1471.92 657.112 5
 7 -23 17 3368.04 771.097 3
 7 23 19 1680.04 1059.75 1
 -7 23 19 115.315 1025.9 1
 7 23 -19 349.308 705.564 4
 7 -23 19 816.884 687.529 2
 7 23 -19 271.151 645.998 5
 7 -23 19 1006.38 756.575 3
 -7 -23 21 -464.193 1397.02 3
 -7 23 21 1263.59 1041.55 1
 7 23 21 1282.08 1038.6 1
 7 23 -21 690.663 726.607 4
 7 -23 21 909.651 718.943 2
 7 23 -21 -312.296 676.866 5
 7 -23 21 97.4457 763.798 3
 7 -25 -1 472.803 536.533 2
 7 -25 1 193.638 521.148 2
 7 -25 -1 864.781 460.855 3
 7 -25 1 987.644 493.453 3
 7 -25 -3 3225.16 569.522 2
 7 -25 3 2845.04 566.476 2
 7 -25 -5 3280.72 560.454 2
 7 -25 5 2942.83 569.092 2
 7 -25 -5 3647.34 473.683 3
 7 -25 -7 3031.78 470.708 3
 7 -25 -7 2555.02 556.064 2
 7 -25 7 1873.71 565.832 2
 -7 25 9 84.7437 1090.12 1
 7 25 -9 21.2346 652.226 4
 7 -25 -9 390.669 533.24 2
 7 -25 -9 415.167 446.563 3
 7 -25 9 547.227 585.75 3
 7 25 -9 1163.23 632.55 5
 7 25 -11 26.3618 655.273 4
 7 -25 -11 122.739 532.881 2
 7 -25 -11 614.615 450.589 3
 7 25 -11 1072.71 643.853 5
 7 -25 11 575.814 617.239 3
 7 25 -13 608.722 684.772 4
 7 -25 -13 1914 576.544 2
 7 -25 -13 2122.85 471.79 3
 7 -25 13 406.635 641.021 2
 -7 25 13 414.744 1108.02 1
 7 25 -13 1698.35 664.395 5
 7 -25 13 873.25 664.311 3
 7 25 -15 70.5068 704.428 4
 -7 25 15 142.292 1102.39 1
 7 -25 15 958.982 655.716 2
 7 25 -15 1656.36 671.072 5
 7 -25 15 1644.61 711.653 3
 7 25 17 3436.37 1123.59 1
 7 25 -17 59.4188 757.954 4
 -7 25 17 3517.04 1161.55 1
 7 -25 17 1897.5 672.38 2
 7 25 -17 1917.72 683.717 5
 7 -25 17 2653.85 749.199 3
 7 27 1 -20.2523 618.284 4
 7 27 -1 226.679 611.212 4
 -7 27 1 -96.1866 1267.36 1
 7 27 1 -1292.09 679.825 5
 7 27 -1 115.839 659.899 5
 -7 27 -1 21.3397 1225.04 1
 7 27 3 1452.17 630.987 4
 7 27 -3 261.159 623.598 4
 7 27 -3 576.954 656.835 5
 -7 27 -3 217.522 1267.67 1
 7 27 3 1602.42 671.782 5
 7 -27 3 1740.95 546.333 3
 -7 27 3 96.2295 1262.85 1
 7 27 5 3304.89 656.98 4
 7 27 -5 1628.43 647.675 4
 -7 27 5 143.246 1219.04 1
 7 27 5 2827.63 668.326 5
 7 -27 5 3062.15 622.531 3
 7 27 -5 2111.23 658.621 5
 -7 27 -5 108.846 1255.82 1
 7 -27 7 1826.28 617.229 3
 7 27 -7 2043.78 687.559 4
 -7 27 7 329.822 1197.45 1
 7 27 -7 2272.81 682.605 5
 -7 27 9 29.6172 1190.95 1
 7 27 -9 9.35833 702.982 4
 7 -27 9 -69.6225 595.818 2
 7 -27 9 -346.495 624.306 3
 7 27 -9 409.703 677.214 5
 7 27 -11 85.345 693.426 4
 7 27 -11 271.266 679.942 5
 7 -27 11 -342.282 622.893 2
 7 -27 11 6.12542 635.611 3
 -7 27 11 -29.3858 1116.76 1
 7 27 -13 -34.2057 735.388 4
 -7 27 13 652.437 1174.99 1
 7 -27 13 1147.87 651.788 2
 7 27 -13 1190.96 693.226 5
 7 -27 13 293.17 690.119 3
 -7 29 1 655.369 1322.73 1
 7 29 1 4.40088 659.847 4
 7 29 -1 52.976 661.655 4
 -7 29 -1 567.268 1274.12 1
 7 -29 1 60.4872 619.537 2
 7 -29 -1 -160.577 514.447 3
 7 -29 1 348.962 545.526 3
 7 29 1 385.901 702.327 5
 7 29 -1 -238.259 666.308 5
 7 29 3 9.18897 717.268 4
 7 29 -3 294.805 666.415 4
 7 -29 3 1149.69 633.365 2
 7 -29 3 1052.64 569.802 3
 7 -29 -3 1340.34 521.092 3
 -7 29 3 1744.27 1252.08 1
 7 29 3 2524.48 698.471 5
 7 29 -3 609.194 701.192 5
 -7 29 -3 3495.39 1342.86 1
 7 29 5 68.5111 689.178 4
 7 29 -5 4.47427 679.282 4
 -7 29 5 -159.013 1243.73 1
 7 -29 5 1698.55 652.721 2
 7 -29 -5 1930.33 508.829 3
 7 29 5 3613.37 699.647 5
 7 -29 5 1915.01 604.952 3
 7 29 -5 1628.44 690.069 5
 -7 29 -5 3593.74 1320.66 1
 -7 29 7 -241.123 1251.52 1
 7 29 -7 13.7501 684.956 4
 -7 29 -7 2933.97 1328.36 1
 7 -29 7 860.891 647.792 2
 7 -29 7 353.494 650.939 3
 7 29 -7 746.987 683.071 5
 8 0 0 189103 1844.44 2
 8 0 0 189433 1901.24 5
 8 0 -2 -43.2105 150.288 2
 8 0 2 53.5421 130.685 2
 8 0 2 -11.6324 158.138 5
 8 0 -2 38.3451 228.118 5
 8 0 4 8655.34 212.395 2
 8 0 -4 10804.6 382.342 3
 8 0 4 7700.71 164.937 5
 8 0 -4 9836.86 356.152 5
 8 0 6 29.0298 288 1
 8 0 -6 -82.3626 195.856 2
 8 0 -6 -82.6015 292.467 3
 -8 0 6 213.887 301.294 1
 8 0 -6 33.7162 302.697 5
 8 0 -8 16361.1 377.326 2
 -8 0 8 16511.1 427.899 1
 8 0 10 194.727 382.928 1
 8 0 -10 57.0482 230.032 2
 8 0 -10 134.557 315.322 3
 8 0 -10 6.39805 377.962 5
 8 0 -12 18225.5 460.409 2
 8 0 -12 18606.2 547.735 3
 8 0 -12 19885.5 607.399 5
 8 0 12 19372.6 623.331 1
 8 0 14 -64.3926 456.615 1
 8 0 -14 -203.424 281.966 2
 8 0 -14 -76.3469 335.85 3
 8 0 14 173.689 368.25 3
 8 0 -14 -41.4529 420.78 5
 8 0 -16 5228.23 423.947 4
 8 0 16 6131.53 493.162 3
 8 0 -16 5245.12 503.979 5
 8 0 16 5620.31 562.743 1
 8 0 18 -360.573 568.229 1
 8 0 -18 -287.03 427.253 4
 8 0 18 335.453 476.339 3
 8 0 -18 -204.664 459.986 5
 8 0 -20 23150.1 648.78 4
 8 0 20 21180.5 761.223 3
 8 0 -20 21572.7 714.068 5
 8 0 20 23299.7 839.06 1
 8 0 22 -95.861 641.399 1
 8 0 -22 -120.884 477.144 4
 8 0 -22 -344.841 514.904 5
 8 0 -24 3370.72 535.135 4
 8 0 24 3495.91 716.272 1
 8 0 -24 2270.05 552.096 5
 8 0 26 -492.397 702.074 1
 8 0 -26 -142.855 523.146 4
 8 0 -26 -828.851 557.129 5
 8 0 -30 4.32187 585.223 4
 8 0 -30 -395.798 601.968 5
 8 0 -32 4618.37 666.769 4
 8 0 -32 4083.2 650.916 5
 8 0 32 5545.22 818.582 1
 8 2 0 -75.0702 224.596 3
 8 2 0 -2.17253 82.7139 2
 8 2 0 218.229 221.453 5
 8 -2 0 -136.749 203.516 5
 8 2 -2 97837.3 1058.07 2
 8 2 2 109690 1230.77 3
 8 -2 -2 119512 1292.15 3
 8 2 2 108227 1121.78 5
 8 -2 2 100086 1060.39 5
 8 2 -2 112012 1219.05 5
 8 -2 -2 108769 1201.73 5
 8 -2 -4 2668.45 214.87 2
 8 -2 -4 2676.95 286.977 3
 8 2 4 2557.22 244.855 3
 8 2 4 2521.29 185.221 5
 8 2 -4 2620.85 278.934 5
 8 -2 -4 2956.3 313.247 5
 8 2 4 3195.72 291.316 1
 8 2 -6 5024.12 232.372 2
 8 -2 -6 5706.26 269.37 2
 8 2 -6 5596.92 354.527 3
 8 -2 -6 5505.85 340.331 3
 8 2 6 4928.12 275.929 3
 -8 2 6 5774.74 442.327 1
 8 2 -6 5032.99 350.416 5
 8 -2 -6 6112.46 393.596 5
 8 2 6 5693.52 350.897 1
 8 2 -8 819.233 227.729 2
 8 2 -8 1303.47 334.713 3
 8 -2 -8 773.489 234.497 2
 8 -2 -8 1189.7 308.467 3
 8 2 8 1173.55 243.534 3
 -8 2 8 768.392 382.707 1
 8 2 -10 39492.9 638.06 2
 8 -2 -10 39232.3 639.152 2
 -8 2 10 41759.6 758.382 1
 8 2 -10 41923.8 770.268 3
 8 -2 -10 43649 738.599 3
 8 2 10 37184.4 645.899 3
 8 -2 10 40403.8 749.971 3
 8 2 -10 40330.6 780.27 5
 8 -2 10 43339.8 809.129 1
 8 -2 -10 41149 792.382 5
 8 2 10 42476.7 813.499 1
 8 -2 12 396.22 441.654 1
 8 2 12 61.1938 433.171 1
 8 2 -12 374.102 262.854 2
 8 -2 -12 199.475 257.014 2
 8 2 -12 158.771 322.23 3
 8 -2 -12 191.785 318.403 3
 8 2 12 168.034 293.524 3
 8 -2 12 227.643 363.549 3
 -8 2 12 38.7722 413.005 1
 8 2 -12 69.2083 396.203 5
 8 -2 -12 113.158 402.776 5
 8 -2 -14 1804.08 309.857 2
 8 -2 14 2315.88 499.311 1
 8 2 14 1960.47 509.227 1
 8 2 -14 2004.25 375.562 4
 8 -2 -14 2129.71 360.712 3
 8 -2 14 2311.87 430.826 3
 8 2 -14 1843.74 440.079 5
 8 -2 -14 1640.85 437.293 5
 8 -2 16 373.438 517.911 1
 8 2 16 151.339 508.912 1
 8 2 -16 193.219 393.603 4
 8 -2 -16 -146.86 309.833 2
 8 -2 -16 187.423 350.867 3
 8 -2 16 270.129 458.525 3
 8 2 -16 273.779 431.267 5
 8 -2 -16 67.6147 439.784 5
 8 2 -18 18720.7 588.447 4
 8 -2 -18 18673.7 573.175 4
 8 -2 18 18754.2 733.404 3
 8 2 -18 17521.8 656.646 5
 8 -2 -18 16405.3 653.067 5
 8 -2 18 19020.2 743.138 1
 8 2 18 17603.8 774.207 1
 8 2 -20 7526.13 519.161 4
 8 -2 -20 7282.83 512.897 4
 8 -2 20 6828.11 650.786 3
 8 2 -20 6746.52 570.45 5
 8 -2 -20 6669.29 560.115 5
 8 -2 20 7664.63 661.033 1
 8 2 20 7994.67 701.613 1
 8 2 -22 22288.3 690.529 4
 8 -2 -22 22728.7 692.421 4
 8 -2 22 19803 868.892 3
 8 2 -22 22208.7 756.123 5
 8 -2 -22 20881 745.594 5
 8 -2 22 23431.5 862.837 1
 8 2 22 23866.2 903.407 1
 8 -2 24 489.859 669.332 1
 8 2 24 71.0335 705.151 1
 8 2 -24 -230.504 524.228 4
 8 -2 -24 106.808 507.768 4
 8 2 -24 -181.61 555.322 5
 8 -2 -24 -419.686 553.907 5
 8 2 -26 5671.4 582.896 4
 8 -2 -26 5570.69 582.59 4
 8 2 -26 4230.78 590.786 5
 8 -2 -26 4246.63 599.845 5
 8 2 26 4722.68 775.564 1
 8 -2 -30 10217.5 690.44 4
 8 -2 -30 10287.5 715.113 5
 8 -2 30 12290.7 867.692 1
 8 2 30 12734 909.23 1
 8 -2 32 -1267.21 753.846 1
 8 2 32 -939.082 804.144 1
 8 2 -32 50.8419 631.8 4
 8 -2 -32 36.0299 598.961 4
 8 2 -32 -90.5624 591.282 5
 8 -2 -32 221.703 616.144 5
 8 -4 0 214997 2279.27 3
 8 4 0 209408 2201 5
 8 -4 0 209364 2153.81 5
 8 -4 -2 17682.1 364.253 2
 8 -4 2 17796.2 365.458 2
 8 4 2 17148.3 394.014 3
 8 -4 -2 18787.2 456.243 3
 8 -4 2 17569.1 440.193 3
 8 4 2 16297.5 350.711 5
 8 4 -2 17036.8 419.702 5
 8 4 2 17076 371.107 1
 8 -4 -2 17711 451.081 5
 8 -4 -4 7809.95 287.939 2
 8 -4 4 7150.66 285.079 2
 8 4 4 7356.9 294.76 3
 8 -4 -4 8331.53 361.265 3
 8 -4 4 7966.68 359.93 3
 8 4 4 7329.05 266.876 5
 8 4 -4 6789.62 351.256 5
 8 -4 -4 8105.57 423.113 5
 8 4 4 7158.6 338.498 1
 8 -4 -6 3564.43 263.515 2
 8 -4 6 3235.85 268.368 2
 8 4 -6 3087.45 339.714 3
 8 -4 -6 2978.06 312.758 3
 8 4 6 2654.84 237.84 3
 8 -4 6 2581.27 316.366 3
 8 4 6 2813.46 227.032 5
 -8 4 6 3309.76 494.91 1
 8 -4 -6 3334.1 414.835 5
 8 4 6 2953.56 343.652 1
 8 4 -8 51848.4 717.825 2
 8 -4 -8 55218.6 760.474 2
 8 -4 8 55525.5 772.617 2
 8 4 -8 54025.7 864.344 3
 8 -4 -8 57684.9 850.25 3
 8 4 8 47796.7 700.861 3
 -8 4 8 50753.7 915.97 1
 8 -4 8 54346.3 884.132 3
 8 4 -8 50408.4 845.606 5
 8 -4 -10 -95.6922 396.07 5
 8 -4 -10 -284.72 269.552 2
 8 -4 -10 96.5969 311.058 3
 -8 4 10 294.056 439.737 1
 8 4 10 281.957 225.959 3
 8 -4 10 20.2235 356.63 3
 8 -4 10 -70.4477 302.912 2
 8 4 12 28493.3 743.329 1
 -8 4 12 26984.1 714.921 1
 8 -4 -12 26827 558.097 2
 8 4 -12 29326.6 601.449 4
 8 -4 -12 28185.8 629.081 3
 8 4 12 25064 510.895 3
 8 -4 12 30082.3 716.295 3
 8 4 -12 27644.9 701.18 5
 8 -4 12 29631.5 728.671 1
 8 -4 -12 28925.5 715.015 5
 8 -4 14 -155.038 474.158 1
 8 4 -14 -204.375 378.24 4
 8 4 14 -494.872 497.03 1
 8 -4 -14 -170.615 293.611 2
 8 -4 -14 -192.908 344.016 3
 8 -4 14 -129.431 434.959 3
 -8 4 14 -259.235 500.507 1
 8 4 -14 80.1668 423.236 5
 8 4 16 5847.83 605.066 1
 8 -4 -16 5578.87 384.358 2
 8 4 -16 6333.45 454.393 4
 8 -4 -16 5443.11 432.542 3
 8 -4 16 6318.66 560.247 3
 8 4 -16 6067.69 511.027 5
 8 -4 16 7551.08 595.32 1
 8 -4 -16 5901.21 525.569 5
 8 -4 -18 3423.84 532.154 5
 8 -4 -18 3432.47 385.066 2
 8 4 -18 4298.35 474.866 4
 8 -4 -18 3273.84 424.095 3
 8 4 18 3241.09 620.435 1
 8 -4 18 3742.19 595.573 3
 8 4 -18 3660.85 516.463 5
 8 -4 18 4624.63 608.853 1
 8 4 20 41923.4 1062.85 1
 8 4 -20 39828.8 839.557 4
 8 -4 -20 42607.8 825.754 4
 8 -4 20 41694.9 1086.84 3
 8 4 -20 40855.2 938.457 5
 8 -4 -20 40406.3 934.768 5
 8 -4 -22 -477.19 552.987 5
 8 -4 22 -144.107 633.925 1
 8 4 -22 582.117 516.074 4
 8 -4 -22 273.756 485.918 4
 8 4 22 85.9439 663.828 1
 8 -4 22 137.173 684.494 3
 8 4 -22 9.34033 520.676 5
 8 -4 -24 164.686 550.4 5
 8 -4 24 1116.8 677.45 1
 8 4 -24 907.358 555.216 4
 8 -4 -24 642.473 520.181 4
 8 4 24 -1314.2 732.38 1
 8 -4 24 447.416 730.171 3
 8 4 -24 357.305 547.138 5
 8 -4 -26 1044.8 593.364 5
 8 4 -26 342.664 570.19 4
 8 -4 -26 1521.89 555.728 4
 8 -4 28 15815.9 893.609 1
 8 -4 30 -967.018 768.933 1
 8 -4 -30 89.5464 573.626 4
 8 4 30 580.46 766.514 1
 8 -4 -30 -388.175 626.334 5
 8 4 -32 4691.3 669.663 5
 8 -4 -32 4714.41 695.016 5
 8 -4 32 5896.67 832.679 1
 8 -6 0 -49.8755 283.315 5
 8 6 0 -53.3108 188.907 1
 8 6 0 96.8828 253.46 3
 8 -6 0 -377.866 284.463 3
 8 6 0 -41.1951 253.357 5
 8 -6 -2 77622.2 882.335 2
 8 -6 2 77111.5 873.17 2
 8 6 -2 72639.2 925.912 3
 8 6 2 75410 879.952 3
 8 -6 -2 78555.2 964.716 3
 8 -6 2 77710.6 978.679 3
 8 6 2 70388.6 856.574 5
 8 6 -2 74051.9 934.741 5
 8 -6 2 67480.6 797.806 5
 8 -6 -2 71890.9 933.062 5
 8 6 2 71350.2 848.402 1
 8 -6 -4 610.659 380.24 5
 8 6 4 296.478 291.195 1
 8 6 4 372.905 223.749 3
 8 -6 -4 943.203 300.162 3
 8 -6 4 33.198 301.087 3
 8 -6 4 204.01 242.477 2
 8 6 4 394.679 240.258 5
 8 6 6 15421.4 486.797 1
 8 -6 -6 17755.8 423.181 2
 8 6 -6 15572.7 382.305 4
 8 -6 6 14978.5 425.093 2
 8 6 6 15015.3 349.649 3
 8 -6 -6 18031.1 473.528 3
 8 -6 6 17128.5 520.456 3
 8 6 6 14591.5 386.544 5
 8 6 -6 15242.1 486.125 5
 -8 6 6 16136.2 691.723 1
 8 -6 -6 14984.1 533.432 5
 8 6 -8 2245.45 334.163 4
 8 -6 8 2142.84 335.548 2
 -8 6 8 332.603 529.051 1
 8 -6 -8 1407.95 271.852 2
 8 -6 -8 1921.05 305.696 3
 8 6 8 1203.93 215.701 3
 8 -6 8 3284.36 412.382 3
 8 6 -8 1921.56 382.609 5
 8 6 10 61163.2 1034.7 1
 8 -6 -10 60278.5 872.085 2
 8 6 -10 63735.2 884.903 4
 8 -6 10 63818.8 920.674 2
 8 -6 -10 59392.7 925.68 3
 8 -6 10 63442.2 1036.81 3
 8 6 -10 60808.4 992.061 5
 8 -6 -10 62762.3 1023.38 5
 8 -6 -12 -52.6953 451.079 5
 8 6 -12 79.8539 364.768 4
 8 -6 -12 249.288 293.831 2
 8 6 12 962.954 491.21 1
 8 -6 -12 476.856 338.267 3
 8 -6 12 487.522 418.313 3
 8 6 -12 88.9868 397.178 5
 8 -6 -14 2982.14 337.553 2
 8 6 14 3031.65 538.278 1
 -8 6 14 2759.09 567.12 1
 8 6 -14 3230.75 413.512 4
 8 -6 14 3101.91 414.161 2
 8 -6 -14 2558.42 371.965 3
 8 -6 14 3148.32 499.774 3
 8 6 -14 2964.8 454.101 5
 8 -6 -14 3308.65 504.215 5
 8 -6 -16 63.8104 474.858 5
 8 6 -16 77.2116 425.468 4
 8 -6 -16 139.518 323.256 2
 8 -6 -16 261.198 368.082 3
 8 6 16 463.891 545.029 1
 -8 6 16 82.541 587.137 1
 8 -6 16 10.2869 501.649 3
 8 6 -16 314.929 433.285 5
 8 -6 -18 39341.8 789.095 2
 8 6 18 39795.1 1029.55 1
 8 6 -18 40711.7 824.979 4
 8 -6 -18 40825.2 835.442 3
 8 -6 18 42086.4 1039.14 3
 -8 6 18 42710 1002.37 1
 8 6 -18 40858.1 916.897 5
 8 -6 -18 40520.5 927.256 5
 8 -6 -20 -18.8043 527.244 5
[truncated: 171,046 more chars]
