# Supplementary material for: Decoupled MOF Breathing: Pressure‐Induced Reversal of Correlation Between Orthogonal Motions in a Diamondoid Framework
Source: Angew Chem Int Ed Engl. 2025 May 15;64(27):e202504297. doi: 10.1002/anie.202504297 (PMC12207364; doi:10.1002/anie.202504297)
Supplement: Supplementary file 1 — Supporting Information [file ANIE-64-e202504297-s002.zip › SHF-62-DMF_SCC-in-DMF_1400bar.cif]

data_SHF-62-DMF-DMF-1400bar
#data_exp2_1_6__pl_jp_bkg3
_audit_creation_date              2016-11-02
_audit_creation_method
;
Olex2 1.2
(compiled 2016.09.09 svn.r3337 for OlexSys, GUI svn.r5227)
;
_publ_contact_author_address      ?
_publ_contact_author_email        ?
_publ_contact_author_id_orcid     ?
_publ_contact_author_name         ''
_publ_contact_author_phone        ?
_publ_section_references
;
Dolomanov, O.V., Bourhis, L.J., Gildea, R.J, Howard, J.A.K. & Puschmann, H.
 (2009), J. Appl. Cryst. 42, 339-341.

Sheldrick, G.M. (2015). Acta Cryst. C71, 3-8.
;
_chemical_name_common             ?
_chemical_name_systematic         ?
_chemical_formula_moiety          '0.13(C160 H112 In8 N16 O80), C2 H8 N'
_chemical_formula_sum             'C22 H22 In N3 O10'
_chemical_formula_weight          603.24
_chemical_melting_point           ?
_chemical_oxdiff_formula          'In C22 H22 N3 O10'
loop_
  _atom_type_symbol
  _atom_type_description
  _atom_type_scat_dispersion_real
  _atom_type_scat_dispersion_imag
  _atom_type_scat_source
 'C' 'C' 0.0030 0.0010 'International Tables Vol C Tables 4.2.6.8 and 6.1.1.4'
 'H' 'H' 0.0000 0.0000 'International Tables Vol C Tables 4.2.6.8 and 6.1.1.4'
 'In' 'In' -0.7640 1.2230
 'International Tables Vol C Tables 4.2.6.8 and 6.1.1.4'
 'N' 'N' 0.0060 0.0030 'International Tables Vol C Tables 4.2.6.8 and 6.1.1.4'
 'O' 'O' 0.0110 0.0060 'International Tables Vol C Tables 4.2.6.8 and 6.1.1.4'

_shelx_space_group_comment
;
The symmetry employed for this shelxl refinement is uniquely defined
by the following loop, which should always be used as a source of
symmetry information in preference to the above space-group names.
They are only intended as comments.
;
_space_group_crystal_system       'orthorhombic'
_space_group_IT_number            70
_space_group_name_H-M_alt         'F d d d'
_space_group_name_Hall            '-F 2uv 2vw'
loop_
  _space_group_symop_operation_xyz
 'x, y, z'
 '-x+1/4, -y+1/4, z'
 'x, -y+1/4, -z+1/4'
 '-x+1/4, y, -z+1/4'
 'x, y+1/2, z+1/2'
 '-x+1/4, -y+3/4, z+1/2'
 'x, -y+3/4, -z+3/4'
 '-x+1/4, y+1/2, -z+3/4'
 'x+1/2, y, z+1/2'
 '-x+3/4, -y+1/4, z+1/2'
 'x+1/2, -y+1/4, -z+3/4'
 '-x+3/4, y, -z+3/4'
 'x+1/2, y+1/2, z'
 '-x+3/4, -y+3/4, z'
 'x+1/2, -y+3/4, -z+1/4'
 '-x+3/4, y+1/2, -z+1/4'
 '-x, -y, -z'
 'x-1/4, y-1/4, -z'
 '-x, y-1/4, z-1/4'
 'x-1/4, -y, z-1/4'
 '-x, -y+1/2, -z+1/2'
 'x-1/4, y+1/4, -z+1/2'
 '-x, y+1/4, z+1/4'
 'x-1/4, -y+1/2, z+1/4'
 '-x+1/2, -y, -z+1/2'
 'x+1/4, y-1/4, -z+1/2'
 '-x+1/2, y-1/4, z+1/4'
 'x+1/4, -y, z+1/4'
 '-x+1/2, -y+1/2, -z'
 'x+1/4, y+1/4, -z'
 '-x+1/2, y+1/4, z-1/4'
 'x+1/4, -y+1/2, z-1/4'

_cell_length_a                    14.8482(6)
_cell_length_b                    27.2827(12)
_cell_length_c                    31.3771(10)
_cell_angle_alpha                 90
_cell_angle_beta                  90
_cell_angle_gamma                 90
_cell_volume                      12710.9(8)
_cell_formula_units_Z             16
_cell_measurement_reflns_used     6634
_cell_measurement_temperature     298(2)
_cell_measurement_theta_max       24.2160
_cell_measurement_theta_min       2.4130
_shelx_estimated_absorpt_T_max    ?
_shelx_estimated_absorpt_T_min    ?
_exptl_absorpt_coefficient_mu     0.732
_exptl_absorpt_correction_T_max   1.00000
_exptl_absorpt_correction_T_min   0.38042
_exptl_absorpt_correction_type    multi-scan
_exptl_absorpt_process_details
;
CrysAlisPro 1.171.38.41 (Rigaku Oxford Diffraction, 2015)
Empirical absorption correction using spherical harmonics,
 implemented in SCALE3 ABSPACK scaling algorithm.
;
_exptl_absorpt_special_details    ?
_exptl_crystal_colour_primary      yellow
_exptl_crystal_density_diffrn     1.261
_exptl_crystal_density_meas       ?
_exptl_crystal_density_method     ?
_exptl_crystal_description         Octahedral
_exptl_crystal_F_000              4864
_exptl_crystal_size_max            0.13
_exptl_crystal_size_mid            0.12
_exptl_crystal_size_min            0.09
_exptl_transmission_factor_max    ?
_exptl_transmission_factor_min    ?
_diffrn_reflns_av_R_equivalents   0.0414
_diffrn_reflns_av_unetI/netI      0.0232
_diffrn_reflns_Laue_measured_fraction_full 0.992
_diffrn_reflns_Laue_measured_fraction_max 0.992
_diffrn_reflns_limit_h_max        17
_diffrn_reflns_limit_h_min        -13
_diffrn_reflns_limit_k_max        32
_diffrn_reflns_limit_k_min        -31
_diffrn_reflns_limit_l_max        37
_diffrn_reflns_limit_l_min        -37
_diffrn_reflns_number             19196
_diffrn_reflns_point_group_measured_fraction_full 0.992
_diffrn_reflns_point_group_measured_fraction_max 0.992
_diffrn_reflns_theta_full         24.201
_diffrn_reflns_theta_max          24.201
_diffrn_reflns_theta_min          1.639
_diffrn_ambient_temperature       298.0
_diffrn_detector                  'CCD plate'
_diffrn_detector_area_resol_mean  ?
_diffrn_measured_fraction_theta_full 0.992
_diffrn_measured_fraction_theta_max 0.992
_diffrn_measurement_details
;
List of Runs (angles in degrees, time in seconds):

  # Type    Start    End  Width  t~exp~   \w     \q     \k     \f   Frames
--------------------------------------------------------------------------
  1  \w   -156.00 -30.00   0.20    0.20    --   30.00 -45.00-120.00  630
  2  \f   -120.00   0.00   0.20    0.20 -30.00  30.00 -45.00    --   600
  3  \w   -156.00 -30.00   0.20    0.20    --   30.00 -45.00   0.00  630
  4  \f      0.00 120.00   0.20    0.20 -30.00  30.00 -45.00    --   600
  5  \w   -156.00 -30.00   0.20    0.20    --   30.00 -45.00 120.00  630
;
_diffrn_measurement_device        'abstract diffractometer'
_diffrn_measurement_device_type
'dectris-CrysAlisPro-abstract goniometer imported dectris images'
_diffrn_measurement_method        '\w and \f scans'
_diffrn_orient_matrix_type
'CrysAlisPro convention (1999,Acta A55,543-557)'
_diffrn_orient_matrix_UB_11       0.0072281000
_diffrn_orient_matrix_UB_12       -0.0189537000
_diffrn_orient_matrix_UB_13       0.0141071000
_diffrn_orient_matrix_UB_21       0.0171632000
_diffrn_orient_matrix_UB_22       -0.0141043000
_diffrn_orient_matrix_UB_23       -0.0162805000
_diffrn_orient_matrix_UB_31       0.0425276000
_diffrn_orient_matrix_UB_32       0.0088992000
_diffrn_orient_matrix_UB_33       0.0041848000
_diffrn_radiation_monochromator   synchrotron
_diffrn_radiation_probe           x-ray
_diffrn_radiation_type            synchrotron
_diffrn_radiation_wavelength      0.6889
_diffrn_source                    synchrotron
_reflns_Friedel_coverage          0.000
_reflns_Friedel_fraction_full     .
_reflns_Friedel_fraction_max      .
_reflns_number_gt                 2164
_reflns_number_total              2803
_reflns_odcompleteness_completeness 99.02
_reflns_odcompleteness_iscentric  1
_reflns_odcompleteness_theta      24.20
_reflns_special_details
;
 Reflections were merged by SHELXL according to the crystal
 class for the calculation of statistics and refinement.
 
 _reflns_Friedel_fraction is defined as the number of unique
 Friedel pairs measured divided by the number that would be
 possible theoretically, ignoring centric projections and
 systematic absences.
;
_reflns_threshold_expression      'I > 2\s(I)'
_computing_cell_refinement        'CrysAlisPro 1.171.38.41 (Rigaku OD, 2015)'
_computing_data_collection        'CrysAlisPro 1.171.38.41 (Rigaku OD, 2015)'
_computing_data_reduction         'CrysAlisPro 1.171.38.41 (Rigaku OD, 2015)'
_computing_molecular_graphics     'Olex2 (Dolomanov et al., 2009)'
_computing_publication_material   'Olex2 (Dolomanov et al., 2009)'
_computing_structure_refinement   'ShelXL (Sheldrick, 2015)'
_computing_structure_solution     ?
_refine_diff_density_max          1.101
_refine_diff_density_min          -1.519
_refine_diff_density_rms          0.194
_refine_ls_extinction_coef        .
_refine_ls_extinction_method      none
_refine_ls_goodness_of_fit_ref    1.070
_refine_ls_hydrogen_treatment     constr
_refine_ls_matrix_type            full
_refine_ls_number_parameters      161
_refine_ls_number_reflns          2803
_refine_ls_number_restraints      5
_refine_ls_R_factor_all           0.0820
_refine_ls_R_factor_gt            0.0686
_refine_ls_restrained_S_all       1.072
_refine_ls_shift/su_max           0.001
_refine_ls_shift/su_mean          0.000
_refine_ls_structure_factor_coef  Fsqd
_refine_ls_weighting_details
'w=1/[\s^2^(Fo^2^)+(0.1813P)^2^+23.2010P] where P=(Fo^2^+2Fc^2^)/3'
_refine_ls_weighting_scheme       calc
_refine_ls_wR_factor_gt           0.2208
_refine_ls_wR_factor_ref          0.2412
_refine_special_details           ?
_olex2_refinement_description
;
1. Fixed Uiso
 At 1.2 times of:
  All C(H) groups, All N(H) groups, All N(H,H) groups
 At 1.5 times of:
  All C(H,H,H) groups
2. Restrained distances
 C11-N2
 1.5 with sigma of 0.02
 C11-C12
 2.5 with sigma of 0.02
 N2-C12
 1.5 with sigma of 0.02
3. Restrained planarity
 O5A, N1A, C9A, C10A
 with sigma of 0.1
 O5, N1, C9, C10
 with sigma of 0.1
4. Others
 Sof(O5A)=Sof(N1A)=Sof(H1A)=Sof(C9A)=Sof(C10A)=Sof(H10D)=Sof(H10E)=Sof(H10F)=1-
 FVAR(1)
 Sof(O5)=Sof(N1)=Sof(H1)=Sof(C9)=Sof(C10)=Sof(H10A)=Sof(H10B)=Sof(H10C)=FVAR(1)
 Fixed Sof: N2(0.5) H2A(0.5) H2B(0.5) C11(0.5) H11A(0.5) H11B(0.5) H11C(0.5)
 C12(0.5) H12A(0.5) H12B(0.5) H12C(0.5)
5.a Secondary CH2 refined with riding coordinates:
 N2(H2A,H2B)
5.b Me refined with riding coordinates:
 C11(H11A,H11B,H11C), C12(H12A,H12B,H12C)
5.c Aromatic/amide H refined with riding coordinates:
 C3(H3), C6(H6), C7(H7), N1(H1), N1A(H1A)
5.d Idealised Me refined as rotating group:
 C10(H10A,H10B,H10C), C10A(H10D,H10E,H10F)
;
_atom_sites_solution_hydrogens    geom
_atom_sites_solution_primary      ?
_atom_sites_solution_secondary    ?
loop_
  _atom_site_label
  _atom_site_type_symbol
  _atom_site_fract_x
  _atom_site_fract_y
  _atom_site_fract_z
  _atom_site_U_iso_or_equiv
  _atom_site_adp_type
  _atom_site_occupancy
  _atom_site_site_symmetry_order
  _atom_site_calc_flag
  _atom_site_refinement_flags_posn
  _atom_site_refinement_flags_adp
  _atom_site_refinement_flags_occupancy
  _atom_site_disorder_assembly
  _atom_site_disorder_group
 In1 In 0.3750 0.3750 0.07458(2) 0.0525(3) Uani 1 2 d S T P . .
 O1 O 0.3567(4) 0.4335(3) 0.12400(18) 0.0820(16) Uani 1 1 d . . . . .
 O2 O 0.4943(3) 0.4103(2) 0.11030(16) 0.0726(13) Uani 1 1 d . . . . .
 O3 O 0.5143(4) 0.58911(19) 0.28836(16) 0.0832(14) Uani 1 1 d . . . . .
 O4 O 0.6496(4) 0.5638(2) 0.27401(19) 0.0901(17) Uani 1 1 d . . . . .
 C1 C 0.4407(5) 0.4357(3) 0.1318(2) 0.0668(18) Uani 1 1 d . . . . .
 C2 C 0.4725(5) 0.4672(3) 0.1671(2) 0.077(2) Uani 1 1 d . . . . .
 C3 C 0.4113(7) 0.4983(4) 0.1877(3) 0.108(3) Uani 1 1 d . . . . .
 H3 H 0.3510 0.4983 0.1796 0.129 Uiso 1 1 calc R . . . .
 C4 C 0.4402(6) 0.5293(3) 0.2201(3) 0.095(3) Uani 1 1 d . . . . .
 C5 C 0.5311(6) 0.5295(3) 0.2313(3) 0.084(2) Uani 1 1 d . . . . .
 C6 C 0.5903(6) 0.4984(3) 0.2108(3) 0.088(2) Uani 1 1 d . . . . .
 H6 H 0.6502 0.4976 0.2194 0.105 Uiso 1 1 calc R . . . .
 C7 C 0.5634(5) 0.4691(3) 0.1785(2) 0.085(2) Uani 1 1 d . . . . .
 H7 H 0.6053 0.4501 0.1639 0.102 Uiso 1 1 calc R . . . .
 C8 C 0.5671(6) 0.5633(3) 0.2670(2) 0.080(2) Uani 1 1 d . . . . .
 O5 O 0.2376(10) 0.5307(6) 0.2169(5) 0.112(6) Uiso 0.45(2) 1 d . . . A 1
 N1 N 0.3754(9) 0.5509(7) 0.2493(7) 0.083(5) Uiso 0.45(2) 1 d . . . A 1
 H1 H 0.3965 0.5615 0.2731 0.099 Uiso 0.45(2) 1 calc R . . A 1
 C9 C 0.2815(14) 0.5566(8) 0.2430(7) 0.098(6) Uiso 0.45(2) 1 d . . . A 1
 C10 C 0.241(2) 0.5949(11) 0.2739(9) 0.124(9) Uiso 0.45(2) 1 d . . . A 1
 H10A H 0.2266 0.5793 0.3004 0.186 Uiso 0.45(2) 1 calc GR . . A 1
 H10B H 0.1881 0.6088 0.2616 0.186 Uiso 0.45(2) 1 calc GR . . A 1
 H10C H 0.2848 0.6204 0.2788 0.186 Uiso 0.45(2) 1 calc GR . . A 1
 O5A O 0.2498(12) 0.5606(8) 0.1997(7) 0.170(8) Uiso 0.55(2) 1 d . . . A 2
 N1A N 0.3790(9) 0.5678(7) 0.2348(6) 0.096(5) Uiso 0.55(2) 1 d . . . A 2
 H1A H 0.4036 0.5876 0.2527 0.115 Uiso 0.55(2) 1 calc R . . A 2
 C9A C 0.2957(15) 0.5784(7) 0.2268(8) 0.122(7) Uiso 0.55(2) 1 d . . . A 2
 C10A C 0.243(2) 0.6133(10) 0.2522(10) 0.152(10) Uiso 0.55(2) 1 d . . . A 2
 H10D H 0.2414 0.6026 0.2813 0.228 Uiso 0.55(2) 1 calc GR . . A 2
 H10E H 0.1830 0.6152 0.2412 0.228 Uiso 0.55(2) 1 calc GR . . A 2
 H10F H 0.2708 0.6451 0.2507 0.228 Uiso 0.55(2) 1 calc GR . . A 2
 N2 N 0.136(6) 0.4968(14) 0.135(3) 0.49(5) Uiso 0.5 1 d D . . B -1
 H2A H 0.1894 0.5092 0.1412 0.590 Uiso 0.5 1 calc R . . B -1
 H2B H 0.1260 0.5020 0.1073 0.590 Uiso 0.5 1 calc R . . B -1
 C11 C 0.139(2) 0.4418(10) 0.1426(11) 0.192(15) Uiso 0.5 1 d D . . B -1
 H11A H 0.1854 0.4276 0.1253 0.288 Uiso 0.5 1 calc R . . B -1
 H11B H 0.1512 0.4356 0.1721 0.288 Uiso 0.5 1 calc R . . B -1
 H11C H 0.0818 0.4276 0.1351 0.288 Uiso 0.5 1 calc R . . B -1
 C12 C 0.066(2) 0.5250(9) 0.1597(10) 0.179(11) Uiso 0.5 1 d D . . B -1
 H12A H 0.0697 0.5591 0.1525 0.269 Uiso 0.5 1 calc R . . B -1
 H12B H 0.0069 0.5129 0.1526 0.269 Uiso 0.5 1 calc R . . B -1
 H12C H 0.0763 0.5208 0.1896 0.269 Uiso 0.5 1 calc R . . B -1

loop_
  _atom_site_aniso_label
  _atom_site_aniso_U_11
  _atom_site_aniso_U_22
  _atom_site_aniso_U_33
  _atom_site_aniso_U_23
  _atom_site_aniso_U_13
  _atom_site_aniso_U_12
 In1 0.0642(5) 0.0600(5) 0.0332(4) 0.000 0.000 0.0002(2)
 O1 0.078(3) 0.099(4) 0.069(4) -0.032(3) 0.000(2) -0.003(3)
 O2 0.077(3) 0.090(3) 0.051(2) -0.021(3) 0.002(2) -0.005(3)
 O3 0.097(3) 0.091(3) 0.061(3) -0.032(3) -0.004(3) -0.001(3)
 O4 0.089(4) 0.110(4) 0.071(4) -0.033(3) 0.001(3) -0.018(3)
 C1 0.074(4) 0.074(4) 0.052(4) -0.010(3) 0.000(3) -0.007(4)
 C2 0.079(5) 0.087(5) 0.064(4) -0.027(4) -0.001(4) -0.001(4)
 C3 0.080(5) 0.153(9) 0.090(6) -0.047(6) -0.002(5) 0.004(6)
 C4 0.085(5) 0.107(6) 0.093(6) -0.050(5) -0.004(4) 0.003(4)
 C5 0.094(5) 0.090(5) 0.067(5) -0.032(4) 0.001(4) -0.014(4)
 C6 0.069(4) 0.120(7) 0.075(5) -0.036(5) -0.004(4) -0.002(4)
 C7 0.083(5) 0.105(6) 0.068(5) -0.033(4) 0.001(4) 0.005(4)
 C8 0.103(6) 0.091(5) 0.047(4) -0.009(4) -0.002(4) -0.018(4)

_geom_special_details
;
 All esds (except the esd in the dihedral angle between two l.s. planes)
 are estimated using the full covariance matrix.  The cell esds are taken
 into account individually in the estimation of esds in distances, angles
 and torsion angles; correlations between esds in cell parameters are only
 used when they are defined by crystal symmetry.  An approximate (isotropic)
 treatment of cell esds is used for estimating esds involving l.s. planes.
;
loop_
  _geom_bond_atom_site_label_1
  _geom_bond_atom_site_label_2
  _geom_bond_distance
  _geom_bond_site_symmetry_2
  _geom_bond_publ_flag
 In1 O1 2.241(5) 14 ?
 In1 O1 2.241(5) . ?
 In1 O2 2.308(5) . ?
 In1 O2 2.308(5) 14 ?
 In1 O3 2.225(5) 20_565 ?
 In1 O3 2.225(5) 19_655 ?
 In1 O4 2.332(6) 19_655 ?
 In1 O4 2.332(6) 20_565 ?
 In1 C1 2.630(7) 14 ?
 In1 C1 2.630(7) . ?
 In1 C8 2.614(7) 20_565 ?
 In1 C8 2.614(7) 19_655 ?
 O1 C1 1.273(10) . ?
 O2 C1 1.252(9) . ?
 O3 In1 2.225(5) 23_655 ?
 O3 C8 1.248(10) . ?
 O4 In1 2.332(6) 23_655 ?
 O4 C8 1.244(11) . ?
 C1 C2 1.481(9) . ?
 C2 C3 1.401(11) . ?
 C2 C7 1.396(11) . ?
 C3 C4 1.390(11) . ?
 C4 C5 1.395(12) . ?
 C4 N1 1.454(18) . ?
 C4 N1A 1.465(17) . ?
 C5 C6 1.382(11) . ?
 C5 C8 1.547(10) . ?
 C6 C7 1.349(10) . ?
 C8 In1 2.614(7) 23_655 ?
 O5 C9 1.26(2) . ?
 N1 C9 1.42(2) . ?
 C9 C10 1.54(3) . ?
 O5A C9A 1.19(2) . ?
 N1A C9A 1.29(2) . ?
 C9A C10A 1.47(3) . ?
 N2 C11 1.520(19) . ?
 N2 C12 1.50(2) . ?

loop_
  _geom_angle_atom_site_label_1
  _geom_angle_atom_site_label_2
  _geom_angle_atom_site_label_3
  _geom_angle
  _geom_angle_site_symmetry_1
  _geom_angle_site_symmetry_3
  _geom_angle_publ_flag
 O1 In1 O1 92.4(4) 14 . ?
 O1 In1 O2 57.3(2) . . ?
 O1 In1 O2 82.4(2) . 14 ?
 O1 In1 O2 82.4(2) 14 . ?
 O1 In1 O2 57.3(2) 14 14 ?
 O1 In1 O4 88.9(3) 14 19_655 ?
 O1 In1 O4 88.9(3) . 20_565 ?
 O1 In1 O4 164.0(3) . 19_655 ?
 O1 In1 O4 164.0(3) 14 20_565 ?
 O1 In1 C1 86.0(2) . 14 ?
 O1 In1 C1 28.9(2) 14 14 ?
 O1 In1 C1 86.0(2) 14 . ?
 O1 In1 C1 28.9(2) . . ?
 O1 In1 C8 88.8(3) 14 19_655 ?
 O1 In1 C8 167.5(3) 14 20_565 ?
 O1 In1 C8 88.8(3) . 20_565 ?
 O1 In1 C8 167.5(3) . 19_655 ?
 O2 In1 O2 121.9(3) . 14 ?
 O2 In1 O4 84.9(2) 14 19_655 ?
 O2 In1 O4 138.56(19) 14 20_565 ?
 O2 In1 O4 138.56(19) . 19_655 ?
 O2 In1 O4 84.9(2) . 20_565 ?
 O2 In1 C1 28.4(2) 14 14 ?
 O2 In1 C1 102.5(2) 14 . ?
 O2 In1 C1 28.4(2) . . ?
 O2 In1 C1 102.5(2) . 14 ?
 O2 In1 C8 110.6(2) . 19_655 ?
 O2 In1 C8 108.6(2) . 20_565 ?
 O2 In1 C8 108.6(2) 14 19_655 ?
 O2 In1 C8 110.6(2) 14 20_565 ?
 O3 In1 O1 139.1(2) 19_655 . ?
 O3 In1 O1 139.1(2) 20_565 14 ?
 O3 In1 O1 87.2(2) 20_565 . ?
 O3 In1 O1 87.2(2) 19_655 14 ?
 O3 In1 O2 129.2(2) 19_655 14 ?
 O3 In1 O2 82.2(2) 20_565 14 ?
 O3 In1 O2 82.2(2) 19_655 . ?
 O3 In1 O2 129.2(2) 20_565 . ?
 O3 In1 O3 118.6(3) 20_565 19_655 ?
 O3 In1 O4 81.5(2) 19_655 20_565 ?
 O3 In1 O4 56.84(19) 20_565 20_565 ?
 O3 In1 O4 81.5(2) 20_565 19_655 ?
 O3 In1 O4 56.84(19) 19_655 19_655 ?
 O3 In1 C1 110.6(2) 20_565 14 ?
 O3 In1 C1 110.6(2) 19_655 . ?
 O3 In1 C1 110.2(2) 20_565 . ?
 O3 In1 C1 110.2(2) 19_655 14 ?
 O3 In1 C8 100.0(2) 19_655 20_565 ?
 O3 In1 C8 100.0(2) 20_565 19_655 ?
 O3 In1 C8 28.5(2) 19_655 19_655 ?
 O3 In1 C8 28.5(2) 20_565 20_565 ?
 O4 In1 O4 94.2(3) 19_655 20_565 ?
 O4 In1 C1 166.7(2) 19_655 . ?
 O4 In1 C1 166.7(2) 20_565 14 ?
 O4 In1 C1 87.5(2) 19_655 14 ?
 O4 In1 C1 87.5(2) 20_565 . ?
 O4 In1 C8 28.4(3) 20_565 20_565 ?
 O4 In1 C8 86.5(2) 20_565 19_655 ?
 O4 In1 C8 28.4(3) 19_655 19_655 ?
 O4 In1 C8 86.5(2) 19_655 20_565 ?
 C1 In1 C1 93.9(3) . 14 ?
 C8 In1 C1 139.0(3) 20_565 14 ?
 C8 In1 C1 100.8(3) 19_655 14 ?
 C8 In1 C1 139.0(3) 19_655 . ?
 C8 In1 C1 100.8(3) 20_565 . ?
 C8 In1 C8 92.6(3) 19_655 20_565 ?
 C1 O1 In1 92.8(4) . . ?
 C1 O2 In1 90.3(4) . . ?
 C8 O3 In1 93.3(5) . 23_655 ?
 C8 O4 In1 88.5(5) . 23_655 ?
 O1 C1 In1 58.3(4) . . ?
 O1 C1 C2 119.0(6) . . ?
 O2 C1 In1 61.3(3) . . ?
 O2 C1 O1 119.5(6) . . ?
 O2 C1 C2 121.5(7) . . ?
 C2 C1 In1 174.4(6) . . ?
 C3 C2 C1 119.3(7) . . ?
 C7 C2 C1 121.4(7) . . ?
 C7 C2 C3 119.2(7) . . ?
 C4 C3 C2 120.3(8) . . ?
 C3 C4 C5 119.1(8) . . ?
 C3 C4 N1 120.2(10) . . ?
 C3 C4 N1A 118.4(10) . . ?
 C5 C4 N1 118.6(9) . . ?
 C5 C4 N1A 121.2(8) . . ?
 C4 C5 C8 121.3(7) . . ?
 C6 C5 C4 119.7(7) . . ?
 C6 C5 C8 119.0(8) . . ?
 C7 C6 C5 121.7(8) . . ?
 C6 C7 C2 119.9(7) . . ?
 O3 C8 In1 58.2(4) . 23_655 ?
 O3 C8 C5 120.5(8) . . ?
 O4 C8 In1 63.1(4) . 23_655 ?
 O4 C8 O3 121.2(7) . . ?
 O4 C8 C5 118.3(7) . . ?
 C5 C8 In1 176.5(6) . 23_655 ?
 C9 N1 C4 127.4(16) . . ?
 O5 C9 N1 123(2) . . ?
 O5 C9 C10 126(2) . . ?
 N1 C9 C10 111(2) . . ?
 C9A N1A C4 133.7(17) . . ?
 O5A C9A N1A 126(2) . . ?
 O5A C9A C10A 110(2) . . ?
 N1A C9A C10A 123(2) . . ?
 C12 N2 C11 116(2) . . ?

_shelx_SHELXL_version_number      '2014/7'
loop_
  _refln_index_h
  _refln_index_k
  _refln_index_l
  _refln_F_squared_meas
  _refln_F_squared_sigma
  _refln_scale_group_code
 0 0 4 15452 411.295 1
 0 0 -4 16086.6 399.47 4
 0 0 -6 -60.0128 125.972 4
 0 0 6 -43.5675 163.542 1
 0 0 -6 -87.7649 147.077 5
 0 0 -8 988.679 223.061 5
 0 0 8 815.28 240.859 1
 0 0 -8 1371.01 201.989 4
 0 0 -10 -85.6619 209.613 4
 0 0 -10 -78.217 225.449 5
 0 0 10 -26.4029 242.011 1
 0 0 12 4084.15 299.732 1
 0 0 -12 4243.19 285.09 5
 0 0 -12 4995.59 265.708 4
 0 0 14 -179.798 282.925 1
 0 0 -14 -114.32 232.041 4
 0 0 -14 128.292 258.704 5
 0 0 -16 10593.6 416.101 4
 0 0 18 203.611 361.112 1
 0 0 -18 -3.92315 322.909 5
 0 0 20 343756 8085.94 1
 0 0 -20 340770 8063.76 5
 0 0 -22 -239.424 403.149 5
 0 0 22 -151.705 451.406 1
 0 0 -22 -184.757 345.756 4
 0 0 -24 5261.75 481.259 5
 0 0 -24 4979.62 445.591 4
 0 0 24 5656.73 544.575 1
 0 0 26 147.229 537.766 1
 0 0 -26 249.792 448.519 5
 0 0 -26 -201.581 439.685 4
 0 0 -28 26659.6 940.818 5
 0 0 28 27389.9 1003.41 1
 0 0 30 207.584 596.282 1
 0 0 -30 429.71 527.782 5
 0 0 -32 18598.5 824.739 5
 0 0 32 16849.2 859.526 1
 0 0 -36 3330.53 645.86 5
 0 0 36 3230.35 715.535 1
 0 2 2 349091 7766.55 1
 0 -2 2 330774 7752.41 2
 0 2 -2 322561 7749.61 5
 0 2 -2 338711 7750.32 4
 0 -2 -2 336991 7749.68 2
 0 -2 -4 -4.57013 50.5866 3
 0 -2 -4 0.69227 57.6682 2
 0 2 -4 14.7007 78.5629 4
 0 -2 4 -41.0284 77.082 1
 0 2 4 8.14394 118.575 1
 0 2 -4 -4.78461 73.6862 5
 0 -2 -6 1207.87 149.936 4
 0 2 -6 1310.74 156.985 4
 0 -2 6 1060.67 155.995 1
 0 2 6 1137.31 217.284 1
 0 2 -6 942.257 153.147 5
 0 -2 -8 1.34809 193.114 4
 0 2 8 -219.956 274.698 1
 0 2 -8 -32.6164 195.765 4
 0 -2 8 -3.5056 208.057 1
 0 2 -8 53.1029 196.008 5
 0 2 -10 9823.33 366.231 5
 0 2 -10 10354 355.062 4
 0 2 10 10399.1 413.488 1
 0 -2 10 10493.5 378.793 1
 0 -2 -10 11463.7 355.738 4
 0 2 -12 80.3508 221.788 5
 0 -2 -12 -13.7663 248.386 5
 0 2 -12 57.3356 211.812 4
 0 -2 12 -2.73906 235.915 1
 0 -2 -12 -164.132 213.123 4
 0 2 12 -20.0045 284.399 1
 0 2 -14 1348.88 244.456 4
 0 -2 -14 1652.88 296.905 5
 0 2 -14 1275.42 261.825 5
 0 2 14 1390.38 334.264 1
 0 -2 14 1281.24 277.559 1
 0 -2 -14 1429.54 240.383 4
 0 -2 -16 -74.0402 266.477 4
 0 2 -16 -78.5822 269.998 4
 0 -2 -18 160249 3623.99 5
 0 -2 18 147987 3614.19 1
 0 2 -18 148890 3600.28 5
 0 -2 -18 142737 3578.66 4
 0 2 18 154364 3642.76 1
 0 -2 -20 214.34 405.157 5
 0 2 20 381.637 435.661 1
 0 2 -20 199.879 339.246 4
 0 2 -20 284.362 353.142 5
 0 -2 20 -66.1907 378.661 1
 0 2 -22 96221.2 2350.88 4
 0 2 -22 96641.8 2373.65 5
 0 -2 -22 99388.5 2397.18 5
 0 -2 22 98057.6 2393.52 1
 0 2 22 94168.5 2408.22 1
 0 2 -24 9.01473 412.303 4
 0 -2 24 -283.409 459.375 1
 0 -2 -24 21.1293 433.751 5
 0 2 -24 -159.278 424.87 5
 0 -2 -24 -441.314 385.294 4
 0 2 24 80.8196 500.591 1
 0 2 -26 9086.45 580.079 5
 0 -2 -26 8514.74 591.357 5
 0 2 26 9151.14 657.027 1
 0 -2 26 8866.77 621.118 1
 0 -2 -26 7499.86 514.714 4
 0 2 28 65.2364 603.944 1
 0 2 -28 -113.809 514.891 5
 0 -2 -28 -435.457 541.598 5
 0 2 -28 -37.8804 507.572 4
 0 -2 28 72.0653 543.908 1
 0 -2 30 34559.7 1127.25 1
 0 -2 -30 32967.2 1111.77 5
 0 2 -30 32333.3 1092 5
 0 2 30 32748.2 1163.83 1
 0 -2 -32 90.6362 532.175 5
 0 2 32 375.239 642.716 1
 0 2 -32 323.916 554.712 5
 0 -2 32 632.602 598.253 1
 0 2 36 -141.88 680.876 1
 0 -2 36 -299.137 650.196 1
 0 -2 -36 -395.217 628.738 5
 0 2 -36 -237.168 619.221 5
 0 -4 0 89893.1 2157.38 3
 0 4 0 93752.2 2160.46 5
 0 -4 0 93002.8 2157.55 2
 0 4 0 92937.1 2158.88 4
 0 4 2 -37.5252 146.708 1
 0 -4 2 -14.419 102.986 3
 0 -4 -2 11.6391 40.7991 3
 0 4 -2 -38.4913 69.4428 5
 0 -4 2 -16.6514 64.6105 2
 0 4 -2 0.69051 77.8611 4
 0 -4 -2 -44.7262 59.1019 2
 0 -4 4 112525 2639.01 2
 0 4 -4 118905 2635.16 5
 0 -4 -4 109752 2631.24 2
 0 4 -4 114697 2634.62 4
 0 4 4 117873 2670.49 1
 0 -4 -4 108612 2618.19 3
 0 -4 -6 44.5264 112.062 3
 0 -4 6 153.802 163.555 1
 0 -4 -6 89.3921 137.86 2
 0 4 -6 138.743 181.782 4
 0 4 6 31.8208 272.219 1
 0 4 -6 128.406 160.575 5
 0 4 8 10658.9 426.76 1
 0 -4 -8 11185.7 352.424 4
 0 -4 8 10411.9 347.836 1
 0 4 -8 10792.4 350.51 5
 0 4 -8 10547.9 355.364 4
 0 4 -10 -2.06126 203.719 5
 0 4 10 -79.8293 296.799 1
 0 -4 -10 -174.402 200.322 4
 0 -4 10 -191.425 201.566 1
 0 4 -10 110.817 200.382 4
 0 -4 12 68001.8 1662.29 1
 0 4 -12 70783 1654.51 4
 0 -4 -12 64798.9 1646.64 4
 0 4 12 66847.1 1708.83 1
 0 4 -12 68848 1659.39 5
 0 4 -14 105.555 247.909 5
 0 -4 -14 -26.6803 236.211 4
 0 -4 14 -129.478 252.957 1
 0 4 -14 115.996 247.023 4
 0 -4 -16 22939.5 685.328 4
 0 4 16 24431.1 782.129 1
 0 -4 -16 24896.2 736.591 5
 0 -4 18 -120.958 327.024 1
 0 4 18 -58.2765 416.803 1
 0 -4 -18 50.3761 296.077 4
 0 4 -18 308.255 315.115 5
 0 -4 -18 -250.729 367.179 5
 0 4 20 73091.7 1979.85 1
 0 4 -20 73196.5 1912.9 5
 0 -4 -20 75091.4 1941.07 5
 0 -4 20 75514.8 1925.91 1
 0 -4 22 119.028 401.81 1
 0 4 22 94.0307 492.705 1
 0 -4 -22 347.733 447.331 5
 0 4 -22 -766.098 370.937 4
 0 4 -22 121.817 389.848 5
 0 -4 24 3325.09 483.219 1
 0 -4 -24 3801.84 438.562 4
 0 4 -24 4250.2 472.279 5
 0 4 24 3390.75 547.129 1
 0 -4 -24 4105.08 519.296 5
 0 4 -24 3831.91 456.81 4
 0 4 26 168.637 567.65 1
 0 4 -26 -117.054 450.291 4
 0 -4 26 -507.761 494.02 1
 0 4 -26 255.403 468.431 5
 0 -4 -26 -42.3169 511.897 5
 0 4 -28 31981.9 1037.69 5
 0 -4 -28 32496.5 1074.05 5
 0 -4 28 31967.6 1053.28 1
 0 4 28 29823.7 1112.95 1
 0 4 30 308.459 634.079 1
 0 -4 -30 -815.841 558.057 5
 0 4 -30 272.173 522.618 5
 0 -4 30 355.842 556.948 1
 0 4 -32 13018.8 721.942 5
 0 -4 -32 13281.8 755.288 5
 0 4 32 12123.4 817.106 1
 0 -4 32 12476.5 740.175 1
 0 -4 36 958.082 647.654 1
 0 4 36 1921.73 744.727 1
 0 4 -36 1735.71 624.013 5
 0 -4 -36 1707.57 634.928 5
 0 6 0 -8.37402 133.921 5
 0 6 0 161.049 297.261 1
 0 6 0 88.8072 140.401 4
 0 -6 0 111.432 120.411 3
 0 6 2 31273.4 840.043 4
 0 6 2 34615.2 837.189 5
 0 -6 -2 32363.5 825.427 2
 0 -6 2 34551 828.659 2
 0 -6 -2 34315.8 813.257 3
 0 6 -2 36159.9 831.224 5
 0 6 -2 34940.4 835.599 4
 0 -6 2 35007.7 848.829 3
 0 6 2 32837.8 904.384 1
 0 6 4 49.4208 293.813 1
 0 6 -4 14.1408 168.514 4
 0 -6 4 66.9681 139.401 2
 0 -6 4 62.0936 232.229 3
 0 -6 -4 17.6879 79.6497 3
 0 6 -4 -99.1044 148.502 5
 0 -6 -4 72.8899 130.19 2
 0 -6 -6 218129 5030.81 2
 0 -6 -6 217479 5015.13 3
 0 6 -6 211747 5038.81 5
 0 6 6 214907 5085.17 1
 0 6 -6 217273 5038.27 4
 0 -6 6 215844 5086.54 3
 0 -6 6 209638 5046.96 2
 0 6 -8 46.2986 176.969 5
 0 6 8 420.579 308.124 1
 0 -6 -8 144.469 129.321 3
 0 6 -8 146.292 198.833 4
 0 -6 -8 -21.0634 153.744 2
 0 -6 8 -97.9663 189.716 2
 0 -6 10 126552 3015.73 1
 0 6 -10 128021 3013.68 4
 0 6 -10 130327 3015.6 5
 0 6 10 121516 3065.18 1
 0 -6 12 -58.2177 209.385 1
 0 6 -12 18.9395 221.68 4
 0 -6 -12 70.3466 211.226 4
 0 6 -12 -78.2445 211.576 5
 0 -6 14 20131.1 594.038 1
 0 -6 -14 19566.7 583.385 4
 0 6 -16 202.968 282.811 5
 0 -6 -16 32.0829 275.69 4
 0 6 16 -30.9256 413.344 1
 0 6 -18 30693.2 852.363 4
 0 -6 18 31169.9 872.464 1
 0 6 -18 31549.9 868.023 5
 0 6 18 30969 964.549 1
 0 6 -20 25.6159 359.99 5
 0 -6 20 -925.472 372.984 1
 0 -6 -20 -221.395 393.201 5
 0 6 20 76.0468 452.306 1
 0 6 -20 -571.522 349.569 4
 0 6 22 19351.5 817.298 1
 0 6 -22 20030.8 708.643 5
 0 -6 22 20362.4 711.383 1
 0 -6 -22 21680.1 758.779 5
 0 6 24 -21.0874 564.462 1
 0 -6 -24 -78.4696 494.504 5
 0 6 -24 -256.5 410.642 4
 0 6 -24 -285.831 424.457 5
 0 -6 24 184.111 424.675 1
 0 6 -26 11019.6 600.222 5
 0 6 -26 11215.3 617.538 4
 0 -6 -26 10854 673.147 5
 0 -6 26 10488.7 604.516 1
 0 6 26 11015.1 744.766 1
 0 6 -28 224.615 498.877 5
 0 6 28 422.529 630.296 1
 0 6 -28 -342.589 507.532 4
 0 -6 -28 363.536 576.508 5
 0 -6 28 -377.569 508.004 1
 0 -6 -30 32116.5 1107.78 5
 0 6 -30 32730.3 1072.42 5
 0 -6 30 34211.5 1085.7 1
 0 6 30 31247.6 1156.9 1
 0 -6 32 149.218 563.597 1
 0 6 -32 6.5774 541.154 5
 0 6 34 1134.58 719.626 1
 0 -6 -34 145.488 612.531 5
 0 6 36 98.8087 750.604 1
 0 -6 36 -435.113 640.751 1
 0 -6 -36 332.093 662.128 5
 0 6 -36 -575.311 621.722 5
 0 8 0 3215.22 185.637 5
 0 -8 0 3188.12 177.595 3
 0 8 0 2946.21 199.991 4
 0 -8 0 2996.66 164.169 2
 0 8 0 2734.98 375.81 1
 0 8 2 -46.7878 166.586 5
 0 -8 -2 99.2778 110.001 3
 0 8 -2 142.988 148.47 5
 0 8 2 189.209 335.15 1
 0 -8 2 -94.3199 183.597 3
 0 8 -2 29.9611 177.656 4
 0 8 2 73.0469 185.41 4
 0 -8 2 47.4583 133.925 2
 0 -8 -2 -10.14 130.387 2
 0 8 -4 22363.1 587.354 4
 0 -8 4 22154.6 584.518 2
 0 -8 4 22101.8 623.791 3
 0 -8 -4 21094.6 575.728 2
 0 8 4 22784.7 693.774 1
 0 -8 -4 23497.7 549.305 3
 0 8 -4 22089.3 580.756 5
 0 -8 -6 13.7166 92.679 3
 0 -8 -6 51.5792 141.3 2
 0 8 -6 96.2681 161.485 5
 0 8 -6 8.2565 182.109 4
 0 -8 6 123.793 270.174 3
 0 8 6 48.5267 321.797 1
 0 -8 6 69.9982 156.667 2
 0 8 8 422622 9633.02 1
 0 -8 -8 398780 9543.88 3
 0 8 -8 420102 9571.42 4
 0 -8 -8 413212 9568.67 2
 0 -8 8 407996 9584.39 2
 0 -8 8 414187 9631.64 3
 0 8 -8 416736 9572.28 5
 0 -8 -10 130.924 135.301 3
 0 -8 10 -130.126 338.466 3
 0 -8 10 -2.64025 193.743 2
 0 -8 -10 37.4398 165.282 2
 0 8 -10 -2.18403 202.746 4
 0 8 -10 -153.426 187.907 5
 0 -8 12 172132 4086.98 2
 0 -8 -14 94.7354 254.72 4
 0 8 14 24.6155 396.326 1
 0 -8 -16 3844.52 318.29 4
 0 8 -16 4181.61 333.308 4
 0 8 16 4055.26 468.549 1
 0 8 -16 3690.94 327.134 5
 0 -8 16 3747.17 317.109 1
 0 -8 18 -129.93 315.777 1
 0 8 -18 49.7417 321.244 4
 0 -8 -18 -202.982 306.828 4
 0 8 18 52.9556 466.112 1
 0 8 -18 278.335 323.739 5
 0 8 20 31618.5 1058.52 1
 0 -8 20 31849.9 922.937 1
 0 8 -20 32476.3 927.991 5
 0 8 -22 133.41 398.388 4
 0 8 22 177.338 501.044 1
 0 8 -22 145.027 390.476 5
 0 -8 22 -73.1329 383.007 1
 0 8 -24 3607.88 466.491 4
 0 8 24 3167.7 608.006 1
 0 -8 24 2666.01 449.827 1
 0 -8 -24 3722.25 529.282 5
 0 8 -24 3041.64 455.56 5
 0 8 26 108.268 630.258 1
 0 8 -26 -389.499 456.882 5
 0 -8 26 -248.051 457.955 1
 0 -8 -26 -31.9222 543.557 5
 0 8 -26 -182.658 466.535 4
 0 -8 -28 39187.1 1211.99 5
 0 8 28 38122 1277.94 1
 0 8 -28 39559.6 1153.59 5
 0 -8 28 37351.6 1137.93 1
 0 -8 -30 28.5608 600.98 5
 0 8 30 25.2562 685.125 1
 0 -8 30 -318.121 520.832 1
 0 8 -30 180.898 512.454 5
 0 8 -32 8742.72 661.84 5
 0 -8 32 8695.93 642.461 1
 0 -8 34 -443.926 1143.17 3
 0 -8 -34 -247.168 665.156 5
 0 8 34 -582.81 712.307 1
 0 8 -36 913.407 619.155 5
 0 -8 36 1047.42 613.852 1
 0 -8 -36 344.445 648.494 5
 0 8 36 578.625 763.176 1
 0 -8 36 1080.88 1201.46 3
 0 10 0 -52.7265 175.458 4
 0 -10 0 -105.149 141.774 3
 0 -10 0 -54.0224 137.776 2
 0 10 0 -87.0428 159.985 5
 0 10 0 -114.292 360.779 1
 0 10 -2 7735.56 268.187 5
 0 -10 2 7214.14 272.93 3
 0 10 -2 7057.32 271.641 4
 0 -10 2 6879.07 246.514 2
 0 10 2 6562.02 281.553 4
 0 10 2 6660.21 426.079 1
 0 -10 -2 7180.53 226.019 3
 0 10 2 7152.7 271.003 5
 0 -10 -2 7006.06 247.393 2
 0 10 -4 -108.977 181.661 4
 0 10 -4 -12.2067 153.659 5
 0 -10 -4 6.88888 139.888 2
 0 -10 -4 90.8597 94.1356 3
 0 10 4 -117.579 329.601 1
 0 -10 4 -45.4261 210.698 3
 0 -10 4 -274.994 145.532 2
 0 10 6 31861 919.361 1
 0 -10 -6 31988.8 803.372 2
 0 -10 -6 31835.3 766.215 3
 0 10 -6 30216.5 808.744 4
 0 -10 6 31104.5 809.685 2
 0 10 -6 32752.6 805.857 5
 0 -10 6 31821.7 863.127 3
 0 -10 8 188.291 301.189 3
 0 -10 8 97.2027 181.228 2
 0 -10 -8 -14.406 162.785 2
 0 -10 -8 -12.1157 102.293 3
 0 10 -8 -203.503 203.403 4
 0 10 -8 111.21 180.178 5
 0 -10 -10 622374 14308.6 2
 0 -10 -10 609899 14276.7 3
 0 -10 10 615757 14325.5 2
 0 -10 -12 16.4146 157.259 3
 0 10 12 -50.5009 405.787 1
 0 -10 12 -5.52177 403.47 3
 0 -10 -12 -81.0007 203.194 2
 0 -10 12 -3.28753 237.057 2
 0 10 14 13721.6 624.007 1
 0 10 -14 12608.5 460.837 5
 0 10 -14 13410.4 478.216 4
 0 -10 16 -326.072 559.304 3
 0 10 -16 17.0083 283.412 5
 0 10 16 -486.32 444.588 1
 0 10 -16 -366.466 309.108 4
 0 -10 -16 -93.9655 297.49 4
 0 -10 16 173.378 307.056 2
 0 -10 18 39084.2 1108.5 2
 0 10 -18 39795.8 1093.41 4
 0 10 -18 41970.6 1093.15 5
 0 10 18 38499.4 1196.4 1
 0 10 20 -119.406 506.404 1
 0 10 -20 359.409 393.067 4
 0 10 -20 51.7206 376.237 5
 0 10 22 28018.1 1023.34 1
 0 10 -22 27273.5 854.602 5
 0 -10 22 27100.6 847.184 1
 0 10 -24 57.203 440.315 4
 0 10 -24 -70.0526 406.186 5
 0 10 24 384.053 581.171 1
 0 -10 24 193.359 413.098 1
 0 10 26 3097.52 635.962 1
 0 -10 26 3992.27 901.043 3
 0 10 -26 3866.28 496.133 5
 0 -10 26 4037.93 490.406 1
 0 -10 -26 3309.73 563.86 5
 0 10 -26 4231.3 509.835 4
 0 10 -28 58.1512 485.729 5
 0 -10 28 134.463 472.814 1
 0 -10 -28 281.642 560.069 5
 0 -10 28 450.072 962.12 3
 0 10 28 -535.148 675.757 1
 0 10 -28 -44.2534 505.618 4
 0 -10 -30 23894.5 945.679 5
 0 -10 30 21320.1 842.177 1
 0 10 -30 20985.3 861.979 4
 0 10 -30 23417.6 859.053 5
 0 -10 32 -532.475 1054.88 3
 0 10 32 -459.766 723.072 1
 0 -10 32 -199.995 531.149 1
 0 10 34 518.145 744.127 1
 0 10 -34 578.14 577.087 5
 0 -10 34 -90.3212 1139.94 3
 0 -10 -34 990.173 669.333 5
 0 12 0 52806 1300.68 5
 0 -12 0 53271.9 1284.63 3
 0 -12 0 54146.7 1292.31 2
 0 -12 2 133.853 177.832 3
 0 12 -2 31.2525 169.334 5
 0 -12 -2 -68.9499 150.557 2
 0 12 2 4.68217 375.088 1
 0 -12 2 -35.9917 148.327 2
 0 -12 -2 -42.6756 125.574 3
 0 -12 4 2077.53 187.257 2
 0 -12 -4 2107.16 183.548 2
 0 -12 -4 2529.14 138.717 3
 0 -12 4 2334.47 254.047 3
 0 -12 -6 48.4522 105.66 3
 0 -12 -6 -150.508 176.732 2
 0 -12 6 197.365 266.668 3
 0 -12 6 -123.625 178.759 2
 0 -12 -8 93377.8 2272.42 3
 0 12 8 102662 2425.13 1
 0 -12 8 98676.2 2327.35 2
 0 -12 -8 98954 2316.13 2
 0 -12 10 -254.213 380.774 3
 0 12 -10 80.6013 219.776 5
 0 12 -10 114.425 247.082 4
 0 -12 -10 68.5918 136.309 3
 0 12 10 327.542 430.02 1
 0 -12 10 9.11483 223.703 2
 0 -12 -10 62.9046 198.22 2
 0 -12 -12 159332 3892.47 3
 0 -12 12 172751 4043.97 3
 0 12 -12 166209 3932.49 5
 0 12 12 169915 4031.57 1
 0 12 -12 169412 3940.6 4
 0 -12 -12 169370 3937.21 2
 0 -12 14 -108.143 289.392 2
 0 12 -14 58.8672 259.122 5
 0 12 -14 -113.271 299.143 4
 0 -12 -14 55.128 184.827 3
 0 -12 -14 -236.89 230.779 2
 0 12 14 -409.489 464.366 1
 0 -12 14 13.0846 493.351 3
 0 12 16 12793 654.395 1
 0 12 -16 13811.8 522.172 5
 0 12 -16 12953.1 519.255 4
 0 -12 -18 -32.5629 332.353 4
 0 12 18 -98.0024 495.756 1
 0 -12 20 58851.4 1601.31 2
 0 12 -20 61356.4 1591.07 5
 0 -12 22 11.3149 411.524 2
 0 12 22 181.808 573.758 1
 0 -12 22 -338.001 728.859 3
 0 12 -22 -335.722 390.092 5
 0 12 -22 -167.007 416.012 4
 0 12 -24 3687.97 474.39 4
 0 12 24 3164.75 690.864 1
 0 12 -24 3124.37 449.852 5
 0 -12 24 3037.84 471.885 2
 0 -12 24 4670.53 824.372 3
 0 -12 26 51.3078 457.606 2
 0 12 26 320.895 634.554 1
 0 12 -26 -446.595 470.718 4
 0 -12 26 793.59 860.319 3
 0 12 -26 -215.628 442.815 5
 0 -12 -28 13200.9 719.076 5
 0 12 -28 13005.9 677.484 4
 0 12 28 13225.9 825.229 1
 0 12 -28 14113.9 655.255 5
 0 -12 28 12886 1093.47 3
 0 12 -30 -76.9052 548.748 4
 0 -12 30 35.5016 509.944 2
 0 12 -30 -297.974 509.318 5
 0 -12 -32 4906.99 700.611 5
 0 12 32 5117.57 792.924 1
 0 -12 32 5537.91 1138.23 3
 0 -12 34 59.1011 1111.03 3
 0 12 -34 -73.5892 567.757 5
 0 -12 -34 -444.855 705.285 5
 0 12 34 -331.675 786.979 1
 0 -12 34 187.133 566.581 2
 0 -14 0 -41.2481 163.276 3
 0 -14 0 64.6831 174.039 2
 0 14 0 -65.76 228.672 4
 0 14 0 -5.14654 212.468 5
 0 14 2 46004.1 1116.13 5
 0 14 -2 45524 1110.76 5
 0 -14 -2 41413.7 1099.07 2
 0 -14 2 42624.7 1101.46 2
 0 -14 2 41921.8 1111.17 3
 0 14 2 45501.1 1122.06 4
 0 14 -2 45186.9 1112.33 4
 0 -14 -2 43994.4 1078.61 3
 0 14 4 -215.081 227.001 5
 0 14 -4 112.657 212.359 5
 0 -14 4 4.92263 180.275 2
 0 -14 -4 122.833 139.873 3
 0 14 -4 -52.7095 233.79 4
 0 -14 -4 -202.169 192.471 2
 0 14 4 -262.35 453.452 1
 0 14 4 -2.41349 238.442 4
 0 -14 -6 6866.42 310.196 2
 0 14 -6 7211.17 311.693 5
 0 14 -6 7560.02 343.342 4
 0 -14 -6 7297.62 237.557 3
 0 14 6 7220.92 526.674 1
 0 -14 6 7056.55 309.318 2
 0 -14 8 3.03119 210.969 2
 0 14 8 -39.4648 437.987 1
 0 14 -8 85.9277 246.249 4
 0 -14 -8 -210.25 212.789 2
 0 -14 8 8.54492 318.935 3
 0 -14 -8 -31.1839 122.417 3
 0 14 -8 119.279 212.216 5
 0 -14 10 65940.1 1560.08 3
 0 14 10 65016.5 1604.31 1
 0 -14 -10 61585.4 1457.63 2
 0 14 -10 61152.4 1457.81 5
 0 14 -10 63835.1 1470.2 4
 0 14 -12 111.429 277.766 4
 0 -14 -12 63.5082 151.195 3
 0 14 12 -200.513 470.731 1
 0 -14 12 -123.208 440.184 3
 0 -14 -12 138.517 234.419 2
 0 14 -12 252.464 246.392 5
 0 -14 -14 15130 525.163 2
 0 -14 14 15864 741.383 3
 0 14 14 17356.1 726.631 1
 0 14 -14 16245.8 572.417 4
 0 14 -14 16658 551.267 5
 0 -14 -14 16477.3 484.158 3
 0 14 -16 457 394.667 5
 0 14 16 833.266 523.668 1
 0 -14 16 -1174.31 905.306 3
 0 14 -16 -455.004 512.325 4
 0 14 -18 73721.5 1883.12 5
 0 14 18 71176.6 1983.2 1
 0 14 -18 77485.2 1900.23 4
 0 -14 20 -46.3459 705.874 3
 0 -14 20 214.266 409.584 2
 0 14 -20 433.428 401.08 4
 0 14 20 -29.2458 580.127 1
 0 14 -20 -205.982 373.292 5
 0 -14 22 27387.7 1117.5 3
 0 14 22 25024.3 974.42 1
 0 14 -22 24275.1 791.483 5
 0 14 -22 24815.5 801.446 4
 0 -14 24 196.155 798.479 3
 0 14 -24 303.537 450.526 4
 0 14 24 1321.9 824.29 1
 0 14 -24 -175.43 411.223 5
 0 -14 24 222.627 430.187 2
 0 14 -26 2855.6 463.192 5
 0 14 26 2787.33 731.658 1
 0 14 -26 3150.12 502.738 4
 0 -14 26 3085.53 894.02 3
 0 -14 28 191.856 468.039 2
 0 14 -28 45.6341 464.925 5
 0 14 -28 -93.3952 508.53 4
 0 14 -30 1015.13 601.464 4
 0 -14 30 6910.4 1107.51 3
 0 -14 30 4262.88 556.489 2
 0 14 30 5337.47 741.171 1
 0 -14 -30 470.959 614.467 5
 0 14 -32 -272.004 537.838 5
 0 -14 32 410.644 1091.59 3
 0 14 32 328.372 746.061 1
 0 -14 -32 -36.5159 617.948 5
 0 -16 0 90114.1 2184.61 3
 0 16 0 91426 2208.25 4
 0 -16 0 88143.1 2197.2 2
 0 16 0 88384.5 2336.63 1
 0 16 0 96282.9 2214.73 5
 0 -16 -2 -60.7038 211.388 2
 0 16 2 -63.4632 230.999 5
 0 16 2 -84.5008 275.145 4
 0 16 2 -79.4867 495.979 1
 0 16 -2 173.765 503.353 1
 0 -16 2 89.4883 203.067 2
 0 16 -2 36.6616 228.739 5
 0 16 -2 -13.6046 257.65 4
 0 -16 -2 261.869 172.507 3
 0 -16 -4 3847.23 268.204 2
 0 -16 -4 4141.15 208.256 3
 0 16 4 4053.95 287.845 5
 0 16 4 3764.53 529.228 1
 0 16 4 3892.01 307.187 4
 0 -16 4 3756.31 260.797 2
 0 16 -4 3962.19 302.417 4
 0 16 -4 4226.96 275.84 5
 0 -16 6 26.6109 213.512 2
 0 16 -6 -155.445 225.538 5
 0 -16 -6 -96.7092 141.442 3
 0 -16 -6 61.7518 218.268 2
 0 -16 6 50.1227 296.723 3
 0 16 6 -535.408 492.815 1
 0 16 -6 63.3067 280.048 4
 0 16 -8 15408.4 526.134 4
 0 16 8 15998.4 718.945 1
 0 -16 8 16967.5 600.309 3
 0 16 -8 16940.2 509.979 5
 0 -16 -8 16846.6 513.517 2
 0 -16 -8 14599.1 425.497 3
 0 -16 10 -112.691 379.235 3
 0 -16 -10 11.2803 154.166 3
 0 16 -10 -249.157 290.967 4
 0 -16 -10 65.9525 248.616 2
 0 16 10 -320.508 538.261 1
 0 16 -10 -121.211 240.593 5
 0 -16 12 21389.3 687.573 2
 0 -16 12 23619.2 810.711 3
 0 -16 -12 22954 671.283 2
 0 16 12 22529.5 870.04 1
 0 16 -12 23666.4 692.621 4
 0 16 -12 22111.9 668.566 5
 0 16 -14 -167.743 332.678 4
 0 -16 14 30.265 316.989 2
 0 16 14 103.994 538.24 1
 0 -16 14 430.843 511.049 3
 0 16 -14 3.49051 288.91 5
 0 16 -16 28314.7 863.24 4
 0 -16 16 30473.3 1064.57 3
 0 16 -16 29562.6 855.211 5
 0 16 16 29329.7 1037.96 1
 0 16 -18 94.4788 341.595 5
 0 -16 18 -311.803 636.976 3
 0 16 18 158.008 579.511 1
 0 -16 18 -4.9961 364.922 2
 0 16 -18 -78.0352 385.019 4
 0 16 20 40149.9 1247.51 1
 0 -16 20 34623.1 1087.51 2
 0 -16 20 43153.1 1337.85 3
 0 16 -20 38708.5 1083.22 4
 0 16 -20 36641.9 1057.31 5
 0 -16 22 -61.1961 756.419 3
 0 16 -22 152.408 436.227 4
 0 -16 22 -840.389 420.63 2
 0 16 22 128.119 677.484 1
 0 16 -22 4.6207 375.564 5
 0 16 -24 985.518 423.24 5
 0 16 -24 959.372 473.311 4
 0 -16 24 1036.01 451.615 2
 0 -16 24 793.645 808.493 3
 0 16 24 1272.45 691.213 1
 0 16 -26 -5.35362 494.325 4
 0 -16 26 529.126 476.776 2
 0 16 -26 48.5922 438.739 5
 0 16 -28 870.317 563.171 4
 0 16 -28 3144.54 521.035 5
 0 -16 28 2499.32 985.778 3
 0 16 28 2990.58 765.48 1
 0 -16 30 481.616 1066.95 3
 0 16 30 426.698 707.888 1
 0 16 32 3841.37 808.651 1
 0 -16 32 4085.4 1103.67 3
 0 16 -32 2979.02 581.353 5
 0 18 0 -227.904 556.54 1
 0 18 0 36.7538 286.793 4
 0 18 0 16.5078 260.252 5
 0 -18 0 3.17436 238.527 2
 0 18 2 44950.8 1127.66 5
 0 18 2 43633.6 1310.12 1
 0 18 -2 43265.9 1132.79 4
 0 -18 -2 41585.3 1114.68 2
 0 18 2 46199 1151.04 4
 0 -18 2 43532.5 1112.96 3
 0 -18 2 40434 1113.14 2
 0 18 -2 44994.2 1123.92 5
 0 18 4 -293.415 296.241 4
 0 18 -4 175.025 279.326 4
 0 18 4 -156.187 273.598 5
 0 18 -4 253.587 261.917 5
 0 -18 4 -151.204 283.845 3
 0 -18 -4 146.511 248.177 2
 0 -18 -4 75.5478 181.836 3
 0 18 4 -290.801 526.434 1
 0 18 -6 1621.43 300.875 4
 0 18 -6 1997.77 280.496 5
 0 -18 -6 1981.46 180.055 3
 0 18 6 2076.57 555.84 1
 0 -18 -6 2243.92 268.556 2
 0 -18 6 1726.64 324.523 3
 0 -18 -8 46.2293 159.11 3
 0 18 -8 334.716 308.999 4
 0 18 -8 -264.594 254.954 5
 0 -18 8 47.5085 352.291 3
 0 18 8 -307.315 573.671 1
 0 18 -10 26191.7 766.572 4
 0 -18 10 26328.5 851.07 3
 0 18 10 24924 977.019 1
 0 18 -10 25864.9 745.003 5
 0 -18 10 24576.7 752.256 2
 0 -18 12 148.998 447.362 3
 0 18 -12 -214.089 343.406 4
 0 18 -12 86.4952 282.078 5
 0 -18 12 -136.233 301.512 2
 0 18 12 -194.229 581.06 1
 0 -18 14 582.65 511.934 3
 0 18 14 500.032 589.952 1
 0 -18 14 680.939 342.175 2
 0 18 -14 587.824 312.86 5
 0 18 -14 807.126 365.698 4
 0 18 16 502.316 614.735 1
 0 -18 16 284.021 554.51 3
 0 18 -16 12.0819 378.055 4
 0 18 -16 -134.242 324.361 5
 0 -18 16 9.82501 339.866 2
 0 -18 18 20276.2 741.684 2
 0 18 -18 21627.5 718.561 5
 0 18 -18 21863.8 744.488 4
 0 18 18 26137.9 1012.95 1
 0 -18 18 25033.9 982.546 3
 0 18 -20 31.8405 377.617 5
 0 18 20 405.812 666.698 1
 0 18 -20 258.524 416.397 4
 0 -18 20 -246.851 668.81 3
 0 -18 20 325.768 393.366 2
 0 -18 22 19985.5 985.205 3
 0 18 -22 16181.2 650.722 5
 0 -18 22 14727.3 669.85 2
 0 18 22 17960.1 886.982 1
 0 18 -22 17383.9 684.649 4
 0 18 -24 -25.7797 478.004 4
 0 18 -24 -176.766 411.601 5
 0 18 26 486.056 676.263 1
 0 18 -26 203.193 451.718 5
 0 -18 26 716.978 847.016 3
 0 18 -26 16.4294 508.816 4
 0 -18 28 1242.64 921.77 3
 0 18 28 318.405 724.443 1
 0 18 30 4941.63 785.272 1
 0 -18 30 4863.21 1018.3 3
 0 18 -30 3046.67 519.134 5
 0 20 0 50233.1 1541.48 1
 0 -20 0 51530 1321.13 3
 0 20 0 54180.6 1357.34 5
 0 20 0 53231.5 1375.22 4
 0 20 2 -556.199 580.534 1
 0 20 2 -203.762 289.187 5
 0 20 2 -59.5096 324.238 4
 0 -20 2 9.45535 254.422 3
 0 20 -2 25.3237 287.146 5
 0 20 -2 -59.7539 592.395 1
 0 20 -2 13.5157 314.85 4
 0 -20 -2 -254.73 214.464 3
 0 20 -4 4861.75 341.356 5
 0 20 4 4701.97 623.847 1
 0 20 -4 3746.45 653.29 1
 0 20 -4 4215.87 366.902 4
 0 20 4 3705.04 369.962 4
 0 -20 4 4888.45 374.399 3
 0 -20 6 -86.9431 269.68 2
 0 20 6 -287.263 585.778 1
 0 20 -6 215.352 283.32 5
 0 -20 6 -187.971 352.143 3
 0 20 -6 -62.0024 320.337 4
 0 -20 8 16152.7 630.074 3
 0 20 -8 16594.8 578.938 4
 0 20 -8 16297 567.001 5
 0 20 8 17834.5 837.216 1
 0 20 -10 7.8979 369.91 4
 0 -20 10 96.5114 301.678 2
 0 20 -10 3.60712 295.833 5
 0 20 10 190.132 608.918 1
 0 -20 10 22.362 422.221 3
 0 20 -12 26463.7 808.637 5
 0 20 12 29216 1055.28 1
 0 20 -12 29488.9 850.462 4
 0 -20 12 27866.6 952.696 3
 0 -20 12 25400.8 826.498 2
 0 20 -14 -364.97 413.115 4
 0 20 14 -135.411 618.018 1
 0 -20 14 -410.385 366.477 2
 0 -20 14 -510.354 548.932 3
 0 20 -14 -155.805 327.705 5
 0 20 -16 1563.76 356.6 5
 0 20 -16 2192.18 436.554 4
 0 -20 16 1457.36 589.281 3
 0 20 16 1863.11 687.887 1
 0 20 -18 -86.597 355.389 5
 0 -20 18 41.186 616.6 3
 0 20 18 -67.4057 673.784 1
 0 20 -18 -17.9323 415.197 4
 0 20 -20 26107.4 864.877 5
 0 20 -20 27659.9 898.423 4
 0 20 -22 190.499 471.528 4
 0 20 -22 -136.604 402.744 5
 0 -20 24 648.744 789.272 3
 0 20 -24 263.68 437.288 5
 0 20 -24 79.66 498.7 4
 0 20 24 710.872 698.143 1
 0 -20 26 -417.742 862.962 3
 0 20 26 246.437 699.598 1
 0 -20 28 1688.18 916.603 3
 0 20 -28 946.999 504.118 5
 0 20 -28 1145.75 574.662 4
 0 20 28 2304.77 774.067 1
 0 -22 0 12.3128 256.231 3
 0 22 0 -183.716 313.371 5
 0 22 0 80.4264 643.556 1
 0 22 0 -110.968 362.501 4
 0 22 -2 18522.2 650.004 4
 0 22 2 17385.1 643.59 4
 0 -22 2 17852.5 598.763 3
 0 -22 -2 18022.2 553.355 3
 0 22 2 18801.2 887.854 1
 0 22 2 18620 623.607 5
 0 22 -2 16578.7 901.843 1
 0 22 -2 19405.5 639.701 5
 0 22 4 -451.714 631.16 1
 0 22 -4 -156.907 350.486 4
 0 22 -4 71.2641 615.008 1
 0 22 -4 -37.7538 307.462 5
 0 -22 4 199.251 318.525 3
 0 22 -6 1424.21 377.391 4
 0 22 6 1836.9 655.983 1
 0 -22 6 1857.62 408.079 3
 0 22 -6 1241.16 663.344 1
 0 22 -6 1419.92 335.319 5
 0 22 8 974.91 647.961 1
 0 -22 8 -175.882 412.709 3
 0 22 -8 -204.972 325.945 5
 0 22 -8 -69.5017 375.101 4
 0 22 -10 56955 1459.38 4
 0 22 -10 52859.8 1447.88 5
 0 -22 10 52984 1512.72 3
 0 -22 12 284.456 501.52 3
 0 22 -12 75.665 335.627 5
 0 22 -12 97.0466 431.1 4
 0 22 12 570.287 656.916 1
 0 22 -14 1122.71 357.125 5
 0 22 -14 1026.6 431.117 4
 0 22 14 1131 661.763 1
 0 -22 14 1041.16 565.293 3
 0 22 -16 -8.54783 357.252 5
 0 22 -16 202.144 434.327 4
 0 -22 16 -987.273 597.118 3
 0 22 16 -411.159 701.475 1
 0 -22 18 9637.31 757.6 3
 0 22 -18 8504.61 492.714 5
 0 22 18 9272.78 811.79 1
 0 22 -18 10073.1 572.541 4
 0 22 -20 490.497 470.037 4
 0 22 -20 -337.832 399.87 5
 0 -22 22 3637.28 783.465 3
 0 22 22 5082.89 754.77 1
 0 -22 24 207.366 787.654 3
 0 22 24 -18.1888 724.663 1
 0 22 -26 -246.16 466.888 5
 0 -22 26 496.07 835.994 3
 0 22 -26 417.39 544.377 4
 0 22 26 542.569 738.939 1
 0 24 0 14497.1 616.531 4
 0 24 0 13402.7 867.66 1
 0 24 0 14173 558.575 5
 0 24 -2 493.499 349.77 5
 0 24 -2 414.84 719.536 1
 0 24 -2 -16.7353 408.948 4
 0 24 2 131.548 379.384 4
 0 24 2 -386.543 350.655 5
 0 -24 2 -153.896 313.861 3
 0 24 2 427.284 675.665 1
 0 24 -4 1938.2 408.935 4
 0 -24 4 2081.12 372.031 3
 0 24 4 1740.7 682.724 1
 0 24 -4 2608.12 387.992 5
 0 -24 6 -84.5014 379.174 3
 0 24 -6 119.024 398.773 4
 0 24 6 323.014 685.192 1
 0 24 -6 90.0255 343.709 5
 0 24 -6 104.052 696.519 1
 0 24 -8 26917.8 1156.82 1
 0 24 -8 30722.6 923.664 4
 0 -24 8 29948.7 962.126 3
 0 24 -8 29161.4 893.616 5
 0 24 8 33346.2 1184.18 1
 0 -24 10 475.008 468.837 3
 0 24 10 -652.847 724.331 1
 0 24 -10 -224.309 353.786 5
 0 24 -10 277.231 417.504 4
 0 24 -12 7087.95 476.245 5
 0 24 12 9680.03 810.832 1
 0 -24 12 8498.21 611.673 3
 0 24 -12 8789.24 519.169 4
 0 24 14 -115.824 701.718 1
 0 -24 14 153.351 531.755 3
 0 24 -14 196.321 364.642 5
 0 24 -14 276.816 438.739 4
 0 24 -16 998.892 453.442 4
 0 24 -16 732.727 380.67 5
 0 -24 16 946.443 614.296 3
 0 24 -18 23.8311 399.986 5
 0 -24 20 4452.94 762.932 3
 0 24 20 2648.21 888.712 1
 0 24 -22 -183.978 559.173 4
 0 24 22 533.577 748.675 1
 0 24 -22 197.562 445.448 5
 0 -24 22 -235.853 781.231 3
 0 24 -24 57.8235 575.145 4
 0 24 24 316.813 757.187 1
 0 24 -24 366.328 454.645 5
 0 -24 24 506.433 831.169 3
 0 26 0 4.43134 367.753 5
 0 26 0 4.30418 405.03 4
 0 26 0 -347.797 707.551 1
 0 26 2 5315.35 470.728 4
 0 26 -2 5552.81 497.204 4
 0 26 2 5731.66 433.506 5
 0 26 -2 6375.41 447.485 5
 0 26 2 5817.69 797.63 1
 0 26 -2 5616.91 794.429 1
 0 26 -4 225.595 753.593 1
 0 26 4 544.722 740.351 1
 0 26 -4 153.201 412.88 4
 0 26 -4 309.774 376.964 5
 0 26 -6 2705.78 755.842 1
 0 26 -6 3668.44 459.277 4
 0 26 -6 3346.59 419.759 5
 0 -26 6 3289.26 430.196 3
 0 26 8 936.4 743.696 1
 0 26 -8 -337.652 372.849 5
 0 -26 8 291.545 429.296 3
 0 26 -8 -285.979 430.903 4
 0 26 -8 -576.328 747.248 1
 0 26 -10 7172.58 491.9 5
 0 26 -10 8779.32 542.362 4
 0 26 10 9716.02 875.964 1
 0 -26 10 8319.03 601.841 3
 0 26 -12 211.147 382.265 5
 0 -26 12 563.394 537.775 3
 0 -26 14 616.822 558.818 3
 0 26 16 -314.402 789.616 1
 0 26 -18 1131.3 526.936 4
 0 -26 18 2413.32 668.246 3
 0 26 18 2188.11 836.29 1
 0 26 -18 1215.5 420.493 5
 0 26 20 -78.5448 811.456 1
 0 26 -20 154.222 527.339 4
 0 -26 20 468.326 707.717 3
 0 26 -20 25.4235 427.169 5
 0 -26 22 2612.27 801.129 3
 0 26 -22 973.326 570.148 4
 0 26 -22 1735.38 464.078 5
 0 26 22 2878.1 790.566 1
 0 28 0 5916.86 822.418 1
 0 28 2 220.574 780.78 1
 0 28 -2 87.3835 766.27 1
 0 28 -4 1333.94 783.313 1
 0 28 -6 119.532 799.065 1
 0 28 -8 1914.64 842.698 1
 0 -28 10 -79.4295 520.461 3
 0 28 -10 299.183 852.639 1
 0 28 10 71.5885 787.049 1
 0 28 12 4990.44 829.638 1
 0 28 -12 3540.06 857.159 1
 0 -28 12 3121 595.235 3
 0 28 -12 3480.07 450.354 5
 0 28 -12 4114.68 518.616 4
 0 28 -14 210.302 481.526 4
 0 28 -14 -19.7239 409.335 5
 0 28 14 -526.627 771.813 1
 0 28 -16 -46.1883 492.983 4
 0 28 16 -475.222 791.088 1
 0 -28 16 952.996 612.441 3
 0 28 -16 563.529 433.649 5
 0 -28 18 49.2382 657.481 3
 0 28 -18 183.866 445.335 5
 0 28 -18 -218.217 518.404 4
 0 28 18 -430.871 802.387 1
 0 30 0 107.786 463.668 4
 0 30 0 -562.897 417.033 5
 0 30 -2 5211.18 541.531 4
 0 30 -2 4764.62 481.467 5
 0 30 2 5624.81 855.935 1
 0 30 4 1055.18 771.988 1
 0 30 -4 -59.4772 427.258 5
 0 30 -4 65.2609 491.522 4
 0 30 -6 542.647 440.083 5
 0 30 6 70.1765 768.842 1
 0 30 -6 46.3067 516.682 4
 0 30 -8 200.898 512.401 4
 0 30 8 374.876 783.164 1
 0 30 -8 -362.115 462.633 5
 0 30 -10 2790.24 540.944 4
 0 30 10 2506.29 849.379 1
 0 30 -10 2770.5 479.169 5
 0 30 12 -854.362 878.698 1
 0 30 -12 31.1864 506.444 4
 0 30 -12 282.038 842.657 1
 0 30 -12 242.998 431.95 5
 0 30 -14 380.689 517.014 4
 0 30 -14 -109.495 447.851 5
 0 30 14 576.065 860.902 1
 0 -30 14 409.881 608.277 3
 0 32 0 5049.11 881.876 1
 0 32 -2 204.347 817.742 1
 0 32 -2 111.565 516.899 4
 0 32 2 345.796 826.36 1
 0 32 -2 -238.807 452.004 5
 0 32 4 103.426 794.844 1
 0 32 -4 594.088 830.379 1
 0 32 -4 520.682 526.903 4
 0 32 -6 144.929 809.134 1
 0 32 6 219.953 814.696 1
 0 32 -6 -188.64 451.788 5
 0 32 -6 -461.516 516.452 4
 1 -1 -1 24113.2 562.864 3
 1 -1 1 23481.7 565.157 3
 -1 1 3 121136 2904.99 1
 1 -1 -3 128607 2896.18 2
 -1 1 -3 122224 2892.07 4
 1 -1 -3 129345 2895.79 3
 1 1 -3 124870 2895.74 4
 1 -1 3 124146 2903.43 1
 1 1 -3 126435 2902.95 5
 1 1 3 121229 2908.67 1
 1 -1 3 116678 2904.58 3
 -1 1 -5 85824.7 2071.52 5
 -1 -1 5 93768.9 2075.94 1
 -1 -1 -5 90383.5 2067.22 4
 1 -1 -5 89909.3 2073.62 3
 1 -1 5 82228.2 2094.7 3
 1 1 5 83646.8 2092.99 1
 1 1 -5 90464 2074.91 4
 -1 1 5 87858.1 2087.85 1
 1 -1 5 85559.3 2085.56 1
 -1 1 -5 86317.2 2069.73 4
 1 -1 -5 92878.2 2075.43 2
 1 -1 -5 84883.7 2088.33 5
 1 1 -5 88105.2 2085.72 5
 -1 1 7 125882 2864.02 1
 -1 1 -7 116312 2834.13 4
 1 -1 -7 117246 2858.6 5
 -1 -1 7 120538 2846.96 1
 1 -1 7 118344 2857.53 1
 -1 1 -7 117429 2840.79 5
 1 1 -7 120642 2841.96 4
 -1 -1 -7 123203 2832.3 4
 1 1 -7 123855 2855.61 5
 1 1 7 123677 2869.52 1
 1 -1 -7 124230 2841.74 4
 1 1 9 286.054 260.169 1
 -1 1 -9 194.408 199.815 4
 1 -1 -9 344.457 245.337 5
 1 1 -9 344.55 225.688 5
 -1 -1 -9 314.202 180.013 4
 -1 -1 -9 107.471 214.047 5
 -1 1 9 51.4931 252.112 1
 -1 1 -9 193.233 200.733 5
 1 -1 9 47.4792 231.565 1
 1 -1 -9 386.551 206.995 4
 -1 -1 9 129.223 217.452 1
 1 1 -9 497.217 213.997 4
 -1 1 11 -41.7413 260.315 1
 -1 1 -11 122.962 197.491 4
 1 -1 -11 28.7613 249.602 5
 -1 -1 -11 72.0472 191.53 4
 1 -1 11 91.7073 247.156 1
 1 -1 -11 13.6999 211.536 4
 -1 -1 11 212.686 232.432 1
 -1 -1 -11 21.0438 236.082 5
 1 1 -11 106.878 225.305 5
 1 1 11 5.98725 264.498 1
 -1 1 -11 153.792 219.004 5
 1 1 -11 64.3185 213.844 4
 -1 -1 13 11657.1 439.553 1
 1 -1 13 11037.9 444.82 1
 -1 -1 -13 12410.8 431.848 5
 1 -1 -13 12135.7 439.734 5
 -1 1 13 11969.5 463.133 1
 -1 -1 -13 12318.9 391.425 4
 1 1 -13 12510.2 437.713 5
 1 1 13 10848.9 455.703 1
 -1 1 -13 11864 418.837 5
 -1 1 -13 11816.8 400.481 4
 -1 1 15 25384.6 769.112 1
 -1 1 -15 25950.8 717.046 4
 -1 1 -15 24724.3 732.219 5
 -1 -1 15 25250.5 750.561 1
 1 -1 -15 24574.6 713.096 4
 -1 -1 -15 26357.7 709.168 4
 1 -1 -17 43045.2 1092.64 5
 -1 -1 -17 39748.8 1034.33 4
 -1 1 -17 38336.6 1040.29 4
 1 -1 17 38334.2 1091.78 1
 1 1 17 39354 1107.4 1
 1 1 -17 39568.2 1064.29 5
 1 1 -19 12774.5 508.831 5
 -1 1 -19 11583.6 498.489 5
 -1 1 19 11386.3 541.018 1
 1 1 19 12079.9 572.323 1
 -1 -1 19 12274.7 537.65 1
 -1 -1 -19 13675.2 542.537 5
 -1 -1 -19 11125.3 469.588 4
 1 -1 -19 12510.5 532.452 5
 -1 1 -19 11542.9 477.914 4
 1 -1 19 12010.1 550.372 1
 1 1 -19 12756 491.704 4
 1 1 21 16782 679.847 1
 -1 -1 -21 17095.5 631.816 5
 1 -1 21 17488.5 670.501 1
 -1 1 21 16750.1 668.403 1
 1 1 -21 15573.1 601.89 5
 -1 -1 21 17341.7 654.866 1
 1 -1 -21 16131.5 589.165 4
 1 1 -21 16761.9 582.328 4
 1 -1 -21 16313.6 629.261 5
 -1 1 -21 14709.4 598.906 5
 1 -1 23 34084.8 1055.17 1
 1 1 23 37118 1089.89 1
 1 -1 -23 34103.7 988.227 4
 -1 1 23 33924.2 1058.59 1
 1 1 -23 35260.4 983.998 4
 -1 -1 23 36866.1 1054.52 1
 1 -1 -23 34760.5 1032.25 5
 -1 -1 -23 34801.6 1021.57 5
 -1 1 -23 31694.7 999.037 5
 -1 1 -23 32625.1 997.754 4
 1 1 -23 33641.4 1011.74 5
 -1 1 -25 25231.6 873.393 5
 1 1 -25 28768.5 896.307 5
 1 -1 -25 27296.5 902.179 5
 1 -1 25 25265.2 922.129 1
 -1 -1 25 27637.8 914.207 1
 -1 -1 -25 26910.6 893.3 5
 -1 1 25 26092 933.994 1
 -1 1 -25 25328 849.665 4
 1 1 25 27365.3 951.203 1
 1 1 -25 27097.7 848.028 4
 1 -1 -25 25002.1 839.717 4
 -1 1 27 11832.8 713.239 1
 1 1 -27 11109.7 603.172 4
 1 1 -27 12607.5 653.636 5
 1 1 27 10987.9 725.123 1
 -1 -1 -27 11728.9 655.211 5
 1 -1 -27 11406 636.894 5
 -1 -1 27 10978.9 671.604 1
 -1 -1 29 1011.86 563.776 1
 -1 1 29 1516.08 589.745 1
 1 -1 -29 1048.58 511.892 5
 1 -1 -29 146.37 484.572 4
 -1 1 -29 408.695 525.834 5
 1 -1 29 267.555 593.748 1
 1 1 -29 734.384 533.392 5
 1 1 29 1477.19 621.017 1
 1 1 -29 819.049 519.544 4
 -1 -1 -29 36.1359 535.466 5
 -1 1 -31 1319.82 567.529 5
 -1 1 31 1588.53 620.313 1
 -1 -1 31 2295.04 612.389 1
 1 1 -31 1352.9 554.886 5
 1 -1 31 1955.66 644.081 1
 1 -1 -31 892.205 548.346 5
 -1 -1 -31 1280.07 560.024 5
 1 1 31 2023.08 648.904 1
 -1 1 -33 9582.27 706.039 5
 -1 -1 33 10327.6 745.613 1
 -1 1 33 10297.8 762.02 1
 -1 -1 -33 9389.04 701.584 5
 1 -1 35 8439.7 753.656 1
 1 1 35 9793.86 798.874 1
 1 -1 -35 8831.15 724.42 5
 1 1 -35 8851.08 705.938 5
 -1 -1 -37 3316.68 682.671 5
 -1 1 37 3338.62 731.936 1
 -1 1 -37 2659.64 652.936 5
 -1 -1 37 2939.25 704.082 1
 1 1 -37 3758.88 671.818 5
 1 -1 -37 4010.07 685.282 5
 1 1 37 2318.03 720.702 1
 1 -1 37 2674.05 716.283 1
 1 3 -1 65317 1445.45 5
 1 -3 1 62882 1448.08 3
 -1 3 -1 61277.3 1445.02 4
 -1 -3 1 62579.5 1437.07 2
 1 -3 -1 62897.3 1443.54 2
 1 3 1 59747.3 1443.49 5
 1 -3 1 61373.9 1445.23 2
 1 -3 -1 63124.7 1441.78 3
 -1 3 -1 61973.3 1439.38 5
 1 3 -1 57578.6 1438.3 4
 1 3 1 57871.9 1457.14 1
 -1 3 -3 470520 10839.6 5
 1 -3 3 458858 10861.6 3
 -1 -3 3 481645 10846.8 2
 1 -3 3 468065 10850.7 2
 1 -3 -3 463861 10842.1 3
 -1 3 3 477580 10869.8 1
 1 3 -3 468705 10850.1 5
 1 3 3 449290 10866.8 1
 -1 3 -3 470666 10845.6 4
 1 -3 -3 469588 10846.4 2
 1 3 -3 461345 10845.1 4
 -1 -3 -3 463117 10838.5 4
 -1 3 -5 142075 3370.11 4
 1 -3 5 137821 3381.03 1
 1 3 5 142579 3404.45 1
 -1 3 5 145551 3403.96 1
 1 -3 -5 151490 3371.89 2
 1 -3 5 137866 3404.13 3
 1 -3 -5 149912 3365.97 3
 -1 -3 -5 143367 3364.94 4
 -1 3 -5 141849 3367.32 5
 1 -3 -7 10178.7 298.885 2
 -1 -3 -7 9539.28 300.454 4
 1 3 7 8991.2 392.474 1
 1 -3 -7 10376 289.24 3
 -1 3 -7 9642.1 310.02 4
 -1 3 -7 8369.69 299.803 5
 -1 -3 7 9716.17 302.401 1
 1 3 -7 9166.11 323.242 5
 1 -3 7 9124.88 327.797 1
 -1 3 7 9474.6 386.033 1
 1 3 -7 8717.78 308.46 4
 1 -3 7 7779.82 390.284 3
 1 3 -9 211.466 210.03 5
 1 -3 -9 393.29 209.284 4
 1 3 9 180.114 290.822 1
 -1 3 -9 135.462 190.98 5
 -1 -3 9 305.626 194.507 1
 1 3 -9 414.209 199.74 4
 -1 3 -9 271.154 191.253 4
 1 -3 9 325.478 213.87 1
 -1 -3 -9 190.85 190.446 4
 -1 3 9 289.412 279.513 1
 -1 -3 11 1955.76 228.991 1
 1 -3 -11 2300.35 219.533 4
 1 3 -11 2044.95 230.419 5
 -1 3 11 1990.01 296.073 1
 1 3 -11 2165.52 221.704 4
 -1 3 -11 1924.03 205.709 4
 1 -3 11 2202.25 249.559 1
 -1 -3 -11 2162.31 216.636 4
 -1 3 -11 1919.35 215.998 5
 1 3 11 1720.21 295.109 1
 -1 -3 -13 7999.18 315.488 4
 1 3 13 6919.32 409.662 1
 1 -3 -13 8083.78 371.889 5
 -1 3 -13 7549.79 327.067 5
 1 3 -13 7340.02 352.927 5
 -1 3 -13 7864.54 317.217 4
 -1 -3 13 7210.64 353.377 1
 -1 3 13 7820.81 421.637 1
 1 -3 13 7782.16 355.339 1
 -1 3 -15 74374.4 1795.18 4
 -1 -3 15 73530.3 1812.55 1
 1 -3 -15 72916.9 1798.75 4
 -1 3 -15 72372.2 1805.07 5
 -1 -3 -15 73582.6 1790.62 4
 -1 3 -17 74461.5 1830.65 4
 1 3 17 73423.9 1912.93 1
 -1 -3 -17 70115.5 1823.25 4
 1 3 -17 74490 1857.06 5
 -1 3 17 70997.6 1890.43 1
 -1 -3 -17 73472.7 1864.04 5
 1 -3 17 76283.6 1873.5 1
 1 3 -19 964.625 311.143 4
 1 -3 19 1158.65 377.567 1
 -1 -3 19 1196.03 347.29 1
 1 3 -19 1079.2 339.881 5
 -1 -3 -19 851.634 309.95 4
 -1 3 -19 1187.33 332.355 5
 -1 -3 -19 842.564 389.511 5
 1 -3 -19 848.334 393.888 5
 -1 3 19 762.504 436.514 1
 1 3 19 1311.74 437.627 1
 -1 -3 21 8604.47 483.66 1
 -1 -3 -21 8682.29 519.058 5
 -1 -3 -21 7920.19 425.993 4
 1 3 21 8265.73 548.863 1
 -1 3 -21 8279.61 472.777 5
 1 -3 -21 8725.64 512.757 5
 -1 3 21 9029.49 571.229 1
 1 -3 -21 8613.05 449.11 4
 1 -3 21 9604.8 516.844 1
 1 3 -21 8352.01 470.797 5
 1 3 -21 7668.96 454.226 4
 1 3 -23 40378.2 1162.24 5
 1 -3 23 41339.3 1190.27 1
 -1 3 -23 39829.7 1130.27 4
 1 -3 -23 40403.7 1137.42 4
 -1 3 23 41847 1244.15 1
 -1 -3 23 43273.3 1181.07 1
 1 3 23 39339.9 1221.96 1
 -1 -3 -23 42481.1 1186.21 5
 1 -3 -23 41111.3 1194.76 5
 -1 3 -23 42138.6 1166.36 5
 -1 3 -25 37178.2 1046.83 5
 1 3 -25 33156.4 1040.23 5
 -1 3 -25 31559.9 1002.76 4
 1 -3 -25 32881.3 1007.27 4
 1 -3 -25 35768.8 1063.65 5
 1 -3 25 35060.4 1076.71 1
 -1 -3 -25 35543 1074.99 5
 -1 3 25 32514.5 1097.32 1
 -1 -3 25 33797.1 1057.99 1
 1 3 -25 35206.6 1033.4 4
 1 3 25 33504.9 1111.35 1
 1 -3 -27 10486.3 627.836 5
 -1 3 27 9334.23 687.157 1
 -1 -3 -27 9820.69 644.892 5
 -1 -3 27 9877.77 623.837 1
 1 3 27 9158.07 717.598 1
 -1 3 -27 9322.12 635.27 5
 1 3 -27 9938.12 596.364 4
 1 -3 27 7623.38 715.18 1
 1 3 -27 9523.79 598.434 5
 -1 -3 29 2286.57 546.968 1
 1 3 -29 2078.5 528.256 5
 -1 3 -29 2938.45 539.17 5
 1 -3 -29 1902.52 568.572 5
 1 3 -29 2195.25 529.465 4
 1 3 29 991.662 721.987 1
 -1 3 29 3019.82 625.473 1
 1 -3 29 1649.32 574.916 1
 -1 -3 -29 461.294 632.386 5
 -1 3 31 3079.48 656.301 1
 -1 -3 31 2704.54 592.592 1
 1 3 -31 3079.39 565.79 5
 -1 3 -31 4165.67 587.739 5
 1 -3 -31 3084.16 600.537 5
 1 -3 31 2451.84 621.947 1
 -1 -3 -31 3989.2 618.402 5
 1 3 31 2801.13 675.88 1
 -1 -3 33 5288.45 656.791 1
 -1 3 -33 6800.95 652.742 5
 -1 -3 -33 5756.76 654.69 5
 1 -3 -35 8014.79 713.699 5
 -1 3 35 8278.09 791.18 1
 1 3 -35 9038.74 708.072 5
 1 -3 35 8480.88 738.269 1
 1 3 35 7287.5 772.452 1
 -1 -3 -37 1778.11 657.591 5
 -1 -3 37 2914.46 690.399 1
 -1 3 -37 3178.43 651.655 5
 1 -3 37 2143.43 685.626 1
 1 -3 -37 2709.87 669.387 5
 1 3 37 1934.61 740.898 1
 1 3 -37 2206.61 652.543 5
 1 -3 37 1911.24 1205.26 3
 1 -5 1 5088.84 166.197 2
 1 5 1 3981.82 251.018 1
 -1 5 -1 4692.97 164.869 5
 1 -5 -1 4765.13 161.471 2
 -1 5 1 4934.39 173.741 5
 1 5 -1 4811.39 264.211 1
 -1 5 1 4611.03 189.826 4
 1 -5 -1 5140.81 156.908 3
 1 5 1 4833.8 173.694 5
 1 5 1 5027.62 159.909 4
 1 -5 1 4663.03 175.658 3
 -1 -5 -1 4350.36 148.619 2
 -1 5 -1 4752.07 184.244 4
 -1 -5 1 4838.21 150.695 2
 1 5 -1 4824.32 169.444 5
 -1 -5 -1 4477.6 148.602 3
 1 5 -1 4700.98 164.628 4
 1 5 3 24919.1 643.987 4
 1 -5 3 23401.7 651.157 2
 -1 5 -3 28274.5 659.173 4
 1 5 3 22090.6 707.821 1
 1 5 -3 27704.5 654.926 5
 1 -5 -3 27794 651.97 2
 -1 5 -3 27471.5 642.159 5
 -1 5 3 26270.1 726.517 1
 1 -5 3 24816.4 674.777 3
 1 -5 -3 27727.2 635.098 3
 1 5 -3 26880.6 655.328 4
 -1 -5 3 25930.9 644.337 2
 1 5 3 26129.3 655.222 5
 -1 -5 -3 25342 637.612 2
 1 -5 5 964459 22871.8 2
 -1 -5 -5 993781 22840.6 3
 -1 5 5 974654 22903.6 1
 -1 -5 5 982358 22869.5 2
 1 5 -5 996586 22862.2 4
 -1 5 -5 961164 22857.2 5
 -1 5 -5 995133 22863 4
 1 5 5 953186 22897.8 1
 1 5 -5 987423 22868.5 5
 -1 -5 -5 992147 22856.9 2
 1 -5 -5 990877 22864.7 2
 1 -5 -5 988367 22852.6 3
 1 5 -7 209809 5089.18 5
 1 5 7 219781 5129.53 1
 1 -5 -7 218492 5082.17 2
 1 -5 7 211926 5134.92 3
 1 -5 -7 216249 5070.4 3
 -1 5 -7 223388 5085.39 4
 -1 5 7 211997 5126.46 1
 -1 -5 -7 222093 5079.39 4
 -1 5 -7 213147 5079.37 5
 1 5 -7 214235 5087.73 4
 -1 -5 7 228878 5096.1 2
 1 -5 7 218070 5098.98 2
 1 -5 -9 9432.81 292.55 2
 -1 5 9 7958.48 398.026 1
 -1 -5 -9 8673.06 298.44 4
 1 -5 -9 9014.91 271.974 3
 1 -5 9 8717.37 323.733 1
 1 5 9 7902.98 410.314 1
 1 -5 9 8012.85 409.993 3
 1 5 -9 8079.12 322.908 4
 1 5 -9 7744.78 313.427 5
 -1 5 -9 7412.91 295.032 5
 -1 -5 9 8395 292.71 1
 -1 5 -9 7944.01 303.968 4
 1 5 11 16895.6 581.213 1
 -1 5 -11 16200.9 493.992 5
 1 -5 11 18677.2 519.997 1
 1 -5 11 19711.7 627.499 3
 -1 5 -11 16802.4 496.388 4
 1 5 -11 17785.9 504.592 4
 1 5 -11 16387.7 508.214 5
 -1 -5 -11 16611.3 487.908 4
 -1 5 11 16807.9 569.201 1
 -1 -5 11 17532.9 496.156 1
 1 -5 -13 96671.7 2309.07 4
 1 -5 13 99552.8 2332.22 1
 -1 5 -13 96630.2 2308.6 4
 -1 -5 -13 92795.3 2300.12 4
 -1 5 -13 96469.7 2312.02 5
 -1 -5 13 95867 2310.15 1
 -1 -5 -15 87761.4 2108.24 4
 -1 -5 15 87844 2119.35 1
 -1 5 -15 86767.8 2116.16 4
 1 -5 -15 84540.7 2113.17 4
 1 5 15 90120 2191.93 1
 -1 5 17 17281.1 692.963 1
 1 5 -17 16105.6 574.058 5
 1 -5 17 16927.2 585.277 1
 1 5 17 15012 673.007 1
 -1 -5 -17 15547.4 550.488 4
 1 -5 -17 17941.6 624.524 5
 1 -5 19 5104.6 410.344 1
 -1 5 19 4513.07 484.542 1
 -1 5 -19 5160.98 389.146 5
 -1 -5 -19 4931.75 424.922 5
 1 5 -19 4570 384.24 5
 1 5 19 5040.06 507.055 1
 -1 -5 -19 4740.73 360.117 4
 1 -5 -19 5201.01 452.879 5
 1 5 -19 5014.08 380.076 4
 -1 -5 19 5276.8 377.292 1
 1 -5 -21 1608.36 363.042 4
 1 5 -21 1678.25 382.055 4
 1 5 21 1403.3 479.912 1
 1 -5 -21 2150.2 450.653 5
 1 5 -21 2087.56 379.899 5
 -1 5 -21 1533.69 377.267 4
 -1 -5 -21 1560.26 430.241 5
 -1 -5 -21 1274.63 363.356 4
 -1 5 21 1341.08 498.583 1
 -1 -5 21 1817.83 374.234 1
 -1 5 -21 1664.16 376.571 5
 1 -5 21 1484.3 402.453 1
 1 -5 23 30708 965.442 1
 -1 -5 -23 30833.2 980.055 5
 -1 5 -23 32458.6 953.872 5
 1 5 -23 30565.8 950.567 5
 -1 -5 23 31064.5 945.177 1
 -1 5 23 32237.8 1061.77 1
 1 5 23 30856 1062.51 1
 1 -5 -23 30958.7 921.099 4
 -1 5 -23 30272.6 930.57 4
 1 -5 -23 32607.2 1007.07 5
 -1 -5 25 29952.5 975.17 1
 -1 -5 -25 31683 1019.27 5
 -1 5 25 31340.3 1071.35 1
 1 5 -25 31967.8 979.496 4
 1 5 25 27043.7 1032.04 1
 1 5 -25 30935.3 979.782 5
 1 -5 -25 31414.6 1019.54 5
 1 -5 25 31032.8 990.785 1
 -1 5 -25 30721.6 966.363 5
 -1 5 -27 22290 819.42 5
 1 5 -27 22900.6 832.083 5
 -1 5 27 22396.5 923.978 1
 -1 -5 -27 21321.7 873.634 5
 1 -5 27 20492.4 840.352 1
 1 -5 -27 23460.6 864.937 5
 1 5 -27 20715.1 803.288 4
 -1 -5 27 21864.5 816.693 1
 -1 -5 -29 -1239.75 667.085 5
 1 5 -29 1070.29 501.909 4
 1 5 -29 1520.06 518.584 5
 -1 5 -29 1066.77 526.435 5
 -1 5 29 996.526 621.991 1
 1 -5 -29 1152.91 562.905 5
 1 -5 29 1308.63 551.946 1
 1 5 29 -1450.31 747.5 1
 -1 -5 29 1078.27 515.264 1
 -1 -5 -31 1943.96 585.793 5
 -1 5 -31 1629.52 551.29 5
 1 5 31 2285.68 682.775 1
 1 5 -31 2066.63 532.723 4
 1 -5 31 1473.13 585.208 1
 -1 -5 31 1930.49 549.435 1
 1 5 -31 1845.14 552.569 5
 1 -5 -31 1201.97 579.953 5
 -1 5 31 1717.65 669.123 1
 -1 -5 33 6193.24 624.449 1
 -1 5 -33 7015.31 650.119 5
 1 -5 35 3778.43 676.632 1
 1 5 -35 3690.35 630.521 5
 -1 -5 -35 2823.02 667.79 5
 1 -5 -35 3711.89 690.951 5
 1 -5 35 3978.55 1188.76 3
 -1 5 35 3052.22 773.562 1
 1 5 35 4044.39 773.73 1
 1 -7 1 13431.3 360.659 2
 1 -7 -1 13270.1 362.679 2
 1 7 -1 13120.7 365.54 5
 -1 7 1 13944.5 394.813 4
 -1 7 -1 13022.6 386.337 4
 -1 -7 -1 12603.2 341.494 3
 -1 7 -1 13018.6 365.499 5
 -1 -7 -1 12960 346.383 2
 1 7 -1 12266 355.929 4
 -1 7 1 12805.4 509.551 1
 -1 -7 1 13868.2 350.699 2
 1 7 -1 12535.2 491.212 1
 1 7 1 12339.5 365.195 5
 1 7 1 13081.5 357.144 4
 -1 7 1 12384.4 371.929 5
 1 -7 1 12755.3 371.877 3
 -1 -7 1 13190.1 379.056 3
 1 7 1 12443 476.231 1
 1 -7 -1 12985.7 355.062 3
 -1 7 3 707.708 339.429 1
 1 -7 -3 963.486 144.881 2
 1 -7 3 997.98 194.265 3
 -1 7 -3 1129.96 199.008 4
 1 -7 -3 824.479 115.558 3
 -1 7 -3 998.194 148.316 5
 1 7 -3 867.594 159.23 4
 1 7 3 826.736 162.44 5
 -1 -7 3 751.123 131.848 2
 -1 -7 -3 806.983 126.821 2
 -1 -7 -3 903.308 80.0902 3
 1 7 3 803.112 160.469 4
 1 7 3 821.619 296.866 1
 -1 -7 3 873.175 233.019 3
 1 7 -3 869.125 153.07 5
 1 -7 3 928.549 154.013 2
 -1 -7 -5 12221.7 321.288 3
 -1 7 -5 13602.3 392.523 4
 -1 -7 -5 13605.5 356.165 2
 -1 -7 5 13339.1 374.025 2
 -1 7 -5 14041.2 370.261 5
 1 -7 -5 13497.1 375.416 2
 1 7 -5 12453.2 382.592 4
 1 7 5 12950.4 488.422 1
 -1 7 5 13071.3 509.812 1
 1 7 -5 13380.8 381.795 5
 1 -7 5 12089.4 430.136 3
 1 -7 -5 13307.7 343.366 3
 1 -7 5 13576.7 384.269 2
 -1 -7 -7 432012 9920.96 2
 -1 7 -7 430034 9920.1 5
 1 7 -7 432436 9927.86 4
 -1 -7 7 421780 9932.23 2
 1 7 7 428367 9981.52 1
 1 -7 -7 420606 9907.94 3
 1 -7 7 423915 9939.09 2
 1 -7 -7 430055 9927.85 2
 1 -7 7 423033 9971.86 3
 -1 7 -7 426761 9927.19 4
 -1 7 7 432639 9983.38 1
 1 7 -7 410012 9929.67 5
 -1 -7 -7 429744 9897.07 3
 1 7 -9 11463.4 371.058 4
 1 7 -9 11369.8 368.486 5
 -1 7 -9 11816.3 353.535 5
 1 7 9 10415.9 470.176 1
 1 -7 9 13312.8 471.676 3
 -1 7 -9 11099.2 370.571 4
 -1 -7 -9 12033.5 368.39 4
 1 -7 9 11497.1 375.427 2
 -1 7 9 10017.8 459.16 1
 1 -7 -9 11877.6 350.99 2
 -1 -7 9 10976.9 362.951 2
 1 -7 -9 11221.4 325.334 3
 1 7 -11 32285.8 826.461 4
 1 7 -11 32431.3 836.104 5
 -1 7 11 30538.3 903.354 1
 -1 7 -11 30748.4 824.141 4
 -1 7 -11 32132.2 820.392 5
 -1 -7 11 29424 834.453 2
 -1 -7 -11 33526.3 820.742 4
 1 -7 -11 34027.2 822.7 2
 1 -7 11 31237 844.597 2
 1 -7 -11 30984.8 797.133 3
 -1 7 -13 102683 2386.94 5
 -1 -7 -13 98040 2379.53 4
 -1 -7 13 99534.4 2383.22 1
 1 -7 -13 98362.6 2378.72 2
 -1 7 -13 98121.9 2384.78 4
 -1 -7 -15 38852.1 1067.98 4
 1 7 -15 42625.9 1081.04 4
 1 -7 15 44023.3 1103.58 1
 1 7 15 41884.1 1187.9 1
 -1 7 15 41230 1166.23 1
 1 -7 -15 40057 1072.84 4
 1 -7 15 42447.1 1229.25 3
 1 7 -15 42115.8 1091.97 5
 1 7 17 23523.2 843.816 1
 1 7 -17 24857.9 716.848 4
 -1 7 -17 23951.6 711.094 5
 1 -7 17 24834.3 731.737 1
 1 7 -17 23228.5 723.237 5
 -1 7 17 22018.8 805.026 1
 -1 -7 -17 22902 694.841 4
 -1 -7 -19 451.577 317.726 4
 1 7 -19 825.804 337.408 5
 -1 7 -19 849.204 333.748 5
 1 7 19 1180.29 461.255 1
 1 -7 19 621.303 356.244 1
 -1 7 19 852.582 481.365 1
 -1 -7 19 961.694 317.411 1
 -1 7 -19 631.548 332.762 4
 1 7 -19 1058.4 335.028 4
 -1 7 21 4551.84 561.516 1
 1 7 -21 4981.27 424.779 5
 1 7 -21 4414.23 411.421 4
 1 -7 21 5746.13 446.103 1
 -1 7 -21 5501.02 429.914 5
 -1 7 -21 5294.49 424.833 4
 1 -7 -21 4965.55 410.053 4
 -1 -7 21 4992.67 406.079 1
 1 7 21 4640.45 543.788 1
 1 -7 -21 5572.91 490.917 5
 1 7 23 5657.87 605.86 1
 -1 7 -23 5570.62 468.828 5
 1 -7 -23 6238.25 456.331 4
 -1 -7 23 6416.12 469.946 1
 -1 -7 -23 5819.43 523.548 5
 1 7 -23 6656.06 473.205 5
 -1 7 -23 6167.13 468.053 4
 1 -7 -23 6224.42 542.304 5
 -1 7 23 5125.99 594.06 1
 1 -7 23 6296.04 489.653 1
 1 7 -25 43541.5 1230.58 4
 -1 7 -25 44697.9 1249.98 5
 -1 -7 -25 44187.3 1292.56 5
 1 -7 25 44426.2 1257.85 1
 1 -7 -25 40380.9 1211.35 4
 1 -7 -25 47457.7 1316.75 5
 1 7 -25 44174.5 1248.58 5
 -1 7 25 43438.9 1357.58 1
 1 7 25 41754.7 1348.54 1
 -1 -7 25 44801.4 1247.44 1
 1 7 27 20691.5 932.74 1
 1 -7 27 20833.3 1164.84 3
 -1 -7 27 19231.8 768.201 1
 -1 7 -27 21353.6 784.654 5
 1 7 -27 19057.5 754.764 4
 -1 7 27 18934.8 910.326 1
 1 7 -27 19873.3 777.535 5
 1 -7 -27 20880.8 850.442 5
 1 -7 27 19263.4 780.833 1
 -1 -7 -27 19525 848.57 5
 1 -7 -29 -55.3171 584.242 5
 -1 -7 -29 184.975 604.143 5
 -1 7 -29 556.012 516.223 5
 1 -7 29 347.556 967.467 3
 1 7 -29 627.114 490.989 4
 1 -7 29 412.111 525.383 1
 -1 7 29 625.134 665.319 1
 -1 -7 29 1188.91 499.903 1
 1 7 29 818.529 644.527 1
 1 7 -29 801.263 512.134 5
 -1 7 -31 1091.52 560.596 5
 1 7 -31 1947.83 573.159 4
 -1 7 31 1574.46 668.015 1
 -1 -7 -31 1692.75 605.635 5
 -1 -7 31 2000.64 527.234 1
 1 -7 31 2224.89 568.744 1
 1 7 -31 2109.2 554.462 5
 1 -7 31 2111.13 1040.24 3
 -1 -7 33 3504.36 576.99 1
 1 7 33 3713.4 725.785 1
 1 -7 -33 3624.82 643.614 5
 -1 7 -33 3106.06 612.001 5
 1 7 -35 6096.8 664.083 5
 1 -7 35 6333.87 1179.29 3
 1 -7 -35 6696.39 728.543 5
 -1 -7 -35 5453.15 709.104 5
 1 7 35 6859.62 809.341 1
 1 -7 35 5998.92 685.524 1
 1 -9 1 174.1 134.088 2
 -1 -9 1 239.934 165.044 3
 1 -9 -1 140.447 125.62 3
 1 9 -1 206.787 344.47 1
 1 9 1 247.09 156.445 4
 -1 9 -1 99.4421 152.592 5
 -1 9 1 152.495 162.344 5
 -1 -9 -1 136.379 126.465 3
 1 9 -1 165.936 158.064 5
 1 -9 1 117.694 148.245 3
 1 9 1 295.284 163.278 5
 -1 9 1 280.669 197.867 4
 -1 -9 -1 259.364 129.059 2
 -1 9 -1 173.261 184.968 4
 1 -9 -1 77.5922 131.745 2
 1 9 1 103.261 338.327 1
 1 9 -1 273.613 164.426 4
 -1 9 1 200.105 355.271 1
 -1 -9 1 217.419 125.418 2
 1 9 3 18749.3 647.767 1
 1 9 3 20025.1 542.693 5
 -1 9 3 19756.6 668.881 1
 1 9 -3 18204.5 532.139 4
 -1 -9 3 20328.2 574.892 3
 1 -9 3 19520.2 554.364 3
 -1 9 -3 20211.2 546.63 4
 -1 9 -3 20675.7 534.201 5
 -1 -9 3 20812.5 528.643 2
 1 -9 3 19866.1 535.677 2
 1 -9 -3 21989 514.684 3
 1 -9 -3 19642.4 530.306 2
 -1 -9 -3 19697.4 526.342 2
 -1 -9 -3 21094.5 499.018 3
 1 9 -3 19736.3 538.082 5
 1 9 3 20094.6 546.757 4
 -1 9 -5 58132.9 1371.28 5
 1 -9 -5 58497.1 1353.36 3
 1 9 -5 55459.5 1375.74 4
 1 -9 5 56910.8 1412.62 3
 1 9 5 54743.2 1454.85 1
 -1 -9 5 57453.5 1376.91 2
 -1 -9 -5 55766.9 1337.11 3
 -1 9 5 54559.7 1461.68 1
 -1 9 -5 58432.2 1386.02 4
 1 -9 -5 60158.8 1382.28 2
 1 9 -5 57416.1 1381.19 5
 -1 -9 5 55081.3 1422.91 3
 1 -9 5 57527.8 1385.65 2
 -1 -9 -5 55199.6 1367.87 2
 -1 9 7 29136.8 833.55 1
 1 9 7 26588.9 809.189 1
 1 -9 -7 28337.7 691.275 3
 -1 -9 -7 26661.1 673.066 3
 -1 -9 -7 28675.4 710.62 2
 -1 -9 7 28309.6 725.415 2
 -1 9 -7 29955.3 718.986 5
 1 -9 7 28102.3 731.584 2
 1 -9 -7 28154.7 718.099 2
 1 9 -7 27345.5 723.041 5
 1 -9 7 29002.5 779.683 3
 1 9 -7 28403.3 726.751 4
 -1 -9 -9 39117.5 912.017 3
 -1 -9 -9 37697.3 944.873 2
 -1 -9 9 36864.9 959.493 2
 1 -9 9 36985.9 965.951 2
 1 9 -9 37369.8 960.74 5
 1 -9 -9 36816.3 944.244 2
 -1 9 -9 37404.7 943.423 5
 1 -9 -9 37620.8 921.307 3
 -1 -9 -11 24219.6 666.112 4
 -1 9 -11 23169.6 650.439 5
 1 -9 -11 24235.9 619.572 3
 -1 -9 11 25647.8 680.44 2
 1 -9 -11 23719.5 647.479 2
 1 -9 11 23531.2 677.351 2
 -1 -9 -13 35753.7 939.644 4
 1 -9 -13 35931.1 909.16 3
 1 9 13 39142.1 1058.22 1
 1 9 -13 36902.2 953.604 5
 1 -9 -13 35301.6 932.3 2
 1 9 -13 35880.5 950.617 4
 1 -9 13 38657.3 1082.19 3
 -1 9 13 37267.1 1052.47 1
 -1 -9 13 33577.2 949.996 2
 1 -9 15 52716.8 1355.76 2
 1 9 -15 54884.4 1342.21 4
 -1 9 -15 51565.2 1323.9 5
 1 9 15 50761 1435.41 1
 -1 -9 -15 49608.2 1318.4 4
 1 9 -15 52756 1341.51 5
 1 -9 15 55842.8 1484.23 3
 -1 9 15 53443 1429.41 1
 1 9 17 12031.8 607.869 1
 1 9 -17 12081 484.321 4
 -1 9 17 12287.5 612.953 1
 -1 9 -17 11834.1 468.891 5
 1 -9 17 11197.8 694.451 3
 -1 -9 -17 11508.7 461.873 4
 -1 9 -17 11665.6 480.693 4
 1 9 -17 12205.7 483.681 5
 1 -9 19 1537.79 378.316 1
 -1 -9 19 1105.4 322.609 1
 -1 9 -19 1447.42 352.361 5
 1 -9 19 1043.98 612.577 3
 1 9 -19 1155.72 354.774 5
 -1 9 -19 1507.97 363.992 4
 -1 9 19 1294.24 487.732 1
 1 9 -19 1714.29 370.334 4
 1 9 19 1192.92 515.189 1
 -1 -9 21 230.689 348.711 1
 -1 9 21 298.476 533.462 1
 -1 9 -21 36.645 377.214 4
 1 -9 21 559.505 672.893 3
 1 9 21 6.64843 496.181 1
 -1 9 -21 150.06 373.626 5
 1 9 -21 -270.286 381.581 5
 1 -9 21 -64.7767 389.072 1
 1 9 -21 38.1623 384.329 4
 1 -9 -21 -47.4765 362.066 4
 1 -9 23 25475.9 861.29 1
 1 9 -23 28787.5 873.756 4
 1 -9 -23 26014.7 846.124 4
 1 9 23 25330.1 978.888 1
 -1 -9 23 26487.1 846.095 1
 1 -9 -23 29116.8 914.59 5
 -1 9 -23 26720.6 853.963 4
 -1 9 23 27150.3 1010.53 1
 1 9 -23 28729.6 880.687 5
 -1 9 -23 27640.7 866.762 5
 1 -9 23 29887.5 1171.18 3
 -1 9 25 25648.5 1004.22 1
 1 -9 25 25834.5 910.376 1
 1 -9 25 28073.4 1250.22 3
 1 9 -25 27135.8 895.029 5
 1 9 -25 29191.3 895.601 4
 -1 -9 25 25766.6 862.565 1
 -1 9 -25 28206 900.275 5
 -1 -9 -25 26679 926.18 5
 1 9 25 25817.3 1035.57 1
 1 -9 -25 27767.6 956.661 5
 1 9 27 11715.4 796.82 1
 1 9 -27 11766.6 627.622 4
 1 9 -27 13144.1 641.762 5
 -1 9 -27 13103.9 641.581 5
 1 -9 27 11912.8 1024.74 3
 -1 -9 -27 12403.3 701.86 5
 -1 9 -27 11316 635.599 4
 -1 -9 27 11419.1 610.979 1
 -1 9 27 11279.9 780.15 1
 1 -9 27 11534.3 646.682 1
 -1 9 -29 407.425 509.328 5
 1 9 29 840.599 681.797 1
 1 9 -29 1333.58 525.275 4
 -1 -9 29 528.45 479.612 1
 1 -9 -29 106.838 620.445 5
 -1 9 29 909.651 721.604 1
 1 -9 29 708.868 534.855 1
 1 9 -29 1596.69 522.046 5
 -1 -9 -29 1097.16 603.82 5
 1 -9 29 840.893 915.655 3
 -1 9 -31 1100.51 559.443 5
 1 9 -31 476.552 539.491 5
 -1 -9 31 795.899 526.195 1
 -1 -9 -31 1182.41 648.94 5
 1 -9 31 891.222 566.101 1
 1 9 -31 884.232 547.646 4
 -1 -9 33 5134.88 602.62 1
 -1 9 33 5526.84 777.039 1
 1 -9 -33 5977.14 690.824 5
 1 9 33 6081.29 760.572 1
 1 -9 33 6697.88 1137.38 3
 -1 -9 -35 3035.37 701.035 5
 1 -9 35 2442.61 633.116 1
 1 -9 -35 3188.26 713.296 5
 -1 9 -35 2600.22 628.684 5
 1 9 35 2126.53 775.542 1
 1 -9 35 4542.22 1154 3
 -1 9 35 2816.87 761.427 1
 1 9 -35 2550.05 624.962 5
 -1 11 -1 480.294 162.792 5
 1 11 -1 324.777 356.225 1
 1 -11 1 455.94 145.687 2
 -1 -11 1 432.16 138.058 2
 -1 -11 -1 497.042 143.893 2
 1 11 1 464.092 353.54 1
 1 11 1 607.751 168.365 5
 1 -11 -1 424.265 141.249 2
 1 11 1 444.624 175.662 4
 -1 11 1 249.912 357.693 1
 -1 -11 1 486.588 172.69 3
 -1 11 1 615.069 171.082 5
 1 -11 -1 595.327 133.089 3
 1 11 -1 397.625 167.281 5
 -1 -11 -1 539.584 138.331 3
 1 -11 1 482.333 153.016 3
 -1 11 -1 437.024 190.785 4
 1 11 -1 484.387 178.943 4
 -1 11 1 468.744 204.56 4
 1 -11 -3 27778.4 648.078 3
 -1 11 -3 25444.9 670.729 5
 -1 -11 -3 28239.5 638.196 3
 1 -11 3 25421.3 692.868 3
 1 -11 -3 25680.6 666.683 2
 -1 -11 -3 25670.7 661.799 2
 1 11 3 25798.2 684.334 4
 1 11 3 25164.5 677.784 5
 -1 -11 3 25641.5 661.964 2
 -1 -11 3 25543.5 697.043 3
 1 11 3 24762.2 782.636 1
 1 -11 3 24831.6 669.05 2
 -1 11 3 23615.3 795.025 1
 1 11 -3 23961.6 669.83 5
 -1 11 -3 23809.7 678.701 4
 1 11 -3 24899.9 672.868 4
 1 11 -5 33451.7 899.924 5
 1 -11 -5 36542.1 873.536 3
 1 -11 -5 32390.8 895.454 2
 -1 -11 -5 32387 891.34 2
 -1 -11 -5 34498.3 855.426 3
 1 -11 5 41699.9 935.074 2
 -1 -11 5 34939.7 959.067 3
 -1 -11 5 33489.9 897.802 2
 1 11 5 32840.8 1010.21 1
 1 -11 5 39709 963.075 3
 -1 -11 -7 63826.6 1560.38 3
 1 -11 7 66330.6 1618.97 2
 -1 11 -7 68827 1602.38 5
 1 -11 -7 67240.8 1608.36 2
 1 -11 -7 65377 1573.79 3
 -1 -11 7 66939.5 1612.24 2
 -1 -11 -7 68243.7 1603.92 2
 -1 -11 7 69428.8 1680.06 3
 -1 -11 -9 5416.14 196.81 3
 -1 11 -9 5775.64 265.537 5
 1 -11 -9 5729.5 260.452 2
 1 -11 -9 5304.76 203.636 3
 1 -11 9 5658.44 284.335 2
 -1 -11 -9 5808.7 271.971 2
 1 11 11 27261.8 870.09 1
 1 11 -11 26706.7 735.491 4
 1 -11 -11 24743.7 709.957 2
 -1 -11 11 26022.6 737.698 2
 1 11 -11 27032.1 729.91 5
 -1 -11 -11 26976.9 671.533 3
 -1 -11 -11 27640.3 716.014 2
 1 -11 11 28869 846.229 3
 1 -11 -11 24902.2 676.686 3
 -1 11 11 27758.5 860.548 1
 1 11 -13 56785.2 1443.86 5
 -1 11 -13 56657.5 1421.89 5
 1 -11 13 58154.8 1560.48 3
 1 -11 -13 57398.8 1428.54 2
 1 11 13 59425.5 1550.06 1
 -1 11 -13 58224.4 1440.2 4
 -1 -11 13 56100.6 1448.4 2
 -1 11 13 59916.2 1543.17 1
 1 -11 13 57242.5 1456.22 2
 1 11 -13 58311 1438.96 4
 1 -11 -13 55738.6 1392.9 3
 -1 -11 -15 32432.3 896.699 4
 1 11 -15 31957.6 906.177 5
 1 -11 15 33691.1 928.221 2
 1 11 15 33478.2 1025.1 1
 1 -11 -15 33292.6 891.294 2
 -1 11 -15 33270.2 902.266 5
 1 -11 -15 32273.1 858.355 3
 -1 11 -15 33014.8 910.737 4
 1 11 -15 32885.5 910.629 4
 -1 11 15 33734.8 1029.83 1
 -1 11 -17 17395.3 594.349 5
 1 11 17 16941.2 754.37 1
 1 -11 17 17803.6 619.912 2
 1 11 -17 18771.9 618.46 4
 -1 11 17 16039.6 728.472 1
 1 11 -17 17781.5 606.984 5
 1 11 -19 4534.26 409.271 5
 1 11 19 4703.39 559.909 1
 1 -11 19 4068.34 693.256 3
 1 -11 19 5112.73 459.828 2
 -1 11 19 3942.71 544.485 1
 -1 -11 19 3358.87 427.048 2
 -1 11 -19 3798.07 454.667 4
 1 11 -19 5205.15 426.086 4
 -1 11 -19 5123.22 426.266 5
 1 11 -21 8122.84 487.048 4
 -1 11 21 6611.84 612.378 1
 1 11 -21 7624.29 474.989 5
 1 11 21 7435.64 651.334 1
 1 -11 21 6892.18 482.839 2
 -1 11 -21 7341.35 475.693 4
 1 -11 21 6844.56 765.385 3
 -1 11 -21 7241.96 456.65 5
 1 11 23 23572.5 957.274 1
 -1 11 -23 25170.2 810.997 5
 -1 11 23 24617 969.069 1
 1 11 -23 25923 826.272 5
 -1 11 -23 26007.8 821.67 4
 -1 -11 23 22598.7 819.021 2
 1 -11 23 22769.3 831.551 2
 1 -11 23 26020.1 1116.41 3
 1 11 -23 27177.6 827.529 4
 1 11 -25 14725.3 644.461 5
 -1 11 -25 14302.8 664.405 5
 -1 11 25 15275.1 838.562 1
 1 -11 25 15483.8 1043.63 3
 -1 -11 25 13280.7 639.187 2
 1 11 -25 15945.9 650.102 4
 1 -11 25 12736.9 688.338 2
 1 11 25 14791.5 811.946 1
 -1 11 -25 14412.8 662.393 4
 1 11 -27 5587.67 532.289 4
 -1 11 -27 4203.61 530.723 4
 -1 11 -27 4832.44 515.602 5
 1 11 -27 5531.89 515.744 5
 1 11 27 3924.95 686.496 1
 1 -11 27 4721.99 894.457 3
 -1 11 27 4200.65 680.668 1
 1 11 -29 296.39 497.257 5
 -1 11 -29 1141.45 511.351 5
 1 11 -29 646.227 521.807 4
 -1 11 29 172.563 680.248 1
 -1 -11 -29 81.9162 584.393 5
 1 -11 31 1202.46 1012.18 3
 1 11 -31 664.916 574.672 4
 1 11 31 2040.53 727.397 1
 -1 11 -31 1828.73 557.325 5
 1 -11 -31 59.7457 639.336 5
 1 -11 -33 1999.64 682.032 5
 1 -11 33 3470.66 1130.54 3
 1 11 33 2906.79 769.237 1
 1 11 -33 2706.19 588.529 5
 -1 -11 33 2887.91 1220.55 3
 -1 11 33 2228.71 754.194 1
 -1 -11 -33 3465.04 668.992 5
 -1 11 -35 3236.62 627.488 5
 1 11 -35 3817.76 616.985 5
 1 11 35 3723.6 776.039 1
 1 -11 35 1915.38 1144.03 3
 -1 -11 35 3036.24 1255.2 3
 -1 11 35 3667.67 822.218 1
 -1 -11 -35 3985.2 731.468 5
 1 -11 -35 3835.22 728.052 5
 1 -13 -1 5513.57 248.034 2
 -1 -13 1 6047.48 261.893 3
 1 13 1 5892.2 486.464 1
 -1 -13 1 5165.19 246.923 2
 -1 -13 -1 5799.58 250.055 2
 1 -13 1 5981.66 254.912 2
 -1 -13 -1 5974.28 230.044 3
 1 13 -1 5918.46 481.466 1
 1 -13 1 5669.02 249.271 3
 1 -13 -1 5771.39 232.542 3
 1 -13 -3 19530.1 499.644 3
 -1 -13 3 18871.9 562.007 3
 -1 -13 -3 20505.2 494.381 3
 -1 -13 -3 18940.7 526.014 2
 1 -13 3 19050 553.261 3
 -1 -13 3 17939.6 522.267 2
 1 -13 3 17174.8 525.192 2
 1 -13 -3 17424.8 523.97 2
 1 13 5 75226.2 1778.47 5
 1 -13 5 66750.2 1769.64 2
 -1 -13 -5 73984.3 1724.27 3
 1 13 5 71386.5 1768.42 4
 -1 13 5 74708.2 1882.24 1
 1 13 -5 75777.4 1772.82 4
 -1 -13 5 71530.6 1806.28 3
 -1 -13 5 71368.3 1767.66 2
 -1 -13 -5 73069 1766.6 2
 1 13 -5 75666.7 1774.89 5
 -1 -13 7 25689.3 714.586 2
 1 -13 7 27159.8 729.085 2
 1 13 -7 27602.3 722.631 4
 -1 -13 -7 27126.1 708.406 2
 1 -13 7 29216.8 790.794 3
 -1 -13 -7 24733.9 647.851 3
 1 13 -7 28727.2 720.184 5
 -1 13 7 27360.3 869.733 1
 1 13 7 28755.7 886.278 1
 1 -13 -7 27007.7 717.034 2
 1 -13 -7 26225 665.468 3
 1 -13 9 1174.85 339.379 3
 -1 -13 -9 1344.55 210.153 2
 -1 -13 9 1248.69 226.718 2
 1 -13 -9 1447.01 222.32 2
 1 13 -9 1319.25 255.774 4
 -1 13 9 1351.78 444.74 1
 1 -13 -9 1210.69 145.245 3
 1 13 -9 1175.1 232.02 5
 -1 -13 -9 1088.54 124.038 3
 -1 -13 9 1262.69 398.652 3
 1 13 9 1519.51 451.673 1
 -1 13 -9 1434.14 268.358 4
 -1 -13 -11 1234.25 229.878 2
 -1 13 11 1031.65 443.888 1
 -1 -13 -11 1159.6 147.69 3
 1 -13 -11 1078.08 164.081 3
 -1 -13 11 934.32 443.872 3
 1 13 -11 1253.52 256.942 5
 -1 -13 11 1198.61 246.961 2
 1 -13 -11 974.797 215.228 2
 1 13 11 1320.81 461.275 1
 1 13 -11 964.995 276.886 4
 1 -13 11 1218.67 256.809 2
 1 -13 11 1603.47 385.926 3
 -1 13 -11 1136.21 273.809 4
 -1 13 -11 1217.6 234.213 5
 1 13 13 59750.7 1537.14 1
 1 13 -13 54083 1395.51 5
 1 -13 -13 50385.9 1349.81 3
 -1 13 13 58180.9 1518.27 1
 -1 -13 -13 57875.2 1348.7 3
 -1 13 -13 56591.7 1397.26 5
 -1 13 -13 55144.9 1405.78 4
 1 13 -13 53893.9 1404.19 4
 1 -13 13 58822.2 1524.47 3
 -1 -13 -13 54910.9 1387.12 2
 -1 -13 13 61443.9 1563.48 3
 1 -13 -13 56909.7 1396.6 2
 1 -13 13 54118.3 1415.66 2
 -1 13 -15 53941.4 1440.29 4
 -1 13 -15 53309.8 1423.38 5
 1 13 -15 59224.8 1445.45 4
 1 -13 15 57506 1461.89 2
 -1 13 15 55184.4 1555.98 1
 1 13 -15 58108.7 1440.93 5
 -1 -13 15 55339.3 1452.66 2
 1 13 15 54307.9 1544.21 1
 1 13 -17 18443.4 657.748 5
 -1 13 17 20093.4 800.022 1
 1 -13 17 18232.2 692.899 2
 1 13 -17 18499 667.024 4
 -1 13 -17 18033.6 628.961 5
 -1 -13 17 18956.8 970.792 3
 1 13 -19 2267.59 408.256 5
 1 13 19 1843.45 545.293 1
 1 -13 19 507.381 679.596 3
 1 -13 -19 2315.54 391.581 4
 -1 -13 19 545.762 412.772 2
 1 13 -19 2589.74 428.602 4
 1 -13 19 1946.43 425.21 2
 -1 -13 19 372.534 792.046 3
 -1 13 -19 1845.36 385.58 5
 -1 13 19 2167.42 548.684 1
 -1 13 -19 1455.59 424.659 4
 1 13 -21 9083.25 516.333 4
 -1 13 -21 8718.64 505.691 4
 -1 -13 21 8579.51 871.977 3
 -1 13 21 8409.85 671.84 1
 1 -13 21 9040.69 790.059 3
 1 13 -21 8765.75 493.402 5
 -1 13 -21 9145.3 483.799 5
 -1 -13 21 8713.82 505.887 2
 1 -13 21 7991.21 513.977 2
 1 13 21 8750.05 674.806 1
 1 13 23 10277.8 760.567 1
 1 -13 23 11067.7 875.514 3
 -1 -13 23 8356.81 519.885 2
 1 13 -23 10437.9 538.481 5
 1 13 -23 10793.7 557.93 4
 -1 -13 23 11222.5 959.407 3
 -1 13 -23 10246.6 521.975 5
 -1 13 -23 10010.7 543.141 4
 -1 13 23 9099.34 712.803 1
 1 -13 23 8864.29 538.995 2
 -1 -13 25 7473.11 961.98 3
 1 13 25 6428.31 742.67 1
 1 -13 25 7698.97 901.152 3
 1 13 -25 6742.2 507.95 5
 1 13 -25 6884.54 538.065 4
 -1 13 -25 6977.81 502.181 5
 -1 13 -25 6589.34 525.85 4
 -1 13 25 6245.76 710.141 1
 -1 -13 25 5527.84 475.998 2
 1 13 27 3911.45 687.389 1
 -1 -13 27 3052 477.083 2
 -1 13 -27 3876.21 523.875 4
 -1 13 -27 4623.15 502.113 5
 -1 -13 27 4396.21 965.819 3
 1 -13 27 5692.47 950.8 3
 -1 13 27 4162.38 715.849 1
 1 13 -27 4558.55 533.673 4
 1 13 -27 4509.8 502.788 5
 1 13 -29 1032.5 507.262 5
 -1 13 -29 1132.84 497.568 5
 1 -13 29 422.281 534.946 2
 1 13 -29 275.054 537.087 4
 1 13 31 591.661 741.927 1
 -1 13 31 649.35 706.77 1
 1 -13 -31 365.869 617.099 5
 1 -13 31 1118.91 1027.3 3
 -1 13 -31 61.2259 520.09 5
 -1 -13 31 -1919.73 1167.31 3
 -1 -13 -31 541.284 610.748 5
 1 -13 33 4126.14 1122.24 3
 1 -13 33 3568.28 637.15 2
 -1 -13 -33 4089.72 698.337 5
 1 -13 -33 2594.05 686.999 5
 1 13 -33 4045.45 600.314 5
 -1 -13 33 3310.76 1168.13 3
 1 13 33 3816.14 792.012 1
 -1 13 33 3276.09 797.978 1
 1 -15 1 2983.58 230.893 2
 -1 -15 -1 3552.91 236.519 2
 1 15 1 3843.29 271.519 5
 1 15 -1 3325.53 265.93 4
 -1 -15 1 3594.41 235.97 2
 1 15 1 3338.54 271.231 4
 -1 15 1 3503.51 304.616 4
 -1 15 1 3689.36 260.779 5
 1 -15 -1 3384 241.514 2
 1 15 1 3332.99 507.936 1
 -1 15 1 2798.75 485.955 1
 -1 -15 1 3873.35 252.946 3
 -1 15 -1 3579.94 267.969 5
 -1 15 -1 2925.09 493.236 1
 1 -15 -1 3755.9 223.65 3
 -1 -15 -1 3523.41 207.825 3
 1 15 -1 3880.78 261.932 5
 -1 15 -1 3479.33 293.99 4
 -1 15 3 38279.7 1202.79 1
 1 15 3 41866.8 1067.25 4
 -1 15 -3 40536.6 1077.11 4
 1 -15 -3 39673.2 1056.55 2
 -1 15 3 42228 1068.08 5
 1 15 3 40975.7 1211.34 1
 1 -15 3 39795.3 1060.37 2
 -1 15 -3 42650.6 1061 5
 -1 -15 3 39560.7 1049.96 2
 -1 -15 3 39884.3 1071.55 3
 1 15 -3 43850.1 1071.36 5
 -1 -15 -3 43137 1021.07 3
 -1 -15 -3 42431.4 1057.35 2
 1 15 -3 42385 1061.18 4
 1 15 3 43299.5 1072.44 5
 -1 15 3 41709.2 1078.03 4
 1 -15 -3 41057.6 1025.77 3
 1 15 5 41744 1112.49 4
 -1 15 5 41950.3 1248.44 1
 -1 -15 -5 44733.6 1111.79 2
 -1 15 -5 45279 1113.1 5
 1 15 5 46224.3 1270.53 1
 1 15 5 43443.4 1118.91 5
 1 -15 5 42262.7 1134.46 3
 -1 -15 -5 43581.5 1055.54 3
 1 -15 -5 45098.5 1071.43 3
 -1 15 -5 43197.1 1124.68 4
 1 15 -5 44899.3 1113.89 5
 1 -15 -5 42295.7 1108.4 2
 1 15 -5 45690.6 1118.34 4
 -1 -15 5 40772.5 1099.6 2
 1 -15 -7 10305.2 381.777 2
 -1 15 -7 10952 421.063 4
 1 15 -7 10660.1 403.603 4
 -1 -15 7 9451.48 370.714 2
 1 15 7 11564.9 605.654 1
 -1 15 7 11228.7 600.921 1
 1 -15 -7 10391.7 314.708 3
 1 15 -7 10828.5 388.86 5
 -1 -15 7 11040.6 478.647 3
 1 -15 7 10594.5 442.091 3
 -1 -15 -7 9535.58 291.605 3
 -1 -15 -7 10797.2 382.682 2
 -1 15 -7 10547.4 378.119 5
 -1 15 -9 3155.68 256.83 5
 1 -15 9 3144.25 377.869 3
 -1 15 9 3462.86 516.412 1
 1 15 9 3101.61 514.578 1
 -1 15 -9 3159.83 313.24 4
 -1 -15 -9 2900.19 160.191 3
 1 -15 9 2781.83 270.994 2
 1 -15 -9 3032.91 181.327 3
 1 15 -9 2548.37 290.06 4
 1 -15 -9 3174.81 265.366 2
 -1 -15 9 2928.47 268.472 2
 1 15 -9 2585.24 262.34 5
 -1 -15 -9 3188.29 251.748 2
 -1 -15 9 2199.41 422.903 3
 -1 -15 11 5201.25 503.455 3
 1 -15 11 4047.09 317.951 2
 -1 15 11 5561.86 549.406 1
 -1 15 -11 4922.54 291.257 5
 1 -15 11 4911 449.417 3
 1 15 11 4931.16 542.532 1
 1 15 -11 4496.56 333.631 4
 1 -15 -11 4135.75 205.413 3
 -1 15 -11 4936.17 347.81 4
 1 15 -11 4760.91 314.684 5
 1 -15 -11 4513.65 291.695 2
 -1 15 13 16165.2 710.238 1
 1 -15 -13 15117.1 464.344 3
 1 15 -13 16559.1 549.041 5
 1 -15 13 15171.9 563.166 2
 -1 15 -13 16673.9 538.354 5
 1 -15 13 16016 681.229 3
 -1 -15 13 17686.5 752.66 3
 -1 15 -13 17201.8 566.674 4
 1 15 13 18626.8 763.296 1
 1 15 -13 16949.7 559.934 4
 -1 15 -15 39915.8 1079.92 4
 1 15 -15 39204.2 1067.2 5
 1 -15 15 38268 1195.83 3
 -1 15 -15 40309.4 1056.94 5
 -1 -15 15 41648.3 1279.39 3
 1 15 -15 39217.4 1073.9 4
 1 15 15 43570.3 1251.42 1
 -1 -15 15 35950.8 1067.77 2
 -1 15 15 40840.2 1212.18 1
 -1 15 -17 37369.1 1047.19 5
 -1 -15 17 36146.5 1074.88 2
 1 15 -17 38059.5 1052.79 5
 1 15 17 39718.1 1207.99 1
 1 15 -17 38121.6 1068.05 4
 1 -15 17 39527.2 1089.76 2
 -1 15 17 40518.2 1205.08 1
 -1 -15 17 41187.9 1314.66 3
 -1 -15 19 3298.52 722.01 3
 -1 -15 19 2235.27 411.624 2
 -1 15 19 2536.78 599.807 1
 -1 15 -19 2778.41 420.86 4
 1 -15 19 2655.13 645.068 3
 -1 15 -19 2680.77 373.206 5
 1 -15 19 2252.02 413.012 2
 1 15 -19 2960.22 430.655 4
 1 15 -19 2664.55 390.531 5
 1 15 19 2968.38 591.668 1
 1 15 -21 919.759 415.66 4
 -1 15 -21 1153.33 369.267 5
 -1 15 21 1606.49 608.603 1
 -1 -15 21 823.354 398.543 2
 1 -15 21 1313.39 668.464 3
 1 15 21 1159.42 623.492 1
 1 -15 21 1091.42 419.788 2
 -1 -15 21 1307.78 736.74 3
 -1 15 -21 1368.55 425.807 4
 1 15 -21 911.614 391.067 5
 -1 -15 23 7622.52 874.804 3
 -1 15 23 6789.49 710.091 1
 1 -15 23 6872.22 534.014 2
 1 -15 23 6510.99 810.526 3
 1 15 -23 7386.53 514.546 4
 -1 -15 23 5722.29 496.163 2
 1 15 23 6961.37 742.048 1
 1 15 -23 6606.9 494.279 5
 -1 15 -23 5984.81 507.193 4
 -1 15 -23 6191.08 466.855 5
 1 15 -25 7438.09 526.13 5
 1 -15 25 8563.52 908.541 3
 1 15 -25 8415.63 562.716 4
 -1 15 -25 7661.64 522 5
 -1 15 -25 7151.94 551.779 4
 -1 15 25 7299.38 731.63 1
 1 15 25 7477.28 786.896 1
 -1 15 -27 5700.54 523.456 5
 1 15 -27 5610.72 523.455 5
 -1 15 -27 4514.71 545.121 4
 1 15 29 -198.53 675.634 1
 -1 -15 29 -2105.67 1138.89 3
 -1 15 -29 743.301 489.939 5
 1 -15 29 974.785 521.052 2
 1 -15 29 87.5057 921.085 3
 1 15 -29 -281.341 579.754 4
 -1 15 29 -391.328 731.162 1
 1 -15 31 1324.07 999.585 3
 -1 15 31 1530.09 744.636 1
 1 -15 -31 430.323 614.505 5
 -1 -15 31 1775.02 1263.62 3
 1 15 31 1033.13 764.871 1
 -1 15 -33 1321.88 551.374 5
 -1 15 33 2096.5 787.262 1
 1 -15 33 1399.72 576.154 2
 -1 -15 -33 1531.66 668.324 5
 1 15 33 1464.86 819.514 1
 1 -15 33 1602.38 1031.02 3
 1 -15 -33 2039.59 673.383 5
 -1 -15 33 1379.97 1134.41 3
 1 15 -33 2029.39 559.894 5
 1 17 1 3553.44 302.132 4
 1 17 1 4095.17 300.957 5
 1 17 1 3675.26 553.874 1
 -1 17 -1 3957.77 329.39 4
 -1 17 1 3641.27 553.994 1
 -1 17 1 3800.14 297.762 5
 -1 17 1 3648.4 344.746 4
 1 17 -1 4098.24 292.477 5
 -1 17 -1 2908.06 546.826 1
 -1 17 -1 4229.3 299.775 5
 1 17 -1 4150.31 579.864 1
 1 -17 1 4119.98 267.256 3
 -1 -17 -1 4108.2 240.299 3
 -1 -17 1 3238.18 262.532 2
 -1 -17 -1 3586.5 269.399 2
 1 17 -1 3748.46 304.019 4
 1 17 3 38414.6 971.865 5
 1 17 3 37165.6 975.664 4
 -1 17 3 35369.3 980.16 4
 -1 17 3 34096.1 1133.63 1
 -1 17 -3 38140.6 967.081 5
 1 -17 -3 34199.9 960.38 2
 -1 -17 -3 38092.4 913.964 3
 1 17 -3 36656.2 963.877 5
 1 17 3 36516.7 1140.73 1
 -1 -17 -3 38427.2 962.997 2
 -1 17 3 36879.5 968.944 5
 -1 17 -3 37400.4 983.541 4
 1 17 -3 35607.4 963.357 4
 1 17 -3 30691.8 1119.08 1
 -1 -17 3 33827.2 947.33 2
 1 -17 3 35799.4 963.24 3
 -1 17 5 19930.8 821.017 1
 -1 -17 -5 20654.7 555.176 3
 1 17 5 20725.9 842.38 1
 -1 17 -5 21802.2 629.822 5
 1 17 -5 21924.1 635.233 5
 -1 -17 5 20185.9 623.535 2
 -1 -17 5 22142 673.549 3
 1 17 5 20661 637.104 4
 -1 17 -5 22262.2 651.041 4
 -1 -17 -5 21378.8 626.444 2
 1 17 5 21712.7 636.657 5
 1 -17 -5 21591.7 632.352 2
 1 17 -5 23087 656.137 4
 1 -17 5 21245.3 661.251 3
 -1 -17 7 14703.3 558.732 3
 -1 17 7 14199.4 700.681 1
 -1 17 -7 14204.4 470.563 5
 -1 -17 -7 12213.7 367.748 3
 1 17 -7 13801.5 461.869 5
 -1 -17 7 12053.4 452.278 2
 -1 17 -7 13724.6 484.227 4
 1 -17 7 13550.7 461.652 2
 1 17 -7 12904.2 475.545 4
 1 17 7 13203.3 711.581 1
 1 -17 7 13196 511.167 3
 -1 17 9 121.533 530.283 1
 1 17 -9 156.106 289.041 4
 1 -17 9 3.65524 257.475 2
 -1 17 -9 122.029 247.089 5
 1 -17 9 154.145 340.472 3
 -1 17 -9 165.472 317.534 4
 -1 -17 9 391.2 389.943 3
 1 17 9 -735.3 615.621 1
 -1 -17 9 297.266 246.234 2
 1 17 -9 291.831 252.657 5
 -1 17 -11 2116.1 343.606 4
 1 -17 11 1218.56 303.399 2
 1 -17 11 2364.52 432.151 3
 -1 -17 11 2064.78 464.936 3
 -1 17 -11 2221.56 281.728 5
 1 17 11 2157.27 629.406 1
 1 17 -11 2498.88 322.423 4
 1 17 -11 2130.44 287.497 5
 -1 17 -13 5575.15 408.074 4
 -1 17 -13 4965.36 338.551 5
 1 -17 13 6126.69 522.369 3
 -1 17 13 5326.52 593.879 1
 -1 -17 13 5124.88 367.739 2
 1 17 -13 5060.94 381.012 4
 -1 -17 13 6185.1 578.527 3
 1 17 -13 5018.09 348.32 5
 1 17 13 4562.75 632.288 1
 -1 -17 15 53132.5 1490.57 3
 -1 -17 15 47129.8 1305.83 2
 -1 17 -15 47793 1280.66 5
 -1 17 -15 50898.1 1311.53 4
 -1 17 15 52499 1460.29 1
 1 17 -15 46661.9 1290.16 5
 1 17 -15 48831.6 1301.91 4
 1 17 15 54112.9 1488.59 1
 1 -17 15 51502.5 1433.66 3
 1 -17 17 39242 1127.66 2
 -1 17 -17 41365.6 1117.52 4
 1 17 17 44283.7 1307.65 1
 1 -17 17 40650.9 1270.07 3
 -1 -17 17 44263.8 1347.78 3
 -1 17 -17 36996.4 1084.68 5
 1 17 -17 39207.9 1102.62 5
 1 17 -17 42388.3 1118.65 4
 -1 -17 17 36590.6 1113.41 2
 -1 17 17 42412.3 1286.13 1
 -1 -17 19 1127.2 383.992 2
 1 17 -19 2163.92 431.255 4
 1 -17 19 1785.67 401.535 2
 1 17 19 2334.38 651.515 1
 1 -17 19 1537.35 614.853 3
 -1 -17 19 1549.53 730.425 3
 1 17 -19 1827.73 382.472 5
 -1 17 19 2030.78 684.359 1
 -1 17 -19 1689.74 421.059 4
 -1 17 -19 1950.49 370.784 5
 1 17 -21 4567.13 477.215 4
 1 17 -21 3736.9 425.136 5
 1 -17 21 4417.66 687.21 3
 1 17 21 4994.16 728.188 1
 -1 17 21 5418.31 689.881 1
 1 -17 21 3357.35 462.562 2
 -1 -17 21 4931.6 839.465 3
 -1 17 -21 4120.32 425.049 5
 -1 17 -21 3869.98 465.192 4
 1 17 -23 5850.22 469.254 5
 1 17 -23 5995.57 521.597 4
 -1 -17 23 8573.84 918.433 3
 -1 17 -23 5806.12 503.319 4
 1 17 23 6647.51 741.317 1
 -1 17 23 5889.72 719.678 1
 -1 17 -23 5665.01 456.555 5
 1 -17 23 8448.41 804.15 3
 1 -17 25 6829.31 552.024 2
 -1 17 -25 6954.63 557.844 4
 1 17 -25 7349.74 561.755 4
 1 17 -25 6830.92 506.381 5
 -1 17 -25 6654.2 489.182 5
 1 17 -27 564.98 534.382 4
 -1 17 -27 83.5463 508.371 4
 1 -17 27 734.804 854.139 3
 1 -17 27 760.003 504.226 2
 1 17 27 1821.59 769.58 1
 -1 -17 27 1926.48 988.356 3
 -1 17 27 964.238 691.313 1
 -1 17 -27 1513.47 452.202 5
 1 -17 29 -43.2936 530.66 2
 1 17 -29 -613.712 548.16 5
 1 -17 29 122.059 907.893 3
 -1 17 29 -539.653 768.732 1
 1 17 29 559.441 708.962 1
 1 17 -31 -92.4139 580.426 4
 1 -17 31 77.3546 956.957 3
 1 17 31 -810.307 815.593 1
 -1 -17 31 -268.711 1096.76 3
 -1 17 -31 -88.6793 496.344 5
 1 17 -31 31.2086 527.011 5
 -1 17 31 -511.431 756.854 1
 -1 19 -1 4283.4 333.958 5
 1 19 1 4039.23 345.567 4
 1 19 -1 4196.97 345.266 4
 1 19 1 4725.43 331.827 5
 -1 19 1 3936.29 611.21 1
 -1 19 -1 3498.4 585.774 1
 1 -19 1 4679.12 295.7 3
 -1 19 1 3954.23 328.108 5
 -1 19 -1 4313.96 386.141 4
 1 19 -1 4292.44 329.376 5
 1 19 -1 4474.74 657.808 1
 -1 19 1 3822.24 374.18 4
 1 19 1 4692.03 621.57 1
 1 -19 -1 4949.1 274.945 3
 -1 19 -3 11703.7 480.227 4
 1 -19 3 11514.9 437.147 3
 -1 -19 -3 11242.9 373.676 3
 -1 19 -3 9931.72 701.04 1
 1 19 3 12112.8 704.538 1
 -1 19 3 10376.7 696.71 1
 -1 -19 3 11780.1 485.444 3
 1 19 3 11740 449.313 5
 -1 19 3 10490.5 487.642 4
 1 19 -3 10185.7 772.595 1
 1 19 -3 11886.8 466.678 5
 -1 19 -3 12059.5 458.349 5
 1 -19 -3 12429.6 391.881 3
 1 19 -3 11564.4 475.059 4
 1 -19 3 11366.2 438.971 2
 1 19 3 12897.5 481.548 4
 1 19 -5 26264.9 766.282 4
 1 19 5 27987.1 992.877 1
 1 19 -5 26973.1 768.447 5
 1 19 -5 23193.1 999.313 1
 -1 -19 5 26270.6 798.102 3
 -1 19 5 26282.5 972.178 1
 1 -19 5 25248.6 757.398 2
 -1 19 -5 28154.1 788.315 4
 1 19 5 25727.8 760.28 5
 -1 19 -5 27030.2 760.044 5
 1 19 5 26098.1 766.033 4
 1 -19 5 27197.1 788.262 3
 -1 -19 7 8069.81 484.852 3
 1 19 -7 7386.47 413.991 4
 1 19 -7 8195.26 387.3 5
 1 19 7 9136 686.538 1
 1 -19 7 8330.51 445.152 3
 -1 19 -7 7748.93 382.396 5
 -1 19 -7 8338.2 423.66 4
 -1 19 -9 1978.41 342.538 4
 1 -19 9 1869.54 383.148 3
 1 19 -9 1872.91 295.521 5
 1 19 9 1941.07 621.203 1
 1 -19 9 1960.14 298.929 2
 -1 -19 9 2361.55 447.611 3
 1 19 -9 1563.41 334.847 4
 -1 19 -9 1880.85 296.443 5
 1 19 -11 39.4255 290.372 5
 -1 19 11 -37.453 584.065 1
 -1 19 -11 466.009 292.873 5
 1 -19 11 -38.3352 307.915 2
 1 19 -11 264.269 340.42 4
 -1 19 -11 312.379 373.843 4
 -1 -19 11 231.788 457.453 3
 1 -19 11 -27.2718 403.636 3
 1 19 11 -92.8653 613.974 1
 -1 19 -13 29922.1 896.066 5
 -1 19 -13 35454.6 953.05 4
 1 -19 13 30267.5 930.748 2
 1 19 13 35679.5 1142.95 1
 -1 19 13 32443.7 1115.02 1
 -1 -19 13 33512.1 1073.28 3
 1 19 -13 33556.9 930.991 4
 1 -19 13 32616.2 1045.55 3
 1 19 -13 30394 906.737 5
 1 -19 15 31497.2 973.086 2
 -1 19 -15 36457.1 983.668 4
 -1 19 -15 31334.8 930.144 5
 1 -19 15 35368.1 1113.91 3
 1 19 -15 31642.1 942.958 5
 -1 19 15 34301.1 1150.24 1
 1 19 15 36778.7 1182.59 1
 -1 -19 15 34172.2 1134.1 3
 1 19 -15 32927.7 961.856 4
 1 -19 17 5979.38 461.19 2
 -1 19 17 5843.18 712.032 1
 1 -19 17 6760.22 661.059 3
 -1 19 -17 7434.02 488.661 4
 1 19 17 7234.21 770.215 1
 -1 -19 17 7890.93 740.597 3
 1 19 -17 6580.31 470.185 4
 -1 19 -17 6300.6 413.728 5
 1 19 -17 6622.14 439.558 5
 1 -19 19 1262.71 610.532 3
 1 19 -19 398.77 418.419 4
 1 19 19 726.617 706.695 1
 -1 19 19 673.803 675.457 1
 -1 19 -19 852.85 363.593 5
 1 19 -19 446.103 381.774 5
 -1 -19 19 526.681 703.897 3
 -1 19 -19 783.846 424.044 4
 1 -19 19 538.045 401.668 2
 1 19 -21 974.271 405.609 5
 -1 19 -21 782.989 388.066 5
 1 19 -21 1334.94 459.773 4
 1 -19 21 1150.64 427.875 2
 1 -19 21 2212.04 668.997 3
 -1 19 21 1369.06 675.028 1
 -1 19 -21 859.91 453.909 4
 1 19 21 375.401 714.56 1
 -1 -19 21 2172.07 815.217 3
 1 19 -23 5652.63 484.724 5
 1 19 -23 4942.03 522.151 4
 -1 19 -23 5106.63 458.809 5
 1 -19 23 4553.06 493.536 2
 -1 19 25 3049.65 710.204 1
 -1 -19 25 3039.26 915.443 3
 1 -19 25 2370.76 497.341 2
 -1 19 -25 2273.21 463.986 5
 1 19 25 2572.68 720.146 1
 1 -19 25 2047.49 784.999 3
 -1 19 -25 919.557 519.412 4
 1 -19 27 1657.26 843.923 3
 1 19 -27 1903.98 486.47 5
 -1 19 -27 523.871 542.85 4
 1 19 27 2606.04 762.185 1
 -1 19 27 2238.83 722.127 1
 -1 -19 27 3533.7 979.634 3
 1 19 -29 -95.5611 565.723 4
 1 19 29 412.142 803.365 1
 -1 19 29 226.939 730.618 1
 1 -19 29 613.195 874.327 3
 -1 -19 29 263.941 1006.5 3
 -1 19 -29 -248.831 486.468 5
 1 19 -29 217.322 495.402 5
 1 21 1 143.443 625.278 1
 -1 21 1 905.042 360.009 4
 -1 21 -1 509.089 369.635 4
 1 -21 -1 468.116 242.761 3
 1 -21 1 874.959 288.649 2
 1 21 1 967.893 354.599 4
 1 -21 1 580.438 263.449 3
 1 21 1 505.324 304.267 5
 -1 21 -1 731.126 623.319 1
 1 -21 -1 867.997 290.901 2
 -1 21 1 812.495 318.709 5
 -1 21 -1 1213.72 309.428 5
 -1 -21 1 749.864 271.036 3
 -1 21 1 1194.1 618.806 1
 1 21 -1 806.556 315.694 5
 1 21 -1 730.233 634.219 1
 1 21 -1 578.203 318.931 4
 -1 -21 -1 649.586 233.713 3
 1 21 3 10050.6 477.455 4
 1 21 -3 11315.8 482.295 4
 -1 21 -3 11223.7 474.379 5
 1 -21 3 9565.3 451.462 2
 -1 -21 3 11458.1 474.002 3
 1 -21 3 11242.7 457.008 3
 1 21 3 12066.6 763.577 1
 1 21 -3 9166.4 770.143 1
 -1 21 -3 10356.1 742.627 1
 1 21 -3 11289.4 458.95 5
 -1 21 -3 11152.3 507.838 4
 1 -21 -3 10229.5 463.265 2
 1 21 3 10902.7 456.818 5
 1 -21 -3 11789 403.991 3
 -1 21 3 10141.5 728.588 1
 -1 21 -5 10564.7 486.388 4
 1 21 -5 8506.37 725.718 1
 1 -21 5 9048.35 438.464 2
 -1 21 -5 9148.77 434.793 5
 1 -21 5 9567.11 458.328 3
 -1 21 5 8694.61 697.145 1
 -1 -21 5 10295.5 499.25 3
 1 21 5 10668.9 758.11 1
 1 21 -5 10407.4 453.04 5
 1 -21 -5 10301.9 360.127 3
 1 21 -5 9214.2 459.653 4
 1 21 -7 10576.9 482.669 4
 1 21 -7 9224.63 761.493 1
 -1 21 -7 10913.4 464.73 5
 1 21 7 13113.2 791.559 1
 -1 21 7 11680.2 737.336 1
 1 -21 7 8831.2 440.999 2
 -1 -21 7 9866.78 522.271 3
 1 -21 7 11448.6 532.212 3
 1 21 -7 10185.8 466.765 5
 -1 21 -7 10100.6 498.355 4
 1 -21 9 998.481 333.47 2
 1 21 9 1037.79 671.563 1
 1 -21 9 522.692 424.246 3
 -1 21 -9 716.502 332.376 5
 1 21 -9 750.539 319.01 5
 -1 -21 9 665.392 452.795 3
 -1 21 -9 802.384 380.048 4
 1 21 -9 665.404 368.279 4
 -1 21 9 1061.96 606.737 1
 -1 21 -11 6159.15 405.509 5
 -1 -21 11 6974.41 592.881 3
 -1 21 -11 7213.73 469.25 4
 1 -21 11 5497.64 424.712 2
 1 -21 11 6099.56 519.919 3
 -1 21 11 7487.85 700.551 1
 1 21 -11 6447.39 412.119 5
 1 21 -11 7358.59 466.726 4
 1 21 11 8649.47 749.488 1
 1 21 -13 12962.3 566.326 4
 1 21 -13 11395.6 512.129 5
 1 -21 13 11183.5 536.051 2
 1 -21 13 11116.7 643.683 3
 -1 21 -13 11165.8 501.568 5
 1 21 13 14258.4 823.3 1
 -1 -21 13 12447 703.743 3
 -1 21 -13 13127.2 576.633 4
 -1 21 13 13693.7 810.878 1
 -1 21 15 6104.36 693.079 1
 1 -21 15 5618.8 598.004 3
 1 21 -15 5382.08 415.038 5
 -1 21 -15 5812.49 478.298 4
 -1 21 -15 4432.36 393.824 5
 1 -21 15 4548.09 441.591 2
 1 21 -15 5929.26 468.04 4
 -1 -21 15 6137.79 660.222 3
 1 21 15 7412.14 762.773 1
 -1 21 -17 4096.46 479.335 4
 1 21 -17 3779.9 453.637 4
 1 -21 17 4567.87 637.627 3
 -1 21 17 4543.64 687.886 1
 -1 -21 17 3274.44 669.4 3
 1 -21 17 3165.32 431.02 2
 -1 21 -17 3485.86 392.078 5
 1 21 -17 3298.89 406.438 5
 -1 21 -19 459.71 461.402 4
 1 21 -19 461.05 387.68 5
 1 21 -19 757.611 449.648 4
 -1 21 19 -8.52217 670.426 1
 1 -21 19 287.648 629.141 3
 -1 -21 19 723.239 698.512 3
 -1 21 -19 580.544 373.509 5
 1 21 19 405.145 755.721 1
 -1 21 -21 5.21754 492.687 4
 1 21 -21 837.568 415.3 5
 -1 21 -21 727.111 393.835 5
 1 21 -21 583.884 469.853 4
 1 -21 23 1369.38 773.565 3
 1 21 23 1950.27 740.618 1
 -1 21 -23 1984.6 449.13 5
 -1 21 -23 883.9 527.094 4
 -1 21 23 1566.03 690.336 1
 -1 -21 25 5029.69 935.053 3
 1 -21 25 4963.91 856.41 3
 1 21 25 4653.96 787.69 1
 -1 21 25 5861.22 762.008 1
 1 21 -25 4223.68 504.379 5
 1 21 27 1576.95 769.584 1
 -1 -21 27 1563.88 960.226 3
 1 -21 27 1735 847.872 3
 -1 21 -27 569.886 469.094 5
 -1 21 27 1711.41 731.292 1
 1 21 -27 508.901 545.521 4
 1 21 -27 833.944 488.36 5
 1 -23 -1 740.294 261.829 3
 -1 23 -1 738.526 404.303 4
 -1 23 -1 141.532 655.088 1
 1 -23 1 906.976 302.368 3
 1 23 -1 955.052 367.856 4
 1 23 -1 1273.18 337.756 5
 1 23 1 290.293 684.137 1
 -1 23 1 852.81 655.026 1
 1 23 1 666.996 373.013 4
 1 23 1 789.864 330.331 5
 -1 23 1 572.326 337.514 5
 -1 23 -1 570.967 337.616 5
 1 23 -1 563.888 694.25 1
 -1 23 1 658.886 389.664 4
 1 23 -3 6421.58 433.376 4
 1 23 -3 5722.43 403.644 5
 1 23 3 6888.23 419.776 5
 -1 23 3 5192.46 680.175 1
 1 23 3 6335.73 764.744 1
 -1 23 -3 5253.42 697.043 1
 1 -23 -3 6428.24 325.417 3
 -1 -23 3 5341.74 395.895 3
 1 -23 3 5993.91 379.325 3
 1 23 -3 5724.24 757.996 1
 -1 23 -3 5776.76 477.521 4
 -1 23 -3 6236.14 414.31 5
 1 23 3 5626.23 437.173 4
 -1 23 -5 11459.3 501.293 5
 1 23 5 12250.1 807.301 1
 1 23 -5 10007.1 824.798 1
 1 -23 5 10910.3 499.042 3
 -1 23 -5 9835.6 800.639 1
 -1 23 5 11270.9 786.096 1
 1 23 -5 11570.5 519.332 4
 -1 -23 5 10967.7 541.443 3
 1 23 -5 10368.8 489.042 5
 -1 23 -5 10937.6 539.094 4
 -1 23 -7 4263.75 447.115 4
 1 23 -7 2791.68 760.739 1
 1 23 -7 4240.68 400.314 5
 -1 23 7 4379.5 679.212 1
 1 -23 7 4295.65 428.338 3
 1 23 -7 3949.88 437.697 4
 1 23 7 5970.85 746.776 1
 -1 23 -7 4623.2 387.27 5
 -1 -23 9 695.166 472.087 3
 1 23 -9 1260.43 378.475 5
 1 23 9 2170.89 730.902 1
 -1 23 -9 1887.9 422.281 4
 -1 23 9 1078.62 666.494 1
 1 23 -9 1113.63 409.018 4
 -1 23 -9 1425.25 357.451 5
 1 -23 9 1448.59 450.248 3
 1 23 -11 2055.83 441.338 4
 -1 23 11 2282.16 692.791 1
 1 23 -11 1158.83 360.977 5
 1 -23 11 1983.61 501.333 3
 -1 23 -11 1796.97 426.067 4
 -1 -23 11 2505.33 539.448 3
 1 23 11 2994.49 744.797 1
 -1 23 -11 1663.76 370.854 5
 -1 23 13 3056.38 698.933 1
 1 23 13 3742.36 750.938 1
 1 23 -13 2624.26 441.166 4
 1 23 -13 2491.23 390.316 5
 1 -23 13 3278.41 516.581 3
 -1 23 -13 2370.48 380.45 5
 -1 -23 13 3597.07 613.509 3
 -1 23 -13 3323.62 439.021 4
 -1 23 -15 5126.83 422.422 5
 -1 23 15 6734.23 741.026 1
 1 23 -15 6215.58 499.101 4
 1 23 -15 6211.38 447.86 5
 -1 23 -15 5622.7 498.688 4
 1 23 15 6726.02 810.186 1
 -1 -23 15 7344.35 694.849 3
 1 -23 15 6094.4 603.752 3
 -1 23 -17 3258.71 488.488 4
 1 23 -17 3236.94 479.407 4
 1 23 -17 2103.07 405 5
 1 -23 17 3068.43 598.788 3
 -1 -23 17 4155.06 714.55 3
 -1 23 -17 3075.47 407.547 5
 -1 23 -19 -10.3952 482.054 4
 -1 23 -19 182.795 384.975 5
 -1 23 -21 -154.15 431.321 5
 1 23 21 595.279 730.101 1
 -1 23 21 121.294 768.866 1
 1 -23 21 531.71 781.199 3
 -1 -23 23 2736.83 851.796 3
 -1 23 23 4088.17 759.28 1
 1 23 -23 706.957 542.983 4
 1 23 -23 2624.53 471.736 5
 1 23 23 3473.85 780.955 1
 1 -23 23 -294.388 928.145 3
 1 23 25 2860.73 784.245 1
 -1 -23 25 2398.61 900.674 3
 -1 23 25 2888.43 747.737 1
 1 -23 25 2529.98 827.65 3
 -1 23 -25 726.876 589.906 4
 1 23 -25 1790.24 478.897 5
 -1 23 -25 1339.99 466.784 5
 1 23 -25 746.108 558.1 4
 -1 25 1 139.285 687.688 1
 -1 25 1 751.266 407.774 4
 1 25 -1 478.407 730.041 1
 1 -25 1 322.441 305.768 3
 -1 25 -1 280.658 706.992 1
 1 25 1 790.932 365.673 5
 -1 25 -1 -51.0694 363.779 5
 1 25 1 546.794 411.29 4
 1 25 1 338.962 714.687 1
 1 25 -1 514.479 363.922 5
 -1 25 1 389.532 358.157 5
 1 25 -1 259.4 408.487 4
 -1 25 -1 373.762 431.313 4
 1 25 -3 3877.56 405.677 5
 -1 25 -3 3556 400.034 5
 -1 25 -3 2735.91 733.434 1
 1 25 3 1575.55 418.565 4
 -1 25 -3 3600.14 464.569 4
 1 25 3 3529.39 779.524 1
 1 25 3 3280.29 390.724 5
 1 -25 3 3409.87 366.651 3
 -1 25 3 4100.34 705.347 1
 1 25 -3 3369.38 767.763 1
 1 25 -5 6505.04 434.485 5
 -1 25 -5 4748.15 744.206 1
 1 25 5 8566.36 820.334 1
 1 -25 5 6996.28 456.718 3
 -1 25 -5 7283.31 508.46 4
 1 25 -5 6133.13 810.49 1
 -1 25 5 8280.39 754.795 1
 -1 25 -5 7451.36 471.681 5
 -1 25 7 11000.9 819.725 1
 -1 25 -7 11090.3 520.893 5
 -1 -25 7 10771.5 592.039 3
 1 25 -7 10763.5 517.97 5
 1 25 7 12669.5 875.645 1
 1 25 -7 8490.66 834.105 1
 -1 25 -7 11492.5 572.546 4
 1 25 -7 10198 552.096 4
 -1 25 -7 8412.08 840.173 1
 1 -25 7 10336.4 537.555 3
 1 25 -9 -340.136 767.926 1
 1 25 -9 367.015 418.27 4
 1 25 9 39.4739 772.453 1
 -1 25 -9 552.558 428.689 4
 1 -25 9 917.897 434.954 3
 1 25 -9 692.96 376.448 5
 -1 25 9 -339.427 708.396 1
 -1 -25 9 1199.82 478.525 3
 -1 25 -9 585.833 374.229 5
 1 25 -11 223.733 420.259 4
 1 25 11 589.078 760.512 1
 -1 -25 11 666.682 518.796 3
 -1 25 -11 436.088 372.082 5
 1 25 -11 1016.28 390.894 5
 1 -25 11 416.894 483.711 3
 -1 25 11 395.6 701.994 1
 -1 25 -11 428.783 433.841 4
 1 25 -13 4249.66 489.237 4
 -1 -25 13 4378.13 606.788 3
 1 -25 13 5232.57 586.281 3
 1 25 -13 3352.97 423.725 5
 -1 25 -13 4357.18 434.619 5
 1 25 13 5057.74 796.456 1
 -1 25 -13 4429.35 487.715 4
 -1 25 -15 3270.91 481.161 4
 -1 -25 15 3651.68 644.392 3
 1 -25 15 3152.18 561.775 3
 -1 25 -15 3039.67 419.331 5
 -1 25 17 2113.5 767.641 1
 1 25 17 2743 804.588 1
 -1 25 -17 759.233 401.293 5
 1 25 -19 643.519 493.294 4
 1 25 19 420.683 812.039 1
 1 25 -19 -202.267 418.22 5
 1 -25 19 -295.774 645.264 3
 -1 25 19 423.284 810.064 1
 -1 25 -21 412.607 565.692 4
 -1 -25 21 -9.97317 802.287 3
 1 -25 21 -125.834 734.5 3
 -1 25 21 -655.5 791.754 1
 -1 25 -21 -131.455 436.301 5
 1 25 -21 588.711 441.521 5
 1 25 -21 217.942 526.29 4
 1 25 21 -502.121 761.17 1
 1 -25 23 630.92 765.894 3
 -1 25 -23 77.042 437.669 5
 1 25 23 1558.85 775.36 1
 -1 -25 23 1234.72 868.152 3
 1 25 -23 73.2842 559.632 4
 -1 25 23 1526.88 747.044 1
 1 25 -23 1176.77 467.588 5
 -1 27 1 320.026 436.149 4
 -1 27 1 363.203 720.829 1
 1 27 1 120.558 419.225 4
 1 27 -1 1161.34 758.063 1
 1 27 -1 579.327 384.916 5
 1 27 1 394.252 380.263 5
 -1 27 -1 457.061 388.381 5
 1 27 1 584.281 763.697 1
 1 27 -1 127.928 425.354 4
 -1 27 -1 632.732 437.802 4
 -1 27 -1 745.759 707.546 1
 1 27 -3 3224.64 418.569 5
 -1 27 -3 3458.44 489.759 4
 -1 27 3 4829.21 809.566 1
 1 27 -3 3006.64 788.297 1
 -1 27 -3 2968.55 416.539 5
 1 27 3 3149.99 810.861 1
 -1 27 -3 2860.59 778.197 1
 -1 27 -5 9074.04 526.512 5
 1 27 5 10304.9 906.944 1
 -1 27 -5 8983.48 865.94 1
 1 -27 5 10142.3 521.134 3
 -1 27 -5 10243.7 591.847 4
 1 27 -5 8952.31 524.367 5
 1 27 -5 9513.23 893.136 1
 -1 27 5 10188.6 877.275 1
 -1 27 -7 4532.74 497.977 4
 -1 27 -7 3800.14 780.716 1
 1 27 -7 4112.11 827.588 1
 -1 27 -7 3986.02 441.748 5
 1 -27 7 3927.81 457.552 3
 1 27 7 4285.62 824.968 1
 -1 27 -9 237.098 389.481 5
 -1 27 -9 315.369 760.962 1
 1 27 -9 700.672 763.461 1
 1 -27 9 908.63 451.065 3
 -1 -27 9 795.084 520.731 3
 1 -27 11 570.853 476.761 3
 -1 -27 11 456.656 550.845 3
 1 27 -11 199.919 794.043 1
 -1 27 13 3091.58 772.537 1
 1 27 -13 1782.36 460.672 4
 -1 -27 13 1773.21 576.809 3
 1 27 13 2000.48 802.478 1
 1 27 -15 2317.97 434.246 5
 1 27 15 3166.53 819.814 1
 1 27 -15 2486.72 486.39 4
 -1 27 15 1622.67 761.323 1
 -1 27 -17 473.773 510.764 4
 -1 -27 17 766.17 657.2 3
 1 27 -17 1035.44 512.678 4
 1 -27 17 1086.21 599.056 3
 -1 27 -17 516.646 438.22 5
 1 27 -17 370.733 412.083 5
 -1 27 17 308.718 764.625 1
 1 27 17 868.858 807.025 1
 -1 27 -19 271.501 435.223 5
 1 27 -19 -309.793 433.46 5
 1 -27 19 -473.166 642.472 3
 -1 27 -19 487.562 530.101 4
 -1 27 19 408.023 777.457 1
 1 27 -19 522.34 526.636 4
 -1 -27 19 600.084 736.424 3
 1 27 19 1418.23 867.111 1
 1 29 1 460.049 412.173 5
 1 29 -1 -282.801 790.334 1
 1 29 -1 368.458 400.667 5
 1 29 -1 479.632 462.026 4
 1 29 1 320.126 437.873 4
 1 29 -3 3991.4 863.74 1
 1 29 -3 4542.83 555.434 4
 1 29 -3 3909.58 461.967 5
 -1 29 5 4739.36 791.066 1
 1 29 -5 3480.23 487.355 5
 1 29 -5 3602.13 527.572 4
 1 29 -7 943.154 473.989 5
 1 29 -7 -126.72 530.212 4
 -1 29 7 798.262 724.964 1
 -1 29 -7 1414.02 507.071 4
 1 29 -7 1745.66 894.93 1
 1 -29 9 340.935 483.817 3
 1 29 -9 171.954 512.502 4
 1 29 -9 -184.103 451.112 5
 1 29 -9 -896.768 932.151 1
 -1 29 -9 -217.238 438.034 5
 -1 29 9 458.855 743.968 1
 -1 29 -9 -420.553 507.15 4
 1 29 9 1162.49 835.931 1
 1 29 -11 324.803 479.642 4
 -1 29 -11 20.7713 493.737 4
 -1 29 11 1235.94 799.336 1
 1 29 -11 696.966 422.857 5
 -1 29 -11 180.317 407.314 5
 1 29 -13 1180.85 496.287 4
 -1 29 -13 1073.3 430.246 5
 1 -29 13 909.834 533.784 3
 -1 29 13 1261.25 797.269 1
 1 29 -13 884.904 438.645 5
 -1 29 -13 625.8 522.047 4
 1 29 13 888.491 836.799 1
 1 29 15 1997.74 872.888 1
 1 29 -15 1126.8 446.366 5
 1 29 -15 1530.81 504.573 4
 1 -29 15 1111.17 612.756 3
 -1 29 -15 740.561 449.961 5
 -1 -29 15 1898.04 640.202 3
 -1 29 15 445.937 776.948 1
 -1 29 -15 -64.8691 529.726 4
 1 31 -1 518.277 475.744 4
 -1 31 -1 479.665 789.312 1
 -1 31 1 757.563 790.604 1
 1 31 1 1038.9 467.222 4
 1 31 1 410.551 433.439 5
 1 31 -1 411.378 827.641 1
 1 31 -1 769.312 443.77 5
 1 31 1 344.483 841.892 1
 -1 31 -1 400.647 492.248 4
 1 31 -3 2072.74 456.51 5
 1 31 -3 1843.92 846.82 1
 -1 31 -3 2027.56 526.467 4
 -1 31 3 1265.93 815.972 1
 -1 31 -3 962.485 800.815 1
 1 31 -3 1370.11 525.301 4
 -1 31 -3 1236.83 461.37 5
 1 31 3 394.372 828.53 1
 1 31 -5 1305.45 454.15 5
 -1 31 -5 1380.41 545.325 4
 1 31 5 725.2 842.388 1
 -1 31 5 606.392 764.294 1
 -1 31 -5 554.267 798.306 1
 -1 31 -5 1145.5 438.315 5
 1 31 -5 1140.06 528.598 4
 1 31 -7 981.613 472.552 5
 -1 31 -7 1011.93 450.974 5
 -1 31 7 1538.15 766.989 1
 -1 31 -7 1039.66 834.835 1
 1 31 7 761.475 837.897 1
 1 31 -7 545.388 502.756 4
 -1 31 -7 1283.66 543.694 4
 -1 31 -9 296.715 526.433 4
 1 31 9 286.401 868.249 1
 1 31 -9 506.434 502.594 4
 -1 31 -9 221.478 803.134 1
 -1 31 9 510.666 771.223 1
 -1 31 -9 100.336 446.928 5
 2 0 0 -17.1867 38.6567 3
 2 0 -2 610301 14016.4 2
 2 0 -2 628982 14024.9 3
 2 0 2 559664 14025.4 1
 2 0 -2 638702 14024.8 5
 2 0 2 586282 14019.6 3
 2 0 4 -0.90964 95.1436 3
 -2 0 4 -139.8 119.484 1
 2 0 4 -24.8958 127.601 1
 2 0 -4 15.1344 78.8821 2
 2 0 -4 18.1834 122.209 5
 2 0 -4 -43.308 103.029 3
 -2 0 -4 -29.6022 69.3583 4
 -2 0 6 99525.4 2280.64 1
 2 0 -6 101960 2274.06 2
 -2 0 -6 90899.9 2267.36 5
 2 0 -6 97005.6 2276.99 3
 2 0 -6 102526 2290.88 5
 2 0 6 93573 2295.64 1
 2 0 6 95367.4 2289.65 3
 -2 0 -6 94478.1 2261.12 4
 2 0 8 -198.523 231.419 1
 2 0 -8 -193.871 209.922 5
 -2 0 -8 -48.8343 154.956 4
 2 0 -8 17.2219 189.465 4
 2 0 8 -169.167 243.379 3
 -2 0 8 84.8417 222.11 1
 -2 0 -8 -65.3719 191.706 5
 2 0 10 16801.7 538.833 1
 -2 0 10 17618.5 517.936 1
 2 0 -10 16231.8 511.898 5
 2 0 -10 17919.4 490.694 4
 -2 0 -10 16731.3 497.864 5
 -2 0 -10 17214 469.771 4
 -2 0 -12 136.532 188.482 4
 2 0 12 -39.8335 272.51 1
 -2 0 12 44.8901 254.379 1
 2 0 -12 -50.9274 210.217 4
 -2 0 -12 -117.816 224.083 5
 2 0 -12 -27.6629 234.328 5
 -2 0 14 20099.9 632.731 1
 -2 0 -14 21265.5 648.56 5
 -2 0 -14 20556 597.715 4
 -2 0 -16 -249.365 298.698 5
 2 0 16 199.423 358.491 1
 -2 0 -16 -249.615 271.091 4
 -2 0 16 -29.5564 317.127 1
 2 0 -16 -111.981 306.356 5
 2 0 18 230573 5432.66 1
 2 0 -18 236016 5413.16 5
 2 0 -18 229251 5378.4 4
 -2 0 -18 218926 5367.12 4
 -2 0 -20 -6.74497 314.571 4
 2 0 -20 252.513 327.772 4
 -2 0 20 386.702 387.397 1
 2 0 -20 -132.673 371.63 5
 2 0 20 318.819 415.166 1
 -2 0 -20 594.592 365.501 5
 2 0 -22 56828.6 1541.14 5
 -2 0 22 59592.7 1565.99 1
 2 0 22 57571.6 1582.62 1
 -2 0 -22 60249 1551.1 5
 2 0 24 -255.316 494.779 1
 -2 0 24 169.885 469.905 1
 -2 0 -24 -66.1793 436.157 5
 2 0 -24 151.704 395.504 5
 2 0 -24 -30.9384 409.429 4
 2 0 -26 3865 483.957 4
 2 0 -26 3529.71 492.175 5
 -2 0 26 3424.9 553.337 1
 -2 0 -26 3632.03 501.026 5
 2 0 26 4159.97 577.778 1
 2 0 -28 114.59 452.68 4
 -2 0 -28 -57.1287 506.993 5
 -2 0 28 326.126 548.939 1
 2 0 28 -309.431 586.965 1
 2 0 -28 -300.089 502.721 5
 2 0 -30 12630.4 707.966 5
 2 0 30 13781 796.03 1
 -2 0 -30 13770.1 728.233 5
 2 0 -30 12675.9 651.97 4
 -2 0 30 12941.7 738.568 1
 -2 0 -32 245.33 563.746 5
 -2 0 32 318.542 607.878 1
 2 0 -34 597.031 596.765 5
 -2 0 34 1397.44 638.54 1
 -2 0 -34 1000.4 608.888 5
 2 0 34 1188.27 672.177 1
 2 0 34 3015.69 1041.2 3
 2 0 36 99.7336 688.117 1
 2 0 -36 -140.442 623.969 5
 2 -2 0 380885 8672.73 3
 2 -2 0 384377 8668.06 2
 2 2 0 356483 8664.91 3
 2 2 0 378296 8668.44 5
 2 -2 2 35739.3 883.905 2
 -2 2 -2 35943 883.484 4
 2 -2 2 36364 890.67 3
 2 2 -2 36246.1 876.424 2
 2 -2 -2 39274.2 883.557 2
 -2 2 2 41628.4 915.313 1
 2 2 2 36144.8 896.086 1
 2 2 -2 36323.4 886.14 3
 2 -2 -2 38016.8 886.614 3
 2 2 2 37255.8 878.81 5
 2 2 -2 40170.7 891.562 5
 2 2 4 54922.4 1181.73 3
 2 -2 -4 49098.8 1193.76 3
 -2 2 4 50419 1218.09 1
 2 2 4 49170.8 1218.5 1
 -2 2 -4 46528.7 1187.64 4
 2 2 -4 53800.1 1192.72 4
 2 -2 4 49445.1 1204.81 3
 2 -2 4 46649.5 1205.57 1
 2 2 -4 46983 1205.14 5
 -2 2 -6 11548.6 324.842 5
 -2 2 -6 10966.7 330.642 4
 2 2 -6 12851.1 354.643 4
 -2 -2 -6 11460.7 313.328 4
 2 2 -6 10894.6 366.916 5
 2 -2 6 10418.5 365.547 1
 2 -2 -6 11778.7 337.624 3
 2 2 6 12513.8 354.938 3
 2 -2 6 10285.5 380.003 3
 2 -2 -6 12645 332.801 2
 -2 -2 6 13154 332.581 1
 2 2 6 11333.2 399.813 1
 2 -2 -6 13290.2 399.775 5
 -2 -2 8 50681 1213.92 1
 -2 2 8 48550.4 1248.22 1
 -2 -2 -8 52454.6 1199.48 4
 2 2 8 45418.9 1253.31 1
 2 -2 -8 52173.4 1215.32 2
 2 -2 8 48247.6 1263.13 3
 -2 2 -8 47941.3 1206.54 5
 -2 2 -8 48798.3 1205.98 4
 2 2 -8 49165.9 1216.8 4
 2 -2 -8 53049 1216.33 3
 2 -2 -8 54110.4 1245.34 5
 2 2 -8 49070.7 1236.63 5
 2 -2 8 47865.1 1237.68 1
 -2 -2 -10 275.268 171.557 4
 -2 2 -10 70.5403 183.065 4
 -2 2 -10 227.215 193.396 5
 -2 2 10 214.247 252.56 1
 2 -2 10 243.052 234.405 1
 2 -2 -10 118.904 204.137 4
 2 -2 10 374.925 292.273 3
 2 2 -10 110.796 220.819 5
 -2 -2 10 215.869 200.77 1
 2 2 -10 238.535 204.853 4
 2 -2 -10 232.048 250.407 5
 2 2 10 213.383 269.296 1
 2 -2 -12 32889.2 850.001 5
 -2 -2 -12 33946.1 798.75 4
 -2 -2 12 31371.2 817.372 1
 2 2 -12 31472.9 809.285 4
 2 2 12 27823 859.697 1
 -2 2 12 31814.8 855.076 1
 -2 2 -12 29902.6 802.135 5
 2 2 -12 30186.3 828.832 5
 2 -2 12 29066.3 897.109 3
 2 -2 12 29969.1 843.684 1
 -2 2 -12 30324.8 797.136 4
 -2 2 -14 2800.26 274.92 4
 -2 -2 14 2981.31 289.086 1
 -2 2 14 2848.77 327.251 1
 -2 2 -14 2869.79 277.365 5
 -2 -2 -14 3481.43 259.883 4
 -2 -2 -14 3041.82 303.283 5
 -2 2 -16 24067.5 711.311 4
 -2 -2 16 24920.7 733.414 1
 2 2 16 24699.4 793.731 1
 2 2 -16 25710.1 742.405 5
 -2 2 -16 23469.9 713.004 5
 -2 -2 -16 26231.9 709.288 4
 2 -2 -16 25245.8 755.153 5
 2 -2 16 25348.7 770.318 1
 -2 -2 -18 11467.2 437.737 4
 2 2 -18 10704.3 447.487 4
 2 2 -18 10220.2 468.812 5
 2 2 18 10607.8 537.441 1
 2 -2 -18 10271.6 494.29 5
 2 -2 -18 10415.4 439.308 4
 2 -2 18 10848.8 512.552 1
 -2 -2 -18 10793.4 507.24 5
 -2 2 -18 10495.2 449.038 4
 -2 2 18 10460.4 535.632 1
 2 -2 20 168027 4118.82 1
 -2 2 20 171303 4123.53 1
 -2 -2 -20 178255 4099.81 5
 -2 -2 20 177066 4098 1
 -2 2 -20 173715 4083.52 5
 2 -2 -20 160893 4063.15 4
 2 -2 -20 173158 4108.23 5
 2 2 -20 172375 4094.76 5
 2 2 -20 171576 4072.64 4
 -2 2 -20 161528 4064.51 4
 2 2 20 171868 4137.68 1
 2 -2 -22 276.911 403.71 5
 -2 2 -22 633.486 386.739 5
 -2 -2 22 257.064 391.896 1
 -2 -2 -22 106.178 410.315 5
 2 2 -22 219.899 379.418 5
 2 2 22 6.04941 464.267 1
 -2 2 22 520.685 469.529 1
 2 -2 22 -78.1359 440.739 1
 2 2 -22 370.067 359.293 4
 2 -2 -22 51.1898 365.041 4
 -2 2 -24 3542.53 461.296 5
 -2 -2 24 4026.33 489.744 1
 2 -2 24 3133.72 511.026 1
 2 2 -24 3433.45 454.354 5
 2 2 24 2934.34 551.744 1
 2 -2 -24 3802.84 488.072 5
 -2 2 24 3063.29 516.444 1
 -2 -2 -24 3119.9 485.211 5
 2 -2 -24 3578.13 432.17 4
 2 2 -24 2557.84 424.788 4
 2 2 -26 -4.71267 460.592 4
 -2 2 -26 612.633 475.023 5
 2 -2 26 -675.32 539.199 1
 2 -2 -26 210.229 435.021 4
 -2 -2 26 244.617 510.346 1
 2 2 26 118.348 573.859 1
 2 2 -26 456.419 483.256 5
 -2 -2 -26 614.581 481.491 5
 2 -2 -26 78.3967 482.214 5
 -2 2 26 31.824 528.583 1
 -2 -2 28 15326 739.305 1
 -2 2 28 14084.7 768.664 1
 -2 -2 -28 16266.4 773.808 5
 2 -2 -28 14043.3 678.597 4
 -2 2 -28 15312.7 734.14 5
 2 -2 28 17125.1 788.465 1
 2 2 -28 16577.5 724.788 5
 2 2 28 15558.3 823.957 1
 2 2 -28 15846.8 681.515 4
 -2 2 -30 246.879 541.021 5
 2 2 -30 325.847 505.081 4
 2 -2 30 -163.337 933.873 3
 2 -2 30 501.901 595.013 1
 2 2 30 -191.323 645.512 1
 2 2 -30 564.055 524.888 5
 -2 2 30 348.25 600.379 1
 2 -2 -30 -6.41495 524.948 5
 -2 -2 30 623.966 547.344 1
 2 -2 -30 65.2971 488.514 4
 -2 -2 -30 698.257 577.757 5
 -2 2 32 12448 802.955 1
 2 -2 32 13440.7 1160.82 3
 -2 2 -32 12582.5 719.859 5
 -2 -2 32 12515.8 735.916 1
 -2 -2 -32 12351.7 724.111 5
 2 2 -32 13417.6 717.824 4
 2 -2 -34 526.879 605.841 5
 -2 -2 -34 -299.937 591.553 5
 2 -2 34 117.787 647.549 1
 -2 -2 34 229.677 597.349 1
 -2 2 -34 321.79 591.379 5
 2 -2 34 686.687 1036.1 3
 2 2 34 -41.2775 682.26 1
 2 2 -34 563.474 587.436 5
 -2 2 36 1355.55 701.836 1
 2 -2 -36 2415.99 654.84 5
 -2 -2 -36 2626.88 660.592 5
 2 2 -36 1965.07 641.279 5
 2 2 36 2233.32 731.44 1
 2 -2 36 951.353 675.634 1
 2 4 0 7.3073 95.4955 5
 2 -4 0 1.79783 92.2055 3
 2 4 0 -156.348 154.92 1
 -2 -4 2 370143 8104.83 2
 2 -4 -2 366387 8117.49 2
 -2 4 2 354058 8155.2 1
 2 4 2 335795 8114.64 5
 -2 4 -2 353277 8107.06 5
 2 4 -2 363146 8120.43 5
 2 4 2 355047 8138.45 1
 2 -4 2 348976 8125.69 3
 2 -4 -2 356452 8116.04 3
 2 4 -2 344482 8118.87 1
 2 -4 4 67367.4 1562.29 3
 -2 4 -4 67095.9 1543.39 4
 2 4 4 61670.1 1576.25 1
 -2 4 -4 65505.9 1526.07 5
 2 -4 -4 68325.4 1543.6 2
 2 -4 4 58743.2 1547.42 2
 -2 4 4 63814.5 1589.24 1
 2 4 -4 62320.8 1538.53 4
 2 4 -4 65694.1 1550.43 5
 2 -4 -4 66898.5 1539.57 3
 -2 -4 4 65272.5 1536.72 2
 2 -4 -6 17168.4 455.084 2
 2 4 -6 14534 459.171 4
 -2 -4 -6 17830.4 431.466 4
 2 -4 6 16758.1 478.198 1
 -2 4 -6 17261.4 435.15 5
 2 4 6 16236 524.932 1
 -2 4 -6 16021.6 456.522 4
 2 -4 -6 18531.4 445.886 3
 2 4 -6 16672.3 474.613 5
 2 -4 6 16137.1 508.066 3
 -2 4 6 17454.8 537.493 1
 -2 4 -8 6483.2 241.895 5
 2 -4 8 5903.76 336.296 3
 2 -4 8 6248.43 285.992 1
 -2 4 8 6801.47 349.989 1
 2 4 -8 6436.18 284.401 5
 -2 4 -8 6303.37 257.844 4
 2 4 -8 6999.65 272.773 4
 2 4 8 6352.03 362.53 1
 2 -4 -8 6351.98 232.435 3
 2 -4 -8 6204.47 236.947 2
 -2 -4 -8 6857.69 240.814 4
 -2 -4 8 6489.47 237.67 1
 -2 -4 10 91256.9 2143.18 1
 -2 4 -10 88531.8 2141.44 5
 2 4 10 86066.5 2197.93 1
 2 -4 -10 89716.3 2143.86 3
 -2 4 10 89899.7 2195.2 1
 2 4 -10 94639.2 2155.86 4
 2 -4 10 89554.9 2218.26 3
 2 4 -10 89378.6 2169.34 5
 2 -4 10 86990.8 2169.53 1
 -2 4 -10 87836.8 2142.34 4
 2 -4 -10 92632.2 2151.51 2
 -2 -4 -10 91971.5 2136.23 4
 -2 -4 12 19020.2 527.159 1
 2 -4 12 17645.8 636.249 3
 -2 4 12 18147.6 592.74 1
 2 4 -12 18726 538.73 4
 2 4 -12 19234 558.313 5
 -2 4 -12 18410.1 522.392 4
 2 -4 12 19097.3 564.071 1
 -2 4 -12 17939.4 519.279 5
 2 4 12 16632.3 615.319 1
 -2 -4 -12 18230.6 508.345 4
 -2 -4 14 16888 514.377 1
 -2 4 14 15597.1 585.246 1
 -2 -4 -14 16787.5 497.227 4
 -2 4 -14 16791.1 513.034 4
 -2 4 -14 17116.1 520.571 5
 2 4 16 656.68 411.652 1
 2 4 -16 453.904 274.67 4
 2 -4 16 435.243 317.588 1
 2 -4 16 213.068 463.822 3
 -2 4 -16 452.888 275.135 5
 -2 -4 16 417.708 268.193 1
 -2 -4 -16 518.999 263.699 4
 2 -4 -16 579.601 351.259 5
 -2 4 -16 650.532 270.034 4
 2 4 -16 576.902 295.776 5
 2 4 18 67963.4 1768.97 1
 2 4 -18 68380.2 1702.17 5
 2 -4 18 70973 1849.14 3
 -2 4 18 66202.2 1741.19 1
 2 -4 -18 66322.5 1670.96 4
 -2 4 -18 64748.9 1669.02 4
 -2 -4 -18 63705.5 1700.39 5
 2 4 -18 64466.9 1671.55 4
 2 -4 18 66691.1 1714.77 1
 2 -4 20 3495.53 430.639 1
 2 4 -20 3081.87 355.197 4
 -2 4 -20 3378.99 383.034 5
 2 -4 -20 3280.54 375.084 4
 2 4 20 3545.89 474.985 1
 -2 -4 -20 3341.31 428.792 5
 -2 -4 -20 3178.42 338.384 4
 2 4 -20 3551.48 383.805 5
 2 -4 20 3260.51 637.135 3
 -2 -4 20 3788.85 372.725 1
 2 -4 -20 3736.58 469.569 5
 -2 4 20 2964.11 491.902 1
 2 -4 22 53683.6 1476.54 1
 -2 4 -22 57004.6 1452.64 5
 -2 4 22 55767.9 1547.78 1
 -2 -4 -22 54498.1 1477.79 5
 2 4 -22 52312.4 1425.82 4
 2 4 -22 55812.5 1461.06 5
 -2 -4 22 56172.9 1447.71 1
 2 -4 -22 57439.2 1500.58 5
 -2 4 -24 -87.2702 396.789 4
 2 -4 24 379.978 730.556 3
 2 -4 24 195.839 461.819 1
 2 4 -24 -530.198 419.455 4
 2 -4 -24 -661.016 488.688 5
 -2 -4 24 -83.2745 428.419 1
 -2 -4 -24 -222.605 477.326 5
 2 4 24 127.236 521.803 1
 -2 4 24 -417.764 547.125 1
 2 4 -24 301.934 440.54 5
 2 -4 -24 364.58 409.937 4
 -2 4 -24 259.68 417.979 5
 2 -4 26 5297.3 889.765 3
 -2 4 -26 5185.75 537.141 5
 2 -4 -26 5462.54 562.921 5
 -2 -4 -26 4860.68 566.649 5
 -2 4 26 5618.92 647.623 1
 2 4 26 4711.53 626.566 1
 -2 -4 26 3778.86 621.725 1
 2 -4 26 5346.82 577.952 1
 2 -4 -26 4511.52 489.893 4
 2 4 -28 1245.7 514.014 5
 2 -4 28 1951.75 891.857 3
 2 -4 28 1100.62 557.449 1
 -2 -4 -28 1100.69 607.067 5
 -2 -4 28 693.943 499.658 1
 2 4 28 -120.988 712.042 1
 2 -4 -28 1400.93 471.808 4
 2 -4 -28 1860 531.955 5
 2 4 -28 894.79 506.155 4
 -2 4 28 831.105 585.703 1
 -2 4 -28 674.272 512.455 5
 -2 4 30 34334.2 1183.29 1
 -2 -4 -30 32370.7 1128.14 5
 2 4 -30 34936.4 1097.63 4
 -2 4 -30 35311.1 1112.73 5
 2 -4 30 34197.3 1140.41 1
 2 4 30 34202.5 1226.22 1
 2 4 -30 36306.6 1112.32 5
 2 -4 30 35752.4 1468.47 3
 -2 -4 30 33271.2 1096.42 1
 -2 4 32 39.24 653.713 1
 -2 -4 32 -528.325 543.543 1
 2 -4 32 -1340.95 993.052 3
 2 4 -32 -646.578 583.248 4
 -2 4 -32 -195.354 564.233 5
 -2 -4 -32 -361.813 598.501 5
 2 4 34 822.519 693.793 1
 -2 -4 34 1861.76 587.486 1
 2 4 -34 672.934 574.912 5
 2 -4 -34 -79.9993 596.692 5
 -2 -4 -36 317.057 643.071 5
 2 -4 -36 204.916 630.963 5
 2 4 36 -723.499 748.81 1
 2 -4 36 948.13 666.817 1
 2 -4 36 -44.7397 1066.73 3
 -2 4 36 -434.81 717.661 1
 2 4 -36 -384.411 612.669 5
 2 6 0 160298 3688.73 5
 -2 -6 0 148076 3668.91 2
 2 6 0 148063 3714.19 1
 2 6 0 156284 3673 4
 -2 6 0 166547 3696.76 4
 -2 6 0 167445 3686.63 5
 2 -6 0 160999 3689.89 3
 2 -6 0 162214 3688.16 2
 2 6 -2 35003.6 879.779 5
 -2 -6 2 38075.9 860.072 2
 2 -6 -2 36559.8 871.184 3
 2 -6 -2 37393.4 877.984 2
 -2 6 2 34227.9 965.268 1
 2 6 -2 34489.3 922.393 1
 2 6 2 33602 877.688 5
 2 -6 2 33806.4 886.568 3
 -2 6 -2 38961.3 891.526 4
 2 6 -2 34408.9 867.817 4
 2 -6 2 35694.8 880.821 2
 -2 6 -2 36127.5 867.942 5
 2 6 2 32657.7 922.684 1
 2 6 2 37053.6 862.209 4
 2 6 -4 592.953 159.295 5
 2 6 4 639.478 141.418 4
 -2 6 4 464.96 323.312 1
 2 -6 4 425.205 188.339 3
 -2 6 -4 646.662 181.746 4
 2 6 -4 537.38 157.003 4
 2 6 4 509.394 155.548 5
 2 6 4 354.891 267.612 1
 2 -6 4 630.631 150.057 2
 -2 6 -4 614.233 123.348 5
 2 -6 -4 680.262 114.041 3
 2 -6 -4 560.292 146.968 2
 -2 6 -6 21165.2 535.647 4
 -2 -6 -6 19115.3 500.482 4
 -2 6 -6 20275.1 507.297 5
 2 -6 -6 19526.7 506.04 3
 -2 6 6 19154 614.034 1
 -2 -6 6 19371.3 521.448 2
 2 -6 -6 20241 522.825 2
 2 6 -6 20012.5 535.056 5
 2 -6 6 18686.7 576.71 3
 2 -6 6 20483.4 541.041 2
 2 6 -6 18871.2 533.984 4
 -2 -6 8 271142 6285.63 2
 2 6 -8 265853 6291.19 5
 2 -6 -8 270425 6268.85 3
 2 6 -8 267757 6282.79 4
 -2 6 8 269938 6330.4 1
 -2 6 -8 270242 6279.25 4
 2 -6 8 265839 6325.57 3
 2 -6 -8 277399 6280.92 2
 -2 -6 -8 269102 6263.84 4
 2 -6 8 251249 6294.41 2
 -2 6 -8 270732 6269.13 5
 2 6 8 272038 6334.41 1
 -2 6 -10 23830.9 623.418 4
 2 -6 -10 24329.2 603.805 3
 2 -6 10 20960.8 704.677 3
 2 6 -10 22503.6 642.509 5
 2 6 10 21662.4 704.526 1
 2 6 -10 24952.3 638.473 4
 2 -6 -10 23924.7 616.016 2
 -2 6 10 22298 694.505 1
 -2 -6 -10 22814.2 605.839 4
 -2 6 -10 23130 608.153 5
 2 -6 10 22212.3 642.185 1
 -2 -6 10 23470.8 607.597 1
 -2 -6 -12 219209 5128.07 4
 2 -6 -12 216250 5132.88 3
 -2 6 12 225124 5202.63 1
 -2 6 -12 219196 5140.78 4
 -2 -6 12 220611 5134.15 1
 -2 6 -12 213579 5135.13 5
 2 -6 -12 222086 5144.49 2
 2 6 14 108.037 405.734 1
 -2 -6 -14 254.818 236.303 4
 2 6 -14 409.029 269.814 5
 -2 6 -14 509.41 245.456 4
 -2 -6 14 509.239 225.572 1
 2 -6 14 371.3 410.287 3
 -2 6 -14 443.065 233.981 5
 2 -6 14 406.08 275.225 1
 2 6 -14 243.971 281.269 4
 -2 -6 16 20881.6 622.702 1
 -2 6 16 20995 734.981 1
 2 -6 16 20934.9 662.966 1
 -2 6 -16 19769.7 623.628 4
 2 6 -16 22413.8 663.421 4
 2 6 -16 20939.6 653.781 5
 2 -6 16 21070.5 799.297 3
 2 6 -18 1145.66 322.184 5
 2 -6 -18 805.929 380.494 5
 2 -6 18 1598.26 359.664 1
 2 6 18 1247.99 469.211 1
 2 -6 -18 1162.47 309.165 4
 2 -6 18 1613.38 536.641 3
 -2 6 18 1115.53 447.81 1
 -2 6 -18 776.706 311.301 5
 -2 -6 -18 436.467 306.484 4
 2 6 -18 1109.52 334.722 4
 2 6 20 51880.6 1465.41 1
 -2 6 20 53326.9 1496.95 1
 2 -6 20 52558.2 1563.52 3
 -2 6 -20 52738.4 1362.38 5
 -2 -6 20 50718.2 1348.47 1
 2 -6 20 52088.9 1400.7 1
 2 6 -20 48702.7 1373.89 5
 2 -6 -20 50261.5 1354.22 4
 -2 6 22 3203.13 601.602 1
 2 6 -22 3405.67 423.666 5
 2 -6 22 3577.69 467.241 1
 2 6 22 2466.65 543.489 1
 -2 -6 -22 3594.71 464.358 5
 -2 -6 22 3527.16 389.284 1
 2 -6 -22 2622.36 533.927 5
 2 -6 22 3096.67 667.055 3
 -2 6 -22 3021.33 402.675 5
 2 -6 -22 3499.48 448.769 4
 -2 6 -22 2565.09 397.276 4
 2 6 -22 2718.68 419.544 4
 2 -6 -24 4410.36 553.242 5
 2 6 -24 3610.01 494.293 4
 -2 -6 24 3871.16 447.932 1
 2 6 24 3695.76 581.467 1
 2 6 -24 3038.41 479.833 5
 -2 6 -24 4122.54 465.442 5
 -2 6 24 4078.89 602.077 1
 2 -6 -24 3745.37 449.818 4
 2 -6 24 3354.75 755.13 3
 -2 -6 -24 3482.08 517.171 5
 -2 6 -24 3575.86 443.689 4
 2 -6 24 3290.77 489.8 1
 -2 6 26 370.55 601.442 1
 2 6 -26 -868.481 553.527 4
 2 -6 26 312.967 796.149 3
 2 -6 26 170.534 504.902 1
 2 6 26 244.49 577.685 1
 2 -6 -26 626.016 524.677 5
 -2 -6 26 -555.173 475.62 1
 2 -6 -26 -114.534 435.749 4
 -2 -6 -26 282.732 541.592 5
 -2 6 -26 169.761 455.806 5
 2 6 -26 283.348 494.104 5
 2 6 -28 47623 1327.1 4
 2 -6 28 46623.8 1639.93 3
 -2 -6 -28 47730.3 1382.98 5
 -2 -6 28 42590.3 1288.07 1
 2 6 28 43735.5 1424.26 1
 -2 6 28 45519.4 1422.72 1
 2 6 -28 45148.9 1325.68 5
 2 -6 28 46261.4 1370.4 1
 -2 6 -28 47364.9 1323.36 5
 2 -6 -30 -42.1352 569.418 5
 -2 6 -30 399.705 528.274 5
 2 -6 30 -388.341 915.461 3
 2 6 30 202.437 661.917 1
 -2 6 30 243.905 663.738 1
 2 6 -30 51.6727 517.753 4
 -2 -6 30 346.612 481.982 1
 -2 -6 -30 541.622 592.334 5
 2 6 -30 -314.004 513.263 5
 2 -6 30 -166.128 582.342 1
 2 6 -32 8994.96 651.731 4
 -2 -6 32 8718.48 633.698 1
 -2 6 32 9165.38 769.321 1
 -2 6 -32 9315.64 680.485 5
 -2 -6 -32 9838.91 728.13 5
 -2 6 -34 -330.062 685.899 5
 2 -6 34 -199.19 1180.29 3
 2 6 34 -1179.29 742.77 1
 2 -6 -34 542.925 636.723 5
 2 6 -34 533.092 576.531 5
 2 -6 36 1344.66 656.38 1
 -2 -6 -36 -221.797 750.12 5
 2 -6 36 2220.24 1113.78 3
 -2 6 36 1205.44 756.615 1
 2 6 36 -178.732 859.093 1
 2 6 -36 1730.57 641.664 5
 2 8 0 2.6456 298.613 1
 -2 8 0 -22.8321 197.902 4
 2 -8 0 -71.2403 135.741 2
 -2 -8 0 24.551 104.998 2
 2 8 0 62.2215 152.375 5
 -2 8 0 -63.0788 155.006 5
 2 -8 0 -16.4042 140.895 3
 -2 -8 0 86.0909 161.078 3
 -2 8 -2 13651.6 399.568 4
 -2 -8 2 13905.4 354.844 2
 2 -8 2 13147.9 375 2
 2 -8 -2 13893.2 373.432 2
 2 8 2 12629.9 380.523 5
 2 8 -2 12355.7 364.852 4
 2 8 2 12581.6 359.181 4
 2 8 -2 13202 378.843 5
 2 8 2 12692.5 483.442 1
 -2 8 2 12902.9 535.068 1
 2 8 -2 12118.4 479.081 1
 -2 -8 -2 13369.1 339.748 3
 -2 8 -2 13571.1 367.885 5
 -2 -8 -2 13505.3 349.883 2
 2 -8 2 11640.8 383.477 3
 2 -8 -2 13264.5 360.987 3
 2 -8 -4 291.658 107.316 3
 2 8 4 341.021 153.261 4
 -2 8 4 181.387 337.447 1
 2 8 4 268.862 164.269 5
 -2 -8 -4 147.551 107.916 2
 -2 8 -4 307.596 132.988 5
 2 -8 -4 332.773 139.84 2
 2 -8 4 175.43 190.064 3
 2 -8 4 263.974 149.227 2
 -2 -8 4 234.182 125.763 2
 -2 8 -4 306.623 187.737 4
 2 8 4 549.393 307.204 1
 2 8 -4 229.228 157.158 5
 2 8 -4 276.946 157.215 4
 -2 -8 -6 5555.15 196.558 2
 -2 8 -6 5688.49 256.418 4
 -2 8 6 5071.47 374.177 1
 2 -8 -6 5475.82 191.4 3
 2 8 -6 5418.84 237.664 5
 2 8 6 5026.05 362.673 1
 2 -8 -6 5410.12 221.78 2
 -2 -8 6 5437.17 220.52 2
 2 -8 6 5476.25 288.13 3
 2 8 -6 5057.06 239.552 4
 2 -8 6 5391.02 235.849 2
 -2 8 -6 5332.23 207.04 5
 -2 -8 -8 51723.2 1210.36 4
 2 8 -8 46560.1 1228.65 4
 2 -8 -8 54758.7 1239.52 2
 2 -8 8 49880.2 1242.16 2
 -2 8 8 58864.8 1356.61 1
 2 -8 -8 47625.6 1203.22 3
 2 8 -8 48055.4 1233.97 5
 -2 -8 8 49662.3 1228.34 2
 -2 8 -8 50109.5 1213.71 5
 2 8 8 44914.7 1296.3 1
 2 -8 8 53143.4 1288.79 3
 -2 8 -8 50951.3 1233.12 4
 2 -8 -10 560200 13289 2
 -2 -8 10 572271 13302.2 2
 2 -8 10 566459 13309.9 2
 -2 -8 -10 566394 13274.7 4
 -2 8 -10 577221 13293 4
 -2 8 -10 578243 13282.1 5
 2 -8 -10 575061 13276.2 3
 -2 8 -12 649.641 242.453 4
 -2 8 -12 623.351 205.609 5
 2 -8 -12 540.339 187.687 2
 2 -8 12 -123.76 390.07 3
 -2 -8 -12 631.968 225.737 4
 2 -8 -12 625.508 163.78 3
 -2 8 -14 2838.87 289.799 4
 -2 -8 -14 2778.31 279.678 4
 2 8 -14 3485.03 300.486 5
 2 -8 14 3444.34 443.703 3
 -2 8 -14 3325.62 267.709 5
 -2 8 14 3649.01 437.073 1
 2 8 -14 3443.6 311.678 4
 2 8 14 3348.02 474.24 1
 2 8 16 -163.07 514.141 1
 2 -8 16 225.803 321.088 1
 -2 -8 -16 -39.2114 290.94 4
 -2 8 16 535.928 423.951 1
 2 8 -16 631 307.962 4
 2 8 -16 561.491 301.059 5
 2 -8 16 257.031 488.985 3
 -2 8 18 28325.2 948.098 1
 2 -8 -18 27961.1 826.263 4
 2 -8 18 31056.2 1038.63 3
 -2 8 -18 29524.4 825.952 5
 2 8 -18 29211.1 841.16 4
 2 8 -18 30059.6 854.219 5
 2 -8 18 30185.6 865.728 1
 2 -8 20 4363.03 652.855 3
 -2 8 20 4265.02 568.493 1
 2 8 -20 4027.2 398.884 4
 -2 8 -20 3571.01 381.649 5
 -2 -8 20 3544.97 346.482 1
 2 8 20 3684.8 513.458 1
 2 8 -20 3668.19 393.49 5
 2 -8 20 3993.72 425.478 1
 -2 8 -20 3392.2 386.428 4
 2 -8 -20 3799.16 409.696 4
 -2 -8 22 18696.7 648.022 1
 2 -8 -22 19096.8 678.456 4
 2 8 -22 19691.5 684.662 4
 2 8 22 18056.3 816.073 1
 -2 8 -22 18121.5 674.94 4
 -2 8 -22 21168.3 690.1 5
 -2 8 22 19840 856.178 1
 2 -8 22 19144.8 928.698 3
 2 -8 22 18883.6 705.741 1
 2 8 -22 18408.9 692.008 5
 2 8 -24 220.273 430.383 4
 -2 8 24 598.823 578.394 1
 -2 8 -24 109.932 424.865 4
 2 8 -24 285.521 430.41 5
 2 -8 -24 -13.5276 417.766 4
 -2 -8 24 642.424 387.786 1
 2 -8 24 -201.526 719.016 3
 2 -8 -24 1043.37 503.109 5
 2 -8 24 642.247 451.974 1
 -2 8 -24 636.166 429.504 5
 2 8 24 715.306 600.43 1
 2 8 26 13893.3 804.514 1
 -2 8 -26 13724.5 640.201 5
 -2 -8 -26 12533.3 709.438 5
 2 -8 26 13654.4 991.039 3
 -2 8 26 12764 767.282 1
 2 8 -26 11586.7 636.69 5
 2 8 -26 13861.1 648.284 4
 2 -8 26 14146.4 673.131 1
 -2 -8 26 12986.8 605.605 1
 2 -8 -26 14932 737.817 5
 -2 -8 -28 437.439 586.504 5
 2 8 28 429.82 631.502 1
 -2 8 -28 384.15 472.576 5
 -2 -8 28 550.449 447.707 1
 2 -8 -28 -105.422 591.636 5
 2 8 -28 673.488 488.98 5
 2 -8 28 673.461 867.597 3
 2 -8 28 618.243 509.817 1
 2 8 -28 637.822 500.311 4
 -2 8 28 -125.691 678.825 1
 2 -8 30 23953.9 913.452 1
 -2 -8 -30 24900.9 969.624 5
 -2 -8 30 21268 835.031 1
 2 -8 30 24397.3 1296.13 3
 -2 8 30 23246.4 1041.75 1
 -2 8 -30 24539.9 890.643 5
 2 8 -30 24870.2 889.271 5
 -2 -8 -32 226.05 623.324 5
 2 8 -32 53.2465 537.726 4
 -2 8 -32 -1175.28 616.988 5
 2 -8 -32 -37.0976 613.996 5
 2 8 32 869.101 685.789 1
 2 -8 -34 896.822 637.319 5
 -2 8 34 1116.45 715.287 1
 -2 -8 -34 551.372 649.884 5
 2 -8 34 736.743 1146.7 3
 2 8 34 724.491 738.837 1
 2 8 -34 1113.99 570.022 5
 2 -8 34 14.3166 669.067 1
 -2 10 0 50337.8 1224.35 4
 -2 -10 0 48090.7 1195.14 3
 2 10 0 49970.4 1209.22 5
 -2 -10 0 46847 1184.78 2
 2 10 0 46496 1192.85 4
 2 10 0 46861.7 1280.4 1
 -2 10 0 51967.4 1204.81 5
 2 -10 0 51359.6 1201.04 3
 2 -10 0 52354.5 1205.32 2
 -2 10 -2 1401.11 165.132 5
 -2 10 -2 983.035 207.5 4
 -2 -10 -2 1252.63 133.807 2
 2 -10 2 1312.12 153.699 2
 2 -10 -2 1335.28 152.555 2
 -2 -10 2 1315.52 134.93 2
 2 10 2 1429.44 172.962 5
 2 -10 2 1192.01 165.69 3
 2 10 -2 1277.14 168.972 5
 2 10 -2 1104.26 344.381 1
 -2 10 2 1107.94 354.85 1
 2 10 2 1296.16 330.292 1
 2 10 -2 1203.17 167.416 4
 2 10 2 1198.84 159.163 4
 2 -10 -2 1551.55 137.269 3
 -2 -10 -2 1410.51 126.605 3
 -2 -10 2 1267.78 216.492 3
 -2 10 -4 2662.11 225.958 4
 2 -10 4 2419.16 185.498 2
 2 -10 -4 2563.8 176.038 2
 2 10 -4 2229.79 190.761 4
 -2 -10 4 2728.69 165.363 2
 -2 -10 4 2768.26 283.757 3
 2 -10 -4 2842.1 144.646 3
 2 10 -4 2490.34 190.083 5
 -2 -10 -4 2819.02 104.385 3
 -2 10 -4 2764.96 180.893 5
 2 10 4 2952.63 356.921 1
 -2 -10 -4 2577.06 154.552 2
 2 10 4 3026.65 204.023 5
 -2 10 4 1922.51 369.57 1
 2 10 4 2642.86 201.407 4
 2 -10 4 2771.26 226.177 3
 -2 10 -6 6474.72 279.722 4
 -2 10 6 6488.07 419.457 1
 -2 -10 -6 6455.42 219.32 2
 -2 10 -6 6645.43 237.607 5
 2 -10 -6 7086.57 253.43 2
 2 -10 6 6300.22 259.297 2
 2 -10 6 6700.23 309.5 3
 -2 -10 6 6939.11 243.887 2
 2 -10 -6 6549.28 204.398 3
 2 10 6 6533.76 397.67 1
 2 -10 -8 188284 4054.24 2
 -2 10 -8 198822 4064.26 4
 -2 -10 8 190775 4056.03 2
 2 -10 8 186281 4065.56 2
 2 -10 -8 186849 4028.33 3
 -2 -10 -8 187732 4038.39 2
 -2 10 -8 191472 4040.31 5
 -2 10 -10 25881.1 726.696 4
 2 -10 -10 26634.6 712.59 2
 2 -10 -10 25588.3 682.362 3
 -2 10 -10 26997.2 704.837 5
 2 10 -10 26868.6 733.433 5
 2 -10 10 27296.1 804.479 3
 2 10 -10 27385.6 728.525 4
 -2 -10 10 25598.2 719.547 2
 -2 -10 -12 132200 3137.79 4
 2 -10 12 139617 3179.38 2
 2 -10 12 139523 3237.76 3
 -2 10 12 136268 3229.58 1
 2 -10 -12 122036 3121.43 3
 2 10 12 137362 3245.02 1
 2 10 -12 136587 3159.85 4
 -2 10 -12 128492 3135.91 5
 2 10 -12 137319 3165.03 5
 2 -10 -12 130835 3148.92 2
 -2 -10 12 132843 3166.11 2
 2 -10 14 75.8139 280.033 2
 -2 10 14 21.2389 417.377 1
 -2 -10 14 301.848 251.794 2
 2 10 14 -118.947 441.548 1
 2 -10 14 -117.825 422.225 3
 2 10 -14 34.0848 291.369 4
 2 10 -14 -29.9999 265.891 5
 -2 -10 -14 145.463 254.568 4
 -2 10 -16 5640.26 333.161 5
 2 -10 16 5672.28 384.219 2
 -2 10 16 5962.8 529.633 1
 2 10 16 5342.56 509.126 1
 2 10 -16 5741.69 390.247 4
 2 -10 -16 6198.62 319.527 2
 2 -10 16 6143.96 557.357 3
 2 10 -16 5679.34 367.714 5
 -2 10 -16 5107.53 371.976 4
 -2 10 -18 1270.55 315.639 5
 -2 10 -18 1051.52 344.6 4
 2 -10 18 1269.47 359.208 2
 2 -10 -18 1444.59 339.39 4
 2 10 -18 1608.26 343.426 5
 -2 10 18 1089.26 482.142 1
 2 10 -18 1274.12 368.416 4
 2 10 18 1693.95 512.269 1
 2 -10 18 1813.73 564.905 3
 -2 -10 18 1048.5 327.227 2
 2 10 -20 23260.9 755.104 5
 2 -10 -20 23611 740.455 4
 2 10 20 22526 893.662 1
 -2 10 -20 24702 737.751 5
 2 10 -20 24412.9 771.98 4
 -2 10 20 23116.4 892.56 1
 2 -10 20 21284.5 971.618 3
 -2 10 -20 22744 745.29 4
 2 -10 20 23146.5 775.014 2
 -2 10 -22 4393.4 437.751 4
 2 10 -22 5703.98 485.385 4
 2 -10 -22 5235.15 444.123 4
 2 10 22 5174.1 582.611 1
 2 -10 22 5478.12 724.383 3
 -2 10 -22 4885.12 429.04 5
 -2 10 22 5105.85 608.636 1
 2 10 -22 5585.76 448.431 5
 -2 10 -24 2575.2 443.616 5
 2 -10 -24 2900.42 531.818 5
 2 -10 24 2225.05 481.428 1
 2 10 -24 2029.45 482.041 4
 2 10 -24 2688.31 460.547 5
 -2 10 24 2399.79 629.948 1
 -2 -10 24 1964.16 400.298 1
 2 10 24 1998 628.11 1
 2 -10 24 2722.68 803.247 3
 2 -10 -24 209.291 429.882 4
 -2 10 -24 624.912 455.759 4
 2 10 -26 131.808 464.434 5
 2 10 26 335.596 642.848 1
 2 10 -26 444.883 491.388 4
 -2 10 -26 207.608 450.132 5
 2 -10 26 -686.827 821.683 3
 -2 10 26 -643.212 649.223 1
 2 -10 26 -356.377 496.689 1
 2 -10 -26 13.1302 531.074 5
 -2 -10 26 -121.76 401.414 1
 2 10 -28 18448 766.516 4
 2 -10 28 18443 766.493 1
 -2 -10 28 14634.3 677.903 1
 2 10 28 18339.4 919.401 1
 2 10 -28 19754.8 758.281 5
 -2 -10 -28 16735.8 804.892 5
 -2 10 -28 17722.2 727.121 5
 2 -10 28 20358.5 1148.48 3
 -2 -10 -30 949.231 611.373 5
 2 -10 30 1242.46 553.715 1
 -2 10 -30 1688.82 515.292 5
 2 10 -30 566.814 551.002 4
 -2 10 30 1654.66 719.049 1
 2 10 -32 10182.7 684.114 5
 2 -10 32 9956.9 1138.28 3
 2 -10 -32 12911.9 780.214 5
 2 10 32 10109.1 819.322 1
 -2 10 -32 11959.7 697.521 5
 2 -10 -34 -152.264 645.99 5
 2 -10 34 28.7115 1083.83 3
 2 10 -34 -6.99301 580.172 5
 2 -10 34 204.33 605.322 1
 -2 10 34 242.75 750.839 1
 2 10 34 -336.318 736.419 1
 -2 -10 -34 -253.372 682.429 5
 2 -12 0 -25.498 151.578 3
 2 12 0 62.2229 380.931 1
 -2 -12 0 15.449 144.619 2
 2 -12 0 -37.5567 149.793 2
 -2 12 0 -91.6837 177.645 5
 -2 -12 0 93.2643 175.825 3
 -2 12 0 -307.183 232.54 4
 2 -12 2 52640.3 1284.19 3
 -2 -12 -2 51365.2 1263.5 2
 -2 -12 2 51967.9 1295.5 3
 2 -12 2 52549.6 1277.87 2
 2 12 2 52959.5 1385.72 1
 -2 -12 2 49869 1266.42 2
 -2 12 -2 52285.4 1278.05 5
 -2 -12 -2 53007.1 1248.66 3
 2 -12 -2 53714.7 1261.83 3
 2 -12 -2 51370.4 1275.59 2
 -2 12 -4 -76.3927 226.172 4
 -2 12 -4 89.4702 172.234 5
 -2 -12 -4 -158.602 152.74 2
 2 12 4 150.478 376.279 1
 2 -12 4 -103.894 165.034 2
 -2 -12 4 570.281 202.488 2
 2 -12 -4 -83.9566 131.32 3
 -2 -12 -4 -31.3863 97.441 3
 -2 -12 4 214.735 351.161 3
 2 -12 -4 2.20445 160.712 2
 2 -12 -6 12651 388.171 2
 -2 -12 6 13619.8 508.95 3
 -2 12 6 13662.3 571.033 1
 -2 -12 -6 12319.1 364.426 2
 2 -12 -6 13098.5 348.515 3
 -2 -12 6 12412.9 386.761 2
 2 12 -6 13351.7 404.656 4
 -2 12 -6 12651.5 378.839 5
 2 12 -6 12933.2 404.673 5
 -2 -12 8 1982.6 215.867 2
 2 12 -8 2026 237.674 5
 2 -12 -8 1957.71 216.458 2
 2 -12 -8 1768.09 151.277 3
 -2 12 8 1982.35 422.744 1
 -2 -12 -8 1763.73 191.667 2
 -2 -12 -8 1400.67 96.5926 3
 2 -12 8 2171.95 301.869 3
 2 12 8 2286.49 439.158 1
 2 12 -8 1964.83 248.394 4
 -2 12 -8 1787.32 198.552 5
 2 12 10 90888.6 2235.37 1
 2 -12 -10 83804.5 2085.53 3
 -2 -12 10 88715 2129.25 2
 2 -12 10 97345.1 2209.6 3
 -2 -12 -10 82484 2062.62 3
 2 12 -10 95408.5 2132.86 4
 2 -12 -10 87380.9 2123.76 2
 2 12 -10 94549.3 2137.51 5
 -2 12 10 90986 2224.29 1
 2 -12 10 91476.7 2141.79 2
 -2 -12 -10 87348.8 2104.6 2
 -2 12 -12 7475.74 370.958 4
 -2 12 12 7422.23 516.314 1
 -2 -12 12 6796.49 334.676 2
 2 12 12 7322.77 543.372 1
 2 12 -12 6670 345.851 5
 2 12 -12 6985.98 359.919 4
 -2 -12 -12 7293.2 345.725 4
 2 -12 12 7295.85 473.651 3
 2 -12 12 7360.84 357.939 2
 2 -12 14 6573.02 376.813 2
 2 12 14 5434.91 532.199 1
 -2 12 -14 5951.16 320.242 5
 -2 -12 14 5537.8 340.085 2
 2 -12 14 5949.18 496.5 3
 2 12 -14 5730.4 359.365 5
 2 12 -14 6149.53 369.362 4
 -2 12 14 5720.83 507.744 1
 -2 12 -14 5956.46 373.117 4
 -2 12 16 140.019 465.42 1
 2 12 16 221.873 502.206 1
 2 -12 -16 87.2248 209.095 3
 2 -12 16 619.703 346.083 2
 2 12 -16 -244.651 332.386 4
 2 -12 -16 -446.207 259.385 2
 -2 12 -16 128.735 322.37 4
 -2 12 -16 80.0496 277.619 5
 2 -12 16 -26.7405 491.899 3
 2 12 -16 -79.9048 302.515 5
 -2 12 18 16618 731.812 1
 2 12 -18 16651.6 591.598 4
 -2 12 -18 15906.7 588.913 4
 2 12 -18 15369.4 574.73 5
 2 12 18 15108 722.096 1
 2 -12 -18 14234.8 495.053 3
 -2 -12 18 14169.9 571.004 2
 -2 12 -18 16710.4 564.113 5
 2 -12 18 16517.7 787.066 3
 2 -12 18 16387 604.352 2
 2 -12 20 13601.7 772.15 3
 2 -12 -20 12378.8 533.25 4
 -2 12 -20 12527.4 505.932 5
 -2 -12 20 9449.36 506.263 2
 2 -12 20 10805.3 534.077 2
 2 12 20 11184.6 702.119 1
 2 12 -20 12175.8 546.953 4
 2 12 -20 11679.6 527.675 5
 -2 12 -20 10763.6 537.439 4
 -2 12 20 11671 670.987 1
 -2 12 -22 35452.6 1022.82 4
 -2 12 -22 35222.8 997.157 5
 2 -12 22 36513 1248.01 3
 2 12 22 35764.9 1174.61 1
 2 12 -22 37647.1 1035.31 5
 -2 12 22 33914 1157.65 1
 2 12 -22 36280.2 1032.2 4
 2 12 24 -92.4817 593.575 1
 -2 12 24 110.221 586.495 1
 2 12 -24 73.3041 424.685 5
 2 -12 24 -6.2031 451.257 2
 -2 -12 24 81.5854 421.511 2
 -2 12 -24 111.443 447.623 4
 -2 12 -24 177.733 404.118 5
 2 12 -24 -187.498 459.078 4
 2 -12 24 -40.847 734.732 3
 2 12 -26 3325.96 515.823 4
 2 12 -26 4120.57 482.492 5
 2 -12 26 4125.95 842.601 3
 2 -12 26 2756.33 511.043 2
 -2 12 -26 2965.58 461.152 5
 -2 12 26 3505.42 689.006 1
 2 12 26 4085.71 698.473 1
 2 12 -28 1062.14 511.696 4
 2 -12 28 536.287 503.97 2
 -2 12 -28 489.341 460.23 5
 -2 12 28 -478.779 701.035 1
 2 12 -28 968.061 485.875 5
 -2 12 -30 18110.7 765.558 5
 2 12 30 19106 980.184 1
 2 12 -32 821.635 555.883 5
 2 -12 -32 321.403 634.966 5
 2 -12 32 -267.663 1014.92 3
 2 -12 32 -461.475 571.18 2
 2 12 32 304.901 744.662 1
 -2 12 32 307.458 737.577 1
 -2 -12 -32 379.934 628.984 5
 2 -12 -34 674.612 687.83 5
 2 12 -34 479.564 617.143 4
 2 12 -34 -323.913 576.192 5
 2 12 34 874.908 725.321 1
 2 -12 34 -441.626 589.227 2
 2 -12 34 139.797 1032.98 3
 -2 12 34 841.151 783.295 1
 -2 -12 -34 580.844 682.546 5
 -2 -14 0 130539 3026.68 2
 -2 14 0 117700 3136.24 1
 2 14 0 132522 3028.54 4
 2 -14 0 122039 3032.77 2
 -2 -14 0 125979 3020.64 3
 2 14 0 131556 3043.3 5
 -2 -14 -2 2061.85 196.975 2
 2 14 -2 1990.32 232.406 4
 2 14 -2 1594.55 482.042 1
 2 14 -2 1906.74 233.341 5
 -2 -14 2 2474.07 262.167 3
 -2 -14 -2 2133.07 169.499 3
 2 14 2 2022.49 233.085 4
 -2 14 2 1692.95 446.176 1
 2 -14 -2 1699.25 201.795 2
 2 14 2 2320.77 245.744 5
 -2 -14 2 2190.21 201.422 2
 2 14 -4 10954.4 623.286 1
 2 14 -4 12841 422.582 4
 2 14 4 13025.3 428.41 4
 -2 14 4 12785.5 616.314 1
 -2 -14 4 12423.1 403.425 2
 2 -14 -4 12943.4 371.334 3
 -2 -14 -4 12698.1 396.721 2
 -2 -14 -4 13058.3 348.173 3
 2 14 4 12604.6 426.703 5
 2 -14 -4 11792.9 408.094 2
 -2 -14 4 12605.1 471.241 3
 2 14 -4 13290.3 428.069 5
 2 -14 4 12567.5 435.267 3
 2 -14 -6 1048.96 145.29 3
 -2 14 6 1228.9 442.159 1
 -2 14 -6 1401.45 265.797 4
 -2 -14 -6 1109.98 112.029 3
 2 14 6 1130.53 239.598 4
 -2 -14 6 1308.55 201.891 2
 2 14 -6 1213.6 227.874 5
 2 14 -6 1062.28 240.199 4
 2 -14 6 1267.4 272.048 3
 2 14 6 1138.99 481.024 1
 2 -14 -8 42469.7 1014.5 3
 2 -14 8 43090.2 1072.91 2
 2 14 -8 43197.7 1060.88 4
 -2 -14 8 42821.2 1058.66 2
 2 -14 8 43586.9 1111.87 3
 -2 14 8 44161 1204.23 1
 -2 -14 8 45357.7 1168.44 3
 2 14 -8 43315.7 1064.67 5
 -2 14 -8 45307.3 1077.25 4
 2 14 8 44148.2 1200.6 1
 -2 14 -8 42782.5 1049.67 5
 -2 -14 -8 44441.1 1043.68 2
 -2 -14 10 -225.899 443.201 3
 -2 14 -10 -71.8694 287.513 4
 2 14 10 291.73 483.515 1
 2 -14 10 -149.869 248.68 2
 -2 14 -10 116.413 213.128 5
 2 14 -10 143.937 242.24 5
 -2 14 10 255.145 461.127 1
 2 14 -10 -72.8328 263.444 4
 2 -14 10 -209.311 340.537 3
 -2 -14 10 196.897 229.967 2
 -2 -14 12 30213.6 980.44 3
 -2 14 -12 29506.5 816.795 4
 -2 14 -12 28589.5 772.339 5
 -2 -14 12 27373.8 793.808 2
 2 -14 12 28071.8 806.463 2
 2 14 12 30519 969.562 1
 -2 14 12 29889 942.126 1
 2 14 -12 25860.7 793.221 4
 2 14 -12 29356.5 801.19 5
 2 -14 12 27221.6 901.166 3
 -2 14 14 526.846 476.234 1
 -2 14 -14 621.515 327.502 4
 2 -14 14 657.499 308.192 2
 2 -14 -14 769.582 247.562 2
 -2 14 -14 511.533 266.597 5
 2 14 -14 885.386 275.829 5
 2 14 -14 1015.01 323.707 4
 2 14 14 718.404 517.063 1
 -2 -14 14 675.833 572.462 3
 2 -14 14 30.0795 421.655 3
 -2 14 -16 3933.54 339.319 5
 2 14 -16 3228.74 341.454 5
 2 14 16 3463.59 555.877 1
 2 14 -16 3495.65 377.238 4
 2 -14 -16 3522.98 253.522 3
 2 -14 -16 3238.42 309.556 2
 -2 14 16 3814.05 548.942 1
 -2 14 -16 2323.72 389.057 4
 2 -14 16 3262.09 385.006 2
 -2 -14 18 4003.86 386.073 2
 -2 14 18 5301.19 599.324 1
 2 -14 18 4957.52 425.281 2
 2 -14 -18 4641.99 306.426 3
 2 -14 -18 5245.13 351.55 2
 2 14 -18 4762.98 412.876 5
 2 14 -18 5109.06 427.73 4
 -2 14 -18 4565.35 412.825 4
 2 14 18 4918.34 597.501 1
 -2 14 -18 4584.75 362.815 5
 -2 14 -20 78990.6 2034 4
 2 14 -20 85186.2 2048.49 4
 2 14 -20 81847.5 2047.27 5
 -2 -14 20 73903.3 2046.4 2
 -2 14 -20 82229.7 2020.76 5
 2 14 20 82633.7 2177.04 1
 2 -14 20 79358 2071.19 2
 -2 14 20 82527.4 2158.04 1
 2 -14 20 86273.9 2211.28 3
 2 14 22 -363.63 652.044 1
 -2 14 22 242.333 598.516 1
 -2 14 -22 501.709 425.289 4
 2 -14 22 333.159 421.488 2
 2 14 -22 341.76 431.301 4
 2 -14 22 1322.3 681.966 3
 -2 14 -22 261.528 362.892 5
 2 14 -22 344.041 400.141 5
 2 -14 24 1449.75 728.464 3
 -2 14 -24 1082.04 457.366 4
 2 14 -24 1271.94 469.016 4
 -2 14 24 1217.84 635.857 1
 -2 14 -24 267.721 416.64 5
 2 14 -24 1226.32 435.802 5
 2 -14 24 850.531 454.122 2
 -2 14 26 -7.97609 642.449 1
 2 -14 26 221.155 474.053 2
 -2 14 -26 557.788 436.822 5
 2 14 26 479.954 667.562 1
 2 -14 26 -444.652 799.991 3
 2 14 -26 163.476 490.594 4
 2 14 -26 155.765 448.47 5
 -2 14 -28 10586.8 594.652 5
 2 -14 28 9798.74 634.115 2
 2 14 -28 10483.9 640.622 4
 2 14 30 -462.007 743.09 1
 -2 -14 30 445.343 1094 3
 2 14 -30 -197.797 517.549 5
 2 -14 30 419.879 913.739 3
 2 -14 -30 -1036.36 623.679 5
 -2 14 -30 387.514 494.276 5
 -2 14 30 8.40365 699.449 1
 -2 -14 32 6856.1 1256.8 3
 -2 -14 -32 4861.57 673.281 5
 2 14 -32 2253.15 639.479 4
 2 -14 32 4476.94 606.22 2
 2 14 32 3758.76 810.646 1
 -2 14 32 4235.21 773.128 1
 2 14 -32 4687.06 594.166 5
 2 -14 -32 6615.01 705.015 5
 2 -14 32 4349.31 1073.99 3
 -2 16 0 -746.74 506.995 1
 2 16 0 -104.695 240.006 5
 2 16 0 11.7491 235.985 4
 -2 16 0 159.552 295.82 4
 -2 -16 0 258.519 213.023 3
 -2 -16 0 -328.182 208.045 2
 2 -16 0 -113.766 199.059 3
 -2 16 0 72.8497 235.88 5
 2 16 0 -405.144 502.588 1
 -2 -16 2 99289.4 2414.61 2
 2 16 2 97497.8 2417.89 4
 2 16 -2 101742 2418.92 4
 -2 16 -2 104650 2428.73 5
 2 16 -2 99773.6 2571.46 1
 2 16 2 104382 2559.55 1
 2 -16 2 97158.5 2419.18 3
 2 16 -2 103805 2429.8 5
 -2 -16 -2 99825.1 2388.87 3
 -2 16 -2 107116 2450.76 4
 2 16 2 104053 2438.85 5
 -2 -16 -2 98825.4 2416.17 2
 -2 -16 2 97019.1 2423.83 3
 -2 16 2 95392.1 2548.86 1
 2 -16 4 -28.6252 243.717 3
 -2 16 -4 24.1692 220.463 5
 -2 16 -4 43.0037 283.033 4
 2 16 4 24.2704 246.267 5
 2 16 4 -153.503 490.133 1
 2 -16 4 -215.339 213.084 2
 -2 -16 -4 53.815 138.096 3
 2 16 -4 84.0809 253.532 4
 -2 16 4 60.4675 479.776 1
 2 16 4 79.5581 255.993 4
 2 16 -4 -120.78 230.098 5
 -2 -16 4 163.836 203.939 2
 2 -16 6 3852.71 330.407 3
 2 16 6 3469.05 290.529 4
 2 -16 6 4023.77 276.02 2
 -2 16 -6 4036.44 327.986 4
 -2 16 6 3634.85 513.978 1
 -2 -16 6 3548.18 254.524 2
 -2 16 -6 3869.71 267.137 5
 2 16 6 4242.62 557.279 1
 2 16 -6 3507.38 294.54 4
 2 16 6 3792.26 293.362 5
 2 16 -6 3912.5 282.947 5
 -2 -16 6 3368.64 367.822 3
 2 -16 8 1260.76 251.312 2
 -2 16 -8 1003.73 236.603 5
 2 16 -8 1060.43 247.441 5
 -2 16 8 1412.71 502.265 1
 -2 -16 8 1018.49 412.32 3
 2 -16 8 1139.24 312.564 3
 -2 16 -8 1113.45 290.042 4
 -2 -16 8 1183.92 239.551 2
 2 16 -8 705.37 263.194 4
 2 16 8 1020.92 527.08 1
 -2 16 -10 30500.8 838.033 4
 2 16 10 30215.9 1010.95 1
 -2 -16 10 31998.7 966.264 3
 2 -16 10 29507.6 819.388 2
 -2 -16 10 26842.5 800.181 2
 2 -16 -10 29282.6 804.874 2
 -2 16 -10 28427.3 789.054 5
 2 16 -10 29128.8 803.932 5
 2 16 -10 27359.9 806.698 4
 2 -16 10 29747.2 878.718 3
 -2 16 -12 -65.2635 325.368 4
 2 -16 12 311.611 289.838 2
 -2 16 -12 -188.098 250.777 5
 2 -16 -12 179.367 177.588 3
 -2 -16 12 119.933 515.896 3
 2 16 12 -314.67 586.105 1
 -2 -16 12 -49.0333 273.412 2
 2 -16 -12 14.4402 249.968 2
 2 16 -12 34.87 270.414 5
 2 -16 12 -239.725 403.917 3
 -2 16 12 47.4378 534.256 1
 2 16 -12 101.783 296.668 4
 -2 16 14 4633.49 576.443 1
 -2 16 -14 3251.97 394.046 4
 2 -16 14 3921.16 361.085 2
 2 -16 -14 3940.98 245.571 3
 2 16 -14 4053.74 347.413 5
 2 16 14 4037.78 636.773 1
 -2 16 -14 3746.54 320.072 5
 2 16 -14 3794.77 365.892 4
 -2 -16 14 4181.42 610.837 3
 2 -16 -14 3922.2 304.422 2
 2 -16 14 3998.15 504.451 3
 -2 -16 16 316.043 641.579 3
 2 -16 16 -267.464 355.376 2
 -2 16 -16 -12.1355 380.859 4
 -2 16 -16 90.3511 306.474 5
 2 -16 -16 214.584 291.24 2
 2 -16 16 7.03166 518.232 3
 -2 16 16 -318.025 549.256 1
 2 16 -16 463.065 359.755 4
 2 -16 -16 98.6512 223.095 3
 2 16 16 -330.896 579.449 1
 2 16 -16 -130.221 332.246 5
 2 16 -18 80704.7 1994.35 4
 -2 16 -18 80468.7 1997.79 4
 -2 16 -18 78127.3 1970.22 5
 2 -16 18 85305.5 2138.06 3
 2 -16 18 75751.3 2010.77 2
 -2 -16 18 88384.8 2235.5 3
 2 16 -18 76448 1981 5
 2 16 18 77564 2129.74 1
 2 -16 -18 77718.3 1984.31 2
 -2 16 18 79564.9 2116.63 1
 -2 -16 20 2339.11 773.24 3
 2 16 -20 873.172 416.272 4
 2 16 20 1284.67 656.811 1
 -2 16 -20 1072.61 424.098 4
 2 -16 20 999.631 406.927 2
 2 -16 20 1298.77 596.08 3
 2 16 -20 979.383 382.54 5
 -2 16 20 1318.05 628.846 1
 -2 16 -20 698.751 359.503 5
 -2 -16 22 12924.4 977.941 3
 -2 16 -22 10450.9 518.675 5
 2 16 22 12855.1 820.778 1
 2 16 -22 11502.8 593.451 4
 2 16 -22 11534.9 562.75 5
 2 -16 22 12416.2 820.088 3
 -2 16 -22 10213.4 578.706 4
 -2 16 22 12865.1 762.862 1
 -2 -16 24 344.212 891.907 3
 2 16 24 -249.365 709.74 1
 -2 16 -24 -353.643 461.958 4
 -2 16 24 151.823 643.768 1
 2 -16 24 88.783 465.161 2
 -2 16 -24 223.276 390.2 5
 2 -16 24 -127.581 703.108 3
 2 16 -24 1068.11 466.455 5
 2 16 -24 804.494 496.676 4
 2 16 -26 1333.31 520.138 4
 2 -16 26 157.237 513.589 2
 -2 16 -26 1980.33 439.075 5
 2 16 -26 1257.52 487.8 5
 -2 -16 28 511.646 1055.04 3
 2 -16 28 -286.217 542.342 2
 -2 16 28 554.425 691.118 1
 -2 16 -28 -10.6266 444.793 5
 2 -16 28 -180.046 810.375 3
 2 16 28 -113.945 686.881 1
 -2 16 30 7092.99 853.542 1
 2 -16 30 7867.26 985.93 3
 2 -16 -30 7616 680.834 5
 2 16 -30 6750.77 608.025 5
 -2 -16 30 8892.63 1197.33 3
 2 16 30 7436.39 823.376 1
 -2 16 32 -183.119 730.887 1
 2 16 -32 -94.2141 592.75 4
 2 -16 32 208.807 562.316 2
 2 16 -32 406.764 529.689 5
 2 -16 -32 -117.933 636.917 5
 -2 -16 32 -584.933 1159.79 3
 2 -16 32 1045.42 941.933 3
 2 18 0 100752 2595.17 1
 -2 -18 0 98212.1 2411.41 3
 2 -18 0 94835.9 2426.38 2
 -2 18 0 106323 2458.09 4
 -2 18 0 105202 2436.29 5
 2 18 0 104444 2439.51 5
 2 18 0 101452 2428.26 4
 2 -18 0 102571 2416.31 3
 2 18 -2 4039.92 648.862 1
 2 18 -2 4073.42 320.784 5
 2 -18 -2 3608.22 302.471 2
 2 -18 -2 4469.01 260.526 3
 -2 -18 -2 4106.04 236.994 3
 2 18 -2 3602.27 335.115 4
 2 -18 2 4018.61 280.495 3
 -2 18 -2 4248.15 387.938 4
 2 18 2 3686.06 592.639 1
 2 18 2 4035.8 317.742 4
 -2 18 -2 4126.14 310.985 5
 2 18 2 4571.78 316.75 5
 2 18 -4 9615.74 430.046 4
 -2 -18 4 9130.25 458.728 3
 2 18 4 10518.3 677.171 1
 2 -18 4 8928.36 396.934 3
 -2 18 -4 9822.47 402.839 5
 2 18 4 10227.5 412.106 5
 2 18 4 9345.22 419.909 4
 2 18 -4 9984.52 420.676 5
 2 -18 -4 9211.26 408.316 2
 2 18 -4 9154.67 728.228 1
 2 -18 -4 9773.13 344.834 3
 -2 18 -4 9686.73 442.499 4
 -2 18 -6 260.024 308.782 4
 2 18 6 -57.3997 275.421 4
 2 18 -6 161.219 282.157 4
 2 -18 6 278.261 283.069 3
 2 -18 -6 10.8254 183.596 3
 -2 18 -6 -115.081 246.684 5
 2 18 6 -199.425 547.627 1
 2 -18 -6 13.7332 252.912 2
 -2 18 6 124.944 544.566 1
 2 18 -6 320.879 257.968 5
 2 18 -6 148.422 574.54 1
 2 -18 6 49.6827 255.469 2
 -2 -18 6 -230.345 353.839 3
 2 18 8 20626.2 849.611 1
 -2 18 -8 18242.6 570.308 5
 2 -18 8 18616.8 641 3
 2 18 -8 18283 581.906 4
 2 -18 -8 16907.9 569.321 2
 2 18 -8 17544.2 573.441 5
 -2 -18 8 19193 687.631 3
 -2 18 -8 19652 614.21 4
 2 -18 -8 17128.7 503.509 3
 2 18 10 -227.097 592.862 1
 2 18 -10 531.88 278.047 5
 2 -18 10 334.903 291.041 2
 2 -18 10 625.232 359.901 3
 -2 18 -10 432.915 327.265 4
 -2 18 10 136.121 532.812 1
 -2 18 -10 38.0945 261.933 5
 2 -18 -10 584.204 183.097 3
 2 -18 -10 389.627 270.126 2
 -2 -18 10 563.216 463.331 3
 2 18 -10 526.45 305.375 4
 -2 18 -12 15895.1 569.204 4
 2 -18 -12 13588.9 513.172 2
 2 18 -12 13725.2 512.511 5
 2 18 -12 13825 525.983 4
 2 -18 -12 13161.1 422.592 3
 2 18 12 16483.6 798.802 1
 -2 18 -12 13964.1 500.894 5
 2 -18 12 13168.5 614.852 3
 -2 -18 12 15919.2 724.654 3
 -2 18 -14 283.186 302.871 5
 2 18 -14 441.144 352.913 4
 -2 18 -14 991.469 382.976 4
 2 -18 -14 344.046 292.928 2
 2 18 14 1079.86 627.481 1
 2 -18 -14 632.961 218.277 3
 2 -18 14 503.958 345.405 2
 2 18 -14 680.28 326.74 5
 2 -18 14 1161.47 478.184 3
 -2 18 14 189.259 567.92 1
 -2 -18 14 771.695 608.521 3
 2 18 16 13541.3 794.097 1
 -2 -18 16 12891.4 837.873 3
 2 -18 16 11335.1 538.735 2
 -2 18 -16 9779.84 467.233 5
 2 18 -16 11017.1 504.795 5
 -2 18 -16 11312.2 548.408 4
 2 18 -16 11767.9 533.989 4
 2 -18 16 12068 705.126 3
 -2 18 16 12547.2 732.686 1
 -2 -18 18 1743.41 743.122 3
 -2 18 -18 1822.65 446.791 4
 2 -18 18 1113.4 578.571 3
 2 -18 18 1658.51 405.97 2
 2 18 -18 1953.9 426.726 4
 2 18 -18 1632.03 392.216 5
 2 18 18 1180.84 667.268 1
 -2 18 18 2101.55 658.32 1
 -2 18 -18 1588.99 342.608 5
 -2 18 -20 27834.7 877.68 4
 -2 18 -20 24289.8 811.301 5
 -2 -18 20 29653.7 1195.95 3
 2 -18 20 26592.8 1052.16 3
 2 18 20 27904.5 1103.44 1
 2 18 -20 25702.2 850.972 5
 -2 18 20 28754 1045.77 1
 2 18 -20 26748 864.343 4
 -2 18 -22 603.77 467.375 4
 -2 18 22 750.055 649.917 1
 2 18 22 723.429 715.651 1
 2 -18 22 24.1994 436.205 2
 -2 18 -22 641.257 384.654 5
 2 18 -22 -672.737 549.637 4
 2 -18 22 603.233 650.361 3
 -2 18 -24 1053.85 500.073 4
 2 -18 24 103.31 482.187 2
 2 18 -24 1683.03 514.589 4
 2 18 -24 1815.55 451.774 5
 -2 18 -24 2023.63 434.862 5
 2 18 26 253.039 767.747 1
 -2 -18 26 -37.625 948.761 3
 -2 18 26 332.901 688.088 1
 2 -18 26 250.295 762.033 3
 -2 18 -26 -388.491 440.492 5
 2 -18 26 232.965 494.46 2
 -2 18 28 4802.18 744.786 1
 -2 -18 28 5499.88 1093.46 3
 2 18 28 4624.25 771.195 1
 2 18 -28 4154.37 526.635 5
 2 -18 28 5270.16 869.639 3
 -2 -18 30 559.084 1107.11 3
 -2 18 30 -279.988 744.121 1
 2 18 -30 -306.435 496.547 5
 2 18 -30 254.924 574.86 4
 2 -18 30 335.443 538.899 2
 2 -18 30 -141.872 866.686 3
 2 18 30 -330.747 780.143 1
 2 -20 0 7.22898 275.476 2
 2 20 0 254.943 644.932 1
 -2 20 0 -79.1166 598.399 1
 -2 20 0 -160.096 360.531 4
 -2 20 0 -156.567 310.335 5
 2 20 0 -234.371 301.061 5
 2 -20 0 132.121 254.567 3
 2 20 0 43.1879 297.05 4
 -2 20 -2 31996.3 906.097 4
 2 20 2 29470.2 856.876 4
 2 20 2 29838.5 853.276 5
 2 -20 2 31203.6 841.147 3
 2 20 -2 29515.4 851.781 4
 2 20 2 33355.2 1127.98 1
 -2 20 -2 31674.5 861.7 5
 2 20 -2 29131.3 1111.79 1
 2 -20 -2 32814.5 823.795 3
 -2 20 2 27985.2 1093.82 1
 2 20 -2 29494.2 856.559 5
 -2 20 -2 26518.9 1062.54 1
 2 -20 -2 29145.6 859.251 2
 -2 -20 2 29441.4 861.385 3
 2 -20 -4 181.333 214.716 3
 -2 20 -4 279.362 347.451 4
 2 20 4 -436.726 623.205 1
 2 20 4 267.866 282.641 5
 2 20 -4 3.08043 306.566 4
 -2 20 4 208.785 587.109 1
 2 20 -4 366.813 287.688 5
 -2 -20 4 220.759 337.755 3
 2 20 -4 -623.119 657.938 1
 2 -20 4 114.898 267.794 2
 -2 20 -4 374.352 301.63 5
 2 -20 4 338.412 286.604 3
 2 -20 -4 712.678 296.965 2
 2 20 4 9.75138 305.871 4
 -2 20 -6 3280.03 382.217 4
 2 20 -6 3369.85 362.765 4
 2 20 -6 2802.26 654.75 1
 2 -20 -6 2833.76 324.697 2
 2 20 -6 3664.35 341.232 5
 -2 -20 6 3570.87 423.801 3
 2 -20 -6 3595.42 243.174 3
 2 20 6 3658.54 643.467 1
 2 -20 6 3107.45 341.817 3
 2 -20 6 1866.21 312.716 2
 -2 20 -6 3089.16 315.302 5
 -2 20 -8 -205.025 356.574 4
 2 20 -8 119.76 322.203 4
 2 20 -8 214.613 291.211 5
 2 -20 8 371.706 369.574 3
 2 20 8 -624.751 630.266 1
 2 -20 -8 138.505 287.21 2
 -2 20 -8 111.292 288.733 5
 2 -20 -8 477.067 195.896 3
 2 -20 8 -20.3193 295.207 2
 -2 20 8 -183.854 576.832 1
 -2 -20 8 -54.5589 442.895 3
 2 20 10 21638.3 904.532 1
 -2 20 -10 18975.5 661.016 4
 2 20 -10 19164.1 630.388 4
 2 -20 -10 18224.6 618.324 2
 -2 -20 10 19666.9 760.113 3
 -2 20 10 19770.4 840.728 1
 2 20 -10 17673.8 606.754 5
 2 -20 -10 16646.7 521.181 3
 -2 20 -10 17510.7 611.848 5
 2 -20 10 17269.7 699.724 3
 2 -20 10 17422.8 626.181 2
 2 20 -12 2485.1 379.734 4
 -2 20 12 2456.71 630.199 1
 -2 -20 12 3032.12 569.472 3
 2 20 -12 1884.99 344.563 5
 2 -20 12 2095.92 389.323 2
 2 -20 12 2150.35 475.563 3
 -2 20 -12 2449.59 419.742 4
 -2 20 -12 2164.19 347.287 5
 2 20 12 3231.13 670.878 1
 -2 20 -14 2278.56 425.835 4
 2 20 14 1977.6 686.819 1
 -2 -20 14 1740.2 636.275 3
 -2 20 -14 1715.59 338.052 5
 2 20 -14 2376.59 408.319 4
 2 -20 14 2063.68 496.984 3
 2 -20 14 1591.63 385.34 2
 2 20 -14 2244.51 354.256 5
 -2 20 14 1991.67 651.954 1
 2 -20 16 198.618 390.949 2
 -2 20 -16 272.518 421.213 4
 -2 -20 16 195.472 686.744 3
 2 20 16 957.469 756.468 1
 2 20 -16 222.474 381.021 5
 -2 20 -16 273.49 322.822 5
 2 -20 16 281.909 521.751 3
 2 20 -16 331.128 418.548 4
 -2 20 16 -323.795 650.632 1
 2 20 -18 11801.3 581.965 4
 -2 -20 18 13214.8 885.841 3
 2 20 18 14290.5 908.865 1
 2 -20 18 11074.1 578.403 2
 2 -20 18 12869.8 741.927 3
 2 20 -18 11830.3 550.599 5
 -2 20 18 13992 812.817 1
 -2 20 -18 12984.6 609.913 4
 -2 20 -18 11090.8 514.685 5
 2 20 -20 2341.95 470.112 4
 2 -20 20 2401.42 652.898 3
 2 20 20 639.763 812.45 1
 2 20 -20 2127.28 421.018 5
 -2 20 -20 1708.43 381.509 5
 2 -20 20 6.07997 453.125 2
 -2 20 -20 1868.98 480.423 4
 -2 20 20 2428.56 669.968 1
 -2 -20 20 3852.55 827.34 3
 2 -20 22 9393.84 587.517 2
 -2 20 -22 10547.3 623.776 4
 2 20 -22 11343.8 604.506 4
 2 20 -22 10311.4 573.234 5
 -2 20 -22 9344.01 518.754 5
 -2 20 -24 90.6065 539.532 4
 -2 20 24 519.399 682.402 1
 2 20 24 466.381 732.374 1
 2 -20 24 80.0945 482.928 2
 -2 -20 24 142.611 908.584 3
 2 -20 24 139.551 742.859 3
 -2 20 -24 275.216 422.711 5
 2 -20 26 1519.73 814.328 3
 2 20 -26 592.535 531.293 4
 -2 20 26 904.05 723.065 1
 2 20 -26 314.221 479.002 5
 2 -20 26 -6.95519 506.494 2
 2 20 26 1535.41 779.152 1
 -2 20 -26 1066.42 453.654 5
 -2 -20 26 960.692 987.164 3
 2 20 28 177.427 790.164 1
 -2 20 28 -209.245 722.433 1
 2 20 -28 -302.633 563.63 4
 2 -20 28 -993.122 857.468 3
 2 20 -28 5.93048 497.485 5
 -2 -20 28 -640.839 1052.08 3
 -2 22 0 16821.7 643.812 4
 2 -22 0 16027.5 592.464 2
 2 22 0 18021.1 910.455 1
 -2 22 0 15485.6 862.37 1
 -2 22 0 17979.3 606.166 5
 2 -22 0 17760.6 557.314 3
 2 22 0 18794.2 622.254 5
 2 22 0 16173.5 606.255 4
 2 22 2 -8.72955 683.657 1
 -2 22 -2 -311.077 393.33 4
 2 -22 -2 -80.282 247.177 3
 2 22 -2 -303.941 332.261 4
 2 22 2 -42.4627 341.064 4
 2 22 -2 -211.422 315.741 5
 -2 22 -2 -15.3405 320.042 5
 2 -22 2 -285.647 293.831 2
 -2 22 2 449.863 616.729 1
 -2 22 -2 447.068 608.045 1
 2 22 2 63.2736 315.018 5
 2 -22 2 -102.65 284.073 3
 2 22 -2 -652.791 688.528 1
 2 -22 -2 77.5438 296.153 2
 -2 22 4 2089.43 634.086 1
 -2 -22 4 2044.75 387.514 3
 -2 22 -4 2179.75 350.042 5
 2 -22 -4 1903.77 328.13 2
 -2 22 -4 2074.29 419.741 4
 2 22 4 1545.81 359.285 4
 -2 22 -4 1695.29 648.712 1
 2 -22 -4 2005.5 242.799 3
 2 22 -4 1805.09 348.995 4
 2 22 -4 1453.93 705.016 1
 2 22 4 1798.5 347.008 5
 2 -22 4 1445.58 308.678 2
 2 22 4 2716.54 694.129 1
 2 -22 4 1808.33 326.127 3
 2 22 -4 2130.15 329.463 5
 2 22 -6 181.565 348.063 4
 2 22 -6 -3.90541 326.478 5
 2 22 6 -276.328 685.749 1
 -2 22 -6 294.128 328.12 5
 -2 -22 6 4.71077 394.665 3
 2 -22 6 88.3558 333.955 3
 2 -22 6 158.458 311.604 2
 2 22 -6 -517.935 695.663 1
 2 -22 -6 188.38 216.219 3
 -2 22 6 289.115 611.543 1
 -2 22 -6 240.813 388.778 4
 -2 -22 8 15722.7 695.558 3
 -2 22 -8 17602.9 683.65 4
 2 -22 8 12923.9 622.476 3
 2 22 8 18850.1 918.331 1
 -2 22 -8 16022.5 604.458 5
 2 22 -8 14861.1 577.31 5
 2 -22 8 14304.6 585.447 2
 2 22 -8 14051.7 886.147 1
 -2 22 8 16179.6 843.941 1
 2 22 -8 15348.7 615.076 4
 2 22 10 2621.5 717.287 1
 2 22 -10 2170.28 419.193 4
 -2 22 -10 1251.44 363.876 5
 -2 22 10 3119.41 655.81 1
 2 -22 10 2229.47 366.265 2
 2 22 -10 2434.75 356.791 5
 2 -22 10 2606.33 473.837 3
 -2 -22 10 2407.16 545.47 3
 -2 22 -10 1566.25 442.271 4
 2 22 -12 17812.1 649.584 5
 -2 22 -12 19930.6 699.933 4
 2 -22 12 16187 661.709 2
 -2 -22 12 20789.4 846.29 3
 -2 22 -12 18895.1 654.088 5
 -2 22 12 19668.3 944.135 1
 2 22 12 22516.6 986.885 1
 2 -22 12 18076.9 752.517 3
 2 22 -14 12.9041 368.057 5
 2 22 -14 329.832 409.807 4
 -2 22 -14 -45.0312 412.956 4
 2 22 14 310.168 738.334 1
 2 -22 14 6.35807 474.509 3
 -2 22 -14 -84.4462 339.55 5
 -2 -22 14 -424.623 612.686 3
 2 -22 14 -110.107 368.641 2
 -2 22 -16 1911.11 455.336 4
 2 -22 16 1674.27 531.458 3
 2 22 -16 1551.62 389.233 5
 2 -22 16 1169.56 414.868 2
 -2 22 -16 1714.41 371.669 5
 2 22 16 2382.39 803.919 1
 2 22 -16 1604.6 441.704 4
 -2 22 16 1677.84 663.853 1
 -2 -22 16 1952.01 685.748 3
 2 22 18 701.26 782.251 1
 -2 22 -18 456.356 493.984 4
 2 22 -18 150.719 435.531 4
 -2 -22 18 920.037 731.914 3
 2 -22 18 524.709 424.008 2
 2 22 -18 32.5572 388.291 5
 -2 22 -18 315.207 369.279 5
 2 -22 18 783.964 562.401 3
 2 -22 20 8484.56 566.917 2
 -2 22 -20 9069.05 502.188 5
 -2 22 -22 202.053 410.338 5
 -2 22 -22 -179.42 532.169 4
 -2 22 22 506.085 716.381 1
 2 -22 22 72.8182 688.186 3
 2 22 22 691.177 751.153 1
 2 22 24 648.023 763.595 1
 -2 22 -24 629.718 595.689 4
 2 22 -24 608.15 516.447 4
 -2 22 24 1153.01 693.23 1
 2 22 -24 550.899 461.829 5
 2 -22 24 908.822 788.794 3
 -2 -22 24 566.835 914.964 3
 2 22 26 166.412 775.623 1
 -2 22 26 -484.943 720.955 1
 2 22 -26 215.517 547.863 4
 -2 -22 26 123.432 991.499 3
 2 22 -26 56.7281 482.285 5
 2 -22 26 -106.521 801.178 3
 2 24 0 7.50367 366.157 4
 2 24 0 -208.289 353.355 5
 -2 24 0 -350.716 349.974 5
 -2 24 0 71.8425 392.096 4
 2 -24 0 549.13 280.666 3
 2 24 0 9.08423 705.415 1
 -2 24 0 209.626 651.412 1
 2 24 2 6773.2 472.653 4
 2 24 2 8702.98 830.804 1
 -2 24 -2 7437.01 436.773 5
 -2 24 2 6484.97 714.903 1
 -2 24 -2 7639.28 523.583 4
 2 24 2 7499.14 442.788 5
 -2 24 -2 6842.82 740.214 1
 2 -24 -2 7334.04 367.939 3
 2 -24 2 7507.8 407.144 3
 2 24 -2 7561.34 449.93 5
 2 24 -2 7514.08 802.61 1
 2 24 -4 -136.806 373.136 4
 2 24 4 338.681 348.024 5
 2 -24 4 -81.4543 348.523 3
 2 24 -4 -37.0661 731.555 1
 2 24 4 -92.2555 712.953 1
 -2 24 -4 -782.031 376.567 5
 -2 24 4 8.07578 629.542 1
 2 24 -4 355.284 342.844 5
 -2 24 -4 -676.86 454.68 4
 2 24 4 -3.73772 365.188 4
 -2 24 -6 1953.34 440.749 4
 2 24 6 973.177 738.942 1
 2 -24 6 2062.05 380.93 3
 2 24 -6 1748.85 375.034 5
 -2 24 -6 1944.71 380.028 5
 2 24 -6 862.722 393.283 4
 2 24 -6 1245.65 765.25 1
 -2 -24 6 2304.09 461.921 3
 -2 24 6 2865.77 650.52 1
 2 24 -8 1198.68 404.626 4
 2 -24 8 1707.28 403.239 3
 2 24 8 1943.5 775.87 1
 2 24 -8 665.453 719.045 1
 -2 24 8 1972.13 668.947 1
 -2 -24 8 2228.02 487.275 3
 2 24 -8 1865.79 378.366 5
 -2 24 -8 1944.67 433.193 4
 -2 24 -8 1938.32 358.465 5
 2 24 -10 24753.6 1170.17 1
 -2 24 -10 32041.8 942.602 4
 -2 24 10 30473.8 1127.58 1
 -2 -24 10 30823.7 1023.5 3
 2 24 -10 28204.5 901.883 5
 2 24 10 35359.9 1241.12 1
 -2 24 -10 27705.3 880.312 5
 2 -24 10 29268 943.865 3
 -2 24 12 873.527 661.868 1
 -2 24 -12 -357.007 431.369 4
 2 24 -12 25.844 426.512 4
 2 24 -12 -495.832 366.154 5
 -2 -24 12 165.108 584.579 3
 -2 24 -12 -196.244 360.743 5
 2 -24 12 -446.426 468.665 3
 2 24 12 -1014.56 758.478 1
 2 24 -14 565.669 441.541 4
 -2 -24 14 933.558 635.903 3
 -2 24 -14 715.435 375.492 5
 2 24 14 1252.51 781.205 1
 -2 24 -14 1035.26 462.333 4
 2 24 -14 796.528 384.302 5
 2 -24 14 1389.63 520.478 3
 -2 24 -16 -54.5865 463.788 4
 -2 24 -16 -269.407 377.979 5
 -2 -24 16 8.36579 652.879 3
 -2 24 -18 3975.19 425.444 5
 -2 24 18 4090.75 750.553 1
 2 24 -20 332.719 486.986 4
 -2 24 -20 124.915 513.146 4
 2 24 20 -156.633 769.781 1
 2 24 -20 -483.46 417.825 5
 2 -24 20 155.462 635.459 3
 -2 24 -20 -99.7454 408.908 5
 2 24 -22 3261.8 548.483 4
 2 24 -22 3372.59 485.683 5
 2 -24 22 4141.24 718.618 3
 -2 24 22 4661.57 788.907 1
 2 24 22 5239.94 841.652 1
 -2 -24 22 3454.99 892.444 3
 2 -24 24 -1311.23 719.564 3
 2 24 -24 190.136 537.113 4
 -2 -24 24 -135.29 907.036 3
 2 24 24 309.021 786.8 1
 -2 24 24 946.795 728.527 1
 2 24 -24 282.62 467.697 5
 2 26 0 7619.81 474.35 5
 -2 26 0 5986.7 764.381 1
 2 -26 0 7384.6 392.759 3
 -2 26 0 7219.98 520.341 4
 2 26 0 8046.88 841.121 1
 2 26 2 -539.14 369.024 5
 -2 26 -2 53.6949 701.006 1
 2 26 -2 -32.0826 392.374 4
 2 26 2 546.572 763.922 1
 -2 26 2 914.835 688.35 1
 2 26 2 -95.1781 414.056 4
 2 26 -2 229.588 377.187 5
 2 -26 2 -154.46 310.746 3
 -2 26 -2 -14.0037 428.238 4
 -2 26 -2 -143.184 370.286 5
 2 26 -2 48.662 753.053 1
 2 26 -4 420.475 375.748 5
 -2 26 4 637.597 685.39 1
 -2 26 -4 387.681 459.152 4
 2 26 4 55.1371 394.567 4
 -2 26 -4 576.904 374.076 5
 2 26 4 472.466 370.308 5
 2 26 -4 1482.44 780.205 1
 2 26 4 296.196 763.945 1
 -2 26 -4 574.963 689.497 1
 2 -26 4 872.161 347.826 3
 2 26 -4 235.719 410.759 4
 -2 26 -6 594.585 465.426 4
 2 26 6 -475.966 784.397 1
 -2 26 -6 493.207 742.341 1
 2 -26 6 371.853 370.54 3
 2 26 -6 45.1192 405.374 4
 -2 26 -6 383.4 382.146 5
 2 26 -6 806.272 777.692 1
 -2 26 6 -44.2832 695.457 1
 2 26 -6 253.799 364.98 5
 -2 26 8 14091.5 869.447 1
 -2 26 -8 12840.6 577.757 5
 2 26 8 15209.6 967.189 1
 2 26 -8 11130.8 949.361 1
 2 26 -8 11425.3 566.248 5
 2 -26 8 12479 602.569 3
 -2 26 -8 13603.2 634.558 4
 -2 26 -10 283.419 365.143 5
 2 26 10 194.108 803.941 1
 2 -26 10 252.487 434.125 3
 -2 26 -10 265.311 455.488 4
 2 26 -10 820.993 752.271 1
 -2 -26 10 -211.146 528.22 3
 -2 -26 12 7051.02 646.682 3
 -2 26 -12 5623.35 456.257 5
 -2 26 -12 7376.2 548.173 4
 2 -26 12 6012.39 544.505 3
 -2 26 -14 -10.2786 475.396 4
 -2 26 -14 -293.064 390.186 5
 -2 26 14 -142.467 722.145 1
 -2 -26 14 -250.266 639.478 3
 2 26 -16 925.265 405.475 5
 2 26 16 826.091 826.732 1
 2 26 -16 719.955 480.587 4
 2 26 -18 -318.301 500.45 4
 2 -26 18 -630.721 609.288 3
 2 26 18 1282.33 826.615 1
 2 26 -18 -519.14 424.217 5
 -2 26 18 365.961 773.03 1
 2 26 -20 3466.57 568.097 4
 2 26 20 5012.65 848.367 1
 -2 -26 20 2673.01 874.402 3
 -2 26 -20 1818.32 577.235 4
 2 26 -20 3170.01 469.784 5
 2 -26 20 2992.45 666.044 3
 -2 26 20 4580.06 773.951 1
 2 28 0 -225.949 831.23 1
 2 28 -2 4035.44 837.681 1
 -2 28 -2 4383.34 459.841 5
 2 28 2 4582.3 840.813 1
 2 -28 4 -32.5711 364.401 3
 -2 28 -4 18.6673 393.876 5
 2 28 4 -258.469 813.269 1
 2 28 -4 482.095 795.711 1
 2 28 6 2151.46 845.272 1
 2 28 -6 1958.52 832.59 1
 2 28 -8 28.7646 414.22 5
 2 28 -8 -177.958 444.581 4
 -2 28 8 749.043 706.473 1
 2 -28 8 -223.494 434.058 3
 -2 28 10 6347.02 793.699 1
 2 -28 10 6060.75 548.729 3
 2 28 -10 7279.6 498.439 5
 2 28 -10 7311.3 527.687 4
 2 28 -12 -161.112 446.989 4
 -2 28 12 -778.323 750.227 1
 2 28 -12 244.555 412.805 5
 2 28 12 750.194 807.494 1
 2 28 -14 190.545 418.13 5
 -2 28 -14 445.688 517.623 4
 2 -28 14 234.853 520.514 3
 2 28 -14 133.27 450.304 4
 -2 28 14 839.325 784.385 1
 2 28 14 109.457 846.572 1
 -2 28 16 8.99116 720.815 1
 2 28 -16 148.197 490.592 4
 -2 28 -16 -516.04 425.44 5
 -2 28 -16 -16.8807 528.385 4
 2 -28 16 -284.265 578.569 3
 2 28 16 -1237 888.616 1
 2 28 -16 200.406 428.695 5
 -2 -28 16 34.5602 669.883 3
 -2 28 -18 905.544 584.206 4
 2 -28 18 2949.85 671.674 3
 2 28 -18 2039.47 452.872 5
 -2 28 -18 1918.28 463.603 5
 -2 28 18 2145.6 758.855 1
 2 28 18 2623.13 926.211 1
 -2 -28 18 2058.07 755.359 3
 -2 30 0 5774.65 810.573 1
 2 30 0 5986.58 489.832 5
 2 30 -2 -39.6302 417.607 5
 -2 30 -2 -478.001 438.872 5
 2 30 -2 -141.326 476.373 4
 2 30 2 122.848 407.943 5
 -2 30 -2 -522.269 505.016 4
 -2 30 2 -983.871 720.203 1
 2 30 2 83.4605 431.726 4
 -2 30 -2 -262.417 777.331 1
 -2 30 -4 146.843 442.666 5
 -2 30 4 638.643 711.189 1
 -2 30 -4 120 512.404 4
 2 30 -4 313.433 444.118 5
 -2 30 -4 786.618 804.563 1
 2 30 -4 680.562 488.271 4
 2 30 -6 -1121.84 492.918 5
 2 30 6 90.8641 858.947 1
 -2 30 6 -881.082 745.112 1
 2 30 -6 -435.694 541.131 4
 -2 30 -6 768.74 803.636 1
 -2 30 -6 14.7785 418.559 5
 -2 30 -6 38.5757 531.121 4
 -2 30 -8 1009.66 555.681 4
 2 30 -8 1785.27 509.003 4
 2 30 8 2811.52 890.186 1
 -2 30 8 2971.65 756.469 1
 -2 30 -8 2254.78 807.855 1
 2 30 -8 2406.09 458.745 5
 -2 30 -8 2071.75 451.013 5
 2 30 10 460.955 846.829 1
 -2 30 -10 -198.527 526.859 4
 -2 30 -10 -196.547 440.553 5
 2 -30 10 648.561 470.653 3
 -2 30 10 9.3326 747.951 1
 2 30 -10 213.13 436.995 5
 2 30 -10 4.78406 477.24 4
 -2 30 -10 10.1735 828.268 1
 -2 30 -12 440.601 553.169 4
 -2 30 -12 1310.5 463.559 5
 2 30 -12 2132.6 453.275 5
 2 30 -12 1166.15 488.581 4
 2 -30 12 2273.25 540.046 3
 -2 30 12 3441.44 801.547 1
 2 30 12 1972.32 900.059 1
 -2 32 0 -656.159 770.872 1
 2 32 0 -676.201 489.401 5
 2 32 0 783.923 886.329 1
 2 32 0 -151.621 510.162 4
 2 32 -2 2301.29 557.555 4
 2 32 -2 2582.69 491.978 5
 -2 32 2 979.561 767.79 1
 2 32 2 3679.48 919.24 1
 2 32 -2 1933.89 938.385 1
 -2 32 -2 2010.5 806.137 1
 2 32 -4 141.281 534.539 4
 -2 32 -4 -355.984 525.034 4
 -2 32 4 -233.254 767.44 1
 2 32 4 307.321 903.699 1
 -2 32 -4 -51.2702 441.078 5
 -2 32 -4 265.814 791.892 1
 2 32 -4 645.358 452.346 5
 3 -1 1 18511.3 433.904 2
 3 1 -1 16718.1 447.095 5
 3 -1 -1 18457.9 433.168 2
 3 1 -1 18237.5 447.393 3
 3 1 1 18407 432.566 5
 3 1 1 16477.6 438.132 3
 3 -1 1 18156.1 449.002 3
 3 -1 -1 15796.8 445.602 5
 3 -1 -1 17987.4 449.102 3
 3 1 1 19272.1 448.871 1
 3 -1 -3 422300 9657.32 5
 3 1 3 436225 9657.61 1
 3 1 -3 431821 9655 5
 3 -1 -3 431552 9640.78 2
 3 1 3 369957 9636.38 3
 -3 1 3 438173 9656.39 1
 3 -1 -3 449509 9648.95 3
 3 -1 3 437887 9656.04 1
 3 1 3 383322 9629.24 5
 3 -1 3 423266 9649.1 3
 3 1 -3 420104 9636.34 2
 3 1 -3 433914 9650.41 3
 -3 1 5 34603.2 868.151 1
 3 1 -5 35153.2 845.748 2
 -3 1 -5 31961.5 830.915 4
 3 -1 -5 37400.7 845.927 2
 -3 -1 5 34359.4 839.268 1
 3 -1 -5 34760.1 853.608 3
 3 1 -5 37575.2 871.317 5
 3 1 5 32461.6 842.047 3
 3 1 -5 36879.9 862.995 3
 3 1 5 36299.3 824.749 4
 3 -1 -5 35900.6 873.252 5
 3 -1 5 33625.1 860.43 3
 3 1 5 34719.3 877.493 1
 3 -1 5 33469.4 873.829 1
 -3 1 -7 30488 799.829 4
 -3 1 -7 32478.8 800.688 5
 3 1 7 32210.1 856.569 1
 3 -1 -7 32050.2 830.851 3
 -3 -1 7 35759.2 817.436 1
 -3 1 7 33303.9 842.879 1
 3 -1 7 30853.7 837.575 3
 3 -1 7 32762.6 852.756 1
 3 1 7 32477.3 825.579 3
 3 1 -7 34128.9 843.341 5
 3 -1 -7 34560.7 815.239 2
 3 -1 -7 36577.5 849.694 5
 -3 1 -9 725.685 172.85 5
 3 1 -9 796.076 216.024 5
 3 -1 -9 988.426 236.415 5
 3 1 -9 819.172 191.527 4
 -3 1 -9 733.164 152.751 4
 -3 -1 9 784.11 202.581 1
 3 -1 -9 780.429 153.822 2
 -3 -1 -9 714.63 140.414 4
 -3 1 9 723.077 233.673 1
 3 1 9 813.029 256.177 1
 3 -1 9 729.479 238.115 1
 3 -1 -9 639.753 163.639 3
 3 -1 9 697.741 236.981 3
 3 1 9 764.678 219.05 3
 -3 -1 -11 8116.68 274.75 4
 3 1 -11 8449.07 312.291 4
 -3 -1 11 8424.48 328.088 1
 -3 1 -11 8025.57 281.963 4
 -3 1 11 8650.54 356.31 1
 3 1 11 7773.01 379.952 1
 3 1 -11 7869.85 335.302 5
 3 -1 -11 8329.19 350.842 5
 3 -1 11 8508.22 393.154 3
 3 1 11 8739.97 380.73 3
 3 -1 11 7818.38 369.419 1
 3 -1 -11 8310.66 314.937 4
 -3 1 -11 7663.47 299.506 5
 -3 -1 -11 7648.26 314.527 5
 -3 -1 -13 47344.9 1228.1 5
 -3 1 -13 49488.9 1202.77 4
 -3 -1 13 50889.1 1237.05 1
 -3 -1 -13 48133.6 1198.37 4
 -3 1 13 49319.8 1255.69 1
 3 1 13 46344.5 1283 3
 3 -1 13 48165.8 1302.23 3
 -3 1 -13 49715.3 1222.19 5
 -3 1 -15 139720 3390.32 4
 -3 -1 -15 141873 3389.67 4
 3 1 15 147148 3465.66 1
 3 1 -15 143826 3406.22 4
 -3 1 15 143820 3434.77 1
 3 -1 15 145290 3454.77 1
 -3 1 -15 142740 3409.4 5
 3 1 15 140982 3474.03 3
 3 -1 15 139083 3489.32 3
 -3 -1 -15 142708 3420.24 5
 3 -1 -15 148798 3438.31 5
 3 1 -15 144773 3428.82 5
 -3 -1 15 142317 3416.62 1
 3 -1 -17 115106 2703.65 5
 3 1 -17 112092 2673.49 4
 -3 -1 17 109500 2685.87 1
 3 -1 17 109270 2720.62 1
 -3 1 -17 111279 2676.41 5
 3 1 17 110242 2731.38 1
 3 -1 -17 111699 2670.7 4
 3 1 -17 105759 2690.33 5
 3 1 19 8021.72 510.147 1
 -3 1 -19 7657.67 397.284 4
 3 -1 19 8198.38 611.307 3
 -3 1 19 8259.14 490.396 1
 3 -1 -19 8584.66 470.865 5
 3 -1 -19 7610.83 417.056 4
 3 -1 19 8648.36 504.744 1
 3 1 -19 8687.24 448.234 5
 -3 1 -21 6168.36 430.771 5
 -3 -1 21 7298.24 467.726 1
 3 -1 -21 7444.7 429.633 4
 3 1 21 6956.89 533.613 1
 3 -1 -21 6479.74 477.71 5
 3 1 -21 6451.26 413.279 4
 3 -1 21 6759.35 501.97 1
 3 1 21 5656.43 623.154 3
 -3 1 21 7248.21 504.924 1
 -3 -1 -21 6316.03 463.444 5
 3 1 -21 6100.25 450.814 5
 -3 1 23 26822.8 896.427 1
 3 -1 23 27715.3 1063.07 3
 -3 -1 -23 26905.6 863.556 5
 -3 -1 23 27372.6 885.351 1
 3 -1 23 28502.6 927.993 1
 3 1 23 25928.8 1044.27 3
 3 1 -23 27378.4 866.551 5
 -3 1 -23 25070.3 843.63 5
 3 1 23 27491.3 929.574 1
 3 1 -25 22024.9 790.372 5
 -3 1 25 23015 835.45 1
 3 -1 25 22038.5 1031.62 3
 3 1 25 21408.3 1004.08 3
 3 1 -25 21200.4 763.907 4
 -3 -1 25 20643.4 806.855 1
 -3 -1 -25 21764.3 802.756 5
 3 1 25 21651.1 866.584 1
 -3 1 -25 21771.9 783.01 5
 3 -1 -25 20999.5 747.097 4
 3 -1 25 23763.2 867.36 1
 3 -1 -25 21378.2 782.904 5
 -3 -1 27 6057.81 569.398 1
 -3 1 27 6098.84 603.999 1
 3 -1 27 7950.02 657.865 1
 3 1 27 6834.15 843.782 3
 3 1 -27 6247.93 524.772 4
 3 -1 -27 6418.84 519.372 4
 -3 1 -27 7734.46 577.612 5
 3 1 27 7435.17 665.346 1
 3 1 -27 6669.44 558.737 5
 3 -1 -27 6076.97 525.541 5
 3 -1 27 7034.25 857.599 3
 -3 -1 -27 6204.06 580.908 5
 3 1 29 -33.4639 826.288 3
 3 1 29 662.506 619.2 1
 3 -1 29 -269.932 835.988 3
 3 1 -29 231.189 469.066 4
 3 -1 -29 983.657 491.045 4
 3 -1 29 941.468 611.057 1
 -3 -1 29 359.092 530.67 1
 -3 1 29 866.065 586.161 1
 3 -1 -29 -18.9851 504.064 5
 -3 -1 -29 257.963 529.983 5
 3 1 -29 576.451 505.094 5
 -3 1 -29 -495.869 538.33 5
 -3 -1 31 86.8105 565.68 1
 -3 -1 -31 532.584 553.231 5
 3 -1 -31 -100.811 500.107 4
 3 -1 31 947.028 640.213 1
 3 1 -31 367.766 494.541 4
 -3 1 31 364.301 615.138 1
 -3 1 -31 427.801 562.07 5
 3 -1 31 1258.7 889.041 3
 3 -1 33 4836.53 964.003 3
 3 1 33 6691.98 733.508 1
 -3 -1 33 5317.91 649.899 1
 -3 -1 -33 5531.56 641.928 5
 3 -1 -33 5764.98 637.598 5
 -3 1 33 6217.4 690.28 1
 3 -1 33 6929.38 718.026 1
 3 1 -33 5794.8 615.609 5
 3 -1 -35 11106.7 733.45 5
 3 -1 35 8903.22 790.855 1
 3 1 -35 10099.8 713.198 5
 3 1 35 10028.4 812.569 1
 3 -3 1 46701.6 1192.51 2
 3 -3 -1 51020.5 1191.56 2
 3 3 1 50967.9 1190.92 5
 3 3 -1 51162.7 1196.03 3
 3 3 -1 52508.1 1197.52 5
 3 -3 -1 51037.4 1200.47 3
 3 -3 1 51603.8 1202.34 3
 3 3 1 51458 1203.73 1
 3 3 1 48295.2 1183.4 3
 3 3 3 5503.34 256.838 1
 3 -3 -3 6225.4 201.038 3
 -3 3 -3 5839.54 210.02 4
 3 -3 3 5588.27 213.148 3
 3 3 -3 6108.27 223.883 5
 3 3 3 5736.35 191.163 5
 3 -3 -3 6245.92 191.709 2
 3 3 3 5224.97 158.611 3
 3 -3 3 5710 199.233 2
 -3 3 3 6125.13 326.776 1
 -3 3 -5 249571 5806.29 4
 3 -3 -5 253867 5815.08 2
 3 3 -5 249469 5808.93 4
 3 -3 5 247397 5831.29 3
 3 3 5 256552 5841.95 1
 3 -3 -5 267204 5816.71 3
 -3 3 5 257996 5840.94 1
 3 3 -5 258664 5827.16 5
 3 3 5 255416 5793.75 3
 -3 3 -5 234443 5787.89 5
 3 3 5 248371 5789.73 4
 3 -3 5 252366 5830.25 1
 -3 3 -7 17389.4 485.717 4
 3 -3 -7 17717.5 483.716 2
 -3 3 7 18719.6 557.912 1
 3 3 -7 18086.4 496.429 4
 3 3 7 17747.6 553.406 1
 3 3 7 19710.7 480.837 3
 3 -3 -7 17918.9 486.085 3
 3 -3 7 17254.7 526.064 3
 -3 3 -7 18613.9 465.326 5
 3 3 -7 18358.3 522.704 5
 3 -3 7 17861 521.569 1
 -3 -3 7 19736.7 466.911 1
 -3 -3 9 36094.3 850.63 1
 3 -3 9 33044.3 898.523 1
 -3 3 -9 32571.6 852.144 4
 3 3 9 30709.9 916.513 1
 3 3 9 36137.2 877.365 3
 3 -3 -9 35771.7 865.184 3
 -3 3 -9 34364.7 847.301 5
 3 3 -9 32469.4 889.3 5
 -3 3 9 33261.9 908.644 1
 3 -3 9 33906 921.238 3
 3 3 -9 32176.7 866.457 4
 -3 -3 -9 37615.7 836.893 4
 3 -3 -9 34517.5 859.219 2
 3 -3 -9 34101.6 904.585 5
 3 -3 -11 1463.17 264.697 5
 -3 -3 -11 1251.27 157.55 4
 3 -3 11 1161.44 245.884 1
 3 3 -11 955.376 210.561 4
 3 -3 -11 1342.33 165.914 2
 3 -3 11 1590.2 300.202 3
 -3 -3 11 959.545 189.799 1
 -3 3 11 956.713 278.023 1
 3 3 11 987.752 287.744 1
 -3 3 -11 1044.83 189.794 4
 -3 3 -11 1167.44 190.5 5
 3 3 -11 972.664 234.01 5
 3 -3 -11 1258.53 180.664 3
 3 3 11 1615.86 264.36 3
 -3 -3 -13 123907 2799.46 4
 -3 3 13 116911 2859.82 1
 -3 3 -13 113770 2805.95 4
 -3 3 -13 116305 2809.74 5
 -3 -3 13 125384 2817.87 1
 3 -3 13 116041 2895.77 3
 3 3 13 110805 2858.92 3
 -3 -3 15 147520 3475.77 1
 3 -3 15 144818 3514.15 1
 -3 3 -15 136578 3462.61 4
 -3 3 15 139029 3515.64 1
 3 3 -15 149693 3481.2 4
 3 3 -15 152654 3503.64 5
 -3 3 -15 143917 3471.59 5
 3 -3 -15 153876 3520.88 5
 3 3 15 139268 3531.44 1
 -3 -3 -15 153338 3458.02 4
 -3 -3 17 38450.5 1007.75 1
 3 3 -17 38734.9 1005.89 4
 3 3 17 37959.3 1090.45 1
 3 -3 -17 36728.9 992 4
 -3 3 -17 36135.5 999.836 5
 -3 3 -17 34231.6 979.373 4
 3 -3 17 37729.2 1055.39 1
 3 -3 17 39545 1152.8 3
 3 3 -17 39735.6 1034.01 5
 3 -3 -17 39460.5 1058.31 5
 3 3 19 4119.91 469.261 1
 3 -3 19 380.167 572.162 3
 -3 -3 -19 4902.76 423.389 5
 -3 3 -19 3201.02 340.917 4
 3 -3 19 1574.94 436.817 1
 3 3 -19 5153.34 373.919 4
 3 -3 -19 4224.71 356.244 4
 3 -3 -19 4198.95 421.194 5
 3 3 -19 4229.8 373.907 5
 -3 3 19 4328.14 463.758 1
 3 3 -21 7480.29 448.583 4
 -3 3 21 6944.97 584.838 1
 3 3 -21 6557.77 456.793 5
 -3 -3 21 7908.49 455.616 1
 3 -3 -21 6917.49 526.703 5
 -3 -3 -21 6370.28 502.477 5
 3 3 21 6990.86 558.201 1
 -3 -3 23 22133.1 761.795 1
 3 3 -23 23190 755.422 4
 3 3 -23 22465.9 769.425 5
 -3 3 -23 21723.6 762.619 5
 -3 3 23 23962.5 871.669 1
 3 3 23 22901.6 873.34 1
 -3 -3 -23 23713.2 803.213 5
 3 -3 23 22373.6 820.155 1
 3 3 25 14388.7 761.504 1
 3 -3 -25 14152.7 608.713 4
 -3 3 25 15009.1 740.75 1
 3 -3 -25 15282.6 671.996 5
 3 3 -25 13820.8 614.943 4
 3 -3 25 14060.2 908.013 3
 -3 -3 25 13936.8 648.649 1
 3 3 -25 14600.4 645.665 5
 -3 3 -25 13820.2 634.104 5
 -3 -3 -25 14862.4 684.422 5
 3 -3 25 13710.2 700.097 1
 -3 3 -27 5722.63 548.739 5
 3 -3 -27 6275.55 511.369 4
 3 3 -27 6459.92 515.111 4
 -3 3 27 5553.3 606.288 1
 3 3 -27 6388.17 550.795 5
 3 -3 -27 6991.17 572.401 5
 -3 -3 27 6454.97 554.343 1
 3 -3 27 5977.82 863.955 3
 -3 -3 -27 6185.43 587.727 5
 3 3 27 6482.31 678.76 1
 3 -3 27 6502.93 618.683 1
 -3 -3 -29 294.855 553.646 5
 3 -3 29 634.423 856.47 3
 3 3 -29 766.128 480.2 4
 3 -3 -29 221.902 478.886 4
 -3 -3 29 522.682 506.444 1
 3 3 29 548.054 656.467 1
 3 -3 29 496.714 588.778 1
 -3 3 29 1366.35 596.17 1
 -3 3 -29 53.1487 530.938 5
 3 3 -29 761.721 503.853 5
 3 -3 -29 -92.5289 517.436 5
 3 3 -31 1119.53 544.39 4
 -3 -3 31 3383.68 558.772 1
 3 -3 31 1641.52 630.728 1
 -3 3 31 2503.41 639.583 1
 3 -3 31 1970.19 910.821 3
 3 -3 -31 2906.92 537.903 4
 -3 3 -31 2502.02 577.082 5
 -3 -3 -31 2744.24 618.592 5
 -3 3 33 6483.25 754.448 1
 3 3 -33 7360.09 641.154 5
 3 -3 33 6436.73 1026.91 3
 -3 -3 -33 6642.52 662.606 5
 3 3 33 6772.48 760.853 1
 3 -3 33 6215.11 718.46 1
 3 -3 -33 6529.97 661.436 5
 3 3 35 3315.39 737.334 1
 3 -3 35 2457.52 666.778 1
 3 3 -35 2914.56 623.336 5
 3 -3 -35 3100.07 661.429 5
 3 5 1 4896.95 245.082 1
 3 5 -1 3975.63 156.218 4
 3 5 -1 4613.1 132.465 2
 3 -5 -1 4624.93 177.966 2
 3 5 -1 4490.62 188.664 5
 3 5 1 4960.52 183.377 5
 3 -5 1 4241.48 193.122 3
 3 -5 -1 4404.31 181.557 3
 3 5 -1 4179.4 218.805 1
 3 5 -3 89268.9 2144.82 4
 3 -5 -3 93084.3 2155.2 2
 -3 5 -3 92298.2 2139.19 5
 3 -5 3 94768.6 2159.5 2
 3 5 3 89141.9 2153.66 5
 3 -5 -3 95031.6 2154.61 3
 3 5 3 88729.6 2183.47 1
 -3 5 -3 98849.4 2164.29 4
 3 5 -3 93342.1 2161.75 5
 3 -5 3 94392.2 2168.97 3
 -3 5 3 92948.3 2216.89 1
 -3 5 5 6813.91 374.655 1
 3 -5 -5 7516.85 244.593 3
 3 -5 5 6877.36 295.517 3
 -3 5 -5 7423.43 270.426 4
 3 -5 -5 7913.34 248.215 2
 3 -5 5 8133.94 265.095 2
 3 5 -5 7111.49 271.081 5
 3 5 5 7884.39 220.721 4
 3 5 5 7323.63 344.025 1
 -3 5 -5 7394.63 214.929 5
 -3 -5 5 6999.82 232.161 2
 -3 5 -7 156233 3447.02 4
 -3 -5 7 148859 3444.22 2
 3 -5 7 138413 3456.64 2
 3 5 7 148440 3498.47 1
 3 -5 -7 149712 3443.05 3
 3 5 7 141073 3413.96 3
 3 -5 7 147983 3479.53 3
 3 5 -7 150667 3462.28 5
 -3 5 7 148864 3488.72 1
 3 -5 -7 145951 3445.55 2
 3 5 -7 149298 3444.88 4
 -3 5 -7 145598 3422.56 5
 3 -5 9 940.993 220.98 1
 -3 5 -9 784.897 142.727 5
 3 -5 9 959.271 260.152 3
 -3 5 9 884.088 282.623 1
 -3 5 -9 876.358 187.979 4
 3 5 -9 866.226 197.37 4
 3 -5 -9 1044.14 146.562 3
 3 5 9 1000.79 174.007 3
 3 5 9 762.267 285.696 1
 3 -5 -9 911.721 149.224 2
 3 5 -9 914.834 207.966 5
 -3 -5 9 828.922 137.036 1
 -3 5 -11 39716.1 1011.38 4
 3 -5 -11 40649.2 1013.8 2
 -3 -5 11 41416 1000.53 1
 3 -5 -11 38562.1 1008.06 3
 -3 5 -11 38928.8 1001.62 5
 -3 5 11 40666.7 1084.27 1
 3 5 11 38643.3 1096.18 1
 3 -5 11 39931.4 1093.48 3
 3 5 11 40920.9 1031.98 3
 -3 5 -13 95937.5 2272.72 4
 -3 5 13 98081.9 2338.29 1
 -3 -5 -13 95000.9 2252.29 4
 -3 -5 13 96167.3 2261.34 1
 -3 5 -13 90233.2 2262.68 5
 3 -5 15 40862.2 1120.35 3
 -3 -5 -15 36894.8 961.19 4
 3 5 15 36428.4 1095.27 1
 -3 5 -15 37044.7 978.931 5
 -3 -5 15 35908.3 969.429 1
 3 -5 15 38990 1032.87 1
 3 5 -15 39407.6 1000.93 4
 -3 5 -15 35467.2 975.778 4
 3 5 -15 38433.3 1019.26 5
 3 -5 -15 41945.4 1052.42 5
 3 5 -17 24895.9 734.342 4
 -3 5 -17 23019.9 711.667 4
 3 5 17 25589.8 863.783 1
 -3 -5 17 23520.1 709.451 1
 3 -5 -17 26553 728.122 4
 -3 5 17 24165.5 808.244 1
 3 5 -17 25274.7 756.201 5
 -3 5 -17 24315 719.36 5
 3 -5 17 26670.3 903.395 3
 3 -5 -17 27657.1 805.897 5
 3 -5 17 27273.6 791.389 1
 3 -5 -19 3528.76 369.757 4
 3 5 -19 4581.2 366.438 4
 3 -5 19 3882.05 427.951 1
 3 -5 -19 3929.77 470.956 5
 3 5 -19 4022.25 374.256 5
 3 5 19 3908.63 486.719 1
 -3 5 -19 3880.24 368.912 4
 -3 5 19 3144.51 518.508 1
 3 -5 19 3562.41 609.574 3
 3 -5 21 4351.21 535.644 1
 -3 -5 -21 4707.16 462.996 5
 -3 5 -21 4102.06 458.273 5
 3 5 21 3963.44 500.985 1
 3 5 -21 4726.53 399.508 4
 3 5 -21 4526.15 405.022 5
 -3 -5 21 5019.95 386.478 1
 -3 5 -23 13329 573.374 5
 3 5 23 11196.6 671.414 1
 -3 5 23 12208.6 708.175 1
 3 5 -23 13015.6 570.803 4
 3 5 -23 13663.8 589.723 5
 3 -5 23 13105.9 627.761 1
 -3 -5 -23 12806.9 634.21 5
 -3 -5 23 13034.6 559.028 1
 -3 -5 -25 14705 709.257 5
 3 -5 -25 13206.2 599.063 4
 3 5 25 14035.3 766.879 1
 3 5 -25 15934.3 648.465 4
 -3 -5 25 13069.8 623.31 1
 -3 5 -25 13832.1 631.297 5
 -3 5 25 14063.3 765.42 1
 3 -5 25 14454.6 912.547 3
 3 -5 -25 16645 708.724 5
 3 5 -25 14311.6 654.942 5
 3 -5 25 14255.4 690.165 1
 -3 -5 27 4486.81 500.853 1
 3 -5 27 5817.59 603.968 1
 3 5 -27 6065.41 536.164 4
 3 5 27 5666.99 666.456 1
 -3 5 27 5650.31 657.762 1
 -3 5 -27 5064.55 531.567 5
 3 -5 -27 4931.18 488.982 4
 3 -5 -27 5708.92 582.662 5
 3 5 -27 5615.91 529.978 5
 -3 -5 -27 6427.66 607.564 5
 3 -5 27 5298.77 848.511 3
 3 -5 -29 113.016 537.015 5
 3 5 -29 1200.48 517.133 4
 -3 -5 -29 951.251 577.068 5
 3 -5 29 807.539 577.509 1
 -3 -5 29 1465.64 486.005 1
 3 -5 -29 1500.81 484.88 4
 -3 5 29 987.098 630.343 1
 3 5 29 1402.51 649.13 1
 3 5 -29 1721.65 508.458 5
 3 -5 29 1071.47 883.008 3
 -3 5 -29 1258.9 522.264 5
 -3 -5 -31 2858.78 610.532 5
 3 5 -31 641.568 547.59 4
 -3 5 31 1232.21 639.267 1
 3 -5 31 1135.13 948.69 3
 3 -5 33 4339.88 701.414 1
 3 5 33 3374.63 719.722 1
 3 -5 -33 2226.16 645.673 5
 -3 5 33 3982.61 731.305 1
 3 5 -33 3352.36 586.869 5
 -3 -5 -33 3475.09 626.745 5
 3 5 35 8335.02 829.828 1
 -3 5 35 7947.44 821.158 1
 3 5 -35 7436.25 686.584 5
 3 -5 35 7368.52 1123.19 3
 3 -5 -35 7576.07 717.749 5
 3 -5 35 8554.76 772.39 1
 3 7 1 1296.3 116.282 4
 3 7 1 1117.38 256.749 1
 -3 7 -1 1193.1 194.739 4
 3 -7 1 1256.89 149.915 3
 3 -7 1 1166.65 135.906 2
 3 -7 -1 1122.35 137.467 3
 3 7 1 1228.29 157.564 5
 3 7 -1 1150.03 249.127 1
 3 -7 -1 1237.81 136.594 2
 3 7 -1 1057.59 131.481 4
 3 7 3 12116.2 323.202 4
 3 7 3 11862.2 316.502 2
 3 7 -3 12081.3 362.274 5
 3 -7 -3 13074.3 350.479 2
 -3 7 3 11583.8 496.618 1
 3 -7 3 12207.6 355.742 2
 3 7 -3 11935.1 433.485 1
 3 7 3 11604.4 358.518 5
 3 -7 -3 13167.5 345.113 3
 3 -7 3 11802.7 374.72 3
 -3 7 -3 11934 336.915 5
 -3 -7 3 12621.8 319.534 2
 -3 7 -3 13412.2 385.86 4
 3 7 -3 11164.8 343.292 4
 3 7 3 12008.3 444.066 1
 -3 7 -5 123900 2814.51 4
 3 7 5 113016 2787.25 4
 -3 -7 5 124413 2796.74 2
 3 -7 5 119802 2816.46 2
 3 7 -5 117654 2802.32 4
 3 7 5 113320 2806.31 5
 3 -7 -5 120357 2799.85 3
 -3 7 5 118592 2870.52 1
 3 7 5 112161 2847.44 1
 3 -7 5 124887 2838.81 3
 3 7 -5 118491 2814.51 5
 -3 7 -5 121008 2789.45 5
 3 -7 -5 121126 2811.8 2
 3 7 -7 5783.45 253.863 4
 -3 -7 7 5590.54 221.157 2
 3 -7 7 4895.5 240.137 2
 -3 7 7 5896.01 371.606 1
 3 -7 -7 5980.12 212.149 3
 3 -7 -7 5829.58 229.987 2
 3 7 7 4582.13 348.464 1
 3 -7 7 4796.7 281.282 3
 -3 7 -7 5564.05 199.367 5
 3 7 -7 5287.26 254.501 5
 -3 7 -7 5699.27 255.549 4
 -3 7 -9 10573.3 346.688 4
 -3 -7 -9 10054.6 294.203 4
 3 -7 9 8387.12 336.61 2
 -3 -7 9 9844.49 322.344 2
 3 -7 -9 10006.6 300.592 3
 3 7 9 8676.89 441.922 1
 3 -7 -9 9592.38 313.877 2
 -3 7 9 9217.16 437.142 1
 -3 7 -9 9855.16 289.014 5
 3 7 9 8296.21 264.356 3
 3 -7 9 8766.38 404.913 3
 -3 -7 -11 10680.8 328.97 4
 -3 -7 11 9758.36 361.3 2
 -3 7 -11 10050.8 364.399 4
 -3 7 -11 9893.62 326.934 5
 -3 7 11 10163.8 471.352 1
 3 -7 -11 9661.4 320.877 3
 -3 7 -13 21982.4 638.006 4
 3 7 -13 23565.4 656.883 4
 3 7 13 23753.1 764.071 1
 -3 -7 -13 22160.4 609.885 4
 3 -7 13 22623.2 750.952 3
 3 7 -13 25096.8 681.031 5
 -3 7 -13 21580.7 617.423 5
 -3 -7 13 21892.8 612.33 1
 3 -7 13 25018.1 688.51 1
 3 7 -15 56985.7 1424.98 5
 3 7 15 56042.2 1505.1 1
 3 -7 -15 53900 1382 3
 3 7 -15 56898.1 1406.39 4
 -3 7 -15 52498.2 1390.43 4
 -3 -7 15 53801.7 1373.27 1
 -3 7 15 57618.5 1488.28 1
 -3 -7 -15 53023.2 1366.39 4
 3 -7 15 59222.4 1435.81 1
 -3 7 -15 56339.4 1384.4 5
 3 -7 15 61569.3 1524.81 3
 3 -7 -15 56450.3 1387.91 2
 -3 7 -17 17841.9 586.037 4
 3 -7 17 20100.6 770.269 3
 -3 -7 17 16769.9 553.03 1
 3 7 -17 17079.1 618.06 5
 -3 7 17 17783.1 699.097 1
 3 -7 -17 18934.4 593.562 4
 3 -7 17 18516.2 636.976 1
 3 7 17 16801.5 724.039 1
 3 7 -17 21001.7 619.02 4
 3 7 -19 1877.96 361.334 4
 3 -7 -19 -251.122 430.967 4
 -3 7 19 422.163 578.309 1
 3 -7 19 1584.56 393.275 1
 -3 7 -19 2347.48 343.907 5
 3 -7 19 2702.87 592.138 3
 3 7 19 2060.03 502.348 1
 3 7 -19 2439.71 366.158 5
 3 -7 21 2132.93 433.568 1
 3 7 -21 2153.39 405.541 4
 -3 -7 21 1555.05 333.495 1
 3 7 -21 1885.32 385.033 5
 3 7 21 1881.86 526.361 1
 -3 7 -21 1463.76 367.303 5
 3 -7 21 2651.4 645.009 3
 3 7 -23 15546.4 643.461 4
 3 -7 -23 14011.9 613.886 4
 3 7 -23 14833.6 637.506 5
 3 7 23 15358 770.532 1
 3 -7 23 16910.6 677.23 1
 -3 -7 23 14659.1 591.469 1
 -3 7 -23 16035 620.684 5
 -3 7 23 15499.4 793.596 1
 3 -7 -23 17162.2 730.877 5
 3 -7 23 15529.7 879.688 3
 3 7 -25 9492.54 574.01 4
 3 -7 -25 9138.55 528.525 4
 -3 -7 -25 7743.62 601.759 5
 -3 7 25 8991.07 668.784 1
 3 7 25 8841.58 685.957 1
 3 -7 25 8998.17 832.718 3
 -3 -7 25 8182.49 508.121 1
 3 -7 25 10231.8 606.966 1
 3 -7 -25 10347 644.443 5
 -3 7 -25 9103.76 543.888 5
 3 7 -25 9044.84 564.447 5
 3 -7 27 18797.6 1083.77 3
 3 7 -27 20088.1 763.345 5
 3 -7 -27 17930.8 709.798 4
 3 7 27 18893 876.805 1
 -3 7 -27 19241 747.443 5
 3 7 -27 19722 775.726 4
 3 -7 27 19827.4 805.885 1
 -3 7 27 17896.2 875.543 1
 -3 -7 -27 19641.9 831.377 5
 -3 -7 27 17431.5 711.653 1
 3 -7 -29 376.297 476.478 4
 3 -7 29 584.199 567.867 1
 3 7 -29 1411.32 541.308 4
 -3 7 -29 470.917 504.049 5
 3 7 29 1323.67 668.142 1
 3 -7 -29 195.593 585.6 5
 -3 -7 -29 624.546 601.395 5
 3 7 -29 1236.38 505.552 5
 -3 7 29 1288.24 662.21 1
 3 -7 29 1620.09 878.519 3
 -3 -7 -31 635.022 611.03 5
 3 7 -31 217.713 543.375 4
 -3 7 31 1267.48 689.125 1
 3 -7 31 -1067.77 955.327 3
 -3 -7 -33 7873.41 722.806 5
 3 -7 33 6845.98 826.972 1
 3 7 33 8532.74 801.451 1
 3 -7 -33 8471.88 700.771 5
 3 7 -33 8478.94 660.5 5
 -3 -7 -35 4421.4 696.313 5
 3 -7 35 4894.85 691.509 1
 3 7 -35 4554.21 644.871 5
 -3 7 35 2968.44 748.406 1
 3 -7 -35 4729.57 691.199 5
 3 7 35 4542.38 822.422 1
 3 -7 35 3934.63 1066.9 3
 3 9 -1 2337.39 179.277 5
 3 9 1 2490.21 154.585 4
 -3 -9 1 2568.94 127.664 2
 3 9 -1 2507.12 161.682 4
 3 -9 1 2415.69 167.984 2
 3 9 -1 2534.68 309.276 1
 3 9 1 2332.49 308.557 1
 3 -9 -1 2660.95 165.643 2
 -3 9 -1 2878.65 176.95 5
 3 -9 -1 2784.47 163.265 3
 -3 9 -1 2788.77 220.073 4
 3 -9 1 2695.26 175.856 3
 3 9 1 2609.87 186.917 5
 -3 -9 -1 2745.35 182.338 3
 -3 9 -3 37544.9 878.172 4
 -3 9 -3 36255.9 849.662 5
 3 -9 -3 36136.9 857.768 2
 -3 -9 3 37194.3 836.445 2
 3 -9 3 34679.1 861.177 2
 3 9 -3 35295.4 930.248 1
 3 -9 3 33332.6 870.124 3
 3 9 -3 33509.9 860.776 5
 3 -9 -3 36166.8 847.468 3
 3 9 3 33580.3 836.733 4
 3 9 3 35390.1 869.095 5
 -3 -9 -3 31418.9 813.743 3
 3 9 -3 31909.3 841.898 4
 -3 9 3 32324.3 958.206 1
 3 9 3 33199.6 938.351 1
 3 9 5 35563.4 903.831 4
 -3 -9 5 39197.8 907.211 2
 3 9 -5 37488 931.44 5
 3 9 -5 35254.4 915.695 4
 3 -9 -5 36586.5 904.208 3
 3 -9 5 36024.5 928.134 2
 -3 9 -5 38508.6 938.007 4
 -3 9 -5 39071.3 909.171 5
 -3 9 5 36094.9 1026.75 1
 3 9 5 35683.9 924.136 5
 3 -9 -5 37341.1 922.311 2
 3 -9 5 34280.4 949.177 3
 3 9 5 37703.1 1005.66 1
 -3 9 -7 171550 3989.87 4
 3 -9 -7 170098 3984.79 2
 -3 -9 7 173678 3977.85 2
 -3 9 7 159242 4048.48 1
 3 -9 -7 166191 3969.15 3
 -3 9 -7 170874 3965.64 5
 3 9 7 166829 4048.38 1
 3 -9 -9 16162.5 458.416 2
 -3 -9 9 15544.5 458.805 2
 3 -9 -9 15227.1 429.44 3
 -3 9 -9 16169 439.5 5
 -3 -9 -9 15058 439.55 4
 -3 9 -9 16095.6 486.905 4
 -3 -9 -11 11475.5 362.196 4
 -3 -9 11 11117.5 396.967 2
 3 9 11 11974.4 549.152 1
 -3 9 -11 10837.2 361.349 5
 -3 9 -11 11659.2 416.734 4
 3 9 -11 11444 422.649 4
 3 9 -11 10982.3 412.211 5
 3 -9 11 11390.8 414.325 2
 -3 9 -13 45026.7 1163.56 4
 3 -9 13 45746.1 1178.96 2
 -3 -9 -13 44889.6 1128.89 4
 -3 -9 13 44110.4 1163.91 2
 3 9 -13 46078.7 1172.65 4
 3 9 13 48670.4 1284.69 1
 3 -9 13 50377.9 1266.23 3
 3 9 -13 46735.4 1183.61 5
 -3 9 -13 43658.2 1137.51 5
 -3 9 13 46151.1 1250.33 1
 3 9 -15 26149 753.012 4
 3 -9 -15 25094.6 715.896 2
 -3 9 -15 24072.2 732.524 4
 -3 9 15 26412.4 852.152 1
 3 -9 15 26495.2 769.104 2
 3 -9 15 28361.4 873.173 3
 -3 -9 15 23884.2 740.865 2
 3 -9 -15 25232.8 704.976 3
 3 9 15 28597.8 916.022 1
 3 9 -15 27521.1 763.044 5
 3 -9 -17 27224.4 778.137 2
 3 9 -17 30764.2 829.612 4
 -3 9 17 29147.5 935.203 1
 3 -9 -17 26091.9 762.945 3
 3 -9 17 28323.2 837.581 2
 3 9 -17 28617.2 823.953 5
 3 -9 17 27971.1 957.82 3
 3 9 17 27330 934.602 1
 3 -9 19 -18.8655 371.098 1
 3 -9 19 -138.107 542.693 3
 3 9 -19 291.764 361.413 4
 3 -9 -19 605.638 381.853 4
 -3 9 19 343.492 536.81 1
 -3 9 -19 126.143 305.941 5
 3 9 -19 379.681 350.293 5
 3 9 19 259.551 485.812 1
 3 -9 -21 1567.07 509.809 5
 -3 9 -21 1883.02 386.253 4
 -3 9 21 2258.23 584.03 1
 3 9 -21 2422.76 410.593 4
 3 -9 -21 1805.1 419.347 4
 3 -9 21 2489.81 439.08 1
 3 9 -21 2126.88 406.244 5
 -3 9 -21 1908.62 361.052 5
 -3 -9 21 1738.35 326.436 1
 3 9 21 2617.87 567.054 1
 3 -9 21 2676.04 626.033 3
 3 -9 -23 3021.02 517.278 5
 3 -9 23 3354.23 711.082 3
 3 9 -23 2957.93 459.981 4
 3 -9 -23 2881.89 424.14 4
 3 9 -23 3170 444.806 5
 3 -9 23 3730.47 476.348 1
 3 9 23 2757.47 607.996 1
 -3 -9 23 2462.42 364.824 1
 -3 9 -23 3065.66 406.197 5
 -3 9 23 3073.17 600.584 1
 -3 -9 25 41816.3 1267.9 1
 3 9 -25 50563.6 1330.66 4
 -3 9 -25 47653.5 1302.82 5
 -3 9 25 48197.5 1466.43 1
 3 9 25 43988.1 1456.19 1
 3 -9 25 48064.2 1566.77 3
 3 9 -25 49166.6 1344.72 5
 3 -9 25 47829.7 1351.11 1
 3 -9 -25 53042.8 1411.65 5
 3 9 -27 17487.2 710.454 4
 3 9 27 15100.4 863.404 1
 3 -9 27 16772.5 1013.38 3
 3 9 -27 17439.9 716.78 5
 -3 9 27 15439.6 821.513 1
 -3 9 -27 15304.8 673.95 5
 3 -9 27 16006.2 735.397 1
 3 -9 -27 15071.8 670.317 4
 -3 -9 -27 15746.7 755.143 5
 -3 -9 -29 1320.29 600.346 5
 3 -9 29 -25.9526 554.016 1
 3 9 -29 1062.8 509.903 4
 -3 9 29 838.553 662.572 1
 3 9 -29 -37.7063 501.094 5
 3 -9 29 662.34 857.463 3
 3 9 -31 1277.91 560.738 4
 3 -9 -31 88.2522 637.926 5
 3 9 31 4745.82 721.841 1
 -3 -9 -31 3150.4 643.037 5
 3 -9 -33 4794.35 691.974 5
 3 9 -33 4516.51 610.988 5
 3 9 33 4512.88 775.109 1
 -3 9 33 4756.27 786.942 1
 3 -9 33 4688.05 707.855 1
 3 -9 33 4781.21 1066.16 3
 3 9 35 4549.02 826.811 1
 3 -9 35 4415.29 1069.5 3
 3 -9 35 4070.14 660.749 1
 -3 -9 -35 4098.34 719.502 5
 3 9 -35 4644.44 655.067 5
 -3 9 35 4746.17 799.451 1
 3 -9 -35 5502.79 701.305 5
 -3 -11 1 1410.36 231.121 3
 -3 -11 -1 1395.45 133.823 2
 -3 -11 1 1262.75 136.987 2
 3 -11 -1 1244.24 162.263 2
 3 -11 1 1339.39 162.693 2
 3 11 -1 1186.98 169.48 4
 -3 11 -1 1346.95 232.553 4
 3 -11 1 1254.43 174.708 3
 3 11 -1 1213.69 351.67 1
 -3 11 -1 1479 178.777 5
 3 11 1 1491.57 349.409 1
 3 -11 -1 1407.12 150.195 3
 -3 -11 -1 1392.43 171.006 3
 3 11 1 1311.84 170.4 4
 3 11 3 42216.3 1149.41 1
 3 -11 -3 42691.2 1057.23 2
 -3 -11 -3 41913.3 1025.08 2
 3 -11 3 40617.2 1058.69 2
 3 11 3 41137.6 1037.9 4
 -3 -11 3 42681.4 1035.62 2
 3 -11 -3 44174.6 1043.8 3
 -3 -11 -3 41982.2 1014.08 3
 -3 11 -3 44021.5 1053.92 5
 3 11 -3 41709.5 1154.48 1
 -3 11 -3 45375.3 1082.62 4
 -3 11 -5 232897 5524.35 4
 3 -11 -5 236081 5516.36 2
 -3 -11 5 241695 5501.16 2
 -3 11 -5 234845 5503 5
 3 -11 -5 233831 5496.62 3
 -3 -11 -5 233891 5486.64 2
 3 11 5 230009 5581.5 1
 -3 -11 7 70264.3 1683.91 2
 -3 11 -7 70980.4 1706.76 4
 3 11 -7 68195.8 1688.95 4
 -3 11 -7 68806.4 1672.94 5
 3 -11 7 71691.3 1737.72 3
 -3 -11 -7 68169.2 1663.24 4
 3 -11 -7 67029.2 1665.88 3
 -3 11 -9 983.808 254.036 4
 -3 -11 -9 908.467 190.343 4
 -3 11 -9 863.78 181.857 5
 3 -11 9 799.743 286.854 3
 3 -11 9 817.482 220.338 2
 -3 11 9 816.204 399.166 1
 3 11 -9 838.347 255.172 4
 -3 -11 9 1048.19 207.477 2
 3 11 -9 981.062 230.01 5
 3 -11 11 2438.59 270.139 2
 -3 11 -11 2441.44 301.002 4
 3 11 -11 2599.9 286.851 4
 -3 11 -11 2496.68 219.569 5
 -3 -11 11 2437.72 240.977 2
 3 11 -11 2217.45 273.549 5
 3 11 11 2976.06 458.003 1
 -3 11 11 2670.12 435.666 1
 3 -11 11 2495.66 354.832 3
 3 11 -13 47236.1 1220.9 4
 3 -11 -13 44735.7 1190.03 2
 -3 -11 13 45771.9 1209.41 2
 3 -11 13 50180.8 1237.55 2
 3 11 13 49550.2 1342.13 1
 -3 11 13 47702.5 1319.26 1
 3 11 -13 47794.6 1226.73 5
 3 -11 13 49786.7 1326.23 3
 3 11 -15 40184.2 1077.36 4
 -3 11 15 39692.3 1163.95 1
 -3 -11 15 38653.4 1068.08 2
 3 -11 15 39666.9 1082.87 2
 3 -11 -15 38423.2 1019.02 3
 3 11 15 40740.1 1199.21 1
 3 -11 15 42491.8 1177.83 3
 3 -11 -15 41726.3 1046.82 2
 3 11 -15 40225.4 1071.93 5
 -3 11 -17 5224.15 329.919 5
 -3 11 -17 4583.67 379.208 4
 3 11 -17 4969.4 382.414 4
 3 -11 -17 4899.92 296.911 3
 -3 11 17 4701.39 532.961 1
 3 -11 17 4856.44 380.503 2
 3 11 17 4668.08 563.207 1
 3 -11 17 5966.45 544.97 3
 3 11 -17 5163.55 379.912 5
 3 -11 -19 497.047 279.778 2
 3 -11 -19 1149.07 261.539 3
 3 11 -19 801.119 362.268 4
 -3 -11 19 742.601 312.525 2
 3 11 -19 950.342 354.256 5
 3 11 19 718.556 519.831 1
 3 -11 19 1484.28 366.654 2
 -3 11 -19 1448.23 317.508 5
 -3 11 19 1443.71 538.523 1
 3 -11 19 722.505 537.017 3
 3 11 -21 354.227 400.103 4
 3 11 -21 115.946 381.659 5
 3 -11 21 -252.661 600.293 3
 3 -11 -21 75.5911 386.602 4
 -3 11 -21 -95.386 379.941 4
 -3 -11 21 270.657 356.27 2
 3 -11 21 -22.2266 401.676 2
 -3 11 -21 338.197 341.866 5
 -3 11 21 326.037 549.671 1
 3 11 21 365.606 566.322 1
 3 11 -23 31595.3 942.166 4
 3 -11 -23 29425.4 916.599 4
 3 -11 23 31936.1 1175.88 3
 3 11 23 31471.8 1100.5 1
 -3 11 23 30674.3 1071.24 1
 -3 11 -23 30422.7 910.814 5
 3 11 -23 31005.4 951.987 5
 3 -11 25 29942.9 1189.22 3
 3 11 -25 30908.8 956.706 4
 3 11 25 29775.6 1118.98 1
 -3 11 25 27426.3 1063.19 1
 3 11 -25 28032.8 923.306 5
 -3 11 -25 27379.4 892.204 5
 3 -11 -25 30117.2 1001.83 5
 3 11 -27 6235.82 573.105 4
 -3 11 -27 5676.34 502.01 5
 3 11 27 6135.49 731.745 1
 -3 11 27 6394.75 761.704 1
 3 11 -27 5818.48 530.372 5
 3 -11 27 6683.83 856.322 3
 -3 -11 -29 610.81 572.267 5
 3 11 -29 1026.87 543.641 4
 -3 11 29 588.22 666.238 1
 3 -11 -31 1188.8 641.982 5
 3 11 -31 1053.01 516.489 5
 3 11 31 882.756 695.242 1
 3 -11 31 2085.54 943.896 3
 3 11 33 6299.67 788.893 1
 3 -11 -33 6439.06 701.607 5
 -3 11 33 5924.35 824.348 1
 3 11 -33 5304.32 616.15 5
 3 -11 33 6486.52 1032.1 3
 -3 -11 -33 5488.5 705.624 5
 -3 -13 1 18232.9 525.273 2
 3 13 -1 20275.8 544.042 4
 -3 -13 -1 18877.4 527.034 2
 3 13 1 19308.7 707.185 1
 -3 -13 1 19710.6 569.31 3
 3 13 -1 19131.7 709.419 1
 -3 13 1 19367.4 724.388 1
 -3 -13 -1 20126.5 533.133 3
 3 13 1 19637.3 563.716 5
 3 13 -1 21291.6 572.096 5
 3 13 -3 86793.1 2158.49 4
 -3 -13 3 91518.6 2205.7 3
 3 13 3 89072.9 2270.72 1
 3 13 -3 94265.9 2181.31 5
 3 13 3 91593.2 2158.14 4
 3 13 -3 89702.7 2278.57 1
 -3 -13 3 87779.1 2154.46 2
 3 13 3 93563.3 2185.5 5
 3 -13 3 93326.6 2185.48 3
 -3 13 -3 91825.8 2171.99 5
 -3 13 3 87313.4 2277.41 1
 -3 -13 -3 90262.1 2128.94 3
 -3 -13 -3 88992.5 2149.39 2
 3 13 5 56834.1 1285.95 4
 3 -13 5 55100.9 1300.61 2
 -3 -13 -5 52639.9 1259.51 2
 3 -13 5 54242.9 1314.89 3
 -3 13 -5 54093.5 1281.23 5
 3 13 5 56428.9 1300.92 5
 -3 13 5 53779.2 1418.27 1
 3 13 -5 55377.6 1286.63 4
 -3 -13 5 54488.9 1274.79 2
 -3 -13 5 57495.3 1370.24 3
 3 13 -5 57410.5 1301.39 5
 3 13 -5 55144.2 1425.22 1
 3 13 -7 12395 421.644 4
 3 -13 7 12526.6 421.934 2
 -3 13 7 12608.6 593.762 1
 3 13 -7 12670 423.287 5
 3 13 7 13013.7 603.603 1
 3 -13 7 12869.2 473.971 3
 -3 -13 7 11630.9 391.986 2
 3 13 -9 4075.34 298.033 4
 3 -13 -9 4368.09 264.94 2
 -3 13 9 3871.29 474.057 1
 3 13 9 4506.52 517.733 1
 3 -13 9 4045.19 282.926 2
 3 -13 9 3892.67 348.297 3
 -3 -13 9 3979.52 259.605 2
 3 13 -9 3872.57 287.592 5
 3 -13 11 385.488 336.227 3
 3 -13 11 517.985 264.643 2
 3 13 -11 370.135 273.228 4
 3 -13 -11 398.914 219.626 2
 -3 13 11 766.259 443.607 1
 3 13 11 -42.0648 505.602 1
 3 13 -11 289.175 241.627 5
 -3 -13 11 -33.1658 228.763 2
 -3 13 13 13636.2 635.212 1
 3 13 -13 13920.7 494.791 4
 -3 -13 13 12404.3 465.475 2
 3 -13 13 13923.3 502.729 2
 3 -13 -13 13381.9 411.193 3
 -3 13 -13 13534.3 443.884 5
 3 13 -13 13211.5 480.101 5
 3 13 13 14406.2 676.985 1
 -3 13 -13 13808.3 514.311 4
 3 13 -15 31956.3 892.844 4
 -3 -13 15 28852.4 877.674 2
 3 -13 15 35024.1 922.183 2
 3 -13 -15 29774.9 825.459 3
 3 13 -15 31183.9 894.279 5
 -3 13 15 33882.6 1018.98 1
 3 13 15 34685.8 1062.34 1
 -3 13 -15 32526.4 859.478 5
 -3 13 -15 33350.5 913.583 4
 3 13 -17 11056.2 505.663 4
 -3 13 -17 10898.6 504.341 4
 3 -13 17 11276.3 505.96 2
 -3 13 -17 11234.8 448.143 5
 3 13 17 11118.3 666.536 1
 3 -13 17 12794.1 663.236 3
 -3 13 17 12265.5 655.751 1
 3 -13 -17 11116.9 424.446 3
 3 13 -17 11694.7 495.45 5
 3 13 -19 199.129 386.95 4
 3 13 19 767.77 563.385 1
 3 -13 -19 136.937 297.341 2
 -3 13 -19 542.989 378.215 4
 3 -13 -19 621.011 268.126 3
 -3 13 19 42.0266 567.262 1
 3 -13 19 234.33 378.778 2
 -3 13 -19 530.997 306.219 5
 3 13 -19 280.908 356.676 5
 3 -13 19 406.07 535.167 3
 3 13 -21 9615.13 540.401 4
 3 13 21 10562.5 741.068 1
 -3 13 21 8981.85 669.88 1
 3 13 -21 9238.52 510.298 5
 3 -13 21 9876.5 718.963 3
 -3 13 -21 8567.61 453.704 5
 3 13 23 23359.5 937.511 1
 -3 13 -23 18783 700.628 5
 3 13 -23 21068.8 755.132 5
 3 13 -23 23042.6 773.014 4
 -3 13 23 20626.8 893.564 1
 3 -13 23 20236 964.974 3
 -3 13 25 8634.16 716.449 1
 3 13 -25 9024.28 569.892 4
 3 13 25 8286.09 755.025 1
 3 -13 25 8234.67 809.572 3
 -3 13 -25 7862.23 504.07 5
 3 13 -25 8934.4 551.041 5
 3 13 -27 9877.22 624.846 4
 -3 13 27 9637.24 775.639 1
 3 13 -27 10492.8 598.826 5
 3 -13 27 8815.96 621.303 2
 3 -13 -29 1886.35 603.451 5
 3 13 29 1373.9 730.036 1
 3 -13 -31 1566.97 639.349 5
 -3 13 31 1687.91 721.695 1
 3 -13 31 1205.97 587.36 2
 3 13 31 1858.81 765.135 1
 3 13 -31 1639.81 540.025 5
 3 -13 31 775.172 886.909 3
 3 13 -33 1198.67 621.485 4
 -3 -13 -33 3118.25 663.789 5
 3 13 -33 2798.36 574.431 5
 3 -13 33 2647.04 629.553 2
 3 -13 -33 2814.26 683.13 5
 3 -13 33 3373.83 967.479 3
 3 13 33 2628.83 774.8 1
 -3 13 33 1814.47 764.466 1
 3 15 1 13240.7 436.94 4
 3 15 -1 13836.4 444.071 4
 3 -15 1 13238.8 439.728 2
 -3 15 1 12354.9 654.655 1
 3 15 1 14250.6 456.279 5
 -3 -15 -1 13258.8 414.63 3
 -3 15 -1 13785.6 450.783 5
 3 -15 -1 13853.7 419.817 3
 3 -15 1 14433.9 439.654 3
 3 15 -1 14375.9 458.545 5
 -3 -15 1 13930.1 461.842 3
 3 -15 -1 12904 435.407 2
 -3 15 -1 14080.6 492.746 4
 -3 15 -3 43465.3 1085.41 4
 3 15 -3 40584.8 1026.54 4
 3 -15 -3 39590.5 1034.39 2
 -3 -15 3 39877.8 1069.34 3
 -3 -15 -3 39414 981.325 3
 3 15 -3 40201.1 1037.49 5
 3 15 3 41572 1052.39 5
 3 -15 -3 42036 1008.77 3
 -3 15 -3 40546.5 1034.03 5
 3 -15 3 39792 1038.03 3
 3 15 3 39247.7 1022.28 4
 3 -15 3 40440.7 1033.97 2
 3 -15 -5 19370.8 567.399 2
 3 15 5 19077.2 569.388 4
 3 15 -5 17523.4 560.809 4
 3 15 5 20776.6 776.846 1
 3 -15 5 19226.8 587.165 3
 -3 15 -5 19741.4 606.63 4
 3 -15 -5 20670.5 534.974 3
 -3 15 5 17813.1 746.506 1
 -3 15 -5 19019.2 556.507 5
 3 15 -5 19712.8 568.772 5
 3 -15 5 19062.1 567.7 2
 3 15 5 19149.1 576.161 5
 3 15 -5 17619.7 755.321 1
 -3 15 -7 22117.4 641.535 4
 3 -15 -7 20300.4 597.91 2
 -3 -15 7 21241 724.628 3
 3 -15 7 19550.4 602.37 2
 3 -15 7 21343.3 650.211 3
 -3 15 -7 19474 583.467 5
 3 15 -7 20073 601.507 5
 3 -15 -7 20483.9 551.559 3
 3 15 -7 20896.3 601.537 4
 -3 15 7 19120.2 760.704 1
 3 15 7 21436.6 789.07 1
 -3 -15 9 3805.59 498.336 3
 -3 15 -9 3445.74 325.18 4
 3 15 -9 3292.84 296.707 4
 3 -15 9 3322.99 285.925 2
 3 15 -9 3116.47 276.335 5
 -3 15 -9 3069.17 253.732 5
 3 -15 -9 3510.12 206.274 3
 3 -15 -9 3353.08 274.378 2
 3 -15 9 3784.51 355.332 3
 -3 15 9 2727.92 486.61 1
 3 15 9 3544.75 539.234 1
 -3 15 -11 1825.34 327.252 4
 3 -15 11 1703.6 285.63 2
 3 15 -11 1807.98 291.537 4
 3 -15 11 1909.92 358.626 3
 3 15 -11 1506.18 278.04 5
 3 -15 -11 1119.22 251.557 2
 -3 15 11 1597.3 480.873 1
 3 -15 -11 1426 184.336 3
 -3 15 -11 1550.98 244.329 5
 3 15 11 1428.34 539.831 1
 -3 15 13 9049.65 604.79 1
 3 15 -13 8645.82 416.821 4
 3 -15 -13 8759.07 326.21 3
 3 -15 13 8985.31 427.62 2
 3 15 13 10092.4 634.9 1
 3 15 -13 8761.3 408.73 5
 -3 15 -13 8860.49 367.344 5
 -3 15 -15 8239.89 457.489 4
 3 15 -15 7123.92 418.503 4
 3 -15 15 6987.3 418.202 2
 3 -15 -15 6589.58 301.93 3
 -3 15 15 7852.81 595.749 1
 -3 15 -15 7286.72 363.606 5
 3 15 15 8222.04 639.823 1
 3 15 -15 7416.95 402.751 5
 -3 15 -17 10482.5 519.379 4
 3 15 -17 10340.9 490.583 4
 3 -15 -17 9793.2 385.41 3
 3 -15 -17 10194.1 440.846 2
 3 15 17 9457.5 682.052 1
 -3 15 -17 8836.45 422.701 5
 3 15 -17 8835.93 457.562 5
 3 -15 17 9950.06 640.284 3
 -3 15 17 10667.7 673.073 1
 3 -15 17 9597.19 490.601 2
 3 -15 19 128.118 397.365 2
 -3 15 -19 1315.77 345.351 5
 3 15 19 731.038 607.686 1
 -3 15 -19 483.324 424.927 4
 3 15 -19 1511.26 415.739 4
 3 -15 -19 595.563 319.764 2
 3 -15 -19 893.875 276.29 3
 3 15 -19 563.007 373.556 5
 -3 15 19 1286.64 584.197 1
 3 -15 19 873.092 577.941 3
 3 15 -21 3352.06 436.721 5
 3 -15 21 3903.37 650.852 3
 -3 15 -21 646.529 459.488 4
 3 -15 -21 3585.24 365.908 2
 3 15 21 4732.5 708.791 1
 3 -15 -21 3066.77 316.848 3
 3 15 -21 4204.38 475.213 4
 -3 15 21 3590.47 644.257 1
 -3 15 -21 3441.86 381.251 5
 3 -15 21 189.263 455.072 2
 3 -15 23 6080.83 730.073 3
 -3 15 23 6102.84 674.136 1
 -3 15 -23 4868.8 422.482 5
 3 15 -23 5916.07 488.377 5
 3 15 -23 5953.6 518.26 4
 3 15 23 6697.7 758.489 1
 -3 15 -25 16606 656.546 5
 3 15 25 18615.5 911.86 1
 -3 15 25 16787.7 879.488 1
 3 -15 25 17655.8 750.03 2
 3 -15 25 16370.5 954.408 3
 3 15 -25 18496.8 714.381 5
 3 15 -25 18360.2 740.026 4
 3 -15 27 4605.94 560.675 2
 3 -15 -29 414.066 597.535 5
 -3 15 29 578.489 701.365 1
 3 15 29 723.765 755.334 1
 3 15 -29 307.645 498.84 5
 3 -15 29 34.049 808.897 3
 3 -15 -31 266.335 617.675 5
 -3 15 31 200.313 729.628 1
 3 -15 31 648.851 892.361 3
 3 -15 31 395.1 569.935 2
 3 15 -31 514.191 595.415 4
 3 15 -31 569.166 538.732 5
 3 15 31 206.85 770.166 1
 3 17 -1 7061.33 340.18 4
 -3 -17 -1 7149.43 315.224 3
 3 -17 -1 7657.43 312.167 3
 3 -17 1 7144.26 335.389 2
 3 17 1 9002.01 636.492 1
 3 17 -1 8540.19 632.715 1
 -3 17 -1 7427.66 360.481 5
 3 17 1 7032.73 353.614 5
 3 -17 1 7786.87 331.401 3
 3 17 -1 7638.9 361.464 5
 -3 -17 1 7063.61 352.703 3
 -3 17 -1 7173.64 417.556 4
 3 17 1 7268.85 348.393 4
 3 -17 -1 7046.23 341.978 2
 -3 17 1 5569.98 595.864 1
 3 17 3 20621.6 632.031 5
 3 17 -3 21739.1 625.102 4
 3 -17 -3 20018.5 624.224 2
 3 17 3 24037.6 870.833 1
 -3 17 -3 20680.6 624.657 5
 3 -17 -3 21637.5 591.046 3
 3 17 -3 21670 865.499 1
 3 -17 3 21818.6 626.899 3
 3 17 -3 21817.9 640.083 5
 3 -17 3 21520.1 628.134 2
 3 17 3 20869.6 616.904 4
 -3 17 -3 22020.7 681.928 4
 -3 17 -5 27748.2 808.416 4
 3 17 -5 27827.5 761.865 4
 3 -17 5 26518.2 768.77 2
 3 -17 5 27332.7 786.029 3
 3 17 5 30482.9 1011.72 1
 3 17 5 28108.9 767.97 4
 -3 17 -5 27442.7 764.844 5
 3 17 -5 25394.9 978.784 1
 3 -17 -5 28763.9 729.544 3
 3 17 5 26034.9 769.105 5
 3 17 -5 27103.2 766.932 5
 -3 17 -7 6373.87 398.729 4
 3 17 -7 5817.6 601.853 1
 3 17 -7 6354.94 342.497 4
 -3 17 -7 6113.26 323.029 5
 3 17 -7 6146.56 333.314 5
 3 -17 7 6104.8 336.044 2
 3 17 7 7953.38 627.747 1
 -3 -17 7 7539.88 499.716 3
 3 -17 -7 6467.16 266.363 3
 3 -17 7 6136.23 372.261 3
 -3 17 -9 1708.7 342.84 4
 3 17 -9 1511.05 288.123 4
 3 -17 -9 1361.13 268.834 2
 3 -17 -9 2158.26 197.283 3
 3 17 -9 1825.68 275.106 5
 -3 17 -9 2076.15 272.869 5
 3 17 9 1839.22 565.79 1
 3 -17 9 1594.47 285.978 2
 -3 -17 9 2450.11 501.252 3
 -3 17 9 2152.4 529.912 1
 3 -17 9 2297.86 357.701 3
 -3 -17 11 795.713 536.689 3
 3 -17 -11 718.124 192.699 3
 3 17 -11 585.14 309.17 4
 3 17 -11 759.172 280.803 5
 3 17 11 1264.74 587.837 1
 3 -17 11 736.439 297.079 2
 3 -17 11 413.017 368.889 3
 3 -17 -11 58.8499 260.936 2
 -3 17 -11 583.53 254.517 5
 -3 17 11 1217.87 537.288 1
 -3 17 -11 409.184 348.251 4
 -3 17 -13 7433.91 441.667 4
 3 17 -13 6034.93 398.92 4
 -3 17 -13 6025.05 358.039 5
 -3 17 13 7910.48 638.329 1
 3 -17 -13 6727.8 298.731 3
 3 17 13 8209.89 689.193 1
 -3 -17 13 7424.79 652.619 3
 3 17 -13 6960.48 392.033 5
 3 -17 13 7034.16 408.642 2
 3 -17 13 6971.85 494.159 3
 -3 17 15 6050.18 639.023 1
 3 17 -15 5496.55 393.551 5
 3 -17 -15 5427.26 351.798 2
 3 -17 15 4458.34 411.097 2
 3 -17 -15 5344.96 297.352 3
 3 -17 15 5887.99 525.899 3
 -3 17 -15 4800.31 343.683 5
 -3 -17 15 6482.24 723.014 3
 3 17 -15 5480.3 403.504 4
 3 17 15 6785.51 668.153 1
 -3 17 -15 5783.06 470.871 4
 3 -17 -17 11063.9 481.546 2
 3 17 -17 11126.9 526.858 4
 3 -17 17 12922.6 699.105 3
 -3 17 17 11838.7 730.535 1
 3 -17 -17 10505.6 415.973 3
 -3 17 -17 11216.9 478.354 5
 -3 17 -17 11606.7 570.667 4
 3 17 -17 11448.3 517.15 5
 3 -17 17 10375.8 547.059 2
 3 17 17 13760.1 792.877 1
 -3 -17 17 13493.3 896.01 3
 -3 -17 19 2437.68 844.018 3
 -3 17 -19 376.581 459.598 4
 3 17 -19 2255.84 429.416 4
 3 17 19 2061.26 672.702 1
 3 -17 -19 1558.86 359.304 2
 3 17 -19 2099.44 397.789 5
 3 -17 19 2006.66 429.875 2
 -3 17 -19 1834.35 351.631 5
 -3 17 19 2344.56 621.098 1
 3 -17 19 2092.24 602.406 3
 -3 -17 21 711.078 884.716 3
 3 17 21 477.081 688.226 1
 -3 17 -21 -75.7784 465.985 4
 3 17 -21 880.833 456.442 4
 3 -17 21 906.313 619.252 3
 -3 17 21 729.662 659.968 1
 3 -17 21 322.927 424.029 2
 3 17 -21 715.967 393.415 5
 -3 17 -21 725.722 355.091 5
 3 17 -23 13702.4 642.72 4
 3 -17 23 12266.9 633.446 2
 3 17 -23 12650.8 593.768 5
 3 17 23 13709.7 887.655 1
 3 -17 23 13649.4 855.676 3
 -3 17 23 12743.5 780.808 1
 -3 -17 23 13836.1 1094.26 3
 -3 17 -23 10767.2 549.973 5
 3 -17 25 8297.46 592.235 2
 3 17 27 3132.36 747.164 1
 -3 -17 27 4813.05 1112.83 3
 -3 17 27 3394.63 712.54 1
 3 -17 27 3277.94 838.279 3
 3 17 -27 1986.47 495.093 5
 -3 -17 29 615.651 1118.48 3
 3 -17 29 1485.3 845.586 3
 -3 17 29 712.418 712.17 1
 3 17 -29 41.0464 572.093 4
 3 17 -29 320.652 524.566 5
 3 -17 29 496.075 540.378 2
 3 17 29 -383.636 749.484 1
 -3 -17 31 282.806 1165.95 3
 3 -17 31 -250.07 549.834 2
 -3 17 31 505.88 760.809 1
 3 17 -31 55.2583 596.827 4
 3 -17 31 12.2612 893.678 3
 3 -17 -31 681.549 626.304 5
 3 17 31 519.977 820.378 1
 3 17 -31 490.148 545.887 5
 3 19 1 2606.76 308.892 4
 3 19 -1 2129.72 639.121 1
 3 -19 1 1725.33 310.294 2
 3 -19 1 2945.18 290.041 3
 3 19 -1 2148.5 329.135 4
 3 19 1 2995.32 322.571 5
 3 -19 -1 3786.01 359.733 3
 -3 19 -1 3296.12 340.871 5
 3 19 -1 2718.14 327.253 5
 3 19 1 3029.43 648.903 1
 -3 19 -1 520.147 629.53 1
 -3 19 -1 2915.69 406.712 4
 -3 19 -3 25114.9 766.468 4
 3 19 -3 24144.1 704.937 4
 3 -19 3 21985.3 698.758 2
 3 19 3 26648.9 974.029 1
 3 19 -3 22976.7 704.001 5
 3 19 3 22908.8 694.233 4
 3 19 -3 21688 977.183 1
 3 19 3 23957.5 708.478 5
 -3 19 -3 24179.6 703.054 5
 3 -19 3 23296.5 689.189 3
 -3 19 -5 15173.3 585.668 4
 3 19 -5 15756.4 535.482 4
 3 19 5 17607.1 826.535 1
 3 -19 5 13420.2 522.749 2
 3 -19 5 15133.8 543.692 3
 3 19 -5 15356.3 534.911 5
 3 -19 -5 17467.1 526.264 3
 3 19 -5 14892.8 822.31 1
 -3 19 -5 14947.3 534.169 5
 3 19 5 15014.8 536.261 5
 -3 -19 5 15332.3 591.405 3
 3 19 5 15623.8 535.977 4
 3 19 7 14168 792.64 1
 3 19 -7 12780.7 479.564 5
 3 -19 -7 12947.2 411.773 3
 3 -19 7 12037.3 507.376 3
 -3 19 -7 12739.6 472.423 5
 -3 -19 7 14241.3 601.572 3
 3 19 -7 11051.1 740.694 1
 3 19 -7 12104.7 484.521 4
 3 19 -9 1049.56 320.271 4
 3 -19 9 949.359 296.377 2
 3 19 9 956.063 626.261 1
 3 -19 -9 708.784 198.262 3
 -3 19 9 309.903 544.732 1
 -3 19 -9 696.907 286.644 5
 3 -19 9 705.449 355.676 3
 3 -19 -9 1172.66 288.128 2
 -3 19 -9 420.534 374.563 4
 -3 -19 9 1094.2 499.146 3
 3 19 -9 563.972 288.317 5
 -3 19 -11 722.868 391.278 4
 3 19 -11 960.127 334.757 4
 3 -19 11 1130.67 410.418 3
 3 -19 -11 1237.02 302.865 2
 -3 19 -11 461.372 320.973 5
 3 19 11 800.254 640.827 1
 -3 19 11 1698.69 571.477 1
 3 -19 -11 1089.88 214.537 3
 3 -19 11 868.323 329.943 2
 -3 -19 11 1504.36 568.837 3
 3 19 -11 955.726 304.117 5
 -3 19 -13 3672.39 430.614 4
 3 -19 -13 3800.58 354.536 2
 3 19 -13 3357.01 391.317 4
 -3 -19 13 4875.96 673.089 3
 3 -19 13 3518.03 388.553 2
 -3 19 13 4399.31 632.32 1
 3 -19 -13 3415.36 242.628 3
 3 19 -13 3209.94 353.167 5
 -3 19 -13 3640.64 344.955 5
 3 19 13 3983.32 690.919 1
 3 -19 13 2971.41 468.383 3
 -3 19 -15 24773.9 811.461 4
 3 19 -15 24728.8 788.208 4
 -3 19 15 26933.1 980.367 1
 3 19 -15 23740 777.288 5
 3 -19 15 24103.7 799.327 2
 3 19 15 29374.7 1053.54 1
 3 -19 -15 24379.5 755.774 2
 -3 19 -15 22818.7 738.039 5
 3 -19 15 24311.8 888.47 3
 -3 -19 15 29067.2 1090.8 3
 -3 19 -17 14268.2 637.877 4
 3 19 -17 14139.4 594.543 4
 -3 19 -17 10751.3 508.19 5
 3 19 -17 12092.5 553.667 5
 3 19 17 13827 859.623 1
 -3 -19 17 14210.4 905.432 3
 3 -19 17 11487.7 698.123 3
 -3 19 17 14878.3 776.757 1
 3 -19 19 749.24 573.118 3
 -3 19 19 842.655 636.26 1
 -3 19 -19 141.915 337.566 5
 -3 19 -19 353.952 459.859 4
 3 19 -19 223.375 436.75 4
 3 -19 19 23.0264 429.855 2
 -3 -19 19 805.391 811.181 3
 3 19 -19 527.353 400.836 5
 -3 19 21 4490.93 682.809 1
 -3 19 -21 3027.44 514.946 4
 3 19 -21 3439.47 485.787 4
 3 19 21 5627.88 804.809 1
 -3 -19 21 3922.04 919.23 3
 3 19 -21 3488.11 453.131 5
 -3 19 -21 2915.84 391.995 5
 3 -19 21 3371.07 675.238 3
 3 -19 23 4418.9 512.297 2
 3 19 -25 4088.79 496.122 5
 -3 -19 25 6606.07 1056.6 3
 3 -19 25 6943.13 814.26 3
 3 19 25 7684.1 861.557 1
 -3 19 25 5889.01 732.355 1
 3 -19 25 5634.74 565.874 2
 -3 -19 27 4607.19 1100.48 3
 3 19 27 3414.86 780.416 1
 -3 19 27 3329.52 748.125 1
 3 19 -27 2282.76 553.189 4
 3 19 -27 2563.89 490.468 5
 3 -19 27 2992.3 816.376 3
 -3 -19 29 490.055 1114.26 3
 3 19 29 -235.965 775.955 1
 3 19 -29 75.5593 568.055 4
 -3 19 29 1390.39 712.971 1
 3 -19 29 -332.306 539.196 2
 3 19 -29 -123.547 491.247 5
 3 -19 29 1491.8 837.344 3
 3 21 -1 398.033 653.83 1
 -3 21 -1 668.979 383 4
 3 21 1 755.12 314.255 4
 3 21 -1 825.929 314.878 4
 -3 21 -1 147.847 609.465 1
 3 -21 -1 771.942 258.065 3
 3 21 1 685.118 327.315 5
 -3 21 1 196.599 631.595 1
 3 21 -1 879.545 303.541 5
 3 -21 -1 116.508 304.609 2
 3 -21 1 308.959 288.966 2
 3 21 1 1039.77 683.801 1
 3 -21 1 893.642 267.131 3
 -3 21 -1 665.11 323.886 5
 3 21 -3 6521.81 393.058 4
 3 21 3 6698.53 422.535 4
 3 -21 3 6175.68 379.633 2
 3 21 3 8666.41 764.527 1
 3 21 -3 7139.13 394.584 5
 3 21 3 7163.88 405.82 5
 -3 21 -3 6578.52 392.744 5
 3 21 -3 6006.72 733.7 1
 3 -21 -3 7051.87 324.752 3
 -3 21 3 4619.6 690.226 1
 3 -21 3 7221.41 374.478 3
 -3 21 -3 7269.44 475.619 4
 3 -21 -3 6303.97 389.553 2
 -3 21 -5 26479.3 822.197 4
 3 -21 -5 23861.7 746.573 2
 3 -21 5 23191.9 744.652 2
 3 21 5 23327.7 737.572 4
 3 21 -5 24613.5 740.926 5
 3 -21 5 22985.4 741.023 3
 -3 -21 5 24476 808.03 3
 3 -21 -5 25212.3 681.182 3
 3 21 5 24692.3 754.503 5
 3 21 -5 23709.9 1028.22 1
 -3 21 -5 24753.7 743.069 5
 3 21 -5 24530.1 744.195 4
 3 21 5 26715.9 1047.63 1
 3 21 -7 7480.69 435.306 4
 3 -21 -7 7219.27 408.045 2
 3 21 -7 7838.15 416.913 5
 -3 21 7 7496.45 658.977 1
 3 21 -7 6705.08 747.041 1
 3 -21 -7 7410.1 316.821 3
 -3 -21 7 8264.41 555.232 3
 3 -21 7 6683.27 442.055 3
 3 21 7 8976.26 770.789 1
 -3 21 -7 7736.59 416.406 5
 3 -21 7 7075.45 403.874 2
 -3 21 -7 7983.08 490.3 4
 3 21 9 1097.24 681.859 1
 -3 21 -9 1290.76 332.971 5
 -3 21 -9 1067.38 420.934 4
 3 21 -9 1303.12 367.305 4
 3 -21 9 1060.77 386.806 3
 3 -21 -9 905.597 319.83 2
 3 -21 -9 1459.68 220.984 3
 3 -21 9 1499.03 339.673 2
 3 21 -9 1271.05 327.845 5
 -3 21 9 684.41 614.658 1
 3 21 -9 1077.52 683.563 1
 -3 -21 9 1187.32 514.247 3
 -3 -21 11 652.118 578.516 3
 3 21 -11 809.116 366.24 4
 3 21 -11 148.014 337.437 5
 3 -21 -11 679.034 325.154 2
 -3 21 11 1289.56 605.963 1
 3 -21 -11 530.713 233.228 3
 3 -21 11 646.264 361.95 2
 -3 21 -11 403.675 332.624 5
 -3 21 -11 860.19 435.594 4
 3 -21 11 334.563 441.585 3
 3 21 11 415.319 697.886 1
 -3 21 13 17596.2 848.391 1
 3 -21 13 16866.3 648.264 2
 -3 21 -13 19621.6 687.234 4
 -3 21 -13 16388.5 615.018 5
 3 21 -13 16009.8 622.961 5
 -3 -21 13 17433.7 953.893 3
 3 -21 13 17252.6 737.541 3
 -3 21 15 17189.3 842.053 1
 3 21 -15 12856.8 612.934 5
 3 -21 15 14529.4 695.062 3
 -3 21 -15 15657.2 641.655 4
 -3 21 -15 13244.3 555.872 5
 -3 -21 15 15681.6 990.786 3
 3 21 -17 1939.4 455.044 4
 -3 21 -17 1734.15 361.383 5
 3 -21 17 244.972 434.631 2
 3 21 17 326.656 829.663 1
 -3 -21 17 2055.94 815.259 3
 -3 21 17 2752.94 635.988 1
 -3 21 -17 2948.47 473.333 4
 3 21 -17 1643.55 410.986 5
 3 -21 17 2465.22 533.281 3
 -3 21 -19 1040.35 476.492 4
 3 21 -19 546.31 445.175 4
 -3 -21 19 707.695 803.779 3
 3 21 -19 587.738 401.405 5
 3 -21 19 60.0438 437.212 2
 -3 21 -19 967.155 362.923 5
 3 21 19 261.856 784.368 1
 3 -21 21 -6.34651 463.271 2
 -3 21 -21 654.658 538.278 4
 -3 21 -21 674.849 378.361 5
 3 21 -23 6125.62 557.601 4
 3 21 -23 4498.9 499.913 5
 -3 21 23 6586.06 756.762 1
 3 -21 23 5763.63 558.981 2
 3 -21 23 6504.53 752.722 3
 3 21 23 7996.07 821.173 1
 -3 -21 23 7067.06 1032.82 3
 3 21 25 4551.96 837.818 1
 3 -21 25 3816.94 771.889 3
 3 21 -25 3064.59 504.153 5
 3 21 -25 3569.46 565.6 4
 -3 -21 25 4125.64 1043.38 3
 3 21 27 2896.43 833.779 1
 3 21 -27 2283.88 534.587 5
 -3 21 27 1599.76 721.682 1
 3 -21 27 3086.4 553.541 2
 3 21 -27 2476.08 586.984 4
 -3 -21 27 3002.05 1125.77 3
 3 -21 27 2962.64 804.287 3
 -3 23 -1 938.512 340.399 5
 -3 23 -1 903.247 402.501 4
 -3 23 1 455.885 644.767 1
 3 -23 -1 260.617 261.826 3
 3 23 1 549.091 352.873 4
 -3 23 -1 304.632 623.57 1
 3 23 -1 744.472 336.128 5
 3 -23 -1 793.515 309.128 2
 3 -23 1 572.283 314.132 2
 3 -23 1 813.895 281.376 3
 3 23 1 373.679 726.769 1
 3 23 1 578.345 343.08 5
 3 23 -1 871.631 709.866 1
 3 23 -1 767.776 353.429 4
 -3 23 -3 5792.01 475.475 4
 3 23 3 4656.14 415.64 4
 3 23 -3 4828.93 396.356 4
 3 23 3 6840.37 799.883 1
 3 23 -3 5039.46 767.596 1
 3 23 3 5347.87 397.778 5
 -3 23 3 3888.17 650.181 1
 3 23 -3 4615.86 381.217 5
 3 -23 -3 4770.6 372.458 2
 3 -23 -3 4982.52 301.992 3
 3 -23 3 5247.52 365.355 3
 -3 23 -3 5369.58 391.776 5
 -3 23 -3 5453.89 718.851 1
 3 -23 3 4315.21 383.388 2
 3 23 5 6439.1 443.478 4
 -3 23 -5 8974.89 532.16 4
 3 23 5 9483.98 849.34 1
 3 -23 -5 7667.61 455.183 2
 3 23 -5 7743.62 445.347 4
 -3 23 -5 7897.5 442.787 5
 3 -23 5 7401.31 425.376 2
 3 23 -5 8196.12 447.391 5
 -3 23 5 7862 710.518 1
 3 -23 -5 8271.24 355.22 3
 3 23 -5 7694.63 806.862 1
 3 23 5 8282.89 461.682 5
 3 -23 5 7884.01 429.268 3
 3 23 -7 9392.31 499.862 5
 3 -23 7 9655.16 486.855 2
 -3 23 -7 11963.4 568.18 4
 3 23 7 13631.8 895.628 1
 -3 23 7 10414.3 736.133 1
 3 -23 7 10519 513.856 3
 -3 23 -7 10571.7 500.93 5
 3 -23 -7 10380.3 391.016 3
 3 23 -7 7137.69 843.027 1
 -3 -23 7 10710.9 615.264 3
 3 23 -9 177.472 374.614 5
 3 23 9 452.568 727.71 1
 3 23 -9 131.257 403.029 4
 -3 23 -9 397.168 431.91 4
 -3 23 -9 725.246 340.493 5
 -3 23 9 -865.167 658.533 1
 3 -23 9 529.116 333.841 2
 3 -23 9 419.555 383.52 3
 -3 -23 9 617.838 549.026 3
 -3 23 -11 3009.23 465.318 4
 -3 -23 11 2524.35 609.835 3
 3 23 -11 1976.04 444.181 4
 -3 23 11 3071.48 669.001 1
 3 23 -11 2623.33 394.324 5
 3 -23 11 2847.48 388.834 2
 -3 23 -11 2862.05 374.223 5
 3 -23 11 2430.23 435.237 3
 3 23 11 4490.54 792.848 1
 -3 23 13 7619.55 726.496 1
 -3 23 -13 8569.89 546.821 4
 -3 -23 13 8726.89 743.048 3
 3 23 -13 8014.52 485.33 5
 -3 23 -13 7244.18 453.282 5
 3 -23 13 7623.92 573.801 3
 -3 23 15 5601.39 710.058 1
 -3 23 -15 4130.08 494.345 4
 3 23 -15 1544.06 459.768 4
 -3 -23 15 5759.88 746.619 3
 3 23 -15 4484.35 427.421 5
 -3 23 -15 3880.19 411.457 5
 3 23 15 6937.73 874.367 1
 3 -23 15 4584.05 556.465 3
 3 -23 15 4023.47 450.645 2
 -3 23 -17 5252.19 528.567 4
 3 -23 17 5131.77 491.996 2
 -3 23 -17 4933.6 423.324 5
 -3 23 19 418.41 672.724 1
 -3 23 -19 573.361 383.095 5
 3 -23 19 164.489 452.229 2
 -3 23 -19 15.9249 486.111 4
 3 23 21 1280.28 816.966 1
 3 23 -21 34.6833 482.204 4
 3 -23 21 1203.52 621.921 3
 3 -23 21 806.765 494.858 2
 3 23 -21 996.687 428.562 5
 -3 23 21 1394.14 696.677 1
 3 23 -23 1307.21 512.311 4
 -3 -23 23 2246.91 957.523 3
 -3 23 23 1756.6 750.234 1
 3 23 23 1225.6 783.484 1
 3 23 -23 1417.79 468.303 5
 3 -23 23 969.496 673.126 3
 -3 23 25 4296.3 753.999 1
 3 23 25 5208.21 856.959 1
 3 23 -25 3736.29 585.079 4
 3 23 -25 3843.27 527.461 5
 3 -23 25 3989.66 756.151 3
 -3 -23 25 3995.73 1095.74 3
 3 25 -1 572.547 371.469 4
 3 25 1 588.634 385.793 4
 3 25 -1 188.984 373.606 5
 3 -25 -1 528.512 280.796 3
 -3 25 -1 -794.663 689.956 1
 3 25 1 774.98 754.095 1
 3 25 1 680.039 357.799 5
 3 -25 1 488.25 293.821 3
 3 25 -1 572.371 770.94 1
 -3 25 1 834.256 671.134 1
 3 25 3 2965.56 421.711 4
 3 25 -3 3239.58 410.204 4
 3 -25 3 2784.24 366.241 2
 -3 25 -3 2480.55 462.262 4
 -3 25 -3 1668.69 671.261 1
 3 25 -3 1676.04 772.65 1
 3 25 3 2666.34 391.535 5
 3 25 -3 2245.67 372.203 5
 -3 25 3 3235.37 679.902 1
 3 25 3 3346.63 794.817 1
 3 -25 -3 2682.8 286.476 3
 3 -25 3 2850.26 346.598 3
 -3 25 -3 2620.27 393.915 5
 3 25 5 5783.6 444.267 4
 3 25 -5 6478.56 458.71 4
 3 -25 5 5542.78 419.885 2
 3 25 5 6974.97 863.915 1
 -3 25 -5 5353.52 754.161 1
 3 25 -5 5790.16 825.749 1
 -3 25 5 5683.89 710.078 1
 -3 25 -5 6118.37 437.177 5
 3 25 5 6191.13 436.245 5
 -3 25 -5 7633.01 548.471 4
 3 -25 5 7028.43 424.474 3
 3 25 -5 6684.85 447.763 5
 -3 25 -7 3227.58 521.944 4
 3 -25 7 2752.71 385.713 2
 -3 25 -7 3213.22 395.67 5
 3 25 7 3068.49 822.435 1
 3 -25 7 3049.71 392.458 3
 3 25 -7 2909.78 408.213 5
 -3 25 7 2855.47 660.884 1
 3 25 9 1460.7 781.558 1
 3 25 -9 351.478 404.215 5
 3 -25 9 1005.12 417.528 3
 -3 25 -9 842.579 462.903 4
 3 25 -9 127.939 442.698 4
 3 -25 9 196.378 374.126 2
 -3 25 9 368.963 656.379 1
 -3 25 -9 1160.2 385.521 5
 -3 25 -11 1072.29 372.507 5
 -3 25 -11 463.64 483.114 4
 3 -25 11 1499 425.453 3
 3 -25 11 1333.93 378.236 2
 -3 -25 11 1726.63 615.942 3
 3 25 11 1749.02 815.025 1
 3 25 13 3040.02 849.838 1
 -3 25 -13 967.28 500.043 4
 -3 25 -13 1792.59 392.678 5
 -3 -25 13 2892.62 669.058 3
 3 -25 13 2314.38 410.247 2
 3 -25 13 2542.72 475.609 3
 -3 25 -15 5298.97 447.132 5
 -3 -25 15 6797.96 748.847 3
 -3 25 -17 640.594 518.673 4
 3 25 -17 2028.97 483.698 4
 3 25 -17 1465.18 411.885 5
 3 25 17 2900.43 848.63 1
 -3 25 -17 1564.31 415.522 5
 -3 25 17 1837.32 693.417 1
 3 -25 17 2131.23 587.443 3
 -3 25 19 336.169 702.951 1
 3 25 -19 662.905 482.462 4
 3 25 -19 338.319 418.325 5
 3 25 19 185.729 801.82 1
 3 -25 19 103.025 600.35 3
 3 -25 21 131.994 624.38 3
 -3 -25 21 -591.019 881.394 3
 3 25 -21 585.198 522.342 4
 3 25 21 820.698 816.69 1
 3 25 -21 -264.869 449.434 5
 -3 25 21 642.661 719.858 1
 3 -27 1 149.166 308.978 3
 3 -27 -1 471.586 286.178 3
 3 27 -3 3508.45 815.979 1
 -3 27 -3 2294.08 477.015 4
 -3 27 -3 2316.1 410.452 5
 3 27 3 3025.77 828.176 1
 3 -27 3 2850.22 364.694 3
 -3 27 -5 2112.89 495.715 4
 3 27 5 2829.15 865.917 1
 -3 27 -5 1961.44 402.385 5
 3 -27 5 2104.36 382.666 3
 3 -27 7 3125.33 421.68 3
 -3 27 -7 2884.19 423.031 5
 -3 27 -9 484.117 398.607 5
 3 27 9 551.333 821.681 1
 -3 27 -9 -108.933 507.1 4
 -3 27 9 -93.1479 661.882 1
 3 -27 9 191.581 409.811 3
 -3 27 -11 -117.716 513.073 4
 3 27 -11 293.317 437.661 4
 -3 27 11 -586.707 696.666 1
 -3 27 -11 62.0516 414.638 5
 3 27 -11 342.172 403.57 5
 -3 27 13 4145.53 759.233 1
 3 27 -13 3648.29 513.277 4
 -3 27 -13 3066.13 426.528 5
 3 27 -13 3018.6 441.225 5
 3 27 -15 3051.34 508.552 4
 3 27 15 2545.7 880.105 1
 3 -27 15 2407.65 532.121 3
 3 27 -15 2687.09 431.474 5
 -3 27 17 1147.69 711.642 1
 3 27 -17 2312.74 504.984 4
 3 27 17 1743.96 877.135 1
 3 27 -17 1279.31 435.719 5
 3 -27 17 865.825 570.368 3
 3 27 -19 559.685 521.105 4
 3 27 -19 5.25948 436.544 5
 3 27 19 325.243 867.249 1
 -3 -27 19 1067.2 839.873 3
 3 -27 19 259.103 624.979 3
 -3 27 19 -714.894 716.523 1
 3 29 1 265.11 399.011 5
 -3 29 -1 -164.942 752.295 1
 3 29 1 31.1441 441.045 4
 3 29 -1 353.182 462.736 4
 -3 29 1 -332.603 724.431 1
 3 29 1 293.427 812.26 1
 3 29 -1 572.449 409.039 5
 3 29 -1 654.578 819.887 1
 3 29 3 -55.2346 434.312 4
 3 29 -3 1307.85 451.695 4
 -3 29 3 1071.74 706.288 1
 -3 29 -3 835.432 766.99 1
 3 29 3 519.821 827.768 1
 3 29 -3 1013.16 422.66 5
 3 29 3 630.659 401.257 5
 3 -29 3 594.24 363.098 3
 -3 29 5 3549.3 735.868 1
 3 29 -5 3347.18 470.748 4
 -3 29 -5 2280.67 795.066 1
 3 -29 5 3622.67 430.465 3
 3 29 -5 2821.61 454.286 5
 3 29 -7 1346.08 417.316 5
 3 29 -7 1452.72 467.704 4
 -3 29 -7 1622.19 772.303 1
 -3 29 7 1772.79 725.562 1
 3 29 -9 -354.704 444.569 4
 3 29 -9 108.841 411.307 5
 -3 29 9 1289.28 743.777 1
 -3 29 -9 770.126 796.632 1
 -3 29 -11 -140.05 549.536 4
 -3 29 11 629.664 723.801 1
 3 29 -11 450.982 420.813 5
 3 -29 11 402.305 464.744 3
 3 29 -11 4.60956 457.327 4
 3 29 11 809.795 875.989 1
 3 29 -13 981.292 460.648 4
 -3 29 -13 568.677 555.973 4
 3 -29 13 1115.8 514.143 3
 3 29 -13 785.807 440.859 5
 -3 29 -13 1244.65 448.499 5
 -3 29 13 9.25466 773.233 1
 -3 29 -15 1109.83 587.949 4
 3 29 -15 2478.5 511.604 4
 -3 29 15 396.825 761.073 1
 3 29 15 2519.93 936.679 1
 3 29 -15 2300.98 464.565 5
 3 -29 15 1770.3 565.417 3
 -3 29 -15 1692.24 458.973 5
 3 31 -1 456.293 484.577 4
 3 31 1 -256.607 471.111 4
 -3 31 1 1230.77 755.199 1
 3 31 1 588.814 458.721 5
 3 31 -1 455.132 426.705 5
 -3 31 -1 -65.0338 746.253 1
 -3 31 3 1630.11 733.254 1
 3 31 3 -21.9613 460.964 4
 3 31 -3 1086.22 493.719 4
 3 31 3 3066.37 918.796 1
 3 31 -3 1164.42 449.928 5
 -3 31 -3 1687.55 798.954 1
 -3 31 -5 1830.15 456.36 5
 -3 31 -5 608.949 539.302 4
 3 31 -5 1909.21 484.478 4
 3 31 -5 2051.08 474.118 5
 3 31 5 2271.65 940.656 1
 -3 31 -5 2796.7 830.685 1
 -3 31 5 1862.72 762.037 1
 -3 31 -7 45.3386 543.594 4
 3 31 7 976.518 922.858 1
 3 31 -7 789.44 473.664 4
 -3 31 -7 345.195 446.686 5
 -3 31 -7 874.341 783.803 1
 -3 31 7 464.546 732.671 1
 3 31 -7 522.379 446.295 5
 3 -31 7 1242.72 432.76 3
 -3 31 -9 727.333 817.19 1
 3 31 -9 512.319 486.782 4
 3 31 -9 -289.094 429.508 5
 -3 31 -9 -59.8126 576.826 4
 3 31 9 -914.98 893.514 1
 -3 31 -9 103.735 448.63 5
 4 0 0 169867 3969.53 3
 4 0 0 170154 3959.4 5
 4 0 -2 -25.4829 74.4022 2
 4 0 -2 -10.9509 114.928 3
 4 0 2 0.96767 105.844 3
 4 0 2 -174.214 141.72 1
 4 0 -2 -63.406 141.347 5
 4 0 4 64303.1 1548.68 4
 4 0 -4 62281.3 1559.92 2
 4 0 4 68911 1588.13 1
 4 0 -4 73656.2 1585.05 3
 -4 0 4 69061.9 1574.49 1
 4 0 4 63805.9 1568.18 3
 4 0 -4 68938.8 1584.5 5
 -4 0 6 83.7044 182.848 1
 4 0 6 95.3738 199.086 1
 4 0 -6 79.9576 113.358 2
 4 0 -6 -21.0851 151.365 3
 4 0 6 44.4948 142.333 3
 4 0 -6 5.29651 182.213 5
 4 0 -8 62783.4 1452.71 2
 4 0 -8 60027.7 1474.01 5
 4 0 -8 57126.4 1462.68 3
 4 0 8 61413.1 1472.02 3
 -4 0 8 65413.7 1461.2 1
 -4 0 -8 59159.3 1437.43 5
 4 0 8 55782.5 1485.87 1
 -4 0 -10 96.6053 189.458 5
 -4 0 10 -100.815 218.302 1
 4 0 -10 -83.5254 140.83 2
 4 0 -10 -108.321 162.308 3
 -4 0 -10 -15.8818 133.386 4
 4 0 10 -187.951 247.579 1
 4 0 10 -104.811 217.838 3
 4 0 -10 31.0535 214.07 5
 -4 0 12 93996.3 2179.94 1
 4 0 12 95074.7 2215.73 3
 -4 0 -12 91146.5 2160.32 5
 -4 0 -14 65.9782 199.332 4
 4 0 14 208.906 324.761 1
 4 0 -14 -28.0268 248.235 4
 4 0 -14 71.2393 273.784 5
 -4 0 14 215.842 283.798 1
 -4 0 -14 67.7095 255.81 5
 4 0 14 513.482 344.488 3
 4 0 16 59677.9 1583.71 1
 -4 0 -16 60366.1 1495.58 4
 4 0 -16 61353.5 1522.54 4
 -4 0 16 65235.3 1558.5 1
 4 0 -16 60095.1 1550.19 5
 -4 0 -16 59618.9 1532.53 5
 4 0 -18 -278.052 312.441 4
 4 0 18 145.69 382.67 1
 4 0 -18 -90.6636 323.702 5
 4 0 -20 121728 2863.22 4
 -4 0 20 118746 2885.52 1
 4 0 20 121629 2935.94 1
 4 0 20 121599 2985.36 3
 4 0 -22 159.69 365.495 4
 4 0 22 6.04628 470.45 1
 -4 0 22 -195.047 414.897 1
 4 0 -22 39.3185 383.091 5
 4 0 22 498.828 575.567 3
 -4 0 -22 -8.74313 395.874 5
 4 0 -24 3498.51 430.59 4
 4 0 24 3153.55 679.085 3
 4 0 24 3484.92 557.513 1
 -4 0 24 3129.05 496.065 1
 4 0 -24 3297.25 444.078 5
 -4 0 -24 2408.31 454.064 5
 -4 0 -26 291.168 450.467 5
 4 0 -26 -59.9772 429.354 4
 4 0 26 -338.845 566.006 1
 -4 0 26 -28.6364 496.048 1
 4 0 -26 232.835 466.066 5
 4 0 26 -316.781 705.724 3
 -4 0 28 11846.3 688.88 1
 4 0 -28 12860.5 629.124 4
 -4 0 -28 11682 714.364 5
 4 0 28 12088.5 965.631 3
 4 0 -28 12213.8 663.293 5
 4 0 28 14052.9 836.004 1
 4 0 -30 -465.998 498.425 4
 4 0 30 -491.655 671.762 1
 4 0 -30 -334.131 516.271 5
 -4 0 30 -380.642 559.185 1
 4 0 30 665.007 835.938 3
 4 0 -32 1317.44 558.361 4
 4 0 34 -147.954 678.819 1
 4 0 -34 398.418 587.216 5
 4 0 36 3580.99 729.56 1
 4 0 -36 2544.47 610.682 5
 4 -2 0 -44.7545 114.88 5
 4 -2 0 16.8617 86.4318 2
 4 2 0 -6.12318 106.012 1
 4 -2 0 27.4502 113.158 3
 4 2 0 185.195 99.7824 3
 4 2 0 3.09714 105.809 5
 4 2 2 123102 2783.06 1
 4 2 2 117714 2767.52 3
 4 -2 -2 123423 2769.56 2
 4 -2 2 123650 2770.23 2
 4 2 -2 125520 2781.92 3
 4 2 -2 122918 2780.64 5
 4 -2 2 119573 2783.83 3
 4 2 2 120412 2763.24 5
 4 -2 -2 118319 2781.39 5
 4 -2 -2 126356 2783.67 3
 4 -2 -4 495.062 181.04 5
 4 -2 4 632.419 177.379 1
 4 2 -4 367.382 94.9893 2
 4 2 -4 342.383 156.239 3
 4 2 4 451.403 181.335 1
 4 -2 4 446.963 147.067 3
 -4 2 4 648.367 241.838 1
 4 -2 -4 461.461 113.086 2
 4 -2 -4 640.215 129.543 3
 4 2 4 389.427 99.8053 5
 4 2 4 438.815 96.4066 3
 4 2 -4 429.316 168.114 5
 4 2 -6 17913.6 457.361 2
 -4 2 -6 17039.1 447.58 4
 4 2 6 16313.5 424.564 4
 4 2 6 17778.5 509.146 1
 4 -2 -6 18053 457.191 2
 -4 2 6 17609.1 514.293 1
 4 -2 6 16846 478.422 3
 4 2 -6 18610.3 484.787 3
 4 -2 -6 18978.3 472.342 3
 4 2 6 16840.8 447.165 3
 4 -2 6 17740 502.311 1
 4 2 -6 18126.7 496.911 5
 4 -2 -6 18627.6 502.93 5
 -4 2 8 162.458 230.52 1
 4 -2 8 596.504 266.113 1
 -4 2 -8 155.448 143.081 4
 4 2 -8 232.078 178.116 4
 4 -2 -8 190.812 216.111 5
 4 -2 -8 161.883 123.682 2
 4 -2 8 377.504 222.952 3
 4 -2 -8 133.118 146.961 3
 -4 2 -8 -8.7526 132.541 5
 4 2 8 24.5664 238.337 1
 -4 -2 8 152.39 147.048 1
 4 2 8 131.596 153.398 3
 4 2 -8 170.282 203.062 5
 -4 2 -10 164130 3948.37 4
 4 2 10 157034 4004.33 1
 -4 -2 10 173293 3951.81 1
 4 2 -10 163692 3961.05 4
 4 -2 10 166139 4000.16 3
 4 -2 -10 176222 3966.79 2
 -4 2 10 172030 3989.9 1
 4 -2 -10 164623 3989.92 5
 4 -2 -10 174792 3972.48 3
 4 2 10 171605 3973.84 3
 4 2 -10 165839 3986.55 5
 -4 2 -10 170092 3943.86 5
 4 -2 10 164481 3995.91 1
 -4 -2 -12 186.616 156.801 4
 -4 2 12 53.0576 276.689 1
 -4 -2 12 -25.0659 211.446 1
 -4 2 -12 56.6459 182.064 4
 4 -2 12 85.5102 295.621 3
 4 2 12 -41.943 255.608 3
 -4 2 -12 135.56 195.367 5
 4 2 14 10684.2 465.703 3
 -4 2 -14 10108.5 358.436 4
 -4 -2 -14 10011.3 339.748 4
 4 2 14 10318.9 491.776 1
 4 2 -14 10291.3 398.23 4
 -4 -2 14 9886.73 388.255 1
 -4 2 14 9869.51 452.546 1
 -4 2 -14 9360.73 374.087 5
 4 -2 -14 11685.6 457.14 5
 4 2 -14 10786.8 429.766 5
 4 -2 14 10490 459.08 1
 -4 -2 -14 8893.9 396.444 5
 4 -2 -14 10641.6 393.21 4
 4 -2 -16 1620.22 341.967 5
 -4 -2 -16 1567.96 330.344 5
 -4 2 -16 1473.61 283.156 5
 -4 2 16 1410.44 374.848 1
 -4 2 -16 800.898 249.143 4
 4 -2 16 1406.79 361.839 1
 4 2 -16 1409.66 299.178 4
 4 2 -16 1537.11 318.418 5
 4 2 16 1121.9 394.426 1
 -4 -2 16 1403.8 294.182 1
 4 -2 -16 1517.48 280.754 4
 4 2 16 1413.18 406.611 3
 4 2 18 120955 3001.05 1
 -4 -2 18 125516 2935.01 1
 4 2 -18 122275 2929.36 4
 4 -2 -18 117193 2917.07 4
 4 2 -18 119557 2952.48 5
 -4 2 -18 117596 2920.28 5
 4 -2 18 128357 3047.22 3
 4 -2 -18 126838 2964.81 5
 4 -2 18 119221 2977.29 1
 -4 2 20 158.301 441.69 1
 4 -2 20 432.903 430.182 1
 4 -2 -20 61.1891 340.223 4
 4 2 20 -13.1484 490.189 3
 4 2 20 -440.536 441.701 1
 -4 -2 -20 543.141 383.96 5
 4 -2 -20 614.72 379.099 5
 4 2 -20 365.053 351.683 5
 4 -2 20 187.857 556.002 3
 4 2 -20 32.9867 332.456 4
 4 2 22 41225.5 1213.6 1
 -4 -2 22 39799.2 1122.47 1
 -4 2 -22 38706 1115.85 5
 -4 2 22 42729.5 1192.26 1
 4 -2 -22 38843.1 1096.99 4
 4 2 -22 40802.7 1106.45 4
 4 -2 22 42533.4 1303.52 3
 -4 -2 -22 39578.3 1135.7 5
 4 2 22 36450.8 1237.84 3
 4 2 -22 40578.8 1139.27 5
 4 -2 22 41192 1186.31 1
 -4 -2 -24 5.05317 458.7 5
 4 2 24 -151.863 524.802 1
 4 2 24 401.642 596.684 3
 4 -2 24 -701.317 501.333 1
 4 2 -24 249.603 415.14 4
 4 -2 -24 -314.977 394.354 4
 4 -2 24 98.7877 648.679 3
 -4 2 24 -1129.61 516.471 1
 4 2 -24 -361.166 410.002 5
 -4 2 -24 -293.059 424.936 5
 -4 -2 24 481.96 426.918 1
 4 -2 -24 -319.631 441.014 5
 4 2 26 2907.5 682.721 3
 -4 -2 26 3591.86 502.95 1
 -4 2 -26 2971.07 499.604 5
 4 -2 -26 3026.99 492.764 5
 4 2 -26 3618.25 482.091 4
 4 -2 -26 2874.58 444.439 4
 4 2 26 2874.45 587.898 1
 -4 2 26 3459.81 548.142 1
 4 -2 26 3256.88 573.316 1
 -4 -2 -26 3021.54 512.237 5
 4 2 -26 3177.95 487.888 5
 4 -2 26 2637.21 742.966 3
 4 2 -28 341.647 473.681 4
 4 -2 -28 49.3664 448.417 4
 -4 -2 28 124.444 490.728 1
 4 2 28 -22.3742 622.379 1
 -4 2 28 371.084 544.75 1
 4 -2 -28 303.798 475.073 5
 4 2 -28 331.357 475.952 5
 4 -2 28 1306.21 891.131 3
 -4 -2 -28 -474.128 560.08 5
 4 -2 -30 11110.9 618.438 4
 -4 2 30 10554.9 718.324 1
 4 -2 30 9950.18 998.189 3
 4 2 -30 10526.6 638.856 5
 4 -2 30 11488.2 796.589 1
 4 -2 -32 -108.934 544.692 4
 4 2 32 123.08 663.423 1
 -4 2 32 487.469 647.107 1
 4 -2 32 549.909 862.916 3
 4 -2 -32 -6.95102 577.146 5
 4 -2 34 168.219 651.973 1
 4 2 34 619.168 697.697 1
 4 2 -34 521.674 585.234 5
 4 -2 36 148.203 680.846 1
 4 2 36 719.537 715.528 1
 4 -2 -36 293.023 615.548 5
 4 2 -36 -59.045 613.668 5
 4 -4 0 47276.2 1120.64 2
 4 4 0 45275.8 1119.55 1
 4 4 0 46928.8 1119.11 3
 4 -4 0 46747.5 1132.54 3
 4 4 0 48054.4 1123.46 5
 4 -4 -2 6062.71 190.688 2
 4 4 2 5859.76 240.62 1
 4 -4 2 5446.53 196.972 2
 4 4 -2 5967.93 156.117 2
 4 4 -2 6069.25 217.383 5
 4 4 2 6015.25 195.116 5
 4 4 -2 5720.56 214.139 3
 4 4 2 5568.83 176.4 3
 4 -4 -2 6583.91 205.288 3
 4 -4 2 5793.55 213.148 3
 4 -4 -4 17841 419.605 2
 4 4 -4 17184.7 416.77 4
 4 -4 4 16968.3 426.586 2
 4 4 4 16437.1 470.937 1
 -4 4 -4 13656.3 382.588 5
 4 -4 -4 18048.9 430.685 3
 4 4 4 14888.5 389.317 3
 4 4 4 16588.3 418.832 5
 4 -4 4 15835 440.496 3
 -4 4 -4 16499.2 425.837 4
 4 4 -4 17213.5 443.168 5
 -4 4 4 17064.6 519.353 1
 4 4 6 87.154 80.6973 4
 -4 4 6 -34.7344 267.044 1
 4 -4 6 116.131 152.711 2
 4 4 -6 75.4912 155.393 4
 4 -4 -6 213.479 122.619 2
 4 -4 -6 222.752 124.862 3
 -4 4 -6 17.9573 66.8529 5
 -4 4 -6 -54.1893 156.042 4
 4 4 6 28.1874 86.4759 3
 -4 -4 6 -28.9999 110.836 2
 4 -4 6 31.9471 178.348 3
 4 4 6 -60.0924 231.914 1
 4 4 -6 -56.8282 184.251 5
 -4 4 -8 123483 2984.26 4
 4 -4 -8 129460 2993.82 2
 4 4 -8 120348 2990.85 4
 -4 4 8 127727 3029.91 1
 4 4 8 118378 3034.98 1
 4 -4 8 127750 3029.18 3
 4 -4 -8 132047 2997.57 3
 4 -4 -8 135668 3026.88 5
 4 4 -8 124707 3014.42 5
 4 4 8 133478 2971.51 3
 -4 -4 8 123673 2959.7 1
 4 -4 8 120290 3018.6 1
 -4 4 -8 129081 2963.09 5
 -4 4 -10 10353.2 356.995 4
 -4 4 10 11197.1 427.344 1
 4 4 10 10061 442.191 1
 4 -4 -10 11382 348.779 3
 4 4 10 12417.3 352.091 3
 4 -4 10 10798.1 420.276 3
 -4 4 -10 10860 325.454 5
 -4 -4 10 11223.1 328.544 1
 4 -4 -10 11690.5 418.206 5
 -4 4 -12 177878 4320.2 4
 -4 4 12 176973 4372.61 1
 -4 4 -12 182074 4311.63 5
 -4 -4 12 187273 4312.42 1
 4 -4 -14 -86.0875 317.578 5
 4 -4 14 235.847 317.714 1
 4 4 14 -110.189 361.01 1
 -4 4 -14 6.69514 225.281 4
 -4 -4 -14 139.292 190.973 4
 4 4 -14 -97.9267 271.116 4
 4 4 14 71.7569 308.569 3
 -4 -4 14 -115.692 219.594 1
 -4 4 -14 196.845 223.747 5
 4 -4 -14 123.826 193.906 2
 4 -4 -14 -94.8557 205.981 3
 -4 4 14 183.51 340.986 1
 4 4 -14 6.92409 278.272 5
 -4 -4 16 11245.7 420.461 1
 4 4 -16 12033.3 456.918 4
 4 4 16 11723.4 566.31 1
 4 -4 -16 11860.7 442.305 4
 4 4 -16 11950.8 475.465 5
 4 -4 16 11186.1 574.602 3
 4 4 16 11224.3 531.561 3
 -4 4 -16 10315.4 419.46 5
 4 -4 16 12121.7 512.053 1
 4 -4 -16 11680 512.89 5
 -4 4 18 2349.69 458.666 1
 4 -4 18 2095.53 390.386 1
 -4 4 -18 1389 304.163 4
 4 -4 -18 1914.03 312.319 4
 4 4 18 2108.64 438.631 3
 4 4 18 1677.39 442.546 1
 4 -4 -18 1874.65 396.821 5
 4 4 -18 1580.43 337.142 5
 -4 -4 18 1615.91 297.664 1
 -4 4 -18 1513.87 315.34 5
 4 -4 18 338.893 494.787 3
 4 4 -18 2302.24 328.429 4
 4 4 -20 94905.7 2393.13 4
 4 4 20 96792.6 2476.16 1
 4 -4 -20 93488.6 2381.18 4
 4 -4 20 97865.4 2454.29 1
 4 4 -20 98420.4 2422.83 5
 -4 4 20 101043 2477.58 1
 4 -4 -20 103888 2446.48 5
 -4 -4 -20 96751.3 2415.22 5
 4 4 22 196.863 504.486 3
 4 -4 -22 -339.165 475.198 5
 -4 -4 -22 153.795 448.049 5
 4 -4 22 -351.51 450.977 1
 4 4 -22 -448.343 395.312 4
 -4 4 -22 4.08207 383.752 5
 4 -4 -22 137.457 378.012 4
 -4 4 22 -179.03 522.908 1
 -4 -4 22 -139.186 361.68 1
 4 4 22 456.295 500.917 1
 4 4 -22 70.5488 386.315 5
 4 -4 22 -8.30583 608.726 3
 -4 -4 -24 3077.12 517.367 5
 4 -4 24 3504.83 512.827 1
 4 -4 -24 2256.49 476.294 5
 4 4 -24 2804.01 442.466 4
 4 -4 -24 2522.94 413.304 4
 -4 -4 24 2619.32 420.095 1
 4 4 24 2529.6 556.87 1
 -4 4 -24 2796.28 438.649 5
 -4 4 24 2451.89 570.998 1
 4 4 -24 2545.13 449.106 5
 4 -4 24 2017.35 690.741 3
 4 -4 -26 176.784 481.825 5
 -4 -4 -26 78.9529 513.483 5
 4 -4 26 236.818 536.624 1
 4 4 -26 -56.0699 434.495 4
 -4 -4 26 421.496 432.745 1
 4 -4 -26 -300.915 421.398 4
 4 4 26 -7.45077 590.042 1
 4 -4 26 319.047 721.248 3
 4 4 -26 -46.083 448.203 5
 -4 4 26 46.6312 566.611 1
 -4 4 -26 -317.354 468.317 5
 4 -4 -28 9123.68 572.067 4
 -4 4 28 10341.3 727.199 1
 4 4 28 10347.4 751.955 1
 4 4 -28 11046.7 627.524 5
 4 -4 28 9089 926.746 3
 -4 -4 -28 9617.86 667.29 5
 4 4 -28 10473.2 583.725 4
 4 -4 28 9819.33 702.282 1
 4 4 -30 2195.29 515.103 4
 4 -4 30 2204.37 624.202 1
 4 -4 -30 2206.12 495.706 4
 -4 4 30 2567.08 624.826 1
 -4 -4 -30 1606.31 571.656 5
 4 -4 30 1709.11 861.782 3
 4 4 32 10828.4 810.916 1
 4 -4 32 8780.25 1000.96 3
 4 -4 -32 11322.2 725.923 5
 4 -4 32 10361.2 765.535 1
 -4 4 32 10610.9 801.848 1
 4 -4 34 63.4599 659.035 1
 4 4 34 -188.723 707.963 1
 4 4 -34 -410.597 571.801 5
 4 -4 -34 -348.534 688.41 5
 4 -4 36 513.47 678.033 1
 4 4 -36 506.405 646.282 4
 4 4 36 2631.64 760.858 1
 4 4 -36 1482.72 609.036 5
 4 -4 36 2066.37 967.114 3
 4 -4 -36 855.25 633.624 5
 4 6 0 55.4233 72.3222 4
 4 -6 0 -104.637 125.852 3
 4 6 0 24.5668 183.45 1
 4 6 0 -31.7316 47.2178 2
 4 -6 0 24.2874 120.639 2
 4 6 0 48.649 131.286 5
 4 -6 -2 26990 660.606 2
 4 -6 2 25328.7 666.002 2
 4 6 -2 27169.9 634.69 2
 4 6 -2 23804.6 661.654 1
 4 6 -2 26738.7 671.779 5
 4 -6 -2 27330.2 668.865 3
 4 6 2 27341.2 667.401 5
 4 -6 2 27669.1 676.576 3
 4 6 -2 25278.9 642.341 4
 -4 6 4 503.578 300.119 1
 4 6 4 551.687 240.347 1
 -4 6 -4 538.325 189.066 4
 4 6 -4 570.163 147.017 4
 4 6 4 457.936 66.5207 3
 -4 6 -4 629.834 108.698 5
 4 -6 4 589.867 140.019 2
 4 -6 -4 549.649 126.408 2
 4 6 -4 463.23 140.098 1
 4 6 4 440.271 148.562 5
 4 -6 -4 651.879 123.925 3
 4 6 -4 545.603 162.76 5
 4 -6 4 726.193 164.925 3
 -4 6 -6 2423.27 202.279 4
 4 6 6 2258.38 278.624 1
 4 -6 -6 2535.94 160.092 2
 4 6 -6 2284.32 184.654 4
 -4 -6 6 2449.63 135.879 2
 4 -6 6 2207.17 177.671 2
 -4 6 6 2435.81 321.041 1
 4 -6 -6 2413.16 155.419 3
 4 6 -6 2026.85 195.363 5
 -4 6 -6 2243.21 121.575 5
 4 -6 6 2072.24 205.864 3
 -4 6 -8 56.8242 192.069 4
 4 6 -8 -46.1328 190.158 4
 -4 6 -8 -89.2317 112.87 5
 4 -6 -8 -60.7775 142.614 2
 4 6 8 44.4922 58.4365 3
 -4 6 8 19.9865 300.489 1
 4 -6 -8 -25.6116 139.474 3
 4 6 8 -215.921 277.096 1
 4 6 -8 -33.6073 196.127 5
 4 -6 8 -53.3274 170.515 2
 -4 -6 8 225.14 142.243 2
 4 -6 8 -124.307 225.528 3
 -4 6 -10 424065 9752.34 4
 -4 6 10 405989 9800.58 1
 4 6 10 421004 9722.7 3
 -4 6 -10 410887 9724.9 5
 -4 -6 10 427944 9756.8 2
 -4 6 12 470.424 335.074 1
 4 -6 12 -126.89 279.495 1
 -4 -6 12 11.4913 166.663 1
 4 6 -12 137.711 261.345 4
 4 6 12 256.053 222.638 3
 -4 6 -12 53.1531 238.606 4
 -4 6 -12 41.4308 170.279 5
 4 6 -12 104.61 258.716 5
 4 -6 -14 10754.1 374.916 2
 4 6 -14 11435.5 426.834 4
 4 6 14 10118.5 540.088 1
 4 -6 14 11855 464.633 1
 4 -6 -14 10317.7 369.388 3
 4 -6 14 11555.3 536.042 3
 -4 6 -14 9713.97 363.415 5
 4 6 -14 10509 439.444 5
 4 -6 -14 11856.6 487.468 5
 -4 -6 14 9837.99 352.714 1
 -4 6 -14 9158.08 394.586 4
 4 -6 -16 1476.09 366.917 5
 4 -6 16 1182.11 341.607 1
 4 -6 16 1166.67 425.799 3
 -4 -6 16 995.682 238.183 1
 -4 6 -16 1038.25 277.441 4
 4 6 -16 1265.24 312.074 4
 4 -6 -16 1450.93 237.271 2
 4 -6 -16 1128.39 233.079 3
 4 6 16 1303.06 359.276 3
 -4 6 16 1398.04 410.647 1
 4 6 16 1278.28 443.689 1
 -4 6 -16 1276.93 258.911 5
 4 6 -16 1415.9 316.139 5
 4 6 -18 41483.6 1108.55 4
 4 -6 -18 44491 1109.99 4
 4 6 18 41753.9 1225.04 1
 4 -6 -18 46486.3 1200.89 5
 4 6 -18 39970.4 1129.51 5
 -4 6 18 41161.8 1202.87 1
 4 -6 18 44264.7 1166.87 1
 4 6 18 37218.8 1150.56 3
 -4 -6 18 39311.8 1069.76 1
 4 -6 20 310.098 446.442 1
 4 6 -20 -7.54969 346.515 4
 4 -6 -20 350.122 405.53 4
 4 6 -20 -55.6364 347.818 5
 4 6 20 246.314 461.731 1
 -4 6 20 134.476 597.588 1
 4 -6 -20 223.521 538.289 5
 4 -6 20 15.1077 579.032 3
 4 6 -22 28925 883.527 5
 4 6 -22 28594 856.636 4
 4 -6 -22 26457.7 842.053 4
 4 6 22 28571.3 974.236 1
 -4 6 -22 30058.8 855.626 5
 -4 6 22 30098.1 1031.51 1
 -4 -6 22 25953.2 813.254 1
 4 -6 22 29772 917.661 1
 -4 -6 -22 26684.9 885.49 5
 4 -6 -24 322.189 490.138 5
 -4 6 24 -19.1134 545.411 1
 -4 -6 -24 -177.432 486.976 5
 4 -6 24 479.346 483.985 1
 4 6 -24 40.4165 430.825 4
 4 -6 -24 -139.726 386.425 4
 4 6 24 -71.5177 559.539 1
 -4 6 -24 117.099 401.495 5
 4 6 -24 -472.304 438.115 5
 4 -6 24 781.924 667.492 3
 4 -6 -26 3574.03 547.679 5
 -4 -6 -26 3501.6 560.01 5
 4 6 -26 3130.74 489.381 4
 4 -6 -26 3056.49 450.135 4
 4 6 26 3163.37 615.719 1
 4 -6 26 3803.2 559.711 1
 -4 6 26 3304.32 617.84 1
 4 6 -26 3305.87 502.85 5
 4 -6 26 3553.36 761.591 3
 4 -6 -28 280.006 567.331 5
 -4 -6 -28 1201.05 579.482 5
 4 -6 28 1994.7 574.901 1
 4 6 -28 1493.32 504.864 4
 -4 6 28 978.445 635.036 1
 4 6 28 1132.58 641.18 1
 4 -6 28 565.381 802.068 3
 4 -6 -28 1445.18 462.006 4
 4 6 -28 1798.48 506.22 5
 4 6 -30 27424.9 930.958 4
 4 -6 -30 25153.2 884.647 4
 -4 6 30 27653.2 1059.45 1
 4 -6 30 24522.3 1211.6 3
 -4 -6 -30 25078.7 971.858 5
 -4 -6 -32 -437.529 629.956 5
 4 -6 32 504.75 629.5 1
 -4 6 32 55.6249 697.673 1
 4 6 -32 578.37 530.851 5
 4 6 32 -103.425 688.218 1
 4 -6 -32 147.137 619.578 5
 4 6 34 582.082 732.811 1
 4 -6 34 786.271 656.11 1
 4 6 -34 542.646 640.483 4
 4 6 -34 1230.54 590.992 5
 4 -6 34 1138.29 943.22 3
 4 -6 -34 76.2113 659.573 5
 4 8 0 87040.9 2118 2
 4 -8 0 95384.6 2149.97 2
 4 8 0 89061 2123.74 4
 4 -8 0 97644.3 2160.37 3
 4 8 0 91916.2 2153.58 5
 4 8 0 89659.3 2172.2 1
 4 8 2 2671.76 132.427 4
 4 8 -2 2707.19 159.441 4
 4 8 2 2309.65 113.134 2
 4 8 -2 2749.58 246.609 1
 4 -8 -2 2631.6 160.948 2
 4 -8 2 2669.03 168.362 2
 4 8 2 2866.39 290.597 1
 4 8 2 2852.87 182.913 5
 4 -8 -2 2779.7 161.884 3
 4 -8 2 2723.29 178.28 3
 4 8 -2 2651.41 180.387 5
 -4 8 -4 24842.4 595.122 4
 4 8 4 20004 524.775 4
 4 8 4 21118.8 524.758 2
 4 -8 -4 21518.9 560.368 2
 4 8 -4 20914.6 552.325 4
 4 -8 4 20530.4 566.976 2
 -4 8 4 19694.4 668.538 1
 4 8 -4 21893.8 599.444 1
 4 -8 -4 22165.7 552.764 3
 4 -8 4 19636.6 579.054 3
 -4 8 -4 22390.7 544.853 5
 4 8 -4 21704.5 575.439 5
 4 8 4 20008.3 628.327 1
 4 8 4 21826.6 570.434 5
 4 8 6 441.77 293.842 1
 -4 8 -6 261.368 223.034 4
 4 8 6 474.827 174.834 5
 -4 -8 6 762.631 126.872 2
 4 8 6 542.299 113.462 2
 4 -8 -6 545.434 155.263 2
 -4 8 -6 615.916 135.727 5
 -4 8 6 464.373 336.982 1
 4 -8 -6 586.414 134.221 3
 4 8 -6 471.871 179.239 4
 4 8 -6 707.425 183.639 5
 4 8 6 420.56 139.872 4
 -4 -8 8 308880 7184.77 2
 4 8 8 303723 7251.92 1
 -4 8 -8 304548 7168.08 5
 -4 8 -8 316876 7199.17 4
 -4 8 8 304330 7259.31 1
 -4 8 -10 12547.2 423.947 4
 4 8 -10 13220.7 420.117 4
 4 8 -10 12195.2 432.28 5
 -4 -8 10 12788.5 394.966 2
 4 -8 10 11751.4 423.037 2
 4 -8 10 12247.4 477.293 3
 -4 8 -10 12227.3 361.254 5
 -4 8 -12 53670.1 1261.82 4
 4 -8 -12 48186.5 1235.96 2
 4 8 -12 49725.1 1255.06 4
 -4 8 -12 49116.3 1213.13 5
 -4 -8 12 49058.4 1246.49 2
 4 -8 12 51809.8 1328.31 3
 4 8 12 51466.3 1351.51 1
 4 -8 -12 49051.8 1229.74 3
 4 8 -12 51970.5 1281.98 5
 4 -8 12 51183.5 1268.35 2
 4 8 12 47897.2 1198.08 3
 -4 8 -14 974.493 286.907 4
 4 8 -14 1276.98 286.685 4
 4 -8 -14 1237.79 215.153 2
 4 8 -14 897.705 280.22 5
 4 -8 -14 1032.36 203.856 3
 -4 -8 14 1302.84 256.372 2
 4 -8 14 914.937 397.707 3
 -4 8 -14 1082 213.491 5
 -4 8 14 1230.72 412.706 1
 4 8 14 1057.72 438.968 1
 4 -8 14 903.805 278.078 2
 4 8 -16 5072.76 362.426 4
 4 8 16 5656.67 515.867 1
 4 -8 -16 4778.01 287.177 3
 4 8 -16 4728.05 363.675 5
 4 -8 -16 5169.78 293.675 2
 -4 8 -16 4686.34 346.674 4
 -4 8 -16 4635.55 292.745 5
 -4 8 16 5620.12 502.126 1
 4 -8 16 4924.37 495.745 3
 4 -8 -18 1279 442.647 5
 -4 -8 18 1486.1 258.566 1
 -4 8 -18 879.105 327.139 4
 4 8 -18 1768.78 349.489 4
 4 -8 -18 1659.61 272.481 2
 4 8 18 1983.52 513.039 1
 4 -8 -18 1372.29 272.276 3
 -4 8 18 1498.38 506.743 1
 4 -8 18 1845.76 384.66 1
 4 8 -18 1613.62 348.61 5
 4 -8 18 1786.87 491.23 3
 4 8 -20 29259.3 838.544 4
 4 8 20 23876.1 949.068 1
 4 -8 20 28320.2 873.861 1
 -4 8 -20 26978.1 792.338 5
 -4 8 20 27326.8 989.699 1
 4 -8 20 29890.4 1000.46 3
 4 8 -20 26083.4 837.504 5
 4 -8 -20 26647.4 950.543 5
 4 -8 -22 196.933 507.683 5
 4 -8 22 572.371 435.609 1
 -4 8 -22 188.32 345.306 5
 4 8 -22 607.96 433.546 4
 4 -8 -22 329.176 375.748 4
 -4 8 22 -31.5416 546.811 1
 4 8 -22 355.765 407.552 5
 4 8 22 558.939 559.848 1
 4 -8 22 -254.012 600.02 3
 4 -8 -24 2094.22 524.788 5
 4 -8 24 2489.91 500.831 1
 -4 8 24 2016.05 615.141 1
 4 8 -24 2448.32 484.702 4
 4 -8 -24 1824.63 410.498 4
 4 8 24 2241.24 600.152 1
 4 -8 24 2195.01 674.916 3
 -4 8 -24 2712.06 422.114 5
 4 8 -24 2233.14 448.948 5
 4 -8 -26 1205.14 544.193 5
 -4 -8 -26 1716.02 541.266 5
 4 -8 26 985.249 528.8 1
 4 8 -26 532.7 498.208 4
 4 -8 -26 905.238 426.434 4
 -4 8 26 623.287 592.441 1
 4 8 -26 437.557 464.191 5
 4 -8 26 1105.39 716.27 3
 4 8 -28 32584.7 1021.41 4
 4 -8 -28 28005.7 957.331 4
 -4 8 28 31220.6 1121.23 1
 4 8 28 31082 1152.2 1
 4 -8 28 29397.3 1249.56 3
 4 8 -28 30855.4 1007.32 5
 4 -8 28 33019.8 1077.08 1
 4 -8 -28 33467.6 1069.84 5
 -4 -8 -28 29496.6 1054.4 5
 -4 -8 -30 1521.1 611.472 5
 4 8 -30 848.182 538.452 4
 4 -8 -30 719.202 485.912 4
 -4 8 30 869.317 687.017 1
 4 -8 30 852.882 836.597 3
 4 8 32 9920.12 834.121 1
 4 8 -32 10382.8 674.467 5
 -4 -8 -32 10888.4 755.373 5
 4 -8 32 11850.3 760.388 1
 4 -8 -32 11221.3 740.937 5
 4 -8 -34 -127.289 621.265 5
 4 -8 34 -491.142 630.112 1
 4 8 -34 62.6226 592.493 4
 4 8 -34 347.064 574.419 5
 4 8 34 -537.471 754.084 1
 -4 8 34 155.484 717.555 1
 4 -8 34 426.14 933.314 3
 4 10 0 -7.91364 139.35 4
 4 10 0 -58.3324 299.056 1
 4 10 0 -112.212 165.638 5
 4 10 2 67252.4 1640.35 4
 4 10 -2 67417.1 1647.79 4
 4 10 2 69282.5 1723.74 1
 4 10 -2 70747.6 1715.08 1
 4 10 2 68241.6 1673.55 5
 -4 10 -2 73478.4 1688.23 4
 -4 10 -2 71592.9 1660.52 5
 -4 10 -4 584.718 164.896 5
 -4 10 -4 636.928 247.36 4
 4 10 4 517.176 144.271 4
 4 10 4 394.622 325.859 1
 4 10 -4 550.257 328.812 1
 -4 -10 4 578.624 123.65 2
 4 10 4 421.923 193.349 5
 -4 10 -6 52323.6 1265.36 4
 4 10 6 48976.6 1219.61 4
 -4 -10 6 51105.2 1221.4 2
 4 10 6 47564.9 1245.8 5
 4 10 6 50759.5 1327.95 1
 -4 10 -6 50431.9 1227.82 5
 -4 -10 8 466.026 175.651 2
 -4 10 -8 251.197 253.952 4
 4 -10 8 497.944 273.984 3
 4 10 -8 351.864 238.414 4
 -4 10 -8 440.53 161.671 5
 4 -10 8 516.57 211.174 2
 4 10 -8 441.207 227.525 5
 -4 10 -10 73260.5 1786.21 4
 4 -10 10 77262.3 1838.79 3
 4 10 -10 76815.9 1801.94 4
 -4 10 10 74318.3 1867.68 1
 -4 -10 10 68778.3 1778.46 2
 4 -10 10 72232.4 1793.95 2
 -4 10 -10 71461.3 1745.9 5
 4 10 10 73424.2 1870.46 1
 4 -10 -10 73502.9 1774.73 2
 -4 10 -12 3704.66 324.816 4
 4 -10 -12 3682.06 238.306 2
 4 10 12 3395.16 496.198 1
 -4 -10 12 3409.9 266.032 2
 4 -10 12 3851.77 299.298 2
 4 -10 -12 3577.56 221.544 3
 -4 10 -12 3290.21 222.221 5
 -4 10 12 3684.1 453.757 1
 4 10 -12 3451.29 323.044 4
 4 10 -12 3057.18 300.907 5
 4 -10 12 3857.06 369.945 3
 -4 10 -14 8533.27 407.248 4
 4 10 -14 7914.22 418.287 4
 -4 -10 14 7915.76 368.673 2
 4 -10 14 8233.57 397.253 2
 4 -10 14 8968.21 514.96 3
 4 10 14 9428.55 589.433 1
 -4 10 -14 7953.33 326.861 5
 4 10 -14 7629.1 391.779 5
 4 10 16 806.522 478.354 1
 4 10 -16 749.624 353.343 4
 4 -10 -16 770.993 243.307 2
 4 -10 -16 879.626 227.851 3
 -4 -10 16 517.256 269.414 2
 -4 10 16 567.561 461.335 1
 4 -10 16 876.4 301.268 2
 4 10 -16 539.597 305.411 5
 4 -10 16 1180.95 454.278 3
 4 -10 -18 21704 657.698 2
 4 10 18 23032.7 851.069 1
 4 -10 -18 21707.5 647.848 3
 -4 10 18 23973.3 858.412 1
 4 10 -18 20315.9 703.944 5
 -4 10 -18 20523.8 643.122 5
 4 -10 18 23284.7 853.231 3
 4 10 -18 23195.1 725.504 4
 4 -10 18 21869.1 721.921 2
 -4 10 -20 184.276 300.274 5
 4 10 -20 598.661 396.029 4
 4 -10 -20 181.497 274.899 2
 4 -10 -20 16.4415 263.577 3
 -4 10 20 249.324 526.832 1
 4 -10 20 114.828 372.097 2
 4 10 -20 426.143 353.573 5
 4 10 20 28.9403 552.706 1
 4 -10 20 155.028 529.332 3
 4 10 22 15279.8 803.89 1
 4 -10 22 14936.4 642.936 2
 4 -10 22 15364.2 821.533 3
 4 -10 -22 15189.9 609.859 4
 -4 10 22 14197.6 758.997 1
 -4 10 -22 15009.2 570.193 5
 4 10 -22 14817.9 620.516 5
 4 10 -22 16682.3 649.438 4
 4 -10 -22 17506.2 713.449 5
 4 -10 -24 -477.265 515.917 5
 4 10 -24 434.998 472.23 4
 4 -10 -24 135.003 396.299 4
 -4 10 24 -251.664 576.86 1
 4 10 -24 -178.852 433.905 5
 4 10 24 190.829 642.606 1
 4 -10 24 -37.2847 668.392 3
 -4 10 26 8977.08 744.983 1
 4 10 26 9091.45 744.946 1
 4 -10 -26 7743.46 512.763 4
 4 10 -26 8518.53 586.787 4
 4 -10 26 7817.75 817.969 3
 4 10 -26 8531.15 571.294 5
 4 -10 26 8430.05 607.629 1
 4 -10 -26 7656.03 644.734 5
 -4 -10 -28 1269.49 569.668 5
 -4 10 28 1122.15 645.305 1
 4 10 -28 1833.65 510.872 4
 4 -10 -28 1415.66 463.837 4
 4 -10 28 1429.74 561.865 1
 4 10 -28 1510.01 511.234 5
 4 -10 28 1714.94 786.468 3
 4 10 30 25531.8 1090.8 1
 -4 10 30 25441.9 1066.7 1
 4 -10 -30 28348 1022.25 5
 -4 -10 -30 25564.4 991.986 5
 4 -10 -32 361.539 621.331 5
 4 -10 32 1041.57 623.689 1
 4 10 -32 -295.198 551.096 4
 4 10 32 240.676 741.876 1
 4 10 -32 545.339 551.765 5
 4 -10 32 -206.911 876.99 3
 4 -10 34 449.953 631.666 1
 4 10 -34 202.529 599.555 4
 4 10 34 767.872 758.801 1
 4 -10 -34 719.323 649.921 5
 -4 10 34 1027.85 749.006 1
 4 10 -34 635.17 592.252 5
 4 -10 34 1999.81 931.406 3
 4 12 0 86344.1 2180.49 1
 -4 -12 0 89015.3 2119.25 3
 4 12 2 2579.47 396.17 1
 4 -12 2 2678.02 207.607 2
 -4 12 -2 2917.38 220.086 5
 4 -12 2 2848.32 222.668 3
 4 12 -2 2850.86 231.672 5
 -4 12 -2 2692.94 276.862 4
 -4 -12 -2 2884.17 191.829 3
 4 12 -2 2630.81 413.763 1
 -4 12 2 2122.8 433.909 1
 -4 12 -4 18399.8 548.026 4
 4 12 -4 18691.4 489.718 4
 4 -12 -4 18446.1 495.006 2
 -4 -12 4 17333.8 457.826 2
 -4 12 -4 18158.9 486.156 5
 4 -12 4 17689.9 499.862 2
 4 -12 4 18779.8 520.04 3
 4 12 -4 18239.2 646.231 1
 4 12 -4 18547.8 506.013 5
 -4 12 4 18021.4 671.838 1
 4 12 4 18479.9 632.853 1
 4 12 -6 -257.68 419.032 1
 4 12 -6 -64.4198 224.282 4
 -4 12 -6 44.3538 267.278 4
 4 12 6 224.34 223.331 5
 4 -12 6 -44.4527 205.486 2
 4 -12 -6 140.347 186.734 2
 -4 12 6 407.931 412.631 1
 -4 -12 6 196.567 159.603 2
 4 -12 6 203.436 227.873 3
 -4 12 -6 169.851 181.154 5
 4 12 -6 201.02 214.936 5
 4 12 -8 40887.9 1042.16 4
 4 -12 -8 44025.7 1045.87 2
 -4 -12 8 38850.5 1019.69 2
 4 -12 8 40113.4 1051.14 2
 4 -12 8 42754.4 1091.23 3
 -4 12 8 39600.8 1155.81 1
 4 -12 -8 39603.4 1009.67 3
 4 12 8 41234.2 1165.53 1
 -4 12 -8 39384.2 1015.69 5
 -4 12 -8 41360.3 1063.15 4
 4 12 -8 41524.5 1056.11 5
 -4 12 -10 555.471 285.025 4
 4 12 -10 468.736 279.296 4
 -4 12 -10 289.665 190.628 5
 -4 12 10 593.461 423.9 1
 4 -12 -10 386.795 207.3 2
 4 -12 10 235.913 314.921 3
 4 -12 -10 432.154 164.043 3
 -4 -12 10 299.098 221.774 2
 4 -12 10 322.524 245.869 2
 4 12 10 1109.18 552.606 1
 4 12 -10 558.845 253.115 5
 4 -12 -12 31245.3 824.914 2
 -4 12 12 31173.1 962.871 1
 4 -12 12 30179.7 853.293 2
 4 -12 -12 31053.1 803.276 3
 4 12 -12 31217.9 851.828 4
 4 12 12 32121.5 1054.66 1
 4 -12 12 32215.4 918.138 3
 4 12 -12 28861.1 852.972 5
 4 12 14 432.713 504.857 1
 -4 12 14 5.77308 455.92 1
 4 12 -14 266.433 291.835 4
 4 12 -14 -173.264 274.997 5
 4 -12 -14 74.7961 213.812 2
 4 -12 -14 166.611 191.729 3
 4 -12 14 191.305 300.219 2
 4 -12 14 363.548 400.757 3
 -4 12 -16 3893.49 386.952 4
 4 -12 -16 4601.74 306.062 2
 4 -12 16 5084.96 389.325 2
 4 -12 16 4320.85 494.976 3
 4 -12 -16 4497.55 275.447 3
 -4 12 16 5178.85 538.677 1
 4 12 -16 4472.77 368.413 4
 4 12 16 4722.93 581.806 1
 -4 12 -16 4225.98 301.166 5
 4 12 -16 3835.05 345.208 5
 -4 12 -18 320.01 269.605 5
 4 12 18 -7.10707 538.351 1
 -4 12 -18 349.784 370.604 4
 4 12 -18 440.457 353.423 4
 4 -12 -18 426.249 280.65 2
 4 -12 -18 476.251 257.213 3
 4 -12 18 521.917 354.246 2
 -4 12 18 133.411 524.263 1
 4 12 -18 387.396 346.089 5
 4 -12 18 707.419 504.641 3
 4 -12 -20 26511.7 778.35 2
 4 -12 20 26076.7 841.512 2
 4 -12 -20 25028.6 751.843 3
 4 12 20 27257.2 978.723 1
 4 12 -20 26598.9 823.492 5
 -4 12 20 26771 948.117 1
 4 12 -20 27174 821.949 4
 -4 12 -20 24254.5 757.433 5
 4 12 -22 1717.5 441.866 4
 4 -12 -22 1820.92 404.841 4
 -4 12 22 2040.04 582.896 1
 4 -12 22 1724.19 406.271 2
 4 12 -22 2099.22 429.126 5
 4 12 22 2519.51 646.765 1
 4 -12 22 2017.42 652.884 3
 4 -12 -24 1947.04 532.37 5
 4 12 -24 1414.39 473.156 4
 -4 12 24 1854.58 620.854 1
 4 -12 -24 1335.1 431.101 4
 4 -12 24 846.482 448.693 2
 4 12 24 1095.64 668.19 1
 4 12 -24 1878.01 465.392 5
 4 -12 24 2048 679.725 3
 4 -12 -26 487.586 550.514 5
 -4 12 26 995.377 643.546 1
 4 12 -26 136.323 484.227 4
 4 -12 -26 116.945 430.168 4
 4 12 -26 527.446 457.834 5
 4 12 26 643.407 677.178 1
 4 -12 26 438.335 500.142 2
 4 -12 26 190.272 715.247 3
 -4 12 28 22946.4 1024.11 1
 4 12 30 -320.095 725.142 1
 4 12 -30 166.265 518.733 5
 -4 -12 -30 -392.755 599.413 5
 4 -12 -30 -155.367 642.109 5
 4 -12 30 -219.58 549.927 2
 4 -12 30 435.401 823.008 3
 4 -12 32 5575.8 645.783 2
 -4 12 32 6292.23 792.929 1
 4 12 -32 6533.09 606.975 5
 4 -12 -32 8074.66 724.333 5
 4 -12 32 6965.06 957.554 3
 4 14 0 16.594 210.652 4
 -4 -14 0 -52.7943 245.833 3
 4 14 0 110.634 437.62 1
 4 -14 0 -28.2944 185.219 2
 4 14 0 -142.285 223.448 5
 4 -14 0 -115.427 181.001 3
 4 14 2 133077 3141.84 4
 4 14 -2 131983 3146.04 4
 4 14 -2 127322 3250.04 1
 4 14 -2 135618 3170.09 5
 4 -14 2 129392 3166.27 2
 -4 -14 -2 135726 3134.26 3
 4 -14 -2 135748 3152.62 3
 4 14 2 132996 3170.74 5
 4 -14 2 137463 3170.09 3
 -4 -14 2 132049 3187.46 3
 4 -14 -2 134167 3166 2
 4 -14 -4 159.828 166.09 3
 4 14 4 -25.9011 206.123 4
 4 14 -4 -8.31498 226.385 4
 4 14 -4 -43.2283 227.879 5
 -4 14 4 -292.287 457.487 1
 4 14 4 89.5975 239.462 5
 4 14 -4 569.156 482.105 1
 4 -14 -4 -32.2033 196.386 2
 4 -14 4 25.0257 198.768 2
 4 -14 4 90.1973 219.855 3
 4 14 6 8996.65 347.002 4
 4 14 -6 8416.77 349.841 4
 4 -14 -6 9031.96 343.109 2
 4 -14 6 8411.41 350.286 2
 4 14 -6 8861.05 588.173 1
 4 -14 -6 8948.92 298.968 3
 4 -14 6 8618.89 383.004 3
 -4 14 6 8089.21 549.609 1
 4 14 6 9269.56 563.292 1
 4 14 6 8686.28 367.048 5
 4 14 -6 8463.12 353.999 5
 4 14 -8 2129.06 271.725 4
 -4 14 8 2780.44 462.096 1
 4 -14 -8 2442.93 240.275 2
 4 -14 8 2355.31 263.159 2
 4 14 -8 2558.46 261.086 5
 4 -14 -8 2698.66 188.936 3
 4 -14 8 2553.09 294.943 3
 4 14 8 2863.11 509.946 1
 4 14 -10 30562.3 855.709 4
 4 -14 -10 33087.7 856.966 2
 4 -14 10 30233.5 868.129 2
 4 14 -10 30550.2 865.453 5
 -4 14 10 30614 997.587 1
 4 -14 -10 31460 816.784 3
 4 14 10 35423 1044.94 1
 4 -14 10 34728.4 932.52 3
 4 -14 12 835.609 292.045 2
 4 14 12 739.419 517.666 1
 4 -14 -12 619.48 231.64 2
 -4 14 12 375.139 464.325 1
 4 -14 -12 733.933 186.127 3
 -4 14 -12 727.468 325.42 4
 4 14 -12 641.553 294.52 4
 4 14 -12 643.556 266.02 5
 4 -14 12 142.944 364.371 3
 -4 14 -14 1122.51 350.9 4
 4 14 -14 1519.27 329.45 4
 4 14 14 1345.78 545.362 1
 4 -14 -14 1330.19 261.174 2
 4 -14 -14 1536.2 217.67 3
 4 -14 14 1427.97 320.549 2
 -4 14 -14 1339.21 247.042 5
 -4 14 14 1254.76 500.096 1
 4 14 -14 1372.98 296.712 5
 4 -14 14 216.759 419.698 3
 4 -14 16 217.628 440.17 3
 -4 14 16 430.413 514.756 1
 4 14 16 272.418 559.66 1
 -4 14 -16 -72.8186 371.715 4
 4 14 -16 401.082 355.078 4
 4 -14 -16 384.987 260.664 2
 -4 14 -16 8.66107 258.495 5
 4 -14 -16 -11.1075 218.615 3
 4 -14 16 134.483 334.237 2
 4 14 -16 173.077 308.934 5
 4 -14 -18 19012.6 615.136 2
 4 14 -18 20211.7 668.525 4
 4 -14 -18 17732.5 574.876 3
 -4 14 -18 16950.8 585.209 5
 4 -14 18 17340.8 793.816 3
 4 14 -18 18250.3 657.708 5
 -4 14 18 19904.1 827.831 1
 4 14 20 4797.45 669.394 1
 4 -14 -20 4015.7 352.918 2
 4 -14 -20 4494.69 330.85 3
 -4 14 20 5187.49 629.575 1
 4 -14 20 4726.54 629.062 3
 -4 14 -20 3826.92 362.671 5
 4 14 -20 4350.43 463.397 4
 4 14 -20 4593.17 434.933 5
 4 -14 -22 24147.9 767.744 2
 4 14 -22 28657.7 864.644 4
 -4 14 22 26547.4 981.068 1
 4 -14 -22 22299.8 733.491 3
 4 14 22 27839.9 1025.18 1
 4 -14 22 27445.4 1037.28 3
 4 14 -22 27024.7 843.378 5
 4 14 -24 125.789 479.473 4
 4 -14 -24 251.06 435.165 4
 -4 14 24 22.6628 615.215 1
 4 -14 24 68.9334 456.871 2
 4 -14 24 104.79 668.701 3
 4 14 -24 59.5011 444.473 5
 4 14 24 161.508 672.164 1
 4 14 -26 5218.13 557.337 4
 -4 14 26 3578.78 668.857 1
 4 -14 26 4207.7 554.318 2
 4 -14 28 -289.816 783.08 3
 4 -14 -28 -230.753 596.628 5
 4 14 -28 -29.9371 481.609 5
 4 14 28 120.407 735.368 1
 4 -14 30 12904.3 1014.53 3
 4 14 -30 13438.4 719.433 4
 4 -14 30 12670.7 722.564 2
 -4 14 30 13587.4 946.74 1
 4 14 -30 12396.5 681.722 5
 4 -14 -30 13254.1 807.245 5
 4 -14 -32 -764.538 657.44 5
 -4 -14 -32 412.575 632.62 5
 4 14 -32 37.1696 600.012 4
 -4 14 32 359.537 715.862 1
 4 -14 32 -207.108 559.356 2
 4 14 32 158.004 772.455 1
 4 14 -32 115.866 543.483 5
 4 -14 32 536.782 911.797 3
 4 16 0 278095 6309.94 4
 4 -16 0 267389 6312.22 3
 4 16 0 266029 6327.18 5
 -4 -16 0 265591 6309.68 3
 4 -16 0 267047 6320.15 2
 -4 16 -2 214.915 326.431 4
 4 16 2 2.1149 225.354 4
 4 16 -2 88.707 244.528 4
 -4 16 2 -12.212 503.967 1
 4 16 2 62.3903 250.683 5
 4 -16 2 175.523 220.964 3
 -4 16 -2 391.189 248.682 5
 4 -16 -2 273.833 222.455 2
 4 -16 2 306.072 222.233 2
 4 16 2 -533.886 502.182 1
 4 -16 -2 261.402 192.749 3
 4 16 -2 -230.167 267.829 5
 -4 -16 2 155.269 309.356 3
 4 16 4 4825.14 560.658 1
 -4 16 -4 4740.43 392.482 4
 4 16 4 4248.57 280.557 4
 4 16 -4 4305.18 288.212 4
 4 16 -4 4243.2 295.709 5
 4 -16 -4 4607.23 284.473 2
 -4 16 4 3964.03 538.198 1
 4 16 4 3954.14 307.505 5
 4 -16 -4 4290.12 236.509 3
 4 16 6 -87.7877 502.713 1
 4 16 6 125.671 251.775 4
 4 -16 6 391.932 272.114 3
 -4 16 -6 249.348 328.836 4
 4 16 -6 199.647 255.414 4
 -4 16 -6 71.5563 236.64 5
 4 16 -6 112.547 242.953 5
 4 -16 -6 297.531 232.464 2
 4 -16 -6 -77.0916 173.956 3
 -4 16 6 197.162 494.111 1
 4 -16 6 220.529 232.104 2
 4 16 6 259.936 262.996 5
 4 16 -8 18706.4 561.923 4
 4 -16 -8 18422.9 562.766 2
 4 -16 8 18371.8 570.996 2
 -4 16 8 16664 732.788 1
 4 -16 -8 17599.8 505.652 3
 -4 16 -8 16465.1 536.183 5
 -4 -16 8 20579.1 759.527 3
 4 -16 8 17320.8 598.473 3
 4 16 -8 16456.3 551.205 5
 4 16 8 19697.6 788.08 1
 -4 16 -8 19105.2 616.554 4
 -4 16 -10 263.619 344.92 4
 4 16 -10 415.232 282.087 4
 -4 16 10 490.273 508.354 1
 4 -16 -10 480.962 248.132 2
 4 -16 10 599.291 276.809 2
 4 -16 -10 587.251 198.771 3
 4 16 10 594.163 578.274 1
 -4 16 -10 280.781 243.974 5
 4 16 -10 132.488 262.199 5
 4 -16 10 436.553 341.505 3
 4 16 -12 9448.64 443.053 4
 -4 16 12 10761.8 634.015 1
 4 -16 12 10779.6 455.79 2
 4 -16 -12 10385.3 355.009 3
 4 16 12 11956.6 676.38 1
 4 16 -12 9060.43 427.19 5
 -4 16 -12 9781.3 393.485 5
 -4 16 -12 11002.9 489.321 4
 -4 16 -14 214.73 367.25 4
 4 16 -14 110.852 334.769 4
 -4 16 14 69.0924 547.105 1
 -4 16 -14 -2.9087 260.141 5
 4 16 14 89.2319 573.951 1
 4 -16 -14 14.8694 269.03 2
 4 -16 -14 230.921 222.711 3
 4 -16 14 346.76 338.592 2
 4 16 -14 48.8376 315.69 5
 4 -16 14 -29.1081 416.477 3
 -4 16 -16 199.709 405.95 4
 -4 16 16 522.73 612.894 1
 4 16 -16 1126.82 379.385 4
 4 -16 16 1603.43 472.794 3
 4 16 16 1611.17 616.324 1
 4 -16 -16 1273.25 315.838 2
 4 -16 -16 1481.2 264.148 3
 4 -16 16 48.6005 370.846 2
 -4 16 -16 845.009 286.748 5
 4 16 -16 1334.53 342.86 5
 4 16 18 569.716 640.283 1
 4 16 -18 324.177 398.416 4
 4 -16 -18 245.934 317.19 2
 4 -16 -18 -19.3647 267.458 3
 4 -16 18 -35.5999 515.553 3
 4 16 -18 500.414 359.412 5
 -4 16 -18 13.8591 436.662 4
 4 -16 18 -15.5312 385.061 2
 -4 16 -18 3.36243 305.264 5
 4 -16 -20 44063 1239.79 2
 4 -16 -20 43686 1198.24 3
 -4 16 20 46138.6 1405.58 1
 4 16 -20 48713.8 1279.56 4
 4 16 -20 44248.5 1259.56 5
 4 -16 20 49328.9 1420.82 3
 4 16 22 449.214 668.658 1
 4 16 -22 264.726 462.31 4
 4 -16 -22 102.998 334.207 2
 4 16 -22 46.5166 416.346 5
 4 -16 -22 178.646 305.496 3
 -4 16 22 575.283 644.413 1
 4 -16 22 -138.338 440.875 2
 4 -16 22 -372.826 646.667 3
 4 16 -24 1813.29 475.835 5
 4 16 -24 1972.49 505.905 4
 -4 16 24 1284.49 628.038 1
 4 -16 24 926.021 515.613 2
 4 16 -28 8307.77 656.245 4
 4 16 28 9520.29 870.7 1
 4 -16 28 8319.56 644.155 2
 -4 16 28 8081.65 789.052 1
 4 -16 28 8451.75 882.65 3
 4 16 -28 7911.48 605.283 5
 4 -16 -28 9113.73 694.472 5
 4 16 30 554.614 796.815 1
 4 -16 30 -169.214 565.974 2
 -4 16 30 -918.862 747.587 1
 4 16 -30 -946.679 609.058 4
 4 16 -30 -514.282 531.889 5
 4 -16 -30 355.743 625.823 5
 4 -16 30 865.637 824.507 3
 4 18 0 -31.7254 255.491 4
 -4 18 0 243.898 658.253 1
 4 18 0 30.2997 263.374 5
 4 -18 0 406.967 288.173 2
 4 18 0 168.925 558.622 1
 4 -18 0 -90.2281 262.203 3
 -4 18 -2 59117.8 1527.78 4
 4 18 2 59592.4 1473.35 4
 4 18 -2 60700.8 1477 4
 4 18 2 60176.7 1663.27 1
 4 -18 -2 57746.1 1505.36 2
 4 -18 2 56427.9 1485.03 2
 -4 18 -2 60332 1496 5
 4 18 2 59011 1497.07 5
 4 -18 -2 60644 1471.96 3
 4 -18 2 59590.1 1485.45 3
 4 18 -2 60008.2 1493.16 5
 4 18 -2 57343.3 1653.21 1
 -4 -18 2 56669.7 1496.96 3
 -4 18 -4 354.603 376.038 4
 4 18 4 -64.3169 266.902 4
 4 18 -4 -78.6642 277.599 4
 4 18 4 7.05374 573.693 1
 -4 18 4 -257.028 589.123 1
 4 18 -4 -20.5524 566.266 1
 4 -18 -4 194.144 268.269 2
 4 -18 4 -102.978 251.357 2
 4 18 4 63.2181 276.076 5
 4 -18 -4 22.5799 216.407 3
 -4 18 -4 561.661 274.671 5
 4 -18 4 27.2978 250.395 3
 4 18 -4 3.39122 264.481 5
 4 18 6 2610.13 585.549 1
 4 -18 -6 1916.09 298.466 2
 -4 18 -6 2124.34 400.499 4
 4 -18 6 2451.65 285.572 2
 4 18 -6 2004.77 295.761 4
 -4 -18 6 2878.83 454.071 3
 -4 18 6 2171.78 578.19 1
 4 -18 -6 2686.34 223.977 3
 4 -18 6 2384.77 308.167 3
 4 18 -6 2336.01 290.615 5
 4 18 6 2145.5 312.275 5
 -4 18 -6 2253.84 302.065 5
 4 18 6 1959.18 293.865 4
 4 18 -6 1744.12 611.467 1
 -4 18 8 1279.85 536.406 1
 -4 18 -8 920.249 372.373 4
 4 18 -8 767.273 285.888 4
 -4 -18 8 1338.96 512.442 3
 4 18 -8 879.724 279.973 5
 4 18 8 1658.91 595.625 1
 4 -18 -8 544.426 276.493 2
 4 -18 8 900.722 281.893 2
 4 -18 -8 805.157 199.032 3
 4 18 -8 691.775 571.427 1
 -4 18 -8 838.505 269.804 5
 4 -18 8 501.956 308.833 3
 -4 18 -10 18972.3 652.07 4
 4 18 -10 17944.7 585.395 4
 4 -18 10 17236.4 596.896 2
 -4 18 -10 15597.4 560.243 5
 4 -18 -10 17649.3 519.56 3
 4 -18 10 16444.3 629.8 3
 4 18 -10 17475.5 580.06 5
 4 18 10 20250.2 859.937 1
 -4 18 10 18653.8 798.031 1
 -4 -18 10 20034.5 812.123 3
 4 18 -12 -34.4322 331.389 4
 -4 18 -12 -491.595 404.43 4
 4 18 -12 -126.937 300.584 5
 4 -18 -12 154.415 282.205 2
 -4 18 12 273.319 567.669 1
 4 -18 -12 -89.9239 211.833 3
 4 18 12 -31.7205 638.527 1
 4 -18 12 337.339 320.755 2
 -4 18 -12 42.2853 287.606 5
 4 -18 12 -169.528 410.62 3
 -4 -18 12 -286.514 628.458 3
 -4 -18 14 746.137 699.616 3
 -4 18 -14 1348.14 415.625 4
 4 18 -14 1357.16 369.794 4
 4 -18 14 1291.74 462.451 3
 4 -18 -14 2027.12 341.642 2
 4 18 14 1953.98 656.403 1
 4 -18 -14 2362.29 274.23 3
 4 -18 14 14.4088 366.01 2
 -4 18 -14 989.954 296.028 5
 4 18 -14 1267.23 343.687 5
 -4 -18 16 985.093 765.776 3
 4 -18 -16 1495.35 276.405 3
 4 -18 16 723.438 479.308 3
 -4 18 16 619.207 621.441 1
 -4 18 -16 4.48834 424.014 4
 4 18 -16 558.524 388.498 4
 4 18 16 528.267 683.517 1
 4 -18 -16 712.705 316.035 2
 -4 18 -16 446.868 312.334 5
 4 -18 16 40.9359 390.213 2
 4 18 -16 207.924 358.601 5
 4 -18 -18 23899.2 749.199 2
 4 -18 -18 23098.7 689.17 3
 -4 18 -18 22338.2 725.562 5
 4 -18 18 22993.5 914.025 3
 4 18 -18 23222.3 776.984 5
 4 18 -20 2791.82 419.38 5
 4 18 20 3565.81 744.015 1
 4 18 -20 3435.98 468.321 4
 4 -18 20 3206.06 456.872 2
 -4 18 20 3512.28 659.376 1
 4 -18 20 2667.11 592.648 3
 4 -18 -20 2577.22 371.791 2
 4 -18 22 15213.1 671.98 2
 4 18 -22 13551 619.492 5
 4 18 -22 15285 675.723 4
 -4 18 22 14724.8 835.138 1
 4 -18 24 390.568 483.489 2
 -4 -18 26 2340.98 1129.57 3
 4 18 -26 2554.18 549.168 4
 4 18 -26 1960.27 480.848 5
 -4 18 26 1989.22 695.926 1
 4 -18 26 2398.33 747.147 3
 4 18 26 2650.35 753.512 1
 -4 18 28 33.9217 713.572 1
 4 18 28 9.6121 767.653 1
 4 18 -28 1164.76 533.703 5
 4 -18 28 -173.317 530.65 2
 4 -18 28 -325.154 782.607 3
 4 20 0 29948.4 812.291 4
 4 -20 0 28579.9 831.393 2
 4 -20 0 28686.2 800.308 3
 4 20 0 30611.8 1088.26 1
 4 20 0 27768 820.335 5
 4 20 -2 -473.319 624.729 1
 4 20 2 179.084 295.106 4
 4 20 -2 -211.954 293.68 4
 4 -20 2 130.99 261.25 3
 4 20 2 -426.853 612.436 1
 4 20 -2 -3.72482 301.254 5
 -4 20 2 -167.257 641.505 1
 4 -20 -2 55.5691 303.799 2
 4 -20 2 141.407 275.606 2
 -4 20 -2 -88.6329 380.147 4
 -4 20 -2 52.6908 309.369 5
 4 -20 -2 -501.807 246.386 3
 4 20 2 86.4913 315.738 5
 4 20 4 4880.68 367.726 4
 4 20 4 5555.1 695.38 1
 4 -20 4 4778.96 353.804 2
 4 20 -4 5476.07 363.682 4
 4 20 4 5002.62 367.013 5
 4 20 -4 4678.02 691.231 1
 4 -20 -4 5979.59 297.628 3
 4 20 -4 4960.19 349.934 5
 -4 20 -4 5405.82 367.426 5
 4 -20 4 5083.87 347.945 3
 4 -20 -4 5322.86 362.346 2
 4 -20 6 -315.389 305.32 3
 4 20 6 -303.778 307.785 4
 -4 20 -6 -43.7676 404.057 4
 4 20 -6 163.625 313.461 4
 4 20 -6 -15.727 645.173 1
 -4 20 6 -154.866 567.338 1
 4 -20 -6 88.5178 290.441 2
 4 20 6 -83.0964 324.438 5
 4 -20 6 -134.476 271.688 2
 4 -20 -6 -212.952 210.268 3
 4 20 6 -306.716 622.213 1
 -4 20 -6 -414.523 311.634 5
 4 20 -6 -11.0969 295.407 5
 -4 -20 6 387.525 429.387 3
 4 20 -8 12772 502.088 4
 4 -20 -8 12369.6 502.624 2
 4 -20 8 11623.3 498.712 2
 4 -20 8 12737.3 536.334 3
 -4 20 8 12864.4 717.475 1
 4 20 -8 12169.6 497.166 5
 4 -20 -8 12581 421.823 3
 -4 20 -8 14301.7 587.097 4
 4 20 8 15167.5 833.488 1
 -4 20 -8 12956.5 503.42 5
 -4 -20 8 14266.6 690.739 3
 -4 20 -10 508.683 417.692 4
 4 20 -10 13.6787 338.686 4
 4 -20 10 -261.948 378.031 3
 4 -20 -10 301.351 306.137 2
 -4 20 10 -80.0753 585.419 1
 4 -20 -10 154.636 214.318 3
 4 -20 10 -130.784 318.504 2
 -4 20 -10 -128.142 306.176 5
 4 20 -10 -195.029 317.436 5
 4 20 10 807.145 671.079 1
 -4 -20 10 611.892 593.267 3
 -4 20 -12 11384.3 559.311 4
 4 20 -12 10411.6 492.055 4
 4 -20 -12 10045.4 467.221 2
 4 -20 12 9476.28 497.664 2
 -4 20 12 11144.5 730.506 1
 4 20 -12 8814.75 468.019 5
 4 -20 -12 10408 386.443 3
 -4 20 -12 9387.69 453.614 5
 4 -20 12 10385.3 568.927 3
 4 20 12 13732.1 857.057 1
 -4 -20 12 12132.5 789.631 3
 -4 -20 14 -641.398 745.116 3
 -4 20 -14 184.546 438.35 4
 4 20 -14 -101.932 342.757 5
 4 20 -14 70.4175 397.289 4
 -4 20 14 1007.82 607.995 1
 4 -20 -14 76.2369 317.477 2
 4 20 14 -361.975 684.992 1
 4 -20 -14 -18.0937 240.925 3
 4 -20 14 -214.027 380.999 2
 -4 20 -14 214.298 326.615 5
 4 -20 14 75.6946 463.394 3
 -4 -20 16 4567.19 842.066 3
 4 -20 -16 3509.44 361.718 2
 -4 20 -16 3465.31 479.391 4
 4 -20 16 3871.46 448.302 2
 4 20 16 4603.91 762.386 1
 -4 20 16 4105.86 657.877 1
 4 -20 16 4074.89 543.861 3
 -4 20 -16 2851.16 356.964 5
 4 20 -16 3842.1 415.607 5
 -4 -20 18 1063.36 842.118 3
 -4 20 18 845.437 620.788 1
 -4 20 -18 1400.21 473.79 4
 4 20 -18 219.843 433.735 4
 4 20 18 824.658 745.815 1
 4 20 -18 1232.43 392.986 5
 4 -20 18 760.931 419.227 2
 4 -20 18 790.311 518.605 3
 4 20 20 22179.9 1054.55 1
 -4 -20 20 23732 1204.72 3
 4 -20 22 225.434 596.3 3
 4 -20 22 165.763 466.923 2
 4 20 24 239.421 847.596 1
 4 20 -24 369.424 485.706 4
 4 20 -24 290.49 454.34 5
 -4 20 24 75.7872 681.282 1
 -4 -20 24 89.0963 1005.17 3
 4 -20 24 271.126 667.98 3
 4 20 26 396.674 786.488 1
 -4 -20 26 457.321 1097.62 3
 4 20 -26 -222.237 537.252 4
 -4 20 26 477.944 693.017 1
 4 -20 26 -963.789 732.087 3
 4 -20 26 -174.735 520.005 2
 4 20 -26 -323.677 465.311 5
 -4 -20 28 4496.09 1214.95 3
 4 20 -28 5176.46 563.187 5
 4 20 -28 3942.33 612.043 4
 -4 20 28 4293.26 773.62 1
 4 -20 28 4662.68 580.671 2
 4 -20 28 4558.38 802.867 3
 4 20 28 4646.12 834.927 1
 4 -22 0 -376.644 261.861 3
 4 22 0 206.863 327.81 4
 4 22 0 89.6069 332.172 5
 4 -22 0 96.9207 297.846 2
 -4 22 0 -37.0589 586.2 1
 4 22 0 403.561 691.012 1
 4 22 2 8465.19 447.224 4
 4 22 -2 9550.55 450.771 4
 -4 22 -2 7388.56 716.787 1
 4 22 2 11366.9 813.931 1
 4 -22 -2 8690.56 438.148 2
 4 -22 2 9082.69 443.301 2
 4 22 -2 10322.5 827.085 1
 -4 22 -2 8892.03 521.91 4
 4 -22 -2 9556.15 383.375 3
 4 -22 2 10150.5 420.376 3
 4 22 2 10061 465.465 5
 4 22 -2 9091.55 452.964 5
 -4 22 2 8591.61 713.755 1
 4 22 -4 508.812 680.414 1
 -4 22 -4 -280.108 417.077 4
 4 22 4 207.506 342.833 4
 4 -22 4 110.086 296.867 3
 4 22 4 -1525.14 764.309 1
 4 22 -4 -67.8388 330.954 4
 4 -22 -4 -24.5892 299.115 2
 4 22 4 96.7897 328.104 5
 4 -22 4 102.906 295.28 2
 4 -22 -4 26.4251 230.899 3
 -4 22 -4 -321.511 325.948 5
 -4 22 4 -358.528 596.803 1
 4 22 -4 -311.014 323.807 5
 4 22 6 1853.87 730.112 1
 4 22 -6 1449.16 364.06 4
 -4 22 6 1461.21 610.149 1
 -4 22 -6 1668.69 454.594 4
 4 22 6 1171.31 365.48 5
 4 -22 -6 1563.52 338.29 2
 4 -22 6 1676.05 341.321 3
 4 22 -6 1600.43 339.051 5
 4 -22 6 2088.51 338.765 2
 4 -22 -6 1604.95 238.161 3
 -4 22 -6 1854.12 345.982 5
 -4 22 8 -216.289 598.671 1
 4 22 8 81.0978 715.957 1
 -4 22 -8 4.85032 456.982 4
 4 22 -8 32.4315 370.596 4
 4 -22 -8 271.796 326.318 2
 4 -22 8 221.919 318.679 2
 4 -22 -8 349.859 218.728 3
 -4 22 -8 353.143 348.636 5
 4 22 -8 -161.963 334.497 5
 4 -22 8 -255.24 350.293 3
 -4 -22 8 -187.255 533.648 3
 -4 22 -10 18980.3 688.775 4
 4 22 -10 16095.8 606.794 4
 4 -22 -10 16388.8 603.888 2
 4 -22 -10 16344.4 506.03 3
 4 -22 10 15765.5 609.108 2
 -4 22 10 16713.5 843.323 1
 -4 22 -10 14899.7 576.81 5
 -4 -22 10 16782.7 813.405 3
 4 22 -10 14137.7 588.736 5
 4 -22 10 15693.7 634.198 3
 -4 22 -12 -9.77611 445.403 4
 4 22 -12 42.0906 395.992 4
 4 22 12 9.43987 754.338 1
 4 -22 -12 570.479 330.614 2
 4 -22 12 29.6327 355.457 2
 -4 22 12 -507.287 616.405 1
 4 -22 -12 192.911 241.071 3
 -4 22 -12 248.079 336.677 5
 4 22 -12 -219.465 347.602 5
 4 -22 12 572.748 419.015 3
 -4 -22 12 675.324 675.069 3
 -4 22 -14 2156.88 476.144 4
 4 22 -14 417.643 434.457 4
 -4 22 14 1815.88 637.915 1
 4 22 14 2501.47 803.53 1
 -4 22 -14 927.627 353.259 5
 4 -22 14 185.933 402.143 2
 4 -22 14 1218.06 470.399 3
 4 22 -14 1488.78 385.471 5
 -4 -22 14 1659.54 765.709 3
 4 22 -16 -160.427 368.461 5
 -4 22 -16 224.838 475.24 4
 -4 22 16 224.382 628.07 1
 4 22 -16 -16.7017 409.299 4
 4 22 16 180.622 763.706 1
 4 -22 16 11.3905 419.22 2
 -4 22 -16 104.492 359.539 5
 4 -22 16 223.49 505.552 3
 -4 -22 16 -409.082 803.023 3
 4 22 18 14820.9 978.809 1
 -4 -22 18 15739.8 1045.74 3
 4 22 -20 76.9354 461.982 4
 4 -22 20 261.079 467.447 2
 4 22 -20 -137.473 407.975 5
 4 -22 20 -40.9232 605.882 3
 -4 22 20 246.328 666.317 1
 4 22 -22 4464.74 535.232 4
 4 22 22 5696.65 852.991 1
 -4 22 22 5252 749.187 1
 4 22 -22 3997.86 489.671 5
 4 -22 22 4645.45 680.891 3
 -4 -22 22 4016.57 1025.84 3
 4 22 24 103.771 823.806 1
 4 22 -24 85.0062 528.742 4
 4 22 -24 244.402 458.906 5
 -4 22 24 -156.619 706.812 1
 4 -22 24 -1623.06 725.744 3
 -4 -22 24 734.417 1047.81 3
 4 22 26 1494.65 869.032 1
 4 22 -26 1151.21 579.698 4
 -4 22 26 1262.4 728.45 1
 4 -22 26 730.97 542.406 2
 4 22 -26 709.147 517.315 5
 4 -22 26 775.064 713.768 3
 -4 -22 26 733.625 1183.37 3
 4 24 0 8605.53 469.908 4
 4 -24 0 8425.46 448.856 2
 4 24 0 9124.24 839.027 1
 4 24 0 8865.7 483.119 5
 -4 24 0 7210.27 737.321 1
 4 24 -2 605.047 765.905 1
 4 24 2 -108.838 357.774 4
 4 24 -2 215.136 356.397 4
 -4 24 -2 -210.633 633.617 1
 4 24 2 997.293 736.479 1
 4 24 2 -99.9968 344.818 5
 4 -24 2 238.139 285.87 3
 4 -24 -2 49.1545 321.597 2
 4 -24 2 177.583 308.177 2
 4 -24 -2 -508.914 256.822 3
 4 24 -2 205.117 334.151 5
 -4 24 2 -113.087 637.289 1
 -4 24 -4 1193.2 449.439 4
 4 24 4 806.862 380.294 4
 4 24 -4 179.76 375.33 4
 -4 24 -4 342.415 670.123 1
 4 24 4 988.653 783.45 1
 4 -24 -4 907.941 335.997 2
 -4 24 4 1472.02 640.911 1
 4 -24 4 634.43 329.048 2
 4 -24 -4 996.069 253.453 3
 -4 24 -4 667.632 367.233 5
 4 24 4 1259.4 365.878 5
 4 -24 4 1105.7 315.439 3
 -4 24 -6 -95.5071 456.909 4
 -4 24 6 15.615 604.99 1
 4 24 -6 -21.6598 413.997 4
 4 24 6 -383.25 359.946 5
 4 24 6 -20.8378 355.029 4
 4 24 6 -409.248 770.952 1
 4 -24 -6 -88.7394 329.891 2
 4 -24 -6 195.78 233.503 3
 4 -24 6 -97.21 330.2 2
 4 -24 6 -419.037 337.222 3
 -4 24 -6 311.606 350.224 5
 4 24 -6 -106.568 388.944 5
 -4 24 -8 12443.8 623.237 4
 4 -24 -8 11195.8 524.508 2
 -4 24 8 11446.3 762.003 1
 4 24 -8 10405.1 640.032 4
 4 -24 8 11977.4 539.562 3
 4 -24 -8 10868.7 417.056 3
 4 24 -8 10425.4 631.54 5
 -4 24 -8 11329 523.205 5
 -4 24 -10 68.9502 367.647 5
 4 24 -10 340.809 449.898 4
 4 -24 10 163.102 397.988 3
 -4 24 10 63.192 625.685 1
 4 -24 10 -4.88337 352.832 2
 4 24 -10 368.591 395.718 5
 -4 24 -10 199.67 468.545 4
 4 24 10 200.917 782.696 1
 -4 24 -12 9540.24 501.701 5
 4 -24 12 10454.5 572.274 3
 -4 -24 12 10988 789.78 3
 -4 24 -14 38.8325 363.723 5
 4 24 14 -877.658 831.312 1
 4 -24 14 -27.7767 395.705 2
 -4 24 -14 -310.089 475.725 4
 -4 -24 14 34.4287 695.339 3
 -4 24 -16 1492.19 522.262 4
 4 24 -16 1701.33 443.482 4
 -4 24 16 -16.5967 678.695 1
 4 -24 16 2175.74 449.341 2
 -4 -24 16 1052.65 785.928 3
 -4 24 18 147.147 656.869 1
 4 24 -18 65.0838 462.525 4
 4 -24 18 -494.679 572.473 3
 4 -24 18 247.524 448.508 2
 4 24 -18 4.90425 397.817 5
 -4 24 20 6573.79 749.565 1
 4 24 -20 7007.31 560.736 4
 4 24 -20 5267.37 489.286 5
 4 -24 20 6654.33 685.668 3
 4 24 -22 -154.444 508.05 4
 4 -24 22 -187.804 648.271 3
 4 24 22 -156.234 809.876 1
 -4 24 22 575.533 718.34 1
 4 24 -22 122.6 460.188 5
 -4 -24 22 -228.552 989.387 3
 -4 26 0 622.692 678.899 1
 4 26 0 -104.743 382.066 4
 4 26 0 -876.454 781.416 1
 4 26 0 -115.092 371.413 5
 4 -26 0 225.34 294.395 3
 4 26 2 3189.3 435.036 4
 4 26 -2 3081.5 420.094 4
 4 -26 2 2793.25 392.461 2
 4 26 2 3794.14 832.171 1
 4 -26 -2 3831.93 320.866 3
 4 26 2 3825.72 421.045 5
 4 -26 2 4866.32 365.848 3
 4 26 -2 3357.33 424.881 5
 -4 26 2 3232.64 706.218 1
 -4 26 -2 3845.58 706.341 1
 -4 26 -4 -144.964 459.581 4
 4 26 4 182.381 384.158 4
 4 -26 -4 -161.736 264.774 3
 4 26 4 192.539 813.348 1
 4 -26 4 -204.626 351.407 2
 -4 26 -4 57.7967 377.734 5
 4 -26 4 224.292 318.488 3
 -4 26 -6 327.41 485.616 4
 4 26 6 1260.58 825.777 1
 -4 26 -6 809.941 385.663 5
 4 -26 6 1077.03 361.165 2
 4 -26 6 1188.76 384.106 3
 4 26 8 348.546 806.273 1
 -4 26 -8 -114.48 496.6 4
 4 -26 8 -170.534 364.026 2
 -4 26 -8 185.57 379.004 5
 4 -26 8 193.855 367.225 3
 4 -26 10 11965.2 593.394 2
 -4 26 -10 11917.7 576.311 5
 4 26 -12 -278.588 443.501 4
 -4 26 -12 -5.54366 500.376 4
 -4 26 -12 -88.4824 391.572 5
 -4 26 12 -149.602 674.599 1
 4 -26 12 -272.692 384.191 2
 4 26 12 -284.233 873.204 1
 4 26 -12 65.9335 379.455 5
 -4 26 -14 72.4372 511.303 4
 -4 26 14 273.194 717.368 1
 4 26 -14 699.577 450.577 4
 4 -26 14 1100.07 477.015 3
 4 -26 14 1029.78 424.802 2
 4 26 -14 979.117 409.049 5
 4 26 -16 -32.9693 464.246 4
 -4 26 16 51.2891 701.075 1
 4 -26 16 59.6505 500.521 3
 4 26 16 548.65 851.034 1
 4 -26 16 645.621 452.676 2
 4 26 -16 4.96855 403.873 5
 -4 26 18 3580.58 717.7 1
 4 26 18 5701.2 892.736 1
 4 26 -18 4186.53 470.102 5
 4 26 -18 3593.55 536.116 4
 4 -26 18 4062.41 602.564 3
 4 26 -20 -518.311 458.057 5
 4 26 -20 179.837 524.193 4
 4 26 20 11.1207 848.048 1
 4 -26 20 224.285 626.293 3
 -4 -26 20 -710.304 905.823 3
 -4 26 20 189.297 695.973 1
 4 28 0 4069.2 456.264 5
 4 -28 0 3824.25 350.07 3
 -4 28 0 4003.84 755.919 1
 4 28 2 16.6232 425.811 4
 4 28 -2 -19.9737 409.753 4
 -4 28 -2 45.0171 721.942 1
 4 28 2 -387.956 829.732 1
 4 28 2 137.203 388.635 5
 -4 28 2 336.055 686.893 1
 4 28 -2 5.02407 415.559 5
 4 -28 2 62.7554 328.577 3
 -4 28 -4 1037.9 722.996 1
 4 28 4 355.505 401.27 5
 4 28 4 20.0257 414.33 4
 4 28 -4 -90.0175 416.706 4
 4 28 -4 323.917 399.105 5
 -4 28 4 620.374 683.38 1
 4 28 4 616.869 846.192 1
 4 -28 4 206.124 358.981 3
 -4 28 6 150.477 657.846 1
 -4 28 -6 93.2336 528.413 4
 4 28 -6 -12.5183 424.568 4
 -4 28 -6 9.37894 783.639 1
 4 28 6 -405.605 843.083 1
 -4 28 -6 58.7335 417.238 5
 4 28 -6 -639.364 404.701 5
 4 -28 6 -18.9595 379.562 3
 4 28 -8 4694.46 471.799 4
 -4 28 -8 4179.92 456.129 5
 4 28 -8 4256.92 450.126 5
 -4 28 8 3416.32 761.576 1
 4 28 -10 68.8389 425.271 4
 -4 28 10 685.478 696.511 1
 -4 28 -10 330.916 413.578 5
 4 28 -10 -305.824 401.959 5
 4 28 -12 4743.35 479.549 5
 4 -28 12 4746.41 497.494 3
 4 28 -12 5162.46 522.774 4
 4 28 -14 189.593 473.426 4
 -4 28 14 124.895 729.454 1
 4 28 -14 -157.252 423.589 5
 4 28 14 422.903 931.044 1
 4 -28 14 -115.414 492.498 3
 4 28 -16 417.044 500.574 4
 -4 28 16 -34.8704 708.821 1
 4 28 16 441.896 906.735 1
 4 28 -16 -86.063 419.923 5
 4 -28 16 616.478 516.328 3
 4 30 0 179.4 444.098 4
 4 30 0 224.595 417.798 5
 -4 30 -2 -370.466 842.87 1
 4 30 -2 82.1639 461.258 4
 4 30 2 1972.01 440.408 5
 -4 30 2 1940.7 731.903 1
 4 30 -2 1448.25 435.171 5
 4 30 2 17.0706 457.011 4
 -4 30 4 424.883 697.288 1
 4 30 4 70.6789 424.639 4
 4 30 -4 -411.876 438.661 4
 -4 30 -4 -1189.87 830.709 1
 4 30 4 -674.582 424.298 5
 4 30 -4 -267.565 427.081 5
 -4 30 -6 672.132 780.279 1
 -4 30 -6 173.683 535.065 4
 4 30 -6 399.659 445.986 4
 4 -30 6 503.354 393.444 3
 -4 30 -6 200.461 431.501 5
 4 30 -6 177.321 423.926 5
 -4 30 6 1141.84 688.041 1
 4 30 8 -698.876 908.811 1
 -4 30 -8 117.037 549.123 4
 4 30 -8 372.923 446.634 4
 -4 30 -8 -788.437 817.575 1
 4 30 -8 -313.956 420.562 5
 -4 30 -8 392.53 435.848 5
 4 -30 8 363.078 412.503 3
 -4 30 8 -26.1525 696.753 1
 -4 30 -10 1084.48 630.008 4
 4 30 -10 4843.91 505.401 4
 -4 30 -10 3463.18 853.211 1
 -4 30 10 455.149 751.5 1
 4 -30 10 4168.74 495.897 3
 -4 30 -10 3518.07 483.371 5
 4 30 -10 4367.97 478.205 5
 4 30 10 7199.07 1004.13 1
 5 -1 -1 18995.3 449.811 2
 5 1 -1 17083.4 436.505 2
 5 -1 1 18841.3 450.144 2
 5 1 1 20332.8 473.316 1
 5 1 -1 18942.8 475.12 3
 5 -1 -1 19592.1 480.567 3
 5 1 1 18533.6 470.315 3
 5 -1 1 18642.2 475.095 3
 5 1 1 17619.6 452.21 5
 5 1 -1 18251.9 470.147 5
 5 -1 1 17938.2 448.964 5
 5 -1 -1 17887.2 471.686 5
 5 -1 -3 47331 1134.51 2
 5 1 -3 46566.3 1129.47 2
 5 1 -3 49647.6 1158.4 3
 5 -1 -3 50607.6 1157.78 3
 5 1 3 44972.7 1143.63 3
 5 -1 3 45675.1 1150.39 3
 5 -1 -3 47545.4 1157.2 5
 5 1 3 48857.6 1124.1 5
 5 1 3 47469.9 1159.79 1
 5 1 -3 49568 1158.96 5
 5 1 -5 9757.3 263.448 2
 5 -1 -5 9900.94 263.532 2
 5 -1 -5 9589.82 311.107 5
 5 -1 5 10290.5 318.222 1
 -5 -1 5 8576.11 270.467 1
 5 1 -5 10067.4 299.846 3
 5 -1 -5 11193 302.445 3
 -5 1 5 10046.1 339.654 1
 5 1 5 9569.51 270.82 3
 5 -1 5 9378.13 286.861 3
 5 1 -5 10501.9 324.399 5
 5 1 5 9855.58 322.213 1
 5 1 -7 90628 2232.79 2
 5 1 7 92680.3 2210.76 4
 5 -1 -7 89665.9 2233.1 2
 -5 1 7 98103.3 2251.68 1
 5 1 -7 94437.2 2257.19 3
 -5 -1 7 102624 2231.94 1
 5 -1 7 97107.7 2274.47 1
 5 1 7 95861 2241.21 3
 5 -1 7 94553.3 2250.15 3
 5 -1 -7 93368.5 2247.17 3
 5 1 -7 93886.8 2262.02 5
 5 -1 -7 97658.9 2264.66 5
 5 1 7 91971.1 2268.23 1
 5 1 9 2724.11 193.511 3
 -5 1 9 2821.32 252.318 1
 5 -1 -9 2751.45 244.556 5
 -5 -1 9 3271.82 211.815 1
 5 -1 9 2653.54 218.931 3
 5 1 9 2386.39 268.988 1
 5 1 -9 2753.91 240.169 5
 -5 1 -9 2282.85 150.301 5
 5 -1 9 2567.1 262.206 1
 -5 1 -11 6379.24 243.95 4
 5 1 11 7311.5 325.969 3
 -5 1 -11 6956.47 269.774 5
 -5 -1 11 7386.89 302.321 1
 -5 1 11 7330.98 340.328 1
 5 -1 11 6956.54 342.783 3
 5 1 13 24260.5 775.955 1
 5 -1 -13 26324.6 694.938 2
 -5 1 -13 24857.9 673.974 4
 5 1 -13 26824.2 714.713 4
 -5 -1 13 27022.1 723.198 1
 5 -1 -13 28036.4 754.419 5
 5 -1 13 25355.9 763.287 3
 -5 1 13 26746.8 744.338 1
 5 1 -13 26397.8 748.745 5
 5 1 13 25294.1 747.646 3
 -5 1 -13 26231.2 693.337 5
 -5 -1 -13 24517 709.711 5
 5 -1 13 26874.5 779.244 1
 5 1 15 85479.5 2284.11 1
 5 1 -15 93693.7 2216.75 4
 5 -1 -15 94013.6 2220.98 4
 -5 1 -15 88089.2 2203.54 5
 -5 -1 15 95990.1 2223.95 1
 -5 1 15 96968.9 2250.76 1
 5 1 15 90070.7 2278.7 3
 5 1 -15 90290.7 2245.82 5
 5 -1 -15 92889.4 2253.88 5
 -5 -1 -15 87212.9 2225.13 5
 5 -1 15 89972.9 2272.17 1
 5 1 -17 85116.4 2084.99 4
 5 1 17 78698.1 2158.95 1
 5 -1 -17 89100.6 2084.16 4
 -5 -1 17 86481.7 2094.83 1
 -5 1 17 86538.6 2112.83 1
 -5 -1 -17 84347.3 2099.04 5
 5 -1 17 88768.3 2185.98 3
 5 1 -17 83933.4 2116.49 5
 -5 1 -17 81007 2074.86 5
 5 -1 -17 86249 2124.86 5
 5 -1 17 87454.9 2154.98 1
 5 -1 -19 2919.63 338.2 4
 5 1 19 2803.33 472.989 3
 5 -1 19 2966.24 444.783 1
 5 1 -19 2561.73 348.745 4
 5 1 19 2533.66 458.899 1
 5 -1 19 2468.74 489.983 3
 5 1 -19 2907.05 385.102 5
 -5 1 -19 2443.1 337.945 5
 5 -1 -19 2811.97 379.931 5
 5 1 21 6285.48 546.143 1
 5 1 -21 7519.06 470.822 5
 5 1 -21 6819.39 424.431 4
 5 -1 -21 7333.47 432.246 4
 -5 1 21 7815.6 517.212 1
 5 1 21 5625.96 551.684 3
 5 -1 21 6619.49 601.291 3
 -5 -1 21 7125.67 458.799 1
 5 -1 -21 6386.84 453.086 5
 -5 -1 -21 6643.5 462.224 5
 5 -1 21 7493.77 541.334 1
 5 -1 -23 8997.76 488.228 4
 5 1 -23 9714.55 500.813 4
 -5 1 23 9247.44 565.21 1
 -5 -1 23 8104.52 522.226 1
 5 1 -23 8688.89 525.677 5
 5 -1 23 8102.89 654.385 3
 5 1 23 10522 632.806 1
 -5 -1 -23 9364.35 534.086 5
 5 -1 23 9500.79 597.294 1
 5 1 23 8744.43 645.149 3
 -5 1 -23 9335.06 512.563 5
 5 -1 -23 8744.89 497.019 5
 5 1 25 12235.3 705.577 1
 -5 1 25 11002.9 655.357 1
 5 -1 -25 11171 571.054 4
 5 1 -25 10839.9 588.37 4
 5 -1 25 11035.1 769.887 3
 5 1 25 10383.1 733.026 3
 5 1 -25 12054 622.238 5
 5 -1 -25 11162.2 610.281 5
 5 -1 25 12121.2 686.417 1
 5 1 27 8548.75 699.557 1
 5 -1 -27 8262.98 583.403 5
 5 -1 27 8331.46 731.712 1
 5 1 -27 8118.95 544.752 4
 5 -1 -27 7474.93 522.698 4
 5 1 -27 7357.66 565.514 5
 5 -1 27 6870.27 808.01 3
 5 1 -29 877.731 488.031 4
 5 -1 -29 772.022 479.246 4
 5 1 29 917.893 663.942 1
 5 -1 29 -181.303 848.849 3
 5 1 -29 811.814 494.702 5
 5 -1 -29 -31.866 494.477 5
 5 1 -31 400.749 513.943 4
 5 -1 -31 10.8278 507.855 4
 5 -1 33 1689.27 663.058 1
 5 1 33 1538.72 677.153 1
 5 1 -33 995.824 570.988 5
 5 -1 -33 1894.08 603.309 5
 5 -1 35 4320.95 724.884 1
 5 1 35 3491.17 743.029 1
 5 1 -35 1378.24 590.369 4
 5 -1 -35 833.21 613.67 4
 5 1 -35 4141.65 633.103 5
 5 -1 -35 4148.53 641.409 5
 5 -3 -1 7270.59 211.619 2
 5 -3 1 7237.81 215.649 2
 5 3 -1 6830.34 229.496 3
 5 3 1 6510.4 212.994 3
 5 3 1 6849.84 217.702 5
 5 -3 -1 6938.82 236.342 3
 5 -3 1 7192.52 239.035 3
 5 3 -1 7577.2 232.523 5
 5 -3 1 6057.88 208.528 5
 5 3 -1 7295.44 201.218 1
 5 -3 -1 6985.61 237.823 5
 5 3 1 7656.62 232.732 1
 5 3 -3 28201.6 711.435 2
 5 -3 3 30255.9 730.878 2
 5 3 -3 31410.6 750.121 3
 5 3 3 29542.4 750.909 1
 5 -3 -3 31427.1 747.607 3
 5 3 3 27248.6 720.393 3
 5 3 -3 30968.9 747.785 5
 5 -3 3 29915 750.662 3
 5 3 3 31060.5 723.429 5
 5 -3 -3 30695.6 728.389 2
 5 -3 -3 29317 751.624 5
 5 3 -5 91694.1 2288.43 2
 5 3 5 93324.5 2322.56 1
 5 -3 -5 101922 2298.72 2
 -5 3 5 106526 2347.39 1
 5 -3 5 99235.7 2303.03 2
 5 3 -5 102227 2318.91 3
 5 -3 -5 99633.8 2308.05 3
 5 3 -5 100315 2319.39 5
 5 3 5 94225 2285.96 3
 5 -3 5 96941.6 2317.64 3
 5 3 5 93081.3 2284.48 5
 5 -3 -5 103164 2325.22 5
 5 3 -7 6280.46 221.198 2
 -5 3 -7 5502.56 219.962 4
 5 3 7 6420.14 306.468 1
 5 3 7 6197.12 177.77 4
 -5 3 7 6847.93 333.218 1
 5 -3 -7 6556.9 243.948 3
 5 -3 7 6257.33 269.314 3
 5 -3 -7 6274.16 226.644 2
 5 3 7 6229.14 207.986 3
 5 3 -7 6641.02 284.431 5
 5 -3 7 6166.63 292.069 1
 5 -3 -7 6744.93 292.341 5
 -5 -3 9 13314.8 358.625 1
 -5 3 -9 13919.5 389.759 4
 -5 3 9 15283.5 480.558 1
 5 3 9 13915.8 478.757 1
 5 3 9 14655.7 370.152 4
 5 -3 9 14734.1 450.821 3
 5 3 -9 14518.3 449.646 5
 5 3 9 15030.6 389.827 3
 5 -3 -9 15161.8 460.629 5
 -5 3 -11 2447.79 204.926 4
 5 3 11 2885.52 232.324 3
 5 -3 11 2954.52 302.045 3
 5 -3 -11 3120.27 196.795 2
 -5 3 11 2978.87 326.043 1
 -5 3 -11 2850.17 181.12 5
 -5 -3 11 3052.14 202.584 1
 5 3 -13 92777.6 2244.19 5
 5 -3 -13 91997.4 2205.34 2
 5 3 -13 96264.8 2213.44 4
 -5 -3 13 92765.3 2186.74 1
 5 -3 13 92997.2 2259.27 1
 5 -3 -13 88497.9 2213.86 3
 5 3 13 88608.5 2272.98 1
 -5 3 13 95217.3 2251.37 1
 5 3 13 92655 2222.43 3
 5 -3 -13 96334.7 2251.32 5
 -5 3 -13 83399.6 2189.24 4
 -5 3 -13 92414.5 2181.28 5
 5 -3 -15 108214 2760.42 2
 -5 -3 15 118711 2758.19 1
 5 3 15 113983 2848.13 1
 5 3 -15 116323 2777.49 4
 5 -3 -15 104736 2764.38 3
 5 -3 15 124348 2831.47 1
 -5 3 15 118172 2818.33 1
 5 3 15 116968 2817.13 3
 5 -3 15 118468 2856.23 3
 -5 3 -15 117494 2754.97 5
 5 3 -15 113951 2805.72 5
 5 -3 -15 126598 2829.44 5
 -5 -3 17 21395.6 646.593 1
 5 -3 -17 23840.9 667.997 4
 5 3 17 21774.9 787.341 1
 -5 -3 -17 19972.6 702.191 5
 5 3 -17 22223.3 668.627 4
 5 3 17 21570.3 763.352 3
 5 -3 17 22640.2 735.222 1
 -5 3 -17 22445.2 651.863 5
 5 3 -17 20699 696.058 5
 5 -3 -17 22544 724.713 5
 5 -3 -19 2795.27 397.061 5
 -5 3 19 2768.15 468.504 1
 5 -3 -19 2948.59 337.409 4
 5 -3 19 2321.35 414.77 1
 5 3 -19 2725.63 358.388 4
 -5 -3 19 2263.23 331.598 1
 5 3 19 2021.62 475.848 1
 -5 3 -19 2203.75 342.744 5
 5 3 -19 2488.62 378.66 5
 5 -3 -21 3226.75 437.525 5
 5 3 -21 3136.71 391.521 4
 5 -3 -21 3625.23 370.072 4
 5 -3 21 3706.87 473.9 1
 5 3 -21 3201.28 407.613 5
 5 3 21 3242.44 510.968 1
 -5 -3 -21 3447.72 459.34 5
 5 -3 21 3453.39 565.056 3
 5 3 21 2537.46 489.004 3
 -5 3 21 3005 479.132 1
 5 3 23 20294.8 824.757 1
 5 -3 -23 20080.4 687.676 4
 5 -3 23 20752.2 790.219 1
 5 3 -23 19227.9 732.512 5
 -5 3 23 19825.3 811.094 1
 5 3 -23 20645.9 706.552 4
 5 -3 23 20053.1 890.581 3
 5 -3 -23 21209.4 758.881 5
 -5 -3 -23 18775.7 739.958 5
 5 -3 25 14310 860.388 3
 5 3 25 16331.1 793.875 1
 5 3 -25 16182.9 661.635 4
 5 -3 -25 15431.7 635.33 4
 -5 3 25 17034.1 767.829 1
 5 3 -25 15397.3 672.258 5
 5 -3 -25 16702.7 703.048 5
 -5 -3 -25 16207 707.096 5
 5 -3 25 15376.8 740.529 1
 5 3 -27 4739.59 512.102 4
 5 -3 27 4250.48 661.834 1
 5 3 27 4559.24 655.642 1
 -5 3 27 4256.76 607.128 1
 5 -3 -27 4682.23 476.192 4
 5 3 -27 5106.86 524.924 5
 5 -3 -27 4796.08 528.077 5
 5 -3 27 5119.63 796.581 3
 5 -3 29 899.414 665.929 1
 5 3 -29 411.472 494.456 4
 5 -3 -29 767.139 465.802 4
 5 3 29 305.102 651.196 1
 -5 3 29 962.227 579.076 1
 5 -3 29 524.227 798.616 3
 5 -3 -29 880.72 505.661 5
 5 3 -31 534.795 506.168 4
 5 -3 -31 -111.999 498.625 4
 5 3 31 996.252 667.538 1
 5 -3 31 142.462 756.48 3
 5 -3 -31 -53.462 529.82 5
 5 3 33 7249.63 782.53 1
 5 3 -33 5634.28 623.99 5
 5 -3 -33 5488.38 663.123 5
 5 -3 33 6154.48 696.937 1
 5 3 -35 2446.64 621.37 4
 5 -3 -35 1004.82 632.512 4
 5 3 35 5805.48 766.765 1
 5 -3 -35 5894.71 663.224 5
 5 3 -35 6056.57 651.756 5
 5 -3 35 6161.82 742.429 1
 5 5 1 -34.326 122.992 5
 5 5 1 5.27103 150.536 1
 5 -5 1 89.1068 109.424 2
 5 5 -1 5.46117 131.201 3
 5 5 1 37.2972 109.792 3
 5 -5 -1 62.2545 110.766 2
 5 5 -1 -14.0609 133.553 5
 5 5 -1 -144.021 108.858 1
 5 -5 -1 -39.1546 119.517 3
 5 -5 1 -135.323 126.989 3
 5 -5 -3 106415 2505.91 2
 5 5 3 105660 2524.64 1
 5 -5 3 101882 2507.74 2
 5 5 -3 111171 2486.2 2
 5 5 3 102535 2489.12 3
 5 -5 -3 104639 2513.87 3
 5 5 -3 107664 2518.1 5
 5 -5 3 106295 2521.06 3
 5 5 3 108438 2503.76 5
 5 5 5 70063.8 1694.16 5
 5 5 5 70102.7 1732.47 1
 5 -5 5 70784.2 1706.56 2
 -5 5 5 77714.4 1777.17 1
 5 5 -5 72381.1 1691.85 4
 5 -5 -5 75929.8 1711.56 3
 5 5 -5 70802.8 1717.25 5
 5 5 5 68037.4 1673.79 3
 5 -5 5 74983.4 1727.55 3
 5 -5 -5 71440.5 1702.66 2
 -5 5 -7 37209.7 908.29 4
 5 5 -7 36900.5 902.514 4
 5 5 7 35073 862.259 4
 5 5 7 34385.8 948.511 1
 -5 -5 7 42097.8 890.548 2
 5 -5 7 38341.4 915.351 2
 5 -5 7 36953.1 940.739 3
 -5 5 7 38306.1 979.202 1
 5 5 7 35948.7 866.871 3
 -5 5 -7 34024.9 859.007 5
 5 5 -7 39540.5 935.601 5
 5 -5 -9 643.279 255.319 5
 -5 5 -9 499.131 197.322 4
 5 5 9 623.75 145.477 4
 -5 -5 9 597.892 161.803 2
 -5 5 9 550.329 299.338 1
 5 5 9 369.058 289.518 1
 5 5 9 577.941 117.857 3
 -5 5 -9 626.155 101.637 5
 -5 5 -11 20205.2 569.814 4
 -5 5 11 20623.1 663.665 1
 5 -5 -11 20684.5 565.484 2
 5 5 -11 21260.7 590.897 4
 5 5 11 21048.7 544.576 3
 -5 5 -11 20672.8 527.283 5
 5 5 -11 19985 618.965 5
 5 -5 11 21436.6 637.6 1
 -5 -5 11 19884.5 519.423 1
 5 -5 -11 20770.3 566.431 3
 5 -5 -13 89543.6 2194.91 2
 -5 5 13 87148.2 2251.98 1
 5 5 13 83874.2 2258.5 1
 5 -5 13 95399.2 2251.26 1
 -5 5 -13 89794.8 2167.11 5
 -5 -5 13 87938 2161.38 1
 5 -5 -13 88000.1 2199.57 3
 5 -5 13 92736.5 2266.67 3
 5 5 -13 94152.1 2208 4
 5 5 -13 94714.5 2237.85 5
 5 5 13 94319.5 2193.32 3
 5 -5 -15 46603.6 1191.15 2
 -5 5 -15 47502.7 1196.79 4
 5 5 -15 48367.4 1215.08 4
 5 5 15 45369.7 1292.21 1
 5 -5 -15 44405.3 1195.73 3
 5 -5 15 47454.1 1258.04 1
 5 5 15 49346.3 1225.29 3
 -5 5 -15 47387.7 1175.66 5
 5 5 -15 50148.4 1245.83 5
 -5 -5 15 44815.5 1163.55 1
 5 -5 -15 51872.6 1283.76 5
 5 -5 -17 22259.6 648.569 2
 5 5 -17 24102.2 690.461 4
 5 5 17 22297.9 795.102 1
 5 -5 -17 20764.6 645.028 3
 5 -5 -17 24263.4 764.662 5
 -5 5 17 22876.7 773.789 1
 5 5 17 22828.8 726.664 3
 -5 5 -17 22382.8 653.617 5
 5 5 -17 24376.7 720.175 5
 5 -5 17 24210 751.093 1
 -5 -5 17 21700.3 636.106 1
 5 -5 -19 1627.4 425.787 5
 5 -5 19 1535.2 406.891 1
 -5 5 19 1626.9 477.15 1
 -5 -5 19 1221.11 282.914 1
 5 5 -19 1615.79 358.605 4
 5 -5 -19 1729.67 345.097 4
 5 5 19 1652.24 478.011 1
 5 -5 19 494.61 537.775 3
 -5 5 -19 1394.23 318.086 5
 5 5 -19 1482.83 358.366 5
 5 5 21 4594.74 529.398 1
 5 5 -21 4885.75 424.455 4
 -5 5 21 5116.88 572.473 1
 5 -5 21 4579.48 478.902 1
 5 5 -21 4736.99 421.681 5
 5 -5 -21 4953.55 387.485 4
 5 -5 -21 5732.3 493.535 5
 -5 -5 -21 4343.27 455.711 5
 5 5 23 16127.2 773.576 1
 5 5 -23 16955.5 647.058 4
 5 -5 -23 14557.1 596.07 4
 -5 5 23 15476 743.886 1
 5 -5 23 16271.2 830.34 3
 5 5 -23 16203.3 655.028 5
 5 -5 23 16832.4 705.881 1
 5 -5 -23 15136.9 674.175 5
 -5 -5 -23 15816.7 681.556 5
 5 5 25 18537.8 844.695 1
 5 5 -25 17691.9 705.527 4
 5 -5 -25 16311.9 653.02 4
 -5 5 25 19584.2 820.18 1
 5 -5 25 17477.6 916.725 3
 5 5 -25 18003.1 726.335 5
 5 -5 25 17690.4 770.202 1
 5 -5 -25 17896.2 740.023 5
 -5 -5 -25 18426.9 768.883 5
 5 5 27 5172.89 676.863 1
 5 5 -27 5316.38 516.304 4
 5 -5 -27 5539.31 477.832 4
 -5 5 27 5450.81 656.915 1
 5 -5 -27 5118.64 565.552 5
 5 5 -27 5013.41 522.03 5
 5 -5 27 5028.29 611.849 1
 5 -5 27 4652.74 764.826 3
 5 5 -29 119.186 477.026 4
 5 -5 -29 -50.2476 464.052 4
 -5 5 29 -88.5 619.86 1
 5 -5 29 -116.047 750.445 3
 5 -5 31 3105.12 638.883 1
 5 -5 -31 561.592 517.342 4
 5 5 31 3068.99 713.158 1
 -5 5 31 3471.47 696.785 1
 5 -5 31 2737.85 803.599 3
 5 -5 -31 3322.18 615.794 5
 5 5 -31 3038.63 559.295 5
 5 5 33 8006.63 783.514 1
 5 5 -33 7386.91 649.187 5
 5 -5 33 7186.31 713.993 1
 5 -5 -33 7216.02 665.452 5
 5 5 35 5529.59 787.152 1
 5 5 -35 5021.08 636.939 5
 5 -5 35 5784.49 703.296 1
 5 -5 35 4008.99 905.585 3
 5 -5 -35 5003.49 645.86 5
 5 7 -1 4168.24 158.708 4
 5 -7 -1 4953.48 197.867 2
 5 7 -1 4295.08 136.003 2
 5 -7 1 4858.19 195.021 2
 5 7 1 5264.52 255.694 1
 5 7 -1 5033.8 224.669 1
 5 -7 -1 5299.84 204.501 3
 5 -7 1 5085.22 208.493 3
 5 7 1 4762.32 203.571 5
 5 7 -1 4915.03 209.162 5
 5 7 -3 23193 583.741 4
 5 -7 -3 24368.1 603.246 2
 5 -7 3 22472.8 606.209 2
 5 7 -3 23213.5 615.038 5
 5 7 -3 24880.9 573.584 2
 5 7 3 23799.4 604.245 5
 5 7 3 24845.1 657.2 1
 5 -7 -3 24360.2 604.72 3
 5 -7 3 24498.1 620.627 3
 5 7 5 68308.9 1651.45 4
 5 7 -5 81365.4 1689.33 4
 5 7 5 81296.9 1747.55 1
 5 7 5 68822.7 1656.39 3
 5 7 5 79445.3 1698.84 5
 -5 7 -5 87470.5 1713.99 4
 5 7 -5 83007.5 1719.87 5
 -5 7 -5 86348.6 1674.25 5
 -5 7 5 82472.2 1798.38 1
 -5 7 -7 19681 453.254 4
 5 7 7 16603 361.52 4
 -5 -7 7 18707.4 381.201 2
 5 7 7 16581 503.458 1
 -5 7 7 17299.5 612.974 1
 -5 7 -7 17973 367.137 5
 -5 7 -9 15260 435.854 4
 5 7 9 14331 368.148 4
 5 -7 -9 16853.2 403.555 2
 -5 7 9 14839.3 535.535 1
 -5 -7 9 16009.9 388.719 2
 5 -7 9 15646 431.038 2
 -5 7 -9 15377.5 351.593 5
 -5 7 -11 5267.81 309.867 4
 5 -7 -11 7049.17 274.891 2
 5 7 -11 6692.11 326.416 4
 5 7 11 7007.61 454.328 1
 -5 -7 11 6217.48 271.752 2
 5 -7 11 6184.87 314.391 2
 5 7 -11 6721.73 342.653 5
 5 -7 -11 6664.84 272.992 3
 -5 7 -11 6214.04 228.808 5
 5 -7 11 7237.74 396.576 3
 5 7 11 5408.01 192.354 3
 5 -7 -13 46813.7 1199.02 2
 5 7 -13 50560.9 1225.51 4
 5 7 13 47880.4 1316.92 1
 -5 -7 13 44625.8 1207.85 2
 5 -7 13 50740.3 1240.16 2
 5 -7 -13 45902 1199.93 3
 -5 7 -13 46084.9 1168.93 5
 5 -7 13 50343.2 1294.39 3
 5 7 13 47908.1 1171.5 3
 5 7 -13 49097.7 1253.59 5
 -5 -7 15 54172.5 1454.13 1
 5 -7 -15 57519.8 1492.47 2
 5 7 -15 65480.5 1522.95 4
 5 7 15 62220.6 1626.18 1
 5 -7 15 64035.5 1604.52 3
 5 -7 -15 60518.6 1505.38 3
 -5 7 -15 57740.5 1466.08 5
 -5 7 15 62884.1 1594.65 1
 5 7 -15 64342 1547.52 5
 5 -7 15 62695.2 1559.83 1
 5 -7 -15 68887.9 1585.27 5
 5 -7 -17 11063.3 407.684 2
 5 7 -17 10432.1 459.163 4
 5 7 17 9348.03 577.911 1
 5 -7 -17 10171 408.374 3
 -5 7 -17 9786.11 390.377 5
 -5 7 17 10532.3 587.316 1
 5 7 -17 9676.78 469.237 5
 5 -7 17 11525.6 517.629 1
 5 -7 -17 11861 549.105 5
 5 -7 -19 2437.54 469.68 5
 5 -7 -19 2447.75 281.817 2
 5 -7 19 2094.35 411.656 1
 5 7 -19 2343.75 366.068 5
 5 7 -19 2151.61 367.861 4
 -5 7 19 1963.47 521.703 1
 5 -7 -19 1823.44 273.747 3
 5 7 19 1442.55 470.333 1
 5 -7 -21 1341.51 490.644 5
 5 -7 21 1168.41 457.059 1
 -5 7 21 1116.59 539.464 1
 5 7 -21 1525.32 391.344 4
 5 -7 -21 1066.9 374.347 4
 5 7 21 984.011 511.48 1
 5 7 -21 995.304 401.83 5
 5 -7 21 975.982 585.459 3
 5 -7 -23 15775.8 611.443 4
 5 7 -23 14384.1 670.611 4
 -5 7 23 16647.3 789.303 1
 5 -7 23 16610.8 711.302 1
 5 -7 23 16610.9 871.384 3
 5 7 -23 19053.6 724.392 5
 5 7 23 15684.9 788.81 1
 5 -7 -23 18572.9 739.236 5
 5 7 25 10116.6 739.463 1
 5 -7 -25 9631.12 518.083 4
 5 -7 25 10236.1 637.761 1
 -5 7 25 9960.22 708.891 1
 5 7 -25 9729.1 576.209 4
 5 -7 25 10211.4 789.364 3
 5 7 -25 10430.6 590.799 5
 5 -7 -25 11776.4 633.841 5
 -5 -7 -25 9103.22 619.791 5
 5 7 -27 5565.1 528.18 4
 5 -7 -27 4504.37 483.621 4
 5 7 -27 5453.52 534.94 5
 -5 7 27 5101.13 656.624 1
 5 7 27 4052.19 679.264 1
 5 -7 27 5309.12 593.045 1
 5 -7 -27 5932.3 606.165 5
 5 -7 27 4967.03 754.52 3
 -5 -7 -27 5402.02 619.588 5
 -5 7 29 -349.678 663.152 1
 5 7 -29 373.002 526.894 4
 5 -7 -29 216.675 459.743 4
 5 -7 29 246.498 762.574 3
 5 -7 -31 1804.42 585.867 5
 5 -7 31 1432.98 612.473 1
 -5 7 31 1571.72 694.158 1
 5 -7 -31 505.253 507.211 4
 5 7 31 840.682 693.689 1
 5 7 -31 1976.47 544.112 5
 5 7 -33 6870.54 643.177 5
 5 7 33 8371.97 814.991 1
 5 -7 33 7073.23 712.231 1
 5 -7 -33 7420.46 706.115 5
 5 9 -1 4902.33 195.339 4
 5 9 1 4376.5 152.591 2
 5 9 -1 4865.98 161.057 2
 5 9 1 5175.15 307.863 1
 5 9 -1 5004.13 229.517 5
 5 9 1 4637.42 229.055 5
 5 9 -1 4945.14 294.246 1
 5 9 1 5021.16 181.188 4
 5 9 3 30917.7 788.432 2
 5 9 -3 35498.2 818.939 4
 5 9 3 31998.8 789.297 4
 5 9 3 35788.1 899.493 1
 5 9 3 33645.1 838.374 5
 5 9 -3 36233.7 856.227 1
 5 9 5 19492.6 504.75 4
 5 -9 5 20827.5 562.779 2
 5 9 -5 20147.5 569.922 1
 5 9 5 19579.9 554.782 5
 5 9 5 20053.7 631.578 1
 5 -9 5 20983.9 579.312 3
 -5 9 -5 21013.9 527.959 5
 5 9 5 19319.3 503.785 2
 5 9 -7 90142.3 2125.37 5
 -5 9 -7 95781.2 2134.58 4
 5 9 7 88175 2075.5 2
 5 -9 -7 94331.7 2114.05 2
 -5 -9 7 89430.4 2084.32 2
 5 9 7 79713.1 2073.88 4
 5 -9 7 88707.8 2124.07 2
 5 -9 7 88520.6 2149.47 3
 5 9 7 90078.6 2184.73 1
 5 -9 -7 95945.8 2107.28 3
 5 9 -7 87891.6 2121.1 1
 5 9 7 80077.5 2104.21 5
 -5 9 -7 87301.9 2081.86 5
 -5 9 -9 12296 443.324 4
 5 -9 -9 13413.3 400.149 2
 5 9 -9 12729.3 425.905 4
 -5 -9 9 11875.8 380.445 2
 5 -9 9 12410.2 422.831 2
 5 -9 -9 12237.3 373.697 3
 -5 9 -9 11809.3 353.248 5
 5 -9 9 12472.8 463.794 3
 5 9 -9 12585.2 440.84 5
 -5 9 -11 2766.55 295.572 4
 5 -9 -11 3370.12 235.185 2
 -5 -9 11 2943.02 234.299 2
 5 -9 11 3665.12 277.424 2
 5 9 -11 3382.33 295.203 4
 5 9 -11 3350.8 301.928 5
 5 -9 -11 3476.96 224.011 3
 -5 9 11 3399.86 427.277 1
 5 -9 11 3501.11 355.95 3
 -5 9 -11 2836.98 189.316 5
 -5 9 13 40270 1141.18 1
 -5 9 -13 39244.6 1047.23 4
 5 -9 -13 40046.8 1026.6 2
 5 -9 13 43700.3 1062.64 2
 5 9 13 39694.1 1153.94 1
 5 -9 -13 39503.2 1014.22 3
 5 9 -13 40549.8 1041.54 4
 -5 9 -13 38420.6 990.124 5
 5 -9 13 41589.3 1120.5 3
 5 9 -13 38305.8 1063.64 5
 5 -9 -15 33630.5 894.499 2
 5 9 -15 33345.5 921.778 4
 5 -9 15 35086.2 1021.11 3
 5 9 15 36716.3 1077.62 1
 5 -9 15 36597.6 944.91 2
 5 -9 -15 34211.5 894.508 3
 -5 9 -15 30395.4 864.734 5
 5 9 -15 36179 954.285 5
 -5 9 15 34294.9 1021.3 1
 5 -9 -17 16197.1 521.572 2
 5 -9 -17 18568.9 650.248 5
 5 9 -17 16417.6 559.57 4
 5 9 -17 15664.1 572.341 5
 5 -9 17 15502.5 577.774 2
 5 -9 -17 14964.7 507.086 3
 -5 9 -17 13761.6 487.605 5
 5 -9 17 17109.1 700.571 3
 -5 9 17 16372.3 706.158 1
 5 9 17 16244.5 723.019 1
 5 9 -19 1722.07 378 4
 5 -9 -19 1892.32 287.349 2
 5 -9 -19 1522.81 288.306 3
 -5 9 19 2172.29 539.829 1
 5 -9 19 1660.87 370.448 2
 5 -9 -19 2224.13 470.488 5
 5 9 19 2187.33 556.173 1
 5 9 -19 1898.55 365.369 5
 5 -9 19 2518.08 547.628 3
 5 -9 -21 2968.27 510.139 5
 5 9 -21 2903.49 432.47 4
 -5 9 21 2325.96 556.946 1
 5 9 21 2191.02 577.811 1
 5 9 -21 2513.15 408.045 5
 5 -9 21 2891.77 598.472 3
 5 9 -23 7245.37 536.5 4
 5 -9 -23 6253.59 448.118 4
 5 9 23 5781.5 640.515 1
 -5 9 23 5392.86 621.904 1
 5 -9 23 6873.37 708.374 3
 5 9 -23 6421.31 506.338 5
 5 -9 23 6499.2 544.816 1
 5 -9 -23 6850.14 582.804 5
 5 9 -25 11964.2 623.969 4
 5 -9 -25 10652.8 545.645 4
 5 9 25 10846 741.381 1
 -5 9 25 11383.2 749.488 1
 5 -9 25 11497.8 829.977 3
 5 9 -25 11575.6 604.554 5
 5 -9 -25 12917.9 685.842 5
 5 -9 25 11304.3 657.633 1
 5 9 -27 10488.5 621.798 4
 5 -9 -27 10171.9 678.325 5
 5 9 27 9369.29 774.831 1
 -5 9 27 10890.6 785.642 1
 5 9 -27 9749.64 601.149 5
 5 -9 -27 9575.58 543.58 4
 5 -9 27 11199.3 878.535 3
 5 -9 27 9721.1 659.786 1
 -5 -9 -27 8806.57 645.029 5
 -5 -9 -29 793.071 596.775 5
 5 -9 -29 307.388 469.041 4
 5 -9 29 864.617 806.244 3
 -5 9 29 737.228 657.195 1
 5 -9 -31 1797.46 634.649 5
 5 -9 31 1424.88 615.833 1
 5 9 -31 1462.09 575.75 4
 5 -9 -31 382.669 501.908 4
 5 9 -31 1701.66 538.378 5
 5 9 31 1290.48 734.388 1
 -5 9 31 840.744 707.567 1
 5 -9 -33 4172.21 645.829 5
 5 -9 33 3291.61 675.05 1
 5 9 -33 1853.83 621.105 4
 5 -9 33 2846.99 920.716 3
 5 9 33 4061.3 807.999 1
 5 9 -33 3573.4 588.358 5
 5 11 1 5996.71 234.533 4
 5 -11 -1 6644.69 264.505 2
 5 -11 1 6547.23 264.523 2
 5 11 -1 6299.24 382.339 1
 5 -11 -1 6682.03 260.982 3
 5 -11 1 6635.95 270.067 3
 5 11 1 6299.81 390.654 1
 5 11 3 35794 904.977 4
 5 11 -3 35745 989.703 1
 5 -11 -3 37724 941.143 2
 5 -11 3 37428.3 946.095 2
 5 -11 -3 39512.2 938.375 3
 5 -11 3 38751.6 956.491 3
 5 11 3 37900.1 1023.89 1
 5 11 -3 36800.7 948.595 5
 -5 11 -5 108747 2535.33 4
 5 11 -5 110315 2504.59 4
 5 11 -5 105162 2520.9 5
 5 -11 -5 106026 2511.56 2
 5 -11 5 106634 2521.99 2
 5 11 -5 102897 2540.65 1
 -5 11 -5 101423 2493.3 5
 5 -11 -5 106785 2502.17 3
 5 -11 5 101861 2534.28 3
 -5 11 5 97840.3 2611.86 1
 -5 11 -7 35629.9 961.285 4
 5 11 -7 34777.6 918.731 4
 5 -11 -7 34644.5 918.023 2
 5 11 -7 36627.5 1000.12 1
 5 -11 7 33874 931.735 2
 5 -11 -7 33051.4 899.244 3
 5 -11 7 35548.2 958.953 3
 -5 11 7 34426 1049.79 1
 5 11 -7 34796.3 939.59 5
 -5 11 -9 3490.35 323.883 4
 5 11 9 3500.13 467.806 1
 5 -11 9 3897.33 270.308 2
 5 11 -9 2962.14 312.662 4
 -5 11 9 3762.04 450.589 1
 5 -11 -9 3510.85 228.273 2
 5 -11 -9 3683.85 214.442 3
 5 11 -9 3128.32 290.8 5
 -5 11 -9 3344.31 214.372 5
 5 -11 9 3574.65 314.305 3
 -5 11 -11 8595.09 413.312 4
 5 -11 -11 9819.5 350.645 2
 -5 11 11 10175.7 542.284 1
 5 -11 11 9895.8 390.141 2
 5 -11 -11 8815.01 320.177 3
 5 11 11 10681.9 643.847 1
 5 11 -11 8230.68 396.638 5
 -5 11 -11 8186.05 311.507 5
 5 -11 11 10049.1 472.391 3
 5 11 -11 9459.83 406.359 4
 5 -11 -13 9067.58 348.151 2
 -5 11 13 9266.88 558.14 1
 5 11 -13 8407.02 418.825 4
 5 -11 13 8356.41 395.271 2
 5 11 13 10155.9 613.832 1
 5 -11 -13 8802.23 326.178 3
 -5 11 -13 7518.03 318.429 5
 5 -11 13 8381.13 518.849 3
 5 11 -13 7436.24 396.028 5
 5 -11 -15 10920.6 401.15 2
 5 11 -15 12251.7 482.911 4
 5 -11 15 12770.1 595.506 3
 5 -11 15 12658.6 499.242 2
 5 11 15 11955.7 644.995 1
 5 -11 -15 11348.2 401.126 3
 -5 11 -15 9982.46 391.867 5
 5 11 -15 10216.8 455.945 5
 -5 11 15 11938.5 619.68 1
 5 -11 -17 14150.5 476.895 2
 5 11 -17 13680.7 547.122 4
 5 -11 17 13344.6 658.296 3
 5 -11 17 13288.3 545.239 2
 5 11 17 14200.4 701.054 1
 5 -11 -17 13322.2 459.966 3
 5 11 -17 12340.1 523.418 5
 -5 11 17 14170.4 679.761 1
 5 11 -19 1388.54 418.907 4
 5 -11 -19 1668.74 287.094 2
 5 -11 -19 1821.1 285.004 3
 -5 11 19 1950.31 559.841 1
 5 -11 19 1615.6 372.9 2
 5 11 -19 1524.33 363.359 5
 5 11 19 1977.17 599.451 1
 5 -11 19 1878.46 530.778 3
 5 -11 -21 1396.86 495.732 5
 5 11 -21 1535.31 460.579 4
 5 -11 -21 1080 296.345 2
 5 -11 -21 695.44 282.967 3
 -5 11 21 1701.88 574.416 1
 5 -11 21 1114.64 392.684 2
 5 11 -21 1491.88 416.499 5
 5 11 21 1476.04 617.901 1
 5 -11 21 1114.58 589.934 3
 5 11 -23 4795.69 527.242 4
 5 -11 -23 4971.02 447.422 4
 5 -11 23 4162.08 489.179 2
 -5 11 23 4190.51 634.584 1
 5 11 23 4165.38 663.818 1
 5 11 -23 5281.9 503.634 5
 5 -11 23 5638.04 703.456 3
 5 -11 -23 5848.89 574.411 5
 5 11 -25 16960.6 699.278 4
 5 11 25 15567.8 861.688 1
 5 -11 25 15395 705.697 2
 -5 11 25 14843.2 809.877 1
 5 11 -25 15202.8 686.604 5
 5 -11 25 16592.2 923.515 3
 5 -11 -25 15281 634.774 4
 5 -11 -25 17548.7 785.905 5
 5 11 -27 15786.6 702.113 4
 5 -11 -27 14745.8 637.547 4
 -5 11 27 14811 858.065 1
 5 -11 27 15828.5 967.109 3
 5 -11 -29 1134.18 615.901 5
 -5 -11 -29 585.569 578.443 5
 -5 11 29 820.943 726.537 1
 5 -11 -29 903.893 460.366 4
 5 11 29 93.98 688.371 1
 5 11 -29 848.436 499.899 5
 5 -11 -31 1332.11 628.488 5
 5 11 -31 1548.52 555.06 4
 5 -11 31 1026.4 566.481 2
 5 11 -31 1631.48 525.9 5
 5 -11 31 698.883 841.054 3
 5 -11 -33 3748.9 657.764 5
 5 11 -33 1531.88 603.404 4
 5 11 33 2512.39 809.857 1
 5 11 -33 2987.11 578.98 5
 -5 11 33 3358.53 784.849 1
 5 -11 33 3912.78 992.63 3
 5 13 1 7813.45 284.854 4
 5 13 -1 6987.97 498.01 1
 5 13 -1 7037.39 306.574 4
 5 -13 -1 7161.13 295.927 2
 5 -13 1 7562.63 305.287 2
 5 -13 -1 7364.23 289.681 3
 5 -13 1 8191.5 307.726 3
 5 13 1 7653.83 329.906 5
 5 13 -1 7341.94 335.484 5
 -5 -13 -1 7747.41 343.42 3
 5 13 1 7963.76 474.676 1
 -5 13 3 65394.5 1797.85 1
 5 13 3 68452.6 1635.75 4
 5 -13 -3 68887.5 1668.25 2
 5 13 -3 66793.1 1646.81 4
 5 -13 3 66735.3 1669.66 2
 5 13 -3 67040.4 1748.79 1
 5 -13 -3 71019.6 1656.79 3
 5 13 -3 69159.7 1677.49 5
 5 -13 3 68020.5 1675.16 3
 5 13 3 69696.5 1673.69 5
 5 13 3 65670.9 1751.95 1
 -5 13 -5 53380.3 1328.34 4
 5 13 5 51465 1260.4 4
 5 13 -5 52893.3 1279.26 4
 5 -13 -5 54090 1290.92 2
 5 -13 5 51577.5 1297.18 2
 -5 13 -5 51641.2 1277.24 5
 5 13 5 49333.6 1294.99 5
 5 13 -5 50194.1 1372.58 1
 5 -13 -5 52105.5 1272.24 3
 5 -13 5 50232.7 1302.4 3
 5 13 -5 52009.9 1301.83 5
 -5 13 5 49845.5 1427.76 1
 5 13 7 19035 532.746 4
 -5 13 -7 20199.9 622.105 4
 5 13 -7 18442.2 557.852 4
 5 -13 7 18336 566.9 2
 5 13 7 19156.5 575.404 5
 5 -13 -7 19094.3 524.397 3
 5 13 -7 18873 712.893 1
 -5 13 7 17020.5 725.865 1
 5 13 7 19771.5 714.253 1
 -5 13 -7 18548.8 538.779 5
 5 -13 7 18819.6 602.878 3
 5 -13 -7 19629.1 557.637 2
 5 13 -7 18402.6 571.956 5
 -5 13 -9 1944.25 326.843 4
 5 13 -9 1787.99 279.181 4
 5 13 -9 1945.89 273.298 5
 5 -13 9 1901.07 310.369 3
 5 13 9 2456.58 497.236 1
 5 -13 9 1776.08 261.55 2
 -5 13 -9 1704.76 214.455 5
 5 -13 -11 2575.32 243.033 2
 5 13 -11 2908.45 313.372 4
 5 13 11 2470.73 515.32 1
 5 -13 11 1386.08 312.389 2
 5 -13 -11 2219.16 200.251 3
 -5 13 11 1828.33 478.147 1
 -5 13 -11 1882.83 236.42 5
 5 -13 11 2116.12 380.416 3
 5 13 -11 1845.3 277.672 5
 5 -13 -13 5838.87 303.904 2
 5 13 -13 6067.83 353.357 4
 -5 13 13 4979.23 535.722 1
 5 -13 13 5482.78 418.912 2
 5 13 -13 4972.31 344.975 5
 5 -13 -13 5343.32 278.888 3
 5 13 13 5973.8 592.973 1
 5 -13 13 6390.01 516.915 3
 -5 13 15 9372.11 606.444 1
 5 -13 -15 8971.39 375.318 2
 5 13 -15 8143.65 427.104 4
 5 -13 15 8569.78 453.257 2
 5 -13 -15 8847.9 350.051 3
 5 -13 15 9071.89 546.744 3
 5 13 -15 8748.13 434.534 5
 5 -13 -17 8849.86 392.203 2
 5 13 -17 9377.91 465.729 4
 5 -13 17 8745.19 465.041 2
 5 -13 -17 9056.91 381.301 3
 5 13 17 10764.2 679.78 1
 5 -13 17 9047.05 590.639 3
 5 13 -17 8791.33 458.844 5
 -5 13 17 9079.87 632.269 1
 5 13 -19 1052.9 397.703 4
 5 13 -19 601.891 359.633 5
 5 -13 -19 433.338 295.141 2
 5 -13 -19 703.488 283.91 3
 5 -13 19 580.315 394.284 2
 -5 13 19 1007.77 561.305 1
 5 -13 19 1132.66 519.296 3
 5 13 19 409.487 575.526 1
 5 13 21 888.12 642.202 1
 5 13 -21 -162.212 457.193 4
 5 -13 -21 759.797 312.839 2
 5 -13 -21 809.504 296.069 3
 -5 13 21 1199.62 592.472 1
 5 -13 21 796.23 422.129 2
 5 13 -21 40.0417 414.163 5
 5 -13 21 799.2 578.432 3
 5 13 -23 12940.2 665.278 4
 5 13 23 13645.5 837.357 1
 5 -13 23 12836.1 805.978 3
 5 -13 23 13239.4 623.501 2
 -5 13 23 13436 758.135 1
 5 13 -23 10542.1 650.115 5
 5 -13 -23 13634.4 682.647 5
 5 13 -25 23227.2 832.266 4
 5 -13 -25 23251.2 807.782 4
 5 13 25 24289.4 1039.08 1
 5 -13 25 22792.9 852.784 2
 -5 13 25 23710.1 983.609 1
 5 -13 25 23328.2 1060 3
 5 13 -25 23246.4 824.693 5
 5 -13 -27 6840.55 521.059 4
 -5 13 27 7401.92 738.702 1
 5 -13 29 937.368 512.446 2
 5 13 -29 655.912 554.622 4
 5 13 29 342.845 734.058 1
 5 13 -29 731.545 505.151 5
 5 -13 29 766.648 796.931 3
 5 -13 -31 383.603 657.716 5
 -5 13 31 214.389 738.315 1
 5 13 -31 109.957 583.96 4
 5 13 31 -71.9107 905.672 1
 5 -13 31 496.553 543.673 2
 5 13 -31 338.746 517.923 5
 5 -13 31 727.856 854.702 3
 5 15 1 8320.56 326.084 4
 5 15 -1 8238.95 333.124 4
 5 15 -1 6856.06 569.39 1
 5 -15 -1 7937.01 334.134 2
 5 -15 1 7414.64 330.482 2
 5 15 1 7562.41 359.742 5
 5 -15 -1 8358.21 315.064 3
 5 -15 1 8212.61 327.136 3
 5 15 -1 7896.42 373.557 5
 -5 -15 1 8257.15 426.047 3
 5 15 3 30826.2 789.462 4
 5 15 -3 29905.2 805.709 4
 5 -15 -3 31731.5 816.954 2
 5 15 -3 25710.1 981.57 1
 5 -15 3 30739.2 814.682 2
 5 15 3 30956.4 830.945 5
 5 15 -3 28340.4 834.488 5
 5 -15 -3 31821.4 796.78 3
 5 -15 3 30892.1 821.688 3
 -5 15 3 26282.3 972.23 1
 -5 15 5 27263.7 942.029 1
 5 15 5 28200 732.227 4
 5 15 -5 28737.5 751.281 4
 5 -15 -5 27734 752.228 2
 5 -15 5 26547.6 757.781 2
 5 15 -5 26052.7 915.238 1
 5 -15 -5 28551.6 729.662 3
 5 15 -5 26757.1 765.588 5
 5 -15 5 26071.9 766.846 3
 5 15 5 27412.9 771.542 5
 5 15 5 30938 931.346 1
 5 15 -7 25568.8 697.432 4
 5 -15 -7 25046.5 702.931 2
 5 -15 7 22898.8 705.185 2
 5 15 -7 24372.6 706.593 5
 5 15 7 25414 719.416 5
 5 -15 7 24691.1 738.944 3
 5 -15 -7 25160.1 666.141 3
 -5 15 7 21938.8 872.737 1
 5 15 -7 23672.5 879.095 1
 5 15 7 24618 678.792 4
 -5 15 9 1432.72 482.837 1
 -5 15 -9 1366.71 348.662 4
 5 15 -9 1488.82 282.58 4
 5 15 9 1331.04 511.975 1
 5 -15 -9 1135.62 238.035 2
 5 -15 -9 1049.7 193.836 3
 5 -15 9 1266.68 276.6 2
 5 15 -9 1082.3 269.234 5
 5 -15 9 786.599 300.619 3
 -5 15 -11 1057.88 367.262 4
 5 15 -11 1100.84 303.481 4
 5 15 11 995.194 533.487 1
 5 -15 -11 910.117 237.403 2
 5 -15 -11 1204.97 211.494 3
 5 -15 11 653.401 289.89 2
 -5 15 11 1362.24 503.873 1
 5 15 -11 985.955 279.286 5
 5 -15 11 713.691 339.781 3
 -5 15 -13 5636.12 435.397 4
 5 -15 -13 6157.31 336.806 2
 5 15 -13 6258.69 383.795 4
 -5 15 13 5978.88 570.718 1
 5 -15 13 5735.65 384.578 2
 5 -15 -13 6216.49 293.758 3
 5 15 13 6623.62 607.901 1
 -5 15 -13 5254.53 304.999 5
 5 -15 13 5124 472.488 3
 5 15 -13 4987.47 353.938 5
 -5 15 -15 13603.1 584.622 4
 -5 15 15 15343.5 747.472 1
 5 -15 -15 15039.1 503.051 2
 5 15 -15 14426.7 555.636 4
 5 -15 15 13655.2 551.532 2
 5 15 -15 12156.3 518.921 5
 5 -15 -15 13947.9 468.297 3
 5 15 15 17220.6 790.157 1
 5 -15 15 16118.3 645.903 3
 5 -15 -17 4389 336.838 2
 5 15 -17 4160.15 428.091 4
 5 15 17 5628.16 705.543 1
 -5 15 17 4508.33 611.759 1
 5 -15 17 4560.41 411.015 2
 5 -15 -17 4428.43 297.397 3
 5 -15 17 4720.52 527.16 3
 5 15 -17 3921.88 382.072 5
 5 15 -19 242.424 426.156 4
 5 -15 -19 180.313 299.713 2
 5 -15 -19 115.043 272.394 3
 5 -15 19 652.815 400.611 2
 5 15 -19 540.257 387.848 5
 -5 15 19 681.435 589.694 1
 5 -15 19 182.961 517.248 3
 5 -15 -21 3166.91 351.397 2
 5 15 -21 2607.02 494.551 4
 5 -15 21 2100.77 464.615 2
 5 -15 -21 2678.24 324.881 3
 5 -15 21 2251.05 595.88 3
 -5 15 21 3139.53 637.222 1
 5 15 -21 2517.06 441.102 5
 5 15 21 2745.58 674.025 1
 5 -15 -23 16165.1 605.47 2
 5 15 -23 19078.7 720.486 4
 5 -15 23 17825.5 717.078 2
 5 15 23 19483.7 936.949 1
 5 -15 -23 15564.6 581.641 3
 -5 15 23 17867.5 858.389 1
 5 -15 23 16961.8 866.742 3
 5 15 -23 16332.2 683.232 5
 5 -15 -25 13810.9 634.331 4
 -5 15 25 14343.2 821.436 1
 5 -15 -27 3296.38 670.936 5
 5 15 -27 5023.48 565.314 4
 5 15 -27 5022.46 523.249 5
 5 15 27 5597.84 804.382 1
 5 -15 27 5284.45 789.627 3
 5 -15 -29 -1350.29 704.36 5
 -5 15 29 780.9 773.768 1
 5 15 -29 259.363 559.645 4
 5 -15 29 -394.915 548.261 2
 5 15 29 -471.376 790.069 1
 5 15 -29 73.3473 499.749 5
 5 -15 29 -98.2702 779.387 3
 5 -15 -31 752.111 659.919 5
 5 -15 31 726.425 844.518 3
 -5 15 31 498.655 755.743 1
 5 -15 31 -186.93 578.828 2
 5 15 -31 725.507 596.545 4
 5 15 31 842.377 772.864 1
 5 15 -31 773.785 524.256 5
 5 17 1 4803.16 569.054 1
 5 17 1 4748.99 292.887 4
 5 17 -1 5238.29 308.216 4
 5 -17 -1 5075.28 306.803 2
 5 -17 1 4721.98 298.488 2
 -5 17 1 4451.51 604.826 1
 5 -17 -1 4898.81 274.186 3
 5 17 1 4814.59 325.242 5
 5 -17 1 4974.38 287.816 3
 5 17 -1 4909.91 319.018 5
 5 17 3 12569.5 445.199 4
 5 17 -3 13966.4 454.857 4
 5 -17 -3 13735.2 469.505 2
 5 -17 3 13303.2 466.01 2
 5 17 3 13264.2 486.58 5
 5 -17 -3 14081.4 434.01 3
 5 -17 3 13317.3 461.737 3
 5 17 -3 12925.5 474.279 5
 -5 -17 3 13577.7 569.337 3
 5 17 3 14597.6 691.449 1
 -5 17 -5 30137.2 835.591 4
 5 17 -5 26392.3 746.059 4
 5 -17 -5 28022.2 763.169 2
 5 17 5 26943.2 743.684 4
 5 -17 5 26390 763.921 2
 -5 17 -5 26435 757.41 5
 5 17 5 30040 976.346 1
 -5 17 5 24260.8 944.886 1
 5 -17 -5 27875.1 727.195 3
 5 -17 5 26743.5 773.807 3
 5 17 5 26606.3 778.111 5
 5 17 -5 26618 769.876 5
 5 17 7 9710.38 394.495 4
 -5 17 -7 10501 505.545 4
 5 17 -7 9693.13 408.77 4
 5 -17 -7 9501.71 404.362 2
 5 -17 7 9890.27 410.1 2
 5 -17 -7 10118.1 347.898 3
 -5 17 7 9765.04 634.715 1
 5 17 7 9375.78 425.024 5
 5 -17 7 9199.67 429.314 3
 -5 17 -7 9180.58 398.703 5
 5 17 -7 9329.09 407.631 5
 5 17 7 11532.5 675.511 1
 -5 17 9 1057.22 516.742 1
 5 17 -9 741.177 298.635 4
 5 -17 -9 1086.79 276.166 2
 5 17 9 1548.71 586.788 1
 5 -17 -9 1021.33 207.383 3
 5 17 -9 1204.09 295.235 5
 5 -17 9 1312.99 291.837 2
 -5 17 -9 1278.05 265.113 5
 5 -17 9 941.938 327.366 3
 -5 17 -9 851.983 387.064 4
 -5 17 -11 1011.39 398.433 4
 5 17 -11 956.123 313.416 4
 5 -17 11 609.861 310.019 2
 -5 17 11 1053.99 537.415 1
 5 17 11 1161.13 585.378 1
 5 -17 -11 1166.94 281.568 2
 -5 17 -11 1137.48 277.367 5
 5 -17 -11 867.654 214.126 3
 5 17 -11 856.921 289.015 5
 5 -17 11 447.627 355.825 3
 -5 17 -13 6930.55 494.439 4
 5 -17 -13 7540.39 398.732 2
 5 17 -13 7296.66 430.081 4
 5 17 -13 7890.34 418.921 5
 5 -17 -13 7102.57 321.242 3
 5 -17 13 8322.16 509.711 3
 -5 17 -13 6766.59 371.104 5
 5 -17 -15 9610.76 452.38 2
 -5 17 15 10810.9 757.611 1
 5 17 -15 9343.06 489.025 4
 5 -17 -15 10000.1 403.573 3
 5 17 15 11076.3 744.161 1
 5 -17 15 9276.88 597.27 3
 5 17 -15 9879.87 483.718 5
 5 -17 -17 3624.71 332.44 2
 -5 17 17 3737.81 637.072 1
 5 17 17 4547.31 718.028 1
 5 17 -17 1991.47 422.549 4
 5 17 -17 3036.45 397.676 5
 5 -17 -17 3379.77 290.125 3
 5 -17 17 3675.42 528.143 3
 5 17 19 448.224 709.994 1
 5 17 -19 486.923 439.851 4
 5 -17 -19 856.631 327.488 2
 5 -17 -19 933.555 281.922 3
 5 -17 19 -71.4914 397.636 2
 5 17 -19 357.408 374.072 5
 5 -17 19 1152.45 545.181 3
 -5 17 19 747.238 615.38 1
 5 -17 21 1601.04 468.02 2
 5 -17 -21 4115.05 381.526 2
 5 17 21 1252.91 753.003 1
 5 17 -21 1526.39 483.153 4
 -5 17 21 3997.66 660.61 1
 5 -17 -21 3568.41 345.018 3
 5 17 -21 3339.52 432.573 5
 5 -17 21 3921.27 608.024 3
 5 -17 -23 11543 531.381 2
 5 -17 23 11203.2 629.528 2
 5 -17 -23 11548 502.806 3
 -5 17 23 11855.8 786.925 1
 5 17 -25 7888.23 585.882 4
 5 17 25 6973.67 807.754 1
 5 -17 25 7024.29 757.559 3
 5 17 -25 6680.17 536.67 5
 5 -17 -27 4927.38 681.561 5
 5 17 -27 3658.93 564.656 4
 5 17 -27 3900.72 527.477 5
 5 -17 27 3128.33 544.885 2
 5 17 27 4322.89 841.194 1
 5 -17 27 3959.8 760.404 3
 5 -17 -29 -44.6928 622.596 5
 -5 17 29 746.873 708.442 1
 5 17 -29 936.127 584.592 4
 5 -17 29 429.254 748.528 3
 5 17 29 587.685 829.321 1
 5 -17 29 461.262 545.849 2
 5 17 -29 -300.114 517.672 5
 5 19 1 856.976 276.78 4
 5 19 -1 485.174 291.871 4
 5 19 1 172.616 588.277 1
 5 19 -1 940.394 578.107 1
 5 -19 -1 704.884 276.525 2
 5 -19 1 1050.5 268.221 2
 5 19 1 584.31 294.02 5
 5 -19 -1 570.328 237.172 3
 5 19 -1 988.357 288.262 5
 5 -19 1 693.906 251.433 3
 -5 19 1 468.95 576.602 1
 5 19 3 20186.2 624.955 4
 5 19 -3 22369.5 634.838 4
 5 -19 3 19983.7 639.536 2
 5 19 -3 21256.2 886.072 1
 5 -19 -3 19674.5 638.367 2
 5 -19 -3 21273.7 604.168 3
 5 -19 3 21024 632.909 3
 5 19 3 20329.9 663.24 5
 5 19 -3 20482.6 651.57 5
 -5 19 3 18750.4 879.107 1
 5 19 3 23448.1 906.709 1
 -5 19 -5 17067 634.574 4
 5 19 5 15252.3 534.547 4
 5 19 -5 15462.4 526.516 4
 5 -19 -5 14560.2 532.424 2
 5 -19 5 14425.8 528.14 2
 5 19 -5 14986.5 534.324 5
 5 -19 -5 15990.8 482.374 3
 5 -19 5 15268.3 549.513 3
 -5 19 5 14296.3 768.126 1
 -5 19 -5 15472.9 536.209 5
 5 19 5 15907.6 554.756 5
 -5 -19 5 17309.4 682.477 3
 5 19 5 18208.9 822.339 1
 5 19 7 7421.87 393.875 4
 -5 19 -7 8508.43 516.614 4
 5 19 -7 7629.23 395.759 4
 5 -19 -7 8224.24 399.597 2
 5 -19 7 7309.78 395.362 2
 5 19 -7 7057.91 391.971 5
 -5 19 -7 7057.88 391.917 5
 5 19 7 7795.46 421.892 5
 5 -19 -7 8366.35 324.441 3
 -5 19 7 6857.92 647.358 1
 5 -19 7 7168 413.904 3
 5 19 7 10290 723.636 1
 -5 -19 7 8840.02 611.471 3
 -5 19 9 219.723 552.917 1
 -5 19 -9 792.551 309.075 5
 -5 19 -9 204.077 436.698 4
 5 19 -9 1306.53 335.257 4
 -5 -19 9 329.288 587.585 3
 5 -19 -9 596.577 296.429 2
 5 19 9 1239.53 661.743 1
 5 -19 -9 1034.25 218.871 3
 5 -19 9 37.1175 316.064 2
 5 19 -9 901.175 306.538 5
 5 -19 9 809.028 350.264 3
 -5 -19 11 834.587 662.261 3
 -5 19 -11 -63.7263 446.297 4
 5 -19 11 126.718 411.558 3
 5 19 -11 607.377 354.103 4
 5 -19 -11 299.839 291.869 2
 -5 19 11 901.299 577.159 1
 -5 19 -11 -382.225 317.907 5
 5 -19 11 -26.5893 350.693 2
 5 19 11 723.856 638.83 1
 5 19 -11 861.434 313.031 5
 5 -19 -11 796.811 231.825 3
 5 19 -13 6918.54 444.593 4
 5 -19 -13 7054.96 401.394 2
 -5 19 13 7989.13 677.011 1
 5 -19 -13 7050.77 328.456 3
 5 19 13 8348.05 753.127 1
 5 19 -13 6268.46 407.804 5
 -5 -19 13 8315.81 823.103 3
 5 -19 -15 6597.39 397.174 2
 5 19 -15 6915.39 455.333 4
 5 -19 -15 6046.87 328.171 3
 5 -19 15 6731.54 559.06 3
 5 19 15 7374.1 782.169 1
 5 19 -15 5551.05 426.386 5
 5 -19 -17 5538.82 376.768 2
 5 -19 -17 5852.05 338.796 3
 -5 19 17 6270.57 691.018 1
 5 -19 17 7046.1 586.416 3
 5 19 -17 6037.57 450.314 5
 -5 19 19 556.375 612.936 1
 5 19 19 1474.35 765.934 1
 5 19 -19 121.547 442.769 4
 5 -19 -19 702.216 336.36 2
 5 -19 -19 793.677 282.628 3
 5 -19 19 431.294 431.054 2
 5 19 -19 1037.55 401.011 5
 5 -19 19 575.935 557.14 3
 5 -19 21 1485.88 472.778 2
 5 19 -23 5862.6 532.92 4
 5 19 -23 4113.83 472.618 5
 5 -19 23 4735.51 667.649 3
 5 19 -25 6006.68 570.46 4
 5 -19 25 5810.37 572.422 2
 -5 19 25 6431.75 758.116 1
 5 19 -25 5148.12 504.302 5
 5 -19 25 6173.82 741.884 3
 5 19 25 7067.03 845.113 1
 5 19 -27 1343.21 567.133 4
 -5 19 27 1675.08 727.976 1
 5 -19 27 2024.2 538.018 2
 5 19 -27 1349.9 492.685 5
 5 19 27 2474.91 849.118 1
 5 -19 27 1571.23 748.249 3
 -5 21 1 871.362 578.735 1
 -5 21 -1 1701.8 612.153 1
 5 21 1 1328.09 318.783 4
 5 21 -1 1528.84 316.641 4
 5 21 1 1729.35 685.676 1
 5 -21 -1 1303.94 247.656 3
 5 21 -1 1297.84 665.797 1
 5 -21 -1 1153.1 295.099 2
 5 -21 1 1623.69 296.739 2
 5 21 1 1424.53 334.198 5
 5 21 -1 1809.89 337.031 5
 5 -21 1 2043.03 278.655 3
 5 21 3 4619.5 362.978 4
 5 21 -3 5672.39 384.743 4
 5 21 -3 5121.3 379.121 5
 5 -21 -3 5241.73 362.506 2
 5 -21 3 5176.84 359.914 2
 -5 21 3 5163.65 659.661 1
 5 -21 -3 5933.33 310.556 3
 5 -21 3 5348.12 347.665 3
 5 21 3 5069.77 390.139 5
 5 21 3 6889.75 751.464 1
 -5 21 -5 16872.5 668.939 4
 5 21 5 14632.4 563.241 4
 5 21 -5 16132.4 569.976 4
 5 -21 5 14729.8 567.186 2
 5 -21 -5 17054.6 503.075 3
 -5 21 5 14188.2 795.804 1
 5 -21 5 16429.3 571.956 3
 -5 21 -5 16232.7 578.989 5
 5 21 5 15769.6 576.001 5
 5 21 -5 15250.8 572.523 5
 5 -21 -5 14644.1 560.964 2
 5 21 5 19121.1 903.919 1
 -5 21 -7 5752.27 521.388 4
 5 21 -7 5124.68 391.208 4
 5 -21 -7 5016.15 365.735 2
 5 -21 7 4550.7 371.1 2
 -5 21 7 4675.84 617.782 1
 5 21 7 5475.25 735.404 1
 5 -21 -7 5722.72 292.519 3
 5 -21 7 5236.15 386.348 3
 5 21 7 5010.49 396.964 5
 -5 21 -7 4899.75 380.379 5
 5 21 -7 5201.28 385.682 5
 -5 21 -9 313.24 515.106 4
 5 21 -9 1208.44 364.106 4
 5 -21 -9 1324.25 317.621 2
 5 -21 -9 1089.21 234.477 3
 -5 21 -9 1586.94 345.612 5
 5 -21 9 1156.37 339.576 2
 5 21 9 2426.21 725.702 1
 5 21 -9 1458 343.157 5
 5 -21 9 1834.01 371.729 3
 -5 21 9 1382.65 595.532 1
 -5 -21 9 2012.1 629.529 3
 -5 21 -11 99.2317 472.796 4
 5 21 -11 913.192 360.239 4
 -5 21 11 1269.75 613.799 1
 5 -21 -11 1114.09 326.916 2
 5 -21 -11 1377.86 249.634 3
 5 21 11 1872.2 743.126 1
 5 -21 11 981.002 354.842 2
 -5 21 -11 782.089 339.813 5
 5 21 -11 723.375 344.547 5
 5 -21 11 897.48 406.747 3
 -5 -21 11 1957.46 691.072 3
 -5 -21 13 4324.28 781.328 3
 -5 21 -13 4916.21 522.692 4
 5 21 -13 4278.19 421.842 4
 5 -21 -13 4408.94 378.24 2
 5 -21 13 4177.54 424.523 2
 5 -21 -13 4440.4 290.292 3
 5 21 13 6067.31 787.037 1
 -5 21 13 4714.62 664.321 1
 5 -21 13 4658.29 474.798 3
 5 21 -13 4327.84 392.258 5
 5 -21 -15 8455.79 447.95 2
 5 21 -15 8679.38 506.801 4
 5 -21 15 8600.91 513.074 2
 5 21 -15 7717.66 467.773 5
 5 -21 -15 7744.64 376.083 3
 5 21 15 10214.2 859.516 1
 5 -21 15 8171.59 562.484 3
 -5 -21 15 10231.5 901.669 3
 -5 -21 17 6955.14 921.488 3
 -5 21 17 6802.42 701.773 1
 5 -21 -17 5926.61 407.648 2
 5 -21 17 5913.97 490.912 2
 5 21 17 6933.68 825.655 1
 -5 -21 19 1588.38 928.486 3
 5 -21 19 1262 452.604 2
 5 21 -21 304.137 475.345 4
 -5 21 21 -172.465 670.857 1
 5 21 -21 214.093 419.551 5
 5 -21 21 -16.3656 599.641 3
 -5 -21 23 2277.71 1078.91 3
 5 21 23 3458.4 867.152 1
 5 21 -23 2939.87 522.618 4
 5 -21 23 2686.05 524.246 2
 5 21 -23 2017.01 469.203 5
 -5 21 23 3407.93 699.946 1
 5 -21 23 2758.29 694.504 3
 -5 -21 25 4046.32 1172.46 3
 5 21 25 2994.65 833.456 1
 5 21 -25 3085.36 561.244 4
 -5 21 25 1900.73 727.735 1
 5 -21 25 2732.35 556.825 2
 5 21 -25 2975.54 510.614 5
 5 -21 25 2824.65 699.084 3
 5 23 1 383.465 342.09 4
 5 23 -1 28.3138 336.156 4
 5 -23 -1 174.219 256.156 3
 5 23 1 1230.1 749.124 1
 5 -23 -1 76.787 315.609 2
 5 23 -1 794.224 341.053 5
 5 -23 1 173.614 311.126 2
 -5 23 1 375.433 612.385 1
 -5 23 -1 451.492 641.244 1
 5 -23 1 532.307 278.291 3
 5 23 1 229.053 353.137 5
 -5 23 3 3290.44 656.885 1
 5 23 3 3753.91 385.852 4
 5 23 -3 4023.12 382.144 4
 5 -23 -3 4082.08 364.661 2
 5 23 3 4494.73 774.188 1
 5 -23 -3 4245.03 299.655 3
 5 -23 3 4571.79 349.187 3
 5 23 3 3671.49 400.005 5
 5 23 -3 3831.85 389.699 5
 -5 23 -5 4759.27 494.215 4
 5 23 5 4194.99 401.144 4
 5 23 -5 4571.08 424.889 4
 5 23 5 4980.78 764.643 1
 5 -23 -5 4358 374.61 2
 5 -23 -5 4496.06 292.914 3
 -5 23 5 3325.13 646.538 1
 5 -23 5 4186.77 363.492 3
 -5 23 -5 3807.38 399.158 5
 5 23 5 4110.25 392.811 5
 5 23 -5 4047.89 396.625 5
 5 23 7 5909.14 422.44 4
 -5 23 -7 7261.2 539.89 4
 5 23 -7 6229.36 468.474 4
 5 -23 -7 6757.47 413.897 2
 5 23 7 8114.72 824.931 1
 -5 23 7 6130.81 668.556 1
 5 -23 -7 7179.14 332.214 3
 5 -23 7 6826.55 432.094 3
 5 23 7 7136.09 449.967 5
 -5 23 -7 5937.39 421.337 5
 5 23 -7 6269.86 454.419 5
 -5 23 -9 153.464 482.501 4
 5 23 -9 802.876 401.94 4
 5 23 9 298.078 770.805 1
 5 -23 -9 141.782 323.466 2
 -5 23 -9 -97.851 347.72 5
 5 -23 -9 203.568 236.977 3
 5 -23 9 -9.24632 336.22 2
 5 23 -9 417.253 363.173 5
 5 -23 9 980.537 371.169 3
 -5 23 9 422.786 614.569 1
 -5 23 -11 861.547 503.32 4
 5 23 -11 508.251 397.656 4
 5 -23 -11 507.512 340.388 2
 5 -23 -11 953.315 257.468 3
 5 23 11 406.888 806.548 1
 5 -23 11 4.90206 362.236 2
 -5 23 11 901.755 628.599 1
 5 23 -11 771.526 379.746 5
 5 -23 11 507.798 393.364 3
 5 -23 -13 4128.19 392.7 2
 5 -23 13 3573.88 473.225 3
 -5 -23 13 5111.62 791.514 3
 5 -23 15 9151.8 548.724 2
 5 23 15 10397 906.664 1
 -5 -23 15 10538.6 910.892 3
 5 -23 17 5223.04 511.594 2
 5 -23 17 4179.72 562.521 3
 5 23 -17 4086.19 448.964 5
 5 23 -17 4741.89 483.776 4
 -5 -23 17 5316.41 926.389 3
 -5 23 19 468.21 658.557 1
 5 23 -19 -37.4661 465.2 4
 5 23 -19 790.489 409.951 5
 5 -23 19 387.891 569.124 3
 -5 -23 21 98.7136 991.254 3
 5 23 21 652.784 851.013 1
 5 23 -21 312.931 493.85 4
 5 -23 21 435.521 498.529 2
 5 23 -21 504.602 431.866 5
 5 -23 21 752.874 637.188 3
 -5 23 21 1183.26 695.803 1
 -5 -23 23 1006.67 1090.45 3
 5 23 23 2173.29 894.348 1
 -5 23 23 1889.03 733.607 1
 5 23 -23 1208.75 539.706 4
 5 -23 23 400.874 518.038 2
 5 23 -23 869.604 470.728 5
 5 -23 23 1596.26 670.738 3
 5 25 1 438.327 363.746 4
 5 25 -1 393.034 380.893 5
 5 25 -1 -35.0221 368.185 4
 -5 25 1 -225.738 678.421 1
 5 -25 -1 4.58785 328.425 2
 5 -25 1 4.63691 338.732 2
 5 -25 -1 338.065 276.023 3
 5 25 1 441.878 373.248 5
 5 -25 1 447.166 297.757 3
 -5 25 -1 48.3108 659.058 1
 5 25 -3 1941.89 388.853 4
 5 25 3 579.05 775.613 1
 -5 25 3 2701.47 667.236 1
 -5 25 -3 2370.35 708.221 1
 5 -25 -3 2115.6 353.805 2
 5 -25 3 41.6212 355.592 2
 5 25 3 2036.66 388.479 5
 5 -25 -3 2359.72 289.634 3
 5 25 -3 1520.87 375.791 5
 5 -25 3 2258.41 328.381 3
 5 25 3 1672.78 420.666 4
 -5 25 -5 3949.78 512.544 4
 5 25 5 4204.57 812.559 1
 5 25 -5 2578.75 430.793 4
 5 25 5 3712.58 411.122 4
 5 -25 -5 4253.03 293.535 3
 5 25 -5 3143.39 435.905 5
 5 -25 -5 3571.83 391.305 2
 5 -25 5 4296.4 373.201 3
 -5 25 -5 3960.52 409.157 5
 5 25 5 3778.58 422.191 5
 -5 25 -7 3134.74 510.831 4
 5 -25 -7 2524.9 368.845 2
 5 -25 -7 2915.8 277.582 3
 -5 25 -7 2290.02 395.306 5
 5 -25 7 2657.43 382.21 3
 -5 25 -9 318.745 516.154 4
 5 -25 -9 707.471 257.099 3
 5 -25 9 -10.2983 377.223 2
 -5 25 -9 613.886 373.972 5
 5 25 9 1327.51 802.649 1
 5 -25 9 383.91 368.747 3
 5 -25 11 -15.4709 379.029 2
 5 25 11 1590.1 842.244 1
 5 -25 13 5995.61 473.687 2
 5 25 13 6217.17 967.754 1
 5 25 -13 5335.51 447.796 5
 5 25 -15 5718.14 490.635 4
 5 -25 15 5599.63 498.884 2
 5 -25 15 5724.31 530.573 3
 5 25 -15 4597.66 441.464 5
 5 -25 17 1864.52 536.904 3
 -5 25 17 1876.07 690.253 1
 5 25 -17 1536.99 472.035 4
 5 25 -17 1087.87 421.43 5
 -5 25 19 -553.044 681.415 1
 5 25 -19 225.548 499.132 4
 5 25 19 32.4076 831.258 1
 5 -25 19 309.618 478.675 2
 5 25 -19 312.389 440.692 5
 5 -25 19 -207.652 541.873 3
 -5 -25 19 644.531 982.4 3
 5 25 21 98.8554 860.112 1
 5 25 -21 589.168 582.07 4
 5 -25 21 -81.3468 509.559 2
 5 -25 21 55.9118 602.322 3
 5 25 -21 -546.55 552.256 5
 -5 25 21 322.237 709.947 1
 -5 -25 21 -12.2395 1069.61 3
 5 -27 -1 5.04156 357.833 2
 5 -27 1 -91.42 361.394 2
 5 -27 -1 176.529 296.505 3
 5 -27 1 412.121 316.473 3
 5 -27 3 1382.57 377.716 2
 -5 27 3 1715.89 684.942 1
 5 -27 -3 1534.55 293.313 3
 5 -27 3 1017.55 334.892 3
 5 27 5 4110 851.234 1
 -5 27 5 3641.63 694.483 1
 5 -27 -5 2854.75 299.451 3
 5 -27 5 2295.04 393.206 2
 5 -27 5 2972.06 379.31 3
 -5 27 -5 3170.3 787.67 1
 5 27 -5 2948.58 412.615 5
 -5 27 7 1052.38 675.769 1
 -5 27 -7 756.577 532.379 4
 5 27 -7 23.5453 406.671 4
 -5 27 -7 1314.34 422.504 5
 5 -27 7 1885.82 401.564 2
 5 27 -7 1658.65 403.954 5
 5 27 7 1999.48 836.629 1
 -5 27 -9 219.992 542.842 4
 5 27 -9 8.39912 435.984 4
 5 27 9 -67.057 867.96 1
 5 -27 9 94.4623 404.749 2
 5 27 -9 264.382 395.461 5
 -5 27 9 92.5024 708.809 1
 5 27 -11 -12.9814 441.38 4
 5 -27 11 1016.13 423.345 2
 -5 27 11 32.492 707.703 1
 5 27 -11 548.431 410.874 5
 5 -27 11 1103.44 423.202 3
 5 27 -13 3142.98 471.084 4
 5 27 -13 3116.79 438.004 5
 5 -27 13 2552.34 479.022 3
 5 27 -15 3632.19 509.843 4
 5 27 15 4122.22 919.057 1
 5 27 -15 2479.71 445.838 5
 5 -27 15 2780.39 518.909 3
 -5 27 17 622.54 712.141 1
 5 27 -17 1134.87 518.772 4
 5 27 17 1645.09 902.03 1
 5 -27 17 1563.62 546.615 3
 5 -27 17 1148.14 478.043 2
 5 27 -17 977.936 458.563 5
 -5 29 -1 -413.833 755.128 1
 5 29 -1 -52.6609 422.729 4
 5 -29 -1 -155.908 320.587 3
 5 29 1 327.972 415.509 5
 5 29 -1 144.009 412.31 5
 -5 29 1 52.435 713.431 1
 5 29 1 157.69 427.709 4
 5 29 3 8.04691 435.193 4
 5 29 -3 -32.5984 429.844 4
 -5 29 3 833.013 713.077 1
 5 29 3 1446.94 422.17 5
 -5 29 -3 755.288 759.911 1
 5 29 5 102.38 429.386 4
 -5 29 5 75.4029 683.57 1
 5 29 -5 16.4388 447.317 4
 -5 29 -5 375.371 869.117 1
 5 29 5 2100.57 427.936 5
 5 29 -5 1627.56 417.742 5
 5 29 -7 29.0589 431.859 4
 -5 29 -7 1137.44 815.375 1
 5 -29 7 889.911 395.026 3
 5 29 -7 885.275 417.744 5
 -5 29 7 83.0001 697.548 1
 5 29 -9 113.979 433.091 4
 -5 29 9 -50.6363 686.737 1
 5 29 -9 -196.616 420.782 5
 5 -29 9 -110.406 411.151 3
 5 29 -11 339.683 450.44 4
 5 -29 11 540.177 436.441 3
 -5 29 11 -41.641 684.165 1
 5 29 11 -386.022 943.732 1
 5 29 -11 550.617 424.74 5
 5 29 -13 1648.57 500.365 4
 5 29 13 1832.4 966.935 1
 5 29 -13 1944.82 470.205 5
 5 31 1 -136.477 466.471 4
 5 31 -1 62.192 460.282 4
 -5 31 1 257.764 729.767 1
 5 31 -1 -321.108 435.813 5
 5 31 1 115.358 431.482 5
 -5 31 -1 310.395 758.659 1
 5 31 3 -67.6121 459.762 4
 5 31 -3 769.778 453.049 4
 5 31 3 1143.64 454.074 5
 5 31 -3 364.625 441.808 5
 5 -31 3 100.834 364.385 3
 6 0 0 1.53035 122.301 3
 6 0 0 -22.8945 67.2165 2
 6 0 0 0.92276 108.741 5
 6 0 -2 58658.3 1334.08 2
 6 0 -2 60225.3 1365.55 3
 6 0 2 57557.5 1357.81 3
 6 0 -2 60956.5 1361.08 5
 6 0 4 50.9819 176.863 1
 6 0 -4 8.04763 98.9689 2
 6 0 -4 -7.52981 151.889 3
 6 0 4 -84.4577 120.847 3
 6 0 -4 -152.151 175.892 5
 6 0 6 17340.6 434.66 4
 6 0 -6 17079.7 448.761 2
 -6 0 6 18089.3 479.972 1
 6 0 -6 16748.9 481.073 3
 6 0 6 16085.2 465.819 3
 6 0 6 17096.9 504.178 1
 6 0 -6 17204.4 497.822 5
 -6 0 8 -89.3709 208.65 1
 6 0 8 -108.635 226.547 1
 6 0 8 11.9285 165.741 3
 6 0 -8 132.677 218.805 5
 6 0 -10 120950 2860.31 2
 6 0 -10 128075 2883.87 3
 -6 0 10 132389 2866.44 1
 6 0 10 119969 2873.98 3
 -6 0 -10 111740 2831.32 5
 -6 0 -12 254.044 207.874 5
 -6 0 12 22.8745 258.644 1
 6 0 12 -18.6704 308.744 1
 6 0 -12 176.163 187.564 2
 6 0 -12 -99.3659 206.566 3
 6 0 12 93.7154 245.155 3
 6 0 -12 97.0378 265.894 5
 6 0 -14 5994.37 363.073 5
 6 0 -14 6115.28 330.233 4
 -6 0 14 6070.97 356.58 1
 6 0 14 5897.16 399.574 3
 -6 0 -14 5663.26 333.031 5
 6 0 14 4847.7 440.76 1
 -6 0 -16 -508.149 319.131 5
 6 0 16 -840.55 458.117 1
 6 0 -16 193.579 275.348 4
 -6 0 16 -293.547 325.82 1
 6 0 -16 -67.5834 319.184 5
 6 0 -18 94267.8 2276.95 4
 -6 0 18 99397.4 2307.85 1
 6 0 18 86525.2 2338.48 3
 6 0 -18 92478.5 2313.54 5
 6 0 18 91439.4 2344.27 1
 6 0 20 181.689 440.599 1
 6 0 -20 -75.9374 333.534 4
 6 0 20 -81.095 451.437 3
 6 0 -20 71.2539 367.637 5
 6 0 -22 20177.2 683.523 4
 6 0 22 21047.3 838.674 3
 6 0 -22 21458.7 731.074 5
 6 0 22 18954.6 782.479 1
 6 0 24 178.156 529.15 1
 6 0 -24 -223.328 402.985 4
 6 0 24 285.797 553.81 3
 6 0 -24 -209.341 429.451 5
 6 0 -26 5571.9 486.975 4
 6 0 -26 4957.42 523.067 5
 6 0 28 385.107 616.584 1
 6 0 -28 494.505 456.488 4
 6 0 -28 -472.636 490.013 5
 6 0 -30 13378.1 659.176 4
 6 0 32 -537.495 659.473 1
 6 0 -32 -449.267 546.366 5
 6 0 34 115.769 691.338 1
 6 0 -34 157.107 563.449 4
 6 0 -34 472.13 569.596 5
 6 -2 0 92159.6 2123.67 2
 6 2 0 89661.9 2140.13 3
 6 -2 0 89106.4 2144.89 3
 6 2 0 88551.5 2129.63 5
 6 -2 0 91632 2126.78 5
 6 2 -2 17480.6 461.656 2
 6 -2 -2 20500.1 481.656 2
 6 -2 2 20010.7 482.362 2
 6 2 -2 21093.1 515.067 3
 6 -2 -2 22970.2 518.637 3
 6 2 2 19150.5 496.788 3
 6 -2 2 21466 514.694 3
 6 2 2 20732 478.483 5
 6 -2 -2 19460.6 503.376 5
 6 2 -2 20364.1 506.176 5
 6 -2 2 16010.1 460.869 5
 6 2 2 21819.3 507.897 1
 6 2 -4 18193.7 470.197 2
 6 -2 -4 19021.3 480.527 2
 6 -2 4 19784.5 483.526 2
 6 2 -4 19079.7 509.943 3
 6 2 4 20265.9 468.98 5
 6 -2 -4 20124.9 506.528 3
 6 2 4 18528.7 484.84 3
 6 -2 4 18986.1 502.779 3
 6 2 -4 19933.9 517.208 5
 6 -2 -4 19527.4 515.166 5
 6 2 4 19572.6 518.387 1
 6 -2 6 2621.86 225.462 1
 6 2 -6 2555.65 137.763 2
 6 -2 -6 2507.21 145.194 2
 6 2 6 2655.88 227.897 1
 6 2 -6 2771.81 202.306 3
 -6 2 6 2670.55 274.208 1
 6 2 6 2425.66 148.867 3
 6 2 -6 2628.73 215.229 5
 6 -2 -6 2710.36 220.357 5
 6 2 8 98952.2 2410.91 1
 6 2 8 101406 2339.97 4
 -6 2 8 108137 2401.69 1
 6 2 8 102648 2367.99 3
 6 -2 8 101316 2393.1 3
 6 2 -8 104949 2404.81 5
 6 -2 -8 103014 2404.74 5
 6 2 -10 2441.01 186.139 2
 6 -2 -10 2193.16 179.142 2
 -6 -2 10 2398.74 181.513 1
 6 2 -10 2067.15 222.533 3
 6 -2 -10 2350.45 217.507 3
 6 2 10 2149.33 192.62 3
 6 -2 10 2151.42 248.377 3
 -6 2 -10 1504.59 104.545 5
 -6 2 10 2501.91 290.671 1
 6 2 12 50964.2 1348.09 1
 6 -2 -12 52457.2 1280.25 2
 6 2 -12 56065.9 1298.43 4
 -6 -2 12 53737.7 1269.26 1
 6 -2 -12 51982.5 1300.56 3
 6 2 12 49541.5 1285.97 3
 -6 2 12 52245.7 1333.17 1
 -6 2 -12 48670.5 1242.77 5
 6 2 -12 52255.1 1326.81 5
 6 -2 12 52908.1 1345.66 1
 6 -2 -12 52557.3 1325.43 5
 6 -2 14 203.164 332.761 1
 6 2 -14 806.137 265.992 4
 6 -2 -14 689.9 205.201 2
 -6 2 14 947.485 334.128 1
 6 2 14 528.739 373.037 1
 6 2 14 685.629 304.311 3
 6 -2 -14 647.27 226.753 3
 -6 -2 14 484.786 233.374 1
 6 2 -14 497.144 292.444 5
 -6 2 -14 609.697 218.742 5
 6 -2 -14 939.802 308.016 5
 6 2 16 13765.9 644.006 1
 -6 -2 16 15136.6 499.762 1
 6 2 -16 14296.7 508.48 4
 6 -2 -16 16938.6 514.721 4
 -6 2 16 15533.4 579.871 1
 6 2 16 15193.9 575.424 3
 6 -2 16 15342.1 597.624 3
 6 2 -16 13508.2 541.798 5
 6 -2 -16 14808.3 557.568 5
 6 -2 16 15058.5 586.65 1
 -6 -2 -16 13171.4 545.589 5
 -6 -2 -18 3274.03 394.862 5
 6 -2 -18 3746.26 337.219 4
 6 -2 18 2978.33 429.512 1
 6 2 -18 3071.36 419.769 4
 6 2 18 3231.95 454.523 1
 6 -2 18 2835.61 458.001 3
 6 -2 -18 3305.35 389.616 5
 6 2 20 67409.4 1839.21 1
 6 2 -20 71064.7 1755.15 4
 6 -2 -20 69178.1 1742.02 4
 -6 2 20 73067.3 1800.76 1
 6 -2 20 71272.3 1870.35 3
 6 2 20 65598.4 1819.14 3
 6 2 -20 69220.1 1782.72 5
 6 -2 -20 68298.2 1789.95 5
 6 -2 20 70751.3 1824.55 1
 6 -2 22 1368.81 491.667 1
 6 2 -22 1806.18 392.324 4
 6 -2 -22 1403.43 361.982 4
 6 2 22 1597.32 521.852 1
 6 -2 22 1703.42 571.87 3
 -6 2 22 865.929 482.94 1
 6 2 -22 1371.7 391.585 5
 6 -2 -22 1674.12 410.203 5
 6 -2 24 1704.12 534.265 1
 6 2 -24 2372.35 429.7 4
 6 -2 -24 2070.05 418.896 4
 6 2 24 1384.69 567.304 1
 6 -2 24 2124.34 614.835 3
 6 2 -24 2046.77 439.739 5
 6 -2 -24 1742.28 440.493 5
 6 -2 26 306.18 561.53 1
 6 2 -26 473.305 438.81 4
 6 -2 -26 258.382 425.161 4
 6 2 26 130.93 583.944 1
 6 -2 26 331.426 641.069 3
 6 -2 -26 -243.724 453.385 5
 6 2 28 16389.8 850.085 1
 6 -2 -28 15120.1 658.593 4
 6 2 -28 15459.1 681.053 4
 6 2 -28 16375.8 722.954 5
 6 -2 -28 16388.2 730.189 5
 6 -2 28 14748.8 805.87 1
 6 -2 -30 91.5808 478.594 4
 6 2 -32 5176.2 620.802 5
 6 -2 -32 5664.48 619.85 5
 6 -2 32 6490.58 708.416 1
 6 2 32 5902.56 729.476 1
 6 -2 34 -642.453 669.563 1
 6 2 -34 -16.9801 545.1 4
 6 2 34 578.659 698.395 1
 6 -2 -34 17.3909 543.808 4
 6 2 -34 -141.041 568.357 5
 6 -2 -34 -57.8919 593.429 5
 6 -4 0 103.333 137.907 5
 6 4 0 29.0329 119.315 1
 6 4 0 45.1075 128.18 3
 6 -4 0 -84.0932 103.187 2
 6 -4 0 10.3042 127.829 3
 6 4 0 -41.2722 125.978 5
 6 4 2 81712.6 1635.7 1
 6 -4 -2 82042.1 1623.6 2
 6 -4 2 81124.8 1626.07 2
 6 4 2 80511.5 1620.03 5
 6 4 -2 82269.3 1642 3
 6 4 2 76998.3 1621.63 3
 6 -4 -2 80513.4 1641.73 3
 6 -4 2 80733.1 1648.17 3
 6 4 -2 78449 1636.76 5
 6 -4 -2 81168.3 1639.15 5
 6 4 4 5438.9 249.935 1
 6 4 -4 4602.53 170.469 2
 6 -4 -4 5484.27 195.084 2
 6 -4 4 5119.01 200.495 2
 6 4 -4 5211.45 235.984 3
 6 4 -4 5000.44 233.782 5
 6 4 4 5202.18 184.281 3
 6 -4 4 5131.41 226.748 3
 6 4 4 5178.8 194.395 5
 6 -4 -4 5131.71 252.598 5
 6 4 -6 6422.63 224.103 2
 6 4 6 6177.05 305.376 1
 6 -4 6 6505.08 240.861 2
 6 4 -6 6035.61 261.854 3
 6 4 6 5972.98 204.551 3
 6 -4 6 5692.52 261.469 3
 -6 4 6 6763.4 380.777 1
 6 4 6 6157.77 225.887 5
 6 4 -6 5978.66 278.934 5
 6 -4 -6 6624.97 295.154 5
 6 4 8 19519.3 609.575 1
 6 4 8 19089.4 496.602 4
 6 -4 -8 23300.2 548.411 2
 -6 -4 8 20920.8 523.901 2
 -6 4 8 22310.6 643.379 1
 6 -4 -8 23029.4 563.895 3
 6 4 8 18433.4 516.927 3
 6 -4 -8 20543.7 598.857 5
 -6 4 -10 106806 2424.51 4
 6 -4 -10 124843 2444.13 2
 -6 4 10 126659 2500.6 1
 6 4 10 123973 2407.32 4
 6 4 -10 125726 2445.42 4
 6 -4 -10 132601 2459.27 3
 6 4 10 120981 2419.5 3
 6 -4 10 123750 2493.76 1
 6 -4 -12 653.802 296.455 5
 -6 4 12 321.046 329.168 1
 6 -4 12 644.194 303.414 1
 -6 -4 12 416.107 136.046 1
 6 4 -12 631.192 251.765 4
 6 -4 -12 598.142 176.157 2
 6 -4 -12 654.114 207.09 3
 6 4 12 736.575 346.418 1
 6 4 12 632.861 192.475 3
 -6 4 -12 431.246 127.092 5
 6 -4 12 448.914 300.069 3
 6 4 -12 761.172 279.043 5
 6 -4 -14 7010.76 302.926 2
 6 4 14 5606.78 451.259 1
 6 4 -14 7758.8 358.397 4
 6 -4 -14 6933.71 318.712 3
 6 4 14 6334.04 320.031 3
 -6 4 14 6483.39 441.318 1
 -6 4 -14 6981.99 273.677 5
 6 4 -14 6819.05 390.422 5
 6 -4 14 6756.38 404.581 1
 6 -4 -14 7476.24 404.995 5
 -6 -4 14 5989.44 267.604 1
 6 -4 -16 39.9811 347.26 5
 6 -4 16 142.513 356.313 1
 6 4 -16 77.0525 298.417 4
 6 -4 -16 92.0002 222.676 2
 6 -4 -16 32.8962 243.348 3
 6 4 16 280.564 406.633 1
 6 4 16 20.743 310.864 3
 6 -4 16 5.31455 383.474 3
 6 4 -16 174.998 325.008 5
 6 4 18 36541.3 1153.03 1
 6 4 -18 42284.6 1081.05 4
 -6 4 18 38181 1118.87 1
 6 -4 18 39819.8 1117.27 1
 6 -4 -18 40062.2 1099.66 5
 6 4 -18 37293.9 1093.59 5
 6 4 20 10698.5 626.632 1
 6 4 -20 11418.1 500.326 4
 6 -4 -20 11695.4 482.497 4
 -6 4 20 10921.9 607.176 1
 6 -4 20 11553 650.499 3
 6 4 -20 10581 521.113 5
 6 -4 20 11866.9 586.096 1
 6 -4 -20 11570.3 537.669 5
 -6 -4 -20 9808.41 524.701 5
 6 4 22 32444.2 1082.84 1
 6 4 -22 34028.6 967.875 4
 6 -4 -22 31982.2 946.105 4
 -6 4 22 32588.6 1052.5 1
 6 -4 22 34333.8 1143.32 3
 6 4 -22 30764.4 983.912 5
 6 -4 22 35049.4 1058.92 1
 6 -4 -22 36600.6 1029.57 5
 6 -4 24 580.322 530.105 1
 6 4 -24 -290.601 430.09 4
 6 -4 -24 302.516 388.198 4
 6 4 24 295.818 572.277 1
 6 -4 24 716.129 625.516 3
 -6 4 24 -113.697 534.819 1
 6 4 -24 373.786 427.459 5
 6 -4 -24 -23.5615 451.175 5
 6 -4 26 2288.6 589.821 1
 6 4 -26 2472.32 484.662 4
 6 4 26 3080.81 633.887 1
 6 -4 26 2739.32 681.096 3
 6 4 -26 2924.49 479.659 5
 6 -4 -26 2666.88 511.249 5
 6 -4 28 -361.414 595.67 1
 6 4 -28 274.573 485.808 4
 6 -4 -28 547.027 438.824 4
 6 4 28 -7.80484 636.089 1
 6 -4 28 -416.651 685.862 3
 6 4 -28 530.762 471.19 5
 6 -4 -28 390.893 509.99 5
 6 -4 -30 12232.6 648.371 4
 6 -4 30 12348.7 911.901 3
 6 4 -30 14131 706.159 5
 6 -4 -30 14214.9 694.5 5
 6 -4 32 -23.3236 637.615 1
 6 4 -32 -65.4736 537.484 4
 6 4 32 -34.054 703.699 1
 6 4 -32 166.758 558.82 5
 6 -4 -32 96.2896 558.192 5
 6 -4 34 364.373 677.784 1
 6 4 -34 190.628 556.794 4
 6 -4 -34 152.146 535.331 4
 6 4 34 481.861 735.711 1
 6 4 -34 362.734 580.26 5
 6 -4 -34 810.877 607.668 5
 6 6 0 160944 3755.9 1
 6 6 0 159168 3765.19 3
 6 6 0 161239 3767.81 5
 6 6 2 14488.2 404.042 1
 6 6 -2 14424.9 338.014 2
 6 6 -2 14680.3 394.725 3
 6 6 2 15458.7 375.908 3
 6 6 2 15232.7 387.795 5
 6 6 -2 15263.2 402.727 5
 6 6 -4 7735.68 256.991 4
 6 6 4 7901.96 318.36 1
 6 6 4 7683.79 240.029 3
 6 6 4 8450.42 269.961 5
 6 6 -4 7701.6 293.233 5
 -6 6 6 233.813 366.389 1
 6 6 -6 242.958 175.948 4
 6 -6 -6 172.7 164.449 2
 6 6 6 223.06 105.471 3
 6 -6 -6 432.798 170.617 3
 6 6 6 244.438 162.004 5
 6 6 6 -19.1127 244.2 1
 -6 6 -8 45596.8 1117.39 4
 6 -6 -8 54043.7 1122.67 2
 6 6 8 42402.2 1065.55 4
 6 6 8 47800.7 1173.51 1
 6 -6 8 51811.7 1137.84 2
 6 -6 -8 55993.3 1133.18 3
 -6 6 8 51595 1205.66 1
 6 6 8 44558 1070.8 3
 -6 6 -8 39562.7 1061.64 5
 6 -6 -8 49750.6 1167.86 5
 -6 6 -10 27567.4 752.312 4
 6 -6 -10 31065.1 747.302 2
 6 6 -10 31228.5 761.501 4
 -6 6 10 31062.4 841.113 1
 6 -6 10 29693.8 764.75 2
 6 -6 -10 31039.7 752.812 3
 6 6 10 26963.3 693.878 3
 6 -6 10 32085.9 807.269 3
 -6 6 -10 25398.9 682.53 5
 6 6 -10 31623.2 797.149 5
 6 -6 -12 98639.9 2302.54 2
 6 6 -12 95345.4 2307.67 4
 6 6 12 94596.9 2373.99 1
 6 -6 12 100890 2326.61 2
 6 -6 -12 93151.6 2303.98 3
 6 -6 12 101477 2366.67 3
 6 6 12 92685.1 2262.87 3
 -6 6 -12 92067.3 2252.11 5
 6 6 -12 101278 2344.7 5
 6 -6 -12 104061 2361.56 5
 6 -6 -14 170.787 345.961 5
 6 -6 14 235.51 319.493 1
 6 6 -14 115.566 290.328 4
 6 -6 -14 73.6638 198.716 2
 6 -6 -14 93.8096 211.456 3
 6 6 14 29.5544 389.544 1
 6 -6 14 -25.5087 360.889 3
 6 6 -14 152.602 300.349 5
 6 -6 -16 6638.65 320.47 2
 -6 6 16 6495.19 502.655 1
 6 6 -16 7270.49 383.99 4
 6 6 16 6083.37 495.989 1
 6 -6 -16 6031.3 321.02 3
 6 6 -16 6181.54 408.541 5
 6 -6 16 6071 424.893 1
 6 -6 -16 6873.78 464.799 5
 6 -6 -18 7467.25 352.278 2
 6 6 18 7378 549.625 1
 6 6 -18 7631.61 421.248 4
 6 -6 -18 7161.4 361.713 3
 -6 6 18 7132.17 536.071 1
 6 6 -18 6851.81 425.872 5
 6 -6 18 7321.01 477.111 1
 6 -6 -18 8046.53 488.45 5
 6 -6 20 42010.4 1179.9 1
 6 6 20 40053.6 1235.47 1
 6 6 -20 40748.6 1115.34 4
 6 -6 -20 40005.5 1092.98 4
 -6 6 20 41035.3 1206.34 1
 6 6 -20 36526.3 1123.26 5
 6 -6 -20 45070.8 1185.21 5
 6 -6 -22 2030.96 472.851 5
 6 -6 22 1476.74 465.573 1
 -6 6 22 2026.21 547.16 1
 6 6 -22 1022.48 420.037 4
 6 -6 -22 1319.4 376.338 4
 6 6 22 1654.36 571.786 1
 6 -6 22 1028.35 584.424 3
 6 6 -22 1507.99 420.948 5
 6 -6 -24 2779.28 507.965 5
 -6 6 24 2543.81 605.867 1
 6 -6 24 3167.84 526.685 1
 6 6 -24 3036.31 472.425 4
 6 -6 -24 2526.3 400.324 4
 6 6 24 3009.75 624.666 1
 6 6 -24 2517.98 472.516 5
 6 -6 24 2301.38 658.433 3
 6 -6 -26 -232.96 476.58 5
 6 -6 26 809.353 544.985 1
 6 6 -26 541.511 470.417 4
 6 -6 -26 -289.976 406.431 4
 6 6 26 -155.715 624.367 1
 6 6 -26 -202.925 445.387 5
 6 -6 26 -136.145 678.885 3
 -6 6 26 160.341 572.241 1
 6 6 -28 9960.03 596.552 4
 6 -6 -28 9583.31 560.082 4
 6 -6 28 9448.61 837.417 3
 6 -6 30 1656.73 611.644 1
 6 -6 -30 150.513 469.209 4
 6 6 30 1014.64 686.244 1
 6 6 -30 608.576 523.235 5
 6 -6 30 541.948 749.262 3
 6 -6 -30 1155.06 564.697 5
 6 6 32 10455.1 837.649 1
 6 6 -32 10671.6 675.067 4
 6 6 -32 9569.49 681.241 5
 6 -6 32 9763.21 742.001 1
 6 -6 -32 10807 721.237 5
 6 -6 34 -519.241 665.016 1
 6 6 -34 56.2248 593.19 4
 6 -6 -34 -85.0048 527.913 4
 6 6 34 -479.071 735.747 1
 6 6 -34 411.127 572.001 5
 6 -6 34 -48.0927 830.525 3
 6 -6 -34 484.075 592.604 5
 6 8 0 -123.219 197.423 1
 6 8 0 59.5706 89.2938 4
 6 -8 0 36.1091 158.123 3
 6 8 0 54.8031 55.3744 2
 6 -8 0 85.0242 139.618 2
 6 8 0 -55.2719 162.404 5
 6 8 -2 62309.6 1579.19 4
 6 -8 -2 72621.9 1611.31 2
 6 -8 2 67348.8 1611.65 2
 6 8 -2 64256.8 1614.48 5
 6 8 -2 66357.1 1573.52 2
 6 8 2 66128.9 1627.01 1
 6 8 -2 63623.6 1592.82 1
 6 -8 -2 71650.5 1616.92 3
 6 -8 2 75229.5 1631.85 3
 6 8 2 67139.1 1612.28 5
 6 8 -4 158.649 104.04 1
 6 8 -4 168.749 168.368 4
 6 8 4 245.662 171.586 5
 6 -8 -4 336.024 155.663 2
 6 -8 -4 226.243 153.696 3
 6 -8 4 201.056 171.358 2
 6 -8 4 524.232 191.339 3
 6 8 4 277.557 260.791 1
 6 -8 -6 13550.5 344.45 2
 6 -8 6 12326.1 357.838 2
 6 8 6 12154.7 444.161 1
 6 8 6 9300.06 262.53 3
 6 8 6 11790 345.569 5
 6 -8 -6 14036.8 346.137 3
 6 -8 6 13845.4 398.736 3
 -6 8 -8 2568.07 276.862 4
 6 -8 -8 3485.04 213.074 2
 6 8 -8 3589.81 253.91 4
 6 -8 8 3126.75 234.437 2
 6 -8 -8 3793.33 208.036 3
 6 -8 8 3772.34 288.017 3
 -6 8 -8 3022.67 163.541 5
 6 8 -8 3424.32 266.829 5
 6 -8 -10 120453 2851.6 2
 6 8 -10 118014 2876.97 5
 6 8 -10 121922 2854.89 4
 6 8 10 118754 2926.2 1
 6 -8 10 125010 2870.52 2
 6 -8 -10 123719 2853.43 3
 -6 8 -10 114634 2808.17 5
 6 -8 10 122745 2897.77 3
 6 -8 -12 5767.18 274.814 2
 -6 8 12 5666 467.273 1
 6 8 -12 5628.26 340.621 4
 6 8 12 5362.12 457.36 1
 6 -8 12 5947.77 316.748 2
 6 -8 -12 5617.46 278.494 3
 -6 8 -12 5317.63 218.661 5
 6 -8 12 5823.53 391.962 3
 6 8 -12 5638.68 349.116 5
 6 -8 -14 5026.38 271.982 2
 6 8 -14 6331.47 369.577 4
 6 8 14 5358.15 495.957 1
 6 -8 14 4859.1 334.907 2
 6 -8 -14 5729.33 289.167 3
 6 -8 14 6113.36 449.295 3
 6 8 -14 5198.57 368.437 5
 6 -8 -14 6508.56 437.785 5
 -6 8 14 5687.25 493.087 1
 6 -8 -16 1140.54 404.179 5
 6 -8 16 232.129 311.578 2
 6 8 -16 589.679 329.557 4
 6 -8 -16 1027.73 236.624 2
 6 -8 -16 894.088 245.161 3
 6 8 16 980.808 459.467 1
 -6 8 16 709.586 467.53 1
 6 8 -16 647.905 319.861 5
 6 -8 16 722.307 429.641 3
 6 -8 -18 31003.5 904.145 2
 6 8 -18 35274.3 945.704 4
 6 8 18 33465.4 1060.64 1
 6 -8 -18 32365.3 909.399 3
 -6 8 18 36163.3 1078.1 1
 6 8 -18 31438.3 960.792 5
 6 -8 -20 362.939 459.815 5
 6 -8 20 612.589 436.843 1
 6 8 -20 497.451 381.858 4
 6 -8 -20 7.28215 262.424 2
 6 -8 -20 485.877 278.519 3
 -6 8 20 188.106 503.739 1
 6 8 20 604.459 525.114 1
 6 -8 20 73.3582 512.741 3
 6 8 -20 375.137 387.567 5
 6 8 -22 17147.3 648.82 4
 6 8 22 15368.7 801.057 1
 6 -8 -22 16553 618.83 4
 6 -8 22 16859.1 813.575 3
 -6 8 22 15925.8 776.055 1
 6 8 -22 16331.8 674.763 5
 6 -8 22 18425.3 733.181 1
 6 -8 -22 19222.5 743.458 5
 6 -8 -24 -297.582 500.784 5
 6 -8 24 582.442 497.468 1
 -6 8 24 292.698 580.046 1
 6 8 -24 -36.3209 442.838 4
 6 -8 -24 -243.558 387.087 4
 6 8 24 503.68 613.277 1
 6 8 -24 -33.1047 442.606 5
 6 -8 24 360.28 632.586 3
 6 -8 -26 3190.45 560.264 5
 6 -8 26 3794.31 578.326 1
 -6 8 26 4373.7 688.68 1
 6 8 -26 3147.47 495.141 4
 6 -8 -26 2944.75 437.7 4
 6 8 26 3641.21 670.062 1
 6 8 -26 3036.92 488.199 5
 6 -8 26 4017.27 726.662 3
 -6 8 28 -44.1781 619.267 1
 6 -8 -28 -117.812 428.384 4
 6 -8 28 -10.6202 748.014 3
 6 8 30 18977.7 982.189 1
 6 8 -30 20012.3 813.637 4
 6 8 -30 17770.2 782.4 5
 6 -8 30 19562.9 865.458 1
 6 -8 -30 19416.5 842.358 5
 6 -8 -32 724.72 611.47 5
 6 -8 32 297.518 629.475 1
 6 8 -32 136.95 562.565 4
 6 8 32 250.218 735.748 1
 6 8 -32 -258.431 540.638 5
 6 -8 32 -591.879 821.493 3
 6 10 0 79326.7 1912.98 4
 6 -10 0 81740.8 1952.56 2
 6 -10 0 83098.8 1955.33 3
 6 10 0 81888.2 1968.32 1
 6 10 2 491.844 275.798 1
 6 -10 2 806.969 201.253 3
 6 10 2 518.586 122.473 4
 6 10 -2 461.436 248.699 1
 6 10 2 305.901 89.1956 2
 6 -10 -2 628.074 178.751 2
 6 -10 2 758.302 181.384 2
 6 -10 -2 590.68 180.818 3
 -6 10 4 6764.45 507.43 1
 6 10 4 6202.9 211.192 4
 6 -10 -4 7789.36 277.83 2
 6 -10 4 7000.02 281.557 2
 6 10 -4 6104.36 294.959 1
 6 10 4 6691.41 390.944 1
 6 -10 -4 7765.87 270.221 3
 6 -10 4 7287.83 307.978 3
 6 10 -4 7001.42 299.306 5
 6 10 6 401.894 348.92 1
 -6 10 6 338.201 417.836 1
 -6 10 -6 479.922 274.204 4
 6 10 6 333.797 136.192 4
 6 10 -6 854.334 218.069 4
 6 -10 6 338.384 202.543 2
 6 -10 -6 550.177 178.339 2
 6 -10 -6 545.53 163.041 3
 -6 10 -6 187.296 169.549 5
 6 -10 6 455.154 229.534 3
 6 10 -6 484.86 221.69 5
 6 -10 -8 76798.6 1802.17 2
 6 10 -8 74062.4 1793.67 4
 6 -10 8 72613.3 1811.09 2
 6 -10 -8 74475 1792.87 3
 -6 10 8 74604.1 1901.67 1
 -6 10 -8 71906.1 1768.83 5
 6 10 -8 73443.2 1816.27 5
 6 -10 8 77163.3 1843.79 3
 -6 10 -10 62.0832 298.807 4
 6 10 -10 1040.85 260.045 4
 6 -10 -10 551.094 199.064 2
 6 -10 -10 668.126 180.571 3
 -6 10 -10 456.521 170.623 5
 6 -10 10 626.426 235.06 2
 6 -10 10 822.361 288.508 3
 -6 10 10 772.197 433.671 1
 6 10 -10 562.11 267.417 5
 6 10 10 908.192 402.003 1
 6 -10 -12 36389.3 963.171 2
 6 10 -12 36232 973.987 4
 6 10 -12 35500.2 995.944 5
 6 -10 12 38054.9 994.179 2
 6 10 12 38446.8 1106.12 1
 6 -10 12 38179 1042.63 3
 6 -10 -12 37714.3 959.251 3
 -6 10 14 37.8693 473.021 1
 6 10 -14 99.3051 300.033 4
 6 -10 -14 3.07732 218.031 2
 6 -10 -14 47.4329 207.154 3
 6 -10 14 138.068 306.007 2
 6 10 14 211.91 486.904 1
 6 10 -14 -65.757 289.685 5
 6 -10 14 -141.037 430.01 3
 6 -10 -16 7493.47 344.883 2
 6 10 16 8586.82 613.166 1
 6 -10 -16 7626.44 344.921 3
 6 -10 16 8166.65 549.024 3
 -6 10 16 8370.11 573.388 1
 6 -10 -18 211.911 447.257 5
 6 10 -18 153.128 362.024 4
 6 10 18 -76.5304 549.431 1
 6 -10 -18 -22.0526 266.463 2
 6 -10 -18 38.8252 263.925 3
 -6 10 18 125.755 515.403 1
 6 -10 18 125.704 328.08 2
 6 10 -18 -137.675 349.881 5
 6 -10 18 114.054 463.183 3
 6 10 -20 31321 944.933 4
 6 10 20 32712.3 1108.92 1
 6 -10 20 31515.4 1075.22 3
 6 -10 20 34155.6 976.954 2
 6 -10 -20 30449.6 894.918 3
 -6 10 20 33958.9 1093.98 1
 6 10 -20 30895.9 960.483 5
 6 -10 -20 35712.7 1036.42 5
 6 10 -22 542.066 505.38 4
 6 10 -22 944.852 469.284 5
 6 10 22 538.005 618.411 1
 6 -10 22 285.56 604.193 3
 6 -10 22 445.377 477.736 2
 6 -10 -24 1511.38 568.649 5
 6 10 -24 781.366 497.71 4
 -6 10 24 1703.3 616.321 1
 6 -10 -24 1499.4 411.024 4
 6 10 24 1392.84 634.887 1
 6 -10 24 1436.03 463.311 2
 6 10 -24 1262.9 453.951 5
 6 -10 24 1385.31 621.846 3
 6 -10 -26 127.984 555.617 5
 -6 10 26 -52.4687 642.43 1
 6 10 -26 46.7734 501.451 4
 6 -10 -26 -80.808 408.231 4
 6 10 26 -280.518 664.738 1
 6 -10 26 271.379 469.474 2
 6 -10 26 173.847 681.356 3
 -6 10 28 22042.4 1016.37 1
 6 -10 -30 67.3407 608.177 5
 -6 10 30 -175.862 681.367 1
 6 10 -30 -90.95 572.511 4
 6 10 30 811.153 731.339 1
 6 10 -30 -82.2623 494.591 5
 6 10 32 7705.44 866.264 1
 6 10 -32 7349.12 646.023 4
 6 10 -32 6495.64 600.98 5
 6 -10 -32 7338.55 703.959 5
 6 -10 32 6169.12 935.6 3
 6 -12 0 -120.638 189.303 2
 6 12 0 3.41976 346.712 1
 6 -12 0 -121.525 188.709 3
 6 12 0 -116.916 215.987 5
 6 12 -2 55886.7 1348.17 4
 6 -12 -2 56372.8 1371.49 2
 6 -12 2 56996 1376.27 2
 6 12 2 54603.3 1377.99 5
 6 12 -2 53943.8 1377.9 5
 6 -12 -2 55737 1367.31 3
 6 -12 2 57734.3 1382.26 3
 6 12 2 53532.2 1428.93 1
 6 12 -2 53868.3 1410.51 1
 6 12 -4 -196.304 321.005 1
 6 12 -4 290.483 222.095 4
 6 12 4 382.169 360.283 1
 -6 12 4 42.7675 442.858 1
 6 -12 4 167.457 188.858 2
 6 -12 -4 127.832 184.041 2
 6 -12 -4 460.126 167.437 3
 6 12 4 54.9583 222.302 5
 6 -12 4 135.239 210.406 3
 6 12 -4 313.47 227.657 5
 -6 12 -6 15633 544.467 4
 6 12 6 15766.9 448.825 4
 6 12 -6 16594.8 488.583 4
 6 -12 -6 17323.7 489.475 2
 6 -12 6 15092.5 498.314 2
 6 12 6 16021.7 504.951 5
 6 -12 -6 16982.7 471.451 3
 6 -12 6 15934.2 521.485 3
 -6 12 -6 16133 475.068 5
 -6 12 6 16220.5 684.755 1
 6 12 -6 16062.9 510.005 5
 6 12 8 -30.4018 412.438 1
 6 12 8 -75.5442 195.837 4
 -6 12 -8 -26.68 320.951 4
 6 12 -8 114.493 252.585 4
 -6 12 8 187.202 449.63 1
 6 -12 -8 151.409 192.736 2
 6 -12 -8 -154.509 176.159 3
 6 12 8 231.677 243.658 5
 6 -12 8 -118.574 228.774 2
 -6 12 -8 109.197 198.286 5
 6 -12 8 -67.5026 255.529 3
 6 12 -8 -212.935 246.785 5
 6 -12 -10 43796.2 1096.76 2
 6 12 -10 44884.9 1110.34 4
 6 -12 10 44321.1 1119.82 2
 -6 12 10 43948.8 1231.64 1
 6 12 10 50750.1 1274.24 1
 6 -12 -10 43889.1 1082.27 3
 -6 12 -10 39333.2 1062.22 5
 6 -12 10 43580.2 1158.21 3
 6 12 -10 39045.3 1108.89 5
 6 12 12 279.437 479.972 1
 6 12 -12 132.762 320.559 4
 6 -12 -12 105.291 215.373 2
 6 -12 -12 191.42 201.753 3
 -6 12 12 16.5813 463.186 1
 6 -12 12 -209.668 288.809 2
 6 12 -12 119.845 269.871 5
 6 -12 12 369.799 357.221 3
 6 -12 -14 3222.2 274.644 2
 6 12 -14 3588.52 373.666 4
 6 -12 14 2863.07 345.486 2
 6 -12 -14 2982 252.863 3
 6 12 -14 3480.58 342.082 5
 6 -12 14 3413.66 465.26 3
 6 12 14 3209.11 538.414 1
 -6 12 16 -244.569 515.553 1
 6 12 -16 26.5196 360.618 4
 6 -12 -16 -128.916 240.047 2
 6 -12 -16 -34.7796 238.096 3
 6 12 -16 -63.869 328.541 5
 6 -12 16 -128.202 450.628 3
 6 12 16 -74.9649 548.457 1
 6 -12 16 -84.4614 316.764 2
 6 12 -18 21597.2 753.132 4
 6 12 18 23939.2 927.772 1
 6 -12 18 24052.9 755.506 2
 6 -12 18 22874.2 864.714 3
 6 12 -18 22935.6 725.526 5
 -6 12 18 22553.7 863.112 1
 6 12 -20 36.8772 456.713 4
 6 -12 -20 56.8114 327.094 2
 6 -12 -20 390.044 309.051 3
 -6 12 20 215.976 601.574 1
 6 -12 20 497.261 401.633 2
 6 12 20 832.528 646.244 1
 6 12 -20 557.259 393.692 5
 6 -12 20 926.169 541.146 3
 6 -12 -22 11615 516.303 2
 6 12 22 16548.8 845.918 1
 6 -12 22 14917.4 776.074 3
 6 -12 22 14891.3 635.517 2
 6 -12 -22 12568.6 513.787 3
 6 12 -22 14012.5 619.591 5
 -6 12 22 15018.1 792.869 1
 6 -12 -22 15551.8 712.028 5
 6 -12 -24 125.433 542.751 5
 6 12 -24 -44.4227 486.807 4
 6 -12 -24 -337.187 416.383 4
 -6 12 24 117.055 618.51 1
 6 -12 24 -17.6543 436.965 2
 6 12 24 396.118 676.584 1
 6 12 -24 -419.289 451.43 5
 6 -12 24 -105.852 619.185 3
 -6 12 26 4181.55 684.978 1
 6 -12 26 4859.17 719.184 3
 6 -12 -28 -755.705 621.876 5
 -6 12 28 97.1533 703.718 1
 6 12 -28 70.8804 508.428 4
 6 -12 -28 98.5898 452.669 4
 6 12 28 60.5139 704.665 1
 6 -12 28 402.734 494.448 2
 6 12 -28 -321.084 478.426 5
 6 12 -30 13137.1 689.834 4
 6 12 30 13487.3 907.999 1
 6 -12 30 12592.8 706.638 2
 6 -12 30 11495.5 934.26 3
 6 12 -30 12223.7 668.572 5
 6 -12 -30 14146.9 797.922 5
 -6 12 32 109.765 713.275 1
 6 -12 -32 -223.863 623.74 5
 6 -12 32 -1023.77 715.344 2
 6 12 -32 -204.779 556.816 4
 6 12 32 -551.403 777.983 1
 6 12 -32 -443.537 526.296 5
 6 -12 32 -230.096 934.887 3
 6 14 0 84026.8 2034.98 4
 6 -14 0 87600 2071.15 2
 6 14 0 83384.9 2140.79 1
 6 -14 0 84509.4 2063.23 3
 6 14 0 87610.7 2082.23 5
 6 14 -2 -672.826 448.792 1
 6 14 2 87.8817 198.619 4
 6 -14 -2 293.634 181.484 3
 6 14 2 270.493 238.949 5
 6 -14 -2 -62.4512 193.993 2
 6 -14 2 5.56515 195.509 2
 6 14 2 154.524 406.346 1
 6 -14 2 162.635 202.722 3
 6 14 -2 -783.223 318.869 5
 6 14 4 5186.87 250.048 4
 6 14 -4 5169.56 299.634 4
 6 -14 -4 5259.95 275.319 2
 6 -14 4 4939.22 275.282 2
 6 -14 -4 5424.53 250.817 3
 6 14 -4 5143.29 318.066 5
 6 -14 4 4853.03 290.037 3
 6 14 4 5215.74 315.882 5
 -6 14 4 4516.12 514.029 1
 -6 14 6 214.512 492.042 1
 -6 14 -6 558.578 331.132 4
 6 14 6 382.986 208.897 4
 6 14 -6 659.048 259.004 4
 6 14 6 198.205 428.824 1
 6 -14 -6 291.705 213.191 2
 6 -14 6 370.876 226.565 2
 6 14 -6 462.93 247.774 5
 -6 14 -6 326.62 228.118 5
 6 -14 -6 559.941 182.236 3
 6 14 6 451.402 258.75 5
 6 -14 6 383.565 249.62 3
 6 14 8 33617 879.492 4
 6 14 -8 36073.1 912.565 4
 6 -14 -8 36859.5 909.655 2
 6 -14 8 35250.8 926.335 2
 6 14 -8 32726.1 921.964 5
 6 -14 -8 34489.7 882.699 3
 -6 14 8 32384.9 1065.6 1
 6 14 8 36874.7 1061.75 1
 6 -14 8 34812.1 950.131 3
 6 14 8 33164.4 918.829 5
 -6 14 -8 31816.9 885.725 5
 6 14 10 -545.892 504.345 1
 6 -14 10 244.916 309.666 3
 6 14 -10 -67.0392 294.733 4
 6 -14 -10 -37.2704 219.818 2
 6 -14 -10 -92.7044 198.128 3
 6 -14 10 -62.4604 266.435 2
 -6 14 -10 250.593 225.353 5
 6 14 -10 -272.319 272.961 5
 -6 14 10 -124.551 489.947 1
 6 -14 -12 20284.8 589.329 2
 6 14 -12 20667 633.269 4
 -6 14 12 18235.5 780.023 1
 6 -14 12 17829.2 620.612 2
 6 -14 -12 18550.8 544.028 3
 6 -14 12 18030.7 675.448 3
 6 14 -12 17470.3 612.672 5
 6 14 14 517.096 582.454 1
 6 14 -14 -60.9353 328.798 4
 -6 14 14 -132.821 522.635 1
 6 -14 -14 -238.987 248.641 2
 6 -14 -14 -45.429 226.547 3
 6 -14 14 -42.8165 311.203 2
 6 14 -14 259.196 300.208 5
 6 -14 14 -285.351 396.154 3
 6 14 16 1984.3 597.72 1
 -6 14 16 2286.1 579.641 1
 6 14 -16 2338.17 378.636 4
 6 -14 -16 1645.95 249.039 3
 6 -14 16 1885.95 355.689 2
 6 14 -16 1657.2 359.987 5
 6 -14 16 2175.21 484.642 3
 -6 14 18 -187.993 567.032 1
 6 14 -18 300.512 398.568 4
 6 -14 -18 -119.466 286.15 2
 6 -14 -18 -44.5985 259.677 3
 6 -14 18 317.149 371.745 2
 6 14 -18 -167.386 365.583 5
 6 -14 18 -150.056 502.804 3
 6 14 18 -395.873 658.659 1
 6 -14 -20 23805.8 770.084 2
 6 -14 20 25959.2 841.874 2
 6 14 20 29187.1 1069.39 1
 6 -14 -20 25349.7 765.706 3
 6 -14 20 26493.3 956.385 3
 6 14 -20 24275.3 825.745 5
 -6 14 20 27630.1 993.474 1
 6 14 -22 -128.389 461.246 4
 6 -14 -22 4.48281 319.725 2
 6 -14 -22 144.598 308.448 3
 -6 14 22 15.3594 650.659 1
 6 -14 22 346.574 430.62 2
 6 14 22 -164.941 684.013 1
 6 14 -22 -15.6115 423.494 5
 6 -14 22 -187.775 580.825 3
 6 -14 24 593.044 640.812 3
 6 -14 24 930.738 498.209 2
 6 -14 -24 72.9166 335.391 2
 6 -14 -24 1471.83 319.332 3
 -6 14 24 1414.8 647.507 1
 6 14 24 1409.7 726.485 1
 -6 14 26 -191.351 685.473 1
 6 -14 -26 -29.7546 454.598 4
 6 14 -26 409.615 453.256 5
 6 14 28 9935.49 857.536 1
 6 -14 28 8451.02 619.089 2
 6 -14 28 8042.09 833.712 3
 6 14 -28 7935.79 583.805 5
 6 -14 -30 -266.048 677.607 5
 -6 14 30 683.563 749.222 1
 6 14 -30 -65.6571 574.673 4
 6 14 30 45.7002 751.545 1
 6 -14 30 7.13638 563.512 2
 6 14 -30 143.749 514.367 5
 6 -14 30 10.6938 771.41 3
 6 16 0 -53.8475 230.678 4
 6 -16 0 -29.9768 212.131 2
 6 16 0 -72.3093 254.423 5
 6 -16 0 100.929 202.786 3
 6 16 2 42346.3 984.704 4
 -6 16 2 32419.5 1166.55 1
 6 16 -2 37889.3 975.137 4
 6 -16 -2 38316.1 1001.43 2
 6 -16 2 38671.2 1006.29 2
 6 16 2 36266.6 1008.94 5
 6 -16 -2 39863.7 988.201 3
 6 -16 2 37411.7 997.7 3
 6 16 -2 36582.6 1010.03 5
 6 16 4 -5.83785 229.88 4
 6 16 -4 -318.745 253.176 4
 6 -16 -4 92.0108 212.574 2
 6 -16 4 97.0557 222.502 2
 6 16 4 -361.902 499.592 1
 6 -16 -4 28.1386 191.324 3
 -6 16 4 44.2857 514.806 1
 6 16 4 -300.017 283.945 5
 6 -16 4 -3.35044 237.666 3
 6 16 -4 259.541 257.038 5
 -6 16 -6 4639.98 411.881 4
 6 16 6 4725.84 292.35 4
 6 16 -6 4499.53 308.274 4
 6 -16 -6 4544.29 286.16 2
 6 -16 6 4509.23 301.451 2
 6 16 6 4742.8 333.402 5
 6 -16 -6 4954.13 254.718 3
 6 16 -6 3910.61 315.356 5
 6 -16 6 4299.07 327.904 3
 6 16 6 5716.19 545.746 1
 -6 16 6 3702.95 565.003 1
 6 -16 8 330.918 293.614 3
 6 16 8 -51.4352 252.174 4
 -6 16 -8 204.111 391.067 4
 6 16 -8 587.114 290.16 4
 -6 16 8 481.662 506.849 1
 6 16 8 57.169 512.618 1
 6 -16 -8 278.599 235.364 2
 6 -16 -8 365.8 196.932 3
 6 -16 8 434.06 264.722 2
 6 16 8 278.617 294.094 5
 6 16 -8 90.2924 269.72 5
 -6 16 -10 34247 953.974 4
 6 16 -10 30732.8 853.62 4
 6 -16 -10 30465.7 846.978 2
 6 -16 10 31668.3 877.656 2
 -6 16 10 28789.2 1024.48 1
 6 -16 -10 30044 816.334 3
 6 16 -10 29174.2 863.132 5
 6 16 10 33867.9 1058.46 1
 6 -16 10 30480.3 906.061 3
 -6 16 12 333.183 546.373 1
 6 16 12 -452.35 576.363 1
 6 16 -12 -113.734 331.887 4
 6 -16 -12 169.691 265.662 2
 6 -16 -12 -129.603 214.033 3
 6 -16 12 -72.4482 312.84 2
 6 16 -12 170.396 309.66 5
 6 -16 12 -224.83 353.134 3
 6 16 14 2709.21 639.794 1
 6 16 -14 2193.41 383.895 4
 6 -16 -14 2628.79 271.669 3
 -6 16 14 2884.84 578.106 1
 6 -16 14 2528.71 362.539 2
 6 16 -14 2252.06 346.119 5
 6 -16 14 1939.57 421.964 3
 6 16 16 114.504 667.184 1
 -6 16 16 167.172 578.206 1
 6 16 -16 327.753 393.913 4
 6 -16 -16 213.217 288.034 2
 6 -16 -16 248.795 257.442 3
 6 -16 16 524.04 367.806 2
 6 16 -16 242.521 351.262 5
 6 -16 16 199.849 470.21 3
 6 16 -18 13299.5 581.912 4
 6 -16 18 13747.3 583.804 2
 6 16 18 14839.6 834.117 1
 6 -16 -18 11918.1 455.713 3
 6 -16 18 13836.7 699.406 3
 6 16 -18 10971.5 542.602 5
 -6 16 18 13423.2 744.729 1
 6 16 -20 -150.195 453.472 4
 6 -16 20 -375.517 561.496 3
 6 -16 -20 -4.42879 316.623 2
 6 -16 -20 -187.291 290.553 3
 -6 16 20 -103.917 616.834 1
 6 -16 20 182.226 407.272 2
 6 16 -20 4.9156 379.497 5
 6 16 20 243.599 673.837 1
 6 -16 22 14315 665.023 2
 6 -16 -22 14632.5 554.313 3
 6 -16 -24 -54.683 349.087 2
 6 -16 -24 -308.893 321.758 3
 -6 16 24 -592.017 665.48 1
 6 -16 -26 1058.83 657.279 5
 6 16 -26 1419.64 533.379 4
 6 -16 -26 82.1165 507.055 4
 6 -16 26 2239.96 517.936 2
 6 16 26 2186.99 790.06 1
 6 16 -26 1349.93 478.098 5
 6 -16 26 989.595 681.353 3
 6 -16 -28 -30.3154 675.294 5
 6 16 -28 -461.884 559.445 4
 -6 16 28 -675.47 722.73 1
 6 -16 28 557.208 526.736 2
 6 16 -28 -333.145 498.423 5
 6 16 28 -117.82 834.971 1
 6 -16 28 -660.153 720.144 3
 6 18 0 45017.9 1091.35 4
 6 -18 0 41610.1 1113.03 2
 6 -18 0 42117 1093.88 3
 6 18 0 39812.9 1119.51 5
 6 18 0 44039.6 1280 1
 6 18 2 1053.89 254.77 4
 6 18 -2 1009.03 265.413 4
 6 -18 -2 802.585 253.383 2
 6 -18 2 845.493 256.284 2
 -6 18 2 777.222 567.344 1
 6 -18 -2 1038.75 231.842 3
 6 18 2 888.886 291.415 5
 6 -18 2 1242.83 252.526 3
 6 18 -2 1024.08 290.943 5
 6 18 2 1226.57 527.626 1
 6 18 4 2750.94 291.215 4
 6 18 -4 2316.78 304.511 5
 6 -18 -4 2391.94 274.83 2
 -6 18 4 2297.74 589.096 1
 6 -18 -4 2808.43 242.092 3
 6 -18 4 2019.43 280.504 2
 6 18 4 2833.36 339.058 5
 6 18 4 2656.93 579.924 1
 6 -18 4 2083.1 275.157 3
 6 18 -4 2504.71 295.095 4
 -6 18 -6 195.878 390.934 4
 6 18 6 -239.01 301.65 4
 6 18 -6 2.74629 293.274 4
 6 -18 -6 56.2402 251.689 2
 6 18 6 42.0601 587.56 1
 6 -18 6 -249.864 269.918 2
 6 -18 -6 139.675 201.236 3
 -6 18 -6 -144.996 290.996 5
 6 18 6 273.44 310.782 5
 6 18 -6 244.014 288.939 5
 6 -18 6 -23.7978 282.214 3
 -6 18 6 6.82069 549.822 1
 6 18 8 15192.9 526.096 4
 -6 18 -8 16886.7 664.542 4
 6 18 -8 17093.9 553.538 4
 6 -18 -8 15716.5 536.926 2
 6 -18 8 16510.2 561.688 2
 6 -18 -8 16773.6 494.454 3
 -6 18 8 16270.1 777.06 1
 6 18 -8 15218.8 557.032 5
 6 18 8 18728 813.484 1
 6 -18 8 14926.8 575.239 3
 6 18 8 15375.3 561.627 5
 -6 18 -8 15207.8 541.273 5
 6 18 -10 696.698 325.689 4
 6 18 10 306.346 599.591 1
 6 -18 -10 67.7428 275.453 2
 6 -18 10 477.474 309.453 2
 6 -18 -10 503.83 236.79 3
 6 18 -10 447.656 311.183 5
 6 -18 10 284.121 341.339 3
 -6 18 10 1087.88 569.382 1
 6 18 -12 14043.9 545.905 4
 6 -18 -12 13193.7 510.589 2
 6 18 -12 13159 532.765 5
 -6 18 12 14190.2 757.605 1
 6 -18 -12 13511.7 455.113 3
 6 -18 12 13014.1 601.874 3
 6 18 14 460.77 654.719 1
 6 18 -14 -29.8833 375.627 4
 6 -18 -14 -28.9941 303.829 2
 -6 18 14 176.606 589.328 1
 6 -18 -14 216.52 250.886 3
 6 -18 14 4.84155 382.756 2
 6 18 -14 -224.613 339.499 5
 6 -18 14 -660.314 487.569 3
 6 18 16 2099.07 722.515 1
 6 18 -16 2343.64 405.378 4
 -6 18 16 452.455 647.051 1
 6 -18 -16 2345.16 278.472 3
 6 -18 -16 163.065 319.334 2
 6 -18 16 723.557 393.638 2
 6 18 -16 2125.58 394.515 5
 6 -18 16 2128.26 470.617 3
 6 18 18 -37.8235 774.89 1
 -6 18 18 -44.9052 619.595 1
 6 18 -18 297.464 432.631 4
 6 -18 -18 -4.2652 301.069 2
 6 -18 -18 171.305 271.335 3
 6 -18 18 313.787 416.407 2
 6 -18 18 72.2798 513.479 3
 6 18 -18 -53.7813 391.723 5
 6 -18 20 21614.3 772.521 2
 6 -18 -20 19249.4 651.327 3
 -6 18 20 21162.2 922.824 1
 6 -18 -22 125.528 344.002 2
 6 -18 -22 352.17 322.903 3
 6 18 -24 1110.7 511.866 4
 6 -18 -24 609.255 380.14 2
 6 -18 24 1285.58 497.061 2
 6 18 -24 784.619 448.566 5
 6 -18 24 665.919 666.82 3
 6 18 24 1486.95 812.838 1
 6 18 -26 -287.212 540.144 4
 -6 18 26 287.276 683.744 1
 6 -18 26 -87.7243 516.369 2
 6 18 -26 79.4052 473.529 5
 6 18 26 70.6847 912.548 1
 6 -18 26 -74.785 677.11 3
 6 18 -28 4367.1 615.901 4
 -6 18 28 4666.26 761.687 1
 6 -18 28 3913.32 588.89 2
 6 18 28 2074.2 985.462 1
 6 18 -28 3499.16 546.614 5
 6 -18 28 4013.46 761.275 3
 6 -18 -28 2343.29 674.842 5
 6 20 0 -332.88 301.435 4
 -6 20 0 397.571 612.572 1
 6 -20 0 3.68273 270.325 2
 6 -20 0 151.208 238.661 3
 6 20 0 -736.78 334.813 5
 6 20 -2 14306.8 559.594 4
 6 20 -2 16523.2 584.927 5
 6 -20 -2 18344.8 535.748 3
 6 -20 2 17874.7 555.043 3
 6 20 2 15615 583.905 5
 -6 20 2 14895.6 811.453 1
 6 20 2 16987.5 823.032 1
 6 20 4 -7.82205 291.77 4
 -6 20 4 -102.764 603.564 1
 6 20 -4 428.607 302.528 4
 6 -20 -4 -18.6292 276.53 2
 6 -20 4 -3.91157 293.897 2
 6 -20 -4 440.002 233.28 3
 6 20 4 -179.881 326.047 5
 6 -20 4 18.6683 282.358 3
 6 20 -4 -51.282 321.786 5
 6 20 4 459.496 626.17 1
 6 20 6 2393.93 353.661 5
 6 20 -6 2639.37 339.27 4
 6 -20 -6 2440.84 320.228 2
 -6 20 -6 432.053 456.557 4
 6 20 6 1398.46 332.402 4
 6 -20 6 78.1764 313.977 2
 6 20 -6 1503.36 326.033 5
 -6 20 -6 2393.26 346.669 5
 6 -20 -6 2591.76 249.64 3
 6 20 6 3249.89 665.154 1
 6 -20 6 2771.19 336.621 3
 -6 20 6 2282 601.363 1
 6 20 8 516.43 316.407 4
 -6 20 -8 327.411 470.629 4
 6 20 -8 689.525 337.238 4
 -6 20 8 1239.21 600.175 1
 6 -20 -8 497.126 292.187 2
 6 20 8 381.64 648.28 1
 6 -20 -8 420.264 227.686 3
 6 -20 8 103.528 311.05 2
 6 -20 8 628.845 338.565 3
 6 20 -8 639.943 324.501 5
 6 20 -10 15804.7 583.254 4
 6 -20 -10 14827.9 569.78 2
 -6 20 10 14862.7 782.181 1
 6 -20 -10 16029.2 508.787 3
 6 20 10 18784.4 885.123 1
 6 -20 10 16612.4 625.904 3
 6 20 -10 15095.4 579.705 5
 -6 -20 10 18152.1 915.449 3
 -6 -20 12 -646.496 756.625 3
 6 20 -12 61.705 367.645 4
 6 20 12 -473.503 690.552 1
 6 -20 -12 -16.9116 302.913 2
 6 -20 -12 327.4 247.979 3
 6 -20 12 151.284 350.715 2
 -6 20 12 -101.962 585.218 1
 6 20 -12 476.199 339.997 5
 6 -20 12 248.307 389.956 3
 6 20 -14 1559.98 404.094 4
 6 20 14 1803.34 746.493 1
 6 -20 -14 93.3131 332.999 2
 -6 20 14 305.331 622.017 1
 6 -20 -14 1488.65 263.349 3
 6 -20 14 742.735 395.456 2
 6 20 -14 1745.6 372.716 5
 6 -20 14 1985.65 437.868 3
 6 20 -16 -41.7874 379.497 5
 6 20 16 136.792 752.672 1
 6 20 -16 190.565 401.948 4
 -6 20 16 70.9073 628.046 1
 6 -20 -16 4.43242 315.296 2
 6 -20 -16 -109.909 260.618 3
 6 -20 16 157.03 401.43 2
 6 -20 16 -164.594 460.527 3
 6 -20 -18 12844.6 531.245 2
 6 -20 18 13814.3 632.672 2
 6 -20 -18 13092 488.031 3
 6 20 -20 431.488 468.316 4
 6 -20 -20 432.008 343.619 2
 6 -20 -20 598.907 301.883 3
 6 20 -20 108.942 404.576 5
 6 -20 20 578.315 581.718 3
 6 20 -22 5516.92 543.978 4
 6 -20 22 6166.11 557.417 2
 6 -20 22 5507.55 702.892 3
 6 20 -22 5272.14 514.73 5
 -6 20 22 5879.32 733.694 1
 6 20 -24 256.126 508.313 4
 -6 20 24 395.665 706.7 1
 6 -20 24 151.943 491.805 2
 6 -20 24 305.827 661.053 3
 6 20 -24 247.887 455.528 5
 6 20 24 -306.856 847.164 1
 6 20 -26 835.075 564.425 4
 -6 20 26 818.293 720.779 1
 6 20 26 786.089 906.9 1
 6 -20 26 1027.57 535.973 2
 6 20 -26 850.234 494.994 5
 6 -20 26 846.282 709.258 3
 6 -22 0 13588.2 541.426 2
 6 -22 0 14550.3 497.886 3
 6 22 0 15274.5 560.679 5
 -6 22 0 13979.4 834.313 1
 6 22 2 126.019 322.29 4
 6 22 -2 23.7687 322.339 4
 6 22 2 -371.527 361.097 5
 6 22 -2 -8.14122 336.732 5
 6 -22 -2 -227.909 301.278 2
 6 -22 2 198.132 299.754 2
 -6 22 2 -184.121 623.511 1
 6 -22 -2 42.1193 248.074 3
 6 -22 2 -404.861 278.342 3
 -6 22 4 330.644 625.783 1
 6 22 4 648.422 335.774 4
 6 22 -4 1394.78 360.567 4
 6 -22 -4 1109.93 306.51 2
 6 -22 4 542.672 315.313 2
 6 -22 -4 1567.81 262.662 3
 6 -22 4 876.881 297.034 3
 6 22 -4 730.842 350.692 5
 6 22 4 1288.34 362.105 5
 6 22 4 1604.92 707.051 1
 -6 22 -6 50.3281 479.38 4
 6 22 6 190.236 351.423 4
 6 22 -6 435.145 352.572 4
 6 22 6 377.606 363.154 5
 6 -22 6 125.711 319.489 3
 6 22 -6 254.365 351.685 5
 6 -22 -6 -34.3996 305.481 2
 -6 22 6 143.399 608.655 1
 6 22 6 165.274 704.316 1
 6 -22 6 43.4054 325.16 2
 6 -22 -6 -45.5531 230.668 3
 6 22 -8 9683.37 479.32 4
 -6 22 8 8954.43 714.709 1
 6 -22 -8 9254.99 377.991 3
 6 -22 8 9861.78 502.04 3
 6 22 -8 8433.52 471.098 5
 6 22 -10 100.02 374.516 4
 6 -22 10 -49.5559 367.745 3
 6 22 -10 47.2631 349.845 5
 6 -22 -10 8.59964 305.014 2
 6 22 10 653.542 720.412 1
 6 -22 -10 224.189 243.914 3
 6 -22 10 -190.384 340.703 2
 -6 22 10 23.276 620.639 1
 6 22 -12 7541.79 467.743 4
 6 -22 12 7891.04 464.781 2
 6 -22 -12 7239.01 354.675 3
 6 22 12 8824.88 848.562 1
 6 -22 12 7904.27 507.48 3
 6 22 -12 6607.5 443.417 5
 -6 -22 14 -226.743 813.909 3
 6 22 14 232.359 810.484 1
 6 -22 -14 -52.4558 338.287 2
 6 -22 14 -185.838 394.604 2
 -6 22 14 178.146 612.731 1
 6 -22 -14 -242.669 243.163 3
 -6 -22 16 2544.98 903.038 3
 6 22 16 2207.07 804.674 1
 6 -22 -16 2351.17 354.557 2
 6 -22 -16 2270.36 304.828 3
 6 -22 16 2400.11 455.417 2
 -6 -22 18 70.4174 960.027 3
 6 22 -18 310.753 453.663 4
 6 -22 -18 -108.997 327.495 2
 6 22 -18 -64.0182 385.744 5
 6 -22 18 27.4077 545.398 3
 6 22 -20 9388.15 570.57 4
 6 -22 20 8236.44 595.472 2
 6 -22 20 7071.41 749.309 3
 6 22 -20 6998.12 512.791 5
 -6 22 20 7461.35 747.139 1
 -6 -22 22 531.716 1088.56 3
 6 22 22 -395.999 835.786 1
 6 22 -22 59.027 480.594 4
 6 -22 22 -563.729 501.195 2
 6 22 -22 296.809 440.152 5
 -6 22 22 659.035 697.884 1
 6 -22 22 -244.995 616.771 3
 6 22 24 1563.04 824.914 1
 -6 -22 24 1329.66 1169.73 3
 6 22 -24 474.236 529.498 4
 -6 22 24 85.2021 725.013 1
 6 -22 24 116.383 528.569 2
 6 22 -24 847.739 475.342 5
 6 -22 24 297.722 671 3
 -6 24 0 -165.49 647.527 1
 6 24 0 58.0091 350.47 4
 6 -24 0 -114.938 326.085 2
 6 -24 0 120.608 272.747 3
 6 24 0 -132.804 373.477 5
 6 24 2 5802.65 427.384 4
 -6 24 -2 6327.51 757.708 1
 6 24 -2 6621.01 432.966 4
 6 -24 -2 7055.65 366.707 3
 6 -24 2 6784.25 387.839 3
 6 24 2 6242.99 450.992 5
 6 24 -2 6045.9 435.983 5
 -6 24 2 6129 749.728 1
 6 24 4 -106.353 385.871 4
 6 24 -4 24.0719 376.651 4
 6 24 4 390.869 366.043 5
 6 -24 4 17.8253 328.853 2
 6 24 -4 82.3024 357.674 5
 6 -24 4 320.307 304.393 3
 -6 24 4 491.14 719.995 1
 6 24 6 741.857 362.541 4
 6 24 -6 476.278 390.811 4
 -6 24 6 283.043 645.987 1
 6 -24 -6 4.76009 355.872 2
 6 -24 6 4.65182 350.859 2
 6 -24 -6 447.573 257.349 3
 6 24 6 540.648 382.995 5
 6 24 -6 676.871 386.551 5
 6 -24 6 591.546 329.937 3
 6 24 6 1367.61 753.71 1
 6 24 -8 -193.933 410.656 4
 6 -24 -8 -9.30425 334.592 2
 6 -24 8 -43.961 352.808 2
 6 -24 -8 96.1655 246.585 3
 6 24 8 -591.681 784.11 1
 6 -24 8 -260.127 354.894 3
 6 -24 -10 9994.3 509.598 2
 6 -24 10 10236.2 521.909 2
 6 -24 -10 11058.2 427.372 3
 6 -24 -12 39.0589 334.806 2
 6 24 12 -719.639 793.815 1
 6 -24 -12 374.232 264.16 3
 6 -24 12 98.402 375.871 2
 6 24 -14 -62.4628 425.476 4
 6 24 14 838.638 835.574 1
 6 -24 -14 5.13208 357.429 2
 -6 24 14 31.8011 648.399 1
 6 24 -14 363.92 383.292 5
 6 -24 14 666.594 447.469 3
 6 24 -16 -4.26848 428.132 4
 -6 24 16 8.39407 669.922 1
 6 24 -16 203.408 393.666 5
 6 -24 16 402.461 534.448 3
 -6 -24 16 -155.42 928.362 3
 6 24 -18 5878.26 520.6 4
 -6 24 18 4906.51 741.595 1
 6 24 18 6505 893.14 1
 6 -24 18 5474.26 564.825 2
 6 24 -18 4331.98 470.352 5
 6 -24 18 4957.01 600.9 3
 -6 -24 20 1055.54 1069.31 3
 -6 24 20 8.22702 692.46 1
 6 24 20 -484.232 859.143 1
 6 24 -20 670.752 499.627 4
 6 24 -20 73.5818 437.075 5
 6 -24 20 254.317 494.464 2
 6 -24 20 -595.815 561.071 3
 6 -26 0 7184.68 392.714 3
 6 -26 -2 4.77546 345.019 2
 6 -26 2 24.0273 351.443 2
 6 -26 -2 47.2039 281.685 3
 6 -26 2 204.275 299.076 3
 6 -26 -4 175.22 353.531 2
 6 -26 4 599.685 364.208 2
 6 -26 -4 437.65 272.776 3
 6 -26 4 930.98 328.046 3
 -6 26 6 128.692 654.698 1
 6 -26 -6 54.2695 347.862 2
 6 -26 6 4.93958 358.199 2
 6 -26 -6 -114.843 266.142 3
 6 -26 -8 3226.48 420.434 2
 6 -26 8 4076.77 427.431 2
 6 -26 -8 3912.1 313.341 3
 6 26 -8 3873.45 440.914 5
 6 26 -10 -81.0853 423.344 4
 6 26 10 249.035 840.243 1
 6 26 -10 478.984 393.834 5
 6 -26 10 222.306 398.99 3
 -6 26 10 -16.2475 683.777 1
 6 26 12 6080.34 896.692 1
 6 -26 12 5359.99 476.791 3
 6 26 -12 4403.39 444.065 5
 6 26 -14 51.6145 444.915 4
 -6 26 14 8.18113 674.831 1
 6 -26 14 107.777 446.274 3
 6 26 -14 78.1769 403.154 5
 6 26 -16 -8.98957 467.372 4
 -6 26 16 111.818 715.541 1
 6 26 16 1120.37 882.498 1
 6 26 -16 304.329 423.968 5
 6 -26 16 1291.77 464.321 2
 6 -26 16 928.931 494.832 3
 -6 26 18 271.95 717.208 1
 6 26 -18 -497.658 527.057 4
 6 26 18 -355.801 851.909 1
 6 -26 18 -76.5183 525.877 3
 6 -26 18 176.102 460.963 2
 6 26 -18 -521.371 466.025 5
 -6 28 0 105.29 715.93 1
 6 28 0 45.1743 404.463 4
 6 -28 0 -249.815 375.382 2
 6 28 0 29.2609 406.257 5
 6 28 2 1586.21 468.407 4
 6 28 -2 1965.51 418.734 4
 6 28 -2 2280.16 433.868 5
 6 -28 2 2585 416.958 2
 -6 28 -2 3351.15 768.431 1
 6 28 2 2198.01 437.685 5
 6 28 4 -56.8968 407.723 4
 6 28 -4 439.023 403.687 4
 6 28 -4 -4.70938 381.972 5
 -6 28 4 -83.8162 690.481 1
 -6 28 -4 -402.275 761.976 1
 6 -28 4 -78.8821 398.335 2
 6 28 4 -365.788 418.359 5
 6 28 6 22.4158 394.976 4
 -6 28 6 -73.636 682.374 1
 6 28 -6 127.971 412.899 4
 -6 28 -6 -121.44 784.788 1
 6 -28 -6 208.294 285.68 3
 6 28 -6 529.971 403.077 5
 6 -28 6 244.395 364.731 3
 6 28 -8 -124.075 414.031 4
 6 28 -8 -218.77 405.101 5
 6 -28 8 271.694 378.744 3
 -6 28 8 8.11573 729.742 1
 6 28 -10 4889.82 470.028 5
 6 -28 10 5243.74 464.202 3
 6 28 -12 -371.277 464.066 4
 6 28 12 729.888 891.773 1
 -6 28 12 -81.7267 679.888 1
 6 -28 12 131.065 435.799 2
 6 28 -12 41.6147 436.336 5
 6 -28 12 102.789 438.026 3
 6 28 -14 522.724 472.17 4
 6 28 14 -127.466 902.281 1
 6 28 -14 480.202 428.059 5
 6 30 0 2063.55 449.61 4
 6 -30 0 2210.35 353.311 3
 6 30 0 1682.91 444.481 5
 6 30 2 409.114 445.769 4
 6 30 -2 99.8794 416.276 4
 -6 30 -2 689.866 775.004 1
 6 30 2 -197.593 421.175 5
 -6 30 2 -8.674 714.778 1
 6 -30 2 -204.676 330.011 3
 6 -30 -2 -45.465 311.127 3
 6 30 -2 -56.1881 428.669 5
 6 30 4 28.0146 428.323 4
 6 30 -4 118.942 432.298 4
 -6 30 4 186.922 708.969 1
 6 30 -4 637.582 436.009 5
 6 30 4 212.852 447.334 5
 6 -30 4 338.989 363.916 3
 -6 30 -4 54.4869 762.267 1
 -6 30 6 -58.6671 704.483 1
 6 30 -6 -50.2441 440.745 4
 6 30 -6 340.199 408.014 5
 -6 30 -6 -469.731 798.576 1
 7 1 -1 137.594 142.66 3
 7 -1 -1 173.773 156.098 3
 7 1 1 233.762 143.095 3
 7 1 -1 187.06 69.4595 2
 7 -1 -1 121.9 92.8508 2
 7 -1 1 173.886 94.2903 2
 7 -1 1 149.975 140.702 3
 7 1 1 169.289 53.9329 2
 7 1 1 271.037 112.99 5
 7 1 -1 251.863 142.073 5
 7 -1 1 195.601 109.808 5
 7 -1 -1 327.239 146.639 5
 7 1 -3 35953.1 863.423 2
 7 -1 -3 37192.6 872.005 2
 7 -1 3 38822.4 869.71 2
 7 1 -3 40010 913.313 3
 7 1 3 35447.6 891.166 3
 7 -1 3 34840 896.272 3
 7 1 3 38416.2 861.213 5
 7 -1 3 31071 845.941 5
 7 1 3 41551.4 908.578 1
 7 1 -3 40000.2 906.631 5
 7 -1 -3 39496 906.789 5
 7 -1 5 202952 4347.77 4
 7 1 -5 194299 4349.92 2
 7 1 5 191268 4363.87 3
 7 -1 5 188958 4371.6 3
 -7 -1 5 194674 4358.2 1
 7 1 -5 199041 4383.85 5
 7 -1 -5 195115 4380.34 5
 7 1 5 201175 4386.18 1
 7 1 7 31509.6 769.912 4
 -7 -1 7 29078.4 794.446 1
 -7 1 7 35769.4 843.65 1
 7 -1 -7 33748.6 832.386 3
 7 1 7 30860.8 804.799 3
 7 -1 7 32435.9 820.456 3
 7 1 -7 32604.4 841.626 5
 7 -1 -7 32055.4 838.879 5
 7 1 7 33024.3 848.425 1
 -7 1 9 4266.89 305.073 1
 7 1 -9 4444.66 212.544 2
 7 -1 -9 4398.14 211.847 2
 7 1 -9 4131.39 266.745 3
 7 -1 -9 4316.12 260.809 3
 7 1 9 4135.15 228.572 3
 7 -1 9 4492.79 250.646 3
 -7 -1 9 4342.08 235.371 1
 7 1 -11 2073.39 201.971 2
 7 -1 -11 1870.98 191.473 2
 7 -1 11 1888.3 316.797 1
 7 1 11 1739.3 310.592 1
 7 1 -11 1724.17 252.164 3
 7 -1 -11 1866.55 249.755 3
 -7 -1 11 2248.56 240.93 1
 7 1 11 2029.77 231.294 3
 -7 1 11 2100.96 298.256 1
 7 1 -11 1901.89 285.424 5
 7 -1 -11 1881.94 278.006 5
 7 -1 -13 14754 475.66 2
 7 -1 -13 15183.1 502.935 3
 -7 1 13 16796.9 539.727 1
 7 1 13 16053.6 512.962 3
 7 1 -13 16529.5 546.252 5
 7 -1 -13 16307.1 540.721 5
 7 -1 13 16494.3 581.535 1
 7 1 13 15890.8 577.765 1
 7 -1 -15 13679 466.243 2
 7 1 -15 16225.9 514.596 4
 7 -1 -15 15401.6 490.517 3
 -7 1 15 15819 553.252 1
 7 -1 15 14890.9 554.681 3
 7 1 -15 15333.3 551.021 5
 7 -1 -15 15770.8 548.918 5
 7 -1 15 15370.1 589.413 1
 7 1 15 15662.3 599.304 1
 7 1 -17 15149.8 536.176 4
 7 -1 -17 16030.4 525.926 4
 7 1 -17 13296.5 564.139 5
 7 -1 17 14484 614.879 3
 7 -1 -17 14446.2 558.163 5
 7 -1 17 15487.9 607.584 1
 7 1 17 14052.7 623.796 1
 7 -1 19 1068.87 416.992 1
 7 1 19 429.618 445.497 1
 7 1 -19 1111.23 332.481 4
 7 -1 -19 860.449 319.802 4
 7 1 19 979.34 409.399 3
 7 -1 19 426.423 425.902 3
 7 1 -19 690.414 362.232 5
 7 -1 -19 728.467 364.083 5
 7 -1 21 2266.36 498.231 1
 7 1 21 2995.13 495.863 1
 7 1 -21 2959.68 386.755 4
 7 -1 -21 2838.77 369.696 4
 7 -1 21 2650.11 493.137 3
 7 1 -21 2692.05 410.588 5
 7 -1 -21 2655.09 404.713 5
 7 1 -23 16564.5 632.989 4
 7 -1 -23 18105.1 632.47 4
 7 -1 -23 17872.6 682.192 5
 7 -1 23 15105.3 755.584 3
 7 1 -23 17330 671.109 5
 7 -1 23 18079.6 760.891 1
 7 1 23 17757.9 771.507 1
 7 1 -25 30150.2 940.568 4
 7 -1 -25 30489.6 933.202 4
 7 1 -25 31149.3 979.88 5
 7 -1 -25 32075.6 992.81 5
 7 -1 25 32155.3 1062.75 1
 7 1 25 31559.4 1073.01 1
 7 1 -27 9136.5 546.187 4
 7 -1 -27 9040.83 533.713 4
 7 1 -27 9018.85 587.949 5
 7 -1 -27 8508.05 581.77 5
 7 -1 27 8873.86 687.901 1
 7 1 27 9235.38 720.269 1
 7 -1 31 618.764 654.214 1
 7 1 31 377.809 674.477 1
 7 1 -31 574.125 532.17 4
 7 -1 -31 336.214 495.138 4
 7 1 -31 590.396 547.813 5
 7 -1 -31 107.092 543.078 5
 7 -1 33 3034.48 689.386 1
 7 1 33 2605.26 705.536 1
 7 1 -33 2725.92 564.434 4
 7 -1 -33 780.892 551.22 4
 7 1 -33 2544.92 584.687 5
 7 -1 -33 1845.38 610.005 5
 7 -3 -1 11635.7 285.796 2
 7 -3 1 11463.6 285.927 2
 7 3 -1 11665.8 321.973 3
 7 3 1 10880.5 302.744 3
 7 3 1 11511.2 292.444 5
 7 3 -1 11360.7 306.027 5
 7 -3 1 11022.7 278.974 5
 7 -3 -1 11236.7 305.725 5
 7 3 -3 75854.1 1882.14 2
 7 -3 3 82636.8 1900.9 2
 7 3 3 80805.9 1893.58 5
 7 3 -3 81012.2 1923.32 3
 7 3 3 81835.1 1911.2 3
 7 3 -3 81323.1 1919.42 5
 7 -3 -3 78469.8 1916.52 5
 7 3 3 85014.2 1919.68 1
 7 3 -5 8263.7 257.962 2
 7 -3 -5 9712.55 306.651 3
 7 3 5 8095.44 271.085 3
 7 3 5 8625.21 265.566 5
 7 3 -5 9169.33 326.373 5
 7 -3 -5 8456.22 324.162 5
 -7 3 5 9708.15 424.262 1
 7 3 5 9022.8 329.332 1
 7 -3 -7 77480.1 1433.44 2
 7 -3 -7 84165.9 1469.98 3
 -7 3 7 80765.7 1503.51 1
 7 3 7 74053 1425.29 3
 7 -3 -7 73026.4 1468.78 5
 7 3 7 75724.4 1479.26 1
 7 3 -9 4360.56 224.906 2
 7 -3 -9 4230.71 219.794 2
 -7 3 9 4751.88 348.338 1
 7 3 -9 4173.49 271.492 3
 7 -3 -9 4186.44 244.456 3
 7 3 9 3853.39 202.553 3
 7 -3 9 4600.44 319.522 1
 7 3 11 3414.01 345.755 1
 7 -3 -11 3492.07 209.875 2
 7 3 -11 3755.17 286.787 4
 7 -3 -11 3678.43 250.092 3
 7 -3 11 3996.89 298.788 3
 7 3 11 3098.29 215.091 3
 7 3 -11 3454.02 324.1 5
 7 -3 11 3556.73 331.741 1
 7 -3 -11 3579.68 308.152 5
 -7 3 11 3567.59 359.223 1
 7 3 13 16571.8 612.486 1
 7 -3 -13 16243.4 505.154 2
 7 3 -13 18339.1 538.279 4
 7 -3 -13 18617 549.36 3
 7 -3 13 18049.3 592.295 3
 7 3 13 16195 509.706 3
 -7 3 13 17077.8 603.787 1
 7 3 -13 17464.8 580.29 5
 7 -3 13 16960.2 596.058 1
 7 -3 -13 17687.7 577.528 5
 7 3 15 29209.8 896.775 1
 7 -3 -15 28444.2 782.444 2
 7 3 -15 28920.5 803.492 4
 7 -3 -15 29348.7 808.098 3
 -7 3 15 29682.1 864.004 1
 7 3 15 28249.4 805.244 3
 7 -3 15 30718.3 869.134 3
 7 3 -15 27658.4 844.951 5
 7 -3 15 30352.1 875.981 1
 7 -3 -15 29318.2 847.747 5
 7 3 17 16841.2 679.723 1
 7 -3 -17 16282.4 520.005 2
 7 3 -17 19342.7 587.008 4
 7 -3 -17 15464.2 533.052 3
 7 -3 17 18256.7 690.322 3
 7 3 -17 17671.9 624.449 5
 7 -3 17 16751.8 642.308 1
 7 -3 -17 17681.9 619.187 5
 -7 3 19 465.421 443.366 1
 7 -3 19 188.958 428.95 1
 7 3 -19 167.494 343.453 4
 7 -3 -19 388.135 326.995 4
 7 3 19 29.0539 456.001 1
 7 -3 19 277.257 453.236 3
 7 3 -19 335.017 357.607 5
 7 -3 -19 95.7192 361.077 5
 7 3 21 7738.61 593.752 1
 7 3 -21 7416.2 459.153 4
 7 -3 -21 7278.09 423.346 4
 7 3 -21 6953.72 466.424 5
 7 -3 21 6993.64 584.828 3
 7 -3 -21 7570.05 482.963 5
 7 -3 21 8316.56 577.582 1
 7 3 23 13987.6 799.256 1
 7 -3 -23 14468.7 573.709 4
 7 -3 23 13603.4 739.243 3
 7 3 -23 14350 621.252 5
 7 -3 -23 14889.9 630.169 5
 7 -3 23 15211.3 713.393 1
 7 3 25 6708.1 671.333 1
 7 3 -25 8118.88 523.63 4
 7 -3 -25 7549.38 486.553 4
 7 -3 25 7467.54 666.608 3
 7 3 -25 7475.62 538.188 5
 7 -3 -25 7234.2 516.434 5
 7 -3 25 8231.13 651.079 1
 7 3 27 10408.6 756.013 1
 7 3 -27 11034.9 585.623 4
 7 -3 -27 10838.9 560.7 4
 7 3 -27 10732.5 604.173 5
 7 -3 -27 9747.16 610.6 5
 7 -3 27 10930.6 731.582 1
 7 -3 31 -259.365 651.631 1
 7 3 -31 465.726 605.937 4
 7 3 31 1641.87 690.58 1
 7 3 -31 1408.24 598.4 5
 7 -3 -31 385.094 547.599 5
 7 -3 33 2530.23 690.634 1
 7 3 -33 1249.14 560.641 4
 7 3 33 2316.13 741.681 1
 7 -3 -33 246.774 533.73 4
 7 3 -33 2139.42 566.419 5
 7 -3 -33 2236.64 638.054 5
 7 5 -1 5888.52 243.868 3
 7 5 1 5398.06 224.905 3
 7 -5 -1 6100.53 243.547 3
 7 5 1 6038.04 221.978 5
 7 5 -1 5944.26 236.795 5
 7 5 -1 5744.06 190.011 1
 7 -5 1 5039.64 210.616 5
 7 -5 -1 5696.82 244.497 5
 7 5 1 5938.84 228.212 1
 7 5 3 1558.23 197.097 1
 7 5 -3 1213.95 96.9713 2
 7 5 -3 1364.34 187.218 3
 7 -5 -3 1481.17 171.569 3
 7 5 -3 1538.24 185.014 5
 7 5 5 75786.1 1844.72 1
 7 5 -5 72773 1802.19 2
 7 -5 -5 82234.9 1821.82 2
 7 5 5 67059.2 1805.33 3
 7 -5 -5 84203.2 1842.82 3
 7 5 5 77837.4 1814.21 5
 7 -5 -5 75815.2 1843.83 5
 7 5 -5 77451.1 1841.85 5
 -7 5 5 84027.1 1916.86 1
 7 -5 -7 12086.9 366.842 2
 7 -5 7 12606.7 379.71 2
 7 -5 -7 12787.8 372.964 3
 -7 5 7 11755 509.177 1
 7 -5 7 12050.6 406.307 3
 7 -5 -9 10055.9 323.71 2
 7 5 -9 9780.6 365.807 4
 -7 5 9 9698.95 477.977 1
 7 -5 9 9589.19 346.668 2
 7 -5 -9 10458.6 347.94 3
 7 5 9 8813.78 292.724 3
 7 -5 9 9913.49 397.16 3
 7 5 -9 8989.53 410.645 5
 7 -5 -11 3564.51 229.231 2
 -7 5 11 3437.14 394.773 1
 7 5 -11 3827.05 310.336 4
 7 -5 11 3642.37 270.636 2
 7 -5 -11 3726.82 239.654 3
 7 5 11 3244.89 365.812 1
 7 5 11 3217.93 192.512 3
 7 -5 11 3469.74 322.256 3
 7 5 -11 4262.41 369.093 5
 7 -5 -11 3926.92 332.138 5
 7 5 13 21958.6 731.052 1
 7 5 -13 23514.6 645.62 4
 7 -5 -13 21242.5 623.657 3
 7 -5 13 22311.4 695.569 3
 7 5 -13 22048.9 682.351 5
 7 -5 13 22999.2 701.582 1
 7 -5 -13 23060.3 693.018 5
 7 -5 -15 48267.3 1282.27 2
 7 5 15 51233.8 1394.38 1
 7 5 -15 51201 1303.45 4
 7 -5 -15 48518.2 1300.25 3
 7 5 -15 52998.4 1344.88 5
 7 -5 15 53854.3 1382.64 3
 7 -5 15 53847.3 1361.08 1
 7 -5 -15 52922.4 1354.33 5
 7 -5 -17 4871.11 293.025 2
 7 5 17 4597.01 499.41 1
 7 5 -17 5255.06 377.241 4
 7 -5 -17 5165.37 319.426 3
 -7 5 17 5297.83 471.146 1
 7 -5 17 5249.57 487.955 3
 7 5 -17 5069.68 406.926 5
 7 -5 17 4895.1 436.185 1
 7 -5 -17 5641.99 422.728 5
 7 -5 -19 3185.15 415.674 5
 7 -5 -19 2837.62 273.433 2
 7 -5 19 2843.79 434.499 1
 7 5 -19 3057.19 377.407 4
 -7 5 19 2917.91 496.009 1
 7 -5 -19 2288.39 280.5 3
 7 5 19 2372.56 503.393 1
 7 5 -19 3337.6 398.517 5
 7 -5 19 2671.98 501.35 3
 7 -5 -21 1924.3 423.516 5
 7 -5 21 2024.65 480.788 1
 -7 5 21 2039.52 508.326 1
 7 5 -21 2177.96 407.945 4
 7 -5 -21 2106.62 372.893 4
 7 5 21 2069.98 535.953 1
 7 -5 21 2487.66 532.011 3
 7 5 -21 1649.71 401.212 5
 7 5 23 13850.6 762.844 1
 7 -5 -23 14511.9 568.043 4
 7 5 -23 13313.6 615.994 5
 7 -5 23 13369.7 753.901 3
 7 -5 23 15426 707.543 1
 7 -5 -23 15538.6 663.297 5
 7 5 25 10801 739.333 1
 7 -5 25 11968.9 669.595 1
 7 5 -25 10363.8 580.276 4
 7 -5 -25 10741.6 534.553 4
 7 -5 25 9524.51 731.912 3
 7 5 -25 10809.2 589.74 5
 7 -5 -25 11046.9 629.303 5
 7 5 -27 3731.13 514.515 4
 7 -5 -27 3094.21 446.83 4
 7 -5 27 3707.48 674.972 3
 7 -5 29 591.486 606.885 1
 7 5 29 1543.34 676.319 1
 7 -5 29 919.152 665.44 3
 7 5 -29 567.572 528.076 5
 7 -5 -29 937.922 531.033 5
 7 -5 31 293.345 626.046 1
 7 5 -31 -928.595 672.015 4
 7 5 31 1567.36 748.511 1
 7 -5 31 -20.832 688.878 3
 7 5 -31 238.238 666.929 5
 7 -5 -31 1161.85 532.338 5
 7 -5 33 4622.2 703.815 1
 7 5 -33 4053.12 574.942 4
 7 5 -33 4310.99 591.181 5
 7 -5 -33 4352.96 624.634 5
 7 7 -1 4723.48 181.472 1
 7 7 1 5109.11 228.406 1
 7 -7 -1 5783.82 209.642 2
 7 -7 1 5368.26 206.219 2
 7 7 -1 5234.77 223.883 3
 7 7 1 5276.26 215.88 3
 7 -7 -1 5472.46 227.475 3
 7 -7 1 5746.68 234.926 3
 7 7 1 5006.29 214.637 5
 7 7 -1 4967.81 223.191 5
 7 7 3 57658.7 1274.58 1
 7 7 -3 56311.6 1227.81 4
 7 -7 -3 61350.9 1261.06 2
 7 -7 3 60287.6 1263.75 2
 7 7 -3 58121.9 1222.43 2
 7 7 3 59758.6 1243.3 3
 7 -7 3 60906.6 1282.63 3
 7 7 3 58222.5 1258.71 5
 7 -7 -5 3245.45 197.46 2
 7 7 5 3258.42 272.634 1
 7 -7 5 3185.36 214.823 2
 7 -7 -5 3559.42 213.836 3
 7 -7 5 3478.6 239.189 3
 7 7 5 3396.66 215.044 5
 -7 7 5 3380.19 416.791 1
 7 -7 -7 43234 1041.14 2
 7 7 -7 43445.9 1036.84 4
 7 7 7 40460.7 1089.49 1
 7 -7 7 42365.8 1050.7 2
 7 7 7 38033.3 996.558 3
 7 -7 -7 45274.2 1056.65 3
 7 -7 7 44458.2 1085.15 3
 7 7 7 39887.5 1031.95 5
 7 7 -7 43069.4 1070.61 5
 7 -7 -9 2926.06 210.62 2
 7 7 -9 2094.43 292.293 5
 7 -7 9 2349.78 259.196 2
 7 7 -9 1922.12 293.659 4
 7 -7 -9 2842.29 219.294 3
 7 -7 9 3102.25 323.908 3
 7 -7 -11 14828.4 448.09 2
 7 7 -11 14879.3 500.2 4
 7 7 11 13904.8 575.17 1
 7 -7 -11 14922.6 455.774 3
 7 -7 11 14450.6 531.056 3
 7 7 -11 14885.8 529.296 5
 7 -7 -11 15658.7 545.502 5
 -7 7 13 34031.5 1053.13 1
 7 -7 -13 35767.5 929.481 2
 7 7 -13 37318.7 949.62 4
 7 7 13 35931.2 1039.26 1
 7 -7 13 33684.1 947.65 2
 7 -7 -13 33905.5 935.214 3
 7 -7 13 35781 1010.04 3
 7 7 -13 36131.2 981.05 5
 7 -7 -13 37482.7 1018.05 5
 7 -7 -15 8691.04 363.808 2
 7 7 15 9882.93 554.357 1
 7 7 -15 9414.11 424.765 4
 7 -7 15 9526.09 434.079 2
 7 -7 -15 9699.55 383.275 3
 7 -7 15 9853.21 503.01 3
 7 7 -15 9939.91 457.312 5
 -7 7 15 9811.57 564.989 1
 7 -7 -15 11022 528.58 5
 7 -7 -17 27800.3 806.046 2
 7 7 17 29194 963.185 1
 7 7 -17 31896.7 849.312 4
 7 -7 -17 25511.7 812.108 3
 7 -7 17 32257.6 977.313 3
 -7 7 17 30107.5 948.358 1
 7 7 -17 29631.8 884.842 5
 7 -7 -17 33133.5 926.009 5
 7 -7 -19 1507.84 433.592 5
 7 -7 19 893.041 427.871 1
 7 7 -19 1485.07 379.444 4
 7 -7 -19 1040.78 266.218 2
 7 -7 -19 1016.85 293.379 3
 -7 7 19 1098.17 503.398 1
 7 7 19 1317.98 530.017 1
 7 -7 19 1613.65 509.401 3
 7 7 -19 1454.55 375.197 5
 7 -7 -21 2225.97 463.427 5
 7 -7 21 2158.13 488.686 1
 7 7 -21 2081.48 422.218 4
 -7 7 21 2450.61 558.725 1
 7 -7 -21 1852.42 283.35 2
 7 7 21 2099.91 582.932 1
 7 -7 21 2419.64 558.445 3
 7 7 -21 2347.48 420.388 5
 7 -7 -23 4349.5 528.516 5
 7 -7 -23 4084.15 419.515 4
 -7 7 23 3183.3 586.993 1
 7 7 -23 2948.54 489.91 4
 7 7 23 4202.16 637.894 1
 7 7 -23 4234.71 471.842 5
 7 -7 23 4980.74 543.323 1
 7 -7 23 3632.29 597.068 3
 7 7 25 13252.5 805.294 1
 7 -7 -25 12719.5 569.488 4
 7 -7 25 12366 788.276 3
 7 7 -25 14104.3 654.155 5
 7 -7 25 13531.4 706.034 1
 7 -7 -25 13740.6 684.912 5
 7 -7 -27 3570.33 453.716 4
 7 -7 27 3099.08 683.7 3
 7 -7 29 42.4326 602.236 1
 7 7 -29 335.966 524.198 4
 7 7 29 83.9678 682.057 1
 7 -7 29 776.453 703.997 3
 7 7 -29 205.201 512.661 5
 7 -7 -29 478.492 567.331 5
 7 -7 31 1547.51 625.307 1
 7 7 -31 2326.68 584.144 4
 7 -7 -31 840.072 488.57 4
 7 7 31 1902.38 784.843 1
 7 7 -31 1954.12 555.91 5
 7 -7 -31 2324.58 598.192 5
 7 -7 33 4006.35 688.12 1
 7 7 -33 3982.87 596.196 4
 7 -7 -33 1748.52 539.019 4
 7 7 33 4399.85 826.97 1
 7 7 -33 3124.93 574.773 5
 7 -7 33 3690.23 776.455 3
 7 -7 -33 3856.15 629.725 5
 7 9 -1 5618.06 186.928 4
 7 -9 -1 7007.33 241.366 2
 7 -9 1 6543.57 265.66 2
 7 9 -1 6565.64 253.865 1
 7 9 1 6872.7 290.973 1
 7 -9 -1 7733.19 260.07 3
 7 -9 1 6505.22 279.646 3
 7 -9 -3 29465.1 736.962 2
 7 -9 3 27429.6 736.828 2
 7 9 3 28248.9 775.835 1
 7 -9 -3 29043.3 742.092 3
 7 -9 3 28961.4 760.8 3
 7 9 3 26560.3 737.237 5
 7 -9 -5 70230.5 1380.2 2
 7 -9 5 71322.2 1388.75 2
 7 9 5 69438.8 1433.37 1
 7 -9 -5 72366.9 1383.48 3
 7 -9 5 71324.5 1411.36 3
 7 9 5 68223.9 1381.26 5
 7 9 -5 67197.4 1396.25 5
 -7 9 5 73114.4 1531.04 1
 7 -9 -7 6339.22 263.17 2
 7 9 -7 6464.46 288.172 4
 7 -9 7 5468.56 292.254 2
 7 -9 -7 6198.13 262.1 3
 7 -9 7 6556.14 330.309 3
 -7 9 7 6207.69 491.3 1
 7 9 7 5730.14 273.348 5
 7 9 -7 5544.39 295.861 5
 -7 9 9 1040.49 428.407 1
 7 9 -9 1364.28 264.601 4
 7 -9 -9 1022.81 193.966 2
 7 -9 -9 1154.01 189.653 3
 7 -9 9 912.47 278.824 3
 7 -9 9 1055.12 232.315 2
 7 9 9 819.468 367.529 1
 7 9 -9 1128.98 273.131 5
 7 -9 -11 4113.71 263.549 2
 7 9 -11 4846.98 328.952 4
 7 -9 11 4786.02 364.273 3
 7 9 11 4697.66 459.125 1
 7 -9 11 4679.46 296.595 2
 7 -9 -11 4378.57 263.908 3
 7 9 -11 4173.78 329.075 5
 7 -9 -13 18098.1 567.599 2
 7 9 -13 19551.9 601.511 4
 7 9 13 19637.1 725.086 1
 7 -9 -13 18835.9 574.059 3
 7 -9 13 18374.6 653.018 3
 7 9 -13 18100.9 615.738 5
 7 -9 -15 41030.8 1130.95 2
 7 9 -15 47783.1 1178.05 4
 7 9 15 45660.8 1276.29 1
 7 -9 -15 42401.8 1140.08 3
 7 -9 15 47672.5 1258.24 3
 7 9 -15 43630.9 1193.65 5
 7 -9 -15 48904.2 1252.12 5
 -7 9 15 46506.2 1280.28 1
 7 -9 -17 14052.6 483.991 2
 7 9 -17 14417.3 554.532 4
 7 9 17 14457.6 697.584 1
 7 -9 -17 13929 491.353 3
 7 -9 17 15385.5 681.751 3
 7 9 -17 14392.3 570.518 5
 -7 9 17 14193.2 688.844 1
 7 -9 -17 16063 655.434 5
 7 -9 -19 2091.36 482.283 5
 7 9 -19 1611.41 392.659 4
 7 -9 -19 1863 288.062 2
 7 -9 -19 1930.02 297.85 3
 7 9 19 1855.55 550.963 1
 -7 9 19 1868.59 554.748 1
 7 -9 19 1823.98 386.971 2
 7 -9 19 1964.65 524.752 3
 7 9 -19 1816.39 398.229 5
 7 -9 -21 557.456 487.254 5
 7 9 -21 265.07 419.503 4
 7 -9 -21 171.165 296.253 2
 7 -9 -21 788.504 307.715 3
 -7 9 21 -18.8743 571.126 1
 7 9 21 699.525 589.409 1
 7 -9 21 609.988 411.285 2
 7 9 -21 419.25 399.403 5
 7 -9 21 451.675 585.352 3
 7 9 23 8663.69 724.306 1
 7 -9 -23 8439.15 481.287 4
 7 -9 23 9110.48 544.365 2
 7 -9 23 8236.58 673.719 3
 -7 9 23 8442.15 683.09 1
 7 9 -23 8776.04 557.163 5
 7 -9 -23 9965.31 626.214 5
 7 -9 -25 4964.68 452.799 4
 -7 9 25 4517.64 651.292 1
 7 -9 25 4839.06 506.165 2
 7 9 25 4687.6 701.03 1
 7 9 -25 6238.91 536.127 5
 7 -9 25 4909.35 669.802 3
 7 -9 -25 5542.81 575.914 5
 7 -9 -27 5903.52 476.946 4
 7 -9 27 5726.79 723.963 3
 7 -9 -29 -263.967 564.01 5
 7 9 -29 372.082 544.548 4
 7 9 29 -26.2462 711.622 1
 7 9 -29 119.513 492.883 5
 7 -9 -31 589.904 591.299 5
 7 9 -31 1493.82 566.615 4
 7 -9 -31 468.147 485.381 4
 7 9 31 1159.08 800.735 1
 7 9 -31 574.525 525.102 5
 7 -9 31 995.924 739.071 3
 7 -11 -1 2826.17 209.982 2
 7 -11 1 2602.39 213.411 2
 7 11 1 3102.91 315.463 1
 7 11 -1 2540.73 277.499 1
 7 -11 -1 2938.9 219.599 3
 7 -11 1 2681.91 228.043 3
 7 11 1 2843.03 239.206 5
 7 11 -1 2858.87 239.406 5
 7 11 -3 12878.2 379.581 4
 7 -11 -3 13161.6 389.744 2
 7 -11 3 10684.9 390.522 2
 7 11 3 11380.9 402.719 5
 7 11 3 11601.6 475.068 1
 7 -11 -3 12277 389.32 3
 7 -11 3 12616.3 422.846 3
 7 11 -3 11814.6 410.119 5
 7 11 -5 32323.7 785.86 4
 7 -11 -5 31127.4 794.953 2
 7 -11 5 30710.3 801.065 2
 7 11 5 29641.9 864.276 1
 7 -11 -5 30917.7 788.288 3
 7 -11 5 28066.8 815.693 3
 7 11 5 27669.7 801.167 5
 7 11 -5 30909.1 814.748 5
 -7 11 5 27983.1 945.003 1
 7 11 -7 31902 831.514 4
 7 -11 -7 31921.1 838.386 2
 7 -11 7 32893.5 850.37 2
 7 -11 -7 32917.4 833.171 3
 7 -11 7 31832.7 876.159 3
 -7 11 7 32807.5 1004.81 1
 7 11 7 30341.2 841.201 5
 7 11 -7 30840.6 862.199 5
 -7 11 9 1675.91 462.979 1
 7 11 -9 1764.75 269.041 4
 7 -11 -9 1602.5 224.706 2
 7 -11 -9 1730.73 210.626 3
 7 -11 9 483.772 248.891 2
 7 -11 9 1518.69 290.597 3
 7 11 -9 1672.27 272.595 5
 7 11 9 1735.3 415.587 1
 7 -11 -11 2654.78 241.376 2
 7 11 -11 3188.97 311.416 4
 7 -11 -11 2839.78 229.868 3
 7 -11 11 3217.31 351.371 3
 7 11 -11 2610.88 312.276 5
 7 11 11 3520.21 490.701 1
 7 -11 -13 23655 675.534 2
 7 11 -13 23587.3 701.535 4
 7 11 13 25579.9 871.577 1
 7 -11 -13 23492.7 667.374 3
 7 -11 13 22275.4 760.587 3
 7 11 -13 24271.2 723.229 5
 7 -11 -15 35265.5 971.567 2
 7 11 -15 38589.9 1006.92 4
 7 11 15 42614.7 1179.83 1
 7 -11 -15 33235.9 961.113 3
 7 -11 15 38227.6 1089.4 3
 7 11 -15 39026.6 1030.92 5
 7 -11 -17 12201.9 464.717 2
 7 11 -17 13891.6 548.614 4
 7 11 17 15194.1 759.127 1
 7 -11 17 14148.5 559.913 2
 7 -11 -17 13102.5 474.535 3
 7 -11 17 15222.7 672.848 3
 7 11 -17 13750.8 562.656 5
 -7 11 17 13667.8 702.928 1
 7 -11 -17 15737.3 653.865 5
 7 -11 -19 2368.11 505.459 5
 7 11 -19 2708.02 425.698 4
 7 -11 -19 2016.24 325.271 3
 7 11 19 2633.64 594.321 1
 7 -11 19 2151.28 394.171 2
 -7 11 19 2532.44 609.85 1
 7 11 -19 2446.49 403.322 5
 7 -11 19 2663.81 552.191 3
 7 -11 -21 2617.85 548.462 5
 7 11 -21 610.265 449.186 4
 7 -11 -21 121.035 301.872 2
 7 -11 -21 1684.06 317.145 3
 -7 11 21 689.711 608.523 1
 7 11 21 2036.4 618.238 1
 7 -11 21 2196.2 419.933 2
 7 11 -21 1177.37 422.457 5
 7 -11 21 2154.24 579.118 3
 7 -11 -23 5371.59 368.637 2
 7 11 23 6013.84 688.052 1
 7 -11 23 5887.37 485.019 2
 7 -11 23 6054 682.787 3
 7 -11 -23 5336.91 371.488 3
 -7 11 23 6404.8 666.81 1
 7 11 -23 6066.98 491.477 5
 7 -11 -23 6956.36 616.428 5
 7 11 25 9306.03 777.899 1
 7 -11 -25 9482.02 531.137 4
 -7 11 25 9810.13 748.798 1
 7 -11 25 9590.39 744.938 3
 7 -11 -27 1230.19 594.817 5
 -7 11 27 3185.85 686.44 1
 7 11 -27 3381.04 527.942 4
 7 -11 -27 229.264 450.237 4
 7 -11 27 2415.58 520.966 2
 7 11 -27 2824.24 491.275 5
 7 -11 -29 52.0624 591.28 5
 7 11 -29 -187.799 582.042 4
 7 11 29 727.763 737.475 1
 7 -11 29 898.281 532.636 2
 7 11 -29 37.3227 501.467 5
 7 -11 29 -10.1923 694.912 3
 7 -11 -31 305.594 622.081 5
 7 11 -31 809.784 579.914 4
 7 -11 -31 108.103 473.172 4
 7 11 31 658.786 801.148 1
 7 -11 31 888.483 573.858 2
 7 11 -31 154.595 511.693 5
 7 -11 31 684.275 744.011 3
 7 13 1 1216.48 186.776 4
 7 13 -1 1311.4 206.628 4
 7 13 1 1486.83 357.662 1
 7 13 -1 1562.91 245.418 5
 7 -13 -1 1206.1 198.836 2
 7 -13 1 1324.3 208.695 2
 7 -13 -1 1107.64 198.623 3
 7 -13 1 977.552 202.994 3
 7 13 1 1298.14 245.625 5
 7 13 3 11235.2 347.466 4
 7 13 -3 12299 391.352 4
 -7 13 3 10463.4 631.646 1
 7 -13 -3 12487.5 396.726 2
 7 -13 3 11355.3 401.052 2
 7 13 3 11304.8 513.774 1
 7 -13 -3 12218.1 382.005 3
 7 -13 3 11466.1 411.777 3
 7 13 3 11182.9 415.946 5
 7 13 -3 11368.3 418.261 5
 7 13 5 23207.1 616.094 4
 7 -13 -5 25048.6 667.741 2
 7 -13 5 23148.1 666.218 2
 7 -13 -5 24089 649.578 3
 7 -13 5 24001.3 692.017 3
 7 13 5 23832.6 691.432 5
 7 13 -5 22905.6 683.59 5
 -7 13 5 22111.6 846.7 1
 7 13 7 22683.1 606.18 4
 7 13 -7 24048.5 649.352 4
 7 -13 -7 23344.9 650.03 2
 7 -13 -7 22711.2 628.333 3
 7 -13 7 21144.2 679.051 3
 -7 13 7 23362.3 852.289 1
 7 13 7 22142.2 660.769 5
 7 13 -7 22060.2 667.08 5
 7 13 9 1414.37 456.117 1
 -7 13 9 1666.81 509.058 1
 7 13 -9 1091.73 293.579 4
 7 -13 -9 1324.07 228.836 2
 7 -13 -9 1526.95 209.446 3
 7 -13 9 203.727 260.198 2
 7 -13 9 1231.92 291.604 3
 7 13 -9 990.798 278.96 5
 7 -13 -11 3424.55 276.741 2
 7 13 -11 4142.66 350.384 4
 7 -13 11 3254.89 307.766 2
 7 -13 -11 3611.58 243.913 3
 7 -13 11 3197.48 358.815 3
 7 13 -11 3218.98 325.517 5
 7 13 11 3478.26 526.021 1
 7 -13 -13 22005.7 655.656 2
 7 13 -13 24822.3 715.8 4
 7 -13 13 23181.1 693.657 2
 7 13 13 25915.9 897.792 1
 7 -13 -13 21117.3 640.719 3
 7 -13 13 23450.7 761.65 3
 7 13 -13 20196.1 686.106 5
 -7 13 15 12534.2 744.779 1
 7 13 -15 15853.3 586.348 4
 7 -13 15 13506.7 541.94 2
 7 13 15 16749 778.965 1
 7 -13 -15 14515.2 489.18 3
 7 -13 15 15574 639.36 3
 7 13 -15 13406.5 557.029 5
 7 13 -17 13420.5 583.821 4
 7 13 17 14325.8 782.442 1
 7 -13 17 12728.2 540.867 2
 7 -13 -17 11446.7 444.326 3
 7 -13 17 12284.8 636.047 3
 7 13 -17 11450.1 543.429 5
 -7 13 17 14105.8 734.582 1
 7 -13 -19 845.624 506.349 5
 7 13 -19 1057.16 465.741 4
 7 -13 -19 74.17 294.543 2
 7 -13 -19 669.533 296.211 3
 7 -13 19 253.169 380.963 2
 7 13 19 1054.29 641.792 1
 7 13 -19 756.319 393.393 5
 7 -13 19 991.818 538.77 3
 -7 13 19 1314.58 606.978 1
 7 -13 -21 1590.29 547.367 5
 7 13 -21 1401.68 473.786 4
 7 -13 -21 1297.39 322.466 2
 7 -13 -21 1375.68 309.563 3
 -7 13 21 1448.68 627.946 1
 7 13 21 950.751 674.905 1
 7 -13 21 2165.9 434.42 2
 7 13 -21 969.218 414.304 5
 7 -13 21 877.011 577.135 3
 7 -13 -23 7317.63 420.424 2
 7 13 23 8617.62 764.472 1
 7 -13 23 6658.87 545.266 2
 7 -13 -23 6840.14 417.017 3
 -7 13 23 8253.66 718.552 1
 7 -13 23 7245.43 693.961 3
 7 -13 -23 8489.34 663.046 5
 -7 13 25 6781.54 724.665 1
 7 -13 -27 2153.2 672.118 5
 -7 13 27 3236.38 715.335 1
 7 13 -27 3994.72 537.636 4
 7 13 27 3395.3 744.911 1
 7 -13 27 3263.47 528.123 2
 7 13 -27 3716.39 505.337 5
 7 -13 27 3086.74 702.378 3
 7 -13 -29 207.794 633.963 5
 7 13 -29 244.045 543.681 4
 7 13 29 230.552 767.207 1
 7 -13 29 27.3032 525.983 2
 7 13 -29 252.401 489.832 5
 7 -13 29 477.172 698.266 3
 7 15 1 1974.54 223.47 4
 7 15 -1 1926.15 237.34 4
 7 -15 -1 1950.51 231.057 2
 7 -15 1 1990.04 234.689 2
 7 15 -1 1549.73 275.399 5
 7 -15 -1 2133.52 217.173 3
 7 -15 1 1885.43 220.96 3
 7 15 1 2157.3 280.98 5
 -7 15 3 13068.5 711.743 1
 7 15 3 14179.3 426.879 4
 7 15 -3 14589.1 446.202 4
 7 -15 -3 14084.8 455.387 2
 7 -15 3 13205.3 454.372 2
 7 -15 -3 13692.8 432.752 3
 7 -15 3 13650.5 463.151 3
 7 15 3 13839.9 482.849 5
 7 15 -3 13415.1 481.405 5
 7 15 5 24133.9 631.867 4
 7 15 -5 24463.1 660.82 4
 7 -15 -5 24004.5 665.504 2
 7 -15 5 21444.8 666.355 2
 7 -15 -5 23363.3 642.382 3
 7 15 5 25864.3 821.777 1
 7 -15 5 23006 685.685 3
 7 15 5 22852.5 693.831 5
 7 15 -5 22421.9 677.988 5
 -7 15 5 21659.7 871.324 1
 7 15 7 6498.56 317.668 4
 7 15 -7 6181.47 347.098 4
 7 -15 -7 5981.29 315.822 2
 7 -15 7 5821.96 327.449 2
 7 -15 -7 5985.16 278.478 3
 7 15 7 6683.06 537.238 1
 7 15 -7 5487.18 341.201 5
 -7 15 7 5193.55 583.395 1
 7 -15 7 5791.34 348.161 3
 7 15 7 5759.32 357.32 5
 7 15 -9 2656.33 326.219 4
 7 -15 -9 2446.76 266.001 2
 7 15 9 2765.27 546.628 1
 -7 15 9 1893.03 541.166 1
 7 -15 -9 2202.93 235.845 3
 7 -15 9 2388.56 295.85 2
 7 -15 9 1915.28 319.357 3
 7 15 -9 2118.5 307.094 5
 7 15 11 3850.91 661.431 1
 7 -15 -11 3540.97 296.381 2
 7 15 -11 3607.71 364.846 4
 7 -15 11 3203.85 333.782 2
 7 -15 -11 3506.2 257.696 3
 7 -15 11 3258.73 383.354 3
 7 15 -11 2609.2 333.276 5
 -7 15 11 2596.93 598.182 1
 7 15 -13 10265.7 484.65 4
 -7 15 13 7286.15 665.086 1
 7 -15 13 9558.52 452.786 2
 7 15 13 11471.2 706.597 1
 7 -15 -13 9527.76 378.949 3
 7 -15 13 9484.44 524.892 3
 7 15 -13 8742.38 448.82 5
 7 15 -15 11711.6 510.066 4
 7 -15 15 11939.4 512.067 2
 7 15 15 12103.3 737.562 1
 7 -15 15 11301.7 589.702 3
 7 15 -15 9712.63 487.96 5
 7 15 -17 5951.75 450.265 4
 -7 15 17 5214.71 649.649 1
 7 -15 17 5491.14 424.347 2
 7 -15 -17 4358.73 319.768 3
 7 -15 17 4779.59 522.15 3
 7 15 -17 4581.65 417.395 5
 7 15 17 5831.97 695.554 1
 -7 15 19 2247.48 625.584 1
 7 15 -19 1563.77 434.763 4
 7 -15 -19 1644 308.801 2
 7 -15 -19 1743.88 301.805 3
 7 -15 19 2109.53 410.679 2
 7 15 -19 1994.2 415.594 5
 7 15 19 1363.47 696.06 1
 7 -15 19 2418.64 553.907 3
 7 15 -21 1428.39 449.992 4
 7 -15 -21 1654.41 337.096 2
 7 -15 -21 1330.37 334.952 3
 7 -15 21 1304.96 431.423 2
 -7 15 21 1881.35 655.938 1
 7 15 21 2091.62 725.173 1
 7 15 -21 1404.23 433.995 5
 7 -15 21 1491.81 584.438 3
 7 -15 -23 5777.15 404.925 2
 7 -15 -23 5686.5 395.858 3
 -7 15 23 6962.29 760.313 1
 7 -15 -25 5702.93 415.522 2
 7 15 -25 6795.75 549.917 4
 7 -15 25 6580.83 542.778 2
 7 -15 -25 5174.45 400.421 3
 -7 15 25 5496.64 723.89 1
 7 15 -25 5052.2 516.452 5
 7 -15 25 5459.29 715.107 3
 7 -15 -27 1899.97 684.152 5
 7 15 -27 3503.38 577.158 4
 7 -15 27 3910.26 754.201 3
 7 15 27 4441.42 798.58 1
 7 -15 27 3130.79 541.064 2
 7 15 -27 3070.17 505.184 5
 7 -15 -29 113.294 656.231 5
 -7 15 29 133.448 707.635 1
 7 15 -29 -64.6407 580.525 4
 7 -15 -29 -208.592 484.587 4
 7 15 29 92.8559 771.875 1
 7 -15 29 546.721 562.646 2
 7 15 -29 -303.697 504.119 5
 7 -15 29 397.545 730.751 3
 7 17 1 590.692 247.156 4
 7 17 -1 679.236 247.674 4
 7 -17 -1 672.361 236.882 2
 7 -17 1 855.79 242.436 2
 7 -17 -1 431.592 220.829 3
 7 -17 1 434.241 222.733 3
 7 17 1 676.391 290.079 5
 7 17 -1 716.175 289.677 5
 7 17 3 12451.8 414.753 4
 7 17 -3 12859.2 433.269 4
 7 -17 -3 11612.3 442.816 2
 7 -17 3 11779.4 443.774 2
 7 -17 -3 12567.4 421.689 3
 7 -17 3 12468.8 449.31 3
 7 17 3 11866.3 475.453 5
 7 17 -3 11590.6 459.095 5
 -7 17 3 11444 702.417 1
 7 17 -5 8294 381.42 4
 7 -17 -5 8420.95 366.645 2
 7 -17 5 7491.1 375.09 2
 7 17 -5 8272.53 400.843 5
 7 -17 -5 8996.75 337.143 3
 7 17 5 9342.7 646.339 1
 7 -17 5 8071.68 385.436 3
 -7 17 5 7859.22 663.115 1
 7 17 7 10811.8 430.19 4
 7 17 -7 12696.6 461 4
 7 17 -7 10547.2 455.649 5
 7 -17 7 10368.4 444.282 2
 7 -17 -7 12005.9 398.573 3
 7 17 7 13664.4 702.426 1
 -7 17 7 12124.2 702.779 1
 7 -17 7 11109.9 466.997 3
 7 17 7 10349.7 474.358 5
 -7 17 9 452.805 565.229 1
 7 17 9 1266.86 572.245 1
 7 17 -9 344.813 319.144 4
 7 -17 -9 -24.8608 262.696 2
 7 -17 -9 540.457 224.78 3
 7 -17 9 489.451 297.09 2
 7 -17 9 834.761 325.877 3
 7 17 -9 677.966 311.586 5
 7 17 11 3259.56 627.32 1
 7 17 -11 2226.08 363.505 4
 7 -17 -11 2377.44 256.156 3
 7 -17 11 1907.88 341.069 2
 7 17 -11 2183.11 337.274 5
 7 -17 11 2151.9 379.395 3
 -7 17 11 2315.45 618.465 1
 7 17 -13 4914.81 411.368 4
 7 -17 13 4540.48 397.89 2
 7 -17 -13 3842.82 287.644 3
 7 -17 13 4131.46 450.885 3
 7 17 -13 4459.64 387.051 5
 7 17 -15 8094.71 484.424 4
 7 -17 15 8155.68 464.927 2
 7 17 15 9173.98 756.402 1
 7 -17 -15 7991.48 371.549 3
 7 -17 15 7300.52 518.128 3
 7 17 -15 6944.22 455.132 5
 7 -17 -17 6291.38 391.937 2
 7 17 -17 7399.95 489.492 4
 7 -17 17 6436.84 468.111 2
 7 17 17 7391.89 746.622 1
 7 -17 -17 6480.34 355.399 3
 7 -17 17 6412.22 551.566 3
 7 17 -17 6395.2 459.294 5
 -7 17 19 572.622 612.153 1
 7 17 -19 745.95 456.824 4
 7 -17 -19 33.7667 312.699 2
 7 -17 -19 480.566 281.053 3
 7 17 -19 301.924 380.685 5
 7 -17 19 326.796 406.929 2
 7 -17 19 323.466 495.087 3
 7 17 19 1152.63 699.646 1
 7 -17 -21 1436.74 347.345 2
 7 -17 -21 944.484 315.575 3
 7 17 21 785.204 758.488 1
 -7 17 21 1630.82 656.866 1
 7 17 -23 4564.72 523.703 4
 7 -17 -23 3424.73 367.906 3
 7 -17 -23 3267.66 393.434 2
 7 -17 23 3917.93 493.406 2
 7 17 -23 3214.13 465.976 5
 7 -17 23 3351.23 659.042 3
 7 17 -25 5936.37 571.988 4
 7 -17 25 6094.34 559.026 2
 7 17 -25 6000.51 522.826 5
 7 17 25 6697.62 911.84 1
 7 -17 25 5546.03 737.074 3
 7 -17 -27 767.709 642.594 5
 7 17 -27 2013.82 597.852 4
 -7 17 27 1700.01 718.699 1
 7 -17 27 1504.1 548.129 2
 7 17 -27 1290.03 546.18 5
 7 -17 27 2338.63 752.219 3
 7 19 1 1346.45 286.729 4
 7 19 -1 1513.21 296.416 4
 7 19 -1 1488.27 318.752 5
 7 -19 -1 120.458 274.424 2
 7 -19 1 1084.57 273.613 2
 7 -19 1 1446.34 257.522 3
 7 19 1 1312.28 325.124 5
 7 -19 -1 1635.23 254.016 3
 -7 19 1 1587.16 633.038 1
 7 19 3 4234.77 316.391 4
 7 19 -3 3298.14 331.681 4
 -7 19 3 3596.27 623.836 1
 7 19 -3 4456.37 373.367 5
 7 -19 -3 4802.09 291.025 3
 7 -19 3 4659.81 324.91 3
 7 19 3 4642.82 377.604 5
 7 19 5 15919.5 524.443 4
 7 19 -5 13726.6 542.838 4
 7 -19 5 16436.5 558.737 2
 7 19 -5 15948.2 573.804 5
 7 -19 -5 17494.8 511.213 3
 7 -19 5 16422.6 558.919 3
 7 19 5 16393.8 582.898 5
 -7 19 5 14612.8 822.277 1
 7 19 7 4789.39 357.476 4
 7 -19 7 4591.86 361.096 2
 7 19 7 4829.53 642.046 1
 7 19 7 4999.05 398.977 5
 7 -19 -7 5595.89 289.357 3
 7 -19 7 5083.33 384.396 3
 7 19 -7 4644.5 376.45 5
 -7 19 9 202.98 606.18 1
 7 19 -9 938.406 343.88 4
 7 19 9 1416.99 636.801 1
 7 -19 -9 30.7782 289.77 2
 7 -19 -9 845.253 240.851 3
 7 -19 9 587.203 324.975 2
 7 19 -9 810.861 321.851 5
 7 -19 9 504.296 347.109 3
 7 19 11 -15.6073 647.589 1
 7 19 -11 138.986 354.088 4
 7 -19 -11 -7.9229 291.936 2
 7 -19 -11 566.633 247.674 3
 7 -19 11 344.101 343.248 2
 7 19 -11 388.278 329.034 5
 7 -19 11 425.06 365.236 3
 -7 19 11 162.391 628.224 1
 7 19 -13 6587.01 448.548 4
 7 -19 -13 6082 391.559 2
 7 -19 13 6445.1 450.202 2
 7 -19 -13 7064.14 332.458 3
 7 -19 13 5959.82 496.298 3
 7 19 -13 6070.15 421.503 5
 7 -19 -15 8106.09 426.444 2
 7 19 -15 8087.86 495.173 4
 7 -19 15 7602.52 489.052 2
 7 -19 -15 8287.99 383.51 3
 7 -19 15 8447.19 567.301 3
 7 19 -15 7618.06 469.296 5
 7 19 17 6268.5 807.651 1
 -7 19 17 5600.98 675.356 1
 7 -19 17 5223.21 467.59 2
 7 -19 -17 5975.98 357.305 3
 7 19 19 172.208 736.899 1
 -7 19 19 522.155 628.189 1
 7 -19 -19 80.2273 313.647 2
 7 -19 -19 589.562 298.941 3
 7 19 -21 577.256 479.682 4
 7 -19 -21 652.871 340.794 2
 7 -19 -21 231.117 315.401 3
 7 -19 21 531.613 468.742 2
 7 19 -21 175.616 434.952 5
 7 -19 21 566.536 569.982 3
 7 19 -23 4967.28 544.336 4
 7 -19 -23 4124.08 385.831 3
 7 -19 23 3830.92 521.978 2
 -7 19 23 3379.2 718.353 1
 7 19 -23 3398.88 479.379 5
 7 -19 23 4145.16 664.173 3
 7 19 23 4888.41 858.355 1
 7 19 -25 2873.59 592.612 4
 7 -19 25 3279.73 554.409 2
 -7 19 25 3371.55 756.146 1
 7 19 -25 2663.86 488.983 5
 7 -19 25 2940.15 723.131 3
 7 21 1 415.715 303.883 4
 7 21 -1 372.168 320.247 4
 7 -21 -1 66.0969 293.512 2
 7 -21 1 158.781 301.724 2
 -7 21 1 321.283 649.808 1
 7 -21 -1 856.247 260.918 3
 7 21 1 899.621 336.396 5
 7 21 -1 661.872 341.884 5
 7 -21 1 943.194 262.066 3
 7 -21 -3 5779.11 319.992 3
 -7 21 3 5105.24 676.019 1
 7 -21 3 4980.93 409.095 3
 7 21 3 5517.15 427.114 5
 7 21 -3 6043.93 406.149 5
 7 21 5 7260.86 441.501 5
 7 -21 -5 7344.32 337.627 3
 7 21 -5 7435 436.17 5
 7 21 7 6550.52 398.38 4
 7 -21 -7 5978.37 406.946 2
 7 -21 -7 7019.64 327.152 3
 7 21 7 6779.36 453.418 5
 7 21 -7 6552.08 416.403 5
 -7 21 9 110.464 609.183 1
 7 21 -9 818.84 359.099 4
 7 21 9 159.157 684.371 1
 7 -21 -9 38.3119 305.837 2
 7 -21 -9 454.158 241.829 3
 7 -21 9 393.336 341.465 2
 7 21 -9 193.173 337.781 5
 7 -21 9 416.032 361.761 3
 7 21 -11 975.049 386.136 4
 7 21 11 1756.2 750.349 1
 7 -21 -11 1211.01 315.793 2
 7 -21 -11 1040.58 259.882 3
 7 -21 11 528.146 362.409 2
 7 21 -11 530.737 349.533 5
 7 -21 11 591.209 386.316 3
 -7 21 11 -129.297 624.566 1
 7 21 -13 4021.94 426.573 4
 7 -21 -13 123.574 349.812 2
 7 21 13 5824.22 850.991 1
 7 -21 13 3483.96 408.966 2
 7 21 -13 3147.57 386.933 5
 7 -21 -13 3384.46 286.881 3
 -7 21 13 646.574 637.544 1
 7 -21 13 3082.87 452.576 3
 7 -21 15 8614.08 520.407 2
 7 -21 -15 9288.99 403.192 3
 7 -21 -17 3340.54 379.923 2
 7 21 -17 2853.32 423.273 5
 7 -21 17 3672.44 539.471 3
 7 21 -19 -13.5945 468.266 4
 7 -21 -19 492.381 331.849 2
 7 -21 -19 203.588 296.228 3
 7 -21 19 -602.547 544.251 2
 7 21 -19 499.494 427.333 5
 -7 21 21 808.182 678.9 1
 7 21 -21 707.458 487.489 4
 7 -21 21 -1389.46 563.07 2
 7 21 -21 803.927 440.442 5
 7 21 21 9.86779 787.048 1
 7 21 -23 2114.36 539.247 4
 7 -21 23 941.131 531.151 2
 -7 21 23 1136.61 718.535 1
 7 21 -23 1694.84 480.718 5
 7 -21 23 1476.42 622.911 3
 7 21 23 2946.09 844.816 1
 7 23 1 -5.97544 345.192 4
 7 23 -1 2.94698 351.022 4
 -7 23 -1 1125.12 701.004 1
 7 -23 -1 929.385 376.544 2
 7 -23 1 888.441 330.141 2
 7 -23 1 553.737 280.926 3
 7 23 1 556.332 384.793 5
 7 23 -1 1056.26 374.365 5
 7 -23 -3 4416.26 375.486 2
 7 -23 3 4359.45 376.773 2
 -7 23 3 4008.17 714.403 1
 7 -23 -3 4771.77 322.123 3
 7 -23 3 4735.68 358.072 3
 7 23 3 4717.98 424.27 5
 7 23 -3 4647.51 413.747 5
 7 23 -5 6286.01 437.529 4
 7 -23 -5 6042.04 409.959 2
 7 -23 5 7718.78 425.986 2
 7 -23 -5 6796.64 347.526 3
 7 -23 5 7031.63 401.904 3
 -7 23 5 5397.61 710.302 1
 7 23 5 5802.03 440.931 5
 7 23 -5 6330.75 448.948 5
 7 23 7 43.4677 370.191 4
 7 23 -7 1777.65 376.85 4
 -7 23 7 130.853 645.198 1
 7 -23 -7 227.658 346.053 2
 7 -23 -7 2175.72 271.818 3
 7 -23 7 2353.46 356.626 2
 7 23 7 1823.58 404.784 5
 7 -23 7 2372.55 349.73 3
 7 23 -7 1379.85 373.638 5
 7 23 -9 479.074 380.018 4
 7 -23 -9 -23.1779 334.369 2
 7 -23 -9 410.189 254.03 3
 7 -23 9 207.509 343.961 2
 7 23 11 -57.1463 771.251 1
 7 -23 -11 4.7028 341.993 2
 7 -23 -11 193.586 264.66 3
 7 -23 11 104.54 375.046 2
 7 -23 -13 4209.51 386.693 2
 7 -23 -13 3788.39 306.318 3
 7 -23 -15 5635.65 419.092 2
 7 23 15 6102.79 856.548 1
 7 23 -15 4143.83 432.136 5
 7 -23 -15 6189.3 357.882 3
 7 -23 15 6004.2 538.678 3
 -7 -23 17 2732.12 1018.97 3
 7 23 -17 133.814 481.666 4
 -7 23 17 -49.3883 700.487 1
 7 -23 -17 1821.77 372.849 2
 7 -23 -17 2159.76 313.224 3
 7 -23 17 1999.12 496.355 2
 7 23 -17 1913.87 418.045 5
 7 -23 17 2368.79 544.878 3
 7 23 19 -401.795 853.075 1
 -7 23 19 40.956 683.114 1
 7 23 -19 395.643 480.249 4
 7 -23 19 660.057 489.922 2
 7 23 -19 159.27 419.101 5
 7 -23 19 392.153 549.32 3
 -7 -23 21 283.983 1111.38 3
 -7 23 21 66.0969 692.177 1
 7 23 21 619.597 829.779 1
 7 23 -21 228.618 500.368 4
 7 -23 21 -71.1431 496.607 2
 7 23 -21 -331.018 438.96 5
 7 -23 21 -488.58 563.536 3
 7 -25 -1 422.972 343.926 2
 7 -25 1 317.026 336.755 2
 7 -25 -1 548.199 287.68 3
 7 -25 1 412.648 293.524 3
 7 -25 -3 2580.86 372.223 2
 7 -25 3 2851.47 378.731 2
 7 -25 -3 2742.31 312.796 3
 7 -25 3 2922.3 339.035 3
 7 -25 -5 2717.99 380.588 2
 7 -25 -5 2992.71 296.575 3
 7 -25 5 2093.29 371.499 2
 7 -25 -7 1754.51 366.121 2
 7 -25 -7 2241.81 286.317 3
 7 -25 7 1867 378.314 2
 -7 25 9 47.3159 662.708 1
 7 25 -9 95.1362 404.793 4
 7 -25 -9 421.838 358.367 2
 7 -25 -9 27.3248 265.147 3
 7 25 -9 421.898 388.491 5
 7 -25 9 528.98 358.431 3
 7 25 -11 -3.89018 418.767 4
 7 -25 -11 365.011 368.173 2
 7 -25 -11 625.674 288.549 3
 7 25 -11 594.8 395.698 5
 -7 25 11 8.06507 666.202 1
 7 -25 11 878.914 403.192 3
 7 25 -13 20.4246 439.135 4
 7 25 13 2049.75 829.074 1
 7 -25 -13 1897.21 390.437 2
 7 -25 -13 2110.18 302.511 3
 -7 25 13 197.786 671.562 1
 7 -25 13 2392.97 429.043 2
 7 25 -13 1819.19 410.307 5
 7 -25 13 1552.71 435.162 3
 7 25 -15 8.56531 459.747 4
 -7 25 15 411.707 686.319 1
 7 -25 15 1387.36 441.473 2
 7 25 -15 1709.08 418.279 5
 7 -25 15 1723.31 474.027 3
 7 25 17 3320.69 881.754 1
 7 25 -17 1934.83 483.332 4
 -7 25 17 243.969 725.911 1
 7 -25 17 1796.83 469.129 2
 7 25 -17 1387.98 433.166 5
 7 -25 17 2498.53 514.14 3
 7 27 1 146.755 379.573 4
 7 27 -1 71.125 386.009 4
 -7 27 1 95.0708 723.8 1
 7 27 1 4.80726 403.137 5
 7 27 -1 470.599 405.684 5
 -7 27 -1 -68.7474 709.265 1
 7 27 3 -46.1129 427.335 4
 7 27 -3 217.23 393.275 4
 -7 27 -3 171.603 774.645 1
 7 27 3 1570.26 410.219 5
 7 27 -3 977.406 397.845 5
 -7 27 3 -92.4292 700.918 1
 7 27 5 182.488 405.597 4
 7 27 -5 1916.8 412.734 4
 -7 27 -5 1159.02 774.028 1
 -7 27 5 148.812 718.52 1
 7 27 5 1783.79 429.868 5
 7 -27 5 1784.63 370.417 3
 7 27 -5 2228.57 411.639 5
 7 27 -7 1614.97 447.452 4
 7 27 -7 1106.77 417.006 5
 7 -27 7 2014.59 371.102 3
 7 27 -9 -60.5603 438.276 4
 7 -27 9 347.724 402.421 2
 7 27 -9 378.868 409.62 5
 7 -27 9 -4.96759 368.962 3
 -7 27 9 -56.1964 692.962 1
 7 27 -11 12.5418 440.972 4
 7 -27 11 79.0004 416.239 2
 7 -27 11 74.1109 401.817 3
 -7 27 11 -16.3752 689.986 1
 7 27 -11 39.7307 406.086 5
 7 27 -13 99.7932 462.74 4
 -7 27 13 89.2308 678.876 1
 7 -27 13 871.217 418.388 2
 7 27 -13 1036.97 417.659 5
 7 -27 13 1496.6 454.032 3
 7 29 1 -110.685 408.135 4
 7 29 -1 72.2359 400.494 4
 -7 29 -1 -135.624 760.726 1
 7 -29 1 126.702 387.007 2
 7 -29 -1 -16.2705 312.719 3
 7 -29 1 120.822 321.682 3
 7 29 1 -162.973 411.36 5
 7 29 -1 25.1276 417.629 5
 -7 29 1 -35.3285 734.892 1
 7 29 3 -3.89751 429.891 4
 7 29 -3 135.829 426.897 4
 7 -29 3 1160.03 409.61 2
 -7 29 3 34.1391 720.08 1
 7 -29 -3 1047.44 303.654 3
 7 29 3 824.433 420.67 5
 7 -29 3 1220.32 348.703 3
 7 29 -3 1116.97 431.984 5
 -7 29 -3 -17.6436 761.954 1
 7 29 5 191.906 428.158 4
 7 29 -5 1012.39 419.804 4
 -7 29 5 58.5515 711.014 1
 7 -29 5 998.767 419.864 2
 7 -29 -5 1401.25 311.001 3
 7 29 5 1940.07 440.305 5
 7 -29 5 964.515 374.519 3
 7 29 -5 1267.21 414.958 5
 -7 29 -5 113.112 799.51 1
 -7 29 7 171.876 706.959 1
 7 29 -7 -39.3024 420.217 4
 7 -29 7 1132.49 437.129 2
 -7 29 -7 9.65308 825.858 1
 7 29 -7 427.948 424.459 5
 7 -29 7 909.483 374.793 3
 8 0 0 170278 4019.31 2
 8 0 0 175869 4033.36 5
 8 0 -2 -7.49687 97.1642 2
 8 0 2 50.5647 88.6056 2
 8 0 2 10.6117 104.667 5
 8 0 -2 -129.003 172.896 5
 8 0 -4 11491.7 344.507 3
 8 0 -4 11069.2 343.392 5
 8 0 6 96.3059 221.229 1
 8 0 -6 34.233 140.985 2
 8 0 6 129.137 161.708 3
 8 0 -6 87.6823 191.113 3
 -8 0 6 -146.675 257.44 1
 8 0 -6 39.3014 220.099 5
 8 0 -8 15815 452.675 2
 -8 0 8 16576 494.28 1
 8 0 -8 16628.1 499.177 3
 8 0 10 -47.5985 278.168 1
 8 0 -10 94.8597 167.975 2
 8 0 -10 -81.1276 242.623 3
 8 0 -10 15.6397 255.584 5
 8 0 -12 19629.1 557.051 2
 8 0 -12 19733.7 597.723 3
 8 0 -12 18995.8 607.405 5
 8 0 12 19088.3 642.351 1
 8 0 14 -64.6058 347.34 1
 8 0 -14 92.4298 208.787 2
 8 0 -14 -10.3404 248.033 3
 8 0 14 -204.475 269.061 3
 8 0 -14 -249.737 302.845 5
 8 0 -16 5248.85 351.812 4
 8 0 16 5064.23 378.567 3
 8 0 -16 5037.52 380.884 5
 8 0 16 4977.57 435.983 1
 8 0 18 148.205 419.034 1
 8 0 -18 -178.17 320.071 4
 8 0 18 -81.2403 364.173 3
 8 0 -18 116.582 348.885 5
 8 0 -20 24237.3 732.872 4
 8 0 -20 24401.2 782.144 5
 8 0 20 24331.1 849.377 1
 8 0 22 -335.847 500.159 1
 8 0 -22 -23.3206 374.05 4
 8 0 -22 253.162 403.468 5
 8 0 -24 3870.62 443.551 4
 8 0 24 4229.5 602.933 1
 8 0 -24 3736.71 468.12 5
 8 0 26 415.994 580.211 1
 8 0 -26 -288.023 414.759 4
 8 0 -26 205.785 441.11 5
 8 0 -30 -284.034 476.691 4
 8 0 -30 -154.936 514.155 5
 8 0 -32 5419.83 559.537 4
 8 0 32 5140.64 731.353 1
 8 0 -32 5905.65 605.766 5
 8 2 0 -77.3027 151.153 3
 8 2 0 38.7414 54.686 2
 8 2 0 66.7168 140.089 5
 8 -2 0 -41.4775 150.65 5
 8 2 -2 91854.7 2292.22 2
 8 2 2 103034 2335.65 3
 8 -2 -2 114724 2354.39 3
 8 2 2 103798 2306.7 5
 8 -2 2 88972.8 2290.21 5
 8 2 -2 104778 2330.57 5
 8 -2 -2 109014 2332.73 5
 8 -2 -4 3122.49 161.369 2
 8 -2 -4 2957.96 210.223 3
 8 2 4 2650.1 182.794 3
 8 2 4 2907.34 148.329 5
 8 2 -4 2833.08 222.697 5
 8 -2 -4 2871.01 228.45 5
 8 2 4 2885.03 222.95 1
 8 2 -6 4667.34 200.919 2
 8 -2 -6 5296.58 214.821 2
 8 2 -6 4755.05 266.704 3
 8 -2 -6 5218.13 262.927 3
 8 2 6 4060.09 215.775 3
 -8 2 6 5223.79 375.991 1
 8 2 -6 4570.29 276.32 5
 8 -2 -6 4229.95 274.839 5
 8 2 6 4889.26 279.681 1
 8 -2 8 1053.23 263.526 1
 8 2 -8 1047.99 163.495 2
 8 -2 -8 1294.08 170.458 2
 8 2 -8 1292.77 246.811 3
 8 -2 -8 1248.29 215.388 3
 8 2 8 1014.51 171.184 3
 -8 2 8 1306.1 308.349 1
 8 2 -10 39590.6 1004 2
 8 -2 -10 39111.5 1000.63 2
 -8 2 10 42473 1066.2 1
 8 2 -10 42795.6 1050.39 3
 8 -2 -10 42535.2 1033.47 3
 8 2 10 37843.4 1004.47 3
 8 -2 10 38580.7 1033.34 3
 8 2 -10 40638.9 1061.34 5
 8 -2 10 41131.9 1065.65 1
 8 -2 -10 36763.8 1040.53 5
 8 2 10 40982.2 1067.07 1
 8 -2 12 370.909 321.191 1
 8 2 12 131.258 324.503 1
 8 2 -12 -38.6288 194.294 2
 8 -2 -12 26.3576 179.962 2
 8 2 -12 225.079 226.995 3
 8 -2 -12 187.415 225.425 3
 8 2 12 277.545 211.939 3
 8 -2 12 431.995 274.457 3
 -8 2 12 428.768 331.688 1
 8 2 -12 28.2937 286.999 5
 8 -2 -12 163.012 276.066 5
 8 -2 -14 1254.87 230.461 2
 8 -2 14 2274.39 373.664 1
 8 2 -14 2931.5 303.301 4
 8 2 14 2487.77 389.444 1
 8 -2 -14 2392.47 273.633 3
 8 -2 14 2150.1 323.82 3
 8 -2 -14 2311.64 319.333 5
 8 2 -14 2248.59 327.85 5
 8 -2 16 478.463 381.133 1
 8 2 16 -412.985 408.326 1
 8 2 -16 135.576 294.515 4
 8 -2 -16 137.236 229.114 2
 8 -2 -16 147.087 252.826 3
 8 -2 16 -4.73189 352.772 3
 8 2 -16 -71.8182 333.74 5
 8 -2 -16 266.209 315.694 5
 8 2 -18 20223.1 622.171 4
 8 -2 -18 20980.8 615.612 4
 8 -2 18 18527.9 697.922 3
 8 2 -18 18542 664.722 5
 8 -2 -18 17617.7 653.956 5
 8 -2 18 18090.6 710.064 1
 8 2 18 18217.4 739.515 1
 8 2 -20 7889.39 443.077 4
 8 -2 -20 8028.36 429.915 4
 8 -2 20 6857.85 527.228 3
 8 2 -20 6547.25 465.048 5
 8 -2 -20 7219.93 472.768 5
 8 -2 20 9194.67 568.092 1
 8 2 20 7675.09 582.531 1
 8 2 -22 26000.6 836.373 5
 8 -2 -22 25718.7 831.323 5
 8 -2 22 26092.5 907.334 1
 8 2 22 24996.8 916.878 1
 8 -2 24 573.644 550.825 1
 8 2 24 411.385 578.199 1
 8 2 -24 296.559 414.717 4
 8 -2 -24 487.732 389.83 4
 8 2 -24 274.162 457.167 5
 8 -2 -24 303.88 439.874 5
 8 2 -26 4807.38 489.834 4
 8 -2 -26 4598.54 467.254 4
 8 2 -26 5100.58 513.322 5
 8 -2 -26 4957.43 527.318 5
 8 -2 26 5167.89 638.513 1
 8 2 26 4896.08 659.145 1
 8 2 -30 13392.9 685.8 4
 8 -2 -30 11808.4 628.182 4
 8 2 -30 12413 703.177 5
 8 -2 -30 12143.9 684.173 5
 8 -2 30 14368.7 835.048 1
 8 2 30 13040.7 841.046 1
 8 -2 32 167.882 668.474 1
 8 2 32 181.345 684.349 1
 8 2 -32 -551 540.153 4
 8 -2 -32 -401.008 512.118 4
 8 2 -32 118.821 533.945 5
 8 -2 -32 -109.468 553.574 5
 8 -4 0 195248 4414.92 2
 8 -4 0 197264 4442.9 3
 8 4 0 183759 4420.55 5
 8 -4 0 181980 4411.4 5
 8 -4 -2 16946 398.339 2
 8 -4 2 15789 398.429 2
 8 -4 -2 14641.9 417.53 5
 8 4 2 15545.8 418.884 3
 8 -4 -2 16767 436.372 3
 8 -4 2 15941.3 428.006 3
 8 4 2 15035 394.305 5
 8 4 -2 15060.5 416.832 5
 8 -4 2 13226.9 365.713 5
 8 4 2 16277 415.101 1
 8 -4 -4 7314.81 255.821 2
[truncated: 177,479 more chars]
