# Supplementary material for: Decoupled MOF Breathing: Pressure‐Induced Reversal of Correlation Between Orthogonal Motions in a Diamondoid Framework
Source: Angew Chem Int Ed Engl. 2025 May 15;64(27):e202504297. doi: 10.1002/anie.202504297 (PMC12207364; doi:10.1002/anie.202504297)
Supplement: Supplementary file 1 — Supporting Information [file ANIE-64-e202504297-s002.zip › SHF-62-DMF_SCC-in-DMF_20bar.cif]

data_SHF-62-DMF-DMF-20bar
#data_exp2_1_1__pl
_audit_creation_date              2016-11-03
_audit_creation_method
;
Olex2 1.2
(compiled 2016.09.09 svn.r3337 for OlexSys, GUI svn.r5227)
;
_publ_contact_author_address      ?
_publ_contact_author_email        ?
_publ_contact_author_id_orcid     ?
_publ_contact_author_name         ''
_publ_contact_author_phone        ?
_publ_section_references
;
Dolomanov, O.V., Bourhis, L.J., Gildea, R.J, Howard, J.A.K. & Puschmann, H.
 (2009), J. Appl. Cryst. 42, 339-341.

Sheldrick, G.M. (2015). Acta Cryst. C71, 3-8.
;
_chemical_name_common             ?
_chemical_name_systematic         ?
_chemical_formula_moiety          'C20 H14 In N2 O10, C2 H8 N'
_chemical_formula_sum             'C22 H22 In N3 O10'
_chemical_formula_weight          603.24
_chemical_melting_point           ?
_chemical_oxdiff_formula          'In C22 H22 N3 O10'
loop_
  _atom_type_symbol
  _atom_type_description
  _atom_type_scat_dispersion_real
  _atom_type_scat_dispersion_imag
  _atom_type_scat_source
 'C' 'C' 0.0030 0.0010 'International Tables Vol C Tables 4.2.6.8 and 6.1.1.4'
 'H' 'H' 0.0000 0.0000 'International Tables Vol C Tables 4.2.6.8 and 6.1.1.4'
 'In' 'In' -0.7640 1.2230
 'International Tables Vol C Tables 4.2.6.8 and 6.1.1.4'
 'N' 'N' 0.0060 0.0030 'International Tables Vol C Tables 4.2.6.8 and 6.1.1.4'
 'O' 'O' 0.0110 0.0060 'International Tables Vol C Tables 4.2.6.8 and 6.1.1.4'

_shelx_space_group_comment
;
The symmetry employed for this shelxl refinement is uniquely defined
by the following loop, which should always be used as a source of
symmetry information in preference to the above space-group names.
They are only intended as comments.
;
_space_group_crystal_system       'orthorhombic'
_space_group_IT_number            70
_space_group_name_H-M_alt         'F d d d'
_space_group_name_Hall            '-F 2uv 2vw'
loop_
  _space_group_symop_operation_xyz
 'x, y, z'
 '-x+1/4, -y+1/4, z'
 'x, -y+1/4, -z+1/4'
 '-x+1/4, y, -z+1/4'
 'x, y+1/2, z+1/2'
 '-x+1/4, -y+3/4, z+1/2'
 'x, -y+3/4, -z+3/4'
 '-x+1/4, y+1/2, -z+3/4'
 'x+1/2, y, z+1/2'
 '-x+3/4, -y+1/4, z+1/2'
 'x+1/2, -y+1/4, -z+3/4'
 '-x+3/4, y, -z+3/4'
 'x+1/2, y+1/2, z'
 '-x+3/4, -y+3/4, z'
 'x+1/2, -y+3/4, -z+1/4'
 '-x+3/4, y+1/2, -z+1/4'
 '-x, -y, -z'
 'x-1/4, y-1/4, -z'
 '-x, y-1/4, z-1/4'
 'x-1/4, -y, z-1/4'
 '-x, -y+1/2, -z+1/2'
 'x-1/4, y+1/4, -z+1/2'
 '-x, y+1/4, z+1/4'
 'x-1/4, -y+1/2, z+1/4'
 '-x+1/2, -y, -z+1/2'
 'x+1/4, y-1/4, -z+1/2'
 '-x+1/2, y-1/4, z+1/4'
 'x+1/4, -y, z+1/4'
 '-x+1/2, -y+1/2, -z'
 'x+1/4, y+1/4, -z'
 '-x+1/2, y+1/4, z-1/4'
 'x+1/4, -y+1/2, z-1/4'

_cell_length_a                    14.8937(7)
_cell_length_b                    26.8484(16)
_cell_length_c                    31.7555(15)
_cell_angle_alpha                 90
_cell_angle_beta                  90
_cell_angle_gamma                 90
_cell_volume                      12698.1(11)
_cell_formula_units_Z             16
_cell_measurement_reflns_used     4725
_cell_measurement_temperature     298(2)
_cell_measurement_theta_max       24.2150
_cell_measurement_theta_min       2.3960
_shelx_estimated_absorpt_T_max    ?
_shelx_estimated_absorpt_T_min    ?
_exptl_absorpt_coefficient_mu     0.733
_exptl_absorpt_correction_T_max   1.00000
_exptl_absorpt_correction_T_min   0.41076
_exptl_absorpt_correction_type    multi-scan
_exptl_absorpt_process_details
;
CrysAlisPro 1.171.38.41 (Rigaku Oxford Diffraction, 2015)
Empirical absorption correction using spherical harmonics,
 implemented in SCALE3 ABSPACK scaling algorithm.
;
_exptl_absorpt_special_details    ?
_exptl_crystal_colour_primary      yellow
_exptl_crystal_density_diffrn     1.262
_exptl_crystal_density_meas       ?
_exptl_crystal_density_method     ?
_exptl_crystal_description         Octahedral
_exptl_crystal_F_000              4864
_exptl_crystal_size_max            0.13
_exptl_crystal_size_mid            0.12
_exptl_crystal_size_min            0.09
_exptl_transmission_factor_max    ?
_exptl_transmission_factor_min    ?
_diffrn_reflns_av_R_equivalents   0.0552
_diffrn_reflns_av_unetI/netI      0.0318
_diffrn_reflns_Laue_measured_fraction_full 0.991
_diffrn_reflns_Laue_measured_fraction_max 0.991
_diffrn_reflns_limit_h_max        17
_diffrn_reflns_limit_h_min        -13
_diffrn_reflns_limit_k_max        31
_diffrn_reflns_limit_k_min        -30
_diffrn_reflns_limit_l_max        37
_diffrn_reflns_limit_l_min        -37
_diffrn_reflns_number             17091
_diffrn_reflns_point_group_measured_fraction_full 0.991
_diffrn_reflns_point_group_measured_fraction_max 0.991
_diffrn_reflns_theta_full         24.201
_diffrn_reflns_theta_max          24.201
_diffrn_reflns_theta_min          1.638
_diffrn_ambient_temperature       298.0
_diffrn_detector                  'CCD plate'
_diffrn_detector_area_resol_mean  ?
_diffrn_measured_fraction_theta_full 0.991
_diffrn_measured_fraction_theta_max 0.991
_diffrn_measurement_details
;
List of Runs (angles in degrees, time in seconds):

  # Type    Start    End  Width  t~exp~   \w     \q     \k     \f   Frames
--------------------------------------------------------------------------
  1  \w   -156.00 -30.00   0.20    0.20    --   30.00 -45.00-120.00  630
  2  \f   -120.00   0.00   0.20    0.20 -30.00  30.00 -45.00    --   600
  3  \w   -156.00 -30.00   0.20    0.20    --   30.00 -45.00   0.00  630
  4  \f      0.00 120.00   0.20    0.20 -30.00  30.00 -45.00    --   600
  5  \w   -156.00 -30.00   0.20    0.20    --   30.00 -45.00 120.00  630
;
_diffrn_measurement_device         'Newport 4-circle diffractometer'
_diffrn_measurement_device_type
'dectris-CrysAlisPro-abstract goniometer imported dectris images'
_diffrn_measurement_method        '\w and \f scans'
_diffrn_orient_matrix_type
'CrysAlisPro convention (1999,Acta A55,543-557)'
_diffrn_orient_matrix_UB_11       0.0051196000
_diffrn_orient_matrix_UB_12       -0.0189150000
_diffrn_orient_matrix_UB_13       0.0144652000
_diffrn_orient_matrix_UB_21       0.0181061000
_diffrn_orient_matrix_UB_22       -0.0149636000
_diffrn_orient_matrix_UB_23       -0.0154154000
_diffrn_orient_matrix_UB_31       0.0423016000
_diffrn_orient_matrix_UB_32       0.0086896000
_diffrn_orient_matrix_UB_33       0.0048707000
_diffrn_radiation_monochromator   synchrotron
_diffrn_radiation_probe           x-ray
_diffrn_radiation_type            synchrotron
_diffrn_radiation_wavelength      0.6889
_diffrn_source                    synchrotron
_reflns_Friedel_coverage          0.000
_reflns_Friedel_fraction_full     .
_reflns_Friedel_fraction_max      .
_reflns_number_gt                 1988
_reflns_number_total              2793
_reflns_odcompleteness_completeness 98.98
_reflns_odcompleteness_iscentric  1
_reflns_odcompleteness_theta      24.20
_reflns_special_details
;
 Reflections were merged by SHELXL according to the crystal
 class for the calculation of statistics and refinement.
 
 _reflns_Friedel_fraction is defined as the number of unique
 Friedel pairs measured divided by the number that would be
 possible theoretically, ignoring centric projections and
 systematic absences.
;
_reflns_threshold_expression      'I > 2\s(I)'
_computing_cell_refinement        'CrysAlisPro 1.171.38.41 (Rigaku OD, 2015)'
_computing_data_collection        'CrysAlisPro 1.171.38.41 (Rigaku OD, 2015)'
_computing_data_reduction         'CrysAlisPro 1.171.38.41 (Rigaku OD, 2015)'
_computing_molecular_graphics     'Olex2 (Dolomanov et al., 2009)'
_computing_publication_material   'Olex2 (Dolomanov et al., 2009)'
_computing_structure_refinement   'ShelXL (Sheldrick, 2015)'
_computing_structure_solution     ?
_refine_diff_density_max          1.062
_refine_diff_density_min          -2.254
_refine_diff_density_rms          0.186
_refine_ls_extinction_coef        .
_refine_ls_extinction_method      none
_refine_ls_goodness_of_fit_ref    1.118
_refine_ls_hydrogen_treatment     constr
_refine_ls_matrix_type            full
_refine_ls_number_parameters      161
_refine_ls_number_reflns          2793
_refine_ls_number_restraints      5
_refine_ls_R_factor_all           0.1024
_refine_ls_R_factor_gt            0.0776
_refine_ls_restrained_S_all       1.119
_refine_ls_shift/su_max           0.000
_refine_ls_shift/su_mean          0.000
_refine_ls_structure_factor_coef  Fsqd
_refine_ls_weighting_details
'w=1/[\s^2^(Fo^2^)+(0.1550P)^2^+106.0441P] where P=(Fo^2^+2Fc^2^)/3'
_refine_ls_weighting_scheme       calc
_refine_ls_wR_factor_gt           0.2291
_refine_ls_wR_factor_ref          0.2550
_refine_special_details           ?
_olex2_refinement_description
;
1. Fixed Uiso
 At 1.2 times of:
  All C(H) groups, All N(H) groups, All N(H,H) groups
 At 1.5 times of:
  All C(H,H,H) groups
2. Restrained distances
 C11-N2
 1.5 with sigma of 0.02
 C11-C12
 2.5 with sigma of 0.02
 N2-C12
 1.5 with sigma of 0.02
3. Restrained planarity
 O5A, N1A, C9A, C10A
 with sigma of 0.1
 O5, N1, C9, C10
 with sigma of 0.1
4. Others
 Sof(O5A)=Sof(N1A)=Sof(H1A)=Sof(C9A)=Sof(C10A)=Sof(H10D)=Sof(H10E)=Sof(H10F)=1-
 FVAR(1)
 Sof(O5)=Sof(N1)=Sof(H1)=Sof(C9)=Sof(C10)=Sof(H10A)=Sof(H10B)=Sof(H10C)=FVAR(1)
 Fixed Sof: N2(0.5) H2A(0.5) H2B(0.5) C11(0.5) H11A(0.5) H11B(0.5) H11C(0.5)
 C12(0.5) H12A(0.5) H12B(0.5) H12C(0.5)
5.a Secondary CH2 refined with riding coordinates:
 N2(H2A,H2B)
5.b Me refined with riding coordinates:
 C11(H11A,H11B,H11C), C12(H12A,H12B,H12C)
5.c Aromatic/amide H refined with riding coordinates:
 C3(H3), C6(H6), C7(H7), N1(H1), N1A(H1A)
5.d Idealised Me refined as rotating group:
 C10(H10A,H10B,H10C), C10A(H10D,H10E,H10F)
;
_atom_sites_solution_hydrogens    geom
_atom_sites_solution_primary      ?
_atom_sites_solution_secondary    ?
loop_
  _atom_site_label
  _atom_site_type_symbol
  _atom_site_fract_x
  _atom_site_fract_y
  _atom_site_fract_z
  _atom_site_U_iso_or_equiv
  _atom_site_adp_type
  _atom_site_occupancy
  _atom_site_site_symmetry_order
  _atom_site_calc_flag
  _atom_site_refinement_flags_posn
  _atom_site_refinement_flags_adp
  _atom_site_refinement_flags_occupancy
  _atom_site_disorder_assembly
  _atom_site_disorder_group
 In1 In 0.3750 0.3750 0.07341(2) 0.0486(4) Uani 1 2 d S T P . .
 O1 O 0.3564(4) 0.4344(3) 0.1222(2) 0.0727(17) Uani 1 1 d . . . . .
 O2 O 0.4930(4) 0.4099(2) 0.10960(19) 0.0669(15) Uani 1 1 d . . . . .
 O3 O 0.5125(4) 0.5884(2) 0.2876(2) 0.0749(17) Uani 1 1 d . . . . .
 O4 O 0.6476(4) 0.5635(3) 0.2728(2) 0.0778(18) Uani 1 1 d . . . . .
 C1 C 0.4400(6) 0.4362(3) 0.1300(3) 0.063(2) Uani 1 1 d . . . . .
 C2 C 0.4728(6) 0.4692(3) 0.1652(3) 0.062(2) Uani 1 1 d . . . . .
 C3 C 0.4122(7) 0.5000(4) 0.1857(3) 0.084(3) Uani 1 1 d . . . . .
 H3 H 0.3526 0.5007 0.1771 0.100 Uiso 1 1 calc R . . . .
 C4 C 0.4398(6) 0.5297(4) 0.2190(3) 0.078(3) Uani 1 1 d . . . . .
 C5 C 0.5293(6) 0.5297(3) 0.2306(3) 0.066(2) Uani 1 1 d . . . . .
 C6 C 0.5890(7) 0.4990(4) 0.2096(3) 0.076(3) Uani 1 1 d . . . . .
 H6 H 0.6490 0.4990 0.2177 0.092 Uiso 1 1 calc R . . . .
 C7 C 0.5625(6) 0.4687(4) 0.1771(3) 0.074(3) Uani 1 1 d . . . . .
 H7 H 0.6036 0.4483 0.1633 0.089 Uiso 1 1 calc R . . . .
 C8 C 0.5666(7) 0.5626(4) 0.2655(3) 0.070(2) Uani 1 1 d . . . . .
 O5 O 0.2387(12) 0.5317(7) 0.2152(6) 0.100(7) Uiso 0.46(2) 1 d . . . A 1
 N1 N 0.3735(11) 0.5532(7) 0.2460(7) 0.065(5) Uiso 0.46(2) 1 d . . . A 1
 H1 H 0.3945 0.5665 0.2685 0.077 Uiso 0.46(2) 1 calc R . . A 1
 C9 C 0.2820(14) 0.5572(8) 0.2408(7) 0.072(6) Uiso 0.46(2) 1 d . . . A 1
 C10 C 0.2401(18) 0.5953(10) 0.2714(9) 0.088(8) Uiso 0.46(2) 1 d . . . A 1
 H10A H 0.2292 0.5796 0.2981 0.132 Uiso 0.46(2) 1 calc GR . . A 1
 H10B H 0.1843 0.6072 0.2600 0.132 Uiso 0.46(2) 1 calc GR . . A 1
 H10C H 0.2805 0.6228 0.2751 0.132 Uiso 0.46(2) 1 calc GR . . A 1
 O5A O 0.2511(14) 0.5588(9) 0.1988(8) 0.142(8) Uiso 0.54(2) 1 d . . . A 2
 N1A N 0.3816(12) 0.5697(8) 0.2335(7) 0.089(6) Uiso 0.54(2) 1 d . . . A 2
 H1A H 0.4066 0.5901 0.2508 0.106 Uiso 0.54(2) 1 calc R . . A 2
 C9A C 0.2961(18) 0.5802(9) 0.2247(9) 0.112(8) Uiso 0.54(2) 1 d . . . A 2
 C10A C 0.249(2) 0.6176(12) 0.2503(11) 0.137(11) Uiso 0.54(2) 1 d . . . A 2
 H10D H 0.2274 0.6024 0.2757 0.206 Uiso 0.54(2) 1 calc GR . . A 2
 H10E H 0.1994 0.6309 0.2347 0.206 Uiso 0.54(2) 1 calc GR . . A 2
 H10F H 0.2898 0.6441 0.2573 0.206 Uiso 0.54(2) 1 calc GR . . A 2
 N2 N 0.141(3) 0.4982(14) 0.1410(16) 0.29(3) Uiso 0.5 1 d D . . B -1
 H2A H 0.1586 0.5095 0.1161 0.343 Uiso 0.5 1 calc R . . B -1
 H2B H 0.1854 0.5032 0.1591 0.343 Uiso 0.5 1 calc R . . B -1
 C11 C 0.126(4) 0.4435(13) 0.137(2) 0.23(3) Uiso 0.5 1 d D . . B -1
 H11A H 0.1812 0.4280 0.1280 0.346 Uiso 0.5 1 calc R . . B -1
 H11B H 0.1092 0.4301 0.1640 0.346 Uiso 0.5 1 calc R . . B -1
 H11C H 0.0799 0.4371 0.1170 0.346 Uiso 0.5 1 calc R . . B -1
 C12 C 0.062(2) 0.5293(10) 0.1550(11) 0.147(11) Uiso 0.5 1 d D . . B -1
 H12A H 0.0800 0.5636 0.1563 0.221 Uiso 0.5 1 calc R . . B -1
 H12B H 0.0138 0.5255 0.1354 0.221 Uiso 0.5 1 calc R . . B -1
 H12C H 0.0431 0.5186 0.1824 0.221 Uiso 0.5 1 calc R . . B -1

loop_
  _atom_site_aniso_label
  _atom_site_aniso_U_11
  _atom_site_aniso_U_22
  _atom_site_aniso_U_33
  _atom_site_aniso_U_23
  _atom_site_aniso_U_13
  _atom_site_aniso_U_12
 In1 0.0535(5) 0.0614(6) 0.0310(5) 0.000 0.000 0.0009(3)
 O1 0.067(4) 0.088(4) 0.063(4) -0.023(3) -0.009(3) 0.002(3)
 O2 0.068(3) 0.085(4) 0.048(3) -0.018(3) -0.001(3) -0.001(3)
 O3 0.079(4) 0.084(4) 0.061(4) -0.023(3) -0.006(3) -0.002(3)
 O4 0.074(4) 0.095(5) 0.065(4) -0.025(4) -0.007(3) -0.006(3)
 C1 0.070(5) 0.068(5) 0.050(5) -0.005(4) -0.009(4) -0.001(4)
 C2 0.065(5) 0.079(6) 0.043(4) -0.015(4) -0.003(4) -0.005(4)
 C3 0.066(5) 0.107(8) 0.077(7) -0.022(6) -0.009(5) 0.000(6)
 C4 0.074(6) 0.088(6) 0.072(6) -0.035(5) -0.007(5) 0.005(5)
 C5 0.073(5) 0.072(5) 0.052(5) -0.012(4) -0.002(4) -0.009(4)
 C6 0.063(5) 0.103(7) 0.063(6) -0.027(5) -0.007(4) -0.005(5)
 C7 0.069(6) 0.095(7) 0.058(6) -0.017(5) 0.003(4) 0.007(5)
 C8 0.085(6) 0.079(6) 0.048(5) -0.002(5) -0.004(5) -0.008(5)

_geom_special_details
;
 All esds (except the esd in the dihedral angle between two l.s. planes)
 are estimated using the full covariance matrix.  The cell esds are taken
 into account individually in the estimation of esds in distances, angles
 and torsion angles; correlations between esds in cell parameters are only
 used when they are defined by crystal symmetry.  An approximate (isotropic)
 treatment of cell esds is used for estimating esds involving l.s. planes.
;
loop_
  _geom_bond_atom_site_label_1
  _geom_bond_atom_site_label_2
  _geom_bond_distance
  _geom_bond_site_symmetry_2
  _geom_bond_publ_flag
 In1 O1 2.241(6) . ?
 In1 O1 2.241(6) 14 ?
 In1 O2 2.300(6) 14 ?
 In1 O2 2.300(6) . ?
 In1 O3 2.250(6) 20_565 ?
 In1 O3 2.250(6) 19_655 ?
 In1 O4 2.327(6) 20_565 ?
 In1 O4 2.327(6) 19_655 ?
 In1 C1 2.621(8) . ?
 In1 C1 2.621(8) 14 ?
 In1 C8 2.635(9) 19_655 ?
 In1 C8 2.635(9) 20_565 ?
 O1 C1 1.270(11) . ?
 O2 C1 1.242(11) . ?
 O3 In1 2.250(6) 23_655 ?
 O3 C8 1.274(11) . ?
 O4 In1 2.327(6) 23_655 ?
 O4 C8 1.230(12) . ?
 C1 C2 1.508(11) . ?
 C2 C3 1.386(13) . ?
 C2 C7 1.388(12) . ?
 C3 C4 1.387(13) . ?
 C4 C5 1.382(13) . ?
 C4 N1 1.45(2) . ?
 C4 N1A 1.45(2) . ?
 C5 C6 1.384(13) . ?
 C5 C8 1.524(12) . ?
 C6 C7 1.372(12) . ?
 C8 In1 2.635(9) 23_655 ?
 O5 C9 1.24(3) . ?
 N1 C9 1.38(3) . ?
 C9 C10 1.54(3) . ?
 O5A C9A 1.21(3) . ?
 N1A C9A 1.33(3) . ?
 C9A C10A 1.47(4) . ?
 N2 C11 1.489(19) . ?
 N2 C12 1.50(2) . ?

loop_
  _geom_angle_atom_site_label_1
  _geom_angle_atom_site_label_2
  _geom_angle_atom_site_label_3
  _geom_angle
  _geom_angle_site_symmetry_1
  _geom_angle_site_symmetry_3
  _geom_angle_publ_flag
 O1 In1 O1 92.5(4) . 14 ?
 O1 In1 O2 81.4(2) 14 . ?
 O1 In1 O2 57.2(2) 14 14 ?
 O1 In1 O2 57.2(2) . . ?
 O1 In1 O2 81.4(2) . 14 ?
 O1 In1 O3 86.9(2) . 20_565 ?
 O1 In1 O3 86.9(2) 14 19_655 ?
 O1 In1 O3 138.7(2) 14 20_565 ?
 O1 In1 O3 138.7(2) . 19_655 ?
 O1 In1 O4 89.4(3) . 20_565 ?
 O1 In1 O4 164.6(3) 14 20_565 ?
 O1 In1 O4 164.6(3) . 19_655 ?
 O1 In1 O4 89.4(3) 14 19_655 ?
 O1 In1 C1 85.8(3) . 14 ?
 O1 In1 C1 85.8(3) 14 . ?
 O1 In1 C1 29.0(3) . . ?
 O1 In1 C1 29.0(3) 14 14 ?
 O1 In1 C8 89.3(3) 14 19_655 ?
 O1 In1 C8 167.4(3) . 19_655 ?
 O1 In1 C8 167.4(3) 14 20_565 ?
 O1 In1 C8 89.3(3) . 20_565 ?
 O2 In1 O2 120.0(3) . 14 ?
 O2 In1 O4 86.8(2) . 20_565 ?
 O2 In1 O4 138.1(2) . 19_655 ?
 O2 In1 O4 138.1(2) 14 20_565 ?
 O2 In1 O4 86.8(2) 14 19_655 ?
 O2 In1 C1 101.2(3) . 14 ?
 O2 In1 C1 101.2(3) 14 . ?
 O2 In1 C1 28.3(3) 14 14 ?
 O2 In1 C1 28.3(3) . . ?
 O2 In1 C8 110.0(3) 14 19_655 ?
 O2 In1 C8 110.8(3) . 19_655 ?
 O2 In1 C8 110.0(3) . 20_565 ?
 O2 In1 C8 110.8(3) 14 20_565 ?
 O3 In1 O2 82.0(2) 19_655 . ?
 O3 In1 O2 82.0(2) 20_565 14 ?
 O3 In1 O2 130.0(3) 20_565 . ?
 O3 In1 O2 130.0(3) 19_655 14 ?
 O3 In1 O3 119.4(3) 20_565 19_655 ?
 O3 In1 O4 81.6(2) 20_565 19_655 ?
 O3 In1 O4 81.6(2) 19_655 20_565 ?
 O3 In1 O4 56.6(2) 19_655 19_655 ?
 O3 In1 O4 56.6(2) 20_565 20_565 ?
 O3 In1 C1 110.3(3) 19_655 14 ?
 O3 In1 C1 110.2(3) 19_655 . ?
 O3 In1 C1 110.3(3) 20_565 . ?
 O3 In1 C1 110.2(3) 20_565 14 ?
 O3 In1 C8 28.9(3) 20_565 20_565 ?
 O3 In1 C8 28.9(3) 19_655 19_655 ?
 O3 In1 C8 99.9(3) 19_655 20_565 ?
 O3 In1 C8 99.9(3) 20_565 19_655 ?
 O4 In1 O4 92.7(4) 19_655 20_565 ?
 O4 In1 C1 166.3(3) 20_565 14 ?
 O4 In1 C1 88.6(3) 19_655 14 ?
 O4 In1 C1 166.3(3) 19_655 . ?
 O4 In1 C1 88.6(3) 20_565 . ?
 O4 In1 C8 27.8(3) 19_655 19_655 ?
 O4 In1 C8 85.5(3) 19_655 20_565 ?
 O4 In1 C8 27.8(3) 20_565 20_565 ?
 O4 In1 C8 85.5(3) 20_565 19_655 ?
 C1 In1 C1 93.4(4) 14 . ?
 C1 In1 C8 139.0(3) 14 20_565 ?
 C1 In1 C8 101.6(3) 14 19_655 ?
 C1 In1 C8 139.0(3) . 19_655 ?
 C1 In1 C8 101.6(3) . 20_565 ?
 C8 In1 C8 91.6(4) 19_655 20_565 ?
 C1 O1 In1 92.3(5) . . ?
 C1 O2 In1 90.4(5) . . ?
 C8 O3 In1 92.6(6) . 23_655 ?
 C8 O4 In1 90.2(6) . 23_655 ?
 O1 C1 In1 58.7(4) . . ?
 O1 C1 C2 119.0(8) . . ?
 O2 C1 In1 61.4(4) . . ?
 O2 C1 O1 120.0(8) . . ?
 O2 C1 C2 121.0(8) . . ?
 C2 C1 In1 175.3(7) . . ?
 C3 C2 C1 119.2(8) . . ?
 C3 C2 C7 120.3(8) . . ?
 C7 C2 C1 120.5(8) . . ?
 C2 C3 C4 120.5(9) . . ?
 C3 C4 N1 119.9(11) . . ?
 C3 C4 N1A 119.3(11) . . ?
 C5 C4 C3 119.2(9) . . ?
 C5 C4 N1 120.0(10) . . ?
 C5 C4 N1A 119.4(11) . . ?
 C4 C5 C6 119.5(8) . . ?
 C4 C5 C8 123.0(8) . . ?
 C6 C5 C8 117.5(8) . . ?
 C7 C6 C5 122.0(9) . . ?
 C6 C7 C2 118.4(9) . . ?
 O3 C8 In1 58.5(5) . 23_655 ?
 O3 C8 C5 119.1(9) . . ?
 O4 C8 In1 62.0(5) . 23_655 ?
 O4 C8 O3 120.4(9) . . ?
 O4 C8 C5 120.5(9) . . ?
 C5 C8 In1 175.8(7) . 23_655 ?
 C9 N1 C4 129.6(17) . . ?
 O5 C9 N1 123(2) . . ?
 O5 C9 C10 125(2) . . ?
 N1 C9 C10 112(2) . . ?
 C9A N1A C4 131(2) . . ?
 O5A C9A N1A 125(3) . . ?
 O5A C9A C10A 116(3) . . ?
 N1A C9A C10A 119(3) . . ?
 C11 N2 C12 118(2) . . ?

_shelx_SHELXL_version_number      '2014/7'
loop_
  _refln_index_h
  _refln_index_k
  _refln_index_l
  _refln_F_squared_meas
  _refln_F_squared_sigma
  _refln_scale_group_code
 0 0 -4 13737.6 226.011 4
 0 0 -4 14371 243.018 5
 0 0 -6 65.9203 190.52 5
 0 0 6 -78.3572 215.073 1
 0 0 -6 -7.98481 171.95 4
 0 0 8 2655.21 324.49 1
 0 0 -8 2621.94 307.113 5
 0 0 -8 2536.01 273.26 4
 0 0 -10 96.6314 288.418 4
 0 0 10 50.1545 333.216 1
 0 0 -10 -26.6478 316.427 5
 0 0 -12 2252.38 357.385 5
 0 0 12 2603.31 372.135 1
 0 0 -12 2787.44 326.052 4
 0 0 14 203.775 380.697 1
 0 0 -14 -78.4056 338.383 4
 0 0 -14 93.1453 368.417 5
 0 0 -16 12838.5 530.989 4
 0 0 -18 74.8601 455.017 4
 0 0 18 -210.865 523.875 1
 0 0 -18 -440.413 478.826 5
 0 0 20 358177 4222.86 1
 0 0 -20 346096 4136.89 5
 0 0 -22 -194.168 541.765 4
 0 0 -22 -353.109 596.073 5
 0 0 22 -201.28 636.236 1
 0 0 -24 462.13 649.753 5
 0 0 -24 722.142 569.861 4
 0 0 24 765.406 679.423 1
 0 0 26 -53.3381 722.582 1
 0 0 -26 97.6508 683.966 5
 0 0 -26 -713.815 654.994 4
 0 0 28 32216.8 1113.61 1
 0 0 -30 -47.5601 759.964 5
 0 0 30 -244.15 800.067 1
 0 0 32 11490.9 941.148 1
 0 0 -32 12022.4 915.142 5
 0 0 -34 205.471 798.597 5
 0 0 -36 5629.76 875.161 5
 0 0 36 4594.54 911.888 1
 0 2 -2 343780 3622.93 5
 0 -2 -2 344132 3615.95 2
 0 -2 2 340288 3631.02 2
 0 -2 4 22.5192 103.766 1
 0 2 -4 0.66172 101.152 5
 0 2 -4 24.9601 116.152 4
 0 -2 6 7403.49 256.335 1
 0 2 -6 7322.33 253.776 5
 0 2 -6 6778.44 268.78 4
 0 2 6 6492.19 333.146 1
 0 2 -8 80.4275 277.121 4
 0 2 -8 -56.989 259.885 5
 0 -2 8 -38.3511 263.342 1
 0 2 8 -396.709 336.045 1
 0 -2 -8 85.7527 258.518 4
 0 2 -10 18618.7 461.793 5
 0 2 10 19639.7 545.389 1
 0 -2 10 18959.9 471.239 1
 0 -2 -10 20085.2 446.613 4
 0 2 -10 18227 453.973 4
 0 2 -12 -72.7577 309.868 4
 0 -2 -12 -25.3679 289.268 4
 0 -2 12 -76.8287 315.004 1
 0 2 12 97.773 380.251 1
 0 -2 -12 -120.135 349.673 5
 0 2 -12 36.0297 309.482 5
 0 -2 14 306.166 369.821 1
 0 2 -14 398.113 350.006 5
 0 2 14 9.21044 431.928 1
 0 -2 -14 82.2442 326.548 4
 0 -2 -14 206.229 409.484 5
 0 2 -14 235.627 347.156 4
 0 2 -16 -285.429 406.933 4
 0 -2 -16 -373.046 376.915 4
 0 -2 -18 168886 2209.64 5
 0 2 18 169357 2305.28 1
 0 2 -18 168945 2174.44 5
 0 -2 18 168672 2196.01 1
 0 -2 -18 161998 2116.64 4
 0 2 -20 -382.639 508.085 5
 0 2 20 152.066 615.894 1
 0 -2 -20 -266.559 573.961 5
 0 -2 20 -610.213 541.111 1
 0 2 -22 76560.3 1341.74 5
 0 2 22 75669.3 1429.27 1
 0 -2 22 79578.1 1378.83 1
 0 -2 -22 78534.8 1379.05 5
 0 -2 24 -336.554 641.916 1
 0 2 24 -681.911 714.589 1
 0 2 -24 126.242 604.536 5
 0 -2 -24 -554.34 598.229 4
 0 -2 -24 -486.952 641.31 5
 0 2 -24 -501.435 617.412 4
 0 2 -26 13342.4 803.448 4
 0 -2 -26 13899.4 831.642 5
 0 -2 26 16221.2 853.614 1
 0 2 -26 14961.7 822.111 5
 0 2 26 15356.1 945.08 1
 0 2 28 38.619 841.592 1
 0 2 -28 209.233 716.627 5
 0 -2 -28 -291.568 778.552 5
 0 -2 28 -772.688 763.607 1
 0 2 30 32158.8 1168.09 1
 0 2 -30 30143.9 1054.71 5
 0 -2 30 31393.6 1084.79 1
 0 -2 32 -735.208 803.511 1
 0 -2 -32 156.672 803.548 5
 0 2 -32 211.976 780.232 5
 0 2 32 -1033.25 873.545 1
 0 2 -34 -51.9983 781.707 5
 0 -2 -36 -403.046 830.266 5
 0 2 -36 -902.208 809.518 5
 0 -4 0 87759.5 952.364 2
 0 -4 0 80227.5 944.806 3
 0 -4 2 183.71 145.09 3
 0 -4 2 0.68073 98.9386 2
 0 4 -4 90664 1075.1 4
 0 -4 -4 91494.7 1005.78 3
 0 -4 4 90868.8 1081.02 2
 0 -4 -4 89890.4 1050.99 2
 0 4 -4 92239.1 1065.79 5
 0 -4 -6 47.6784 189.331 2
 0 -4 -6 150.089 165.016 3
 0 4 -6 246.709 221.401 5
 0 4 -6 393.455 275.534 4
 0 -4 8 6682.62 318.92 1
 0 4 -8 7444.5 375.39 4
 0 4 8 6836.04 432.872 1
 0 4 -8 6350.16 310.127 5
 0 -4 -8 7199.25 331.595 4
 0 -4 10 65.837 272.92 1
 0 4 10 -97.7916 377.8 1
 0 4 -10 -1.67321 274.792 5
 0 -4 -10 34.2636 265.021 4
 0 4 -10 -59.865 309.387 4
 0 4 -12 59802.1 906.785 4
 0 -4 12 60251.4 902.549 1
 0 4 -12 58376.6 897.374 5
 0 4 12 56761.6 1003.91 1
 0 -4 -12 59222.7 881.217 4
 0 4 -14 64.5549 381.592 4
 0 -4 14 130.264 345.94 1
 0 -4 -14 14.4696 334.099 4
 0 4 -14 -182.655 344.416 5
 0 -4 -16 39484.6 767.412 4
 0 4 16 40828.1 960.246 1
 0 4 -16 41002.1 822.182 4
 0 4 18 146.349 599.025 1
 0 -4 -18 563.506 540.985 5
 0 4 -18 88.3849 448.327 5
 0 -4 -18 607.502 429.232 4
 0 -4 18 182.519 455.34 1
 0 -4 20 67345.4 1174.88 1
 0 -4 -20 62562.9 1232.48 5
 0 4 -20 68453.7 1170.83 5
 0 -4 -20 59082.5 1074.05 4
 0 4 20 58904.9 1298.22 1
 0 -4 -22 626.009 634.289 5
 0 -4 22 -323.571 562.994 1
 0 4 -22 -199.534 545.312 5
 0 4 22 -202.8 721.293 1
 0 4 -22 -214.461 568.553 4
 0 4 24 294.781 770.252 1
 0 -4 -24 879.381 572.213 4
 0 -4 -24 890.226 706.723 5
 0 4 -24 643.236 596.322 5
 0 -4 24 561.56 625.455 1
 0 4 -24 -90.4291 636.614 4
 0 4 -26 291.152 659.604 5
 0 -4 -26 19.6893 735.709 5
 0 4 26 -344.982 825.585 1
 0 -4 26 -873.38 687.896 1
 0 4 -26 -296.054 683.702 4
 0 4 -28 37568 1097.52 5
 0 -4 28 38470.2 1102.29 1
 0 -4 -28 40023.4 1167.11 5
 0 4 -28 36046 1117.96 4
 0 4 28 39769.7 1259.9 1
 0 4 -30 -587.714 743.778 5
 0 -4 30 -341.456 741.674 1
 0 4 30 443.087 884.802 1
 0 -4 -30 -133.779 793.644 5
 0 4 -32 8916.65 851.556 5
 0 -4 -32 8058.57 879.331 5
 0 4 32 8401.27 998.129 1
 0 -4 32 8827.85 851.681 1
 0 4 -34 -461.746 800.316 5
 0 -4 36 1335.33 1444.39 3
 0 -4 -36 3145.62 906.694 5
 0 4 36 2583.04 919.881 1
 0 -4 36 3875.78 837.098 1
 0 4 -36 3935.71 862.648 5
 0 -6 0 38.047 168.582 3
 0 6 0 219.735 420.608 1
 0 6 0 -61.5209 223.536 5
 0 -6 0 33.7772 162.184 2
 0 6 -2 22290.1 414.746 4
 0 -6 2 21073.2 428.05 3
 0 -6 2 20860.7 372.517 2
 0 -6 -2 22045.8 321.036 3
 0 -6 -2 22147.4 368.408 2
 0 -6 4 31.3425 310.524 3
 0 -6 -4 -71.0626 118.421 3
 0 6 -4 -13.4524 223.591 5
 0 -6 -4 48.1677 182.321 2
 0 -6 4 -86.6286 215.644 2
 0 6 -4 62.8389 266.806 4
 0 -6 6 295372 3262.23 2
 0 -6 -6 291501 3142.68 3
 0 6 -6 292680 3223.43 5
 0 -6 -6 293429 3207.01 2
 0 6 -6 299026 3244.18 4
 0 -6 6 287777 3369.8 3
 0 -6 -8 86.3259 205.745 2
 0 6 -8 94.0344 251.561 5
 0 -6 -8 114.402 170.544 3
 0 -6 8 28.236 407.852 3
 0 -6 8 14.8586 243.964 2
 0 6 -8 43.3235 295.624 4
 0 -6 -10 109907 1355.84 4
 0 6 10 107816 1522.5 1
 0 6 -10 109189 1396.09 4
 0 6 -10 107705 1374.48 5
 0 -6 -12 -43.1855 291.447 4
 0 6 -12 58.345 351.162 4
 0 6 -12 -94.2835 301.834 5
 0 -6 12 -6.08683 285.74 1
 0 -6 -14 10709.6 439.455 4
 0 6 -14 10646 506.402 4
 0 6 16 -237.946 575.985 1
 0 -6 -16 -115.93 384.188 4
 0 6 18 33800.5 984.161 1
 0 6 -18 34835.5 811.969 5
 0 -6 -18 35120.6 771.111 4
 0 -6 20 -175.409 510.947 1
 0 6 -20 -565.322 581.518 4
 0 6 -20 -168.363 501.426 5
 0 -6 -20 -202.701 599.64 5
 0 -6 -20 -85.4954 449.982 4
 0 6 20 -102.47 694.265 1
 0 -6 -22 12047.9 775.882 5
 0 6 -22 12180.5 677.819 5
 0 6 22 10421.6 853.465 1
 0 -6 22 11557.5 669.028 1
 0 -6 24 451.882 608.692 1
 0 6 24 -112.773 806.446 1
 0 -6 -24 -725.314 756.017 5
 0 6 -24 -273.214 673.256 4
 0 6 -24 -221.492 606.913 5
 0 -6 26 25522.1 913.757 1
 0 6 26 27024.4 1193.57 1
 0 6 -26 23321.4 899.001 5
 0 6 -26 25048.3 969.062 4
 0 -6 -26 26586.1 1009.28 5
 0 -6 28 -289.281 720.799 1
 0 6 28 1015.77 965.238 1
 0 6 -28 -773.556 720.13 5
 0 6 -28 -852.932 753.838 4
 0 -6 30 33876.7 1082.43 1
 0 6 30 32309 1272.86 1
 0 6 -30 31717.1 1062.28 5
 0 6 -32 -346.991 770.026 5
 0 -6 -32 -418.221 805.583 5
 0 -6 32 418.752 777.373 1
 0 6 34 -201.885 920.351 1
 0 -6 34 1463.52 1390.28 3
 0 6 -36 6.16001 813.723 5
 0 -6 -36 -641.535 858.589 5
 0 -6 36 196.009 1408.98 3
 0 -6 36 1866.75 815.627 1
 0 6 36 -866.711 956.648 1
 0 8 0 1302.87 490.001 1
 0 8 0 1337.19 264.685 5
 0 -8 0 1204.95 202.493 2
 0 -8 0 1187.74 201.245 3
 0 -8 -2 121.63 190.854 2
 0 -8 -2 -57.8129 143.615 3
 0 8 2 -150.437 449.028 1
 0 -8 2 62.9605 196.243 2
 0 -8 2 -26.1779 239.711 3
 0 8 -2 -71.6401 273.745 4
 0 8 -2 -17.6361 243.951 5
 0 -8 4 32002.3 547.453 2
 0 -8 -4 32414.9 517.106 2
 0 -8 4 31250.3 620.344 3
 0 8 -4 32251.4 549.617 5
 0 -8 -4 33788.2 440.667 3
 0 8 -4 32431.6 572.91 4
 0 -8 -6 63.6651 128.469 3
 0 8 -6 -47.0327 290.107 4
 0 -8 6 -61.0763 238.414 2
 0 8 -6 104.157 244.102 5
 0 8 6 153.208 423.898 1
 0 -8 6 125.074 361.515 3
 0 -8 -6 -68.3431 199.411 2
 0 8 -8 463800 5104.02 4
 0 -8 -8 469571 4993.14 3
 0 -8 -8 471023 5078.62 2
 0 8 -8 472547 5101.53 5
 0 -8 8 452413 5281.68 3
 0 -8 -10 50.9153 228.428 2
 0 -8 10 -269.992 480.768 3
 0 -8 10 2.28891 293.691 2
 0 8 -10 124.942 280.469 5
 0 8 -10 -125.009 333.213 4
 0 -8 -10 112.446 201.008 3
 0 8 -12 140964 1790.43 4
 0 8 -12 138756 1774.56 5
 0 -8 12 137315 1793.56 2
 0 -8 -14 11.0847 357.164 4
 0 8 14 -313.531 573.768 1
 0 8 16 7534.4 679.18 1
 0 8 -16 7813.11 492.657 5
 0 8 -16 7813.79 549.663 4
 0 -8 -16 7388.7 461.845 4
 0 8 18 -91.8845 653.563 1
 0 8 -18 -418.348 472.139 5
 0 8 -18 -339.633 546.826 4
 0 -8 18 -25.0396 456.749 1
 0 -8 -18 117.125 435.415 4
 0 8 -20 24633.1 816.988 5
 0 8 20 26902.1 990.8 1
 0 8 22 917.285 791.014 1
 0 -8 22 496.977 535.883 1
 0 8 -24 -110.316 612.053 5
 0 8 -24 -538.994 678.409 4
 0 8 24 726.231 843.984 1
 0 -8 -24 374.728 736.504 5
 0 -8 24 438.631 587.768 1
 0 -8 26 4.32583 649.701 1
 0 8 -26 42.4193 725.653 4
 0 8 -26 -762.037 694.428 5
 0 8 26 -988.891 924.348 1
 0 -8 26 2499.54 1255.53 3
 0 -8 -26 57.5108 786.966 5
 0 8 -28 56460.2 1264.35 5
 0 -8 28 52744.2 1208.43 1
 0 8 28 51543 1536.05 1
 0 8 -28 51034 1301.5 4
 0 -8 -28 56994.5 1375.35 5
 0 8 -30 -525.671 740.416 5
 0 8 30 -1137.95 961.397 1
 0 -8 -30 419.136 828.622 5
 0 -8 30 1206.51 1297.66 3
 0 -8 30 327.905 696.646 1
 0 -8 32 5075.98 775.227 1
 0 8 -32 5473.46 815.122 5
 0 -8 -34 123.997 861.221 5
 0 8 34 119.021 923.753 1
 0 -8 36 2843.84 771.511 1
 0 -8 36 4359.33 1460.23 3
 0 8 -36 2066.57 821.697 5
 0 -8 -36 2437.28 895.081 5
 0 8 36 2785.58 988.558 1
 0 10 0 -102.652 262.223 5
 0 -10 0 105.501 199.887 2
 0 10 0 70.2045 289.307 4
 0 10 0 158.468 513.207 1
 0 -10 0 -18.4301 210.461 3
 0 10 -2 4000.46 322.014 4
 0 -10 -2 4224.77 250.7 2
 0 10 -2 4329.77 299.178 5
 0 -10 2 4192.2 253.536 2
 0 10 2 4890.93 320.071 5
 0 -10 2 4668.69 286.579 3
 0 10 2 4318.61 514.378 1
 0 -10 -2 4896.93 205.784 3
 0 -10 4 102.302 221.012 2
 0 10 -4 36.3953 258.265 5
 0 -10 -4 25.7421 206.048 2
 0 -10 4 -122.433 300.787 3
 0 10 -4 -13.467 295.484 4
 0 -10 -4 -48.2368 139.387 3
 0 10 4 -267.711 486.817 1
 0 -10 6 33256.9 719.788 3
 0 10 -6 34613.2 617.234 5
 0 10 6 35478.6 819.501 1
 0 10 -6 32373.2 633.963 4
 0 -10 -6 33646 475.627 3
 0 -10 -6 35660.3 591.321 2
 0 10 -8 -123.038 294.75 5
 0 -10 8 -119.702 429.99 3
 0 -10 -8 236.787 160.16 3
 0 10 -8 -213.229 347.096 4
 0 -10 8 97.4351 285.99 2
 0 -10 -8 142.774 240.39 2
 0 -10 -10 640339 6822.58 2
 0 -10 -10 623304 6708.59 3
 0 -10 -12 -62.8133 231.9 3
 0 -10 -12 90.0797 283.839 2
 0 -10 12 93.5115 611.19 3
 0 10 -14 7264.51 463.702 5
 0 -10 -14 7065.36 434.344 4
 0 10 -14 7766.76 532.694 4
 0 -10 14 7977.59 789.294 3
 0 10 -16 -158.089 436.825 5
 0 -10 -16 -310.597 400.924 4
 0 -10 16 -46.3022 434.285 2
 0 10 -16 152.193 502.194 4
 0 10 16 241.433 659.857 1
 0 10 18 49909.8 1170.2 1
 0 10 -18 48307.8 988.731 5
 0 -10 18 48116.7 987.844 2
 0 -10 20 470.371 569.998 2
 0 10 -20 757.603 600.688 5
 0 10 20 178.164 733.429 1
 0 10 -22 15949.5 748.331 5
 0 -10 22 15652.9 732.236 2
 0 10 -22 16908.3 820.655 4
 0 10 22 17822.3 974.51 1
 0 10 -24 -342.099 608.237 5
 0 10 -24 -508.493 697.867 4
 0 -10 24 712.132 1195.21 3
 0 10 24 -311.167 867.471 1
 0 -10 26 9983.26 1355.23 3
 0 -10 -26 8158.84 859.8 5
 0 10 26 7091.86 991.401 1
 0 10 -26 8649.07 733.807 5
 0 10 -26 8892.34 817.002 4
 0 -10 28 1395.64 1289.25 3
 0 -10 -28 -366.36 809.194 5
 0 10 -28 1020.77 752.389 4
 0 10 28 -1238.5 970.727 1
 0 10 -28 529.72 684.768 5
 0 -10 -30 25889.6 1129.72 5
 0 10 -30 24202.6 968.702 5
 0 10 -32 558.13 736.897 5
 0 10 32 -516.34 980.588 1
 0 -10 -34 -705.058 885.509 5
 0 -10 34 2210.02 1420.22 3
 0 10 34 20.706 978.43 1
 0 -12 0 51532.8 795.332 2
 0 12 0 49065.7 1107.05 1
 0 -12 2 151.542 266.471 3
 0 -12 2 -74.1188 238.731 2
 0 -12 -2 -1.81732 232.397 2
 0 -12 -2 -133.475 183.919 3
 0 -12 4 2231.3 280.799 2
 0 -12 -4 2479.92 268.718 2
 0 -12 -4 2609.49 184.883 3
 0 -12 4 3013.12 340.733 3
 0 -12 6 -326.685 402.144 3
 0 -12 -6 -307.999 164.258 3
 0 -12 6 -64.9961 284.843 2
 0 -12 -6 25.5844 255.036 2
 0 -12 -8 86577.2 1152.06 2
 0 12 8 88797.6 1425.26 1
 0 12 -10 63.3121 355.556 5
 0 -12 -10 175.005 282.688 2
 0 12 -10 161.363 422.347 4
 0 -12 10 -182.342 539.55 3
 0 12 10 313.304 603.129 1
 0 -12 10 191.943 349.347 2
 0 -12 12 153929 2176.04 3
 0 12 -12 144267 1877.22 5
 0 12 -12 146594 1914.67 4
 0 -12 -12 143580 1725.88 3
 0 -12 -12 151546 1864.04 2
 0 -12 14 359.817 712.991 3
 0 -12 14 207.063 432.638 2
 0 12 -14 276.042 416.448 5
 0 12 -14 484.71 497.738 4
 0 -12 -14 113.584 315.215 2
 0 -12 -14 -132.21 263.485 3
 0 12 -16 18679.2 649.956 5
 0 12 18 465.296 745.272 1
 0 12 -20 66115.8 1222.87 5
 0 -12 20 64902.3 1241.8 2
 0 -12 22 -44.0333 576.349 2
 0 12 22 -375.103 859.014 1
 0 12 -22 134.028 672.718 4
 0 12 -22 165.309 583.427 5
 0 -12 24 1386.67 596.921 2
 0 -12 24 1072.7 1176.93 3
 0 12 -24 1078.05 640.193 5
 0 12 -24 1649.97 713.879 4
 0 12 24 603.599 900.122 1
 0 -12 26 748.731 1235.4 3
 0 12 -26 -800.607 664.696 5
 0 12 -26 -602.658 737.22 4
 0 12 26 -1384.92 958.348 1
 0 -12 26 -229.814 624.837 2
 0 -12 28 13616.3 794.608 2
 0 12 -28 14850 844.267 5
 0 12 -28 14568.5 917.294 4
 0 -12 28 17720 1487.11 3
 0 -12 -28 15927.3 952.089 5
 0 12 28 15189.6 1093.86 1
 0 12 -30 -393.312 729.573 5
 0 -12 30 484.081 681.545 2
 0 -12 32 6344.47 1417.48 3
 0 12 32 3552.68 1006.11 1
 0 -12 -32 3636.36 910.047 5
 0 -12 34 628.317 1366 3
 0 -12 34 343.387 722.231 2
 0 12 -34 -522.064 771.921 5
 0 12 34 -1531.68 1070.21 1
 0 -12 -34 44.2821 886.303 5
 0 14 0 -315.4 357.838 5
 0 -14 0 -83.1101 259.697 3
 0 14 0 -230.043 418.721 4
 0 -14 0 -159.417 273.834 2
 0 -14 -2 40205.7 633.428 3
 0 -14 2 40272.3 726.448 3
 0 14 2 42570.5 1078.48 1
 0 14 -2 39843.2 798.81 4
 0 -14 2 39902.1 730.337 2
 0 14 2 45441.4 801.626 5
 0 14 -2 44084.6 796.922 5
 0 -14 -2 38854.3 722.536 2
 0 -14 -4 -32.0994 195.758 3
 0 -14 4 -200.8 295.674 2
 0 -14 -4 -194.99 280.816 2
 0 14 -4 2.24833 401.841 4
 0 14 -4 4.82027 354.546 5
 0 14 4 4.57684 679.696 1
 0 -14 -6 5791.82 356.862 2
 0 -14 6 5170.1 378.057 2
 0 14 -6 5481.79 466.396 4
 0 -14 -6 5698.37 235.405 3
 0 14 6 6656.76 729.236 1
 0 14 -6 5050.74 407.869 5
 0 14 -8 -309.662 374.231 5
 0 14 8 189.781 672.819 1
 0 -14 8 -276.669 348.483 2
 0 -14 -8 -52.02 185.237 3
 0 14 -8 -229.715 447.12 4
 0 -14 -8 236.73 299.233 2
 0 -14 8 -330.819 494.42 3
 0 -14 10 52416.1 1112.08 3
 0 14 -10 50292.1 906.678 5
 0 14 -10 52353.9 949.623 4
 0 14 10 53780.3 1185.51 1
 0 -14 -10 53300.8 867.623 2
 0 14 -12 -104.179 418.939 5
 0 -14 -12 -3.03558 219.308 3
 0 -14 12 142.344 399.696 2
 0 14 -12 355.045 487.227 4
 0 -14 12 -697.133 649.858 3
 0 14 12 -766.92 723.109 1
 0 -14 -12 -149.418 324.939 2
 0 -14 14 6077.68 806.781 3
 0 -14 -14 6117.52 417.162 2
 0 -14 -14 6327.06 338.042 3
 0 14 -14 6746.43 503.566 5
 0 -14 16 192.416 542.351 2
 0 14 -16 813.791 643.356 4
 0 14 -18 87908.4 1414.4 5
 0 14 20 -10.9129 849.96 1
 0 -14 20 426.715 1070.18 3
 0 -14 20 630.179 583.408 2
 0 14 -20 367.696 550.121 5
 0 14 -20 284.776 643.36 4
 0 14 -22 22191 877.661 4
 0 14 -22 20109.9 789.231 5
 0 14 22 20330.1 1074.03 1
 0 14 -24 -354.109 707.952 4
 0 14 -24 -154.263 615.771 5
 0 -14 24 -20.2839 627.994 2
 0 -14 26 5973.46 740.047 2
 0 14 -26 6547.96 811.25 4
 0 14 26 7038 991.924 1
 0 14 -26 5887.68 714.935 5
 0 -14 28 278.698 680.959 2
 0 14 -28 -110.827 761.137 4
 0 14 -28 -508.538 678.418 5
 0 14 -30 4486.98 765.393 5
 0 -14 30 4015.76 761.486 2
 0 14 30 4293.55 980.857 1
 0 -14 30 5381.02 1367.01 3
 0 -14 -32 -1190.09 874.271 5
 0 14 32 -763.811 970.433 1
 0 -14 32 1602.98 1350.74 3
 0 16 0 87099.9 1606.11 1
 0 -16 0 80813.7 1136.53 3
 0 -16 0 77903.3 1193.33 2
 0 16 0 89575.6 1269.46 5
 0 -16 -2 -143.693 324.144 2
 0 16 -2 156.419 462.098 4
 0 16 2 2.52131 467.873 4
 0 16 -2 760.325 790.023 1
 0 -16 -2 -35.3357 247.22 3
 0 16 -2 96.1647 425.367 5
 0 16 2 -245.024 426.757 5
 0 16 2 116.23 749.727 1
 0 -16 2 2.60715 332.583 2
 0 16 -4 2472.27 491.251 4
 0 -16 4 2184.74 418.597 3
 0 -16 -4 2501.79 252.073 3
 0 -16 4 1759.08 354.96 2
 0 16 -4 2073.17 439.432 5
 0 16 4 2706.82 801.735 1
 0 -16 -4 2586.06 353.81 2
 0 -16 -6 83.7786 207.31 3
 0 16 -6 -298.116 410.772 5
 0 16 6 371.52 741.032 1
 0 -16 6 -739.819 435.273 3
 0 -16 -6 2.63991 321.197 2
 0 16 -6 -230.976 467.187 4
 0 16 -8 13402.7 597.52 4
 0 -16 -8 13376.8 495.644 2
 0 -16 -8 13025.3 341.099 3
 0 16 -8 12632 551.407 5
 0 -16 8 12797.9 652.204 3
 0 -16 -10 -210.846 220.314 3
 0 16 -10 2.92228 421.295 5
 0 16 10 -34.3441 766.602 1
 0 -16 -10 62.7171 340.056 2
 0 -16 10 -100.491 402.084 2
 0 16 -10 -151.184 505.411 4
 0 -16 12 18486.4 876.501 3
 0 16 -12 19471.2 708 4
 0 16 -14 -129.707 567.794 4
 0 16 14 -1489.09 860.731 1
 0 16 -14 123.168 488.076 5
 0 -16 14 -1087.91 778.238 3
 0 -16 14 33.829 475.616 2
 0 16 -16 45405.9 990.236 5
 0 -16 16 54201.3 1375.23 3
 0 -16 18 -17.6131 562.537 2
 0 16 -18 -806.545 553.63 5
 0 -16 18 -636.08 957.498 3
 0 16 -20 36226.2 933.637 5
 0 16 -20 38357.6 1034.32 4
 0 16 -22 -29.4275 595.869 5
 0 -16 22 -147.702 1090.98 3
 0 16 -22 -183.566 712.188 4
 0 -16 22 322.638 603.811 2
 0 16 -24 723.057 627.821 5
 0 -16 24 510.918 642.38 2
 0 16 24 1537.93 947.207 1
 0 16 -24 684.451 735.053 4
 0 -16 24 -899.252 1159.42 3
 0 16 -26 -172.012 759.565 4
 0 -16 26 339.815 663.085 2
 0 16 -26 -673.091 653.076 5
 0 16 28 4739.21 955.176 1
 0 -16 28 2352.3 724.469 2
 0 16 -28 3341.7 822.538 4
 0 16 -28 3492.07 706.427 5
 0 16 30 19.9171 941.798 1
 0 -16 30 -66.6883 732.241 2
 0 16 32 4322.12 1027.31 1
 0 -16 -32 3434.01 882.116 5
 0 -16 32 3096.12 1340.58 3
 0 16 -32 1165.05 714.672 5
 0 18 0 673.143 837.121 1
 0 -18 0 -210.791 366.717 2
 0 18 0 -422.909 552.666 4
 0 18 0 -518.326 482.602 5
 0 18 -2 36560.3 1229.74 1
 0 -18 2 31596.5 735.437 2
 0 -18 -2 33184 754.132 2
 0 18 2 39697.7 860.168 5
 0 18 -2 38051 832.921 5
 0 18 2 39057.8 1217.05 1
 0 -18 2 34118.7 729.102 3
 0 18 -4 -755.218 474.451 5
 0 -18 4 -262.04 426.003 3
 0 18 -4 -55.1586 531.054 4
 0 18 4 -1134.04 882.412 1
 0 -18 -4 -399.082 365.313 2
 0 18 -4 -245.701 870.248 1
 0 -18 6 2553.49 496.057 3
 0 18 -6 2943.01 543.086 4
 0 18 -6 1453.11 489.133 5
 0 -18 -6 2571.25 263.821 3
 0 -18 -6 2524.45 396.783 2
 0 -18 8 -281.934 402.548 2
 0 -18 8 -54.1682 520.1 3
 0 18 -8 -219.778 545.233 4
 0 18 -8 -725.574 469.506 5
 0 -18 10 21805.3 836.76 3
 0 -18 10 19089.3 648.612 2
 0 18 -10 19583.2 688.242 5
 0 18 -10 20231 732.902 4
 0 -18 12 -51.0165 473.818 2
 0 18 -12 -534.096 504.177 5
 0 18 -12 -43.8874 587.74 4
 0 -18 12 -894.851 696.724 3
 0 18 12 -354.848 854.157 1
 0 18 -14 359.692 630.325 4
 0 -18 14 428.754 519.861 2
 0 18 -14 44.6768 510.663 5
 0 -18 14 -383.51 786.568 3
 0 18 14 214.908 885.509 1
 0 -18 16 -108.948 576.733 2
 0 18 16 492.758 945.306 1
 0 18 -16 -1221.09 692.13 4
 0 18 -16 -139.769 548.159 5
 0 -18 16 -1263.52 900.915 3
 0 -18 18 33433.1 1271.73 3
 0 18 -18 31839.7 959.186 4
 0 -18 20 -156.504 998.289 3
 0 18 -20 -228.995 591.206 5
 0 -18 20 -19.8217 602.928 2
 0 18 -20 -729.693 699.496 4
 0 -18 22 12037.3 746.887 2
 0 18 -22 13399.7 751.43 5
 0 18 -22 15465.1 869.964 4
 0 -18 22 14113.1 1193.59 3
 0 18 -24 -543.039 750.394 4
 0 18 -24 -647.755 616.399 5
 0 -18 24 87.2723 629.921 2
 0 18 -26 -225.677 807.02 4
 0 -18 26 -165.501 1169.01 3
 0 18 26 1398.55 915.51 1
 0 18 -26 1085.54 655.287 5
 0 -18 28 -1940.31 1253.37 3
 0 18 28 71.753 911.994 1
 0 18 30 6483.9 1005.35 1
 0 18 -30 3426.77 726.487 5
 0 20 0 44664.5 948.157 5
 0 20 0 43398.1 1331.96 1
 0 -20 -2 -174.975 323.141 3
 0 20 -2 49.194 501.06 5
 0 20 -2 1475.1 955.62 1
 0 20 2 -90.6649 613.114 4
 0 20 2 -507.418 547.413 5
 0 20 -2 6.50819 599.969 4
 0 20 2 -1472.62 957.985 1
 0 20 -4 2561.37 555.293 5
 0 20 -4 3635.34 1009.47 1
 0 -20 4 3210.35 512.589 3
 0 20 -4 2649.83 602.363 4
 0 20 4 1406.39 967.64 1
 0 20 6 -754.181 937.222 1
 0 20 -6 144.56 592.864 4
 0 -20 6 130.004 421.295 2
 0 -20 6 22.3148 502.06 3
 0 20 -6 -598.829 535.722 5
 0 -20 8 13228.9 602.996 2
 0 20 -8 15002.7 736.489 4
 0 20 8 18627.6 1075.27 1
 0 -20 8 16391 740.785 3
 0 20 -8 12451.5 670.861 5
 0 20 10 -700.192 891.855 1
 0 20 -10 -443.653 635.514 4
 0 -20 10 11.7201 465.829 2
 0 -20 10 736.252 612.515 3
 0 20 -10 -238.967 527.964 5
 0 -20 12 17879.3 718.255 2
 0 20 -12 20918.9 820.029 4
 0 20 12 25478.8 1123.37 1
 0 -20 12 22755.3 952.101 3
 0 20 -12 18110 736.606 5
 0 20 14 -815.95 935.804 1
 0 -20 14 -686.449 794.355 3
 0 20 -14 15.0804 550.259 5
 0 -20 14 -327.392 542.468 2
 0 20 -14 -1178.01 684.343 4
 0 20 -16 2229.66 578.701 5
 0 20 16 3191.21 1013.92 1
 0 -20 16 1945.39 602.35 2
 0 20 -16 1861 685.954 4
 0 -20 16 737.332 857.769 3
 0 -20 18 480.574 593.01 2
 0 -20 18 -40.5202 958.217 3
 0 20 18 865.132 1012.87 1
 0 20 -18 122.477 558.305 5
 0 20 -18 -361.905 703.565 4
 0 20 -20 28423.3 903.95 5
 0 20 -20 32161.9 1013.09 4
 0 20 -22 406.629 756.473 4
 0 20 -22 156.179 632.936 5
 0 20 -24 9.65366 663.054 5
 0 20 -24 904.258 784.313 4
 0 -20 24 101.072 1126.97 3
 0 20 26 292.598 922.387 1
 0 -20 26 8.90712 1205.77 3
 0 -20 28 991.474 1228.18 3
 0 20 28 4005.58 972.713 1
 0 20 -28 1298.85 706.996 5
 0 -22 0 -411.929 372.227 3
 0 22 0 -697.389 1000.09 1
 0 22 0 -293.077 639.751 4
 0 22 0 58.5171 562.99 5
 0 22 -2 12332.4 1117.34 1
 0 22 -2 13864.1 705.539 5
 0 22 2 15625.4 1160.99 1
 0 22 2 15659.1 733.45 5
 0 -22 2 12627.8 561.702 3
 0 -22 4 24.7293 478.744 3
 0 22 -4 -107.047 543.61 5
 0 22 -4 45.8846 655.454 4
 0 22 4 -1813.38 1036.04 1
 0 22 -4 -853.308 1027.84 1
 0 -22 6 1614.58 569.887 3
 0 22 -6 1569.13 579.304 5
 0 22 -6 3364.09 1079.52 1
 0 22 6 1694.49 999.636 1
 0 22 -6 1054.41 657.545 4
 0 -22 8 -315.768 586.404 3
 0 22 8 -661.056 965.464 1
 0 22 -8 3.79963 568.539 5
 0 -22 10 52958.6 1186.19 3
 0 22 10 58511.2 1486.5 1
 0 22 -12 480.61 563.512 5
 0 22 12 -193.625 938.78 1
 0 22 -12 126.284 670.885 4
 0 -22 12 424.164 694.788 3
 0 22 -14 537.271 575.595 5
 0 22 14 377.126 970.793 1
 0 22 -14 936.14 677.982 4
 0 -22 14 641.799 747.274 3
 0 22 -16 -4.12695 686.597 4
 0 -22 16 -166.187 837.292 3
 0 22 16 689.507 989.88 1
 0 22 -16 -189.131 578.996 5
 0 22 -18 9692.24 797.168 4
 0 22 -18 8061.46 690.204 5
 0 22 -20 406.118 732.176 4
 0 22 -20 105.311 602.413 5
 0 -22 22 250.866 1115.9 3
 0 22 -22 4403.55 676.688 5
 0 -22 26 -26.3971 1173.83 3
 0 22 -26 1776.47 701.7 5
 0 22 -26 868.799 836.094 4
 0 24 0 9462.42 720.287 5
 0 24 0 8011.99 1159.13 1
 0 24 2 -482.371 633.531 5
 0 -24 2 298.754 460.515 3
 0 24 -2 1694.79 631.872 5
 0 24 -2 557.378 1068.4 1
 0 24 -2 1242 745.974 4
 0 -24 4 1195.16 518.242 3
 0 24 4 -521.492 1096.33 1
 0 24 -4 2069.96 1100.08 1
 0 -24 6 -477.931 565.126 3
 0 24 -6 -311.481 604.783 5
 0 24 -6 1416.56 1122.89 1
 0 24 6 -1447.9 1052.4 1
 0 24 -6 -141.745 704.462 4
 0 -24 8 29269.2 928.211 3
 0 24 -8 26359.7 887.901 5
 0 24 10 -535.976 989.97 1
 0 -24 10 -205.804 661.503 3
 0 24 -10 -68.2234 708.494 4
 0 24 -10 53.7454 607.088 5
 0 -24 12 5859.05 777.029 3
 0 24 12 6024.28 1032.19 1
 0 24 -12 4388.12 645.072 5
 0 24 -14 -604.199 598.398 5
 0 -24 14 637.016 737.989 3
 0 24 -14 8.29419 687.71 4
 0 24 14 -1041.5 997.031 1
 0 24 -16 341.107 606.039 5
 0 -24 16 1275.33 785.908 3
 0 24 -16 1433.32 738.101 4
 0 24 -18 13.3653 613.255 5
 0 24 18 1757.13 1027.93 1
 0 -24 20 1916.32 963.432 3
 0 24 20 8642.48 1083.13 1
 0 24 22 -1104.46 969.117 1
 0 24 -22 1109.45 670.613 5
 0 -24 22 138.508 1019.55 3
 0 24 -22 1879.05 802.468 4
 0 -24 24 -98.5946 1089.97 3
 0 24 -24 439.714 657.84 5
 0 24 -24 824.902 808.26 4
 0 24 24 -999.363 951.277 1
 0 26 0 -418.509 643.964 5
 0 26 0 -975.22 741.435 4
 0 26 0 -95.1581 1111.8 1
 0 26 2 376.297 1186.13 1
 0 26 -2 3456.19 654.499 5
 0 26 -2 272.813 1114.33 1
 0 26 -2 3618.3 728.01 4
 0 26 4 86.5433 1112.55 1
 0 26 -4 224.132 721.982 4
 0 26 -4 179.456 1086.36 1
 0 26 -4 -405.251 627.935 5
 0 26 6 209.127 1128.56 1
 0 -26 6 3072.88 608.54 3
 0 26 -6 3909.62 642.734 5
 0 26 -6 221.52 774.92 4
 0 26 -6 326.136 1165.55 1
 0 26 -8 119.854 613.893 5
 0 -26 8 -194.83 618.802 3
 0 26 -8 -126.155 1155.64 1
 0 26 8 -29.3002 1041.04 1
 0 26 -8 -58.181 718.298 4
 0 26 -10 517.008 1211.48 1
 0 -26 10 6055.01 739.813 3
 0 26 -12 258.48 637.383 5
 0 -26 12 -190.16 711.343 3
 0 -26 14 794.518 765.072 3
 0 26 14 1007.06 1019.4 1
 0 26 16 4511.7 1071.79 1
 0 26 -18 430.947 644.46 5
 0 26 -18 914.181 752.759 4
 0 26 18 3289.39 1084.87 1
 0 -26 18 2484.4 876.548 3
 0 26 -20 -547.778 647.527 5
 0 26 -20 10.0675 789.139 4
 0 26 20 1509.26 1008.89 1
 0 -26 20 57.1811 908.846 3
 0 28 -2 -100.047 1159.42 1
 0 28 -4 65.6726 1108.59 1
 0 28 8 113.516 1045.02 1
 0 28 -10 147.656 800.901 4
 0 28 10 -36.9592 994.869 1
 0 28 -12 62.4625 759.737 4
 0 28 12 146.218 1023.05 1
 0 28 -12 2096.24 661.353 5
 0 28 14 -998.634 1021.59 1
 0 28 -14 -390.248 670.048 5
 0 28 -14 -1146.42 779.031 4
 0 28 -16 -188.355 665.28 5
 0 28 16 1301.46 1041.36 1
 0 -28 16 504.568 799.513 3
 0 28 -16 338.39 781.833 4
 0 28 18 -934.346 1028.08 1
 0 28 -18 -355.279 674.156 5
 0 28 -18 -152.681 778.008 4
 0 30 0 97.2923 1196.42 1
 0 30 -2 209.668 1215.12 1
 0 30 -2 50.0688 826.977 4
 0 30 2 207.754 1195.83 1
 0 30 -4 -315.965 671.564 5
 0 30 -4 363.847 1175.2 1
 0 30 -4 -35.1834 778.073 4
 0 30 4 41.514 1078.31 1
 0 30 -6 -51.3976 1142.1 1
 0 30 6 -72.1616 1062.92 1
 0 30 -6 4.59488 640.857 5
 0 30 -6 -27.045 767.22 4
 0 30 -8 -35.4287 1167.13 1
 0 30 8 77.7634 1037.19 1
 0 30 -8 308.233 658.263 5
 0 30 -8 46.6944 785.985 4
 0 30 10 38.5907 1105.12 1
 0 30 -10 2836.67 812.885 4
 0 30 -10 2983.55 675.185 5
 0 30 -10 36.4474 1211.82 1
 0 30 -12 9.34312 1217.38 1
 0 30 -12 -540.574 776.183 4
 0 30 12 15.1056 1032.94 1
 1 1 -1 16590.4 219.495 5
 1 1 3 112969 1279.91 1
 -1 1 3 112848 1270.6 1
 -1 1 -3 111822 1234.42 4
 -1 -1 5 79875.6 902.943 1
 1 1 -5 76452.7 905.348 4
 -1 -1 -5 80705.3 884.775 4
 -1 1 5 75988.9 941.435 1
 -1 1 -5 71346.4 881.584 5
 -1 1 -5 76889.6 892.829 4
 1 -1 5 71265.7 960.539 3
 -1 1 -7 101942 1216.49 5
 -1 -1 -7 108027 1214.13 4
 1 1 -7 105305 1234.73 4
 -1 -1 7 104675 1243.8 1
 1 1 -7 102021 1273.6 5
 -1 1 -7 99291.7 1216.02 4
 -1 1 7 102774 1286.77 1
 1 -1 -7 100364 1228.76 4
 -1 -1 -9 96.2736 283.147 5
 1 1 -9 -26.8969 302.145 4
 -1 1 -9 -49.3558 265.681 4
 -1 1 9 -256.615 346.802 1
 -1 -1 -9 142.296 254.143 4
 -1 -1 9 -74.4585 288.919 1
 1 -1 -9 153.053 330.358 5
 -1 1 -9 38.3553 258.388 5
 1 1 -9 -49.1932 310.357 5
 1 -1 -9 -182.338 303.956 4
 1 -1 9 93.3656 295.286 1
 -1 1 -11 -26.8067 286.498 4
 -1 -1 -11 131.471 280.056 4
 1 1 -11 1.62884 296.028 4
 1 1 -11 -4.11042 331.02 5
 1 1 11 -16.7466 357.904 1
 1 -1 -11 86.7075 341.018 5
 1 -1 -11 274.592 307.085 4
 1 -1 11 252.146 323.321 1
 -1 -1 11 56.4387 303.553 1
 -1 1 11 60.8978 351.817 1
 -1 1 -11 354.35 290.262 5
 1 1 -13 13351.6 493.016 5
 -1 -1 13 12800.4 488.663 1
 1 -1 13 11201.6 473.078 1
 1 1 -13 14203.1 467.049 4
 -1 1 13 10796.8 506.964 1
 -1 -1 -13 12459.3 466.206 5
 1 -1 -13 11494.1 429.436 4
 -1 1 -13 12084.5 431.433 4
 -1 1 -13 11624.2 429.465 5
 -1 -1 -13 13580.3 446.021 4
 1 1 13 11729.8 520.708 1
 1 -1 -13 12586.9 491.455 5
 -1 1 -15 19570.4 554.271 4
 -1 1 15 18580.9 663.568 1
 1 1 -15 20284 583.664 4
 -1 -1 -15 22093.6 589.359 4
 -1 1 -15 18517.2 558.392 5
 -1 -1 15 17324.8 591.784 1
 1 -1 -15 17792.8 542.607 4
 -1 -1 -15 19976.5 583.022 5
 -1 -1 -17 26995 665.519 4
 -1 1 -17 26231.6 668.286 4
 1 1 17 26158.9 773.975 1
 1 1 -17 28175 740.863 5
 1 -1 17 26340.6 738.554 1
 1 -1 -17 26742.9 745.223 5
 1 -1 -19 2938.87 548.854 5
 -1 -1 19 2734.79 529.399 1
 -1 -1 -19 2628.28 461.22 4
 1 1 -19 3309.89 547.656 5
 1 1 19 2360.68 598.559 1
 -1 1 19 3089.1 581.417 1
 1 -1 19 2310.96 550.399 1
 -1 1 -19 2380.14 481.434 4
 -1 -1 -19 2659.71 532.26 5
 -1 1 -19 2004.81 517.25 5
 -1 1 -21 31865.2 860.761 5
 1 -1 21 32262.7 917.495 1
 1 1 21 33901.9 972.964 1
 -1 -1 -21 31331.1 798.908 4
 -1 -1 -21 33128.5 869.984 5
 1 1 -21 35039.3 898.633 5
 1 -1 -21 30707.6 883.677 5
 -1 1 21 33331.1 935.79 1
 -1 -1 21 34623.8 903.714 1
 1 1 -23 42463 1021.54 5
 -1 1 23 41443.6 1077.94 1
 -1 -1 23 42521.3 1039.56 1
 -1 -1 -23 40950 990.541 5
 1 -1 23 39132.6 1040.62 1
 1 -1 -23 40918 979.337 4
 -1 1 -23 39726.9 992.4 5
 1 -1 -23 40336 1028.21 5
 1 1 23 42814 1108.62 1
 1 -1 -25 24810.1 881.482 4
 1 -1 -25 24733.1 944.189 5
 -1 -1 25 24432.1 919.489 1
 -1 1 25 25220.4 987.987 1
 1 1 25 27131.4 1004.98 1
 1 -1 25 26321.6 949.413 1
 -1 1 -25 25809.7 887.372 5
 -1 -1 -25 25743.1 902.553 5
 1 1 -25 25485.2 918.025 5
 1 1 -25 26546.9 910.935 4
 -1 1 -27 6906.59 780.557 5
 1 1 -27 8451.51 797.267 5
 1 1 -27 7744.78 760.251 4
 1 -1 -27 7228.87 827.421 5
 -1 -1 27 8562.2 797.303 1
 1 -1 27 7807.05 825.051 1
 -1 1 27 8119.29 846.206 1
 1 -1 -27 7940.38 821.754 4
 -1 -1 -27 8244.4 811.498 5
 1 1 27 7665.84 869.875 1
 -1 1 -29 232.392 724.398 5
 -1 1 29 146.422 783.843 1
 1 -1 29 228.262 803.072 1
 1 1 -29 66.8907 741.208 5
 1 -1 -29 665.304 772.598 5
 -1 -1 -29 -104.752 768.616 5
 1 1 -29 784.145 734.448 4
 -1 -1 29 -667.255 774.986 1
 -1 1 31 2373.85 841.209 1
 1 -1 -31 613.586 807.376 5
 1 1 31 3838.13 869.688 1
 -1 -1 31 2738.48 805.177 1
 1 -1 31 3076.35 842.053 1
 -1 -1 -31 767.864 814.232 5
 -1 1 -31 4412.57 804.575 5
 1 1 -31 3835.06 799.851 5
 -1 1 -33 10949.2 889.843 5
 -1 1 33 12758.5 959.471 1
 1 1 -33 12888.5 909.518 5
 1 -1 -33 12349 930.811 5
 -1 -1 33 12040.3 926.884 1
 -1 -1 -33 13201.7 933.265 5
 1 1 35 3647.67 931.431 1
 1 -1 35 4854.25 924.329 1
 -1 -1 -37 1113.2 844.725 5
 1 -1 -37 1383.44 835.569 5
 1 1 -37 1755.07 826.576 5
 -1 -1 37 1663.02 857.413 1
 1 -1 37 832.138 1308.51 3
 1 1 37 343.913 866.027 1
 -1 1 -37 903.354 825.123 5
 -1 1 37 897.541 862.712 1
 1 -1 37 320.224 849.699 1
 -1 -3 1 70373.5 781.533 2
 -1 3 -1 73103.9 819.969 4
 -1 3 -1 76186.4 798.963 5
 1 3 1 70832.3 815.616 5
 1 -3 -1 67807.7 795.515 3
 1 3 1 64953.7 837.502 1
 1 -3 -1 70063 803.078 2
 1 3 -1 69673.2 790.515 4
 -1 3 3 565015 6194.47 1
 -1 3 -3 578131 6086.69 5
 -1 -3 3 577649 6112.39 2
 -1 3 -3 584163 6116.79 4
 -1 -3 -3 579917 6074.95 4
 1 -3 -3 579947 6091.92 3
 1 -3 -3 582345 6113.87 2
 1 3 3 574929 6173.27 1
 1 -3 -5 181048 1927.96 2
 -1 3 5 172441 2011.83 1
 1 -3 5 167077 1958.79 1
 1 -3 5 164089 2021.67 3
 -1 3 -5 177035 1935.06 4
 1 -3 -5 173941 1904.77 3
 -1 -3 -5 169598 1891.8 4
 -1 3 -5 175891 1900.7 5
 1 3 5 174642 2009.66 1
 1 -3 -7 10963 290.679 3
 -1 -3 7 10549.7 296.981 1
 -1 -3 -7 10726 295.774 4
 -1 3 -7 10796.4 301.618 5
 -1 3 -7 10584.3 334.128 4
 1 3 -7 11083 376.783 4
 1 -3 7 11771 372.077 1
 1 -3 -7 10915.8 300.358 2
 1 3 -7 9266.04 346.618 5
 1 -3 7 10045.5 446.149 3
 -1 3 7 11024.3 440.242 1
 1 -3 -9 296.241 286.63 4
 -1 3 9 96.8738 366.22 1
 1 -3 9 134.623 278.482 1
 1 3 -9 -9.38696 326.365 4
 -1 -3 -9 487.845 248.915 4
 -1 -3 9 263.397 253.001 1
 -1 3 -9 71.2896 275.447 4
 1 -3 9 413.071 398.128 3
 -1 3 -9 176.766 241.915 5
 1 3 -9 58.4606 279.466 5
 -1 -3 -11 5219.15 300.516 4
 -1 -3 11 5116.13 313.694 1
 -1 3 -11 5324.08 313.606 5
 1 3 -11 4196.18 347.036 5
 1 -3 -11 5020.46 324.89 4
 -1 3 -11 5323.44 338.941 4
 1 -3 11 4913.21 347.616 1
 -1 3 11 4551.59 419.583 1
 1 3 -11 5379.79 381.16 4
 1 3 13 5767.84 487.182 1
 1 -3 -13 7084.83 457.484 5
 1 3 -13 7212.39 416.497 5
 -1 3 13 5579.2 464.335 1
 -1 3 -13 7099.03 393.277 4
 -1 -3 -13 6544.5 342.598 4
 1 -3 -13 6698.94 381.94 4
 1 -3 13 6833.03 405.518 1
 -1 -3 13 7047.72 379.219 1
 -1 3 -13 6839.57 366.328 5
 -1 3 -15 73196.8 1089.05 5
 -1 3 -15 75602.9 1106.39 4
 1 -3 -15 70956.4 1084.1 4
 -1 -3 15 70000.6 1095.47 1
 -1 -3 -15 70996.8 1138.13 5
 1 3 -15 73470.5 1132.36 4
 -1 -3 -15 72940 1077.09 4
 -1 -3 -17 56460.4 968.34 4
 1 3 -17 58024.7 1027.89 5
 1 -3 17 62537 1068.12 1
 1 -3 -17 56683.8 991.153 4
 -1 3 -17 58430.9 1013.59 4
 1 -3 -17 61240.9 1112.75 5
 1 3 17 61635.2 1216.57 1
 -1 3 17 57948 1151.78 1
 1 -3 -19 393.383 556.94 5
 -1 -3 19 -345.971 467.122 1
 1 -3 19 -299.662 519.021 1
 1 3 -19 -428.862 503.571 4
 -1 3 -19 55.2129 463.395 4
 -1 -3 -19 -3.57966 525.211 5
 1 3 19 -155.106 620.368 1
 -1 3 19 24.8937 601.431 1
 -1 -3 -19 -384.914 445.089 4
 -1 3 -19 153.424 462.485 5
 1 3 -19 -339.885 484.968 5
 -1 3 -21 18070.5 689.843 5
 1 -3 -21 19559.8 811.85 5
 1 -3 21 18779.9 754.241 1
 -1 3 21 19174.3 907.488 1
 -1 -3 21 16822.9 698.74 1
 -1 -3 -21 17333.7 736.442 5
 1 3 -21 16884.5 703.764 5
 1 3 21 15786.6 845.111 1
 -1 -3 23 52272.8 1116.68 1
 1 -3 -23 54025.8 1191.43 5
 1 3 -23 50521.2 1116.3 5
 -1 3 -23 55098.4 1115.95 5
 1 -3 23 54301.6 1164.76 1
 -1 3 -23 52305.2 1093.78 4
 1 -3 -23 50543.6 1042.41 4
 1 3 23 51749.8 1232.3 1
 -1 -3 -23 52270.2 1157.35 5
 -1 3 23 56660.9 1286.61 1
 1 3 -23 50970.4 1127.98 4
 -1 3 -25 30769.7 950.362 4
 -1 -3 -25 31707.5 999.92 5
 -1 -3 25 32676.9 963.581 1
 -1 3 -25 34773.7 970.409 5
 1 3 -25 32581 1002.81 4
 1 -3 -25 33586.8 955.02 4
 1 -3 25 32694.7 1000.79 1
 1 3 25 30716.1 1078.31 1
 1 -3 -25 33854.3 1033.05 5
 1 3 -25 31523.2 990.092 5
 -1 3 25 31548.3 1105.24 1
 1 -3 27 11080.9 854.916 1
 1 -3 -27 6021.47 731.184 4
 -1 -3 27 7023.81 765.204 1
 -1 -3 -27 1247.21 788.126 5
 -1 3 27 6025.54 835.954 1
 1 3 -27 6610.48 778.917 5
 1 3 -27 6364.93 774.249 4
 1 3 27 6273.84 905.47 1
 1 -3 -27 6443.78 809.29 5
 -1 -3 29 -491.603 736.806 1
 -1 3 -29 593.663 722.822 5
 1 3 -29 -779.155 733.551 5
 -1 3 29 256.798 830.593 1
 1 -3 -29 -1209.67 793.354 5
 1 -3 29 1038.77 763.653 1
 1 3 -29 -136.034 741.449 4
 1 3 -31 5748.55 808.006 5
 -1 3 -31 6778.64 815.733 5
 1 -3 31 6781.42 862.03 1
 1 3 31 6480.15 929.85 1
 1 -3 31 4411.07 1313.46 3
 -1 -3 31 5735.42 803.195 1
 -1 3 31 5790.34 937.055 1
 1 -3 -31 6170.17 876.125 5
 -1 -3 -33 7087.04 907.803 5
 1 3 -33 6359.93 843.262 5
 -1 3 33 8091.36 958.112 1
 -1 3 -33 6992.39 845.777 5
 -1 -3 33 7399.37 853.268 1
 1 3 35 6846.42 952.993 1
 1 -3 -35 7762.14 898.4 5
 -1 3 35 6156.94 944.223 1
 -1 -3 37 695.093 809.676 1
 -1 3 37 1254.67 893.669 1
 1 3 -37 1179.19 837.206 5
 -1 3 -37 822.935 818.756 5
 1 -3 37 1148.04 1338.52 3
 -1 -3 -37 280.113 836.656 5
 1 -3 37 150.286 822.716 1
 1 3 37 171.244 877.677 1
 1 -3 -37 1237.85 851.728 5
 1 5 1 3242.86 214.986 5
 1 5 1 3491.95 182.696 4
 1 -5 -1 3714.28 172.279 2
 -1 -5 -1 3686.84 145.128 2
 -1 5 -1 3663.95 191.926 5
 1 5 1 3222.27 327.752 1
 1 5 -1 3519.94 330.141 1
 -1 -5 1 3611.02 224.791 3
 -1 5 -1 3525.09 241.178 4
 1 -5 1 3737.3 196.581 3
 -1 -5 1 3549.42 149.226 2
 1 5 -1 3181.15 194.554 4
 1 -5 -1 3745.21 156.916 3
 1 -5 1 3226.15 173.896 2
 -1 -5 -1 3615.51 139.52 3
 -1 5 -3 12547.7 267.191 5
 1 -5 -3 11180.2 271.744 2
 1 -5 -3 11469.2 226.063 3
 1 -5 3 9882.51 276.594 2
 -1 -5 3 10376 259.705 2
 1 -5 3 10045.8 317.266 3
 1 5 3 11013.6 302.984 5
 1 5 3 10793.8 277.155 4
 -1 5 -3 10641.4 319.351 4
 1 5 -5 960603 10103.4 5
 1 -5 5 954375 10110.1 2
 1 5 5 938884 10192.3 1
 -1 -5 5 939049 10095.4 2
 -1 -5 -5 963455 10048.2 2
 1 -5 -5 945397 10085.5 2
 -1 5 -5 983913 10096.6 4
 1 -5 -5 939075 10038.4 3
 -1 5 5 901708 10193.9 1
 -1 5 -7 202050 2262.22 4
 1 -5 -7 198493 2206.42 3
 1 -5 7 194024 2269.58 2
 1 -5 -7 198859 2247.07 2
 -1 5 7 197155 2385.11 1
 -1 5 -7 201616 2232.21 5
 1 5 7 195293 2367.21 1
 -1 -5 -7 200607 2219.3 4
 1 5 -7 201428 2268.3 4
 1 5 -7 203835 2276.33 5
 -1 -5 7 194645 2268.94 2
 1 -5 9 7930.6 343.26 1
 -1 5 -9 7207.11 300.368 5
 -1 5 -9 7387.96 344.948 4
 1 5 -9 7294.35 367.474 4
 1 -5 -9 7396.95 273.511 3
 -1 -5 -9 7589.06 296.308 4
 -1 -5 9 7103.19 296.773 1
 -1 5 9 7465.73 471.647 1
 1 -5 -9 7064.84 290.582 2
 1 5 -9 6926.16 343.698 5
 1 -5 9 6956.19 480.509 3
 -1 5 11 22852.7 629.135 1
 1 -5 -11 23509.1 502.743 4
 1 5 -11 21849.8 527.445 5
 1 5 -11 24285.3 552.17 4
 1 -5 11 23896.9 529.186 1
 -1 5 -11 22970 488.119 5
 1 -5 11 22466.5 699.885 3
 -1 -5 -11 24548.8 480.085 4
 -1 -5 11 24238 494.863 1
 -1 5 -11 23310.7 519.122 4
 1 -5 13 106437 1430.75 1
 1 -5 -13 103985 1372.13 4
 -1 -5 13 107751 1392.83 1
 1 5 -13 108343 1429 4
 -1 5 -13 105588 1403.65 4
 -1 5 -13 105102 1382.07 5
 1 5 -13 102544 1422.25 5
 -1 -5 -13 102956 1355.15 4
 -1 5 -15 78965 1175.73 4
 -1 5 -15 76365.5 1146.66 5
 1 -5 -15 75004.2 1136.82 4
 -1 -5 15 81942 1166.3 1
 -1 -5 -15 78449.8 1128.61 4
 1 5 15 80696.7 1345.69 1
 1 -5 15 81230.9 1471.82 3
 -1 -5 -17 12821.7 508.96 4
 1 -5 17 12414 566.301 1
 -1 5 17 11500.5 691.018 1
 1 -5 -17 11866.3 527.688 4
 1 -5 -17 12297.1 650.05 5
 -1 5 -17 10992.6 566.445 4
 1 5 17 12511.4 737.592 1
 1 5 -19 1992.96 546.157 4
 1 5 19 1498.42 664.694 1
 -1 -5 -19 3124.49 447.616 4
 1 -5 19 1799.82 513.666 1
 1 -5 -19 2627.82 613.401 5
 -1 -5 19 1958.57 464.231 1
 -1 5 19 1252.3 654.476 1
 -1 -5 -19 2073.1 561.74 5
 1 5 -19 2281.66 517.54 5
 -1 5 -19 1784.94 482.642 5
 1 5 -21 2331.88 562.487 5
 1 5 -21 1924.51 594.962 4
 1 -5 21 2648.71 583.516 1
 -1 5 -21 2431.14 576.415 4
 -1 5 21 1846.33 716.768 1
 -1 5 -21 2513.53 545.52 5
 1 -5 -21 2421.56 515.776 4
 -1 -5 -21 278.894 493.28 4
 -1 -5 -21 2474.09 625.394 5
 -1 -5 21 2395.04 515.475 1
 1 -5 -21 2827.72 673.25 5
 1 5 21 1743.21 730.542 1
 1 5 23 35955.3 1188.93 1
 1 -5 -23 39818.1 1067.93 5
 1 5 -23 41884.9 1042.28 4
 -1 5 23 37879.7 1169.68 1
 -1 5 -23 37475.3 976.817 4
 -1 -5 23 40321.1 959.282 1
 1 -5 -23 39444.7 923.651 4
 -1 5 -23 38468.2 963.837 5
 1 5 -23 40804.7 1005.4 5
 -1 -5 -23 39406.5 1056.53 5
 1 -5 23 39388.8 997.443 1
 1 5 25 31901.9 1149.54 1
 1 -5 -25 29900.2 890.139 4
 1 -5 25 31519.7 959.939 1
 -1 -5 -25 30881.3 1016.47 5
 -1 5 -25 32276 954.667 5
 -1 5 -25 29612.6 956.361 4
 1 5 -25 35041.2 1017.77 4
 1 5 -25 33719.3 982.334 5
 1 -5 -25 34818.9 1075.39 5
 1 -5 25 34295.9 1446.21 3
 -1 5 25 34961.8 1214.22 1
 -1 -5 25 33849.7 950.706 1
 -1 5 27 13307.8 1022.57 1
 1 -5 27 11333.7 840.856 1
 1 5 -27 13493.2 833.343 5
 1 -5 -27 14560.5 941.353 5
 -1 5 -27 11532 804.228 5
 1 5 -27 13370.2 862.729 4
 1 -5 27 16542.7 1324.14 3
 -1 -5 27 14412.8 793.072 1
 1 5 27 14632.9 1016 1
 -1 5 -29 -446.499 730.117 5
 1 -5 -29 27.3758 809.993 5
 1 5 -29 317.496 759.208 4
 -1 -5 29 393.368 683.268 1
 1 5 -29 5.0932 722.463 5
 -1 5 29 -95.2568 892.91 1
 1 -5 29 2772.4 1228.75 3
 1 -5 29 -74.4597 731.909 1
 -1 -5 31 3685.87 753.239 1
 -1 5 31 4145.12 920.431 1
 -1 -5 -31 4714.89 855.76 5
 -1 5 -31 3206.19 795.012 5
 1 5 31 4567.5 958.372 1
 1 5 -31 3715.91 801.256 5
 1 -5 31 4964.09 818.441 1
 1 -5 -31 4344.95 849.012 5
 -1 -5 -33 6493.09 879.351 5
 -1 5 -33 8187.84 870.425 5
 1 5 -33 6458.69 840.621 5
 -1 -5 33 8113.66 826.836 1
 -1 5 35 3836.02 989.595 1
 1 5 35 2633.33 921.733 1
 1 -5 35 1698.75 1464.09 3
 1 -5 -35 4639.28 920.12 5
 1 5 -35 3121.6 839.044 5
 1 -5 35 6072.57 910.663 1
 1 5 37 1946.38 935.863 1
 1 -5 37 3184.71 877.6 1
 -1 -5 37 2008.53 823.199 1
 -1 -5 -37 318.768 927.364 5
 1 -5 -37 156.95 898.34 5
 -1 5 37 1380.63 954.122 1
 1 5 -37 2155.63 849.529 5
 1 -5 37 648.029 1351.2 3
 -1 -7 1 17085.8 372.219 3
 1 7 -1 16721.1 564.459 1
 -1 -7 1 17634.7 331.475 2
 1 -7 -1 17514.7 357.015 2
 -1 7 -1 19802 399.549 5
 1 -7 1 17799 360.251 2
 1 7 1 16562.1 546.759 1
 1 -7 1 17432.7 370.962 3
 -1 -7 -1 17303.3 321.064 2
 1 -7 -1 17356.3 327.872 3
 1 7 1 16129.9 363.228 4
 -1 7 1 20055.9 409.394 5
 -1 7 1 17170.3 446.379 4
 -1 7 -1 16847.9 429.943 4
 -1 -7 -1 17815.9 305.844 3
 1 7 3 264.024 389.889 1
 1 7 -3 172.638 236.316 5
 1 -7 3 129.36 224.65 2
 1 -7 3 288.532 259.489 3
 -1 7 -3 162.411 297.767 4
 1 7 3 391.001 245.671 5
 -1 7 -3 342.271 224.36 5
 -1 -7 3 67.7229 294.588 3
 1 -7 -3 116.783 208.588 2
 -1 -7 -3 189.321 102.638 3
 -1 -7 3 193.58 183.101 2
 1 -7 -3 370.62 147.642 3
 -1 -7 -3 176.266 162.97 2
 1 7 3 211.454 240.604 4
 -1 -7 5 12508.7 339.825 2
 1 -7 -5 12692.4 261.8 3
 1 -7 5 12637.5 434.854 3
 1 -7 -5 13086.1 325.777 2
 1 7 -5 12621.9 361.743 5
 -1 -7 -5 13016.1 290.968 2
 -1 -7 -5 12672.7 200.013 3
 -1 7 -5 13363.8 395.821 4
 1 -7 5 11984.5 356.598 2
 -1 7 -5 13980.6 341.921 5
 1 7 5 12287.5 486.483 1
 1 -7 7 362872 4027.02 2
 1 -7 7 367975 4123.24 3
 -1 7 -7 365911 4002.12 4
 -1 -7 -7 370942 3944.37 2
 1 -7 -7 354896 3913.19 3
 1 7 -7 363696 4010.73 5
 1 7 -7 358689 3996.14 4
 -1 7 -7 361308 3964.14 5
 1 7 7 355417 4133.62 1
 1 -7 -7 358296 3972.69 2
 -1 -7 -7 368708 3861.51 3
 -1 -7 7 366705 4013.04 2
 1 7 -9 8106.09 367.136 5
 1 -7 9 8086.68 354.912 2
 -1 -7 -9 8496.54 307.628 4
 -1 7 9 7768.32 506.181 1
 1 7 -9 7797.25 382.432 4
 1 7 9 9004.84 494.12 1
 -1 7 -9 8084.62 366.94 4
 -1 7 -9 7989.66 321.409 5
 1 -7 -9 7989.98 256.548 3
 -1 7 -11 44187 721.821 5
 1 -7 -11 45630.4 678.79 3
 -1 7 -11 44644.6 754.881 4
 1 -7 -11 44615.1 713.106 2
 -1 7 11 46120.3 931.689 1
 -1 -7 -11 45263.4 700.574 4
 1 7 -11 42380.1 757.278 5
 1 -7 11 41415.2 753.914 2
 1 7 -11 44239 780.22 4
 -1 7 -13 111941 1492.41 4
 -1 -7 -13 114871 1443.65 4
 1 -7 -13 110938 1453.25 4
 -1 7 -13 109627 1451.36 5
 1 7 -15 46036.3 871.438 4
 1 -7 15 45553.9 1140.34 3
 -1 -7 -15 43323.3 777.448 4
 1 -7 15 44614.2 836.728 1
 -1 7 -15 40631.8 824.392 4
 -1 7 15 42939.9 997.136 1
 1 7 -15 41851.1 832.089 5
 1 -7 -15 42687.6 796.209 4
 -1 7 17 19719 814.813 1
 1 -7 -17 20977.9 609.472 4
 1 7 -17 20425.6 661.218 5
 1 7 -17 20443.8 695.371 4
 1 -7 17 21052.7 985.267 3
 -1 -7 17 20298.1 603.16 1
 1 -7 17 21164.1 648.555 1
 1 7 17 21688.2 838.841 1
 -1 -7 -17 20911.4 591.493 4
 -1 7 -17 20855.2 623.541 5
 1 -7 19 688.577 504.912 1
 1 7 19 -328.928 688.999 1
 -1 -7 -19 676.719 424.573 4
 1 -7 19 941.761 870.302 3
 -1 7 19 26.8955 672.924 1
 -1 7 -19 250.24 514.454 4
 1 7 -19 287.488 504.186 5
 -1 7 -19 304.173 475.659 5
 -1 -7 19 284.196 440.747 1
 -1 7 -21 7215.34 650.398 4
 -1 -7 21 8003.67 576.893 1
 1 -7 -21 7860.2 572.675 4
 1 -7 21 9875.28 1052.82 3
 1 7 21 6978.87 811.723 1
 1 7 -21 7679.27 633.159 5
 -1 7 -21 7626.54 599.399 5
 1 -7 -21 7404.8 741.388 5
 -1 7 21 6812.34 790.616 1
 1 -7 21 8649.55 635.716 1
 -1 -7 23 5962.62 608.418 1
 -1 -7 -23 5435.3 705.455 5
 1 -7 -23 5995.98 616.352 4
 1 7 23 4491.94 845.596 1
 1 -7 23 5436.19 646.918 1
 -1 7 23 4587.26 845.37 1
 1 -7 23 6869.49 1101.18 3
 1 7 -23 6069.59 662.667 5
 -1 7 -23 5438.21 671.313 4
 -1 7 -23 5656.47 637.805 5
 1 -7 -23 6513.49 791.972 5
 -1 -7 25 42554.5 1027.98 1
 -1 7 -25 39077 1087.21 4
 -1 7 25 41147.2 1275.57 1
 1 -7 -25 44711.1 1203.59 5
 1 7 -25 44252.8 1139.53 4
 -1 -7 -25 42421.6 1148.23 5
 1 -7 25 46949.8 1602.82 3
 1 7 -25 42025.8 1089.08 5
 1 -7 25 41207 1057.11 1
 -1 7 -25 42541.3 1058.19 5
 1 7 25 41295 1318.43 1
 1 7 27 13388 1059.09 1
 -1 7 27 11136.6 1032.27 1
 1 -7 27 16304.2 1363.24 3
 1 7 -27 12528.6 880.893 4
 1 7 -27 12441.7 827.77 5
 -1 -7 27 12492.7 765.688 1
 -1 -7 -27 12799.2 934.037 5
 1 -7 27 11909.8 824.205 1
 1 -7 -27 13990.4 939.17 5
 -1 7 -27 12444.1 807.285 5
 -1 -7 -29 38.2096 821.222 5
 1 7 29 -380.154 935.388 1
 1 7 -29 105.595 772.755 4
 1 7 -29 -821.725 746.823 5
 1 -7 29 1523.03 1262.79 3
 -1 7 -29 -781.43 731.865 5
 1 -7 29 249.867 713.187 1
 -1 -7 29 1283.62 685.388 1
 -1 7 29 -594.504 955.501 1
 1 -7 -29 416.397 838.629 5
 -1 -7 31 3996.6 745.203 1
 -1 7 -31 4247.55 787.411 5
 1 -7 31 4200.5 785.413 1
 -1 7 31 3720.19 983.058 1
 -1 -7 -31 3957.53 868.251 5
 1 -7 31 5822.21 1339.45 3
 1 7 -31 3372.59 780.516 5
 1 -7 -31 4518.17 879.413 5
 1 7 33 4255.1 943.441 1
 -1 -7 33 5079.62 768.216 1
 1 -7 35 9907.5 896.243 1
 -1 -7 -35 5095.7 887.648 5
 1 7 35 7601.01 1018.39 1
 -1 7 35 8017.87 1016.76 1
 1 -7 35 11929.5 1502.01 3
 1 7 -35 5423.43 860.001 5
 1 -7 -35 5498.75 925.508 5
 1 9 1 371.937 261.087 4
 1 -9 -1 339.415 202.061 2
 -1 9 1 468.599 507.482 1
 1 -9 1 433.302 208.919 3
 -1 9 1 368.89 264.732 5
 1 -9 1 396.433 206.72 2
 -1 -9 -1 216.453 170.529 3
 1 9 -1 530.027 477.598 1
 -1 9 -1 347.705 248.152 5
 1 9 1 372.726 455.608 1
 -1 -9 1 377.787 187.295 2
 -1 -9 -1 368.608 187.079 2
 -1 -9 1 318.982 234.647 3
 -1 9 -1 160.089 301.761 4
 1 -9 -1 425.232 176.686 3
 -1 9 1 459.308 306.635 4
 -1 9 -3 19075.6 429.033 5
 1 9 3 20211.4 644.264 1
 -1 -9 3 19327.8 476.722 3
 -1 -9 3 17751.8 390.608 2
 1 -9 -3 18766.7 401.599 2
 1 9 3 17178.9 435.437 4
 1 -9 3 18203.5 448.044 3
 1 9 -3 18965.7 440.539 5
 -1 -9 -3 20233.3 304.298 3
 -1 -9 -3 19016.3 374.035 2
 -1 9 -3 18431.4 458.502 4
 1 -9 -3 20052.6 341.691 3
 -1 9 -5 54466.9 768.434 5
 1 9 5 50197.3 920.186 1
 1 9 -5 53679 802.656 5
 1 -9 5 50284.7 843.958 3
 -1 -9 -5 51449.3 617.379 3
 1 -9 -5 50592.9 744.656 2
 -1 9 -5 50964.1 792.39 4
 1 -9 -5 51943.1 672.086 3
 -1 -9 -5 53927.9 725.729 2
 -1 -9 5 52395 878.789 3
 -1 -9 5 50071.6 771.214 2
 1 -9 7 22918 613.143 3
 -1 -9 7 22249.5 660.307 3
 -1 9 -7 24557.2 493.976 5
 -1 -9 -7 22972.2 335.442 3
 1 -9 -7 22597.1 381.73 3
 1 9 -7 23611.2 510.086 5
 1 9 -7 22021 513.931 4
 1 9 7 22951.2 662.547 1
 -1 -9 7 23480.9 496.231 2
 -1 9 -7 24050.4 535.636 4
 -1 -9 -7 24566.1 441.761 2
 -1 9 -9 20539.5 468.973 5
 1 9 -9 18324.3 490.874 5
 -1 -9 9 19026.3 688.478 3
 1 -9 -9 19432.6 381.421 3
 1 9 -9 19188.6 521.038 4
 -1 -9 9 19225.7 493.74 2
 1 -9 -9 20511.5 458.54 2
 -1 -9 -9 21205 353.169 3
 -1 -9 -9 21679.2 435.103 2
 -1 9 -9 20679.4 526.812 4
 -1 -9 11 34241.6 701.386 2
 -1 -9 -11 36233.8 641.83 4
 1 -9 -11 36246.4 641.829 2
 1 -9 -11 35256.2 565.022 3
 -1 9 -11 33132.6 637.812 5
 -1 9 -11 34101.7 697.537 4
 1 -9 -13 38213 696.349 2
 1 9 -13 38383 778.276 5
 -1 9 13 43342.8 997.82 1
 -1 -9 13 36581.8 750.608 2
 1 9 -13 41501.8 809.859 4
 -1 -9 -13 37757.4 701.915 4
 1 -9 -13 37940.3 650.189 3
 1 9 -15 50788.5 939.508 5
 1 -9 15 50351.7 934.138 2
 1 9 -15 53003.6 978.532 4
 1 -9 -15 51242.2 889.257 4
 -1 9 15 54314.2 1117.21 1
 -1 -9 -17 10472.2 489.118 4
 1 9 -17 10066 568.69 5
 1 -9 17 10751.5 911.892 3
 -1 -9 17 9589.48 531.479 2
 -1 9 -17 10131.6 532.755 5
 1 9 -17 10862.4 638.668 4
 1 -9 17 9985.52 560.06 2
 -1 9 17 10318.7 758.039 1
 -1 9 19 98.7257 694.313 1
 -1 9 -19 103.98 492.435 5
 1 -9 19 1537.73 923.347 3
 1 9 -19 -707.091 686.356 4
 -1 9 -19 786.011 564.221 4
 1 9 19 194.073 712.28 1
 -1 9 -21 1129.61 604.755 4
 -1 -9 21 1596.09 516.989 1
 1 9 21 -421.696 768.817 1
 -1 9 -21 -456.672 547.167 5
 -1 9 21 317.104 747.676 1
 1 -9 21 1247.74 566.468 1
 1 9 -21 -678.138 715.862 4
 1 -9 -21 87.3109 510.496 4
 1 -9 21 2026.35 1014.13 3
 -1 9 -23 31278.4 887.349 5
 1 9 23 30805.1 1144.75 1
 1 9 -23 31938.7 1001.57 4
 -1 9 23 29702.5 1117.19 1
 1 -9 -23 32009 859.568 4
 1 9 -23 28599.3 915.656 5
 -1 -9 23 29746.3 846.857 1
 1 -9 23 29673.3 896.589 1
 -1 9 -23 31749.6 929.5 4
 -1 9 -25 22057.5 898.187 4
 -1 -9 25 18972.1 794.851 1
 -1 9 25 20956.3 1105.35 1
 1 9 -25 21567.3 861.142 5
 1 9 25 20661.9 1102.43 1
 1 -9 -25 23172.8 994.175 5
 1 9 -25 21798.6 929.237 4
 1 -9 25 22403.6 872.819 1
 -1 9 -25 23949.2 850.9 5
 1 -9 -27 9576.68 920.293 5
 1 9 -27 7517.87 839.946 4
 -1 -9 -27 6462.54 878.514 5
 -1 9 27 5733.19 992.942 1
 -1 9 -27 9829.18 751.867 5
 1 -9 27 9164.8 768.284 1
 -1 -9 27 7309.25 689.591 1
 1 9 -27 8513.31 770.676 5
 1 -9 27 10230.6 1317.22 3
 1 9 27 6289.97 997.994 1
 1 -9 29 1617.13 1251.9 3
 1 9 -29 -410.041 718.207 5
 -1 -9 -29 -17.4778 843.244 5
 -1 -9 29 -174.305 644.506 1
 -1 9 29 -590.199 957.744 1
 1 9 -29 10.6021 780.165 4
 1 -9 29 415.233 704.582 1
 -1 9 -29 19.9889 687.355 5
 1 9 29 -546.394 997.215 1
 1 -9 -29 779.972 851.118 5
 1 -9 31 3577.33 753.196 1
 -1 -9 31 3860.12 700.994 1
 1 9 -31 3324.32 863.822 4
 -1 -9 -31 3218.31 863.42 5
 -1 9 -31 4496 755.892 5
 1 9 -31 2911.79 765.455 5
 -1 9 -33 9964.35 872.912 5
 1 9 33 6454.27 1008.02 1
 -1 -9 33 8715.64 782.626 1
 -1 9 33 8034.23 1080.03 1
 1 -9 -33 7679.97 960.029 5
 1 -9 33 13097.3 1477.6 3
 -1 -9 33 11487.5 1538.13 3
 1 -9 -35 1098.59 900.971 5
 1 9 -35 3143.95 831.883 5
 -1 -9 35 6453.57 1510.56 3
 -1 9 35 2800.2 1024.73 1
 1 -9 35 3695.66 806.976 1
 1 9 35 3431.96 983.872 1
 1 -9 35 5266.98 1372.68 3
 -1 -9 -35 3610.52 947.137 5
 -1 -11 -1 484.067 210.152 2
 -1 11 -1 406.664 263.823 5
 -1 11 1 809.826 286.635 5
 -1 11 1 306.329 322.372 4
 1 11 1 326.112 499.899 1
 -1 11 1 600.307 545.432 1
 1 -11 1 60.3858 227.901 2
 1 -11 -1 379.53 190.855 3
 -1 -11 1 744.23 235.081 3
 -1 -11 1 476.491 218.172 2
 1 -11 -1 98.1674 222.947 2
 -1 -11 -1 518.001 195.42 3
 1 -11 1 498.931 225.111 3
 1 11 -1 524.886 285.655 5
 -1 11 -1 553.992 328.251 4
 1 11 -1 670.943 521.37 1
 1 -11 3 21252.5 498.288 3
 -1 11 -3 22353 509.648 5
 -1 -11 3 21694.5 525.304 3
 -1 11 3 19055.1 722.45 1
 1 11 3 20056.6 501.799 4
 -1 -11 -3 22275.6 357.642 3
 -1 -11 -3 21400.7 439.991 2
 1 11 -3 20690.2 500.213 5
 -1 -11 3 20501.9 451.609 2
 1 -11 -3 20975.7 463.758 2
 1 -11 -3 23442.5 397.011 3
 1 11 3 22130.1 727.08 1
 -1 11 -3 19084.8 530.791 4
 1 11 5 30896.2 808.788 1
 -1 11 -5 31279.2 591.599 5
 -1 11 -5 31274.9 646.719 4
 -1 -11 -5 29871 426.461 3
 1 -11 -5 29691.5 560.73 2
 -1 -11 -5 32665.6 547.541 2
 -1 -11 5 29102.1 569.742 2
 -1 -11 5 31950.3 688.993 3
 1 -11 -5 31767.7 476.876 3
 1 -11 5 30057 656.278 3
 1 -11 -7 55844 839.291 2
 -1 -11 -7 52910.2 673.875 3
 -1 11 -7 55083.9 845.828 5
 -1 -11 7 56245.3 1011.2 3
 -1 11 -7 56550.9 895.975 4
 1 -11 -7 55252 734.152 3
 -1 -11 -7 57194.4 821.319 2
 -1 -11 7 55416.5 872.241 2
 1 -11 -9 2622.62 297.521 2
 -1 11 -9 2571.88 338.087 5
 -1 -11 9 3080.27 348.706 2
 1 -11 -9 2704.37 216.607 3
 -1 -11 -9 2313.26 191.399 3
 -1 -11 -9 3257.91 289.876 2
 1 -11 9 2472.94 357.713 2
 1 -11 -11 43696.2 689.221 3
 1 11 -11 43994 835.473 5
 1 11 -11 47735.9 874.246 4
 -1 -11 -11 47349.3 762.947 2
 1 -11 -11 47190.5 788.84 2
 1 11 11 54553.6 1100.74 1
 -1 -11 11 43512.7 826.604 2
 -1 -11 -11 49794.4 669.163 3
 1 -11 11 48323.2 1033.08 3
 -1 -11 11 48565.7 1104.57 3
 -1 11 11 49246.3 1055.09 1
 1 -11 13 68776.5 1142.25 2
 -1 -11 13 75981.1 1456.07 3
 -1 11 13 73702.6 1350.28 1
 1 11 -13 70480.2 1139.27 4
 1 11 13 75789.1 1348.77 1
 1 -11 -13 70337.5 1063.59 2
 1 11 -13 68005.8 1098.04 5
 -1 11 -13 70986.8 1134.46 4
 1 -11 -13 66602.6 960.929 3
 1 -11 13 74928.2 1376.65 3
 -1 11 -15 33113.3 787.95 4
 1 11 -15 30683.3 756.556 5
 -1 -11 -15 31485 686.071 4
 1 -11 -15 30059 611.384 3
 1 11 -15 33964.8 816.61 4
 -1 -11 15 33174.5 1129.93 3
 -1 11 15 34854.8 987.988 1
 1 -11 15 32110.5 797.509 2
 -1 11 -15 29529.9 694.067 5
 1 -11 -15 30969.7 667.761 2
 1 -11 17 14508.4 647.197 2
 -1 11 17 15294.4 841.69 1
 -1 11 -17 14271.6 605.043 5
 1 11 -17 15306.4 661.283 5
 -1 11 19 3860.09 779.864 1
 -1 11 -19 5688.74 653.045 4
 -1 11 -19 4068.71 561.704 5
 1 -11 -21 13628.5 642.427 4
 1 11 21 12250.4 920.689 1
 1 11 -21 11608.3 721.976 5
 -1 11 -21 14056.1 741.231 4
 -1 11 21 12910.5 915.647 1
 1 -11 21 14950.7 1186.44 3
 1 -11 21 12302.7 684.444 2
 -1 11 -21 12603.3 678.127 5
 -1 11 -23 30574.6 954.767 4
 1 -11 23 33010.2 1412.23 3
 1 11 -23 32810.5 997.275 4
 1 11 -23 31052.2 930.677 5
 1 11 23 30662.6 1144.55 1
 -1 11 23 29447.3 1136.5 1
 -1 11 -23 31946 908.692 5
 -1 11 25 14577.7 1028 1
 -1 11 -25 14999.9 780.078 5
 -1 -11 25 18159.8 1432.33 3
 1 11 -25 16923.1 884.158 4
 -1 -11 25 13558.4 740.394 2
 1 11 25 13397.2 1062.31 1
 1 -11 25 17411.4 1324.89 3
 -1 11 -25 14019.6 836.888 4
 1 11 -25 16136.4 804.623 5
 1 -11 25 14920.2 782.856 2
 -1 -11 27 3732.45 1338.28 3
 1 -11 27 2291.01 687.285 2
 -1 11 27 2132.14 943.199 1
 1 -11 -27 2765.48 829.546 5
 -1 11 -27 2907.04 686.585 5
 1 11 27 1547.19 939.299 1
 -1 -11 27 1411.01 621.061 2
 1 11 -27 1955.4 781.478 4
 -1 11 -27 2272.4 737.426 4
 1 -11 27 2284.07 1216.95 3
 1 11 -27 2179.07 700.015 5
 1 11 -29 406.19 796.743 4
 -1 11 -29 365.436 688.269 5
 1 -11 29 -5.25598 675.134 2
 1 -11 -29 179.491 837.11 5
 -1 11 29 604.98 938.82 1
 1 11 -29 308.902 702.958 5
 1 -11 29 -1239.55 1273.86 3
 -1 -11 -29 388.729 794.627 5
 -1 -11 29 -133.423 637.604 2
 -1 -11 31 7473.33 1480.64 3
 1 11 31 4210.94 1019.36 1
 -1 11 -31 4095.91 776.801 5
 -1 -11 31 3218.8 725.312 2
 1 -11 31 4521.1 757.397 2
 1 11 -31 4563.67 864.649 4
 1 11 -31 4917.63 790.862 5
 1 -11 33 6186.17 1393.49 3
 -1 -11 33 7048.95 1527.7 3
 -1 -11 -33 4451.04 911.15 5
 1 11 33 3467.4 1017.64 1
 1 -11 -33 4153.44 925.301 5
 -1 11 33 3889.57 1039.87 1
 -1 -11 -35 5574.02 936.241 5
 1 -11 35 3995.15 1393.36 3
 1 11 35 1624.06 1016.49 1
 1 -11 35 866.887 771.837 2
 -1 -11 35 7036.15 1513.67 3
 1 11 -35 2819.54 821.519 5
 -1 11 35 2765.75 1045.12 1
 1 -11 -35 5179.34 958.019 5
 1 -13 -1 6495.38 288.738 3
 1 -13 1 6670.31 328.389 3
 -1 -13 1 6904.73 338.238 3
 -1 -13 -1 6220.7 326.666 2
 -1 -13 -1 6824.4 289.069 3
 -1 -13 1 6050.89 320.313 2
 1 -13 -1 5974.28 333.228 2
 1 -13 1 6062.54 346.459 2
 -1 13 3 17830.3 798.249 1
 1 -13 -3 16996.2 455.952 2
 -1 -13 -3 16307.4 440.047 2
 1 -13 3 15002.5 462.28 2
 -1 -13 3 15632.5 507.674 3
 1 -13 3 17208.5 482.84 3
 -1 -13 3 15921.2 448.432 2
 -1 -13 -3 17660.3 347.256 3
 1 -13 -3 17796.8 377.431 3
 1 13 -5 68939.1 1002.24 4
 -1 -13 5 57575 934.827 2
 -1 -13 -5 60974.2 784.491 3
 1 -13 -5 61679.9 829.766 3
 1 -13 -5 65240 949.131 2
 -1 13 5 70979.1 1310.48 1
 1 -13 5 57003.9 960.296 2
 -1 -13 5 64207.6 1053.27 3
 1 13 -5 66526 1006.71 5
 -1 -13 -5 63335.7 922.195 2
 1 -13 -7 21166.9 404.042 3
 1 13 7 23473.5 808.922 1
 -1 -13 -7 21837 490.593 2
 1 -13 -7 23021.5 524.009 2
 1 13 -7 20560.3 569.004 5
 1 13 -7 22583.3 603.629 4
 1 -13 7 20278.9 632.69 3
 -1 -13 7 20343.2 532.588 2
 -1 -13 -7 19664.2 348.148 3
 1 -13 -9 1058.23 213.024 3
 -1 -13 -9 850.723 169.4 3
 1 -13 -9 984.001 308.818 2
 1 13 9 837.474 622.446 1
 -1 13 -9 1090.68 433.62 4
 -1 -13 -9 895.119 281.078 2
 1 13 -9 909.479 447.427 4
 1 -13 9 322.564 494.497 3
 1 13 -9 909.295 392.168 5
 -1 -13 9 1206.94 553.737 3
 -1 -13 -11 2532.63 322.522 2
 1 13 -11 1789.37 419.32 5
 -1 13 -11 1908.03 383.606 5
 1 -13 -11 2084.67 332.571 2
 1 -13 11 2072.64 414.041 2
 1 13 -11 1837.37 487.479 4
 -1 -13 11 2322.68 381.65 2
 1 -13 -11 1523.36 240.384 3
 1 -13 11 1767.79 584.194 3
 -1 -13 -11 1859.54 208.716 3
 -1 13 -11 1948.26 467.757 4
 -1 -13 11 2109.39 640.379 3
 1 13 11 2575.13 677.822 1
 1 -13 13 68138.6 1175.61 2
 -1 13 13 75497.2 1407.26 1
 1 13 -13 68143.5 1141.74 5
 1 13 -13 71516.9 1186.96 4
 -1 -13 -13 72726.7 1082.14 2
 1 13 13 81089.7 1462.02 1
 -1 13 -13 70396.6 1125.91 5
 -1 -13 -13 74235.7 963.019 3
 1 -13 13 77330.3 1429.67 3
 -1 -13 13 76458.9 1492.9 3
 -1 13 -13 71366.9 1178.53 4
 1 -13 -13 68828.7 985.998 3
 1 -13 -13 71928 1106.15 2
 1 -13 -15 66853.7 977.264 3
 1 13 15 68499.2 1352.37 1
 1 -13 15 56066.8 1108.87 2
 -1 13 -15 59700.6 1043.45 5
 1 13 -15 60868.3 1101.38 5
 -1 13 15 70014.4 1389.87 1
 -1 -13 15 56645.6 1089.06 2
 1 13 -15 64934.6 1150.82 4
 -1 -13 15 74251.2 1539.6 3
 -1 13 -17 16286.6 670.677 5
 -1 13 17 17167.5 938.446 1
 1 -13 17 15961 737.418 2
 -1 13 -19 1517.33 639.868 4
 -1 13 -19 1349.79 535.204 5
 1 -13 19 1082.23 595.405 2
 -1 -13 19 257.61 611.858 2
 -1 13 19 344.65 777.932 1
 1 -13 21 14214.7 753.654 2
 -1 13 21 15625.9 998.152 1
 -1 13 -21 16741.4 799.728 4
 1 13 -21 14575.9 732.539 5
 -1 13 -21 14508.1 684.361 5
 1 13 -21 15858.4 813.024 4
 1 13 -23 11447.8 731.12 5
 1 13 -23 13574.1 825.045 4
 -1 13 -23 10665.8 709.78 5
 -1 13 23 13348.3 1003.07 1
 -1 13 -23 11435.7 780.592 4
 1 -13 23 11092.9 743.95 2
 1 -13 25 5096.81 692.813 2
 -1 13 -25 6205.74 761.039 4
 -1 13 25 5303.38 944.444 1
 1 13 25 4604.37 965.167 1
 1 13 -25 6731.17 800.958 4
 -1 13 -25 5118.15 672.502 5
 1 13 -25 5921.17 706.856 5
 1 -13 25 6363.15 1234.71 3
 -1 -13 25 5773.92 677.838 2
 -1 13 -27 2749.11 672.307 5
 -1 -13 27 2665.37 644.088 2
 1 13 -27 3632.85 805.242 4
 1 -13 27 2646.8 1246.32 3
 -1 13 -27 3000.46 755.897 4
 1 13 -27 2622.8 715.188 5
 1 -13 27 2445.15 699.328 2
 1 13 27 2543.27 965.519 1
 -1 13 27 2576.43 920.044 1
 -1 13 -29 142.28 678.326 5
 -1 -13 29 33.1523 635.646 2
 1 -13 29 54.4601 705.142 2
 1 13 -29 242.538 800.318 4
 1 13 -29 263.637 720.791 5
 -1 13 31 1697.31 964.59 1
 1 -13 31 2237.43 1280.91 3
 1 -13 -31 1756.29 874.108 5
 1 13 31 -66.8148 950.412 1
 -1 13 -31 497.692 734.904 5
 -1 -13 31 1878.36 702.512 2
 -1 13 33 5244.23 1039.58 1
 1 -13 33 5375.85 773.032 2
 -1 -13 -33 6007.35 927.415 5
 1 -13 -33 5452.63 936.46 5
 1 13 -33 3659.87 826.416 5
 1 13 33 5258.06 1051.55 1
 1 -13 33 7854.21 1409.31 3
 -1 -15 -1 3253.58 329.114 2
 -1 15 -1 4020.99 801.85 1
 -1 15 -1 4284.64 410.077 5
 1 -15 -1 3882.44 296.122 3
 -1 -15 -1 3448.29 285.921 3
 1 15 1 4087.78 432.106 5
 -1 15 1 4362.05 430.583 5
 1 15 -1 3780.92 431.752 5
 -1 -15 1 3513.67 338.517 3
 1 -15 1 3356.1 357.749 2
 1 15 1 4237.18 735.7 1
 1 -15 -1 3282.9 351.605 2
 -1 15 1 4787.13 776.764 1
 1 15 -1 4033.54 733.15 1
 -1 -15 1 3822.6 330.728 2
 -1 15 3 36504.3 1087.25 1
 1 -15 -3 34466.9 692.354 2
 1 -15 -3 35940.9 602.314 3
 1 -15 3 31694.8 690.385 2
 1 15 -3 35152.1 1079.26 1
 1 15 -3 35788.3 746.791 4
 1 15 -3 37868.4 764.508 5
 1 15 3 41460.8 1109.23 1
 -1 -15 3 32942.7 665.963 2
 -1 -15 -3 35098.3 562.997 3
 -1 15 -3 37817.8 750.35 5
 -1 -15 -3 32624.2 662.744 2
 -1 15 -3 32835.9 787.59 4
 -1 -15 3 34153.5 707.201 3
 1 15 -5 39628 795.308 4
 1 -15 5 38828.1 803.252 3
 1 -15 -5 39735.8 745.12 2
 -1 15 -5 38521.4 831.765 4
 1 15 -5 39708.7 803.457 5
 1 15 5 46301.2 1117.26 1
 -1 -15 -5 39262 712.923 2
 -1 -15 5 36124.1 727.005 2
 -1 15 -5 37053.5 784.195 5
 -1 15 5 45809.9 1164.57 1
 -1 -15 -5 37502.6 571.526 3
 1 -15 -5 38825.3 616.154 3
 -1 -15 -7 7805.6 387 2
 1 15 7 8971.17 757.888 1
 -1 -15 -7 7201.68 239.192 3
 -1 15 -7 7623.82 516.68 4
 1 -15 -7 7132.44 281.439 3
 1 -15 7 7477.76 517.945 3
 1 15 -7 7389.2 483.947 5
 -1 15 7 8780.75 812.254 1
 1 15 -7 7678.18 530.809 4
 -1 15 -7 7107.05 453.29 5
 1 -15 -7 7887.06 407.528 2
 -1 -15 7 7832.39 570.656 3
 -1 -15 7 6427.15 412.845 2
 1 -15 9 1364.28 398.55 2
 1 15 -9 1199.4 417.248 5
 -1 -15 -9 1459.09 192.797 3
 -1 15 -9 1531.36 476.979 4
 1 -15 -9 1411.02 342.75 2
 1 15 -9 1569.19 494.03 4
 1 -15 -9 1725.8 229.056 3
 1 -15 9 1173.55 505.656 3
 -1 -15 -9 1316.33 321.521 2
 -1 -15 9 1664.86 378.668 2
 -1 15 -9 1365.7 392.965 5
 -1 -15 9 1709.87 562.706 3
 1 15 9 1641.95 705.201 1
 1 15 11 4706.04 783.255 1
 1 15 -11 5390.57 562.796 4
 1 -15 11 2919.09 630.631 3
 -1 15 -11 3815.37 429.824 5
 1 -15 -11 4051.95 277.398 3
 1 -15 -11 3998.88 385.864 2
 -1 15 -11 4602.34 523.323 4
 1 15 -11 4715.38 500.622 5
 -1 -15 11 5020.47 687.918 3
 -1 -15 13 14987.1 581.015 2
 1 -15 -13 14817.5 415.19 3
 1 -15 13 14728.9 847.552 3
 -1 15 -13 14683.6 577.386 5
 1 15 -13 16837.2 690.591 4
 1 15 -13 15841.2 627.618 5
 -1 -15 13 17872.6 923.33 3
 1 15 13 16888.3 955.23 1
 -1 -15 15 49129.6 1327.9 3
 1 15 -15 42821.2 915.41 5
 1 -15 15 43096 1240.58 3
 -1 15 -15 43922 909.19 5
 1 15 15 52396.6 1246.49 1
 1 15 -15 44056.8 1005.1 4
 -1 -15 15 38658.2 925.585 2
 -1 15 -17 31635.9 825.33 5
 1 15 -17 35820.1 946.437 4
 1 15 17 37961.7 1162.41 1
 1 15 -17 31849.5 848.172 5
 -1 -15 17 30260.6 859.166 2
 -1 15 17 39055.3 1204.88 1
 -1 -15 17 39509.4 1343.63 3
 1 -15 17 30847.7 880.694 2
 1 -15 19 -64.3752 947.975 3
 -1 15 -19 143.109 531.573 5
 -1 15 -19 99.6165 658.493 4
 1 15 -19 1125.37 675.393 4
 -1 -15 19 43.4673 555.922 2
 1 -15 19 543.004 587.782 2
 -1 15 19 1273.42 878.149 1
 -1 -15 19 1083.81 1052.06 3
 1 15 19 782.145 887.344 1
 1 15 -19 427.629 569.696 5
 1 -15 21 2364.03 1049.83 3
 -1 -15 21 174.812 615.756 2
 -1 -15 21 4262.29 1175.62 3
 -1 15 21 3285.16 927.214 1
 1 15 -21 2666.12 611.419 5
 -1 15 -21 1573.71 568.84 5
 1 15 -21 3479.18 713.657 4
 -1 15 -21 2339.82 693.099 4
 1 -15 21 2653.62 623.115 2
 1 15 -23 9551.65 806.785 4
 -1 -15 23 10524.5 1301.3 3
 1 15 -23 8330.84 690.063 5
 -1 15 -23 7996.82 778.292 4
 -1 15 -23 7296.65 660.193 5
 -1 15 23 9486.42 1011.24 1
 1 -15 23 8465.86 722.953 2
 1 15 -25 7336.07 724.194 5
 -1 -15 25 6312.33 695.317 2
 -1 15 -25 7250.16 790.465 4
 -1 15 25 8091.98 988.311 1
 1 -15 25 7340.46 736.454 2
 -1 -15 25 9550.28 1338.63 3
 1 15 -25 7408.58 818.146 4
 -1 15 -25 7149.87 689.005 5
 1 15 -27 3676.17 813.578 4
 1 -15 27 3154.19 746.336 2
 1 15 -27 3757.3 713.652 5
 -1 -15 27 3411.38 700.915 2
 -1 15 -27 2854.61 658.056 5
 1 15 29 98.4876 924.682 1
 1 15 -29 636.792 824.171 4
 1 -15 29 -1912.11 1227.55 3
 1 -15 29 -52.4677 714.971 2
 -1 15 -29 -700.402 677.042 5
 -1 15 29 160.461 911.007 1
 1 -15 31 -696.84 1272.87 3
 1 15 31 1060.34 969.22 1
 1 15 -31 2552.6 769.517 5
 -1 15 31 1272.65 968.399 1
 1 -15 -31 1622.84 864.884 5
 1 15 -33 1059.81 759.798 5
 -1 -15 -33 3771.55 891.639 5
 1 -15 33 1952.42 1267.46 3
 -1 15 33 -27.7986 1030.57 1
 -1 -15 33 3418.46 1419.43 3
 1 15 33 2264.54 1005 1
 1 -15 33 2936.29 780.852 2
 -1 17 1 2705.98 542.029 4
 1 17 1 3377.98 834.187 1
 1 -17 1 3802.1 361.256 3
 -1 -17 -1 2918.96 373.434 2
 1 17 1 3807.48 486.808 5
 1 17 -1 3334.96 803.375 1
 -1 17 -1 4259.36 892.408 1
 -1 -17 -1 2953.12 313.837 3
 -1 -17 1 2339.48 356.998 2
 -1 17 1 4285.81 488.655 5
 1 17 -1 3830.39 486.904 5
 -1 17 -1 3373.2 471.566 5
 -1 17 1 4873.51 855.366 1
 1 -17 3 33443 723.404 3
 1 17 -3 33718.2 1159.69 1
 1 17 3 40437.5 1197.63 1
 -1 -17 -3 32343.4 576.667 3
 -1 -17 3 28669.3 692.263 2
 1 17 -3 34501.9 802.419 5
 -1 -17 -3 30441.9 683.773 2
 -1 17 3 35618.2 1158.5 1
 -1 17 -3 33622.7 758.993 5
 1 17 -3 33957.2 798.988 4
 -1 17 -3 32291.1 826.498 4
 -1 17 -5 20199.9 692.039 4
 -1 17 -5 17156.3 632.717 5
 -1 17 5 20677.2 1040.61 1
 1 17 5 22051.1 998.534 1
 1 17 -5 18093 640.951 5
 1 17 -5 19724 673.356 4
 -1 -17 -5 16439 529.949 2
 -1 -17 -5 17835.8 395.399 3
 -1 -17 5 18782.9 635.322 3
 -1 -17 5 15908.6 542.157 2
 1 -17 5 17485.4 576.833 2
 1 -17 5 19182 619.25 3
 -1 17 7 12751.8 942.953 1
 1 -17 7 10138.4 580.803 3
 -1 -17 7 8682.34 468.741 2
 1 -17 7 9747.73 490.057 2
 1 17 -7 9310.79 549.217 5
 -1 17 -7 10636.5 594.523 4
 1 17 7 13441.3 924.512 1
 1 17 -7 10217.6 602.288 4
 -1 -17 7 10843.7 630.169 3
 -1 17 -7 8218.65 527.049 5
 1 -17 9 23.3529 520.735 3
 1 17 -9 -178.183 455.759 5
 -1 -17 9 -218.228 596.066 3
 -1 17 -9 -258.706 511.39 4
 -1 17 -9 -613.635 441.89 5
 -1 17 9 661.536 813.659 1
 1 17 -9 -62.082 528.942 4
 1 -17 9 -16.6407 404.855 2
 -1 17 -11 685.094 548.606 4
 1 -17 11 2141.73 603.653 3
 1 17 -11 2064.78 487.86 5
 -1 -17 11 2641.33 695.39 3
 -1 17 -11 1325.95 458.145 5
 1 17 -11 2617.97 579.323 4
 1 -17 11 153.982 470.72 2
 -1 -17 13 4719.42 781.553 3
 1 17 13 5485.01 899.647 1
 1 17 -13 4502.53 616.68 4
 -1 17 -13 3936.22 498.174 5
 1 17 -13 4692.34 549.658 5
 -1 17 -13 1725.24 609.595 4
 1 -17 13 2278.67 721.861 3
 -1 -17 13 4182.26 508.062 2
 -1 17 -15 41531.2 921.607 5
 -1 -17 15 50063.9 1336.92 3
 1 -17 15 42509.1 981.911 2
 1 17 -15 41267.6 985.307 5
 -1 -17 15 40553.7 952.271 2
 1 17 -15 46836.6 1040.69 4
 1 -17 15 46836.7 1267.19 3
 -1 -17 17 38985.5 1335.4 3
 -1 17 -17 33083.4 882.718 5
 1 17 -17 38546.4 996.117 4
 1 17 -17 31504.9 895.01 5
 -1 -17 17 29401 866.894 2
 1 -17 17 36691.7 1246.02 3
 1 17 17 41161.1 1252.67 1
 -1 17 -17 35491.1 975.823 4
 1 -17 19 199.192 950.659 3
 -1 -17 19 595.46 1042.29 3
 -1 17 -19 108.216 558.571 5
 1 17 -19 879.962 705.994 4
 -1 17 19 1271.89 935.394 1
 -1 17 -19 406.93 677.154 4
 -1 -17 19 572.736 573.86 2
 1 17 19 1564.14 906.7 1
 1 -17 19 -23.4216 585.95 2
 1 17 -19 130.992 588.035 5
 -1 17 -21 6149.77 741.805 4
 -1 17 -21 6062.48 630.43 5
 1 17 21 8741.78 999.725 1
 -1 17 21 7834.57 1009.57 1
 1 17 -21 5845.35 663.836 5
 1 -17 21 6335.85 676.323 2
 1 17 -21 7096.39 775.001 4
 -1 -17 21 5914.83 649.094 2
 1 -17 21 7538.53 1104.51 3
 -1 17 23 9213.21 1007.64 1
 1 17 -23 10719.1 826.83 4
 1 -17 23 6866.85 697.646 2
 1 -17 23 9369.61 1158.89 3
 1 17 -23 8226.67 704.546 5
 -1 17 -23 7333.08 659.212 5
 -1 -17 23 8602.16 1261.49 3
 -1 17 -23 7763.94 789.827 4
 1 17 -25 7307.15 742.156 5
 1 17 -25 8580.58 846.34 4
 -1 17 -25 7386.65 690.124 5
 1 -17 25 5780.03 730.226 2
 1 -17 27 23.0053 696.688 2
 -1 -17 27 1421.08 1278.48 3
 1 17 -27 -62.6781 807.997 4
 -1 17 -27 425.235 640.38 5
 -1 17 27 724.898 899.935 1
 1 17 -27 -68.9473 679.473 5
 -1 17 29 -19.7449 922.179 1
 -1 -17 29 -80.3188 1333.15 3
 1 17 29 341.365 929.082 1
 1 -17 31 -1083.68 1231.07 3
 1 17 -31 260.652 711.971 5
 -1 17 31 2430.52 956.403 1
 1 17 -31 356.884 858.23 4
 1 -17 31 -138.046 733.508 2
 1 19 -1 3618.67 544.535 5
 1 -19 1 3410.54 438.703 2
 1 -19 1 4108 407.149 3
 -1 19 -1 5321.38 986.192 1
 -1 19 1 5692.2 558.519 5
 -1 -19 1 1767.54 405.673 3
 1 19 1 3574.27 916.343 1
 1 19 -1 3990.08 890.607 1
 -1 19 1 5266.62 941.693 1
 1 -19 -1 2798.8 388.456 3
 1 19 1 2611.36 547.34 5
 -1 19 -1 4326.84 527.853 5
 1 19 -1 3370.22 601.625 4
 -1 19 -3 10188.6 675.813 4
 -1 19 -3 10307.4 572.723 5
 -1 19 3 10340.4 1048.91 1
 1 -19 3 11528.6 524.062 3
 1 -19 3 8585.7 521.541 2
 -1 -19 -3 9903.53 385.306 3
 1 19 -3 12087.3 626.589 5
 1 19 -3 11547.4 672.893 4
 1 19 3 9644.6 628.195 5
 1 -19 -3 10255.6 413.65 3
 -1 -19 3 10021.5 545.376 3
 1 19 -3 10177.5 1029.08 1
 -1 19 -3 10514.5 1046.85 1
 1 19 3 11671.9 994.741 1
 -1 19 5 22835.4 1195.99 1
 1 19 -5 21763.8 736.611 5
 -1 -19 5 20090.3 639.318 2
 1 -19 -5 21053.5 493.959 3
 1 -19 5 18837.5 647.628 2
 1 19 -5 22984 757.877 4
 1 -19 5 23441.4 716.328 3
 -1 19 -5 20054 711.061 5
 -1 -19 5 22838.1 708.504 3
 1 19 -5 17709.4 1148.42 1
 -1 19 -5 21841.2 772.98 4
 1 19 5 25983.5 1122.75 1
 -1 -19 7 6368 594.907 3
 1 -19 7 5512.68 484.515 2
 1 19 -7 5497.64 613.399 4
 1 19 7 6631.8 932.258 1
 1 19 -7 5118.06 559.472 5
 1 -19 7 5490.97 559.952 3
 -1 19 7 7074.16 984.947 1
 -1 19 -7 4337.9 536.214 5
 -1 -19 9 1432.49 623.395 3
 1 19 -9 921.681 509.676 5
 1 19 9 910.918 853.22 1
 1 -19 9 604.035 554.872 3
 1 19 -9 906.406 577.773 4
 1 -19 9 971.568 461.155 2
 -1 19 -9 -65.6608 491.626 5
 -1 19 -9 43.5742 567.321 4
 -1 19 9 1351.8 891.251 1
 -1 19 -11 -323.041 498.377 5
 -1 -19 11 -207.765 695.181 3
 1 19 11 719.376 871.241 1
 1 19 -11 324.333 527.938 5
 -1 19 -11 -6.97692 599.885 4
 1 19 -11 308.056 614.346 4
 1 -19 11 -30.9477 493.233 2
 -1 19 11 519.863 872.495 1
 1 -19 11 614.127 625.815 3
 -1 -19 11 415.133 457.666 2
 1 -19 13 32160.1 1033.79 3
 1 19 13 39289.2 1248.42 1
 -1 19 -13 31155.3 917.941 4
 -1 -19 13 35966.8 1139.57 3
 -1 19 -13 26911.9 822.34 5
 -1 19 13 39525.2 1220.72 1
 1 19 -13 28359.7 857.498 5
 -1 19 -15 27771.1 886.017 4
 1 -19 15 26915.2 1060.56 3
 -1 -19 15 29324.5 1157.03 3
 1 19 15 31695.5 1220.64 1
 1 19 -15 22973.2 801.362 5
 -1 19 -15 22720.6 765.408 5
 -1 19 -17 3433.11 567.605 5
 1 19 17 6915.79 1015.9 1
 -1 19 -17 4116.54 705.752 4
 1 -19 17 3895.21 912.167 3
 1 19 -17 3634.51 627.638 5
 1 19 -17 4455.86 732.694 4
 1 -19 17 681.962 630.346 2
 -1 -19 17 3208.5 950.141 3
 1 -19 19 -218.345 594.495 2
 1 -19 19 -106.685 938.531 3
 -1 -19 19 86.5127 1000.22 3
 -1 19 -19 546.654 694.11 4
 1 19 -19 296.985 608.613 5
 -1 19 -19 291.021 557.415 5
 1 19 -19 405.137 718.44 4
 -1 19 21 2252.31 939.555 1
 -1 19 -21 2838.82 626.259 5
 1 19 -21 2469 657.408 5
 1 19 -21 3189.17 754.231 4
 1 -19 21 -14.371 992.639 3
 -1 19 -21 3336.48 745.067 4
 -1 -19 21 46.706 1087.53 3
 1 -19 21 2643.87 633.82 2
 1 -19 23 6502.63 723.214 2
 1 19 -23 8117.74 834.103 4
 -1 19 -23 6633.43 677.84 5
 1 19 -23 7049.72 715.055 5
 -1 19 -23 7593.06 806.348 4
 -1 19 -25 2829.75 795.779 4
 1 -19 25 1153.38 691.69 2
 1 19 -25 2767.13 819.759 4
 -1 19 25 2634.31 922.741 1
 1 -19 25 -32.9759 1103.96 3
 -1 19 -25 1508.21 659.171 5
 -1 -19 25 62.4752 1198.73 3
 1 -19 27 1255.31 727.152 2
 1 -19 27 -217.816 1180.25 3
 -1 19 27 1725.64 933.348 1
 -1 19 -27 -263.344 691.894 5
 -1 -19 27 -9.42038 1278.33 3
 -1 19 29 795.605 930.5 1
 1 19 -29 -1286.65 708.07 5
 -1 -19 29 -158.22 1292.46 3
 1 21 -1 1260.92 956.813 1
 -1 21 -1 1217.12 534.141 5
 -1 21 -1 1142.13 989.616 1
 -1 21 -1 823.08 622.181 4
 -1 -21 1 458.094 394.597 3
 1 -21 -1 505.763 443.972 2
 1 21 -1 743.586 547.31 5
 1 21 1 708.681 617.694 4
 1 21 -1 952.194 631.761 4
 -1 21 1 1735.56 565.453 5
 1 -21 1 785.184 437.549 2
 1 -21 -1 480.243 379.593 3
 1 21 1 616.953 561.787 5
 -1 21 1 515.789 955.059 1
 1 -21 1 19.9535 398.733 3
 1 21 1 814.8 970.245 1
 -1 21 1 1270.35 660.152 4
 1 21 -3 9942.97 645.312 5
 1 -21 3 7766.01 539.275 2
 1 21 3 10947.3 1072.66 1
 1 -21 3 9256.27 528.87 3
 1 21 -3 9542.02 689.661 4
 -1 21 -3 9063.2 619.297 5
 -1 -21 3 10004.4 593.784 3
 -1 21 3 9806.42 1094.97 1
 1 -21 -3 9166.91 542.453 2
 1 21 -3 9060.84 1051.42 1
 1 -21 -3 9598.75 427.356 3
 -1 21 -3 8966.94 1108.75 1
 1 21 3 11344 688.36 5
 -1 21 -5 8375.9 1085.17 1
 1 21 5 8310.64 1025.1 1
 1 -21 5 7264.4 565.258 3
 -1 21 5 8658.08 1065.67 1
 1 21 -5 7050.07 647.615 5
 -1 21 -5 6864.15 597.171 5
 1 -21 -5 7383.35 382.187 3
 -1 -21 5 7903.83 597.03 3
 1 -21 5 6757.03 540.706 2
 1 21 -5 7150.08 1060.1 1
 1 -21 7 7310.8 567.681 2
 -1 21 -7 7764.38 702.353 4
 1 21 -7 8757.63 698.27 4
 -1 21 -7 7587.19 624.055 5
 -1 -21 7 9175.95 667.528 3
 -1 21 7 10232.4 1063.36 1
 1 21 7 9842.29 1028.86 1
 1 21 -7 7863.85 642.942 5
 1 -21 7 8853.19 650.639 3
 -1 -21 9 1474.73 634.343 3
 -1 21 9 -152.918 969.324 1
 1 -21 9 172.435 510.161 2
 1 21 -9 283.411 654.606 4
 1 -21 9 2038.44 622.59 3
 -1 21 -9 2063.92 677.272 4
 1 21 -9 1089.64 578.868 5
 -1 21 -9 1741.35 570.034 5
 1 21 9 807.1 912.759 1
 1 -21 11 8719.14 756.073 3
 -1 21 11 9447.91 1024.44 1
 -1 -21 11 11790.5 835.352 3
 -1 21 -11 8138.03 650.227 5
 1 21 11 9821.26 1001.63 1
 -1 21 -11 10953.5 755.738 4
 -1 21 -13 11161 752.816 4
 -1 21 13 12725.7 1065.91 1
 -1 21 -13 9158.77 649.32 5
 -1 -21 13 10108.6 920.45 3
 1 21 -13 9664.88 696.858 5
 1 -21 13 11957.3 835.66 3
 1 21 13 14608.1 1084.14 1
 -1 21 -15 4459.9 592.405 5
 1 21 -15 2062.37 754.679 4
 -1 21 -15 4410.36 709.287 4
 -1 21 15 5350.26 994.165 1
 1 -21 15 199.213 797.456 3
 -1 -21 15 3066.36 905.404 3
 1 21 -15 3915.95 626.756 5
 1 -21 15 3116.96 597.594 2
 1 21 15 8400.07 1060.85 1
 -1 21 -17 2301.46 690.861 4
 -1 21 -17 1986.01 590.494 5
 1 -21 17 1969.99 615.24 2
 1 21 -17 8.38379 735.54 4
 1 21 -17 2139.57 611.98 5
 1 -21 17 150.955 839.575 3
 -1 -21 17 2004.82 950.942 3
 1 21 19 1551.04 1009.36 1
 1 21 -19 8.82746 733.625 4
 -1 -21 19 -67.435 1049.11 3
 1 21 -19 8.42774 590.482 5
 1 -21 19 814.448 625.332 2
 1 -21 19 -59.6268 951.961 3
 -1 21 -19 352.453 573.017 5
 -1 21 -19 1159.55 718.342 4
 -1 21 -21 1917.14 744.387 4
 -1 21 -21 2083.33 615.49 5
 1 -21 21 1671.56 648.442 2
 1 21 -21 2132.05 767.02 4
 1 21 -21 1528.28 653.734 5
 -1 21 -23 3611.08 657.725 5
 -1 21 -23 3849.13 807.231 4
 -1 -21 23 -8.39532 1149.23 3
 1 21 23 3558.14 975.253 1
 -1 21 23 3568.18 937.376 1
 1 -21 23 -7.74407 1090.72 3
 -1 -21 25 1041.81 1223.17 3
 -1 21 25 5604.16 969.333 1
 -1 -21 27 -83.5935 1223.73 3
 1 21 -27 733.893 709.738 5
 1 21 -27 -315.7 835.331 4
 -1 21 27 252.822 910.732 1
 1 -21 27 -345.698 1126.27 3
 1 23 -1 459.706 601.515 5
 1 23 -1 516.074 1043.16 1
 -1 23 1 712.842 1029.67 1
 -1 23 -1 219.603 585.42 5
 1 23 -1 235.015 676.96 4
 -1 23 -1 1632.62 1045.93 1
 1 -23 1 404.109 417.784 3
 1 23 1 -547.988 1050.98 1
 1 -23 -1 808.983 409.725 3
 -1 23 -1 37.1209 673.098 4
 1 23 1 997.326 615.757 5
 -1 23 1 458.104 606.304 5
 1 23 1 336.2 648.678 4
 -1 23 1 -88.923 709.357 4
 1 23 3 6401.51 675.493 5
 -1 23 -3 6260.73 1146.82 1
 -1 23 3 6005.14 1106.09 1
 -1 -23 3 4961.53 538.566 3
 -1 23 -3 6350.35 633.359 5
 1 23 -3 4788.67 631.169 5
 1 23 3 4075.43 1102.37 1
 1 -23 3 3906.82 510.653 3
 -1 23 -5 8630.95 662.795 5
 1 23 5 9721.84 1099 1
 -1 23 5 9417.3 1124.76 1
 -1 -23 5 7615.94 640.006 3
 1 -23 5 8216.26 602.443 3
 1 23 -5 7079.7 691.202 5
 -1 -23 7 2133.17 626.146 3
 -1 23 7 2122.45 1039.93 1
 1 23 7 3010.42 1020.54 1
 1 23 -7 538.623 707.706 4
 1 23 -7 991.086 638.874 5
 -1 23 -7 2355.01 712.306 4
 -1 23 -7 2364.41 606.884 5
 1 -23 7 2605.8 599.771 3
 1 23 -7 936.569 1123.37 1
 -1 23 -9 863.13 583.86 5
 1 23 -9 693.804 608.488 5
 1 23 -9 134.06 678.817 4
 -1 23 -9 1050.13 669.45 4
 1 23 -9 537.855 1088.51 1
 -1 23 9 909.254 1000.25 1
 -1 -23 9 724.312 657.061 3
 1 23 9 1545.81 980.686 1
 1 -23 9 619.737 624.958 3
 -1 23 -11 1970.93 706.05 4
 1 23 -11 1951.02 615.364 5
 1 23 -11 1278.93 721.587 4
 1 -23 11 1991.87 669.427 3
 -1 23 -11 1872.36 596.519 5
 -1 -23 11 2847.47 729.161 3
 1 23 11 2498.08 991.199 1
 -1 23 11 2684.59 977.651 1
 -1 23 13 2638.49 982.969 1
 1 23 -13 3.93448 718.446 4
 1 23 -13 2227.06 626.211 5
 -1 23 -13 3173.48 705.594 4
 -1 23 -13 1725.43 596.067 5
 1 -23 13 1987.12 719.195 3
 -1 -23 13 4476.77 811.469 3
 1 23 13 3033.66 1008.11 1
 1 -23 15 5132.52 796.257 3
 1 23 15 6848.65 1049.75 1
 -1 23 -15 4952.97 724.122 4
 -1 23 15 6530.04 1029.24 1
 -1 23 -15 3512.64 623.588 5
 -1 -23 15 5300.5 899.325 3
 1 23 -15 4018.04 648.177 5
 1 23 -17 216.173 740.475 4
 1 23 -17 2293.08 650.591 5
 -1 23 -17 2450.4 730.943 4
 1 -23 17 -6.12641 809.665 3
 -1 -23 17 828.181 933.379 3
 -1 23 -17 1616.22 592.632 5
 -1 23 -19 -503.111 728.631 4
 -1 23 -19 -496.566 601.717 5
 -1 -23 21 55.9166 1073.52 3
 -1 23 -21 1370.07 761.16 4
 1 -23 21 21.1051 937.384 3
 1 23 21 683.825 973.764 1
 -1 23 -21 512.206 640.367 5
 1 23 -23 5009.73 701.464 5
 1 23 23 4340.87 993.886 1
 1 23 -23 6561.74 869.32 4
 1 23 25 2232.03 940.837 1
 1 -23 25 88.4253 1051.23 3
 -1 23 -25 2926.67 675.902 5
 1 23 -25 2450.88 689.95 5
 -1 -23 25 205.622 1167.45 3
 -1 23 25 1159.17 941.865 1
 1 23 -25 3832.69 869.902 4
 1 -25 1 576.282 455.965 3
 -1 25 1 97.8347 1092.72 1
 1 25 1 -154.041 693.924 4
 1 25 1 -1555.44 1124.05 1
 1 25 -1 -1298.25 1102.13 1
 1 25 -1 262.042 622.553 5
 -1 25 -1 29.4482 1052 1
 -1 25 -1 -53.3559 728.876 4
 1 25 1 -374.656 636.596 5
 1 25 -1 96.0743 696.617 4
 -1 25 -1 95.2791 630.764 5
 1 -25 3 2964.22 501.267 3
 -1 25 3 1935.11 1085.94 1
 1 25 3 1868.08 746.88 4
 -1 25 -3 2775.17 632.492 5
 -1 25 -3 273.387 1113.03 1
 1 25 -3 285.552 1070.21 1
 -1 25 -3 86.7446 714.253 4
 1 25 3 133.389 1123.07 1
 1 25 -3 2306.06 734.324 4
 1 25 -3 2234.07 641.239 5
 1 25 5 246.346 1100.04 1
 -1 25 -5 5599.61 640.434 5
 1 25 -5 4762.49 659.589 5
 -1 25 5 5428.36 1121.03 1
 1 -25 5 4350.33 566.952 3
 1 25 -5 430.19 1109.18 1
 -1 25 -5 379.267 1189.75 1
 -1 25 -7 988 1215.61 1
 1 -25 7 7459.56 655.11 3
 1 25 -7 7571.82 715.293 5
 -1 25 -7 7555.83 656.211 5
 -1 -25 7 8246.85 706.158 3
 -1 25 7 9077.34 1119.33 1
 1 25 -7 735.261 1178.9 1
 1 -25 9 -81.3436 623.922 3
 1 25 -9 1037.2 715.673 4
 -1 25 9 -1492.55 1033.93 1
 1 25 -9 487.011 638.763 5
 -1 25 -9 740.51 625.565 5
 1 25 -9 58.1785 1136.07 1
 -1 -25 9 107.31 658.088 3
 1 25 9 21.0767 986.806 1
 -1 25 -9 4.22357 699.935 4
 -1 25 -11 -17.3258 611.321 5
 -1 25 11 -582.167 1002.55 1
 1 25 11 -125.102 990.316 1
 1 -25 11 -395.311 670.076 3
 1 25 -11 -43.908 694.315 4
 -1 25 -11 404.488 691.402 4
 1 25 -11 12.7764 617.796 5
 -1 -25 11 700.048 716.716 3
 1 -25 13 4460.47 748.527 3
 -1 25 -13 3660.42 751.544 4
 1 25 -13 3176.17 677.809 5
 -1 25 -13 3298.82 643.831 5
 -1 -25 13 5236.04 815.779 3
 -1 -25 15 4245.29 852.856 3
 -1 25 -15 1577.38 612.281 5
 1 -25 15 2983.87 791.268 3
 -1 25 -15 2050.73 738.875 4
 -1 25 -17 4.50364 622.228 5
 -1 25 17 2429.7 1046.17 1
 1 25 17 1479.67 1051.75 1
 1 25 -19 -359.785 745.538 4
 1 25 19 699.364 1005.8 1
 1 -25 19 -26.699 834.836 3
 -1 -25 19 -1162.51 981.221 3
 1 25 -19 -664.403 652.4 5
 -1 -25 21 -15.8551 1064.24 3
 -1 25 -21 1081.14 787.722 4
 1 25 21 -259.652 968.996 1
 1 -25 21 147.727 908.517 3
 1 25 -21 370.352 665.185 5
 1 25 -21 1005.84 789.097 4
 1 25 23 1177.74 969.856 1
 -1 25 -23 857.743 791.674 4
 1 25 -23 1614.18 818.335 4
 1 -25 23 7.41796 948.102 3
 1 25 -23 1592.71 685.537 5
 -1 -25 23 -136.004 1159.55 3
 -1 25 -23 1117.43 652.203 5
 -1 27 -1 582.755 642.545 5
 -1 27 -1 4.38987 763.48 4
 -1 27 -1 -353.549 1169.76 1
 1 27 1 -206.439 1142.75 1
 -1 27 1 -63.3984 1151.64 1
 1 27 -1 50.0911 1150.66 1
 -1 27 -3 -31.1146 1103.65 1
 -1 27 -3 2182.8 651.63 5
 -1 27 -3 4.2458 732.25 4
 1 27 -3 8.30305 1131.55 1
 -1 27 -5 465.505 1234.31 1
 -1 27 -5 7231.06 685.733 5
 1 -27 5 7728.08 626.414 3
 1 27 -5 309.281 1159.05 1
 1 27 -7 351.666 1162.36 1
 -1 27 -7 288.94 1217.27 1
 -1 27 -7 4.45688 780.419 4
 1 -27 7 2981.45 600.123 3
 -1 27 -7 3639.5 645.908 5
 -1 27 -9 34.5857 1215.75 1
 1 -27 9 567.582 629.521 3
 -1 27 -9 666.162 604.628 5
 1 27 -9 104.087 1191.08 1
 1 -27 11 1636.32 691.477 3
 -1 -27 11 1185.91 736.579 3
 -1 27 13 1359.79 1008.62 1
 -1 -27 13 2293.95 791.64 3
 1 27 -13 56.6813 750.716 4
 1 27 -13 -479.018 679.329 5
 1 27 -13 -352.46 1191.41 1
 1 27 13 2275.22 1032.96 1
 1 27 -15 40.0728 756.423 4
 1 27 -15 -608.623 678.245 5
 -1 27 15 98.5991 1053.42 1
 1 -27 17 154.24 807.975 3
 -1 -27 17 435.571 856.368 3
 -1 27 -17 -558.974 782.058 4
 1 27 -17 18.2975 759.132 4
 -1 27 -17 -136.661 633.492 5
 1 27 -17 66.7597 656.81 5
 -1 27 17 660.683 1006.6 1
 1 27 17 489.363 1051.34 1
 1 27 19 -769.567 1016.68 1
 -1 27 -19 -137.828 777.966 4
 -1 -27 19 182.696 894.681 3
 1 27 -19 -607.841 787.755 4
 1 -27 19 -156.587 854.588 3
 -1 27 -19 -260.946 643.776 5
 -1 27 19 -86.7476 997.443 1
 1 27 -19 82.6495 655.209 5
 -1 29 1 -332.367 1184.79 1
 1 29 1 -970.723 698.597 5
 1 29 1 -266.125 817.968 4
 1 29 -1 -113.342 794.194 4
 -1 29 -3 27.7456 821.833 4
 -1 29 -3 2710.97 692.79 5
 1 29 -3 2350.37 703.311 5
 -1 29 3 -65.3198 1127.9 1
 1 29 -3 78.8459 774.282 4
 -1 29 -5 1994.74 674.269 5
 1 29 -5 566.755 817.127 4
 -1 29 5 7.98529 1105.5 1
 -1 29 -5 67.0782 775.057 4
 -1 29 -7 693.863 645.36 5
 -1 29 -7 235.277 1204.28 1
 1 29 -7 300.54 809.899 4
 -1 29 -7 36.7405 759.666 4
 1 29 7 -7.89488 1042.76 1
 -1 29 7 -7.68954 1048.71 1
 1 29 -7 2533.89 676.924 5
 -1 29 -9 862.212 774.206 4
 1 29 9 133.516 1023.71 1
 -1 29 9 172.275 1050.78 1
 1 -29 9 444.82 630.07 3
 -1 29 -9 -471.146 617.939 5
 -1 29 -9 17.9344 1225.68 1
 -1 29 -11 -136.86 1222.4 1
 -1 29 11 80.3355 1020.33 1
 1 29 -11 1236.41 685.384 5
 1 29 11 -130.785 1028.73 1
 1 29 -11 17.5054 763.596 4
 -1 29 -11 236.019 627.811 5
 -1 29 -11 4.89699 778.498 4
 1 29 13 1932.45 1061.51 1
 -1 29 -13 1440.62 785.165 4
 1 29 -13 601.919 692.713 5
 -1 29 -13 155.681 1234.84 1
 1 -29 13 519.03 727.688 3
 -1 29 13 64.9256 995.035 1
 -1 29 -13 870.976 669.775 5
 1 29 -13 -22.9022 768.666 4
 1 29 15 3237.38 1128.16 1
 -1 29 -15 939.159 658.494 5
 1 29 -15 259.505 778.425 4
 -1 29 15 1590.16 1015.65 1
 1 -29 15 2171.89 825.07 3
 1 29 -15 940.956 690.873 5
 -1 -29 15 1617.06 835.134 3
 -1 29 -15 1944.26 786.676 4
 1 31 -1 94.2539 797.737 4
 1 31 1 45.139 1163.24 1
 -1 31 -1 -112.552 1200.33 1
 1 31 -1 2525.49 709.895 5
 -1 31 1 -272.21 1214.86 1
 1 31 -1 126.609 1199.75 1
 1 31 -3 54.7181 1203.69 1
 -1 31 -3 1117.81 687.877 5
 1 31 -3 187.475 778.127 4
 -1 31 3 -239.964 1172.03 1
 1 31 3 171.865 1107.18 1
 -1 31 -3 -112.859 1188.13 1
 -1 31 -3 973.976 812.288 4
 1 31 -3 3339.98 718.911 5
 -1 31 -5 627.083 791.211 4
 -1 31 -5 -77.3172 1145.74 1
 1 31 -5 27.5239 1210.04 1
 1 31 5 -25.3988 1078.36 1
 -1 31 -5 925.844 677.626 5
 -1 31 5 -8.08356 1096.93 1
 1 31 -5 22.1747 772.776 4
 1 31 -5 1033.82 667.342 5
 1 31 7 -8.12875 1044.68 1
 1 31 -7 132.997 776.664 4
 1 31 -7 335.134 664.035 5
 -1 31 -7 1406.98 657.92 5
 -1 31 -7 35.1895 1171.1 1
 -1 31 7 -386.964 1104.97 1
 -1 31 -7 1199.78 761.773 4
 1 31 -7 -205.906 1179.6 1
 2 0 0 174.009 60.7656 3
 2 0 -2 532893 5630.06 5
 2 0 2 530755 5624.37 1
 2 0 -2 532621 5592.7 2
 2 0 4 -4.66917 157.784 1
 -2 0 4 106.534 151.525 1
 2 0 -4 -15.1756 171.399 5
 2 0 4 -11.6282 122.903 3
 2 0 -6 88469.2 1118 5
 2 0 6 85585.3 1120.24 1
 -2 0 -6 88595.2 1022.95 4
 2 0 6 88437.7 1108.39 3
 -2 0 8 -218.077 294.238 1
 -2 0 -8 41.2301 202.982 4
 2 0 8 82.4597 293.417 3
 -2 0 -8 36.1168 241.256 5
 2 0 -8 14.5079 274.249 4
 2 0 10 10850.5 469.615 3
 -2 0 -10 11578.5 363.561 5
 -2 0 -10 11296.3 339.627 4
 -2 0 10 11421.7 411.076 1
 2 0 -10 11055.9 385.912 4
 2 0 -12 -43.7853 338.072 5
 2 0 -12 277.075 319.289 4
 -2 0 -12 164.971 267.439 4
 -2 0 -12 -118.598 300.49 5
 2 0 12 287.438 406.967 3
 -2 0 12 -418.722 359.049 1
 -2 0 14 13599.7 546.618 1
 2 0 -14 13251.8 501.412 4
 -2 0 -16 90.3612 371.798 4
 2 0 16 561.116 506.26 1
 -2 0 -16 31.3172 415.429 5
 -2 0 16 -6.183 449.377 1
 2 0 -16 -181.343 458.334 5
 2 0 18 297400 3508.21 1
 2 0 -18 296846 3470.51 5
 2 0 -18 286085 3374.41 4
 2 0 20 392.074 589.402 1
 -2 0 20 -44.3065 532.683 1
 2 0 -20 -885.745 596.645 5
 2 0 -20 129.128 482.392 4
 -2 0 -20 -416.172 508.85 5
 -2 0 -20 -119.633 451.009 4
 -2 0 22 37279.5 994.565 1
 -2 0 -22 35364.2 922.959 5
 2 0 -22 37613.2 994.363 5
 2 0 22 36109.7 996.269 1
 2 0 -24 -490.504 629.948 4
 -2 0 -24 -344.177 638.723 5
 2 0 -24 565.067 653.271 5
 2 0 24 657.623 686.577 1
 2 0 26 8632.06 839.432 1
 2 0 -26 7967.23 769.889 4
 -2 0 26 10030.9 808.128 1
 2 0 -28 -1094.86 763.478 4
 2 0 28 -97.6678 794.548 1
 -2 0 28 681.315 742.773 1
 2 0 28 557.478 1027.54 3
 -2 0 -28 -194.398 711.635 5
 2 0 -28 -383.185 747.074 5
 -2 0 30 10510 875.278 1
 2 0 -30 11394.2 869.162 4
 -2 0 -30 10937.7 854.076 5
 2 0 30 9075.73 1215.03 3
 2 0 -30 11748 898.03 5
 2 0 30 10928.7 937.497 1
 2 0 -32 777.938 789.078 5
 2 0 32 -136.167 1149.32 3
 -2 0 32 -351.87 782.675 1
 -2 0 -32 145.662 770.425 5
 2 0 34 250.008 1162.2 3
 2 0 34 -1594.39 875.822 1
 -2 0 34 135.777 812.125 1
 2 0 -36 -746.134 816.076 5
 -2 0 36 -986.91 839.619 1
 2 -2 0 339493 3602.82 2
 2 2 0 332657 3595.56 3
 2 2 -2 43195.7 503.205 4
 2 -2 2 42575.8 525.927 2
 -2 2 -2 44892.3 532.275 4
 -2 2 2 44636.1 605.681 1
 2 2 2 41315.8 553.545 1
 2 2 2 45275.3 522.537 5
 2 2 -2 44023 551.873 5
 2 -2 2 39407.6 537.545 3
 2 -2 4 34563.7 541.954 1
 2 -2 4 36601.3 541.401 3
 -2 2 -4 35555.4 492.642 4
 2 2 4 39561.8 455.627 3
 2 2 -4 37745.7 508.158 4
 -2 2 4 37033.3 580.048 1
 2 -2 -4 39238.6 511.849 3
 2 2 4 38027.9 569.025 1
 2 2 -4 39107.6 549.716 5
 2 2 6 15175.9 422.873 1
 -2 -2 6 16021.4 299.295 1
 2 2 6 16398.6 326.509 3
 -2 -2 -6 16180.4 266.548 4
 2 -2 -6 14844 414.993 5
 2 -2 -6 14432.4 320.321 3
 2 -2 -6 14460.8 320.794 2
 -2 2 -6 14213.4 323.447 4
 -2 2 -6 14492.2 274.752 5
 -2 2 6 14262.1 434.305 1
 2 -2 6 14246.8 402.581 3
 2 -2 -8 56664 799.349 2
 2 2 -8 57394.1 824.464 4
 -2 2 -8 57770.3 787.421 4
 2 2 8 60645.8 924.003 1
 -2 -2 -8 63423.6 757.584 4
 2 2 8 60702.2 848.165 3
 -2 -2 8 64124.8 801.137 1
 -2 2 8 58962.4 883.524 1
 2 -2 8 57348.5 914.828 3
 -2 2 -8 57258.4 763.028 5
 2 -2 -8 60885.3 817.047 3
 -2 2 -10 166.462 252.99 4
 2 2 -10 75.5102 297.62 4
 -2 -2 -10 16.7534 224.823 4
 -2 2 -10 303.106 244.459 5
 -2 2 10 25.2213 340.963 1
 -2 -2 10 177.399 260.51 1
 2 -2 -10 345.903 301.809 4
 2 -2 10 95.5868 379.008 3
 2 2 -10 199.877 303.796 5
 2 -2 -12 24328.8 541.126 4
 -2 2 -12 27774.2 525.293 5
 -2 -2 -12 26007.5 499.331 4
 -2 2 12 23648.3 616.958 1
 2 2 -12 23733.4 552.419 4
 2 -2 12 25088.9 594.903 1
 2 2 -12 25222.3 588.819 5
 -2 2 -12 25964.3 533.782 4
 2 -2 12 25563.5 714.419 3
 -2 -2 12 26311.7 550.472 1
 2 -2 -14 2071.76 373.469 4
 2 -2 14 3341.44 571.126 3
 -2 2 -14 3099.61 361.384 5
 -2 -2 -14 2388.76 332.622 4
 -2 2 -14 2757.97 375.992 4
 -2 -2 14 2395.1 371.763 1
 -2 2 14 2015.18 436.586 1
 -2 -2 -16 41801.3 856.238 5
 -2 -2 16 40373.6 821.692 1
 2 2 16 40981.9 942.73 1
 2 2 -16 43586.9 865.898 5
 -2 2 -16 42238.3 794.315 5
 2 -2 -16 43901.2 914.009 5
 2 -2 16 43823.5 884.699 1
 -2 2 -16 40848 792.687 4
 -2 -2 -16 40333 768.647 4
 2 -2 18 14232.5 647.368 1
 2 -2 -18 14599.8 592.655 4
 2 2 18 13446.5 701.08 1
 -2 -2 -18 14062.8 546.404 4
 2 -2 -18 15125.4 688.808 5
 -2 2 18 14466.4 701.83 1
 -2 2 -18 13507.2 558.995 4
 2 -2 18 14252.3 840.434 3
 2 2 -18 14585.2 637.332 5
 2 2 -18 15131.3 624.318 4
 -2 -2 -20 179342 2287.17 5
 2 -2 20 161711 2549.95 3
 -2 2 -20 170650 2226.27 5
 2 -2 -20 167273 2309.44 5
 2 2 20 170848 2373.57 1
 2 2 -20 169235 2296.1 5
 2 -2 20 168043 2299.72 1
 -2 2 -20 157662 2196.85 4
 -2 -2 -20 167827 2183.78 4
 2 2 -20 174102 2251.41 4
 -2 -2 20 177430 2265.95 1
 -2 2 20 180963 2418.54 1
 2 2 22 239.958 689.45 1
 2 -2 -22 -316.132 631.362 5
 -2 2 -22 292.27 545.603 5
 -2 2 22 -379.353 676.372 1
 2 -2 -22 435.82 539.414 4
 2 -2 22 -769.051 914.59 3
 -2 -2 -22 117.722 579.788 5
 -2 2 -22 -320.019 566.138 4
 2 2 -22 -237.767 580.983 5
 2 2 -22 137.42 580.479 4
 2 2 -24 872.652 648.547 5
 -2 2 -24 827.426 599.158 5
 2 -2 24 222.286 676.085 1
 2 2 -24 122.886 672.914 4
 2 2 24 509.866 739.745 1
 2 -2 -24 620.184 596.805 4
 -2 2 24 -334.055 722.449 1
 -2 -2 -24 88.8611 629.91 5
 2 -2 24 1566.11 941.074 3
 2 -2 -24 26.8219 687.898 5
 -2 -2 24 -305.538 616.305 1
 -2 -2 -26 781.541 680.246 5
 2 2 -26 -162.482 735.025 5
 2 -2 26 600.37 735.264 1
 2 2 -26 715.994 726.637 4
 -2 -2 26 927.987 679.518 1
 2 -2 -26 -227.035 678.83 4
 2 2 26 -5.13075 787.352 1
 -2 2 26 -649.37 731.531 1
 -2 2 -26 242.296 640.743 5
 2 -2 26 1454.63 1011.09 3
 2 -2 -26 -418.928 744.724 5
 -2 2 -28 18823.7 884.725 5
 2 -2 28 21950.7 990.022 1
 2 2 -28 17656 920.157 5
 2 -2 -28 17936.9 879.243 4
 -2 2 28 17882.6 995.045 1
 2 -2 -28 17603 992.832 5
 2 -2 28 21782.3 1345.62 3
 2 2 28 18064.6 1028.86 1
 2 2 -28 17211.9 893.174 4
 -2 -2 28 18140.6 889.067 1
 2 2 30 1550.38 869.075 1
 -2 2 -30 205.222 716.435 5
 2 2 -30 470.102 749.102 4
 2 2 -30 94.7778 750.324 5
 -2 -2 -30 113.133 779.449 5
 -2 2 30 75.7703 824.888 1
 2 -2 -30 -166.27 813.648 5
 2 -2 30 283.795 814.251 1
 -2 -2 30 -602.64 730.23 1
 2 -2 30 1344.66 1169.55 3
 -2 2 32 7876.19 919.373 1
 -2 2 -32 6884.99 834.467 5
 -2 -2 32 6653.23 822.111 1
 2 2 -32 6521.18 845.137 5
 -2 -2 -32 6870.56 872.878 5
 2 -2 -32 9041.16 893.108 5
 2 -2 34 -1438.25 862.855 1
 2 -2 34 905.201 1196.91 3
 -2 -2 34 -432.603 788.406 1
 2 2 -36 5269.53 866.704 5
 -2 2 36 4777.21 931.341 1
 2 2 36 4215.13 920.911 1
 2 -2 36 3730.78 883.386 1
 2 -2 -36 5553.64 906.422 5
 2 4 0 29.5639 157.221 5
 2 4 0 -2.89615 71.9243 2
 2 4 0 102.469 205.379 1
 2 4 0 19.4102 117.72 4
 2 4 -2 366517 3938.26 1
 2 4 2 352109 3976.27 1
 -2 4 -2 368783 3889.75 5
 2 4 -2 355708 3897.02 4
 -2 4 -2 370459 3941.38 4
 -2 -4 2 371080 3877.28 2
 2 4 2 362815 3936.02 5
 2 -4 -2 367423 3918.55 3
 2 4 -2 382625 3947.32 5
 -2 4 2 364538 4051.85 1
 -2 4 -4 55144.2 621.755 5
 2 -4 -4 52346.2 670.997 2
 -2 -4 4 54251.3 662.296 2
 -2 4 4 51834.8 826.968 1
 2 4 -4 47750.7 664.551 4
 -2 4 -4 50886.6 685.631 4
 2 4 4 47719.2 616.92 4
 2 -4 -4 50061.7 648.496 3
 2 4 4 47885.5 748.811 1
 2 4 6 15491.7 453.238 1
 -2 4 -6 16496.5 302.811 5
 -2 -4 -6 17434.7 283.06 4
 -2 -4 6 15638.1 349.237 2
 2 -4 -6 16804.7 356.335 2
 2 -4 -6 16059.1 331.832 3
 2 -4 6 14568.4 436.486 3
 -2 4 6 15842 496.14 1
 -2 4 -6 15471.3 374.726 4
 2 -4 -8 7553.67 289.944 2
 -2 -4 -8 8293.36 250.276 4
 2 -4 -8 8234.4 275.441 3
 2 4 8 7471.5 414.423 1
 -2 4 -8 8259.7 263.853 5
 -2 4 -8 7761.78 323.639 4
 2 -4 8 8064.15 421.198 3
 -2 -4 8 8096.45 264.833 1
 -2 4 8 8064.61 447.829 1
 2 4 -10 81726.8 1142.49 5
 2 -4 10 83245.1 1138.3 1
 2 4 -10 81434.2 1119.78 4
 -2 -4 -10 83640.3 1033.29 4
 -2 4 -10 83908.7 1088.43 4
 -2 4 -10 81955.2 1049.14 5
 2 -4 10 82280.1 1265.72 3
 2 4 10 79060.3 1210.41 1
 -2 4 10 81623.9 1207.82 1
 2 -4 -10 83373.5 1079.58 3
 -2 -4 10 85270.4 1059.5 1
 -2 4 -12 15674 454.679 4
 -2 -4 12 16445.9 421.564 1
 2 -4 12 15297.9 625.241 3
 -2 4 -12 16103.4 419.985 5
 2 4 -12 15694.8 489.185 5
 -2 -4 -12 15792.7 388.461 4
 2 -4 -12 16346.2 451.243 4
 2 4 -12 15863.6 498.941 4
 -2 4 12 16155.4 564.295 1
 2 -4 12 16669.3 499.468 1
 -2 4 -14 6451.64 413.323 4
 -2 4 14 6252.39 523.788 1
 -2 -4 14 6350.56 386.553 1
 -2 4 -14 6442.58 377.482 5
 2 -4 -14 6997.79 414.063 4
 -2 -4 -14 7243.77 372.203 4
 -2 -4 -16 180.107 391.423 4
 2 -4 16 823.429 448.414 1
 2 4 -16 487.057 433.401 5
 2 -4 16 1324.51 645.745 3
 2 4 -16 657.121 490.443 4
 -2 4 -16 635.695 391.42 4
 -2 -4 16 555.866 370.156 1
 2 -4 -16 986.892 533.298 5
 -2 4 -16 754.96 371.996 5
 2 -4 18 72485.8 1509.81 3
 -2 4 -18 66968.3 1149.24 4
 2 4 -18 71606.3 1218.31 5
 2 4 -18 81997.7 1283.53 4
 2 -4 -18 77116.1 1321.6 5
 -2 -4 -18 70270.4 1216.44 5
 -2 4 18 71634.5 1331.52 1
 2 -4 18 73764.7 1238.2 1
 2 -4 20 1409.09 877.857 3
 -2 -4 -20 3932.37 586.197 5
 -2 -4 20 4510.78 511.799 1
 2 -4 -20 5671.08 674.908 5
 -2 4 20 5068.79 701.356 1
 -2 4 -20 4132.57 516.084 5
 2 -4 -20 2786.47 545.428 4
 2 4 -20 4360.03 589.89 4
 2 4 -20 3972.26 569.425 5
 2 4 20 3595.15 704.673 1
 -2 4 -20 4384.38 530.499 4
 2 -4 20 5579.63 618.336 1
 -2 4 -22 41562.1 957.768 5
 2 4 22 40276.6 1130.88 1
 2 4 -22 41138.8 997.96 5
 2 -4 -22 44063.5 1112.43 5
 -2 -4 22 41973.8 956.792 1
 2 -4 22 43427.2 1047.84 1
 -2 4 22 45393.6 1163.05 1
 -2 -4 -22 41831.9 1041.94 5
 -2 -4 24 -376.732 587.459 1
 2 4 -24 175.498 631.165 5
 2 -4 -24 161.136 730.891 5
 2 -4 24 173.202 659.978 1
 2 4 -24 -202.547 650.542 4
 -2 4 -24 31.5914 577.676 5
 2 -4 -24 117.605 596.506 4
 2 4 24 528.793 759.314 1
 -2 -4 -24 -110.298 647.734 5
 -2 4 24 122.154 786.706 1
 2 -4 24 -120.255 988.5 3
 2 -4 -26 10617.7 857.456 5
 -2 -4 26 15705.2 815.349 1
 2 -4 26 10622.1 811.596 1
 -2 -4 -26 10547.8 830.04 5
 -2 4 -26 10262.4 731.656 5
 2 -4 -26 8716.26 705.92 4
 -2 4 26 10250.8 938.468 1
 2 4 -26 17763.9 880.009 5
 2 4 26 9279.47 924.739 1
 2 4 -26 19001.4 943.752 4
 2 -4 26 11948.7 1206.85 3
 2 -4 -28 2505.62 684.114 4
 2 -4 28 4454.11 1170.96 3
 2 -4 28 2089.64 769.957 1
 2 4 28 2439.37 901.066 1
 2 4 -28 2728.21 796.353 4
 -2 -4 28 1423.34 684.741 1
 -2 4 28 2179.39 865.821 1
 -2 -4 -28 464.605 795.895 5
 -2 4 -28 1607.29 695.764 5
 2 4 -28 1828.6 734.994 5
 2 -4 -28 256.73 785.721 5
 2 4 -30 31843.2 1078.82 5
 2 4 30 34689.8 1246.43 1
 -2 4 -30 29926.5 1037.06 5
 2 -4 30 34891.2 1116.8 1
 -2 4 30 35365.7 1210.55 1
 -2 -4 30 32909 1032.21 1
 2 4 -30 32361.6 1120.79 4
 2 -4 30 39060.3 1587.72 3
 2 -4 -30 33733.8 1141.08 5
 2 4 -32 -282.758 769.42 5
 -2 -4 -32 249.249 795.611 5
 2 4 -32 -56.7646 818.899 4
 -2 -4 32 172.877 719.516 1
 -2 4 -32 -655.779 762.789 5
 -2 4 32 -768.579 869.897 1
 2 -4 32 407.252 1256.09 3
 -2 -4 34 -1178.46 752.063 1
 -2 -4 -34 -914.155 846.909 5
 2 4 34 590.414 886.761 1
 2 -4 -34 -259.081 880.215 5
 2 -4 34 1862.56 865.055 1
 2 -4 -36 1474.12 867.964 5
 2 -4 36 293.784 1250.71 3
 2 4 36 -817.314 911.832 1
 2 -4 36 920.857 840.425 1
 2 4 -36 326.32 825.156 5
 -2 4 36 106.784 914.573 1
 2 -6 0 118719 1336.77 2
 -2 -6 0 113754 1268.71 2
 2 6 0 109204 1433.11 1
 2 6 0 116220 1362.54 5
 2 -6 0 115247 1329.93 3
 2 6 0 111614 1291.33 4
 -2 6 2 30978.2 744.438 1
 2 -6 2 31300.8 523.896 3
 2 6 2 30777.8 456.041 4
 -2 6 -2 36127.6 579.22 4
 2 6 -2 33036.6 636.077 1
 2 -6 2 32946.8 515.185 2
 -2 6 -2 35704.6 499.692 5
 2 6 -2 31550.1 489.422 4
 2 -6 -2 33165.8 477.285 3
 2 6 2 34785.7 536.557 5
 -2 -6 2 34235.3 456.502 2
 2 -6 -2 33910.3 506.48 2
 2 6 2 31504 596.32 1
 2 6 -2 35309.5 543.649 5
 2 -6 -4 846.117 221.371 2
 2 -6 4 1161.12 227.885 2
 -2 6 -4 916.237 282.154 4
 2 6 4 954.672 206.623 4
 -2 6 4 1083.56 456.771 1
 2 6 4 1034.9 356.869 1
 -2 -6 4 992.703 177.321 2
 2 -6 -4 856.969 175.832 3
 -2 6 -4 963.654 187.97 5
 2 6 4 1048.24 235.133 5
 -2 6 -6 24307 475.058 4
 2 6 6 22160.2 566.995 1
 -2 -6 6 22600.3 439.949 2
 2 -6 6 22513.9 461.957 2
 2 -6 -6 23013.1 436.97 2
 2 -6 -6 22507.7 388.846 3
 -2 -6 -6 22796.6 361.469 4
 -2 6 -6 24086.8 405.457 5
 -2 6 6 22905.7 622.51 1
 -2 6 -8 311547 3358.8 4
 2 -6 8 296176 3363.7 2
 -2 -6 8 294579 3353.96 2
 2 6 -8 295645 3375.1 5
 2 -6 -8 300536 3300.47 3
 -2 6 -8 302997 3290.02 5
 2 -6 8 298686 3490.43 3
 2 6 8 294546 3462.29 1
 -2 -6 -8 305342 3262.48 4
 2 -6 10 24234.8 658.691 3
 -2 -6 -10 24616.8 437.88 4
 2 6 10 23025.4 640.158 1
 2 6 -10 23924.5 543.275 5
 -2 6 10 24641.2 668.294 1
 2 -6 -10 25078.5 457.344 3
 2 -6 10 23265 520.504 2
 -2 6 -10 24790.9 468.978 5
 -2 6 -10 24203.1 524.028 4
 2 6 -10 23179.5 552.133 4
 -2 -6 10 23650 510.646 2
 -2 -6 12 182235 2166.62 1
 -2 6 -12 191076 2217.48 4
 -2 6 12 187426 2372.43 1
 2 -6 -12 186572 2178.05 3
 -2 -6 -12 181763 2134.13 4
 -2 6 -12 185637 2170.48 5
 2 6 -14 111.807 407.745 5
 -2 -6 -14 66.6932 293.923 4
 2 -6 -14 -8.70762 353.326 4
 -2 -6 14 124.27 306.014 1
 2 -6 14 319.929 396.561 1
 2 6 14 373.236 542.904 1
 2 -6 16 27677.4 961.706 3
 -2 6 -16 26406.5 683.259 4
 -2 6 16 27125.1 839.213 1
 2 6 -16 28801 746.861 5
 2 -6 16 28324.9 722.271 1
 -2 6 -16 26646 645 5
 2 -6 18 1394.45 763.576 3
 2 6 -18 990.533 497.547 5
 2 6 -18 1142 559.172 4
 -2 -6 -18 144.065 400.681 4
 2 -6 -18 1613.02 612.533 5
 2 -6 -18 668.685 453.155 4
 -2 6 18 1281.57 632.428 1
 2 -6 18 953.038 505.771 1
 -2 6 -18 1135.66 461.511 4
 2 -6 20 51927.3 1086.26 1
 2 6 -20 51715.1 1071.08 5
 2 -6 -20 54044.7 1171.97 5
 -2 6 20 47053.8 1199.49 1
 -2 6 -20 48636.3 992.14 5
 -2 -6 20 52820 988.547 1
 2 -6 20 52590.5 1411.21 3
 2 6 -22 2733.22 610.266 5
 -2 6 -22 2506.11 570.671 5
 -2 6 -22 3311.28 586.382 4
 2 -6 -22 4360.91 611.537 4
 2 -6 22 3875.93 659.948 1
 -2 -6 22 3116.32 534.503 1
 2 6 -22 1251.4 657.86 4
 2 -6 22 803.921 988.996 3
 -2 6 22 1975.52 822.668 1
 2 -6 -22 4921.08 786.515 5
 -2 -6 -22 3116.18 645.295 5
 2 6 22 2413.66 827.73 1
 -2 -6 -24 1179.19 699.582 5
 2 -6 -24 889.025 616.993 4
 2 -6 24 892.481 686.453 1
 2 -6 24 1643.28 1025.88 3
 -2 6 -24 189.772 588.356 5
 2 -6 -24 1756.53 770.815 5
 2 6 24 817.229 829.962 1
 -2 -6 24 897.274 564.686 1
 -2 6 24 1107.43 826.052 1
 2 6 -24 1861.27 669.383 5
 2 6 -24 959.623 707.383 4
 2 -6 -26 -145.721 621.169 4
 2 -6 -26 239.422 795.057 5
 2 -6 26 1346.97 1095.37 3
 -2 -6 -26 497.465 753.193 5
 -2 6 -26 -61.9964 644.33 5
 2 6 -26 1438.58 715.19 5
 2 6 -26 835.459 763.554 4
 -2 6 26 178.378 852.497 1
 2 6 26 -112.321 866.661 1
 -2 -6 26 -892.623 643.948 1
 2 -6 26 393.348 742.273 1
 2 6 -28 59690.3 1330.96 5
 2 -6 -28 62990.5 1439.02 5
 2 6 28 58329.3 1487.63 1
 2 -6 28 61720.9 1817.85 3
 2 -6 28 63869.9 1385.09 1
 -2 -6 28 58379 1245.24 1
 -2 6 28 61794.2 1587.27 1
 2 6 -28 60449.2 1358.75 4
 -2 6 -28 57344.3 1282.27 5
 -2 6 -30 -1111.27 738.272 5
 2 -6 -30 182.018 851.315 5
 2 -6 30 955.402 1199.02 3
 -2 -6 30 -72.8645 663.812 1
 2 6 -30 -627.015 801.101 4
 2 6 30 -17.7654 886.793 1
 -2 6 30 -1232.46 932.226 1
 2 6 -30 -516.133 753.793 5
 2 -6 30 -526.604 777.883 1
 -2 -6 -30 -141.828 808.755 5
 -2 -6 32 5111.9 755.229 1
 -2 -6 -32 5656.33 883.691 5
 -2 6 32 6294.58 984.74 1
 2 6 -32 4752.15 867.851 4
 2 -6 -34 89.8678 844.044 5
 -2 -6 34 369.998 751.133 1
 2 6 34 -160.216 908.678 1
 2 6 -34 -547.1 798.818 5
 2 -6 36 5230.6 867.937 1
 2 -6 -36 2073.88 899.347 5
 2 6 -36 4351.16 871.141 5
 -2 -6 -36 4753.05 935.924 5
 2 6 36 5977.53 1000.76 1
 2 -6 36 579.554 1323.18 3
 -2 6 36 4347.12 1004.83 1
 2 8 0 2.28958 400.846 1
 2 -8 0 -12.1331 189.245 3
 -2 -8 0 27.9654 213.391 3
 -2 -8 0 61.6212 144.587 2
 2 8 0 85.5009 241.951 5
 2 -8 0 -48.1868 207.028 2
 -2 8 0 -13.8792 247.309 5
 -2 8 0 122.013 324.796 4
 -2 8 -2 15862.7 442.534 4
 2 8 2 16969.4 407.942 5
 2 8 -2 16168.9 559.89 1
 2 -8 2 14688.8 378.354 3
 2 -8 -2 16098.3 361.812 2
 -2 -8 2 16133.2 315.058 2
 2 8 2 15025.8 345.803 4
 2 8 2 15980 530.654 1
 2 -8 2 14790.3 368.238 2
 -2 -8 -2 16453.8 276.102 3
 2 8 -2 14676.5 362.709 4
 -2 8 -2 16919.4 367.989 5
 -2 -8 -2 16363.5 293.619 2
 2 -8 -2 16728.3 329.885 3
 2 -8 4 203.731 235.076 2
 -2 -8 -4 345.503 142.366 2
 2 8 4 416.32 379.501 1
 2 8 4 233.993 241.715 4
 2 8 4 329.14 254.64 5
 2 -8 4 122.057 256.804 3
 2 -8 -4 31.0805 209.408 2
 2 8 -4 180.859 256.324 4
 -2 -8 4 151.925 184.509 2
 -2 8 -4 130.068 293.509 4
 2 -8 -4 248.885 163.085 3
 -2 8 4 -2.846 458.95 1
 -2 8 -4 130.072 212.506 5
 -2 8 -6 7295.32 355.024 4
 2 -8 -6 7121.17 232.146 3
 -2 -8 6 6641.65 280.126 2
 -2 -8 -6 7367.26 215.172 2
 2 8 6 7288.16 469.085 1
 2 -8 6 6741.84 322.42 2
 -2 8 -6 7386.09 275.694 5
 2 8 8 54154.3 971.295 1
 -2 -8 8 54342.4 821.098 2
 -2 8 -8 56805 845.545 4
 -2 -8 -8 56826.4 742.579 4
 2 -8 8 52539.6 842.4 2
 -2 8 -8 56375.8 779.959 5
 2 8 -8 51024.5 843.083 5
 -2 8 -10 590130 6343.56 4
 -2 -8 10 590134 6370.1 2
 2 -8 -10 581174 6267.4 3
 -2 8 -10 572463 6285.23 5
 -2 -8 -10 583482 6256.17 4
 2 -8 -12 660.159 285.625 2
 2 8 12 329.594 523.427 1
 -2 8 -12 480.558 298.18 5
 2 -8 -12 620.223 245.599 3
 -2 -8 12 460.073 302.592 2
 -2 8 -12 433.067 378.047 4
 -2 -8 -12 1470.12 293.712 4
 2 -8 12 533.976 517.136 3
 -2 8 -14 113.632 333.973 5
 -2 -8 -14 124.994 325.965 4
 2 8 14 101.903 598.463 1
 2 8 -14 410.955 471.842 4
 -2 8 -14 632.684 410.947 4
 2 -8 -14 309.989 313.141 2
 -2 8 14 329.281 576.643 1
 2 -8 14 358.689 386.852 2
 2 -8 -14 356.346 294.881 3
 -2 -8 14 340.592 346.059 2
 2 8 -14 124.765 422.372 5
 2 -8 14 522.095 605.16 3
 2 8 -16 -49.5086 453.654 5
 2 8 16 1594.72 682.226 1
 -2 8 16 118.191 607.15 1
 2 -8 16 122.442 702.965 3
 2 8 -16 -11.924 518.456 4
 -2 -8 -16 306.043 369.524 4
 -2 8 18 31121.8 964.676 1
 2 -8 18 32048.8 1120.73 3
 -2 -8 18 29941 694.96 1
 -2 8 -18 29751.1 719.248 5
 2 8 -18 31479.4 840.057 4
 2 -8 18 31553.4 808.282 1
 2 8 -18 28746.6 809.552 5
 -2 8 -20 3361.52 552.771 4
 2 8 -20 2184.79 586.829 5
 -2 8 -20 4063.2 516.47 5
 2 -8 20 3565.99 586.098 1
 -2 8 20 3977.48 783.318 1
 -2 -8 20 4303.68 468.02 1
 2 -8 -20 4532.32 544.831 4
 2 -8 20 4270.39 916.365 3
 2 8 -22 15572 758.444 5
 -2 8 -22 14811 714.492 4
 2 -8 -22 17582.4 905.607 5
 2 -8 -22 17240.9 709.974 4
 2 -8 22 15638.4 724.559 1
 2 -8 22 16523.6 1130.96 3
 -2 -8 22 14921.2 625.031 1
 -2 8 22 15545.6 964.876 1
 -2 8 -22 15773.2 687.01 5
 2 -8 -24 705.098 794.429 5
 2 8 -24 -427.078 713.104 4
 2 -8 24 -861.127 1048.21 3
 2 8 24 -221.31 862.231 1
 -2 8 -24 -204.701 582.592 5
 -2 8 24 170.252 821.253 1
 -2 8 -24 37.9107 611.333 4
 2 -8 -24 711.099 589.936 4
 2 -8 24 -4.18962 636.596 1
 2 8 -26 29156.4 1025.45 4
 2 -8 26 27712.5 954.759 1
 -2 8 -26 28560 911.848 5
 -2 -8 26 25353 843.33 1
 -2 8 26 28579.6 1188.23 1
 2 -8 26 26991.5 1402.53 3
 2 8 26 29016.7 1238.21 1
 2 -8 -26 29962.1 1090.59 5
 2 8 -26 28375 981.2 5
 2 -8 -26 28456.6 913.274 4
 2 -8 -28 1730.09 858.853 5
 2 8 -28 -80.3524 724.331 5
 -2 8 -28 625.279 659.393 5
 -2 -8 28 972.484 607.485 1
 2 8 -28 1120.7 791.347 4
 -2 -8 -28 155.308 852.357 5
 2 -8 28 4.73489 711.436 1
 -2 8 28 1047.08 911.051 1
 2 -8 28 1760.97 1187.72 3
 2 8 28 655.371 928.014 1
 2 -8 30 23422.1 958.269 1
 2 8 -30 23255.4 979.055 5
 2 -8 -30 26435.5 1124.07 5
 -2 -8 30 21352.2 860.944 1
 -2 8 30 24397.2 1219 1
 2 8 -30 23576.6 1055.71 4
 2 -8 30 24291.7 1484.34 3
 -2 -8 -30 24613.3 1060.64 5
 -2 8 -30 22210.6 933.373 5
 -2 -8 -32 -161.437 825.351 5
 -2 -8 32 797.816 656.957 1
 2 8 32 -292.667 894.129 1
 2 8 -32 -378.062 849.316 4
 2 -8 34 13509.7 1477.02 3
 2 -8 34 9910.49 892.409 1
 -2 8 34 625.699 970.881 1
 2 8 34 207.85 919.229 1
 2 -8 -34 5086.69 902.365 5
 2 8 -34 -1416.01 816.681 5
 2 -8 36 385.473 759.905 1
 2 8 -36 1813.8 826.072 5
 2 -8 -36 -897.619 888.524 5
 2 -8 36 -2231.09 1339.44 3
 -2 8 36 775.877 961.373 1
 2 10 0 49053.6 765.139 5
 -2 10 0 51276.5 759.936 5
 -2 -10 0 48500.5 673.601 2
 -2 10 0 45812 810.51 4
 2 10 0 47335.1 932.953 1
 2 -10 0 48526.2 700.736 3
 -2 -10 0 50711.3 703.918 3
 2 10 0 43708.4 704.267 4
 -2 -10 2 1048.14 293.754 3
 -2 10 -2 1075.02 330.91 4
 2 -10 -2 956.553 190.272 3
 2 10 -2 1136.89 483.048 1
 2 -10 -2 103.912 222.737 2
 2 -10 2 83.5053 234.328 2
 2 10 -2 897.072 267.771 4
 2 10 2 1087.1 287.837 5
 2 10 2 933.486 266.919 4
 2 10 2 261.596 457.884 1
 2 -10 2 734.683 238.309 3
 -2 -10 2 1049.12 191.604 2
 -2 -10 -2 1009.95 164.429 3
 -2 -10 -2 921.925 173.786 2
 -2 10 -2 948.721 250.008 5
 -2 10 -4 1737.61 330.568 4
 2 10 4 1720.32 291.116 5
 -2 -10 4 1473.56 218.002 2
 -2 -10 -4 1569.16 181.812 2
 2 10 -4 1571.79 296.843 4
 2 10 4 1528.03 444.348 1
 2 -10 -4 1755.91 185.211 3
 2 -10 4 205.812 261.575 2
 -2 -10 4 2283.63 375.579 3
 -2 -10 -4 1614.31 114.483 3
 2 -10 4 1187.37 285.407 3
 2 -10 -4 35.9204 242.498 2
 -2 10 -4 1830.69 262.013 5
 2 10 4 1502.09 286.772 4
 -2 10 -6 6107.42 300.973 5
 -2 -10 -6 6783.67 241.395 2
 -2 10 -6 6346.22 382.036 4
 -2 -10 6 6499.38 304.631 2
 2 -10 6 5354.78 387.973 3
 2 -10 -6 5995.08 237.531 3
 2 10 6 6924.25 514.871 1
 -2 10 -8 173231 2024.03 4
 -2 10 -8 171389 1959.7 5
 -2 -10 8 176507 2016.15 2
 2 -10 -8 168953 1905.96 3
 -2 -10 -8 180323 1926.34 2
 -2 10 -10 34771.2 710.394 4
 2 10 -10 38419.7 740.436 4
 -2 10 -10 34160.1 639.736 5
 -2 -10 -10 37644.4 624.259 4
 -2 10 10 36967.3 896.501 1
 2 10 -10 35516.7 711.151 5
 2 -10 -10 32266.1 559.805 3
 2 -10 10 37748.2 856.329 3
 -2 -10 10 32572.2 663.434 2
 2 -10 -10 37093 666.096 2
 -2 -10 -12 119888 1514.83 4
 2 -10 -12 116887 1560.85 2
 2 -10 12 126778 1654.96 2
 2 10 12 123958 1796.76 1
 2 10 -12 125845 1644.79 5
 -2 -10 12 117180 1618.66 2
 2 -10 -12 114411 1486.03 3
 -2 10 -12 119849 1618.67 4
 -2 10 -12 119202 1542.72 5
 2 10 -12 131734 1657.64 4
 -2 10 12 125659 1815.41 1
 2 -10 14 201.076 438.723 2
 -2 -10 -14 -10.3579 326.434 4
 2 10 -14 11.7995 433.834 5
 2 10 -14 -122.801 507.185 4
 2 10 14 -377.291 636.591 1
 -2 -10 14 -101.074 383.451 2
 -2 10 14 -98.9344 637.083 1
 2 10 -16 9936.21 576.132 5
 2 -10 16 10278.8 567.497 2
 2 10 16 11401.2 767.563 1
 2 10 -16 10713.9 654.42 4
 -2 10 -16 10316.2 494.381 5
 -2 10 16 10716.6 752.189 1
 2 10 -18 1245.4 540.171 5
 -2 10 -18 1171.85 444.337 5
 2 10 -18 207.543 647.283 4
 -2 -10 18 600.679 463.928 2
 2 10 18 1435.67 710.108 1
 2 -10 18 505.674 830.579 3
 -2 10 18 1070.95 703.387 1
 2 -10 18 1588.9 513.123 2
 2 -10 -18 717.048 472.622 4
 -2 10 -18 1528.46 525.016 4
 2 -10 -20 22082.8 718.93 4
 -2 10 -20 22398.6 764.29 4
 2 10 -20 20367.3 786.212 5
 -2 10 -20 22148.1 710.515 5
 2 -10 20 21077.4 748.437 2
 -2 10 20 22987.3 968.602 1
 -2 10 -22 4139.99 646.553 4
 2 -10 22 5564.94 1046.14 3
 2 -10 22 4465.48 614.72 2
 -2 10 22 5487.97 859.475 1
 2 -10 -22 4536.03 594.44 4
 2 10 -22 3113.13 743.506 4
 -2 10 -22 4289.08 574.839 5
 2 10 -22 3613.73 652.243 5
 2 -10 -24 462.266 603.293 4
 -2 10 -24 426.326 580.474 5
 2 -10 -24 1335.38 777.301 5
 -2 10 24 -304.335 855.783 1
 2 -10 24 -272.246 1097.36 3
 2 10 -24 -503.052 750.558 4
 2 10 -24 75.0631 652.073 5
 -2 10 -24 436.077 634.716 4
 2 -10 -26 1045.86 823.454 5
 -2 10 -26 -794.856 620.081 5
 2 10 -26 38.9472 776.657 4
 2 10 -26 -465.814 668.528 5
 2 -10 26 -1791.51 1177.84 3
 2 10 26 -309.185 914.629 1
 -2 10 26 -59.0303 893.4 1
 2 10 28 23909.6 1208.19 1
 -2 10 28 26928.1 1255.03 1
 2 10 -28 24809.9 1065.84 4
 2 10 -28 24006.8 947.99 5
 -2 10 -28 22246.2 887.153 5
 2 -10 28 25398.1 1463.93 3
 -2 -10 -30 2241.62 847.898 5
 2 10 -30 336.818 839.151 4
 2 10 -30 52.8315 737.392 5
 -2 10 30 1764.87 972.313 1
 2 10 -32 5009.74 927.328 4
 2 10 32 6757.65 1031.49 1
 2 -10 32 8214.55 1363.28 3
 2 -10 -32 7845.19 934.088 5
 2 -10 -34 -278.255 897.061 5
 2 -10 34 -894.629 1299.03 3
 -2 10 34 -115.981 1028.67 1
 2 10 34 -92.0965 934.995 1
 -2 -10 -34 -445.455 872.578 5
 2 10 -34 -1273.68 803.114 5
 -2 12 0 192.22 307.021 5
 -2 12 0 134.509 373.527 4
 2 -12 0 -58.4474 260.416 2
 2 -12 0 -45.0695 228.659 3
 2 12 0 -143.891 547.371 1
 -2 -12 0 -29.9597 242.853 3
 -2 12 -2 45631.3 783.3 5
 -2 -12 2 49955.4 817.823 3
 2 -12 2 45838.4 783.55 2
 -2 -12 2 49386 745.861 2
 2 12 2 50934.2 1044.82 1
 2 12 -2 47758.6 1052.4 1
 -2 -12 -2 45676.1 715.631 2
 -2 -12 -2 51894.1 681.692 3
 2 -12 2 48217.7 769.591 3
 2 -12 -2 51163.2 725.297 3
 -2 12 -2 45977.8 862.881 4
 -2 12 -4 95.2957 300.11 5
 -2 -12 -4 19.3014 213.866 2
 -2 -12 -4 84.6587 143.155 3
 2 -12 -4 -54.2881 262.54 2
 2 12 4 -273.204 527.058 1
 2 -12 -4 -32.7163 194.31 3
 -2 12 -4 -4.44761 371.466 4
 2 -12 4 19.1963 281.734 2
 -2 -12 -6 14333.3 365.323 2
 2 -12 -6 13654.8 422.927 2
 -2 12 -6 13258.2 433.213 5
 -2 -12 6 14963.9 610.254 3
 2 -12 -6 13747.3 330.257 3
 2 12 -6 14537 497.283 5
 -2 -12 6 13131 421.766 2
 2 12 -8 4615.94 426.123 5
 -2 -12 -8 3748.59 142.933 3
 2 -12 -8 4297.35 334.427 2
 -2 -12 -8 4575.84 275.275 2
 -2 -12 8 4239.5 349.773 2
 2 12 8 5297.47 617.678 1
 2 -12 -8 4269 243.072 3
 2 -12 8 4787.27 469.468 3
 -2 12 -8 4297.77 341.41 5
 -2 12 8 4959.86 661.85 1
 2 12 -10 79446.7 1172.03 5
 -2 -12 -10 78561.9 1043.42 2
 -2 12 10 81440.7 1383.35 1
 -2 -12 10 74826.9 1131.02 2
 2 -12 -10 77478.6 1109.07 2
 -2 -12 -10 68390.2 892.792 3
 2 12 -10 82946 1182.41 4
 2 -12 10 76760.2 1170.16 2
 2 -12 10 80039.3 1308.91 3
 -2 -12 10 84229.6 1430.88 3
 2 12 10 87435 1419.29 1
 2 -12 -10 74038.8 1001.57 3
 -2 12 12 7294.84 678.86 1
 2 12 -12 6754.74 480.99 5
 2 12 -12 8015.73 547.493 4
 2 -12 12 7507.48 483.533 2
 2 -12 -12 6820.06 316.352 3
 -2 -12 12 6833.53 446.656 2
 2 -12 12 6952.64 656.311 3
 2 12 12 7437.81 700.049 1
 -2 12 14 2772.78 703.247 1
 2 12 -14 2136.32 467.163 5
 -2 12 -14 1362.85 503.213 4
 2 12 -14 2288.3 550.671 4
 -2 12 -14 2259.97 393.876 5
 2 -12 14 1874.38 484.275 2
 2 12 14 2317.69 684.987 1
 2 12 -16 677.508 514.946 5
 2 -12 -16 33.5671 325.829 3
 2 12 -16 313.297 586.908 4
 2 12 16 131.674 697.681 1
 -2 12 -16 22.3759 413.454 5
 -2 12 -16 505.047 523.439 4
 2 -12 -16 303.463 360.389 2
 -2 12 16 320.752 724.994 1
 2 -12 16 427.786 510.957 2
 2 12 18 22189.1 961.458 1
 2 12 -18 22370.2 775.456 5
 2 12 -18 23081.5 852.96 4
 -2 12 18 23045.9 965.432 1
 2 -12 18 20947.8 756.301 2
 -2 -12 18 19531.5 715.391 2
 -2 12 -18 19683.7 644.792 5
 -2 12 -18 21169 764.88 4
 2 12 -20 11272.6 708.664 5
 2 -12 -20 13508.4 684.971 4
 -2 -12 20 11978.5 667.02 2
 2 12 -20 12053.2 803.507 4
 2 -12 20 11716.3 1050.82 3
 -2 12 -20 12319.3 714.498 4
 -2 12 20 11768.1 905.139 1
 2 -12 20 11881.5 690.135 2
 2 12 20 11048 910.117 1
 -2 12 -20 11597.6 606.191 5
 -2 12 -22 25950.9 890.488 4
 2 12 -22 28094.8 960.535 4
 2 -12 22 23914.6 850.917 2
 2 -12 -22 26884.1 815.992 4
 2 12 -22 27150.6 894.044 5
 -2 12 22 25849.9 1082.44 1
 -2 12 -22 26405.9 811.162 5
 2 -12 22 29272.9 1293.7 3
 2 12 -24 -547.66 664.932 5
 2 12 -24 -200.35 746.893 4
 -2 12 24 -131.863 865.179 1
 2 -12 24 -950.518 1091.37 3
 -2 12 -24 -359.18 587.299 5
 -2 -12 24 4.57598 556.608 2
 2 -12 24 -216.852 638.329 2
 2 12 -26 5887.94 744.099 5
 -2 -12 26 5275.29 637.9 2
 2 -12 -26 7291.94 866.267 5
 2 12 -26 7067.46 840.561 4
 -2 12 26 5840.16 962.049 1
 -2 12 -26 6598.43 671.906 5
 2 -12 26 6288.37 1186.73 3
 2 -12 28 -1383.09 1199.8 3
 2 -12 -28 887.829 861.929 5
 -2 12 -28 159.167 655.888 5
 2 12 -28 802.569 811.793 4
 2 12 -28 188.306 707.917 5
 -2 -12 28 1014.94 610.845 2
 2 -12 28 -413.22 692.374 2
 -2 12 28 1565.25 944.767 1
 2 12 30 19350.9 1167.96 1
 2 12 -30 21433.5 1067.94 4
 -2 -12 -30 20223 1004.12 5
 2 -12 32 627.026 734.989 2
 -2 12 32 179.146 965.169 1
 2 -12 -32 -801.237 865.539 5
 2 12 32 -227.234 968.421 1
 2 -12 32 -428.023 1249.03 3
 2 -12 34 -283.751 1268.61 3
 2 -12 -34 780.944 894.914 5
 -2 -12 -34 -1582.02 921.149 5
 -2 12 34 1860.65 1019.6 1
 2 12 -34 950.98 787.578 5
 2 12 34 -478.89 963.215 1
 2 -12 34 216.796 730.527 2
 -2 14 0 121892 1964.04 1
 -2 -14 0 122786 1521.88 3
 2 14 0 126769 1581.46 4
 -2 -14 -2 1801.78 275.134 2
 -2 -14 -2 1373.27 230.745 3
 -2 14 2 1259.66 708.411 1
 -2 -14 2 1531.28 282.511 2
 2 14 -2 1456.89 394.008 4
 2 14 2 1539.28 391.86 5
 2 14 2 1207.02 391.493 4
 -2 -14 2 1056.2 354.871 3
 2 -14 -4 10897.6 337.969 3
 -2 -14 4 10454.4 513.633 3
 2 14 4 10147.8 488.319 4
 2 -14 4 10465.1 468.075 3
 2 14 4 11675.4 743.144 1
 2 14 -4 10542.1 485.295 5
 2 14 4 11553.8 496.908 5
 -2 -14 4 10169 391.369 2
 -2 -14 -4 10897 271.599 3
 -2 -14 -4 10261.3 362.019 2
 -2 14 -6 748.176 443.72 4
 2 14 6 304.074 613.565 1
 -2 -14 -6 533.828 147.862 3
 2 14 -6 673.373 399.749 5
 2 -14 -6 725.168 223.683 3
 2 -14 6 58.5171 385.134 3
 -2 -14 6 628.508 296.921 2
 -2 -14 -6 647.073 254.168 2
 -2 -14 8 39974.8 755.568 2
 2 14 -8 43094.7 830.317 5
 2 14 8 49342.7 1080.34 1
 2 14 -8 45757.9 841.316 4
 -2 14 -8 40325.4 766.739 5
 -2 -14 8 45037.6 991.878 3
 2 -14 -8 42094.6 642.785 3
 2 -14 8 42676.9 889.732 3
 2 -14 8 41235.2 806.845 2
 -2 -14 -8 44514.1 708.045 2
 -2 14 -8 42428.1 834.807 4
 -2 -14 10 292.651 351.462 2
 2 14 -10 143.755 487.999 4
 2 14 10 458.123 683.289 1
 2 -14 10 555.439 405.239 2
 -2 14 -10 46.0669 463.566 4
 2 14 -10 190.064 429.801 5
 -2 14 -10 411.583 359.829 5
 -2 14 10 148.475 704.467 1
 -2 -14 10 628.955 623.361 3
 2 -14 10 108.607 497.887 3
 2 14 -12 18029.7 636.182 5
 -2 14 -12 18977.8 565.692 5
 2 14 -12 19890.6 687.21 4
 -2 -14 12 17791.2 582.182 2
 -2 -14 12 23213.2 967.455 3
 2 14 12 23130.8 943.444 1
 2 -14 12 20858.4 648.426 2
 -2 14 12 19977.9 877.295 1
 2 14 -14 790.153 563.654 4
 2 14 -14 692.162 487.849 5
 2 -14 -14 476.966 353.165 2
 -2 -14 14 1476.22 848.546 3
 -2 14 -14 943.223 423.549 5
 2 14 14 1137.67 735.399 1
 -2 14 14 1214.89 743.89 1
 -2 14 -14 580.35 528.746 4
 2 14 -16 10107.8 702.56 4
 -2 -14 16 8588.79 547.9 2
 -2 14 -16 8747.46 529.882 5
 2 -14 -16 7928.6 386.658 3
 -2 14 16 9651.84 872.231 1
 2 14 16 9398.87 842.115 1
 2 -14 -16 8808.45 481.746 2
 2 14 -16 9047.8 614.334 5
 -2 14 18 5881.48 856.693 1
 2 -14 -18 5175.71 414.987 3
 2 -14 -18 4859.09 455.862 2
 -2 -14 18 7039.21 1148.46 3
 2 14 -18 7733.36 724.226 4
 2 14 -18 5362.42 606.808 5
 2 -14 18 4076.61 615.714 2
 -2 14 -18 4810.66 510.721 5
 -2 -14 18 4595.6 556.727 2
 2 14 18 5071.86 852.441 1
 -2 14 -18 5400.59 642.748 4
 2 14 -20 86042.7 1455.76 4
 2 -14 20 71594.4 1378.31 2
 -2 14 -20 74886.8 1274.36 5
 -2 14 20 80683.2 1598.23 1
 -2 -14 20 68219 1336.54 2
 2 14 -20 77959 1371.28 5
 -2 14 -20 77066.1 1378.14 4
 -2 -14 20 88174.2 1986.68 3
 2 14 20 88163.3 1649.24 1
 2 14 -22 981.774 647.113 5
 2 -14 22 -427.753 1026.29 3
 -2 14 -22 -515.944 664.868 4
 -2 14 -22 -248.317 550.863 5
 -2 14 22 433.199 876.496 1
 -2 -14 22 924.661 1222.98 3
 2 14 -22 -436.296 719.187 4
 2 14 22 303.747 886.413 1
 2 -14 22 -375.441 642.347 2
 -2 -14 22 -70.8569 556.874 2
 -2 -14 24 138.262 613.263 2
 -2 14 -24 -520.429 567.669 5
 2 -14 24 -282.023 1055.59 3
 -2 14 -24 -710.577 699.286 4
 -2 -14 24 826.724 1279.53 3
 2 14 -24 641.117 651.098 5
 -2 14 24 302.144 880.232 1
 2 -14 24 187.135 670.59 2
 2 14 -24 -431.353 750.07 4
 -2 -14 26 1556.11 1333.21 3
 -2 14 -26 213.778 588.196 5
 -2 14 26 1147.15 909.588 1
 2 14 -26 -135.325 682.449 5
 2 14 -26 -102.981 778.263 4
 2 -14 26 254.46 702.996 2
 2 -14 26 -782.068 1132.74 3
 2 -14 28 12963.5 849.918 2
 2 14 -28 13583.1 848.834 5
 2 -14 -30 135.457 846.8 5
 -2 14 30 59.265 919.601 1
 2 14 30 -623.345 957.478 1
 2 -14 30 -1208.74 1202.62 3
 2 14 -32 6030.39 836.638 5
 2 -14 32 6712.33 1305.23 3
 2 14 32 3060.64 1000.72 1
 2 -14 -32 4066.31 934.307 5
 -2 -14 -32 2974.55 873.496 5
 -2 14 32 3884.09 1018.1 1
 2 16 0 -248.305 753.317 1
 2 -16 0 71.635 296.218 3
 -2 16 0 626.081 513.536 4
 2 16 0 -467.71 458.918 4
 -2 16 0 -428.047 820.072 1
 -2 -16 0 -350.393 304.604 2
 -2 -16 0 -31.098 300.489 3
 -2 16 0 766.643 422.64 5
 -2 16 -2 89801.8 1387.78 4
 2 -16 2 89883.8 1262.41 3
 -2 -16 2 84116.9 1238.55 2
 2 -16 2 90532.3 1303.55 2
 -2 16 -2 92189.5 1312.04 5
 -2 -16 -2 89130 1154.3 3
 2 16 -2 88971.6 1627.4 1
 -2 -16 2 88780.7 1272.75 3
 -2 -16 -2 83379.9 1233.96 2
 -2 16 2 92065.7 1686.26 1
 2 16 4 187.689 446.916 5
 2 16 -4 -488.18 767.464 1
 -2 16 -4 -422.892 501.782 4
 2 16 4 -390.953 455.906 4
 -2 -16 -4 -144.173 210.688 3
 2 16 -4 2.85283 423.856 5
 -2 16 4 335.031 781.31 1
 -2 -16 4 5.05565 308.536 2
 2 -16 4 -495.987 379.305 2
 2 16 4 -576.117 728.506 1
 -2 16 -4 7.88824 378.571 5
 2 -16 4 -66.4202 364.163 3
 2 -16 6 3407.6 405.056 2
 2 16 6 4351.51 751.013 1
 -2 16 -6 3481.1 509.332 4
 -2 16 -6 3421.04 435.616 5
 2 -16 6 3471.85 466.54 3
 -2 -16 6 3274.34 368.079 2
 2 16 -6 3330.86 467.436 5
 -2 -16 6 3861.2 537.194 3
 -2 16 -8 455.719 391.034 5
 -2 -16 8 1191.1 352.246 2
 2 16 8 1418.42 731.689 1
 2 16 -8 476.79 501.902 4
 2 16 -8 1559.16 461.694 5
 2 -16 8 922.521 399.923 2
 2 -16 8 746.361 481.404 3
 -2 -16 8 1262.99 571.536 3
 -2 16 -8 783.139 499.055 4
 -2 -16 10 28828.3 954.291 3
 2 -16 10 23694.1 688.42 2
 -2 16 -10 24121.2 727.603 4
 2 16 -10 27210.1 772.201 4
 2 -16 -10 25083.8 649.16 2
 2 16 10 31848.5 1055.18 1
 2 16 -10 23345.9 703.493 5
 2 -16 10 24452 797.848 3
 -2 16 -10 22395.7 640.231 5
 -2 -16 10 21766.1 630.143 2
 2 -16 -12 -113.391 270.31 3
 2 16 12 -578.287 856.362 1
 -2 16 -12 160.009 423.66 5
 2 -16 12 -284.767 478.898 2
 2 -16 12 205.047 584.14 3
 2 16 -12 441.55 568.166 4
 -2 16 -12 -943.906 553.388 4
 -2 16 12 50.2139 766.806 1
 2 -16 -12 -9.19245 358.522 2
 -2 -16 12 406.042 746.893 3
 2 16 -12 -140.443 500.463 5
 2 16 -14 1657.96 608.454 4
 2 -16 14 1261.6 707.607 3
 -2 16 14 2034.72 814.818 1
 -2 16 -14 1436.66 447.121 5
 2 -16 -14 1407.13 393.012 2
 2 16 14 2178.29 836.422 1
 2 -16 14 1726.05 508.793 2
 2 16 -14 1559.84 531.823 5
 -2 -16 14 2866.86 859.876 3
 -2 16 -14 1453.36 578.159 4
 2 -16 -14 1816.68 313.251 3
 -2 -16 16 131.688 477.488 2
 -2 16 -16 -134.212 606.758 4
 2 16 16 526.82 837.442 1
 2 16 -16 473.873 649.858 4
 -2 16 16 -223.035 849.877 1
 2 -16 -16 77.9955 417.274 2
 2 16 -16 3.55354 529.213 5
 2 -16 -16 135.845 321.089 3
 -2 16 -16 3.23191 471.533 5
 -2 -16 16 373.75 965.689 3
 2 -16 16 -434.234 568.544 2
 -2 16 -18 100330 1618.06 4
 -2 16 -18 93936.5 1516.54 5
 2 -16 18 93190.5 1593.04 2
 -2 16 18 114492 1944.58 1
 -2 -16 18 110960 2110.74 3
 2 16 18 112155 1884.01 1
 2 16 -18 87930.7 1533.52 5
 2 -16 18 102628 1913.78 3
 2 16 -20 902.33 627.65 5
 -2 -16 20 1207.77 1138.31 3
 -2 16 -20 -588.515 679.241 4
 2 -16 20 59.9925 955.623 3
 -2 16 20 1232.41 910.381 1
 2 16 20 1318.03 889.215 1
 2 -16 20 372.596 609.263 2
 2 16 -20 1368.28 725.783 4
 -2 16 -20 93.408 552.776 5
 -2 16 -22 7093.16 618.775 5
 2 -16 22 6849.14 711.023 2
 2 16 -22 7994.2 800.504 4
 2 16 22 7586.06 987.788 1
 -2 16 -22 7199.75 747.296 4
 2 16 -22 8158.17 705.966 5
 -2 16 22 8126.44 972.469 1
 2 -16 24 -176.825 680.877 2
 2 16 -24 2239.96 676.431 5
 -2 16 -24 105.568 571.387 5
 -2 16 24 -266.164 896.862 1
 -2 -16 24 2294.33 1285.53 3
 2 16 -24 2482 800.258 4
 2 16 24 -440.869 946.649 1
 -2 16 -24 574.531 691.467 4
 2 16 -26 4569.01 836.607 4
 2 16 -26 3947.15 707.073 5
 2 -16 26 3416.4 732.787 2
 -2 16 -26 3638.35 650.439 5
 -2 16 28 266.736 894.984 1
 2 -16 28 249.744 717.171 2
 -2 -16 28 2526.07 1401.67 3
 2 -16 -30 9880.79 934.626 5
 2 16 -30 8833.78 859.454 5
 -2 16 30 12839.9 1075.7 1
 2 -16 30 5766.99 1259.62 3
 2 16 32 -27.4779 961.635 1
 2 16 -32 -354.966 749.459 5
 2 -16 32 -1471.31 1248.56 3
 2 -16 32 -891.181 752.572 2
 2 16 -32 -1072.24 880.284 4
 2 -16 -32 1718.17 878.991 5
 2 -18 0 80644.9 1282.87 2
 2 18 0 87100.7 1748.95 1
 -2 18 0 93419.8 1358.74 5
 -2 -18 0 82976.4 1234.51 3
 2 -18 0 82361.5 1223.29 3
 -2 18 0 90493 1781.13 1
 2 18 2 1961.54 553.639 4
 2 -18 -2 6078.74 470.22 2
 2 18 2 2874.94 877.456 1
 -2 18 -2 4960.45 501.924 5
 -2 18 -2 3627.11 990.611 1
 2 -18 2 4958.24 411.431 3
 2 18 -2 7118.55 597.457 5
 2 -18 2 191.281 446.11 2
 2 -18 -2 5478.89 392.259 3
 -2 18 2 8870.48 1014.12 1
 -2 -18 -2 3015.49 313.154 3
 2 18 -2 3381.54 905.727 1
 2 18 4 8971.39 889.665 1
 -2 -18 4 11981.3 576.106 3
 2 18 -4 13296.1 650.873 5
 -2 18 -4 6544.61 501.768 5
 -2 18 4 5099.59 1033.23 1
 2 -18 -4 8979.5 391.213 3
 2 -18 4 7836.84 475.094 3
 2 18 4 7153.22 583.046 5
 2 -18 -4 9877.1 501.903 2
 2 -18 -6 810.44 395.086 2
 -2 -18 6 574.774 540.549 3
 2 18 6 393.814 795.278 1
 2 18 -6 1151.64 498.552 5
 2 -18 -6 705.226 282.252 3
 2 -18 6 103.859 402.825 2
 -2 18 -6 -347.7 574.601 4
 -2 18 -6 -498.655 460.593 5
 2 -18 6 63.2273 472.182 3
 2 18 -8 17742.7 717.696 4
 2 18 8 21951.7 1012.39 1
 2 18 -8 15769 665.72 5
 2 -18 -8 16725.5 437.075 3
 2 -18 -8 15782.7 578.869 2
 -2 -18 8 19559.7 797.85 3
 -2 18 -8 13173.5 612.017 5
 2 -18 8 16946.8 680.84 3
 2 18 -10 410.88 500.912 5
 -2 -18 10 210.287 670.99 3
 2 18 10 1263.27 833.581 1
 2 -18 10 -21.6545 465.449 2
 2 18 -10 142.524 586.62 4
 -2 18 -10 -253.933 569.788 4
 2 -18 -10 10.1106 407.789 2
 -2 18 -10 -510.339 462.507 5
 2 -18 -10 189.06 268.204 3
 2 -18 10 376.222 559.495 3
 2 -18 -12 11737.7 547.713 2
 2 -18 12 11009.5 751.175 3
 2 18 12 13861 975.22 1
 2 -18 12 10891.7 632.458 2
 2 -18 -12 11331 408.379 3
 -2 -18 12 12846.2 868.725 3
 -2 18 -12 9405.63 573.724 5
 2 18 -12 9351.83 623.255 5
 2 18 -12 11411.1 701.535 4
 -2 18 14 -212.376 862.332 1
 2 -18 14 210.566 547.695 2
 2 -18 14 248.637 703.385 3
 2 18 14 444.23 923.483 1
 -2 18 -14 96.0491 487.345 5
 2 -18 -14 50.4142 418.65 2
 -2 -18 14 -345.934 868.457 3
 -2 18 -14 -207.289 630.615 4
 2 18 -14 -3.52395 652.539 4
 2 18 -14 -81.3666 572.759 5
 -2 18 16 19103.4 1071.37 1
 2 18 -16 13209.9 744.806 5
 2 18 16 18148.7 1050.25 1
 -2 18 -16 14722.9 765.879 4
 2 -18 16 13050.4 719.96 2
 -2 18 -16 13466.3 647.359 5
 2 -18 16 14942.4 943.266 3
 -2 -18 16 18184.5 1137.6 3
 -2 18 -18 3960.48 695.577 4
 -2 -18 18 3529.78 1066.86 3
 2 18 -18 1063.32 732.145 4
 -2 18 18 4899.47 983.643 1
 -2 18 -18 3068.43 540.449 5
 2 -18 18 2497.35 617.469 2
 2 18 18 4683.48 946.883 1
 2 18 -18 1357.28 625.788 5
 2 -18 18 2349.98 883.739 3
 -2 18 -20 27148.4 829.186 5
 2 -18 20 28529.7 937.017 2
 2 18 -20 27640.3 897.686 5
 -2 18 20 29755.7 1220.47 1
 -2 18 -20 29325.9 963.879 4
 2 -18 22 31.0046 656.287 2
 2 18 22 450.456 953.357 1
 2 18 -22 848.815 651.717 5
 -2 18 -22 624.425 705.763 4
 2 18 -22 4.50485 762.68 4
 -2 18 22 855.298 914.791 1
 -2 18 -22 856.437 582.382 5
 2 -18 22 -287.79 984.488 3
 -2 -18 22 93.6924 1192.67 3
 2 -18 24 209.802 675.892 2
 2 18 -24 778.747 788.663 4
 -2 18 -24 637.168 608.837 5
 2 18 -24 1122.85 668.993 5
 -2 18 26 163.527 891.05 1
 2 18 26 -149.698 950.094 1
 -2 -18 26 -28.7667 1290.7 3
 2 -18 26 82.7947 684.357 2
 -2 18 28 7587.08 1002.96 1
 2 18 -28 4436.18 765.764 5
 -2 -18 30 10.5788 1384.76 3
 -2 18 30 120.024 928.747 1
 2 18 -30 -5.40817 718.296 5
 2 -18 30 -654.463 731.37 2
 2 18 -30 555.031 836.543 4
 2 -20 0 1133.56 448.385 2
 -2 20 0 582.502 671.189 4
 -2 20 0 2170.58 543.453 5
 -2 -20 2 22891 659.291 3
 2 -20 -2 23188.4 710.256 2
 2 -20 2 20147 677.924 2
 2 20 2 27522.7 1195.22 1
 2 -20 2 20283.9 655.364 3
 -2 20 -2 21943.8 1261.03 1
 -2 20 -2 24828.4 738.74 5
 -2 20 2 27413.7 1231.69 1
 2 -20 -2 23443.3 596.547 3
 2 20 -2 25343.2 798.787 5
 2 20 -2 22967.1 1148.14 1
 2 20 4 -1008.57 610.839 4
 2 20 -4 39.11 912.284 1
 2 -20 4 266.382 429.718 3
 2 -20 -4 1347.91 443.694 2
 -2 20 -4 -76.5479 485.741 5
 2 20 -4 483.11 547.957 5
 2 -20 4 -129.708 495.597 2
 2 20 4 -472.637 884.441 1
 -2 20 -4 10.7033 615.095 4
 -2 -20 4 -24.3782 472.124 3
 2 -20 -4 522.02 326.729 3
 2 -20 -6 3913.28 464.042 2
 -2 20 6 1884.88 1067.69 1
 -2 20 -6 653.084 639.147 4
 2 20 -6 4494.93 637.152 4
 2 20 -6 3798.33 576.273 5
 2 -20 6 3852.06 520.194 3
 2 20 6 4671.47 932.43 1
 2 -20 6 137.242 501.607 2
 2 -20 -6 4250.51 342.573 3
 -2 20 -6 3140.83 522.025 5
 2 20 -6 762.514 990.014 1
 -2 -20 6 4300.68 572.024 3
 2 20 -8 717.115 540.699 5
 2 -20 -8 48.2506 289.122 3
 2 -20 -8 -337.971 431.395 2
 2 -20 8 48.6883 476.955 2
 -2 20 8 635.056 957.39 1
 -2 20 -8 266.325 504.713 5
 2 20 -8 34.0124 590.88 4
 -2 20 -8 10.768 604.117 4
 2 20 8 130.719 859.219 1
 2 20 -8 250.494 940.007 1
 2 -20 8 96.6601 571.779 3
 -2 -20 8 310.299 648.321 3
 2 -20 -10 14170.3 629.828 2
 -2 20 -10 17036.4 810.196 4
 2 20 -10 16844 783.165 4
 2 20 10 20255.7 1074.96 1
 2 20 -10 14224.3 722.485 5
 -2 20 -10 15150 689.886 5
 -2 -20 10 19069.6 910.983 3
 2 -20 10 18739.8 810.216 3
 2 20 12 2469.83 933.009 1
 -2 -20 12 1633.28 824.43 3
 2 20 -12 1824.26 597.22 5
 2 20 -12 1188.85 692.946 4
 -2 -20 14 1004.28 877.787 3
 -2 20 -14 1639.61 652.397 4
 2 20 14 2454.21 972.393 1
 2 20 -14 668.273 603.784 5
 2 20 -14 122.038 709.261 4
 2 -20 14 93.6567 585.91 2
 -2 20 -14 1707.9 531.357 5
 2 -20 14 1102.96 737.34 3
 -2 20 -16 -3.72556 525.306 5
 2 20 -16 218.505 597.6 5
 2 -20 16 433.15 597.908 2
 -2 20 16 419.078 924.418 1
 2 20 16 1293.75 982.187 1
 -2 -20 16 60.9831 935.542 3
 2 -20 16 116.7 765.602 3
 -2 20 -16 359.872 670.155 4
 2 20 -16 139.747 706.086 4
 -2 20 18 15790.2 1074.47 1
 2 -20 18 12169.3 748.796 2
 2 20 -18 11629.2 749.843 5
 -2 20 -18 11048.7 664.55 5
 -2 20 -18 13488.7 805.235 4
 -2 -20 18 15134.2 1160.64 3
 2 -20 20 201.004 879.711 3
 -2 -20 20 -47.9203 1097.65 3
 2 20 -20 115.217 778.42 4
 2 20 -20 2065.88 674.026 5
 -2 20 -20 2786.38 707.472 4
 2 -20 20 2635.73 648.43 2
 -2 20 20 3536.71 980.183 1
 -2 20 -20 2872.68 581.031 5
 2 20 -22 9079.86 759.014 5
 -2 20 -22 9305.85 813.566 4
 2 -20 22 8080.12 742.743 2
 -2 20 -22 8572.94 659.445 5
 2 -20 24 45.1499 1018.97 3
 -2 20 24 -119.449 884.887 1
 2 -20 24 -225.217 677.658 2
 2 20 24 348.111 936.208 1
 -2 20 -24 409.481 609.284 5
 -2 -20 24 -54.9439 1254.87 3
 2 20 26 2160.07 943.989 1
 -2 -20 26 -96.5665 1324.73 3
 2 20 -26 2605.37 853.44 4
 -2 20 26 1562.45 920.016 1
 2 20 -26 1152.32 688.661 5
 2 -20 26 -459.983 1084.42 3
 -2 20 28 -701.613 927.495 1
 -2 -20 28 -70.9375 1343.85 3
 2 -20 28 12.2495 716.048 2
 2 20 28 498.396 940.155 1
 2 20 -28 275.634 852.237 4
 2 20 -28 -491.483 692.371 5
 2 22 0 15086.8 726.323 5
 2 -22 0 13237.8 548.319 3
 -2 22 0 13403.3 1145.35 1
 -2 22 -2 -826.089 684.998 4
 2 22 -2 -120.966 993.632 1
 2 -22 -2 -50.2183 455.712 2
 -2 22 -2 735.431 1073.95 1
 2 -22 -2 -102.074 376.657 3
 2 -22 2 3.81496 471.129 2
 -2 22 -2 -345.227 567.107 5
 -2 22 2 -314.79 1006.8 1
 2 22 2 -264.363 1017.53 1
 2 22 -2 -506.481 575.261 5
 2 -22 2 -93.6923 429.041 3
 2 22 -4 69.3347 950.852 1
 -2 22 -4 -383.914 668.872 4
 2 22 -4 610.716 646.02 4
 2 22 -4 1154.84 594.984 5
 2 -22 -4 959.202 473.885 2
 -2 22 4 825.518 1029.53 1
 -2 22 -4 816.71 556.648 5
 2 22 4 1256.92 978.01 1
 2 -22 4 143.183 503.534 2
 -2 22 -4 1386.2 1079.81 1
 -2 -22 4 733.488 509.943 3
 2 -22 4 633.178 472.679 3
 2 -22 -4 1089.65 353.001 3
 -2 22 -6 -880.195 534.423 5
 -2 -22 6 482.539 570.494 3
 2 -22 6 -841.759 510.164 3
 2 22 -6 -129.966 643.484 4
 2 22 -6 139.497 1009.06 1
 -2 22 6 217.341 1028.13 1
 2 22 6 20.2373 971.215 1
 2 -22 6 -20.1993 497.044 2
 2 -22 -6 312.197 324.732 3
 2 22 -6 30.4948 594.989 5
 2 22 8 18802.2 1122.78 1
 -2 22 -8 14207.3 727.868 5
 -2 22 -8 18137.1 851.603 4
 2 -22 8 15280.3 734.028 3
 -2 22 8 19126.3 1193.77 1
 -2 -22 10 3000.7 761.196 3
 -2 22 -10 3135.13 688.643 4
 -2 22 10 443.84 1000.42 1
 2 -22 10 2322.79 654.177 3
 -2 22 -10 1665.77 577.802 5
 2 22 -10 2295.47 638.387 5
 2 -22 10 249.309 552.701 2
 2 22 10 2833.11 969.469 1
 2 22 -10 1480.79 694.242 4
 2 22 -12 13222.6 752.599 5
 -2 22 -12 17045.2 832.753 4
 -2 22 -12 13521 702.155 5
 -2 -22 12 15215.6 987.563 3
 2 -22 12 12677.9 696.968 2
 2 -22 12 15457.1 826.15 3
 2 22 14 115.76 996.257 1
 -2 22 -14 -459.665 678.465 4
 2 22 -14 -15.6404 720.712 4
 2 22 -14 94.6835 620.101 5
 2 -22 14 -229.585 710.744 3
 -2 22 -14 -214.366 548.94 5
 2 -22 14 192.653 561.915 2
 2 -22 16 73.5223 774.849 3
 -2 22 -16 2469.27 701.37 4
 2 22 -16 3407.99 756.637 4
 -2 -22 16 2294.12 969.187 3
 2 -22 16 2582.66 624.808 2
 2 22 -16 1802.73 644.016 5
 -2 22 -16 2088.96 572.815 5
 2 22 16 4540.22 1078.02 1
 -2 -22 18 -436.588 1004.53 3
 2 -22 18 289.022 609.934 2
 -2 22 -18 -390.175 682.613 4
 2 22 -18 -21.6131 747.723 4
 -2 22 -18 167.204 551.815 5
 2 -22 18 18.302 811.478 3
 2 22 -18 -487.465 619.261 5
 2 -22 20 7023.74 738.242 2
 -2 22 -20 6944.39 653.698 5
 -2 22 -20 8229.01 812.091 4
 -2 -22 22 25.4128 1145.94 3
 2 -22 22 771.578 683.412 2
 -2 22 -22 498.475 742.595 4
 -2 22 22 -131.029 920.14 1
 2 -22 22 -62.104 924.568 3
 2 22 22 -908.288 967.734 1
 -2 22 -22 -144.632 594.489 5
 2 -22 24 -666.494 981.048 3
 -2 -22 24 17.903 1213.7 3
 2 22 24 27.045 940.606 1
 2 22 -24 1520.99 712.455 5
 2 22 -24 2641.36 834.289 4
 -2 22 24 -1090.49 903.802 1
 2 -22 24 233.169 684.133 2
 -2 -22 26 -1928.61 1247.17 3
 2 22 26 156.958 944.674 1
 2 22 -26 -174.296 824.518 4
 2 22 -26 89.1479 702.147 5
 -2 22 26 -1187.29 929.066 1
 2 -22 26 328.632 1012.12 3
 -2 24 0 467.693 1030.99 1
 2 24 0 -362.873 1092.71 1
 2 -24 0 13.1815 420.877 3
 2 24 0 -574.643 630.036 5
 -2 24 -2 4047.93 749.251 4
 2 24 -2 4199.54 715.821 4
 2 24 -2 5471.67 656.285 5
 2 24 2 412.705 1117.45 1
 -2 24 2 5509.95 1105.33 1
 -2 24 -2 3738.65 621.828 5
 -2 24 -2 5108.6 1133.6 1
 2 -24 -2 3840.37 425.211 3
 2 -24 2 5094.93 504.807 3
 2 24 -2 388.363 1095.72 1
 -2 24 -4 -508.359 683.336 4
 2 24 -4 -659.856 629.16 5
 -2 24 -4 -582.079 574.942 5
 -2 24 -4 513.767 1114.71 1
 -2 24 4 198.561 1049.37 1
 2 24 -4 -83.5436 1046.26 1
 2 24 -4 95.8828 656.126 4
 2 -24 4 7.27381 473.46 3
 2 24 4 -418.786 1017.05 1
 -2 24 6 2763.33 1076.65 1
 2 24 -6 2229.53 663.211 5
 2 24 -6 -333.695 724.622 4
 -2 24 -6 2349.64 723.948 4
 2 24 6 2036.62 1014.48 1
 -2 24 -6 1792.7 583.399 5
 -2 24 -6 240.358 1152.65 1
 2 24 -6 76.657 1045.01 1
 2 -24 6 1754.14 537.409 3
 2 -24 8 1202.72 575.63 3
 2 24 -8 452.083 706.941 4
 2 24 8 7.02439 1010.91 1
 -2 24 -8 1960.1 724.476 4
 -2 -24 8 2905.48 677.883 3
 2 24 -8 1735.85 646.245 5
 -2 24 -8 1620.51 572.729 5
 -2 24 8 957.85 1028.43 1
 2 24 -8 15.9721 1061.96 1
 2 -24 8 1956.43 565.733 2
 2 -24 10 19614 831.079 2
 -2 24 10 28745.4 1256.22 1
 2 -24 10 25960.6 910.19 3
 -2 24 -10 27015.8 958.056 4
 -2 -24 10 30092.8 1010.6 3
 -2 24 -10 22873.2 845.524 5
 2 24 -10 23731.3 882.853 5
 2 -24 12 -384.108 668.802 3
 2 24 -12 373.864 611.169 5
 -2 -24 12 1047.03 764.439 3
 -2 24 -12 -331.985 585.234 5
 -2 24 -12 -8.61419 686.696 4
 2 24 -12 182.205 705.756 4
 -2 24 12 -621.078 954.56 1
 2 -24 12 -552.334 570.542 2
 2 24 12 614.548 1002.67 1
 2 -24 14 379.144 694.507 3
 -2 24 -14 -68.0094 705.412 4
 2 24 14 933.96 1042.86 1
 -2 -24 14 -1252.82 879.909 3
 2 24 -14 493.504 700.498 4
 -2 24 -14 -236.416 577.838 5
 2 24 -14 93.8037 622.005 5
 -2 24 -16 -1058.36 726.361 4
 -2 24 -16 -29.8801 576.859 5
 -2 24 -18 2771.89 759.222 4
 -2 24 -18 2935.02 632.242 5
 2 24 18 4665.13 1025.9 1
 -2 24 -20 -767.669 761.093 4
 2 24 -20 74.9957 779.733 4
 2 24 20 -160.207 955.71 1
 2 -24 20 -26.3935 854.768 3
 -2 24 -20 -648.94 632.85 5
 -2 -24 20 -884.229 1095.13 3
 2 24 -20 -289.188 643.53 5
 2 24 -22 2576.09 676.988 5
 2 -24 22 1461.64 937.027 3
 2 24 22 1851.3 976.226 1
 -2 24 22 5240.64 994.828 1
 2 24 -22 2979.94 837.164 4
 -2 -24 22 2183.16 1159.54 3
 2 24 -24 562.914 825.919 4
 2 -24 24 132.483 937.944 3
 -2 -24 24 -82.3498 1223.99 3
 2 24 24 -646.164 962.147 1
 -2 24 24 -1392.61 978.887 1
 2 24 -24 127.349 657.785 5
 -2 26 0 4134.77 1125.98 1
 2 26 0 1709.72 721.219 4
 2 26 0 4039.64 674.582 5
 2 26 0 370.49 1153.7 1
 2 26 -2 -101.634 709.194 4
 2 26 -2 -107.898 1110.36 1
 -2 26 -2 -4.45837 740.699 4
 -2 26 2 45.3793 1091.81 1
 -2 26 -2 -22.5291 1085.23 1
 -2 26 -2 179.71 617.76 5
 2 26 -2 -1037.76 637.231 5
 2 26 2 -48.4454 1065.57 1
 2 -26 2 384.529 475.696 3
 -2 26 -4 595.701 612.098 5
 -2 26 -4 -8.63506 712.705 4
 2 26 -4 197.185 703.41 4
 2 -26 4 980.881 500.239 3
 2 26 -4 65.7887 1087.01 1
 2 26 4 7.82617 1046.03 1
 2 26 -4 437.14 619.816 5
 -2 26 4 558.484 1109.52 1
 -2 26 -4 -15.9317 1145.82 1
 -2 26 -6 49.9753 589.161 5
 2 26 -6 89.4241 688.12 4
 2 26 6 -114.951 1048.3 1
 -2 26 -6 -21.7089 702.682 4
 2 26 -6 -64.2683 1054.13 1
 -2 26 -6 -223.286 1209.38 1
 2 26 -6 -188.91 659.788 5
 2 -26 6 -320.756 530.825 3
 -2 26 6 -1605.87 1103.38 1
 -2 26 -8 9877.04 703.012 5
 2 -26 8 10716.5 686.279 3
 2 26 -10 214.743 1102.43 1
 -2 26 -10 51.3725 726.779 4
 -2 -26 10 5.61079 727.972 3
 2 -26 10 211.781 607.397 3
 -2 26 -10 128.967 568.372 5
 -2 26 -12 3415.55 653.304 5
 -2 26 -12 4397.45 775.872 4
 -2 -26 12 5131.99 832.031 3
 2 -26 12 4572.12 716.376 3
 -2 26 -14 -1173.6 732.445 4
 2 26 -14 -4.28126 738.36 4
 -2 -26 14 -400.483 820.367 3
 -2 26 14 465.231 1023.61 1
 -2 26 -14 -715.113 621.108 5
 2 26 -16 888.526 647.102 5
 2 26 -16 35.1173 744.975 4
 2 -26 16 5.88044 731.01 3
 2 26 16 1926.21 1088.35 1
 2 26 -18 -27.0352 766.331 4
 2 26 18 -1899.72 1046.26 1
 2 -26 18 138.413 790.717 3
 -2 26 -20 3488.16 815.977 4
 2 26 -20 3513.22 824.222 4
 -2 -26 20 1223.45 1069.75 3
 2 26 20 3912.94 1026.76 1
 2 26 -20 2359.45 698.097 5
 2 -26 20 3802.12 899.148 3
 2 28 0 -157.604 1191.6 1
 2 28 -2 35.253 1166.76 1
 2 28 2 3026.61 691.942 5
 2 28 2 295.672 1124.45 1
 2 28 4 -147.535 1112.4 1
 2 28 -4 -333.313 1189.1 1
 2 28 -4 146.247 737.13 4
 2 28 -4 130.719 649.723 5
 2 -28 6 1269.46 563.173 3
 -2 28 6 1232.93 1103.44 1
 2 28 -6 386.108 1151.57 1
 2 28 -8 1341.27 1175.19 1
 2 28 -8 16.0777 768.197 4
 2 -28 8 -138.373 582.562 3
 -2 28 8 -552.978 1062.33 1
 2 28 -8 3085.88 736.484 5
 2 28 10 4810.43 1075.17 1
 2 28 -10 5296.09 748.819 5
 -2 28 10 910.021 1068.5 1
 -2 28 -10 229.439 1252.19 1
 2 28 12 1450.36 1046.76 1
 2 28 -12 94.2083 732.763 4
 -2 28 12 -90.2778 1054.18 1
 2 28 -14 -61.0689 752.699 4
 2 28 14 567.138 1066.48 1
 -2 28 14 20.6935 981.399 1
 2 -28 14 67.629 699.821 3
 2 28 -14 -711.995 667.329 5
 -2 28 -14 -476.417 774.47 4
 -2 28 16 -6.99481 962.968 1
 -2 28 -16 25.6069 779.021 4
 2 28 -16 -1288.12 765.097 4
 -2 -28 16 -263.31 870.54 3
 2 28 -16 -1092.58 688.389 5
 2 -28 16 -83.7621 809.36 3
 -2 28 -16 274.178 644.11 5
 2 28 16 -139.551 1097.85 1
 2 30 0 4107.78 797.361 4
 2 30 0 6006.57 739.635 5
 -2 30 2 -115.902 1192.71 1
 2 30 -2 -101.402 743.106 4
 -2 30 -2 157.014 1158.87 1
 2 30 2 -60.8434 1082.31 1
 2 30 -2 266.668 670.196 5
 -2 30 -4 98.6945 1168.94 1
 -2 30 -4 4217.67 837.062 4
 -2 30 -4 3966.74 701.522 5
 2 30 -4 59.4589 770.004 4
 2 30 4 -77.2753 1072.91 1
 2 30 -4 1330.7 683.733 5
 -2 30 4 -293.245 1199.18 1
 2 30 6 16.5328 1039.66 1
 2 30 -6 134.136 785.062 4
 -2 30 -6 889.779 801.027 4
 -2 30 -6 162.49 1192.2 1
 2 30 -6 1828.89 684.902 5
 -2 30 -6 406.707 650.138 5
 -2 30 6 7.79047 1081.31 1
 2 30 8 189.209 1061.56 1
 2 30 -8 200.43 796.335 4
 -2 30 -8 2089.54 782.701 4
 -2 30 -8 1574.02 644.064 5
 -2 30 -8 242.016 1249.36 1
 -2 30 8 61 1059.26 1
 2 30 -8 3103.31 687.171 5
 -2 30 -10 -354.333 773.264 4
 -2 30 -10 -212.222 1251.33 1
 -2 30 10 148.322 1004.76 1
 2 30 -10 -8.66012 749.148 4
 2 -30 10 952.138 629.119 3
 -2 30 -10 -174.178 632.248 5
 2 30 -10 93.0825 696.737 5
 2 30 10 558.195 1056.18 1
 -2 30 -12 278.707 1281.27 1
 2 30 -12 -26.9342 759.184 4
 -2 30 -12 1987.02 818.26 4
 2 -30 12 2163.12 676.467 3
 -2 30 12 223.882 998.445 1
 -2 30 -12 1210.16 647.532 5
 2 30 -12 404.122 666.849 5
 3 -1 -1 20446.4 277.168 2
 3 1 -1 19724.2 312.496 3
 3 1 1 20667.3 302.44 1
 3 1 1 20544.4 283.048 5
 3 -1 -1 19459.5 324.125 3
 3 -1 1 20729 273.977 2
 3 1 1 19425.2 296.252 3
 3 -1 1 18738.7 311.41 3
 3 -1 -1 19694.8 317.746 5
 3 1 -1 19685 319.909 5
 3 -1 3 411735 4373.92 1
 3 -1 -3 400462 4331.32 2
 3 1 -3 406992 4317.2 2
 3 -1 -3 413100 4390.61 5
 3 -1 -3 420898 4368.01 3
 3 1 3 426364 4298.33 5
 3 1 3 415372 4371.35 1
 3 1 3 386506 4315.08 3
 -3 1 3 404186 4369.69 1
 3 1 -3 415897 4370.85 3
 3 1 -3 398249 4375.3 5
 3 -1 3 395678 4350.08 3
 3 1 -5 25035.7 431.339 3
 3 -1 -5 26424.8 422.225 2
 3 1 -5 22606 448.663 5
 3 1 -5 23027.5 374.965 2
 3 1 5 22246.3 358.31 3
 3 1 5 21853 447.383 1
 -3 -1 5 22432.6 350.971 1
 -3 1 5 24326.1 454.599 1
 3 -1 -5 24190.6 471.427 5
 3 1 5 23309.1 309.857 4
 -3 1 -7 34271.8 502.312 4
 3 1 -7 34223.7 610.224 5
 -3 1 -7 40865 494.369 5
 3 -1 -7 34636.2 624.528 5
 3 -1 7 36479.6 634.477 1
 3 -1 7 37392 614.515 3
 3 1 7 32705.2 618.797 1
 -3 -1 7 37438.4 540.379 1
 3 1 7 34932.1 547.784 3
 -3 1 7 34881 604.443 1
 3 -1 9 40.2476 295.283 1
 -3 1 -9 353.889 211.091 5
 3 -1 -9 137.589 322.633 5
 -3 1 9 263.127 292.819 1
 -3 1 -9 60.8027 203.421 4
 -3 -1 -9 151.388 172.141 4
 3 1 9 -21.551 278.334 3
 3 1 9 168.847 320.77 1
 -3 -1 9 175.456 264.818 1
 3 -1 9 236.824 304.783 3
 3 1 -9 157.812 302.305 5
 3 1 11 8507.02 449.124 1
 -3 1 -11 11182.9 335.012 5
 -3 1 -11 9812.16 313.965 4
 3 -1 11 9308.4 429.887 1
 3 1 11 9608.01 434.892 3
 3 -1 -11 9790.95 383.76 4
 3 1 -11 9578.69 390.976 4
 -3 -1 11 10368.2 397.085 1
 -3 1 11 9691.43 417.564 1
 3 -1 11 11099.8 468.332 3
 -3 -1 -11 9424.31 293.413 4
 -3 -1 -13 48203.5 806.869 5
 -3 1 -13 53761.9 790.327 5
 -3 -1 -13 49138.1 749.965 4
 -3 -1 13 49992.1 845.426 1
 -3 1 13 50082.9 890.571 1
 -3 1 -13 51003.8 769.169 4
 3 -1 13 52514.5 990.29 3
 3 1 13 46826.7 924.766 3
 -3 1 -15 132797 1666.53 4
 3 1 -15 137264 1799.38 5
 -3 -1 15 134474 1754.09 1
 -3 1 15 133205 1807.07 1
 3 1 15 129502 1872.25 3
 -3 1 -15 136354 1695.04 5
 -3 -1 -15 128488 1711.05 5
 3 -1 15 131332 1928.77 3
 3 -1 -17 88302.1 1305.84 4
 3 1 -17 91142 1393.82 5
 3 -1 -17 90969.5 1399.47 5
 3 1 -17 89333.5 1308.83 4
 -3 1 -17 88156.5 1290.22 5
 -3 -1 -17 87288.2 1305.9 5
 -3 1 -19 1928.45 427.4 4
 3 1 -19 2727.64 521.228 4
 3 1 -19 2390.12 564.225 5
 3 -1 19 1294.25 699.924 3
 3 -1 -19 1736.13 520.484 4
 -3 1 19 2355.83 581.888 1
 -3 -1 19 1136.76 506.828 1
 3 -1 19 2012.54 583.909 1
 3 -1 -19 1297.57 570.051 5
 3 -1 21 11638.3 751.987 1
 3 1 21 13159.2 773.025 1
 -3 -1 -21 11885.4 640.876 5
 -3 1 21 14048.4 739.351 1
 3 -1 21 12982.8 915.658 3
 3 -1 -21 12719.3 751.06 5
 -3 -1 21 12563.2 671.757 1
 3 1 21 11208.9 851.615 3
 3 1 -21 14098.5 716.288 5
 3 1 -23 33096.4 977.383 5
 3 1 23 33005.5 1033.92 1
 -3 -1 23 33957.3 954.019 1
 3 -1 -23 33672.5 897.979 4
 3 -1 23 36232.2 1240.38 3
 -3 -1 -23 30400.1 894.377 5
 3 -1 -23 34296.7 1041.02 5
 3 1 23 32836.1 1170.18 3
 -3 1 23 36438.8 1014.5 1
 3 -1 23 33723.3 1012.28 1
 -3 1 -23 31989.2 906.969 5
 3 -1 25 24112.8 1173.85 3
 3 -1 -25 24359.4 986.718 5
 3 1 25 21650.1 1115.17 3
 3 1 25 22657 977.095 1
 3 -1 25 25246.5 974.077 1
 -3 1 25 23957.4 947.175 1
 3 -1 -25 19639.4 835.624 4
 -3 -1 25 24855.3 896.818 1
 3 1 -25 23918.1 946.024 5
 3 1 -25 22288.5 899.859 4
 3 -1 -27 3698.78 792.226 5
 3 -1 27 5356.91 1048.21 3
 -3 1 27 4501.59 789.281 1
 3 -1 -27 3057.37 720.121 4
 -3 -1 27 4988.19 731.313 1
 3 1 -27 3874.02 758.989 4
 3 1 27 4713.56 842.355 1
 3 1 -27 3520.21 785.753 5
 3 -1 27 5931.92 833.502 1
 -3 -1 -27 4215.93 741.058 5
 3 1 27 5044.39 1004.14 3
 -3 1 -27 5485.67 718.616 5
 3 1 29 790.085 872.461 1
 3 1 -29 721.812 751.948 5
 -3 1 29 21.9642 771.651 1
 -3 1 -29 2442.54 741.282 5
 -3 -1 -29 2835.75 780.101 5
 3 1 -29 159.267 783.412 4
 3 -1 -29 -234.34 721.987 4
 -3 -1 29 96.4272 710.862 1
 3 -1 29 1825.36 1095.78 3
 3 -1 -29 -205.055 762.73 5
 3 -1 29 3317.87 873.689 1
 3 1 29 200.248 1032.49 3
 -3 -1 -31 2582.21 783.27 5
 3 -1 -31 1225.79 787.181 5
 3 1 -31 -129.482 749.238 5
 3 -1 -31 673.376 763.388 4
 3 1 -31 1245.58 797.457 4
 3 -1 31 2005.14 869.556 1
 3 1 31 1078.38 876.905 1
 -3 1 31 929.265 790.01 1
 3 -1 31 2447.74 1116.59 3
 -3 -1 31 497.708 726.091 1
 -3 -1 33 6059.21 818.835 1
 -3 1 33 6487.1 885.92 1
 3 -1 35 9164.25 939.805 1
 3 1 -35 8967.19 906.646 5
 3 -1 -35 10016.7 931.68 5
 3 1 35 10024.3 966.765 1
 3 -1 37 -158.092 852.565 1
 3 1 -37 568.31 838.757 5
 3 -1 -37 281.093 839.228 5
 3 1 37 517.064 892.066 1
 -3 1 37 362.772 855.047 1
 3 3 1 48143.9 640.604 1
 3 -3 -1 49749.7 626.342 2
 3 3 1 50889.8 635.241 5
 3 3 -1 53175.2 641.535 3
 3 -3 1 46442.2 647.238 3
 3 -3 1 50248.4 631.84 2
 3 3 -1 52268 656.047 5
 3 3 1 50993.6 599.218 3
 3 3 3 7893.92 294.601 1
 3 3 3 8403.92 226.159 5
 3 3 3 7693.9 152.048 3
 3 3 -3 8253.48 221.722 4
 3 -3 3 7084.57 244.363 3
 3 3 -3 7925.79 273.534 5
 -3 3 3 7989.55 394.5 1
 3 -3 3 7442.54 231.49 2
 -3 3 -5 242457 2658.24 4
 3 3 -5 237854 2654.2 4
 3 -3 -5 236112 2678.98 3
 -3 3 5 255569 2786.04 1
 3 3 -5 245119 2729.35 5
 3 3 5 243077 2589.22 3
 3 -3 5 252938 2744.47 3
 3 3 5 243870 2743.5 1
 -3 3 7 15246.3 455.02 1
 3 -3 7 15493 402.279 1
 3 3 -7 15852.6 422.015 5
 3 -3 -7 14199.7 343.41 2
 3 3 -7 15313.9 377.327 4
 3 3 7 15530.3 456.993 1
 -3 -3 7 16645.2 287.313 1
 -3 3 -7 14030.7 343.182 4
 3 -3 -7 14221.9 348.817 3
 3 3 7 16160.8 299.186 3
 3 -3 7 14875.7 421.092 3
 -3 3 -7 16195.2 271.077 5
 -3 3 -9 30330.2 469.676 5
 3 -3 -9 30519.2 541.24 3
 3 -3 -9 30444.6 642.494 5
 -3 3 -9 29856.5 518.558 4
 -3 3 9 30557.1 659.362 1
 -3 -3 9 31112.9 489.249 1
 3 -3 9 32218 610.785 1
 3 -3 -9 29428.3 526.818 2
 3 3 9 30406.7 672.182 1
 3 -3 9 30002.9 639.823 3
 3 -3 11 860.765 396.701 3
 3 3 11 847.819 316.886 3
 -3 3 -11 915.784 266.968 4
 -3 -3 -11 1154.16 202.486 4
 -3 3 11 792.922 365.688 1
 3 3 -11 1076.97 324.074 4
 3 -3 -11 838.514 243.092 2
 -3 -3 11 1018.39 245.21 1
 3 -3 -11 940.892 258.547 3
 3 -3 -11 880.269 386.171 5
 -3 3 -11 1050.08 233.669 5
 3 3 11 755.09 387.522 1
 -3 3 -13 124184 1594.24 4
 -3 -3 -13 133031 1552.43 4
 3 3 13 131905 1729.47 3
 -3 3 -13 130039 1577.9 5
 -3 3 13 123592 1730.62 1
 3 -3 13 124369 1814.52 3
 -3 -3 13 132159 1604.79 1
 -3 -3 15 149795 1871.61 1
 3 3 -15 157534 1908.06 4
 -3 3 -15 137610 1837.96 4
 -3 -3 -15 150189 1804.92 4
 3 3 -15 159515 1986.59 5
 3 3 15 150026 2048.45 1
 -3 3 -15 149044 1846.59 5
 -3 3 15 144162 1996.16 1
 3 3 15 147715 2025.04 3
 3 -3 17 29764.1 793.865 1
 -3 3 -17 28628.2 676.364 4
 3 -3 -17 31491.6 722.483 4
 3 3 -17 33381.3 764.908 4
 3 3 -17 32519.5 799.373 5
 -3 3 -17 29594.7 675.35 5
 3 -3 17 31977.9 977.147 3
 -3 -3 17 30901.7 697.77 1
 3 3 17 27835.6 849.822 3
 -3 3 19 739.091 601.618 1
 3 3 -19 357.224 527.667 5
 3 3 -19 641.28 542.893 4
 3 -3 -19 708.907 608.366 5
 3 -3 19 1452.28 748.093 3
 3 -3 19 532.484 556.217 1
 3 -3 -19 434.544 497.472 4
 -3 3 -19 755.73 431.113 4
 -3 -3 -19 1326.5 533.678 5
 -3 3 -21 16086.9 674.615 5
 -3 -3 21 15934.1 637.4 1
 -3 3 21 17179.2 833.228 1
 3 3 -21 16123.4 737.082 5
 3 -3 -21 15880.6 828.32 5
 -3 -3 -21 15729.8 720.756 5
 3 3 21 13486 818.719 3
 3 -3 23 28823.2 1197.24 3
 3 3 -23 29024.8 927.331 5
 3 -3 -23 28609 979.062 5
 -3 -3 23 29145.6 836.919 1
 3 -3 23 27697.9 944.148 1
 -3 3 -23 26989.8 828.297 5
 -3 3 23 31150.3 1052.18 1
 3 3 23 24971.1 1034.45 3
 3 3 -25 15545.6 858.04 5
 -3 -3 25 17728.5 785.626 1
 3 3 25 11215.5 925.405 3
 3 3 25 13223.5 933.075 1
 3 -3 25 12386.2 1090.42 3
 3 -3 -25 11953.8 853.66 5
 -3 3 25 13262.4 900.855 1
 3 -3 -25 11923.4 742.45 4
 -3 3 -25 12480.7 729.667 5
 3 -3 25 13008.5 825.352 1
 3 3 -25 16103.6 899.667 4
 3 3 -27 3925.9 763.865 5
 3 -3 -27 1762.29 794.467 5
 -3 -3 -27 4253.18 746.483 5
 3 3 27 4286.81 876.344 1
 -3 3 -27 4441.73 693.087 5
 -3 -3 27 2991.32 680.383 1
 -3 3 27 4362.23 840.539 1
 3 -3 27 4054.11 798.795 1
 3 -3 -27 2577.8 673.647 4
 3 3 -27 5819.56 819.944 4
 3 3 27 4309.88 923.258 3
 3 -3 27 3838.4 1065.63 3
 -3 3 -29 -576.733 726.788 5
 3 3 -29 -66.2686 739.527 5
 3 -3 29 1519.88 1091.95 3
 3 -3 -29 -995.668 816.912 5
 3 -3 29 1207.46 815.851 1
 3 3 -29 -224.034 753.802 4
 3 -3 -29 129.195 678.203 4
 -3 -3 29 -376.861 664.085 1
 3 3 29 1836.71 874.573 1
 -3 3 29 27.9473 774.356 1
 -3 -3 -29 1175.02 737.311 5
 -3 -3 -31 6398.24 838.832 5
 3 -3 -31 4442.41 888.101 5
 -3 -3 31 6163.39 760.705 1
 3 -3 -31 6666.5 808.227 4
 3 -3 31 8091.2 881.427 1
 -3 3 31 5758.39 907.069 1
 3 3 -31 5818.67 813.25 5
 3 3 -31 5256.7 833.915 4
 -3 -3 33 6780.12 791.602 1
 3 3 -33 8439.71 904.322 4
 -3 3 33 7754.35 964.558 1
 3 3 33 8195.47 935.924 1
 3 -3 -35 2604.51 863.273 5
 3 -3 35 1920.97 846.537 1
 3 3 35 1016.32 873.481 1
 3 3 -35 1847.15 830.97 5
 3 -3 37 1951.15 866.31 1
 3 3 37 1763.58 890.561 1
 -3 3 37 3155.09 904.272 1
 3 -3 -37 1378.48 869.749 5
 3 5 -1 3814.21 241.177 1
 3 5 -1 3860.47 177.226 4
 3 -5 -1 4067.41 202.432 3
 3 5 1 4270.6 229.969 5
 3 5 1 4442.36 283.375 1
 3 5 -1 4464.57 241.57 5
 -3 5 -3 87627.1 1068.78 4
 -3 5 -3 86884.2 989.16 5
 3 5 -3 80588.9 1002.55 4
 3 5 3 87889.8 1049.76 5
 3 -5 -3 88296.7 1036.91 3
 3 5 3 81565.8 1089.59 1
 3 5 -3 83326.4 1042.09 1
 -3 5 3 84359.6 1217.97 1
 -3 -5 3 85727.9 975.019 2
 3 5 -3 86219.8 1067.35 5
 -3 5 -5 5819.06 295.177 4
 -3 5 5 5658.21 455.908 1
 3 5 5 6262.78 191.239 4
 3 5 -5 6456.82 306.578 5
 3 -5 -5 5795.99 245.679 2
 3 5 5 5743.76 167.377 4
 3 -5 -5 7117.66 243.968 3
 3 5 5 5613.52 351.326 1
 3 5 5 6439.83 261.216 5
 3 -5 5 5999.39 311.707 3
 3 5 -5 5740.33 284.856 4
 -3 -5 5 5712.86 220.772 2
 -3 5 -5 6519.3 191.441 5
 -3 5 -7 145943 1554.61 5
 -3 5 -7 139590 1639.8 4
 -3 5 7 140408 1765.41 1
 3 5 -7 129126 1629.15 4
 3 -5 -7 140907 1619.58 3
 3 5 7 133137 1730.42 1
 3 5 -7 130437 1677.66 5
 -3 -5 7 139425 1630.99 2
 3 -5 7 137669 1724.75 3
 3 -5 -7 139682 1637.05 2
 -3 5 -9 172.277 187.298 5
 3 -5 9 -36.3307 337.305 3
 3 5 9 -7.49778 359.449 1
 -3 5 9 271.646 382.435 1
 -3 5 -9 153.727 267.969 4
 3 -5 -9 245.19 219.751 2
 3 -5 -9 115.962 207.062 3
 3 5 9 175.651 185.066 3
 -3 -5 11 54576.4 764.974 1
 3 -5 -11 54085.5 816.939 3
 3 -5 -11 53478.1 820.847 2
 -3 -5 -11 55615.7 727.521 4
 -3 5 -11 54328.6 758.674 5
 3 5 11 51351 972.046 1
 -3 5 -11 54379.6 825.984 4
 -3 5 11 56910.1 1000.89 1
 3 5 11 55848.9 817.044 3
 3 -5 11 55698.1 1007.59 3
 -3 -5 13 114405 1411.18 1
 -3 5 -13 113804 1400.82 5
 -3 5 -13 109064 1447.54 4
 -3 -5 -13 109723 1360.22 4
 -3 5 13 110122 1602.92 1
 3 5 13 110706 1496.81 3
 3 5 -15 35183.5 781.004 4
 -3 5 -15 33865.7 700.975 4
 -3 -5 -15 34480.3 624.189 4
 3 -5 15 36987.6 961.656 3
 3 5 15 35300.3 922.975 1
 -3 -5 15 32885.4 652.693 1
 3 5 -15 34572.5 790.685 5
 3 -5 15 37079.8 794.165 1
 -3 5 -15 34058.1 663.361 5
 -3 -5 17 17813 538.248 1
 -3 5 -17 17956.9 557.975 5
 3 -5 17 19924 702.51 1
 3 -5 17 20243.7 875.415 3
 -3 5 -17 18356.5 581.963 4
 3 5 -17 19998.2 700.626 4
 3 -5 -17 19912.5 605.754 4
 3 5 17 18298.6 859.888 1
 -3 5 17 18534.4 758.429 1
 3 5 -17 19074.4 679.479 5
 3 -5 19 652.276 796.771 3
 -3 5 19 2012.16 673.841 1
 3 5 -19 1480.93 588.254 4
 -3 5 -19 169.213 465.807 4
 3 -5 -19 1906.15 685.539 5
 3 -5 19 1982.27 584.761 1
 3 -5 -19 2553.59 513.191 4
 3 5 -19 1324.74 543.771 5
 3 -5 -21 27863.8 817.267 4
 -3 5 21 20488.2 998.148 1
 3 -5 -21 31357 1047.41 5
 3 5 -23 16660.4 806.331 5
 3 -5 -23 20734 945.999 5
 3 -5 23 18424.1 833.665 1
 -3 -5 23 16296.2 677.574 1
 -3 -5 -23 15622.9 816.674 5
 -3 5 -23 17146.6 716.285 5
 -3 5 23 19907.8 960.41 1
 3 5 -25 14698.2 861.219 5
 -3 5 25 12131.4 940.425 1
 3 5 25 12384.3 926.051 1
 3 -5 -25 12397.8 748.516 4
 -3 -5 25 14783.3 728.583 1
 3 -5 -25 13710.8 908.901 5
 3 -5 25 13410.3 837.059 1
 -3 5 -25 13497.1 736.017 5
 3 -5 25 13668.8 1142.81 3
 3 -5 -27 3655.41 683.253 4
 3 -5 27 4321.52 796.72 1
 3 -5 27 3219.85 1098.05 3
 -3 5 -27 3066.9 679.011 5
 3 5 -27 3902.44 792.149 4
 3 -5 -27 4269.62 839.223 5
 3 5 27 3731.38 898.224 1
 -3 5 27 3448.01 924.457 1
 -3 -5 27 2942.85 633.863 1
 -3 -5 -27 748.038 762.235 5
 3 5 -27 3709.4 763.043 5
 3 -5 -29 -1364.7 825.833 5
 -3 -5 -29 -349.506 777.351 5
 3 5 -29 -41.0588 794.085 4
 3 -5 -29 9.17126 663.992 4
 3 5 -29 -565.051 741.996 5
 3 -5 29 70.5673 1094.26 3
 -3 5 29 160.332 875.567 1
 -3 -5 29 -287.823 623.572 1
 3 5 29 200.356 892.338 1
 3 -5 29 -327.941 797.169 1
 -3 -5 31 4012.67 692.028 1
 3 5 -31 4153.59 840.015 4
 3 5 -31 3279.17 801.854 5
 3 -5 31 5260.66 1210.35 3
 -3 5 31 4057.86 922.07 1
 -3 -5 -31 4398.38 846.063 5
 3 -5 33 5771.44 906.224 1
 3 -5 33 2185.35 1266.25 3
 -3 -5 -33 4060.9 830.582 5
 3 5 -33 1788.57 877.767 4
 -3 5 33 4613.11 929.641 1
 3 -5 -33 3515.57 886.912 5
 3 5 33 4967.46 923.019 1
 3 -5 35 7862.57 921.398 1
 3 -5 -35 6370.14 954.513 5
 -3 5 35 6122.03 987.11 1
 3 5 -35 4825.74 844.676 5
 3 5 35 8295.02 976.103 1
 3 7 1 686.379 180.939 4
 3 7 1 784.099 312.767 1
 3 -7 -1 725.464 182.233 3
 3 7 -1 583.586 230.107 5
 3 -7 1 757.661 203.529 3
 3 -7 -1 643.275 200.777 2
 3 7 -1 771.85 208.115 4
 3 -7 1 647.386 205.196 2
 3 7 1 745.327 231.829 5
 3 7 -1 553.992 333.679 1
 -3 -7 3 16788.1 285.824 2
 3 -7 -3 15272.6 352.622 2
 3 7 -3 15532.4 389.394 5
 3 7 -3 14785 357.744 4
 3 -7 3 15397.7 371.907 2
 3 7 3 15419.6 295.349 4
 -3 7 -3 16149.8 418.892 4
 3 7 3 16181.8 392.863 5
 3 -7 -3 15988.1 331.345 3
 3 7 -3 14415.5 481.236 1
 -3 7 -3 16017.3 336.738 5
 3 7 3 16414.8 478.747 1
 3 7 5 102514 1227.8 4
 -3 7 -5 108820 1343.13 4
 3 7 5 105329 1318.04 5
 3 7 -5 104844 1294.31 4
 -3 -7 5 110838 1279.28 2
 3 7 5 106131 1411.79 1
 3 -7 -5 106188 1275.76 3
 3 7 -5 104630 1342.59 5
 -3 7 -5 110404 1257.14 5
 3 -7 -5 107947 1314.2 2
 3 -7 -7 2684.86 247.667 2
 -3 -7 7 2478.64 233.006 2
 -3 7 -7 2566.53 301.731 4
 -3 7 -7 2752.3 203.152 5
 3 -7 -7 2858.57 212.83 3
 -3 7 -9 3073.05 324.445 4
 3 -7 9 3056.08 325.843 2
 -3 -7 9 2996.28 278.95 2
 3 -7 -9 3361.76 241.847 3
 -3 7 -9 3327.47 232.401 5
 3 7 9 2656.58 424.726 1
 3 -7 9 2345.73 390.135 3
 -3 -7 11 16522.6 452.596 2
 3 -7 -11 16214.1 433.26 2
 -3 -7 -11 16995.2 361.83 4
 3 7 11 16965.7 385.385 3
 3 -7 -11 16624.5 412.242 3
 -3 7 -11 16493.9 390.918 5
 -3 7 -11 17037.2 497.728 4
 -3 7 11 17557.2 643.82 1
 3 7 -13 27661 666.101 4
 3 -7 13 25058.3 622.501 2
 -3 7 -13 23651.9 515.547 5
 -3 -7 -13 23744.5 476.619 4
 -3 7 -13 23456.5 590.629 4
 -3 -7 13 22868.2 573.866 2
 3 7 13 25648 771.497 1
 3 7 -13 25185.9 658.314 5
 3 -7 13 27066.3 804.581 3
 -3 7 -15 52300.5 930.855 4
 -3 7 -15 53161.7 869.105 5
 3 7 -15 61977.7 1026.79 4
 3 -7 15 57571.1 1006.95 1
 3 7 15 57490.4 1167.61 1
 3 -7 -15 54251 890.606 3
 -3 7 15 57508.3 1120.55 1
 3 -7 -15 53716.8 888.492 2
 -3 -7 15 51476.7 859.539 1
 3 -7 15 58128.6 1220.73 3
 3 7 -15 55117.4 1018.61 5
 3 -7 17 16465 646.82 1
 3 -7 17 15171.6 843.445 3
 -3 7 -17 14102.3 569.743 4
 -3 7 -17 13901.7 507.798 5
 3 7 17 14580.4 821.351 1
 3 7 -17 16813.3 666.592 5
 -3 7 17 15177.8 772.826 1
 3 -7 -17 15755 576.631 4
 3 -7 19 108.61 777.276 3
 3 -7 19 -684.801 585.034 1
 -3 -7 19 912.655 400.67 1
 -3 7 -19 75.787 484.638 4
 3 7 -19 1046.74 541.901 5
 -3 7 19 1853.49 778.711 1
 3 7 19 13.8866 717.188 1
 3 7 -19 544.402 603.178 4
 3 -7 21 614.15 890.914 3
 3 7 -21 1516.57 694.11 4
 3 -7 21 2255.16 641.778 1
 -3 -7 21 3303.86 472.587 1
 -3 7 -21 3966.95 505.196 5
 3 7 -21 4369.75 640.541 5
 -3 7 23 18241.8 984.388 1
 -3 -7 23 17621.7 685.587 1
 3 -7 -23 19905 783.354 4
 3 7 -23 17961.2 832.154 5
 3 -7 23 18753.3 818.992 1
 -3 7 -23 19205.1 720.96 5
 3 7 -23 19971.2 895.673 4
 3 -7 -25 8989.95 685.728 4
 -3 7 25 8324.07 926.676 1
 -3 -7 25 8060.2 628.842 1
 3 -7 -25 10080.4 886.787 5
 3 7 -25 7136.88 787.915 5
 -3 -7 -25 9421.86 802.83 5
 3 -7 25 9517.8 1123.07 3
 3 -7 25 8223.41 764.026 1
 3 7 -25 10174.4 839.792 4
 -3 7 -25 8045.05 659.813 5
 3 -7 27 13678 863.712 1
 -3 -7 27 13101.3 703.343 1
 3 7 27 12817.9 1012.98 1
 3 -7 -27 13027.7 781.062 4
 -3 7 27 13514.8 1010.29 1
 -3 7 -27 12223.4 773.037 5
 3 -7 27 13035.8 1225.55 3
 3 7 -27 14543.8 861.168 5
 3 7 -27 15837.8 907.229 4
 3 -7 -27 16077.5 973.676 5
 3 -7 -29 -1007.69 867.724 5
 3 7 -29 114.493 739.883 5
 3 -7 29 -105.505 769.797 1
 -3 -7 -29 55.5122 803.323 5
 -3 -7 29 602.645 601.059 1
 -3 7 29 148.118 928.725 1
 3 -7 29 -967.058 1150.54 3
 3 7 -29 337.422 796.64 4
 -3 -7 -31 1806.57 826.789 5
 3 7 -31 2081.11 832.916 4
 -3 7 31 2969.67 973.047 1
 3 -7 31 2561.9 1180.74 3
 3 7 -33 8533.01 876.572 5
 3 -7 33 13106.3 922.842 1
 -3 -7 -33 9683.91 947.954 5
 3 7 33 11356.3 1028.13 1
 3 7 -33 5773.86 937.409 4
 3 -7 -33 9308.52 918.748 5
 3 -7 35 5305.08 860.797 1
 3 -7 -35 2665.52 895.397 5
 3 7 35 5430.27 964.429 1
 3 7 -35 3759.63 852.224 5
 -3 7 35 4332.43 986.029 1
 3 -9 1 1033.79 225.606 2
 3 9 -1 975.394 404.19 1
 3 9 1 492.763 232.82 4
 3 9 -1 931.959 232.652 4
 3 9 1 153.375 411.475 1
 3 9 -1 1280.16 265.561 5
 3 -9 -1 912.375 223.253 2
 3 9 1 982.58 271.329 5
 -3 -9 1 1291.54 147.585 2
 3 -9 -1 1165.12 203.84 3
 3 -9 1 1182.64 219.702 3
 3 9 3 40231.6 591.859 4
 -3 9 -3 41941.7 626.852 5
 3 9 -3 39048.9 617.18 4
 -3 -9 3 42645.5 573.911 2
 3 -9 3 37361.9 644.813 2
 -3 -9 -3 37763.9 501.533 3
 3 9 3 41470.5 785.088 1
 3 -9 -3 40844.4 639.714 2
 3 -9 -3 42025.1 605.318 3
 3 9 -3 40441.2 794.688 1
 3 9 -3 40314.8 681.217 5
 3 -9 3 38701.3 663.17 3
 3 9 3 43574.6 689.368 5
 -3 9 -3 40883.4 710.494 4
 3 -9 5 37329.7 668.182 2
 3 9 5 38420.7 593.425 4
 3 -9 -5 40396 596.091 3
 -3 9 -5 39392.6 704.222 4
 3 9 -5 38340.6 677.972 5
 -3 -9 5 40829.1 591.618 2
 3 -9 5 35936.8 711.498 3
 3 -9 -5 40004.3 640.727 2
 -3 9 -5 40617.5 617.17 5
 3 9 5 39863.7 665.466 5
 3 9 5 41589.4 803.155 1
 3 9 -5 37060.2 638.895 4
 -3 9 -7 151528 1872.73 4
 3 -9 -7 148172 1767.74 3
 -3 9 -7 153595 1777.44 5
 3 9 7 152451 1986.69 1
 -3 -9 7 154052 1809.83 2
 3 -9 -9 10288.2 379.26 2
 -3 9 -9 10884.2 341.668 5
 -3 9 -9 10944.4 454.632 4
 -3 -9 9 10590.3 380.888 2
 -3 9 -11 17444.5 435.496 5
 3 9 -11 19323.8 574.08 5
 3 -9 11 19350.5 559.206 2
 -3 -9 -11 16884.6 381.589 4
 3 -9 11 17981.6 672.908 3
 3 9 11 19710.1 696.006 1
 -3 9 -11 18059.4 548.106 4
 -3 -9 11 18376.4 514.559 2
 -3 9 -13 51930.5 919.755 4
 -3 9 -13 46795.3 801.738 5
 -3 -9 13 52471.5 901.105 2
 3 -9 13 54136.7 946.059 2
 3 9 -13 56960.9 972.057 4
 3 9 13 53569.9 1091.06 1
 3 9 -13 52278.6 959.831 5
 -3 9 13 55658.2 1113.28 1
 3 -9 13 57692.5 1135.37 3
 -3 9 -15 23691.7 661.995 4
 3 9 -15 26356.4 748.826 4
 -3 -9 15 21672.5 607.083 2
 3 -9 15 24938.4 674.855 2
 3 -9 -15 25699.8 593.456 3
 3 9 15 26028.4 871.171 1
 3 9 -15 25145.9 709.197 5
 3 -9 15 25670 921.971 3
 -3 9 -15 24155.3 574.76 5
 3 -9 -15 25780.8 598.509 2
 -3 9 15 28166.8 905.126 1
 3 9 -17 25779.7 793.147 4
 3 -9 17 26653.6 1010.11 3
 -3 9 17 24031.9 903.003 1
 3 9 -17 24545.8 743.75 5
 3 9 17 25102.8 902.021 1
 3 9 19 -349.225 741.3 1
 3 -9 19 -407.172 824.665 3
 3 9 -19 -267.166 563.379 5
 3 9 -19 272.297 616.406 4
 3 -9 19 -231.609 559.463 2
 -3 9 -19 35.3149 425.507 5
 -3 9 19 1490.32 804.649 1
 3 -9 -19 72.0402 565.588 4
 -3 9 -21 3105.32 571.268 4
 3 -9 21 3086.61 905.622 3
 3 9 21 2673.5 811.468 1
 3 -9 -21 4497.37 607.97 4
 -3 9 -21 3604.57 502.954 5
 3 -9 -21 4964.47 843.886 5
 -3 9 21 4421.6 856.467 1
 3 9 -21 4089.25 703.035 4
 3 9 -21 3251.78 637.597 5
 -3 -9 23 2216.48 505.675 1
 3 -9 -23 4254.1 825.063 5
 -3 9 -23 2920.63 542.903 5
 3 9 -23 2750.25 677.7 5
 3 9 -23 2439.46 746.04 4
 3 -9 -23 3303.82 609.457 4
 3 -9 23 2350.35 965.47 3
 -3 9 23 2701.76 837.574 1
 -3 9 25 44313.7 1303.24 1
 3 -9 -25 47118.6 1072.06 4
 -3 9 -25 45797.2 1047.66 5
 3 -9 25 46764.9 1150.31 1
 3 -9 25 49303 1545.19 3
 3 9 -27 12877.7 897.696 4
 3 -9 -27 12429.9 756.771 4
 3 -9 -27 12034.6 940.149 5
 -3 9 27 10867.2 1005.78 1
 3 -9 27 10520.7 826.365 1
 3 9 -27 11220.9 834.658 5
 -3 -9 27 9928.7 664.389 1
 3 -9 27 10512.2 1194.2 3
 3 9 -29 420.268 801.47 4
 3 -9 -29 3453.4 894.948 5
 -3 -9 -29 476.916 814.088 5
 3 -9 29 -1682.61 1145.37 3
 -3 9 29 3391.02 990.262 1
 3 -9 29 -604.22 748.748 1
 -3 -9 -31 9011.87 921.518 5
 3 9 -31 7011.48 923.063 4
 -3 9 31 9010.77 1047.8 1
 3 9 31 7657.21 987.89 1
 3 9 -33 3551.6 826.788 5
 3 9 33 6875.68 951.305 1
 3 -9 33 5028.21 1250.74 3
 3 -9 -33 5420.57 930.485 5
 3 -9 33 6071.61 856.411 1
 3 9 -35 3771.98 836.726 5
 -3 -9 -35 1649.43 929.486 5
 3 -9 35 6136.71 860.896 1
 -3 9 35 4515.79 1039.63 1
 3 9 35 3673.92 981.401 1
 3 -9 -35 3496.96 911.717 5
 3 -9 35 2719.66 1240.06 3
 3 9 -35 4036.38 957.59 4
 -3 -11 -1 992.599 232.941 3
 -3 -11 1 1183.84 314.486 3
 3 11 -1 -349.976 510.039 1
 3 -11 1 497.878 237.096 3
 -3 11 -1 555.635 378.298 4
 3 11 1 775.556 279.17 4
 3 11 1 1039.73 471.291 1
 -3 -11 -1 675.378 170.861 2
 -3 -11 1 695.685 186.476 2
 3 -11 -1 720.421 258.565 2
 3 -11 1 439.207 253.257 2
 -3 11 -1 819.035 292.923 5
 3 -11 -1 863.898 226.174 3
 3 11 3 40158.1 857.497 1
 3 -11 -3 41490.5 692.639 2
 -3 -11 3 41798.5 625.953 2
 -3 11 -3 42051.2 691.101 5
 -3 11 -3 40303.8 774.698 4
 3 -11 -3 42676.5 637.793 3
 -3 -11 -3 42080.8 548.552 3
 -3 -11 3 41876.4 804.417 3
 3 11 -3 40911.1 914.956 1
 -3 -11 -3 41648.3 583.251 2
 3 11 5 214055 2258.6 1
 -3 -11 -5 214445 1907.44 2
 -3 11 -5 212900 2129.6 4
 3 -11 -5 217972 2066.86 2
 -3 -11 5 216488 2000.76 2
 -3 11 -5 218468 2036.17 5
 3 -11 -5 219948 1978.15 3
 -3 11 -7 62152.2 1004.2 4
 3 11 -7 66276.1 972.022 4
 -3 -11 7 62251.6 923.519 2
 -3 11 7 67991.6 1246.64 1
 3 -11 -7 61301.9 863.077 3
 3 -11 7 63584.3 1047.37 3
 -3 11 -7 63125.2 911.35 5
 3 -11 9 -147.453 438.1 3
 -3 11 -9 68.0101 279.928 5
 -3 11 -9 53.2672 386.822 4
 -3 -11 -9 -98.6623 222.728 4
 -3 -11 9 209.017 286.218 2
 3 11 9 18.4777 552.754 1
 3 -11 9 -7.69798 357.96 2
 -3 11 9 -27.7294 591.084 1
 -3 11 -11 3667.6 447.631 4
 3 -11 11 3281.87 413.212 2
 -3 11 -11 3272.71 326.276 5
 -3 -11 11 3912.21 365.096 2
 -3 11 11 3728.6 612.031 1
 3 11 11 5029.32 625.937 1
 3 11 -11 3209.69 433.3 5
 3 -11 13 56413.3 1026.07 2
 3 11 13 63059.7 1211.43 1
 3 11 -13 61723.1 1061.44 4
 -3 11 -13 55692.7 903.282 5
 -3 -11 13 54734.8 973.365 2
 3 -11 -13 58110.1 931.056 2
 3 11 -13 58074.6 1033.51 5
 -3 11 13 59714.2 1206.32 1
 3 11 -15 42625.4 935.895 4
 -3 -11 15 36573 812.085 2
 3 -11 15 40223.2 882.891 2
 3 -11 -15 38815.7 711.387 3
 3 11 15 42631.5 1062.96 1
 -3 11 15 43515 1092.44 1
 3 11 -15 39293.2 881.928 5
 3 -11 17 2469.03 802.924 3
 -3 11 -17 3522.95 536.72 4
 3 -11 17 3499.88 553.596 2
 3 11 17 3421.5 731.061 1
 -3 11 -17 3564.17 424.98 5
 3 11 -17 3671.45 575.594 5
 3 11 -17 4040.33 652.703 4
 3 -11 -17 4033.65 385.503 3
 -3 11 17 3023.42 747.175 1
 3 -11 19 -1091.11 880.31 3
 -3 -11 19 99.1112 458.621 2
 3 11 -19 261.578 581.728 5
 -3 11 -19 93.0964 528.109 4
 -3 11 -19 -195.776 417.347 5
 -3 11 19 -288.487 778.836 1
 3 11 19 -113.198 757.69 1
 3 -11 19 711.606 546.586 2
 3 11 21 -32.1069 840.214 1
 3 11 -21 -739.123 733.423 4
 -3 11 -21 -3.95145 575.429 4
 3 -11 -21 103.367 575.71 4
 -3 11 21 723.304 811.539 1
 3 -11 21 -717.528 955.126 3
 3 11 -21 218.827 621.589 5
 -3 -11 21 204.333 484.004 2
 3 -11 21 513.577 574.073 2
 -3 11 -21 424.153 486.157 5
 3 11 -23 39008.3 1027.14 5
 3 11 -23 40375.5 1097.49 4
 3 -11 23 38156.3 1402.22 3
 -3 11 23 37249.1 1203.33 1
 -3 11 -23 34820.4 878.509 5
 3 -11 -23 36608.3 920.602 4
 3 -11 -25 28029.1 1062.69 5
 3 -11 -25 26182.7 854.953 4
 -3 11 25 25347.4 1116.13 1
 3 11 -25 25752 937.754 5
 3 -11 25 26061.8 1306.29 3
 3 11 25 24780.5 1165.12 1
 3 -11 27 3584.67 1135.68 3
 3 11 -27 3839.4 866.546 4
 3 11 -27 3115.97 739.22 5
 -3 11 29 1303.55 956.454 1
 -3 -11 -29 903.919 789.682 5
 3 11 -29 -841.047 749.188 5
 3 11 -29 -613 847.42 4
 -3 -11 -31 3797.22 864.029 5
 3 -11 -31 2547.19 901.206 5
 3 -11 31 1212.63 1190.37 3
 3 -11 33 7159.67 1307.61 3
 3 -11 -33 7171.98 956.017 5
 -3 11 33 6213.31 1054.11 1
 3 -11 33 8775.93 824.16 2
 3 11 33 7379.54 1006.49 1
 3 11 -33 5586.53 828.936 5
 -3 -13 1 19224.6 500.826 3
 -3 -13 -1 16739.9 397.339 2
 3 13 -1 19460.1 509.975 4
 3 13 1 18926.9 497.847 4
 -3 -13 1 17520.3 414.636 2
 3 13 1 18722 764.41 1
 3 13 -1 19042.3 783.923 1
 -3 -13 -1 18943.6 429.192 3
 3 13 1 20636.2 569.255 5
 3 13 -1 20399.8 557.735 5
 -3 13 3 86804.7 1556.72 1
 3 13 3 89652.3 1177.58 4
 3 13 -3 91920.1 1207.7 4
 -3 -13 -3 82705.1 1114.32 2
 -3 -13 3 80449.8 1141.93 2
 -3 13 -3 85099.1 1211.34 5
 -3 -13 -3 92219.4 1074.94 3
 3 13 3 89339.8 1248.62 5
 3 13 -3 81806.5 1452.85 1
 3 -13 3 90527.7 1231.76 3
 3 13 -3 92132.9 1273.89 5
 -3 -13 3 89705.9 1289.4 3
 -3 -13 5 53163.3 972.129 3
 3 13 5 51737.8 793.125 4
 -3 -13 -5 45596.9 678.244 2
 3 13 -5 51269 826.103 4
 -3 13 -5 49800.9 808.142 5
 3 -13 5 49580 828.232 2
 3 13 5 52307.8 856.016 5
 -3 13 5 52107.2 1154.36 1
 3 -13 5 48818.3 848.871 3
 -3 -13 5 48580.8 748.821 2
 3 13 -5 46436 1092.01 1
 3 13 -7 10354.6 505.281 4
 -3 -13 7 9461.32 384.335 2
 3 -13 7 9577.23 464.453 2
 -3 13 7 10046.8 792.94 1
 3 -13 7 9516.32 514.561 3
 3 13 -9 2038.76 442.349 5
 3 -13 9 2080.15 406.085 2
 3 -13 -9 2382.79 350.84 2
 -3 -13 9 2268.45 343.553 2
 -3 13 9 2587.89 696.614 1
 3 -13 9 2354.7 498.389 3
 3 -13 11 788.223 525.972 3
 3 13 -11 895.754 442.036 5
 -3 13 11 992.567 658.925 1
 3 -13 -11 712.542 333.87 2
 -3 -13 11 996.829 344.807 2
 3 13 11 757.541 693.436 1
 3 -13 11 1342.94 423.395 2
 3 13 -13 14515.7 653.779 4
 -3 -13 13 12876.9 524.917 2
 3 -13 13 13280.5 606.254 2
 3 -13 -13 13115.2 409.821 3
 -3 13 13 13837.1 796.318 1
 3 13 -13 12279.8 590.599 5
 -3 13 -15 37313.6 771.152 5
 -3 13 15 40990.3 1097.97 1
 -3 13 -15 38469.9 885.828 4
 3 13 -15 42380.5 947.681 4
 3 -13 -15 38756.4 708.928 3
 -3 -13 15 35231.3 809.07 2
 3 -13 15 37194.4 886.124 2
 3 13 15 42776.1 1099.17 1
 3 13 -15 37288.6 863.49 5
 -3 13 -17 9411.98 631.255 4
 3 13 -17 10111.4 722.599 4
 3 -13 -17 9657.67 456.132 3
 3 13 17 10818.5 840.374 1
 -3 13 -17 9275.58 503.073 5
 3 13 -17 9546.54 633.833 5
 -3 13 17 11535 884.07 1
 3 -13 17 9561.42 640.805 2
 -3 13 -19 105.954 449.742 5
 3 13 19 -347.053 782.057 1
 -3 13 -19 -34.6802 574.221 4
 3 -13 -19 -96.4113 421.433 2
 3 -13 19 86.8337 572.474 2
 3 -13 -19 -207.754 395.035 3
 -3 13 19 37.5597 820.447 1
 3 13 -19 176.142 699.57 4
 3 13 -19 -229.964 583.638 5
 -3 -13 19 614.289 498.221 2
 3 -13 19 -1168.23 909.806 3
 -3 13 -21 13805.7 637.746 5
 3 -13 21 15292.3 1105.25 3
 3 13 21 15188.8 987.119 1
 -3 13 21 14726.4 972.34 1
 3 -13 21 14948.4 786.134 2
 3 13 -21 15365.3 773.593 5
 3 -13 23 26568.4 1280.93 3
 3 13 -23 28409.7 1006.05 4
 3 13 23 26156.2 1146.01 1
 -3 13 23 25541.6 1102.57 1
 3 -13 -23 25962.6 846.278 4
 -3 13 -23 23148.2 765.655 5
 3 13 -23 26025.2 924.889 5
 3 13 25 9262.51 1002.29 1
 -3 13 25 8429.9 975.579 1
 3 13 -25 7952.39 768.524 5
 3 -13 25 8596.13 1136.01 3
 3 -13 27 6129.26 782.235 2
 3 13 -27 6853.88 881.667 4
 -3 13 27 4689.92 950.826 1
 3 -13 27 7045.83 1203.65 3
 3 13 -27 5634.69 784.956 5
 3 -13 -29 942.015 858.729 5
 3 13 -29 -5.36997 851.128 4
 -3 13 31 2502.73 997.311 1
 3 -13 -31 1872.05 902.025 5
 3 13 -31 3516.33 797.948 5
 3 -13 31 1315.01 1202.56 3
 3 -13 31 904.692 745.394 2
 3 -13 33 1929.21 1215.26 3
 -3 -13 -33 2161.03 909.535 5
 3 -13 33 1172.53 776.644 2
 -3 13 33 4009.93 1013.77 1
 3 13 -33 3426.27 930.952 4
 3 13 -33 2603.62 804.005 5
 3 -13 -33 4556.03 913.359 5
 -3 -15 1 12414 482.814 3
 3 15 -1 13691.8 517.676 4
 -3 15 -1 14510.6 521.825 5
 3 15 1 12572.2 509.222 4
 3 -15 1 12868.8 486.624 2
 3 15 -1 13517.1 553.415 5
 3 -15 -1 13284.9 428.992 3
 3 -15 -1 12318.1 472.02 2
 3 -15 1 12940.3 447.664 3
 3 15 1 14142.3 558.025 5
 -3 -15 -1 13490.9 398.989 3
 -3 15 -1 13628.3 618.619 4
 3 15 3 37150.2 736.304 4
 -3 15 -3 34157.5 814.831 4
 -3 -15 3 33416.1 646.253 2
 3 15 -3 38609.7 752.029 4
 3 15 3 39657.8 1042.36 1
 3 -15 3 35751.2 737.38 2
 3 -15 -3 37575.1 737.365 2
 3 15 3 38835.4 777.851 5
 3 -15 -3 38103.2 654.812 3
 3 -15 3 37316.6 727.119 3
 -3 -15 -3 35029.8 557.944 3
 -3 15 -3 37402.9 741.077 5
 -3 -15 3 36271.1 776.394 3
 3 15 5 16047.4 540.213 4
 3 -15 5 15912.2 546.094 3
 3 15 -5 16304.2 577.914 4
 3 -15 5 15746.6 527.08 2
 3 -15 -5 17311.3 520.071 2
 -3 -15 5 14470.1 452.618 2
 3 15 5 16092.8 798.97 1
 -3 15 5 15885.4 923.583 1
 3 15 5 17202 585.877 5
 3 -15 -5 15985.5 415.326 3
 -3 15 -5 16016.8 640.327 4
 -3 15 -5 14693.4 507.231 5
 -3 -15 7 18614.3 752.031 3
 -3 -15 7 15986.5 490.096 2
 3 -15 7 17386.6 567.071 2
 -3 15 -7 16250.9 551.137 5
 -3 15 7 19424.7 956.97 1
 3 15 7 19895.1 845.753 1
 3 -15 -7 18053.2 434.784 3
 3 -15 -7 18242.8 524.993 2
 3 -15 7 18149.3 666.965 3
 3 -15 9 1881.66 503.992 3
 -3 -15 9 2638.28 664.25 3
 3 -15 9 1757.95 441.713 2
 -3 15 -9 862.436 498.183 4
 -3 -15 9 1847.87 350.735 2
 3 15 9 2644.35 719.801 1
 3 15 -9 1171.19 461.654 5
 3 -15 -9 362.617 373.562 2
 -3 15 9 2844.05 776.122 1
 3 -15 -9 2106.2 269.399 3
 -3 15 -9 1160.34 376.658 5
 3 -15 -11 1803.63 280.991 3
 3 -15 11 2255.3 560.259 3
 -3 -15 11 3223.22 777.467 3
 3 15 -11 1969.41 496.88 5
 -3 15 -11 1749.37 386.916 5
 3 -15 -11 86.9429 382.572 2
 -3 15 11 2724.97 752.224 1
 -3 15 -11 1259.19 525.092 4
 3 -15 11 2097.42 474.03 2
 3 15 11 2752.59 772.79 1
 -3 15 -13 7284.4 463.502 5
 -3 -15 13 9175.2 928.917 3
 -3 15 13 8482.44 813.042 1
 3 15 -13 8082.21 645.112 4
 3 -15 13 7233.37 556.477 2
 3 15 -13 6908.73 572.206 5
 3 -15 -13 7665.2 367.405 3
 3 15 13 9797.63 831.362 1
 3 -15 15 5434.1 586.181 2
 -3 -15 15 7569.66 1014.33 3
 -3 15 15 5683.07 827.644 1
 3 15 -15 6633.85 676.527 4
 -3 15 -15 5481.27 600.509 4
 3 -15 -15 4919.05 368.624 3
 -3 15 -15 5047.95 454.151 5
 3 15 15 7458.12 829.45 1
 3 15 -15 5210.75 577.791 5
 -3 15 17 8499.75 930.081 1
 3 -15 -17 8779.41 438.022 3
 -3 15 -17 9259.29 670.043 4
 3 15 -17 9539.48 742.703 4
 3 15 -17 7820.38 644.98 5
 -3 -15 17 10169.3 1136.93 3
 3 -15 17 7563.07 642.125 2
 3 -15 -17 8759.59 519.297 2
 3 15 17 10440.8 882.275 1
 -3 15 -17 8618.98 538.502 5
 3 15 -19 -99.1174 602.746 5
 -3 15 19 -431.756 899.223 1
 -3 -15 19 1488.59 1162.17 3
 3 15 19 133.304 861.55 1
 3 15 -19 396.631 731.933 4
 3 -15 -19 -29.6382 441.582 2
 3 -15 -19 -65.8041 411.419 3
 3 -15 19 228.143 598.576 2
 -3 15 -19 366.004 486.716 5
 -3 15 -19 338.081 630.328 4
 3 15 -21 2494.42 793.643 4
 -3 15 -21 6372.64 725.639 4
 -3 -15 21 11121.4 1317.79 3
 3 15 21 7051.06 924.239 1
 -3 15 -21 5095.28 580.498 5
 -3 15 21 7710.9 935.692 1
 3 15 -21 5826.83 672.283 5
 3 -15 23 7963.84 1082.95 3
 3 15 23 6988.09 968.509 1
 3 15 -23 7593.53 734.502 5
 -3 15 23 8332.95 954.15 1
 3 15 -25 17449.5 866.126 5
 3 -15 25 17926.8 876.781 2
 3 15 25 18026.7 1094.75 1
 -3 15 25 18355.4 1063.79 1
 3 -15 25 19918.6 1256.45 3
 3 15 -27 3169.02 847.185 4
 3 -15 27 4458.4 769.158 2
 -3 15 29 965.853 946.921 1
 3 15 29 -735.267 960.405 1
 3 -15 29 -1910.31 1167.76 3
 3 -15 -29 -285.31 844.714 5
 3 15 -29 878.892 730.52 5
 3 -15 -31 5852.74 938.261 5
 3 15 -31 2536.21 779.967 5
 3 -15 31 -1807.29 1207.83 3
 3 15 -31 3155.14 894.362 4
 -3 15 31 2731.82 963.542 1
 3 -15 31 107.629 764.461 2
 3 17 1 8378.68 533.442 4
 3 -17 1 7164.36 479.67 2
 -3 17 -1 9866.28 1024.92 1
 3 17 -1 7507.44 871.881 1
 -3 -17 1 7954.47 444.029 3
 -3 17 -1 10127.6 650.737 4
 3 17 1 8053.94 548.457 5
 3 -17 -1 8762.43 426.245 3
 3 -17 1 7362.52 423.856 3
 -3 17 -1 9355.72 524.466 5
 3 17 1 7811.88 869.684 1
 -3 -17 -1 7769.07 378.296 3
 3 -17 -1 7958.57 469.263 2
 3 17 -1 8186.97 533.996 4
 3 17 -3 21646.7 663.013 4
 3 -17 3 17808.9 599.359 2
 3 17 3 20923.5 666.328 5
 3 -17 -3 20348 516.159 3
 3 17 -3 18883.6 960.938 1
 3 17 3 21173.4 961.83 1
 3 -17 3 20181.5 577.116 3
 -3 17 -3 19587.9 610.456 5
 3 17 3 21856.7 653.265 4
 -3 17 -3 19203.3 709.528 4
 3 17 5 23039.4 655.509 4
 3 17 -5 21188.9 699.95 4
 3 17 5 22312.2 959.336 1
 3 -17 5 21975.6 635.544 2
 3 17 -5 19369.4 994.32 1
 3 17 5 23228.3 701.107 5
 3 -17 -5 21751.9 521.657 3
 3 -17 5 22669.4 645.595 3
 -3 17 -5 20847 616.412 5
 -3 -17 5 23871.4 751.299 3
 3 -17 7 4437.7 502.237 3
 -3 17 -7 2678.76 580.219 4
 -3 17 7 1166.07 941.305 1
 3 -17 7 4939.89 465.36 2
 3 17 -7 4297.12 532.138 5
 3 -17 -7 5244.55 324.867 3
 -3 -17 7 5336.87 633.149 3
 3 17 7 5844.84 786.676 1
 3 17 -7 1664.51 832.68 1
 -3 17 -7 3938.71 463.133 5
 -3 17 -9 303.834 532.299 4
 3 17 9 1780.71 770.388 1
 -3 17 9 1674.27 855.982 1
 3 -17 -9 126.412 396.986 2
 3 -17 9 1196.87 445.29 2
 3 17 -9 713.791 495.535 5
 -3 -17 9 1654.64 680.907 3
 3 -17 -9 803.878 284.771 3
 3 -17 9 579.423 516.799 3
 -3 17 -9 788.086 429.174 5
 3 -17 11 523.422 573.411 3
 3 17 -11 852.372 593.388 4
 -3 -17 11 1412.24 768.16 3
 3 -17 -11 -41.7453 406.451 2
 -3 17 -11 -344.776 575.992 4
 -3 17 -11 459.848 430.013 5
 3 17 11 751.25 810.431 1
 -3 17 11 1318.26 825.776 1
 3 -17 11 361.472 489.032 2
 3 -17 -11 528.691 289.598 3
 3 17 -11 480.019 520.044 5
 -3 -17 13 10105.8 942.794 3
 -3 17 -13 7885.48 651.797 4
 3 17 -13 9605.28 684.913 4
 3 17 13 9598.74 915.707 1
 3 -17 13 7554.19 603.357 2
 3 -17 -13 8694.67 500.041 2
 3 -17 13 8082.6 723.233 3
 3 17 -13 7184.93 625.761 5
 3 -17 -13 9015.73 393.48 3
 -3 17 -13 6677.63 512.27 5
 3 -17 -15 4247.77 467.99 2
 -3 17 -15 4171.96 635.204 4
 3 17 -15 3364.32 604.877 5
 -3 17 15 4915.45 889.427 1
 3 17 -15 3883.43 688.17 4
 3 -17 15 4059.12 590.757 2
 3 -17 15 4436.37 758.475 3
 3 -17 -15 4510.61 384.931 3
 -3 17 -15 3772.62 505.703 5
 3 17 15 4540.8 867.693 1
 -3 -17 15 5420.4 1016.12 3
 3 -17 -17 8776.04 541.413 2
 -3 17 -17 8807.01 704.74 4
 3 17 -17 6882.63 656.647 5
 3 -17 17 8017.45 665.04 2
 3 -17 17 8868.45 884.378 3
 3 -17 -17 8014.15 439.052 3
 -3 -17 17 9922.74 1172.49 3
 3 17 17 9742.77 964.941 1
 -3 17 -17 6840.74 540.42 5
 -3 17 17 8532.89 976.338 1
 -3 -17 19 1949.94 1164.21 3
 3 17 -19 238.992 629.085 5
 3 17 19 1315.93 888.883 1
 -3 17 19 1171.5 930.215 1
 3 -17 19 1359.74 878.571 3
 -3 17 -19 1951.78 657.687 4
 3 17 -19 260.403 737.884 4
 3 -17 19 1613.21 643.01 2
 -3 17 -19 961.181 502.214 5
 3 17 21 -916.595 974.718 1
 -3 17 -21 1339.1 688.187 4
 -3 17 21 1719.57 909.592 1
 -3 -17 21 151.102 1269.04 3
 3 -17 21 1945.73 657.43 2
 3 17 -21 353.499 780.864 4
 3 17 -21 1958.51 668.067 5
 -3 17 -21 736.591 546.402 5
 -3 17 23 16375 1024.18 1
 3 -17 23 15957.6 810.345 2
 3 17 23 14061.2 1072.98 1
 3 -17 25 8870.48 787.838 2
 -3 -17 27 125.726 1419.86 3
 3 17 27 1751.41 948.454 1
 -3 17 27 2226.47 931.837 1
 3 -17 27 -214.772 1106.53 3
 3 17 -29 216.534 702.531 5
 -3 -17 29 910.919 1483.67 3
 -3 17 29 490.1 927.313 1
 3 17 -29 586.294 867.31 4
 3 -17 29 -555.601 767.226 2
 -3 -17 31 1871.18 1500.68 3
 3 17 31 6.88105 974.359 1
 3 -17 31 -182.921 1156.51 3
 3 17 -31 1381.31 896.859 4
 3 -17 -31 1780.88 857.229 5
 -3 17 31 1062.09 950.359 1
 3 17 -31 1005.16 738.637 5
 3 -17 31 97.142 748.473 2
 3 19 -1 2738.12 955.763 1
 3 19 1 2757.62 548.885 5
 3 19 1 1520.37 912.412 1
 3 19 1 1943 557.473 4
 -3 -19 3 24121 711.877 3
 3 19 3 22226.7 1079.51 1
 3 19 3 23084.3 765.778 5
 3 19 -3 22030.1 1131.63 1
 -3 19 -3 23937.6 722.313 5
 3 19 3 23252.1 753.203 4
 3 19 5 16530.6 975.885 1
 3 -19 -5 15498.4 489.617 3
 3 19 5 13816.4 666.054 5
 -3 19 -5 12553.4 594.296 5
 3 19 -5 10117 1006.04 1
 3 -19 5 13226.3 573.186 3
 -3 -19 5 14459.3 691.433 3
 3 19 5 13236.7 650.761 4
 3 -19 7 9837.09 556.866 2
 3 19 -7 8269.11 975.87 1
 3 -19 7 9148.78 588.346 3
 -3 -19 7 10174.5 720.171 3
 3 -19 -7 9782.85 394.44 3
 3 19 -7 8545.79 615.381 5
 -3 19 -7 8208.32 552.466 5
 3 -19 9 511.198 564.028 3
 3 19 9 279.025 833.525 1
 -3 19 -9 144.113 598.678 4
 -3 19 -9 537.698 475.932 5
 3 -19 -9 -287.831 427.408 2
 3 -19 -9 353.446 302.982 3
 3 -19 9 682.437 494.376 2
 3 19 -9 678.719 539.306 5
 -3 -19 9 183.482 684.933 3
 3 -19 11 663.534 630.377 3
 3 19 11 2604.21 881.91 1
 -3 -19 11 1571.07 798.326 3
 -3 19 -11 1672.63 629.379 4
 3 19 -11 834.411 637.331 4
 3 -19 -11 758.114 439.795 2
 -3 19 11 1380.22 905.68 1
 -3 19 -11 1711.5 500.765 5
 3 -19 11 1157.35 525.423 2
 3 -19 -11 1386.98 319.669 3
 3 19 -11 1550.91 568.732 5
 3 19 -13 3045.66 600.285 5
 -3 -19 13 4355.47 927.255 3
 3 -19 -13 3947.12 489.343 2
 -3 19 -13 4163.91 687.404 4
 3 19 -13 3382.32 709.72 4
 3 -19 13 3944.93 611.334 2
 3 -19 13 3986.92 726.629 3
 3 -19 -13 3868.97 361.711 3
 3 19 13 5063.72 957.195 1
 -3 19 -13 3847.02 538.181 5
 3 -19 -15 24409.9 741.282 2
 -3 19 -15 22787.7 859.916 4
 -3 -19 15 31121.6 1281.9 3
 3 -19 15 22831.9 987.627 3
 3 19 -15 21061.3 843.937 5
 -3 19 -15 19358 715.382 5
 3 19 -15 26405.6 925.724 4
 3 -19 15 23184.1 845.734 2
 3 19 15 28934 1178.17 1
 -3 19 17 10169.7 978.121 1
 -3 19 -17 9265.58 728.321 4
 3 -19 17 8908.48 888.778 3
 3 -19 17 9068.79 709.652 2
 3 19 -17 9559.41 769.877 5
 -3 19 -17 8026.83 600.102 5
 -3 19 19 12.3303 913.277 1
 3 -19 19 -1050.49 842.928 3
 -3 -19 19 73.3221 1116.16 3
 -3 19 -19 325.258 674.166 4
 3 19 -19 4.13805 740.801 4
 3 -19 19 57.0334 611.365 2
 -3 19 -19 445.738 508.396 5
 3 19 -19 -707.037 663.569 5
 -3 19 21 8179.98 1009.28 1
 3 -19 21 6399.27 941.73 3
 3 19 -21 7416.3 725.792 5
 3 -19 21 6733.46 723.294 2
 3 19 21 9464.47 1065.12 1
 3 -19 23 6313.55 738.14 2
 -3 19 25 5322.66 952.742 1
 3 19 25 6436.54 998.318 1
 3 19 27 2692.47 952.185 1
 3 19 -27 2117.28 846.796 4
 -3 19 27 1958.16 929.759 1
 3 19 -27 1587.34 709.415 5
 -3 -19 27 20.5921 1382 3
 3 19 -29 -117.718 730.651 5
 3 19 29 703.5 950.748 1
 -3 -19 29 817.83 1437.49 3
 3 -19 29 -89.3858 714.679 2
 3 19 -29 70.6092 847.989 4
 -3 19 29 280.133 937.426 1
 3 21 -1 83.458 960.802 1
 -3 21 -1 522.208 1074.08 1
 3 -21 -1 237.638 392.524 3
 -3 21 1 1032.64 1047.11 1
 3 21 1 8.79023 603.022 4
 3 21 -1 -43.2357 594.461 4
 3 21 1 34.7724 961.24 1
 3 -21 -1 108.441 467.41 2
 3 -21 1 64.8194 478.25 2
 3 -21 1 295.396 426.186 3
 -3 21 -3 4945.16 708.169 4
 -3 21 -3 5692.54 1123.09 1
 3 21 3 776.972 974.506 1
 3 21 -3 952.135 1011.26 1
 -3 21 3 6606.14 1071.88 1
 3 21 3 6638.39 630.059 5
 3 -21 -3 5923.46 424.46 3
 -3 21 -3 4790.37 574.477 5
 3 -21 3 5210.39 482.827 3
 3 21 -5 22666.7 799.278 5
 -3 21 5 25136.3 1240.73 1
 3 21 5 26101.7 820.422 5
 -3 21 -5 19454.4 845.281 4
 -3 21 -5 18561 718.026 5
 3 -21 -5 21837 565.265 3
 3 -21 5 19511.9 683.469 3
 -3 -21 5 23178.6 771.177 3
 3 21 7 7856.21 971.48 1
 -3 21 -7 4525.75 553.609 5
 3 21 -7 6839.55 653.272 5
 3 -21 -7 6045.82 387.191 3
 3 -21 7 4456.61 581.147 3
 -3 -21 7 6423.87 706.76 3
 3 -21 9 -522.213 580.993 3
 3 21 9 1490.81 934.948 1
 -3 21 -9 -105.55 664.852 4
 3 21 -9 828.42 660.363 4
 3 21 -9 201.914 977.085 1
 3 -21 -9 438.179 460.059 2
 3 -21 -9 739.11 328.844 3
 3 -21 9 20.116 529.499 2
 -3 21 -9 357.138 523.043 5
 3 21 -9 1703.52 600.929 5
 -3 -21 9 457.487 721.509 3
 3 -21 11 751.417 675.751 3
 3 21 -11 318.669 605.825 5
 -3 -21 11 147.703 825.863 3
 3 21 11 949.62 942.944 1
 -3 21 -11 1432.46 664.441 4
 3 21 -11 469.527 698.097 4
 3 -21 -11 550.303 480.85 2
 3 -21 11 1094.54 555.162 2
 -3 21 -11 964.207 543.123 5
 3 21 -13 18017.5 878.305 4
 3 21 13 23877.7 1186.13 1
 -3 21 -13 18804.4 847.373 4
 -3 -21 13 21149.8 1109.79 3
 3 -21 13 16667.8 849.688 3
 3 -21 13 15720.1 743.923 2
 -3 21 -13 15121.2 689.298 5
 3 21 -13 14386.7 779.203 5
 -3 21 -15 14480.5 817.14 4
 3 21 -15 11850.6 757.474 5
 3 21 15 18140.1 1140.34 1
 -3 21 -15 10526.6 646.555 5
 3 -21 15 12163.5 865.056 3
 3 -21 15 11553 730.878 2
 -3 -21 15 17293.5 1168.25 3
 3 -21 17 34.2184 787.186 3
 -3 -21 17 3278.24 1047.45 3
 -3 21 17 2274.91 926.073 1
 -3 21 -17 2078.77 699.764 4
 3 21 -17 2051.88 758.974 4
 3 -21 17 2092.4 639.735 2
 -3 21 -17 1624.67 542.801 5
 3 21 -17 2475.23 645.342 5
 -3 -21 19 -148.675 1113.08 3
 3 21 -19 270.211 656.325 5
 -3 21 -19 968.414 688.663 4
 3 21 19 2565.11 1011.32 1
 3 21 -19 177.805 754.64 4
 3 -21 19 692.185 658.047 2
 -3 21 -19 479.757 546.688 5
 3 -21 21 472.682 665.982 2
 3 21 -23 8560.94 777.158 5
 3 21 23 10447.3 1046.15 1
 3 -21 23 76.1773 1011.52 3
 -3 21 23 8074.52 991.123 1
 -3 -21 23 294.077 1349.79 3
 3 -21 25 3792 1018.46 3
 -3 -21 25 49.9883 1374.62 3
 3 21 25 4963.41 969.948 1
 3 21 -25 61.0504 870.991 4
 3 21 -25 2607.04 719.441 5
 -3 21 25 3691.5 931.648 1
 -3 -21 27 471.486 1392.22 3
 3 21 27 2128.05 965.148 1
 3 21 -27 1409.13 740.165 5
 3 21 -27 2232.31 863.216 4
 3 -21 27 938.623 714.87 2
 -3 21 27 1306.79 922.017 1
 3 -21 27 2273.29 991.512 3
 3 23 -1 -425.494 1088.98 1
 -3 23 1 413.809 1015.41 1
 3 23 1 -38.6391 651.953 4
 3 23 -1 -83.3246 641.59 4
 3 -23 1 142.887 442.931 3
 -3 23 -1 1064.52 1090.97 1
 3 -23 -1 -57.1822 487.401 2
 3 -23 -1 267.774 386.912 3
 3 23 1 -22.6032 1031.03 1
 3 -23 1 -44.2179 490.181 2
 3 23 -3 250.79 1061.12 1
 -3 23 -3 1548.61 730.437 4
 -3 23 -3 2804.67 604.278 5
 3 23 3 71.3678 655.989 4
 3 23 -3 3982.99 658.83 5
 -3 23 3 4041.71 1080.76 1
 3 23 3 888.694 1023.99 1
 3 -23 -3 3740.67 418.054 3
 -3 23 -3 3371.32 1162.42 1
 3 -23 -3 3241.79 535.918 2
 3 -23 3 3243.99 489.247 3
 3 23 3 3874.78 655.646 5
 3 -23 3 186.389 532.752 2
 3 -23 -5 5286.27 564.496 2
 3 23 5 808.807 1038.36 1
 -3 23 -5 5973.74 1188.13 1
 -3 23 -5 5262.84 731.213 4
 3 23 -5 7556.61 703.12 5
 -3 23 -5 6063.3 609.427 5
 3 -23 -5 5568.34 413.367 3
 3 23 5 8173.98 699.639 5
 3 23 -5 392.574 1053.07 1
 3 -23 5 6245.22 550.587 3
 -3 23 5 5888.71 1108.59 1
 -3 23 7 9984.08 1136 1
 3 -23 7 7313.15 614.152 2
 -3 23 -7 7902.46 774.85 4
 -3 23 -7 7017.71 621.682 5
 3 -23 -7 7841.19 425.413 3
 3 -23 7 8318.29 618.352 3
 3 23 -7 8607.79 704.236 5
 3 -23 9 367.712 575.933 3
 -3 -23 9 -257.585 742.274 3
 3 23 9 681.919 962.539 1
 -3 23 -9 366.266 690.146 4
 3 23 -9 373.523 689.419 4
 -3 23 -9 -29.9661 531.998 5
 3 23 -9 1051.87 645.535 5
 3 -23 9 282.949 545.842 2
 3 23 -9 502.8 1066.7 1
 3 23 11 4887.01 1010.81 1
 -3 23 -11 2237.91 717.876 4
 3 23 -11 1948.12 745.627 4
 3 23 -11 312.943 1049.29 1
 -3 -23 11 4209.65 855.053 3
 3 23 -11 1981.51 660.055 5
 3 -23 11 2406.8 643.976 3
 3 -23 11 2569.08 584.81 2
 -3 23 -11 2174.82 578.433 5
 3 -23 13 6519.26 650.122 2
 -3 -23 13 8666.04 983.029 3
 3 23 -13 6305.35 699.565 5
 -3 23 -13 7114.58 753.347 4
 -3 23 -13 6060.7 629.624 5
 3 -23 13 6929.1 787.146 3
 -3 -23 15 3974.89 1003.1 3
 -3 23 -15 4262.57 731.012 4
 3 23 -15 1654.13 757.8 4
 3 -23 15 3142.29 740.279 3
 -3 23 -15 2541.83 583.187 5
 3 23 -15 2708.65 663.541 5
 3 -23 15 3518.46 645.348 2
 3 23 15 4034.69 1073.37 1
 -3 23 -17 3518 591.829 5
 -3 -23 17 4207.98 1069.84 3
 -3 23 -17 3604.62 756.489 4
 3 -23 17 2969.4 656.426 2
 3 -23 19 224.891 814.123 3
 -3 23 -19 2236.66 750.411 4
 -3 23 19 -804.084 958.499 1
 3 -23 19 524.465 662.874 2
 -3 -23 21 3507.27 1176.13 3
 3 -23 21 -13.1167 858.603 3
 3 23 -21 1602.59 667.939 5
 3 23 -21 13.8934 795.204 4
 3 23 21 35.1179 971.321 1
 3 -23 21 1080.76 699.399 2
 -3 23 21 472.873 990.865 1
 -3 -23 23 73.865 1214.78 3
 3 23 -23 4.88611 832.483 4
 3 23 -23 1982.97 713.082 5
 3 23 23 1207.92 965.683 1
 3 -23 23 460.407 919.216 3
 -3 23 23 1563.55 927.628 1
 3 23 -25 6631.54 902.454 4
 -3 23 25 3464.78 944.515 1
 3 23 25 6059.22 1000.73 1
 3 -23 25 4052.51 999.016 3
 3 23 -25 4974.65 773.406 5
 3 -23 25 4176.69 758.991 2
 -3 25 -1 548.414 1075.74 1
 3 25 1 -31.9917 1069.47 1
 3 -25 -1 113.471 413.615 3
 -3 25 1 14.2945 1057.9 1
 3 -25 1 491.801 448.123 3
 3 25 3 947.95 671.007 4
 -3 25 -3 928.368 743.159 4
 3 -25 3 1629.78 490.582 3
 3 25 -3 1304.85 637.844 5
 -3 25 3 1879.49 1078.34 1
 3 25 3 344.238 1014.98 1
 3 -25 3 1242.78 545.143 2
 3 -25 -3 1107.67 397.564 3
 -3 25 -3 1835.17 621.706 5
 3 25 -3 65.4568 1105.27 1
 -3 25 -3 1655.42 1144.33 1
 -3 25 5 3225.95 1095.93 1
 -3 25 -5 4440.77 755.357 4
 3 -25 5 3221.19 589.926 2
 3 25 -5 226.272 1076.78 1
 -3 25 -5 4295.71 634.366 5
 3 25 -5 4087.36 679.718 5
 -3 25 -5 4047.82 1200.44 1
 3 -25 5 3828.78 538.017 3
 3 25 5 127.103 1058.69 1
 -3 25 7 1287.05 1069.18 1
 -3 25 -7 2078.42 708.804 4
 3 25 -7 639.892 710.676 4
 3 25 -7 86.4955 1016.2 1
 3 25 -7 2140.62 681.718 5
 -3 25 -7 1513.16 582.512 5
 3 -25 7 1448.21 560.798 2
 3 -25 7 1159.2 535.591 3
 3 25 7 88.4598 1019.51 1
 -3 25 -9 765.022 729.689 4
 3 25 -9 570.152 693.46 4
 3 25 9 776.669 1006.78 1
 -3 25 -9 668.717 573.319 5
 3 25 -9 113.947 1039.45 1
 3 -25 9 1070.32 575.833 3
 3 -25 9 674.564 570.343 2
 3 25 -9 1801.48 648.203 5
 -3 -25 11 2376.6 807.706 3
 -3 25 -11 1567.68 735.227 4
 -3 25 -11 1984.3 569.977 5
 3 -25 11 1345.83 610.681 3
 3 -25 11 1335.61 587.563 2
 3 25 11 1515.24 1041.41 1
 3 -25 13 2426.41 684.347 3
 -3 -25 13 1200.91 867.439 3
 -3 25 -13 3150.6 759.696 4
 3 -25 13 2677.02 624.056 2
 -3 25 -13 2052.21 602.532 5
 3 25 -15 5121.84 775.207 4
 -3 25 -15 4735.75 777.035 4
 -3 -25 15 5644.38 1003.15 3
 3 -25 15 3077.63 654.1 2
 -3 25 -15 2996.48 629.33 5
 3 -25 17 786.904 761.535 3
 3 25 -17 1853.71 655.083 5
 -3 25 17 65.8925 981.597 1
 3 25 -17 152.846 765.301 4
 -3 25 -17 1127.53 735.558 4
 3 25 17 -214.713 1030.84 1
 3 -25 17 1253.17 658.075 2
 3 -25 19 -509.925 785.785 3
 -3 -25 19 218.497 1105.99 3
 -3 25 19 -1829.64 998.482 1
 3 25 -19 23.7796 655.471 5
 3 25 -19 64.0675 787.251 4
 3 25 19 -1611.04 1002.24 1
 -3 -25 21 222.894 1179.34 3
 3 25 -21 1320.39 676.835 5
 3 25 21 -403.317 998.737 1
 -3 25 21 68.7287 969.953 1
 3 -25 21 362.094 833.91 3
 3 -27 1 186.398 468.65 3
 3 27 -1 139.377 1126.87 1
 3 27 1 -74.7429 1057.15 1
 3 27 -3 131.028 1115.55 1
 3 -27 3 2100.65 526.312 3
 3 27 3 97.8186 1043.4 1
 3 27 5 70.8831 1036.27 1
 -3 27 -5 1789.54 769.985 4
 -3 27 -5 2292.63 618.782 5
 3 -27 5 2409.5 546.436 3
 3 27 -5 25.9983 1091.59 1
 -3 27 -7 1992.21 737.529 4
 -3 27 -7 2491.28 629.529 5
 3 -27 7 3085.77 580.968 3
 -3 27 -9 -99.998 728.458 4
 -3 27 -9 43.2641 587.964 5
 3 -27 9 611.96 565.657 3
 3 27 -9 387.51 703.687 4
 -3 27 9 -190.791 1067.58 1
 3 27 -9 -274.376 674.679 5
 -3 27 -11 169.58 747.218 4
 3 27 -11 -19.8294 710.864 4
 -3 27 11 -69.9261 1071.05 1
 -3 27 -11 335.139 584.517 5
 3 27 -13 340.659 765.353 4
 3 27 13 4947.21 1101.99 1
 3 27 -13 -224.866 696.375 5
 3 -27 13 3069.87 673.046 3
 -3 27 -13 1760.38 603.52 5
 3 -27 15 1465.42 706.727 3
 3 27 15 2488.56 1100.74 1
 3 27 -15 73.111 736.647 4
 3 27 -15 1534.03 675.046 5
 3 27 -17 -321.396 745.871 4
 3 -27 17 1035.19 788.501 3
 3 27 17 -884.541 1050.92 1
 3 27 -17 -4.74367 666.57 5
 3 27 -19 -810.415 690.174 5
 3 -27 19 419.672 815.637 3
 3 27 -19 -713.337 779.434 4
 3 27 19 -1534.05 1022.39 1
 -3 27 19 -157.787 933.798 1
 -3 29 -1 -55.4822 1147.74 1
 3 29 -1 81.9274 1103.11 1
 3 29 -1 415.481 658.338 5
 3 29 -3 399.584 728.634 4
 3 29 -3 1533.66 662.91 5
 3 29 -5 3779.44 772.999 4
 3 29 -5 3070.12 680.982 5
 -3 29 -7 332.843 1268.98 1
 3 29 -7 3537.14 757.658 4
 -3 29 7 -121.466 1133.05 1
 3 29 -7 2390.07 688.699 5
 -3 29 -9 44.7709 1224.14 1
 3 29 9 -930.546 1054.64 1
 3 29 -9 194.224 742.818 4
 3 29 -9 -366.242 687.402 5
 3 29 -11 -4.24127 743.946 4
 -3 29 11 21.3432 994.022 1
 -3 29 -11 90.3544 1265.1 1
 -3 29 -11 529.553 769.527 4
 3 29 11 841.698 1071.45 1
 3 -29 11 977.368 628.559 3
 3 29 -11 -598.334 688.443 5
 3 29 13 2816.21 1111.19 1
 3 29 -13 -55.5929 751.408 4
 3 29 -13 -206.872 681.01 5
 -3 29 -13 1062.51 802.425 4
 -3 29 13 152.759 975.108 1
 -3 29 -13 339.232 624.732 5
 3 -29 13 1658.21 670.318 3
 3 31 -1 124.646 739.487 4
 -3 31 1 -49.5498 1157.34 1
 3 31 -1 3284.04 711.368 5
 -3 31 -1 -8.3145 1169.63 1
 3 31 1 124.911 1105.61 1
 3 31 -1 9.16636 1131.35 1
 3 31 1 2064.9 695.048 5
 -3 31 3 -8.34194 1169.51 1
 -3 31 -3 -57.8733 1133.89 1
 3 31 -3 129.059 760.981 4
 3 31 -3 1776.72 683.33 5
 3 31 -5 46.6178 758.434 4
 3 31 5 -156.486 1085.04 1
 3 31 -5 840.142 681.85 5
 -3 31 -5 8.51286 1171.01 1
 -3 31 5 8.11908 1130.7 1
 4 0 0 144393 1602.84 5
 4 0 0 146577 1635.33 3
 4 0 -2 25.3101 193.011 5
 4 0 2 113.34 138.468 3
 4 0 -2 19.1103 113.204 2
 4 0 -2 225.785 169.231 3
 4 0 2 2.08382 93.1933 5
 4 0 -4 60604.8 745.499 2
 4 0 -4 61670 823.076 5
 -4 0 4 62700 773.137 1
 4 0 -4 59113.7 797.8 3
 4 0 4 58861.9 757.934 3
 4 0 4 62785.5 805.509 1
 4 0 -6 80.2925 268.458 5
 4 0 6 42.8382 141.574 4
 -4 0 6 -1.02658 239.149 1
 4 0 6 90.1407 253.647 1
 4 0 -6 -38.5169 176.044 2
 4 0 -6 70.3558 210.133 3
 4 0 6 306.667 182.361 3
 4 0 -8 62600.5 950.839 5
 -4 0 8 65344.8 871.134 1
 4 0 8 64361.2 963.948 1
 4 0 -10 -97.0787 337.189 5
 4 0 10 187.361 292.212 3
 -4 0 10 102.429 279.027 1
 -4 0 -10 -39.4222 172.913 4
 -4 0 -10 659.104 249.08 5
 4 0 10 -327.092 338.218 1
 -4 0 -12 90825.7 1114.37 5
 4 0 12 90252.7 1270.5 3
 4 0 -14 -129.296 451.225 5
 -4 0 -14 -265.091 336.319 5
 4 0 14 -676.648 465.943 3
 -4 0 -14 150.649 259.987 4
 4 0 -14 -365.578 398.099 4
 -4 0 14 -461.954 396.304 1
 4 0 14 -34.9406 437.799 1
 4 0 16 107329 1577.15 1
 4 0 -16 106282 1471.52 4
 4 0 16 105046 1640.46 3
 4 0 -18 -56.5141 501.175 4
 4 0 -20 124769 1795.83 4
 -4 0 20 132746 1870.54 1
 4 0 -20 136057 1912.7 5
 4 0 20 123276 2022.73 3
 4 0 22 83.1997 743.941 3
 4 0 -22 97.5503 654.096 5
 -4 0 -22 -42.5349 527.682 5
 4 0 -22 -470.297 622.538 4
 -4 0 22 66.939 578.614 1
 4 0 24 313.063 833.175 3
 4 0 -24 263.902 702.685 5
 -4 0 -24 537.426 603.428 5
 4 0 -24 -55.6674 624.715 4
 -4 0 24 -13.416 657.944 1
 4 0 26 1295.11 899.834 3
 4 0 -26 -820.307 744.513 5
 -4 0 -26 275.466 633.206 5
 4 0 26 440.162 769.763 1
 -4 0 26 -159.655 686.315 1
 4 0 28 24304.7 1255.5 3
 4 0 28 24108.7 1076.81 1
 -4 0 28 15861.4 878.6 1
 4 0 -28 18120.5 908.53 4
 4 0 -28 16538.8 951.101 5
 4 0 -30 -401.328 779.274 5
 -4 0 30 -405.811 719.02 1
 4 0 -30 -545.533 751.017 4
 -4 0 32 1622.48 785.605 1
 4 0 -32 2436.15 811.853 4
 4 0 -34 -121.7 810.149 5
 4 0 34 -1155.8 861.851 1
 4 0 -34 -1218.55 916.725 4
 4 0 36 5856.97 925.04 1
 4 0 -36 5316.57 897.165 5
 4 2 0 16.5676 122.568 1
 4 2 0 36.7879 156.673 5
 4 2 0 184.99 146.424 3
 4 -2 0 15.5355 125.437 2
 4 -2 0 -46.3477 165.662 3
 4 -2 0 1.31765 158.271 5
 4 -2 -2 116835 1331.26 5
 4 2 -2 106940 1230.42 2
 4 -2 2 117758 1276.2 2
 4 -2 -2 115594 1278.67 2
 4 2 -2 117455 1320.58 3
 4 2 2 112694 1270 5
 4 -2 -2 117111 1326.8 3
 4 2 2 109882 1273.18 3
 4 -2 2 113951 1319.8 3
 4 2 2 113482 1300.72 1
 4 2 -2 115509 1329.24 5
 4 -2 -4 958.341 254.333 5
 4 2 -4 765.964 238.669 5
 4 2 4 817.15 139.173 5
 4 2 -4 867.92 151.152 2
 4 2 -4 879.376 219.048 3
 4 -2 -4 954.853 165.177 2
 4 2 4 944.341 222.593 1
 -4 2 4 898.303 300.629 1
 4 2 4 911.676 127.593 3
 4 -2 4 770.901 189.202 3
 4 2 -6 19771.4 440.724 5
 4 -2 6 19918.3 430.406 1
 4 -2 -6 21149.3 467.531 5
 4 2 6 17103.3 250.719 4
 4 -2 -6 18306.9 359.532 2
 4 2 6 19101.5 443.246 1
 4 2 6 18727.9 312.105 3
 4 -2 6 19647.4 396.492 3
 -4 2 6 19606.4 462.433 1
 4 2 8 270.902 186.344 3
 4 -2 -8 245.964 312.659 5
 4 2 -8 219.048 255.191 4
 -4 2 8 95.491 315.057 1
 4 2 8 199.78 302.485 1
 4 2 -8 160.361 288.566 5
 -4 -2 8 157.808 180.286 1
 -4 2 -10 167895 1828.88 5
 4 2 -10 152804 1993.68 5
 4 -2 -10 153900 1911.94 2
 4 2 10 148891 2014.56 1
 4 -2 -10 158375 1946.92 3
 -4 2 -10 172088 1875.72 4
 4 -2 -10 165713 2037.77 5
 -4 -2 10 166003 1876.61 1
 -4 2 10 166251 2000.07 1
 4 2 10 167194 1932.1 3
 4 -2 10 165523 2020.45 3
 4 -2 10 158426 1989.54 1
 -4 2 -12 159.346 246.156 5
 4 -2 12 -465.79 404.369 3
 -4 2 -12 122.371 251.931 4
 -4 2 12 178.859 366.311 1
 4 2 12 -30.2008 340.503 3
 -4 -2 12 161.595 295.255 1
 4 2 14 1455.01 440.758 3
 -4 2 -14 1832.94 312.344 4
 4 -2 -14 2375.63 480.655 5
 -4 -2 -14 2030.7 259.486 4
 4 -2 -14 2702.39 416.963 4
 -4 2 14 1476.9 441.346 1
 4 -2 14 2043.53 447.575 1
 4 -2 14 1332.4 493.963 3
 4 2 -14 2939.96 435.747 4
 4 2 14 1576.75 500.783 1
 -4 2 -14 2612.4 320.797 5
 -4 -2 14 2054.61 358.942 1
 4 2 16 1238.38 505.214 3
 -4 2 -16 1463.65 364.47 5
 -4 2 16 777.933 487.666 1
 4 2 -16 889.524 465.798 4
 4 2 16 1509.68 570.628 1
 -4 -2 16 1309.19 396.391 1
 4 -2 -16 1187.23 433.582 4
 -4 -2 -16 1588.51 433.049 5
 -4 2 -16 52.2526 337.837 4
 4 2 18 142674 2071.74 1
 -4 -2 -18 138295 1919.74 5
 4 -2 18 150421 2177.89 3
 -4 2 -18 144768 1870.44 5
 4 2 -18 145534 1927.64 4
 4 -2 -18 150343 1919.32 4
 -4 2 20 873.872 604.826 1
 4 -2 20 651.729 712.322 3
 4 2 -20 -329.147 585.736 5
 4 2 -20 6.28668 536.073 4
 4 -2 -20 -336.11 558.901 4
 -4 -2 20 -483.773 489.006 1
 4 2 20 461.232 647.522 1
 4 -2 -22 29925 1001.11 5
 -4 -2 -22 29400.6 884.355 5
 4 -2 22 31719 982.916 1
 4 2 -22 33353.3 958.249 5
 -4 -2 22 31380.9 850.791 1
 -4 2 -22 31459.7 818.254 5
 4 -2 22 33530.7 1148.07 3
 4 2 22 28805.3 1033.36 3
 4 -2 24 108.397 848.845 3
 4 2 -24 225.454 687.2 5
 -4 2 -24 -211.796 542.782 5
 4 2 24 -131.628 763.908 3
 -4 -2 -24 -493.066 622.345 5
 -4 2 24 -657.518 725.233 1
 4 -2 24 -262.223 711.831 1
 4 2 -24 -100.996 663.096 4
 4 -2 -24 -154.867 629.147 4
 -4 -2 24 88.1571 578.696 1
 4 -2 -24 -1201.36 766.84 5
 -4 -2 -26 5690.31 708.044 5
 4 2 -26 6612.42 787.786 5
 4 -2 -26 6979.92 859.824 5
 4 -2 26 7506.35 827.995 1
 4 2 -26 7199.87 774.669 4
 4 -2 -26 5416.82 703.132 4
 -4 -2 26 6188.7 690.942 1
 4 2 26 5845.55 885.164 3
 -4 2 26 6546.24 803.557 1
 4 -2 26 7066.27 996.704 3
 4 2 -28 -183.592 751.31 5
 4 -2 -28 385.627 802.735 5
 4 2 -28 324.8 741.778 4
 4 -2 -28 -847.579 674.73 4
 -4 -2 28 -433.565 651.692 1
 4 2 28 1148.54 844.722 1
 -4 2 28 100.729 742.295 1
 4 2 -30 9197.58 862.453 5
 4 -2 -30 9857.5 891.227 5
 4 2 30 9673.45 980.656 1
 -4 2 30 9074.12 905.588 1
 4 2 -30 10159 902.326 4
 4 -2 -30 9238 797.815 4
 -4 -2 30 8889.19 777.66 1
 4 -2 30 29303.4 1363.63 3
 4 -2 32 296.404 1025.07 3
 4 2 -32 -70.894 817.802 4
 4 -2 -32 657.629 758.974 4
 -4 2 32 486.274 816.564 1
 4 2 -34 -236.478 797.852 5
 4 -2 34 -28.7195 827.917 1
 4 2 34 -1226.42 858.903 1
 4 -2 -36 1346.51 868.092 5
 4 -2 36 526.935 835.462 1
 4 2 36 67.2568 875.674 1
 4 -4 0 36187.4 513.763 2
 4 4 0 35640.6 496.375 1
 4 -4 0 35929.8 540.994 3
 4 4 0 39108.5 513.233 3
 4 4 0 38061.9 544.95 5
 4 -4 -2 5333.13 206.897 2
 4 -4 2 4623.76 214.834 2
 4 4 2 5113 246.105 1
 4 4 2 5037.16 162.769 3
 4 -4 2 4928.43 234.264 3
 4 4 2 5139.76 217.36 5
 4 4 -2 4813.01 249.875 5
 4 4 4 11469.4 354.033 1
 4 4 -4 11569.4 274.15 4
 4 -4 4 11069.3 293.25 2
 4 4 4 10631.2 194.323 3
 4 4 -4 11471.9 345.497 5
 4 4 4 12138.5 276.716 5
 4 -4 4 10378.3 309.187 3
 -4 4 4 11171.6 457.098 1
 -4 4 6 -17.2057 377.382 1
 4 -4 6 -70.1414 236.512 3
 -4 4 -6 -18.5067 218.168 4
 4 4 -6 84.3684 258.726 5
 4 4 6 72.3477 89.1211 4
 4 4 -6 265.814 238.142 4
 4 4 6 56.7682 99.3232 3
 4 -4 -6 111.978 199.62 3
 -4 4 -6 38.6648 88.6737 5
 4 4 6 115.575 295.32 1
 -4 -4 6 122.65 153.141 2
 4 -4 6 146.761 201.505 2
 -4 -4 8 140934 1511.23 1
 -4 4 -8 135438 1606.95 4
 -4 4 8 130106 1714.28 1
 4 4 8 138024 1514.76 4
 4 4 -8 131820 1617.09 4
 4 4 8 137775 1747.11 1
 4 -4 -8 137229 1637.43 3
 4 -4 -8 137049 1621.11 2
 4 4 8 137554 1522.42 3
 4 -4 8 134193 1710.3 3
 -4 4 -8 134376 1504.72 5
 4 -4 -8 138087 1735.96 5
 4 4 -8 134388 1702.45 5
 4 -4 -10 12422.3 495.052 5
 4 -4 -10 10405.6 346.976 2
 -4 4 -10 10938 361.424 4
 4 4 10 12019.6 511.489 1
 -4 4 10 12011.2 505.628 1
 4 -4 -10 11800.3 362.63 3
 -4 -4 10 13048.7 301.958 1
 4 4 10 13722.4 325.693 3
 4 -4 10 12299.2 476.914 3
 -4 4 -10 12091.3 279.244 5
 4 4 12 166824 1927.18 3
 -4 4 -12 151638 1887.44 4
 -4 -4 12 162035 1848.34 1
 -4 4 -12 156199 1824.93 5
 -4 4 12 154536 2050.14 1
 4 4 14 -198.019 390.721 3
 -4 -4 14 61.2202 287.232 1
 -4 4 -14 4.01657 317.639 4
 4 4 -14 -163.092 421.431 4
 4 4 14 -167.359 514.482 1
 -4 4 14 -286.102 478.83 1
 -4 -4 -14 -26.8256 229.482 4
 4 -4 -14 438.837 490.383 5
 -4 4 -14 -345.861 297.771 5
 -4 4 -16 17295.8 506.045 5
 -4 -4 16 18463.4 518.213 1
 4 4 -16 19752.6 630.301 4
 4 4 16 17660.4 748.761 1
 4 -4 -16 20474 620.338 4
 4 -4 16 18844 785.007 3
 4 -4 -16 18512.3 710.174 5
 4 4 16 17585.1 647.437 3
 4 4 18 905.249 552.254 3
 -4 4 -18 1097.67 399.372 5
 4 4 -18 1341.49 535.945 5
 4 4 -18 1904.35 531.227 4
 -4 -4 18 1271.19 394.137 1
 4 -4 18 1038.13 683.895 3
 4 -4 -18 1809.49 484.971 4
 4 4 18 1419.29 629.533 1
 -4 4 18 1377.61 616.539 1
 -4 -4 -20 93338.2 1516.49 5
 4 4 -20 102626 1582.06 5
 4 4 20 92087.6 1665.7 1
 4 4 -20 107136 1560.39 4
 4 -4 20 100105 1600.72 1
 -4 4 20 100093 1708.84 1
 4 4 -22 -280.2 627.343 5
 -4 4 22 1974.68 744.149 1
 4 4 22 -672.943 628.213 3
 -4 -4 -22 167.822 610.119 5
 4 -4 22 763.029 661.001 1
 4 4 -22 -251.699 634.783 4
 -4 -4 22 -146.768 473.901 1
 4 -4 -22 -122.215 623.96 4
 4 -4 22 -81.459 819.965 3
 -4 4 -22 135.952 495.422 5
 4 4 22 209.455 740.294 1
 4 4 -24 309.625 680.296 5
 -4 4 -24 1111.72 555.071 5
 -4 -4 -24 389.385 647.103 5
 4 4 -24 705.406 712.277 4
 4 -4 24 492.019 702.328 1
 -4 -4 24 416.809 534.317 1
 4 -4 -24 425.981 616.48 4
 -4 4 24 -20.8234 770.597 1
 4 -4 24 -635.403 894.923 3
 4 -4 -24 4.73373 757.428 5
 4 -4 -26 -1295.43 785.342 5
 4 4 -26 622.655 709.508 5
 4 -4 26 -703.208 961.173 3
 4 -4 26 -19.0468 749.131 1
 -4 -4 26 -739.336 596.661 1
 4 4 -26 248.909 775.774 4
 4 -4 -26 -173.457 636.819 4
 -4 -4 -26 -166.863 702.052 5
 -4 4 26 -23.4025 832.976 1
 -4 -4 -28 10503.6 859.858 5
 -4 -4 28 11306.3 731.126 1
 4 4 -28 14353.6 905.895 4
 4 -4 -28 12458 780.073 4
 -4 4 28 11599.2 964.436 1
 4 4 -28 11217.6 858.814 5
 4 -4 28 12745.7 1151.96 3
 4 -4 -28 11145 907.414 5
 4 -4 28 13050.7 931.099 1
 4 4 -30 2050.56 757.881 5
 4 -4 30 912.039 1091.38 3
 4 -4 30 2216.75 857.623 1
 4 4 -30 1815.23 791.774 4
 4 -4 -30 1612.09 694.531 4
 4 -4 -30 191.927 848.054 5
 -4 4 30 2986.08 873.854 1
 4 4 32 7310.33 940.5 1
 4 -4 -32 7450.58 779.317 4
 -4 4 32 7686.09 937.445 1
 4 4 -32 6704.22 870.972 4
 4 4 -34 -648.966 808.844 5
 4 -4 34 -268.648 836.932 1
 4 4 34 755.381 865.824 1
 4 -4 -36 3197.22 880.221 5
 4 -4 36 4271.73 901.296 1
 4 4 36 3985.79 926.307 1
 -4 4 36 4156.07 948.12 1
 4 6 0 79.3111 126.269 4
 4 6 0 48.016 227.767 1
 4 6 0 -12.4716 73.1545 2
 4 6 0 20.2734 205.304 5
 4 6 -2 24133.8 423.211 1
 4 -6 2 26529.7 454.331 2
 4 6 -2 24629.5 384.625 4
 4 6 2 27607.5 463.034 5
 4 -6 -2 27034.7 448.675 3
 4 6 -2 25123.5 475.625 5
 4 6 2 26045.3 488.251 1
 -4 6 -4 865.367 275.327 4
 4 6 4 695.179 286.817 1
 4 6 -4 677.291 218.926 4
 4 6 4 584.523 81.893 3
 4 -6 4 740.177 229.369 3
 4 6 -4 495.79 217.775 1
 4 6 -4 693.791 247.005 5
 -4 6 4 525.189 419.479 1
 -4 6 -4 932.619 169.878 5
 4 -6 4 607.08 214.268 2
 4 -6 -4 670.861 187.11 3
 4 6 4 773.1 214.024 5
 4 6 6 3012.06 168.628 4
 4 6 6 3106.3 146.017 4
 -4 6 -6 3564.98 299.366 4
 4 -6 -6 3112.83 239.017 2
 -4 -6 6 3458.29 194.445 2
 4 -6 6 2863.21 265.845 2
 -4 6 6 3257.31 449.313 1
 -4 6 -6 3508.52 180.547 5
 4 -6 -6 3535.69 227.722 3
 4 6 6 3460.81 252.07 5
 4 6 6 3077.41 350.962 1
 4 6 -6 2828.07 302.607 5
 4 -6 6 2949.58 290.738 3
 4 6 -6 3069.43 270.179 4
 4 6 8 178.167 355.687 1
 4 -6 8 206.606 268.274 2
 -4 6 -8 347.453 285.433 4
 4 -6 8 301.518 310.631 3
 4 6 -8 266.641 297.742 4
 4 6 8 286.886 158.638 4
 4 -6 -8 262.21 228.647 2
 4 -6 -8 403.159 213.749 3
 4 6 8 243.389 62.0223 3
 -4 6 8 519.861 416.108 1
 4 6 -8 240.124 302.394 5
 -4 -6 8 393.909 207.704 2
 -4 6 -8 254.109 160.798 5
 -4 6 -10 399351 4132.87 5
 -4 -6 10 390438 4239.11 2
 -4 6 -10 396637 4242.35 4
 4 6 10 382242 4389.12 1
 -4 6 10 380977 4390.57 1
 4 6 12 -11.1428 243.423 3
 -4 6 12 39.759 499.14 1
 -4 6 -12 2.04421 329.158 4
 -4 6 -12 88.0184 230.719 5
 -4 6 -14 4930.19 316.217 5
 4 -6 -14 5623.29 569.266 5
 4 -6 -14 4808.71 357.753 2
 4 6 -14 5425.42 513.182 4
 4 6 14 4287.91 590.133 1
 4 -6 -14 5251.99 382.575 3
 -4 -6 14 4222.25 306.229 1
 4 -6 14 5002.98 578.66 3
 4 6 16 1368.24 422.071 3
 4 -6 -16 1577.74 595.038 5
 -4 6 -16 1198.31 393.846 4
 4 6 16 824.51 646.335 1
 4 6 -16 1473.6 535.069 4
 4 -6 16 1252.86 631.139 3
 -4 6 -16 1559.93 328.607 5
 -4 -6 16 1291.62 314.037 1
 -4 6 16 1547.04 590.154 1
 4 -6 18 51412.4 1033.92 1
 -4 -6 18 47396.5 849.088 1
 -4 6 -18 45666 916.736 4
 4 -6 -18 55824.4 976.823 4
 4 6 18 48627 1175.35 1
 4 6 18 43877.6 963.758 3
 4 6 -18 49909 1056.56 5
 -4 6 -18 47540.2 850.642 5
 -4 6 18 49800.4 1144.33 1
 4 6 20 -197.52 716.12 1
 4 -6 20 -469.309 863.408 3
 4 -6 20 -410.515 626.687 1
 4 6 -20 39.2206 592.26 5
 4 6 -20 290.291 647.427 4
 4 6 -22 21430.4 846.252 5
 4 -6 22 20874.1 845.671 1
 4 6 22 18659 965.04 1
 4 6 -22 21964.9 879.365 4
 -4 6 22 20417.8 999.559 1
 -4 -6 22 18983.6 647.965 1
 -4 6 -22 19878.2 686.858 5
 4 6 -24 -131.331 696.865 5
 4 -6 24 -989.177 920.171 3
 -4 -6 -24 175.28 668.576 5
 4 6 -24 202.111 723.04 4
 -4 -6 24 348.483 507.671 1
 -4 6 24 136.659 810.883 1
 4 -6 -24 -270.149 613.642 4
 4 -6 24 -70.8945 686.54 1
 4 -6 -24 -101.36 796.333 5
 4 6 24 260.28 806.568 1
 4 -6 26 6016.73 1052.96 3
 -4 -6 -26 6367.17 809.434 5
 4 6 -26 7015.7 801.86 4
 4 -6 -26 7341.26 691.96 4
 -4 -6 26 6615.79 616.789 1
 4 6 -26 6714.54 779.832 5
 -4 6 26 6681.89 911.047 1
 4 -6 26 6248.73 794.093 1
 4 -6 -26 6693.1 863.983 5
 4 -6 28 727.984 1025.17 3
 4 6 -28 2050.25 767.796 5
 -4 -6 -28 488.887 759.341 5
 4 6 -28 2078.55 805.959 4
 4 -6 28 -1178.52 812.79 1
 4 -6 -28 975.631 671.413 4
 4 -6 -28 1100.45 817.318 5
 -4 6 28 2233.38 888.284 1
 4 6 -30 23942.3 1013.8 5
 4 6 -30 26145.9 1074.51 4
 -4 6 30 28069.4 1224.58 1
 4 -6 -30 23935.3 924.61 4
 -4 -6 -30 28625.3 1085.53 5
 4 -6 32 -351.233 1152.16 3
 4 -6 -32 -600.597 848.92 5
 4 6 -32 -1272.93 859.205 4
 4 6 32 1889.45 905.267 1
 4 -6 32 -152.281 797.236 1
 -4 6 32 722.085 940.551 1
 4 6 -34 -64.5703 800.234 5
 4 -6 34 1083.54 820.479 1
 4 6 34 1094.27 880.899 1
 4 -6 -34 1512.57 890.946 5
 4 6 -36 1798.71 847.937 5
 4 -6 36 143.931 1136.14 3
 4 -6 -36 -1440.69 916.483 5
 4 6 -36 2979.8 910.235 4
 4 6 36 -757.309 901.828 1
 -4 6 36 855.655 915.249 1
 4 -6 36 813.93 820.559 1
 4 8 0 84106.6 1016.75 4
 4 -8 0 87476.4 1104.34 2
 4 8 0 87223.7 1129.34 5
 4 -8 0 87971.9 1096.05 3
 4 8 0 82676.1 1127.46 1
 4 8 2 3027.12 197.553 4
 4 8 -2 2834.1 239.378 4
 4 8 2 2783.1 132.883 2
 4 -8 -2 2956.7 235.053 2
 4 8 -2 3375.35 332.652 1
 4 -8 -2 3220.29 218.173 3
 4 8 -2 2831.17 285.912 5
 4 8 2 2503.66 276.878 5
 4 8 2 3476.63 358.561 1
 4 -8 -4 19053.2 419.527 2
 -4 8 -4 20631 498.811 4
 4 8 4 17891.4 334.905 4
 4 8 4 17539.4 295.209 2
 4 8 -4 18980.8 413.401 4
 -4 -8 4 20155.4 325.546 2
 4 8 4 19698.9 434.305 5
 4 8 -4 18181.9 453.078 5
 -4 8 -4 20155.3 384.739 5
 4 8 4 19492 515.624 1
 4 -8 -4 19983.6 393.141 3
 4 8 -4 17908.6 485.751 1
 4 8 6 670.565 212.341 4
 -4 8 -6 787.203 336.54 4
 -4 8 -6 779.467 210.06 5
 4 8 -6 646.315 299.173 4
 4 8 6 960.316 373.936 1
 4 8 6 699.331 267.831 5
 4 -8 -6 748.998 242.42 2
 -4 8 6 -84.4836 499.999 1
 -4 -8 6 513.245 183.925 2
 4 -8 -6 655.742 205.644 3
 4 8 8 310773 3732.02 1
 -4 -8 8 323688 3586.78 2
 -4 8 -8 326440 3516.63 5
 -4 8 8 313137 3822.51 1
 -4 8 -8 328887 3639.56 4
 -4 8 -10 13726.4 473.263 4
 -4 8 -10 13152.7 342.87 5
 -4 -8 10 13436 419.952 2
 4 -8 10 14028.6 575.44 3
 4 8 -10 13412.4 521.379 5
 4 8 -10 14470.8 507.896 4
 4 -8 -12 39015.9 676.307 2
 -4 8 -12 38416.9 729.311 4
 -4 -8 12 38544.9 703.547 2
 4 -8 -12 39054.5 653.206 3
 4 8 12 40793.3 893.725 1
 4 -8 12 38962.7 879.48 3
 -4 8 -12 36743.7 595.377 5
 -4 8 14 1135.64 606.634 1
 4 -8 14 -54.0445 571.676 3
 4 8 14 373.516 601.282 1
 -4 8 -14 748.538 280.257 5
 -4 8 -14 992.525 403.079 4
 4 -8 -14 1147.6 343.153 2
 4 -8 -14 1145.61 309.748 3
 -4 -8 14 542.805 326.922 2
 4 -8 14 726.507 410.169 2
 4 -8 -16 10033 456.11 3
 -4 8 16 10826.9 744.905 1
 -4 -8 16 8884.23 468.084 2
 4 -8 -16 10512.5 466.061 2
 4 8 -16 11768 632.185 4
 4 8 16 9536.86 736.53 1
 4 -8 16 8438.5 547.353 2
 -4 8 -16 9010.32 411.491 5
 4 8 -16 10151 600.653 5
 4 -8 16 10742.5 761.062 3
 4 8 -18 1929.14 567.059 5
 4 -8 18 141.984 742.996 3
 -4 8 -18 84.4314 481.001 4
 4 8 -18 1646.18 604.737 4
 -4 8 18 1455.77 781.828 1
 4 8 18 1128.62 688.213 1
 4 -8 20 24957 859.614 1
 4 8 20 26006.9 1021.13 1
 -4 -8 20 24020.4 645.185 1
 4 8 -20 26388.9 865.578 5
 4 -8 22 -306.454 898.04 3
 -4 -8 22 5.93959 425.014 1
 -4 8 22 856.972 798.427 1
 4 8 -22 157.645 722.74 4
 4 -8 -22 1468.32 584.557 4
 4 8 -22 -42.5751 646.65 5
 4 8 22 220.004 830.085 1
 4 -8 22 80.0307 657.18 1
 4 8 -24 885.308 701.153 5
 4 -8 24 -1124.06 968.24 3
 4 -8 24 673.392 694.517 1
 -4 8 24 831.388 830.824 1
 4 8 -24 496.679 769.386 4
 4 -8 -24 636.64 594.753 4
 4 8 24 -353.38 871.053 1
 4 -8 26 252.874 745.829 1
 4 -8 26 -618.205 1057.82 3
 -4 8 26 1110.39 857.422 1
 -4 -8 -26 884.998 731.335 5
 4 8 -26 1051.05 788.402 4
 4 -8 -26 1330.4 635.23 4
 4 8 -26 1572.8 729.147 5
 4 8 26 1571.46 899.675 1
 4 -8 -26 1549.66 828.394 5
 4 -8 -28 44812.3 1278.02 5
 -4 -8 -28 37807.3 1170.71 5
 4 -8 28 37832 1133.39 1
 4 8 -28 44112.9 1196.14 4
 4 -8 -28 39830.6 1049.49 4
 4 8 -28 41084.5 1147.85 5
 -4 8 28 41456.2 1347.56 1
 4 -8 28 42250.5 1536.76 3
 4 -8 30 -396.522 1124.88 3
 -4 -8 -30 1131.75 801.9 5
 4 8 -30 896.774 824.589 4
 -4 8 30 1289.82 930.087 1
 4 -8 -32 6612.68 927.931 5
 4 8 -32 5573.79 823.238 5
 4 -8 32 7741.83 863.374 1
 4 8 -34 -745.502 807.761 5
 4 -8 -34 -1205.5 877.201 5
 4 -8 34 1088.96 811.274 1
 -4 8 34 -28.7582 971.287 1
 4 8 -34 -1492.73 892.03 4
 4 8 34 -575.988 922.986 1
 4 -8 34 -90.2501 1219.4 3
 4 10 0 -37.695 241.176 4
 4 10 0 170.656 386.911 1
 4 10 0 34.4908 281.644 5
 4 10 2 63413.2 828.923 4
 4 10 -2 64767.5 1036.57 1
 4 10 2 63614.5 1019.08 1
 4 10 2 65513.9 946.467 5
 -4 -10 -4 48.5296 87.035 3
 -4 10 -4 -252.917 376.848 4
 4 10 -4 247.334 433.697 1
 4 10 4 174.975 423.735 1
 4 10 4 168.206 289.757 5
 -4 -10 4 226.22 171.781 2
 -4 10 -4 -208.672 260.832 5
 4 10 4 220.493 239.334 4
 4 10 6 52749.9 767.241 4
 -4 -10 6 54930.6 780.442 2
 -4 10 -6 57972.7 816.778 5
 4 10 6 55484.2 997.019 1
 -4 10 -6 59161.8 944.418 4
 4 10 -8 360.886 377.672 5
 -4 10 -8 260.174 384.92 4
 4 10 -8 646.888 406.644 4
 -4 -10 8 500.531 255.234 2
 4 -10 8 695.036 360.715 2
 -4 10 -8 36.6888 250.677 5
 -4 10 -10 68637.8 1080.23 4
 4 -10 -10 69633.9 1024.9 2
 -4 10 10 69715.9 1262.24 1
 -4 -10 10 70321.7 1030.57 2
 4 -10 10 68521.2 1082.07 2
 4 10 10 71636.2 1214.02 1
 -4 10 -12 3498.17 428.79 4
 4 -10 -12 3860.03 351.911 2
 -4 10 12 3449.02 610.961 1
 -4 -10 12 3538.45 366.813 2
 4 -10 12 3869.98 452.71 2
 4 -10 -12 3990.18 316.249 3
 4 -10 12 3897.2 555.931 3
 4 10 12 4421.57 645.127 1
 -4 10 -12 3588.26 307.655 5
 4 -10 -14 4129.18 344.03 3
 -4 10 -14 4157.06 462.294 4
 4 -10 14 4010.49 624.403 3
 4 10 14 4270.21 672.771 1
 4 -10 14 4639.71 509.062 2
 -4 -10 14 4345.4 402.369 2
 -4 10 -14 4095.58 343.019 5
 -4 10 16 2503.14 716.254 1
 -4 10 -16 1276.93 350.096 5
 -4 10 -16 176.696 491.943 4
 4 -10 -16 1681.72 384.814 2
 -4 -10 16 1627.44 399.279 2
 4 10 -16 1014.99 528.797 5
 4 -10 -16 1842.16 364.015 3
 4 -10 16 1434.66 690.813 3
 4 -10 16 -243.722 511.315 2
 4 10 -16 1397.61 590.227 4
 4 10 16 1444.07 657.812 1
 4 10 18 26530.4 982.974 1
 4 -10 -18 27746.7 674.637 3
 4 10 -18 28441.4 871.037 4
 4 -10 18 27779.7 1034.81 3
 4 10 -18 26371.2 817.007 5
 -4 10 -20 -52.451 415.185 5
 4 -10 20 74.0479 838.161 3
 4 10 -20 52.775 681.766 4
 4 10 20 -374.648 787.799 1
 -4 10 20 -296.129 816.448 1
 4 10 -20 -31.7292 595.356 5
 -4 -10 20 -812.413 448.613 2
 4 -10 20 -45.0393 562.918 2
 4 -10 -22 11761.4 689.38 4
 4 10 -22 11280.3 757.188 5
 4 10 22 9954.08 940.766 1
 4 -10 22 10713.6 1032.6 3
 4 -10 22 10243.1 699.733 2
 -4 10 22 10317.5 889.303 1
 4 10 -24 -417.579 793.405 4
 -4 10 24 -102.693 835.566 1
 4 -10 -24 -140.523 584.361 4
 4 10 -24 136.633 685.254 5
 4 10 24 -271.802 888.124 1
 4 -10 24 -814.249 627.181 2
 4 -10 -26 18128.7 1017.99 5
 4 -10 -26 16835.7 774.133 4
 4 10 26 17825.1 1107.95 1
 4 -10 26 16177.2 1205.2 3
 -4 10 26 16557.4 1049.59 1
 4 10 -26 17044.1 879.797 5
 4 -10 28 1164.11 703.709 2
 4 10 -28 324.78 731.074 5
 4 -10 28 362.03 1078.73 3
 -4 10 28 1259.86 903.373 1
 -4 -10 -28 2389.17 778.592 5
 4 10 -28 364.749 829.167 4
 4 -10 -28 2023.76 667.353 4
 -4 -10 -30 27211 1093.32 5
 4 10 -30 30204.8 1120.46 4
 -4 10 30 28920.3 1258.13 1
 4 10 -32 -883.102 778.48 5
 4 -10 -32 -863.057 909.812 5
 4 10 -34 841.678 786.798 5
 4 -10 34 1196.37 1211.64 3
 4 10 -34 1023.76 919.574 4
 4 -10 34 1515.5 791.626 2
 4 -10 -34 361.221 887.173 5
 -4 -12 0 87769.4 1186.97 3
 4 -12 0 87369.5 1196.26 2
 4 -12 0 87628.2 1171.48 3
 4 12 0 87218.2 1230.61 5
 4 12 -2 2889.58 559.483 1
 -4 -12 2 2465.44 212.935 2
 4 -12 -2 2630.1 316.381 2
 -4 12 2 2598.13 698.627 1
 4 -12 2 2534.9 327.281 2
 4 12 2 2265.71 494.42 1
 4 -12 2 2367.98 311.932 3
 4 12 2 2611.56 383.923 5
 4 12 -2 2761.35 374.381 5
 -4 -12 -2 2727.43 248.573 3
 4 12 4 16782 499.191 5
 4 12 4 16775.2 651.11 1
 4 12 -4 17591.7 496.55 4
 4 -12 4 15805 485.086 2
 -4 -12 4 15687 367.755 2
 4 12 -4 16765.3 520.465 5
 4 -12 -4 18255.4 475.179 2
 4 12 -4 16180.2 679.366 1
 4 -12 4 17883.9 491.365 3
 -4 12 4 16999.7 801.357 1
 -4 12 -4 15860.6 452.628 5
 -4 12 -4 15922.8 572.061 4
 4 -12 6 411.538 366.885 3
 4 12 6 576.238 366.953 5
 4 12 6 409.856 326.779 4
 -4 12 -6 228.241 431.98 4
 4 12 -6 -19.2248 396.339 4
 4 12 -6 163.705 398.537 5
 -4 12 -6 331.785 286.047 5
 -4 12 6 -153.866 647.988 1
 4 -12 -6 191.438 301.761 2
 4 -12 6 248.303 342.836 2
 -4 -12 6 -341.108 254.483 2
 4 12 -6 -157.414 588.047 1
 -4 12 8 43122.1 1062.18 1
 -4 12 -8 40785.8 827.327 4
 -4 12 -8 38259.2 695.648 5
 4 12 -8 44187.9 811.263 4
 -4 -12 8 36802.8 689.735 2
 4 -12 -8 42068.2 739.452 2
 4 -12 -8 40567.2 665.39 3
 4 -12 8 38665.6 790.939 2
 4 12 8 46292 983.465 1
 4 -12 8 42879.5 886.992 3
 -4 12 -10 -171.087 441.991 4
 4 12 -10 192.096 491.388 4
 4 -12 -10 44.5679 324.186 2
 4 -12 -10 -55.8633 260.533 3
 -4 12 10 56.3886 638.573 1
 4 -12 10 -125.575 403.293 2
 -4 -12 10 283.939 304.901 2
 -4 12 -10 194.321 297.007 5
 4 -12 -12 25211.5 599.334 2
 -4 12 12 26055 884.022 1
 -4 -12 12 23387.5 604.659 2
 4 -12 12 25388.5 701.437 2
 4 -12 -12 24889.8 538.583 3
 -4 12 -12 23230.9 546.469 5
 4 -12 14 189.302 504.657 2
 4 12 14 362.756 674.887 1
 4 -12 14 57.8986 642.931 3
 4 -12 -14 -508.295 356.506 2
 4 -12 -14 136.129 303.289 3
 -4 12 14 91.059 666.939 1
 4 12 -14 -109.009 490.353 5
 -4 12 16 9907.89 818.259 1
 4 -12 -16 8102.07 416.539 3
 4 12 16 9327.17 781.548 1
 4 12 -16 9421.64 691.563 4
 4 -12 16 8496.77 794.959 3
 4 12 -16 7394.04 605.393 5
 4 12 -18 737.756 580.29 5
 4 -12 18 136.754 770.221 3
 4 12 18 815.579 736.868 1
 -4 12 -18 348.038 530.26 4
 4 12 -18 380.393 664.882 4
 4 -12 18 -116.702 563.508 2
 4 -12 -18 47.7583 413.382 2
 4 -12 -18 955.917 411.57 3
 -4 12 18 -287.057 826.223 1
 -4 12 -18 347.67 376.821 5
 4 -12 -20 27231.2 710.653 3
 4 12 -20 28044.7 900.873 5
 -4 12 20 29798.6 1075.63 1
 4 -12 20 26142.9 864.224 2
 4 12 20 29668.3 1087.54 1
 4 -12 20 29665.8 1150.6 3
 4 12 22 859.335 886.118 1
 4 -12 22 -508.57 962.472 3
 4 12 -22 406.38 780.87 4
 4 -12 -22 1176.82 567.364 4
 -4 12 22 1823.73 856.026 1
 4 12 -22 1582.85 674.559 5
 4 -12 22 1381.3 625.636 2
 4 12 -24 9.28801 682.507 5
 4 -12 24 -982.219 1018.26 3
 4 12 24 -577 911.22 1
 4 12 -24 41.237 819.656 4
 -4 12 24 23.1173 836.773 1
 4 -12 -24 -47.4171 580.722 4
 4 -12 24 245.684 664.36 2
 4 12 -26 392.592 714.423 5
 4 -12 26 -164.91 1043.41 3
 -4 12 26 889.272 881.32 1
 4 12 -26 -39.0075 860.868 4
 4 -12 -26 775.363 614.75 4
 4 -12 26 234.504 684.307 2
 4 12 26 1298.38 928.948 1
 4 12 -28 35409.9 1172.68 4
 -4 12 28 30128.6 1235.23 1
 4 12 -30 -585.645 750.549 5
 4 -12 -30 -808.892 873.56 5
 4 12 30 -117.452 944.329 1
 4 -12 30 -155.064 704.186 2
 4 12 -32 4147.62 815.55 5
 4 -12 32 936.065 1188.03 3
 4 -12 -32 4656.41 924.532 5
 4 12 -32 4130.93 934.422 4
 4 -12 32 4789.59 769.239 2
 -4 12 32 3839.43 1032.65 1
 4 -14 0 -349.078 315.589 3
 4 14 0 323.179 406.435 5
 4 -14 0 -235.856 348.968 2
 4 14 0 227.062 604.224 1
 -4 -14 0 -381.833 341.285 3
 -4 -14 2 132180 1737.36 3
 4 14 2 129515 1614.62 4
 4 14 -2 134805 1643.36 4
 4 14 -2 129489 1728.49 5
 4 -14 2 127239 1694.03 2
 4 -14 -2 136070 1694.96 2
 -4 -14 -2 127268 1550.6 3
 4 14 -2 130691 1949.28 1
 4 -14 -2 130800 1630.74 3
 4 -14 2 130319 1678.31 3
 4 14 2 127427 1723.98 5
 -4 14 2 127158 2073.37 1
 -4 -14 4 -64.9263 495.417 3
 -4 14 4 66.1084 725.307 1
 4 14 4 -192.184 362.524 4
 4 14 -4 91.4587 630.425 1
 4 14 -4 294.917 422.053 5
 4 -14 -4 -524.153 341.372 2
 4 14 -4 243.243 413.65 4
 4 -14 4 164.531 349.462 2
 4 -14 -4 -356.899 265.321 3
 4 14 4 -413.001 399.86 5
 4 -14 4 210.161 345.112 3
 4 -14 6 9339.9 484.735 3
 4 14 6 9928.99 447.261 4
 4 -14 -6 10326.6 432.581 2
 4 14 6 11195.7 710.727 1
 4 -14 6 9522.3 472.267 2
 4 14 -6 9863.96 510.212 4
 -4 14 6 9387.54 825.163 1
 4 -14 -6 10106.4 356.765 3
 4 14 6 10049.3 508.712 5
 4 14 -6 9448.66 512.125 5
 4 -14 8 2235.48 459.691 3
 -4 14 8 2514.91 739.119 1
 4 -14 -8 3020.93 362.515 2
 4 -14 8 2705.22 426.657 2
 4 14 -8 3087.23 494.301 4
 4 -14 -8 3056.64 292.387 3
 4 14 8 4378.35 703.062 1
 4 14 -10 31074.7 757.955 4
 4 -14 -10 30229.5 669.674 2
 -4 14 10 31159.1 999.185 1
 4 -14 -10 29143.3 581.319 3
 4 14 10 32937.7 985.69 1
 4 -14 10 28441.8 826.893 3
 4 -14 10 28678.1 742.806 2
 4 -14 12 741.322 590.047 3
 4 14 -12 60.909 492.482 5
 -4 14 -12 884.173 514.798 4
 -4 14 12 687.288 709.021 1
 4 -14 -12 -93.1412 361.786 2
 4 14 12 670.349 675.615 1
 4 -14 -12 508.602 299.83 3
 4 -14 12 825.844 457.29 2
 4 14 -14 105.342 528.685 5
 -4 14 14 768.21 715.594 1
 -4 14 -14 912.113 515.727 4
 4 14 14 562.974 716.589 1
 4 -14 -14 -42.0029 383.362 2
 4 -14 -14 272.226 314.086 3
 4 -14 14 640.453 528.027 2
 -4 14 -14 667.839 374.426 5
 4 14 -16 541.058 551.076 5
 -4 14 16 831.71 779.543 1
 -4 14 -16 510.577 546.674 4
 4 14 16 584.255 762.397 1
 4 14 -16 614.305 655.188 4
 4 -14 -16 -22.294 411.879 2
 4 -14 -16 336.438 345.391 3
 4 -14 16 473.107 540.049 2
 -4 14 -16 318.96 378.503 5
 4 14 -18 24577.5 903.582 4
 4 -14 -18 20477.7 597.278 3
 4 14 18 24893.3 1004.87 1
 -4 14 -18 20515.1 633.353 5
 4 -14 18 21108.8 799.232 2
 -4 14 18 22447.9 1039.8 1
 4 14 -18 21220.3 792.616 5
 4 -14 20 5089.79 906.621 3
 4 14 20 5234.15 863.66 1
 4 14 -20 1995.71 787.573 4
 4 -14 20 413.692 667.867 2
 4 -14 -20 4632.98 465.761 3
 4 14 -20 4989.49 691.919 5
 -4 14 20 7134.06 939.282 1
 4 -14 22 23178 1155.49 3
 4 14 22 22113.8 1081.85 1
 -4 14 22 23138.4 1066.98 1
 4 14 -22 20002.4 857.246 5
 4 -14 24 -970.5 984.996 3
 4 14 -24 46.139 810.338 4
 4 -14 -24 -967.245 634.082 4
 4 14 -24 -210.688 681.296 5
 -4 14 24 -1407.8 894.779 1
 4 -14 24 -39.2098 689.261 2
 4 14 -26 8601.17 792.904 5
 -4 14 26 8338.61 983.083 1
 4 -14 -28 409.961 845.22 5
 4 14 28 -52.2172 943.37 1
 4 -14 -30 14734.3 1035.56 5
 4 14 -30 15841.1 1011.16 4
 4 14 30 14916.5 1155.48 1
 4 -14 30 12897.4 883.29 2
 -4 14 30 12284.9 1087.31 1
 4 -14 30 11930.9 1264.69 3
 4 14 -30 13902.7 904.312 5
 4 14 -32 631.159 769.03 5
 -4 14 32 -63.1981 957.826 1
 4 -14 -32 562.467 881.659 5
 4 14 -32 -260.945 902.96 4
 4 -14 32 -138.548 753.64 2
 4 16 0 255389 2973.36 4
 4 -16 0 260851 3036.68 2
 4 16 0 259555 3338.64 1
 4 16 0 259249 3080.77 5
 4 -16 0 257860 2992.11 3
 -4 16 2 256.126 859.868 1
 -4 -16 2 -785.941 436.085 3
 4 16 -2 271.323 457.145 5
 4 16 -2 -351.559 448.153 4
 4 16 2 -823.727 678.266 1
 4 -16 -2 -336.453 318.595 3
 4 -16 -2 -69.8482 375.655 2
 4 16 2 -512.331 453.994 5
 4 -16 2 -385.077 397.044 2
 4 -16 2 -87.1402 355.359 3
 -4 16 4 2529.12 818.07 1
 4 16 4 2844.08 683.674 1
 4 16 -4 2236.57 475.137 4
 4 -16 -4 1547.74 313.717 3
 4 -16 -4 1706.56 396.112 2
 4 16 -4 3017.14 484.033 5
 4 16 4 2169.16 463.673 5
 4 16 4 2395.88 437.932 4
 -4 -16 6 -754.82 601.56 3
 4 16 6 -606.566 675.598 1
 4 16 6 88.4537 423.313 4
 -4 16 -6 360.833 522.227 4
 4 16 6 9.02556 457.875 5
 -4 16 6 -185.693 824.089 1
 4 -16 -6 329.404 359.031 2
 4 -16 6 602.511 414.608 2
 4 -16 -6 305.059 272.503 3
 -4 16 -6 276.717 381.401 5
 4 16 8 20644.5 916.06 1
 -4 -16 8 21411.1 892.382 3
 4 -16 -8 17213.3 554.498 2
 4 16 -8 18637.9 652.919 4
 4 -16 8 16428.8 606.144 2
 -4 16 8 18163 983.479 1
 4 -16 -8 18235.1 466.11 3
 -4 16 -8 15819.5 560.961 5
 4 -16 8 16519.9 650.76 3
 4 -16 10 649.304 560.068 3
 -4 -16 10 720.306 768.147 3
 -4 16 -10 48.6491 534.411 4
 -4 16 -10 267.905 389.486 5
 4 -16 -10 -84.1168 386.666 2
 4 -16 -10 158.549 283.427 3
 4 -16 10 -17.1818 473.183 2
 -4 16 10 1066.7 796.084 1
 4 16 10 -318.851 749.549 1
 -4 16 -12 9045.61 637.534 4
 4 -16 12 8079.38 586.618 2
 -4 16 -12 7264.85 470.911 5
 4 -16 -12 8451.96 396.55 3
 4 16 12 9985.69 825.74 1
 4 -16 12 7775.16 672.622 3
 4 16 -12 7567.27 621.756 5
 4 16 -14 102.304 636.178 4
 -4 16 -14 390.868 571.613 4
 -4 16 14 -36.3191 793.583 1
 4 -16 14 -179.473 668.379 3
 4 -16 -14 -3.2093 397.8 2
 4 16 14 -127.04 777.936 1
 4 -16 -14 140.954 334.03 3
 4 -16 14 -217.872 525.956 2
 -4 16 -14 -72.8014 404.021 5
 4 16 -14 -302.25 566.145 5
 -4 16 -16 2635.78 606.344 4
 4 16 -16 3182.05 703.188 4
 4 16 16 3902.15 836.357 1
 4 16 -16 2746.48 616.744 5
 4 -16 16 1874.82 595.534 2
 -4 16 -16 2770.97 457.674 5
 4 16 -18 485.203 621.751 5
 -4 16 18 -963.973 928.429 1
 -4 16 -18 576.541 639.484 4
 4 16 18 -227.083 853.113 1
 4 16 -18 -22.8616 727.25 4
 4 -16 -18 25.7356 456.286 2
 4 -16 -18 -343.379 381.256 3
 4 -16 18 536.95 616.383 2
 4 -16 -20 44966.9 908.84 3
 4 16 20 52208.5 1341.01 1
 4 16 -20 44085.9 1081.35 5
 -4 16 20 53753.8 1384.49 1
 4 16 -22 -39.6363 644.965 5
 4 -16 22 -1275.55 919.521 3
 4 16 -22 4.37771 789.43 4
 4 -16 -22 -162.569 455.999 2
 4 -16 22 -80.611 646.252 2
 -4 16 22 -766.573 893.285 1
 4 16 -24 665.552 677.039 5
 4 16 -24 -79.2268 813.781 4
 4 -16 24 -704.573 714.356 2
 -4 16 24 -585.148 901.108 1
 4 16 -28 14545 977.245 4
 4 16 28 12364.2 1092.96 1
 4 -16 28 12980.2 1172.1 3
 -4 16 28 11947.4 1053.52 1
 4 16 -28 11436.8 834.28 5
 -4 -16 30 1253.31 1540.4 3
 4 16 -30 575.639 749.993 5
 -4 16 30 500.403 949.416 1
 4 -16 30 -126.061 737.078 2
 4 -16 -30 1593.17 871.513 5
 4 16 -30 158.778 870.878 4
 4 16 30 -1626.68 1026.65 1
 4 18 0 99.4471 486.609 4
 4 18 0 977.158 791.223 1
 4 18 0 300.888 515.581 5
 4 18 2 49616.7 928.874 4
 4 -18 -2 54193.8 980.06 2
 4 -18 2 50583.4 976.051 2
 4 18 2 50075.9 985.167 5
 4 18 2 51671.8 1289.48 1
 4 18 -2 51122.6 1343.89 1
 4 18 -2 49610.3 1022.51 5
 4 -18 -2 52610.7 878.743 3
 4 -18 2 49607.4 920.193 3
 4 18 -2 50514.2 937.527 4
 -4 18 -4 759.075 595.854 4
 4 18 4 -324.52 492.571 4
 4 18 -4 -633.262 533.709 4
 4 18 4 159.04 745.607 1
 -4 18 4 547.627 930.789 1
 4 18 -4 642.826 781.955 1
 4 18 4 -227.004 489.947 5
 4 -18 -4 -37.1172 437.183 2
 4 -18 4 -234.197 424.306 3
 -4 18 -4 713.887 453.585 5
 4 18 -4 877.605 513.573 5
 -4 -18 6 2406.74 617.785 3
 4 18 -6 3025.93 811.853 1
 4 -18 6 3325.39 475.211 2
 4 18 -6 1973.99 569.3 4
 4 18 6 3579.44 535.172 5
 -4 18 6 1598.28 942.448 1
 4 18 6 2583.63 507.873 4
 4 -18 -6 4741.42 352.36 3
 4 -18 6 3227.39 476.233 3
 -4 18 -6 3171.15 466.502 5
 4 18 6 3472.81 785.048 1
 -4 18 -6 3013.58 591.671 4
 -4 18 8 -171.523 911.238 1
 -4 -18 8 1201.45 705.084 3
 4 18 8 1690.86 781.256 1
 4 18 -8 305.014 815.377 1
 -4 18 -8 575.565 594.638 4
 4 18 -8 -346.686 593.041 4
 4 -18 -8 -28.4929 412.441 2
 4 -18 -8 1132.39 316.879 3
 4 -18 8 840.736 473.48 2
 -4 18 -8 883.643 429.704 5
 4 -18 8 1252.87 500.802 3
 -4 -18 10 19681.4 982.821 3
 4 -18 10 15522.2 728.174 3
 -4 18 -10 16359.6 770.015 4
 4 -18 10 16179.8 661.763 2
 4 -18 -10 16655.9 480.103 3
 -4 18 -10 13587.7 594.529 5
 4 18 -10 13490.9 692.403 5
 4 18 10 21025.1 1027.13 1
 -4 -18 12 -270.255 893.429 3
 4 -18 12 -372.447 641.976 3
 -4 18 -12 170.79 598.686 4
 4 -18 -12 24.014 442.389 2
 -4 18 12 128.03 891.194 1
 4 18 12 -355.789 837.357 1
 4 -18 -12 216.653 325.284 3
 4 -18 12 -216.344 538.87 2
 -4 18 -12 -211.869 452.602 5
 4 18 -12 -375.74 567.921 5
 4 -18 14 -4.81701 702.128 3
 4 -18 14 137.876 583.401 2
 -4 18 -14 401.859 635.195 4
 4 18 -14 1510.15 681.986 4
 4 18 14 -17.1406 839.433 1
 -4 -18 14 -156.761 998.043 3
 -4 18 -14 570.689 464.631 5
 4 18 -14 446.207 595.508 5
 4 -18 16 -410.413 769.273 3
 -4 18 16 1436.15 890.281 1
 -4 18 -16 46.5827 650.774 4
 4 -18 -16 32.8665 454.037 2
 4 18 16 -1075.28 909.192 1
 4 -18 -16 785.056 375.672 3
 -4 -18 16 784.063 1104.14 3
 4 18 -16 1035.14 719.184 4
 4 -18 16 -932.388 612.947 2
 -4 18 -16 3.24104 468.492 5
 4 18 -16 -4.06194 641.14 5
 -4 -18 18 32545.1 1478.15 3
 4 18 -18 22108.6 888.349 5
 -4 18 18 30409.5 1154.5 1
 4 -18 -18 26896.3 664.792 3
 4 18 18 31212.4 1169.45 1
 4 -18 18 26935.2 1078.42 3
 4 -18 -18 27541 766.515 2
 -4 18 20 3663 935.515 1
 4 18 -20 2566.72 787.561 4
 4 18 20 3555.98 946.707 1
 4 18 -20 1395.28 670.902 5
 4 -18 20 3666.09 670.778 2
 4 18 -22 11169.1 758.766 5
 4 18 -22 13035.8 902.075 4
 4 -18 22 10166.6 785.522 2
 4 18 22 13138.4 1048.66 1
 -4 18 22 13205 1026.61 1
 4 -18 24 -1041.7 700.977 2
 4 -18 26 3994.54 1008.93 3
 -4 18 26 4428.71 954.434 1
 -4 -18 26 42.9151 1485.5 3
 4 18 -26 -40.3745 875.031 4
 4 18 26 6049.98 980.175 1
 4 18 -26 4559.4 743.883 5
 4 -18 28 2186.59 1021.59 3
 4 18 28 -761.433 976.848 1
 -4 -18 28 236.73 1498.28 3
 4 18 -28 -302.885 875.986 4
 -4 18 28 -201.344 909.658 1
 4 -18 28 484.88 723.117 2
 4 18 -28 464.825 708.583 5
 4 18 30 6333.94 1051.34 1
 4 -18 -30 9213.91 931.354 5
 4 18 -30 7854.37 950.722 4
 -4 18 30 6799.41 1008.72 1
 4 20 0 22669.4 1121.57 1
 4 -20 0 21462.1 713.126 2
 4 20 0 24857.2 801.497 5
 4 -20 0 22940 629.891 3
 4 20 -2 921.068 883.221 1
 4 20 2 -455.055 543.336 4
 4 20 -2 -10.4992 537.46 4
 4 -20 -2 924.433 386.842 3
 4 20 -2 376.7 574.874 5
 4 20 2 -24.4833 860.025 1
 4 -20 -2 347.047 472.599 2
 4 -20 2 83.1306 476.96 2
 -4 20 -2 -586.964 1112.4 1
 4 20 2 -122.623 533.302 5
 4 -20 2 138.154 430.23 3
 4 -20 4 3055.28 512.871 2
 4 20 4 3036.06 581.171 4
 -4 20 -4 2894.04 691.99 4
 4 20 4 3526.64 865.711 1
 4 20 -4 3771.62 930.121 1
 4 20 4 4047.64 587.85 5
 -4 20 -4 4025.88 549.946 5
 4 -20 -4 3525.67 389.791 3
 4 -20 4 2977.27 473.015 3
 -4 -20 6 -568.866 642.758 3
 4 20 6 -32.09 558.03 5
 4 20 6 -5.92653 829.048 1
 4 20 6 106.88 561.192 4
 -4 20 -6 -529.566 629.46 4
 4 20 -6 26.0637 596.489 4
 -4 20 6 -1235.88 1023.69 1
 4 -20 -6 3.51818 453.806 2
 4 -20 6 -687.155 498.156 2
 -4 20 -6 -605.758 496.113 5
 4 -20 -6 -54.015 326.946 3
 4 20 -6 70.2563 839.148 1
 4 20 8 15078.9 1006.32 1
 -4 20 -8 12152.5 772.899 4
 4 20 -8 9109.86 969.863 1
 4 -20 8 10141.3 619.329 2
 -4 20 8 12812.1 1088.62 1
 -4 20 -8 9823.75 593.154 5
 4 -20 -8 12006.2 452.263 3
 4 -20 8 10180.5 640.097 3
 -4 -20 8 13545.8 839.988 3
 4 20 10 -605.502 889.754 1
 -4 20 10 -509.231 959.096 1
 -4 20 -10 117.857 659.279 4
 4 -20 10 -888.178 606.164 3
 -4 -20 10 451.64 788.37 3
 4 -20 -10 -40.1039 458.762 2
 4 -20 -10 96.1418 327.137 3
 4 -20 10 -520.712 543.696 2
 -4 20 -10 -91.3053 485.316 5
 4 20 -10 272.468 588.803 5
 -4 -20 12 10367 1036.43 3
 -4 20 -12 8364.87 747.974 4
 4 -20 12 6981.75 638.347 2
 4 20 12 9471.22 1018.61 1
 4 -20 12 7249.84 728.541 3
 4 -20 -12 7875.74 417.732 3
 -4 20 -12 6710.08 578.235 5
 4 20 -12 7344.98 682.059 5
 -4 20 -14 -12.8599 644.02 4
 -4 20 14 80.7623 874.866 1
 4 -20 14 -692.717 710.413 3
 4 -20 -14 -355.703 448.364 2
 4 -20 -14 -290.499 346.373 3
 -4 20 -14 -303.197 487.274 5
 4 20 14 -793.293 929.311 1
 4 -20 14 -613.474 598.729 2
 -4 -20 16 11003.7 1214.88 3
 -4 20 -16 5079.35 733.564 4
 4 -20 -16 4609.85 525.083 2
 -4 20 16 -52.5353 917.907 1
 4 -20 16 5013.54 669.569 2
 4 20 16 8366.48 989.598 1
 4 20 -16 7044.71 745.639 5
 4 -20 16 4585.77 785.051 3
 4 20 18 975.05 934.956 1
 -4 -20 18 802.652 1151.83 3
 -4 20 18 467.774 896.187 1
 4 20 -18 650.687 743.829 4
 4 20 -18 -181.248 660.009 5
 4 -20 18 380.393 638.396 2
 4 -20 18 924.045 789.62 3
 -4 -20 20 24034.8 1446.85 3
 4 20 20 24440.5 1161.87 1
 4 -20 22 -186.369 679.913 2
 4 -20 22 -937.658 887.181 3
 4 20 -24 -652.025 666.799 5
 -4 -20 24 10.2426 1367.3 3
 4 20 24 1251.62 967.225 1
 4 20 -24 95.2387 812.111 4
 -4 20 24 116.073 901.428 1
 -4 -20 26 150.538 1441.5 3
 4 20 26 1562.94 931.255 1
 4 20 -26 -65.6894 849.722 4
 4 20 -26 5.03538 710.622 5
 -4 20 26 -1354.73 944.445 1
 4 -20 26 -154.304 733.718 2
 4 20 -28 9191.83 944.671 4
 4 -20 28 2121.27 806.874 2
 4 20 28 8978.63 1040.14 1
 -4 20 28 7724.41 977.806 1
 4 -20 28 7250.26 1058.93 3
 4 20 -28 6847.95 795.262 5
 -4 -20 28 532.414 1562.73 3
 4 22 0 -294.304 584.173 5
 4 22 0 -54.4605 594.119 4
 4 -22 0 53.1257 493.229 2
 -4 22 0 276.785 1084.42 1
 4 22 0 216.921 949.465 1
 4 -22 0 -51.5649 404.909 3
 -4 22 -2 6929.42 1189.47 1
 4 22 -2 6869.16 670.887 5
 4 -22 -2 7555.17 463.217 3
 4 -22 2 6622.72 519.617 3
 4 22 2 7693.09 664.672 5
 -4 22 -4 -1159.52 703.922 4
 4 22 -4 -7.24841 962.94 1
 4 22 -4 8.87284 608.672 4
 -4 22 -4 -158.279 547.655 5
 4 -22 -4 -15.3916 471.442 2
 4 -22 4 -140.321 460.58 3
 4 -22 4 -469.862 512.336 2
 4 -22 -4 -263.251 366.946 3
 4 22 6 711.276 927.678 1
 -4 22 -6 1931 692.371 4
 4 22 -6 143.862 646.18 4
 4 -22 6 1839.9 508.997 3
 4 -22 -6 320.41 507.382 2
 4 22 -6 2270.84 946.21 1
 4 -22 6 2608.58 544.603 2
 4 -22 -6 2087.43 369.692 3
 -4 22 -6 1656.74 551.743 5
 4 22 8 382.01 921.697 1
 -4 22 8 -117.378 1004.27 1
 -4 22 -8 273.8 673.648 4
 4 22 -8 767.012 605.925 5
 4 -22 -8 39.0944 471.915 2
 4 -22 8 302.798 540.857 2
 4 -22 -8 -236.879 351.106 3
 -4 -22 8 625.502 765.145 3
 -4 22 -8 -269.83 514.272 5
 4 -22 8 -473.734 545.394 3
 4 22 10 19026.6 1135.67 1
 -4 22 -10 14453.1 831.65 4
 4 -22 -10 13640.8 647.231 2
 4 -22 10 13225.6 699.165 2
 4 -22 -10 13780.6 490.869 3
 4 22 -10 12957.5 765.449 5
 4 -22 10 13630.2 722.876 3
 -4 22 -10 10753.5 638.12 5
 -4 -22 10 16859 1010.73 3
 4 -22 12 129.036 606.493 3
 4 22 -12 -653.278 654.879 5
 -4 22 -12 195.589 704.199 4
 4 -22 -12 -238.617 477.809 2
 -4 22 12 105.496 947.313 1
 4 -22 12 -357.897 566.985 2
 -4 22 -12 -158.429 533.051 5
 -4 -22 12 2488.94 914.115 3
 4 22 12 1366.88 989.788 1
 4 -22 14 852.856 707.446 3
 -4 -22 14 1117.21 992.696 3
 -4 22 -14 689.464 683.341 4
 4 22 -14 552.174 731.135 4
 -4 22 14 168.927 909.765 1
 4 22 14 1824.49 974.985 1
 4 -22 14 1027.79 596.545 2
 -4 22 -14 533.781 540.404 5
 4 22 -14 1484.37 655.652 5
 4 22 -16 -51.0097 627.311 5
 4 -22 16 -127.714 732.055 3
 -4 -22 16 934.884 1071.62 3
 4 22 16 350.431 961.482 1
 4 -22 16 -364.519 612.051 2
 -4 -22 18 17400.9 1312.78 3
 4 -22 18 12720.2 796.236 2
 4 -22 20 -1077.39 832.313 3
 4 22 -20 -213.366 772.772 4
 4 -22 20 673.154 684.051 2
 4 22 -20 -277.293 660.418 5
 -4 -22 22 3927.17 1321.78 3
 4 22 22 3920.33 1003.38 1
 4 22 -22 131.659 846.518 4
 -4 22 22 3205.2 971.465 1
 4 -22 22 2296.46 908.56 3
 4 22 -22 2790.63 722.861 5
 4 -22 24 545.51 913.928 3
 -4 -22 24 10.2073 1349.75 3
 4 -22 24 554.976 699.67 2
 4 22 24 34.5407 944.912 1
 4 22 -24 74.1454 832.564 4
 -4 22 24 -1041.01 935.95 1
 4 22 -24 375.876 717.83 5
 4 22 -26 4782.1 906.963 4
 4 22 26 4310.38 1000.33 1
 -4 22 26 1847.25 940.157 1
 4 -22 26 2710.7 737.295 2
 4 -24 0 5843.28 588.437 2
 4 24 0 5939.85 663.98 5
 4 -24 0 6872.49 495.379 3
 -4 24 0 7524.48 1159.74 1
 -4 24 -2 1046.93 1119.97 1
 4 24 -2 306.407 631.58 4
 4 24 2 -173.987 650.521 4
 -4 24 2 27.5861 1023.74 1
 4 24 2 29.7675 980.56 1
 4 -24 -2 -285.696 510.813 2
 4 -24 2 -88.3203 512.473 2
 4 24 -2 -150.211 1050.2 1
 4 -24 -2 -272.02 404.436 3
 4 24 2 -1017.55 631.292 5
 4 -24 2 188.214 466.389 3
 4 24 -4 -261.376 1055.52 1
 4 24 4 -256.428 623.776 4
 4 -24 4 778.204 494.262 3
 4 24 4 -42.9737 939.138 1
 -4 24 -4 1282.46 1168.69 1
 4 -24 -4 869.582 494.362 2
 4 -24 4 606.446 529.721 2
 4 -24 -4 428.346 379.038 3
 4 24 4 -96.4925 630.522 5
 4 24 6 -128.851 971.591 1
 -4 24 -6 -414.981 721.126 4
 4 -24 6 -466.359 500.497 3
 4 -24 -6 21.1983 486.615 2
 4 -24 6 8.79643 543.305 2
 4 -24 -6 -107.576 367.636 3
 -4 24 -6 -88.9105 557.748 5
 4 -24 8 10767.8 701.38 2
 -4 24 -8 11756.1 817.036 4
 4 -24 8 11553.7 663.717 3
 -4 24 -8 9827.5 656.396 5
 4 24 10 1080.41 984.085 1
 -4 24 -10 -9.49453 708.223 4
 4 -24 10 -468.722 584.577 2
 -4 24 10 -158.431 978.377 1
 -4 24 -10 -619.699 544.275 5
 4 -24 10 168.994 573.308 3
 -4 24 -12 8654.7 804.257 4
 4 -24 12 7803.45 687.301 2
 4 -24 12 7613.02 688.09 3
 -4 24 -12 6624.01 609.338 5
 -4 -24 12 11739.5 1030.07 3
 4 24 12 13750.5 1167.8 1
 -4 -24 14 -262.708 961.564 3
 4 -24 14 -479.623 605.778 2
 4 24 14 623.224 1024.61 1
 -4 24 -14 -944.904 750.091 4
 -4 -24 16 2536.85 1043.25 3
 -4 24 16 347.574 929.213 1
 4 24 -16 2671.03 761.262 4
 4 24 -16 1916.54 664.114 5
 4 -24 16 2083.69 655.684 2
 4 24 -18 121.787 773.85 4
 4 -24 18 12.0456 779.312 3
 4 24 -18 -430.722 645.133 5
 4 -24 18 -72.5029 634.493 2
 -4 24 20 5160.78 1001.7 1
 -4 -24 20 5948.53 1233.42 3
 4 -24 20 6272.57 867.358 3
 4 24 -20 4615.71 711.51 5
 4 24 20 7129.87 1062.51 1
 4 -24 22 -381.094 819.548 3
 4 24 -22 1583.56 811.002 4
 4 24 22 -861.95 973.634 1
 -4 -24 22 -1041.29 1255.63 3
 -4 24 22 -424.027 1003.87 1
 4 -24 22 23.283 702.233 2
 4 24 -22 406.862 677.805 5
 4 26 0 -40.4563 1019.92 1
 4 -26 0 -10.3716 439.819 3
 4 26 2 185.238 1031.66 1
 4 -26 2 2020.88 566.002 2
 4 -26 -2 2427.72 446.731 3
 4 -26 2 3125.97 505.644 3
 4 26 -2 311.616 1067.67 1
 4 26 4 30.911 991.14 1
 4 -26 4 13.9787 542.83 2
 4 -26 -4 -568.966 404.36 3
 4 -26 4 -147.382 500.842 3
 -4 26 -6 1492.48 769.967 4
 4 26 6 15.4143 999.142 1
 4 -26 6 1111.05 583.958 2
 -4 26 -6 1961.92 614.271 5
 4 -26 6 1072.92 527.887 3
 4 26 8 767.874 1010.92 1
 -4 26 -8 436.561 589.608 5
 -4 26 -8 -349.38 732.839 4
 4 -26 8 -419.148 575.244 2
 4 -26 8 -135.418 538.916 3
 4 26 10 17172.1 1210.21 1
 4 26 -10 13735.9 829.338 4
 4 -26 10 9357.28 720.749 2
 -4 26 -10 9184.93 676.284 5
 4 26 -10 10686.6 753.863 5
 -4 26 -10 13307.7 852.119 4
 -4 26 -12 -474.92 571.996 5
 4 26 -12 -258.158 697.008 4
 -4 26 12 -74.7373 1014.49 1
 -4 26 -12 61.4808 734.835 4
 4 26 -12 -165.874 635.353 5
 4 -26 14 -15.5324 650.985 3
 4 26 -14 77.4912 725.246 4
 -4 26 14 -32.5912 986.327 1
 4 -26 14 256.285 628.785 2
 4 26 -14 627.857 640.33 5
 -4 26 16 -271.693 947.302 1
 4 26 -16 -4.27482 752.967 4
 4 -26 16 -789.224 703.723 3
 4 26 16 -1191.7 1032.37 1
 4 26 -16 -420.293 642.399 5
 4 -26 18 3926.57 807.952 3
 4 26 -18 2280.19 699.346 5
 -4 -26 18 225.625 1115.99 3
 -4 26 18 4130.39 985.773 1
 4 26 -18 143.048 804.936 4
 4 26 18 4193.5 1034.58 1
 4 -26 20 -266.2 836.024 3
 4 26 -20 -446.322 701.753 5
 -4 -26 20 -2115.75 1216.21 3
 4 26 -20 9.37777 803.858 4
 -4 26 20 494.375 951.955 1
 4 26 20 -61.1367 1000.27 1
 4 -26 20 600.992 672.658 2
 4 28 0 196.794 1070.77 1
 4 28 0 999.472 711.6 4
 4 -28 0 2463.52 496.416 3
 -4 28 0 858.24 1105.23 1
 -4 28 -2 -449.321 1162.14 1
 4 28 2 -543.927 680.561 4
 4 28 -2 18.9688 703.139 4
 4 28 2 -260.867 1032.15 1
 -4 28 2 -326.077 1126.99 1
 4 -28 2 -485.321 497.943 3
 4 28 2 -995.751 665.945 5
 4 28 4 -214.324 648.848 5
 -4 28 4 38.2582 1126.12 1
 4 28 4 -3.742 709.322 4
 4 28 4 -247.879 988.199 1
 -4 28 -4 2052.33 1212.8 1
 4 -28 4 1426.78 543.236 3
 -4 28 6 30.0061 1095.46 1
 4 28 6 -24.4336 1002.98 1
 4 28 -6 50.822 672.943 5
 -4 28 -8 5809.28 849.341 4
 4 28 -8 3606.78 700.259 5
 -4 28 -8 3939.32 667.177 5
 4 28 -10 -372.524 701.04 4
 4 28 -10 -682.196 687.853 5
 4 -28 10 -1040.85 604.136 3
 4 28 12 5287.35 1133.56 1
 4 -28 12 4151.11 658.843 3
 4 28 -12 2948.77 704.468 5
 4 28 -14 -76.601 758.654 4
 -4 28 14 -60.7723 943.585 1
 4 28 14 -699.451 1090.14 1
 4 -28 14 491.626 657.683 3
 -4 28 16 79.7813 937.355 1
 4 28 -16 60.2478 752.975 4
 4 28 16 1291.25 1043.24 1
 4 28 -16 -758.901 702.959 5
 4 30 0 135.73 683.544 4
 -4 30 0 56.0249 1150.85 1
 4 30 2 368.415 734.693 4
 -4 30 2 160.08 1125.72 1
 -4 30 -2 79.9021 1143.46 1
 4 30 2 2786.38 689.041 5
 -4 30 4 -96.5436 1145.59 1
 -4 30 -4 116.857 1170.92 1
 4 30 -4 67.7873 647.557 5
 -4 30 6 -39.1494 1101.01 1
 -4 30 -6 164.883 1223.09 1
 4 30 -6 13.5271 653.886 5
 4 -30 6 1028.08 585.511 3
 4 30 6 -1317.45 1056.72 1
 4 30 8 -1195.05 1089.56 1
 -4 30 -8 -727.188 823.654 4
 -4 30 -8 89.9102 1257.46 1
 -4 30 8 37.4116 1033.07 1
 -4 30 -8 -448.081 642.459 5
 4 -30 8 371.52 572.295 3
 5 -1 1 20643 310.639 5
 5 1 1 21072.8 339.525 1
 5 -1 -1 19938.4 357.025 5
 5 1 -1 18618.6 258.043 2
 5 -1 -1 20594.5 303.46 2
 5 -1 1 20499.4 295.087 2
 5 1 -1 20807.3 370.738 3
 5 -1 -1 21030.9 374.329 3
 5 1 1 20279.1 350.445 3
 5 -1 1 19842.9 359.711 3
 5 1 -1 19846.4 363.979 5
 5 1 1 19576.3 322.766 5
 5 1 -3 47160.5 677.291 5
 5 1 3 45811.4 647.322 1
 5 1 -3 45248.6 577.189 2
 5 -1 -3 45806.8 599.16 2
 5 -1 3 49103.2 574.855 2
 5 1 -3 47316.8 671.488 3
 5 -1 -3 46840 665.008 3
 5 1 3 44818.6 614.331 3
 5 -1 3 44539.5 634.554 3
 5 1 3 49083.2 568.519 5
 5 -1 -3 46194.6 671.049 5
 5 -1 -5 11458.3 370.318 5
 5 1 5 11172.8 342.347 1
 5 -1 5 11822.5 244.961 4
 5 1 -5 11204 262.139 2
 5 -1 -5 11230.7 273.778 2
 -5 1 5 11463.5 376.85 1
 5 1 -5 10989.8 324.29 3
 5 -1 -5 10689.3 323.587 3
 5 -1 5 11599.6 335.026 1
 5 1 -5 11216.2 358.855 5
 5 1 5 10865.4 256.262 3
 5 -1 5 11340.6 290.69 3
 5 1 5 10493.4 200.555 5
 5 -1 7 93767 1171.33 1
 5 1 7 86467.5 1142.55 1
 -5 1 7 91556.5 1113.65 1
 5 1 -7 85115.6 1062.55 2
 5 1 7 83665.6 975.994 4
 5 1 -7 87800.8 1165.09 5
 5 -1 -7 83605.1 1063.48 2
 5 1 -7 89051.7 1146.53 3
 5 -1 -7 81686.7 1117.78 3
 -5 -1 7 84912.4 1018.42 1
 5 1 7 85792 1057.36 3
 5 -1 7 85559.8 1094.8 3
 5 -1 -7 89979.9 1177.31 5
 5 -1 9 1484.97 266.59 3
 -5 1 -9 1068.11 133.315 5
 5 1 -9 1257.54 330.177 5
 -5 -1 9 1065.42 246.876 1
 5 -1 -9 1139.4 332.721 5
 5 -1 9 1352.1 308.801 1
 5 1 9 879.599 313.091 1
 -5 1 9 1442.65 319.567 1
 5 1 9 1386.04 221.523 3
 -5 -1 11 8059.64 374.528 1
 5 1 11 9770.24 386.59 3
 -5 1 -11 9269.08 277.89 5
 -5 1 11 9189.75 426.401 1
 5 -1 11 9056.83 414.767 3
 -5 1 -13 27457 506.729 5
 5 1 -13 26324.6 688.522 5
 5 -1 13 25478.1 672.949 1
 -5 -1 -13 27093.9 545.969 5
 -5 1 -13 22614.7 458.027 4
 5 -1 -13 28062.9 603.753 4
 -5 -1 13 29198.4 620.6 1
 5 -1 13 26378.6 670.498 3
 -5 1 13 26305.2 646.6 1
 5 1 13 23602.5 683.811 1
 5 1 13 27384.9 639.754 3
 5 -1 -13 27023.2 697.848 5
 -5 1 -15 93912 1252.18 5
 -5 -1 -15 94338.6 1289.89 5
 5 1 15 89844.8 1433.96 1
 5 1 -15 93503.5 1329.88 4
 -5 -1 15 95136.5 1328.92 1
 -5 1 15 92892.6 1383.86 1
 5 1 15 98036 1425.81 3
 5 -1 -15 93563.4 1436.18 5
 5 1 -15 91193.2 1422.73 5
 5 -1 -15 93752 1311.6 4
 5 -1 15 91383.7 1415.95 1
 5 1 -17 75176.5 1310.43 5
 -5 1 17 75919 1286.77 1
 -5 1 -17 73131.3 1153.7 5
 5 -1 17 74427 1311.91 1
 -5 -1 17 72758.5 1194.99 1
 5 -1 -17 75467.2 1191.65 4
 5 1 -17 74771.8 1205.04 4
 5 -1 -17 77682.8 1348.01 5
 5 -1 19 -421.966 631.461 3
 -5 1 -19 712.153 433.521 5
 -5 -1 -19 426.625 480.614 5
 5 -1 19 551.094 598.358 1
 5 1 -19 116.481 533.895 4
 5 -1 -19 362.438 535.095 4
 5 1 19 1148.96 618.168 1
 5 -1 21 12348.1 794.594 1
 5 1 21 13133.2 783.052 1
 -5 -1 21 12873.8 665.397 1
 5 1 -21 12837.5 685.583 4
 -5 1 21 14725 751.985 1
 5 1 21 12794.6 800.183 3
 5 -1 -21 14143.2 682.431 4
 5 -1 21 12891.4 831.602 3
 5 1 23 11627.3 825.85 1
 -5 -1 23 11629.9 702.457 1
 5 1 23 12120.8 862.001 3
 5 1 -23 12525.1 732.484 4
 5 -1 -23 11672.8 718.792 4
 -5 1 23 11941.8 779.241 1
 5 -1 23 11874 908.404 3
 5 1 -25 11882.6 758.685 4
 5 -1 -25 10684.2 858.387 5
 -5 -1 25 11017.7 736.431 1
 5 -1 -25 11456.1 750.186 4
 -5 1 25 11320.8 796.693 1
 5 1 -25 9993.95 841.728 5
 5 -1 25 10640.2 952.001 3
 5 1 25 9809.93 877.251 3
 5 1 -27 4830.02 795.429 5
 5 -1 -27 5417.78 818.121 5
 5 -1 -27 5217.35 718.328 4
 5 1 -27 6311.8 759.55 4
 -5 1 27 4298.92 765.952 1
 5 -1 27 3371.8 948.36 3
 5 -1 29 -438.976 974.352 3
 5 1 -29 136.013 753.028 5
 5 -1 -29 -380.392 780.719 5
 5 1 -29 -9.39556 749.684 4
 5 -1 -29 60.7523 681.447 4
 5 -1 -31 1935.21 764.296 4
 5 1 -31 1414.97 776.553 4
 5 1 33 1075.8 862.49 1
 5 1 -33 -476.71 833.317 5
 5 -1 -33 1853.84 839.045 5
 5 -1 33 1390.14 835.04 1
 5 -1 -33 2046.56 806.065 4
 5 1 -35 2115.42 839.183 5
 5 -1 -35 3407.44 844.274 5
 5 -1 35 3454.16 861.881 1
 5 1 35 3096.08 886.594 1
 5 3 1 7890.57 214.963 1
 5 -3 -1 7901.56 218.44 2
 5 -3 1 7532.26 217.783 2
 5 -3 -1 7502.47 254.304 5
 5 3 -1 7598.9 160.34 1
 5 3 -1 8005.7 240.556 3
 5 3 1 7587 215.491 3
 5 -3 -1 8391.37 260.236 3
 5 -3 1 7911.8 251.848 3
 5 3 -1 7898.78 258.75 5
 5 3 1 7856.49 235.641 5
 5 -3 1 7525.98 209.797 5
 5 -3 -3 29345.7 503.851 5
 5 3 3 29316.5 475.133 1
 5 3 -3 28506.5 391.222 2
 5 -3 3 30567.2 447.43 2
 5 3 -3 30490.5 497.777 3
 5 -3 -3 28422.7 481.444 3
 5 3 3 27685.2 412.87 3
 5 3 -3 28705.6 503.875 5
 5 -3 -3 30167.1 446.497 2
 5 -3 3 27948.4 480.875 3
 5 3 3 29431.6 433.003 5
 5 3 -5 85952.4 1044.84 2
 5 -3 -5 89577.2 1077.48 2
 5 3 5 91201.6 1136.09 1
 5 -3 -5 88466.2 1159.94 5
 5 -3 5 90782.6 1073.81 2
 5 3 -5 88624 1135.15 3
 -5 3 5 88793.3 1207.71 1
 5 3 5 85083.3 1023.22 3
 5 3 5 88457.8 1040.9 5
 5 -3 5 86966.6 1119.43 3
 5 3 -5 89766.1 1159.32 5
 5 3 -7 3911.47 325.094 5
 5 -3 -7 4190.74 339.507 5
 5 -3 -7 4527.32 240.494 2
 5 3 7 4238.37 324.424 1
 5 3 7 3472.75 113.697 4
 5 3 -7 4246.66 273.153 4
 -5 3 7 4260.92 374.395 1
 5 3 7 3870.93 174.854 3
 5 -3 7 4186.32 278.517 3
 5 3 -9 9232.91 428.555 5
 5 -3 9 9455.43 403.941 1
 5 -3 -9 10310 448.737 5
 -5 -3 9 9218.53 218.783 1
 -5 3 9 10239.4 447.62 1
 5 3 9 9722.34 437.381 1
 -5 3 -9 10154.8 293.99 4
 5 3 9 10237 238.755 4
 5 3 9 9333.13 259.535 3
 5 -3 9 10354.4 394.215 3
 5 -3 11 4943.23 411.658 3
 5 3 11 4600.94 287.211 3
 -5 3 -11 4244.09 279.582 4
 -5 3 11 4879.07 467.175 1
 -5 3 -11 4277.93 196.128 5
 5 3 -13 104680 1477.15 5
 5 -3 -13 110143 1521.95 5
 -5 -3 13 102215 1292.78 1
 5 -3 -13 100350 1355.58 2
 -5 3 -13 93542.5 1291.9 4
 -5 3 -13 105569 1255.66 5
 5 3 13 99534.6 1508.04 1
 5 -3 -13 102920 1406.73 3
 5 -3 13 111354 1500.79 1
 -5 3 13 107697 1489.93 1
 5 3 13 104781 1387.42 3
 5 -3 15 122743 1695.25 1
 5 -3 -15 123627 1728.38 5
 -5 -3 15 116808 1507.26 1
 5 3 15 113571 1728.34 1
 5 3 -15 117067 1596.35 4
 5 3 -15 114278 1671.06 5
 5 -3 -15 119475 1561.65 4
 -5 3 -15 120015 1476.69 5
 5 -3 15 123296 1769.22 3
 -5 3 15 117894 1695.49 1
 5 3 15 118856 1623 3
 5 3 -17 18200.1 704.647 5
 5 -3 -17 19721 757.068 5
 5 -3 17 18551 710.541 1
 -5 3 -17 18222.8 519.073 5
 5 3 -17 18939.2 663.599 4
 5 -3 -17 19535.2 626.165 4
 5 -3 17 20704.7 803.169 3
 -5 -3 17 17580.3 536.179 1
 5 -3 19 -452.782 691.343 3
 -5 3 -19 -14.9272 398.248 5
 -5 3 19 290.645 599.828 1
 5 3 -19 281.404 555.412 4
 5 -3 19 -100.889 582.027 1
 5 -3 -19 545.494 506.891 4
 5 3 19 1099.53 644.574 1
 -5 -3 -21 6356.09 611.262 5
 -5 -3 21 6978.99 525.654 1
 5 3 21 6665.61 737.799 1
 5 3 -21 7717.28 642.905 4
 -5 3 21 8309.38 743.419 1
 5 -3 21 6609.12 834.703 3
 5 3 -23 26044 931.16 5
 -5 -3 -23 26298.6 843.756 5
 5 3 -23 26153.8 860.201 4
 -5 3 23 26463.6 994.258 1
 5 3 23 25787 985.813 1
 -5 -3 23 24856.3 761.681 1
 5 -3 -23 24836.3 828.102 4
 5 -3 23 26992.1 1113.11 3
 5 -3 25 14565.2 1053.53 3
 5 3 -25 14387.4 859.415 5
 5 3 25 14405.3 918.533 1
 5 3 -25 16877.6 874.927 4
 5 -3 -25 16242.3 779.476 4
 -5 3 25 17302.8 967.299 1
 5 -3 27 534.312 965.826 3
 5 3 -27 3384.2 769.609 5
 5 -3 -27 2807.19 837.954 5
 5 3 -27 2902.83 756.909 4
 5 -3 -27 3122 676.785 4
 5 -3 27 4433.32 824.749 1
 -5 3 27 2816.79 805.561 1
 5 3 -29 20.6938 748.466 5
 5 -3 -29 -712.472 820.759 5
 5 -3 29 -1452.22 841.508 1
 5 3 -29 -504.575 779.125 4
 5 -3 -29 123.61 688.93 4
 -5 3 29 161.594 768.802 1
 5 3 -31 1196.59 831.437 4
 5 -3 -31 1355.55 713.522 4
 5 -3 31 -294.834 1002.51 3
 5 3 -33 6024.06 863.837 5
 5 -3 -33 18068.7 1014.02 5
 5 -3 33 8533.05 933.79 1
 5 3 33 7879.34 930.048 1
 5 -3 -33 15547 893.895 4
 5 3 -35 3993.94 851.987 5
 5 -3 35 4165.19 898.785 1
 5 3 -35 4419.77 877.832 4
 5 3 35 5067.69 912.885 1
 5 -3 -35 5545.32 898.884 5
 5 5 -1 19.7251 70.3678 2
 5 5 -1 227.422 177.788 3
 5 5 1 3.54617 185.706 5
 5 5 1 135.258 149.884 3
 5 -5 -1 -27.2999 171.384 2
 5 -5 1 -83.6648 188.991 3
 5 -5 1 79.5779 176.321 2
 5 -5 -1 -127.864 187.351 3
 5 5 -1 60.9678 58.3788 2
 5 5 -1 -18.3842 134.193 1
 5 5 1 15.5444 191.033 1
 5 5 -1 69.7455 205.511 5
 5 5 -3 106389 1212.32 4
 5 5 3 107062 1312.85 1
 5 -5 3 104651 1281.98 2
 5 5 3 104281 1212.67 3
 5 -5 3 102764 1323.6 3
 5 -5 -3 107151 1277.3 2
 5 5 3 106235 1278.21 5
 5 5 -3 106850 1331.23 5
 5 5 -5 77354 933.057 4
 5 5 5 79474.6 1052.2 1
 5 -5 5 75623.9 968.58 2
 5 5 5 72769.9 859.11 3
 -5 5 5 72802.6 1123.58 1
 5 -5 5 71677.8 1006.06 3
 5 5 5 73341.9 939.184 5
 5 5 -5 78018.1 1038.13 5
 5 -5 -7 31225.8 630.989 5
 -5 5 -7 33295.8 535.923 4
 5 5 7 26253.4 363.799 4
 5 5 -7 30417.5 523.098 4
 5 5 7 33087.8 645.831 1
 -5 -5 7 34718.1 488.487 2
 5 -5 7 30599.3 541.958 2
 -5 5 7 32690 716.716 1
 -5 5 -7 26361.7 366.693 5
 5 5 7 29113.5 387.411 3
 5 -5 7 30231.2 580.688 3
 5 5 -7 30678.3 602.676 5
 5 -5 -9 103.325 373.765 5
 -5 5 -9 247.657 272.874 4
 5 5 9 307.749 170.307 4
 -5 5 9 226.517 411.561 1
 5 5 9 257.842 385.094 1
 5 5 9 254.038 139.92 3
 -5 5 -9 159.253 117.351 5
 -5 -5 9 379.536 209.9 2
 -5 -5 11 30804.4 466.679 1
 -5 5 11 30432 755.068 1
 -5 5 -11 28923.6 572.396 4
 5 -5 -11 31497.2 582.105 2
 5 5 -11 32648.3 646.927 4
 5 5 -11 32446.6 710.568 5
 5 -5 -11 30315.6 597.972 3
 5 5 11 31062.3 476.735 3
 -5 5 -11 28354 442.027 5
 5 5 -13 109532 1530.15 5
 -5 -5 13 104899 1285.84 1
 5 -5 13 104839 1497.13 1
 5 -5 -13 111157 1588.7 5
 5 -5 -13 102724 1395.05 2
 5 5 13 104935 1579.06 1
 5 -5 -13 104145 1420.42 3
 -5 5 13 108192 1607.09 1
 5 5 13 109792 1340.09 3
 5 -5 13 108701 1585.38 3
 -5 5 -13 101669 1268.06 5
 5 5 -15 47234.4 964.991 5
 -5 -5 15 46846.3 736.447 1
 5 -5 -15 50061.3 1028.04 5
 5 -5 -15 44065 800.346 2
 5 5 15 47668.6 1024.44 1
 5 -5 -15 45082 842.713 3
 -5 5 -15 46016.2 716.183 5
 5 -5 15 44502.3 915.901 1
 5 5 15 49539.2 822.379 3
 5 -5 15 49364.4 1052.53 3
 -5 -5 17 15499 466.376 1
 5 -5 -17 18453.2 772.785 5
 5 5 17 14228.7 744.257 1
 5 -5 -17 18102.3 600.178 4
 5 5 -17 17280.2 653.931 4
 5 -5 17 15376.8 682.155 1
 -5 5 17 16385.5 750.976 1
 5 -5 17 17102.5 789.086 3
 5 5 17 17032.8 586.883 3
 -5 5 -17 15402.2 470.197 5
 5 -5 19 -844.496 770.691 3
 5 -5 -19 618.158 717.526 5
 -5 5 19 1526.38 680.831 1
 -5 -5 19 732.538 359.505 1
 5 5 -19 1303.58 594.375 4
 5 -5 -19 536.833 547.572 4
 5 5 19 704.848 646.791 1
 5 -5 -21 8961.39 836.815 5
 5 5 21 9138.47 801.108 1
 5 5 -21 10329 730.529 4
 -5 5 21 10031.4 811.483 1
 5 -5 21 9094.02 885.634 3
 5 5 -23 21635 906.388 5
 -5 -5 -23 21288.5 828.303 5
 5 5 23 19632.7 1003.15 1
 -5 5 23 20170.1 969.802 1
 5 -5 -23 20069.3 752.885 4
 5 -5 23 19794.5 1061.91 3
 5 5 -25 19842.5 924.9 5
 -5 -5 -25 19759.7 880.369 5
 5 -5 25 17065.6 1106.9 3
 5 -5 25 19606.8 931.232 1
 5 5 25 16867.6 1001.77 1
 5 -5 -25 18479.9 780.53 4
 -5 5 25 20272.4 1014.71 1
 5 -5 27 374.449 996.789 3
 5 5 -27 2840.9 768.724 5
 5 -5 -27 1479.36 791.642 5
 5 -5 27 -165.478 811.407 1
 5 5 -27 4.87469 853.775 4
 5 -5 -27 2040.59 662.914 4
 5 5 27 2582.71 861.19 1
 -5 5 27 2619.11 853.214 1
 5 -5 29 -1056.05 1034.97 3
 5 -5 -29 -1038.94 824.808 5
 5 5 -29 -732.83 800.147 4
 5 -5 -29 -711.107 684.535 4
 5 5 -29 115.607 748.069 5
 -5 5 29 347.134 875.076 1
 5 -5 -31 6059.51 756.433 4
 -5 5 31 6808.7 958.397 1
 5 -5 33 11110.3 926.485 1
 5 -5 -33 20479.9 1094.62 5
 5 -5 -33 20153.5 934.606 4
 5 5 -33 8268.51 898.583 5
 5 -5 -35 5875.8 897.333 5
 5 5 -35 4687.3 868.971 5
 5 5 -35 6194.12 945.765 4
 5 5 35 4808.84 923.23 1
 5 -5 35 5403.04 895.292 1
 5 7 1 3438.78 127.026 4
 5 7 1 3023.22 93.2235 2
 5 -7 1 3941.44 244.701 2
 5 7 -1 3727.2 123.015 2
 5 7 -1 4000.75 185.469 4
 5 7 1 4203.21 269.397 1
 5 7 -1 4407.84 286.656 5
 5 7 -1 4405.5 245.893 1
 5 7 1 4697.82 272.903 5
 5 7 -3 21190.1 384.352 1
 -5 7 3 22702.7 719.606 1
 5 7 -3 22541.3 394.811 4
 5 -7 3 24648.3 469.138 2
 5 7 3 23531.9 495.641 1
 5 -7 -3 25402.5 455.574 3
 5 7 -3 23089.2 493.117 5
 5 -7 3 24170.7 499.875 3
 5 7 3 24626.2 467.367 5
 5 7 5 64699.1 749.169 4
 5 7 -5 75390.3 885.565 4
 5 7 -5 63518.8 831.39 1
 5 7 5 75818.6 925.718 5
 5 7 5 67601.6 761.214 3
 5 7 5 79634.7 1017.78 1
 -5 7 5 80462.4 1215.54 1
 5 7 -5 78769.7 995.717 5
 5 7 7 13108.6 237.565 4
 5 7 7 14006.8 268.059 4
 -5 -7 7 15986.9 319.164 2
 5 7 7 15046.8 498.127 1
 -5 7 7 14500.8 655.267 1
 -5 7 -7 15126.3 288.291 5
 5 7 7 15596.1 393.014 5
 -5 7 -7 16433.6 435.073 4
 -5 7 -9 10550.8 421.508 4
 5 -7 -9 10660.9 376.589 2
 -5 7 9 9465.17 575.414 1
 -5 -7 9 10174.1 322.443 2
 5 -7 9 9925.63 408.553 2
 -5 7 -9 9620.39 253.86 5
 5 7 9 9193.74 502.429 1
 5 7 9 9037.44 238.297 4
 5 7 -9 10704 447.765 4
 5 -7 9 10508.8 486.219 3
 5 7 -9 9285.92 459.963 5
 5 7 -11 7380.1 494.687 4
 -5 -7 11 7057.72 350.533 2
 5 -7 11 7348.39 430.628 2
 5 -7 -11 8451.24 366.784 3
 5 7 11 5583.43 159.237 3
 5 -7 11 8622.56 523.696 3
 -5 7 -11 7730.46 259.256 5
 5 7 -11 6658.64 477.032 5
 5 -7 -13 66226.5 1135.41 5
 5 -7 -13 57598.4 919.893 2
 5 7 13 63435 1145.47 1
 -5 -7 13 53505.1 905.253 2
 5 -7 13 57693 975.15 2
 5 -7 -13 60110.9 920.674 3
 5 -7 13 66014.8 1166.78 3
 -5 7 -13 57775.9 802.33 5
 5 7 -13 60819.2 1058.93 5
 5 -7 -15 66078 1218.64 5
 5 -7 -15 62291.9 995.967 2
 5 -7 -15 66870.9 1040.65 3
 5 7 15 63514 1238.81 1
 5 -7 15 66464.4 1251.68 3
 -5 7 15 68618.4 1269.9 1
 -5 -7 17 7213.35 370.502 1
 5 -7 -17 11094.2 767.028 5
 5 -7 -17 9727.31 473.124 2
 5 7 -17 10262.4 646.784 4
 5 7 17 8373.56 741.588 1
 -5 7 17 8495.33 742.105 1
 5 -7 -17 8997.78 484.359 3
 -5 7 -17 7727.4 395.273 5
 5 -7 19 -48.6838 702.462 3
 5 -7 -19 2358.59 764.909 5
 5 7 -19 765.615 634.491 4
 -5 7 19 264.057 750.705 1
 5 -7 -19 1233.18 550.637 4
 5 7 19 545.494 704.189 1
 5 7 -21 1886.08 653.211 5
 5 -7 21 820.808 792.402 3
 5 -7 -21 3354.4 798.641 5
 -5 7 21 2111.18 788.077 1
 5 7 -21 3441.12 750.848 4
 5 -7 -21 738.121 582.32 4
 5 7 21 1912.39 765.388 1
 5 -7 23 23375.2 883.173 1
 5 -7 -23 21507.5 759.84 4
 5 7 23 20091.9 1008.27 1
 -5 7 23 21256.6 1023.92 1
 5 -7 23 22516.1 1115.98 3
 5 7 -23 22685.7 916.093 5
 5 7 -25 9972.09 813.752 5
 -5 -7 -25 9794.26 781.326 5
 5 7 25 8401.78 913.375 1
 5 -7 -25 10219.5 702.285 4
 -5 7 25 8865.17 929.373 1
 5 -7 25 8812.71 788.101 1
 5 -7 25 7430.03 1029.51 3
 5 7 -27 4104.57 774.22 5
 -5 7 27 3381.06 887.307 1
 5 -7 27 2924.83 1015.84 3
 5 -7 27 1201.32 777.152 1
 5 -7 -27 4026.66 676.731 4
 5 7 -27 4.55172 791.342 4
 5 7 27 3375.26 895.114 1
 -5 7 29 142.855 881.996 1
 5 -7 29 -776.506 1058.26 3
 5 7 -29 -5.0736 822.46 4
 5 -7 -29 -161.047 676.396 4
 5 -7 31 5592.74 824.128 1
 5 7 31 4710.52 928.899 1
 5 -7 -31 4641.94 738.103 4
 -5 7 31 4623.44 1017.74 1
 5 -7 -31 4829.61 879.907 5
 5 7 -33 8744.43 939.495 4
 5 7 -33 6947.99 859.91 5
 5 -7 33 10198.1 883.258 1
 5 7 -35 4290.48 933.087 4
 5 7 -35 4030.09 853.56 5
 5 -7 -35 4453.83 924.128 5
 5 9 1 5476.76 245.873 4
 5 9 -1 5773.2 271.951 4
 5 9 1 4939.11 160.194 2
 5 9 -1 5889.39 337.837 5
 5 9 -1 6018.16 356.825 1
 5 9 1 5513.32 330.594 5
 5 9 1 6369.75 381.135 1
 5 9 3 30523.2 450.369 4
 5 9 -3 31371.5 536.168 4
 5 9 -3 31010.3 597.651 1
 5 9 3 31741.8 587.895 5
 5 9 3 32819.7 648.774 1
 5 9 5 16402.3 320.191 4
 5 9 5 16159.6 282.385 2
 5 9 -5 16533.7 494.748 1
 5 9 5 15968.1 434.787 5
 5 9 7 75902.4 969.428 4
 -5 9 -7 84483.5 1163.43 4
 5 9 7 74080.8 939.043 2
 5 -9 -7 85065.6 1102.16 2
 5 9 -7 86321.5 1107.71 4
 -5 -9 7 79333.5 1023.53 2
 5 9 -7 83842.6 1172.38 5
 5 -9 -7 84433 1074.92 3
 5 9 7 77203.5 1098.13 5
 5 9 7 79062 1216.01 1
 -5 9 -7 78375.6 1009.41 5
 5 -9 7 82834 1192.34 3
 5 9 -7 79950.5 1162.47 1
 5 -9 -9 8689.94 382.659 2
 5 9 -9 8826.41 503.689 5
 5 9 -9 10015.5 506.482 4
 -5 -9 9 9097.43 346.133 2
 5 -9 9 7924.69 490.515 3
 -5 9 -9 7785.07 300.145 5
 5 -9 -9 8276.78 341.738 3
 5 9 11 4920.18 567.479 1
 -5 9 -11 5423.65 435.535 4
 5 -9 -11 5039.49 361.347 2
 5 9 -11 6850.61 530.657 4
 -5 9 11 5528.74 606.158 1
 -5 -9 11 5540.74 343.239 2
 5 9 -11 5107.8 508.116 5
 5 -9 -11 5436.42 339.65 3
 5 -9 11 5491.79 530.488 3
 -5 9 -11 4751.03 275.821 5
 -5 9 13 43451.3 1010.62 1
 -5 9 -13 41255.6 814.736 4
 5 -9 -13 42897.4 760.328 2
 5 9 -13 44439.9 867.974 4
 5 -9 13 42986.8 982.163 3
 -5 -9 13 39606 754.879 2
 5 9 13 43104.2 1000.25 1
 5 -9 -13 42602.9 741.272 3
 -5 9 -13 38694.7 645.565 5
 5 9 -13 40212.9 877.327 5
 -5 9 15 39397 1029.92 1
 5 -9 -15 37691.6 741.549 2
 5 9 15 39949.2 1005.51 1
 5 -9 -15 37993.5 726.282 3
 5 -9 15 40045.3 1001.92 3
 5 9 -17 14942.3 711.973 4
 5 -9 -17 16671.2 822.133 5
 5 9 17 13929.1 809.868 1
 5 -9 -17 15504.7 551.27 3
 5 -9 -17 15384.4 554.662 2
 5 9 -19 423.131 593.131 5
 5 -9 19 -71.5899 742.833 3
 5 -9 -19 1731.15 766.204 5
 5 -9 19 101.417 547.612 2
 5 9 -19 282.856 642.737 4
 5 -9 -19 1979.42 432.877 2
 5 -9 -19 1625.76 439.206 3
 -5 9 19 -1068.57 834.748 1
 5 9 19 619.916 740.832 1
 5 9 -21 4990.23 681.97 5
 5 -9 21 3873.54 842.99 3
 5 -9 -21 5801.58 854.405 5
 5 9 -21 2988.77 754.697 4
 5 -9 -21 4968.37 584.554 4
 5 -9 21 4176.73 621.646 2
 -5 9 21 4113.31 827.139 1
 5 9 21 4688.7 865.211 1
 5 -9 23 4775.24 940.032 3
 5 -9 -23 6886.05 877.209 5
 5 -9 -23 6461.06 630.264 4
 5 9 23 5296.07 907.75 1
 5 -9 23 5226.07 672.947 2
 -5 9 23 5807.8 873.438 1
 5 9 -23 7382.67 762.161 5
 5 9 -25 10121.9 820.953 5
 5 -9 -25 11693.6 692.146 4
 5 9 25 12169.2 980.697 1
 -5 9 25 10630.2 965.861 1
 5 -9 25 9702.8 1068.98 3
 5 9 -27 6046.77 790.028 5
 5 -9 27 5823.04 1084.28 3
 5 9 27 7345.94 943.538 1
 5 -9 -27 7770.76 703.429 4
 -5 9 29 -941.693 927.112 1
 5 9 -29 -55.1299 842.379 4
 5 -9 -29 430.058 659.296 4
 -5 9 31 3186.19 988.15 1
 5 -9 -31 3266.59 887.031 5
 5 9 31 2972.77 944.545 1
 5 9 -31 3102.18 785.236 5
 5 -9 33 18.861 1146.49 3
 5 -9 -33 3068.69 884.997 5
 5 9 -33 2538.07 882.584 4
 5 9 33 2450.81 967.544 1
 5 9 -33 722.601 814.922 5
 5 -11 -1 6675.3 365.349 2
 5 -11 1 6971.87 367.704 2
 5 -11 -1 7187.55 329.463 3
 5 -11 1 6936.22 353.099 3
 5 11 -1 6634.04 398.528 5
 5 11 1 6411.78 468.121 1
 5 11 -1 6178.89 453.869 1
 5 -11 -3 39854.8 689.343 2
 5 -11 3 36812 695.148 2
 5 11 -3 35986.9 776.201 1
 5 -11 -3 38996.3 642.311 3
 -5 11 3 34561.8 1036.62 1
 5 -11 3 38359.2 709.695 3
 5 11 -3 38162.6 721.358 5
 5 11 3 38855.1 816.869 1
 5 11 -5 110776 1358.18 4
 5 -11 -5 106509 1377.41 2
 5 -11 5 100072 1387.73 2
 5 11 -5 98314.4 1465.41 1
 -5 11 -5 103047 1332.07 5
 5 -11 -5 105716 1332.15 3
 -5 11 5 93604.5 1640.97 1
 -5 11 -5 107682 1478.72 4
 5 11 5 100591 1483.62 1
 5 11 -5 103721 1433.73 5
 -5 11 -7 31171.5 710.677 4
 5 11 -7 33513.3 675.91 4
 5 -11 -7 32619 628.578 2
 5 -11 7 30710.7 677.731 2
 -5 11 -7 29342.7 566.3 5
 -5 11 7 32222.1 948.301 1
 5 -11 -7 31331.5 576.661 3
 5 11 -7 29391.2 788.176 1
 5 11 -7 30452.8 700.315 5
 5 -11 -9 2022.61 338.23 2
 -5 11 -9 2216.68 452.892 4
 5 11 9 2646.73 556.483 1
 5 -11 -9 1845.2 281.725 3
 5 -11 9 1930.6 398.781 2
 -5 11 -9 1635.04 288.919 5
 5 11 -9 3044.97 474.785 5
 -5 11 9 1796.35 657.699 1
 -5 11 -11 12601.1 559.974 4
 5 -11 -11 13101.9 472.394 2
 5 11 -11 14471 602.938 4
 -5 11 11 12979.5 753.475 1
 5 -11 11 13427.9 559.538 2
 5 -11 11 14202 664.341 3
 -5 11 -11 11746.7 386.138 5
 5 -11 -11 12241 414.826 3
 5 11 -11 12919.2 570.912 5
 5 -11 -13 9276.31 445.115 2
 -5 11 13 9435.72 721.653 1
 5 11 -13 9411.57 611.926 4
 -5 11 -13 8232.03 381.807 5
 5 -11 -13 9656.05 417.479 3
 5 11 13 10891.3 730.031 1
 5 -11 13 11903.9 693.994 3
 -5 11 15 10778.3 791.988 1
 5 -11 -15 8231.79 465.856 2
 5 11 15 10286.2 754.288 1
 5 -11 -15 8764.28 436.023 3
 5 -11 -17 12651 527.866 2
 5 11 -17 13191.9 764.42 4
 5 11 17 14060.8 832.146 1
 5 -11 -17 11981.3 492.822 3
 5 -11 17 12492.2 835.745 3
 -5 11 17 13119.4 869.933 1
 5 11 19 235.993 771.371 1
 5 -11 19 157.354 772.423 3
 5 -11 19 518.933 584.372 2
 5 -11 -19 294.093 429.743 2
 5 -11 -19 282.503 414.488 3
 5 11 -19 80.3749 616.234 5
 -5 11 19 -883.452 810.705 1
 5 11 -19 -314.759 710.554 4
 5 11 21 2877.47 830.915 1
 5 11 -21 2870.13 691.004 5
 5 -11 -21 3616.26 813.909 5
 -5 11 21 2782.77 817.7 1
 5 -11 21 2868.45 640.617 2
 5 -11 -23 6856.35 877.633 5
 5 -11 -23 6262.9 630.894 4
 5 -11 23 5239.72 690.742 2
 -5 11 23 5876.34 879.519 1
 5 -11 23 5839.17 944.952 3
 5 11 23 5249.14 921.709 1
 5 11 -23 6932.84 765.71 5
 5 -11 -25 15300.4 734.993 4
 5 11 25 15567.3 1069.39 1
 -5 11 25 14909.9 1021.08 1
 5 -11 25 14576.8 1102.11 3
 5 11 -25 14896.9 855.144 5
 5 -11 -27 11156.1 724.106 4
 -5 11 27 10770.1 1020.32 1
 5 -11 27 10476.1 1124.88 3
 -5 11 29 -219.107 929.056 1
 5 11 29 -68.4942 905.17 1
 5 -11 -29 211.515 666.676 4
 5 11 -31 1501.47 779.793 5
 5 -11 -31 3115.72 926.661 5
 5 11 -31 2408.4 893.82 4
 5 11 31 2399.28 951.076 1
 5 -11 31 3323.04 748.305 2
 -5 11 33 3924.23 1013.67 1
 5 11 -33 2714.03 798.29 5
 5 -11 -33 3969.59 919.867 5
 5 11 -33 3669.01 928.755 4
 5 -11 33 9338.18 850.566 2
 5 11 33 3895.38 966.201 1
 5 -11 33 8920.45 1217.38 3
 -5 -13 -1 8790.09 421.532 3
 5 13 -1 10333.3 438.841 4
 5 13 1 6747.08 564.149 1
 5 13 -1 8919.11 617.632 1
 5 -13 -1 7263.75 403.593 2
 5 -13 1 7591.97 416.858 2
 5 13 1 8245.66 391.496 4
 5 -13 -1 7731.29 369.642 3
 5 -13 1 7972.58 390.108 3
 5 13 1 8247.92 466.831 5
 5 13 -1 9224.55 492.443 5
 5 13 3 67437.5 1207.52 1
 5 13 3 69247.7 962.729 4
 5 13 -3 76031.1 1027.88 4
 5 -13 -3 70058.1 1057.5 2
 5 -13 3 66513.2 1065.62 2
 5 13 -3 75694.8 1290.03 1
 5 13 -3 72711.7 1132.08 5
 5 -13 -3 69575.4 997.203 3
 5 -13 3 68113.1 1061.61 3
 5 13 3 71072.2 1096.31 5
 -5 13 3 64270.7 1423.7 1
 -5 13 -5 51090.5 979.518 4
 5 13 5 48662.2 755.595 4
 5 13 -5 52550.7 848.491 4
 5 -13 -5 52609.9 854.773 2
 5 -13 5 49235.8 875.462 2
 -5 13 -5 46649.3 819.73 5
 5 13 -5 46661.6 1044.41 1
 5 13 -5 48012.8 902.129 5
 5 -13 -5 50133.2 779.819 3
 -5 13 5 47254 1166.79 1
 5 -13 5 47863.9 872.115 3
 5 13 5 50057.6 870.905 5
 5 13 7 15433.7 457.093 4
 -5 13 -7 15045.5 598.732 4
 5 13 -7 16460.6 569.44 4
 5 13 7 16828.3 705.406 1
 5 -13 -7 16244.9 498.831 2
 5 -13 7 14233.4 542.376 2
 -5 13 7 16103.4 858.852 1
 5 -13 -7 15945.6 430.13 3
 5 13 -7 14010.8 595.924 5
 5 13 7 16297.1 546.159 5
 5 -13 7 15300.3 566.017 3
 5 13 -7 12465.4 716.399 1
 -5 13 -7 13656.4 454.885 5
 -5 13 9 469.339 733.578 1
 -5 13 -9 1490.76 489.029 4
 5 13 -9 1398.43 491.092 4
 5 13 -9 976.293 451.934 5
 5 13 9 2256.83 611.548 1
 5 -13 -9 1147.77 352.675 2
 5 -13 9 1168.89 435.248 2
 5 -13 -9 1140.72 283.991 3
 -5 13 -9 1343.74 330.433 5
 5 -13 -11 3170.73 391.019 2
 5 13 -11 3395.66 506.819 5
 5 -13 -11 3410.16 320.859 3
 5 13 11 4509.48 655.09 1
 -5 13 11 3661.87 719.538 1
 -5 13 -11 4009.14 359.113 5
 5 13 -11 4114.15 566.09 4
 5 -13 -13 6212.72 431.882 2
 5 13 -13 7364.48 642.164 4
 -5 13 13 6441.66 745.946 1
 5 -13 -13 5636.05 374.596 3
 5 13 13 8085.22 724.149 1
 -5 13 15 7882.84 798.176 1
 5 -13 -15 7557.78 463.296 2
 5 -13 -15 7809.1 421.787 3
 5 13 15 9381.12 771.723 1
 -5 13 17 6858.41 842.54 1
 5 -13 -17 6874.96 481.045 2
 5 13 -17 7614.48 738.118 4
 5 -13 17 7779.43 635.506 2
 5 -13 -17 7252.92 443.803 3
 5 13 17 8798.88 810.481 1
 5 -13 17 7806.93 806.33 3
 5 13 -17 7628.22 660.523 5
 5 13 -19 -8.16912 625.995 5
 5 13 19 814.511 815.486 1
 5 13 -19 145.894 738.163 4
 -5 13 19 -880.597 855.659 1
 5 -13 19 108.82 795.165 3
 5 -13 -19 -246.807 456.525 2
 5 -13 -19 -196.153 450.788 3
 5 -13 19 -57.0282 597.774 2
 5 13 21 1664.26 851.9 1
 5 13 -21 2728.28 705.701 5
 5 13 -21 2998.4 815.263 4
 5 -13 21 463.401 840.77 3
 5 -13 -21 1428.2 463.539 2
 5 -13 -21 1366.42 451.047 3
 5 -13 21 1988.07 639.696 2
 -5 13 21 2697.6 851.182 1
 5 -13 -23 15439.6 947.36 5
 5 -13 -23 15007.6 705.797 4
 5 13 23 16145.5 1032.65 1
 -5 13 23 15456.8 1001.24 1
 5 -13 23 14533.8 1032.67 3
 5 13 -23 16446.6 863.287 5
 5 -13 -25 24974.6 1068.59 5
 5 13 -25 26425.8 1060.54 4
 5 -13 -25 24240.1 848.789 4
 5 13 25 24342.2 1157.03 1
 -5 13 25 25390 1131.34 1
 5 -13 25 24784.3 1196.21 3
 5 13 -25 23162.3 942.282 5
 5 -13 -27 5275.41 678.058 4
 -5 13 27 5172.35 961.05 1
 5 13 29 105.569 954.251 1
 5 -13 29 -798.212 999.29 3
 5 13 -29 -1031.84 882.694 4
 5 13 -29 -446.396 729.471 5
 5 -13 29 218.698 710.877 2
 5 13 -31 464.423 784.818 5
 5 -13 31 3281.55 1063.25 3
 -5 13 31 932.758 968.556 1
 5 13 -31 2521.76 917.225 4
 5 13 31 2678.92 984.511 1
 5 -13 31 2073.37 759.4 2
 -5 -15 1 6291.76 512.893 3
 5 15 1 6034.62 430.284 4
 5 15 -1 8196.6 465.204 4
 5 -15 -1 6630.6 433.95 2
 5 -15 1 6778.03 450.092 2
 -5 15 1 7050.34 900.271 1
 5 15 -1 7566.07 517.958 5
 5 -15 -1 6924.27 383.577 3
 5 -15 1 6703.49 411.125 3
 5 15 1 7483.49 504.186 5
 -5 -15 3 30945.9 810.414 3
 5 -15 3 26959.6 670.498 2
 5 15 3 26108.2 604.287 4
 5 15 -3 30405.5 670.09 4
 5 -15 -3 29503.1 659.954 2
 5 15 -3 27504 724.193 5
 5 15 -3 28841.1 936.951 1
 5 15 3 27432.1 700.459 5
 5 -15 -3 27800.8 586.225 3
 5 -15 3 26752.1 653.227 3
 -5 15 3 28281.9 1082.77 1
 5 15 5 25183 597.365 4
 5 15 -5 28324.4 661.664 4
 5 -15 -5 28309 647.799 2
 5 15 -5 23588.5 893.966 1
 5 -15 -5 27697.8 566.879 3
 5 15 -5 25027.2 703.66 5
 -5 15 5 23913.9 1006.61 1
 5 -15 5 23391.7 646.657 3
 5 15 5 24984.4 677.109 5
 5 15 5 27658.2 885.973 1
 5 15 7 20752.3 562.599 4
 5 15 -7 23873.4 661.699 4
 5 -15 -7 22505.7 600.3 2
 5 15 7 24937.7 884.959 1
 -5 15 7 21851 998.446 1
 5 -15 -7 22818.1 524.978 3
 5 15 -7 17427.9 834.254 1
 5 -15 7 21396.3 665.265 3
 5 15 7 21547.3 645.993 5
 5 15 -7 19241.9 668.919 5
 -5 15 9 483.728 788.729 1
 5 15 -9 1272.29 521.354 4
 5 -15 9 519.214 485.314 3
 5 -15 -9 -113.842 369.09 2
 5 15 9 507.619 647.79 1
 5 -15 -9 288.045 291.727 3
 5 -15 9 -12.7632 451.441 2
 5 15 -9 627.253 511.286 5
 5 -15 11 1236.14 560.258 3
 -5 15 -11 1553.33 548.685 4
 5 15 -11 1474.89 564.055 4
 5 15 11 1451.73 681.492 1
 5 -15 -11 1107.93 395.754 2
 5 -15 -11 943.706 314.364 3
 -5 15 11 1215.89 767.754 1
 5 -15 11 -20.4254 505.83 2
 -5 15 -13 6826.97 604.069 4
 5 -15 -13 6473.18 463.171 2
 5 15 -13 7233.42 671.222 4
 -5 15 13 7270.86 820.261 1
 5 -15 -13 6642.48 389.535 3
 5 15 13 7124.91 764.552 1
 -5 15 -13 5873.66 427.86 5
 5 -15 15 14024.6 688.259 2
 5 -15 -15 15060.9 516.631 3
 5 -15 -15 14837.4 578.125 2
 5 15 -17 2166.96 625.742 5
 -5 15 17 3983.66 865.592 1
 5 15 17 3519.49 837.517 1
 5 15 -17 2276.49 734.63 4
 5 -15 17 3344.8 607.399 2
 5 -15 -17 2584.07 460.144 2
 5 -15 -17 3142.65 406.035 3
 5 -15 17 2607.98 781.197 3
 5 15 -19 -544.076 650.828 5
 -5 15 19 -494.594 891.354 1
 5 -15 19 -408.509 808.828 3
 5 15 -19 -349.876 769.459 4
 5 -15 -19 -380.232 460.534 2
 5 -15 -19 -85.2732 397.043 3
 5 -15 19 -16.8727 608.601 2
 5 -15 21 5116.11 915.838 3
 5 15 21 6773.93 924.005 1
 5 -15 -21 6297.72 529.165 2
 5 -15 21 6070.64 692.981 2
 5 -15 -21 5973.95 502.275 3
 -5 15 21 7367.78 931.875 1
 5 15 -21 5292.66 717.152 5
 5 15 -23 24399.7 999.829 4
 5 -15 23 21483.6 890.439 2
 5 15 23 23536.8 1135.18 1
 -5 15 23 23290 1083.55 1
 5 -15 23 21496.9 1115.76 3
 5 15 -23 21378.7 893.574 5
 5 -15 -25 14699.7 764.232 4
 -5 15 25 14384.8 1043.08 1
 5 15 -27 2291.72 732.2 5
 5 -15 -27 5522.46 905.209 5
 5 -15 27 2442.65 982.641 3
 5 15 27 3262.55 961.837 1
 5 15 -29 170.322 941.598 4
 5 -15 29 -352.576 978.054 3
 -5 15 29 3584.41 1020.89 1
 5 15 -29 3038.84 792.829 5
 5 15 29 -1501.02 1018.65 1
 5 -15 29 -1055.53 735.896 2
 5 15 -31 1100.07 772.943 5
 -5 15 31 779.141 955.296 1
 5 15 -31 1658.47 909.487 4
 5 15 31 379.503 996.111 1
 5 -15 31 -117.755 1017.95 3
 -5 17 1 5683.95 1005.77 1
 5 17 1 3918.85 467.265 4
 5 17 -1 4579.44 481.45 4
 5 17 1 4640.69 692.781 1
 5 -17 -1 4852.7 463.801 2
 5 -17 1 4607.52 471.858 2
 5 17 -1 3707.15 711.408 1
 5 -17 -1 4700.2 401.243 3
 5 -17 1 5263.64 425.989 3
 5 17 1 4999.03 521.769 5
 5 17 -1 4478.22 523.273 5
 5 17 3 12131.2 767.436 1
 5 17 3 11194.4 531.463 4
 5 17 -3 12947.1 570.17 4
 -5 17 3 12720 1008.89 1
 5 -17 -3 11749.7 548.94 2
 5 -17 3 11825.7 551.092 2
 5 17 -3 12137 603.544 5
 5 -17 -3 10470.5 456.232 3
 5 -17 3 12159 526.464 3
 5 17 3 11967.2 572.944 5
 -5 -17 5 26832 879.313 3
 5 17 5 28547.5 971.438 1
 -5 17 -5 26513 842.514 4
 5 17 5 25448.5 662.218 4
 5 17 -5 25892 713.79 4
 5 -17 -5 28404.4 693.209 2
 5 17 5 25750.6 715.528 5
 5 -17 5 24499.1 696.075 2
 -5 17 -5 24774.2 672.532 5
 5 -17 -5 26306.9 586.625 3
 -5 17 5 24940.8 1088.46 1
 5 -17 5 23599.3 672.212 3
 5 17 -5 24544.3 742.725 5
 5 17 7 10760.8 835.703 1
 5 17 7 9511.59 528.978 4
 -5 17 -7 8476.8 645.402 4
 5 17 -7 10309.9 599.222 4
 5 -17 -7 9944.68 498.477 2
 -5 17 -7 8206.8 488.436 5
 5 -17 7 8445.26 537.958 2
 -5 17 7 9658.34 954.596 1
 5 17 7 9947.74 578.247 5
 5 -17 -7 10263.7 414.465 3
 -5 -17 7 12150.5 835.774 3
 5 -17 7 8442.71 532.926 3
 5 17 -7 7993.31 597.293 5
 -5 17 9 39.3131 859.954 1
 -5 -17 9 2691.27 810.494 3
 5 17 -9 1903.8 582.669 4
 -5 17 -9 634.563 391.456 5
 5 -17 -9 590.491 413.737 2
 5 -17 -9 673.671 316.443 3
 5 -17 9 680.258 488.888 2
 5 17 9 -264.898 749.998 1
 -5 17 -9 1240.26 589.224 4
 5 -17 9 90.9377 493.743 3
 5 17 -9 1445.03 538.432 5
 5 -17 11 930.666 574.69 3
 -5 17 -11 1186.69 606.425 4
 5 17 -11 2098.52 617.585 4
 5 -17 -11 1006.79 434.327 2
 -5 17 -11 1306.75 426.033 5
 5 17 11 1741.6 762.486 1
 5 -17 -11 962.274 330.701 3
 -5 17 11 49.4461 849.624 1
 5 -17 11 797.168 528.075 2
 -5 17 -13 8852.38 695.459 4
 5 -17 -13 14952.7 594.712 2
 5 -17 13 8171.08 652.618 2
 5 -17 -13 14623.5 496.531 3
 5 -17 13 8594.08 770.385 3
 5 -17 15 11109.2 832.588 3
 5 -17 -15 11310 487.32 3
 5 17 15 11847.7 903.634 1
 5 17 -17 1099.04 643.941 5
 -5 17 17 3470.36 891.814 1
 5 17 17 2941.71 886.49 1
 5 17 -17 910.154 738.145 4
 5 -17 -17 2555.13 400.91 3
 5 -17 -17 2670.34 468.027 2
 5 -17 17 -108.948 617.199 2
 -5 17 19 41.8482 886.937 1
 5 17 19 -524.116 880.106 1
 5 17 -19 -872.145 788.854 4
 5 -17 -19 3.83528 458.956 2
 5 -17 -19 132.001 390.407 3
 5 17 -19 -898.503 675.186 5
 5 -17 19 -8.95694 633.955 2
 5 -17 21 5923.71 915.306 3
 5 17 -21 3877.24 819.697 4
 5 -17 -21 5850.8 530.435 2
 5 -17 -21 6606.55 509.46 3
 5 17 21 7318.14 952.85 1
 -5 17 21 8024.76 981.887 1
 5 17 -21 5538.95 730.637 5
 5 -17 23 14568.9 834.175 2
 -5 17 23 16216 1047.62 1
 5 -17 25 8427.72 1011.48 3
 5 17 -25 7380.29 759.322 5
 5 17 -27 3420.57 735.291 5
 5 17 27 2969.82 990.943 1
 -5 17 27 4355.17 999.136 1
 5 -17 27 2857.55 975.681 3
 5 -17 27 1963.43 727.805 2
 5 -17 29 -1173.32 1001.11 3
 -5 17 29 277.733 938.858 1
 5 17 -29 79.4846 892.819 4
 5 17 29 -586.315 985.737 1
 5 17 -29 1022.49 730.144 5
 -5 19 -1 782.054 1072.86 1
 -5 19 1 2810.7 1062.5 1
 5 -19 1 936.774 406.61 3
 5 19 1 66.3491 500.234 4
 5 19 -1 97.4419 509.225 4
 5 19 1 697.813 754.657 1
 5 19 -1 723.455 539.575 5
 5 -19 -1 1197.21 464.393 2
 5 19 -1 764.719 779.665 1
 5 -19 1 1104.42 469.183 2
 5 -19 -1 983.403 390.086 3
 5 19 1 1084.24 546.82 5
 5 19 3 22430.7 985.17 1
 5 19 -3 22030.1 700.579 4
 5 -19 -3 21851.8 695.817 2
 5 -19 3 20256.2 685.306 2
 5 19 -3 19799.4 1012.46 1
 5 19 -3 19628.6 735.227 5
 5 -19 -3 20812.2 571.068 3
 5 -19 3 21147.1 655.349 3
 5 19 3 21514 723.655 5
 5 19 5 15817.7 934.668 1
 -5 19 -5 14193 785.391 4
 5 19 5 14335.8 651.98 5
 5 -19 -5 14464.7 603.113 2
 5 -19 5 12441.8 617.495 2
 5 19 -5 13103.4 663.514 4
 5 19 -5 13371.7 947.332 1
 5 -19 -5 14491.9 492.552 3
 5 19 -5 13563.2 671.75 5
 5 -19 5 13398.8 588.193 3
 -5 19 -5 13326.3 619.945 5
 -5 19 -7 6561.89 700.251 4
 5 -19 -7 5965.55 514.693 2
 5 19 7 7870.37 882.156 1
 5 -19 7 6339.25 558.632 2
 5 19 7 7362.9 605.47 5
 5 -19 -7 7182.43 411.778 3
 -5 -19 7 7155.99 781.363 3
 5 -19 7 5622.48 547.445 3
 -5 19 -7 5802.6 529.127 5
 5 19 -7 6254.33 621.764 5
 -5 19 9 90.2603 944.349 1
 -5 -19 9 370.805 821.492 3
 -5 19 -9 285.355 451.576 5
 -5 19 -9 1508.24 644.401 4
 5 19 -9 107.87 618.301 4
 5 -19 -9 -54.1453 446.263 2
 5 -19 -9 240.477 343.259 3
 5 -19 9 552.004 518.097 2
 5 -19 9 490.385 537.545 3
 5 19 9 335.265 839.267 1
 -5 -19 11 1552.91 935.851 3
 -5 19 -11 1955.82 673.689 4
 5 19 -11 79.1775 655.818 4
 5 -19 -11 320.784 460.048 2
 5 -19 -11 809.02 352.635 3
 5 19 11 851.499 841.543 1
 -5 19 11 -23.3555 952.583 1
 5 -19 11 1710.05 576.331 2
 -5 19 -11 1014.5 463.243 5
 5 -19 -13 7050.47 540.698 2
 5 -19 -13 7456.07 427.011 3
 -5 -19 13 8298.71 1119.09 3
 5 19 13 8188.13 926.642 1
 5 -19 13 6630.21 736.074 3
 -5 -19 15 5824.43 1212.87 3
 5 -19 -15 5961.66 511.986 2
 -5 19 15 756.829 928.538 1
 5 -19 15 333.811 678.505 2
 5 -19 -15 5958.82 428.039 3
 5 19 15 7364.62 952.656 1
 5 -19 15 5876.03 819.726 3
 5 19 -15 5073.68 702.666 5
 -5 -19 17 7784.14 1278.46 3
 5 -19 17 4095.11 795.77 3
 5 -19 -17 5179.49 503.59 2
 5 19 -17 1921.61 766.187 4
 -5 19 17 4460.24 909.367 1
 5 -19 17 607.293 674.09 2
 5 -19 -17 5324.59 434.606 3
 5 19 17 6563.45 942.022 1
 5 19 -17 3850.18 695.231 5
 -5 19 19 -714.848 898.847 1
 5 19 19 1014.8 913.329 1
 5 19 -19 -41.1783 758.846 4
 5 -19 -19 -307.467 465.314 2
 5 -19 -19 203.886 388.418 3
 5 -19 19 622.431 634.508 2
 -5 -19 19 1207.36 1260.74 3
 5 19 -19 -1042.17 681.3 5
 -5 -19 21 4632.7 1362.37 3
 5 -19 21 1874.96 672.477 2
 5 19 -23 7552.05 862.469 4
 5 19 -23 4769.44 720.177 5
 -5 19 25 6319.71 952.446 1
 5 19 -25 6130.23 746.326 5
 5 19 -27 2025.82 748.312 5
 5 19 27 3807.1 1035.41 1
 -5 -19 27 527.752 1577.48 3
 5 19 -27 3001.71 890.825 4
 5 -19 27 1549.42 961.239 3
 -5 19 27 392.411 922.534 1
 5 -19 27 958.276 740.265 2
 5 21 1 208.192 558.101 4
 5 21 -1 31.9459 558.014 4
 5 21 1 507.445 556.523 5
 5 21 1 142.413 839.69 1
 5 21 -1 1467.36 590.388 5
 5 -21 1 1107.64 418.265 3
 5 -21 -1 853.108 478.795 2
 5 21 -1 211.018 851.859 1
 5 -21 1 790.227 490.312 2
 5 -21 -1 1217.66 400.285 3
 -5 21 3 5035.71 1050.11 1
 5 -21 -3 4375.92 519.937 2
 5 -21 3 3739.94 546.29 2
 5 21 -3 5091.54 646.447 5
 5 21 3 4491.62 603.47 5
 5 -21 -3 4688.58 421.025 3
 5 -21 3 4627.37 500.108 3
 5 21 -3 4443.14 950.058 1
 5 -21 -5 12223.3 622.098 2
 5 -21 5 14053.9 674.981 2
 5 -21 -5 14669 515.776 3
 5 -21 5 14234.5 623.88 3
 5 21 -5 14340.9 730.59 5
 5 21 7 5585.1 922.636 1
 5 21 7 360.413 619.338 4
 5 21 -7 164.526 664.421 4
 -5 21 7 417.867 1032.46 1
 5 -21 7 3324.05 562.714 2
 -5 21 -7 4106.52 737.511 4
 5 -21 -7 5195.8 417.267 3
 5 -21 7 4767.91 552.744 3
 5 21 7 5126.63 624.653 5
 5 21 -7 4714.68 635.289 5
 -5 21 -7 2823.95 544.623 5
 -5 21 9 179.679 995.932 1
 -5 21 -9 498.98 675.006 4
 5 21 -9 -57.4521 663.125 4
 -5 -21 9 692.772 815.126 3
 5 -21 -9 887.893 463.863 2
 5 -21 9 496.738 544.898 3
 5 -21 -9 1470.87 371.087 3
 5 -21 9 843.255 553.259 2
 -5 21 -9 891.044 508.036 5
 5 21 9 1701.38 911.857 1
 -5 -21 11 1269.81 942.597 3
 -5 21 -11 1498.6 711.778 4
 5 21 -11 30.2153 700.37 4
 5 21 11 1421.64 933.581 1
 5 -21 -11 1453.09 481.786 2
 5 -21 -11 1520.49 356.935 3
 -5 21 11 209.808 953.963 1
 5 -21 11 879.021 563.687 2
 5 -21 11 1947.99 597.308 3
 5 -21 13 3579.36 673.586 3
 -5 -21 13 6064.15 1067.56 3
 5 -21 -13 4265.33 518.507 2
 5 -21 13 4562.43 626.025 2
 5 -21 -13 4772.1 407.27 3
 5 21 13 5220.99 967.265 1
 5 21 -13 4004.58 664.633 5
 5 -21 -15 7132.86 544.835 2
 5 -21 15 6999.48 677.991 2
 5 -21 -15 7405.12 447.944 3
 5 21 15 10032.9 1024.22 1
 5 -21 15 6942.19 751.173 3
 -5 -21 15 10844.2 1198.65 3
 5 21 -15 6457.58 691.262 5
 -5 -21 17 6271.04 1217.67 3
 -5 21 17 4489.39 921.247 1
 5 -21 17 3901.39 676.968 2
 5 21 17 5951.02 989.482 1
 -5 -21 19 1072.27 1234.14 3
 5 -21 19 872.244 675.239 2
 -5 21 21 510.597 924.186 1
 5 21 -21 309.93 786.993 4
 5 21 -21 336.187 676.936 5
 -5 -21 23 3755.42 1412.74 3
 5 21 23 4548.41 1003.63 1
 5 21 -23 351.992 827.622 4
 5 -21 23 730.412 725.789 2
 -5 21 23 1575.24 955.486 1
 5 21 -23 2676.53 723.004 5
 -5 -21 25 176.363 1509.1 3
 5 21 -25 3770.56 868.867 4
 -5 21 25 2594.12 918.255 1
 5 -21 25 1023.22 732.48 2
 5 21 -25 2248.84 742.544 5
 5 23 -1 526.512 611.111 5
 5 23 1 8.77704 600.293 4
 5 23 -1 -71.7141 617.886 4
 5 23 1 185.283 900.669 1
 5 -23 -1 -112.145 503.548 2
 5 -23 1 357.624 503.493 2
 5 -23 -1 685.29 418.751 3
 5 -23 1 164.074 419.977 3
 5 23 1 485.951 592.917 5
 5 23 3 214.306 635.977 4
 5 23 -3 131.19 641.123 4
 5 23 3 348.867 925.525 1
 5 -23 3 2551.56 493.878 3
 5 -23 -3 2789.36 533.585 2
 5 -23 -3 2852.22 417.043 3
 5 -23 3 2691.31 542.869 2
 -5 23 -3 316.738 1173.2 1
 5 23 -3 3383.77 670.772 5
 5 23 3 2885.53 624.055 5
 5 23 5 4005.24 948.457 1
 5 -23 -5 3183.64 530.383 2
 5 23 5 121.294 607.28 4
 5 -23 5 3405.73 574.429 2
 5 23 5 2871.26 634.893 5
 -5 23 5 377.35 1064.33 1
 5 -23 -5 3307.71 418.398 3
 5 -23 5 3211.02 523.937 3
 5 23 -5 6327.09 703.392 5
 -5 23 -7 6320.4 775.413 4
 5 -23 -7 5324.67 547.372 2
 5 -23 7 5480.6 611.333 2
 5 -23 -7 5850.26 438.12 3
 5 -23 7 5783.11 576.81 3
 -5 23 -7 4205.94 592.705 5
 -5 23 -9 535.477 692.387 4
 5 23 9 1034.29 943.168 1
 5 -23 -9 244.312 485.506 2
 -5 23 -9 -241.13 534.742 5
 -5 23 9 13.5678 1040.56 1
 5 -23 -9 506.957 360.631 3
 5 -23 9 95.9383 567.723 2
 5 -23 9 97.8448 540.274 3
 5 -23 -11 783.534 483.135 2
 5 -23 -11 589.422 353.722 3
 -5 23 11 179.805 950.935 1
 5 -23 11 531.385 577.508 2
 5 -23 11 1332.91 590.218 3
 -5 -23 13 5697.69 1040.07 3
 5 -23 -13 3771.21 536.087 2
 5 -23 13 4394.48 660.041 3
 5 23 13 3932.4 1013.53 1
 5 -23 13 3380.19 634.746 2
 5 -23 15 7239.81 693.965 2
 5 23 15 9856.32 1055.63 1
 -5 -23 15 9369.02 1158.67 3
 -5 -23 17 4661.4 1198.83 3
 5 -23 17 4887.16 686.893 2
 5 23 -17 2707.63 771.962 4
 5 -23 17 5042.5 783.003 3
 5 23 -17 3415.8 669.699 5
 -5 23 19 -70.7006 897.794 1
 5 23 -19 82.745 776.876 4
 5 23 19 -855.006 979.558 1
 5 23 -19 281.202 647.134 5
 5 -23 21 558.98 839.23 3
 -5 23 21 914.619 955.355 1
 -5 -23 21 1866.82 1332.04 3
 5 23 21 614.401 957.175 1
 5 23 -21 104.916 806.263 4
 5 -23 21 512.714 703.96 2
 5 23 -21 598.773 680.742 5
 5 -23 23 549.044 827.108 3
 5 23 23 1683.64 974.442 1
 5 23 -23 302.598 863.014 4
 5 -23 23 669.291 715.103 2
 -5 23 23 1953.57 965.588 1
 5 23 -23 1559.07 735.62 5
 5 25 1 190.259 646.293 4
 5 25 -1 906.306 625.058 4
 5 -25 -1 807.246 550.873 2
 -5 25 -1 265.173 1138.95 1
 5 -25 1 456.952 548.775 2
 5 -25 -1 56.3952 424.733 3
 5 -25 1 30.9718 447.855 3
 5 25 1 -28.448 618.624 5
 5 25 -1 115.955 613.917 5
 5 25 3 963.671 630.116 4
 5 25 3 185.332 952.228 1
 5 -25 3 1225.61 488.551 3
 5 -25 -3 1078.07 538.7 2
 5 -25 3 1430.27 561.594 2
 5 -25 -3 1307.6 413.939 3
 5 25 3 1227.05 628.534 5
 5 25 -3 590.819 652.518 5
 5 25 5 3644.28 977.641 1
 5 -25 -5 2885.93 557.47 2
 5 -25 -5 2989.89 426.76 3
 5 -25 5 1891.31 580.254 2
 5 25 5 3192.94 658.196 5
 5 -25 5 2530.87 529.979 3
 5 25 7 3328.74 988.666 1
 -5 25 -7 2496.69 784.486 4
 5 -25 -7 1619.56 522.323 2
 5 -25 7 1795.96 591.15 2
 5 -25 -7 1968.22 409.906 3
 5 -25 7 1626.39 548.704 3
 5 25 9 2139.59 1004.82 1
 -5 25 -9 259.021 748.437 4
 5 -25 9 -4.71643 586.145 2
 5 -25 9 224.069 544.969 3
 5 25 11 315.15 1047.91 1
 5 -25 11 19.34 594.169 2
 5 -25 13 3520.63 659.26 2
 5 25 -13 4808.29 684.825 5
 5 25 -15 5984.14 783.823 4
 5 -25 15 3814.51 704.134 3
 5 25 -15 5120.19 710.684 5
 5 -25 17 1319.67 706.582 3
 -5 25 17 19.2259 914.438 1
 5 25 -17 221.026 774.104 4
 5 25 17 1538.58 1005.27 1
 5 25 -17 648.432 662.579 5
 -5 -25 19 2047.4 1230.62 3
 -5 25 19 -349.388 936.205 1
 5 25 -19 210.396 791.182 4
 5 25 19 -788.399 969.053 1
 5 25 -19 1329.99 690.711 5
 5 -25 19 1145.89 673.182 2
 5 -25 19 158.087 740.051 3
 5 27 1 115.071 669.599 4
 -5 27 -1 30.7108 1133.68 1
 5 -27 -1 -261.85 438.764 3
 5 -27 1 -368.496 574.367 2
 5 -27 1 -238.069 476.01 3
 5 27 1 1008.71 649.091 5
 -5 27 1 -81.9725 1080.03 1
 5 -27 -3 288.897 416.373 3
 5 27 3 193.291 642.536 4
 5 27 -3 308.214 660.419 4
 5 -27 3 578.041 569.243 2
 -5 27 -3 129.101 1190.99 1
 5 27 3 637.457 646.395 5
 5 -27 3 1228.46 498.157 3
 5 27 -3 596.587 640.235 5
 5 27 5 3591.71 1017.7 1
 5 27 5 185.543 675.655 4
 5 27 -5 717.665 687.487 4
 5 -27 5 2607.74 621.969 2
 5 27 5 1469.99 658.303 5
 -5 27 -5 286.967 1305.43 1
 5 27 -7 297.51 671.638 4
 5 27 7 2148.14 995.245 1
 5 -27 7 1958.32 619.285 2
 5 27 9 2460.52 1053 1
 5 -27 9 116.122 596.635 2
 -5 27 9 85.8974 1073.58 1
 5 27 -11 321.843 649.33 5
 5 -27 11 282.961 593.201 3
 5 -27 13 3256.33 653.141 3
 5 27 13 3565.45 1082.07 1
 5 27 -13 2604.17 683.068 5
 5 27 -15 58.3323 762.135 4
 5 27 -15 1700.67 674.218 5
 5 27 15 1611.96 1009.76 1
 5 -27 15 2408.23 666.638 2
 -5 27 15 139.527 961.259 1
 5 -27 15 2946.29 679.544 3
 -5 27 17 78.7409 931.74 1
 5 27 -17 100.858 782.133 4
 5 27 17 1344.67 1019.9 1
 5 -27 17 798.319 664.326 2
 5 27 -17 -570.737 691.859 5
 5 -27 17 1170.4 679.1 3
 -5 29 -1 -70.0633 1115.05 1
 5 29 1 178.89 665.15 4
 5 29 -1 22.2717 683.663 4
 5 29 -1 182.064 628.724 5
 -5 29 1 46.7248 1128.86 1
 5 29 1 386.225 637.835 5
 5 29 3 72.5959 681.689 4
 5 29 -3 1561.72 694.28 4
 -5 29 3 7.78634 1133.49 1
 -5 29 -3 -105.795 1190.86 1
 5 29 3 1812.65 661.937 5
 5 29 -3 1446.23 639.166 5
 -5 29 -5 609.001 1274.34 1
 5 29 -5 530.18 681.395 4
 5 -29 5 2778.13 574.889 3
 -5 29 -7 142.076 1304.49 1
 5 -29 7 1458.76 597.91 3
 5 29 9 351.637 1081.99 1
 5 29 -9 -806.214 691.711 5
 -5 29 -9 224.862 1280.92 1
 5 -29 9 83.1358 574.396 3
 5 29 -11 -1246.55 691.913 5
 -5 29 11 -267.467 964.959 1
 5 29 11 761.851 1093.61 1
 5 -29 11 160.687 585.395 3
 6 0 0 6.38435 164.797 5
 6 0 0 41.3597 176.938 3
 6 0 0 34.2789 97.4916 2
 6 0 -2 54148.8 747.951 5
 6 0 -2 54278.6 658.676 2
 6 0 2 53061.7 626.465 2
 6 0 2 54178.9 733.014 3
 6 0 2 54709.2 654.443 5
 6 0 -4 111.53 247.589 5
 6 0 4 14.618 203.607 1
 6 0 4 8.52441 81.5695 5
 -6 0 4 -391.4 267.891 1
 6 0 -4 23.0343 160.733 2
 6 0 -4 12.2566 218.839 3
 6 0 4 -37 163.81 3
 6 0 -6 22047.1 496.913 5
 6 0 6 22853.8 480.846 1
 6 0 6 21146 333.837 4
 6 0 -6 22327 468.048 3
 6 0 6 21260.5 405.373 3
 6 0 -6 21973.3 397.687 2
 6 0 -8 -37.0756 325.724 5
 -6 0 8 223.093 288.899 1
 6 0 8 -45.7743 292.694 1
 6 0 8 58.8948 174.445 4
 6 0 8 -10.9402 220.15 3
 6 0 -10 118670 1431.08 2
 6 0 -10 121658 1520.15 3
 6 0 10 117816 1454.59 3
 6 0 12 -275.914 316.343 3
 6 0 -12 -261.083 422.489 5
 -6 0 -12 -50.5631 229.92 5
 -6 0 12 45.2617 343.394 1
 6 0 12 -2.67071 395.154 1
 6 0 -14 3120.14 497.313 5
 -6 0 -14 3782.73 330.914 5
 6 0 14 3607.71 497.454 1
 -6 0 14 3714.5 423.311 1
 6 0 14 3202.55 449.874 3
 6 0 16 1571.72 557.005 1
 6 0 -16 -96.3215 511.407 5
 -6 0 -16 727.489 359.659 5
 6 0 -16 33.9861 462.591 4
 -6 0 16 61.4459 444.425 1
 6 0 -18 117906 1767.73 5
 6 0 18 113591 1736.49 1
 6 0 -18 120223 1639.96 4
 -6 0 18 123095 1713.21 1
 6 0 18 112262 1758.2 3
 6 0 20 -354.077 582.969 3
 6 0 -20 -411.485 635.709 5
 6 0 20 68.8966 617.491 1
 6 0 -20 250.024 558.018 4
 6 0 22 13362 815.472 1
 6 0 -22 13814.8 719.978 4
 6 0 -22 14832.2 818.841 5
 6 0 22 12377.2 814.437 3
 6 0 24 -527.506 750.91 1
 6 0 24 216.058 718.19 3
 6 0 -24 178.315 658.984 4
 6 0 26 11804.2 905.296 1
 6 0 -26 17891 824.915 4
 6 0 28 -118.909 796.246 1
 6 0 -28 -25.0541 684.718 4
 6 0 -30 13918.4 822.733 4
 6 0 -32 -530.015 804.367 5
 6 0 -34 -474.786 813.74 5
 6 0 -34 418.091 805.633 4
 6 -2 0 89873.2 1070.79 5
 6 -2 0 91319.4 1050.52 2
 6 2 0 91651.2 1111.04 3
 6 -2 0 91280.2 1130.58 3
 6 2 0 88360.2 1092.47 5
 6 -2 2 21241.8 315.28 5
 6 -2 -2 21918.5 418.831 5
 6 2 2 24216.5 397.032 1
 6 2 2 22323 362.293 5
 6 2 -2 20969.4 304.952 2
 6 -2 -2 22111.2 357.32 2
 6 -2 2 23050.7 352.474 2
 6 2 -2 23009.3 429.532 3
 6 -2 -2 23186.6 426.726 3
 6 2 2 21565.9 379.913 3
 6 -2 2 21476 408.652 3
 6 2 -2 22105 420.732 5
 6 -2 -4 15551.9 404.491 5
 6 2 4 15533.9 357.405 1
 6 2 -4 14306.3 284.354 2
 6 -2 -4 14976.5 316.07 2
 6 -2 4 16744.2 309.092 2
 6 2 -4 15590.1 374.509 3
 6 -2 -4 15612.8 371.345 3
 6 2 4 15237.7 308.18 3
 6 -2 4 14753.8 348.244 3
 6 2 4 15733.1 280.323 5
 -6 2 4 17242.3 489.575 1
 6 2 -4 15231 396.536 5
 6 -2 -6 4224.23 326.642 5
 6 2 6 4359.45 295.495 1
 6 2 -6 4532.99 223.331 2
 6 -2 -6 4573.91 243.269 2
 -6 2 6 5490.58 389.726 1
 6 2 -6 4955.23 318.517 3
 6 2 6 4656.12 203.542 3
 6 2 -8 115878 1459.48 5
 6 -2 8 118720 1422.28 1
 6 2 8 114449 1433.85 1
 -6 2 8 119795 1418.9 1
 6 2 8 117735 1308.69 3
 6 -2 8 114749 1385.19 3
 6 -2 -8 113084 1441.28 5
 6 -2 -10 2866.81 288.51 2
 6 2 10 2914 207.119 4
 -6 -2 10 2728.67 223.856 1
 6 2 -10 3609.85 359.707 4
 6 2 10 2973.69 245.663 3
 6 -2 10 3097.7 327.728 3
 -6 2 10 3028.8 417.151 1
 6 2 -12 44606.1 848.592 5
 6 -2 12 46660.4 860.348 1
 6 -2 -12 45102.6 851.671 5
 -6 2 -12 37462.9 546.262 5
 6 2 12 40795.4 829.127 1
 -6 -2 12 43128.9 656.622 1
 6 2 -12 45421.8 756.566 4
 -6 2 12 44406.1 826.819 1
 6 2 12 41048.5 699.825 3
 6 2 14 -23.1891 361.559 3
 -6 2 -14 315.193 238.675 5
 6 2 -14 504.25 456.994 5
 6 -2 -14 108.064 470.421 5
 6 -2 14 -91.2002 480.217 1
 -6 2 14 470.696 439.432 1
 6 2 14 488.603 466.959 1
 -6 -2 14 510.959 310.01 1
 6 2 -16 24180.3 756.842 5
 6 -2 -16 24572.9 769.185 5
 6 -2 16 23942.1 737.024 1
 -6 -2 -16 22315.6 627.929 5
 6 2 16 24902 781.788 1
 -6 -2 16 24986.1 604.853 1
 6 -2 -16 26133.3 672.328 4
 6 2 16 25057.9 692.171 3
 -6 2 16 25995.3 749.142 1
 6 -2 16 25281.1 777.779 3
 6 2 -18 6614.25 674.763 5
 6 -2 18 3105.78 595.71 3
 -6 -2 -18 4063.86 480.988 5
 6 -2 -18 3600.6 633.188 5
 6 2 18 3884.35 611.14 1
 6 2 -18 5136.76 604.025 4
 6 -2 -18 3864.92 527.538 4
 6 -2 18 3729.6 589.984 1
 -6 -2 18 1563.22 470.864 1
 6 2 -20 70766.6 1350.72 5
 6 -2 -20 73082.1 1406.12 5
 6 -2 20 69564.9 1323.98 1
 6 2 20 66788.6 1339.1 1
 6 2 -20 75794.2 1261.52 4
 6 -2 -20 73481.2 1207.68 4
 -6 2 20 76656 1348.79 1
 6 -2 20 71966.8 1419.67 3
 6 2 20 69485.3 1310.17 3
 6 -2 22 796.838 713.053 3
 6 -2 -22 587.497 726.805 5
 6 -2 22 1376.31 682.829 1
 6 2 -22 440.334 619.499 4
 6 -2 -22 1514.35 607.557 4
 -6 2 22 1124.1 656.008 1
 6 2 22 1104.8 693.414 1
 6 -2 24 -503.377 773.75 3
 6 -2 -24 646.019 743.172 5
 6 -2 24 453.867 727.94 1
 6 2 -24 -165.097 680.964 4
 6 -2 -24 1253.73 650.693 4
 6 2 24 485.972 753.268 1
 -6 2 24 422.775 718.785 1
 6 -2 26 808.57 761.38 1
 6 2 -26 596.314 687.477 4
 6 -2 -26 2141.2 683.856 4
 6 2 26 139.382 778.912 1
 6 2 -28 21478.5 968.093 5
 6 2 28 21329 1036.62 1
 6 -2 -28 22448.9 876.556 4
 6 2 -30 231.792 768.221 4
 6 -2 -30 773.638 700.252 4
 6 2 -32 2207.53 814.076 5
 6 -2 -32 2929.75 857.951 5
 6 2 -34 -74.9698 799.455 5
 6 -2 -34 23.6827 830.798 5
 6 -2 34 68.9882 832.223 1
 6 2 -34 -103.624 830.584 4
 6 -2 -34 928.988 784.09 4
 6 -4 0 41.4969 183.65 5
 6 4 0 -25.4175 138.142 1
 6 4 0 -32.517 170.105 3
 6 -4 0 -36.1034 167.874 2
 6 -4 0 -63.2426 199.608 3
 6 4 0 -6.15222 191.47 5
 6 -4 -2 70349.1 929.321 5
 6 4 2 73193 884.39 1
 6 -4 -2 76267.5 893.838 2
 6 -4 2 75393.4 897.84 2
 6 4 -2 74143.1 929.803 3
 6 4 2 72325.8 874.001 3
 6 -4 -2 75071.8 946.458 3
 6 -4 2 73514.9 944.525 3
 6 4 2 73750.1 890.766 5
 6 4 -2 73220.4 945.98 5
 6 -4 -4 6297.67 323.519 5
 6 4 -4 6332.77 211.436 2
 6 4 4 6595.66 288.395 1
 6 -4 -4 6422.04 252.952 2
 6 -4 4 6858.39 260.857 2
 6 4 4 6189.25 202.356 3
 6 -4 4 6534.3 283.875 3
 6 4 4 6457.77 242.048 5
 6 4 -4 6466.16 318.78 5
 -6 4 4 6882.92 475.579 1
 6 -4 -6 8572.55 389.695 5
 6 4 6 8668.28 356.219 1
 6 4 -6 8500.56 297.395 4
 6 -4 6 8346.85 302.813 2
 -6 4 6 8741.9 486.54 1
 6 4 6 7897.89 219.642 3
 6 -4 6 8522.66 343.749 3
 6 4 6 7829.91 264.729 5
 6 4 -6 8043.25 374.038 5
 6 -4 -8 25407.9 594.457 5
 6 4 8 20587.5 305.942 4
 6 4 8 24566 576.496 1
 6 -4 -8 26250.2 494.181 2
 -6 4 8 27988.2 657.194 1
 -6 -4 8 26200.9 418.521 2
 6 4 8 22466.8 377.307 3
 6 4 -10 125382 1503.36 5
 -6 4 -10 109848 1282.9 4
 -6 4 10 121351 1501.41 1
 6 4 10 116753 1210.11 4
 6 4 -10 120410 1363.48 4
 6 -4 -10 129090 1421.08 3
 6 4 10 114600 1258.37 3
 -6 4 -12 452.687 125.137 5
 -6 4 12 586.403 481.866 1
 6 4 -12 757.259 434.833 5
 6 -4 -12 877.32 464.945 5
 6 -4 12 769.754 417.398 1
 -6 -4 12 643.05 181.465 1
 6 -4 12 590.49 420.792 3
 6 4 -12 1049.19 411.143 4
 6 -4 -12 688.067 305.126 2
 6 -4 -12 751.292 325.519 3
 6 4 12 672.568 442.157 1
 6 4 12 639.13 224.717 3
 6 -4 14 1863.94 498.069 3
 6 4 -14 1924.67 491.011 5
 -6 -4 14 1573.9 251.474 1
 6 -4 -14 2114.39 518.934 5
 6 -4 14 1533.74 478.288 1
 6 4 -14 2308.96 473.404 4
 6 -4 -14 1835.4 360.391 2
 6 -4 -14 1784.58 387.672 3
 6 4 14 1934.85 515.501 1
 -6 4 14 2139.46 525.616 1
 6 4 14 1823.95 304.315 3
 6 4 16 -89.4048 361.498 3
 6 -4 16 -599.496 556.422 3
 6 4 -16 -245.025 530.882 5
 6 -4 -16 -22.2718 367.555 2
 6 -4 -16 -74.4281 565.727 5
 6 -4 -16 -42.0476 402.728 3
 6 4 16 -3.71617 548.589 1
 6 -4 16 -740.099 533.451 1
 6 4 -18 42558.5 1006.35 5
 6 -4 18 43602.4 987.903 1
 6 -4 -18 45270.3 1050.38 5
 6 4 18 41782.5 1031.95 1
 6 -4 -18 46122.5 897.886 4
 -6 4 18 45809.4 1042.35 1
 6 4 -18 39879.6 933.034 4
 6 4 -20 12513.5 742.148 5
 6 -4 20 12045 816.299 3
 6 -4 -20 11900 767.67 5
 6 4 20 11194.4 771.98 1
 6 4 -20 14150.5 697.942 4
 6 -4 -20 13696.5 641.072 4
 6 -4 20 13974.2 752.718 1
 -6 4 20 12859.9 773.99 1
 6 -4 22 27171.8 952.081 1
 6 -4 -22 26804.2 961.778 5
 6 4 22 23968.8 954.642 1
 6 -4 -22 26829.8 805.524 4
 -6 4 22 26115.7 988.49 1
 6 -4 22 26146.7 1037.03 3
 -6 4 24 -404.348 764.074 1
 6 -4 24 -1406.25 825.491 3
 6 -4 -24 435.86 742.79 5
 6 -4 -24 -258.291 624.918 4
 6 4 -26 6592.82 792.457 5
 6 -4 26 3521.58 915.81 3
 6 -4 -26 5500.65 676.036 4
 6 4 26 5472.92 837.072 1
 -6 4 26 6401.99 874.91 1
 6 4 -28 1102.78 748.408 5
 6 4 -28 4.48844 760.926 4
 6 -4 -28 320.761 669.246 4
 6 4 28 333.671 807.864 1
 6 -4 -30 15587.3 838.369 4
 6 -4 32 -233.042 970.1 3
 6 4 -32 -646.52 816.15 5
 6 -4 -32 -1211.7 854.462 5
 6 -4 32 5.63213 821.584 1
 6 4 32 -582.523 856.813 1
 6 4 -34 -256.952 828.323 5
 6 -4 -34 617.278 841.369 5
 6 4 -34 272.536 837.542 4
 6 -4 -34 500.669 731.979 4
 6 -4 34 1247.29 836.666 1
 6 6 0 161179 1810.91 1
 6 6 0 161704 1845.17 3
 6 6 0 158702 1892.96 5
 6 6 -2 13748.9 258.884 4
 6 6 2 14293.1 358.411 1
 6 6 -2 13448 225.415 2
 6 6 2 13776.2 292.189 3
 6 6 2 13462 350.362 5
 6 6 -4 6040.77 338.756 5
 6 6 -4 6226.61 261.128 4
 6 6 4 6366.95 339.292 1
 6 6 4 5993.53 202.161 3
 -6 6 4 5513.2 563.381 1
 6 6 4 6389.01 289.725 5
 6 6 6 279.957 129.952 3
 -6 6 6 17.8153 483.274 1
 6 6 6 60.7173 229.388 5
 6 6 6 60.5995 324.342 1
 6 6 8 48513 607.164 4
 6 6 8 54718.6 899.388 1
 -6 -6 8 55339.2 714.756 2
 6 -6 8 55717.1 821.141 2
 -6 6 8 56892 1024.44 1
 6 -6 -8 58338.4 812.174 3
 6 6 8 46682.3 625.121 3
 6 -6 8 55778.1 871.044 3
 6 -6 -10 36503.2 795.863 5
 -6 6 -10 33904.3 610.74 4
 6 -6 -10 34513.2 622.284 2
 6 -6 10 38133.6 750.083 3
 6 6 -10 36633 669.184 4
 -6 6 10 34885.4 815.311 1
 -6 -6 10 35316.9 591.243 2
 6 -6 10 36397.1 663.854 2
 6 -6 -10 36967.4 647.525 3
 6 6 10 30293.4 446.05 3
 6 6 -10 38100.7 755.59 5
 6 6 -12 94299.3 1271.95 4
 6 6 12 93055 1408.42 1
 6 -6 12 86527.1 1257.76 2
 6 -6 -12 90692.6 1254.46 3
 6 -6 -12 101362 1461.72 5
 6 -6 -12 89816 1233.92 2
 6 6 12 86666.1 1084.62 3
 6 -6 12 95523.3 1419.78 3
 6 6 -12 93330.2 1379.81 5
 6 -6 14 -182.147 518.541 3
 6 6 -14 -266.028 487.465 5
 6 -6 -14 154.514 545.831 5
 6 6 -14 105.664 470.87 4
 6 -6 -14 240.197 335.705 2
 6 -6 -14 60.8413 336.449 3
 6 6 14 -170.91 514.582 1
 6 -6 16 11857.5 639.922 1
 6 -6 -16 12626 706.156 5
 6 6 16 11990.5 685.569 1
 6 -6 16 12089 706.075 3
 6 -6 -16 11098.5 518.526 3
 -6 6 16 12606 723.43 1
 6 6 -16 10731.6 651.229 5
 6 6 -18 6768.22 659.4 5
 6 -6 18 8206.6 653.597 1
 6 -6 -18 8940.57 739.505 5
 6 6 -18 9011.79 647.147 4
 -6 6 18 7418.35 736.868 1
 6 6 18 7424.84 692.97 1
 6 -6 20 38860.4 991.164 1
 6 -6 -20 43886.5 1127.89 5
 6 6 20 37997.9 1082.05 1
 6 6 -20 46167.2 1030.04 4
 6 -6 20 40830.9 1148.87 3
 6 -6 -20 39400.3 895.853 4
 -6 6 20 39587.1 1112.25 1
 6 -6 22 814.623 777.249 3
 6 -6 -22 2557.71 771.16 5
 -6 6 22 1375.18 762.008 1
 6 6 -22 40.8025 709.914 4
 6 -6 -22 1184.19 567.267 4
 6 6 22 1403.76 766.582 1
 6 -6 24 925.026 841.089 3
 6 -6 -24 862.772 768.254 5
 -6 6 24 -5.47234 795.361 1
 6 6 -24 1246.29 802.007 4
 6 -6 -24 -300.761 603.774 4
 6 6 24 511.321 813.171 1
 6 -6 26 -1257.24 885.204 3
 -6 6 26 184.152 810.016 1
 6 6 -26 777.817 743.122 5
 6 -6 -26 -424.807 778.693 5
 6 6 -26 -123.691 784.397 4
 6 -6 -26 66.1008 624.654 4
 6 6 26 302.021 815.401 1
 6 6 28 10926.6 963.177 1
 6 -6 -28 11300.3 754.048 4
 -6 6 28 11471 989.067 1
 6 -6 30 -98.5353 967.298 3
 6 6 -30 1127.04 778.695 5
 6 -6 30 1650.86 793.491 1
 6 -6 -30 1219.01 707.548 4
 6 6 -32 5366.48 855.282 5
 6 -6 32 7168.1 878.339 1
 6 -6 -32 6704.69 943.716 5
 6 6 32 7884.12 950.35 1
 6 6 -32 6099.12 887.199 4
 6 6 -34 -1396.04 804.642 5
 6 -6 -34 -701.728 869.379 5
 6 -6 34 149.509 798.147 1
 6 6 -34 45.2818 896.435 4
 6 6 34 505.239 874.989 1
 6 -6 34 -560.055 1001.86 3
 6 8 0 144.642 240.82 1
 6 8 0 2.51083 159.702 4
 6 -8 0 -12.7575 256.803 2
 6 8 0 9.61866 86.1865 2
 6 8 0 1.76459 263.756 5
 6 8 -2 57751.7 653.771 4
 6 -8 2 63379.1 788.983 2
 6 8 -2 56417.8 616.819 2
 6 8 2 58222.2 772.972 1
 6 8 2 59385.6 779.445 5
 6 8 -2 53631.5 666.466 1
 6 -8 2 64198 810.913 3
 6 8 -2 59155.4 817.953 5
 6 8 4 241.279 312.081 1
 6 8 4 527.41 272.196 5
 6 8 4 425.906 89.6559 4
 -6 8 4 317.08 577.819 1
 6 8 4 235.594 65.2058 2
 6 -8 4 580.004 310.172 3
 6 8 -4 321.522 157.845 1
 6 -8 -4 708.774 263.707 3
 6 -8 4 450.766 287.739 2
 6 8 6 11843.4 212.667 4
 6 -8 6 14810.8 433.278 2
 6 8 6 15254 497.109 1
 6 -8 -6 17109.9 408.535 3
 6 -8 6 15867.4 475.57 3
 6 8 6 14238.1 394.646 5
 6 8 -6 15144.9 478.855 5
 6 -8 -8 3858.28 325.027 2
 6 8 -8 4078.45 397.798 4
 6 -8 8 4173.84 378.485 2
 6 -8 -8 4141.08 313.517 3
 6 8 -8 1911.41 219.87 1
 6 -8 8 4859.16 408.497 3
 -6 8 -8 3238.63 216.282 5
 6 8 -8 3475.74 415.511 5
 6 -8 -10 117370 1514.39 2
 6 8 -10 122923 1558.06 4
 6 -8 10 121822 1566.7 2
 6 -8 -10 121240 1516.59 3
 6 -8 10 120503 1651.77 3
 6 8 -10 118218 1633.77 5
 6 -8 -12 6522.42 384.565 2
 -6 8 12 7210.75 630.513 1
 6 8 -12 7060.51 527.888 4
 6 8 12 7049.69 585.23 1
 6 -8 12 7310.53 476.825 2
 6 8 -12 6031.81 519.023 5
 6 -8 -12 6353.76 385.918 3
 6 -8 12 7008.76 567.111 3
 6 -8 14 1909.12 570.082 3
 6 8 -14 1779.23 503.386 5
 6 -8 -14 2343.01 593.954 5
 -6 8 14 1112.64 642.194 1
 6 -8 14 1928.39 460.616 2
 6 8 -14 2430.57 534.982 4
 6 -8 -14 83.1742 369.725 2
 6 -8 -14 1844.47 363.797 3
 6 8 14 2029.48 599.758 1
 6 -8 16 1360.16 629.832 3
 6 8 -16 1417.71 540.627 5
 6 -8 -16 1678.27 400.616 2
 6 -8 -16 1555.65 403.917 3
 -6 8 16 -51.3027 759.428 1
 6 -8 -16 2044.49 666.575 5
 6 8 16 1049.01 634.567 1
 6 -8 16 1174.33 472.769 2
 6 -8 -18 44851.4 1133.52 5
 6 -8 -18 41698.4 832.149 2
 6 8 18 43867.8 1115.82 1
 6 -8 18 41335.3 922.75 2
 6 -8 -18 41058.3 844.535 3
 6 8 -18 42134.6 995.951 5
 -6 8 18 44610.1 1152.38 1
 6 -8 20 -199.751 747.974 3
 6 -8 -20 1393.94 755.217 5
 6 8 -20 120.214 715.369 4
 -6 8 20 273.183 759.254 1
 6 8 20 -217.512 724.365 1
 6 -8 -22 14226.2 897.445 5
 6 -8 22 13313.9 943.798 3
 6 8 22 12645.6 898.236 1
 6 -8 -22 13012.9 705.701 4
 -6 8 22 12318.8 920.104 1
 6 -8 24 -1063.49 858.94 3
 6 -8 -24 -16.0525 799.61 5
 -6 8 24 -265.627 808.208 1
 6 8 -24 -1378.31 797.653 4
 6 -8 -24 -46.379 586.975 4
 6 8 24 -67.508 789.858 1
 6 -8 -26 7083.65 887.476 5
 6 -8 26 5469.16 809.495 1
 6 8 26 6463.71 906.948 1
 6 -8 -26 6910.47 672.28 4
 -6 8 26 6398.36 918.542 1
 6 -8 26 6665.73 966.295 3
 6 8 -26 6807.8 802.969 5
 6 -8 28 -392.395 923.11 3
 -6 8 28 -503.523 904.109 1
 6 8 -28 -4.63899 795.79 4
 6 -8 -28 113.443 641.463 4
 6 8 30 15861.8 1053.03 1
 6 -8 -30 16005.6 817.801 4
 -6 8 30 17075.2 1115.9 1
 6 8 -30 14976.9 905.262 5
 6 8 -32 -218.074 780.672 5
 6 -8 32 847.183 795.958 1
 6 8 32 1101.16 900.896 1
 6 8 -34 -496.221 794.929 5
 6 -8 34 -388.877 1017.56 3
 6 -8 -34 -709.48 852.74 5
 6 -8 34 1072.81 815.103 1
 6 8 -34 702.942 876.912 4
 6 8 34 1550.71 912.026 1
 6 10 0 77308.3 998.319 4
 6 10 0 74943.9 1102.67 1
 6 10 -2 374.973 316.751 1
 6 10 2 462.698 339.837 1
 6 -10 -2 442.395 273.906 3
 6 10 -2 297.345 324.815 5
 6 10 -4 3600.25 327.151 1
 6 -10 -4 4552.62 353.745 2
 6 10 -4 4384.22 400.066 5
 6 -10 -4 5687.69 322.583 3
 6 10 4 4779.97 413.788 1
 -6 10 4 4809.44 688.274 1
 6 10 -6 -115.006 392.789 5
 6 10 6 220.748 397.941 1
 6 10 6 223.02 210.67 4
 6 10 -6 207.357 359.43 4
 6 -10 -6 293.855 306.277 2
 6 -10 -6 467.91 273.533 3
 6 10 -6 411.621 319.462 1
 6 -10 6 -425.037 380.043 3
 -6 10 6 143.661 600.38 1
 6 -10 -8 75402.2 1090.2 2
 6 10 -8 79685.6 1104.69 4
 -6 10 8 78917.3 1396.58 1
 6 -10 -8 76952 1067.54 3
 -6 10 -8 74349 995.279 5
 6 -10 8 74152.9 1180.12 3
 6 10 -8 72616.4 1167.92 5
 6 10 -10 694.918 440.587 5
 6 10 10 213.18 501.133 1
 -6 10 -10 403.919 413.865 4
 6 10 -10 354.057 461.403 4
 6 -10 -10 342.105 337.923 2
 6 -10 -10 536.972 299.209 3
 -6 10 10 1063.46 632.151 1
 -6 10 -10 498.17 245.819 5
 6 -10 10 680.483 452.455 3
 6 -10 -12 30752.6 659.168 2
 6 10 -12 33963.6 774.911 4
 -6 10 12 31734.8 931.492 1
 6 10 12 32689.4 879.552 1
 6 -10 -12 31640.8 647.897 3
 6 -10 12 32062.4 841.299 3
 6 10 -12 30646.1 782.695 5
 6 -10 14 -386.342 607.429 3
 6 10 -14 367.348 524.432 5
 -6 10 14 -314.446 667.712 1
 6 10 -14 -270.092 553.373 4
 6 -10 -14 -140.942 372.361 2
 6 10 14 -37.9153 605.811 1
 6 -10 -14 -200.113 343.519 3
 -6 10 16 15361.5 860.878 1
 6 -10 -16 14870.7 537.703 2
 6 10 16 16656.6 814.438 1
 6 -10 -16 13723.6 510.154 3
 6 -10 16 16650.2 819.761 3
 6 10 -16 13676.8 693.449 5
 6 -10 18 -134.229 715.571 3
 6 10 18 39.4856 734.967 1
 6 -10 -18 403.977 415.21 2
 6 -10 -18 535.192 424.423 3
 -6 10 18 -687.15 810.033 1
 6 -10 -18 661.415 713.536 5
 6 -10 -20 35378.2 1109.55 5
 6 -10 -20 29290.9 754.385 2
 6 10 -20 36917.8 1019.73 4
 6 10 20 35621.7 1156.86 1
 6 -10 -20 31296.2 778.824 3
 -6 10 20 34933.2 1129.1 1
 6 -10 20 34224.3 1128.06 3
 6 -10 -22 711.431 808.802 5
 6 10 -22 1239.35 810.474 4
 6 -10 -22 320.213 553.191 4
 -6 10 22 731.518 820.421 1
 6 10 22 250.904 840.275 1
 6 -10 22 138.684 603.72 2
 6 -10 22 1483.07 843.159 3
 6 10 -24 320.363 725.824 5
 6 -10 24 -129.874 873.454 3
 -6 10 24 521.159 838.044 1
 6 10 -24 48.2614 832.025 4
 6 -10 -24 835.271 606.988 4
 6 10 24 -159.125 859.374 1
 6 -10 24 -302.863 625.44 2
 6 -10 -24 475.431 829.127 5
 6 -10 26 -848.141 906.691 3
 6 -10 -26 62.0956 829.573 5
 -6 10 26 -6.16288 852.008 1
 6 10 -26 -137.394 724.048 5
 6 10 -26 4.63967 817.977 4
 6 -10 -26 253.699 602.558 4
 6 10 26 449.764 862.471 1
 6 -10 26 53.0533 644.241 2
 6 -10 28 25683.2 1237.98 3
 6 -10 -28 26756.6 897.388 4
 -6 10 28 25841.6 1182.73 1
 6 10 -30 -1195.45 760.302 5
 -6 10 30 -1262.23 980.61 1
 6 10 -30 -316.578 948.791 4
 6 10 30 166.101 891.491 1
 6 -10 30 53.3964 683.932 2
 6 10 -32 2695.92 790.581 5
 6 -10 32 1250.69 1029.28 3
 6 10 -32 2183.84 891.83 4
 6 -10 32 4166.01 745.904 2
 6 10 32 4395.43 1003.93 1
 6 12 0 590.938 319.646 4
 6 -12 0 36.9242 338.947 2
 6 -12 0 166.075 300.919 3
 6 12 0 486.344 370.804 5
 6 12 -2 51560.8 943.128 1
 6 12 -2 58863.5 852.082 4
 6 -12 -2 58208.6 903.889 2
 6 -12 2 56830.7 921.023 2
 6 12 2 54484 923.508 5
 6 -12 -2 57328 868.676 3
 6 -12 2 55814.4 904.727 3
 6 12 -2 55014.5 952.432 5
 6 12 2 56081 981.466 1
 6 12 -4 -716.642 403.598 4
 6 12 -4 343.563 428.2 1
 -6 12 4 199.445 720.336 1
 6 12 4 101.254 421.561 1
 6 -12 4 -465.543 380.931 3
 6 -12 -4 -237.101 329.721 2
 6 12 -4 80.5899 393.437 5
 6 -12 4 66.8736 345.023 2
 6 -12 -4 -107.121 276.849 3
 6 12 4 -66.306 375.485 5
 6 12 6 16319.1 404.454 4
 6 12 -6 17340.5 550.884 4
 6 -12 -6 18883.5 519.459 2
 6 -12 6 16385.7 543.033 2
 6 -12 -6 18185.7 464.947 3
 -6 12 6 17049.3 843.822 1
 6 12 6 17198 523.17 5
 6 12 -6 15420.4 592.433 5
 -6 12 -8 -322.677 473.549 4
 6 12 8 170.52 310.918 4
 -6 12 8 -411.652 694.872 1
 6 12 8 242.058 506.421 1
 6 12 -8 160.4 455.562 4
 6 -12 -8 -91.3576 332.257 2
 6 12 8 393.541 374.902 5
 6 -12 -8 -140.382 284.811 3
 6 -12 8 8.08917 411.589 2
 -6 12 -8 -74.4827 298.741 5
 6 -12 -10 43817.9 790.282 2
 6 12 -10 45195.6 855.765 4
 6 -12 10 41387.6 844.834 2
 -6 12 10 45431.8 1135.88 1
 6 -12 -10 43040.9 741.989 3
 -6 12 -10 37125.8 683.21 5
 6 12 10 45315 977.097 1
 6 12 -10 39629.7 879.274 5
 6 -12 10 42655.1 914.519 3
 6 -12 12 -749.79 579.295 3
 6 12 -12 3.20735 474.625 5
 6 12 12 -4.10394 587.2 1
 6 12 -12 -470.336 548.641 4
 6 -12 -12 -333.722 372.164 2
 -6 12 12 -242.895 711.92 1
 6 -12 -12 -351.78 334.184 3
 6 -12 12 -515.507 502.404 2
 6 12 -14 991.098 542.879 5
 6 -12 14 2472.27 667.017 3
 6 12 14 2018.63 671.243 1
 -6 12 14 1519.82 718.742 1
 6 12 -14 3.03053 632.841 4
 6 -12 -14 1043.4 392.9 2
 6 -12 -14 962.972 365.106 3
 6 -12 14 1520.62 528.816 2
 6 12 -16 169.009 573.193 5
 6 12 16 131.246 706.398 1
 -6 12 16 447.175 770.355 1
 6 -12 16 244.211 675.433 3
 6 -12 -16 -158.742 391.994 2
 6 -12 -16 21.712 364.953 3
 6 -12 16 344.496 544.355 2
 6 -12 -18 28396.6 726.633 2
 6 -12 18 29956.5 876.864 2
 6 12 18 33578.7 1068.22 1
 6 -12 -18 27079.6 681.553 3
 6 -12 18 31815.5 1050.22 3
 -6 12 18 31709 1098.34 1
 6 12 20 -162.715 821.461 1
 6 -12 20 488.186 799.638 3
 6 -12 -20 1753.69 801.666 5
 6 12 -20 466.289 770.395 4
 6 -12 -20 838.602 464.855 2
 6 -12 -20 683.786 450.761 3
 -6 12 20 3075.31 859.502 1
 6 -12 20 537.252 619.913 2
 6 -12 -22 12457 930.561 5
 6 12 22 12750.4 972.6 1
 6 -12 22 11954.1 969.995 3
 -6 12 22 11354.8 933.152 1
 6 -12 24 -831.625 903.65 3
 6 -12 -24 150.075 844.821 5
 6 12 -24 1748.42 729.953 5
 6 12 -24 1396.99 817.335 4
 6 -12 -24 -497.162 585.592 4
 -6 12 24 334.407 857.827 1
 6 -12 24 -59.1639 662.837 2
 6 12 24 -267.71 902.495 1
 6 -12 -26 9738.54 697.093 4
 6 -12 26 9331.29 1026.58 3
 -6 12 26 10140.1 1001.5 1
 6 12 -28 41.6891 733.177 5
 6 -12 -28 618.36 866.535 5
 -6 12 28 -86.7052 926.52 1
 6 -12 -28 4.27533 631.011 4
 6 12 28 -466.314 899.922 1
 6 -12 28 -136.194 680.039 2
 6 12 30 14696.8 1049.63 1
 6 -12 30 12952.3 851.417 2
 6 -12 30 14634.2 1140.51 3
 6 12 -30 10993.4 871.592 5
 6 12 -32 -1426.98 800.498 5
 6 -12 32 -336.069 978.552 3
 -6 12 32 -824.792 991.211 1
 6 12 32 -936.394 917.464 1
 6 -12 32 -394.922 736.121 2
 6 -14 0 82129.8 1179.11 3
 6 14 0 82076 1252.58 5
 6 14 2 107.664 343.39 4
 6 14 2 57.8519 412.46 5
 6 -14 -2 -82.891 354.473 2
 6 -14 2 -93.394 373.069 2
 -6 14 2 -252.604 815.911 1
 6 -14 -2 -77.4791 306.216 3
 6 -14 2 183.254 345.214 3
 6 14 4 4361.96 359.517 4
 6 14 -4 5501.03 459.815 4
 6 -14 -4 5027.91 345.075 3
 6 -14 4 5070.41 438.369 3
 6 14 4 4695.18 444.211 5
 6 14 -4 4757.08 490.576 5
 -6 14 4 4557.36 829.551 1
 6 14 6 490.184 346.799 4
 6 14 -6 462.533 447.7 4
 6 14 6 596.778 406.707 5
 6 -14 -6 836.181 375.666 2
 6 14 6 275.468 528.116 1
 6 -14 -6 456.125 309.099 3
 6 -14 6 -107.241 407.932 2
 -6 14 6 338.064 744.175 1
 6 -14 6 607.018 412.455 3
 6 14 -6 561.481 454.65 5
 6 14 8 36747.1 673.219 4
 6 14 -8 39838.6 809.815 4
 6 -14 -8 36888.2 741.457 2
 -6 14 8 37856.2 1135.86 1
 6 -14 -8 36625.5 677.237 3
 6 14 8 38299.3 952.75 1
 6 14 8 36601.8 781.123 5
 -6 14 -8 32778.3 698.18 5
 6 14 -8 33098.5 834.569 5
 6 14 -10 -658.907 545.329 4
 6 14 10 -98.5905 612.614 1
 6 -14 -10 -109.244 378.282 2
 6 -14 -10 -75.489 304.543 3
 6 -14 10 110.622 470.966 2
 -6 14 10 47.1665 777.996 1
 6 14 -10 -566.449 503.877 5
 6 -14 -12 17263.9 568.828 2
 6 14 -12 17793.4 726.775 4
 -6 14 12 16928.3 904.584 1
 6 14 -12 15263.4 674.223 5
 6 -14 -12 16411.7 505.52 3
 6 14 -14 -341.384 550.476 5
 6 -14 14 -438.3 638.854 3
 6 14 14 126.309 696.447 1
 6 14 -14 -561.319 649.949 4
 -6 14 14 502.635 750.462 1
 6 -14 -14 -253.568 400.319 2
 6 -14 -14 -87.7586 349.124 3
 6 -14 14 262.157 526.134 2
 6 -14 16 3511.97 750.918 3
 6 -14 -16 3060.77 445.281 2
 -6 14 16 3689.02 817.553 1
 6 14 16 4981.07 785.318 1
 6 -14 -16 2902.38 403.906 3
 6 -14 16 3015.86 594.656 2
 6 -14 18 -21.6343 742.959 3
 6 14 18 1071.51 808.662 1
 -6 14 18 -1535.14 872.09 1
 6 -14 -18 3.31769 435.859 2
 6 -14 -18 -131.965 392.259 3
 6 -14 18 3.9237 581.165 2
 6 -14 -20 28206.7 762.147 2
 6 14 20 32071 1147.11 1
 6 -14 -20 30061.8 773.245 3
 6 -14 20 28062 1101.99 3
 -6 14 20 30595.2 1187.99 1
 6 14 22 -897.724 881.357 1
 6 14 -22 95.4755 685.174 5
 6 -14 22 -311.123 870.668 3
 6 14 -22 1867.4 820.851 4
 6 -14 -22 88.7963 450.495 2
 6 -14 -22 24.7826 454.724 3
 -6 14 22 356.706 865.039 1
 6 -14 22 -102.634 657.277 2
 6 -14 24 13.7447 891.518 3
 6 -14 -24 702.085 587.308 4
 -6 14 24 562.126 879.179 1
 6 14 24 136.201 909.866 1
 -6 14 26 640.096 902.466 1
 6 -14 -26 65.7976 650.334 4
 6 -14 -28 13622.5 795.206 4
 6 14 28 12639.4 1079.53 1
 6 -14 28 11049.9 821.7 2
 6 -14 28 11745.9 1077.05 3
 6 14 -28 10405.2 841 5
 6 14 -30 -577.546 762.996 5
 6 -14 30 -287.585 971.051 3
 6 -14 -30 1434.51 882.248 5
 -6 14 30 -653.219 946.237 1
 6 14 -30 -91.9076 917.933 4
 6 -14 30 -1242.03 756.648 2
 6 16 0 -215.016 407.73 4
 6 -16 0 -482.119 350.514 3
 6 -16 0 -393.951 398.6 2
 6 16 0 -26.8948 453.068 5
 6 16 2 36038 699.698 4
 6 16 -2 37180.4 738.661 4
 6 -16 -2 36296.2 771.977 2
 6 16 2 35608.3 950.606 1
 6 16 2 34883.7 810.722 5
 6 -16 -2 35806.4 702.763 3
 6 -16 2 36108.3 746.3 3
 6 16 -2 34169.6 813.832 5
 -6 16 2 34076.6 1253 1
 6 16 4 -492.942 400.547 4
 6 16 -4 334.076 445.277 4
 -6 16 4 105.253 835.611 1
 6 -16 -4 -237.774 394.655 2
 6 -16 4 -87.5986 424.024 2
 6 -16 -4 -123.162 321.108 3
 6 16 4 -8.75496 442.073 5
 6 -16 4 269.93 412.414 3
 6 16 -4 279.554 470.01 5
 6 16 4 463.631 611.033 1
 6 16 6 5056.79 449.317 4
 6 16 -6 6388.62 526.737 4
 6 -16 -6 6063.92 462.259 2
 6 -16 -6 6093.34 380.3 3
 -6 16 6 5594.34 875.814 1
 6 16 6 5511.88 499.771 5
 6 -16 6 5456.76 487.348 3
 6 16 -6 4481.87 528.193 5
 6 16 6 5475.4 679.814 1
 6 -16 8 210.597 471.559 3
 -6 16 -8 -23.5275 577.726 4
 -6 16 8 824.566 837.542 1
 6 16 -8 351.267 520.857 4
 6 -16 -8 220.973 396.832 2
 6 16 8 -455.766 640.3 1
 6 16 -8 -214.157 499.689 5
 6 -16 -8 329.81 325.032 3
 6 -16 8 -38.0388 456.813 2
 6 16 8 191.427 431.329 4
 6 16 8 258.023 471.397 5
 6 16 -10 30692.4 804.122 4
 6 -16 -10 28116.3 699.406 2
 6 -16 -10 28136.5 617.852 3
 6 16 10 31008.4 1002.59 1
 6 -16 10 27655.5 823.306 3
 6 16 -10 26545.3 833.145 5
 6 16 -12 79.1627 619.485 4
 6 16 12 -1090.87 734.046 1
 6 -16 -12 -226.557 422.583 2
 6 -16 -12 48.3235 339.202 3
 -6 16 12 -54.2369 833.182 1
 6 -16 12 -268.22 537.812 2
 6 16 -12 -295.505 573.439 5
 6 16 -14 576.085 583.183 5
 6 16 14 1543.5 764.695 1
 6 16 -14 13.3488 683.577 4
 -6 16 14 2264.15 838.715 1
 6 -16 -14 1003.05 436.116 2
 6 -16 -14 1375.49 378.165 3
 6 -16 14 949.067 561.572 2
 6 -16 16 -261.954 729.147 3
 6 16 16 295.886 789.52 1
 -6 16 16 -230.393 829.711 1
 6 -16 -16 187.628 437.022 2
 6 -16 -16 320.306 390.957 3
 6 -16 16 -538.963 603.812 2
 6 -16 -18 14418.2 601.006 2
 6 -16 -18 14823.3 552.985 3
 6 -16 18 14373.8 926.255 3
 -6 16 18 15501.8 998.994 1
 -6 16 20 -1000.99 902.577 1
 6 16 20 -510.609 873.139 1
 6 16 -20 -188.88 780.735 4
 6 -16 20 876.861 678.323 2
 6 -16 -20 -18.9506 467.765 2
 6 -16 -20 -6.50787 416.992 3
 6 16 -20 -1184.71 673.595 5
 6 -16 -22 11959.2 612.401 2
 6 -16 22 12146.6 768.251 2
 6 16 22 14624.7 1032.62 1
 6 -16 -22 13206.9 587.383 3
 -6 16 22 14103.8 1022.3 1
 -6 16 24 -358.413 876.999 1
 6 -16 26 4383.89 959.256 3
 6 16 -26 4470.31 755.391 5
 6 -16 26 3775.38 728.164 2
 6 16 26 5920.38 1005.06 1
 6 16 -28 301.634 725.931 5
 6 -16 28 61.6364 936.461 3
 6 16 -28 97.9084 871.671 4
 -6 16 28 1065.33 952.952 1
 6 -16 -28 3098.53 906.449 5
 6 -16 28 -899.413 743.289 2
 6 16 28 1416.36 1044.28 1
 6 -16 -30 7677.29 946.327 5
 -6 16 30 5464.72 978.6 1
 6 16 -30 5336.53 939.743 4
 6 -16 30 5830.57 1062.37 3
 6 16 30 6294.7 1038.76 1
 6 16 -30 6063.86 810.737 5
 6 18 0 37703.5 904.698 5
 6 18 0 40356.8 794.105 4
 6 18 0 37616.6 1051.82 1
 6 -18 0 39743.3 852.633 2
 6 -18 0 39548.1 789.623 3
 -6 18 2 164.253 995.023 1
 6 18 2 1199.36 669.268 1
 6 18 2 984.911 455.112 4
 6 18 -2 794.71 485.443 4
 6 -18 -2 913.121 448.569 2
 6 -18 2 757.099 454.644 2
 6 -18 2 1378.43 411.836 3
 6 -18 -2 892.701 371.198 3
 6 18 2 340.066 512.871 5
 6 18 -2 461.26 515.017 5
 6 18 4 2919.21 728.304 1
 -6 18 4 458.12 942.954 1
 6 18 4 2026.69 467.045 4
 6 18 -4 203.851 515.642 4
 6 -18 4 2474.55 470.581 3
 6 -18 -4 1711.37 456.082 2
 6 -18 -4 2611.09 367.581 3
 6 -18 4 1842.52 473.631 2
 6 18 -4 2289.31 536.277 5
 6 18 4 2281.31 516.148 5
 6 18 6 -1173.54 765.078 1
 -6 -18 6 385.683 732.52 3
 6 18 6 17.446 469.799 4
 6 18 -6 54.2138 532.1 4
 6 -18 -6 -209.519 431.385 2
 -6 18 6 -117.567 896.608 1
 6 -18 6 -231.695 470.955 2
 6 -18 -6 -144.443 340.187 3
 6 18 6 509.421 501.967 5
 6 -18 6 102.909 455.707 3
 6 18 -6 466.426 525.479 5
 6 18 8 16983 621.452 4
 -6 18 -8 16286.4 798.623 4
 6 -18 -8 15859 607.618 2
 6 -18 8 14705.4 657.939 2
 -6 18 -8 14575.6 604.956 5
 6 -18 -8 16585.7 518.682 3
 6 18 -8 14054.1 706.867 5
 6 18 8 17748.4 684.452 5
 6 -18 8 14947.9 662.006 3
 6 18 8 17537.5 922.16 1
 6 18 -10 173.297 552.017 5
 6 18 -10 -8.86478 613.867 4
 6 -18 -10 383.56 446.753 2
 6 18 10 398.681 752.639 1
 6 -18 10 605.286 555.046 3
 6 -18 -10 323.01 346.13 3
 6 -18 10 556.936 531.166 2
 -6 18 10 -54.1586 961.657 1
 6 -18 -12 11736.6 586.941 2
 6 -18 12 9991.2 675.651 2
 6 -18 -12 11625.2 481.783 3
 6 18 12 13706.1 913.714 1
 6 -18 12 9933.19 717.662 3
 6 18 -12 9148.01 708 5
 6 -18 14 344.182 671.957 3
 6 18 -14 78.5164 679.29 4
 6 18 14 -96.6954 807.27 1
 -6 18 14 -39.6942 861.883 1
 6 -18 -14 -24.2189 447.494 2
 6 -18 -14 -82.429 363.701 3
 6 -18 14 73.3752 603.288 2
 6 -18 -16 3496.79 486.954 2
 6 18 16 5234.24 887.898 1
 -6 18 16 2991.63 876.233 1
 6 -18 -16 3598.12 425.924 3
 -6 18 18 -227.557 868.522 1
 6 18 18 152.707 876.443 1
 6 -18 -18 74.5177 443.144 2
 6 -18 -18 90.3338 390.729 3
 6 -18 18 -125.979 636.103 2
 -6 18 20 21105.4 1091.85 1
 6 -18 -20 19837.8 703.146 2
 6 -18 20 19511.2 840.66 2
 6 -18 -20 19590.2 629.956 3
 6 -18 -22 348.282 475.857 2
 6 -18 -22 1325.22 484.925 3
 6 18 -24 523.341 705.737 5
 6 -18 24 -13.6872 882.731 3
 6 18 24 456.282 948.073 1
 6 -18 24 -280.081 685.716 2
 6 18 -24 51.2661 808.149 4
 6 18 -26 410.167 693 5
 6 -18 26 823.28 907.226 3
 6 18 -26 -4.89913 835.77 4
 -6 18 26 -242.77 929.97 1
 6 -18 26 -405.787 710.411 2
 6 -18 -28 7694.82 909.322 5
 6 -18 28 5584.08 798.447 2
 -6 18 28 6491.32 992.746 1
 6 18 -28 6472.62 777.862 5
 6 -20 0 -464.988 486.626 2
 6 -20 0 -382.636 403.038 3
 -6 20 0 234.807 1112.5 1
 6 20 2 13513.5 892.261 1
 6 20 2 14094 663.283 5
 6 -20 -2 12941.7 623.243 2
 6 -20 2 13617 640.763 2
 6 20 -2 12791.4 700.488 5
 6 -20 -2 14452.8 530.146 3
 6 -20 2 14659.1 576.981 3
 -6 20 4 -217.149 962.03 1
 6 20 4 334.388 765.492 1
 6 20 4 -102.537 519.901 4
 6 20 -4 -58.394 553.146 4
 6 20 4 112.222 540.623 5
 6 -20 -4 -152.174 466.841 2
 6 -20 4 -147.89 495.864 2
 6 -20 -4 -508.117 384.997 3
 6 20 -4 -277.887 569.666 5
 6 -20 4 -27.1887 467.299 3
 6 20 6 221.334 535.896 4
 6 -20 -6 3282.69 508.198 2
 6 -20 6 2761.38 540.221 2
 6 20 -6 2920.19 596.264 5
 6 20 -6 355.373 595.575 4
 6 20 6 3718.73 848.646 1
 6 -20 -6 3039.55 395.709 3
 6 -20 6 2940.43 522.803 3
 6 20 6 2807.38 573.456 5
 -6 20 8 -171.728 976.895 1
 6 20 8 51.3254 542.579 4
 6 20 -8 -26.8121 617.682 4
 6 -20 -8 370.813 449.774 2
 6 -20 -8 298.239 363.046 3
 6 -20 8 126.88 539.179 2
 6 20 8 -48.0019 833.476 1
 6 20 -8 462.056 579.323 5
 6 -20 8 861.382 526.684 3
 6 -20 -10 14074.4 621.611 2
 6 20 -10 13035.6 726.258 5
 6 -20 -10 14705.8 513.757 3
 6 -20 10 13887.6 709.558 3
 6 20 10 15704.2 985.873 1
 -6 -20 12 -1062.13 1058.95 3
 6 20 -12 -73.1755 664.693 4
 6 -20 -12 14.7884 463.303 2
 6 20 12 -511.539 860.373 1
 6 -20 -12 401.966 364.164 3
 -6 20 12 445.212 921.741 1
 6 -20 12 -32.5581 578.912 2
 6 20 -12 -116.18 610.248 5
 6 -20 12 369.592 603.718 3
 -6 -20 14 933.391 1156.26 3
 6 20 -14 1044.06 696.102 4
 6 20 14 1886.77 892.482 1
 -6 20 14 2192.35 905.023 1
 6 -20 -14 642.696 473.33 2
 6 -20 -14 1133.05 378.075 3
 6 -20 14 181.156 602.745 2
 6 -20 14 825.569 652.267 3
 6 -20 16 5.07024 696.532 3
 -6 -20 16 843.326 1222.16 3
 -6 20 16 138.098 855.893 1
 6 20 16 2327.89 922.314 1
 6 -20 -16 -365.157 465.348 2
 6 -20 -16 -158.358 378.933 3
 6 -20 16 -176.373 625.485 2
 -6 20 18 16099.9 1021.04 1
 6 -20 -18 15967.2 650.385 2
 6 -20 18 16591.4 826.471 2
 6 -20 -18 15230.8 567.025 3
 -6 -20 20 2758.31 1345.43 3
 6 20 -20 443.115 761.723 4
 6 -20 -20 435.884 490.769 2
 6 20 -20 1371.34 680.99 5
 6 20 22 5271.24 967.533 1
 -6 20 22 4600.76 996.525 1
 6 20 -22 2716.48 701.466 5
 6 -20 24 141.659 868.952 3
 6 20 24 3445.14 977.911 1
 -6 -20 24 78.5057 1486.29 3
 6 20 -24 95.1642 826.602 4
 -6 20 24 -978.893 944.008 1
 6 -20 24 775.992 692.624 2
 6 20 -24 -652.035 696.637 5
 6 20 -26 583.875 730.929 5
 6 -20 26 5205.9 963.205 3
 6 20 26 3453.25 1038.5 1
 -6 -20 26 235.041 1616.71 3
 6 20 -26 164.603 889.951 4
 -6 20 26 2552.23 931.87 1
 6 -22 0 12655.2 643.19 2
 6 -22 0 13910.6 562.137 3
 6 22 0 13438.1 742.684 5
 6 -22 -2 -44.6837 389.783 3
 6 22 2 -39.862 549.318 4
 6 22 -2 60.6523 569.323 4
 -6 22 2 281.025 1051.53 1
 6 -22 -2 -519.361 511.831 2
 6 -22 2 -159.351 504.233 2
 6 -22 2 496.811 432.514 3
 6 22 2 102.641 572.346 5
 6 22 -2 411.335 609.254 5
 -6 22 -2 245.026 1151.39 1
 6 -22 4 524.336 480.778 3
 6 22 4 1502.79 856.396 1
 6 22 4 158.257 562.681 4
 6 22 -4 104.247 590.617 4
 6 -22 -4 885.373 498.501 2
 6 -22 4 784.579 528.88 2
 6 -22 -4 665.284 390.494 3
 6 22 4 353.888 581.225 5
 -6 22 4 -46.3588 1013.39 1
 6 22 -4 1175.43 612.526 5
 6 22 6 1996.9 887.534 1
 6 22 6 -18.6022 552.843 4
 6 22 -6 -42.3909 630.735 4
 -6 22 6 -87.3274 1036.33 1
 6 -22 -6 45.883 485.107 2
 6 -22 6 584.723 544.326 2
 6 -22 -6 -51.5736 374.882 3
 6 22 6 436.272 591.567 5
 6 -22 6 -134.358 512.119 3
 6 22 -6 1260.02 619.277 5
 6 22 -8 9217.31 739.014 4
 6 -22 -8 9187.66 589.33 2
 6 -22 8 10199.1 664.755 2
 6 -22 -8 9214.41 468.842 3
 6 -22 8 8034.93 613.815 3
 6 22 -8 10106.3 714.834 5
 6 22 8 9151.33 1002.98 1
 6 -22 -10 -15.4672 480.16 2
 6 -22 -10 -92.0319 367.656 3
 6 -22 10 170.811 558.334 2
 -6 22 10 46.3694 966.026 1
 6 22 -10 544.823 623.761 5
 6 -22 10 -594.325 568.355 3
 6 -22 -12 5979.29 560.838 2
 6 -22 12 6227.65 648.568 2
 -6 22 12 7213.76 989.612 1
 6 -22 -12 6238.84 435.547 3
 6 22 12 4128.04 987.931 1
 6 -22 12 6018.31 655.376 3
 -6 -22 14 407.087 1093.98 3
 6 22 14 -438.53 954.174 1
 6 -22 -14 -548.216 484.179 2
 6 -22 -14 -626.256 386.448 3
 6 -22 14 266.705 603.777 2
 -6 -22 16 5389.84 1231.12 3
 6 -22 -16 3733.94 515.676 2
 6 22 16 5380.7 978.699 1
 6 -22 -16 3687.89 434.402 3
 -6 -22 18 584.117 1239.72 3
 -6 22 18 -239.457 883.682 1
 6 22 -18 -374.723 654.421 5
 -6 22 20 7587.87 990.291 1
 6 22 -20 9076.63 836.811 4
 6 22 20 12989.7 1052.67 1
 6 -22 20 10830.7 899.642 3
 6 22 -20 6261.15 756.571 5
 -6 22 22 -486.407 949.624 1
 -6 -22 22 119.962 1413.09 3
 6 22 22 849.674 938.366 1
 6 22 -22 103.511 795.38 4
 6 -22 22 526.958 700.23 2
 6 22 -22 313.55 707.482 5
 -6 -22 24 3137.28 1502.97 3
 6 22 24 1656.4 952.498 1
 6 22 -24 -70.7678 863.3 4
 6 -22 24 568.914 707.471 2
 -6 22 24 1305.58 960.456 1
 6 24 0 403.789 591.205 4
 6 -24 0 1264.47 563.762 2
 6 -24 0 2395.2 463.899 3
 -6 24 0 -44.6902 1142.31 1
 6 24 0 -564.716 598.026 5
 6 24 -2 4041.37 651.264 4
 6 -24 -2 7961.79 637.471 2
 6 -24 2 5453.43 611.047 2
 6 -24 -2 8127.73 500.602 3
 6 -24 2 5137.01 509.897 3
 6 24 2 5081.73 662.164 5
 6 24 -2 4836.94 686.112 5
 6 24 4 -771.597 604.324 4
 6 24 -4 67.6655 622.701 4
 6 -24 4 -484.869 493.355 3
 6 -24 4 -863.315 563.748 2
 6 24 4 -479.883 612.567 5
 6 24 -4 584.978 642.27 5
 6 24 -6 2496.74 661.576 4
 6 24 6 23.7895 593.118 4
 6 -24 -6 181.654 513.412 2
 6 -24 6 441.35 570.032 2
 6 24 6 2439.58 942.149 1
 6 24 6 157.968 622.154 5
 6 -24 -6 852.931 398.549 3
 6 -24 6 3.97523 524.993 3
 6 -24 -8 -145.331 499.427 2
 6 -24 8 4.42652 582.091 2
 6 -24 -8 -79.487 385.167 3
 6 -24 8 -386.523 534.647 3
 6 24 8 -765.236 960.589 1
 6 -24 -10 9913.23 617.04 2
 6 -24 10 9006.94 691.748 2
 6 -24 -10 9826.9 482.855 3
 6 -24 -12 -126.343 504.663 2
 6 24 12 -1290.77 972.133 1
 6 -24 -12 -466.193 380.83 3
 6 -24 12 -927.178 609.849 2
 -6 24 14 501.476 928.62 1
 6 24 14 246.838 950.865 1
 6 -24 14 67.5056 626.175 3
 -6 24 16 76.6783 887.794 1
 6 24 -16 67.8831 640.103 5
 -6 24 18 6428.09 975.656 1
 6 24 18 6997.68 1031.71 1
 6 -24 18 7498.75 790.72 3
 6 24 -18 4663.48 709.578 5
 6 -24 20 454.043 737.76 3
 -6 24 20 -13.187 931.401 1
 6 24 20 841.709 934.836 1
 6 24 -20 186.409 826.532 4
 6 -24 20 47.309 659.201 2
 6 24 -20 1528.37 682.253 5
 6 -26 0 5390.39 628.019 2
 6 -26 0 5155.94 494.773 3
 6 -26 -2 -173.39 562.222 2
 6 -26 2 -322.65 554.514 2
 6 -26 -2 -379.411 434.391 3
 6 -26 2 -318.915 465.398 3
 -6 26 2 36.5959 1069.05 1
 -6 26 4 -74.2393 1092.33 1
 6 -26 -4 414.273 535.555 2
 6 -26 4 726.998 575.527 2
 6 -26 -4 1191.18 427.599 3
 6 26 -4 -200.569 635.402 5
 -6 26 6 -131.912 1102.01 1
 6 26 -6 -16.6456 640.143 4
 6 -26 -6 216.392 528.754 2
 -6 26 -6 403.868 1213.57 1
 6 -26 6 38.0175 587.135 2
 6 -26 -6 432.139 411.887 3
 6 26 -6 -1015.24 661.771 5
 -6 26 8 417.746 1118.95 1
 6 26 -8 1336.76 690.294 4
 6 -26 -8 3583.66 566.044 2
 6 -26 8 3400.74 637.752 2
 6 -26 -8 4071.81 442.343 3
 6 26 -8 3264.34 671.752 5
 6 26 8 5119.98 1049.82 1
 6 26 -10 -7.27008 675.092 4
 6 26 10 -837.774 994.956 1
 -6 26 10 183.74 1045.87 1
 6 -26 10 -408.219 564.4 3
 -6 26 12 1010.94 1010.38 1
 6 -26 12 3910.12 634.1 3
 -6 26 14 164.803 935.595 1
 6 -26 14 -369.384 654.088 2
 6 26 -14 324.674 639.82 5
 -6 26 16 275.386 928.303 1
 6 26 16 1240.5 981.918 1
 6 -26 16 308.411 659.8 2
 6 26 -16 542.961 672.538 5
 6 -26 16 944.552 666.072 3
 6 28 0 34.9954 656.637 4
 6 -28 0 -736.36 615.197 2
 6 28 0 -209.331 629.604 5
 6 28 2 2022.33 658.122 4
 6 28 -2 148.407 662.668 4
 6 28 2 2147.83 650.539 5
 6 28 -2 1399.44 633.818 5
 -6 28 -4 320.364 1254.37 1
 6 28 4 391.08 639.533 4
 6 28 -4 -49.3821 660.588 4
 -6 28 4 -343.964 1121.26 1
 6 28 -4 -401.497 641.211 5
 6 28 4 274.988 638.568 5
 6 -28 4 -490.306 513.822 3
 -6 28 -6 218.903 1276.36 1
 -6 28 6 358.389 1125.95 1
 6 28 -6 25.0868 661.413 4
 6 -28 6 707.233 558.861 3
 6 28 -6 121 644.453 5
 -6 28 8 352.654 1096.28 1
 -6 28 -8 62.0785 1296.91 1
 6 28 -8 -427.653 660.914 4
 6 -28 8 601.113 573.856 3
 6 28 -10 4423.41 739.684 4
 6 -28 10 3135.52 669.097 2
 6 -28 10 3682.69 622.004 3
 -6 28 12 -214.314 966.499 1
 6 28 12 -637.998 1009.17 1
 6 -28 12 -437.243 647.773 2
 6 -28 12 -969.314 603.13 3
 6 30 0 1782.08 688.664 4
 6 -30 0 1487.75 486.295 3
 6 30 0 1441.2 650.126 5
 -6 30 -2 250.018 1147.86 1
 6 30 2 -105.558 646.913 4
 6 30 -2 -871.344 695.918 4
 6 -30 2 -377.543 489.54 3
 6 30 2 1180.17 655.813 5
 6 30 -2 663.318 647.764 5
 7 1 1 267.796 172.32 5
 7 1 -1 272.734 207.255 5
 7 -1 1 184.09 164.748 5
 7 -1 -1 349.749 209.951 5
 7 1 1 157.939 76.3709 2
 7 1 -1 157.123 207.379 3
 7 1 -1 169.736 110.945 2
 7 -1 -1 205.771 145.187 2
 7 1 1 316.938 195.768 3
 7 -1 -1 329.519 210.41 3
 7 -1 1 268.377 209.209 3
 7 -1 1 173.042 139.46 2
 7 1 3 40594.5 593.711 1
 7 -1 -3 40273.7 628.014 5
 7 1 -3 37410.3 518.248 2
 7 -1 -3 39147.9 541.818 2
 7 -1 3 39406.9 511.339 2
 7 1 -3 40619.3 635.667 5
 7 1 -3 38974.8 631.409 3
 7 1 3 38555.6 588.995 3
 7 -1 3 36936 598.96 3
 7 1 3 39023.7 514.388 5
 7 -1 3 35599 473.051 5
 7 1 -5 199709 2277.81 5
 7 -1 -5 195796 2265.72 5
 7 1 5 201995 2234.64 1
 7 1 -5 193841 2151.7 2
 -7 -1 5 183554 2140.59 1
 7 -1 5 197319 2119.73 2
 7 1 5 192976 2188.84 3
 7 -1 5 191495 2215.94 3
 -7 1 5 200934 2257.28 1
 7 1 5 184466 2090.05 5
 7 1 -7 29081.3 620.093 5
 7 -1 -7 29544.4 611.377 5
 7 1 7 31636.5 583.71 1
 7 1 7 24151.7 386.675 4
 7 -1 7 30137.1 449.285 4
 -7 1 7 33930.1 599.762 1
 7 -1 -7 32783.2 590.896 3
 7 -1 7 30261.5 576.682 1
 7 1 7 28850 492.478 3
 7 -1 7 29918.6 530.367 3
 -7 -1 7 27924.1 450.946 1
 -7 1 9 2325.58 369.57 1
 7 1 -9 2626.48 284.399 2
 7 -1 -9 2578.07 276.808 2
 7 1 -9 2411.35 352.729 3
 7 -1 -9 2490.24 330.899 3
 -7 -1 9 2145.15 232.913 1
 7 1 9 2430.23 252.573 3
 7 -1 9 2703.82 293.602 3
 7 1 -11 3188.52 446.325 5
 7 -1 11 3783.52 429.446 1
 7 1 11 3371.27 401.683 1
 7 -1 -11 3040.75 428.725 5
 7 1 -11 3538.69 319.245 2
 7 -1 -11 3725.57 327.885 2
 -7 -1 11 3039.54 300.339 1
 7 -1 -11 3958.15 403.247 3
 7 1 11 3390.96 292.568 3
 -7 1 11 4038.82 401.191 1
 7 1 -13 16146.1 622.44 5
 7 -1 -13 17134.4 622.776 5
 7 -1 13 16568.7 601.405 1
 7 1 13 16145 592.604 1
 7 -1 -13 16473.2 484.722 2
 7 1 -13 19473.3 559.846 4
 -7 -1 13 18491.2 486.626 1
 -7 1 13 17545 559.908 1
 7 1 13 15261.1 471.821 3
 7 1 -15 13719.2 640.265 5
 7 -1 -15 13940.2 639.772 5
 7 -1 15 13332.5 611.4 1
 7 1 15 13159.9 620.164 1
 7 -1 15 14211.1 565.628 3
 7 -1 -17 11210.8 675.288 5
 7 -1 17 11385 642.557 1
 7 1 17 11442.4 659.865 1
 7 -1 -17 10686.8 616.382 4
 -7 1 17 12079.5 632.301 1
 7 -1 17 12965 651.584 3
 7 1 19 -248.551 515.029 3
 7 1 -19 31.422 608.229 5
 7 -1 -19 28.0047 602.261 5
 7 -1 19 -176.358 586.847 1
 7 1 19 -138.166 611.058 1
 7 1 -19 747.283 576.373 4
 7 -1 -19 320.843 535.748 4
 7 -1 19 -286.301 557.527 3
 7 1 -21 4049.15 682.412 5
 7 -1 -21 4565.5 692.153 5
 7 1 21 3028.25 611.231 3
 7 -1 21 4065.49 690.049 1
 7 1 21 4119.36 692.888 1
 7 1 -21 4482.4 636.714 4
 7 -1 -21 1726.29 612.82 4
 7 -1 21 4081.86 676.354 3
 7 1 -23 22253.7 914.387 5
 7 -1 23 22439 904.842 1
 7 1 23 21092.3 920.822 1
 7 -1 -23 22312.4 918.073 5
 7 -1 23 20727.8 918.979 3
 7 1 -25 36614.2 1091.67 5
 7 -1 -25 37142.4 1115.83 5
 7 -1 25 34579.8 1080.76 1
 7 1 25 34733.4 1112.86 1
 7 -1 27 6337.44 830.099 1
 7 1 27 6350.9 843.299 1
 7 -1 -27 5555.25 825.817 5
 7 1 -29 -4.21058 703.823 4
 7 -1 -29 -4.21285 702.32 4
 7 1 -33 3827.18 836.317 5
 7 -1 -33 3206.17 848.193 5
 7 -1 -33 5021.09 778.294 4
 7 1 33 3463.75 858.961 1
 7 1 -33 3974.27 831.888 4
 7 3 1 13352.5 283.175 1
 7 -3 1 13243 280.81 5
 7 -3 -1 13188.2 324.754 5
 7 -3 -1 14052.8 293.929 2
 7 -3 1 13189.6 289.199 2
 7 3 -1 13051.4 348.992 3
 7 3 1 13055.5 322.327 3
 7 3 1 13216.7 310.981 5
 7 3 -1 13316.4 340.269 5
 7 -3 -3 85402.8 1083.99 5
 7 3 3 87449.5 1031.64 1
 7 3 -3 84242 949.956 2
 7 3 -3 86515.3 1095.73 5
 7 -3 3 88615.2 1003.62 2
 7 3 -3 85808.2 1081.2 3
 7 3 3 83078 1018.46 3
 7 3 3 84281.3 996.969 5
 7 -3 -5 8195.67 363.085 5
 7 3 5 8724.27 326.805 1
 7 3 -5 8311.45 254.808 2
 7 -3 5 9045.92 284.21 2
 7 -3 -5 9857.78 351.706 3
 7 3 5 8820.45 262.299 3
 7 3 5 8438.18 252.699 5
 -7 3 5 9233.34 487.51 1
 7 3 -5 8416.74 374.253 5
 7 -3 -7 66441.5 1038.09 5
 7 3 7 70432.2 1019.36 1
 7 -3 -7 73998 967.718 2
 -7 3 7 77525.6 1122.69 1
 7 -3 -7 76761.5 1029.83 3
 7 3 7 68669.1 908.199 3
 7 3 -9 2527.84 413.352 5
 7 3 9 1758.53 147.795 4
 7 -3 -9 2077.27 287.535 2
 -7 3 9 2374.13 422.214 1
 7 3 -9 2555.71 339.416 4
 7 -3 -9 2110.52 322.999 3
 7 3 9 2082.53 212.044 3
 7 3 -11 5296.34 475.698 5
 7 -3 11 4931.09 430.197 1
 -7 3 11 4167.99 478.315 1
 7 -3 -11 4571.2 449.411 5
 7 3 11 4900.45 431.564 1
 7 -3 -11 5069.8 336.241 2
 7 3 -11 5197.16 418.072 4
 7 3 11 4317.77 270.152 3
 7 -3 11 5320.84 398.642 3
 7 3 -13 20176.6 673.808 5
 7 -3 13 19619.6 628.833 1
 7 -3 -13 19698.5 649.919 5
 7 3 13 18548.7 631.008 1
 7 3 -13 21351.6 585.067 4
 7 3 13 18697.2 457.524 3
 7 -3 13 20839.7 613.424 3
 -7 3 13 20239.9 667.79 1
 7 3 -15 29878.4 814.85 5
 7 -3 -15 30435 812.977 5
 7 3 15 27935 790.192 1
 7 -3 -15 28400.7 649.792 2
 7 3 -15 33663.1 751.664 4
 7 -3 -15 28817.2 716.684 3
 -7 3 15 33164.6 824.374 1
 7 3 15 29202.4 624.428 3
 7 -3 15 32854.6 805.531 3
 7 -3 15 29646.8 780.223 1
 7 -3 17 13270.2 671.712 1
 7 -3 -17 12608.1 686.981 5
 7 3 17 12233.2 677.497 1
 7 -3 -17 11950.4 584.049 4
 7 -3 17 14113.8 707.113 3
 7 -3 19 -877.809 623.564 3
 7 -3 -19 -367.749 637.859 5
 -7 3 19 158.623 582.093 1
 7 3 -19 -70.93 603.676 5
 7 -3 19 534.443 604.704 1
 7 3 -19 48.0102 591.645 4
 7 -3 -19 11.6449 541.897 4
 7 3 19 -276.599 630.659 1
 7 3 -21 15725.9 795.243 5
 7 -3 -21 15735.8 849.304 5
 7 3 21 14674.5 818.655 1
 7 3 -21 16422.5 750.864 4
 7 -3 21 17787.4 843.094 1
 7 -3 21 14937 850.551 3
 7 3 -23 17417.8 859.175 5
 7 -3 -23 19063 914.28 5
 7 -3 23 19456.2 912.725 1
 7 3 23 18116.2 909.463 1
 7 -3 23 18153 933.98 3
 7 3 -25 6061.66 782.513 5
 7 -3 -25 5205.66 809.713 5
 7 -3 25 4709.72 828.471 3
 7 -3 25 6239.41 828.3 1
 7 3 25 6455.57 823.92 1
 7 -3 -27 7717.96 853.516 5
 7 3 27 7333.63 869.075 1
 7 -3 27 9032.72 887.388 1
 7 -3 27 6188.02 876.424 3
 7 -3 -29 -145.288 695.792 4
 7 3 -31 19.2508 850.276 4
 7 3 31 1255.19 867.505 1
 7 3 -33 3301.29 829.714 5
 7 3 -33 3026.03 856.419 4
 7 3 33 3359.03 877.093 1
 7 -3 -33 3235.12 760.137 4
 7 5 -1 4861.53 150.881 1
 7 -5 1 4306.97 231.278 5
 7 -5 -1 5218.03 275.511 5
 7 5 1 4715.34 213.375 1
 7 5 -1 3885.17 102.998 2
 7 5 -1 5071.92 269.025 3
 7 5 1 4816.13 243.18 3
 7 -5 -1 5914.4 299.298 3
 7 5 1 4983.81 265.496 5
 7 5 -1 4822.32 284.843 5
 7 5 -3 1172.89 276.396 5
 7 -5 3 939.512 137.622 5
 7 -5 -3 1341.07 278.247 5
 7 5 -3 1124.27 158.271 2
 7 5 -3 1311.32 261.728 3
 7 5 3 1194.91 223.597 1
 7 5 3 1179.76 219.986 5
 7 -5 -3 1295.77 235.236 2
 7 -5 -3 1349.32 255.484 3
 7 -5 -5 70807.2 1050.48 5
 7 5 5 73998.8 1004.81 1
 7 -5 -5 78779 984.835 2
 -7 5 5 76577.5 1217.88 1
 7 5 5 70244.6 905.223 3
 7 -5 -5 76739 1023.44 3
 7 -5 5 76998.6 1039.12 3
 7 5 5 69056.2 948.085 5
 7 -5 -7 11855.5 467.113 5
 7 5 7 11746.2 426.573 1
 7 -5 -7 11694.8 373.43 2
 7 -5 7 12312.8 387.824 2
 -7 5 7 12637.7 602.297 1
 7 5 7 10947.3 269.887 3
 7 -5 7 12903.7 444.392 3
 7 5 7 11542.5 330.573 5
 7 -5 -9 4632.68 332.488 2
 7 5 -9 6869.07 406.05 4
 -7 5 9 5858.43 529.894 1
 7 -5 9 5603.07 364.665 2
 7 5 9 4747.45 210.111 3
 7 -5 9 6257.61 406.699 3
 7 5 -9 6158.28 465.511 5
 7 -5 -11 7002.74 516.866 5
 -7 5 11 6331.4 553.085 1
 7 5 11 7131.52 487.586 1
 7 5 -11 8286.97 476.082 4
 7 -5 11 5674.32 393.352 2
 7 -5 -11 7079.4 395.774 3
 7 5 11 5915.45 238.857 3
 7 -5 11 9323.78 488.068 3
 7 5 -11 7788.14 523.464 5
 -7 5 13 24406.5 779.112 1
 7 -5 -13 26447.3 761.329 5
 7 -5 -13 24459.4 572.504 2
 7 5 13 24587.2 723.308 1
 7 5 -13 25563.5 646.658 4
 7 -5 -13 23872.3 603.426 3
 7 -5 13 26740.7 717.479 3
 7 5 -13 24195.1 718.247 5
 7 5 -15 48400 1036.34 5
 7 -5 15 53540.1 1017.32 1
 7 -5 -15 54553.2 1080.44 5
 7 5 15 49593.8 1053.82 1
 7 5 -15 54103.2 965.385 4
 7 -5 -15 51103.4 955.555 3
 7 -5 15 55775 1084.5 3
 7 -5 17 4392.51 585.61 1
 7 -5 -17 4421.41 632.889 5
 7 5 -17 3234.41 604.588 5
 7 5 17 4454.66 628.131 1
 7 -5 -17 2963.22 465.353 3
 7 -5 17 4969.48 651.613 3
 -7 5 17 4157.91 643.028 1
 7 -5 19 -45.9634 655.694 3
 7 5 -19 1301.3 625.031 5
 7 -5 -19 492.349 632.179 5
 7 -5 19 1593.44 590.723 1
 -7 5 19 1015.19 649.793 1
 7 -5 -19 947.079 512.881 4
 7 5 19 1313.74 651.552 1
 7 5 -21 4097.07 707.659 5
 7 -5 21 4667.8 683.725 1
 7 -5 21 2380.82 752.319 3
 7 -5 -21 3044.17 712.684 5
 7 5 21 4588.18 730.062 1
 -7 5 21 3636.35 725.971 1
 7 5 -21 4536.51 670.677 4
 7 -5 -21 2125.91 610.643 4
 7 5 -23 20217 901.574 5
 7 -5 23 20146.8 875.837 1
 7 -5 -23 20126.9 913.379 5
 7 5 23 18856.2 937.381 1
 7 5 -23 19406.5 828.556 4
 7 -5 23 19302.2 985.52 3
 7 -5 25 10337.6 826.292 1
 7 -5 -25 11241 869.924 5
 7 5 25 9555.33 875.51 1
 7 -5 25 9094.29 924.095 3
 7 -5 27 577.153 836.415 3
 7 -5 -27 1390.65 811.735 5
 7 -5 27 1978.28 771.423 1
 7 5 -27 2387.06 768.745 4
 7 -5 -27 1299.82 658.649 4
 7 5 27 1830.92 816.473 1
 7 -5 29 495.873 878 3
 7 -5 -29 329.554 669.675 4
 7 -5 31 504.747 911.175 3
 7 5 -31 4398.66 849.978 5
 7 5 -31 25.8384 914.335 4
 7 5 31 3800.94 885.214 1
 7 5 -33 5462.89 843.236 5
 7 5 -33 5897.06 911.758 4
 7 -5 -33 6747.71 776.063 4
 7 7 -1 4366.69 185.476 1
 7 7 1 5086.91 256.562 1
 7 7 -1 4848.72 169.99 4
 7 -7 -1 5707 300.433 2
 7 -7 1 5724.36 300.669 2
 7 7 -1 4399.53 127.859 2
 7 7 1 5583.39 260.012 3
 7 -7 -1 5900.27 316.194 3
 7 -7 1 5979.71 325.125 3
 7 7 1 5034.85 301.978 5
 7 7 -1 4998.15 327.414 5
 7 7 -3 60477.2 647.643 4
 7 -7 -3 63536 760.953 2
 7 7 3 60261.4 758.086 1
 7 -7 3 63081.8 763.54 2
 7 7 3 62880.1 681.653 3
 7 7 3 57866.4 751.992 5
 7 -7 3 61278.5 808.855 3
 7 -7 -5 2513.47 365.258 5
 7 -7 -5 2852.36 298.067 2
 7 7 5 2977.73 327.451 1
 7 7 5 2632.91 281.381 5
 7 -7 5 2511.67 312.505 2
 -7 7 5 2619.89 582.406 1
 7 -7 5 2867.8 337.233 3
 7 7 -7 43526.1 688.561 4
 7 7 7 41768.1 773.254 1
 7 -7 7 44136.6 732.217 2
 7 7 7 38140.5 540.456 3
 -7 7 7 41668 959.819 1
 7 -7 7 45249.9 794.386 3
 7 7 7 38234.7 659.231 5
 7 7 -7 44314.2 802.927 5
 7 7 -9 2331.42 447.34 5
 7 -7 -9 2334.73 461.282 5
 7 -7 -9 2667.23 326.589 3
 7 -7 -11 25396.3 755.754 5
 7 -7 -11 23365.8 555.823 2
 7 7 -11 24469.3 625.68 4
 7 7 11 24976.5 705.011 1
 7 -7 11 23103.5 607.402 2
 7 -7 -11 24545.3 581.387 3
 7 7 -11 24619.3 695.609 5
 7 -7 -13 45787.1 993.98 5
 -7 7 13 43107.3 1019.83 1
 7 7 -13 45234.5 847.516 4
 7 7 13 44220.3 951.406 1
 7 -7 13 40465.7 811.994 2
 7 -7 -13 42432.7 790.594 3
 7 -7 13 44049 938.397 3
 7 7 -13 44158.1 928.793 5
 7 -7 -15 11561.9 694.376 5
 7 7 -15 11811.5 594.338 4
 7 7 15 10479.6 656.785 1
 7 -7 15 9800.86 517.111 2
 7 -7 -15 9283.17 480.295 3
 7 -7 15 11404.4 665.437 3
 7 7 -15 10982 634.85 5
 7 -7 -17 25992.8 875.943 5
 7 7 17 23978.7 849.919 1
 7 7 -17 28479.1 777.93 4
 7 -7 17 22654.1 697.385 2
 7 -7 -17 23975.6 682.149 3
 7 -7 17 26781.5 930.892 3
 -7 7 17 26185.5 931.214 1
 7 7 -17 23842.2 816.141 5
 7 -7 19 10.5499 675.133 3
 7 7 -19 715.556 625.991 5
 7 -7 -19 235.761 685.532 5
 7 -7 -19 338.589 426.693 2
 7 -7 -19 149.846 446.911 3
 -7 7 19 357.55 697.552 1
 7 7 19 117.082 676.298 1
 7 -7 21 3407.23 791.877 3
 7 -7 -21 4235.72 764.622 5
 7 7 21 4237.23 789.412 1
 7 -7 -21 1820.48 572.96 4
 -7 7 21 4155.2 789.729 1
 7 7 -21 4165.75 726.173 4
 7 7 -21 4451.31 705.927 5
 7 -7 23 5341.6 746.855 1
 7 -7 -23 5137.61 810.416 5
 7 7 23 5316.84 831.841 1
 -7 7 23 3905.76 811.851 1
 7 7 -23 4304.92 770.998 4
 7 -7 -23 4177.26 629.83 4
 7 -7 23 5293.21 855.938 3
 7 7 -23 5508.93 750.121 5
 7 -7 25 15313.2 876.242 1
 7 -7 -25 15239.4 908.075 5
 7 7 25 14341.3 950.232 1
 -7 7 25 14008.2 977.333 1
 7 -7 25 13720.5 999.332 3
 7 -7 27 317.148 885.388 3
 7 -7 -27 1903.89 650.944 4
 7 7 27 2088.76 824.089 1
 7 -7 -29 -956.451 823.411 5
 7 -7 -29 4.23152 660.164 4
 7 7 29 -51.1225 817.493 1
 7 -7 -31 1039.41 861.283 5
 7 7 -31 -19.5995 844.685 4
 7 -7 33 7616.36 883.627 1
 7 7 -33 6483.5 915.693 4
 7 -7 -33 5240.49 757.259 4
 7 7 -33 5790.19 830.882 5
 7 9 1 5130.14 197.334 4
 7 9 -1 5584.48 253.297 4
 7 -9 -1 5981.1 354.862 2
 7 9 1 5527.32 321.258 1
 7 9 -1 4853.31 271.311 1
 7 -9 3 31381.1 587.232 2
 7 9 3 29200 573.387 1
 7 -9 3 32174.3 609.322 3
 7 9 -3 29626.5 610.566 5
 7 9 -5 70510 861.484 4
 7 -9 5 69523.1 940.863 2
 7 9 5 66897.6 967.806 1
 7 -9 -5 74122 935.182 3
 7 -9 5 73417.8 1005.05 3
 7 9 -5 65425.6 971.457 5
 7 9 7 3657.85 172.919 4
 7 9 -7 5931.97 408.383 4
 7 -9 7 5788.32 411.437 2
 7 -9 -7 6017.2 346.009 3
 -7 9 7 5140.07 655.693 1
 7 -9 7 6209.17 446.621 3
 7 9 -7 4207.14 430.817 5
 7 9 -9 48.991 440.827 5
 -7 9 9 70.6726 635.472 1
 7 9 -9 712.154 423.576 4
 7 -9 -9 320.973 330.558 2
 7 -9 9 1575.72 443.86 3
 7 -9 -9 790.079 318.883 3
 7 9 -11 6567.13 510.629 4
 -7 9 11 6741.97 702.013 1
 7 9 11 5245.69 574.498 1
 7 -9 11 5558.05 457.548 2
 7 -9 -11 6341.6 401.369 3
 7 -9 11 6347.93 526.117 3
 7 9 -11 5524.37 511.986 5
 7 -9 -13 29050.8 875.538 5
 -7 9 13 29404 945.771 1
 7 9 -13 26503.8 722.773 4
 7 9 13 27305.8 839.13 1
 7 -9 13 23973.6 685.852 2
 7 -9 -13 26626 636.01 3
 7 -9 13 26107 784.528 3
 7 9 -13 24529.6 748.042 5
 -7 9 15 50021.7 1176.06 1
 7 -9 -15 53231.4 1144.54 5
 7 9 -15 52916.9 1007.59 4
 7 9 15 50204.7 1116.67 1
 7 -9 15 44077.5 947.485 2
 7 -9 -15 46221.3 857.343 3
 7 -9 15 51090.1 1104.19 3
 7 9 -15 45853.7 1017.9 5
 7 -9 -17 14266.8 827.234 5
 7 -9 -17 11084.5 519.798 2
 7 9 -17 14518.8 753.646 4
 7 9 17 12397.5 788.005 1
 7 -9 17 12153 640.425 2
 7 -9 -17 11832.7 524.906 3
 7 -9 17 13220.2 825.553 3
 7 9 -17 11926.9 698.273 5
 -7 9 17 11900.9 858.896 1
 7 -9 19 551.749 719.065 3
 7 9 -19 463.981 623.373 5
 7 -9 -19 856.707 736.39 5
 7 -9 -19 9.18507 437.669 2
 7 -9 -19 502.798 451.476 3
 7 -9 19 330.74 562.305 2
 -7 9 19 607.358 758.517 1
 7 9 19 315.914 726.965 1
 7 -9 21 861.015 775.232 3
 7 9 -21 1160.72 691.752 5
 7 -9 -21 1243.83 760.74 5
 7 -9 21 517.618 584.605 2
 7 9 -21 1421.06 808.032 4
 -7 9 21 1378.4 805.488 1
 7 9 21 1169 756.543 1
 7 -9 -23 12579.6 907.792 5
 7 9 23 12151.8 906.147 1
 7 -9 -23 10453.5 668.212 4
 7 -9 23 11124 945.68 3
 -7 9 23 10538.8 905.807 1
 7 -9 25 4397.99 909.386 3
 7 -9 -25 4953.92 857.722 5
 7 9 25 4567.14 876.535 1
 7 -9 -25 4477.2 635.329 4
 7 9 -25 3344.38 816.734 4
 -7 9 25 4786.06 883.425 1
 -7 9 27 4529.93 933.799 1
 7 -9 -27 3795.99 653.72 4
 7 9 -29 -335.995 740.747 5
 7 -9 -29 -1124.43 875.316 5
 7 9 29 537.577 865.853 1
 7 -9 29 166.27 685.041 2
 7 -9 31 465.154 945.558 3
 7 9 -31 697.373 759.823 5
 7 -9 31 1750.97 706.913 2
 7 -9 33 723.622 1024.65 3
 7 9 -33 5.38635 920.176 4
 7 -9 -33 5887.94 755.517 4
 7 -9 33 7038.71 792.267 2
 7 11 1 2662.94 353.794 1
 7 -11 -1 3536.36 331.905 3
 7 11 -1 3013.48 333.237 1
 7 11 1 2866.26 366.335 5
 7 11 -1 2749.76 380.404 5
 -7 11 3 9685.28 817.811 1
 7 11 -3 11591.4 402.082 4
 7 11 3 9650.24 453.646 1
 7 -11 -3 10565.1 393.605 3
 7 11 3 9882.91 438.968 5
 7 11 -3 9868.4 471.581 5
 7 11 -5 31380.5 618.132 4
 7 -11 -5 31425.1 638.455 2
 7 11 5 28662.8 684.756 1
 7 -11 -5 30896.5 607.23 3
 7 11 5 26551.8 608.138 5
 7 -11 5 30414 688.702 3
 7 11 -5 27327 689.515 5
 -7 11 5 27592.1 981.317 1
 7 11 -7 30238.6 638.237 4
 7 -11 7 27989.7 672.996 2
 7 -11 -7 29894.3 596.509 3
 -7 11 7 28287.4 947.964 1
 7 -11 7 28680 706.093 3
 7 11 7 27177.6 613.686 5
 7 11 -7 25374.5 697.249 5
 7 11 -9 962.436 445.909 5
 7 11 9 1277.16 494.769 1
 -7 11 9 1764.73 716.984 1
 7 11 -9 712.354 441.169 4
 7 -11 -9 75.394 359.914 2
 7 -11 -9 1204.07 320.882 3
 7 -11 9 1327 423.338 2
 7 -11 9 1387.98 451.806 3
 7 11 -11 4254.05 517.347 4
 -7 11 11 6195.16 770.409 1
 7 11 11 5017.52 599.775 1
 7 -11 -11 4886.31 378.888 3
 7 11 -11 3690.16 496.253 5
 7 -11 11 3417.54 524.956 3
 7 11 -13 28609.2 760.289 4
 -7 11 13 27540.1 961.648 1
 7 11 13 29639.2 883.223 1
 7 -11 -13 26682.5 625.998 3
 7 -11 13 26563.3 822.109 3
 -7 11 15 44668 1139.66 1
 7 -11 -15 40900.1 813.095 2
 7 11 -15 44185.1 952.933 4
 7 11 15 47187.4 1115.06 1
 7 -11 -15 40239.1 801.584 3
 7 -11 15 43146.3 1051.5 3
 7 11 -15 42155.1 976.634 5
 -7 11 17 12599.8 897.701 1
 7 -11 -17 13782.5 833.381 5
 7 -11 -17 11470.8 532.069 2
 7 11 17 12358.5 860.404 1
 7 -11 -17 11285.6 510.502 3
 7 -11 17 13017.9 844.77 3
 7 11 -17 12648.5 730.617 5
 7 -11 19 1211.03 779.288 3
 7 11 -19 765.949 641.312 5
 7 -11 -19 2250.39 778.367 5
 7 -11 -19 417.175 458.431 2
 7 -11 -19 1174.78 486.008 3
 7 11 19 750.033 804.125 1
 -7 11 19 1660.24 862.021 1
 7 -11 21 3210.44 815.013 3
 7 11 -21 3653.55 702.74 5
 7 -11 -21 4940.09 867.414 5
 7 11 21 3199.54 845.964 1
 -7 11 21 5819.92 874.282 1
 7 -11 -23 9998.95 901.505 5
 7 11 23 8907.92 913.556 1
 -7 11 23 8582.31 927.381 1
 7 -11 23 7140.83 918.777 3
 7 11 25 9803.64 944.685 1
 7 -11 -25 10053.3 727.148 4
 -7 11 25 10187.7 974.591 1
 7 -11 25 8995.46 973.506 3
 7 11 -27 1995.45 730.261 5
 7 -11 -27 1629.31 850.23 5
 -7 11 27 1049.19 886.748 1
 7 -11 -27 1953.98 633.456 4
 7 -11 27 668.504 655.315 2
 7 11 -29 -1083.38 744.293 5
 7 -11 29 -317.54 932.888 3
 7 -11 -29 -1256.62 896.802 5
 -7 11 29 -852.897 952.069 1
 7 11 -29 -190.79 920.137 4
 7 11 29 -1042.15 897.094 1
 7 -11 29 90.6512 688.64 2
 7 11 -31 60.224 758.424 5
 7 -11 31 424.386 968.848 3
 7 -11 -31 458.605 866.426 5
 7 11 -31 -669.656 871.795 4
 7 -11 -31 1743.51 683.063 4
 7 11 31 1699.42 946.602 1
 7 -11 31 1620.42 698.603 2
 7 13 1 1699.89 318.092 4
 7 13 -1 1894.34 351.782 4
 7 13 1 1829.09 425.334 1
 7 -13 -1 90.8642 359.453 2
 7 -13 1 1643.87 379.146 2
 7 -13 -1 1549.85 330.715 3
 7 13 -1 2059.73 412.856 5
 7 -13 1 1652.44 346.115 3
 7 13 1 1513.27 404.619 5
 -7 13 3 10323.7 913.521 1
 7 13 3 10615.6 371.123 4
 7 13 -3 12303.3 470.328 4
 7 -13 3 11183.7 487.367 2
 7 13 -3 10616.9 517.655 5
 7 -13 -3 11231.3 422.876 3
 7 -13 3 11252.9 469.79 3
 7 13 3 11344.9 544.633 1
 7 13 3 11000 511.35 5
 7 13 5 21731.9 469.956 4
 7 13 -5 25792 620.221 4
 7 13 5 22230.7 602.339 5
 7 -13 -5 24697 557.744 3
 -7 13 5 22431.7 981.03 1
 7 13 -5 22517.3 663.019 5
 7 13 7 19443.2 467.284 4
 7 13 -7 22058.3 617.219 4
 7 -13 -7 21958 532.149 3
 7 13 7 21522.3 706.199 1
 -7 13 7 19999.9 937.854 1
 7 13 7 20026.9 588.526 5
 7 13 -7 19280.3 666.97 5
 -7 13 9 1668.02 780.747 1
 7 13 9 1254.19 557.103 1
 7 13 -9 122.05 490.724 4
 7 -13 -9 5.1567 368.667 2
 7 -13 -9 1082.85 337.553 3
 7 -13 9 911.24 476.011 3
 7 13 -9 144.523 470.588 5
 7 -13 -11 4747.38 433.209 2
 7 13 -11 4879.77 571.614 4
 7 13 11 6082.59 647.505 1
 7 -13 -11 4893.42 383.606 3
 7 -13 11 4135.44 564.553 3
 -7 13 11 4441.26 783.77 1
 7 13 -11 3148.76 538.45 5
 7 -13 -13 24939.5 656.165 2
 7 13 -13 26993.9 808.226 4
 7 -13 -13 25302.5 624.914 3
 7 -13 13 25756.5 838.123 3
 7 13 -13 24267.8 783.057 5
 7 -13 -15 13870.7 552.263 2
 7 -13 -15 13868.3 526.627 3
 7 -13 15 14163.2 785.457 3
 7 13 -15 12794.8 692.694 5
 -7 13 17 11781.3 914.346 1
 7 -13 -17 10939.5 540.476 2
 7 -13 17 11123.9 676.631 2
 7 13 17 10331.7 868.557 1
 7 -13 -17 10717.8 517.863 3
 7 -13 17 13215.8 842.946 3
 7 13 -17 11757.7 741.34 5
 7 13 -19 -135.856 656.226 5
 7 -13 19 -390.377 816.441 3
 -7 13 19 -548.854 879.685 1
 7 -13 -19 1744.51 798.526 5
 7 -13 -19 150.427 457.89 2
 7 -13 -19 535.755 423.956 3
 7 -13 19 374.401 595.041 2
 7 -13 21 1545.02 818.109 3
 7 -13 -21 4295.89 836.217 5
 7 -13 -21 2646.52 476.371 2
 7 -13 -21 2664.42 483.953 3
 -7 13 21 3778.48 896.433 1
 7 -13 21 2434.74 641.988 2
 7 13 21 2560.24 881.482 1
 7 -13 -23 12277.6 963.332 5
 7 -13 -23 10389.9 575.041 2
 7 13 23 11889.1 992.317 1
 7 -13 -23 9982.63 579.779 3
 -7 13 23 11800.6 984.633 1
 7 -13 23 9708.06 951.732 3
 7 -13 -25 6889.69 653.677 4
 -7 13 25 7109.09 962.022 1
 7 13 -27 1345.03 733.326 5
 7 -13 27 3206.36 949.953 3
 7 -13 -27 2959.65 887.962 5
 -7 13 27 2108.93 947.538 1
 7 13 -27 -38.1945 836.554 4
 7 -13 -27 2422.44 643.475 4
 7 13 27 1611.54 894.505 1
 7 -13 27 2104.08 707.841 2
 7 13 -29 -123.616 736.347 5
 7 -13 29 -441.104 937.443 3
 7 -13 -29 172.437 871.648 5
 7 13 -29 -50.5673 854.818 4
 7 -13 29 -157.615 697.345 2
 7 13 -31 283.601 772.958 5
 7 -13 31 1031.52 993.177 3
 7 -13 -31 1759.28 896.965 5
 7 13 -31 -567.357 902.462 4
 7 13 31 191.223 925.528 1
 7 -13 31 1253.88 767.005 2
 7 15 1 1432.29 368.132 4
 7 15 -1 1855.16 393.889 4
 7 -15 -1 459.652 405.413 2
 7 -15 1 274.387 405.748 2
 7 -15 -1 1444.68 352.45 3
 7 -15 1 1980.61 375.862 3
 7 15 1 1786.2 453.583 5
 7 15 -1 1541.62 452.434 5
 7 15 3 12799.7 451.389 4
 7 15 -3 14091.1 516.867 4
 7 -15 -3 12988.3 467.774 3
 7 -15 3 13575.8 523.206 3
 7 15 3 13025.9 565.629 5
 7 15 -3 11875.9 573.007 5
 -7 15 3 11672.9 999.453 1
 7 15 5 22887.5 540.133 4
 7 15 -5 24845.3 636.517 4
 7 15 -5 20509.7 677.865 5
 7 -15 -5 23888.1 577.693 3
 7 -15 5 23529.2 685.101 3
 7 15 5 22779.6 774.493 1
 -7 15 5 22076.2 1033.61 1
 7 15 5 22783.5 651.443 5
 7 15 7 5220.81 411.647 4
 7 15 -7 5291.16 531.536 4
 7 -15 -7 5012.01 448.373 2
 7 -15 -7 5897.17 390.766 3
 -7 15 7 5493.34 873.28 1
 7 15 7 5665.75 488.876 5
 7 15 -7 4970.58 532.401 5
 -7 15 9 1665.3 848.41 1
 7 15 9 998.122 632.646 1
 7 15 -9 46.7789 541.474 4
 7 -15 -9 1136.61 415.221 2
 7 -15 -9 1157.05 338.189 3
 7 -15 9 611.177 477.275 2
 7 15 -9 1186.01 527.004 5
 7 15 -11 4448.78 624.815 4
 7 -15 -11 5313.28 472.38 2
 7 -15 11 4239.33 564.202 2
 -7 15 11 5331.97 872.244 1
 7 -15 -11 4900.92 400.776 3
 7 15 11 5040.6 711.167 1
 7 15 -11 3447.38 579.204 5
 7 -15 -13 10365.8 535.793 2
 -7 15 13 11346.9 921.353 1
 7 -15 13 9258.96 640.059 2
 7 -15 -13 9860.69 473.138 3
 7 -15 13 10383.7 706.911 3
 7 15 -13 8870.85 661.576 5
 7 -15 -15 11133.9 546.121 2
 -7 15 15 11636.4 950.265 1
 7 -15 15 9319.1 660.171 2
 7 15 15 13056.1 847.504 1
 7 -15 -15 11188.6 512.757 3
 7 -15 15 10979.8 772.561 3
 7 -15 17 3805.07 753.053 3
 7 -15 -17 3838.72 479.359 2
 -7 15 17 3503.33 867.344 1
 7 15 -17 54.6514 752.36 4
 7 15 17 5635.77 831.775 1
 7 -15 -17 3934.68 439.995 3
 7 -15 17 1111.96 634.542 2
 7 15 -17 4046.2 656.611 5
 7 15 -19 4.23829 645.786 5
 7 -15 19 -566.269 812.544 3
 -7 15 19 394.578 885.414 1
 7 -15 -19 747.802 461.863 2
 7 -15 -19 1067.5 428.886 3
 7 -15 19 251.628 626.921 2
 7 15 21 3773.09 895.486 1
 7 -15 21 3022.28 861.134 3
 7 -15 -21 3842.26 505.533 2
 7 -15 -21 4540.67 523.412 3
 -7 15 21 3174.42 932.35 1
 7 -15 -23 7168.81 550.718 2
 7 15 23 9220.82 981.787 1
 7 -15 -23 8318.24 562.477 3
 -7 15 23 9075.63 965.474 1
 7 -15 25 4866.91 930.263 3
 7 -15 -25 8415.17 937.829 5
 7 -15 25 5761.4 719.398 2
 7 15 -25 6416.11 759.724 5
 -7 15 25 8270.65 977.49 1
 7 15 -27 2907.48 728.937 5
 7 -15 27 2973.24 927.532 3
 7 -15 -27 4564.69 960.616 5
 7 15 27 3677.05 983.112 1
 7 -15 27 3127.62 731.988 2
 7 15 -29 1041.03 739.898 5
 7 -15 29 447.641 939.421 3
 7 -15 -29 745.579 860.933 5
 -7 15 29 204.898 939.441 1
 7 15 -29 -548.448 892.365 4
 7 -15 29 -255.371 744.831 2
 7 17 1 563.942 421.448 4
 7 17 -1 590.877 432.821 4
 -7 17 1 -31.9952 985.715 1
 7 -17 -1 361.43 430.699 2
 7 -17 1 63.48 444.719 2
 7 -17 -1 289.334 361.169 3
 7 -17 1 336.917 382.724 3
 7 17 1 368.203 501.647 5
 7 17 -1 -415.367 493.361 5
 7 17 3 11190 489.908 4
 7 17 -3 12556.5 559.935 4
 7 -17 -3 11657.1 558.16 2
 7 -17 3 11385.7 569.196 2
 7 -17 -3 12502.4 481.678 3
 7 -17 3 12266.1 537.776 3
 7 17 3 10941.6 596.065 5
 7 17 -3 10380.2 592.824 5
 7 17 -5 6829.33 589.827 5
 7 17 5 7621.87 471.775 4
 7 -17 -5 8491.89 518.543 2
 7 -17 5 8090.22 551.757 2
 7 -17 -5 8180.39 429.608 3
 7 -17 5 8552.58 540.02 3
 7 17 5 8211.4 724.208 1
 7 17 5 8555.71 572.472 5
 7 17 7 9397.71 503.172 4
 7 -17 -7 9429.93 539.045 2
 7 -17 7 7846.7 566.047 2
 7 -17 -7 9822.13 449.646 3
 7 -17 7 9943.24 587.495 3
 7 17 7 9183.01 751.966 1
 7 17 7 9267.02 580.733 5
 7 17 -7 9146.63 611.889 5
 -7 17 9 635.393 931.765 1
 7 17 -9 79.2724 574.411 4
 7 17 9 568.032 667.238 1
 7 -17 -9 67.8152 437.495 2
 7 -17 -9 321.314 355.147 3
 7 17 -9 311.484 550.761 5
 7 -17 9 108.306 509.394 2
 7 -17 9 217.098 519.42 3
 7 -17 -11 3523.54 491.567 2
 7 -17 11 3751.25 576.16 2
 7 -17 -11 4126.52 399.074 3
 7 17 11 4778.09 764.765 1
 7 17 -11 3077.86 618.482 5
 -7 17 13 6617.81 942.48 1
 7 -17 13 5261.01 629.588 2
 7 -17 -13 5980.54 438.951 3
 7 17 13 6112.46 792.136 1
 7 17 -13 4297.69 646.507 5
 7 -17 -15 7381 526.575 2
 -7 17 15 7619.22 909.181 1
 7 -17 -15 7344.49 460.175 3
 7 17 15 9325.76 858.991 1
 7 17 -15 6806.1 683.348 5
 7 17 -17 4136.39 683.719 5
 -7 17 17 5972.62 898.21 1
 7 -17 -17 6301.7 515.385 2
 7 17 -17 6451.47 773.203 4
 7 17 17 6809.33 881.618 1
 7 -17 -17 5676.84 459.933 3
 7 -17 17 6453.94 784.408 3
 7 -17 19 -191.679 765.525 3
 7 17 19 232.576 856.772 1
 -7 17 19 256.997 883.085 1
 7 -17 -19 -182.813 454.585 2
 7 -17 -19 123.79 404.975 3
 7 -17 19 -306.638 662.233 2
 -7 17 21 2598.79 935.674 1
 7 17 21 3422.14 918.459 1
 7 -17 -21 2813.04 509.473 2
 7 -17 -21 3428.12 474.6 3
 7 -17 -23 4634.65 542.931 2
 7 17 -23 4956.59 830.131 4
 7 -17 23 5134.36 705.587 2
 7 -17 -23 5038.23 526.912 3
 7 -17 23 5567.28 907.378 3
 7 -17 -25 10612.2 952.348 5
 7 17 25 9821.83 1045.48 1
 7 -17 25 6964.47 738.565 2
 7 -17 25 7832.13 949.856 3
 7 17 -25 6473.01 752.476 5
 7 17 -27 3110.39 738.354 5
 7 -17 27 3660.3 931.957 3
 7 -17 -27 3099.65 894.512 5
 7 17 -27 64.7728 902.598 4
 -7 17 27 2535.37 952.305 1
 7 -17 27 1249.08 717.979 2
 7 19 1 754.579 478.603 4
 7 19 -1 96.108 497.88 4
 7 19 -1 621.997 538.211 5
 7 -19 -1 603.127 468.912 2
 7 -19 1 1061.27 477.585 2
 -7 19 1 34.3387 1057.82 1
 7 -19 -1 882.771 392.61 3
 7 -19 1 1347.2 422.731 3
 7 19 1 804.27 537.506 5
 7 -19 -3 4274.91 426.698 3
 7 19 3 3823.45 543.433 5
 7 -19 3 4760.62 476.72 3
 7 19 -3 3842.51 583.523 5
 7 19 5 14662.1 593.861 4
 7 -19 -5 14548.3 653.066 2
 7 -19 5 15245.2 665.776 2
 7 19 -5 14337.6 693.679 5
 7 -19 -5 15827.7 528.221 3
 7 -19 5 15902.1 652.654 3
 7 19 5 15153.8 665.983 5
 7 19 7 4072.79 500.681 4
 7 -19 -7 515.756 519.366 2
 7 -19 7 4305.73 569.061 2
 -7 19 7 50.8854 1032.83 1
 7 -19 -7 4315 419.668 3
 7 19 7 4198.81 754.678 1
 7 -19 7 5296.71 572.047 3
 7 19 7 4531.44 570.963 5
 7 19 -7 4639.15 620.175 5
 -7 19 9 -109.404 1011.51 1
 7 19 -9 57.731 596.283 4
 7 19 9 -913.012 762.254 1
 7 -19 -9 84.0272 466.865 2
 7 -19 9 1390.02 556.618 3
 7 -19 -9 643.008 370.772 3
 7 -19 9 755.802 559.489 2
 7 19 -9 434.772 571.27 5
 7 19 -11 180.872 636.908 4
 7 19 11 322.869 763.974 1
 7 -19 -11 585.342 470.739 2
 7 -19 -11 751.679 374.208 3
 -7 19 11 1411.01 961.155 1
 7 -19 11 426.563 578.525 2
 7 -19 11 1033.48 596.168 3
 7 19 -11 60.2449 574.819 5
 7 19 -13 7705.26 732.372 4
 7 -19 -13 7114.82 539.797 2
 -7 19 13 9585.43 968.668 1
 7 -19 13 7311.17 673.978 2
 7 -19 -13 7811.05 457.739 3
 7 19 13 10338.9 923.845 1
 7 -19 13 8838.23 707.089 3
 7 19 -13 6708.39 685.455 5
 7 -19 -15 8004.27 547.109 2
 7 19 -15 8841.34 763.946 4
 -7 19 15 8887.36 944.216 1
 7 -19 15 7829.86 701.523 2
 7 -19 -15 8221.76 480.722 3
 7 19 -15 5960.45 718.365 5
 7 -19 -17 3757.58 497.565 2
 -7 19 17 4028.73 899.934 1
 7 -19 17 4134.07 669.267 2
 7 -19 -17 4294.18 451.106 3
 7 19 19 413.572 872.16 1
 -7 19 19 464.772 897.73 1
 7 -19 -19 -61.8733 462.316 2
 7 -19 -19 267.49 415.365 3
 7 -19 21 1760.97 806.175 3
 7 -19 -21 2227.29 516.027 2
 7 -19 -21 596.14 424.806 3
 7 -19 21 1689.99 658.099 2
 7 19 -23 4450.71 726.843 5
 7 19 23 6503.72 992.468 1
 7 -19 -23 4828.27 550.674 2
 7 19 -23 5850.99 846.202 4
 7 -19 23 6138.99 720.618 2
 7 -19 -23 6822.65 540.378 3
 7 -19 23 6990.73 929.498 3
 -7 19 23 3760.77 1008.58 1
 7 19 -25 3445.77 736.386 5
 7 19 25 5232.4 1070.22 1
 7 -19 25 6384.15 748.737 2
 -7 19 25 3555.12 967.049 1
 7 -19 25 5860.31 995.55 3
 -7 21 1 92.6683 1121.52 1
 7 -21 1 852.018 438.082 3
 7 21 1 105.239 520.553 4
 7 21 -1 80.7501 534.702 4
 7 21 1 700.685 590.594 5
 7 -21 -1 -39.8918 512.7 2
 7 -21 1 60.6932 512.42 2
 -7 21 -1 353.983 1138.58 1
 7 -21 -1 797.319 409.325 3
 7 21 -1 434.494 593.203 5
 7 -21 -3 3595.08 438.404 3
 7 -21 3 5283.48 512.22 3
 7 21 3 4777.18 595.081 5
 7 21 -3 4596.09 619.175 5
 7 21 5 6121.07 575.953 4
 7 -21 -5 6198.21 560.74 2
 7 21 -5 6595.44 644.351 5
 7 -21 -5 6099.42 446.995 3
 7 21 5 6093.72 617.348 5
 7 21 7 5798.71 565.676 4
 7 -21 -7 5854.63 550.608 2
 7 -21 -7 7011.5 461.281 3
 7 -21 7 7832.31 618.837 3
 7 21 7 6036.83 629.486 5
 7 21 -7 5840.36 647.69 5
 -7 21 9 -678.195 1009.12 1
 7 21 -9 -864.641 648.707 4
 7 -21 -9 289.503 478.388 2
 7 21 9 -616.177 814.584 1
 7 -21 -9 431.995 378.048 3
 7 -21 9 93.9842 557.884 2
 7 -21 9 1305.38 563.268 3
 7 21 -9 961.413 603.062 5
 7 21 -11 1041.01 656.33 4
 7 21 11 870.155 874.953 1
 7 -21 -11 965.919 489.498 2
 7 -21 -11 1222.29 398.06 3
 7 -21 11 186.402 577.401 2
 -7 21 11 2092.8 957.124 1
 7 -21 11 1257.21 590.922 3
 7 21 -11 264.389 596.176 5
 7 -21 -13 3159.4 518.967 2
 7 -21 13 3489.8 637.79 2
 7 -21 -13 3526.74 421.612 3
 -7 21 13 4780.14 933.667 1
 7 -21 -15 8622.14 575.871 2
 7 -21 -15 8872.52 495.493 3
 -7 -21 17 5469.39 1344.47 3
 7 21 17 3929.51 932.138 1
 7 21 -17 1046.71 739.204 4
 7 -21 -17 1975.93 504.338 2
 7 -21 -17 2406.71 441.222 3
 7 -21 17 3125.29 727.072 3
 -7 21 19 -19.3139 886.171 1
 7 -21 -19 -155.713 476.348 2
 7 -21 -19 -95.8948 415.254 3
 7 -21 19 218.431 674.494 2
 -7 21 21 1800.06 943.565 1
 -7 -21 21 2190.37 1445.3 3
 7 21 21 3370.22 930.323 1
 7 -21 21 4338.87 726.278 2
 7 21 -21 74.3078 793.059 4
 7 21 -21 466.034 698.106 5
 7 -21 23 2895.66 833.085 3
 7 21 23 4624.87 976.221 1
 -7 -21 23 4330.53 1544.79 3
 7 21 -23 9.2258 834.687 4
 7 -21 23 2545.52 713.76 2
 -7 21 23 3673.64 1020.87 1
 7 21 -23 1030.17 719.721 5
 7 23 1 1470.82 580.948 4
 7 23 -1 1526.17 579.771 4
 -7 23 1 169.949 1133.01 1
 7 -23 -1 359.402 525.381 2
 7 -23 -1 308.702 431.929 3
 7 23 1 916.036 594.544 5
 7 23 -1 1795.31 619.986 5
 -7 23 3 607.736 1082.67 1
 7 23 3 2927.77 594.358 4
 -7 23 -3 440.571 1252.11 1
 7 -23 -3 3399.7 561.634 2
 7 -23 3 3755.35 578.468 2
 7 23 3 3239.4 640.554 5
 7 -23 -3 4831.91 458.69 3
 7 -23 3 3940.29 495.972 3
 7 23 -3 4583.95 662.978 5
 7 23 5 4023.88 612.011 4
 7 -23 -5 5420.47 566.708 2
 7 -23 5 4665.85 604.373 2
 7 -23 -5 5604.01 452.117 3
 7 -23 5 5837.17 552.179 3
 7 23 -5 5118.26 659.916 5
 7 23 5 3927.33 633.876 5
 7 23 7 351.624 595.415 4
 -7 23 7 76.8672 1051.38 1
 7 23 -7 1775.22 652.416 4
 7 -23 -7 1288.31 507.798 2
 7 -23 7 789.665 566.32 2
 7 -23 -7 1410.97 407.617 3
 7 23 7 -401.324 620.881 5
 7 -23 7 1968.53 549.066 3
 7 -23 -9 -146.806 493.529 2
 7 -23 -9 36.2923 376.221 3
 7 -23 9 367.932 568.939 2
 7 23 11 -603.106 909.917 1
 7 -23 -11 44.6599 493.478 2
 7 -23 -11 622.501 390.561 3
 7 23 13 3954.5 922.432 1
 7 -23 13 4204.14 642.765 3
 7 23 -13 4111.3 675.875 5
 7 23 -15 1688.01 760.382 4
 7 -23 -15 4521.88 548.01 2
 -7 23 15 361.397 947.387 1
 7 -23 -15 5675.87 457.353 3
 7 23 15 6591.65 966.977 1
 7 -23 15 3012.94 675.335 3
 -7 23 17 167.18 899.049 1
 7 -23 -17 478.109 502.771 2
 7 -23 17 257.869 650.55 2
 7 -23 17 578.674 696.491 3
 -7 23 19 157.459 903.278 1
 7 23 19 -368.113 919.896 1
 7 -23 19 4.93177 641.969 2
 7 -23 19 -214.891 711.899 3
 7 -23 21 761.326 729.58 3
 -7 23 21 943.315 946.414 1
 -7 -23 21 745.156 1479.68 3
 7 23 21 1593.21 914.097 1
 7 23 -21 83.6201 791.62 4
 7 -23 21 -314.595 686.631 2
 7 23 -21 4.92264 705.194 5
 7 -25 -1 1108.64 556.847 2
 7 -25 1 586.244 550.675 2
 7 -25 -1 747.812 429.638 3
 7 -25 1 828.296 448.809 3
 7 -25 -3 3161.36 574.482 2
 7 -25 3 2827.95 580.353 2
 7 -25 -3 3004.3 452.949 3
 7 -25 -5 2056.24 553.786 2
 7 -25 -5 2567.15 430.81 3
 7 -25 5 1566.06 587.121 2
 -7 25 7 182.116 1086.97 1
 7 -25 -7 1283.07 529.548 2
 7 -25 -7 1378.63 425.274 3
 -7 25 9 -417.079 1043.23 1
 7 25 -9 72.3826 665.146 4
 7 -25 -9 -158.829 517.445 2
 7 -25 -9 89.8002 394.742 3
 7 -25 9 339.97 551.251 3
 7 25 -9 1272.21 637.925 5
 7 25 -11 1572.58 640.745 5
 7 25 -11 870.625 696.135 4
 7 -25 -11 766.087 539.561 2
 7 -25 11 79.8371 565.41 3
 7 -25 -11 359.674 409.174 3
 -7 25 11 866.236 998.347 1
 7 25 -13 1321.39 723.143 4
 -7 25 13 449.799 961.964 1
 7 -25 13 -199.763 634.112 2
 7 25 -13 1811.28 662.028 5
 7 -25 13 1278.88 599.57 3
 7 25 -15 591.194 728.825 4
 -7 25 15 254.254 923.693 1
 7 -25 15 200.596 638.554 2
 7 -25 15 1025.97 638.719 3
 7 25 17 1771.05 950.824 1
 7 -25 17 120.5 633.156 2
 7 -25 17 1038.4 662.256 3
 -7 27 1 -234.438 1130.53 1
 7 27 1 443.814 622.507 4
 7 27 -1 271.934 608.398 4
 -7 27 -1 -296.909 1214.41 1
 7 27 1 226.227 620.05 5
 7 27 -1 -71.8104 615.821 5
 7 27 -3 -602.427 656.495 5
 7 27 3 669.106 615.892 4
 7 27 -3 -1157.45 650.885 4
 -7 27 3 -242.222 1127.85 1
 7 -27 3 2002.44 499.245 3
 7 27 3 752.362 620.425 5
 7 27 5 1376.58 619.28 4
 7 27 -5 282.398 639.282 4
 -7 27 5 394.067 1138.06 1
 7 27 5 1992.65 633.655 5
 7 -27 5 1898.2 515.603 3
 7 27 -5 1311.13 657.297 5
 -7 27 7 114.521 1147.35 1
 7 27 -7 1102.05 669.922 4
 7 -27 7 401.724 620.688 2
 7 -27 7 1659.82 536.7 3
 7 27 -7 1216.53 656.998 5
 7 27 -9 573.328 659.063 4
 7 -27 9 122.294 604.431 2
 7 -27 9 -530.819 570.136 3
 7 27 -9 58.1562 635 5
 -7 27 9 216.339 1080.75 1
 7 27 -11 1188.92 693.871 4
 7 -27 11 -85.2225 619.542 2
 -7 27 11 63.5436 983.471 1
 7 27 -11 256.278 647.865 5
 7 -27 11 -100.915 584.357 3
 7 27 -13 1319.27 717.715 4
 -7 27 13 34.5438 968.288 1
 7 -27 13 -65.7126 630.766 2
 7 -27 13 -623.526 614.932 3
 7 29 1 190.284 645.914 4
 7 29 -1 -851.375 648.562 4
 7 -29 1 342.315 477.419 3
 7 -29 -1 258.314 592.45 2
 7 -29 1 56.3478 605.797 2
 7 29 1 699.376 616.305 5
 7 -29 -1 193.756 451.272 3
 -7 29 1 -31.4134 1120.47 1
 7 29 -1 -307.022 633.417 5
 7 29 3 1376.79 625.745 4
 7 29 -3 54.6507 632.529 4
 -7 29 3 -293.251 1137.1 1
 7 -29 3 1381.07 617.739 2
 7 -29 -3 1168.2 452.647 3
 7 -29 3 686.391 497.482 3
 7 29 3 1413.3 635.353 5
 7 29 -3 262.692 623.445 5
 7 29 5 3488.56 672.759 4
 -7 29 5 -210.052 1151.03 1
 7 29 -5 200.682 670.022 4
 7 -29 5 1398.49 615.409 2
 7 -29 -5 1362.88 456.012 3
 7 29 5 2839.25 643.97 5
 7 -29 5 1454.56 518.758 3
 7 29 -5 506.378 670.585 5
 8 0 0 178173 1970.52 2
 8 0 0 183707 2048.7 5
 8 0 2 41.5564 160.54 5
 8 0 -2 -112.596 250.649 5
 8 0 2 -34.203 127.695 2
 8 0 -4 5218.28 329.474 5
 8 0 4 4723.31 170.014 2
 8 0 -4 5125.09 321.722 3
 8 0 4 4251.27 152.942 5
 -8 0 4 5051.22 381.514 1
 8 0 -6 -19.3362 315.709 5
 8 0 6 122.145 269.873 1
 8 0 -6 -23.2062 223.729 2
 8 0 6 167.389 224.884 3
 8 0 -6 -227.174 295.581 3
 -8 0 6 -138.704 299.842 1
 -8 0 8 18529.7 449.617 1
 8 0 -8 18691.2 428.559 2
 8 0 -8 19625.5 513.414 3
 8 0 -10 -202.155 410.521 5
 8 0 10 71.9879 356.129 1
 8 0 -10 114.538 281.07 2
 8 0 -10 90.7856 381.194 3
 8 0 -12 16110.5 597.374 5
 8 0 12 16850.4 581.506 1
 8 0 -12 16304.5 472.527 2
 8 0 -12 15762.4 562.795 3
 8 0 -14 3.26775 474.068 5
 8 0 14 -37.2706 458.673 1
 8 0 14 -364.515 348.376 3
 8 0 16 7851.41 585.731 1
 8 0 -16 7757.72 597.121 5
 8 0 16 9101.63 485.373 3
 8 0 -18 -65.1286 565.016 5
 8 0 18 -561.362 583.499 1
 8 0 18 854.735 464.415 3
 8 0 -20 20742.6 820.941 5
 8 0 20 20151.4 816.597 1
 8 0 -20 23318.1 759.416 4
 8 0 20 21527.7 760.973 3
 8 0 -22 -298.693 668.602 5
 8 0 22 -544.484 675.287 1
 8 0 -22 -450.734 623.766 4
 8 0 -24 28.1745 692.415 5
 8 0 24 1058.77 731.826 1
 8 0 -24 269.948 662.167 4
 8 0 -26 -851.075 741.947 5
 8 0 26 214.059 758.344 1
 8 0 -26 -304.742 682.89 4
 8 0 -30 -1157.04 797.579 5
 8 0 30 42.5933 776.851 1
 8 0 -30 -25.6783 746.233 4
 8 0 32 3587.09 837.805 1
 8 0 -32 4246.76 772.691 4
 8 2 0 -37.662 211.419 5
 8 -2 0 -21.0116 212.979 5
 8 2 0 -73.7079 223.926 3
 8 2 0 -6.49154 83.3772 2
 8 -2 -2 105715 1276.43 5
 8 2 -2 99443.8 1152.97 2
 8 2 2 98664.8 1259.73 3
 8 -2 -2 107739 1313.81 3
 8 2 2 100836 1210.13 5
 8 2 -2 102854 1290.51 5
 8 -2 2 100796 1169.02 5
 8 2 4 1764.86 247.605 1
 8 -2 -4 1816.76 290.056 5
 8 2 -4 1485.73 293.789 5
 8 -2 -4 1917.18 227.496 2
 -8 -2 4 1011.66 189.537 1
 -8 2 4 1649.56 445.501 1
 8 2 4 1489.73 218.07 3
 8 -2 -4 1604.06 287.843 3
 8 2 4 1579.02 178.954 5
 8 -2 4 907.333 77.6567 5
 8 -2 -6 7100.27 388.118 5
 8 2 6 8008.88 354.321 1
 8 2 -6 7608.95 278.612 2
 8 -2 -6 7536.42 299.861 2
 8 2 -6 7624.9 377.412 3
 8 -2 -6 7428.15 369.423 3
 -8 2 6 7951.31 474.028 1
 8 2 6 6766.36 277.42 3
 8 2 6 6218.28 211.502 5
 8 2 -8 943.51 383.843 5
 8 2 -8 901.513 268 2
 8 -2 -8 255.82 274.441 2
 8 2 -8 1215.1 361.093 3
 -8 2 8 871.292 399.905 1
 8 -2 -8 949.335 323.084 3
 8 2 8 968.583 217.506 3
 8 -2 10 41890.6 784.389 1
 8 2 -10 40386.4 826.248 5
 8 -2 -10 41139.8 805.127 5
 -8 2 10 42139.4 795.827 1
 8 2 10 38881.7 755.204 1
 8 2 -10 39717.1 669.369 2
 8 -2 -10 39858.5 678.93 2
 8 2 -10 39888.3 781.897 3
 8 -2 -10 43296.5 757.661 3
 8 2 10 36636.2 635.92 3
 8 -2 10 41399.9 745.862 3
 8 2 -12 144.419 444.747 5
 8 -2 -12 -284.983 447.152 5
 8 -2 12 335.566 403.484 1
 8 2 12 117.456 401.292 1
 8 2 -12 -421.236 409.432 4
 8 -2 -12 -12.1097 318.761 2
 8 -2 -12 287.969 390.999 3
 -8 2 12 87.6032 439.197 1
 8 2 12 152.388 262.654 3
 8 -2 12 -175.702 357.898 3
 8 2 -14 1165.25 490.063 5
 8 -2 -14 697.992 482.648 5
 8 -2 14 1171.99 474.63 1
 8 2 14 1102.48 478.923 1
 8 2 -14 1293.02 460.063 4
 8 -2 -14 823.52 368.034 2
 8 -2 14 1098.62 405.571 3
 8 2 -16 361.426 521.973 5
 8 -2 -16 -54.606 524.38 5
 8 -2 16 388.574 512.884 1
 8 2 16 94.7264 534.499 1
 8 2 -16 464.817 513.413 4
 8 -2 16 666.59 448.398 3
 8 2 -18 20097.7 776.786 5
 8 -2 -18 19667.5 783.969 5
 8 2 18 21239.6 813.554 1
 8 -2 -18 22064.2 703.721 4
 8 -2 18 23206.1 764.421 3
 8 2 -20 8875.9 700.443 5
 8 -2 -20 9917.9 722.96 5
 8 -2 20 10032.8 748.032 1
 8 2 20 9612.85 739.339 1
 8 -2 -20 10848.6 637.824 4
 8 -2 20 10932.4 724.318 3
 8 2 -22 20036.4 864.005 5
 8 -2 -22 20171.3 882.025 5
 8 -2 22 21455.9 901.667 1
 8 2 22 19240.7 888.691 1
 8 2 -22 22433 816.12 4
 8 -2 22 20582.3 915.052 3
 8 -2 24 -613.378 694.864 3
 8 2 -24 18.5712 696.499 5
 8 -2 24 -167.482 760.433 1
 8 2 24 -579.282 757.356 1
 8 2 -24 -3.57648 665.995 4
 8 -2 -24 -52.366 625.411 4
 8 2 -26 11304.5 834.825 5
 8 -2 -26 11613.2 861.09 5
 8 -2 26 13952.5 928.141 1
 8 2 26 10272.5 895.8 1
 8 2 -26 12450.2 782.513 4
 8 -2 -30 10746.8 914.967 5
 8 -2 30 13926.8 960.912 1
 8 2 30 13336.6 931.679 1
 8 -2 32 -1475.16 841.853 1
 8 2 32 -952.55 826.38 1
 8 2 -32 19.4121 821.353 4
 8 -4 0 183818 2151.93 5
 8 -4 0 201681 2161.85 2
 8 4 0 178586 2183.1 5
 8 -4 0 201943 2252.63 3
 8 -4 2 16434.8 312.401 5
 8 4 2 18080.4 363.673 1
 8 -4 -2 17485.4 421.491 5
 8 4 -2 14568.7 265.811 2
 8 -4 -2 18076.2 376.987 2
 8 -4 2 18542.5 373.773 2
 8 4 2 17100.3 383.763 3
 8 -4 -2 19162.5 448.865 3
 8 -4 2 18283.9 436.711 3
 8 4 2 15845.8 364.702 5
 8 4 -2 16309.9 427.163 5
 8 -4 -4 5431.39 345.431 5
 -8 4 4 5889.16 586.832 1
 8 4 4 5464.73 281.313 1
 8 -4 -4 6420.68 298.459 2
 8 -4 4 5362.56 272.028 2
 8 4 4 5042.98 247.572 3
 8 -4 -4 6249.21 343.812 3
 8 -4 4 5225.62 315.928 3
 8 4 4 4886.92 250.672 5
 8 4 -4 5284.19 353.578 5
 8 -4 -6 4012.16 366.659 5
 8 4 6 3688.84 312.522 1
 8 4 -6 3897.65 255.308 2
 8 -4 -6 4234.62 289.744 2
 8 -4 6 4305.77 280.989 2
 8 4 -6 4633.56 358.472 3
 8 -4 -6 5055.96 353.817 3
 8 4 6 3841.45 224.424 3
 -8 4 6 3983.4 519.447 1
 8 -4 6 3900.47 325.049 3
 8 4 6 3622.69 233.004 5
 8 -4 -8 59360.8 865.702 2
 -8 4 8 62377.2 1073.56 1
 8 -4 8 59299.9 853.359 2
 8 -4 -8 62851.1 927.511 3
 8 -4 8 60179.2 939.032 3
 8 4 -8 62402.3 1004.02 5
 8 -4 -10 -345.939 404.066 5
 -8 4 10 -37.6492 466.527 1
 8 4 10 55.6359 358.918 1
 8 -4 -10 -187.786 307.842 2
 8 4 10 69.201 197.093 3
 8 -4 10 -2.668 360.925 3
 8 -4 10 54.5447 286.886 2
 -8 4 12 26442.5 761.39 1
 8 -4 -12 24525 702.505 5
 8 4 12 25827 687.22 1
 8 -4 -12 24542.9 566.009 2
 8 4 -12 28577.3 635.377 4
 8 -4 12 24564.7 571.642 2
 8 4 12 23288.7 474.984 3
 8 -4 12 27139.1 669.41 3
 8 4 -12 27553.8 735.358 5
 8 4 -14 -6.88474 500.019 5
 8 -4 14 235.214 476.134 1
 8 4 -14 30.0611 470.468 4
 8 4 14 -29.1675 478.963 1
 -8 4 14 -213.049 539.34 1
 8 -4 14 464.999 443.435 3
 8 4 -16 8921.48 638.998 5
 8 -4 16 9144.1 608.904 1
 8 -4 -16 8255.75 626.857 5
 8 4 16 8105.38 623.295 1
 8 -4 -16 8509.13 475.771 2
 8 4 -16 11391.6 625.32 4
 8 -4 -16 7740.5 523.786 3
 8 -4 16 10670 613.747 3
 8 4 -18 4661.61 619.602 5
 8 -4 -18 4270.05 632.712 5
 8 4 18 4367.79 656.95 1
 8 -4 18 5438.95 629.217 3
 8 4 -20 45657.7 1094.6 5
 8 -4 20 46441.9 1078.34 1
 8 -4 -20 47278.2 1143.21 5
 8 4 20 44456.4 1114.22 1
 8 -4 20 48525.6 1175.21 3
 8 -4 22 -193.332 710.475 3
 8 4 -22 554.838 670.752 5
 8 -4 -22 -552.632 742.092 5
 8 -4 22 376.551 664.564 1
 8 4 -22 652.565 660.249 4
 8 -4 -22 -3.167 577.181 4
 8 4 22 -403.511 709.406 1
 8 -4 24 -86.4894 733.196 3
 8 4 -24 458.465 702.623 5
 8 -4 -24 -1148.12 761.732 5
 8 -4 24 458.801 716.174 1
 8 4 -24 -1197.15 716.987 4
 8 -4 -24 10.2578 616.65 4
 8 4 24 -830.732 760.586 1
 8 -4 26 426.071 779.812 3
 8 4 -26 462.068 722.592 5
 8 -4 -26 -10.4957 769.675 5
 8 -4 26 738.328 740.802 1
 8 4 -26 -30.565 690.287 4
 8 -4 -26 -7.47739 663.663 4
 8 4 30 -260.794 817.097 1
 8 -4 -30 304.117 690.179 4
 8 -4 -32 4937.74 875.361 5
 8 4 32 5346.08 890.106 1
 8 -4 32 3935.67 823.971 1
 8 -4 -32 5606.74 760.82 4
 8 -6 0 190.798 234.774 5
 8 6 0 -67.6249 153.685 1
 8 6 0 91.3283 236.534 3
 8 -6 0 -369.057 264.643 2
 8 -6 0 -447.907 296.524 3
 8 6 0 37.2587 261.35 5
 8 -6 2 56108.1 789.225 5
 8 -6 -2 59971.9 886.829 5
 8 6 2 62285.2 818.398 1
 8 6 -2 52851.1 727.837 2
 8 -6 -2 71495.6 881.818 2
 8 -6 2 69670.7 877.244 2
 8 6 -2 69707 922.624 3
 8 6 2 64788.3 844.602 3
 8 -6 -2 68472.1 939.187 3
 8 -6 2 66629.6 928.969 3
 8 6 2 61482.9 875.649 5
 8 -6 -4 420.02 351.22 5
 8 6 4 292.8 248.322 1
 8 6 4 281.508 200.616 3
 8 -6 4 85.9307 271.482 2
 8 -6 4 -196.955 307.227 3
 8 6 4 165.51 242.941 5
 8 6 6 17663.5 464.894 1
 8 -6 -6 19714.3 466.575 2
 8 6 -6 19787.3 428.823 4
 8 -6 6 17973.3 451.121 2
 8 6 6 16185.3 346.412 3
 8 -6 -6 19799.1 498.814 3
 8 -6 6 18080.4 501.624 3
 -8 6 6 17956.4 729.34 1
 8 6 6 16171.5 400.233 5
 8 6 -6 18482.6 543.064 5
 -8 6 8 529.483 600.776 1
 8 6 -8 2446.28 372.855 4
 8 6 8 1636.54 188.297 3
 8 -6 -8 1728.55 314.669 2
 8 -6 8 2367.44 397.972 3
 8 -6 8 1251.49 331.92 2
 8 6 -8 2516.8 443.875 5
 8 -6 -10 66143.8 1101.28 5
 8 6 10 61044.4 1032.4 1
 8 -6 -10 60860.7 950.387 2
 8 6 -10 67830.1 987.873 4
 8 -6 10 61461.8 967.373 2
 8 -6 10 66645.6 1073 3
 8 6 -10 63508.3 1093.69 5
 8 6 -12 243.055 472.259 5
 8 -6 -12 -62.045 523.063 5
 8 6 -12 165.295 445.324 4
 8 -6 -12 194.224 374.574 3
 8 6 12 715.771 478.296 1
 8 -6 12 86.9133 438.482 3
 8 -6 12 -61.9782 382.169 2
 8 6 -14 1612.8 533.211 5
 8 -6 -14 1087.81 551.322 5
 8 6 -14 2027.68 509.553 4
 8 -6 -14 1562.93 386.665 2
 8 -6 -14 1042.51 405.788 3
 8 6 14 1944.23 524.956 1
 8 -6 14 2580.05 507.98 3
 8 -6 14 1495.85 404.148 2
 8 6 -16 441.191 563.126 5
 8 -6 -16 583.403 576.947 5
 8 6 -16 1006.54 553.767 4
 8 -6 -16 -34.5102 400.523 2
 8 -6 -16 396.126 457.392 3
 8 6 16 763.818 564.454 1
 -8 6 16 675.348 635.764 1
 8 -6 16 639.073 443.778 2
 8 -6 16 1339.54 559.463 3
 8 -6 -18 55846.5 1171.74 5
 8 -6 -18 51382.4 941.174 2
 8 6 18 49013.9 1140.74 1
 8 -6 -18 49995.3 990.684 3
 -8 6 18 56617.2 1216.1 1
 8 -6 18 55693.6 1190.16 3
 8 6 -18 52839.1 1127.98 5
 8 -6 20 141.641 674.839 3
 8 6 -20 461.573 627.973 5
 8 -6 -20 -138.558 666.929 5
 8 6 20 669.613 669.894 1
 8 -6 22 9209.96 765.388 1
 8 -6 -22 8170.68 777.638 5
 8 6 22 9135.01 803.194 1
 8 6 -22 9357.21 757.484 4
 8 -6 22 9433.72 859.941 3
 8 6 -22 10339.8 779.857 5
 8 -6 24 -393.662 770.479 3
 8 6 -24 2073.53 732.022 5
 8 -6 -24 -495.788 742.466 5
 8 -6 24 582.187 720.596 1
 8 6 -24 107.443 744.445 4
 8 -6 -24 3.41842 588.341 4
 8 6 24 426.166 745.188 1
 8 -6 26 3186.83 843.664 3
 8 6 26 3967.08 808.216 1
 8 -6 28 -516.238 846.635 3
 8 6 -28 332.741 762.763 5
 8 -6 -28 -328.788 807.127 5
 8 -6 28 890.896 773.072 1
 8 -6 -30 14158.6 984.707 5
 8 -6 -30 14872.8 798.041 4
 8 -6 30 12960 1022.56 3
 8 -6 -32 -1003.5 825.443 5
 8 -6 32 1103.99 799.308 1
 8 6 -32 388.1 880.026 4
 8 -6 -32 194.952 694.291 4
 8 -8 0 36755.9 589.731 2
 8 -8 0 34435.7 620.441 3
 8 -8 -2 84.2454 289.471 2
 8 8 2 251.506 242.408 1
 8 -8 2 -179.983 293.553 2
 8 -8 -2 -320.865 321.369 3
 8 -8 2 -85.8745 308 3
 8 8 4 6014 335.859 1
 8 8 -4 6314.68 301.573 4
 8 -8 -4 6727.84 361.793 2
 8 -8 4 5313.73 351.929 2
 8 8 4 5806.38 254.683 3
 8 -8 4 5819.91 387.944 3
 8 8 4 4930.66 332.918 5
 8 8 -4 5701.19 386.407 5
 8 8 -6 -151.501 391.265 5
 8 8 -6 503.762 327.073 4
 8 -8 -6 791.191 312.478 2
 8 8 6 563.007 327.626 1
 8 -8 6 576.638 338.368 2
 8 8 6 677.112 287.59 5
 8 -8 6 221.199 360.895 3
 8 -8 -8 39235.7 775.276 5
 8 8 -8 39759.5 626.993 4
 8 -8 8 38497.5 649.382 2
 8 -8 -8 38863.9 644.495 3
 8 -8 8 41134.5 762.816 3
 8 8 -8 37547.7 744.7 5
 8 -8 -10 6673.67 592.624 5
 8 8 -10 5259.07 456.56 4
 8 8 10 4882.8 469.437 1
 -8 8 10 7738.42 760.24 1
 8 -8 10 5437.32 434.402 2
 8 -8 -10 7243.56 432.341 3
 8 -8 10 5553.98 493.313 3
 8 8 -10 4543.47 496.684 5
 8 -8 -12 41782 966.295 5
 8 -8 -12 37674 742.016 2
 8 8 12 36246.2 849.296 1
 8 8 -12 38656.1 778.296 4
 -8 8 12 39672.3 1023.42 1
 8 -8 12 34620.7 756.768 2
 8 -8 -12 41446.2 786.939 3
 8 -8 12 36417.5 854.358 3
 8 8 -12 36396.9 861.211 5
 8 8 -14 570.937 529.797 5
 8 -8 -14 876.763 596.381 5
 -8 8 14 802.487 654.982 1
 8 8 -14 836.427 513.19 4
 8 -8 -14 70.3021 391.665 2
 8 -8 -14 932.523 398.213 3
 8 8 14 193.518 546.965 1
 8 -8 14 482.505 450.181 2
 8 -8 14 782.472 517.88 3
 -8 8 16 12047 831.221 1
 8 -8 -16 12896.6 744.391 5
 8 -8 -16 11688.4 514.449 2
 8 8 16 12848.9 731.879 1
 8 8 -16 13858.9 658.556 4
 8 -8 16 11715.2 604.533 2
 8 -8 -16 12045.9 528.803 3
 8 -8 16 12623.8 707.49 3
 8 8 -16 11516.8 676.339 5
 8 -8 18 183.877 643.515 3
 8 8 -18 105.025 611.308 5
 8 -8 -18 -4.62704 679.578 5
 8 8 -18 125.8 645.689 4
 8 -8 -18 -2.93297 420.496 2
 8 -8 -18 -184.541 465.093 3
 8 8 18 273.393 661.24 1
 -8 8 18 262.574 726.997 1
 8 -8 18 -87.5907 517.76 2
 8 -8 -20 37866.7 1093.01 5
 8 -8 -20 30336.2 758.956 2
 8 8 20 38664.1 1114.72 1
 8 -8 20 30024.5 842.861 2
 8 -8 -20 31884 815.157 3
 8 -8 20 37060.7 1102.38 3
 -8 8 20 35525 1120.7 1
 8 8 -20 35467.9 992.929 5
 8 -8 22 274.371 815.55 3
 8 8 -22 2488.06 722.739 5
 8 -8 -22 -216.293 755.842 5
 8 -8 -22 -41.3032 565.95 4
 8 8 22 559.534 752.826 1
 8 -8 22 90.0197 576.689 2
 8 -8 24 -718.501 811.401 3
 8 8 -24 1641.52 722.055 5
 8 -8 -24 -85.1153 765.953 5
 8 8 -24 879.718 787.106 4
 8 -8 -24 -3.6665 619.838 4
 8 8 24 -21.0779 771.007 1
 8 -8 24 -592.674 610.753 2
 8 -8 26 -1535.91 839.046 3
 8 -8 -26 11.0653 610.35 4
 8 -8 -28 8353.88 881.737 5
 8 8 28 10095 899.763 1
 8 -8 28 8689.64 745.478 2
 8 -8 28 8202.26 962.917 3
 8 -8 -30 -1137.29 689.065 4
 8 8 30 2032.77 851.395 1
 8 -8 32 850.708 929.367 3
 8 -8 -32 2673.22 889.026 5
 8 -8 -32 3193.96 697.508 4
 8 -10 0 -374.322 330.722 2
 8 10 0 -201.677 340.33 5
 8 10 -2 22819.8 443.374 4
 8 -10 -2 24134.7 538.458 2
 8 -10 2 22987.4 543.711 2
 8 10 2 20658.2 501.823 1
 8 -10 2 22363.4 554.069 3
 8 10 2 20698.4 535.404 5
 8 10 -2 21474.7 561.79 5
 8 -10 4 -47.714 350.101 3
 8 10 4 17.4631 125.996 4
 8 10 -4 158.453 317.663 4
 8 10 4 -67.174 327.344 5
 -8 10 4 672.439 737.922 1
 8 -10 4 -346.054 350.507 2
 8 10 4 -119.95 341.236 1
 8 10 -4 -48.8361 377.312 5
 8 10 6 4824.39 169.829 4
 8 10 -6 7622.71 415.728 4
 8 -10 6 6573.52 426.85 2
 8 -10 -6 7938.63 387.134 3
 8 -10 6 7840.2 467.094 3
 -8 10 6 6125.39 730.171 1
 8 10 -6 5931.79 457.169 5
 8 10 -8 851.588 426.94 5
 -8 10 8 1563.19 709.831 1
 8 10 -8 1206.97 420.144 4
 8 -10 -8 1480.05 337.345 3
 8 -10 8 1322.63 404.751 2
 8 -10 8 1406.57 440.314 3
 8 10 8 1011.46 456.35 1
 8 -10 -10 48835.2 1040.05 5
 8 10 -10 51050.2 885.464 4
 8 10 10 49946.5 1000.78 1
 8 -10 10 46203.2 878.835 2
 -8 10 10 53843.7 1242.23 1
 8 -10 -10 50870.8 858.049 3
 8 -10 10 49287.5 964.617 3
 8 10 -10 45250.2 948.945 5
 8 10 -12 50.8765 503.934 5
 8 -10 -12 922.439 597.281 5
 8 10 -12 174.253 509.068 4
 8 -10 -12 20.1075 394.085 2
 -8 10 12 740.807 706.849 1
 8 -10 -12 625.329 374.824 3
 8 10 12 150.839 558.299 1
 8 -10 12 220.301 443.16 2
 8 -10 12 88.0597 497.119 3
 8 10 -14 3601.31 581.881 5
 8 -10 -14 4409.39 667.499 5
 8 -10 -14 4168.06 428.353 2
 8 10 -14 4336.69 603.436 4
 -8 10 14 3786.98 750.901 1
 8 -10 14 3209.26 502.976 2
 8 -10 -14 3833.45 426.942 3
 8 -10 14 4503.51 596.877 3
 8 10 14 3846.28 644.532 1
 8 -10 -16 659.804 683.079 5
 -8 10 16 -226.649 751.817 1
 8 10 -16 -19.6854 586.742 5
 8 10 -16 -46.4568 642.167 4
 8 -10 -16 331.687 410.064 2
 8 -10 -16 299.412 406.684 3
 8 10 16 264.835 670.53 1
 8 -10 16 169.009 528.227 2
 8 -10 16 1036.8 617.74 3
 8 -10 -18 34320.7 1051.98 5
 8 -10 -18 29120.1 727.89 2
 8 10 18 33149.1 1025.32 1
 8 -10 18 29089.5 834.279 2
 8 -10 -18 30062.8 742.084 3
 8 -10 18 32774.5 1008.72 3
 8 10 -18 29341.8 920.445 5
 -8 10 18 33181.9 1116.67 1
 8 -10 20 419.715 731.112 3
 8 10 -20 339.685 663.701 5
 8 -10 -20 490.055 740.763 5
 8 -10 -20 -94.7783 444.474 2
 8 -10 -20 594.412 474.322 3
 -8 10 20 591.271 800.747 1
 8 -10 20 305.379 594.836 2
 8 -10 -22 7861.86 841.041 5
 8 10 22 7309.37 838.365 1
 8 -10 22 5897.17 660.286 2
 8 -10 -22 5540.78 548.091 3
 -8 10 22 6585.45 879.73 1
 8 -10 22 7457.19 880.854 3
 8 10 -22 7539.72 757.845 5
 8 -10 24 -975.743 860.549 3
 8 -10 -24 -1159.94 829.7 5
 8 -10 -24 3.47782 580.863 4
 8 10 24 189.208 808.659 1
 8 -10 26 768.147 847.529 3
 8 -10 -26 2433.4 640.35 4
 8 -10 -28 -1202.58 852.286 5
 8 10 -28 -60.4635 820.787 4
 8 10 28 409.741 839.733 1
 8 -10 30 4791.66 957.84 3
 8 -10 -30 5985.6 876.716 5
 8 -10 -30 5688.49 711.957 4
 8 10 30 5119.38 923.274 1
 8 12 0 21999.9 462.742 4
 8 12 0 20173.5 581.213 5
 8 12 2 102.545 246.281 4
 8 12 -2 327.624 329.269 4
 8 -12 -2 -542.964 339.767 3
 8 12 2 35.022 377.915 5
 8 12 -2 392.955 382.26 5
 8 12 4 645.461 396.505 1
 -8 12 4 774.736 805.393 1
 8 12 4 611.858 234.256 4
 8 12 -4 718.05 371.956 4
 8 -12 4 327.51 376.76 2
 8 -12 -4 576.644 334.938 3
 8 12 4 496.291 377.74 5
 8 12 -4 438.928 415.209 5
 -8 12 6 1152.6 755.116 1
 8 12 6 897.889 233.14 4
 8 12 -6 1296.64 424.475 4
 8 12 -6 691.481 438.35 5
 8 -12 -6 1814.49 404.951 2
 8 -12 -6 1303.81 341.407 3
 8 -12 6 1171.21 412.261 2
 8 12 6 1161.06 373.15 5
 8 -12 6 1181.11 426.46 3
 8 12 8 30714.6 535.105 4
 8 12 -8 39063.4 749.836 4
 8 -12 8 31996.6 754.316 2
 8 12 8 35285.2 837.673 1
 8 -12 -8 33480.7 670.428 3
 -8 12 8 34180.4 1100.31 1
 8 -12 8 35166.5 809.753 3
 8 12 8 30162.1 695.671 5
 8 12 -8 31983.1 786.038 5
 8 12 -10 341.716 497.871 5
 -8 12 10 395.982 768.109 1
 8 12 -10 -203.901 493.41 4
 8 12 10 843.571 561.624 1
 8 -12 -10 -86.867 382.341 2
 8 -12 -10 374.723 353.414 3
 8 -12 10 -8.52948 460.29 2
 8 -12 -12 31661.9 714.304 2
 -8 12 12 33064.3 1067.04 1
 8 -12 12 30522.1 777.646 2
 8 -12 -12 32249.6 692.718 3
 8 -12 12 31978.6 869.214 3
 8 12 -12 29701.1 829.608 5
 8 12 -14 26.0756 561.867 5
 8 12 -14 -49.4171 609.821 4
 -8 12 14 -125.048 747.417 1
 8 -12 -14 -352.398 419.438 2
 8 -12 -14 284.625 392.216 3
 8 -12 14 -35.2826 517.901 2
 8 12 14 -41.1125 692.435 1
 8 -12 14 -98.4964 579.502 3
 8 -12 -16 11963.5 811.785 5
 -8 12 16 10162 877.612 1
 8 -12 -16 9116.87 513.557 2
 8 12 16 11402.4 855.442 1
 8 -12 16 10806.5 642.075 2
 8 -12 -16 9705.96 510.991 3
 8 -12 16 10998.8 751.107 3
 8 12 -16 9650.3 691.409 5
 8 -12 18 360.735 696.598 3
 8 12 -18 -428.012 634.653 5
 -8 12 18 -601.103 842.946 1
 8 -12 -18 401.792 758.344 5
 8 12 -18 -80.335 715.004 4
 8 -12 -18 21.8262 444.013 2
 8 -12 -18 156.421 430.314 3
 8 12 18 -727.502 797.662 1
 8 12 20 20020.6 1004.73 1
 8 -12 -20 19802.4 692.138 3
 8 -12 20 19176 956.501 3
 -8 12 20 20820.7 1064 1
 8 12 -20 17797.8 844.639 5
 8 -12 22 -557.889 829.554 3
 8 12 -22 -725.282 703.217 5
 8 -12 -22 -165.248 812.486 5
 8 -12 -22 -44.7829 453.179 2
 8 -12 -22 -186.931 474.718 3
 -8 12 22 353.93 847.459 1
 8 12 22 506.286 800.107 1
 8 -12 24 866.354 901.024 3
 -8 12 24 1090.77 883.106 1
 8 12 24 632.947 816.722 1
 8 -12 -26 108.767 848.026 5
 8 12 -26 -122.906 814.003 4
 8 -12 28 5390.58 946.55 3
 8 -12 -28 7174.85 941.646 5
 8 -12 28 5678.58 736.031 2
 8 12 28 5544.86 937.031 1
 8 -12 30 -1194.71 923.525 3
 8 -12 -30 -595.969 865.543 5
 8 12 -30 -25.0615 861.339 4
 8 -12 -30 -865.017 632.444 4
 8 -12 30 -90.0559 710.093 2
 8 14 0 84.6677 348.5 4
 8 -14 0 -302.751 393.584 2
 8 -14 0 -356.894 360.025 3
 8 14 0 426.105 424.988 5
 -8 14 2 9212.26 962.195 1
 8 14 2 8890.46 393.232 4
 8 14 -2 9234.67 447.342 4
 8 -14 2 8642.08 492.744 2
 8 -14 -2 8473.41 439.194 3
 8 -14 2 9202.32 469.566 3
 8 14 2 8125.4 512.978 5
 8 14 -2 8362.32 524.261 5
 8 14 4 -35.9848 315.904 4
 8 14 -4 -26.6958 421.007 4
 8 -14 -4 7.80359 388.637 2
 8 -14 -4 29.6849 343.47 3
 -8 14 4 -51.9299 846.195 1
 8 14 4 -34.4847 436.286 5
 8 14 -4 297.564 437.858 5
 -8 14 6 3342.69 822.791 1
 8 14 6 2410.5 340.327 4
 8 14 -6 2649.29 477.145 4
 8 14 6 3982.2 543.342 1
 8 -14 -6 2906.25 369.729 3
 8 14 6 2709.77 448.382 5
 8 14 -6 2379.64 491.174 5
 8 14 8 2863.19 574.959 1
 8 -14 -8 2328.54 416.172 2
 8 14 8 2025.14 360.738 4
 8 14 -8 2122.35 515.042 4
 -8 14 8 2944.96 853.758 1
 8 -14 -8 2776.34 367.425 3
 8 14 8 1488.61 456.142 5
 8 -14 8 2484.33 514.89 3
 8 14 -8 2173.43 527.974 5
 8 -14 -10 59785.1 1015.05 2
 8 -14 -10 60563.7 977.001 3
 8 -14 10 59367.6 1143.43 3
 8 14 -12 289.461 542.232 5
 8 14 12 2037.75 674.729 1
 8 14 -12 147.907 595.402 4
 8 -14 -12 695.454 436.157 2
 8 -14 -12 1085.6 392.299 3
 -8 14 12 82.0581 850.821 1
 8 -14 12 363.56 559.552 3
 8 14 -14 394.295 582.489 5
 8 14 14 535.183 702.924 1
 8 14 -14 324.515 638.384 4
 8 -14 -14 2796.35 425.259 3
 8 -14 14 1517.4 617.089 3
 8 14 -16 -360.294 614.329 5
 -8 14 16 -170.587 837.33 1
 8 14 -16 81.2339 688.849 4
 8 -14 -16 -130.947 433.699 2
 8 -14 -16 -406.793 416.743 3
 8 -14 16 980.052 656.474 3
 -8 14 18 18673.6 1029.51 1
 8 -14 -18 20608.4 955.144 5
 8 14 -18 19887.9 878.295 4
 8 14 18 21561.1 1012.43 1
 8 -14 -18 19009.8 612.52 3
 8 -14 18 20793.2 917.137 3
 8 14 -18 17555.9 812.466 5
 8 -14 20 -5.79028 747.924 3
 8 14 -20 -664.375 671.108 5
 -8 14 20 -1578.89 926.848 1
 8 -14 -20 427.698 794.862 5
 8 -14 -20 -93.8114 454.594 2
 8 -14 -20 63.1057 431.673 3
 8 -14 20 135.692 595.501 2
 8 14 20 -287.734 855.02 1
 8 -14 -22 10578.4 954.377 5
 8 -14 -22 8486.49 548.136 2
 -8 14 22 11330.3 993.177 1
 8 14 22 10513.6 941.031 1
 8 -14 -22 9408.53 571.21 3
 8 14 -24 -695.667 802.267 4
 8 -14 -24 -278.545 492.251 3
 -8 14 24 303.407 889.747 1
 8 -14 24 -58.18 640.555 2
 8 -14 26 4063.99 970.834 3
 8 -14 -26 4657.84 907.914 5
 -8 14 26 3881.31 958.525 1
 8 14 26 4178.58 910.059 1
 8 -14 26 2511.54 700.66 2
 8 -14 28 -382.658 921.54 3
 8 -14 -28 429.91 853.557 5
 8 14 -28 -92.8491 880.296 4
 8 -14 -28 -419.491 640.299 4
 8 14 28 -1565.1 918.68 1
 8 -14 28 88.5043 696.694 2
 8 -16 0 21071.8 644.863 2
 8 -16 0 21536.2 599.425 3
 8 16 0 21007 704.162 5
 -8 16 2 77.04 968.529 1
 8 16 2 68.6431 393.981 4
 8 16 -2 1039.6 432.558 4
 8 -16 -2 75.9941 424.413 2
 8 -16 2 -120.336 434.391 2
 8 -16 -2 -194.197 369.488 3
 8 -16 2 370.623 393.33 3
 8 16 2 28.4883 496.99 5
 8 16 -2 1041.61 489.659 5
 8 16 4 539.606 387.133 4
 8 16 -4 1311.14 469.408 4
 -8 16 4 110.411 937.448 1
 8 -16 -4 694.275 433.89 2
 8 -16 4 511.199 449.345 2
 8 -16 -4 292.869 362.822 3
 8 -16 4 1153.72 431.345 3
 8 16 4 180.836 469.987 5
 8 16 -4 1035.47 504.611 5
 8 16 6 12.683 375.106 4
 8 16 -6 134.095 501.396 4
 8 -16 -6 -66.6195 429.91 2
 8 -16 -6 -115.528 364.739 3
 8 -16 6 68.9503 465.696 2
 8 16 6 -339.957 479.512 5
 8 -16 6 156.663 475.05 3
 8 16 -6 148.058 504.011 5
 -8 16 6 458.99 898.406 1
 8 -16 -8 28888.3 723.311 2
 8 -16 8 25559.5 768.075 2
 8 16 8 24944.8 730.351 5
 -8 16 8 28441.5 1181.09 1
 8 16 8 28557.8 883.254 1
 8 -16 -8 28923.7 650.678 3
 8 16 -8 25346 804.59 5
 -8 16 10 693.074 911.801 1
 8 16 10 1078.71 646.546 1
 8 16 -10 39.4427 595.93 4
 8 -16 -10 -45.041 449.184 2
 8 -16 -10 -257.703 380.611 3
 8 -16 10 -19.2452 499.383 2
 8 16 -10 -776.205 582.149 5
 8 -16 12 17704.1 726.975 2
 8 -16 -12 20073.5 588.73 3
 8 -16 12 18610.3 775.537 3
 8 16 -12 16071.9 754.569 5
 8 16 14 736.287 734.238 1
 8 16 -14 43.7499 683.283 4
 -8 16 14 -74.8036 859.228 1
 8 -16 -14 -262.202 481.453 2
 8 -16 -14 -290.539 394.816 3
 8 -16 14 185.957 602.387 2
 8 -16 14 2129.6 655.446 3
 8 16 -14 -549.242 596.369 5
 8 16 -16 4491.7 653.964 5
 8 16 -16 5936.91 764.691 4
 -8 16 16 5548.72 905.004 1
 8 16 16 5886.6 838.35 1
 8 -16 -16 5432.8 474.351 3
 -8 16 18 -592.972 877.858 1
 8 16 -18 -276.437 740.248 4
 8 -16 -18 -180.308 441.505 2
 8 -16 -18 -177.376 418.74 3
 8 16 18 -625.881 820.117 1
 8 -16 18 -63.361 622.732 2
 8 -16 18 1477.09 720.644 3
 -8 16 20 17420.5 1073.93 1
 8 -16 -20 16447.6 632.879 2
 8 -16 -20 16315.9 610.709 3
 8 16 -22 189.378 655.653 5
 8 -16 -22 530.401 485.336 2
 8 -16 -22 210.886 484.302 3
 8 -16 22 702.83 641.006 2
 -8 16 22 -13.5026 956.811 1
 8 -16 24 -633.166 850.787 3
 8 -16 -24 1160.28 854.905 5
 8 16 -24 205.134 809.912 4
 8 -16 24 992.396 665.682 2
 8 -16 26 -474.321 889.443 3
 8 -16 -26 837.836 908.575 5
 8 16 -26 -58.1543 871.083 4
 8 -16 26 -133.855 664.48 2
 8 16 26 -1383.31 949.876 1
 -8 18 0 -41.6264 1088.6 1
 8 18 0 286.048 452.916 4
 8 -18 0 -243.777 467.724 2
 8 -18 0 -322.675 405.194 3
 8 18 0 -327.808 519.096 5
 8 18 2 9333.7 490.901 4
 8 18 -2 10015.6 550.287 4
 8 -18 -2 8925.7 558.256 2
 8 -18 2 8982.44 581.414 2
 8 -18 -2 9389.28 487.275 3
 8 -18 2 8911.15 515.207 3
 8 18 2 9283.61 597.388 5
 8 18 -2 8563.82 607.672 5
 8 18 4 -394.137 426.784 4
 8 18 -4 532.976 505.488 4
 -8 18 4 109.117 1005.34 1
 8 18 4 -9.78681 494.591 5
 8 -18 -4 158.138 467.455 2
 8 -18 4 29.0819 487.627 2
 8 -18 4 232.008 444.942 3
 8 -18 -4 -248.806 385.113 3
 8 18 -4 212.736 518.452 5
 8 18 6 2931.75 453.627 4
 8 -18 6 2763.9 536.632 2
 8 -18 -6 2764.38 424.263 3
 8 -18 6 3077.82 516.159 3
 8 18 6 3072.5 523.298 5
 -8 18 6 4078.04 1018.74 1
 8 -18 -8 223.635 498.065 2
 8 18 8 335.018 431.184 4
 -8 18 8 2961.06 1018.45 1
 8 18 -8 68.3655 577.304 4
 8 -18 -8 2993.12 412.983 3
 8 -18 8 105.689 521.28 2
 8 18 8 715.862 519.23 5
 8 -18 8 1096.31 546.938 3
 8 18 -8 556.009 557.733 5
 -8 18 10 25777.7 1222.29 1
 8 -18 -10 26164.5 654.024 3
 8 18 10 28583 977.741 1
 8 18 12 1593.36 746.177 1
 8 18 -12 22.154 632.288 4
 8 -18 -12 33.5998 462.13 2
 8 -18 -12 45.8561 386.93 3
 -8 18 12 1405.05 918.638 1
 8 18 -12 4.03157 607.177 5
 8 18 -14 -433.936 686.306 4
 8 -18 -14 27.4933 454.06 2
 -8 18 14 748.628 893.388 1
 8 -18 -14 511.256 391.407 3
 8 18 -14 217.758 625.935 5
 8 18 -16 103.284 714.226 4
 -8 18 16 -309.403 865.442 1
 8 -18 -16 -128.223 444.472 2
 8 -18 -16 -200.381 408.883 3
 8 -18 16 198.806 622.213 2
 -8 18 18 11293.1 997.219 1
 8 -18 -18 10959.7 569.881 2
 8 18 18 13420.5 974.267 1
 8 -18 -18 11255.2 537.332 3
 8 -18 20 -39.7702 727.767 3
 8 18 -20 -293.301 665.632 5
 8 18 20 -740.9 877.177 1
 -8 18 20 -375.169 920.114 1
 8 18 -20 211.61 756.219 4
 8 -18 -20 287.188 470.281 2
 8 -18 -20 518.888 429.309 3
 8 -18 20 -160.989 619.008 2
 8 -18 22 5211.21 679.353 2
 8 -18 22 5015.11 836.701 3
 8 -18 24 -78.5659 800.595 3
 8 -18 -24 698.98 860.675 5
 8 18 -24 78.2738 822.359 4
 -8 18 24 192.38 935.342 1
 8 -18 24 727.043 642.99 2
 8 18 24 -540.805 951.176 1
 8 -18 26 2618.93 885.008 3
 8 -18 -26 3910.52 905.578 5
 -8 18 26 3007.8 933.834 1
 8 -18 26 1911.34 722.275 2
 8 18 26 1888.1 1000.41 1
 8 20 0 10629.8 570.367 4
 8 -20 0 9844.84 524.363 3
 8 20 0 9283.55 667.194 5
 8 20 2 -153.153 476.444 4
 8 20 -2 597.742 521.057 4
 8 -20 -2 -240.508 517.953 2
 8 -20 2 -48.1524 508.542 2
 -8 20 2 157.161 1099.84 1
 8 20 2 -454.636 548.584 5
 8 20 -2 171.697 563.416 5
 8 20 4 1801.48 482.342 4
 8 20 -4 1633.09 551.893 4
 8 20 -4 2094.86 574.657 5
 8 -20 -4 376.502 523.318 2
 8 -20 4 839.638 528.824 2
 8 -20 -4 850.15 420.714 3
 8 -20 4 736.189 476.502 3
 8 20 4 1238.68 534.637 5
 8 20 6 -31.514 486.769 4
 8 20 -6 119.437 569.999 4
 8 20 -6 307.502 555.893 5
 8 -20 -6 240.701 513.437 2
 8 -20 6 -444.23 539.241 2
 8 -20 -6 863.814 409.892 3
 8 20 6 -221.314 538.448 5
 8 -20 6 -388.261 508.092 3
 8 20 8 9991.16 565.77 4
 8 20 -8 10848.2 669.657 4
 -8 20 8 12423.6 1147.01 1
 8 -20 -8 11393.9 504.067 3
 8 -20 8 13263.2 687.316 3
 8 20 8 10166 651.42 5
 8 20 -8 9432.88 683.71 5
 -8 20 10 -563.06 978.747 1
 8 20 -10 -562.552 618.505 4
 8 -20 -10 38.6516 466.433 2
 8 -20 -10 -8.55885 367.718 3
 8 -20 10 -94.9314 567.337 2
 8 -20 10 705.577 573.459 3
 8 20 -10 -180.977 579.9 5
 8 20 -12 6459 709.118 4
 8 -20 -12 6625.83 544.713 2
 -8 20 12 6818.41 1005.3 1
 8 -20 -12 6774.13 460.873 3
 8 20 -12 5387.06 652.382 5
 8 -20 -14 -161.591 466.061 2
 -8 20 14 -319.078 903.846 1
 -8 20 16 2490.55 913.771 1
 8 -20 -16 2106.59 483.362 2
 8 -20 -16 2155.8 429.994 3
 8 20 18 912.372 850.315 1
 8 20 -18 19.68 740.694 4
 8 -20 -18 -341.237 417.578 3
 8 -20 18 -427.05 632.735 2
 8 20 -18 -282.914 666.988 5
 -8 20 20 7716.75 981.589 1
 8 -20 20 7088.82 704.979 2
 8 -20 22 -679.085 770.125 3
 -8 20 22 -255.456 938.71 1
 8 20 22 -1306.94 924.74 1
 8 -20 22 1003.83 663.865 2
 8 -20 24 -1264.75 836.453 3
 8 20 -24 -146.767 849.289 4
 8 -20 -24 -155.471 500.794 2
 8 -20 24 1123.06 672.538 2
 -8 20 24 410.664 940.818 1
 -8 22 0 115.604 1152.04 1
 8 -22 0 -78.4578 514.603 2
 8 -22 0 -252.391 423.463 3
 8 22 2 9113.23 619.378 4
 8 22 -2 7965.25 619.288 4
 8 -22 -2 6968.1 490.581 3
 8 -22 2 8155.22 525.667 3
 8 22 2 8853.36 661.683 5
 -8 22 2 7995.04 1171.06 1
 8 22 -2 7708.5 696.488 5
 -8 22 4 789.094 1040.75 1
 8 22 4 -662.652 538.437 4
 8 22 -4 -426.464 592.985 4
 8 -22 -4 -15.0267 504.199 2
 8 -22 4 -70.0575 538.817 2
 8 -22 -4 -93.4082 396.775 3
 8 -22 4 240.866 461.223 3
 8 22 4 -694.007 589.702 5
 8 22 -4 -554.662 602.222 5
 8 22 6 348.484 532.138 4
 8 22 -6 885.255 604.652 4
 -8 22 6 1380.92 1034.35 1
 8 -22 -6 1035.29 503.996 2
 8 -22 6 1281.25 553.761 2
 8 -22 -6 1565.41 407.317 3
 8 22 6 214.492 582.507 5
 8 -22 6 1695.99 509.798 3
 8 22 -6 2531.75 613.961 5
 -8 22 8 434.178 1029.9 1
 8 22 -8 -408.586 632.007 4
 8 -22 -8 627.539 479.491 2
 8 -22 -8 -112.009 385.782 3
 8 -22 8 179.053 545.255 2
 8 22 8 -1072.06 607.222 5
 8 -22 -10 5530.91 549.216 2
 8 -22 -10 5657.88 446.331 3
 8 -22 -12 -470.675 486.685 2
 8 -22 -12 -684.636 389.39 3
 8 22 14 816.082 824.888 1
 8 22 -14 -108.107 692.064 4
 8 -22 -14 -192.763 484.499 2
 8 -22 -14 149.217 400.997 3
 8 -22 14 -213.97 606.871 2
 8 -22 14 564.044 597.507 3
 8 22 -14 -210.434 620.899 5
 8 22 16 663.681 855.449 1
 8 22 -16 -263.273 724.07 4
 -8 22 16 -32.0818 888.349 1
 8 -22 16 -772.047 625.396 2
 8 -22 16 -941.548 656.392 3
 8 22 -16 -855.069 644.418 5
 8 22 -18 3208.84 782.773 4
 8 -22 18 3611.87 660.547 2
 8 22 -18 3827.87 710.596 5
 8 22 20 963.071 897.669 1
 -8 -22 20 -952.651 1485.75 3
 -8 22 20 340.955 924.58 1
 8 -22 -20 -4.20846 482.018 2
 8 -22 20 -501.265 659.067 2
 8 -24 0 9462.94 652.906 2
 8 24 2 111.294 556.497 4
 8 -24 -2 -185.32 537.902 2
 8 -24 -4 1427.57 533.336 2
 8 -24 -4 1057.94 409.743 3
 8 -24 -6 -247.187 513.269 2
 8 -24 -6 -128.706 404.359 3
 8 24 -8 3749.37 668.044 4
 8 24 -8 3698.07 647.031 5
 8 -24 8 3678.03 571.54 3
 8 24 -10 -620.097 657.037 4
 8 -24 10 311.884 567.92 3
 8 -24 10 -135.173 574.678 2
 8 24 -10 4.26539 604.456 5
 -8 24 10 210.038 1030.46 1
 8 24 -12 384.807 717.841 4
 8 -24 12 2424.07 631.756 2
 -8 24 12 -20.6921 997.206 1
 8 -24 12 2526.76 611.731 3
 8 24 -12 2848.01 668.874 5
 8 24 -14 -120.418 702.95 4
 -8 24 14 -40.8663 965.548 1
 8 -24 14 -792.946 611.07 3
 8 24 -16 454.983 735.24 4
 -8 24 16 -19.7286 927.497 1
 8 -24 -16 666.974 492.403 2
 8 -24 16 4.71548 623.549 2
 8 -24 16 -103.999 630.629 3
 8 24 -16 324.653 650.04 5
 8 24 18 -138.61 884.377 1
 -8 24 18 -131.513 905.326 1
 8 24 -18 736.997 752.337 4
 8 -24 -18 126.459 504.424 2
 8 -24 18 -713.504 641.926 2
 8 24 -18 162.927 642.674 5
 8 -24 18 -1210.95 664.858 3
 8 26 0 214.937 574.905 4
 -8 26 0 -40.0289 1179.13 1
 8 -26 0 -344.425 442.002 3
 8 26 0 -670.911 594.674 5
 -8 26 2 483.257 1138.4 1
 -8 26 -2 421.125 1292.71 1
 8 26 2 3498.04 607.402 4
 8 26 -2 1814 623.349 4
 8 -26 -2 4200.87 480.415 3
 8 -26 2 3808.77 503.54 3
 8 26 2 3508.67 635.244 5
 8 26 -2 3533.9 675.344 5
 -8 26 -4 -34.6145 1287.62 1
 8 26 4 -238.398 577.358 4
 8 26 -4 -452.729 602.878 4
 -8 26 4 257.198 1107.54 1
 8 -26 4 -30.9883 561.933 2
 8 -26 4 230.599 478.498 3
 8 26 4 651.411 585.982 5
 8 26 -4 226.587 627.276 5
 8 26 6 1276.12 580.26 4
 8 26 -6 528.129 632.993 4
 -8 26 6 -7.58153 1104.59 1
 8 -26 6 -109.081 586.154 2
 8 26 6 1264.46 600.901 5
 8 -26 6 968.306 501.063 3
 8 26 -6 635.065 642.987 5
 8 26 -8 -1028.27 653.513 4
 8 26 -8 298.594 614.658 5
 8 26 -10 3932.34 706.449 4
 8 -26 -10 3977.75 581.045 2
 8 -26 10 1620.68 643.277 2
 -8 26 10 789.816 1118.43 1
 8 -26 -10 3809.16 450.489 3
 8 -26 10 3448.22 618.36 3
 8 26 -10 1836.9 673.625 5
 8 26 -12 222.292 690.588 4
 8 -26 -12 -379.34 535.171 2
 8 -26 -12 -37.5161 409.782 3
 -8 26 12 -316.829 1018.93 1
 8 -26 12 -337.554 626.986 2
 8 26 -12 -297.706 640.362 5
 8 -28 0 5011.47 506.247 3
 8 28 0 3948.19 653.462 5
 8 28 -2 -266.366 591.971 5
 8 28 2 -913.304 618.27 4
 8 28 -2 -731.451 610.272 4
 -8 28 -2 8.44511 1253.77 1
 8 -28 -2 919.444 588.642 2
 8 -28 2 643.223 590.376 2
 8 -28 -2 531.267 452.298 3
 8 -28 2 657.762 481.84 3
 -8 28 2 -93.9795 1156.41 1
 8 28 2 125.312 597.777 5
 8 28 4 638.849 589.276 4
 -8 28 -4 -87.8854 1274.33 1
 -8 28 4 -545.822 1192.6 1
 8 -28 -4 1106.47 581.959 2
 8 -28 4 52.6284 589.925 2
 8 -28 -4 1317.45 448.416 3
 8 -28 4 391.428 475.047 3
 8 28 4 1601.38 615.979 5
 8 28 -4 -216.287 639.904 5
 -8 28 6 -404.297 1176.64 1
 8 28 6 1882.42 620.404 4
 -8 28 -6 9.06089 1302.2 1
 8 -28 -6 340.52 547.199 2
 8 -28 -6 25.2427 429.364 3
 8 28 6 2777.89 638.497 5
 8 -28 6 76.3061 503.806 3
 8 28 -6 9.27458 641.036 5
 9 -1 -1 2188.66 191.11 2
 9 1 1 1993.65 130.742 2
 9 1 -1 2371.04 285.743 3
 9 -1 -1 2445.57 288.822 3
 9 -1 1 2292.1 278.884 3
 9 1 1 2272.61 219.693 5
 9 -1 1 2270.26 220.371 5
 9 1 -1 2250.21 267.93 5
 9 -1 -1 2576.26 263.487 5
 9 -1 -3 43688.1 716.112 5
 9 1 -3 42847.3 589.061 2
 9 -1 -3 44265.3 612.64 2
 9 1 -3 46163.2 737.952 3
 9 -1 -3 44810.6 730.041 3
 9 -1 3 46358.4 714.024 3
 9 1 -3 43674.9 718.464 5
 9 -1 -5 33699.4 663.378 5
 9 1 -5 35787.4 551.758 2
 9 -1 -5 34375.6 558.802 2
 9 1 -5 35002.5 663.569 3
 9 -1 -5 35359.6 671.226 3
 9 -1 5 35381.5 619.74 3
 -9 1 5 35191.7 721.719 1
 9 1 -7 19945.4 429.793 2
 9 -1 -7 19780.7 443.998 2
 9 -1 7 18748.2 371.901 2
 9 1 -7 20760.2 538.557 3
 9 -1 -7 21345.7 532.752 3
 9 -1 7 20097.3 469.51 3
 9 1 -9 1958.14 417.089 5
 9 -1 -9 1971.98 396.328 5
 9 -1 -9 1867.44 298.357 2
 9 1 9 1564.87 349.194 1
 9 1 -9 1706.24 291.434 2
 9 1 -9 1810.85 403.978 3
 9 -1 -9 1646.45 360.297 3
 9 -1 9 1859.86 300.814 3
 9 1 -11 2736.1 456.102 5
 9 -1 11 2886.43 410.312 1
 9 -1 -11 2958.47 447.624 5
 9 1 -11 2824.19 332.598 2
 9 -1 -11 2594.92 330.649 2
 9 1 11 2779.92 425.625 1
 9 1 -11 2659.75 420.833 3
 9 -1 -11 3245.29 422.952 3
 9 -1 11 2516.3 333.961 3
 9 1 -13 17320.1 652.442 5
 9 -1 13 17474 617.914 1
 9 -1 -13 17376.1 635.144 5
 9 1 13 17664.9 625.934 1
 9 -1 -13 18272 518.758 2
 9 -1 -13 16322.3 606.518 3
 9 1 13 17779.9 501.082 3
 9 -1 13 17896.9 557.42 3
 9 1 -15 4892.48 552.351 5
 9 -1 -15 4397.27 542.05 5
 9 -1 15 5053.25 551.169 1
 9 1 15 5329.54 553.271 1
 9 -1 -15 4894.55 423.261 2
 9 1 -15 5969.41 529.753 4
 9 -1 -15 4728.64 500.319 3
 9 1 15 4390.14 428.206 3
 9 -1 15 4165.55 463.189 3
 9 1 -17 2772.55 561.742 5
 9 -1 -17 2576.99 560.516 5
 9 -1 17 1542.8 590.267 1
 9 1 17 2637.47 594.658 1
 9 -1 17 1351.74 492.845 3
 9 1 -19 311.432 593.898 5
 9 -1 -19 12.2528 591.605 5
 9 -1 19 91.5947 619.968 1
 9 1 19 160.197 602.523 1
 9 -1 19 1475.61 500.901 3
 9 1 -21 3919.17 665.917 5
 9 -1 -21 3715.09 668.114 5
 9 -1 21 4957.26 719.563 1
 9 1 21 4302.27 683.973 1
 9 -1 -21 3350.21 618.285 4
 9 1 -23 33637.4 1019.26 5
 9 -1 -23 34575.8 1050.22 5
 9 1 23 34116 1035.72 1
 9 1 -25 10462 806.536 5
 9 -1 -25 10850.9 822.726 5
 9 1 -29 -84.2404 735.574 5
 9 -1 -29 341.116 750.497 5
 9 -1 29 -227.889 789.326 1
 9 1 29 -637.579 776.499 1
 9 1 -29 119.379 728.574 4
 9 -1 -29 32.6093 691.485 4
 9 1 -31 1607.24 775.769 5
 9 -1 -31 1257.94 781.867 5
 9 -1 31 1567.21 840.135 1
 9 1 31 1179.17 800.188 1
 9 1 -31 72.9869 740.553 4
 9 -1 -31 -21.4197 722.208 4
 9 -3 -1 17104.9 388.467 5
 9 3 -1 13595.7 237.735 2
 9 -3 -1 17137.9 350.689 2
 9 -3 1 18092 345.292 2
 9 -3 -1 18024.1 450.113 3
 9 -3 1 18240 445.259 3
 9 3 1 15329.6 368.039 5
 9 3 -1 15637.9 396.269 5
 9 3 3 14358.7 355.975 1
 9 -3 -3 14209.1 419.506 5
 9 -3 -3 15015.8 365.785 2
 9 -3 3 14869.4 344.774 2
 9 3 -3 15091.8 431.202 3
 9 -3 -3 16507.9 455.631 3
 9 -3 3 15952.1 432.349 3
 9 3 3 12630.7 327.706 5
 9 3 -3 14051.9 432.44 5
 9 -3 -5 70839.8 1050.69 5
 9 3 5 67535.8 981.114 1
 9 3 -5 71221.5 916.265 2
 9 -3 -5 73476.4 967.744 2
 9 -3 5 72164.7 936.133 2
 9 3 -5 76017.6 1062.87 3
 9 -3 -5 77527.1 1065.06 3
 9 3 5 69520.1 963.62 3
 9 -3 5 74485.4 1038.98 3
 -9 3 5 77483 1215.02 1
 9 3 -7 12622.4 364.041 2
 9 -3 -7 13327.7 394.786 2
 9 -3 7 13512 369.246 2
 9 3 -7 14510.6 496.404 3
 -9 3 7 13548.3 605.022 1
 9 -3 -7 14326.8 468.412 3
 9 3 7 12989.3 358.353 3
 9 -3 7 13705.3 437.738 3
 9 3 -7 13079.6 504.819 5
 9 -3 -9 1930.94 396.901 5
 9 3 -9 1859.23 292.886 2
 9 3 9 1632.87 351.391 1
 9 -3 9 2095 291.506 2
 9 3 -9 2235.72 395.813 3
 9 -3 -9 1396.44 311.669 2
 9 -3 -9 1710.66 367.694 3
 9 3 9 1367.76 239.107 3
 9 -3 9 1767.46 337.952 3
 9 3 -9 2186.05 434.871 5
 9 -3 -11 3430.47 459.741 5
 9 3 11 3675.23 425.497 1
 9 -3 -11 3829.71 359.408 2
 9 3 -11 4268.84 413.533 4
 9 -3 11 3590.23 329.103 2
 9 -3 -11 3985.07 411.449 3
 9 3 11 3518.04 278.952 3
 9 -3 11 3652.63 409.376 3
 9 3 -11 3633.49 476.268 5
 9 3 -13 7879.04 566.543 5
 9 -3 -13 8099.64 549.255 5
 9 3 13 7868.52 528.495 1
 9 -3 -13 8320.89 429.304 2
 9 3 -13 9188.27 505.609 4
 9 -3 -13 8342.59 489.839 3
 9 -3 13 8902.06 509.358 3
 9 3 -15 15200.1 675.892 5
 9 -3 15 14450.7 661.394 1
 9 -3 -15 14365.6 655.674 5
 9 3 15 13586.6 646.172 1
 9 -3 -15 14742.7 528.756 2
 9 -3 15 14668.9 615.164 3
 9 3 -17 1096.1 564.271 5
 9 -3 -17 190.557 556.951 5
 9 -3 17 346.976 558.672 1
 9 3 17 1206.6 588.204 1
 9 3 -17 185.276 559.942 4
 9 -3 17 874.563 513.541 3
 9 3 -19 219.918 604.148 5
 9 -3 -19 -12.5679 601.874 5
 9 -3 19 57.1777 591.854 1
 9 3 19 457.264 622.223 1
 9 3 -19 -20.4984 600.725 4
 9 -3 -19 689.04 565.293 4
 9 -3 19 994.015 559.351 3
 9 3 -21 5875.54 706.434 5
 9 -3 21 5924.17 693.063 1
 9 -3 -21 5507.41 695.15 5
 9 3 21 5628.78 716.578 1
 9 -3 21 7101.3 674.56 3
 9 -3 23 3188.6 692.145 3
 9 3 -23 1220.14 693.748 5
 9 -3 -23 1488.75 698.409 5
 9 -3 23 2738.71 721.309 1
 9 3 23 1379.28 713.886 1
 9 3 -23 1428.85 686.463 4
 9 -3 -23 123.353 602.453 4
 9 3 -25 19892 925.569 5
 9 -3 -25 21524 952.186 5
 9 -3 -25 22156.7 808.362 4
 9 3 -29 2013.74 771.391 5
 9 -3 -29 -103.787 744.799 5
 9 -3 29 -215.482 763.121 1
 9 3 29 -357.037 779.354 1
 9 3 -29 403.533 733.289 4
 9 -3 -29 20.3821 676.943 4
 9 3 -31 2465.56 787.975 5
 9 -3 -31 1172.44 776.956 5
 9 -3 31 538.302 771.996 1
 9 3 31 1511.91 825.441 1
 9 -3 -31 4.32971 719.573 4
 9 -5 -1 1783.25 268 5
 9 5 -1 1037.75 106.513 2
 9 -5 -1 1672.46 265.101 2
 9 -5 1 1227.19 252.331 2
 9 -5 -1 1835.28 327.175 3
 9 -5 1 1735.33 315.725 3
 9 5 1 1515.12 263.514 5
 9 5 -1 1362.4 284.148 5
 9 -5 -3 42930 752.673 5
 9 5 3 36849.1 607.516 1
 9 -5 3 38688.1 625.411 2
 9 5 -3 41021.7 731.073 3
 9 5 3 36432 625.176 3
 9 -5 3 39219.4 705.178 3
 9 5 3 32957 609.546 5
 9 -5 -5 13703.9 477.721 5
 9 5 5 11845.1 378.034 1
 9 5 -5 12571.5 325.454 2
 9 -5 -5 15310.3 412.883 2
 9 -5 5 12832.1 383.039 2
 9 5 -5 13779.8 461.732 3
 9 5 5 12360.4 344.656 3
 9 -5 -5 15544.8 471.69 3
 9 -5 5 12261.8 437.456 3
 9 5 5 11548.2 358.108 5
 -9 5 5 14681 743.107 1
 9 5 -5 12256.9 469.002 5
 9 -5 -7 37495.3 661.102 2
 9 -5 7 38020.8 650.775 2
 9 -5 -7 42139.8 726.514 3
 9 5 7 35274.4 590.57 3
 -9 5 7 38954.5 928.589 1
 9 -5 7 39108.6 734.548 3
 9 5 -7 39376.1 780.428 5
 9 5 -9 1517.92 438.307 5
 9 -5 -9 989.307 389.561 5
 9 5 9 1039.75 353.324 1
 9 5 -9 1801 387.402 4
 9 -5 -9 1201.47 331.955 2
 9 -5 -9 1488.3 369.524 3
 -9 5 9 1601.07 573.062 1
 9 -5 9 1373.57 373.19 3
 9 -5 9 1221.34 324.648 2
 9 -5 -11 5164.22 497.712 5
 9 5 11 5413.29 453.388 1
 9 -5 -11 5565.85 392.371 2
 -9 5 11 5279.89 587.047 1
 9 5 -11 5734.18 519.588 5
 9 5 -11 7064.68 444.255 4
 9 -5 11 5527.75 400.884 2
 9 -5 11 6495.56 484.692 3
 9 -5 -13 13695 611.561 5
 9 5 13 12529.6 595.802 1
 9 -5 -13 13313.5 485.89 2
 9 5 -13 15782.3 571.757 4
 9 -5 13 13277.9 494.985 2
 9 -5 13 14834 611.639 3
 9 5 -13 12824.2 631.131 5
 9 5 -15 1723.47 555.062 5
 9 -5 -15 1601.11 536.659 5
 9 5 -15 2849.85 534.009 4
 9 5 15 1057.61 539.88 1
 9 -5 15 983.846 518.062 3
 9 -5 15 1332.75 421.792 2
 9 -5 -17 21957.9 798.289 5
 9 5 17 20360.9 781.624 1
 9 -5 -17 21318.3 621.858 2
 9 -5 17 20175.5 644.465 2
 9 -5 -17 21881.1 689.091 3
 9 -5 17 24006.1 786.477 3
 9 5 -17 22761.3 792.148 5
 9 5 -19 1195.09 626.89 5
 9 -5 -19 475.584 626.852 5
 9 5 -19 6.10843 632.788 4
 9 -5 -19 308.236 440.732 2
 9 5 19 310.14 623.758 1
 9 -5 -19 576.511 501.755 3
 9 -5 19 1750.34 602.538 3
 9 -5 21 1462.94 658.591 3
 9 5 -21 3078.57 692.079 5
 9 -5 -21 416.917 684.202 5
 9 -5 21 1336.2 668.698 1
 9 -5 -21 878.675 574.216 4
 9 5 21 376.259 670.789 1
 9 -5 23 11413.6 817.773 1
 9 -5 -23 12457.1 841.397 5
 9 5 23 10262.9 817.912 1
 9 -5 -23 11728.1 690.793 4
 9 -5 23 12747.2 835.447 3
 9 5 25 4000.18 792.943 1
 9 -5 25 5705.86 805.018 3
 9 5 -27 5308.42 766.054 5
 9 -5 27 6848.44 802.598 1
 9 5 -27 7377.27 771.197 4
 9 5 -29 -621.575 750.216 5
 9 -5 -29 50.4633 749.245 5
 9 -5 29 -801.364 758.827 1
 9 5 -29 70.8599 785.462 4
 9 5 29 -125.84 780.136 1
 9 -5 -29 116.704 658.98 4
 9 5 -31 286.109 755.9 5
 9 -5 -31 603.916 784.998 5
 9 -5 31 699.192 768.381 1
 9 5 -31 1418.2 789.125 4
 9 5 31 1209.72 814.237 1
 9 -5 -31 507.36 688.307 4
 9 -7 -1 1751.88 291.17 5
 9 7 -1 1884.17 136.391 2
 9 7 1 2206.46 282.682 3
 9 -7 -1 1812.52 298.364 2
 9 -7 1 1296.24 291.53 2
 9 -7 -1 1660.67 338.278 3
 9 -7 1 1252.63 321.295 3
 9 -7 -3 24368.3 573.619 5
 9 -7 -3 29213.6 555.045 2
 9 -7 3 26596 533.725 2
 9 7 3 25208.8 486.202 3
 9 -7 -3 29413.2 601.21 3
 9 -7 3 27487.6 590.967 3
 9 7 3 23207.4 524.692 5
 9 7 -3 26042 598.896 5
 9 7 5 28604.6 579.344 1
 9 -7 -5 34484.8 617.755 2
 9 7 -5 33494 542.238 4
 9 -7 5 30102.9 601.25 2
 9 -7 -5 34497.6 662.589 3
 9 -7 5 31149.5 655.153 3
 9 7 5 27817.2 577.509 5
 9 7 -5 30837.1 676.495 5
 9 -7 -7 9831.83 479.596 5
 9 -7 -7 10026.8 400.883 2
 9 7 -7 10729.4 402.705 4
 9 -7 7 9390.07 404.858 2
 9 -7 -7 10663.6 442.706 3
 9 -7 7 9637.41 458.187 3
 9 7 7 8282.95 359.465 5
 9 7 -7 9546.99 502.125 5
 9 7 -9 510.795 447.088 5
 9 -7 -9 551.734 429.945 5
 9 7 -9 673.297 395.08 4
 9 -7 -9 613.167 353.61 2
 9 7 9 654.389 374.791 1
 9 -7 9 815.149 357.108 2
 9 -7 9 498.288 408.26 3
 9 -7 -11 4908.33 526.447 5
 9 7 11 4625.15 470.82 1
 9 -7 -11 4915.19 414.147 2
 9 7 -11 5568 460.808 4
 -9 7 11 5814.1 661.767 1
 9 -7 11 4788.14 411.127 2
 9 -7 11 5307.76 502.431 3
 9 7 -11 4566.27 520.903 5
 9 -7 -13 4442 555.88 5
 9 7 13 3435.15 525.686 1
 -9 7 13 3659.07 641.252 1
 9 -7 13 2757.12 433.672 2
 9 -7 -13 4616.44 441.611 3
 9 -7 13 3334.81 521.777 3
 9 7 -13 3730.05 543.946 5
 9 -7 -15 51629.2 1079.69 5
 9 7 15 47794.4 1030.03 1
 9 -7 -15 48058.3 870.482 2
 9 7 -15 52700.3 957.752 4
 9 -7 15 47399.9 918.2 2
 9 -7 -15 48008.1 908.307 3
 9 -7 15 49900.6 1066.7 3
 9 7 -15 47908.6 1036.49 5
 9 -7 -17 19466.8 799.487 5
 9 7 17 17044.3 779.489 1
 9 -7 -17 17893.9 602.682 2
 9 -7 17 17362.7 645.701 2
 9 -7 -17 20086.9 691.73 3
 9 -7 17 21378.1 796.743 3
 9 7 -17 18344 766.851 5
 9 7 -19 143.756 629.634 5
 9 -7 -19 -404.634 638.905 5
 9 7 -19 24.6641 640.303 4
 9 -7 -19 -393.375 443.676 2
 9 -7 -19 -251.456 479.967 3
 9 7 19 370.22 671.476 1
 9 -7 19 72.4554 487.33 2
 9 -7 19 865.333 638.235 3
 9 -7 -21 3966.26 708.349 5
 9 -7 21 4001.37 582.047 2
 9 7 21 3788.63 746.835 1
 9 -7 21 5412.06 739.883 3
 9 -7 -23 6397.66 788.805 5
 9 7 23 6748.19 789.955 1
 9 -7 -23 8028.03 658.942 4
 9 -7 23 4896.16 627.79 2
 9 -7 23 6198.57 810.793 3
 9 7 25 4722.92 797.404 1
 9 -7 25 5742.67 831.408 3
 9 -7 27 400.41 617.061 2
 9 -7 27 -1631.38 857.94 3
 9 7 -27 575.17 719.028 5
 9 -7 -27 137.621 797.887 5
 9 7 -27 -38.8971 773.313 4
 9 7 -29 -517.756 745.82 5
 9 -7 -29 -1474.02 853.688 5
 9 7 -29 -13.9194 814.845 4
 9 -7 -29 -544.268 658.627 4
 9 7 29 345.181 792.774 1
 9 7 -31 480.566 749.573 5
 9 -7 -31 1719.73 822.523 5
 9 7 -31 -51.321 869.606 4
 9 -7 -31 2037.33 680.836 4
 9 -9 -1 4475.45 350.304 2
 9 -9 1 4166.27 347.017 2
 9 -9 -1 4250.27 376.283 3
 9 -9 1 3867.45 371.878 3
 9 9 1 3727.51 353.45 5
 9 9 -1 4348 370.645 5
 9 -9 -3 2040.75 361.776 5
 9 9 -3 2783.45 293.549 4
 9 -9 -3 3048.8 354.227 2
 9 -9 3 2667.44 340.779 2
 9 -9 -3 3259.05 366.124 3
 9 -9 3 2838.08 365.167 3
 9 9 -3 2898.33 401.717 5
 9 9 -5 35036.9 602.933 4
 9 -9 -5 35522.1 671.647 2
 9 -9 5 33056.8 662.494 2
 9 -9 5 33422.5 715.618 3
 -9 9 5 33421.4 1051.32 1
 9 9 -5 32334.4 728.118 5
 9 -9 -7 11300.5 540.206 5
 9 -9 -7 12516.8 468.035 2
 9 9 -7 12492.6 453.319 4
 9 -9 7 11556.3 476.799 2
 -9 9 7 12014.8 786.928 1
 9 -9 7 11157.1 505.438 3
 9 9 -7 11461.6 533.709 5
 9 9 -9 208.823 448.501 5
 -9 9 9 905.05 720.601 1
 9 -9 -9 -23.9125 467.056 5
 9 9 -9 471.158 416.088 4
 9 -9 -9 345.021 379.127 3
 9 9 9 327.616 425.786 1
 9 -9 9 181.387 374.393 2
 9 -9 9 -166.033 433.377 3
 9 9 -11 1521.79 509.012 5
 9 -9 -11 1485.54 530.756 5
 9 9 -11 1752.19 466.591 4
 9 -9 -11 1456.01 396.255 3
 9 9 11 1725.38 494.069 1
 -9 9 11 2156.59 713.348 1
 9 -9 11 1229.16 421.509 2
 9 -9 11 1484 492.046 3
 9 -9 -13 31687.5 876.115 5
 9 -9 -13 29951.9 684.849 2
 -9 9 13 31102.7 974.49 1
 9 9 13 31997.1 856.031 1
 9 -9 13 29287.7 720.618 2
 9 -9 -13 30711.3 711.865 3
 9 -9 13 30465.8 836.806 3
 9 9 -13 30490 845.329 5
 9 -9 -15 43341.2 1043.63 5
 -9 9 15 43418.2 1140.14 1
 9 -9 -15 42181.3 824.783 2
 9 9 15 45195 1044.61 1
 9 -9 15 40647.8 873.116 2
 9 -9 -15 42863.3 849.884 3
 9 -9 15 43131.4 1022.79 3
 9 9 -15 42971.1 1017.65 5
 9 -9 -17 5059.34 694.34 5
 9 -9 -17 4540.93 460.886 2
 9 -9 17 4211.47 549.501 2
 9 -9 -17 4667.33 477.312 3
 9 -9 17 4859.78 650.824 3
 9 9 -17 4643.43 641.423 5
 9 9 -19 -85.6427 634.135 5
 9 -9 -19 -4.97929 693.385 5
 9 9 -19 63.7234 679.551 4
 9 -9 -19 -131.9 463.739 2
 9 -9 -19 -222.037 494.981 3
 9 -9 19 -208.605 553.222 2
 9 -9 19 1489.5 677.272 3
 9 -9 -21 3328.02 745.97 5
 9 9 21 5030.97 784.492 1
 9 9 -21 9245.55 809.6 4
 9 -9 -21 2531.54 476.156 2
 9 -9 -21 2590.26 511.583 3
 9 -9 21 4471.82 752.283 3
 9 -9 21 2801.37 604.856 2
 9 9 -21 8269.98 744.234 5
 9 -9 -23 5852.24 803.333 5
 9 9 23 4828.67 788.415 1
 9 -9 23 5030.55 792.795 3
 9 -9 25 2942.13 834.476 3
 9 9 -27 854.714 708.101 5
 9 -9 -27 170.13 780.181 5
 9 9 -27 49.6997 817.687 4
 9 -9 -27 33.6927 618.878 4
 9 9 27 1866.92 802.966 1
 9 -9 27 1334.52 622.709 2
 9 -9 29 300.709 869.146 3
 9 9 -29 -247.713 724.73 5
 9 -9 -29 -822.113 818.721 5
 9 9 -29 -82.7633 782.283 4
 9 -9 29 617.392 642.534 2
 9 11 1 171.431 222.676 4
 9 11 -1 185.06 285.613 4
 9 -11 -1 55.9719 344.639 2
 9 -11 1 -153.587 354.882 2
 9 -11 1 -201.383 355.349 3
 9 11 1 262.74 359.815 5
 9 11 -1 496.396 378.606 5
 -9 11 3 9367.4 927.145 1
 9 11 -3 10903.4 410.603 4
 9 -11 -3 11358.5 463.382 2
 9 -11 3 10732.4 464.224 2
 9 -11 3 10636 479.67 3
 9 11 3 8729.76 451.006 5
 9 11 -3 9772.26 496.669 5
 9 11 -5 8325.71 431.243 4
 9 -11 5 6770.33 440.575 2
 9 -11 -5 7602.38 418.545 3
 9 -11 5 7008.59 472.608 3
 9 11 5 6812.09 440.395 5
 9 11 -5 6821.82 499.632 5
 -9 11 5 7018.3 850.612 1
 9 11 -7 19522.5 558.973 4
 9 -11 7 16656.4 554.983 2
 9 -11 -7 18626.3 528.75 3
 -9 11 7 16779.8 914.119 1
 9 -11 7 17907.8 602.529 3
 9 11 7 16019.5 524.85 5
 9 11 -7 15976.4 614.808 5
 9 11 -9 614.479 483.281 5
 9 -11 -9 -88.3972 508.72 5
 -9 11 9 449.506 769.747 1
 9 11 9 -399.648 228.999 4
 9 11 -9 271.005 467.792 4
 9 -11 -9 317.401 367.766 3
 9 -11 9 252.994 424.117 2
 9 11 9 603.395 500.779 1
 9 11 9 -522.128 413.511 5
 9 -11 9 139.684 468.167 3
 9 -11 -11 4247.29 437.521 2
 9 11 11 4533.07 592.366 1
 9 -11 11 4111.78 481.725 2
 -9 11 11 4594.24 810.578 1
 9 -11 -11 4204.93 419.988 3
 9 -11 11 4105.77 557.675 3
 9 11 -11 3864.12 538.315 5
 9 -11 -13 34176.1 965.104 5
 9 -11 -13 30783.9 718.477 2
 -9 11 13 35491.3 1101.43 1
 9 11 13 34213.5 910.011 1
 9 -11 13 30010.8 769.151 2
 9 -11 -13 33139.4 727.242 3
 9 -11 13 32438.2 885.584 3
 9 11 -13 30803.8 865.818 5
 9 -11 -15 6797.92 720.542 5
 -9 11 15 7132.24 815.788 1
 9 -11 -15 6575.25 480.494 2
 9 11 15 7059.6 685.136 1
 9 -11 15 6764.03 565.48 2
 9 -11 -15 6521.13 470.371 3
 9 -11 15 5423.81 653.177 3
 9 11 -15 6315.34 640.879 5
 -9 11 17 9233.44 875.998 1
 9 -11 -17 11553.7 805.194 5
 9 -11 -17 8174.6 509.261 2
 9 11 17 9941.88 756.827 1
 9 -11 17 9533.13 616.398 2
 9 -11 -17 9299.24 518.194 3
 9 11 -17 9573.69 709.347 5
 9 -11 17 11064.4 746.29 3
 9 11 -19 -1155.99 681.745 5
 9 -11 -19 307.614 713.689 5
 9 11 -19 286.404 731.495 4
 9 -11 -19 -28.4334 451.513 2
 9 -11 -19 -52.2541 454.954 3
 9 11 19 1274.1 725.911 1
 9 -11 19 608.311 564.76 2
 9 -11 19 1188.84 696.272 3
 9 11 -21 115.712 702.988 5
 9 -11 -21 1345.14 765.891 5
 9 11 -21 3.80899 766.649 4
 9 -11 -21 867.311 454.754 2
 9 -11 -21 1764.7 497.544 3
 9 11 21 2559.37 762.253 1
 9 -11 21 1616.53 608.653 2
 9 -11 21 2217.05 749.137 3
 9 11 23 8899.93 875.081 1
 9 -11 23 9248.34 870.092 3
 9 11 -25 4329.57 733.074 5
 9 11 -25 4035.86 789.906 4
 9 -11 25 3102.32 669.274 2
 9 -11 27 1196.04 872.17 3
 9 11 -27 820.86 723.849 5
 9 -11 -27 1790.6 836.303 5
 9 11 -27 -4.49321 790.328 4
 9 -11 -27 1655.5 657.14 4
 9 11 27 1285.18 835.805 1
 9 -11 27 741.579 648.398 2
 9 -11 29 1051.82 904.983 3
 9 11 -29 -710.205 726.664 5
 9 -11 -29 166.367 801.969 5
 9 11 -29 -38.8443 827.133 4
 9 -11 -29 -152.055 616.57 4
 9 11 29 -1321.72 876.693 1
 9 13 1 1161.38 319.104 4
 9 13 -1 716.507 362.127 4
 9 13 1 1231.69 427.156 5
 9 13 -1 1157.27 430.847 5
 9 13 3 8110.76 326.52 4
 9 13 -3 10197.6 450.472 4
 9 -13 3 8831.1 488.553 2
 9 -13 -3 9896.18 455.326 3
 9 13 3 7113.57 500.546 5
 9 13 -3 8260.34 520.565 5
 9 -13 5 24591.5 654.256 2
 9 -13 -5 26542.1 617.871 3
 9 -13 5 25783.2 690.709 3
 9 13 5 25140.5 666.731 5
 9 13 -5 23810.6 704.601 5
 9 13 -7 -242.14 478.336 4
 9 -13 -7 -324.024 406.241 2
 9 -13 -7 315.681 352.5 3
 -9 13 7 65.6587 830.537 1
 9 -13 7 -110.283 439.826 2
 9 -13 7 -129.127 465.58 3
 9 13 -7 -652.096 512.238 5
 -9 13 9 5.60521 842.931 1
 9 13 9 194.38 311.557 4
 9 13 -9 1071.28 529.875 4
 9 -13 -9 1121.17 426.016 2
 9 -13 -9 1522.43 377.735 3
 9 -13 9 1166.59 478.121 2
 9 13 9 499.177 452.988 5
 9 -13 9 1258.02 516.175 3
 9 13 9 1064.18 569.62 1
 9 13 -9 1074.33 514.644 5
 9 -13 -11 5719.05 477.05 2
 9 13 11 5538.06 664.133 1
 9 -13 11 5722.94 552.847 2
 9 -13 -11 5466.3 437.385 3
 9 -13 11 5652.11 605.711 3
 9 13 -11 5115.42 579.357 5
 9 -13 -13 3482.41 686.104 5
 9 -13 -13 3540.24 464.886 2
 9 13 -13 301.097 641.817 4
 9 -13 -13 3476.56 431.008 3
 -9 13 13 87.395 838.951 1
 9 -13 13 3130.64 534.991 2
 9 13 13 3958.12 699.89 1
 9 13 -13 3667.41 591.973 5
 9 -13 13 2177.97 607.155 3
 9 -13 -15 28754.6 990.695 5
 9 -13 -15 25287.8 680.077 2
 -9 13 15 26000 1058.77 1
 9 13 15 28458.4 963.594 1
 9 -13 15 25038.3 773.73 2
 9 -13 -15 25783 681.075 3
 9 -13 15 26755.7 902.626 3
 9 13 -15 24803.3 824.332 5
 9 -13 -17 7415.67 808.94 5
 -9 13 17 5074.31 884.83 1
 9 13 -17 7407.54 754.151 4
 9 13 17 6605.47 776.802 1
 9 -13 17 7463.07 628.938 2
 9 -13 -17 6720.11 492.013 3
 9 -13 17 7608.04 729.514 3
 9 13 -17 5368.89 663.125 5
 9 13 -19 -708.703 678.648 5
 -9 13 19 -1509.04 913.164 1
 9 -13 -19 652.667 797.135 5
 9 13 -19 -1086.42 751.108 4
 9 -13 -19 -135.855 449.922 2
 9 -13 -19 -29.0951 439.24 3
 9 13 19 252.076 753.693 1
 9 -13 19 583.838 577.779 2
[truncated: 117,832 more chars]
