# Supplementary material for: Decoupled MOF Breathing: Pressure‐Induced Reversal of Correlation Between Orthogonal Motions in a Diamondoid Framework
Source: Angew Chem Int Ed Engl. 2025 May 15;64(27):e202504297. doi: 10.1002/anie.202504297 (PMC12207364; doi:10.1002/anie.202504297)
Supplement: Supplementary file 1 — Supporting Information [file ANIE-64-e202504297-s002.zip › SHF-62-DMF_SCC-in-DMF_21bar_d.cif]

data_SHF-62-DMF-DMF-21_d
#data_exp2_1_9__pl
_audit_creation_date              2016-11-04
_audit_creation_method
;
Olex2 1.2
(compiled 2016.09.09 svn.r3337 for OlexSys, GUI svn.r5227)
;
_publ_contact_author_address      ?
_publ_contact_author_email        ?
_publ_contact_author_id_orcid     ?
_publ_contact_author_name         ''
_publ_contact_author_phone        ?
_publ_section_references
;
Dolomanov, O.V., Bourhis, L.J., Gildea, R.J, Howard, J.A.K. & Puschmann, H.
 (2009), J. Appl. Cryst. 42, 339-341.

Sheldrick, G.M. (2015). Acta Cryst. C71, 3-8.
;
_chemical_name_common             ?
_chemical_name_systematic         ?
_chemical_formula_moiety           'C20 H14 In N2 O10, C2 H8 N'
_chemical_formula_sum             'C22 H22 In N3 O10'
_chemical_formula_weight          603.24
_chemical_melting_point           ?
_chemical_oxdiff_formula          'In C22 H22 N3 O10'
loop_
  _atom_type_symbol
  _atom_type_description
  _atom_type_scat_dispersion_real
  _atom_type_scat_dispersion_imag
  _atom_type_scat_source
 'C' 'C' 0.0030 0.0010 'International Tables Vol C Tables 4.2.6.8 and 6.1.1.4'
 'H' 'H' 0.0000 0.0000 'International Tables Vol C Tables 4.2.6.8 and 6.1.1.4'
 'In' 'In' -0.7640 1.2230
 'International Tables Vol C Tables 4.2.6.8 and 6.1.1.4'
 'N' 'N' 0.0060 0.0030 'International Tables Vol C Tables 4.2.6.8 and 6.1.1.4'
 'O' 'O' 0.0110 0.0060 'International Tables Vol C Tables 4.2.6.8 and 6.1.1.4'

_shelx_space_group_comment
;
The symmetry employed for this shelxl refinement is uniquely defined
by the following loop, which should always be used as a source of
symmetry information in preference to the above space-group names.
They are only intended as comments.
;
_space_group_crystal_system       'orthorhombic'
_space_group_IT_number            70
_space_group_name_H-M_alt         'F d d d'
_space_group_name_Hall            '-F 2uv 2vw'
loop_
  _space_group_symop_operation_xyz
 'x, y, z'
 '-x+1/4, -y+1/4, z'
 'x, -y+1/4, -z+1/4'
 '-x+1/4, y, -z+1/4'
 'x, y+1/2, z+1/2'
 '-x+1/4, -y+3/4, z+1/2'
 'x, -y+3/4, -z+3/4'
 '-x+1/4, y+1/2, -z+3/4'
 'x+1/2, y, z+1/2'
 '-x+3/4, -y+1/4, z+1/2'
 'x+1/2, -y+1/4, -z+3/4'
 '-x+3/4, y, -z+3/4'
 'x+1/2, y+1/2, z'
 '-x+3/4, -y+3/4, z'
 'x+1/2, -y+3/4, -z+1/4'
 '-x+3/4, y+1/2, -z+1/4'
 '-x, -y, -z'
 'x-1/4, y-1/4, -z'
 '-x, y-1/4, z-1/4'
 'x-1/4, -y, z-1/4'
 '-x, -y+1/2, -z+1/2'
 'x-1/4, y+1/4, -z+1/2'
 '-x, y+1/4, z+1/4'
 'x-1/4, -y+1/2, z+1/4'
 '-x+1/2, -y, -z+1/2'
 'x+1/4, y-1/4, -z+1/2'
 '-x+1/2, y-1/4, z+1/4'
 'x+1/4, -y, z+1/4'
 '-x+1/2, -y+1/2, -z'
 'x+1/4, y+1/4, -z'
 '-x+1/2, y+1/4, z-1/4'
 'x+1/4, -y+1/2, z-1/4'

_cell_length_a                    14.9250(6)
_cell_length_b                    27.1460(15)
_cell_length_c                    31.4848(12)
_cell_angle_alpha                 90
_cell_angle_beta                  90
_cell_angle_gamma                 90
_cell_volume                      12756.2(10)
_cell_formula_units_Z             16
_cell_measurement_reflns_used     5305
_cell_measurement_temperature     298(2)
_cell_measurement_theta_max       24.1510
_cell_measurement_theta_min       1.9250
_shelx_estimated_absorpt_T_max    ?
_shelx_estimated_absorpt_T_min    ?
_exptl_absorpt_coefficient_mu     0.730
_exptl_absorpt_correction_T_max   1.00000
_exptl_absorpt_correction_T_min   0.41966
_exptl_absorpt_correction_type    multi-scan
_exptl_absorpt_process_details
;
CrysAlisPro 1.171.38.41 (Rigaku Oxford Diffraction, 2015)
Empirical absorption correction using spherical harmonics,
 implemented in SCALE3 ABSPACK scaling algorithm.
;
_exptl_absorpt_special_details    ?
_exptl_crystal_colour_primary      yellow
_exptl_crystal_density_diffrn     1.256
_exptl_crystal_density_meas       ?
_exptl_crystal_density_method     ?
_exptl_crystal_description         Octahedral
_exptl_crystal_F_000              4864
_exptl_crystal_size_max            0.13
_exptl_crystal_size_mid            0.12
_exptl_crystal_size_min            0.09
_exptl_transmission_factor_max    ?
_exptl_transmission_factor_min    ?
_diffrn_reflns_av_R_equivalents   0.0547
_diffrn_reflns_av_unetI/netI      0.0308
_diffrn_reflns_Laue_measured_fraction_full 0.994
_diffrn_reflns_Laue_measured_fraction_max 0.994
_diffrn_reflns_limit_h_max        17
_diffrn_reflns_limit_h_min        -13
_diffrn_reflns_limit_k_max        32
_diffrn_reflns_limit_k_min        -30
_diffrn_reflns_limit_l_max        37
_diffrn_reflns_limit_l_min        -37
_diffrn_reflns_number             18731
_diffrn_reflns_point_group_measured_fraction_full 0.994
_diffrn_reflns_point_group_measured_fraction_max 0.994
_diffrn_reflns_theta_full         24.206
_diffrn_reflns_theta_max          24.206
_diffrn_reflns_theta_min          1.634
_diffrn_ambient_temperature       298.0
_diffrn_detector                  'CCD plate'
_diffrn_detector_area_resol_mean  ?
_diffrn_measured_fraction_theta_full 0.994
_diffrn_measured_fraction_theta_max 0.994
_diffrn_measurement_details
;
List of Runs (angles in degrees, time in seconds):

  # Type    Start    End  Width  t~exp~   \w     \q     \k     \f   Frames
--------------------------------------------------------------------------
  1  \w   -156.00 -30.00   0.20    0.20    --   30.00 -45.00-120.00  630
  2  \f   -120.00   0.00   0.20    0.20 -30.00  30.00 -45.00    --   600
  3  \w   -156.00 -30.00   0.20    0.20    --   30.00 -45.00   0.00  630
  4  \f      0.00 120.00   0.20    0.20 -30.00  30.00 -45.00    --   600
  5  \w   -156.00 -30.00   0.20    0.20    --   30.00 -45.00 120.00  630
;
_diffrn_measurement_device         'Newport 4-circle diffractometer'
_diffrn_measurement_device_type
'dectris-CrysAlisPro-abstract goniometer imported dectris images'
_diffrn_measurement_method        '\w and \f scans'
_diffrn_orient_matrix_type
'CrysAlisPro convention (1999,Acta A55,543-557)'
_diffrn_orient_matrix_UB_11       0.0078104000
_diffrn_orient_matrix_UB_12       -0.0187660000
_diffrn_orient_matrix_UB_13       0.0142568000
_diffrn_orient_matrix_UB_21       0.0166569000
_diffrn_orient_matrix_UB_22       -0.0144062000
_diffrn_orient_matrix_UB_23       -0.0161713000
_diffrn_orient_matrix_UB_31       0.0423665000
_diffrn_orient_matrix_UB_32       0.0091381000
_diffrn_orient_matrix_UB_33       0.0037350000
_diffrn_radiation_monochromator   synchrotron
_diffrn_radiation_probe           x-ray
_diffrn_radiation_type            synchrotron
_diffrn_radiation_wavelength      0.6889
_diffrn_source                    synchrotron
_reflns_Friedel_coverage          0.000
_reflns_Friedel_fraction_full     .
_reflns_Friedel_fraction_max      .
_reflns_number_gt                 1991
_reflns_number_total              2817
_reflns_odcompleteness_completeness 99.15
_reflns_odcompleteness_iscentric  1
_reflns_odcompleteness_theta      24.21
_reflns_special_details
;
 Reflections were merged by SHELXL according to the crystal
 class for the calculation of statistics and refinement.
 
 _reflns_Friedel_fraction is defined as the number of unique
 Friedel pairs measured divided by the number that would be
 possible theoretically, ignoring centric projections and
 systematic absences.
;
_reflns_threshold_expression      'I > 2\s(I)'
_computing_cell_refinement        'CrysAlisPro 1.171.38.41 (Rigaku OD, 2015)'
_computing_data_collection        'CrysAlisPro 1.171.38.41 (Rigaku OD, 2015)'
_computing_data_reduction         'CrysAlisPro 1.171.38.41 (Rigaku OD, 2015)'
_computing_molecular_graphics     'Olex2 (Dolomanov et al., 2009)'
_computing_publication_material   'Olex2 (Dolomanov et al., 2009)'
_computing_structure_refinement   'ShelXL (Sheldrick, 2015)'
_computing_structure_solution     ?
_refine_diff_density_max          1.415
_refine_diff_density_min          -2.323
_refine_diff_density_rms          0.212
_refine_ls_extinction_coef        .
_refine_ls_extinction_method      none
_refine_ls_goodness_of_fit_ref    1.119
_refine_ls_hydrogen_treatment     constr
_refine_ls_matrix_type            full
_refine_ls_number_parameters      155
_refine_ls_number_reflns          2817
_refine_ls_number_restraints      3
_refine_ls_R_factor_all           0.1102
_refine_ls_R_factor_gt            0.0847
_refine_ls_restrained_S_all       1.119
_refine_ls_shift/su_max           0.000
_refine_ls_shift/su_mean          0.000
_refine_ls_structure_factor_coef  Fsqd
_refine_ls_weighting_details
'w=1/[\s^2^(Fo^2^)+(0.1603P)^2^+148.6540P] where P=(Fo^2^+2Fc^2^)/3'
_refine_ls_weighting_scheme       calc
_refine_ls_wR_factor_gt           0.2512
_refine_ls_wR_factor_ref          0.2782
_refine_special_details           ?
_olex2_refinement_description
;
1. Fixed Uiso
 At 1.2 times of:
  All C(H) groups, All N(H) groups
 At 1.5 times of:
  All C(H,H,H) groups
2. Restrained distances
 N2-C11
 1.4 with sigma of 0.02
3. Restrained planarity
 O5A, N1A, C9A, C10A
 with sigma of 0.1
 O5, N1, C9, C10
 with sigma of 0.1
4. Others
 Sof(O5A)=Sof(N1A)=Sof(H1A)=Sof(C9A)=Sof(C10A)=Sof(H10D)=Sof(H10E)=Sof(H10F)=1-
 FVAR(1)
 Sof(O5)=Sof(N1)=Sof(H1)=Sof(C9)=Sof(C10)=Sof(H10A)=Sof(H10B)=Sof(H10C)=FVAR(1)
 Fixed Sof: N2(0.25) C11(0.5)
5.a Aromatic/amide H refined with riding coordinates:
 C3(H3), C6(H6), C7(H7), N1(H1), N1A(H1A)
5.b Idealised Me refined as rotating group:
 C10(H10A,H10B,H10C), C10A(H10D,H10E,H10F)
;
_atom_sites_solution_hydrogens    geom
_atom_sites_solution_primary      ?
_atom_sites_solution_secondary    ?
loop_
  _atom_site_label
  _atom_site_type_symbol
  _atom_site_fract_x
  _atom_site_fract_y
  _atom_site_fract_z
  _atom_site_U_iso_or_equiv
  _atom_site_adp_type
  _atom_site_occupancy
  _atom_site_site_symmetry_order
  _atom_site_calc_flag
  _atom_site_refinement_flags_posn
  _atom_site_refinement_flags_adp
  _atom_site_refinement_flags_occupancy
  _atom_site_disorder_assembly
  _atom_site_disorder_group
 In1 In 0.3750 0.3750 0.07371(2) 0.0549(4) Uani 1 2 d S T P . .
 O1 O 0.3569(5) 0.4338(3) 0.1229(2) 0.0780(19) Uani 1 1 d . . . . .
 O2 O 0.4931(5) 0.4099(3) 0.1100(2) 0.0731(17) Uani 1 1 d . . . . .
 O3 O 0.5128(5) 0.5886(3) 0.2878(2) 0.0811(19) Uani 1 1 d . . . . .
 O4 O 0.6472(5) 0.5641(3) 0.2730(2) 0.086(2) Uani 1 1 d . . . . .
 C1 C 0.4397(7) 0.4352(4) 0.1304(3) 0.068(2) Uani 1 1 d . . . . .
 C2 C 0.4728(7) 0.4688(4) 0.1657(3) 0.069(2) Uani 1 1 d . . . . .
 C3 C 0.4120(8) 0.4995(5) 0.1866(4) 0.093(3) Uani 1 1 d . . . . .
 H3 H 0.3522 0.4996 0.1783 0.112 Uiso 1 1 calc R . . . .
 C4 C 0.4392(7) 0.5298(4) 0.2194(3) 0.087(3) Uani 1 1 d . . . . .
 C5 C 0.5301(7) 0.5300(4) 0.2311(3) 0.072(2) Uani 1 1 d . . . . .
 C6 C 0.5882(7) 0.4996(4) 0.2100(3) 0.082(3) Uani 1 1 d . . . . .
 H6 H 0.6482 0.4998 0.2180 0.099 Uiso 1 1 calc R . . . .
 C7 C 0.5618(7) 0.4689(4) 0.1776(3) 0.080(3) Uani 1 1 d . . . . .
 H7 H 0.6031 0.4487 0.1640 0.096 Uiso 1 1 calc R . . . .
 C8 C 0.5665(8) 0.5631(4) 0.2659(3) 0.073(3) Uani 1 1 d . . . . .
 O5 O 0.2391(14) 0.5304(9) 0.2170(8) 0.122(9) Uiso 0.49(3) 1 d . . . A 1
 N1 N 0.3735(13) 0.5515(9) 0.2469(8) 0.082(6) Uiso 0.49(3) 1 d . . . A 1
 H1 H 0.3954 0.5641 0.2697 0.098 Uiso 0.49(3) 1 calc R . . A 1
 C9 C 0.2838(19) 0.5558(10) 0.2436(9) 0.101(9) Uiso 0.49(3) 1 d . . . A 1
 C10 C 0.236(2) 0.5923(12) 0.2740(10) 0.109(10) Uiso 0.49(3) 1 d . . . A 1
 H10A H 0.2234 0.5760 0.3004 0.164 Uiso 0.49(3) 1 calc GR . . A 1
 H10B H 0.1815 0.6034 0.2613 0.164 Uiso 0.49(3) 1 calc GR . . A 1
 H10C H 0.2747 0.6200 0.2793 0.164 Uiso 0.49(3) 1 calc GR . . A 1
 O5A O 0.2500(17) 0.5573(11) 0.2002(9) 0.149(10) Uiso 0.51(3) 1 d . . . A 2
 N1A N 0.3808(13) 0.5687(9) 0.2355(7) 0.081(6) Uiso 0.51(3) 1 d . . . A 2
 H1A H 0.4059 0.5890 0.2528 0.098 Uiso 0.51(3) 1 calc R . . A 2
 C9A C 0.294(2) 0.5777(11) 0.2276(10) 0.111(9) Uiso 0.51(3) 1 d . . . A 2
 C10A C 0.247(3) 0.6148(13) 0.2546(12) 0.131(12) Uiso 0.51(3) 1 d . . . A 2
 H10D H 0.2573 0.6077 0.2840 0.197 Uiso 0.51(3) 1 calc GR . . A 2
 H10E H 0.1836 0.6134 0.2489 0.197 Uiso 0.51(3) 1 calc GR . . A 2
 H10F H 0.2687 0.6472 0.2481 0.197 Uiso 0.51(3) 1 calc GR . . A 2
 N2 N 0.1250 0.511(2) 0.1250 0.24(3) Uiso 0.5 2 d DS T P . .
 C11 C 0.060(3) 0.5356(14) 0.1504(12) 0.175(15) Uiso 0.5 1 d D . . . .

loop_
  _atom_site_aniso_label
  _atom_site_aniso_U_11
  _atom_site_aniso_U_22
  _atom_site_aniso_U_33
  _atom_site_aniso_U_23
  _atom_site_aniso_U_13
  _atom_site_aniso_U_12
 In1 0.0617(6) 0.0679(6) 0.0351(5) 0.000 0.000 0.0009(4)
 O1 0.075(4) 0.091(5) 0.069(4) -0.024(4) -0.005(3) 0.001(4)
 O2 0.075(4) 0.093(5) 0.052(3) -0.020(3) 0.001(3) -0.002(4)
 O3 0.090(5) 0.092(5) 0.062(4) -0.025(4) -0.003(4) -0.009(4)
 O4 0.082(5) 0.108(6) 0.066(4) -0.027(4) -0.003(4) -0.011(4)
 C1 0.077(6) 0.073(6) 0.053(5) -0.009(5) -0.006(5) -0.008(5)
 C2 0.077(6) 0.085(6) 0.046(5) -0.015(5) -0.002(4) -0.005(5)
 C3 0.075(6) 0.119(9) 0.085(8) -0.030(7) -0.009(6) 0.003(7)
 C4 0.085(7) 0.104(8) 0.071(7) -0.033(6) -0.004(6) 0.005(6)
 C5 0.086(6) 0.079(6) 0.052(5) -0.016(5) 0.001(5) -0.008(5)
 C6 0.066(5) 0.110(8) 0.072(7) -0.020(6) -0.007(5) -0.005(6)
 C7 0.074(6) 0.103(8) 0.063(6) -0.026(5) -0.001(5) 0.002(6)
 C8 0.087(7) 0.081(6) 0.051(5) -0.004(5) -0.002(5) -0.010(5)

_geom_special_details
;
 All esds (except the esd in the dihedral angle between two l.s. planes)
 are estimated using the full covariance matrix.  The cell esds are taken
 into account individually in the estimation of esds in distances, angles
 and torsion angles; correlations between esds in cell parameters are only
 used when they are defined by crystal symmetry.  An approximate (isotropic)
 treatment of cell esds is used for estimating esds involving l.s. planes.
;
loop_
  _geom_bond_atom_site_label_1
  _geom_bond_atom_site_label_2
  _geom_bond_distance
  _geom_bond_site_symmetry_2
  _geom_bond_publ_flag
 In1 O1 2.241(7) 14 ?
 In1 O1 2.241(7) . ?
 In1 O2 2.304(6) 14 ?
 In1 O2 2.304(6) . ?
 In1 O3 2.249(7) 20_565 ?
 In1 O3 2.249(7) 19_655 ?
 In1 O4 2.323(7) 20_565 ?
 In1 O4 2.323(7) 19_655 ?
 In1 C1 2.605(9) . ?
 In1 C1 2.605(9) 14 ?
 In1 C8 2.626(10) 19_655 ?
 In1 C8 2.626(10) 20_565 ?
 O1 C1 1.259(12) . ?
 O2 C1 1.233(12) . ?
 O3 In1 2.249(7) 23_655 ?
 O3 C8 1.264(12) . ?
 O4 In1 2.323(7) 23_655 ?
 O4 C8 1.224(13) . ?
 C1 C2 1.520(12) . ?
 C2 C3 1.397(15) . ?
 C2 C7 1.381(14) . ?
 C3 C4 1.381(14) . ?
 C4 C5 1.406(15) . ?
 C4 N1 1.44(2) . ?
 C4 N1A 1.46(2) . ?
 C5 C6 1.369(14) . ?
 C5 C8 1.517(13) . ?
 C6 C7 1.375(13) . ?
 C8 In1 2.626(10) 23_655 ?
 O5 C9 1.27(3) . ?
 N1 C9 1.35(3) . ?
 C9 C10 1.55(4) . ?
 O5A C9A 1.22(3) . ?
 N1A C9A 1.34(3) . ?
 C9A C10A 1.50(4) . ?
 N2 C11 1.422(19) 4 ?
 N2 C11 1.422(19) . ?

loop_
  _geom_angle_atom_site_label_1
  _geom_angle_atom_site_label_2
  _geom_angle_atom_site_label_3
  _geom_angle
  _geom_angle_site_symmetry_1
  _geom_angle_site_symmetry_3
  _geom_angle_publ_flag
 O1 In1 O1 92.6(4) 14 . ?
 O1 In1 O2 57.1(2) . . ?
 O1 In1 O2 81.9(3) . 14 ?
 O1 In1 O2 81.9(3) 14 . ?
 O1 In1 O2 57.1(2) 14 14 ?
 O1 In1 O3 138.6(3) 14 20_565 ?
 O1 In1 O3 138.6(3) . 19_655 ?
 O1 In1 O3 86.8(3) . 20_565 ?
 O1 In1 O3 86.8(3) 14 19_655 ?
 O1 In1 O4 164.9(3) 14 20_565 ?
 O1 In1 O4 89.1(3) . 20_565 ?
 O1 In1 O4 89.1(3) 14 19_655 ?
 O1 In1 O4 164.9(3) . 19_655 ?
 O1 In1 C1 28.9(3) 14 14 ?
 O1 In1 C1 28.9(3) . . ?
 O1 In1 C1 85.9(3) 14 . ?
 O1 In1 C1 85.9(3) . 14 ?
 O1 In1 C8 167.1(3) . 19_655 ?
 O1 In1 C8 89.0(3) 14 19_655 ?
 O1 In1 C8 89.0(3) . 20_565 ?
 O1 In1 C8 167.1(3) 14 20_565 ?
 O2 In1 O2 120.6(3) . 14 ?
 O2 In1 O4 86.5(3) . 20_565 ?
 O2 In1 O4 137.9(2) . 19_655 ?
 O2 In1 O4 137.9(2) 14 20_565 ?
 O2 In1 O4 86.5(3) 14 19_655 ?
 O2 In1 C1 101.7(3) . 14 ?
 O2 In1 C1 101.7(3) 14 . ?
 O2 In1 C1 28.3(3) 14 14 ?
 O2 In1 C1 28.3(3) . . ?
 O2 In1 C8 109.5(3) 14 19_655 ?
 O2 In1 C8 110.6(3) . 19_655 ?
 O2 In1 C8 109.5(3) . 20_565 ?
 O2 In1 C8 110.6(3) 14 20_565 ?
 O3 In1 O2 81.9(3) 19_655 . ?
 O3 In1 O2 81.9(3) 20_565 14 ?
 O3 In1 O2 129.7(3) 20_565 . ?
 O3 In1 O2 129.7(3) 19_655 14 ?
 O3 In1 O3 119.6(4) 20_565 19_655 ?
 O3 In1 O4 82.0(3) 20_565 19_655 ?
 O3 In1 O4 82.0(3) 19_655 20_565 ?
 O3 In1 O4 56.5(2) 19_655 19_655 ?
 O3 In1 O4 56.5(2) 20_565 20_565 ?
 O3 In1 C1 110.2(3) 19_655 14 ?
 O3 In1 C1 110.1(3) 19_655 . ?
 O3 In1 C1 110.2(3) 20_565 . ?
 O3 In1 C1 110.1(3) 20_565 14 ?
 O3 In1 C8 28.7(3) 20_565 20_565 ?
 O3 In1 C8 28.7(3) 19_655 19_655 ?
 O3 In1 C8 100.4(3) 19_655 20_565 ?
 O3 In1 C8 100.4(3) 20_565 19_655 ?
 O4 In1 O4 93.1(4) 19_655 20_565 ?
 O4 In1 C1 166.0(3) 20_565 14 ?
 O4 In1 C1 88.4(3) 19_655 14 ?
 O4 In1 C1 166.0(3) 19_655 . ?
 O4 In1 C1 88.4(3) 20_565 . ?
 O4 In1 C8 27.8(3) 19_655 19_655 ?
 O4 In1 C8 86.1(3) 19_655 20_565 ?
 O4 In1 C8 27.8(3) 20_565 20_565 ?
 O4 In1 C8 86.1(3) 20_565 19_655 ?
 C1 In1 C1 93.5(4) 14 . ?
 C1 In1 C8 101.3(3) 14 19_655 ?
 C1 In1 C8 101.3(3) . 20_565 ?
 C1 In1 C8 138.8(4) . 19_655 ?
 C1 In1 C8 138.8(4) 14 20_565 ?
 C8 In1 C8 92.3(4) 19_655 20_565 ?
 C1 O1 In1 91.8(6) . . ?
 C1 O2 In1 89.6(6) . . ?
 C8 O3 In1 92.4(6) . 23_655 ?
 C8 O4 In1 90.0(6) . 23_655 ?
 O1 C1 In1 59.3(5) . . ?
 O1 C1 C2 118.2(9) . . ?
 O2 C1 In1 62.2(5) . . ?
 O2 C1 O1 121.4(8) . . ?
 O2 C1 C2 120.4(9) . . ?
 C2 C1 In1 176.0(7) . . ?
 C3 C2 C1 119.5(9) . . ?
 C7 C2 C1 120.9(9) . . ?
 C7 C2 C3 119.6(9) . . ?
 C4 C3 C2 121.1(11) . . ?
 C3 C4 C5 118.9(10) . . ?
 C3 C4 N1 119.7(13) . . ?
 C3 C4 N1A 121.0(13) . . ?
 C5 C4 N1 119.9(12) . . ?
 C5 C4 N1A 118.8(11) . . ?
 C4 C5 C8 122.5(9) . . ?
 C6 C5 C4 118.8(9) . . ?
 C6 C5 C8 118.7(10) . . ?
 C5 C6 C7 123.0(10) . . ?
 C6 C7 C2 118.7(10) . . ?
 O3 C8 In1 58.8(5) . 23_655 ?
 O3 C8 C5 119.4(10) . . ?
 O4 C8 In1 62.2(5) . 23_655 ?
 O4 C8 O3 120.9(9) . . ?
 O4 C8 C5 119.7(10) . . ?
 C5 C8 In1 176.4(8) . 23_655 ?
 C9 N1 C4 132(2) . . ?
 O5 C9 N1 122(3) . . ?
 O5 C9 C10 121(3) . . ?
 N1 C9 C10 117(3) . . ?
 C9A N1A C4 130(2) . . ?
 O5A C9A N1A 125(3) . . ?
 O5A C9A C10A 117(3) . . ?
 N1A C9A C10A 118(3) . . ?
 C11 N2 C11 124(6) 4 . ?

_shelx_SHELXL_version_number      '2014/7'
loop_
  _refln_index_h
  _refln_index_k
  _refln_index_l
  _refln_F_squared_meas
  _refln_F_squared_sigma
  _refln_scale_group_code
 0 0 -4 16115.1 283.123 5
 0 0 -4 15528.1 264.539 4
 0 0 6 30.1504 215.26 1
 0 0 -6 33.2113 191.753 4
 0 0 -6 -1.14374 197.175 5
 0 0 -8 1479.24 290.202 5
 0 0 -8 1641.6 297.505 4
 0 0 8 1559.76 320.626 1
 0 0 -10 1.91347 296.876 5
 0 0 -10 86.6917 308.235 4
 0 0 10 6.40367 320.868 1
 0 0 12 3154.72 372.343 1
 0 0 -12 3193.48 336.394 4
 0 0 -14 2.74781 354.19 5
 0 0 14 34.8316 394.485 1
 0 0 -14 320.186 350.267 4
 0 0 -16 13054.8 527.504 4
 0 0 -18 -587.571 479.223 5
 0 0 18 -199.317 533.003 1
 0 0 -20 339483 4636.19 5
 0 0 20 337717 4690.35 1
 0 0 -22 246.012 502.576 4
 0 0 22 -641.965 655.728 1
 0 0 -22 -552.206 584.286 5
 0 0 24 912.359 705.947 1
 0 0 -24 1896.47 662.054 5
 0 0 -24 1732.59 573.837 4
 0 0 26 -316.049 752.759 1
 0 0 -26 84.4576 717.342 5
 0 0 -26 79.8425 640.12 4
 0 0 -28 26194.8 1012.45 5
 0 0 28 29625 1141.1 1
 0 0 30 351.246 854.537 1
 0 0 -30 856.457 755.553 5
 0 0 -32 12497.9 934.6 5
 0 0 32 11822.2 1009.04 1
 0 0 36 3204.62 994.515 1
 0 0 -36 4958.84 1029.52 5
 0 2 -2 351837 4400.99 4
 0 -2 2 358209 4412.71 2
 0 2 -2 358364 4402.9 5
 0 -2 -2 343194 4402.36 2
 0 2 2 344954 4436.94 1
 0 2 -4 -17.6269 103.754 5
 0 2 -4 27.7875 113.714 4
 0 -2 -4 -5.46754 89.7979 2
 0 2 4 91.5461 147.7 1
 0 -2 4 -21.2913 107.21 1
 0 2 -6 5105.7 255.034 5
 0 -2 6 5167.96 251.204 1
 0 2 6 5240.86 319.986 1
 0 -2 -6 6102.78 254.622 4
 0 2 -6 6013.73 274.922 4
 0 2 -8 295.331 288.282 4
 0 -2 -8 28.1267 271.071 4
 0 2 -8 -36.8131 271.526 5
 0 -2 8 -79.2445 278.529 1
 0 2 8 -108.435 370.724 1
 0 2 -10 17234.7 446.356 4
 0 -2 10 16699.9 468.32 1
 0 2 -10 16289.7 464.09 5
 0 -2 -10 17399.4 443.211 4
 0 2 10 17064.3 518.974 1
 0 2 -12 2.28441 305.632 5
 0 -2 12 -146.143 325.078 1
 0 2 12 118.293 380.503 1
 0 2 -12 223.753 305.133 4
 0 -2 -12 205.579 300.496 4
 0 -2 -12 -2.59446 346.335 5
 0 -2 -14 -127.161 385.333 5
 0 2 -14 96.4478 342.672 5
 0 -2 14 135.522 378.896 1
 0 2 -14 299.793 343.344 4
 0 -2 -14 403.791 334.085 4
 0 2 14 137.676 427.34 1
 0 -2 -16 318.955 392.335 4
 0 2 -16 340.277 399.139 4
 0 2 18 160556 2459.38 1
 0 -2 -18 167463 2411.04 5
 0 2 -18 159587 2354.29 5
 0 -2 18 163044 2399.84 1
 0 -2 -20 352.394 543.477 5
 0 2 -20 239.574 500.64 5
 0 2 20 -597.849 595.104 1
 0 2 -20 -592.754 517.376 4
 0 -2 20 -279.456 544.315 1
 0 2 -22 77778.1 1419.52 4
 0 2 -22 78393.5 1446.95 5
 0 2 22 77943.8 1527.09 1
 0 -2 22 76940.5 1475.69 1
 0 -2 -22 76302.4 1448.3 5
 0 2 -24 534.966 619.424 5
 0 -2 -24 99.3387 629.083 5
 0 -2 -24 -8.20416 547.974 4
 0 -2 24 -458.699 666.233 1
 0 2 -24 -711.402 654.58 4
 0 2 24 -702.031 729.571 1
 0 -2 26 12223.1 874.307 1
 0 2 -26 12445.4 828.869 5
 0 2 26 12739.5 946.074 1
 0 -2 -26 11886.4 819.993 5
 0 -2 -26 10038.8 706.208 4
 0 2 -28 -77.3227 698.346 4
 0 -2 -28 -1076.21 791.878 5
 0 2 28 -26.3924 845.725 1
 0 2 -28 685.045 742.697 5
 0 2 -30 28349.9 1115.66 5
 0 2 30 27678.6 1188.68 1
 0 -2 30 27963.4 1135.56 1
 0 -2 -30 27251.8 1130 5
 0 2 -32 -154.858 786.671 5
 0 -2 -32 138.592 838.126 5
 0 -2 32 -939.097 879.412 1
 0 2 32 -388.211 892.509 1
 0 -2 36 -1124.93 980.446 1
 0 -2 -36 -28.8082 869.753 5
 0 2 -36 -537.234 854.581 5
 0 2 36 -526 974.277 1
 0 -4 0 93684.5 1218.34 2
 0 4 0 94725.1 1224.71 5
 0 4 0 93064.4 1216.67 4
 0 4 -2 59.0484 109.687 5
 0 4 2 -39.1646 187.293 1
 0 -4 -2 3.42624 96.9423 2
 0 -4 2 32.088 111.375 2
 0 -4 2 -29.9087 168.619 3
 0 -4 -2 32.7913 75.4595 3
 0 4 -2 13.2136 118.173 4
 0 4 -4 100294 1342.71 5
 0 -4 -4 99867.1 1291.42 3
 0 4 -4 98535.6 1343.74 4
 0 -4 4 99398.9 1369.8 2
 0 -4 -4 101589 1335.01 2
 0 -4 6 88.7493 244.264 1
 0 -4 -6 157.47 167.103 3
 0 4 6 -200.774 339.75 1
 0 4 -6 139.742 229.451 5
 0 -4 -6 75.8749 206.928 2
 0 4 -6 165.828 266.939 4
 0 4 -8 5495.93 317.48 5
 0 -4 8 5644.16 313.446 1
 0 4 8 5914.62 411.44 1
 0 -4 -8 6353.57 328.286 4
 0 4 -10 -53.8936 286.889 5
 0 4 10 -50.6767 364.941 1
 0 -4 10 17.503 275.094 1
 0 -4 -10 -98.5839 278.478 4
 0 4 -10 25.8017 297.574 4
 0 4 -12 61074.3 1029.3 5
 0 -4 12 64417 1049.18 1
 0 4 12 66038.8 1173.9 1
 0 -4 -12 59999.2 994.477 4
 0 -4 -14 46.2133 338.843 4
 0 -4 14 -34.8152 368.544 1
 0 4 -14 88.8388 363.442 4
 0 4 -14 -21.6302 341.184 5
 0 -4 -16 33792.3 825.052 5
 0 4 16 32919.2 884.403 1
 0 -4 -16 32888.4 731.196 4
 0 4 -18 103.238 437.875 5
 0 -4 -18 -77.5766 519.581 5
 0 -4 -18 -203.583 432.36 4
 0 -4 18 -327.875 469.751 1
 0 4 18 233.784 583.518 1
 0 -4 20 63591.7 1298.73 1
 0 4 20 62340.6 1403.64 1
 0 -4 -20 62648.5 1326.6 5
 0 4 -22 -649.073 548.407 5
 0 4 22 5.47234 693.434 1
 0 -4 22 -588.191 598.127 1
 0 -4 -22 -11.9147 533.196 4
 0 4 -22 -770.992 566.457 4
 0 -4 -22 -227.569 676.196 5
 0 4 -24 804.211 602.799 5
 0 4 -24 396.358 594.949 4
 0 -4 -24 716.135 686.384 5
 0 4 24 259.922 740.682 1
 0 -4 24 217.817 645.46 1
 0 -4 -24 1301.32 583.672 4
 0 4 -26 -407.636 671.409 4
 0 -4 -26 267.966 705.913 5
 0 4 26 -268.041 793.469 1
 0 -4 26 -94.744 720.049 1
 0 4 -26 72.3407 668.146 5
 0 -4 -28 32767 1134.15 5
 0 4 -28 33587.9 1064.16 5
 0 4 28 33527.8 1249.94 1
 0 -4 28 34729 1164.64 1
 0 -4 30 -457.926 817.224 1
 0 4 -30 -590.122 737.343 5
 0 -4 -30 -697.85 803.473 5
 0 4 30 -699.759 921.769 1
 0 4 32 8021.18 1028.45 1
 0 -4 32 8613.25 970.143 1
 0 4 -32 8863.21 856.149 5
 0 -4 -32 8103.19 913.679 5
 0 4 -36 2563.57 873.969 5
 0 -4 -36 2914.36 945.421 5
 0 4 36 2834.07 1022.21 1
 0 -4 36 2895.96 933.491 1
 0 6 0 32.4109 192.608 5
 0 6 0 0.93065 211.499 4
 0 -6 0 -52.3814 199.796 3
 0 6 0 218.306 366.577 1
 0 6 2 25955.2 489.92 4
 0 -6 -2 27378.1 434.666 3
 0 -6 2 28831.4 493.411 2
 0 6 -2 29074.5 482.111 5
 0 6 -2 28406.7 494.067 4
 0 -6 -2 26895.6 462.773 2
 0 6 2 26963.1 482.679 5
 0 6 2 24642.8 616.739 1
 0 -6 2 25604.6 551.327 3
 0 -6 4 5.67881 225.768 2
 0 -6 -4 -20.4443 126.85 3
 0 6 4 115.807 356.255 1
 0 -6 -4 -28.099 191.878 2
 0 6 -4 32.6128 248.361 4
 0 -6 4 -53.1493 366.427 3
 0 6 -4 31.3226 214.083 5
 0 6 -6 297053 3697.21 4
 0 6 6 281307 3794.81 1
 0 -6 -6 282359 3618.39 3
 0 -6 -6 286166 3681.52 2
 0 -6 6 283618 3722.85 2
 0 -6 6 282245 3847.49 3
 0 6 -6 288132 3694.42 5
 0 -6 -8 124.935 176.511 3
 0 6 8 -70.2566 386.512 1
 0 -6 -8 84.6396 230.499 2
 0 6 -8 36.2566 281.031 4
 0 6 -8 -10.2611 251.661 5
 0 -6 8 -4.29358 289.521 2
 0 -6 10 113419 1594.27 1
 0 6 -10 110054 1583.76 5
 0 -6 12 -72.246 317.073 1
 0 -6 -12 136.373 299.832 4
 0 6 -12 -182.683 340.902 4
 0 6 -12 31.8346 304.481 5
 0 -6 -14 14060.7 516.571 4
 0 -6 14 12926.9 491.154 1
 0 6 -16 -290.175 403.163 5
 0 6 16 74.7126 628.082 1
 0 -6 -16 -265.816 400.177 4
 0 6 18 32329.5 964.009 1
 0 -6 -18 31932 773.798 4
 0 6 -18 33527.4 821.482 4
 0 6 -18 33689.6 831.238 5
 0 -6 18 33241.3 822.615 1
 0 6 -20 -100.336 493.866 5
 0 6 20 -380.289 647.245 1
 0 -6 -20 181.301 583.486 5
 0 -6 20 -147.423 503.063 1
 0 6 -22 10693.2 692.27 4
 0 6 22 12956.6 853.539 1
 0 6 -22 13067.9 706.057 5
 0 -6 22 12544.4 695.922 1
 0 -6 -22 13835 797.882 5
 0 -6 -24 275.08 704.105 5
 0 6 24 412.93 775.503 1
 0 6 -24 -558.487 616.787 5
 0 6 -24 -1169.42 646.865 4
 0 -6 24 145.419 626.268 1
 0 -6 -24 233.24 573.803 4
 0 -6 -26 21207 1027.18 5
 0 -6 26 19533.3 885.198 1
 0 6 -26 19319.2 881.863 5
 0 6 -26 18539 890.738 4
 0 6 26 18860 1064.85 1
 0 6 -28 -574.421 713.287 4
 0 6 28 -281.702 880.117 1
 0 -6 28 -113.148 724.435 1
 0 6 -28 -597.042 710.015 5
 0 -6 -28 353.543 810.629 5
 0 -6 -30 28945.4 1103.53 5
 0 6 -30 26316.4 1039.2 4
 0 6 30 27843.9 1213.81 1
 0 6 -30 29316.5 1058.3 5
 0 -6 30 29806.3 1081.92 1
 0 -6 32 -226.22 809.583 1
 0 6 -32 -835.456 774.466 5
 0 6 34 1087.82 979.985 1
 0 -6 -34 -7.05808 876.256 5
 0 6 -36 -242.767 838.363 5
 0 -6 36 7.15442 879.952 1
 0 -6 -36 -1086.84 947.834 5
 0 6 36 -794.834 1019.03 1
 0 8 0 1349.78 259.577 4
 0 8 0 1712.08 417.317 1
 0 8 0 1709.84 236.439 5
 0 -8 0 1492.57 213.497 2
 0 -8 0 1519.07 239.057 3
 0 8 -2 8.55619 226.089 5
 0 8 2 164.257 223.024 5
 0 -8 -2 -174.111 178.02 3
 0 8 -2 -102.382 260.034 4
 0 -8 2 147.375 217.363 2
 0 8 2 -118.581 406.589 1
 0 8 2 12.7047 249.128 4
 0 -8 2 45.0572 289.162 3
 0 -8 -2 115.328 200.046 2
 0 8 -4 32460.8 601.216 4
 0 -8 -4 30956.2 567.352 2
 0 -8 -4 35112.4 514.839 3
 0 -8 4 31813.6 610.753 2
 0 8 -4 34965.2 613.442 5
 0 8 4 32454.5 736.58 1
 0 -8 4 32888.4 711.541 3
 0 -8 -6 -45.9185 218.5 2
 0 -8 -6 51.2115 137.571 3
 0 8 -6 8.42508 235.452 5
 0 8 6 33.7733 390.257 1
 0 -8 6 -80.0992 251.593 2
 0 8 -6 -11.4701 270.317 4
 0 -8 6 -72.8357 404.077 3
 0 8 8 454928 5976.47 1
 0 -8 -8 461001 5768.67 3
 0 8 -8 458110 5864.45 5
 0 8 -8 456039 5853.63 4
 0 -8 8 451869 6053.9 3
 0 -8 -8 458403 5853.11 2
 0 -8 8 450364 5895.29 2
 0 -8 10 40.0942 494.854 3
 0 8 10 -81.0476 433.708 1
 0 -8 10 7.74903 296.716 2
 0 8 -10 71.5144 314.946 4
 0 8 -10 30.7885 274.305 5
 0 -8 -10 77.2706 257.819 2
 0 -8 -10 20.521 196.867 3
 0 -8 12 148134 2169.88 2
 0 8 14 -97.3732 530.326 1
 0 -8 -14 -9.99001 368.644 4
 0 8 16 5465.44 628.4 1
 0 8 -16 6017.14 480.297 5
 0 -8 -16 5982.48 467.668 4
 0 8 -16 6162.88 518.596 4
 0 -8 16 6911.46 480.765 1
 0 8 18 -26.2791 667.018 1
 0 8 -18 -7.08148 518.469 4
 0 -8 -18 91.3834 434.835 4
 0 8 -18 -434.59 479.215 5
 0 -8 18 143.44 456.549 1
 0 -8 20 31296.5 855.251 1
 0 8 20 31485.5 1061.7 1
 0 8 22 -851.113 716.452 1
 0 8 -22 -438.395 582.087 5
 0 -8 22 240.532 563.551 1
 0 -8 -24 473.385 722.078 5
 0 -8 24 374.037 628.291 1
 0 8 -24 -43.8942 610.241 5
 0 8 24 470.447 787.058 1
 0 8 -24 55.5036 656.923 4
 0 -8 -26 308.836 762.334 5
 0 8 -26 -648.877 694.348 4
 0 8 -26 -849.883 667.2 5
 0 8 26 -634.447 903.16 1
 0 -8 26 -569.742 669.324 1
 0 8 -28 45066.3 1211.25 5
 0 8 28 45828.3 1454.71 1
 0 -8 -28 48191.3 1338.16 5
 0 -8 28 46450.3 1215.06 1
 0 -8 -30 545.888 900.355 5
 0 8 -30 -723.832 731.407 5
 0 8 30 -58.1391 912.211 1
 0 8 -30 -29.0126 758.071 4
 0 -8 30 -100.376 748.29 1
 0 -8 32 5456.84 838.017 1
 0 8 -32 5246.96 826.85 5
 0 -8 -34 291.896 879.569 5
 0 8 34 891.514 978.116 1
 0 -8 36 1844.17 931.96 1
 0 -8 36 1001.05 1561.51 3
 0 -8 -36 237.185 919.023 5
 0 8 -36 2064.15 857.41 5
 0 8 36 1263.8 1042.83 1
 0 10 0 15.4116 424.89 1
 0 10 0 -41.3196 237.001 5
 0 -10 0 54.3793 226.898 3
 0 -10 0 77.2136 216.069 2
 0 10 0 62.5854 254.41 4
 0 10 -2 4891.32 294.022 5
 0 -10 2 5060.42 341.247 3
 0 10 -2 4278.85 306.144 4
 0 10 2 5204.9 291.019 5
 0 -10 -2 5670.73 256.403 3
 0 -10 2 4746.9 267.548 2
 0 10 2 5162.88 482.74 1
 0 -10 -2 4817.82 262.508 2
 0 10 2 4316.25 305.104 4
 0 -10 4 -31.1701 355.824 3
 0 -10 -4 90.2998 166.474 3
 0 -10 4 6.16595 245.243 2
 0 10 -4 -34.0356 274.421 4
 0 10 -4 1.82268 230.705 5
 0 -10 -4 -96.8822 222.316 2
 0 10 4 -35.7068 414.165 1
 0 -10 -6 32741.5 528.025 3
 0 -10 -6 35125.9 637.16 2
 0 10 -6 33161 640.523 5
 0 10 -6 31996.3 647.076 4
 0 10 6 34992.8 808.387 1
 0 -10 6 33693 672.104 2
 0 -10 6 32239.2 797.089 3
 0 10 -8 101.815 315.514 4
 0 -10 -8 231.088 164.638 3
 0 -10 8 143.305 293.078 2
 0 -10 -8 58.1035 247.938 2
 0 10 -8 -41.9596 270.592 5
 0 -10 8 -127.179 482.322 3
 0 -10 10 635831 8324.46 2
 0 -10 -10 642335 8151.16 3
 0 -10 -10 664472 8269.86 2
 0 10 12 -111.394 538.885 1
 0 -10 12 -92.8691 357.811 2
 0 -10 -12 26.5025 250.985 3
 0 -10 12 -16.3406 635.474 3
 0 -10 -12 -44.2962 299.005 2
 0 10 -14 8883.27 479.539 5
 0 10 14 9612.35 653.18 1
 0 -10 14 7985.64 826.429 3
 0 10 -16 36.465 484.42 4
 0 10 -16 -137.41 422.88 5
 0 -10 16 322.598 814.952 3
 0 -10 -16 -134.262 410.113 4
 0 -10 16 453.802 484.928 2
 0 10 16 71.0525 591.397 1
 0 10 -18 46602 1022.46 5
 0 -10 -18 44715.3 957.649 4
 0 -10 18 42727.8 1035.24 2
 0 10 18 45879.6 1167.86 1
 0 10 -20 195.628 605.274 4
 0 -10 20 19.1654 617.045 2
 0 10 20 -192.307 732.467 1
 0 10 -20 965.964 597.673 5
 0 10 -22 17025.5 764.855 5
 0 10 22 19824.3 1037.04 1
 0 10 24 -6.18043 804.118 1
 0 10 -24 -41.3529 659.475 4
 0 10 -24 -339.484 601.303 5
 0 -10 26 5910.82 715.182 1
 0 10 -26 7468.75 719.202 5
 0 -10 -26 5841.51 812.787 5
 0 10 26 5353.99 913.557 1
 0 10 28 -1672.43 966.2 1
 0 10 -28 -105.816 717.598 4
 0 -10 28 358.158 698.587 1
 0 -10 -28 -198.505 814.361 5
 0 10 -28 83.8316 687.658 5
 0 10 -30 22486.5 964.472 5
 0 -10 -30 21173.1 1060.48 5
 0 -10 30 21944.3 953.989 1
 0 -10 32 3079.75 1469.26 3
 0 -10 32 1303.21 787.291 1
 0 10 32 279.031 947.783 1
 0 10 34 286.235 974.894 1
 0 -10 -34 28.8685 908.635 5
 0 -10 34 462.597 1526.89 3
 0 10 -34 150.611 808.315 5
 0 -12 0 52138 868.706 3
 0 12 0 51576.7 879.871 5
 0 -12 0 52773.9 880.391 2
 0 -12 2 85.1581 312.28 3
 0 12 -2 -102.377 261.081 5
 0 12 2 -141.498 485.717 1
 0 -12 -2 26.2397 235.005 3
 0 -12 -2 -217.979 242.524 2
 0 -12 2 32.8228 237.545 2
 0 -12 -4 2521.49 209.658 3
 0 -12 -4 2069.13 281.764 2
 0 -12 4 1896.78 392.37 3
 0 -12 4 2198.9 301.089 2
 0 -12 -6 -316.375 177.565 3
 0 -12 6 -93.9173 304.281 2
 0 -12 -6 -233.555 269.823 2
 0 -12 6 -66.5788 450.618 3
 0 -12 -8 94544.2 1408.3 2
 0 -12 8 91447 1444.07 2
 0 -12 10 -14.8954 582.46 3
 0 12 -10 91.012 389.454 4
 0 -12 -10 9.9947 205.467 3
 0 12 10 12.7959 544.961 1
 0 -12 -10 109.359 302.069 2
 0 -12 10 64.4205 360.976 2
 0 12 -10 278.704 335.577 5
 0 -12 -12 153220 2118.04 3
 0 -12 -12 154230 2239.04 2
 0 12 12 159914 2413.26 1
 0 -12 12 152727 2538.75 3
 0 12 -12 159600 2256.48 5
 0 -12 -14 6.26594 341.559 2
 0 12 -14 208.109 402.134 5
 0 12 -14 3.14557 464.382 4
 0 12 14 -464.037 611.078 1
 0 -12 14 15.075 420.753 2
 0 -12 14 435.414 766.179 3
 0 -12 -14 -51.1422 285.355 3
 0 12 16 18712.3 836.003 1
 0 -12 -16 17188 637.391 4
 0 12 -16 18200.7 668.43 5
 0 12 18 570.886 697.245 1
 0 -12 -18 150.162 463.648 4
 0 12 -20 60219.6 1250.55 5
 0 12 20 60444.9 1436.08 1
 0 -12 22 -325.221 1145.2 3
 0 -12 22 74.7763 601.732 2
 0 12 -22 -62.5866 643.657 4
 0 12 22 57.9476 838.328 1
 0 12 -22 -190.861 576.539 5
 0 -12 24 1372.68 665.006 2
 0 -12 24 1241.03 1219.01 3
 0 12 -24 220.021 689.907 4
 0 12 24 1383.34 970.628 1
 0 12 -24 1190.96 624.372 5
 0 12 -26 53.8015 661.165 5
 0 -12 26 663.902 1270.27 3
 0 -12 26 -645.711 703.555 2
 0 12 -26 87.2137 701.102 4
 0 12 26 -303.795 871.306 1
 0 12 -28 13742.2 849.96 5
 0 12 28 12697.8 1024.99 1
 0 -12 -28 12724.9 912.605 5
 0 12 -28 12278.5 879.646 4
 0 -12 28 11308.5 1496.54 3
 0 -12 30 877.429 1389.08 3
 0 12 -30 -347.001 741.834 5
 0 -12 30 1096.93 747.368 2
 0 12 -30 -17.45 766.145 4
 0 12 32 2709.01 997.711 1
 0 -12 -32 4238.14 902.391 5
 0 -12 32 4693.51 846.465 2
 0 12 34 8.02184 1033.47 1
 0 -12 34 2811 1519.59 3
 0 -12 -34 104.826 943.292 5
 0 12 -34 247.865 808.863 5
 0 14 0 -230.753 332.775 5
 0 -14 0 -281.109 315.652 3
 0 14 0 -148.633 360.697 4
 0 -14 0 -71.3003 283.133 2
 0 14 -2 40567.4 777.361 5
 0 -14 -2 42351.3 732.071 3
 0 -14 -2 36832.5 757.708 2
 0 -14 2 36064.4 769.645 2
 0 14 -2 40326.1 797.972 4
 0 14 2 40409.5 789.739 4
 0 14 2 40614.3 773.61 5
 0 -14 2 37257.8 804.07 3
 0 -14 -4 202.597 227.338 3
 0 -14 -4 -63.245 307.247 2
 0 14 -4 -195.8 327.038 5
 0 -14 4 311.476 297.968 2
 0 14 -4 -140.619 368.991 4
 0 14 4 8.75065 554.193 1
 0 -14 -6 5646.5 373.674 2
 0 -14 -6 5642.08 263.507 3
 0 14 6 6208.99 625.987 1
 0 14 -6 5961.39 444.37 4
 0 14 -6 5411.09 383.646 5
 0 -14 6 5667.8 399.836 2
 0 -14 -8 -211.765 322.462 2
 0 -14 8 -136.071 363.406 2
 0 14 -8 5.41515 409.189 4
 0 14 -8 -268.742 341.55 5
 0 -14 8 -613.643 546.474 3
 0 -14 -8 -4.32555 199.217 3
 0 14 8 329.825 581.723 1
 0 14 -10 57681.8 1042.57 4
 0 14 -10 55052.9 1018.13 5
 0 14 10 59927.8 1253.99 1
 0 -14 -10 58366.7 1018.04 2
 0 -14 10 56980.4 1275.29 3
 0 -14 -10 53333.5 860.848 3
 0 -14 -12 -134.103 356.817 2
 0 14 12 -211.66 614.38 1
 0 -14 12 272.819 687.731 3
 0 14 -12 21.2093 449.232 4
 0 -14 -12 403.107 239.331 3
 0 14 -12 48.5417 397.358 5
 0 -14 14 6354.46 542.322 2
 0 14 14 8679.57 770.173 1
 0 -14 -14 7501.89 360.028 3
 0 -14 14 8127.88 886.045 3
 0 14 -14 9252.27 540.786 5
 0 -14 -14 7831.81 482.787 2
 0 14 16 202.082 697.479 1
 0 14 -16 2359.79 559.928 5
 0 14 18 83313.6 1701.39 1
 0 14 -18 79014.8 1487.86 5
 0 14 -20 422.628 558.043 5
 0 14 -20 870.888 628.135 4
 0 -14 20 270.201 572.745 2
 0 -14 20 653.889 1085.46 3
 0 14 20 400.403 782.154 1
 0 -14 22 19469 1383.62 3
 0 -14 22 19533.3 818.342 2
 0 14 -22 19366.1 800.373 5
 0 14 22 19379.6 1058.32 1
 0 -14 24 264.385 652.042 2
 0 14 -24 278.406 684.65 4
 0 14 -24 127.059 619.058 5
 0 -14 24 668.043 1210.94 3
 0 -14 26 5721.78 1349.15 3
 0 14 -26 4693.18 705.935 5
 0 14 -26 4361.34 760.976 4
 0 14 26 5392.05 1036.94 1
 0 -14 26 3737.61 733.771 2
 0 14 -28 -63.6075 694.454 5
 0 -14 28 269.459 675.218 2
 0 14 -28 96.0774 764.86 4
 0 14 -30 6155.64 885.362 4
 0 -14 -30 4362.54 859.685 5
 0 14 30 4136.52 962.396 1
 0 14 32 -393.34 988.242 1
 0 14 -32 1108.91 794.382 5
 0 -14 -32 1115.74 888.169 5
 0 -16 0 79269.1 1344.56 2
 0 16 0 86753.3 1597.14 1
 0 -16 0 82807.5 1344.39 3
 0 16 0 89683.7 1383.32 5
 0 16 -2 -205.059 405.856 4
 0 -16 -2 -292.607 341.487 2
 0 16 -2 19.7116 633.233 1
 0 16 2 -132.114 623.685 1
 0 -16 -2 23.0226 302.61 3
 0 16 2 45.8034 344.853 5
 0 -16 2 -508.654 337.985 2
 0 16 2 163.104 406.604 4
 0 16 -2 -194.024 360.843 5
 0 16 -4 2370.88 384.129 5
 0 -16 -4 2920.17 386.52 2
 0 -16 -4 2675.77 290.082 3
 0 16 4 2405.6 663.285 1
 0 16 -4 2946.52 447.604 4
 0 -16 4 2061.98 345.854 2
 0 16 -6 151.063 367.515 5
 0 -16 6 74.3201 355.678 2
 0 16 6 138.005 618.612 1
 0 16 -6 26.6732 450.171 4
 0 -16 -6 106.937 350.221 2
 0 -16 6 -326.445 508.436 3
 0 -16 -6 -136.883 234.334 3
 0 -16 -8 13447.2 375.098 3
 0 16 -8 12835.5 534.358 5
 0 16 8 15932.6 799.165 1
 0 16 -8 14181.7 591.417 4
 0 -16 -8 15098.4 541.54 2
 0 -16 8 13543.9 744.161 3
 0 16 10 -76.582 712.548 1
 0 -16 -10 -176.062 237.786 3
 0 16 -10 -546.272 403.628 5
 0 -16 -10 631.37 387.232 2
 0 16 -10 -209.3 479.416 4
 0 -16 10 -1007.78 669.606 3
 0 16 -12 21744.1 692.655 4
 0 -16 12 19031.8 930.715 3
 0 16 12 22106.9 912.083 1
 0 -16 -12 20089.3 650.611 2
 0 16 -12 17494.7 633.75 5
 0 -16 12 18312.3 659.562 2
 0 -16 14 483.851 834.753 3
 0 -16 14 74.4617 479.231 2
 0 16 14 -1153.6 724.597 1
 0 16 -14 567.325 522.958 4
 0 16 -14 98.6568 454.548 5
 0 -16 16 44135.7 1379.76 3
 0 16 -16 45821.4 1028.7 4
 0 16 -16 40603.4 963.99 5
 0 -16 16 38569.9 1017.23 2
 0 16 16 47174.1 1246.76 1
 0 16 -18 352.551 615.683 4
 0 16 -18 -399.366 555.39 5
 0 -16 18 95.9565 1002.44 3
 0 16 18 -103.631 796.751 1
 0 -16 18 -173.87 567.12 2
 0 -16 20 36009.2 1471.08 3
 0 16 20 40660 1222.2 1
 0 16 -20 34755.1 975.331 5
 0 -16 20 32959.5 1003.09 2
 0 16 -20 38201.9 1008.3 4
 0 -16 22 658.252 610.543 2
 0 16 -22 -173.517 590.458 5
 0 16 -22 -260.824 677.33 4
 0 16 22 1866.57 948.804 1
 0 -16 22 -28.7385 1153.26 3
 0 -16 24 112.779 1213.54 3
 0 16 24 672.747 906.426 1
 0 16 -24 445.875 712.822 4
 0 -16 24 746.055 646.866 2
 0 16 -24 421.842 629.073 5
 0 16 -26 -99.2281 760.665 4
 0 16 -26 -406.621 672.864 5
 0 -16 28 3989.2 1395.44 3
 0 16 -28 216.233 846.637 4
 0 16 28 2707.77 988.631 1
 0 16 30 -119.053 926.817 1
 0 -16 30 10291.5 1548.37 3
 0 16 32 4229.58 1005.97 1
 0 -16 32 3212.56 1475.73 3
 0 16 -32 1764.33 775.048 5
 0 -18 0 -10.068 373.09 2
 0 18 0 382.894 702.11 1
 0 18 0 -208.986 470.79 4
 0 18 0 -110.062 411.78 5
 0 18 -2 37526.4 861.484 4
 0 18 -2 38264.6 1130.31 1
 0 18 -2 37346.7 829.745 5
 0 -18 -2 35747.9 832.903 2
 0 -18 2 35551.4 839.486 3
 0 18 2 37781.7 857.05 4
 0 18 2 40380.7 1135.63 1
 0 18 2 36076.5 804.655 5
 0 -18 2 33684.4 812.913 2
 0 -18 -4 -152.818 300.52 3
 0 -18 4 -448.953 387.35 2
 0 18 -4 -44.8743 458.282 4
 0 18 -4 -249.871 412.313 5
 0 -18 4 -136.659 485.457 3
 0 18 -4 -224.848 707.268 1
 0 18 4 -1163.36 713.701 1
 0 -18 -4 -298.338 404.2 2
 0 18 -6 1579.45 428.592 5
 0 -18 6 2270.28 559.396 3
 0 18 -6 2604.45 483.718 4
 0 -18 -6 2504.03 437.164 2
 0 -18 -6 2425.83 296.379 3
 0 -18 8 -297.355 585.336 3
 0 18 -8 -198.693 414.414 5
 0 18 8 -1079.39 772.474 1
 0 -18 -8 657.568 270.084 3
 0 18 -8 -263.236 540.43 4
 0 18 -10 17936.4 653.463 5
 0 18 -10 22179.1 729.404 4
 0 -18 10 21048.9 918.867 3
 0 -18 10 18840.8 669.74 2
 0 -18 12 138.152 484.368 2
 0 18 12 -913.589 770.026 1
 0 18 -12 -105.263 542.23 4
 0 18 -12 3.64466 457.083 5
 0 -18 12 -44.9542 768.508 3
 0 18 -14 387.336 572.981 4
 0 -18 14 -225.874 851.123 3
 0 -18 14 -278.042 514.806 2
 0 18 -14 307.32 519.895 5
 0 18 14 473.643 757.24 1
 0 -18 16 -705.196 551.031 2
 0 18 -16 -686.318 615.649 4
 0 18 -16 -542.608 532.349 5
 0 -18 16 -806.774 943.119 3
 0 18 16 -635.45 829.736 1
 0 18 -18 26439.3 904.029 4
 0 -18 18 24470.7 872.476 2
 0 18 -18 25539.4 855.969 5
 0 18 -20 -307.396 593.14 5
 0 -18 20 -332.424 606.537 2
 0 18 20 -861.773 889.149 1
 0 18 -20 -578.666 657.264 4
 0 -18 20 -1014.35 1089.97 3
 0 18 -22 13810.6 835.177 4
 0 18 22 14032.1 1020.34 1
 0 -18 22 14640.2 1281.85 3
 0 18 -22 13147.2 776.487 5
 0 18 -24 36.0876 729.424 4
 0 18 -24 217.098 689.507 5
 0 18 -26 907.07 709.353 5
 0 18 26 1777.41 933.754 1
 0 18 -26 43.6604 766.856 4
 0 -18 26 500.596 1252.91 3
 0 18 28 -201.407 1081.49 1
 0 -18 28 -1223.66 1355.24 3
 0 -18 30 4224.01 1401.18 3
 0 18 30 4576.21 1032.71 1
 0 18 -30 2513.11 761.01 5
 0 20 0 47985 1302.77 1
 0 20 0 46914 994.151 4
 0 20 -2 291.011 767.047 1
 0 20 -2 -301.643 465.45 5
 0 20 2 -745.798 775.958 1
 0 20 2 -984.947 524.716 4
 0 20 2 -738.891 454.206 5
 0 -20 2 -532.311 504.89 3
 0 20 -2 -269.619 515.141 4
 0 -20 -2 -342.996 378.947 3
 0 20 -4 3428.04 542.063 4
 0 20 -4 2547.95 472.836 5
 0 -20 4 2627.66 545.946 3
 0 20 4 2553.51 798.023 1
 0 20 -4 3783.21 801.575 1
 0 -20 6 -251.302 595.457 3
 0 20 -6 -321.948 443.85 5
 0 20 6 -521.345 775.737 1
 0 20 -6 -96.2222 501.037 4
 0 -20 8 11505.1 598.316 2
 0 -20 8 14286.9 798.578 3
 0 20 -8 14335.9 681.873 4
 0 20 -8 12095.5 620.26 5
 0 20 8 16329.8 924.308 1
 0 20 -10 -477.625 641.594 4
 0 -20 10 -245.309 488.617 2
 0 20 -10 -639.065 468.757 5
 0 20 10 -122.483 822.13 1
 0 -20 10 357.43 689.711 3
 0 -20 12 22082.1 1037.87 3
 0 20 -12 23834.5 831.965 4
 0 20 -14 -176.288 510.515 5
 0 20 -14 -645.215 638.042 4
 0 20 14 -243.721 815.254 1
 0 -20 14 -1127.67 912.267 3
 0 20 16 2188.33 916.261 1
 0 -20 16 1364.39 981.943 3
 0 20 -16 1588.08 605.467 5
 0 20 -16 3437.71 685.571 4
 0 20 18 933.945 878.257 1
 0 20 -18 57.3825 642.558 4
 0 20 -18 78.6176 570.52 5
 0 -20 18 -1311.96 1004.19 3
 0 -20 20 28021.1 1379.96 3
 0 20 -20 25581.4 966.348 4
 0 20 -20 25296.2 888.692 5
 0 20 -22 -143.676 626.711 5
 0 20 -22 936.853 704.773 4
 0 20 -24 20.9783 752.831 4
 0 20 -24 107.514 661.658 5
 0 20 24 470.13 885.287 1
 0 -20 24 384.125 1181.84 3
 0 20 26 -633.063 910.458 1
 0 -20 26 -1777.27 1296.12 3
 0 -20 28 1347.12 1331.32 3
 0 20 28 2395.04 1010.37 1
 0 20 -28 115.605 821.934 4
 0 20 -28 1163.95 738.144 5
 0 22 0 -448.375 562.524 4
 0 22 0 234.608 840.709 1
 0 22 0 121.697 484.369 5
 0 -22 0 -26.9791 477.819 3
 0 22 -2 12847.3 650.112 5
 0 22 -2 12040.6 954.927 1
 0 22 2 12947.5 671.176 4
 0 22 2 14465.6 975.346 1
 0 -22 2 13455.6 668.084 3
 0 22 -2 12701 698.702 4
 0 22 2 14120.9 646.294 5
 0 22 -4 -540.149 561.912 4
 0 -22 4 317.433 551.516 3
 0 22 -4 700.808 835.409 1
 0 22 -4 -127.588 503.927 5
 0 22 -6 2384.8 868.375 1
 0 22 6 1424.91 827.711 1
 0 -22 6 1453.59 628.961 3
 0 22 -6 1259.36 503.461 5
 0 22 -6 -61.7519 583.058 4
 0 -22 8 587.234 684.774 3
 0 22 -8 -455.595 506.637 5
 0 22 8 -455.976 827.524 1
 0 -22 10 52039.4 1327.64 3
 0 22 -10 50825.6 1148.59 4
 0 -22 12 1941.55 821.931 3
 0 22 -12 750.527 677.421 4
 0 22 -12 222.105 526.556 5
 0 22 12 -571.818 893.523 1
 0 22 -14 709.127 667.53 4
 0 22 14 326.107 854.898 1
 0 22 -14 605.899 532.016 5
 0 -22 16 -1344.18 963.341 3
 0 22 -16 452.078 550.926 5
 0 22 16 -570.058 888.628 1
 0 22 -16 86.0635 673.044 4
 0 22 -18 6605 660.883 5
 0 -22 18 7605.82 1136.28 3
 0 22 -20 356.281 724.855 4
 0 22 -20 93.0945 629.061 5
 0 22 22 3149.06 937.405 1
 0 -22 22 2670.62 1189.92 3
 0 22 24 7.39488 916.872 1
 0 -22 24 -1312.78 1268.37 3
 0 22 -26 470.517 708.797 5
 0 -22 26 -1000.15 1268.34 3
 0 22 -26 -74.7908 810.018 4
 0 22 26 505.241 964.749 1
 0 24 0 7441.86 584.101 5
 0 24 0 8097.34 996.924 1
 0 24 2 -426.179 598.497 4
 0 24 2 -470.327 541.233 5
 0 24 -2 23.0521 616.091 4
 0 24 -2 -187.278 933.633 1
 0 -24 2 -466.823 550.289 3
 0 24 -2 -224.092 539.988 5
 0 24 2 -1684.24 918.248 1
 0 24 -4 636.399 561.7 5
 0 24 -4 321.698 640.835 4
 0 24 -4 77.9551 900.934 1
 0 -24 4 295.318 616.687 3
 0 24 4 -759.612 934.822 1
 0 24 -6 -958.812 554.418 5
 0 -24 6 -666.728 636.818 3
 0 24 -6 -358.481 625.737 4
 0 24 -6 130.401 905.023 1
 0 24 -8 25467 886.368 4
 0 -24 8 24552.3 965.797 3
 0 -24 10 363.188 778.717 3
 0 24 -10 323.036 638.328 4
 0 24 10 -959.486 947.4 1
 0 24 -10 4.24927 541.035 5
 0 24 12 5751.41 980.029 1
 0 -24 12 5551.14 867.745 3
 0 24 -12 4428.36 607.16 5
 0 24 14 -325.175 894.616 1
 0 -24 14 1075.71 884.505 3
 0 24 -14 -164.992 569.442 5
 0 24 -14 4.51796 659.859 4
 0 24 -16 -4.78613 706.874 4
 0 -24 16 594.514 917.422 3
 0 24 -16 433.709 565.912 5
 0 24 18 416.33 941.834 1
 0 -24 20 1744.86 1114.31 3
 0 24 20 12251.6 1085.23 1
 0 24 22 7.59683 934.884 1
 0 -24 22 -1821.04 1225.41 3
 0 24 -22 627.251 664.211 5
 0 24 -22 82.4713 792.951 4
 0 -24 24 -2324.64 1286.8 3
 0 24 24 -714.368 939.096 1
 0 24 -24 132.011 835.429 4
 0 24 -24 540.62 742.095 5
 0 26 0 -539.997 560.144 5
 0 26 0 -1172.93 651.818 4
 0 26 0 -389.812 941.901 1
 0 26 -2 3098.68 593.541 5
 0 26 -2 3629.64 988.22 1
 0 26 2 2916.85 956.798 1
 0 26 -2 2960.84 671.966 4
 0 26 -4 405.92 925.928 1
 0 26 -4 -188.245 633.376 4
 0 26 4 -693.18 930.957 1
 0 26 -4 -168.443 561.727 5
 0 26 -6 3449.09 939.444 1
 0 -26 6 3260.63 729.989 3
 0 26 -6 4216.05 682.293 4
 0 26 6 4593.23 943.88 1
 0 26 -6 3692.68 613.759 5
 0 -26 8 381.871 692.006 3
 0 26 -8 12.652 644.686 4
 0 26 -8 -384.739 560.875 5
 0 26 -8 899.256 926.808 1
 0 26 8 -428.965 919.672 1
 0 -26 10 5802.19 827.188 3
 0 26 10 6291.82 1041.21 1
 0 26 -10 3331.55 614.936 5
 0 26 -10 5748.27 990.28 1
 0 -26 12 358.705 824.808 3
 0 26 -12 -753.371 578.919 5
 0 -26 14 1761.48 892.217 3
 0 26 16 4722.62 990.94 1
 0 26 -18 714.158 602.024 5
 0 26 -18 596.265 789.877 4
 0 -26 18 2225.96 994.924 3
 0 26 20 1519.08 978.594 1
 0 26 -20 -81.8401 619.606 5
 0 26 -20 32.4906 787.03 4
 0 -26 20 -170.984 1054.25 3
 0 26 -22 824.31 664.535 5
 0 26 22 739.101 959.116 1
 0 26 -22 118.352 814.606 4
 0 28 0 1642.89 955.745 1
 0 28 2 -105.387 992.315 1
 0 28 -2 -1627.61 984.712 1
 0 28 -4 -99.6249 997.389 1
 0 28 -6 1118.11 981.143 1
 0 28 -8 5791.1 1024.89 1
 0 -28 10 7775.99 875.068 3
 0 28 10 -58.9285 1009.23 1
 0 28 -12 1465.55 633.684 5
 0 -28 12 2918.73 878.133 3
 0 28 -12 -303.636 1028.89 1
 0 28 12 2602.21 985.061 1
 0 28 -12 98.8102 718.522 4
 0 28 -14 62.3196 707.313 4
 0 28 14 568.952 923.284 1
 0 -28 16 -817.159 956.419 3
 0 28 -16 -204.295 757.299 4
 0 28 16 782.729 963.65 1
 0 28 -16 -587.772 622.722 5
 0 28 18 -63.972 977.461 1
 0 -28 18 52.1318 984.543 3
 0 28 -18 159.636 755.33 4
 0 28 -18 -866.481 663.268 5
 0 30 -2 2039.5 747.258 4
 0 30 -2 2224.5 636.244 5
 0 30 2 1539.57 1013.57 1
 0 30 -4 -68.4275 715.976 4
 0 30 4 -137.409 925.054 1
 0 30 -4 -350.756 607.65 5
 0 30 -6 383.456 627.729 5
 0 30 6 92.8099 970.954 1
 0 30 -6 -4.67325 717.019 4
 0 30 -8 873.235 640.831 5
 0 30 -8 -14.4276 739.889 4
 0 30 8 65.068 961.594 1
 0 30 10 42.8792 1059.53 1
 0 30 -10 93.4389 769.032 4
 0 30 -10 1932.27 639.08 5
 0 30 12 1517.37 1036.24 1
 0 30 -12 1212.61 988.268 1
 0 30 -12 263.423 621.537 5
 0 30 -12 73.3794 713.338 4
 0 32 0 4077.65 1083.61 1
 0 32 -2 -817.671 1037.3 1
 0 32 2 -588.558 985.885 1
 0 32 -2 190.757 710.357 4
 0 32 -2 1766.66 642.434 5
 0 32 -4 -1993.99 1047.75 1
 0 32 4 -717.427 997.674 1
 0 32 -4 781.795 596.168 5
 0 32 -4 24.2343 730.921 4
 1 -1 1 18678.6 285.004 3
 1 -1 -1 19247.2 273.465 3
 1 1 -3 122708 1546.43 4
 -1 1 3 120113 1566.06 1
 1 -1 -3 123747 1553.77 2
 1 1 -3 125014 1571.74 5
 1 -1 3 113384 1590.62 3
 1 -1 -3 122632 1552.5 3
 1 -1 3 116611 1572.58 1
 -1 1 -3 118105 1541.67 4
 1 1 3 119353 1582.33 1
 -1 1 -5 79147 1081.42 4
 -1 -1 5 80138.4 1084.78 1
 -1 -1 -5 82434.5 1070.86 4
 1 -1 -5 78722.7 1089.54 2
 1 1 -5 82568 1088.8 4
 1 1 5 80820.4 1140.81 1
 1 -1 -5 78808.4 1092.84 3
 1 -1 5 75970.1 1117.41 1
 -1 1 5 79900.5 1114.84 1
 1 -1 -5 82020.7 1126.13 5
 -1 1 -5 77033.9 1079.66 5
 -1 -1 7 107204 1447.63 1
 1 1 -7 107818 1478.59 5
 1 1 -7 104373 1434.86 4
 1 1 7 105613 1503.76 1
 1 -1 -7 105859 1429.73 4
 -1 1 -7 99547.3 1420.71 4
 -1 1 7 107942 1492.1 1
 1 -1 -7 100685 1471.99 5
 1 -1 7 100018 1473.83 1
 -1 -1 -7 107491 1414.92 4
 -1 1 -7 104662 1428.44 5
 -1 1 -9 -17.4214 280.112 4
 1 -1 -9 258.001 289.317 4
 1 -1 -9 21.5928 317.498 5
 -1 -1 -9 25.0765 255.778 4
 -1 -1 9 29.5116 299.375 1
 -1 1 9 -39.1702 343.156 1
 1 1 -9 -191.509 312.301 5
 1 -1 9 181.552 313.951 1
 1 1 -9 -62.307 303.442 4
 -1 -1 -9 103.513 289.42 5
 1 1 9 172.826 334.524 1
 -1 1 -9 6.17751 264.736 5
 -1 -1 -11 40.175 312.448 5
 -1 1 11 24.2863 344.588 1
 -1 -1 -11 -4.97473 276.255 4
 -1 -1 11 126.188 313.466 1
 1 1 11 120.608 348.297 1
 1 -1 -11 5.03239 346.232 5
 1 -1 -11 36.4611 294.895 4
 1 1 -11 -530.007 314.623 5
 1 -1 11 256.887 329.428 1
 -1 1 -11 85.2365 300.764 4
 1 1 -11 437.341 305.433 4
 -1 1 -11 -27.4538 294.352 5
 -1 -1 -13 13658.2 434.622 4
 1 1 13 12277.1 520.063 1
 1 -1 13 12903.6 508.991 1
 -1 1 -13 13965.9 479.737 4
 -1 1 13 12360.6 524.545 1
 -1 -1 -15 22374.8 633.681 5
 -1 1 15 20400.1 676.022 1
 -1 -1 15 19949.7 632.219 1
 -1 1 -15 21861 616.335 4
 -1 -1 -15 19858.5 559.082 4
 -1 1 -15 20786 603.216 5
 1 -1 -15 19253.1 574.266 4
 1 1 -17 31295.4 791.919 5
 1 1 17 29339.2 855.838 1
 1 -1 17 30166.7 825.468 1
 1 -1 -17 29895.5 777.376 5
 -1 -1 -17 27831.3 695.864 4
 -1 1 -17 30502.1 766.858 4
 1 -1 -19 5157.77 509.892 4
 -1 -1 -19 4424.33 530.643 5
 1 1 -19 4652.41 511.624 4
 -1 1 -19 4114.78 513.927 4
 1 -1 -19 3940.44 534.895 5
 -1 1 19 4340.41 571.541 1
 1 1 19 4057.36 617.219 1
 -1 -1 -19 4139.81 471.835 4
 -1 -1 19 5091.95 571.428 1
 1 1 -19 4833.46 555.355 5
 -1 1 -19 3942.21 542.305 5
 1 -1 19 4227.37 590.347 1
 1 -1 -21 24462.6 772.238 4
 1 -1 21 25595.2 899.167 1
 1 -1 -21 25250.8 840.821 5
 -1 1 -21 26004.8 829.619 5
 -1 -1 -21 26145.6 828.185 5
 1 1 -21 26048 756.236 4
 1 1 21 27372.1 937.622 1
 -1 1 21 26132.3 903.607 1
 -1 -1 21 27708.4 875.27 1
 1 1 -21 27613.3 837.55 5
 -1 -1 -23 35986.6 996.488 5
 1 1 23 38017.9 1100.73 1
 -1 -1 23 37251 1051.13 1
 -1 1 23 35979.8 1087 1
 -1 -1 -23 36750.2 930.761 4
 1 -1 -23 36181.9 933.902 4
 -1 1 -23 32708.3 920.747 4
 1 1 -23 37216.2 995.294 5
 1 -1 -23 35866.6 1014.08 5
 1 1 -23 35681.4 916.033 4
 1 -1 23 35565.1 1061.48 1
 -1 1 -23 35748.6 987.536 5
 -1 1 25 22791.3 988.206 1
 1 -1 25 23518.7 972.542 1
 -1 1 -25 21834.1 840.465 4
 1 1 -25 21330.2 814.844 4
 1 1 25 23746 1005.94 1
 1 1 -25 22864.1 900.959 5
 1 -1 -25 23211.7 937.807 5
 -1 -1 -25 23832.6 913.517 5
 -1 -1 25 24313.9 957.538 1
 -1 1 -25 21467.9 868.985 5
 -1 -1 -25 23445.2 869.666 4
 1 -1 -25 20594.6 817.154 4
 -1 -1 27 9183.18 857.785 1
 -1 1 -27 10326.9 830.571 5
 -1 -1 -27 9013.56 843.194 5
 1 1 -27 7103.24 807.579 5
 -1 1 27 9108.6 899.642 1
 1 1 27 9103.72 901.994 1
 1 -1 -27 7143.6 839.955 5
 1 1 -27 7451.23 728.294 4
 -1 -1 -29 -192.582 789.212 5
 1 -1 29 -885.447 852.957 1
 -1 1 29 91.7464 831.302 1
 1 -1 -29 59.0105 657.88 4
 -1 -1 29 860.91 795.638 1
 1 1 -29 803.37 758.799 5
 1 1 29 698.324 865.038 1
 -1 1 -29 1064.48 754.013 5
 1 -1 -29 717.439 805.951 5
 1 1 -29 -294.086 714.736 4
 1 -1 -31 2245.91 786.36 5
 1 1 31 333.484 895.538 1
 -1 1 -31 1869.62 817.219 5
 -1 -1 -31 3243.51 830.659 5
 1 -1 31 2660.73 883.715 1
 -1 -1 31 1849.86 843.006 1
 -1 1 31 2782.29 892.854 1
 1 1 -31 2429.74 797.895 5
 -1 -1 33 11013.9 996.023 1
 -1 1 33 10460.2 1022.27 1
 -1 -1 -33 10371.2 928.622 5
 -1 1 -33 11753.3 1040.75 5
 1 -1 -35 7253 946.574 5
 1 -1 35 2346.54 994.358 1
 1 1 35 3156.86 1039.58 1
 1 1 -35 6477.67 905.816 5
 1 1 37 566.248 975.796 1
 1 -1 37 613.471 977.993 1
 -1 -1 37 381.831 977.726 1
 -1 1 37 1049.68 998.23 1
 -1 1 -37 1075.1 882.728 5
 1 -1 -37 2146.47 923.954 5
 1 1 -37 1307.84 889.906 5
 -1 -1 -37 452.32 900.442 5
 1 3 1 67784.8 956.738 1
 1 3 -1 68164.1 914.286 4
 1 -3 1 68342.7 943.398 2
 1 -3 -1 70660.2 934.065 2
 1 3 -1 67678.3 942.649 1
 1 -3 -1 72911.2 933.724 3
 1 3 1 70895.4 933.866 5
 1 3 -1 74365.5 942.099 5
 1 -3 1 69147.4 952.441 3
 -1 3 -1 72732.2 920.053 5
 -1 3 -1 70356.8 933.497 4
 1 3 3 537415 6846.94 1
 -1 3 3 541367 6856.17 1
 1 3 -3 548220 6815.13 5
 1 -3 -3 548699 6805.88 2
 1 -3 3 533830 6825.92 2
 -1 3 -3 561324 6787.08 5
 1 -3 3 537221 6874.85 3
 1 -3 -3 541344 6789.95 3
 1 3 -3 539797 6800.2 4
 -1 -3 3 547829 6806.59 2
 -1 3 -3 546254 6801.7 4
 -1 -3 -3 531468 6774.22 4
 1 -3 5 161952 2329.3 3
 -1 3 -5 169762 2192.38 5
 -1 3 -5 171854 2212.06 4
 1 3 5 166803 2276.24 1
 1 -3 -5 171559 2188.42 3
 1 -3 5 166978 2237.42 1
 -1 -3 5 174522 2190.65 1
 1 -3 -5 168846 2210.14 2
 -1 -3 -5 168870 2184.59 4
 -1 3 5 169921 2268.58 1
 1 -3 7 10049.8 506.636 3
 1 -3 7 9810.43 357.432 1
 1 3 7 10811.6 443.068 1
 1 3 -7 10410.4 343.252 4
 -1 3 -7 9365.33 319.447 5
 1 -3 -7 11637.2 310.67 3
 1 3 -7 10024.1 354.814 5
 1 -3 -7 10547.8 325.464 2
 -1 -3 -7 10592.1 311.548 4
 -1 -3 7 10857.8 318.012 1
 -1 3 7 10688.5 417.616 1
 -1 3 -7 10488.7 343.347 4
 1 3 9 151.317 351.868 1
 -1 -3 -9 16.4375 266.296 4
 -1 3 -9 20.2164 253.043 5
 -1 -3 9 -13.73 254.461 1
 1 -3 9 -52.5799 312.291 1
 -1 3 9 244.931 357.123 1
 1 3 -9 69.4039 287.766 4
 1 3 -9 130.683 278.273 5
 1 -3 -9 301.655 289.67 4
 -1 3 -9 127.423 292.238 4
 -1 -3 11 4130.46 314.942 1
 -1 3 -11 4246.17 330.976 4
 1 -3 -11 4318.46 318.992 4
 1 3 11 4129.47 412.465 1
 -1 3 -11 4566.54 326.406 5
 -1 -3 -11 4180.41 319.031 4
 1 -3 11 3918.65 366.311 1
 -1 3 11 4213.31 406.641 1
 1 3 -11 4038.87 348.032 5
 -1 -3 13 7365.88 401.721 1
 1 -3 13 7434.26 431.842 1
 1 3 13 6760.91 496.388 1
 -1 3 13 7600.88 515.291 1
 -1 -3 -13 7775.03 388.953 4
 -1 3 -13 7418.67 394.71 4
 1 3 -13 7946.8 449.238 5
 -1 3 -13 8287.07 439.508 5
 -1 3 -15 74564.5 1217.83 5
 1 -3 -15 68747.3 1168.37 4
 -1 3 -15 73324.4 1194.29 4
 -1 -3 -15 69865.1 1176.1 4
 -1 -3 15 69836.5 1194.15 1
 1 3 17 62355.1 1270.45 1
 1 3 -17 68414.1 1230.84 5
 1 -3 -17 65271.2 1219.3 5
 -1 -3 -17 62792.3 1184.6 5
 -1 3 -17 61263.5 1119.63 4
 1 -3 17 62083 1181.42 1
 -1 3 17 60154.8 1251.99 1
 -1 -3 -17 57907.9 1092.39 4
 1 -3 -19 418.757 584.314 5
 -1 -3 19 -393.851 487.11 1
 1 3 -19 35.6661 451.612 4
 1 3 -19 -69.6159 537.035 5
 -1 3 19 359 595.871 1
 -1 -3 -19 -24.7688 528.405 5
 -1 3 -19 52.5469 468.307 5
 1 3 19 -416.138 586.62 1
 -1 -3 -19 -25.4415 437.801 4
 1 -3 19 -386.256 527.896 1
 -1 3 -21 13627.5 649.453 4
 -1 3 21 15212.9 808.394 1
 -1 -3 21 14210.6 698.721 1
 1 3 -21 15357.8 758.619 5
 1 3 -21 13567.1 641.809 4
 -1 -3 -21 14864.2 768.841 5
 -1 3 -21 17176.8 775.276 5
 1 -3 -21 12947.9 636.67 4
 1 3 21 12350 768.131 1
 1 -3 21 14131.7 732.765 1
 1 -3 -21 14532.7 740.062 5
 1 -3 -23 47445.2 1069.53 4
 1 3 -23 45024.3 1072.44 4
 -1 3 -23 46385.1 1069.07 4
 -1 -3 23 46385.7 1141.38 1
 1 3 -23 46502.9 1147.48 5
 1 -3 23 47105.5 1172.89 1
 -1 -3 -23 45141.5 1142.06 5
 1 -3 -23 46531.5 1145.13 5
 -1 3 23 49586.3 1235.82 1
 1 3 23 46097.1 1237.77 1
 -1 3 -25 30652.9 944.628 4
 1 -3 -25 29859.9 929.841 4
 1 -3 -25 31043.9 1022.88 5
 -1 -3 25 31410.1 1009.02 1
 1 3 -25 31074.5 1031.14 5
 -1 3 -25 33726.1 1032.15 5
 1 -3 25 31312.4 1043.06 1
 1 3 25 30663.6 1117.62 1
 -1 3 25 30396.6 1087.48 1
 -1 -3 -25 27949.6 975.295 5
 -1 3 27 5984.98 891.302 1
 1 -3 27 8147.38 875.121 1
 1 3 -27 8091.84 818.835 4
 1 -3 -27 6231.1 810.339 5
 1 3 27 7219.68 931.542 1
 -1 -3 -27 6936.87 803.92 5
 -1 -3 27 7019.57 795.681 1
 1 3 -27 6803.27 781.338 5
 -1 3 -27 7701.93 796.137 5
 -1 3 -29 1171.44 737.663 5
 -1 -3 29 -167.746 759.699 1
 1 3 -29 479.031 719.843 5
 1 3 29 3256.83 929.853 1
 -1 3 29 -326.314 864.138 1
 -1 -3 -29 1233.54 817.275 5
 1 3 -29 990.933 727.09 4
 1 -3 29 -355.864 835.286 1
 1 -3 -29 -214.762 791.081 5
 -1 -3 31 4384.16 854.497 1
 1 -3 -31 4639.14 894.766 5
 -1 3 31 4727.35 955.747 1
 1 3 31 4541.47 960.082 1
 -1 3 -31 4794.49 807.808 5
 1 -3 31 4462.75 911.678 1
 1 3 -31 3864.21 770.584 4
 1 3 -31 4770.21 795.491 5
 -1 -3 -31 5362.65 896.492 5
 -1 -3 -33 6730.38 941.497 5
 -1 3 -33 6100.94 857.281 5
 -1 3 33 5947.42 1009.73 1
 -1 -3 33 5858.88 932.226 1
 1 -3 -35 7495.9 934.753 5
 1 -3 35 4637.13 1033.53 1
 1 3 35 5641.19 1030.42 1
 1 3 -35 4940.21 868.922 5
 -1 -3 37 -133.001 973.656 1
 1 3 37 -55.2133 985.74 1
 -1 3 -37 971.668 876.501 5
 -1 -3 -37 1664.55 892.503 5
 1 -3 -37 1524.84 904.831 5
 1 -3 37 1703.48 975.025 1
 -1 3 37 1152.13 1005.16 1
 1 3 -37 1740.14 875.942 5
 -1 5 1 3915.61 210.348 4
 -1 5 -1 4144.03 186.081 5
 1 5 1 4261.09 174.358 4
 -1 -5 -1 3879.54 152.542 2
 1 5 1 3849.93 290.815 1
 1 5 -1 3958.97 198.675 5
 -1 -5 -1 3683.09 156.325 3
 1 -5 1 3993.3 197.128 2
 1 5 -1 4010.78 182.728 4
 1 -5 1 3644.4 217.719 3
 -1 5 1 4177.34 194.68 5
 1 5 -1 4040.55 293.799 1
 -1 5 -1 4062.74 215.139 4
 -1 -5 1 3893.55 151.104 2
 1 -5 -1 3805.37 183.286 2
 1 5 1 3917.28 193.173 5
 1 -5 -1 3809.56 183.482 3
 1 -5 -3 15449.3 292.097 3
 -1 5 -3 16426.1 328.238 5
 1 -5 3 13382.6 412.165 3
 -1 -5 -3 15247 290.641 2
 1 5 3 14355.5 300.552 4
 1 -5 3 12854.1 351.464 2
 1 5 -3 15978.4 356.376 5
 -1 5 -3 16457.9 361.949 4
 1 -5 -3 14759.2 327.106 2
 1 5 3 13748.4 439.896 1
 1 5 3 15163.9 331.672 5
 -1 5 3 13246 467.485 1
 -1 -5 3 14931 328.557 2
 1 5 -5 982964 12343.2 5
 -1 -5 5 993631 12342.6 2
 -1 5 5 971028 12414.7 1
 -1 5 -5 998114 12315.2 5
 1 -5 -5 989217 12331.1 2
 1 -5 5 972828 12371.3 2
 -1 5 -5 989958 12329.9 4
 -1 -5 -5 977783 12249.4 3
 1 -5 5 999999 12451.5 3
 1 5 5 978967 12407.9 1
 -1 -5 -5 995319 12304.7 2
 1 5 -5 995726 12324.9 4
 1 -5 -5 975963 12289.7 3
 -1 5 -7 204911 2729.84 5
 -1 5 7 206419 2828.8 1
 1 -5 -7 217659 2746.54 2
 -1 -5 -7 209722 2719.32 4
 1 -5 -7 207521 2701.27 3
 1 -5 7 204844 2926.09 3
 1 5 -7 205944 2743.85 4
 1 5 -7 205497 2761.83 5
 -1 5 -7 210823 2753.45 4
 1 -5 7 212382 2789.31 2
 -1 -5 7 218442 2782.89 2
 1 5 7 203494 2834.62 1
 1 -5 -9 7886.98 284.839 3
 1 -5 9 8560.41 540.52 3
 -1 5 9 7623.58 445.053 1
 1 5 -9 6864.47 356.679 4
 -1 5 -9 7163 321.702 5
 -1 5 -9 7801.21 355.672 4
 1 -5 9 7937.25 363.628 1
 1 5 9 8079.13 450.346 1
 -1 -5 9 8244 318.831 1
 1 5 -9 7418.5 352.299 5
 1 -5 -9 8258.97 326.094 2
 -1 -5 -9 8355.17 349.753 4
 1 5 -11 20489 538.657 5
 1 5 -11 22448.2 550.346 4
 -1 5 11 21737.9 615.818 1
 -1 -5 11 21243.6 490.14 1
 -1 -5 -11 23075.3 506.246 4
 1 5 11 22624.9 655.029 1
 -1 5 -11 21224.8 508.117 5
 1 -5 11 21596 543.374 1
 -1 5 13 100583 1621.45 1
 1 -5 -13 99973 1485.71 4
 -1 5 -13 100765 1511.21 4
 -1 -5 -13 99637.4 1474.46 4
 1 -5 13 99331.2 1541.01 1
 -1 -5 13 99726.1 1490.12 1
 -1 5 -13 100770 1507.08 5
 1 5 15 80632.8 1419.4 1
 -1 5 -15 77509.5 1288.62 4
 1 -5 -15 76837.7 1260.69 4
 -1 -5 -15 78575.7 1253.54 4
 -1 -5 15 76089.2 1259.58 1
 1 -5 -17 13148.2 652.815 5
 1 5 -17 13098.4 580.954 5
 1 -5 17 13648.8 600.862 1
 1 5 17 12487.8 710.988 1
 -1 -5 -17 12997.4 547.528 4
 -1 5 17 13543.1 727.304 1
 1 5 -19 283.178 524.744 4
 -1 5 19 2777.32 621.142 1
 -1 -5 19 2468.04 496.823 1
 -1 5 -19 2690.32 491.056 5
 1 5 -19 2638.84 497.776 5
 1 5 19 2265.97 651.299 1
 1 -5 19 2537.3 545.381 1
 -1 -5 -19 2485.9 566.977 5
 -1 -5 -19 2442.78 484.32 4
 1 -5 -19 2879.26 597.694 5
 1 -5 -21 1761.25 520.044 4
 -1 -5 -21 2077.32 619.357 5
 -1 -5 21 2214.81 549.49 1
 1 5 -21 527.086 573.87 4
 -1 5 21 953.195 720.397 1
 -1 5 -21 2375.17 540.278 5
 -1 -5 -21 2337.95 513.5 4
 1 5 -21 2673.98 545.953 5
 1 5 21 2412.95 702.56 1
 -1 5 -21 1808.26 560.407 4
 1 -5 21 1492.7 594.265 1
 1 -5 -21 2790.71 641.985 5
 1 -5 -23 39034.2 1133.35 5
 -1 5 -23 33618 966.441 4
 1 -5 -23 34332.4 928.909 4
 -1 5 23 37740.2 1153.73 1
 1 5 -23 36090.1 972.459 4
 1 5 23 32918.9 1124.79 1
 1 -5 23 36967 1034.64 1
 1 5 -23 35330.5 979.518 5
 -1 -5 23 36350.9 997.964 1
 -1 -5 -23 35218.6 1044.63 5
 -1 5 -23 35593.3 978.195 5
 -1 5 25 31290.3 1153.92 1
 1 -5 -25 28396.9 907.306 4
 -1 5 -25 29942.4 959.288 5
 1 -5 25 32011.5 1045.15 1
 1 -5 -25 32501.8 1079.82 5
 -1 -5 -25 32468.9 1107.21 5
 1 5 -25 31782.7 988.64 5
 -1 -5 25 33230.9 1046.91 1
 1 5 25 28879.7 1115.29 1
 -1 5 -27 13573.5 841.848 5
 1 5 -27 15443.2 845.253 5
 -1 -5 27 16952.3 906.524 1
 1 -5 -27 14662.8 915.198 5
 1 5 27 15879.4 1029.26 1
 -1 -5 -27 15697.3 936.141 5
 1 -5 27 14680 903.476 1
 -1 5 27 14594.1 992.346 1
 -1 5 -29 -293.408 732.905 5
 1 5 -29 -74.6502 707.598 5
 -1 5 29 -451.613 849.972 1
 1 5 -29 -25.9962 695.411 4
 1 5 29 1558.29 966.699 1
 1 -5 29 -380.028 782.057 1
 1 -5 -29 -645.372 801.263 5
 -1 -5 29 -351.119 746.996 1
 -1 -5 -29 1629.89 811.695 5
 -1 5 -31 3010.99 798.606 5
 1 5 31 3656.22 950.541 1
 -1 5 31 2049.01 946.478 1
 1 -5 31 3193.72 848.376 1
 -1 -5 31 2548.58 797.467 1
 1 -5 -31 2513.31 836.99 5
 -1 -5 -31 1945.93 831.633 5
 1 5 -31 2726.01 767.704 5
 1 5 -31 2290.76 771.825 4
 -1 5 -33 6132.54 873.927 5
 -1 -5 33 6656.46 886.711 1
 1 -5 35 2387.11 927.188 1
 1 5 35 1754.22 1004.57 1
 1 5 -35 2266.82 852.391 5
 -1 -5 -35 1778.17 916.827 5
 -1 5 35 5338.42 1079 1
 1 -5 35 951.083 1481.25 3
 1 -5 -35 2005.68 947.969 5
 -1 7 -1 16265.2 408.466 4
 1 7 1 15717.8 359.762 4
 -1 -7 -1 17227.8 344.226 2
 -1 7 -1 17742.5 378.519 5
 -1 -7 1 16696.6 421.605 3
 1 7 -1 16292.1 366.169 4
 -1 7 1 16853.1 417.836 4
 1 -7 1 15117.1 410.121 3
 1 7 1 17174.9 507.804 1
 1 -7 1 17606.5 383.515 2
 1 7 1 18346.1 387.374 5
 -1 7 1 17000.2 376.327 5
 -1 -7 1 17319.8 349.657 2
 1 -7 -1 17200.6 383.842 2
 1 7 -1 16642.1 504.673 1
 -1 7 1 14732.1 557.461 1
 -1 -7 -1 17921.6 342.005 3
 1 -7 -1 15953.9 373.893 3
 1 7 -1 17892.4 378.803 5
 1 7 -3 430.701 220.45 5
 1 7 3 645.59 357.858 1
 -1 -7 3 313.748 335.82 3
 -1 -7 -3 470.632 178.957 2
 -1 -7 3 502.752 221.922 2
 -1 7 -3 428.472 295.841 4
 -1 -7 -3 568.104 123.766 3
 1 7 -3 286.081 230.866 4
 1 -7 3 381.287 247.412 2
 1 -7 -3 421.585 221.796 2
 1 -7 -3 592.491 181.269 3
 -1 7 3 661.747 413.696 1
 -1 7 -3 532.054 220.999 5
 1 7 3 592.766 220.472 4
 1 -7 3 352.621 318.687 3
 1 7 3 596.639 212.598 5
 1 -7 5 12571.5 504.024 3
 -1 -7 -5 13123.4 319.256 2
 -1 -7 -5 12469.8 227.575 3
 1 7 -5 12296.3 371.109 4
 1 -7 -5 13397.8 355.209 2
 1 -7 5 13192.7 395.291 2
 -1 -7 5 13691.5 369.397 2
 1 -7 -5 13410.3 291.049 3
 -1 7 -5 13516.4 354.107 5
 -1 7 -5 13298.7 387.715 4
 -1 7 5 11969.5 518.086 1
 1 7 5 14223.1 493.991 1
 1 7 -5 13763.4 382.541 5
 1 -7 7 370648 5050.83 3
 1 -7 7 378685 4922.94 2
 1 7 7 376799 4996.78 1
 -1 7 -7 384289 4887.6 4
 -1 7 -7 384551 4870.49 5
 -1 -7 -7 385803 4781.23 3
 -1 -7 7 386868 4911.85 2
 1 7 -7 374430 4883.4 4
 1 -7 -7 380569 4886.33 2
 -1 -7 -7 388685 4859.87 2
 -1 7 7 375357 4990.54 1
 1 -7 -7 368488 4822.17 3
 1 7 -7 375251 4896.62 5
 1 7 -9 9143.01 384.182 4
 -1 7 -9 9113.53 339.345 5
 -1 -7 -9 10007.3 350.352 4
 1 -7 9 9576.04 558.631 3
 1 7 -9 8687.2 362.928 5
 1 -7 -9 9432.64 282.914 3
 1 -7 -9 9662.69 337.511 2
 1 7 9 9018.09 481.505 1
 1 -7 9 9136.65 382.965 2
 -1 7 9 9134.41 466.327 1
 -1 -7 9 8995.36 366.546 2
 -1 7 -11 39507.5 738.875 5
 1 7 -11 39729 775.667 5
 -1 7 11 37172.8 867.315 1
 1 7 -11 40040.4 763.223 4
 1 -7 -11 39416.8 685.576 3
 -1 -7 11 41285.1 787.778 2
 1 -7 11 38539.1 789.17 2
 -1 -7 -11 40832.6 726.056 4
 1 -7 -11 41965.4 748.865 2
 -1 7 -13 106817 1592.85 4
 -1 7 -13 105756 1573.92 5
 -1 -7 -13 106271 1549.81 4
 -1 -7 13 101963 1561.4 1
 -1 -7 15 39816.1 829.078 1
 1 7 -15 43768.9 875.568 4
 1 -7 15 43686 903.235 1
 1 -7 15 42231.7 1214.99 3
 -1 7 15 41321.8 989.217 1
 -1 -7 -15 40946.7 833.48 4
 1 7 -15 41934.8 890.892 5
 1 -7 -15 42621.5 842.927 4
 1 7 17 20474.5 866.918 1
 -1 7 -17 19929.7 650.166 5
 1 7 -17 20164 659.408 5
 1 -7 17 21665.5 688.175 1
 -1 7 17 20272 802.847 1
 -1 -7 -17 19948.9 608.429 4
 1 7 -19 64.7221 506.563 4
 -1 -7 -19 353.833 440.874 4
 -1 -7 19 680.447 443.73 1
 -1 7 -19 -65.8642 518.033 4
 -1 7 -19 405.619 469.527 5
 1 7 19 207.131 623.852 1
 -1 7 19 536.633 704.51 1
 1 7 -19 269.949 479.959 5
 1 -7 19 809.264 514.583 1
 -1 7 -21 5992.06 641.489 4
 -1 -7 -21 5979.11 551.659 4
 -1 -7 21 6443.12 559.161 1
 1 -7 -21 6844.8 716.313 5
 1 -7 -21 7085.43 582.936 4
 1 -7 21 6818.94 618.382 1
 -1 7 21 6492.41 799.675 1
 1 7 -21 5764.3 585.203 5
 -1 7 -21 6499.85 603.079 5
 1 7 21 6034.85 773.707 1
 1 7 23 5569.49 824.308 1
 -1 -7 23 5625.82 627.16 1
 1 -7 23 5716.35 662.636 1
 -1 7 -23 6128.08 652.457 5
 1 -7 -23 6066.27 609.645 4
 -1 7 -23 5121.51 669.852 4
 -1 7 23 5530.59 816.262 1
 -1 -7 -23 5366.92 709.335 5
 1 -7 -23 6525.28 776.047 5
 1 7 -23 6071.57 646.766 5
 -1 7 25 40450.9 1274 1
 1 -7 25 40569.1 1102.32 1
 1 7 -25 39404.6 1101.9 5
 -1 -7 25 38083.6 1053.55 1
 1 7 25 37339.1 1271.79 1
 -1 7 -25 40200.2 1092.74 5
 -1 -7 -25 39927 1157.4 5
 1 -7 -25 38049.4 1026.18 4
 1 7 -27 13615.5 827.799 5
 -1 7 27 12678.2 1023.64 1
 1 -7 27 13546.2 852.249 1
 -1 -7 27 13477.8 809.337 1
 -1 -7 -27 14521 953.759 5
 1 7 27 12579.4 1028.19 1
 -1 7 -27 13104.6 830.836 5
 1 -7 -27 16479.2 1028.91 5
 1 7 29 -352.535 888.832 1
 -1 7 29 -207.277 912.511 1
 1 -7 29 387.904 750.645 1
 -1 7 -29 -881.695 737.925 5
 -1 -7 -29 2550.87 912.01 5
 1 -7 -29 706.143 817.95 5
 1 -7 29 1664.82 1308.38 3
 1 7 -29 -252.262 727.976 4
 -1 -7 29 757.078 703.018 1
 1 7 -29 115.51 710.638 5
 -1 7 31 2788.17 954.599 1
 1 7 -31 1314.56 787.527 4
 -1 7 -31 1472.63 781.628 5
 1 7 -31 3013.99 776.273 5
 -1 -7 31 2676.07 763.252 1
 1 -7 31 4502.18 1425.8 3
 -1 -7 -31 2746.85 850.514 5
 1 -7 31 3297.78 828.668 1
 1 -7 -33 3970.26 898.662 5
 -1 7 -33 3992.42 835.535 5
 -1 -7 33 6009.77 827.215 1
 1 7 33 3051.76 1000.04 1
 1 -7 -35 5331.71 968.468 5
 1 7 35 6029.45 1064.43 1
 -1 -7 -35 4505.38 928.436 5
 1 -7 35 1767.55 1533.92 3
 1 7 -35 3899.12 858.91 5
 1 -7 35 5831.3 923.361 1
 -1 7 35 5802.17 1090.9 1
 1 -9 -1 375.303 230.303 3
 1 9 -1 375.343 402.251 1
 -1 9 1 436.221 271.593 4
 -1 -9 1 151.631 278.241 3
 1 -9 1 211.387 252.34 3
 1 9 -1 444.02 244.016 4
 -1 9 1 388.048 223.039 5
 1 9 1 -61.1038 402.151 1
 1 -9 -1 277.955 215.018 2
 -1 9 1 448.193 430.903 1
 1 -9 1 160.106 206.934 2
 -1 9 -1 353.788 230.499 5
 -1 -9 -1 349.45 204.88 3
 1 9 1 445.232 239.277 5
 1 9 -1 344.639 236.13 5
 1 9 1 268.364 231.772 4
 -1 -9 -1 167.366 190.921 2
 -1 -9 1 329.658 199.127 2
 -1 9 -1 90.0993 262.507 4
 1 9 3 19785.1 447.902 5
 1 9 3 17834.4 430.87 4
 1 -9 -3 20186.4 450.781 2
 1 -9 3 19685.7 525.798 3
 1 9 -3 18805.2 441.694 4
 1 9 -3 19248 449.075 5
 1 9 3 20082.1 589.816 1
 -1 9 3 19572.4 640.535 1
 -1 -9 -3 21626.1 359.186 3
 1 -9 3 20010.8 473.451 2
 -1 9 -3 19408.4 466.062 4
 1 -9 -3 20685.3 395.898 3
 -1 -9 -3 18815.4 407.914 2
 -1 -9 3 19842 533.911 3
 -1 9 -3 21441.1 452.403 5
 -1 -9 3 21737.2 450.854 2
 1 -9 -5 55690.7 806.367 3
 -1 -9 -5 55798.5 853.146 2
 -1 9 -5 57273.1 878.506 5
 1 -9 5 54237.7 912.391 2
 -1 9 5 53055.7 1043.4 1
 1 9 5 55019.3 1013.81 1
 1 9 -5 56677.2 880.28 4
 1 -9 5 53804.3 1007.18 3
 1 -9 -5 54322.4 875.752 2
 1 9 -5 55563.6 893.085 5
 -1 -9 5 55773.1 1018.73 3
 -1 -9 -5 54378.6 753.105 3
 -1 -9 5 54446.1 896.344 2
 -1 -9 -7 26222.2 506.146 2
 -1 9 -7 25083.7 526.924 5
 -1 -9 -7 23967.8 391.989 3
 1 9 -7 26898.9 566.004 5
 1 9 7 24676.2 661.927 1
 1 -9 -7 24880.1 444.51 3
 1 9 -7 23294.2 533.194 4
 -1 9 7 25660.4 699.487 1
 1 -9 7 25280.7 572.612 2
 1 -9 7 24138.7 700.587 3
 1 -9 -7 26166.6 526.961 2
 -1 -9 7 24521.6 557.656 2
 1 -9 -9 25464.4 536.805 2
 -1 9 -9 25149.7 552.352 5
 1 -9 -9 22156.9 440.404 3
 -1 -9 9 24290.5 591.235 2
 -1 -9 -9 25240.6 526.104 2
 -1 -9 -9 24701.4 432.428 3
 1 9 -9 23305.4 556.593 5
 1 -9 9 23911.4 584.272 2
 -1 9 -11 29287.6 645.619 5
 1 -9 -11 32950.2 665.08 2
 1 -9 -11 31355.6 579.265 3
 -1 -9 -11 33016.5 669.879 4
 -1 -9 11 33032 720.725 2
 1 -9 11 30776.2 721.23 2
 1 9 13 39791.9 942.204 1
 1 -9 -13 36254.7 690.884 3
 1 9 -13 36433.8 796.538 4
 -1 9 13 37791.4 914.928 1
 1 -9 -13 35282.2 729.78 2
 1 9 -13 37151.7 783.387 5
 -1 -9 13 33798.8 777.823 2
 -1 -9 -13 35206.7 735.156 4
 1 -9 13 40127.2 1092.54 3
 1 9 -15 51966 1006.73 4
 -1 9 -15 50123.2 989.74 4
 -1 9 -15 48767.1 965.842 5
 1 9 15 51940 1168.75 1
 1 -9 15 51763.8 1347.24 3
 -1 9 15 50079.9 1132.04 1
 1 -9 15 49729.7 1022.99 2
 -1 -9 -15 53286.7 981.743 4
 1 9 -15 49996.2 1002.36 5
 -1 -9 17 9918.17 569.71 2
 -1 9 -17 9777.79 565.889 5
 1 9 17 9118.59 747.335 1
 -1 9 17 9550.93 700.192 1
 1 -9 17 10653.5 969.225 3
 -1 -9 -17 10321.1 520.621 4
 -1 9 -17 11026 587.895 4
 1 -9 17 10852.2 595.036 2
 1 9 -17 9545.26 562.402 5
 -1 -9 -19 733.975 454.763 4
 1 -9 19 2223.35 557.591 1
 -1 9 -19 -958.731 544.113 5
 1 9 19 409.772 735.567 1
 1 -9 19 2130.16 972.904 3
 -1 9 -19 1678.39 559.046 4
 1 9 -19 -473.177 527.042 5
 -1 9 19 817.877 651.776 1
 1 9 -19 -793.211 640.404 4
 1 -9 21 1302.61 1033.69 3
 1 9 -21 -433.721 664.522 4
 -1 -9 21 927.15 507.933 1
 1 9 21 -50.9615 715.991 1
 -1 9 -21 -334.654 598.026 4
 -1 9 21 -5.96348 773.366 1
 1 -9 -21 70.565 509.327 4
 1 -9 21 812.464 567.156 1
 -1 9 -23 26968.4 892.54 5
 -1 9 23 28944.1 1156.19 1
 -1 -9 23 26227.4 860.949 1
 1 -9 -23 27706.2 851.2 4
 1 -9 23 28580 921.141 1
 -1 9 -23 28648.8 912.67 4
 1 -9 23 30167.4 1433.3 3
 1 -9 -23 28285.7 979.8 5
 1 9 -23 28010.1 926.345 4
 1 9 -23 26199.3 892.016 5
 1 9 23 26196.2 1063.36 1
 -1 -9 25 18183.6 831.63 1
 1 -9 25 22657.4 1457.4 3
 -1 9 -25 23640.7 886.069 5
 1 -9 25 23243.3 925.584 1
 1 9 25 20607.5 1105.8 1
 1 -9 -25 23455.4 1015.78 5
 -1 9 25 21757.7 1053.75 1
 1 9 -25 23310.1 879.193 5
 -1 -9 -25 20720.8 939.508 5
 1 -9 -27 9495.14 883.795 5
 -1 9 -27 7426.21 767.52 4
 -1 9 27 8544.46 971.961 1
 1 9 27 5900.65 966.388 1
 -1 -9 -27 7664.42 891.831 5
 1 9 -27 8350.44 752.475 5
 1 -9 27 8821.17 807.134 1
 -1 -9 27 7737.09 735.649 1
 1 9 -27 7974.23 808.397 4
 1 -9 27 11316.8 1380.91 3
 -1 9 -27 8505.9 761.328 5
 -1 -9 29 390.845 682.598 1
 -1 9 29 1832.88 971.547 1
 1 -9 -29 1707.63 865.405 5
 1 9 -29 -448.046 764.771 4
 -1 9 -29 1012.5 726.538 5
 1 -9 29 575.015 765.891 1
 -1 -9 -29 166.178 810.402 5
 1 9 29 -613.873 936.449 1
 1 -9 29 591.977 1310.46 3
 1 9 -29 -191.781 714.08 5
 -1 -9 -31 1977.53 886.602 5
 1 9 -31 1767.15 757.811 5
 -1 9 -31 2192.29 768.991 5
 1 -9 31 3524.51 815.832 1
 1 9 -31 1430.32 797.833 4
 -1 -9 31 2737.74 742.428 1
 1 9 -33 4484.13 897.333 4
 1 9 33 6843.08 1012.42 1
 1 -9 33 2823.63 1542.9 3
 1 -9 -33 6427.54 947.063 5
 -1 9 33 5711.55 1038.38 1
 -1 -9 -35 2270.31 914.994 5
 1 9 35 2023.99 1042.73 1
 -1 9 35 2160.56 996.161 1
 1 -9 35 2698.89 889.534 1
 -1 9 -35 2485.3 846.126 5
 1 -9 35 1048.85 1520.59 3
 1 9 -35 1921.47 823.49 5
 1 -9 -35 2682.26 919.616 5
 -1 11 1 515.702 248.438 5
 1 -11 -1 369.977 234.04 2
 1 -11 1 260.881 225.491 2
 1 11 1 515.368 250.27 5
 1 11 1 578.361 427.605 1
 1 11 -1 568.771 255.163 5
 -1 11 -1 309.636 291.913 4
 -1 11 1 392.46 283.483 4
 -1 11 -1 561.182 247.611 5
 -1 -11 -1 521.027 216.705 3
 -1 -11 1 458.072 275.964 3
 -1 -11 1 698.061 227.821 2
 -1 11 1 514.663 454.276 1
 1 11 -1 313.968 262.324 4
 1 11 -1 818.178 452.116 1
 1 -11 1 493.964 271.593 3
 1 11 1 302.796 253.385 4
 1 -11 -1 419.051 236.938 3
 -1 -11 -1 507.946 214.279 2
 1 11 -3 19113.8 494.764 4
 -1 -11 -3 21198.5 465.661 2
 -1 -11 3 21420.5 570.881 3
 1 11 -3 20151.3 492.618 5
 1 11 3 21623.5 676.581 1
 -1 -11 -3 22814.2 406.139 3
 1 -11 3 20083.4 502.232 2
 1 -11 3 20685.4 563.83 3
 -1 11 -3 19410.4 514.802 4
 -1 -11 3 21459.6 473.991 2
 1 11 3 21115.4 489.734 5
 -1 11 3 20932.7 691.824 1
 1 -11 -3 22534.1 444.167 3
 -1 11 -3 22384.3 496.771 5
 1 -11 -3 20819 483.122 2
 1 11 3 17866.1 479.337 4
 -1 -11 -5 32943.9 515.993 3
 -1 -11 5 31546.8 653.06 2
 1 -11 5 30882.2 678.846 2
 1 -11 -5 32584.2 641.517 2
 -1 11 -5 35228 656.364 5
 1 11 -5 32412.6 675.649 5
 1 -11 -5 33133.1 565.224 3
 -1 -11 -5 32915.5 622.433 2
 1 -11 5 33744.8 774.612 3
 1 11 5 31512 793.783 1
 1 -11 -7 60085.2 896.494 3
 -1 -11 -7 57402.4 840.087 3
 -1 -11 -7 62405.9 974.81 2
 1 -11 -7 62652.3 1001.07 2
 1 -11 7 59339.3 1036.61 2
 -1 -11 7 59672 1017.95 2
 -1 11 -7 64742.3 1017.48 5
 -1 -11 7 63475.6 1193.62 3
 1 -11 -9 3391.67 232.612 3
 1 -11 9 3187.94 373.625 2
 -1 -11 -9 3361.35 212.456 3
 -1 -11 -9 4315.83 335.095 2
 -1 11 9 4237.44 561.83 1
 1 -11 -9 3456.21 337.894 2
 -1 -11 9 3377.2 359.033 2
 1 -11 -11 41343.9 811.742 2
 1 11 -11 43464.8 848.283 4
 -1 -11 11 42631.6 884.376 2
 1 11 -11 41879.8 840.987 5
 1 -11 -11 40587.7 722.606 3
 1 11 11 46665.6 1037.44 1
 -1 -11 -11 47017.5 726.029 3
 1 -11 11 45845 1121.84 3
 -1 -11 11 46805.7 1159.54 3
 -1 -11 -11 45132.4 814.568 2
 -1 11 11 44362.2 1006.19 1
 1 -11 13 65311.2 1203.17 2
 -1 11 -13 69029 1178.12 4
 -1 11 -13 64182.8 1145.36 5
 -1 -11 -13 67831 1148.14 4
 1 11 13 71241.9 1350.18 1
 -1 -11 13 62536.1 1184.04 2
 1 -11 -13 68650.4 1072.52 3
 -1 11 13 70292 1337.94 1
 1 11 -13 68951.5 1189.93 4
 1 -11 -13 70234 1164.61 2
 1 -11 13 70116.5 1488.39 3
 1 11 -13 65812.2 1170.32 5
 1 11 -15 29654.3 765.657 5
 -1 11 -15 29326.6 722.638 5
 1 -11 15 30120.6 809.772 2
 1 -11 -15 29950.9 648.605 3
 -1 -11 -15 29742.7 711.867 4
 1 11 -15 29708.9 770.951 4
 -1 11 15 31219.6 938.211 1
 1 11 15 30444.7 929.169 1
 1 -11 15 29631.4 1140.85 3
 1 -11 17 15386.7 683.955 2
 -1 11 -17 16961.8 677.251 4
 -1 -11 17 12393.6 621.563 2
 1 -11 17 17762.9 1133.57 3
 -1 11 17 14356.8 793.563 1
 -1 11 -17 15070.9 633.301 5
 1 11 -17 13704.8 623.188 5
 1 11 17 12727.3 813.942 1
 -1 -11 -17 14833.1 617.369 4
 -1 11 -19 8260.21 645.629 5
 1 11 -19 207.9 649.821 4
 1 -11 19 14480.6 1199.16 3
 -1 11 19 4076.64 724.906 1
 -1 -11 19 188.51 591.094 2
 -1 11 -19 14102.4 723.118 4
 1 11 19 3377.21 746.838 1
 1 -11 19 7649.84 696.409 2
 1 -11 -19 3920.73 520.459 4
 1 11 -19 3147.06 573.355 5
 1 11 -21 8989.17 727.758 4
 1 -11 21 9746.17 729.389 2
 1 11 21 11073.3 985.305 1
 -1 11 21 9658.13 843.462 1
 1 -11 21 12314.7 1191.22 3
 1 11 -21 8986.92 686.042 5
 -1 11 -21 11009 708.241 4
 -1 11 -21 9887.29 669.165 5
 1 -11 -21 10244.1 644.329 4
 1 11 -23 27863.7 924.962 5
 1 11 23 27309.8 1118.06 1
 1 11 -23 28599.8 955.345 4
 1 -11 23 29386.4 1456.22 3
 -1 -11 23 24347.7 897.928 2
 -1 11 -23 26376.3 905.059 5
 -1 11 23 29858.5 1176.66 1
 1 -11 23 24812.2 938.239 2
 -1 11 -25 14883.5 804.769 5
 1 11 25 12215.7 1002.14 1
 1 -11 25 15770.5 1378.97 3
 1 11 -25 13284.2 783.22 5
 -1 -11 25 12108.5 785.669 2
 1 -11 25 13612.8 839.817 2
 -1 11 -25 12814.3 795.926 4
 -1 11 25 14979.4 1057.81 1
 1 11 -25 15086.4 850.845 4
 -1 -11 27 2363.2 691.475 2
 1 11 -27 1955.44 753.611 4
 -1 11 -27 3777.53 740.331 5
 1 11 27 1385.75 912.398 1
 1 11 -27 1887.03 688.895 5
 -1 11 27 3227.15 889.757 1
 -1 -11 -27 2867.76 779.515 5
 1 -11 -27 3456.2 828.239 5
 1 -11 27 462.377 736.326 2
 -1 11 -27 1979.14 707.96 4
 1 -11 27 2846.97 1300.48 3
 -1 11 -29 576.115 733.646 4
 -1 11 -29 421.207 746.366 5
 -1 -11 29 337.471 701.918 2
 -1 11 29 515.844 923.989 1
 1 11 -29 -537.869 701.673 5
 1 11 -29 -185.866 772.974 4
 1 -11 -29 1552.08 848.298 5
 -1 -11 -29 778.125 834.222 5
 1 -11 -31 3577.23 897.82 5
 1 11 31 3333.49 1015.25 1
 -1 11 -31 3705.42 826.795 5
 1 11 -31 2692.57 807.431 4
 1 -11 31 4461.26 1440.94 3
 1 -11 -33 3915.72 989.555 5
 1 11 -33 861.035 787.566 5
 -1 11 33 2396.49 1034.5 1
 -1 -11 -33 2608.68 920.325 5
 1 11 33 2843.58 991.514 1
 1 -11 33 1939.49 1506.31 3
 -1 11 35 3790.16 1062.23 1
 -1 11 -35 2668.64 869.248 5
 1 11 35 685.553 1015 1
 -1 -11 -35 4466.79 977.686 5
 1 -11 -35 3912.43 962.021 5
 1 11 -35 2550.56 817.081 5
 1 -11 35 370.009 1514.19 3
 -1 -11 35 1228.21 1601.27 3
 -1 -13 1 6126.22 340.447 2
 -1 -13 1 6295.27 377.422 3
 -1 -13 -1 6271.12 320.632 3
 1 -13 -1 5811.8 340.58 2
 1 13 -1 5764.13 559.988 1
 1 -13 1 5746.94 354.788 2
 1 -13 -1 6697.07 356.15 3
 1 -13 1 6616.63 389.333 3
 -1 -13 -1 6011.29 328.37 2
 -1 -13 3 16704 468.937 2
 1 -13 -3 18313.9 434.081 3
 -1 -13 3 16022.7 574.517 3
 1 13 -3 16556.2 688.241 1
 1 -13 3 15527.2 481.828 2
 -1 -13 -3 17700.3 475.275 2
 -1 -13 -3 18577 402.905 3
 1 -13 -3 16722.1 479.285 2
 1 -13 3 17127.1 548.408 3
 -1 -13 -5 64007.5 1075.27 2
 1 13 -5 69277.5 1114.65 5
 -1 -13 -5 68526.4 970.406 3
 1 -13 5 64487.9 1124.95 2
 -1 -13 5 62882.7 1104.14 2
 -1 -13 5 65030.2 1213.68 3
 1 13 -5 72527.8 1112.12 4
 -1 13 5 71680.9 1320.97 1
 -1 -13 7 22534.9 619.408 2
 -1 -13 -7 24757.9 572.797 2
 1 13 -7 23918.1 602.274 4
 1 -13 -7 23220.1 468.267 3
 -1 13 7 25508.9 805.048 1
 -1 13 -7 25021.2 637.138 4
 1 13 -7 23868.6 618.403 5
 1 -13 7 22004.4 620.704 2
 -1 -13 -7 22378.6 416.683 3
 1 13 7 27193.5 832.375 1
 1 -13 -7 24130.3 587.414 2
 1 -13 9 619.667 576.149 3
 1 13 -9 1209.62 362.513 5
 1 13 -9 1232.24 406.595 4
 -1 -13 -9 988.492 314.32 2
 1 13 9 1302.1 562.361 1
 1 -13 -9 1170.58 335.52 2
 -1 13 -9 1117.85 415.732 4
 -1 -13 -9 1076.57 190.463 3
 -1 13 -9 1044.34 353.39 5
 -1 -13 9 1827.21 612.582 3
 -1 -13 9 981.31 355.529 2
 1 -13 -9 1165.77 226.053 3
 -1 13 9 914.658 570.234 1
 -1 -13 -11 1626.48 343.679 2
 1 13 -11 1247.76 388.825 5
 1 -13 -11 1571.16 339.488 2
 1 -13 -11 1399.61 231.074 3
 -1 -13 11 2621.58 680.548 3
 1 13 11 2048.27 605.801 1
 -1 -13 11 2016.23 400.102 2
 1 -13 11 1008.52 627.819 3
 -1 13 11 1504.69 608.631 1
 1 13 -11 1881.07 458.372 4
 -1 13 -11 249.47 437.213 4
 -1 13 -11 1687.43 372.172 5
 -1 -13 -11 1567 231.172 3
 1 -13 -13 71003.9 1202.62 2
 1 -13 13 69915.3 1532.78 3
 1 -13 13 67121 1265.25 2
 -1 -13 -13 72525.9 1062.15 3
 -1 13 13 72706.6 1389.78 1
 -1 -13 -13 66534.9 1167.26 2
 -1 13 -13 68228.4 1189.03 5
 1 -13 -13 66222.7 1073.63 3
 1 13 13 72009.5 1418.16 1
 1 13 -13 68385.1 1235.16 5
 1 13 -13 67248 1209.45 4
 -1 -13 13 71517.7 1571.69 3
 1 -13 15 58831.9 1207.37 2
 1 13 -15 57611 1141.14 5
 -1 13 -15 58939.4 1144.3 5
 -1 -13 15 65402.3 1559.63 3
 -1 13 15 65091.9 1359.9 1
 1 -13 15 61213.9 1509.76 3
 1 13 15 64850.1 1358.59 1
 1 13 -15 62106.2 1165.68 4
 1 13 -17 19502.4 767.339 4
 1 13 17 15526.9 865.742 1
 -1 13 17 16329.3 875.094 1
 -1 -13 17 22372.9 1237.19 3
 1 13 -17 16437.1 697.982 5
 1 -13 17 26546.7 832.047 2
 -1 13 -17 20133.3 749.411 5
 1 13 -19 1923.14 581.943 5
 -1 -13 19 2017.54 1140.15 3
 -1 13 -19 2052.28 557.78 5
 1 13 19 -380.229 768.669 1
 1 -13 -19 380.529 532.722 4
 1 -13 19 2949.17 616.582 2
 1 13 -19 1454.85 646.805 4
 -1 13 19 741.06 734.095 1
 -1 -13 19 1038.5 563.318 2
 1 -13 19 4782.99 1115.74 3
 1 13 -21 12280.7 707.188 5
 1 -13 21 12502.7 775.31 2
 -1 13 21 11934.5 883.33 1
 1 13 21 12485.2 936.362 1
 -1 -13 21 14904.2 1290.52 3
 1 -13 21 11618.1 1223.9 3
 -1 13 -21 11930 685.963 5
 -1 -13 21 11225.5 706.686 2
 1 13 -21 12798.6 758.651 4
 -1 13 -23 9778.17 690.784 5
 1 13 23 11926.8 1107.86 1
 -1 -13 23 9939.2 708.177 2
 -1 -13 23 10608.4 1332.26 3
 1 -13 23 10908.8 1276.13 3
 1 13 -23 10840.3 773.005 4
 -1 13 23 11004 926.203 1
 1 -13 23 10745.7 737.459 2
 1 13 -23 10480.1 715.946 5
 -1 -13 25 5764.94 1325.2 3
 -1 13 -25 4244.48 735.351 4
 1 13 25 4053.81 980.234 1
 1 13 -25 5287.38 682.276 5
 1 -13 25 5605.47 1292.62 3
 -1 13 -25 5055.57 692.127 5
 -1 -13 25 4806.92 671.29 2
 -1 13 25 6169.97 978.659 1
 1 13 -25 5453.92 753.195 4
 1 -13 27 3141.66 1324.14 3
 1 -13 27 38.6617 746.033 2
 -1 -13 27 3021.35 1357.27 3
 -1 13 -27 2743.58 741.021 4
 -1 -13 27 1901.13 684.781 2
 1 13 -27 1748.99 751.959 4
 -1 13 27 2712.45 980.203 1
 -1 13 -27 3048.35 714.303 5
 1 13 27 2719.86 911.2 1
 1 13 -27 2774.04 680.591 5
 1 -13 29 -42.1918 778.494 2
 1 13 -29 28.2775 784.459 4
 -1 13 -29 178.247 704.312 5
 1 13 -29 -199.229 708.227 5
 -1 13 -29 51.4889 755.924 4
 1 13 31 -31.0918 988.398 1
 1 -13 31 3169.92 1438.21 3
 1 -13 -31 746.499 840.422 5
 -1 13 31 361.676 933.329 1
 1 -13 31 1995.26 835.664 2
 -1 -13 -31 1080.68 854.143 5
 -1 13 33 4146.35 1059.29 1
 1 13 33 2881.47 1041.21 1
 1 13 -33 3427.64 814.318 5
 1 -13 -33 4977.52 946.222 5
 1 -13 33 5185.24 1518.92 3
 -1 -13 33 7296.54 1586.08 3
 -1 13 -33 3290.72 805.14 5
 -1 -13 -33 4276.15 935.448 5
 1 15 1 3818.43 394.982 5
 1 -15 1 3562.52 359.394 2
 -1 -15 -1 3544.97 337.301 3
 1 15 -1 3732.21 373.228 5
 -1 15 -1 4208.22 443.394 4
 -1 -15 -1 3506.1 343.4 2
 -1 15 1 3568.1 629.783 1
 -1 -15 1 3644.2 385.694 3
 1 -15 -1 3707.25 353.678 2
 -1 15 -1 4055.32 653.166 1
 -1 15 1 3346.64 430.361 4
 -1 -15 1 3733.13 340.455 2
 1 15 -1 3014.86 394.573 4
 -1 15 1 3656.93 372.817 5
 1 -15 -1 3744.58 360.013 3
 1 15 1 3670.62 623.001 1
 -1 15 -1 3849.6 383.307 5
 -1 -15 -3 37785 755.732 2
 1 -15 -3 34826.2 762.768 2
 1 15 3 42179.4 1025.38 1
 -1 -15 -3 37727.5 659.25 3
 1 15 3 35645 753.739 4
 -1 15 3 38871.5 1030.38 1
 1 -15 3 32080.5 720.831 2
 1 15 -3 36977.4 767.325 4
 1 15 -3 36557.9 761.859 5
 1 15 3 36528.8 762.287 5
 -1 -15 3 35437.9 815.871 3
 -1 15 -3 34301.4 794.291 4
 -1 15 -3 36445.7 742.274 5
 1 -15 -3 36343.3 692.415 3
 -1 -15 3 35775.5 752.303 2
 -1 -15 5 36803.5 792.361 2
 1 15 -5 40270.4 816.24 5
 1 -15 -5 40238.4 725.53 3
 -1 15 5 45027.9 1077.63 1
 1 -15 -5 39584.8 827.966 2
 -1 15 -5 42065.5 866.674 4
 1 -15 5 40040.7 927.127 3
 -1 -15 -5 41862.4 684.297 3
 -1 -15 -5 40436.4 799.941 2
 1 15 -5 42743.2 834.55 4
 1 15 5 44723.1 1051.15 1
 -1 15 -5 38359.5 816.047 5
 1 -15 -7 8537.1 438.828 2
 1 15 -7 7525.2 442.405 5
 -1 -15 7 8011.17 454.298 2
 -1 15 -7 7249.39 421.62 5
 1 -15 -7 8368.7 317.159 3
 -1 -15 -7 8279 274.703 3
 1 15 -7 8433.42 487.507 4
 -1 15 7 9848.84 703.349 1
 1 -15 7 8209.72 607.328 3
 1 15 7 9781.71 687.281 1
 -1 -15 7 7795.7 626.381 3
 -1 -15 -7 8635.19 423.596 2
 -1 -15 -9 1828.23 345.07 2
 1 15 -9 1326.92 432.073 4
 -1 -15 9 1822.01 408.614 2
 -1 15 9 2733.91 640.518 1
 1 -15 -9 1611.67 372.663 2
 -1 -15 9 3118.73 641.994 3
 1 -15 -9 1571.91 251.17 3
 -1 15 -9 482.331 459.805 4
 1 15 -9 1335.94 405.179 5
 1 -15 9 830.314 589.938 3
 -1 -15 -9 1496.18 207.218 3
 -1 15 -9 1333.73 362.871 5
 1 15 9 2258.16 654.576 1
 1 -15 -11 4108.38 426.967 2
 -1 15 11 4632.99 705.639 1
 1 15 11 4804.37 675.331 1
 -1 -15 11 5216.88 748.453 3
 1 15 -11 4516.01 469.111 5
 1 -15 -11 4014.96 296.122 3
 1 -15 11 4132.35 467.977 2
 1 15 -11 4760.47 504.323 4
 -1 15 -11 3854.56 440.177 5
 1 -15 11 3617.15 719.308 3
 -1 -15 11 4474.67 451.603 2
 1 15 -13 14241.3 593.431 5
 1 15 13 15839.7 874.658 1
 -1 15 -13 15813.5 585.056 5
 1 15 -13 15903.8 643.875 4
 -1 -15 13 17260.6 977.707 3
 -1 15 13 17440.4 831.348 1
 1 -15 13 13760.7 887.761 3
 1 15 -15 46603.9 1012.22 4
 -1 -15 15 37675.2 961.164 2
 -1 15 -15 41395.2 932.005 5
 1 15 15 49133.4 1226.48 1
 -1 15 15 45904.9 1179.6 1
 1 15 -15 41886.3 969.337 5
 -1 -15 15 45929.7 1378.17 3
 1 -15 15 41782.2 1319.05 3
 1 -15 17 36145.7 1336.09 3
 1 15 17 35906.5 1135.21 1
 -1 15 17 36340.2 1113.29 1
 -1 15 -17 32790.3 878.383 5
 1 15 -17 34002.7 929.071 4
 1 -15 -17 33134.3 847.331 2
 -1 -15 17 29873.7 875.736 2
 1 15 -17 30889.7 891.118 5
 -1 -15 17 38353.1 1383.54 3
 -1 15 -19 1230.54 565.487 5
 -1 -15 19 1332.74 593.705 2
 -1 15 19 1294.8 785.528 1
 1 15 -19 1063.09 575.514 5
 -1 15 -19 154.364 635.566 4
 1 -15 19 1175.33 602.734 2
 -1 -15 19 2522.11 1097.2 3
 1 15 -19 1162.72 640.348 4
 1 15 19 835.685 803.817 1
 1 -15 19 1135.03 1042.61 3
 -1 15 21 2390.11 835.881 1
 1 15 -21 2114.95 598.431 5
 1 -15 21 2284.62 634.098 2
 1 15 21 2592.87 870.367 1
 -1 15 -21 258.835 655.306 4
 -1 15 -21 1789.65 587.788 5
 -1 -15 21 3106.12 1173.16 3
 1 -15 21 1206.68 1064.97 3
 1 15 -21 2683.84 689.294 4
 -1 -15 21 1711.39 589.747 2
 1 -15 23 7453.57 1195.75 3
 -1 15 -23 6772.82 667.082 5
 1 15 -23 6961.89 684.398 5
 -1 -15 23 8806.95 1319.93 3
 1 -15 23 6671.33 706.032 2
 -1 -15 23 6490.97 669.115 2
 -1 15 23 7866.21 966.539 1
 1 15 -25 6215.98 775.632 4
 1 15 25 9051.91 1132.46 1
 1 -15 25 6285.58 1245.09 3
 -1 15 25 6743.39 938.319 1
 -1 15 -25 6339.54 702.934 5
 -1 15 -25 6074.11 767.31 4
 -1 -15 25 8250.26 1363.13 3
 1 15 -25 6728.11 728.623 5
 1 15 -27 4240.14 731.214 5
 1 -15 27 597.408 769.202 2
 -1 15 -27 3464.33 772.268 4
 -1 15 -27 3516.98 698.803 5
 1 15 -27 187.253 783.929 4
 1 15 29 -826.684 899.051 1
 -1 15 -29 -331.228 798.45 4
 1 15 -29 175.342 821.919 4
 -1 15 29 -408.711 935.884 1
 1 -15 29 280.876 1309.32 3
 -1 15 -29 256.804 732.03 5
 1 -15 29 -14.1707 779.257 2
 1 -15 31 188.677 1340.06 3
 1 15 31 1499.01 987.63 1
 -1 -15 -31 137.839 820.833 5
 1 -15 -31 2599.34 853.879 5
 -1 15 31 2083.86 955.971 1
 1 15 -33 134.244 879.555 4
 -1 15 -33 1675.04 804.115 5
 -1 15 33 2721.05 1049.9 1
 1 -15 -33 3962.32 925.549 5
 -1 -15 33 3413.95 1518.16 3
 -1 -15 -33 1743.48 924.048 5
 1 15 -33 707.97 772.788 5
 1 -15 33 1513.11 1398.97 3
 1 15 33 -395.101 1067.05 1
 1 17 -1 2579.25 444.159 4
 -1 17 1 3217.35 480.187 4
 -1 17 1 3511.02 696.393 1
 -1 17 -1 3241.15 704.63 1
 -1 17 -1 2782.86 485.785 4
 1 -17 -1 3025.06 400.197 2
 1 17 1 4240.73 725.473 1
 1 17 -1 2930.77 702.944 1
 -1 17 -1 3525.21 427.329 5
 -1 -17 1 2127.67 399.442 3
 1 17 -1 3192.96 421.953 5
 1 17 1 3296.42 428.303 5
 1 -17 1 3241.49 427.217 3
 -1 -17 -1 2889.69 371.054 3
 -1 -17 -1 3116.68 390.908 2
 -1 17 1 3961.57 403.95 5
 1 17 1 2876.9 454.802 4
 -1 -17 1 3200.77 385.761 2
 1 17 -3 33190.6 1023.16 1
 -1 -17 -3 31153.9 646.2 3
 1 17 -3 33836.6 779.699 4
 1 17 3 30700 729.004 5
 -1 17 -3 32515.7 811.175 4
 -1 -17 3 30379.3 737.723 2
 -1 17 -3 33266.9 761.534 5
 1 17 3 37511 1051.53 1
 -1 -17 -3 32419.6 752.653 2
 1 17 3 32982.5 765.061 4
 -1 17 3 35038.9 1044.68 1
 1 -17 -3 31212.5 772.701 2
 1 17 -3 33356.2 755.43 5
 1 17 -5 18363.3 611.934 5
 -1 17 -5 16545.3 592.091 5
 -1 17 -5 19975.5 657.343 4
 -1 17 5 20911.6 890.341 1
 -1 -17 5 18054.9 695.589 3
 -1 -17 5 16770.5 557.104 2
 1 17 5 21775.5 879.653 1
 -1 -17 -5 19163.3 590.803 2
 1 -17 5 18056.8 692.792 3
 -1 -17 -5 19495.8 470.931 3
 1 -17 -5 19727.6 616.43 2
 1 17 -5 20691.8 663.548 4
 1 -17 7 10478.3 515.273 2
 -1 17 -7 9619.64 518.875 5
 1 -17 7 11000.1 661.579 3
 1 17 7 12198.2 789.995 1
 -1 -17 7 12004.4 716.467 3
 1 17 -7 10824.9 562.019 4
 -1 -17 7 10411.1 496.886 2
 1 17 -7 9193.79 498.007 5
 1 17 9 2207.95 786.367 1
 -1 -17 9 42.2466 622.421 3
 1 -17 9 10.3259 594.149 3
 -1 17 9 -21.2206 676.153 1
 1 17 -9 99.0408 478.27 4
 1 -17 9 -11.7665 416.648 2
 -1 17 -9 147.053 384.154 5
 1 17 -9 -79.9982 397.651 5
 -1 -17 9 275.203 409.223 2
 -1 17 -9 14.0159 505.873 4
 1 -17 11 139.348 486.191 2
 -1 17 -11 381.403 528.441 4
 1 -17 11 1102.69 684.772 3
 -1 17 -11 1550.95 427.706 5
 -1 17 11 57.3903 764.03 1
 -1 -17 11 2919.68 739.75 3
 1 17 -11 1942.13 489.625 5
 1 17 -11 2074.1 513.883 4
 1 17 13 5306.5 793.407 1
 -1 -17 13 5539.22 861.426 3
 -1 17 13 5895.42 790.398 1
 1 17 -13 4669.48 559.171 4
 -1 -17 13 3914.47 509.946 2
 -1 17 -13 3589.04 523.754 5
 1 17 -13 3708.47 511.551 5
 1 -17 13 3054.06 830.452 3
 1 17 -15 39873.7 994.992 5
 -1 17 15 48701 1227.75 1
 -1 17 -15 45784 1042.11 4
 -1 -17 15 40825.8 1025.74 2
 1 17 -15 46312.7 1034.08 4
 -1 -17 15 45211.7 1384.12 3
 -1 17 -15 40701.4 962.145 5
 1 17 15 50378.3 1276.88 1
 1 -17 15 43682.5 1364.98 3
 -1 -17 17 39291.6 1421.61 3
 -1 17 17 42061.9 1215.53 1
 -1 -17 17 29810.4 923.857 2
 1 17 -17 36520 965.432 4
 -1 17 -17 35754.8 960.483 4
 1 17 17 39755.4 1199.69 1
 1 -17 17 35854.9 1319.69 3
 1 17 -17 31335.8 891.822 5
 1 -17 17 32961 964.64 2
 -1 17 -17 29592 892.615 5
 -1 -17 19 1326.28 1100.09 3
 1 17 -19 218.937 605.563 5
 1 17 -19 1133.98 655.565 4
 -1 17 -19 -61.6362 648.753 4
 1 -17 19 424.192 585.484 2
 1 17 19 1519.59 867.559 1
 -1 17 -19 -221.666 549.92 5
 -1 17 19 1625.54 876.878 1
 1 -17 19 368.183 995.677 3
 1 -17 21 5720.21 1098.86 3
 1 17 21 7282.76 938.654 1
 -1 17 -21 5157.46 713.173 4
 1 -17 21 5739.55 685.188 2
 1 17 -21 5409.65 732.481 4
 -1 17 21 4849.35 946.567 1
 1 17 -21 5659.19 675.01 5
 -1 -17 21 6583.03 1219.47 3
 -1 17 -21 4934.76 634.335 5
 1 -17 23 5342.54 1183.1 3
 1 17 23 8894.84 958.236 1
 1 17 -23 7007.97 695.502 5
 -1 17 -23 5495.7 745.928 4
 -1 17 -23 6345.04 705.212 5
 -1 17 23 8283.86 933.222 1
 -1 -17 23 9571.68 1326.02 3
 1 17 -25 7913.67 813.742 4
 1 -17 25 5720.69 756.513 2
 -1 17 -25 6071.44 799.924 4
 1 17 -25 6289.11 718.327 5
 -1 17 -25 5688.98 739.194 5
 -1 -17 27 2977.57 1380.33 3
 -1 17 -27 269.578 777.281 4
 -1 17 -27 327.332 700.79 5
 1 17 27 619.409 1000.51 1
 1 -17 27 141.597 1277.53 3
 -1 17 27 639.135 939.084 1
 1 -17 27 492.292 699.546 2
 1 -17 29 -1536.11 1383.99 3
 -1 17 29 506.881 1090.23 1
 1 17 29 -104.446 919.316 1
 1 17 -29 -413.266 745.983 5
 -1 -17 29 2687 1470.88 3
 -1 -17 31 3101.8 1505.46 3
 1 17 -31 -228.198 749.874 5
 1 -17 31 -323.906 1374.29 3
 -1 17 31 450.972 951.346 1
 -1 17 -31 -614.456 752.318 5
 1 17 -31 -6.05971 851.114 4
 -1 19 -1 4372.92 780.861 1
 1 19 1 2928.73 486.481 5
 1 -19 1 3978.49 471.11 3
 1 19 -1 5071.04 831.568 1
 1 19 -1 4566.09 530.949 4
 -1 19 1 4541.42 471.249 5
 -1 19 -1 4234.66 477.079 5
 -1 19 1 4327.81 554.709 4
 1 -19 -1 2726.62 428.742 3
 -1 19 -1 3892.38 547.255 4
 1 19 1 2917.49 513.182 4
 1 19 1 5277.44 799.007 1
 -1 19 1 5021.23 819.241 1
 1 19 -1 3448.59 486.022 5
 1 19 3 9209.63 582.799 4
 1 19 -3 12137.8 560.888 5
 1 19 -3 13424.5 898.91 1
 1 19 3 9238.91 540.45 5
 -1 19 -3 10811.9 869.667 1
 1 -19 -3 10204.9 468.117 3
 -1 19 -3 10641.2 551.154 5
 -1 19 3 10985.7 890.611 1
 1 19 3 11804.3 858.797 1
 1 -19 3 11360.4 622.083 3
 1 -19 3 8772.63 518.137 2
 -1 19 -3 9972.61 618.792 4
 1 19 -3 14437.1 614.78 4
 -1 -19 3 13911.6 636.816 3
 -1 -19 -3 9626.96 430.637 3
 1 19 -5 20783.5 681.784 5
 -1 -19 5 23094.7 806.079 3
 1 19 -5 24041.7 709.185 4
 -1 19 5 22633.4 999.822 1
 -1 19 -5 21079.1 728.383 4
 -1 19 -5 18965.7 646.338 5
 1 19 -5 18144.6 974.49 1
 1 -19 5 21452.3 761.986 3
 1 19 5 24565.1 976.064 1
 1 -19 5 17368.9 632.132 2
 -1 -19 7 5601.84 649.93 3
 1 19 -7 5283.01 499.479 5
 -1 19 -7 4040.12 478.365 5
 1 -19 7 4842.63 633.189 3
 1 -19 7 5027.57 467.154 2
 1 19 7 6106.28 803.464 1
 -1 19 -7 5287.84 557.114 4
 1 19 -7 6217.54 612.195 4
 -1 19 -9 707.795 450.13 5
 1 19 -9 1510.58 533.847 4
 1 19 -9 1053.13 450.288 5
 1 19 9 1747.44 807.621 1
 -1 -19 9 1673.7 710.418 3
 -1 19 -9 193.973 533.681 4
 1 -19 9 897.924 462.015 2
 -1 19 9 6.01296 786.633 1
 1 -19 9 1386.43 650.832 3
 1 19 -11 207.373 456.372 5
 1 -19 11 -31.5477 499.909 2
 -1 19 -11 -907.063 606.814 4
 1 19 -11 106.036 542.589 4
 -1 -19 11 -93.8867 755.469 3
 1 -19 11 387.484 713.996 3
 -1 19 -11 -407.245 455.174 5
 -1 19 11 -99.017 818.645 1
 1 19 11 203.929 766.035 1
 1 -19 13 27411.2 1099.63 3
 -1 19 -13 24018.7 781.691 5
 1 19 13 35720.1 1122.51 1
 1 19 -13 25746 830.106 5
 1 19 -13 30778.4 859.139 4
 1 -19 13 26536 864.228 2
 -1 19 -13 31047.1 908.155 4
 -1 -19 13 28354 1145.01 3
 -1 19 13 35019.8 1146.53 1
 -1 19 15 30970.3 1115.06 1
 1 -19 15 26363.8 1194.05 3
 1 19 15 31082.5 1129.54 1
 -1 19 -15 28133.6 906.581 4
 -1 -19 15 28016 1231.95 3
 1 19 -15 23577.6 821.351 5
 1 19 -15 27982.9 870.155 4
 -1 19 -15 22825.6 800.542 5
 1 -19 15 22250.4 833.57 2
 -1 -19 17 5132.68 1052.98 3
 -1 19 -17 4211.43 690.478 4
 -1 19 -17 3610.17 595.679 5
 -1 19 17 6392.32 935.563 1
 1 19 -17 3630.24 609.086 5
 1 -19 17 3860.61 1015.55 3
 1 19 -17 3768.78 668.849 4
 1 19 17 6426.12 938.7 1
 1 -19 17 3335.66 624.581 2
 1 -19 19 607.93 610.169 2
 -1 -19 19 105.378 1060.48 3
 1 -19 19 -946.799 1033.85 3
 1 19 19 2565.51 933.3 1
 -1 19 -19 -469.676 661.824 4
 -1 19 19 1668.08 861.884 1
 1 19 -19 200.277 651.614 4
 1 19 -19 4.79065 604.391 5
 -1 19 -19 13.6251 559.248 5
 1 -19 21 1891.27 652.237 2
 1 -19 21 436.199 1061.62 3
 1 19 -21 2189.05 642.329 5
 -1 19 -21 1430.75 715.652 4
 -1 19 21 2349.19 898.417 1
 1 19 -21 32.9062 726.726 4
 -1 -19 21 2679.06 1177.8 3
 -1 19 -21 2037.95 618.454 5
 1 -19 23 4741.51 721.179 2
 1 19 -23 5797.11 703.885 5
 -1 19 -23 5435.03 682.009 5
 1 19 -23 6635.52 784.214 4
 -1 -19 25 876.304 1301.99 3
 -1 19 25 2399.13 928.034 1
 -1 19 -25 65.4848 770.016 4
 -1 19 -25 1965.35 661.799 5
 1 19 25 2342.81 964.508 1
 1 -19 25 1314.51 1205.83 3
 -1 19 27 1730.24 928.403 1
 1 -19 27 116.671 1237.7 3
 1 19 27 1260.95 1041.38 1
 -1 -19 27 741.959 1367.56 3
 1 19 -27 328.866 750.897 5
 1 -19 29 -2026.76 1314.43 3
 -1 -19 29 790.158 1403.42 3
 1 19 -29 5.84705 823.031 4
 1 19 29 1061.46 1022.19 1
 1 19 -29 -463.217 770.332 5
 -1 19 29 275.142 1003.5 1
 1 21 -1 596.568 534.493 4
 1 -21 1 786.735 448.361 2
 -1 21 1 918.109 536.532 4
 1 21 1 557.234 534.492 4
 -1 21 1 1780.79 482.108 5
 -1 -21 1 594.413 476.601 3
 1 21 1 47.6823 471.941 5
 1 -21 -1 176.046 424.509 3
 1 21 1 755.454 790.012 1
 -1 21 -1 1133.55 560.702 4
 1 -21 -1 641.728 449.603 2
 1 -21 1 635.347 483.283 3
 -1 21 -1 590.657 468.777 5
 1 21 -1 1045.76 814.249 1
 1 21 -1 842.826 482.851 5
 -1 21 -1 1060.38 801.277 1
 -1 21 1 1512.01 853.047 1
 1 21 -3 9672.55 611.117 4
 1 21 3 10526.4 922.959 1
 -1 21 -3 9369.07 917.547 1
 -1 21 3 9820.1 910.229 1
 1 21 -3 9617.71 574.93 5
 1 -21 -3 9073.35 480.951 3
 1 -21 3 7053.81 545.242 2
 1 21 -3 9666.4 897.047 1
 -1 -21 3 9293.16 608.642 3
 1 21 3 9928 581.613 5
 1 -21 3 8845.18 615.374 3
 -1 21 -3 9786.46 665.745 4
 1 21 3 9107.4 623.14 4
 -1 21 -3 8613.96 577.304 5
 -1 21 5 8603.07 909.825 1
 1 21 -5 8186.16 599.584 4
 -1 21 -5 7999.71 905.082 1
 1 -21 -5 8188.7 458.444 3
 1 -21 5 6396.16 560.518 2
 1 -21 5 8222.04 647.622 3
 1 21 -5 6599.16 554.094 5
 1 21 5 7548.47 853.263 1
 -1 -21 5 7561.37 662.26 3
 -1 21 -5 5622.51 541.267 5
 -1 21 -7 8311.43 649.943 4
 -1 21 -7 7301.42 560.982 5
 1 21 7 9447.15 892.768 1
 1 21 -7 6290.87 557.384 5
 1 -21 7 8887.82 717.85 3
 1 -21 7 6327.43 526.001 2
 -1 -21 7 8904.95 741.09 3
 -1 21 7 10026.5 907.479 1
 1 21 -7 8789.38 631.636 4
 1 -21 9 554.435 485.173 2
 1 21 9 193.381 865.477 1
 -1 21 9 -142.682 828.78 1
 1 21 -9 23.3157 498.277 5
 1 21 -9 63.6968 641.741 4
 -1 21 -9 581.92 596.855 4
 -1 21 -9 1086.49 493.925 5
 1 -21 9 665.652 699.125 3
 -1 -21 9 801.265 698.781 3
 1 -21 11 6279.52 604.353 2
 -1 21 -11 7851.25 688.223 4
 1 -21 11 6852.28 837.585 3
 1 21 -11 5541.98 570.891 5
 -1 21 -11 6362.52 583.582 5
 -1 -21 11 6594.32 862.341 3
 -1 21 11 7486.22 916.996 1
 1 21 11 8721.34 916.78 1
 -1 21 -13 9667.37 769.52 4
 1 21 -13 7938.62 626.609 5
 -1 -21 13 9936.44 1020.13 3
 -1 21 13 12495.2 1000.73 1
 1 -21 13 8791.38 666.478 2
 -1 21 -13 8622.49 600.706 5
 1 -21 13 9571.23 914.362 3
 1 21 -13 9765.91 729.892 4
 1 21 13 12126.8 965.287 1
 1 -21 15 3209.89 888.803 3
 1 -21 15 3918.14 620.55 2
 -1 -21 15 3318.21 1001.58 3
 1 21 -15 3377.63 596.706 5
 -1 21 15 5591.27 900.748 1
 -1 21 -15 4437.4 578.516 5
 1 21 -15 4840.75 691.256 4
 1 21 15 6053.25 962.871 1
 -1 21 -15 3964.24 699.623 4
 -1 21 -17 2329.4 690.148 4
 1 21 -17 2717.26 687.791 4
 -1 21 -17 2296.91 565.667 5
 1 21 -17 1972.47 626.794 5
 1 -21 17 1104.65 961.245 3
 -1 -21 17 2409.73 1019 3
 -1 21 17 3910.73 908.975 1
 1 21 -19 148.641 596.533 5
 -1 21 -19 164.568 703.738 4
 1 21 -19 9.10009 678.644 4
 -1 21 19 187.108 874.888 1
 -1 -21 19 -855.645 1079.21 3
 1 21 19 1879.29 933.782 1
 -1 21 -19 323.575 619.203 5
 -1 21 -21 124.59 751.191 4
 -1 21 -21 1438 647.899 5
 1 21 -21 86.8822 720.183 4
 1 21 -21 1214.24 637.149 5
 -1 21 -23 2952.89 683.955 5
 1 21 23 2710.13 943.454 1
 -1 21 23 2619.02 910.762 1
 1 -21 23 2977.62 1203.58 3
 -1 21 -23 104.217 803.738 4
 -1 21 25 4171.33 934.741 1
 1 21 -25 4038.49 725.234 5
 1 -21 25 4724.3 1263.51 3
 -1 -21 25 2391.07 1353.72 3
 -1 21 27 7.49988 910.814 1
 1 21 -27 22.2746 804.287 4
 1 21 -27 151.993 723.857 5
 -1 21 -27 -46.832 798.993 4
 -1 -21 27 -403.974 1378.31 3
 1 21 27 -398.411 1021.81 1
 1 -21 27 -712.327 1280.09 3
 -1 21 -27 240.971 723.46 5
 1 23 1 104.057 561.48 4
 -1 23 1 372.638 868.353 1
 1 23 -1 49.631 577.196 4
 1 23 1 -88.7796 846.965 1
 1 23 -1 48.9963 869.422 1
 -1 23 1 317.369 574.013 4
 -1 23 -1 669.458 512.022 5
 1 -23 1 2144.35 531.603 3
 -1 23 -1 1600.44 872.51 1
 1 -23 -1 690.682 465.424 3
 -1 23 -1 550.564 594.783 4
 1 23 1 579.849 511.422 5
 1 23 -1 761.093 522.087 5
 -1 23 1 854.232 538.477 5
 -1 23 -3 6303.37 911.283 1
 1 23 3 4126.86 911.552 1
 -1 23 3 5113.53 907.4 1
 -1 -23 3 4503.22 616.877 3
 1 23 -3 4805.6 576.3 5
 1 23 3 5196.97 579.668 5
 1 -23 3 4375.58 605.953 3
 -1 23 -3 4393.46 565.406 5
 -1 23 5 10042 972.711 1
 1 23 5 9610.54 923.15 1
 -1 23 -5 8157.2 945.864 1
 1 23 -5 6445.27 590.18 5
 -1 -23 5 6353.5 690.169 3
 -1 23 -5 7078.93 608.518 5
 1 -23 5 7603.81 709.463 3
 -1 23 -5 8106.27 699.81 4
 -1 23 -7 2884.29 640.577 4
 1 -23 7 1461.22 669.381 3
 1 23 7 3966.3 888.528 1
 -1 23 -7 2081.17 538.586 5
 -1 23 7 2046.26 874.913 1
 1 23 -9 2104.78 567.202 5
 1 23 -9 551.103 634.275 4
 -1 23 -9 445.868 515.755 5
 -1 23 9 1958.16 877.906 1
 1 -23 9 1327.58 707.252 3
 1 23 -9 627.511 915.635 1
 -1 23 -9 1589.93 642.415 4
 1 23 9 267.334 938.438 1
 -1 -23 9 2212.34 766.501 3
 1 -23 11 2136.68 780.517 3
 1 23 11 2113.22 920.04 1
 -1 23 -11 1828.05 655.041 4
 -1 23 11 1882.36 907.615 1
 1 23 -11 1619.73 568.228 5
 -1 23 -11 1640.32 546.236 5
 -1 -23 11 2354.7 820.737 3
 1 23 -11 83.8974 688.876 4
 -1 23 13 2446.33 914.844 1
 1 23 -13 1705.53 555.044 5
 1 23 -13 1998.09 681.22 4
 1 -23 13 2330.95 839.042 3
 -1 23 -13 1719.38 562.473 5
 -1 -23 13 -528.299 949.29 3
 -1 23 -13 2087.8 662.722 4
 1 23 13 3381.07 895.331 1
 -1 23 -15 3030.38 576.631 5
 1 23 -15 92.262 714.797 4
 1 -23 15 4360.93 886.998 3
 -1 23 -15 3314.36 718.834 4
 1 23 15 7170.67 993.325 1
 -1 23 15 5720.49 922.566 1
 1 23 -15 3315.28 612.261 5
 -1 -23 15 4940.6 1035.34 3
 1 23 -17 60.4413 716.733 4
 -1 23 -17 1636.37 577.264 5
 1 23 -17 1048.99 578.972 5
 1 -23 17 2120.21 922.496 3
 -1 23 -17 2679.29 793.381 4
 -1 -23 17 -274.374 1061.21 3
 -1 23 -19 5.17378 724.709 4
 -1 23 -19 23.8367 572.884 5
 1 -23 21 2430.92 1109.65 3
 1 23 21 -350.779 939.421 1
 -1 23 21 2199.15 950.988 1
 1 23 23 3230.2 976.965 1
 -1 23 23 4014.83 959.163 1
 -1 -23 23 3584.23 1262.26 3
 -1 -23 25 1821.4 1292.96 3
 1 23 25 1151.78 967.227 1
 1 23 -25 215.29 820.783 4
 1 23 -25 2200.06 710.725 5
 -1 23 25 297.581 927.451 1
 1 -23 25 418.111 1230.32 3
 -1 23 -25 238.192 866.051 4
 -1 23 -25 2230.66 741.03 5
 -1 25 1 56.0967 550.691 5
 -1 25 -1 -330.728 656.452 4
 -1 25 -1 1041.04 941.008 1
 1 25 1 -238.092 533.328 5
 -1 25 -1 -44.91 528.156 5
 1 25 -1 56.8295 606.858 4
 1 25 1 -52.2772 922.465 1
 1 25 -1 44.9223 914.106 1
 1 25 -1 -92.2955 549.534 5
 -1 25 1 3257.54 944.613 1
 -1 25 1 -960.839 621.343 4
 1 25 1 -139.171 599.367 4
 1 25 3 193.854 594.203 4
 -1 25 -3 1780.14 651.239 4
 -1 25 -3 3035.42 920.403 1
 1 25 -3 -7.73549 628.701 4
 -1 25 -3 1565.78 558.485 5
 1 25 3 1723.31 576.146 5
 1 25 -3 52.6109 942.87 1
 -1 25 3 2166.36 905.832 1
 1 25 -3 2030.49 575.524 5
 1 -25 3 1119.35 605.605 3
 1 25 3 2268.67 939.298 1
 1 25 5 5359.92 953.829 1
 -1 25 -5 5310.29 615.67 5
 -1 25 -5 5706.5 967.324 1
 1 -25 5 3531.13 678.1 3
 1 25 -5 4797.62 597.841 5
 -1 25 -5 4909.37 698.658 4
 -1 25 5 5845.69 982.05 1
 1 25 -7 6365.67 604.537 5
 1 25 7 9507.35 992.272 1
 1 -25 7 7581.11 766.222 3
 -1 25 7 9747.39 992.516 1
 -1 25 -7 8142.32 999.868 1
 -1 -25 7 8013.38 771.152 3
 -1 25 -7 6673.78 621.912 5
 1 25 9 451.603 985.117 1
 1 25 -9 286.968 546.318 5
 1 -25 9 356.001 699.144 3
 -1 25 -9 30.3518 650.743 4
 -1 25 -9 557.443 547.822 5
 -1 -25 9 690.094 759.686 3
 1 25 -9 59.5147 892.349 1
 1 25 -9 290.307 638.753 4
 -1 25 9 -1387.08 905.585 1
 -1 25 11 -707.578 913.52 1
 1 25 11 644.525 919.54 1
 1 25 -11 206.688 560.624 5
 1 -25 11 899.262 762.392 3
 1 25 -11 22.5621 901.716 1
 1 25 -11 299.972 632.593 4
 -1 25 -11 45.1188 668.468 4
 -1 -25 11 1318.04 801.929 3
 -1 25 -11 4.41006 544.694 5
 -1 25 -13 3061.32 687.571 4
 -1 25 -13 2198.7 582.937 5
 1 -25 13 4413.88 865.01 3
 1 25 13 4645.39 959.241 1
 -1 -25 13 4957.52 933.114 3
 1 25 -13 2880.28 606.13 5
 1 -25 15 3696.98 900.587 3
 -1 -25 15 2494.54 947.894 3
 -1 25 -15 1907.49 604.883 5
 -1 25 -15 2145.51 712.271 4
 1 25 17 1706.21 950.299 1
 -1 25 17 2073.53 941.276 1
 1 25 -19 -452.062 619.77 5
 1 25 19 1594.27 976.691 1
 1 25 -19 60.1957 728.032 4
 1 -25 19 949.364 995.204 3
 1 25 21 290.245 942.458 1
 1 -25 21 3352.25 1097.17 3
 1 25 -21 1083.76 788.888 4
 -1 25 21 1725.67 971.493 1
 1 25 -21 375.108 633.257 5
 -1 -25 21 -1418.98 1230.21 3
 -1 25 -21 86.039 879.589 4
 -1 25 -21 796.632 655.145 5
 -1 25 -23 298.176 831.116 4
 1 25 -23 1391.81 689.822 5
 1 25 -23 224.858 812.789 4
 -1 25 -23 1070.53 651.288 5
 -1 25 23 7.56132 944.586 1
 -1 -25 23 -1778.13 1304.86 3
 1 25 23 46.9344 938.476 1
 -1 27 -1 353.178 574.285 5
 -1 27 1 224.621 944.794 1
 1 27 -1 -157.4 561.02 5
 -1 27 -1 33.6733 631.672 4
 1 27 1 -725.826 569.85 5
 1 27 -1 -627.656 911.828 1
 1 27 1 -432.372 986.243 1
 -1 27 -1 273.145 962.541 1
 1 27 -3 2334.11 981.109 1
 1 27 -3 1788.57 597.142 5
 -1 27 -3 1711.01 575.192 5
 -1 27 -3 44.251 687.622 4
 1 27 3 2883.27 962.652 1
 -1 27 -3 1759.95 971.441 1
 1 27 5 9160.49 1079.8 1
 -1 27 -5 6940.83 655.084 5
 -1 27 5 9423.1 1064.33 1
 1 -27 5 7395.5 738.569 3
 1 27 -5 7417.41 1054.54 1
 -1 27 -5 7293.9 1020.93 1
 -1 27 -7 32.4159 727.932 4
 -1 27 -7 4207.92 984.077 1
 1 27 -7 46.7849 949.154 1
 1 27 7 3228.85 982.564 1
 -1 27 -7 2281.68 614.843 5
 1 -27 7 1989.9 723.721 3
 1 27 -9 31.8051 949.781 1
 -1 27 -9 398.216 591.401 5
 1 -27 9 -340.222 727.266 3
 -1 -27 11 -63.2851 826.784 3
 1 -27 11 1192.86 770.606 3
 1 27 -11 148.832 945.973 1
 -1 -27 13 625.856 897.372 3
 1 27 13 2355.75 928.659 1
 -1 27 13 1506.52 962.641 1
 1 27 -13 18.1187 692.932 4
 1 27 -13 118.881 948.756 1
 1 27 -13 -883.297 614.675 5
 1 -27 13 1305.85 834.677 3
 -1 27 15 2546.29 968.963 1
 1 27 -15 1117.38 623.507 5
 -1 27 -15 158.693 718.161 4
 1 27 -15 524.61 699.963 4
 1 27 15 2969.15 987.453 1
 -1 27 -17 15.5091 627.673 5
 -1 27 -17 -47.6459 769.837 4
 1 27 -17 -5.19171 781.635 4
 1 27 -17 -123.055 634.208 5
 -1 27 17 1609.42 982.178 1
 1 27 17 200.982 969.25 1
 -1 -27 17 1050.15 1009.94 3
 1 -27 17 41.2954 938.418 3
 -1 -27 19 -1762.52 1085.76 3
 -1 27 -19 112.164 756.994 4
 -1 27 19 7.70466 956.905 1
 1 -27 19 -638.666 989.73 3
 -1 27 -19 -350.03 642.226 5
 1 27 19 -602.72 998.692 1
 1 27 -19 -276.375 608.92 5
 1 27 -19 -73.1744 785.96 4
 1 29 1 -1232.77 656.53 4
 1 29 -1 -687.254 573.365 5
 1 29 1 93.5673 583.578 5
 1 29 -3 1891.9 625.311 5
 1 29 -3 2321.87 719.781 4
 1 29 -5 5080.61 672.142 5
 -1 29 5 3347.67 969.873 1
 1 29 -5 5143.7 756.175 4
 1 29 -5 5955.48 1047.83 1
 -1 29 -7 440.471 620.105 5
 1 29 -7 189.534 1113.66 1
 -1 29 7 7.89135 947.967 1
 -1 29 -7 101.304 735.569 4
 -1 29 -9 -14.8815 750.355 4
 1 -29 9 1299.73 819.693 3
 1 29 -9 219.063 1035.94 1
 -1 29 9 101.207 935.413 1
 1 29 9 60.1956 982.871 1
 1 29 -9 2926.64 730.641 4
 1 29 -9 3058.11 650.193 5
 -1 29 -9 459.478 628.029 5
 -1 29 -11 132.138 747.963 4
 -1 29 11 -8.39694 1019.24 1
 1 29 11 -221.944 967.024 1
 1 29 -11 360.675 602.797 5
 1 29 -11 55.2568 712.79 4
 -1 29 -11 4.99142 609.463 5
 1 29 -13 -673.622 623.804 5
 1 29 -13 4.75333 708.19 4
 -1 29 13 1634.56 1000.7 1
 1 29 13 2535.86 970.527 1
 1 -29 13 1224.35 848.049 3
 -1 29 -13 533.824 733.875 4
 -1 29 -13 600.994 616.307 5
 1 29 -15 586.684 629.361 5
 -1 -29 15 706.173 964.503 3
 -1 29 15 1862.48 955.908 1
 -1 29 -15 236.956 762.528 4
 1 -29 15 1083.9 912.168 3
 -1 29 -15 715.232 632.169 5
 1 29 15 2295.97 1031.44 1
 1 31 -1 1242.47 626.513 5
 -1 31 1 1477.08 1038.63 1
 -1 31 -1 33.0142 990.311 1
 1 31 -1 -585.558 1032.08 1
 1 31 1 2505.08 989.825 1
 1 31 -1 21.2822 677.717 4
 1 31 3 8.51643 960.834 1
 -1 31 -3 1786.15 651.55 5
 -1 31 -3 4.68458 714.649 4
 1 31 -3 478.979 714.793 4
 1 31 -3 -423.403 993.443 1
 -1 31 -3 8.45643 1015.37 1
 1 31 -3 1886.32 594.172 5
 -1 31 5 -24.1702 958.651 1
 -1 31 -5 14.7868 736.087 4
 -1 31 -5 839.978 590.972 5
 -1 31 -5 338.894 1043.33 1
 1 31 5 960.214 975.809 1
 1 31 -5 -799.368 1020.56 1
 1 31 -5 1265.7 625.003 5
 1 31 -5 240.675 728.432 4
 -1 31 -7 401.613 622.887 5
 1 31 -7 347.162 629.634 5
 -1 31 -7 -10.0231 746.926 4
 -1 31 7 -41.9472 1024.89 1
 1 31 -7 46.6227 720.454 4
 -1 31 -7 1063.65 1013.13 1
 1 31 7 88.6451 1034.59 1
 1 31 -7 -258.628 993.31 1
 1 31 9 343.208 1048.95 1
 1 31 -9 531.978 622.824 5
 -1 31 9 -40.3802 997.632 1
 -1 31 -9 169.912 624.661 5
 -1 31 -9 5.12249 740.962 4
 -1 31 -9 75.0492 1003.11 1
 1 31 -9 4.74571 728.406 4
 2 0 0 -14.683 61.4588 3
 2 0 -2 573436 7145.79 2
 2 0 2 567451 7170.29 3
 2 0 2 573514 7183.34 1
 2 0 -2 568072 7178.25 5
 2 0 -2 584785 7165.88 3
 2 0 4 -35.8597 162.301 3
 2 0 -4 -46.5662 116.134 2
 -2 0 -4 -15.0923 104.922 4
 2 0 -4 66.5638 138.338 3
 -2 0 4 -63.1862 149.586 1
 2 0 4 -87.1888 175.438 1
 2 0 -4 -51.4955 165.497 5
 2 0 -6 94550.8 1275.03 3
 2 0 -6 94163.3 1251.44 2
 2 0 6 88603.3 1309.06 1
 -2 0 6 95657.9 1260.01 1
 -2 0 -6 93073.3 1222.84 4
 2 0 -6 87018.2 1292.91 5
 2 0 6 91494.1 1335.77 3
 -2 0 -6 85302.3 1229.3 5
 -2 0 -8 28.1043 224.433 4
 2 0 -8 -80.0791 283.799 5
 2 0 8 -34.4127 302.362 1
 -2 0 8 -124.783 288.899 1
 2 0 8 56.0148 369.83 3
 2 0 -8 13.0969 265.343 4
 -2 0 -8 1.28346 244.027 5
 -2 0 10 12799.2 426.939 1
 -2 0 -10 11828.2 373.015 4
 2 0 10 12237.3 468.296 1
 2 0 -10 14233.8 427.562 4
 -2 0 -10 13876.5 419.17 5
 2 0 -12 -54.2243 303.443 4
 -2 0 -12 -106.241 285.716 4
 -2 0 -12 64.2726 301.586 5
 2 0 -12 -2.57062 323.538 5
 2 0 12 100.277 356.133 1
 -2 0 12 -143.492 343.608 1
 -2 0 -14 17416.5 556.249 5
 -2 0 14 16159.5 566.306 1
 -2 0 -14 16046.3 498.689 4
 2 0 16 -46.4812 493.45 1
 2 0 -16 -267.256 436.293 5
 -2 0 -16 -106.85 414.871 5
 -2 0 16 13.4293 437.202 1
 -2 0 -16 -195.391 389.837 4
 2 0 -18 270994 3667.55 5
 2 0 18 273251 3714.39 1
 2 0 -20 3.42708 476.607 4
 2 0 -20 -845.079 572.308 5
 -2 0 20 -311.263 564.712 1
 -2 0 -20 -679.42 520.523 5
 2 0 20 488.786 600.619 1
 -2 0 -20 -46.2362 454.091 4
 -2 0 -22 39882.3 1020.96 5
 2 0 22 39900.9 1102.57 1
 2 0 -22 39992 1063.23 5
 -2 0 22 41509.6 1084.81 1
 -2 0 24 -656.648 708.33 1
 -2 0 -24 -64.8229 652.497 5
 2 0 24 630.436 718.079 1
 2 0 -24 137.761 662.162 5
 2 0 -24 566.528 592.407 4
 2 0 -26 4586.82 766.136 5
 2 0 26 6686.02 844.172 1
 -2 0 -26 6966.43 787.87 5
 -2 0 26 6656.27 824.694 1
 -2 0 -28 -86.5397 751.422 5
 2 0 -28 -640.231 655.303 4
 2 0 -28 -379.863 716.516 5
 2 0 28 -1217.05 855.818 1
 -2 0 28 244.032 775.594 1
 2 0 -30 9795.3 768.461 4
 2 0 30 10822.2 983.822 1
 -2 0 30 10460.4 941.728 1
 2 0 -30 11936.2 909.559 5
 -2 0 -30 10682.4 891.51 5
 2 0 -32 516.663 723.692 4
 -2 0 32 -1187.27 877.323 1
 -2 0 -32 459.081 814.852 5
 -2 0 -34 -139.396 848.361 5
 2 0 -34 1609.07 828.34 5
 2 0 36 -1554.67 987.095 1
 2 0 -36 797.271 911.639 5
 2 -2 0 345871 4465.58 3
 2 2 0 327516 4431.11 3
 2 -2 0 373094 4457.05 2
 2 2 0 382357 4446.86 5
 2 -2 -2 44482.7 618.366 2
 2 2 2 42238.1 644.553 1
 2 -2 2 41024.1 622.711 2
 2 -2 2 41952.2 653.854 3
 2 2 -2 46081.2 631.782 3
 2 -2 -2 45697.3 632.055 3
 2 2 -2 46569.4 637.47 5
 -2 2 -2 45907.6 614.486 4
 -2 2 2 45699.2 674.22 1
 2 2 2 45687.6 606.516 5
 2 -2 4 41079.2 711.929 3
 2 -2 -4 43357.9 651.55 3
 2 2 -4 46251.8 695.102 5
 2 2 4 43104.5 710.68 1
 2 2 -4 46005.4 650.19 4
 2 2 4 47160.7 631.862 3
 2 -2 4 40612.7 702.267 1
 2 2 4 48876.6 612.036 4
 -2 2 -4 45340 610.478 5
 -2 2 4 45217.4 707.111 1
 -2 2 -4 42337.6 646.829 4
 2 2 -6 14449.4 360.45 4
 -2 2 -6 14724 309.585 5
 2 -2 -6 14655.6 342.404 3
 -2 -2 -6 15633.8 300.249 4
 2 -2 -6 15475.3 335.992 2
 -2 2 -6 13450.6 335.93 4
 2 -2 6 14443.1 470.622 3
 2 -2 -6 12703.7 416.38 5
 2 2 6 15127.3 440.448 1
 -2 2 6 12825.4 405.08 1
 2 -2 6 15131.1 400.279 1
 2 2 6 15394.9 395.685 3
 -2 -2 6 15252.4 306.845 1
 2 2 -6 14931 389.862 5
 2 -2 8 57563.5 1055.62 3
 -2 -2 8 59035 878.271 1
 -2 2 -8 57868.8 874.437 5
 2 -2 -8 58589.1 960.61 5
 2 -2 -8 60545.8 912.907 3
 2 -2 -8 57704.5 893.116 2
 2 -2 8 54871.3 952.927 1
 -2 2 8 57559.4 945.163 1
 2 2 -8 65972.5 991.675 5
 -2 2 -8 55120.6 875.586 4
 2 2 -8 58548 897.38 4
 -2 -2 -8 63590.9 869.851 4
 2 2 8 57468.8 983.705 1
 2 2 -10 92.3048 299.924 5
 2 2 -10 196.612 291.106 4
 2 -2 10 75.0888 313.856 1
 2 -2 -10 118.59 323.86 5
 2 2 10 175.521 357.27 1
 -2 2 -10 90.4445 254.696 5
 -2 -2 10 119.247 266.552 1
 -2 -2 -10 63.9333 253.407 4
 -2 2 -10 83.1543 262.982 4
 -2 2 10 220.909 337.741 1
 2 -2 10 17.5353 442.619 3
 2 -2 -10 151.727 279.036 4
 2 2 -12 26350.2 600.719 4
 -2 -2 -12 27517.4 569.066 4
 -2 2 12 29170.7 703.977 1
 2 -2 12 25863.5 649.632 1
 2 2 -12 27420.8 634.901 5
 -2 -2 12 28219.6 605.229 1
 2 2 12 23699.7 679.482 1
 -2 2 -12 29109.5 600.498 4
 2 -2 12 27641.8 821.762 3
 -2 2 -12 29438.8 592.28 5
 -2 2 -14 2641.88 362.035 5
 -2 -2 -14 1677.66 409.927 5
 -2 -2 14 2115.45 373.126 1
 -2 2 -14 2941.36 383.045 4
 -2 -2 -14 2134.18 352.015 4
 -2 2 14 1866.86 429.071 1
 -2 2 -16 36237.1 797.704 4
 -2 -2 16 34461.2 808.089 1
 2 -2 16 37422 884.22 1
 2 2 16 34674.5 919.008 1
 2 -2 -16 35890.7 868.954 5
 -2 2 -16 36136.6 796.286 5
 2 2 -16 37856.3 844.092 5
 -2 -2 -16 36294.3 791.394 4
 2 -2 -18 12410.8 622.291 5
 2 2 18 12215.4 706.124 1
 2 -2 -18 12573.3 544.864 4
 -2 -2 -18 13078.2 661.325 5
 2 -2 18 12398.1 658.149 1
 -2 -2 -18 12361 557.327 4
 -2 2 18 12202.2 684.754 1
 -2 2 -18 12222.8 562.644 4
 2 2 -18 13315.9 614.1 5
 2 2 20 165145 2552.5 1
 -2 -2 20 168653 2430.35 1
 2 -2 -20 157941 2445.62 5
 -2 2 -20 143039 2326.05 4
 -2 2 -20 161088 2404.5 5
 -2 2 20 167496 2515.98 1
 2 2 -20 163625 2441.51 5
 -2 -2 -20 165692 2387.75 4
 2 -2 20 159970 2484.61 1
 2 -2 -20 148071 2327.34 4
 -2 -2 -20 163998 2433.71 5
 2 -2 22 -649.277 668.349 1
 2 2 -22 -210.825 545.872 4
 -2 -2 -22 105.05 565.56 5
 -2 2 22 560.018 675.897 1
 2 2 22 32.7016 684.4 1
 2 -2 -22 -652.978 630.438 5
 -2 2 -22 51.981 566.797 5
 -2 -2 22 -815.567 601.616 1
 2 2 -22 32.1679 553.521 5
 -2 -2 -22 -254.514 521.609 4
 2 2 -24 -37.1755 586.049 4
 2 -2 24 923.081 709.539 1
 2 -2 -24 1798.36 589.239 4
 -2 -2 -24 645.343 627.999 5
 2 2 24 1022.58 742.942 1
 2 2 -24 1403.89 640.713 5
 -2 2 24 811.711 718.495 1
 -2 -2 24 649.32 657.402 1
 -2 2 -24 1292.78 592.822 4
 2 -2 -24 416.346 672.615 5
 -2 2 -24 1581.27 627.845 5
 -2 -2 -26 139.417 691.907 5
 -2 2 26 -1236.55 804.442 1
 -2 2 -26 850.233 683.724 5
 2 -2 -26 -171.679 672.087 4
 2 -2 -26 -648.496 732.163 5
 2 -2 26 1310.15 765.38 1
 2 2 26 -49.4969 797.206 1
 -2 -2 -28 18867.7 967.637 5
 2 2 -28 17927.3 1023.47 5
 -2 2 28 17421 1023.11 1
 2 -2 -28 13091 814.115 4
 -2 -2 28 16597.2 927.338 1
 2 -2 28 18235.7 1018.96 1
 2 2 28 16038.6 1061.87 1
 -2 2 -28 20953.9 1058.54 5
 2 -2 -28 15329.4 956.72 5
 2 -2 -30 916.516 820.44 5
 -2 2 30 515.131 879.131 1
 -2 -2 30 414.237 775.777 1
 2 2 -30 856.662 726.651 4
 2 -2 -30 119.578 686.835 4
 2 2 30 1682.96 910.003 1
 -2 -2 -30 250.083 826.75 5
 2 -2 30 -273.699 870.548 1
 2 2 -30 236.273 791.821 5
 -2 2 -30 -6.3563 807.827 5
 -2 2 32 7361.66 985.989 1
 2 2 -32 7239 855.88 4
 -2 2 -32 7955.37 885.158 5
 2 -2 32 7006.94 1000.38 1
 -2 -2 32 7462.63 889.821 1
 -2 -2 -32 7839.21 936.359 5
 -2 2 34 -1725.01 976.461 1
 -2 -2 34 -530.819 861.185 1
 2 2 -34 -713.589 801.233 5
 2 2 34 -805.066 939.188 1
 -2 -2 -34 94.9313 834.285 5
 2 -2 -34 788.446 827.476 5
 -2 2 -34 -1324.16 845.541 5
 2 -2 -36 4807.23 922.153 5
 2 -2 36 850.017 1442.52 3
 2 2 36 2379.9 1007.84 1
 2 -2 36 2788.69 1022.1 1
 -2 -2 -36 2168.12 910.929 5
 2 2 -36 3875.19 872.209 5
 -2 2 36 3461 1012.5 1
 2 4 0 -1.80162 189.996 1
 2 -4 0 -4.13684 165.01 3
 2 4 0 -18.6493 150.143 5
 2 4 -2 372439 4619.46 5
 2 -4 -2 361275 4608.9 3
 2 -4 2 366320 4623.97 2
 2 4 -2 334778 4584.18 1
 2 4 2 362619 4600.43 5
 2 4 -2 334535 4565.78 4
 2 -4 -2 362482 4605.29 2
 -2 4 -2 380881 4573.73 5
 -2 4 2 353913 4683.07 1
 2 -4 2 353447 4650.38 3
 2 4 2 352246 4636.53 1
 -2 -4 4 56254.9 792.678 2
 2 -4 4 55467.5 895.2 3
 2 4 -4 52206.1 790.436 4
 -2 4 -4 55725.4 813.001 4
 2 -4 -4 55709.7 790.545 3
 2 -4 4 51821.2 837.428 2
 -2 4 4 55002.9 899.474 1
 -2 4 -4 58596.2 764.498 5
 2 -4 -4 53667.8 805.581 2
 2 4 -4 52304 825.594 5
 2 4 4 53434.8 870.497 1
 2 4 -6 16544.6 391.76 4
 -2 -4 -6 16531.1 319.821 4
 -2 4 6 15314.9 474.955 1
 -2 -4 6 16011.1 382.105 2
 -2 4 -6 16047.7 329.569 5
 2 -4 -6 15743 332.982 3
 2 4 6 16668.4 491.941 1
 2 4 -6 15246.3 404.711 5
 2 -4 -6 15613.2 374.321 2
 -2 4 -6 16816.2 388.226 4
 2 -4 6 16512.1 536.716 3
 2 -4 8 8486.85 493.671 3
 2 -4 8 7218.18 360.673 1
 2 4 -8 7715.11 346.263 5
 -2 4 -8 7180.25 278.435 5
 2 -4 -8 7391.64 290.385 2
 2 4 -8 7925.5 340.581 4
 -2 4 8 7600.56 404.86 1
 -2 -4 -8 8537.89 278.725 4
 -2 -4 8 7535.39 258.553 1
 2 -4 -8 7737.49 274.939 3
 2 4 8 7672.07 428.751 1
 -2 4 -8 7430.74 325.747 4
 2 4 -10 79236.2 1291.67 5
 2 -4 -10 88478.2 1263.54 2
 -2 -4 -10 86797.8 1216.73 4
 2 -4 -10 88667.9 1249.89 3
 2 -4 10 88013.8 1487.65 3
 -2 4 10 84383.8 1335.59 1
 -2 4 -10 85324.3 1234.99 5
 -2 4 -10 85272.1 1258.77 4
 2 -4 10 81336.9 1306.78 1
 2 4 -10 84434.6 1262.86 4
 2 4 10 78043.8 1339.76 1
 -2 -4 10 85952 1219.98 1
 -2 4 -12 16603.4 456.329 5
 2 -4 12 15685.2 706.14 3
 -2 -4 -12 16218.9 432.347 4
 2 4 12 15440.3 591.549 1
 2 4 -12 15667.9 493.765 4
 2 -4 12 16620.6 520.946 1
 -2 4 -12 15965.4 473.467 4
 -2 4 12 15797.7 551.897 1
 2 4 -12 15756.2 494.364 5
 -2 -4 12 16565.3 447.446 1
 -2 -4 14 8087.38 400.902 1
 -2 4 -14 8479.93 423.689 5
 -2 -4 -14 8526.15 403.202 4
 -2 4 14 8147.49 528.087 1
 -2 4 -14 8743.45 435.848 4
 2 -4 16 553.456 695.199 3
 2 4 -16 482.078 425.983 4
 2 4 -16 361.013 407.658 5
 -2 4 -16 357.71 385.113 5
 -2 -4 16 424.531 368.124 1
 2 -4 -16 540.715 484.912 5
 2 -4 16 853.632 478.475 1
 -2 -4 -16 689.622 379.537 4
 2 4 16 414.466 562.917 1
 -2 4 -16 623.933 419.242 4
 -2 -4 -18 62818.5 1155.65 4
 2 -4 18 71492.4 1336.43 1
 2 -4 18 70904 1631.27 3
 -2 4 18 68983 1358.68 1
 2 -4 -18 69513.5 1196.78 4
 -2 4 -18 68212.9 1227.68 4
 2 4 -18 70842.6 1274.6 5
 -2 -4 -18 66663.8 1266.61 5
 2 4 18 67347.3 1404.62 1
 2 -4 -18 73870.1 1361.86 5
 2 4 20 3271.83 661.556 1
 2 -4 -20 3498.34 517.804 4
 2 -4 20 4187.74 633.317 1
 2 -4 -20 4742.98 706.025 5
 -2 -4 20 3825.36 501.962 1
 2 4 -20 3718.57 537.034 5
 -2 4 -20 4060.49 529.915 5
 -2 4 20 2757.3 677.771 1
 -2 -4 -20 2709.73 458.398 4
 -2 -4 -20 3836.84 589.774 5
 2 -4 -22 40421.9 989.612 4
 2 4 22 40423.7 1162.36 1
 2 -4 -22 46127.3 1159.97 5
 -2 -4 -22 43405.6 1087.76 5
 -2 4 22 48658.1 1226.86 1
 -2 4 -22 41081.5 1001.55 4
 -2 -4 22 42660.3 1007.5 1
 -2 4 -22 44603 1040.8 5
 2 4 -22 40161.6 1031.92 5
 2 -4 22 45902.4 1147.01 1
 -2 -4 24 298.397 612.046 1
 -2 -4 -24 1054.52 710.905 5
 -2 4 24 748.997 766.303 1
 2 4 24 125.839 753.302 1
 -2 4 -24 -61.7292 591.4 4
 -2 4 -24 28.0729 596.651 5
 2 -4 -24 -751.628 681.674 5
 2 4 -24 405.861 617.188 5
 2 4 -24 190.12 609.516 4
 2 -4 24 554.974 719.293 1
 -2 4 26 8356.67 898.842 1
 2 4 26 8549.61 935.583 1
 2 -4 -26 7268 805.674 5
 2 -4 26 8014.71 886.417 1
 -2 -4 -26 7693.04 808.081 5
 2 -4 -26 7452.49 691.265 4
 -2 4 -26 9431.54 759.211 5
 -2 -4 28 1930.1 727.006 1
 2 -4 28 4988.71 1230.86 3
 -2 4 28 2126.47 833.852 1
 2 4 -28 1802.47 751.072 4
 2 -4 -28 934.483 762.237 5
 -2 4 -28 1930.57 736.661 5
 2 -4 28 2030.34 860.297 1
 2 -4 -28 55.843 680.758 4
 -2 -4 -28 5886.03 855.09 5
 2 4 -28 1666.42 713.73 5
 -2 4 -30 30734 1084.4 5
 2 4 30 32684.8 1282.37 1
 -2 -4 30 29880.2 1082.63 1
 2 -4 30 28504.9 1588.14 3
 2 -4 -30 29414.1 1136.69 5
 -2 -4 -30 30714.4 1126.24 5
 -2 4 30 31574.6 1253.34 1
 2 4 -30 28685.3 1055.66 5
 2 -4 -30 27595.6 998.842 4
 2 4 -30 29181.9 1074.41 4
 2 -4 30 32444 1191.06 1
 2 4 -32 -444.856 764.476 4
 -2 -4 -32 -924.069 834.742 5
 -2 -4 32 -764.105 807.022 1
 2 -4 32 673.363 1311.18 3
 -2 4 32 82.1432 920.881 1
 2 -4 32 -6.85358 882.354 1
 -2 4 -32 69.6598 782.286 5
 2 4 -34 -485.844 787.104 5
 2 -4 -34 -1108.56 895.265 5
 2 4 34 -849.49 939.218 1
 2 -4 36 698.477 954.512 1
 2 -4 36 425.754 1446.38 3
 -2 -4 -36 1347.81 936.684 5
 -2 4 36 307.238 1002.05 1
 2 -4 -36 696.588 890.506 5
 2 4 36 -315.606 989.454 1
 2 4 -36 145.486 844.293 5
 2 -6 0 130218 1707.26 2
 -2 -6 0 122927 1640.73 2
 -2 6 0 128949 1716.48 4
 2 -6 0 124634 1719.94 3
 2 6 0 132345 1705.51 5
 2 6 0 125905 1652.05 4
 2 6 0 122781 1746.93 1
 -2 6 0 134156 1700.02 5
 -2 6 2 32201.8 726.6 1
 -2 -6 2 34733.1 510.156 2
 2 6 2 33306.5 564.761 5
 2 -6 -2 35110.4 567.294 3
 2 6 2 32121.5 504.649 4
 2 -6 2 31597.3 620.722 3
 -2 6 -2 35298.9 593.94 4
 2 -6 -2 34998.6 569.305 2
 2 6 -2 32737.1 618.285 1
 2 6 -2 32271 533.119 4
 2 -6 2 33233.6 589.519 2
 2 6 2 32229.4 634.126 1
 2 6 -2 34240 577.422 5
 -2 6 -2 34573.8 537.73 5
 2 -6 4 448.055 313.505 3
 -2 -6 4 402.689 192.67 2
 2 -6 -4 332.952 181.484 3
 2 6 -4 299.258 221.738 5
 2 6 4 451.758 208.191 5
 2 -6 -4 339.07 221.484 2
 2 6 -4 209.841 232.352 4
 2 6 4 88.1196 323.361 1
 2 -6 4 347.79 234.123 2
 -2 6 -4 396.53 262.33 4
 -2 6 4 417.729 391.669 1
 -2 6 -4 430.572 187.118 5
 2 6 4 420.364 186.196 4
 -2 6 -6 23107.6 489.878 4
 -2 -6 6 21771.7 461.616 2
 2 -6 -6 21565.1 414.201 3
 2 -6 -6 21288.6 451.938 2
 2 -6 6 20965.7 478.601 2
 -2 6 6 20906.6 587.168 1
 2 6 -6 22282.7 481.002 5
 -2 6 -6 21602.7 420.385 5
 -2 -6 -6 23602.1 411.367 4
 2 6 -6 21521 461.946 4
 -2 6 -8 297776 3832.6 5
 2 -6 8 292383 3916.61 2
 2 -6 8 293788 4042.14 3
 -2 6 8 305940 3987.99 1
 -2 -6 8 298292 3883.76 2
 2 -6 -8 291345 3825.7 3
 -2 6 -8 297045 3862.45 4
 2 6 -8 285107 3901.24 5
 2 6 -8 304765 3886.35 4
 -2 -6 -8 293216 3802.69 4
 2 6 8 291125 3970.44 1
 2 -6 -10 23832.1 521.804 2
 2 6 10 24550.7 673.157 1
 -2 6 -10 26364.3 558.709 4
 -2 -6 -10 25398.6 492.848 4
 2 -6 -10 24483.2 493.597 3
 -2 6 -10 25485.6 521.479 5
 -2 6 10 23658.2 637.052 1
 2 -6 10 25286.2 753.72 3
 2 6 -10 23166.3 569.655 5
 2 6 -10 24947 574.888 4
 -2 6 -12 192278 2615.8 4
 -2 -6 12 191235 2572.99 1
 2 -6 -12 191727 2587.04 3
 -2 -6 -12 191589 2563.25 4
 -2 6 -12 192201 2594.24 5
 -2 6 12 185766 2711.15 1
 2 -6 -12 190746 2618.16 2
 2 6 -14 240.826 387.441 5
 2 6 -14 353.192 434.352 4
 -2 -6 -14 730.053 348.905 4
 2 6 14 352.477 519.458 1
 -2 6 -14 -10.2249 369.395 4
 -2 -6 14 372.433 303.646 1
 2 -6 14 150.364 651.288 3
 -2 6 -14 15.3971 349.49 5
 -2 6 -16 23952.2 683.738 4
 -2 6 16 24747.6 814.643 1
 2 -6 16 25488.2 733.308 1
 2 6 -16 24399 719.68 5
 -2 -6 16 23477.4 629.151 1
 2 -6 16 24734.6 1026.38 3
 2 -6 18 1472.44 817.55 3
 2 -6 18 1379.4 516.555 1
 -2 6 18 1058.9 636.497 1
 2 6 -18 95.8783 513.417 4
 2 -6 -18 1329.12 453.53 4
 2 -6 -18 1631.81 582.883 5
 2 6 18 775.193 640.803 1
 -2 6 -18 1069.37 453.785 5
 2 6 -18 696.669 459.989 5
 -2 -6 -18 1934.51 440.666 4
 2 -6 -20 50074.6 1019.31 4
 -2 -6 20 46621.1 997.718 1
 2 6 -20 47888.5 1081.09 5
 -2 6 20 52821.6 1344.52 1
 -2 6 -20 50751.1 1061.65 5
 2 -6 20 46366.9 1467.49 3
 2 -6 20 50759.6 1131.94 1
 2 6 20 47940.3 1240.15 1
 2 -6 -22 5060.48 640.853 4
 2 -6 22 3476.91 658.341 1
 -2 6 22 4276.21 844.679 1
 -2 -6 22 2891.82 538.587 1
 2 6 -22 2487.21 590.813 5
 -2 6 -22 2536.29 572.981 4
 2 -6 22 3285.75 1018.92 3
 2 6 -22 661.168 656.142 4
 2 6 22 2011.81 749.698 1
 -2 -6 -22 3252.57 643.745 5
 -2 6 -22 2615.43 582.511 5
 -2 6 24 1448.25 832.096 1
 2 6 24 1115.64 773.024 1
 2 -6 -24 1727.69 588.075 4
 2 6 -24 2513.03 688.751 4
 -2 6 -24 834.647 594.447 4
 2 -6 24 3027.1 1090.57 3
 2 -6 -24 1881.99 823.175 5
 2 -6 24 1891.11 693.961 1
 2 6 -24 1031.17 643.999 5
 -2 6 -24 1543.36 621.126 5
 -2 -6 -24 1086.31 687.613 5
 -2 -6 24 1422.5 592.855 1
 2 -6 26 -1034.43 780.544 1
 -2 -6 26 1551.96 647.029 1
 2 -6 26 2668.69 1194.11 3
 2 6 26 -43.5332 833.917 1
 -2 6 -26 -123.173 677.709 5
 2 6 -26 168.441 736.839 4
 -2 -6 -26 920.151 758.952 5
 2 -6 -26 42.3974 772.021 5
 -2 6 26 448.996 849.084 1
 2 6 -26 814.403 709.67 5
 2 -6 -26 116.794 617.234 4
 2 6 -28 48225.5 1247.29 4
 2 -6 28 51366.1 1342.66 1
 2 6 28 48825.8 1463.29 1
 2 6 -28 47983.5 1253.78 5
 -2 6 28 52096.1 1458.57 1
 -2 6 -28 49719.7 1263.95 5
 -2 -6 28 46337 1198.28 1
 2 -6 28 46630.4 1785.66 3
 2 -6 -28 52118.4 1355.71 5
 -2 -6 -28 54149.7 1435.18 5
 2 -6 30 1872.26 1298.78 3
 -2 -6 30 -259.161 699.561 1
 2 -6 -30 -1499.61 842.306 5
 -2 -6 -30 193.139 835.526 5
 -2 6 30 -284.483 890.097 1
 2 6 30 57.5317 907.344 1
 -2 6 -30 -720.446 763.308 5
 2 6 -30 -197.159 728.617 4
 2 -6 30 -613.939 826.651 1
 2 6 -30 -596.975 721.594 5
 -2 6 32 6787.64 996.109 1
 -2 -6 -32 5179.88 875.468 5
 2 6 -32 4261 826.188 4
 -2 6 -32 7903.4 883.207 5
 2 6 34 23.3644 972.914 1
 2 -6 -34 395.13 877.009 5
 2 6 -34 -1330.21 796.523 5
 -2 6 -34 3514.15 879.823 5
 2 -6 34 2945.49 1501.24 3
 2 -6 34 5733.14 989.255 1
 2 6 36 4560.57 1070.27 1
 2 6 -36 2475.45 864.193 5
 -2 6 36 2387.11 1055.68 1
 -2 -6 -36 2816.93 964.657 5
 2 -6 36 4456.43 939.279 1
 -2 -8 0 155.246 155.211 2
 -2 8 0 80.4335 277.51 4
 2 8 0 -60.2764 346.58 1
 -2 8 0 117.489 208.435 5
 2 -8 0 -29.2328 202.716 2
 2 8 0 107.237 220.87 5
 2 -8 0 -33.0498 245.914 3
 -2 -8 0 -2.75047 243.862 3
 2 8 -2 14144.3 358.255 4
 -2 -8 2 15332.1 329.538 2
 2 8 2 14470.8 335.31 4
 2 -8 2 15125 393.033 2
 2 8 2 15571.4 387.782 5
 2 8 -2 15170.6 485.986 1
 2 -8 -2 16285.6 382.319 2
 -2 -8 -2 15087.4 290.553 3
 2 -8 -2 16052 365.262 3
 -2 -8 -2 15617.9 309.814 2
 2 -8 2 13517 434.826 3
 -2 8 -2 15507.9 421.242 4
 -2 8 -2 16527.6 369.591 5
 2 8 -2 14493.2 393.609 5
 -2 8 2 13148.1 557.675 1
 2 8 2 15081.6 483.786 1
 2 8 -4 400.671 236.869 4
 -2 8 4 355.533 411.341 1
 2 8 4 379.737 352.571 1
 2 -8 -4 366.418 181.567 3
 2 8 4 352.169 221.458 5
 -2 -8 -4 447.315 158.119 2
 -2 8 -4 134.979 267.927 4
 -2 -8 4 447.043 206.232 2
 -2 8 -4 143.274 203.412 5
 2 8 -4 350.214 240.717 5
 2 -8 4 170.789 243.327 2
 2 -8 -4 376.01 212.062 2
 2 8 4 370.384 210.141 4
 2 -8 4 322.697 310.211 3
 -2 -8 -6 7282.62 238.029 2
 2 -8 6 6666.43 439.112 3
 -2 -8 6 6742.29 302.604 2
 -2 8 6 6900.59 475.389 1
 -2 8 -6 7609.63 297.463 5
 2 -8 -6 7336.49 248.846 3
 2 -8 -6 6877.7 292.35 2
 2 8 -6 7250.86 326.042 4
 2 8 -6 6665.84 323.134 5
 2 -8 6 7019.99 338.945 2
 -2 8 -6 7702.53 357.963 4
 2 8 6 7417.57 453.929 1
 -2 -8 -8 54741.5 830.366 4
 2 8 -8 50086.8 886.263 4
 2 -8 -8 55796 901.148 2
 -2 8 8 54759.5 1048.85 1
 2 -8 8 51314.9 921.022 2
 2 8 8 50219.8 1007.12 1
 -2 -8 8 55804.7 920.219 2
 2 -8 -8 61848.4 854.842 3
 2 8 -8 51135.2 907.958 5
 -2 8 -8 54670 861.611 5
 2 -8 8 56816.6 1095.37 3
 -2 -8 10 599117 7547.35 2
 -2 8 -10 590717 7504.2 4
 2 -8 -10 576885 7494.37 2
 2 -8 10 591301 7570.98 2
 2 -8 -10 574589 7443.57 3
 -2 8 -10 589241 7471.46 5
 -2 -8 -10 593213 7438.66 4
 2 8 12 657.36 512.8 1
 -2 -8 -12 1142.47 318.375 4
 2 -8 12 653.208 593.682 3
 2 -8 -12 781.002 268.954 3
 -2 -8 12 286.191 340.83 2
 -2 8 -12 684.625 370.62 4
 -2 8 -12 461.976 306.113 5
 2 -8 -12 702.873 290.64 2
 2 -8 14 750.046 672.175 3
 2 -8 14 532.891 404.884 2
 2 8 14 873.17 634.782 1
 -2 -8 14 433.901 373.98 2
 -2 -8 -14 839.119 355.663 4
 -2 8 -14 717.181 424.985 4
 2 8 -14 703.471 426.385 4
 -2 8 -14 417.216 354.328 5
 -2 8 14 737.956 524.171 1
 2 8 -14 393.246 398.583 5
 -2 -8 -16 908.105 394.404 4
 2 8 16 878.664 676.565 1
 2 -8 16 291.208 479.19 1
 2 8 -16 281.752 453.562 4
 -2 8 16 248.713 569.862 1
 2 8 -16 224.804 434.722 5
 2 -8 16 680.733 782.43 3
 -2 -8 16 275.312 361.774 1
 -2 8 -18 29525.8 770.146 5
 2 -8 18 31572.9 856.173 1
 -2 8 18 29191.4 961.775 1
 -2 8 -18 29333.5 795.174 4
 2 -8 18 30189.6 1194.34 3
 2 -8 -18 30020.4 763.984 4
 2 8 -18 27221.1 802.924 5
 2 8 18 26717.3 937.542 1
 -2 8 -20 4072 563.591 4
 -2 8 -20 2838.61 541.41 5
 -2 8 20 5382.67 800.133 1
 2 -8 -20 5674.02 587.487 4
 2 -8 20 4802.87 991.676 3
 2 8 -20 3320.08 561.23 5
 2 8 20 3346.65 716.425 1
 -2 -8 20 3507.39 498.187 1
 2 -8 20 4391.13 620.589 1
 2 8 -20 3651.69 579.331 4
 -2 8 -22 16694.1 745.579 4
 2 -8 22 16185.2 1199.32 3
 2 -8 -22 17534.7 716.095 4
 2 8 -22 14630.7 737.033 5
 -2 -8 22 15512.7 665.205 1
 -2 8 -22 15684.8 730.425 5
 2 -8 22 17241.9 815.909 1
 2 8 22 15895.3 929.208 1
 -2 -8 24 -412.343 572.849 1
 2 -8 24 365.574 677.721 1
 -2 8 -24 -27.4697 628.769 4
 2 8 24 451.379 815.066 1
 2 -8 -24 -12.701 585.481 4
 2 -8 -24 1092.98 759.112 5
 2 -8 24 932.674 1105.88 3
 -2 -8 -24 748.425 669.976 5
 -2 8 -24 -1155.88 644.684 5
 -2 8 24 525.859 791.69 1
 2 8 -24 -221.897 676.452 4
 2 8 -26 21092.4 898.09 5
 -2 -8 -26 20310.9 986.925 5
 2 -8 26 23769.8 989.074 1
 -2 -8 26 19361.7 824.579 1
 -2 8 26 21228.5 1070.08 1
 -2 8 -26 24250.7 918.02 5
 2 8 -26 22274.1 916.294 4
 2 -8 26 23398.3 1467.11 3
 2 -8 -26 24397 1040.6 5
 2 8 26 20534.5 1111.49 1
 2 -8 28 1051.4 1241.37 3
 2 8 28 775.851 895.14 1
 2 8 -28 392.696 685.707 5
 2 -8 -28 1976.86 895.32 5
 2 8 -28 1460.93 734.013 4
 -2 -8 -28 -699.989 825.057 5
 -2 8 -28 394.781 707.181 5
 -2 -8 28 682.657 627.873 1
 2 -8 28 1035.52 783.892 1
 -2 8 28 1365.36 923.221 1
 -2 8 30 21915.5 1184.01 1
 -2 -8 -30 21354.3 1081.35 5
 2 -8 30 22095 1032.03 1
 2 -8 30 21185.1 1575.94 3
 -2 8 -30 22416.8 984.559 5
 2 8 -30 19316.4 927.644 5
 2 8 -32 -40.5662 818.333 4
 2 8 32 -768.498 956.014 1
 -2 -8 -32 -75.633 857.435 5
 2 -8 -32 6.72663 828.305 5
 -2 -8 -34 1103.29 868.824 5
 -2 8 34 -23.3427 974.855 1
 2 8 34 486.517 977.794 1
 2 -8 -34 -393.576 874.422 5
 2 8 -34 -646.161 782.01 5
 2 -8 34 1479.45 1500.41 3
 2 -8 36 -457.506 1476.89 3
 2 -8 36 91.1667 937.156 1
 2 -8 -36 -1316.65 944.817 5
 -2 -8 -36 3309.19 962.113 5
 2 8 36 2200.24 1111.53 1
 2 8 -36 1161.88 857.677 5
 2 10 0 42649.1 736.857 4
 2 10 0 47531.9 787.956 5
 2 10 0 46848 889.027 1
 2 -10 0 48827.8 801.803 3
 -2 -10 0 47801.7 763.592 3
 -2 10 0 45535.2 750.156 5
 2 -10 0 46045 780.357 2
 -2 -10 0 44903.4 716.067 2
 2 10 -2 1020.59 238.392 4
 2 -10 -2 1190.66 226.152 3
 2 10 -2 1097.97 249.81 5
 2 -10 -2 1188.7 230.905 2
 2 10 -2 1144.71 394.03 1
 2 -10 2 1008.38 295.95 3
 -2 10 2 834.823 443.032 1
 2 10 2 1140.16 249.152 5
 -2 -10 2 1513.86 336.982 3
 2 10 2 1015.08 381.963 1
 -2 -10 -2 990.173 180.506 2
 2 -10 2 967.228 247.109 2
 -2 -10 -2 1071.08 187.498 3
 -2 10 -2 606.119 300.186 4
 2 10 2 922.421 232.371 4
 -2 10 -2 1162.2 240.29 5
 -2 -10 2 1014.21 193.014 2
 -2 -10 4 1900.52 234.478 2
 2 10 4 1702.99 252.436 4
 2 10 -4 1833.26 278.001 4
 2 -10 4 1746.11 343.792 3
 2 10 4 1998.15 247.87 5
 -2 -10 4 2362.21 404.851 3
 2 -10 4 2194.74 290.83 2
 2 10 4 1997.15 424.718 1
 2 -10 -4 1637.36 257.568 2
 2 -10 -4 2183.58 210.146 3
 -2 -10 -4 2015.33 130.133 3
 2 10 -4 1887.49 277.156 5
 -2 -10 -4 2107.79 207.728 2
 -2 10 -4 1965.99 248.132 5
 -2 10 4 1604.63 462.182 1
 -2 10 -4 906.127 311.752 4
 -2 -10 -6 6054.83 260.75 2
 -2 10 6 5220.22 498.647 1
 2 -10 6 6000.53 358.342 2
 2 -10 -6 5345.53 312.629 2
 2 -10 6 5822.25 443.909 3
 2 10 6 5602.03 452.438 1
 -2 10 -6 5806.82 297.836 5
 2 -10 -6 5297.21 244.174 3
 -2 -10 6 5966.74 321.804 2
 -2 -10 -6 4255.06 126.147 3
 2 -10 8 176128 2471.73 2
 2 -10 -8 182480 2423.16 2
 -2 -10 8 181816 2441.7 2
 -2 10 -8 184657 2397 5
 2 -10 -8 176800 2342.56 3
 -2 -10 -8 184192 2362.34 2
 -2 10 -10 32424.1 706.94 4
 2 10 -10 36348.6 725.352 4
 2 -10 -10 30205.6 580.646 3
 -2 -10 10 32579.5 709.087 2
 -2 -10 -10 34235.5 644.062 4
 2 -10 10 37075.3 959.092 3
 2 10 -10 34445.9 715.911 5
 -2 10 -10 30301.4 639.187 5
 2 -10 -10 33950.2 698.971 2
 2 10 -12 125110 1877.22 5
 2 -10 12 124927 1906.42 2
 2 -10 -12 119697 1763.02 3
 -2 -10 12 115107 1865.03 2
 2 10 12 134457 2036.2 1
 -2 10 12 128722 1994.93 1
 2 10 -12 134265 1878.31 4
 2 -10 12 135776 2153.41 3
 -2 -10 -12 129707 1812.2 4
 -2 -10 -14 -74.3389 366.811 4
 -2 10 14 71.5339 561.902 1
 -2 -10 14 166.629 392.131 2
 2 10 14 -404.796 622.022 1
 2 10 -14 3.22057 397.869 5
 2 -10 14 357.808 417.883 2
 2 10 -14 -104.728 455.86 4
 2 -10 14 248.333 717.677 3
 2 -10 16 9274.93 587.614 2
 2 10 -16 8450.05 587.445 4
 -2 10 -16 8590.52 501.624 5
 2 10 -16 7954.61 540.803 5
 2 -10 -16 8976.19 463.084 2
 -2 10 -16 9206.28 560.84 4
 2 -10 16 7716.62 871.845 3
 -2 10 16 9571.57 709.314 1
 2 10 16 9234.35 730.497 1
 2 10 -18 180.484 564.485 4
 -2 10 -18 1578.32 477.125 5
 2 10 18 1624.39 792.055 1
 -2 10 18 1156.3 669.351 1
 2 -10 18 1909.73 935.434 3
 2 -10 -18 626.44 484.951 4
 2 10 -18 1071.62 513.375 5
 -2 10 -18 1981.56 553.333 4
 -2 -10 18 227.666 489.866 2
 2 -10 18 1659.74 570.018 2
 2 10 -20 20622.9 817.58 4
 -2 10 -20 21802 783.755 4
 -2 10 -20 21016.8 744.536 5
 -2 10 20 22069.3 963.952 1
 2 -10 20 21908.1 1228.76 3
 2 10 20 20079.2 946.225 1
 2 10 -20 21272.3 774.355 5
 2 -10 20 22123.6 815.284 2
 2 -10 -20 21986.8 731.29 4
 2 10 22 3946.36 795.732 1
 2 -10 22 4780.69 1121.9 3
 -2 10 -22 5067.47 622.407 5
 -2 -10 22 3339.31 606.514 2
 -2 10 22 4541.81 817.86 1
 2 10 -22 4298.35 625.443 5
 2 -10 -22 4769.85 615.971 4
 2 10 -22 3542.38 679.536 4
 -2 10 -22 4354.24 637.775 4
 -2 10 24 167.545 958.538 1
 2 10 -24 874.577 706.047 4
 2 -10 -24 838.356 734.877 5
 2 -10 -24 153.1 578.733 4
 -2 10 -24 305.576 646.286 4
 2 10 -24 542.426 624.345 5
 2 10 24 -372.897 859.032 1
 2 -10 24 809.391 1184.3 3
 -2 10 -24 1709.93 648.619 5
 2 -10 -26 392.679 786.792 5
 2 10 -26 -5.08165 728.705 4
 -2 10 -26 96.4686 689.592 4
 2 10 -26 95.2978 658.998 5
 -2 10 26 217.014 848.758 1
 2 -10 26 1291.76 1237.2 3
 2 10 26 -6.89675 885.365 1
 -2 10 -26 929.909 672.244 5
 2 -10 26 1077.32 747.439 1
 2 -10 28 17649.4 1488.12 3
 2 10 28 19632.7 1147.88 1
 -2 10 28 20476.7 1124.74 1
 2 10 -28 21108.7 964.819 4
 2 -10 28 20316.9 978.152 1
 2 10 -28 18940.4 902.09 5
 -2 -10 -28 20026.1 1010.03 5
 -2 10 -28 22303.4 923.367 5
 2 -10 30 1360.58 816.435 1
 2 10 -30 45.5502 803.5 4
 -2 10 30 2182.8 959.729 1
 -2 10 -30 1167.29 729.455 5
 -2 -10 -30 1170.58 819.063 5
 2 10 32 5997.78 992.371 1
 2 10 -32 5350.04 813.134 5
 2 -10 -32 7223.52 968.743 5
 -2 10 -32 8186.72 865.657 5
 2 -10 -34 -888.21 883.506 5
 -2 -10 -34 757.294 927.275 5
 2 -10 34 1577.72 895.154 1
 2 -10 34 371.321 1438.23 3
 2 10 -34 -945.61 804.593 5
 -2 10 34 -649.787 1039.99 1
 2 10 34 423.439 984.184 1
 2 -12 0 -179.731 289.547 3
 -2 12 0 -113.269 259.103 5
 -2 12 0 46.4608 323.038 4
 -2 -12 0 -336.274 278.053 3
 2 12 0 -294.058 460.511 1
 2 -12 0 51.4334 257.737 2
 2 -12 -2 48740.7 848.257 2
 -2 -12 -2 46541 793.367 2
 2 -12 2 50320 904.555 3
 -2 -12 2 49605.5 815.594 2
 2 -12 2 45082.1 842.969 2
 2 12 2 51352.9 1017.71 1
 2 -12 -2 48827.2 824.233 3
 -2 12 -2 48622.4 848.913 5
 -2 -12 -2 48728.4 755.425 3
 2 12 -2 48530.6 1004.81 1
 -2 -12 2 49313.2 899.384 3
 2 -12 -4 7.35209 222.897 3
 -2 12 -4 41.8766 341.157 4
 2 12 4 -195.587 470.157 1
 -2 -12 -4 -118.917 226.578 2
 -2 -12 -4 -34.606 170.452 3
 2 -12 -4 178.611 273.118 2
 -2 12 -4 12.2916 266.378 5
 2 -12 4 -84.0475 293.554 2
 2 -12 -6 13468.1 450.522 2
 2 12 -6 15227.4 470.097 4
 2 -12 -6 13648.5 362.178 3
 -2 -12 6 13750.6 442.168 2
 2 12 -6 14835.7 487.46 5
 -2 12 6 14793.6 659.356 1
 -2 12 -6 12846.2 425.39 5
 -2 -12 -6 11540.1 248.281 3
 -2 -12 6 14381.3 647.569 3
 -2 -12 -6 13201.1 382.519 2
 2 -12 8 3581.82 521.787 3
 2 -12 -8 3282.17 336.547 2
 -2 -12 8 3403.13 361.446 2
 -2 12 8 3820.4 559.248 1
 2 12 8 4374.92 550.339 1
 2 -12 -8 3676.3 249.462 3
 2 12 -8 3582.29 371.848 5
 -2 -12 -8 4064.83 299.829 2
 2 12 -8 3261.05 392.43 4
 -2 -12 -8 2960.2 151.124 3
 2 -12 -10 78762.9 1210.14 3
 -2 12 10 87460.9 1501.62 1
 2 -12 10 89522.1 1588.54 3
 2 -12 10 81959.6 1371.09 2
 2 12 10 90695.2 1524.53 1
 2 12 -10 89899.5 1390.74 5
 -2 -12 10 82935.1 1346.3 2
 -2 -12 -10 80892.5 1250.51 2
 -2 -12 -10 78266.5 1127.98 3
 2 12 -10 87044.2 1329.5 4
 -2 12 12 8063.99 657.219 1
 -2 -12 -12 7126.3 416.111 4
 -2 -12 12 6767.78 455.396 2
 2 -12 12 8040.71 514.496 2
 2 12 -12 7265.57 463.064 5
 2 12 -12 8137.92 501.529 4
 2 12 12 8083.21 673.253 1
 2 -12 12 8657.37 755.741 3
 -2 12 -12 7583.6 498.988 4
 2 -12 14 3242.83 779.824 3
 2 12 -14 2909.1 463.946 5
 -2 12 14 3562.77 609.088 1
 2 12 -14 3003.69 497.299 4
 2 -12 14 2831.94 481.597 2
 -2 -12 14 3023.75 451.746 2
 2 12 14 3001 638.753 1
 -2 12 -14 2861.3 433.925 5
 -2 12 -14 3499.5 499.897 4
 2 -12 -16 174.343 383.273 2
 2 -12 16 537.682 510.314 2
 -2 12 -16 1418.38 507.431 4
 2 -12 -16 85.7589 322.262 3
 2 12 16 214.323 672.989 1
 2 12 -16 303.024 524.917 4
 2 12 -16 308.217 448.901 5
 -2 12 -16 110.643 432.457 5
 -2 12 16 536.812 638.756 1
 2 -12 16 -1473.93 887.322 3
 2 12 -18 18438.4 722.205 5
 2 -12 -18 18476.9 575.811 3
 2 -12 18 18974.8 1171.31 3
 -2 -12 18 17749.8 713.489 2
 -2 12 -18 18958.6 679.792 5
 2 -12 18 20775.9 795.723 2
 -2 12 -18 20169.4 753.635 4
 2 12 18 20993.1 930.6 1
 -2 12 18 19237.9 889.907 1
 2 12 -18 20109.7 778.379 4
 2 12 -20 10255.9 661.14 5
 -2 12 -20 12005.8 704.035 4
 2 -12 -20 11147.6 653.89 4
 2 12 -20 11448.4 741.623 4
 -2 -12 20 9454.52 636.569 2
 2 -12 20 11190.8 705.404 2
 2 12 20 11866.2 957.017 1
 -2 12 20 11995.4 852.294 1
 2 -12 20 11235.1 1121.84 3
 -2 12 -20 11863.3 647.431 5
 -2 -12 22 22625.7 837.822 2
 2 12 -22 29084.1 945.027 4
 2 12 22 28326.1 1141.64 1
 -2 12 22 27427.5 1087.29 1
 -2 12 -22 25746.9 897.859 4
 -2 12 -22 25925 848.306 5
 2 -12 22 26117 1333.94 3
 2 12 -22 25144.6 870.898 5
 -2 -12 24 761.566 623.94 2
 2 12 24 -1099.95 863.702 1
 2 12 -24 25.5629 630.111 5
 2 12 -24 294.13 709.805 4
 2 -12 24 -895.661 716.509 2
 2 -12 24 -453.162 1120.94 3
 -2 12 -24 -280.959 705.102 4
 -2 12 -24 -1228.83 635.158 5
 -2 12 24 371.804 831.039 1
 2 12 26 2872.49 957.494 1
 -2 12 -26 5338.1 694.062 5
 2 12 -26 4730.89 727.773 5
 -2 12 -26 4640.82 754.136 4
 -2 12 26 5238.57 1053.46 1
 2 -12 26 3521.54 800.655 2
 2 12 -26 4443.94 794.371 4
 2 -12 26 4560.65 1233.14 3
 2 -12 -26 6171.28 805.244 5
 2 12 -28 154.998 776.684 4
 2 -12 28 61.4795 788.042 2
 -2 12 -28 -16.6224 680.624 5
 2 12 -28 -1018.88 718.688 5
 -2 12 -30 17296.3 928.945 5
 2 12 30 16277.3 1152.81 1
 2 -12 -30 18311.6 1031.04 5
 2 -12 30 16617.1 989.086 2
 2 -12 30 16333.6 1500.13 3
 2 -12 -32 -1078.13 909.098 5
 2 12 32 7.82381 968.785 1
 2 -12 32 -71.3027 1350.14 3
 -2 -12 -32 76.2844 847.499 5
 2 12 -32 -1028.57 787.068 5
 -2 12 -32 -375.496 793.971 5
 -2 12 32 -39.2603 990.537 1
 2 -12 34 -285.472 1396.1 3
 2 -12 -34 1156.98 982.699 5
 2 12 -34 -283.381 803.608 5
 -2 12 34 1110.48 1021.96 1
 2 12 -34 -6.1249 842.635 4
 -2 -12 -34 724.157 932.998 5
 2 12 34 -1876.29 1041.66 1
 2 -12 34 1324.9 841.197 2
 2 -14 0 112702 1740.57 2
 -2 -14 0 112496 1687.51 2
 2 14 0 121897 1701.64 4
 -2 -14 0 119022 1705.7 3
 2 14 0 124135 1741.5 5
 -2 14 0 116724 1969.42 1
 2 14 -2 1597.53 547.987 1
 2 14 2 1679.16 351.33 5
 -2 -14 -2 1662.88 283.558 2
 2 -14 -2 1451.85 311.21 2
 -2 -14 -2 1675.38 270.053 3
 2 14 -2 1750.38 349.909 5
 2 -14 -2 1507.48 303.663 3
 -2 -14 2 1586.65 296.067 2
 -2 -14 2 1160.95 408.586 3
 -2 14 2 1544.45 577.03 1
 2 14 2 1463.68 341.483 4
 2 14 -2 1377.47 360.712 4
 -2 -14 4 11262 415.935 2
 2 14 -4 10937.1 447.359 5
 2 -14 -4 11162.7 452.144 2
 2 14 -4 12076.8 467.514 4
 2 14 4 11097.7 444.52 4
 -2 14 -4 11191.6 505.352 4
 2 14 -4 10140.3 647.837 1
 -2 14 4 12844.4 725.422 1
 2 -14 -4 12171.2 391.267 3
 2 -14 4 10790.4 522.233 3
 2 14 4 11486.8 436.664 5
 -2 -14 -4 11846.4 318.415 3
 -2 -14 -4 11511.3 399.919 2
 -2 -14 4 10905.2 559.344 3
 -2 14 6 857.18 578.668 1
 2 14 -6 1046.23 371.259 4
 -2 -14 -6 802.34 294.398 2
 2 -14 -6 744.952 251.351 3
 -2 14 -6 713.538 398.157 4
 -2 -14 -6 611.367 167.09 3
 -2 -14 6 360.039 312.577 2
 2 -14 6 538.305 461.227 3
 2 14 -6 649.283 351.894 5
 2 14 6 1054.41 598.891 1
 2 -14 8 42695 891.907 2
 -2 -14 8 44978.3 887.063 2
 2 14 8 50019.3 1071.64 1
 -2 -14 -8 36680.3 616.931 3
 -2 14 8 49198.7 1098.91 1
 2 14 -8 43075.6 876.501 5
 2 -14 -8 43176.7 738.214 3
 -2 -14 8 46410 1097.79 3
 2 14 -8 43729.5 848.822 4
 -2 -14 -8 45205.5 798.199 2
 2 -14 8 42058.5 1031.6 3
 -2 14 -8 47943.3 906.798 4
 -2 14 -8 42577.5 817.463 5
 2 -14 10 -213.121 584.716 3
 2 -14 10 513.987 400.789 2
 -2 14 -10 101.407 448.311 4
 2 14 -10 533.386 439.341 4
 -2 -14 10 301.066 366.717 2
 -2 14 10 532.561 593.49 1
 -2 -14 10 1208.05 675.108 3
 -2 14 -10 336.912 344.398 5
 2 14 10 636.866 613.274 1
 2 14 -10 268.147 401.101 5
 -2 -14 12 20140.2 653.55 2
 2 -14 12 21590.1 944.413 3
 2 14 12 24156 890.876 1
 2 -14 12 20806.9 696.108 2
 2 14 -12 20433.6 661.615 5
 -2 14 12 23578.6 884.314 1
 -2 -14 12 23048.1 987.651 3
 -2 14 -12 21064.2 631.046 5
 2 14 -12 21070.5 669.475 4
 2 14 -14 762.402 497.167 4
 -2 14 -14 936.091 416.244 5
 -2 14 -14 187.57 502.267 4
 2 -14 -14 540.411 378.566 2
 2 14 -14 737.095 470.872 5
 2 14 14 646.185 658.51 1
 -2 -14 14 545.775 439.797 2
 -2 14 14 767.289 633.722 1
 2 14 -16 7928.42 612.445 4
 2 -14 16 5461.35 629.555 2
 2 -14 -16 6799.56 496.544 2
 2 -14 16 6854.2 937.514 3
 2 -14 -16 7280.97 422.407 3
 -2 14 -16 8407.45 537.798 5
 2 14 -16 6343.29 559.466 5
 2 14 16 7759.83 778.352 1
 -2 14 16 7188.47 757.443 1
 -2 -14 18 4225.54 553.937 2
 2 14 -18 5081.69 642.703 4
 2 -14 -18 4607.49 493.456 2
 -2 14 -18 5542.22 621.839 4
 2 -14 -18 5252.46 450.407 3
 2 14 18 5516.39 829.917 1
 2 -14 18 4776.62 612.16 2
 2 -14 18 2420.85 966.013 3
 -2 14 -18 4932.89 559.791 5
 -2 14 18 4975.43 783.267 1
 2 14 -18 5205.83 580.102 5
 2 14 -20 73180.8 1424.65 5
 2 -14 20 67185.9 1432.16 2
 -2 14 20 75950.4 1603.05 1
 2 14 -20 78028.1 1441.09 4
 2 14 20 78668.9 1683.07 1
 2 -14 20 77358.5 1863.43 3
 -2 14 -20 70908.5 1364.04 5
 -2 14 -22 -957.213 594.068 5
 2 14 22 -1015.76 973.88 1
 2 14 -22 542.7 674.659 4
 2 -14 22 -147.174 638.63 2
 -2 14 -22 52.2895 657.642 4
 -2 14 22 931.896 817.264 1
 2 14 -22 -51.9356 590.61 5
 2 -14 22 -457.466 1089.16 3
 2 14 24 -496.188 927.117 1
 -2 14 24 93.505 848.812 1
 2 -14 24 223.518 1153.66 3
 -2 14 -24 206.261 671.794 4
 2 14 -24 47.5873 693.721 4
 2 -14 24 122.296 693.97 2
 2 14 -24 -66.5501 636.262 5
 -2 14 -24 864.604 621.841 5
 2 14 26 -309.024 878.744 1
 -2 14 26 165.899 907.043 1
 2 14 -26 -491.057 744.493 4
 -2 14 -26 129.058 709.105 4
 2 -14 26 -301.663 745.129 2
 -2 14 -26 48.1544 649.405 5
 2 14 -26 -1177.95 709.722 5
 2 -14 26 823.598 1207.93 3
 2 14 -28 12777.8 871.986 4
 2 -14 28 10905.7 868.154 2
 -2 14 -28 11770.4 820.982 5
 2 -14 -30 -641.403 876.368 5
 -2 14 30 140.992 924.987 1
 2 14 30 92.7509 1008.68 1
 2 14 -30 35.2614 706.468 5
 2 -14 30 -1206.3 1335.03 3
 2 14 -32 3003.93 782.39 5
 2 14 -32 461.104 873.751 4
 2 -14 -32 3722.13 920.466 5
 2 -14 32 4730.36 846.884 2
 2 -14 32 2250.13 1397.49 3
 2 14 32 3766.18 1031.08 1
 -2 -14 -32 2401.95 883.551 5
 -2 -14 32 6676.41 1603.61 3
 -2 14 32 2763.56 994.428 1
 -2 -16 0 74.606 340.318 3
 -2 -16 0 -199.163 317.246 2
 2 16 0 -414.71 381.577 4
 -2 16 0 -145.629 345.335 5
 2 16 0 -360.981 374.083 5
 2 16 0 346.518 619.515 1
 2 -16 0 -253.03 368.876 3
 -2 16 0 2.93936 438.235 4
 -2 16 0 44.9874 633.537 1
 -2 -16 2 87414.2 1473.9 3
 2 16 2 93057.8 1432.68 4
 2 16 -2 89220.1 1456.36 5
 -2 -16 2 86474.6 1420.33 2
 2 16 2 95728.4 1477.98 5
 -2 -16 -2 91319.1 1372.6 3
 -2 16 -2 95578.6 1469.95 5
 -2 16 2 94013.4 1708.5 1
 2 -16 2 90172.9 1495.76 3
 -2 -16 -2 91364.6 1437.6 2
 2 16 -2 96713.1 1713.47 1
 2 16 -4 -244.205 400.181 4
 2 -16 4 -209.026 424.163 3
 -2 16 -4 -275.53 454.892 4
 -2 16 -4 -215.22 356.449 5
 -2 -16 4 -122.895 332.985 2
 2 16 4 -62.8071 616.286 1
 2 -16 4 -109.682 333.63 2
 -2 -16 -4 -49.9772 243.477 3
 2 16 -4 29.7412 370.67 5
 -2 16 4 -345.837 662.195 1
 2 16 4 -253.89 358.103 5
 2 16 4 -415.484 399.017 4
 2 16 6 4079 670.331 1
 -2 -16 6 3545.99 375.062 2
 -2 16 -6 2771.39 387.226 5
 2 -16 6 3981.94 523.367 3
 -2 16 6 3725.83 697.028 1
 2 -16 6 3638.2 424.443 2
 2 16 -6 3736.03 415.202 5
 2 16 -6 3748.26 450.366 4
 2 16 8 1659.56 678.716 1
 2 -16 8 698.905 425.132 2
 2 16 -8 581.753 429.664 4
 -2 16 -8 266.964 465.428 4
 -2 -16 8 760.737 607.354 3
 -2 16 -8 595.201 375.315 5
 2 16 -8 1017.38 407.652 5
 -2 -16 8 1039.6 376.093 2
 -2 16 8 2140.33 691.116 1
 2 -16 8 1075.03 554.45 3
 -2 16 -10 22658.3 656.267 5
 -2 -16 10 27999.7 1008.68 3
 2 -16 -10 25880.9 690.181 2
 -2 -16 10 25591.3 726.399 2
 2 16 10 30483.7 968.077 1
 2 -16 10 25059.7 732.148 2
 2 -16 10 24335.8 889.227 3
 2 16 -10 23355.4 710.753 5
 2 16 -10 26653.4 718.609 4
 -2 16 -12 -278.983 402.596 5
 2 -16 12 314.498 457.308 2
 2 -16 -12 -449.517 296.385 3
 -2 16 -12 44.0185 525.081 4
 2 16 -12 -249.591 488.704 4
 2 16 12 -774.117 785.912 1
 2 -16 -12 -704.027 444.585 2
 -2 -16 12 87.6485 422.045 2
 -2 16 12 200.446 701.56 1
 2 16 -12 -14.3463 440.649 5
 -2 -16 12 396.486 781.953 3
 -2 16 -14 136.588 566.763 4
 2 -16 14 102.028 524.649 2
 -2 -16 14 3589.56 911.347 3
 2 16 -14 1665.62 559.193 4
 2 16 14 3743.47 781.231 1
 -2 16 -14 2405.99 479.794 5
 2 -16 -14 2245.6 436.16 2
 2 16 -14 1761.92 492.92 5
 2 -16 -14 2014.84 329.025 3
 -2 16 14 2187.04 740.329 1
 -2 -16 16 1106.39 996.082 3
 -2 16 -16 24.6761 589.239 4
 2 -16 16 -1735.15 964.914 3
 -2 16 16 -428.725 726.504 1
 2 -16 -16 -29.7214 446.152 2
 2 -16 -16 -73.4588 352.859 3
 -2 16 -16 485.579 486.769 5
 2 -16 16 -567.691 581.573 2
 2 16 16 259.873 765.318 1
 2 16 -16 71.5364 532.794 5
 2 16 -16 103.981 574.604 4
 -2 16 -18 80813.6 1513.82 5
 2 16 18 98837.9 1831.73 1
 -2 16 18 95203.1 1809.52 1
 2 -16 18 78846.9 1584.55 2
 2 16 -18 87318 1599.26 5
 2 -16 -18 89538.5 1577.71 2
 2 -16 18 92469.1 2019.42 3
 -2 -16 18 94818.4 2106.31 3
 2 16 -18 90868.4 1581.74 4
 2 -16 20 869.982 634.511 2
 -2 -16 20 1776.56 1159.55 3
 2 16 -20 564.312 673.126 4
 2 16 20 624.989 847.052 1
 -2 16 -20 -119.491 663.56 4
 2 16 -20 913.341 579.683 5
 2 -16 20 -781.904 1022.9 3
 -2 16 20 257.877 828.875 1
 -2 16 -20 8.68311 553.066 5
 -2 16 -22 7073.48 706.497 5
 2 16 -22 7833.09 696.846 5
 2 16 22 10629.4 1026.96 1
 -2 16 22 8073.85 933.127 1
 2 16 -22 7874.63 760.602 4
 2 -16 22 5309.23 1121.05 3
 -2 -16 22 9118.86 1326.14 3
 2 -16 24 -856.821 1136.27 3
 2 16 24 -1128.05 1084.84 1
 2 16 -24 71.9572 736.773 4
 -2 16 24 -60.1619 846.705 1
 -2 16 -24 -536.544 695.578 4
 2 -16 24 -66.6189 666.91 2
 -2 16 -24 102.814 630.432 5
 2 16 -24 1818.54 687.858 5
 -2 16 -26 3033 761.412 4
 2 16 -26 2869.53 759.336 4
 -2 16 -26 2277.79 678.337 5
 2 16 -26 3234.2 698.098 5
 2 -16 28 -2113.69 1270.18 3
 -2 16 28 823.573 954.957 1
 2 16 28 133.563 905.033 1
 2 -16 28 -296.385 748.627 2
 -2 16 -28 -784.279 709.952 5
 -2 -16 28 1834.73 1455.17 3
 2 -16 30 4250.64 1342.89 3
 2 16 30 7100.41 1048.73 1
 2 16 -30 6199.74 811.817 5
 -2 16 30 6357.22 1106.19 1
 2 -16 -30 7168.66 893.929 5
 2 -16 -32 1815.21 901.124 5
 2 -16 32 658.647 789.035 2
 -2 16 32 -800.215 971.525 1
 2 -16 32 294.493 1339.26 3
 2 16 -32 -41.3668 825.185 4
 2 16 32 3995.58 1063.23 1
 -2 -16 32 3099.71 1543.92 3
 2 16 -32 -75.7307 758.635 5
 2 18 0 93193.9 1674.55 1
 2 18 0 87605 1363.2 4
 -2 -18 0 75209.4 1317.6 3
 -2 18 0 85526.8 1377.37 5
 2 18 0 83749.6 1383.33 5
 -2 18 0 85488.9 1673.99 1
 2 -18 0 80401.8 1374.93 3
 2 -18 0 76226 1377.76 2
 2 -18 2 2274.84 421.544 2
 2 18 2 2736.18 453.645 5
 2 -18 -2 4806 457.886 2
 -2 18 -2 3956.7 449.503 5
 2 18 2 2764.84 469.447 4
 2 -18 -2 5222.79 437.256 3
 2 18 -2 6486.49 481.565 5
 -2 -18 -2 2841.01 356.415 3
 2 -18 2 4010.84 482.847 3
 -2 18 -2 2751.96 765.696 1
 2 18 -2 3966.01 783.853 1
 2 18 2 3235.97 750.181 1
 2 -18 -4 9999.95 510.752 2
 2 18 4 6098.43 511.661 4
 2 18 -4 10931.5 835.728 1
 2 18 4 8431.56 769.109 1
 2 18 -4 8898.25 533.512 5
 2 -18 -4 8312.47 441.894 3
 2 18 4 6794.16 487.055 5
 2 -18 4 7530.79 574.068 3
 -2 18 -4 6459.51 479.698 5
 2 18 -4 10434.6 554.509 4
 -2 18 -6 -219.162 510.813 4
 -2 18 6 -423.968 912.428 1
 -2 -18 6 -404.476 608.191 3
 2 -18 6 -56.5772 503.197 3
 2 18 6 -43.8407 692.282 1
 -2 18 -6 -576.945 408.333 5
 2 -18 -6 675.874 425.059 2
 2 -18 -6 -206.675 322.264 3
 2 -18 6 3.57096 394.16 2
 2 18 -6 662.246 419.858 5
 2 -18 -8 16337.3 620.741 2
 2 18 -8 16384.8 649.008 4
 -2 -18 8 17486.4 829.262 3
 2 18 -8 15134.6 609.69 5
 2 -18 8 15668.2 766.232 3
 2 -18 -8 15609.2 471.472 3
 2 18 10 672.332 724.071 1
 -2 -18 10 998.292 740.87 3
 2 -18 -10 391.622 297.805 3
 2 -18 10 -76.0431 505.331 2
 2 -18 10 -209.034 646.017 3
 -2 18 -10 18.0958 523.756 4
 -2 18 -10 -456.821 438.003 5
 -2 18 10 5.78927 754.617 1
 2 18 -10 323.795 443.107 5
 2 -18 -10 -194.821 441.139 2
 2 18 -12 11281.8 619.25 4
 -2 18 -12 9778.4 555.931 5
 2 -18 -12 10901.9 421.861 3
 -2 -18 12 13067.1 918.725 3
 2 -18 12 10284.1 845.523 3
 2 -18 -12 11107.9 604.485 2
 2 18 -12 8799.98 600.354 5
 2 18 12 13126.5 891.782 1
 -2 18 -14 143.383 464.311 5
 2 18 -14 76.1481 505.025 5
 2 18 -14 716.132 580.753 4
 2 -18 -14 506.628 463.971 2
 -2 18 14 275.795 791.582 1
 2 18 14 283.071 786.238 1
 -2 18 -14 -20.7793 611.664 4
 2 -18 -14 355.624 337.896 3
 -2 -18 14 -716.968 929.89 3
 2 -18 14 171.409 536.682 2
 2 -18 14 -806.07 818.357 3
 2 -18 16 11205.4 717.869 2
 -2 18 -16 11809.6 675.384 5
 -2 18 16 15388.8 932.38 1
 2 -18 16 12188.9 1021.4 3
 2 18 16 15403.7 989.81 1
 2 18 -16 12001.2 704.411 5
 -2 -18 16 15730.9 1161.01 3
 -2 18 -18 13.9554 668.298 4
 2 -18 18 1776.72 620.303 2
 2 18 18 3390.81 894.566 1
 2 18 -18 2028.63 672.902 4
 -2 18 18 2969.71 866.836 1
 -2 -18 18 2963 1107.44 3
 2 18 -18 1086.13 576.562 5
 -2 18 -18 2072.41 537.018 5
 2 -18 18 1370.53 974.432 3
 -2 18 -20 25594.1 948.066 4
 2 -18 20 26275.8 939.613 2
 -2 18 20 28844 1140.36 1
 2 18 -20 24896 912.525 5
 2 18 20 34074.2 1208.88 1
 2 -18 20 29256.2 1366.44 3
 -2 -18 20 30612.3 1476.83 3
 -2 18 -20 24252.3 847.89 5
 2 18 -20 30526.4 976.092 4
 -2 18 -22 525.717 622.603 5
 2 -18 22 -575.384 1082.55 3
 2 18 22 648.586 916.67 1
 -2 18 -22 315.332 697.575 4
 -2 18 22 718.728 854.268 1
 2 -18 22 5.93229 650.621 2
 2 -18 24 101.613 711.453 2
 2 18 -24 25.0387 788.45 4
 -2 18 -24 1225.36 741.417 4
 -2 18 -24 823.53 616.828 5
 -2 -18 26 742.94 1374.51 3
 -2 18 26 29.0912 896.144 1
 2 -18 26 -1969.11 1230.81 3
 -2 18 -26 -611.799 770.924 4
 2 18 26 -915.937 1030.09 1
 -2 18 -26 -545.073 686.054 5
 2 -18 26 -524.18 752.513 2
 2 18 28 6016.88 1007.35 1
 -2 -18 28 4785.94 1499.97 3
 2 -18 28 1886.69 1261.28 3
 -2 18 28 5196.2 973.283 1
 -2 18 -28 4146.57 822.914 5
 2 18 -28 4510.79 751.829 5
 2 18 -28 419.834 837.757 4
 2 18 30 3765.61 1008.85 1
 -2 -18 30 3636.63 1530.84 3
 -2 18 30 8.38137 1028.71 1
 2 18 -30 17.3827 826.881 4
 2 -18 30 -1876.07 1287.17 3
 2 18 -30 103.321 732.71 5
 2 -18 30 -469.18 780.583 2
 -2 20 0 1932.75 475.255 5
 -2 20 0 1646.2 537.277 4
 2 20 0 65.5122 745.171 1
 2 -20 0 266.848 442.046 2
 -2 20 0 1782.86 816.326 1
 2 20 0 68.6238 480.587 5
 2 20 0 -322.695 503.131 4
 2 20 2 29301.5 1070.32 1
 2 -20 -2 23385.4 734.688 2
 -2 20 -2 23546.8 721.809 5
 2 20 -2 24888.6 739.699 5
 2 20 -2 25694.9 1038.73 1
 -2 20 -2 22927.7 1039.81 1
 2 20 2 23313.1 726.298 5
 2 -20 -2 23374.5 689.092 3
 -2 -20 2 23554 738.748 3
 -2 20 2 29459.8 1148.34 1
 2 -20 2 25063.5 769.467 3
 2 20 -2 27125.2 750.687 4
 2 20 4 -622.36 512.753 4
 -2 20 4 -279.687 869.551 1
 2 -20 -4 625.696 393.971 3
 2 -20 4 -141.278 487.938 2
 2 20 -4 718.853 752.939 1
 -2 20 -4 40.7772 554.755 4
 -2 20 -4 -118.826 464.265 5
 2 20 -4 686.732 457.116 5
 2 20 4 -355.496 756.625 1
 2 20 4 -260.164 460.719 5
 -2 -20 4 1813 551.978 3
 2 -20 4 591.126 545.942 3
 2 20 -4 1259.07 511.158 4
 2 -20 -4 1282.53 460.436 2
 2 20 -6 3925.51 572.89 4
 -2 20 6 78.598 844.787 1
 2 -20 -6 3983.65 514.53 2
 2 20 -6 4021.94 806.662 1
 2 20 6 4563.66 783.909 1
 -2 20 -6 2313.08 481.133 5
 2 -20 6 3532.14 589.164 3
 2 -20 -6 3274.85 378.097 3
 2 -20 6 -11.4743 449.651 2
 2 20 -6 3441.35 512.814 5
 -2 20 -6 752.865 582.581 4
 -2 -20 6 3526.07 638.325 3
 2 20 -8 308.82 527.993 4
 2 -20 8 -161.145 619.55 3
 2 20 8 -778.67 798.912 1
 2 -20 -8 233.496 331.373 3
 2 -20 -8 215.094 465.671 2
 -2 20 -8 -272.9 560.717 4
 -2 20 8 204.527 796.151 1
 -2 20 -8 170.94 450.129 5
 -2 -20 8 -457.872 714.514 3
 2 20 -8 -279.942 757.673 1
 2 -20 8 -57.2384 457.044 2
 2 20 -8 359.374 472.252 5
 -2 20 -10 15636.8 749.434 4
 2 -20 -10 14093.3 672.396 2
 2 -20 10 14939.1 693.992 2
 2 -20 10 17897.9 900.723 3
 2 20 -10 12662.8 638.58 5
 2 -20 -10 13929.5 473.672 3
 2 20 10 18847.6 962.279 1
 -2 -20 10 15793.1 928.838 3
 -2 20 -10 12356.9 633.622 5
 -2 20 12 2029.49 839.238 1
 -2 20 -12 3898.91 646.501 4
 2 20 12 1798.43 824.849 1
 2 20 -12 1466.49 519.519 5
 2 20 -12 274.912 589.102 4
 2 -20 12 2448.85 629.487 2
 -2 -20 12 1174.7 852.222 3
 -2 20 -12 3226.36 540.135 5
 2 20 -14 980.5 607.447 5
 -2 20 -14 69.921 654.729 4
 2 -20 14 1372.21 816.618 3
 -2 20 -14 1629.41 515.065 5
 -2 20 14 871.88 863.72 1
 2 20 14 2511.48 873.026 1
 2 20 -14 -207.306 632.848 4
 -2 -20 14 1448.74 971.891 3
 2 -20 14 1020.38 579.898 2
 -2 -20 16 1189.3 1031.89 3
 2 -20 16 -261.45 865.531 3
 -2 20 16 867.305 814.96 1
 2 20 -16 1929.62 624.67 5
 -2 20 -16 610.38 663.555 4
 2 -20 16 -179.19 580.093 2
 2 20 -16 348.439 664.295 4
 -2 20 -16 317.8 506.643 5
 2 20 16 248.025 907.806 1
 -2 20 18 14389.4 985.218 1
 2 -20 18 10982.2 1061.95 3
 -2 -20 18 12686.7 1210.83 3
 2 20 -18 11136.3 737.355 5
 2 -20 18 10598.4 740.717 2
 -2 20 -18 9744.27 660.608 5
 2 20 -18 13360.3 783.996 4
 -2 -20 20 3462.64 1200.05 3
 -2 20 -20 2927.16 736.596 4
 2 20 -20 41.039 712.588 4
 2 -20 20 427.045 1039.39 3
 -2 20 -20 1961.45 609.351 5
 2 -20 20 1882.18 653.226 2
 -2 20 20 2923.87 864.391 1
 2 20 -20 1843.33 650.996 5
 -2 20 -22 8484.78 701.404 5
 2 -20 22 8355.52 742.935 2
 -2 -20 24 -698.638 1332.73 3
 -2 20 -24 1302.07 787.714 4
 2 20 24 476.59 961.811 1
 -2 20 24 7.16846 873.53 1
 2 -20 24 -308.673 706.67 2
 2 -20 24 321.461 1183.07 3
 -2 20 -24 856.695 663.558 5
 2 20 -26 675.716 717.626 5
 -2 20 26 767.123 905.261 1
 2 20 -26 1072.3 801.108 4
 -2 -20 26 -1053.93 1418.91 3
 2 -20 26 1589.94 1257.2 3
 2 20 28 1168.59 1031.7 1
 2 20 -28 -113.141 812.872 4
 2 20 -28 64.1937 777.073 5
 -2 -20 28 921.215 1475.63 3
 -2 20 28 -398.269 913.613 1
 2 -20 28 -1858.75 1317.49 3
 -2 22 0 12500.1 705.007 4
 2 -22 0 11918.1 622.145 2
 2 22 0 13306.2 650.623 5
 2 -22 0 13255.7 621.149 3
 -2 22 0 13564.3 981.975 1
 -2 22 0 13880.6 650.198 5
 2 -22 -2 -371.582 434.599 3
 -2 22 -2 -1016.64 596.67 4
 2 22 -2 -68.3439 844.46 1
 2 22 2 262.703 492.457 5
 -2 22 -2 147.382 487.407 5
 -2 22 -2 755.566 850.243 1
 -2 22 2 708.669 880.713 1
 2 -22 2 -285.166 485.004 2
 2 22 2 -693.284 539.424 4
 2 22 -2 -3.81597 487.519 5
 2 -22 2 -265.278 542.163 3
 2 22 2 -73.6794 846.686 1
 2 22 -2 -209.08 526.468 4
 2 -22 -2 -294.463 482.519 2
 2 22 -4 581.011 554.728 4
 -2 22 4 465.046 843.277 1
 2 -22 4 444.047 558.054 3
 2 -22 -4 979.048 511.134 2
 2 -22 4 564.461 493.467 2
 2 22 4 1768.01 525.509 5
 -2 -22 4 1116.8 579.187 3
 2 22 -4 1147.45 497.18 5
 2 -22 -4 925.341 414.623 3
 2 22 4 687.012 831.239 1
 -2 22 -4 1226.06 612.538 4
 -2 22 -4 2167.55 879.415 1
 2 22 -4 -54.8789 854.2 1
 2 22 4 1046.42 520.928 4
 -2 22 -4 1140.67 517.225 5
 -2 22 6 -6.55535 844.015 1
 2 -22 6 712.582 477.907 2
 2 22 -6 -253.97 498.986 5
 2 22 -6 -131.934 542.75 4
 -2 22 -6 -361.751 504.401 5
 2 22 -6 33.0477 799.682 1
 2 -22 -6 95.3815 367.203 3
 2 22 6 -256.802 810.526 1
 2 -22 6 325.572 632.536 3
 -2 22 -6 -344.058 624.579 4
 -2 -22 6 -225.919 635.357 3
 2 22 8 17388.4 1059.26 1
 -2 22 -8 15470.3 771.223 4
 2 -22 8 12215 644.076 2
 2 -22 8 13298.2 798.889 3
 -2 -22 8 12774.5 835.128 3
 -2 22 8 15391.9 1002.54 1
 -2 22 -8 12852.9 648.82 5
 2 22 -8 12335.2 674.846 5
 2 22 -10 140.631 624.454 4
 -2 -22 10 2865.61 864.728 3
 2 22 10 1159.45 849.79 1
 2 -22 10 1513.11 529.329 2
 2 -22 10 2829.27 742.595 3
 2 22 -10 1214.22 544.986 5
 -2 22 -10 1674.02 522.871 5
 -2 22 10 312.901 902.926 1
 -2 22 -10 3034.39 655.307 4
 2 -22 12 15799.6 943.56 3
 -2 22 -12 15776.1 784.719 4
 2 22 12 19360.3 1039.28 1
 -2 -22 12 15068.5 1075.8 3
 2 -22 12 13073.2 715.717 2
 2 22 -12 10871.8 692.046 5
 -2 22 -12 12994.1 679.635 5
 -2 22 14 -575.854 877.231 1
 -2 22 -14 240.465 529.175 5
 2 22 -14 -136.735 569.637 5
 2 -22 14 -222.22 804.648 3
 -2 -22 14 -846.532 990.779 3
 2 22 -14 -399.632 672.234 4
 2 22 14 709.958 929.092 1
 -2 22 -14 1021.62 645.711 4
 2 -22 14 -134.865 571.656 2
 2 -22 16 2278.81 906.431 3
 -2 22 16 3676.68 875.864 1
 -2 22 -16 2697.82 694.03 4
 2 22 -16 2666.82 689.635 4
 2 -22 16 2094.51 626.136 2
 -2 -22 16 3168.75 1056.24 3
 2 22 -16 1886.42 595.395 5
 -2 22 -16 1724.97 550.208 5
 2 22 -18 -8.82321 673.883 4
 -2 22 -18 215.946 554.43 5
 2 22 -18 -195.044 613.575 5
 -2 -22 18 850.879 1094.53 3
 -2 22 -18 100.84 781.47 4
 2 -22 18 795.893 632.349 2
 2 22 18 715.818 959.508 1
 2 -22 18 475.146 920.883 3
 -2 -22 20 9940.93 1275.22 3
 -2 22 -20 6240.19 650.993 5
 -2 22 -22 228.265 660.531 5
 -2 22 -22 843.262 786.352 4
 -2 22 22 -787.336 894.045 1
 2 22 22 -53.1229 941.841 1
 2 22 -22 24.3347 722.382 4
 2 -22 22 771.014 1081.37 3
 2 22 -22 111.638 646.486 5
 -2 -22 24 364.231 1310.49 3
 2 22 24 575.796 937.344 1
 -2 22 24 403.008 907.243 1
 2 22 -24 15.3589 768.62 4
 2 22 -24 955.784 689.661 5
 2 -22 24 -608.265 1164.96 3
 -2 -22 26 -376.963 1337.12 3
 2 22 -26 367.111 718.904 5
 2 22 26 -141.195 1014.04 1
 2 22 -26 1296.13 801.201 4
 -2 22 26 -1248.5 921.986 1
 2 -22 26 -2202.72 1212.7 3
 2 24 0 -734.03 580.06 4
 2 24 0 14.4915 898.956 1
 2 -24 0 88.7887 508.62 3
 -2 24 0 -243.457 540.986 5
 -2 24 0 -1002.83 630.083 4
 -2 24 0 542.085 886.21 1
 2 24 2 4023.12 543.038 5
 2 -24 2 5032.01 590.274 3
 2 24 -2 49.5246 911.149 1
 -2 24 2 6109.83 936.955 1
 -2 24 -2 5212.35 926.079 1
 2 -24 -2 4436.25 499.196 3
 -2 24 -2 3690.1 554.09 5
 2 24 -2 4060.32 586.574 5
 -2 24 -2 3466.08 686.407 4
 2 24 2 49.8391 901.486 1
 2 24 4 -583.834 553.26 4
 -2 24 -4 1122.97 654.777 4
 -2 24 4 74.8525 860.773 1
 2 24 -4 -222.429 537.507 5
 2 -24 4 1348.83 618.918 3
 -2 24 -4 223.71 526.91 5
 2 24 4 7.30661 909.228 1
 2 24 -4 -21.7915 890.426 1
 -2 24 -4 2415.77 920.089 1
 2 24 -4 -115.851 569.694 4
 2 24 4 -471.215 540.258 5
 2 -24 6 1403.68 661.56 3
 -2 24 -6 1376.41 658.678 4
 -2 24 6 1570 909.729 1
 2 24 6 2076.62 885.812 1
 -2 24 -6 1764.89 563.392 5
 -2 24 -6 2242.93 929.377 1
 2 24 -6 2400.94 543.277 5
 2 24 -6 347.2 601.565 4
 2 24 -6 71.632 877.992 1
 -2 24 8 788.171 872.667 1
 2 24 -8 40.1926 614.095 4
 -2 -24 8 3535.72 769.684 3
 2 24 -8 1964.26 555.833 5
 2 24 8 2017.62 936.98 1
 -2 24 -8 1094.25 665.437 4
 2 24 -8 106.183 877.771 1
 -2 24 -8 1511.95 556.034 5
 2 -24 8 1357.96 699.808 3
 2 24 10 30024.6 1194.62 1
 -2 24 10 30186.9 1199.32 1
 -2 -24 10 26870.9 1072 3
 2 24 -10 21346.6 820.351 5
 -2 24 -10 18526.6 767.13 5
 2 -24 10 24577.8 986.036 3
 -2 24 -12 -673.116 544.667 5
 2 24 -12 -147.755 660.67 4
 2 -24 12 189.645 757.108 3
 -2 24 12 7.00334 891.703 1
 2 24 12 -552.303 888.528 1
 2 24 -12 100.918 551.251 5
 -2 24 -12 -630.631 666.999 4
 -2 -24 12 -1027.66 892.162 3
 2 24 -14 343.472 659.928 4
 2 24 -14 39.9492 555.092 5
 2 24 14 7.74151 951.988 1
 2 -24 14 591.814 820.79 3
 -2 24 -14 474.616 676.017 4
 -2 24 -14 633.303 557.665 5
 -2 -24 14 40.5015 972.904 3
 -2 -24 16 -1751.38 1066.16 3
 -2 24 -16 -160.25 582.056 5
 -2 24 -16 -285.109 700.341 4
 2 -24 16 -275.215 885.501 3
 -2 24 18 5011.62 955.157 1
 -2 24 -18 2326.5 599.856 5
 -2 -24 18 3536.71 1130.93 3
 2 24 -20 -52.376 713.832 4
 2 24 20 1009.25 974.307 1
 2 24 -20 703.973 659.55 5
 2 -24 20 1701.91 978.348 3
 2 24 -22 5701.92 753.519 5
 2 24 22 3261.56 985.481 1
 -2 24 22 4108.05 971.983 1
 2 -24 22 6132.5 1124.19 3
 2 24 -24 1333.11 712.48 5
 -2 -24 24 -651.085 1322.97 3
 2 24 24 -695.793 966.384 1
 -2 24 24 -1547.09 952.134 1
 2 24 -24 181.261 797.562 4
 2 -24 24 566.157 1097.69 3
 -2 24 -24 275.207 833.591 4
 -2 24 -24 236.117 641.329 5
 -2 26 0 5239.77 993.169 1
 2 26 0 4055.41 652.41 4
 2 26 0 3828.41 591.243 5
 2 26 -2 -531.946 620.45 4
 2 26 2 -563.722 614.685 4
 2 26 -2 -90.7895 909.174 1
 -2 26 -2 -55.8547 633.609 4
 2 26 -2 -367.444 573.581 5
 -2 26 -2 -451.408 915.713 1
 -2 26 -2 417.096 549.164 5
 2 26 2 -75.5181 907.1 1
 2 26 2 -1098.29 572.126 5
 2 -26 2 790.211 546.847 3
 -2 26 2 -250.526 937.648 1
 -2 26 4 318.923 904.004 1
 2 26 -4 -231.739 602.429 4
 -2 26 -4 -262.131 543.082 5
 -2 26 -4 72.5075 663.692 4
 2 -26 4 178.902 607.354 3
 2 26 -4 -546.186 577.605 5
 2 26 -4 -23.2533 908.787 1
 -2 26 -4 641.675 913.343 1
 2 26 4 681.859 937.723 1
 -2 26 -6 -725.931 681.83 4
 -2 26 -6 284.558 555.026 5
 2 26 6 -1146.64 942.815 1
 -2 26 6 280.32 908.491 1
 2 26 -6 263.328 561.133 5
 2 26 -6 -118.704 921.99 1
 -2 26 -6 172.936 912.591 1
 2 -26 6 -999.407 655.763 3
 2 26 -6 -439.687 616.714 4
 2 26 -8 9968.14 683.792 5
 -2 26 -8 9220.02 675.504 5
 -2 26 -8 9134.76 1025.09 1
 2 -26 8 10989.4 836.673 3
 2 26 8 11915.5 1091.7 1
 2 26 10 -1232.97 955.758 1
 -2 26 -10 -373.297 568.477 5
 2 -26 10 -690.661 730.297 3
 -2 26 -10 396.098 698.153 4
 -2 26 -12 4280.45 733.527 4
 2 -26 12 4481.02 801.942 3
 -2 -26 12 5296.99 934.604 3
 -2 26 -12 2884.1 591.23 5
 2 26 -14 118.089 739.312 4
 -2 26 14 1158.35 960.427 1
 -2 26 -14 -539.234 585.01 5
 -2 -26 14 -1592.9 954.941 3
 2 26 16 2613.74 978.035 1
 2 26 -16 381.307 581.089 5
 -2 -26 16 -112.445 1025.74 3
 2 26 -16 303.123 695.826 4
 2 26 -18 4.85143 731.969 4
 2 26 18 -1739.17 975.447 1
 2 26 -18 -730.66 622.9 5
 2 -26 18 41.4042 929.991 3
 -2 26 18 -748.914 949.878 1
 2 26 20 3042.65 1023.36 1
 -2 -26 20 2244.75 1254.12 3
 2 -26 20 4076.93 1044.79 3
 -2 26 20 3103.57 997.629 1
 2 26 -20 287.467 815.772 4
 -2 26 -20 3422.56 690.753 5
 2 26 -20 3374.91 674.28 5
 -2 26 -20 372.404 811.558 4
 2 28 0 -1742.85 978.287 1
 2 28 -2 -587.167 972.826 1
 2 28 2 2628.11 935.096 1
 2 28 -4 -111.536 948.798 1
 2 28 4 -875.91 920.523 1
 2 28 6 312.206 973.36 1
 2 28 -6 7.98734 942.559 1
 2 28 -6 1811.28 668.102 4
 2 28 -6 1537.32 598.112 5
 2 28 -8 73.3703 590.598 5
 2 28 -8 896.584 667.554 4
 2 -28 8 6.12136 715.158 3
 -2 28 8 -96.1708 916.618 1
 2 -28 10 4641.3 830.628 3
 2 28 -10 6546.16 716.923 4
 2 28 -12 -102.626 685.911 4
 -2 28 12 -23.5732 1034.9 1
 2 28 12 -79.6875 925.753 1
 -2 28 -14 -182.795 741.955 4
 -2 28 14 -223.863 986.507 1
 -2 28 -14 -399.857 606.906 5
 2 28 -14 -292.13 696.939 4
 2 -28 14 -7.20144 811.072 3
 2 28 14 126.769 992.502 1
 -2 28 -16 -120.252 766.145 4
 2 -28 16 -572.575 874.315 3
 -2 28 16 214.767 916.266 1
 2 28 16 99.0548 975.205 1
 2 28 -16 -890.35 735.391 4
 2 28 -16 -757.437 641.796 5
 -2 28 -16 -50.7212 621.565 5
 -2 28 18 1902.97 949.894 1
 -2 28 -18 1241.36 660.651 5
 -2 28 -18 344.066 828.72 4
 2 28 -18 16.5726 834.31 4
 2 28 -18 735.851 650.884 5
 2 28 18 754.029 1020.25 1
 -2 -28 18 -1454.73 1108.14 3
 2 -28 18 1867.45 969.496 3
 -2 30 0 -40.5428 1016.52 1
 2 30 0 693.842 704.94 4
 2 30 2 -709.522 632.196 4
 2 30 -2 4.63961 581.825 5
 -2 30 -2 -204.919 994.609 1
 -2 30 2 -198.287 1003.46 1
 2 30 -2 -340.929 661.545 4
 -2 30 4 -97.4719 1034.1 1
 -2 30 -4 3187.64 754.586 4
 2 30 -4 -183.21 670.094 4
 2 30 -4 1454.58 614.889 5
 -2 30 -4 3545.17 668.678 5
 2 30 6 -1458.43 1031.42 1
 -2 30 6 -15.5839 954.216 1
 2 30 -6 1707.01 630.429 5
 -2 30 -6 -30.5125 744.626 4
 -2 30 -6 218.985 580.094 5
 -2 30 -6 8.08932 974.872 1
 2 30 -6 621.794 708.774 4
 -2 30 8 23.5903 961.556 1
 2 30 -8 1416.12 714.942 4
 -2 30 -8 186.529 762.533 4
 -2 30 -8 2438.95 1030.09 1
 2 30 -8 1569.32 629.255 5
 -2 30 -8 1666.36 638.998 5
 2 30 10 8.44832 968.723 1
 -2 30 -10 -47.7337 762.985 4
 2 30 -10 -575.874 614.965 5
 -2 30 10 116.2 932.523 1
 -2 30 -10 1508.04 1003.83 1
 -2 30 -10 470.711 644.874 5
 2 30 -10 -303.656 697.534 4
 2 30 -12 -32.1014 717.25 4
 -2 30 -12 2642.21 1040.43 1
 2 -30 12 2704.94 856.943 3
 -2 30 -12 1170.53 653.732 5
 -2 30 -12 103.978 793.951 4
 2 30 -12 214.632 621.147 5
 -2 30 12 75.1142 1024.35 1
 2 30 12 3051.1 1011.6 1
 2 32 0 3219.95 649.635 5
 -2 32 0 49.0165 1004.88 1
 2 32 0 1568.01 1000.86 1
 2 32 0 534.967 688.528 4
 2 32 -2 1451.67 734.639 4
 2 32 2 4352.21 1032.96 1
 -2 32 -2 799.729 1034.1 1
 2 32 -2 3990.42 1048.31 1
 -2 32 2 33.4146 1030.86 1
 3 -1 -1 20045 306.436 2
 3 -1 1 20002.2 310.755 2
 3 1 1 18493.3 321.23 3
 3 1 -1 18864.1 334.494 3
 3 -1 -1 18760.4 349.343 3
 3 -1 1 20469.7 364.815 3
 3 1 1 20191.9 298.073 5
 3 1 1 18245.3 343.395 1
 3 1 -1 20794.3 337.722 5
 3 -1 -1 19326 331.574 5
 3 -1 -3 427227 5280.62 5
 -3 1 3 438879 5282.7 1
 3 1 -3 425264 5283.12 3
 3 1 3 424876 5296 1
 3 1 -3 417061 5235.47 2
 3 -1 -3 423924 5276.82 3
 3 1 -3 423683 5291.14 5
 3 1 3 420759 5256.77 3
 3 -1 3 423290 5293.48 3
 3 -1 -3 427682 5251.22 2
 3 -1 3 420436 5301.9 1
 -3 1 -5 24495.4 408.478 4
 3 -1 -5 24729.5 446.565 2
 3 1 5 26454.1 385.825 4
 3 1 -5 27083.4 444.754 2
 3 1 -5 25397.7 488.894 3
 3 1 5 26128.4 521.197 1
 3 -1 -5 23379.9 503.048 5
 3 -1 -5 26745.2 462.788 3
 -3 -1 5 25800.9 406.41 1
 3 -1 5 27326.1 525.945 3
 3 1 5 25304 452.926 3
 -3 1 5 25895.9 479.392 1
 3 1 -5 29998 546.684 5
 3 -1 -7 32849.9 577.195 2
 3 1 7 35521.4 631.037 3
 -3 -1 -7 33179 511.926 4
 3 -1 7 35396.2 684.949 3
 -3 1 7 35645 624.254 1
 3 -1 -7 32678.1 592.174 3
 -3 1 -7 32957.2 544.201 4
 -3 1 -7 34192.5 540.155 5
 -3 -1 7 36686.8 566.367 1
 3 -1 -7 33018.5 628.08 5
 3 -1 7 34651.1 670.687 1
 3 1 7 34061.4 665.833 1
 3 1 -7 36322.5 639.256 5
 3 1 -9 258.811 281.367 5
 -3 1 -9 241.052 220.314 4
 3 1 -9 355.911 257.801 4
 3 -1 -9 170.836 210.457 2
 -3 -1 -9 340.096 198.478 4
 -3 1 9 274.766 285.347 1
 3 -1 -9 214.084 291.937 5
 3 1 9 168.106 330.88 1
 -3 -1 9 293.004 257.658 1
 3 -1 9 207.675 311.703 1
 -3 1 -9 311.775 231.216 5
 3 1 9 160.624 353.645 3
 3 -1 9 221.578 379.505 3
 3 -1 -9 321.493 231.024 3
 3 -1 11 9172.35 451.692 1
 3 1 11 8371.93 462.174 1
 3 1 -11 10212.7 398.204 4
 3 -1 -11 9589.58 375.597 4
 -3 -1 -11 9197.18 372.965 5
 -3 1 -11 9801.86 353.195 5
 3 1 -11 8780.55 408.658 5
 -3 1 -11 9528.66 336.96 4
 -3 1 11 10413.7 441.016 1
 -3 -1 -11 9349.3 330.799 4
 3 -1 11 9601.61 550.748 3
 3 -1 -11 8689.94 405.447 5
 -3 -1 11 9733.22 388.413 1
 3 1 11 9964.55 533.727 3
 3 1 13 49117.9 1081 3
 -3 1 -13 50428.6 857.331 4
 -3 1 13 50204.2 945.326 1
 -3 -1 13 51406.6 901.758 1
 -3 1 -13 53000.3 883.903 5
 -3 -1 -13 48961.3 840.662 4
 3 -1 13 53198.7 1151.58 3
 -3 -1 -15 130551 1908.45 4
 -3 -1 15 131276 1959.02 1
 -3 1 -15 134214 1954.57 5
 -3 1 15 133709 2015.55 1
 3 1 15 133993 2084.02 1
 3 -1 15 137858 2069.25 1
 3 -1 -15 138632 2016.59 5
 3 1 -15 134337 1933.23 4
 -3 1 -15 133863 1931.7 4
 3 1 15 129603 2176.22 3
 3 -1 15 133573 2227.27 3
 3 1 -15 135371 2015.16 5
 -3 -1 -15 133603 1991.09 5
 3 1 17 93326.7 1619.67 1
 3 -1 17 94131.8 1597.39 1
 -3 -1 -17 84881.8 1402.88 4
 3 1 -17 92694.4 1540.29 5
 3 -1 -17 91648.3 1553.6 5
 3 1 -17 89235.1 1444.09 4
 -3 -1 17 94509.7 1509.96 1
 -3 1 -17 88409.9 1432.36 4
 -3 1 -17 90559.4 1488.49 5
 -3 1 -19 2850.75 466.334 4
 3 -1 19 2882.69 605.88 1
 3 1 19 2819.27 618.604 1
 -3 -1 -19 3024.5 505.329 5
 3 -1 19 1871.71 811.765 3
 -3 -1 -19 2140.57 442.124 4
 3 1 -19 3636.17 532.161 5
 3 -1 21 9809.75 976.358 3
 -3 -1 -21 9556.79 633.149 5
 -3 1 -21 5287.88 569.999 4
 3 1 21 10165.8 746.891 1
 -3 -1 21 10514 669.583 1
 -3 1 -21 9875.35 674.505 5
 -3 1 21 11072.7 699.506 1
 3 -1 21 7746.88 748.467 1
 3 -1 -21 6496.12 696.6 5
 3 1 -23 29387.7 940.366 5
 3 -1 23 29741 1053.14 1
 3 1 23 29542.8 1042.43 1
 -3 1 -23 31639.1 938.641 5
 -3 -1 23 31709.5 978.753 1
 3 -1 23 29178.5 1294.59 3
 -3 1 23 32679.8 1012.49 1
 -3 -1 -23 29541.5 921.336 5
 3 1 25 22310.2 1025.82 1
 -3 -1 25 21411.3 914.369 1
 3 -1 25 22924.2 993.297 1
 3 1 -25 17731.1 823.745 4
 3 -1 25 21936.7 1282.43 3
 -3 1 25 22009.7 980.364 1
 3 1 -25 20718.1 901.674 5
 -3 1 -25 22621.4 881.266 5
 3 -1 -25 21497.9 943.641 5
 -3 -1 -25 20172.8 887.207 5
 3 1 -27 3509.38 743.616 5
 -3 -1 -27 4495.38 802.235 5
 3 -1 27 5732.73 880.338 1
 3 -1 27 6107.49 1159.4 3
 3 1 -27 204.99 706.906 4
 3 -1 -27 151.423 704.114 4
 3 1 27 4298.42 883.048 1
 -3 1 27 4143.45 824.784 1
 -3 1 -27 5539.68 763.495 5
 3 -1 -27 3387.97 789.69 5
 -3 -1 27 4385.6 772.243 1
 -3 -1 -29 1721.66 816.651 5
 3 1 -29 173.69 669.805 4
 3 -1 -29 348.123 680.293 4
 3 -1 29 233.697 857.449 1
 3 1 29 391.306 882.241 1
 -3 -1 29 72.9364 763.904 1
 3 -1 -29 -95.4453 728.515 5
 -3 1 29 -229.196 824.526 1
 3 1 -29 583.47 741.171 5
 3 -1 29 346.783 1205.2 3
 3 1 29 -489.81 1159.79 3
 -3 1 -29 1052.86 762.264 5
 -3 1 -31 995.885 801.977 5
 3 -1 31 572.345 1237.86 3
 3 -1 -31 2259.69 717.544 4
 -3 -1 -31 1343.27 791.591 5
 3 -1 31 929.323 910.614 1
 -3 -1 31 6.38879 785.276 1
 -3 1 31 -171.413 839.401 1
 3 1 -31 243.914 690.234 4
 3 1 31 -1485.69 921.393 1
 3 1 31 -22.0127 1178.12 3
 3 1 -31 724.104 862.97 5
 -3 -1 -33 4180.19 885.503 5
 3 -1 -33 6905.04 894.599 5
 3 -1 -33 5285.01 779.962 4
 -3 1 33 5418.83 963.072 1
 3 1 -33 6059.58 904.136 5
 3 1 -33 5664.14 792.666 4
 3 1 33 4327.3 992.049 1
 -3 1 -33 4329.89 928.942 5
 3 1 -35 7775.7 916.375 5
 3 1 35 11027.4 1069.36 1
 3 -1 -35 11033.2 983.76 5
 3 3 -1 51454.7 714.944 3
 3 -3 -1 49193 742.219 3
 3 -3 1 50380.2 731.695 2
 3 3 1 46207.5 672.446 3
 3 3 -1 52848.1 732.153 5
 3 -3 -1 49577 710.074 2
 3 3 1 53020.4 710.082 5
 3 -3 1 51787.5 761.055 3
 3 3 1 49765.6 729.734 1
 3 3 3 7685.71 308.772 1
 -3 3 -3 8505.96 251.585 4
 3 -3 -3 8620.79 233.594 2
 3 -3 3 8191.68 267.948 2
 3 -3 -3 8405.28 254.691 3
 3 3 -3 9059.76 289.228 5
 3 3 3 7777.45 174.784 3
 3 -3 3 8250.86 306.481 3
 -3 3 3 8168.43 369.055 1
 3 3 3 8683.5 225.162 5
 -3 3 -5 252012 3254.91 4
 3 3 -5 258480 3313.3 5
 3 -3 -5 258328 3274.62 2
 3 3 5 267889 3199.09 4
 3 3 -5 252074 3250.43 4
 -3 3 -5 246010 3200.13 5
 3 3 5 251512 3340.57 1
 3 -3 5 247271 3328.66 1
 3 -3 -5 258774 3281.08 3
 3 -3 5 251886 3349.2 3
 -3 3 5 248519 3326.93 1
 3 3 5 251249 3218.91 3
 -3 -3 7 16712.1 311.846 1
 -3 3 -7 16416.4 387.22 4
 -3 3 7 17248 476.431 1
 3 3 -7 16844.6 445.582 5
 3 -3 7 16513.3 453.827 1
 3 -3 -7 16478.4 391.017 2
 3 3 7 17766.4 381.312 3
 3 3 -7 16492.2 391.473 4
 3 -3 7 16547.2 505.324 3
 3 -3 -7 15069.2 371.043 3
 -3 3 -7 17784.6 328.745 5
 -3 3 -9 29292.9 570.648 4
 -3 -3 -9 34127.2 524.856 4
 3 -3 9 31427.6 773.133 3
 -3 -3 9 31520.7 528.665 1
 3 3 -9 32182 586.966 4
 3 -3 -9 32662.7 680.924 5
 3 -3 -9 30952.9 586.493 3
 3 3 -9 31688.9 641.89 5
 3 -3 -9 32085.9 579.232 2
 3 3 9 32931.8 653.457 3
 3 3 9 30022.1 693.079 1
 -3 3 9 30212.1 649.079 1
 -3 3 -9 30885 552.841 5
 3 -3 9 29734.1 656.917 1
 3 3 11 862.055 406.448 3
 3 -3 -11 921.643 345.781 5
 3 -3 11 749.534 346.167 1
 -3 3 -11 891.491 293.985 4
 3 3 -11 942.778 308.211 4
 3 -3 -11 780.803 241.203 2
 -3 -3 -11 867.706 230.643 4
 -3 -3 11 950.795 251.235 1
 3 -3 11 637.521 466.408 3
 -3 3 11 1270.75 351.458 1
 -3 3 -11 1032.47 259.686 5
 3 -3 -11 830.839 249.332 3
 3 3 11 735.415 378.596 1
 3 3 -11 897.242 313.696 5
 -3 3 -13 121844 1774.3 4
 -3 -3 -13 124577 1727.96 4
 3 -3 13 119571 2030.19 3
 -3 -3 13 127163 1760.81 1
 3 3 13 121026 1936.91 3
 -3 3 13 123391 1870.09 1
 -3 3 -13 124996 1768.07 5
 -3 3 15 147721 2271.5 1
 -3 -3 15 150572 2137.71 1
 -3 -3 -15 148118 2104.32 4
 3 3 15 147824 2285.58 1
 3 -3 15 153038 2272.38 1
 -3 3 -15 141152 2129.33 4
 3 3 -15 155785 2166.22 4
 3 3 -15 151150 2220.56 5
 -3 3 -15 153900 2173.91 5
 3 -3 -15 161699 2312.28 5
 -3 -3 17 30444.4 744.34 1
 3 3 -17 33861.7 853.1 5
 3 3 -17 35010.5 794.241 4
 -3 -3 -17 29696.6 711.46 4
 3 3 17 30066.1 931.054 1
 3 -3 17 32795.8 889.03 1
 3 -3 17 32005.3 1090.46 3
 -3 3 -17 33776.1 789.127 5
 -3 3 -17 29178.6 732.011 4
 3 -3 -17 32440.4 864.479 5
 -3 3 19 446.87 587.776 1
 -3 -3 -19 1281.33 532.35 5
 3 3 -19 450.205 523.2 5
 3 -3 -19 248.566 470.944 4
 -3 3 -19 1250.03 455.426 4
 3 -3 -19 972.316 569.188 5
 3 -3 19 936.072 813.818 3
 3 3 19 910.058 629.835 1
 3 3 -19 384.199 509.674 4
 3 -3 19 1020.68 595.406 1
 3 3 21 12873.5 819.267 1
 3 3 -21 12039.4 680.289 5
 -3 3 -21 10541.7 623.748 4
 -3 3 -21 15886.9 749.706 5
 -3 -3 21 11898.8 633.444 1
 3 -3 -21 11569.8 755.29 5
 -3 3 21 16075.8 839.119 1
 -3 -3 -21 12984.5 727.911 5
 3 3 -23 24110.1 873.456 5
 3 3 23 24386.7 1021.9 1
 -3 3 23 27592.2 1017.71 1
 -3 3 -23 25630.6 906.74 5
 3 -3 23 23885.6 1244.82 3
 3 -3 23 23451.5 978.969 1
 -3 -3 23 24917.8 837.717 1
 -3 -3 -23 26238.7 895.472 5
 3 -3 25 12819.2 903.277 1
 3 3 -25 11632.9 736.112 4
 -3 -3 -25 11802.6 785.333 5
 3 3 25 12414.6 940.558 1
 -3 3 25 11462.9 897.131 1
 3 3 -25 12740.3 791.017 5
 3 -3 25 11714.6 1180.56 3
 -3 -3 25 12448.9 779.182 1
 -3 3 -25 12417.9 779.36 5
 3 -3 -25 11905.2 837.276 5
 -3 -3 -27 4546.89 774.968 5
 3 3 -27 3659.78 685.619 4
 -3 -3 27 3092.13 718.733 1
 3 -3 27 4551.61 870.25 1
 3 -3 -27 2581.75 758.647 5
 3 3 27 4370.82 900.723 1
 -3 3 27 4480.06 821.412 1
 3 -3 27 4817.15 1192.88 3
 -3 3 -27 3821.7 738.619 5
 3 3 -27 3915.27 724.308 5
 3 -3 -29 -1125.12 813.657 5
 3 -3 29 801.571 869.216 1
 3 3 -29 -100.624 668.478 4
 3 -3 -29 -367.684 671.339 4
 -3 -3 -29 907.212 783.817 5
 3 3 29 1822.24 894.806 1
 -3 3 -29 560.398 734.473 5
 -3 3 29 148.51 847.125 1
 3 -3 29 1168.36 1204.96 3
 -3 -3 29 -22.4838 706.451 1
 3 3 -29 63.9198 717.233 5
 -3 -3 -31 4618.22 871.783 5
 3 -3 31 2614.08 1308.44 3
 -3 3 31 4412.66 950.585 1
 3 -3 31 4825.57 980.059 1
 3 -3 -31 4874.25 755.16 4
 -3 3 -31 3825.06 809.126 5
 -3 -3 -33 5393.75 940.763 5
 3 3 33 7167.98 984.336 1
 -3 3 33 7284.15 1048.54 1
 3 3 -33 6294.31 828.573 5
 3 -3 -33 8631.55 928.755 5
 3 3 -33 4675.72 869.778 4
 3 -3 33 3517.55 1400.45 3
 3 -3 35 126.458 958.848 1
 3 3 35 1346.73 952.609 1
 3 3 -35 1004.8 829.529 5
 3 5 -1 3806.8 220.97 1
 3 5 -1 3622.22 164.607 4
 3 -5 -1 3897.25 214.489 2
 3 5 -1 4243.08 119.535 2
 3 5 -1 4642.22 231.886 5
 3 -5 -1 4287.95 242.826 3
 3 -5 1 4607.05 262.622 3
 3 5 1 4359 212.416 5
 3 5 1 4176.06 256.499 1
 3 5 -3 87794.3 1224.44 4
 3 -5 3 91640.1 1287.81 2
 -3 5 -3 93616.2 1271.92 4
 3 -5 -3 90808.2 1267.54 2
 3 5 3 92482.6 1256.07 5
 3 5 -3 87054.7 1222.55 1
 3 -5 -3 92116.2 1263.48 3
 3 5 3 85668.4 1306.65 1
 -3 5 -3 96753.8 1214.41 5
 3 -5 3 94129.2 1336.37 3
 -3 5 3 88129.3 1375.66 1
 3 5 -3 94804.2 1286.13 5
 3 -5 -5 6965.06 266.057 2
 -3 -5 5 6519.08 238.874 2
 -3 5 -5 6411.14 294.308 4
 3 -5 5 6053.59 356.279 3
 3 -5 -5 6550.13 244.323 3
 3 5 5 6987.58 383.097 1
 -3 5 5 6139.24 414.168 1
 -3 5 -5 7121.84 209.608 5
 3 5 5 6459.76 201.339 4
 3 -5 5 6940.61 288.061 2
 3 5 -5 6370.82 295.885 5
 3 5 -7 141280 1955.89 5
 3 5 -7 137818 1910.38 4
 3 -5 -7 142540 1925.94 2
 -3 5 7 140526 2000.11 1
 3 5 7 134680 1825.55 3
 -3 -5 7 146349 1918.83 2
 3 -5 7 137059 1965.05 2
 3 -5 -7 141115 1907.59 3
 3 5 7 140296 2023.76 1
 3 -5 7 146235 2070.87 3
 -3 5 -7 144715 1856.56 5
 -3 5 -7 151489 1930.26 4
 3 5 9 331.364 352.435 1
 3 -5 9 322.039 315.648 1
 3 5 -9 386.3 292.579 4
 3 -5 9 552.198 425.787 3
 -3 5 -9 270.011 265.215 4
 -3 5 9 311.039 362.313 1
 -3 -5 -9 274.636 189.884 4
 3 -5 -9 594.485 203.158 3
 -3 -5 9 456.715 189.383 1
 3 5 9 146.197 276.684 3
 -3 5 -9 406.885 204.33 5
 3 -5 -9 457.813 217.564 2
 3 5 -9 277.933 287.557 5
 -3 5 -11 49745.3 838.021 4
 -3 -5 -11 50226.8 771.401 4
 3 5 11 46544.1 968.026 1
 3 -5 -11 48302.7 815.931 3
 3 5 11 49331.5 902.129 3
 3 -5 11 47804.8 1064.97 3
 -3 5 11 47572.2 934.272 1
 3 -5 -11 46712.3 827.289 2
 -3 5 -11 49350.6 798.835 5
 -3 -5 11 47187.2 759.067 1
 -3 -5 -13 105498 1491.75 4
 -3 5 13 102833 1653.61 1
 -3 5 -13 106125 1559.13 4
 -3 5 -13 106330 1526.29 5
 -3 5 -15 32808 746.841 4
 3 5 -15 37008.5 790.32 4
 3 -5 15 37074 853.102 1
 3 5 15 35489.7 952.051 1
 -3 -5 -15 33988.5 704.614 4
 3 5 -15 33547.3 813.815 5
 3 -5 -15 37734.7 899.955 5
 -3 5 -15 33771.8 734.625 5
 3 -5 15 36963 1080.68 3
 -3 -5 15 32395.6 690.668 1
 -3 5 -17 19935.3 632.232 4
 3 5 17 18394.2 830.507 1
 -3 -5 -17 18396.2 595.071 4
 3 5 -17 20989.8 652.871 4
 3 -5 -17 21441.7 766.252 5
 3 5 -17 19435 668.11 5
 -3 5 17 20269.7 757.673 1
 -3 -5 17 18701.9 581.941 1
 3 -5 17 21631 1005.12 3
 3 -5 17 21152 732.667 1
 3 -5 19 3607.61 909.054 3
 3 -5 -19 2648.28 645.644 5
 -3 5 19 2565.71 769.102 1
 3 5 -19 1467.83 502.036 4
 -3 5 -19 2721.89 491.927 4
 3 5 19 2066.88 649.948 1
 3 -5 -19 3159.82 502.13 4
 3 5 -19 1324.44 508.999 5
 3 -5 19 2662.98 608.807 1
 -3 -5 21 8974.62 577.418 1
 3 5 21 8504.03 764.531 1
 3 5 -21 9180.45 613.447 4
 3 -5 21 13099.7 778.563 1
 -3 -5 -21 8779.84 679.131 5
 -3 5 -21 9936.84 667.597 5
 3 -5 21 14361.7 1133.15 3
 3 5 -21 8963.66 640.83 5
 -3 -5 23 14651.1 710.879 1
 -3 5 23 15962.1 943.548 1
 3 5 -23 14753.1 755.068 5
 3 -5 23 14185.1 1175.73 3
 -3 -5 -23 15360.2 802.143 5
 3 5 -23 14158.9 716.121 4
 3 5 23 14023.4 894.873 1
 3 -5 23 17129.2 853.54 1
 -3 5 -23 15867.8 742.821 5
 3 -5 25 10684.2 1217.16 3
 3 5 -25 12708.4 751.421 4
 3 5 25 10742.8 948.764 1
 -3 5 25 13007.9 945.287 1
 3 -5 25 13306.9 875.35 1
 -3 5 -25 12450.4 778.974 5
 -3 -5 -25 13122.7 862.942 5
 3 5 -25 11424.3 769.747 5
 3 -5 -25 12175.6 850.1 5
 -3 -5 25 12077.7 735.059 1
 3 -5 27 4468.49 1196.15 3
 -3 -5 -27 3470.92 804.109 5
 3 -5 -27 3264.99 783.154 5
 3 -5 -27 3064.84 650.352 4
 3 5 -27 3203.31 737.205 4
 -3 -5 27 3713.97 689.548 1
 -3 5 27 3689.14 897.535 1
 3 5 27 3502.96 917.313 1
 3 5 -27 3216.58 697.012 5
 -3 5 -27 3194.71 722.783 5
 3 -5 27 4249.45 823.912 1
 3 -5 29 554.51 1214.36 3
 3 -5 -29 -927.279 807.543 5
 3 -5 29 -184.998 828.454 1
 3 5 -29 -364.973 756.025 4
 3 -5 -29 -264.8 655.75 4
 3 5 29 -630.491 916.027 1
 -3 5 29 34.7479 862.14 1
 -3 -5 -29 -158.001 783.079 5
 3 5 -29 372.454 699.601 5
 -3 5 -29 -625.796 754.158 5
 3 -5 31 4769.64 1338.96 3
 3 -5 -31 4315.15 749.644 4
 3 -5 31 3720.3 906.031 1
 -3 5 -31 3662.26 821.065 5
 -3 -5 -31 1892.65 833.833 5
 -3 5 31 3519.66 918.089 1
 3 5 -33 -5.82466 807.983 4
 -3 -5 -33 2334.86 870.705 5
 3 5 33 3951.38 963.565 1
 3 5 -33 1958.73 791.588 5
 -3 5 33 6067.15 1059.99 1
 3 -5 -33 3119.7 914.604 5
 3 -5 35 8718.63 1046.37 1
 3 -5 -35 7972.65 1012.66 5
 3 5 35 7529.91 1067 1
 3 5 -35 6281.13 880.861 5
 3 7 1 591.748 283.692 1
 3 7 1 763.381 218.252 5
 3 -7 -1 670.048 203.831 2
 3 7 -1 725.45 226.905 5
 3 -7 1 625.842 216.758 2
 3 7 -1 504.13 267.371 1
 -3 7 -1 653.78 251.084 4
 3 7 -1 612.787 185.158 4
 3 -7 1 554.951 239.771 3
 3 7 1 717.883 158.316 4
 3 -7 -1 759.825 211.974 3
 -3 7 3 13565.5 537.685 1
 3 -7 -3 15463.4 351.461 3
 3 -7 -3 14846.9 356.013 2
 -3 7 -3 15099 332.227 5
 -3 7 -3 15668.9 406.922 4
 -3 -7 3 15398.5 285.546 2
 3 -7 3 14460.2 448.453 3
 3 -7 3 13027.6 381.335 2
 3 7 -3 14694.7 380.962 5
 3 7 -3 14235.2 424.226 1
 3 7 -3 13348.7 333.349 4
 3 7 3 15272.3 372.512 5
 3 7 3 14592.2 288.9 4
 3 7 3 14501.4 446.299 1
 3 -7 -5 116306 1600.27 2
 3 -7 5 118564 1700.77 3
 -3 7 -5 120343 1543.72 5
 -3 7 5 112884 1726.99 1
 3 -7 5 110613 1623.44 2
 3 7 -5 113668 1569.02 4
 -3 -7 5 122874 1565.63 2
 3 7 5 112198 1672.76 1
 3 -7 -5 113868 1571.05 3
 3 7 5 111367 1579.76 5
 3 7 -5 113561 1614.34 5
 3 7 5 108099 1513.03 4
 -3 7 -5 116810 1606.81 4
 -3 7 -7 3537.71 310.239 4
 3 -7 -7 3455.78 254.946 2
 3 -7 7 3306.72 405.079 3
 -3 -7 7 3754.09 256.066 2
 3 -7 7 3554.8 292.233 2
 -3 7 -7 3119.27 226.787 5
 3 7 -7 3033.05 291.836 5
 -3 7 7 3284.14 425.466 1
 3 -7 -7 3431.39 222.933 3
 3 7 7 3090.23 390.758 1
 3 -7 9 4496.44 342.081 2
 3 7 -9 4722.73 341.816 4
 -3 -7 -9 5575.48 250.564 4
 3 -7 -9 4692.64 239.887 3
 -3 7 9 4315.39 438.809 1
 3 -7 9 4842.99 481.831 3
 3 7 9 4390.9 453.943 1
 -3 7 -9 5144.14 269.066 5
 3 7 -9 4157.26 347.7 5
 -3 -7 9 5411.24 323.408 2
 3 7 9 3822.71 226.235 3
 -3 7 -9 5404.17 361.069 4
 3 -7 -9 4816.58 298.362 2
 -3 7 11 15099.3 590.516 1
 -3 -7 11 14956.3 483.633 2
 -3 7 -11 15276.8 418.13 5
 3 -7 -11 14283.4 404.57 3
 -3 7 -11 16015.6 496.371 4
 -3 -7 -13 23706.3 533.189 4
 -3 7 -13 23563.5 618.693 4
 -3 7 -13 22980.6 555.328 5
 3 7 13 23889.9 775.533 1
 3 7 -13 26352.3 648.146 4
 3 -7 13 24166 883.881 3
 3 7 -13 24407.4 656.103 5
 -3 7 -15 52429.5 987.818 4
 3 7 -15 55760.8 1020.99 4
 -3 -7 -15 51130 906.051 4
 3 7 -15 54068.3 1049.71 5
 3 7 15 55154.6 1190.68 1
 3 -7 -15 51344.2 951.554 2
 3 -7 -15 53537.7 945.77 3
 -3 7 15 54165.8 1130.61 1
 3 -7 15 55595.8 1339.75 3
 -3 7 -15 52364.9 957.107 5
 3 -7 15 56932.2 1096.43 1
 -3 -7 15 48752 895.562 1
 -3 7 17 15169.3 737.605 1
 3 7 -17 15786.8 636.9 5
 3 7 17 14977.5 801.847 1
 3 -7 17 16971.7 966.864 3
 3 -7 17 17474.9 706.874 1
 -3 -7 17 17180.8 547.106 1
 3 -7 -17 16076.4 734.971 5
 -3 7 -17 15393.3 617.625 4
 3 -7 19 458.48 589.229 1
 -3 7 -19 1253.46 466.181 5
 3 7 19 335.394 687.438 1
 3 7 -19 1427.96 548.231 4
 3 -7 19 1287.53 852.615 3
 3 7 -19 1444.99 519.994 5
 3 -7 21 3121.96 975.242 3
 -3 7 -21 3159.81 562.522 4
 3 -7 21 3257.3 653.757 1
 -3 -7 21 2696.76 453.742 1
 -3 7 -21 2524.06 556.545 5
 3 7 -21 3558.83 634.519 4
 3 7 -21 2704.71 571.522 5
 3 7 21 2070.43 761.603 1
 -3 -7 -23 15309.9 796.938 5
 3 -7 -23 19397.9 945.023 5
 -3 7 -23 15327.7 758.714 4
 3 7 -23 19281.3 856.032 4
 3 -7 23 17842.3 844.806 1
 3 7 23 15813.9 961.018 1
 -3 7 23 17722.8 985.467 1
 -3 7 -23 16644.1 758.074 5
 3 -7 23 16040.3 1228.05 3
 3 7 -23 15584 769.873 5
 -3 -7 23 15206 664.878 1
 3 7 -25 10250.6 799.643 4
 3 -7 25 9430.84 1240.37 3
 3 -7 -25 8101.63 675.967 4
 3 7 25 7900.7 912.08 1
 -3 -7 25 7662.14 641.031 1
 -3 7 -25 7685.59 701.509 5
 -3 7 25 8782.83 916.454 1
 3 -7 25 8631.55 813.143 1
 3 7 -25 8268.36 744.631 5
 3 -7 -25 10210.1 938.564 5
 -3 -7 -25 7858.61 802.245 5
 -3 7 27 14737.3 1023.25 1
 3 7 -27 12872.9 867.974 4
 3 7 27 13456.9 999.387 1
 -3 -7 -27 12090.2 904.148 5
 3 -7 -27 13136.1 749.929 4
 -3 7 -27 12854.8 815.439 5
 3 -7 27 14867.4 916.271 1
 3 -7 27 13990.9 1377.96 3
 3 7 -27 14202.1 820.008 5
 3 -7 -27 15090.1 955.283 5
 3 -7 -29 -910.73 800.208 5
 -3 7 29 243.821 917.148 1
 -3 -7 -29 -456.213 884.672 5
 3 7 -29 250.254 744.419 4
 3 -7 29 312.469 813.388 1
 3 7 29 64.027 913.879 1
 3 -7 -29 253.006 649.116 4
 3 7 -29 -172.202 699.518 5
 3 -7 29 -314.03 1242.14 3
 -3 -7 -31 1220.89 848.04 5
 -3 7 31 2126.24 964.994 1
 3 7 -31 -11.1239 777.821 4
 3 7 33 8595.25 1067.36 1
 3 -7 -33 7965.69 962.256 5
 3 -7 -35 3416.15 921.846 5
 -3 -7 -35 3782.84 965.078 5
 -3 7 35 3921.33 1025.22 1
 3 7 -35 181.505 868.3 4
 3 7 35 6375.9 1080.8 1
 3 -7 35 1205.76 1410.46 3
 3 7 -35 3200.36 845.463 5
 3 -7 35 7791.45 1000.71 1
 -3 9 -1 1239.03 215.619 5
 3 9 1 882.569 209.869 4
 -3 -9 1 1276.53 154.676 2
 -3 9 -1 1403.65 278.5 4
 3 -9 -1 1437 229.292 2
 3 -9 1 1310.09 267.164 3
 3 9 1 908.673 353.73 1
 3 9 -1 1401.39 213.947 4
 3 -9 -1 1405.31 235.472 3
 3 9 1 1290.84 253.219 5
 3 9 -1 1359.8 240.708 5
 3 9 -1 1218.42 347.441 1
 3 -9 1 1389.19 229.632 2
 -3 -9 3 41370.4 609.083 2
 3 9 3 37411.9 596.583 4
 3 9 3 40140.3 688.616 5
 3 -9 -3 38723.6 663.746 2
 3 -9 3 38750.3 707.889 2
 3 -9 -3 39925.3 654.68 3
 -3 -9 -3 32364.6 523.706 3
 -3 9 3 33748.4 831.94 1
 3 9 -3 38904.3 736.952 1
 3 9 -3 38957.9 690.571 5
 3 -9 3 38860.3 747.94 3
 -3 9 -3 40553 641.647 5
 -3 9 -3 40750.3 712.101 4
 3 9 -3 35754.8 617.179 4
 -3 9 -5 40867.8 725.766 4
 3 9 5 37351.5 617.322 4
 3 -9 5 36762.6 719.039 2
 3 -9 -5 38618.1 645.6 3
 -3 9 5 35109.5 861.302 1
 -3 9 -5 42729 658.373 5
 3 9 -5 36309.7 658.077 4
 3 -9 5 36071.4 779.751 3
 3 9 -5 36968.1 693.52 5
 -3 -9 5 41567.1 656.761 2
 3 -9 -5 38063.2 690.151 2
 3 9 5 36319 673.58 5
 3 9 5 39451.8 805.72 1
 3 -9 7 149138 2168.41 2
 -3 9 -7 164520 2150.35 4
 3 9 7 150083 2235.72 1
 3 -9 -7 147998 2115.53 2
 -3 9 7 151384 2276.73 1
 -3 -9 7 156903 2121.82 2
 3 -9 -7 150535 2076.04 3
 -3 9 -7 159050 2080.88 5
 3 -9 -9 11512.6 399.823 2
 -3 9 -9 11414.1 373.328 5
 3 -9 -9 10641.8 339.888 3
 -3 9 -9 12175.3 470.165 4
 -3 -9 9 11357.2 409.431 2
 3 9 11 17135 681.968 1
 -3 9 -11 17216.7 553.761 4
 3 9 -11 16702.1 535.804 4
 -3 -9 11 14636 495.213 2
 3 -9 11 17218.5 560.929 2
 -3 9 -11 16186.4 468.434 5
 3 9 -11 15674.2 545.01 5
 -3 -9 -11 16061.5 416.734 4
 3 -9 11 16064 749.821 3
 -3 9 -13 51202.6 967.942 4
 3 9 -13 54319 982.694 4
 3 9 13 54804.5 1180.03 1
 -3 -9 -13 50415.7 853.33 4
 3 -9 13 51627.3 1006.53 2
 3 9 -13 51141.4 1001.83 5
 -3 9 13 52077.6 1081.02 1
 -3 -9 13 50573.4 973.863 2
 3 -9 13 51768.8 1273.12 3
 -3 9 -13 47243 885.949 5
 3 -9 -15 24166.5 638.899 2
 3 9 -15 25138.9 706.598 4
 3 -9 -15 23188.8 579.826 3
 -3 -9 15 22369.2 663.632 2
 3 -9 15 25128.5 749.108 2
 3 9 15 25114.3 920.628 1
 3 9 -15 24871.4 722.116 5
 -3 9 15 24916.3 824.841 1
 3 -9 15 24708.9 1016.21 3
 3 -9 -17 24467.1 649.022 2
 3 -9 17 25181.1 1090.99 3
 3 9 -17 26558.1 756.919 4
 -3 -9 17 21780.7 690.737 2
 -3 9 -17 23938.2 665.173 5
 3 -9 -17 23991.8 624.283 3
 3 9 17 23775.8 894.269 1
 3 9 -17 23589.2 732.962 5
 3 -9 17 23447.4 776.067 2
 -3 9 17 23151.9 872.792 1
 3 -9 19 308.063 887.377 3
 -3 9 -19 -7.51865 509.741 4
 -3 9 19 -757.819 753.609 1
 3 9 19 -129.354 685.876 1
 -3 9 -19 -50.2899 471.494 5
 3 9 -19 -389.436 554.365 4
 3 9 -19 116.118 513.589 5
 3 -9 -19 1326.21 562.871 4
 3 -9 21 3224.58 992.248 3
 3 -9 21 3170.43 657.024 1
 3 -9 -21 4648.9 600.362 4
 3 -9 -21 4161.05 782.763 5
 -3 9 -21 2507.48 578.495 4
 3 9 -21 3280.25 641.212 4
 3 9 -21 2410.08 582.595 5
 -3 9 21 4211.2 813.386 1
 -3 9 -21 3273.16 565.182 5
 3 9 21 2450.18 778.622 1
 -3 -9 21 3057.37 467.652 1
 3 -9 23 2604.62 1050.51 3
 3 -9 23 3178.71 702.593 1
 3 -9 -23 3629.59 786.228 5
 -3 9 23 2904.43 850.991 1
 3 9 -23 3606.57 691.92 4
 3 -9 -23 263.28 607.607 4
 3 9 23 2507.19 831.788 1
 3 9 -23 2649.54 627.826 5
 -3 9 -23 2979.31 592.806 5
 -3 9 -23 3141.08 652.516 4
 -3 -9 23 2190.51 505.151 1
 3 9 -25 41650.9 1132.69 4
 3 9 25 41731.6 1346.82 1
 -3 9 25 45504.2 1376.59 1
 -3 9 -25 45469.2 1109.91 5
 3 9 -25 41635.1 1127.85 5
 3 -9 25 41691.2 1608.84 3
 3 -9 25 45197.8 1226.12 1
 3 -9 -25 46373.8 1263.95 5
 -3 9 -27 12019.7 786.907 5
 3 -9 27 10346.7 1299.6 3
 3 9 -27 10338.3 832.77 4
 3 -9 -27 10303.6 737.351 4
 -3 -9 -27 9595.42 891.963 5
 -3 9 27 10534.8 947.161 1
 3 9 -27 11596.2 806.065 5
 3 -9 27 12268.7 910.95 1
 3 9 27 10237.9 994.636 1
 3 -9 -27 12821.1 942.437 5
 -3 -9 -29 12.7057 794.434 5
 3 -9 29 607.478 825.357 1
 3 9 -29 -146.707 752.745 4
 -3 9 -29 -375.978 721.047 5
 -3 9 29 -21.9528 919.316 1
 3 -9 29 681.713 1228.77 3
 3 -9 -31 5648.95 922.308 5
 -3 9 31 5232.38 1032.79 1
 -3 -9 -31 6337.28 916.808 5
 3 9 31 5581.21 1001.62 1
 3 -9 -33 4538.76 916.161 5
 3 9 -33 3134.7 795.651 5
 3 9 -35 218.952 901.701 4
 3 -9 35 5134.96 966.705 1
 3 9 35 6598.93 1118.77 1
 3 -9 -35 3163.23 932.856 5
 3 9 -35 4190.26 844.379 5
 -3 -9 -35 4299.67 990.096 5
 -3 9 35 2820.01 1030.73 1
 3 -9 35 125.281 1390.87 3
 3 11 -1 34.5658 411.295 1
 3 -11 1 739.484 245.038 2
 -3 -11 1 1131.46 199.517 2
 -3 -11 -1 759.556 180.704 2
 3 11 1 755.519 250.7 4
 -3 -11 -1 950.388 246.924 3
 3 -11 1 837.35 306.474 3
 -3 -11 1 537.632 324.44 3
 3 -11 -1 718.479 255.35 3
 -3 11 -1 753.264 246.452 5
 -3 11 -1 889.332 331.56 4
 3 -11 -1 750.094 246.67 2
 3 11 1 448.497 414.462 1
 3 11 -1 660.311 245.33 4
 -3 -11 -3 35769.1 575.465 3
 3 -11 -3 39184.2 721.775 2
 -3 -11 3 38989.2 651.595 2
 -3 11 -3 41288.2 711.381 5
 3 11 3 37664.8 653.853 4
 3 -11 -3 42189.5 704.478 3
 3 11 3 40542.9 857.755 1
 3 -11 3 38021.2 749.237 2
 -3 11 -3 40776.1 775.731 4
 3 11 -3 41335.7 858.117 1
 -3 -11 -3 38388.8 614.137 2
 -3 11 -5 222430 2992.96 4
 3 -11 -5 221467 2973.81 2
 -3 -11 5 221932 2920.27 2
 -3 -11 -5 219497 2866.83 2
 3 -11 -5 221163 2920.93 3
 -3 11 -5 217894 2929.21 5
 3 11 -5 219485 3051.62 1
 3 11 5 219732 3073.88 1
 -3 -11 -7 64026.8 962.314 4
 -3 -11 7 66750.1 1060.99 2
 3 11 -7 65264.2 1081.06 5
 3 11 -7 65326.3 1036.84 4
 3 -11 -7 63788.9 994.612 3
 -3 11 -7 63005.9 1014.63 5
 3 -11 7 66986.4 1238.07 3
 -3 11 -7 65530.2 1097.58 4
 -3 11 -9 14.1346 409.308 4
 -3 -11 9 501.641 325.457 2
 -3 -11 -9 86.8631 262.55 4
 3 -11 9 -4.29022 506.398 3
 3 11 9 195.72 505.553 1
 -3 11 9 -258.616 500.225 1
 3 11 -9 115.197 363.179 5
 3 -11 9 427.49 362.822 2
 3 11 -9 645.255 391.794 4
 -3 11 -9 94.8065 292.929 5
 3 11 -11 4489.05 459.01 4
 3 11 -11 3697.9 423.949 5
 -3 11 11 4314.34 568.056 1
 -3 -11 11 3781.95 388.768 2
 3 -11 11 4013.84 443.611 2
 3 11 11 4474.89 593.199 1
 -3 11 -11 3114.79 341.869 5
 3 -11 11 3489.33 614.836 3
 3 -11 13 57555.2 1359.06 3
 -3 -11 13 51236.9 1017.85 2
 3 11 -13 57276.9 1037.91 4
 3 -11 13 54259.1 1059.43 2
 3 -11 -13 50940.8 900.33 3
 3 11 -13 52860.5 1041.42 5
 3 -11 -13 54518.9 989.972 2
 3 11 13 58016.8 1231.04 1
 -3 11 13 56215 1176.5 1
 3 -11 -15 39899.5 846.403 2
 3 11 -15 42382.4 916.2 4
 -3 -11 15 35825.9 849.324 2
 3 -11 15 42387.1 1254.25 3
 3 -11 15 42077.6 962.874 2
 3 11 -15 38133 898.108 5
 3 11 15 42780 1098.3 1
 3 -11 -15 41446.1 811.908 3
 -3 11 15 39750.5 1027.57 1
 -3 11 -17 3892.4 546.629 4
 -3 11 -17 3965.04 463.057 5
 3 -11 17 3822.23 535.504 2
 3 11 17 4585.72 842.129 1
 -3 -11 17 3291.98 477.222 2
 3 11 -17 3564.32 516.024 5
 -3 11 17 4692.95 674.871 1
 3 11 -17 4348.69 571.557 4
 3 -11 -17 3855.25 404.25 3
 3 -11 17 3341.71 889.768 3
 3 11 19 -111.537 763.508 1
 3 -11 -19 1110.88 401.906 3
 3 -11 -19 211.94 423.194 2
 3 -11 19 -313.805 931.643 3
 3 11 -19 338.84 528.85 5
 -3 11 19 -683.374 739.589 1
 -3 11 -19 723.382 537.459 4
 3 -11 19 217.079 570.434 2
 3 11 -19 68.7432 588.526 4
 -3 11 -19 412.091 477.716 5
 -3 11 -21 193.788 585.432 4
 3 11 -21 -285.433 645.044 4
 3 -11 21 -601.444 1010.41 3
 3 -11 -21 -396.263 580.179 4
 3 11 21 102.099 777.574 1
 -3 11 21 147.389 744.664 1
 3 -11 21 -97.2049 646.294 2
 3 11 -21 677.638 585.776 5
 -3 11 -21 581.951 515.155 5
 -3 11 23 33584.8 1148.94 1
 -3 11 -23 31573.5 910.096 5
 3 -11 23 31830.8 1438.49 3
 3 11 -23 30716.1 986.502 5
 3 11 23 33333.4 1218.18 1
 -3 11 -25 23436.7 866.776 5
 3 11 25 25005.8 1177.97 1
 3 11 -25 25697.2 977.58 4
 3 -11 -25 26904.5 1053.25 5
 -3 11 25 24750.3 1158.92 1
 3 -11 25 23862.5 1430.05 3
 3 11 -25 24043.7 920.258 5
 3 -11 27 5554.76 1287.58 3
 3 11 -27 2286.89 781.565 4
 3 -11 27 3803.04 782.023 2
 -3 11 27 4613.42 981.414 1
 3 11 -27 3612.02 699.689 5
 3 11 27 3848.12 956.803 1
 -3 11 -27 4386.28 686.852 5
 3 -11 -27 6302.52 872.423 5
 3 11 -29 -71.7362 796.306 4
 -3 -11 -29 146.359 804.778 5
 -3 11 29 -729.202 894.143 1
 3 -11 29 -1435.84 821.846 2
 3 -11 31 642.656 1317.01 3
 3 11 31 1498.98 944.318 1
 3 -11 -31 1640.33 958.504 5
 3 11 -31 1273.35 747.429 5
 3 -11 -33 5310.11 945.926 5
 3 11 -33 4632.38 806.11 5
 3 11 -33 538.089 894.026 4
 3 -11 33 1073.62 924.841 2
 -3 11 33 5501.13 1071.46 1
 -3 -11 -33 4864.66 943.886 5
 3 11 33 5095.39 1008.16 1
 3 -11 33 648.48 1417.37 3
 -3 13 1 17764.7 744.985 1
 3 13 -1 19113 483.33 4
 -3 -13 -1 16122 409.355 2
 -3 -13 1 17267.1 437.276 2
 -3 -13 1 18503.5 533.798 3
 3 13 1 17875.4 655.519 1
 3 13 -1 17446.2 664.568 1
 3 13 1 18969.2 512.108 5
 3 13 -1 19973.4 529.772 5
 -3 -13 -1 17722.9 449.222 3
 3 13 -3 86199 1274.1 4
 -3 13 3 86777.2 1550.74 1
 -3 -13 3 82448.5 1266.42 2
 3 13 3 87612.7 1264.05 4
 3 13 3 90452.2 1348.05 5
 3 13 -3 86093.9 1485.17 1
 -3 13 -3 85994.1 1318.08 5
 -3 -13 -3 84656.3 1189.97 3
 3 13 -3 85952.3 1332.51 5
 3 -13 3 87556.8 1409.91 3
 -3 -13 -3 81488.4 1238.16 2
 -3 -13 3 86627.5 1412.63 3
 3 13 5 50391.6 799.497 4
 -3 -13 -5 46811 748.187 2
 -3 -13 5 46936.7 779.299 2
 3 13 -5 50795.7 827.061 4
 3 13 -5 52974.7 894.466 5
 -3 -13 5 50307.4 1027.54 3
 -3 13 5 55417.5 1129.56 1
 3 13 5 49349.3 838.384 5
 3 -13 5 48945.4 963.286 3
 3 13 -5 46672.6 1003.64 1
 3 13 7 12259.8 651.013 1
 3 13 -7 10450.7 460.291 4
 -3 -13 7 10528.4 432.042 2
 3 13 -7 11003 478.108 5
 3 -13 7 10465.3 600.744 3
 -3 13 7 11156.3 678.913 1
 3 -13 7 11096.3 486.382 2
 -3 -13 9 2592 367.58 2
 3 13 -9 2469.56 420.115 4
 3 -13 9 2824.42 417.731 2
 3 13 9 4464.53 608.17 1
 3 -13 9 2850.47 569.973 3
 -3 13 9 3198.65 596.108 1
 3 13 -9 2483.37 396.789 5
 3 -13 -9 2540 362.935 2
 -3 -13 11 986.028 369.918 2
 3 13 -11 1202.86 433.358 5
 3 -13 -11 711.008 349.38 2
 -3 13 11 795.068 580.727 1
 3 -13 -11 792.627 268.138 3
 3 13 11 844.258 622.37 1
 3 -13 11 1099.25 614.569 3
 -3 13 -11 921.531 499.995 4
 3 -13 11 924.466 432.959 2
 3 13 -11 1030.02 438.156 4
 -3 13 -13 14882.4 631.554 4
 3 -13 13 14478.6 607.488 2
 -3 13 -13 12989.3 504.465 5
 3 13 -13 14091.3 585.799 4
 3 -13 13 11173.5 824.02 3
 3 -13 -13 13235.2 428.01 3
 3 13 13 15537 787.837 1
 3 13 -13 12243.3 570.657 5
 -3 -13 13 12653.1 550.974 2
 3 -13 -13 14310 519.19 2
 -3 13 -15 40159.5 932.433 4
 3 -13 15 37208.9 933.177 2
 -3 13 -15 36200.8 806.273 5
 3 -13 -15 35874 737.913 3
 3 13 -15 39177.6 912.117 4
 -3 -13 15 33181.4 842.81 2
 3 13 15 40867.5 1105.24 1
 3 13 -15 34749.5 864.744 5
 3 -13 15 36990.2 1246.71 3
 -3 13 15 37462.7 1019.2 1
 -3 13 -17 8951.76 631.09 4
 -3 13 17 10830.4 807.443 1
 -3 13 -17 9749.09 583.767 5
 3 -13 -17 9265.46 445.463 3
 3 -13 17 9308.62 632.384 2
 3 13 17 10156.4 841.787 1
 3 -13 17 8050.35 1022.44 3
 3 13 -17 8168.73 603.835 5
 3 13 19 -172.638 846.27 1
 3 -13 19 -34.0206 564.035 2
 3 13 -19 361.214 546.655 5
 -3 13 19 -369.991 756.767 1
 3 -13 -19 8.08736 438.563 2
 3 -13 -19 -202.494 420.545 3
 3 13 -19 60.0307 613.15 4
 -3 13 -19 376.163 487.127 5
 -3 13 -19 -233.674 577.396 4
 3 -13 19 -1022.78 983.342 3
 3 13 -21 12848.9 778.334 4
 -3 13 -21 11034.7 644.965 5
 -3 13 21 11991.3 909.227 1
 3 13 21 14330.9 983.407 1
 3 -13 21 11849.2 1139.84 3
 3 13 -21 11504.4 721.705 5
 3 -13 23 22697.9 1319.29 3
 3 13 -23 24036.2 918.125 4
 3 13 23 22133.1 1065.95 1
 -3 13 -23 19759.8 787.812 5
 3 13 -23 20079.3 827.044 5
 -3 13 23 21893.8 1042.81 1
 3 13 -25 6624.99 805.815 4
 3 -13 25 7062.29 759.483 2
 3 13 25 7080 952.16 1
 -3 13 25 6989.12 909.401 1
 -3 13 -25 5983.56 685.131 5
 3 13 -25 7091.27 707.428 5
 3 -13 25 6856.61 1198.6 3
 3 -13 27 5764.39 794.788 2
 3 13 -27 5497.32 742.205 5
 -3 13 -27 6344.3 730.976 5
 -3 13 27 6308.66 1016.12 1
 3 -13 -29 986.873 858.095 5
 3 -13 29 -1738.56 1248.08 3
 3 13 29 220.295 961.582 1
 3 13 31 1735.98 1003.58 1
 3 -13 -31 1837.26 882.001 5
 3 13 -31 5.92378 842.165 4
 3 -13 31 844.614 1336.48 3
 3 -13 31 1206.2 880.486 2
 3 13 -31 2120.31 765.443 5
 -3 13 31 915.456 950.961 1
 -3 13 33 1983.49 1009.36 1
 3 -13 -33 3571.3 969.734 5
 3 13 -33 1836.03 797.28 5
 -3 -13 -33 1100.63 922.006 5
 3 13 33 2183.66 1018.75 1
 3 -13 33 608.265 913.259 2
 3 13 -33 259.839 888.094 4
 3 -13 33 333.991 1348.06 3
 -3 15 -1 13734.7 561.611 4
 3 15 1 11877.1 450.978 4
 3 -15 1 11596.6 483.888 2
 3 15 -1 13140.8 494.492 5
 3 15 -1 13916.3 516.817 4
 -3 15 -1 12971.8 469.4 5
 3 15 1 13345.8 495.087 5
 3 -15 -1 12023.7 468.296 3
 3 -15 1 12909.3 519.397 3
 -3 -15 1 11190.8 521.306 3
 -3 15 1 12346.6 741.594 1
 3 -15 -1 11790.2 484.191 2
 -3 -15 -1 12425.4 430.495 3
 -3 -15 -3 34670.3 622.181 3
 -3 15 -3 35392.5 820.456 4
 3 15 3 34587.8 714.792 4
 3 -15 -3 33810.9 763.185 2
 3 15 3 39761.2 970.464 1
 3 15 -3 37417.7 735.004 4
 -3 15 -3 36795.2 748.319 5
 3 15 -3 35142.4 773.338 5
 3 -15 -3 36886.2 726.354 3
 3 15 3 37104.5 769.486 5
 3 -15 3 36140.7 823.235 3
 -3 15 3 35020 1011.91 1
 -3 -15 3 33456.2 829.484 3
 3 -15 3 32514.3 740.288 2
 3 15 -5 14186.5 712.899 1
 -3 15 -5 16390.4 614.89 4
 3 15 -5 15102.1 518.145 4
 3 15 5 18460.3 779.271 1
 3 -15 5 15520.8 542.05 2
 3 -15 -5 17458.4 540.63 2
 3 -15 5 15470.4 631.796 3
 3 15 5 15938.6 516.602 4
 3 -15 -5 16352.2 460.879 3
 -3 15 -5 15529.8 520.005 5
 -3 15 5 17286.4 822.522 1
 3 15 -5 15983.2 550.686 5
 3 15 5 15367.1 519.091 5
 3 -15 -7 18062.3 569.857 2
 3 15 7 20009.1 780.322 1
 3 -15 7 18051.5 619.984 2
 3 15 -7 18387.3 569.274 4
 -3 15 7 19120.9 828.616 1
 -3 15 -7 15860.4 528.674 5
 3 -15 -7 18243.3 470.807 3
 3 -15 7 16246.5 694.166 3
 3 15 -7 16749.2 595.094 5
 -3 15 -7 19500.6 644.475 4
 3 -15 -9 2468.6 390.294 2
 3 -15 9 2129.15 430.539 2
 -3 15 -9 1788.62 381.072 5
 -3 15 -9 1969.31 480.114 4
 3 15 -9 2325.58 456.204 4
 3 15 9 3071 677.727 1
 3 -15 -9 2488.96 290.176 3
 -3 -15 9 2121.16 685.744 3
 3 15 -9 1637.98 419.781 5
 -3 15 9 2241.36 659.213 1
 3 -15 9 1915.53 583.698 3
 3 15 11 2638.28 686.327 1
 -3 15 -11 2358.4 503.796 4
 3 15 -11 1974.45 471.027 4
 3 -15 -11 78.7974 398.006 2
 3 -15 11 1773.43 648.849 3
 -3 15 11 1941.63 625.374 1
 3 -15 11 2481.99 459.472 2
 3 -15 -11 2073.92 288.725 3
 3 15 -11 1868.81 459.696 5
 -3 15 -11 1681.89 380.427 5
 -3 15 -13 7116.69 488.817 5
 3 15 -13 7450.22 542.535 5
 3 15 -13 8236.31 555.053 4
 -3 15 13 9726.39 803.618 1
 3 15 13 9683.82 773.861 1
 3 -15 13 8514.74 791.469 3
 3 -15 13 9100.03 568.371 2
 3 -15 -13 7489.11 366.241 3
 3 15 -15 6724.33 595.665 4
 3 -15 15 5638.89 586.021 2
 3 15 -15 6198.15 567.499 5
 -3 15 -15 5901.85 621.098 4
 3 -15 -15 6120.81 386.942 3
 -3 15 15 5773.86 742.777 1
 -3 15 -15 5822.51 489.539 5
 3 15 15 7360.38 773.427 1
 3 -15 17 7983.61 653.754 2
 3 15 -17 8948.54 661.694 4
 3 -15 -17 9910.86 506.205 3
 -3 15 -17 8329.37 559.336 5
 3 -15 17 8038.99 991.59 3
 -3 15 17 8852.95 821.299 1
 3 15 17 9361.95 887.085 1
 3 15 -17 8213.5 614.14 5
 -3 15 -17 9558.28 688.232 4
 -3 15 -19 13.651 640.595 4
 3 15 19 187.478 838.186 1
 3 15 -19 -182.882 656.898 4
 3 -15 -19 -332.279 511.143 2
 -3 15 -19 91.9089 496.636 5
 3 -15 -19 -771.311 444.085 3
 3 -15 19 -5.3665 643.269 2
 3 15 -19 93.7644 566.969 5
 -3 15 19 -1459.07 861.13 1
 3 -15 19 -273.036 1021.65 3
 3 15 -21 4231.55 634.949 5
 3 15 21 6384.44 1019.37 1
 3 15 -21 4952.45 714.22 4
 3 -15 -21 4875.14 499.047 3
 3 -15 -21 5177.73 557.054 2
 -3 15 21 5639.19 864.52 1
 3 -15 21 3753.08 683.201 2
 -3 15 -21 3824.73 646.999 5
 3 -15 21 5603.68 1146.57 3
 3 15 23 5759.69 974.787 1
 3 -15 23 5388.56 715.944 2
 -3 15 -23 5372.45 654.719 5
 3 15 -23 5920.81 699.281 5
 -3 15 23 6492.13 877.091 1
 3 15 -23 5339.13 745.212 4
 3 -15 23 6268.44 1149.34 3
 3 -15 25 15276.1 878.199 2
 3 -15 25 15964.2 1326.79 3
 3 15 25 17796.7 1057.44 1
 -3 15 25 15613.2 1035.63 1
 -3 15 -25 15201.7 789.768 5
 3 15 -25 14388.4 811.243 5
 3 -15 27 3751.95 812.128 2
 3 15 29 -1001.93 987.006 1
 3 -15 -29 652.358 838.148 5
 -3 15 29 593.847 1027.25 1
 3 15 -29 379.552 700.299 5
 3 -15 -31 1346.23 877.033 5
 -3 15 31 572.752 987.479 1
 3 15 -31 154.261 812.796 4
 3 15 -31 1407.09 752.174 5
 3 -15 31 1814.88 861.595 2
 3 15 31 310.173 971.575 1
 3 -15 31 644.909 1285.35 3
 3 17 -1 6635.72 456.99 4
 3 -17 -1 7125 468.447 2
 3 17 1 7678.98 481.253 5
 3 17 1 7873.55 704.659 1
 3 17 -1 8197.55 716.614 1
 -3 17 -1 8725.68 463.032 5
 -3 17 1 7649.8 790.021 1
 -3 -17 -1 9511.26 431.775 3
 3 -17 -1 8068.46 465.898 3
 3 -17 1 7243.64 493.234 3
 3 17 -1 7704 484.112 5
 -3 -17 1 7333.14 485.909 3
 3 -17 1 6175.64 459.911 2
 3 17 3 20359.4 586.106 4
 3 -17 -3 19173.7 617.09 2
 3 -17 3 15738.7 576.418 2
 3 17 3 22464.1 850.331 1
 3 17 -3 18993.8 623.87 5
 3 17 3 19643.8 616.291 5
 3 17 -3 20330.2 838.165 1
 3 -17 -3 19025.9 567.866 3
 -3 17 3 23353.9 941.34 1
 3 -17 3 19421.5 660.529 3
 -3 -17 3 18199.3 705.961 3
 3 17 -3 20447.6 608.075 4
 -3 17 -3 18297.6 584.122 5
 3 17 5 22901.1 617.483 4
 3 17 -5 19207.4 835.285 1
 3 -17 -5 21564 575.731 3
 3 17 -5 20802.6 636.274 5
 -3 17 -5 20265.9 616.362 5
 3 17 5 21424 633.178 5
 3 -17 5 20629.9 622.778 2
 3 17 -5 21421 643.775 4
 3 -17 5 22839.9 766.651 3
 -3 17 7 880.519 739.373 1
 3 -17 7 4671.18 461.754 2
 3 17 -7 2700.8 465.478 4
 -3 -17 7 4374.54 670.31 3
 -3 17 -7 3579.86 423.706 5
 3 -17 -7 5449.4 344.145 3
 -3 17 -7 1093.36 523.387 4
 3 17 7 5093.62 700.47 1
 3 17 -7 3664.62 663.144 1
 3 -17 7 4067.55 558.489 3
 3 17 -7 4322.85 455.363 5
 -3 17 -9 275.742 516.469 4
 3 17 9 2444.23 697.876 1
 3 17 -9 227.151 471.115 4
 3 -17 9 1206.38 467.312 2
 3 17 -9 733.089 451.871 5
 3 -17 -9 3.68149 429.532 2
 3 -17 -9 1558.38 310.701 3
 -3 -17 9 1390.38 744.384 3
 -3 17 -9 325.809 393.826 5
 -3 17 9 1861.92 730.629 1
 3 -17 9 873.781 596.582 3
 3 17 11 1133.01 734.216 1
 3 -17 -11 486.845 309.707 3
 -3 17 -11 -57.6329 553.902 4
 3 17 -11 1039.76 498.356 4
 3 -17 11 742.418 665.266 3
 -3 -17 11 2027.01 800.783 3
 3 -17 11 425.588 477.229 2
 -3 17 11 1518.35 730.113 1
 -3 17 -11 12.8265 416.076 5
 3 17 -11 536.41 457.83 5
 3 -17 -11 -19.0075 431.562 2
 -3 17 -13 8239.28 643.812 4
 3 17 -13 8845.66 621.366 4
 3 -17 13 7566.4 592.351 2
 3 -17 -13 6816.1 400.184 3
 3 17 -13 6724.59 557.241 5
 -3 17 -13 6174.82 506.985 5
 3 -17 13 7275.56 806.193 3
 3 17 13 9027.3 849.464 1
 -3 -17 13 9423.52 971.821 3
 -3 -17 15 3723.59 1041.46 3
 3 17 -15 909.829 622.91 4
 -3 17 -15 2968.61 498.537 5
 3 -17 -15 4639.9 400.638 3
 3 -17 -15 5091.2 518.397 2
 -3 17 15 5180.73 826.956 1
 3 17 -15 3353.73 557.602 5
 3 17 15 4937.86 836.184 1
 3 -17 15 4455.66 870.499 3
 -3 17 -15 660.77 709.53 4
 3 -17 15 3982.95 588.946 2
 3 -17 -17 9789.51 609.53 2
 -3 17 -17 9070.33 733.097 4
 3 -17 -17 8421.96 474.092 3
 3 -17 17 8465.87 684.738 2
 3 17 -17 7755.91 664.844 5
 -3 17 -17 7772.93 610.044 5
 3 17 17 10299.3 911.281 1
 -3 17 17 8764.38 857.317 1
 3 -17 17 8342.26 970.74 3
 -3 -17 17 7869.98 1176.17 3
 -3 -17 19 2347.35 1186.94 3
 -3 17 19 986.88 849.841 1
 3 17 19 1537.23 879.737 1
 3 17 -19 -216.058 669.864 4
 3 -17 -19 681.852 527.544 2
 -3 17 -19 983.173 560.502 5
 3 17 -19 804.629 611.882 5
 3 -17 19 1711.52 988.002 3
 -3 17 -21 1110.3 687.059 4
 3 17 21 -1009.93 979.221 1
 3 17 -21 393.142 681.012 4
 3 -17 21 398.501 644.888 2
 -3 -17 21 2925.6 1285.86 3
 -3 17 21 1284.84 846.573 1
 3 -17 21 -53.2667 1060.45 3
 -3 17 -21 666.428 562.511 5
 3 17 -21 546.297 610.003 5
 -3 17 -23 12370.1 844.572 4
 3 17 -23 12493 759.388 5
 3 17 23 16534.3 1225.64 1
 3 -17 23 13228.9 1271.69 3
 -3 17 23 13355.1 982.449 1
 -3 -17 23 15698.7 1489.81 3
 -3 17 -23 11379.2 715.351 5
 3 -17 25 8299.72 844.182 2
 -3 17 -25 7392.57 727.532 5
 -3 -17 27 1671.36 1463.81 3
 -3 17 27 1998.28 912.213 1
 3 -17 27 -1435.32 1294.85 3
 3 17 27 1278.86 909.762 1
 3 17 -27 2488.66 713.16 5
 -3 -17 29 3217.03 1561.57 3
 3 17 -29 5.6089 820.712 4
 -3 17 29 765.311 984.609 1
 3 17 -29 822.229 721.036 5
 3 17 29 -332.735 948.971 1
 3 -17 31 267.201 804.667 2
 -3 17 31 305.225 1122.55 1
 3 -17 -31 1297.65 843.924 5
 3 17 -31 484.149 743.139 5
 3 17 31 744.818 1017.93 1
 3 17 -31 102.62 828.835 4
 3 -17 31 -278.244 1290.45 3
 3 19 -1 981.764 755.364 1
 3 19 1 2859.86 468.627 4
 3 19 1 2759.31 475.868 5
 -3 19 -1 114.088 884.686 1
 -3 19 -1 5791.81 498.523 5
 3 19 1 3311.87 739.626 1
 3 19 -1 3861.13 487.868 5
 3 -19 1 2167.02 502.116 3
 3 19 -1 3415.71 477.085 4
 3 19 3 21917.7 673.372 4
 3 19 -3 24974.5 705.431 4
 3 19 3 24523.6 956.694 1
 3 19 -3 24276.3 982.245 1
 3 19 -3 22003.4 694.304 5
 3 19 3 21721.4 683.331 5
 3 -19 3 23156.7 744.433 3
 -3 19 -3 21716.4 677.45 5
 3 19 -5 12769 608.67 4
 3 19 5 15950.3 901.099 1
 3 19 -5 12787.2 607.217 5
 -3 19 -5 12004.1 577.703 5
 3 -19 -5 16822 561.889 3
 3 19 5 11929.5 578.125 4
 3 19 -5 12443.1 842.304 1
 3 -19 5 12623.6 683.75 3
 3 19 5 12905.6 582.206 5
 -3 -19 5 13778.5 757.298 3
 3 19 -7 8305.03 526.306 5
 3 19 -7 7223.12 778.714 1
 -3 19 -7 7863.61 535.03 5
 3 -19 7 8976.73 677.749 3
 3 -19 -7 10108.5 427.431 3
 -3 -19 7 8247.69 737.382 3
 3 19 -7 9221.43 575.772 4
 -3 -19 9 321.867 755.866 3
 3 -19 -9 131.32 327.659 3
 3 -19 9 508.53 625.283 3
 3 19 -9 501.635 514.262 4
 -3 19 9 -77.1731 784.111 1
 -3 19 -9 19.6028 564.831 4
 3 -19 -9 -32.8644 458.645 2
 3 -19 9 299.626 489.411 2
 -3 19 -9 -6.84127 442.979 5
 3 19 -9 446.727 695.306 1
 3 19 -9 590.571 462.212 5
 3 19 9 544.484 734.422 1
 -3 -19 11 1743.46 842.45 3
 -3 19 -11 420.126 625.409 4
 3 19 -11 653.31 536.518 4
 3 -19 -11 682.759 480.548 2
 3 -19 11 1644.42 566.567 2
 -3 19 -11 1836.49 496.66 5
 -3 19 11 772.528 797.177 1
 3 -19 -11 878.529 345.679 3
 3 19 -11 1179.62 502.886 5
 3 -19 11 1873.72 741.838 3
 3 19 11 679.042 812.535 1
 3 19 -13 2482.34 565.173 5
 3 19 -13 4516.95 609.959 4
 3 -19 -13 3739.2 535.909 2
 -3 -19 13 3538.85 988.996 3
 3 -19 -13 3624.43 385.98 3
 -3 19 -13 2802.31 522.918 5
 3 -19 13 4518.8 844.099 3
 3 -19 13 3976.36 603.173 2
 -3 19 13 4130.37 840.596 1
 3 19 13 4071.01 839.595 1
 3 -19 -15 23796.9 783.616 2
 -3 19 15 25677.3 1073.65 1
 3 19 -15 18805.8 795.464 5
 3 -19 -15 23522.6 636.729 3
 -3 19 -15 18241.2 713.15 5
 -3 -19 15 27080.6 1302.55 3
 3 19 15 27817.6 1112.71 1
 3 -19 15 22142.4 1101.66 3
 3 -19 15 19558.5 803.509 2
 -3 19 -17 10072.6 836.877 4
 3 -19 17 8075.13 701.567 2
 -3 19 -17 8534.62 602.115 5
 3 19 17 12635 994.34 1
 -3 19 17 11585.7 899.546 1
 -3 -19 17 10990.9 1223.61 3
 3 -19 17 9530.78 1007.01 3
 3 19 -17 7496.47 705.989 5
 -3 -19 19 1523.45 1189.98 3
 -3 19 -19 162.313 682.787 4
 3 19 -19 -652 696.515 4
 -3 19 -19 393.668 586.668 5
 3 -19 19 -135.038 938.857 3
 3 -19 19 -22.3841 623.375 2
 3 19 -19 -1078.86 633.097 5
 -3 19 19 158.431 843.874 1
 -3 -19 21 7011.63 1315.3 3
 -3 19 -21 5486.72 767.52 4
 3 -19 21 4461.02 1038.69 3
 3 19 21 7321.18 1018.18 1
 3 19 -21 4724.03 676.148 5
 -3 19 -21 4334.16 636.081 5
 -3 19 21 6988.85 902.311 1
 3 19 -21 4982.88 760.075 4
 3 -19 23 609.064 744.047 2
 -3 19 -23 4673.97 656.843 5
 3 19 25 5690.73 1100.75 1
 -3 -19 25 4537.67 1440.26 3
 -3 19 25 4854.65 917.912 1
 3 19 -25 4376.84 737.084 5
 3 -19 25 4268.61 754.362 2
 3 -19 25 2445.52 1184 3
 -3 -19 27 1541.44 1464.23 3
 3 19 27 2532.8 968.483 1
 3 19 -27 64.1384 806.925 4
 3 19 -27 2319.98 739.501 5
 -3 19 27 1239.97 957.766 1
 3 -19 27 -1054.44 1238.9 3
 3 19 29 1185.98 969.427 1
 -3 -19 29 3593.28 1555.93 3
 3 19 -29 296.584 825.943 4
 3 -19 29 -2125.38 1276.18 3
 3 -19 29 -983.271 795.654 2
 3 19 -29 743.894 745.811 5
 3 -21 1 -484.842 480.605 3
 3 21 1 -12.2704 765.695 1
 -3 21 -1 437.21 557.343 4
 3 21 -1 605.997 494.503 4
 -3 21 -1 1435.88 836.006 1
 3 21 -1 701.663 489.438 5
 3 -21 -1 1063.32 455.962 3
 3 21 1 335.698 498.615 4
 -3 21 -1 850.076 491.921 5
 -3 21 1 -93.1215 840.301 1
 3 -21 -1 97.9577 475.206 2
 3 -21 1 28.8873 461.584 2
 3 21 1 251.776 486.918 5
 3 21 -1 875.178 769.446 1
 -3 21 -3 3627.98 623.564 4
 3 21 3 5010.29 552.782 4
 3 21 -3 5225.99 553.437 4
 3 -21 -3 5609.64 557.456 2
 3 21 3 86.2557 827.317 1
 3 21 -3 6107.69 841.469 1
 3 21 3 5742 532.883 5
 3 -21 -3 6017.64 500.334 3
 -3 21 -3 4296.14 516.243 5
 3 21 -3 5254.36 530.672 5
 -3 21 3 1572.34 928.801 1
 3 -21 3 5292.71 591.439 3
 -3 21 -3 5266.64 885.894 1
 -3 21 -5 20175.1 822.322 4
 3 -21 5 18465.7 704.389 2
 3 21 -5 21079.7 725.27 4
 -3 21 -5 18526.8 708.124 5
 3 21 -5 19263.5 705.568 5
 3 -21 -5 21174.2 619.06 3
 3 21 5 22244.8 725.682 5
 3 21 -5 19498 1006.96 1
 3 -21 5 19575.9 789.712 3
 3 -21 -5 20065.6 740.022 2
 -3 -21 5 20188.4 816.58 3
 3 -21 -7 5608.15 564.706 2
 3 -21 7 4840.07 524.634 2
 3 21 -7 4504.33 803.198 1
 3 21 -7 5509.28 562.232 5
 3 -21 7 4833.99 712.673 3
 -3 21 -7 3982.94 536.209 5
 3 -21 -7 6040.5 414.306 3
 -3 -21 7 5812.54 782.362 3
 3 21 7 7610.33 884.034 1
 3 21 -9 2129.91 771.355 1
 3 21 -9 1157.69 574.929 4
 3 -21 -9 1134.82 498.114 2
 -3 21 -9 58.9569 632.889 4
 3 -21 9 328.074 680.207 3
 3 -21 -9 520.259 353.546 3
 3 -21 9 147.432 522.222 2
 3 21 -9 882.063 495.364 5
 -3 21 -9 1017.81 488.46 5
 -3 21 9 367.189 827.38 1
 -3 -21 9 924.126 774.158 3
 3 21 9 1034.46 793.124 1
 -3 21 -11 409.55 659.415 4
 3 21 -11 737.74 581.09 4
 3 -21 -11 236.135 528.973 2
 -3 21 -11 1272.32 510.06 5
 3 -21 11 1375.02 567.422 2
 -3 21 11 -1299.58 866.305 1
 3 -21 -11 409.826 364.478 3
 3 -21 11 988.497 750.573 3
 3 21 -11 751.521 543.231 5
 3 21 11 615.351 850.991 1
 -3 -21 11 1101.62 876.891 3
 3 21 -13 13848.8 711.946 5
 3 -21 13 14954.5 784.296 2
 3 -21 13 16181.6 969.665 3
 -3 21 -15 11977.7 791.562 4
 -3 21 15 14473.8 994.772 1
 3 -21 15 11753.9 740.878 2
 3 -21 15 12601.4 989.966 3
 -3 21 -15 9876.34 660.56 5
 3 21 15 15330.6 1054.69 1
 -3 21 17 2705.57 844.15 1
 3 21 -17 2734.93 687.767 4
 3 -21 17 1827.61 900.734 3
 3 -21 17 56.2446 634.639 2
 -3 -21 17 3539.25 1143.09 3
 -3 21 -17 1404.71 537.565 5
 3 21 -17 1766.44 621.931 5
 -3 21 -17 1813.85 691.518 4
 -3 21 -19 478.761 549.727 5
 3 21 -19 932.858 691.633 4
 3 21 -19 -4.92403 609.21 5
 -3 21 -19 320.781 708.458 4
 3 -21 19 176.12 642.292 2
 -3 -21 19 2035.77 1196.2 3
 3 -21 19 -79.1055 931.223 3
 -3 21 -21 373.563 822.768 4
 3 -21 21 6.18799 687.518 2
 -3 21 -21 566.986 586.308 5
 -3 -21 23 6972.38 1459 3
 3 -21 23 5758.85 1120.1 3
 -3 21 23 7376.47 958.925 1
 3 21 23 7410.25 1033.1 1
 3 21 -23 5721.89 715.657 5
 -3 -21 25 1348.82 1445.86 3
 3 21 25 3110.66 1084.13 1
 3 21 -25 2600.45 687.007 5
 3 21 -25 156.358 796.272 4
 3 -21 25 1830.14 1127.78 3
 -3 21 25 2627.44 930.86 1
 3 21 27 1644.28 1044.14 1
 3 21 -27 10.9747 846.08 4
 -3 21 27 810.449 901.46 1
 3 -21 27 -399.25 1151.27 3
 3 -21 27 1346.7 780.95 2
 -3 23 1 1077.42 854.821 1
 -3 23 -1 -911.529 624.122 4
 3 23 -1 624.728 547.564 4
 3 23 1 -6.65323 821.601 1
 3 -23 -1 307.159 467.43 3
 3 -23 1 968.842 508.625 3
 3 -23 1 -85.1909 486.394 2
 3 -23 -1 -372.406 501.962 2
 -3 23 -1 -33.2952 850.342 1
 -3 23 -1 -539.173 529.314 5
 3 23 1 335.587 526.362 5
 3 23 -1 -4.03594 528.59 5
 3 23 -1 -27.7292 842.885 1
 3 23 1 190.167 550.294 4
 3 -23 -3 3210.57 561.754 2
 3 23 -3 -6.68998 845.599 1
 3 -23 3 3280.47 544.693 2
 3 23 -3 2433.97 571.937 4
 -3 23 -3 4508.61 911.688 1
 3 23 3 3394.8 525.572 5
 3 23 -3 3267.7 553.509 5
 3 23 3 3434.95 573.537 4
 3 -23 -3 3596.3 484.286 3
 3 -23 3 3783.57 589.925 3
 -3 23 3 3845.2 909.296 1
 -3 23 -3 2242.12 667.303 4
 -3 23 -3 2422.34 519.677 5
 3 23 3 101.12 855.811 1
 3 -23 -5 5273.19 603.761 2
 3 -23 -5 6459.76 481.609 3
 3 23 -5 5874.19 578.148 5
 -3 23 -5 5009.22 572.343 5
 -3 23 5 6635.78 911.219 1
 3 -23 5 5364.21 589.023 2
 3 23 -5 3938.57 862.614 1
 3 23 5 7188.25 600.887 5
 3 -23 5 5046.96 653.582 3
 -3 23 -5 5750.92 701.477 4
 3 23 7 9693.3 974.129 1
 3 -23 7 6847.13 573.236 2
 -3 23 7 9328.17 966.127 1
 -3 23 -7 6227.72 603.13 5
 3 -23 -7 7730.88 466.017 3
 3 23 -7 7916.43 617.26 5
 3 23 -7 7109.04 900.14 1
 3 -23 7 7810.86 739.66 3
 -3 23 -7 8479.73 741.975 4
 -3 -23 9 1128.46 850.875 3
 3 23 9 -68.8031 834.124 1
 3 23 -9 2716.19 646.834 4
 3 23 -9 1545.5 579.052 5
 -3 23 9 46.3627 874.243 1
 3 -23 9 636.405 510.423 2
 -3 23 -9 189.47 657.494 4
 -3 23 -9 -49.9138 521.345 5
 3 -23 9 -234.171 694.526 3
 3 23 -11 2508.88 575.525 5
 -3 23 -11 3428.44 690.325 4
 3 23 11 3850.31 914.019 1
 3 23 -11 3290.46 692.416 4
 -3 23 11 497.339 896.017 1
 3 -23 11 2194.63 555.543 2
 -3 23 -11 2656.29 547.228 5
 3 -23 11 1910.94 742.392 3
 -3 -23 11 4443.42 949.581 3
 -3 -23 13 7610.66 1025.7 3
 -3 23 13 2866.21 931.893 1
 3 -23 13 5774.88 650.226 2
 3 23 13 9006.75 994.797 1
 -3 23 -13 4601.05 588.834 5
 3 23 -13 6300.27 643.791 5
 3 -23 13 5377.78 835.003 3
 -3 23 -15 3171.21 731.643 4
 3 23 -15 3060.14 668.58 4
 3 23 -15 3254.33 603.864 5
 3 -23 15 2689.82 632.86 2
 -3 -23 15 3949.68 1051.78 3
 3 23 15 4077.31 993.819 1
 3 -23 15 2578.37 847.422 3
 -3 23 -15 1974.71 570.496 5
 -3 23 -17 2836.93 610.646 5
 3 -23 17 3041.28 670.7 2
 -3 -23 17 4414.02 1141.38 3
 -3 -23 19 -69.2976 1158.9 3
 -3 23 19 -914.37 883.16 1
 -3 23 -19 -449.279 727.994 4
 3 -23 19 199.108 661.404 2
 -3 23 -19 138.452 561.614 5
 -3 23 -21 222.606 791.976 4
 3 23 -21 38.0437 727.464 4
 3 23 21 529.664 987.395 1
 -3 23 -21 948.816 621.665 5
 3 -23 21 1045.58 699.526 2
 3 23 -21 1117.09 671.096 5
 -3 23 21 456.243 898.05 1
 3 -23 21 967.803 1028.43 3
 3 23 -23 34.647 755.291 4
 -3 -23 23 1069.67 1325.33 3
 3 23 23 339.706 955.088 1
 -3 23 23 2290.92 943.979 1
 3 23 -23 1476.1 685.623 5
 3 -23 23 632.798 1024.95 3
 -3 -23 25 5698.78 1465.09 3
 3 23 25 4681.82 1109.27 1
 -3 23 25 2346.68 939.547 1
 3 -23 25 4734.86 1141.44 3
 3 25 -1 -150.598 581.299 4
 3 25 1 -733.866 576.847 4
 -3 25 -1 -623.212 893.938 1
 3 -25 -1 207.912 466.341 3
 3 25 -1 -700.805 567.939 5
 3 25 1 35.7551 858.283 1
 3 -25 1 861.88 533.198 3
 3 25 -1 -104.196 886.099 1
 -3 25 1 418.337 919.103 1
 -3 25 -3 2113.58 937.619 1
 -3 25 -3 1664.07 650.827 4
 3 25 3 1460.65 592.261 4
 3 25 -3 2003.08 582.754 4
 3 25 -3 261.077 546.407 5
 3 -25 -3 1612.12 477.07 3
 -3 25 3 2028.5 921.781 1
 3 25 3 -29.074 876.547 1
 3 25 3 582.965 544.266 5
 3 25 -3 -21.9827 881.99 1
 -3 25 -3 1739.26 556.084 5
 3 -25 3 1884.85 563.725 3
 -3 25 -5 2993.5 568.164 5
 -3 25 5 4165.74 908.932 1
 -3 25 -5 3897.04 705.304 4
 3 25 5 293.475 989.484 1
 -3 25 -5 5034.88 964.997 1
 3 25 -5 2132.44 635.162 4
 3 25 -5 4147.01 586.387 5
 3 25 -5 2055.6 909.089 1
 3 -25 5 4238.63 671.364 3
 -3 25 -7 2949.44 698.522 4
 3 25 -7 1125.17 638.87 4
 3 25 7 2473.15 927.369 1
 3 -25 7 1751.77 675.11 3
 -3 25 7 2100.77 924.65 1
 -3 25 -7 2140.05 575.574 5
 3 25 -7 3232.55 581.132 5
 -3 25 -9 344.068 691.509 4
 3 -25 9 952.948 713.816 3
 -3 25 -9 758.935 566.711 5
 3 25 -9 3105.57 666.809 4
 3 25 9 -14.8231 879.482 1
 -3 25 9 165.687 871.487 1
 3 25 -9 3458.45 595.977 5
 3 25 11 968.247 919.223 1
 -3 25 -11 1614.81 571.291 5
 -3 25 -11 372.764 715.26 4
 3 -25 11 1160.08 741.668 3
 -3 25 -13 116.331 718.06 4
 -3 25 -13 1341.59 571.35 5
 3 25 13 1506.09 958.771 1
 3 -25 13 1871.88 777.726 3
 -3 -25 13 1385.96 993.562 3
 3 25 -15 5853.92 732.499 4
 -3 25 15 3482.33 972.704 1
 -3 25 -15 3507.6 606.792 5
 -3 -25 15 4554.62 1102.93 3
 3 25 -17 1139.53 701.514 4
 -3 -25 17 1256.51 1086.31 3
 -3 25 17 20.8559 898.722 1
 3 25 17 -825.151 992.231 1
 -3 25 -17 1567.16 599.8 5
 3 25 -17 1166.8 607.563 5
 3 -25 17 1483.48 881.363 3
 -3 25 -17 -76.6837 761.66 4
 3 25 -19 -317.486 611.499 5
 3 25 -19 394.996 718.136 4
 -3 25 19 -1538.07 898.759 1
 3 -25 19 305.032 935.902 3
 -3 25 21 7.31153 916.882 1
 3 25 21 -1064.15 1000.51 1
 -3 -25 21 -605.14 1257.79 3
 3 -25 21 1634.41 1013.96 3
 3 25 -21 996.274 676.818 5
 3 25 -21 29.6146 761.52 4
 3 -27 1 143.256 546.972 3
 3 27 1 -600.896 894.228 1
 3 27 -1 -38.8166 890.857 1
 3 27 3 124.189 904.824 1
 3 27 -3 -55.4389 919.23 1
 -3 27 -3 2373.97 689.151 4
 -3 27 -3 2762.25 601.13 5
 3 -27 3 1857.92 597.686 3
 3 27 5 135.093 980.846 1
 3 -27 5 2036.22 661.83 3
 -3 27 -5 1104.86 716.559 4
 -3 27 -5 1418.84 569.087 5
 3 -27 7 2731.43 715.931 3
 -3 27 -7 9.95065 720.283 4
 3 27 7 2633.76 971.611 1
 -3 27 -7 2139.61 591.37 5
 -3 27 -9 5.15006 713.151 4
 3 27 9 55.0339 924.644 1
 3 27 -9 839.755 643.383 4
 3 27 -9 248.548 568.418 5
 -3 27 9 -143.244 915.021 1
 -3 27 -9 284.886 588.399 5
 3 -27 9 337.657 722.438 3
 -3 27 -11 350.81 766.364 4
 -3 27 -11 1240.91 609.031 5
 3 27 -11 -824.67 589.629 5
 -3 27 11 -64.5452 946.66 1
 3 27 -11 485.164 644.421 4
 3 27 -13 3299.55 730.553 4
 3 27 -13 2658.53 631.082 5
 3 27 -15 775.687 713.452 4
 -3 27 15 984.584 975.314 1
 3 -27 15 1325.92 846.152 3
 3 27 15 2569.63 1004.47 1
 3 27 -15 1196.51 614.227 5
 -3 27 17 129.195 893.029 1
 3 -27 17 1711.32 899.115 3
 3 27 -17 46.639 712.582 4
 3 27 -17 160.424 599.501 5
 -3 27 -19 742.86 801.304 4
 3 27 -19 -381.524 642.67 5
 3 27 -19 -69.3789 752.991 4
 -3 27 19 -1303.97 907.173 1
 3 -27 19 1321.94 945.35 3
 3 29 -1 -40.5619 898.751 1
 3 29 1 718.864 630.297 4
 3 29 -1 416.022 631.65 4
 -3 29 1 -196.476 1020.32 1
 3 29 1 84.3249 925.884 1
 -3 29 -1 56.0972 1001.91 1
 3 29 -1 -357.375 569.92 5
 3 29 1 482.918 565.251 5
 -3 29 -3 -7.84478 990.777 1
 3 29 3 -379.094 589.401 4
 -3 29 3 -98.7127 996.459 1
 3 29 3 516.469 586.312 5
 3 29 3 16.3886 914.563 1
 3 29 -3 646.715 592.808 5
 3 29 -3 640.381 637.873 4
 -3 29 5 -101.399 1007.09 1
 3 29 -5 2075.34 618.341 5
 3 -29 5 2424.04 697.162 3
 3 29 -5 2624.67 671.4 4
 -3 29 -5 149.034 1024.94 1
 3 29 -7 1804.57 656.661 4
 3 29 -7 1153.57 603.106 5
 -3 29 7 15.1467 951.588 1
 -3 29 -7 2076.2 1002.58 1
 3 29 9 57.5021 938.957 1
 -3 29 -9 91.2895 754.012 4
 3 29 -9 -12.493 645.192 4
 3 29 -9 -370.432 583.472 5
 -3 29 -9 405.496 1030.12 1
 3 29 -11 552.109 670.427 4
 3 29 -11 -186.576 610.531 5
 -3 29 -11 350.062 638.948 5
 -3 29 11 -141.417 925.897 1
 3 29 11 8.38791 940.115 1
 -3 29 -11 -55.0684 766.522 4
 3 -29 11 -67.9716 782.95 3
 3 29 13 1125.17 1011.35 1
 3 -29 13 1559.9 851.144 3
 -3 29 -13 375.595 807.615 4
 -3 29 13 -23.5388 985.904 1
 3 29 -13 -898.179 620.726 5
 -3 29 -13 1374.9 651.23 5
 -3 29 -15 320.49 839.593 4
 -3 29 15 2533.04 970.687 1
 3 29 -15 203.547 722.419 4
 3 29 -15 546.034 652.318 5
 -3 29 -15 1567.5 669.823 5
 3 -29 15 3116.64 918.256 3
 3 29 15 2651.06 1042.05 1
 3 31 -1 668.879 659.507 4
 -3 31 1 -118.658 977.611 1
 3 31 1 1340.37 631.481 4
 -3 31 -1 24.0591 988.333 1
 3 31 -1 1674.41 577.778 5
 3 31 1 1788.72 621.251 5
 -3 31 3 31.9143 974.28 1
 3 31 -3 960.092 663.482 4
 3 31 3 768.985 996.328 1
 3 31 -3 1812.92 615.08 5
 -3 31 -3 159.658 1042.61 1
 -3 31 -5 97.9233 739.069 4
 3 31 -5 93.7022 676.979 4
 -3 31 -5 32.4589 985.335 1
 3 31 5 -268.174 1011.95 1
 -3 31 5 -216.315 1012.82 1
 -3 31 -5 1638.57 655.334 5
 3 31 -5 919.796 631.024 5
 -3 31 -7 -68.2431 753.486 4
 -3 31 7 -77.5518 945.172 1
 3 31 7 -349.697 1009.96 1
 3 31 -7 -217.032 696.839 4
 3 31 -7 29.6648 615.938 5
 -3 31 -7 399.011 989.934 1
 -3 31 -7 503.624 622.606 5
 4 0 0 159487 2083.95 3
 4 0 0 159234 2039.57 5
 4 0 2 69.4334 199.027 1
 4 0 -2 58.9357 110.075 2
 4 0 -2 67.981 164.786 3
 4 0 2 71.4584 168.777 3
 4 0 -2 29.8805 184.185 5
 4 0 -4 60657.3 864.564 2
 4 0 -4 65900.8 923.392 3
 -4 0 4 65456.6 886.311 1
 4 0 4 59778.5 904.662 3
 4 0 -4 59934.4 932.325 5
 4 0 4 63204.1 942.305 1
 4 0 -6 40.3377 251.92 5
 -4 0 6 19.4864 220.862 1
 4 0 6 -26.5067 281.02 1
 4 0 -6 -49.0038 215.202 3
 4 0 -6 1.09402 168.569 2
 4 0 6 126.194 238.669 3
 4 0 8 56488.2 1027.92 1
 4 0 -8 62742.6 931.481 2
 4 0 -8 60365.3 966.867 3
 4 0 -8 59160.1 1000.83 5
 -4 0 8 64461.2 934.83 1
 4 0 8 65587.8 1023.45 3
 -4 0 -8 62557.2 893.836 5
 -4 0 -10 793.835 261.589 5
 -4 0 10 36.3332 288.867 1
 4 0 -10 -62.1626 213.217 2
 4 0 10 -190.597 357.873 1
 4 0 -10 -20.6115 242.081 3
 -4 0 -10 -161.991 204.053 4
 4 0 -10 -129.485 311.639 5
 4 0 10 339.108 364.563 3
 -4 0 12 87213.5 1328.45 1
 -4 0 -12 89713.2 1297.2 5
 4 0 12 90789.1 1517.56 3
 -4 0 -14 7.64535 297.087 4
 4 0 -14 -190.784 373.66 4
 4 0 14 -273.166 463.019 1
 -4 0 -14 182.866 340.737 5
 4 0 -14 -213.859 419.562 5
 -4 0 14 -248.121 401.185 1
 4 0 14 -155.669 570.16 3
 4 0 16 90877 1563.09 1
 4 0 -16 89306 1384.78 4
 -4 0 -16 82493.5 1344.43 4
 -4 0 16 92586.8 1473.79 1
 -4 0 -16 84468.3 1391.62 5
 4 0 -16 90268.7 1517.53 5
 4 0 -18 292.504 520.479 5
 4 0 -18 -207.714 452.63 4
 4 0 18 -201.246 572.35 1
 -4 0 20 119954 1924.77 1
 4 0 -20 112751 1829.01 4
 4 0 20 116351 2234.48 3
 -4 0 -20 116855 1883.67 5
 4 0 20 120406 2027.41 1
 4 0 -22 845.304 612.136 5
 4 0 22 -46.8872 882.983 3
 -4 0 -22 -312.429 584.065 5
 4 0 -22 -198.998 553.387 4
 4 0 22 -1183.32 705.613 1
 -4 0 22 50.7529 607.806 1
 4 0 -24 -121.472 638.552 5
 -4 0 -24 398.786 646.064 5
 4 0 -24 862.776 587.348 4
 4 0 24 506.882 762.082 1
 -4 0 24 579.301 678.364 1
 4 0 24 564.402 970.059 3
 -4 0 -26 505.023 718.192 5
 4 0 26 -266.051 1032.13 3
 4 0 -26 304.542 632.106 4
 4 0 26 30.5485 804.734 1
 -4 0 26 -904.674 751.099 1
 4 0 -26 -164.394 690.342 5
 -4 0 -28 19197.4 938.585 5
 4 0 -28 13331.2 893.686 5
 -4 0 28 12805.5 919.904 1
 4 0 28 20457.1 1111.82 1
 4 0 -28 14193.1 829.831 4
 4 0 -30 -137.954 764.326 5
 4 0 30 -735.757 1177.25 3
 4 0 30 2569.98 941.038 1
 4 0 -30 195.42 687.779 4
 4 0 -34 -983.202 882.86 5
 4 0 34 -1775.61 981.819 1
 4 0 -36 2975.13 803.496 4
 4 0 -36 4285.79 907.189 5
 4 -2 0 -155.739 148.184 5
 4 2 0 -28.227 149.245 1
 4 2 0 0.86008 146.203 3
 4 -2 0 -41.0477 148.087 2
 4 -2 0 40.7761 172.399 3
 4 2 0 32.0825 147.414 5
 4 2 2 120997 1627.48 1
 4 -2 -2 121382 1598.32 2
 4 2 -2 122560 1622.48 3
 4 -2 2 126531 1608.08 2
 4 -2 -2 124046 1642.32 3
 4 2 2 117746 1595.1 3
 4 2 -2 123815 1632.44 5
 4 -2 2 119833 1653.43 3
 4 -2 -2 121309 1632.81 5
 4 2 2 122260 1580.32 5
 4 -2 -4 902.779 253.135 5
 4 2 -4 772.764 138.96 2
 4 2 -4 846.71 205.979 3
 4 2 4 917.401 243.075 1
 4 -2 -4 858.307 167.49 2
 4 2 -4 758.117 229.71 5
 4 -2 4 778.04 231.665 3
 4 -2 -4 1006.61 188.698 3
 4 2 4 823.328 148.952 3
 4 2 4 971.441 136.863 5
 -4 2 4 907.833 285.067 1
 4 -2 4 829.704 257.139 1
 4 2 -6 18126.5 367.488 2
 4 2 6 17070 297.872 4
 -4 2 -6 17884.6 347.042 4
 4 -2 -6 20218.2 385.276 2
 4 2 6 18839.8 475.062 1
 4 2 6 18233.9 370.646 3
 -4 2 6 19324.7 460.968 1
 4 -2 -6 16882.9 402.091 3
 4 2 -6 19623.9 428.919 3
 4 -2 6 19824.8 469.352 3
 4 -2 -6 20917.5 468.562 5
 4 2 -6 18713.4 453.536 5
 4 -2 6 19448.8 474.06 1
 4 -2 8 922.087 339.152 1
 4 -2 -8 156.438 289.833 5
 -4 2 -8 327.628 206.25 4
 4 2 -8 177.738 241.646 4
 -4 -2 8 105.085 182.211 1
 4 -2 -8 182.268 191.176 2
 -4 2 -8 174.698 179.248 5
 4 -2 -8 147.151 214.184 3
 4 2 8 4.89389 320.323 1
 -4 2 8 159.686 291.042 1
 4 -2 8 460.552 358.864 3
 4 2 8 113.029 241.106 3
 4 2 -8 106.468 271.303 5
 -4 2 -10 156715 2169.05 4
 4 2 10 154323 2310.29 1
 4 2 10 164945 2270.16 3
 -4 -2 10 166726 2155.79 1
 4 -2 -10 156472 2206.37 2
 4 -2 10 167128 2365.96 3
 -4 2 10 167175 2250.45 1
 4 -2 -10 159570 2220.53 3
 4 2 -10 157932 2264.32 5
 4 2 -10 155762 2187.42 4
 4 -2 10 160087 2293.26 1
 -4 2 -10 176627 2162.75 5
 4 -2 -10 159167 2275.36 5
 -4 -2 -12 -67.3057 236.69 4
 4 -2 12 -522.864 530.852 3
 -4 2 12 66.2514 358.085 1
 -4 2 -12 257.719 281.303 5
 -4 -2 12 -129.02 298.989 1
 -4 2 -12 46.8578 271.631 4
 4 2 12 69.51 438.109 3
 4 -2 14 3831.78 499.193 1
 -4 2 -14 3129.83 346.331 4
 -4 -2 -14 2993.84 311.105 4
 4 2 -14 3857.77 408.425 4
 -4 -2 14 3711.71 378.276 1
 4 2 14 3048.57 524.322 1
 4 -2 -14 3880.24 398.312 4
 -4 -2 -14 3075.58 394.04 5
 -4 2 14 3476 471.433 1
 -4 2 -14 4063.65 370.216 5
 4 2 -14 3754.45 437.816 5
 4 -2 -14 3858.73 454.516 5
 4 2 14 2950.39 575.055 3
 4 -2 -16 947.993 397.026 4
 -4 2 -16 1392.41 397.562 5
 4 -2 -16 1080.83 461.657 5
 -4 -2 -16 1226.37 447.676 5
 -4 2 16 1308.25 519.93 1
 -4 -2 -16 805.13 331.92 4
 4 -2 16 1388.52 524.99 1
 4 2 -16 1339.82 423.585 4
 4 2 -16 1240.07 458.997 5
 4 2 16 820.366 563.334 1
 -4 -2 16 1330.01 408.816 1
 -4 2 -16 922.398 361.187 4
 4 2 16 367.008 634.058 3
 4 -2 18 137469 2153.38 1
 4 2 18 132564 2168.45 1
 -4 -2 18 135981 2011.85 1
 4 2 -18 133230 1992.13 4
 -4 2 -18 132364 2008.35 5
 4 -2 -18 137043 2090.57 5
 4 -2 18 138946 2366.15 3
 4 2 -18 135750 2086.32 5
 4 -2 20 1190.75 867.213 3
 4 -2 20 -556.128 660.746 1
 -4 -2 -20 -360.933 544.65 5
 4 2 -20 -960.662 524.305 4
 4 -2 -20 -91.2176 499.228 4
 -4 2 20 1307.4 626.915 1
 4 2 20 -675.095 771.11 3
 4 2 20 -20.3545 645.95 1
 4 2 -20 73.3758 540.485 5
 -4 2 -22 32425.5 921.234 5
 4 2 22 34261.7 1079.81 1
 4 2 -22 33483.5 877.835 4
 -4 -2 -22 31457.6 907.421 5
 -4 2 22 36340.9 1061.84 1
 -4 -2 22 32482.2 906.777 1
 4 2 -22 33439.1 966.762 5
 4 -2 22 32170.5 1061.64 1
 4 -2 22 33140.5 1320.43 3
 4 2 22 29203.1 1193.03 3
 4 -2 -22 30261.5 1011.39 5
 4 2 -24 50.9303 728.05 5
 4 2 24 -8.11014 907.349 3
 4 -2 24 -172.251 753.198 1
 4 2 -24 -289.338 624.655 4
 4 -2 -24 -257.718 568.161 4
 -4 2 24 398.495 729.878 1
 -4 -2 24 594.765 608.755 1
 4 2 24 534.119 751.122 1
 4 -2 24 -1260.01 1012.55 3
 -4 2 -24 117.543 616.19 5
 -4 -2 -24 -258.955 632.164 5
 4 -2 -24 -1034.28 711.266 5
 4 -2 26 6565.92 888.658 1
 4 -2 26 4859.04 1151.55 3
 4 2 26 6437.67 903.527 1
 4 2 -26 5257.73 698.971 4
 -4 2 26 5160.49 781.136 1
 -4 -2 26 3106.23 719.268 1
 4 2 26 5170.72 1027 3
 4 2 -26 5408.57 775.765 5
 -4 2 -26 6377.77 829.348 5
 4 -2 -26 5833.95 814.851 5
 -4 -2 -26 5717.6 754.866 5
 -4 2 -28 1790.85 826.819 5
 4 -2 28 2299.5 1244.87 3
 4 -2 -28 -63.0771 788.285 5
 4 2 28 38.2067 1065.46 3
 -4 -2 -28 1791.19 781.81 5
 4 -2 28 4097.95 954.75 1
 4 2 -28 -51.5678 675.907 4
 4 -2 -28 265.501 644.915 4
 4 2 28 1878.34 881.418 1
 -4 2 28 64.0065 791.32 1
 4 2 -28 -413.495 730.218 5
 4 -2 30 11126.5 1030.92 1
 4 2 30 11351.5 1003.34 1
 -4 2 30 8972.43 942.855 1
 4 -2 -30 8475.25 795.093 4
 4 -2 -30 8739.65 875.032 5
 4 2 -30 7768.08 832.393 5
 -4 -2 -30 10226.7 931.502 5
 4 -2 -32 1033.37 805.582 5
 4 -2 -32 15.9168 726.889 4
 4 -2 32 598.397 1231.5 3
 4 -2 34 824.071 1226.22 3
 4 -2 34 187.498 955.738 1
 4 2 34 -909.696 966.917 1
 4 2 -34 -493.644 800.853 5
 4 -2 36 -757.061 982.587 1
 4 2 -36 96.1058 826.487 4
 4 2 36 -1464.47 973.316 1
 4 2 -36 509.455 828.313 5
 4 -2 -36 -1140.11 886.632 5
 4 4 0 44421.5 640.568 3
 4 -4 0 43722.6 698.687 3
 4 -4 0 44188.3 669.294 2
 4 4 0 44129.5 665.971 5
 4 -4 -2 5393.91 214.763 2
 4 -4 2 5770.42 239.221 2
 4 4 -2 5835.19 133.414 2
 4 4 2 5709.53 267.546 1
 4 4 -2 5707.01 242.349 5
 4 4 -2 6148.77 237.305 3
 4 4 2 5512.15 166.797 3
 4 -4 -2 5500.82 235.163 3
 4 -4 2 5499.43 275.943 3
 4 4 2 5808.67 217.214 5
 4 -4 -4 12491.3 318.009 2
 4 -4 4 12506.1 338.476 2
 4 4 -4 14420.2 295.048 4
 4 4 4 13443 394.731 1
 -4 4 -4 13044.1 311.355 4
 4 -4 -4 14480.4 332.03 3
 4 4 4 12657.2 238.026 3
 -4 4 -4 11690.4 215.355 5
 4 -4 4 13136.5 387.179 3
 4 4 4 13184.2 298.693 5
 4 4 -4 13944.5 364.007 5
 -4 4 4 14348.3 458.378 1
 -4 4 -6 120.175 213.529 4
 -4 4 6 -90.9012 319.667 1
 4 4 -6 81.2889 224.961 4
 4 -4 -6 73.5902 183.078 2
 4 -4 -6 356.982 192.261 3
 4 4 6 206.817 120.575 4
 -4 -4 6 31.9495 161.971 2
 4 4 6 239.759 137.341 3
 4 4 6 67.2568 298.858 1
 -4 4 -6 139.443 119.428 5
 4 -4 6 119.007 237.82 2
 4 -4 6 -81.5736 287.889 3
 4 4 -6 102.822 249.919 5
 -4 4 -8 136973 1814.76 4
 4 -4 -8 136775 1836.35 2
 4 4 -8 129434 1814.11 4
 -4 4 8 132305 1901.13 1
 4 4 -8 134821 1901.84 5
 4 -4 -8 130635 1833.13 3
 4 -4 8 142192 1997.86 3
 4 4 8 140185 1783.71 3
 -4 4 -8 137230 1746.27 5
 4 4 8 131257 1933.45 1
 4 -4 8 129113 1915.69 1
 -4 -4 8 128884 1722.27 1
 4 -4 -8 132619 1909.68 5
 -4 4 10 11103.5 461.116 1
 4 -4 -10 10892.7 347.125 2
 -4 4 -10 10300 376.125 4
 -4 4 -10 11668.1 315.703 5
 4 -4 -10 10711.6 353.876 3
 4 -4 10 11606.6 556.948 3
 4 4 -10 10516.2 444.084 5
 4 4 10 10990.4 498.689 1
 4 4 10 12265 401.123 3
 -4 -4 10 11821.9 293.99 1
 4 -4 -10 11594.3 487.349 5
 -4 -4 12 163634 2209.27 1
 -4 -4 -12 171057 2187.26 4
 -4 4 -12 163451 2269.83 4
 -4 4 -12 164031 2234.74 5
 4 4 12 170991 2372.46 3
 -4 4 12 156787 2365.95 1
 4 4 14 -203.704 510.141 3
 4 -4 -14 29.1143 462.58 5
 -4 -4 -14 88.1885 275.823 4
 -4 -4 14 -237.813 289.659 1
 4 -4 14 -140.117 468.064 1
 -4 4 -14 -197.098 346.12 4
 4 4 -14 180.851 401.086 4
 4 -4 -14 165.194 298.313 2
 4 -4 -14 -2.58467 302.656 3
 4 4 -14 170.547 397.154 5
 -4 4 14 -94.5534 456.575 1
 4 4 14 -146.142 497.886 1
 -4 4 -14 -161.168 325.647 5
 -4 -4 16 14583.5 484.021 1
 4 4 16 13952.1 744.766 1
 4 4 16 13217.3 766.844 3
 4 4 -16 16549.4 587.136 4
 -4 4 -16 14210.1 528.978 5
 -4 4 -16 14408.6 539.442 4
 4 -4 -16 16383.8 557.565 4
 4 4 -16 15791.3 610.774 5
 4 -4 16 15885.6 864.209 3
 4 -4 -16 17706.4 735.206 5
 4 -4 16 16101 681.222 1
 -4 4 -18 1285.33 449.438 5
 4 -4 -18 1701.77 584.861 5
 4 -4 18 2290.07 587.924 1
 -4 4 -18 1864.73 462.64 4
 4 4 -18 1653.67 487.563 5
 4 -4 -18 470.359 452.592 4
 -4 -4 18 1551.22 394.409 1
 4 4 18 92.0481 698.025 3
 4 4 18 1301.65 631.214 1
 4 4 -18 2090.94 504.392 4
 -4 4 18 2180.57 646.645 1
 4 -4 18 1948.18 792.39 3
 4 4 -20 92276.5 1656.52 5
 4 4 20 95555 1811.2 1
 4 4 -20 95468.6 1622.02 4
 -4 4 20 98268 1810.42 1
 -4 -4 -20 94344.7 1664.11 5
 4 -4 20 109366 2118.4 3
 4 -4 20 108076 1816.42 1
 4 -4 22 903.311 949.975 3
 4 4 22 -27.6861 784.932 3
 4 -4 22 1777.31 698.654 1
 -4 -4 -22 4.602 614.474 5
 4 4 -22 285.19 571.461 4
 4 -4 -22 124.255 541.964 4
 -4 -4 22 735.268 496.544 1
 4 4 22 679.093 743.374 1
 -4 4 -22 884.9 561.192 5
 -4 4 22 518.306 722.684 1
 4 4 -22 -490.675 566.284 5
 4 -4 24 -291.005 993.509 3
 4 -4 -24 259.619 699.439 5
 4 4 24 605.8 855.995 3
 -4 -4 -24 1173.03 728.51 5
 4 -4 24 1627.72 743.124 1
 4 4 -24 532.057 623.044 4
 4 -4 -24 371.009 561.041 4
 4 4 24 1241.91 809.256 1
 -4 4 24 134.458 770.39 1
 -4 -4 24 1029.08 552.659 1
 -4 4 -24 925.997 597.775 5
 4 4 -24 884.348 621.271 5
 4 -4 26 132.841 1067.19 3
 4 -4 -26 -455.601 754.547 5
 -4 -4 -26 -162.505 711.726 5
 4 -4 26 41.9525 784.48 1
 4 4 -26 -1017.76 666.683 4
 4 -4 -26 -91.5123 595.136 4
 -4 4 26 -526.038 824.474 1
 4 4 26 391.987 839.961 1
 -4 4 -26 -471.328 656.611 5
 4 4 -26 416.437 659.037 5
 4 -4 28 11947.2 1284.61 3
 4 4 28 11002.4 986.359 1
 4 -4 -28 9154.05 737.118 4
 -4 4 28 10666.9 957.012 1
 -4 -4 -28 10871.8 845.159 5
 4 4 -28 9667.56 800.284 5
 4 -4 -28 9525.2 863.512 5
 4 -4 28 11985.1 971.046 1
 4 -4 30 1141.98 1211.99 3
 4 -4 30 2925.24 903.21 1
 4 4 -30 1135.23 687.859 4
 4 -4 -30 1401.58 691.401 4
 -4 -4 -30 1787.89 796.658 5
 -4 4 30 2167 873.296 1
 4 -4 32 5514.79 1276.3 3
 4 -4 -32 7785.96 808.517 4
 4 4 -32 6462.24 831.398 5
 -4 4 32 8008.89 1032.54 1
 4 4 32 9389.89 1010.38 1
 4 -4 -32 7566.53 956.089 5
 4 4 34 -22.5007 921.829 1
 4 -4 34 262.772 938.861 1
 4 -4 36 149.841 1280.66 3
 4 -4 -36 2358.95 893.494 5
 4 -4 36 2161.76 970.046 1
 4 4 -36 136.785 883.03 4
 4 4 36 1135.58 993.49 1
 4 4 -36 4130.67 870.051 5
 4 6 0 175.942 215.577 1
 4 6 0 25.73 199.051 5
 4 -6 0 65.0384 206.001 3
 4 -6 0 108.892 187.3 2
 4 6 -2 25640.7 427.306 4
 4 -6 -2 27866.4 494.366 2
 4 -6 2 25561.9 522.223 2
 4 6 -2 28099.6 412.995 2
 4 6 -2 27503.4 509.721 5
 4 -6 -2 27944.4 510.696 3
 4 -6 2 27582 549.135 3
 4 6 2 28631.4 495.991 5
 4 6 -2 25985.5 458.918 1
 4 -6 4 663.321 275.02 3
 4 6 4 463.192 90.8124 4
 -4 6 -4 530.908 243.773 4
 4 6 4 280.594 98.3583 4
 4 6 4 408.077 78.7654 3
 4 6 4 468.155 336.913 1
 -4 6 -4 683.511 156.448 5
 4 -6 -4 640.379 192.836 2
 4 -6 4 543.41 230.075 2
 4 6 -4 389.818 146.278 1
 4 -6 -4 599.056 196.053 3
 4 6 -4 712.857 235.015 5
 4 6 4 574.373 204.324 5
 -4 6 4 553.353 374.064 1
 4 6 -4 596.239 204.462 4
 4 -6 -6 2654.35 236.347 2
 4 6 -6 2642.36 274.002 5
 4 6 -6 2846.44 258.31 4
 4 6 6 2654.02 165.901 4
 -4 -6 6 2911.69 198.526 2
 4 6 6 2841.09 344.629 1
 -4 6 -6 3061.99 279.112 4
 4 -6 -6 3072.46 223.043 3
 -4 6 6 2895.04 400.615 1
 4 -6 6 2199.75 268.459 2
 4 -6 6 2953.52 342.979 3
 -4 6 -6 2943.59 175.402 5
 4 6 -8 254.766 281.727 4
 4 6 8 205.124 355.898 1
 -4 6 -8 306.486 280.548 4
 4 -6 -8 178.415 212.7 3
 -4 -6 8 548.787 217.333 2
 4 -6 -8 148.943 222.873 2
 -4 6 8 527.75 377.642 1
 4 -6 8 230.167 272.617 2
 4 6 8 168.442 102.237 3
 -4 6 -8 167.262 186.915 5
 4 -6 8 200.806 377.76 3
 4 6 -8 269.666 297.003 5
 -4 6 10 413767 5397.86 1
 -4 -6 10 404966 5295.91 2
 -4 6 -10 407457 5204.22 5
 4 6 10 399529 5200.14 3
 4 6 -12 133.851 382.137 5
 -4 6 12 -3.22272 429.026 1
 -4 6 -12 255.679 357.431 4
 4 -6 12 148.785 423.737 1
 4 6 -12 55.9604 392.307 4
 -4 6 -12 235.842 254.149 5
 4 6 12 330.454 363.95 3
 4 -6 -14 7013.33 546.238 5
 -4 -6 14 5753.24 319.684 1
 4 -6 -14 6552.18 391.272 2
 -4 6 -14 6289.01 438.184 4
 4 6 -14 6522.12 483.518 4
 4 -6 14 7432.04 532.237 1
 4 6 14 6471.42 612.206 1
 4 6 -14 5924.95 471.208 5
 4 -6 -14 5911.57 367.496 3
 4 6 14 5619.07 523.603 3
 -4 6 -14 6649.68 372.692 5
 4 -6 14 6565.94 724.061 3
 4 6 16 1378.53 572.804 3
 4 -6 16 1095.85 518.763 1
 -4 -6 16 1197.16 313.073 1
 -4 6 -16 1135.57 413.194 4
 4 6 -16 1330.61 473.991 4
 4 -6 -16 1514.78 348.905 2
 4 -6 -16 1663.05 358.234 3
 4 -6 -16 1451.31 556.926 5
 4 -6 16 1076.16 728.654 3
 -4 6 16 1254.89 555.972 1
 4 6 16 566.903 621.229 1
 -4 6 -16 1086.55 370.41 5
 4 6 -16 991.345 454.086 5
 -4 6 -18 41520.1 930.927 4
 4 -6 18 48455.5 1344.75 3
 4 6 18 43271.8 1146.71 1
 4 6 18 38976 1087.6 3
 -4 6 18 47760.4 1141.95 1
 4 6 -18 46972.2 959.676 4
 4 6 -18 43201.8 1001.06 5
 4 -6 18 49037.2 1093.65 1
 -4 -6 18 40304.7 833.894 1
 4 -6 -18 51554.1 1136.04 5
 4 -6 20 1511.44 666.063 1
 4 6 -20 259.836 528.15 4
 -4 6 -20 -237.353 513.294 5
 -4 6 20 1970.49 808.369 1
 4 6 20 41.8322 664.781 1
 4 6 -20 8.4846 527.603 5
 4 -6 20 2402.26 943.015 3
 -4 -6 -22 19088.9 804.408 5
 4 6 -22 21235.6 772.466 4
 -4 6 22 24334.4 1080.88 1
 4 -6 22 21336.8 1230.84 3
 4 6 -22 20242.7 803.598 5
 -4 6 -22 21730.6 773.114 5
 4 -6 22 23806.9 888.358 1
 4 6 22 19991 965.118 1
 -4 -6 22 18555.7 667.186 1
 4 -6 24 -576.626 1056.58 3
 4 -6 -24 277.765 737.82 5
 -4 -6 -24 -323.161 691.469 5
 -4 6 24 -681.16 784.609 1
 4 -6 24 240.535 707.722 1
 4 6 -24 415.803 632.207 4
 4 -6 -24 -15.4121 557.097 4
 4 6 24 -31.2076 807.064 1
 -4 6 -24 -413.318 604.319 5
 4 6 -24 515.942 625.926 5
 -4 -6 -26 4999.31 788.795 5
 4 6 -26 4887.31 706.822 4
 4 6 26 4175.79 887.901 1
 4 -6 26 5943.27 820.488 1
 -4 6 -26 4415.58 725.792 5
 4 6 -26 5355.66 718.885 5
 4 -6 26 5126.87 1167.06 3
 4 -6 -26 5759.48 794.696 5
 -4 6 26 4236.99 904.375 1
 4 -6 -28 1205.77 780.756 5
 -4 -6 -28 880.73 842.609 5
 4 -6 28 1968.83 837.76 1
 4 6 -28 1224.23 726.347 4
 4 -6 -28 811.01 631.429 4
 4 6 28 1207.18 911.097 1
 -4 6 28 1327.02 888.313 1
 4 -6 28 1496.77 1177.2 3
 4 6 -28 1690.18 698.414 5
 4 6 -30 22419.3 993.64 4
 4 -6 -30 22299.9 891.719 4
 -4 -6 -30 20508.8 1033.67 5
 -4 6 30 24187 1188.15 1
 4 -6 30 21112.2 1483.18 3
 4 -6 -32 109.869 862.281 5
 -4 -6 -32 59.1259 814.864 5
 4 6 -32 -1475.96 769.236 5
 4 -6 -32 1243.04 722.393 4
 4 6 32 641.807 925.969 1
 4 -6 32 1482.97 905.279 1
 -4 6 32 332.993 959.943 1
 4 -6 34 550.585 1327.44 3
 4 -6 -34 1076.93 936.343 5
 4 -6 34 3045.01 957.691 1
 4 6 -34 105.059 825.13 4
 4 6 34 1277.75 964.995 1
 4 6 -34 -1034.82 793.44 5
 4 -8 0 86781 1212.29 2
 4 8 0 87073.6 1216.32 5
 4 8 0 80797.7 1111.88 4
 4 -8 0 87884.4 1241.95 3
 4 8 0 83037.1 1214.9 1
 4 8 0 79191.5 1093.07 2
 4 8 -2 2338.64 209.171 4
 4 8 2 2261.13 132.813 2
 4 8 -2 2806.8 280.265 1
 4 -8 -2 2503.91 237.919 2
 4 -8 2 2612.42 254.123 2
 4 8 2 2423.27 244.518 5
 4 -8 2 2735 289.1 3
 4 -8 -2 2787.14 248.881 3
 4 8 -2 2691.17 259.606 5
 4 8 2 2990 328.951 1
 4 8 2 2633.39 170.504 4
 -4 8 -4 21317.5 483.123 4
 4 8 4 17082.9 341.01 4
 4 8 4 16996.9 324.669 2
 4 8 -4 19458.4 414.875 4
 4 -8 -4 18684.4 435.226 2
 4 -8 4 19901.9 470.729 2
 4 8 -4 19278.2 462.886 5
 -4 8 -4 20351.3 395.438 5
 4 8 -4 18981.9 437.935 1
 4 -8 -4 19673.8 421.219 3
 4 8 4 20253 443.201 5
 4 8 4 18960.2 521.464 1
 4 -8 4 19406.8 532.274 3
 -4 8 4 18393.6 623.844 1
 -4 8 -6 960.126 317.124 4
 4 8 6 660.874 364.685 1
 4 8 -6 380.663 270.385 4
 4 -8 -6 496.724 235.838 2
 4 -8 -6 483.601 210.662 3
 -4 8 6 580.429 440.369 1
 4 8 -6 629.499 302.025 1
 -4 -8 6 424.134 194.319 2
 4 8 6 392.323 190.927 4
 4 8 6 525.995 240.349 5
 -4 8 -6 568.386 202.678 5
 4 8 -6 361.257 274.477 5
 -4 -8 8 316881 4193.61 2
 -4 8 8 320791 4355.6 1
 -4 8 -8 325390 4145.14 5
 4 8 8 313848 4341.34 1
 -4 8 -10 13326.5 483.657 4
 4 8 -10 13698.4 466.995 4
 -4 -8 10 12555.1 419.433 2
 4 -8 10 14232 508.561 2
 4 8 -10 13779.5 488.846 5
 4 -8 10 13077.4 651.684 3
 -4 8 -10 12363.4 368.441 5
 -4 8 -12 45463.2 852.365 4
 4 -8 -12 41703.1 790.128 2
 4 -8 12 44435.5 897.597 2
 4 8 -12 44102.3 827.46 4
 -4 -8 12 40833.7 824.994 2
 4 -8 -12 40966.2 753.223 3
 4 8 12 42611.6 977.052 1
 -4 8 -12 41555.2 739.967 5
 4 -8 12 45136.1 1078.22 3
 4 8 12 39624 714.529 3
 4 8 -12 43181 895.443 5
 4 8 14 957.958 419.603 3
 4 8 14 744.246 571.079 1
 -4 -8 14 800.862 370.512 2
 4 -8 14 580.696 666.38 3
 -4 8 -14 1100.81 428.989 4
 4 8 -14 1048.78 441.74 4
 4 -8 -14 1145.72 338.015 2
 4 -8 -14 961.598 330.56 3
 -4 8 14 848.645 524.844 1
 4 -8 14 1033.27 443.956 2
 -4 8 -14 702.173 323.318 5
 4 8 -14 43.3833 435.376 5
 4 -8 -16 8739.93 463.327 2
 4 8 -16 8878.19 542.94 4
 4 8 16 8124.04 708.627 1
 -4 -8 16 6913.69 464.103 2
 -4 8 -16 7615.66 528.927 4
 4 -8 16 8495.11 868.411 3
 4 -8 -16 8229.34 442.394 3
 4 8 -16 8173.11 534.037 5
 -4 8 -16 7280.09 432.884 5
 -4 8 16 8840.43 672.945 1
 4 -8 -18 2618.55 677.811 5
 4 -8 18 920.865 837.59 3
 4 -8 18 -54.3097 631.663 1
 4 -8 -18 3615.36 424.43 2
 -4 8 -18 -314.368 508.959 4
 4 8 -18 1727.78 536.649 4
 4 -8 -18 3479.36 423.741 3
 4 8 18 801.864 675.497 1
 4 8 -18 1445.73 501.832 5
 4 8 -20 29256.5 853.124 4
 -4 8 -20 25259 755.036 5
 4 8 20 24828.8 1018.29 1
 4 -8 20 26318.3 1202.24 3
 -4 8 20 22980.8 1031.3 1
 4 8 -20 23976.4 837.527 5
 4 -8 20 26636.6 911.221 1
 4 -8 -22 1208.04 755.923 5
 -4 8 22 424.898 768.711 1
 4 -8 22 -42.2977 984.053 3
 4 8 -22 -161.483 662.206 4
 4 -8 -22 -25.5925 535.776 4
 4 -8 22 756.609 675.937 1
 4 8 22 235.075 780.512 1
 4 8 -22 298.301 587.287 5
 -4 8 -22 267.976 520.009 5
 4 -8 -24 338.247 771.086 5
 4 -8 24 318.877 732.493 1
 -4 8 24 363.641 921.642 1
 4 8 -24 50.563 732.516 4
 4 -8 -24 90.549 581.927 4
 -4 8 -24 884.443 590.332 5
 4 8 -24 1233.2 632.168 5
 4 -8 24 -1474.3 1067.96 3
 4 -8 -26 329.118 846.273 5
 -4 -8 -26 514.886 749.87 5
 -4 8 26 1091.28 847.985 1
 4 -8 26 1377.07 800.38 1
 4 -8 -26 -17.2548 606.946 4
 4 8 -26 622.749 731.716 4
 4 -8 26 -543.081 1152.77 3
 4 8 -26 1431.32 660.442 5
 4 8 26 880.023 855.602 1
 4 -8 -28 29957 973.316 4
 4 8 28 36066.9 1293.34 1
 -4 8 28 34340.6 1266.69 1
 -4 -8 -28 31965.4 1128.43 5
 4 8 -28 31605.9 1034.67 5
 4 -8 -28 35644.2 1187.31 5
 4 -8 28 30177.4 1532.94 3
 4 -8 28 35481.8 1197.15 1
 -4 -8 -30 884.591 844.718 5
 4 -8 30 543.699 1229.68 3
 -4 8 30 676.838 950.649 1
 4 8 -30 132.277 757.454 4
 4 -8 -30 591.625 652.127 4
 4 8 32 7241.09 1033.19 1
 -4 8 32 6597.96 1075.37 1
 4 -8 32 7847.75 981.124 1
 4 8 -32 4724.4 795.23 5
 4 -8 -32 6603.03 933.441 5
 -4 -8 -32 6160.85 930.078 5
 4 -8 -34 -576.704 889.33 5
 4 8 -34 -157.876 842.598 4
 4 -8 34 2646.75 957.477 1
 4 8 34 -580.155 980.156 1
 4 8 -34 -647.299 784.837 5
 4 -8 34 -548.631 1336 3
 4 10 0 -10.5587 206.927 4
 4 10 0 4.84724 347.241 1
 4 10 0 -133.622 254.208 5
 4 10 2 61503 901.988 4
 4 10 -2 59942.6 920.596 4
 4 10 -2 61889.8 1023.77 1
 4 10 2 61299.2 997.198 5
 4 10 2 62065.2 1062.18 1
 -4 10 -4 -91.1858 339.926 4
 4 10 4 79.6567 212.701 4
 4 10 -4 -125.197 368.318 1
 4 10 4 195.575 271.571 5
 4 10 4 173.205 386.92 1
 -4 10 -4 174.807 237.134 5
 -4 10 -6 55844.2 948.341 4
 -4 -10 6 54204.8 838.835 2
 -4 10 -6 53136.9 837.63 5
 4 10 6 51016.7 1012.47 1
 4 10 6 49845.2 877.906 5
 4 10 6 50807.7 801.963 4
 4 10 -6 50996.5 934.775 1
 -4 10 -8 273.524 240.303 5
 4 10 -8 861.448 364.671 4
 4 -10 8 508.326 354.858 2
 -4 -10 8 603.562 268.738 2
 -4 10 -8 315.665 375.156 4
 4 10 -8 534.391 348.664 5
 4 -10 8 277.916 462.599 3
 -4 10 -10 75753.3 1285.69 4
 4 -10 -10 73106.4 1255.5 2
 -4 -10 10 80852.6 1276.51 2
 -4 10 10 71994.6 1392.55 1
 4 -10 10 78620.8 1485.79 3
 4 -10 10 74843.2 1327.03 2
 -4 10 -10 74066.7 1210.75 5
 4 10 10 74974.6 1412.36 1
 -4 10 -12 4070.95 463.538 4
 4 -10 -12 4379.17 384.823 2
 4 10 -12 4917.24 476.674 4
 -4 -10 12 4913.42 408.867 2
 4 -10 12 3958.35 438.113 2
 -4 10 12 3839.44 592.916 1
 4 -10 -12 3503.4 308.151 3
 4 10 12 4458.4 666 1
 -4 10 -12 3781.16 341.278 5
 4 -10 12 4211.2 653.31 3
 4 10 -12 4231.61 462.689 5
 -4 10 14 6400.42 643.457 1
 -4 10 -14 5212.02 506.503 4
 -4 -10 14 5110.58 413.839 2
 4 -10 14 5465.96 528.365 2
 4 10 -14 4932.21 512.075 4
 4 10 14 5826.11 707.352 1
 4 -10 14 5411.56 734.126 3
 4 10 -14 3771.54 472.765 5
 -4 10 -14 4705.34 396.386 5
 4 10 16 1182.34 633.8 1
 4 10 -16 1308.29 524.671 4
 4 -10 16 341.93 805.873 3
 4 -10 -16 1343.19 380.24 2
 4 -10 -16 1423.21 355.904 3
 -4 -10 16 1417.97 421.695 2
 4 -10 16 309.385 500.187 2
 4 10 -16 1134.41 480.526 5
 -4 10 16 1270.87 624.355 1
 4 -10 -18 24291.3 679.176 2
 4 10 -18 24760.2 791.495 4
 4 -10 18 20947.6 825.895 2
 4 -10 -18 25528.2 684.709 3
 4 10 18 24253.1 946.603 1
 4 10 -18 22276 782.189 5
 -4 10 18 21294.6 945.782 1
 -4 10 -18 22332.1 664.14 5
 4 -10 18 24533.6 1155.24 3
 -4 10 20 -740.639 761.179 1
 4 10 -20 -128.99 602.973 4
 4 -10 -20 754.569 427.599 2
 -4 10 -20 -93.811 469.513 5
 -4 10 -20 346.561 542.963 4
 4 -10 20 138.129 591.27 2
 4 10 -20 298.824 538.601 5
 4 10 20 -214.399 756.818 1
 4 -10 20 -565.506 960.131 3
 -4 10 -22 10812.7 619.551 5
 4 -10 22 10942.3 761.096 2
 4 10 22 10729.5 922.035 1
 -4 10 22 10583.8 892.742 1
 4 -10 22 10531.1 1127.51 3
 4 10 -22 10151 705.481 5
 4 -10 -22 12341.8 866.061 5
 4 -10 -24 279.669 764.662 5
 4 10 -24 -1019.68 737.592 4
 -4 10 24 -494.568 807.869 1
 4 10 24 -411.963 874.181 1
 4 -10 -24 -218.249 568.477 4
 4 10 -24 298.009 634.018 5
 -4 10 -24 -494.301 585.825 5
 4 -10 24 -934.361 1107.74 3
 4 10 -26 12294.7 832.997 4
 4 -10 -26 12271.3 762.026 4
 4 10 26 11732.2 1001.64 1
 4 10 -26 12869 796.825 5
 -4 10 26 14279.5 1154.09 1
 4 -10 26 10792.7 1248.53 3
 4 -10 -26 13581.9 936.171 5
 -4 -10 -28 866.041 781.841 5
 -4 10 28 757.354 889.307 1
 4 10 -28 71.3943 757.469 4
 4 -10 -28 1270.09 636.004 4
 4 10 -28 590.814 686.7 5
 4 -10 28 -416.295 1176.79 3
 4 10 30 22008.2 1173.27 1
 -4 -10 -30 25497.3 1093.21 5
 -4 10 30 21816.7 1196.73 1
 4 -10 -30 24351.2 1115.31 5
 4 -10 -32 -1553.91 893.664 5
 4 10 -32 -72.937 818.322 4
 4 -10 32 -541.072 1337.18 3
 4 10 32 -554.966 970.378 1
 4 -10 -34 -319.912 876.902 5
 4 10 -34 404.317 827.056 4
 4 10 34 -159.283 1000.31 1
 -4 10 34 -862.729 1033.87 1
 4 10 -34 -621.618 774.962 5
 4 -10 34 -492.277 1358.01 3
 4 12 0 78128.5 1316.66 1
 -4 -12 0 79953.8 1225.65 3
 -4 12 2 2430.02 567.406 1
 4 -12 2 2298.06 312.414 2
 4 12 -2 2606.42 455.457 1
 -4 12 -2 2487.49 380.773 4
 4 12 2 2600.7 454.794 1
 -4 -12 -2 2656.21 252.492 3
 -4 12 -2 2527.55 306.222 5
 4 -12 2 2410.99 371.637 3
 4 12 -2 2615.61 327.856 5
 4 12 -4 17194.9 445.489 4
 -4 12 -4 16973.6 450.048 5
 4 -12 -4 17420.2 476.839 2
 4 -12 4 16384 491.44 2
 4 12 -4 17261.6 510.382 5
 -4 12 -4 16980.9 549.741 4
 4 12 -4 16305.6 589.498 1
 -4 -12 4 15832.1 378.291 2
 -4 12 4 17130.1 712.095 1
 4 -12 4 17650.5 574.061 3
 4 12 4 17445.4 631.961 1
 -4 12 -6 197.283 269.301 5
 4 12 -6 152.068 348.608 5
 4 -12 6 -8.78201 348.816 2
 4 12 -6 211.988 334.168 4
 4 -12 -6 344.365 300.114 2
 4 12 -6 332.001 445.829 1
 -4 -12 6 -99.0793 245.618 2
 -4 12 6 704.434 564.689 1
 4 12 6 698.129 319.088 5
 -4 12 -6 311.266 402.064 4
 4 -12 6 692.201 441.167 3
 -4 12 -8 43088.2 863.05 4
 4 12 -8 43176.4 811.063 4
 4 -12 -8 40560.3 792.459 2
 -4 -12 8 38982.8 763.36 2
 4 -12 8 39610.1 841.821 2
 -4 12 -8 39243 746.465 5
 -4 12 8 40259.4 1003 1
 4 -12 -8 39242.8 722.639 3
 4 12 8 45153.5 997.837 1
 4 -12 8 40636.6 965.071 3
 4 12 -8 38714 822.327 5
 -4 12 10 125.815 553.499 1
 4 12 -10 1316.82 446.147 4
 4 12 -10 553.543 414.157 5
 4 -12 -10 28.88 325.912 2
 4 -12 -10 -24.0164 256.505 3
 4 -12 10 -119.588 400.829 2
 -4 12 -10 17.6951 295.272 5
 4 -12 10 -43.6308 562.514 3
 4 -12 -12 27995 678.694 2
 4 12 -12 29861 731.642 4
 4 12 -12 24571.2 719.736 5
 4 -12 12 27246.1 758.032 2
 4 -12 -12 25464.8 581.754 3
 4 12 12 33743.8 977.082 1
 4 -12 12 29395.1 966.206 3
 4 12 -14 3.67579 447.2 5
 4 -12 14 -257.482 729.636 3
 -4 12 14 43.9422 612.659 1
 4 12 14 191.844 685.758 1
 4 12 -14 -123 496.951 4
 4 -12 -14 -553.734 367.92 2
 4 -12 -14 -7.70479 298.56 3
 4 -12 14 60.2979 485.737 2
 4 -12 -16 7250.57 474.521 2
 4 12 -16 7301.22 589.981 4
 4 -12 16 7050.14 579.298 2
 4 -12 -16 7032.79 416.123 3
 -4 12 -16 5985.6 456.384 5
 4 12 -16 6311.08 557.122 5
 4 -12 16 5822.79 869.167 3
 -4 12 16 7469.03 688.036 1
 4 12 18 505.335 727.034 1
 -4 12 -18 -78.5228 555.186 4
 4 12 -18 251.431 571.21 4
 4 -12 -18 435.286 430.47 2
 4 -12 -18 650.438 385.071 3
 4 -12 18 783.331 592.51 2
 -4 12 -18 494.504 448.748 5
 -4 12 18 150.514 696.502 1
 4 12 -18 691.207 531.75 5
 4 -12 18 -1022.15 919.786 3
 4 -12 -20 23583 738.032 2
 -4 12 -20 23180.5 824.237 4
 -4 12 20 25215.1 998.164 1
 4 -12 20 25076.7 871.65 2
 -4 12 -20 24343 748.953 5
 4 12 20 26370.6 1042.98 1
 4 -12 20 25843.5 1271.44 3
 4 12 -20 24609.7 830.21 5
 4 -12 -20 25240.7 706.823 3
 4 12 -22 1743.03 642.113 5
 4 12 -22 554.793 701.159 4
 -4 12 22 1705.82 780.807 1
 4 -12 22 42.8992 642.663 2
 -4 12 -22 1227.3 534.924 5
 4 12 22 1546.94 873.67 1
 4 -12 22 -457.122 1094.22 3
 4 -12 -24 1239.85 757.659 5
 4 12 -24 2457.7 740.579 4
 -4 12 24 253.685 824.71 1
 4 -12 -24 -165.385 589.73 4
 4 -12 24 -99.872 695.576 2
 4 12 24 325.087 890.437 1
 4 12 -24 1132.6 679.1 5
 4 -12 24 -1963.58 1147.75 3
 4 -12 -26 1584.12 828.814 5
 -4 12 26 670.396 867.534 1
 4 12 -26 -63.4053 735.663 4
 4 -12 -26 1065.64 620.449 4
 4 12 -26 -5.44262 667.589 5
 4 12 26 910.692 913.67 1
 4 -12 26 180.136 777.33 2
 4 -12 26 -1074.97 1181.35 3
 4 -12 28 23454.2 1109.17 2
 -4 12 28 29004.6 1377.57 1
 4 -12 -30 1010.75 877.924 5
 -4 -12 -30 1212.01 818.197 5
 4 12 30 74.2085 933.848 1
 4 12 -30 -654.857 751.917 5
 -4 12 32 1312.4 993.08 1
 4 -12 -32 4215.61 994.403 5
 4 12 -32 161.339 855.219 4
 4 -12 32 390.719 1314.16 3
 4 -12 32 1097.37 942.019 2
 4 12 -32 1388.24 784.614 5
 4 14 0 -441.75 328.57 4
 4 14 0 18.2096 492.511 1
 4 -14 0 -370.463 324.693 2
 -4 -14 0 522.12 361.738 3
 4 14 0 -86.9218 345.005 5
 4 -14 0 -229.527 344.27 3
 4 14 -2 124792 1739.04 4
 4 -14 -2 125480 1823.35 2
 4 -14 2 116707 1811.99 2
 -4 -14 2 119112 1856.89 3
 4 14 -2 127666 1836.27 5
 4 14 2 128249 1732.85 4
 -4 -14 -2 120804 1696.27 3
 4 14 -2 124830 1941.44 1
 4 14 2 123715 1820.27 5
 4 -14 -2 119816 1790.77 3
 4 -14 2 123730 1871.88 3
 -4 14 2 120723 2053.15 1
 4 14 4 -332.488 324.209 4
 4 14 -4 462.184 344.626 4
 4 14 -4 180.868 543.379 1
 -4 14 4 101.295 601.883 1
 4 -14 -4 -288.397 329.311 2
 4 -14 4 14.8 343.682 2
 4 -14 -4 -227.234 293.329 3
 4 14 4 -540.624 359.377 5
 4 14 -4 261.673 364.324 5
 4 -14 4 -281.949 408.068 3
 4 14 -6 9395.95 452.403 4
 4 -14 -6 10079 449.356 2
 4 -14 6 9586.35 506.328 2
 4 14 6 9674.33 454.567 5
 4 -14 -6 9175.7 369.426 3
 -4 14 6 10272.5 716.158 1
 4 -14 6 9794.59 593.373 3
 4 14 6 10108.5 423.468 4
 4 14 -6 6890.25 594.231 1
 4 14 -6 8880.42 509.176 5
 4 14 6 11907.5 668.445 1
 -4 14 8 2541.93 619.867 1
 4 -14 -8 3004.09 376.109 2
 4 -14 8 2637.23 423.114 2
 4 14 -8 2375.47 408.768 4
 4 14 8 1112.44 638.401 1
 4 -14 -8 3169.28 303.141 3
 4 14 -8 914.461 554.926 1
 4 14 -8 2155.35 414.712 5
 4 -14 8 2680.78 535.172 3
 -4 14 -10 31486.8 803.101 4
 4 -14 -10 31531.7 724.977 2
 4 14 10 33837.6 991.728 1
 4 14 -10 26777.5 742.569 5
 4 -14 10 28694.6 773.325 2
 4 -14 -10 29325.2 629.788 3
 4 -14 10 30620.7 940.49 3
 4 14 -10 31148.8 728.938 4
 -4 14 -12 430.539 481.892 4
 4 14 -12 679.826 457.356 4
 4 -14 -12 229.715 372.273 2
 4 14 12 837.803 648.869 1
 -4 14 12 421.478 616.563 1
 4 -14 -12 518.533 300.348 3
 4 -14 12 886.905 456.989 2
 4 14 -12 184.124 483.853 5
 4 -14 12 313.547 669.644 3
 -4 14 -12 375.25 356.142 5
 -4 14 -14 409.407 532.797 4
 4 14 -14 598.389 532.675 4
 -4 14 14 323.858 687.276 1
 4 14 14 528.761 685.184 1
 4 -14 -14 393.91 403.001 2
 4 -14 -14 326.171 320.496 3
 -4 14 -14 679.988 424.955 5
 4 -14 14 536.125 505.869 2
 4 14 -14 557.005 464.062 5
 4 -14 14 1078.88 748.068 3
 -4 14 16 462.869 684.051 1
 -4 14 -16 461.848 568.016 4
 4 14 16 579.349 742.053 1
 4 14 -16 173.422 576.237 4
 4 14 -16 -157.947 501.69 5
 4 -14 -16 343.779 412.089 2
 4 -14 -16 295.061 351.289 3
 4 -14 16 -112.364 547.084 2
 -4 14 -16 475.725 424.295 5
 4 -14 16 276.564 833.814 3
 4 -14 -18 19977.5 697.485 2
 -4 14 -18 20126.8 805.774 4
 -4 14 -18 18578.2 662.784 5
 4 -14 -18 20560.3 630.612 3
 4 14 -18 18404.8 746.492 5
 4 -14 18 17817 1087.32 3
 -4 14 18 20156.5 963.276 1
 4 -14 20 4073.23 1012.72 3
 -4 14 -20 1194.85 692.576 4
 4 14 20 4263.38 884.903 1
 4 14 -20 4873.62 646.824 5
 4 14 -20 675.583 697.061 4
 4 -14 -20 3284.58 509.498 2
 4 -14 -20 3241.81 496.773 3
 -4 14 -20 4125.53 542.287 5
 -4 14 20 4429.28 819.95 1
 4 -14 20 437.24 650.034 2
 4 -14 -22 19209.6 714.411 2
 4 14 -22 19357.7 838.665 5
 4 14 22 20779.5 1058.57 1
 4 -14 -22 19258.2 666.125 3
 -4 14 22 21379.1 996.963 1
 4 -14 22 21849.8 1288.48 3
 4 14 -24 -448.159 738.317 4
 4 -14 -24 -102.584 610.749 4
 -4 14 24 -867.863 849.604 1
 4 -14 24 737.05 713.544 2
 4 14 -24 130.172 644.63 5
 4 -14 24 -536.71 1131.02 3
 4 -14 26 8156.64 872.72 2
 -4 14 26 7623.89 953.405 1
 4 -14 -28 95.9901 833.393 5
 4 14 28 236.689 956.783 1
 4 14 -28 -833.905 669.238 5
 4 -14 28 -1077.37 1257.82 3
 4 14 -30 12042.7 951.982 4
 4 14 30 11784.4 1127.44 1
 4 14 -30 9643.46 811.943 5
 4 -14 30 9162.91 1423.4 3
 4 -14 -32 485.814 883.804 5
 -4 -14 -32 -1588.58 910.542 5
 -4 14 32 -238.396 958.592 1
 4 14 -32 71.555 858.551 4
 4 14 32 -1000.93 995.19 1
 4 -14 32 -107.384 802.699 2
 4 14 -32 -211.141 730.328 5
 4 -14 32 -660.481 1333.19 3
 4 16 0 249210 3218.26 4
 4 -16 0 234614 3299.25 2
 4 -16 0 244872 3321.74 3
 4 16 0 238952 3295.95 5
 -4 -16 0 232595 3253.7 3
 -4 -16 2 -328.689 468.264 3
 -4 16 -2 989.817 456.217 4
 4 16 -2 -357.023 388.031 4
 4 -16 -2 70.7134 339.813 3
 -4 16 2 729.748 701.719 1
 4 16 2 -293.936 591.336 1
 4 -16 -2 379.395 358.371 2
 4 -16 2 -213.667 359.572 2
 4 16 2 -626.923 395.618 5
 4 16 -2 152.797 388.242 5
 -4 16 -2 642.027 370.322 5
 4 -16 2 -413.417 420.615 3
 -4 -16 4 1757.12 575.764 3
 -4 16 -4 3252.59 512.637 4
 4 16 4 2364.8 385.936 4
 4 16 -4 2687.77 407.856 4
 4 16 4 2462.57 618.393 1
 4 -16 4 3157.74 395.945 2
 -4 16 4 2763.03 694.414 1
 4 -16 -4 1530.64 341.622 3
 4 16 -4 2649.69 401.297 5
 4 -16 4 3387.27 478.417 3
 -4 16 -4 2676.47 390.741 5
 4 16 4 2076.03 408.063 5
 4 -16 -4 2340.09 393.013 2
 -4 16 -6 -5.71391 368.207 5
 4 16 6 84.8839 594.749 1
 4 16 6 -32.5244 378.833 4
 -4 16 -6 -202.591 485.826 4
 4 16 6 55.0864 392.184 5
 4 -16 -6 735.123 371.403 2
 -4 16 6 210.072 660.388 1
 4 -16 -6 392.343 294.205 3
 4 -16 6 -113.178 405.014 2
 4 16 -6 197.376 394.189 5
 4 16 -6 616.821 410.407 4
 4 -16 6 -179.146 499.253 3
 4 16 -8 18592.9 589.991 4
 4 -16 -8 16662 581.648 2
 4 -16 8 16941.8 635.07 2
 -4 16 8 16621.3 843.641 1
 -4 16 -8 14680.9 536.995 5
 4 -16 -8 16723.2 488.696 3
 4 -16 8 15748.8 733.432 3
 -4 16 -8 17374.9 673.503 4
 4 16 8 18729.7 831.394 1
 -4 -16 8 19467.9 892.172 3
 4 16 -8 15957.7 625.524 5
 4 -16 10 321.629 600.077 3
 -4 16 -10 -336.694 531.894 4
 -4 16 -10 316.128 384.233 5
 4 -16 -10 -24.883 403.784 2
 -4 16 10 -173.158 671.345 1
 4 16 -10 282.475 454.288 4
 4 -16 10 375.142 460.052 2
 4 -16 -10 100.256 299.128 3
 4 16 10 422.073 682.024 1
 4 16 -10 538.525 443.179 5
 4 16 -12 9252.93 573.818 4
 -4 16 -12 6395.48 459.603 5
 -4 16 12 9774.39 768.293 1
 4 -16 12 8691.38 580.417 2
 -4 16 -12 9052.39 632.736 4
 4 -16 -12 8405.42 410.451 3
 4 -16 12 8741.96 790.501 3
 4 16 -12 6243.13 570.257 5
 4 16 12 9954.08 800.43 1
 4 16 -14 114.405 545.62 4
 -4 16 14 926.321 762.004 1
 4 -16 -14 -281.74 461.353 2
 4 -16 14 246.14 516.468 2
 4 -16 -14 -20.9386 311.809 3
 4 16 -14 -374.113 501.11 5
 4 16 14 529.374 732.395 1
 -4 16 -14 -211.76 416.86 5
 -4 16 -14 113.699 560.303 4
 4 -16 14 83.467 753.742 3
 4 -16 -16 4348.98 513.152 2
 -4 16 16 3911.31 836.646 1
 -4 16 -16 308.639 639.438 4
 4 16 -16 2821.7 623.789 4
 4 16 16 3074.17 819.905 1
 4 -16 -16 4327.39 415.956 3
 4 -16 16 2621.84 879.538 3
 4 16 -16 2043.66 585.06 5
 4 -16 16 305.213 598.343 2
 -4 16 -16 2020.79 491.573 5
 -4 16 18 1517.32 806.13 1
 -4 16 -18 -42.7146 647.196 4
 4 16 18 -291.675 877.71 1
 4 16 -18 -101.463 638.369 4
 4 -16 -18 408.741 495.528 2
 4 -16 -18 1903.62 443.956 3
 4 -16 18 -5.07819 596.136 2
 4 -16 18 1105.8 941.777 3
 -4 16 -18 268.359 503.35 5
 4 16 -18 -245.688 571.954 5
 4 -16 -20 40734.6 918.173 3
 4 -16 -20 43073.4 1042.94 2
 4 16 20 57765.5 1550.72 1
 4 -16 20 51410.6 1499.49 3
 -4 16 -20 39194.4 993.072 5
 4 16 -20 37841.3 1052.32 5
 -4 16 20 46614.5 1290.97 1
 4 16 -22 -887.104 699.042 4
 4 -16 -22 182.192 494.225 2
 4 -16 -22 -119.87 451.924 3
 -4 16 22 -13.057 833.225 1
 4 -16 22 486.53 695.854 2
 4 16 -22 -390.376 621.197 5
 4 -16 22 -767.824 1012.62 3
 -4 16 24 -684.103 877.802 1
 4 -16 24 524.267 715.692 2
 4 16 -24 582.225 723.53 4
 4 16 -24 673.822 653.461 5
 4 -16 26 294.205 737.201 2
 4 -16 26 -930.251 1167.1 3
 4 16 28 9566.71 1078.71 1
 4 16 -28 8821.11 800.443 5
 -4 16 28 8948.4 1032.83 1
 4 -16 28 7597.46 1316.65 3
 4 -16 -30 1036.76 882.948 5
 -4 16 30 153.604 1000.22 1
 4 16 30 -761.532 1043.03 1
 4 -16 30 -402.068 811.976 2
 4 -18 0 6314.73 508.031 2
 4 18 0 -105.674 412.382 4
 4 18 0 -333.014 641.333 1
 4 18 0 54.8464 417.276 5
 4 18 2 46697.3 918.245 4
 4 -18 -2 58477.2 1053.49 2
 4 18 2 51738.4 1215.28 1
 4 18 -2 50066.3 1205.5 1
 4 18 -2 45154.5 980.611 5
 4 18 2 47258.2 993.687 5
 -4 18 -2 49914.9 981.975 5
 4 -18 -2 56948.7 1003.59 3
 4 -18 2 46343.4 1025.11 3
 -4 -18 2 46270.8 1042.84 3
 4 18 -2 52037.3 994.654 4
 -4 18 -2 54307.2 1066.11 4
 4 -18 2 45697.5 1003.66 2
 -4 18 4 411.517 834.327 1
 -4 18 -4 122.436 522.146 4
 4 18 4 -145.151 411.378 4
 4 18 -4 -93.6102 437.227 4
 4 18 4 -123.888 678.528 1
 -4 18 -4 269.634 406.352 5
 4 -18 -4 1049.08 450.273 2
 4 18 4 -307.799 425.226 5
 4 18 -4 433.184 612.896 1
 4 -18 -4 -691.947 409.039 3
 4 18 -4 555.119 431.136 5
 4 -18 4 240.981 486.12 3
 -4 -18 6 2505.5 653.671 3
 4 18 6 2773.17 693.6 1
 -4 18 -6 2899.4 568.088 4
 4 18 -6 2325.67 464.283 4
 -4 18 6 2643.22 808.129 1
 4 -18 -6 4388.25 379.244 3
 4 18 -6 2289.69 674.226 1
 4 -18 6 2362.43 438.868 2
 4 -18 6 3152.85 580.003 3
 4 18 -6 2584.43 451.62 5
 4 18 6 3331.94 463.947 5
 -4 18 -6 2825.52 450.136 5
 4 18 6 2166.66 420.568 4
 -4 18 8 -67.7395 754.633 1
 -4 18 -8 573.585 557.841 4
 4 18 -8 159.049 466.757 4
 -4 18 -8 172.391 414.835 5
 4 -18 8 1066.76 463.604 2
 4 -18 -8 -30.5469 438.382 2
 4 18 -8 202.462 631.111 1
 4 18 8 732.08 723.642 1
 4 -18 -8 796.002 334.247 3
 -4 -18 8 873.424 750.411 3
 4 18 -8 858.662 450.575 5
 4 -18 8 988.418 598.436 3
 -4 18 -10 16125.2 726.343 4
 4 18 -10 17395.2 642.064 4
 4 -18 10 14596 680.606 2
 -4 18 -10 10997.8 568.574 5
 4 -18 -10 15222.5 496.793 3
 4 -18 10 13506.3 797.074 3
 4 18 -10 12897.6 663.244 5
 4 18 10 19564.3 911.062 1
 -4 -18 10 18435.9 1015.92 3
 -4 18 -12 -16.9249 600.051 4
 4 18 -12 304.391 538.26 4
 4 18 -12 -3.90603 496.717 5
 4 -18 12 -250.262 524.674 2
 4 -18 -12 -150.414 456.719 2
 -4 18 12 76.7579 788.406 1
 4 -18 -12 271.046 336.399 3
 4 18 12 -36.2916 759.347 1
 -4 18 -12 100.977 450.475 5
 -4 -18 12 117.556 902.151 3
 4 -18 12 -612.43 719.392 3
 -4 -18 14 -122.22 1017.96 3
 -4 18 -14 787.537 460.613 5
 -4 18 -14 597.5 629.174 4
 4 18 14 480.861 789.359 1
 4 -18 14 -57.3005 572.097 2
 4 18 -14 701.66 585.312 4
 4 18 -14 567.6 541.631 5
 4 -18 14 296.131 791.431 3
 -4 -18 16 -675.748 1133.59 3
 -4 18 16 122.631 817.311 1
 -4 18 -16 338.792 639.063 4
 4 18 -16 418.107 615.217 4
 -4 18 -16 -33.6803 492.123 5
 4 18 16 -255.14 850.051 1
 4 -18 -16 1061.19 502.572 2
 4 18 -16 74.279 557.212 5
 4 -18 -16 1027.53 398.875 3
 4 -18 16 576.179 594.087 2
 4 -18 16 526.204 869.8 3
 4 -18 -18 24492.9 796.872 2
 4 -18 18 22033.2 874.214 2
 4 -18 -18 24976 683.284 3
 -4 18 -18 21540.2 757.475 5
 4 18 -18 20165.5 841.866 5
 4 -18 18 22986.7 1194.55 3
 -4 18 18 25570.8 1036.9 1
 4 -18 -20 3621.93 560.311 2
 4 18 20 1932.11 988.613 1
 4 18 -20 2949.75 687.998 4
 4 18 -20 1122.23 678.929 5
 4 -18 20 3263.97 685.572 2
 -4 18 20 2893.4 873.635 1
 4 -18 20 3327.2 1004.97 3
 4 18 -22 11479.6 795.876 4
 4 -18 22 11221.8 802.364 2
 -4 18 22 11897.1 956.782 1
 4 -18 24 -30.8995 687.81 2
 4 -18 24 -1328.17 1059.39 3
 4 18 26 4019.06 975.377 1
 4 18 -26 134.489 807.093 4
 4 18 -26 2679.01 698.175 5
 -4 18 26 3092.97 915.334 1
 4 -18 26 -241.855 1148.2 3
 4 18 -28 48.7992 853.169 4
 -4 18 28 -104.925 950.283 1
 4 18 -28 2776.89 755.606 5
 4 18 28 1153.2 968.606 1
 4 20 0 20435.8 662.413 4
 4 20 0 21847.8 702.088 5
 4 -20 0 23499.5 730.495 2
 4 20 0 22892 948.566 1
 4 -20 0 22611.7 710.135 3
 -4 20 -2 190.135 555.494 4
 4 20 2 -181.791 461.348 4
 4 20 -2 -233.003 451.543 4
 4 -20 -2 853.24 443.981 3
 4 20 -2 -294.457 705.806 1
 4 20 -2 107.049 460.33 5
 4 20 2 -1001.6 729.686 1
 -4 20 2 228.69 846.367 1
 4 -20 -2 920.645 484.065 2
 4 20 2 131.108 462.842 5
 4 -20 2 -515.318 460.017 2
 -4 20 -2 863.828 472.383 5
 4 -20 2 -415.056 490.605 3
 4 20 4 2940.94 493.181 4
 -4 20 -4 472.758 624.837 4
 4 20 -4 3602.03 514.131 4
 4 20 -4 2949.07 716.207 1
 4 20 4 4020.3 786.508 1
 -4 20 -4 2947.73 461.473 5
 4 -20 -4 3698.48 525.21 2
 4 -20 -4 4076.17 448.349 3
 4 20 4 3484.32 498.567 5
 4 -20 4 1987.73 482.287 2
 4 20 -4 3567.77 498.256 5
 4 -20 4 2807.34 577.517 3
 -4 20 4 168.501 904.3 1
 4 20 6 70.7413 729.538 1
 4 20 6 -461.547 461.247 4
 -4 20 6 -37.3981 832.749 1
 4 -20 -6 -152.034 465.113 2
 -4 20 -6 -16.976 616.569 4
 4 20 -6 115.716 713.432 1
 4 -20 6 -504.917 455.182 2
 4 -20 -6 27.7396 374.383 3
 4 20 6 -193.244 463.023 5
 -4 20 -6 -417.197 472.532 5
 4 20 -6 230.408 477.325 5
 4 -20 6 -798.37 593.726 3
 -4 -20 6 -312.512 671.573 3
 4 20 -6 -120.064 495.634 4
 4 -20 -8 10216.9 593.723 2
 4 -20 8 9394.99 601.448 2
 4 -20 -8 10981.3 469.946 3
 4 20 -8 10840.5 606.783 4
 4 -20 8 8829.75 757.142 3
 -4 20 -8 8522.83 579.009 5
 -4 -20 8 12488 879.83 3
 4 20 -8 9931.1 594.297 5
 4 20 8 13462.8 904.44 1
 4 -20 10 -349.017 693.1 3
 -4 20 -10 125.627 639.127 4
 4 20 -10 283.458 539.944 4
 -4 20 10 -84.6952 819.009 1
 4 -20 -10 -421.604 476.889 2
 4 20 10 738.753 799.323 1
 4 20 -10 249.096 489.105 5
 4 -20 -10 -490.776 358.55 3
 -4 -20 10 -247.536 842.089 3
 4 -20 10 -394.654 520.05 2
 -4 20 -10 375.207 469.308 5
 -4 20 -12 7864.82 716.712 4
 4 20 -12 7764.25 633.859 4
 4 -20 -12 7844.81 577.308 2
 4 -20 12 7315.19 675.822 2
 4 -20 -12 7128.24 440.381 3
 4 20 -12 5947.91 622.415 5
 -4 20 -12 5294.21 545.275 5
 4 -20 12 6836.13 824.03 3
 4 20 12 8114.18 928.201 1
 -4 -20 12 9363.09 1057.84 3
 -4 -20 14 -1231.49 1085.33 3
 -4 20 -14 -828.158 666.925 4
 4 20 -14 1447.75 613.5 4
 4 -20 -14 -23.4946 494.708 2
 4 -20 -14 -57.083 374.121 3
 4 20 14 -1435.72 882.737 1
 -4 20 14 31.4978 810.778 1
 4 -20 14 -424.634 590.428 2
 4 20 -14 4.45999 578.558 5
 -4 20 -14 -233.978 510.869 5
 4 -20 14 -494.523 799.358 3
 -4 -20 16 4022.47 1190.78 3
 -4 20 -16 4395.05 715.709 4
 4 -20 -16 4637 566.767 2
 4 20 -16 5944.31 689.96 4
 -4 20 16 4296.18 873.87 1
 4 -20 16 3666.41 643.951 2
 -4 20 -16 3522.93 546.947 5
 4 -20 16 3933.9 902.862 3
 4 20 -16 3846.95 637.763 5
 4 20 16 6156.16 939.483 1
 -4 -20 18 560.629 1194.78 3
 -4 20 18 827.602 798.777 1
 -4 20 -18 340.453 666.447 4
 4 20 -18 804.273 686.166 4
 4 -20 18 614.707 900.433 3
 4 20 18 1689.59 952.023 1
 4 20 -18 -1099.8 627.47 5
 4 -20 18 50.5181 629.695 2
 -4 20 -18 564.286 527.123 5
 -4 -20 20 21801.7 1488.61 3
 4 20 20 22163.7 1180.22 1
 4 -20 22 -701.597 994.72 3
 4 -20 22 281.653 698.726 2
 -4 -20 24 1004.38 1424.58 3
 4 20 -24 791.654 743.595 4
 4 -20 24 -1343.55 1107.11 3
 -4 20 24 -401.885 885.633 1
 4 20 24 292.236 1027.03 1
 4 20 -24 5.61882 688.888 5
 -4 -20 26 1496.19 1517.55 3
 4 20 26 292.41 963.672 1
 4 20 -26 -5.16626 776.94 4
 4 20 -26 55.0779 750.054 5
 -4 20 26 -1037.06 919.406 1
 4 -20 26 34.1592 750.832 2
 4 -20 26 9.78691 1121.14 3
 4 -20 28 4465.19 816.553 2
 4 20 28 5653.66 1016.65 1
 -4 20 28 4022.06 977.968 1
 4 20 -28 7192.45 838.104 5
 4 -20 28 3802.04 1168.78 3
 4 22 0 -867.534 508.462 4
 4 -22 0 -414.698 477.354 2
 -4 22 0 599.168 872.117 1
 4 22 0 -6.32326 769.167 1
 4 22 0 -34.9944 509.484 5
 4 -22 0 -198.81 474.834 3
 4 -22 -2 6590.43 567.414 2
 4 -22 2 5842.9 556.852 2
 4 22 -2 191.839 856.767 1
 4 22 2 7399.08 580.401 5
 4 -22 -2 6733.47 521.539 3
 4 22 -2 6188.26 561.781 5
 4 -22 2 6658.95 583.608 3
 -4 22 2 7427.44 909.431 1
 4 22 2 151.888 861.436 1
 -4 22 -2 7824.71 954.128 1
 -4 22 -4 -89.4218 656.455 4
 4 22 4 -27.2303 851.159 1
 4 -22 -4 -221.44 403.053 3
 4 22 -4 37.8257 765.16 1
 4 22 -4 -276.793 518.759 4
 4 -22 4 -599.384 561.035 3
 4 -22 -4 105.885 480.48 2
 4 22 -4 -351.132 509.52 5
 -4 22 4 -852.983 859.921 1
 4 -22 4 -347.912 497.423 2
 4 22 4 251.511 516.394 4
 -4 22 -4 -291.763 494.277 5
 4 22 4 1926.31 499.008 5
 4 22 -6 2800.23 578.519 4
 4 22 6 2916.45 528.7 4
 4 22 6 3424.03 844.804 1
 -4 22 -6 124.651 652.634 4
 -4 22 6 1787.98 849.777 1
 4 -22 -6 2582.82 528.38 2
 4 22 6 3586.03 555.009 5
 4 -22 6 1555.32 487.508 2
 4 -22 -6 1949.54 420.021 3
 -4 22 -6 1712.1 516.009 5
 4 22 -6 2472.89 533.921 5
 4 -22 6 1465.06 623.016 3
 4 22 8 144.441 807.896 1
 -4 22 -8 -9.2493 657.843 4
 4 22 -8 136.682 571.755 4
 4 22 -8 815.783 532.529 5
 -4 22 8 -156.182 860.106 1
 4 -22 -8 -100.488 495.178 2
 4 -22 -8 -74.9824 383.521 3
 4 -22 8 79.7472 505.439 2
 -4 22 -8 -186.614 517.169 5
 4 -22 8 -776.682 667.933 3
 4 22 -10 12245.3 710.346 4
 4 -22 -10 11978.4 668.666 2
 4 -22 10 10952.3 664.214 2
 -4 -22 10 14832.6 1016.87 3
 4 22 -10 10735.3 659.919 5
 4 -22 -10 12452.2 511.37 3
 4 -22 10 12116.4 862.348 3
 -4 22 -10 10138.8 648.912 5
 4 22 10 16532.2 1039.24 1
 -4 22 -12 258.69 670.291 4
 -4 22 -12 -166.311 510.291 5
 -4 -22 12 1837.19 977.375 3
 4 -22 -12 -206.211 522.078 2
 4 -22 12 15.1946 571.561 2
 -4 22 12 6.62864 869.485 1
 4 -22 -12 9.72638 379.885 3
 4 22 12 -92.3807 872.697 1
 4 22 -12 4.22287 542.923 5
 4 -22 12 87.3689 731.89 3
 -4 22 -14 594.608 676.579 4
 4 -22 14 902.65 796.647 3
 -4 -22 14 1802.92 1070.79 3
 4 22 -14 -581.129 658.1 4
 4 22 -14 613.335 591.148 5
 -4 22 14 205.094 863.154 1
 4 -22 14 -133.293 608.645 2
 4 22 14 504.691 897.498 1
 -4 22 -14 1227.79 537.887 5
 -4 -22 16 9.16289 1101.67 3
 -4 22 -16 -135.709 698.911 4
 -4 22 16 473.406 839.188 1
 4 22 16 -51.2647 909.857 1
 4 -22 16 791.927 832.091 3
 4 -22 16 141.929 633.437 2
 -4 22 -16 355.555 534.778 5
 4 22 -16 -296.358 614.316 5
 -4 22 -18 12682 863.243 4
 -4 -22 18 15788.3 1383.98 3
 -4 22 20 -933.608 842.526 1
 4 22 -20 -503.399 697.867 4
 4 -22 20 -1464.69 1000.56 3
 4 -22 20 -427.506 665.624 2
 4 22 -20 -530.84 619.564 5
 -4 -22 22 3120.94 1398.17 3
 4 22 -22 2930.64 686.206 5
 4 22 22 3649.19 1051.88 1
 4 22 -22 2522.55 755.754 4
 -4 22 22 2903.04 901.08 1
 4 -22 22 1277.46 1065.12 3
 -4 -22 24 1058.58 1468.12 3
 4 22 24 56.6452 1128.58 1
 4 22 -24 156.149 757.807 4
 -4 22 24 -400.061 927.424 1
 4 -22 24 -156.743 1054.61 3
 4 22 -24 617.925 707.617 5
 4 22 26 2228.91 1043.82 1
 4 22 -26 3057.22 830.756 4
 -4 22 26 1381.57 943.498 1
 4 -22 26 1104.11 758.452 2
 4 22 -26 1980.36 730.449 5
 4 -22 26 2560.64 1121.01 3
 -4 24 0 6515.48 940.327 1
 4 -24 0 5752.72 570.439 2
 4 24 0 5496.85 598.503 5
 4 -24 0 6196.41 560.267 3
 4 24 2 -635.867 537.927 5
 4 24 -2 -144.053 545.227 4
 -4 24 -2 448.832 898.017 1
 4 24 2 -488.651 546.034 4
 4 24 2 20.7137 827.483 1
 4 -24 -2 -361.9 507.848 2
 4 -24 2 -517.299 508.188 2
 4 24 -2 964.234 558.093 5
 4 24 -2 -1253.06 828.031 1
 4 -24 2 -340.433 548.37 3
 4 -24 -2 66.7899 487.245 3
 -4 24 2 28.6765 910.9 1
 -4 24 -4 521.245 635.32 4
 4 24 4 259.738 549.512 4
 4 24 -4 -604.456 586.769 4
 4 24 4 14.7978 889.287 1
 -4 24 -4 935.058 924.138 1
 4 24 -4 750.972 527.834 5
 -4 24 -4 747.873 541.203 5
 4 -24 -4 769.61 530.773 2
 -4 24 4 -657.395 860.924 1
 4 -24 4 468.962 511.869 2
 4 -24 -4 807.493 433.098 3
 4 24 4 504.172 531.473 5
 4 -24 4 432.869 568.664 3
 4 24 6 -714.029 843.261 1
 -4 24 -6 -350.154 675.563 4
 -4 24 6 -140.312 856.68 1
 4 -24 -6 240.285 523.199 2
 4 -24 6 -542.006 635.186 3
 4 -24 6 122.518 536.592 2
 4 -24 -6 -198.951 409.12 3
 -4 24 -6 20.99 529.661 5
 -4 24 -8 10813.4 817.435 4
 -4 24 -8 9262.49 653.649 5
 4 -24 -8 10305.2 531.733 3
 4 -24 8 10125.7 770.847 3
 -4 24 -10 -259.183 698.88 4
 -4 24 -10 263.122 551.45 5
 4 -24 10 152.046 536.293 2
 -4 24 10 -40.1029 847.587 1
 4 -24 10 -68.3585 732.457 3
 4 24 10 1025.44 911.361 1
 4 -24 12 8371.33 863.609 3
 -4 24 -12 6185.6 624.444 5
 -4 24 -14 -767.545 706.603 4
 4 24 14 38.5989 946.242 1
 4 -24 14 56.2112 603.065 2
 -4 24 -14 -232.959 541.158 5
 -4 -24 14 -865.262 1026.62 3
 -4 24 -16 2156.38 744.21 4
 4 24 -16 1881.96 676.184 4
 -4 24 16 2164.22 905.954 1
 4 -24 16 2073.27 641.403 2
 -4 24 -16 1524.34 582.074 5
 4 24 -16 1509.69 585.931 5
 -4 -24 16 2674.57 1139.2 3
 -4 24 18 81.82 856.881 1
 4 24 -18 -762.538 682.213 4
 4 24 -18 5.15841 627.649 5
 -4 -24 18 -171.05 1184.22 3
 4 24 18 -1308.46 973.231 1
 4 -24 18 -183.68 691.628 2
 4 -24 18 -1061.69 881.65 3
 -4 24 20 5268.17 935.617 1
 4 24 -20 2123.92 752.76 4
 4 24 -20 4408.02 714.472 5
 4 24 20 4910.57 1064.53 1
 4 -24 20 4748.6 1022.37 3
 -4 -24 22 707.169 1359.26 3
 4 24 -22 316.331 758.119 4
 4 24 22 -1594.6 1007.99 1
 4 -24 22 858.607 1022.17 3
 4 24 -22 1484.35 688.518 5
 -4 24 22 -108.345 907.013 1
 -4 26 0 -7.22631 897.206 1
 4 26 0 -559.513 577.953 4
 4 26 0 -36.543 829.707 1
 4 26 0 -646.802 570.005 5
 4 -26 0 -207.424 500.395 3
 4 26 2 1337.1 586.322 4
 4 26 -2 2335.22 585.964 4
 4 -26 -2 3228.41 521.242 3
 -4 26 -2 2976.03 939.404 1
 4 -26 2 2651.98 584.156 3
 -4 26 -4 95.5114 656.606 4
 4 26 4 -62.4187 900.769 1
 4 -26 4 -296.433 593.533 3
 4 -26 -4 -621.87 466.722 3
 -4 26 -4 7.39232 920.487 1
 4 -26 4 -260.645 541.263 2
 -4 26 -4 643.461 563.366 5
 -4 26 -6 103.545 720.485 4
 4 -26 6 464.452 644.287 3
 -4 26 -6 1651.7 560.961 5
 4 26 6 1128.44 874.157 1
 4 -26 6 654.645 546.999 2
 4 26 8 356.123 875.749 1
 -4 26 -8 -20.6212 712.424 4
 4 -26 8 -506.942 551.711 2
 4 -26 8 -561.665 684.614 3
 -4 26 -8 193.804 569.501 5
 4 -26 10 11078.5 852.688 3
 -4 26 -10 9080.01 691.59 5
 4 -26 10 8911.3 650.738 2
 -4 26 -12 -617.999 766.166 4
 4 26 -12 -713.191 647.211 4
 -4 26 12 6.96999 885.254 1
 -4 26 -12 -81.8683 585.048 5
 4 26 -12 408.246 581.802 5
 -4 26 -14 283.334 761.88 4
 4 26 -14 916.455 668.513 4
 -4 26 14 -169.257 956.064 1
 -4 26 -14 572.8 590.358 5
 4 26 -14 914.34 577.789 5
 4 -26 14 185.521 804.775 3
 -4 26 16 -879.873 939.584 1
 4 26 16 -1733.02 997.453 1
 4 26 -16 -194.005 691.414 4
 4 26 -16 -48.5629 592.948 5
 4 -26 16 -697.649 845.286 3
 -4 26 -16 -566.81 773.077 4
 -4 26 18 3431.96 924.104 1
 4 26 -18 885.848 736.347 4
 4 26 18 2920.66 1016.25 1
 4 26 -18 2973 653.118 5
 4 -26 18 3495.06 940.831 3
 -4 26 20 -436.038 892.098 1
 4 26 -20 714.639 653.892 5
 4 26 -20 635.976 748.387 4
 4 26 20 -1162.32 1035.8 1
 4 -26 20 -223.422 932.888 3
 -4 -26 20 679.539 1296.02 3
 4 28 0 2704.09 627.806 4
 4 28 0 2343.15 592.094 5
 4 -28 0 3283.49 570.654 3
 4 28 -2 2569.12 625.374 4
 -4 28 -2 120.673 950.485 1
 4 28 2 41.3151 931.316 1
 -4 28 2 -67.0855 948.521 1
 4 -28 2 538.752 585.874 3
 4 28 -2 1549.54 586.187 5
 4 28 2 -547.169 551.47 5
 -4 28 -4 7.78551 981.358 1
 4 28 -4 610.503 592.626 4
 -4 28 4 -95.7433 931.478 1
 4 28 4 -309.351 576.952 5
 4 28 4 1120.53 933.437 1
 4 28 4 -897.063 588.471 4
 4 28 -4 565.679 573.875 5
 4 -28 4 1333.48 635.937 3
 -4 28 6 -97.2604 956.484 1
 4 28 6 112.538 902.03 1
 -4 28 -6 237.23 723.866 4
 4 -28 6 1024.7 665.593 3
 4 28 -6 -349.492 602.636 4
 -4 28 -6 1363.76 610.677 5
 4 28 -6 -68.8107 568.779 5
 -4 28 -6 -23.2832 972.092 1
 4 28 -8 3506.84 657.439 4
 -4 28 8 59.7097 989.591 1
 -4 28 -8 95.6121 1026.96 1
 -4 28 -8 3280.09 593.504 5
 4 28 -8 2739.68 605.115 5
 4 28 -10 251.825 620.313 4
 -4 28 10 -164.419 975.563 1
 4 28 -12 4101.92 694.093 4
 4 28 -12 2278.54 608.927 5
 4 28 12 5063 1040.61 1
 4 -28 12 3642.03 819.459 3
 4 28 -14 -269.389 697.095 4
 -4 28 14 -91.3152 958.431 1
 4 28 14 -1182.78 1012.88 1
 4 28 -14 -214.9 611.924 5
 4 -28 14 58.6995 836.61 3
 -4 28 16 7.48823 909.399 1
 4 -28 16 956.149 887.309 3
 4 28 -16 187.48 729.4 4
 4 28 16 1291.01 1016.07 1
 4 28 -16 -798.778 642.457 5
 4 30 0 38.2562 605.592 4
 -4 30 0 -31.6448 1022.12 1
 4 30 0 52.3864 541.305 5
 4 30 2 799.084 600.666 4
 4 30 2 1883.79 605.175 5
 4 30 -2 1456.22 634.945 4
 -4 30 2 23.4177 1010.57 1
 4 30 -2 1006.15 594.559 5
 -4 30 -2 -31.7799 1041.02 1
 4 30 -4 -556.438 629.624 4
 -4 30 4 -68.5945 977.818 1
 -4 30 -4 7.86979 1010.27 1
 4 30 -4 -416.577 601.424 5
 -4 30 -6 5.3523 747.806 4
 4 30 -6 271.806 627.994 4
 -4 30 -6 1094.67 651.161 5
 4 30 -6 -209.19 592.875 5
 4 -30 6 783.283 661.854 3
 -4 30 6 -218.223 991.871 1
 -4 30 -6 16.226 998.66 1
 4 30 8 134.002 944.746 1
 4 30 -8 -652.961 647.358 4
 -4 30 -8 48.588 1012.26 1
 -4 30 -8 -458.031 615.75 5
 -4 30 8 82.1965 915.233 1
 4 30 -8 -524.589 603.773 5
 4 -30 8 180.107 707.581 3
 -4 30 -8 -32.789 770.161 4
 -4 30 -10 116.176 833.307 4
 4 30 -10 114.637 663.972 4
 4 -30 10 4015.44 819.487 3
 4 30 -10 1471.59 622.904 5
 -4 30 -10 83.1343 1082.99 1
 -4 30 10 60.3376 978.627 1
 -4 30 -10 2170.63 648.096 5
 4 30 10 4302.07 1070.77 1
 5 -1 -1 19961.1 337.782 2
 5 1 -1 19156.7 296.839 2
 5 -1 1 22026.4 345.932 2
 5 1 -1 20723 396.087 3
 5 -1 -1 21473.8 414.645 3
 5 1 1 20199.6 389.025 3
 5 -1 1 20080.3 406.962 3
 5 1 1 20412.3 341.359 5
 5 1 -1 20714.5 379.322 5
 5 -1 1 19938.6 324.781 5
 5 -1 -1 23049.3 405.277 5
 5 1 1 22243.4 400.999 1
 5 1 3 49050.5 758.196 1
 5 -1 -3 45560.5 730.98 5
 5 1 -3 46281.5 657.995 2
 5 -1 -3 46047.5 681.185 2
 5 1 -3 49290.4 743.441 3
 5 -1 -3 48709.2 745.703 3
 5 1 3 46487.1 719.634 3
 5 -1 3 47089.3 745.211 3
 5 1 3 48670.5 644.667 5
 5 1 -3 47381.7 747.022 5
 5 1 -5 11287.3 266.335 2
 5 -1 -5 11993.7 279.502 2
 -5 -1 5 10549.6 259.049 1
 5 1 -5 12940.4 351.315 3
 5 -1 -5 12472.9 327.806 3
 5 1 5 12062 378.124 1
 5 1 5 10894.3 301.585 3
 -5 1 5 12969.3 375.084 1
 5 -1 5 11215.5 335.536 3
 5 1 -5 12241.8 368.864 5
 5 -1 5 12102.5 379.235 1
 5 -1 -5 11847.6 364.068 5
 5 1 -7 85201.4 1222.28 2
 5 1 7 83102.8 1159.65 4
 5 -1 -7 88289 1237.38 2
 5 1 -7 88671.5 1286.39 3
 5 -1 -7 87411.2 1279.84 3
 5 -1 7 89147.4 1339.65 1
 5 1 7 86791 1329.99 1
 5 1 7 87361.9 1269.37 3
 5 -1 7 88517.3 1318.38 3
 -5 -1 7 88650.8 1193.18 1
 5 -1 -7 89191.9 1309.99 5
 5 1 -7 89585.2 1313.72 5
 5 1 -9 1411.6 314.564 5
 5 -1 -9 1547.87 319.601 5
 5 -1 9 1310.59 357.75 1
 5 1 -9 1310.47 222.336 2
 5 1 9 1423.14 360.681 1
 -5 1 -9 1574.17 192.874 5
 -5 -1 9 1575.86 257.104 1
 5 1 9 1483.78 293.297 3
 5 -1 9 1811.62 337.469 3
 -5 1 9 1090.67 298.36 1
 -5 1 -11 7843.28 305.166 4
 -5 -1 11 8094.51 354.519 1
 -5 1 -11 8855 327.776 5
 5 1 11 8437.15 466.019 3
 -5 1 11 8921.97 419.168 1
 5 -1 11 7969.09 507.048 3
 5 -1 13 26684.8 751.162 1
 5 -1 -13 24998.3 569.671 2
 5 1 13 25674.1 737.054 1
 -5 1 -13 24513.1 535.969 4
 5 1 -13 26673 601.854 4
 -5 -1 -13 23697.6 494.081 4
 -5 -1 13 27085.6 618.5 1
 5 -1 13 27205.7 811.52 3
 5 1 -13 26641.5 685.355 5
 -5 1 13 26331.3 656.827 1
 5 -1 -13 26271.1 693.184 5
 -5 1 -13 27731.8 584.816 5
 5 1 13 27450.5 769.766 3
 -5 -1 -13 24465.2 586.728 5
 5 -1 15 93760.4 1609.21 1
 -5 -1 15 96181.5 1459.32 1
 5 1 15 90031.2 1598.06 1
 5 1 -15 92874.5 1447.84 4
 5 -1 -15 92349.1 1437.06 4
 5 1 15 96001.3 1691.48 3
 -5 -1 -15 93731.6 1480.18 5
 -5 1 15 96618.7 1546.33 1
 5 1 -15 88696.1 1518.34 5
 5 -1 -15 90955.6 1540.22 5
 -5 1 -15 92366.6 1434.8 5
 5 1 17 77480.4 1458.08 1
 5 1 -17 75448.1 1258.39 4
 5 -1 -17 74021.1 1251.05 4
 -5 -1 17 76841.5 1290.12 1
 -5 1 17 76363.8 1353.35 1
 5 -1 17 78144.6 1447.64 1
 5 -1 17 78723.4 1631.07 3
 -5 1 -17 75029.9 1289.6 5
 5 1 -17 74783.8 1368.28 5
 5 -1 -17 78108.5 1410.58 5
 -5 -1 -17 71186.6 1287.83 5
 5 1 -19 1199.59 555.789 5
 5 -1 -19 71.1737 589.39 5
 5 -1 19 1505.11 640.923 1
 5 1 -19 1056.88 495.73 4
 5 -1 -19 1163.2 471.471 4
 5 1 19 1552.02 633.604 1
 5 -1 19 632.105 754.585 3
 5 1 19 1317.26 733.406 3
 5 -1 21 10125.9 798.113 1
 5 1 21 10650.9 799.955 1
 5 -1 -21 10579.5 599.634 4
 -5 1 21 11060.6 726.603 1
 5 1 -21 10540.7 613.517 4
 5 1 -21 10909.1 703.392 5
 5 -1 21 9769.34 943.345 3
 5 1 21 8082.33 888.896 3
 5 -1 -21 10871.6 734.251 5
 -5 -1 -21 10074.7 629.442 5
 5 -1 23 10657 859.544 1
 5 1 23 10516.3 857.342 1
 5 -1 -23 9558.25 635.527 4
 -5 -1 23 10765.4 719.835 1
 5 1 -23 9772.19 659.248 4
 -5 1 23 10674.4 764.983 1
 5 1 -23 10532.5 747.584 5
 5 -1 23 9603.33 1021.46 3
 5 1 23 9196.02 1002.34 3
 -5 1 -23 10674.7 681.941 5
 5 -1 -23 12085 806.461 5
 -5 -1 -23 9776.98 691.571 5
 5 -1 25 11324.1 929.998 1
 5 1 25 10662.2 925.082 1
 5 1 -25 11038.5 719.819 4
 5 -1 -25 11012 702.969 4
 -5 1 25 13089.4 855.144 1
 5 1 25 8908.65 1048.17 3
 5 -1 -25 10564.1 804.925 5
 5 1 -25 10276.2 815.207 5
 5 -1 25 8380.83 1086.32 3
 -5 -1 -25 10231.4 790.621 5
 5 1 27 6803.59 938.236 1
 5 1 -27 4792.83 714.038 4
 5 1 -27 5377.3 857.718 5
 5 1 27 3446.12 1105.52 3
 5 -1 -27 5398.44 774.793 5
 5 1 -29 -312.839 762.794 5
 5 1 -29 -47.5046 684.23 4
 5 -1 -29 694.504 657.01 4
 5 -1 -29 360.679 750.673 5
 5 1 -31 1487.03 718.83 4
 5 -1 -31 138.802 721.725 4
 5 1 -33 570.381 802.844 5
 5 -1 -33 1227.65 846.855 5
 5 -1 33 473.894 947.298 1
 5 1 33 482.455 940.332 1
 5 -1 -35 3982.24 983.677 5
 5 -1 35 2777.09 1017.94 1
 5 1 -35 134.373 770.279 4
 5 -1 -35 44.3443 788.667 4
 5 1 35 1911.98 991.051 1
 5 1 -35 2858.51 845.111 5
 5 3 1 7475.29 245.079 1
 5 -3 -1 7771.92 225.139 2
 5 -3 1 7337.85 239.075 2
 5 3 -1 7755.37 246.82 5
 5 3 -1 7687.46 247.333 3
 5 3 1 7886.61 223.479 3
 5 -3 -1 7715.75 268.987 3
 5 -3 1 7896.57 284.688 3
 5 3 1 7052.46 226.645 5
 5 -3 1 6549.09 190.129 5
 5 3 -1 7885.43 197.201 1
 5 -3 -1 7169.35 244.68 5
 5 3 3 29966.3 546.696 1
 5 3 -3 28177.9 435.987 2
 5 -3 -3 30209.7 495.501 2
 5 -3 3 31593.2 520.686 2
 5 3 -3 32974.7 557.33 3
 5 -3 -3 32033.4 542.01 3
 5 3 3 28237.4 476.672 3
 5 3 -3 31109.6 550.601 5
 5 -3 3 29856.3 567.873 3
 5 3 3 29938.9 473.158 5
 5 -3 -3 30001.8 540.246 5
 5 3 -5 90783.4 1254.42 2
 5 -3 -5 92028.3 1288.52 2
 5 3 5 92074.6 1355.97 1
 5 -3 5 97829.3 1318.54 2
 5 3 -5 100988 1356.3 3
 5 -3 -5 95793.5 1327.7 3
 5 3 5 87865.1 1256.66 3
 5 -3 5 98471.6 1396.36 3
 5 3 5 86890.1 1239.2 5
 -5 3 5 94493 1371.67 1
 5 3 -5 95863 1351.55 5
 5 -3 -5 95000.8 1358.56 5
 5 3 -7 4218.34 225.172 2
 -5 3 -7 4212.43 226.05 4
 5 3 7 4837.5 154.759 4
 5 -3 -7 4808.16 244.334 2
 5 3 7 5366.84 364.371 1
 5 3 -7 5181.41 321.526 5
 -5 3 7 5307.56 365.224 1
 5 -3 -7 5595.34 267.157 3
 5 3 7 4660.31 224.384 3
 5 -3 7 5403.9 362.793 3
 5 -3 7 4916.65 367.847 1
 5 -3 -7 5612.96 357.147 5
 5 3 9 10992 475.344 1
 -5 3 9 12311.6 455.25 1
 -5 3 -9 10906.4 315.324 4
 -5 3 -9 10793.4 237.714 5
 5 3 9 11453.7 352.881 3
 5 -3 9 11917.9 487.811 3
 5 -3 -9 11252.3 448.057 5
 5 3 -9 10061 423.512 5
 -5 -3 11 4379.94 250.222 1
 5 -3 -11 4249.56 301.603 2
 -5 3 -11 4135.39 302.515 4
 5 -3 -11 4662.89 339.142 3
 5 3 11 4237.72 368.571 3
 5 -3 11 4372.8 496.548 3
 -5 3 -11 4714.35 264.732 5
 -5 3 11 3940.47 412.3 1
 5 -3 -13 103044 1488.85 2
 -5 -3 13 93355.1 1395.45 1
 -5 3 -13 94267.3 1442.82 4
 5 3 13 97169 1641.91 1
 5 3 -13 99748.8 1473.38 4
 5 3 -13 96354.3 1550.58 5
 -5 3 13 100432 1563.07 1
 5 -3 -13 103588 1533.69 3
 5 -3 -13 100432 1581.57 5
 5 -3 13 100709 1616.78 1
 5 3 13 99418.6 1588.33 3
 -5 3 -13 99907.4 1421.72 5
 5 -3 -15 108591 1679.31 2
 -5 -3 15 113034 1636.76 1
 5 3 15 114975 1892.75 1
 5 3 -15 116669 1704.83 4
 5 -3 -15 110545 1717.89 3
 -5 3 15 114051 1802.2 1
 5 -3 15 121153 2015.74 3
 5 3 15 120513 1910.15 3
 -5 3 -15 117809 1668.6 5
 5 3 -15 113402 1781.03 5
 5 -3 -15 116472 1815.79 5
 -5 3 -15 107016 1660.26 4
 5 -3 15 118092 1861.93 1
 -5 -3 -17 20391.8 677.396 5
 -5 -3 17 18450.4 563.717 1
 5 3 17 20105.1 832.672 1
 5 3 -17 19885.6 639.42 4
 5 -3 -17 20699.4 629.109 4
 5 -3 17 19099.9 767.7 1
 5 -3 17 20434.9 980.116 3
 5 3 17 22157.1 879.949 3
 -5 3 -17 20034.6 604.066 5
 5 3 -17 17855.2 671.448 5
 5 -3 -17 19477.3 722.614 5
 5 -3 -19 -368.782 592.179 5
 5 -3 19 -690.405 849.641 3
 -5 3 19 699.397 613.122 1
 5 -3 19 909.013 638.029 1
 5 3 -19 -362.823 521.804 4
 5 -3 -19 821.827 466.279 4
 5 3 19 880.521 644.453 1
 -5 3 -19 473.093 464.71 5
 5 3 -19 627.354 522.296 5
 5 -3 21 6206.34 733.618 1
 5 -3 -21 4585.24 683.752 5
 5 3 21 6127.06 755.519 1
 5 3 -21 5250.33 593.382 4
 5 -3 -21 5694.2 588.242 4
 -5 3 21 5109.77 692.711 1
 5 3 -21 5760.43 629.034 5
 -5 -3 -21 5569.01 638.161 5
 5 -3 21 4987.94 916.999 3
 5 3 21 4300.01 813.59 3
 5 3 23 24338.9 1007.97 1
 5 3 -23 21877.6 793.03 4
 5 -3 -23 21598.6 767.473 4
 5 3 -23 21959.4 854.958 5
 -5 3 23 23948 980.406 1
 5 -3 23 19680.5 1177.6 3
 5 3 23 18787.9 1067.97 3
 5 -3 -23 23643.8 921.806 5
 -5 -3 -23 20858.8 841.598 5
 5 -3 23 23955.7 979.115 1
 5 3 25 14702.8 976.859 1
 5 3 -25 13565.5 796.776 4
 5 -3 -25 16620.4 756.306 4
 -5 3 25 16127.5 961.894 1
 5 -3 -25 15712.1 890.854 5
 -5 -3 -25 14110.6 810.564 5
 5 -3 25 12304 1159.46 3
 5 3 -25 11693.5 793.727 5
 5 -3 25 14988.6 924.484 1
 5 -3 -27 2386.12 801.681 5
 5 3 -27 3154.7 707.123 4
 5 -3 -27 2374.67 625.148 4
 5 -3 27 2789.06 1150.51 3
 5 3 27 4255.37 886.175 1
 -5 3 27 2710.64 845.461 1
 5 -3 27 5439.44 935.141 1
 5 3 -27 3299.4 716.862 5
 5 -3 -29 -366.313 807.542 5
 5 3 -29 -383.679 692.337 4
 5 -3 -29 -4.60692 657.178 4
 5 3 29 968.122 879.621 1
 5 3 -29 -211.276 694.142 5
 5 -3 29 1871.65 1200.46 3
 5 3 -31 1094.34 720.607 4
 5 -3 -31 83.6385 692.072 4
 5 -3 31 43.4274 1155.62 3
 5 3 -33 5782.53 835.124 5
 5 -3 33 6226.02 996.087 1
 5 3 33 6242.48 1023.67 1
 5 -3 -33 7429.23 915.971 5
 5 -3 -35 4929.15 911.051 5
 5 3 -35 184.626 813.559 4
 5 -3 -35 95.3034 802.381 4
 5 3 35 3242.61 994.889 1
 5 -3 35 4878.06 1003.81 1
 5 3 -35 4839.3 847.171 5
 5 5 1 23.302 201.138 1
 5 5 -1 98.2408 181.572 3
 5 5 1 90.9447 147.824 3
 5 -5 -1 -69.6964 168.125 2
 5 5 -1 113.703 148.467 1
 5 -5 -1 31.8328 195.738 3
 5 -5 1 34.5724 200.063 2
 5 -5 1 66.1284 214.604 3
 5 5 1 124.447 174.234 5
 5 5 -1 24.8203 193.949 5
 5 -5 -3 107709 1457.04 2
 5 -5 3 106178 1478.99 2
 5 5 3 104129 1486.24 1
 5 5 3 101912 1387.14 3
 5 5 3 105505 1438.9 5
 5 -5 -3 109607 1486.07 3
 5 -5 3 106112 1530.62 3
 5 5 -3 108280 1489.62 5
 5 5 -5 73811 1026.13 4
 5 5 5 72674.3 1140.64 1
 5 -5 -5 75823.3 1079.27 2
 5 -5 5 72886.3 1101.9 2
 5 -5 -5 72266.5 1089.28 3
 5 5 5 71092.6 984.839 3
 5 5 5 71835.8 1040.54 5
 5 -5 5 78444 1181.38 3
 5 5 -5 79180.1 1130.81 5
 -5 5 5 74814.1 1194.99 1
 -5 5 -7 31630.9 578.452 4
 5 5 7 29990.7 461.972 4
 5 5 7 31658.5 680.059 1
 -5 -5 7 35366.7 542.557 2
 5 -5 7 29764 612.053 2
 -5 5 -7 31329.9 465.761 5
 5 5 -7 31619.3 561.08 4
 -5 5 7 32785.1 710.708 1
 5 -5 7 33967.2 732.438 3
 5 5 7 31694.2 489.368 3
 5 5 -7 31835.6 649.521 5
 5 -5 -9 351.994 359.366 5
 -5 5 -9 315.718 266.766 4
 5 5 9 222.045 196.261 3
 5 5 9 209.259 189.913 4
 5 5 9 167.96 382.772 1
 -5 5 9 491.805 386.211 1
 -5 5 -9 320.006 161.194 5
 -5 -5 9 276.358 233.284 2
 -5 5 -11 24358.7 575.255 4
 -5 5 11 27055.3 716.001 1
 5 -5 -11 27534.8 578.192 2
 5 5 -11 28947.7 607.56 4
 5 -5 11 29981.3 723.974 1
 5 -5 -11 28326.4 587.214 3
 5 5 11 27586 545.839 3
 -5 5 -11 26602 487.487 5
 5 5 -11 28220.8 678.039 5
 -5 -5 11 24576 441.824 1
 5 -5 13 102628 1750.1 3
 5 -5 -13 96053.1 1467.52 2
 -5 5 -13 94796.2 1469.61 4
 5 -5 -13 95426.5 1483.11 3
 -5 5 13 95625.7 1574.72 1
 -5 -5 13 91489.2 1346.67 1
 -5 5 -13 99453.2 1406.88 5
 5 5 13 96776.9 1628.18 1
 5 5 13 102446 1514.01 3
 5 -5 -13 102984 1616.64 5
 5 5 -13 101683 1486.4 4
 5 5 -13 98288 1567.09 5
 5 -5 13 103385 1629.29 1
 5 -5 -15 45247.4 865.397 2
 -5 5 -15 44718.2 876.094 4
 5 5 -15 49441.4 909.86 4
 5 5 -15 43988.3 960.134 5
 -5 -5 15 42275.9 760.007 1
 5 -5 -15 45138.3 903.043 3
 5 -5 -15 49370.7 1055.35 5
 5 -5 15 47080.9 1176.96 3
 5 5 15 47938.9 996.705 3
 5 5 15 43207 1075.61 1
 5 -5 15 47969.8 1033.34 1
 -5 5 -15 45842.5 824.014 5
 5 -5 -17 16235 530.955 2
 5 5 -17 18887.9 636.966 4
 5 5 17 16931.3 803.754 1
 5 5 -17 17386.1 666.325 5
 5 -5 -17 15982.1 561.306 3
 -5 -5 17 15831.5 496.144 1
 5 -5 17 17516.6 959.256 3
 -5 5 17 16792.9 731.101 1
 5 5 17 17958.6 774.965 3
 -5 5 -17 16469.9 557.629 5
 5 -5 17 18067.7 744.895 1
 5 -5 -17 19638 803.305 5
 5 -5 -19 940.525 623.486 5
 5 -5 19 1321.15 627.406 1
 -5 5 19 532.446 638.697 1
 5 5 -19 1461.28 545.574 4
 5 -5 -19 1211.61 492.662 4
 5 5 19 513.153 672.928 1
 5 -5 19 -1256.15 935.146 3
 5 5 -19 352.446 525.287 5
 -5 -5 -21 7783.43 651.748 5
 5 5 -21 8772.33 638.527 4
 5 -5 -21 8151.53 572.976 4
 -5 5 21 8750.1 915.398 1
 5 5 21 8583.04 818.913 1
 5 5 -21 7680.39 655.639 5
 5 -5 21 7441.8 1001.57 3
 5 -5 21 7790.06 738.801 1
 5 -5 -21 8435.89 741.675 5
 -5 5 23 18615 932.751 1
 -5 -5 -23 20318.9 850.833 5
 5 -5 -23 17793.6 738.076 4
 5 -5 23 15761.6 1169.11 3
 5 5 23 18711.8 995.085 1
 5 5 -23 17335.7 807.744 5
 5 -5 23 20347.2 925.746 1
 5 -5 -23 19361.6 897.202 5
 5 -5 25 17935.4 947.847 1
 5 5 25 17184.3 1025.9 1
 -5 5 25 16706.7 993.56 1
 5 5 -25 19557.4 887.311 5
 5 -5 -25 16081.1 738.669 4
 5 -5 -25 17181.3 914.879 5
 -5 -5 -25 17047.1 904.395 5
 5 -5 -27 2345.65 775.995 5
 -5 -5 -27 2801.36 784.056 5
 5 -5 27 131.73 852.765 1
 5 5 -27 2431 700.079 4
 5 -5 -27 2582.6 632.197 4
 5 5 27 2013.1 886.056 1
 -5 5 27 3156.23 882.449 1
 5 5 -27 2738.63 697.27 5
 5 -5 27 1621.82 1105.97 3
 5 -5 29 -819.785 890.86 1
 5 5 -29 -32.3969 679.436 4
 5 -5 -29 40.9643 643.151 4
 -5 5 29 -113.577 881.91 1
 5 -5 29 156.185 1128.8 3
 5 5 31 5594.81 957.846 1
 5 -5 -31 4420.65 888.33 5
 5 5 -31 3993.99 788.137 5
 5 -5 31 2577.16 1191.03 3
 5 5 33 10012.6 1035.17 1
 5 5 -33 7643.63 865.774 5
 5 -5 -33 9042.22 994.766 5
 5 -5 33 10058.3 987.352 1
 5 -5 -35 5026.62 926.363 5
 5 -5 35 4889.79 957.801 1
 5 5 -35 507.664 877.382 4
 5 5 35 4074.08 1000.05 1
 5 5 -35 4806.92 837.013 5
 5 -5 35 686.473 1250.95 3
 5 7 -1 3548.01 156.978 4
 5 7 1 4440.31 304.56 1
 5 -7 -1 3618.84 238.767 2
 5 7 -1 3565.56 114.33 2
 5 -7 1 4349.99 262.342 2
 5 7 -1 4090.88 237.333 1
 5 -7 -1 4546.16 268.43 3
 5 -7 1 4314.79 287.498 3
 5 7 1 4391.08 243.709 5
 5 7 -1 4275.57 265.148 5
 5 7 -3 23345.4 419.903 4
 5 -7 -3 25062.6 491.515 2
 5 -7 3 23070.5 511.34 2
 5 7 -3 25642.1 404.402 2
 5 7 3 24818.2 545.206 1
 5 -7 -3 24205.2 498.789 3
 5 -7 3 24622 558.348 3
 5 7 3 24585.6 481.11 5
 5 7 -3 25441.5 526.213 5
 -5 7 -5 87187.8 1050.91 4
 5 7 5 67687.8 865.224 4
 5 7 -5 79698.6 979.626 4
 5 7 5 79400.8 1112.19 1
 -5 7 -5 79747.8 929.556 5
 -5 7 5 81705.5 1221.36 1
 5 7 5 80997.4 1016.89 5
 5 7 -5 79670.4 1081.09 5
 -5 7 -7 17562.4 447.028 4
 5 7 7 14093.9 270.523 4
 5 7 7 15471.2 514.953 1
 -5 7 -7 17012.3 305.378 5
 -5 7 -9 11412.4 423.036 4
 5 -7 -9 11480 385.458 2
 -5 -7 9 12123.7 366.405 2
 5 -7 9 11359.5 459.484 2
 -5 7 9 11598.8 552.153 1
 5 -7 9 11945.6 575.266 3
 5 -7 -9 12425.5 376.436 3
 -5 7 -9 11289.5 297.952 5
 -5 7 -11 8043.73 426.059 4
 5 -7 -11 7936.36 373.512 2
 5 7 11 7721.7 566.169 1
 -5 -7 11 6653.04 362.9 2
 5 -7 11 6975.36 447.482 2
 5 -7 -11 7495.38 347.9 3
 5 7 -11 6003.95 452.319 4
 5 7 11 6089.83 230.424 3
 5 -7 11 7823.1 609.833 3
 -5 7 -11 6877.58 286.393 5
 5 7 -11 6641.08 453.071 5
 5 -7 -13 60703.8 1142.09 5
 5 -7 -13 54193.5 956.357 2
 -5 7 -13 62482.5 1057.76 4
 5 7 -13 57297.1 1004.23 4
 5 7 13 56917.1 1166.5 1
 -5 -7 13 49172.4 970.35 2
 5 -7 13 55069.3 1057.47 2
 5 -7 -13 54410.8 949.338 3
 5 7 13 52442.9 898.768 3
 5 -7 13 60668.3 1291.97 3
 -5 7 -13 54280.8 884.334 5
 5 7 -13 53052.8 1055.66 5
 5 -7 -15 63635.8 1240.81 5
 5 -7 -15 59975.8 1050.03 2
 -5 7 -15 59669.1 1087.32 4
 5 7 -15 61792.2 1098.32 4
 5 7 15 59107.9 1268.39 1
 5 -7 -15 57475.8 1029.97 3
 5 7 -15 56447.9 1137.5 5
 5 -7 15 63063.5 1404.52 3
 -5 7 -15 57262.4 986.272 5
 -5 7 15 62926.3 1241.61 1
 5 -7 -17 8561.1 460.974 2
 5 7 -17 9199.28 572.22 4
 5 7 17 7792.37 701.736 1
 5 -7 -17 9117.47 484.653 3
 -5 7 17 8047.68 697.789 1
 5 -7 17 6680.64 854.8 3
 -5 7 -17 7267.84 446.352 5
 5 7 -17 7364.09 565.186 5
 5 -7 17 8553.64 658.722 1
 5 -7 -17 10007.8 699.968 5
 5 -7 19 485.182 628.912 1
 5 7 19 940.286 662.124 1
 5 -7 -19 1709.15 681.558 5
 5 7 -19 1100.34 533.857 4
 5 -7 -19 1742.93 413.426 2
 -5 7 19 275.662 700.243 1
 5 -7 19 -576.747 899.073 3
 5 7 -19 788.458 518.588 5
 5 -7 -21 2853.2 752.83 5
 5 -7 21 2024.35 703.054 1
 -5 7 21 2121.47 736.192 1
 5 7 -21 2169.13 598.448 4
 5 -7 -21 2057.98 540.272 4
 5 7 21 1640.02 733.022 1
 5 7 -21 1843.9 596.5 5
 5 -7 21 1811.18 988.309 3
 5 -7 -23 18945.3 728.084 4
 5 7 23 18948.4 1025.76 1
 5 -7 23 17743.2 1242.09 3
 -5 7 23 18902.6 1082.88 1
 5 -7 23 21107.6 964.584 1
 5 7 -23 18468.2 833.417 5
 5 -7 -23 20928.1 960.766 5
 5 -7 -25 9458.4 686.862 4
 5 7 25 8548.55 944.54 1
 5 -7 -25 10568.8 873.28 5
 -5 7 25 9332.66 943.472 1
 5 7 -25 9299.38 768.962 5
 5 -7 25 7739.07 1170.13 3
 5 7 -25 10024.1 742.899 4
 5 -7 25 9992.43 905.367 1
 -5 -7 -25 8425.04 814.812 5
 5 -7 -27 3381.43 797.383 5
 -5 -7 -27 1978.89 774.59 5
 5 -7 27 433.767 847.626 1
 -5 7 27 2735.95 874.391 1
 5 7 -27 27.5517 722.229 4
 5 -7 -27 2640.2 624.79 4
 5 7 27 3284.94 908.876 1
 5 7 -27 3802.34 712.314 5
 5 -7 27 1896.39 1126.02 3
 5 7 -29 41.4965 769.151 4
 5 -7 -29 55.6935 644.807 4
 -5 7 29 -248.237 902.125 1
 5 -7 29 -780.977 1183.57 3
 5 -7 -31 4140.77 890.297 5
 5 7 -31 2139.67 753.666 5
 5 -7 31 4501.24 965.709 1
 5 -7 -31 2985.77 702.949 4
 5 7 31 3816.39 959.041 1
 -5 7 31 2234.28 1002.55 1
 5 7 -33 5598 838.329 5
 5 7 33 9041.01 1036.15 1
 5 7 -33 637.323 885.283 4
 5 -7 33 8536.53 1026.46 1
 5 -7 -33 7400.55 950.038 5
 5 -7 33 707.402 1279.18 3
 5 -7 -35 3114.69 951.545 5
 5 7 -35 366.433 865.494 4
 5 -7 35 543.073 1302.24 3
 5 7 35 3816.02 999.536 1
 5 -7 35 6326.75 1029.52 1
 5 9 1 5196.22 206.324 4
 5 9 -1 5013.41 237.361 4
 5 9 1 4747.16 157.263 2
 5 9 -1 5347.55 181.712 2
 5 9 1 5671.13 359.407 1
 5 9 1 5286.92 309.726 5
 5 9 -1 5453.38 307.1 5
 5 9 -1 5515.76 329.757 1
 5 9 -3 30547.6 520.361 4
 5 9 3 28737.8 440.814 4
 5 9 -3 29561.7 551.414 1
 5 9 3 29401.6 569.301 5
 5 9 5 16482.3 333.597 4
 -5 9 -5 18572.6 520.786 4
 5 9 5 15788.3 312.362 2
 5 -9 5 19419.9 502.335 2
 5 9 -5 15547.8 396.079 1
 5 9 5 16003.1 441.996 5
 5 9 5 17943.5 553.27 1
 -5 9 -5 16416.8 389.162 5
 5 -9 5 19477.2 574.431 3
 -5 9 -7 89379.2 1312.03 4
 5 9 7 77790.6 1136.68 2
 5 -9 -7 91213.9 1291.99 2
 5 -9 7 88098.5 1321.79 2
 5 -9 -7 86837.8 1249.51 3
 5 9 7 88322.4 1437.42 1
 -5 9 -7 82225.3 1178.26 5
 5 -9 7 89523.2 1458.62 3
 5 9 -7 84764.5 1312.13 5
 -5 9 -9 9467.63 459.691 4
 5 -9 -9 10214.8 400.181 2
 5 9 -9 9692.52 438.527 4
 5 9 -9 9855.62 474.162 5
 -5 -9 9 8574.54 360.397 2
 5 -9 9 9687.33 473.974 2
 5 -9 9 10164.3 587.645 3
 5 -9 -9 9094.69 358.482 3
 -5 9 -9 8570.28 312.088 5
 -5 9 -11 4669.59 429.537 4
 5 -9 -11 5086.12 363.424 2
 5 9 -11 4407.98 430.299 4
 -5 9 11 5282.94 562.748 1
 5 -9 11 4518.59 431.399 2
 5 -9 -11 4501.37 314.536 3
 -5 9 -11 4491.06 306.184 5
 5 -9 11 4906.65 602.97 3
 5 9 11 3820.2 549.928 1
 5 9 -11 4489.14 451.588 5
 5 -9 -13 40769.4 806.409 2
 -5 9 13 41323 1002.43 1
 5 9 -13 41890.5 830.967 4
 5 -9 13 42664 919.402 2
 5 9 13 39089.4 1019.08 1
 5 -9 -13 39536.5 766.236 3
 5 9 -13 38566.6 884.123 5
 5 -9 13 42769.9 1117.07 3
 -5 9 -13 40586.1 859.472 4
 -5 9 -13 37891.2 725.958 5
 5 -9 -15 34284.3 757.051 2
 -5 9 -15 35119.9 849.612 4
 5 9 -15 37604.3 816.933 4
 5 -9 15 34961.3 893.957 2
 5 9 15 35792.5 1019.09 1
 5 -9 -15 36001.8 750.538 3
 5 -9 15 38978.1 1155.65 3
 -5 9 -15 33161.3 712.345 5
 5 9 -15 36315.6 879.283 5
 -5 9 15 34572.2 940.76 1
 5 -9 -17 15781.5 775.405 5
 5 -9 -17 14286.5 560.19 2
 5 9 -17 13989.7 633.89 4
 5 9 17 14328.8 811.338 1
 5 -9 -17 13619.3 525.416 3
 5 -9 17 14563.2 944.983 3
 5 9 -17 14191.2 642.884 5
 -5 9 17 14743 785.048 1
 5 -9 -19 1698.24 693.592 5
 5 9 -19 579.339 564.762 4
 5 -9 -19 1927.93 423.322 2
 5 -9 -19 1119.32 413.465 3
 -5 9 19 -1277.91 770.254 1
 5 -9 19 367.969 583.415 2
 5 9 19 648.311 736.871 1
 5 9 -19 1146.01 537.192 5
 5 -9 19 -434.573 878.356 3
 5 -9 21 3150.71 1009.05 3
 -5 9 21 3568.26 757.337 1
 5 9 -21 3907.28 617.582 5
 5 9 21 3842.87 804.43 1
 5 -9 -21 5246.91 776.348 5
 5 9 23 4866.47 867.266 1
 5 9 -23 6502.96 682.203 5
 -5 9 23 5072.69 842.205 1
 5 -9 23 4863.82 1103.48 3
 5 -9 -23 6436.7 822.028 5
 5 9 -25 12952.2 884.413 4
 5 9 25 10534.9 959.363 1
 5 -9 25 10287.6 895.735 1
 5 9 -25 8774.32 762.349 5
 -5 9 25 9402.05 1009.98 1
 5 -9 -25 9450.49 671.327 4
 5 -9 25 8552.09 1227.49 3
 5 -9 -25 12394.8 937.545 5
 -5 -9 -27 7342.33 829.958 5
 5 -9 -27 7462.9 896.416 5
 5 -9 -27 7559.16 732.967 4
 5 9 27 6311.22 957.087 1
 -5 9 27 7613.26 982.783 1
 5 9 -27 6476.56 746.2 5
 5 -9 27 6506.42 906.016 1
 5 -9 27 6835.16 1242.64 3
 -5 9 29 -576.447 921.476 1
 -5 -9 -29 362.128 815.751 5
 5 -9 -29 -137.647 648.131 4
 5 -9 -31 1204.45 861.865 5
 5 -9 31 3765.47 933.804 1
 5 9 -31 1618.84 729.657 5
 5 9 -31 -21.3353 809.361 4
 5 -9 -31 497.547 682.45 4
 5 9 31 2956.8 988.788 1
 -5 9 31 -611.014 1019.61 1
 5 -9 -33 2670.22 883.009 5
 5 9 -33 87.5395 809.105 4
 5 9 33 3840.28 1015.26 1
 5 9 -33 2660.71 767.226 5
 5 -9 33 480.366 1362.72 3
 5 11 -1 5682.93 399.09 1
 5 11 1 5543.83 266.479 4
 5 -11 -1 6602.55 355.105 2
 5 -11 1 6078.65 347.455 2
 5 11 1 6122.45 432.042 1
 5 -11 -1 6883.23 369.416 3
 5 -11 1 6605.11 396.085 3
 5 11 3 32542.2 579.801 4
 5 11 -3 33399.2 706.047 1
 5 -11 -3 38313.5 705.126 2
 5 -11 3 37979.7 741.082 2
 5 11 -3 37722.6 751.2 5
 5 -11 -3 36367.1 688.995 3
 5 -11 3 36327.1 784.929 3
 5 11 3 35502.9 779.407 1
 -5 11 3 33099.5 941.226 1
 -5 11 -5 103544 1552.9 4
 5 11 -5 106369 1451.77 4
 5 -11 -5 104758 1508.79 2
 5 -11 5 102153 1545.58 2
 5 11 -5 94329.5 1487.83 1
 5 -11 -5 102313 1475.82 3
 5 -11 5 98303.8 1619.19 3
 5 11 5 100527 1595.71 1
 -5 11 -5 94094.2 1435.69 5
 -5 11 5 95516.8 1694.25 1
 5 11 -5 101732 1532.23 5
 -5 11 -7 32516.6 734.59 4
 5 11 -7 32384.6 655.631 4
 5 -11 -7 32432.1 671.51 2
 5 -11 7 30738.3 713.388 2
 -5 11 -7 28119.2 599.886 5
 5 -11 -7 31879.6 626.579 3
 -5 11 7 33027.6 889.438 1
 5 11 -7 28751.2 694.409 1
 5 -11 7 34344.8 851.579 3
 5 11 -7 30945.2 724.526 5
 -5 11 9 2264.64 573.183 1
 5 -11 -9 2271.38 329.656 2
 5 11 -9 3037.8 422.138 4
 -5 11 -9 2057.7 426.697 4
 5 -11 -9 2200 292.388 3
 5 11 9 3309.66 589.236 1
 -5 11 -9 2072.36 287.713 5
 5 11 -9 2222.53 410.178 5
 5 -11 9 1945.37 401.315 2
 5 -11 9 1959.58 515.645 3
 -5 11 -11 11672.8 553.52 4
 5 -11 -11 12538.6 476.88 2
 5 11 -11 13039.4 544.355 4
 -5 11 11 11842.8 679.518 1
 5 -11 11 12233 552.859 2
 5 -11 -11 11872.4 422.474 3
 5 11 -11 11757.8 541.878 5
 -5 11 -11 10796.7 401.99 5
 5 -11 11 13262.2 722.962 3
 -5 11 -13 9520.78 566.012 4
 5 -11 -13 9375.09 458.088 2
 5 11 -13 9286.17 545.274 4
 -5 11 13 9746.22 684.796 1
 5 -11 13 9207.09 559.172 2
 5 11 -13 7822.44 519.712 5
 -5 11 -13 8123.44 420.91 5
 5 -11 -13 8265.73 401.167 3
 5 11 13 10018.2 731.414 1
 5 -11 13 10538.1 804.99 3
 -5 11 15 10140.7 722.549 1
 5 -11 -15 8951.33 478.121 2
 5 11 -15 10087 598.857 4
 5 -11 15 10100.5 606.014 2
 5 -11 -15 9667.87 438.685 3
 5 11 15 10454.2 725.461 1
 5 11 -15 9626.45 574.223 5
 5 -11 15 11587.3 892.112 3
 5 -11 -17 12502.2 538.024 2
 -5 11 17 13021.7 784.203 1
 5 11 -17 12213.4 675.308 4
 5 11 17 13360.1 817.838 1
 5 -11 -17 12662.4 517.088 3
 5 11 -17 11678.7 627.717 5
 5 -11 17 10756.3 950.72 3
 5 11 -19 346.961 605.15 4
 5 -11 -19 369.358 439.006 2
 5 -11 -19 781.955 416.97 3
 -5 11 19 -54.2057 720.097 1
 5 -11 19 477.103 568.616 2
 5 11 -19 587.677 546.981 5
 5 11 19 597.817 763.419 1
 5 -11 19 135.317 858.818 3
 5 -11 -21 3404.75 757.494 5
 5 11 -21 473.18 675.31 4
 5 -11 -21 1301.23 458.931 2
 5 -11 -21 2176.88 468.901 3
 5 11 21 2217.43 821.48 1
 -5 11 21 1992.61 770.363 1
 5 -11 21 1890.17 641.651 2
 5 11 -21 2574.48 626.099 5
 5 -11 21 893.949 971.96 3
 5 -11 -23 5145.36 619.588 4
 5 11 -23 8102.67 749.125 5
 5 -11 23 5222.1 758.886 2
 -5 11 23 4860.76 829.101 1
 5 11 23 5411.36 906.129 1
 5 -11 23 2160.37 1057.99 3
 5 -11 -23 5942.08 827.636 5
 5 11 -25 12081.5 802.659 5
 5 11 25 13764.2 1036.1 1
 5 -11 25 13090 892.067 2
 5 11 -25 14383 854.393 4
 -5 11 25 13048.8 966.352 1
 5 -11 25 11699.7 1270.01 3
 5 -11 -25 14945.1 947.537 5
 5 -11 -27 9710.55 728.586 4
 5 -11 27 12114.4 1341.58 3
 5 -11 27 9826.48 873.835 2
 -5 11 27 10527.7 1053.58 1
 5 -11 -29 -29.6436 910.721 5
 -5 -11 -29 327.155 795.276 5
 -5 11 29 128.284 966.795 1
 5 -11 -29 -66.7155 640.943 4
 5 11 29 -335.024 916.219 1
 5 11 -29 -340.244 686.801 5
 5 -11 -31 21.4841 893.92 5
 5 11 -31 -16.1399 834.771 4
 5 11 31 3325.59 1025.76 1
 5 -11 31 2122.7 842.919 2
 5 11 -31 1306.12 713.651 5
 5 -11 31 -186.878 1331.66 3
 5 -11 -33 49.2728 886.017 5
 5 11 -33 1726.71 832.86 4
 5 11 33 4196.17 1037.7 1
 -5 11 33 2112.22 1027.44 1
 5 -11 33 5613.75 958.212 2
 5 11 -33 1619.3 753.977 5
 5 -11 33 888.567 1392.67 3
 5 13 1 7427.81 336.199 4
 5 13 -1 7878.16 355.974 4
 5 13 -1 7970.16 546.896 1
 5 -13 -1 7303.67 396.022 2
 5 -13 1 6766.27 375.968 2
 5 -13 -1 7528.32 405.985 3
 5 -13 1 7561.94 435.036 3
 5 13 1 7478.32 409.449 5
 5 13 -1 7731.78 432.032 5
 -5 -13 -1 7966.6 414.68 3
 5 13 1 6467.97 505.807 1
 5 13 3 63276.8 973.607 4
 5 13 -3 67969.9 1020.09 4
 5 -13 -3 67404 1103.22 2
 5 -13 3 64413.6 1111.99 2
 5 13 -3 65194.7 1177.83 1
 5 13 3 66002.3 1210.7 1
 5 13 3 63442.9 1088.86 5
 5 -13 -3 64204.7 1073.93 3
 5 -13 3 65964.3 1171.5 3
 5 13 -3 64623.8 1110.51 5
 -5 13 3 62853.7 1330.41 1
 -5 13 -5 48953.9 960.702 4
 5 13 -5 48353.1 833.008 4
 5 13 5 46838.7 780.556 4
 5 -13 -5 50151.1 893.387 2
 5 -13 5 44850.6 897.701 2
 5 13 -5 44271.1 937.587 1
 5 -13 -5 47329.4 835.81 3
 5 13 -5 46210.1 927.22 5
 5 -13 5 48708 1000.16 3
 -5 13 -5 43575.4 819.759 5
 5 13 5 46803.3 872.49 5
 5 13 7 16332.4 444.61 4
 5 -13 -7 17688.8 530.684 2
 5 -13 7 15551.6 563.371 2
 -5 13 -7 16299.2 604.774 4
 5 -13 -7 16910.6 466.641 3
 5 13 -7 14313.7 610.157 1
 5 13 7 18703.3 716.51 1
 5 13 7 17373.2 527.066 5
 5 -13 7 16059.4 690.833 3
 -5 13 -7 14541.9 465.656 5
 5 13 -7 13345.5 561.474 5
 5 13 -7 16514.5 528.237 4
 5 13 -9 1133.11 423.06 4
 5 13 9 2535.73 619.928 1
 -5 13 -9 1362.86 317.607 5
 5 -13 9 1708.13 429.805 2
 5 13 -9 355.085 397.744 5
 5 -13 9 1404.54 542.928 3
 5 -13 -11 3311.22 392.48 2
 5 -13 11 4097.72 497.998 2
 5 13 -11 3173.87 474.986 4
 -5 13 11 2251.82 620.217 1
 5 -13 -11 3194.65 335.221 3
 5 13 11 4148.43 645.239 1
 5 -13 11 4093.35 670.035 3
 5 13 -11 2923.26 476.179 5
 5 -13 -13 6020.41 447.616 2
 5 13 -13 6798.77 545.401 4
 -5 13 13 3296.12 677.204 1
 5 -13 13 10951.6 613.463 2
 5 -13 -13 5025.05 364.476 3
 5 13 13 8115.8 762.438 1
 5 -13 13 10760.1 835.818 3
 5 13 -13 5102.14 506.618 5
 -5 13 -15 8487.27 610.165 4
 5 -13 -15 7371.07 469.652 2
 -5 13 15 7757.42 744.664 1
 5 13 -15 8724.78 601.784 4
 5 -13 15 7028.6 613.053 2
 5 -13 -15 7402.34 422.076 3
 5 -13 15 8645.57 855.704 3
 5 13 -15 7084.01 559.541 5
 5 -13 -17 6850.83 496.777 2
 5 -13 17 7595.81 623.887 2
 5 13 -17 7606.23 601.514 5
 5 -13 -17 6992.8 448.399 3
 5 13 17 9540.47 820.168 1
 5 13 -17 7888.99 641.591 4
 5 -13 17 8534.91 932.658 3
 -5 13 17 7429.57 746.574 1
 5 13 19 189.273 782.716 1
 5 13 -19 112.65 630.961 4
 5 -13 19 -680.022 916.436 3
 5 -13 -19 -474.726 464.726 2
 5 -13 -19 297.721 405.319 3
 5 -13 19 87.5779 581.776 2
 -5 13 19 -229.456 778.176 1
 5 13 -19 -416.401 570.877 5
 5 13 -21 350.39 697.461 4
 5 -13 -21 711.773 477.804 2
 5 -13 21 405.376 971.814 3
 5 -13 -21 835.311 462.225 3
 -5 13 21 1275.59 794.067 1
 5 -13 21 1469.61 634.932 2
 5 13 -21 1625.82 627.873 5
 5 13 21 961.917 840.225 1
 5 -13 -23 13164 884.086 5
 5 -13 23 12728.4 845.464 2
 5 13 23 13536 1029.77 1
 -5 13 23 13220.7 943.723 1
 5 -13 23 12877.7 1178.18 3
 5 -13 -25 22803.2 1031.15 5
 5 13 -25 23737.8 935.431 4
 5 13 25 21348.2 1129.13 1
 5 -13 25 20651.7 938.338 2
 5 13 -25 18556.1 853.473 5
 5 -13 25 20891.9 1346.3 3
 -5 13 25 21085.9 1069.61 1
 5 -13 -27 5365.99 673.53 4
 -5 13 27 4930.75 930.4 1
 5 -13 -29 337.835 922.419 5
 5 -13 29 -551.814 786.792 2
 5 13 -29 -1132.46 802.998 4
 5 13 29 -630.141 940.584 1
 5 13 -29 57.7962 694.909 5
 5 -13 29 -764.479 1261.74 3
 5 -13 -31 -62.0124 967.747 5
 -5 13 31 1455.64 1011.09 1
 5 13 -31 5.63683 852.478 4
 5 -13 31 2356.07 849.737 2
 5 13 -31 396.246 733.054 5
 5 -13 31 -540.383 1302.55 3
 5 15 -1 6482.04 382.226 4
 5 15 1 5544.77 383.997 4
 5 -15 -1 5810.29 420.573 2
 5 -15 1 5783.36 413.82 2
 5 15 -1 6296.94 590.267 1
 5 15 1 5842.43 427.281 5
 5 -15 -1 6341.65 419.155 3
 5 -15 1 6243.25 454.843 3
 5 15 -1 7224.81 447.019 5
 -5 -15 1 6369.61 531.943 3
 5 15 3 24100.5 565.154 4
 5 -15 -3 26540.1 651.632 2
 5 -15 3 24515.2 646.444 2
 5 15 -3 25465.2 792.905 1
 -5 15 3 25660.3 928.941 1
 5 -15 -3 25571.7 623.391 3
 5 -15 3 24963.6 708.74 3
 5 15 3 24700.5 658.527 5
 5 15 -3 25045.3 664.718 5
 5 15 5 24598.5 578.192 4
 5 15 -5 27855.6 627.794 4
 5 -15 -5 26312 661.965 2
 5 -15 5 24001.8 680.738 2
 5 15 5 28387.7 849.518 1
 5 15 -5 24270.5 770.077 1
 5 15 5 23992.4 646.338 5
 5 -15 -5 26160.1 612.9 3
 5 -15 5 24371.5 753.229 3
 -5 15 5 25969 924.353 1
 5 15 -5 22962 656.415 5
 -5 15 -7 23064.2 726.261 4
 5 15 7 20569.2 535.669 4
 5 -15 -7 23538.2 631.791 2
 5 15 -7 21778.6 594.718 4
 5 -15 -7 21365.2 545.105 3
 5 15 -7 18028 651.117 5
 5 15 -7 17564.4 717.879 1
 5 -15 7 23407.9 800.809 3
 5 15 7 21031.9 612.481 5
 5 15 7 22822.8 828.046 1
 -5 15 9 925.913 658.575 1
 -5 15 -9 594.171 509.112 4
 5 15 -9 804.806 440.125 4
 5 -15 9 266.335 438.747 2
 5 -15 -9 393.578 376.749 2
 5 15 9 768.891 632.247 1
 5 -15 -9 689.388 298.588 3
 5 15 -9 331.554 431.276 5
 5 -15 9 658.61 575.273 3
 5 15 -11 559.538 456.541 5
 -5 15 -11 1395.96 526.48 4
 5 15 -11 766.109 466.645 4
 5 -15 11 1326.82 639.105 3
 5 15 11 1184.79 661.62 1
 5 -15 -11 947.777 397.109 2
 -5 15 11 1574.51 657.447 1
 5 -15 -11 754.573 316.758 3
 5 -15 11 1312.51 480.326 2
 -5 15 -11 808.034 366.692 5
 -5 15 -13 6745.04 606.927 4
 5 15 -13 5807.3 569.389 4
 -5 15 13 6687.79 732.923 1
 5 -15 13 6032.68 568.356 2
 5 15 -13 5232.46 589.292 5
 5 -15 -13 6159.91 397.688 3
 -5 15 -13 4477.33 419.899 5
 5 -15 13 5743 777.318 3
 5 15 13 7123.88 754.794 1
 5 -15 -13 5960.13 469.604 2
 5 -15 15 15123.3 962.352 3
 -5 15 -15 14183.3 717.857 4
 5 15 -15 14684 697.104 4
 -5 15 15 15782.8 907 1
 5 -15 15 13389.5 688.152 2
 5 -15 -15 14853.6 602.16 2
 5 -15 -15 14112 507.309 3
 5 15 15 16916 937.111 1
 -5 15 -15 11063.2 528.461 5
 5 15 -15 12703.3 674.373 5
 -5 15 17 3215.48 774.873 1
 5 15 17 4598.55 931.462 1
 5 15 -17 3074.46 645.882 4
 5 -15 -17 3277.25 418.493 3
 5 -15 -17 2645.85 480.228 2
 5 -15 17 3250.2 592.574 2
 5 15 -17 2901.44 582.952 5
 5 -15 17 3040.28 888.049 3
 -5 15 19 -463.615 786.103 1
 5 -15 19 -370.759 928.854 3
 5 15 -19 -162.207 664.856 4
 5 -15 -19 -180.303 481.785 2
 5 -15 -19 -127.348 428.556 3
 5 -15 19 -37.6445 650.329 2
 5 15 -19 -855.798 600.583 5
 5 15 21 4720.88 902.665 1
 5 -15 -21 4676.38 557.963 2
 5 -15 21 5282.62 712.591 2
 5 -15 -21 4811.21 511.171 3
 -5 15 21 4659.01 841.063 1
 5 15 -21 3759.24 654.053 5
 5 -15 21 2822.31 1037.16 3
 5 15 -23 21616.2 899.229 4
 5 -15 23 20221.8 908.687 2
 5 15 23 17327.9 1102.53 1
 5 -15 -23 17475.3 683.324 3
 -5 15 23 19137.2 1014.36 1
 5 -15 23 18316.6 1262.79 3
 5 15 -23 17148.9 834.07 5
 5 -15 -25 14023.9 778.508 4
 -5 15 25 12641.8 988.603 1
 5 15 27 2680.42 977.894 1
 5 15 -27 20.6195 782.828 4
 5 15 -27 2489.35 687.788 5
 5 -15 27 1965.57 1125.28 3
 5 -15 -29 34.8462 902.239 5
 -5 15 29 1911.7 1026.17 1
 5 15 -29 -70.0991 796.379 4
 5 15 29 -1643.36 1045.19 1
 5 -15 29 221.469 771.804 2
 5 15 -29 34.5624 688.064 5
 5 -15 -31 21.6489 881.661 5
 -5 15 31 1089.46 1137.15 1
 5 15 -31 90.7629 842.804 4
 5 15 -31 1000.72 743.179 5
 5 15 31 936.442 1012.66 1
 5 -15 31 266.155 856.192 2
 5 -15 31 -390.458 1209.93 3
 5 17 1 4204.83 393.741 4
 5 17 -1 4051.4 407.614 4
 5 17 1 4203.93 636.389 1
 5 -17 -1 5119.2 463.66 2
 5 -17 1 3915.48 438.361 2
 5 17 1 3970.92 440.277 5
 5 -17 -1 4715.02 436.784 3
 5 -17 1 4357.92 465.264 3
 5 17 -1 3764.12 443.212 5
 -5 17 1 4187.53 806.589 1
 5 17 3 11863 700.245 1
 5 17 3 10979.3 463.6 4
 5 17 -3 11273.5 475.53 4
 5 -17 -3 10901.2 520.149 2
 5 -17 3 9794.5 491.759 2
 5 -17 -3 10690.9 514.346 3
 5 -17 3 10469.1 566.496 3
 5 17 3 11027 536.912 5
 5 17 -3 11502.9 541.968 5
 -5 17 3 11515.8 875.767 1
 -5 -17 3 10407.2 670.48 3
 -5 17 -5 25711.6 797.437 4
 5 17 5 24361.1 613.054 4
 5 17 -5 23914.2 623.987 4
 5 -17 -5 25599.7 710.601 2
 5 -17 5 22008.9 662.764 2
 5 -17 -5 23299.5 620.733 3
 5 17 5 23940.2 669.661 5
 5 17 -5 21751.7 673.902 5
 5 -17 5 24176.5 782.881 3
 -5 17 5 25245.9 979.551 1
 -5 17 -5 20142.2 603.583 5
 5 17 5 27127.8 918.39 1
 -5 17 -7 8680.77 638.071 4
 5 17 -7 9579.81 500.782 4
 5 -17 -7 9567.56 509.659 2
 5 -17 7 7961.77 536.749 2
 -5 17 -7 7913.69 484.987 5
 5 -17 -7 9450.99 430.302 3
 -5 17 7 10259.1 821.71 1
 5 17 7 8928.4 512.343 5
 5 17 7 8102.82 453.762 4
 5 -17 7 7197.17 633.58 3
 5 17 -7 7268.53 516.275 5
 5 17 7 10109.4 757.607 1
 -5 -17 7 8703.05 806.961 3
 -5 17 9 631.233 727.257 1
 -5 17 -9 888.361 562.372 4
 5 17 -9 1240.43 474.432 4
 5 -17 -9 557.032 411.415 2
 5 -17 -9 633.637 337.016 3
 5 17 9 -27.1545 692.817 1
 5 -17 9 891.183 502.26 2
 -5 17 -9 493.987 400.352 5
 5 17 -9 626.403 479.753 5
 5 -17 9 588.375 634.629 3
 -5 17 -11 1347.96 591.286 4
 5 17 -11 1679.15 518.236 4
 5 -17 -11 1060.41 442.73 2
 5 17 11 532.52 713.728 1
 5 -17 11 693.465 502.028 2
 5 -17 -11 921.871 350.376 3
 -5 17 11 89.1012 736.547 1
 -5 17 -11 867.998 414.769 5
 5 -17 11 983.742 672.246 3
 5 17 -11 918.872 492.079 5
 -5 17 -13 7596.19 679.854 4
 5 -17 -13 8625.92 546.655 2
 5 17 -13 7841.31 612.624 4
 5 17 -13 6697.31 610.216 5
 5 -17 -13 9711.75 458.748 3
 5 -17 13 7715.7 816.467 3
 5 17 13 9681.39 873.363 1
 -5 17 -13 6218.5 504.874 5
 5 -17 -15 12075.4 648.576 2
 5 17 -15 10203.8 682.134 4
 -5 17 15 11970.3 959.286 1
 5 -17 -15 11484.5 494.947 3
 -5 17 -15 7313.66 522.246 5
 5 17 -15 6641.93 607.689 5
 5 -17 15 8055.03 920.572 3
 5 17 15 9873.5 892.312 1
 -5 17 17 2743.75 814.011 1
 5 17 -17 1983.02 648.422 4
 5 17 -17 1371.36 633.701 5
 5 -17 -17 2143.86 497.821 2
 5 -17 -17 2433.05 408.615 3
 5 -17 17 -116.503 625.899 2
 5 -17 17 1382.04 903.542 3
 -5 17 19 138.742 774.433 1
 5 17 19 -446.635 977.973 1
 5 -17 19 1054.18 646.194 2
 5 17 -19 -394.539 678.465 4
 5 -17 -19 338.81 494.131 2
 5 -17 -19 363.443 436.37 3
 5 17 -19 -1028.49 654.095 5
 5 -17 19 -953.859 966.017 3
 5 17 21 3108.82 925.887 1
 5 17 -21 5413.83 725.244 4
 5 -17 -21 4606.09 493.83 3
 5 -17 21 4225.97 703.669 2
 -5 17 21 4781.11 869.628 1
 5 17 -21 4003.1 659.975 5
 5 -17 21 5109.29 1050.95 3
 5 -17 -23 13018.3 680.742 2
 5 -17 23 12077.6 875.914 2
 5 -17 -23 12765.1 635.629 3
 -5 17 23 13351.8 984.302 1
 5 17 -25 6351.25 776.661 4
 5 17 25 8041.48 1003.57 1
 5 17 -25 5357.04 699.629 5
 5 -17 25 6884.39 1143.84 3
 5 17 27 1008.71 1028.31 1
 5 17 -27 5.07556 784.404 4
 5 -17 27 26.9015 786.249 2
 5 17 -27 2868.72 689.506 5
 5 -17 27 3136.25 1161.68 3
 5 -17 -29 69.5264 858.504 5
 5 17 -29 42.4136 806.44 4
 -5 17 29 606.881 933.399 1
 5 -17 29 -89.3527 798.193 2
 5 17 29 -1046.26 1046.61 1
 5 17 -29 597.643 698.418 5
 5 -17 29 -1733.86 1171.85 3
 5 19 1 472.422 421.608 4
 5 19 -1 483.572 423.968 4
 5 19 1 564.031 448.583 5
 5 19 1 283.7 675.182 1
 5 19 -1 392.855 617.326 1
 5 -19 -1 1178.91 449.821 2
 5 -19 1 780.622 452.719 2
 5 -19 -1 1711 448.06 3
 5 -19 1 970.517 472.584 3
 5 19 -1 635.83 449.704 5
 -5 19 1 900.47 838.304 1
 5 19 3 20327.5 886.052 1
 5 19 3 18487 608.084 4
 5 19 -3 20567.4 617.868 4
 5 -19 -3 18554.7 668.867 2
 5 -19 3 17449.6 650.613 2
 5 19 -3 17018.4 809.344 1
 5 19 -3 17398.9 643.694 5
 5 -19 -3 20045 631.675 3
 5 -19 3 18189 707.221 3
 5 19 3 19220.8 658.129 5
 -5 19 -5 13451.5 733.073 4
 5 19 5 11550.6 551.575 4
 5 19 -5 11778 556.382 4
 5 19 5 14896.4 838.142 1
 5 -19 -5 13566 605.137 2
 5 -19 5 10071.3 563.87 2
 5 -19 -5 12737.3 517.698 3
 5 -19 5 12980.7 708.298 3
 -5 19 -5 12298.2 555.592 5
 5 19 5 11973.7 544.621 5
 5 19 -5 12661.1 602.518 5
 5 19 7 5232.36 473.737 4
 -5 19 -7 5984.02 646.405 4
 5 19 -7 5402.35 519.441 4
 5 -19 -7 5898.94 515.137 2
 5 -19 7 5503.68 533.84 2
 5 -19 -7 6133.68 419.43 3
 5 19 7 6754.4 530.927 5
 5 -19 7 4776.71 645.242 3
 -5 19 -7 5034.68 502.477 5
 5 19 -7 5969.43 534.061 5
 -5 -19 7 5645.6 819.936 3
 -5 -19 9 628.875 855.201 3
 -5 19 9 -23.8783 784.519 1
 -5 19 -9 169.09 624.487 4
 5 19 -9 1218.28 506.595 4
 5 -19 9 -4.27776 511.332 2
 5 -19 -9 -483.73 466.747 2
 5 -19 -9 -48.252 375.163 3
 5 19 9 -573.867 788.095 1
 5 -19 9 286.521 662.594 3
 -5 19 -9 488.768 465.49 5
 5 19 -9 508.553 475.768 5
 -5 -19 11 842.795 951.718 3
 -5 19 -11 553.484 670.489 4
 5 19 -11 614.562 538.701 4
 5 -19 -11 253.366 471.917 2
 5 19 11 400.371 801.831 1
 5 -19 -11 490.32 369.998 3
 -5 19 -11 1100.81 470.263 5
 -5 19 11 -11.88 818.098 1
 5 19 -11 672.065 559.187 5
 5 -19 11 2523.69 759.516 3
 -5 -19 13 5997.39 1107.49 3
 5 19 -13 6710.91 633.921 4
 5 -19 -13 6466.39 560.478 2
 5 -19 -13 6232.08 441.152 3
 5 19 -13 4723.46 597.291 5
 5 19 13 7277.34 891.399 1
 -5 19 -15 1086 724.568 4
 5 -19 -15 5978.58 576.417 2
 5 19 -15 5833.3 649.369 4
 5 -19 15 188.264 631.385 2
 5 -19 15 4131.84 857.99 3
 5 -19 -15 4808.58 418.864 3
 5 19 15 7172.4 939.395 1
 -5 19 15 102.186 888.257 1
 5 19 -15 4073.21 610.892 5
 5 -19 -17 5101.8 547.659 2
 5 19 -17 4918.7 698.104 4
 -5 19 17 5321.18 867.942 1
 5 -19 17 4044.29 676.806 2
 5 19 17 5421.06 942.601 1
 5 -19 -17 5241.97 455.72 3
 5 -19 17 5037.59 927.781 3
 5 19 -17 3738.08 636.625 5
 -5 19 19 106.68 789.248 1
 5 19 19 355.742 969.022 1
 5 19 -19 -422.338 672.278 4
 5 -19 19 -643.08 920.528 3
 5 -19 -19 418.567 506.291 2
 5 -19 -19 48.2288 419.685 3
 5 -19 19 190.7 653.707 2
 5 19 -19 -929.441 603.057 5
 5 -19 -21 1850.71 573.869 2
 5 -19 21 1721.26 691.743 2
 5 19 -23 5450.26 765.925 4
 5 19 -23 4721.05 721.746 5
 5 -19 23 4081.91 1075.43 3
 5 19 -25 6743 823.602 4
 5 19 25 8317.36 1043.42 1
 -5 19 25 4652.79 939.383 1
 5 19 -25 6384.46 748.55 5
 5 -19 25 5377.42 1150.69 3
 5 19 -27 2273.67 818.769 4
 5 -19 27 357.619 815.71 2
 5 19 -27 2155.01 708.809 5
 -5 19 27 497.94 902.109 1
 5 19 27 3433.1 1037.74 1
 -5 21 1 1238.86 848.995 1
 5 21 1 945.974 471.446 4
 5 21 -1 1099.95 479.77 4
 5 21 1 106.441 767.303 1
 5 21 -1 840.835 489.403 5
 5 21 -1 442.227 696.666 1
 5 -21 -1 674.019 465.126 2
 5 -21 1 426.713 471.887 2
 -5 21 -1 2401.87 892.374 1
 5 21 1 1035.88 498.074 5
 5 -21 -1 1685.72 463.324 3
 5 -21 1 1377.99 494.028 3
 5 -21 -3 3775.55 513.1 2
 5 21 3 4668.44 782.162 1
 5 -21 3 3390.26 511.661 2
 5 21 -3 3730.26 520.129 5
 -5 21 3 4545.43 878.294 1
 5 -21 -3 4705.81 478.4 3
 5 -21 3 3769.17 563.2 3
 5 21 3 4159.19 539.892 5
 5 -21 -5 12379.9 632.134 2
 5 -21 5 11051.1 601.719 2
 5 21 -5 12330.6 641.045 5
 5 -21 -5 12940 540.159 3
 -5 21 -5 11346.3 622.942 5
 -5 21 5 13457.2 985.617 1
 5 -21 5 13659.8 730.467 3
 5 21 5 12414.2 609.488 5
 5 21 5 15319.8 899.829 1
 -5 21 -7 3674.09 688.456 4
 5 21 -7 3385.78 550.45 4
 5 -21 -7 3556.45 528.004 2
 5 -21 7 3165.66 526.561 2
 5 21 7 5050.03 862.579 1
 5 21 -7 3931.54 542.197 5
 5 -21 -7 3760.57 418.324 3
 -5 21 -7 2255.12 509.025 5
 5 -21 7 3554.3 669.901 3
 -5 21 -9 190.68 671.013 4
 5 21 -9 427.945 537.299 4
 5 -21 -9 781.411 498.047 2
 5 -21 -9 737.987 385.498 3
 5 -21 9 450.997 523.922 2
 5 21 -9 1347.93 531.06 5
 -5 21 -9 622.885 510.78 5
 5 21 9 780.816 811.509 1
 5 -21 9 730.906 684.239 3
 -5 21 9 51.0374 838.755 1
 -5 -21 11 553.131 1003.19 3
 -5 21 -11 307.85 694.128 4
 5 21 -11 -170.309 572.48 4
 5 -21 -11 1364.95 520.13 2
 5 -21 -11 1433.05 384.032 3
 5 21 11 780.619 853.46 1
 5 -21 11 1090.07 553.417 2
 -5 21 11 -24.8274 819.312 1
 -5 21 -11 824.364 505.883 5
 5 21 -11 1024.47 532.816 5
 5 -21 11 937.782 743.632 3
 -5 -21 13 2460.61 1085.23 3
 -5 21 -13 4538.55 733.029 4
 5 21 -13 2655.17 615.611 5
 5 21 -13 5471.46 628.585 4
 5 -21 -13 4668.57 561.071 2
 5 -21 13 3692.75 652.917 2
 5 -21 -13 4796.71 432.512 3
 5 21 13 5279.82 936.191 1
 -5 21 13 143.75 854.457 1
 5 -21 13 4235.84 805.035 3
 -5 21 -13 2519.42 539.821 5
 5 -21 -15 6445.11 605.865 2
 5 21 -15 7567.07 687.081 4
 5 -21 15 6519.4 687.899 2
 5 -21 -15 7704.7 476.827 3
 5 -21 15 6642.47 864.422 3
 5 21 -15 5017.29 669.461 5
 5 21 15 8598.34 981.155 1
 -5 -21 15 9047.66 1250.26 3
 -5 -21 17 6103.48 1296.6 3
 5 -21 -17 4891.45 575.306 2
 -5 21 17 4500.38 880.116 1
 5 -21 17 4567.78 678.84 2
 5 21 17 6166.95 981.299 1
 -5 -21 19 3999.74 1337.37 3
 5 -21 19 947.119 666.505 2
 5 21 -21 1472.94 707.027 4
 5 -21 21 220.21 1004.04 3
 5 21 -21 228.498 649.488 5
 -5 21 21 517.009 863.587 1
 -5 -21 23 1857.93 1491.31 3
 5 21 -23 746.28 742.962 4
 -5 21 23 1569.45 892.522 1
 5 21 -23 2316.6 676.299 5
 5 -21 23 1126.5 1075.15 3
 -5 -21 25 6165.87 1588.43 3
 5 21 25 5084.99 1008.42 1
 5 21 -25 379.218 798.152 4
 -5 21 25 2288.07 933.438 1
 5 -21 25 556.034 769.478 2
 5 21 -25 1400.34 702.79 5
 5 -21 25 3615.91 1106.23 3
 5 23 1 237.436 514.508 4
 5 23 -1 -437.713 518.728 4
 5 23 1 676.44 828.455 1
 5 23 -1 64.1342 516.331 5
 -5 23 -1 1124.78 882.823 1
 5 -23 -1 430.165 498.235 2
 5 -23 1 537.775 489.154 2
 -5 23 1 458.641 866.676 1
 5 -23 -1 376.351 481.946 3
 5 -23 1 115.568 496.199 3
 5 23 1 28.2957 518.289 5
 5 23 -3 2950.54 542.282 5
 5 23 3 2196.11 528.862 4
 5 23 3 3504.61 844.181 1
 5 23 -3 2331.23 536.439 4
 -5 23 3 3634.67 902.89 1
 5 -23 -3 2322.82 519.034 2
 5 -23 3 201.329 529.677 2
 -5 23 -3 3319.78 923.643 1
 5 -23 -3 1708.37 467.273 3
 5 23 3 3114.2 540.738 5
 5 -23 3 2132.35 572.438 3
 5 23 5 3432.73 818.367 1
 5 23 -5 3255.18 602.351 4
 -5 23 -5 1862.14 659.605 4
 5 23 5 2445.23 542.243 4
 5 -23 -5 2677.69 544.585 2
 5 -23 -5 3054.75 449.547 3
 -5 23 5 670.885 868.062 1
 5 -23 5 305.231 560.966 2
 5 23 -5 3039.82 554.438 5
 -5 23 -5 2623.76 553.27 5
 5 23 5 2775.5 551.9 5
 5 -23 5 2862.77 605.415 3
 -5 23 -7 4187.08 749.961 4
 5 23 -7 7681.92 641.466 4
 5 -23 -7 4748.69 590.503 2
 -5 23 7 760.162 877.245 1
 5 -23 -7 5294.74 457.387 3
 5 23 7 7713.42 919.13 1
 5 -23 7 4953.96 691.528 3
 -5 23 -7 4451.42 543.564 5
 5 23 -7 7761.16 640.277 5
 -5 23 -9 137.526 684.631 4
 5 23 -9 1665.89 613.007 4
 5 -23 -9 283.077 514.443 2
 5 -23 -9 241.848 394.847 3
 5 -23 9 268.044 515.157 2
 -5 23 -9 51.1018 527.763 5
 5 23 9 1612.49 855.478 1
 5 -23 9 1076.46 682.036 3
 -5 23 9 -161.426 893.389 1
 -5 23 11 176.351 821.553 1
 -5 23 -11 825.424 704.549 4
 5 23 -11 -1092.89 619.352 4
 -5 23 -11 927.226 548.976 5
 5 23 -11 1056.24 555.149 5
 5 -23 -11 898.513 536.259 2
 5 -23 -11 424.111 387.709 3
 5 -23 11 88.1658 556.452 2
 5 -23 11 576.263 713.789 3
 -5 -23 13 3209.01 1082.71 3
 -5 23 -13 4791.33 772.731 4
 5 -23 -13 3207.4 566.408 2
 5 23 13 1973.29 958.896 1
 5 -23 13 3550.1 830.183 3
 -5 -23 15 7286.71 1203.44 3
 5 -23 15 6133.47 680.515 2
 -5 -23 17 4751.62 1286.68 3
 5 23 -17 2189.95 669.769 5
 -5 23 17 3413.58 887.904 1
 5 -23 17 4459.68 713.213 2
 5 23 -17 3308.6 687.147 4
 5 -23 17 3858.05 899.098 3
 -5 23 19 -40.25 839.766 1
 5 23 -19 -344.787 626.716 5
 5 23 19 -1065.43 977.47 1
 5 23 -19 276.602 683.992 4
 5 -23 19 -638.957 927.074 3
 -5 23 21 357.78 875.12 1
 -5 -23 21 1733.97 1395.55 3
 5 23 21 452.706 1030.01 1
 5 23 -21 262.988 728.314 4
 5 23 -21 1001.12 654.437 5
 5 -23 21 16.6131 972.516 3
 -5 -23 23 3727.34 1495.25 3
 5 23 23 2064.66 1191.16 1
 5 23 -23 131.295 781.437 4
 5 -23 23 1832.23 739.34 2
 -5 23 23 864.585 903.583 1
 5 23 -23 175.309 692.773 5
 5 -23 23 834.785 1014.1 3
 5 25 1 202.958 540.681 4
 5 25 -1 331.833 527.939 4
 -5 25 1 307.022 915.152 1
 5 25 1 173.745 542.268 5
 5 -25 -1 97.0601 523.367 2
 5 -25 1 -4.76983 515.393 2
 5 -25 -1 1026.39 531.266 3
 5 -25 1 -818.726 531.076 3
 5 25 -1 386.581 555.624 5
 -5 25 -1 963.17 917.73 1
 -5 25 -3 1447.21 914.05 1
 5 25 3 960.332 546.701 4
 5 25 3 1648.04 841.089 1
 5 25 -3 -51.7305 566.906 4
 5 25 -3 1227.95 552.969 5
 5 -25 -3 1641.88 546.32 2
 5 -25 3 274.93 552.037 2
 5 -25 3 727.149 578.438 3
 5 -25 -3 1569.89 477.887 3
 5 25 3 1353.35 513.299 5
 -5 25 3 178.975 933.032 1
 5 25 -5 2910.27 570.673 5
 5 25 5 3042.95 849.458 1
 -5 25 -5 2426.82 700.701 4
 5 25 5 1128.18 536.608 4
 5 25 -5 1427.81 577.406 4
 5 -25 -5 2240.57 573.415 2
 5 -25 -5 2958.82 480.077 3
 5 -25 5 264.739 546.442 2
 5 25 5 1853.18 571.945 5
 5 -25 5 1964.98 621.684 3
 -5 25 -7 2298.6 699.944 4
 5 -25 7 2006.13 667.177 3
 5 -25 -7 1880.12 560.833 2
 5 -25 7 216.381 555.73 2
 5 -25 -7 1803.81 433.757 3
 -5 25 -7 1723.2 555.013 5
 5 25 7 2702.71 882.539 1
 -5 25 -9 140.202 711.5 4
 -5 25 -9 49.8684 553.474 5
 5 -25 -9 713.77 429.148 3
 5 -25 9 84.1573 512.148 2
 5 -25 9 222.164 689.822 3
 5 25 9 1258.8 887.783 1
 -5 25 -11 5.65132 745.708 4
 5 -25 11 -96.6134 553.025 2
 5 25 11 -1137.05 983.282 1
 5 25 -13 4559.17 672.14 4
 5 25 -13 4226.17 605.753 5
 5 -25 13 3497.6 640.315 2
 5 25 -15 3946.21 666.459 4
 5 -25 15 3977.58 677.672 2
 5 25 -15 4075.38 628.424 5
 5 -25 15 4151.43 872.78 3
 -5 -25 17 2653.54 1272.4 3
 -5 25 17 7.15589 882.317 1
 5 25 -17 1525.53 689.461 4
 5 25 17 261.02 968.571 1
 5 25 -17 967.727 605.091 5
 5 -25 17 1316.27 870.137 3
 -5 25 19 -415.99 856.876 1
 5 25 -19 339.439 714.257 4
 5 25 19 -808.868 987.89 1
 5 -25 19 -179.242 885.391 3
 5 25 -19 959.861 646.935 5
 -5 25 21 99.1927 894.456 1
 5 25 21 121.271 1012.28 1
 5 -25 21 566.814 726.211 2
 5 -25 21 -296.686 934.953 3
 5 -27 1 239.083 525.793 3
 5 -27 -1 -31.9073 527.372 3
 -5 27 1 -61.3702 957.072 1
 -5 27 -3 30.1977 962.027 1
 5 -27 -3 489.965 489.408 3
 5 -27 3 1545.84 573.547 2
 -5 27 3 79.3697 908.556 1
 5 -27 3 1752.97 606.308 3
 5 27 -3 602.965 571.753 5
 5 27 5 2067.29 876.967 1
 5 27 -5 1655.65 602.597 4
 5 27 -5 549.973 562.828 5
 -5 27 -5 156.052 1034.16 1
 -5 27 5 57.0684 914.818 1
 5 -27 5 2425.73 596.667 2
 5 -27 -5 2049.77 497.622 3
 5 27 5 745.917 576.455 5
 5 -27 5 2378.56 653.657 3
 5 27 7 1500.99 895.429 1
 -5 27 7 36.2786 907.64 1
 -5 27 -7 2094.52 733.533 4
 5 27 -7 820.83 593.855 4
 -5 27 -7 1561.86 609.827 5
 5 -27 7 701.397 574.917 2
 5 27 -7 577.969 566.327 5
 5 27 9 1740.11 923.801 1
 -5 27 -9 190.238 769.554 4
 5 27 -9 195.676 612.371 4
 5 -27 9 48.2831 562.97 2
 -5 27 -9 352.801 555.648 5
 5 27 -9 455.831 570.038 5
 -5 27 9 123.262 950.744 1
 5 27 -11 854.815 638.887 4
 5 -27 11 132.94 551.072 2
 -5 27 11 403.66 940.67 1
 5 27 -11 62.0064 592.5 5
 5 -27 11 698.259 739.166 3
 5 27 -13 3171.02 680.434 4
 5 27 -13 1695.27 606.678 5
 5 -27 13 2373.82 822.091 3
 -5 27 15 7.44686 1018.61 1
 5 27 -15 2534.19 708.3 4
 5 27 15 3230.66 1048.5 1
 5 27 -15 2113.74 616.447 5
 5 -27 15 1595.89 875.088 3
 -5 27 17 14.7009 903.677 1
 5 27 -17 80.5457 718.172 4
 5 27 17 1543.19 994.149 1
 5 27 -17 240.061 629.125 5
 -5 29 -1 -99.4659 963.059 1
 5 29 1 -623.351 596.472 4
 5 29 -1 -25.7036 591.634 4
 5 29 1 358.868 534.465 5
 5 29 -1 813.144 574.675 5
 -5 29 1 -38.9788 984.116 1
 5 29 3 1052.48 613.716 4
 5 29 -3 809.676 601.942 4
 -5 29 3 -31.0589 985.651 1
 -5 29 -3 7.68379 978.254 1
 5 29 3 1520.97 588.051 5
 5 29 -3 1255.22 596.337 5
 -5 29 -5 110.686 1035.72 1
 -5 29 5 -51.6405 916.255 1
 5 29 -5 1091.95 602.965 4
 5 29 -5 477.511 585.373 5
 5 29 -7 1002.79 615.218 4
 -5 29 -7 40.8196 1044.14 1
 5 29 -7 485.221 576.354 5
 5 -29 7 811.852 695.804 3
 -5 29 7 75.7055 971.582 1
 5 29 -9 -822.354 588.116 5
 5 29 -9 -43.4434 630.51 4
 -5 29 9 66.1385 905.848 1
 5 29 -11 -93.0311 646.705 4
 5 -29 11 -187.901 773.808 3
 5 29 11 353.803 974.578 1
 -5 29 11 -21.9949 905.458 1
 5 29 -11 -950.527 611.014 5
 6 0 0 76.8128 152.088 5
 6 0 0 -8.79909 182.654 3
 6 0 0 -74.309 110.338 2
 6 0 -2 55582.8 778.109 2
 6 0 2 55494.9 771.199 2
 6 0 -2 58911.4 871.966 3
 6 0 2 55244.2 855.572 3
 6 0 -2 60330 852.318 5
 6 0 4 106.341 250.312 1
 6 0 4 17.5665 201.675 3
 6 0 -4 -107.667 153.125 2
 6 0 -4 9.81494 205.852 3
 6 0 -4 -36.671 227.47 5
 6 0 6 21353.6 370.379 4
 6 0 -6 21480.2 418.352 2
 -6 0 6 23619.9 456.248 1
 6 0 -6 22256.4 485.787 3
 6 0 -6 24852.8 552.31 5
 6 0 6 20886 479.554 3
 6 0 6 23047.6 544.03 1
 6 0 -8 -2.3226 307.747 5
 -6 0 -8 75.0401 127.09 5
 -6 0 8 1.3898 264.94 1
 6 0 8 -421.486 295.932 3
 6 0 8 -15.4933 340.948 1
 6 0 -10 124836 1708.87 2
 6 0 -10 122775 1766.64 3
 6 0 10 121328 1806.75 3
 6 0 -12 -188.303 390.431 5
 -6 0 -12 114.041 278.912 5
 -6 0 12 168.636 349.777 1
 6 0 12 -193.345 457.374 1
 6 0 -12 -131.247 275.237 2
 6 0 -12 -167.708 328.863 3
 6 0 12 201.483 406.138 3
 6 0 -14 4018.97 409.978 4
 -6 0 14 4246.06 444.785 1
 6 0 -14 3545.35 451.593 5
 -6 0 -14 4818.49 394.025 5
 6 0 -16 33.2644 459.374 5
 -6 0 -16 439.015 438.148 5
 6 0 -16 -20.3936 411.448 4
 -6 0 16 -53.2881 440.082 1
 6 0 18 106144 1822.24 1
 6 0 -18 107472 1650.64 4
 -6 0 18 111461 1723.7 1
 6 0 18 95319.4 1884.11 3
 6 0 -18 103564 1747.69 5
 -6 0 -18 100954 1632.81 5
 6 0 -20 -526.429 576.142 5
 6 0 20 -193.515 668.823 1
 6 0 -20 158.088 486.886 4
 6 0 20 -1129.2 778.07 3
 6 0 22 15496.7 890.546 1
 6 0 -22 13985 662.154 4
 6 0 22 14346.9 1047.27 3
 6 0 -22 15371.9 769.204 5
 6 0 -24 -251.691 673.746 5
 6 0 24 -665.989 791.43 1
 6 0 -24 408.438 582.201 4
 6 0 24 -889.674 971.09 3
 6 0 26 9357.37 946.78 1
 6 0 -26 9066.8 691.272 4
 6 0 -26 9137.34 799.429 5
 6 0 -28 -535.112 742.207 5
 6 0 28 1784.88 922.168 1
 6 0 -28 -73.6005 638.793 4
 6 0 -30 11892.9 795.495 4
 6 0 -32 -1494.13 866.379 5
 6 0 32 -825.386 950.981 1
 6 0 34 1337.75 979.657 1
 6 0 -34 -26.4382 743.968 4
 6 0 -34 -74.0005 814.567 5
 6 2 0 90735.6 1279.21 5
 6 -2 0 97054.5 1278.05 2
 6 2 0 95674.1 1310.52 3
 6 -2 0 91652.6 1333.78 3
 6 -2 0 94902.9 1265.21 5
 6 2 -2 18332.6 303.915 2
 6 -2 -2 21445.4 372.098 2
 6 -2 2 23082.3 390.265 2
 6 2 -2 21760.1 427.997 3
 6 2 -2 22382.2 427.596 5
 6 -2 -2 22520.7 441.123 3
 6 2 2 21216.7 403.668 3
 6 -2 2 21481.7 445.348 3
 6 2 2 22912 369.765 5
 6 -2 -2 22045.1 423.117 5
 6 2 2 22963.8 433.698 1
 6 2 -4 15193.2 298.979 2
 6 2 4 15616.4 291.274 5
 6 -2 -4 15578.8 400.91 5
 6 -2 4 16669.4 349.034 2
 6 2 -4 15906.6 388.978 3
 6 -2 -4 16531 390.095 3
 6 2 4 15279.1 345.188 3
 6 -2 4 15648 399.849 3
 6 2 -4 15901.4 410.329 5
 6 -2 -4 15592.9 331.109 2
 6 2 4 16750.8 424.45 1
 6 2 6 4147.1 331.835 1
 6 2 6 3090.85 118.089 4
 6 2 -6 3942.98 209.11 2
 6 -2 -6 3519.15 303.641 5
 6 2 -6 4185.55 285.799 3
 -6 2 6 4635.79 353.022 1
 6 2 6 3990.54 235.762 3
 6 -2 -6 4211.26 222.938 2
 6 2 -6 4246.56 310.179 5
 6 -2 6 4430.64 345.873 1
 6 2 8 112504 1620.67 1
 6 2 8 108659 1409.59 4
 6 2 8 110718 1521.09 3
 6 -2 8 113313 1618.16 3
 6 2 -8 112503 1594.05 5
 6 -2 -8 108835 1582.22 5
 -6 2 10 2626.41 370.771 1
 6 2 -10 2892.85 273.912 2
 6 -2 -10 2858.36 274.868 2
 -6 -2 10 2827.04 224.664 1
 6 2 -10 2790.23 327.271 3
 6 -2 -10 3314.42 329.279 3
 -6 2 -10 2236.72 151.267 5
 6 2 10 3033.88 322.156 3
 6 -2 10 3246.43 422.625 3
 6 2 12 45652.5 969.745 1
 6 -2 -12 47836.9 820.036 2
 -6 -2 12 45828.6 762.909 1
 6 -2 -12 44050.4 857.945 3
 6 2 12 41985.6 868.987 3
 -6 2 12 45341.2 898.426 1
 -6 2 -12 46087.9 724.942 5
 6 2 -12 45317.3 900.768 5
 6 -2 -12 46714 916.693 5
 6 2 -12 49475.1 835.063 4
 6 -2 12 46734.3 974.285 1
 6 -2 -14 552.24 434.955 5
 6 2 14 2065.57 546.697 1
 6 -2 14 616.253 507.017 1
 6 2 -14 217.117 382.63 4
 6 -2 -14 687.948 310.685 2
 -6 2 14 386.24 431.619 1
 6 -2 -14 671.485 347.478 3
 -6 -2 14 810.05 315.548 1
 6 2 14 1320.16 495.173 3
 -6 2 -14 732.486 320.36 5
 6 2 -14 458.406 416.502 5
 6 2 16 26318.6 871.601 1
 6 2 -16 20734.8 619.901 4
 -6 -2 16 20823.6 589.861 1
 -6 2 16 21731.9 730.955 1
 6 2 16 24722.3 850.709 3
 6 -2 16 21059.5 889.444 3
 -6 2 -16 23502.9 616.538 5
 6 2 -16 20512.3 702.028 5
 6 -2 -16 19862.6 720.594 5
 6 -2 16 20902.9 785.893 1
 -6 -2 -16 22743.9 688.783 5
 6 -2 -18 3431.66 576.325 5
 6 2 18 3653.41 643.837 1
 6 -2 18 3385.58 651.567 1
 6 -2 -18 3366.81 484.45 4
 6 -2 18 3367.5 745.914 3
 -6 -2 -18 3473.81 545.527 5
 6 2 20 66845.6 1449.88 1
 6 2 -20 66254.7 1231.73 4
 6 -2 -20 68030.3 1227.52 4
 -6 2 20 74262.6 1384.77 1
 6 2 20 63987.2 1510.14 3
 6 -2 20 67853 1605.81 3
 6 2 -20 66976.2 1347.68 5
 6 -2 -20 71266.2 1404.35 5
 6 -2 20 72120.3 1459.66 1
 6 -2 -22 575.313 651.815 5
 6 -2 22 79.8629 904.585 3
 6 -2 22 1015.79 736.675 1
 6 2 -22 943.683 546.208 4
 6 -2 -22 1102.77 523.137 4
 6 2 22 1234.88 740.626 1
 -6 2 22 1481.03 688.395 1
 6 2 22 560.838 833.573 3
 6 2 -22 917.748 591.195 5
 6 -2 -24 140.975 697.855 5
 6 -2 24 1187.36 793.794 1
 6 2 -24 -3.83996 590.497 4
 6 -2 -24 856.326 578.135 4
 6 -2 24 -259.722 1008.78 3
 6 2 24 188.058 802.554 1
 6 2 -24 343.776 634.946 5
 6 -2 -26 266.211 723.599 5
 6 -2 26 1071.02 840.367 1
 6 2 -26 82.6894 631.088 4
 6 -2 -26 832.037 597.364 4
 6 2 26 537.82 857.04 1
 6 -2 26 -841.096 1148.5 3
 6 2 -26 353.553 669.58 5
 6 2 28 18746.4 1093.06 1
 6 -2 -28 17332.5 935.475 5
 6 2 -28 18358.3 909.24 5
 6 -2 28 19590 1079.61 1
 6 -2 -30 -359.156 660.489 4
 6 -2 30 -243.992 1092.23 3
 6 -2 -32 329.098 843.944 5
 6 -2 32 3141.44 955.114 1
 6 2 32 3151.24 951.175 1
 6 2 -32 2557.7 798.126 5
 6 -2 -34 -912.368 854.926 5
 6 -2 34 -678.591 938.696 1
 6 2 -34 -102.949 737.092 4
 6 -2 -34 97.5342 772.117 4
 6 2 34 -1497.67 967.757 1
 6 2 -34 927.246 793.34 5
 6 -4 0 26.4764 175.113 5
 6 4 0 4.98752 175.117 1
 6 4 0 3.84648 175.526 3
 6 -4 0 -117.041 179.627 2
 6 -4 0 156.316 208.834 3
 6 4 0 3.80839 181.592 5
 6 4 2 74475.8 945.077 1
 6 -4 -2 75426.4 932.578 2
 6 -4 2 77501 953.771 2
 6 4 -2 71504.1 837.525 1
 6 4 -2 78834.3 965.828 3
 6 4 2 72722.2 906.198 3
 6 -4 -2 75556 987.36 3
 6 -4 2 77097.6 1023.11 3
 6 4 2 72694.3 907.919 5
 6 4 -2 73859.6 958.11 5
 6 -4 -2 71879.3 943.4 5
 6 4 4 6037.46 316.615 1
 6 4 -4 5533.86 188.673 2
 6 -4 -4 5857.84 247.178 2
 6 -4 4 6159.68 282.484 2
 6 4 -4 6025 287.707 3
 6 4 4 5752.74 211.503 3
 6 -4 4 6092.27 324.989 3
 6 4 4 5956.37 228.07 5
 6 4 -4 6127.59 308.005 5
 6 -4 -4 6089.91 309.334 5
 6 4 -6 7417.36 256.745 2
 6 4 6 7744.96 386.916 1
 6 -4 6 8147.28 338.676 2
 6 4 -6 8321.02 347.326 3
 6 4 6 7489.86 240.889 3
 6 -4 6 7836.67 388.525 3
 -6 4 6 8019.52 439.377 1
 6 4 -6 7347.25 355.472 5
 6 -4 -6 8651.78 384.544 5
 -6 4 -8 20802.5 433.073 4
 6 4 8 21584.6 366.508 4
 6 4 8 23630.8 607.047 1
 6 -4 -8 26817.1 504.488 2
 -6 4 8 26071 633.272 1
 6 -4 -8 23610.7 508.519 3
 6 4 8 20276.5 426.515 3
 6 -4 -8 25602.5 626.629 5
 -6 4 -10 102633 1552.13 4
 6 -4 -10 119312 1623.92 2
 6 4 10 109183 1501.92 4
 6 4 -10 121901 1608.45 4
 -6 4 10 121783 1708.49 1
 6 -4 -10 122123 1652.45 3
 6 4 10 112116 1575.77 3
 -6 4 -10 105150 1462.73 5
 6 -4 10 130998 1775.9 1
 6 -4 -12 851.437 428.992 5
 -6 4 12 620.801 422.763 1
 6 -4 12 257.131 464.846 1
 -6 -4 12 544.31 165.546 1
 6 4 -12 898.935 360.085 4
 6 -4 -12 458.812 278.454 2
 6 -4 -12 879.235 329.805 3
 6 4 12 809.284 474.507 1
 6 4 12 649.806 325.395 3
 6 -4 12 849.629 506.547 3
 -6 4 -12 508.182 199.288 5
 6 4 -12 730.653 393.543 5
 6 -4 -14 2811.51 352.271 2
 6 -4 14 2960.85 630.572 3
 6 4 14 2759.34 552.571 1
 6 -4 14 2606.53 528.403 1
 6 4 -14 3835.1 429.497 4
 6 -4 -14 2560.89 367.74 3
 6 4 14 2908.7 432.425 3
 -6 4 14 2333.63 493.816 1
 -6 4 -14 3115.59 302.203 5
 6 4 -14 3016.58 464.504 5
 6 -4 -14 3157.37 488.592 5
 6 -4 -16 43.8058 491.574 5
 6 -4 16 -25.2554 552.13 1
 6 4 -16 308.832 449.774 4
 6 -4 -16 -126.901 347.239 2
 6 -4 -16 -52.477 374.692 3
 6 4 16 331.314 588.659 1
 6 4 16 856.075 524.668 3
 6 -4 16 -664.072 676.609 3
 6 4 -16 -201.488 472.133 5
 6 4 18 38831.2 1089.22 1
 -6 4 18 40808.6 1044.46 1
 6 -4 18 44093.7 1270.02 3
 6 -4 -18 42227 1025.29 5
 6 4 -18 42302.7 997.068 5
 6 -4 18 41552 1058.06 1
 6 4 20 11808.5 804.047 1
 6 4 -20 11680 645.924 4
 6 -4 -20 11832.6 593.33 4
 -6 4 20 12880.6 841.598 1
 6 -4 20 10203.1 934.759 3
 6 4 -20 11275.4 665.928 5
 6 -4 20 13277.1 800.118 1
 -6 -4 -20 10024.6 655.83 5
 6 4 22 27976.3 1054.61 1
 6 -4 -22 26636.2 787.488 4
 -6 4 22 26407.1 992.14 1
 6 -4 22 25869.3 1241.51 3
 6 4 -22 25461.4 872.301 5
 6 -4 -22 27555.5 954.398 5
 6 -4 22 29981.3 1034.69 1
 6 -4 -24 -94.4749 694.406 5
 6 -4 24 117.949 795.895 1
 6 4 -24 -169.635 668.313 4
 6 -4 -24 -510.209 570.479 4
 6 4 24 -54.7959 778.738 1
 6 -4 24 -1051.58 1043.51 3
 6 4 -24 -351.444 633.023 5
 -6 4 24 -439.802 778.164 1
 6 -4 -26 3875.5 783.92 5
 6 -4 26 3664.07 873.559 1
 6 4 -26 3963.64 692.196 4
 6 4 26 3982.75 880.167 1
 6 -4 26 1739.8 1118.85 3
 6 -4 -28 381.687 798.957 5
 6 4 -28 64.5405 696.288 4
 6 -4 -28 151.078 610.051 4
 6 4 28 1334.91 875.355 1
 6 -4 28 -769.648 1185.32 3
 6 4 -28 328.758 682.265 5
 6 -4 -30 11565.9 758.115 4
 6 -4 -32 -75.9518 874.623 5
 6 -4 32 71.5673 924.689 1
 6 4 -32 2027.55 755.75 4
 6 4 32 -1479.05 964.693 1
 6 -4 32 -360.109 1206.04 3
 6 4 -32 2790.89 800.136 5
 6 -4 -34 -13.9825 841.078 5
 6 -4 34 1037.38 944.91 1
 6 4 -34 40.9742 739.883 4
 6 -4 -34 191.868 710.052 4
 6 4 34 -7.52285 955.842 1
 6 4 -34 78.5277 790.261 5
 6 6 0 160521 2098.12 3
 6 6 0 160889 2135.57 5
 6 6 -2 10990.8 239.976 1
 6 6 2 12834.3 358.239 1
 6 6 -2 12065.3 213.497 2
 6 6 -2 14951.1 354.417 3
 6 6 2 13578.7 292.303 3
 6 6 2 13475.4 342.68 5
 6 6 -2 13963.1 374.576 5
 6 6 4 5750.6 334.08 1
 6 6 4 5467.41 193.694 3
 6 6 4 6414.96 277.199 5
 6 6 -4 6530.72 328.945 5
 6 6 -4 6384.88 245.529 4
 -6 6 6 494.48 443.12 1
 6 6 6 72.5285 318.594 1
 6 6 -6 302.341 266.924 4
 6 6 -6 252.678 293.488 5
 6 -6 -6 695.407 254.136 2
 6 -6 -6 553.461 263.233 3
 6 6 6 109.615 136.865 3
 6 6 6 348.127 219.993 5
 6 -6 -8 50319.2 930.46 5
 -6 6 -8 49189.6 805.25 4
 6 -6 -8 53598.4 824.3 2
 6 6 8 45750.9 670.684 4
 6 6 8 50463.4 926.667 1
 6 -6 8 54651.2 876.335 2
 6 -6 -8 55227.7 855.716 3
 -6 6 8 52946.8 972.27 1
 6 6 8 46264 689.171 3
 6 -6 8 58527.3 1014.02 3
 -6 6 -8 42245.2 662.402 5
 -6 6 -10 30783.6 639.081 4
 6 -6 -10 33889.6 645.325 2
 6 -6 10 36367.1 865.69 3
 6 6 -10 34698.7 654.474 4
 -6 6 10 33452.2 775.272 1
 6 -6 10 33239 718.918 2
 6 -6 -10 34451.2 657.634 3
 6 6 10 28665.1 518.957 3
 -6 6 -10 28383.4 489.862 5
 6 6 -10 35312.9 742.323 5
 -6 6 -12 84297 1374.35 4
 6 -6 -12 93023.4 1400.04 2
 -6 6 -12 91535 1277.27 5
 6 6 -12 93727.2 1396.82 4
 6 6 -12 92516.8 1497 5
 6 6 12 91648.9 1552.3 1
 6 -6 12 94795.7 1480.71 2
 6 -6 -12 90863.7 1399.14 3
 6 6 12 88218.4 1309.18 3
 6 -6 12 96766.9 1647.79 3
 6 -6 -12 98731.4 1550.59 5
 6 -6 -14 -69.1158 505.759 5
 6 -6 14 -533.951 559.82 1
 6 6 -14 -48.4644 436.316 4
 6 -6 -14 109.007 318.106 2
 6 -6 -14 123.181 352.031 3
 6 6 14 -266.826 549.985 1
 -6 6 -14 -39.4355 259.954 5
 6 -6 14 -570.459 650.202 3
 6 6 -14 -123.34 441.423 5
 6 -6 -16 8314.32 466.772 2
 6 6 -16 10828 563.527 4
 6 6 16 9476.81 697.176 1
 6 -6 -16 8133 465.251 3
 6 -6 16 9758.12 798.565 3
 -6 6 16 7804.54 653.339 1
 6 6 -16 8503.93 567.144 5
 6 -6 16 10304 676.676 1
 6 -6 -16 11503.4 693.842 5
 6 -6 -18 6076.1 440.541 2
 6 6 -18 8292.11 578.488 4
 6 6 18 6826.42 716.763 1
 6 -6 -18 6506.43 474.913 3
 -6 6 18 6713.28 694.553 1
 6 -6 18 6671.38 863.304 3
 6 6 -18 5353.07 583.462 5
 6 -6 18 7114.84 690.376 1
 6 -6 -18 7848.93 688.193 5
 6 6 20 36776.8 1140.53 1
 6 6 -20 41452.5 971.618 4
 -6 6 20 37659 1109.48 1
 6 -6 20 40655.4 1130.01 1
 6 -6 20 37029.8 1286.54 3
 6 6 -20 36710.5 980.35 5
 6 -6 -20 39703.1 1076.99 5
 6 -6 -22 644.445 665.952 5
 -6 -6 -22 1666.52 631.279 5
 6 -6 22 1096.18 746.175 1
 -6 6 22 1061.37 782.946 1
 6 6 -22 426.523 619.989 4
 6 -6 -22 1340.38 543.239 4
 6 6 22 1497.78 798.233 1
 6 -6 22 470.036 934.145 3
 6 6 -22 1468.19 595.591 5
 6 -6 -24 953.562 721.981 5
 -6 6 24 792.044 857.285 1
 6 -6 24 270.589 786.253 1
 6 6 -24 103.177 663.352 4
 6 -6 -24 57.4415 581.107 4
 6 6 24 1070.06 824.252 1
 6 -6 24 -1243.68 1051.99 3
 6 6 -24 1451.73 640.413 5
 -6 6 26 -742.778 813.651 1
 6 -6 -26 -138.496 738.819 5
 6 6 -26 88.6118 660.34 4
 6 -6 -26 -219.203 578.907 4
 6 6 26 -338.378 842.099 1
 6 6 -26 341.112 657.41 5
 6 -6 -28 8881.3 700.498 4
 6 -6 28 2204.63 1226.05 3
 6 -6 -30 6.79786 835.504 5
 6 -6 30 2432.54 912.947 1
 6 6 -30 1546.27 732.415 5
 6 -6 -30 45.061 639.139 4
 6 6 30 1175.72 906.75 1
 6 -6 30 -1289.03 1222.69 3
 6 6 32 6684.67 1002.57 1
 6 6 -32 6622.9 830.07 4
 6 6 -32 7347.24 833.185 5
 6 -6 32 8251.26 985.444 1
 6 -6 -34 7.47366 915.992 5
 6 -6 34 2062.79 975.608 1
 6 6 -34 209.838 812.797 4
 6 -6 -34 -141.005 704.791 4
 6 6 34 7.55515 945.311 1
 6 6 -34 -627.225 769.51 5
 6 -6 34 -158.238 1247.89 3
 6 8 0 145.315 246.958 1
 6 8 0 1.51552 115.384 4
 6 8 0 -2.08988 73.2437 2
 6 -8 0 -122.047 248.422 2
 6 -8 0 -86.7192 280.668 3
 6 8 0 45.1351 241.443 5
 6 8 -2 55361.7 844.377 4
 6 -8 -2 67991.8 976.383 2
 6 -8 2 67450.3 994.916 2
 6 8 -2 58465.5 836.775 2
 6 8 2 59492.8 970.116 1
 6 8 -2 61671.5 984.572 5
 6 8 -2 57827.7 888.371 1
 6 -8 -2 69708.3 1006.56 3
 6 -8 2 66929.2 1046.96 3
 6 8 2 60948 958.993 5
 6 8 -4 245.498 145.428 1
 6 8 -4 418.984 240.01 4
 6 -8 -4 305.175 257.949 2
 6 -8 -4 340.657 266.04 3
 6 -8 4 213.271 289.979 2
 6 8 4 509.192 250.146 5
 6 -8 4 441.56 341.844 3
 6 8 4 295.546 323.033 1
 6 8 6 11529.8 230.636 4
 6 -8 -6 15363.9 418.437 2
 6 -8 6 14566.7 460.556 2
 6 8 6 14413.2 514.994 1
 6 -8 -6 15977.3 416.317 3
 6 -8 6 15721.3 550.353 3
 6 8 6 12757.9 362.44 5
 -6 8 -8 3068.92 358.061 4
 6 8 -8 3110.54 374.759 5
 6 -8 -8 3400.32 305.917 2
 6 8 -8 4192.89 355.001 4
 6 -8 8 3386.32 384.578 2
 6 -8 -8 3795.01 298.75 3
 -6 8 -8 3132.13 220.938 5
 6 -8 8 3502.91 472.011 3
 -6 8 -10 116789 1735.43 4
 6 -8 -10 117740 1721.59 2
 6 8 -10 124080 1722.32 4
 6 8 10 117146 1876.53 1
 6 -8 10 119707 1769.61 2
 6 -8 -10 119815 1716.89 3
 6 -8 10 126672 1954.13 3
 -6 8 -10 112497 1594.07 5
 6 8 -10 116002 1782.95 5
 -6 8 -12 6226.73 445.36 4
 6 -8 -12 6004.82 376.66 2
 6 8 -12 6130.29 476.485 4
 6 8 12 6220.62 590.648 1
 6 -8 12 6165.8 491.536 2
 -6 8 -12 5200.75 299.025 5
 6 -8 -12 6103.58 369.263 3
 6 -8 12 5750.61 626.932 3
 6 8 -12 5065.39 476.928 5
 6 -8 -14 3185.69 575.044 5
 6 8 -14 3263.63 473.682 4
 -6 8 14 2887.29 597.415 1
 6 -8 -14 2731.23 360.815 3
 6 -8 14 2657.56 485.977 2
 6 8 14 2515.58 602.419 1
 6 -8 14 2703.21 676.879 3
 6 8 -14 2290.76 462.697 5
 6 -8 -14 2504.84 369.184 2
 6 8 -16 1489.01 508.266 4
 6 -8 -16 1497.08 387.979 2
 6 -8 -16 1081.05 382.496 3
 6 8 16 759.992 616.571 1
 6 -8 -16 2110.99 610.515 5
 6 -8 16 441.508 515.067 2
 6 -8 16 1363.12 754.171 3
 -6 8 16 4.48104 652.291 1
 6 8 -16 604.264 478.93 5
 6 -8 -18 36878.8 834.273 2
 6 8 -18 39674.1 917.327 4
 6 8 18 37031.4 1067.69 1
 6 -8 18 34440.2 972.552 2
 6 -8 -18 35776.1 839.086 3
 6 -8 18 39646.4 1265.88 3
 -6 8 18 38897.4 1081.38 1
 6 8 -18 36110.4 930.475 5
 6 -8 -18 42511.5 1069.89 5
 6 -8 -20 636.484 697.859 5
 6 8 -20 420.951 553.981 5
 6 8 -20 368.57 570.984 4
 6 -8 -20 42.4383 416.835 2
 6 -8 -20 253.857 428.789 3
 -6 8 20 165.433 711.226 1
 6 8 20 -135.354 724.154 1
 6 -8 20 -819.808 892.004 3
 6 -8 -22 12289.7 657.222 4
 6 8 22 11198.2 926.962 1
 6 -8 22 13034.3 872.242 1
 6 -8 22 11863.5 1091.51 3
 -6 8 22 11264.3 896.507 1
 6 8 -22 11832.3 732.818 5
 6 -8 24 -1165.89 801.856 1
 -6 8 24 -546.608 842.377 1
 6 -8 -24 134.935 765.406 5
 6 8 -24 -409.417 662.372 4
 6 -8 -24 -91.7559 557.482 4
 6 8 24 -175.344 841.07 1
 6 8 -24 5.04617 636.229 5
 6 -8 24 -1504.85 1035.52 3
 6 -8 26 3615.8 849.518 1
 6 8 -26 4396.18 708.838 4
 6 8 26 5288.98 930.499 1
 6 -8 -26 5331.61 638.159 4
 -6 8 26 5122.27 991.558 1
 6 8 -26 4948.32 715.02 5
 6 -8 26 3215.89 1135.83 3
 6 -8 -26 5919.19 844.915 5
 -6 8 28 -1129.24 880.658 1
 6 -8 -28 43.1783 611.085 4
 6 -8 28 -2096.81 1183.25 3
 6 8 30 15551.7 1111.53 1
 6 8 -30 12361.5 860.374 5
 6 -8 -32 -56.2558 898.242 5
 6 -8 32 1067.97 909.391 1
 6 8 -32 5.71905 884.216 4
 6 -8 32 -639.657 1294.82 3
 6 8 -32 -982.166 743.309 5
 6 -8 -34 -14.7597 895.774 5
 6 -8 34 3902.3 987.409 1
 6 8 -34 783.528 821.131 4
 6 -8 -34 67.4986 694.168 4
 6 8 34 541.571 965.302 1
 6 -8 34 1411.17 1338 3
 6 10 0 67486.1 926.509 4
 6 -10 0 78933.8 1076.21 2
 6 -10 0 86215.9 1176.02 3
 6 10 0 72026.4 1062.91 1
 6 10 2 219.297 166.502 4
 6 10 2 340.999 340.193 1
 6 10 -2 483.617 239.165 4
 6 10 -2 305.099 286.562 1
 6 10 2 172.743 115.255 2
 6 -10 -2 302.695 295.509 2
 6 -10 2 674.434 310.245 2
 6 -10 -2 558.89 301.942 3
 6 -10 2 441.019 356.154 3
 6 10 4 4534.59 203.033 4
 6 -10 -4 4636.74 337.708 2
 6 -10 4 5798.85 403.012 2
 6 10 4 5623.36 462.484 1
 6 -10 -4 5759.56 330.494 3
 6 -10 4 4189.8 422.225 3
 6 10 -4 4094.26 283.425 1
 6 10 -4 5607.13 378.798 5
 -6 10 4 5527.77 602.159 1
 6 10 6 346.653 434.43 1
 6 10 -6 214.541 213.17 1
 -6 10 -6 335.219 358.329 4
 6 10 6 206.708 200.169 4
 -6 10 6 194.127 527.635 1
 6 10 -6 359.656 313.35 4
 -6 10 -6 286.485 237.144 5
 6 -10 -6 489.638 292.947 2
 6 -10 -6 346.914 275.077 3
 6 -10 6 -255.395 349.969 2
 6 -10 6 295.698 424.614 3
 6 10 -6 -106.815 363.738 5
 -6 10 -8 72635.2 1200.07 4
 6 -10 -8 75097.9 1172.65 2
 6 10 -8 70525.3 1113.19 4
 -6 10 -8 67234.5 1059.8 5
 6 10 -8 71655.3 1210.77 5
 6 -10 8 69545.6 1212.07 2
 6 -10 -8 73167 1144.77 3
 -6 10 8 75926.9 1381.04 1
 6 -10 8 78121 1364.39 3
 6 10 10 269.859 525.201 1
 -6 10 -10 257.433 424.596 4
 6 10 -10 619.304 383.352 4
 6 -10 -10 518.879 317.328 2
 6 -10 10 678.445 545.27 3
 6 -10 -10 612.997 292.46 3
 -6 10 -10 586.26 258.691 5
 6 10 -10 820.455 405.849 5
 6 -10 10 472.135 389.452 2
 -6 10 10 455.174 571.443 1
 -6 10 -12 31952 767.545 4
 6 -10 -12 31382.6 699.633 2
 6 10 -12 31532.4 720.813 4
 -6 10 12 34142.7 922.351 1
 6 -10 12 33539.5 792.329 2
 6 10 12 31424.1 909.128 1
 6 -10 -12 29358 643.911 3
 -6 10 -12 28286 592.666 5
 6 -10 12 33476.9 975.099 3
 6 10 -12 28111 765.81 5
 6 -10 14 1149.96 502.872 2
 -6 10 14 23.7499 642.798 1
 6 10 -14 -3.64581 438.271 5
 6 10 -14 221.306 454.348 4
 6 10 14 -19.716 613.414 1
 6 -10 -14 76.5366 359.769 2
 6 -10 -14 77.2575 328.602 3
 -6 10 16 11316.7 753.259 1
 6 -10 -16 11646 506.242 2
 6 10 16 12591.8 800.115 1
 6 -10 16 10604.2 677.867 2
 6 -10 -16 11390.4 492.201 3
 6 -10 -18 720.407 657.943 5
 -6 10 18 138.908 715.042 1
 6 10 -18 141.122 568.982 4
 6 -10 -18 441.176 427.071 2
 6 -10 -18 152.135 379.419 3
 6 -10 18 395.143 552.31 2
 6 10 18 -335.96 721.818 1
 6 10 -18 25.9951 527.813 5
 6 -10 18 -416.536 838.89 3
 -6 10 20 31612.8 1074.46 1
 6 10 -20 33742.3 924.572 4
 6 10 20 31405.8 1110.92 1
 6 -10 20 29303.7 972.228 2
 6 -10 -20 28258.9 788.588 3
 6 -10 20 29841.7 1237.41 3
 6 10 -20 27262.2 892.115 5
 6 -10 -20 32484.8 1060.76 5
 6 10 -22 89.5074 710.211 4
 6 10 -22 376.3 607.948 5
 6 -10 -22 1039.01 761.594 5
 6 10 22 -130.301 783.906 1
 6 -10 22 450.154 692.582 2
 6 -10 22 224.85 970.829 3
 6 -10 -24 436.696 798.891 5
 6 10 -24 -210.498 749.407 4
 -6 10 24 187.602 835.672 1
 6 10 24 -162.206 826.941 1
 6 -10 -24 1007.96 589.119 4
 6 -10 24 -68.0652 710.272 2
 6 10 -24 672.283 648.161 5
 6 -10 24 -1682.92 1054.65 3
 6 -10 -26 -304.098 867.208 5
 -6 10 26 149.658 900.143 1
 6 10 -26 -1153.13 791.151 4
 6 -10 -26 -29.1896 592.73 4
 6 10 26 216.508 890.009 1
 6 -10 26 133.028 743.393 2
 6 10 -26 -99.3513 642.545 5
 6 -10 26 -1904.79 1093.26 3
 -6 10 28 23655.6 1265.2 1
 6 -10 -30 -136.243 862.859 5
 -6 10 30 -1522.45 954.14 1
 6 10 30 15.1292 972.349 1
 6 -10 30 237.473 816.55 2
 6 10 -30 -515.547 702.09 5
 6 -10 -32 21.3494 884.685 5
 6 10 -32 -21.6802 819.559 4
 6 10 32 2937.82 1041.64 1
 6 10 -32 2965.11 743.378 5
 6 -10 32 987.951 1268.84 3
 6 -12 0 127.748 340.631 3
 6 -12 0 471.405 320.641 2
 6 12 0 601.96 382.853 1
 6 12 0 154.437 318.548 5
 6 12 -2 51885.3 816.553 4
 6 -12 -2 54923.5 933.676 2
 6 -12 2 52011.1 926.839 2
 6 12 -2 48281.3 926.365 1
 6 -12 -2 53769.6 929.821 3
 6 -12 2 52714 989.674 3
 6 12 2 53132.6 984.204 1
 6 12 2 49117.4 908.701 5
 6 12 -2 50112.2 929.736 5
 6 12 -4 358.702 345.877 1
 6 12 4 -217.204 432.448 1
 6 -12 -4 -351.873 318.112 2
 -6 12 4 8.93545 587.19 1
 6 -12 -4 -142.788 295.102 3
 6 -12 4 155.954 346.526 2
 6 12 4 -206.942 326.432 5
 6 -12 4 -709.68 421.042 3
 6 12 -4 -290.726 374.686 5
 -6 12 -6 15498.8 567.805 4
 6 12 6 16271.3 397.028 4
 6 12 -6 15609.7 487.223 4
 6 -12 -6 17680.4 512.784 2
 6 -12 6 16228.9 555.328 2
 6 12 -6 14103.7 545.417 5
 6 -12 -6 16267.7 470.238 3
 6 -12 6 17422.5 653.344 3
 -6 12 6 15435.7 764.764 1
 -6 12 -6 14976.3 433.279 5
 6 12 6 15796.9 489.88 5
 -6 12 -8 -442.176 436.907 4
 6 12 8 -189.514 539.697 1
 6 12 -8 -392.538 390.608 4
 -6 12 8 32.6684 609.492 1
 6 -12 -8 -311.645 332.519 2
 6 -12 -8 -143.371 285.259 3
 6 -12 8 -407.645 511.16 3
 6 -12 8 -167.305 397.554 2
 -6 12 -8 -115.979 289.292 5
 -6 12 -10 41804.4 917.091 4
 6 -12 -10 42048.4 833.719 2
 6 12 -10 42586.9 834.234 4
 6 -12 10 38537.6 884.47 2
 -6 12 10 44127.8 1079.45 1
 6 -12 -10 40368.6 774.441 3
 6 12 10 50316.8 1123.35 1
 6 -12 10 43747 1082.26 3
 -6 12 -10 35682.9 732.492 5
 6 12 -10 37721.7 882.531 5
 -6 12 -12 1683.24 529.226 4
 6 12 12 562.843 610.752 1
 6 -12 12 2580.2 519.343 2
 6 12 -12 -567.849 469.972 4
 6 -12 -12 -15.9182 367.646 2
 6 -12 -12 -185.328 313.912 3
 -6 12 12 120.399 602.555 1
 6 12 -12 -85.6418 438.727 5
 6 -12 12 2024.11 681.025 3
 6 12 14 1709.81 664.996 1
 6 12 -14 820.835 513.266 4
 6 -12 14 2412.7 567.451 2
 -6 12 14 1925.41 679.715 1
 6 -12 -14 1743.55 403.19 2
 6 12 -14 1151.23 474.689 5
 6 -12 -14 999.334 344.825 3
 -6 12 16 -459.58 679.706 1
 6 12 -16 -95.2322 567.713 4
 6 -12 -16 -117.053 398.244 2
 6 12 -16 112.719 500.425 5
 6 -12 -16 3.06584 351.345 3
 6 -12 16 -34.4628 529.257 2
 6 -12 16 -1151.77 806.355 3
 6 12 16 362.886 705.581 1
 6 12 -18 28690.7 871.968 4
 6 -12 18 26497.6 874.535 2
 6 12 18 30247.4 1083.59 1
 6 -12 -18 26518.8 736.867 3
 -6 12 18 27043.9 997.156 1
 6 12 -18 24857.1 836.531 5
 6 -12 18 28196.1 1180.04 3
 6 12 -20 854.604 664.95 4
 6 -12 -20 2366.09 483.171 3
 -6 12 20 235.317 784.544 1
 6 -12 20 939.258 652.653 2
 6 12 20 223.258 815.825 1
 6 12 -20 113.732 569.691 5
 6 -12 20 -297.931 938.463 3
 6 -12 -22 12358.7 894.223 5
 6 -12 -22 8316.25 582.774 2
 6 12 22 11504.6 962.983 1
 6 -12 -22 9847.06 571.358 3
 -6 12 22 12434.9 918.144 1
 6 -12 22 10341 1088.5 3
 6 -12 -24 368.739 790.554 5
 6 -12 24 5.68261 689.649 2
 6 12 -24 9.06268 733.403 4
 -6 12 24 372.801 820.409 1
 6 12 24 -158.909 877.041 1
 6 12 -24 195.827 651.465 5
 6 -12 24 -455.916 1050.09 3
 -6 12 26 7521.86 952.849 1
 6 -12 26 7156.71 1161.02 3
 6 -12 -28 128.001 917.74 5
 -6 12 28 -7.78279 981.012 1
 6 -12 -28 -13.9523 642.785 4
 6 12 28 7.29614 919.307 1
 6 -12 28 -293.971 763.137 2
 6 12 -28 -305.694 678.8 5
 6 12 -30 139.774 850.001 4
 6 12 30 12934.6 1121.87 1
 6 -12 30 11357.1 928.955 2
 6 -12 30 2133.11 1272.69 3
 6 12 -30 9054.17 796.997 5
 -6 12 32 -1167.73 979.82 1
 6 -12 -32 -21.5487 874.207 5
 6 12 32 -742.068 1004.93 1
 6 12 -32 -1060.34 762.846 5
 6 14 0 73466.2 1096.73 4
 6 14 0 70466.4 1298.05 1
 6 -14 0 74783.7 1244.92 3
 6 14 0 72330.6 1227.26 5
 6 14 -2 152.703 477.744 1
 6 14 2 117.547 284.739 4
 6 -14 -2 -306.745 349.988 3
 6 14 -2 1667.61 387.197 5
 6 -14 -2 100.288 339.374 2
 6 -14 2 -27.869 337.943 2
 6 14 2 187.613 473.986 1
 6 -14 2 308.057 390.02 3
 6 14 2 -42.9184 347.091 5
 6 14 4 4228.28 314.337 4
 6 14 -4 5521.89 402.701 4
 6 -14 -4 4160.82 397.753 2
 6 -14 4 4041.99 416.461 2
 6 14 4 4644.73 413.305 5
 6 -14 -4 4798.3 371.552 3
 6 -14 4 4623.52 476.017 3
 6 14 -4 5425.89 436.582 5
 -6 14 4 3310.31 689.226 1
 -6 14 6 406.977 642.02 1
 6 14 6 484.756 307.025 4
 6 14 -6 -107.643 370.668 4
 6 -14 6 156.214 488.363 3
 6 14 6 1228.23 525.303 1
 -6 14 -6 144.221 314.094 5
 6 -14 -6 682.719 353.817 2
 6 14 -6 125.161 410.631 5
 6 -14 -6 708.915 318.269 3
 6 -14 6 300.746 392.847 2
 6 14 6 502.015 362.492 5
 6 14 -8 36260.2 756.109 4
 6 -14 -8 35733.1 778.629 2
 6 -14 8 31746.7 822.422 2
 6 -14 -8 35222 715.221 3
 -6 14 -8 31208.7 699.402 5
 6 14 8 37896.8 962.884 1
 6 -14 8 33242.6 945.491 3
 6 14 -8 31537.6 798.779 5
 6 14 10 -268.256 626.475 1
 6 14 -10 -320.648 459.551 4
 6 -14 10 -659.943 636.139 3
 6 -14 -10 -153.301 359.806 2
 6 -14 -10 24.7491 314.576 3
 6 -14 10 81.3085 441.892 2
 6 14 -10 -789.338 443.099 5
 -6 14 10 -5.12902 651.69 1
 6 -14 -12 17221.3 589.366 2
 6 14 -12 16508.1 652.026 4
 6 -14 12 14547.1 671.725 2
 -6 14 12 17873.2 828.106 1
 6 -14 -12 16647.1 512.426 3
 6 14 -12 13494.7 667.786 5
 6 -14 12 16409 859.589 3
 6 14 14 531.43 734.005 1
 6 -14 14 -216.132 725.469 3
 6 14 -14 -774.773 541.964 4
 6 -14 -14 -297.573 421.902 2
 -6 14 14 151.765 689.3 1
 6 -14 -14 -166.382 323.024 3
 6 -14 14 205.573 519.765 2
 6 14 -14 -135.405 489.329 5
 6 14 16 3882.07 773.237 1
 -6 14 16 2528.67 762.953 1
 6 14 -16 2785.88 609.772 4
 6 -14 -16 194.724 452.725 2
 6 -14 -16 2491.92 389.82 3
 6 -14 16 2729.09 574.052 2
 6 14 -16 2366.66 558.558 5
 6 -14 16 2651.39 853.935 3
 -6 14 18 -1031.15 762.592 1
 6 14 -18 -75.2672 629.051 4
 6 -14 -18 -363.659 456.466 2
 6 -14 -18 -75.4215 416.77 3
 6 -14 18 248.311 621.151 2
 6 14 -18 -208 563.048 5
 6 -14 18 -45.1917 880.758 3
 -6 14 20 28944.8 1101.63 1
 6 14 -20 26422.8 895.991 4
 6 -14 20 24061.2 891.278 2
 6 14 20 28917.2 1139.74 1
 6 -14 -20 23620.2 702.572 3
 6 14 -20 22407.4 855.561 5
 6 -14 20 25234.4 1235.36 3
 6 14 -22 -366.119 705.627 4
 6 -14 -22 17.4849 486.998 2
 6 14 22 -1158.03 898.638 1
 6 -14 -22 -608.868 489.731 3
 -6 14 22 493.643 832.238 1
 6 -14 22 -490.023 666.548 2
 6 14 -22 126.219 608.879 5
 6 -14 22 -538.724 1032.6 3
 6 -14 -24 31.5404 493.549 2
 6 -14 -24 -69.9316 474.914 3
 -6 14 24 1072.88 850.996 1
 6 -14 24 99.313 706.813 2
 6 14 24 285.232 931.061 1
 6 -14 24 -102.308 1048.74 3
 6 -14 -26 102.799 642.118 4
 -6 14 26 -548.618 884.89 1
 6 14 -26 -157.256 655.351 5
 6 14 -28 9211.48 863.19 4
 6 -14 -28 8918.31 760.954 4
 6 14 28 10465.5 1052.53 1
 6 -14 28 10920.2 915.888 2
 6 14 -28 7983.12 758.188 5
 6 -14 -30 7.47925 915.157 5
 -6 14 30 110.335 1057.86 1
 6 14 -30 -38.1002 825.503 4
 6 14 30 -1129.27 985.449 1
 6 -14 30 -944.487 862.211 2
 6 14 -30 -119.662 699.04 5
 6 -14 30 -322.998 1155.34 3
 6 16 0 -320.024 348.997 4
 6 -16 0 -87.0953 362.714 2
 6 -16 0 -103.518 374.427 3
 6 16 0 -533.593 391.165 5
 6 16 -2 32083.1 860.465 1
 6 16 2 32335 657.677 4
 6 16 -2 32350.7 664.168 4
 6 -16 -2 34867.7 775.239 2
 6 -16 2 31405.7 749.029 2
 6 -16 -2 33489.9 760.465 3
 6 -16 2 31880.6 803.755 3
 6 16 2 31543.6 758.023 5
 6 16 -2 32410.7 767.905 5
 -6 16 2 33357.1 1088.71 1
 6 16 4 38.8686 329.476 4
 6 16 -4 388.907 369.152 4
 6 -16 -4 -509.247 388.051 2
 6 -16 4 -327.773 379.604 2
 6 16 4 -580.107 572.838 1
 6 16 4 342.857 403.884 5
 6 -16 4 -134.268 452.904 3
 -6 16 4 190.59 680.503 1
 6 16 -4 666.915 407.046 5
 -6 16 -6 4477.76 542.213 4
 6 16 6 4724.88 400.117 4
 6 16 -6 4292.33 430.017 4
 6 -16 -6 5080.47 441.42 2
 6 -16 6 3971.61 467.623 2
 6 16 6 5070.44 651.053 1
 6 16 6 4680.53 426.631 5
 6 -16 -6 5365.35 384.651 3
 6 -16 6 5136.94 592.139 3
 -6 16 6 5626.58 782.253 1
 -6 16 -6 3473.6 399.038 5
 6 16 -6 3872.58 456.922 5
 -6 16 -8 -475.345 534.403 4
 6 16 -8 424.908 439.47 4
 -6 16 8 328.888 722.578 1
 6 16 8 232.943 621.966 1
 6 -16 -8 213.341 402.556 2
 6 -16 -8 -91.0458 331.823 3
 6 -16 8 187.66 477.598 2
 -6 16 -8 215.437 372.672 5
 6 16 -8 308.099 457.035 5
 6 -16 8 226.551 568.902 3
 -6 16 -10 27313.3 848.963 4
 6 16 -10 27370.9 718.986 4
 6 -16 -10 26827.5 705.012 2
 6 -16 10 24919.2 770.78 2
 6 16 -10 22738.5 762.335 5
 -6 16 10 28945.8 1012.96 1
 6 -16 -10 25078.5 622.864 3
 6 16 10 29964.5 1002.45 1
 6 -16 10 27226.8 956.361 3
 -6 16 -10 22428.8 655.661 5
 6 16 12 -335.823 741.02 1
 6 16 -12 2.992 503.667 4
 6 -16 -12 -156.001 431.866 2
 6 -16 -12 -29.6699 350.555 3
 6 -16 12 -296.101 507.964 2
 -6 16 12 59.4621 718.042 1
 6 -16 12 783.563 701.802 3
 6 16 -12 -609.781 503.617 5
 6 16 14 1402.49 845.044 1
 6 16 -14 2665.99 615.25 4
 6 -16 -14 151.433 469.664 2
 -6 16 14 898.743 751.841 1
 6 -16 -14 1593.48 381.378 3
 6 -16 14 1471.16 574.403 2
 6 16 -14 857.04 557.405 5
 6 -16 14 565.701 756.785 3
 6 16 -16 302.804 621.671 4
 -6 16 16 6.09282 803.741 1
 6 -16 -16 613.759 470.64 2
 6 -16 -16 384.116 386.983 3
 6 -16 16 -424.852 587.327 2
 6 16 -16 199.44 571.95 5
 6 -16 16 -125.706 837.042 3
 -6 16 18 13405.1 884.219 1
 6 -16 -18 12384.8 613.646 2
 6 16 -18 15400.7 770.676 4
 6 -16 18 13254.3 754.424 2
 6 -16 -18 13055.7 559.017 3
 6 -16 18 12929.7 1035.93 3
 6 16 -18 11827.9 705.651 5
 -6 16 20 -719.428 818.143 1
 6 16 20 -1225.7 859.202 1
 6 16 -20 -496.37 675.344 4
 6 -16 -20 233.276 496.753 2
 6 -16 -20 97.5148 452.013 3
 6 -16 20 10.6126 637.6 2
 6 16 -20 -472.11 611.579 5
 6 -16 22 11926.1 826.244 2
 6 16 22 13935.2 1058.62 1
 6 -16 -22 11760.9 601.378 3
 -6 16 22 12572.9 945.998 1
 6 -16 -24 4.81797 505.576 2
 6 -16 -24 201.696 495.293 3
 -6 16 24 384.963 848.412 1
 6 16 -26 1942.83 665.801 5
 6 -16 -26 4644.93 727.323 4
 6 16 -26 2632.33 780.143 4
 6 -16 26 873.054 768.18 2
 6 16 26 2692.81 998.617 1
 6 -16 26 3357.06 1104.81 3
 6 -16 -28 319.277 898.544 5
 6 16 28 -1652.35 1062.27 1
 6 16 -28 -140.649 792.933 4
 -6 16 28 -594.982 955.222 1
 6 -16 28 -311.773 763.738 2
 6 16 -28 240.109 694.756 5
 6 -16 28 194.614 1097.46 3
 6 16 30 2992.8 1045.14 1
 6 -16 -30 685.28 923.403 5
 6 18 0 35759.8 964.189 1
 6 -18 0 35090.1 842.378 2
 6 18 0 32826.3 821.567 5
 6 -18 0 35500.2 839.311 3
 6 18 2 1214.96 594.711 1
 6 18 2 451.058 385.281 4
 6 18 -2 554.363 400.214 4
 6 -18 -2 523.371 418.913 2
 6 -18 2 730.163 441.196 2
 -6 18 2 5.80914 783.897 1
 6 -18 -2 404.186 413.352 3
 6 18 2 503.795 437.947 5
 6 -18 2 920.132 465.97 3
 6 18 -2 607.901 435.789 5
 6 18 -4 1920.2 422.659 4
 6 -18 -4 1736.4 394.526 3
 6 -18 4 2401.55 517.265 3
 6 -18 -4 1569.97 431.716 2
 6 -18 4 1258.88 418.154 2
 6 18 -4 1853.8 455.499 5
 6 -18 6 -255.055 560.153 3
 -6 18 -6 190.578 553.583 4
 6 18 6 -382.899 405.655 4
 6 18 -6 256.014 430.155 4
 6 -18 -6 232.71 425.62 2
 6 -18 -6 125.743 358.46 3
 6 -18 6 -18.1743 433.068 2
 6 18 6 370.123 683.033 1
 -6 18 -6 -22.8729 419.178 5
 6 18 6 355.889 423.483 5
 6 18 -6 374.164 444.373 5
 -6 18 6 137.418 789.786 1
 -6 18 -8 15466.8 752.841 4
 6 18 -8 16094.9 625.041 4
 6 -18 -8 14904.6 624.123 2
 6 -18 -8 14800.2 525.484 3
 6 -18 8 12845.7 762.106 3
 -6 18 -8 12272.6 561.422 5
 6 18 8 16619.4 893.741 1
 6 18 -8 11698.3 618.797 5
 -6 18 -10 791.344 634.014 4
 6 18 -10 592.522 499.626 4
 6 18 10 -427.599 740.497 1
 6 -18 -10 75.0623 435.061 2
 6 -18 -10 592.176 367.98 3
 6 -18 10 319.776 564.856 2
 6 18 -10 262.686 509.944 5
 6 -18 10 484.464 691.837 3
 -6 18 10 71.1229 786.173 1
 6 18 -12 10016.6 630.818 4
 6 -18 -12 10743.8 597.833 2
 -6 18 12 11067.9 890.308 1
 6 -18 -12 11018.3 484.775 3
 6 18 12 12204.5 900.72 1
 6 18 -12 8857.55 633.33 5
 6 -18 12 11427.1 903.447 3
 6 -18 14 738.341 612.843 2
 6 18 14 164.344 824.3 1
 6 18 -14 -106.701 580.364 4
 6 -18 -14 234.185 478.7 2
 -6 18 14 29.4719 775.596 1
 6 -18 -14 212.369 384.336 3
 6 18 -14 -712.784 565.871 5
 6 -18 -16 438.002 532.454 2
 6 18 16 3584.72 979.252 1
 6 18 -16 2982.85 637.878 4
 -6 18 16 196.331 882.135 1
 6 -18 -16 3098.17 433.648 3
 6 -18 16 2634.93 633.751 2
 6 18 -16 1801.74 596.058 5
 6 -18 16 1846.49 841.78 3
 6 18 18 -320.126 941.438 1
 -6 18 18 -573.064 796.846 1
 6 18 -18 -240.198 639.97 4
 6 -18 -18 -26.7193 478.599 2
 6 -18 -18 263.71 403.726 3
 6 -18 18 -416.793 634.33 2
 6 18 -18 -792.111 633.061 5
 6 -18 18 -1456.7 925.146 3
 6 -18 20 16644.4 855.944 2
 6 -18 -20 19255.4 679.905 3
 -6 18 20 18732.3 998.739 1
 6 -18 -22 107.075 539.107 2
 6 -18 -22 174.533 463.196 3
 6 18 -24 828.057 722.758 4
 6 -18 -24 713.396 539.685 2
 6 -18 -24 1219.93 521.172 3
 6 18 -24 1114.61 649.437 5
 6 -18 24 -30.8492 715.498 2
 6 -18 24 -565.37 1041.11 3
 6 18 24 1125.74 975.777 1
 6 -18 26 -280.969 1076.56 3
 6 18 -26 93.2154 755.21 4
 -6 18 26 -116.067 923.66 1
 6 -18 26 38.3638 737.098 2
 6 18 -26 487.519 664.146 5
 6 -18 -28 562.371 898.124 5
 6 18 -28 1724.68 846.984 4
 -6 18 28 4535.52 966.191 1
 6 18 -28 5548.55 757.43 5
 6 -18 28 4654.19 860.392 2
 6 -18 28 2242.77 1158.14 3
 -6 20 0 153.7 854.35 1
 6 20 0 -2.33852 422.788 4
 6 -20 0 39.0016 474.855 2
 6 -20 0 30.325 444.639 3
 6 20 0 143.044 461.856 5
 6 -20 -2 12917.1 583.139 3
 6 -20 2 12436.6 635.832 3
 6 20 2 12187.2 611.298 5
 6 20 -2 10242.1 587.224 5
 6 20 2 12485.6 782.775 1
 6 20 4 -29.3121 448.051 4
 -6 20 4 -36.659 815.6 1
 6 20 -4 -343.738 473.605 4
 6 -20 -4 -73.2463 449.224 2
 6 -20 4 42.1025 450.351 2
 6 -20 -4 -10.1355 399.278 3
 6 20 4 168.885 474.556 5
 6 -20 4 313.637 529.995 3
 6 20 -4 105.396 485.301 5
 6 20 4 145.411 706.609 1
 -6 20 -6 657.817 637.407 4
 6 20 6 1469.28 465.315 4
 6 20 -6 2532.24 498.258 4
 6 -20 -6 1716.57 482.207 2
 6 -20 6 214.332 485.411 2
 6 -20 -6 1982.01 403.772 3
 -6 20 6 99.3927 847.508 1
 6 20 6 2566.98 489.859 5
 6 20 6 2716.1 751.215 1
 -6 20 -6 1656.72 493.18 5
 6 20 -6 2188.96 504.923 5
 6 -20 6 2309.28 611.684 3
 -6 20 -8 115.732 673.213 4
 6 20 -8 624.813 497.979 4
 -6 20 8 -121.5 813.97 1
 6 -20 -8 864.347 494.544 2
 -6 20 -8 -703.778 502.728 5
 6 20 8 -297.509 764.294 1
 6 -20 -8 158.826 382.318 3
 6 -20 8 37.6612 507.849 2
 6 20 -8 166.743 499.685 5
 6 -20 8 79.9826 643.811 3
 6 20 -10 12451.7 646.46 4
 6 -20 -10 13310.4 622.692 2
 6 -20 -10 12933 520.951 3
 6 20 -10 9751.88 638.669 5
 6 -20 10 11789.4 830.321 3
 6 20 10 15131.4 938.863 1
 -6 -20 10 13830.8 1134.03 3
 -6 -20 12 -613.976 1089.98 3
 6 20 -12 167.242 570.577 4
 6 -20 12 -132.981 746.095 3
 6 20 12 -718.063 823.739 1
 6 -20 -12 21.9542 492.909 2
 6 -20 -12 194.757 386.886 3
 6 -20 12 -40.3143 606.457 2
 -6 20 12 12.2874 803.527 1
 6 20 -12 -628.487 582.192 5
 6 20 -14 1050.37 602.586 4
 6 20 14 1762.36 885.227 1
 6 -20 -14 67.9056 504.227 2
 -6 20 14 18.5647 802.413 1
 6 -20 -14 1623.8 411.758 3
 6 -20 14 1021.43 603.842 2
 6 20 -14 586.173 588.29 5
 6 -20 14 1292.45 818.018 3
 6 20 16 898.577 909.824 1
 6 20 -16 152.025 621.254 4
 -6 20 16 -34.1328 878.604 1
 6 -20 -16 -218.91 546.732 2
 6 -20 -16 -115.275 397.444 3
 6 -20 16 -184.505 623.566 2
 6 20 -16 -518.315 601.528 5
 6 -20 16 -253.885 831.596 3
 6 -20 18 13507.8 801.168 2
 6 -20 -18 12833.6 571.314 3
 6 20 -20 54.905 666.807 4
 6 -20 -20 110.718 530.45 2
 6 -20 -20 862.982 459.738 3
 6 20 -20 -614.564 627.569 5
 6 -20 20 1371.09 955.455 3
 6 20 22 5722.66 991.561 1
 6 20 -22 3421.73 717.868 4
 6 20 -22 2815.74 673.634 5
 6 -20 22 5336.42 1069.45 3
 -6 20 22 2945.3 923.193 1
 6 20 -24 77.2844 751.522 4
 -6 20 24 -781.208 884.608 1
 6 -20 24 -70.2342 737.268 2
 6 20 -24 -1116.42 690.967 5
 6 -20 24 -1538.42 1055.47 3
 6 20 -26 -181.964 802.725 4
 -6 20 26 1135.34 921.33 1
 6 -20 26 242.426 782.687 2
 6 20 -26 1210.89 743.513 5
 6 -20 26 468.211 1088.07 3
 6 -22 0 10865.2 620.937 2
 6 -22 0 12215.9 618.718 3
 6 22 0 10502.3 624.973 5
 6 22 2 -37.287 472.105 4
 6 22 -2 -249.083 478.69 4
 6 -22 -2 -98.2875 479.149 2
 6 -22 2 -156.344 495.876 2
 -6 22 2 6.49574 838.108 1
 6 -22 -2 476.077 453.722 3
 6 22 2 86.993 515.195 5
 6 -22 2 -563.848 513.602 3
 6 22 -2 23.0754 495.018 5
 -6 22 4 -45.9192 867.986 1
 6 22 4 91.9743 486.573 4
 6 22 -4 674.133 509.419 4
 6 -22 -4 768.307 508.389 2
 6 -22 4 732.419 515.954 2
 6 -22 -4 1016.57 423.3 3
 6 22 4 927.668 508.675 5
 6 -22 4 572.098 571.269 3
 6 22 -4 207.122 508.098 5
 6 22 4 1052.67 773.814 1
 6 -22 6 228.765 594.617 3
 6 22 6 -106.017 499.595 4
 6 22 -6 590.99 531.224 4
 6 -22 -6 214.293 491.125 2
 -6 22 6 38.6694 846.132 1
 6 -22 6 182.739 485.404 2
 6 -22 -6 175.304 401.931 3
 6 22 6 321.525 510.163 5
 6 22 -6 996.117 534.104 5
 6 22 6 1097.98 789.802 1
 6 22 -8 6528.07 590.278 4
 6 -22 8 6529.16 591.062 2
 6 -22 -8 7596.77 484.072 3
 6 -22 8 7188.05 766.657 3
 6 22 -8 7442.39 596.678 5
 6 22 8 6810.27 905.936 1
 6 -22 -10 103.057 492.338 2
 6 -22 10 -413.046 680.218 3
 6 -22 -10 -241.897 391.963 3
 6 -22 10 87.9676 526.312 2
 6 22 -10 647.208 535.045 5
 -6 22 10 19.8593 861.531 1
 6 -22 12 6024.05 649.744 2
 6 22 -12 3345.25 613.283 4
 6 -22 -12 5586.44 459.165 3
 6 22 12 6271.19 971.691 1
 6 -22 12 5616.45 798.466 3
 6 22 -12 4338.8 586.907 5
 -6 -22 14 340.263 1171.4 3
 6 22 14 44.9892 927.923 1
 6 -22 -14 -78.4662 527.567 2
 -6 22 14 6.4633 811.411 1
 6 -22 -14 -276.082 403.224 3
 6 -22 14 -284.399 592.166 2
 6 -22 16 3765.85 685.248 2
 6 22 16 4468.55 947.08 1
 6 -22 -16 2961.79 423.077 3
 6 -22 -16 2384.21 591.162 2
 6 22 -18 239.964 677.813 4
 6 -22 -18 221.863 541.588 2
 6 22 -18 -473.266 610.569 5
 6 22 -20 7262.2 768.007 4
 6 22 -20 6052.46 702.762 5
 -6 22 20 6216.48 885.019 1
 -6 -22 22 1251.1 1478.31 3
 6 22 22 811.919 1006.02 1
 6 22 -22 -476.762 724.85 4
 6 -22 22 -145.64 979.343 3
 6 -22 22 -112.787 706.196 2
 -6 22 22 100.609 902.905 1
 6 22 -22 -668.791 657.609 5
 -6 -22 24 2656.34 1590.9 3
 6 22 24 2159.93 982.837 1
 6 22 -24 -240.64 795.143 4
 6 -22 24 -26.3798 735.695 2
 -6 22 24 1188.13 906.941 1
 6 22 -24 -1194.66 707.071 5
 6 -22 24 917.182 1004.78 3
 -6 24 0 140.294 910.438 1
 6 24 0 292.697 508.932 4
 6 -24 0 108.534 524.688 2
 6 -24 0 621.491 532.822 3
 6 24 0 -4.2003 542.194 5
 6 -24 2 780.406 572.267 2
 -6 24 -2 991.278 977.641 1
 6 24 2 4030.8 579.439 5
 6 -24 2 4404.21 580.07 3
 6 24 -2 4624 586.054 5
 6 24 4 -1028.91 529.333 4
 6 24 -4 3.04263 530.209 4
 6 24 -4 341.053 535.932 5
 6 24 4 -742.102 506.573 5
 6 -24 4 -40.9384 522.989 2
 6 -24 4 -924.183 590.492 3
 6 24 6 -95.1413 507.113 4
 6 24 -6 797.782 566.141 4
 6 24 6 -611.698 563.067 5
 -6 24 6 98.1159 925.634 1
 6 -24 -6 271.498 555.412 2
 6 -24 6 -55.787 529.221 2
 6 -24 -6 838.687 422.475 3
 6 24 -6 1549.8 556.37 5
 6 24 6 2482.75 846.02 1
 6 -24 6 -5.23976 609.815 3
 6 24 -8 816.057 587.642 4
 6 -24 -8 -178.337 531.001 2
 6 -24 8 -35.3295 508.066 2
 6 -24 -8 66.5907 419.977 3
 6 -24 8 -289.008 672.743 3
 6 -24 -10 8753.26 660.77 2
 6 -24 10 7428.45 636.945 2
 6 -24 -10 8775.43 505.78 3
 6 -24 -12 -467.67 545.307 2
 6 24 12 -1423.28 922.252 1
 6 -24 -12 -310.853 411.901 3
 6 -24 12 -382.204 571.08 2
 6 24 -14 -197.195 614.154 4
 6 24 14 534.419 939.329 1
 6 -24 -14 -329.506 557.626 2
 -6 24 14 46.9898 833.104 1
 6 -24 14 -178.59 627.247 2
 6 24 -14 532.129 568.946 5
 6 -24 14 661.511 799.05 3
 6 24 -16 -1049.67 637.252 4
 -6 24 16 107.309 872.189 1
 6 24 -16 330.03 589.196 5
 6 -24 16 1165.32 876.492 3
 6 24 -18 4993.51 726.543 4
 -6 24 18 5271.84 929.596 1
 6 -24 18 5765.3 787.262 2
 6 -24 18 6224.45 960.116 3
 6 24 18 6249.3 1061.84 1
 6 24 -18 4350.8 713.942 5
 -6 -24 20 273.855 1458.47 3
 -6 24 20 6.86889 865.201 1
 6 24 20 -819.737 1086.37 1
 6 24 -20 972.792 709.38 4
 6 -24 20 -50.5131 701.236 2
 6 24 -20 5.39939 655.389 5
 6 -24 20 -415.992 899.921 3
 6 -26 0 4805.71 589.473 3
 6 -26 -2 -55.0114 538.28 2
 6 -26 2 -39.298 528.039 2
 6 -26 -2 46.5391 485.637 3
 6 -26 2 553.186 543.075 3
 6 -26 -4 453.479 553.289 2
 6 -26 4 -74.9601 549.289 2
 6 -26 -4 386.073 472.488 3
 6 -26 4 610.907 586.869 3
 -6 26 6 -139.359 880.443 1
 6 -26 -6 -36.8018 550.87 2
 6 -26 6 79.0016 541.638 2
 6 -26 -6 615.107 447.631 3
 6 26 -6 -462.15 551.421 5
 6 26 -8 4025 631.123 4
 6 -26 -8 3285.65 610.6 2
 6 26 8 3332.05 922.966 1
 6 -26 -8 3313.98 478.011 3
 6 -26 8 2902.91 583.324 2
 6 26 -8 3063.97 596.198 5
 6 26 -10 553.068 602.612 4
 6 26 10 -522.472 917.958 1
 6 -26 10 28.9158 521.912 2
 6 26 -10 385.685 576.141 5
 6 -26 10 456.191 737.82 3
 -6 26 10 28.428 914.078 1
 6 26 -12 4622.62 665.432 4
 6 26 -12 3697.49 618.626 5
 6 -26 12 3325.42 796.773 3
 6 26 -14 304.333 631.673 4
 -6 26 14 13.8535 866.828 1
 6 26 -14 -425.709 570.348 5
 6 -26 14 -1123.77 804.011 3
 6 26 -16 1980.01 671.057 4
 -6 26 16 135.653 953.372 1
 6 26 16 683.686 983.539 1
 6 -26 16 403.546 641.861 2
 6 26 -16 1084.61 620.892 5
 6 -26 16 586.335 840.263 3
 -6 26 18 -404.722 902.9 1
 6 26 -18 851.846 705.915 4
 6 26 18 -68.4872 991.773 1
 6 -26 18 -73.6624 666.333 2
 6 26 -18 79.9601 611.846 5
 6 -26 18 165.158 880.153 3
 -6 28 0 67.0862 943.51 1
 6 28 0 1657.16 584.726 4
 6 -28 0 -784.286 590.936 2
 6 28 0 905.856 576.509 5
 6 28 2 2939.98 591.536 4
 6 28 -2 1801.66 581.22 4
 6 -28 2 2027.05 601.014 2
 -6 28 -2 -127.216 957.428 1
 6 28 2 1855.85 551.341 5
 6 28 -2 1027.2 579.929 5
 -6 28 2 -60.751 971.275 1
 6 28 4 -918.074 546.185 4
 6 28 -4 -930.869 575.502 4
 -6 28 -4 115.762 1003.97 1
 -6 28 4 -104.146 970.246 1
 6 -28 4 101.36 604.888 2
 6 -28 -4 -865.758 519.618 3
 6 28 4 -68.2127 571.801 5
 6 28 -4 -760.719 578.995 5
 -6 28 6 -100.609 906.616 1
 6 28 -6 -526.364 584.765 4
 6 28 -6 -923.693 557.033 5
 6 -28 6 1464.85 673.326 3
 -6 28 -6 191.325 1027.02 1
 6 28 -8 -317.013 594.006 4
 6 28 -8 -721.259 574.198 5
 6 -28 8 -792.821 694.923 3
 -6 28 8 155.253 957.195 1
 6 28 -10 3860.79 687.285 4
 6 28 -10 2692.29 607.685 5
 6 -28 10 4049.49 773.22 3
 6 28 -12 -573.751 649.797 4
 6 -28 12 -156.149 779.142 3
 6 28 12 289.556 973.922 1
 -6 28 12 -50.3277 893.666 1
 6 -28 12 -450.64 562.359 2
 6 28 -12 -88.468 614.178 5
 6 30 0 903.894 596.043 4
 6 -30 0 1077.96 580.819 3
 6 30 0 1353.8 586.79 5
 -6 30 0 -8.0586 1001.42 1
 6 30 2 -175.278 587.15 4
 6 30 -2 -763.815 603.541 4
 -6 30 -2 23.1081 958.204 1
 6 -30 2 655.283 617.891 3
 -6 30 2 105.764 942.665 1
 6 30 2 199.976 564.419 5
 6 30 -2 -491.727 589.459 5
 6 30 4 1801.33 583.073 4
 6 30 -4 -444.316 584.943 4
 -6 30 4 -111.598 947.456 1
 6 30 4 2461.79 607.362 5
 6 -30 4 596.499 601.252 3
 6 30 -4 -321.838 592.807 5
 -6 30 -4 -15.5456 983.796 1
 7 1 -1 212.63 208.312 3
 7 -1 -1 172.699 215.203 3
 7 1 1 261.243 207.697 3
 7 -1 -1 239.614 147.043 2
 7 -1 1 252.255 221.982 3
 7 1 -1 225.251 103.91 2
 7 -1 1 197.975 161.19 2
 7 1 1 173.118 88.3904 2
 7 1 1 192.437 165.835 5
 7 1 -1 195.045 200.424 5
 7 -1 1 133.289 147.477 5
 7 -1 -1 215.627 198.696 5
 7 -1 -3 39185 643.256 5
 7 1 -3 36932.3 544.308 2
 7 -1 -3 38160.6 570.245 2
 7 -1 3 39483.4 574.092 2
 7 1 -3 39028.6 655.612 3
 7 1 3 37546.6 630.838 3
 7 -1 3 38605.5 657.877 3
 7 1 3 36460.5 526.49 5
 7 1 -3 41826.3 663.736 5
 7 1 3 43358.2 681.451 1
 7 -1 5 193563 2551.27 4
 7 1 -5 189538 2560.18 2
 -7 1 5 210344 2656.71 1
 7 1 5 188460 2624.6 3
 7 -1 5 198898 2677.19 3
 -7 -1 5 194487 2576.37 1
 7 1 -5 199096 2663.67 5
 7 -1 -5 220623 2704.28 5
 7 1 5 202753 2677.29 1
 7 1 7 27461.7 452.125 4
 -7 -1 7 26371.4 491.122 1
 7 -1 -7 32851.4 617.907 3
 -7 1 7 32805.3 609.383 1
 7 1 7 27657.6 563.333 3
 7 -1 7 27846.3 613.576 3
 7 1 -7 28941.1 623.971 5
 7 -1 -7 30167.4 627.825 5
 7 1 7 30539.3 665.116 1
 7 1 -9 2950.68 263.433 2
 7 -1 -9 2912.68 276.621 2
 -7 1 9 2829.39 374.044 1
 7 1 -9 2787.43 329.767 3
 7 -1 -9 2956.7 322.096 3
 7 1 9 2542.42 312.319 3
 7 -1 9 2877.53 354.792 3
 -7 -1 9 2545.43 254.937 1
 7 -1 -11 2508.03 388.951 5
 7 1 -11 3015.35 303.781 2
 7 -1 -11 3018.49 300.069 2
 7 1 11 2830.42 468.883 1
 7 1 -11 2918.03 370.326 3
 7 -1 -11 2643.45 340.117 3
 -7 -1 11 2986.81 312.559 1
 7 1 11 2293.07 368.006 3
 -7 1 11 2765.22 390.332 1
 7 -1 11 3414.7 469.73 1
 7 1 -11 2734.57 397.953 5
 -7 -1 -11 2288.6 260.056 5
 7 1 13 16477.7 667.592 1
 7 -1 -13 16639.6 491.616 2
 7 -1 -13 18392.1 565.482 3
 -7 1 13 17345.8 565.354 1
 7 1 13 15831.9 615.946 3
 7 1 -13 15271.1 589.669 5
 7 -1 -13 15413.3 574.031 5
 7 -1 13 16906.8 661.721 1
 7 1 15 14873.9 699.73 1
 7 -1 -15 13329 474.314 2
 7 1 -15 16548.2 553.635 4
 7 -1 -15 14330.5 535.479 3
 -7 1 15 14846.3 606.852 1
 7 -1 15 14260 692.436 3
 7 1 -15 13888.5 623.469 5
 7 -1 -15 12962.6 595.515 5
 7 -1 15 14913.5 695.074 1
 7 1 17 12674.6 732.933 1
 7 1 -17 13153.5 580.796 4
 7 -1 -17 11215.3 569.257 4
 7 1 17 12352.9 718.644 3
 7 -1 17 11654.7 766.14 3
 7 1 -17 12570.5 665.512 5
 7 -1 -17 11332.6 620.183 5
 7 -1 17 13127.1 735.415 1
 7 1 -19 351.87 562.862 5
 7 -1 -19 -248.241 535.157 5
 7 -1 19 -75.882 650.596 1
 7 1 19 -70.0951 647.215 1
 7 1 -19 405.955 488.324 4
 7 -1 -19 -474.709 489.033 4
 7 1 19 -760.406 680.464 3
 7 -1 19 -1155.85 729.188 3
 7 1 -21 2764.02 628.622 5
 7 -1 -21 3269.9 613.958 5
 7 1 -21 881.182 557.835 4
 7 -1 21 3793.63 755.652 1
 7 1 21 3757.26 754.902 1
 7 -1 -21 790.579 562.454 4
 7 1 21 2108.53 794.715 3
 7 -1 21 1762.84 839.613 3
 7 1 23 19381.7 973.258 1
 7 -1 23 17389.7 1089.83 3
 7 1 -23 18573.9 864.994 5
 7 -1 -23 18738.9 846.208 5
 7 -1 23 20381.4 1006.49 1
 7 1 25 32248.6 1164.57 1
 7 -1 -25 30824.3 890.71 4
 7 1 -25 29617.8 1010.21 5
 7 -1 -25 30633.2 1036.14 5
 7 1 27 6665.58 933.97 1
 7 1 -27 54.053 684.459 4
 7 -1 -27 64.4091 655.367 4
 7 1 -27 6240.3 762.976 5
 7 -1 -27 4952.52 771.297 5
 7 -1 27 7148.06 942.085 1
 7 -1 -31 -796.181 902.31 5
 7 -1 31 558.035 920.487 1
 7 1 31 193.077 963.62 1
 7 1 -31 93.5082 768.86 4
 7 -1 -31 1737.28 688.542 4
 7 1 -31 498.248 765.225 5
 7 -1 33 2943.53 955.35 1
 7 1 33 3524.5 992.786 1
 7 1 -33 2387.71 760.635 4
 7 1 -33 2505.89 802.492 5
 7 -3 -1 13153.5 312.45 2
 7 -3 1 13980.7 336.329 2
 7 3 -1 13296.6 358.579 3
 7 3 1 13946 345.973 3
 7 3 1 12988.2 319.027 5
 7 3 -1 13034.3 344.319 5
 7 -3 1 13208.4 285.847 5
 7 3 1 13928.8 343.705 1
 7 -3 -1 13572 342.866 5
 7 3 -3 77967.5 1097.79 2
 7 -3 3 88447.1 1189.7 2
 7 3 -3 88806.5 1232.7 3
 7 3 3 79913 1176.23 3
 7 3 3 83739.2 1143.44 5
 7 3 -3 83258.8 1224.63 5
 7 -3 -3 82194.2 1202.68 5
 7 3 3 87869.4 1226.16 1
 7 3 5 8976.33 385.429 1
 7 3 -5 8755.77 254.336 2
 7 3 5 8272.04 281.687 3
 7 3 5 8702.76 248.764 5
 7 3 -5 8732 368.105 5
 -7 3 5 9753.79 467.426 1
 7 -3 -5 8670.2 357.362 5
 7 3 7 70376.9 1087.49 1
 7 -3 -7 74747.4 981.819 2
 7 -3 -7 74844.7 1038.61 3
 -7 3 7 76236.8 1102.61 1
 7 3 7 63550.4 954.65 3
 7 3 -7 70893.8 1081.57 5
 7 -3 -7 67084.3 1047.64 5
 7 3 -9 2706.66 269.508 2
 7 -3 -9 2333.7 274.651 2
 -7 3 9 2773.23 402.046 1
 7 3 -9 3173.4 356.27 3
 7 -3 -9 2521.58 309.925 3
 7 3 9 2335.81 265.307 3
 7 -3 9 2993.4 434.838 1
 7 3 11 4436.03 479.779 1
 -7 3 11 4541.86 458.223 1
 7 -3 -11 4528.2 316.998 2
 7 3 -11 4526.49 392.166 4
 7 -3 -11 4342.51 351.886 3
 7 3 11 3970.33 329.594 3
 7 -3 11 4714.49 499.851 3
 7 3 -11 4334.65 438.831 5
 7 -3 11 4574.52 490.214 1
 7 -3 -11 3971.17 421.871 5
 7 3 13 19422 698.784 1
 7 -3 -13 18536.6 516.242 2
 7 3 -13 19864.3 545.19 4
 7 -3 -13 18037.5 542.094 3
 7 -3 13 20330.4 736.887 3
 7 3 13 16881.9 557.96 3
 -7 3 13 18813.3 653.847 1
 7 3 -13 18524.2 631.242 5
 7 -3 13 19604.2 699.212 1
 7 -3 -13 19351.7 634.083 5
 7 3 15 29664.6 879.618 1
 7 -3 -15 28791.2 682.837 2
 7 3 -15 33707.1 736.033 4
 7 -3 -15 29925.5 745.641 3
 7 3 15 28143.9 770.095 3
 -7 3 15 29480.2 809.842 1
 7 -3 15 32293.9 945.074 3
 7 3 -15 27894.4 784.194 5
 7 -3 15 30751.2 863.776 1
 7 -3 -15 29147.3 803.878 5
 7 -3 -17 9961.69 487.935 2
 7 3 17 13324.5 731.502 1
 7 3 -17 15425.7 592.18 4
 7 -3 -17 10941.5 539.184 3
 7 -3 17 13608 831.098 3
 7 3 -17 13197.9 639.247 5
 7 -3 -17 13222.9 660.898 5
 7 -3 17 13735.1 726.382 1
 7 -3 -19 -378.252 576.289 5
 7 -3 19 -382.335 660.128 1
 7 3 -19 123.371 509.076 4
 7 -3 -19 -484.839 492.725 4
 7 3 19 325.118 637.087 1
 7 -3 19 -1089.38 799.342 3
 7 3 -19 475.673 524.758 5
 7 3 21 12322.3 858.997 1
 7 3 -21 12182.7 642.77 4
 7 -3 21 10902.1 986.109 3
 7 3 -21 11219.5 684.189 5
 7 -3 -21 12784.7 769.174 5
 7 -3 21 13695.1 867.321 1
 7 -3 -23 16401.8 709.197 4
 7 3 -23 15018.2 775.96 5
 7 -3 -23 17059.5 869.241 5
 7 -3 23 16890.2 937.854 1
 7 -3 -25 5043.96 794.12 5
 7 3 25 5610.25 894.713 1
 7 -3 -25 5997.76 614.906 4
 7 3 -25 5636.78 705.605 5
 7 -3 25 7150.4 887.787 1
 7 3 27 6996.58 935.4 1
 7 3 -27 7599.38 709.185 4
 7 3 -27 7502.96 747.681 5
 7 -3 -27 7528.51 837.731 5
 7 -3 27 8296.4 929.246 1
 7 -3 29 39.2068 1018.9 3
 7 -3 -31 -211.132 841.428 5
 7 -3 31 192.582 920.562 1
 7 3 31 276.329 931.625 1
 7 -3 33 3764.03 971.445 1
 7 3 -33 2731.59 761.428 4
 7 3 33 2623.37 976.188 1
 7 3 -33 2459.13 791.365 5
 7 5 1 5477.89 262.965 1
 7 5 -1 5695.92 277.814 3
 7 5 1 5359.34 255.599 3
 7 -5 -1 6121.32 309.483 3
 7 5 1 5600.22 262.538 5
 7 5 -1 5590.35 274.949 5
 7 5 -1 5829.5 212.832 1
 7 -5 1 4776.92 224.527 5
 7 -5 -1 5053.41 274.318 5
 7 5 -3 1178.08 132.924 2
 7 5 -3 1398.76 255.928 3
 7 5 3 1387.4 193.086 3
 7 -5 -3 1698.76 267.981 3
 7 5 -3 1172.66 262.18 5
 7 -5 3 722.916 122.058 5
 7 5 -5 70739.7 1028.16 2
 7 5 5 74427.4 1154.24 1
 7 -5 -5 78051 1100.25 2
 7 5 -5 73895.2 1146.18 3
 7 -5 -5 80793.3 1152.24 3
 7 5 5 68198.4 1034.94 3
 7 5 5 70882.2 1056.42 5
 7 5 -5 72955 1156.52 5
 -7 5 5 77023.8 1281.99 1
 7 -5 -5 75447.6 1165.96 5
 7 5 7 11904.2 471.544 1
 7 -5 -7 13196.2 386.662 2
 7 -5 7 13002.1 422.536 2
 7 -5 -7 13317.3 413.166 3
 -7 5 7 13221.6 572.953 1
 7 -5 7 12671.9 499.149 3
 7 -5 -9 6797.98 337.966 2
 7 5 -9 7920.22 377.267 4
 7 -5 9 5509.27 389.25 2
 -7 5 9 5773.97 509.615 1
 7 -5 -9 6236.76 336.208 3
 7 5 9 5287.49 264.173 3
 7 -5 9 8314.68 514.054 3
 7 5 -9 7152.12 449.062 5
 7 -5 -11 6147.27 361.859 2
 7 5 11 6173.64 527.541 1
 7 5 -11 9538.93 480.476 4
 -7 5 11 6120.68 511.829 1
 7 -5 -11 5812.9 373.538 3
 7 5 11 5159.93 296.271 3
 7 -5 11 6876.42 571.477 3
 7 5 -11 11230.9 556.406 5
 7 -5 11 3691.78 438.5 2
 7 -5 -11 6483.66 482.224 5
 -7 5 13 22108.7 716.997 1
 7 -5 -13 23482.1 562.712 2
 7 5 13 21840 751.918 1
 7 5 -13 23637.2 611.752 4
 7 -5 -13 21733.7 593.253 3
 7 -5 13 23711.4 811.543 3
 7 5 -13 22629 681.079 5
 7 -5 13 23214 768.638 1
 7 -5 -13 23529.8 711.737 5
 7 -5 -15 49348.7 925.408 2
 7 5 15 48930.5 1128.32 1
 7 5 -15 51480 944.307 4
 7 -5 -15 46229.6 926.177 3
 7 -5 15 52677.2 1215.72 3
 7 5 -15 45545.3 1023.85 5
 7 -5 15 53390.9 1130.34 1
 7 -5 -15 50429.3 1063.33 5
 7 -5 -17 2804.92 417.914 2
 7 5 17 4893.82 675.586 1
 7 5 -17 5365.33 521.534 4
 7 -5 -17 3578.76 456.103 3
 -7 5 17 3758.75 607.57 1
 7 -5 17 4715.01 755.885 3
 7 -5 17 5249.94 663.028 1
 7 -5 -17 4228.75 578.056 5
 7 5 -17 3641.91 539.202 5
 7 -5 -19 1494.48 596.15 5
 7 -5 19 1306.25 696.969 1
 7 5 -19 1050.32 536.851 4
 7 -5 -19 996.277 392.47 2
 -7 5 19 1001.05 637.967 1
 7 -5 -19 1030.27 430.899 3
 7 5 19 2116.01 686.613 1
 7 -5 19 410.157 799.428 3
 7 5 -19 940.371 539.056 5
 7 -5 -21 2982.84 660.117 5
 7 -5 21 2591.36 744.358 1
 -7 5 21 2848.37 739.202 1
 7 5 -21 3338.07 597.24 4
 7 -5 -21 530.431 551.606 4
 7 5 21 3390.18 768.792 1
 7 -5 21 2835.51 935.483 3
 7 5 -21 3172.46 597.011 5
 7 -5 -23 16157.3 686.621 4
 7 -5 -23 16360.2 858.136 5
 7 -5 23 16364.1 1129.55 3
 7 5 -23 15435.3 771.587 5
 7 -5 23 18189.8 949.675 1
 7 5 25 9618.93 922.865 1
 7 5 -25 8417.91 759.583 4
 7 5 -25 8869.37 736.07 5
 7 -5 25 7068.2 1105.42 3
 7 -5 25 9295.96 905.082 1
 7 -5 -25 9445.98 828.192 5
 7 -5 -27 2148.78 804.6 5
 7 5 -27 2507.46 692.515 4
 7 -5 -27 11.9925 607.829 4
 7 5 27 1587.84 850.282 1
 7 -5 27 -28.906 1032.82 3
 7 -5 29 60.0196 857.284 1
 7 -5 29 -324.117 1087.96 3
 7 5 -29 1090.32 712.144 5
 7 -5 -31 -28.5616 910.574 5
 7 -5 31 1981.63 909.295 1
 7 -5 -31 109.556 662.656 4
 7 5 31 960.554 954.65 1
 7 -5 31 -20.9873 1077.11 3
 7 -5 -33 13.7819 871.073 5
 7 5 -33 131.963 766.634 4
 7 -5 33 5313.74 971.886 1
 7 -5 -33 171.64 724.326 4
 7 5 33 4875.31 1005.52 1
 7 5 -33 4912.85 804.655 5
 7 7 -1 4914.1 231.545 1
 7 7 1 5070.4 290.713 5
 7 7 1 5214.38 290.234 1
 7 -7 -1 5574.7 299.398 2
 7 -7 1 5744.1 313.018 2
 7 7 -1 6022.16 295.212 3
 7 7 1 5439.73 261.211 3
 7 -7 -1 5891.68 343.659 3
 7 -7 1 6013.03 367.388 3
 7 7 -1 5114.43 305.345 5
 7 7 -3 61552.5 919.229 5
 7 7 3 56769.6 890.688 1
 7 7 -3 53624.9 745.125 4
 7 -7 -3 64823.7 889.213 2
 7 -7 3 61022.1 910.431 2
 7 7 -3 60045.7 762.509 2
 7 7 3 57056.2 789.902 3
 7 -7 -3 60604.7 921.384 3
 7 -7 3 58566.3 947.428 3
 7 7 3 55452.1 842.351 5
 7 7 5 2801.93 269.487 5
 7 -7 -5 2991.23 282.937 2
 7 7 5 2788.3 349.585 1
 7 -7 5 3005.49 331.454 2
 7 -7 -5 3424.6 308.123 3
 7 -7 5 3051.02 385.188 3
 -7 7 5 2855.14 507.857 1
 7 -7 -7 44072.8 671.204 2
 7 7 -7 42347.5 614.241 4
 7 7 7 41083.2 756.311 1
 7 -7 7 43342.5 716.78 2
 7 7 -7 41359 736.553 5
 7 7 7 35911.7 490.258 3
 7 -7 -7 45563.2 691.969 3
 7 -7 7 45645.9 841.296 3
 7 -7 -9 2453.09 314.736 2
 7 7 -9 2810.56 395.248 4
 7 -7 9 3684.75 402.603 2
 7 -7 -9 2362.4 318.265 3
 7 7 -9 2938.25 409.271 5
 7 -7 -11 20242.9 536.458 2
 7 7 -11 20382.5 606.26 4
 7 7 11 21339.4 719.3 1
 7 -7 11 20064.5 629.458 2
 7 -7 -11 19275 548.116 3
 7 -7 11 21492.3 786.253 3
 7 7 -11 22149.5 672.576 5
 7 -7 -11 22803 703.939 5
 7 -7 -13 42768.1 830.112 2
 7 7 -13 40764.6 835.537 4
 7 7 13 40879.6 1000.85 1
 7 -7 13 38798.8 892.655 2
 7 -7 -13 40668.6 810.076 3
 7 -7 13 42837.7 1075.44 3
 7 7 -13 39802.3 901.875 5
 7 -7 -13 44031.7 1000.15 5
 7 -7 -15 9434.26 466.699 2
 7 7 -15 10567.6 541.077 4
 7 7 15 9570.57 691.747 1
 7 7 -15 9477.14 572.492 5
 7 -7 15 8565.58 574.162 2
 7 -7 -15 10314.1 497.572 3
 7 -7 15 10444.4 768.191 3
 7 -7 -15 11974.6 693.29 5
 -7 7 15 7057.63 670.35 1
 7 -7 -17 20666.9 655.027 2
 7 7 -17 27993.1 745.435 4
 7 7 17 25390.8 914.954 1
 7 -7 -17 20747.8 658.055 3
 7 7 -17 21926.9 758.16 5
 7 -7 17 27138 1042.84 3
 -7 7 17 23719.6 882.182 1
 7 -7 -17 28308.4 923.755 5
 7 -7 -19 301.85 645.844 5
 7 -7 19 629.989 695.662 1
 7 7 -19 594.266 589.088 4
 7 -7 -19 191.584 402.127 2
 7 -7 -19 313.188 424.118 3
 -7 7 19 180.107 668.935 1
 7 7 19 362.315 715.728 1
 7 -7 19 -561.64 854.989 3
 7 7 -19 319.591 548.533 5
 7 -7 -21 3120.11 706.051 5
 7 7 -21 3306.62 637.031 4
 7 -7 -21 2271.9 445.231 2
 -7 7 21 3036.62 743.988 1
 7 7 21 3796.82 807.972 1
 7 -7 21 3991.17 768.888 1
 7 -7 21 3308.21 943.208 3
 7 7 -21 3060.92 605.084 5
 7 -7 -23 3913.25 746.668 5
 7 -7 23 4944.63 799.076 1
 7 7 23 4988.29 849.739 1
 7 -7 -23 3750.62 585.532 4
 -7 7 23 3969.32 843.932 1
 7 7 -23 5632.53 681.881 5
 7 -7 23 3227.34 1012.07 3
 7 7 25 12195.1 969.532 1
 7 7 -25 13244.9 793.518 4
 7 -7 25 11949.2 1125.08 3
 7 7 -25 13131.6 780.363 5
 7 -7 25 14264.2 979.534 1
 7 -7 -25 14381.7 894.69 5
 7 -7 -27 2322.17 650.56 4
 7 -7 27 1504.72 1078.09 3
 7 -7 -29 33.4097 818.208 5
 7 -7 29 583.972 864.515 1
 7 7 -29 1194.07 698.844 4
 7 7 29 669.196 897.569 1
 7 -7 29 -1275.98 1131.43 3
 7 7 -29 -603.916 708.448 5
 7 -7 -31 -7.08461 882.824 5
 7 7 31 5665.62 1011.77 1
 7 7 -31 398.605 786.077 4
 7 -7 -31 14.0141 680.07 4
 7 -7 31 4402.6 941.678 1
 7 7 -31 1792.08 753.824 5
 7 7 33 6294.09 1024.68 1
 7 -7 -33 310.847 713.782 4
 7 7 -33 104.972 799.538 4
 7 -7 33 6691.58 1012.98 1
 7 -7 33 423.1 1170.56 3
 7 9 -1 4550.17 202.838 4
 7 -9 -1 6442.18 339.802 2
 7 9 -1 5322.51 287.865 1
 7 9 1 5427.75 335.042 1
 7 -9 -1 6564.14 369.346 3
 7 -9 -3 30204.4 609.425 2
 7 -9 3 28554.1 629.072 2
 7 9 3 27624 631.853 1
 7 -9 -3 29623.3 613.762 3
 7 -9 3 28745 679.169 3
 7 -9 -5 69687.9 957.637 2
 7 -9 5 69180.3 1005.39 2
 7 -9 -5 68850.9 973.228 3
 7 -9 5 70883.4 1097.91 3
 7 9 -5 69233.4 1020.13 5
 -7 9 5 70039.2 1207.06 1
 7 9 7 3514.73 181.64 4
 7 -9 -7 5167.2 350.531 2
 7 9 -7 5518.63 367.166 4
 7 -9 7 5709.44 420.151 2
 7 -9 -7 5047.94 333.852 3
 7 -9 7 5999.11 524.803 3
 7 9 7 4741.74 331.579 5
 7 9 -7 4345.41 397.762 5
 -7 9 9 -63.3887 538.21 1
 7 -9 9 1975.56 403.825 2
 7 9 -9 1380.8 391.203 4
 7 -9 -9 738.859 311.809 2
 7 -9 -9 467.614 297.216 3
 7 9 9 -477.367 479.324 1
 7 -9 9 1350.88 501.272 3
 7 9 -9 -230.25 424.074 5
 7 -9 -11 5029.72 400.101 2
 7 9 -11 5734.32 459.409 4
 7 -9 11 5341.32 467.433 2
 7 -9 -11 5488.47 383.152 3
 7 -9 11 4810.28 627.153 3
 7 9 11 4077.34 566.755 1
 7 9 -11 4701.37 480.486 5
 7 9 -13 23821 665.901 4
 7 9 13 23319.6 817.939 1
 7 -9 13 19812.3 692.639 2
 7 -9 13 23069.8 889.67 3
 7 9 -13 20921.4 693.898 5
 -7 9 15 47896.4 1139.46 1
 7 -9 -15 40869.1 878.478 2
 7 9 -15 47497.3 946.039 4
 7 9 15 44124.2 1116.69 1
 7 -9 15 42336.5 1027.65 2
 7 -9 -15 44566.3 885.201 3
 7 9 -15 42900.8 996.752 5
 7 -9 15 47529.2 1219.31 3
 7 -9 -15 50106.8 1139.13 5
 7 -9 -17 11403.9 513.969 2
 7 9 -17 13161.8 639.019 4
 7 9 17 11359.4 774.758 1
 7 -9 -17 11951.4 771.311 5
 7 -9 17 9405.84 659.211 2
 7 -9 -17 11830.5 535.72 3
 7 9 -17 10622.3 648.831 5
 7 -9 17 11828.7 904.017 3
 -7 9 17 11128.4 765.833 1
 7 -9 -19 1251.51 699.737 5
 7 9 -19 865.915 579.231 4
 7 -9 -19 910.721 446.424 2
 7 -9 -19 687.934 434.916 3
 7 9 19 465.641 744.612 1
 -7 9 19 280.801 706.609 1
 7 -9 19 830.42 633.631 2
 7 -9 19 129.302 863.002 3
 7 9 -19 685.677 557.5 5
 7 -9 -21 1630.73 802.14 5
 7 -9 21 540.066 942.535 3
 7 9 -21 1142.03 623.182 4
 7 -9 -21 44.6669 437.335 2
 7 -9 -21 487.324 458.74 3
 -7 9 21 1297.01 779.489 1
 7 9 21 576.162 793.736 1
 7 -9 21 760.318 670.503 2
 7 9 -21 985.353 585.878 5
 7 9 -23 10627.5 743.473 4
 7 9 23 8766.37 923.827 1
 7 -9 23 8548.93 769.883 2
 -7 9 23 8503.29 869.077 1
 7 -9 23 8498.2 1078.2 3
 7 9 -23 9774.6 716.441 5
 7 -9 -23 10676.4 872.341 5
 7 -9 -25 5180.75 834.84 5
 7 9 -25 4851.39 708.511 4
 7 -9 -25 3660.87 634.993 4
 -7 9 25 4225.14 892.792 1
 7 9 25 3748.41 900.006 1
 7 9 -25 4487.68 692.316 5
 7 -9 25 3831.89 1080 3
 7 -9 -27 4131.25 639.771 4
 7 -9 27 3621.47 1064 3
 7 -9 -29 -257.933 835.598 5
 7 9 -29 -1531.86 789.844 4
 7 9 29 901.607 946.485 1
 7 9 -29 5.63573 675.661 5
 7 -9 -31 -21.3026 860.239 5
 7 9 -31 -42.4944 805.226 4
 7 -9 -31 -47.5286 666.781 4
 7 9 31 3124.85 1025.54 1
 7 9 -31 11.7248 699.767 5
 7 -9 31 98.9142 1150.66 3
 7 11 1 2613.95 417.836 1
 7 11 -1 2006.69 337.458 1
 7 -11 -1 2748.15 356.778 2
 7 -11 1 2611.9 335.511 2
 7 -11 -1 3341.79 357.121 3
 7 -11 1 3554.74 398.692 3
 7 11 1 2564.04 337.743 5
 7 11 -1 2933.44 343.045 5
 7 11 -3 9892.54 459.182 5
 7 11 -3 10382.3 358.399 4
 7 -11 -3 10725.4 425.302 2
 7 -11 3 10855.1 449.841 2
 7 11 3 9968.83 482.58 1
 7 -11 -3 10338.4 424.166 3
 7 -11 3 10607.2 498.242 3
 7 11 3 8992.43 403.216 5
 7 11 -5 30966.1 599.988 4
 7 -11 -5 28943.5 637.396 2
 7 -11 5 28652.2 691.271 2
 7 11 5 26524 700.763 1
 7 -11 -5 28438.6 623.479 3
 7 -11 5 28203.8 756.91 3
 7 11 5 25630 616.288 5
 7 11 -5 27180.3 672.62 5
 -7 11 5 27098.4 891.832 1
 7 11 -7 28331.6 616.442 4
 7 -11 -7 28754.8 661.828 2
 7 -11 7 28620.8 704.071 2
 7 -11 -7 29271.9 633.927 3
 7 -11 7 28853.6 813.351 3
 -7 11 7 30854.1 936.045 1
 7 11 7 27088.6 625.246 5
 7 11 -7 28052.7 716.145 5
 -7 11 9 990.923 582.692 1
 7 11 -9 1327.97 388.56 4
 7 -11 -9 295.152 341.005 2
 7 -11 -9 1279.23 318.098 3
 7 -11 9 1519.13 419.58 2
 7 -11 9 169.68 556.134 3
 7 11 -9 618.256 407.054 5
 7 11 9 1249.45 529.719 1
 7 -11 -11 2852.4 395.336 2
 7 11 -11 3724.2 443.879 4
 7 -11 11 3180.77 483.37 2
 7 -11 -11 4152.32 367.546 3
 7 11 -11 3381.34 460.821 5
 7 -11 11 2617.88 649.431 3
 7 11 11 3369.95 609.492 1
 7 -11 -13 23899.3 654.537 2
 7 11 -13 25795.7 687.996 4
 7 -11 13 21587.3 759.664 2
 7 11 13 26875.1 898.901 1
 7 -11 -13 23778.9 617.341 3
 7 -11 13 24853.4 947.47 3
 7 11 -13 22966 737.695 5
 7 -11 -15 38521.9 828.909 2
 7 11 -15 38718 867.652 4
 7 11 15 42065.3 1121.03 1
 7 -11 15 36973.3 931.118 2
 7 -11 -15 35739.2 793.559 3
 7 -11 15 40655.3 1172.91 3
 7 11 -15 35402.7 918.597 5
 7 -11 -17 13979.9 812.163 5
 -7 11 17 12341.4 801.298 1
 7 -11 -17 11813.1 533.495 2
 7 11 -17 13456.1 671.644 4
 7 11 17 11926.7 864.182 1
 7 -11 17 12712.8 677.482 2
 7 -11 -17 10866.2 520.236 3
 7 -11 17 12693.9 939.149 3
 7 11 -17 10488.6 634.377 5
 7 -11 -19 1859.18 741.598 5
 7 11 -19 1647.24 617.187 4
 7 -11 -19 123.248 456.105 2
 7 -11 -19 1825.9 435.938 3
 7 11 19 920.03 774.829 1
 7 -11 19 1286.59 643.883 2
 7 11 -19 1142.33 576.919 5
 -7 11 19 2055.1 800.039 1
 7 -11 19 1494.7 893.671 3
 7 -11 -21 3572.78 789.303 5
 7 11 -21 1027.22 680.946 4
 7 -11 -21 461.9 502.513 2
 7 -11 -21 2257.66 511.725 3
 -7 11 21 3583.46 811.051 1
 7 11 21 2615.92 820.778 1
 7 -11 21 807.423 645.601 2
 7 11 -21 2212.92 636.151 5
 7 -11 21 2809.98 977.859 3
 7 -11 -23 5838.84 527.484 2
 7 11 23 6825.13 898.979 1
 7 11 -23 4896.08 783.193 4
 7 -11 -23 5766.12 535.873 3
 -7 11 23 7259.68 895.177 1
 7 11 -23 5926.26 691.257 5
 7 -11 23 6161.07 1065.2 3
 7 -11 -23 7775.03 858.831 5
 7 -11 -25 8961.56 676.972 4
 7 11 25 7629 954.381 1
 -7 11 25 8340.63 953.788 1
 7 -11 25 7302.51 1131.74 3
 7 -11 -25 9098.43 987.075 5
 -7 11 27 1197.58 936.706 1
 7 11 -27 1365 755.231 4
 7 -11 -27 120.154 616.622 4
 7 -11 27 1558.04 770.909 2
 7 11 -27 1098.17 679.964 5
 7 -11 -29 76.836 873.424 5
 7 11 -29 285.407 773.579 4
 7 11 29 -869.3 975.458 1
 7 -11 29 -415.246 832.093 2
 7 11 -29 171.031 688.167 5
 7 -11 29 318.166 1076.99 3
 7 -11 -31 -113.308 851.492 5
 7 11 -31 77.4679 776.984 4
 7 -11 -31 -61.6372 654.754 4
 7 -11 31 1833.41 896.138 2
 7 11 -31 -644.086 730.771 5
 7 -11 31 384.322 1135.97 3
 7 13 1 1173.05 254.561 4
 7 13 -1 1225.55 285.333 4
 7 13 1 1253.08 423.421 1
 7 -13 -1 976.437 337.274 2
 7 -13 1 1229.6 334.789 2
 7 -13 -1 1286.76 355.093 3
 7 -13 1 1286.34 380.701 3
 7 13 1 1054.83 351.417 5
 7 13 -1 952.313 344.28 5
 7 13 3 9705.12 325.286 4
 7 13 -3 11346.2 400.823 4
 7 -13 -3 9955.26 448.121 2
 7 -13 3 9070.38 455.138 2
 7 -13 -3 10987.5 446.463 3
 7 13 3 10608.2 543.32 1
 7 -13 3 10140.6 520.802 3
 7 13 3 9886.12 452.495 5
 7 13 -3 9466.61 459.281 5
 7 13 5 20716.7 443.431 4
 7 13 -5 22440.2 552.009 4
 7 -13 -5 21818.7 589.304 2
 7 -13 5 20652.6 624.74 2
 7 -13 -5 21818.3 565.499 3
 7 -13 5 22741.2 709.681 3
 7 13 5 21093 583.688 5
 7 13 -5 19742 633.028 5
 7 13 7 19084.9 454.662 4
 7 13 -7 20206.2 554.331 4
 7 -13 -7 18543.1 583.414 2
 7 -13 7 18154.2 629.635 2
 7 13 7 22853 795.354 1
 7 -13 -7 20074.3 547.54 3
 7 -13 7 19703.5 748.364 3
 -7 13 7 22014.5 895.3 1
 7 13 7 18557.7 552.843 5
 7 13 -7 18086.3 622.122 5
 7 13 9 1445.87 568.399 1
 7 -13 9 559.402 432.716 2
 7 13 -9 425.929 416.421 4
 -7 13 9 504.503 660.365 1
 7 -13 -9 189.836 364.232 2
 7 -13 -9 584.687 324.762 3
 7 -13 9 -61.7042 586.455 3
 7 13 -9 308.572 417.837 5
 7 -13 -11 4011.21 421.175 2
 7 13 -11 4489.49 503.952 4
 7 -13 11 3121.24 507.494 2
 7 13 11 5516.88 654.25 1
 7 -13 -11 4041.33 376.468 3
 7 13 -11 3334.92 505.831 5
 7 -13 11 3594.17 687.552 3
 7 -13 -13 23610 658.846 2
 7 13 -13 24007.4 725.591 4
 -7 13 13 24599.9 927.198 1
 7 -13 13 23673.8 764.338 2
 7 13 13 27333.7 931.296 1
 7 -13 -13 22492.5 619.468 3
 7 -13 13 23643.8 974.997 3
 7 13 -13 19407.4 718.799 5
 7 13 -15 14298.7 675.692 4
 7 -13 15 13552 676.295 2
 7 13 15 13862.4 886.843 1
 7 -13 -15 13361.4 525.097 3
 7 -13 15 13472.5 897.752 3
 7 13 -15 11535.1 645.389 5
 -7 13 17 10399.5 846.09 1
 7 13 -17 11321.7 694.34 4
 7 -13 17 11082 707.379 2
 7 13 17 10622.9 894.496 1
 7 -13 -17 10042.8 518.275 3
 7 -13 17 11099.2 938.839 3
 7 13 -17 8945.05 652.512 5
 -7 13 19 -379.668 763.631 1
 7 -13 -19 1702.1 741.592 5
 7 13 -19 -627.292 660.375 4
 7 13 19 -940.839 856.83 1
 7 -13 -19 195.945 471.623 2
 7 -13 -19 471.962 473.585 3
 7 -13 19 -438.898 905.008 3
 7 -13 19 -193.41 612.735 2
 7 13 -19 -370.45 584.38 5
 7 -13 -21 3368.38 791.927 5
 7 13 -21 -579.829 695.741 4
 7 -13 -21 1498.74 499.803 2
 7 -13 -21 1588.44 464.013 3
 7 13 21 970.019 859.466 1
 -7 13 21 659.668 821.43 1
 7 -13 21 448.12 641.129 2
 7 13 -21 1405.44 623.958 5
 7 -13 21 908.411 971.445 3
 7 -13 -23 8242.67 576.208 2
 7 13 23 9092.36 966.159 1
 7 -13 -23 8331.95 578.653 3
 -7 13 23 11271.7 934.226 1
 7 -13 23 8413.79 1108.36 3
 7 13 -23 7439.12 704.982 5
 7 -13 -23 9230.15 892.54 5
 -7 13 25 6332.94 921.994 1
 7 -13 -27 233.855 922.958 5
 7 13 -27 1262.62 753.304 4
 -7 13 27 2388.25 941.588 1
 7 13 27 1726.36 939.678 1
 7 -13 27 2583.78 809.155 2
 7 13 -27 1835.42 652.284 5
 7 -13 27 20.0007 1090.88 3
 7 -13 -29 69.7337 929.73 5
 7 13 -29 -5.004 763.027 4
 7 -13 29 -926.781 831.961 2
 7 13 -29 -657.067 688.273 5
 7 -13 29 -397.905 1095.42 3
 7 -15 -1 1368.16 392.733 3
 7 15 1 1334.92 302.149 4
 7 15 -1 1634.39 325.571 4
 7 15 -1 1807.91 411.745 5
 7 -15 -1 669.47 373.833 2
 7 -15 1 821.44 379.494 2
 7 -15 1 1750.29 408.41 3
 7 15 1 1337.99 389.124 5
 7 15 3 12246.9 414.731 4
 7 15 -3 11587.5 441.444 4
 7 -15 -3 10771.9 501.622 2
 7 -15 -3 11821.6 479.63 3
 7 -15 3 12141 570.388 3
 7 15 3 11205.4 511.431 5
 7 15 -3 11101.4 511.161 5
 -7 15 3 11835.4 834.945 1
 7 15 5 19914.2 495.811 4
 7 15 -5 22269.5 565.096 4
 7 -15 -5 19886.2 619.758 2
 7 -15 5 18698 633.382 2
 7 -15 -5 22355.4 586.215 3
 7 15 5 22690.2 769.687 1
 7 -15 5 21711.7 730.352 3
 7 15 5 20684.4 624.919 5
 7 15 -5 19183.5 634.164 5
 -7 15 5 20351.4 897.84 1
 7 15 -7 4818.22 448.631 4
 7 -15 -7 4822.48 439.867 2
 7 -15 7 3306.23 469.842 2
 7 -15 -7 4485.21 387.612 3
 7 15 7 4886.23 646.416 1
 7 -15 7 5185.65 604.412 3
 -7 15 7 5442.29 767.605 1
 7 15 7 5006.42 448.924 5
 7 15 -7 4218.03 492.732 5
 7 15 9 1240.08 705.837 1
 7 15 -9 1579.72 470.554 4
 -7 15 9 2246.86 713.851 1
 7 -15 -9 1290.94 412.744 2
 7 -15 -9 1062.7 351.824 3
 7 -15 9 1319.88 469.159 2
 7 -15 9 1182.39 614.137 3
 7 15 -9 1237.15 482.953 5
 7 15 -11 3803.09 528.725 4
 7 -15 11 3412.24 527.623 2
 7 -15 -11 4261.95 388.725 3
 7 -15 11 3696.79 706.129 3
 7 15 -11 2920.02 520.185 5
 7 15 -13 9164.33 619.203 4
 7 -15 13 8837.79 634.423 2
 7 -15 -13 9183 468.757 3
 7 -15 13 9007.42 831.483 3
 7 15 -13 7200.63 645.3 5
 7 15 -15 9670.33 660.532 4
 7 -15 15 9833.48 667.629 2
 7 15 15 11716.2 860.913 1
 7 -15 15 9098.04 900.716 3
 7 15 -15 8624.19 653.689 5
 7 -15 -17 371.34 486.481 2
 -7 15 17 3839.17 823.377 1
 7 15 -17 3637.42 641.918 4
 7 -15 -17 3318.82 427.428 3
 7 -15 17 1552.64 639.309 2
 7 15 -17 3057.05 588.891 5
 7 -15 17 3120.13 856.527 3
 7 15 17 4570.81 840.534 1
 -7 15 19 88.8628 777.542 1
 7 15 -19 903.071 657.729 4
 7 -15 -19 622.24 474.352 2
 7 -15 -19 517.857 431.609 3
 7 -15 19 -25.0352 609.683 2
 7 15 -19 121.378 586.273 5
 7 -15 19 -313.544 933.094 3
 7 15 19 -960.893 902.042 1
 7 -15 21 1369.64 971.595 3
 7 15 -21 2458.76 699.717 4
 7 -15 -21 2419.19 524.473 2
 7 -15 -21 2588.8 460.574 3
 7 -15 21 2962 712.043 2
 7 15 21 2734.65 904.685 1
 7 15 -21 2328.2 636.468 5
 -7 15 21 2517.49 880.089 1
 7 -15 -23 7096.65 577.007 2
 7 -15 -23 6813.38 589.342 3
 -7 15 23 7920.26 939.592 1
 7 -15 -25 5615.39 570.845 2
 7 15 -25 4948.17 769.55 4
 7 -15 25 6012.1 766.935 2
 7 -15 -25 5867.92 567.791 3
 -7 15 25 5395.49 947.552 1
 7 15 25 5620.36 971.66 1
 7 15 -25 4109.99 680.04 5
 7 -15 25 5798.55 1105.82 3
 7 -15 -27 528.651 910.95 5
 7 15 -27 469.113 778.22 4
 7 15 27 1748.1 965.999 1
 7 -15 27 2048.34 769.301 2
 7 15 -27 1701.07 664.744 5
 7 -15 27 351.227 1092.18 3
 7 -15 -29 -110.775 872.231 5
 7 15 -29 -830.654 848.378 4
 -7 15 29 158.498 928.973 1
 7 -15 -29 801.697 652.056 4
 7 15 -29 477.106 698.226 5
 7 -15 29 428.503 1136.65 3
 7 17 1 -1.84636 359.974 4
 7 17 -1 -5.66203 358.845 4
 7 -17 -1 -104.833 403.865 2
 7 -17 1 160.826 402.316 2
 7 17 -1 -19.4986 427.33 5
 7 -17 -1 532.115 411.906 3
 7 -17 1 185.042 434.376 3
 7 17 1 -270.925 423.312 5
 7 17 -3 10157.3 464.169 4
 7 -17 -3 10449.5 517.759 2
 7 -17 3 9237.21 488.799 2
 7 -17 -3 9694.33 490.268 3
 7 -17 3 10474 582.15 3
 7 17 3 9023.81 528.848 5
 7 17 3 8661.28 675.348 1
 7 17 -3 8377.6 542.544 5
 -7 17 3 10270.5 860.655 1
 7 17 -5 7557.63 469.996 4
 7 -17 -5 6803.22 489.932 2
 7 -17 5 6217.15 491.352 2
 7 -17 -5 7482.77 444.124 3
 7 -17 5 7999.76 607.276 3
 7 17 5 8810.09 530.017 5
 7 17 -5 6799.87 518.819 5
 -7 17 5 6112.12 806.623 1
 7 17 -7 9601.96 519.104 4
 7 -17 7 8509.68 560.661 2
 7 -17 -7 8710.35 463.333 3
 -7 17 7 10893.9 881.67 1
 7 17 7 10320 773.526 1
 7 -17 7 9010.78 664.82 3
 7 17 7 8994.52 533.882 5
 7 17 -7 7441.56 543.766 5
 -7 17 9 856.706 755.181 1
 7 17 -9 249.733 474.674 4
 7 17 9 503.775 688.059 1
 7 -17 9 217.168 635.077 3
 7 -17 -9 121.639 446.703 2
 7 -17 -9 121.523 361.273 3
 7 -17 9 281.479 493.546 2
 7 17 -9 141.399 500.879 5
 7 17 11 4159.26 808.859 1
 7 17 -11 2545.78 528.664 4
 7 -17 -11 3090.33 407.219 3
 7 -17 11 2621.07 553.106 2
 7 17 -11 2519.45 538.357 5
 7 -17 11 1937.1 723.783 3
 -7 17 11 3078.71 817.049 1
 7 17 -13 4705.78 584.388 4
 7 -17 13 4023.47 591.858 2
 7 -17 -13 5204.72 442.328 3
 7 -17 13 4499.09 828.946 3
 7 17 -13 4059.99 590.27 5
 7 17 -15 6260.38 664.692 4
 7 -17 15 4953.32 656.314 2
 7 -17 -15 5846.9 432.226 3
 7 -17 15 6527.54 906.728 3
 7 17 -15 4963.97 596.749 5
 7 -17 -17 4823.77 544.83 2
 -7 17 17 5668.66 882.771 1
 7 17 -17 5758.66 685.103 4
 7 17 17 6777.9 874.915 1
 7 -17 -17 5277.75 470.061 3
 7 -17 17 5108.45 915.567 3
 7 17 -17 3517.85 668.114 5
 -7 17 19 -316.58 811.569 1
 7 17 -19 -436.822 667.54 4
 7 -17 -19 424.09 482.405 2
 7 -17 -19 716.388 431.782 3
 7 -17 19 187.683 638.384 2
 7 17 -19 -45.0618 617.992 5
 7 -17 19 -768.707 897.991 3
 7 17 19 146.289 862.362 1
 7 -17 -21 3038.49 543.299 2
 7 -17 -21 3050.33 508.582 3
 7 17 21 1759.31 933.22 1
 -7 17 21 1335.37 845.737 1
 7 -17 -23 5920.96 606.27 2
 7 17 -23 4247.92 753.363 4
 7 -17 23 4979.51 729.757 2
 7 -17 -23 5015.6 544.284 3
 7 17 -23 3371.77 659.036 5
 7 -17 23 4452.64 1035.66 3
 7 -17 25 6032.97 795.265 2
 7 17 -25 4561.65 691.299 5
 7 -17 25 6130.17 1098.23 3
 7 -17 -27 518.65 888.763 5
 7 17 -27 568.592 830.158 4
 -7 17 27 1930.69 946.656 1
 7 17 -27 3563.96 715.067 5
 7 -17 27 244.205 812.585 2
 7 -17 27 3087.53 1130.56 3
 7 19 -1 295.176 455.365 5
 7 19 1 896.429 406.59 4
 7 19 -1 905.848 417.513 4
 7 -19 -1 10.9421 449.294 2
 7 -19 1 43.6318 458.125 2
 -7 19 1 6.3249 857.183 1
 7 -19 -1 1240.39 458.281 3
 7 -19 1 891.017 469.096 3
 7 19 1 859.164 472.353 5
 -7 19 3 61.7901 857.244 1
 7 19 3 2806.35 416.927 4
 7 19 -3 2580.56 443.75 4
 7 -19 3 243.505 478.885 2
 7 -19 -3 3604.54 446.837 3
 7 -19 3 4212.23 552.944 3
 7 19 3 3248.61 499.861 5
 7 19 -3 2753.26 509.836 5
 7 19 5 12657.8 532.144 4
 7 19 -5 12256.3 545.685 4
 7 -19 5 11940.6 588.012 2
 7 -19 -5 13421 544.696 3
 7 -19 5 14018.8 709.539 3
 7 19 5 13728.4 612.261 5
 7 19 5 13990.7 817.924 1
 7 19 -5 11794.1 603.023 5
 7 19 -7 4560.71 512.43 4
 7 -19 -7 247.436 510.375 2
 7 -19 7 3276.36 511.087 2
 7 19 7 3993.07 721.515 1
 7 19 7 3695.51 516.711 5
 7 -19 -7 3647.56 426.584 3
 -7 19 7 -30.8002 863.005 1
 7 -19 7 4588 649.825 3
 7 19 -7 4483.84 541.743 5
 7 19 -9 2582.7 542.719 4
 -7 19 9 11.9822 803.732 1
 7 19 9 410.017 747.223 1
 7 -19 -9 120.116 473.964 2
 7 -19 -9 504.587 392.569 3
 7 -19 9 560.574 527.567 2
 7 -19 9 1329.28 697.082 3
 7 19 -11 587.88 542.702 4
 7 19 11 1149.24 787.486 1
 7 -19 -11 -4.11707 473.093 2
 7 -19 -11 651.727 395.002 3
 7 -19 11 -44.9295 559.387 2
 7 19 -11 177.159 545.742 5
 7 -19 11 708.925 712.447 3
 -7 19 11 -112.679 863.665 1
 7 19 -13 6313.11 613.302 4
 7 -19 -13 5803.68 567.09 2
 7 -19 13 6550.35 653.355 2
 7 -19 -13 7230.91 469.616 3
 7 -19 13 7309.34 851.063 3
 7 19 -13 5025.18 612.15 5
 7 -19 -15 6928.12 574.555 2
 7 19 -15 7428.9 665.091 4
 7 -19 15 6496.41 674.848 2
 7 -19 -15 7463.39 485.85 3
 7 -19 15 6334.63 904.496 3
 7 19 -15 5421.99 637.877 5
 7 19 17 5146.75 952.367 1
 -7 19 17 3522.46 886.809 1
 7 -19 -17 3884.35 465.478 3
 7 -19 17 3234.37 649.873 2
 7 19 19 -71.4159 871.053 1
 -7 19 19 448.261 820.625 1
 7 -19 -19 201.573 491.814 2
 7 -19 -19 179.382 433.241 3
 7 19 -21 490.794 684.842 4
 7 -19 -21 643.158 531.534 2
 7 -19 -21 1466.15 514.168 3
 7 19 -21 339.112 634.129 5
 7 -19 21 2681.34 978.159 3
 7 19 -23 3982.72 740.023 4
 7 -19 23 5184.64 767.585 2
 -7 19 23 3401.74 929.529 1
 7 19 -23 4316.38 725.151 5
 7 -19 23 5008.13 1045.23 3
 7 19 23 4282.31 1045.9 1
 7 -19 25 5743.11 809.001 2
 -7 19 25 3039.46 961.65 1
 7 19 -25 3270.06 728.105 5
 7 -19 25 4575.15 1080.4 3
 7 21 1 122.564 437.333 4
 7 21 -1 172.61 454.427 4
 -7 21 1 -26.0969 846.206 1
 7 -21 -1 11.8999 474.597 2
 7 -21 1 -12.0642 474.838 2
 7 -21 -1 190.384 465.254 3
 7 -21 1 894.583 509.913 3
 7 21 -1 -92.5585 482.347 5
 7 21 1 478.637 501.143 5
 7 -21 -3 434.012 527.384 2
 7 21 -3 3509.97 532.885 5
 7 -21 -3 4527.56 480.867 3
 -7 21 3 44.8527 892.81 1
 7 -21 3 6312.25 596.505 3
 7 21 3 4185.65 539.593 5
 7 -21 -5 5136.46 472.138 3
 7 -21 5 10997.2 720.073 3
 -7 21 5 6.71531 951.96 1
 7 21 5 4665.57 538.034 5
 7 21 -5 6239.16 577.641 5
 7 -21 -7 4777.9 556.506 2
 7 -21 -7 5518.48 461.178 3
 7 21 7 5564.9 831.813 1
 7 21 7 5572.34 557.256 5
 7 21 -7 5025.84 554.838 5
 -7 21 9 76.0194 831.694 1
 7 21 -9 370.401 522.111 4
 7 21 9 -356.559 789.435 1
 7 -21 -9 353.135 504.322 2
 7 -21 -9 351.492 403.859 3
 7 -21 9 491.71 535.665 2
 7 21 -9 -69.976 514.874 5
 7 -21 9 415.354 658.241 3
 7 21 -11 744.019 554.437 4
 7 -21 -11 784.003 507.682 2
 7 -21 -11 842.322 415.176 3
 7 -21 11 999.571 562.681 2
 7 21 -11 452.856 527.886 5
 7 -21 11 1245.46 727.346 3
 -7 21 11 39.0957 835.905 1
 7 21 -13 2826.13 611.518 4
 7 -21 -13 3037.09 442.819 3
 7 -21 -13 341.592 548.857 2
 -7 21 13 170.187 829.338 1
 7 -21 13 2676.56 593.721 2
 7 21 -13 1962.6 619.408 5
 7 -21 13 2885.14 782.323 3
 7 -21 15 7810.65 718.482 2
 7 -21 -15 7786.15 504.498 3
 7 21 17 5042.17 1070.81 1
 7 21 -17 2349.3 654.376 4
 7 -21 -17 2887.99 570.757 2
 7 21 -17 1915.04 616.919 5
 7 -21 17 3946.26 942.565 3
 7 -21 19 1434.62 718.764 2
 7 21 -19 -666.338 685.689 4
 7 -21 -19 -128.253 530.661 2
 7 -21 -19 -245.301 443.666 3
 7 21 -19 -131.838 625.211 5
 7 21 21 1837.4 948.457 1
 -7 21 21 626.296 854.51 1
 7 21 -21 912.443 702.669 4
 7 21 -21 893.714 667.424 5
 7 21 -23 1427.16 722.925 4
 7 -21 23 469.497 757.409 2
 7 21 -23 997.705 662.644 5
 7 -21 23 2633.36 1003.76 3
 -7 21 23 1333.18 936.256 1
 7 21 23 3330.04 994.629 1
 7 23 1 903.7 494.233 4
 7 23 -1 1567.86 512.255 4
 -7 23 -1 7.11941 943.409 1
 7 -23 -1 1747.27 525.322 2
 7 -23 -1 3226.84 534.403 3
 7 -23 1 586.41 508.028 2
 7 -23 1 911.54 534.318 3
 7 23 1 268.037 551.337 5
 7 23 -1 2136.1 559.542 5
 7 -23 -3 2990.64 534.325 2
 7 23 3 2248.66 520.317 4
 -7 23 3 489.432 907.957 1
 7 23 -3 3307.45 563.202 5
 7 -23 -3 4263.57 497.124 3
 7 -23 3 3777.15 575.522 3
 7 -23 3 2829.4 550.804 2
 7 23 3 1802.61 555.845 5
 7 -23 -5 5329.3 575.487 2
 7 23 5 2662.03 526.109 4
 7 -23 5 4274.49 589.564 2
 7 -23 -5 5699.18 493.291 3
 7 -23 5 4981.05 633.802 3
 7 23 5 2813.65 539.112 5
 7 23 -5 4051.54 570.841 5
 -7 23 5 558.291 930.893 1
 7 23 -7 1054.35 541.536 4
 -7 23 7 6.92039 893.176 1
 7 -23 -7 344.917 530.415 2
 7 -23 7 323.331 494.891 2
 7 -23 -7 1217.07 427.053 3
 7 23 -7 2218.86 551.074 5
 7 -23 7 883.541 631.784 3
 7 23 -9 -365.136 551.698 4
 7 23 9 -1435.24 887.769 1
 7 -23 -9 98.3434 507.208 2
 7 -23 -9 156.577 414.187 3
 7 -23 9 -700.199 531.88 2
 7 -23 9 -57.5084 664.492 3
 7 23 11 -793.173 918.326 1
 7 -23 -11 57.9247 526.305 2
 7 -23 -11 65.6934 416.005 3
 7 -23 11 192.916 560.081 2
 7 -23 -13 3650.09 583.222 2
 7 23 13 4064.18 936.877 1
 7 -23 -13 3390.3 453.315 3
 7 23 -13 2990.23 593.605 5
 7 23 -15 3675.26 654.278 4
 7 -23 -15 3805.12 597.141 2
 7 23 15 4777.12 972 1
 7 -23 -15 3940.03 477.113 3
 7 23 -15 3872.59 625.53 5
 7 -23 15 5080 904.946 3
 7 23 -17 181.17 663.006 4
 -7 23 17 1687.32 932.098 1
 7 -23 -17 1940.57 597.158 2
 7 -23 -17 935.452 461.913 3
 7 23 -17 447.595 632.731 5
 7 23 19 346.176 1008.02 1
 -7 23 19 -772.131 873.63 1
 7 23 -19 -800.4 718.286 4
 7 -23 19 203.193 714.104 2
 7 23 -19 -545.531 646.165 5
 7 -23 19 1146.69 954.207 3
 -7 -23 21 -1564.77 1594.25 3
 7 23 21 1845.86 970.532 1
 -7 23 21 792.451 879.215 1
 7 23 -21 451.77 716.591 4
 7 -23 21 80.6571 701.82 2
 7 23 -21 -259.156 642.322 5
 7 -23 21 1094.97 940.337 3
 7 -25 -1 94.9296 521.501 2
 7 -25 1 111.658 515.025 2
 7 -25 1 698.542 556.714 3
 7 -25 -1 474.087 493.36 3
 7 -25 -3 2027.59 570.2 2
 7 -25 3 2166.95 560.232 2
 7 -25 -3 2603.67 492.15 3
 7 -25 3 3023.37 589.275 3
 7 -25 -5 1971.52 568.204 2
 7 -25 5 1843.71 551.546 2
 7 -25 -5 2518.88 464.564 3
 -7 25 7 75.5208 888.743 1
 7 -25 -7 1408.86 568.089 2
 7 -25 7 1034.43 542.182 2
 7 -25 -7 1531.77 448.227 3
 -7 25 9 301.395 889.194 1
 7 25 -9 477.458 585.903 4
 7 -25 -9 -4.99377 535.99 2
 7 25 -9 1207.35 575.87 5
 7 -25 -9 -304.118 440.663 3
 7 -25 9 17.3498 650.32 3
 7 25 -11 243.266 591.495 4
 7 25 11 796.202 895.297 1
 7 -25 -11 654.132 564.821 2
 7 -25 -11 246.367 436.407 3
 7 25 -11 690.443 574.382 5
 -7 25 11 695.007 882.711 1
 7 -25 11 490.601 725.295 3
 7 25 -13 2042.61 622.563 4
 7 -25 -13 1856.6 606.492 2
 7 -25 -13 1094.85 462.869 3
 -7 25 13 1404.52 899.144 1
 7 25 -13 1223.31 587.651 5
 7 -25 13 550.456 779.678 3
 7 25 -15 1963.08 641.437 4
 -7 25 15 461.985 868.043 1
 7 -25 15 -88.4666 639.619 2
 7 25 -15 854.671 604.936 5
 7 -25 15 898.032 826.689 3
 7 25 17 1812.47 1021.24 1
 7 25 -17 1474.46 656.011 4
 -7 25 17 565.217 949.727 1
 7 -25 17 17.4146 653.033 2
 7 25 -17 880.181 602.929 5
 7 -25 17 1111.26 871.71 3
 7 27 1 671.752 552.443 4
 7 27 -1 169.741 527.859 4
 -7 27 1 7.29379 950.799 1
 7 27 1 71.0194 554.759 5
 -7 27 -1 -88.1292 940.269 1
 7 27 -1 -95.1025 576.481 5
 7 27 3 413.208 544.022 4
 7 27 -3 -1058.62 552.089 4
 -7 27 -3 211.556 984.558 1
 7 27 3 592.297 526.961 5
 7 27 -3 112.532 568.185 5
 -7 27 3 -128.193 970.301 1
 7 27 5 1902.64 537.56 4
 7 27 -5 531.985 565.608 4
 -7 27 -5 93.3899 1008.39 1
 -7 27 5 -387.326 933.555 1
 7 27 5 1772.21 578.362 5
 7 -27 5 2589.7 647.015 3
 7 27 -5 591.53 551.47 5
 -7 27 7 325.252 934.59 1
 7 27 -7 528.259 585.037 4
 7 -27 7 1758.04 662.389 3
 7 27 -7 662.919 568.576 5
 7 27 -9 14.4101 599.677 4
 7 -27 9 -15.5521 567.787 2
 7 27 -9 -568.498 575.932 5
 7 -27 9 -83.3103 674.432 3
 -7 27 9 -36.3581 942.584 1
 7 27 -11 862.221 621.038 4
 7 -27 11 -247.496 545.751 2
 -7 27 11 126.135 877.701 1
 7 27 -11 115.401 597.523 5
 7 -27 11 -783.174 734.994 3
 7 27 -13 931.556 639.61 4
 -7 27 13 -14.5255 910.696 1
 7 -27 13 164.363 577.132 2
 7 27 -13 809.905 610.378 5
 7 -27 13 -956.74 835.533 3
 7 29 1 -429.657 564.779 4
 7 29 -1 17.156 566.306 4
 -7 29 -1 75.7297 952.53 1
 7 -29 1 384.94 591.443 2
 7 -29 -1 -295.063 537.845 3
 7 -29 1 -145.747 568.875 3
 7 29 1 95.6636 561.017 5
 7 29 -1 153.583 572.026 5
 -7 29 1 -78.9989 1008.33 1
 7 29 3 944.149 570.071 4
 7 29 -3 707.468 555.939 4
 7 -29 3 875.105 617.191 3
 7 -29 3 397.033 577.615 2
 -7 29 3 22.2253 948.833 1
 7 -29 -3 552.552 519.035 3
 7 29 3 1688.19 569.121 5
 7 29 -3 226.726 585.417 5
 -7 29 -3 70.5028 992.816 1
 7 29 5 833.801 555.965 4
 7 29 -5 -445.384 587.641 4
 -7 29 5 -37.3826 951.819 1
 7 -29 5 1103.67 610.342 2
 7 -29 -5 1376.55 498.886 3
 7 -29 5 726.663 634.629 3
 7 29 -5 4.68535 574.53 5
 -7 29 -5 39.3211 1018.81 1
 -7 29 7 -58.9162 954.412 1
 7 29 -7 -761.907 603.27 4
 7 -29 7 -231.457 658.167 3
 7 -29 7 622.094 599.364 2
 -7 29 -7 105.492 1033.76 1
 7 29 -7 517.847 572.064 5
 8 0 0 177259 2297.57 2
 8 0 0 179328 2332.18 5
 8 0 2 -33.35 140.598 5
 8 0 -2 -34.7724 152.617 2
 8 0 2 22.2791 147.817 2
 8 0 -2 -40.3581 234.404 5
 8 0 4 5921.35 218.696 2
 8 0 -4 5875.3 315.637 3
 8 0 4 5544.47 305.296 3
 8 0 -4 6329.71 324.863 5
 8 0 -6 -1.38763 205.338 2
 8 0 -6 32.8151 287.351 3
 8 0 6 -85.8039 267.166 3
 -8 0 6 58.4207 311.468 1
 8 0 -6 38.0756 298.33 5
 8 0 -8 18388.5 435.695 2
 -8 0 8 17701.5 470.763 1
 8 0 -8 18283.3 508.67 3
 8 0 10 -42.6845 418.225 1
 8 0 -10 -258.228 258.752 2
 8 0 -10 -219.123 334.559 3
 8 0 -10 20.2744 365.46 5
 8 0 -12 17433.7 486.966 2
 8 0 -12 16151.6 557.642 3
 8 0 -12 17025.5 608.565 5
 8 0 12 17663.4 659.412 1
 8 0 -14 245.293 496.819 5
 8 0 14 -338.746 518.641 1
 8 0 -14 160.459 321.894 2
 8 0 -14 -223.4 385.712 3
 8 0 14 -105.71 453.992 3
 8 0 -16 8280.33 509.567 4
 8 0 16 8143.14 633.421 3
 8 0 -16 8125.33 618.583 5
 8 0 16 7043.38 656.483 1
 8 0 -18 176.515 580.558 5
 8 0 18 -446.297 656.076 1
 8 0 -18 -432.234 473.151 4
 8 0 18 -280.57 619.575 3
 8 0 -20 22259.6 712.511 4
 8 0 -20 24739.4 901.352 5
 8 0 20 22318.6 930.365 1
 8 0 -22 -133.101 694.413 5
 8 0 22 -760.191 795.289 1
 8 0 -22 -109.22 532.426 4
 8 0 -24 456.632 681.996 5
 8 0 24 1591.95 831.788 1
 8 0 -24 335.696 587.884 4
 8 0 26 -168.049 853.06 1
 8 0 -26 -505.096 588.115 4
 8 0 -30 -61.8288 662.654 4
 8 0 -30 -246.382 745.814 5
 8 0 32 3519.4 939.9 1
 8 0 -32 3302.25 802.215 5
 8 2 0 79.3668 232.139 3
 8 2 0 30.6651 88.309 2
 8 2 0 -3.86414 200.392 5
 8 -2 0 -90.1117 206.495 5
 8 -2 -2 106034 1442.03 3
 8 2 2 101258 1403.37 3
 8 2 2 103329 1335.28 5
 8 2 -2 101515 1396.18 5
 8 -2 -2 104716 1383.04 5
 8 -2 -4 1511.15 317.04 5
 8 2 4 1799.66 298.388 1
 8 -2 -4 1674.65 209.098 2
 8 -2 -4 1587 287.07 3
 8 2 4 1395.51 235.752 3
 8 2 4 1543.66 164.279 5
 8 2 -4 1456.03 284.202 5
 8 -2 -6 7134.44 287.67 2
 -8 -2 6 4274.84 208.687 1
 8 2 -6 7192.44 365.132 3
 8 -2 -6 6663.95 342.809 3
 8 2 6 6622.47 301.86 3
 -8 2 6 6755.78 432.436 1
 8 2 -6 6287.33 373.059 5
 8 -2 -6 6801.62 367.756 5
 8 2 6 6599.28 387.284 1
 8 2 -8 459.944 232.834 2
 8 -2 -8 599.582 254.157 2
 8 2 -8 874.47 315.46 3
 8 -2 -8 815.853 314.448 3
 8 2 8 707.86 268.493 3
 -8 2 8 754.138 388.307 1
 8 2 -10 40204.3 720.304 2
 8 -2 -10 40721.4 742.322 2
 -8 2 10 40515.3 810.619 1
 8 2 -10 41171.3 823.764 3
 8 -2 -10 40170.5 783.77 3
 8 -2 10 39449 836.712 3
 8 2 -10 39109.4 830.337 5
 8 -2 10 42456.8 891.888 1
 8 -2 -10 37531.1 805.113 5
 8 2 10 42716.2 893.912 1
 -8 2 12 118.227 419.747 1
 8 -2 -12 -252.589 404.516 5
 8 -2 12 307.84 480.688 1
 8 2 12 7.56704 489.895 1
 8 2 -12 158.925 287.2 2
 8 -2 -12 401.038 295.34 2
 8 2 -12 321.197 360.515 3
 8 -2 -12 229.408 363.964 3
 8 2 12 -66.2912 341.997 3
 8 -2 12 662.928 454.158 3
 8 2 -12 174.848 402.67 5
 8 -2 -14 1314.94 455.263 5
 8 -2 14 1579.67 535.277 1
 8 2 14 1205.65 551.215 1
 8 2 -14 1207.1 413.534 4
 8 -2 -14 1176.44 347.904 2
 8 -2 -14 1194.36 400.734 3
 8 -2 14 1428.86 523.684 3
 8 2 -14 1274.8 446.06 5
 8 -2 -16 66.4098 477.108 5
 8 2 -16 171.31 470.148 5
 8 -2 16 203.357 572.575 1
 8 2 16 282.942 594.018 1
 8 2 -16 289.919 438.193 4
 8 -2 -16 -141.482 359.118 2
 8 -2 -16 37.0026 403.356 3
 8 -2 16 218.011 599.167 3
 8 2 18 18487.6 852.82 1
 8 2 -18 20731.8 675.489 4
 8 -2 18 18207.8 877.845 3
 8 2 -18 16738.2 701.454 5
 8 -2 -18 16531.1 715.912 5
 8 -2 18 20875.2 841.567 1
 8 2 20 7745.87 786.605 1
 8 2 -20 8253.33 587.213 4
 8 -2 20 7972.86 845.199 3
 8 2 -20 7442.33 622.776 5
 8 -2 -20 7734.09 650.693 5
 8 -2 20 9222.87 797.216 1
 8 2 22 20688.4 983.583 1
 8 2 -22 20340.8 738.924 4
 8 -2 22 17972.3 1050.83 3
 8 2 -22 18996.4 796.424 5
 8 -2 -22 19856.6 845.017 5
 8 -2 22 21282.1 975.579 1
 8 -2 -24 -600.585 681.419 5
 8 -2 24 -168.772 795.237 1
 8 2 24 -508.153 822.139 1
 8 2 -24 47.3632 585.179 4
 8 -2 -24 -124.494 605.925 4
 8 -2 24 436.133 916.783 3
 8 2 -24 -20.0855 620.748 5
 8 2 26 8444.77 948.55 1
 8 2 -26 8392.16 685.169 4
 8 -2 -26 8237.59 664.754 4
 8 2 -26 7441.28 741.996 5
 8 -2 -26 8372.86 803.325 5
 8 -2 26 9654.98 942.415 1
 8 2 -30 11180.7 842.171 5
 8 -2 -30 9561.31 881.686 5
 8 -2 30 12254.2 1027.66 1
 8 -2 -32 314.272 891.271 5
 8 -2 32 -591.208 928.962 1
 8 2 32 -810.923 992.226 1
 8 2 -32 39.297 728.713 4
 8 -2 -32 83.6693 674.938 4
 8 2 -32 148.915 747.108 5
 8 -4 0 194115 2461.36 2
 8 4 0 188607 2496.23 3
 8 -4 0 195824 2544.67 3
 8 4 0 181333 2471.91 5
 8 -4 0 176600 2423.56 5
 8 -4 -2 17229.4 375.854 2
 8 -4 2 17083.9 402.923 2
 8 4 -2 16598.4 416.77 3
 8 4 2 16300.2 379.956 3
 8 -4 -2 17198.2 453.864 3
 8 -4 2 17379.9 458.508 3
 8 4 2 15120 351.12 5
 8 4 -2 15693.3 410.375 5
 8 -4 2 13246.1 270.508 5
 8 -4 -2 16431.3 403.09 5
 8 4 2 17380.9 411.022 1
 8 4 -4 5284.72 204.708 2
 8 -4 -4 6302.68 288.955 2
 8 -4 4 5779.62 306.765 2
 8 -4 -4 6553.14 348.452 3
 8 4 4 5047.2 262.652 3
 8 -4 4 5923 367.287 3
 8 4 4 5567.65 243.901 5
 8 4 -4 5841.92 346.156 5
 8 -4 -4 5390.8 331.843 5
 8 4 4 6051.87 354.136 1
 8 4 6 3444.63 364.544 1
 8 -4 -6 4509.29 292.379 2
 8 -4 6 3893.36 309.918 2
 8 4 -6 3547.47 336.798 3
 8 -4 -6 4117.05 342.655 3
 8 4 6 3128.17 243.009 3
 8 -4 6 3446.83 367.113 3
 8 4 6 3490.22 225.626 5
 -8 4 6 4416.94 507.979 1
 8 -4 -6 3944.2 365.095 5
 8 4 -8 52527.3 852.671 2
 8 -4 -8 55974.7 898.324 2
 8 -4 8 56898.1 920.723 2
 8 4 -8 58227.9 975.289 3
 8 -4 -8 53753.6 921.352 3
 -8 4 8 55040 1040.35 1
 8 -4 8 57021.9 1035.52 3
 8 4 -8 55148.6 994.077 5
 8 -4 -10 59.8812 374.771 5
 8 4 10 -9.97341 427.903 1
 8 -4 -10 -418.386 294.099 2
 8 -4 -10 188.068 315.702 3
 -8 4 10 308.978 438.264 1
 8 4 10 145.207 262.308 3
 8 -4 10 -10.9416 435.458 3
 8 4 -10 787.414 426.225 5
 8 -4 10 -403.602 368.335 2
 8 4 12 27272 784.207 1
 8 -4 -12 26251.2 598.677 2
 -8 4 12 27076.6 760.068 1
 8 4 -12 26679.3 613.833 4
 8 -4 -12 24458.6 636.561 3
 8 -4 12 28003.9 795.033 3
 8 4 -12 24999.9 708.28 5
 8 -4 -12 25949.9 705.213 5
 8 -4 -14 -923.507 505.127 5
 8 -4 14 34.08 541.694 1
 8 4 -14 -161.188 420.666 4
 8 -4 -14 -179.362 337.415 2
 8 4 14 -670.429 539.461 1
 8 -4 -14 6.28363 376.705 3
 8 -4 14 81.3644 570.984 3
 8 4 -14 68.9439 442.736 5
 -8 4 14 -343.572 522.076 1
 8 4 16 7430.73 677.362 1
 8 -4 -16 6250.35 443.508 2
 8 4 -16 6795.05 503.246 4
 8 -4 -16 7159.18 483.715 3
 8 -4 16 8805.95 756.012 3
 8 4 -16 7561.17 554.32 5
 8 -4 16 9193.96 676.047 1
 8 -4 -16 7276.44 583.169 5
 8 4 18 4263.1 710.002 1
 8 -4 -18 4168.38 428.712 2
 8 4 -18 5020.97 543.348 4
 8 -4 -18 4275.48 472.562 3
 8 4 -18 4170.14 547.247 5
 8 -4 18 3941.54 757.373 3
 8 -4 18 4804.12 712.354 1
 8 -4 -18 3835.97 605.691 5
 8 4 20 42391.9 1186.29 1
 8 4 -20 43577.3 957.399 4
 8 -4 20 42844.3 1318.85 3
 8 4 -20 39975.2 1027.04 5
 8 -4 20 46463 1189.22 1
 8 -4 -20 46481.4 1137.54 5
 8 -4 -22 -454.661 684.681 5
 8 -4 22 481.235 750.915 1
 8 4 -22 3.53876 587.513 4
 8 -4 -22 -149.764 536.568 4
 8 4 22 -194.596 779.833 1
 8 -4 22 -80.0631 862.305 3
 8 4 -22 632.502 607.828 5
 8 -4 -24 -662 724.638 5
 8 -4 24 23.7361 781.371 1
 8 4 -24 826.092 627.669 4
 8 -4 -24 -177.363 559.483 4
 8 4 24 -1497.57 854.405 1
 8 -4 24 -605.583 975.304 3
 8 4 -24 424.765 641.761 5
 8 -4 -26 1874.56 782.039 5
 8 4 -26 24.2871 636.165 4
 8 -4 -26 16.6774 654.162 4
 8 -4 26 381.66 989.088 3
 8 4 -26 372.942 665.115 5
 8 -4 28 18023.6 1040.17 1
 8 -4 -30 -305.949 771.669 5
 8 -4 30 -343.359 888.439 1
 8 4 -30 92.3508 733.846 4
 8 -4 -30 12.7947 617.479 4
 8 4 30 1283.48 909.347 1
 8 4 -30 1637.57 731.489 5
 8 -4 -32 3470.77 854.378 5
 8 -4 32 4280.17 935.835 1
 8 4 -32 3402.08 766.419 5
 8 -6 0 -134.656 236.967 5
 8 6 0 -22.9861 218.68 1
 8 6 0 47.104 241.316 3
 8 -6 0 -207.965 246.115 2
 8 6 0 23.9852 250.241 5
 8 6 2 64385.5 886.187 1
 8 -6 -2 68798 897.414 2
 8 -6 2 69343.1 919.362 2
 8 6 -2 65939 919.717 3
 8 6 2 63176.4 854.643 3
 8 -6 -2 66345.8 960.216 3
 8 -6 2 68371.9 988.628 3
 8 6 2 58375.6 856.26 5
 8 6 -2 61907.5 903.778 5
 8 -6 -2 59659.8 896.274 5
 8 -6 -4 428.855 341.888 5
 8 -6 -4 1147.95 274.712 2
 8 6 4 412.611 295.73 1
 8 6 4 229.881 192.543 3
 8 -6 -4 1028.11 307.035 3
 8 -6 4 -265.885 354.684 3
 8 -6 4 72.2596 285.458 2
 8 6 4 261.12 223.095 5
 8 6 6 16463.5 519.933 1
 8 -6 -6 19015.3 459.757 2
 8 -6 6 16691.9 494.367 2
 8 6 6 14524.5 358.394 3
 8 -6 -6 19240.8 505.991 3
 8 -6 6 17259.6 566.752 3
 8 6 6 14238.1 386.218 5
 -8 6 6 20333.9 724.455 1
 8 -6 -6 15385.5 573.825 5
 8 -6 -8 2003.3 302.277 2
 8 6 -8 2149.15 317.85 4
 -8 6 8 804.803 515.342 1
 8 -6 -8 1639.47 331.351 3
 8 6 8 1175.44 211.76 3
 8 6 -8 1336.72 387.015 5
 8 6 10 68235.2 1216.36 1
 8 -6 -10 60464.9 1030.53 2
 8 6 -10 65907.8 1044.63 4
 8 -6 10 61893.6 1106.08 2
 8 -6 -10 58400.6 1058.06 3
 8 -6 10 66925.4 1279 3
 8 6 -10 65155.2 1174.75 5
 8 -6 -10 64360.3 1164.48 5
 8 -6 -12 -51.8591 478.406 5
 8 6 -12 -23.8036 391.519 4
 8 -6 -12 17.7783 335.878 2
 8 -6 -12 516.086 346.513 3
 8 6 12 749.117 524.003 1
 8 -6 12 551.337 531.052 3
 8 -6 12 -326.413 406.998 2
 8 6 -12 330.772 430.816 5
 8 -6 -14 1800.12 538.262 5
 8 -6 -14 2324.14 374.643 2
 8 6 -14 2797.49 451.592 4
 8 -6 -14 1853.63 391.753 3
 8 6 14 2508.47 576.413 1
 8 -6 14 2558.24 647.043 3
 8 -6 14 2351.33 495.17 2
 8 6 -14 2266.92 482.078 5
 8 -6 -16 278.889 526.594 5
 8 6 -16 833.386 473.091 4
 8 -6 -16 544.316 378.08 2
 8 -6 -16 681.632 387.635 3
 8 6 16 431.828 623.793 1
 8 -6 16 1094.23 685.368 3
 -8 6 16 -57.7901 617.569 1
 8 6 -16 432.382 494.237 5
 8 -6 -18 44540.7 939.559 2
 8 6 18 46108 1190.07 1
 8 6 -18 46385.3 977.015 4
 8 -6 -18 44698.6 991.695 3
 8 -6 18 45602.7 1290.09 3
 8 6 -18 43706.6 1034.18 5
 8 -6 -18 47930.3 1123.44 5
 8 -6 -20 -193.646 626.561 5
 8 -6 20 742.842 709.535 1
 8 6 -20 706.432 570.961 4
 8 -6 -20 138.953 417.091 2
 8 -6 -20 322.316 453.949 3
 8 6 20 497.725 719.23 1
 8 -6 20 30.1799 835.127 3
 8 6 -20 552.145 554.786 5
 8 6 22 9774.93 878.725 1
 8 6 -22 11073.2 706.735 4
 8 -6 22 8949.01 1030.82 3
 8 6 -22 10452.2 714.581 5
 8 -6 22 10256.1 879.347 1
 8 -6 -22 8750.95 768.933 5
 8 -6 -24 -357.776 712.532 5
 8 -6 24 350.948 811.546 1
 8 -6 -24 44.2507 560.792 4
 8 6 24 631.409 810.554 1
 8 -6 24 -581.841 973.726 3
 8 -6 26 804.896 1049.31 3
 8 -6 -28 -67.5865 809.275 5
 8 6 -28 1784.81 703.908 4
 8 6 28 866.788 879.801 1
 8 6 -28 456.851 673.28 5
 8 6 -30 13979 822.308 4
 8 6 -30 10345.5 842.072 5
 8 -6 -32 -219.677 837.004 5
 8 -6 32 812.299 924.543 1
 8 6 -32 -165.174 701.584 4
 8 -6 -32 130.998 644.58 4
 8 6 -32 -745.261 736.144 5
 8 8 0 31481.4 577.254 1
 8 -8 0 32150.8 635.71 2
 8 8 0 34366.5 617.548 3
 8 -8 0 33843.9 697.683 3
 8 8 -2 99.7309 154.457 4
 8 8 2 138.087 228.021 3
 8 8 2 223.008 288.075 1
 8 -8 -2 -352.422 281.876 2
 8 -8 2 -290.484 308.209 2
 8 -8 2 -290.643 342.562 3
 8 8 2 -193.991 266.482 5
 8 8 4 5926.61 386.6 1
 8 -8 -4 6530.11 339.204 2
 8 -8 4 6459.76 388.147 2
 8 8 4 5624.09 258.191 3
 8 -8 -4 6430.15 373.333 3
 8 -8 4 5824.06 417.204 3
 8 8 4 4913.34 311.974 5
 8 8 -4 5830.9 383.854 5
 8 8 -6 760.746 284.136 4
 8 -8 6 1577.86 438.124 3
 8 -8 -6 970.102 302.435 2
 8 -8 -6 903.665 315.536 3
 8 8 6 823.149 377.978 1
 8 8 6 403.243 270.035 5
 8 8 -6 97.4311 351.53 5
 8 -8 -8 37517.3 731.032 2
 8 8 -8 35471.4 678.339 4
 8 -8 8 37827.3 789.029 2
 8 -8 -8 36615.3 731.509 3
 8 -8 8 38130.2 899.397 3
 8 8 -8 35812.4 808.136 5
 8 -8 -8 36596.4 847.642 5
 8 -8 -10 4434.26 377.519 2
 8 8 -10 4600.51 408.475 4
 8 8 10 4289.37 523.728 1
 8 -8 10 4624.74 458.467 2
 8 -8 -10 4899.32 381.538 3
 8 -8 10 4717.57 580.374 3
 8 8 -10 3952.1 466.149 5
 8 -8 -10 4838.16 523.078 5
 8 8 -12 36174.7 795.351 4
 8 8 12 37600.3 966.13 1
 8 -8 12 34612 834.886 2
 8 -8 12 37947.5 1013.09 3
 8 8 -12 34355.1 874.993 5
 8 -8 -12 48039.8 1037.9 5
 8 -8 -14 723.106 564.628 5
 -8 8 14 1008.66 659.974 1
 8 8 -14 398.961 454.491 4
 8 -8 -14 934.215 386.969 2
 8 -8 -14 869.757 372.904 3
 8 8 14 616.932 606.443 1
 8 -8 14 815.082 489.615 2
 8 -8 14 736.621 667.604 3
 8 8 -14 545.228 485.81 5
 8 -8 -16 9607.2 476.085 2
 8 8 -16 10634.1 582.349 4
 8 8 16 9651.6 759.586 1
 8 -8 16 9612.11 600.933 2
 8 -8 -16 9716.13 521.813 3
 8 -8 16 10084.7 848.854 3
 8 8 -16 9008 610.418 5
 8 -8 -16 11208.3 755.766 5
 -8 8 16 9704.64 715.284 1
 8 -8 -18 249.111 646.57 5
 8 8 -18 27.0479 572.706 4
 8 -8 -18 235.622 410.687 2
 8 -8 -18 -162.364 411.948 3
 8 8 18 155.371 711.519 1
 -8 8 18 -831.819 710.416 1
 8 -8 18 67.1936 595.661 2
 8 -8 18 -20.8279 783.694 3
 8 8 -18 -51.2635 524.062 5
 8 -8 -20 29176.2 791.484 2
 8 8 20 33548.4 1123.71 1
 8 8 -20 35492.2 907.898 4
 8 -8 20 31192.6 958.979 2
 8 -8 -20 29132.2 816.942 3
 8 -8 20 31516.5 1236.93 3
 -8 8 20 30816.8 1063.9 1
 8 8 -20 29879.4 911.646 5
 8 -8 -20 33573.3 1049.84 5
 8 -8 -22 -211.182 697.802 5
 8 -8 -22 -614.957 472.827 3
 8 8 22 303.883 796.439 1
 8 -8 22 116.3 648.14 2
 8 -8 22 -1177.41 937.576 3
 8 -8 -24 73.2454 730.168 5
 8 -8 -24 30.6107 575.306 4
 8 8 24 397.989 828.722 1
 8 -8 24 -228.972 984.628 3
 8 -8 26 -421.283 1023.87 3
 8 8 28 8910.84 985.635 1
 8 8 -28 8668.49 743.742 4
 8 -8 28 9421.17 1188.04 3
 8 8 -28 6672 725.206 5
 8 -8 -30 -388.023 875.066 5
 8 8 -30 86.7771 693.062 4
 8 -8 -30 -56.53 646.671 4
 8 8 -30 -137.28 670.651 5
 8 -8 -32 483.973 915.051 5
 8 -8 -32 211.083 683.681 4
 8 -8 32 65.8209 1131.04 3
 8 8 -32 1999.86 723.863 5
 8 10 0 -392.615 308.056 5
 8 -10 0 102.817 333.576 3
 8 10 0 -61.1129 155.194 4
 8 -10 0 -94.8283 296.292 2
 8 -10 -2 21432.4 516.314 2
 8 -10 2 19515.6 509.037 2
 8 10 2 19144.7 507.674 1
 8 -10 -2 20354.5 525.551 3
 8 -10 2 22306.2 597.122 3
 8 10 -2 21310.2 560.648 5
 8 10 4 67.391 87.7495 4
 8 10 -4 152.679 288.568 4
 8 -10 -4 243.186 292.719 2
 8 -10 -4 -91.3583 314.511 3
 8 -10 4 -223.031 340.79 2
 8 -10 4 29.7676 387.44 3
 8 10 4 -24.339 362.9 1
 8 10 -4 62.4056 345.681 5
 8 10 -6 6600.79 374.88 4
 8 -10 -6 6508.59 381.374 2
 8 -10 6 6981.6 445.725 2
 8 -10 -6 7047.46 387.347 3
 8 -10 6 6977.57 510.289 3
 8 10 -6 6195.78 434.92 5
 8 10 -8 915.043 408.053 5
 8 10 -8 1404.38 379.756 4
 8 -10 -8 53.2818 358.024 2
 8 -10 -8 1416.33 335.157 3
 -8 10 8 187.158 622.276 1
 8 -10 8 1222.11 407.968 2
 8 10 8 728.577 454.751 1
 8 -10 8 1616.52 493.762 3
 8 -10 -10 44339.4 881.862 2
 8 10 -10 46732.3 858.333 4
 8 10 10 44357.1 999.778 1
 8 -10 10 43355.4 935.439 2
 8 -10 -10 45163.2 865.063 3
 8 -10 10 47929.6 1105.32 3
 8 10 -10 43791 942.68 5
 8 -10 -12 888.436 571.439 5
 8 10 -12 220.728 443.884 4
 8 -10 -12 289.501 379.383 2
 8 -10 -12 598.696 332.339 3
 -8 10 12 27.0709 624.002 1
 8 10 12 -47.4858 555.827 1
 8 -10 12 210.121 462.948 2
 8 -10 12 367.372 604.37 3
 8 10 -12 385.97 453.704 5
 8 -10 -14 4254.17 426.914 2
 8 10 -14 4758.03 527.459 4
 8 10 14 4252.93 664.541 1
 8 -10 14 3476.85 532.352 2
 8 -10 -14 4357.69 419.718 3
 8 -10 14 5266.59 757.308 3
 8 10 -14 4225.89 544.69 5
 8 -10 -14 5089.86 660.25 5
 8 -10 -16 473.509 641.471 5
 -8 10 16 169.489 687.451 1
 8 10 -16 493.68 536.935 4
 8 -10 -16 567.684 402.245 2
 8 -10 -16 604.622 395.685 3
 8 10 16 -525.379 692.542 1
 8 -10 16 491.456 535.997 2
 8 -10 16 114.048 763.604 3
 8 10 -16 193.847 508.336 5
 8 -10 -18 25923.8 718.481 2
 8 10 -18 27907.3 810.455 4
 8 10 18 28400.6 1055.31 1
 8 -10 18 28407.8 907.938 2
 8 -10 -18 27189.3 746.668 3
 8 -10 18 27251.4 1128.09 3
 8 10 -18 24853.8 846.7 5
 -8 10 18 25573.1 981.144 1
 8 -10 -18 29902.2 1012.64 5
 8 -10 -20 639.147 752.104 5
 8 10 -20 1119.61 609.987 4
 8 -10 -20 -53.1769 456.93 2
 8 -10 -20 135.967 454.542 3
 8 10 20 1215.48 833.044 1
 -8 10 20 -11.3995 772.539 1
 8 -10 20 -107.647 604.384 2
 8 -10 20 -15.6658 871.147 3
 8 10 -20 302.408 589.613 5
 8 -10 -22 5720.59 525.127 2
 8 10 -22 10719.4 718.699 4
 8 10 22 7440.75 904.618 1
 8 -10 22 5504.72 706.475 2
 8 -10 -22 6305.84 557.577 3
 -8 10 22 7393 864.313 1
 8 10 -22 8117.01 718.743 5
 8 -10 22 6059.91 1020.52 3
 8 -10 -22 8598.46 847.998 5
 8 -10 -24 -407.982 785.537 5
 8 10 24 -6.83003 858.62 1
 8 -10 24 -878.196 1010.26 3
[truncated: 163,352 more chars]
