# Supplementary material for: Decoupled MOF Breathing: Pressure‐Induced Reversal of Correlation Between Orthogonal Motions in a Diamondoid Framework
Source: Angew Chem Int Ed Engl. 2025 May 15;64(27):e202504297. doi: 10.1002/anie.202504297 (PMC12207364; doi:10.1002/anie.202504297)
Supplement: Supplementary file 1 — Supporting Information [file ANIE-64-e202504297-s002.zip › SHF-62-DMF_SCC-in-DMF_300bar.cif]

data_SHF-62-DMF-DMF-300bar
#data_exp2_1_2__pl
_audit_creation_date              2016-10-25
_audit_creation_method
;
Olex2 1.2
(compiled 2016.09.09 svn.r3337 for OlexSys, GUI svn.r5227)
;
_publ_contact_author_address      ?
_publ_contact_author_email        ?
_publ_contact_author_id_orcid     ?
_publ_contact_author_name         ''
_publ_contact_author_phone        ?
_publ_section_references
;
Dolomanov, O.V., Bourhis, L.J., Gildea, R.J, Howard, J.A.K. & Puschmann, H.
 (2009), J. Appl. Cryst. 42, 339-341.

Sheldrick, G.M. (2015). Acta Cryst. C71, 3-8.
;
_chemical_name_common             ?
_chemical_name_systematic         ?
_chemical_formula_moiety          'C20 H14 In N2 O10, C2 H8 N'
_chemical_formula_sum             'C22 H22 In N3 O10'
_chemical_formula_weight          603.24
_chemical_melting_point           ?
_chemical_oxdiff_formula          'In C22 H22 N3 O10'
loop_
  _atom_type_symbol
  _atom_type_description
  _atom_type_scat_dispersion_real
  _atom_type_scat_dispersion_imag
  _atom_type_scat_source
 'C' 'C' 0.0030 0.0010 'International Tables Vol C Tables 4.2.6.8 and 6.1.1.4'
 'H' 'H' 0.0000 0.0000 'International Tables Vol C Tables 4.2.6.8 and 6.1.1.4'
 'In' 'In' -0.7640 1.2230
 'International Tables Vol C Tables 4.2.6.8 and 6.1.1.4'
 'N' 'N' 0.0060 0.0030 'International Tables Vol C Tables 4.2.6.8 and 6.1.1.4'
 'O' 'O' 0.0110 0.0060 'International Tables Vol C Tables 4.2.6.8 and 6.1.1.4'

_shelx_space_group_comment
;
The symmetry employed for this shelxl refinement is uniquely defined
by the following loop, which should always be used as a source of
symmetry information in preference to the above space-group names.
They are only intended as comments.
;
_space_group_crystal_system       'orthorhombic'
_space_group_IT_number            70
_space_group_name_H-M_alt         'F d d d'
_space_group_name_Hall            '-F 2uv 2vw'
loop_
  _space_group_symop_operation_xyz
 'x, y, z'
 '-x+1/4, -y+1/4, z'
 'x, -y+1/4, -z+1/4'
 '-x+1/4, y, -z+1/4'
 'x, y+1/2, z+1/2'
 '-x+1/4, -y+3/4, z+1/2'
 'x, -y+3/4, -z+3/4'
 '-x+1/4, y+1/2, -z+3/4'
 'x+1/2, y, z+1/2'
 '-x+3/4, -y+1/4, z+1/2'
 'x+1/2, -y+1/4, -z+3/4'
 '-x+3/4, y, -z+3/4'
 'x+1/2, y+1/2, z'
 '-x+3/4, -y+3/4, z'
 'x+1/2, -y+3/4, -z+1/4'
 '-x+3/4, y+1/2, -z+1/4'
 '-x, -y, -z'
 'x-1/4, y-1/4, -z'
 '-x, y-1/4, z-1/4'
 'x-1/4, -y, z-1/4'
 '-x, -y+1/2, -z+1/2'
 'x-1/4, y+1/4, -z+1/2'
 '-x, y+1/4, z+1/4'
 'x-1/4, -y+1/2, z+1/4'
 '-x+1/2, -y, -z+1/2'
 'x+1/4, y-1/4, -z+1/2'
 '-x+1/2, y-1/4, z+1/4'
 'x+1/4, -y, z+1/4'
 '-x+1/2, -y+1/2, -z'
 'x+1/4, y+1/4, -z'
 '-x+1/2, y+1/4, z-1/4'
 'x+1/4, -y+1/2, z-1/4'

_cell_length_a                    14.8899(6)
_cell_length_b                    26.8932(14)
_cell_length_c                    31.7039(12)
_cell_angle_alpha                 90
_cell_angle_beta                  90
_cell_angle_gamma                 90
_cell_volume                      12695.5(9)
_cell_formula_units_Z             16
_cell_measurement_reflns_used     6123
_cell_measurement_temperature     298(2)
_cell_measurement_theta_max       24.2550
_cell_measurement_theta_min       1.6270
_shelx_estimated_absorpt_T_max    ?
_shelx_estimated_absorpt_T_min    ?
_exptl_absorpt_coefficient_mu     0.733
_exptl_absorpt_correction_T_max   1.00000
_exptl_absorpt_correction_T_min   0.50082
_exptl_absorpt_correction_type    multi-scan
_exptl_absorpt_process_details
;
CrysAlisPro 1.171.38.41 (Rigaku Oxford Diffraction, 2015)
Empirical absorption correction using spherical harmonics,
 implemented in SCALE3 ABSPACK scaling algorithm.
;
_exptl_absorpt_special_details    ?
_exptl_crystal_colour_primary      yellow
_exptl_crystal_density_diffrn     1.262
_exptl_crystal_density_meas       ?
_exptl_crystal_density_method     ?
_exptl_crystal_description         Octahedral
_exptl_crystal_F_000              4864
_exptl_crystal_size_max            0.13
_exptl_crystal_size_mid            0.12
_exptl_crystal_size_min            0.09
_exptl_transmission_factor_max    ?
_exptl_transmission_factor_min    ?
_diffrn_reflns_av_R_equivalents   0.0497
_diffrn_reflns_av_unetI/netI      0.0242
_diffrn_reflns_Laue_measured_fraction_full 0.993
_diffrn_reflns_Laue_measured_fraction_max 0.993
_diffrn_reflns_limit_h_max        15
_diffrn_reflns_limit_h_min        -17
_diffrn_reflns_limit_k_max        30
_diffrn_reflns_limit_k_min        -32
_diffrn_reflns_limit_l_max        37
_diffrn_reflns_limit_l_min        -37
_diffrn_reflns_number             21738
_diffrn_reflns_point_group_measured_fraction_full 0.993
_diffrn_reflns_point_group_measured_fraction_max 0.993
_diffrn_reflns_theta_full         24.207
_diffrn_reflns_theta_max          24.207
_diffrn_reflns_theta_min          1.638
_diffrn_ambient_temperature       298.0
_diffrn_detector                  'CCD plate'
_diffrn_detector_area_resol_mean  ?
_diffrn_measured_fraction_theta_full 0.993
_diffrn_measured_fraction_theta_max 0.993
_diffrn_measurement_details
;
List of Runs (angles in degrees, time in seconds):

  # Type    Start    End  Width  t~exp~   \w     \q     \k     \f   Frames
--------------------------------------------------------------------------
  1  \f   -120.00 -30.00   0.20    0.20-156.00  30.00 -45.00    --   450
  2  \w   -156.00 -30.00   0.20    0.20    --   30.00 -45.00-120.00  630
  3  \f   -120.00   0.00   0.20    0.20 -30.00  30.00 -45.00    --   600
  4  \w   -156.00 -30.00   0.20    0.20    --   30.00 -45.00   0.00  630
  5  \f      0.00 120.00   0.20    0.20 -30.00  30.00 -45.00    --   600
  6  \w   -156.00 -30.00   0.20    0.20    --   30.00 -45.00 120.00  630
;
_diffrn_measurement_device         'Newport 4-circle diffractometer'
_diffrn_measurement_device_type
'dectris-CrysAlisPro-abstract goniometer imported dectris images'
_diffrn_measurement_method        '\w and \f scans'
_diffrn_orient_matrix_type
'CrysAlisPro convention (1999,Acta A55,543-557)'
_diffrn_orient_matrix_UB_11       -0.0060311000
_diffrn_orient_matrix_UB_12       0.0191641000
_diffrn_orient_matrix_UB_13       0.0141366000
_diffrn_orient_matrix_UB_21       -0.0180948000
_diffrn_orient_matrix_UB_22       0.0144261000
_diffrn_orient_matrix_UB_23       -0.0158001000
_diffrn_orient_matrix_UB_31       -0.0421881000
_diffrn_orient_matrix_UB_32       -0.0089391000
_diffrn_orient_matrix_UB_33       0.0047584000
_diffrn_radiation_monochromator   synchrotron
_diffrn_radiation_probe           x-ray
_diffrn_radiation_type            synchrotron
_diffrn_radiation_wavelength      0.6889
_diffrn_source                    synchrotron
_reflns_Friedel_coverage          0.000
_reflns_Friedel_fraction_full     .
_reflns_Friedel_fraction_max      .
_reflns_number_gt                 2064
_reflns_number_total              2801
_reflns_odcompleteness_completeness 99.08
_reflns_odcompleteness_iscentric  1
_reflns_odcompleteness_theta      24.21
_reflns_special_details
;
 Reflections were merged by SHELXL according to the crystal
 class for the calculation of statistics and refinement.
 
 _reflns_Friedel_fraction is defined as the number of unique
 Friedel pairs measured divided by the number that would be
 possible theoretically, ignoring centric projections and
 systematic absences.
;
_reflns_threshold_expression      'I > 2\s(I)'
_computing_cell_refinement        'CrysAlisPro 1.171.38.41 (Rigaku OD, 2015)'
_computing_data_collection        'CrysAlisPro 1.171.38.41 (Rigaku OD, 2015)'
_computing_data_reduction         'CrysAlisPro 1.171.38.41 (Rigaku OD, 2015)'
_computing_molecular_graphics     'Olex2 (Dolomanov et al., 2009)'
_computing_publication_material   'Olex2 (Dolomanov et al., 2009)'
_computing_structure_refinement   'ShelXL (Sheldrick, 2015)'
_computing_structure_solution     ?
_refine_diff_density_max          1.249
_refine_diff_density_min          -3.189
_refine_diff_density_rms          0.200
_refine_ls_extinction_coef        .
_refine_ls_extinction_method      none
_refine_ls_goodness_of_fit_ref    1.244
_refine_ls_hydrogen_treatment     constr
_refine_ls_matrix_type            full
_refine_ls_number_parameters      161
_refine_ls_number_reflns          2801
_refine_ls_number_restraints      5
_refine_ls_R_factor_all           0.1068
_refine_ls_R_factor_gt            0.0908
_refine_ls_restrained_S_all       1.247
_refine_ls_shift/su_max           0.000
_refine_ls_shift/su_mean          0.000
_refine_ls_structure_factor_coef  Fsqd
_refine_ls_weighting_details
'w=1/[\s^2^(Fo^2^)+(0.2000P)^2^] where P=(Fo^2^+2Fc^2^)/3'
_refine_ls_weighting_scheme       calc
_refine_ls_wR_factor_gt           0.2790
_refine_ls_wR_factor_ref          0.2975
_refine_special_details           ?
_olex2_refinement_description
;
1. Fixed Uiso
 At 1.2 times of:
  All C(H) groups, All N(H) groups, All N(H,H) groups
 At 1.5 times of:
  All C(H,H,H) groups
2. Restrained distances
 C11-N2
 1.5 with sigma of 0.02
 C11-C12
 2.5 with sigma of 0.02
 N2-C12
 1.5 with sigma of 0.02
3. Restrained planarity
 O5A, N1A, C9A, C10A
 with sigma of 0.1
 O5, N1, C9, C10
 with sigma of 0.1
4. Others
 Sof(O5A)=Sof(N1A)=Sof(H1A)=Sof(C9A)=Sof(C10A)=Sof(H10D)=Sof(H10E)=Sof(H10F)=1-
 FVAR(1)
 Sof(O5)=Sof(N1)=Sof(H1)=Sof(C9)=Sof(C10)=Sof(H10A)=Sof(H10B)=Sof(H10C)=FVAR(1)
 Fixed Sof: N2(0.5) H2A(0.5) H2B(0.5) C11(0.5) H11A(0.5) H11B(0.5) H11C(0.5)
 C12(0.5) H12A(0.5) H12B(0.5) H12C(0.5)
5.a Secondary CH2 refined with riding coordinates:
 N2(H2A,H2B)
5.b Me refined with riding coordinates:
 C11(H11A,H11B,H11C), C12(H12A,H12B,H12C)
5.c Aromatic/amide H refined with riding coordinates:
 C3(H3), C6(H6), C7(H7), N1(H1), N1A(H1A)
5.d Idealised Me refined as rotating group:
 C10(H10A,H10B,H10C), C10A(H10D,H10E,H10F)
;
_atom_sites_solution_hydrogens    geom
_atom_sites_solution_primary      ?
_atom_sites_solution_secondary    ?
loop_
  _atom_site_label
  _atom_site_type_symbol
  _atom_site_fract_x
  _atom_site_fract_y
  _atom_site_fract_z
  _atom_site_U_iso_or_equiv
  _atom_site_adp_type
  _atom_site_occupancy
  _atom_site_site_symmetry_order
  _atom_site_calc_flag
  _atom_site_refinement_flags_posn
  _atom_site_refinement_flags_adp
  _atom_site_refinement_flags_occupancy
  _atom_site_disorder_assembly
  _atom_site_disorder_group
 In1 In 0.3750 0.3750 0.07347(2) 0.0580(4) Uani 1 2 d S T P . .
 O1 O 0.3566(5) 0.4344(3) 0.1221(2) 0.0829(18) Uani 1 1 d . . . . .
 O2 O 0.4932(4) 0.4104(2) 0.10935(19) 0.0772(15) Uani 1 1 d . . . . .
 O3 O 0.5135(4) 0.5886(2) 0.28779(19) 0.0855(17) Uani 1 1 d . . . . .
 O4 O 0.6475(4) 0.5640(3) 0.2731(2) 0.0886(18) Uani 1 1 d . . . . .
 C1 C 0.4399(6) 0.4366(3) 0.1307(2) 0.070(2) Uani 1 1 d . . . . .
 C2 C 0.4710(5) 0.4692(3) 0.1659(3) 0.073(2) Uani 1 1 d . . . . .
 C3 C 0.4133(7) 0.4989(4) 0.1862(3) 0.093(3) Uani 1 1 d . . . . .
 H3 H 0.3533 0.4988 0.1781 0.112 Uiso 1 1 calc R . . . .
 C4 C 0.4395(6) 0.5297(4) 0.2187(3) 0.086(3) Uani 1 1 d . . . . .
 C5 C 0.5288(6) 0.5303(3) 0.2301(3) 0.081(2) Uani 1 1 d . . . . .
 C6 C 0.5904(6) 0.4993(4) 0.2089(3) 0.090(3) Uani 1 1 d . . . . .
 H6 H 0.6507 0.4997 0.2166 0.109 Uiso 1 1 calc R . . . .
 C7 C 0.5627(7) 0.4688(4) 0.1773(3) 0.089(3) Uani 1 1 d . . . . .
 H7 H 0.6032 0.4480 0.1636 0.107 Uiso 1 1 calc R . . . .
 C8 C 0.5662(7) 0.5623(4) 0.2658(3) 0.080(2) Uani 1 1 d . . . . .
 O5 O 0.2360(11) 0.5313(6) 0.2154(5) 0.109(6) Uiso 0.49(2) 1 d . . . A 1
 N1 N 0.3749(10) 0.5533(7) 0.2460(7) 0.082(5) Uiso 0.49(2) 1 d . . . A 1
 H1 H 0.3965 0.5667 0.2685 0.098 Uiso 0.49(2) 1 calc R . . A 1
 C9 C 0.2806(15) 0.5575(8) 0.2408(7) 0.098(7) Uiso 0.49(2) 1 d . . . A 1
 C10 C 0.2400(19) 0.5942(10) 0.2704(9) 0.111(8) Uiso 0.49(2) 1 d . . . A 1
 H10A H 0.2229 0.5776 0.2959 0.167 Uiso 0.49(2) 1 calc GR . . A 1
 H10B H 0.1880 0.6088 0.2575 0.167 Uiso 0.49(2) 1 calc GR . . A 1
 H10C H 0.2831 0.6197 0.2767 0.167 Uiso 0.49(2) 1 calc GR . . A 1
 O5A O 0.2491(12) 0.5594(8) 0.1989(7) 0.145(8) Uiso 0.51(2) 1 d . . . A 2
 N1A N 0.3820(11) 0.5706(8) 0.2342(7) 0.100(6) Uiso 0.51(2) 1 d . . . A 2
 H1A H 0.4072 0.5908 0.2515 0.120 Uiso 0.51(2) 1 calc R . . A 2
 C9A C 0.2946(17) 0.5808(9) 0.2249(8) 0.116(8) Uiso 0.51(2) 1 d . . . A 2
 C10A C 0.249(2) 0.6180(11) 0.2510(11) 0.137(11) Uiso 0.51(2) 1 d . . . A 2
 H10D H 0.2392 0.6047 0.2787 0.205 Uiso 0.51(2) 1 calc GR . . A 2
 H10E H 0.1921 0.6262 0.2385 0.205 Uiso 0.51(2) 1 calc GR . . A 2
 H10F H 0.2854 0.6473 0.2529 0.205 Uiso 0.51(2) 1 calc GR . . A 2
 N2 N 0.148(2) 0.4929(15) 0.1469(14) 0.27(2) Uiso 0.5 1 d D . . B -1
 H2A H 0.1823 0.5054 0.1263 0.327 Uiso 0.5 1 calc R . . B -1
 H2B H 0.1813 0.4933 0.1703 0.327 Uiso 0.5 1 calc R . . B -1
 C11 C 0.128(4) 0.4403(14) 0.136(2) 0.26(3) Uiso 0.5 1 d D . . B -1
 H11A H 0.1837 0.4223 0.1331 0.390 Uiso 0.5 1 calc R . . B -1
 H11B H 0.0939 0.4257 0.1587 0.390 Uiso 0.5 1 calc R . . B -1
 H11C H 0.0949 0.4389 0.1106 0.390 Uiso 0.5 1 calc R . . B -1
 C12 C 0.069(2) 0.5278(10) 0.1533(11) 0.177(12) Uiso 0.5 1 d D . . B -1
 H12A H 0.0910 0.5605 0.1599 0.266 Uiso 0.5 1 calc R . . B -1
 H12B H 0.0340 0.5290 0.1280 0.266 Uiso 0.5 1 calc R . . B -1
 H12C H 0.0329 0.5158 0.1762 0.266 Uiso 0.5 1 calc R . . B -1

loop_
  _atom_site_aniso_label
  _atom_site_aniso_U_11
  _atom_site_aniso_U_22
  _atom_site_aniso_U_33
  _atom_site_aniso_U_23
  _atom_site_aniso_U_13
  _atom_site_aniso_U_12
 In1 0.0549(6) 0.0782(6) 0.0409(6) 0.000 0.000 0.0007(3)
 O1 0.071(4) 0.105(5) 0.073(4) -0.023(3) -0.006(3) -0.003(3)
 O2 0.070(3) 0.106(4) 0.056(3) -0.015(3) -0.001(3) -0.003(3)
 O3 0.084(4) 0.107(4) 0.066(4) -0.023(3) -0.004(3) -0.002(3)
 O4 0.076(4) 0.121(5) 0.069(4) -0.022(4) -0.009(3) -0.008(3)
 C1 0.068(5) 0.085(5) 0.057(5) -0.003(4) 0.001(4) -0.006(4)
 C2 0.069(5) 0.091(5) 0.060(5) -0.013(4) -0.005(4) -0.006(4)
 C3 0.067(5) 0.122(8) 0.091(7) -0.022(6) -0.011(5) 0.000(5)
 C4 0.066(5) 0.119(7) 0.073(6) -0.035(5) -0.009(4) 0.009(4)
 C5 0.084(5) 0.097(6) 0.063(5) -0.021(5) 0.005(4) -0.016(4)
 C6 0.064(4) 0.134(8) 0.073(6) -0.033(6) -0.010(4) -0.003(5)
 C7 0.091(6) 0.108(7) 0.068(6) -0.017(5) -0.002(5) 0.006(5)
 C8 0.093(6) 0.094(6) 0.053(5) -0.009(5) -0.002(5) -0.013(5)

_geom_special_details
;
 All esds (except the esd in the dihedral angle between two l.s. planes)
 are estimated using the full covariance matrix.  The cell esds are taken
 into account individually in the estimation of esds in distances, angles
 and torsion angles; correlations between esds in cell parameters are only
 used when they are defined by crystal symmetry.  An approximate (isotropic)
 treatment of cell esds is used for estimating esds involving l.s. planes.
;
loop_
  _geom_bond_atom_site_label_1
  _geom_bond_atom_site_label_2
  _geom_bond_distance
  _geom_bond_site_symmetry_2
  _geom_bond_publ_flag
 In1 O1 2.237(7) . ?
 In1 O1 2.237(7) 14 ?
 In1 O2 2.301(6) . ?
 In1 O2 2.302(6) 14 ?
 In1 O3 2.235(6) 20_565 ?
 In1 O3 2.235(6) 19_655 ?
 In1 O4 2.314(7) 19_655 ?
 In1 O4 2.314(7) 20_565 ?
 In1 C1 2.640(8) 14 ?
 In1 C1 2.640(8) . ?
 In1 C8 2.636(9) 20_565 ?
 In1 C8 2.636(9) 19_655 ?
 O1 C1 1.272(11) . ?
 O2 C1 1.258(11) . ?
 O3 In1 2.235(6) 23_655 ?
 O3 C8 1.264(11) . ?
 O4 In1 2.314(7) 23_655 ?
 O4 C8 1.232(12) . ?
 C1 C2 1.493(11) . ?
 C2 C3 1.339(12) . ?
 C2 C7 1.414(13) . ?
 C3 C4 1.376(11) . ?
 C4 C5 1.379(13) . ?
 C4 N1 1.442(19) . ?
 C4 N1A 1.48(2) . ?
 C5 C6 1.410(13) . ?
 C5 C8 1.528(11) . ?
 C6 C7 1.358(12) . ?
 C8 In1 2.636(9) 23_655 ?
 O5 C9 1.26(2) . ?
 N1 C9 1.42(2) . ?
 C9 C10 1.49(3) . ?
 O5A C9A 1.21(3) . ?
 N1A C9A 1.36(3) . ?
 C9A C10A 1.47(3) . ?
 N2 C11 1.484(19) . ?
 N2 C12 1.519(19) . ?

loop_
  _geom_angle_atom_site_label_1
  _geom_angle_atom_site_label_2
  _geom_angle_atom_site_label_3
  _geom_angle
  _geom_angle_site_symmetry_1
  _geom_angle_site_symmetry_3
  _geom_angle_publ_flag
 O1 In1 O1 92.9(4) . 14 ?
 O1 In1 O2 82.0(3) 14 . ?
 O1 In1 O2 57.1(2) 14 14 ?
 O1 In1 O2 57.1(2) . . ?
 O1 In1 O2 82.0(3) . 14 ?
 O1 In1 O4 164.6(3) . 19_655 ?
 O1 In1 O4 164.6(3) 14 20_565 ?
 O1 In1 O4 89.2(3) 14 19_655 ?
 O1 In1 O4 89.2(3) . 20_565 ?
 O1 In1 C1 28.7(3) 14 14 ?
 O1 In1 C1 86.0(3) . 14 ?
 O1 In1 C1 28.7(3) . . ?
 O1 In1 C1 86.0(3) 14 . ?
 O1 In1 C8 167.2(3) . 19_655 ?
 O1 In1 C8 88.8(3) . 20_565 ?
 O1 In1 C8 167.2(3) 14 20_565 ?
 O1 In1 C8 88.8(3) 14 19_655 ?
 O2 In1 O2 120.8(3) . 14 ?
 O2 In1 O4 86.4(2) 14 19_655 ?
 O2 In1 O4 138.2(2) 14 20_565 ?
 O2 In1 O4 138.2(2) . 19_655 ?
 O2 In1 O4 86.4(2) . 20_565 ?
 O2 In1 C1 28.4(3) 14 14 ?
 O2 In1 C1 101.5(2) 14 . ?
 O2 In1 C1 28.5(3) . . ?
 O2 In1 C1 101.5(2) . 14 ?
 O2 In1 C8 110.7(3) . 19_655 ?
 O2 In1 C8 109.4(3) . 20_565 ?
 O2 In1 C8 109.4(3) 14 19_655 ?
 O2 In1 C8 110.7(3) 14 20_565 ?
 O3 In1 O1 86.8(2) 19_655 14 ?
 O3 In1 O1 86.8(2) 20_565 . ?
 O3 In1 O1 138.8(2) 20_565 14 ?
 O3 In1 O1 138.8(2) 19_655 . ?
 O3 In1 O2 129.5(3) 19_655 14 ?
 O3 In1 O2 82.2(2) 20_565 14 ?
 O3 In1 O2 82.2(2) 19_655 . ?
 O3 In1 O2 129.5(3) 20_565 . ?
 O3 In1 O3 119.2(3) 20_565 19_655 ?
 O3 In1 O4 81.6(2) 19_655 20_565 ?
 O3 In1 O4 56.4(2) 20_565 20_565 ?
 O3 In1 O4 81.6(2) 20_565 19_655 ?
 O3 In1 O4 56.4(2) 19_655 19_655 ?
 O3 In1 C1 110.6(2) 20_565 14 ?
 O3 In1 C1 110.6(2) 19_655 . ?
 O3 In1 C1 110.2(3) 20_565 . ?
 O3 In1 C1 110.2(3) 19_655 14 ?
 O3 In1 C8 100.2(3) 19_655 20_565 ?
 O3 In1 C8 100.2(3) 20_565 19_655 ?
 O3 In1 C8 28.6(3) 19_655 19_655 ?
 O3 In1 C8 28.6(3) 20_565 20_565 ?
 O4 In1 O4 92.7(4) 19_655 20_565 ?
 O4 In1 C1 166.4(3) 19_655 . ?
 O4 In1 C1 166.4(3) 20_565 14 ?
 O4 In1 C1 88.7(3) 19_655 14 ?
 O4 In1 C1 88.7(3) 20_565 . ?
 O4 In1 C8 27.9(3) 20_565 20_565 ?
 O4 In1 C8 85.8(3) 20_565 19_655 ?
 O4 In1 C8 27.9(3) 19_655 19_655 ?
 O4 In1 C8 85.8(3) 19_655 20_565 ?
 C1 In1 C1 93.1(4) . 14 ?
 C8 In1 C1 139.1(3) 20_565 14 ?
 C8 In1 C1 101.4(3) 19_655 14 ?
 C8 In1 C1 139.1(3) 19_655 . ?
 C8 In1 C1 101.4(3) 20_565 . ?
 C8 In1 C8 92.2(4) 19_655 20_565 ?
 C1 O1 In1 93.5(5) . . ?
 C1 O2 In1 90.9(5) . . ?
 C8 O3 In1 93.6(5) . 23_655 ?
 C8 O4 In1 90.7(6) . 23_655 ?
 O1 C1 In1 57.8(4) . . ?
 O1 C1 C2 119.3(8) . . ?
 O2 C1 In1 60.7(4) . . ?
 O2 C1 O1 118.3(8) . . ?
 O2 C1 C2 122.4(8) . . ?
 C2 C1 In1 174.8(6) . . ?
 C3 C2 C1 120.8(8) . . ?
 C3 C2 C7 120.1(8) . . ?
 C7 C2 C1 119.1(8) . . ?
 C2 C3 C4 122.4(9) . . ?
 C3 C4 C5 118.5(8) . . ?
 C3 C4 N1 121.7(10) . . ?
 C3 C4 N1A 122.1(11) . . ?
 C5 C4 N1 118.7(10) . . ?
 C5 C4 N1A 117.5(10) . . ?
 C4 C5 C6 119.7(8) . . ?
 C4 C5 C8 123.6(8) . . ?
 C6 C5 C8 116.7(8) . . ?
 C7 C6 C5 120.7(9) . . ?
 C6 C7 C2 118.5(9) . . ?
 O3 C8 In1 57.8(4) . 23_655 ?
 O3 C8 C5 119.8(9) . . ?
 O4 C8 In1 61.4(5) . 23_655 ?
 O4 C8 O3 119.1(8) . . ?
 O4 C8 C5 121.1(8) . . ?
 C5 C8 In1 174.4(7) . 23_655 ?
 C9 N1 C4 128.7(16) . . ?
 O5 C9 N1 124(2) . . ?
 O5 C9 C10 124(2) . . ?
 N1 C9 C10 112(2) . . ?
 C9A N1A C4 129.2(19) . . ?
 O5A C9A N1A 126(2) . . ?
 O5A C9A C10A 117(3) . . ?
 N1A C9A C10A 117(2) . . ?
 C11 N2 C12 118(2) . . ?

_shelx_SHELXL_version_number      '2014/7'
loop_
  _refln_index_h
  _refln_index_k
  _refln_index_l
  _refln_F_squared_meas
  _refln_F_squared_sigma
  _refln_scale_group_code
 0 0 -4 12472.3 286.507 5
 0 0 4 12153.5 292.318 2
 0 0 -4 13184.1 289.603 6
 0 0 -6 35.8213 124.719 6
 0 0 -6 25.5155 129.595 5
 0 0 6 -69.4874 132.207 2
 0 0 8 1315.22 197.431 2
 0 0 -8 984.964 203.864 5
 0 0 -8 1176.34 188.487 6
 0 0 -10 38.2113 191.25 6
 0 0 10 83.1242 204.292 2
 0 0 -10 -4.35308 221.486 5
 0 0 12 2648.15 240.61 2
 0 0 -12 2109.81 220.152 6
 0 0 -12 2977.38 244.233 5
 0 0 14 27.4995 236.501 2
 0 0 -14 -125.146 220.971 6
 0 0 -14 -66.9602 244.785 5
 0 0 -16 11321.8 414.72 5
 0 0 -18 181.87 304.044 5
 0 0 18 111.422 311.345 2
 0 0 -18 68.3143 272.755 6
 0 0 20 292753 5838.18 2
 0 0 -20 270574 5800.49 6
 0 0 -22 -211.364 339.666 6
 0 0 22 -387.676 390.179 2
 0 0 -22 -115.765 382.361 5
 0 0 24 1022.63 426.726 2
 0 0 -24 659.162 423.172 5
 0 0 -24 685.897 368.563 6
 0 0 -26 -217.241 468.135 5
 0 0 -26 -144.853 420.409 6
 0 0 26 23.8392 456.071 2
 0 0 28 24979.8 853.262 2
 0 0 -30 -114.989 462.305 6
 0 0 30 189.757 528.031 2
 0 0 -32 6594.72 561.553 6
 0 0 32 7192.4 624.281 2
 0 0 -36 2204.27 549.214 6
 0 0 36 3797.29 634.789 2
 0 -2 0 -17.932 32.4779 6
 0 -2 -2 346187 6833.01 6
 0 2 -2 339210 6830.49 3
 0 -2 -2 332544 6832.62 5
 0 -2 2 327932 6843.87 2
 0 2 2 332890 6834.63 3
 0 2 4 -6.74646 75.0499 2
 0 -2 -4 -22.1483 82.1753 5
 0 -2 4 -132.703 130.851 1
 0 -2 -4 -33.9535 68.4503 6
 0 -2 4 -6.71479 97.8453 2
 0 2 -6 4869.22 191.636 5
 0 -2 -6 5002.53 211.674 5
 0 2 6 5061.5 184.476 2
 0 -2 6 5589.36 286.701 1
 0 -2 -6 4905.71 183.894 6
 0 -2 6 4725.54 230.345 2
 0 2 -8 57.534 183.71 5
 0 -2 8 -26.876 216.013 2
 0 -2 -8 45.7609 207.126 5
 0 -2 -8 11.7607 170.721 6
 0 -2 8 48.8634 287.931 1
 0 2 8 -20.772 174.988 2
 0 -2 -10 15110.8 421.16 6
 0 -2 10 16999.4 464.15 2
 0 -2 -10 16486.6 437.128 5
 0 2 10 15389.4 428.507 2
 0 2 -10 15984.2 422.272 5
 0 -2 12 3.51254 355.079 1
 0 2 12 119.179 200.738 2
 0 2 -12 87.8508 218.613 6
 0 -2 -12 120.249 230.456 5
 0 2 -12 -88.9774 205.782 5
 0 -2 -12 -18.0815 193.623 6
 0 -2 12 -46.9617 238.287 2
 0 -2 14 129.218 266.6 2
 0 -2 -14 375.122 250.839 5
 0 -2 -14 243.358 218.12 6
 0 2 14 35.9498 230.21 2
 0 2 -14 133.686 242.452 5
 0 2 -14 123.084 240.212 6
 0 -2 -16 9.80498 283.128 5
 0 2 -16 102.967 276.521 5
 0 2 18 146433 3064.23 2
 0 -2 -18 141017 3042.75 6
 0 2 -18 149069 3058.48 5
 0 2 -18 140430 3049.17 6
 0 -2 18 146302 3081.88 2
 0 -2 -20 -349.237 308.519 6
 0 2 -20 -115.058 316.948 6
 0 -2 20 -137.636 360.214 2
 0 2 20 46.1565 331.432 2
 0 2 -22 58155 1445.93 6
 0 -2 -22 59026.4 1444.51 6
 0 -2 22 62122.7 1489.57 2
 0 -2 -24 -793.111 458.591 5
 0 2 24 -286.443 403.181 2
 0 -2 24 -139.479 408.906 2
 0 -2 -24 363.432 361.303 6
 0 2 -24 224.459 362.854 6
 0 2 -24 -65.5091 412.204 5
 0 -2 -26 9032.29 522.724 6
 0 -2 26 11507.7 602.629 2
 0 -2 -26 11412.6 603.525 5
 0 2 -26 9489.65 526.483 6
 0 2 26 11915.7 599.164 2
 0 2 28 522.801 490.065 2
 0 -2 -28 -648.956 423.856 6
 0 2 -28 90.7043 447.224 6
 0 -2 28 524.778 523.673 2
 0 -2 30 21401.6 818.117 2
 0 2 30 21467.8 791.547 2
 0 2 -32 -427.488 479.228 6
 0 -2 -32 9.68351 476.215 6
 0 -2 32 227.659 554.386 2
 0 2 32 -304.104 526.828 2
 0 -2 -36 316.955 512.651 6
 0 2 36 376.019 589.304 2
 0 2 -36 -798.081 524.325 6
 0 -2 36 -725.745 595.99 2
 0 4 0 88518.4 1811.25 3
 0 -4 0 90281.5 1817.67 6
 0 -4 0 87447 1813.32 5
 0 4 0 87448.6 1815.52 4
 0 4 -2 120.381 49.7857 4
 0 4 2 -10.9493 112.639 4
 0 -4 -2 30.3832 86.0381 5
 0 -4 2 -127.71 144.745 1
 0 4 2 -16.8888 73.0553 3
 0 4 -2 13.476 68.4595 3
 0 -4 2 -66.2627 134.441 2
 0 -4 -2 5.35593 77.6232 6
 0 -4 4 90464.1 1920.56 1
 0 4 -4 92518.9 1880.49 3
 0 -4 -4 92353.2 1886.78 5
 0 -4 -4 94151.7 1884.44 6
 0 4 4 90857.7 1921.45 4
 0 4 4 91681 1887.5 3
 0 4 -4 91223.6 1866.45 4
 0 4 6 107.764 150.337 2
 0 -4 -6 57.9291 153.734 6
 0 4 -6 126.344 114.926 4
 0 -4 -6 124.331 188.228 5
 0 4 -6 92.4033 138.341 3
 0 -4 6 210.469 311.986 1
 0 -4 6 70.5726 220.373 2
 0 -4 8 6803.59 368.733 1
 0 4 -8 7256.48 264.687 5
 0 -4 -8 6346.18 251.275 6
 0 4 8 6974.75 251.845 2
 0 -4 8 6949.28 313.518 2
 0 -4 10 164.898 330.35 1
 0 -4 -10 -49.9963 179.874 6
 0 4 10 143.202 184.73 2
 0 4 -10 38.8548 195.454 5
 0 -4 -10 83.6726 208.428 5
 0 -4 10 51.2675 237.945 2
 0 -4 12 55044.6 1299.48 2
 0 -4 -12 60351.8 1268.63 5
 0 -4 12 57658 1340.57 1
 0 4 12 59577.2 1267.25 2
 0 4 -12 57790.6 1252.87 5
 0 -4 -12 56282.2 1257.09 6
 0 4 -14 189.11 242.863 5
 0 -4 14 -259.52 399.363 1
 0 -4 -14 -146.377 215.26 6
 0 4 14 113.24 226.068 2
 0 -4 -14 46.4404 260.481 5
 0 4 -16 35446.6 846.761 5
 0 -4 -16 35608.6 869.245 5
 0 -4 16 35307.4 912.501 2
 0 4 18 637.45 289.2 2
 0 -4 -18 168.107 275.262 6
 0 -4 18 203.075 351.288 2
 0 4 -18 56.2748 319.354 6
 0 4 -18 80.4275 308.374 5
 0 -4 20 52651.7 1395.58 2
 0 4 20 59483 1358.88 2
 0 4 -20 53390.5 1356.02 6
 0 -4 -20 58498.8 1339.11 6
 0 -4 22 -144.316 420.49 2
 0 -4 -22 -192.8 327.355 6
 0 -4 -22 74.0386 389.136 5
 0 4 22 -219.576 359.267 2
 0 4 -22 -118.221 365.725 6
 0 4 -24 326.091 406.429 5
 0 -4 24 551.043 441.606 2
 0 4 24 99.5197 396.454 2
 0 -4 -24 365.258 431.023 5
 0 4 -24 -19.7258 394.276 6
 0 -4 -24 -283.004 365.426 6
 0 4 26 400.314 451.961 2
 0 -4 -26 -45.7924 469.33 5
 0 -4 26 130.886 482.316 2
 0 -4 -26 3.96296 392.587 6
 0 4 -26 57.7132 417.143 6
 0 -4 -28 25782.6 823.471 6
 0 4 -28 25998.6 836.488 6
 0 -4 28 27750.4 916.209 2
 0 -4 -28 27193.8 886.357 5
 0 4 30 -200.864 514.561 2
 0 -4 30 -44.8554 552.042 2
 0 -4 -30 -142.44 461.905 6
 0 4 -30 18.2365 466.834 6
 0 -4 -32 4918.43 536.593 6
 0 4 -32 4741.81 535.771 6
 0 4 32 6375.88 604.664 2
 0 -4 36 999.008 626.333 2
 0 4 36 1760.49 623.702 2
 0 -4 -36 760.506 534.265 6
 0 4 -36 1350.09 555.838 6
 0 -6 0 29.1091 142.847 6
 0 -6 0 129.512 259.393 2
 0 -6 0 128.846 240.49 1
 0 6 0 404.301 139.9 4
 0 -6 0 65.3341 150.034 5
 0 6 0 10.3305 117.786 3
 0 -6 -2 24205.6 547.096 5
 0 6 2 23409.7 545.274 3
 0 -6 2 21178.9 611.996 2
 0 6 2 23419.9 567.675 4
 0 6 -2 25105.2 531.643 3
 0 -6 -2 25573.1 544.166 6
 0 -6 2 23854.9 546.008 5
 0 -6 2 22744 613.725 1
 0 6 -2 23737.4 518.988 4
 0 -6 2 24309 552.251 6
 0 6 -4 56.4402 128.207 3
 0 -6 4 71.8264 301.135 1
 0 -6 -4 -162.649 153.592 6
 0 6 4 -98.2116 242.719 4
 0 -6 -4 -64.6925 174.636 5
 0 -6 4 -23.5568 264.8 2
 0 6 4 88.5771 157.324 3
 0 6 -4 30.6888 81.9521 4
 0 -6 6 290260 6080.38 2
 0 -6 -6 295009 6044.6 5
 0 6 -6 300150 6033.42 3
 0 6 -6 292828 6016.01 4
 0 -6 6 297861 6086.69 1
 0 -6 -6 297141 6041.34 6
 0 6 6 304801 6099 4
 0 6 6 293801 6049.42 3
 0 6 -8 49.2239 117.301 4
 0 6 8 -53.8411 172.351 3
 0 -6 -8 -74.6223 201.928 5
 0 6 -8 59.377 143.745 3
 0 -6 8 171.104 327.359 1
 0 -6 -8 -107.65 173.921 6
 0 -6 8 102.98 247.324 2
 0 -6 10 109843 2360.62 2
 0 -6 10 111097 2383.8 1
 0 -6 -10 114312 2326.41 5
 0 -6 -10 108398 2318.58 6
 0 6 10 111157 2318.99 2
 0 6 -12 7.37398 232.924 5
 0 -6 -12 203.02 196.907 6
 0 -6 12 -153.798 358.866 1
 0 -6 12 -47.5145 267.694 2
 0 -6 -12 -102.473 233.721 5
 0 6 12 -129.175 194.405 2
 0 -6 -14 10674.8 398.072 5
 0 6 -14 10424.8 367.655 5
 0 6 14 9766.19 357.041 2
 0 6 -16 -68.4175 272.955 5
 0 -6 16 102.465 451.924 1
 0 -6 16 -141 345.74 2
 0 -6 18 30942.1 896.279 2
 0 6 18 33949.9 847.412 2
 0 6 -18 32098.5 812.914 5
 0 -6 -18 33586.3 846.294 5
 0 -6 18 34842.2 1024.31 1
 0 -6 -18 31675.3 817.052 6
 0 -6 20 224.383 598.05 1
 0 -6 -20 -39.5712 375.687 5
 0 6 -20 -333.296 332.101 5
 0 6 20 -235.052 341.241 2
 0 -6 20 206.938 403.665 2
 0 -6 -20 -215.764 321.813 6
 0 -6 22 8798.73 550.703 2
 0 6 22 10237.1 491.427 2
 0 -6 -22 9366.1 459.32 6
 0 6 -22 9211.64 493.963 6
 0 -6 24 328.881 477.498 2
 0 6 -24 286.716 420.172 6
 0 -6 -24 -408.919 370.279 6
 0 -6 -24 313.371 470.111 5
 0 6 24 451.471 407.878 2
 0 6 26 18697 689.748 2
 0 -6 26 18051.4 769.568 2
 0 -6 -26 16539 641.654 6
 0 6 -26 15924.7 664.882 6
 0 -6 -26 19554.2 721.757 5
 0 -6 -28 -528.948 531.689 5
 0 -6 -28 4.37581 433.138 6
 0 6 28 -53.7221 477.832 2
 0 -6 28 293.398 561.225 2
 0 -6 30 23343.2 871.741 2
 0 6 30 24310.5 840.548 2
 0 6 -32 -676.338 485.481 6
 0 -6 -32 -202.165 478.152 6
 0 6 32 -812.454 574.527 2
 0 -6 34 112.938 595.414 2
 0 6 36 -700.195 949.739 4
 0 -6 -36 -5.44674 536.788 6
 0 6 -36 296.726 519.599 6
 0 -6 36 -688.466 637.443 2
 0 6 36 6.0734 588.307 2
 0 -8 0 1731.33 183.508 6
 0 8 0 1802.46 170.785 4
 0 -8 0 1432.25 278.677 1
 0 8 0 1734.83 150.281 3
 0 -8 0 1797.15 307.056 2
 0 -8 0 1610.79 187.427 5
 0 -8 -2 15.0799 173.508 5
 0 -8 2 -112.881 284.635 2
 0 -8 -2 44.2855 162.225 6
 0 8 2 -113.257 144.457 3
 0 8 -2 -48.4424 118.871 4
 0 8 -2 46.6628 135.069 3
 0 -8 2 -23.8633 171.604 6
 0 -8 2 -2.17745 288.887 1
 0 8 2 -70.1169 197.342 4
 0 -8 2 -136.116 178.749 5
 0 8 -4 30916.7 645.941 4
 0 8 -4 31079.2 672.243 3
 0 -8 -4 30665.9 685.877 6
 0 8 4 29425.9 688.375 3
 0 8 4 30795 732.107 4
 0 -8 4 30453.5 760.306 2
 0 -8 -4 28068.9 689.485 5
 0 -8 4 29539.8 764.498 1
 0 8 -6 95.4424 137.453 3
 0 -8 6 -89.946 316.04 1
 0 -8 -6 72.1727 193.36 5
 0 8 6 93.8891 267.91 4
 0 8 6 9.85593 170.146 3
 0 -8 -6 44.551 165.683 6
 0 8 -6 -22.9308 99.1829 4
 0 -8 6 72.6761 266.816 2
 0 8 -8 477603 9409.89 3
 0 8 8 484450 9488.87 4
 0 -8 8 468652 9475.28 1
 0 8 8 466964 9425.6 3
 0 8 -8 445833 9381.78 4
 0 -8 -8 458707 9417.9 6
 0 -8 -8 465683 9417.19 5
 0 -8 8 452167 9461.99 2
 0 -8 10 -75.5751 377.484 1
 0 -8 -10 -58.9015 217.265 5
 0 8 -10 44.6379 129.391 4
 0 8 10 -63.6851 326.878 4
 0 8 -10 -103.347 163.621 3
 0 8 10 -19.9483 203.792 3
 0 -8 -10 11.2673 186.205 6
 0 -8 10 -133.181 276.684 2
 0 8 12 145654 3039.04 3
 0 -8 -12 141530 3025.28 6
 0 -8 -12 147185 3033.03 5
 0 -8 12 146849 3104.32 1
 0 8 -14 -90.5806 266.531 5
 0 -8 14 -42.8104 329.79 2
 0 8 16 7788.36 356.509 2
 0 -8 -16 6351.66 343.256 6
 0 -8 16 7919.8 457.32 2
 0 8 -16 7645.95 360.231 5
 0 -8 -16 7140 389.345 5
 0 -8 16 7904.93 555.134 1
 0 -8 18 350.526 520.367 1
 0 -8 -18 41.0674 291.347 6
 0 -8 -18 125.322 342.826 5
 0 -8 18 -4.35177 390.929 2
 0 8 18 -142.23 299.355 2
 0 8 -18 -21.2667 304.567 5
 0 -8 -20 29270.4 805.181 5
 0 8 20 28418.3 777.92 2
 0 8 -20 28191.5 759.995 5
 0 -8 20 27655.8 853.194 2
 0 -8 20 30423 979.589 1
 0 -8 -20 26935.7 763.336 6
 0 8 22 -3.7884 364.358 2
 0 -8 22 172.349 453.711 2
 0 -8 22 13.0583 641.092 1
 0 -8 -22 -92.3479 417.198 5
 0 -8 -22 -632.846 365.381 6
 0 -8 -24 672.044 391.206 6
 0 -8 -24 430.315 457.031 5
 0 8 24 94.8291 402.034 2
 0 -8 24 37.6962 495.702 2
 0 8 -24 724.402 425.774 6
 0 8 -26 -497.825 458.212 6
 0 8 26 181.639 442.436 2
 0 -8 -26 239.361 492.201 5
 0 -8 26 -11.2976 533.411 2
 0 -8 -26 437.777 434.636 6
 0 -8 -28 42666.6 1142.38 5
 0 8 -28 39240.5 1127.7 6
 0 -8 -28 39096.2 1110.08 6
 0 -8 28 42254.9 1210.24 2
 0 8 28 42918.6 1125.88 2
 0 -8 30 -617.016 569.996 2
 0 8 -30 -174.563 478.593 6
 0 8 30 -384.556 506.798 2
 0 8 30 -604.547 837.391 4
 0 -8 -30 124.386 493.574 6
 0 -8 -32 3334.27 543.546 6
 0 8 32 3443.86 568.495 2
 0 -8 34 216.545 609.174 2
 0 8 34 -32.8232 908.506 4
 0 8 -34 41.4699 513.558 6
 0 -8 -36 626.315 552.548 6
 0 -8 36 1235.23 650.808 2
 0 8 -36 1235.75 552.555 6
 0 8 36 1175.91 598.892 2
 0 8 36 282.936 947.352 4
 0 -10 0 -198.804 311.017 2
 0 -10 0 37.1594 175.383 6
 0 10 0 -65.844 141.346 3
 0 -10 0 63.0939 181.222 5
 0 -10 0 249.905 291.937 1
 0 10 0 38.2067 159.507 4
 0 -10 -2 3946.46 227.612 5
 0 -10 -2 4695.9 229.676 6
 0 -10 2 4223.34 353.101 1
 0 -10 2 5063.4 342.495 2
 0 10 2 4955.76 207.908 3
 0 -10 2 4862.59 234.61 6
 0 -10 2 4768.41 235.124 5
 0 10 -2 4987.51 185.08 4
 0 10 -2 4969.63 197.775 3
 0 -10 4 -39.2611 309.579 1
 0 10 4 -93.0547 172.671 3
 0 -10 -4 6.58923 168.551 6
 0 10 -4 -84.6074 105.118 4
 0 10 -4 55.3866 139.964 3
 0 10 4 114.032 224.487 4
 0 -10 -4 47.0402 191.017 5
 0 -10 4 -50.6786 290.196 2
 0 10 -6 33007.5 722.383 4
 0 -10 -6 33127.3 780.827 5
 0 10 6 32961.5 780.508 3
 0 -10 6 33864 868.403 1
 0 -10 -6 34751.3 776.752 6
 0 -10 6 35433.7 853.681 2
 0 10 -6 34688.8 757.212 3
 0 10 6 34907.6 844.587 4
 0 10 8 121.166 307.237 4
 0 -10 -8 3.83091 187.802 6
 0 10 -8 46.1725 111.833 4
 0 -10 -8 -39.9336 217.067 5
 0 10 -8 -59.6397 167.368 3
 0 10 8 -34.4594 201.538 3
 0 -10 8 111.638 367.791 1
 0 10 10 632171 12825.1 3
 0 10 -10 643990 12804.9 3
 0 10 -10 620034 12771.9 4
 0 -10 10 622358 12881.3 1
 0 10 -12 -26.5197 199.704 3
 0 -10 12 106.834 344.611 2
 0 10 -12 27.8909 155.235 4
 0 10 12 236.033 386.247 4
 0 10 14 7885.11 539.482 4
 0 -10 -14 7156.32 339.101 6
 0 -10 14 7149.85 445.461 2
 0 -10 -14 7833.14 378.821 5
 0 -10 14 6836.29 527.146 1
 0 -10 16 221.889 370.214 2
 0 -10 -16 -222.969 325.389 5
 0 -10 -16 -178.659 282.215 6
 0 -10 16 19.5224 492.698 1
 0 10 16 70.5955 299.448 3
 0 10 -16 120.293 298.414 5
 0 10 16 -169.894 511.61 4
 0 -10 -18 44523.4 1105.62 6
 0 10 18 43620.5 1124.17 3
 0 -10 18 48316.6 1188.15 2
 0 -10 18 50617.9 1269.68 1
 0 -10 -18 47107.6 1133.49 5
 0 10 -18 47461.1 1093.41 5
 0 10 18 46708.6 1317.7 4
 0 -10 20 34.5103 441.469 2
 0 -10 -20 232.754 370.117 6
 0 10 20 229.94 391.568 3
 0 -10 -20 -137.57 432.85 5
 0 -10 20 -102.186 564.469 1
 0 10 20 -290.389 647.937 4
 0 -10 -22 16597.2 588.671 6
 0 -10 22 17339.7 851.819 1
 0 -10 -22 17065.7 634.691 5
 0 10 22 14475.4 866.822 4
 0 -10 22 14801.5 688.206 2
 0 -10 24 -134.759 715.787 1
 0 -10 -24 77.1114 456.663 5
 0 10 24 -407.3 406.676 2
 0 -10 24 534.441 519.874 2
 0 -10 -24 -605.908 392.222 6
 0 10 24 345.808 710.858 4
 0 -10 -26 6276.56 550.36 5
 0 -10 26 6241.62 626.229 2
 0 10 26 5898.65 515.131 2
 0 -10 -26 5885.8 480.494 6
 0 10 26 5974.74 830.209 4
 0 10 28 440.738 471.742 2
 0 -10 28 467.504 567.092 2
 0 -10 -28 -173.935 512.988 5
 0 -10 -28 -418.481 435.72 6
 0 10 -28 57.9998 477.243 6
 0 10 28 -219.985 801.777 4
 0 10 -30 17155.7 725.225 6
 0 10 30 18446.8 745.82 2
 0 -10 32 52.0646 595.587 2
 0 10 32 801.478 875.836 4
 0 10 32 257.124 535.189 2
 0 -10 -32 221.765 487.87 6
 0 10 -34 310.033 537.971 6
 0 -10 34 -313.97 621.023 2
 0 -12 0 47735.8 1149.56 2
 0 12 0 47299.3 1034.96 3
 0 12 -2 -64.0314 144.138 4
 0 -12 2 132.495 336.852 1
 0 -12 2 -117.919 329.263 2
 0 12 2 -65.15 162.263 3
 0 -12 -2 100.881 190.126 6
 0 12 -2 -59.5253 158.942 3
 0 12 2 -26.3811 216.398 4
 0 -12 4 1842.73 364.153 1
 0 12 -4 2312.29 145.9 4
 0 12 4 1875.8 207.677 3
 0 12 -4 2280.78 184.54 3
 0 12 6 -44.4309 203.5 3
 0 12 -6 148.089 169.475 3
 0 12 -6 157.831 114.436 4
 0 12 6 94.0861 281.742 4
 0 -12 6 185.962 381.424 1
 0 12 8 83579.5 1765.43 3
 0 12 -8 83610.8 1734.72 3
 0 12 -10 32.2356 208.922 3
 0 -12 -10 267.119 272.732 5
 0 -12 10 -279.326 367.12 2
 0 12 10 72.2601 242.068 3
 0 -12 -10 284.221 231.574 6
 0 12 -10 424.586 143.395 4
 0 -12 12 145031 3168.2 1
 0 12 12 153938 3196.96 4
 0 -12 12 151537 3141.8 2
 0 -12 -12 144063 3071.45 6
 0 -12 -12 154573 3079.74 5
 0 12 -12 143763 3058.71 3
 0 12 -12 141988 3018.01 4
 0 12 -14 -43.7877 178.356 4
 0 12 14 -33.5571 474.714 4
 0 -12 14 -317.231 390.872 2
 0 -12 -14 -10.881 272.919 6
 0 -12 14 -182.812 492.72 1
 0 12 -14 -45.7366 220.664 3
 0 12 14 -291.184 292.258 3
 0 -12 -14 -169.381 313.549 5
 0 -12 -16 18126 586.522 6
 0 12 16 18011.9 831.043 4
 0 12 -16 19035.9 565.192 5
 0 -12 -16 18999.8 618.984 5
 0 12 16 19096.9 629.728 3
 0 -12 16 19560.5 667.937 2
 0 -12 16 20046.1 753.327 1
 0 -12 18 -217.052 559.517 1
 0 -12 18 28.635 419.504 2
 0 12 20 60440.5 1661.44 4
 0 -12 -20 59820.1 1466.32 5
 0 -12 20 66633.6 1529.04 2
 0 -12 -20 57365.5 1428.68 6
 0 12 20 64918.5 1479.9 3
 0 -12 20 63749.1 1585.5 1
 0 -12 -22 -253.634 442.248 5
 0 -12 -22 247.239 380.425 6
 0 12 22 -477.454 652.93 4
 0 -12 22 -268.511 511.329 2
 0 12 22 -27.7599 413.135 3
 0 -12 22 221.693 632.37 1
 0 12 24 117.208 688.638 4
 0 -12 24 236.145 741.523 1
 0 -12 -24 1304.36 484.727 5
 0 12 24 1447.69 453.663 3
 0 -12 -24 804.303 399.407 6
 0 -12 24 471.106 548.205 2
 0 12 26 231.366 734.931 4
 0 -12 -26 300.189 426.874 6
 0 -12 -26 456.835 499.257 5
 0 -12 26 570.617 574.534 2
 0 12 26 36.5222 462.102 3
 0 -12 28 12184.3 737.675 2
 0 12 28 11599.9 933.139 4
 0 -12 -28 10959.2 593.591 6
 0 12 28 10573.3 651.989 3
 0 12 30 -417.924 521.455 3
 0 -12 -30 33.8492 476.149 6
 0 -12 32 1762.24 662.967 2
 0 12 -32 1967.35 545.627 6
 0 12 32 3183.82 904.13 4
 0 -12 -34 -441.955 515.828 6
 0 -12 34 130.619 670.809 2
 0 12 -34 -83.5644 563.29 6
 0 12 34 786.476 905.523 4
 0 12 34 273.203 587.19 3
 0 -14 0 -36.7512 243.569 5
 0 14 0 40.1314 183.712 3
 0 -14 0 50.592 230.192 6
 0 14 0 10.0219 200.92 4
 0 14 -2 35220.6 800.869 4
 0 -14 -2 38191.8 840.743 5
 0 -14 -2 35701.7 839.96 6
 0 -14 2 39214.1 841.335 5
 0 14 -2 32921.5 808.145 3
 0 -14 2 34540.4 842.027 6
 0 -14 2 39597.4 963.547 2
 0 14 2 33076.5 815.436 3
 0 -14 4 -280.147 380.114 2
 0 14 -4 -110.444 193.779 3
 0 -14 -4 -14.5002 244.663 5
 0 14 4 17.3542 201.153 3
 0 -14 -4 87.3747 229.864 6
 0 14 -4 -37.9315 148.038 4
 0 -14 4 -282.72 247.163 5
 0 14 -6 5127.1 253.296 3
 0 -14 -6 4794.25 289.129 6
 0 -14 -6 5164.99 303.456 5
 0 14 -6 4837.79 193.817 4
 0 14 6 4475.3 282.381 3
 0 14 -8 40.1372 197.544 3
 0 -14 8 198.081 386.285 2
 0 14 8 31.085 343.74 4
 0 -14 -8 -151.407 235.081 6
 0 14 -8 83.9091 129.28 4
 0 -14 -8 248.132 282.44 5
 0 14 8 141.083 241.23 3
 0 -14 10 45821.6 1211.35 1
 0 -14 -10 47823.8 1088.09 6
 0 14 -10 44870.9 1009.32 4
 0 14 -10 46110.1 1056.82 3
 0 14 -12 53.9943 230.891 3
 0 -14 12 44.7547 399.559 2
 0 -14 12 89.2415 487.844 1
 0 14 12 -239.463 433.57 4
 0 14 -12 46.738 154.225 4
 0 14 12 135.743 278.018 3
 0 -14 -12 -5.54712 268.468 6
 0 -14 -12 518.247 306.5 5
 0 -14 -14 7280.11 420.942 5
 0 14 14 6746.3 581.296 4
 0 14 14 7103.72 406.984 3
 0 14 -14 6369.39 261.283 4
 0 -14 14 7178.34 627.999 1
 0 -14 -14 6506.33 380.972 6
 0 14 -14 6771.25 321.66 3
 0 -14 14 6975.22 491.574 2
 0 14 16 946.02 430.654 3
 0 -14 16 20.9261 542.801 1
 0 14 16 1054.39 698.314 4
 0 -14 -16 395.21 444.726 5
 0 -14 -16 325.935 380.098 6
 0 -14 16 -128.524 439.148 2
 0 -14 18 92849.6 2094.77 1
 0 -14 18 95103.5 2045.39 2
 0 14 18 93914 2178.77 4
 0 -14 -18 89630.5 1987.53 5
 0 -14 20 -200.82 647.087 1
 0 -14 -20 28.7435 363.706 6
 0 -14 -20 -216.517 440.644 5
 0 -14 20 -91.7091 493.585 2
 0 14 20 421.081 639.874 4
 0 14 20 -248.009 415.533 3
 0 14 22 18153.5 927.516 4
 0 -14 -22 18462.4 686.004 5
 0 -14 -22 17739.7 640.463 6
 0 -14 22 18626.5 913.807 1
 0 -14 24 358.483 685.094 2
 0 -14 -24 -12.7601 468.696 5
 0 14 24 -634.525 716.406 4
 0 14 24 -364.735 457.956 3
 0 -14 -24 -210.361 399.908 6
 0 -14 -26 4902.38 484.123 6
 0 14 26 5194.67 811.793 4
 0 -14 -26 5281.71 551.625 5
 0 14 26 5555.15 564.931 3
 0 -14 26 5238.01 825.43 1
 0 -14 -28 4.84415 530.783 5
 0 -14 -28 219.058 457.562 6
 0 14 28 -297.618 528.863 3
 0 14 30 3700.65 891.306 4
 0 14 30 3683.79 618.479 3
 0 -14 30 3314.06 651.384 2
 0 -14 -30 3372.17 524.106 6
 0 -14 32 472.963 654.555 2
 0 14 -32 -225.804 532.209 6
 0 14 32 -166.196 881.646 4
 0 -16 0 66554.6 1490.73 6
 0 16 0 62339 1457.98 3
 0 16 0 69144.5 1469.38 4
 0 -16 0 54245.7 1581.86 1
 0 -16 0 71687.8 1613.33 2
 0 -16 0 78785.7 1499.69 5
 0 16 -2 147.608 207.269 3
 0 -16 -2 15.9709 267.775 5
 0 16 -2 94.4081 198.907 4
 0 -16 2 382.393 443.047 2
 0 -16 2 -125.607 268.29 5
 0 -16 2 -64.4867 254.586 6
 0 -16 -2 2.64682 251.412 6
 0 -16 -2 224.086 452.25 2
 0 16 2 20.4927 216.151 3
 0 -16 2 -46.0707 435.227 1
 0 -16 -2 -418.311 423.095 1
 0 16 4 1446.49 235.536 3
 0 -16 -4 1751.14 298.227 5
 0 16 4 2344.82 325.221 4
 0 16 -4 1851.91 228.852 3
 0 -16 4 2656.44 438.568 2
 0 -16 -4 1744.78 274.946 6
 0 -16 4 1647.21 460.857 1
 0 16 -4 1594.45 185.675 4
 0 -16 4 2653.74 297.03 5
 0 -16 6 673.534 470.371 1
 0 16 6 36.1155 322.774 4
 0 -16 -6 -224.262 258.081 6
 0 -16 -6 76.4694 277.911 5
 0 16 6 34.1022 234.287 3
 0 16 -6 -74.8674 208.919 3
 0 -16 6 -373.07 425.959 2
 0 16 -6 67.8343 149.713 4
 0 -16 8 10649.6 612.736 1
 0 16 -8 11743.2 388.794 3
 0 -16 -8 10644.3 421.227 6
 0 16 -8 10969.9 313.744 4
 0 -16 -8 11138.6 438.378 5
 0 16 10 -308.854 289.486 3
 0 -16 -10 -85.4197 265.002 6
 0 -16 10 -101.031 461.406 2
 0 -16 10 -121.365 536.456 1
 0 16 -10 -2.45913 232.054 3
 0 -16 -10 -113.588 313.482 5
 0 16 -10 -20.1537 159.367 4
 0 16 10 82.7709 401.835 4
 0 -16 12 15636.9 752.219 1
 0 -16 -12 17062.7 557.162 5
 0 -16 12 17573.7 689.668 2
 0 16 12 13609.3 524.461 3
 0 -16 -12 15038.6 514.549 6
 0 -16 14 -228.794 456.804 2
 0 16 14 130.34 339.746 3
 0 -16 14 -359.234 576.951 1
 0 -16 -14 174.362 316.532 6
 0 16 14 63.3853 510.312 4
 0 -16 -14 52.9997 358.961 5
 0 -16 -16 41612.6 1079.88 6
 0 16 16 43081.1 1120.27 3
 0 16 16 46280.1 1279.02 4
 0 -16 16 45451.8 1264.53 1
 0 -16 -16 44455.7 1106.43 5
 0 16 18 22.0621 392.703 3
 0 -16 18 554.251 607.278 1
 0 -16 -18 -743.293 431.284 5
 0 -16 18 130.289 495.039 2
 0 16 18 -97.7821 600.009 4
 0 -16 -18 -125.638 377.398 6
 0 -16 -20 34870.8 968.855 5
 0 -16 20 37579.7 1058.41 2
 0 16 20 35220.9 1173.16 4
 0 -16 -20 34355.4 929.968 6
 0 -16 20 32766.7 1161.52 1
 0 -16 -22 -252.299 478.104 5
 0 16 22 -40.389 667.795 4
 0 -16 -22 -3.96997 385.19 6
 0 16 22 14.953 428.41 3
 0 -16 22 819.619 763.891 1
 0 -16 22 143.929 588.175 2
 0 -16 24 -580.641 613.952 2
 0 -16 24 -781.665 754.836 1
 0 -16 -24 12.7174 418.785 6
 0 16 24 -1062.82 710.357 4
 0 16 24 144.234 472.349 3
 0 -16 -24 349.751 499.312 5
 0 -16 -26 377.003 436.118 6
 0 16 26 119.747 483.633 3
 0 -16 -26 -260.29 525.56 5
 0 -16 28 3140.14 637.532 2
 0 16 28 3034.28 566.586 3
 0 16 28 3322.84 823.853 4
 0 -16 -28 3868.28 495.55 6
 0 -16 -28 3646.35 592.968 5
 0 -16 30 263.727 612.134 2
 0 16 30 -89.203 819.482 4
 0 -16 32 642.299 733.795 2
 0 -16 -32 734.471 507.623 6
 0 16 32 430.468 869.188 4
 0 -18 0 249.409 320.962 5
 0 -18 0 -4.80348 502.776 1
 0 -18 0 168.46 474.68 2
 0 18 0 10.0473 235.47 3
 0 -18 0 5.84498 280.667 6
 0 -18 2 20962.3 842.468 1
 0 -18 2 27052.3 713.395 6
 0 -18 -2 25907.9 887.404 2
 0 -18 -2 33362.1 731.739 5
 0 -18 -2 18772.3 823.33 1
 0 -18 2 31229.7 719.629 5
 0 -18 2 28960.5 880.609 2
 0 18 2 27832.3 715.324 4
 0 -18 -2 26761.5 719.37 6
 0 18 2 23498.3 668.803 3
 0 18 -2 24276.2 671.117 3
 0 18 4 -225.17 321.991 4
 0 18 -4 52.358 190.536 4
 0 -18 4 60.0564 449.713 2
 0 18 -4 58.2803 234.281 3
 0 -18 4 -323.052 484.738 1
 0 -18 -4 84.5632 280.273 6
 0 -18 -4 -90.7614 312.698 5
 0 -18 6 2479.24 553.932 1
 0 -18 -6 1602.3 328.725 5
 0 18 -6 1833.81 255.91 3
 0 -18 6 2398.09 494.047 2
 0 18 6 2214.07 364.332 4
 0 18 -6 1931.61 189.788 4
 0 -18 -6 1734.39 314.793 6
 0 -18 -8 -91.3245 316.069 5
 0 18 8 4.3029 375.093 4
 0 -18 -8 92.3574 295.006 6
 0 -18 8 -36.1323 489.325 2
 0 18 8 -118.949 271.611 3
 0 -18 8 66.1178 555.223 1
 0 -18 -10 14978.2 531.109 6
 0 -18 10 15738.9 771.685 1
 0 18 10 13983.7 546.267 3
 0 -18 -10 16489.6 554.167 5
 0 -18 -12 -344.386 314.719 6
 0 18 12 -427.705 472.839 4
 0 -18 12 5.35509 484.527 2
 0 -18 12 -504.584 568.961 1
 0 -18 -12 415.417 372.113 5
 0 18 12 -99.5525 341.612 3
 0 18 14 215.002 375.84 3
 0 -18 -14 692.691 415.228 5
 0 18 14 110.443 522.193 4
 0 -18 -14 134.629 332.862 6
 0 -18 14 -141.395 593.386 1
 0 -18 14 -5.32784 494.049 2
 0 18 16 115.096 542.61 4
 0 -18 -16 175.468 364.79 6
 0 -18 -16 76.7445 416.014 5
 0 -18 16 207.672 672.853 1
 0 -18 16 -368.253 517.375 2
 0 18 16 8.60734 385.863 3
 0 -18 18 30777.9 969.974 2
 0 -18 18 26184.3 994.076 1
 0 -18 20 11.8895 561.455 2
 0 -18 20 228.072 708.866 1
 0 -18 -20 357.003 448.054 5
 0 -18 -20 87.4807 382.689 6
 0 18 20 -15.0729 432.26 3
 0 18 20 178.549 643.333 4
 0 -18 22 14215.2 734.673 2
 0 -18 -22 13077.7 633.499 5
 0 18 22 13055.2 828.693 4
 0 -18 -22 12839.9 582.511 6
 0 18 24 -362.765 490.584 3
 0 -18 -24 -4.49391 436.915 6
 0 -18 -24 -428.642 515.431 5
 0 -18 -26 1478.28 557.718 5
 0 -18 -26 1357.32 463.801 6
 0 -18 26 1564.61 610.71 2
 0 18 26 71.5639 747.814 4
 0 18 28 140.372 773.559 4
 0 -18 28 183.753 615.483 2
 0 18 30 876.634 836.509 4
 0 -18 -30 2261.55 509.708 6
 0 20 0 27592.3 745.673 4
 0 -20 0 37061.4 816.198 5
 0 -20 0 31013.9 976.682 2
 0 -20 0 21849.5 937.117 1
 0 -20 0 29718.4 793.942 6
 0 -20 -2 120.679 327.855 6
 0 20 -2 -239.331 228.649 4
 0 -20 2 290.905 547.527 2
 0 -20 -2 -56.0558 340.953 5
 0 -20 -2 -342.493 534.763 2
 0 -20 2 -525.264 540.745 1
 0 -20 -2 -70.212 506.516 1
 0 20 2 -183.271 313.698 4
 0 -20 2 2.87177 335.239 5
 0 -20 2 16.4411 306.998 6
 0 -20 4 2017.38 517.873 2
 0 20 4 1934.2 356.596 4
 0 -20 -4 1003.42 570.735 2
 0 -20 4 1624.2 537.024 1
 0 -20 -4 1410.93 533.627 1
 0 -20 -4 1453.66 332.46 6
 0 -20 -4 1929.31 353.662 5
 0 20 6 -173.117 277.035 3
 0 -20 6 -91.055 545.96 1
 0 20 6 82.8104 361.6 4
 0 -20 6 432.926 502.091 2
 0 -20 -6 49.4577 316.221 6
 0 -20 -6 192.392 349.301 5
 0 -20 8 8405.89 676.676 1
 0 20 8 8332.89 435.267 3
 0 20 10 -428.636 455.684 4
 0 20 10 350.983 326.64 3
 0 -20 -10 284.882 381.122 5
 0 -20 10 50.4611 509.888 2
 0 -20 10 -391.115 583.283 1
 0 -20 -10 -107.171 342.635 6
 0 20 12 17756.3 726.071 4
 0 20 12 13967.1 597.171 3
 0 -20 12 19854.1 766.306 2
 0 -20 -12 14043.5 557.183 6
 0 -20 12 13861.2 800.009 1
 0 -20 -14 -584.974 426.857 5
 0 -20 14 -71.4228 621.885 1
 0 -20 -14 29.1211 352.51 6
 0 20 14 -400.319 407.478 3
 0 20 14 -352.298 545.887 4
 0 -20 14 334.184 530.652 2
 0 -20 -16 1384.98 390.5 6
 0 -20 16 1889.78 697.428 1
 0 20 16 1334.18 431.253 3
 0 -20 16 1437.11 558.582 2
 0 -20 -16 2130.27 468.09 5
 0 20 16 1657.77 565.122 4
 0 -20 -18 -174.509 472.959 5
 0 -20 -18 164.852 386.202 6
 0 20 18 381.187 612.079 4
 0 -20 18 -6.08358 579.797 2
 0 -20 20 27727.1 952.589 2
 0 -20 -20 26306.5 854.426 5
 0 -20 -22 -18.1263 510.696 5
 0 -20 -22 4.41853 419.736 6
 0 -20 24 132.962 604.363 2
 0 20 24 -169.727 712.185 4
 0 -20 -24 -539.922 455.391 6
 0 -20 -24 278.797 534.981 5
 0 20 26 -151.11 751.783 4
 0 -20 26 -222.502 628.542 2
 0 -20 -28 2349.78 509.818 6
 0 -20 28 3499.92 672.84 2
 0 -22 0 3.56166 339.621 6
 0 22 0 -2.83548 276.796 4
 0 -22 0 -258.45 363.87 5
 0 -22 0 -233.32 569.599 2
 0 -22 0 -77.8268 561.663 1
 0 -22 2 4000.04 649.597 1
 0 -22 -2 7265.28 677.625 2
 0 -22 -2 6836.13 436.298 6
 0 -22 2 7394.66 441.646 6
 0 -22 -2 3593.48 665.779 1
 0 -22 2 10993.5 497.695 5
 0 22 2 7918.08 413.621 4
 0 -22 -2 9552.2 495.719 5
 0 -22 2 9264.14 677.362 2
 0 22 4 -107.348 364.199 4
 0 -22 4 -313.284 569.898 1
 0 -22 -4 375.1 608.669 2
 0 -22 -4 -58.8082 387.985 5
 0 -22 4 478.97 547.732 2
 0 -22 -4 -291.57 358.988 6
 0 -22 -4 -260.241 563.384 1
 0 -22 -6 842.887 570.551 1
 0 -22 -6 1334.19 628.615 2
 0 -22 -6 625.988 362.855 6
 0 -22 6 1837.31 552.604 2
 0 -22 -6 1568.82 402.696 5
 0 -22 6 729.594 603.586 1
 0 22 6 1195.69 390.759 4
 0 -22 -8 246.343 406.53 5
 0 22 8 -278.354 430.491 4
 0 -22 8 408.142 607.737 1
 0 -22 8 48.1175 546.982 2
 0 -22 -8 -223.678 370.086 6
 0 -22 -10 30215.5 921.674 6
 0 -22 10 41057.6 1086.97 2
 0 22 10 36800.9 1012.21 4
 0 -22 12 -178.594 633.715 1
 0 -22 -12 -483.103 385.762 6
 0 -22 -12 75.7734 421.354 5
 0 -22 12 298.025 580.132 2
 0 22 12 196.577 521.457 4
 0 -22 14 544.801 649.457 1
 0 -22 -14 876.361 442.781 5
 0 -22 14 6.07749 554.81 2
 0 -22 -14 3.87538 376.697 6
 0 22 14 467.048 557.631 4
 0 -22 16 189.577 565.171 2
 0 -22 -16 57.6739 442.951 5
 0 22 16 966.85 576.145 4
 0 -22 -16 -64.2097 382.225 6
 0 -22 -18 6218.73 486.686 6
 0 -22 18 7113.23 676.596 2
 0 -22 -18 6964.08 552.419 5
 0 -22 -20 -396.524 414.934 6
 0 -22 -20 -120.867 508.435 5
 0 22 22 873.804 731.276 4
 0 -22 22 3103.5 618.318 2
 0 22 24 -148.562 715.06 4
 0 -22 24 -362.158 624.932 2
 0 -22 26 1267.76 654.213 2
 0 -22 -26 1393.63 496.914 6
 0 -22 -26 1502.18 605.908 5
 0 22 26 424.906 751.99 4
 0 -24 0 5637.63 461.375 5
 0 -24 0 4935.22 678.199 2
 0 -24 0 4029.64 430.2 6
 0 24 2 -56.6476 326.92 4
 0 -24 -2 106.922 421.669 5
 0 -24 2 192.643 599.709 1
 0 -24 2 -212.93 592.168 2
 0 -24 2 -3.82833 367.44 6
 0 -24 -2 238.963 383.03 6
 0 -24 2 34.3224 409.093 5
 0 -24 -2 6.63986 630.534 2
 0 -24 -2 18.6035 646.441 1
 0 24 4 -259.038 380.301 4
 0 -24 -4 -61.0839 413.986 6
 0 -24 4 690.299 592.795 2
 0 -24 -4 200.053 626.657 1
 0 -24 -4 348.125 653.834 2
 0 -24 4 230.116 605.434 1
 0 -24 -4 635.49 425.648 5
 0 -24 -6 125.199 425.546 5
 0 -24 6 -630.077 573.493 2
 0 -24 -6 -207.036 621.432 1
 0 -24 -6 -415.087 661.693 2
 0 -24 6 -49.7756 625.425 1
 0 24 6 -18.3155 420.812 4
 0 -24 -6 3.97907 386.714 6
 0 -24 8 19463.9 814.577 2
 0 -24 -8 11482 855.74 2
 0 -24 8 10685.5 801.214 1
 0 -24 -8 13619.3 592.49 6
 0 24 8 17463 651.797 4
 0 24 10 304.432 480.687 4
 0 -24 -10 -424.697 399.254 6
 0 -24 10 647.019 586.727 2
 0 -24 -10 279.655 440.047 5
 0 -24 10 -128.502 656.042 1
 0 -24 -12 3028.51 480.105 5
 0 24 12 3768.48 565.805 4
 0 -24 -12 2813.46 446.557 6
 0 -24 12 3688.91 633.142 2
 0 -24 14 97.4459 589.903 2
 0 24 14 338.17 540.855 4
 0 -24 -14 205.619 408.261 6
 0 -24 -14 -193.026 444.388 5
 0 24 16 298.718 591.759 4
 0 -24 -16 531.593 419.269 6
 0 -24 -16 211.463 472.711 5
 0 -24 -18 65.0209 426.373 6
 0 -24 18 19.6621 595.359 2
 0 24 20 344.438 676.788 4
 0 -24 20 1909.21 663.825 2
 0 -24 -22 588.043 488.661 6
 0 -24 22 590.218 636.775 2
 0 24 22 -55.5289 707.953 4
 0 -24 -22 -149.52 557.557 5
 0 -24 -24 1185.67 576.169 5
 0 24 24 -307.119 721.227 4
 0 -24 24 277.607 612.012 2
 0 -24 -24 -9.6372 481.934 6
 0 -26 0 -102.37 664.851 2
 0 -26 0 -131.702 651.15 1
 0 -26 0 -72.894 389.96 6
 0 -26 0 214.688 431.28 5
 0 -26 -2 1037.26 411.767 6
 0 -26 -2 2020.87 672.186 2
 0 -26 2 196.744 650.642 1
 0 -26 2 1924.26 634.249 2
 0 -26 -2 6.45718 661.084 1
 0 -26 -2 1604.35 440.386 5
 0 -26 -4 60.9057 673.794 1
 0 -26 4 513.367 625.305 2
 0 -26 -4 165.358 395.081 6
 0 -26 -4 499.136 455.909 5
 0 -26 -4 424.209 657.561 2
 0 -26 4 -262.801 655.28 1
 0 -26 6 1718.88 649.487 2
 0 -26 -6 692.918 657.061 1
 0 -26 -6 1103.89 704.261 2
 0 -26 -6 2160.91 468.453 5
 0 26 6 1764.41 428.601 4
 0 -26 -6 1462.09 440.628 6
 0 26 8 56.8551 474.744 4
 0 -26 8 6.74482 620.486 2
 0 -26 -8 -378.592 456.186 5
 0 -26 -8 681.479 710.906 2
 0 -26 -8 -434.759 654.974 1
 0 -26 -8 132.025 414.242 6
 0 -26 -10 2846.2 452.092 6
 0 -26 -10 2991.88 500.205 5
 0 26 10 3149.64 500.253 4
 0 -26 -12 121.531 422.977 6
 0 26 12 177.572 519.46 4
 0 26 14 347.848 570.965 4
 0 -26 14 983.637 624.598 2
 0 -26 16 -471.225 621.251 2
 0 26 18 77.4219 616.822 4
 0 -26 -18 1157.28 513.764 5
 0 -26 -18 896.554 467.399 6
 0 -26 18 793.097 655.938 2
 0 26 20 119.853 644.462 4
 0 -26 20 -505.476 642.713 2
 0 -26 -20 154.226 531.576 5
 0 -26 -20 -328.51 465.866 6
 0 -26 -22 843.323 477.784 6
 0 -28 0 2008.75 684.453 2
 0 -28 -2 -186.851 687.007 1
 0 -28 -2 -579.783 700.552 2
 0 -28 -4 7.02943 701.735 1
 0 -28 -4 7.60473 693.593 2
 0 -28 -6 -388.804 732.463 2
 0 -28 -6 -355.685 751.58 1
 0 -28 -8 1327.91 814.849 2
 0 -28 -8 228.06 748.218 1
 0 -28 -10 100.263 502.564 6
 0 28 10 -303.949 598.525 4
 0 -28 -10 -1177.09 582.297 5
 0 -28 10 561.579 617.539 2
 0 -28 -10 297.69 780.9 1
 0 -28 -12 391.476 455.045 6
 0 -28 12 954.559 656.801 2
 0 -28 -12 1170.09 508.879 5
 0 -28 -14 -61.6421 499.372 5
 0 -28 -14 553.916 456.709 6
 0 -28 14 -7.04896 626.926 2
 0 28 16 787.678 602.73 4
 0 -28 -16 81.4337 475.876 6
 0 -28 -16 630.517 522.969 5
 0 -28 16 734.457 642.343 2
 0 -28 18 139.623 641.578 2
 0 -28 -18 154.499 531.74 5
 0 28 18 14.3287 649.327 4
 0 -28 -18 -68.7917 489.301 6
 0 -30 0 7.58562 680.454 2
 0 -30 0 213.775 470.674 5
 0 -30 -2 1218.62 472.125 6
 0 -30 -2 2521.19 530.699 5
 0 -30 -2 1836.35 743.209 2
 0 -30 2 756.257 707.95 2
 0 -30 -4 -186.903 482.19 5
 0 -30 -4 4.5216 446.394 6
 0 -30 4 7.50488 658.815 2
 0 -30 -4 144.96 748.978 2
 0 -30 -6 291.709 740.777 2
 0 -30 -6 110.068 509.978 5
 0 -30 -6 -40.9575 456.087 6
 0 -30 6 826.946 671.299 2
 0 -30 -8 149.637 467.106 6
 0 -30 -8 -682.327 540.491 5
 0 -30 8 249.426 648.785 2
 0 -30 -8 1336.81 777.809 2
 0 -30 -10 769.637 805.036 2
 0 -30 -10 1118.89 487.755 6
 0 -30 10 1170.65 689.409 2
 0 -30 -10 1018.61 531.526 5
 0 -30 -12 125.045 817.593 2
 0 -30 -12 -645.463 517.731 5
 0 -30 -12 188.75 475.866 6
 0 -32 0 1927.51 777.845 2
 -1 1 -1 16778.7 357.159 4
 -1 1 1 16231.1 359.54 4
 -1 -1 -3 117388 2302.54 6
 -1 1 -3 118520 2297.03 3
 1 -1 3 107431 2303.33 2
 1 -1 -3 110849 2293.16 5
 -1 1 3 108965 2308.51 4
 -1 1 3 105265 2301.3 2
 1 -1 3 110898 2320.7 1
 -1 1 -3 115250 2297.18 4
 -1 -1 -3 113048 2295.79 5
 1 1 3 113645 2315.09 1
 -1 -1 3 113495 2306.16 2
 1 -1 -5 73507.3 1523.17 5
 1 -1 -5 69707.5 1518.39 6
 1 1 5 74389.4 1523.13 2
 -1 1 5 68038.4 1532.48 2
 1 -1 5 74131.4 1567.26 1
 1 1 5 79610.5 1568.94 1
 -1 -1 5 73112.9 1542.1 2
 -1 -1 -5 76339.9 1526.4 5
 -1 1 -5 73825.6 1538.41 6
 -1 -1 -5 74801.5 1533.53 6
 1 -1 5 72259.1 1534.64 2
 1 1 -5 79792.7 1521.76 5
 -1 1 5 71541.3 1550.62 4
 -1 1 -7 100797 2035.87 5
 1 1 -7 100193 2028.15 5
 -1 -1 -7 98520.8 2043.09 6
 -1 1 7 93216.2 2040.86 2
 1 1 7 102914 2087.15 1
 1 -1 7 96017.7 2048.11 2
 1 -1 -7 96216.4 2025.41 6
 -1 -1 7 98977.6 2054.03 2
 -1 1 -7 100996 2048.93 6
 1 1 7 98062.9 2031.75 2
 -1 -1 -7 97289.8 2033.02 5
 1 -1 7 100009 2089.57 1
 1 -1 -7 95913.2 2028.58 5
 1 1 -9 184.905 189.211 5
 -1 1 9 8.20367 191.983 2
 -1 -1 -9 15.2275 190.636 6
 1 -1 -9 64.6685 165.343 6
 1 -1 -9 87.2231 196.435 5
 -1 -1 -9 70.9594 206.61 5
 -1 1 -9 139.52 204.957 5
 1 1 9 48.4715 189.069 2
 -1 -1 9 57.6038 201.192 2
 1 -1 9 234.807 332.959 1
 1 -1 9 61.4359 215.252 2
 -1 1 -9 131.42 210.285 6
 1 1 -9 -20.0253 189.494 6
 1 1 9 268.551 339.254 1
 -1 1 -11 217.704 202.388 5
 1 1 11 139.088 359.022 1
 1 -1 11 73.3965 327.079 1
 -1 1 -11 68.9086 205.841 6
 1 1 11 49.0922 195.537 2
 -1 -1 -11 147.239 210.781 5
 1 1 -11 157.004 200.122 5
 -1 -1 11 -23.6552 214.755 2
 1 -1 -11 95.1247 176.982 6
 1 -1 11 47.7085 224.616 2
 -1 -1 -11 98.0635 204.576 6
 -1 1 11 108.748 205.285 2
 1 -1 -11 200.231 211.104 5
 1 -1 -13 10299.8 337.542 6
 -1 1 -13 10722.2 356.851 5
 -1 1 -13 11098.3 370.73 6
 1 -1 -13 10805.6 379.057 5
 -1 -1 -13 11405.6 381.399 5
 -1 -1 13 9790.85 377.743 2
 -1 -1 -13 11872.3 373.153 6
 1 -1 13 10331.2 386.074 2
 1 1 -13 11870.6 363.292 5
 1 1 13 9971.62 373.305 2
 1 1 -13 11432.1 361.745 6
 -1 1 13 10315.9 372.488 2
 1 -1 -15 17236 481.32 6
 -1 1 -15 16837.9 497.686 5
 1 1 15 16682.7 507.049 2
 1 -1 -15 17891.9 523.474 5
 -1 -1 -15 18078.3 522.367 5
 1 -1 15 16372.5 523.602 2
 1 1 -15 18559.8 501.073 6
 1 1 -15 17849.3 510.127 5
 -1 1 17 23327.8 668.173 2
 1 1 -17 25460.7 662.076 5
 -1 -1 -17 26282.8 662.247 6
 -1 1 -17 23423.2 651.27 6
 1 -1 -17 23457.6 663.641 5
 -1 -1 17 23367.6 679.177 2
 1 -1 17 25307.1 834.178 1
 1 -1 -19 2508.73 308.408 6
 -1 -1 -19 3132.89 332.162 6
 1 1 -19 2997.62 356.281 5
 1 -1 19 2839.94 353.835 2
 -1 1 19 2470.23 346.8 2
 1 -1 -19 2838.83 368.27 5
 1 1 19 2683.41 341.416 2
 -1 -1 19 2645.95 359.853 2
 -1 1 -19 2693.19 321.855 6
 1 1 -19 2366.67 312.994 6
 -1 1 21 25976.6 749.072 2
 -1 -1 21 26407.1 757.853 2
 -1 1 -21 24783.3 707.058 6
 1 -1 21 24601.4 740.914 2
 1 1 21 27072 745.699 2
 1 1 -21 26247.6 734.873 5
 -1 -1 -21 26482.2 727.717 5
 -1 -1 -21 26219 726.332 6
 1 -1 -21 23815.6 695.714 6
 1 1 -21 22902.2 691.149 6
 -1 -1 23 34353.4 916.751 2
 1 1 23 32007.7 891.448 2
 1 -1 23 31757.5 892.537 2
 -1 1 -23 29870.2 855.32 6
 -1 1 -23 32467 879.53 5
 -1 -1 -23 32355.8 864.991 6
 -1 1 23 31342.8 894.675 2
 1 -1 -23 29741.1 844.116 6
 -1 -1 -23 35883.7 890.272 5
 1 1 -23 31581.4 844.313 6
 1 -1 -25 17954.5 639.944 6
 1 -1 -25 19064 697.854 5
 1 -1 25 19011.3 702.931 2
 -1 1 -25 17918.3 650.413 6
 1 1 25 19987.6 698.097 2
 -1 -1 -25 18585.2 658.511 6
 -1 1 25 19436.8 705.295 2
 -1 1 -25 18837.1 678.182 5
 1 1 -25 18589 635.211 6
 -1 -1 25 20206.3 709.218 2
 -1 -1 -27 5919.24 552.739 5
 -1 1 27 5943.39 550.369 2
 1 1 27 6376.22 539.44 2
 -1 1 -27 5538.23 498.259 6
 -1 -1 27 5677.92 552.616 2
 1 -1 -27 4327.49 464.956 6
 -1 -1 -27 5369.36 489.663 6
 -1 1 -27 5193.1 522.686 5
 1 -1 27 5428.34 542.615 2
 1 1 -27 5194.6 473.298 6
 -1 -1 -29 -52.556 527.263 5
 1 1 -29 -240.607 463.852 6
 -1 1 29 -314.014 524.098 2
 1 -1 29 -369.618 520.419 2
 -1 -1 29 5.37483 528.849 2
 -1 -1 -29 817.464 445.109 6
 1 1 29 112.515 496.098 2
 1 -1 -29 91.1427 443.154 6
 -1 1 -29 117.711 454.913 6
 1 1 -31 373.689 494.262 6
 1 -1 31 1898.03 562.194 2
 -1 1 -31 286.046 489.56 6
 -1 -1 31 2610.95 577.365 2
 -1 -1 -31 2452.48 487.236 6
 1 1 31 2152.68 549.851 2
 -1 1 31 2344.26 562.577 2
 1 -1 -31 1975.35 486.126 6
 1 1 33 7943.06 648.821 2
 1 -1 -33 7006.1 564.798 6
 -1 -1 -33 5957.22 560.401 6
 1 -1 33 7135.65 637.469 2
 -1 1 -33 6162.66 570.411 6
 -1 1 -35 4263.7 564.166 6
 -1 -1 -35 3256.72 548.695 6
 -1 -1 35 4592.47 646.509 2
 -1 1 35 3498.56 621.573 2
 -1 1 -37 109.067 524.243 6
 1 1 -37 358.893 521.915 6
 -1 1 37 474.067 907.167 4
 1 1 37 1730.71 620.818 2
 -1 1 37 615.37 611.474 2
 -1 -1 37 604.012 602.315 2
 1 -1 -37 990.283 534.082 6
 1 -1 37 588.967 611.071 2
 -1 -1 -37 5.51125 534.067 6
 -1 3 1 70894.5 1465.61 3
 -1 -3 1 72698.4 1465.12 6
 1 -3 -1 68884.2 1464.56 5
 -1 -3 -1 67561.2 1457.99 5
 -1 -3 -1 72603.7 1466.14 6
 -1 3 1 71301.9 1472.42 4
 1 -3 -1 73705.9 1459.82 6
 -1 3 -1 71429.1 1463.06 3
 1 3 1 73923.3 1456.32 3
 -1 3 -1 70943.7 1461.95 4
 -1 -3 1 67931.3 1472.33 2
 1 -3 -3 564046 11081.7 6
 -1 -3 -3 522793 11091.2 6
 -1 3 -3 541112 11083.4 4
 -1 3 3 533707 11090.6 3
 -1 -3 -3 535196 11086.2 5
 -1 3 -3 557184 11088.3 3
 -1 3 3 523914 11104.5 4
 1 3 3 564091 11087.4 3
 1 -3 3 533892 11108.1 2
 1 -3 -3 562463 11088.6 5
 -1 -3 3 526085 11101.6 2
 1 3 -3 555074 11076.8 5
 1 -3 3 544994 11116.8 1
 -1 3 -5 165530 3386.69 3
 -1 -3 -5 158296 3399.05 6
 -1 3 -5 170733 3381.96 4
 -1 3 5 164176 3394.63 2
 1 3 5 164016 3380.12 2
 1 -3 -5 167291 3388.51 5
 -1 3 5 166179 3422.77 4
 1 -3 5 168674 3412.22 2
 1 -3 5 163760 3434.86 1
 1 3 -5 163730 3377.91 5
 -1 -3 5 163953 3410.85 2
 1 -3 -5 167822 3380.55 6
 -1 -3 -7 9555.36 295.716 6
 1 3 -7 8750.69 279.473 5
 -1 -3 7 8936.03 339.801 2
 1 -3 -7 9762.37 301.875 5
 1 -3 7 10399.8 420.406 1
 1 -3 7 8617.56 336.885 2
 -1 -3 -7 9175.85 303.775 5
 1 3 7 9836.03 278.914 2
 -1 3 -7 9576 280.392 3
 1 -3 -7 10105.5 274.244 6
 -1 3 -7 10304.8 268.799 4
 -1 -3 9 -26.9138 245.097 2
 -1 -3 -9 62.155 182.072 6
 1 3 9 300.701 171.299 2
 1 -3 -9 45.5711 202.378 5
 1 -3 -9 107.001 162.694 6
 1 -3 9 25.1005 236.937 2
 -1 3 -9 216.766 199.389 5
 1 3 -9 112.278 189.14 5
 -1 -3 -9 223.86 206.983 5
 1 -3 9 247.98 338.854 1
 -1 3 9 206.564 189.911 2
 1 -3 -11 4534.24 255.483 5
 1 3 -11 4002.37 240.891 5
 -1 3 -11 4462.01 243.296 5
 -1 -3 11 3689.92 281.632 2
 1 -3 -11 4249.71 213.942 6
 -1 3 11 4289.33 241.692 2
 1 -3 11 4169.73 279.741 2
 -1 -3 -11 4074.59 248.09 5
 -1 -3 -11 3843.21 233.921 6
 1 3 11 4461.14 235.368 2
 1 -3 13 6190.35 334.779 2
 1 3 13 6501.17 295.426 2
 1 3 -13 6452.24 294.584 5
 -1 -3 13 5539.59 328.753 2
 -1 -3 -13 5996.91 299.705 6
 1 -3 -13 6626.63 300.632 5
 -1 3 -13 6205.89 308.881 6
 -1 3 13 6352.15 285.798 2
 -1 3 -13 6577.61 285.863 5
 1 -3 -13 6699.46 271.147 6
 -1 3 -15 64844.8 1438.31 5
 -1 -3 -15 62345 1446.46 5
 1 3 15 66100.9 1446.79 2
 1 3 -15 67542.5 1452 5
 1 -3 -15 64615.2 1430.13 6
 1 -3 -15 70256.9 1451.02 5
 -1 -3 17 53487.8 1268.29 2
 1 3 -17 52610.7 1218.72 5
 1 -3 17 52019.3 1265.4 2
 1 -3 17 54559.1 1360.13 1
 -1 3 17 55442.8 1233.8 2
 -1 3 -17 52312.5 1210.3 5
 1 -3 -17 53721.6 1221.89 5
 -1 -3 -17 52973.3 1218.45 6
 -1 3 -17 55335.2 1249.01 6
 -1 3 19 84.5336 316.572 2
 1 3 19 22.4436 297.532 2
 1 -3 19 321.776 369.619 2
 -1 3 -19 599.209 318.917 6
 1 3 -19 -238.251 315.754 5
 1 -3 -19 494.907 279.712 6
 -1 -3 -19 73.6935 289.636 6
 -1 -3 19 34.7129 351.661 2
 1 3 -19 -61.1393 323.021 6
 1 -3 19 814.532 561.195 1
 -1 -3 -19 -108.166 334.268 5
 -1 3 -21 13123.6 522.796 5
 1 3 -21 13108.3 504.228 6
 -1 -3 21 13201.3 563.414 2
 -1 -3 -21 13912 541.036 5
 -1 -3 -21 13197.4 504.594 6
 1 -3 21 14672.8 582.552 2
 1 3 21 14718.1 531.213 2
 1 -3 -21 13746.5 490.426 6
 -1 3 21 14477.2 535.461 2
 -1 3 -21 13289 522.566 6
 1 3 -21 12534.9 514.031 5
 -1 -3 -23 38493.1 1031.61 6
 -1 3 -23 43856.8 1066.55 5
 1 3 23 40882 1058.5 2
 -1 3 -23 39350.4 1043.65 6
 1 -3 23 42142.9 1098.14 2
 1 -3 -23 43695.1 1061.75 5
 1 -3 -23 40838.9 1024.46 6
 -1 -3 -23 45373.5 1067.35 5
 -1 3 23 43515.9 1069.73 2
 1 3 -23 38625.4 1029.86 6
 -1 -3 23 40320.4 1085.69 2
 -1 -3 25 23883.9 801.707 2
 1 -3 25 23462.1 806 2
 1 -3 -25 24406.6 735.371 6
 -1 -3 -25 28709.6 816.626 5
 1 3 25 24920.3 782.409 2
 1 -3 -25 26109.1 793.025 5
 -1 3 25 26191.6 787.964 2
 -1 3 -25 26283.6 799.151 5
 -1 -3 -25 21301.5 735.938 6
 -1 3 -25 24119.8 758.888 6
 1 3 -25 22943.8 734.985 6
 1 3 27 5165.58 517.194 2
 -1 -3 -27 4314.07 467.716 6
 -1 3 -27 5067 478.499 6
 1 -3 27 5006.96 538.144 2
 -1 -3 -27 4995.98 563.173 5
 -1 -3 27 5213.61 549.295 2
 -1 3 -27 4640.38 523.123 5
 -1 -3 -29 482.642 520.419 5
 1 3 29 163.442 490.255 2
 -1 -3 -29 -282.244 448.54 6
 1 -3 -29 -193.801 443.013 6
 -1 3 29 230.182 500.391 2
 -1 3 -29 393.177 449.342 6
 1 -3 29 448.216 520.244 2
 -1 3 31 4636.17 576.842 2
 1 -3 31 4193.13 586.456 2
 -1 3 -31 3989.05 510.753 6
 -1 -3 -31 3020.16 495.034 6
 1 3 31 4907.52 556.622 2
 1 -3 -31 3560.56 498.193 6
 -1 -3 31 4604.82 599.207 2
 -1 -3 -33 4303.08 546.462 6
 1 -3 33 5972.74 628.814 2
 1 -3 -33 3885.19 528.917 6
 1 3 33 4725.83 590.962 2
 -1 -3 35 3455.64 626.509 2
 -1 -3 -35 1825.17 534.561 6
 1 -3 35 3811.69 639.276 2
 -1 3 -35 3270.49 575.98 6
 -1 3 35 4481.75 650.55 2
 1 3 -37 710.83 539.26 6
 -1 -3 37 396.224 625.606 2
 1 3 37 195.393 598.88 2
 -1 3 37 570.994 928.444 4
 -1 3 -37 215.562 536.727 6
 1 -3 37 489.773 620.946 2
 1 -3 -37 224.307 540.502 6
 -1 -3 -37 1073.38 562.192 6
 1 5 -1 3695.88 123.052 3
 1 5 1 3794.85 131.664 3
 1 -5 -1 3659.84 175.328 5
 1 5 1 3918.82 194.275 4
 -1 -5 1 3810.5 220.273 2
 1 -5 1 4141.23 180 5
 -1 -5 -1 3454.59 149.68 5
 1 -5 -1 4251.98 155.391 6
 1 5 -1 3941.07 136.137 4
 -1 5 1 3990.23 171.91 4
 -1 5 1 3788.97 154.012 3
 -1 -5 1 3640.07 143.564 5
 -1 -5 1 3453.08 159.406 6
 -1 -5 -1 3566.77 159.025 6
 -1 -5 1 3616.26 208.485 1
 -1 5 -1 4093.04 143.332 3
 -1 5 -1 3916.84 143.535 4
 1 -5 3 13207.1 433.87 2
 -1 5 3 12625.7 350.263 3
 -1 5 -3 14269.7 342.849 3
 1 -5 -3 14092.9 358.103 5
 -1 -5 3 14397.6 357.01 6
 -1 5 -3 14400.6 325.754 4
 -1 -5 -3 16016.2 358.111 6
 -1 5 3 14261.3 382.881 4
 -1 -5 3 12405.4 401.902 2
 1 -5 3 13893.2 441.997 1
 1 5 3 14209.3 341.401 3
 -1 -5 3 13994.8 383.694 1
 -1 -5 3 13860.8 339.747 5
 1 -5 -3 15097.5 341.272 6
 1 5 -3 14410.8 326.826 3
 -1 5 5 979445 19416.4 3
 -1 -5 5 956104 19419.2 1
 1 -5 -5 922086 19402.8 6
 -1 -5 -5 955264 19409.9 5
 -1 5 5 954866 19443.6 4
 -1 -5 -5 976153 19416 6
 1 5 5 961748 19412.1 3
 -1 5 -5 966682 19396.3 4
 1 5 -5 999999 19398.6 3
 1 -5 5 954200 19443.7 2
 -1 5 -5 904982 19411.4 3
 1 -5 5 971364 19457.9 1
 -1 -5 5 931531 19433.6 2
 1 -5 -5 941985 19408.8 5
 1 5 7 204930 4216.25 3
 1 5 -7 209412 4200.74 5
 -1 -5 7 197721 4241.45 2
 1 -5 -7 207413 4204.83 6
 -1 5 7 201382 4217.21 3
 1 -5 7 198633 4272.82 1
 -1 5 -7 201119 4195.47 4
 -1 5 7 202563 4264.59 4
 1 -5 -7 207160 4213.63 5
 1 -5 7 202964 4247.39 2
 -1 5 -7 212767 4209.8 3
 -1 -5 -7 207589 4214.42 5
 -1 -5 -7 199366 4218.22 6
 -1 -5 7 216363 4237 1
 -1 5 -9 6920.4 225.495 4
 1 -5 -9 6715.5 243.63 6
 -1 5 9 7202.94 264.047 2
 1 5 9 7187.62 244.298 2
 1 -5 9 6868.65 403.665 1
 1 -5 9 5933.58 320.99 2
 -1 -5 9 6776.42 351.473 1
 1 5 -9 6724.31 249.576 5
 -1 -5 -9 6651.19 268.956 6
 1 -5 -9 7459.68 277.633 5
 -1 -5 9 7122.33 325.97 2
 -1 -5 -9 7129.17 282.187 5
 -1 5 -9 6705.52 239.247 3
 -1 5 9 6572.41 362.224 4
 -1 5 11 22627.2 561.901 2
 -1 -5 -11 21489.3 562.424 6
 -1 -5 11 24759 660.311 1
 1 -5 -11 23304.8 555.776 6
 -1 -5 11 21417.7 609.914 2
 1 -5 11 22072.1 605.35 2
 -1 -5 -11 23240.9 578.202 5
 1 5 11 23205 552.244 2
 -1 5 11 22352.2 661.718 4
 1 -5 -11 22853.9 565.665 5
 1 5 -11 22808.5 551.295 5
 -1 5 13 104798 2158.76 2
 -1 -5 -13 98407.7 2149.06 6
 1 -5 -13 101542 2150.38 5
 -1 -5 -13 102925 2160.9 5
 -1 5 -13 106966 2147.52 5
 1 5 -13 102165 2135.84 5
 1 5 13 104372 2145.25 2
 1 -5 13 94747.1 2187.7 2
 1 -5 -13 96478.3 2133.56 6
 -1 5 -15 74039 1634.72 5
 1 5 15 78435 1648.53 2
 1 -5 -15 70538.4 1628.43 6
 1 5 -15 75574 1638.18 5
 1 -5 15 82324.4 1777.38 1
 1 -5 -15 76179.1 1650.94 5
 -1 -5 15 78994 1708 2
 1 -5 17 11764 622.065 1
 1 -5 -17 11927.7 453.638 5
 -1 -5 17 11209.3 513.835 2
 -1 -5 -17 12843.1 444.654 6
 1 -5 17 10259.7 495.122 2
 -1 5 -17 10825 424.053 5
 -1 5 17 12251.1 446.215 2
 1 5 -17 11331.4 448.943 5
 1 -5 -19 1784.1 302.987 6
 1 -5 19 2290.13 404.908 2
 -1 5 19 1426.23 344.752 2
 1 5 -19 2108.99 353.811 5
 -1 -5 -19 2150.15 319.409 6
 -1 -5 -19 2039.09 370.607 5
 1 5 19 1861.07 312.727 2
 1 -5 19 1992.89 558.571 1
 -1 -5 19 2241.36 400.771 2
 -1 5 -19 1493.85 352.666 6
 -1 5 -21 2121.1 392.587 6
 -1 5 -21 1844.09 359.987 5
 1 -5 -21 2044.82 331.252 6
 -1 -5 21 1944.27 423.949 2
 1 5 -21 1957.24 380.92 5
 -1 -5 -21 2671.7 390.239 5
 1 -5 21 2171.03 640.526 1
 1 -5 21 1876.7 448.07 2
 1 5 -21 1861 362.381 6
 1 5 21 1901.68 354.319 2
 1 -5 -21 2132.14 396.034 5
 -1 -5 -21 2598.43 348.231 6
 -1 5 21 2034.58 380.019 2
 1 -5 -23 29562.8 842.023 6
 1 -5 23 30272.1 938.976 2
 -1 5 23 34000.5 904.857 2
 1 5 -23 29467.1 870.29 6
 -1 -5 -23 35941.3 905.732 5
 -1 5 -23 30069.5 878.411 6
 1 5 23 32133.5 875.021 2
 -1 -5 23 30544.4 921.102 2
 1 -5 -23 33233.6 899.858 5
 1 -5 23 32830.9 1137.06 1
 -1 -5 -23 31271.9 861.681 6
 -1 5 -23 32384.6 868.145 5
 -1 -5 25 25115.5 832.536 2
 1 -5 -25 25508 801.265 5
 -1 -5 -25 24703.5 772.431 6
 -1 5 -25 23717.5 768.979 6
 1 -5 25 24502.3 839.159 2
 1 -5 -25 22301.5 738.363 6
 -1 5 25 26391.7 812.344 2
 -1 5 -25 25393.9 783.642 5
 1 5 -25 23470.1 762.613 6
 1 5 25 25287.5 790.119 2
 -1 5 27 11585.7 622.277 2
 1 5 27 10459.9 602.385 2
 -1 -5 -27 10312.4 566.139 6
 -1 -5 -27 11617.2 621.845 5
 -1 -5 27 11459.3 649.031 2
 1 -5 -27 9974.02 547.363 6
 -1 5 -27 9828.15 560.239 6
 1 -5 27 10917.6 633.285 2
 1 5 29 10.2473 494.169 2
 -1 -5 -29 -154.91 516.589 5
 1 -5 29 -436.125 536.13 2
 -1 5 29 -369.607 496.902 2
 1 5 -29 -226.691 595.68 6
 -1 -5 -29 -4.65343 453.147 6
 -1 5 -29 4.67971 465.02 6
 1 -5 -29 -4.40248 447.715 6
 -1 5 31 2694.76 558.748 2
 1 -5 31 2487.98 570.86 2
 -1 5 31 2595.74 874.604 4
 1 5 -31 592.548 495.223 6
 1 5 31 2817.74 558.199 2
 1 -5 -31 1759.01 485.253 6
 -1 -5 31 2611.87 582.752 2
 -1 5 -31 2359.1 490.894 6
 -1 -5 -31 3055.17 506.204 6
 1 -5 -33 3120.34 540.365 6
 1 5 -33 3934.81 524.845 6
 -1 5 35 1152.46 625.656 2
 -1 5 -35 2184.71 583.65 6
 -1 -5 35 1572.03 627.516 2
 -1 -5 -35 1322.78 541.041 6
 -1 5 35 1129.26 947.692 4
 1 5 37 1121.56 621.123 2
 -1 -5 37 874.068 657.045 2
 1 -5 -37 901.949 549.432 6
 -1 5 37 1657.62 660.332 2
 1 -5 37 1414.99 651.312 2
 -1 5 37 870.494 942.461 4
 -1 -5 -37 572.727 556.554 6
 1 5 -37 115.038 559.192 6
 -1 5 -37 206.633 542.41 6
 -1 -7 -1 14636.1 392.668 5
 -1 -7 1 16305.3 473.964 2
 1 -7 1 12929.7 500.961 2
 1 7 -1 15298.9 373.071 3
 -1 -7 1 15521.4 385.476 5
 -1 -7 -1 16310.8 400.298 6
 1 7 1 17019.5 424.723 4
 -1 -7 -1 14725.4 452.442 1
 1 7 -1 16311.3 378.405 4
 1 -7 1 15857.8 419.313 5
 1 -7 1 17806.7 411.253 6
 -1 7 -1 15614.9 388.632 4
 1 -7 -1 16879.9 405.707 6
 1 7 1 15123.1 377.367 3
 -1 7 -1 17071.6 391.854 3
 -1 -7 1 17595.4 405.821 6
 -1 7 1 17071.2 399.089 3
 -1 -7 -1 16233.1 478.705 2
 1 -7 1 14600.9 482.447 1
 1 -7 -1 16026.8 418.888 5
 -1 -7 1 15301.2 460.628 1
 -1 7 1 17482.2 420.14 4
 1 7 -3 264.789 110.984 3
 1 7 -3 106.273 80.4197 4
 1 -7 3 24.8338 294.037 2
 -1 -7 -3 229.914 161.455 6
 -1 -7 -3 212.766 165.763 5
 -1 7 3 246.431 161.628 3
 -1 -7 3 217.806 156.723 5
 -1 -7 3 462.59 264.763 1
 1 7 3 455.719 244.809 4
 1 -7 -3 203.187 157.417 6
 1 -7 -3 297.819 194.369 5
 -1 -7 3 421.981 257.109 2
 -1 7 -3 222.552 142.764 3
 1 -7 3 167.683 306.933 1
 -1 7 3 209.346 208.639 4
 -1 7 -3 354.607 114.76 4
 -1 -7 3 284.053 161.991 6
 1 7 3 253.699 140.757 3
 -1 7 -5 13741.7 340.41 3
 1 -7 5 12009.5 472.004 1
 1 7 5 12782.5 349.801 3
 1 -7 5 11521.7 439.546 2
 -1 7 5 12635 357.827 3
 -1 -7 5 12285.1 420.979 1
 -1 7 5 12832.7 407.158 4
 1 7 -5 13159.3 286.01 4
 -1 -7 -5 12286.6 355.208 5
 1 -7 -5 13813.8 346.616 6
 1 7 -5 13182.6 321.242 3
 -1 -7 5 12785.7 429.566 2
 -1 -7 -5 13204.5 358.877 6
 1 -7 -5 13114.3 374.899 5
 -1 7 -5 13067.8 312.983 4
 1 -7 7 366890 7656.27 2
 1 7 -7 369442 7577.15 4
 1 -7 -7 379020 7609.16 6
 -1 7 -7 370121 7609.93 3
 1 -7 -7 377057 7616.5 5
 -1 -7 -7 367960 7620.24 6
 -1 -7 -7 371047 7615.16 5
 -1 7 7 386122 7667.5 4
 1 7 7 374126 7619.22 3
 -1 7 -7 369142 7593.3 4
 -1 -7 7 371075 7643.03 1
 1 -7 7 364497 7676.94 1
 -1 -7 7 371437 7652.31 2
 1 7 -7 386031 7601.84 3
 -1 7 7 374873 7624.82 3
 -1 7 9 8120.75 296.082 3
 1 7 9 8706.81 296.845 3
 -1 -7 -9 8205.73 307.367 5
 1 -7 9 8100.49 427.041 1
 -1 7 -9 8728.39 247.051 4
 1 -7 -9 8440.77 308.246 5
 -1 7 9 9457.33 393.834 4
 1 7 -9 8689.72 278.089 5
 -1 7 -9 8908.27 275.362 3
 1 -7 -9 8463.24 277.745 6
 -1 -7 -9 8299.43 295.028 6
 1 -7 9 8656.22 366.746 2
 -1 -7 9 8647.5 360.051 2
 -1 -7 9 8871.81 385.74 1
 -1 -7 -11 42567.4 972.976 5
 -1 -7 11 44113 1031.89 1
 -1 7 -11 42590.9 954.047 3
 1 -7 -11 43219.6 971.848 5
 -1 -7 -11 41776.1 971.153 6
 1 -7 11 44158.6 1078.01 1
 -1 7 11 42841.4 977.814 3
 1 -7 11 40843 1017.28 2
 1 7 -11 46154.4 957.608 5
 1 7 11 43806 976.383 3
 1 -7 -11 42053.1 954.74 6
 -1 7 -11 42740.1 937.594 4
 1 7 13 110030 2319.45 2
 -1 -7 13 113623 2398.75 1
 1 7 -13 110698 2311.34 5
 1 -7 -13 108479 2316.77 6
 1 -7 -13 109357 2328.32 5
 1 -7 15 42219.6 1045.22 2
 1 -7 15 44219.9 1114.76 1
 -1 7 -15 41470.9 970.503 5
 -1 -7 -15 40647.2 979.677 6
 -1 -7 -15 41567.8 985.995 5
 -1 7 15 42375 983.834 2
 -1 -7 15 42086.5 1052.93 2
 -1 -7 -17 19984.7 583.609 6
 -1 -7 -17 19885.8 580.119 5
 1 -7 17 18688.3 640.832 2
 1 -7 17 21369.4 777.345 1
 1 7 -17 18037.7 559.148 5
 -1 7 17 17645.4 750.66 4
 -1 7 -17 19513.1 559.922 5
 1 -7 -17 18405.4 550.656 6
 -1 7 17 20112.3 576.981 2
 -1 -7 17 18763.9 649.064 2
 1 7 17 18413.1 550.716 2
 -1 7 19 153.317 321.196 2
 1 -7 19 447.924 407.52 2
 -1 -7 19 -216.292 397.8 2
 1 -7 19 -33.4971 548.704 1
 -1 7 19 -136.305 530.77 4
 -1 -7 -19 -87.4867 310.637 6
 1 7 19 326.631 298.869 2
 1 -7 -19 269.899 353.836 5
 1 7 -19 286.018 325.338 5
 1 -7 -19 -39.7468 313.307 6
 -1 -7 -19 74.6435 340.881 5
 -1 -7 -21 6192.16 406.383 6
 -1 7 21 6983.28 662.066 4
 1 -7 21 6304.4 670.021 1
 -1 7 -21 6661.6 423.39 5
 1 -7 -21 6086.18 402.015 6
 1 -7 21 5746.62 502.079 2
 -1 7 -21 5476.75 443.475 6
 -1 -7 -21 7022.75 445.678 5
 1 7 21 6867.68 416.888 2
 1 -7 -21 7380.03 458.727 5
 -1 -7 21 6273.1 505.508 2
 -1 7 21 5955.47 421.525 2
 -1 7 23 3924.1 689.724 4
 1 -7 23 4981.62 737.309 1
 -1 -7 23 4159.63 501.762 2
 -1 -7 -23 5154.32 475.46 5
 -1 7 -23 4675.15 433.376 5
 1 -7 -23 5442.26 472.669 5
 -1 7 -23 4184.47 452.074 6
 1 7 -23 4242.27 431.773 6
 1 -7 23 4313.44 530.133 2
 1 -7 -23 4732.14 410.271 6
 -1 7 23 4289.11 435.818 2
 1 7 23 4830.35 427.752 2
 -1 -7 -23 4709.11 414.588 6
 -1 7 25 32922.3 949.074 2
 1 -7 25 36470.4 1247.32 1
 -1 -7 -25 38363.6 980.634 5
 -1 -7 -25 31845 931.67 6
 1 -7 -25 33380.1 921.085 6
 1 7 25 36585.6 963.87 2
 1 -7 25 35364.9 1029.84 2
 -1 7 -25 33529.7 968.852 6
 1 -7 -25 35553.9 975.969 5
 1 7 -25 32047.5 945.178 6
 -1 -7 25 34401.2 1039.1 2
 -1 7 25 32815.4 1200.59 4
 -1 -7 -27 9043.09 542.907 6
 -1 7 -27 8443.94 563.773 6
 -1 -7 27 11167.7 652.392 2
 -1 7 27 9247.35 885.806 4
 1 -7 27 10243 662.265 2
 1 -7 -27 7807.31 528.144 6
 1 7 27 10548.4 582.701 2
 -1 7 27 9464.95 581.996 2
 -1 -7 -27 10511.2 605.097 5
 1 -7 29 87.8039 550.209 2
 1 7 29 981.295 487.393 2
 -1 -7 29 845.185 549.229 2
 -1 -7 -29 348.367 535.879 5
 -1 7 29 9.50392 807.209 4
 -1 7 29 155.923 482.899 2
 1 7 -29 -133.747 480.696 6
 -1 -7 -29 14.0271 450.196 6
 1 -7 -29 -26.7629 443.571 6
 -1 7 -29 241.341 475.068 6
 -1 7 -31 3075.75 514.836 6
 1 7 31 3141.62 540.582 2
 -1 7 31 2904.21 557.486 2
 1 7 -31 3241.06 515.862 6
 1 -7 -31 3108.97 504.082 6
 -1 -7 -31 2001.2 492.227 6
 -1 7 31 2018.84 867.714 4
 1 -7 31 2495.72 595.253 2
 -1 -7 -31 2196.77 600.283 5
 -1 -7 33 2415.93 602.793 2
 1 7 33 2520.59 567.091 2
 1 -7 -33 1807.69 550.894 6
 -1 7 -35 2795.45 561.628 6
 -1 -7 -35 1363.5 547.43 6
 1 7 -35 2318.36 542.033 6
 -1 7 35 4032.47 949.742 4
 -1 7 35 3294.57 623.35 2
 1 -7 35 3727.21 659.04 2
 -1 -7 35 4020.42 662.761 2
 1 -9 1 169.961 291.235 1
 -1 -9 1 93.9793 272.014 1
 1 -9 1 354.735 191.235 5
 1 -9 1 274.435 307.262 2
 1 9 -1 389.892 128.14 3
 -1 -9 1 -12.301 275.114 2
 -1 -9 -1 274.322 161.712 5
 -1 9 -1 276.762 142.177 4
 -1 9 -1 401.367 138.604 3
 1 9 -1 301.245 141.237 4
 -1 -9 1 237.521 168.717 6
 1 -9 -1 206.708 171.052 6
 -1 -9 -1 259.125 166.897 6
 -1 9 1 82.1007 173.068 4
 1 -9 -1 266.631 192.96 5
 -1 9 1 274.625 145.053 3
 1 9 1 199.371 186.502 4
 1 -9 1 234.214 176.01 6
 -1 -9 -1 350.512 294.87 2
 -1 -9 1 350.622 164.862 5
 -1 -9 -1 212.689 273.533 1
 1 9 1 181.49 131.354 3
 -1 9 -3 19031.7 441.038 3
 -1 9 3 18538.6 488.676 4
 1 -9 -3 17190.2 462.836 5
 1 9 -3 18825 406.258 4
 -1 -9 3 17114.7 529.899 1
 -1 -9 3 18610.3 461.491 6
 -1 -9 3 18960.3 535.983 2
 1 -9 -3 17864 454.306 6
 -1 -9 -3 15846.6 447.175 5
 -1 -9 3 18731.9 446.167 5
 1 -9 3 17016.7 564.763 1
 -1 -9 -3 18739 459.191 6
 1 9 3 17316.4 441.479 3
 1 9 -3 18310.2 424.613 3
 1 -9 3 15324.2 552.308 2
 -1 9 3 17200.7 459.367 3
 -1 9 -3 19019.3 423.535 4
 -1 -9 5 53007.8 1165.05 2
 -1 9 -5 50822 1072.73 4
 1 9 -5 53524.5 1085.35 3
 1 9 5 53154.4 1166.81 4
 -1 9 -5 52034.5 1094.99 3
 -1 9 5 50943.8 1115.17 3
 -1 -9 -5 45234.3 1101.68 5
 -1 9 5 51265.6 1150.42 4
 1 9 -5 50485.9 1054.21 4
 1 -9 -5 48499.3 1105.55 5
 -1 -9 -5 53737.6 1115.04 6
 1 -9 -5 53283.2 1104.27 6
 1 9 5 51299 1108.29 3
 -1 -9 5 48938 1155.64 1
 1 -9 5 47500.9 1178.55 2
 -1 -9 7 23013 647.166 1
 1 9 7 24791.8 679.204 4
 1 9 7 24122.3 583.351 3
 1 9 -7 25702.2 556.795 3
 1 -9 7 22400.4 696.053 1
 1 -9 -7 24771.2 575.508 6
 -1 -9 -7 23835 584.643 6
 -1 -9 7 24884.2 650.365 2
 -1 9 7 24358.2 645.669 4
 1 9 -7 23589.3 515.699 4
 -1 -9 -7 21854.7 580.372 5
 -1 9 -7 23735.7 535.931 4
 -1 9 7 24307.6 588.934 3
 -1 9 -7 25467 567.558 3
 1 -9 -7 23881.6 592.196 5
 1 -9 7 22893.2 655.923 2
 1 -9 -9 20843.6 521.336 6
 -1 -9 9 20208 625.25 1
 1 9 -9 21136.7 466.567 4
 -1 -9 -9 20554.5 530.22 6
 1 9 9 20319.6 534.967 3
 1 9 -9 21231.6 505.187 3
 1 -9 -9 21482.2 541.99 5
 1 -9 9 20866.5 666.103 1
 -1 9 -9 20920.3 514.252 3
 -1 -9 -9 19473.9 532.597 5
 -1 9 -9 21150.9 482.783 4
 -1 9 9 20723 534.724 3
 1 9 -11 35352.2 795.391 5
 -1 9 -11 34218.7 759.511 4
 -1 -9 11 34816.8 898.827 1
 1 -9 -11 33777.9 812.391 5
 1 -9 -11 32756.3 788.937 6
 1 9 11 34888.8 819.634 3
 -1 9 -11 34511.4 790.008 3
 1 -9 13 43745.5 1076.27 1
 -1 9 -13 38812.1 895.316 3
 -1 -9 -13 37023.3 915.79 6
 -1 9 -13 37391 865.204 4
 -1 -9 13 39558.1 977.661 2
 -1 9 13 41969.7 1044.12 4
 -1 -9 -13 39659.5 922.494 5
 1 9 13 38420.9 927.612 3
 -1 -9 13 39128.7 1003.98 1
 1 -9 13 40728.2 982.116 2
 -1 -9 -15 51888.7 1186.08 6
 -1 -9 15 53917.6 1263.48 2
 1 -9 15 50973.5 1248.72 2
 -1 9 15 50941.7 1324.82 4
 -1 9 15 48661.1 1190.56 3
 1 -9 15 55741.8 1339.36 1
 -1 -9 -15 53250.2 1194.65 5
 -1 -9 -17 9424.34 451.922 5
 -1 -9 -17 9830.33 429.318 6
 1 -9 -17 9970.63 404.662 6
 -1 -9 17 10136.6 514.188 2
 1 -9 17 10647.9 510.277 2
 1 -9 -17 10470.2 464.392 5
 1 -9 17 9872.13 626.83 1
 -1 -9 17 9691.57 597.099 1
 -1 9 17 9819.45 623.846 4
 1 9 19 136.711 321.977 2
 -1 -9 -19 195.313 316.796 6
 1 -9 -19 571.229 314.3 6
 -1 9 19 1035.59 559.753 4
 1 -9 19 127.66 418.036 2
 1 -9 -19 12.9208 377.478 5
 -1 -9 19 286.68 408.33 2
 1 -9 19 1086.38 591.04 1
 -1 -9 -19 -258.494 380.11 5
 1 -9 21 549.726 456.752 2
 -1 9 21 107.192 589.652 4
 1 -9 -21 458.635 426.284 5
 -1 -9 -21 3.53936 344.405 6
 1 9 21 344.507 350.228 2
 -1 -9 21 225.829 440.967 2
 1 -9 21 -147.674 621.128 1
 1 -9 -21 328.795 336.065 6
 -1 9 -21 260.169 357.925 5
 -1 -9 -21 329.736 415.81 5
 -1 9 21 22.5759 367.059 2
 -1 -9 23 26391.5 902.11 2
 1 -9 23 27570.9 1042.85 1
 -1 -9 -23 24870.7 782.39 6
 1 -9 -23 25225 763.287 6
 -1 9 -23 29106.4 787.924 5
 1 9 23 28940.2 801.941 2
 -1 9 23 26476.6 802.707 2
 1 -9 -23 28578.9 833.227 5
 -1 -9 -23 28332.8 827.541 5
 1 -9 23 27753.6 893.954 2
 -1 9 23 24778.3 1019.19 4
 -1 -9 -25 17636.1 653.253 6
 1 -9 -25 18013.4 712.113 5
 -1 -9 25 18134.4 776.452 2
 1 -9 25 18499.2 782.448 2
 1 9 25 17789.7 660.026 2
 1 -9 -25 16264.9 635.325 6
 -1 -9 -25 20013.4 708.788 5
 1 -9 25 21128.6 1006.71 1
 -1 9 25 17120.7 679.717 2
 -1 9 25 19016.8 1019.84 4
 -1 9 -25 18260.7 691.73 6
 -1 9 27 7000.77 545.778 2
 1 -9 27 7203.28 632.627 2
 1 9 27 6632.57 519.108 2
 1 -9 -27 6121.06 588.354 5
 -1 -9 27 7018.04 647.41 2
 1 -9 -27 5268.9 489.286 6
 -1 9 -27 6452.29 537.079 6
 -1 9 27 5474.42 818.538 4
 -1 -9 -27 7753.11 586.123 5
 -1 -9 -27 5882.16 504.575 6
 1 9 -27 6603.98 534.164 6
 -1 -9 29 -710.582 565.616 2
 1 9 29 -352.396 475.755 2
 -1 -9 -29 -37.8289 445.592 6
 1 -9 -29 -35.5223 438.203 6
 -1 9 29 80.8082 486.347 2
 -1 -9 -29 116.665 543.091 5
 -1 9 -29 -666.775 519.181 6
 -1 9 29 -28.1719 785.546 4
 1 9 -29 -116.051 495.579 6
 1 -9 29 164.739 580.66 2
 -1 -9 -31 1191.32 494.868 6
 1 -9 -31 1273.82 482.217 6
 -1 9 31 1911.84 544.257 2
 1 9 -31 2279.21 532.74 6
 1 9 31 2226.07 531.841 2
 -1 -9 -31 1419.98 589.745 5
 1 9 33 5171.41 598.119 2
 1 -9 -33 3051.79 550.343 6
 -1 9 -33 3387.49 555.645 6
 -1 -9 33 5173.78 657.19 2
 1 -9 33 4155.11 655.787 2
 -1 9 33 4607.95 958.83 4
 -1 -9 35 1162.17 634.497 2
 1 -9 35 1808.66 654.091 2
 -1 9 -35 1379.12 558.146 6
 -1 9 35 1035.66 597.607 2
 -1 -9 -35 742.192 540.251 6
 -1 9 35 326.149 900.36 4
 1 9 -35 738.937 549.056 6
 1 9 35 1653.2 1004.75 4
 1 -11 -1 604.639 187.722 6
 1 -11 1 456.793 184.821 6
 1 -11 1 181.244 306.021 1
 1 -11 1 307.814 201.792 5
 1 11 -1 458.591 139.577 3
 -1 -11 -1 475.737 286.852 1
 -1 11 -1 560.889 153.767 4
 -1 -11 -1 554.73 312.564 2
 -1 -11 -1 126.028 175.486 6
 -1 11 -1 292.884 147.462 3
 -1 -11 -1 455.073 182.553 5
 -1 11 1 368.747 181.888 4
 -1 -11 1 239.511 303.086 2
 1 11 1 3.61425 194.269 4
 1 -11 -1 381.181 202.508 5
 -1 -11 1 227.708 186.619 6
 -1 -11 1 455.113 301.159 1
 1 11 -1 438.18 151.034 4
 1 11 1 388.202 144.182 3
 -1 11 1 494.862 155.838 3
 -1 -11 1 254.072 177.077 5
 1 -11 1 743.448 320.858 2
 -1 -11 3 22495.7 622.246 2
 -1 11 3 19515.9 522.8 3
 -1 11 3 21209.7 553.493 4
 -1 -11 3 22347.9 533.747 6
 -1 -11 -3 20211.1 528.772 6
 -1 11 -3 22050.5 510.08 3
 1 -11 -3 20816.2 531.803 6
 1 -11 -3 19230.7 540.814 5
 -1 11 -3 22195.8 493.098 4
 1 11 -3 20104.8 495.327 3
 -1 -11 -3 20453.5 527.333 5
 1 11 -3 21056.2 476.681 4
 -1 -11 3 19421.5 602.233 1
 -1 -11 3 22356.6 520.482 5
 1 11 3 21679.1 513.599 3
 1 -11 3 20659.3 639.922 1
 1 -11 3 20738.8 632.032 2
 -1 11 -5 29639.5 673.506 3
 -1 -11 -5 28553.9 691.091 6
 -1 -11 5 31775.2 779.062 2
 1 -11 -5 26839.1 699.667 5
 1 11 5 30047.9 693.565 3
 1 11 -5 29617.3 660.052 3
 -1 11 5 28762.4 701.26 3
 -1 11 -5 30701.2 645.169 4
 1 -11 -5 27571.7 684.084 6
 1 -11 5 28729.8 795.631 1
 -1 -11 5 27448.9 760.076 1
 -1 11 5 28788.4 740.375 4
 1 11 -5 28748.2 623.821 4
 1 11 7 58306.2 1282.23 4
 1 -11 -7 53658.3 1185.4 6
 1 11 -7 55875.4 1166.2 3
 -1 11 7 53881.2 1199.87 3
 1 -11 -7 54482.1 1202.33 5
 -1 11 -7 53745.1 1175.34 3
 -1 11 -7 53211.1 1145.52 4
 1 11 -7 53258.9 1126.43 4
 -1 -11 7 53722.8 1258.45 1
 1 11 7 55419.2 1198.72 3
 1 -11 9 3190.48 366.604 2
 1 11 -9 2481.12 141.871 4
 -1 11 -9 2763.34 161.181 4
 -1 -11 9 3070.05 424.952 1
 -1 11 9 2761.34 250.856 3
 1 -11 -9 2468.85 228.619 6
 1 11 -9 2720.52 211.447 3
 -1 -11 -11 41436.6 1021.55 6
 1 11 -11 44821 955.321 4
 1 -11 11 46664.2 1165.01 1
 1 11 -11 44986.6 995.412 3
 1 11 11 47126.7 1163.77 4
 -1 11 11 44720.2 1123.44 4
 1 11 11 43569.6 1029.48 3
 -1 -11 11 47540 1104.36 2
 -1 11 -11 44012.2 970.017 4
 -1 11 -11 44954.1 1004.96 3
 -1 -11 -11 45633.7 1034.4 5
 1 -11 11 49013.1 1114.19 2
 -1 -11 11 42043.9 1099.09 1
 1 11 13 76824.8 1682.08 4
 -1 -11 -13 69422.2 1526.89 6
 1 -11 13 70785.9 1590.47 2
 -1 11 -13 68399.5 1506.71 3
 -1 11 13 64250.3 1529.78 3
 1 -11 -13 68846.9 1532.54 5
 -1 -11 -13 69543 1529.93 5
 -1 -11 13 72422.5 1600.61 2
 -1 11 13 74653.9 1654.08 4
 1 -11 13 71558.3 1657.9 1
 -1 11 -13 67208 1474.23 4
 -1 -11 15 30447.5 856.538 2
 -1 11 15 34249 946.423 4
 1 -11 -15 32619.9 802.943 5
 -1 11 -15 27773.3 742.669 3
 1 -11 15 35896.5 1005.05 1
 -1 11 -15 29159.1 715.685 4
 1 -11 -15 28251.1 754.048 6
 -1 -11 -15 32226.5 788.152 6
 -1 11 15 31484.7 799.212 3
 1 -11 15 31535.3 865.321 2
 -1 -11 -15 32155.9 797.782 5
 -1 11 17 12486.1 522.18 3
 1 11 17 13662.7 534.607 3
 -1 11 17 13052.5 711.587 4
 -1 -11 -17 13562.3 511.348 6
 -1 -11 17 15410.6 597.148 2
 1 -11 17 12890.6 591.184 2
 -1 -11 -17 14427 535.442 5
 1 -11 -17 13899.2 535.042 5
 1 -11 -17 12515.1 480.744 6
 -1 -11 17 13176.5 637.241 1
 -1 -11 19 3967.35 469.689 2
 -1 11 19 4040 666.783 4
 -1 -11 -19 3833.76 465.308 5
 1 -11 -19 3157.12 382.741 6
 1 -11 -19 3334.21 452.453 5
 -1 11 19 3371.86 422.892 3
 1 -11 19 3396.83 471.168 2
 1 -11 19 3352.91 614.075 1
 -1 -11 19 3483.33 576.721 1
 -1 -11 -19 3529.02 418.324 6
 1 11 19 3552.7 451.512 3
 -1 -11 -21 11889.5 547.363 5
 1 -11 -21 11437.9 551.629 5
 1 11 21 9518.97 532.854 3
 1 -11 21 13761.2 804.984 1
 -1 11 21 10665.2 523.756 3
 -1 -11 -21 10501.3 511.402 6
 1 -11 -21 10846.5 491.565 6
 -1 11 21 10715.2 763.535 4
 -1 -11 21 11095 616.934 2
 -1 11 -21 12158 501.266 5
 1 -11 21 11392.6 605.322 2
 1 -11 23 27151.5 906.558 2
 1 11 23 23742.2 828.238 3
 1 -11 -23 27628 835.7 5
 -1 11 23 27084.8 828.289 3
 -1 -11 -23 27779.2 824.007 5
 -1 -11 -23 26579.5 795.828 6
 -1 11 23 26887 1051.08 4
 1 -11 23 30535.4 1047.5 1
 -1 -11 23 28386.3 915.466 2
 1 -11 -23 26771.1 783.114 6
 -1 -11 -25 12171 580.916 6
 1 11 25 11722.7 637.714 3
 -1 -11 25 13298.6 729.177 2
 -1 -11 -25 14530.1 635.45 5
 1 -11 25 13140.8 710.447 2
 -1 -11 -27 2439.41 515.115 5
 1 -11 -27 549.78 526.203 5
 -1 -11 -27 1863.18 447.327 6
 -1 -11 27 2712.91 602.338 2
 1 -11 -27 1777.52 447.166 6
 1 -11 27 1200.63 838.532 1
 -1 11 27 1602.79 761.823 4
 -1 11 -27 1903.48 484.331 6
 1 -11 27 1956.08 594.48 2
 1 -11 29 -75.9095 595.25 2
 -1 11 -29 -328.864 491.909 6
 1 11 -29 78.4264 491.532 6
 -1 -11 -29 28.9121 466.147 6
 -1 11 29 468.726 797.973 4
 1 -11 -29 132.241 447.994 6
 -1 -11 -29 393.974 540.005 5
 -1 -11 -31 2690.66 576.629 5
 1 -11 -31 2799.38 515.171 6
 -1 11 31 2083.69 878.033 4
 -1 -11 31 3073.99 629.374 2
 1 11 31 2918.21 910.727 4
 -1 -11 -31 2825.16 532.553 6
 1 11 33 2144.4 951.613 4
 -1 11 33 679.348 867.658 4
 -1 11 -33 1998.6 549.814 6
 -1 -11 -33 1996.16 545.88 6
 1 11 -33 2555.24 566.657 6
 1 -11 33 3008.32 670.345 2
 -1 -11 33 2619.21 651.923 2
 -1 -11 35 1895.52 662.796 2
 -1 11 35 1270.24 907.458 4
 -1 11 -35 1554.94 586.079 6
 1 -11 35 2330.64 690.345 2
 1 11 -35 1540.46 573.3 6
 1 11 35 2144.26 969.025 4
 -1 -11 -35 989.276 556.79 6
 1 13 -1 6576.03 260.889 4
 -1 13 1 5772.95 253.498 3
 1 13 -1 5673.82 238.145 3
 -1 13 1 5841.99 270.118 4
 -1 -13 -1 5433.69 409.266 2
 -1 13 -1 5525.81 247.438 3
 -1 -13 1 4270.84 396.79 1
 1 13 1 5408.81 237.142 3
 -1 13 -1 5912.76 243.981 4
 -1 -13 -1 4227.93 392.873 1
 -1 13 -3 15843.1 397.406 4
 -1 -13 3 13161.2 540.262 1
 -1 -13 3 18120.2 447.685 5
 -1 -13 3 16789.8 453.437 6
 -1 -13 -3 15243.7 440.567 5
 1 13 -3 15720.4 380.756 4
 1 13 -3 14491 405.641 3
 -1 13 -3 15161.6 416.136 3
 -1 13 3 15084.3 454.92 4
 1 13 3 14580.4 418.417 3
 -1 13 3 12588.3 426.707 3
 1 -13 5 65774.5 1382.84 2
 1 13 5 54363.1 1268.48 3
 1 13 -5 55708.2 1214.7 4
 -1 -13 5 66094.8 1272.07 5
 -1 -13 -5 63320.8 1288.79 5
 -1 13 5 54887.6 1284.59 3
 -1 -13 5 51971.8 1343.01 1
 -1 -13 -5 59976.8 1286.94 6
 1 13 -5 55382.2 1246.53 3
 1 -13 7 20507.5 702.589 1
 1 13 -7 20119 499.574 3
 1 13 -7 18234.9 444.251 4
 -1 -13 7 19281.5 655.236 1
 -1 13 7 21047.6 613.218 4
 1 -13 -7 20447.9 555.177 5
 -1 -13 7 23997.7 660.879 2
 -1 -13 -7 21158.6 546.923 5
 -1 13 -7 20066.8 469.839 4
 1 13 7 18083.8 539.247 3
 -1 13 -7 19850.9 513.122 3
 -1 -13 -7 19737.3 542.384 6
 1 -13 7 22681.5 663.127 2
 1 -13 -9 1001.19 234.396 6
 1 13 -9 828.312 193.226 3
 1 -13 9 1035.58 374.891 2
 1 -13 -9 829.212 278.679 5
 1 13 9 834.018 401.593 4
 -1 13 -9 695.57 208.345 3
 -1 13 -9 991.818 150.026 4
 1 13 -9 798.403 121.588 4
 -1 -13 -9 1224.64 279.105 5
 -1 -13 -9 976.059 250.603 6
 -1 13 9 552.822 339.595 4
 1 -13 9 1192.46 471.496 1
 -1 -13 9 1197.95 380.41 2
 1 -13 -11 2090.08 319.614 5
 1 13 -11 1745.43 148.284 4
 1 13 11 1639.52 272.444 3
 1 13 11 1058.49 451.253 4
 1 -13 11 1925.68 400.444 2
 -1 13 -11 1671.74 171.762 4
 -1 -13 -11 1709.31 308.215 5
 1 -13 -11 1645.41 260.01 6
 -1 -13 -11 2018.74 281.172 6
 1 -13 11 1595.82 506.385 1
 -1 13 11 1834.56 279.815 3
 -1 -13 11 2092.79 390.262 2
 1 13 -11 1910.8 220.02 3
 -1 13 -11 1837.95 228.234 3
 -1 13 11 1765.36 385.618 4
 1 -13 -13 67684.6 1516.12 6
 -1 -13 -13 67264.3 1526.91 6
 1 -13 -13 69907.6 1531.26 5
 1 -13 13 69220.6 1662.01 1
 -1 -13 13 75243.1 1619.19 2
 -1 13 13 71877.4 1645.15 4
 -1 -13 -13 70774.3 1530.98 5
 1 13 13 69394.5 1669.65 4
 1 13 -13 68668.2 1450.7 4
 1 -13 13 71420.2 1606.52 2
 -1 13 -13 65390.7 1461.22 4
 1 13 -13 69061.7 1493.59 3
 -1 13 -13 67915.6 1504.1 3
 -1 13 13 66692.9 1538.39 3
 1 13 15 55537.4 1366.85 3
 1 -13 15 60840.2 1439.09 2
 -1 -13 -15 58087.5 1358.24 6
 1 -13 15 64901.7 1541.21 1
 -1 -13 15 65228.1 1446.47 2
 -1 -13 15 59297.9 1461.86 1
 1 13 15 62012.7 1544.77 4
 -1 13 15 55894.8 1365.29 3
 -1 13 15 58782 1495.51 4
 1 -13 -15 58240.5 1346.85 6
 -1 -13 -15 62332.7 1374.44 5
 1 -13 -15 62010.2 1374.8 5
 -1 13 -15 58805.1 1295.84 4
 1 -13 17 16451.7 638.235 2
 1 -13 -17 14807.3 534.633 6
 -1 -13 17 15382.2 635.745 2
 1 13 17 13888 625.715 3
 -1 -13 -17 14143.8 582.587 6
 1 -13 17 15608.3 777.679 1
 -1 -13 17 14974.9 681.737 1
 1 -13 -17 16260.3 602.036 5
 -1 -13 -17 16744.8 646.519 5
 -1 13 17 15881.6 591.618 3
 -1 13 17 15955.9 782.712 4
 -1 13 19 173.241 406.274 3
 1 13 19 249.645 444.268 3
 1 13 19 -363.33 705.41 4
 1 -13 19 -358.469 606.159 1
 -1 -13 -19 -142.495 406.043 6
 -1 -13 -19 209.329 457.678 5
 1 -13 -19 454.995 436.944 5
 -1 -13 19 203.911 560.709 1
 -1 -13 19 714.253 480.701 2
 -1 13 19 -207.005 622.481 4
 1 -13 19 160.213 450.284 2
 1 -13 -19 -61.789 359.213 6
 -1 13 21 13880.1 594.023 3
 1 -13 -21 12837.2 537.173 6
 -1 -13 -21 13481.3 559.35 6
 1 -13 21 14922.2 826.343 1
 -1 -13 21 14792.6 804.41 1
 -1 13 21 13374.2 812.444 4
 1 -13 21 15291.9 678.23 2
 -1 -13 -21 13139.6 592.835 5
 1 13 21 13394.9 850.018 4
 1 13 21 13864.3 605.213 3
 1 -13 -21 14393.9 610.783 5
 -1 -13 21 14434.5 688.949 2
 -1 -13 -23 9882.59 532.949 6
 -1 -13 -23 12274.5 583.978 5
 1 -13 23 12026.2 668.861 2
 -1 13 23 11215.1 817.441 4
 1 -13 -23 9985.4 507.23 6
 1 13 23 10107.4 836.275 4
 -1 -13 23 12523.3 679.335 2
 -1 13 23 11054.4 586.376 3
 1 -13 -23 11306.9 594.119 5
 -1 -13 -25 5349.48 469.16 6
 -1 -13 25 5243.39 613.543 2
 1 -13 -25 5196.35 465.522 6
 -1 13 25 5607.92 528.989 3
 -1 -13 -25 6073.82 534.149 5
 1 -13 25 5569.31 636.882 2
 1 13 25 5032.5 519.307 3
 -1 13 25 6032.21 779.027 4
 1 -13 -25 5517.34 532.297 5
 -1 13 27 2560.63 777.017 4
 -1 -13 -27 3115.94 478.032 6
 1 -13 27 1415.49 835.504 1
 1 -13 -27 2328.1 458.21 6
 -1 -13 27 3161.04 639.506 2
 -1 -13 -27 2588.59 532.809 5
 1 -13 27 2523.38 597.946 2
 1 -13 -27 2252.58 535.791 5
 -1 13 27 2330.56 518.833 3
 1 13 27 2196.75 823.947 4
 1 13 27 2298.5 513.297 3
 -1 13 29 -99.8558 538.326 3
 -1 -13 -29 -4.90885 558.67 5
 1 -13 -29 201.512 462.362 6
 -1 -13 -29 4.88545 460.32 6
 1 -13 29 77.5254 842.439 1
 1 13 29 6.12747 530.363 3
 -1 -13 31 629.826 625.954 2
 1 -13 -31 998.04 491.986 6
 1 13 31 93.3654 921.36 4
 -1 13 31 438.248 848.235 4
 -1 -13 -31 1352.68 626.187 5
 -1 13 -31 457.476 523.488 6
 1 -13 31 154.258 621.484 2
 -1 13 33 2032.54 604.687 3
 -1 -13 -33 2330.1 558.369 6
 1 -13 33 3853.96 694.914 2
 1 13 33 3693.36 942.711 4
 1 13 -33 3364.09 573.277 6
 -1 13 -33 2140.48 578.9 6
 -1 13 33 2406.78 877.689 4
 -1 -13 33 4548.85 694.348 2
 -1 -15 1 3611.78 437.466 2
 1 -15 1 2769.02 277.764 6
 1 -15 1 2632.96 447.776 2
 -1 -15 -1 3308.6 273.687 6
 -1 -15 -1 3002.63 434.97 2
 -1 -15 1 3158.6 287.756 6
 1 15 1 2820.95 216.979 3
 1 15 -1 3184.89 233.786 4
 -1 -15 -1 3690.59 279.484 5
 1 -15 -1 2352.25 410.244 1
 1 15 -1 2821.04 214.504 3
 -1 -15 1 3441.79 283.382 5
 1 -15 1 3422.83 442.936 1
 1 -15 -1 3926.2 321.643 5
 1 -15 1 3631.82 296.854 5
 -1 15 -1 3160.79 235.255 3
 1 -15 -1 3346.08 461.791 2
 -1 15 1 2821.25 240.433 3
 1 -15 -1 2843.67 273.833 6
 -1 15 -1 3175.35 231.58 4
 1 -15 3 32380 877.824 2
 -1 -15 3 35856.3 872.98 2
 -1 -15 -3 30285.3 747.396 6
 1 -15 3 25606.6 872.698 1
 1 15 3 26738.4 705.984 3
 1 15 -3 28228.8 701.785 3
 -1 15 3 29048.1 724.097 3
 -1 15 -3 29518.7 695.921 4
 -1 -15 3 33718.4 736.093 5
 1 -15 -3 30127.6 744.837 6
 -1 -15 3 30034.4 745.655 6
 -1 -15 -3 31879.1 737.312 5
 1 15 -3 29421.4 681.944 4
 1 -15 -3 31787.3 757.752 5
 -1 15 -3 28985.4 713.617 3
 -1 -15 -5 33820.3 800.058 5
 -1 15 -5 30200.8 735.378 4
 1 15 -5 32264.2 762.788 3
 1 -15 5 39577.9 939.12 2
 -1 -15 5 34903.4 810.891 6
 -1 -15 5 38821.9 798.354 5
 -1 15 -5 32728.8 775.592 3
 1 -15 -5 30199.2 796.714 6
 -1 -15 -5 33840.5 806.932 6
 1 -15 5 31726.1 949.722 1
 -1 15 5 32631.6 834.683 4
 -1 -15 5 38890 930.84 2
 1 15 -5 31363.3 721.725 4
 1 15 5 30263.1 783.694 3
 1 -15 7 6421.25 548.013 1
 1 15 7 6185.84 319.396 3
 -1 15 -7 6159.08 295.857 3
 1 15 -7 5998.75 205.46 4
 1 15 7 7696.37 434.942 4
 -1 -15 -7 7318.82 366.181 5
 -1 -15 -7 6528.48 333.522 6
 1 15 -7 6946.19 280.06 3
 1 -15 -7 6578.2 359.008 5
 1 -15 -7 6545.86 328.251 6
 1 -15 7 8322.86 492.236 2
 -1 -15 7 8334.03 485.714 2
 -1 15 -7 6343.11 235.179 4
 -1 15 9 597.368 367.367 4
 -1 15 -9 1217.59 166.009 4
 -1 15 9 1020.93 276.884 3
 1 15 -9 1477.45 217.224 3
 -1 -15 9 1576.42 433.686 2
 1 -15 9 1627.17 517.078 1
 1 15 9 145.387 411.652 4
 1 -15 -9 1485.4 299.453 5
 1 15 9 1171.51 278.017 3
 1 -15 -9 1515.8 265.312 6
 -1 -15 -9 1289.23 265.089 6
 -1 -15 -9 1413 305.151 5
 -1 15 -9 1558.78 234.52 3
 1 -15 9 1628.88 425.827 2
 1 15 -9 1343.81 137.841 4
 -1 15 11 3801.82 323.22 3
 1 -15 11 4806.03 466.726 2
 1 -15 -11 3507.3 300.775 6
 -1 15 -11 3859.99 208.533 4
 -1 15 11 4306.7 430.545 4
 -1 15 -11 3857.2 271.175 3
 -1 -15 11 5169.18 473.902 2
 1 -15 11 4557.89 564.096 1
 1 -15 -11 4077.47 356.576 5
 1 -15 -13 16017.1 550.084 5
 -1 -15 -13 13159 499.806 6
 1 -15 -13 13911.8 488.005 6
 -1 15 -13 14183.5 394.74 4
 -1 -15 -13 14857.3 527.301 5
 1 -15 13 15196.7 723.568 1
 -1 -15 13 13592.4 657.432 1
 -1 -15 13 16005.7 634.773 2
 1 -15 13 15942.5 635.406 2
 -1 15 13 15368.8 631.616 4
 -1 15 13 13369.9 504.142 3
 1 -15 15 41224.2 1191.93 1
 1 -15 -15 39498.4 1000.88 6
 1 -15 -15 42610 1040.61 5
 -1 15 15 42154.3 1048.95 3
 1 -15 15 43911.3 1111.96 2
 1 15 15 37446.4 1029.11 3
 -1 -15 15 38735.7 1118.65 1
 1 15 15 44800.6 1236.41 4
 -1 -15 15 45547.3 1128.05 2
 -1 -15 -15 43300.6 1033.85 5
 -1 -15 -15 40025.3 1023.39 6
 -1 15 15 42132.8 1162.11 4
 -1 15 17 31077.8 1027.86 4
 1 -15 -17 31614.1 839.679 6
 -1 -15 17 31606.2 1000.79 1
 1 -15 17 34774.8 957.479 2
 1 -15 17 33722.3 1083.93 1
 -1 -15 17 35190.5 961.882 2
 1 -15 -17 31573.1 867.032 5
 -1 15 17 29585.7 866.927 3
 1 15 17 32205 1106.83 4
 -1 -15 -17 31698.8 875.854 5
 -1 -15 -17 30336.8 854.683 6
 1 15 17 31090.7 880.833 3
 -1 15 19 871.744 590.289 4
 1 -15 19 647.242 645.221 1
 1 -15 19 693.774 499.141 2
 1 15 19 625.675 414.733 3
 1 -15 -19 969.548 369.48 6
 -1 -15 -19 716.668 428.171 5
 -1 15 19 255.605 393.054 3
 -1 -15 19 657.039 508.582 2
 1 15 19 37.1355 648.274 4
 1 -15 -19 487.331 432.442 5
 -1 -15 19 -134.319 574.405 1
 -1 -15 -19 731.826 380.055 6
 1 15 21 2186.77 695.468 4
 1 -15 21 1076.69 705.793 1
 -1 15 21 2620.4 643.448 4
 -1 -15 -21 2788.07 460.388 5
 -1 -15 -21 2189.17 403.092 6
 -1 15 21 2968.98 442.802 3
 1 15 21 560.925 444.511 3
 1 -15 21 2111.42 529.053 2
 1 -15 -21 1905.9 487.851 5
 -1 -15 21 2738.49 565.281 2
 1 -15 -21 2231.6 378.432 6
 -1 -15 23 9740.9 661.74 2
 -1 15 23 8051.36 742.849 4
 1 -15 -23 8138.5 567.483 5
 -1 -15 -23 8339.52 550.02 5
 -1 -15 -23 7312.96 492.52 6
 -1 15 23 8853.71 547.553 3
 1 15 23 9033.09 804.054 4
 1 -15 23 8996.1 673.812 2
 1 -15 -23 7547.76 480.159 6
 -1 15 25 6499.26 553.58 3
 -1 -15 25 7491.66 649.958 2
 -1 15 25 7895.38 802.033 4
 1 15 25 6586.66 828.692 4
 -1 -15 -25 5376.78 498.964 6
 1 -15 -25 5843.29 475.252 6
 1 -15 -25 6484.62 572.058 5
 1 -15 25 7144.17 642.121 2
 1 15 25 5893.05 545.5 3
 -1 -15 -25 6501.95 561.865 5
 -1 -15 -27 2905.2 548.695 5
 -1 15 27 3110.02 538.517 3
 -1 -15 -27 2957.75 481.418 6
 1 -15 27 1122.17 821.982 1
 1 -15 -27 2688.24 458.021 6
 1 -15 -27 3443 582.929 5
 1 15 29 -327.176 890.728 4
 -1 -15 -29 -918.94 602.515 5
 -1 15 29 -361.429 778.949 4
 1 -15 29 -149.495 849.57 1
 -1 15 29 -523.302 529.635 3
 -1 -15 29 -215.426 623.855 2
 1 -15 -29 220.478 461.437 6
 1 -15 29 413.314 601.826 2
 1 15 31 134.207 948.07 4
 -1 15 31 695.758 806.358 4
 -1 -15 31 884.934 651.259 2
 1 -15 31 1197.96 651.655 2
 -1 15 -31 112.621 539.408 6
 -1 -15 -31 892.946 547.766 6
 1 15 33 139.221 910.627 4
 -1 -15 -33 933.724 528.601 6
 -1 -15 33 1428.89 723.419 2
 1 15 -33 1453.97 569.378 6
 1 -15 33 2131.44 698.644 2
 -1 15 33 938.429 606.446 3
 -1 15 -33 392.056 562.455 6
 -1 15 33 1526.55 840.485 4
 1 -17 1 2836.59 323.844 5
 -1 -17 -1 1457.5 465.651 1
 -1 -17 -1 2586.68 291.01 5
 1 17 1 2076.28 231.633 3
 1 17 -1 2477.59 236.304 4
 -1 -17 1 2784.3 476.311 2
 -1 -17 -1 3002.3 472.633 2
 -1 17 1 2217.73 260.474 4
 -1 -17 1 1651.52 453.319 1
 1 -17 1 2963.19 489.74 2
 -1 -17 1 2369.04 290.683 6
 1 17 -1 2394.11 230.999 3
 -1 -17 1 3069.8 308.696 5
 1 -17 1 2502.86 304.613 6
 1 -17 -1 2651.72 300.341 6
 1 -17 -1 1948.71 470.455 1
 1 -17 1 2221.29 510.683 1
 1 -17 -1 2490.81 508.497 2
 -1 -17 -1 2275.68 294.369 6
 -1 -17 3 19096 765.223 1
 -1 -17 -3 26781.8 833.81 2
 -1 -17 3 29719 665.94 5
 1 17 -3 22965.3 617.417 3
 -1 -17 3 31288.6 825.48 2
 1 17 3 22879.9 631.706 3
 1 17 -3 23869.4 590.768 4
 -1 -17 -3 27565.1 664.632 5
 -1 17 3 28044 696.413 4
 -1 -17 3 25449.9 667.941 6
 1 -17 3 22148.8 821.052 1
 1 -17 3 29350.9 840.446 2
 1 -17 -3 24109.4 671.784 6
 -1 -17 -3 24129.5 667.388 6
 -1 -17 5 18022.9 487.237 5
 -1 17 -5 14161.9 451.334 3
 -1 17 5 14832.6 510.348 4
 -1 -17 -5 13658.8 486.018 6
 -1 -17 -5 15833 488.182 5
 1 17 5 15263.1 546.935 4
 1 -17 5 12721.5 676.417 1
 -1 -17 5 17175.1 644.63 2
 1 17 5 13048.9 459.354 3
 1 -17 5 16589.6 656.19 2
 -1 -17 5 12459.8 637.13 1
 1 17 -5 14503.8 437.216 3
 1 17 -5 13711.2 381.324 4
 -1 -17 -7 7038.18 376.749 6
 -1 17 7 6204.55 366.763 3
 1 -17 -7 8843.29 411.275 5
 1 -17 7 7583.06 606.86 1
 1 17 7 7528.44 365.438 3
 1 -17 7 10122.4 563.304 2
 -1 -17 7 10908.2 567.666 2
 1 17 7 8900.79 464.912 4
 -1 -17 7 5705.47 551.921 1
 1 -17 9 101.02 554.572 1
 -1 17 9 4.40901 370.664 4
 -1 17 9 80.7384 287.173 3
 1 17 9 54.7608 421.274 4
 -1 -17 -9 -33.0992 284.07 6
 1 -17 -9 54.8737 315.415 5
 -1 -17 9 154.172 501.868 2
 1 -17 -9 250.872 277.704 6
 1 -17 9 311.462 472.13 2
 -1 -17 -9 51.2406 324.044 5
 -1 -17 9 373.302 523.284 1
 1 -17 -11 1843.61 309.483 6
 -1 -17 11 1043.72 593.338 1
 -1 -17 -11 1571.82 312.031 6
 -1 -17 -11 2034.28 364.322 5
 -1 -17 11 2601.01 543.53 2
 1 -17 11 1744.75 486.495 2
 1 -17 11 1865.51 587.569 1
 1 17 11 170.967 487.388 4
 1 -17 -11 1803.54 349.068 5
 -1 17 11 848.69 438.309 4
 -1 17 11 1781.11 341.838 3
 1 -17 13 3440.03 511.211 2
 -1 17 13 4786.66 502.818 4
 -1 -17 13 3938.26 515.875 2
 -1 -17 -13 3629.12 352.293 6
 1 -17 -13 4200.98 406.051 5
 -1 -17 -13 3838.6 389.556 5
 1 17 13 3258.85 366.154 3
 -1 17 13 3944.82 380.261 3
 1 -17 13 3929.86 648.114 1
 1 -17 -13 3778.47 346.462 6
 -1 -17 13 2592.82 585.381 1
 1 -17 -15 37505.5 985.523 6
 -1 -17 -15 41719.6 1019.6 5
 1 -17 15 43327.6 1123.89 2
 -1 -17 -15 38462.8 1009.4 6
 -1 17 15 39851.6 1139.46 4
 1 17 15 36918.4 1014.48 3
 -1 -17 15 45495.9 1134.44 2
 -1 17 15 38751.7 1023.1 3
 1 -17 15 40510.3 1203.98 1
 1 -17 -15 42213.2 1039.77 5
 -1 -17 15 35572.2 1110.6 1
 1 17 15 43526.5 1204.24 4
 1 -17 -17 30619.9 858.842 6
 1 -17 -17 33098.6 919.572 5
 1 -17 17 35023.7 1007.77 2
 -1 -17 17 30964 1021.05 1
 -1 -17 -17 33950 901.538 5
 -1 -17 -17 30440.3 868.713 6
 -1 -17 17 36678.9 1006.3 2
 1 -17 17 29981.1 1195.13 1
 -1 17 17 30892.9 899.692 3
 1 -17 -19 528.124 367.015 6
 -1 -17 19 1233.45 542.705 2
 1 17 19 209.686 434.573 3
 1 -17 -19 211.325 451.014 5
 1 17 19 90.6518 653.269 4
 -1 -17 -19 559.024 390.614 6
 -1 -17 -19 970.274 445.916 5
 -1 17 19 620.058 587.98 4
 -1 17 19 277.615 443.009 3
 -1 -17 -21 4960.08 459.939 6
 1 -17 21 6476.46 614.179 2
 -1 -17 21 7655.12 650.624 2
 1 -17 -21 5715.45 521.611 5
 -1 -17 -21 6261.25 513.725 5
 1 -17 21 4977.11 755.575 1
 -1 17 21 6327.81 696.826 4
 -1 17 21 6702.72 505.615 3
 1 -17 -21 5885.17 450.417 6
 -1 -17 -23 6793.46 498.366 6
 1 -17 -23 7607.82 497.696 6
 1 -17 23 9709.54 665.228 2
 -1 -17 23 8658.08 671.913 2
 -1 17 23 8354.09 764.181 4
 -1 -17 -23 8201.27 565.949 5
 1 17 23 8646.22 811.35 4
 -1 17 23 7803.02 540.594 3
 -1 -17 -25 6827.43 578.647 5
 1 -17 -25 6065.55 569.346 5
 -1 -17 -25 6139.46 498.971 6
 -1 17 25 6424.64 553.821 3
 1 -17 -25 6467.46 499.433 6
 1 17 27 409.376 797.127 4
 1 -17 27 1051.38 611.569 2
 -1 17 27 1013.38 507.381 3
 1 -17 -27 1181.43 553.142 5
 -1 17 27 586.445 741.606 4
 -1 -17 27 173.338 609.963 2
 -1 -17 -27 410.597 545.718 5
 1 -17 -27 1536.54 457.924 6
 1 17 29 29.8283 878.009 4
 -1 -17 29 41.0635 622.461 2
 1 -17 29 234.493 621.708 2
 1 -17 -29 -805.666 468.673 6
 -1 17 29 343.844 753.098 4
 -1 -17 -31 -241.607 494.181 6
 -1 -17 31 -7.13958 720.417 2
 1 17 31 10.3258 873.31 4
 -1 17 31 -38.7502 794.57 4
 -1 -17 -31 300.91 601.631 5
 -1 17 31 299.464 571.318 3
 1 -17 31 446.394 641.855 2
 -1 -19 -1 2602.84 524.764 1
 -1 19 -1 2450.79 273.355 4
 1 -19 1 2885.07 366.255 5
 1 -19 1 2602.28 338.974 6
 1 -19 1 2168.29 548.466 2
 -1 -19 1 2226.06 325.61 6
 -1 -19 1 3362.86 547.893 2
 -1 -19 1 1955.52 508.255 1
 1 -19 -1 1526.06 522.683 1
 1 -19 -1 2379.49 546.207 2
 -1 -19 -1 2865.47 351.83 5
 1 -19 -1 2278.69 329.446 6
 1 -19 -1 2873.11 368.24 5
 -1 -19 1 2946.91 354.872 5
 -1 -19 -1 2276.93 537.958 2
 -1 -19 -1 1863.85 337.297 6
 -1 19 1 2626.46 289.728 4
 1 -19 1 1505.9 560.342 1
 -1 -19 -3 6991.54 619.987 2
 -1 -19 3 5777.19 573.287 1
 -1 19 -3 6669.52 307.203 4
 1 -19 -3 6790.07 398.658 6
 1 19 3 7805.1 417.738 4
 1 19 -3 6873.59 289.533 4
 1 -19 -3 4927.09 550.88 1
 -1 -19 -3 3902.79 547.37 1
 -1 19 3 6001.21 352.168 3
 1 -19 3 5262.38 611.102 1
 -1 -19 3 7249.54 389.478 6
 -1 -19 3 8647.7 575.966 2
 -1 -19 3 7946.39 388.754 5
 -1 19 3 7461.66 398.61 4
 1 -19 -3 7018.93 609.402 2
 1 -19 3 8377.76 617.358 2
 -1 -19 -3 6290.48 393.47 6
 -1 -19 -3 7698.61 409.848 5
 1 -19 5 13086.5 722.878 1
 -1 19 5 15402.6 543.783 4
 -1 -19 -5 13847.9 717.492 2
 -1 19 -5 12987.7 414.687 4
 -1 -19 5 11307.6 663.526 1
 1 19 5 19773.8 604.918 4
 -1 -19 -5 16277.4 533.515 5
 -1 -19 5 20045.7 702.719 2
 1 -19 5 17611.4 704.002 2
 -1 19 5 12249 480.642 3
 -1 19 7 4226.53 407.76 4
 1 19 7 5125.95 447.278 4
 1 -19 7 3876.09 616.636 1
 -1 -19 7 5380.49 546.813 2
 1 -19 7 5492.63 561.802 2
 -1 -19 7 3358.54 548.184 1
 -1 -19 -9 305.235 309.795 6
 1 -19 -9 681.028 316.096 6
 -1 -19 -9 523.3 335.09 5
 -1 19 9 309.305 312.565 3
 1 -19 9 309.515 498.474 2
 1 19 9 881.392 433.483 4
 1 -19 9 628.903 590.048 1
 -1 -19 9 459.203 524.642 1
 -1 19 9 63.9263 414.167 4
 1 -19 -9 973.304 362.326 5
 -1 -19 9 439.836 492.371 2
 1 -19 -11 -92.0925 370.989 5
 -1 -19 11 38.4996 493.697 2
 1 -19 11 -5.50472 498.869 2
 -1 19 11 699.94 453.733 4
 -1 19 11 117.156 350.652 3
 1 19 11 -73.0736 474.544 4
 -1 -19 11 99.4766 543.48 1
 1 -19 11 229.201 597.253 1
 1 -19 -11 -16.3939 322.958 6
 -1 -19 -11 281.817 331.564 6
 -1 -19 -11 179.354 371.248 5
 1 19 13 29307.8 904.431 4
 -1 -19 -13 26086.2 759.541 5
 -1 -19 13 21936.3 900.324 1
 1 -19 13 28416.2 906.55 2
 1 -19 -13 20119.5 695.125 6
 -1 19 13 26526.9 864.156 4
 -1 -19 -13 21849.5 717.808 6
 1 -19 -13 24783.6 750.765 5
 1 -19 13 20399.8 946.71 1
 -1 19 13 21686.9 740.362 3
 -1 -19 13 29329.2 871.532 2
 1 -19 15 26468.3 861.813 2
 -1 -19 15 26692.7 854.083 2
 1 -19 -15 23127.1 722.448 5
 -1 19 15 19344.1 846.953 4
 -1 19 15 18877.3 710.077 3
 1 19 15 26076 905.162 4
 -1 -19 -15 23448.2 737.315 5
 1 -19 -15 21027.1 685.068 6
 -1 -19 -15 20389 687.58 6
 -1 -19 -17 3886.1 455.671 5
 -1 -19 17 4436.24 601.834 2
 -1 19 17 1425.07 444.25 3
 1 -19 17 2981.57 803.204 1
 1 -19 -17 3235.49 393.859 6
 1 -19 17 3411.16 595.007 2
 1 -19 -17 4086.89 479.711 5
 -1 19 17 1646.48 583.419 4
 -1 -19 -17 3513.62 422.079 6
 1 19 17 3825.09 644.123 4
 1 -19 19 116.835 724.789 1
 -1 19 19 -6.93412 571.095 4
 -1 19 19 516.932 426.68 3
 -1 -19 19 6.05279 623.303 2
 1 -19 19 348.918 566.234 2
 -1 -19 -19 -7.79254 446.323 5
 1 -19 -19 -199.127 380.042 6
 1 19 19 44.9555 641.761 4
 1 -19 -19 1022.66 487.478 5
 -1 -19 -19 -471.268 397.31 6
 1 -19 -21 3050.59 533.369 5
 1 19 21 1340.33 703.481 4
 1 -19 -21 2539.77 427.586 6
 -1 19 21 2134.3 467.791 3
 -1 -19 21 3287.47 643.554 2
 -1 -19 -21 2217.51 498.316 5
 1 -19 21 2679.27 577.253 2
 -1 -19 -21 2718.56 443.909 6
 1 -19 21 2179.96 712.068 1
 1 -19 -23 6759.95 490.704 6
 -1 -19 -23 6447.1 564.864 5
 -1 19 23 5858.7 550.454 3
 -1 -19 -23 5744.02 499.176 6
 -1 19 25 2315.09 526.654 3
 1 -19 -25 1926.17 459.919 6
 1 19 25 369.862 776.543 4
 1 -19 -25 2744.78 573.503 5
 -1 -19 -25 2466.67 554.976 5
 1 -19 25 2338.93 619.976 2
 -1 19 25 585.429 708.754 4
 -1 -19 25 2384.46 627.384 2
 -1 -19 27 1399 633.919 2
 1 -19 -27 2059.11 483.973 6
 1 19 27 519.177 804.731 4
 -1 19 27 70.0469 734.059 4
 -1 19 27 1685.82 550.939 3
 1 -19 27 2208.62 627.585 2
 -1 19 29 -9.22541 756.488 4
 1 19 29 -196.532 832.171 4
 -1 -19 29 -266.59 645.449 2
 -1 -19 -29 435.953 499.068 6
 -1 -19 -29 187.842 581.125 5
 1 -19 29 -803.432 645.774 2
 1 -21 1 455.438 589.24 1
 -1 -21 1 562.016 347.969 5
 1 -21 -1 3.40419 332.61 6
 -1 21 -1 260.724 265.272 4
 -1 -21 -1 703.984 540.742 2
 -1 21 -1 138.168 280.293 3
 -1 -21 1 323.389 323.365 6
 -1 21 1 261.5 277.873 3
 -1 -21 1 227.736 523.738 1
 -1 -21 1 818.611 553.189 2
 1 -21 1 787.835 392.512 5
 1 -21 1 160.457 546.648 2
 1 21 1 362.386 291.936 4
 1 -21 -1 1012.13 572.33 1
 1 -21 1 307.553 329.456 6
 1 -21 -1 34.4747 370.076 5
 -1 21 1 304.382 296.854 4
 -1 -21 -1 54.5883 344.602 6
 1 -21 -1 790.416 573.822 2
 -1 -21 -1 364.375 528.426 1
 -1 -21 -1 199.95 349.996 5
 -1 -21 3 7431.6 415.254 5
 -1 -21 3 4111.01 579.854 1
 -1 -21 -3 5349.36 619.058 2
 -1 21 -3 5315.91 307.937 4
 1 -21 -3 3621.91 600.953 1
 -1 -21 -3 4834.07 402.61 6
 1 -21 -3 4991.56 395.86 6
 -1 -21 3 4786.21 397.332 6
 1 21 3 5804.03 401.699 4
 -1 -21 -3 6430.48 405.571 5
 -1 21 3 4959.59 346.98 3
 1 -21 3 4187.8 634.339 1
 1 -21 3 6602.38 641.608 2
 -1 -21 3 7199.56 609.229 2
 -1 -21 -3 3411.49 593.341 1
 -1 21 3 6967.43 395.336 4
 1 -21 -3 5338.74 661.718 2
 -1 -21 -5 3244.58 572.147 1
 -1 -21 5 3528.4 582.2 1
 -1 -21 5 6309.16 592.186 2
 1 21 5 5627.67 437.36 4
 -1 -21 -5 4507.27 629.331 2
 1 -21 -5 3893.97 396.266 6
 -1 21 5 5273.98 421.796 4
 -1 21 5 3983.68 354.3 3
 -1 -21 -5 5791.34 419.061 5
 -1 21 -5 4472.46 269.733 4
 1 -21 5 3421.78 623.118 1
 1 -21 5 5150.49 589.324 2
 -1 -21 7 6788.42 601.32 2
 -1 21 7 3575.11 368.243 3
 1 -21 7 6862.32 598.556 2
 -1 -21 7 4505.43 607.145 1
 1 21 7 6528.14 481.605 4
 -1 -21 -7 5975.12 424.876 5
 -1 21 7 5241.48 445.853 4
 1 -21 7 5038.05 664.533 1
 1 -21 9 118.78 536.441 2
 -1 -21 -9 137.119 384.673 5
 1 -21 -9 152.981 422.741 5
 1 -21 9 250.542 623.534 1
 1 -21 -9 113.315 376.362 6
 -1 -21 9 -277.522 533.45 2
 -1 21 9 78.3128 357.812 3
 -1 -21 -9 226.895 361.47 6
 1 21 9 822.997 490.985 4
 -1 21 9 -331.934 446.826 4
 -1 -21 9 130.778 552.679 1
 1 -21 11 6614.07 611.271 2
 1 21 11 6578.19 586.932 4
 -1 -21 11 6685.69 624.297 2
 -1 21 11 5183.56 538.254 4
 -1 21 13 8612.68 610.03 4
 -1 -21 13 9850.1 634.641 2
 -1 21 13 6291.13 499.734 3
 1 21 13 9051.59 653.648 4
 1 -21 -13 7255.02 465.713 6
 1 -21 13 8757.15 665.07 2
 -1 -21 -15 4010.05 495.257 5
 1 21 15 4717.85 619.44 4
 1 -21 15 4223.18 605.22 2
 1 -21 -15 3170.56 471.495 5
 -1 21 15 3081.56 449.215 3
 -1 -21 -15 2974.07 423.167 6
 -1 21 15 1240.84 575.161 4
 1 -21 -15 3179.4 412.153 6
 1 -21 15 2188.79 703.799 1
 -1 -21 15 4358.88 606.479 2
 1 -21 17 1641.39 565.688 2
 -1 21 17 211.319 573.146 4
 1 21 17 2848.53 639.598 4
 1 -21 17 -162.476 720.328 1
 1 -21 -17 2697.28 469.573 5
 -1 -21 -17 2108.99 488.384 5
 -1 -21 -17 1548.51 405.657 6
 1 -21 -17 1906.58 406.505 6
 -1 21 17 1773.22 440.747 3
 -1 -21 -19 597.29 488.776 5
 -1 21 19 -191.944 595.079 4
 1 -21 19 179.914 582.603 2
 -1 -21 19 -724.122 622.087 2
 1 -21 -19 40.6475 400.267 6
 -1 -21 -19 247.964 410.696 6
 -1 21 19 41.718 448.874 3
 1 -21 -19 -76.0565 476.479 5
 1 21 19 -82.8932 650.223 4
 1 -21 19 14.3932 730.26 1
 1 -21 -21 1350.67 525.362 5
 1 -21 -21 1147.15 428.153 6
 -1 -21 -21 1442.86 450.737 6
 -1 -21 -21 1243.38 513.347 5
 1 21 23 512.592 744.563 4
 -1 21 23 570.05 709.471 4
 -1 -21 23 3101.53 641.143 2
 1 -21 -23 2386.11 588.851 5
 1 -21 23 2783.89 604.683 2
 1 -21 -23 2426.27 469.363 6
 1 -21 25 4302.54 638.348 2
 -1 -21 -25 3541.12 507.568 6
 -1 -21 -27 94.6854 487.656 6
 1 -21 27 613.203 628.895 2
 -1 -21 27 1500.97 648.578 2
 -1 -21 -27 826.479 563.34 5
 1 21 27 146.756 789.519 4
 -1 21 27 8.64727 729.754 4
 1 -23 1 383.591 402.246 5
 1 -23 -1 -234.97 370.306 6
 -1 -23 -1 196.98 350.274 6
 -1 -23 -1 49.9493 574.866 1
 1 -23 -1 473.047 624.848 1
 -1 -23 1 276.555 360.114 6
 1 -23 1 -607.232 610.266 1
 1 -23 -1 213.104 598.645 2
 1 -23 1 733.354 608.412 2
 -1 -23 1 6.19071 559.019 2
 -1 -23 1 691.855 567.007 1
 -1 23 -1 -185.919 280.83 4
 -1 23 1 567.702 301.74 4
 1 -23 1 18.4657 366.706 6
 -1 -23 1 86.0406 367.834 5
 -1 -23 -1 295.628 399.686 5
 -1 -23 -1 556.858 597.049 2
 1 -23 -1 50.464 398.871 5
 -1 -23 3 1972.1 603.679 1
 1 -23 3 3944.78 613.287 2
 1 -23 3 1041.78 651.573 1
 1 -23 -3 2416.07 444.353 5
 1 -23 -3 2085.29 626.537 1
 -1 -23 -3 1474.94 611.507 1
 1 -23 -3 2371.8 397.838 6
 -1 23 3 3123.08 366.118 4
 1 -23 -3 2266.89 666.032 2
 -1 -23 3 2791.95 395.821 6
 -1 -23 -3 2942.96 633.592 2
 1 23 3 3765.48 402.989 4
 -1 -23 3 3570.28 605.364 2
 -1 -23 -3 2520.41 401.527 6
 -1 -23 3 3154.67 418.182 5
 -1 -23 -3 3406.77 426.462 5
 1 -23 5 1210.18 654.857 1
 1 -23 -5 3977.22 710.361 2
 -1 -23 -5 4577.03 683.034 2
 -1 -23 -5 3766.16 424.447 6
 -1 -23 5 3813.72 649.392 1
 1 -23 -5 3799.98 441.84 6
 -1 -23 -5 5495.2 440.83 5
 1 23 5 5593.23 441.439 4
 1 -23 5 5466.22 646.106 2
 1 -23 -5 3092.93 656.38 1
 -1 -23 -5 1643.85 607.589 1
 -1 -23 5 6519.92 632.207 2
 -1 23 5 5728.93 447.269 4
 1 -23 -7 1400.63 393.782 6
 -1 -23 -7 1481.83 391.917 6
 1 -23 7 656.736 654.222 1
 1 23 7 2183.02 457.386 4
 -1 -23 7 2735.67 584.643 2
 -1 23 7 1982.09 466.036 4
 -1 -23 -7 2052.43 437.29 5
 -1 -23 -7 542.709 598.589 1
 1 -23 -7 1543.25 449.442 5
 1 -23 7 1910.87 584.034 2
 -1 -23 -7 1856.55 675.48 2
 -1 -23 -9 395.454 393.909 6
 1 -23 9 6.33728 576.278 2
 1 -23 9 278.99 656.984 1
 1 -23 -9 369.126 371.418 6
 1 23 9 54.525 470.831 4
 -1 23 9 658.552 441.316 4
 -1 -23 9 895.973 572.102 2
 -1 -23 -9 673.421 418.092 5
 1 -23 -9 462.47 425.251 5
 1 -23 11 740.236 679.227 1
 -1 23 11 1310.84 488.93 4
 -1 -23 -11 1079.72 407.238 6
 -1 -23 11 1478.79 587.288 2
 1 -23 -11 710.872 400.956 6
 1 -23 -11 1276.33 460.621 5
 1 23 11 1468.36 537.785 4
 1 -23 11 703.961 575.325 2
 -1 -23 -11 1236.12 438.623 5
 1 -23 13 2073.58 614.69 2
 -1 -23 13 3151.28 605.366 2
 1 23 13 1393.45 580.618 4
 1 -23 13 254.778 681.163 1
 -1 -23 -13 979.46 443.765 5
 -1 -23 -13 1199.23 414.338 6
 -1 23 13 2047.52 544.92 4
 1 -23 -13 1937.74 466.747 5
 1 -23 -13 1332.35 411.293 6
 -1 -23 15 3991.67 621.709 2
 1 -23 15 4149.24 618.896 2
 -1 -23 -15 2779.11 466.552 5
 1 23 15 3751.61 636.331 4
 -1 23 15 3417.6 572.847 4
 -1 -23 -15 2414.44 428.63 6
 1 -23 -15 3520.38 485.176 5
 1 -23 15 2591.45 714.589 1
 1 -23 -15 2888.01 429.996 6
 1 -23 -17 1045.65 419.027 6
 -1 23 17 342.047 590.411 4
 1 23 17 2318.06 641.45 4
 -1 -23 -17 1927.79 429.352 6
 1 -23 -17 1940.46 486.839 5
 -1 -23 -17 2143.31 485.742 5
 1 -23 17 271.55 764.065 1
 1 -23 19 -327.558 604.052 2
 1 -23 -19 -114.869 497.264 5
 1 -23 -19 132.823 419.204 6
 -1 -23 21 379.487 619.524 2
 1 23 21 298.123 687.532 4
 1 -23 21 -389.485 633.238 2
 1 -23 -21 195.232 452.394 6
 -1 23 21 -218.79 726.319 4
 1 -23 -21 665.761 547.781 5
 -1 -23 -23 3429.25 506.428 6
 -1 -23 23 3951.92 653.754 2
 1 -23 23 3668.6 674.493 2
 1 23 23 596.924 757.705 4
 -1 -23 -23 4321.29 608.949 5
 -1 23 23 309.666 781.585 4
 1 -23 -25 1179.5 489.665 6
 -1 -23 -25 1833.81 488.795 6
 1 23 25 692.762 777.994 4
 1 -23 25 2460 630.009 2
 1 -23 -25 1925.55 584.016 5
 -1 -23 25 1705.97 658.59 2
 -1 -23 -25 1575.03 590.94 5
 -1 23 25 217.8 722.484 4
 1 -25 -1 -118.227 656.16 1
 1 -25 1 -858.614 643.54 2
 -1 -25 -1 264.556 384.142 6
 1 -25 -1 482.747 438.996 5
 -1 25 1 -270.403 319.813 4
 1 -25 -1 228.192 637.95 2
 -1 -25 1 373.364 373.906 6
 -1 -25 -1 598.058 618.698 1
 -1 -25 -1 -431.094 641.129 2
 1 -25 1 -362.501 640.349 1
 -1 -25 1 59.2591 598.291 2
 1 -25 1 1042.68 428.71 5
 1 -25 -1 3.94288 385.566 6
 -1 -25 -1 739.186 417.649 5
 -1 -25 1 3.33926 396.542 5
 1 -25 -3 818.595 407.91 6
 1 -25 -3 572.309 668.124 1
 1 -25 3 1606.33 622.912 2
 1 -25 -3 783.146 657.599 2
 -1 -25 -3 595.219 616.505 1
 -1 -25 -3 1194.32 440.001 5
 -1 25 3 1218.36 354.488 4
 -1 -25 3 660.99 408.95 5
 -1 -25 -3 1002.32 648.926 2
 -1 -25 3 1164.56 398.833 6
 1 -25 -3 1246.36 442.332 5
 -1 -25 -3 799.517 398.078 6
 1 -25 3 77.6784 655.876 1
 -1 -25 3 1993.12 623.299 2
 -1 -25 -5 2597.99 680.769 2
 -1 -25 5 4840.26 651.537 2
 1 -25 -5 1986.68 415.246 6
 -1 -25 -5 3295.68 453.014 5
 -1 -25 -5 1663.17 431.133 6
 -1 -25 -5 1284.22 647.674 1
 1 -25 -5 1221.07 666.965 1
 -1 25 5 3350.3 406.815 4
 1 -25 -5 3084.14 495.095 5
 1 -25 5 4065.93 650.544 2
 1 -25 5 234.575 662.023 1
 1 -25 -5 2350.03 702.732 2
 1 -25 7 5631.06 674.413 2
 -1 -25 -7 2979.03 643.748 1
 1 -25 -7 4280.23 753.268 2
 1 25 7 5134.2 477.731 4
 1 -25 7 363.444 699.532 1
 -1 25 7 4795.12 482.009 4
 -1 -25 7 5665.94 663.454 2
 1 -25 -7 2527.11 650.459 1
 -1 -25 -7 3880.36 451.889 6
 -1 -25 -7 3608.23 720.585 2
 1 -25 -7 3782.12 460.592 6
 -1 -25 -9 218.134 690.381 2
 1 -25 -9 -270.577 456.051 5
 1 -25 9 -143.471 676.685 1
 -1 -25 -9 136.522 614.741 1
 -1 25 9 416.538 489.843 4
 -1 -25 -9 -289.603 434.434 5
 -1 -25 9 104.997 590.584 2
 -1 -25 -9 143.804 399.705 6
 1 25 9 164.893 482.839 4
 1 -25 -9 118.573 399.813 6
 1 -25 9 700.18 599.016 2
 1 25 11 353.339 522.333 4
 1 -25 11 632.357 685.943 1
 -1 -25 -11 542.398 450.374 5
 -1 -25 11 482.651 611.414 2
 -1 -25 -11 -127.527 411.112 6
 1 -25 -11 36.577 391.545 6
 -1 25 11 36.4489 466.02 4
 1 -25 -11 582.821 454.723 5
 1 -25 11 32.8442 587.493 2
 -1 -25 -13 2384.34 448.869 6
 -1 25 13 3306.38 556.164 4
 1 25 13 2782.81 585.067 4
 1 -25 -13 2141.74 445.236 6
 1 -25 -13 2779.49 505.955 5
 1 -25 -15 1574.68 447.503 6
 1 25 15 2202.87 614.604 4
 1 -25 -15 1283.04 519.578 5
 -1 25 15 2523.83 582.417 4
 1 -25 17 116.774 627.233 2
 -1 -25 17 1546.55 623.793 2
 1 -25 -17 645.539 435.409 6
 1 -25 19 -292.071 681.83 2
 -1 25 19 49.0856 600.003 4
 -1 -25 -19 4.59032 443.462 6
 1 25 19 359.397 671.08 4
 -1 -25 19 -1380.88 639.072 2
 -1 -25 -19 -460.504 490.545 5
 1 -25 -21 241.37 561.335 5
 1 -25 21 -54.3401 645.754 2
 1 25 21 -39.3602 692.926 4
 -1 -25 -21 283.638 463.044 6
 -1 -25 21 -6.92095 626.14 2
 -1 -25 -21 -147.133 523.314 5
 -1 25 21 -67.1321 656.383 4
 1 -25 -21 209.636 451.782 6
 -1 -25 -23 1066.82 491.142 6
 1 -25 -23 397.238 469.458 6
 -1 -25 23 841.678 628.71 2
 -1 25 23 71.1449 676.628 4
 -1 -25 -23 532.529 556.672 5
 1 -25 -23 974.593 576.439 5
 1 25 23 115.094 727.736 4
 1 -25 23 720.385 627.91 2
 -1 -27 1 270.141 632.514 2
 1 -27 -1 27.3748 679.954 1
 1 -27 -1 71.3719 407.979 6
 1 -27 -1 -7.33446 661.672 2
 1 -27 -1 -668.358 466.109 5
 -1 -27 -1 115.17 645.018 2
 1 -27 1 -1390.74 681.252 2
 1 -27 1 -294.292 708.718 1
 1 -27 -3 644.518 714.213 1
 1 -27 -3 373.084 416.095 6
 -1 -27 -3 764.713 682.325 2
 1 -27 -3 1615.66 468.565 5
 -1 -27 3 1166.23 648.006 2
 1 -27 -3 2273.49 692.71 2
 1 -27 3 852.809 815.117 1
 -1 -27 5 3075.7 714.176 2
 1 -27 -5 2456.46 451.674 6
 1 -27 -5 2744.34 719.627 1
 1 -27 -5 4151.69 530.267 5
 -1 27 5 3663.89 433.251 4
 1 -27 -5 3743.34 754.062 2
 -1 -27 -5 3098.86 728.759 2
 -1 -27 -7 1091.38 719.61 2
 -1 -27 7 1475.35 644.475 2
 1 -27 -7 166.949 739.601 2
 -1 27 7 1706.49 436.258 4
 1 -27 7 106.532 728.985 1
 1 -27 -7 444.38 429.166 6
 1 -27 -7 1321.89 525.304 5
 1 -27 -7 1579.68 709.63 1
 -1 -27 -9 518.123 748.579 2
 1 -27 -9 325.56 437.577 6
 1 -27 -9 -914.581 683.179 1
 -1 -27 -9 20.055 690.646 1
 1 -27 -9 417.042 752.31 2
 -1 27 9 816.853 466.626 4
 1 27 11 638.054 533.105 4
 -1 27 11 879.413 535.134 4
 -1 -27 -11 -20.2523 687.486 1
 1 -27 11 6.8325 611.042 2
 -1 -27 -11 -122.732 760.245 2
 -1 -27 -13 975.558 475.834 5
 1 27 13 1305.51 580.688 4
 1 -27 13 768.45 657.758 2
 -1 -27 13 205.478 602.354 2
 -1 -27 -13 1519.98 451.661 6
 -1 -27 15 1729.95 634.103 2
 1 -27 -15 1308.28 517.965 5
 -1 -27 -15 1072.69 496.742 5
 1 -27 15 1739.27 659.972 2
 -1 -27 -15 1058.6 451.957 6
 -1 27 15 1450.1 559.774 4
 1 -27 -17 321.736 463.984 6
 -1 -27 17 631.878 634.994 2
 1 -27 17 516.43 626.479 2
 -1 27 17 952.604 590.903 4
 1 27 17 954.538 620 4
 -1 -27 -17 260.006 454.09 6
 1 -27 -17 1071.84 540.449 5
 -1 -27 -17 56.2376 502.131 5
 -1 -27 -19 -317.345 511.35 5
 -1 -27 -19 4.80525 462.02 6
 1 27 19 81.9776 674.356 4
 1 -27 -19 178.923 552.428 5
 1 -27 19 55.0345 627.666 2
 -1 -27 19 -460.195 630.284 2
 -1 27 19 114.274 609.468 4
 1 -27 -19 161.882 471.21 6
 -1 -29 -1 163.207 457.78 5
 -1 -29 1 3.78582 448.566 5
 -1 -29 -1 4.37832 428.271 6
 1 -29 1 137.309 721.721 1
 1 -29 -1 181.989 712.633 1
 -1 -29 1 -96.2159 423.71 6
 1 -29 -1 502.893 479.919 5
 1 -29 -1 4.42172 429.909 6
 1 -29 -3 1650.02 516.523 5
 1 -29 -3 1460.09 456.499 6
 1 -29 3 209.004 719.153 1
 1 -29 3 1406.29 689.524 2
 1 -29 -3 44.2482 741.07 1
 -1 -29 -3 697.649 459.583 6
 -1 -29 -3 1923.98 494.294 5
 1 -29 -5 310.749 788.876 1
 -1 -29 -5 410.443 780.798 2
 1 -29 5 1514.19 651.993 2
 1 -29 -5 1169.16 460.158 6
 1 -29 -5 1697.56 504.871 5
 -1 -29 -5 829.807 478.836 6
 -1 -29 -5 988.479 547.196 5
 -1 -29 -7 -471.702 512.336 6
 -1 -29 -7 -117.135 531.417 5
 1 -29 -7 968.962 501.525 5
 1 -29 7 -656.256 666.106 2
 1 -29 -7 62.3876 448.32 6
 -1 -29 7 783.631 642.711 2
 -1 -29 9 641.154 651.413 2
 1 -29 -9 -432.936 789.141 2
 1 -29 -9 183.603 462.566 6
 1 -29 -9 -884.534 539.849 5
 -1 29 9 -116.031 474.263 4
 1 -29 9 -143.064 646.847 2
 -1 -29 -9 -201.651 517.597 6
 -1 -29 -11 -924.555 501.795 5
 -1 -29 -11 4.60707 462.319 6
 1 -29 -11 -19.0501 467.78 6
 1 -29 -11 327.998 711.518 1
 1 -29 11 7.11886 644.476 2
 -1 -29 11 -507.002 660.905 2
 1 -29 -11 -206.104 777.962 2
 1 -29 -11 416.017 521.084 5
 1 -29 -13 757.702 469.983 6
 -1 -29 13 505.424 649.071 2
 -1 29 13 614.298 590.268 4
 1 -29 -13 1266.3 538.995 5
 -1 -29 -13 828.772 506.17 5
 -1 -29 -13 70.3222 460.924 6
 1 -29 13 28.9924 681.667 2
 1 -29 -15 766.27 528.451 5
 1 29 15 595.034 602.065 4
 -1 -29 -15 -264.156 522.099 5
 -1 29 15 647.831 577.46 4
 1 -29 -15 9.43857 464.819 6
 -1 -29 15 204.366 676.619 2
 -1 -29 -15 24.0074 466.968 6
 1 -29 15 191.7 647.76 2
 -1 -31 -1 -70.6449 522.106 5
 -1 -31 1 -468.125 709.13 2
 -1 -31 -1 -261.875 731.972 2
 1 -31 -1 -685.747 737.916 2
 1 -31 1 346.53 699.649 2
 -1 -31 -1 366.08 466.785 6
 -1 -31 3 259.053 689.589 2
 1 -31 -3 387.614 467.715 6
 -1 -31 -3 3.99328 492.589 5
 1 -31 -3 1006.77 759.845 2
 -1 -31 -3 335.482 469.459 6
 1 -31 -3 556.212 528.462 5
 -1 -31 -3 727.337 741.652 2
 1 -31 3 667.368 691.132 2
 1 -31 5 220.339 675.142 2
 -1 -31 -5 347.842 462.17 6
 1 -31 -5 4.63862 460.359 6
 1 -31 -5 -4.40463 512.299 5
 1 -31 -5 368.999 766.04 2
 -1 -31 -5 -92.9438 752.652 2
 -1 -31 5 -30.656 662.124 2
 -1 -31 -5 291.733 504.301 5
 -1 -31 7 195.579 672.044 2
 1 -31 -7 929.125 515.405 5
 1 -31 -7 336.742 779.438 2
 -1 -31 -7 13.9313 451.078 6
 -1 -31 -7 889.052 757.59 2
 1 -31 -7 23.5526 472.904 6
 -1 -31 -7 135.47 522.17 5
 1 -31 -7 24.0503 796.001 1
 1 -31 7 68.3534 671.82 2
 1 -31 -9 -260.621 802.203 2
 1 -31 -9 -129.871 757.633 1
 -1 -31 -9 69.5153 509.873 5
 -1 -31 -9 -604.045 752.407 2
 -1 -31 -9 83.6156 482.455 6
 1 -31 -9 396.316 529.399 5
 -1 -31 9 955.173 678.677 2
 1 -31 -9 578.192 462.578 6
 1 -31 9 -7.39826 661.6 2
 -2 0 0 150.876 43.1664 4
 -2 0 2 560392 11440.3 2
 -2 0 2 550350 11436.1 4
 -2 0 -2 578412 11432 3
 -2 0 -2 557692 11440.8 6
 -2 0 -2 566370 11439.9 4
 -2 0 4 11.7311 107.974 2
 2 0 4 40.9878 102.845 2
 2 0 4 -4.0049 200.563 1
 -2 0 -4 -71.4189 113.611 6
 -2 0 -4 -25.6984 88.8173 4
 -2 0 4 -73.0522 104.749 4
 -2 0 -4 -0.63284 79.5651 3
 -2 0 -6 88687.3 1904.61 6
 -2 0 6 89549.7 1909.1 4
 -2 0 6 87320 1907.14 2
 2 0 6 96625.5 1954.3 1
 2 0 -6 94555.6 1879.37 5
 2 0 6 91243.6 1895.27 2
 -2 0 8 -61.8715 182.312 2
 2 0 -8 28.6613 153.625 5
 -2 0 -8 -68.6995 188.479 6
 -2 0 -8 -13.1865 192.503 5
 2 0 8 -59.8789 337.179 1
 -2 0 8 -91.3184 226.997 4
 2 0 -8 -139.587 158.449 6
 2 0 8 110.66 191.019 2
 2 0 10 11213.5 463.566 1
 -2 0 -10 11318.9 337.047 5
 2 0 -10 11756.1 326.193 6
 2 0 10 11494.1 352.706 2
 -2 0 -10 11049.2 352.484 6
 2 0 -10 11723.4 334.545 5
 -2 0 10 10462.6 360.426 2
 -2 0 10 10792.5 408.961 4
 2 0 12 -59.997 213.407 2
 -2 0 -12 -5.16985 207.815 5
 2 0 -12 39.2522 194.494 5
 2 0 12 101.794 354.985 1
 -2 0 -12 82.6736 203.068 6
 2 0 -12 108.439 189.834 6
 -2 0 12 114.762 217.411 2
 2 0 -14 11448.2 425.899 5
 -2 0 -14 12473.3 406.657 5
 2 0 14 12265.2 426.346 2
 -2 0 -16 -80.4252 267.518 6
 -2 0 16 -357.778 306.553 2
 2 0 16 374.076 456.704 1
 2 0 16 -152.808 266.062 2
 2 0 -16 -186.203 282.786 5
 2 0 -16 -241.463 254.883 6
 2 0 -18 249573 5270.85 5
 -2 0 -18 261417 5293 6
 -2 0 -18 249335 5274.93 5
 2 0 18 265963 5425.06 1
 -2 0 18 255676 5310.24 2
 2 0 -20 -144.704 334.761 5
 2 0 -20 24.9388 293.897 6
 2 0 20 82.7136 577.75 1
 -2 0 20 -317.721 350.639 2
 2 0 20 309.921 325.737 2
 -2 0 -20 21.5956 340.459 5
 -2 0 -20 41.8288 326.994 6
 -2 0 22 31865.9 873.666 2
 2 0 22 32202.8 856.188 2
 2 0 -22 29427.6 801.638 6
 2 0 -22 31737.8 837.335 5
 -2 0 -22 30155.8 840.375 6
 2 0 24 38.1536 415.318 2
 2 0 -24 -288.178 363.632 6
 -2 0 -24 4.12821 394.324 6
 -2 0 -24 33.8226 437.378 5
 -2 0 24 -483.51 415.61 2
 -2 0 26 6024.32 531.901 2
 2 0 -26 5291.35 458.913 6
 -2 0 -26 6314.21 522.955 5
 2 0 26 6136.32 540.094 2
 -2 0 -26 5780.74 485.264 6
 2 0 -28 57.4829 430.482 6
 -2 0 28 381.502 499.999 2
 -2 0 -28 354.874 478.067 5
 -2 0 -28 137.571 441.076 6
 2 0 28 139.38 489.53 2
 -2 0 -30 7278.22 594.573 5
 -2 0 -30 6244.18 536.201 6
 -2 0 30 7525.85 629.568 2
 2 0 30 7459.12 599.757 2
 2 0 -30 6514.41 531.518 6
 2 0 32 95.6918 530.299 2
 -2 0 -32 -222.702 484.539 6
 2 0 -32 -525.58 470.271 6
 -2 0 32 -107.685 815.829 4
 -2 0 34 -416.83 852.434 4
 -2 0 34 -114.215 560.63 2
 2 0 34 -525.695 563.472 2
 2 0 -34 245.996 487.349 6
 2 0 36 275.385 602.77 2
 -2 0 36 -173.996 598.274 2
 -2 0 -36 798.189 540.412 6
 -2 2 0 362999 7148.13 3
 -2 -2 0 359016 7149.31 6
 -2 -2 0 342467 7143.79 4
 -2 2 0 345574 7152.69 4
 -2 -2 2 42793.3 875.897 6
 -2 2 2 42964.2 879.69 3
 -2 2 -2 41557.2 882.955 4
 2 -2 -2 39556.3 879.125 5
 -2 -2 2 41215.1 887.013 2
 2 -2 2 43830.3 904.832 2
 -2 2 -2 42941.1 879.301 3
 -2 2 2 41312.9 888.385 4
 -2 -2 -2 43549.9 887.42 6
 2 -2 2 44828.3 906.113 1
 -2 2 -4 39379.3 845.573 4
 2 -2 4 39660.1 897.712 1
 2 2 4 44968.7 898.352 1
 2 -2 -4 38565.1 839.568 5
 -2 -2 4 43074.8 832.345 4
 -2 2 4 41023 868.013 4
 -2 2 4 36091.1 855.042 2
 -2 -2 -4 40080.3 858.221 6
 -2 -2 -4 39627.1 842.837 5
 2 -2 4 39093.7 870.085 2
 -2 -2 4 38992.6 863.756 2
 2 -2 6 12930.7 386.054 2
 -2 2 -6 14715 351.888 4
 2 2 6 15088.6 337.099 2
 -2 2 6 14154.6 394.85 4
 2 2 6 14869.7 454.552 1
 -2 2 -6 14355.5 352.752 3
 2 2 -6 15086.7 329.265 5
 -2 -2 6 15028.8 358.217 4
 -2 2 6 13339.4 368.976 2
 2 -2 -6 13419.1 348.625 5
 -2 -2 -6 14118.3 372.446 6
 -2 -2 -6 13275.2 358.885 5
 -2 2 -6 14965.2 394.691 6
 2 -2 6 13800.3 475.683 1
 -2 -2 6 13902.5 392.01 2
 2 -2 -6 13647.6 327.847 6
 -2 2 -8 55252.9 1171.08 4
 -2 -2 -8 53483.6 1184.06 6
 -2 -2 -8 53702.5 1171.68 5
 -2 -2 8 55739.3 1189.17 4
 -2 2 -8 55831.8 1197.08 6
 2 2 8 56345.5 1163.1 2
 2 2 -8 62499.5 1158.72 5
 -2 -2 8 54463.3 1199.76 2
 -2 2 8 52215.1 1214.33 4
 -2 2 8 51479.9 1182.94 2
 2 -2 -8 52258.6 1163 5
 -2 2 -8 53431.8 1169.05 3
 2 2 8 58737.9 1264.99 1
 2 -2 8 52968.5 1191.41 2
 2 -2 8 56703.2 1260.37 1
 2 -2 -8 53407.8 1150.58 6
 -2 -2 10 213.624 219.318 2
 2 2 10 -24.4945 322.369 1
 2 -2 -10 14.4471 185.449 5
 -2 2 -10 177.955 225.218 6
 2 -2 -10 228.995 157.353 6
 -2 2 10 152.745 264.149 4
 -2 -2 -10 86.8358 191.607 5
 2 -2 10 261.723 220.594 2
 -2 2 -10 106.619 193.597 5
 -2 2 10 130.035 190.747 2
 2 2 10 188.944 174.118 2
 -2 -2 -10 34.648 193.354 6
 2 -2 10 321.701 363.844 1
 2 2 -10 118.952 174.28 5
 -2 2 -12 23995 589.095 5
 -2 2 -12 23617.6 613.607 6
 2 -2 12 22326.7 611.659 2
 2 2 12 22740.2 719.375 1
 -2 2 12 24051.9 604.474 2
 -2 2 12 23119.4 677.171 4
 2 2 12 23452.6 585.333 2
 -2 -2 -12 23337.4 600.538 6
 -2 -2 12 20424.7 615.287 2
 -2 -2 -12 23356.8 592.429 5
 2 -2 -12 24820.9 569.04 6
 2 2 -12 26239.5 582.574 5
 2 -2 -12 26574 592.397 5
 2 -2 -14 2163.67 290.137 5
 -2 2 -14 1880.94 245.629 5
 2 2 14 2103.04 245.256 2
 2 -2 -14 2119.95 234.879 6
 2 2 -14 2328.58 261.067 5
 2 -2 14 1793.88 272.579 2
 2 2 -14 2332.23 258.165 6
 2 -2 -16 37024.5 890.615 5
 -2 2 16 38718.1 913.941 2
 2 2 16 35069.2 890.423 2
 2 -2 -16 35154.6 864.056 6
 -2 -2 16 36993.5 926.561 2
 -2 2 -16 39526.3 914.896 6
 2 2 16 39678.3 1064.73 1
 2 2 -16 35309.6 882.89 6
 -2 -2 -16 38364.1 899.384 6
 2 -2 16 37699.4 1033.18 1
 2 2 -16 38984.5 894.563 5
 -2 2 -18 12474.1 471.748 6
 -2 -2 -18 13256.5 481.069 5
 2 -2 18 12334.2 504.859 2
 2 -2 18 12130.1 646.823 1
 -2 -2 -18 12297 465.613 6
 2 -2 -18 12620 471.204 5
 -2 -2 18 12137.4 496.194 2
 -2 2 -18 12177.2 454.809 5
 2 2 -18 14370.4 482.268 5
 -2 2 18 12209.3 477.516 2
 -2 2 20 145167 3082.42 2
 -2 -2 20 143616 3093.32 2
 2 -2 20 142650 3088.71 2
 2 -2 -20 144098 3057.98 5
 -2 2 -20 137778 3063.02 6
 2 -2 -20 137000 3036 6
 -2 -2 -20 151558 3067.06 5
 -2 -2 -20 143630 3065.72 6
 2 2 20 149931 3070.11 2
 2 -2 20 142398 3198.32 1
 2 2 -20 157582 3070.08 5
 2 2 -20 135818 3041.25 6
 2 -2 22 -207.739 397.916 2
 -2 -2 -22 233.433 344.415 6
 -2 -2 -22 310.297 368.175 5
 -2 2 -22 96.3506 350.968 6
 -2 -2 22 -571.829 385.886 2
 2 -2 22 76.8755 662.17 1
 -2 2 -22 49.735 384.55 5
 2 -2 -22 262.058 325.635 6
 2 2 -22 -202.538 335.519 6
 -2 2 22 41.118 378.575 2
 2 2 22 212.029 355.848 2
 -2 -2 -24 342.959 384.347 6
 -2 2 -24 99.8186 383.008 6
 2 -2 -24 485.654 360.472 6
 -2 2 -24 -37.3666 427.694 5
 2 -2 24 96.7019 429.964 2
 2 2 -24 7.053 363.111 6
 2 2 24 -4.1135 409.31 2
 -2 -2 -24 495.602 421.166 5
 -2 2 24 -84.1743 410.403 2
 -2 -2 24 147.588 429.789 2
 -2 -2 -26 -220.194 420.357 6
 2 2 26 214.16 457.135 2
 -2 2 26 684.197 451.522 2
 2 -2 -26 104.182 381.907 6
 -2 -2 -26 813.773 507.153 5
 -2 2 26 -264.603 698.834 4
 -2 2 -26 271.168 412.54 6
 2 2 -26 135.306 388.639 6
 -2 2 -26 -167.673 470.944 5
 -2 -2 26 233.399 469.176 2
 2 -2 26 -9.39388 456.151 2
 2 -2 -28 12292.6 581.298 6
 -2 2 -28 12268.4 613.703 6
 -2 2 28 14212.5 662.87 2
 -2 -2 -28 11043.3 594.067 6
 2 2 28 13828.4 650.758 2
 -2 -2 28 12617.8 678.306 2
 2 -2 28 13062.4 658.849 2
 -2 -2 -28 13209 654.574 5
 -2 2 -28 11510.7 653.894 5
 -2 2 28 11601.2 911.076 4
 2 2 -30 99.0478 473.006 6
 -2 2 30 5.34601 520.271 2
 -2 2 30 -364.833 808.033 4
 2 -2 30 158.221 529.348 2
 -2 2 -30 628.928 480.087 6
 -2 -2 30 677.996 550.435 2
 -2 -2 -30 596.916 462.219 6
 2 -2 -30 -4.35586 444.133 6
 -2 -2 -30 346.688 536.135 5
 2 2 30 314.463 508.507 2
 -2 2 32 5345.48 603.535 2
 2 2 -32 3700.98 523.074 6
 -2 -2 -32 4039.69 536.352 6
 -2 2 -32 4874.05 548.677 6
 2 -2 32 4475.84 612.855 2
 -2 2 32 3422.46 881.417 4
 2 -2 -32 4412.23 513.907 6
 2 2 32 4996.49 579.023 2
 -2 2 -34 180.704 508.476 6
 -2 2 34 -356.127 568.333 2
 -2 -2 34 160.382 570.538 2
 2 -2 -34 9.82454 482.987 6
 -2 2 34 -10.391 841.867 4
 2 2 34 45.8732 538.059 2
 2 2 -34 84.8638 493.304 6
 -2 -2 36 2958.15 650.584 2
 -2 2 -36 1985.89 558.301 6
 2 -2 36 2930.72 646.022 2
 -2 2 36 3163.59 639.615 2
 -2 -2 -36 2161.63 544.949 6
 -2 4 0 198.375 107.8 4
 -2 -4 0 18.4218 107.371 6
 -2 -4 0 38.8207 137.526 2
 -2 -4 -2 355071 7312.07 2
 -2 4 2 357655 7326.77 4
 -2 -4 2 359164 7314.92 6
 2 -4 -2 390956 7307.05 6
 2 4 2 343914 7317.14 1
 2 -4 2 360256 7349.05 2
 -2 -4 2 361607 7326.16 2
 2 -4 2 373504 7348.59 1
 -2 4 -2 361432 7314.74 3
 -2 4 2 356967 7317.03 3
 -2 -4 -2 365913 7320.96 6
 2 4 2 392351 7304.04 3
 -2 4 -2 338694 7313.35 4
 -2 -4 -2 322435 7302.37 5
 -2 4 4 52588.7 1130.97 3
 -2 -4 4 50916.5 1155.62 2
 2 -4 4 56158.7 1196.89 1
 2 4 4 54071.7 1121.67 3
 -2 4 -4 53080.4 1123.2 4
 -2 -4 -4 50620 1124.63 5
 -2 4 4 56433.2 1159.17 4
 2 -4 -4 58296 1112.07 6
 2 -4 4 52829 1171.94 2
 2 -4 -4 51972.5 1128.46 5
 2 4 4 53931.8 1167.86 1
 -2 4 -4 52884.1 1126.88 3
 -2 -4 -4 50990.9 1139.79 6
 -2 4 -6 17822.1 411.756 3
 2 -4 -6 17541.4 421.782 5
 2 4 6 17407.6 515.457 1
 -2 -4 -6 16206.5 425.692 6
 -2 4 6 15705.9 455.949 4
 -2 4 -6 16761.1 398.19 4
 2 -4 6 16913.7 536.333 1
 2 -4 -6 16929.2 389.157 6
 -2 -4 -6 14862.7 415.296 5
 -2 -4 6 16988.8 453.791 2
 2 -4 6 16822.7 473.808 2
 2 4 -6 17829.5 388.445 5
 -2 -4 -8 7239.12 277.769 5
 2 4 8 8361.48 241.48 2
 -2 4 8 7799.96 274.84 2
 2 4 -8 8615.4 248.104 5
 2 -4 8 7836.55 323.81 2
 2 4 8 8014.49 426.665 1
 -2 -4 -8 7037.14 279.256 6
 2 -4 -8 7701.79 274.616 5
 2 -4 8 8008.2 423.118 1
 2 -4 -8 8027.85 235.909 6
 -2 4 -8 7788.59 258.546 3
 -2 -4 8 7996.38 324.119 2
 -2 4 -8 7872.82 243.176 4
 -2 4 8 8000.67 337.127 4
 2 -4 -10 83317.7 1699.21 5
 2 4 10 84422.3 1693.81 2
 -2 -4 -10 76239.2 1703.82 5
 2 -4 -10 78564.8 1683.57 6
 2 4 -10 81402.6 1687.24 5
 -2 4 10 81529.4 1770.14 4
 -2 -4 10 78842.9 1745.29 2
 2 -4 10 80680.4 1736.31 2
 -2 4 10 79604.6 1714.12 2
 -2 4 -10 83040.8 1696.29 4
 -2 -4 -10 77334.3 1713.93 6
 -2 4 -10 79950.3 1698.86 3
 -2 -4 -12 14748.1 439.966 5
 2 -4 12 17305.5 628.357 1
 2 -4 -12 16475.8 437.451 5
 -2 4 -12 16447.7 432.648 5
 2 4 -12 15367 417.394 5
 2 4 12 15779.7 419.181 2
 2 -4 -12 15725.6 410.156 6
 -2 -4 -12 15583.9 447.218 6
 -2 4 12 14552.4 537.179 4
 -2 4 12 16107.3 450.74 2
 2 -4 12 14388.4 467.773 2
 -2 -4 12 14241 489.308 2
 2 -4 -14 7465.05 288.965 6
 2 -4 14 6357.92 365.432 2
 2 -4 -14 7653.6 337.07 5
 2 4 14 7075.53 305.881 2
 2 4 -14 6529.21 305.675 5
 -2 4 -14 7341.41 324.227 5
 2 -4 -16 700.5 287.613 5
 2 -4 16 807.762 469.606 1
 2 4 16 682.708 254.128 2
 -2 4 16 530.175 431.672 4
 -2 -4 16 901.555 347.078 2
 -2 4 -16 815.685 306.613 6
 2 4 -16 573.78 278.99 5
 2 -4 -16 762.755 238.919 6
 -2 -4 -16 694.305 263.998 6
 -2 4 16 791.074 287.7 2
 -2 -4 -16 415.985 282.459 5
 -2 4 18 60737.1 1621.21 4
 -2 4 18 68282.8 1506.97 2
 -2 -4 18 64244.4 1534.76 2
 -2 4 -18 70455.4 1525.78 6
 2 -4 18 68965.4 1656.09 1
 -2 -4 -18 65039.4 1486.09 6
 2 -4 18 64602.5 1528.82 2
 2 4 -18 66240.5 1473.99 5
 2 -4 -18 64304.5 1486.28 5
 -2 -4 -18 68338.4 1488.62 5
 -2 4 20 3597.77 588.426 4
 -2 -4 -20 3803.15 380.657 5
 -2 -4 20 4296.65 420.034 2
 -2 4 -20 365.114 371.562 5
 2 4 -20 3677.02 357.028 6
 -2 4 20 3570.63 386.242 2
 2 -4 20 3454.71 604.807 1
 2 -4 -20 3554.93 387.261 5
 2 -4 -20 3318.15 319.093 6
 -2 4 -20 322.647 380.443 6
 2 4 20 3957.71 342.519 2
 2 -4 20 3479.64 446.853 2
 -2 -4 -20 3404.69 347.113 6
 -2 -4 22 33314.3 959.113 2
 2 -4 -22 33733.5 883.982 6
 2 -4 22 33360.6 1153.54 1
 -2 4 22 32889.5 1125.57 4
 -2 4 22 35827.4 948.039 2
 2 -4 22 34811.5 988.883 2
 -2 -4 -22 34390.3 908.049 6
 -2 -4 -22 38609 939.099 5
 2 4 -22 33857.2 914.428 6
 -2 4 -22 33902.7 931.541 6
 2 4 22 37270.4 915.335 2
 2 -4 -24 -442.148 358.159 6
 -2 4 -24 -139.965 412.295 5
 -2 -4 24 134.686 427.259 2
 2 -4 24 -340.59 744.424 1
 -2 -4 -24 23.7853 373.976 6
 2 -4 24 219.174 463.934 2
 -2 -4 -24 -135.833 446.062 5
 -2 4 24 417.165 417.604 2
 -2 4 -24 82.129 398.695 6
 2 4 -24 -331.728 374.889 6
 2 4 24 188.882 392.124 2
 -2 4 24 -381.577 667.702 4
 -2 4 26 7807.41 552.255 2
 -2 -4 26 7356.34 565.585 2
 2 -4 -26 6715.57 462.873 6
 2 4 -26 6633.41 485.279 6
 -2 4 -26 6654.74 499.858 6
 -2 4 -26 6836.01 520.62 5
 2 -4 26 7173.12 565.265 2
 -2 4 -28 828.904 496.945 5
 -2 -4 -28 2352.79 554.17 5
 -2 -4 -28 1120.43 445.348 6
 -2 4 28 2021.01 516.49 2
 2 4 28 1711.07 481.784 2
 -2 4 28 106.371 779.203 4
 2 -4 -28 1690.83 434.251 6
 -2 -4 28 2209.7 538.303 2
 -2 4 -28 1798.76 454.78 6
 2 -4 28 2167.12 515.815 2
 2 4 -28 163.347 452.429 6
 -2 -4 -30 19592.7 772.665 6
 2 4 30 25061.7 828.572 2
 -2 4 30 25638.6 869.573 2
 2 -4 30 22990.1 854.357 2
 -2 4 -30 22495.1 778.27 6
 -2 -4 -30 24800.4 870.404 5
 2 -4 -30 20043.4 763 6
 -2 -4 30 24714.7 882.095 2
 2 4 32 -180.638 511.368 2
 -2 4 32 19.6051 847.052 4
 -2 -4 -32 -87.1151 488.802 6
 -2 -4 -32 183.293 561.701 5
 2 -4 -32 264.095 477.606 6
 2 -4 32 284.134 558.988 2
 2 4 -32 125.732 467.191 6
 -2 -4 34 75.6314 582.362 2
 -2 -4 -34 488.782 509.454 6
 -2 4 -34 16.1562 523.735 6
 2 4 -34 -149.409 499.618 6
 -2 4 34 -17.9635 601.894 2
 2 4 34 422.502 558.689 2
 -2 -4 36 317.526 628.324 2
 -2 4 -36 -157.588 552.929 6
 -2 4 36 -871.457 904.225 4
 -2 -4 -36 -5.59521 544.848 6
 -2 4 36 236.34 592.695 2
 2 -4 36 102.946 624.379 2
 -2 -6 0 125238 2461.28 6
 -2 6 0 122592 2460.39 4
 2 6 0 116757 2433.35 3
 -2 6 0 121453 2459.31 3
 -2 -6 0 119740 2477.01 2
 -2 -6 0 115097 2439.96 5
 -2 6 2 36178.4 762.622 4
 -2 -6 -2 30958.8 749.802 1
 -2 6 -2 34011.2 734.608 4
 2 6 2 34066.7 723.329 3
 -2 -6 -2 33739.4 774.309 2
 -2 -6 2 34945.2 780.306 2
 -2 6 -2 35947.3 740.722 3
 -2 6 2 35128.6 750.62 3
 -2 -6 -2 31678.5 732.015 5
 -2 -6 2 31136.5 718.602 5
 -2 -6 -2 36267.2 752.59 6
 2 -6 -2 35795.4 740.466 6
 2 -6 -2 35222.9 762.873 5
 2 -6 2 32233.5 824.55 2
 2 -6 2 34935.5 817.087 1
 -2 -6 2 35095.2 748.189 6
 -2 6 4 656.257 154.109 3
 -2 -6 -4 401.66 163.993 5
 -2 6 -4 615.716 122.115 4
 -2 -6 -4 562.403 164.372 6
 2 6 4 586.296 129.071 3
 -2 6 -4 496.304 148.829 3
 -2 -6 4 468.532 157.903 6
 2 -6 4 690.263 286.035 2
 2 -6 -4 523.472 132.997 6
 -2 -6 4 551.591 133.771 5
 2 -6 4 760.597 311.306 1
 -2 6 4 682.931 192.203 4
 2 -6 -4 509.668 194.433 5
 -2 -6 4 614.489 223.066 2
 2 -6 -6 24176.5 531.375 6
 2 -6 6 23946.1 655.177 1
 -2 6 6 23691.7 553.254 3
 2 -6 6 22001.9 618.461 2
 2 6 -6 23776.3 517.988 5
 2 -6 -6 23577.2 555.71 5
 -2 -6 6 23842 595.297 2
 -2 6 -6 23961.1 543.033 3
 -2 6 -6 23853.5 527.633 4
 -2 6 6 22504.2 596.666 4
 -2 -6 -6 22318 563.242 6
 -2 -6 -6 22944.2 553.263 5
 2 6 6 23245.2 544.79 3
 2 6 -8 306780 6173.73 5
 2 -6 -8 300744 6180.13 6
 -2 -6 -8 298154 6202.39 5
 2 6 8 310640 6202.64 3
 2 -6 8 302537 6235.4 2
 -2 6 -8 296452 6183 4
 -2 -6 8 292843 6233.49 2
 -2 -6 -8 304403 6209.28 6
 -2 6 8 303327 6246.17 4
 2 -6 -8 314024 6198.64 5
 -2 6 8 301505 6205.19 3
 -2 6 -8 301384 6193.44 3
 2 -6 -10 24395.1 557.905 6
 -2 6 -10 24275.4 568.011 3
 -2 -6 -10 22278.7 583.378 6
 2 -6 -10 23975.2 582.791 5
 -2 6 -10 24421.7 553.669 4
 2 -6 10 22415.4 622.269 2
 -2 -6 10 22921 631.194 2
 -2 6 10 23659.9 650.481 4
 -2 -6 -10 23511.2 591.772 5
 2 6 -10 24335.8 553.933 5
 2 -6 12 178607 3837.79 2
 -2 6 -12 181496 3793.23 3
 2 -6 -12 183692 3781.69 6
 2 -6 -12 189646 3798.58 5
 -2 6 -12 180130 3780.9 4
 2 6 12 185356 3784.97 2
 -2 -6 14 118.3 328.352 2
 2 6 14 170.896 220.565 2
 2 -6 -14 832.693 220.644 6
 2 -6 14 24.7924 479.446 1
 2 6 -14 5.52142 244.884 5
 -2 -6 -14 623.57 255.575 6
 2 6 16 29584.6 705.797 2
 -2 -6 -16 27696.2 717.013 6
 2 -6 16 26243.3 758.175 2
 2 -6 16 27043.4 853.451 1
 2 -6 -16 25391.5 703.524 5
 2 -6 -16 24747.2 675.98 6
 -2 6 16 26149.9 702.428 2
 -2 -6 -16 29714.2 734.764 5
 2 -6 -18 985.186 332.792 5
 2 -6 18 1101.42 540.79 1
 -2 6 -18 911.15 314.8 5
 -2 6 -18 681.274 345.387 6
 -2 6 18 1096.17 319.285 2
 -2 6 18 1266.82 494.762 4
 -2 -6 -18 1544.31 349.105 5
 -2 -6 -18 1216.95 303.588 6
 2 -6 18 627.855 388.554 2
 2 6 -18 -25.0392 317.312 5
 -2 -6 18 1070.2 402.685 2
 2 -6 20 40895 1158.94 2
 -2 -6 -20 45101.5 1093.97 6
 2 6 20 47271.7 1084.77 2
 -2 -6 20 41391.7 1159.15 2
 2 -6 -20 42314.3 1056.54 6
 2 -6 20 45123.7 1309.07 1
 -2 6 20 40990 1254.09 4
 -2 6 20 44740.6 1110.04 2
 -2 6 -22 256.038 431.956 5
 -2 -6 22 2688.8 464.309 2
 -2 6 22 2747.99 633.74 4
 2 -6 22 2386.27 689.668 1
 -2 6 22 3085.87 423.6 2
 2 6 22 2675.51 381.698 2
 2 -6 -22 2552.33 354.216 6
 -2 6 -22 88.1272 451.463 6
 -2 -6 -22 2209.8 376.311 6
 2 6 -22 2614.39 381.17 6
 -2 -6 -22 3294.96 440.095 5
 2 -6 22 3092.4 526.393 2
 2 -6 -22 2259.97 415.182 5
 -2 6 -24 1426.29 420.886 5
 2 -6 24 199.2 712.079 1
 2 -6 -24 631.023 434.365 5
 2 -6 -24 913.794 366.873 6
 2 -6 24 1220.48 514.251 2
 -2 6 24 704.765 447.084 2
 -2 -6 -24 473.469 460.764 5
 2 6 24 429.206 410.81 2
 -2 -6 24 692.351 468.226 2
 2 6 -24 1002.89 408.581 6
 -2 6 -24 1019.5 437.68 6
 -2 -6 -24 233.293 410.862 6
 -2 6 24 91.4793 654.714 4
 -2 6 26 90.8373 702.55 4
 2 -6 -26 565.741 389.551 6
 2 -6 26 712.766 791.384 1
 2 -6 26 239.87 506.126 2
 -2 -6 -26 -252.283 504.853 5
 -2 6 -26 841.888 444.233 6
 -2 -6 -26 231.964 453.508 6
 2 6 26 688.195 474.761 2
 -2 -6 26 1186.51 507.516 2
 -2 6 26 336.591 493.421 2
 2 6 -26 -179.662 459.741 6
 -2 6 -26 387.331 432.914 5
 -2 6 28 41245.2 1405.73 4
 -2 6 -28 41012 1139.71 6
 2 -6 28 47205.7 1238.98 2
 2 6 28 46096 1171.39 2
 -2 -6 -28 46177.4 1185.62 5
 -2 -6 28 43189.7 1217.01 2
 2 -6 -28 38893.7 1108.19 6
 -2 -6 -28 38940 1134.33 6
 -2 6 28 50638.1 1234.79 2
 -2 -6 30 -357.151 539.223 2
 2 6 30 -121.778 481.186 2
 -2 6 30 424.342 804.348 4
 -2 -6 -30 326.398 525.48 5
 2 -6 30 442.214 543.07 2
 -2 6 -30 -142.943 474.769 6
 2 6 -30 27.4322 465.936 6
 -2 -6 -30 264.398 459.363 6
 2 -6 -30 550.455 443.3 6
 -2 6 30 157.504 515.763 2
 2 -6 -32 2993.3 517.897 6
 2 -6 32 4173.38 619.08 2
 -2 6 32 2393.19 907.878 4
 2 6 32 3784.46 561.578 2
 -2 -6 -32 3126.11 581.744 5
 -2 -6 -34 -189.141 504.054 6
 -2 -6 34 -730.465 597.912 2
 -2 6 -34 -130.445 506.827 6
 2 6 34 24.4543 587.093 2
 -2 6 36 2076.84 623.2 2
 -2 -6 36 935.343 701.267 2
 -2 -6 -36 847.839 570.834 6
 2 6 -36 1627.31 585.834 6
 -2 6 36 1416.4 927.64 4
 2 -6 36 1826.6 650.835 2
 -2 6 -36 1982.65 559.321 6
 2 8 0 -5.21582 183.903 4
 2 -8 0 10.4311 168.164 6
 -2 8 0 -110.443 148.148 4
 -2 -8 0 -245.933 258.327 2
 -2 -8 0 47.1378 209.908 1
 -2 -8 0 31.3592 160.651 6
 -2 8 0 26.8974 147.447 3
 2 -8 0 65.7826 212.281 5
 2 8 0 35.2725 101.681 3
 -2 8 2 14062.1 381.492 3
 -2 -8 2 15750.8 389.135 6
 -2 -8 -2 14332.8 445.239 2
 -2 -8 -2 12470.7 414.673 1
 -2 -8 -2 14306.8 384.692 6
 -2 8 -2 15519.5 363.747 4
 -2 8 2 14191.1 396.395 4
 2 8 2 13975 347.323 3
 2 8 -2 15660.8 341.47 4
 -2 -8 2 16127.4 455.956 2
 2 -8 -2 14087.1 408.485 5
 2 -8 2 14797.5 479.538 1
 2 8 -2 14576 334.525 3
 2 -8 2 12388.2 493.469 2
 -2 -8 -2 13172.8 364.026 5
 2 -8 -2 16330.8 381.038 6
 -2 -8 2 14227 353.908 5
 -2 8 -2 15201.9 369.426 3
 -2 -8 2 11095.6 368.031 1
 2 -8 4 133.162 316.22 1
 -2 8 4 207.011 160.889 3
 -2 -8 4 288.843 252.708 2
 -2 -8 4 202.461 151.596 1
 2 -8 4 46.1145 285.25 2
 -2 8 4 255.813 193.758 4
 2 -8 -4 119.589 154.925 6
 2 -8 -4 108.233 194.778 5
 -2 -8 -4 295.897 166.855 5
 -2 8 -4 321.282 140.74 3
 2 8 -4 219.043 99.8001 3
 -2 8 -4 373.212 120.47 4
 -2 -8 4 218.715 173.263 6
 -2 -8 -4 185.845 161.131 6
 -2 -8 4 161.95 154.82 5
 2 8 4 237.474 138.955 3
 2 -8 6 6732.4 359.538 2
 -2 -8 -6 6401.02 260.164 6
 -2 8 6 6579.75 260.876 3
 -2 8 -6 7189.6 236.545 3
 -2 8 -6 6953.49 210.825 4
 2 8 -6 7213.26 203.006 3
 -2 -8 -6 6535.13 260.087 5
 -2 -8 6 6423.11 330.744 2
 2 -8 -6 7123.49 232.812 6
 2 -8 -6 6658.16 269.616 5
 -2 8 6 6060.66 306.285 4
 -2 -8 6 5978.45 244.559 1
 2 8 6 6681.69 242.058 3
 -2 8 8 53395.9 1199.25 3
 2 8 -8 57176.6 1167.1 5
 2 -8 -8 55825.9 1202.13 5
 2 -8 -8 56640.3 1178.1 6
 -2 -8 8 55248.4 1246.43 2
 2 8 8 55802.3 1194.08 3
 -2 8 8 52161 1246.84 4
 -2 -8 -8 53611.5 1197.34 5
 -2 -8 8 53918 1194.04 1
 -2 -8 -8 52869.3 1200.32 6
 2 8 10 614381 12238 3
 -2 8 10 598957 12242.7 3
 -2 8 -10 589378 12206.3 4
 2 -8 -10 608689 12228.3 5
 2 -8 -10 601718 12214 6
 -2 8 -10 592729 12222.2 3
 -2 8 12 452.469 380.978 4
 2 -8 12 580.318 431.948 1
 2 -8 -12 582.316 219.177 6
 -2 8 -12 308.419 192.447 3
 -2 8 -12 468.874 171.371 4
 2 8 -12 32.5808 230.056 5
 -2 -8 -14 395.369 287.121 5
 2 -8 14 233.4 338.385 2
 -2 8 -14 541.279 197.022 4
 -2 -8 14 196.972 365.414 2
 -2 8 14 351.063 252.3 3
 2 -8 -14 630.206 293.212 5
 -2 -8 -14 568.487 262.96 6
 2 -8 -14 465.868 231.616 6
 -2 8 14 -14.3662 395.598 4
 2 -8 14 167.759 458.936 1
 2 8 -14 45.6366 253.798 5
 -2 8 -14 326.26 209.388 3
 2 -8 16 437.784 364.643 2
 2 -8 16 10.8478 519.884 1
 -2 8 16 -399.833 444.856 4
 2 8 -16 -2.13976 282.729 5
 -2 -8 -16 221.216 315.034 5
 -2 8 16 284.131 290.808 2
 -2 -8 -16 229.88 273.737 6
 -2 -8 16 -186.572 414.64 2
 -2 -8 -18 29370.1 773.746 5
 2 -8 18 28962.8 836.882 2
 2 8 18 29213.4 742.058 2
 -2 8 18 27318.2 924.093 4
 2 -8 -18 27700.5 727.762 6
 -2 -8 18 28069.4 838.863 2
 -2 8 -18 28880.6 752.746 5
 -2 8 18 29731.5 773.108 2
 2 -8 18 28260.5 943.987 1
 -2 -8 -18 27991.8 768.473 6
 2 8 20 3497.38 353.348 2
 2 -8 -20 3423.01 335.085 6
 2 -8 20 3778.82 661.095 1
 -2 8 20 2503.63 580.045 4
 2 -8 20 2977.85 490.434 2
 2 -8 -20 3699.64 412.689 5
 -2 8 20 3232.31 387.674 2
 -2 -8 20 3723.15 459.544 2
 -2 -8 -20 2966.92 402.919 5
 -2 -8 -20 3035.8 366.703 6
 2 -8 22 14698.2 843.638 1
 -2 8 22 14121.2 563.931 2
 -2 8 22 12882.4 778.331 4
 2 -8 -22 15024.5 587.081 5
 2 8 22 13772.4 535.863 2
 2 -8 -22 13202.9 516.818 6
 -2 -8 -22 13797.9 567.39 5
 2 -8 22 13785 667.705 2
 -2 -8 -22 14153.6 573.759 6
 -2 -8 22 13259.8 634.417 2
 -2 8 -22 14251.8 552.457 5
 -2 -8 -24 185.143 449.719 5
 2 -8 -24 -415.834 449.731 5
 -2 8 -24 348.345 444.651 6
 -2 8 -24 98.446 413.347 5
 2 -8 24 166.604 696.011 1
 2 8 24 150.888 391.793 2
 2 -8 -24 -340.842 369.167 6
 -2 8 24 23.6344 647.504 4
 -2 -8 -24 829.232 435.842 6
 -2 -8 24 -236.407 500.593 2
 2 -8 24 305.403 510.872 2
 -2 8 24 221.746 423.226 2
 -2 -8 -26 22085 754.403 5
 2 -8 26 21636.8 838.303 2
 -2 -8 26 21973 831.258 2
 2 8 26 21611.5 721.011 2
 -2 8 -26 21273 769.928 6
 -2 8 26 21505.7 753.738 2
 -2 8 26 19882.1 997.203 4
 -2 8 -26 21376 727.873 5
 2 -8 26 22046.2 1026.07 1
 2 -8 -26 18962.2 686.185 6
 -2 -8 -26 19431.2 727.189 6
 -2 8 28 862.01 482.513 2
 2 8 -28 110.131 472.386 6
 -2 8 28 705.117 772.954 4
 2 -8 28 940.92 866.591 1
 2 -8 -28 932.457 431.795 6
 2 -8 28 213.945 562.423 2
 -2 -8 -28 1104.05 520.163 5
 -2 -8 -28 830.238 458.657 6
 -2 8 -28 661.601 469.44 6
 -2 -8 28 1100.9 551.414 2
 2 8 28 587.713 450.703 2
 -2 8 -30 15858.8 713.314 6
 -2 -8 -30 15602.3 711.948 6
 -2 8 30 17632.9 734.109 2
 2 -8 30 17095.8 845.131 2
 -2 8 30 15452.8 1040.25 4
 2 -8 -30 15178 663.901 6
 -2 -8 -30 17280.8 746.97 5
 2 8 30 16375 695.614 2
 -2 -8 -32 86.7337 591.883 5
 2 8 -32 -626.917 492.257 6
 2 8 32 -468.48 508.656 2
 -2 -8 32 105.835 569.321 2
 -2 8 34 -973.866 780.404 2
 -2 -8 34 297.022 609.912 2
 -2 -8 -34 -211.628 549.788 6
 -2 8 -34 15.9791 550.054 6
 2 -8 34 525.13 627.23 2
 -2 8 36 -294.991 888.24 4
 -2 8 36 -614.224 588.688 2
 -2 8 -36 53.9022 545.107 6
 2 8 -36 -813.457 639.302 6
 2 -8 36 -403.166 631.803 2
 -2 -8 -36 -455.556 569.891 6
 -2 -8 36 20.0726 734.353 2
 2 -10 0 46014.8 1028.85 5
 -2 10 0 47504.2 1011.45 4
 -2 10 0 47067.8 1008.26 3
 2 10 0 48357.4 1011.34 4
 2 10 0 45004.7 982.426 3
 -2 -10 0 44616.3 992.096 5
 -2 -10 0 48314.5 1074.79 2
 -2 -10 0 46620.1 1023.91 6
 2 -10 0 49224.1 1018.87 6
 -2 -10 2 1093.14 167.599 5
 -2 -10 -2 1064.98 289.285 2
 -2 -10 2 1010.55 255.643 1
 -2 -10 -2 1131.55 179.193 6
 2 10 -2 1006.5 139.297 4
 -2 -10 2 865.28 282.659 2
 -2 10 -2 1077.7 144.775 4
 2 10 -2 906.267 117.749 3
 2 10 2 992.681 131.891 3
 -2 -10 -2 682.037 254.998 1
 -2 10 2 801.828 184.096 4
 2 10 2 387.88 239.785 4
 2 -10 2 515.237 319.635 2
 2 -10 -2 968.48 219.065 5
 2 -10 2 414.11 305.015 1
 -2 10 -2 972.377 151.084 3
 -2 -10 -2 753.484 166.812 5
 -2 10 2 907.008 163.685 3
 -2 -10 2 1067.26 189.235 6
 2 -10 -2 1051.89 176.972 6
 -2 -10 4 1538.81 259.629 1
 2 -10 4 845.485 332.021 1
 2 -10 -4 1579.51 185.337 6
 -2 -10 -4 1489.28 192.084 5
 2 10 4 353.12 291.077 4
 -2 -10 -4 1630.51 193.743 6
 2 -10 4 1131.18 316.8 2
 -2 -10 4 1862.04 184.693 5
 -2 10 -4 1640.7 140.059 4
 -2 -10 4 2017.29 282.755 2
 2 10 -4 1862.47 130.93 3
 -2 10 -4 1892.02 165.502 3
 2 10 4 1580.14 158.308 3
 2 -10 -4 1640.52 223.214 5
 -2 10 4 1137.6 213.228 4
 -2 -10 4 1837.3 197.441 6
 -2 10 4 1426.47 197.132 3
 2 10 -4 1649.37 92.1512 4
 -2 10 6 5604.33 304.787 4
 2 -10 -6 5460.38 272.299 5
 -2 10 6 5513.55 256.092 3
 -2 10 -6 6338.13 202.454 4
 -2 -10 -6 5222.83 256.685 6
 -2 -10 6 5995.7 300.898 1
 -2 10 -6 6363.47 231.153 3
 -2 -10 6 6782.81 355.249 2
 2 10 6 5870.77 244.635 3
 2 -10 6 5647.88 368.149 2
 2 10 -6 6510.2 198.776 3
 2 -10 -6 5753.84 234.097 6
 2 10 -6 4744.63 132.391 4
 -2 10 8 174562 3440.46 3
 -2 -10 8 173926 3433.45 1
 -2 10 -8 174498 3394.66 4
 2 -10 -8 178638 3414.19 6
 -2 10 -8 178585 3420.05 3
 2 10 -8 184597 3397.32 3
 2 -10 -8 176035 3428.46 5
 2 10 8 179443 3429.49 3
 -2 -10 -10 34772.3 791.438 5
 -2 10 -10 31916.2 761.737 3
 2 -10 -10 31161.5 762.84 6
 2 -10 10 34484.7 922.548 1
 -2 -10 -10 33208.9 790.616 6
 2 10 10 33553.5 784.601 3
 -2 10 10 36357.4 870.868 4
 2 -10 -10 31825.6 798.146 5
 2 -10 10 35896.1 867.36 2
 -2 10 -10 32148.6 737.521 4
 -2 10 12 116914 2601.6 3
 -2 10 -12 118593 2552.75 4
 -2 -10 12 128994 2651.95 2
 2 -10 -12 120732 2573.94 6
 2 -10 12 130251 2657.04 2
 2 10 12 123840 2599.95 3
 -2 10 -12 120908 2579.28 3
 2 -10 12 125855 2706.37 1
 -2 -10 12 117828 2616.16 1
 -2 10 12 128204 2681.58 4
 -2 -10 -12 123535 2599.85 6
 -2 -10 -12 128381 2595.89 5
 -2 10 14 167.93 410.45 4
 2 10 -14 15.5922 252.88 5
 2 10 14 -39.6007 280.928 3
 -2 -10 -14 2.65348 303.94 5
 -2 -10 14 -49.5316 377.272 2
 -2 -10 -14 -84.1138 278.292 6
 2 -10 14 -227.782 487.874 1
 2 -10 14 161.004 359.56 2
 -2 10 14 -192.193 278.176 3
 2 -10 -16 8607.3 379.464 6
 2 -10 16 10416.3 673.939 1
 2 -10 16 10146.1 499.785 2
 -2 -10 16 10517.8 519.331 2
 -2 -10 -16 9501.71 417.489 6
 -2 -10 -16 10032.2 447.245 5
 -2 10 16 9534.2 427.334 3
 -2 10 16 10404.6 578.276 4
 2 -10 18 1343.14 421.012 2
 2 -10 18 1286.84 599.751 1
 -2 10 18 1280.78 527.512 4
 -2 10 18 1224.23 333.974 3
 2 -10 -18 1128.49 378.967 5
 -2 -10 -18 1240.05 376.737 5
 -2 -10 -18 1309.34 338.512 6
 -2 -10 18 1173.99 425.101 2
 2 10 18 977.848 340.814 3
 -2 10 -18 152.612 324.859 5
 2 -10 -18 896.486 301.057 6
 -2 10 -20 22887.5 655.738 5
 -2 -10 -20 20710.9 649.161 6
 -2 -10 20 18338.5 738.305 2
 2 -10 20 20314.6 726.191 2
 2 -10 -20 19774.6 604.058 6
 -2 -10 -20 20500.1 677.721 5
 2 -10 -20 20609 663.381 5
 -2 10 20 17064.3 644.888 3
 -2 10 20 22283.4 848.083 4
 2 10 20 16711.7 662.561 3
 2 -10 20 20926.6 877.001 1
 2 -10 -22 4169.88 459.207 5
 -2 10 22 3807.52 645.47 4
 -2 -10 22 4516.68 544.567 2
 -2 -10 -22 4483.47 477.472 5
 2 -10 -22 4355 383.487 6
 -2 -10 -22 3774.88 416.982 6
 2 -10 22 3334.79 721.608 1
 -2 10 -22 3981.06 429.196 5
 2 -10 22 4114.63 528.022 2
 -2 -10 -24 199.535 486.502 5
 -2 10 -24 298.783 417.256 5
 2 -10 -24 -120.476 376.78 6
 2 -10 -24 492.102 459.929 5
 -2 10 24 539.909 657.079 4
 2 -10 24 5.41009 525.461 2
 -2 -10 -24 364.161 394.218 6
 -2 -10 24 126.527 535.429 2
 2 -10 24 843.49 727.901 1
 2 -10 26 -388.464 729.599 1
 -2 -10 -26 -89.1546 493.102 5
 -2 10 -26 -380.29 467.567 6
 -2 -10 -26 149.563 420.243 6
 2 -10 26 102.512 544.49 2
 2 -10 -26 -364.699 402.283 6
 -2 10 26 59.9323 710.457 4
 -2 10 26 56.0358 452.481 2
 2 10 26 212.017 426.422 2
 -2 -10 26 -263.472 547.569 2
 2 -10 28 16481.8 1106.13 1
 -2 10 28 17992.9 735.035 2
 2 -10 28 16531.8 854.122 2
 2 -10 -28 16679.1 661.883 6
 -2 10 28 19347.6 1025.07 4
 2 10 28 18174.5 698.597 2
 -2 -10 -28 19873 756.818 5
 -2 -10 28 19365.9 821.211 2
 -2 -10 -28 16055.5 681.977 6
 -2 -10 -30 1032.62 554.722 5
 -2 10 30 1359.02 545.945 2
 2 -10 30 366.221 888.557 1
 2 10 30 1185.17 503.803 2
 -2 -10 -30 78.4604 463.331 6
 2 -10 -30 1265.63 467.636 6
 2 -10 30 1031.99 620.28 2
 2 10 -30 24.5155 493.186 6
 -2 10 32 4474.05 880.158 4
 -2 -10 32 5416.99 645.14 2
 -2 -10 -32 5842.11 643.106 5
 -2 10 -32 4308.48 559.268 6
 -2 10 -34 48.4339 528.646 6
 -2 -10 34 1040.71 610.681 2
 2 10 -34 275.979 522.317 6
 -2 10 34 298.514 572.656 2
 2 -10 34 -26.5432 629.303 2
 -2 -10 -34 320.68 515.855 6
 -2 10 34 -228.922 899.078 4
 2 -12 0 21.7673 197.724 6
 2 12 0 119.343 139.26 3
 2 12 0 -20.4106 198.63 4
 2 -12 0 186.946 231.689 5
 -2 -12 0 -222.547 304.884 1
 -2 -12 0 400.532 323.995 2
 -2 12 0 133.075 172.583 3
 -2 12 0 163.317 173.921 4
 2 12 2 45168.6 994.442 4
 -2 -12 2 48248.4 1043.38 2
 -2 -12 -2 32899.2 998.88 1
 2 12 -2 39959.8 920.55 3
 -2 12 -2 45188.6 944.618 4
 2 -12 -2 44697.8 992.881 5
 -2 -12 -2 41619.5 1050.74 2
 2 -12 -2 43247.1 971.297 6
 -2 12 -2 43264.8 949.158 3
 -2 12 2 43669 968.244 4
 2 12 -2 43594.5 920.136 4
 -2 -12 2 37645.1 990.701 1
 2 12 2 43945 939.251 3
 -2 12 2 42265 957.071 3
 2 -12 -4 -43.3088 193.963 6
 -2 12 -4 -7.36561 142.636 4
 2 12 -4 78.031 109.366 4
 -2 12 -4 1.85639 172.99 3
 -2 -12 4 -268.357 318.466 2
 2 -12 -4 -68.1744 235.888 5
 2 12 -4 18.6678 135.927 3
 -2 -12 4 104.299 307.567 1
 -2 12 4 33.6904 185.179 3
 2 -12 6 14359 522.478 2
 -2 12 -6 13343.1 331.94 4
 -2 -12 -6 13799.8 401.939 5
 2 -12 -6 12180.2 379.445 6
 -2 -12 -6 13862.7 405.189 6
 2 12 -6 13180.8 336.852 3
 2 -12 6 14599.7 556.69 1
 2 12 6 12572.1 384.683 3
 -2 12 -6 13200.2 366.402 3
 -2 12 8 4406.87 347.075 4
 2 12 -8 3224.53 119.085 4
 2 -12 -8 3567.95 238.999 6
 2 -12 8 4535.35 403.691 2
 -2 -12 -8 4193.09 285.231 5
 -2 -12 -8 3982.49 277.56 6
 2 12 -8 4266.47 204.032 3
 -2 -12 8 4757.41 387.027 2
 2 -12 8 4451.73 460.562 1
 -2 12 -8 3901.91 232.668 3
 -2 -12 8 3573.9 345.009 1
 -2 12 -8 3991.53 189.699 4
 2 12 8 3789.21 259.28 3
 2 12 -10 68671.5 1548.13 4
 -2 -12 -10 78958.4 1640.66 5
 -2 12 -10 75176.1 1587.52 4
 -2 12 10 78803.1 1652.54 3
 -2 -12 -10 80566.2 1653.16 6
 -2 12 10 77133.2 1713.82 4
 2 12 -10 78688.9 1597.52 3
 -2 12 -10 76217.7 1618.34 3
 2 -12 10 83533 1724.96 2
 -2 -12 10 83225.2 1720.37 2
 2 -12 10 79520.8 1773.17 1
 -2 -12 10 71039 1657.76 1
 2 12 10 74482.9 1634.72 3
 -2 12 -12 6770.04 255.101 4
 -2 12 12 6449.33 345.244 3
 -2 -12 -12 6364.02 359.614 5
 2 -12 12 7965.66 471.661 2
 -2 12 12 6754.61 448.542 4
 -2 -12 12 7775.51 455.053 2
 2 -12 12 6443.12 547.487 1
 2 12 12 6062.96 342.542 3
 2 -12 -12 7393.34 390.838 5
 -2 -12 -12 6637.98 343.592 6
 -2 -12 12 6182.43 419.808 1
 -2 12 14 1959.22 431.956 4
 2 12 14 1983.67 309.287 3
 -2 -12 14 1511.61 423.506 1
 -2 12 14 1683.8 316.896 3
 2 -12 14 1861.57 403.641 2
 2 -12 14 2059.23 541.482 1
 2 -12 -14 2232.16 284.67 6
 2 -12 -14 2510.6 351.176 5
 -2 -12 14 2486.03 422.596 2
 -2 -12 -14 1875.34 298.299 6
 -2 -12 -14 2456.32 331.809 5
 -2 12 -16 59.2371 242.232 3
 2 -12 -16 176.924 278.083 6
 -2 12 16 487.2 470.879 4
 -2 12 16 288.499 328.416 3
 2 -12 16 36.2019 403.216 2
 -2 -12 16 -104.927 431.616 2
 -2 -12 -16 401.896 312.925 6
 2 -12 16 -130.849 546.313 1
 2 -12 -16 -117.971 352.61 5
 -2 -12 -16 -201.723 351.89 5
 -2 12 -18 19253.6 566.677 3
 2 12 18 18115.2 646.709 3
 -2 -12 -18 19320 649.888 5
 -2 -12 18 21558.7 725.444 2
 2 -12 -18 19152.1 583.598 6
 2 -12 -18 19803.8 662.682 5
 -2 12 18 20792.5 802.569 4
 2 -12 18 21849.5 883.855 1
 -2 -12 -18 18930.8 627.203 6
 2 -12 18 21322 712.431 2
 -2 12 18 19422.6 638.445 3
 -2 12 20 9902.29 512.625 3
 2 -12 20 11224.6 587.07 2
 -2 12 20 10364.8 698.302 4
 2 12 20 10437.2 545.367 3
 -2 -12 -20 10377.9 535.482 5
 -2 12 -20 12573.6 498.858 5
 -2 -12 -20 11064.5 510.916 6
 -2 -12 20 12127 621.031 2
 2 -12 20 10971.9 751.507 1
 2 -12 -20 11173.5 543.833 5
 2 -12 -20 11071 469.454 6
 2 -12 22 25883.6 1009.46 1
 -2 -12 22 25654.6 877.776 2
 -2 12 22 24223.9 965.914 4
 2 -12 -22 23953.7 720.934 6
 -2 12 -22 26504.3 766.131 5
 2 -12 -22 25039.6 794.497 5
 2 -12 22 25942.3 863.39 2
 -2 -12 -22 23879.2 762.748 6
 -2 12 22 24410.4 784.45 3
 -2 -12 -22 25631.2 784.625 5
 2 12 24 61.9433 452.102 3
 -2 12 24 -524.16 651.618 4
 2 -12 24 593.227 745.536 1
 -2 -12 -24 -409.225 416.861 6
 -2 -12 -24 269.472 459.676 5
 2 -12 24 -162.926 534.759 2
 -2 12 24 607.376 440.026 3
 2 -12 -24 726.399 389.299 6
 -2 -12 24 -281.461 554.502 2
 2 -12 -24 519.509 477.111 5
 -2 12 26 4188.58 738.128 4
 2 -12 26 4720.19 610.806 2
 2 -12 -26 4879.24 459.688 6
 -2 -12 -26 5377 539.492 5
 -2 -12 -26 5346.28 490.695 6
 -2 12 26 4472.71 512.402 3
 -2 -12 26 5742.83 627.183 2
 -2 12 28 59.0932 473.112 3
 2 -12 -28 630.006 437.352 6
 -2 12 -28 337.25 496.122 6
 2 -12 28 6.14518 601.426 2
 -2 -12 -28 356.402 455.714 6
 -2 12 28 843.037 753.003 4
 2 -12 28 81.5331 814.404 1
 -2 -12 -28 416.033 525.289 5
 -2 -12 30 14393 799.2 2
 2 12 -30 13096 680.969 6
 2 -12 30 17153.7 1056.5 1
 -2 -12 -30 15871.2 745.444 5
 -2 -12 -32 1754.63 548.721 6
 -2 12 32 89.2835 544.177 3
 2 -12 32 -19.8848 626.525 2
 -2 -12 32 33.8277 614.313 2
 -2 12 -32 -28.4837 556.674 6
 -2 12 32 -769.059 842.293 4
 -2 12 34 -467.998 563.779 3
 2 12 -34 -347.403 557.693 6
 2 12 34 -44.3857 936.85 4
 -2 -12 -34 170.349 523.131 6
 -2 -12 34 290.729 646.901 2
 -2 12 -34 -16.3932 548.132 6
 2 -12 34 103.583 679.132 2
 -2 12 34 154.016 846.131 4
 2 -14 0 109497 2364.58 2
 -2 -14 0 110081 2260.38 6
 2 -14 0 92659.3 2321.6 1
 2 -14 0 116298 2269.71 5
 -2 -14 0 90457.7 2284.06 1
 2 14 0 98644.1 2219.01 3
 2 14 0 111391 2240.23 4
 -2 -14 0 115728 2238.2 5
 2 14 -2 1543.08 197.619 4
 -2 -14 -2 769.151 370.799 1
 -2 -14 2 1993.83 239.54 5
 2 14 2 1974.77 274.862 4
 2 -14 2 1616.33 415.007 2
 -2 -14 2 1163.72 359.681 1
 -2 -14 -2 1832.1 254.548 6
 2 -14 2 1197.39 397.866 1
 2 14 -2 1439.69 175.903 3
 -2 -14 -2 1406.03 234.391 5
 -2 14 -2 1385.47 207.541 3
 2 14 2 1307 186.356 3
 -2 -14 2 1600.79 252.939 6
 2 14 -4 8353.98 248.127 4
 -2 -14 -4 8994.81 486.511 2
 -2 -14 -4 6470.13 433.657 1
 2 14 4 7670.01 305.101 3
 2 14 -4 8567.58 279.732 3
 -2 -14 4 7656.72 434.133 1
 -2 14 -4 8134.31 279.12 4
 -2 14 -4 8034.08 314.021 3
 2 -14 4 9164.01 502.07 2
 -2 -14 -4 8693.14 351.925 6
 2 -14 -4 8992.51 382.807 5
 2 -14 4 9167.62 532.964 1
 -2 -14 -4 9629.91 356.287 5
 -2 -14 4 10545.1 341.66 5
 -2 14 4 9171.32 390.541 4
 -2 -14 4 9786.09 357.82 6
 2 14 -6 922.822 173.861 3
 2 14 -6 664.801 109.395 4
 -2 -14 6 780.964 378.42 2
 -2 14 -6 684.194 161.86 4
 -2 -14 -6 606.961 250.317 5
 -2 -14 -6 738.005 245.962 6
 -2 14 6 275.806 280.426 4
 2 -14 6 688.962 457.653 1
 -2 -14 6 778.955 360.015 1
 2 -14 -6 850.385 287.116 5
 2 -14 6 930.789 400.085 2
 2 14 6 678.51 209.727 3
 2 -14 8 40028.5 1036.54 1
 2 -14 -8 38637.8 895.334 5
 -2 14 -8 38561.7 817.343 4
 2 14 -8 31396.8 766.019 4
 2 14 -8 38553.7 830.871 3
 -2 14 8 34810.1 884.809 3
 2 -14 8 44671.8 1006.76 2
 2 14 8 42311.1 1005.64 4
 2 14 8 36624.1 877.044 3
 2 -14 -8 35535 867.389 6
 -2 -14 8 46494.8 1004.48 2
 -2 -14 -8 38354.9 887.426 6
 -2 -14 8 36842.2 945.01 1
 -2 -14 -8 39691.9 882.131 5
 -2 -14 -10 300.396 288.513 5
 -2 14 10 -38.8357 264.932 3
 -2 -14 10 54.0752 372.452 1
 -2 -14 10 75.7722 394.549 2
 2 -14 10 289.971 406.993 2
 2 -14 10 -666.538 516.379 1
 2 14 10 187.372 257.18 3
 -2 14 10 -128.091 360.287 4
 2 14 10 -82.6769 429.676 4
 2 -14 -10 -49.8672 241.943 6
 -2 -14 -10 298.69 264.255 6
 2 -14 -10 7.945 302.579 5
 2 -14 -12 19388.8 590.533 5
 -2 -14 -12 18687.4 566.999 5
 -2 14 12 18922.9 677.736 4
 -2 -14 -12 19274.5 572.68 6
 -2 -14 12 17211.9 643.963 1
 2 -14 12 20559.1 772.064 1
 2 -14 12 21572 686.578 2
 2 -14 -12 17054 527.681 6
 -2 14 12 17763.8 570.082 3
 2 14 12 17401.3 559.831 3
 -2 -14 12 20833.6 686.336 2
 2 -14 -14 469.007 282.026 6
 -2 14 14 436.15 423.488 4
 2 -14 -14 453.673 364.491 5
 -2 -14 14 571.579 429.144 2
 2 -14 14 692.329 428.641 2
 2 14 14 6.19636 542.671 4
 -2 -14 14 480.028 416.435 1
 -2 14 -14 487.857 250.629 3
 -2 -14 -14 688.659 307.447 6
 -2 14 14 354.028 324.14 3
 -2 -14 -14 690.098 340.794 5
 2 -14 14 529.341 550.117 1
 -2 14 16 9141.2 587.178 4
 -2 -14 -16 8131.85 422.464 6
 2 -14 -16 7058.56 387.18 6
 2 -14 16 8470.06 669.957 1
 2 -14 -16 8735.54 479.244 5
 2 14 16 7525.16 702.118 4
 -2 14 -16 7742.95 364.158 3
 -2 -14 -16 7448.55 446.514 5
 -2 -14 16 8934.86 530.512 2
 -2 14 -16 7221.97 312.518 4
 2 14 16 7135.79 429.732 3
 -2 14 16 7190.44 431.536 3
 -2 14 18 4714.59 419.907 3
 2 -14 18 5729.22 524.86 2
 -2 14 -18 4718.81 294.377 4
 2 -14 -18 5153.64 455.291 5
 -2 14 18 4947.98 586.333 4
 2 14 18 4756.05 431.586 3
 2 -14 -18 4650.87 371.857 6
 -2 -14 18 5085.63 529.454 2
 2 14 18 4888.86 700.571 4
 -2 14 -18 4839.94 335.668 3
 -2 -14 -18 5035.92 446.491 5
 2 -14 18 5933.18 754.194 1
 -2 -14 -18 4784.91 403.114 6
 -2 -14 20 84157.7 1881.32 2
 2 -14 20 84327.9 1972.12 1
 -2 -14 -20 78424.7 1777.96 5
 2 14 20 83062.9 2009.31 4
 2 -14 -20 73609.1 1742.37 6
 -2 14 20 83051.9 1943.78 4
 2 -14 -20 75554.1 1779.21 5
 -2 14 20 78662.5 1794.4 3
 -2 -14 -20 73290.3 1769.04 6
 2 -14 20 81253 1860.96 2
 2 -14 -22 769.667 369.006 6
 -2 14 22 824.542 429.783 3
 2 14 22 -94.2489 447.113 3
 2 -14 22 62.0157 709.532 1
 -2 14 22 366.809 604.333 4
 2 14 22 691.396 724.843 4
 -2 -14 -22 223.828 400.472 6
 -2 -14 22 496.768 545.665 2
 2 -14 -22 552.862 448.391 5
 2 -14 22 376.144 531.263 2
 -2 -14 -22 345.355 450.625 5
 -2 14 24 79.7693 633.219 4
 2 14 24 98.5277 759.682 4
 -2 14 24 182.498 458.497 3
 2 -14 -24 -280.085 384.45 6
 2 -14 24 373.218 554.964 2
 -2 -14 24 -735.995 573.375 2
 2 -14 24 7.4864 751.942 1
 2 -14 -24 920.582 496.701 5
 -2 -14 -24 -370.416 426.724 6
 -2 -14 -24 113.251 473.689 5
 -2 14 26 -16.8845 694.599 4
 -2 14 26 -65.4243 490.729 3
 -2 -14 26 316.706 584.315 2
 2 -14 26 2143.38 777.501 1
 2 -14 -26 -61.987 404.111 6
 2 14 26 -321.537 800.272 4
 -2 -14 -26 355.531 447.878 6
 2 -14 26 -463.224 571.789 2
 -2 -14 -26 781.872 503.871 5
 -2 14 28 11538.2 687.29 3
 2 -14 28 12057.6 929.92 1
 -2 -14 -28 12216.2 669.149 5
 -2 -14 -28 11927.7 624.45 6
 2 -14 -28 12337.1 594.024 6
 -2 14 30 -560.147 774.597 4
 2 -14 30 -97.8574 609.18 2
 -2 14 -30 21.4433 523.989 6
 -2 -14 30 270.785 626.985 2
 2 14 30 -313.051 932.152 4
 2 -14 30 79.0061 869.409 1
 -2 14 32 915.884 915.202 4
 -2 14 -32 160.112 572.162 6
 -2 -14 32 3059.01 684.574 2
 -2 14 32 2925.33 661.918 3
 -2 -14 -32 2113.04 564.358 6
 2 -14 32 2136.12 680.084 2
 2 14 -32 2871.31 555.077 6
 2 14 32 345.324 976.076 4
 2 -16 0 75.433 457.117 2
 -2 -16 0 -226.863 257.63 6
 2 16 0 -179.624 190.79 3
 2 -16 0 101.478 304.556 5
 -2 16 0 -123.144 217.195 4
 2 16 0 -119.233 230.153 4
 -2 -16 0 -4.47159 431.311 2
 2 -16 0 171.229 267.008 6
 -2 -16 0 -57.6876 253.212 5
 2 -16 0 606.141 420.972 1
 -2 -16 0 -172.937 400.519 1
 2 16 2 64387.9 1547.07 3
 -2 -16 2 85681.4 1578.49 5
 2 16 2 77676.9 1598.41 4
 2 -16 2 66387.3 1699.73 1
 2 -16 -2 67071.6 1576.15 6
 -2 -16 -2 71716.9 1590.28 6
 -2 16 2 70058.3 1578.75 4
 2 -16 2 77288.8 1719.38 2
 -2 -16 2 55933.8 1616.61 1
 2 16 -2 64861.4 1540.74 3
 -2 -16 -2 76878.6 1692.69 2
 -2 -16 -2 83776.7 1577.26 5
 -2 -16 2 82831 1702.49 2
 2 16 -2 73699.8 1539.67 4
 -2 -16 2 73640.2 1592.48 6
 -2 16 4 -41.5645 230.243 3
 2 -16 4 138.499 465.324 1
 -2 -16 4 66.9008 411.278 2
 -2 -16 4 -210.53 260.46 6
 2 16 -4 121.77 151.369 4
 -2 -16 -4 -117.568 433.345 2
 2 -16 4 -551.887 448.534 2
 2 -16 -4 -217.473 261.788 6
 -2 16 4 174.638 279.972 4
 2 16 4 90.8067 206.407 3
 -2 -16 -4 2.12325 256.195 5
 2 -16 -4 211.514 306.097 5
 -2 -16 4 -66.4545 255.688 5
 -2 -16 -4 -267.201 260.527 6
 -2 -16 4 240.538 391.19 1
 2 -16 6 3639.12 519.458 1
 -2 -16 -6 3367.83 321.058 5
 2 -16 -6 2195.54 279.747 6
 -2 -16 6 3878.61 291.752 5
 -2 16 6 3227.49 328.33 4
 2 16 6 2612.42 258.071 3
 -2 -16 6 4075.63 454.344 2
 -2 -16 -6 2510.08 288.254 6
 -2 -16 6 2920.36 421.22 1
 2 -16 6 3925.06 466.444 2
 -2 16 6 2207.04 274.436 3
 2 16 6 3682.6 402.163 4
 -2 16 8 586.27 346.979 4
 2 -16 -8 1027.1 265.617 6
 2 16 8 982.144 422.372 4
 2 -16 8 1565.65 466.37 2
 2 16 8 1201.42 249.368 3
 2 -16 8 1390.12 525.431 1
 -2 -16 -8 863.181 277.384 6
 -2 -16 -8 1068.04 290.461 5
 -2 -16 8 620.603 408.401 1
 2 -16 -8 1086.41 318.841 5
 -2 -16 8 1861.12 460.706 2
 -2 16 8 847.395 282.103 3
 2 16 10 19180.4 606.714 3
 -2 -16 10 16892.6 679.351 1
 -2 -16 -10 20036.9 604.699 6
 -2 16 10 17825.8 603.453 3
 2 -16 -10 18906.7 581.347 6
 -2 -16 -10 22221.6 618.749 5
 -2 -16 10 25523.7 758.204 2
 -2 16 10 21621 681.687 4
 2 -16 10 22966.2 750.683 2
 2 -16 10 22702.6 821.112 1
 2 -16 -10 22129 627.373 5
 -2 16 12 148.798 395.97 4
 -2 -16 12 587.946 482.408 2
 -2 16 -12 132.53 237.295 3
 -2 -16 12 849.23 454.072 1
 2 -16 12 317.312 549.107 1
 2 16 12 5.71025 513.817 4
 2 -16 12 477.833 442.301 2
 -2 16 12 45.8497 301.631 3
 -2 -16 -12 -63.7713 330.413 5
 2 -16 -12 179.098 280.992 6
 -2 -16 -12 121.484 303.373 6
 2 -16 -12 153.914 343.115 5
 -2 -16 14 1621.87 484.69 2
 -2 16 14 1588.78 348.886 3
 -2 -16 -14 1273.86 332.468 6
 2 -16 -14 1746.06 383.918 5
 -2 16 -14 1590.51 219.033 4
 2 16 14 194.068 584.617 4
 -2 16 14 1466.65 478.625 4
 -2 16 -14 1640.23 280.007 3
 -2 -16 -14 1673.31 374.69 5
 2 -16 14 1758.96 477.104 2
 2 -16 -14 1641.9 316.958 6
 2 -16 14 1279.84 607.388 1
 -2 16 -16 78.7217 225.877 4
 -2 -16 16 -69.5348 479.014 2
 2 -16 16 -187.056 632.129 1
 -2 16 16 95.4222 498.777 4
 -2 16 -16 -52.1783 287.834 3
 2 16 16 -490.265 621.968 4
 2 -16 -16 3.20018 323.872 6
 -2 16 16 36.8872 365.979 3
 -2 -16 -16 306.015 364.769 6
 2 16 16 -64.9274 367.402 3
 2 -16 -16 149.847 409.029 5
 -2 -16 -16 -232.541 378.871 5
 2 -16 16 92.0023 470.982 2
 -2 -16 18 102086 2157.41 2
 2 -16 18 98374.2 2144.3 2
 2 -16 -18 87936 2023.66 6
 2 -16 -18 97402 2083.8 5
 -2 16 18 82185.2 2058.67 3
 -2 16 18 90460.1 2170.29 4
 2 -16 18 101426 2261.69 1
 -2 -16 -18 93492.7 2051.66 5
 -2 -16 -18 87662.2 2042.84 6
 -2 16 20 328.93 412.494 3
 -2 -16 -20 1029.88 389.042 6
 -2 16 20 580.385 560.855 4
 -2 -16 20 1197.91 549.661 2
 2 -16 20 1080.96 547.438 2
 2 -16 20 865.839 744.733 1
 2 -16 -20 750.224 367.602 6
 -2 -16 -20 988.983 451.453 5
 2 16 20 415.28 700.525 4
 2 -16 -20 322.192 467.926 5
 2 -16 -22 8675.01 567.055 5
 -2 16 22 6907.51 689.023 4
 2 -16 22 8124.92 799.801 1
 2 -16 22 8416.66 626.422 2
 -2 -16 22 9449.98 658.407 2
 -2 -16 -22 8180.41 544.159 5
 -2 -16 -22 7110.24 491.546 6
 -2 16 22 7487.78 526.174 3
 2 -16 -22 7726.06 476.184 6
 -2 16 24 254.691 466.826 3
 2 16 24 -1018.65 824.581 4
 2 -16 24 -1108 743.586 1
 2 -16 -24 -344.314 410.822 6
 -2 16 24 -499.117 639.38 4
 2 -16 -24 -650.69 510.312 5
 -2 -16 24 228.754 563.99 2
 2 -16 24 85.4647 568.536 2
 -2 16 26 3678.6 534.601 3
 -2 -16 -26 3245.5 485.403 6
 2 -16 26 3626.65 801.148 1
 2 -16 -26 3111.21 456.825 6
 -2 -16 -26 3704.38 557.234 5
 2 -16 28 13.0091 592.872 2
 -2 16 28 -5.8896 515.513 3
 2 16 28 9.78548 853.897 4
 -2 16 28 461.722 724.99 4
 -2 -16 28 686.47 631 2
 2 -16 28 -273.929 759.199 1
 -2 16 30 4342.96 811.408 4
 -2 -16 -30 4726.11 567.988 6
 -2 16 32 -182.352 573.204 3
 -2 16 32 434.445 788.175 4
 2 16 32 -211.979 916.151 4
 -2 -16 -32 133.367 517.259 6
 -2 -16 32 -192.811 688.862 2
 2 -16 32 -299.664 644.788 2
 -2 -16 -32 26.9056 597.618 5
 2 -18 0 62768.9 1562.12 2
 -2 -18 0 69141.6 1391.1 5
 -2 -18 0 61762.4 1416.03 6
 2 -18 0 51439.8 1518.33 1
 -2 18 0 59685.6 1377.91 4
 -2 -18 0 70909 1553.21 2
 2 18 0 63494.8 1382.97 4
 2 -18 0 65447.3 1415.9 6
 -2 18 0 55058.8 1382.59 3
 -2 18 2 1262.77 270.037 3
 -2 -18 -2 2511.19 355.579 5
 -2 -18 -2 1614.33 502.133 1
 2 -18 -2 2350.48 315.191 6
 -2 18 -2 2033.78 276.093 4
 2 18 -2 2739.77 233.828 4
 -2 -18 2 3081.02 318.093 5
 2 -18 2 2928.29 590.6 1
 2 -18 2 1802.24 552.246 2
 -2 -18 -2 3043.43 538.105 2
 -2 -18 2 3436.55 496.914 2
 -2 18 2 2527.02 290.465 4
 2 -18 -2 2360.44 531.645 2
 -2 18 -2 1820.12 288.421 3
 -2 -18 2 3125.42 311.572 6
 -2 -18 -2 2307.74 337.731 6
 2 -18 -2 2237.18 361.499 5
 -2 -18 -4 4657.65 379.228 6
 -2 -18 -4 6127.23 371.638 5
 2 -18 4 4736.48 593.397 2
 2 -18 4 4656.71 615.495 1
 -2 -18 -4 2180.39 539.799 1
 -2 18 4 5349.14 358.012 4
 2 18 4 6481.48 429.081 4
 2 -18 -4 4622.04 357.969 6
 -2 -18 -4 4316.58 606.116 2
 -2 -18 4 6061.3 341.66 5
 -2 18 4 4342.34 314.301 3
 -2 18 -4 4605.76 285.092 4
 -2 18 -4 4790.4 320.683 3
 -2 -18 4 6945.6 524.935 2
 -2 -18 4 5355.66 350.47 6
 2 18 6 3.90882 377.059 4
 -2 -18 -6 181.456 448.592 1
 -2 -18 6 4.96909 446.727 2
 -2 -18 -6 138.784 493.056 2
 -2 -18 -6 84.8199 293.318 6
 2 -18 6 72.8464 483.007 2
 -2 18 -6 -7.83277 204.219 4
 -2 18 6 30.8193 343.596 4
 -2 -18 -6 -300.94 302.985 5
 2 -18 -6 142.644 283.337 6
 -2 18 -6 -240.523 261.219 3
 2 -18 -6 -115.773 340.61 5
 2 -18 6 459.484 547.849 1
 -2 18 6 -76.6947 268.463 3
 -2 18 -8 12657.6 381.506 4
 -2 -18 -8 14048 500.782 5
 -2 -18 8 16963.7 666.206 2
 -2 18 8 12520.7 531.125 4
 2 -18 8 12690.6 712.461 1
 -2 18 -8 11716.7 435.966 3
 2 -18 8 14537.5 666.142 2
 -2 18 8 10946.6 471.545 3
 2 18 8 15017 600.242 4
 -2 18 -10 475.513 198.303 4
 -2 18 10 370.595 318.048 3
 -2 -18 10 -233.972 487.553 2
 2 -18 10 -366.993 492.341 2
 2 -18 -10 -25.7559 350.293 5
 2 -18 10 303.618 584.572 1
 2 18 10 290.114 484.761 4
 -2 18 -10 219.835 263.324 3
 -2 18 10 88.6996 398.099 4
 -2 -18 -10 228.339 336.453 5
 2 -18 -10 75.9214 298.836 6
 -2 -18 -10 142.03 304.502 6
 -2 18 -12 8966 323.863 4
 2 -18 -12 8571.26 427.161 6
 2 18 12 10970.8 642.901 4
 -2 18 -12 8518.46 390.527 3
 -2 18 12 9819.27 546.353 4
 -2 -18 12 11668.8 611.291 2
 2 -18 12 9089.4 697.539 1
 -2 -18 -12 8187.43 458.084 5
 -2 18 12 7592.94 456.329 3
 2 -18 -12 9154.58 486.222 5
 2 -18 12 9280.7 608.99 2
 -2 -18 -14 634.776 355.768 6
 -2 18 14 546.677 366.815 3
 2 -18 14 695.677 524.561 2
 -2 -18 -14 125.256 383.111 5
 -2 18 -14 239.717 283.322 3
 2 18 14 790.26 606.363 4
 -2 -18 14 126.698 507.22 2
 2 -18 -14 1013.99 419.782 5
 2 -18 14 -6.30361 644.95 1
 2 -18 -14 550.467 332.715 6
 -2 18 14 320.795 477.161 4
 2 -18 16 13944.2 836.852 1
 2 -18 -16 13881.8 573.609 5
 -2 18 16 10806.9 685.558 4
 -2 -18 -16 12173.1 543.607 6
 2 -18 -16 11455.5 508.198 6
 2 18 16 14571.9 799.95 4
 -2 -18 -16 12184.1 568.868 5
 2 -18 16 13508.1 687.78 2
 -2 -18 16 15960.4 695.508 2
 -2 18 16 11667.8 554.452 3
 2 -18 18 2304.04 573.727 2
 -2 18 18 1983.3 423.047 3
 -2 -18 -18 2048.08 403.712 6
 -2 18 18 2863.85 575.435 4
 -2 -18 -18 2570.51 449.462 5
 2 -18 -18 2072.31 375.61 6
 2 -18 18 1087.45 732.586 1
 -2 -18 18 3304.33 563.828 2
 2 -18 -18 2449.79 470.889 5
 2 18 18 1776.99 681.223 4
 -2 -18 -20 25667 808.631 6
 2 -18 20 29804.1 936.583 2
 -2 18 20 25758.3 966.814 4
 -2 -18 20 28020 982.1 2
 2 -18 -20 23755.7 765.97 6
 -2 -18 -20 26012 823.822 5
 2 -18 20 24613.6 1119.41 1
 2 -18 -20 27478.4 858.741 5
 -2 18 20 26442.6 835.619 3
 2 -18 22 1113.55 562.929 2
 -2 18 22 542.925 465.194 3
 2 18 22 -17.1362 806.366 4
 2 -18 22 -50.1407 723.38 1
 2 -18 -22 921.863 400.127 6
 -2 18 22 217.028 618.394 4
 -2 -18 -22 594.978 451.588 6
 -2 -18 22 158.86 621.925 2
 2 -18 -22 107.062 517.364 5
 -2 -18 -22 -87.7593 505.642 5
 -2 18 24 269.907 502.129 3
 -2 -18 -24 909.15 466.631 6
 2 -18 24 704.342 760.806 1
 2 -18 -24 785.604 414.453 6
 2 -18 -24 379.725 547.97 5
 -2 -18 -24 621.76 512.621 5
 2 -18 -26 -107.283 441.348 6
 2 18 26 -351.33 818.989 4
 -2 18 26 -296.673 512.003 3
 -2 18 26 -116.996 672.017 4
 -2 -18 26 -331.243 612.768 2
 2 -18 26 397.057 805.659 1
 2 -18 26 -909.017 602.803 2
 -2 -18 -28 5086.24 541.456 6
 -2 -18 28 6154.9 692.342 2
 -2 18 28 7356.34 791.1 4
 2 -18 28 5499.19 680.614 2
 -2 -18 -28 5796.49 611.547 5
 -2 -18 -30 -67.39 498.805 6
 2 18 30 247.514 889.497 4
 -2 18 30 45.5688 746.472 4
 -2 -18 30 117.72 689.778 2
 2 -18 30 123.03 657.351 2
 -2 -18 -30 175.397 586.409 5
 -2 18 30 334.394 545.995 3
 2 -20 0 45.8239 329.946 6
 -2 -20 0 183.987 329.245 5
 -2 20 0 100.218 276.558 4
 2 -20 0 -274.027 579.518 2
 2 -20 0 -167.255 398.951 5
 -2 -20 0 4.3387 478.497 1
 2 -20 0 -118.409 556.802 1
 -2 -20 0 -167.419 511.214 2
 -2 20 0 8.91364 280.396 3
 -2 -20 0 -261.36 326.653 6
 -2 -20 -2 15711.8 720.108 2
 2 -20 2 13296.2 783.709 1
 2 20 2 15529.9 522.78 4
 -2 -20 -2 15022.7 536.693 6
 -2 20 -2 12678.3 500.561 3
 -2 20 -2 14716.4 473.321 4
 2 -20 -2 14658.3 540.524 6
 2 -20 2 16342.8 768.807 2
 2 -20 -2 14694.5 772.356 2
 -2 -20 -2 17405.5 527.487 5
 -2 -20 -2 8538.23 640.931 1
 -2 -20 2 19857.7 538.34 5
 -2 20 2 12757.2 489.789 3
 -2 20 2 15370.8 510.77 4
 -2 -20 2 9691.29 632.848 1
 -2 -20 2 19100.4 720.739 2
 -2 -20 4 5.47662 486.738 2
 -2 -20 4 371.416 311.474 6
 -2 20 4 -236.124 317.977 4
 2 -20 -4 294.606 321.253 6
 -2 20 -4 2.96672 277.247 3
 -2 -20 -4 -229.713 506.071 1
 -2 20 -4 2.28174 233.083 4
 2 20 4 -525.735 368.608 4
 -2 -20 -4 -365.625 331.811 5
 -2 -20 4 164.639 313.86 5
 -2 -20 -4 -113.859 326.978 6
 -2 -20 -4 -144.911 543.045 2
 2 -20 4 204.272 594.924 1
 2 -20 -4 252.73 380.108 5
 2 -20 4 5.96124 570.753 2
 -2 -20 4 -291.637 466.673 1
 -2 20 4 141.472 276.896 3
 -2 20 6 1441.82 315.557 3
 -2 -20 -6 1083.61 514.703 1
 -2 -20 6 3659.4 526.871 2
 2 -20 -6 2359.55 405.799 5
 2 -20 6 2097.06 550.098 2
 2 20 6 3243.76 430.428 4
 -2 -20 -6 3115.94 574.683 2
 -2 20 6 2638.02 390.851 4
 -2 -20 -6 3098.11 362.77 5
 -2 20 -6 2411.72 239.519 4
 2 -20 6 1707.98 606.184 1
 -2 -20 -6 2389.61 353.811 6
 2 -20 -6 1469.97 349.821 6
 -2 20 -6 1860.62 299.688 3
 -2 20 8 165.553 318.281 3
 -2 -20 -8 -286.996 330.122 6
 -2 -20 8 5.57417 521.523 2
 -2 20 -8 66.415 204.215 4
 2 -20 8 -11.3288 517.204 2
 -2 20 -8 56.1674 274.065 3
 -2 20 8 -393.408 387.949 4
 2 -20 8 107.858 603.428 1
 2 -20 -8 231.653 375.478 5
 2 -20 -8 77.6391 321.63 6
 2 20 8 468.703 469.009 4
 -2 -20 -8 233.029 343.266 5
 -2 20 10 11063.3 612.794 4
 2 -20 10 12803.8 685.682 2
 2 20 10 13224.4 641.735 4
 -2 -20 -10 11713.8 520.013 5
 -2 20 10 7607.23 491.296 3
 -2 -20 10 15069.6 691.514 2
 2 -20 10 8489.76 736.364 1
 -2 -20 -12 1841.55 429.397 5
 2 -20 -12 1491.76 405.053 6
 2 -20 -12 1067.19 471.305 5
 2 -20 12 1550.49 544.363 2
 -2 -20 -12 1059.14 371.662 6
 2 20 12 1664.54 566.118 4
 -2 20 12 1215.4 444.937 3
 -2 -20 12 2099.27 541.785 2
 -2 20 12 1867.1 542.656 4
 2 -20 12 710.741 654.613 1
 2 -20 14 720.641 696.388 1
 -2 -20 14 674.019 546.346 2
 2 20 14 1486.2 615.074 4
 2 -20 -14 548.638 374.354 6
 2 -20 14 895.827 560.414 2
 -2 -20 -14 41.7998 380.285 6
 -2 20 14 621.453 401.504 3
 -2 20 14 633.548 508.324 4
 -2 -20 -14 890.371 434.469 5
 2 -20 -14 807.396 433.402 5
 2 -20 -16 142.888 450.607 5
 2 -20 16 -524.746 545.673 2
 -2 -20 -16 529.214 401.416 6
 -2 20 16 143.416 546.131 4
 2 -20 -16 261.987 365.396 6
 2 20 16 499.542 652.712 4
 -2 -20 -16 505.807 434.505 5
 2 -20 16 123.91 698.965 1
 -2 -20 16 278.118 591.081 2
 -2 20 16 203.965 408.192 3
 -2 -20 -18 10268 566.135 5
 2 -20 -18 10562.5 583.697 5
 2 -20 18 12157.9 685.652 2
 2 -20 -18 9247.77 509.77 6
 2 20 18 12110.6 804.241 4
 -2 20 18 9145.48 551.918 3
 -2 -20 18 13405.7 785.756 2
 -2 -20 -18 9603.63 543.782 6
 -2 20 20 2452.48 472.224 3
 -2 -20 -20 2130.1 503.952 5
 -2 -20 -20 2022.73 442.704 6
 2 -20 -20 2228.98 492.763 5
 2 -20 20 2976.35 814.169 1
 2 -20 -20 2277.95 411.352 6
 2 20 20 555.072 742.031 4
 2 -20 20 2079.34 574.313 2
 -2 -20 20 2976.87 678.366 2
 -2 20 20 341.685 603.998 4
 2 -20 -22 8009.37 591.191 5
 -2 -20 -22 6986.93 527.668 6
 2 -20 -22 7722.94 499.446 6
 -2 -20 -22 8211.5 591.142 5
 -2 20 22 7354.87 559.907 3
 2 -20 24 53.9622 740.584 1
 -2 20 24 80.1691 679.362 4
 2 -20 24 327.583 576.287 2
 2 -20 -24 -822.611 453.082 6
 -2 -20 24 284.351 607.726 2
 2 20 24 -458.871 776.271 4
 2 -20 -24 -174.231 565.838 5
 -2 20 24 -5.80679 505.992 3
 -2 20 26 193.429 705.031 4
 2 20 26 254.231 825.517 4
 -2 -20 -26 1787.41 507.746 6
 2 -20 26 466.054 813.973 1
 -2 -20 26 2533.35 667.106 2
 -2 -20 -26 1485.66 554.625 5
 2 -20 26 1366.44 620.887 2
 -2 20 28 114.722 550.917 3
 -2 -20 -28 -196.811 565.062 5
 2 20 28 107.824 834.953 4
 -2 20 28 96.478 721.781 4
 2 -20 28 303.665 614.265 2
 -2 -20 -28 364.494 500.367 6
 -2 -20 28 170.776 657.605 2
 2 -22 0 5047.97 686.524 1
 2 -22 0 7587.09 453.978 6
 -2 22 0 7005.91 385.241 4
 -2 -22 0 8121.7 640.542 2
 -2 -22 0 9511.42 456.339 5
 -2 -22 0 7687.64 438.346 6
 -2 22 0 6137.99 391.035 3
 2 -22 0 8579.64 682.387 2
 2 -22 -2 -321.48 602.782 2
 -2 -22 -2 -160.47 358.362 6
 2 -22 2 -267.92 613.478 1
 -2 22 -2 104.51 263.212 4
 -2 -22 2 5.89027 534.761 2
 -2 22 2 33.5993 297.145 3
 -2 -22 -2 676.299 570.853 2
 -2 22 2 -118.249 303.061 4
 -2 -22 -2 -54.7394 524.253 1
 2 -22 2 461.1 576.898 2
 2 -22 -2 -593.223 576.056 1
 -2 22 -2 -222.738 296.565 3
 -2 -22 2 25.2375 345.748 6
 -2 -22 -2 67.3433 357.903 5
 -2 -22 2 550.871 361.865 5
 2 -22 -2 91.9128 353.674 6
 2 -22 -2 414.69 397.163 5
 -2 -22 -4 540.658 350.994 6
 2 -22 4 -73.955 606.69 1
 2 -22 -4 300.47 407.617 5
 -2 -22 -4 198.238 547.311 1
 -2 -22 4 458.64 355.71 6
 2 -22 -4 296.507 587.019 1
 -2 -22 -4 139.507 566.446 2
 -2 -22 4 168.338 370.492 5
 -2 -22 -4 871.875 364.888 5
 2 -22 -4 575.386 359.077 6
 -2 22 -4 566.17 253.755 4
 2 -22 4 477.574 582.525 2
 -2 22 4 993.764 343.771 4
 -2 22 4 269.713 310.8 3
 2 -22 -4 106.047 622.794 2
 -2 22 -4 821.248 299.485 3
 -2 -22 4 1525.64 555.66 2
 2 22 4 856.087 377.274 4
 2 -22 -6 549.436 373.7 6
 -2 -22 -6 292.557 367.046 5
 -2 -22 6 -53.0833 546.073 2
 -2 -22 -6 301.388 590.684 2
 -2 -22 -6 197.129 531.941 1
 2 -22 6 -323.681 550.889 2
 -2 22 6 -278.873 379.981 4
 -2 22 -6 28.0799 229.576 4
 2 22 6 58.9291 409.918 4
 2 -22 -6 -7.34625 429.903 5
 2 -22 6 200.726 609.486 1
 -2 -22 -6 -258.881 358.98 6
 -2 22 6 94.0688 311.197 3
 2 -22 8 6354.96 749.715 1
 -2 -22 -8 8008.16 733.81 2
 2 22 8 11077.7 605.668 4
 -2 22 8 9993.87 563.64 4
 2 -22 8 11073.5 686.883 2
 2 -22 -8 7506.61 493.425 6
 -2 22 8 6702.9 453.441 3
 -2 -22 -8 10392.9 511.813 5
 -2 -22 8 12271.4 689.316 2
 -2 22 10 926.86 366.102 3
 2 22 10 608.806 520.826 4
 2 -22 -10 1107.36 448.969 5
 -2 -22 10 691.6 573.923 2
 2 -22 10 531.279 593.821 2
 2 -22 -10 790.325 389.414 6
 2 -22 10 1509.53 696.286 1
 -2 -22 -10 2125.68 416.391 5
 -2 -22 -10 739.819 399.528 6
 -2 22 10 1466.31 448.694 4
 2 22 12 11803.8 689.127 4
 -2 22 12 10464.8 611.365 4
 -2 22 12 8398.94 497.046 3
 -2 -22 12 12565.8 701.589 2
 -2 -22 -12 10809 547.429 5
 2 -22 -12 10132.3 520.061 6
 2 -22 14 -69.2085 692.295 1
 2 22 14 -38.2369 599.99 4
 2 -22 14 6.30224 564.561 2
 -2 -22 -14 470.652 399.503 6
 2 -22 -14 129.167 448.792 5
 2 -22 -14 3.83847 381.061 6
 -2 -22 14 -358.437 581.167 2
 -2 22 14 64.6917 502.498 4
 -2 22 14 -142.587 403.546 3
 -2 -22 -14 -391.353 456.226 5
 -2 22 16 901.492 443.141 3
 2 -22 16 2500.32 586.984 2
 2 22 16 2567.12 663.177 4
 2 -22 -16 1801.81 411.563 6
 -2 -22 16 2672.73 627.216 2
 -2 -22 -16 1357.77 422.666 6
 -2 -22 -16 1642.31 479.066 5
 2 -22 -16 2112.4 491.508 5
 2 -22 16 1705.29 739.026 1
 -2 22 16 169.386 553.17 4
 2 -22 18 167.167 729.121 1
 -2 -22 -18 -132.754 400.451 6
 -2 -22 18 -636.058 608.06 2
 -2 -22 -18 -20.3612 475.506 5
 -2 22 18 13.2113 556.366 4
 2 -22 -18 642.856 395.495 6
 2 22 18 -343.52 678.559 4
 -2 22 18 -94.1991 442.944 3
 2 -22 -18 356.445 497.585 5
 2 -22 -20 5876.38 481.971 6
 -2 22 20 5948.9 558.125 3
 2 -22 -20 7417.66 594.725 5
 2 -22 22 71.2 588.309 2
 2 -22 22 -7.69764 754.661 1
 2 -22 -22 13.101 439.274 6
 -2 22 22 144.086 638.585 4
 -2 22 22 188.158 494.541 3
 2 22 22 249.705 722.532 4
 2 -22 -22 230.9 549.143 5
 -2 -22 22 -6.88809 626.59 2
 -2 -22 -24 393.887 486.603 6
 2 22 24 17.4503 761.768 4
 2 -22 24 345.658 594.456 2
 -2 22 24 215.271 694.041 4
 -2 -22 24 -41.7973 635.966 2
 -2 -22 -24 187.283 538.026 5
 -2 22 26 -158.829 706.001 4
 -2 -22 26 770.031 636.04 2
 -2 -22 -26 -100.985 491.399 6
 2 22 26 -318.594 800.044 4
 -2 -22 -26 267.899 548.031 5
 2 -22 26 -695.181 600.767 2
 -2 -24 0 -3.81821 360.839 6
 -2 -24 0 -12.6903 578.34 2
 -2 24 0 -133.96 299.839 4
 -2 -24 0 -176.939 399.842 5
 2 -24 0 -120.885 621.386 2
 2 -24 0 -474.248 663.471 1
 -2 24 2 2449.01 337.646 4
 2 -24 2 1917.82 663.282 1
 2 -24 -2 2149.5 408.246 6
 -2 24 -2 2273.57 303.541 4
 -2 -24 -2 2867.82 651.583 2
 2 -24 -2 2241.41 639.429 1
 -2 -24 2 2473.9 602.273 2
 2 -24 2 2876.36 641.891 2
 -2 -24 2 2671.11 403.654 5
 -2 -24 2 2057.97 398.319 6
 2 -24 -2 1904.92 460.238 5
 -2 -24 -2 2797.71 419.836 5
 -2 -24 -2 2203.29 425.318 6
 2 -24 -2 2578.73 659.933 2
 2 -24 -4 12.5977 633.066 1
 -2 -24 -4 -735.453 388.945 6
 2 -24 4 -1042.75 664.17 1
 2 -24 -4 675.128 665.272 2
 -2 24 4 -213.355 365.79 4
 -2 -24 4 39.0415 585.615 2
 2 -24 -4 -662.232 385.609 6
 -2 -24 4 12.7252 383.457 5
 -2 -24 4 -270.01 368.868 6
 2 -24 4 401.817 588.843 2
 -2 -24 -4 6.63201 605.061 2
 -2 -24 -4 107.166 387.5 5
 2 -24 -4 -277.314 424.777 5
 2 -24 -6 1017.29 379.301 6
 2 -24 -6 1098.33 461.593 5
 -2 -24 -6 1340.04 397.735 6
 -2 -24 6 1384.04 590.292 2
 2 -24 6 690.482 598.381 2
 -2 24 6 1247.46 394.534 4
 -2 -24 -6 2249.27 643.286 2
 2 -24 -6 1390.44 683.173 2
 2 -24 6 716.561 664.564 1
 -2 -24 -6 1366.27 419.52 5
 2 -24 -8 1168.66 455.175 5
 -2 -24 8 1629.42 598.734 2
 -2 -24 -8 28.7935 603.331 1
 -2 -24 -8 1483.07 674.365 2
 -2 24 8 1755.83 437.296 4
 2 24 8 1269.19 479.381 4
 2 -24 8 250.431 686.45 1
 -2 -24 -8 1224.85 408.621 6
 2 -24 8 573.868 579.552 2
 2 -24 -8 659.467 406.965 6
 -2 -24 -8 784.253 424.22 5
 -2 -24 -10 12928.5 860.203 2
 -2 24 10 18051.1 718.827 4
 2 24 10 18999.1 751.833 4
 2 -24 10 10680.4 875.183 1
 -2 -24 -10 13368.4 626.411 6
 2 -24 10 18663.6 828.001 2
 -2 -24 10 21505.9 830.846 2
 -2 -24 -12 -126.453 433.639 5
 2 24 12 172.583 555.063 4
 2 -24 12 -387.641 701.782 1
 2 -24 12 -6.41023 576.459 2
 -2 24 12 -143.605 468.506 4
 2 -24 -12 28.0333 390.044 6
 -2 -24 12 -1154.73 573.95 2
 -2 -24 -12 71.3211 401.346 6
 2 -24 -12 85.9144 458.976 5
 2 -24 -14 132.92 479.217 5
 2 -24 14 412.394 726.023 1
 2 -24 -14 249.144 410.084 6
 2 24 14 154.839 595.045 4
 -2 -24 14 -110.173 582.469 2
 -2 24 14 -69.866 500.166 4
 -2 -24 -14 122.68 402.144 6
 -2 -24 -14 176.446 439.728 5
 2 -24 -16 9.04485 501.621 5
 2 24 16 343.252 622.965 4
 2 -24 -16 -350.059 416.181 6
 2 -24 16 156.373 748.9 1
 -2 -24 18 3698.24 649.035 2
 2 -24 -18 2387.12 454.025 6
 2 -24 18 2527.32 640.776 2
 2 -24 -18 3377.42 548.796 5
 -2 -24 20 170.115 610.393 2
 2 -24 -20 433.731 447.251 6
 2 -24 -20 -4.74475 528.638 5
 2 24 20 407.599 699.181 4
 -2 24 20 -291.187 600.34 4
 -2 -24 -20 4.63538 442.533 6
 -2 -24 -20 -31.5759 523.109 5
 2 24 22 191.33 788.587 4
 -2 -24 -22 2007.59 486.895 6
 2 -24 22 2633.6 642.711 2
 -2 24 22 349.651 667.545 4
 -2 -24 -22 2604.22 584.213 5
 -2 -24 22 2792.7 663.835 2
 2 24 24 8.68877 765.21 4
 -2 24 24 -63.0436 668.022 4
 -2 -24 -24 -783.475 487.168 6
 -2 -24 24 216.377 644.367 2
 2 -24 24 -134.69 615.842 2
 -2 -24 -24 33.9803 556.08 5
 2 -26 0 978.561 690.283 1
 -2 -26 0 1360.33 412.332 6
 2 -26 0 2481.97 676.091 2
 -2 -26 0 2617.37 432.72 5
 -2 -26 0 3196.02 655.98 2
 -2 26 2 -25.5699 324.523 4
 2 -26 2 137.181 675.102 1
 -2 -26 2 -830.247 614.214 2
 2 -26 -2 -602.199 650.577 2
 -2 -26 -2 -482.006 619.26 2
 2 -26 2 189.479 667.154 2
 2 -26 -2 68.331 460.952 5
 -2 -26 2 73.092 393.08 6
 -2 -26 2 104.027 406.029 5
 2 -26 -2 -270.573 407.754 6
 -2 -26 -2 -105.732 386.176 6
 -2 -26 -2 266.584 427.112 5
 2 -26 -2 -7.02863 686.28 1
 2 -26 -4 353.684 456.459 5
 2 -26 -4 -1265.99 658.166 1
 2 -26 -4 225.331 690.084 2
 -2 -26 4 -533.432 620.297 2
 2 -26 -4 418.372 405.357 6
 -2 -26 4 42.7593 401.259 5
 2 -26 4 -504.179 630.05 2
 -2 26 4 78.9231 354.799 4
 -2 -26 -4 172.72 649.719 2
 -2 -26 -4 45.7183 426.33 5
 -2 -26 -4 8.57131 407.674 6
 2 -26 4 27.237 685.508 1
 2 -26 -6 -418.317 714.213 2
 2 -26 6 816.748 700.175 1
 2 -26 -6 210.593 466.383 5
 -2 -26 6 -289.899 596.645 2
 2 -26 6 -524.845 610.008 2
 -2 26 6 -46.7177 383.026 4
 2 -26 -6 135.256 402.991 6
 -2 -26 -6 -187.186 648.609 2
 -2 -26 -6 -58.9573 403.303 6
 2 -26 -6 -329.875 667.642 1
 -2 -26 -6 327.102 415.26 5
 2 -26 8 3883.95 772.144 1
 -2 26 8 6025.93 500.796 4
 -2 -26 -8 5202.7 750.622 2
 -2 -26 8 6759.53 697.182 2
 2 -26 -8 3601.72 469.625 6
 -2 -26 10 122.639 618.558 2
 2 -26 10 460.097 714.997 1
 -2 26 10 104.072 454.351 4
 2 -26 -10 -572.451 426.189 6
 -2 -26 -10 46.9355 715.726 2
 2 26 10 -232.248 523.663 4
 2 -26 -10 232.553 477.795 5
 -2 26 12 2690.11 556.226 4
 2 -26 -12 1955.98 450.76 6
 2 26 12 3299.81 586.342 4
 2 -26 -12 2104.74 520.462 5
 2 -26 -14 209.366 418.465 6
 -2 -26 -14 -320.394 460.606 5
 2 -26 14 -6.82651 632.939 2
 -2 -26 -14 194.192 423.315 6
 2 -26 -14 212.047 488.602 5
 2 26 14 -390.942 593.045 4
 2 -26 14 -157.06 765.987 1
 -2 -26 16 918.114 633.287 2
 -2 26 16 777.048 521.711 4
 -2 -26 -16 638.097 486.149 5
 -2 -26 -16 642.16 441.371 6
 -2 -26 18 -336.45 630.454 2
 2 -26 18 26.3006 628.837 2
 2 26 18 185.644 678.156 4
 -2 -26 -18 -128.216 442.459 6
 -2 26 18 -87.509 576.017 4
 -2 -26 -18 99.6262 474.946 5
 2 -26 20 3166.67 650.646 2
 -2 -26 20 2470.65 665.552 2
 2 -26 -20 2386.05 494.827 6
 -2 -26 -20 2282.43 502.608 6
 2 -26 -20 3196.99 601.932 5
 2 26 20 3061.13 730.995 4
 -2 -26 -20 2438.57 554.921 5
 -2 26 20 702.014 658.544 4
 -2 -28 0 88.366 638.026 2
 2 -28 0 -108.021 704.744 1
 -2 -28 0 737.915 421.9 5
 2 -28 2 124.411 746.409 1
 -2 -28 -2 2220.97 466.676 5
 -2 -28 -2 930.739 660.121 2
 -2 -28 2 593.366 418.728 6
 -2 -28 2 1371.71 643.263 2
 2 -28 -2 154.714 745.148 1
 -2 -28 2 1715.21 454.463 5
 -2 -28 -4 -418.106 698.775 2
 2 -28 4 -185.527 703.852 1
 -2 -28 -4 8.81243 424.547 6
 -2 28 4 20.1338 366.857 4
 -2 -28 -4 -93.5641 466.081 5
 2 -28 -4 -660.602 753.141 1
 -2 -28 4 7.29823 621.795 2
 2 -28 6 292.057 629.097 2
 -2 28 6 366.337 418.248 4
 -2 -28 -6 -7.72388 718.922 2
 2 -28 6 -148.144 725.483 1
 -2 -28 -6 353.841 486.89 5
 -2 -28 -6 -422.77 468.713 6
 -2 -28 -8 -150.764 479.339 5
 2 -28 8 -82.6812 741.351 1
 -2 -28 -8 385.35 455.742 6
 2 -28 8 -418.525 634.919 2
 -2 -28 -8 -795.74 769.758 2
 -2 28 8 89.2031 428.562 4
 -2 -28 -10 1926.71 470.437 6
 2 -28 10 2316.2 664.345 2
 -2 -28 -10 3142.98 517.299 5
 -2 -28 -12 130.866 485.946 5
 -2 -28 12 -669.378 610.429 2
 2 -28 12 -6.93966 616.161 2
 2 -28 12 15.4028 773.299 1
 -2 -28 -12 55.3706 435.715 6
 2 -28 -14 741.692 546.52 5
 2 -28 14 70.7851 743.111 2
 -2 -28 14 -162.206 629.443 2
 2 -28 -14 -37.1458 454.043 6
 -2 28 14 6.19486 551.449 4
 -2 -28 -14 235.081 482.107 5
 -2 -28 -14 233.222 461.057 6
 -2 -28 16 92.9849 630.929 2
 -2 28 16 758.165 567.407 4
 2 -28 16 -131.958 633.083 2
 -2 -28 -16 71.5734 453.507 6
 -2 -28 -16 -303.6 489.639 5
 2 -28 -16 68.5208 556.384 5
 2 -28 -16 -13.9174 457.997 6
 2 28 16 -214.116 619.511 4
 2 -30 0 1889.03 765.456 2
 -2 -30 0 1841.93 470.562 6
 -2 -30 0 2282.8 495.399 5
 -2 -30 2 -456.766 450.088 5
 -2 -30 2 8.94722 433.347 6
 2 -30 2 29.9418 669.519 2
 2 -30 -2 418.531 731.253 2
 -2 -30 -2 -45.357 442.841 6
 -2 -30 -2 -364.314 468.302 5
 2 -30 -4 2091.16 607.004 5
 -2 -30 4 300.707 651.443 2
 2 -30 -4 374.674 829.725 1
 -2 -30 -4 -428.375 508.879 5
 2 -30 4 517.367 669.871 2
 2 -30 -4 -200.403 490.462 6
 -2 -30 -4 22.5251 450.295 6
 -2 -30 -6 -52.0968 514.1 5
 2 -30 -6 37.9035 764.583 1
 2 -30 6 236.729 669.349 2
 -2 -30 -6 -583.94 486.158 6
 -2 -30 6 -231.407 645.113 2
 2 -30 -6 -4.57851 449.929 6
 2 -30 -6 -8.18266 751.313 2
 2 -30 -6 -365.622 518.908 5
 2 -30 8 -22.6855 679.971 2
 2 -30 -8 639.64 465.511 6
 2 -30 -8 -8.55872 798.111 2
 -2 -30 -8 1349.89 516.381 5
 -2 -30 -8 678.961 488.835 6
 2 -30 -8 1374.27 527.094 5
 2 -30 -8 52.6804 752.358 1
 -2 -30 8 478.623 666.333 2
 -2 -30 -10 -625.076 487.956 5
 2 -30 -10 -1150.19 818.789 2
 -2 -30 10 -916.271 658.303 2
 2 -30 -10 -153.075 464.974 6
 -2 -30 -10 -392.993 460.953 6
 -2 30 10 372.178 446.689 4
 2 -30 -10 -355.464 529.995 5
 2 -30 10 7.2424 649.12 2
 2 -30 -10 91.0999 752.785 1
 2 -30 -12 553.423 835.349 2
 -2 -30 12 -376.882 710.588 2
 2 -30 12 100.463 647.215 2
 2 -30 -12 551.12 513.618 6
 -2 30 12 886.795 516.936 4
 -2 -30 -12 620.981 500.759 5
 2 -30 -12 1176.79 606.64 5
 -2 -30 -12 642.619 461.362 6
 -3 -1 1 17604.6 438.532 4
 -3 1 -1 20819.9 433.174 3
 -3 1 -1 20859.7 445.718 6
 -3 1 -1 20840.2 450.438 4
 -3 -1 1 19515.1 440.863 2
 -3 -1 -1 21191.3 449.507 6
 -3 -1 -1 20785.5 446.583 4
 -3 -1 1 20337.7 432.898 6
 -3 1 1 18623.3 446.031 4
 -3 1 1 21506.6 431.236 3
 3 1 3 432346 8678.98 1
 -3 -1 -3 419813 8678.42 4
 -3 1 -3 451138 8680.24 4
 -3 1 -3 420758 8668.48 3
 3 -1 3 429655 8690.28 1
 -3 1 3 409314 8678.45 2
 -3 -1 3 415739 8666.49 4
 -3 -1 -3 430310 8680.95 6
 -3 -1 3 415448 8677.75 2
 -3 1 3 419114 8677.03 4
 -3 -1 -3 415240 8665.08 3
 3 -1 3 422864 8679.74 2
 -3 -1 3 460421 8660.3 6
 -3 1 -3 413769 8680.7 6
 3 -1 5 26229 649.815 1
 -3 -1 -5 25556.6 575.461 4
 -3 1 -5 24872.6 568.191 4
 3 1 5 25392.4 546.969 2
 -3 1 -5 26188 559.205 3
 -3 1 -5 26382.9 587.281 6
 -3 -1 5 24004.5 581.763 2
 -3 -1 5 26151.2 560.478 4
 3 1 5 24715.3 635.208 1
 -3 1 5 29290.6 609.055 4
 3 -1 5 24142.3 578.302 2
 -3 -1 -5 26277.9 557.148 3
 -3 -1 -5 26505.8 584.083 6
 -3 -1 5 23829.9 533.658 5
 3 -1 -7 35197.1 693.537 6
 -3 -1 -7 32282 743.028 6
 3 1 7 34779.6 714.96 2
 -3 1 7 31398.1 745.248 2
 -3 -1 7 30545.8 744.014 2
 -3 -1 -7 33326.5 720.461 5
 -3 -1 7 32314 724.923 4
 -3 1 -7 33218.2 747.88 6
 -3 1 -7 30932.7 726.587 4
 3 1 7 32842.9 809.674 1
 -3 1 -7 33264.5 720.443 3
 3 -1 7 31408.2 732.139 2
 -3 1 7 33122.7 747.63 4
 3 -1 -7 30410.9 701.323 5
 3 -1 7 33162 816.31 1
 3 1 9 165.31 350.951 1
 -3 1 -9 238.451 150.374 4
 -3 1 9 158.371 220.252 4
 -3 -1 -9 290.4 184.475 5
 -3 -1 9 289.161 203.414 2
 -3 1 9 128.806 191.949 2
 -3 -1 9 126.79 198.807 4
 -3 -1 -9 156.221 194.729 6
 3 1 9 244.138 174.367 2
 -3 1 -9 268.815 138.266 3
 3 -1 -9 382.59 139.023 6
 3 -1 -9 186.577 150.184 5
 -3 1 -9 224.222 203.697 6
 3 -1 9 199.665 343.065 1
 3 -1 9 117.014 198.479 2
 3 1 -9 174.632 131.181 5
 -3 1 -11 9395.84 313.075 5
 -3 1 -11 9375.07 334.684 6
 -3 -1 -11 8640.51 306.531 5
 3 1 -11 9473.17 278.451 5
 -3 1 11 9017.44 374.729 4
 -3 -1 11 8563.72 342.612 2
 -3 -1 11 8953.81 362.376 4
 3 -1 11 10991.1 514.083 1
 3 -1 -11 9918.61 277.202 6
 3 1 11 8969.44 313.988 2
 -3 -1 -11 8840.15 331.08 6
 3 -1 -11 9794.19 289.1 5
 3 -1 11 8856.99 336.991 2
 3 1 11 8415.03 451.721 1
 -3 1 11 8886.85 332.876 2
 -3 1 13 46211.6 1115.83 4
 3 -1 13 45030.9 1059.41 2
 3 -1 -13 50040.7 1036.02 5
 3 1 -13 44782.5 1029.9 6
 3 1 13 46023.5 1041.69 2
 -3 -1 13 43557.6 1094.1 4
 3 -1 -13 48430.4 1020.27 6
 3 1 -13 47359.2 1025.82 5
 -3 -1 -15 131653 2634.58 6
 -3 1 -15 128374 2630.41 6
 -3 -1 15 124108 2646.35 2
 -3 1 15 131426 2643.27 2
 3 -1 -15 128346 2595.02 5
 -3 1 15 114823 2679.05 4
 3 -1 15 119722 2627.01 2
 -3 -1 15 117852 2662.66 4
 3 -1 -15 119135 2581.5 6
 3 1 15 129152 2730.75 1
 3 1 -15 120211 2594.62 6
 3 1 -15 126562 2592.25 5
 3 1 15 115647 2603.93 2
 3 -1 15 131610 2734.32 1
 -3 -1 17 71857.3 1819.52 4
 3 1 -17 75851.3 1728.53 6
 -3 1 17 82807.6 1784.79 2
 -3 -1 17 78921.9 1794.59 2
 3 1 17 81247.5 1890.16 1
 3 -1 -17 75045.7 1720.56 6
 -3 -1 -17 83572.8 1749.27 5
 3 -1 17 87606.5 1917.93 1
 -3 -1 -17 83575.1 1779.94 6
 -3 1 -17 82341.9 1747.02 5
 -3 1 -17 83391.8 1773.39 6
 3 -1 -17 81634.3 1737.44 5
 3 1 -17 81193.2 1735.92 5
 -3 1 -19 2026.41 331.828 5
 -3 1 -19 1811.52 339.206 6
 -3 1 19 1060.78 478.897 4
 -3 1 19 1997.57 358.413 2
 3 1 19 765.88 574.934 1
 3 -1 19 710.232 547.543 1
 -3 -1 -19 1893.61 363.592 5
 3 -1 19 1951.39 362.918 2
 -3 -1 -19 1767.17 336.037 6
 3 1 -19 2386.77 333.332 5
 3 -1 -19 2361.46 330.163 5
 -3 -1 19 2162.5 374.573 2
 -3 1 21 10873.1 507.443 2
 -3 -1 21 10548.5 514.374 2
 3 1 21 10811.6 477.734 2
 3 -1 21 10375.5 488.614 2
 -3 1 21 9930.91 637.98 4
 -3 -1 21 8869.57 614.679 4
 3 -1 -21 9877.92 427.715 6
 3 1 -21 9005.8 421.539 6
 -3 -1 -23 28431.4 791.949 5
 3 -1 23 27737.2 808.443 2
 -3 -1 23 24846.6 808.192 2
 3 1 -23 24540.6 723.407 6
 -3 1 23 27508.5 810.844 2
 3 1 23 27410.4 791.612 2
 -3 1 23 25316.5 942.366 4
 -3 -1 23 22132.8 926.672 4
 3 -1 23 27324 1038.76 1
 -3 -1 -23 26365.9 772.819 6
 3 -1 -23 26276 732.594 6
 -3 1 25 19907.3 701.516 2
 -3 1 -25 18970.7 679.017 5
 3 -1 -25 18125.6 619.49 6
 -3 -1 25 18436.2 701.886 2
 3 -1 25 17613 678.787 2
 -3 -1 -25 17441.8 655.088 6
 -3 1 25 15221 832.732 4
 -3 -1 25 16166.2 850.366 4
 -3 -1 -25 19846.4 682.807 5
 3 -1 25 17155 972.209 1
 3 1 25 19418.6 682.109 2
 3 1 -25 16787.3 604.35 6
 -3 1 -25 18067.5 660.961 6
 -3 1 27 3238.08 730.21 4
 -3 1 -27 3346.54 517.966 5
 -3 -1 27 3805.67 531.271 2
 -3 -1 -27 3301.39 495.017 5
 3 -1 27 3353.61 500.322 2
 -3 1 27 3763.95 519.245 2
 -3 -1 27 3067.59 732.399 4
 3 1 27 3243.86 498.669 2
 3 -1 -27 3527.01 444.016 6
 -3 1 -27 3867.25 478.338 6
 3 1 -27 2767.67 446.485 6
 -3 -1 -27 3035.52 468.182 6
 -3 -1 -29 -26.7715 494.882 5
 3 1 29 -89.9006 486.993 2
 3 -1 29 372.233 501.206 2
 -3 -1 29 -448.874 735.19 4
 -3 1 29 486.473 540.577 2
 -3 -1 29 -622.437 543.766 2
 -3 1 29 -549.227 771.137 4
 3 -1 -29 299.054 454.11 6
 3 1 -29 457.693 463.278 6
 -3 1 -29 130.789 456.345 6
 -3 1 -29 -4.5516 497.765 5
 -3 -1 -29 489.178 444.508 6
 -3 -1 -31 455.929 534.18 5
 3 -1 -31 4.357 460.017 6
 -3 -1 31 -273.614 563.126 2
 -3 1 -31 696.801 513.014 5
 -3 1 31 151.082 540.372 2
 3 -1 31 269.692 526.086 2
 -3 1 -31 -91.3544 473.42 6
 -3 -1 -31 -120.959 466.886 6
 3 1 -31 214.871 462.877 6
 -3 1 31 396.817 798.016 4
 3 1 31 544.24 516.984 2
 -3 -1 -33 4311.08 620.085 5
 3 -1 33 4339.51 608.812 2
 -3 -1 33 3795.77 607.797 2
 -3 1 33 3780.31 854.99 4
 3 1 33 4517.51 593.518 2
 -3 -1 35 4901.2 630.128 2
 -3 1 -35 4001.33 578.548 6
 -3 -1 -35 3637.65 573.469 6
 -3 -1 -37 1230.13 554.393 6
 -3 1 37 589.865 617.292 2
 -3 -1 37 95.9239 593.889 2
 3 -1 37 221.803 610.192 2
 -3 1 -37 546.955 545.726 6
 -3 3 -1 53269.8 1096.16 3
 -3 -3 1 50644.3 1099.31 2
 -3 3 -1 51443.6 1104.1 4
 -3 3 1 55070.5 1099.95 3
 -3 3 1 50074.7 1107.52 4
 -3 -3 -1 53065 1106.84 6
 -3 -3 1 51805 1086.82 4
 -3 -3 -1 52797.1 1096.99 4
 -3 -3 1 54613.1 1097.92 6
 -3 -3 3 6944.76 176.295 4
 3 3 3 7326.44 257.221 1
 3 -3 3 7977.78 336.656 1
 -3 3 -3 6664.06 209.09 3
 3 -3 3 7571.99 310.733 2
 -3 -3 3 7154.82 246.163 2
 -3 3 -3 7177.49 212.125 4
 -3 -3 -3 8083.38 241.427 6
 -3 3 3 7123.88 233.464 4
 -3 -3 -3 7598.76 206.33 5
 -3 -3 3 7452.6 211.25 6
 -3 3 3 7845.42 214.1 3
 -3 3 -5 243560 5124.48 4
 -3 -3 -5 250385 5114.15 5
 -3 -3 5 256127 5099.87 4
 3 -3 -5 247437 5094.25 6
 -3 3 5 252075 5142.48 4
 -3 3 -5 249731 5121.82 3
 -3 -3 5 246402 5141.25 2
 3 -3 5 259952 5175.86 1
 3 -3 5 241019 5145.17 2
 3 -3 -5 249385 5114.12 5
 -3 -3 -5 261504 5139.68 6
 3 3 5 262547 5154.55 1
 3 -3 7 16373.7 527.774 1
 -3 -3 7 16682 374.009 4
 -3 3 -7 15353.7 384.607 4
 -3 3 7 14176.6 406.612 2
 3 3 7 16140 358.075 2
 3 -3 -7 15796.3 351.616 6
 3 -3 7 15824.2 437.008 2
 -3 -3 -7 15195.5 417.469 6
 -3 3 7 15407.4 430.037 4
 -3 -3 7 15335.9 432.869 2
 -3 3 -7 14194.5 382.299 3
 -3 -3 -7 16129 393.468 5
 3 3 7 16760.8 494.356 1
 3 -3 -7 14701.3 382.658 5
 -3 3 -9 26412.3 668.501 3
 -3 3 9 28853.4 695.139 2
 -3 3 9 30136.3 724.61 4
 -3 -3 9 28351.7 712.911 2
 -3 -3 9 31037.4 671.332 4
 3 -3 -9 29995.3 642.382 6
 3 3 9 31876.5 785.066 1
 -3 -3 -9 29898.3 674.266 5
 3 3 9 31012.6 652.865 2
 -3 3 -9 28317.7 667.553 4
 -3 -3 -9 29482.9 696.654 6
 3 -3 9 27040.9 702.141 2
 -3 3 -9 30700.2 713.757 6
 3 -3 9 29182.6 787.676 1
 3 -3 -9 29513.1 666.004 5
 -3 3 -11 1156.02 239.049 6
 -3 -3 11 795.655 228.452 4
 -3 3 11 863.272 214.07 2
 3 -3 11 911.71 231.904 2
 3 3 11 909.783 370.679 1
 -3 -3 -11 1002.15 208.145 5
 -3 -3 -11 1035.04 212.998 6
 3 3 -11 1039.39 162.472 5
 -3 3 -11 764.16 159.986 3
 3 3 11 868.088 175.733 2
 -3 3 11 1089.4 266.927 4
 -3 3 -11 817.556 168.339 4
 3 -3 -11 1004.01 157.592 6
 -3 -3 11 698.153 235.119 2
 3 -3 11 1267.09 371.896 1
 3 -3 -11 807.422 190.026 5
 3 3 13 124642 2527.99 2
 -3 -3 13 119224 2565.55 4
 3 -3 13 114794 2561.46 2
 3 -3 -13 117065 2509.19 6
 3 3 -13 126455 2516.27 5
 3 -3 -13 121026 2526.36 5
 3 -3 15 147111 3029.92 1
 -3 3 15 142716 2935.1 2
 3 3 15 138966 2901.35 2
 -3 -3 -15 150465 2916.65 5
 -3 -3 15 137786 2950.59 2
 3 3 15 143581 3036.52 1
 3 -3 15 128445 2933.41 2
 -3 -3 15 128995 2949.08 4
 -3 -3 -15 143732 2931.71 6
 3 3 -15 139730 2888.56 5
 3 -3 -15 131607 2880.25 6
 3 -3 -15 134976 2898.18 5
 -3 3 -15 140830 2935.81 6
 3 -3 -17 25566 696.195 6
 -3 -3 -17 29797.4 757.964 6
 -3 -3 -17 31478.3 757.652 5
 -3 3 17 28864.1 763.118 2
 3 3 17 28707.5 733.709 2
 -3 3 -17 28704.1 728.056 5
 -3 -3 17 28611.3 788.035 2
 -3 3 17 26890.8 860.657 4
 -3 -3 17 23774 811.888 4
 3 3 17 32392.3 979.242 1
 -3 3 -17 30011 771.045 6
 3 -3 -17 28382.2 730.007 5
 3 -3 17 28079.3 909.494 1
 3 3 -17 31789.5 723.222 5
 -3 3 19 561.893 338.198 2
 -3 3 19 768.355 520.711 4
 -3 -3 19 475.651 360.779 2
 3 -3 19 -48.0641 575.996 1
 3 -3 19 348.348 373.893 2
 3 -3 -19 653.013 329.001 5
 -3 -3 -19 904.422 317.562 6
 -3 3 -19 546.631 339.62 6
 3 3 -19 647.555 311.047 6
 -3 3 -19 477.931 319.588 5
 -3 -3 -19 935.769 347.079 5
 3 3 21 12817.2 490.819 2
 -3 3 21 10947.9 556.795 2
 3 3 -21 12266.3 493.779 6
 3 -3 21 11884.5 568.801 2
 -3 3 21 10976.6 744.379 4
 -3 -3 -21 12549.7 511.895 5
 3 -3 -21 11071.9 469.892 6
 -3 -3 -21 11804.1 498.934 6
 -3 -3 21 13128.5 554.344 2
 -3 -3 -23 22524.3 699.846 6
 -3 -3 -23 22919.6 713.252 5
 3 3 -23 21014.8 676.258 6
 -3 3 23 20416.8 717.259 2
 3 3 23 24064.7 704.002 2
 3 -3 23 23185.9 762.504 2
 -3 -3 23 24547.3 776.692 2
 -3 3 23 21466.8 901.195 4
 3 -3 23 22167.5 949.505 1
 3 -3 -23 19805.6 645.959 6
 3 -3 25 10140.4 580.741 2
 -3 -3 -25 9027.15 531.835 6
 -3 -3 25 10804.4 596.754 2
 3 3 25 10810 567.099 2
 3 -3 25 9906.9 852.871 1
 -3 3 25 10191.8 770.135 4
 -3 -3 25 7792.48 707.072 4
 3 -3 -25 9384.02 477.452 6
 -3 3 -25 9686.45 522.233 6
 -3 3 25 10735.4 569.968 2
 3 3 -25 9736.88 495.276 6
 -3 -3 -25 11067.7 562.754 5
 -3 -3 -27 2845.4 511.632 5
 -3 3 -27 2956.01 484.077 5
 3 -3 27 979.686 815.912 1
 3 3 27 3012.39 490.503 2
 -3 3 -27 2864.18 456.829 6
 -3 3 27 1668.42 711.072 4
 3 -3 27 3034.2 510.597 2
 -3 -3 -27 2972.34 470.052 6
 3 3 -27 2821.68 444.529 6
 3 -3 -27 2802.16 420.373 6
 -3 -3 27 2937.54 538.701 2
 -3 3 27 3219.7 517.754 2
 -3 3 -29 632.559 501.671 5
 -3 3 29 -343.352 778.288 4
 3 3 -29 65.9309 437.989 6
 -3 -3 -29 372.346 517.392 5
 -3 3 29 478.621 544.461 2
 3 3 29 -199.108 476.488 2
 -3 -3 29 -532.092 533.308 2
 3 -3 29 376.037 501.15 2
 -3 -3 -29 312.039 453.949 6
 3 -3 -29 -675.255 436.961 6
 -3 3 -29 536.876 456.25 6
 3 -3 31 3541.83 579.223 2
 3 3 31 4728.29 545.613 2
 -3 -3 -31 3745.67 586.817 5
 -3 -3 -31 3068.22 493.674 6
 -3 3 31 4063.79 594.107 2
 -3 3 31 4239.98 849.732 4
 3 3 -31 3608.1 510.595 6
 -3 3 -31 3652.88 521.934 6
 -3 3 -31 3599.65 570.435 5
 -3 -3 -33 4431.33 639.096 5
 -3 -3 33 4604.45 635.461 2
 3 3 33 5332.2 579.247 2
 3 -3 33 5006.01 633.056 2
 3 3 -33 4860.78 551.14 6
 -3 -3 -35 489.465 533.899 6
 -3 -3 35 1046.49 608.645 2
 -3 3 35 661.59 598.477 2
 -3 3 -35 -16.4422 533.755 6
 3 -3 37 1392.54 648.149 2
 -3 3 37 1205.1 631.19 2
 -3 -3 37 1764.33 662.07 2
 -3 -5 1 4876.69 185.933 6
 -3 -5 -1 4742.58 192.995 2
 -3 5 -1 4992.56 178.895 4
 -3 -5 1 4818.89 212.142 2
 -3 -5 -1 4123.95 139.054 3
 -3 -5 -1 4895.08 193.462 6
 -3 5 1 5174.57 187.84 3
 -3 5 1 5217.08 198.573 4
 -3 -5 -1 4374.46 157.739 5
 -3 5 -1 5139.9 177.119 3
 3 -5 -3 89906.9 1839.08 5
 -3 5 3 84596.3 1848.03 4
 -3 -5 -3 85048.2 1823.45 2
 3 -5 3 86685.3 1889.33 2
 3 -5 -3 92294.6 1818.69 6
 -3 5 -3 89017.9 1832.7 4
 3 -5 3 90788.9 1892.99 1
 -3 -5 3 91052.6 1836.7 6
 -3 -5 3 87202.1 1852.43 2
 -3 5 -3 90090.6 1835.96 3
 3 5 3 84912.6 1843.09 1
 -3 -5 -3 91288 1845.36 6
 -3 5 3 88697.1 1836.69 3
 -3 -5 -3 84443.7 1822.18 5
 -3 -5 5 6336.85 177.249 5
 -3 5 5 7004.3 221.711 3
 3 -5 5 5981.04 331.894 2
 -3 5 -5 6454.51 209.244 4
 3 -5 5 6348.87 377.025 1
 -3 5 5 6244.23 259.724 4
 -3 5 -5 6258.62 212.464 3
 3 -5 -5 6756.03 185.636 6
 -3 -5 5 6553.42 280.384 2
 3 5 5 6276.52 200.33 3
 3 5 5 6247.64 320.638 1
 -3 -5 5 6492.38 182.056 5
 3 -5 -5 6086.23 241.693 5
 -3 -5 5 6158.98 221.627 6
 -3 -5 -5 5834.59 247.603 6
 3 -5 -7 139410 2896.65 5
 3 5 7 145974 2899.09 3
 -3 5 -7 140685 2895.87 4
 -3 -5 7 138815 2932.53 2
 3 -5 7 143259 2942.67 2
 -3 5 -7 138255 2899.8 3
 3 -5 -7 143032 2877.17 6
 -3 5 7 145091 2939.01 4
 -3 -5 -7 140884 2915.04 6
 3 5 7 141429 2953.12 1
 -3 -5 -7 131561 2897.77 5
 -3 5 7 135289 2903.02 3
 3 -5 7 145125 2978.29 1
 -3 -5 -9 228.773 198.194 5
 -3 -5 9 173.954 242.765 2
 -3 -5 -9 218.994 198.948 6
 3 -5 9 59.3663 345.789 1
 -3 5 -9 192.049 135.687 4
 -3 5 9 68.339 181.895 2
 3 5 9 85.8496 133.49 2
 -3 5 9 293.508 242.109 4
 -3 5 -9 166.886 142.671 3
 3 -5 9 64.9569 253.683 2
 3 5 9 161.687 333.914 1
 3 -5 -9 197.578 138.594 6
 -3 -5 9 93.3999 134.381 4
 3 -5 -9 185.209 198.692 5
 -3 5 -11 51642.5 1159.22 4
 3 -5 -11 53605.9 1141.67 6
 3 -5 11 51103.8 1207.13 2
 3 5 11 58203.6 1305.63 1
 3 5 -11 56879.4 1143.02 5
 -3 -5 11 50502 1159.86 4
 -3 -5 11 50568.8 1222.74 2
 3 5 11 56162.3 1148.31 2
 -3 5 -11 51041.3 1165.68 3
 3 -5 -11 54485.3 1165.44 5
 -3 -5 13 100399 2248.2 4
 3 5 13 108818 2224.9 2
 3 -5 -13 106739 2237.27 5
 3 -5 13 100134 2270.55 2
 3 -5 13 115330 2370.43 1
 3 5 -13 107013 2218.1 5
 3 -5 -13 106216 2216.14 6
 -3 -5 -15 33633.2 830.047 6
 -3 5 -15 34502.7 852.132 6
 -3 5 15 33113 826.548 2
 3 5 15 31987.9 788.888 2
 -3 -5 15 33846.9 888.756 2
 -3 -5 -15 34344.3 821.86 5
 3 -5 -15 31146.9 772.776 6
 3 -5 -15 32958.8 807.293 5
 3 5 -15 34473.7 790.656 5
 3 -5 17 16975.8 595.993 2
 -3 5 -17 18474 589.087 6
 -3 5 17 19097.1 569.905 2
 3 5 17 17480.5 514.189 2
 -3 -5 -17 18732.5 557.294 6
 -3 5 17 17234 688.482 4
 3 -5 17 17708.5 746.492 1
 3 -5 -17 16603.7 494.32 6
 -3 -5 17 17273.4 623.448 2
 3 -5 -17 17202.5 538.869 5
 -3 -5 -17 17250.2 545.132 5
 3 -5 19 1120.63 593.748 1
 -3 5 -19 228.903 342.302 5
 -3 5 19 1309.49 382.075 2
 -3 -5 19 1528.03 391.17 2
 -3 -5 -19 1390.96 332.139 6
 -3 5 -19 845.46 399.521 6
 3 -5 19 1550.52 421.606 2
 -3 -5 -19 1266.55 340.969 5
 -3 5 19 1955.44 527.117 4
 3 -5 -19 969.174 350.693 5
 3 5 -21 8730.98 451.362 6
 -3 -5 21 9164.42 525.653 2
 3 -5 21 11028.8 1085.94 1
 3 5 21 10577.2 454.59 2
 -3 -5 -21 9975.28 485.096 5
 -3 -5 -21 9491.99 465.099 6
 -3 -5 23 12811.5 609.037 2
 -3 5 23 13790.2 580.92 2
 -3 -5 -23 12187.1 543.66 6
 -3 5 23 12735.5 783.028 4
 3 -5 -23 12459 503.983 6
 3 -5 23 12742.6 660.685 2
 3 5 -23 12261 530.543 6
 -3 -5 -23 14171.4 571.88 5
 3 5 23 14602.9 552.991 2
 3 -5 23 12318.1 843.292 1
 -3 5 -25 11401.3 546.841 5
 -3 -5 25 9706.9 603.31 2
 -3 5 25 9720.61 565.059 2
 3 5 25 10632.5 568.339 2
 3 5 -25 9532.39 531.458 6
 3 -5 -25 9215.14 486.888 6
 -3 5 -25 9513.82 540.095 6
 -3 -5 -25 9491.38 556.867 6
 3 -5 25 10720.4 617.729 2
 -3 -5 -25 11082.4 594.853 5
 -3 5 27 233.712 718.768 4
 -3 5 -27 2866.5 467.018 5
 3 -5 27 623.853 788.957 1
 -3 -5 27 2853.45 536.942 2
 3 -5 27 2980.76 543.617 2
 -3 5 27 2819.15 516.557 2
 3 5 27 3100.87 483.962 2
 3 -5 -27 2703.87 427.557 6
 -3 5 -27 3181.86 473.672 6
 3 5 -27 758.782 453.915 6
 -3 -5 -27 2597.95 479.915 6
 -3 -5 -27 2720.62 521.918 5
 -3 -5 -29 -110.549 534.706 5
 -3 5 -29 396.986 481.997 5
 -3 5 29 -26.8278 757.471 4
 -3 -5 -29 -563.915 463 6
 -3 5 29 414.748 539.759 2
 3 5 29 117.686 470.445 2
 3 -5 29 93.975 538.782 2
 -3 -5 29 -46.5769 546.892 2
 3 5 -29 -274.601 445.162 6
 -3 5 -29 206.506 452.303 6
 3 -5 29 228.629 831.362 1
 3 -5 -29 82.7605 438.829 6
 -3 -5 -31 2717.34 599.687 5
 -3 -5 -31 2696.3 517.812 6
 3 5 -31 2145.67 489.543 6
 -3 5 31 3020.45 621.505 2
 3 5 31 2830.73 546.662 2
 3 -5 31 3120.18 580.874 2
 -3 5 31 2780.38 847.233 4
 -3 5 33 2706.14 868.586 4
 -3 -5 -33 1333.92 515.863 6
 3 -5 33 3557.83 621.033 2
 -3 -5 33 2605.42 606.113 2
 -3 5 33 2395.75 641.62 2
 -3 -5 -33 2568.75 602.216 5
 3 5 -33 2598.83 495.301 6
 -3 -5 35 4020.47 652.169 2
 -3 5 35 3284 905.501 4
 3 -5 35 3717.8 632.362 2
 -3 -5 -35 2624.82 564.062 6
 -3 7 1 819.382 141.332 3
 -3 -7 1 767.003 217.55 2
 -3 -7 -1 628.474 207.227 2
 -3 7 -1 862.104 142.851 4
 -3 -7 1 679.673 164.735 6
 -3 7 1 849.321 150.252 4
 -3 -7 -1 779.203 161.609 6
 -3 -7 -1 690.804 138.07 5
 -3 -7 1 612.067 121.079 5
 -3 7 -1 900.796 139.484 3
 3 7 3 15427.9 346.409 3
 -3 -7 -3 13453.3 413.326 2
 3 -7 3 13686.2 495.789 2
 -3 7 -3 15848.9 371.681 4
 3 -7 -3 17084.4 379.441 6
 -3 -7 3 15348 393.175 6
 3 -7 3 15468.7 498.171 1
 -3 7 -3 15543.8 378.193 3
 -3 -7 3 14275.6 345.26 5
 -3 7 3 14225.5 399.651 4
 -3 -7 -3 15264.2 397.717 6
 -3 7 3 14896.8 388.65 3
 3 -7 -3 15066.2 408.489 5
 -3 -7 3 15504.5 434.025 2
 -3 -7 -3 13238.1 370.834 5
 3 -7 5 110715 2334.25 2
 -3 -7 5 109656 2274.01 6
 3 -7 5 110394 2348.58 1
 -3 7 -5 109342 2264.16 4
 -3 7 5 111744 2306.59 4
 3 -7 -5 104580 2277.65 5
 3 7 5 115363 2261.38 3
 3 -7 -5 116237 2257.31 6
 -3 -7 5 109901 2303.6 2
 -3 7 -5 112693 2273.24 3
 -3 -7 -5 111271 2287.56 6
 -3 7 5 107434 2281.9 3
 -3 -7 5 104315 2244.15 5
 -3 -7 -5 99775.5 2267.51 5
 -3 7 7 3247.61 196.213 3
 3 -7 7 2904.93 355.802 1
 -3 7 -7 3297.83 163.639 4
 -3 7 -7 3443.11 182.818 3
 -3 -7 7 3294.95 275.866 2
 -3 7 7 2960.84 253.744 4
 -3 -7 -7 3256.83 219.691 6
 3 -7 -7 3304.52 170.159 6
 3 -7 -7 3289.33 224.804 5
 3 -7 7 3182 303.354 2
 3 7 7 3176.52 180.552 3
 -3 7 9 3680.4 219.28 3
 3 -7 -9 3664.99 239.039 5
 -3 7 -9 3331.97 179.034 4
 -3 -7 9 2815.97 299.273 2
 3 7 9 3767.24 223.64 3
 3 -7 9 2836.56 391.925 1
 -3 -7 -9 2977.64 238.781 6
 -3 7 -9 3375.15 197.111 3
 3 -7 -9 3899.35 188.907 6
 3 -7 9 3172.82 308.738 2
 -3 -7 -9 2880 240.464 5
 3 7 11 16426 457.535 3
 -3 7 -11 16238.8 421.115 4
 3 -7 -11 17602.8 476.138 5
 -3 -7 11 15245.2 407.394 4
 3 -7 11 17232.1 530.877 2
 3 -7 -11 16280.3 419.077 6
 -3 7 -11 16607.4 439.625 3
 3 7 -11 16607 417.816 5
 3 -7 -13 24336.6 622.37 5
 -3 -7 -13 24299.3 637.975 6
 -3 -7 13 25563.7 698.764 2
 3 7 -13 23003.9 579.941 5
 3 -7 -13 23247.4 581.256 6
 3 -7 13 24906.8 786.438 1
 -3 -7 -13 24551.6 637.618 5
 -3 7 -15 50935.6 1175.71 3
 3 7 15 52991.1 1172.42 2
 -3 -7 -15 56311.2 1224.79 6
 3 -7 -15 48752.1 1158.06 6
 -3 -7 -15 57042 1218.95 5
 3 -7 15 52758.7 1249.11 2
 3 -7 -15 50835.5 1195.19 5
 3 -7 15 53525.5 1348.46 1
 -3 -7 15 56346.7 1282.84 2
 -3 7 15 52740.4 1209.07 2
 3 -7 17 14588.7 565.038 2
 -3 7 17 15069.4 515.533 2
 3 7 17 15017.2 477.799 2
 -3 7 17 15161.9 645.565 4
 -3 -7 17 14569.7 595.325 2
 -3 -7 -17 15379.4 524.344 6
 3 -7 17 14958.9 742.068 1
 3 -7 -17 14244.8 510.225 5
 -3 -7 -17 16142.9 544.172 5
 -3 -7 -19 880.538 369.334 5
 -3 -7 -19 472.246 332.944 6
 -3 7 19 839.283 508.762 4
 3 -7 19 -113.275 480.108 2
 -3 -7 19 588.924 413.312 2
 -3 7 -19 11.749 442.27 6
 -3 7 19 578.87 346.519 2
 -3 7 -19 -121.784 410.337 5
 3 -7 19 141.046 646.492 1
 3 7 21 3407.37 356.915 2
 -3 7 21 2517.37 401.277 2
 -3 7 21 2891.08 600.924 4
 -3 -7 21 2932.79 460.714 2
 3 -7 21 6493.87 974.759 1
 -3 -7 -21 2476.92 380.336 6
 3 -7 -21 3525.47 345.928 6
 -3 7 -21 -88.0361 653.352 6
 -3 7 -21 273.003 562.847 5
 -3 -7 -21 3282.89 428.523 5
 -3 7 23 14471.4 600.636 2
 -3 -7 23 14623.4 670.883 2
 -3 -7 -23 17066.8 656.369 5
 3 -7 -23 14868.6 550.222 6
 -3 7 -23 15220.3 654.94 6
 3 7 23 17554.7 596.576 2
 3 -7 23 15412.5 693.031 2
 -3 -7 -23 14670.5 598.756 6
 3 7 -25 6221.95 492.552 6
 3 -7 25 7378.68 600.51 2
 3 7 25 8753.06 512.341 2
 -3 -7 -25 8097.17 566.809 5
 -3 7 -25 6779.44 489.103 5
 -3 7 25 2698.31 739.517 4
 -3 -7 -25 6962.83 505.815 6
 -3 7 25 6753.43 507.042 2
 3 -7 -25 7093.98 470.32 6
 -3 -7 25 6517.27 568.732 2
 -3 7 -25 7390.57 516.154 6
 3 -7 25 1331.48 774.495 1
 -3 7 -27 10441.2 563.476 5
 -3 7 -27 10557.8 584.511 6
 -3 -7 -27 10314.4 576.544 6
 -3 7 27 10098.4 595.711 2
 3 7 27 11623.2 586.149 2
 -3 -7 27 10210.2 649.268 2
 -3 7 27 10779.6 849.572 4
 3 -7 27 11447.5 670.833 2
 -3 -7 -27 10960.5 633.857 5
 3 -7 -27 10209.9 546.105 6
 -3 -7 29 -1142.62 545.107 2
 3 -7 29 585.968 844.287 1
 -3 7 29 -303.869 499.224 2
 3 7 29 -116.777 474.244 2
 -3 -7 -29 -700.048 522.497 5
 -3 -7 -29 -221.943 463.537 6
 3 -7 29 324.808 578.836 2
 3 7 -29 267.936 466.044 6
 -3 7 -29 497.725 471.39 6
 -3 7 29 35.8291 746.126 4
 -3 -7 -31 1747.16 558.722 5
 3 7 -31 1002.75 495.383 6
 -3 7 31 1899.53 830.238 4
 3 -7 31 1603.82 589.662 2
 -3 -7 -33 4152.86 552.623 6
 3 7 -33 6315.86 552.248 6
 -3 -7 33 6527.77 658.004 2
 -3 7 33 6620.3 671.063 2
 -3 -7 -33 6208.36 638.729 5
 -3 -7 -35 1673.29 564.287 6
 -3 7 35 3048.63 874.223 4
 -3 -7 35 2203.62 650.978 2
 3 -7 35 2135.05 639.861 2
 -3 7 -35 571.283 533.439 6
 -3 7 35 2992.52 623.496 2
 -3 -9 -1 1441.21 178.911 6
 -3 -9 -1 1133.87 155.282 5
 3 9 1 1287.55 104.514 3
 3 -9 -1 1404.83 222.555 5
 -3 9 -1 1472.58 157.824 4
 -3 9 1 1521.68 172.35 4
 -3 -9 1 1657.4 256.844 2
 -3 -9 -1 1429.43 249.479 2
 -3 9 -1 1418.95 156.57 3
 3 -9 -1 1725.29 179.55 6
 -3 -9 1 1480.28 188.642 6
 -3 9 1 1466.19 160.406 3
 -3 -9 1 1157.53 153.282 5
 -3 -9 -3 39095.5 876.001 2
 3 -9 3 36693.3 939.558 2
 3 -9 -3 41097.8 837.113 6
 3 -9 3 36372.5 933.049 1
 -3 9 -3 39006.4 828.083 4
 -3 9 3 39074.4 861.797 4
 -3 -9 -3 38148.2 850.449 6
 3 9 -3 37335.1 794.209 4
 -3 -9 3 40333.1 860.81 6
 -3 9 -3 38501.7 835.101 3
 -3 -9 3 36792.5 814.505 5
 -3 -9 3 41480.1 906.563 2
 -3 9 3 37031.1 854.349 3
 -3 -9 -3 35952.4 823.388 5
 3 9 3 39417.7 808.853 3
 3 -9 -3 36558.4 859.778 5
 -3 -9 5 40983 920.18 2
 3 -9 5 37701.8 958.617 2
 -3 -9 -5 36729.4 858.805 5
 3 -9 5 37638.6 977.493 1
 3 -9 -5 40091.6 854.764 6
 -3 9 5 38621.2 910.129 4
 -3 -9 5 39102.9 841.899 5
 -3 -9 -5 37805.1 885.019 6
 3 -9 -5 37065.5 884.224 5
 -3 9 -5 39136.4 861.599 3
 3 9 5 41417 853.612 3
 -3 9 5 37231.1 876.884 3
 -3 9 -5 39017.9 848.139 4
 -3 -9 5 39340.2 872.225 6
 -3 9 -7 151137 3107.69 4
 3 -9 -7 149959 3107.27 6
 -3 -9 7 153674 3170 2
 -3 9 -7 152122 3121.12 3
 3 -9 -7 143138 3131.46 5
 3 9 7 153901 3118.47 3
 3 -9 7 149109 3191.48 2
 -3 9 -9 10976.6 338.844 3
 3 -9 -9 10986.2 326.191 6
 3 -9 -9 10806 381.654 5
 3 9 9 11340.5 352.011 3
 -3 -9 11 19942.1 595.889 2
 3 -9 11 19989.2 682.687 1
 -3 9 11 17691.6 513.788 3
 -3 9 -11 17466.7 457.938 4
 3 9 11 19034 510.873 3
 -3 -9 -11 19045.4 527.516 6
 -3 -9 -11 16932 514.063 5
 3 -9 -11 17958.6 472.924 6
 3 -9 -11 17649.1 518.18 5
 3 -9 11 19633.4 605.01 2
 3 9 13 52510.4 1182.34 3
 -3 9 13 50390.7 1180.88 3
 3 -9 13 52295.3 1225.64 2
 3 -9 -13 51267.7 1181.04 5
 -3 -9 -13 53844.2 1180.17 5
 -3 9 13 53922 1261.71 4
 -3 -9 -13 51771.2 1185.02 6
 3 -9 -13 48015.3 1133.96 6
 -3 -9 13 55588 1252.25 2
 3 -9 13 53359.2 1320.47 1
 -3 9 -15 24342.2 613.376 4
 -3 -9 -15 25612.6 675.851 6
 -3 -9 15 25946 752.059 2
 3 -9 -15 23090.8 611.915 6
 -3 9 15 25004.3 773.76 4
 -3 9 15 24518.5 660.105 3
 3 -9 15 25100.7 727.445 2
 -3 9 -15 24814.1 630.62 3
 3 -9 -15 24345.9 662.212 5
 3 -9 15 24427.6 846.809 1
 -3 -9 -15 25709.9 675.262 5
 3 9 15 21913.6 664.815 3
 -3 9 17 23253 663.342 3
 -3 -9 -17 23435.1 668.978 6
 -3 9 17 22420 792.383 4
 -3 9 -17 22901.3 615.068 4
 3 -9 17 23591.3 734.44 2
 -3 9 -17 22886.7 620.139 3
 3 -9 17 25574.9 890.541 1
 -3 -9 17 24288.2 755.764 2
 -3 -9 -17 23839.7 678.572 5
 -3 9 -19 -44.1556 366.693 5
 -3 -9 -19 -3.57417 328.936 6
 3 -9 19 594.296 666.476 1
 -3 -9 -19 -276.143 376.875 5
 -3 9 19 208.069 501.533 4
 3 -9 19 -235.769 451.918 2
 -3 -9 19 -252.201 428.166 2
 3 -9 -19 -371.539 288.626 6
 3 9 21 3398.94 361.066 2
 3 -9 21 2519.36 686.947 1
 3 -9 -21 3265.99 340.565 6
 3 -9 21 2615.47 519.383 2
 -3 -9 -21 2471.63 388.558 6
 -3 9 21 2862.99 396.358 2
 -3 -9 21 2574.39 477.37 2
 3 -9 -21 3169.87 424.879 5
 -3 -9 -21 2957.39 439.65 5
 -3 9 23 2663.62 438.198 2
 3 -9 -23 2528.51 376.773 6
 3 -9 23 2691.29 532.835 2
 -3 9 23 2749.72 633.531 4
 -3 -9 23 2919.05 532.131 2
 3 9 23 2168.33 400.915 2
 -3 9 -23 2572.62 467.187 6
 -3 9 -23 3407.66 447.353 5
 -3 -9 -23 3060.5 466.831 5
 -3 -9 -23 2920.85 424.312 6
 -3 9 -25 41367.8 1035.31 5
 -3 9 25 36719.5 1245.18 4
 -3 9 25 39435.6 1060.7 2
 -3 9 -25 37875.2 1066.53 6
 -3 -9 25 40967.7 1156.51 2
 3 -9 -25 38525.1 1002.85 6
 -3 -9 -25 37733.2 1046.63 6
 3 -9 25 38428.7 1132.64 2
 -3 9 -27 10137.7 566.728 5
 -3 9 27 9257.09 585.667 2
 3 -9 27 8957.63 669.56 2
 -3 -9 -27 8433.09 552.895 6
 -3 -9 27 9349.1 655.652 2
 -3 9 27 8522.99 814.699 4
 -3 9 -27 9891.98 593.259 6
 3 -9 27 7862.97 843.442 1
 3 9 27 9977.76 570.98 2
 -3 -9 -27 9745.85 592.004 5
 3 -9 -27 8211.24 504.825 6
 -3 -9 -29 -98.3337 517.832 5
 3 -9 29 -558.142 595.083 2
 -3 9 29 -708.163 500.432 2
 3 -9 29 305.525 845.455 1
 -3 9 -29 -288.824 489.96 6
 -3 -9 -29 -246.29 465.134 6
 -3 9 29 -277.4 742.137 4
 3 9 -29 37.4411 480.812 6
 -3 -9 -31 5439.7 609.019 5
 -3 -9 31 6303.96 648.236 2
 3 -9 31 5099.8 671.458 2
 -3 9 33 3722.83 864.872 4
 3 -9 33 3795.06 662.51 2
 -3 9 33 3490.17 614.142 2
 -3 -9 -33 1965.67 542.226 6
 -3 -9 33 3989.62 639.169 2
 -3 9 35 2912.26 612.112 2
 3 9 -35 2746.85 550.074 6
 -3 -9 -35 1781.65 573.815 6
 -3 9 35 1750.89 863.5 4
 -3 -9 35 3294.99 658.66 2
 -3 -9 -35 2547.25 670.294 5
 -3 9 -35 174.799 557.212 6
 3 -9 35 2881.74 661.637 2
 -3 11 1 858.711 169.654 3
 3 -11 -1 824.025 194.764 6
 -3 -11 1 1073.77 302.015 2
 -3 11 -1 914.344 167.3 4
 -3 -11 -1 635.259 295.206 2
 -3 11 1 579.403 178.454 4
 3 11 -1 879.376 188.925 4
 -3 -11 -1 589.128 200.472 1
 3 11 1 665.748 123.95 3
 -3 -11 1 969.991 169.326 5
 3 -11 -1 980.191 243.318 5
 3 11 1 419.759 244.664 4
 -3 -11 -1 653.673 175.516 5
 -3 11 -1 781.922 170.9 3
 3 11 -1 624.795 114.996 3
 3 11 -3 39978.4 831.908 4
 -3 11 -3 39448.9 863.245 4
 3 -11 -3 39492 908.815 5
 -3 -11 3 42066.5 953.236 2
 -3 11 -3 40171.9 875.752 3
 3 11 -3 38766.8 832.412 3
 3 11 3 37232 846.687 3
 3 -11 -3 40569.6 879.695 6
 -3 -11 3 40583.7 855.765 5
 -3 11 3 37677 881.773 3
 -3 -11 -3 39686.6 938.271 2
 -3 11 -5 207150 3536.13 3
 -3 11 -5 208845 3519.12 4
 3 -11 -5 207138 3559.73 5
 3 11 -5 206465 3492.15 3
 3 11 5 205914 3521.53 3
 3 -11 -5 206976 3533.9 6
 3 -11 7 65310.6 1475.25 1
 -3 -11 -7 65715.5 1373.53 6
 -3 11 -7 59688.4 1319.33 4
 -3 11 7 63972.8 1400.46 4
 -3 -11 -7 61271.7 1346.5 5
 3 -11 7 68832 1446.43 2
 3 -11 -7 60709.5 1338.32 6
 3 11 7 60494.4 1341.4 3
 3 -11 -7 59081.5 1366.25 5
 -3 -11 9 -226.407 347.044 2
 3 -11 -9 79.129 196.625 6
 3 11 -9 35.5513 186.021 5
 -3 11 9 94.8779 228.529 3
 3 -11 9 90.4379 428.63 1
 3 -11 9 -88.9446 370.32 2
 3 11 9 139.379 216.616 3
 3 -11 -9 -40.217 263.009 5
 -3 -11 -9 17.6245 244.029 6
 -3 11 9 144.288 290.69 4
 -3 -11 -9 -92.2482 259.502 5
 3 11 11 3921.97 283.241 3
 3 -11 11 3917.34 498.139 1
 3 -11 -11 3433.16 246.748 6
 -3 -11 11 3748.97 397.929 2
 -3 -11 -11 3289.49 308.645 5
 -3 11 11 3537.39 373.263 4
 -3 -11 -11 2983.35 290.574 6
 3 -11 -11 3310.33 321.926 5
 3 -11 11 4007.9 402.857 2
 -3 11 11 3628 281.924 3
 3 11 13 57883.4 1297.8 3
 -3 -11 13 63991.1 1391.66 2
 -3 11 13 59221.5 1384.05 4
 -3 -11 -13 56242.3 1302.41 6
 3 -11 13 58974.6 1367.38 2
 -3 11 -13 53746.4 1264.47 3
 -3 11 13 55934.2 1299.1 3
 -3 -11 -13 57730.7 1301.67 5
 3 -11 13 59475.2 1446.07 1
 -3 -11 -15 40718 980.33 5
 -3 11 -15 38499.6 908.643 4
 -3 11 15 40858.7 978.595 3
 -3 -11 -15 39408.1 973.705 6
 -3 11 15 40211 1067.57 4
 -3 11 -15 39424.3 935.302 3
 3 11 15 38095.8 968.717 3
 3 -11 15 40240.4 1031.31 2
 3 -11 15 40252.3 1139.12 1
 -3 -11 15 42901.2 1059.66 2
 3 -11 17 3771.57 450.615 2
 -3 11 -17 3526.92 265.031 4
 -3 -11 -17 3316.55 358.002 6
 3 -11 -17 3384.14 397.098 5
 -3 11 -17 3656.12 296.736 3
 -3 11 17 3494.95 498.139 4
 3 -11 -17 3470.95 307.331 6
 -3 -11 17 4303.24 471.637 2
 3 -11 17 3674.45 598.183 1
 -3 -11 -17 3628.14 392.775 5
 -3 11 17 4040.53 366.956 3
 3 -11 19 340.646 448.594 2
 -3 -11 -19 -15.0126 346.122 6
 3 -11 -19 272.2 303.584 6
 3 11 19 294.335 363.094 3
 -3 11 19 324.329 343.572 3
 -3 11 19 273.229 497.819 4
 3 -11 -19 10.0673 376.411 5
 -3 -11 19 -82.1315 454.826 2
 3 -11 19 840.189 679.006 1
 -3 -11 -19 1348.56 398.047 5
 -3 11 -21 464.279 385.006 5
 3 11 21 408.246 399.515 3
 -3 11 21 535.512 376.472 3
 -3 -11 -21 430.313 379.976 6
 3 -11 21 -187.732 674.931 1
 3 -11 -21 408.578 329.799 6
 3 -11 21 329.522 479.715 2
 -3 -11 21 169.375 504.208 2
 -3 -11 -21 1031.85 433.919 5
 3 -11 -21 169.526 408.158 5
 -3 11 21 115.446 548.688 4
 -3 11 -23 36116.3 916.11 5
 -3 11 23 30199.3 919.359 3
 -3 -11 -23 33022 942.732 5
 -3 -11 -23 33201.6 922.796 6
 -3 11 23 32207.6 1106.17 4
 -3 -11 23 35534.6 1045.48 2
 3 -11 -23 31595 867.107 6
 3 -11 23 32347.2 1006.78 2
 -3 11 -25 24804.8 743.987 5
 -3 11 25 20313.6 770.863 3
 3 -11 -25 21361.6 705.386 6
 -3 11 25 23029.3 986.324 4
 -3 -11 25 25911.6 886.52 2
 3 -11 25 23816.1 856.441 2
 -3 -11 -25 21899 758.882 6
 3 -11 25 24555.4 1039.2 1
 -3 11 -25 21600.8 774.794 6
 -3 -11 -25 23676.3 798.806 5
 3 -11 27 3962.36 640.054 2
 -3 11 27 2856.28 491.317 3
 3 -11 27 4687.36 860.685 1
 -3 -11 27 3981.89 611.48 2
 -3 -11 -27 3573.98 488.071 6
 -3 11 27 2854.2 715.772 4
 -3 11 -27 2660.36 550.337 6
 -3 -11 -27 4586.37 558.63 5
 -3 -11 -29 171.316 544.772 5
 -3 11 29 119.66 505.9 3
 -3 -11 -29 139.633 477.354 6
 3 -11 29 -311.012 790.964 1
 3 -11 29 418.169 606.924 2
 -3 -11 31 1143.17 621.859 2
 -3 11 31 1626.18 774.534 4
 3 11 -31 1488.53 529.161 6
 -3 -11 -31 1370.69 506.768 6
 -3 11 -31 426.086 537.641 6
 -3 -11 -33 3057.46 558.164 6
 -3 -11 33 5563.73 691.441 2
 3 -11 33 5434.35 691.192 2
 -3 11 33 5293.72 867.223 4
 -3 11 -33 1550.62 581.062 6
 3 -11 33 6613.22 1020.12 1
 -3 -13 -1 17082.6 557.961 2
 3 -13 1 14047.1 570.784 1
 -3 -13 1 17556 545.945 2
 3 13 -1 16757.5 418.836 4
 3 13 1 15476.4 469.107 4
 -3 -13 -1 17656.7 433.362 5
 3 13 -1 14460.5 376.436 3
 -3 -13 1 16223.7 449.355 6
 3 13 1 14263.8 384.663 3
 3 -13 1 15821.8 607.584 2
 -3 -13 1 16920.7 417.984 5
 -3 -13 -1 17120.9 457.229 6
 -3 -13 -3 75403 1601.67 2
 3 -13 3 79865.3 1660.61 2
 -3 -13 -3 78889.7 1549.68 6
 -3 -13 3 85495.2 1559.67 6
 3 -13 3 72170.2 1633.32 1
 3 -13 -3 80349.1 1536.84 6
 3 13 -3 75877.3 1481.24 4
 -3 -13 3 84794.6 1513.47 5
 3 13 -3 70841.2 1485.81 3
 -3 -13 3 82238.4 1618.75 2
 3 13 3 69303.4 1496.35 3
 -3 13 3 77515.8 1554.62 4
 -3 -13 -3 78332.5 1520.12 5
 3 -13 5 46513.3 1120.93 1
 3 13 -5 41406.4 909.379 3
 -3 -13 -5 43674.8 1047.27 2
 3 13 -5 36561.4 878.119 4
 3 -13 -5 46472.2 968.566 6
 -3 13 5 46217.7 1015.14 4
 3 13 5 41379 940.349 3
 -3 -13 -5 47699.3 990.076 6
 3 -13 5 50759.1 1108.6 2
 -3 -13 5 48899.1 986.58 6
 -3 -13 5 51134.4 953.074 5
 -3 -13 -5 47808.3 966.478 5
 -3 13 5 41461.1 985.086 3
 3 -13 7 10571 497.953 2
 3 -13 7 8930.15 544.949 1
 -3 13 7 8858.71 384.342 4
 3 13 7 8216.65 326.05 3
 -3 -13 -7 8929.03 375.337 6
 -3 -13 7 10565.8 465.842 2
 -3 -13 -7 8918.09 353.89 5
 -3 13 7 7273.63 357.544 3
 3 -13 9 2841.53 418.64 2
 -3 -13 -9 2445.25 284.497 6
 -3 13 9 2387.43 344.956 4
 3 -13 9 2326.56 477.084 1
 -3 -13 -9 1899.2 289.401 5
 -3 -13 9 2414.99 410.095 2
 -3 13 9 1999.79 267.617 3
 3 13 9 2312.39 264.995 3
 -3 -13 11 996.983 423.294 2
 -3 13 11 784.092 280.99 3
 3 -13 11 1394.46 400.81 2
 -3 13 11 464.363 342.55 4
 3 -13 11 247.369 491.033 1
 3 13 11 911.625 257.344 3
 -3 -13 -11 909.23 284.221 6
 -3 -13 -11 690.748 293.122 5
 -3 13 -11 773.506 222.387 3
 -3 13 -13 13190.7 419.316 3
 -3 -13 13 15489 589.565 2
 -3 13 13 14030.7 570.348 4
 3 -13 -13 11296.6 422.445 6
 -3 -13 -13 13240.5 469.732 6
 -3 13 -13 12643.4 380.754 4
 3 -13 13 15462.3 591.93 2
 -3 -13 -13 12428.8 474.085 5
 -3 13 13 13266.1 480.637 3
 3 -13 -13 13369.9 482.984 5
 3 -13 13 12836.5 678.997 1
 3 13 13 13027.6 473.886 3
 -3 13 15 36504.9 930.002 3
 -3 13 -15 35821.6 853.47 4
 3 -13 -15 38986.3 942.282 5
 -3 -13 -15 36366.5 919.32 6
 3 -13 -15 34881.9 883.424 6
 -3 13 -15 37449.1 893.455 3
 -3 13 15 37069.4 1035.04 4
 3 13 15 37405.1 935.98 3
 -3 -13 -15 37052 927.553 5
 3 -13 15 36364.3 1100.4 1
 3 -13 17 9376.15 552.863 2
 -3 13 17 9272.87 455.576 3
 -3 13 -17 9122.35 390.466 3
 -3 13 -17 8868.51 354.518 4
 -3 -13 -17 8917 447.926 6
 -3 -13 17 9925.98 570.865 2
 -3 13 17 10299.9 587.542 4
 3 -13 -17 8903.47 405.232 6
 -3 -13 -17 8824.41 465.822 5
 3 -13 -17 9884.26 498.279 5
 3 -13 -19 -90.9798 316.864 6
 -3 13 -19 261.043 264.67 4
 -3 13 19 -4.13007 369.009 3
 -3 -13 19 -49.0732 489.206 2
 -3 -13 -19 -80.3697 407.887 5
 -3 13 19 -157.849 511.912 4
 3 -13 19 -61.278 672.292 1
 -3 13 -19 78.2508 284.194 3
 -3 -13 -19 131.787 372.809 6
 3 -13 -19 407.641 431.585 5
 3 -13 19 -10.0761 475.362 2
 3 -13 -21 13484.7 513.757 6
 3 -13 -21 13958.6 618.106 5
 -3 13 21 12815.8 731.608 4
 -3 13 21 13817 585.637 3
 -3 -13 -21 14003.5 582.71 6
 -3 -13 -21 13975.5 608.615 5
 3 -13 21 13815.7 670.22 2
 -3 13 -23 25155.8 747.547 5
 -3 -13 -23 21854.1 758.055 6
 -3 13 23 22336.8 930.507 4
 -3 13 23 24977.6 790.594 3
 3 -13 23 23947.2 867.682 2
 3 -13 -23 22809.2 703.202 6
 -3 -13 -23 24019.2 784.893 5
 -3 -13 23 26486.7 894.438 2
 3 -13 23 22916.8 987.859 1
 -3 13 25 7328.99 723.749 4
 -3 -13 -25 7856.79 565.037 5
 3 -13 25 7278.12 641.213 2
 3 -13 25 8705.93 832.934 1
 -3 -13 25 8507.28 662.106 2
 -3 -13 -25 6889.31 517.69 6
 -3 13 25 7386.14 549.767 3
 -3 13 27 4191.47 548.613 3
 -3 -13 -27 5835.94 569.644 5
 3 -13 27 5477.75 642.751 2
 -3 -13 -27 5275.31 514.585 6
 -3 13 27 5005.8 757.751 4
 -3 -13 29 619.769 622.136 2
 -3 13 -29 -95.9562 507.781 6
 -3 -13 -29 382.5 547.877 5
 -3 13 31 864.468 557.901 3
 -3 -13 31 1521.93 648.937 2
 3 -13 31 2470.55 658.039 2
 -3 -13 -31 1685.91 523.193 6
 -3 13 31 1476.16 763.129 4
 -3 13 -31 409.913 546.658 6
 -3 13 33 2243.78 598.363 3
 -3 13 -33 162.151 568.484 6
 -3 -13 -33 1771.65 561.476 6
 3 -13 33 135.767 982.923 1
 -3 -13 33 2633.19 653.668 2
 3 -13 33 1998.07 681.563 2
 -3 13 33 2115.11 813.532 4
 3 13 -33 1841.1 566.056 6
 -3 -13 -33 1845.61 616.166 5
 -3 -15 -1 10569.2 394.74 6
 -3 -15 -1 6892.23 426.193 1
 3 -15 1 10105.1 570.068 2
 3 -15 1 8226.71 533.729 1
 3 -15 -1 10563.8 388.967 6
 -3 15 1 10777.6 369.048 4
 3 15 1 11015.9 393.745 4
 3 15 -1 11535.5 346.871 4
 -3 15 -1 9796.39 353.42 3
 -3 -15 1 10891.2 395.934 6
 -3 -15 1 11367.7 363.913 5
 -3 -15 -1 11585.8 367.842 5
 -3 15 1 8986.6 359.316 3
 -3 15 -1 9514.21 350.524 4
 3 -15 -1 11888.9 441.588 5
 -3 -15 1 6260.39 398.216 1
 -3 -15 3 35192.9 711.932 5
 3 -15 3 29593.7 880.752 2
 3 -15 3 27495.1 874.45 1
 3 -15 -3 29423.1 762.12 5
 -3 15 -3 27859.6 689.959 4
 3 15 -3 30218.7 659.125 4
 3 15 3 31920.4 772.75 4
 -3 -15 3 31409.2 740.473 6
 3 -15 -3 30592 725.575 6
 -3 15 -3 29354.8 710.06 3
 -3 15 3 30391.3 733.847 4
 -3 15 3 26757.5 712.788 3
 -3 -15 -3 29617.3 736.58 6
 -3 -15 -3 33892.2 723.498 5
 -3 -15 3 35874.4 846.846 2
 3 -15 5 15426.5 611.875 2
 3 -15 -5 13347.4 429.592 6
 3 15 5 11367.6 376.31 3
 3 -15 5 13393.4 626.085 1
 -3 -15 -5 9043.32 498.229 1
 -3 15 -5 13139.5 401.943 3
 -3 15 -5 13694.8 374.942 4
 -3 15 5 13826.5 465.608 4
 -3 -15 5 16095.1 417.841 5
 -3 -15 5 14494.5 441.092 6
 3 -15 -5 15278.9 491.394 5
 -3 -15 -5 13190 426.889 5
 -3 15 5 11338.7 420.21 3
 -3 -15 5 16917.3 574.956 2
 3 -15 -7 12900.6 452.316 6
 3 -15 7 18483.3 632.486 2
 3 -15 7 15940.5 680.694 1
 -3 15 -7 14428.4 403.384 4
 -3 -15 7 18735.9 611.752 2
 -3 15 7 14803.2 531.555 4
 3 -15 -7 15180.5 515.462 5
 -3 15 7 13705.5 485.539 3
 -3 15 -7 15005.1 445.486 3
 -3 -15 -7 15001.6 475.686 5
 3 15 7 16369.8 614.121 4
 3 15 7 12763.5 435.2 3
 -3 15 9 1833.41 297.803 3
 3 -15 -9 1994.34 264.466 6
 3 -15 9 2227.15 441.573 2
 -3 -15 -9 1373 293.513 6
 -3 15 9 1981.04 340.574 4
 3 15 9 1438.54 465.658 4
 -3 -15 9 2339.41 429.765 2
 -3 15 -9 1904.61 242.928 3
 -3 15 -9 1805.81 196.017 4
 3 -15 9 1756.97 501.293 1
 3 -15 -9 1950.02 341.409 5
 -3 -15 -9 1508.5 304.967 5
 -3 -15 -11 2062.99 325.176 5
 -3 15 11 1882.48 310.668 3
 -3 -15 11 2811.19 459.647 2
 -3 15 -11 2181.48 203.363 4
 3 -15 11 2431.17 457.84 2
 3 -15 -11 1811.93 346.044 5
 3 -15 11 2417.69 560.026 1
 3 -15 -11 1555.86 269.543 6
 -3 15 11 2005.96 388.422 4
 -3 15 -11 2345.22 267.832 3
 -3 -15 -11 1731.01 305.501 6
 -3 -15 13 8930.36 542.547 2
 3 -15 -13 6639.15 355.26 6
 -3 15 -13 7206.02 342.902 3
 3 -15 13 7956.84 522.354 2
 -3 15 13 7787.48 499.044 4
 -3 15 -13 7250.91 296.564 4
 -3 -15 -13 7760.8 409.122 6
 3 -15 -13 7957.06 439.279 5
 -3 -15 -13 7266.74 416.669 5
 -3 15 13 6316.02 403.888 3
 3 -15 13 6156.8 629.492 1
 3 -15 -15 5969.21 430.561 5
 -3 15 -15 5557.22 279.792 4
 -3 -15 -15 5408.68 407.716 5
 -3 15 15 5872.7 523.271 4
 3 -15 -15 5578.06 351.186 6
 -3 15 15 5755.49 411.238 3
 -3 -15 -15 5003.22 392.914 6
 -3 15 -15 5995.52 338.519 3
 -3 -15 15 6939.23 533.872 2
 3 -15 15 5874.19 529.645 2
 3 -15 15 3918.79 639.033 1
 -3 15 -17 8205.13 345.34 4
 3 -15 -17 7500.62 410.915 6
 -3 15 17 8276.9 598.456 4
 3 -15 17 7720.52 564.637 2
 -3 -15 -17 7668.2 443.152 6
 -3 15 -17 8056.12 400.31 3
 3 -15 -17 8916.82 492.029 5
 -3 -15 -17 7692.94 471.702 5
 -3 15 17 7001.37 462.533 3
 3 -15 19 459.76 509.772 2
 -3 15 19 4.27986 388.893 3
 -3 15 -19 16.531 271.884 4
 3 -15 -19 383.315 453.88 5
 -3 -15 -19 -548.829 379.739 6
 -3 15 -19 -600.612 317.301 3
 -3 15 19 -45.7372 535.601 4
 3 -15 19 47.3535 682.392 1
 -3 -15 19 -347.552 531.13 2
 3 -15 -19 -231.512 339.891 6
 -3 -15 -19 199.677 420.679 5
 3 -15 -21 6052.79 435.057 6
 -3 15 21 5569.36 650.125 4
 -3 -15 -21 5022.53 466.931 6
 -3 15 21 6353.19 489.095 3
 -3 -15 21 7008.78 632.239 2
 3 -15 21 5732.96 590.424 2
 3 -15 21 7514.48 795.977 1
 3 -15 -21 6138.5 544.587 5
 -3 -15 -21 6171.22 507.806 5
 3 -15 -23 6908.28 461.673 6
 -3 -15 -23 6168.34 499.042 6
 -3 15 23 7380.94 693.301 4
 -3 -15 23 8659.97 652.702 2
 3 -15 23 7399.78 596.893 2
 -3 15 23 6864.82 518.115 3
 3 -15 23 7680.82 801.467 1
 -3 -15 -23 7627.82 536.238 5
 3 -15 25 16315.5 782.576 2
 -3 -15 25 17977.1 806.144 2
 -3 -15 -25 13985.8 645.044 6
 3 -15 25 18031.1 957.863 1
 -3 15 25 15383.5 685.868 3
 -3 15 25 15108.1 857.374 4
 -3 -15 -25 15688.1 679.002 5
 -3 15 27 3129.65 529.412 3
 3 -15 27 4239.5 849.78 1
 -3 -15 -27 2764.47 551.551 5
 3 -15 29 -51.9589 607.932 2
 -3 -15 -29 -118.164 499.052 6
 -3 15 29 -26.3716 708.563 4
 -3 15 -29 5.37828 504.132 6
 -3 -15 29 89.0051 610.821 2
 -3 -15 -31 665.741 533.542 6
 -3 15 31 1003.59 563.513 3
 -3 15 31 927.599 731.869 4
 3 -15 31 -78.6672 907.572 1
 3 15 31 182.551 945.487 4
 3 -15 31 1011.21 702.704 2
 -3 -15 -31 1570.76 587.776 5
 -3 -17 -1 6540.43 507.401 2
 -3 -17 -1 3123.51 417.545 1
 3 -17 1 3692.36 544.619 1
 3 -17 -1 5599.01 348.291 6
 3 -17 1 4847.34 581.618 2
 -3 -17 1 2793.4 403.763 1
 -3 17 -1 4962.65 309.466 4
 -3 17 1 5174.42 313.363 4
 -3 -17 -1 5182.75 343.679 6
 3 17 -1 5783.14 293.214 4
 3 17 1 6219.06 347.983 4
 -3 -17 1 4670.49 345.506 6
 -3 17 -1 4741.8 310.855 3
 -3 17 1 4753.35 303.185 3
 -3 -17 1 5599.2 320.657 5
 -3 -17 -1 6084.76 322.843 5
 -3 -17 1 7074.67 503.32 2
 3 -17 -1 5646.91 408.456 5
 -3 -17 3 14841.9 482.204 6
 -3 -17 -3 15125.7 636.078 2
 3 -17 3 15104.6 695.782 2
 3 -17 3 13635.1 721.359 1
 -3 17 -3 12736.1 459.387 3
 -3 -17 -3 14572.3 498.078 6
 3 -17 -3 13751 478.713 6
 -3 17 3 11547.1 450.095 3
 -3 -17 3 17573.9 469.627 5
 -3 -17 3 18015.8 648.761 2
 -3 -17 -3 15836.9 469.218 5
 -3 17 3 15001.8 481.957 4
 -3 -17 -3 9821.15 561.207 1
 -3 17 -3 15202.9 446.574 4
 -3 17 -5 17122.1 513.348 3
 -3 -17 -5 16087.8 675.86 2
 -3 17 -5 15946.1 475.023 4
 3 -17 -5 15931.5 535.555 6
 -3 -17 5 18695.5 542.383 6
 3 -17 5 12847 732.082 1
 3 17 5 19664.7 623.848 4
 -3 17 5 18352.1 560.33 4
 -3 -17 -5 15814 541.25 6
 3 -17 5 17069.2 749.404 2
 -3 -17 5 20255.6 514.599 5
 -3 -17 -5 20317.1 544.374 5
 -3 17 5 13130 518.594 3
 -3 -17 5 21318.1 683.85 2
 -3 17 -7 3854.71 235.115 4
 -3 -17 -7 3280.21 484.965 2
 -3 17 7 3963.06 382.645 4
 -3 -17 7 4697.49 490.812 2
 3 17 7 4383.59 467.723 4
 3 -17 7 4574.35 522.439 2
 -3 17 -7 3754.6 291.39 3
 3 -17 -7 3516.08 381.757 5
 -3 -17 -7 3425.05 329.673 5
 -3 17 7 3236.41 305.61 3
 3 -17 7 2528.37 554.505 1
 -3 17 9 875.118 306.881 3
 -3 17 -9 941.245 206.594 4
 -3 17 9 1357.82 346.53 4
 3 -17 9 948.875 470.509 2
 -3 -17 9 781.069 445.343 2
 3 -17 9 1281.97 538.642 1
 3 -17 -9 1102.81 291.244 6
 3 17 9 1693.69 486.088 4
 -3 -17 -9 1156.38 300.806 6
 -3 17 -9 504.765 253.551 3
 3 -17 -9 1125.82 369.059 5
 -3 -17 -9 603.622 320.397 5
 -3 17 11 846.358 395.441 4
 -3 -17 -11 504.579 311.588 6
 3 17 11 739.693 537.876 4
 -3 -17 11 1345.96 480.216 2
 -3 17 -11 690.757 205.6 4
 3 -17 11 671.826 481.822 2
 3 -17 -11 718.505 291.01 6
 3 -17 11 549.474 578.811 1
 -3 -17 -11 921.912 341.787 5
 -3 17 11 400.716 319.668 3
 -3 17 -11 815.536 271.981 3
 3 -17 -11 697.062 377.756 5
 -3 -17 13 8330.44 570.88 2
 -3 17 -13 7417.52 306.14 4
 -3 -17 -13 6592.23 414.387 6
 -3 17 -13 7068.59 354.191 3
 -3 17 13 7204.77 535.479 4
 3 -17 -13 6645.69 465.406 5
 3 -17 13 7203.26 675.861 1
 -3 -17 -13 6874.01 434.305 5
 -3 17 13 6124.44 418.962 3
 3 -17 -13 5538.42 379.183 6
 -3 -17 15 3585.17 527.056 2
 3 -17 15 822.522 702.057 1
 -3 17 -15 4065.07 272.696 4
 3 -17 15 372.223 552.359 2
 -3 17 15 3582.64 508.568 4
 -3 17 -15 4262.87 332.231 3
 3 17 15 5018.48 679.676 4
 3 -17 -15 3127.22 353.75 6
 -3 -17 -15 3631.57 389.339 6
 3 -17 -15 4108.91 445.94 5
 -3 -17 -15 3530.11 411.48 5
 -3 17 15 3142.2 402.244 3
 3 -17 17 8644.91 605.942 2
 -3 17 -17 6886.9 337.509 4
 3 -17 -17 6810.98 514.921 5
 3 -17 -17 6907.76 425.835 6
 -3 -17 -17 7504.01 478.564 6
 -3 17 17 6185.04 618.031 4
 3 17 17 8336.36 757.811 4
 3 -17 17 8754.04 780.959 1
 -3 17 -17 7662.47 398.639 3
 -3 -17 17 9014.04 616.648 2
 -3 -17 -17 7917.49 489.855 5
 -3 17 17 7588.35 494.784 3
 3 -17 19 445.846 532.999 2
 -3 17 19 716.956 427.789 3
 3 -17 -19 126.707 461.241 5
 -3 17 19 52.9261 555.485 4
 3 -17 19 -125.642 716.824 1
 3 17 19 -16.0521 713.773 4
 -3 -17 19 664.226 566.332 2
 -3 -17 -19 317.651 403.205 6
 3 -17 -19 426.615 362.547 6
 -3 -17 -19 241.559 445.802 5
 3 -17 -21 1598.88 491.011 5
 3 17 21 635.492 784.521 4
 3 -17 21 1291.57 554.226 2
 -3 17 21 1178.29 460.706 3
 3 -17 -21 1102.37 387.836 6
 -3 -17 -21 1236.91 489.605 5
 -3 17 21 1526.96 605.404 4
 -3 -17 -21 1070.71 416.426 6
 -3 -17 21 1641.69 596.611 2
 3 -17 21 764.234 779.458 1
 -3 -17 23 16516.4 786.865 2
 -3 17 23 14241.5 651.939 3
 -3 17 23 13871.7 813.982 4
 3 -17 23 14463.7 721.61 2
 3 -17 23 15424.5 910.209 1
 3 -17 25 8993.57 849.057 1
 -3 17 25 7930.64 575.549 3
 -3 -17 -25 8162.98 596.31 5
 -3 17 27 1485.52 690.723 4
 -3 -17 -27 1741.86 482.08 6
 -3 -17 27 2950.73 664.44 2
 3 -17 27 1854.02 606.118 2
 -3 17 29 256.342 526.765 3
 -3 -17 -29 361.112 569.048 5
 -3 17 29 1138.37 715.561 4
 3 17 29 -145.395 886.338 4
 3 -17 29 -84.2665 828.476 1
 -3 -17 -29 50.9281 489.486 6
 -3 -17 29 42.7794 656.35 2
 3 -17 29 224.502 643.793 2
 -3 17 31 873.168 561.142 3
 -3 17 -31 675.587 549.139 6
 3 -17 31 -199.521 854.819 1
 -3 17 31 459.286 744.163 4
 3 17 31 10.6527 909.916 4
 -3 -17 -31 704.898 597.472 5
 -3 -17 31 852.188 664.295 2
 -3 -17 -31 993.854 529.287 6
 3 -17 31 710.089 646.428 2
 3 -19 -1 1569.42 360.44 6
 -3 -19 -1 1050.76 348.578 6
 -3 -19 1 1191.73 332.264 6
 3 -19 -1 1217.41 617.41 2
 -3 -19 1 2069.92 509.843 2
 3 -19 -1 823.836 562.827 1
 -3 -19 -1 2611.89 522.067 2
 -3 19 1 1675.99 309.852 4
 -3 19 1 1682.17 303.262 3
 3 -19 -1 2195.33 421.363 5
 -3 -19 1 1917.53 314.603 5
 -3 -19 -1 1135.21 350.647 5
 -3 -19 -3 17224.8 544.075 5
 -3 -19 -3 15324.6 718.909 2
 3 -19 -3 15094.7 550.015 6
 -3 -19 -3 14808.7 558.124 6
 -3 -19 3 15047.5 540.328 6
 -3 19 3 12873.2 515.862 3
 3 19 3 16143.3 581.268 4
 -3 -19 3 18946.6 547.284 5
 -3 19 3 15137.8 537.744 4
 -3 -19 3 19645.8 725.42 2
 3 -19 5 4243.27 716.651 1
 -3 -19 -5 9552.13 612.324 2
 -3 -19 -5 7588.31 425.102 6
 -3 -19 -5 5418.52 539.922 1
 3 -19 -5 7681.97 413.325 6
 -3 19 -5 8412.46 365.402 4
 -3 -19 5 9152.37 416.415 6
 -3 19 5 9829.88 436.224 4
 3 19 5 9223.72 484.705 4
 -3 -19 5 11329.2 409.391 5
 -3 19 -5 7311.1 412.452 3
 -3 -19 -5 9786.39 410.236 5
 -3 19 5 6486.49 388.993 3
 -3 -19 5 10972.2 593.72 2
 -3 -19 -7 6973.45 591.583 2
 -3 -19 -7 5936.3 394.719 6
 -3 19 -7 6183.8 293.296 4
 -3 -19 -7 8298 415.362 5
 -3 19 7 7175.05 445.788 4
 3 19 7 7884.34 522.36 4
 3 -19 7 6112.64 584.915 2
 3 -19 7 5092.45 651.128 1
 -3 19 7 4859.66 376.086 3
 -3 19 -7 5756.78 356.722 3
 -3 -19 7 8824.65 583.069 2
 -3 -19 -7 3151.07 497.675 1
 -3 19 9 -27.8452 315.287 3
 -3 -19 9 764.652 494.066 2
 3 -19 9 5.54084 507.825 2
 -3 19 -9 402.337 215.193 4
 -3 19 -9 129.388 272.269 3
 3 19 9 130.497 485.234 4
 3 -19 9 222.383 593.245 1
 -3 -19 -9 309.432 349.398 5
 3 -19 -9 384.421 324.837 6
 -3 19 9 -109.707 393.499 4
 3 -19 -9 157.079 401.088 5
 -3 -19 -9 221.282 319.041 6
 3 -19 -11 895.805 430.751 5
 -3 -19 11 979.597 510.353 2
 -3 19 -11 1138.44 228.909 4
 3 -19 11 1652.54 541.471 2
 -3 19 11 429.378 417.562 4
 3 -19 11 183.531 636.683 1
 3 19 11 2022.5 566.17 4
 -3 19 11 625.951 373.779 3
 3 -19 -11 617.574 355.062 6
 -3 -19 -11 1050.43 345.095 6
 -3 19 -11 949.181 289.939 3
 -3 -19 -11 952.745 361.649 5
 -3 -19 13 3603.86 558.461 2
 -3 19 13 2149.22 408.42 3
 -3 19 -13 2525.63 254.942 4
 3 19 13 3289 627.774 4
 3 -19 -13 2836.73 379.272 6
 3 -19 13 3056.76 663.883 1
 -3 -19 -13 2674.75 381.351 6
 -3 19 13 1791.43 501.199 4
 -3 19 -13 2682.38 328.144 3
 3 -19 -13 2745.11 480.6 5
 -3 -19 -13 2713.7 420.131 5
 3 -19 -15 20074.2 710.068 5
 3 19 15 24201.9 955.932 4
 -3 -19 -15 18321.6 670.315 6
 -3 19 -15 21021.4 617.295 3
 -3 -19 15 24857 829.814 2
 -3 -19 -15 18237.4 684.774 5
 -3 19 15 18140 680.343 3
 3 -19 15 20457.9 944.855 1
 3 -19 -15 16680.1 624.493 6
 -3 19 17 6594.75 617.038 4
 -3 -19 -17 7521.55 500.421 6
 3 19 17 8502.88 788.215 4
 3 -19 -17 5830.17 456.566 6
 3 -19 17 8276.56 634.74 2
 3 -19 -17 8182.94 552.979 5
 -3 -19 -17 8489.04 535.532 5
 -3 -19 17 10170.3 664.321 2
 3 -19 17 8755.21 796.706 1
 -3 19 17 7314.92 521.35 3
 -3 19 19 -121.646 557.932 4
 -3 19 19 48.1484 438.895 3
 3 -19 19 737.059 551.172 2
 3 -19 -19 47.8386 374.057 6
 3 19 19 320.635 722.782 4
 -3 -19 -19 192.758 410.156 6
 -3 -19 19 589.141 668.261 2
 3 -19 19 -1333.82 718.34 1
 3 -19 -19 -305.674 475.781 5
 -3 -19 -19 53.7809 460.345 5
 -3 19 21 5685.69 651.731 4
 3 -19 21 6309.36 626.942 2
 -3 -19 -21 5551.25 508.388 6
 3 -19 21 7752.51 914.332 1
 3 -19 -21 5196.19 449.756 6
 3 -19 -21 6561.3 553.013 5
 -3 -19 -21 6255.64 551.234 5
 -3 -19 21 6625.19 711.886 2
 -3 19 21 5467.96 525.17 3
 3 -19 23 6150.07 829.477 1
 -3 19 23 5671.02 558.856 3
 -3 -19 25 4561.68 659.902 2
 -3 -19 -25 3318.08 496.259 6
 3 19 25 725.173 859.287 4
 3 -19 25 4511.88 628.151 2
 -3 19 25 1227.98 707.245 4
 -3 19 25 5427.75 570.46 3
 3 -19 27 2390.47 634.146 2
 -3 19 27 708.409 712.235 4
 3 19 27 -49.259 876.798 4
 -3 -19 -27 2520.02 576.436 5
 -3 -19 -27 1897.93 498.5 6
 -3 -19 27 2892.51 668.535 2
 -3 19 29 -161.58 551.47 3
 -3 19 29 26.3683 717.408 4
 3 -19 29 838.698 647.079 2
 3 -19 29 -145.895 833.787 1
 -3 -19 -29 634.547 516.181 6
 -3 -19 29 693.679 682.461 2
 3 19 29 -132.962 880.119 4
 -3 -19 -29 -517.496 580.141 5
 3 -21 1 -135.995 586.422 2
 3 -21 1 -90.2082 601.119 1
 3 -21 -1 -28.981 587.06 1
 3 -21 -1 72.169 349.381 6
 -3 -21 1 -66.6456 507.926 2
 -3 -21 -1 573.086 343.037 6
 -3 -21 -1 767.2 524.469 2
 -3 21 -1 275.914 285.313 4
 -3 21 1 -3.14868 292.262 4
 -3 21 1 310.635 294.022 3
 3 -21 -1 456.842 610.879 2
 -3 -21 1 3.53461 334.871 6
 -3 21 -1 144.387 299.056 3
 3 -21 -1 296.048 394.617 5
 -3 -21 1 427.386 339.186 5
 -3 -21 -1 275.172 330.752 5
 3 -21 -3 2998.36 374.15 6
 -3 21 -3 3167.41 294.175 4
 -3 21 3 3461.55 349.737 4
 -3 21 3 2938.92 336.463 3
 -3 -21 -3 3538.89 581.342 2
 -3 -21 -3 4074.14 374.912 5
 3 -21 3 3569.35 619.763 2
 -3 -21 -3 2294.12 368.109 6
 3 -21 -3 3655.49 628.998 2
 -3 21 -3 3389.79 346.143 3
 3 -21 -3 3469.09 433.211 5
 -3 -21 3 3175.3 364.216 5
 -3 -21 3 2879.62 375.365 6
 -3 -21 3 4261.08 589.733 2
 3 -21 5 16029.6 764.769 2
 -3 -21 -5 13230.6 531.973 6
 3 21 5 14781.9 591.986 4
 -3 21 -5 12897.4 436.79 4
 -3 21 5 13934.9 530.981 4
 -3 21 5 9978.68 488.196 3
 3 -21 -5 11531.4 528.53 6
 -3 -21 5 13686.5 528.62 6
 -3 21 -5 12558.9 487.626 3
 -3 -21 5 17662.1 530.221 5
 -3 -21 -5 15741.7 528.062 5
 -3 -21 5 16194.8 717.879 2
 -3 -21 -5 13494.5 721.585 2
 -3 21 -7 3734.54 270.534 4
 -3 -21 -7 3875.24 598.005 2
 -3 -21 7 4887.04 592.807 2
 -3 21 7 4541.02 420.944 4
 3 21 7 5516.79 501.085 4
 -3 21 7 3211.62 370.423 3
 3 -21 -7 3166.95 403.705 6
 -3 21 -7 3913.13 343.525 3
 -3 -21 -7 3384.37 393.014 6
 -3 -21 -7 4471.44 395.089 5
 3 -21 7 4586.18 597.628 2
 3 21 9 184.698 509.388 4
 -3 21 9 7.60836 349.354 3
 -3 -21 9 926.077 544.616 2
 -3 -21 -9 135.455 590.019 2
 3 -21 -9 452.593 446.601 5
 3 -21 9 -142.552 568.419 2
 -3 -21 -9 523.207 503.048 1
 -3 21 9 649.957 425.543 4
 3 -21 -9 403.8 365.439 6
 3 -21 9 -302.716 667.583 1
 -3 -21 -9 224.326 365.653 6
 -3 21 -9 207.046 233.817 4
 -3 21 -9 80.7159 300.175 3
 -3 -21 -9 160.273 387.063 5
 -3 -21 11 5.75721 534.935 2
 3 -21 -11 346.395 363.024 6
 -3 21 11 215.316 440.299 4
 -3 21 -11 639.473 323.744 3
 3 -21 11 254.037 558.232 2
 3 -21 -11 931.712 454.217 5
 -3 21 11 418.196 356.302 3
 -3 -21 -11 326.14 417.297 5
 -3 -21 -11 323.982 376.414 6
 3 -21 11 1403.92 690.5 1
 3 -21 13 11619.6 818.421 1
 -3 -21 13 15276.8 731.645 2
 -3 21 13 12923.2 633.946 4
 3 21 13 14334.9 818.634 4
 3 -21 -13 10306.4 527.783 6
 3 -21 -13 13460.5 614.247 5
 -3 21 13 11187.4 568.75 3
 -3 -21 -13 11542.1 587.162 5
 -3 -21 -15 7924.13 527.42 6
 -3 -21 -15 9093.32 555.641 5
 3 -21 15 10638.1 828.524 1
 3 -21 -15 8821.2 495.355 6
 3 21 15 11761.6 822.725 4
 -3 -21 15 13825.1 718.622 2
 3 -21 -15 10787.9 588.5 5
 -3 21 15 7769.86 538.044 3
 -3 -21 17 2719.05 631.25 2
 3 -21 17 1390.03 586.806 2
 3 -21 -17 1560.93 492.722 5
 3 21 17 1269.06 725.736 4
 -3 21 17 109.646 544.007 4
 3 -21 -17 1486.31 391.633 6
 -3 21 17 1387.82 448.05 3
 -3 -21 -17 1792.58 423.954 6
 -3 -21 -17 1398.72 463.342 5
 3 -21 17 992.275 740.553 1
 -3 21 19 348.803 464.383 3
 -3 -21 -19 140.184 431.945 6
 3 -21 -19 19.5214 390.835 6
 -3 -21 -19 288.834 478.627 5
 3 21 19 506.197 722.909 4
 -3 -21 19 6.39366 615.94 2
 3 -21 19 -453.306 745.49 1
 3 -21 -19 367.607 497.668 5
 -3 21 21 1041.92 484.462 3
 3 -21 21 1141.07 822.051 1
 -3 21 23 1276.83 698.084 4
 3 21 23 911.637 868.318 4
 -3 -21 23 8225.57 699.596 2
 3 -21 23 7116.21 659.616 2
 -3 -21 -23 7214.77 580.398 5
 -3 21 23 5757.55 570.937 3
 3 -21 25 2844 613.404 2
 -3 -21 25 4314.85 685.068 2
 -3 -21 -25 3145.57 570.074 5
 -3 -21 -25 2473.87 501.829 6
 3 21 25 824.548 870.668 4
 -3 21 25 1051.49 698.312 4
 -3 21 27 547.077 550.287 3
 3 21 27 747.337 911.861 4
 -3 -21 27 2820.72 689.399 2
 3 -21 27 243.104 819.973 1
 -3 -21 -27 1342.57 524.137 6
 -3 21 27 92.4326 713.219 4
 -3 -21 -27 1508.96 580.428 5
 3 -21 27 1317.76 620.587 2
 -3 -23 -1 586.061 556.326 2
 -3 23 1 402.045 305.173 4
 -3 -23 1 129.843 353.736 6
 -3 -23 1 271.282 386.822 5
 3 -23 -1 6.74284 613.25 2
 -3 23 -1 154.398 297.206 4
 -3 -23 -1 623.534 369.403 5
 3 -23 -1 -18.187 576.684 1
 -3 23 1 3.50772 310.002 3
 -3 23 -1 394.049 311.952 3
 3 -23 1 779.896 596.503 2
 3 -23 1 39.3987 629.918 1
 -3 -23 -1 546.104 376.799 6
 -3 -23 -3 1459.36 385.493 6
 3 -23 -3 1000.14 653.566 2
 3 -23 -3 346.166 600.027 1
 3 -23 -3 2030.84 475.681 5
 -3 -23 3 3146.85 591.52 2
 -3 -23 3 1369.88 381.305 6
 -3 23 -3 1977.27 290.145 4
 -3 -23 -3 2125.8 601.923 2
 3 -23 3 1410.12 634.522 1
 -3 23 3 1405.03 338.402 4
 3 -23 3 1821.43 625.477 2
 -3 -23 -3 2474.24 393.836 5
 -3 23 -3 1951.55 337.504 3
 3 -23 -3 1999.1 394.867 6
 -3 -23 3 2028.2 378.338 5
 -3 23 3 1657.41 332.624 3
 3 -23 5 3035.15 688.159 1
 -3 23 -5 3502.71 297.968 4
 -3 -23 5 3658.7 600.227 2
 -3 23 5 4151.15 404.525 4
 -3 -23 -5 3908 630.922 2
 -3 -23 -5 2703.14 411.858 6
 3 -23 -5 2643.81 407.899 6
 -3 -23 5 3422.74 411.714 6
 -3 23 -5 3094.76 354.835 3
 -3 23 5 3083.37 373.506 3
 -3 -23 5 4537.9 421.635 5
 3 -23 -5 3986.73 470.304 5
 -3 -23 -5 3962.72 415.785 5
 3 -23 5 4313.39 627.68 2
 -3 -23 -7 4006.84 660.399 2
 -3 23 -7 3755.28 290.302 4
 -3 23 7 5230.37 444.416 4
 3 23 7 5508.17 538.393 4
 3 -23 7 4145.73 696.059 1
 3 -23 -7 3432.84 418.272 6
 -3 -23 -7 3562.64 444.422 6
 -3 -23 7 6396.36 646.486 2
 -3 23 7 3168.38 388.965 3
 -3 -23 -7 5253.79 444.604 5
 3 -23 7 5402.6 649.188 2
 -3 23 9 96.6457 351.607 3
 -3 -23 -9 -279.322 397.787 6
 3 -23 9 -18.8888 577.943 2
 -3 23 9 250.629 414.031 4
 3 -23 9 157.389 673.902 1
 3 -23 -9 159.515 392.071 6
 3 23 9 -790.332 542.417 4
 -3 -23 9 325.555 568.818 2
 -3 -23 -9 963.274 665.081 2
 3 -23 -9 -152.586 473.184 5
 -3 -23 -9 3.22844 424.774 5
 -3 -23 11 2376.72 587.274 2
 3 -23 11 76.8142 600.084 2
 3 -23 11 2111.09 723.753 1
 -3 23 11 1420.61 489.9 4
 3 23 11 2465.96 585.136 4
 -3 23 11 1312.31 403.281 3
 3 -23 -11 1574.26 402.276 6
 -3 -23 -11 1121.74 422.971 6
 3 -23 -11 2444.52 498.099 5
 -3 -23 -11 1652.66 443.116 5
 3 -23 -13 4445.45 437.269 6
 3 -23 13 4646.66 755.745 1
 3 23 13 5957.26 670.935 4
 -3 -23 -13 3156.95 444.171 6
 -3 -23 13 7195.7 661.337 2
 -3 23 13 5289.52 532.266 4
 -3 23 13 3807.93 433.679 3
 -3 -23 15 3347.89 621.329 2
 3 -23 -15 3162.45 520.53 5
 -3 23 15 2495.22 514.807 4
 -3 23 15 1953.7 450.074 3
 3 23 15 3497.56 690.752 4
 3 -23 -15 2210.23 426.084 6
 3 -23 15 2524.66 767.317 1
 -3 -23 -15 2490.28 493.527 5
 -3 -23 -15 1898.23 432.627 6
 -3 23 17 2146.46 488.883 3
 3 -23 -17 2619.4 434.614 6
 3 23 17 3634.67 715.076 4
 3 -23 -17 3548.2 550.337 5
 3 -23 17 2901.21 779.236 1
 -3 23 19 733.284 491.991 3
 3 -23 19 6.26985 573.841 2
 3 -23 -19 -110.919 430.37 6
 -3 23 19 96.341 585.996 4
 3 -23 19 1439.03 762.472 1
 3 -23 -19 219.983 525.617 5
 -3 -23 -19 112.692 468.67 5
 -3 23 21 36.579 625.207 4
 3 -23 21 997.266 603.615 2
 -3 23 21 697.313 526.744 3
 -3 -23 -21 776.78 501.432 5
 3 23 21 1491.73 773.808 4
 -3 -23 -21 806.171 460.814 6
 -3 -23 21 1757.15 634.613 2
 3 -23 23 726.039 616.639 2
 3 23 23 176.728 810.066 4
 -3 23 23 128.208 634.076 4
 -3 -23 -23 853.391 497.988 6
 -3 -23 -23 412.271 530.489 5
 -3 -23 23 2466.33 668.299 2
 -3 23 25 3865.64 572.502 3
 3 -23 25 3902.08 655.184 2
 3 -23 25 152.77 798.081 1
 -3 -23 -25 3418.32 540.145 6
 -3 23 25 542.919 697.54 4
 3 23 25 663.222 879.405 4
 -3 -23 25 4227.59 696.258 2
 -3 -23 -25 3215.99 583.965 5
 3 -25 -1 -191.422 666.76 1
 -3 -25 1 3.21592 395.69 5
 -3 -25 1 341.914 572.477 2
 -3 25 -1 -243.046 291.312 4
 -3 25 1 169.652 317.967 4
 3 -25 1 -145.278 623.553 2
 3 -25 -1 28.369 648.966 2
 -3 -25 1 72.1133 381.789 6
 -3 -25 -1 162.452 388.586 6
 3 -25 1 185.445 665.472 1
 -3 -25 -1 403.542 603.662 2
 -3 -25 -1 396.333 395.522 5
 3 -25 -3 1050.27 402 6
 -3 -25 3 334.412 386.099 6
 3 -25 3 312.866 663.666 1
 -3 -25 3 1605.12 606.676 2
 -3 25 -3 1201.88 286.03 4
 -3 -25 -3 565.904 608.936 2
 -3 25 3 958.239 344.345 4
 3 -25 3 1410.78 659.224 2
 -3 -25 -3 996.701 414.394 6
 3 -25 -3 1147.27 679.231 2
 3 -25 -3 704.522 639.189 1
 -3 -25 -3 1194.05 405.598 5
 3 -25 -3 1283.25 485.383 5
 -3 -25 3 1378.72 397.956 5
 3 -25 -5 2050.89 419.346 6
 -3 -25 5 2919.12 616.97 2
 3 -25 5 2445.04 624.85 2
 -3 25 5 1942.93 389.931 4
 -3 -25 -5 3080.63 658.941 2
 -3 -25 -5 1742.16 419.96 6
 3 -25 -5 1243.72 708.749 2
 3 -25 -5 1583.51 648.979 1
 -3 -25 5 3489.42 423.368 5
 3 -25 -5 1911.79 479.767 5
 -3 -25 -5 3176.5 449.654 5
 3 -25 5 710.197 682.474 1
 -3 25 5 1545.73 375.661 3
 -3 -25 5 1726.2 411.449 6
 3 -25 -7 1133.48 405.512 6
 -3 -25 7 885.735 603.972 2
 -3 25 7 1074.76 403.801 4
 -3 -25 -7 978.225 649.897 2
 -3 -25 -7 909.972 422.071 6
 3 -25 7 910.983 697.119 1
 3 -25 -7 1026.22 476.096 5
 -3 -25 -7 787.269 432.391 5
 -3 25 7 889.85 361.217 3
 -3 -25 9 332.955 605.026 2
 3 -25 -9 -4.10111 408.591 6
 -3 25 9 65.9687 424.367 4
 3 -25 9 564.714 713.665 1
 3 -25 9 100.149 600.13 2
 3 -25 -9 -26.7209 496.816 5
 -3 -25 -9 516.758 430.983 6
 -3 -25 -9 364.643 438.549 5
 -3 25 9 -4.26973 366.311 3
 -3 -25 11 1068.34 611.327 2
 -3 25 11 561.656 392.36 3
 -3 25 11 1603.03 467.436 4
 3 -25 11 830.822 741.397 1
 3 25 11 494.171 571.751 4
 3 -25 -11 639.462 435.054 6
 3 -25 -11 655.747 499.549 5
 -3 25 13 1284.42 423.909 3
 3 -25 -13 1203.4 426.878 6
 3 -25 13 1226.76 749.354 1
 -3 25 13 1572.88 513.16 4
 3 25 13 2224.38 612.625 4
 3 -25 -13 1854.46 520.799 5
 -3 -25 13 1801.32 628.788 2
 3 -25 15 2784.84 809.852 1
 -3 -25 -15 2497.1 450.187 6
 -3 -25 -15 3750.74 498.969 5
 -3 -25 17 1194.18 626.132 2
 3 -25 17 627.804 641.011 2
 3 -25 -17 959.483 545.468 5
 -3 25 17 2159.53 537.281 4
 3 -25 -17 830.635 444.732 6
 -3 -25 -17 558.275 435.589 6
 -3 -25 -17 1718.06 507.447 5
 -3 25 19 -100.759 562.787 4
 3 25 19 218.064 729.365 4
 -3 -25 -19 433.813 458.121 6
 3 -25 19 6.46852 608.844 2
 -3 -25 -19 -13.1815 516.56 5
 -3 -25 19 6.9179 627.053 2
 3 -25 21 -436.125 607.736 2
 3 -25 21 -313.051 850.179 1
 -3 -25 -21 -387.519 493.615 6
 -3 25 21 142.732 610.108 4
 3 25 21 165.376 766.673 4
 -3 -25 -21 -164.492 571.649 5
 -3 -25 21 78.3628 649.867 2
 3 -27 -1 456.812 742.516 1
 -3 -27 1 726.332 616.251 2
 -3 -27 -1 348.77 621.514 2
 -3 27 1 109.247 326.777 4
 3 -27 1 453.952 711.853 1
 3 -27 3 -87.0506 722.729 1
 -3 -27 3 2011.26 620.922 2
 3 -27 -3 180.843 691.691 1
 -3 -27 -3 887.998 626.611 2
 -3 27 3 1031.8 373.923 4
 3 -27 -3 1512.63 484.652 5
 3 -27 -5 799.174 430.291 6
 -3 -27 5 995.271 625.431 2
 -3 27 5 735.162 390.831 4
 3 -27 5 -193.436 708.323 1
 3 -27 -5 589.375 500.167 5
 -3 -27 7 1062.61 633.982 2
 3 -27 -7 1078.55 437.636 6
 -3 27 7 966.535 428.742 4
 3 -27 7 656.119 716.69 1
 3 -27 -7 1654.56 505.653 5
 -3 -27 -9 -128.12 419.288 6
 3 -27 -9 128.786 414.871 6
 3 -27 9 7.03866 622.732 2
 3 -27 9 1184.69 742.188 1
 -3 27 9 -172.255 428.929 4
 3 -27 -9 465.81 507.149 5
 -3 -27 -9 -3.65279 441.063 5
 -3 -27 9 232.339 626.046 2
 3 -27 -11 -4.66153 458.188 6
 3 -27 11 137.122 632.98 2
 -3 -27 -11 -4.56721 433.563 6
 3 -27 -11 371.503 540.03 5
 -3 -27 -11 -3.70773 445.733 5
 -3 -27 13 2466.28 671.148 2
 -3 27 13 2554.81 525.417 4
 3 -27 -13 2043.04 476.957 6
 -3 -27 -13 1602.11 449.627 6
 -3 -27 -13 2113.46 487.093 5
 -3 -27 15 349.569 631.218 2
 3 -27 15 90.1909 673.259 2
 -3 27 15 994.166 540.562 4
 -3 -27 -15 1905.49 494.594 6
 -3 -27 -15 1195.8 506.991 5
 3 -27 17 104.663 807.839 1
 3 27 17 1182.91 687.047 4
 3 -27 17 -238.64 642.309 2
 -3 27 17 1491.02 576.538 4
 -3 -27 -17 560.098 465.877 6
 -3 -27 -17 1003.87 482.145 5
 -3 -27 17 292.433 637.606 2
 -3 -27 19 324.01 646.067 2
 3 27 19 201.853 710.462 4
 3 -27 19 13.2905 618.303 2
 -3 -27 -19 -71.4109 459.816 6
 -3 27 19 350.433 574.018 4
 -3 -27 -19 -13.038 519.929 5
 -3 -29 -1 -397.971 637.201 2
 -3 -29 1 -253.451 649.707 2
 3 -29 1 263.898 707.514 2
 3 -29 -1 408.578 726.998 2
 -3 -29 1 -4.39338 419.569 6
 -3 -29 -1 8.90637 425.607 6
 -3 -29 1 -3.53769 427.888 5
 -3 -29 -1 -91.0727 442.062 5
 -3 -29 -3 4.39611 419.665 6
 -3 -29 3 -824.744 632.803 2
 3 -29 3 7.37865 654.887 2
 3 -29 -3 7.77877 739.394 2
 -3 -29 3 667.575 425.723 6
 -3 -29 3 708.681 442.414 5
 -3 -29 -3 -216.975 484.6 5
 3 -29 -3 355.476 799.512 1
 3 -29 5 59.2091 690.702 2
 -3 -29 -5 1167.19 471.255 6
 -3 29 5 1549.12 438.993 4
 3 -29 -5 836.591 841.01 1
 3 -29 -5 -996.01 832.394 2
 -3 -29 -5 1262.1 487.066 5
 3 -29 -7 624.362 750.728 1
 3 -29 7 72.0369 655.518 2
 3 -29 -7 401.853 797.098 2
 -3 -29 -7 497.198 465.637 5
 -3 -29 -7 205.965 457.072 6
 3 -29 -9 -190.804 520.023 5
 -3 -29 9 746.944 637.383 2
 3 -29 -9 14.6573 712.069 1
 3 -29 -9 50.7456 789.332 2
 3 -29 9 -22.1278 769.729 2
 -3 -29 -9 34.6455 470.11 5
 -3 -29 -9 183.716 449.444 6
 3 -29 11 14.1458 650.915 2
 -3 -29 11 -444.155 636.322 2
 3 -29 11 -77.9719 789.057 1
 -3 29 11 600.316 454.589 4
 3 -29 -11 -367.945 551.781 5
 -3 -29 -11 457.318 444.338 6
 3 -29 -11 453.923 458.84 6
 -3 -29 -11 80.2552 476.307 5
 -3 -29 -13 298.756 468.502 6
 3 -29 13 -40.0524 789.854 1
 -3 -29 13 992.165 657.107 2
 3 -29 13 203.9 643.718 2
 -3 29 13 459.884 501.088 4
 3 -29 -13 565.189 511.531 6
 3 -29 -13 1146.34 609.38 5
 -3 -29 -13 1027.95 493.686 5
 3 -31 1 -63.719 767.037 1
 3 -31 -1 62.4498 770.789 1
 -3 -31 1 246.612 681.889 2
 3 -31 1 31.8915 723.631 2
 3 -31 -1 104.533 741.557 2
 -3 -31 -1 -513.934 465.134 6
 -3 -31 1 1254.06 510.56 5
 -3 -31 -1 -606.326 473.75 5
 -3 -31 3 15.482 676.695 2
 3 -31 3 45.4003 689.39 2
 3 -31 -3 808.924 754.377 2
 -3 -31 -3 564.442 473.018 6
 3 -31 3 -185.006 764.753 1
 3 -31 -3 103.296 787.918 1
 -3 -31 -3 559.755 483.994 5
 3 -31 -5 428.814 801.857 1
 -3 -31 -5 1046.53 495.558 5
 3 -31 5 -149.009 781.425 1
 -3 -31 5 847.358 676.483 2
 3 -31 5 82.9345 692.749 2
 -3 -31 -5 4.62481 444.859 6
 3 -31 -5 429.303 785.987 2
 -4 0 0 159676 3309.54 4
 -4 0 0 163029 3299.2 6
 -4 0 -2 0.89255 142.704 6
 -4 0 -2 46.5898 118.232 4
 -4 0 2 0.84741 126.296 2
 -4 0 2 -111.666 114.961 4
 -4 0 2 -69.0189 70.2978 6
 -4 0 -2 -61.8285 89.3844 3
 4 0 4 68558 1343.07 1
 -4 0 4 62268.8 1316.33 2
 -4 0 4 65674.3 1308.86 4
 -4 0 -4 63445 1296.3 3
 -4 0 -4 64898.9 1321.07 6
 -4 0 -4 64220.1 1316.55 4
 4 0 4 65412.4 1302.78 2
 4 0 6 -55.5221 152.669 2
 -4 0 -6 -30.3236 140.444 4
 -4 0 -6 -16.7188 118.038 3
 -4 0 6 -85.5077 175.307 2
 -4 0 6 -117.233 148.759 4
 4 0 6 -42.1284 291.645 1
 -4 0 6 104.021 105.725 5
 -4 0 -6 -52.75 190.324 6
 -4 0 -8 63540.6 1299.31 4
 -4 0 8 58669.2 1310.4 2
 -4 0 8 61684.7 1299.35 4
 -4 0 -8 57097.4 1281.46 3
 4 0 8 60846.2 1281.29 2
 -4 0 -8 61757.6 1318.37 6
 4 0 8 62020.4 1373.91 1
 4 0 10 -36.6385 189.418 2
 -4 0 10 -144.093 209.413 4
 -4 0 10 -44.9648 213.607 2
 4 0 -10 280.272 155.307 6
 4 0 10 -17.0396 355.206 1
 -4 0 -10 -133.539 223.081 6
 4 0 -10 -10.0482 132.056 5
 -4 0 12 75682.8 1690.58 4
 4 0 12 77218.7 1662.24 2
 4 0 -12 80170.2 1633.76 6
 4 0 -12 74866.7 1626.21 5
 -4 0 -14 -45.8709 250.508 5
 -4 0 14 -22.1022 300.998 4
 -4 0 14 56.2857 273 2
 4 0 14 -115.717 252.446 2
 4 0 -14 -32.7702 202.094 6
 -4 0 -14 244.919 269.082 6
 4 0 -14 -71.1652 202.41 5
 -4 0 -16 95333.2 1953.34 5
 -4 0 16 95208.7 2001.81 2
 4 0 16 90895.6 1967.57 2
 -4 0 16 86605.1 2016.02 4
 4 0 16 97247.6 2106.76 1
 -4 0 -16 96857.9 1994.8 6
 4 0 -16 84573.1 1923.52 6
 4 0 -16 88365.2 1926.7 5
 -4 0 -18 -18.3275 304.098 5
 -4 0 18 -177.543 343.535 2
 4 0 18 199.146 549.705 1
 -4 0 -18 56.5026 323.735 6
 4 0 -18 49.61 261.426 6
 -4 0 -20 110586 2324.17 5
 -4 0 20 109293 2372.93 2
 4 0 20 109831 2340.19 2
 4 0 20 105822 2486.51 1
 4 0 -22 213.807 312.242 6
 -4 0 -22 -155.123 363.984 5
 -4 0 -22 16.3028 377.857 6
 4 0 22 -327.309 641.033 1
 4 0 22 -282.262 383.606 2
 -4 0 22 221.646 408.628 2
 -4 0 22 159.058 517.145 4
 -4 0 -24 438.253 419.202 5
 -4 0 24 -406.347 570.78 4
 4 0 24 1067.27 423.631 2
 -4 0 -24 116.668 407.197 6
 4 0 -24 369.417 362.073 6
 -4 0 24 206.66 446.826 2
 4 0 24 30.3514 725.476 1
 -4 0 -26 -327.43 435.819 6
 -4 0 -26 289.995 450.065 5
 -4 0 26 -779.852 633.244 4
 4 0 26 8.3281 788.053 1
 -4 0 26 -274.099 472.328 2
 4 0 26 169.774 451.676 2
 4 0 -26 68.583 395.518 6
 -4 0 28 13740.6 701.313 2
 4 0 28 11878.1 627.611 2
 -4 0 -28 12866.8 648.681 5
 -4 0 28 11639.5 857.739 4
 -4 0 -28 10660.1 605.326 6
 4 0 30 391.041 498.347 2
 -4 0 -30 83.7827 510.612 5
 -4 0 -30 415.646 464.073 6
 -4 0 -32 1218.42 555.202 5
 4 0 32 2285.1 561.874 2
 -4 0 -34 -1115.49 592.352 5
 -4 0 34 -177.135 575.489 2
 -4 0 -34 -507.074 516.876 6
 -4 0 36 3194.62 632.09 2
 -4 0 -36 2740.89 576.003 6
 -4 2 0 17.5797 102.533 3
 -4 -2 0 -37.0383 116.639 6
 -4 -2 0 302.379 110.5 4
 -4 2 0 -11.1109 115.437 4
 -4 -2 0 21.5496 93.7213 2
 -4 2 0 62.4114 118.007 6
 -4 2 -2 120761 2482.51 4
 -4 -2 2 122510 2466.67 4
 -4 2 2 121356 2486.08 4
 -4 -2 2 118577 2473.83 2
 -4 -2 2 121265 2463.79 6
 -4 2 -2 127158 2482.71 6
 -4 2 -2 126447 2469.36 3
 -4 -2 -2 122120 2481.33 6
 -4 2 2 124634 2466.99 3
 -4 -2 -2 119632 2478.13 4
 -4 2 -4 998.283 118.948 3
 -4 -2 -4 998.641 110.952 3
 4 -2 4 1112.42 220.139 2
 -4 2 -4 957.142 131.274 4
 -4 -2 -4 899.603 144.573 4
 4 -2 4 1169.7 260.357 1
 -4 -2 4 958.727 102.846 4
 -4 2 4 1005.26 149.883 4
 -4 -2 4 1089.22 161.135 2
 -4 -2 -4 957.718 171.047 6
 4 2 4 1128.69 210.644 1
 -4 2 -4 1043.55 192.882 6
 -4 -2 4 1096.08 107.8 6
 4 -2 6 20484 560.507 1
 -4 -2 -6 19659.9 463.344 4
 -4 -2 6 17621 400.905 5
 -4 2 -6 19664.4 453.964 4
 -4 -2 -6 19058.6 435.697 3
 -4 -2 6 19331.9 480.75 2
 -4 2 6 18859.7 471.053 2
 -4 -2 6 19531.4 431.312 4
 -4 2 6 20212.6 470.214 4
 4 2 6 17214.3 406.374 2
 -4 2 -6 18136.4 444.054 3
 -4 -2 -6 19252.5 480.636 6
 -4 2 -6 20858.2 489.24 6
 4 -2 -6 21091.2 428.563 5
 4 -2 6 19432.7 488.451 2
 4 2 6 20522.4 541.648 1
 -4 -2 -8 252.957 169.762 5
 -4 2 -8 135.232 139.793 4
 -4 -2 8 13.8402 202.479 2
 4 -2 8 53.6927 339.947 1
 4 2 8 130.98 125.541 2
 -4 -2 8 57.3823 152.621 4
 -4 2 8 413.294 234.221 4
 -4 2 -8 214.623 133.705 3
 -4 -2 -8 68.7891 194.486 6
 -4 2 -8 208.957 212.714 6
 4 2 8 96.927 314.815 1
 4 -2 8 328.341 199.649 2
 -4 -2 -10 149857 3229.3 5
 -4 -2 -10 151136 3257.25 6
 -4 2 10 159749 3267.33 4
 -4 2 -10 153962 3236.96 4
 4 -2 -10 169237 3214.58 5
 -4 2 10 153431 3257.27 2
 -4 -2 10 145931 3262.28 2
 4 2 10 159691 3215.94 2
 -4 -2 10 160145 3236.83 4
 4 -2 10 158388 3324.19 1
 -4 2 -10 147637 3230.2 3
 4 -2 10 151654 3247.58 2
 4 -2 -10 156926 3199.26 6
 -4 2 -10 156402 3263.28 6
 4 2 10 167037 3330.34 1
 4 2 12 19.878 194.477 2
 -4 -2 12 122.53 235.499 4
 4 -2 -12 254.11 157.477 6
 4 -2 -12 32.1272 190.158 5
 -4 2 12 163.189 275.485 4
 4 2 12 99.538 400.293 1
 4 -2 12 190.736 253.692 2
 4 2 -12 72.4308 151.427 5
 -4 -2 -14 2544.58 272.237 5
 -4 2 14 1909.41 338.84 4
 -4 -2 -14 2471.09 285.719 6
 -4 2 -14 2482.34 271.585 5
 4 -2 14 2950.41 537.228 1
 4 2 14 2190.22 242.643 2
 -4 -2 14 1491.56 306.221 4
 -4 2 -14 2504.77 297.817 6
 4 -2 14 1911.46 298.646 2
 4 -2 -14 2313.26 211.114 6
 4 -2 -14 2876.35 243.504 5
 -4 -2 14 1954.62 312.258 2
 -4 2 14 2378.86 292.81 2
 4 2 -14 2247.77 214.083 5
 -4 -2 -16 1211.98 291.934 5
 -4 2 -16 1547.34 288.205 5
 4 2 16 1245.34 264.204 2
 -4 -2 16 1356.64 360.498 4
 4 -2 -16 1103.13 228.409 6
 4 2 16 999.194 518.112 1
 -4 2 16 1456.99 315.112 2
 -4 -2 16 975.32 340.549 2
 4 2 -16 1234.6 272.736 6
 4 -2 16 943.7 510.283 1
 -4 -2 -16 1202.45 299.545 6
 -4 2 -16 1007.13 306.147 6
 4 -2 16 1176.71 322.524 2
 4 -2 -16 969.326 259.431 5
 -4 2 -18 134695 2704.97 5
 -4 -2 -18 129893 2734.73 6
 4 -2 -18 118369 2671.23 6
 4 2 18 129141 2855.2 1
 -4 2 18 130991 2742.95 2
 -4 -2 18 132192 2762.29 2
 -4 2 18 122131 2791.25 4
 -4 -2 18 117283 2763.45 4
 4 -2 18 130113 2855 1
 -4 -2 -18 132546 2708.1 5
 -4 -2 -20 247.121 344.959 5
 -4 2 -20 -105.659 341.301 5
 -4 2 20 42.8241 481.752 4
 -4 -2 -20 129.44 335.409 6
 4 2 20 -449.105 613.7 1
 -4 2 20 -588.464 367.958 2
 4 -2 20 -501.94 614.738 1
 4 2 20 31.6441 332.434 2
 -4 -2 20 404.723 384.905 2
 4 -2 20 62.4852 383.819 2
 -4 2 -20 -26.2293 354.567 6
 4 2 22 28154.7 1046.72 1
 -4 2 22 24874.8 793.852 2
 -4 -2 22 27284.5 822.151 2
 4 2 22 27579 769.198 2
 -4 -2 -22 30215.2 782.53 5
 -4 -2 -22 27283.7 784.947 6
 4 -2 22 28837.8 821.707 2
 -4 2 22 26156.6 912.536 4
 -4 -2 22 22891 863.129 4
 4 2 -22 25544.8 722.778 6
 4 -2 22 25236 1005 1
 4 -2 -22 25358.7 709.226 6
 -4 -2 -24 239.219 441.063 5
 -4 2 -24 576.581 402.518 5
 -4 -2 -24 240.266 401.884 6
 4 2 24 -589.312 756.506 1
 4 2 -24 157.876 359.064 6
 4 -2 -24 -95.8765 338.843 6
 4 -2 24 -265.682 673.845 1
 -4 2 -24 -230.262 406.519 6
 -4 2 24 -469.564 426.361 2
 4 2 24 376.933 408.957 2
 -4 2 24 386.946 575.513 4
 4 -2 24 107.895 438.993 2
 -4 -2 24 -200.136 440.822 2
 -4 -2 24 725.718 564.051 4
 -4 2 -26 4464.17 485.032 6
 4 -2 -26 4796.5 430.504 6
 4 2 -26 3717.64 428.431 6
 -4 2 26 5744.34 526.916 2
 4 2 26 5820.01 496.836 2
 -4 -2 26 4395.32 530.797 2
 4 -2 26 4809.35 810.698 1
 4 -2 26 4662.74 511.514 2
 -4 2 26 5130.74 689.71 4
 -4 -2 26 4465.14 661.094 4
 -4 -2 -26 4908.74 484.57 6
 -4 -2 -26 5043.58 510.539 5
 -4 2 -26 5126.41 481.294 5
 -4 -2 -28 -59.8234 478.078 5
 -4 2 28 -1302.94 832.64 4
 4 2 28 890.056 467.318 2
 4 -2 28 355.159 480.616 2
 4 -2 28 -528.704 826.039 1
 -4 2 -28 -21.1981 469.598 5
 -4 -2 28 -274.529 527.825 2
 -4 -2 -28 -290.159 456.933 6
 -4 2 -28 352.241 458.697 6
 4 2 -28 -85.2189 430.871 6
 4 2 30 7003.72 571.532 2
 -4 2 30 5314.55 690.618 2
 4 -2 30 6997.43 590.238 2
 -4 2 30 4563.93 910.473 4
 -4 -2 -30 6587.48 578.358 5
 -4 2 -30 6359.3 543.954 6
 -4 -2 -30 5985.65 536.577 6
 -4 -2 30 6368.04 625.08 2
 -4 2 -30 6987.77 592.648 5
 -4 -2 -32 143.289 554.119 5
 -4 2 32 -538.06 754.543 4
 4 -2 32 -341.538 550.351 2
 -4 2 -32 -235.432 560.274 5
 -4 2 34 75.496 595.389 2
 -4 -2 -34 278.002 595.808 5
 -4 -2 34 288.74 583.421 2
 4 -2 34 564.02 646.226 2
 -4 -2 -34 124.984 509.697 6
 -4 2 -34 33.2325 618.539 6
 -4 2 -36 616.044 533.215 6
 -4 2 36 816.483 619.886 2
 -4 -2 -36 -695.208 561.804 6
 -4 -2 36 673.523 600.231 2
 -4 4 0 39162.9 866.781 4
 -4 -4 0 38690.8 848.1 2
 -4 4 0 40604.6 858.681 3
 -4 -4 0 39984.1 851.85 4
 -4 -4 -2 5906.22 151.065 3
 -4 -4 -2 5498.72 197.394 4
 -4 -4 2 5783.79 162.353 4
 -4 -4 2 5312.67 191.867 6
 -4 4 -2 5898.45 192.515 4
 -4 -4 -2 4921.77 149.715 3
 -4 4 2 5669.67 209.518 4
 -4 -4 2 5918.76 215.09 2
 -4 -4 -2 6007.22 216.268 6
 -4 4 -2 5572.7 184.326 3
 -4 4 2 5823.1 194.517 3
 -4 4 4 12411.1 327.936 3
 4 -4 4 11994.2 413.54 2
 -4 -4 4 12652.7 290.994 4
 -4 4 -4 13017.1 330.554 4
 4 -4 4 13268.8 435.218 1
 -4 4 4 12563.3 352.662 4
 -4 -4 4 13007.8 359.181 2
 -4 -4 -4 13484.2 327.182 5
 -4 -4 4 13385.2 326.701 6
 -4 -4 -4 13147.2 359.632 6
 4 4 4 12909.6 376.706 1
 -4 4 -4 13146.8 323.697 3
 -4 -4 6 89.5184 67.9434 5
 -4 4 -6 136.393 130.465 4
 4 -4 6 -153.576 313.498 1
 4 4 6 77.1661 117.491 3
 -4 4 6 7.75197 142.781 3
 -4 -4 6 107.985 200.149 2
 -4 -4 6 51.4078 81.7963 4
 4 -4 6 147.264 238.025 2
 -4 4 6 -63.3352 181.192 4
 -4 4 -6 213.165 127.641 3
 4 -4 -6 110.055 69.6641 6
 -4 -4 -6 119.02 179.978 6
 4 4 6 53.3111 273.202 1
 -4 -4 -6 -39.2613 151.8 5
 4 -4 -6 108.535 159.572 5
 -4 -4 -8 130713 2829.07 5
 -4 4 -8 136013 2837.49 4
 -4 4 8 130582 2853.8 2
 4 4 8 140170 2800.62 2
 -4 -4 8 142560 2807.85 4
 -4 4 8 133388 2867.75 4
 -4 -4 8 134547 2867.32 2
 -4 -4 8 141014 2801.96 5
 -4 4 -8 139106 2870.97 6
 4 -4 -8 136111 2799.08 6
 -4 -4 -8 138016 2861.73 6
 -4 4 -8 132244 2834.03 3
 4 -4 8 138059 2922.36 1
 4 4 8 140061 2898.33 1
 4 -4 -8 133939 2825.27 5
 4 -4 8 132599 2863.39 2
 4 -4 10 12134.7 512.013 1
 -4 4 -10 11298 333.412 4
 4 -4 10 10620.8 392.852 2
 -4 4 10 11222.8 369.689 2
 4 4 10 12413.4 312.107 2
 4 -4 -10 10880.4 333.183 5
 -4 -4 10 12807.7 325.122 4
 -4 -4 10 10600.6 396.324 2
 4 -4 -10 11887.4 295.948 6
 -4 4 -10 11113.3 331.446 3
 -4 -4 -10 11134.8 388.642 6
 -4 4 -10 11464.9 400.299 6
 4 4 10 11565.9 511.225 1
 -4 -4 12 150867 3196.38 4
 4 4 12 155779 3180.71 2
 4 -4 -12 158971 3174.03 6
 4 4 12 160471 3312.35 1
 4 -4 -12 153629 3195.67 5
 4 -4 -14 -106.207 233.538 5
 -4 4 -14 109.103 206.879 4
 -4 4 14 270.956 271.089 2
 -4 -4 -14 -2.19453 264.612 5
 -4 4 -14 127.601 302.25 6
 4 4 14 -122.577 214.147 2
 -4 -4 14 -12.0053 267.88 4
 -4 -4 14 -215.741 307.725 2
 -4 4 -14 4.32542 195.883 3
 4 -4 14 2.77791 284.549 2
 -4 -4 -14 251.34 272.42 6
 4 -4 -14 -7.31582 191.282 6
 4 -4 14 33.6405 466.093 1
 4 4 -14 -8.61678 187.066 5
 -4 4 16 17201.2 562.363 2
 -4 -4 -16 18786 532.097 5
 4 4 16 16856.1 490.309 2
 -4 -4 16 17618.8 583.516 2
 4 -4 -16 15940.7 500.085 5
 -4 -4 16 15568.2 550.513 4
 -4 4 -16 17541.8 511.288 5
 4 -4 -16 16013.5 462.268 6
 -4 4 16 15401.2 611.232 4
 4 4 16 17859.8 740.267 1
 -4 4 -16 17011.1 557.987 6
 -4 -4 -16 17984.2 547.223 6
 4 -4 16 20371.6 802.353 1
 -4 -4 -18 1647.55 343.636 5
 -4 4 -18 1814.03 347.839 5
 -4 -4 18 1595.13 377.682 2
 -4 -4 -18 1468.76 324.558 6
 4 4 18 2497 596.904 1
 4 -4 18 1647.09 579.209 1
 -4 4 18 1726.92 347.813 2
 4 4 18 1996.52 294.84 2
 -4 -4 18 1280.05 389.97 4
 -4 4 18 1385.36 445.113 4
 4 -4 -18 1702.43 261.587 6
 -4 4 -18 1705.74 362.865 6
 4 -4 18 2089.56 408.591 2
 4 -4 -18 1601.7 317.636 5
 4 -4 20 82644.5 1974.87 2
 -4 4 20 87649.9 1953.18 2
 -4 -4 20 88543.8 1977.15 2
 -4 4 20 82480.8 2038.94 4
 4 4 20 88765.3 2116.96 1
 -4 -4 -20 90519 1943.73 6
 4 4 -20 80112.3 1898.95 6
 -4 -4 -20 96117.4 1937.93 5
 -4 -4 -22 104.431 392.927 5
 -4 -4 22 -310.938 423.584 2
 -4 4 -22 37.5906 428.691 6
 4 4 -22 -107.781 355.037 6
 -4 4 22 68.7636 400.848 2
 4 4 22 20.1541 347.725 2
 4 -4 22 192.807 708.214 1
 -4 4 22 112.566 540.33 4
 -4 -4 -22 -184.609 368.213 6
 4 -4 -22 244.454 318.322 6
 4 -4 22 -262.75 482.283 2
 -4 4 -22 -551.04 404.847 5
 -4 4 -24 731.68 414.494 5
 -4 4 24 513.436 588.256 4
 4 -4 -24 369.154 351.24 6
 4 4 -24 378.067 386.633 6
 -4 4 24 324.302 434.963 2
 -4 -4 -24 466.638 432.396 5
 4 -4 24 -7.1999 695.949 1
 4 4 24 108.706 394.071 2
 -4 -4 -24 702.613 411.735 6
 -4 -4 24 420.73 472.493 2
 -4 4 -24 -319.266 414.616 6
 4 -4 24 60.453 462.602 2
 -4 4 26 -825.688 651.366 4
 -4 -4 -26 39.9955 456.221 5
 -4 4 -26 -53.5555 427.271 5
 4 -4 26 1028.62 723.051 1
 -4 4 26 4.95686 474.912 2
 4 4 26 -4.1234 435.098 2
 4 -4 26 -551.563 490.109 2
 -4 -4 26 81.1528 490.898 2
 -4 -4 -26 -266.623 436.724 6
 -4 4 -26 -9.12766 419.925 6
 4 4 -26 170.104 406.265 6
 -4 4 -28 8209.4 551.161 6
 -4 4 28 8355.82 632.226 2
 4 4 28 8847.45 556.855 2
 -4 -4 28 9620.38 640.278 2
 4 4 -28 7506.29 521.506 6
 4 -4 28 8635.03 606.542 2
 -4 4 28 8156.56 816.366 4
 -4 -4 -28 7925.27 553.847 6
 -4 -4 -28 8796.44 579.803 5
 -4 4 -28 8708.48 551.084 5
 -4 -4 -30 1801.84 546.137 5
 -4 4 -30 1268.48 514.723 5
 -4 4 30 1261.3 752.611 4
 4 -4 30 237.727 900.687 1
 -4 4 30 1646.83 566.357 2
 -4 -4 30 2308.75 563.912 2
 4 -4 30 1466.98 539.924 2
 -4 4 -30 1604.5 490.398 6
 -4 -4 -30 697.462 473.751 6
 -4 -4 -32 4266.99 615.813 5
 -4 -4 32 5136.72 621.928 2
 4 -4 32 4705 606.848 2
 -4 4 -32 4512.19 604.112 5
 -4 4 32 3599.01 809.182 4
 -4 4 34 -542.933 580.676 2
 -4 -4 -34 -301.359 520.34 6
 -4 -4 34 133.797 590.106 2
 -4 4 -34 -22.5576 617.693 6
 -4 -4 36 2156.51 645.466 2
 -4 4 36 1854.23 656.023 2
 4 -4 36 1581.66 628.657 2
 -4 -4 -36 1236.55 580.31 6
 -4 4 -36 254.707 555.435 6
 -4 -6 0 -1.26449 147.534 6
 -4 -6 0 -49.7928 160.123 2
 -4 -6 0 17.8289 89.7031 5
 -4 6 0 106.775 134.002 4
 -4 6 0 91.6641 127.107 3
 -4 -6 0 20.7506 60.529 3
 -4 6 -2 28668.4 633.392 4
 -4 6 2 28953.4 650.509 4
 -4 -6 -2 27997 602.479 3
 -4 -6 -2 29098 648.963 6
 -4 -6 -2 26565.6 615.093 2
 -4 -6 2 29271.8 651.032 2
 -4 6 -2 28449.7 626.908 3
 -4 -6 2 28886.6 635.916 6
 -4 6 2 28656.9 638.739 3
 -4 -6 -2 26691.3 606.142 5
 -4 -6 -4 615.8 152.897 5
 -4 -6 4 666.996 64.5152 4
 -4 6 4 839.817 146.833 3
 -4 -6 4 894.888 161.885 6
 -4 6 -4 862.044 128.637 4
 -4 -6 -4 752.244 128.83 2
 -4 6 4 811.335 166.811 4
 4 -6 4 853.911 280.104 2
 4 6 4 638.277 224.76 1
 4 -6 -4 786.881 124.502 6
 -4 -6 -4 619.293 171.253 6
 4 -6 -4 774.236 193.652 5
 -4 -6 4 1028.7 215.219 2
 -4 6 -4 684.447 134.667 3
 4 -6 4 1204.27 298.911 1
 -4 -6 6 3502.5 129.138 5
 4 -6 6 3330.17 304.672 2
 -4 -6 6 3468.04 136.134 5
 4 -6 6 3649.41 357.309 1
 -4 6 -6 3443.35 170.399 4
 4 -6 -6 3793.46 229.255 5
 -4 6 6 3209.5 229.319 4
 -4 6 6 3282.19 188.058 3
 -4 -6 6 3345.66 192.872 6
 -4 -6 6 3321.96 257.613 2
 -4 -6 -6 3467.34 222.964 6
 -4 6 -6 3279.5 174.873 3
 4 6 6 3801.36 310.23 1
 4 6 6 3857.91 160.665 3
 -4 -6 -6 2882.12 195.68 5
 4 -6 -6 3779.33 149.948 6
 -4 -6 -8 154.045 192.898 5
 4 6 8 487.192 153.164 3
 -4 6 8 230.591 169.457 3
 -4 -6 8 71.0816 249.358 2
 -4 6 -8 206.015 142.246 4
 -4 6 8 231.156 220.418 4
 4 -6 8 317.624 359.507 1
 4 -6 8 396.273 274.56 2
 -4 -6 8 167.485 51.9739 4
 4 6 8 -170.323 330.635 1
 4 -6 -8 265.243 120.854 6
 -4 -6 -8 192.919 202.727 6
 4 -6 -8 204.999 201.67 5
 -4 6 -8 241.831 151.701 3
 4 6 10 408974 8001.6 3
 -4 -6 10 374459 7954.99 4
 4 -6 -10 397951 7992.79 5
 -4 -6 10 396786 8047.04 2
 4 -6 -10 395577 7964.92 6
 4 6 10 403305 8078.51 1
 4 -6 10 389782 8037.98 2
 -4 -6 -12 221.341 262.084 5
 4 -6 12 231.796 440.732 1
 4 -6 12 52.1416 290.374 2
 4 -6 -12 299.381 233.38 5
 4 6 12 -5.36727 178.515 2
 -4 -6 -12 196.591 261.028 6
 -4 -6 12 -22.4801 177.402 4
 4 -6 -12 -28.0408 169.436 6
 4 -6 -14 5255.91 325.968 5
 -4 6 -14 4865.51 263.905 4
 -4 6 14 5090.82 323.878 2
 4 6 14 5079.17 256.616 2
 4 -6 -14 4827.94 244.089 6
 -4 6 -14 4954.64 272.492 3
 -4 -6 14 4615.34 397.621 2
 -4 -6 -14 5230.98 332.579 6
 4 6 14 5189.97 567.746 1
 -4 6 -14 5516.12 369.886 6
 4 -6 14 5106.89 526.261 1
 -4 -6 -14 4760.65 327.647 5
 4 -6 16 1411.17 374.565 2
 -4 -6 -16 1619.1 318.396 5
 -4 -6 16 1322.5 312.543 4
 -4 6 -16 1519.69 245.249 4
 4 -6 -16 1167.99 221.889 6
 -4 -6 -16 1254.55 303.903 6
 -4 6 16 1489.01 401 4
 -4 6 16 1511.69 304.084 2
 4 -6 -16 1594.51 301.822 5
 4 6 16 1317.87 264.085 2
 -4 6 -16 1245.33 238.868 3
 -4 -6 16 1399.78 378.706 2
 -4 6 -16 1456.79 350.256 6
 4 -6 16 1028.46 523.284 1
 -4 -6 18 37978.2 1066.85 4
 -4 6 -18 47103.4 1117.29 6
 -4 6 18 45764.9 1083.24 2
 -4 -6 18 45502 1132.3 2
 -4 6 18 45692.2 1176.09 4
 4 -6 18 43148.4 1124.71 2
 4 -6 -18 41612.5 1006.1 6
 -4 -6 -18 45583.9 1081.9 6
 -4 6 -18 47387.1 1055.6 5
 4 -6 -18 41198.4 1042.96 5
 4 6 18 44977.3 1030.77 2
 -4 -6 -18 46673.1 1064.77 5
 -4 -6 -20 -69.8938 351.188 5
 -4 6 -20 28.9371 501.653 5
 -4 6 20 438.533 364.863 2
 -4 -6 -20 367.935 346.452 6
 -4 6 20 258.623 510.855 4
 -4 -6 20 205.078 398.671 2
 -4 6 -20 164.159 537.54 6
 4 -6 20 1175.06 588.727 2
 -4 6 22 17267.5 629.245 2
 4 6 22 17668.5 594.822 2
 -4 -6 22 18305.8 687.51 2
 4 -6 -22 17177 560.749 6
 -4 6 22 16475.8 782.358 4
 4 -6 22 16451.6 729.987 2
 -4 -6 -22 18397.5 628.57 6
 4 -6 22 18836.4 928.716 1
 -4 -6 -22 17669.2 634.402 5
 -4 -6 -24 -313.478 451.671 5
 -4 6 24 130.927 422.515 2
 4 6 24 71.0195 397.681 2
 4 -6 24 -716.155 721.894 1
 -4 -6 -24 -430.13 420.658 6
 -4 6 24 106.644 606.697 4
 -4 6 -24 31.8249 428.002 6
 4 6 -24 388.205 413.036 6
 4 -6 24 -178.606 516.893 2
 -4 -6 24 -56.6403 468.972 2
 -4 6 -24 -190.638 413.027 5
 -4 6 -26 5453.68 475.128 5
 -4 -6 -26 4543.29 493.998 6
 -4 6 26 5668.59 514.842 2
 -4 -6 26 4633.06 562.191 2
 4 -6 26 3922.45 779.036 1
 4 -6 26 5549.81 573.12 2
 -4 6 -26 4718.82 488.144 6
 4 6 -26 4938.11 486.411 6
 -4 -6 -26 5233.01 538.61 5
 4 -6 28 1391.23 556.108 2
 -4 -6 -28 1573.42 518.747 5
 -4 6 -28 1107.64 476.26 5
 -4 6 -28 1272.62 462.165 6
 4 -6 28 -81.4992 780.322 1
 -4 6 28 1245.06 491.654 2
 -4 6 28 1036.76 697.576 4
 -4 -6 -28 546.875 457.435 6
 4 6 -28 1328.92 449.13 6
 -4 -6 28 1467.42 553.64 2
 -4 -6 -30 18978 767.867 5
 4 6 -30 14562.3 677.728 6
 4 -6 30 15941.5 1042.11 1
 4 -6 30 18653.9 800.282 2
 -4 6 30 15431.3 947.308 4
 -4 6 -30 17239.5 701.265 5
 -4 -6 -32 599.516 593.3 5
 4 -6 32 559.568 917.941 1
 -4 -6 -32 259.503 496.411 6
 -4 6 32 336.205 538.056 2
 -4 -6 32 500.553 586.052 2
 4 -6 32 -475.04 583.292 2
 -4 6 -32 109.906 489.156 6
 -4 6 32 -9.30265 767.842 4
 -4 6 -34 98.8973 537.517 6
 -4 -6 -34 -662.376 525.191 6
 -4 -6 34 633.304 617.484 2
 -4 6 34 -228.126 568.48 2
 -4 -6 -36 -613.053 656.591 5
 -4 -6 36 -580.854 640.567 2
 -4 6 36 -226.261 805.283 4
 4 -6 36 -25.4525 596.166 2
 -4 6 36 -458.015 586.169 2
 -4 -6 -36 -375.545 567.971 6
 -4 6 -36 -51.7296 540.372 6
 -4 8 0 87531.7 1772.63 4
 -4 -8 0 84223.6 1770.33 6
 -4 -8 0 81971.9 1730 5
 4 8 0 76343.5 1738.33 1
 -4 8 0 87593.1 1763.99 3
 -4 -8 0 93377.4 1777.06 2
 -4 -8 2 2857.65 241.584 2
 -4 8 2 2947.99 189.527 4
 -4 -8 2 2923.52 195.733 6
 -4 -8 -2 2800.01 204.756 6
 -4 8 -2 2970.13 166.374 3
 4 8 2 2964.12 244.414 1
 -4 -8 2 2734.79 143.821 5
 -4 8 2 2658.86 177.648 3
 -4 -8 -2 3039.37 226.736 2
 -4 8 -2 3048.66 167.04 4
 -4 -8 -2 2624.09 170.801 5
 -4 -8 -4 19123.4 487.946 2
 -4 -8 4 20573.1 488.84 6
 4 -8 4 19016.9 593.04 1
 -4 8 -4 19834.9 464.161 4
 -4 -8 4 21014.6 525.119 2
 4 -8 -4 20436.7 460.296 6
 4 8 4 20735.9 551.339 1
 -4 8 4 18718.4 498.527 4
 -4 -8 -4 17128.7 470.387 5
 4 -8 4 18689.1 588.356 2
 -4 8 -4 20107.1 469.845 3
 4 -8 -4 19698.3 501.026 5
 -4 -8 4 18062.1 430.346 5
 -4 8 4 18923.9 484.054 3
 -4 -8 -4 19398.6 499.061 6
 -4 -8 -6 600.38 193.799 5
 4 8 6 477.89 135.301 3
 4 -8 -6 489.843 240.455 5
 -4 8 -6 583.807 155.734 3
 4 8 6 515.265 327.63 1
 -4 8 -6 864.109 148.61 4
 4 -8 6 609.667 317.884 2
 4 -8 6 595.93 350.182 1
 4 -8 -6 401.174 154.696 6
 -4 -8 6 676.383 180.517 6
 -4 -8 6 503.529 102.979 3
 -4 -8 6 621.836 139.071 5
 -4 -8 6 907.869 263.88 2
 -4 -8 -6 658.436 199.231 6
 -4 -8 8 325994 6709.37 2
 -4 8 -8 318769 6657.78 4
 4 -8 -8 325818 6639.09 6
 4 -8 -8 323341 6669.42 5
 4 -8 8 319103 6723.33 2
 4 8 8 337093 6660.04 3
 -4 8 10 13558.8 410.919 3
 4 -8 10 14300.6 593.672 1
 4 -8 -10 13869.6 363.847 6
 4 8 10 13770.4 401.638 3
 -4 -8 -10 14006 438.083 6
 4 -8 -10 13097.3 422.188 5
 -4 -8 -10 12340 423.834 5
 4 8 12 41484.8 891.376 3
 -4 8 12 41430.8 890.274 3
 4 -8 -12 39112.4 837.687 6
 -4 -8 12 42738.7 968.14 2
 -4 8 -12 39568.7 854.852 4
 -4 -8 -12 41457.7 912.262 6
 4 -8 -12 37172.3 879.879 5
 -4 -8 -12 39707.9 893.277 5
 -4 8 -12 40298.2 864.553 3
 4 -8 12 40912.5 1041.26 1
 -4 -8 -14 873.078 304.737 5
 4 -8 14 818.843 354.22 2
 -4 -8 -14 923.722 279.849 6
 -4 8 -14 1178.83 209.302 4
 4 8 14 898.914 263.625 3
 -4 8 14 798.89 248.35 3
 4 -8 -14 1127.3 208.292 6
 -4 8 14 946.144 369.079 4
 4 -8 14 760.039 506.381 1
 -4 8 -14 991.069 227.471 3
 -4 -8 14 1023.88 385.686 2
 4 -8 -14 698.928 290.38 5
 -4 8 -16 9396.47 347.469 4
 4 -8 -16 8897.71 341.656 6
 -4 -8 -16 9173.51 418.497 6
 -4 8 16 8939.71 520.971 4
 -4 -8 16 9527.96 506.728 2
 -4 8 -16 9219.63 364.128 3
 4 -8 16 10012.1 494.311 2
 4 -8 -16 9343.01 436.194 5
 4 -8 16 8980.23 647.578 1
 -4 -8 -16 10120.2 437.904 5
 4 -8 18 1300.31 443.035 2
 -4 -8 -18 1638.34 368.571 5
 -4 8 18 1250.87 339.174 2
 -4 8 18 1003.29 448.327 4
 -4 -8 -18 1722.96 344.277 6
 -4 -8 18 1444.83 432.113 2
 4 -8 18 1534.56 657.547 1
 -4 8 -18 925.382 421.726 6
 4 -8 -18 1289.64 351.44 5
 -4 8 20 22501.3 707.955 2
 -4 -8 -20 24740.4 725.3 6
 -4 8 20 24286 847.926 4
 -4 -8 20 23901.4 797.274 2
 4 -8 20 21321.2 848.082 2
 4 -8 -20 22384.4 636.222 6
 -4 8 -20 19718.3 829.717 6
 -4 -8 -20 26480.1 725.421 5
 -4 -8 -22 148.835 433.266 5
 -4 8 -22 524.013 415.507 5
 -4 -8 22 183.988 472.936 2
 -4 8 -22 -353.352 454.165 6
 -4 -8 -22 596.814 408.428 6
 -4 8 22 410.667 395.96 2
 4 8 22 228.2 350.119 2
 -4 8 22 291.268 568.097 4
 4 -8 22 327.658 666.102 1
 4 -8 -22 140.258 317.215 6
 4 -8 22 229.681 491.98 2
 -4 -8 -24 553.116 505.331 5
 -4 8 -24 93.7329 409.015 5
 -4 -8 24 618.658 496.734 2
 -4 8 24 213.407 428.263 2
 -4 8 24 361.485 607.274 4
 -4 -8 -24 136.449 447.758 6
 -4 8 -24 207.819 457.828 6
 4 -8 24 292.183 701.99 1
 4 -8 24 -168.647 505.803 2
 -4 -8 -26 763.675 525.585 5
 -4 8 26 1707.11 469.186 2
 -4 8 -26 1076.41 439.176 5
 -4 -8 26 1284.85 525.802 2
 4 8 -26 1229.98 445.095 6
 4 -8 26 256.586 760.663 1
 -4 -8 -26 1032.04 481.907 6
 -4 8 26 2003.55 658.259 4
 4 -8 26 1475.69 534.491 2
 -4 8 -26 1263.22 471.428 6
 -4 8 -28 30702.1 903.636 5
 -4 8 28 31284.6 952.379 2
 -4 -8 -28 28939.2 942.483 6
 -4 -8 28 34513.1 1018.63 2
 4 8 -28 26094.2 889.841 6
 -4 8 28 27734.5 1135.17 4
 -4 8 -28 29460.7 926.645 6
 4 -8 28 31899.9 1013.64 2
 4 -8 28 29564.4 1192.71 1
 -4 -8 -28 32428.9 957.504 5
 4 8 -30 1238.34 516.401 6
 -4 -8 -30 1110.14 541.69 5
 -4 8 30 715.373 731.236 4
 4 -8 30 653.616 578.634 2
 4 -8 32 5259.34 950.465 1
 -4 8 32 4426.41 597.37 2
 -4 -8 32 4028.14 639.584 2
 -4 -8 -32 3306.1 563.362 6
 -4 -8 -34 233.943 593.466 5
 -4 8 34 -212.816 568.977 2
 -4 -8 34 308.279 615.399 2
 -4 8 34 448.951 800.41 4
 -4 -8 -34 288.07 542.061 6
 4 -8 34 569.755 623.296 2
 -4 8 -34 10.8213 509.108 6
 -4 -10 0 -188.568 249.529 2
 -4 -10 0 1.90107 185.607 6
 -4 -10 0 24.3838 158.23 5
 -4 -10 -2 60321 1320.15 5
 -4 -10 2 66824.6 1384.7 2
 -4 -10 2 60326.2 1311.69 5
 -4 -10 2 64289.7 1354.27 6
 -4 -10 -2 65441.2 1370.2 2
 4 -10 -4 148.864 178.049 6
 -4 -10 4 129.019 273.836 2
 4 10 4 247.028 116.648 3
 -4 -10 -4 193.299 262.556 2
 4 10 -4 237.528 76.1161 4
 -4 -10 4 149.972 204.229 6
 4 -10 -4 370.899 241.852 5
 -4 -10 4 328.364 154.85 5
 -4 10 6 53424.4 1219.08 4
 -4 -10 6 51835.1 1179.28 6
 4 10 6 53448.2 1153.12 3
 -4 -10 6 56003.4 1232.71 2
 -4 -10 6 53261.6 1141.41 5
 4 -10 -6 54868 1207.08 5
 4 -10 -6 54074.2 1161.25 6
 -4 -10 -8 108.484 249.097 5
 -4 10 8 353.789 221.421 3
 4 -10 -8 -121.792 262.414 5
 -4 10 8 254.969 274.474 4
 4 -10 -8 161.596 182.629 6
 -4 -10 -8 358.181 247.268 6
 4 -10 8 457.407 408.574 1
 4 10 8 -3.49543 187.422 3
 4 -10 10 72151.3 1673.69 1
 -4 10 10 71077.1 1596.52 4
 4 -10 -10 67781.8 1496.1 6
 -4 10 -10 70245.4 1521.99 3
 -4 -10 10 76322.4 1605.74 2
 4 10 10 67067.3 1536.33 3
 4 -10 -10 66529.4 1536.92 5
 4 -10 10 73037.8 1609.2 2
 -4 -10 -10 68825 1544.54 5
 -4 10 10 68278 1536.83 3
 4 10 12 3266.28 280.919 3
 -4 10 -12 3762.26 225.328 4
 -4 10 12 3427.01 280.212 3
 -4 -10 12 4111.37 450.87 2
 4 -10 12 2764.11 520.331 1
 -4 -10 -12 3098.76 320.37 5
 -4 10 12 3991.43 367.812 4
 4 -10 -12 3340.95 235.938 6
 -4 -10 -12 3716.76 317.01 6
 -4 10 -12 3558.09 240.33 3
 4 -10 12 4072.52 398.826 2
 4 -10 -12 3890.23 318.491 5
 4 10 14 4631.86 318.78 3
 -4 10 14 4874.51 322.173 3
 -4 10 -14 4468.8 261.022 4
 -4 10 -14 4422.47 277.555 3
 -4 -10 14 4591.39 459.604 2
 -4 10 14 4245.71 425.867 4
 4 -10 -14 4257.2 270.87 6
 -4 -10 -14 4178.79 336.841 6
 -4 -10 -14 4312.6 347.083 5
 4 -10 -14 3887.6 340.331 5
 4 -10 14 4870.67 457.835 2
 4 -10 16 1444.04 416.196 2
 -4 10 -16 1440.64 237.617 4
 -4 10 16 1000.07 309.04 3
 -4 10 16 1505.99 432.675 4
 -4 -10 -16 1694.33 347.839 5
 -4 10 -16 1396.76 255.968 3
 -4 -10 16 1433.3 433.359 2
 -4 -10 -16 1399.08 322.051 6
 4 10 16 1047.28 317.074 3
 4 -10 -16 1518.94 355.43 5
 4 -10 16 710.09 558.866 1
 -4 10 18 23253.8 694.8 3
 -4 10 -18 23589.1 638.945 4
 -4 10 -18 23311.1 653.312 3
 -4 10 18 23579.5 807.171 4
 -4 -10 18 26486.1 809.77 2
 -4 -10 -18 23997.8 705.837 6
 -4 -10 -18 23907.9 704.584 5
 4 -10 18 25027.8 787.833 2
 4 -10 18 25087.8 927.931 1
 4 -10 20 -134.478 450.187 2
 -4 -10 -20 756.231 404.739 5
 -4 10 20 284.311 334.252 3
 4 -10 -20 415.969 293.081 6
 -4 10 20 -18.6679 496.851 4
 -4 -10 -20 398.463 367.277 6
 4 -10 20 845.705 738.066 1
 -4 -10 20 -204.978 464.298 2
 -4 10 -22 9351.52 556.704 6
 -4 10 22 8674.03 489.608 3
 -4 10 22 10295.8 660.528 4
 -4 -10 22 11227.1 639.526 2
 -4 -10 -22 8642.18 510.574 6
 4 -10 22 9936.99 602.973 2
 -4 -10 -22 10477.6 540.628 5
 -4 -10 -24 68.6423 467.25 5
 -4 10 -24 -310.584 427.211 5
 -4 10 24 -95.0628 612.183 4
 4 -10 24 109.317 690.575 1
 -4 -10 -24 -394.022 416.711 6
 -4 -10 24 350.207 537.892 2
 -4 10 -24 4.84552 455.362 6
 4 -10 24 -340.88 515.209 2
 -4 10 -26 13592.9 590.475 5
 -4 -10 26 14163.4 722.004 2
 -4 10 26 13268.7 817.838 4
 4 -10 26 13538.4 707.196 2
 -4 -10 -26 11394.6 599.496 6
 -4 10 -26 13187.1 649.837 6
 4 -10 26 14081.2 912.151 1
 -4 -10 -26 12997.4 646.466 5
 -4 -10 -28 1258.41 533.844 5
 -4 10 -28 1599.01 478.006 5
 -4 -10 -28 1345.94 471.618 6
 4 -10 28 1427.22 576.315 2
 4 -10 28 778.302 787.261 1
 -4 10 28 987.118 689.878 4
 -4 -10 30 20266.4 854.456 2
 -4 -10 -30 18495.2 784.338 5
 4 10 -30 17762.4 745.525 6
 4 10 -32 -170.614 538.121 6
 4 -10 32 735.46 894.614 1
 -4 10 -32 -32.4417 510.359 6
 -4 10 32 -55.8167 748.154 4
 -4 -10 32 -590.561 607.673 2
 -4 -10 -32 -341.884 499.54 6
 4 -10 34 1035.05 956.677 1
 -4 -10 -34 -1005.96 534.958 6
 -4 -10 -34 27.2585 613.603 5
 4 -10 34 468.66 635.072 2
 -4 10 34 -86.9367 802.732 4
 -4 -10 34 174.891 638.824 2
 -4 10 -34 -27.8164 539.695 6
 -4 -12 0 82269.7 1720.46 6
 -4 12 0 77698 1708.75 4
 4 12 0 79893.1 1713.65 4
 -4 12 0 79360.3 1705.51 3
 -4 -12 0 79997.3 1750.48 2
 4 -12 2 2274.16 399.435 1
 -4 -12 -2 2806.63 249.28 6
 -4 12 2 2649.43 228.486 4
 -4 -12 2 2491.21 248.701 6
 4 12 -2 2775.17 213.03 4
 -4 -12 -2 2874.6 335.403 2
 4 12 2 2204.18 143.309 3
 4 -12 2 2531.88 422.281 2
 -4 12 2 2455.38 220.453 3
 -4 -12 2 3066.46 342.19 2
 -4 -12 -4 15115.7 497.018 2
 -4 12 4 15249.9 444.581 4
 4 -12 4 15140.8 587.531 1
 4 -12 4 16967.5 584.505 2
 4 12 -4 12901 316.821 4
 4 -12 -4 15537.1 413.124 6
 -4 -12 -4 15965.9 412.341 5
 -4 -12 4 16597.2 447.992 6
 -4 -12 -4 15201.3 437.797 6
 -4 12 -4 16644.8 411.993 3
 -4 -12 4 16111.6 501.572 2
 4 12 4 13176.4 353.247 3
 4 -12 -4 14901.7 464.998 5
 -4 12 4 13764.2 415.9 3
 4 -12 -6 451.547 222.053 6
 -4 -12 6 335.274 238.179 6
 -4 12 6 369.831 227.344 3
 -4 -12 -6 323.813 248.662 6
 4 12 6 228.611 164.585 3
 4 -12 6 57.7775 391.422 2
 -4 12 6 500.326 251.54 4
 4 -12 6 265.105 427.088 1
 -4 -12 -6 233.099 346.437 2
 -4 -12 -6 255.481 235.606 5
 -4 12 -6 452.964 198.012 3
 4 -12 -6 412.302 303.472 5
 -4 -12 -6 252.592 279.149 1
 4 -12 8 41820 1079.05 1
 -4 -12 -8 37295.5 915.448 5
 -4 12 -8 39516.6 879.979 4
 4 -12 -8 37639.3 889.065 6
 -4 12 8 38800.8 972.832 4
 -4 -12 -8 39804.4 940.787 6
 4 12 8 36835.6 896.304 3
 -4 12 -8 40837.2 903.552 3
 -4 -12 8 44087.4 1004.34 2
 4 -12 -8 37449.9 940.482 5
 -4 12 8 38024.5 927.101 3
 4 -12 8 43231.7 1028.03 2
 4 12 10 133.633 233.678 3
 -4 12 10 318.752 247.989 3
 -4 -12 -10 115.902 288.011 5
 4 -12 -10 36.1063 213.822 6
 -4 12 -10 314.686 174.162 4
 4 -12 10 143.725 393.084 2
 -4 12 10 -65.7445 315.745 4
 4 -12 -10 277.905 308.673 5
 4 -12 10 190.513 460.083 1
 -4 -12 -10 80.4398 274.426 6
 -4 12 -10 82.6577 206.024 3
 -4 -12 10 460.076 445.829 2
 -4 -12 12 25735.8 844.978 2
 -4 12 -12 25266 604.457 4
 -4 12 12 24557.3 749.521 4
 4 -12 -12 22665.8 611.985 6
 -4 -12 -12 25004 673.065 6
 -4 12 -12 25105.1 630.077 3
 4 -12 12 21191.7 840.627 1
 4 -12 12 26514 759.384 2
 -4 -12 -12 24910.8 670.832 5
 4 12 12 24584.4 652.74 3
 -4 12 12 23688.6 665.413 3
 -4 12 14 -312.589 313.679 3
 4 -12 14 109.546 521.464 1
 -4 12 -14 -31.3473 209.547 4
 4 -12 14 4.49164 423.843 2
 -4 12 14 273.808 385.854 4
 -4 -12 -14 3.34106 299.006 6
 -4 12 -14 2.67444 231.606 3
 -4 -12 14 -223.754 440.235 2
 -4 -12 -14 55.7621 314.212 5
 -4 12 16 7603.66 406.455 3
 -4 12 -16 7801.62 326.89 4
 -4 12 16 7208.08 523.545 4
 -4 -12 16 9081.69 536.443 2
 -4 -12 -16 7020.32 412.013 6
 -4 12 -16 7845.71 366.856 3
 -4 -12 -16 7741.42 432.612 5
 4 -12 16 8350.15 653.972 1
 4 -12 16 7760.53 509.84 2
 -4 12 -18 798.218 277.482 3
 4 -12 18 689.442 451.38 2
 -4 12 18 629.286 350.542 3
 -4 -12 -18 282.963 355.016 6
 -4 -12 -18 507.992 381.926 5
 -4 12 -18 550.581 251.322 4
 -4 12 18 896.942 470.508 4
 -4 -12 18 708.089 475.52 2
 4 -12 -18 240.782 286.012 6
 4 -12 -18 378.577 386.8 5
 4 -12 18 161.24 631.167 1
 -4 12 20 27454.5 774.709 3
 -4 12 -20 25160.2 691.142 4
 4 -12 -20 24065.4 693.903 6
 4 -12 20 26847.6 849.267 2
 -4 12 20 26415.8 914.04 4
 -4 -12 20 29604.8 895.76 2
 -4 12 -20 25172.9 706.791 3
 -4 -12 -20 26323.1 778.638 5
 -4 -12 -22 1620.46 459.828 5
 -4 12 -22 1790.82 400.065 5
 4 -12 22 1705.86 506.509 2
 -4 -12 22 1622.92 549.152 2
 -4 12 22 1478.6 559.468 4
 -4 12 22 1236.25 416.407 3
 4 -12 22 163.024 724.681 1
 -4 -12 -22 1448.37 430.416 6
 -4 -12 -24 377.314 487.22 5
 -4 12 -24 -183.927 424.26 5
 -4 12 24 417.876 438.931 3
 -4 12 24 407.771 589.801 4
 4 -12 24 -80.4131 716.653 1
 -4 -12 -24 573.891 438.948 6
 4 -12 24 464.262 541.048 2
 -4 -12 24 478.373 566.427 2
 -4 -12 -26 582.247 500.024 5
 -4 12 26 192.001 447.511 3
 -4 -12 -26 738.818 452.771 6
 -4 12 -26 674.735 448.169 5
 4 -12 26 465.648 756.638 1
 -4 -12 26 663.25 578.361 2
 -4 12 -26 412.202 482.41 6
 -4 12 26 385.894 629.588 4
 4 -12 26 1672.67 565.143 2
 4 -12 28 24918.2 949.921 2
 -4 -12 -28 26516.9 891.881 5
 -4 12 30 188.561 498.71 3
 -4 -12 30 -111.825 604.322 2
 -4 12 30 -813.199 692.713 4
 -4 -12 -30 -650.051 493.966 6
 -4 12 -30 -111.714 537.088 6
 -4 -12 -32 2738.72 610.27 5
 4 -12 32 3391.77 918.582 1
 -4 12 32 2935.75 784.78 4
 -4 12 32 2888.12 575.678 3
 -4 -12 32 1206.54 757.288 2
 -4 -12 -32 2348.81 546.606 6
 4 -12 32 3477.07 675.11 2
 -4 12 -32 3693.82 567.849 6
 4 14 0 -175.542 263.402 4
 -4 -14 0 72.4089 370.055 2
 -4 -14 0 -7.97489 225.619 5
 -4 -14 0 -161.984 257.918 6
 -4 14 0 -295.97 223.447 4
 -4 14 0 178.188 212.293 3
 -4 -14 -2 110113 2394.1 2
 4 -14 2 118155 2475.45 2
 4 -14 2 98488.1 2430.88 1
 -4 14 -2 107781 2329.6 4
 -4 14 2 102334 2340.65 4
 4 14 -2 111011 2303.1 4
 -4 14 -2 108185 2332.59 3
 4 14 2 116259 2373.5 4
 -4 -14 2 108772 2350.66 6
 -4 -14 -2 116860 2358.37 6
 -4 -14 2 118437 2310.22 5
 -4 -14 -2 117164 2317.94 5
 -4 14 2 99224.4 2330.12 3
 -4 14 4 -42.4742 226.102 3
 4 14 4 20.8503 366.018 4
 -4 -14 -4 71.909 249.806 5
 4 -14 4 816.922 451.499 1
 -4 14 -4 -78.035 183.281 4
 -4 14 4 -144.797 244.924 4
 -4 -14 -4 234.033 366.833 2
 4 -14 4 -448.271 436.874 2
 -4 -14 -4 -102.44 255.652 6
 -4 -14 4 -157.174 251.809 6
 -4 -14 4 144.968 221.591 5
 -4 14 -4 -53.175 208.168 3
 -4 -14 -4 94.9476 254.89 1
 -4 -14 6 10344.4 487.72 2
 4 -14 6 7476.1 546.965 1
 -4 -14 -6 4935.51 381.245 1
 -4 -14 -6 7109.79 362.89 6
 -4 14 -6 7757.95 283.53 4
 -4 -14 6 9193.98 319.304 5
 -4 14 6 7930.11 376.582 4
 -4 -14 6 8732.8 364.696 6
 -4 -14 -6 7907.6 463.411 2
 -4 14 -6 7745.15 314.886 3
 4 -14 6 9317.29 526.628 2
 -4 -14 -6 8501.62 348.715 5
 -4 14 6 6873.09 354.817 3
 -4 -14 -8 2384.71 302.917 6
 -4 14 -8 2403.37 202.316 4
 -4 14 8 2392.65 330.41 4
 -4 -14 -8 2212.1 292.094 5
 -4 14 -8 2555.9 239.405 3
 -4 -14 8 3074.63 418.86 2
 -4 14 8 2369.44 290.006 3
 4 -14 8 2419.95 498.956 1
 4 -14 8 3461.18 445.815 2
 -4 14 -10 26035.5 631.17 4
 -4 14 10 24902.9 739.8 4
 -4 -14 -10 25749.3 712.114 6
 -4 -14 -10 23662.8 693.173 5
 -4 14 10 24724.6 700.641 3
 -4 14 -10 26271.1 663.404 3
 -4 14 12 1030.31 381.608 4
 -4 14 -12 707.208 201.386 4
 4 -14 -12 813.826 360.278 5
 4 -14 12 983.584 424.565 2
 4 -14 12 641.401 542.322 1
 -4 -14 12 784.898 430.173 2
 -4 14 12 521.196 303.026 3
 -4 -14 -12 848.723 302.9 6
 -4 14 -12 701.231 241.507 3
 -4 -14 -12 640.597 312.607 5
 -4 14 14 458.004 328.522 3
 4 -14 14 420.614 565.261 1
 -4 14 -14 441.559 214.409 4
 4 -14 14 294.408 451.803 2
 -4 -14 -14 870.166 316.919 6
 -4 14 14 479.155 426.526 4
 4 -14 -14 405.143 269.846 6
 4 -14 -14 598.657 361.766 5
 -4 14 -14 563.998 254.348 3
 -4 -14 14 406.658 465.745 2
 -4 -14 -14 455.366 331.751 5
 4 -14 16 -446.613 609.094 1
 -4 -14 -16 559.335 342.65 6
 -4 14 16 610.898 350.898 3
 4 -14 16 789.864 462.265 2
 -4 14 -16 400.539 232.662 4
 4 -14 -16 298.937 386.569 5
 -4 14 16 262.479 440.201 4
 4 -14 -16 23.5578 282.281 6
 -4 14 -16 326.577 283.537 3
 -4 -14 16 422.068 473.835 2
 -4 -14 -16 482.069 366.511 5
 4 -14 -18 19327.6 675.6 5
 -4 14 18 19283.8 657.151 3
 -4 14 -18 20791.5 613.562 3
 -4 14 -18 20514.9 574.222 4
 4 -14 -18 20292.5 603.715 6
 -4 14 18 18924.3 782.793 4
 -4 -14 -18 18954.3 658.748 6
 4 -14 18 22187 769.081 2
 -4 -14 -18 20771.9 672.947 5
 4 -14 20 5173.19 555.002 2
 -4 14 -20 4811.03 328.367 4
 -4 14 -20 4739.26 359.334 3
 -4 -14 -20 4557.19 464.951 5
 -4 14 20 5118.21 592.638 4
 -4 14 20 4584.75 434.233 3
 -4 -14 20 5515.61 586.701 2
 -4 -14 -20 3920.51 438.803 6
 -4 14 22 20709.7 709.524 3
 -4 -14 22 23138.9 846.843 2
 -4 14 22 20164.5 855.983 4
 4 -14 22 21134.9 795.392 2
 -4 -14 -22 20177.3 721.274 5
 -4 -14 -24 54.4607 487.077 5
 4 -14 24 575.706 745.996 1
 -4 14 -24 -514.454 423.767 5
 -4 14 24 400.847 455.841 3
 -4 14 24 310.9 604.017 4
 -4 -14 -24 366.37 438.21 6
 -4 -14 24 -96.0428 578 2
 4 -14 24 -410.911 544.194 2
 -4 14 26 8379.07 622.526 3
 -4 -14 -26 6962.17 553.534 6
 4 -14 26 8187.14 656.939 2
 -4 -14 -26 7688.72 589.459 5
 4 -14 26 8857.44 836.684 1
 -4 -14 28 -20.4419 617.863 2
 -4 14 -28 135.082 508.49 6
 -4 14 28 -525.271 708.313 4
 -4 -14 -30 8057.82 620.984 6
 -4 14 30 10088.7 823.126 4
 -4 -14 30 12989.3 793.467 2
 4 -14 30 11652.8 780.936 2
 4 -14 30 12238.3 962.536 1
 -4 -14 -30 9870.68 675.785 5
 -4 -14 32 -1167.66 721.393 2
 -4 -14 -32 -360.715 528.814 6
 -4 14 32 -304.416 571.326 3
 4 -14 32 -587.473 872.662 1
 -4 14 32 788.645 763.545 4
 -4 14 -32 -118.606 587.39 6
 4 -14 32 46.4592 634.389 2
 -4 -14 -32 181.507 584.879 5
 -4 16 0 198847 4169.7 4
 4 16 0 205714 4158.79 4
 -4 -16 0 195795 4179.74 6
 -4 16 0 185562 4160.54 3
 -4 -16 0 212585 4144.2 5
 4 -16 -2 139.602 272.356 6
 4 -16 2 -230.212 475.639 1
 -4 -16 2 276.132 250.2 5
 -4 -16 2 749.603 400.335 2
 4 -16 -2 900.133 339.771 5
 -4 16 -2 60.0102 228.421 4
 -4 16 2 -92.6203 248.538 4
 -4 -16 2 -323.365 275.546 6
 -4 -16 -2 224.366 277.363 6
 4 -16 2 -285.048 489.959 2
 4 16 2 2.90566 323.532 4
 -4 16 -2 -227.311 231.56 3
 -4 -16 -2 -133.055 270.261 5
 -4 16 2 53.6155 235.715 3
 -4 16 4 1340.14 281.357 3
 4 -16 4 1723.03 527.142 1
 -4 -16 4 2760.88 445.656 2
 -4 16 -4 1850.1 230.484 4
 -4 16 4 1302.66 310.035 4
 -4 -16 4 1961.28 286.537 6
 -4 -16 -4 1989.63 298.01 6
 4 -16 4 2378.47 492.567 2
 -4 16 -4 1778.19 249.864 3
 -4 -16 4 2246.93 268.7 5
 -4 -16 -4 2244.52 280.591 5
 -4 16 6 268.862 261.648 3
 4 -16 -6 -97.3221 345.235 5
 -4 -16 -6 6.01353 279.763 6
 -4 -16 6 220.824 399.006 2
 4 -16 -6 -175.149 266.347 6
 4 16 6 -310.121 423.388 4
 -4 16 -6 2.12809 187.886 4
 4 -16 6 -142.543 501.641 1
 4 -16 6 113.26 467.609 2
 -4 16 6 -13.7848 286.16 4
 -4 -16 6 -95.0014 276.401 6
 -4 -16 -6 342.78 380.581 1
 -4 -16 6 396.524 252.922 5
 -4 16 -6 -114.891 231.109 3
 -4 -16 -6 71.6455 280.827 5
 4 -16 -8 14509.8 542.259 5
 -4 16 -8 15141.3 417.292 4
 -4 16 8 13777 536.031 4
 4 16 8 17269.5 670.138 4
 -4 -16 -8 12444.6 492.012 6
 -4 -16 8 18290.9 632.233 2
 -4 -16 -8 14419.7 484.91 5
 -4 16 8 12113.2 493.903 3
 -4 16 -8 14292.8 449.746 3
 4 -16 -8 12966 465.023 6
 4 -16 8 15985.7 644.298 2
 -4 -16 10 -95.2504 460.476 2
 -4 16 10 323.012 302.703 3
 -4 -16 -10 128.2 307.286 6
 -4 16 10 552.336 354.321 4
 -4 16 -10 618.683 206.003 4
 4 -16 -10 612.831 364.961 5
 4 -16 10 469.683 461.249 2
 4 -16 10 845.981 531.718 1
 4 -16 -10 292.533 272.92 6
 -4 16 -10 380.742 245.048 3
 -4 -16 -10 177.138 309.14 5
 4 -16 12 7201.45 659.035 1
 4 -16 -12 6970.39 370.983 6
 -4 16 -12 8004.93 312.068 4
 -4 16 -12 7923.16 358.894 3
 -4 -16 -12 7320.4 413.154 6
 -4 16 12 7523.31 480.46 4
 4 -16 -12 7389.89 456.734 5
 -4 -16 -12 6749.38 412.89 5
 -4 -16 12 8795.7 556.766 2
 4 -16 12 7491.05 545.327 2
 -4 16 12 7149.7 420.684 3
 -4 16 14 -227.795 344.27 3
 -4 -16 -14 45.0326 339.133 6
 4 -16 14 6.2926 614.87 1
 -4 16 -14 -421.009 230.2 4
 4 -16 14 -591.622 489.804 2
 -4 16 14 121.098 430.552 4
 -4 16 -14 -183.16 271.99 3
 4 -16 -14 -152.16 301.604 6
 4 -16 -14 -169.051 392.006 5
 -4 -16 -14 114.94 356.768 5
 -4 -16 14 653.654 479.712 2
 -4 16 16 2128.22 391.296 3
 4 -16 16 -37.2631 641.694 2
 4 -16 16 40.1157 894.714 1
 4 -16 -16 2318.49 336.094 6
 -4 -16 -16 2237.54 390.655 6
 -4 16 16 2059.5 484.296 4
 4 -16 -16 2839.45 447.512 5
 -4 -16 16 3002.27 544.82 2
 -4 -16 -16 1849.6 401.231 5
 -4 16 18 252.02 399.488 3
 4 -16 18 275.008 523.707 2
 -4 -16 -18 -245.678 375.858 6
 -4 16 -18 -81.194 270.683 4
 -4 16 18 -18.3026 509.79 4
 -4 16 -18 615.444 320.861 3
 4 -16 -18 251.812 337.39 6
 4 -16 18 -83.1339 701.717 1
 -4 -16 18 342.561 535.854 2
 4 -16 -18 338.282 450.438 5
 -4 -16 -18 125.455 422.048 5
 -4 16 -20 40306.1 1040.02 3
 -4 16 20 43879.2 1239.33 4
 -4 -16 -20 40846.4 1093.74 6
 -4 16 -20 40439.5 1006.48 4
 4 -16 20 44688.9 1186.38 2
 -4 16 20 41675.4 1107.48 3
 -4 -16 -20 42100.5 1094.47 5
 4 -16 22 376.293 548.557 2
 -4 16 22 181.79 423.967 3
 -4 16 22 493.436 571.099 4
 -4 -16 22 31.6116 577.226 2
 -4 -16 -22 -299.446 418.642 6
 4 -16 22 -765.777 828.794 1
 -4 -16 -22 432.361 465.178 5
 4 -16 24 163.527 541.36 2
 -4 16 24 -826.269 516.637 3
 4 -16 24 -250.869 755.554 1
 -4 -16 -24 -99.0734 443.991 6
 -4 -16 24 584.909 614.55 2
 -4 -16 -24 -366.21 490.627 5
 -4 16 28 9992.35 803.653 4
 -4 -16 28 10589.3 755.843 2
 4 -16 28 12552.7 941.063 1
 -4 -16 -28 7431 589.679 6
 -4 -16 -28 8908.05 635.422 5
 -4 16 30 -331.063 538.399 3
 -4 -16 -30 536.548 574.008 5
 4 -16 30 -25.9207 838.541 1
 -4 16 30 -1586.47 725.262 4
 -4 -16 -30 10.6525 516.966 6
 -4 -16 30 79.5088 675.973 2
 -4 16 -30 -78.4165 521.03 6
 4 -16 30 -484.229 642.334 2
 -4 -18 0 -206.334 439.544 2
 -4 18 0 279.988 374.062 4
 -4 -18 0 90.247 292.165 6
 -4 -18 0 -132.184 277.503 5
 -4 18 0 1022.93 349.248 3
 4 -18 2 33361.1 1127.69 1
 -4 18 -2 36405.2 910.123 3
 -4 18 2 32117.2 889.441 3
 -4 -18 2 35442.8 916.514 6
 -4 18 -2 40580.6 902.692 4
 -4 18 2 38198.9 911.512 4
 -4 -18 -2 32944.9 910.844 6
 -4 -18 2 37993.3 871.62 5
 -4 -18 -2 38909.6 880.587 5
 -4 -18 2 39407.7 1025.61 2
 4 -18 2 32500.7 1176.48 2
 -4 -18 -2 37002.4 1011.92 2
 -4 18 4 -305.331 271.561 3
 4 -18 4 334.536 561.844 2
 -4 -18 4 -100.33 448.777 2
 -4 18 -4 110.285 283.943 3
 -4 18 -4 -156.676 246.867 4
 -4 -18 -4 4.71977 457.145 2
 -4 18 4 144.437 297.208 4
 4 -18 -4 2.91771 299.068 6
 -4 -18 4 56.3162 293.37 6
 -4 -18 -4 152.39 305.153 6
 4 -18 4 -426.7 597.606 1
 -4 -18 4 -200.122 287.17 5
 -4 -18 -4 417.924 302.711 5
 4 -18 -4 -97.8716 372.822 5
 -4 -18 6 2296.1 327.453 6
 -4 -18 6 3715.49 497.251 2
 4 -18 6 1637.9 579.824 1
 4 -18 6 2933.01 575.078 2
 -4 18 6 2071.42 326.847 4
 -4 -18 -6 2176.17 481.386 2
 4 -18 -6 1907.64 316.962 6
 4 18 6 2717.06 463.114 4
 -4 -18 -6 1904.61 323.846 6
 -4 -18 6 2757.11 303.509 5
 -4 18 6 1818.17 312.121 3
 4 -18 -6 2157.76 404.602 5
 -4 18 -6 2128.83 288.83 3
 -4 -18 -6 2325.82 329.871 5
 -4 18 -6 2377.16 245.284 4
 -4 18 -8 502.174 263.258 3
 -4 18 8 399.985 296.869 3
 -4 -18 8 935.46 465.582 2
 -4 18 -8 590.475 220.658 4
 4 -18 8 523.684 500.504 2
 -4 18 8 629.224 349.604 4
 4 -18 -8 691.419 322.25 6
 4 18 8 704.568 503.221 4
 -4 -18 -8 643.389 489.347 2
 -4 -18 -8 313.973 315.324 6
 4 -18 -8 366.435 410.267 5
 4 -18 8 5.87285 558.092 1
 -4 -18 -8 656.871 324.872 5
 -4 18 -10 13286.3 409.116 4
 -4 18 10 13137.4 579.077 4
 4 18 10 14145.3 693.484 4
 -4 18 -10 11837.8 452.979 3
 -4 -18 10 17117.5 675.864 2
 -4 -18 -10 13119 508.31 5
 -4 18 10 9732.97 509.749 3
 -4 -18 12 363.678 500.471 2
 -4 18 12 -165.078 358.579 3
 -4 18 12 -91.6001 408.981 4
 -4 18 -12 48.2298 236.59 4
 4 -18 12 55.0076 514.7 2
 4 -18 12 -12.8847 641.474 1
 4 -18 -12 107.41 323.372 6
 4 18 12 862.164 585.77 4
 -4 -18 -12 -142.016 344.395 6
 -4 18 -12 327.551 287.225 3
 4 -18 -12 -46.5157 408.54 5
 -4 -18 -12 -383.502 366.955 5
 -4 -18 14 1004.11 516.226 2
 -4 18 14 590.597 454.187 4
 -4 18 14 530.149 373.404 3
 -4 -18 -14 254.715 367.896 6
 4 -18 -14 309.408 333.899 6
 4 18 14 1123.15 667.187 4
 4 -18 -14 339.867 448.65 5
 -4 -18 -14 362.277 379.055 5
 4 -18 16 34.6967 685.982 1
 4 18 16 456.715 716.074 4
 -4 18 16 35.1885 486.385 4
 4 -18 -16 536.093 353.305 6
 -4 -18 -16 399.929 387.344 6
 -4 18 -16 384.512 297.823 3
 -4 18 -16 1089.92 272.601 4
 4 -18 -16 252.111 447.204 5
 -4 -18 16 522.433 553.468 2
 -4 -18 -16 611.055 411.875 5
 -4 18 16 279.25 393.907 3
 -4 18 -18 24765.1 653.256 4
 -4 18 18 23172.5 887.257 4
 4 18 18 25420.2 1063.39 4
 -4 -18 -18 22152.6 763.475 6
 -4 -18 -18 24362.4 772.378 5
 4 -18 -18 23507.6 805.745 5
 -4 -18 18 28420.9 927.405 2
 4 -18 18 27305.7 879.168 2
 -4 18 -18 24442.9 704.787 3
 -4 18 18 20877.3 756.536 3
 4 -18 20 3742.19 578.561 2
 -4 18 20 3093.03 470.292 3
 4 18 20 3740.2 811.096 4
 -4 18 20 3733.62 589.324 4
 -4 -18 -20 3263.26 452.225 6
 4 -18 20 3042.01 747.576 1
 -4 -18 20 4061.52 624.659 2
 -4 -18 -20 3264.24 490.664 5
 -4 -18 22 13059.7 739.991 2
 -4 -18 -22 9802.66 563.876 6
 -4 -18 -22 10406.1 602.503 5
 4 -18 22 13434.2 926.399 1
 -4 18 22 10467.2 589.763 3
 4 -18 22 10255.7 689.002 2
 -4 18 24 183.543 479.027 3
 -4 18 24 622.027 622.872 4
 4 -18 26 3288.44 611.756 2
 -4 -18 -26 4294 555.85 5
 -4 -18 -26 2717.76 502.566 6
 -4 18 26 4241.14 697.242 4
 -4 -18 26 4056.86 690.373 2
 4 -18 28 -78.9546 635.182 2
 -4 18 28 -226.215 521.333 3
 -4 -18 -28 186.813 505.34 6
 4 -18 28 615.692 812.398 1
 -4 18 28 1116.63 682.78 4
 4 18 28 10.3923 927.533 4
 -4 -18 28 347.195 660.036 2
 -4 -18 -28 320.965 561.783 5
 -4 18 30 5254.68 592.416 3
 -4 -18 30 6590 741.899 2
 4 -18 30 6493.21 699.234 2
 4 -20 0 12221.8 743.622 1
 -4 20 0 13686.4 497.256 4
 -4 20 0 13056.3 501.394 3
 -4 -20 0 17953.7 516.197 5
 -4 -20 0 14280.9 539.089 6
 -4 -20 0 16724.3 691.833 2
 4 -20 2 -81.9205 588.319 1
 -4 -20 2 586.855 481.221 2
 -4 -20 -2 -574.721 502.204 2
 -4 20 -2 36.4599 280.508 4
 -4 20 2 -245.642 299.03 4
 4 -20 2 -1205.28 591.101 2
 -4 -20 2 -516.593 324.531 6
 -4 -20 -2 3.43676 324.448 6
 -4 -20 -2 -397.488 314.329 5
 -4 -20 2 158.547 312.261 5
 -4 20 -2 398.044 301.102 3
 -4 20 2 44.6468 292.626 3
 4 -20 4 1267.52 620.368 1
 -4 -20 4 2463.28 519.08 2
 -4 20 -4 1793.16 273.315 4
 -4 -20 -4 2921.98 554.084 2
 -4 20 4 2288.65 333.501 4
 4 -20 4 921.906 588.389 2
 4 -20 -4 2043.68 356.918 6
 -4 -20 4 2164.94 354.122 6
 -4 -20 -4 1958.85 363.45 6
 -4 20 4 1382.86 309.64 3
 4 -20 -4 2201.29 449.403 5
 -4 -20 -4 2588.85 339.338 5
 -4 -20 4 2232.82 338.023 5
 -4 20 -4 1695.4 305.268 3
 -4 20 6 253.037 304.419 3
 4 -20 6 -135.033 583.466 1
 -4 -20 6 -140.181 506.94 2
 -4 20 -6 157.832 243.042 4
 -4 -20 6 4.90516 314.285 5
 4 -20 6 -233.355 560.61 2
 -4 20 6 -91.5908 334.709 4
 4 20 6 344.962 450.631 4
 -4 -20 -6 451.435 511.334 2
 -4 -20 6 41.3088 333.202 6
 4 -20 -6 -246.445 336.509 6
 -4 -20 -6 14.3414 334.853 6
 -4 20 -6 12.6339 279.161 3
 4 -20 -6 388.183 402.356 5
 -4 -20 -6 -177.477 345.339 5
 -4 20 -8 7674.69 335.077 4
 -4 20 8 8206.24 473.029 4
 4 20 8 10257.5 615.244 4
 -4 -20 -8 7096.69 438.087 6
 -4 20 -8 7250.63 383.384 3
 -4 20 8 6198.86 426.776 3
 -4 -20 8 10727.1 615.178 2
 -4 -20 -8 9213.95 458.857 5
 4 -20 -10 470.564 449.239 5
 -4 -20 10 5.59853 522.126 2
 -4 -20 -10 134.489 357.743 6
 -4 20 -10 99.3805 232.145 4
 4 -20 10 5.83358 535.72 2
 -4 20 10 48.5872 343.007 3
 -4 20 10 -94.4155 410.763 4
 4 -20 -10 -410.283 353.619 6
 4 20 10 -251.709 554.64 4
 4 -20 10 96.7251 605.182 1
 -4 20 -10 221.792 292.352 3
 -4 -20 -10 93.6027 363.049 5
 -4 -20 12 7318.41 622.831 2
 -4 20 -12 6293.56 309.514 4
 -4 -20 -12 5967.89 454.203 5
 -4 20 12 5560.07 527.259 4
 4 20 12 6843.24 692.303 4
 -4 20 -12 5704.05 376.535 3
 -4 20 12 4372.72 451.041 3
 -4 -20 14 -5.96586 555.742 2
 -4 20 14 209.192 406.372 3
 -4 20 14 -42.8263 454.629 4
 -4 20 -14 -525.176 259.312 4
 4 -20 14 6.86301 676.202 1
 4 -20 14 23.3564 545.198 2
 -4 -20 -14 -323.877 412.816 6
 4 -20 -14 241.655 363.426 6
 4 20 14 -402.332 734.005 4
 -4 20 -14 17.7355 306.36 3
 4 -20 -14 -16.2265 459.746 5
 -4 -20 -14 -279.972 439.6 5
 4 -20 16 3547.15 745.546 1
 -4 20 16 4103.78 534.17 4
 4 20 16 3770.97 788.316 4
 4 -20 -16 3955.98 412.808 6
 -4 -20 16 5424.88 622.081 2
 4 -20 -16 3767.59 513.912 5
 -4 -20 -16 3447.43 491.283 5
 -4 20 16 3397.34 449.99 3
 -4 -20 -16 3577.18 466.262 6
 -4 -20 -18 787.08 421.825 6
 -4 20 18 400.62 444.473 3
 4 -20 18 487.441 545.151 2
 -4 20 18 443.396 527.711 4
 4 20 18 582.096 751.963 4
 -4 -20 18 1223.15 620.499 2
 -4 -20 -18 603.424 452.21 5
 4 -20 18 991.779 717.73 1
 4 -20 20 15555.4 937.683 1
 -4 20 20 15204.2 683.742 3
 4 20 20 17345.8 969.47 4
 -4 20 22 158.764 480.049 3
 -4 20 22 -275.57 591.898 4
 -4 20 24 22.6776 617.215 4
 4 -20 24 -37.6386 572.37 2
 -4 -20 -24 -258.921 478.249 6
 4 20 24 -224.468 841.085 4
 -4 -20 24 -734.693 649.881 2
 -4 -20 -24 -99.8952 513.716 5
 -4 20 26 507.671 534.568 3
 -4 20 26 189.84 651.392 4
 4 20 26 527.048 867.1 4
 4 -20 26 -209.529 779.199 1
 -4 -20 26 -236.161 662.147 2
 -4 -20 -26 389.846 495.054 6
 -4 -20 -26 -437.132 537.245 5
 4 -20 26 -18.876 582.539 2
 4 -20 28 6573.32 702.317 2
 4 -20 28 673.426 881.674 1
 -4 -20 -28 4239.9 580.993 6
 -4 20 28 1154.8 731.497 4
 4 20 28 1027.19 995.982 4
 -4 -20 28 7275.79 770.931 2
 -4 -20 -28 5227.61 620.174 5
 -4 20 28 5697.02 626.642 3
 -4 -22 0 -263.07 371.5 6
 -4 -22 0 -410.164 542.141 2
 -4 22 0 -390.073 290.144 4
 4 -22 0 6.0655 578.927 1
 4 -22 0 6.64081 601.037 2
 -4 -22 0 -110.041 336.26 5
 -4 22 0 -132.082 294.353 3
 -4 22 -2 3407.98 321.041 4
 -4 22 2 3814.02 367.082 4
 -4 -22 -2 3980.53 577.581 2
 4 -22 -2 2576.1 616.362 1
 -4 -22 -2 3174.65 397.836 6
 4 -22 2 3633.52 633.382 2
 4 -22 -2 2462.31 664.414 2
 -4 22 -2 3247.3 350.75 3
 -4 -22 2 3952.39 400.356 6
 -4 22 2 2195.3 350.409 3
 -4 -22 2 5459.09 398.145 5
 -4 -22 -2 4800.1 399.277 5
 -4 -22 2 5363.88 591.388 2
 4 -22 2 488.987 661.653 1
 -4 -22 -4 68.7285 353.202 5
 -4 -22 4 -605.567 573.941 2
 -4 -22 -4 3.74471 356.858 6
 -4 22 -4 -350.646 255.022 4
 -4 -22 -4 639.647 567.314 2
 -4 22 4 95.7917 333.413 4
 4 -22 4 38.2261 585.398 2
 4 -22 4 -102.493 616.066 1
 4 -22 -4 -57.2911 358.15 6
 4 -22 -4 -74.221 447.582 5
 -4 -22 4 407.499 353.808 6
 -4 -22 4 286.431 348.415 5
 -4 22 -4 -43.9237 291.292 3
 -4 22 4 -114.107 318.626 3
 4 -22 6 131.676 640.241 1
 -4 -22 6 1805.86 567.224 2
 -4 -22 6 682.965 382.204 6
 -4 22 -6 1108.38 253.91 4
 4 -22 6 1430.6 589.096 2
 -4 22 6 1501.82 375.874 4
 4 -22 -6 852.414 374.952 6
 -4 -22 -6 1161.22 395.002 6
 -4 -22 6 803.957 382.73 5
 -4 22 -6 632.178 310.441 3
 4 -22 -6 1147.74 453.243 5
 -4 -22 -6 1443.05 377.619 5
 -4 22 6 902.6 340.343 3
 4 -22 -8 -63.762 352.963 6
 -4 -22 8 63.9728 533.833 2
 4 22 8 30.3341 522.64 4
 4 -22 -8 412.995 463.069 5
 -4 22 -8 -224.759 243.568 4
 4 -22 8 18.8307 571.418 2
 -4 22 8 -187.417 376.547 4
 -4 -22 -8 290.017 383.758 6
 4 -22 8 -6.54248 622.088 1
 -4 22 -8 -52.2956 302.763 3
 -4 -22 -8 -338.558 399.699 5
 -4 22 8 145.47 341.167 3
 -4 22 -10 8265.22 431.567 3
 -4 22 -10 8863.41 365.547 4
 -4 22 10 8923.15 535.487 4
 4 22 10 10453.2 689.31 4
 4 -22 -10 6924.58 487.579 6
 -4 -22 10 11311.2 687.755 2
 4 -22 -10 10629.7 616.827 5
 -4 -22 -10 10385.6 536.932 5
 -4 22 10 7135.97 484.356 3
 -4 -22 12 6.2033 578.788 2
 -4 22 12 -364.59 375.593 3
 4 -22 12 6.18633 562.754 2
 4 -22 12 680.04 685.151 1
 -4 22 12 1662.07 478.46 4
 -4 -22 -12 -195.345 404.878 6
 4 -22 -12 -118.839 374.937 6
 4 22 12 615.036 641.762 4
 4 -22 -12 -21.4098 475.851 5
 -4 -22 -12 -149.121 436.491 5
 -4 -22 14 169.954 590.802 2
 -4 22 14 464.336 436.219 3
 4 22 14 -450.749 702.375 4
 4 -22 14 1029.79 706.715 1
 4 -22 14 18.5577 565.978 2
 -4 -22 -14 891.173 426.76 6
 4 -22 -14 628.842 383.865 6
 -4 22 14 446.934 485.18 4
 4 -22 -14 1106.57 507.799 5
 -4 -22 -14 533.613 440.73 5
 -4 -22 16 127.873 592.393 2
 -4 22 16 -264.587 445.884 3
 4 -22 16 -477.149 730.809 1
 -4 -22 -16 -163.781 409.875 6
 4 22 16 240.367 704.721 4
 -4 22 16 -368.914 491.168 4
 4 -22 -16 -427.974 493.577 5
 4 22 18 11857.9 870.234 4
 -4 -22 18 12127.7 763.501 2
 -4 22 18 9374.25 597.582 3
 4 -22 18 9412.32 861.572 1
 4 -22 20 30.9899 568.978 2
 -4 22 20 267.449 468.472 3
 -4 22 20 -27.2625 565.755 4
 -4 -22 -20 -635.581 446.555 6
 -4 -22 -20 65.7207 488.942 5
 4 -22 22 3013.43 611.931 2
 4 22 22 2770.39 858.557 4
 -4 -22 -22 2101.21 494.772 6
 -4 22 22 359.796 643.417 4
 -4 -22 22 2933.85 670.589 2
 -4 -22 -22 2363.79 536.982 5
 4 -22 24 123.706 598.575 2
 -4 22 24 -520.58 534.068 3
 -4 22 24 77.7585 667.571 4
 4 22 24 377.771 849.053 4
 -4 -22 -24 387.952 490.863 6
 4 -22 24 -101.678 836.046 1
 -4 -22 24 -246.881 651.915 2
 -4 -22 -24 -312.35 543.144 5
 4 -22 26 1833.39 651.727 2
 -4 22 26 1573.59 562.332 3
 4 -22 26 179.827 826.506 1
 -4 -22 -26 1711.48 542.659 6
 -4 -22 26 2128.77 707.385 2
 -4 -22 -26 1743.29 590.996 5
 4 -24 0 3110.27 667.986 1
 -4 24 0 3579.4 356.316 4
 -4 -24 0 3410.03 454.239 6
 4 -24 0 3532.65 681.337 2
 -4 24 0 2986.42 363.582 3
 -4 -24 0 4798.42 429.019 5
 -4 -24 0 5519.12 633.971 2
 4 -24 2 -75.4236 664.892 1
 4 -24 -2 -137.584 616.606 1
 -4 -24 -2 4.07366 390.822 6
 -4 -24 2 -238.501 373.902 6
 -4 -24 2 37.6308 572.236 2
 -4 -24 -2 -372.287 572.16 2
 -4 24 -2 366.28 281.092 4
 -4 24 2 -174.933 335.735 4
 4 -24 2 33.8642 623.007 2
 4 -24 -2 7.23644 660.558 2
 -4 24 -2 -99.0215 311.791 3
 -4 -24 -2 20.6572 374.688 5
 -4 24 2 -240.664 320.376 3
 -4 -24 2 12.1756 382.998 5
 4 -24 -4 77.6756 616.314 1
 -4 -24 -4 301.281 395.097 6
 4 -24 -4 699.11 388.187 6
 -4 -24 4 463.416 565.149 2
 4 -24 4 400.023 638.202 1
 -4 24 -4 394.677 269.025 4
 4 -24 -4 253.851 660.988 2
 -4 24 4 381.209 342.704 4
 4 -24 4 -6.84762 612.925 2
 -4 -24 4 292.634 380.668 6
 4 -24 -4 184.997 461.173 5
 -4 -24 4 379.109 370.328 5
 -4 24 -4 227.773 319.445 3
 -4 -24 -4 224.837 412.37 5
 -4 24 4 592.516 331.749 3
 4 -24 6 125.499 662.095 1
 4 -24 -6 -393.71 469.772 5
 -4 24 -6 -174.71 253.177 4
 4 -24 6 98.603 599.549 2
 -4 24 6 -378.449 369.442 4
 -4 24 6 201.092 341.825 3
 -4 -24 6 67.0203 375.479 6
 4 -24 -6 3.89449 385.898 6
 -4 -24 -6 -224.134 429.626 6
 -4 -24 6 179.983 576.554 2
 -4 -24 6 -105.695 375.061 5
 -4 24 -6 -298.189 322.487 3
 -4 -24 -6 -429.184 422.509 5
 4 -24 -8 4894.62 458.019 6
 4 -24 -8 6951.66 540.547 5
 -4 24 8 5744.25 462.814 4
 4 -24 8 4562.13 739.41 1
 -4 24 8 3781.98 430.381 3
 -4 -24 8 8336.6 668.341 2
 4 -24 8 538.085 675.16 2
 4 -24 -10 -84.0017 396.29 6
 -4 24 10 185.363 380.891 3
 4 -24 10 659.033 687.885 1
 -4 -24 10 -393.064 577.246 2
 4 -24 10 -58.9065 597.234 2
 -4 24 10 199.921 407.492 4
 4 -24 -10 -273.972 503.959 5
 -4 -24 -10 -199.098 448.456 6
 -4 -24 -10 -13.2133 463.274 5
 4 -24 -12 3414.79 465.952 6
 -4 -24 12 6353.72 671.199 2
 -4 24 12 4753.59 528.503 4
 4 -24 12 3542.95 777.429 1
 4 24 12 6560.06 682.484 4
 4 -24 -12 5746.04 577.474 5
 -4 24 12 4341.72 458.508 3
 -4 24 14 51.169 409.01 3
 -4 -24 14 -347.987 615.801 2
 4 24 14 241.743 636.741 4
 4 -24 14 -59.4033 745.358 1
 4 -24 -14 41.0913 407.062 6
 4 -24 -14 -273.068 502.855 5
 -4 24 16 905.928 453.939 3
 -4 -24 -16 1500.81 438.208 6
 -4 -24 -16 1795.38 489.735 5
 4 24 16 1701.19 698.011 4
 -4 24 18 -350.674 484.435 3
 4 -24 18 6.51874 612.656 2
 -4 24 18 6.31329 522.876 4
 -4 -24 -18 -120.699 427.814 6
 -4 -24 -18 -282.065 483.114 5
 -4 -24 18 314.145 628.199 2
 -4 24 20 4906.42 605.093 4
 -4 -24 -20 3191.73 500.69 6
 4 24 20 3803.24 826.484 4
 4 -24 20 5327.18 647.39 2
 -4 -24 -20 4375.81 536.095 5
 4 -24 20 3801.91 822.04 1
 -4 -24 20 4994.84 693.455 2
 -4 24 22 -389.37 528.542 3
 4 -24 22 -275.063 610.726 2
 -4 24 22 -185.295 600.977 4
 4 24 22 267.723 823.453 4
 -4 -24 -22 372.539 486.052 6
 4 -24 22 50.7036 846.171 1
 -4 -24 22 604.037 651.048 2
 -4 -24 -22 344.922 517.204 5
 -4 -26 0 -1019 616.694 2
 -4 26 0 285.664 314.824 4
 4 -26 0 7.2786 688.803 1
 4 -26 -2 1066.35 659.17 1
 -4 -26 2 1320.9 604.912 2
 -4 26 -2 1063.12 307.198 4
 -4 26 2 1296.05 355.558 4
 4 -26 2 1647.81 700.93 1
 4 -26 4 314.857 690.048 1
 -4 -26 4 512.484 593.504 2
 -4 26 -4 124.89 274.809 4
 4 -26 -4 -677.132 652.967 1
 -4 26 4 -154.888 366.759 4
 -4 26 4 -444.979 349.335 3
 -4 -26 6 275.387 611.903 2
 -4 26 6 538.452 385.352 4
 4 -26 -6 434.026 416.38 6
 4 -26 -6 1170.06 527.931 5
 4 -26 6 43.1095 696.735 1
 -4 26 6 386.025 371.658 3
 -4 -26 8 860.421 598.429 2
 4 -26 8 -449.185 708.095 1
 -4 26 8 69.9301 403.947 4
 4 -26 -8 209.765 412.965 6
 4 -26 -8 -13.4951 499.084 5
 -4 26 8 103.716 370.667 3
 -4 -26 -10 4996.84 509.048 6
 4 -26 -10 7762.5 591.206 5
 4 -26 -10 4401.61 484.295 6
 -4 -26 10 8360.5 706.218 2
 -4 -26 -10 7223.03 512.729 5
 4 -26 12 147.989 628.634 2
 4 -26 -12 261.097 418.896 6
 -4 26 12 -108.305 419.084 3
 -4 -26 -12 -471.907 435.659 6
 4 -26 -12 -185.694 533.779 5
 -4 -26 -12 574.556 436.634 5
 -4 26 14 193.372 427.253 3
 4 -26 14 -80.0696 617.328 2
 -4 26 14 817.982 488.441 4
 -4 -26 -14 519.743 444.521 6
 4 -26 -14 698.423 565.676 5
 -4 -26 -14 525.919 457.895 5
 -4 -26 16 -418.9 630.4 2
 -4 26 16 315.987 448.602 3
 4 -26 16 -143.4 788.203 1
 4 -26 16 -136.519 629.395 2
 -4 26 16 231.464 519.989 4
 -4 -26 -16 554.568 428.623 6
 -4 -26 -16 -190.371 487.512 5
 4 -26 18 3083.71 672.869 2
 -4 26 18 2255.85 607.081 4
 -4 -26 -18 2054.98 487.862 6
 -4 -26 -18 2389.42 539.248 5
 4 26 18 3895.45 777.778 4
 -4 -26 18 3020.09 658.982 2
 4 -26 20 117.978 601.858 2
 4 26 20 1163.29 790.964 4
 -4 -26 -20 -58.8111 490.933 6
 4 -26 20 147.343 814.043 1
 -4 -26 -20 -13.3489 546.619 5
 -4 26 20 123.163 580.587 4
 -4 -26 20 -7.44529 659.689 2
 -4 -28 0 1010.72 442.622 6
 -4 28 0 557.776 349.063 4
 4 -28 0 2286 708.237 2
 -4 -28 0 1666.76 450.195 5
 -4 -28 2 4.34345 409.244 6
 4 -28 -2 -315.453 729.658 1
 4 -28 -2 658.379 732.681 2
 -4 -28 2 -625.191 416.081 5
 -4 -28 2 -129.508 612.746 2
 -4 28 2 -235.589 360.849 4
 4 -28 2 7.52883 681.862 2
 -4 -28 -2 -329.665 422.215 6
 -4 -28 -2 -445.658 439.894 5
 -4 -28 4 -528.409 613 2
 -4 28 4 -171.113 396.424 4
 4 -28 4 7.29027 649.143 2
 -4 -28 4 -237.955 415.224 6
 -4 -28 -4 4.58342 431.189 6
 4 -28 -4 342.104 756.879 2
 4 -28 -4 -136.249 719.936 1
 -4 -28 4 44.3158 428.64 5
 -4 -28 -4 -354.711 434.005 5
 -4 -28 6 359.832 619.406 2
 4 -28 6 28.7452 656.715 2
 4 -28 -6 226.62 454.726 6
 -4 -28 -6 -173.195 441.418 6
 4 -28 -6 8.22504 787.366 2
 4 -28 -6 407.447 730.514 1
 -4 -28 -6 -3.51627 426.245 5
 4 -28 -6 -135.694 540.767 5
 -4 -28 -8 1994.21 458.697 6
 4 -28 -8 1074.39 717.626 1
 4 -28 8 -63.9425 676.419 2
 4 -28 -8 1172.56 765.262 2
 4 -28 8 781.177 770.738 1
 4 -28 -8 1349.92 467.242 6
 -4 -28 -8 2536.06 476.17 5
 4 -28 10 -7.21956 658.775 2
 4 -28 10 156.289 770.68 1
 -4 28 10 -206.627 444.062 4
 -4 -28 -10 -106.48 439.637 6
 -4 -28 -10 -188.505 445.732 5
 -4 -28 12 2073.25 666 2
 -4 -28 -12 1620.44 484.829 6
 4 -28 12 1049.8 800.345 1
 4 -28 12 166.404 685.275 2
 -4 28 12 1774.48 489.692 4
 -4 -28 -12 2809.58 488.658 5
 -4 -28 14 -293.632 655.641 2
 4 -28 14 -200.166 803.532 1
 4 -28 14 137.846 638.254 2
 -4 28 14 -298.472 484.171 4
 -4 -28 -14 -367.086 452.944 6
 -4 -28 -14 -374.603 476.835 5
 4 -28 16 73.2111 798.415 1
 -4 -28 16 1750.63 671.788 2
 4 -28 16 -56.2593 662.327 2
 -4 28 16 1241.75 550.712 4
 -4 -28 -16 351.968 468.453 6
 -4 -28 -16 1017.53 487.087 5
 4 -30 0 -314.548 741.435 1
 4 -30 0 -140.769 744.772 2
 -4 -30 0 -768.923 430.691 6
 -4 -30 0 -493.701 445.016 5
 4 -30 2 590.498 776.216 1
 4 -30 -2 7.90907 762.656 2
 -4 -30 -2 758.481 474.072 5
 4 -30 2 15.5247 720.592 2
 -4 -30 -2 489.45 446.442 6
 4 -30 -2 -388.604 807.268 1
 -4 -30 2 45.0709 451.363 6
 -4 -30 2 682.34 463.503 5
 4 -30 -4 235.098 773.358 1
 4 -30 4 118.657 671.503 2
 4 -30 -4 -542.156 768.817 2
 -4 -30 -4 -32.5867 438.477 6
 -4 -30 -4 3.69918 458.524 5
 4 -30 4 859.061 749.857 1
 -4 -30 6 470.964 650.09 2
 -4 -30 -6 379.823 465.905 6
 4 -30 6 410.55 746.235 1
 4 -30 6 -74.3072 677.608 2
 -4 30 6 732.414 420.091 4
 4 -30 -6 8.35204 779.194 2
 4 -30 -6 106.31 746.328 1
 -4 -30 -6 995.258 470.625 5
 -4 -30 8 44.2333 635.539 2
 -4 -30 -8 -351.057 455.727 5
 4 -30 8 -14.5933 663.528 2
 -4 30 8 -616.939 429.46 4
 4 -30 8 -47.6964 778.541 1
 4 -30 -8 -324.74 473.548 6
 -4 -30 -8 38.326 460.698 6
 4 -30 -8 -796.904 817.531 2
 4 -30 -8 -30.5421 752.091 1
 4 -30 -8 -401.349 580.502 5
 4 -30 -10 1921.6 500.075 6
 4 -30 10 72.757 788.003 1
 -4 -30 -10 1048.38 476.457 6
 4 -30 -10 1116.1 833.786 2
 4 -30 -10 1174.61 757.628 1
 4 -30 -10 2538.96 601.263 5
 -4 -30 -10 972.109 495.2 5
 -5 1 -1 20331.7 491.19 6
 -5 -1 1 20478.5 478.665 6
 -5 -1 -1 21130.6 496.613 4
 -5 1 -1 21843.6 500.915 4
 -5 -1 1 22234.4 492.609 4
 -5 1 1 20913.9 495.818 4
 -5 -1 -1 21322.4 496.33 6
 -5 1 1 23085.4 473.178 6
 -5 -1 -1 21780.6 458.247 3
 -5 1 -1 22392.7 474.276 3
 -5 1 1 21868.1 471.426 3
 -5 -1 -3 48436.9 1064.85 4
 -5 1 -3 49544.1 1067.29 4
 -5 -1 3 49355.9 1052.24 4
 -5 -1 3 51140.7 1067.6 2
 -5 1 3 49842.5 1061.39 4
 -5 -1 3 49940.5 1031.02 6
 -5 -1 -3 50151.2 1038.22 3
 -5 1 -3 50238.3 1069.56 6
 -5 -1 -3 50299.3 1071.59 6
 -5 1 -3 49672.8 1045.17 3
 -5 1 3 49252.3 1035.43 3
 5 -1 5 11430.9 339.402 2
 5 1 5 11264.6 378.481 1
 -5 -1 -5 13761.8 329.011 4
 -5 1 -5 11469.6 307.089 4
 5 -1 5 12059.4 402.039 1
 -5 1 -5 11697.5 337.093 6
 -5 1 5 10938.6 323.294 2
 -5 -1 -5 10480 277.917 3
 -5 -1 5 10857.1 321.975 2
 -5 -1 5 10893.1 289.9 4
 -5 1 5 11788.6 312.999 4
 -5 -1 -5 10332.1 333.802 6
 -5 1 -5 10446.4 285.888 3
 -5 1 5 11955.4 276.455 5
 5 1 5 9208.09 268.272 2
 -5 1 -7 86999 1870.03 3
 5 -1 7 94471.3 1946.9 1
 -5 -1 -7 89858.6 1890.99 4
 -5 1 -7 90602.8 1887.1 4
 -5 -1 -7 92611.5 1905.61 6
 -5 1 7 92451.6 1901.98 2
 -5 -1 7 88510.9 1897.21 2
 -5 -1 7 90028.5 1872.95 4
 -5 1 7 92321.4 1890.25 4
 -5 -1 -7 90281.5 1871.28 3
 5 1 7 88535.2 1852.88 2
 -5 1 -7 92160 1904.62 6
 -5 -1 7 87246.4 1841.98 5
 5 -1 7 90800.3 1880.59 2
 5 1 7 90956.4 1943.04 1
 5 1 9 1191.95 377.134 1
 5 -1 9 1064.43 208.899 2
 -5 -1 -9 1212.98 183.237 4
 5 -1 9 1219.45 368.092 1
 -5 1 9 1058.66 216.605 2
 -5 -1 9 1224.92 176.084 4
 -5 1 9 1205.59 211.119 4
 -5 -1 -9 1058.42 151.04 3
 -5 1 -9 1258.03 228.405 6
 5 -1 -9 1049.88 93.3228 6
 -5 -1 9 1040.32 218.752 2
 -5 -1 -9 1149.15 225.902 6
 5 1 9 1287.89 170.696 2
 -5 -1 11 8695.59 320.455 4
 -5 1 11 8596.52 344.584 4
 5 1 11 9055.03 308.496 2
 5 -1 11 8887.28 326.874 2
 5 -1 -11 8664.1 246.892 6
 5 1 11 8998.68 508.3 1
 5 -1 11 8946.32 498.054 1
 -5 -1 -13 28608 640.021 5
 -5 1 13 25476.9 668.285 2
 -5 -1 13 24213.9 678.659 2
 -5 -1 13 25223.3 653.861 4
 -5 1 13 24439.9 669.117 4
 5 1 13 25861.1 622.638 2
 5 -1 13 23557.3 640.322 2
 5 -1 -13 24234.7 571.343 6
 -5 -1 -13 27609.6 673.233 6
 -5 1 -13 27192.4 672.815 6
 5 1 -13 23760.3 589.664 6
 5 -1 -13 22585.2 573.502 5
 -5 -1 -15 86125.6 1842.63 5
 -5 1 15 86443 1884.98 2
 -5 -1 15 83557.5 1895.58 2
 -5 -1 15 80090 1882.83 4
 5 1 15 86414.3 1839.84 2
 5 -1 15 80704 1852.42 2
 -5 -1 -15 89848.6 1888.2 6
 5 -1 -15 83294.9 1804.42 6
 -5 1 -15 91386 1887.97 6
 5 1 -15 81599.8 1819.41 6
 5 1 15 85192.9 1988.11 1
 5 -1 15 100853 2067.52 1
 -5 1 -15 91440.3 1847.21 5
 -5 -1 -17 71639.4 1526.27 5
 -5 1 -17 72503.4 1528.55 5
 -5 1 17 70923.3 1577.54 2
 -5 -1 17 69561.1 1621.35 2
 5 1 17 67505.3 1522.29 2
 5 -1 17 66500.4 1545.37 2
 -5 -1 -17 71990.4 1569.82 6
 5 -1 -17 66001 1487.77 6
 -5 1 -17 74214.5 1577.81 6
 5 1 -17 64097.4 1509.04 6
 5 1 17 69971.9 1696.75 1
 5 -1 17 66676.7 1691.48 1
 -5 -1 -19 102.928 329.499 5
 -5 1 -19 294.14 323.301 5
 -5 -1 19 469.043 384.19 2
 -5 1 19 511.278 358.595 2
 5 1 19 -630.263 618.374 1
 -5 -1 -19 273.012 353.02 6
 5 -1 19 -265.473 599.801 1
 5 1 -19 383.938 280.939 6
 5 -1 -19 369.799 275.302 6
 -5 1 -19 483.685 366.491 6
 -5 1 19 402.649 421.764 4
 -5 1 -21 11262.7 480.355 5
 5 -1 21 10170.5 768.183 1
 -5 1 21 10716.5 524.712 2
 -5 -1 21 10691.6 543.386 2
 5 1 21 11128.2 483.824 2
 5 -1 21 10832.6 517.233 2
 -5 1 21 9614.21 579.742 4
 -5 -1 21 9441.88 558.072 4
 -5 -1 -21 11365.2 514.477 6
 5 1 21 9383.04 749.33 1
 -5 -1 -21 10878.1 477.857 5
 -5 1 -23 9970.04 486.881 5
 -5 1 23 8935.29 533.95 2
 -5 -1 23 10310.2 566.089 2
 5 1 23 9199.67 503.901 2
 5 -1 23 10134.7 534.192 2
 5 -1 23 8872.76 797.925 1
 -5 1 23 8670.41 615.589 4
 -5 -1 23 8760.02 601.247 4
 5 1 -23 9481.94 438.237 6
 -5 -1 -23 9117.95 519.093 6
 5 1 23 9008.87 783.325 1
 -5 1 -23 9469.17 533.317 6
 -5 -1 -23 10254.2 503.802 5
 -5 -1 -25 8142.14 531.934 6
 -5 1 -25 8751.84 542.137 6
 -5 1 25 8995.01 562.273 2
 -5 -1 25 8634.6 578.012 2
 5 -1 25 8423.4 558.246 2
 -5 1 25 8316.37 657.285 4
 -5 -1 25 8411.69 646.642 4
 5 1 25 8878.21 541.879 2
 5 1 25 8242.55 873.321 1
 5 -1 25 7331.99 839.055 1
 -5 -1 -25 8732.39 533.25 5
 -5 1 -25 9289.76 515.946 5
 5 1 27 3170.18 888.311 1
 -5 -1 27 5623.84 575.904 2
 5 -1 27 3189.13 834.427 1
 5 -1 27 4217.29 518.139 2
 -5 1 27 3701.67 553.127 2
 -5 1 -27 4236.94 505.988 6
 -5 1 27 3207.7 649.839 4
 -5 1 -27 4240.72 491.188 5
 -5 -1 -27 4121.47 495.156 6
 -5 -1 -27 4137.38 510.481 5
 -5 -1 -29 171.3 504.942 5
 -5 1 -29 -8.65625 484.955 5
 5 -1 29 -110.046 877.574 1
 -5 1 29 -55.4941 582.085 2
 -5 -1 29 612.246 551.516 2
 -5 1 29 490.391 712.033 4
 -5 -1 -29 -546.834 470.233 6
 -5 1 -29 5.11441 464.455 6
 -5 1 -31 -269.988 538.866 5
 -5 -1 -31 369.424 528.144 5
 -5 1 -33 -153.626 536.592 6
 -5 -1 -33 814.707 518.946 6
 -5 1 33 1006.45 587.205 2
 -5 -1 33 -6.06141 563.201 2
 -5 1 -33 845.662 585.002 5
 -5 -1 -35 2446.12 604.958 5
 -5 1 35 2371.58 645.011 2
 -5 -1 35 1949.88 617.139 2
 -5 -1 -35 1318.41 555.699 6
 -5 1 -35 1476.49 548.042 6
 -5 -3 -1 8629.37 241.74 4
 -5 -3 1 8679.22 233.108 4
 -5 -3 -1 7812.48 200.548 2
 -5 3 -1 8682.36 250.19 4
 -5 3 1 8603.38 255.13 4
 -5 -3 1 8431.46 230.361 2
 -5 -3 1 8476.22 239.028 6
 -5 -3 -1 8623.73 253.159 6
 -5 3 1 8779.2 229.352 6
 -5 3 -1 8940.67 260.549 6
 -5 3 -1 8238.78 231.548 3
 -5 3 1 8618.46 238.805 3
 -5 -3 -3 30849.2 695.317 4
 -5 3 -3 31560.9 696.546 4
 -5 -3 3 29950.7 671.046 4
 -5 3 -3 33895.7 710.212 6
 -5 3 3 31506.9 702.585 4
 -5 -3 3 29549.5 691.75 2
 -5 -3 3 31546.2 675.011 6
 -5 -3 -3 31674.5 707.676 6
 -5 -3 -3 30993.4 659.702 3
 -5 3 -3 31082.6 681.477 3
 -5 3 3 31930.6 681.975 3
 5 3 5 99613.4 2016.1 1
 -5 -3 -5 92374 2001.22 4
 -5 3 -5 100182 2003.1 4
 5 -3 5 106269 2061.98 1
 -5 -3 5 94860.1 1974 6
 -5 -3 5 95077.9 1972.75 4
 -5 3 5 94769.8 2008.26 4
 -5 -3 5 94299.4 2005.14 2
 -5 -3 -5 100210 2017.98 6
 -5 -3 -5 91730.9 1975.18 3
 5 -3 5 95352.4 2022.02 2
 -5 3 5 97261.1 1986.4 3
 -5 3 -5 90554.6 1986.72 3
 -5 3 -5 100224 2019.42 6
 -5 -3 -7 4440.52 204.123 5
 5 -3 7 4409.92 365.818 1
 -5 3 -7 4969.49 197.448 4
 -5 3 7 4045.71 235.977 2
 -5 -3 7 4389.22 166.299 4
 -5 3 7 4202.3 225.484 4
 -5 -3 7 4244.13 246.101 2
 -5 3 -7 4674.13 262.381 6
 -5 -3 7 4036.07 122.058 5
 -5 3 -7 4753.79 191.385 3
 -5 -3 -7 4549.83 244.727 6
 5 3 7 5059.14 352.406 1
 5 -3 7 4443.74 268.283 2
 5 -3 9 10718 479.333 1
 -5 3 9 9174.62 336.483 2
 5 3 9 9946.23 246.671 2
 -5 -3 9 10325.2 277.643 4
 -5 -3 9 9708.82 356.784 2
 -5 3 9 11320.1 363.521 4
 5 -3 -9 8190.94 220.999 6
 -5 -3 -9 9644.77 354.521 6
 -5 3 -9 10528.3 368.952 6
 5 -3 -9 10978.5 291.227 5
 5 -3 9 10330.8 357.731 2
 5 3 9 10100.5 469.083 1
 -5 -3 9 9819.6 253.102 5
 5 3 11 4433.78 499.557 1
 5 3 11 4356.68 218.633 2
 -5 -3 11 4890.14 243.482 4
 -5 3 11 4359.58 293.805 4
 5 -3 -11 4378.5 227.575 5
 -5 3 -11 4772.2 227.305 3
 5 -3 -11 4771.87 177.918 6
 5 -3 11 4397.26 294.646 2
 -5 -3 -13 103543 2125.53 6
 -5 3 -13 101664 2097.63 4
 -5 3 13 105429 2128.75 2
 5 3 13 98859.6 2063.12 2
 5 -3 13 94602 2104.84 2
 -5 -3 13 96406.6 2139.25 2
 -5 -3 13 94119.1 2086.39 4
 5 -3 -13 96134.7 2041.41 6
 -5 3 -13 100458 2086.27 3
 -5 3 -13 104436 2133.18 6
 5 -3 -13 91668.5 2058.63 5
 5 -3 13 101577 2221.8 1
 -5 -3 -13 101609 2088.16 5
 -5 -3 -15 112104 2350.54 5
 5 -3 -15 108117 2308.15 6
 -5 3 15 118691 2399.43 2
 5 3 15 112492 2333.03 2
 -5 -3 15 108638 2409.21 2
 -5 -3 15 99919.8 2360.19 4
 -5 3 15 108164 2416.05 4
 5 -3 15 108344 2379.36 2
 -5 3 -15 118092 2398.12 6
 5 3 15 113674 2496.47 1
 5 -3 15 114825 2498.51 1
 -5 -3 -15 115428 2390.15 6
 -5 3 -17 18096.9 533.484 5
 -5 3 17 17942.7 577.84 2
 5 3 17 17515.6 514.35 2
 -5 -3 17 17407.7 639.856 2
 -5 3 17 17460.6 631.205 4
 -5 3 -17 18926.4 586.48 6
 5 3 17 17593.8 775.134 1
 -5 -3 -17 17847.9 570.507 6
 5 -3 17 19596.8 824.838 1
 -5 -3 -17 17530.6 537.583 5
 -5 -3 -19 -149.898 331.113 5
 -5 3 -19 230.239 340.588 5
 -5 3 -19 152.078 353.184 6
 5 -3 -19 282.888 254.24 6
 5 3 19 -55.0967 593.736 1
 -5 3 19 540.275 362.803 2
 -5 3 19 -443.098 420.707 4
 5 -3 19 -410.591 608.089 1
 -5 -3 19 42.2005 386.512 2
 5 -3 19 14.3194 397.302 2
 -5 -3 -19 154.111 338.966 6
 -5 3 -21 6484.32 421.425 5
 5 -3 21 6212.83 504.437 2
 -5 3 21 5833.47 456.075 2
 5 3 21 5815.76 405.319 2
 -5 -3 21 5475.92 473.05 2
 5 3 21 5082.36 711.283 1
 -5 3 21 5239.83 526.07 4
 -5 -3 -21 5785.53 433.572 6
 -5 3 -21 6303.76 446.685 6
 5 3 -21 5224.65 384.2 6
 -5 -3 -21 5602.81 428.46 5
 5 -3 21 4679.71 686.987 1
 -5 3 -23 22049.8 670.333 5
 -5 -3 -23 20829.8 697.068 6
 5 3 -23 17770.7 630.586 6
 -5 3 23 22285.6 733.524 2
 5 3 23 20522.1 668.774 2
 -5 -3 23 21344 748.324 2
 -5 3 23 18770.2 804.576 4
 5 -3 23 21227.2 740.165 2
 -5 -3 -23 22285.2 700.972 5
 -5 3 -23 20999.8 706.745 6
 5 -3 23 20918.2 961.205 1
 -5 3 -25 12059 546.311 5
 -5 3 25 11744.4 618.519 2
 -5 -3 25 12745.7 636.291 2
 5 -3 25 12789.2 621.416 2
 -5 3 25 9465.74 694 4
 5 3 25 11905.2 935.379 1
 -5 -3 -25 11582 574.4 6
 -5 3 -25 11434 585.112 6
 5 -3 25 10471.9 861.528 1
 -5 -3 -25 12872.9 604.572 5
 -5 -3 -27 3035.8 499.544 5
 -5 3 -27 2694.03 463.721 5
 -5 3 27 2743.21 538.998 2
 -5 -3 27 2997.71 537.212 2
 -5 3 27 1525.39 648.362 4
 5 -3 27 2350.41 506.372 2
 -5 -3 -27 2248.71 473.341 6
 -5 3 -27 2157.49 479.716 6
 -5 -3 -29 -118.23 494.513 5
 -5 3 -29 -344.878 474.375 5
 5 -3 29 -70.2726 835.516 1
 -5 -3 29 167.349 540.002 2
 -5 -3 -29 30.4303 461.27 6
 -5 3 29 331.504 551.514 2
 5 -3 29 296.411 500.162 2
 -5 3 29 -198.677 687.86 4
 -5 3 -29 -303.962 477.09 6
 -5 -3 -31 -113.08 530.462 5
 -5 3 31 -229.848 675.95 4
 5 -3 31 508.583 548.876 2
 -5 3 -31 642.709 521.56 5
 -5 3 33 5202.82 626.755 2
 -5 -3 33 5386.04 656.899 2
 -5 -3 -33 3686.14 570.594 6
 -5 3 -33 6006.27 663.586 5
 -5 -3 -35 3528.07 634.207 5
 -5 3 35 3213.93 644.53 2
 -5 -3 35 2639.64 640.775 2
 -5 -3 -35 1657.21 570.884 6
 -5 5 1 121.301 126.777 3
 -5 -5 1 12.2059 142.095 2
 -5 -5 -1 22.3406 134.641 4
 -5 -5 1 34.6539 109.354 4
 -5 -5 -1 44.0277 159.648 6
 -5 5 -1 74.148 126.482 4
 -5 5 1 25.0678 135.061 4
 -5 -5 -1 -20.045 94.4478 2
 -5 -5 1 52.1478 135.249 6
 -5 5 -1 55.732 115.05 3
 -5 -5 -3 111947 2317.25 5
 -5 5 -3 112852 2341.41 3
 -5 -5 -3 116099 2320.16 3
 -5 -5 3 115261 2319.66 4
 -5 5 -3 108466 2348.62 4
 -5 5 3 112627 2363.51 4
 -5 -5 3 112181 2350.71 2
 -5 -5 -3 114513 2360.33 6
 -5 -5 3 112901 2341.97 6
 -5 5 3 110214 2344.8 3
 -5 -5 -5 75728.5 1626.57 5
 5 -5 5 76982.1 1697.34 2
 -5 -5 5 78787.5 1609.06 4
 -5 5 -5 78934.3 1649.72 4
 5 -5 5 81456.3 1723.09 1
 -5 5 5 77645.3 1667.45 4
 -5 -5 5 78501.3 1666.99 2
 -5 -5 -5 82159.8 1671.21 6
 -5 5 -5 76381.8 1640.5 3
 -5 -5 5 77312.8 1634.78 6
 5 5 5 81527.1 1669.35 1
 -5 5 5 76877.4 1644.07 3
 -5 -5 -7 31737.4 718.936 5
 5 5 7 36815.8 710.921 3
 -5 5 7 33209.8 732.407 3
 5 -5 -7 29868.1 672.923 6
 5 -5 7 33717.9 845.713 1
 -5 -5 7 32835.6 680.158 4
 -5 5 7 32243.7 759.786 4
 -5 -5 7 33325.1 765.862 2
 -5 -5 -7 33770 763.731 6
 5 5 7 37953.8 833.528 1
 5 -5 -7 33868.6 725.714 5
 -5 -5 7 30539.8 671.519 5
 5 -5 7 30543.3 784.88 2
 5 5 9 397.335 364.292 1
 -5 -5 9 407.251 136.133 5
 -5 -5 9 281.634 259.666 2
 5 5 9 262.298 160.643 3
 -5 5 -9 174.522 261.726 6
 5 -5 -9 291.143 96.5731 6
 5 -5 9 475.639 291.286 2
 -5 -5 9 276.878 115.291 4
 5 -5 9 627.576 384.218 1
 5 -5 -9 299.284 201.115 5
 -5 -5 -11 31889 767.169 6
 -5 5 -11 29758.3 711.36 4
 -5 5 -11 31231.5 706.496 3
 -5 5 11 30668.9 747.709 2
 5 5 11 31972.3 667.122 2
 5 -5 -11 29196.5 656.743 6
 -5 -5 11 30288.7 671.023 4
 5 5 11 29701.9 863.129 1
 5 -5 -11 28780.3 704.79 5
 5 -5 11 28777.5 766.202 2
 -5 -5 -11 29942 720.021 5
 -5 -5 -13 107817 2187.31 6
 -5 5 -13 99544.4 2143.17 4
 -5 5 13 102613 2173.88 2
 5 5 13 108930 2112.89 2
 -5 5 13 104492 2215.81 4
 -5 -5 13 99929.6 2199.45 2
 5 -5 -13 96983.7 2095.91 6
 -5 5 -13 100780 2142.7 3
 5 -5 13 92168.2 2171.93 2
 -5 5 -13 112316 2210.33 6
 5 -5 -13 92516.9 2122.74 5
 5 -5 13 102610 2281.21 1
 -5 -5 -13 102168 2145.89 5
 5 -5 -15 42389.6 983.126 6
 -5 5 -15 45463.9 1034.95 4
 -5 -5 -15 49888.2 1091.94 6
 -5 5 15 44882.4 1068.96 2
 5 5 15 48435.1 1013.76 2
 -5 -5 15 44808.7 1109.02 2
 -5 -5 15 44567 1026.1 4
 -5 5 15 44512.4 1116.1 4
 -5 5 -15 43123.7 1025.72 3
 5 5 15 47541 1217.41 1
 -5 5 -15 49967.5 1111.32 6
 5 -5 -15 40067.7 1015.01 5
 5 -5 15 47642.4 1225.15 1
 -5 -5 -15 47038.1 1050.78 5
 -5 5 17 15630.8 537.658 2
 5 5 17 16132.4 477.996 2
 5 -5 17 15676.2 577.831 2
 -5 -5 17 15479.5 582.78 2
 5 -5 -17 14813.8 445.537 6
 -5 5 17 15021.6 611.246 4
 -5 -5 17 14294.3 515.029 4
 -5 -5 -17 16373.1 551.758 6
 5 5 17 15958.9 764.391 1
 -5 5 -17 17628.2 579.262 6
 5 -5 17 16237.2 752.036 1
 -5 -5 -17 18101.4 540.821 5
 -5 -5 -19 1118.34 363.62 5
 -5 5 19 598.063 447.909 4
 -5 5 -19 1198.72 352.436 5
 -5 5 -19 329.651 388.524 6
 5 -5 19 958.075 682.807 1
 5 5 19 711.341 650.392 1
 -5 5 19 1075.44 356.404 2
 -5 -5 19 711.94 406.093 2
 5 5 19 468.366 292.29 2
 5 -5 -19 570.638 261 6
 -5 -5 -19 636.072 350.452 6
 5 -5 19 467.113 419.125 2
 -5 5 -21 8796.05 470.675 5
 5 -5 21 7361.07 540.045 2
 -5 5 21 8087.19 477.52 2
 -5 -5 21 8754.62 523.792 2
 -5 5 21 7993.36 587.854 4
 5 5 21 8769.99 826.599 1
 5 -5 21 8147.05 742.8 1
 -5 5 -21 8443.28 499.815 6
 -5 -5 -21 8074.96 476.124 6
 -5 -5 -21 8407.94 482.48 5
 -5 5 -23 17058.4 602.991 5
 5 -5 23 17013.6 696.432 2
 -5 5 23 16587.3 649.829 2
 -5 -5 23 18833.2 709.918 2
 -5 5 -23 17100.2 655.974 6
 -5 5 23 15369.8 754.337 4
 5 -5 23 17791.3 896.826 1
 5 5 -23 15704.3 591.434 6
 -5 -5 -23 16571.7 644.85 6
 -5 -5 -23 18438 646.251 5
 -5 5 -25 16208 606.632 5
 -5 5 25 15489.8 661.135 2
 -5 -5 25 15606.9 710.001 2
 5 -5 25 14936.6 697.486 2
 -5 -5 -25 15121.9 648.888 6
 -5 5 -25 14759 634.248 6
 5 5 -25 15143 622.443 6
 5 -5 25 15277.1 929.477 1
 -5 -5 -25 15611.6 639.22 5
 -5 -5 -27 2417.99 495.005 5
 -5 5 -27 2638.73 459.744 5
 -5 5 27 1934.77 511.206 2
 5 -5 27 651.575 771.67 1
 -5 5 27 1390.06 647.619 4
 -5 -5 27 2845.88 555.023 2
 -5 -5 -27 2318.63 485.622 6
 5 -5 27 1464.22 545.756 2
 -5 5 -27 1839.67 460.899 6
 -5 -5 -29 686.355 510.851 5
 -5 5 -29 177.623 470.607 5
 -5 -5 -29 539.252 482.715 6
 -5 5 29 -374.053 513.826 2
 5 -5 29 -66.4092 791.755 1
 -5 5 29 -40.5041 655.158 4
 -5 -5 29 273.719 549.07 2
 5 -5 29 -223.217 539.171 2
 -5 5 -29 188.828 474.134 6
 -5 -5 -31 4323.03 581.471 5
 -5 5 -31 3203.78 536.64 5
 5 -5 31 355.311 914.386 1
 -5 -5 31 3298.75 609.681 2
 -5 5 31 3169.66 725.618 4
 5 -5 31 4339.08 614.362 2
 -5 5 -31 884.667 541.741 6
 -5 5 33 6498.35 628.018 2
 -5 -5 -33 5032.63 592.404 6
 -5 -5 33 7061.02 677.221 2
 5 -5 33 7370.7 747.323 2
 -5 5 -33 4814.28 634.082 6
 -5 5 -33 7049.42 668.237 5
 -5 -5 -35 2642.78 585.86 6
 -5 -5 -35 3398.44 664.344 5
 -5 5 35 2902.48 644.492 2
 -5 5 35 3615.99 819.931 4
 -5 -5 35 3809.4 673.363 2
 -5 7 -1 4432.28 192.685 4
 -5 7 1 4367.45 202.261 4
 -5 -7 -1 3714.81 149.657 5
 -5 -7 1 4404.67 205.001 6
 -5 -7 1 4891.13 222.385 2
 -5 -7 -1 4475.86 196.077 2
 -5 7 -1 4109.55 184.374 3
 -5 7 1 4543.09 191.541 3
 -5 -7 -1 4208.39 217.111 6
 -5 -7 -1 4180.02 138.312 3
 -5 -7 1 3180.09 115.658 5
 -5 7 -3 25942.5 575.025 4
 -5 7 3 26422.3 603.873 4
 -5 -7 3 26444.1 601.179 2
 -5 -7 -3 24321.1 596.883 6
 -5 -7 3 26116.1 581.085 6
 -5 -7 -3 22758.5 547.521 5
 -5 -7 -3 22729.3 537.321 2
 -5 7 -3 25147.4 572.418 3
 5 7 3 23533.8 576.605 1
 -5 7 3 26235.6 585.049 3
 5 -7 5 78252.1 1615.24 2
 -5 -7 5 75336.1 1468.2 4
 -5 -7 5 88625.4 1563.47 2
 5 -7 5 90259.1 1645.91 1
 -5 -7 -5 82623.3 1551.31 6
 -5 -7 5 63440.2 1463.49 5
 5 7 5 83884.5 1558.2 1
 -5 -7 5 83437.6 1527.34 6
 -5 -7 5 69108.1 1462.54 5
 -5 -7 -5 64059.8 1476.13 2
 -5 -7 -5 77728 1504.9 5
 5 -7 7 15104.7 513.141 2
 -5 -7 7 14794.9 317.616 5
 5 -7 -7 16176.3 342.311 6
 -5 -7 7 16420.5 458.893 2
 5 7 7 15743 511.654 1
 -5 -7 7 15053.2 324.698 5
 5 -7 -7 16157 405.254 5
 5 7 7 15427.3 348.4 3
 5 7 9 10867.8 299.34 3
 -5 -7 9 10630.5 252.072 5
 -5 7 9 10167.8 324.876 3
 5 -7 -9 10392.1 255.643 6
 -5 7 9 11429.7 399.419 4
 -5 -7 9 10526.8 404.157 2
 5 -7 9 9618.8 422.559 2
 5 -7 -9 10447.2 340.731 5
 -5 -7 -9 10715.8 370.895 6
 -5 7 -9 11035.9 305.003 3
 -5 -7 -9 10802.9 345.061 5
 5 -7 11 8144.86 534.324 1
 5 7 11 8059.83 305.558 3
 -5 7 11 8341.76 317.03 3
 -5 7 -11 7604.21 287.717 4
 -5 7 11 8347.91 385.018 4
 5 -7 -11 7715.27 245.054 6
 -5 -7 -11 8923.85 359.78 6
 -5 7 -11 8368.03 290.09 3
 5 7 11 7496.6 513.037 1
 5 -7 -11 7625.52 322.237 5
 -5 -7 -11 8898.03 347.39 5
 -5 7 13 59709.6 1300.87 3
 5 7 13 57446.5 1297.66 3
 -5 7 -13 59296.6 1285.08 4
 -5 7 13 63626.7 1382.42 4
 -5 -7 13 64613.6 1380.14 2
 5 -7 -13 54963.5 1241.77 6
 -5 -7 -13 59006 1328.03 6
 -5 -7 -13 59858.1 1305.55 5
 5 -7 -13 55263.5 1286.86 5
 5 -7 13 60632.3 1454.7 1
 -5 7 -13 57303 1286.24 3
 5 -7 15 62463.9 1508.06 1
 -5 7 -15 60119.7 1319.17 3
 -5 7 -15 61627.1 1318.54 4
 5 -7 -15 54061.6 1270.24 6
 -5 7 15 61091 1412.24 4
 -5 -7 15 62228.7 1408.2 2
 -5 -7 -15 62411 1369.37 6
 5 -7 15 59051.9 1383.02 2
 -5 7 -15 63480.2 1394.34 6
 5 7 15 64198.9 1538.22 1
 5 -7 -15 53946.8 1313.92 5
 -5 -7 -15 59184.1 1332.77 5
 -5 7 -17 7893.15 356.387 4
 -5 7 17 7920.25 419.07 2
 5 7 17 8136.62 339.331 2
 -5 7 17 8323.71 510.042 4
 -5 -7 17 8150.23 484.121 2
 5 -7 -17 7275.9 320.481 6
 5 7 17 9532.15 719.351 1
 -5 -7 -17 8898.11 434.215 6
 5 -7 17 8156.49 492.583 2
 -5 7 -17 9088.54 483.234 6
 -5 7 -17 7758.46 358.934 3
 5 -7 17 9323.2 677.147 1
 -5 -7 -17 8710.89 413.857 5
 -5 -7 -19 645.914 358.302 5
 -5 7 19 745.628 358.636 2
 -5 7 19 1075.44 461.319 4
 -5 7 -19 2413.18 462.27 6
 -5 -7 19 917.049 422.35 2
 -5 -7 -19 1381.77 365.687 6
 5 -7 19 6.6073 684.46 1
 5 -7 19 895.905 455.436 2
 -5 -7 -21 2094.83 409.443 5
 -5 7 -21 1834.2 390.7 5
 -5 7 21 2081.36 401.116 2
 -5 7 21 1330.43 510.473 4
 -5 -7 -21 2114.9 403.256 6
 -5 -7 21 1195.28 451.219 2
 5 -7 21 2583.02 724.178 1
 -5 7 -21 2444.74 453.445 6
 5 -7 21 1769.71 480.586 2
 -5 7 -23 19763.5 644.08 5
 -5 7 23 18775.6 669.763 2
 -5 -7 23 18683.9 736.251 2
 5 -7 23 18546.8 896.221 1
 5 -7 23 17205.9 740.798 2
 -5 -7 -23 17422.3 683.396 6
 -5 7 -23 18360.8 685.947 6
 -5 -7 -23 18509 680.273 5
 -5 7 -25 8436.25 496.743 5
 5 -7 25 8082.96 601.279 2
 -5 7 25 8098.88 539.051 2
 -5 -7 25 7767.86 590.38 2
 -5 -7 -25 8876.87 553.157 5
 5 -7 25 6310.88 798.283 1
 -5 -7 -25 6927.43 531.003 6
 -5 7 -25 7467.92 532.044 6
 5 7 -25 7485.37 497.875 6
 -5 -7 -27 3140.14 524.075 5
 -5 7 -27 3061.11 468.715 5
 -5 7 27 2761.99 509.094 2
 -5 7 27 1862.82 649.512 4
 -5 -7 27 2602.91 562.062 2
 -5 7 -27 2804.6 489.107 6
 5 -7 27 3095.14 571.222 2
 -5 -7 -27 2601.5 483.222 6
 -5 -7 -29 -609.597 534.505 5
 -5 7 -29 384.775 470.238 5
 -5 7 29 400.825 674.252 4
 5 -7 29 -224.437 558.04 2
 -5 -7 31 3073.87 612.567 2
 -5 7 -31 3155.71 535.667 5
 -5 7 31 3058.86 745.127 4
 -5 7 31 2405.84 563.998 2
 5 -7 31 3603.82 623.554 2
 -5 7 -31 3309.5 521.963 6
 -5 -7 -33 4813.73 654.096 5
 -5 7 33 6744.73 627.239 2
 -5 -7 33 6414.77 680.577 2
 -5 -7 -33 3973.32 579.434 6
 -5 -7 -35 2607.61 650.537 5
 5 -7 35 318.499 992.95 1
 -5 7 35 2534.07 625.939 2
 -5 7 35 1547.8 793.256 4
 -5 -7 35 3571.88 679.445 2
 -5 -7 -35 1975.93 587.087 6
 -5 7 -35 350.937 554.145 6
 5 9 1 5142.46 225.466 1
 -5 -9 1 5542.23 252.757 6
 -5 -9 1 6531.5 284.542 2
 -5 -9 -1 5702.36 255.646 6
 -5 -9 -1 6211.6 261.649 2
 -5 -9 1 4357.04 165.321 3
 -5 -9 1 5460.78 192.883 5
 -5 -9 -1 4920.6 208.247 5
 -5 -9 3 31501.2 732.839 6
 5 9 3 30188.5 759.202 1
 -5 -9 -3 32772.2 724.305 2
 -5 -9 3 30690.9 674.322 5
 -5 -9 -3 31014.8 711.21 5
 -5 9 5 19516 509.94 4
 5 -9 -5 19627 453.533 6
 -5 -9 5 17207 473.57 6
 5 9 5 17881.1 565.764 1
 -5 9 -5 19032.6 465.671 3
 -5 -9 5 19946.2 528.253 2
 5 -9 -5 18422.3 511.306 5
 -5 -9 5 16526.3 409.17 5
 -5 9 5 18134.2 483.924 3
 -5 -9 -5 17140.8 461.185 2
 5 -9 7 87611 1848.66 1
 -5 -9 -7 73929 1703.79 2
 5 9 7 84056.9 1822.76 1
 -5 9 -7 86330.7 1715.7 4
 -5 9 7 85755.4 1761.71 4
 -5 -9 7 76925.7 1715.59 6
 -5 -9 7 86006.1 1772.52 2
 -5 -9 -7 87071 1753.42 6
 -5 -9 7 70719.5 1668.88 3
 -5 9 -7 86623.3 1719.89 3
 -5 -9 7 80404.7 1671.17 5
 5 -9 -7 80872.5 1732.94 5
 5 -9 -7 81501.2 1693.89 6
 5 9 7 81775.6 1690.26 3
 -5 9 7 84914.2 1732.47 3
 5 -9 9 8883.27 531.826 1
 5 9 9 8363.67 572.937 1
 -5 9 -9 8217.98 289.758 4
 -5 9 9 8913.26 394.023 4
 5 -9 -9 8535.76 277.858 6
 -5 9 -9 8361.25 300.386 3
 -5 9 9 8864.62 331.963 3
 5 -9 -9 8313.44 363.865 5
 5 9 9 8015.85 298.49 3
 -5 -9 -9 7857.54 353.742 5
 -5 -9 -9 8787.16 377.2 6
 5 9 11 5107.27 275.884 3
 -5 9 11 5273.35 295.143 3
 5 -9 11 5872.21 536.633 1
 -5 9 -11 5176.5 247.793 4
 -5 -9 11 5911 402.47 2
 -5 9 11 5307.62 361.114 4
 -5 -9 -11 5244.29 340.728 6
 5 -9 -11 4918.65 229.405 6
 -5 9 -11 5088.04 265.258 3
 5 -9 -11 5009.16 323.084 5
 5 -9 11 5430.42 407.744 2
 -5 -9 -11 4342.35 332.882 5
 5 9 13 41734.1 988.124 3
 -5 9 13 43712.6 995.764 3
 -5 9 -13 41552.1 958.139 4
 5 -9 13 43452.9 1167.04 1
 -5 -9 -13 42641.5 1016.72 6
 -5 9 13 43073.5 1068.26 4
 -5 -9 13 46814.1 1086.62 2
 5 -9 -13 40516.8 932.997 6
 5 -9 -13 39047.4 985.216 5
 5 -9 13 42224.4 1063.41 2
 -5 -9 -13 44117 994.044 5
 -5 9 -13 41487.2 966.785 3
 -5 9 15 37675 912.162 3
 -5 9 15 37603.1 999.59 4
 -5 -9 15 40358.6 1009.82 2
 -5 9 -15 37571.7 878.683 4
 5 -9 -15 35631.9 851.782 6
 -5 -9 -15 37864.9 941.169 6
 -5 9 -15 37107 886.773 3
 5 -9 15 35768.9 970.789 2
 5 -9 -15 34579.7 905.061 5
 5 -9 15 38541.8 1109.99 1
 -5 -9 -15 39859.3 917.851 5
 -5 9 17 12502.8 478.548 3
 -5 9 -17 13596.3 443.965 4
 -5 9 17 13382.1 598.622 4
 -5 -9 17 14758.9 610.762 2
 -5 -9 -17 13658.8 511.332 6
 5 -9 17 13614.5 582.493 2
 -5 9 -17 13320.3 450.786 3
 5 -9 17 14287.4 748.093 1
 -5 -9 -17 13579.5 508.349 5
 5 -9 -17 11778.4 406.853 6
 5 -9 19 561.13 457.499 2
 -5 -9 -19 697.815 384.082 5
 -5 9 -19 584.051 284.649 4
 -5 9 19 304.494 469.593 4
 -5 9 19 613.122 329.156 3
 -5 9 -19 794.993 285.624 3
 -5 -9 -19 584.427 352.889 6
 -5 -9 19 808.456 466.178 2
 -5 9 -19 350.015 424.666 6
 5 -9 19 1254.71 653.805 1
 -5 9 -21 4237.52 406.819 5
 -5 9 -21 4676.29 492.444 6
 -5 -9 -21 3593.28 429.479 6
 -5 9 21 3420.77 563.129 4
 -5 -9 21 4825.05 531.684 2
 5 -9 21 3747.21 510.454 2
 -5 -9 -21 4751.6 465.729 5
 -5 9 -23 5964.15 448.121 5
 -5 -9 23 5558.5 557.547 2
 5 -9 23 4907.01 554.671 2
 5 -9 23 4849.36 749.645 1
 -5 -9 -23 4973.39 480.807 6
 -5 9 -23 6243.74 522.857 6
 -5 -9 -23 6392.96 517.436 5
 -5 9 -25 10801.6 538.162 5
 5 -9 25 9241.03 645.703 2
 -5 -9 25 10019.2 646.233 2
 -5 9 25 8703.88 712.754 4
 -5 -9 -25 9667.58 575.425 6
 -5 9 -25 9432.03 584.857 6
 5 -9 25 8921.39 829.926 1
 -5 -9 -25 10227.6 614.939 5
 -5 9 -27 6590.06 501.444 5
 -5 9 27 5176.8 543.475 2
 -5 -9 -27 4851.47 518.752 6
 5 -9 27 5512.62 611.336 2
 -5 -9 27 5990.75 614.034 2
 -5 9 27 5235.94 701.004 4
 -5 9 -27 5790.97 539.525 6
 -5 -9 -27 6474.99 584.638 5
 -5 -9 -29 262.991 537.64 5
 -5 9 -29 -194.973 477.412 5
 -5 9 29 41.7829 680.874 4
 5 -9 29 -24.6598 592.503 2
 -5 9 31 2042.12 557.16 2
 5 -9 31 51.4085 847.298 1
 -5 -9 31 2698.65 628.446 2
 -5 -9 -31 707.372 516.448 6
 5 -9 31 1958.15 617.054 2
 -5 9 -31 283.091 515.458 6
 -5 -9 -33 3213.08 601.331 5
 -5 9 33 2679.73 599.72 2
 5 -9 33 3459.24 908.852 1
 -5 -9 33 3202.73 680.331 2
 -5 9 33 2292.07 760.503 4
 -5 -9 -33 2149.68 548.918 6
 -5 9 -33 368.864 543.727 6
 -5 11 -1 6255.85 262.345 4
 -5 11 1 6298.08 279.053 4
 -5 -11 1 6454.3 332.966 2
 -5 11 -1 6257.87 262.013 3
 -5 11 1 5889.88 262.553 3
 -5 -11 -1 6996.52 342.605 2
 5 -11 3 34045.9 975.423 2
 -5 11 -3 36538.3 824.343 4
 5 -11 3 34708.1 953.733 1
 -5 11 3 36061.1 852.387 4
 -5 -11 -3 36721.5 852.722 6
 -5 11 -3 35561.4 825.885 3
 -5 11 3 34786.3 833.534 3
 -5 -11 -3 36251.5 859.395 2
 -5 -11 -5 94966.3 2103.74 2
 5 -11 5 97294.1 2199.35 2
 5 -11 5 104472 2224.2 1
 -5 11 -5 97440.7 2084.63 4
 -5 11 5 94081.1 2122.4 4
 5 -11 -5 99281.1 2082.42 6
 -5 -11 -5 103179 2122.85 6
 -5 11 -5 101102 2094.6 3
 5 -11 -5 106778 2134.11 5
 -5 11 5 94093.7 2111.5 3
 -5 -11 -5 99612.5 2082.05 5
 5 -11 7 33267.9 777.335 2
 -5 -11 -7 28083.5 642.756 2
 5 -11 7 30680.7 798.752 1
 -5 11 7 29541.6 662.43 4
 5 -11 -7 29381.6 590.708 6
 -5 -11 -7 32472.7 666.579 6
 -5 -11 -7 28756.1 612.2 5
 -5 11 -7 32425.3 595.706 4
 -5 11 -7 31543.3 610.382 3
 5 -11 -7 28502.8 658.223 5
 -5 -11 -9 977.362 318.205 5
 -5 11 -9 1986.09 198.947 4
 5 -11 9 2409.15 411.7 2
 -5 11 9 1945.09 311.927 4
 5 -11 -9 1877.37 213.694 6
 -5 -11 -9 1857.93 308.218 6
 -5 11 -9 1984.6 221.361 3
 5 -11 -9 1882.47 313.984 5
 5 -11 9 2195.56 481.266 1
 -5 -11 9 2653.14 387.626 2
 -5 11 9 1739.54 256.1 3
 5 -11 11 12719.3 635.622 1
 -5 11 -11 12147.7 393.591 3
 -5 11 11 11934 483.271 4
 5 -11 -11 10881 364.589 6
 -5 -11 11 14565.7 587.29 2
 5 -11 -11 10928.4 444.439 5
 -5 11 -11 13310.7 378.691 4
 -5 -11 -11 11104.1 449.967 6
 5 -11 11 12945.6 548.883 2
 -5 -11 -11 11147.3 442.853 5
 -5 11 11 12415.5 427.259 3
 -5 11 13 7837.76 392.527 3
 -5 11 -13 9239.55 328.893 4
 5 -11 -13 8421.13 331.763 6
 -5 11 13 9234.33 481.482 4
 -5 11 -13 8899.84 343.755 3
 -5 -11 13 11122.2 533.689 2
 -5 -11 -13 8538.76 407.399 6
 5 -11 -13 7909.18 437.001 5
 5 -11 13 9626.54 506.468 2
 -5 -11 -13 9012.33 407.693 5
 5 -11 13 6371.54 621.007 1
 -5 11 15 7700.44 443.74 3
 -5 -11 -15 9332.55 435.209 6
 -5 -11 15 10452 538.587 2
 -5 11 -15 9168.7 347.101 4
 5 -11 15 8872.69 661.742 1
 -5 11 15 11920.2 589.659 4
 5 -11 -15 8251.62 374.169 6
 5 -11 -15 8910 486.15 5
 -5 11 -15 9229.35 367.711 3
 5 -11 15 9763.04 524.991 2
 -5 -11 -15 9774.3 438.231 5
 -5 11 17 9686.98 479.612 3
 -5 11 -17 11258.2 427.316 3
 -5 11 17 9951.46 583.58 4
 -5 -11 17 13238 620.421 2
 -5 -11 -17 12370.5 499.411 6
 5 -11 17 12133.8 568.727 2
 -5 11 -17 11937 413.18 4
 5 -11 17 10904.2 731.55 1
 -5 -11 -17 12756.6 501.735 5
 -5 -11 -19 710.472 402.67 5
 5 -11 19 560.651 463.583 2
 -5 -11 19 382.848 483.779 2
 -5 11 -19 360.383 271.799 4
 -5 11 19 154.834 346.51 3
 -5 11 19 347.617 466.049 4
 -5 -11 -19 622.985 370.849 6
 -5 11 -19 534.565 290.139 3
 5 -11 19 6.69031 645.808 1
 5 -11 21 2971.51 512.711 2
 -5 -11 -21 2822.26 453.612 5
 -5 11 -21 3009.02 325.342 4
 -5 11 21 2571.94 401.809 3
 -5 11 21 2500.56 547.331 4
 -5 11 -21 2211.81 323.414 3
 -5 -11 -21 2451.37 425.741 6
 -5 -11 21 3089.05 546.76 2
 5 -11 21 2322.37 737.727 1
 -5 11 -21 3000.79 471.827 6
 -5 11 -23 5188.74 445.532 5
 -5 11 23 4939.63 610.199 4
 -5 -11 23 6040.02 598.535 2
 -5 -11 -23 4054.06 503.821 6
 5 -11 23 5071.15 570.473 2
 -5 11 -23 4902.83 503.389 6
 -5 11 23 4313.55 453.609 3
 -5 -11 -23 5307.47 528.387 5
 5 -11 23 4898.4 778.678 1
 -5 11 -25 14780.8 591.931 5
 -5 -11 -25 12821.1 642.626 5
 -5 -11 -25 12680.2 621.545 6
 -5 11 25 10451.7 578.297 3
 -5 11 25 11251.7 756.086 4
 -5 -11 25 13649.7 721.138 2
 -5 11 -25 12911.5 638.066 6
 5 -11 25 12740.2 685.51 2
 -5 11 -27 10019.8 549.045 5
 5 -11 27 8773.42 669.583 2
 -5 11 27 8030.3 743.762 4
 -5 -11 -27 9125.12 597.407 5
 -5 11 -29 654.699 483.387 5
 -5 -11 29 -146.982 590.879 2
 5 -11 29 201.558 587.68 2
 -5 -11 -29 -5.31265 482.942 6
 -5 11 -29 537.15 510.205 6
 -5 -11 -31 1581.11 565.788 5
 -5 11 31 1556.12 514.425 3
 -5 11 -31 1724.12 541.563 6
 5 -11 31 2983.61 862.422 1
 -5 11 31 1885.33 726.657 4
 -5 -11 31 1799.17 646.353 2
 -5 -11 -31 1053.4 514.763 6
 5 -11 33 1673.02 653.868 2
 -5 11 33 1464.02 615.821 3
 5 -11 33 3800.28 894.717 1
 -5 11 33 1075.75 857.729 4
 -5 -11 -33 1759.28 605.009 5
 -5 -11 33 3385.99 693.413 2
 -5 -11 -33 2287.07 572.779 6
 -5 11 -33 177.707 532.808 6
 -5 13 -1 6555.01 287.568 4
 -5 13 1 6450.64 304.607 4
 -5 -13 1 7008.69 337.694 6
 -5 -13 -1 6218.45 347.093 6
 -5 13 -1 6332.94 288.402 3
 -5 13 1 5973.04 286.05 3
 -5 -13 1 7537.39 410.159 2
 -5 -13 1 7209.57 281.56 5
 -5 -13 -1 5862.66 307.899 5
 -5 -13 -1 7128.29 422.48 2
 -5 13 3 60865.1 1359.74 3
 5 -13 3 63721.3 1503.37 2
 5 -13 3 62149.4 1485.77 1
 -5 13 -3 60271.2 1342.59 4
 -5 13 3 58624.1 1368.34 4
 5 13 -3 59454.5 1304.29 4
 -5 -13 -3 61262 1380.46 6
 -5 13 -3 57621.6 1344.93 3
 -5 -13 3 65778.3 1413.44 2
 -5 -13 3 63946.8 1314.23 5
 -5 -13 3 65856.6 1372.37 6
 -5 -13 -3 64399.4 1337.28 5
 -5 -13 -3 59551.2 1402.59 2
 -5 -13 -5 42870.2 1070.51 2
 5 -13 5 45990.9 1158.18 2
 5 -13 5 46336.8 1195.56 1
 5 -13 -5 45085.3 1021.07 6
 -5 13 -5 44010.3 1003.09 4
 -5 13 5 40577.3 1043.46 4
 -5 -13 5 46231.8 1035.12 6
 -5 -13 -5 45842.7 1053.29 6
 -5 13 -5 47596 1023.98 3
 5 -13 -5 45946.5 1076.46 5
 -5 -13 5 47049.2 982.654 5
 -5 13 5 40554.3 1031.1 3
 -5 -13 -5 45079.9 1012.07 5
 5 -13 -7 13384.6 432.894 6
 5 -13 7 16250.3 629.433 2
 -5 -13 -7 12518.9 512.96 2
 5 -13 7 19390.6 667.793 1
 -5 13 -7 14959 411.234 4
 -5 13 7 13589.5 483.241 4
 -5 -13 7 14916.5 460.273 6
 -5 -13 -7 13798.2 481.308 6
 -5 -13 7 16564.7 557.094 2
 -5 13 -7 14210.2 429.83 3
 -5 -13 7 15224.5 407.306 5
 5 -13 -7 13335.4 498.829 5
 -5 13 7 12147.3 456.789 3
 -5 -13 -7 14691.4 453.096 5
 -5 -13 -9 960.118 290.833 5
 -5 13 9 1048.87 268.245 3
 -5 13 -9 1256.72 210.19 4
 5 -13 9 722.715 448.755 2
 -5 13 9 1242.18 314.69 4
 5 -13 -9 1251.78 236.813 6
 -5 -13 -9 1313.9 291.828 6
 -5 13 -9 1126.03 235.836 3
 5 -13 -9 816.201 337.699 5
 5 -13 9 426.209 494.409 1
 -5 -13 9 1562.82 406.382 2
 -5 13 -11 3571.95 235.54 4
 -5 13 11 2659.41 406.114 4
 -5 -13 -11 3418.8 330.997 6
 5 -13 11 2645.79 543.785 1
 -5 -13 11 4285.69 458.505 2
 5 -13 -11 2892.33 281.386 6
 -5 13 -11 3224.5 266.403 3
 -5 -13 -11 3172.49 336.921 5
 5 -13 11 4348.52 471.68 2
 -5 13 11 3040.51 323.426 3
 -5 13 -13 6201.18 289.589 4
 -5 -13 -13 6005.16 382.184 6
 -5 -13 13 7115.22 510.807 2
 -5 13 -13 6114.14 319.826 3
 5 -13 13 6497.89 612.474 1
 5 -13 13 6881.11 497.651 2
 -5 -13 -13 5920.52 382.886 5
 -5 13 -15 7734.02 325.465 4
 -5 13 15 7612.47 520.43 4
 -5 -13 15 9011.35 549.857 2
 -5 -13 -15 7078.5 418.185 6
 -5 13 -15 7374.19 349.674 3
 5 -13 15 8316.89 547.829 2
 -5 -13 -15 7191.1 424.849 5
 5 -13 15 8278.5 661.47 1
 -5 13 15 6796.02 424.12 3
 -5 13 17 6656.2 417.333 3
 -5 13 -17 6510.41 361.333 3
 -5 13 -17 7035.71 336.146 4
 -5 13 17 7088.19 539.723 4
 -5 -13 17 8178.87 578.84 2
 5 -13 17 6133.71 531.803 2
 -5 -13 -17 6973.83 432.338 6
 -5 -13 -17 7338.24 449.222 5
 5 -13 17 7738.24 710.476 1
 -5 -13 -19 726.878 422.609 5
 5 -13 19 536.063 488.669 2
 -5 13 19 -24.2703 360.623 3
 -5 13 19 253.247 486.912 4
 -5 13 -19 -3.01744 272.003 4
 -5 -13 19 191.47 547.566 2
 -5 -13 -19 172.131 393.895 6
 -5 13 -19 121.764 301.37 3
 5 -13 19 459.258 677.219 1
 -5 -13 -21 605.911 483.76 5
 5 -13 21 2017.86 528.338 2
 -5 13 -21 1778.51 325.374 3
 -5 13 -21 1838.64 325.2 4
 -5 13 21 1109.11 397.195 3
 -5 13 21 2020.01 552.327 4
 -5 -13 -21 1527.35 447.435 6
 -5 -13 21 2742.08 579.295 2
 5 -13 21 753.489 700.98 1
 -5 13 23 12247.8 596.583 3
 -5 13 23 13271.3 757.569 4
 -5 -13 23 16046.1 757.252 2
 -5 -13 -23 13464.6 630.045 6
 5 -13 23 14146.4 677.954 2
 -5 -13 -23 14785.2 652.261 5
 -5 13 -25 22309.5 709.865 5
 -5 13 25 18590.3 735.47 3
 -5 -13 -25 19005.4 739.544 6
 -5 -13 -25 20655.9 759.312 5
 -5 13 25 20099.6 900.905 4
 -5 -13 25 23674.9 884.94 2
 5 -13 25 21029.9 835.387 2
 -5 13 -25 19191.5 765.125 6
 5 -13 25 21193.5 995.701 1
 -5 13 -27 5956.59 534.283 5
 5 -13 27 4894.17 632.285 2
 -5 -13 -29 -753.407 571.862 5
 -5 13 29 388.005 515.112 3
 5 -13 29 -1425 899.029 1
 -5 13 29 -186.876 672.147 4
 -5 -13 29 -372.306 632.062 2
 -5 -13 -29 21.4474 494.73 6
 -5 13 31 1180.26 543.533 3
 5 -13 31 1682.57 856.056 1
 -5 13 31 2101.35 757.055 4
 -5 -13 31 2214.77 666.008 2
 -5 -13 -31 1810.23 586.683 5
 -5 -13 -31 1023.2 525.851 6
 -5 13 -31 384.425 547.966 6
 5 -13 31 1245 649.755 2
 -5 -15 1 5353.23 339.567 6
 -5 15 -1 5211.33 291.515 3
 -5 15 -1 5729.47 294.507 4
 -5 15 1 5542.49 312.912 4
 5 15 1 5699.56 398.163 4
 -5 -15 -1 5169.4 351.698 6
 -5 -15 -1 5031.63 446.133 2
 -5 15 1 4797.8 294.791 3
 -5 -15 1 5786.98 288.588 5
 -5 -15 -1 6165.48 314.529 5
 5 -15 3 24612.3 813.649 2
 -5 -15 3 24440.5 566.885 5
 5 -15 3 19734.9 770.295 1
 -5 15 -3 22222 577.098 4
 -5 15 3 22608.1 612.93 4
 -5 -15 3 22536.2 628.734 6
 -5 -15 -3 20339.4 632.479 6
 -5 15 -3 21812.8 589.715 3
 -5 15 3 20681 594.294 3
 -5 -15 -3 23283.1 594.909 5
 -5 -15 -3 22524.2 708.347 2
 -5 -15 -5 20153.6 684.701 2
 5 -15 5 21877.9 766.167 2
 5 -15 5 18581.1 791.647 1
 -5 15 -5 22275.7 556.555 4
 -5 15 5 19119.5 604.751 4
 -5 -15 -5 21171.7 614.787 6
 -5 15 -5 20409.3 571.589 3
 -5 -15 5 24422.2 558.753 5
 -5 -15 5 21490.4 602.633 6
 -5 15 5 18815.3 585.109 3
 -5 -15 -5 22115.1 579.04 5
 -5 -15 5 23951.3 696.153 2
 5 -15 7 20084.7 728.558 2
 -5 -15 -7 16074.1 616.542 2
 -5 -15 7 18934.9 554.426 6
 5 -15 7 16135.2 750.302 1
 -5 15 -7 18932.3 498.861 4
 -5 15 7 16882.1 570.656 4
 -5 -15 -7 16863.3 564.843 6
 -5 15 -7 18457.3 526.553 3
 -5 -15 7 23152 677.787 2
 -5 -15 7 20045.1 504.029 5
 -5 -15 -7 19231.5 543.498 5
 -5 15 7 16343.3 562.218 3
 -5 -15 9 626.217 414.776 2
 -5 15 9 374.371 289.931 3
 -5 15 -9 625.513 206.08 4
 5 -15 9 876.322 463.474 2
 -5 15 9 285.593 313.896 4
 -5 -15 -9 487.945 308.164 6
 -5 15 -9 656.304 247.945 3
 5 -15 -9 541.78 370.251 5
 5 -15 9 362.47 516.406 1
 -5 -15 -9 539.806 293.285 5
 -5 15 11 710.612 302.914 3
 -5 15 -11 1246.71 218.674 4
 5 -15 11 1408.74 468.962 2
 -5 15 11 1007.77 381.911 4
 -5 -15 -11 954.442 321.197 6
 5 -15 11 1604.2 547.628 1
 -5 15 -11 1069.55 260.041 3
 5 -15 -11 1756.94 391.209 5
 -5 -15 11 2182.89 454.318 2
 -5 -15 -11 1119.71 317.914 5
 5 -15 13 6663.33 654.072 1
 -5 -15 13 6953.91 527.283 2
 -5 15 -13 6377.43 304.015 4
 -5 15 13 5148.05 444.578 4
 -5 -15 -13 6092.6 405.07 6
 -5 15 -13 5675.56 329.39 3
 5 -15 -13 5345.4 433.318 5
 -5 -15 -13 5327.74 393.579 5
 5 -15 13 5913.89 538.001 2
 -5 15 13 4940.67 383.618 3
 -5 15 -15 13340.3 427.494 4
 -5 15 15 11703.8 594.156 4
 -5 -15 -15 12421.6 518.756 6
 -5 -15 15 15581.9 675.982 2
 5 -15 15 13580.6 664.592 2
 -5 -15 -15 11426.8 515.435 5
 -5 15 15 11975.6 516.216 3
 5 -15 15 14756.1 795.09 1
 -5 15 -15 13076 463.304 3
 -5 15 -17 3069.11 296.734 4
 -5 15 17 3054.98 393.075 3
 5 -15 17 3329.88 546.745 2
 -5 15 17 2945.8 504.586 4
 -5 15 -17 3462.53 339.172 3
 -5 -15 -17 3148.71 405.844 6
 5 -15 17 3086.92 730.245 1
 -5 -15 17 3389.08 552.212 2
 -5 -15 -17 2765.09 430.811 5
 5 -15 19 21.1855 512.57 2
 -5 15 19 -133.35 393.176 3
 -5 15 19 310.684 504 4
 -5 15 -19 69.4489 275.348 4
 -5 -15 -19 35.8691 432.62 5
 -5 -15 -19 361.503 392.972 6
 -5 15 -19 43.0448 316.034 3
 -5 -15 19 -229.785 581.959 2
 5 -15 19 -21.2717 697.668 1
 -5 15 21 6075.63 469.949 3
 -5 15 -21 5560.2 352.762 4
 -5 15 21 5146.67 599.735 4
 -5 -15 21 6652.33 648.263 2
 -5 -15 -21 4137.05 475.573 6
 -5 15 -21 5480.06 385.688 3
 5 -15 21 6083.51 598.609 2
 5 -15 21 5598.01 771.058 1
 -5 -15 -21 5721.78 505.565 5
 -5 15 23 18256.7 717.028 3
 -5 15 -23 18779.2 604.858 4
 -5 15 -23 19154.9 628.03 3
 -5 15 23 18857.9 838.203 4
 -5 -15 23 23981.1 868.946 2
 -5 -15 -23 17961.6 707.303 6
 5 -15 23 20179.1 802.493 2
 5 -15 23 22752.6 1051.37 1
 -5 -15 -23 20362.5 727.025 5
 -5 15 -25 14052.7 606.283 5
 5 -15 25 13425.8 721.056 2
 -5 15 27 2126.26 509.662 3
 -5 -15 -27 2525.21 504.602 6
 -5 -15 27 2554.52 667.745 2
 -5 15 27 2599.5 664.349 4
 5 -15 27 2286.52 794.84 1
 -5 15 -27 1395.65 552.563 6
 -5 -15 -27 3300.94 550.316 5
 -5 15 29 -73.8015 513.603 3
 -5 15 29 -451.728 679.992 4
 -5 -15 -29 349.431 527.761 6
 5 -15 29 -442.543 674.684 2
 -5 -15 29 -281.059 653.126 2
 -5 -15 -29 828.776 566.736 5
 -5 15 31 1371.49 562.047 3
 5 -15 31 1469.06 904.627 1
 -5 15 31 1174.83 728.81 4
 -5 -15 -31 1657.66 594.87 5
 -5 -15 -31 772.854 542.837 6
 -5 -15 31 1181.4 673.819 2
 -5 15 -31 5.86312 569.39 6
 5 -15 31 422.298 638.868 2
 -5 17 -1 2966.68 286.997 4
 -5 17 1 3303.8 303.516 4
 -5 -17 -1 3208.45 337.413 6
 5 -17 1 3385.09 586.535 2
 -5 -17 1 4208.32 449.018 2
 -5 17 -1 3121.24 298.047 3
 -5 17 1 3269.21 297.815 3
 -5 -17 1 3802.25 288.533 5
 -5 -17 -1 3707.33 296.418 5
 5 -17 1 2024.66 527.979 1
 -5 -17 1 3164.78 323.793 6
 5 -17 3 9948.71 638.686 2
 -5 -17 3 9345.18 422.288 6
 5 -17 3 7547.2 607.192 1
 -5 17 -3 8058.07 349.95 4
 -5 -17 3 9750.65 370.167 5
 -5 17 3 8328.37 390.782 4
 -5 -17 -3 8344.64 412.635 6
 -5 17 -3 9091.62 379.075 3
 -5 17 3 7723.13 378.505 3
 -5 -17 3 10608.7 536.585 2
 -5 -17 -3 10196.4 385.954 5
 5 -17 5 21823.3 789.85 2
 -5 17 -5 19374.1 559.642 3
 5 -17 5 18959.5 808.282 1
 -5 17 -5 19455.5 533.998 4
 -5 17 5 18674.2 594.459 4
 5 17 5 21254.6 704.651 4
 5 -17 -5 18164 580.481 6
 -5 -17 5 19277.4 590.103 6
 -5 -17 -5 17232 591.212 6
 -5 -17 5 22146.8 702.244 2
 -5 -17 5 22344.1 557.592 5
 -5 17 5 17333.2 573.563 3
 -5 -17 -5 21256 570.893 5
 5 -17 7 6912.15 597.167 2
 5 -17 7 6623.26 616.006 1
 -5 17 -7 6710.82 303.533 4
 -5 17 7 5578.88 379.489 4
 5 17 7 8272.42 573.942 4
 -5 -17 7 6902.83 379.966 6
 -5 -17 -7 5710.8 391.508 6
 -5 17 -7 6226.97 340.094 3
 -5 -17 7 8374.21 532.794 2
 -5 -17 7 8004.07 345.401 5
 5 -17 -7 5482.91 360.868 6
 -5 -17 -7 6805.57 377.984 5
 -5 17 7 5929.27 363.608 3
 -5 -17 9 323.668 459.424 2
 -5 17 9 432.925 325.726 3
 -5 17 -9 696.863 222.564 4
 5 -17 9 155.016 498.459 2
 -5 17 9 330.414 332.71 4
 5 -17 -9 331.322 301.327 6
 -5 -17 -9 454.374 319.154 5
 -5 -17 -9 434.446 323.059 6
 -5 17 -9 245.239 258.531 3
 5 -17 -9 618.594 404.749 5
 5 -17 9 393.035 571.341 1
 -5 -17 11 1121.3 479.017 2
 -5 17 11 313.347 341.517 3
 5 -17 -11 1241.45 444.162 5
 -5 17 -11 1021.71 233.377 4
 5 -17 11 42.9091 526.268 2
 -5 17 11 787.688 386.283 4
 5 -17 -11 845.497 306.916 6
 -5 -17 -11 1031.19 352.762 6
 5 -17 11 1095.66 606.053 1
 -5 17 -11 1176.36 283.493 3
 -5 -17 -11 666.165 343.558 5
 -5 -17 13 7963.53 599.931 2
 -5 17 -13 6917.93 387.544 3
 -5 17 -13 6867.11 339.857 4
 -5 17 13 6221.3 515.08 4
 5 -17 -13 5579.14 387.558 6
 -5 -17 -13 6619.17 432.531 6
 -5 -17 -13 6048.01 428.324 5
 -5 17 13 5564.87 428.745 3
 -5 17 -15 8573.69 368.327 4
 -5 17 15 8334.77 554.929 4
 -5 -17 -15 8634.94 491.162 6
 -5 17 -15 8364.06 414.596 3
 5 -17 15 9432.67 655.225 2
 -5 -17 -15 8206.53 475.415 5
 -5 17 15 7565.94 468.21 3
 5 -17 15 7948.15 769.567 1
 5 -17 17 446.075 709.267 1
 5 -17 17 2444.79 562.256 2
 -5 17 -17 1961.44 279.655 4
 -5 17 17 1500.61 505.557 4
 -5 -17 -17 2120.41 418.28 6
 -5 17 17 2251.38 408.71 3
 -5 17 -17 2066.96 332.885 3
 -5 -17 17 2784.72 590.442 2
 -5 -17 -17 2302.46 429.752 5
 -5 17 19 193.252 427.979 3
 5 -17 19 55.1649 507.762 2
 -5 17 -19 381.192 276.688 4
 -5 17 19 415.157 529.08 4
 -5 -17 -19 301.827 411.164 6
 -5 17 -19 92.7401 315.917 3
 -5 -17 19 674.926 584.788 2
 5 -17 19 894.342 721.974 1
 -5 -17 -19 552.832 440.493 5
 -5 17 -21 4913.1 349.363 4
 -5 17 21 5558.96 627.144 4
 -5 -17 21 7329.69 661.001 2
 -5 -17 -21 5150.5 477.57 6
 -5 17 -21 5865.01 395.701 3
 5 -17 21 6094.34 599.561 2
 5 -17 21 6225.9 781.57 1
 -5 -17 -21 5258.68 503.745 5
 -5 17 21 5738.14 502.444 3
 5 -17 23 13915.9 728.259 2
 -5 17 23 13592.6 639.113 3
 -5 17 25 5673.21 675.743 4
 -5 -17 -25 6432.65 563.089 5
 -5 17 27 2290.43 517.255 3
 -5 17 27 1544.15 645.285 4
 5 -17 27 2251.12 844.935 1
 -5 -17 -27 2081.64 505.414 6
 -5 -17 27 2716.78 696.743 2
 5 -17 27 2010.05 663.134 2
 -5 -17 -27 2598.37 561.153 5
 -5 17 29 138.092 528.262 3
 -5 17 29 -278.776 675.135 4
 5 -17 29 1189.24 823.065 1
 -5 -17 -29 80.1651 520.131 6
 -5 -17 29 50.9344 708.386 2
 -5 17 -29 181.945 539.85 6
 5 -17 29 6.51595 613.152 2
 -5 -17 -29 319.513 572.503 5
 -5 -19 1 318.647 461.24 2
 -5 -19 -1 927.174 464.768 2
 -5 19 -1 892.208 280.577 4
 -5 19 1 658.433 287.299 4
 5 -19 1 772.93 566.168 1
 -5 -19 1 275.944 325.035 6
 -5 -19 -1 711.146 323.021 6
 5 -19 1 591.963 595.8 2
 -5 -19 1 753.039 300.419 5
 -5 -19 -1 530.911 297.543 5
 -5 19 -1 478.339 288.909 3
 -5 19 1 612.523 289.634 3
 5 -19 3 15142.3 748.075 2
 5 -19 3 11035.9 731.166 1
 -5 19 -3 13930.9 461.354 4
 -5 19 3 14451.6 510.797 4
 -5 -19 3 12842.9 516.098 6
 -5 -19 -3 13162.2 523.725 6
 -5 19 -3 11398.4 479.154 3
 -5 19 3 11474.6 478.706 3
 -5 -19 3 16460.8 479.897 5
 -5 -19 -3 16245.3 493.468 5
 -5 -19 3 18602.6 692.033 2
 -5 -19 -3 15066.7 646.673 2
 5 -19 5 8556.58 700.915 1
 -5 19 -5 9917.56 375.243 4
 -5 -19 -5 8422.71 457.124 6
 -5 -19 -5 10576.7 436.783 5
 -5 19 5 8890.62 437.203 4
 5 19 5 9373.92 566.477 4
 -5 -19 5 8351.43 446.76 6
 5 -19 -5 8766.41 440.924 6
 -5 19 -5 8700.74 403.794 3
 -5 -19 5 12722.6 604.596 2
 -5 -19 5 12274.2 423.085 5
 -5 19 5 7741.88 412.1 3
 5 -19 7 4304.54 633.224 1
 -5 19 -7 4074.47 290.955 4
 -5 19 7 4582.01 393.809 4
 5 19 7 5547.43 564.304 4
 -5 -19 7 4868.57 394.117 6
 5 -19 -7 4292.55 374.419 6
 -5 -19 -7 4253.53 383.944 6
 -5 -19 7 6098.29 363.512 5
 -5 19 -7 3950.93 330.345 3
 -5 -19 7 6348.38 550.807 2
 -5 19 7 3478.03 368.851 3
 -5 -19 -7 5118.75 376.092 5
 -5 19 9 49.7951 333.68 3
 -5 -19 9 516.985 512.629 2
 -5 19 -9 669.868 239.202 4
 5 -19 9 28.9227 551.566 2
 -5 19 9 504.873 368.258 4
 -5 -19 -9 389.294 353.103 5
 5 -19 -9 430.401 338.12 6
 5 19 9 846.01 564.224 4
 -5 -19 -9 315.425 352.631 6
 -5 19 -9 601.75 290.23 3
 5 -19 -9 602.565 440.139 5
 5 -19 9 714.713 604.442 1
 -5 -19 11 1235.27 525.14 2
 -5 19 -11 633.452 241.418 4
 5 -19 11 80.2894 551.333 2
 5 -19 -11 991.634 398.988 6
 -5 -19 -11 501.723 360.161 6
 5 -19 11 841.766 639.135 1
 5 19 11 1177.25 609.765 4
 -5 19 -11 280.567 291.891 3
 5 -19 -11 1148.96 539.509 5
 -5 -19 -11 587.865 380.098 5
 -5 19 -13 5135.35 323.953 4
 -5 19 13 5572.92 532.096 4
 -5 19 -13 5701.05 373.39 3
 5 19 13 6235.72 719.96 4
 -5 -19 -13 5838.43 448.023 6
 -5 19 13 4631.06 452.153 3
 -5 19 -15 4392.98 308.067 4
 -5 19 15 4380.05 529.307 4
 -5 -19 -15 4631.33 450.108 6
 5 19 15 5675.64 776.092 4
 -5 -19 15 6044.41 627.325 2
 -5 19 -15 4553.84 351.663 3
 -5 19 15 4682.95 448.564 3
 5 -19 15 4677.35 739.299 1
 5 -19 17 4421.25 735.009 1
 -5 19 -17 3489.46 303.518 4
 -5 19 17 3375.94 512.681 4
 -5 -19 -17 3996.32 447.815 6
 5 19 17 5084.2 800.975 4
 -5 -19 17 5396.61 644.924 2
 -5 19 -17 4313.2 357.748 3
 -5 -19 -17 4784.77 481.012 5
 -5 19 17 3945.33 455.159 3
 -5 19 19 276.59 420.631 3
 5 -19 19 98.358 535.589 2
 -5 19 19 577.891 510.305 4
 -5 19 -19 -243.472 330.092 3
 -5 -19 19 91.376 606.102 2
 5 19 19 374.31 783.189 4
 -5 -19 -19 193.779 429.077 6
 -5 -19 -19 704.608 465.57 5
 5 -19 19 693.673 710.514 1
 -5 19 21 1674.18 465.127 3
 5 19 21 2646.81 835.372 4
 -5 -19 21 2152.69 638.414 2
 -5 19 23 4738.43 645.473 4
 -5 -19 -23 4616.33 510.719 6
 -5 -19 -23 5479.21 547.912 5
 -5 -19 -25 5366.29 533.359 6
 5 -19 25 5643.86 665.965 2
 -5 -19 25 6571.88 761.271 2
 5 -19 25 7818.08 897.835 1
 -5 -19 -25 5951.98 582.585 5
 -5 19 25 5977.75 583.511 3
 -5 19 27 1389.04 533.794 3
 -5 19 27 1489.19 674.647 4
 5 19 27 -734.263 945.383 4
 5 -19 27 1617.6 825.009 1
 -5 -19 -27 1543.54 514.553 6
 -5 -19 27 1507.47 739.393 2
 -5 -19 -27 1382.73 564.329 5
 5 -19 27 1549.6 614.342 2
 5 -21 -1 89.2426 575.638 1
 -5 -21 1 552.975 516.047 2
 -5 -21 -1 -5.36429 510.349 2
 -5 21 -1 714.973 290.045 4
 -5 21 1 517.303 305.946 4
 -5 -21 1 223.966 363.557 6
 -5 -21 -1 282.3 350.975 6
 5 -21 1 538.996 611.165 2
 5 -21 -1 1136.07 622.835 2
 -5 -21 1 931.242 331.054 5
 5 -21 1 499.553 589.627 1
 -5 -21 -1 876.274 340.875 5
 -5 21 -1 573.642 302.027 3
 -5 21 1 236.823 304.91 3
 5 -21 3 2021.71 659.751 1
 -5 -21 3 4162.65 564.054 2
 -5 21 -3 2462.89 293.856 4
 -5 21 3 2966.81 362.292 4
 -5 -21 -3 2428.4 384.534 6
 5 -21 3 75.0477 612.473 2
 -5 -21 3 2131.12 373.23 6
 -5 21 -3 2313.8 325.248 3
 -5 21 3 2568.15 347.921 3
 -5 -21 3 3999.89 361.579 5
 -5 -21 -3 3335.77 362.239 5
 -5 21 -5 7959.72 408.706 3
 5 -21 5 7287.43 702.123 1
 -5 21 -5 8473.43 368.915 4
 -5 21 5 9221.16 453.386 4
 5 -21 -5 7733.56 463.638 6
 -5 -21 5 8856.52 470.066 6
 -5 -21 -5 9242.39 478.339 6
 -5 -21 5 12027.6 646.893 2
 -5 21 5 6081.32 426.775 3
 -5 -21 5 10493.8 441.056 5
 -5 -21 -5 10363.7 450.033 5
 -5 21 7 1843.86 364.715 3
 -5 -21 7 3492.78 547.95 2
 -5 21 7 2561.75 391.273 4
 5 -21 -7 2312.46 388.452 6
 -5 -21 -7 1945.72 390.701 6
 -5 -21 7 2695.98 391.196 6
 -5 -21 7 3934.31 376.645 5
 -5 -21 -7 3482.1 407.973 5
 5 -21 -7 2348.34 488.501 5
 -5 21 9 582.467 359.651 3
 -5 -21 9 1221.68 539.153 2
 -5 21 -9 619.62 249.714 4
 5 -21 9 12.3545 574.176 2
 -5 21 9 558.282 369.451 4
 5 -21 -9 92.5308 360.218 6
 5 21 9 289.4 575.894 4
 -5 -21 -9 338.991 370.767 6
 5 -21 9 243.375 637.547 1
 -5 21 -9 318.676 306.53 3
 5 -21 -9 768.732 468.749 5
 -5 -21 -9 783.19 383.333 5
 -5 21 11 1206.21 374.165 3
 -5 -21 11 1698.94 568.987 2
 -5 21 -11 1569.66 262.919 4
 5 -21 11 231.413 583.764 2
 -5 21 11 1827.17 424.842 4
 5 -21 -11 964.286 388.184 6
 5 -21 11 1146.24 670.519 1
 5 21 11 1908.27 635.664 4
 -5 -21 -11 796.785 399.163 6
 -5 21 -11 659.513 313.178 3
 5 -21 -11 1175.74 493.752 5
 -5 -21 -11 1244.91 401.191 5
 -5 21 13 2101.37 441.1 3
 -5 21 -13 3082.03 288.322 4
 5 -21 13 12.2153 595.907 2
 5 -21 13 3459.44 728.076 1
 -5 -21 -13 2932.19 422.847 6
 -5 21 13 3271.85 486.73 4
 5 21 13 4603.94 711.407 4
 -5 21 -13 2825.39 350.188 3
 -5 -21 13 5191.02 628.204 2
 -5 -21 -13 3207.74 445.066 5
 -5 21 -15 5327.03 380.639 3
 -5 21 -15 5859.59 331.331 4
 -5 21 15 5219.68 565.7 4
 5 21 15 6791.08 766.823 4
 -5 -21 15 7610.8 671.136 2
 -5 -21 -15 4896.65 490.461 5
 -5 21 15 4766.64 492.323 3
 5 -21 15 5786.33 757.721 1
 -5 21 17 2862.56 477.53 3
 5 -21 17 3256.07 749.549 1
 5 21 17 3703.27 793.433 4
 -5 -21 17 5250.88 665.1 2
 5 21 19 -750.346 756.851 4
 -5 21 19 319.147 460.432 3
 -5 -21 19 -183.017 635.652 2
 5 -21 21 6.18935 573.255 2
 -5 21 21 497.703 573.256 4
 -5 -21 -21 976.213 455.908 6
 -5 -21 -21 582.024 485.682 5
 5 -21 23 2496.47 611.403 2
 -5 21 23 2535.07 507.213 3
 -5 21 23 509.389 629.449 4
 5 21 23 104.285 890.453 4
 -5 -21 -23 2117.79 498.361 6
 5 -21 23 3048.31 809.272 1
 -5 -21 23 3169.18 682.261 2
 -5 -21 -23 2592.02 523.655 5
 5 -21 25 1932.45 629.461 2
 -5 21 25 3071.66 546.427 3
 -5 21 25 903.382 662.35 4
 5 21 25 19.4899 900.869 4
 5 -21 25 2925.91 902.935 1
 -5 -21 -25 2409.39 533.869 6
 -5 -21 25 2860.97 719.562 2
 -5 -21 -25 2358.42 557.985 5
 -5 -23 1 734.523 548.376 2
 5 -23 1 -6.46595 625.147 1
 5 -23 -1 -25.9136 611.172 1
 -5 23 -1 199.568 290.623 4
 -5 23 1 -6.92524 310.241 4
 5 -23 1 -278.821 624.759 2
 -5 -23 1 147.581 402.7 6
 -5 -23 -1 578.916 390.425 6
 5 -23 -1 -7.06485 647.009 2
 -5 -23 1 465.548 367.954 5
 -5 -23 -1 282.173 370.947 5
 -5 23 -1 68.6263 318.755 3
 -5 23 1 190.671 318.691 3
 -5 -23 3 2424.03 586.562 2
 -5 23 3 1067.43 340.44 3
 -5 23 -3 144.018 294.193 4
 -5 23 3 1892.24 354.265 4
 5 -23 3 6.62972 632.048 2
 -5 -23 3 1263.6 383.299 6
 -5 -23 -3 1083.54 390.052 6
 5 -23 -3 1726.2 671.271 2
 5 -23 -3 1027.84 625.1 1
 5 -23 3 1347.1 683.657 1
 -5 -23 3 1887.69 396.276 5
 -5 23 -3 1291.67 327.791 3
 -5 -23 -3 2262.26 389.761 5
 -5 -23 5 2566.17 576.561 2
 -5 23 -5 2074.34 293.626 4
 5 -23 5 2325.89 663.356 1
 -5 23 5 1709.96 363.605 4
 5 -23 5 348.938 632.401 2
 -5 -23 5 1236.07 389.09 6
 -5 -23 -5 1266.11 426.475 6
 -5 -23 5 2467.26 373.111 5
 -5 23 -5 1332.83 329.458 3
 -5 -23 -5 913.645 409.06 5
 -5 23 5 1438.63 353.302 3
 5 -23 7 1916.58 676.518 1
 -5 -23 7 3936.61 585.099 2
 -5 23 -7 2830.02 291.837 4
 -5 -23 -7 2787.23 489.919 6
 5 -23 -7 2532.3 423.737 6
 -5 23 7 2832.06 400.407 4
 5 -23 -7 3921.27 524.333 5
 -5 -23 7 3052.13 393.129 5
 -5 23 7 2532.1 389.638 3
 -5 23 -7 2652.49 356.98 3
 -5 23 9 -16.2023 370.784 3
 -5 -23 9 6.17092 563.929 2
 -5 23 -9 201.694 256.038 4
 5 -23 9 -6.45262 579.042 2
 -5 23 9 275.082 391.487 4
 5 -23 -9 183.315 382.768 6
 -5 -23 -9 153.296 433.137 6
 5 -23 9 172.301 671.737 1
 -5 23 -9 51.9549 317.262 3
 5 -23 -9 155.669 471.965 5
 -5 -23 -9 -286.513 447.122 5
 -5 23 11 4.28218 382.393 3
 -5 -23 11 1130.44 592.111 2
 -5 23 -11 719.787 265.794 4
 5 -23 11 83.793 597.144 2
 -5 23 11 67.3136 395.813 4
 5 -23 11 782.98 681.891 1
 -5 -23 -11 305.414 399.344 6
 -5 23 -11 509.468 323.827 3
 5 -23 -11 297.193 517.169 5
 -5 -23 -11 310.168 439.222 5
 -5 -23 13 3844.2 637.123 2
 -5 23 13 2253.07 431.718 3
 5 -23 13 2610.51 733.71 1
 -5 23 13 3034.39 473.444 4
 5 23 13 3779.64 688.992 4
 5 23 15 7141.58 770.252 4
 -5 -23 15 7157.13 684.673 2
 -5 23 17 1636.27 508.203 3
 5 -23 17 6.47891 611.45 2
 -5 -23 -17 1725.95 454.038 6
 5 23 17 4075.86 787.408 4
 -5 23 17 2591.9 572.051 4
 -5 -23 -17 2986.1 492.879 5
 5 -23 19 -6.33862 593.416 2
 5 -23 19 -431.783 768.909 1
 -5 23 19 316.029 584.469 4
 -5 -23 -19 -117.785 442.211 6
 -5 -23 -19 481.871 483.575 5
 -5 23 21 373.078 499.325 3
 5 -23 21 215.306 593.598 2
 -5 23 21 67.2484 559.685 4
 5 23 21 18.1269 830.349 4
 -5 -23 -21 660.919 477.908 6
 -5 -23 21 -239.035 664.174 2
 5 -23 21 -56.2397 793.384 1
 -5 -23 -21 340.466 511.996 5
 5 23 23 37.9415 911.093 4
 5 -23 23 1475.07 627.568 2
 -5 23 23 634.484 520.967 3
 5 -23 23 1686.58 819.369 1
 -5 23 23 1034.75 585.555 4
 -5 -23 -23 293.204 507.305 6
 -5 -23 23 973.338 665.353 2
 -5 -23 -23 841.244 548.843 5
 5 -25 1 -50.5015 692.561 1
 -5 25 -1 57.6323 311.565 4
 -5 25 1 29.1378 326.218 4
 -5 -25 1 270.042 392.193 6
 -5 -25 -1 247.441 414.52 6
 5 -25 -1 -7.36804 672.637 2
 5 -25 -1 -40.5187 651.869 1
 -5 -25 1 81.154 388.092 5
 -5 -25 -1 361.232 379.355 5
 -5 25 -1 39.3256 340.917 3
 -5 25 1 3.88852 339.426 3
 5 -25 1 -21.1091 640.438 2
 5 -25 -3 1645.58 721.87 2
 -5 -25 3 1138.2 403.833 6
 -5 -25 3 337.516 608.192 2
 -5 25 -3 915.7 312.156 4
 -5 25 3 1013.77 360.676 4
 5 -25 3 237.272 649.99 2
 5 -25 3 312.91 683.283 1
 -5 -25 -3 794.838 417.688 6
 -5 -25 3 590.901 386.706 5
 -5 25 -3 719.214 346.668 3
 -5 -25 -3 666.232 402.105 5
 5 -25 -3 197.487 662.299 1
 -5 25 3 -3.94571 351.059 3
 -5 -25 5 2185.07 604.801 2
 5 -25 5 1061.74 690.239 1
 -5 25 -5 1223.42 301.785 4
 -5 25 5 1404.87 383.976 4
 -5 -25 5 1120.36 405.258 6
 -5 25 -5 1175.01 347.57 3
 -5 25 5 1459.73 373.902 3
 -5 -25 7 1280.21 600.175 2
 -5 25 -7 967.188 278.045 4
 -5 25 7 712.064 385.682 4
 5 -25 -7 448.53 409.272 6
 -5 25 -7 896.4 344.305 3
 5 -25 -7 1636.75 513.231 5
 5 -25 7 1317.56 702.464 1
 -5 25 7 467.766 384.837 3
 -5 -25 9 404.095 589.216 2
 -5 25 9 426.314 401.214 4
 5 -25 -9 121.534 507.35 5
 -5 25 9 -4.30761 373.651 3
 -5 25 11 209.862 391.256 3
 -5 -25 11 581.191 613.662 2
 5 -25 11 230.598 640.797 2
 -5 -25 -11 182.924 426.766 6
 -5 25 13 2084.17 457.261 3
 -5 -25 -13 2242.92 458.584 6
 -5 -25 13 4366.84 722.673 2
 -5 -25 -13 3730.4 496.538 5
 5 -25 15 2648.71 788.318 1
 -5 25 15 2639.37 521.047 4
 -5 -25 -15 1811.51 460.783 6
 -5 -25 -15 3341.39 503.657 5
 5 -25 17 990.391 789.796 1
 5 -25 17 -20.0949 633.302 2
 -5 25 17 462.562 543.776 4
 -5 -25 -17 756.303 460.475 6
 -5 -25 -17 682.2 494.219 5
 -5 -25 17 2051.5 654.878 2
 -5 25 19 -191.895 499.593 3
 5 -25 19 6.52338 608.82 2
 -5 25 19 -1223.64 585.04 4
 5 25 19 -578.145 832.6 4
 -5 -25 -19 14.5564 486.124 6
 -5 -25 19 1282.62 665.847 2
 -5 -25 -19 -289.018 508.425 5
 5 -25 19 104.553 796.47 1
 -5 25 21 -337.606 518.892 3
 5 -25 21 441.319 619.109 2
 5 -25 21 57.416 823.784 1
 -5 -25 21 67.1413 664.784 2
 -5 27 -1 -176.32 310.439 4
 -5 27 1 152.498 341.953 4
 5 -27 -1 98.0265 699.203 2
 -5 -27 1 355.851 422.931 6
 -5 -27 -1 17.4951 438.733 6
 5 -27 1 73.583 655.772 2
 -5 -27 1 444.503 437.547 5
 -5 -27 -1 -320.135 446.367 5
 -5 27 1 -59.3012 367.503 3
 -5 27 -3 793.904 320.323 4
 -5 27 3 684.439 363.888 4
 5 -27 3 51.529 658.992 2
 -5 -27 -3 289.392 432.453 6
 5 -27 -3 204.023 729.531 2
 -5 -27 3 942.604 403.823 5
 5 -27 -3 85.823 699.01 1
 -5 -27 -3 670.984 405.317 5
 -5 -27 3 201.16 419.206 6
 -5 27 3 4.20063 368.286 3
 5 -27 5 710.847 735.856 1
 -5 -27 -5 810.893 428.943 6
 5 -27 -5 -49.6593 692.1 1
 -5 -27 5 1024.85 429.535 6
 5 -27 5 -7.13578 666.897 2
 5 -27 -5 32.0461 774.414 2
 -5 -27 5 1486.22 417.157 5
 -5 -27 -5 1467.41 431.866 5
 -5 27 5 1073.69 388.477 3
 -5 -27 7 1172.55 604.374 2
 5 -27 7 14.0927 662.654 2
 -5 -27 -7 343.283 437.349 6
 5 -27 7 -309.801 747.75 1
 -5 -27 -7 724.552 418.309 5
 -5 27 7 407.779 397.358 3
 -5 -27 9 287.757 602.992 2
 5 -27 9 104.616 657.949 2
 -5 -27 -9 192.956 440.984 6
 5 -27 9 68.1001 773.984 1
 -5 -27 -9 -479.189 432.604 5
 -5 27 9 -4.50663 394.256 3
 -5 27 11 390.805 439.257 4
 -5 -27 -11 466.112 447.06 6
 -5 -27 -11 623.058 448.198 5
 -5 27 11 486.413 418.592 3
 5 -27 13 -300.259 670.619 2
 5 -27 13 167.141 840.312 1
 -5 27 13 2061.68 478.889 4
 -5 -27 -13 1638.48 470.192 6
 -5 -27 -13 1408.76 461.86 5
 -5 -27 15 1436.45 660.89 2
 5 -27 15 1488.21 799.173 1
 5 -27 15 -13.5867 636.554 2
 -5 27 15 1753.76 499.934 4
 -5 -27 -15 418.2 476.533 6
 -5 -27 -15 1636.77 500.532 5
 -5 27 17 1096.5 481.534 3
 5 -27 17 49.2306 823.665 1
 5 -27 17 -34.4677 646.904 2
 -5 27 17 1056.45 527.601 4
 -5 -27 -17 4.77135 463.783 6
 -5 -27 -17 -167.551 522.208 5
 -5 -27 17 634.218 651.441 2
 5 -29 1 99.4741 699 2
 5 -29 1 440.878 748.233 1
 5 -29 -1 154.249 724.839 2
 -5 -29 -1 4.46314 421.743 6
 -5 -29 1 -423.152 427.557 6
 -5 -29 1 -434.919 434.498 5
 -5 -29 -1 177.883 454.534 5
 5 -29 -1 410.036 771.994 1
 5 -29 3 1091.85 752.695 1
 5 -29 -3 581.283 728.459 1
 5 -29 3 7.81796 715.076 2
 -5 -29 3 -4.44906 438.596 6
 5 -29 -3 -39.7657 747.104 2
 -5 -29 -3 135.055 462.419 6
 -5 -29 3 659.529 432.831 5
 -5 -29 -3 642.951 443.242 5
 5 -29 5 -333.851 681.677 2
 -5 29 5 -111.602 427.017 4
 -5 -29 -5 147.216 449.255 6
 5 -29 -5 -8.23476 800.897 2
 -5 -29 -5 464.332 442.994 5
 5 -29 5 402.209 762.216 1
 5 -29 -5 -7.53044 755.728 1
 5 -29 -7 -134.948 811.169 2
 5 -29 -7 81.7822 741.699 1
 5 -29 7 29.114 673.836 2
 -5 29 7 773.372 431.781 4
 -5 -29 -7 342.898 451.003 6
 5 -29 7 -583.309 762.023 1
 -5 -29 -7 362.079 453.877 5
 -5 -29 9 36.9618 642.038 2
 5 -29 9 -85.8907 662.321 2
 -5 29 9 106.227 407.051 4
 5 -29 9 -1105.4 806.173 1
 -5 -29 -9 -408.758 457.452 6
 -5 -29 -9 -58.5985 455.145 5
 -5 -29 11 74.9975 675.869 2
 5 -29 11 -21.523 665.444 2
 5 -29 11 48.3414 797.39 1
 -5 29 11 77.6655 451.278 4
 -5 -29 -11 140.461 466.809 6
 -5 -29 -11 633.927 462.844 5
 -6 0 0 93.4498 86.8385 3
 -6 0 0 5.3836 128.925 4
 -6 0 0 95.5159 125.254 6
 -6 0 -2 58686.2 1258.45 4
 -6 0 2 60027.2 1251.73 4
 -6 0 2 60946.5 1221.96 6
 -6 0 -2 62466.2 1256.51 6
 -6 0 -2 60399.3 1226.45 3
 -6 0 -4 -40.2378 148.878 4
 6 0 4 -146.372 225.784 1
 -6 0 4 24.2464 155.144 2
 -6 0 4 -8.07162 130.281 4
 6 0 4 -85.0614 194.87 2
 -6 0 4 -37.6831 60.9797 6
 -6 0 -4 -86.2205 181.699 6
 -6 0 -4 -62.4324 124.63 3
 6 0 6 25387.5 636.551 1
 -6 0 -6 22812.4 559.579 4
 -6 0 6 23255.1 570.601 2
 -6 0 6 23218.6 549.446 4
 -6 0 -6 23186.7 533.882 3
 -6 0 -6 24129.1 581.628 6
 -6 0 6 22812.6 508.774 5
 6 0 6 24043.3 544.82 2
 6 0 8 -9.39778 178.585 2
 -6 0 8 -10.6497 207.663 2
 -6 0 8 75.3535 169.101 4
 6 0 8 -66.2338 352.344 1
 -6 0 -8 26.6698 224.908 6
 -6 0 8 41.6035 137.246 5
 -6 0 -10 124494 2389.99 4
 -6 0 10 117291 2377.68 4
 -6 0 -10 125857 2369.61 3
 6 0 10 117674 2356.58 2
 6 0 10 120930 2470.34 1
 -6 0 -12 19.7844 208.704 4
 -6 0 12 -128.261 278.142 2
 -6 0 12 2.42732 231.257 4
 -6 0 -12 -81.1626 276.423 6
 -6 0 -12 51.6003 177.788 3
 6 0 -12 -95.8173 149.911 6
 6 0 12 -10.6599 235.753 2
 -6 0 -14 3619.59 291.115 5
 -6 0 -14 3612.81 335.597 6
 -6 0 14 3466.48 348.788 2
 -6 0 14 3486.65 312.288 4
 6 0 14 3221.61 290.479 2
 6 0 -14 3071.74 217.561 6
 6 0 14 2880.67 527.036 1
 -6 0 -16 -238.48 303.507 5
 6 0 16 -532.89 616.002 1
 6 0 16 17.5673 293.786 2
 -6 0 16 66.8708 356.631 2
 -6 0 -16 -84.6635 324.564 6
 6 0 -16 -194.004 228.92 6
 -6 0 -18 107727 2240.67 5
 -6 0 -18 113104 2299.61 6
 -6 0 18 104890 2288.06 2
 6 0 18 103331 2248.31 2
 6 0 18 105102 2418.25 1
 -6 0 -20 -224.627 341.82 5
 -6 0 20 -193.016 374.862 2
 6 0 20 386.926 640.194 1
 -6 0 -20 292.812 380.161 6
 -6 0 20 4.58443 398.283 4
 -6 0 -22 12646.8 519.573 5
 -6 0 22 11851.1 574.111 2
 6 0 22 12772.6 539.304 2
 -6 0 22 11328.7 610.793 4
 -6 0 -22 13724.2 573.641 6
 6 0 22 11192.9 835.138 1
 -6 0 -24 -209.929 415.276 5
 6 0 24 -14.9773 748.726 1
 -6 0 24 -150.417 446.361 2
 -6 0 24 -769.467 515.764 4
 -6 0 -24 -714.142 438.709 6
 -6 0 26 8845.4 592.475 2
 -6 0 -26 8068.32 564.442 6
 -6 0 -26 9099.04 539.452 5
 -6 0 -28 -227.995 472.178 5
 6 0 28 -1131.08 855.648 1
 -6 0 28 354.307 529.668 2
 -6 0 -28 -548.948 475.502 6
 -6 0 -30 10236.1 629.625 5
 -6 0 32 36.7507 579.091 2
 -6 0 -32 -5.54205 513.011 6
 -6 0 -34 -183.186 579.637 5
 -6 0 -34 205.997 534.557 6
 -6 0 34 6.40711 604.645 2
 -6 -2 0 97563.2 2019.86 4
 -6 2 0 95637.4 2026.26 4
 -6 -2 0 96817.4 2013.12 6
 -6 2 0 96013.1 2004.07 6
 -6 2 0 98724.5 2003.79 3
 -6 -2 -2 23126.1 535.395 4
 -6 -2 2 23173.9 523.161 4
 -6 2 -2 23060.6 539.682 4
 -6 -2 2 23283.8 522.352 2
 -6 2 2 23797.4 538.677 4
 -6 -2 2 23272.7 511.962 6
 -6 2 2 21499.7 491.484 6
 -6 2 -2 24141.2 539.914 6
 -6 -2 -2 22169.3 491.896 3
 -6 2 -2 23344.6 512.686 3
 -6 2 2 23444.4 512.615 3
 -6 -2 -2 24636.4 543.137 6
 -6 2 4 16907.1 393.421 3
 -6 2 -4 16678.7 440.992 6
 -6 -2 -4 16312.1 418.516 4
 -6 2 -4 16231.7 419.194 4
 6 -2 4 16611.2 468.409 2
 6 2 4 16169.1 418.3 1
 -6 -2 4 16012.1 395.145 4
 6 -2 4 18068.6 477.589 1
 -6 -2 4 17106.3 422.522 2
 -6 2 4 16749.6 421.434 4
 -6 -2 -4 18129 448.132 6
 -6 -2 4 16375.1 379.507 6
 -6 -2 -4 16837.4 383.902 3
 -6 2 -4 16071.8 395.883 3
 6 -2 6 4771.02 274.467 2
 -6 2 -6 4479.74 191.175 3
 6 2 6 4977.69 318.019 1
 -6 -2 -6 4526.52 225.375 4
 6 -2 6 5623.34 368.245 1
 -6 2 -6 4621.11 262.773 6
 -6 -2 6 4521.05 186.946 4
 -6 -2 6 4411.88 238.085 2
 -6 -2 -6 4713.81 186.329 3
 -6 -2 -6 4748.02 254.536 6
 6 -2 8 118697 2453.36 1
 -6 2 8 119288 2398.2 2
 -6 -2 8 119992 2360.11 4
 -6 -2 8 115563 2396.02 2
 -6 2 8 120201 2388.51 4
 6 2 8 104577 2325.25 2
 -6 2 -8 120698 2404.77 6
 -6 -2 -8 123936 2411.05 6
 -6 -2 8 107048 2321.63 5
 6 2 8 127031 2445.43 1
 6 -2 8 119004 2382.6 2
 -6 2 -10 2425.34 213.473 4
 -6 -2 10 2610.71 197.943 4
 -6 2 10 2762.62 248.275 4
 6 -2 10 2850.19 437.623 1
 6 2 10 2815 175.301 2
 6 -2 10 2936.14 261.837 2
 -6 2 -10 3029.01 198.392 3
 -6 -2 10 2593.21 164.615 5
 6 2 10 2708.93 426.377 1
 6 -2 -12 37078.3 875.838 6
 -6 -2 -12 46208.4 958.356 5
 -6 2 -12 43734.6 962.069 4
 -6 2 12 47330.5 1003.49 2
 -6 -2 12 42004.5 1000.49 2
 -6 -2 12 39702.2 940.07 4
 6 2 12 41957.7 917.716 2
 -6 2 -12 43286.1 946.155 3
 -6 -2 -12 46944.3 1004.7 6
 6 -2 12 39869.5 963.632 2
 -6 2 -12 47172.9 1007.29 6
 -6 -2 -14 468.684 266.778 5
 -6 2 -14 567.187 227.192 4
 6 -2 -14 439.137 167.026 6
 6 2 14 484.811 225.903 2
 -6 2 -14 497.546 307.848 6
 -6 -2 14 458.67 267.215 4
 -6 2 14 489.714 312.831 2
 -6 -2 14 669.176 327.269 2
 -6 2 -14 748.105 207 3
 -6 -2 -14 532.344 303.937 6
 6 2 14 413.386 534.211 1
 6 -2 14 270.985 515.018 1
 6 -2 14 523.703 302.182 2
 -6 -2 -16 21993.3 605.172 5
 -6 2 -16 22883.4 604.731 5
 -6 2 -16 23044.9 663.546 6
 -6 2 16 23170.5 664.115 2
 -6 -2 16 21811.6 681.313 2
 6 2 16 22110.3 582.35 2
 -6 -2 16 20490.7 628.66 4
 -6 2 16 20761.7 665.869 4
 6 -2 16 20988.6 629.907 2
 -6 -2 -16 22666.9 659.125 6
 6 2 -16 20234.7 575.589 6
 6 2 16 22658.5 847.254 1
 6 -2 16 22593.4 843.281 1
 -6 -2 -18 3582.53 383.607 5
 -6 2 -18 3449.36 356.557 5
 -6 -2 -18 3408.94 436.848 6
 -6 2 18 3496.58 398.498 2
 6 2 18 3613.5 373.637 2
 -6 -2 18 3250.46 411.001 2
 -6 2 18 2582.86 412.174 4
 6 2 18 3685.65 712.087 1
 6 -2 18 3626.75 673.474 1
 -6 2 -18 3863.29 393.317 6
 6 2 -18 3338.12 317.229 6
 -6 2 -20 66977.2 1446.82 5
 -6 2 20 64903.9 1505.4 2
 -6 -2 20 63552.2 1509.07 2
 -6 -2 20 56773.6 1483.45 4
 -6 2 20 58168.5 1524.11 4
 6 -2 20 68221.5 1490.03 2
 -6 -2 -20 62447.1 1492.15 6
 -6 2 -20 64925.1 1505.57 6
 6 2 20 68257.1 1706.94 1
 -6 -2 -20 62466.8 1445.78 5
 6 -2 20 63694.8 1650.74 1
 -6 -2 -22 61.7904 387.815 5
 -6 2 -22 1122.22 367.736 5
 6 2 22 35.2507 690.519 1
 -6 2 22 560.329 437.968 2
 -6 -2 22 708.415 440.467 2
 6 -2 22 110.873 691.353 1
 6 -2 22 938.424 431.338 2
 -6 -2 -22 1174.71 406.223 6
 -6 2 -22 867.403 425.109 6
 -6 2 22 1507.61 486.84 4
 -6 -2 -24 129.159 426.362 5
 -6 2 -24 185.082 413.991 5
 6 2 24 7.65062 731.01 1
 -6 2 24 35.0232 466.781 2
 6 -2 24 -184.672 779.734 1
 -6 2 24 60.976 509.109 4
 -6 -2 24 -665.325 486.84 2
 6 -2 24 -234.216 475.127 2
 -6 -2 -24 357.719 435.617 6
 -6 2 -24 125.31 458.388 6
 -6 -2 -26 705.706 462.671 5
 -6 2 -26 139.419 442.288 5
 6 2 26 8.40945 818.072 1
 -6 2 26 1101.96 504.068 2
 6 -2 26 -480.892 808.476 1
 -6 -2 26 365.116 493.13 2
 -6 2 26 520.073 557.497 4
 -6 -2 -26 707.91 458.408 6
 -6 2 -26 278.263 465.241 6
 -6 2 28 15086.2 729.927 2
 -6 -2 28 18672.6 758.278 2
 -6 2 28 10917.7 766.321 4
 6 2 28 12808.5 1051.67 1
 -6 -2 -28 14894.6 673.628 6
 -6 2 -28 15519.5 681.924 6
 6 -2 28 12195.3 961.132 1
 -6 -2 -28 16833.4 694.779 5
 -6 2 -28 15366.9 640.216 5
 -6 -2 -30 174.299 529.597 5
 -6 2 -30 306.382 494.403 5
 6 -2 32 127.274 966.785 1
 -6 2 32 1585.69 592.642 2
 -6 -2 32 2593.42 601.106 2
 -6 -2 -32 1831.34 538.818 6
 -6 2 -32 111.322 535.438 6
 -6 -2 -34 634.724 568.117 5
 -6 2 -34 461.052 585.171 5
 -6 2 34 6.24122 580.921 2
 -6 -2 34 376.547 603.413 2
 -6 -2 -34 -973.558 535.664 6
 -6 2 -34 -729.005 549.214 6
 -6 4 0 96.4897 128.277 3
 -6 -4 0 14.2049 127.845 4
 -6 4 0 -61.4488 136.705 4
 -6 -4 0 94.5004 155.262 6
 -6 -4 0 18.5986 112.242 2
 -6 4 0 -75.7528 159.895 6
 -6 -4 -2 80551.4 1630.35 4
 -6 -4 2 80183.9 1615.4 4
 -6 4 -2 80711.4 1639.82 4
 -6 4 2 79595.7 1641.95 4
 -6 -4 2 77773.4 1618.79 2
 -6 -4 -2 79122.3 1639.46 6
 -6 -4 -2 70899.2 1587.24 3
 -6 4 2 73318.2 1599.82 6
 -6 4 -2 84218.7 1644.09 6
 -6 4 -2 80758.7 1620.41 3
 -6 4 2 81925.7 1626.2 3
 -6 -4 2 78561.8 1618.3 6
 6 -4 4 6816.68 340.529 2
 -6 -4 4 6331.02 197.322 4
 -6 -4 -4 6450.03 273.013 6
 6 -4 4 7202.73 354.687 1
 -6 4 4 6546.24 253.042 4
 -6 -4 4 6685.11 248.344 2
 -6 -4 4 6441.2 216.397 6
 -6 4 -4 6557.61 218.291 3
 -6 4 -4 7058.71 280.274 6
 -6 -4 -4 6677.87 199.685 3
 -6 4 4 6885.65 231.302 3
 -6 4 6 8675.77 276.058 3
 6 -4 6 8774.35 369.33 2
 6 -4 6 9190.82 442.862 1
 -6 -4 6 8546.76 236.391 4
 -6 4 6 8897.9 307.62 4
 -6 -4 6 8507.1 310.868 2
 -6 -4 6 8093.97 256.745 6
 -6 -4 -6 8432.72 314.684 6
 -6 4 -6 8714.41 342.134 6
 6 4 6 8998.24 382.207 1
 6 4 8 26520.2 555.449 3
 6 -4 8 26450.8 729.275 1
 -6 4 -8 26951.5 590.846 4
 -6 -4 8 24403.3 541.084 4
 -6 -4 8 24962.2 623.465 2
 -6 4 -8 28437 582.485 3
 -6 4 -8 27487.8 647.324 6
 6 4 8 26535.4 706.476 1
 6 -4 8 25622.7 638.505 2
 -6 -4 -10 126530 2482.72 5
 -6 4 -10 129040 2498.52 4
 -6 4 10 126342 2520.31 2
 6 4 10 108461 2427.76 2
 -6 -4 10 124460 2460.98 4
 -6 -4 -10 133317 2536.2 6
 -6 4 -10 122626 2484.03 3
 6 -4 -10 113749 2458.08 5
 6 4 10 133415 2589.8 1
 6 -4 10 121355 2515.03 2
 -6 -4 10 114427 2438.47 5
 -6 -4 -12 835.383 250.717 5
 6 -4 12 608.267 287.551 2
 -6 4 -12 797.652 203.305 4
 -6 4 -12 1090.9 199.285 3
 6 -4 12 778.925 508.055 1
 -6 4 12 757.207 275.629 2
 6 4 12 575.046 151.999 2
 -6 -4 12 754.256 180.991 4
 -6 4 12 742.86 297.47 4
 -6 -4 12 469.85 295.402 2
 6 -4 -12 581.925 110.727 6
 -6 -4 -12 840.725 292.305 6
 -6 4 -12 901.2 306.502 6
 -6 -4 -14 2288.72 287.896 5
 6 -4 14 1856.75 341.153 2
 6 -4 14 2065.96 547.682 1
 -6 4 -14 2088.39 227.864 3
 -6 4 -14 2124.14 237.798 4
 -6 4 14 2457.98 313.4 2
 6 4 14 1877.02 210.143 2
 -6 -4 14 2225.43 251.372 4
 -6 4 14 2018.93 321.092 4
 6 4 14 2038.33 519.726 1
 -6 -4 14 2146.87 350.377 2
 -6 4 -14 2527.32 339.553 6
 -6 -4 -14 2444.99 330.828 6
 -6 -4 -16 54.4804 299.491 5
 -6 4 -16 97.102 240.598 4
 -6 -4 -16 300.406 334.925 6
 -6 4 16 82.2968 311.021 2
 -6 -4 16 99.0069 259.252 4
 -6 4 16 -229.129 354.25 4
 -6 -4 16 -259.503 362.088 2
 6 4 16 -166.638 580.939 1
 -6 4 -16 37.6539 220.61 3
 -6 4 -16 -22.1304 340.868 6
 6 -4 16 895.4 565.118 1
 -6 4 18 40645.9 1025.03 2
 -6 -4 18 39803.6 1056.23 2
 -6 4 18 38181.3 1069.35 4
 -6 4 -18 41417 980.529 5
 6 -4 18 38020 1027.62 2
 -6 -4 -18 41909 1046.23 6
 -6 4 -18 43657.9 1047.54 6
 6 4 18 41459.2 1234.17 1
 6 -4 18 41368.8 1211.49 1
 -6 -4 -18 41169.7 992.582 5
 -6 4 -20 12927.2 493.697 5
 -6 -4 -20 11148.2 526.924 6
 -6 4 20 11842.6 526.426 2
 -6 -4 20 9551.29 554.026 2
 -6 4 20 9886.21 574.45 4
 6 -4 20 11248.3 545.529 2
 6 4 20 10962.8 777.982 1
 -6 4 -20 11572.4 524.527 6
 6 -4 20 10935.1 786.411 1
 -6 -4 -20 11828.8 494.672 5
 -6 4 -22 25422.3 708.355 5
 -6 4 22 22578.9 750.332 2
 -6 -4 22 23613.3 788.317 2
 -6 4 22 19696.2 807.017 4
 6 -4 22 21779.7 762.045 2
 6 4 22 21492.7 1007.59 1
 -6 4 -22 24479.3 752.022 6
 6 -4 22 22086.5 966.874 1
 -6 4 -24 -100.73 397.548 5
 -6 4 24 -547.215 458.635 2
 -6 4 24 -57.6094 530.391 4
 6 -4 24 -7.40002 722.491 1
 -6 -4 24 -1062.72 541.47 2
 6 -4 24 223.56 484.247 2
 -6 4 -24 262.594 433.487 6
 -6 4 -26 4672.92 469.802 5
 -6 4 26 4711.96 541.478 2
 6 4 26 822.057 905.054 1
 -6 -4 26 4115.22 554.765 2
 6 -4 26 4942.55 559.444 2
 -6 4 26 3881.79 633.462 4
 -6 -4 -26 3605.6 503.045 6
 -6 4 -26 3649.25 496.498 6
 -6 -4 -26 965.369 507.004 5
 -6 -4 -28 198.228 494.58 5
 -6 4 -28 571.894 455.442 5
 -6 4 28 834.028 616.664 4
 -6 4 28 43.9203 517.416 2
 6 -4 28 82.3714 789.619 1
 -6 -4 28 792.126 540.712 2
 -6 -4 -28 -83.5013 478.69 6
 -6 4 -28 226.356 477.19 6
 -6 4 30 8010.62 763.656 4
 -6 4 -30 10496.1 595.081 5
 6 -4 32 102.957 907.012 1
 -6 4 32 5.90512 547.023 2
 -6 -4 32 6.36522 596.754 2
 -6 -4 -32 517.026 535.697 6
 -6 4 -32 5.60722 528.842 6
 -6 -4 -34 556.233 588.01 5
 -6 4 -34 519.049 568.446 5
 6 -4 34 -59.7295 973.744 1
 -6 4 34 -333.511 583.765 2
 -6 -4 34 -441.945 625.258 2
 -6 -4 -34 -272.682 557.363 6
 -6 4 -34 -74.7008 534.7 6
 -6 -6 0 173261 3486.9 4
 -6 -6 0 168035 3473.69 2
 -6 -6 0 167488 3504.3 6
 -6 -6 2 15278 344.804 4
 -6 -6 2 15295.6 372.341 2
 -6 -6 -2 14514.3 396.949 6
 -6 -6 -2 14854.1 318.277 3
 -6 -6 -4 6761.15 227.472 5
 -6 -6 4 6967.53 202.24 4
 6 -6 4 6644.53 395.085 2
 6 -6 4 6519.73 396.581 1
 -6 -6 4 6940.17 277.894 2
 -6 -6 4 6556.94 247.129 6
 -6 -6 -4 6206.56 279.803 6
 6 6 4 6171.29 265.943 1
 -6 -6 6 276.637 104.693 4
 -6 6 -6 219.706 168.971 4
 6 -6 6 322.719 330.469 2
 -6 -6 6 256.32 173.493 6
 -6 -6 6 237.831 227.212 2
 6 6 6 204.771 311.784 1
 -6 6 -6 402.932 169.312 3
 6 -6 6 134.648 395.513 1
 -6 6 8 58020.5 1176.39 3
 -6 6 -8 59452.5 1177.74 4
 -6 -6 8 53058.6 1111.92 4
 -6 6 8 56947.1 1208.5 4
 -6 -6 8 54903.4 1208.04 2
 -6 6 -8 54869.3 1164.32 3
 6 6 8 55384.4 1135.5 3
 6 6 8 60920.5 1287.18 1
 -6 -6 8 48430.3 1101.5 5
 6 -6 8 53438.4 1231.01 2
 -6 -6 -10 35781.2 793.145 5
 6 -6 10 36658.2 960.46 1
 6 6 10 38396.7 789.212 3
 -6 6 10 37335.4 805.946 3
 6 6 10 36475.1 926.433 1
 -6 6 -10 36751.1 795.914 4
 -6 -6 10 33310.5 729.314 4
 -6 6 10 36423 846.383 4
 6 -6 -10 29706.3 718.441 6
 -6 -6 -10 38168.9 844.18 6
 -6 6 -10 33378.2 787.051 3
 6 -6 -10 33587.7 784.587 5
 6 -6 10 35750.8 859.53 2
 -6 6 12 90599.3 1930.25 3
 -6 6 -12 90994.7 1926.89 4
 6 -6 -12 83267.3 1861.34 6
 -6 -6 12 88456 1873.88 4
 -6 6 12 103049 2015.2 4
 -6 -6 12 92959.1 1982.99 2
 -6 -6 -12 100131 1981.14 6
 -6 6 -12 86909 1917.13 3
 -6 6 -12 102733 1997.96 6
 -6 -6 -12 92192 1924.89 5
 6 -6 12 92391.7 2076.78 1
 -6 -6 -14 85.7337 290.481 5
 6 -6 14 531.313 535.384 1
 -6 6 -14 147.955 220.481 4
 6 6 14 -533.658 531.238 1
 -6 6 14 30.5261 325.341 4
 -6 -6 14 191.966 333.726 2
 -6 -6 -14 91.3149 321.671 6
 -6 6 -14 9.69291 216.195 3
 -6 6 -14 -3.80737 361.464 6
 -6 6 -16 10659.7 399.431 4
 -6 6 16 10834.5 462.17 2
 -6 -6 16 11570.1 511.968 2
 -6 6 16 11536.8 522.877 4
 6 -6 16 10945.2 503.894 2
 -6 6 -16 10922.2 387.995 3
 -6 -6 -16 10757.7 481.224 6
 6 6 16 10730.6 689.292 1
 -6 6 -16 11971.5 512.981 6
 6 -6 16 11426.4 694.516 1
 -6 -6 -16 12098.2 448.431 5
 -6 6 -18 7003.2 355.256 4
 -6 6 18 7106.38 432.607 2
 6 -6 18 6859.18 469.476 2
 -6 -6 18 7166.57 481.187 2
 -6 6 18 6925.22 510.428 4
 -6 6 -18 6506.9 337.559 3
 -6 -6 -18 7542.31 437.631 6
 6 6 18 6894.04 713.66 1
 -6 6 -18 8140.74 479.723 6
 6 -6 18 8013.77 697.178 1
 -6 -6 -18 8047.07 429.885 5
 -6 6 -20 35101.2 918.001 5
 -6 6 20 36127.3 969.871 2
 6 -6 20 32255.3 989.173 2
 -6 -6 20 36378.7 1025.13 2
 -6 6 20 32191.9 1034.98 4
 -6 -6 -20 37744.5 981.507 6
 6 6 20 37342 1226.29 1
 -6 6 -20 38486.5 989.951 6
 6 -6 20 39865.6 1223.25 1
 -6 -6 -20 41965.6 969.585 5
 -6 -6 -22 780.509 427.665 5
 -6 6 -22 1388.92 393.93 5
 6 6 22 362.476 816.255 1
 -6 6 22 1015.17 429.613 2
 -6 6 22 67.0153 524.452 4
 -6 -6 22 1056.95 483.688 2
 6 -6 22 1568.78 722.418 1
 -6 -6 -22 950.803 421.893 6
 -6 6 -22 1114.24 439.881 6
 6 -6 22 1003.45 468.428 2
 -6 -6 -24 -508.838 498.199 5
 -6 6 -24 182.351 439.262 6
 -6 6 -24 580.11 420.012 5
 -6 6 24 607.156 451.841 2
 -6 6 24 105.894 555.328 4
 6 -6 24 -79.9512 710.862 1
 -6 -6 -24 450.011 468.85 6
 6 -6 24 905.417 499.949 2
 -6 -6 24 190.486 514.81 2
 -6 -6 -26 -19.931 465.46 5
 -6 6 -26 -15.0598 423.912 5
 -6 6 26 20.1426 471.012 2
 6 -6 26 -1205.17 761.229 1
 -6 6 26 -200.409 588.54 4
 -6 -6 26 108.611 523.307 2
 -6 6 -26 -4.93154 447.89 6
 6 -6 26 26.3701 516.928 2
 -6 -6 -26 159.626 465.921 6
 -6 6 -28 8852.11 549.901 5
 -6 -6 28 8273.49 650.196 2
 -6 6 28 6721.83 720.75 4
 6 -6 28 8932.45 644.549 2
 -6 -6 -28 9158.16 597.049 5
 -6 6 -30 596.789 487.3 5
 -6 6 30 41.2602 648.117 4
 -6 6 30 1255.75 532.875 2
 6 -6 30 34.1187 812.461 1
 -6 -6 30 911.813 579.034 2
 -6 -6 -30 490.473 508.449 6
 -6 6 -30 575.729 495.426 6
 -6 6 32 4493.83 602.146 2
 -6 -6 32 4860.76 676.182 2
 6 -6 32 528.953 910.865 1
 -6 -6 -32 3173.02 568.38 6
 -6 6 -32 1193.49 575.276 6
 -6 -6 -32 4461.66 603.635 5
 -6 -6 -34 68.6455 598.831 5
 -6 -6 34 495.326 644.329 2
 -6 6 -34 512.665 551.487 5
 6 -6 34 -213.16 930.815 1
 -6 6 34 121.108 572.75 2
 -6 6 34 -83.0483 694.578 4
 -6 -6 -34 -249.15 557.109 6
 -6 6 -34 11.7216 545.462 6
 -6 -8 0 23.2599 81.0864 3
 -6 -8 0 -7.37834 108.728 5
 -6 8 0 -132.756 169.99 4
 -6 -8 0 91.9289 191.339 6
 -6 -8 0 24.4632 188.711 2
 -6 8 0 58.5115 164.662 3
 -6 8 -2 66406.6 1370.03 4
 -6 -8 2 60356.7 1364.3 6
 -6 8 2 64468 1381.24 4
 -6 -8 2 66686.1 1368.18 2
 -6 -8 -2 62231 1378.17 6
 -6 -8 -2 62888.2 1328.42 2
 -6 8 -2 69309.9 1361.23 3
 -6 8 2 66444.1 1365.39 3
 -6 -8 -2 62054 1322.71 3
 -6 -8 -2 58749.6 1322.62 5
 -6 -8 -4 374.569 177.712 5
 -6 8 4 379.673 192.461 3
 -6 8 -4 769.173 172.351 4
 -6 8 4 399.402 207.021 4
 -6 -8 4 514.875 192.765 6
 6 8 4 944.257 281.019 1
 -6 -8 4 510.259 239.131 2
 -6 8 -4 655.651 174.642 3
 -6 -8 -4 412.855 103.573 2
 -6 -8 6 13506.7 301.002 4
 -6 8 -6 16665 389.441 4
 -6 8 6 15113.6 432.584 4
 -6 -8 6 16343.1 453.809 2
 -6 -8 6 14986 391.364 6
 -6 8 -6 16323.3 387.778 3
 6 8 6 15279.7 496.82 1
 -6 8 6 15798.5 404.228 3
 -6 8 -8 3868.8 217.495 4
 6 -8 8 3727.23 466.605 1
 -6 8 8 4055.27 285.182 4
 -6 -8 8 4073.24 320.824 2
 6 -8 -8 3751.29 174.39 6
 -6 -8 -8 4241.91 302.81 6
 -6 8 -8 4031.63 221.563 3
 6 8 8 4004.25 433.208 1
 6 -8 -8 4010.06 292.946 5
 -6 8 8 3399.94 254.021 3
 -6 -8 -8 3702.58 264.056 5
 -6 8 10 120017 2505.64 3
 6 -8 10 121940 2624.82 1
 -6 8 -10 123438 2497.03 4
 -6 -8 -10 125059 2537.43 6
 -6 8 10 121602 2549.5 4
 6 -8 -10 112674 2443.61 6
 -6 8 -10 122444 2496.36 3
 6 8 10 116692 2593.05 1
 6 -8 -10 114284 2496.76 5
 -6 -8 -10 118800 2494.94 5
 6 -8 12 6961.62 574.214 1
 -6 8 12 6517.44 327.207 3
 -6 -8 -12 6405.37 371.315 6
 -6 8 -12 6027.6 280.226 4
 -6 8 12 7154.07 411.492 4
 -6 -8 12 6981.44 426.21 2
 -6 8 -12 5931.87 282.772 3
 6 -8 12 5906.49 415.111 2
 -6 -8 -12 6475.29 350.521 5
 -6 -8 -14 1990.44 325.745 5
 -6 8 -14 2273.21 239.244 4
 -6 8 14 1538.76 281.892 3
 6 -8 14 1958.95 399.161 2
 6 -8 14 1267.09 553.467 1
 6 8 14 1375.48 593.579 1
 -6 -8 -14 2232.65 327.731 6
 -6 8 14 2411.62 366.523 4
 -6 -8 14 2246.69 392.971 2
 -6 8 -14 2156.72 249.87 3
 -6 8 -14 2361.12 404.143 6
 -6 -8 -16 1265.37 340.75 5
 6 -8 16 1644.58 607.797 1
 6 -8 16 1007.79 414.41 2
 -6 -8 16 1425.96 410.471 2
 -6 8 -16 1158.19 258.927 4
 -6 8 16 1010.89 292.548 3
 6 8 16 1401.23 670.23 1
 -6 8 16 848.947 392.145 4
 -6 -8 -16 1047.95 338.123 6
 -6 8 -16 1429.53 259.87 3
 -6 8 -16 1093.49 395.633 6
 -6 8 18 38078.6 966.308 3
 -6 8 -18 38721.5 944.783 4
 -6 -8 -18 37767.8 1002.87 6
 -6 8 18 39199.4 1082.2 4
 -6 -8 18 41356.4 1061.61 2
 -6 8 -18 37615.1 940.593 3
 6 8 18 41400.2 1257.51 1
 6 -8 18 39708 1046.61 2
 -6 8 -18 39919.1 1042.06 6
 6 -8 18 41954.7 1206.94 1
 -6 -8 -18 39423.6 972.181 5
 -6 8 -20 463.329 441.262 6
 -6 -8 -20 107.714 389.793 5
 -6 8 20 262.396 476.024 4
 -6 -8 20 468.448 460.264 2
 -6 8 -20 -34.4975 287.187 3
 -6 -8 -20 284.803 389.311 6
 6 -8 20 339.589 660.242 1
 6 -8 20 314.172 440.277 2
 -6 8 -22 12377.7 517.367 5
 -6 -8 22 11073.6 633.792 2
 -6 -8 -22 11080.6 575.212 6
 6 -8 22 11041.2 621.372 2
 -6 8 -22 12984.7 595.452 6
 6 -8 22 12982.5 897.992 1
 -6 -8 -22 11525.3 556.264 5
 -6 -8 -24 -267.208 470.231 5
 -6 8 -24 -204.302 433.197 5
 -6 8 24 546.877 444.489 2
 -6 8 24 -129.976 579.319 4
 6 -8 24 -7.50831 716.19 1
 -6 -8 24 165.551 503.307 2
 -6 8 -24 500.236 458.511 6
 -6 -8 -24 -551.797 465.35 6
 6 -8 24 -531.06 510.632 2
 -6 8 -26 5866.06 486.426 5
 -6 8 26 5531.88 538.811 2
 -6 -8 26 5555.7 597.466 2
 -6 -8 -26 3385.7 525.258 6
 -6 8 26 1514.84 662.807 4
 6 -8 26 5997.17 595.067 2
 -6 8 -26 5037.36 525.893 6
 6 -8 26 8628.01 819.636 1
 -6 -8 -26 5925.18 548.615 5
 -6 -8 -28 260.938 527.065 5
 -6 8 -28 -349.736 453.859 5
 -6 8 28 653.287 648.027 4
 6 -8 28 190.849 556.95 2
 -6 -8 -30 10547.5 659.941 6
 -6 8 -30 14211.9 640.981 5
 -6 8 30 12674.6 680.074 2
 -6 -8 30 12102.2 750.301 2
 -6 8 30 10246.6 821.814 4
 6 -8 30 13367.3 745.338 2
 -6 8 -30 10172 648.958 6
 -6 -8 -32 -314.746 592.666 5
 -6 8 32 17.381 568.364 2
 6 -8 32 -113.815 830.241 1
 -6 -8 32 501.47 637.345 2
 -6 -8 -32 121.42 536.279 6
 -6 8 -32 110.28 496.291 6
 -6 -8 -34 211.242 605.596 5
 -6 8 34 6.01319 578.896 2
 6 -8 34 -94.4283 905.936 1
 -6 8 34 548.811 730.436 4
 -6 -8 34 371.374 647.862 2
 -6 8 -34 -5.69842 536.127 6
 -6 -8 -34 5.89352 550.427 6
 -6 10 0 77531.7 1513.88 4
 -6 -10 0 78957 1494.91 2
 -6 10 2 379.186 209.541 3
 -6 -10 -2 399.118 225.327 2
 -6 10 -2 571.223 188.724 4
 6 10 2 530.897 238.801 1
 -6 10 2 370.207 225.705 4
 -6 -10 2 449.724 255.65 2
 -6 -10 2 241.481 105.24 3
 -6 10 -2 299.026 182.621 3
 -6 -10 2 491.993 138.577 5
 6 -10 4 4662.58 453.324 2
 -6 10 -4 5390.29 237.039 4
 6 -10 4 4916.69 457.154 1
 -6 10 4 4933.88 285.365 4
 -6 -10 -4 4966.8 301.274 6
 -6 -10 4 5657.33 325.445 2
 6 10 4 4675.3 357.41 1
 -6 10 -4 4816.59 243.908 3
 -6 -10 -4 4564.49 243.088 2
 -6 -10 4 4395.25 172.825 5
 -6 10 4 4293.6 267.482 3
 -6 -10 -6 169.398 234.754 5
 -6 10 6 392.847 221.881 3
 -6 10 -6 582.311 187.622 3
 -6 -10 -6 268.784 192.478 2
 -6 10 -6 426.326 179.902 4
 6 10 6 479.892 380.392 1
 -6 10 6 489.687 238.009 4
 6 -10 6 309.655 391.815 2
 -6 -10 -6 417.816 266.363 6
 -6 -10 6 584.902 297.502 2
 -6 -10 6 376.273 141.859 5
 6 -10 6 339.908 448.845 1
 6 -10 8 79642.4 1719.32 2
 6 -10 8 80891.8 1775.21 1
 -6 10 -8 77093.4 1613.15 4
 6 -10 -8 71875.8 1581.42 6
 -6 10 8 71831 1656.49 4
 -6 -10 -8 79047.3 1656.65 6
 -6 10 -8 77836.4 1616.24 3
 6 -10 -8 75774.1 1645.63 5
 -6 10 8 71440.9 1627.68 3
 -6 -10 -8 71455.2 1611.44 5
 6 10 8 77028.3 1731.62 1
 -6 -10 -10 649.762 282.186 5
 -6 10 10 489.78 251.657 3
 -6 10 -10 507.787 196.835 4
 6 -10 10 384.967 385.608 2
 -6 10 10 425.673 286.679 4
 6 -10 -10 503.194 192.054 6
 -6 -10 -10 538.722 285.446 6
 -6 -10 10 404.442 368.921 2
 -6 10 -10 646.072 202.741 3
 6 -10 10 316.289 481.284 1
 6 -10 -10 726.835 302.904 5
 -6 10 12 31289 792.676 3
 6 -10 12 32181.5 996.856 1
 -6 10 -12 31876.2 762.429 4
 -6 10 12 33330.9 871.519 4
 -6 -10 -12 31464.6 825.591 6
 -6 10 -12 31181.8 767.881 3
 6 -10 12 32435.3 880.232 2
 -6 -10 -12 30459 791.432 5
 -6 -10 -14 128.717 320.329 5
 -6 -10 -14 64.214 316.56 6
 -6 10 14 230.744 292.763 3
 -6 10 -14 118.491 224.834 4
 6 -10 14 -16.7918 416.715 2
 6 -10 14 206.619 581.788 1
 -6 10 14 53.6984 381.575 4
 -6 10 -14 -205.191 231.955 3
 -6 -10 14 -117.856 419.342 2
 -6 10 16 10854 488.186 3
 -6 10 -16 14101.4 439.59 4
 -6 10 16 13637.9 589.417 4
 -6 -10 16 16274 633.861 2
 -6 -10 -16 11995 516.598 6
 -6 10 -16 13367.4 445.1 3
 6 -10 16 13717.8 585.737 2
 6 -10 16 13034.9 756.756 1
 -6 -10 -16 11644.3 513.918 5
 6 -10 18 741.453 642.6 1
 -6 -10 -18 57.809 385.049 5
 6 -10 18 -348.294 455.017 2
 -6 10 -18 -289.321 275.206 4
 -6 10 18 260.16 330.714 3
 -6 10 18 142.523 445.01 4
 -6 -10 -18 -44.7713 365.486 6
 -6 10 -18 212.206 280.31 3
 -6 -10 18 162.193 481.067 2
 -6 10 -18 -251.23 436.001 6
 -6 10 -20 28934.1 778.356 3
 -6 10 20 28231.7 828.284 3
 -6 10 -20 28205.8 774.425 4
 -6 10 20 26264.8 960.193 4
 -6 -10 20 33522.4 942.789 2
 -6 -10 -20 29819.9 860.579 6
 6 -10 20 29125.4 908.365 2
 -6 10 -20 30594.1 897.944 6
 6 -10 20 31395.5 1092.43 1
 -6 -10 -20 32555.9 856.474 5
 -6 -10 -22 227.487 467.523 5
 -6 10 22 99.2256 380.467 3
 -6 10 22 -12.7957 519.83 4
 -6 -10 22 447.198 520.397 2
 -6 -10 -22 367.889 436.014 6
 6 -10 22 506.836 736.1 1
 -6 10 -22 -129.09 474.417 6
 6 -10 22 293.7 496.161 2
 -6 -10 -24 238.609 501.438 5
 -6 10 -24 -380.465 413.424 5
 -6 10 24 319.722 405.136 3
 -6 10 24 821.118 577.173 4
 -6 -10 24 179.196 538.091 2
 6 -10 24 -7.9029 758.774 1
 -6 -10 -24 433.668 454.451 6
 -6 10 -24 5.24581 492.287 6
 6 -10 24 -243.825 520.791 2
 -6 -10 -26 202.008 524.418 5
 -6 10 -26 -195.146 446.451 5
 -6 10 26 -4.63274 417.73 3
 -6 10 26 -376.397 612.569 4
 6 -10 26 -46.5156 743.147 1
 -6 -10 26 -299.464 562.645 2
 -6 -10 -26 -455.464 465.693 6
 -6 10 -26 5.26662 478.639 6
 6 -10 26 703.597 552.234 2
 -6 10 28 19070.9 936.712 4
 6 -10 28 19846.2 863.689 2
 -6 -10 -30 -368.577 545.455 5
 -6 10 -30 171.551 483.193 5
 -6 -10 -30 -26.81 490.094 6
 -6 10 30 105.59 479.401 3
 6 -10 30 281.678 859.683 1
 -6 -10 30 181.841 603.826 2
 -6 10 -30 -360.089 504.99 6
 6 -10 30 312.376 606.871 2
 -6 -10 -32 3455.34 592.122 5
 -6 10 32 2165.72 546.167 3
 -6 10 -32 117.884 552.248 6
 6 -10 32 79.0691 864.13 1
 -6 10 32 3148.41 751.572 4
 -6 -10 32 3117.09 679.212 2
 -6 -10 -32 1518.76 529.748 6
 -6 -12 0 -267.054 294.131 2
 -6 12 0 31.9873 211.756 4
 -6 -12 0 -108.732 247.908 6
 -6 -12 0 67.7808 207.171 5
 -6 12 0 19.7021 200.74 3
 -6 12 -2 51677 1160.67 4
 -6 12 2 49950.8 1175.43 4
 -6 -12 2 52664.3 1176.92 6
 -6 -12 -2 52519.8 1185.22 6
 -6 12 -2 53291.5 1163.17 3
 -6 -12 -2 52395.7 1177.65 2
 -6 12 2 50535.1 1161.05 3
 -6 -12 -2 51428.1 1134.99 5
 -6 -12 -4 179.829 238.432 5
 -6 12 4 2.35582 215.042 3
 6 -12 4 40.2403 436.04 1
 -6 -12 -4 -2.05375 276.786 2
 -6 12 -4 200.519 186.402 4
 -6 12 4 272.279 235.137 4
 -6 -12 4 123.725 248.276 6
 -6 -12 -4 25.9709 262.171 6
 -6 12 -4 67.3518 198.645 3
 6 -12 4 283.861 443.699 2
 -6 -12 4 405.12 306.906 2
 6 -12 6 17218.2 645.313 2
 6 -12 6 17451.8 699.625 1
 -6 12 -6 17009 457.267 4
 -6 12 6 15626.4 510.58 4
 -6 -12 6 16740 489.363 6
 -6 -12 -6 16958.1 521.776 6
 -6 12 -6 16022.3 462.13 3
 -6 -12 6 16686.9 418.805 5
 -6 -12 -6 16232.5 472.587 5
 -6 -12 -8 140.08 286.501 6
 -6 12 8 -61.0428 246.285 3
 6 -12 8 20.2323 489.466 1
 -6 12 -8 -111.762 197.461 4
 6 -12 8 -165.063 432.883 2
 -6 12 8 116.088 266.825 4
 -6 -12 8 9.73342 253.374 6
 6 -12 -8 -24.6163 216.986 6
 -6 12 -8 4.80032 208.798 3
 -6 -12 8 80.1831 206.843 5
 6 -12 -8 -83.9483 317.878 5
 -6 -12 8 -99.2651 367.531 2
 -6 -12 -8 127.929 283.014 5
 6 -12 10 41454.4 1140.83 1
 -6 12 -10 43315.6 936.68 4
 -6 12 10 39708.5 1010.42 4
 6 -12 -10 37612.9 919.926 6
 -6 -12 10 47718.8 1060.41 2
 -6 -12 -10 39439.5 981.004 6
 -6 12 -10 40498.1 941.728 3
 6 -12 -10 38147.7 998.275 5
 -6 -12 -10 38447.7 955.156 5
 -6 12 10 40069.9 968.622 3
 6 -12 10 43939 1076.96 2
 -6 12 12 38.1533 295.113 3
 -6 12 -12 102.312 216.552 4
 6 -12 12 22.5439 438.371 2
 -6 12 12 417.231 356.963 4
 -6 -12 -12 67.6238 303.653 6
 -6 12 -12 -102.083 237.438 3
 -6 -12 12 -170.315 422.315 2
 -6 -12 -12 113.867 312.917 5
 6 -12 12 -86.6665 546.251 1
 -6 -12 -14 1157.47 352.424 5
 -6 -12 -14 1131.92 335.178 6
 -6 12 14 1252.99 327.3 3
 -6 12 -14 1464.18 241.713 4
 6 -12 14 1637.46 460.622 2
 6 -12 14 1401.89 592.704 1
 -6 12 14 1633.45 413.082 4
 -6 12 -14 1124.94 254.571 3
 -6 -12 14 1887.29 478.713 2
 -6 -12 -16 -250.888 364.462 5
 -6 12 16 -163.036 319.189 3
 6 -12 16 51.3594 610.805 1
 -6 12 -16 -22.1351 248.322 4
 6 -12 16 80.1086 464.181 2
 -6 -12 -16 93.9603 352.746 6
 -6 12 16 39.8692 397.995 4
 -6 12 -16 -113.499 265.146 3
 -6 -12 16 -455.444 485.452 2
 -6 12 18 26864.9 770.073 3
 -6 12 -18 25755.8 713.472 4
 -6 12 18 26865.2 870.272 4
 -6 -12 -18 27555.7 807.235 6
 -6 12 -18 26805.3 728.016 3
 6 -12 18 25020.6 853.124 2
 6 -12 18 28170.1 1024.29 1
 -6 -12 -20 693.801 434.505 5
 6 -12 20 741.436 508.341 2
 -6 12 -20 458.223 299.92 4
 -6 12 20 549.355 378.356 3
 -6 12 20 577.013 520.506 4
 -6 -12 -20 355.091 420.006 6
 -6 12 -20 441.703 312.474 3
 -6 -12 20 1338.15 559.692 2
 6 -12 20 -156.558 702.074 1
 -6 12 22 9417.59 524.072 3
 -6 12 -22 10180.3 445.961 4
 6 -12 22 9881.68 635.772 2
 -6 12 22 10321.5 674.811 4
 -6 -12 22 12269.9 689.178 2
 -6 12 -22 10252 449.978 3
 -6 12 -22 9746.02 595.407 6
 6 -12 22 10531 823.658 1
 -6 -12 -22 8183.26 626.67 5
 -6 -12 -24 -269.054 503.469 5
 -6 12 -24 40.9061 415.603 5
 -6 12 24 62.0802 433.353 3
 -6 -12 -24 -1042.94 472.988 6
 -6 -12 24 -67.3187 565.84 2
 6 -12 24 58.5249 790.731 1
 -6 12 -24 216.311 482.725 6
 -6 12 24 -471.646 569.393 4
 6 -12 24 153.373 526.234 2
 -6 12 -26 8982.22 532.144 5
 -6 12 26 7658.53 697.907 4
 6 -12 26 8175.61 653.528 2
 -6 -12 -28 683.887 512.458 5
 6 -12 28 89.9735 808.541 1
 -6 12 -28 260.928 492.764 5
 -6 12 28 -62.5613 469.6 3
 -6 -12 -28 -791.149 486.807 6
 -6 -12 28 451.971 594.367 2
 -6 12 -28 255.251 528.707 6
 6 -12 28 255.437 610.398 2
 -6 12 30 7738.39 616.087 3
 -6 -12 30 11384.3 741.944 2
 -6 12 30 10143.1 795.87 4
 -6 12 -30 9136.85 662.7 6
 -6 -12 -30 8302.64 621.344 6
 -6 -12 -30 9674.37 637.484 5
 -6 -12 -32 -301.449 560.323 5
 -6 12 32 109.035 557.352 3
 6 -12 32 132.178 864.176 1
 -6 12 32 1191.34 749.055 4
 -6 -12 32 -136.167 632.341 2
 -6 -12 -32 -614.443 523.335 6
 -6 12 -32 5.65865 535.222 6
 6 -12 32 729.559 638.659 2
 -6 14 0 72984.9 1559.17 4
 -6 -14 0 73353.4 1574.27 6
 -6 -14 0 71627.3 1588.53 2
 -6 -14 0 72311.1 1514.4 5
 -6 14 2 45.1487 215.544 3
 -6 -14 2 284.716 333.438 2
 6 -14 2 145.238 474.809 2
 -6 14 -2 24.8516 206.894 4
 -6 14 2 205.658 231.365 4
 -6 -14 2 -173.868 262.262 6
 -6 -14 -2 -566.853 336.101 6
 6 -14 2 225.773 447.624 1
 -6 -14 2 -112.64 223.698 5
 -6 14 -2 92.6825 216.493 3
 -6 -14 -2 384.777 281.007 5
 6 -14 4 4795.08 525.045 2
 6 -14 4 3771.09 506.442 1
 -6 14 -4 3794.72 248.835 4
 -6 14 4 3818.45 298.282 4
 -6 -14 4 3675.22 319.102 6
 -6 -14 -4 3491.61 332.706 6
 -6 14 -4 3932.36 270.254 3
 -6 -14 4 4408.88 245.463 5
 -6 14 4 3338.54 275.623 3
 -6 -14 -4 3934.98 294.954 5
 6 -14 6 319 530.016 1
 -6 14 6 437.495 252.243 3
 -6 14 -6 321.986 211.087 4
 -6 14 6 629.014 267.935 4
 6 -14 6 576.183 477.374 2
 -6 -14 6 638.102 277.67 6
 -6 -14 -6 305.271 285.548 6
 -6 14 -6 169.687 229.109 3
 -6 -14 6 577.039 224.691 5
 -6 -14 6 830.594 358.312 2
 -6 -14 -6 420.336 270.29 5
 6 -14 8 35407.1 967.334 2
 6 -14 8 34850.9 1011.21 1
 -6 14 -8 33442.5 775.582 4
 -6 14 8 30855.6 839.354 4
 6 -14 -8 28070.1 774.081 6
 -6 -14 -8 30128.8 830.27 6
 -6 -14 8 38753.8 922.712 2
 -6 14 -8 32837.8 789.594 3
 -6 -14 8 36202.3 762.141 5
 -6 14 8 28236.4 809.559 3
 -6 -14 -8 31203.2 798.519 5
 -6 -14 8 32830.8 810.528 6
 -6 -14 -10 186.39 309.849 5
 -6 14 10 -280.378 289.432 3
 -6 14 -10 -301.058 213.202 4
 6 -14 10 -363.38 455.241 2
 -6 14 10 -355.71 315.392 4
 6 -14 -10 189.225 258.292 6
 -6 -14 -10 -20.7221 311.721 6
 -6 14 -10 -100.404 236.322 3
 6 -14 10 45.3298 519.829 1
 -6 -14 10 -61.8178 426.481 2
 6 -14 12 16164.2 761.507 1
 -6 14 -12 15528.1 463.94 4
 -6 14 12 14891.3 587.83 4
 -6 14 -12 16273.7 496.381 3
 -6 -14 -12 14823.1 542.35 6
 -6 -14 -12 14281.5 533.83 5
 6 -14 12 16598.7 681.336 2
 -6 14 12 13814.8 521.054 3
 -6 -14 -14 -217.036 348.469 5
 -6 14 14 220.881 324.124 3
 -6 14 -14 369.261 238.467 4
 6 -14 14 -162.334 483.67 2
 6 -14 14 -384.633 612.992 1
 -6 14 14 389.285 416.359 4
 -6 -14 -14 194.927 338.558 6
 -6 14 -14 -291.73 272.722 3
 -6 -14 14 71.152 481.459 2
 -6 -14 -16 2592.03 402.979 5
 -6 14 -16 3033.08 285.655 4
 6 -14 16 3688.8 677.564 1
 6 -14 16 3581.27 545.168 2
 -6 14 16 2641.33 450.05 4
 -6 -14 -16 2843.63 397.848 6
 -6 14 -16 2771.14 310.368 3
 -6 -14 16 3297.14 546.851 2
 -6 14 16 3359.34 382.193 3
 -6 -14 -18 -64.2888 416.812 5
 6 -14 18 670.274 682.387 1
 -6 14 18 787.125 372.821 3
 6 -14 18 544.529 502.931 2
 -6 14 -18 311.775 267.283 4
 -6 14 18 272.586 456.634 4
 -6 -14 -18 304.9 398.667 6
 -6 14 -18 57.6508 300.863 3
 -6 -14 18 23.1363 563.316 2
 -6 14 20 24652.5 773.634 3
 -6 14 -20 25637.4 700.966 4
 -6 14 20 24371.8 887.418 4
 -6 14 -20 25305.8 725.809 3
 6 -14 20 25174.9 867.035 2
 -6 -14 -20 24914.2 794.893 6
 6 -14 20 23152.2 1034.56 1
 -6 -14 -20 27030 796.838 5
 -6 -14 -22 -689.155 497.123 5
 6 -14 22 -137.824 537.067 2
 -6 14 22 -702.511 555.595 4
 -6 14 -22 150.335 308.928 4
 -6 14 22 -36.2693 411.298 3
 -6 14 -22 -183.488 328.67 3
 -6 -14 -22 -4.71826 451.026 6
 -6 -14 22 -62.7553 585.217 2
 6 -14 22 -45.1999 733.04 1
 6 -14 24 95.5478 538.332 2
 -6 14 24 254.584 437.778 3
 -6 14 24 1068.65 609.897 4
 -6 -14 24 545.858 600.718 2
 -6 14 -26 -65.744 454.727 5
 -6 -14 -26 364.411 479.263 6
 -6 14 -26 5.50564 519.391 6
 6 -14 26 -235.095 591.074 2
 -6 14 28 9504.1 743.114 4
 -6 -14 -28 8167.76 601.092 6
 -6 -14 -28 9320.04 643.094 5
 -6 -14 -30 -241.536 565.774 5
 -6 14 30 276.967 526.459 3
 6 -14 30 -549.505 854.729 1
 -6 14 30 226.674 658.512 4
 -6 -14 30 75.3456 639.842 2
 -6 -14 -30 -212.213 529.423 6
 -6 14 -30 -845.335 571.192 6
 6 -14 30 -576.758 640.455 2
 -6 16 0 146.178 239.18 4
 -6 -16 0 85.6974 294.276 6
 -6 -16 0 -155.479 257.809 5
 -6 16 0 51.5451 238.152 3
 6 -16 2 27719.9 923.771 2
 6 -16 2 25510.1 888.627 1
 -6 16 -2 26060 692.327 4
 -6 16 2 27123.5 716.582 4
 -6 16 2 25140.3 694.929 3
 -6 -16 2 27403.4 730.998 6
 -6 -16 -2 27166.4 741.488 6
 -6 16 -2 25367.8 693.188 3
 -6 -16 2 30516.2 674.395 5
 -6 -16 -2 31382.1 689.662 5
 -6 16 4 -203.389 248.256 3
 -6 -16 4 -172.537 394.36 2
 -6 16 -4 -167.553 223.394 4
 -6 16 4 270.148 272.503 4
 6 -16 4 105.036 480.154 1
 6 -16 4 724.699 498.891 2
 -6 -16 4 188.579 306.925 6
 -6 -16 -4 -247.796 290.954 6
 -6 -16 4 44.7612 243.747 5
 -6 16 -4 2.71319 239.423 3
 -6 -16 -4 21.938 274.018 5
 6 -16 6 5000.66 554.548 2
 -6 16 -6 4410.83 271.56 4
 -6 16 6 3884.06 332.417 4
 -6 -16 6 4400.67 353.225 6
 -6 -16 -6 3651.62 353.493 6
 -6 -16 6 5236.64 302.709 5
 -6 16 -6 3981.82 294.977 3
 6 -16 6 3385.89 579.091 1
 -6 -16 6 5154.42 463.218 2
 -6 16 6 3481.45 315.591 3
 -6 -16 -6 4765.94 331.614 5
 -6 16 8 383.043 297.599 3
 6 -16 8 128.855 555.093 1
 -6 16 -8 445.898 225.53 4
 -6 -16 -8 104.464 309.976 6
 6 -16 8 329.158 501.095 2
 -6 16 8 680.142 315.45 4
 -6 -16 8 230.402 306.991 6
 6 -16 -8 438.473 280.741 6
 -6 16 -8 260.275 259.574 3
 -6 -16 8 418.181 273.931 5
 6 -16 -8 97.7907 390.888 5
 -6 -16 -8 421.262 302.139 5
 -6 -16 8 519.005 439.961 2
 6 -16 10 24673 910.074 1
 -6 16 -10 24462.7 629.216 4
 -6 16 10 21431.1 716.186 4
 -6 -16 -10 22072.3 710.557 6
 -6 16 -10 24775.5 654.678 3
 -6 -16 -10 22649.6 675.62 5
 -6 16 10 22528.9 699.491 3
 6 -16 10 26189.9 849.479 2
 -6 16 12 198.404 326.511 3
 -6 16 -12 -71.3427 243.013 4
 6 -16 12 -177.087 518.385 2
 -6 16 12 389.342 372.443 4
 6 -16 12 184.747 619.894 1
 -6 -16 -12 101.431 341.416 6
 -6 16 -12 -179.675 278.582 3
 -6 -16 12 82.1641 481.309 2
 -6 -16 -12 16.7117 344.123 5
 -6 16 14 419.641 345.381 3
 -6 16 -14 1225.75 266.461 4
 6 -16 14 778.578 529.542 2
 6 -16 14 1621.12 669.88 1
 -6 16 14 1054.36 429.769 4
 -6 -16 -14 1032.29 388.868 6
 -6 16 -14 1086.1 296.667 3
 -6 -16 14 944.773 526.228 2
 -6 -16 -14 1069 386.026 5
 -6 16 16 489.828 372.993 3
 -6 16 -16 159.177 263.694 4
 6 -16 16 584.148 535.909 2
 6 -16 16 336.298 667.851 1
 -6 16 -16 9.90503 297.699 3
 -6 16 16 56.9169 457.381 4
 -6 -16 -16 251.895 397.608 6
 -6 -16 16 571.882 551.914 2
 -6 -16 -16 487.431 412.076 5
 -6 16 -18 13288.4 468.795 4
 -6 16 18 11179.4 633.167 4
 -6 -16 18 16670.6 752.697 2
 -6 -16 -18 11671.3 565.69 6
 -6 16 -18 13840.3 501.618 3
 -6 -16 -18 14198.8 588.236 5
 6 -16 18 13597.7 685.676 2
 6 -16 18 13898.5 858.866 1
 -6 16 18 11653.9 572.206 3
 -6 -16 -20 26.223 448.678 5
 6 -16 20 -171.811 531.454 2
 -6 16 -20 150.526 296.556 4
 -6 16 -20 449.902 333.428 3
 -6 16 20 529.821 513.072 4
 -6 -16 -20 -542.448 427.283 6
 -6 -16 20 -214.565 596.553 2
 6 -16 20 156.066 710.518 1
 -6 16 -22 11817.7 492.826 3
 -6 16 -22 11706.4 467.708 4
 -6 16 22 9785.09 695.326 4
 -6 -16 22 13330.2 768.146 2
 6 -16 22 11505.5 689.975 2
 -6 16 22 11302.2 582.041 3
 6 -16 24 266.243 573.184 2
 -6 16 -24 -497.813 337.728 4
 -6 16 -24 -287.911 350.857 3
 -6 -16 -26 2825.34 507.618 6
 -6 16 26 2287.81 506.749 3
 -6 16 26 3216.51 635.389 4
 -6 -16 26 4042.45 689.832 2
 -6 16 -26 2155.81 582.878 6
 -6 -16 -26 3075.99 547.861 5
 -6 16 28 311.615 491.815 3
 -6 16 28 74.0541 652.282 4
 6 -16 28 49.1093 822.859 1
 -6 -16 -28 58.8031 512.82 6
 -6 -16 28 42.4787 721.163 2
 -6 16 -28 28.5658 554.552 6
 6 -16 28 115.342 646.878 2
 -6 -16 -28 -362.772 547.33 5
 -6 16 30 4791.76 578.238 3
 -6 16 30 5644.8 752.499 4
 -6 -16 30 6919.45 754.926 2
 6 -16 30 5147.38 877.933 1
 -6 -16 -30 4364.78 582.334 6
 -6 16 -30 3366.69 613.316 6
 -6 -16 -30 5130.9 619.873 5
 -6 18 0 28543.1 747.381 4
 -6 -18 0 28017.5 777.679 6
 -6 18 0 26036.6 732.756 3
 -6 -18 2 821.577 332.949 6
 -6 -18 2 1711.88 435.606 2
 6 -18 2 329.783 545.931 1
 -6 18 -2 810.584 254.963 4
 -6 18 2 873.075 281.174 4
 -6 -18 -2 969.983 328.995 6
 6 -18 2 162.742 569.454 2
 -6 -18 2 749.021 274.245 5
 -6 18 -2 520.383 270.445 3
 -6 -18 -2 920.578 302.472 5
 -6 18 2 863.889 282.767 3
 -6 18 4 1206.69 289.514 3
 -6 -18 4 1638.4 461.894 2
 6 -18 4 1872.28 577.045 1
 -6 18 -4 1598.75 258.391 4
 -6 18 4 1763.94 320.977 4
 6 -18 4 46.0977 563.118 2
 -6 -18 4 1392.98 348.228 6
 -6 -18 -4 977.718 335.601 6
 -6 -18 4 1765.25 281.298 5
 -6 18 -4 1446.19 288.31 3
 -6 -18 -4 1535.49 309.748 5
 -6 18 6 -22.987 295.649 3
 -6 -18 6 -14.3155 473.011 2
 -6 18 -6 346.153 236.64 4
 -6 18 6 -117.928 305.319 4
 6 -18 6 68.7362 536.44 2
 -6 -18 6 -270.706 331.484 6
 6 18 6 -515.443 517.703 4
 6 -18 6 652.569 583.102 1
 -6 -18 -6 83.6398 328.825 6
 -6 -18 6 44.6383 297.131 5
 -6 18 -6 2.98629 270.196 3
 -6 -18 -6 7.18597 322.569 5
 6 -18 8 12313.8 752.105 1
 -6 18 -8 11988.3 420.449 4
 -6 18 8 10415.9 509.39 4
 -6 -18 8 12935.1 502.456 6
 6 -18 -8 10724.8 479.767 6
 -6 -18 -8 11459.6 508.303 6
 -6 -18 8 16727.8 657.358 2
 -6 18 -8 12223.6 458.433 3
 -6 -18 8 14893.8 455.752 5
 -6 18 8 9749.1 470.29 3
 -6 -18 -8 13694.1 486.12 5
 -6 18 10 3.82328 349.79 3
 -6 -18 -10 160.115 350.463 6
 -6 18 -10 726.173 257.369 4
 6 -18 10 158.03 545.211 2
 -6 18 10 -177.547 365.044 4
 -6 18 -10 561.964 285.826 3
 6 -18 10 158.999 616.104 1
 -6 -18 -10 464.361 355.826 5
 -6 -18 10 761.331 494.449 2
 6 -18 12 8816.72 759.113 1
 -6 18 -12 9050.91 375.696 4
 -6 18 12 8503.31 520.612 4
 -6 -18 12 10924.4 642.987 2
 -6 -18 -12 8106.85 489.976 6
 -6 18 -12 9281.69 417.891 3
 -6 -18 -12 8413.87 476.608 5
 -6 18 12 7012.82 478.019 3
 6 -18 12 10291.5 658.303 2
 -6 18 14 -152.805 411.122 3
 -6 18 -14 312.144 267.488 4
 6 -18 14 598.862 554.328 2
 6 -18 14 97.5576 665.884 1
 -6 18 14 -302.738 464.032 4
 -6 18 -14 -67.8061 309.654 3
 -6 -18 -14 368.062 386.755 6
 -6 -18 14 -5.80595 543.066 2
 -6 -18 -14 -46.8996 385.082 5
 -6 18 16 2673.15 415.364 3
 -6 18 -16 3277.44 301.839 4
 6 -18 16 3647.73 580.08 2
 -6 18 16 3247.42 526.091 4
 -6 -18 16 4545.51 624.869 2
 -6 18 -16 2874.6 339.985 3
 -6 -18 -16 2746.5 439.671 5
 6 -18 18 -37.1842 704.877 1
 -6 18 18 -216.775 409.08 3
 6 -18 18 -180.838 541.358 2
 -6 18 -18 145.041 274.89 4
 -6 18 18 31.1461 509.913 4
 -6 -18 -18 208.281 425.246 6
 -6 18 -18 29.4697 316.154 3
 -6 -18 18 -50.5433 604.544 2
 -6 -18 -18 249.6 431.805 5
 -6 18 -20 18465 572.892 4
 -6 18 -20 17764.4 602.53 3
 6 -18 20 18768.1 785.731 2
 -6 18 20 16674.1 672.704 3
 -6 18 -22 49.7251 315.209 4
 -6 18 -22 180.077 346.895 3
 -6 18 24 122.254 487.866 3
 -6 18 24 -179.554 574.959 4
 -6 -18 -24 49.8185 457.42 6
 -6 -18 24 361.395 666.977 2
 6 -18 24 -56.4399 778.55 1
 -6 -18 -24 88.5319 504.572 5
 6 -18 26 92.6725 589.716 2
 -6 18 26 -304.121 496.678 3
 -6 18 26 114.719 620.361 4
 -6 -18 -26 -67.5598 494.401 6
 6 -18 26 -485.836 859.771 1
 -6 -18 26 1129.78 737.151 2
 -6 -18 -26 146.019 534.078 5
 -6 18 -28 2594.05 587.835 6
 -6 18 28 5200.78 724.039 4
 6 -18 28 5078.46 870.532 1
 6 -18 28 4362.54 684.233 2
 -6 -18 -28 4143.34 568.77 6
 -6 -18 28 5245.17 886.281 2
 -6 -18 -28 4984.46 607.356 5
 -6 18 28 4932.39 591.789 3
 -6 20 0 356.533 289.872 4
 -6 20 0 -325.32 300.42 3
 6 -20 0 6.52081 600.593 2
 6 -20 0 5.91272 559.496 1
 -6 -20 -2 9515.24 476.422 6
 6 -20 2 7154.01 674.634 1
 -6 20 -2 8913.84 392.702 4
 -6 20 2 9345.93 432.258 4
 -6 20 -2 7931.95 418.315 3
 -6 20 2 7564.88 419.881 3
 -6 -20 2 9025.84 478.489 6
 -6 -20 4 -159.989 476.741 2
 -6 20 -4 -31.8302 260.028 4
 -6 20 4 -349.587 322.657 4
 6 -20 4 -73.8696 585.325 2
 -6 -20 4 20.974 340.491 6
 -6 -20 -4 -25.7344 350.112 6
 -6 -20 4 -319.2 317.976 5
 -6 20 -4 -208.466 291.152 3
 -6 -20 -4 -63.4887 343.898 5
 -6 20 4 248.948 301.515 3
 6 -20 4 -897.509 637.867 1
 -6 20 6 1567.26 340.927 3
 -6 -20 6 2133.38 518.85 2
 -6 20 -6 1249.39 270.788 4
 -6 20 6 1638.87 359.069 4
 6 -20 6 289.538 610.145 2
 6 -20 6 649.869 622.859 1
 -6 -20 -6 1700.48 382.101 6
 -6 -20 6 1886.34 377.707 6
 -6 -20 6 1731.18 334.063 5
 -6 20 -6 1607.74 310.553 3
 -6 -20 -6 2104.58 354.016 5
 -6 20 8 157.792 343.404 3
 -6 -20 8 690.226 534.379 2
 6 -20 8 53.214 626.825 1
 -6 20 -8 189.487 255.025 4
 6 -20 8 17.9435 562.994 2
 -6 20 8 408.321 364.697 4
 -6 -20 8 129.166 369.112 6
 -6 -20 -8 390.369 370.484 6
 -6 20 -8 205.911 302.109 3
 -6 -20 8 335.897 329.72 5
 -6 -20 -8 497.622 365.559 5
 6 -20 10 8389.94 751.701 1
 -6 20 -10 10140.9 392.512 4
 -6 20 10 8426.62 514.421 4
 6 20 10 11078.4 744.156 4
 -6 -20 -10 9009.75 500.548 6
 -6 -20 10 12563.4 662.535 2
 -6 20 -10 8713.44 429.954 3
 -6 -20 -10 9886.45 494.192 5
 -6 20 12 235.155 382.89 3
 -6 20 -12 85.762 256.273 4
 6 -20 12 30.2647 564.408 2
 -6 20 12 91.7658 404.115 4
 6 -20 12 -20.9521 671.4 1
 6 20 12 -103.606 662.544 4
 -6 -20 -12 215.002 379.044 6
 -6 20 -12 97.2516 307.634 3
 -6 -20 -12 46.4616 394.496 5
 -6 -20 12 418.284 563.347 2
 -6 20 14 717.901 416.559 3
 -6 20 -14 661.454 275.297 4
 6 -20 14 553.906 555.168 2
 6 -20 14 79.6078 694.204 1
 -6 20 14 665.442 446.995 4
 -6 -20 -14 873.885 398.062 6
 -6 20 -14 302.539 321.278 3
 -6 -20 14 1084.98 616.18 2
 -6 -20 -14 565.351 413.62 5
 6 20 14 1702.99 730.073 4
 -6 -20 -16 -148.708 417.625 6
 -6 20 16 -92.5017 411.543 3
 -6 20 -16 339.796 270.909 4
 6 -20 16 114.94 557.184 2
 6 -20 16 73.1661 693.3 1
 -6 20 16 -492.402 478.743 4
 -6 20 -16 3.68376 309.177 3
 -6 -20 16 89.8051 632.173 2
 -6 -20 -16 -494.516 427.17 5
 -6 20 -18 11986.5 450.188 4
 -6 -20 18 15498.2 804.427 2
 -6 20 -18 10876.4 485.268 3
 6 -20 18 14354 741.335 2
 -6 20 18 10747.4 594.294 3
 -6 20 20 289.159 563.461 4
 -6 -20 -20 253.035 441.016 6
 -6 20 -20 123.352 346.427 3
 -6 -20 -20 -514.733 473.25 5
 6 -20 22 3199.47 608.348 2
 -6 20 22 2839.67 618.159 4
 -6 -20 -22 3448.3 504.172 6
 -6 -20 22 5173.02 711.643 2
 6 -20 22 3446.68 793.58 1
 -6 20 22 3754.62 528.847 3
 -6 -20 -22 3500.78 519.65 5
 6 -20 24 25.3387 607.671 2
 -6 20 24 -259.796 492.715 3
 -6 20 24 -499.31 573.834 4
 -6 -20 -24 -303.037 497.39 6
 6 -20 24 -670.041 801.825 1
 -6 -20 24 -487.345 711.892 2
 -6 -20 -24 -228.863 522.437 5
 6 -20 26 1972.16 644.67 2
 -6 20 26 1066.72 540.014 3
 -6 20 26 2065.29 645.503 4
 6 20 26 -72.0996 976.34 4
 -6 -20 -26 1132.07 537.672 6
 6 -20 26 2865.1 882.239 1
 -6 -20 26 2275.24 735.263 2
 -6 -20 -26 1517.95 562.744 5
 6 -22 0 5649.13 696.582 1
 -6 22 0 7686.55 403.762 4
 -6 -22 0 7267.71 477.083 6
 -6 22 0 6314.79 410.804 3
 -6 22 -2 133.504 284.666 4
 6 -22 2 689.311 618.208 1
 -6 22 2 128.814 313.22 4
 6 -22 2 113.548 632.912 2
 -6 -22 2 -326.882 393.843 6
 -6 -22 -2 -3.80373 373.119 6
 6 -22 -2 124.769 649.504 2
 6 -22 -2 259.231 599.483 1
 -6 -22 2 109.828 341.909 5
 -6 22 -2 -186.459 322.395 3
 -6 -22 -2 -66.425 341.248 5
 -6 22 2 -325.053 317.416 3
 -6 22 -4 -146.75 274.092 4
 -6 22 4 275.259 338.671 4
 6 -22 4 6.51941 612.944 2
 -6 -22 4 443.07 378.476 6
 -6 -22 -4 87.581 391.973 6
 6 -22 4 61.8013 652.996 1
 -6 -22 4 442.772 369.339 5
 -6 22 -4 274.127 312.4 3
 -6 -22 -4 451.162 352.429 5
 -6 22 4 152.449 327.44 3
 -6 -22 6 -206.112 547.612 2
 -6 22 -6 -99.7148 265.211 4
 6 -22 6 -6.77263 647.342 1
 -6 22 6 357.147 355.436 4
 6 -22 6 52.8832 613.016 2
 -6 -22 6 170.675 377.923 6
 -6 -22 -6 252.222 385.198 6
 -6 -22 6 453.535 346.796 5
 -6 22 -6 66.6561 311.679 3
 -6 -22 -6 -161.981 387.471 5
 -6 22 6 55.0324 344.965 3
 6 -22 8 338.503 655.478 2
 6 -22 8 433.838 719.732 1
 -6 22 -8 5058.56 326.787 4
 -6 22 8 5141.99 437.3 4
 -6 -22 -8 4370.58 457.405 6
 -6 22 -8 5035.58 377.023 3
 -6 -22 8 7393.94 627.022 2
 -6 22 8 4284.87 422.918 3
 -6 -22 -8 6001.61 454.244 5
 -6 22 10 109.601 361.802 3
 -6 -22 10 218.755 572.548 2
 -6 22 -10 98.1756 265.836 4
 6 -22 10 -44.1928 577.739 2
 -6 22 10 -277.848 393.152 4
 -6 -22 -10 160.229 394.493 6
 6 -22 10 6.9316 661.012 1
 -6 22 -10 -112.95 316.609 3
 -6 -22 -10 382.728 390.61 5
 -6 22 -12 4708.91 325.313 4
 6 -22 12 134.412 634.664 2
 -6 22 12 4006.76 468.3 4
 -6 -22 -12 3460.03 449.231 6
 6 -22 12 343.166 737.046 1
 -6 -22 12 5092.34 639.084 2
 -6 22 -12 3867.96 368.917 3
 -6 -22 -12 3879.57 456.985 5
 -6 22 12 3123.49 426.191 3
 -6 22 14 -93.094 416.977 3
 -6 22 -14 -240.213 273.091 4
 6 22 14 -230.493 696.513 4
 -6 22 -14 76.6013 321.958 3
 -6 -22 14 72.819 629.454 2
 -6 22 16 2043.66 491.24 3
 6 22 16 3516.47 787.32 4
 -6 22 -16 2055.77 350.702 3
 -6 -22 16 3667.12 655.967 2
 6 -22 18 -70.4687 745.649 1
 6 -22 18 -18.9861 580.385 2
 6 22 18 -168.73 774.472 4
 -6 -22 -18 139.775 440.088 6
 -6 -22 -18 117.751 458.861 5
 -6 22 20 6437.58 687.56 4
 -6 -22 -20 5068.91 528.597 6
 -6 -22 20 6923.24 759.417 2
 6 -22 20 6174.76 648.908 2
 -6 -22 -20 5896.37 545.253 5
 -6 22 20 5929.23 564.83 3
 6 -22 20 6757.15 824.515 1
 -6 22 22 -338.825 504.039 3
 6 -22 22 -921.53 613.017 2
 -6 22 22 186.289 587.806 4
 6 22 22 417.652 897.653 4
 -6 -22 -22 -66.4379 483.811 6
 -6 -22 22 -51.1966 656.386 2
 6 -22 22 250.917 784.434 1
 -6 -22 -22 4.123 501.039 5
 6 -22 24 85.0479 638.261 2
 -6 22 24 321.516 529.334 3
 -6 22 24 567.338 600.902 4
 6 22 24 -79.1591 919.838 4
 -6 -22 -24 5.18542 504.451 6
 6 -22 24 99.362 845.898 1
 -6 -22 24 302.924 702.862 2
 -6 -22 -24 -392.381 523.604 5
 -6 24 0 -369.227 340.226 4
 -6 -24 0 -962.484 419.79 6
 6 -24 0 -36.1128 707.138 2
 6 -24 0 -33.5062 660.764 1
 -6 -24 0 -324.844 362.56 5
 -6 24 0 94.1329 357.866 3
 6 -24 2 344.485 774.615 1
 6 -24 -2 357.411 666.905 1
 -6 24 2 2663.41 367.188 4
 -6 -24 2 2073.4 424.372 6
 -6 -24 -2 2437.56 429.908 6
 6 -24 -2 274.76 717.811 2
 -6 -24 2 3649.1 409.672 5
 -6 -24 -2 3287.68 407.915 5
 -6 24 2 2284.33 371.661 3
 -6 24 -4 621.597 375.303 4
 -6 24 4 100.282 347.701 4
 -6 -24 4 242.599 396.431 6
 -6 -24 -4 -272.763 401.417 6
 -6 -24 4 2.76794 371.502 5
 -6 -24 -4 8.59718 385.603 5
 -6 24 4 -310.311 347.375 3
 6 -24 6 135.232 721.329 1
 -6 24 -6 515.579 283.011 4
 -6 24 6 34.301 364.291 4
 -6 -24 6 329.954 400.862 6
 -6 -24 -6 -217.924 432.852 6
 -6 -24 6 351.048 373.484 5
 -6 24 -6 247.386 344.019 3
 -6 -24 -6 394.849 402.683 5
 -6 24 6 595.23 360.892 3
 -6 -24 8 -212.258 577.148 2
 -6 24 -8 -59.3032 277.039 4
 -6 24 8 -620.568 382.125 4
 -6 24 -8 -116.91 321.872 3
 -6 24 8 40.7085 363.13 3
 -6 24 -10 5541.09 357.694 4
 -6 24 -10 4895.66 405.01 3
 -6 -24 12 -98.9517 593.747 2
 -6 24 12 -120.603 386.107 3
 -6 24 -12 -215.579 277.701 4
 -6 -24 -12 13.0817 409.03 6
 -6 24 -12 -134.889 336.89 3
 -6 -24 -12 51.9097 427.635 5
 6 -24 14 71.5881 608.517 2
 6 -24 14 61.783 741.424 1
 -6 24 14 -330.382 435.648 4
 -6 -24 -14 410.013 424.57 6
 -6 -24 -14 212.459 431.459 5
 -6 -24 14 61.6834 616.871 2
 6 -24 16 442.058 742.542 1
 6 -24 16 201.916 589.447 2
 -6 24 16 -931.193 556.861 4
 6 24 16 -402.568 764.514 4
 -6 -24 -16 14.0623 444.643 6
 -6 -24 -16 -200.488 456.243 5
 6 -24 18 2495.37 814.162 1
 -6 24 18 3985.16 588.048 4
 -6 -24 -18 2883.89 493.395 6
 -6 -24 -18 4211.81 527.916 5
 -6 24 18 4220.6 557.304 3
 -6 -24 18 4544.86 706.132 2
 -6 24 20 398.345 515.043 3
 6 -24 20 594.701 610.69 2
 -6 24 20 -199.124 549.532 4
 6 24 20 743.237 918.622 4
 -6 -24 -20 68.8008 480.659 6
 -6 -24 20 -1221.26 686.122 2
 -6 -24 -20 -156.12 521.186 5
 6 -24 20 -500.611 802.018 1
 -6 26 0 2914.71 363.834 4
 -6 26 0 2056.71 397.225 3
 -6 26 -2 272.658 311.563 4
 -6 26 2 -85.8333 347.875 4
 6 -26 2 -28.8763 669.641 2
 6 -26 -2 -99.8657 721.277 2
 -6 26 -2 -172.42 345.334 3
 -6 26 2 -315.156 347.722 3
 6 -26 -2 -35.6686 687.8 1
 -6 26 -4 10.0365 308.586 4
 6 -26 4 -80.3767 685.946 1
 6 -26 4 21.6872 670.747 2
 -6 -26 -4 -130.148 418.205 6
 6 -26 -4 -14.0175 660.844 1
 6 -26 -4 -15.6834 730.996 2
 -6 26 -4 60.0238 342.164 3
 -6 26 4 57.0861 362.754 3
 6 -26 6 44.9699 733.245 1
 -6 26 -6 -3.2503 286.534 4
 6 -26 6 210.505 664.721 2
 -6 -26 -6 -83.7542 422.266 6
 -6 26 -6 -151.196 352.189 3
 -6 -26 -6 329.198 406.56 5
 -6 26 6 131.173 375.587 3
 -6 26 -8 1038.07 317.779 4
 6 -26 8 -202.246 751.965 2
 -6 -26 -8 1455.33 458.014 6
 6 -26 8 -96.4692 780.432 1
 -6 -26 -8 2203.96 439.864 5
 -6 26 8 1062.42 404.273 3
 -6 -26 10 160.497 614.734 2
 6 -26 10 115.855 644.929 2
 6 -26 10 437.554 760.935 1
 -6 26 10 -38.6932 410.615 4
 -6 -26 -10 27.3805 439.506 6
 -6 -26 -10 13.4399 428.09 5
 -6 26 12 2487.56 464.2 4
 6 -26 12 1337.2 780.662 1
 -6 -26 -12 1542.73 464.353 6
 -6 26 14 223.845 430.781 3
 6 -26 14 -53.9666 633.268 2
 6 -26 14 -1616.09 789.265 1
 -6 26 14 327.639 464.487 4
 -6 -26 -14 248.951 431.678 6
 -6 -26 -14 -211.237 464.633 5
 -6 26 16 776.862 459.675 3
 6 -26 16 -302.571 795.076 1
 6 -26 16 6.7248 648.366 2
 -6 26 16 295.394 476.597 4
 -6 -26 -16 727.622 469.409 6
 -6 -26 -16 1167.27 511.803 5
 -6 -26 16 470.336 669.783 2
 6 -28 0 91.2354 714.047 2
 -6 -28 0 330.342 429.224 6
 -6 -28 0 -55.6618 425.117 5
 -6 28 0 4.33984 373.88 3
 6 -28 0 -156.3 753.363 1
 6 -28 -2 -176.791 727.069 1
 6 -28 2 157.503 712.725 2
 -6 -28 2 8.90574 440.072 6
 6 -28 2 245.297 744.741 1
 6 -28 -2 163.42 770.226 2
 -6 -28 -2 672.036 457.568 6
 -6 -28 2 799.253 427.711 5
 -6 -28 -2 1507.66 437.177 5
 -6 28 2 104.707 395.277 3
 6 -28 -4 283.043 739.092 1
 6 -28 4 -68.6734 747.64 1
 -6 28 4 185.434 379.863 4
 6 -28 4 53.704 723.634 2
 -6 -28 -4 -317.5 460.847 6
 6 -28 -4 -89.6825 782.051 2
 -6 -28 4 -431.821 431.602 6
 -6 -28 4 57.3226 415.492 5
 -6 -28 -4 363.536 423.219 5
 6 -28 -6 -197.389 725.659 1
 6 -28 6 14.2622 669.036 2
 -6 28 6 -91.0245 411.301 4
 -6 -28 -6 638.599 431.311 6
 6 -28 -6 -24.7312 803.882 2
 -6 -28 -6 525.232 440.112 5
 6 -28 6 -210.671 777.354 1
 6 -28 8 336.597 686.79 2
 -6 28 8 -315.522 420.008 4
 -6 -28 -8 195.382 446.944 6
 6 -28 8 899.27 762.207 1
 -6 -28 -8 13.6273 433.584 5
 6 -28 10 1847.68 695.671 2
 -6 28 10 2240.26 459.551 4
[truncated: 262,272 more chars]
