# Supplementary material for: Decoupled MOF Breathing: Pressure‐Induced Reversal of Correlation Between Orthogonal Motions in a Diamondoid Framework
Source: Angew Chem Int Ed Engl. 2025 May 15;64(27):e202504297. doi: 10.1002/anie.202504297 (PMC12207364; doi:10.1002/anie.202504297)
Supplement: Supplementary file 1 — Supporting Information [file ANIE-64-e202504297-s002.zip › SHF-62-DMF_SCC-in-DMF_399bar_d.cif]

data_SHF-62-DMF-DMF-399_d
#data_exp2_1_8__pl
_audit_creation_date              2016-11-04
_audit_creation_method
;
Olex2 1.2
(compiled 2016.09.09 svn.r3337 for OlexSys, GUI svn.r5227)
;
_publ_contact_author_address      ?
_publ_contact_author_email        ?
_publ_contact_author_id_orcid     ?
_publ_contact_author_name         ''
_publ_contact_author_phone        ?
_publ_section_references
;
Dolomanov, O.V., Bourhis, L.J., Gildea, R.J, Howard, J.A.K. & Puschmann, H.
 (2009), J. Appl. Cryst. 42, 339-341.

Sheldrick, G.M. (2015). Acta Cryst. C71, 3-8.
;
_chemical_name_common             ?
_chemical_name_systematic         ?
_chemical_formula_moiety           'C20 H14 In N2 O10, C2 H8 N'
_chemical_formula_sum             'C22 H22 In N3 O10'
_chemical_formula_weight          603.24
_chemical_melting_point           ?
_chemical_oxdiff_formula          'In C22 H22 N3 O10'
loop_
  _atom_type_symbol
  _atom_type_description
  _atom_type_scat_dispersion_real
  _atom_type_scat_dispersion_imag
  _atom_type_scat_source
 'C' 'C' 0.0030 0.0010 'International Tables Vol C Tables 4.2.6.8 and 6.1.1.4'
 'H' 'H' 0.0000 0.0000 'International Tables Vol C Tables 4.2.6.8 and 6.1.1.4'
 'In' 'In' -0.7640 1.2230
 'International Tables Vol C Tables 4.2.6.8 and 6.1.1.4'
 'N' 'N' 0.0060 0.0030 'International Tables Vol C Tables 4.2.6.8 and 6.1.1.4'
 'O' 'O' 0.0110 0.0060 'International Tables Vol C Tables 4.2.6.8 and 6.1.1.4'

_shelx_space_group_comment
;
The symmetry employed for this shelxl refinement is uniquely defined
by the following loop, which should always be used as a source of
symmetry information in preference to the above space-group names.
They are only intended as comments.
;
_space_group_crystal_system       'orthorhombic'
_space_group_IT_number            70
_space_group_name_H-M_alt         'F d d d'
_space_group_name_Hall            '-F 2uv 2vw'
loop_
  _space_group_symop_operation_xyz
 'x, y, z'
 '-x+1/4, -y+1/4, z'
 'x, -y+1/4, -z+1/4'
 '-x+1/4, y, -z+1/4'
 'x, y+1/2, z+1/2'
 '-x+1/4, -y+3/4, z+1/2'
 'x, -y+3/4, -z+3/4'
 '-x+1/4, y+1/2, -z+3/4'
 'x+1/2, y, z+1/2'
 '-x+3/4, -y+1/4, z+1/2'
 'x+1/2, -y+1/4, -z+3/4'
 '-x+3/4, y, -z+3/4'
 'x+1/2, y+1/2, z'
 '-x+3/4, -y+3/4, z'
 'x+1/2, -y+3/4, -z+1/4'
 '-x+3/4, y+1/2, -z+1/4'
 '-x, -y, -z'
 'x-1/4, y-1/4, -z'
 '-x, y-1/4, z-1/4'
 'x-1/4, -y, z-1/4'
 '-x, -y+1/2, -z+1/2'
 'x-1/4, y+1/4, -z+1/2'
 '-x, y+1/4, z+1/4'
 'x-1/4, -y+1/2, z+1/4'
 '-x+1/2, -y, -z+1/2'
 'x+1/4, y-1/4, -z+1/2'
 '-x+1/2, y-1/4, z+1/4'
 'x+1/4, -y, z+1/4'
 '-x+1/2, -y+1/2, -z'
 'x+1/4, y+1/4, -z'
 '-x+1/2, y+1/4, z-1/4'
 'x+1/4, -y+1/2, z-1/4'

_cell_length_a                    14.9061(6)
_cell_length_b                    27.1766(14)
_cell_length_c                    31.4564(12)
_cell_angle_alpha                 90
_cell_angle_beta                  90
_cell_angle_gamma                 90
_cell_volume                      12742.9(10)
_cell_formula_units_Z             16
_cell_measurement_reflns_used     5428
_cell_measurement_temperature     298(2)
_cell_measurement_theta_max       24.2150
_cell_measurement_theta_min       1.9260
_shelx_estimated_absorpt_T_max    ?
_shelx_estimated_absorpt_T_min    ?
_exptl_absorpt_coefficient_mu     0.731
_exptl_absorpt_correction_T_max   1.00000
_exptl_absorpt_correction_T_min   0.34168
_exptl_absorpt_correction_type    multi-scan
_exptl_absorpt_process_details
;
CrysAlisPro 1.171.38.41 (Rigaku Oxford Diffraction, 2015)
Empirical absorption correction using spherical harmonics,
 implemented in SCALE3 ABSPACK scaling algorithm.
;
_exptl_absorpt_special_details    ?
_exptl_crystal_colour_primary      yellow
_exptl_crystal_density_diffrn     1.258
_exptl_crystal_density_meas       ?
_exptl_crystal_density_method     ?
_exptl_crystal_description         Octahedral
_exptl_crystal_F_000              4864
_exptl_crystal_size_max            0.13
_exptl_crystal_size_mid            0.12
_exptl_crystal_size_min            0.09
_exptl_transmission_factor_max    ?
_exptl_transmission_factor_min    ?
_diffrn_reflns_av_R_equivalents   0.0533
_diffrn_reflns_av_unetI/netI      0.0291
_diffrn_reflns_Laue_measured_fraction_full 0.993
_diffrn_reflns_Laue_measured_fraction_max 0.993
_diffrn_reflns_limit_h_max        13
_diffrn_reflns_limit_h_min        -17
_diffrn_reflns_limit_k_max        30
_diffrn_reflns_limit_k_min        -32
_diffrn_reflns_limit_l_max        37
_diffrn_reflns_limit_l_min        -37
_diffrn_reflns_number             18818
_diffrn_reflns_point_group_measured_fraction_full 0.993
_diffrn_reflns_point_group_measured_fraction_max 0.993
_diffrn_reflns_theta_full         24.206
_diffrn_reflns_theta_max          24.206
_diffrn_reflns_theta_min          1.635
_diffrn_ambient_temperature       298.0
_diffrn_detector                  'CCD plate'
_diffrn_detector_area_resol_mean  ?
_diffrn_measured_fraction_theta_full 0.993
_diffrn_measured_fraction_theta_max 0.993
_diffrn_measurement_details
;
List of Runs (angles in degrees, time in seconds):

  # Type    Start    End  Width  t~exp~   \w     \q     \k     \f   Frames
--------------------------------------------------------------------------
  1  \w   -156.00 -30.00   0.20    0.20    --   30.00 -45.00-120.00  630
  2  \f   -120.00   0.00   0.20    0.20 -30.00  30.00 -45.00    --   600
  3  \w   -156.00 -30.00   0.20    0.20    --   30.00 -45.00   0.00  630
  4  \f      0.00 120.00   0.20    0.20 -30.00  30.00 -45.00    --   600
  5  \w   -156.00 -30.00   0.20    0.20    --   30.00 -45.00 120.00  630
;
_diffrn_measurement_device         'Newport 4-circle diffractometer'
_diffrn_measurement_device_type
'dectris-CrysAlisPro-abstract goniometer imported dectris images'
_diffrn_measurement_method        '\w and \f scans'
_diffrn_orient_matrix_type
'CrysAlisPro convention (1999,Acta A55,543-557)'
_diffrn_orient_matrix_UB_11       -0.0075502000
_diffrn_orient_matrix_UB_12       0.0188257000
_diffrn_orient_matrix_UB_13       0.0142314000
_diffrn_orient_matrix_UB_21       -0.0166394000
_diffrn_orient_matrix_UB_22       0.0143877000
_diffrn_orient_matrix_UB_23       -0.0161954000
_diffrn_orient_matrix_UB_31       -0.0424756000
_diffrn_orient_matrix_UB_32       -0.0089888000
_diffrn_orient_matrix_UB_33       0.0038189000
_diffrn_radiation_monochromator   synchrotron
_diffrn_radiation_probe           x-ray
_diffrn_radiation_type            synchrotron
_diffrn_radiation_wavelength      0.6889
_diffrn_source                    synchrotron
_reflns_Friedel_coverage          0.000
_reflns_Friedel_fraction_full     .
_reflns_Friedel_fraction_max      .
_reflns_number_gt                 2011
_reflns_number_total              2815
_reflns_odcompleteness_completeness 99.09
_reflns_odcompleteness_iscentric  1
_reflns_odcompleteness_theta      24.21
_reflns_special_details
;
 Reflections were merged by SHELXL according to the crystal
 class for the calculation of statistics and refinement.
 
 _reflns_Friedel_fraction is defined as the number of unique
 Friedel pairs measured divided by the number that would be
 possible theoretically, ignoring centric projections and
 systematic absences.
;
_reflns_threshold_expression      'I > 2\s(I)'
_computing_cell_refinement        'CrysAlisPro 1.171.38.41 (Rigaku OD, 2015)'
_computing_data_collection        'CrysAlisPro 1.171.38.41 (Rigaku OD, 2015)'
_computing_data_reduction         'CrysAlisPro 1.171.38.41 (Rigaku OD, 2015)'
_computing_molecular_graphics     'Olex2 (Dolomanov et al., 2009)'
_computing_publication_material   'Olex2 (Dolomanov et al., 2009)'
_computing_structure_refinement   'ShelXL (Sheldrick, 2015)'
_computing_structure_solution     ?
_refine_diff_density_max          1.376
_refine_diff_density_min          -2.303
_refine_diff_density_rms          0.215
_refine_ls_extinction_coef        .
_refine_ls_extinction_method      none
_refine_ls_goodness_of_fit_ref    1.118
_refine_ls_hydrogen_treatment     constr
_refine_ls_matrix_type            full
_refine_ls_number_parameters      155
_refine_ls_number_reflns          2815
_refine_ls_number_restraints      3
_refine_ls_R_factor_all           0.1112
_refine_ls_R_factor_gt            0.0864
_refine_ls_restrained_S_all       1.118
_refine_ls_shift/su_max           0.000
_refine_ls_shift/su_mean          0.000
_refine_ls_structure_factor_coef  Fsqd
_refine_ls_weighting_details
'w=1/[\s^2^(Fo^2^)+(0.1711P)^2^+102.3099P] where P=(Fo^2^+2Fc^2^)/3'
_refine_ls_weighting_scheme       calc
_refine_ls_wR_factor_gt           0.2530
_refine_ls_wR_factor_ref          0.2806
_refine_special_details           ?
_olex2_refinement_description
;
1. Fixed Uiso
 At 1.2 times of:
  All C(H) groups, All N(H) groups
 At 1.5 times of:
  All C(H,H,H) groups
2. Restrained distances
 N2-C11
 1.4 with sigma of 0.02
3. Restrained planarity
 O5A, N1A, C9A, C10A
 with sigma of 0.1
 O5, N1, C9, C10
 with sigma of 0.1
4. Others
 Sof(O5A)=Sof(N1A)=Sof(H1A)=Sof(C9A)=Sof(C10A)=Sof(H10D)=Sof(H10E)=Sof(H10F)=1-
 FVAR(1)
 Sof(O5)=Sof(N1)=Sof(H1)=Sof(C9)=Sof(C10)=Sof(H10A)=Sof(H10B)=Sof(H10C)=FVAR(1)
 Fixed Sof: N2(0.25) C11(0.5)
5.a Aromatic/amide H refined with riding coordinates:
 C3(H3), C6(H6), C7(H7), N1(H1), N1A(H1A)
5.b Idealised Me refined as rotating group:
 C10(H10A,H10B,H10C), C10A(H10D,H10E,H10F)
;
_atom_sites_solution_hydrogens    geom
_atom_sites_solution_primary      ?
_atom_sites_solution_secondary    ?
loop_
  _atom_site_label
  _atom_site_type_symbol
  _atom_site_fract_x
  _atom_site_fract_y
  _atom_site_fract_z
  _atom_site_U_iso_or_equiv
  _atom_site_adp_type
  _atom_site_occupancy
  _atom_site_site_symmetry_order
  _atom_site_calc_flag
  _atom_site_refinement_flags_posn
  _atom_site_refinement_flags_adp
  _atom_site_refinement_flags_occupancy
  _atom_site_disorder_assembly
  _atom_site_disorder_group
 In1 In 0.3750 0.3750 0.07387(2) 0.0573(4) Uani 1 2 d S T P . .
 O1 O 0.3565(5) 0.4338(3) 0.1231(2) 0.0823(19) Uani 1 1 d . . . . .
 O2 O 0.4930(4) 0.4100(3) 0.1099(2) 0.0750(17) Uani 1 1 d . . . . .
 O3 O 0.5127(5) 0.5886(3) 0.2880(2) 0.0844(19) Uani 1 1 d . . . . .
 O4 O 0.6475(5) 0.5639(3) 0.2733(2) 0.090(2) Uani 1 1 d . . . . .
 C1 C 0.4397(7) 0.4351(4) 0.1306(3) 0.071(2) Uani 1 1 d . . . . .
 C2 C 0.4729(7) 0.4688(4) 0.1661(3) 0.075(2) Uani 1 1 d . . . . .
 C3 C 0.4120(8) 0.4993(5) 0.1868(4) 0.099(4) Uani 1 1 d . . . . .
 H3 H 0.3522 0.4993 0.1785 0.119 Uiso 1 1 calc R . . . .
 C4 C 0.4393(7) 0.5297(4) 0.2195(4) 0.092(3) Uani 1 1 d . . . . .
 C5 C 0.5310(7) 0.5298(4) 0.2311(3) 0.077(3) Uani 1 1 d . . . . .
 C6 C 0.5888(7) 0.4996(5) 0.2100(3) 0.089(3) Uani 1 1 d . . . . .
 H6 H 0.6490 0.4999 0.2178 0.107 Uiso 1 1 calc R . . . .
 C7 C 0.5623(7) 0.4688(4) 0.1779(3) 0.082(3) Uani 1 1 d . . . . .
 H7 H 0.6034 0.4483 0.1644 0.098 Uiso 1 1 calc R . . . .
 C8 C 0.5665(8) 0.5632(4) 0.2662(3) 0.077(3) Uani 1 1 d . . . . .
 O5 O 0.2389(14) 0.5303(9) 0.2173(8) 0.130(9) Uiso 0.50(3) 1 d . . . A 1
 N1 N 0.3742(13) 0.5513(9) 0.2475(8) 0.092(6) Uiso 0.50(3) 1 d . . . A 1
 H1 H 0.3961 0.5637 0.2704 0.110 Uiso 0.50(3) 1 calc R . . A 1
 C9 C 0.2830(19) 0.5553(10) 0.2436(8) 0.107(9) Uiso 0.50(3) 1 d . . . A 1
 C10 C 0.238(2) 0.5927(12) 0.2747(10) 0.120(10) Uiso 0.50(3) 1 d . . . A 1
 H10A H 0.2296 0.5775 0.3020 0.180 Uiso 0.50(3) 1 calc GR . . A 1
 H10B H 0.1805 0.6024 0.2635 0.180 Uiso 0.50(3) 1 calc GR . . A 1
 H10C H 0.2753 0.6212 0.2777 0.180 Uiso 0.50(3) 1 calc GR . . A 1
 O5A O 0.2502(16) 0.5580(11) 0.1996(9) 0.155(10) Uiso 0.50(3) 1 d . . . A 2
 N1A N 0.3802(12) 0.5691(9) 0.2354(7) 0.087(6) Uiso 0.50(3) 1 d . . . A 2
 H1A H 0.4051 0.5895 0.2527 0.104 Uiso 0.50(3) 1 calc R . . A 2
 C9A C 0.295(2) 0.5780(10) 0.2271(10) 0.116(9) Uiso 0.50(3) 1 d . . . A 2
 C10A C 0.245(2) 0.6142(12) 0.2536(12) 0.130(11) Uiso 0.50(3) 1 d . . . A 2
 H10D H 0.2038 0.5971 0.2718 0.195 Uiso 0.50(3) 1 calc GR . . A 2
 H10E H 0.2125 0.6362 0.2354 0.195 Uiso 0.50(3) 1 calc GR . . A 2
 H10F H 0.2867 0.6325 0.2706 0.195 Uiso 0.50(3) 1 calc GR . . A 2
 N2 N 0.1250 0.513(3) 0.1250 0.28(4) Uiso 0.5 2 d DS T P . .
 C11 C 0.059(3) 0.5372(14) 0.1507(13) 0.191(16) Uiso 0.5 1 d D . . . .

loop_
  _atom_site_aniso_label
  _atom_site_aniso_U_11
  _atom_site_aniso_U_22
  _atom_site_aniso_U_33
  _atom_site_aniso_U_23
  _atom_site_aniso_U_13
  _atom_site_aniso_U_12
 In1 0.0665(6) 0.0678(6) 0.0375(5) 0.000 0.000 0.0006(4)
 O1 0.078(4) 0.094(5) 0.075(4) -0.025(4) -0.006(3) 0.002(4)
 O2 0.077(4) 0.094(4) 0.053(3) -0.019(3) 0.000(3) -0.003(3)
 O3 0.093(4) 0.097(5) 0.064(4) -0.028(4) -0.001(3) -0.006(4)
 O4 0.090(5) 0.109(5) 0.070(4) -0.028(4) -0.002(4) -0.009(4)
 C1 0.083(6) 0.078(6) 0.053(5) -0.011(4) -0.001(4) -0.011(5)
 C2 0.089(6) 0.090(6) 0.048(5) -0.018(5) -0.002(5) -0.005(5)
 C3 0.081(6) 0.127(10) 0.088(8) -0.037(7) -0.006(6) 0.003(7)
 C4 0.090(7) 0.104(8) 0.083(7) -0.039(6) 0.001(6) 0.005(6)
 C5 0.088(6) 0.088(6) 0.056(5) -0.017(5) 0.000(5) -0.011(5)
 C6 0.069(5) 0.121(8) 0.077(7) -0.030(7) -0.008(5) -0.003(6)
 C7 0.078(6) 0.100(7) 0.067(6) -0.027(5) -0.002(5) 0.004(5)
 C8 0.094(7) 0.082(6) 0.056(5) -0.002(5) -0.004(5) -0.017(5)

_geom_special_details
;
 All esds (except the esd in the dihedral angle between two l.s. planes)
 are estimated using the full covariance matrix.  The cell esds are taken
 into account individually in the estimation of esds in distances, angles
 and torsion angles; correlations between esds in cell parameters are only
 used when they are defined by crystal symmetry.  An approximate (isotropic)
 treatment of cell esds is used for estimating esds involving l.s. planes.
;
loop_
  _geom_bond_atom_site_label_1
  _geom_bond_atom_site_label_2
  _geom_bond_distance
  _geom_bond_site_symmetry_2
  _geom_bond_publ_flag
 In1 O1 2.241(7) . ?
 In1 O1 2.241(7) 14 ?
 In1 O2 2.299(6) 14 ?
 In1 O2 2.299(6) . ?
 In1 O3 2.247(6) 20_565 ?
 In1 O3 2.247(6) 19_655 ?
 In1 O4 2.325(7) 20_565 ?
 In1 O4 2.325(7) 19_655 ?
 In1 C1 2.604(9) 14 ?
 In1 C1 2.604(9) . ?
 In1 C8 2.622(10) 19_655 ?
 In1 C8 2.622(10) 20_565 ?
 O1 C1 1.263(12) . ?
 O2 C1 1.233(12) . ?
 O3 In1 2.247(6) 23_655 ?
 O3 C8 1.262(12) . ?
 O4 In1 2.325(7) 23_655 ?
 O4 C8 1.228(13) . ?
 C1 C2 1.527(12) . ?
 C2 C3 1.392(15) . ?
 C2 C7 1.382(14) . ?
 C3 C4 1.380(14) . ?
 C4 C5 1.414(15) . ?
 C4 N1 1.44(2) . ?
 C4 N1A 1.47(2) . ?
 C5 C6 1.362(14) . ?
 C5 C8 1.524(13) . ?
 C6 C7 1.372(13) . ?
 C8 In1 2.622(10) 23_655 ?
 O5 C9 1.26(3) . ?
 N1 C9 1.37(3) . ?
 C9 C10 1.56(4) . ?
 O5A C9A 1.22(3) . ?
 N1A C9A 1.32(3) . ?
 C9A C10A 1.49(4) . ?
 N2 C11 1.430(19) 4 ?
 N2 C11 1.430(19) . ?

loop_
  _geom_angle_atom_site_label_1
  _geom_angle_atom_site_label_2
  _geom_angle_atom_site_label_3
  _geom_angle
  _geom_angle_site_symmetry_1
  _geom_angle_site_symmetry_3
  _geom_angle_publ_flag
 O1 In1 O1 92.7(4) . 14 ?
 O1 In1 O2 81.9(3) 14 . ?
 O1 In1 O2 57.2(2) 14 14 ?
 O1 In1 O2 57.2(2) . . ?
 O1 In1 O2 81.9(3) . 14 ?
 O1 In1 O3 86.6(3) . 20_565 ?
 O1 In1 O3 86.6(3) 14 19_655 ?
 O1 In1 O3 138.8(3) 14 20_565 ?
 O1 In1 O3 138.8(3) . 19_655 ?
 O1 In1 O4 88.9(3) . 20_565 ?
 O1 In1 O4 164.6(3) 14 20_565 ?
 O1 In1 O4 164.6(3) . 19_655 ?
 O1 In1 O4 88.9(3) 14 19_655 ?
 O1 In1 C1 29.0(3) . . ?
 O1 In1 C1 29.0(3) 14 14 ?
 O1 In1 C1 85.9(3) . 14 ?
 O1 In1 C1 85.9(3) 14 . ?
 O1 In1 C8 88.8(3) 14 19_655 ?
 O1 In1 C8 167.3(3) . 19_655 ?
 O1 In1 C8 167.3(3) 14 20_565 ?
 O1 In1 C8 88.8(3) . 20_565 ?
 O2 In1 O2 120.9(3) . 14 ?
 O2 In1 O4 86.1(3) . 20_565 ?
 O2 In1 O4 138.1(2) . 19_655 ?
 O2 In1 O4 138.1(2) 14 20_565 ?
 O2 In1 O4 86.1(3) 14 19_655 ?
 O2 In1 C1 28.3(3) . . ?
 O2 In1 C1 28.3(3) 14 14 ?
 O2 In1 C1 101.8(3) 14 . ?
 O2 In1 C1 101.8(3) . 14 ?
 O2 In1 C8 109.3(3) 14 19_655 ?
 O2 In1 C8 110.6(3) . 19_655 ?
 O2 In1 C8 109.3(3) . 20_565 ?
 O2 In1 C8 110.6(3) 14 20_565 ?
 O3 In1 O2 81.9(3) 19_655 . ?
 O3 In1 O2 81.9(3) 20_565 14 ?
 O3 In1 O2 129.5(3) 20_565 . ?
 O3 In1 O2 129.5(3) 19_655 14 ?
 O3 In1 O3 119.8(4) 20_565 19_655 ?
 O3 In1 O4 82.1(3) 20_565 19_655 ?
 O3 In1 O4 82.1(3) 19_655 20_565 ?
 O3 In1 O4 56.6(2) 19_655 19_655 ?
 O3 In1 O4 56.6(2) 20_565 20_565 ?
 O3 In1 C1 110.1(3) 19_655 . ?
 O3 In1 C1 110.1(3) 19_655 14 ?
 O3 In1 C1 110.1(3) 20_565 14 ?
 O3 In1 C1 110.1(3) 20_565 . ?
 O3 In1 C8 28.7(3) 20_565 20_565 ?
 O3 In1 C8 28.7(3) 19_655 19_655 ?
 O3 In1 C8 100.5(3) 19_655 20_565 ?
 O3 In1 C8 100.5(3) 20_565 19_655 ?
 O4 In1 O4 93.6(4) 19_655 20_565 ?
 O4 In1 C1 88.1(3) 20_565 . ?
 O4 In1 C1 166.1(3) 19_655 . ?
 O4 In1 C1 88.1(3) 19_655 14 ?
 O4 In1 C1 166.1(3) 20_565 14 ?
 O4 In1 C8 27.9(3) 19_655 19_655 ?
 O4 In1 C8 86.4(3) 19_655 20_565 ?
 O4 In1 C8 27.9(3) 20_565 20_565 ?
 O4 In1 C8 86.4(3) 20_565 19_655 ?
 C1 In1 C1 93.5(4) . 14 ?
 C1 In1 C8 138.8(4) . 19_655 ?
 C1 In1 C8 138.8(4) 14 20_565 ?
 C1 In1 C8 101.2(4) 14 19_655 ?
 C1 In1 C8 101.2(4) . 20_565 ?
 C8 In1 C8 92.5(4) 19_655 20_565 ?
 C1 O1 In1 91.7(6) . . ?
 C1 O2 In1 89.8(6) . . ?
 C8 O3 In1 92.4(6) . 23_655 ?
 C8 O4 In1 89.6(6) . 23_655 ?
 O1 C1 In1 59.3(5) . . ?
 O1 C1 C2 118.2(9) . . ?
 O2 C1 In1 62.0(5) . . ?
 O2 C1 O1 121.2(8) . . ?
 O2 C1 C2 120.6(9) . . ?
 C2 C1 In1 175.9(7) . . ?
 C3 C2 C1 119.2(9) . . ?
 C7 C2 C1 120.6(9) . . ?
 C7 C2 C3 120.2(9) . . ?
 C4 C3 C2 120.9(11) . . ?
 C3 C4 C5 118.5(10) . . ?
 C3 C4 N1 120.2(13) . . ?
 C3 C4 N1A 120.7(13) . . ?
 C5 C4 N1 119.6(12) . . ?
 C5 C4 N1A 119.3(11) . . ?
 C4 C5 C8 121.6(9) . . ?
 C6 C5 C4 119.0(9) . . ?
 C6 C5 C8 119.4(10) . . ?
 C5 C6 C7 123.0(10) . . ?
 C6 C7 C2 118.4(10) . . ?
 O3 C8 In1 58.9(5) . 23_655 ?
 O3 C8 C5 120.0(9) . . ?
 O4 C8 In1 62.5(5) . 23_655 ?
 O4 C8 O3 121.2(9) . . ?
 O4 C8 C5 118.8(10) . . ?
 C5 C8 In1 176.6(7) . 23_655 ?
 C9 N1 C4 130(2) . . ?
 O5 C9 N1 122(3) . . ?
 O5 C9 C10 123(3) . . ?
 N1 C9 C10 115(2) . . ?
 C9A N1A C4 130(2) . . ?
 O5A C9A N1A 126(3) . . ?
 O5A C9A C10A 115(3) . . ?
 N1A C9A C10A 119(3) . . ?
 C11 N2 C11 125(7) 4 . ?

_shelx_SHELXL_version_number      '2014/7'
loop_
  _refln_index_h
  _refln_index_k
  _refln_index_l
  _refln_F_squared_meas
  _refln_F_squared_sigma
  _refln_scale_group_code
 0 0 4 13769.1 238.911 1
 0 0 -4 14252 214.357 4
 0 0 -4 14280.9 232.282 5
 0 0 6 -69.6 195.886 1
 0 0 -6 -16.7893 174.014 5
 0 0 -6 21.5388 165.42 4
 0 0 -8 491.286 250.039 5
 0 0 -8 647.852 244.081 4
 0 0 8 531 289.442 1
 0 0 -10 -132.364 257.368 4
 0 0 10 2.05558 299.782 1
 0 0 -10 -69.6556 266.513 5
 0 0 12 3176.21 352.053 1
 0 0 -12 3294.53 316.176 5
 0 0 -12 3482.38 297.732 4
 0 0 14 -32.6609 373.107 1
 0 0 -14 23.3884 320.781 5
 0 0 -14 268.255 306.324 4
 0 0 -16 11185.1 449.432 4
 0 0 18 -116.68 474.411 1
 0 0 -18 -181.106 430.256 5
 0 0 20 301153 3503.94 1
 0 0 -20 317486 3475.5 5
 0 0 22 -706.744 593.897 1
 0 0 -22 -269.022 432.519 4
 0 0 -22 -453.688 521.572 5
 0 0 24 561.867 610.964 1
 0 0 -24 1766.77 586.641 5
 0 0 -24 1867.43 492.726 4
 0 0 -26 -12.6191 522.68 4
 0 0 26 -98.1462 661.872 1
 0 0 -26 -531.947 600.249 5
 0 0 -28 22502.3 853.339 5
 0 0 28 24482.4 970.847 1
 0 0 -30 842.15 650.023 5
 0 0 30 -158.793 741.357 1
 0 0 -32 11177.4 786.189 5
 0 0 32 10860.7 871.937 1
 0 0 36 2055.99 833.404 1
 0 0 -36 3637.75 763.871 5
 0 2 2 332987 3145.3 2
 0 -2 -2 328983 3133.56 5
 0 -2 2 325469 3180.01 1
 0 -2 -2 327534 3134.44 4
 0 -2 4 33.0389 139.486 1
 0 -2 -4 34.0762 96.6374 4
 0 2 -4 -13.6049 68.5624 3
 0 2 -4 -3.7575 76.4419 2
 0 2 4 12.0105 97.3572 1
 0 -2 -4 7.1019 88.8036 5
 0 2 -6 3666.25 205.931 4
 0 -2 -6 3471.92 204.819 5
 0 -2 -6 3285.09 209.221 4
 0 -2 6 3051.38 274.827 1
 0 2 6 3426.55 225.052 1
 0 -2 8 -281.293 357.719 1
 0 2 8 -64.0129 263.612 1
 0 -2 -8 12.4899 242.073 4
 0 2 -8 63.2388 230.514 4
 0 -2 -8 22.43 230.443 5
 0 2 -10 14278.2 370.405 4
 0 -2 -10 13971.8 387.434 5
 0 -2 10 14296.6 467.471 1
 0 2 10 14626.4 420.139 1
 0 -2 -10 14145.5 371.559 4
 0 2 -10 14438.7 426.271 5
 0 2 12 -74.738 307.586 1
 0 -2 12 8.2979 351.681 1
 0 -2 -12 -103.368 263.719 5
 0 2 -12 175.428 261.096 4
 0 2 -12 -43.8286 299.283 5
 0 -2 -12 136.54 262.012 4
 0 2 -14 445.051 293.491 4
 0 -2 -14 757.296 310.206 5
 0 2 -14 587.122 348.813 5
 0 2 14 276.518 347.842 1
 0 -2 14 496.235 395.949 1
 0 -2 -14 765.713 304.519 4
 0 2 -16 173.183 340.889 4
 0 -2 -16 294.909 341.759 4
 0 2 -18 149139 1838.85 5
 0 -2 18 142955 1895.06 1
 0 2 18 141495 1817.53 1
 0 -2 -18 142085 1774.69 5
 0 2 -18 134884 1734.17 4
 0 2 -20 401.544 488.424 5
 0 2 20 -15.7185 504.166 1
 0 -2 20 263.286 544.365 1
 0 -2 -20 -14.5491 431.662 5
 0 -2 -20 -354.876 418.833 4
 0 2 -22 70947.9 1224.05 5
 0 -2 22 73065.4 1298.35 1
 0 -2 -22 70396.2 1193.66 5
 0 2 22 72019.3 1242.71 1
 0 -2 -22 69917.6 1148.41 4
 0 -2 -24 77.8358 525.068 4
 0 -2 -24 39.4166 519.862 5
 0 2 -24 -63.2091 546.347 5
 0 -2 24 -618.748 677.221 1
 0 2 24 -897.458 609.242 1
 0 2 -24 -175.798 476.479 4
 0 -2 -26 9907.71 680.142 5
 0 2 -26 10310.3 738.414 5
 0 -2 26 10219.4 821.599 1
 0 2 26 9230.91 732.817 1
 0 2 -26 8518.91 591.916 4
 0 -2 -28 -493.856 617.507 5
 0 -2 -28 181.794 612.588 4
 0 2 28 -1347.58 714.163 1
 0 -2 28 -589.161 745.307 1
 0 2 -28 -1245.03 681.752 5
 0 2 -30 24047.6 972.797 5
 0 2 30 24161.6 955.318 1
 0 -2 -30 24342.5 906.951 5
 0 -2 30 23568.3 1020.23 1
 0 2 -32 106.588 681.158 5
 0 -2 -32 -507.572 655.27 5
 0 -2 32 -361.028 782.303 1
 0 2 32 -1155.45 736.141 1
 0 -2 36 -1563.8 856.439 1
 0 -2 -36 -101.988 697.318 5
 0 2 -36 412.072 705.192 5
 0 4 0 94030.2 950.385 2
 0 -4 0 92679.5 953.435 4
 0 -4 0 90838.7 965.658 5
 0 4 2 84.0568 145.698 3
 0 4 -2 -3.55901 92.2483 2
 0 4 2 -26.9357 98.2865 2
 0 -4 -2 64.152 108.297 4
 0 4 -2 22.3803 64.3581 3
 0 -4 -2 17.7737 89.4096 5
 0 -4 2 -60.0956 167.055 1
 0 4 -4 100197 1041.82 2
 0 -4 -4 98725.5 1055.75 4
 0 -4 4 96254 1139.47 1
 0 4 -4 99241.4 993.431 3
 0 -4 -4 96115.5 1050.22 5
 0 4 6 1.21381 221.642 1
 0 -4 6 -102.974 326.841 1
 0 -4 -6 138.567 238.13 4
 0 4 -6 -18.5963 185.85 2
 0 4 -6 84.2812 147.261 3
 0 -4 -6 122.238 206.494 5
 0 -4 8 6744.23 395.313 1
 0 -4 -8 6342.51 290.656 5
 0 4 8 7121.18 313.821 1
 0 4 -8 7130.43 289.291 4
 0 -4 -8 7240.27 332.778 4
 0 -4 -10 -84.8892 255.323 5
 0 4 10 104.123 266.654 1
 0 4 -10 -42.1159 250.894 4
 0 -4 10 -33.3375 351.485 1
 0 -4 -10 -81.133 262.662 4
 0 -4 12 57789.8 973.78 1
 0 -4 -12 58218.8 848.855 5
 0 4 -12 57974.6 816.733 4
 0 4 -14 160.251 300.047 4
 0 -4 -14 -227.343 325.504 4
 0 -4 -14 -90.1291 310.744 5
 0 4 14 228.056 339.805 1
 0 4 -16 28752.3 612.704 4
 0 -4 16 28854.1 785.242 1
 0 4 -16 29701 712.929 5
 0 -4 18 4.26138 551.056 1
 0 -4 -18 -86.4939 398.418 5
 0 4 18 -200.896 419.862 1
 0 4 -18 -282.94 460.801 5
 0 4 -18 40.2352 376.49 4
 0 4 -20 59986.9 1117.16 5
 0 4 20 58170.1 1067.04 1
 0 -4 20 58457.5 1212.82 1
 0 4 -22 -64.508 455.775 4
 0 -4 -22 -386.649 496.798 5
 0 4 -22 9.32794 566.675 5
 0 -4 22 39.7677 632.389 1
 0 4 22 -8.11591 514.334 1
 0 -4 -22 -712.17 487.23 4
 0 4 24 742.939 558.078 1
 0 -4 -24 828.795 530.821 4
 0 -4 24 629.514 681.92 1
 0 -4 -24 1500.23 551.761 5
 0 4 -24 928.044 586.839 5
 0 4 -24 1735.12 491.734 4
 0 -4 26 -55.8284 735.512 1
 0 -4 -26 -298.199 589.427 5
 0 4 -26 -70.9897 632.195 5
 0 4 26 -156.274 621.008 1
 0 -4 -26 4.44595 571.421 4
 0 4 -28 28808.5 961.604 5
 0 -4 -28 28160.6 913.433 5
 0 4 28 27842.2 937.686 1
 0 -4 28 29182.9 1100.94 1
 0 -4 30 -943.072 833.778 1
 0 -4 -30 -702.594 634.19 5
 0 4 30 98.9651 683.42 1
 0 4 -30 -631.76 696.123 5
 0 4 -32 6871.79 794.226 5
 0 -4 32 7354.22 894.301 1
 0 4 32 7289.55 795.602 1
 0 -4 -32 7417.64 737.604 5
 0 -4 -36 1325.45 712.475 5
 0 4 -36 2065.33 758.405 5
 0 4 36 1939.59 762.739 1
 0 -4 36 2531.95 868.614 1
 0 -6 0 166.676 354.057 1
 0 6 0 -106.742 184.417 3
 0 -6 0 -126.594 181.247 5
 0 -6 0 4.57035 189.724 4
 0 -6 2 26274.1 440.723 4
 0 6 -2 28955.2 422.216 2
 0 6 2 26880.8 497.557 3
 0 6 -2 28499.9 375.007 3
 0 -6 -2 28443.4 434.636 4
 0 -6 -2 29719.5 427.758 5
 0 -6 2 24655 566.304 1
 0 -6 2 29175.4 446.769 5
 0 6 2 27892.6 437.367 2
 0 -6 -4 -68.5992 223.38 4
 0 6 4 -4.15006 323.177 3
 0 -6 -4 -80.6245 195.996 5
 0 -6 4 137.778 343.395 1
 0 6 -4 1.09791 180.221 2
 0 6 -4 36.3411 121.381 3
 0 6 4 26.3694 208.809 2
 0 6 -6 262164 2655.37 2
 0 6 6 258466 2848.27 3
 0 6 -6 265325 2591.44 3
 0 6 6 265077 2719.02 2
 0 -6 -6 265791 2673.06 4
 0 -6 -6 260805 2671.71 5
 0 6 -8 47.2883 209.754 2
 0 6 -8 91.0312 164.729 3
 0 -6 -8 189.59 263.84 4
 0 6 8 14.3269 262.692 2
 0 -6 -8 205.264 229.77 5
 0 -6 8 44.2483 366.853 1
 0 -6 -10 110623 1318.65 5
 0 6 10 111903 1321.4 1
 0 -6 10 107903 1436.68 1
 0 6 12 36.5313 290.118 1
 0 -6 -12 -121.475 282.852 5
 0 -6 -12 -118.092 314.364 4
 0 6 -12 92.0498 269.053 4
 0 6 14 12793.6 463.766 1
 0 6 -14 12411.5 433.813 4
 0 6 -16 -51.6467 338.563 4
 0 -6 -16 36.6763 373.766 5
 0 -6 16 -60.7009 557.603 1
 0 -6 -18 31231.7 730.984 5
 0 -6 18 30430.6 898.828 1
 0 6 18 30895.6 726.1 1
 0 -6 -18 30358.9 714.973 4
 0 6 -18 29134.8 666.799 4
 0 -6 20 -28.7985 631.604 1
 0 6 -20 8.44189 521.114 5
 0 -6 -20 130.189 455.493 5
 0 -6 -20 -863.326 484.379 4
 0 6 20 121.346 464.073 1
 0 6 -22 12540.3 691.569 5
 0 -6 -22 12814.6 643.464 5
 0 -6 -22 10616.8 627.266 4
 0 -6 22 12865.7 810.056 1
 0 6 22 12847.9 633.217 1
 0 -6 24 427.438 729.601 1
 0 6 -24 152.334 600.278 5
 0 -6 -24 -309.898 559.072 5
 0 -6 -24 -817.134 566.283 4
 0 6 24 99.9429 554.183 1
 0 6 -24 -60.3032 497.611 4
 0 6 26 15461.6 759.272 1
 0 -6 26 14243.8 929.477 1
 0 -6 -26 14240.6 759.268 5
 0 -6 -26 13758.3 717.696 4
 0 6 -26 16493.4 856.112 5
 0 6 28 44.8239 623.573 1
 0 -6 -28 -431.267 631.217 5
 0 6 -28 440.57 684.418 5
 0 -6 -28 -90.3118 589.026 4
 0 -6 28 -707.679 823.022 1
 0 6 30 25665.4 912.886 1
 0 6 -30 26409.3 962.5 5
 0 -6 -30 24926.2 911.782 5
 0 -6 30 25498.9 1087.71 1
 0 -6 -32 -590.32 659.945 5
 0 6 32 111.26 664.067 1
 0 6 -34 92.976 714.973 5
 0 -6 34 382.754 852.639 1
 0 6 -36 -948.479 765.449 5
 0 6 36 129.677 715.673 1
 0 -6 36 87.8098 866.777 1
 0 -6 -36 616.446 715.475 5
 0 8 0 1669.6 223.788 3
 0 8 0 1718.43 202.066 2
 0 -8 0 2072.81 228.645 5
 0 -8 0 1557.03 238.506 4
 0 -8 0 1897.69 395.268 1
 0 8 -2 -60.6613 161.037 3
 0 -8 2 -1.23826 228.469 4
 0 8 2 96.5136 186.459 2
 0 8 -2 83.313 186.323 2
 0 -8 2 -14.7035 388.557 1
 0 -8 2 261.917 214.208 5
 0 -8 -2 -109.048 206.504 5
 0 -8 -2 67.8587 224.973 4
 0 8 2 206.867 268.637 3
 0 8 4 29392.6 612.968 3
 0 -8 -4 29308.2 499.772 4
 0 -8 4 28361 650.792 1
 0 -8 -4 29956.1 495.199 5
 0 8 -4 28900.9 481.103 2
 0 -8 -6 134.983 218.088 5
 0 -8 -6 -1.59096 245.951 4
 0 8 6 -99.7783 369.225 3
 0 8 -6 171.786 131.965 3
 0 -8 6 34.9445 376.115 1
 0 8 6 -20.838 235.546 2
 0 8 -6 8.15271 209.424 2
 0 8 -8 439911 4389.93 2
 0 8 -8 442077 4286.14 3
 0 -8 -8 436862 4395.82 4
 0 8 8 424669 4437.67 2
 0 -8 -8 439338 4396.34 5
 0 8 8 430692 4604.24 3
 0 -8 8 433235 4549.16 1
 0 8 10 246.541 463.24 3
 0 8 10 -2.50459 277.712 2
 0 -8 10 -136.965 421.901 1
 0 8 -10 81.1757 181.369 3
 0 -8 -10 -53.5914 254.588 5
 0 -8 -10 39.7588 289.857 4
 0 8 -10 8.26175 236.074 2
 0 8 12 143374 1752.8 2
 0 -8 14 101.977 513.316 1
 0 8 -14 34.0058 324.077 4
 0 -8 -16 5504.02 471.791 4
 0 8 16 6117.03 451.688 1
 0 -8 16 5253.84 612.785 1
 0 -8 -16 5530.11 450.663 5
 0 8 -16 5274.93 421.278 4
 0 8 18 6.71421 422.912 1
 0 -8 -18 -494.718 454.828 5
 0 -8 -18 -597.624 468.72 4
 0 -8 18 -88.3472 630.641 1
 0 8 -18 -241.402 393.172 4
 0 -8 20 28037.8 989.208 1
 0 8 20 27593 734.308 1
 0 -8 22 -352.68 713.259 1
 0 -8 -22 -626.949 533.435 5
 0 8 22 312.304 498.262 1
 0 8 -24 1249.29 652.713 5
 0 -8 -24 482.402 585.883 4
 0 8 24 637.781 559.558 1
 0 -8 -24 9.59585 573.366 5
 0 -8 24 277.374 776.916 1
 0 -8 26 -1294.49 843.066 1
 0 8 -26 467.838 664.996 5
 0 -8 -26 -980.251 630.605 5
 0 -8 -26 -185.222 617.417 4
 0 8 26 -512.447 587.188 1
 0 8 28 37399.9 987.844 1
 0 -8 -28 38590.2 1044.07 5
 0 -8 28 35605.7 1241.91 1
 0 8 -28 39515 1090.27 5
 0 -8 -30 255.6 647.554 4
 0 8 -30 329.972 722.707 5
 0 8 30 166.761 644.663 1
 0 -8 30 318.831 837.954 1
 0 -8 -30 -367.471 664.566 5
 0 -8 -32 4765.09 746.654 5
 0 8 32 4689.63 702.264 1
 0 8 -34 -836.023 735.28 5
 0 -8 34 421.165 854.695 1
 0 -8 36 14.8775 905.644 1
 0 8 36 1464.67 702.67 1
 0 -8 -36 1618.68 747.742 5
 0 8 36 2849.1 1618.73 3
 0 8 -36 203.932 740.816 5
 0 -10 0 1.52273 234.6 4
 0 10 0 -52.5757 217.34 3
 0 -10 0 159.172 220.819 5
 0 10 0 4.91691 200.942 2
 0 -10 0 46.6643 397.441 1
 0 -10 -2 4631.55 283.612 4
 0 10 2 5176.49 262.036 2
 0 10 -2 5755.14 232.088 3
 0 10 2 5712.59 327.783 3
 0 -10 2 4995.76 457.557 1
 0 -10 2 4380.73 281.541 4
 0 10 -2 5275.52 260.653 2
 0 -10 2 5694.66 289.909 5
 0 -10 -2 5792.33 282.161 5
 0 -10 -4 59.6663 255.823 4
 0 10 -4 -27.2286 211.649 2
 0 10 4 -119.596 222.934 2
 0 -10 -4 39.1227 217.822 5
 0 10 -4 10.8083 148.321 3
 0 10 4 -160.805 320.208 3
 0 -10 4 -21.9935 407.741 1
 0 10 6 31484 729.23 3
 0 -10 6 33114 749.27 1
 0 -10 -6 32390 558.232 5
 0 10 6 32385.7 601.105 2
 0 -10 -6 31613.7 565.958 4
 0 10 -6 31735.7 442.796 3
 0 10 8 -168.706 438.565 3
 0 10 -8 116.427 156.861 3
 0 10 8 151.721 275.731 2
 0 10 -8 189.219 241.215 2
 0 -10 -8 -51.2905 258.831 5
 0 -10 -8 -57.7678 289.948 4
 0 10 10 623844 6398.65 2
 0 10 -10 630047 6191.83 3
 0 10 -12 143.834 280.807 2
 0 10 12 -98.9249 337.644 2
 0 -10 12 -129.185 533.798 1
 0 10 -12 34.3577 228.316 3
 0 10 12 -20.3148 585.927 3
 0 -10 14 10324.4 659.085 1
 0 -10 -14 8718.7 478.467 4
 0 10 14 8766.65 787.448 3
 0 -10 -14 9629.53 465.528 5
 0 10 16 627.914 800.51 3
 0 10 -16 -249.805 374.663 4
 0 -10 -16 341.373 450.095 4
 0 -10 16 4.55598 590.268 1
 0 10 16 -93.1662 434.018 2
 0 -10 -16 129.132 406.153 5
 0 10 -18 41087.7 838.326 4
 0 10 18 39924.1 906.787 2
 0 -10 18 42642.2 1054.49 1
 0 -10 -18 42961.5 895.056 5
 0 -10 -20 127.468 565.473 4
 0 10 20 -847.527 551.215 2
 0 -10 20 139.289 698.531 1
 0 -10 -20 -37.1386 531.06 5
 0 -10 22 20554.7 1050.44 1
 0 -10 -22 18464.8 747.276 4
 0 -10 -24 -14.4272 565.731 5
 0 -10 24 -464.401 812.4 1
 0 10 24 -721.153 566.282 1
 0 -10 -24 -407.431 603.145 4
 0 10 -26 6453.53 715.438 5
 0 -10 26 4309.66 851.305 1
 0 -10 -26 5024.53 684.732 4
 0 -10 -26 5857.61 665.59 5
 0 10 26 5765.32 653.233 1
 0 10 -28 -95.4472 694.951 5
 0 10 28 550.957 612.813 1
 0 10 28 1598.18 1385.78 3
 0 -10 -28 -411.787 655.737 4
 0 -10 -28 221.513 641.449 5
 0 -10 28 -626.966 881.53 1
 0 10 30 19595.3 832.19 1
 0 10 -30 18688.5 888.082 5
 0 -10 -30 18959.7 877.706 5
 0 -10 -30 16745.3 859.865 4
 0 -10 32 -289.04 852.198 1
 0 10 32 1122.56 665.449 1
 0 10 -32 -243.816 717.956 5
 0 10 32 1912.44 1506.1 3
 0 -10 34 50.0185 891.89 1
 0 10 -34 -417.529 730.182 5
 0 -10 -34 -12.8504 719.753 5
 0 -12 0 52177.2 770.764 5
 0 12 0 53053 750.045 3
 0 12 0 48545.2 749.478 2
 0 -12 0 47027.7 948.303 1
 0 -12 2 233.014 454.926 1
 0 12 -2 -102.499 233.097 2
 0 12 2 80.3177 289.236 3
 0 -12 -2 35.8435 249.14 5
 0 12 2 107.461 231.168 2
 0 12 -2 -145.695 210.109 3
 0 12 4 1956.4 362.684 3
 0 12 -4 2287.81 198.736 3
 0 12 -4 2112.5 272.708 2
 0 12 4 2045.49 268.025 2
 0 12 -6 -101.255 264.387 2
 0 12 6 -61.1095 281.549 2
 0 12 6 -483.445 410.671 3
 0 12 -6 -282.577 168.08 3
 0 12 -8 91387.5 1196.74 2
 0 12 8 92884.5 1240.59 2
 0 -12 10 195.32 551.488 1
 0 12 10 160.306 344.395 2
 0 12 -10 5.70478 190.071 3
 0 -12 -10 201.805 360.775 4
 0 -12 -10 242.72 324.798 5
 0 12 10 284.141 560.942 3
 0 12 -10 295.725 294.805 2
 0 -12 12 151330 2032.44 1
 0 12 12 155984 2176.63 3
 0 -12 -12 151455 1847.21 5
 0 -12 -12 157850 1857.61 4
 0 12 -12 158882 1854.33 2
 0 12 -12 148790 1686.27 3
 0 -12 -14 313.35 387.071 5
 0 -12 14 -188.163 617.741 1
 0 12 14 770.037 728.163 3
 0 12 14 263.187 414.865 2
 0 12 -14 -215.073 323.357 2
 0 -12 -14 224.486 444.661 4
 0 12 -14 -12.9502 265.091 3
 0 12 -16 16473.9 572.885 4
 0 -12 16 17765.9 818.046 1
 0 -12 -16 17642.5 619.573 5
 0 12 16 17899.7 656.726 2
 0 12 -18 41.8537 419.005 4
 0 -12 18 180.337 666.744 1
 0 -12 20 56162 1281.76 1
 0 12 20 56969.8 1125.01 2
 0 -12 -20 55037.8 1096.35 5
 0 -12 22 441.938 782.133 1
 0 12 22 -454.658 562.561 2
 0 -12 -22 282.934 573.257 4
 0 12 22 -214.423 1164.98 3
 0 -12 -22 320.309 534.678 5
 0 -12 24 1406.13 964.857 1
 0 -12 -24 1489.06 625.182 4
 0 12 24 2159.39 1242.76 3
 0 -12 -24 1712.63 603.242 5
 0 12 24 1510.63 595.78 2
 0 12 26 -34.6661 621.912 2
 0 -12 -26 148.03 631.41 4
 0 -12 26 -324.346 861.218 1
 0 -12 -26 -500.342 614.883 5
 0 12 26 10.9752 1300.39 3
 0 -12 28 11911.7 958.411 1
 0 12 28 10476.2 746.386 2
 0 -12 -28 12554.9 779.447 5
 0 12 -28 11109.6 779.554 5
 0 12 28 11008.5 1508.63 3
 0 -12 -28 10139 773.436 4
 0 -12 -30 749.349 679.787 5
 0 -12 -30 843.184 693.949 4
 0 12 30 522.474 638.464 2
 0 12 30 1397.35 1435.66 3
 0 12 32 3624.54 728.141 2
 0 12 -32 3048.21 728.031 5
 0 -12 32 2540.1 913.98 1
 0 -12 -34 -90.4056 708.295 5
 0 12 -34 274.347 752.326 5
 0 -12 34 -94.8186 905.339 1
 0 14 0 -21.7764 273.694 2
 0 -14 0 -200.517 319.822 5
 0 -14 0 -445.338 344.839 4
 0 14 0 33.1947 287.961 3
 0 14 -2 41537.2 638.746 3
 0 -14 -2 40933.8 704.734 5
 0 14 2 38099 721.669 3
 0 -14 -2 37978.4 708.329 4
 0 14 -2 34843.7 674.839 2
 0 -14 2 40169.7 695.2 5
 0 14 2 35938.6 681.525 2
 0 -14 2 36996.4 686.061 4
 0 -14 -4 13.8206 343.738 4
 0 14 4 40.9264 286.537 2
 0 14 -4 6.5776 211.073 3
 0 -14 -4 58.5927 313.857 5
 0 -14 4 254.722 547.943 1
 0 14 -4 137.924 285.706 2
 0 -14 -6 5905.75 429.397 4
 0 -14 -6 5798.84 379.03 5
 0 -14 6 6456.72 614.645 1
 0 14 -6 5817.81 248.773 3
 0 14 -6 5815.13 372.983 2
 0 14 6 5373.11 371.243 2
 0 14 -8 306.801 314.825 2
 0 -14 8 230.549 556.417 1
 0 14 8 -422.631 507.533 3
 0 -14 -8 26.6599 383.852 4
 0 14 -8 -119.624 185.565 3
 0 14 8 -6.22333 333.616 2
 0 -14 -8 75.2666 328.256 5
 0 -14 -10 55687 906.444 5
 0 14 10 56794.6 1179.36 3
 0 -14 10 58890.1 1149.23 1
 0 14 -10 56898.4 896.017 2
 0 -14 -10 57252.3 922.611 4
 0 14 12 126.205 661.828 3
 0 -14 -12 259.335 438.019 4
 0 14 -12 73.399 340.834 2
 0 14 -12 101.899 219.952 3
 0 -14 12 -228.547 634.904 1
 0 -14 -12 3.14988 377.776 5
 0 14 -14 9103.76 477.987 2
 0 -14 -14 10068.4 525.027 5
 0 14 -14 9236 367.934 3
 0 14 14 10311.3 884.42 3
 0 14 14 8286.62 547.45 2
 0 -14 14 9631.58 766.26 1
 0 -14 -14 8426.42 574.045 4
 0 -14 16 897.353 727.693 1
 0 -14 -16 4261.21 542.415 5
 0 -14 18 77298.2 1509.53 1
 0 -14 -18 81689.2 1325.1 5
 0 14 18 81223.5 1363.23 2
 0 -14 -20 307.366 593.1 4
 0 -14 20 -354.35 760.474 1
 0 -14 -20 800.973 526.583 5
 0 14 20 -326.686 537.968 2
 0 14 20 693.233 1079.16 3
 0 14 22 18404.7 765.043 2
 0 -14 -22 19020.7 756.384 5
 0 -14 -22 19869.2 789.326 4
 0 -14 22 19388.1 1012.96 1
 0 -14 -24 144.444 572.055 5
 0 14 24 -323.87 578.578 2
 0 14 24 -121.798 1195.84 3
 0 -14 -24 276.429 637.229 4
 0 -14 -26 4170.46 669.364 5
 0 -14 -26 3325.61 706.208 4
 0 14 26 3337.89 631.564 2
 0 -14 26 4472.71 1017.96 1
 0 14 26 3466.61 1321.61 3
 0 14 28 252.273 601.419 2
 0 -14 -28 919.427 658.343 5
 0 -14 -28 135.948 676.272 4
 0 14 -30 3788 709.805 5
 0 14 30 4977.1 708.717 2
 0 -14 -30 6232.06 790.95 4
 0 -14 30 4222.99 894.563 1
 0 14 -32 23.8644 688.195 5
 0 -14 32 -377.041 899.28 1
 0 -14 -32 1075.32 703.562 5
 0 16 0 80963.8 1125.56 3
 0 -16 0 85977.6 1440.24 1
 0 -16 0 79034.9 1164 4
 0 -16 0 85572.9 1173.37 5
 0 16 0 76600.2 1138.84 2
 0 -16 -2 -355.795 351.701 5
 0 -16 2 -153.226 627.459 1
 0 -16 2 -47.2829 382.05 4
 0 16 -2 90.9921 283.198 3
 0 16 -2 -218.191 309.493 2
 0 -16 -2 588.836 618.714 1
 0 -16 -2 -198.486 389.949 4
 0 16 2 -195.485 312.58 2
 0 -16 2 94.2338 346.228 5
 0 16 -4 3110.72 284.21 3
 0 -16 -4 2404.87 377.307 5
 0 -16 4 3054.55 656.893 1
 0 16 4 2183.36 344.345 2
 0 16 -4 3014.69 362.047 2
 0 -16 -4 3121.92 446.892 4
 0 16 6 158.06 321.29 2
 0 16 -6 -99.7272 224.983 3
 0 16 6 -759.417 466.991 3
 0 -16 6 47.9794 625.972 1
 0 -16 -6 40.4144 394.757 4
 0 -16 -6 122.649 350.202 5
 0 16 -6 -180.53 327.729 2
 0 16 -8 13511.9 342.637 3
 0 -16 -8 13281.1 511.647 5
 0 -16 8 15335.5 779.875 1
 0 -16 -8 14454.1 561.148 4
 0 16 8 13552.2 683.748 3
 0 16 -8 14828.7 520.498 2
 0 16 -10 105.892 228.737 3
 0 -16 10 765.128 698.094 1
 0 16 -10 183.461 357.944 2
 0 -16 -10 189.135 376.255 5
 0 -16 -10 40.8353 445.295 4
 0 16 10 -501.511 606.539 3
 0 16 12 19288.6 650.674 2
 0 16 -12 20126.1 606.483 2
 0 -16 12 22494.8 905.577 1
 0 -16 -12 21161.3 661.548 4
 0 -16 -12 18033.9 604.775 5
 0 16 12 19981.5 905.942 3
 0 16 14 215.013 799.571 3
 0 -16 14 -86.77 733.857 1
 0 -16 -14 110.782 434.201 5
 0 16 14 349.388 459.036 2
 0 -16 -14 551.096 498.129 4
 0 -16 16 41353.9 1169.82 1
 0 -16 -16 42045.4 935.012 4
 0 16 16 41511.8 1347.14 3
 0 -16 -16 39132.5 884.853 5
 0 16 18 -405.463 999.656 3
 0 -16 -18 105.536 574.286 4
 0 16 18 29.7431 540.965 2
 0 -16 -18 300.057 531.408 5
 0 -16 18 129.078 812.172 1
 0 -16 -20 35854.7 924.558 4
 0 -16 -20 33692.1 907.451 5
 0 16 20 36755.4 1471.43 3
 0 -16 20 37774.8 1154.02 1
 0 -16 22 2128.36 918.689 1
 0 16 22 -248.431 581.141 2
 0 16 22 88.5311 1182.15 3
 0 -16 -22 -406.937 642.657 4
 0 -16 -22 482.281 561.165 5
 0 -16 24 659.265 844.754 1
 0 16 24 896.348 1249.28 3
 0 16 24 617.085 589.117 2
 0 -16 -24 505.286 656.995 4
 0 -16 -24 449.639 603.125 5
 0 16 26 -79.0435 602.826 2
 0 -16 -26 -272.599 615.838 5
 0 -16 -26 145.187 681.497 4
 0 -16 28 2533.61 943.352 1
 0 16 28 4564.54 1471.4 3
 0 -16 -28 2592.74 680.141 5
 0 -16 -28 449.524 741.75 4
 0 16 30 6327.24 1597.45 3
 0 -16 30 672.188 875.5 1
 0 -16 -32 884.352 684.072 5
 0 -16 32 2965.24 915.039 1
 0 16 32 2813.44 1544.38 3
 0 -18 0 -134.348 460.925 4
 0 -18 0 295.443 688.704 1
 0 18 0 53.1262 355.326 2
 0 -18 0 -270.62 410.202 5
 0 18 -2 32817.9 738.415 2
 0 18 2 35043.7 744.702 2
 0 -18 2 36841.7 783.602 4
 0 18 2 35400 770.773 3
 0 -18 -2 36796.3 785.813 4
 0 -18 -2 35919 1051.47 1
 0 -18 -2 35277.9 754.381 5
 0 -18 2 35836.2 751.805 5
 0 18 -4 -91.4167 370.42 2
 0 18 -4 100.049 284.304 3
 0 18 4 -216.883 456.763 3
 0 -18 -4 79.9903 437.214 4
 0 -18 4 -588.604 706.711 1
 0 18 4 -355.028 351.903 2
 0 -18 -4 -17.1241 739.693 1
 0 -18 -6 1306.37 411.518 5
 0 18 6 2263.64 509.622 3
 0 18 -6 2379.24 286.193 3
 0 -18 -6 2323.94 471.662 4
 0 18 -6 2252.62 409.911 2
 0 18 -8 515.566 403.699 2
 0 -18 -8 12.4371 449.866 4
 0 18 8 -728.816 553.169 3
 0 -18 -8 -102.136 392.664 5
 0 18 -8 405.314 248.999 3
 0 18 10 20464.5 842.453 3
 0 18 10 19728.4 656.431 2
 0 -18 -10 18024 626.344 5
 0 -18 12 79.1406 756.95 1
 0 -18 -12 -378.896 448.095 5
 0 -18 -12 79.9999 525.775 4
 0 18 12 243.72 451.477 2
 0 18 12 -484.469 714.154 3
 0 -18 -14 256.584 483.044 5
 0 -18 -14 413.933 567.083 4
 0 18 14 475.962 510.038 2
 0 18 14 73.0905 793.815 3
 0 -18 14 908.048 790.138 1
 0 18 16 -616.479 548.32 2
 0 18 16 -1067.65 917.194 3
 0 -18 -16 -780.758 598.848 4
 0 -18 -16 -522.502 496.581 5
 0 -18 16 -174.68 836.415 1
 0 18 18 30017.6 1298.28 3
 0 -18 18 32991.2 1162.65 1
 0 -18 -18 23977.7 827.123 4
 0 -18 -18 23699.3 794.278 5
 0 18 18 23867 808.245 2
 0 -18 -20 -335.131 634.912 4
 0 -18 20 371.893 836.12 1
 0 18 20 -391.279 561.42 2
 0 -18 -20 -210.484 565.983 5
 0 18 20 -383.717 1087.96 3
 0 18 22 13784.2 1320.49 3
 0 -18 -22 14278.1 786.001 4
 0 -18 -22 12534.8 734.719 5
 0 -18 22 13693.9 973.302 1
 0 -18 -24 -25.504 659.654 4
 0 -18 -24 -205.767 622.209 5
 0 -18 -26 69.7411 697.671 4
 0 -18 26 1549.13 858.348 1
 0 18 26 330.491 1290.51 3
 0 -18 -26 1508.49 680.498 5
 0 -18 28 -735.376 907.89 1
 0 18 28 -1446.48 1412.77 3
 0 18 30 2782.94 1446.17 3
 0 -18 30 4371.97 955.767 1
 0 -18 -30 261.693 756.469 4
 0 -18 -30 2232.47 712.079 5
 0 -20 0 43439.2 868.436 5
 0 -20 0 43788.2 901.431 4
 0 -20 0 45484.9 1192.91 1
 0 -20 -2 318.004 499.353 4
 0 -20 -2 656.038 764.295 1
 0 -20 2 -272.427 493.63 4
 0 -20 -2 -444.897 464.146 5
 0 -20 2 -5.8858 762.102 1
 0 20 -2 -178.706 343.374 3
 0 20 2 -867.258 469.091 3
 0 -20 2 -600.851 453.245 5
 0 -20 -4 3036.31 525.122 4
 0 -20 -4 2537.28 462.523 5
 0 -20 -4 3053.05 768.568 1
 0 -20 4 3097.81 807.647 1
 0 20 4 3315.69 527.373 3
 0 20 6 -178.144 549.552 3
 0 -20 -6 386.494 496.094 4
 0 -20 -6 -381.174 443.856 5
 0 -20 6 -871.234 770.948 1
 0 -20 -8 13657.6 656.949 4
 0 -20 -8 12042.2 601.343 5
 0 -20 8 16666.6 923.461 1
 0 20 8 15085.2 752.795 3
 0 20 8 11095 561.775 2
 0 -20 -10 -453.764 455.876 5
 0 20 10 261.808 658.162 3
 0 -20 -10 -339.762 530.947 4
 0 20 10 -378.21 446.364 2
 0 -20 10 -622.235 826.358 1
 0 -20 -12 23855.7 796.646 4
 0 -20 12 25996 1059.28 1
 0 20 12 17481.3 701.573 2
 0 -20 -12 20142.5 708.296 5
 0 20 12 22695.3 973.182 3
 0 -20 -14 -319.675 496.888 5
 0 20 14 -1111.48 838.798 3
 0 -20 -14 -128.365 607.498 4
 0 -20 14 -931.302 827.788 1
 0 -20 -16 1532.31 547.138 5
 0 -20 16 1690.91 890.398 1
 0 -20 -16 3634.02 654.932 4
 0 20 16 924.21 914.816 3
 0 -20 -18 -45.5791 637.419 4
 0 -20 -18 -237.351 543.986 5
 0 20 18 -849.845 964.791 3
 0 -20 18 1111.36 872.239 1
 0 20 20 27045.5 1361.54 3
 0 -20 -20 24208.7 823.118 5
 0 -20 -20 25252.1 901.297 4
 0 -20 -22 -39.5317 653.104 4
 0 -20 -22 -56.0595 589.248 5
 0 20 24 -1458.16 1221.75 3
 0 -20 24 431.431 841.719 1
 0 -20 -24 -57.2059 676.014 4
 0 -20 -24 165.372 627.966 5
 0 -20 26 -184.391 827.118 1
 0 -20 -28 948.615 692.968 5
 0 -20 -28 -104.701 741.635 4
 0 20 28 704.797 1377.81 3
 0 -20 28 1696.66 884.866 1
 0 22 0 -115.289 431.794 3
 0 -22 0 -567.887 488.197 5
 0 -22 0 354.426 529.583 4
 0 -22 0 250.903 814.249 1
 0 -22 2 13512.9 616.455 5
 0 -22 -2 12166.9 949.381 1
 0 22 2 13799.8 637.927 3
 0 -22 2 13019.8 650.091 4
 0 -22 -2 13654.4 690.386 4
 0 -22 2 14854.9 948.926 1
 0 -22 -2 12591.3 616.246 5
 0 22 4 -4.4624 520.394 3
 0 -22 -4 441.928 811.057 1
 0 -22 -4 -393.774 544.734 4
 0 -22 -4 -94.3597 474.824 5
 0 -22 4 -737.768 837.12 1
 0 -22 6 903.379 802.707 1
 0 22 6 1175.86 581.911 3
 0 -22 -6 65.6776 560.154 4
 0 -22 -6 1162.77 496.521 5
 0 -22 -6 2692.8 867.691 1
 0 -22 -8 -986.107 599.136 4
 0 22 8 -393.931 648.796 3
 0 -22 -8 -134.609 495.117 5
 0 -22 8 -746.767 839.962 1
 0 22 10 48825.7 1190.94 3
 0 -22 -10 48853.8 1062.16 4
 0 22 12 1229.79 768.187 3
 0 -22 -12 575.862 510.52 5
 0 -22 -12 303.002 593.854 4
 0 -22 12 19.6625 850.9 1
 0 22 14 -1270.34 852.942 3
 0 -22 -14 1029.04 629.264 4
 0 -22 -14 1103.39 534.32 5
 0 -22 14 -38.9022 846.867 1
 0 -22 -16 -346.249 653.588 4
 0 -22 16 -379.053 881.589 1
 0 22 16 7.65084 879.637 3
 0 -22 -16 450.244 522.572 5
 0 -22 -18 7588.67 642.669 5
 0 -22 18 10263.7 976.74 1
 0 22 18 7931.74 1057.7 3
 0 -22 -20 30.1919 680.075 4
 0 -22 -20 197.502 563.025 5
 0 -22 22 3827.17 895.817 1
 0 22 22 2785.97 1152.18 3
 0 22 24 -1139.05 1241.9 3
 0 -22 24 -1119.06 869.334 1
 0 -22 -26 -17.33 737.643 4
 0 22 26 -660.525 1259.13 3
 0 -22 -26 386.673 651.511 5
 0 -22 26 -469.551 870.029 1
 0 -24 0 7709.69 980.264 1
 0 -24 0 8341.45 596.223 5
 0 -24 -2 374.32 873.713 1
 0 -24 -2 52.9878 587.437 4
 0 -24 2 -436.266 497.318 5
 0 -24 -2 -69.7506 526.735 5
 0 24 2 -517.409 511.622 3
 0 -24 -4 143.827 604.187 4
 0 -24 4 -202.241 902.18 1
 0 -24 -4 748.476 553.223 5
 0 24 4 596.281 577.254 3
 0 -24 -6 65.3068 593.195 4
 0 -24 -6 -791.617 530.668 5
 0 -24 6 -743.011 853.832 1
 0 -24 -6 -41.67 854.567 1
 0 24 6 -241.885 603.069 3
 0 24 8 25415.8 937.549 3
 0 -24 -8 23306.4 778.748 5
 0 -24 -8 23728.4 843.187 4
 0 -24 10 -1496.28 918.967 1
 0 -24 -10 -267.007 621.627 4
 0 -24 -10 -264.415 533.781 5
 0 24 10 50.8412 710.689 3
 0 24 12 6091.44 812.421 3
 0 -24 -12 5329.22 600.56 5
 0 -24 12 5766.75 943.81 1
 0 -24 14 -852.761 870.269 1
 0 -24 -14 -449.891 534.532 5
 0 -24 -14 -4.42737 617.273 4
 0 24 14 757.92 824.595 3
 0 24 16 732.009 857.031 3
 0 -24 -16 4.53797 628.351 4
 0 -24 -16 578.89 551.214 5
 0 -24 18 1120.94 890.15 1
 0 24 20 2613.91 1052.15 3
 0 -24 20 13372.5 1035.58 1
 0 -24 -22 205.137 731.606 4
 0 -24 -22 908.459 622.915 5
 0 -24 22 534.547 859.779 1
 0 24 22 -1421.8 1139.57 3
 0 -24 -24 605.327 671.002 5
 0 -24 -24 46.4796 765.823 4
 0 24 24 -1222.42 1189.3 3
 0 -24 24 -297.747 855.691 1
 0 -26 0 -1110.09 616.575 4
 0 -26 0 -1309.41 896.75 1
 0 -26 0 -710.6 547.221 5
 0 -26 -2 3937.05 937.883 1
 0 -26 2 3241.22 587.114 4
 0 -26 -2 3344.19 634.763 4
 0 -26 2 2463.75 932.666 1
 0 -26 -2 3333.97 574.613 5
 0 -26 4 -118.737 915.359 1
 0 -26 -4 -346.7 540.667 5
 0 -26 -4 -747.032 638.933 4
 0 -26 -4 53.3097 917.961 1
 0 26 6 3259.6 686.78 3
 0 -26 -6 3908.1 942.965 1
 0 -26 6 3987.59 902.832 1
 0 -26 -6 3363.11 585.576 5
 0 -26 -8 -140.887 550.572 5
 0 -26 -8 8.45952 610.907 4
 0 -26 8 424.812 869.749 1
 0 -26 -8 -346.036 880.279 1
 0 26 8 -681.032 668.529 3
 0 -26 -10 4495.94 613.918 5
 0 26 10 6214.37 797.953 3
 0 -26 10 4703.06 1006.98 1
 0 -26 -10 6259.8 1007.45 1
 0 -26 -12 -548.5 570.466 5
 0 26 12 -600.061 772.785 3
 0 26 14 266.35 809.373 3
 0 -26 16 3937.74 935.233 1
 0 -26 -18 826.614 682.344 4
 0 -26 -18 950.267 578.704 5
 0 26 18 2763.58 978.945 3
 0 26 20 -587.457 996.209 3
 0 -26 -20 -100.931 590.778 5
 0 -26 20 899.56 925.538 1
 0 -26 -20 103.068 680.074 4
 0 -26 22 968.846 866.144 1
 0 -26 -22 1345.31 624.859 5
 0 -26 -22 134.232 750.086 4
 0 -28 0 144.573 943.937 1
 0 -28 -2 31.4419 929.157 1
 0 -28 2 7.70844 941.795 1
 0 -28 -4 15.6784 930.509 1
 0 -28 -6 872.314 945.682 1
 0 -28 -8 356.581 1028.06 1
 0 28 10 4668.53 792.832 3
 0 -28 10 -922.667 895.436 1
 0 -28 -12 2648.27 625.687 5
 0 -28 12 2907.03 947.102 1
 0 -28 -12 725.402 687.813 4
 0 -28 -12 -51.6618 1047.75 1
 0 28 12 3138.99 836.414 3
 0 -28 -14 -767.431 599.244 5
 0 -28 14 -195.016 904.803 1
 0 -28 -14 5.01626 683.588 4
 0 -28 16 -634.032 916.064 1
 0 28 16 182.862 877.282 3
 0 -28 -16 -850.242 604.838 5
 0 -28 -16 16.1579 731.708 4
 0 -28 18 -513.382 900.657 1
 0 28 18 693.437 942.067 3
 0 -28 -18 -110.837 621.801 5
 0 -28 -18 5.295 712.68 4
 0 -30 -2 2124.05 616.851 5
 0 -30 -2 2026.8 687.992 4
 0 -30 -4 -948.754 585.193 5
 0 -30 4 38.8582 879.984 1
 0 -30 -4 -1026.88 658.368 4
 0 -30 -6 128.591 586.324 5
 0 -30 6 32.2647 936.96 1
 0 -30 -6 93.6578 673.546 4
 0 -30 -8 1008 596.098 5
 0 -30 8 -53.8253 903.97 1
 0 -30 -8 76.9826 679.923 4
 0 -30 -10 919.87 717.102 4
 0 -30 -10 2864.84 642.56 5
 0 -30 10 293.653 960.4 1
 0 -30 -10 145.122 996.343 1
 0 -30 -12 152.168 938.919 1
 0 -30 -12 19.6178 663.307 4
 0 -30 12 2460.67 961.496 1
 0 -30 -12 -15.6133 594.92 5
 0 -30 -14 132.165 589.141 5
 0 -30 -14 113.551 689.323 4
 0 -32 0 66.9056 1012.72 1
 0 -32 -2 1729.76 582.494 5
 0 -32 -2 133.828 972.431 1
 0 -32 2 -123.481 922.75 1
 0 -32 -2 438.184 624.738 4
 0 -32 -4 -219.17 963.39 1
 0 -32 4 47.6056 898.103 1
 0 -32 -4 -33.7897 663.491 4
 0 -32 -4 728.03 578.96 5
 -1 1 -1 20786.5 238.312 3
 -1 1 1 19235.9 247.76 3
 -1 1 -3 117756 1183.91 2
 -1 1 3 113779 1210.56 1
 -1 -1 -3 115534 1179.17 4
 1 -1 -3 116187 1172.51 4
 -1 1 -3 118047 1188.1 3
 -1 -1 3 117443 1223.37 1
 1 -1 3 118196 1207.87 1
 -1 1 3 114661 1236.72 3
 -1 1 5 76459.6 894.853 1
 -1 -1 -5 83187.3 886.823 5
 1 1 5 79314.4 853.644 1
 -1 -1 5 76881.3 914.921 1
 -1 1 -5 77172.8 852.389 2
 -1 1 -5 77762.4 858.965 3
 1 -1 5 76538.2 883.958 1
 -1 -1 -5 79206.5 852.249 4
 -1 1 -5 82882.8 902.347 5
 1 1 -5 80759.8 830.848 4
 1 -1 -5 78514.9 849.757 4
 1 -1 -5 71697.2 843.841 5
 -1 -1 -7 103981 1147.26 5
 -1 1 -7 101118 1098.04 4
 1 1 -7 102521 1079.55 4
 1 1 7 102177 1123.98 1
 1 -1 -7 95329.1 1089.75 4
 1 -1 -7 90967.7 1098.42 5
 -1 1 -7 96308.1 1155.86 5
 -1 1 7 97312.3 1160.77 1
 1 -1 7 102129 1166.6 1
 -1 -1 -7 98642.3 1098.62 4
 -1 -1 7 100633 1186.08 1
 1 1 9 157.327 266.695 1
 -1 -1 9 267.157 314.221 1
 1 -1 9 1.89018 319.477 1
 -1 1 -9 220.081 285.778 5
 1 -1 -9 -24.717 245.609 4
 -1 -1 -9 -121.759 276.003 5
 1 -1 -9 29.8156 240.35 5
 -1 1 9 175.661 293.268 1
 1 1 -9 81.8276 264.701 5
 -1 1 -9 66.0961 264.011 4
 -1 -1 -9 -2.84484 268.61 4
 1 1 -9 86.0147 216.925 4
 1 -1 -11 -43.4147 261.534 5
 1 1 11 50.041 290.814 1
 -1 1 -11 89.2732 298.802 5
 -1 -1 -11 -30.8047 285.59 5
 -1 1 -11 1.69152 253.686 4
 1 -1 11 -114.515 320.38 1
 1 1 -11 277.758 285.167 5
 -1 -1 11 138.126 325.839 1
 1 1 -11 -1.56013 234.469 4
 1 -1 -11 -11.7893 251.643 4
 -1 1 11 114.392 309.646 1
 -1 -1 -11 184.82 268.899 4
 -1 1 13 11232.8 451.315 1
 -1 1 -13 11434.5 433.12 5
 1 1 -13 12598.3 431.158 5
 1 1 -13 12347.5 376.283 4
 1 -1 -13 12032.2 413.633 5
 -1 -1 13 10915.7 466.814 1
 1 -1 13 10722.1 464.551 1
 1 -1 -13 11844.8 398.152 4
 1 1 15 19445.8 573.213 1
 -1 1 -15 18843.9 506.216 4
 1 -1 -15 20806.5 542.774 5
 1 -1 15 19519.9 604.849 1
 1 1 -15 19678.7 495.172 4
 1 -1 -15 21136.5 525.817 4
 -1 1 -17 29247.5 700.06 5
 1 1 -17 27131.2 608.932 4
 -1 -1 -17 29703.7 701.695 5
 -1 -1 17 30036.8 793.187 1
 -1 1 17 28800.1 736.608 1
 1 -1 -17 27889.5 644.015 4
 1 1 -19 4550.77 419.19 4
 1 1 -19 5061.35 486.38 5
 1 -1 19 4903.01 534.819 1
 -1 1 -19 5068.22 496.559 5
 -1 -1 -19 5356.05 460.423 4
 1 -1 -19 4331.07 479.529 5
 1 -1 -19 4750.6 442.014 4
 -1 1 -19 5810.5 456.808 4
 -1 -1 19 5066.81 588.916 1
 -1 1 19 4816.22 548.636 1
 1 1 19 4953.6 510.379 1
 -1 -1 -19 4878.44 485.197 5
 -1 1 -21 20654.1 648.166 4
 1 1 21 21013.2 739.563 1
 -1 -1 -21 23509 719.834 5
 1 -1 21 20577.1 761.422 1
 1 -1 -21 21646.1 688.156 5
 -1 1 -21 21404.1 719.564 5
 1 1 -21 22651 705.309 5
 -1 -1 -21 22220.1 650.615 4
 -1 -1 21 22786.3 826.189 1
 -1 1 21 21186.9 769.64 1
 1 1 -23 31546.5 851.441 5
 -1 1 23 30763.3 919.826 1
 1 -1 -23 31460.1 825.257 5
 1 -1 23 31919.6 942.102 1
 -1 1 -23 32655.9 801.996 4
 1 1 23 31760 886.604 1
 -1 -1 -23 32204.3 842.925 5
 -1 -1 23 34053.8 966.668 1
 -1 -1 -23 31684.9 783.15 4
 -1 1 -23 32117.6 894.028 5
 -1 -1 -25 19425.8 712.944 4
 -1 1 25 19948.1 850.766 1
 1 -1 -25 20789.7 762.85 5
 1 1 -25 20803 793.545 5
 -1 -1 25 21058.3 887.188 1
 -1 -1 -25 20178.5 779.925 5
 1 1 -25 20454.1 726.251 4
 -1 1 -25 19243.6 806.255 5
 -1 1 -25 19296 711.883 4
 1 -1 -25 18794.9 711.148 4
 1 -1 25 20987.7 863.053 1
 1 1 25 21592.7 836.484 1
 1 -1 27 7978.44 771.381 1
 -1 -1 -27 6169.03 683.777 5
 -1 1 -27 6435.97 728.045 5
 1 1 27 8238.63 739.624 1
 -1 -1 27 7265.73 796.576 1
 1 1 -27 8337.11 739.512 5
 -1 -1 -27 7571.35 639.954 4
 1 1 29 383.015 696.028 1
 -1 1 29 361.141 743.263 1
 -1 1 -29 692.812 658.419 5
 1 -1 29 220.39 720.5 1
 -1 -1 -29 359.682 626.338 5
 -1 -1 29 406.635 759.089 1
 -1 -1 -29 997.634 594.721 4
 -1 1 -29 68.817 556.954 4
 1 -1 -29 248.096 626.471 5
 1 1 -29 812.278 660.894 5
 1 -1 31 1641.3 778.824 1
 -1 1 -31 3212.41 684.951 5
 1 1 31 1961.18 737.989 1
 1 -1 -31 2191.25 662.614 5
 -1 -1 31 898.771 795.385 1
 1 1 -31 2348.95 678.064 5
 -1 -1 -31 2203.75 663.717 5
 -1 1 31 1514.41 758.074 1
 1 1 33 8660.82 837.322 1
 1 1 -33 8329.11 762.591 5
 1 -1 -33 8562.37 769.35 5
 1 -1 33 8449.12 871.106 1
 -1 1 -35 6011.09 755.374 5
 -1 -1 35 2280.33 850.186 1
 -1 1 35 2240.98 815.241 1
 -1 -1 -35 5447.75 745.315 5
 -1 1 37 1564.37 792.403 1
 1 1 -37 1159.5 713.237 5
 1 -1 -37 429.821 711.15 5
 -1 -1 37 810.958 816.092 1
 1 -1 37 1892.32 842.856 1
 1 1 37 1642.68 814.749 1
 -1 1 -37 989.039 726.136 5
 -1 -1 -37 1106.53 723.721 5
 -1 -3 -1 64009.6 721.263 1
 -1 3 1 65229.9 732.352 3
 1 3 1 70337.4 679.581 2
 1 -3 -1 66027.5 691.574 5
 -1 3 -1 67592.4 709.397 2
 -1 -3 1 63745.6 735.858 1
 -1 3 1 62986.6 712.307 2
 -1 3 -1 68668.5 707.575 3
 1 -3 -1 67036.2 706.706 4
 -1 -3 -1 67927.7 714.896 5
 -1 -3 -1 63689.2 681.915 4
 -1 -3 1 66990.5 710.407 5
 -1 3 3 487059 4761.27 2
 1 -3 -3 488398 4718.14 5
 -1 3 -3 511950 4731.45 3
 1 -3 -3 523848 4748.19 4
 -1 3 3 482847 4821.5 3
 1 3 3 507309 4746.02 2
 1 3 -3 463938 4702.25 4
 -1 3 -3 523696 4750.12 2
 -1 -3 -3 483333 4755.81 5
 -1 -3 -3 446730 4721.57 4
 -1 -3 3 495641 4806.41 1
 1 -3 3 500900 4815.84 1
 -1 3 5 155044 1642.91 1
 -1 -3 5 157592 1695.05 1
 1 -3 5 158473 1691.53 1
 1 3 -5 155415 1573.86 4
 1 -3 -5 154496 1587.15 5
 -1 3 5 150076 1737.91 3
 1 -3 -5 155474 1611.86 4
 -1 3 -5 153598 1610.84 2
 -1 3 -5 156399 1585.47 3
 1 3 5 159309 1584.76 1
 -1 -3 -7 8335.18 312.321 5
 -1 3 -7 9754.11 292.114 2
 -1 -3 7 10223.7 407.103 1
 -1 3 -7 10606.9 281.055 3
 1 -3 -7 8063.82 273.103 5
 1 3 -7 9689.32 266.749 4
 -1 3 7 9585.7 332.482 1
 1 -3 7 9746.87 396.897 1
 1 -3 -7 10269.4 309.77 4
 1 3 7 10436.6 292.888 1
 -1 -3 -7 9148.7 296.933 4
 -1 3 7 8509.53 427.664 3
 -1 -3 -9 152.223 245.981 5
 -1 -3 9 379.571 361.039 1
 1 -3 -9 197.658 229.549 5
 -1 3 -9 243.693 255.904 4
 1 -3 -9 140.933 260.661 4
 1 -3 9 394.444 337.726 1
 1 3 -9 164.648 223.449 4
 1 3 9 124.088 243.623 1
 -1 3 9 24.9194 289.911 1
 -1 -3 -9 178.844 255.196 4
 1 3 11 3540.49 298.416 1
 -1 -3 -11 3126.67 289.408 5
 -1 3 11 3147.47 325.303 1
 1 3 -11 3358.37 278.1 4
 1 -3 -11 3301.91 292.666 4
 1 -3 11 3092.68 365.957 1
 -1 3 -11 3520.51 283.878 4
 -1 -3 11 3020.45 380.615 1
 1 -3 -11 3450.07 272.6 5
 -1 -3 13 6065.83 460.185 1
 -1 -3 -13 7309.3 376.134 5
 1 3 13 7618.88 382.613 1
 1 -3 -13 6955.32 344.843 5
 -1 3 13 6894.96 395.595 1
 1 3 -13 6891.5 331.317 4
 1 -3 -13 6804.27 353.256 4
 -1 3 -13 7272.24 419.306 5
 1 -3 13 7143.27 505.604 1
 1 3 15 64954.6 989.389 1
 -1 3 -15 64450.5 950.769 4
 1 -3 -15 67754.5 976.943 4
 1 -3 -15 68119.3 980.007 5
 1 3 -15 66191.2 950.073 4
 1 3 -17 59174.1 1005.52 5
 -1 -3 -17 58422.7 968.52 5
 -1 -3 17 57282.6 1091.43 1
 -1 3 17 59791 1021.35 1
 1 -3 17 56742.8 1075.15 1
 1 -3 -17 56900.4 935.718 4
 1 3 -17 56339.5 910.796 4
 1 3 -19 -35.901 380.24 4
 -1 -3 -19 294.095 418.423 5
 1 3 19 -250.913 440.58 1
 -1 3 19 -426.677 493.196 1
 -1 -3 -19 -128.608 394.292 4
 1 -3 19 266.856 544.83 1
 1 -3 -19 -277.218 402.153 5
 1 3 -19 137.919 469.977 5
 -1 3 -19 289.182 495.241 5
 -1 -3 19 -100.066 561.75 1
 1 -3 21 11747.6 714.837 1
 -1 3 -21 12708.7 653.377 5
 -1 3 21 11211.5 647.996 1
 1 -3 -21 11734 562.261 4
 -1 -3 21 10056.9 708.999 1
 1 -3 -21 12229.7 579.685 5
 1 3 21 10932.4 587.457 1
 -1 3 -21 10917.6 556.061 4
 -1 -3 -21 11048.9 586.507 5
 -1 -3 -21 10648.6 548.261 4
 1 3 -21 12477.5 647.801 5
 1 -3 -23 40525.3 886.851 4
 -1 -3 -23 37584.2 869.459 4
 -1 3 -23 41033.8 980.888 5
 1 3 -23 40093.5 953.228 5
 1 3 23 39633.7 949.052 1
 -1 -3 -23 39334.6 933.319 5
 -1 3 -23 40991.9 880.527 4
 1 -3 -23 41793.7 936.237 5
 -1 3 23 41242.3 980.714 1
 1 -3 23 41807.1 1051.65 1
 -1 -3 23 40645 1073.79 1
 -1 -3 -25 28330.3 829.055 4
 1 -3 -25 29072 844.711 5
 -1 3 -25 27702.6 889.566 5
 -1 3 -25 27361.1 804.86 4
 -1 -3 -25 27225.5 860.252 5
 -1 -3 25 27788.2 1000.59 1
 1 -3 25 27015.3 959.935 1
 1 -3 -25 27939.8 813.465 4
 1 3 -25 25544.7 855.421 5
 1 3 25 28486 886.827 1
 -1 3 25 29053.3 909.662 1
 -1 3 -27 5296 703.132 5
 1 3 -27 6066.39 696.356 5
 -1 -3 -27 6171.04 682.722 5
 1 -3 -27 6829.26 671.552 5
 1 -3 27 5907.48 803.452 1
 -1 -3 27 7038 857.086 1
 -1 -3 -27 6679.14 671.594 4
 -1 3 27 7731.42 759.697 1
 1 3 27 7435.92 726.061 1
 1 -3 -29 706.345 629.922 5
 1 3 -29 1233.6 725.908 5
 -1 3 -29 -692.249 696.093 5
 -1 -3 -29 1068.36 620.105 4
 1 -3 29 18.3604 762.802 1
 1 3 29 -212.064 664.231 1
 -1 -3 -29 158.227 616.288 5
 -1 3 29 64.1343 687.824 1
 1 3 -31 3149.31 727.511 5
 -1 3 -31 2641.22 724.565 5
 1 -3 31 3554 850.296 1
 -1 -3 31 3062.37 840.036 1
 -1 -3 -31 2558.42 649.116 4
 -1 3 31 3778.34 745.244 1
 1 3 31 2941.65 710.883 1
 1 -3 -31 4101.72 688.962 5
 -1 -3 -31 3549.21 676.304 5
 1 -3 -33 4603.1 725.499 5
 1 -3 33 5265.9 866.841 1
 1 3 33 4192.24 749.659 1
 1 3 -33 4827.12 766.402 5
 -1 -3 35 4592.78 862.497 1
 -1 3 35 3722.63 823.569 1
 -1 3 -35 6345.68 772.575 5
 -1 -3 -35 5134.84 748.236 5
 -1 3 37 1391.38 777.93 1
 1 3 37 1116.79 806.722 1
 -1 -3 37 776.845 844.671 1
 1 -3 -37 707.685 710.868 5
 -1 3 -37 782.152 721.429 5
 -1 -3 -37 1179.36 734.95 5
 1 3 -37 1067.98 710.419 5
 1 -3 37 2009.49 868.284 1
 1 -5 1 4290.45 203.031 4
 1 -5 -1 4118.31 195.18 4
 -1 -5 -1 4118.61 165.28 4
 -1 5 -1 4088.85 165.613 3
 -1 -5 1 3826.94 181.194 5
 1 5 1 4398.78 147.708 2
 -1 -5 -1 4029.69 275.423 1
 1 -5 -1 4264.44 170.538 5
 -1 -5 1 4300.57 158.331 4
 1 5 -1 4288.63 147.01 2
 -1 -5 -1 3965.34 178.872 5
 -1 5 -1 4054.41 171.917 2
 1 5 -1 4000.12 144.299 3
 -1 5 1 3851.34 200.669 3
 -1 5 1 3731 178.021 2
 1 -5 1 4474.84 182.292 5
 1 5 1 4000.39 222.157 3
 -1 -5 1 3845.41 276.672 1
 -1 -5 -3 18106.8 320.482 4
 -1 -5 -3 18456.9 341.333 5
 -1 5 3 15274.6 397.125 3
 1 -5 3 16959.7 462.808 1
 -1 -5 3 16941.4 436.2 1
 1 -5 -3 19026.5 309.464 5
 1 5 3 18499.2 319.667 2
 -1 5 3 15249.2 339.498 2
 1 5 -3 18424.6 284.323 2
 -1 -5 3 17526 299.367 4
 -1 5 -3 18989.5 331.957 2
 -1 -5 3 18252.2 328.65 5
 -1 5 -3 18297.5 289.228 3
 1 -5 -3 19267 345.827 4
 1 5 -5 945546 9107.51 2
 1 5 5 974789 9162.28 2
 1 -5 -5 970305 9148.13 4
 -1 5 5 979853 9294.35 3
 -1 -5 5 923807 9241.23 1
 1 -5 -5 923298 9121.77 5
 -1 5 -5 999999 9108.26 3
 -1 5 5 904733 9167.66 2
 -1 -5 -5 936540 9157.82 5
 -1 -5 -5 934412 9126.13 4
 1 -5 5 911073 9244.97 1
 1 5 -5 942111 9040.8 3
 -1 5 -5 963652 9149.49 2
 -1 5 7 201567 2147.11 2
 1 5 7 208212 2145.83 2
 1 -5 -7 202297 2079.44 5
 -1 -5 -7 194519 2087.2 4
 -1 5 -7 204840 2094 2
 -1 5 7 188980 2281.7 3
 1 -5 7 198927 2212.27 1
 1 5 -7 201832 2059.48 4
 -1 -5 7 196037 2206.37 1
 -1 5 -7 200895 2048.62 3
 1 -5 -7 202003 2105.23 4
 -1 -5 -7 202913 2119.8 5
 1 -5 -9 7254.14 324.263 4
 -1 5 -9 7782.75 300.347 2
 -1 5 9 7548.82 337.791 1
 -1 5 9 7049.24 468.878 3
 1 5 -9 7260.14 285.853 4
 -1 -5 -9 7322.04 326.944 5
 1 -5 -9 6839.82 295.627 5
 1 -5 9 7085.77 427.046 1
 -1 5 -9 7502.46 260.176 3
 -1 -5 -9 6161.85 315.249 4
 -1 -5 9 7360.38 430.057 1
 1 5 9 7713.82 293.599 1
 -1 5 11 19753.5 484.784 1
 1 5 11 20754.9 447.362 1
 -1 -5 -11 18665 460.189 5
 -1 -5 11 20439.7 584.44 1
 -1 -5 -11 19132.5 457.436 4
 1 -5 11 18792.1 544.219 1
 1 5 -11 19634 419.583 4
 1 -5 -11 19611.9 443.471 5
 1 5 13 96897.7 1209.39 1
 -1 5 13 92517.6 1241.58 1
 1 -5 -13 96629.7 1215.81 4
 1 -5 -13 94756.8 1205.46 5
 1 -5 13 94900.3 1335.54 1
 1 5 -13 91527.4 1158.52 4
 -1 5 -13 94354.1 1186.77 4
 1 -5 -15 75781.8 1091.18 4
 -1 5 -15 74248.4 1064.84 4
 1 5 -15 75796.4 1034.11 4
 -1 -5 15 78706.1 1258.08 1
 1 5 15 74769.2 1067.58 1
 -1 5 17 13172.4 559.493 1
 -1 -5 17 12386 694.961 1
 1 -5 17 13148.7 745.343 1
 -1 5 -17 13078.1 595.301 5
 1 5 -17 12636.9 485.861 4
 -1 -5 -17 13144.9 538.525 5
 1 5 19 2559.82 445.7 1
 -1 5 19 2752.26 494.133 1
 -1 -5 -19 2388.09 454.732 5
 -1 -5 19 2806.01 628.129 1
 1 -5 19 2435.4 605.086 1
 -1 5 -19 3243.91 535.5 5
 1 5 -19 2870.22 411.747 4
 1 5 -19 2800.26 517.819 5
 -1 -5 -19 2725.09 460.289 4
 1 -5 -19 2517.42 441.869 5
 -1 -5 -21 146.164 508.14 4
 -1 5 -21 1810.06 454.144 4
 -1 -5 21 1933.16 655.589 1
 -1 -5 -21 1633.86 484.41 5
 -1 5 21 2447.63 545.74 1
 -1 5 -21 2288.41 574.151 5
 1 -5 21 504.101 667.996 1
 1 5 21 2042.79 490.111 1
 1 -5 -21 1951.36 472.005 5
 1 -5 -21 1482.43 482.698 4
 1 5 -21 1478.98 544.89 5
 1 5 -21 1968.39 435.179 4
 1 5 23 31257.2 843.816 1
 -1 5 -23 31023 932.004 5
 -1 5 23 29896 858.216 1
 -1 5 -23 30839.5 799.041 4
 -1 -5 -23 30398 830.718 4
 1 5 -23 30514.7 876.431 5
 -1 -5 23 28887 1011.12 1
 -1 -5 -23 31744.9 859.614 5
 1 -5 -23 31794.8 840.456 5
 1 -5 -23 30824.5 831.518 4
 -1 5 -25 27613.4 920.179 5
 -1 -5 -25 29414.5 881.823 5
 1 -5 -25 25651.5 828.787 5
 1 5 25 27965.5 868.916 1
 -1 5 25 26949 875.616 1
 1 5 -25 27646.6 933.029 5
 -1 -5 25 25041 1000.92 1
 -1 -5 -25 28437.2 853.674 4
 1 -5 25 27341.7 994.627 1
 -1 5 -27 13282.7 793.341 5
 -1 -5 27 14542.2 939.693 1
 1 5 27 15245.8 764.557 1
 1 5 -27 14763.6 821.629 5
 -1 -5 -27 13240.6 737.92 4
 -1 5 27 13069.3 787.725 1
 1 -5 27 13064.2 911.899 1
 1 -5 -27 13031.8 746.701 5
 -1 -5 -27 14731.7 762.451 5
 -1 5 -29 -545.436 689.82 5
 -1 -5 29 1768.32 895.833 1
 1 -5 -29 -198.21 626.995 5
 1 -5 29 -214.03 782.509 1
 -1 -5 -29 -361.547 624.082 5
 1 5 -29 2551.71 712.777 5
 1 5 29 -41.258 631.656 1
 -1 5 29 199.118 661.993 1
 -1 -5 -29 445.692 617.52 4
 -1 5 -31 2403.14 707.967 5
 -1 5 31 2659.23 712.405 1
 -1 -5 -31 1745.49 650.831 4
 -1 -5 31 2276.99 854.723 1
 1 -5 -31 2121.05 687.159 5
 -1 -5 -31 2221.25 664.626 5
 1 5 31 1959.31 669.856 1
 1 -5 31 2056.09 845.499 1
 1 5 -31 2725.48 702.519 5
 1 5 33 5278.68 746.51 1
 1 -5 -33 5291.94 753.367 5
 -1 -5 -35 1497.07 730.008 5
 1 -5 35 3028.9 912.807 1
 1 5 -35 1346.87 749.127 5
 -1 5 35 1880.77 1498.62 3
 -1 5 35 1807.59 751.298 1
 -1 5 -35 2717.03 774.665 5
 -1 -5 35 2407.69 884.76 1
 1 7 1 15753.1 296.579 2
 -1 -7 -1 14611.4 315.604 4
 -1 7 1 15165.4 330.843 2
 -1 7 1 13644.9 359.786 3
 1 -7 1 16315.8 342.533 5
 1 7 -1 15480.6 289.956 3
 -1 -7 -1 14902.2 461.055 1
 1 7 1 15381.6 375.644 3
 -1 -7 1 15575.1 335.544 5
 -1 -7 1 15153.3 462.672 1
 -1 -7 1 14570.9 306.911 4
 1 7 -1 15473.4 292.715 2
 1 -7 1 15373.7 374.825 4
 -1 7 -1 15363.8 333.748 2
 1 -7 -1 14676.3 354.935 4
 1 -7 -1 16400.6 330.932 5
 -1 -7 -1 15706.2 328.981 5
 1 -7 1 12179.3 516.287 1
 -1 7 -1 15183.8 322.156 3
 1 7 -3 499.076 110.306 3
 1 -7 3 377.286 386.591 1
 1 7 3 559.566 193.021 2
 -1 7 3 354.401 295.423 3
 1 7 3 543.815 305.242 3
 -1 -7 -3 419.15 213.908 4
 1 -7 -3 445.683 249.503 4
 -1 7 3 334.72 222.723 2
 1 7 -3 487.374 167.141 2
 1 -7 -3 460.05 199.033 5
 -1 -7 -3 580.672 198.449 5
 -1 7 -3 560.959 170.082 3
 -1 -7 3 652.059 206.946 5
 -1 7 -3 492.54 213.627 2
 -1 -7 3 566.878 347.807 1
 -1 -7 3 539.348 198.382 4
 -1 7 -5 13552.8 266.433 3
 -1 7 5 12164.8 461.626 3
 -1 7 -5 12803 331.41 2
 1 -7 -5 13940.8 321.663 5
 -1 -7 5 13816.8 473.572 1
 1 -7 -5 13584.6 363.177 4
 -1 -7 -5 13742.9 350.78 5
 1 7 -5 13387.9 203.003 3
 1 7 5 13648.3 340.593 2
 1 7 -5 13028 285.632 2
 1 -7 5 11669.9 488.706 1
 -1 -7 -5 12259.8 336.968 4
 -1 7 5 12856.3 364.816 2
 1 -7 7 372838 3939.49 1
 -1 7 7 359497 3993.63 3
 -1 7 -7 378122 3804.75 2
 -1 -7 -7 375744 3795.55 4
 1 7 -7 383578 3764.69 2
 1 -7 -7 373488 3805.11 4
 1 7 7 380690 3833.43 2
 -1 -7 -7 365980 3809.57 5
 -1 7 -7 363086 3722.6 3
 1 7 -7 398370 3678.86 3
 1 -7 -7 378125 3778.75 5
 -1 7 7 370900 3844.82 2
 -1 -7 7 368863 3941.31 1
 -1 7 9 9563.78 510.019 3
 -1 7 9 8908.22 367.081 2
 -1 -7 -9 8459.45 336.839 5
 1 -7 -9 9166.34 314.404 5
 1 7 9 9197.46 350.205 2
 -1 -7 -9 8871.36 354.535 4
 1 7 -9 9167.03 306.328 4
 -1 7 -9 9520.24 262.63 3
 -1 -7 9 9035.34 468.634 1
 1 -7 9 9238.31 463.913 1
 -1 7 -9 9622.57 316.928 2
 1 -7 11 34204.9 771.933 1
 -1 -7 -11 35024 646.845 5
 1 -7 -11 36768.7 621.412 5
 -1 7 11 36683.3 677.566 2
 -1 -7 -11 36016.9 639.314 4
 1 7 -11 37437.3 607.177 4
 1 7 11 36833.4 668.243 2
 -1 7 -11 38638 633.952 2
 -1 7 -11 36972.8 572.834 3
 1 7 -13 99705.8 1234.27 4
 1 -7 -13 98380.8 1279.61 4
 1 7 13 99221 1261.17 1
 1 -7 -13 101176 1278.64 5
 -1 -7 -15 41067.3 790.935 5
 -1 7 15 39673.1 771.142 1
 1 7 15 37076.4 710.323 1
 -1 7 15 37954.9 1077.39 3
 -1 7 -15 39494.9 714.79 4
 -1 -7 -15 40681.5 751.034 4
 -1 -7 15 40804.9 957.692 1
 1 7 -15 37579.9 697.036 4
 1 -7 15 38456.8 883.884 1
 -1 7 17 20512 628.105 1
 -1 -7 17 19527.9 837.241 1
 1 -7 -17 20542.6 609.859 5
 1 7 -17 18953.1 540.696 4
 1 -7 17 18652.5 749.949 1
 -1 -7 -17 19396.4 602.888 4
 -1 -7 -17 20675.3 628.873 5
 1 -7 -19 -35.217 471.015 4
 -1 -7 19 -224.027 645.181 1
 1 7 -19 220.835 387.8 4
 -1 -7 -19 -57.1134 456.517 4
 1 -7 -19 533.19 444.669 5
 -1 -7 -19 864.56 458.286 5
 1 7 19 411.188 413.981 1
 1 -7 19 294.552 649.113 1
 -1 7 19 711.201 474.746 1
 1 -7 -21 5506.79 545.814 5
 -1 7 21 5154.78 556.267 1
 1 7 -21 5707.17 480.718 4
 -1 -7 -21 6451.12 560.429 5
 -1 7 -21 5761.25 649.987 5
 -1 -7 21 4800.35 733.422 1
 1 -7 -21 5436.69 563.902 4
 -1 7 -21 6258.31 512.348 4
 1 7 21 6147.33 529.785 1
 1 -7 21 6373.07 762.396 1
 1 -7 -23 4891.57 587.425 4
 1 -7 23 5354.29 778.409 1
 -1 7 -23 5705.38 681.463 5
 1 7 23 5401.62 563.693 1
 -1 -7 23 5082.95 799.82 1
 -1 7 23 5406.77 607.365 1
 1 7 -23 5333.11 630.06 5
 1 -7 -23 5210.72 592.672 5
 -1 -7 -23 5693.71 595.076 5
 -1 7 -23 6432.53 547.852 4
 -1 -7 -25 33603.6 925.506 4
 1 7 25 34904.1 919.912 1
 1 -7 25 36901.4 1149.23 1
 -1 7 25 36215 942.311 1
 -1 7 -25 37527.2 1013.1 5
 -1 -7 -25 36136.3 956.848 5
 1 -7 -25 35470.6 951.636 5
 1 7 -25 35043.1 987.091 5
 -1 -7 25 34785.9 1142.93 1
 -1 7 27 11832.5 749.829 1
 -1 -7 27 11739 956.021 1
 1 7 -27 12782.6 813.009 5
 -1 -7 -27 12403.7 736.541 4
 1 -7 -27 11487.4 742.816 5
 -1 -7 -27 12722.7 742.634 5
 1 7 27 12137.2 711.903 1
 -1 7 -27 13366.9 845.032 5
 1 -7 27 11517.8 937.01 1
 -1 -7 -29 409.808 633.639 5
 -1 7 29 -473.604 648.449 1
 1 -7 29 1102.27 827.468 1
 -1 7 29 2534.56 1320.63 3
 -1 -7 29 -152.951 854.526 1
 -1 -7 -29 -505.117 636.98 4
 1 -7 -29 -284.753 644.593 5
 1 7 29 512.729 617.965 1
 -1 7 -29 618.51 692.642 5
 1 7 -29 2261.63 750.512 5
 1 -7 -31 2449.81 696.32 5
 1 7 -31 2393.58 712.673 5
 -1 7 31 3874.83 1404.2 3
 1 -7 31 2371.2 855.231 1
 -1 7 31 2432.57 691.618 1
 -1 -7 -31 2273.27 674.004 5
 -1 -7 -31 657.144 641.567 4
 1 7 31 2016.96 654.176 1
 -1 7 -33 2687.19 736.785 5
 1 7 33 5774.71 707.823 1
 -1 -7 33 3528.51 896.108 1
 1 -7 -33 3710.27 739.583 5
 -1 7 35 6371.47 1527.84 3
 -1 7 -35 4542.18 771.48 5
 -1 7 35 4415.01 750.47 1
 1 7 -35 4173.17 773.333 5
 -1 -7 35 4606.22 926.073 1
 -1 -7 -35 3935.63 767.422 5
 1 -7 35 4733.1 959.152 1
 -1 9 -1 299.85 198.786 3
 1 9 1 342.742 181.707 2
 1 -9 1 311.977 249.492 4
 -1 -9 1 278.65 216.778 4
 1 9 -1 343.217 189.039 3
 -1 -9 -1 356.658 221.994 5
 1 -9 1 234.173 217.64 5
 -1 -9 -1 351.075 223.781 4
 1 -9 1 312.265 399.661 1
 -1 9 1 169.541 226.964 3
 -1 -9 1 177.323 217.974 5
 1 9 -1 286.107 188.752 2
 -1 9 -1 314.184 206.27 2
 1 -9 -1 116.111 212.364 5
 -1 -9 -1 373 387.5 1
 -1 9 1 159.948 199.602 2
 -1 -9 1 -13.0675 386.218 1
 1 -9 -1 203.08 242.234 4
 1 9 1 38.1886 248.76 3
 -1 9 -3 20678.4 354.275 3
 -1 9 3 17676.6 413.576 2
 1 9 -3 20741.9 305.687 3
 1 9 -3 18625.7 378.176 2
 -1 -9 3 20391.6 561.183 1
 -1 9 3 18288.4 466.959 3
 1 -9 -3 18439 417.915 4
 -1 -9 3 16703.3 380.406 4
 -1 9 -3 18436.9 397.255 2
 1 9 3 19536 495.129 3
 1 9 3 19326.4 385.302 2
 -1 -9 3 19608.1 409.95 5
 1 -9 -3 20732.4 407.321 5
 -1 -9 -3 19461.9 407.98 5
 -1 -9 -3 17883 385.738 4
 1 -9 3 18020.6 571.108 1
 -1 9 5 52930.4 786.568 2
 1 9 -5 54449.3 724.426 2
 -1 -9 5 54313.4 900.074 1
 1 -9 -5 56631.3 740.262 5
 1 9 5 54175.7 881.969 3
 1 9 -5 53820.8 606.154 3
 -1 9 5 50799.5 861.147 3
 -1 -9 -5 53694.4 744.09 4
 1 9 5 55534.5 761.131 2
 -1 -9 -5 55172.7 755.199 5
 -1 9 -5 54587.4 665.983 3
 1 -9 5 51532.1 918.993 1
 -1 9 -5 55082.8 756.122 2
 -1 -9 -7 24216.1 486.497 4
 1 -9 7 25162.6 661.432 1
 -1 -9 7 24372.8 638.339 1
 -1 9 7 24914.8 644.42 3
 -1 9 7 24940.8 530.346 2
 -1 -9 -7 26208.6 504.793 5
 -1 9 -7 24955.7 398.463 3
 1 9 -7 25317.1 349.046 3
 1 9 7 25035 507.961 2
 1 -9 -7 25107.8 475.919 5
 1 9 -7 26097.1 458.813 2
 -1 9 -7 26693.6 492.947 2
 -1 -9 -9 24986.8 522.199 5
 1 9 -9 25481.1 476.267 2
 1 9 -9 26588.5 395.651 3
 -1 9 -9 24534.5 425.358 3
 1 -9 -9 26078.7 513.3 5
 -1 9 -9 26468.7 502.626 2
 -1 9 9 25424.2 558.176 2
 1 9 9 26190.3 556.49 2
 1 9 -11 29847 558.182 4
 -1 9 -11 28611.1 489.155 3
 1 9 11 29693.1 623.13 2
 -1 9 11 28480.3 631.781 2
 -1 9 -11 30276.8 578.027 2
 1 -9 -11 27395.7 563.494 5
 1 9 13 33264 700.376 2
 -1 -9 -13 35657.6 702.822 4
 1 9 -13 34624.3 651.221 4
 -1 -9 13 36785.8 869.924 1
 -1 9 13 36101 967.623 3
 -1 9 -13 35055.3 653.942 2
 -1 9 -13 36537.6 620.792 3
 1 -9 13 36492.6 864.02 1
 -1 -9 -13 35123.3 702.728 5
 -1 -9 -15 48842.7 869.36 4
 -1 -9 -15 48608.4 875.664 5
 1 9 -15 46018.3 795.244 4
 1 -9 15 47632.3 1022.95 1
 1 -9 -15 48244 857.21 4
 1 -9 -15 47716.5 845.682 5
 -1 9 15 48475.4 897.766 2
 -1 9 15 47776.1 1185.18 3
 -1 -9 15 48891.2 1061.79 1
 1 -9 -17 9634.87 533.124 4
 -1 -9 -17 9699.99 539.599 5
 1 -9 -17 10239.9 521.554 5
 1 9 17 10134.6 532.458 2
 1 9 -17 10327.2 465.521 4
 -1 -9 17 9136.12 710.541 1
 -1 9 17 10422.6 901.276 3
 -1 -9 -17 9787.53 569.315 4
 1 -9 17 9788.62 682.803 1
 1 9 19 1541.49 431.321 1
 -1 9 19 2109.65 917.84 3
 1 9 -19 995.453 400.794 4
 -1 -9 19 527.817 764.733 1
 -1 9 19 2319.34 518.418 1
 -1 -9 -19 -346.006 594.677 4
 1 -9 -19 1067.62 506.299 4
 -1 -9 -19 -616.341 513.146 5
 1 -9 19 1134.95 629.361 1
 -1 -9 -21 -417.502 611.291 4
 -1 9 21 1123.28 996.935 3
 -1 9 -21 344.258 460.502 4
 1 -9 21 270.164 724.79 1
 -1 9 21 707.918 518.245 1
 1 -9 -21 -32.0061 539.542 4
 1 9 21 444.021 467.02 1
 -1 -9 21 -66.2693 725.906 1
 -1 9 -23 24010.9 852.961 5
 1 9 23 23643.8 756.155 1
 -1 -9 23 25119.2 1026.46 1
 -1 -9 -23 26277.4 842.556 4
 1 -9 23 26351.7 1075.81 1
 1 -9 -23 25946.9 821.673 4
 -1 9 23 27894.2 1382.05 3
 1 -9 -23 26651.6 832.993 5
 -1 9 -23 26615.4 763.945 4
 -1 -9 -23 25633 841.746 5
 -1 9 23 24870.5 797.93 1
 -1 -9 -25 21260 823.971 4
 -1 -9 -25 21883.5 832.048 5
 1 -9 -25 20322.7 814.689 4
 -1 -9 25 19780.6 1033.4 1
 1 -9 25 21210.1 997.762 1
 1 -9 -25 22353 829.809 5
 1 9 25 17131.3 738.461 1
 -1 9 25 21323.5 802.135 1
 1 9 -25 19630.9 837.12 5
 -1 9 25 23431.9 1458.39 3
 -1 9 -25 21243.3 883.176 5
 -1 -9 -27 8046.33 727.762 5
 -1 9 27 8103.21 701.338 1
 -1 -9 27 6059.28 938.183 1
 -1 9 27 9408.77 1342.97 3
 1 -9 27 8173.01 902.322 1
 1 9 27 6986.71 642.198 1
 1 -9 -27 6983.29 714.427 4
 1 9 -27 6825.24 743.991 5
 -1 9 -27 8809.04 762.844 5
 -1 -9 -27 7412.02 726.375 4
 1 -9 -27 8341.91 709.637 5
 -1 -9 -29 68.7902 651.715 5
 1 -9 29 2182.22 886.783 1
 1 9 -29 606.11 682.458 5
 1 -9 -29 324.471 651.091 5
 1 9 29 702.348 595.173 1
 -1 9 -29 1963.94 733.318 5
 -1 9 29 581.866 1283.35 3
 -1 9 29 -321.442 637.234 1
 -1 -9 29 -628.932 862.328 1
 -1 -9 -29 -167.2 666.174 4
 1 9 31 2150.44 634.154 1
 1 9 -31 1321.63 726.943 5
 -1 -9 -31 910.151 697.955 5
 -1 -9 -31 1513.65 692.691 4
 1 -9 -31 1939.9 703.925 5
 -1 9 31 2138.86 668.686 1
 1 9 -33 4788.78 775.234 5
 1 9 33 5222.42 706.446 1
 -1 9 -33 5317.48 769.607 5
 1 -9 33 4436.4 919.658 1
 -1 -9 33 5756.3 914.98 1
 -1 -9 -33 4048.07 764.567 4
 1 -9 -35 1781.95 730.225 5
 1 9 -35 2985.97 767.12 5
 -1 9 -35 2067.41 755.818 5
 -1 9 35 4069.68 1493.3 3
 -1 9 35 1596.88 709.347 1
 -1 -9 -35 1309.28 733.135 5
 1 -9 35 2684.17 910.428 1
 -1 -9 35 2090.89 924.761 1
 -1 -11 1 168.552 234.662 4
 -1 -11 1 627.482 428.842 1
 -1 -11 -1 498.988 240.206 4
 1 11 -1 534.257 207.269 3
 -1 11 -1 312.367 215.531 2
 1 -11 -1 370.178 265.341 4
 1 11 1 425.075 208.679 2
 1 -11 1 287.623 263.103 4
 -1 -11 -1 100.484 234.344 5
 -1 -11 1 616.124 241.351 5
 1 -11 1 373.492 233.354 5
 -1 11 1 541.619 249.777 3
 1 -11 -1 401.155 227.539 5
 1 11 -1 393.756 201.528 2
 1 -11 1 485.953 415.926 1
 -1 11 1 490.131 217.107 2
 -1 -11 -1 786.44 429.095 1
 1 11 1 616.974 256.549 3
 -1 11 -1 402.113 218.067 3
 -1 11 3 21888.8 528.163 3
 -1 -11 3 22005.6 651.639 1
 1 11 3 21929.3 445.837 2
 -1 -11 -3 19208.7 460.292 4
 -1 11 3 20585.5 461.869 2
 1 -11 3 20237.1 642.89 1
 1 11 3 23405.5 549.871 3
 -1 -11 -3 21467.2 462.965 5
 -1 11 -3 23709.3 408.915 3
 1 11 -3 22961 451.471 2
 1 11 -3 23978.5 374.824 3
 -1 -11 3 18174.6 440.772 4
 -1 11 -3 20950.8 450.356 2
 1 -11 -3 21557.7 453.013 5
 -1 -11 3 22590.8 473.597 5
 1 -11 -3 19928.9 480.907 4
 -1 11 -5 32952.8 592.685 2
 -1 -11 -5 32277.6 593.58 5
 -1 11 5 30410.8 604.686 2
 -1 11 -5 32952.5 494.499 3
 1 11 -5 32778.8 558.851 2
 1 11 5 31050.3 581.131 2
 -1 -11 5 31781.3 746.804 1
 -1 11 5 33683.4 696.376 3
 1 11 -5 32174.2 438.091 3
 1 11 -7 58787.6 689.499 3
 -1 11 -7 60772.3 868.466 2
 1 11 7 61687.4 896.368 2
 -1 11 7 58959.7 906.081 2
 1 11 7 60528.3 1049.31 3
 -1 11 -7 57771.8 740.235 3
 1 -11 -7 62898.2 859.342 5
 1 11 -7 61593.8 837.583 2
 -1 11 -9 3686.3 230.774 3
 1 11 -9 3547.99 203.23 3
 -1 11 9 3624.94 358.763 2
 1 11 -9 4724.73 319.979 2
 -1 11 -9 3742.04 319.885 2
 1 11 9 3728.81 344.254 2
 1 -11 9 4280.02 545.502 1
 -1 -11 -11 37187.4 716.135 5
 -1 -11 11 40012.9 924.637 1
 1 11 11 42283.9 1034.64 3
 1 -11 11 40023.7 901.464 1
 1 11 11 37676.7 745.308 2
 1 11 -11 41800 579.808 3
 1 11 -11 38526.9 661.835 2
 -1 11 -11 38186.5 685.6 2
 -1 11 -11 36750.7 585.469 3
 -1 11 11 39590.9 987.972 3
 -1 -11 -11 37456.8 713.948 4
 -1 -11 -13 60143.7 976.113 5
 -1 11 -13 61673.3 858.516 3
 1 -11 -13 63758 991.712 4
 -1 11 -13 65992.3 973.943 2
 -1 -11 13 65914.1 1191.71 1
 -1 -11 -13 63131.6 987.216 4
 1 11 13 60726.1 1010.35 2
 1 11 -13 61811.2 933.928 4
 1 -11 13 64674.4 1183.19 1
 1 -11 -13 57665 944.392 5
 -1 11 13 60564.3 1281.95 3
 -1 11 13 61434.9 1022.11 2
 1 11 -15 28584.6 647.472 4
 1 -11 -15 27931.7 662.486 5
 -1 11 15 31099.4 1079 3
 -1 -11 -15 31503.8 732.472 4
 -1 11 15 30550.6 745.064 2
 -1 -11 -15 28169.9 700.368 5
 1 -11 15 29707.2 888.805 1
 1 -11 -15 30239.3 730.21 4
 -1 11 -15 30565 600.933 3
 -1 -11 15 29915.6 892.751 1
 -1 -11 -17 14039 611.61 5
 1 -11 -17 16894.2 641.853 4
 -1 11 17 18413.6 1097.26 3
 1 -11 -17 14759.1 593.137 5
 -1 -11 -17 14752.4 638.63 4
 -1 -11 17 12643.8 789.453 1
 1 11 17 13382.2 591.818 2
 1 -11 17 14449.5 766.885 1
 -1 11 17 15329.8 637.161 2
 1 11 -17 13348.3 522.24 4
 -1 11 -19 3454.76 479.859 4
 1 -11 -19 7914.69 609.247 5
 -1 -11 -19 3243.1 553.26 5
 1 11 19 2980.69 562.733 2
 1 -11 -19 10478.1 663.493 4
 -1 -11 19 4103.9 732.576 1
 -1 -11 -19 228.919 602.107 4
 -1 11 19 10789.8 1110.76 3
 -1 11 19 7584.98 630.753 2
 1 -11 19 3658.11 711.121 1
 -1 -11 -21 7690 631.428 5
 -1 11 21 9451.85 663.429 2
 1 -11 -21 9872.88 651.401 4
 -1 -11 21 10151.4 934.075 1
 1 11 21 6518.56 635.356 2
 -1 11 -21 9643.12 607.896 4
 1 -11 21 8177.33 805.727 1
 1 -11 -21 9023.27 625.04 5
 -1 11 21 10689.4 1144.52 3
 -1 -11 -23 25567.5 839.497 5
 -1 11 23 23856.2 830.953 2
 -1 11 23 26696.7 1390.13 3
 -1 -11 23 25380.6 1095.73 1
 1 11 23 21984.3 796.806 2
 1 -11 23 25330.2 1059.05 1
 -1 -11 -23 25644.3 834.274 4
 1 -11 -23 24244.8 823.335 4
 1 -11 -23 24102.7 809.305 5
 -1 -11 -25 13026.1 737.798 5
 -1 11 25 16405.4 1355.55 3
 1 11 25 10837.4 702.296 2
 -1 11 25 12703.7 735.66 2
 1 -11 -25 11327.4 721.817 4
 -1 -11 -25 13741.1 764.266 4
 -1 -11 25 11695.2 958.373 1
 1 -11 -25 13669 742.742 5
 1 -11 25 14308.5 1010.61 1
 -1 11 -27 3117.05 696.39 5
 -1 -11 -27 2449.37 679.28 4
 1 -11 27 3283.72 866.553 1
 1 -11 -27 3420.54 663.974 5
 1 -11 -27 1826.04 635.963 4
 -1 -11 -27 2546.52 657.023 5
 1 11 27 2651.23 619.843 2
 -1 11 27 3737.33 1273.97 3
 -1 11 27 2654.16 643.16 2
 -1 -11 27 1884.34 883.974 1
 1 11 -27 2424.06 675.902 5
 1 -11 29 740.26 866.331 1
 -1 -11 -29 -518.423 657.32 5
 -1 11 -29 775.438 690.676 5
 1 -11 -29 242.585 655.336 5
 -1 -11 -29 107.033 675.079 4
 1 11 -29 76.5581 690.732 5
 -1 -11 -31 2200.27 729.87 4
 -1 11 31 4613.74 1390.52 3
 -1 -11 31 2074.03 875.905 1
 1 -11 -31 3178.49 715.795 5
 -1 11 -31 2541.28 722.693 5
 -1 -11 -33 774.293 726.094 5
 1 11 -33 3080.24 767.175 5
 1 -11 33 1384.7 885.705 1
 -1 -11 33 2103.49 905.197 1
 -1 11 -33 1868.44 763.998 5
 -1 11 35 5260.86 1543.89 3
 -1 -11 -35 1891.19 726.314 5
 1 -11 -35 2255.42 744.879 5
 -1 -11 35 1059.31 907.74 1
 1 -11 35 3613.92 941.771 1
 1 11 -35 3110.75 772.049 5
 -1 11 -35 2621.42 769.811 5
 1 11 35 5578.57 1737 3
 -1 13 -1 5875.38 312.706 3
 1 13 1 5211.09 311.514 2
 -1 13 -1 5342.53 329.631 2
 -1 13 1 6133.34 358.845 3
 -1 -13 -1 5602.42 556.566 1
 -1 13 1 5216.19 328.642 2
 1 13 -1 5890.6 301.567 3
 1 13 1 6025.51 347.736 3
 1 13 -1 5529.1 309.53 2
 1 13 -3 16707.1 445.044 2
 -1 13 3 17328 512.579 3
 -1 13 3 15611.3 452.282 2
 1 13 -3 18350.6 370.226 3
 1 13 3 16182 532.976 3
 -1 13 -3 18126.3 396.538 3
 -1 13 -3 15270.1 441.71 2
 1 13 3 16238.3 439.333 2
 1 -13 5 67579.8 1180.59 1
 1 13 -5 65770.7 938.462 2
 -1 -13 -5 73103.4 964.39 4
 1 13 5 66808.2 1083.68 3
 1 13 5 59211.1 913.225 2
 -1 13 5 61919.2 965.934 2
 -1 13 -5 66464.2 957.667 2
 1 13 -5 66638.5 796.014 3
 -1 -13 -5 71869 972.875 5
 -1 -13 -7 24434.1 558.936 4
 -1 13 -7 23290.8 426.161 3
 -1 13 -7 24533.1 555.787 2
 1 -13 7 25212.5 769.351 1
 -1 13 7 22267.8 672.854 3
 1 -13 -7 25952.3 603.813 4
 -1 -13 -7 24853.3 570.691 5
 -1 13 7 21863.2 574.943 2
 1 13 -7 23690.8 514.357 2
 1 13 7 22274.1 561.813 2
 1 13 -7 22486.5 369.342 3
 -1 -13 7 26831.9 795.638 1
 -1 13 -9 941.247 324.641 2
 -1 13 9 562.3 505.507 3
 1 13 -9 1044.16 179.4 3
 1 13 9 1778.9 598.649 3
 1 -13 9 1093.48 561.027 1
 -1 -13 9 1097.66 570.587 1
 1 -13 -9 1083.87 395.567 4
 -1 13 -9 1059.38 209.162 3
 -1 -13 -9 818.683 371.693 4
 1 -13 -9 937.177 320.81 5
 1 13 -9 988.936 291.613 2
 -1 -13 -9 1132.7 340.712 5
 1 13 9 1295.5 346.424 2
 1 -13 -11 1382.73 344.553 5
 1 13 11 2424.83 661.955 3
 -1 -13 -11 1453.07 377.46 5
 1 13 -11 1496.58 211.383 3
 1 -13 11 1519.61 600.556 1
 -1 13 11 915.988 584.879 3
 -1 13 -11 1366.79 235.914 3
 1 -13 -11 1907.75 417.126 4
 -1 -13 11 1528.79 606.28 1
 1 13 11 1681.07 377.038 2
 -1 13 -11 1667.82 329.809 2
 1 13 -11 1619.62 326.488 2
 -1 -13 -11 1497.29 427.169 4
 -1 -13 13 66247.1 1266.37 1
 1 -13 -13 62429.5 1004.03 5
 -1 13 -13 68999.2 1043.94 2
 -1 13 -13 62362.9 879.047 3
 1 13 -13 68173.9 868.307 3
 1 13 -13 65110.6 982.354 2
 1 -13 -13 66772.4 1054.18 4
 -1 13 13 66259.5 1350.62 3
 1 13 13 70523.4 1424.26 3
 1 -13 13 63826.8 1211.15 1
 -1 13 13 62875.3 1080.48 2
 -1 -13 -13 63317.5 1036.89 4
 -1 -13 -13 63516.8 1051.67 5
 -1 -13 -15 57933.6 1010.68 4
 1 -13 15 59861.2 1220.35 1
 -1 13 15 63097.8 1424.62 3
 1 13 15 62800.2 1472.78 3
 -1 -13 15 60841.6 1231.76 1
 1 -13 -15 55387.2 998.709 5
 -1 13 15 58593.8 1087.87 2
 -1 -13 -15 56312.7 1010.74 5
 -1 -13 -17 19308.7 706.725 4
 1 -13 17 16441.3 854.952 1
 -1 13 17 24370.8 783.024 2
 1 13 17 17303.1 677.782 2
 -1 -13 -17 18160.6 675.723 5
 1 13 17 26016.1 1283.06 3
 -1 -13 17 15695 847.186 1
 1 -13 -17 18742 679.444 5
 -1 -13 19 878.764 776.065 1
 1 13 19 4277.83 1200.8 3
 -1 13 19 2880.63 589.529 2
 1 -13 -19 2626.84 532.078 5
 -1 -13 -19 1902.2 565.663 5
 1 -13 -19 3440.24 607.168 4
 1 -13 19 803.814 716.907 1
 1 13 19 1909.41 545.574 2
 -1 13 -19 236.04 475.283 4
 -1 13 19 4143.84 1090.26 3
 -1 -13 -19 2315.94 617.985 4
 -1 -13 21 11569.9 906.189 1
 1 13 21 10256.1 652.664 2
 1 13 21 13633 1351.25 3
 -1 13 21 11167.4 1203.33 3
 1 -13 21 11319.6 872.965 1
 1 -13 -21 10911.7 692.214 4
 -1 13 21 10475.5 668.997 2
 -1 -13 -21 11260.2 693.102 4
 -1 -13 -21 11141.4 670.302 5
 1 -13 -21 10506 645.151 5
 1 13 23 8572.05 644.468 2
 1 -13 23 8981.91 890.754 1
 -1 -13 -23 9236.91 681.73 5
 -1 -13 -23 10098.4 710.101 4
 -1 -13 23 10063.3 1031.9 1
 1 13 23 13153.5 1436.75 3
 -1 13 23 9457.29 670.009 2
 1 -13 -23 8985.01 693.493 4
 -1 13 23 12802.7 1311.28 3
 1 -13 -23 9145.4 660.339 5
 -1 13 25 5036.1 643.623 2
 -1 -13 -25 5725.79 695.701 4
 1 -13 -25 4664.25 644.725 5
 1 13 25 4627 603.03 2
 1 -13 25 6093.18 914.448 1
 -1 -13 -25 5133.4 663.429 5
 -1 13 25 6798.52 1297.75 3
 1 -13 -25 4062.73 689.871 4
 -1 -13 25 4593.26 971.321 1
 -1 13 27 2613.01 642.364 2
 -1 -13 -27 2032.27 694.707 4
 1 -13 27 2620.01 930.65 1
 -1 13 27 2523.03 1322.69 3
 -1 -13 -27 2136.48 642.924 5
 1 -13 -27 2282.48 649.657 5
 1 13 27 3624.21 1477 3
 1 13 27 2151.64 609.239 2
 -1 -13 27 2633.39 870.648 1
 1 -13 -27 1967.29 667.473 4
 -1 -13 -29 91.841 693.176 4
 1 -13 -29 75.2617 652.123 5
 -1 13 29 62.0391 654.787 2
 -1 -13 -29 29.0008 646.904 5
 -1 13 31 877.552 709.59 2
 -1 13 31 2227.74 1447.98 3
 1 -13 31 578.585 870.288 1
 1 13 -31 518.327 706.276 5
 -1 13 -31 868.507 690.533 5
 -1 -13 31 228.713 886.101 1
 -1 -13 -33 2436.69 730.237 5
 1 -13 -33 2564.6 718.094 5
 1 -13 33 2437.75 910.563 1
 -1 -13 33 2104.8 919.972 1
 1 13 -33 3124.08 761.882 5
 -1 13 -33 3238.75 742.07 5
 -1 13 33 2710.9 746.549 2
 -1 13 33 4578.35 1513.01 3
 -1 -15 1 3510.87 366.43 5
 1 15 -1 3676.25 325.527 2
 1 -15 1 3612.99 636.05 1
 1 -15 1 3776.02 358.327 5
 -1 -15 -1 3605.76 370.759 5
 -1 -15 1 3042.48 380.799 4
 -1 -15 -1 3254.88 386.338 4
 1 -15 -1 3501.43 643.841 1
 -1 15 -1 3191.26 334.656 2
 1 15 1 3450.02 373.244 3
 1 15 1 3413.83 322.978 2
 -1 -15 1 4184.8 611.119 1
 1 15 -1 3508.27 330.049 3
 -1 15 -1 3416.71 324.892 3
 1 -15 -1 3851.45 359.884 5
 1 -15 -1 2991.61 405.564 4
 1 -15 1 3116.54 394.136 4
 -1 15 1 3289.14 338.369 2
 1 15 3 34841.1 665.991 2
 1 -15 3 35727.9 953.221 1
 1 -15 -3 35179.7 675.523 5
 1 15 3 35946 749.147 3
 -1 -15 3 40039.3 961.808 1
 -1 15 -3 36822.6 620.343 3
 1 15 -3 36499.1 582.488 3
 -1 15 3 32279.8 670.357 2
 1 15 -3 36741.6 684.995 2
 -1 -15 -3 35892.1 692.138 4
 -1 15 -3 34004.9 677.304 2
 -1 -15 -3 37331.5 704.202 5
 -1 -15 3 35038.4 670.164 4
 1 -15 -3 33181.8 714.288 4
 -1 -15 3 35725.4 691.277 5
 -1 -15 -5 41490.2 756.979 4
 1 -15 -5 38415.2 726.958 5
 1 -15 5 42155.4 1002.49 1
 -1 -15 5 43633.7 989.318 1
 -1 15 -5 39744.9 748.652 2
 1 15 -5 39844.9 588.091 3
 -1 -15 -5 40725.9 740.684 5
 1 15 5 36207.3 709.116 2
 -1 15 -5 40089 629.91 3
 -1 15 5 39034.4 837.432 3
 1 -15 -5 40372.2 773.753 4
 1 15 -5 41220.3 732.116 2
 1 -15 -7 7914.82 410.326 5
 -1 15 7 8840.75 576.052 3
 1 -15 7 9692.05 683.731 1
 -1 -15 -7 8720.61 479.245 4
 -1 -15 -7 8674.91 436.745 5
 -1 15 -7 8257.47 297.054 3
 1 15 -7 8425.6 261.076 3
 1 -15 -7 8912.3 481.434 4
 1 15 7 8791.79 612.913 3
 -1 -15 7 9378.26 680.25 1
 1 15 -7 9011.04 422.17 2
 -1 15 -7 8919.67 430.187 2
 1 15 7 7631.76 414.31 2
 -1 -15 9 2581.59 643.494 1
 -1 15 -9 1836.29 235.97 3
 1 15 9 2923.49 622.356 3
 1 15 9 1578.93 373.45 2
 -1 -15 -9 1497.21 414.002 4
 1 -15 -9 1687.83 437.374 4
 -1 -15 -9 1849.97 387.548 5
 -1 15 9 690.591 532.518 3
 1 15 -9 1998.34 329.105 2
 -1 15 -9 2250.91 377.605 2
 1 15 -9 1769.04 202.348 3
 1 -15 -9 1356.26 345.221 5
 1 -15 9 2310.29 634.05 1
 -1 -15 11 4338.75 687.761 1
 -1 15 11 4164.22 459.452 2
 -1 -15 -11 4611.85 447.606 5
 1 -15 11 4079.05 672.742 1
 -1 15 -11 4409.67 402.769 2
 1 -15 -11 4068.15 413.721 5
 1 15 11 4528.52 433.773 2
 -1 -15 -11 4860.02 492.736 4
 1 15 11 5320.64 735.555 3
 -1 15 -11 3409.21 270.869 3
 -1 15 11 3215.43 631.993 3
 -1 -15 -13 15143.8 587.681 5
 1 -15 13 16172.6 815.903 1
 1 -15 -13 15545.2 547.842 5
 -1 -15 -13 15426.7 608.251 4
 1 15 13 17948.1 981.622 3
 -1 -15 13 15353.5 850.929 1
 -1 15 13 16224.4 614.976 2
 -1 15 13 14446 838.987 3
 1 -15 15 43538 1107.01 1
 -1 -15 15 44516.9 1151.08 1
 -1 -15 -15 42280.7 907.37 4
 1 -15 -15 41358.2 851.848 5
 1 15 15 37342.8 869.748 2
 -1 -15 -15 41757.3 889.339 5
 -1 15 15 37822.3 924.346 2
 1 15 15 43396.3 1309.25 3
 -1 15 15 38645.7 1206.8 3
 -1 -15 -17 31103.6 844.633 5
 1 -15 -17 31882 807.455 5
 -1 -15 -17 33292 873.474 4
 1 15 17 32035.2 855.205 2
 -1 15 -17 35741.7 717.19 3
 -1 -15 17 33397.7 1075.65 1
 1 -15 17 35379.2 1072.48 1
 -1 15 17 35602.1 1284.64 3
 -1 15 17 32438.7 895.57 2
 -1 15 -17 34656.2 806.23 2
 1 -15 -19 1973.68 593.057 4
 1 -15 19 1741.72 815.801 1
 1 -15 -19 1468.17 534.988 5
 -1 15 19 1914.4 1032.87 3
 -1 -15 -19 1765.19 613.066 4
 1 15 19 1282.29 547.325 2
 -1 -15 -19 1749.08 553.117 5
 -1 15 19 1426.37 578.788 2
 1 15 19 3599.32 1136.63 3
 -1 -15 19 1438.34 811.988 1
 -1 -15 -21 1772.44 637.915 4
 1 -15 -21 2438.87 615.943 4
 1 -15 21 1978.45 814.041 1
 -1 15 21 1720.88 1074.85 3
 1 -15 -21 1795.64 543.984 5
 -1 15 21 1663.82 571.632 2
 1 15 21 2303.16 1175.36 3
 1 15 21 1200.5 550.005 2
 -1 -15 -21 1813.71 572.469 5
 -1 -15 21 1789.75 845.431 1
 -1 -15 -23 6888.44 703.942 4
 -1 -15 23 10188.7 1000.65 1
 -1 15 23 6717.81 670.349 2
 1 15 23 6805.47 650.027 2
 1 -15 23 7696.07 906.617 1
 -1 -15 -23 6164.6 640.495 5
 1 -15 -23 6231.87 637.459 5
 -1 15 23 6748.65 1186.48 3
 1 15 23 9934.03 1368.01 3
 1 -15 -25 5568.39 721.198 4
 1 -15 -25 5598.85 652.353 5
 1 -15 25 7061.86 878.144 1
 1 15 25 8991.41 1455.29 3
 -1 -15 -25 6447.15 709.28 4
 -1 15 25 6761.61 1261.53 3
 -1 -15 25 7275.43 1008.71 1
 -1 -15 -25 6351.7 685.879 5
 -1 15 25 5948.09 664.513 2
 -1 15 27 3058.46 661.848 2
 1 -15 -27 3545.16 722.471 4
 -1 -15 -27 3010.42 685.633 5
 1 -15 -27 3066.78 656.536 5
 -1 -15 29 -209.066 862.371 1
 1 -15 29 -264.82 871.33 1
 -1 15 29 25.406 655.301 2
 1 -15 -29 -47.244 655.42 5
 -1 15 29 -1145.12 1336.07 3
 -1 -15 -29 223.542 728.79 4
 1 -15 31 1219.26 903.842 1
 -1 -15 31 1413.74 894.535 1
 -1 15 -31 1318.33 682.346 5
 -1 15 31 -992.578 1381.63 3
 1 15 -31 69.5775 688.345 5
 1 -15 33 2047.93 909.269 1
 -1 15 -33 3216.15 729.605 5
 -1 15 33 3021.68 1446.15 3
 1 -15 -33 872.185 709.264 5
 1 15 -33 2042.16 758.851 5
 1 15 33 4350.52 1619.56 3
 -1 -15 -33 569.438 703.034 5
 -1 -15 -33 -220.637 757.608 4
 -1 -15 33 878.68 953.128 1
 1 17 1 3030.29 356.524 2
 1 -17 -1 3140.54 397.057 5
 -1 17 1 3668.21 395.621 3
 1 -17 1 2892.93 445.299 4
 1 17 -1 2862.31 345.894 3
 1 17 1 2847.28 394.413 3
 1 -17 1 3505.78 398.595 5
 1 -17 -1 3225.98 683.14 1
 -1 -17 1 3449.42 691.461 1
 -1 -17 -1 3371.07 684.285 1
 1 -17 -1 2560.98 468.061 4
 -1 -17 1 2618.07 428.365 4
 -1 -17 -1 2480.99 419.389 4
 -1 -17 1 3381.37 413.587 5
 1 -17 1 3236.01 707.545 1
 -1 -17 -1 3263.65 409.809 5
 1 17 -1 2658.18 349.386 2
 -1 -17 -3 32857.2 706.575 5
 -1 -17 3 31053.9 685.954 4
 1 -17 -3 31714.3 687.353 5
 -1 -17 -3 30310.1 942.442 1
 1 17 3 28447.5 648.689 2
 -1 -17 3 36225.6 998.559 1
 -1 17 -3 29876.7 699.191 2
 -1 17 3 31885.7 736.999 3
 1 17 -3 31254.2 574.384 3
 1 -17 3 34506.4 999.008 1
 1 17 -3 28446.6 667.624 2
 -1 -17 -3 33883.8 744.784 4
 1 -17 -3 31334.9 729.335 4
 -1 -17 3 31242.1 686.725 5
 1 17 -5 18906.4 562.975 2
 1 -17 5 20081.9 875.969 1
 1 17 5 18849.9 666.765 3
 1 -17 -5 20511.3 621.795 4
 1 17 5 16070.8 521.212 2
 -1 -17 -5 19362.3 589.224 4
 1 -17 -5 17152.8 565.204 5
 -1 17 -5 19499.2 583.978 2
 -1 -17 5 20632.6 853.057 1
 -1 17 5 18620.1 655.626 3
 1 17 -5 18519.8 422.321 3
 -1 -17 -5 19607.6 596.417 5
 1 -17 -7 9988.21 493.024 5
 -1 17 7 10898.6 606.801 3
 -1 -17 -7 10940.8 548.453 4
 -1 -17 -7 9895.7 484.002 5
 -1 17 7 10331.5 489.62 2
 1 -17 7 11898.6 800.419 1
 1 17 -7 10014 309.048 3
 1 17 7 9361.79 455.205 2
 1 17 7 11561.6 658.163 3
 -1 -17 7 12670.5 785.478 1
 1 -17 -7 11369.1 550.646 4
 1 -17 9 90.1254 710.698 1
 1 -17 -9 -264.417 370.016 5
 1 -17 -9 -271.38 448.462 4
 1 17 9 50.7312 373.906 2
 -1 -17 -9 -89.2481 459.88 4
 -1 17 9 184.909 544.982 3
 -1 17 9 -363.855 406.44 2
 1 17 9 -94.0456 606.502 3
 -1 -17 -9 97.3086 394.912 5
 1 -17 -11 267.192 507.975 4
 -1 -17 -11 2175.47 496.47 4
 -1 17 11 1881.14 456.993 2
 -1 -17 -11 1911.04 456.99 5
 1 -17 -11 1728.03 418.265 5
 1 17 11 2231.15 741.175 3
 1 -17 11 168.858 764.278 1
 -1 17 11 1499.64 635.631 3
 -1 17 13 3322.7 751.781 3
 1 -17 -13 3949.88 483.225 5
 -1 17 13 5117.22 541.795 2
 -1 -17 13 4975.74 821.255 1
 1 -17 13 6082.75 802.645 1
 1 17 13 4513.2 491.772 2
 -1 -17 -13 3980.75 483.817 5
 -1 -17 -13 4721.79 537.946 4
 1 17 13 5982.87 858.199 3
 1 -17 -15 39341.5 864.393 5
 1 17 15 47631 1395.33 3
 -1 -17 -15 45749.6 954.142 4
 -1 17 15 42546.1 955.622 2
 1 17 15 39892.4 927.926 2
 -1 -17 -15 39514.2 900.497 5
 -1 17 15 40597 1240.38 3
 1 -17 15 47462.9 1176.91 1
 -1 -17 15 51127.3 1237.11 1
 1 -17 -17 33820.9 889.304 4
 -1 -17 17 40856.1 1182.27 1
 1 17 17 30166.8 849.584 2
 -1 -17 -17 37075.1 908.3 4
 -1 -17 -17 32537.7 868.983 5
 1 -17 -17 28838 812.578 5
 -1 17 17 34569.2 1224.54 3
 1 -17 17 39209.8 1148.33 1
 1 17 17 41020.3 1452.4 3
 -1 17 17 32042.7 889.787 2
 -1 17 19 915.117 579.288 2
 1 -17 -19 60.8103 596.983 4
 -1 -17 -19 1337.47 629.123 4
 -1 -17 19 1620.23 835.88 1
 -1 -17 -19 -32.2588 565.562 5
 -1 17 19 316.845 958.955 3
 1 -17 19 1847.09 865.972 1
 1 17 19 1620.66 1171.41 3
 1 -17 -19 235.566 531.782 5
 1 17 21 6778 1299.78 3
 1 -17 21 4552.71 887.297 1
 -1 17 21 5110.09 1081.09 3
 -1 -17 -21 4623.12 686.249 4
 1 -17 -21 4553.5 605.462 5
 -1 17 21 4588.89 627.436 2
 -1 -17 21 7399.55 918.815 1
 -1 -17 -21 4744.37 638.793 5
 1 -17 -21 4081.76 653.53 4
 -1 -17 -23 6376.23 669.622 5
 -1 17 23 6389.11 1189.38 3
 -1 17 23 6184.95 686.909 2
 1 17 23 9834.79 1422.04 3
 1 -17 -23 6189.01 728.982 4
 -1 -17 23 7188.83 919.981 1
 1 -17 -23 5789.91 655.538 5
 1 -17 23 7334.86 896.501 1
 -1 -17 -25 6917.13 746.937 4
 1 -17 -25 5351.27 734.924 4
 -1 -17 -25 6245.99 683.194 5
 -1 17 25 5886.42 698.146 2
 1 -17 -25 6062.91 683.434 5
 -1 -17 27 120.008 996.269 1
 -1 -17 -27 120.064 728.619 4
 1 -17 -27 1032.86 705.53 4
 -1 17 27 -432.108 1264.42 3
 1 17 27 3154.1 1478.86 3
 1 -17 27 799.252 870.076 1
 -1 17 27 488.419 650.134 2
 1 -17 -27 365.215 640.749 5
 1 -17 29 99.0372 935.987 1
 -1 -17 29 353.932 883.1 1
 -1 -17 -29 -302.392 683.798 5
 -1 17 29 -1357.64 1362.14 3
 1 17 31 926.01 1571.65 3
 1 -17 31 -267.103 863.295 1
 -1 -17 -31 41.8712 750.099 4
 -1 -17 -31 434.465 683.881 5
 -1 17 31 -37.493 1358.46 3
 1 -17 -31 56.6362 682.425 5
 -1 -19 1 4042.73 766.983 1
 1 -19 1 4602.28 525.738 4
 -1 -19 -1 4226.57 496.737 5
 -1 -19 1 3188.67 505.666 4
 -1 19 -1 2993.65 411.18 3
 1 -19 1 4679.09 463.783 5
 -1 19 1 4132.81 445.384 3
 -1 -19 1 2943.4 472.376 5
 1 -19 -1 4618.88 794.466 1
 1 -19 -1 3807.47 506.515 4
 1 -19 1 4760.81 804.124 1
 -1 -19 -1 4454.03 770.731 1
 1 -19 -1 4129.06 451.075 5
 -1 -19 -3 13676 594.45 4
 1 -19 -3 9089.18 577.012 4
 -1 19 3 8514.58 489.021 2
 -1 -19 3 11375 842.339 1
 1 -19 -3 9669.95 863.176 1
 1 19 -3 8845.31 399.263 3
 -1 19 -3 10068.5 432.133 3
 -1 -19 -3 14089 901.39 1
 1 -19 3 10484.3 868.608 1
 -1 19 3 10891.1 572.721 3
 -1 -19 3 8052.6 522.411 5
 -1 -19 3 9437.67 560.284 4
 1 19 3 13160.5 614.563 3
 1 -19 -3 9433.9 516.431 5
 -1 -19 -3 12291.7 560.28 5
 -1 -19 -5 24696.1 690.896 4
 -1 19 5 16618.3 602.853 2
 -1 -19 5 24036.8 948.392 1
 1 19 5 24050.7 753.411 3
 1 -19 5 21271 962.941 1
 1 -19 -5 20451.2 683.698 4
 -1 19 5 21109.7 717.824 3
 -1 -19 -5 20837.9 650.06 5
 -1 -19 -5 17355.6 920.549 1
 1 -19 -5 18683.2 614.394 5
 1 19 7 6120.5 623.168 3
 -1 19 7 4990.63 598.397 3
 1 -19 -7 4717.95 474.034 5
 -1 -19 7 5890.87 784.375 1
 -1 -19 -7 5840.24 498.384 5
 -1 -19 -7 6021.78 521.137 4
 1 -19 -7 5816.8 535.405 4
 -1 19 7 4633.44 449.905 2
 -1 -19 -9 1163.85 514.862 4
 1 -19 -9 127.462 507.792 4
 1 19 9 1192.84 657.341 3
 1 -19 9 103.598 788.205 1
 -1 -19 9 1665.33 783.205 1
 -1 19 9 901.455 578.483 3
 -1 19 9 1189.63 448.988 2
 1 -19 -9 832.431 436.844 5
 -1 -19 -9 1060.85 442.723 5
 -1 19 11 -22.457 490.657 2
 1 -19 -11 -164.103 525.575 4
 -1 19 11 -174.699 641.735 3
 1 -19 11 -57.516 786.352 1
 -1 -19 -11 -103.125 541.439 4
 1 -19 -11 -253.319 433.715 5
 -1 -19 -11 337.238 449.376 5
 1 19 11 80.754 706.886 3
 -1 -19 11 302.047 786.228 1
 1 -19 -13 31478.8 866.887 4
 -1 19 13 27161.2 1023.88 3
 1 -19 -13 25061 738.208 5
 -1 -19 -13 27048.9 788.694 5
 -1 -19 -13 30974.1 834.147 4
 1 19 13 29045.6 1118.41 3
 1 -19 13 32507.5 1108.74 1
 -1 -19 13 34881.1 1108.22 1
 -1 19 13 25912.1 802.109 2
 -1 19 15 24046.3 818.385 2
 -1 -19 15 31794.3 1119.66 1
 1 -19 -15 28491.6 868.135 4
 -1 -19 -15 28334 829.191 4
 -1 19 15 25404 1092.95 3
 1 -19 -15 23832.2 750.548 5
 -1 -19 -15 24380.9 791.272 5
 1 -19 15 31403.1 1092.73 1
 1 19 15 28716.8 1232.19 3
 1 -19 -17 4177.74 560.662 5
 -1 -19 -17 4263.7 636.914 4
 1 19 17 5325.17 1091.91 3
 1 -19 17 6741.35 910.794 1
 -1 -19 17 7431.17 943.213 1
 -1 19 17 3618.63 608.747 2
 -1 -19 -17 3941.31 587.893 5
 -1 19 17 5050.33 940.935 3
 1 -19 -17 4521.79 657.966 4
 -1 -19 19 2893.85 905.197 1
 1 19 19 1230.46 1129.2 3
 1 -19 -19 170.384 528.869 5
 1 -19 19 850.027 830.146 1
 1 -19 -19 -226.918 632.861 4
 -1 -19 -19 692.938 647.03 4
 -1 -19 -19 -122.47 568.722 5
 -1 19 19 149.409 562.638 2
 -1 19 19 145.721 955.826 3
 1 -19 -21 1804.78 571.792 5
 1 -19 21 1171.1 833.296 1
 -1 -19 -21 -9.33614 669.353 4
 1 -19 -21 1744.67 665.032 4
 1 19 21 1067.73 1223 3
 -1 19 21 1654.1 607.227 2
 -1 -19 21 4111.66 909.546 1
 -1 19 21 197.875 997.951 3
 -1 -19 -21 2176.49 616.07 5
 -1 -19 -23 5591.19 670.117 5
 -1 -19 -23 6073.14 730.633 4
 -1 19 23 4069.53 650.949 2
 1 -19 -23 5330.5 649.745 5
 1 19 25 808.87 1376.69 3
 1 -19 25 1645.6 833.098 1
 -1 -19 25 1866.04 858.955 1
 1 -19 -25 1564.48 637.328 5
 1 -19 -25 32.4534 705.292 4
 -1 19 25 626.115 1165.46 3
 1 -19 -27 926.9 731.719 4
 1 19 27 190.445 1462.82 3
 -1 19 27 -785.115 1262.51 3
 1 -19 27 1426.6 820.002 1
 -1 -19 -27 -823.113 705.769 5
 -1 -19 27 1772.18 938.757 1
 1 -19 -29 -480.691 691.989 5
 1 -19 29 160.932 890.614 1
 -1 -19 -29 125.861 698.791 5
 -1 -19 29 994.347 967.814 1
 -1 -19 -29 -28.732 737.88 4
 1 19 29 740.177 1524.68 3
 -1 19 29 -1324.8 1280 3
 -1 -21 1 610.611 769.411 1
 1 -21 -1 1442.09 810.393 1
 1 -21 -1 641.158 503.004 4
 -1 -21 1 358.401 471.522 5
 -1 21 1 567.079 425.3 2
 1 -21 1 1156.07 814.716 1
 1 -21 -1 913.894 461.27 5
 1 -21 1 956.732 455.77 5
 -1 -21 -1 598.278 478.945 5
 -1 -21 -1 456.064 785.709 1
 -1 -21 1 152.593 502.946 4
 -1 21 -1 592.853 423.263 2
 1 21 1 547.439 451.879 3
 -1 21 1 1056.49 454.393 3
 1 -21 1 727.234 507.476 4
 -1 -21 -1 675.067 520.732 4
 -1 21 -1 385.604 393.466 3
 -1 -21 3 9661.28 896.689 1
 -1 21 3 6767.37 517.793 2
 1 -21 -3 9231.35 870.755 1
 1 -21 3 10517.1 902.387 1
 1 -21 -3 8942.28 557.172 5
 -1 21 3 9329.06 585.022 3
 -1 -21 3 8865.97 551.537 5
 1 21 3 9444.48 586.736 3
 -1 21 -3 8546.8 538.698 2
 1 -21 -3 8635.74 628.404 4
 -1 21 -3 9014.62 461.094 3
 -1 -21 3 8724.19 598.987 4
 -1 -21 -3 9191.78 561.806 5
 -1 -21 -3 9499.78 883.028 1
 -1 -21 -5 7590.87 543.183 5
 1 21 5 7679.52 635.96 3
 -1 -21 5 8436.15 851.454 1
 1 -21 -5 6515.29 525.23 5
 1 -21 5 8379.04 895.296 1
 1 -21 -5 7008.43 596.914 4
 -1 21 5 5944.48 510.416 2
 -1 21 5 7257.06 603.494 3
 -1 21 -5 7683.59 415.7 3
 -1 21 7 8069.88 661.282 3
 -1 21 7 6489.2 517.657 2
 1 21 7 9352.85 691.092 3
 1 -21 -7 7652.03 545.906 5
 1 -21 7 9566.38 890.557 1
 -1 -21 -7 6910.19 565.577 5
 -1 -21 7 9051.4 869.783 1
 1 -21 -7 7363.96 623.348 4
 -1 -21 -9 -3.46909 554.553 4
 -1 21 9 627.562 668.259 3
 -1 -21 -9 949.534 501.411 5
 1 -21 -9 1037.5 576.538 4
 1 -21 9 316.005 825.963 1
 -1 -21 9 509.232 826.971 1
 1 21 9 1427.24 678.944 3
 -1 21 9 760.143 471.644 2
 1 -21 -9 1192.75 480.681 5
 1 -21 -11 7422.63 651.529 4
 -1 21 11 5614.37 731.545 3
 -1 21 11 5551.2 572.58 2
 -1 -21 11 8492.43 921.949 1
 1 -21 -11 6638.15 566.487 5
 1 21 11 6091.69 810.345 3
 -1 -21 -11 5817.51 565.811 5
 1 -21 11 8344.33 903.759 1
 1 21 13 10671.5 975.497 3
 -1 -21 13 11492.8 945.848 1
 -1 -21 -13 8416.58 618.677 5
 1 -21 13 10707.6 962.549 1
 -1 21 13 8410.81 636.538 2
 -1 21 13 9901.37 874.301 3
 1 -21 -13 8352.52 568.445 5
 1 -21 -13 9149.64 680.924 4
 1 -21 -15 4550.78 661.439 4
 -1 21 15 2823.34 813.404 3
 -1 21 15 3643.49 594.641 2
 -1 -21 -15 4369.4 671.997 4
 -1 -21 -15 4469.94 582.321 5
 1 -21 15 4588.03 895.083 1
 1 21 15 3039.91 963.534 3
 1 -21 -15 3970.62 544.125 5
 1 -21 -17 3244.05 666.358 4
 1 21 17 2180.42 1022.08 3
 -1 -21 -17 2038.45 583.492 5
 1 -21 -17 2860.55 555.573 5
 -1 21 17 2075.96 592.695 2
 -1 -21 -17 2394.83 668.916 4
 1 -21 17 2666.46 886.328 1
 -1 21 17 1512.71 890.355 3
 1 -21 19 144.508 846.443 1
 -1 -21 -19 607.401 566.371 5
 1 -21 -19 720.957 664.47 4
 -1 -21 19 1600.65 920.747 1
 1 21 19 -206.132 1088.99 3
 1 -21 -19 367.457 558.866 5
 -1 -21 -19 105.623 654.059 4
 -1 -21 -21 1619.71 671.28 4
 1 -21 -21 235.666 696.684 4
 -1 -21 -21 1185.54 595.951 5
 1 -21 -21 1863.3 591.926 5
 1 -21 -23 691.743 743.49 4
 -1 -21 23 2822.17 908.352 1
 1 -21 23 2087.56 835.713 1
 -1 21 23 2478.46 1123.08 3
 1 -21 -23 3368.11 632.985 5
 1 -21 25 4411.62 883.675 1
 1 21 25 2552.26 1408.8 3
 -1 -21 -25 3357.71 688.966 5
 -1 21 25 5538.13 1256.21 3
 -1 -21 -27 -102.77 743.504 4
 1 -21 27 171.935 845.179 1
 1 -21 -27 35.1113 646.652 5
 -1 -21 -27 271.978 677.254 5
 -1 21 27 128.843 1212.45 3
 -1 -21 27 1350.67 911.982 1
 1 21 27 -650.076 1474.63 3
 1 -23 1 557.347 492.03 5
 -1 -23 -1 39.8569 507.709 5
 -1 23 -1 1148.32 436.157 3
 -1 -23 1 186.487 490.86 5
 -1 -23 1 385.962 529.609 4
 1 -23 -1 289.315 561.185 4
 -1 -23 -1 156.57 584.138 4
 1 -23 -1 1082.08 492.479 5
 -1 -23 -1 -34.115 848.876 1
 -1 -23 1 -222.035 834.898 1
 1 -23 1 1019.34 861.528 1
 1 -23 1 336.264 534.763 4
 -1 23 1 1511.01 475.207 3
 1 -23 -1 1155.18 886.558 1
 -1 -23 3 5365.41 550.993 5
 -1 -23 3 4358.52 911.294 1
 1 -23 -3 5035.46 547.445 5
 -1 -23 -3 4603.02 563.272 5
 1 -23 -3 5565.86 632.767 4
 -1 23 3 4275.6 562.444 3
 1 -23 3 4665.33 872.334 1
 1 23 3 4964.55 582.629 3
 1 -23 -3 4909.94 914.61 1
 -1 -23 3 5021.6 565.489 4
 -1 -23 5 7866.03 908.327 1
 1 -23 -5 7553.54 598.536 5
 1 -23 5 8864.69 946.756 1
 -1 23 5 7453.84 661.413 3
 1 -23 -5 8098.54 663.413 4
 1 23 5 6620.77 659.542 3
 1 -23 -5 7997.95 949.09 1
 -1 -23 -5 7019.89 589.645 5
 1 -23 -7 2648.66 608.112 4
 -1 23 7 1999.83 633.733 3
 1 -23 7 2446.13 872.531 1
 1 -23 -7 2139.49 525.482 5
 -1 -23 7 3606.57 855.243 1
 -1 -23 9 648.569 869.017 1
 1 23 9 1349.67 704.273 3
 1 -23 -9 469.957 520.389 5
 1 -23 9 972.91 874.525 1
 -1 23 9 -11.3942 665.785 3
 1 -23 -9 1049.24 606.892 4
 -1 -23 -9 1657.35 542.958 5
 -1 -23 -9 125.934 616.326 4
 1 -23 11 2354.41 877.364 1
 1 -23 -11 1927.69 623.171 4
 1 -23 -11 1703.26 524.276 5
 -1 -23 -11 2424.73 577.035 5
 -1 -23 -11 -3.89717 611.342 4
 -1 23 11 2050.96 739.23 3
 -1 -23 11 1502.47 906.795 1
 1 23 11 1339.39 768.743 3
 -1 -23 -13 2215.82 549.804 5
 1 -23 13 1807.14 880.847 1
 1 -23 -13 1832.59 637.414 4
 -1 -23 -13 2203.85 639.573 4
 -1 23 13 2733.1 759.498 3
 1 -23 -13 2175.03 548.826 5
 1 23 13 -768.78 892.082 3
 -1 -23 13 2415.8 894.623 1
 1 -23 15 5890.1 904.303 1
 -1 23 15 4653.58 857.165 3
 1 -23 -15 3218.22 558.922 5
 -1 -23 -15 4507.55 603.101 5
 1 23 15 4433.26 964.247 3
 -1 -23 15 6532.12 963.413 1
 1 -23 -15 3403.92 665.878 4
 -1 -23 -17 377.216 693.185 4
 1 -23 -17 1731.68 558.774 5
 1 23 17 1379.38 1007.9 3
 -1 23 17 2542.25 871.948 3
 1 -23 -17 1833.92 652.079 4
 -1 -23 -17 1978.55 588.076 5
 1 -23 -19 150.27 537.324 5
 1 -23 -19 -20.4388 667.591 4
 -1 23 21 1772.63 1049.93 3
 1 -23 21 2360.14 891.239 1
 -1 -23 21 -7.08415 868.621 1
 1 -23 23 3635.84 877.149 1
 -1 -23 -23 6145.43 778.06 4
 -1 -23 23 2591.11 896.716 1
 -1 -23 -23 4670.02 685.168 5
 1 23 23 1946.21 1278.66 3
 1 23 25 1293.56 1356.26 3
 -1 -23 -25 1662.71 648.376 5
 1 -23 -25 48.1731 776.201 4
 1 -23 -25 1512.6 650.911 5
 -1 -23 25 1581.98 893.661 1
 -1 -23 -25 280.941 754.481 4
 1 -23 25 951.089 850.435 1
 -1 23 25 1131.72 1142.53 3
 1 -25 1 -279.253 557.845 4
 -1 -25 -1 7.50233 593.3 4
 1 -25 -1 89.7246 598.254 4
 1 -25 -1 182.726 515.688 5
 -1 25 1 779.496 500.331 3
 -1 -25 1 22.1608 575.935 4
 1 -25 -1 859.049 892.82 1
 1 -25 1 101.083 501.383 5
 -1 -25 1 -1364.87 890.628 1
 -1 -25 -1 -42.248 532.167 5
 -1 -25 -1 -563.196 864.466 1
 -1 -25 1 288.509 524.328 5
 -1 -25 3 1814.2 894.91 1
 -1 -25 3 198.362 557.676 4
 -1 -25 3 1829.8 525.91 5
 1 -25 3 2605.77 884.917 1
 -1 -25 -3 1222.68 885.071 1
 -1 -25 -3 2129.98 566.726 5
 -1 25 3 1650.01 551.929 3
 -1 -25 -3 42.0975 614.692 4
 1 -25 -3 2925.91 939.79 1
 1 -25 -3 1996.16 546.766 5
 1 -25 -3 2371.01 610.73 4
 1 -25 5 4994.7 952.526 1
 -1 -25 -5 4349.32 579.745 5
 1 -25 -5 5280.58 585.723 5
 -1 25 5 4747.69 648.012 3
 1 -25 -5 3998.06 944.545 1
 1 -25 -5 5324.08 683.464 4
 -1 -25 5 3622.28 896.605 1
 1 -25 -7 8371.43 999.066 1
 -1 -25 -7 7051.54 615.261 5
 1 25 7 7899.89 745.69 3
 -1 -25 -7 6718.4 681.365 4
 -1 25 7 7986.35 741.455 3
 1 -25 -7 7643.72 620.069 5
 -1 -25 7 8677.55 956.205 1
 1 -25 7 7733.66 946.752 1
 1 -25 -9 524.859 525.379 5
 -1 25 9 229.525 652.641 3
 -1 -25 -9 125.233 873.002 1
 1 -25 -9 160.043 606.61 4
 -1 -25 -9 425.177 542.273 5
 1 25 9 637.778 732.413 3
 -1 -25 9 595.638 900.967 1
 -1 -25 -9 555.336 614.892 4
 1 -25 9 -393.918 871.976 1
 -1 -25 -11 530.418 614.055 4
 1 -25 -11 72.7165 632.04 4
 1 25 11 1668.95 759.072 3
 1 -25 11 -269.235 866.45 1
 -1 -25 -11 376.45 552.079 5
 -1 25 11 641.385 716.31 3
 -1 -25 11 87.6115 904.299 1
 1 -25 -11 478.307 539.655 5
 -1 -25 -13 3193.13 611.696 5
 1 -25 -13 3402.12 665.63 4
 1 25 13 4728.27 899.4 3
 -1 25 13 3881.27 805.839 3
 -1 -25 13 3301.9 930.385 1
 1 -25 -13 2819.35 576.425 5
 1 25 15 2022.58 904.125 3
 -1 25 15 2424.9 806.23 3
 1 -25 -15 2107.09 678.13 4
 1 -25 -15 2797.47 590.13 5
 1 -25 17 3115.66 921.238 1
 -1 -25 17 2038.82 931.952 1
 -1 25 19 1082.83 935.807 3
 -1 -25 -19 169.969 712.912 4
 -1 -25 -19 133.132 573.288 5
 -1 -25 19 240.558 905.346 1
 -1 25 21 1490.78 983.881 3
 1 -25 21 1678.74 885.568 1
 -1 -25 21 1046.3 883.328 1
 -1 -25 -21 -53.7381 729.306 4
 1 -25 -21 -10.7714 700.57 4
 1 -25 -21 285.215 621.341 5
 -1 -25 -21 101.552 609.611 5
 1 -25 23 -757.591 859.15 1
 1 -25 -23 785.565 605.662 5
 -1 -25 23 264.641 869.429 1
 1 -25 -23 133.225 747.964 4
 -1 -25 -23 83.5521 753.962 4
 -1 -25 -23 1245.82 643.224 5
 1 25 23 -996.697 1246.02 3
 -1 -27 -1 -1108.41 898.159 1
 1 -27 -1 222.913 604.84 4
 1 -27 -1 -156.485 541.551 5
 1 -27 -1 -485.969 929.625 1
 -1 -27 -1 -480.759 560.584 5
 -1 -27 1 -965.528 917.014 1
 -1 -27 1 -254.146 575.721 4
 1 -27 1 -386.225 902.523 1
 -1 -27 -1 -545.151 595.709 4
 -1 -27 1 -256.11 542.525 5
 1 -27 -3 193.734 644.555 4
 1 -27 -3 1883.78 552.748 5
 -1 -27 -3 1643.92 563.909 5
 -1 -27 3 2369.14 916.757 1
 1 -27 -3 204.381 930.258 1
 1 -27 -5 6559.48 624.768 5
 1 -27 -5 6467.62 1023.5 1
 -1 -27 -5 5920.45 965.721 1
 -1 27 5 6980.42 679.271 3
 1 -27 -7 242.816 671.655 4
 1 -27 -7 3109.63 941.472 1
 -1 -27 -7 4044.62 937.466 1
 -1 -27 7 185.078 924.556 1
 -1 27 7 2649.27 664.348 3
 1 -27 -7 2597.06 575.873 5
 -1 -27 -9 1795.16 929.729 1
 1 -27 -9 330.786 974.716 1
 -1 27 9 948.311 685.443 3
 1 -27 -9 741.034 541.03 5
 -1 27 11 263.073 712.281 3
 -1 -27 -11 15.72 887.153 1
 1 27 11 1447.6 812.17 3
 -1 -27 -13 1630.02 674.787 4
 1 -27 13 1378.01 901.876 1
 -1 -27 -13 457.891 940.098 1
 -1 -27 13 1188.06 901.182 1
 1 27 13 1313.5 836.113 3
 1 -27 -15 190.977 685.408 4
 1 -27 15 2207.05 910.91 1
 -1 -27 -15 476.076 680.138 4
 -1 -27 -15 1178.21 611.045 5
 -1 -27 15 2366.7 962.192 1
 1 27 17 503.446 963.87 3
 1 -27 17 284.525 902.628 1
 1 -27 -17 111.23 723.59 4
 -1 27 17 545.188 875.978 3
 -1 -27 -17 -700.734 609.035 5
 1 -27 -17 142.733 596.125 5
 -1 -27 17 636.104 910.6 1
 -1 -27 -17 -43.7797 674.43 4
 -1 -27 19 229.235 917.161 1
 -1 -27 -19 327.247 592.031 5
 1 -27 19 306.647 884.487 1
 -1 -27 -19 -139.875 684.235 4
 1 -27 -19 -115.001 713.777 4
 1 27 19 -1504.99 1045.66 3
 -1 27 19 -334.252 901.442 3
 1 -27 -19 5.48502 611.193 5
 -1 -29 -1 -271.773 581.985 5
 -1 -29 1 70.9132 544.208 5
 -1 -29 -1 -87.7652 968.989 1
 -1 -29 -3 2298.14 662.796 4
 -1 -29 -3 2024.78 604.364 5
 -1 -29 -5 3583.01 722.684 4
 -1 -29 -5 495.061 985.109 1
 1 -29 -5 903.293 655.072 4
 -1 -29 -5 4182.93 635.971 5
 1 -29 5 3045.69 913.78 1
 -1 -29 -7 9637.38 768.319 4
 1 -29 -7 586.806 589.61 5
 -1 -29 -7 7677.64 679.484 5
 1 -29 7 964.634 898.873 1
 -1 -29 -7 32.4142 994.167 1
 1 -29 -7 -174.864 684.217 4
 1 -29 9 -1083.35 876.555 1
 -1 -29 -9 2926 688.445 4
 -1 -29 9 -31.8273 906.305 1
 1 -29 -9 709.07 592.015 5
 -1 29 9 -185.787 735.18 3
 1 -29 -9 306.158 691.137 4
 -1 -29 -9 140.308 1029.22 1
 -1 -29 -9 2902.08 612.603 5
 1 -29 11 1469.91 944.091 1
 -1 -29 -11 264.081 588.987 5
 -1 -29 -11 285.654 675.567 4
 -1 -29 11 529.419 907.883 1
 1 -29 -11 -181.107 692.877 4
 1 -29 -11 109.221 569.704 5
 -1 -29 -13 -535.921 603.465 5
 1 -29 -13 -66.03 692.356 4
 1 -29 13 1159.78 928.695 1
 -1 -29 13 1652.24 920.395 1
 1 -29 -13 420.09 575.575 5
 -1 29 13 933.533 769.693 3
 -1 -29 -13 204.891 685.553 4
 1 -29 -15 389.023 590.013 5
 -1 -29 15 2367.21 982.09 1
 -1 -29 -15 241 604.595 5
 1 29 15 1051.42 910.972 3
 -1 29 15 1144.49 837.146 3
 1 -29 -15 159.789 710.573 4
 1 -29 15 1670.85 902.763 1
 -1 -31 -1 332.89 624.984 4
 1 -31 -1 -71.4212 942.303 1
 -1 -31 -1 807.576 587.833 5
 -1 -31 1 89.4285 898.472 1
 1 -31 1 63.9409 966.922 1
 -1 -31 -1 -33.423 945.345 1
 1 -31 -3 123.571 640.298 4
 -1 -31 -3 1780.27 665.933 4
 1 -31 -3 1043.89 587.566 5
 1 -31 -3 122.834 969.86 1
 1 -31 3 -332.315 974.773 1
 -1 -31 -3 8.23938 924.872 1
 -1 -31 3 175.666 896.843 1
 -1 -31 -3 1541.69 588.72 5
 1 -31 -5 82.8391 968.046 1
 -1 -31 -5 1188.64 597.99 5
 1 -31 -5 284.053 685.687 4
 -1 -31 -5 25.0764 951.876 1
 1 -31 5 -38.5063 907.292 1
 -1 -31 5 31.7794 886.488 1
 1 -31 -5 869.298 575.704 5
 -1 -31 -5 1245.81 655.24 4
 -1 -31 -7 4.80419 687.173 4
 1 -31 -7 8.56852 985.908 1
 -1 -31 -7 886.071 602.941 5
 1 -31 7 7.97293 959.845 1
 1 -31 -7 839.48 598.393 5
 -1 -31 -7 -33.7255 932.084 1
 1 -31 -7 83.2177 671.039 4
 -1 -31 7 -8.2666 922.748 1
 1 -31 -9 25.9391 702.595 4
 1 -31 9 -7.58232 923.546 1
 -1 -31 -9 -301.308 597.052 5
 1 -31 -9 181.973 1003.05 1
 -1 -31 -9 -48.4332 657.843 4
 1 -31 -9 -386.607 589.195 5
 -1 -31 9 65.9423 932.838 1
 -2 0 0 33.4983 57.013 3
 -2 0 -2 523061 5299.75 5
 -2 0 2 525306 5292.35 3
 -2 0 2 528047 5309.08 1
 2 0 -4 3.14381 84.3285 4
 -2 0 -4 2.66726 121.108 3
 2 0 4 -9.83703 138.779 1
 -2 0 -4 -11.5989 103.748 2
 -2 0 -4 1.00085 146.215 5
 -2 0 4 11.0379 162.676 1
 -2 0 4 -117.184 144.51 3
 -2 0 6 88912.4 1082.16 3
 -2 0 -6 89336.5 1016.07 3
 -2 0 -6 91271.8 985.095 2
 2 0 6 90940.9 992.552 1
 2 0 -6 92473.7 952.81 4
 2 0 -6 82141.4 964.112 5
 -2 0 -6 88526.8 1033.53 5
 -2 0 6 84983.6 1056.75 1
 2 0 8 -4.40095 263.262 1
 2 0 -8 -27.2593 195.236 4
 -2 0 8 -112.886 283.065 1
 -2 0 -8 43.4389 237.1 4
 2 0 -8 193 214.109 5
 -2 0 -8 -103.158 257.844 5
 -2 0 8 114.09 313.844 3
 -2 0 10 12114.5 437.812 1
 -2 0 -10 12652.1 358.991 4
 2 0 -10 12292.1 337.362 4
 2 0 -10 12759.3 368.48 5
 -2 0 -10 12204.4 394.266 5
 2 0 10 12649.5 387.867 1
 2 0 -12 -52.6659 247.556 4
 2 0 12 -102.213 308.152 1
 -2 0 12 41.9625 348.554 1
 2 0 -12 52.0272 261.382 5
 -2 0 -12 -18.8466 270.456 4
 -2 0 -12 -33.8739 288.027 5
 2 0 14 14829 496.58 1
 2 0 -14 15574.1 443.765 4
 2 0 -16 353.305 368.484 5
 2 0 16 -39.8333 386.425 1
 -2 0 -16 -140.627 398.583 5
 -2 0 16 457.904 477.873 1
 2 0 -16 -56.7215 334.735 4
 -2 0 18 235003 2752.08 1
 -2 0 -18 229138 2579.36 4
 2 0 20 -306.768 503.962 1
 2 0 -20 -299.975 402.084 4
 -2 0 20 30.0452 548.428 1
 -2 0 -20 312.256 429.595 4
 -2 0 -20 -920.808 531.983 5
 -2 0 22 37310.2 985.023 1
 -2 0 -22 38569 940.683 5
 2 0 22 40439.6 958.741 1
 2 0 -22 39145.1 900.795 5
 -2 0 -24 83.195 561.421 5
 -2 0 24 465.84 636.528 1
 2 0 24 -927.515 634.243 1
 2 0 -24 -490.544 575.605 5
 -2 0 -24 477.805 510.167 4
 2 0 -26 5822.09 652.226 5
 2 0 26 5289.62 724.089 1
 -2 0 -26 3603.52 606.837 4
 -2 0 26 4696.35 752.396 1
 -2 0 -26 3401.18 652.381 5
 -2 0 -28 319.497 563.764 4
 2 0 -28 -356.233 620.337 5
 2 0 28 404.487 675.899 1
 -2 0 -28 -452.383 634.139 5
 -2 0 28 -1193.22 786.308 1
 2 0 30 9556.02 822.618 1
 -2 0 -30 8000.86 665.16 4
 -2 0 30 8911.67 855.245 1
 2 0 -30 9205.98 735.809 5
 -2 0 -30 8521.01 735.04 5
 -2 0 -32 424.837 610.946 4
 2 0 32 -522.57 757.763 1
 2 0 -32 -174.279 660.299 5
 2 0 -34 -557.854 671.024 5
 -2 0 -34 869.871 677.304 5
 -2 0 -36 545.174 723.586 5
 -2 2 0 354416 3366.31 3
 -2 2 0 355952 3339.4 2
 -2 -2 2 42531.3 462.209 5
 2 -2 -2 43054.7 470.337 4
 -2 2 2 39266.9 475.667 2
 -2 -2 -2 41621.5 486.904 3
 -2 -2 -2 41156.1 491.294 5
 -2 2 -2 41839.8 490.649 3
 2 -2 2 43665.4 544.76 1
 -2 2 -2 42857.4 474.687 2
 -2 2 2 38189.7 506.815 3
 -2 -2 2 40922 507.016 1
 -2 -2 4 43970.1 597.255 1
 -2 -2 4 44239.8 466.038 4
 2 -2 4 44022.7 582.412 1
 -2 -2 4 45846.9 496.625 3
 2 -2 -4 41741.2 470.249 5
 -2 2 -4 42545.8 536.723 3
 -2 2 4 43637.7 604.5 3
 2 -2 -4 42723.2 511.751 4
 -2 2 4 40104.9 572.475 1
 -2 -2 -4 44952.3 563.079 5
 -2 -2 -4 43558.5 520.097 4
 2 2 -6 14321.6 248.937 4
 -2 2 -6 13992.6 295.668 2
 2 -2 -6 12875.6 258.242 5
 -2 -2 -6 13719 307.575 4
 -2 -2 -6 12732.7 333.729 5
 -2 -2 6 14411 339.283 3
 2 2 6 14417 270.523 1
 -2 2 6 13695 354.099 1
 2 -2 -6 12401.8 283.665 4
 -2 -2 6 13044.6 390.926 1
 -2 2 6 13648.6 411.294 3
 2 -2 6 12084.7 381.299 1
 -2 2 -6 13660.4 376.124 5
 -2 2 -6 12538.8 293.959 3
 2 2 8 55304.5 681.114 1
 -2 2 -8 53506.1 707.975 3
 2 -2 8 51045 752.561 1
 -2 2 8 48820.6 745.719 1
 -2 -2 -8 51994.8 739.964 5
 -2 -2 8 51285.7 792.338 1
 -2 2 -8 50189.1 686.877 2
 -2 -2 -8 51903.5 687.272 4
 2 2 -8 57884.8 654.195 4
 2 -2 -8 50108.1 655.434 5
 -2 2 8 50361 846.817 3
 2 -2 -8 50829.9 670.516 4
 -2 2 -8 51297.8 763.484 5
 2 -2 10 255.108 306.601 1
 2 -2 -10 18.9152 241.254 4
 -2 -2 -10 184.369 252.274 4
 -2 2 -10 230.442 245.896 4
 2 -2 -10 396.911 226.189 5
 -2 -2 10 167.767 338.859 1
 -2 2 10 382.527 383.359 3
 2 2 10 257.678 244.603 1
 -2 -2 -10 153.273 260.192 5
 -2 2 10 182.947 297.675 1
 2 2 -10 103.199 208.12 4
 -2 2 -10 104.478 292.375 5
 -2 2 12 25376.1 708.687 3
 -2 -2 -12 25574.9 521.212 4
 2 -2 -12 26450.9 500.718 5
 2 2 -12 26136.1 477.68 4
 2 -2 -12 27952.3 529.672 4
 2 -2 12 26099.6 606.789 1
 -2 -2 -12 25921.2 548.773 5
 -2 2 12 26014 595.677 1
 -2 -2 12 24239.3 621.788 1
 -2 2 -12 26376.2 590.649 5
 2 2 12 26476.4 530.78 1
 2 2 14 2234.66 348.523 1
 2 2 -14 1502.18 366.762 5
 2 -2 -14 2449.78 343.545 4
 2 2 -14 1680.78 288.317 4
 2 -2 -14 2891.29 319.343 5
 2 -2 14 1944.89 403.967 1
 -2 2 16 32473.8 763.212 1
 -2 -2 16 29515.4 799.192 1
 2 -2 -16 30506.9 641.146 5
 2 2 16 29768.5 676.209 1
 -2 2 -16 32463.3 733.857 5
 2 2 -16 30381.5 625.638 4
 2 -2 -16 31117.3 655.741 4
 -2 -2 -16 33346.9 706.438 5
 2 2 -18 10863.5 466.285 4
 -2 2 -18 10940.6 570.174 5
 -2 -2 -18 11751.1 539.124 5
 2 -2 18 11085.1 601.959 1
 -2 2 18 11490.8 608.954 1
 -2 2 -18 11291.5 490.059 4
 2 2 -18 12363.7 562.319 5
 -2 -2 -18 11679.9 516.609 4
 -2 -2 18 11338.3 675.138 1
 2 -2 -18 10208.4 476.507 4
 2 2 20 153416 1897.81 1
 2 2 -20 145301 1831.01 4
 -2 2 20 144152 1960.12 1
 2 -2 -20 134799 1816.55 4
 2 -2 20 147961 1965.52 1
 -2 -2 20 150093 2046.72 1
 -2 2 -20 149300 1941.46 5
 2 2 -20 152045 1906.42 5
 -2 2 -20 138990 1805.81 4
 -2 -2 -20 149907 1846.6 4
 -2 -2 -20 151664 1915.61 5
 2 -2 -20 148057 1867.71 5
 -2 -2 22 235.748 649.071 1
 2 2 -22 -128.084 511.116 5
 2 -2 -22 93.849 480.957 5
 -2 2 -22 -729.163 569.156 5
 -2 -2 -22 -121.134 474.054 4
 -2 -2 -22 -53.8053 502.353 5
 2 -2 22 320.23 582.66 1
 2 2 -22 28.313 430.631 4
 -2 -2 -24 1123.59 516.495 4
 -2 -2 24 1219.25 700.864 1
 -2 2 -24 396.66 608.103 5
 -2 -2 -24 1376.53 553.775 5
 2 -2 -24 1151.98 493.944 4
 2 -2 24 1430.12 651.72 1
 -2 2 24 687.735 633.684 1
 2 2 24 784.166 575.109 1
 2 2 -24 903.057 557.638 5
 -2 2 -24 1445.41 529.37 4
 2 -2 -24 1240.63 527.922 5
 -2 2 -26 -899.344 583.961 4
 -2 -2 26 379.879 753.022 1
 2 -2 26 -466.752 709.449 1
 2 -2 -26 190.122 559.578 5
 2 2 -26 -38.8401 598.904 5
 -2 2 26 732.379 687.302 1
 -2 2 28 14955.9 868.006 1
 2 -2 28 15750.9 894.718 1
 -2 -2 28 13848.4 940.69 1
 -2 -2 -28 11879.5 703.9 4
 2 2 -28 16233.9 847.481 5
 2 2 28 14196.5 808.394 1
 2 -2 -28 15451.1 781.18 5
 -2 -2 -28 12986.3 780.529 5
 -2 2 -28 12926.7 825.927 5
 -2 2 -28 12641.6 718.805 4
 -2 2 -30 141.09 664.822 5
 -2 -2 -30 1017.18 610.89 4
 2 -2 -30 804.237 648.252 5
 -2 2 30 640.191 723.113 1
 2 2 30 564.598 679.307 1
 2 -2 30 386.418 770.759 1
 -2 2 -30 491.828 584.009 4
 2 2 -30 458.042 706.168 5
 -2 -2 30 664.138 791.209 1
 -2 -2 -30 202.339 636.921 5
 -2 2 32 7791.38 1327.56 3
 -2 2 32 6163.05 811.993 1
 2 -2 -32 7166.6 738.619 5
 2 2 32 7386.2 790.314 1
 2 2 -32 6831.89 755.945 5
 2 -2 32 6764.77 860.075 1
 -2 -2 -32 6894.53 704.825 4
 2 -2 34 -760.389 837.277 1
 2 2 -34 -211.75 674.493 5
 -2 2 -34 912.188 686.46 5
 -2 2 34 1129.76 1290.79 3
 2 2 34 -435.558 740.318 1
 -2 -2 -34 -258.926 678.277 5
 2 -2 -34 -808.662 712.991 5
 -2 -2 34 -144.724 798.377 1
 -2 2 -36 3777.96 743.26 5
 -2 -2 -36 2752.97 736.8 5
 -2 2 36 4719.99 1384.65 3
 2 -2 36 2034.35 865.874 1
 -2 2 36 1469.64 802.332 1
 -2 -2 36 1920.89 850.715 1
 2 2 -36 2562.65 726.929 5
 -2 -4 0 -14.795 173.918 1
 -2 4 0 38.2205 143.964 3
 -2 -4 0 34.6922 130.747 5
 -2 4 2 348842 3432.15 2
 2 -4 -2 357467 3426.95 4
 -2 -4 2 346013 3418.67 5
 -2 -4 -2 296896 3362.91 4
 -2 -4 2 341191 3467.45 1
 -2 4 -2 350522 3421.06 2
 -2 4 2 344228 3482.76 3
 -2 4 -2 345162 3426.15 3
 2 -4 2 343101 3527.88 1
 -2 -4 -2 343337 3406 1
 2 -4 -2 375032 3383.94 5
 -2 -4 -2 348744 3433.69 5
 2 4 2 391173 3375.9 2
 -2 4 -4 53459.5 644.216 3
 -2 -4 -4 50391.7 634.233 4
 2 -4 4 53725 758.196 1
 -2 4 4 53278.5 739.293 3
 -2 -4 4 54186.2 744.389 1
 2 -4 -4 56459.2 605.736 5
 -2 4 -4 54818.5 664.979 2
 -2 -4 -4 49860.5 672.168 5
 2 4 4 57932.9 646.829 2
 2 -4 -4 54037.3 655.579 4
 -2 4 4 50584.9 683.201 2
 2 4 -6 17078.8 277.775 4
 -2 -4 -6 15185.7 337.603 4
 -2 -4 6 16367.1 447.682 1
 -2 4 -6 16905 319.513 3
 -2 -4 -6 14296.5 360.062 5
 2 4 6 16036.7 348.171 2
 2 -4 -6 15807 344.262 4
 -2 4 6 14799 462.888 3
 2 -4 -6 16528.8 291.522 5
 -2 4 -6 16096.1 351.589 2
 2 -4 6 15260.5 438.468 1
 2 -4 -8 7378.06 299.42 4
 -2 -4 -8 7245.81 301.364 4
 2 4 -8 7854.87 240.396 4
 2 4 8 7588.1 252.058 1
 -2 4 -8 6810.46 266.259 2
 -2 4 8 7388.68 436.971 3
 2 -4 8 6997.48 386.245 1
 -2 -4 8 7381.97 428.458 1
 -2 4 -8 6941.71 250.169 3
 2 -4 -8 6679.63 252.196 5
 -2 4 8 6965.74 324.667 1
 -2 -4 -8 6731.91 306.109 5
 -2 4 -10 84064 1029.68 2
 -2 -4 -10 76876.5 1059.85 5
 2 4 10 86289.5 999.728 1
 -2 -4 10 77868.8 1138.18 1
 -2 4 -10 87417.8 1027.54 3
 2 4 -10 84221.8 973.23 4
 -2 -4 -10 79603.2 1022.63 4
 2 -4 10 81274.4 1121.63 1
 -2 4 10 80940.3 1237.11 3
 2 -4 -10 83085.1 997.41 5
 -2 4 10 78897.3 1076.38 1
 2 -4 -10 83747.6 1026.58 4
 2 -4 12 15576.1 512.635 1
 2 -4 -12 16050.7 408.59 5
 -2 4 12 15508.9 477.452 1
 2 -4 -12 15946 429.972 4
 -2 -4 -12 14939.8 436.087 4
 2 4 12 15766.7 405.263 1
 -2 4 12 14522.4 609.694 3
 -2 -4 12 15204.2 558.732 1
 -2 -4 -12 15342.7 448.32 5
 2 4 -12 15863 386.427 4
 2 4 -14 9566.99 368.025 4
 2 4 14 10089 403.633 1
 2 -4 -14 9550.56 423.036 4
 2 -4 14 8939.93 494.602 1
 2 -4 -14 9622.36 400.823 5
 -2 -4 -16 368.534 369.977 4
 -2 4 16 978.95 625.557 3
 -2 4 16 675.651 436.68 1
 2 4 -16 668.89 324.609 4
 2 -4 -16 532.966 352.73 5
 2 4 16 304.805 343.464 1
 -2 4 -16 940.33 446.214 5
 -2 -4 16 854.157 537.891 1
 2 -4 -16 702.661 362.417 4
 -2 -4 -16 369.257 383.499 5
 -2 -4 18 63695.4 1220.34 1
 2 -4 -18 61793.9 1013.72 4
 -2 -4 -18 65652.6 1069.59 5
 2 -4 18 63608.3 1165.29 1
 -2 -4 -18 62350 999.793 4
 -2 4 18 64191.8 1101.56 1
 -2 4 -18 65873.7 1003.03 4
 2 4 -18 57972.9 934.646 4
 -2 4 18 65062.2 1402.37 3
 2 4 -18 61367.1 1064.46 5
 -2 4 -18 69340.7 1148.77 5
 2 -4 20 2658.21 626.482 1
 2 4 -20 3733.06 526.407 5
 -2 -4 20 2991.16 646.779 1
 -2 4 -20 2930.37 465.349 4
 -2 4 20 2535.85 552.407 1
 2 -4 -20 3020.48 468.411 5
 2 4 -20 2904.08 400.829 4
 2 4 20 3385.11 470.179 1
 -2 4 -20 4499.89 612.369 5
 -2 -4 -20 3183.84 487.785 5
 2 4 22 40337.9 892.617 1
 -2 4 -22 42887.7 1009.41 5
 2 -4 -22 41810.7 903.84 5
 2 4 -22 40470.3 941.241 5
 -2 4 -22 38373.6 872.738 4
 2 -4 -22 38551.4 873.631 4
 -2 -4 22 37887.7 1053.06 1
 -2 4 22 41068.5 982.853 1
 -2 -4 -22 38864.5 913.713 5
 2 -4 22 44213.6 1091.2 1
 -2 4 24 -118.19 611.575 1
 2 -4 -24 118.358 530.962 5
 2 -4 -24 277.59 515.703 4
 -2 4 -24 96.6037 617.122 5
 2 4 -24 1616.4 602.314 5
 2 -4 24 564.546 691.536 1
 -2 4 -24 -785.25 542.375 4
 -2 -4 -24 -35.1041 522.475 4
 -2 -4 24 89.0122 733.575 1
 2 4 24 114.068 543.493 1
 -2 -4 -24 -131.387 545.285 5
 2 4 -26 6104.54 685.225 5
 -2 -4 26 7297.97 855.535 1
 2 -4 26 6276.81 805.735 1
 -2 4 26 6098.82 735.84 1
 -2 4 -26 5999.89 704.179 5
 -2 4 -26 6903.08 627.544 4
 2 -4 -26 7882.06 669.348 5
 -2 4 -28 608.472 657.209 5
 2 4 28 1630.39 628.101 1
 -2 -4 -28 1193.79 613.679 4
 -2 4 28 1021.87 713.317 1
 2 -4 -28 1227.85 630.279 5
 -2 4 -28 223.749 583.956 4
 -2 -4 -28 1463.25 635.16 5
 2 4 -28 4065.63 723.6 5
 -2 4 28 3262.43 1170.76 3
 2 -4 28 335.542 740.066 1
 -2 -4 -30 23994.6 889.397 4
 -2 -4 30 27833.7 1117.88 1
 -2 -4 -30 26840 933.481 5
 2 -4 30 29380 1108.01 1
 2 4 30 24995.3 901.33 1
 2 -4 -30 26797.6 924.943 5
 -2 4 30 29132.1 1545.87 3
 -2 4 30 25837.4 968.937 1
 2 4 -30 25600 948.841 5
 -2 4 -30 26065.9 990.953 5
 -2 4 -30 25219.2 871.645 4
 2 -4 -32 -58.6633 668.091 5
 -2 -4 -32 -53.8806 648.2 4
 -2 4 32 2079.32 1287.65 3
 2 -4 32 -143.236 835.178 1
 2 4 32 -97.7891 675.619 1
 2 4 -32 -547.456 718.404 5
 -2 4 32 178.813 729.993 1
 -2 4 -34 -657.863 735.626 5
 -2 -4 34 -484.383 818.607 1
 -2 -4 -34 -594.578 679.569 5
 -2 -4 -36 1133.17 712.298 5
 -2 4 36 -124.892 762.302 1
 2 -4 36 408.093 863.752 1
 2 4 -36 -85.4278 745.601 5
 -2 4 36 1639.76 1357.57 3
 -2 4 -36 423.074 732.318 5
 -2 -4 36 -637.979 846.887 1
 2 6 0 133341 1362.02 2
 -2 6 0 135677 1433.26 2
 2 -6 0 140439 1426.52 5
 -2 6 0 133108 1449.52 3
 -2 -6 0 137948 1434.44 5
 -2 -6 0 129532 1492.17 1
 -2 -6 0 130605 1368.93 4
 2 -6 0 136667 1452.78 4
 -2 6 -2 34332.8 476.859 3
 2 -6 -2 35032.7 457.804 5
 -2 -6 -2 30559.1 437.808 4
 -2 -6 -2 31662.5 549.075 1
 -2 6 2 30693 494.95 2
 2 -6 2 30218.3 647.927 1
 -2 -6 2 33051.3 484.955 5
 -2 -6 2 31614.8 561.101 1
 2 6 2 35512.2 429.224 2
 -2 6 2 31122.9 537.093 3
 2 -6 -2 33479.7 506.616 4
 -2 6 -2 33144.9 481.996 2
 -2 -6 -2 33048.2 490.546 5
 -2 -6 2 31300.9 410.424 4
 -2 6 4 158.442 277.296 3
 -2 -6 4 179.374 176.557 4
 -2 -6 -4 -97.0444 205.547 4
 -2 -6 4 269.913 196.07 5
 -2 6 -4 98.5352 204.177 2
 2 -6 4 165.261 369.193 1
 2 6 4 6.73983 171.885 2
 2 -6 -4 58.0318 233.783 4
 -2 6 -4 19.5453 168.311 3
 2 -6 -4 182.549 164.648 5
 -2 -6 4 -80.7965 318.073 1
 -2 6 4 29.9122 218.937 2
 -2 -6 -4 23.3249 204.177 5
 2 -6 -6 22320.2 435.508 4
 -2 -6 -6 20544.3 399.566 4
 2 -6 -6 21552.6 365.678 5
 -2 -6 -6 21461.8 426.531 5
 -2 6 6 20419.8 427.765 2
 2 6 -6 20842 332.352 4
 -2 6 -6 21655.8 363.534 3
 2 6 6 20441.6 403.717 2
 -2 6 -6 20452.3 405.482 2
 2 -6 6 19655 530.454 1
 -2 6 -8 276667 2835.58 2
 2 6 -8 274789 2748.2 4
 -2 -6 -8 266572 2853.98 5
 -2 -6 -8 264779 2816.67 4
 2 -6 8 275737 2954.05 1
 -2 -6 8 272324 2964.17 1
 2 -6 -8 277673 2826.47 4
 -2 6 8 266775 3021.01 3
 -2 6 -8 272115 2781.07 3
 2 -6 -8 279152 2784.84 5
 -2 6 8 270771 2880.96 2
 2 6 8 283917 2851.13 2
 -2 6 -10 23357.7 464.177 2
 -2 6 10 23502.5 675.764 3
 2 -6 10 21293.9 578.445 1
 -2 6 -10 22732.7 425.639 3
 2 6 -10 23339.6 414.822 4
 2 -6 -10 24592.5 498.945 4
 2 -6 -10 23276.6 442.374 5
 -2 -6 -10 22714.4 480.899 4
 -2 -6 -10 22926.1 505.652 5
 -2 -6 10 22570.8 609.902 1
 -2 6 -12 185690 2093.26 2
 2 6 -12 186485 2026.11 4
 2 6 12 191523 2047.16 1
 2 -6 -12 189023 2101.52 4
 -2 6 -12 190263 2072.68 3
 2 -6 -12 192653 2077.54 5
 2 -6 12 183290 2220.96 1
 -2 -6 14 427.689 525.373 1
 -2 -6 -14 -9.87924 365.349 4
 2 6 -14 607.297 301.366 4
 2 6 14 462.195 297.792 1
 -2 6 14 669.549 567.177 3
 -2 -6 -14 299.728 363.448 5
 2 -6 -14 190.512 318.787 5
 2 -6 -14 63.7933 341.388 4
 2 -6 -16 22446.2 610.933 4
 -2 6 16 23254 653.465 1
 2 -6 16 22246.6 728.487 1
 -2 -6 -16 23525.6 642.66 5
 -2 -6 -16 24001.7 632.082 4
 -2 6 16 21146.7 885.087 3
 2 6 16 21615.6 556.81 1
 -2 -6 -18 552.058 438.646 5
 -2 6 18 1089.42 475.453 1
 2 6 -18 1746.41 370.523 4
 -2 -6 -18 904.554 442.779 4
 2 -6 18 1077.88 580.106 1
 -2 -6 18 1040.54 638.064 1
 -2 6 -18 1396.12 526.271 5
 -2 6 18 1441.99 734.044 3
 -2 6 -18 1686.24 430.107 4
 2 -6 -18 890.332 405.357 5
 2 -6 20 51295.1 1250.58 1
 -2 -6 20 45862.6 1134.68 1
 2 -6 -20 46394.8 920.652 5
 -2 6 20 46362.6 967.191 1
 -2 6 20 42802.7 1303.91 3
 -2 6 -20 48166.8 901.258 4
 -2 6 -20 48463.3 1052.73 5
 -2 -6 -20 45784.8 947.712 5
 2 6 20 43048.5 856.567 1
 2 6 -22 2932.88 571.218 5
 -2 6 22 2576.7 571.692 1
 2 -6 22 4836.27 809.329 1
 -2 6 -22 5086.93 583.58 4
 -2 -6 -22 185.13 536.502 4
 2 -6 -22 2514.49 520.857 5
 2 -6 -22 2455.27 525.386 4
 2 6 22 2653.26 490.339 1
 -2 -6 22 1572.29 717.713 1
 -2 6 -22 6239.98 706.07 5
 -2 -6 -22 2738.96 549.674 5
 -2 6 22 3802.54 942.342 3
 -2 -6 24 1752.49 769.486 1
 -2 6 24 2333.96 1023.61 3
 -2 6 -24 2033.86 540.951 4
 2 6 -24 1231.24 603.117 5
 -2 6 24 1409.58 603.83 1
 2 6 24 2038.5 546.474 1
 -2 -6 -24 1839.52 593.698 4
 2 -6 -24 1712.39 555.388 5
 -2 6 -24 2523.2 698.117 5
 -2 -6 -24 1425.89 607.162 5
 2 -6 -24 1255.22 549.208 4
 2 -6 24 1088.34 736.477 1
 -2 -6 26 321.785 784.608 1
 2 6 -26 74.0671 655.133 5
 -2 6 -26 102.394 537.946 4
 -2 6 26 1702.19 1093.02 3
 -2 -6 -26 2438.76 647.597 4
 2 -6 26 -11.8576 764.477 1
 2 6 26 1212.25 579.056 1
 -2 -6 -26 737.127 640.735 5
 2 -6 -26 -596.343 608.647 5
 -2 6 -26 -5.33503 668.312 5
 -2 -6 -28 39516.5 1034.57 4
 2 -6 28 44138.3 1237.5 1
 2 -6 -28 42740.8 1064.32 5
 2 6 -28 43799.9 1145.13 5
 -2 -6 28 44567.4 1311.36 1
 -2 -6 -28 41297.7 1074.52 5
 -2 6 28 43674.6 1652.08 3
 -2 6 28 40628.2 1066.49 1
 2 6 28 39650.8 997.41 1
 -2 6 -28 42806.2 1116.27 5
 -2 6 30 1417.16 1217.07 3
 2 6 -30 906.527 694.911 5
 2 -6 -30 -340.763 651.337 5
 2 -6 30 -39.2596 810.512 1
 -2 -6 -30 -704.292 640.839 4
 -2 -6 30 -198.25 847.255 1
 2 6 30 -207.17 614.665 1
 -2 6 30 -32.5889 685.697 1
 -2 6 -30 -1041.77 720.958 5
 -2 -6 -30 -593.549 656.191 5
 2 -6 32 4913.85 878.159 1
 2 -6 -32 7127.98 755.396 5
 -2 -6 -32 4311.47 714.38 4
 2 6 -32 5079.1 750.579 5
 -2 6 -34 -374.072 750.778 5
 2 -6 -34 3449.41 768.003 5
 -2 -6 -34 -1031.42 691.28 5
 -2 -6 34 -498.291 862.857 1
 -2 6 34 6373.89 1427.05 3
 -2 6 34 4412.57 810.977 1
 -2 6 36 2227.25 1390.48 3
 -2 -6 -36 1936.06 728.741 5
 2 -6 36 1988.58 911.689 1
 -2 -6 36 4149.17 912.565 1
 2 6 -36 3481.07 836.121 5
 -2 6 36 3209.6 752.829 1
 -2 -8 0 -77.2964 331.306 1
 -2 8 0 -136.152 213.279 3
 -2 -8 0 109.365 211.977 5
 2 -8 0 159.606 201.796 5
 -2 8 0 -109.399 196.066 2
 2 -8 0 -27.6327 257.758 4
 2 8 0 -10.9934 224.325 3
 2 8 0 23.1592 141.6 2
 -2 -8 -2 14232 465.976 1
 2 -8 -2 14396.5 377.48 4
 2 8 -2 15752.7 264.799 3
 -2 8 2 13242.4 401.407 3
 -2 -8 -2 13922.9 348.946 5
 2 -8 -2 15404.9 330.968 5
 -2 8 -2 14913.1 323.8 3
 -2 -8 2 13662.4 296.212 4
 -2 8 -2 14373.7 341.649 2
 -2 -8 -2 13347.3 314.333 4
 -2 -8 2 14652.6 464.997 1
 2 8 -2 14662.4 272.133 2
 2 8 2 13987.5 291.271 2
 -2 8 2 13436 350.857 2
 -2 -8 2 14308 345.192 5
 -2 -8 4 281.699 195.092 4
 2 -8 -4 305.455 247.768 4
 -2 8 4 164.028 291.876 3
 -2 8 -4 280.009 207.443 2
 -2 8 4 233.817 226.943 2
 2 -8 4 194.908 383.472 1
 -2 8 -4 206.461 165.526 3
 -2 -8 4 321.423 214.159 5
 2 8 4 378.602 186.916 2
 -2 -8 -4 361.061 217.867 4
 2 -8 -4 426.42 189.481 5
 -2 -8 -4 242.866 216.578 5
 -2 -8 4 399.965 355.598 1
 2 8 -4 314.978 143.43 2
 -2 8 -6 6700.16 285.782 2
 -2 -8 -6 6575.72 294.413 4
 2 8 6 6515.51 273.619 2
 -2 8 6 6044.94 390.964 3
 -2 8 6 5844.79 305.15 2
 -2 -8 6 7286.29 440.634 1
 -2 8 -6 6729.18 227.603 3
 2 -8 -6 7078.59 316.533 4
 -2 -8 -6 6073.48 294.676 5
 2 -8 -6 6705.67 254.012 5
 2 -8 6 6067.78 441.508 1
 2 8 -6 6554.84 206.36 2
 -2 8 8 48797.8 775.496 2
 -2 8 -8 54623 765.443 2
 -2 -8 8 48788.8 883.864 1
 -2 -8 -8 49477.4 757.833 5
 2 8 -8 52053.8 669.451 4
 -2 -8 -8 46887.6 724.793 4
 2 8 8 53305.5 763.077 2
 -2 8 8 52947.8 917.888 3
 2 -8 8 51752.8 909.78 1
 2 -8 -8 53563.5 712.587 5
 -2 8 -8 52732.2 686.872 3
 2 -8 -10 570871 5605.09 5
 -2 8 -10 551011 5569.01 3
 -2 8 10 555315 5693.88 2
 2 -8 -10 564087 5643.27 4
 2 8 -10 567092 5564.1 4
 -2 8 -10 560045 5635.96 2
 -2 8 12 1149.62 550.407 3
 2 8 12 682.62 319.805 2
 2 -8 -12 540.8 334.313 4
 -2 8 -12 663.154 279.354 2
 -2 8 -12 503.194 235.376 3
 2 8 -12 1002.96 269.072 4
 -2 -8 12 645.565 504.051 1
 2 -8 -12 608.328 283.546 5
 2 8 -14 1155.64 311.87 4
 -2 -8 14 1242.89 592.969 1
 2 -8 -14 590.054 327.126 5
 2 -8 -14 1187.92 388.487 4
 -2 -8 -14 698.727 385.82 4
 -2 8 14 906.12 395.569 2
 -2 -8 -14 477.267 388.476 5
 -2 8 14 939.954 630.01 3
 2 8 14 1040.94 351.561 2
 2 -8 14 1248.59 529.504 1
 2 8 16 384.01 346.282 1
 -2 -8 16 516.749 724.271 1
 2 8 -16 886.445 339.953 4
 -2 8 16 54.7538 707.159 3
 -2 8 16 853.762 463.976 1
 -2 -8 -16 -62.0267 418.592 5
 -2 -8 -16 294.834 418.287 4
 2 -8 16 220.774 541.697 1
 2 -8 -18 28230.5 722.091 4
 2 -8 18 26551.2 869.857 1
 -2 8 18 26800.4 1090.64 3
 -2 -8 -18 27173.5 703.285 4
 -2 8 18 28443.1 754.655 1
 -2 8 -18 28682.7 681.674 4
 -2 -8 18 25363.5 910.21 1
 2 -8 -18 28666.4 711.895 5
 -2 -8 -18 27289.1 760.617 5
 -2 -8 20 2878.53 702.567 1
 -2 8 20 4196.65 893.117 3
 -2 8 20 3973.63 558.246 1
 -2 8 -20 5713.05 552.658 4
 2 -8 -20 2344.58 504.41 5
 2 -8 -20 3257.3 504.076 4
 2 -8 20 5283.68 750.039 1
 2 8 20 3221.21 444.156 1
 -2 -8 -20 3364.12 519.21 4
 -2 -8 -20 3098.7 543.799 5
 2 -8 22 17016.8 972.254 1
 2 -8 -22 14715.7 659.089 4
 -2 -8 22 14535.7 897.748 1
 -2 -8 -22 15395 715.535 5
 -2 8 -22 16282.8 826.515 5
 2 -8 -22 15625.2 683.535 5
 -2 8 22 15446 698.668 1
 -2 8 -22 16935.7 667.436 4
 2 8 22 14342 596.531 1
 -2 8 22 15778.7 1094.97 3
 -2 8 24 927.915 1020.28 3
 2 8 24 -459.997 523.342 1
 2 -8 -24 -1140.28 599.237 5
 -2 -8 -24 -524.741 601.195 4
 2 -8 -24 106.059 548.165 4
 2 -8 24 809.057 772.352 1
 2 8 -24 887.377 598.837 5
 -2 -8 24 -619.4 806.319 1
 -2 8 24 -276.417 585.6 1
 -2 8 -24 855.144 656.475 5
 -2 8 -24 -4.11617 531.186 4
 -2 8 -26 18351.3 853.871 5
 -2 -8 -26 18862 796.907 4
 -2 -8 26 17576.6 1014.91 1
 2 -8 -26 19439.9 811.425 5
 2 8 -26 15485 829.79 5
 -2 8 26 19394.8 1330.94 3
 -2 -8 -26 18085.6 807.766 5
 -2 8 26 16008.8 785.553 1
 2 -8 26 16884.9 961.254 1
 2 8 26 16035.2 709.986 1
 2 8 -28 -468.983 704.192 5
 2 -8 28 1774.7 835.989 1
 -2 -8 28 89.8102 863.27 1
 -2 -8 -28 725.443 636.531 5
 2 8 28 969.582 570.477 1
 -2 8 -28 1635.62 724.879 5
 -2 8 28 547.634 1160.41 3
 2 -8 -28 457.768 639.836 5
 -2 8 28 613.09 653.87 1
 -2 -8 -28 442.242 642.659 4
 -2 -8 -30 17529 849.885 5
 2 -8 30 19838.5 1063.33 1
 2 8 30 16359.8 777.282 1
 -2 8 30 21597.1 1490.71 3
 -2 8 30 17749.7 832.219 1
 2 -8 -30 19621.5 879.426 5
 2 8 -30 18428.6 907.775 5
 -2 -8 32 -232.005 856.878 1
 -2 -8 -32 -131.285 701.868 4
 -2 8 -32 382.572 700.59 5
 2 8 -32 -43.528 703.983 5
 -2 -8 34 157.948 887.051 1
 2 8 -34 747.715 725.194 5
 2 -8 34 -318.721 866.398 1
 -2 8 34 2656.14 733.504 1
 -2 8 -34 -48.5753 706.197 5
 -2 -8 -34 -491.84 720.255 5
 -2 -8 36 3026.57 980.819 1
 -2 8 -36 -1142.07 758.635 5
 -2 8 36 -2188.07 1436.98 3
 2 8 -36 2593.82 786.537 5
 -2 8 36 83.7501 698.619 1
 2 10 0 45645.9 620.072 2
 -2 -10 0 46788.2 684.67 5
 -2 -10 0 42583.9 629.045 4
 -2 10 0 43154.7 665.237 2
 -2 -10 0 46209.2 810.024 1
 -2 10 0 47418.9 686.469 3
 2 -10 0 46752.9 661.434 5
 2 10 0 48836.3 667.024 3
 2 10 2 1365.82 315.411 3
 -2 -10 -2 1125.48 391.372 1
 -2 10 2 963.154 221.373 2
 2 10 -2 1071.07 179.048 2
 -2 10 2 834.864 279.576 3
 -2 -10 2 1264.93 245.107 5
 2 10 2 1089.95 181.033 2
 -2 10 -2 923.214 221.828 2
 -2 -10 2 910.674 379.868 1
 2 10 -2 1077.15 177.359 3
 2 -10 -2 1300.43 219.722 5
 -2 -10 2 991.415 218.233 4
 -2 10 -2 1054.48 202.644 3
 2 -10 -2 359.629 274.119 4
 2 -10 2 798.754 414.079 1
 -2 -10 -2 912.682 222.655 4
 -2 -10 -2 1083.31 235.672 5
 -2 -10 -4 1800.44 253.587 4
 -2 10 -4 1722.44 237.452 2
 2 -10 -4 1012.2 289.415 4
 2 10 -4 1928.37 187.402 2
 2 10 4 1845.2 202.073 2
 -2 -10 4 2138.58 250.607 5
 -2 10 4 1654.79 268.61 2
 -2 10 4 1651.28 316.429 3
 2 -10 4 1534.71 427.72 1
 -2 10 -4 2271.83 202.599 3
 2 10 -4 1989.45 119.389 3
 -2 -10 -4 2074.69 253.744 5
 2 10 4 2563.57 385.926 3
 -2 -10 4 1607.59 230.924 4
 2 -10 -4 2032.14 232.223 5
 -2 -10 4 1826.03 413.016 1
 -2 10 -6 5836.31 308.623 2
 -2 10 6 5911.43 423.676 3
 2 10 6 6152.34 293.95 2
 2 -10 -6 5621.08 275.709 5
 2 10 -6 4390.47 117.821 3
 -2 10 -6 5489.64 231.416 3
 2 10 -6 5959.78 236.081 2
 -2 -10 -6 5896.59 315.997 5
 2 -10 6 5264.67 486.458 1
 -2 10 6 5459.34 334.024 2
 2 -10 -8 178457 1895.44 5
 -2 10 -8 179646 1939.76 2
 -2 10 8 178151 1999.12 2
 -2 10 -8 173548 1839.26 3
 2 10 8 180364 1950.76 2
 2 10 -8 178466 1856.83 2
 -2 -10 -10 32102 620.478 4
 2 10 10 30364.5 618.718 2
 2 -10 -10 28750.6 560.401 5
 -2 -10 -10 31391.6 629.489 5
 -2 10 -10 29310.8 507.964 3
 -2 10 10 30983 825.121 3
 2 10 -10 30354 533.829 4
 2 -10 -10 30631.9 634.185 4
 -2 10 -10 29679.2 584.741 2
 -2 10 -12 115046 1405.89 3
 -2 10 12 122224 1565.24 2
 2 10 12 119700 1549.71 2
 -2 -10 -12 129812 1531.32 4
 -2 10 12 128892 1798.43 3
 2 10 -12 121463 1453.42 4
 -2 -10 12 128575 1720.43 1
 2 -10 12 123540 1680.09 1
 -2 -10 -12 123235 1547.58 5
 2 -10 -12 117971 1472.94 5
 -2 -10 14 -222.673 602.429 1
 2 10 -14 -188.453 310.214 4
 -2 -10 -14 -8.70784 434.261 4
 2 10 14 39.7672 355.537 2
 -2 10 14 367.234 646.266 3
 -2 10 14 -34.4137 399.445 2
 -2 -10 -14 54.281 387.816 5
 2 -10 14 167.92 548.431 1
 -2 -10 -16 7218.14 505.872 5
 -2 10 -16 8242.83 427.893 2
 2 -10 -16 8626.1 527.435 4
 -2 10 16 8476.77 540.832 2
 -2 10 16 6697.98 810.645 3
 -2 -10 -16 7093.35 519.681 4
 -2 -10 16 7099.84 699.553 1
 2 -10 16 7473.54 674.937 1
 2 -10 -16 7835.96 466.48 5
 2 -10 -18 1577.15 448.018 5
 -2 -10 18 949.841 742.339 1
 -2 -10 -18 605.03 514.509 4
 2 -10 18 1374.99 631.533 1
 2 -10 -18 2049.73 510.458 4
 -2 -10 -18 1454.03 484.916 5
 -2 10 18 1865.25 848.486 3
 -2 10 -18 1023.57 446.707 4
 -2 10 18 1727.77 503.433 2
 2 10 18 451.619 451.849 2
 2 10 20 16903.3 682.899 2
 -2 10 -20 21862.9 683.662 4
 -2 10 20 20225.5 740.532 2
 -2 10 20 20959.8 1169.19 3
 -2 -10 -20 18207.6 699.607 4
 -2 -10 20 20850.9 960.111 1
 2 -10 20 20751.9 890.174 1
 2 -10 -20 20981.6 698.056 5
 2 -10 -20 21079.2 728.915 4
 -2 -10 -20 20051.7 727.884 5
 -2 10 -22 4407.24 579.625 4
 2 -10 -22 3750.86 558.516 5
 -2 -10 -22 3170.55 601.478 4
 -2 -10 22 4038.56 809.179 1
 -2 -10 -22 3753.67 599.743 5
 2 -10 22 4468.64 760.199 1
 -2 10 22 5092.32 1070.84 3
 2 -10 -22 3986.78 591.483 4
 2 -10 24 513.944 846.142 1
 -2 10 -24 1201.41 646.425 5
 -2 10 -24 85.8723 531.661 4
 -2 -10 -24 833.404 616.606 5
 -2 -10 24 203.602 830.206 1
 2 -10 -24 392.681 608.847 4
 -2 -10 -24 427.386 611.385 4
 2 -10 -24 1327.41 584.005 5
 -2 10 24 751.905 1145.48 3
 2 -10 26 527.773 797.856 1
 2 10 26 -238.129 521.344 1
 -2 -10 -26 116.427 625.236 4
 -2 -10 26 -836.752 885.836 1
 2 -10 -26 863.664 605.013 5
 -2 -10 -26 -552.927 628.252 5
 2 -10 -26 -5.10013 632.585 4
 -2 10 26 645.526 1183.35 3
 -2 10 26 445.006 651.748 1
 -2 10 -26 656.841 668.283 5
 -2 -10 28 16972 1041.76 1
 2 10 -28 16272.7 869.137 5
 -2 -10 -28 16350.3 832.779 5
 2 10 28 16078.7 733.219 1
 -2 10 -28 20980.3 907.93 5
 2 -10 -28 18389.4 825.387 5
 2 -10 28 19857.9 1057.11 1
 -2 -10 -28 16896.8 860.744 4
 -2 10 28 19558.2 1447.22 3
 -2 10 28 17539.5 833.935 1
 -2 -10 -30 125.589 699.263 4
 2 -10 -30 991.961 676.498 5
 2 10 -30 1193.32 693.756 5
 2 -10 30 1333.75 867.379 1
 -2 10 30 994.963 680.344 1
 -2 -10 32 5592.5 897.47 1
 2 -10 -32 6812.32 769.758 5
 -2 -10 -32 4148.51 748.272 5
 -2 10 -32 6165.33 782.46 5
 -2 10 34 1766.24 1417.05 3
 -2 -10 -34 -421.825 705.411 5
 -2 10 34 659.236 710.402 1
 2 -10 34 -1158.63 913.955 1
 -2 -10 34 312.081 890.126 1
 2 10 -34 633.072 755.197 5
 -2 10 -34 -384.815 717.22 5
 2 -12 0 -139.23 244.791 5
 2 -12 0 -107.812 301.514 4
 -2 12 0 -128.867 238.184 2
 -2 -12 0 -75.6392 449.603 1
 2 12 0 -411.748 260.245 3
 -2 12 0 -107.107 250.497 3
 -2 12 -2 44771 734.237 2
 -2 12 2 44481.1 741.747 2
 -2 -12 2 49632.7 923.29 1
 -2 12 2 49155.9 784.978 3
 2 12 -2 50475.3 648.695 3
 2 12 -2 45773.7 691.605 2
 -2 -12 -2 48954.2 934.137 1
 2 -12 -2 45564.4 724.132 5
 -2 12 -2 47559.2 699.592 3
 2 12 2 51442.1 816.253 3
 2 12 2 46735.8 695.517 2
 -2 -12 4 183.777 443.775 1
 -2 12 -4 125.491 207.824 3
 2 12 -4 -129.291 213.475 2
 -2 12 -4 -38.4147 253.591 2
 -2 12 4 -67.6558 266.534 2
 2 12 -4 -14.148 148.109 3
 2 -12 -4 -92.3371 310.573 4
 2 -12 -4 87.2659 250.739 5
 -2 12 -6 12955.3 422.991 2
 2 12 6 13307.7 408.608 2
 2 12 -6 11592.5 223.446 3
 -2 12 -6 12794.3 326.914 3
 -2 -12 -6 15334.1 448.039 4
 -2 -12 -6 14862.2 452.694 5
 2 -12 -6 12317.2 390.345 5
 2 12 6 14654.7 622.871 3
 2 -12 6 14143.2 641.066 1
 2 12 -6 13144.6 352.591 2
 -2 12 -8 2830.72 228.207 3
 -2 -12 8 3286.74 541.99 1
 -2 12 -8 2666.01 319.366 2
 2 -12 8 2895.35 533.096 1
 2 -12 -8 2734.58 297.89 5
 2 12 8 2859.59 321.023 2
 2 12 -8 2589.97 138.676 3
 -2 -12 -8 2884.37 368.732 4
 -2 -12 -8 3043.7 359.826 5
 -2 12 8 2696.51 462.245 3
 2 12 -8 3276.14 263.797 2
 2 -12 10 84408.1 1317.42 1
 2 12 -10 79908 1044.05 2
 -2 -12 -10 85189.3 1167.67 5
 -2 -12 10 89601.5 1368.77 1
 2 12 -10 78630.2 907.336 3
 -2 12 -10 78900.4 1010.8 3
 -2 12 10 84609.5 1191.78 2
 -2 -12 -10 84454.6 1121.69 4
 2 12 10 80116.6 1139.22 2
 -2 12 10 81943.3 1347.02 3
 -2 12 12 6055.21 650.603 3
 -2 12 12 7232.25 478.809 2
 2 12 -12 6518.16 361.65 4
 -2 -12 12 7830.02 671.43 1
 2 12 12 7027.78 429.012 2
 2 -12 12 7021.49 630.96 1
 -2 -12 -12 7515.24 472.796 4
 -2 -12 -12 6948.48 447.203 5
 2 -12 -12 7652.3 488.832 4
 -2 -12 -14 3439.48 480.014 4
 -2 12 14 3598.16 479.422 2
 2 12 14 3177.31 421.256 2
 -2 -12 14 3427.15 641.422 1
 -2 12 14 2763.66 699.713 3
 2 -12 -14 3444.52 397.408 5
 2 -12 14 3547.36 607.443 1
 2 -12 -14 4025.7 465.63 4
 -2 -12 -14 3204.46 435.487 5
 -2 12 16 -1508.36 834.212 3
 -2 -12 -16 197.524 490.838 4
 -2 -12 -16 299.063 445.335 5
 -2 12 -16 7.23257 369.937 2
 2 -12 16 598.502 614.51 1
 -2 -12 16 261.762 663.518 1
 2 -12 -16 469.289 412.021 5
 -2 12 16 481.783 483.726 2
 -2 12 -16 29.431 300.936 3
 2 -12 -16 1252.77 487.326 4
 -2 12 -18 17720.5 539.895 3
 -2 -12 -18 18050.7 700.408 4
 2 12 18 15641.5 632.123 2
 -2 12 18 18361.7 691.306 2
 -2 -12 18 19667.3 895.337 1
 -2 12 18 18272.7 1118.36 3
 -2 -12 -18 16683.6 670.635 5
 2 -12 18 17876.1 841.697 1
 -2 12 -18 18082.8 580.833 2
 2 -12 -18 17128.7 618.817 5
 2 -12 -18 18854.4 694.169 4
 -2 12 -20 10798.6 602.108 4
 -2 12 20 10576.8 640.254 2
 2 12 20 8563.72 590.028 2
 -2 12 20 10859.1 1078.17 3
 2 -12 -20 10927.1 605.692 5
 -2 -12 -20 10876.8 640.619 5
 2 -12 20 10492.3 796.037 1
 -2 -12 -20 10240.9 666.478 4
 2 -12 -20 10580.9 642.044 4
 -2 -12 20 11123.5 917.3 1
 -2 -12 -22 25810.7 847.679 5
 -2 12 22 27460.5 1327.43 3
 -2 -12 22 28354.6 1126.86 1
 2 -12 22 25572.8 1011.96 1
 2 -12 -22 26466.7 854.519 4
 2 -12 -22 25406.6 801.185 5
 -2 -12 -22 27113.7 850.873 4
 -2 12 24 -27.4504 1092.26 3
 -2 -12 24 -813.743 881.893 1
 2 -12 -24 -240.1 642.665 4
 -2 -12 -24 292.346 591.749 5
 2 -12 24 41.8553 783.934 1
 -2 12 24 -342.635 632.223 2
 2 -12 -24 -738.052 580.702 5
 -2 -12 -24 413.345 640.567 4
 2 12 24 1750.9 573.797 2
 -2 -12 26 2289.92 897.479 1
 2 -12 -26 3639.56 688.931 4
 -2 12 26 2459.46 678.46 2
 -2 -12 -26 3973.65 697.699 4
 -2 -12 -26 4108.3 669.379 5
 2 -12 26 4820.96 930.949 1
 -2 12 26 4645.87 1198.23 3
 -2 12 -26 4636.55 684.297 5
 2 -12 -26 4931.24 642.018 5
 -2 12 28 -1481.43 1269.73 3
 2 -12 -28 492.63 626.416 5
 -2 -12 -28 -439.075 648.45 5
 -2 -12 -28 186.004 684.221 4
 -2 12 28 -340.141 641.154 2
 2 -12 28 1851.28 889.74 1
 -2 -12 30 14731.1 1037.46 1
 2 -12 -30 13803.9 816.86 5
 -2 12 30 13642.1 832.302 2
 -2 12 -30 15215.2 847.68 5
 2 -12 32 -181.17 876.925 1
 -2 -12 -32 -134.502 707.963 5
 -2 -12 32 143.862 885.608 1
 -2 12 -32 -1184.87 737.338 5
 2 12 -32 597.957 705.89 5
 2 -12 -32 -644.358 709.45 5
 -2 12 32 -399.466 1318.88 3
 2 -12 34 750.537 910.731 1
 -2 12 34 1635.82 1386.14 3
 2 12 -34 772.359 738.53 5
 -2 -12 -34 -60.2407 745.71 4
 -2 -12 -34 -399.47 705.836 5
 -2 12 -34 1334.98 746.564 5
 -2 12 34 790.03 689.752 2
 -2 -12 34 -1473.2 925.237 1
 -2 -14 0 121305 1388.52 4
 -2 -14 0 119879 1443.81 5
 -2 14 0 103306 1424.65 2
 2 -14 0 111913 1707.42 1
 2 14 0 119198 1392.08 3
 2 14 0 109788 1373.36 2
 -2 -14 -2 1671.55 555.795 1
 -2 -14 2 1416.67 324.557 4
 -2 -14 -2 1648.14 331.262 4
 -2 -14 -2 1639.84 332.963 5
 2 14 2 1424.71 375.29 3
 2 14 -2 1793.68 279.339 2
 -2 -14 2 1305.73 332.622 5
 -2 14 -2 1319.85 304.375 2
 2 14 2 1398.75 277.301 2
 2 -14 2 1245.69 569.903 1
 -2 14 -2 1402.91 276.32 3
 2 14 -2 2046.78 266.402 3
 -2 -14 4 10106.3 404.215 4
 2 14 4 10694 378.707 2
 -2 -14 -4 9919.52 623.766 1
 -2 -14 -4 11057 436.59 5
 -2 14 -4 9882.35 420.084 2
 -2 14 -4 11157.4 353.488 3
 2 -14 4 11641.8 681.564 1
 -2 -14 4 11289.4 429.229 5
 2 14 -4 11009.8 283.86 3
 2 14 -4 11056 366.183 2
 2 14 4 11461.7 549.192 3
 -2 14 4 10236.6 476.669 3
 2 -14 -4 11015.9 472.99 4
 -2 -14 -4 11884.9 445.442 4
 2 -14 6 634.154 572.133 1
 2 14 -6 728.148 256.346 2
 -2 14 6 765.504 429.551 3
 -2 -14 -6 649.477 352.788 4
 2 14 -6 839.649 156.19 3
 -2 14 -6 583.731 233.848 3
 -2 -14 6 738.074 567.831 1
 2 14 6 791.452 280.607 2
 -2 -14 -6 845.022 335.345 5
 2 -14 -6 540.473 368.811 4
 -2 14 8 40573.8 781.532 2
 2 -14 8 44358.1 981.712 1
 2 14 -8 42779.1 696.315 2
 -2 -14 -8 43691.9 760.027 4
 -2 14 8 39778.8 891.069 3
 2 14 8 39607 740.075 2
 -2 -14 8 46537.8 1000.3 1
 2 -14 -8 38012.1 708.93 5
 -2 14 -8 39974.5 618.404 3
 2 14 -8 35930.7 500.491 3
 2 -14 -8 43811.6 789.22 4
 -2 -14 -8 41885.8 769.64 5
 2 14 8 44524 1011.98 3
 2 -14 10 409.555 583.052 1
 2 -14 -10 -21.4661 410.924 4
 -2 -14 -10 -2.74239 415.678 4
 2 14 10 259.566 334.579 2
 -2 -14 10 890.661 622.549 1
 -2 -14 -10 205.895 376.544 5
 -2 14 10 190.767 380.765 2
 2 14 10 685.456 644.22 3
 2 -14 -10 50.7728 316.826 5
 -2 14 10 -411.585 529.121 3
 -2 14 12 21814.2 847.008 3
 2 -14 -12 21490.5 586.56 5
 2 14 12 20110.6 604.723 2
 2 -14 12 23234.6 831.651 1
 -2 -14 -12 21222.7 628.004 5
 -2 -14 12 24292.5 873.428 1
 -2 -14 -12 22847.1 649.112 4
 -2 14 12 21155.2 655.722 2
 2 14 12 26109.5 1014.67 3
 -2 -14 -14 734.693 450.029 5
 -2 14 14 -717.179 510.348 2
 2 -14 -14 1096 484.267 4
 -2 14 -14 502.954 267.524 3
 2 14 14 497.904 405.643 2
 -2 14 -14 585.335 362.869 2
 -2 -14 14 1066.12 678.15 1
 2 -14 14 890.244 630.103 1
 2 -14 -14 1111.89 388.111 5
 -2 -14 -14 559.514 470.061 4
 2 14 14 679.004 879.383 3
 -2 14 -16 6373.49 477.637 2
 -2 14 16 4513.05 839.108 3
 2 -14 16 6576.65 734.196 1
 -2 -14 16 6599.38 772.879 1
 -2 14 -16 5916.45 376.33 3
 2 -14 -16 7133.01 500.214 5
 -2 -14 -16 5448.98 532.331 5
 -2 -14 -16 6424.25 566.276 4
 -2 14 16 4902.32 576.91 2
 -2 14 -18 4453.75 467.975 2
 2 -14 18 5026.13 773.335 1
 2 -14 -18 5307.16 581.353 4
 -2 14 18 4405.95 576.937 2
 -2 14 -18 4385.02 417.171 3
 2 -14 -18 4974.14 528.42 5
 -2 -14 -18 4390.72 551.99 5
 -2 -14 18 5591.64 821.33 1
 2 14 18 4610.37 538.754 2
 -2 -14 -18 5058.73 602.54 4
 -2 14 18 4727.56 937.624 3
 -2 -14 20 75067.9 1509.66 1
 2 -14 -20 73809.5 1265.67 4
 -2 -14 -20 75054.3 1264.34 4
 -2 -14 -20 69091 1248.98 5
 -2 14 20 75996.5 1694.53 3
 2 -14 20 71407.7 1430.55 1
 2 -14 -20 69912.5 1203.38 5
 -2 14 20 67409.8 1269.25 2
 2 -14 -22 -89.6638 607.606 4
 -2 -14 -22 136.19 634.091 4
 2 -14 -22 -867.705 545.451 5
 -2 14 22 51.6682 589.061 2
 2 -14 22 17.3866 768.377 1
 -2 -14 22 -86.3393 908.449 1
 -2 -14 -22 346.418 575.332 5
 -2 14 22 -530.978 1046.34 3
 2 -14 -24 -58.538 559.508 5
 -2 14 24 -452.521 619.876 2
 -2 -14 -24 573.584 613.778 5
 -2 14 24 466.406 1093.49 3
 -2 -14 -24 -321.265 652.429 4
 2 -14 24 92.2329 801.026 1
 -2 -14 24 -568.686 929.674 1
 2 -14 -24 682.324 616.403 4
 -2 -14 -26 -1019.08 670.062 5
 2 -14 -26 -170.5 648.815 4
 2 -14 -26 216.893 599.335 5
 -2 -14 -26 -833.243 691.284 4
 -2 -14 26 -33.6876 867.812 1
 2 -14 26 -25.6227 813.051 1
 -2 14 26 225.511 613.599 2
 -2 14 26 -653.758 1169.41 3
 -2 14 28 8861.06 744.628 2
 -2 -14 -28 10731.4 803.792 4
 2 -14 -28 9296 738.365 5
 -2 14 30 11.5762 1292.03 3
 -2 -14 -30 241.723 667.681 5
 -2 14 -30 -97.2034 673.673 5
 2 -14 30 1169.68 873.61 1
 -2 -14 30 -722.142 890.042 1
 2 14 30 2118.76 1701.23 3
 2 -14 32 2706.34 895.995 1
 -2 14 32 4460.86 1375.35 3
 2 14 -32 2115.71 728.777 5
 -2 -14 -32 2660.35 718.137 5
 -2 -14 32 3967.64 951.918 1
 -2 14 -32 3355.88 735.214 5
 -2 -14 -32 186.225 773.365 4
 -2 14 32 3528.09 704.332 2
 2 -16 0 170.188 406.394 4
 -2 -16 0 -400.288 366.033 4
 2 -16 0 181.138 627.862 1
 -2 16 0 -158.254 335.197 3
 2 16 0 -225.346 280.847 2
 -2 -16 0 -221.949 359.139 5
 2 -16 0 247.334 333.454 5
 -2 -16 0 -46.8178 591.8 1
 2 16 0 15.46 327.896 3
 2 16 2 86812.5 1194.53 2
 2 -16 -2 88415.6 1221.7 5
 2 16 -2 86793.6 1207.75 2
 -2 -16 2 88751.7 1198.42 4
 -2 16 2 84919.8 1242.03 3
 -2 -16 -2 89086.4 1239.64 5
 2 -16 -2 92127.9 1280.37 4
 -2 -16 -2 91723.4 1209.42 4
 2 -16 2 90376.7 1507.54 1
 -2 -16 -2 93184.7 1492.63 1
 2 16 -2 89030 1129.3 3
 2 16 2 87817.7 1263.69 3
 -2 -16 2 89702.4 1242.16 5
 -2 -16 4 -177.769 369.255 4
 -2 -16 -4 -220.364 390.882 4
 -2 16 4 167.781 334.46 2
 -2 -16 -4 68.7503 370.234 5
 2 -16 4 413.475 651.18 1
 2 16 4 -149.345 297.012 2
 2 -16 -4 -219.707 335.631 5
 2 16 -4 -140.755 220.34 3
 -2 -16 4 -257.615 359.109 5
 2 -16 -4 -277.854 416.995 4
 -2 16 4 -143.301 400.34 3
 -2 -16 -6 3850.24 407.633 5
 -2 -16 6 4046.12 663.646 1
 2 -16 6 3032.38 667.845 1
 -2 -16 -6 3737.92 436.897 4
 2 16 6 3469.65 341.176 2
 -2 16 6 3698.44 501.428 3
 -2 16 6 3156.15 394.677 2
 2 -16 -6 2955.42 368.873 5
 2 -16 -6 3446.74 455.481 4
 2 -16 -8 670.98 357.069 5
 -2 -16 -8 605.722 421.655 4
 -2 16 8 837.324 500.191 3
 -2 -16 -8 840.394 388.947 5
 2 -16 8 767.663 659.794 1
 2 16 8 1204.26 344.268 2
 -2 16 8 822.721 404.165 2
 2 -16 -8 908.86 447.801 4
 2 16 8 1157.01 625.006 3
 -2 -16 8 1556.14 677.68 1
 -2 16 -10 26746.4 665.19 2
 -2 16 10 24317.2 839.923 3
 2 -16 -10 22494.9 601.813 5
 2 16 10 28865.3 993.533 3
 2 16 10 22967.4 633.004 2
 -2 -16 -10 23405.2 659.29 5
 -2 -16 -10 26972.6 681.273 4
 -2 -16 10 29958.5 951.68 1
 -2 16 10 24330.6 685.507 2
 2 16 12 543.945 769.45 3
 2 -16 -12 -300.299 383.573 5
 2 -16 -12 -135.77 486.523 4
 2 -16 12 26.2103 695.448 1
 -2 -16 -12 -216.041 475.005 4
 -2 -16 12 -544.396 784.884 1
 2 16 12 -38.1122 382.279 2
 -2 16 12 -4.18023 460.15 2
 -2 16 -12 -322.207 266.443 3
 -2 -16 -12 38.471 418.526 5
 2 16 14 3275.99 917.368 3
 2 -16 -14 1905.87 433.626 5
 -2 16 -14 2213.32 305.435 3
 -2 16 -14 2248.01 408.72 2
 -2 16 14 2895.88 510.017 2
 -2 -16 14 3061.87 774.663 1
 2 -16 -14 1922.13 545.256 4
 -2 -16 -14 2015.43 492.642 5
 -2 -16 -14 2014.9 534.655 4
 2 -16 14 2519.38 729.763 1
 2 16 16 392.553 994.341 3
 -2 -16 -16 155.534 554.161 4
 2 -16 16 -423.487 730.552 1
 -2 16 -16 200.527 321.101 3
 -2 -16 -16 -95.134 512.906 5
 -2 16 -16 116.841 426.348 2
 -2 -16 16 217.491 754.696 1
 2 -16 -16 65.6893 553.403 4
 -2 16 16 -437.716 534.348 2
 2 -16 -16 -555.434 445.392 5
 -2 -16 -18 88286.9 1394.87 4
 -2 16 18 89027.8 1753.51 3
 -2 16 18 78490.5 1395.06 2
 2 16 18 100098 2084.69 3
 -2 16 -18 88617.3 1243.05 3
 -2 16 -18 86570.6 1382.03 2
 -2 -16 18 92233.6 1648.34 1
 2 -16 -18 76048 1306.81 5
 2 -16 18 86462.4 1586.25 1
 -2 -16 -18 82035.3 1384.88 5
 2 -16 -18 85465.3 1409.3 4
 2 -16 20 220.565 795.304 1
 -2 16 20 430.639 593.101 2
 2 -16 -20 756.131 609.99 4
 2 -16 -20 -197.04 517.183 5
 -2 -16 20 574.56 828.338 1
 -2 -16 -20 805.982 617.888 4
 -2 -16 -20 795.222 567.047 5
 2 16 20 2350.57 1251.74 3
 -2 16 20 -161.504 941.709 3
 -2 16 22 8581.66 699.696 2
 -2 -16 -22 8437.43 711.934 4
 2 -16 -22 7097.85 631.321 5
 -2 -16 -22 7971.82 683.267 5
 -2 -16 22 10263.9 953.705 1
 -2 16 22 6863.64 1084.66 3
 2 -16 22 8308.88 862.503 1
 -2 16 24 461.719 611.493 2
 2 -16 -24 -875.154 598.045 5
 2 16 24 3369.48 1461.83 3
 -2 -16 24 -1014.97 990.411 1
 2 -16 -24 -506.742 627.188 4
 2 -16 24 6.30202 806.048 1
 -2 16 24 -464.494 1080.69 3
 -2 -16 -24 209.977 670.816 4
 -2 -16 -24 3030.71 662.369 5
 -2 -16 -26 2647.47 705.57 4
 2 -16 -26 2048.84 700.847 4
 -2 -16 -26 3450.51 684.262 5
 2 -16 -26 2811.58 641.514 5
 -2 16 26 1472.55 656.645 2
 -2 -16 28 -198.582 872.531 1
 2 -16 28 -105.7 865.397 1
 2 16 28 221.147 1554.56 3
 -2 16 28 -356.006 639.142 2
 -2 16 -30 5383.02 716.687 5
 -2 -16 -30 5193.29 742.026 5
 -2 16 30 5004.46 1305.6 3
 -2 -16 30 7354.95 970.647 1
 2 -16 30 6354.25 1066.9 1
 2 16 30 8751.01 1734.1 3
 2 16 32 2538.97 1726.03 3
 -2 16 -32 568.173 690.814 5
 -2 -16 -32 75.474 743.747 4
 -2 16 32 13.1668 650.803 2
 2 -16 32 -86.3444 869.365 1
 -2 16 32 -590.404 1283.93 3
 -2 -16 -32 610.246 696.458 5
 2 -18 0 79633.6 1185.41 5
 2 -18 0 88141.9 1261.59 4
 -2 18 0 75960.7 1198.54 2
 2 18 0 79952.3 1162.56 3
 -2 -18 0 88333.6 1515.82 1
 -2 -18 0 84114.2 1181.59 4
 2 -18 0 82930.8 1508.87 1
 -2 -18 0 86286.5 1242.63 5
 -2 18 0 80411.7 1189.82 3
 2 -18 -2 3449.2 790.589 1
 2 -18 -2 3728.38 492.76 4
 -2 -18 2 3020.35 466.142 4
 -2 18 2 2438.1 396.785 2
 2 18 -2 2913.99 339.847 3
 -2 -18 -2 6125.03 484.053 5
 -2 -18 -2 4838.2 751.39 1
 -2 18 -2 4278.83 424.433 2
 -2 18 -2 4534.72 403.845 3
 2 -18 -2 3806.58 426.365 5
 2 -18 2 124.311 820.342 1
 -2 -18 2 2608.98 443.616 5
 -2 -18 2 2452.31 739.752 1
 -2 18 2 4032.47 434.095 3
 -2 -18 4 6303.42 488.457 4
 -2 18 -4 10084 506.564 2
 -2 18 4 7351.53 531.318 3
 -2 -18 -4 10152.6 528.583 4
 -2 -18 4 8334.11 740.84 1
 2 -18 -4 7062.66 469.576 5
 -2 18 -4 7966.33 411.657 3
 -2 -18 4 7014.84 486.033 5
 -2 -18 -4 8794.37 525.692 5
 2 18 4 8720.11 581.28 3
 -2 -18 -4 11084.4 839.028 1
 -2 18 4 4996.64 458.177 2
 -2 -18 -6 841.367 417.264 5
 2 -18 6 -227.853 925.866 1
 2 -18 -6 -250.484 482.664 4
 -2 -18 6 53.4537 675.575 1
 -2 -18 -6 -709.562 477.946 4
 -2 18 6 -179.437 477.096 3
 -2 18 -6 -128.81 298.079 3
 -2 18 6 -63.6592 370.324 2
 2 -18 -6 -690.357 391.52 5
 2 18 6 -453.725 562.421 3
 -2 18 -6 671.44 416.438 2
 -2 18 -8 15120.4 574.339 2
 -2 -18 8 18874.6 900.759 1
 -2 18 8 15396.4 585.772 2
 -2 -18 -8 15462.2 592.323 5
 -2 -18 -8 16050.5 635.92 4
 -2 18 -8 14730.2 426.317 3
 -2 18 8 15194.7 713.424 3
 2 18 8 18662.3 829.349 3
 2 -18 -8 14076.1 550.239 5
 -2 -18 -10 297.556 427.497 5
 -2 -18 -10 31.4575 497.166 4
 -2 18 10 63.5885 455.061 2
 -2 18 -10 -322.364 420.559 2
 -2 -18 10 1170 733.986 1
 -2 18 -10 213.387 269.642 3
 2 -18 10 93.4258 766.361 1
 2 -18 -10 -68.9242 506.59 4
 2 -18 -10 -451.043 411.702 5
 2 18 10 1268.04 736.382 3
 -2 18 10 -226.289 568.527 3
 -2 18 -12 10071.3 395.569 3
 -2 18 -12 9866.91 548.36 2
 -2 18 12 10767.1 781.847 3
 -2 -18 -12 9192.65 568.723 5
 2 18 12 12468.4 933.411 3
 2 -18 -12 9635.88 533.841 5
 -2 -18 12 13600.3 896.665 1
 -2 -18 -12 11125 605.08 4
 -2 18 -14 621.682 305.465 3
 -2 -18 -14 413.321 483.846 5
 2 -18 -14 142.502 565.253 4
 -2 18 -14 697.911 435.949 2
 -2 -18 -14 83.3107 550.56 4
 -2 18 14 62.5721 534.647 2
 2 -18 14 873.04 790.248 1
 -2 18 14 -5.95843 728.426 3
 -2 -18 14 473.118 804.655 1
 2 -18 -14 240.52 441.952 5
 2 18 14 23.89 943.032 3
 -2 18 16 11399.4 934.095 3
 -2 -18 -16 11344.8 670.424 5
 2 -18 -16 12554.2 735.497 4
 -2 18 16 11261.3 687.368 2
 2 -18 -16 11741.5 621.89 5
 2 -18 16 14220.5 913.43 1
 -2 -18 16 14838.2 968.256 1
 2 18 16 16131.4 1235.9 3
 -2 -18 -18 871.839 578.41 5
 2 18 18 2542.8 1145.05 3
 2 -18 -18 1693.31 631.957 4
 -2 18 18 1559.2 576.011 2
 -2 -18 18 3321.28 884.149 1
 2 -18 -18 1625.78 499.98 5
 -2 -18 -18 2456.86 646.916 4
 2 -18 18 2375.65 842.569 1
 -2 18 18 1189.67 868.25 3
 2 -18 20 26405.3 1065.46 1
 2 -18 -20 24729.4 896.649 4
 -2 18 20 24260.8 855.883 2
 2 -18 -20 24079.5 784.575 5
 2 18 20 34027.6 1550.25 3
 -2 -18 20 31676.3 1161.07 1
 -2 18 20 24868 1205.07 3
 -2 -18 -20 28300.3 900.673 4
 -2 -18 -20 25151.3 868.628 5
 2 -18 22 -269.141 811.333 1
 2 -18 -22 119.399 651.915 4
 -2 18 22 -1165.83 1030.22 3
 -2 18 22 545.267 604.99 2
 2 -18 -22 817.46 555.397 5
 -2 -18 22 878.225 886.488 1
 -2 18 24 634.263 640.077 2
 2 -18 -24 370.541 590.41 5
 2 -18 -24 650.411 684.558 4
 -2 -18 -24 79.663 727.483 4
 -2 18 26 -242.532 661.483 2
 2 18 26 411.219 1465.08 3
 2 -18 26 -100.037 818.627 1
 2 -18 -26 -480.455 628.572 5
 -2 -18 26 -855.249 1027.64 1
 -2 18 26 -1896.17 1148.21 3
 2 18 28 5564.8 1652.18 3
 -2 -18 -28 529.901 778.105 4
 2 -18 28 4417.5 865.125 1
 2 -18 -28 3152.69 706.523 5
 -2 -18 28 5575.64 969.079 1
 -2 -18 -28 3636.64 698.932 5
 -2 18 28 2275.26 1192.69 3
 -2 -18 30 3447.39 928.79 1
 2 -18 30 -119.151 894.788 1
 -2 -18 -30 -189.315 693.106 5
 2 18 30 359.002 1566.24 3
 -2 -18 -30 -219.652 749.062 4
 -2 18 30 -903.944 685.578 2
 -2 18 30 -927.081 1202.23 3
 -2 -20 0 -247.882 487.956 4
 -2 -20 0 -329.366 737.559 1
 2 -20 0 1670.75 443.017 5
 2 -20 0 2274.17 838.982 1
 -2 20 0 828.092 433.122 2
 2 -20 0 1293.46 513.618 4
 -2 -20 0 -86.739 485.264 5
 2 -20 -2 22319.6 1003.46 1
 -2 20 -2 24190.5 645.214 3
 -2 20 -2 23119.6 686.497 2
 -2 -20 -2 25316.2 1015.28 1
 -2 -20 2 22033.7 693.323 4
 -2 20 2 22436.6 687.606 2
 -2 -20 -2 25969.9 724.482 4
 2 20 2 25825.4 730.354 3
 -2 -20 2 28068.1 1046.04 1
 -2 20 2 24610.2 700.355 3
 -2 -20 2 23882.5 703.216 5
 -2 -20 -2 25229.7 720.989 5
 2 -20 2 28620.1 1085.33 1
 2 -20 -2 23052.6 672.387 5
 -2 -20 -4 36.2675 743.654 1
 -2 -20 4 -845.26 491.603 4
 2 -20 -4 213.389 529.191 4
 -2 -20 -4 1241.02 519.837 4
 -2 20 -4 1385.2 432.409 2
 2 -20 4 -69.8781 869.19 1
 -2 20 -4 868.625 353.294 3
 -2 -20 -4 802.534 461.374 5
 -2 -20 4 -688.809 738.166 1
 -2 -20 4 -709.143 463.834 5
 2 20 4 2342.24 520.15 3
 2 -20 -4 165.311 427.148 5
 -2 20 4 137.738 479.903 3
 -2 20 -6 3685.75 358.763 3
 -2 -20 -6 2909.96 756.518 1
 -2 -20 -6 3589.26 507.527 5
 -2 -20 6 4064.93 774.508 1
 2 -20 -6 2424.72 457.049 5
 -2 20 -6 3377.14 493.246 2
 -2 20 6 1380.26 448.662 2
 -2 20 6 2825.83 549.721 3
 2 20 6 3653.83 618.783 3
 2 -20 6 -103.001 846.339 1
 2 -20 -6 362.307 538.082 4
 2 -20 -8 -617.823 544.967 4
 -2 -20 -8 46.0311 520.218 4
 -2 20 8 284.47 562.656 3
 -2 -20 -8 356.296 765.15 1
 2 -20 -8 292.308 430.05 5
 -2 20 -8 -4.14536 430.535 2
 -2 -20 8 -251.637 773.959 1
 -2 20 -8 270.335 302.535 3
 -2 -20 -8 742.024 460.409 5
 -2 20 8 -308.61 447.22 2
 2 -20 8 -63.0915 796.055 1
 2 20 8 -304.895 668.749 3
 -2 20 -10 13514.5 629.075 2
 -2 -20 10 18852.9 968.539 1
 -2 20 -10 13773.9 439.983 3
 -2 20 10 17764.3 837.321 3
 2 20 10 17577.2 941.218 3
 -2 -20 -10 13741.6 644.055 5
 2 -20 -10 13994 610.341 5
 -2 20 10 15576.6 680.688 2
 2 -20 -10 15795.9 715.749 4
 -2 -20 -12 1471.24 521.004 5
 -2 -20 -12 204.973 598.926 4
 -2 -20 12 2606.08 832.279 1
 -2 20 12 4148.96 744.721 3
 2 -20 12 1295.01 834.792 1
 -2 20 12 2113.47 571.695 2
 2 -20 -12 3319.64 507.218 5
 2 20 12 1816.93 856.483 3
 2 -20 -12 3744.32 620.217 4
 -2 -20 -14 1273.94 568.816 5
 2 20 14 2812.66 1011.1 3
 2 -20 14 264.14 823.502 1
 -2 -20 -14 105.378 602.239 4
 -2 20 14 819.145 765.575 3
 -2 20 14 1002.19 564.052 2
 2 -20 -14 1359.47 483.116 5
 2 -20 -14 2170.66 603.773 4
 -2 -20 14 2084.45 861.524 1
 -2 -20 -16 318.226 649.096 4
 2 -20 -16 96.5899 584.881 4
 -2 -20 16 305.937 911.154 1
 2 20 16 2034.33 1092.64 3
 -2 20 16 174.821 546.007 2
 2 -20 -16 295.362 472.267 5
 -2 -20 -16 1903.32 584.577 5
 2 -20 16 1037.11 817.14 1
 -2 20 16 -6.68705 789.032 3
 2 -20 -18 11210.5 766.394 4
 2 -20 18 13398.7 959.865 1
 -2 -20 -18 10571.4 681.043 5
 -2 20 18 10768.5 713.643 2
 -2 20 18 10183.4 960.8 3
 2 -20 -18 10338.5 623.963 5
 2 -20 -20 1464.98 551.598 5
 -2 -20 -20 1670.71 610.244 5
 2 -20 -20 2124.33 688.067 4
 2 -20 20 2756.59 828.173 1
 -2 20 20 409.058 922.356 3
 2 20 20 3796.78 1284.66 3
 -2 -20 -20 127.24 682.382 4
 -2 20 20 2118.63 631.05 2
 2 -20 -22 8311.74 779.356 4
 -2 20 22 8181.67 714.328 2
 2 -20 -22 7770.82 637.93 5
 2 20 24 -539.491 1452.84 3
 -2 -20 24 190.121 866.077 1
 2 -20 -24 1247.98 723.554 4
 2 -20 24 -385.066 807.841 1
 -2 20 24 -151.118 640.671 2
 2 -20 -24 532.145 598.691 5
 -2 20 24 585.794 1061.21 3
 2 20 26 -294.689 1568.64 3
 2 -20 26 256.708 829.309 1
 -2 -20 -26 910.904 743.486 4
 -2 20 26 1336.63 700.234 2
 -2 -20 -26 347.119 665.854 5
 2 -20 -26 653.866 640.963 5
 -2 20 26 963.848 1145.62 3
 2 20 28 -141.899 1608.74 3
 -2 -20 -28 5.68211 753.397 4
 2 -20 28 -572.735 840.307 1
 -2 -20 -28 -55.1769 692.794 5
 -2 20 28 -2104.61 1209.22 3
 -2 -20 28 87.1931 956.194 1
 -2 22 0 11667 599.181 2
 2 -22 0 11722.3 650.492 4
 -2 -22 0 13652.2 638.545 5
 2 -22 0 14619.5 986.785 1
 2 -22 0 12798.1 594.207 5
 -2 22 0 12841.3 566.128 3
 -2 -22 0 13062.5 657.541 4
 -2 -22 -2 97.9475 517.55 4
 -2 -22 -2 -444.315 487.768 5
 2 -22 -2 183.305 457.096 5
 -2 -22 2 133.323 829.343 1
 -2 -22 2 -342.127 515.02 4
 -2 22 -2 -204.905 446.262 2
 -2 -22 -2 -66.0214 799.19 1
 2 -22 2 561.358 844.848 1
 -2 22 -2 -65.3606 399.068 3
 2 -22 -2 -6.34149 830.067 1
 -2 -22 2 -243.339 493.574 5
 -2 22 2 -416.607 483.134 3
 2 -22 -2 -630.143 549.17 4
 -2 22 2 -372.159 445.248 2
 2 -22 -4 2406.68 899.966 1
 -2 -22 -4 1373.68 509.82 5
 2 -22 4 1331.62 833.941 1
 -2 -22 4 1593.47 506.415 5
 -2 -22 -4 710.133 556.889 4
 -2 22 -4 1092.51 470.605 2
 2 -22 -4 1028.15 484.774 5
 -2 22 4 966.861 455.78 2
 -2 -22 4 688.888 780.142 1
 -2 22 4 805.561 509.163 3
 -2 -22 -4 -32.6126 800.892 1
 -2 22 -4 1352.93 386.129 3
 2 -22 -4 877.781 562.629 4
 2 22 4 1106.89 563.603 3
 -2 -22 4 1032.42 518.329 4
 -2 -22 -6 93.0655 786.566 1
 -2 -22 6 243.488 801.997 1
 2 -22 -6 -598.621 588.989 4
 -2 22 -6 -260.603 339.5 3
 2 22 6 425.264 593.648 3
 -2 -22 -6 35.244 507.24 5
 2 -22 -6 -403.658 487.888 5
 -2 22 6 195.313 456.526 2
 -2 22 6 -605.326 581.154 3
 2 -22 6 -627.981 843.114 1
 -2 -22 -6 -10.0915 551.314 4
 -2 -22 8 14606.6 995.626 1
 2 -22 8 16144.8 973.142 1
 -2 -22 -8 12570 663.908 5
 2 -22 -8 13818 633.022 5
 -2 22 8 13089.2 752.746 3
 2 -22 -8 16038.5 738.574 4
 2 22 8 14145.5 832.726 3
 -2 -22 10 3294.18 863.842 1
 -2 -22 -10 14.9249 616.618 4
 -2 22 10 1833.54 507.953 2
 2 -22 10 667.885 868.09 1
 2 -22 -10 2260.68 509.447 5
 -2 -22 -10 1917.85 541.6 5
 -2 22 10 2099.68 693.22 3
 2 -22 -10 3013.18 618.568 4
 2 22 10 1755.26 796.265 3
 -2 -22 -12 11611.3 676.732 5
 -2 22 12 12541.2 670.909 2
 -2 -22 12 18380.5 1028.96 1
 2 -22 -12 14568.5 743.822 4
 -2 22 12 13625 855.803 3
 2 -22 -12 13136.9 640.902 5
 2 22 12 16420.4 1072.49 3
 -2 22 14 -70.2933 550.977 2
 2 -22 -14 -262.552 632.274 4
 -2 -22 14 1004.32 892.542 1
 2 -22 14 12.6364 836.035 1
 -2 -22 -14 -49.3354 643.824 4
 2 -22 -14 132.936 498.543 5
 2 22 14 224.111 965.938 3
 -2 22 14 6.397 730.805 3
 -2 -22 -14 -391.606 549.355 5
 2 22 16 1912.34 1065.56 3
 2 -22 16 2935.38 851.94 1
 -2 -22 -16 2066.87 588.161 5
 2 -22 -16 2024.12 651.978 4
 -2 22 16 1541.53 585.373 2
 -2 22 16 2098.17 796.697 3
 -2 -22 -16 2400.75 656.335 4
 2 -22 -16 1939.37 512.65 5
 2 -22 -18 252.806 526.289 5
 -2 22 18 837.12 869.825 3
 -2 -22 -18 348.127 585.251 5
 2 22 18 -29.8243 1113.64 3
 -2 22 18 -271.777 586.147 2
 -2 -22 18 514.26 937.486 1
 2 -22 -18 290.855 635.742 4
 -2 -22 -18 -31.3101 643.895 4
 -2 22 20 7025.09 708.796 2
 2 -22 -20 6686.8 628.247 5
 2 -22 -22 1356.74 728.031 4
 -2 -22 -22 528.343 607.76 5
 -2 -22 22 473.069 898.393 1
 2 -22 -22 610.332 597.64 5
 2 -22 22 -536.598 842.737 1
 -2 22 22 -58.3346 964.1 3
 2 22 24 -958.826 1446.47 3
 2 -22 24 599.218 808.252 1
 -2 -22 -24 5.19956 708.999 4
 -2 -22 -24 375.963 651.233 5
 -2 -22 24 822.17 878.296 1
 -2 22 24 341.583 1043.37 3
 2 22 26 -926.139 1553.54 3
 -2 -22 26 626.342 907.523 1
 -2 -22 -26 634.34 663.323 5
 -2 22 26 -414.572 1082.3 3
 2 -22 26 -1204.24 833.997 1
 -2 -22 -26 852.284 751.283 4
 -2 -24 0 -101.428 568.917 4
 -2 24 0 -4.10106 451.599 3
 -2 -24 0 -1034.64 538.747 5
 2 -24 0 -771.743 487 5
 2 -24 0 -148.677 872.794 1
 -2 -24 0 -7.08363 871.922 1
 2 -24 0 -887.956 564.43 4
 2 -24 -2 3385.66 631.36 4
 -2 -24 2 4288.77 557.479 5
 2 -24 2 4909.86 908.565 1
 -2 -24 -2 173.681 875.962 1
 -2 -24 2 262.062 881.762 1
 2 -24 -2 4028.77 535.111 5
 2 -24 -2 5710.04 955.254 1
 -2 24 -2 4132.06 472.916 3
 -2 24 2 5372.29 555.915 3
 -2 -24 -2 4262.44 578.221 5
 -2 -24 4 -76.3402 514.061 4
 2 -24 -4 942.392 592.372 4
 -2 -24 -4 197.956 561.087 4
 2 -24 4 -577.288 837.891 1
 -2 -24 4 -111.641 879.897 1
 -2 -24 4 -445.496 503.797 5
 2 -24 -4 2596.65 920.501 1
 -2 -24 -4 -14.1389 846.066 1
 2 -24 -4 1070.57 513.077 5
 -2 24 4 992.622 549.819 3
 -2 -24 -4 -490.727 521.063 5
 2 -24 -6 1863.56 641.835 4
 -2 -24 -6 1826.54 543.266 5
 -2 -24 -6 222.549 595.126 4
 2 -24 -6 2035.97 959.118 1
 -2 -24 6 805.747 852.16 1
 -2 -24 -6 151.352 857.973 1
 2 -24 -6 1225.43 523.842 5
 2 -24 6 2198.86 890.528 1
 -2 24 6 1838.82 603.391 3
 2 -24 -8 1757.54 512.925 5
 -2 -24 8 1859.73 895.892 1
 2 24 8 2347.53 705.046 3
 2 -24 -8 1038.1 620.691 4
 -2 -24 -8 64.4871 868.564 1
 -2 24 8 1192.77 635.229 3
 -2 -24 -8 -119.903 605.817 4
 2 -24 8 606.725 833.391 1
 -2 -24 -8 2245.08 558.049 5
 -2 -24 -10 22737.6 824.327 4
 2 -24 10 27438.8 1130.39 1
 -2 -24 -10 21966.9 803.758 5
 2 -24 -10 22094.1 845.299 4
 -2 24 10 23019.7 912.968 3
 2 -24 -10 20070.4 742.234 5
 -2 -24 10 31576.7 1191.16 1
 2 24 10 28084.5 1058.08 3
 2 24 12 -1225.75 880.508 3
 -2 -24 12 -177.524 870.52 1
 2 -24 -12 -389.093 511.325 5
 2 -24 12 92.1754 850.557 1
 -2 24 12 -436.124 708.328 3
 -2 -24 -12 -20.4414 630.171 4
 -2 -24 -12 723.219 537.743 5
 2 -24 -12 -654.775 631.304 4
 -2 -24 -14 458.285 643.788 4
 -2 -24 -14 650.679 551.363 5
 2 -24 -14 -33.4334 632.506 4
 2 24 14 -377.237 945.767 3
 -2 -24 14 959.456 927.301 1
 2 -24 -14 226.848 517.967 5
 -2 24 14 325.673 743.02 3
 2 -24 -16 -20.6019 667.693 4
 2 -24 -16 212.075 541.451 5
 -2 24 16 -164.8 789.882 3
 2 -24 18 4210.14 900.834 1
 2 24 18 4119.38 1150.21 3
 2 -24 -18 2814.55 568.623 5
 -2 -24 -20 -9.9434 699.122 4
 2 -24 -20 -534.628 599.25 5
 -2 -24 20 -1001.89 906.171 1
 -2 24 20 655.009 924.463 3
 -2 -24 -20 533.464 606.343 5
 2 24 22 6317.09 1373.48 3
 2 -24 22 3438.04 889.968 1
 -2 -24 22 2929.06 914.207 1
 -2 24 22 4321.26 1034.16 3
 -2 -24 -22 3946.14 689.598 5
 -2 -24 -24 261.765 733.687 4
 -2 -24 24 -614.131 895.573 1
 2 -24 -24 548.406 592.073 5
 -2 -24 -24 340.432 648.823 5
 -2 24 24 82.7125 1003.77 3
 2 -24 -24 52.2809 706.338 4
 2 24 24 -1225.42 1374.44 3
 -2 26 0 4967.59 539.649 3
 -2 -26 0 3730.44 587.82 5
 2 -26 0 4658.12 951.967 1
 2 -26 -2 -296.436 527.666 5
 -2 26 2 124.765 488.394 3
 -2 -26 -2 -638.474 603.496 4
 2 -26 -2 -4.27412 595.644 4
 2 -26 -2 291.921 908.483 1
 -2 -26 2 -1001.96 589.841 4
 2 -26 2 442.5 892.356 1
 -2 -26 2 -1256.77 857.418 1
 -2 -26 -2 -580.267 546.605 5
 -2 -26 2 -677.037 545.993 5
 2 -26 -4 -13.1604 607.291 4
 -2 26 4 476.433 569.574 3
 -2 -26 -4 53.0444 867.214 1
 2 -26 -4 702.702 525.217 5
 -2 -26 -4 -423.536 559.146 5
 -2 -26 4 358.947 887.377 1
 2 -26 -4 844.768 936.768 1
 2 -26 4 425.785 903.17 1
 -2 -26 -4 -184.903 589.28 4
 -2 -26 -6 355.051 597.017 4
 -2 -26 6 -520.769 891.251 1
 2 -26 -6 266.963 909.635 1
 -2 -26 -6 -107.264 550.718 5
 2 -26 -6 -49.1861 529.945 5
 -2 26 6 -888.735 587.36 3
 2 -26 6 183.795 898.798 1
 -2 -26 -6 97.5187 857.227 1
 2 -26 -6 414.772 634.602 4
 -2 -26 -8 8616.2 652.942 5
 2 -26 -8 8875.1 647.716 5
 -2 26 10 164.634 659.57 3
 2 -26 -10 -421.796 645.268 4
 -2 -26 -10 137.361 845.891 1
 2 -26 -10 -202.528 519.723 5
 2 -26 -12 3324.79 672.842 4
 2 -26 -12 3256.97 569.417 5
 -2 26 12 3524.93 737.828 3
 2 26 12 4583.07 910.935 3
 2 -26 -14 -183.497 541.861 5
 2 -26 14 580.726 896.979 1
 -2 -26 -14 -165.334 626.717 4
 2 -26 -14 -362.479 676.917 4
 -2 -26 -16 615.931 562.242 5
 -2 -26 -16 -182.642 667.979 4
 2 26 16 -444.359 1005.43 3
 -2 -26 16 286.233 910.536 1
 2 -26 18 -204.855 882.16 1
 -2 -26 -18 -59.2028 689.745 4
 -2 -26 18 -1266.05 949.26 1
 -2 26 18 222.571 868.107 3
 -2 -26 -18 -848.543 595.004 5
 -2 -26 -20 672.851 746.83 4
 2 -26 -20 23.3579 762.459 4
 -2 -26 20 3068.81 925.173 1
 -2 -26 -20 2855.68 628.023 5
 -2 26 20 2618.85 944.232 3
 2 26 20 3540.37 1224.82 3
 2 -26 20 3501.87 902.121 1
 2 -26 -20 2025.02 615.571 5
 -2 -28 0 -48.3016 958.053 1
 -2 -28 2 2400.72 890.56 1
 -2 -28 -2 659.975 901.792 1
 -2 -28 4 -7.81191 896.603 1
 -2 28 4 -112.946 569.081 3
 -2 -28 -6 126.868 895.513 1
 -2 -28 6 -95.2401 935.805 1
 -2 -28 -6 2260.28 639.836 4
 -2 -28 -6 2235.3 611.189 5
 -2 -28 -8 1637.15 646.374 4
 -2 -28 -8 847.181 584.73 5
 -2 28 8 -5.84768 631.261 3
 2 -28 8 -145.999 861.057 1
 -2 -28 -8 55.1851 893.707 1
 -2 28 10 5619.84 764.325 3
 2 -28 10 3950.19 895.729 1
 -2 -28 -10 3279.46 636.97 5
 -2 -28 12 7.84762 890.051 1
 -2 -28 -12 -208.325 681.703 4
 -2 28 14 -168.776 743.741 3
 2 -28 -14 -94.0054 675.755 4
 2 -28 14 186.865 883.683 1
 -2 -28 -14 744.325 669.546 4
 2 -28 -14 -71.0081 567.191 5
 -2 -28 14 228.393 937.011 1
 2 -28 16 -537.04 864.077 1
 -2 -28 16 -541.371 946.935 1
 -2 -28 -16 -9.51979 666.489 4
 2 -28 -16 78.9807 587.141 5
 -2 -28 -16 -674.611 613.008 5
 -2 28 16 303.139 801.068 3
 2 -28 -16 -55.1837 706.855 4
 2 -28 -18 200.652 751.838 4
 -2 -28 -18 970.457 611.686 5
 2 -28 -18 1333.79 608.641 5
 -2 -28 18 2157.99 975.654 1
 2 -28 18 1173.5 851.682 1
 -2 -28 -18 181.351 689.227 4
 -2 28 18 2107.85 897.797 3
 -2 -30 0 3215.55 652.238 4
 -2 -30 0 3951.76 605.024 5
 2 -30 -2 31.6859 964.61 1
 -2 -30 -2 -14.1746 565.173 5
 -2 -30 2 -508.824 576.16 4
 -2 -30 -2 -419.267 611.173 4
 2 -30 2 -46.0969 966.82 1
 -2 -30 -4 901.933 660.999 4
 2 -30 -4 418.684 1014.22 1
 2 -30 -4 2427.29 665.056 4
 -2 -30 -4 1326.83 597.516 5
 2 -30 -4 1833.39 592.218 5
 2 -30 -6 -95.5005 695.435 4
 -2 -30 -6 2437.74 677.693 4
 2 -30 -6 24.6006 967.836 1
 -2 -30 6 42.3026 945.082 1
 2 -30 -6 405.037 557.531 5
 2 -30 6 -1547.6 897.379 1
 -2 -30 -6 1673.19 607.305 5
 2 -30 -8 58.0651 994.248 1
 -2 -30 -8 3096.84 680.436 4
 2 -30 -8 1858.72 595.136 5
 2 -30 -8 161.135 687.565 4
 -2 -30 -8 1779.9 604.515 5
 2 -30 8 836.606 895.62 1
 -2 -30 -10 -1283.1 680.863 4
 -2 -30 -10 -421.787 596.938 5
 2 -30 -10 16.0459 705.688 4
 2 -30 10 -405.181 872.881 1
 2 -30 -10 -150.375 574.668 5
 -2 30 10 321.034 695.82 3
 2 -30 -10 244.132 995.554 1
 -2 -30 10 106.447 922.802 1
 -2 -30 -12 743.362 603.724 5
 2 -30 12 7.4417 892.376 1
 -2 30 12 1522.92 760.2 3
 -2 -30 12 3138.71 957.617 1
 -2 -30 -12 14.1637 669.996 4
 2 -30 -12 38.1816 734.491 4
 2 -30 -12 880.919 600.188 5
 2 -30 -12 156.094 1085.69 1
 2 -32 0 -71.0669 933.091 1
 -2 -32 0 2001.78 574.446 5
 -2 -32 0 -24.7029 898.904 1
 -2 -32 0 2598.68 635.319 4
 -2 -32 -2 4779.08 691.145 4
 2 -32 2 127.937 934.495 1
 -2 -32 -2 233.596 1002 1
 -2 -32 2 8.65287 970.828 1
 -2 -32 -2 5579.55 648.829 5
 2 -32 -2 8.24221 964.138 1
 -3 1 -1 18295.5 242.195 2
 -3 1 -1 17649.8 293.739 3
 -3 1 1 18474.1 244.507 2
 -3 -1 -1 17987 271.734 5
 -3 -1 -1 17972.5 280.542 3
 -3 1 -1 18188.6 269.112 5
 -3 -1 1 17566.1 267.796 3
 -3 1 1 18333.8 293.953 3
 -3 -1 1 18823.2 238.018 5
 -3 -1 1 17281.2 276.749 1
 -3 1 -3 407094 3967.44 3
 -3 -1 3 408728 3889.19 5
 -3 1 3 401328 3975.03 3
 -3 -1 -3 406302 3908.43 2
 -3 1 -3 410237 3926.58 2
 -3 -1 -3 405351 3966.84 5
 -3 -1 3 403478 3984.97 1
 3 -1 3 408347 3956.9 1
 -3 -1 -3 407994 3962.89 3
 -3 1 3 404368 3984.62 1
 -3 1 -3 404167 3967.46 5
 -3 -1 5 26990 325.01 4
 -3 -1 5 26305.7 476.468 1
 -3 1 5 27248 503.629 1
 -3 -1 -5 27846.7 388.309 2
 -3 1 5 27482.8 470.564 3
 -3 -1 -5 27518.5 446.061 3
 3 1 5 26455.8 352.62 1
 -3 -1 -5 26029.5 445.126 5
 -3 1 -5 27765.6 415.748 3
 -3 -1 5 25555.2 398.666 3
 -3 1 -5 25703.4 398.669 2
 3 -1 5 27139.1 433.107 1
 -3 1 -5 26962.4 460.999 5
 3 -1 -5 27196.5 348.419 4
 -3 1 -7 31318.8 482.995 2
 -3 -1 7 32297 579.108 1
 3 1 -7 30771.8 403.782 4
 -3 -1 7 34285.8 534.5 3
 3 -1 -7 32509.7 443.662 4
 3 1 7 34085.2 463.186 1
 -3 1 -7 31874.8 543.633 5
 3 -1 7 31882.2 519.032 1
 3 -1 -7 32561 427.815 5
 -3 1 7 30598.8 553.196 1
 -3 1 7 32123.7 572.657 3
 -3 -1 -7 30227.7 527.563 5
 -3 1 -7 30584.8 504.819 3
 -3 1 -9 259.229 269.11 5
 -3 -1 -9 457.049 256.527 5
 3 -1 -9 367.563 196.045 4
 3 1 9 372.816 228.704 1
 -3 -1 -9 153.11 233.796 4
 -3 1 -9 326.214 197.968 2
 -3 -1 9 92.952 309.705 3
 -3 1 -9 417.74 220.173 3
 3 -1 9 504.09 265.363 1
 -3 1 9 431.933 329.862 3
 -3 1 9 303.984 300.671 1
 -3 -1 9 189.319 315.033 1
 3 -1 -9 450.123 202.399 5
 3 1 -9 268.124 174.165 4
 -3 -1 -11 7939.84 360.085 5
 3 1 -11 8743.7 293.828 4
 3 1 11 8234.04 333.761 1
 -3 -1 -11 8245.42 330.521 4
 -3 1 -11 8111.61 323.84 4
 -3 1 -11 8782.82 376.451 5
 -3 1 11 8698.24 495.661 3
 3 -1 11 8894.53 374.846 1
 -3 -1 11 8236.17 431.885 1
 3 1 -11 8728.04 330.784 5
 -3 -1 11 9018.74 472.957 3
 -3 1 11 8077.14 416.882 1
 3 -1 -11 9312.87 303.652 4
 3 -1 -11 8457.47 307.194 5
 3 -1 -13 49111.5 731.825 4
 3 1 13 46502.2 744.947 1
 -3 1 13 48686.1 978.857 3
 3 -1 13 44897.6 793.313 1
 3 -1 -13 49654.4 736.42 5
 3 1 -13 47519.9 710.733 4
 3 1 -13 42519.8 730.928 5
 -3 -1 13 43717.4 902.219 3
 -3 -1 -15 124463 1511.66 4
 3 1 15 121557 1530.6 1
 3 -1 -15 131231 1528.29 4
 3 -1 15 121036 1589.19 1
 -3 -1 15 125436 1687.14 1
 -3 -1 -15 125684 1588.54 5
 -3 1 -15 129491 1604.54 5
 3 1 -15 124121 1488.02 4
 3 1 -15 121863 1543.95 5
 -3 1 15 130949 1667.4 1
 -3 1 15 116320 1761.66 3
 -3 -1 15 118538 1740.95 3
 3 -1 -15 126903 1524.06 5
 -3 -1 -17 87436.9 1203.95 4
 3 1 17 88248.2 1258.84 1
 -3 1 17 87279.9 1348.6 1
 -3 -1 -17 88092 1277.38 5
 3 -1 -17 85852.7 1194.93 4
 3 1 -17 85181.1 1170.42 4
 -3 -1 17 87658.9 1389.18 1
 3 -1 -17 85067.9 1212.82 5
 -3 1 -17 90137.6 1302.63 5
 -3 1 -17 87158.6 1198.37 4
 -3 1 19 2508.25 725.356 3
 3 1 -19 3213.61 407.444 4
 -3 -1 19 3483.05 601.142 1
 3 -1 -19 3232.53 426.751 4
 3 1 -19 3069.71 462.284 5
 -3 1 19 3734.64 582.59 1
 -3 1 21 6248.9 673.8 1
 -3 -1 21 8887.66 705.223 1
 -3 1 21 7746.22 872.622 3
 3 1 -21 7752.28 556.511 5
 3 -1 21 9561.78 630.68 1
 -3 -1 -21 8521.99 578.173 5
 -3 1 -21 4769.86 631.538 5
 3 1 21 8793.22 597.053 1
 -3 1 23 24632.8 909.546 1
 -3 -1 23 26280.7 923.513 1
 3 1 23 26889.5 838.638 1
 3 -1 -23 28002.1 790.775 5
 -3 1 -23 23138.8 881.061 5
 3 -1 23 26276.3 862.605 1
 -3 1 23 25478.7 1151.7 3
 3 1 -23 25330.4 775.638 5
 -3 -1 -23 25394.8 806.613 5
 -3 -1 25 19315.1 915.912 1
 3 1 25 19564.3 804.906 1
 -3 1 25 19621 885.192 1
 -3 -1 -25 17256.6 730.558 4
 3 -1 25 19544.6 862.387 1
 -3 1 -25 15587.5 715.541 4
 3 1 -25 18885.1 783.126 5
 -3 -1 -25 17969.5 786.082 5
 3 -1 -25 19094.2 741.904 5
 -3 1 25 17904.6 1150.92 3
 -3 1 -25 19701.1 814.104 5
 -3 1 27 5367.16 1064.77 3
 -3 -1 27 5445.77 1039.7 3
 -3 -1 -27 3125.61 623.274 4
 -3 1 -27 3455.18 626.545 4
 -3 1 -27 4192.9 692.589 5
 -3 -1 27 4005.14 821.352 1
 3 -1 -27 5057.54 640.014 5
 -3 1 27 5217.82 797.234 1
 3 1 -27 4702.72 697.702 5
 -3 -1 -27 3962.58 658.899 5
 3 -1 27 4685.47 751.026 1
 3 1 27 4216.52 696.56 1
 -3 -1 -29 194.973 624.252 5
 -3 1 -29 529.719 631.092 5
 -3 -1 29 -918.731 1086.82 3
 3 -1 29 -686.849 732.503 1
 -3 -1 -29 -181.725 584.855 4
 -3 1 29 942.194 771.688 1
 3 1 29 -418.909 669.942 1
 -3 1 -29 -9.42527 605.699 4
 3 1 -29 659.28 643.348 5
 3 -1 -29 1238.4 628.611 5
 -3 -1 29 355.744 796.4 1
 -3 1 29 -1029.93 1116.48 3
 3 1 -31 1399.28 661.243 5
 -3 1 31 781.331 1129.7 3
 -3 -1 31 -448.148 804.131 1
 -3 -1 -31 331.977 600.332 4
 -3 1 -31 3411.59 636.654 4
 -3 1 31 -41.5264 767.284 1
 3 -1 31 422.474 748.503 1
 3 1 31 83.9792 705.612 1
 3 -1 -31 512.969 644.963 5
 -3 -1 31 354.657 1111.96 3
 -3 -1 -31 577.453 663.686 5
 -3 1 -33 4619.53 678.449 4
 -3 -1 33 4081.8 848.376 1
 -3 -1 -33 4300.7 679.348 4
 -3 -1 -33 4496.16 725.025 5
 3 -1 33 4946.12 854.997 1
 3 1 -33 3791.25 729.593 5
 3 -1 -33 3476.88 725.171 5
 -3 1 33 5994.08 1217.99 3
 -3 1 -33 4381.31 719.272 5
 -3 -1 35 7054.38 897.109 1
 -3 -1 -35 6262.65 753.736 5
 -3 1 -35 7113.6 768.165 5
 -3 3 1 48384.2 585.417 2
 -3 -3 -1 48988.6 576.043 3
 -3 3 -1 48356 569.441 2
 -3 -3 1 47195.9 590.069 1
 -3 -3 -1 49918 591.377 5
 -3 -3 1 47928.8 535.349 3
 -3 -3 1 50515.3 570.71 5
 -3 3 -1 48430.7 607.896 3
 -3 3 1 49412.1 619.686 3
 -3 3 -3 7364.75 206.655 2
 -3 -3 -3 7389.42 240.13 5
 -3 -3 3 7107.45 197.34 5
 -3 3 -3 7457.02 226.358 3
 -3 -3 3 6830.32 143.042 3
 3 -3 -3 7499.18 224.943 4
 -3 3 3 6818.42 220.104 2
 -3 -3 3 7023.89 282.804 1
 -3 3 3 7182.62 260.413 3
 3 -3 3 6840.89 327.222 1
 3 -3 -5 236783 2407.06 4
 -3 3 -5 242982 2430.26 2
 -3 -3 -5 243649 2481.2 5
 -3 -3 5 243371 2334.11 4
 -3 -3 -5 236476 2406.04 4
 -3 -3 5 240671 2519.47 1
 3 -3 5 235445 2501.5 1
 -3 3 -5 250772 2448.64 3
 -3 3 5 237675 2525.63 3
 3 -3 -5 238294 2340.1 5
 -3 -3 5 241384 2358.35 3
 -3 3 5 232538 2489.18 1
 3 3 7 17915.1 282.223 1
 -3 3 -7 15096.7 336.397 2
 -3 -3 -7 15519 343.326 4
 3 -3 -7 16279.1 340.057 4
 -3 3 -7 15407.3 337.45 3
 3 -3 -7 17076.1 282.905 5
 -3 3 7 16276.7 464.736 3
 -3 3 7 15795.4 404.684 1
 -3 -3 7 16585.6 331.976 3
 3 -3 7 16355.1 436.753 1
 -3 -3 -7 16631.3 396.261 5
 -3 3 -9 29940.2 505.367 2
 3 -3 -9 29238.6 497.836 4
 -3 -3 -9 29394.3 503.614 4
 3 -3 9 29148.2 582.846 1
 -3 -3 9 29301.5 625.767 1
 -3 3 -9 30264.2 515.601 3
 -3 3 -9 30280.1 588.407 5
 3 3 -9 35899.1 452.291 4
 -3 3 9 28964.5 663.464 3
 -3 -3 9 32601.1 577.608 3
 -3 -3 -9 29034.9 553.547 5
 -3 3 9 27470.1 575.018 1
 3 -3 -9 29759.8 462.593 5
 3 3 9 32648.8 466.24 1
 -3 -3 11 1003.34 346.288 3
 -3 3 -11 1119.91 322.086 5
 -3 3 -11 942.771 225.503 2
 3 -3 -11 892.843 232.123 5
 3 3 -11 1066.56 204.751 4
 -3 3 11 1043.7 321.514 1
 -3 -3 -11 982.14 269.123 4
 -3 -3 -11 876.499 288.488 5
 -3 3 -11 1080.89 243.708 3
 3 3 11 1015.84 241.158 1
 -3 -3 11 1009.53 370.128 1
 3 -3 11 1229.29 330.993 1
 -3 3 11 1222.53 430.222 3
 3 -3 -11 967.259 256.676 4
 3 -3 -13 116337 1393.81 4
 3 3 -13 119625 1342.4 4
 3 -3 13 110665 1474.2 1
 3 -3 -13 113339 1359.75 5
 -3 3 13 112255 1652.92 3
 3 3 13 120082 1379.93 1
 -3 -3 13 112982 1543.64 3
 3 3 15 138398 1632.47 1
 -3 -3 -15 141165 1654.91 4
 -3 -3 -15 138155 1706.38 5
 3 -3 15 129852 1755.49 1
 -3 -3 15 133534 1807.29 1
 -3 3 15 135463 1746.45 1
 3 -3 -15 130899 1626.11 4
 3 3 -15 140870 1599.17 4
 3 -3 -15 136232 1624.36 5
 -3 3 -15 145478 1781.74 5
 3 -3 -17 28133.5 659.977 4
 -3 -3 -17 31681.2 732.303 5
 -3 -3 17 29551.8 865.444 1
 -3 3 17 29380.9 946.87 3
 3 3 17 29587.5 665.115 1
 3 3 -17 28582.3 620.986 4
 -3 -3 -17 31447.4 685.068 4
 -3 3 -17 30181.8 670.564 4
 -3 3 17 28872.3 759.171 1
 -3 3 -17 31489 762.774 5
 3 -3 -17 29903.2 654.015 5
 -3 3 -19 1418.16 432.249 4
 -3 3 -19 1313.8 519.483 5
 3 3 -19 1608.15 479.416 5
 -3 -3 19 1201.93 619.676 1
 -3 3 19 1256.96 533.268 1
 -3 -3 -19 1145.76 465.356 5
 3 -3 19 1294.24 548.076 1
 -3 3 19 1294.6 725.969 3
 3 -3 -19 1256.48 429.213 4
 -3 -3 -19 1143.65 452.021 4
 3 -3 21 12565.2 732.786 1
 -3 3 -21 8963.81 676.812 5
 3 3 -21 11294.7 623.31 5
 -3 3 21 13141.4 965.328 3
 -3 -3 -21 9793.19 603.868 5
 3 3 21 9879.56 565.898 1
 3 -3 -21 10218.7 580.642 4
 -3 -3 21 10511.4 756.991 1
 -3 -3 -21 10754 579 4
 3 3 -23 22797.7 763.12 5
 -3 -3 23 21116.8 932.217 1
 3 3 23 22068.8 746.546 1
 3 -3 -23 21300.1 736.572 5
 -3 3 -23 19164 821.717 5
 -3 3 23 19914.5 818.676 1
 3 -3 23 23461.7 886.193 1
 -3 3 23 22128.1 1114.61 3
 -3 -3 -23 20756.4 757.657 5
 3 3 25 11471.2 692.715 1
 -3 -3 25 11802.4 881.025 1
 -3 -3 -25 10130.6 660.523 4
 -3 3 -25 9579.11 626.986 4
 3 3 -25 11239.7 694.612 5
 -3 3 25 10982.4 761.732 1
 3 -3 25 10865 810.827 1
 -3 3 25 10984.1 1068.75 3
 -3 -3 -25 11087.1 705.923 5
 3 -3 -25 10940.7 646.808 5
 -3 3 -25 10744 747.217 5
 3 3 27 3608.96 652.393 1
 3 3 -27 3980.34 660.991 5
 -3 3 27 3895.59 745.406 1
 -3 3 -27 3428.8 598.76 4
 -3 -3 27 4337.05 837.605 1
 -3 -3 -27 3403.85 643.489 5
 -3 3 -27 3735.6 709.215 5
 -3 -3 -27 3771.21 607.684 4
 3 -3 27 3678.29 740.269 1
 -3 3 27 4573.57 1086.51 3
 3 -3 -27 4451.19 633.4 5
 -3 -3 -29 120.783 579.241 4
 -3 3 -29 80.4602 596.428 4
 3 3 29 722.759 652.228 1
 -3 -3 29 748.457 813.38 1
 -3 -3 -29 5.32523 635.296 5
 -3 3 29 2011.25 1118.74 3
 -3 3 29 870.056 748.562 1
 3 3 -29 741.562 661.828 5
 3 -3 -29 591.016 633.389 5
 3 -3 29 6.29595 760.352 1
 3 3 -31 3714.6 727.109 5
 -3 3 31 4806.23 1192.49 3
 -3 3 31 3601.01 802.37 1
 -3 3 -31 3761.89 650.535 4
 3 -3 -31 3156.46 681.289 5
 3 -3 31 3931.32 850.16 1
 -3 -3 33 6462.5 878.18 1
 3 -3 33 7461.66 940.325 1
 -3 3 33 7305.94 1268.42 3
 -3 3 -33 7017.96 769.285 5
 -3 -3 -33 5128.38 714.538 5
 -3 -3 -33 5271.39 717.033 4
 3 3 -33 4784.42 773.042 5
 -3 -3 35 554.457 837.167 1
 -3 3 35 607.011 774.367 1
 -3 -3 -35 1354.89 713.461 5
 -3 -5 -1 3572.75 147.197 4
 -3 -5 -1 3995.44 105.508 2
 -3 -5 -1 4034.72 204.935 5
 -3 -5 1 4394.98 200.521 5
 -3 5 -1 4026.91 215.03 3
 -3 5 -1 3698.22 196.368 2
 -3 5 1 4206.89 232.292 3
 -3 -5 1 4318.32 250.045 1
 -3 -5 -1 3913.84 218.075 1
 -3 5 -3 89347.7 998.665 3
 -3 -5 -3 85068.4 943.839 4
 -3 -5 -3 85911.3 952.93 1
 -3 -5 -3 86630.1 1009.61 5
 -3 5 3 89555 1070.1 3
 -3 -5 3 91765.5 995.466 5
 -3 5 -3 88112.9 997.961 2
 -3 -5 3 84482.9 1051.67 1
 -3 5 3 87777.7 1011.38 2
 3 -5 3 82234.2 1112.62 1
 3 -5 -3 90466.5 1004.99 4
 3 -5 -3 91512.3 933.689 5
 3 -5 -5 5807.68 258.37 4
 -3 5 5 5928.94 330.461 3
 3 5 5 6333.75 213.905 2
 -3 5 -5 6201.4 227.568 3
 3 -5 -5 6554.7 183.14 5
 3 -5 5 5871.87 387.611 1
 -3 -5 5 6474.58 358.185 1
 -3 5 -5 6446.16 255.855 2
 -3 5 5 6548.34 261.639 2
 -3 -5 5 5818.47 169.854 4
 -3 -5 -5 6143.92 265.948 5
 3 -5 -7 140883 1414.97 5
 -3 5 7 129224 1523.63 2
 3 -5 -7 139789 1482.04 4
 -3 5 -7 133296 1491.13 2
 3 -5 7 132853 1579.89 1
 3 5 7 134490 1480.32 2
 -3 5 -7 134363 1476.71 3
 -3 -5 7 145311 1654.34 1
 -3 -5 -7 133120 1469.88 4
 -3 5 7 142120 1658.31 3
 -3 -5 -7 133686 1531.23 5
 -3 -5 7 130495 1372.77 3
 -3 -5 9 516.216 351.774 1
 -3 5 9 423.205 291.826 1
 3 -5 9 543.975 339.585 1
 -3 -5 -9 667.275 261.322 4
 -3 5 -9 406.919 204.249 2
 -3 5 -9 501.875 190.68 3
 3 5 -9 318.432 154.578 4
 -3 -5 9 390.872 241.614 3
 -3 5 9 531.475 365.167 3
 3 -5 -9 480.737 246.407 4
 3 -5 -9 431.362 183.336 5
 3 5 9 520.499 179.1 1
 -3 -5 -9 502.218 265.474 5
 3 -5 -11 48303.5 723.487 4
 -3 5 -11 42768.4 687.413 2
 -3 -5 11 43685.7 851.165 1
 3 -5 -11 47400.4 665.659 5
 -3 -5 11 45519.8 751.964 3
 3 5 11 46986.2 642.303 1
 -3 5 11 44620.1 904.074 3
 -3 5 -11 44348.9 682.24 3
 3 5 -11 47272.8 626.222 4
 3 -5 11 43509.2 812.705 1
 3 -5 -13 103544 1276.57 4
 3 5 13 98940.2 1195.7 1
 3 5 -13 96940.5 1170.5 4
 -3 -5 -13 101571 1319.83 5
 3 -5 13 93341.7 1358.65 1
 3 -5 -13 100441 1224.89 5
 -3 -5 -15 34193.8 688.481 4
 3 -5 -15 31815.5 673.9 4
 3 5 -15 32057.3 598.116 4
 -3 -5 15 33047.3 875.673 1
 3 5 15 32785.6 621.131 1
 -3 -5 -15 33014.9 731.876 5
 -3 5 -15 35291.1 780.962 5
 -3 5 15 33595.6 953.04 3
 -3 5 15 34664.9 753.123 1
 3 -5 -15 33085.1 642.95 5
 3 5 17 18646.7 535.82 1
 3 5 -17 17666.3 510.361 4
 -3 5 17 20407.9 660.107 1
 -3 -5 17 17449.1 785.637 1
 -3 5 -17 20101.3 562.72 4
 -3 -5 -17 19313.2 615.659 5
 3 -5 17 18578.6 690.928 1
 3 -5 -17 19097.8 578.013 4
 -3 5 17 20172.6 890.346 3
 -3 5 -17 20736 692.801 5
 -3 -5 -17 19312.4 578.09 4
 -3 -5 19 1811.2 641.181 1
 -3 5 -19 3060.76 469.56 4
 3 -5 19 2353.92 674.08 1
 -3 -5 -19 2011.08 459.346 4
 -3 5 19 2528.53 555.455 1
 3 -5 -19 2127.02 452.595 4
 -3 5 -19 3380.35 596.992 5
 -3 5 19 3038.58 813.985 3
 -3 -5 -19 1797.39 485.264 5
 3 5 -21 8203.93 618.802 5
 3 5 21 7530.31 508.874 1
 -3 -5 -21 7295.74 536.315 4
 -3 -5 21 6967.23 747.526 1
 3 -5 -21 7424.41 586.785 5
 -3 -5 -21 7843.81 587.906 5
 -3 5 23 13524.3 738.549 1
 -3 -5 -23 13092.4 645.094 4
 -3 -5 23 13257.6 854.393 1
 -3 5 23 13854.1 1047.25 3
 3 -5 23 13733.3 855.716 1
 -3 5 -23 14486.9 798.671 5
 -3 5 -23 13726.2 654.684 4
 3 -5 -23 12997 647.676 5
 3 5 -23 13918.4 706.692 5
 -3 -5 -23 12223.7 680.997 5
 3 5 23 13047.4 626.426 1
 -3 -5 25 11543.3 913.588 1
 -3 -5 -25 11085.9 683.888 4
 3 5 25 11106.9 660.474 1
 3 -5 25 11815.4 850.286 1
 3 -5 -25 11078.5 685.198 5
 -3 -5 -25 11154 709.565 5
 -3 5 -25 11034.2 648.446 4
 -3 5 -25 11731.2 769.551 5
 -3 5 25 11246.1 760.953 1
 -3 5 25 11696.5 1105.26 3
 3 5 -25 11167.8 744.336 5
 -3 5 -27 3718.24 705.668 5
 -3 5 27 4824.92 1101.99 3
 -3 5 27 2927.59 713.004 1
 3 5 27 3708.01 614.48 1
 -3 5 -27 3018.09 589.986 4
 3 5 -27 3870.05 698.037 5
 -3 -5 -27 3604.85 654.698 5
 3 -5 -27 3009.39 644.125 5
 3 -5 27 2755.85 779.607 1
 -3 -5 27 4865.1 895.285 1
 -3 -5 -27 3247.47 627.91 4
 -3 5 -29 -1263.15 684.556 5
 -3 5 -29 496.116 590.655 4
 -3 5 29 254.507 716.683 1
 -3 -5 -29 161.777 622.399 4
 -3 5 29 1735.72 1123.18 3
 -3 -5 29 57.9021 836.797 1
 3 5 -29 285.872 670.305 5
 3 -5 29 384.362 796.916 1
 -3 -5 -29 -90.7354 639.79 5
 3 -5 -29 -110.646 644.314 5
 -3 5 31 2780.02 1219.82 3
 -3 -5 -31 233.589 671.87 4
 -3 5 31 3108.02 756.506 1
 3 5 -31 2195.86 714.244 5
 -3 5 -31 2449.42 646.846 4
 3 -5 31 2616.24 834.229 1
 3 -5 -31 1821.01 688.985 5
 -3 -5 -33 300.662 701.406 4
 -3 5 -33 4243.33 781.255 5
 3 -5 33 5304.3 937.468 1
 -3 5 33 7264.36 837.251 1
 -3 -5 33 2728.84 860.951 1
 3 5 -33 1465.88 720.385 5
 -3 -5 -33 2046.73 707.754 5
 -3 5 35 6200.41 815.416 1
 -3 -5 -35 4491.97 749.531 5
 -3 -5 35 5499.36 925.077 1
 -3 5 -35 5271.22 794.536 5
 -3 -7 1 782.363 149.266 4
 -3 -7 -1 715.03 164.859 4
 -3 7 1 736.814 199.857 2
 -3 -7 -1 863.413 202.701 5
 -3 7 -1 668.052 186.746 2
 -3 -7 -1 669.798 256.628 1
 -3 7 -1 708.413 197.053 3
 -3 -7 1 867.447 207.492 5
 -3 -7 1 760.485 283.146 1
 -3 7 1 772.894 223.628 3
 -3 7 -3 13689.2 325.209 2
 3 -7 3 11988.3 484.979 1
 -3 -7 3 14286.3 424.565 1
 -3 -7 -3 12559.2 288.772 4
 3 7 3 14562.7 250.438 2
 -3 -7 3 13397.5 246.56 4
 3 -7 -3 14443.7 361.192 4
 3 -7 -3 13650.4 286.187 5
 -3 7 3 13125.9 391.901 3
 -3 -7 -3 12934 383.566 1
 -3 7 -3 14708.7 317.11 3
 -3 -7 3 14193.3 336.439 5
 -3 -7 -3 14708.5 348.704 5
 -3 7 3 12552.3 345.648 2
 -3 -7 5 105219 1158.2 4
 3 -7 -5 110115 1261.57 4
 -3 7 5 105475 1281.62 2
 3 7 5 119163 1215.68 2
 -3 -7 -5 107395 1269.73 5
 -3 7 5 110639 1363.09 3
 -3 7 -5 109840 1221.06 3
 3 -7 5 106682 1386.71 1
 -3 -7 5 110875 1352.67 1
 3 -7 -5 114310 1187.82 5
 -3 -7 5 106697 1239.18 5
 -3 -7 -5 103729 1206.77 4
 -3 7 -5 109589 1251.7 2
 3 -7 -7 4078.53 276.059 4
 -3 -7 -7 3413.53 272.383 5
 3 7 7 4151.51 234.668 2
 -3 7 7 3683.63 281.501 2
 -3 -7 -7 3526.71 265.077 4
 3 -7 7 3775.47 409.763 1
 -3 7 -7 3950.59 215.617 3
 3 -7 -7 3737.05 207.261 5
 -3 -7 7 3953.32 381.236 1
 -3 7 -7 3880.38 253.847 2
 -3 7 7 3305.45 351.828 3
 3 -7 -9 6120.3 335.924 4
 -3 -7 -9 5100.61 309.435 4
 -3 -7 9 4211.24 198.893 3
 3 -7 9 5246.18 424.237 1
 -3 7 -9 5948.92 253.702 3
 -3 -7 9 5078.14 438.763 1
 3 -7 -9 5459.4 252.866 5
 3 7 9 5814.74 288.438 2
 -3 -7 -9 4737.24 327.418 5
 -3 7 9 4975.08 318.237 2
 -3 7 9 4783.26 438.518 3
 3 7 -9 5588.38 223.323 4
 -3 7 -9 5213.26 292.517 2
 3 -7 11 13018.9 549.688 1
 3 7 11 13651 429.078 2
 -3 7 -11 13400.4 367.385 3
 3 -7 -11 13820.9 441.269 4
 3 -7 -11 12857.9 360.008 5
 3 -7 -13 23780.4 572.43 4
 -3 -7 -13 24112.6 607.378 5
 3 7 -13 22966.1 472.031 4
 3 -7 -13 22433.5 498.252 5
 -3 -7 13 23090.6 761.469 1
 -3 7 13 22570.6 778.198 3
 -3 -7 -13 23398.8 566.483 4
 -3 7 -15 49855.4 824.019 2
 3 -7 -15 50694.3 863.621 4
 -3 -7 -15 51867.1 872.284 4
 3 7 -15 51198.2 770.746 4
 3 -7 -15 50034.3 822.667 5
 -3 7 -15 49883.6 817.002 3
 -3 -7 15 54169 1107.85 1
 3 -7 15 51847.7 1016.16 1
 -3 -7 -15 53681.9 937.729 5
 3 7 15 48935.1 773.926 1
 -3 7 15 52174.3 1180.68 3
 -3 7 15 52098.6 937.943 1
 -3 7 17 15382.1 622.087 1
 -3 7 -17 14737.7 657.897 5
 3 -7 -17 14833.6 567.685 4
 3 -7 17 15026.8 702.377 1
 -3 7 17 14826.3 875.2 3
 -3 -7 -17 15722.5 605.948 5
 3 7 17 15782.2 490.054 1
 -3 -7 17 14329.8 780.731 1
 -3 7 19 1859.91 820.685 3
 -3 7 19 533.365 521.882 1
 -3 -7 -19 1000.39 485.063 4
 3 -7 19 2399.48 706.982 1
 3 -7 -19 1058.53 439.634 5
 -3 -7 19 61.3749 682.362 1
 -3 -7 -19 1138.53 493.104 5
 3 -7 -21 2334.35 515.607 5
 -3 7 21 3696.15 895.511 3
 -3 7 21 2782.16 589.697 1
 -3 -7 -21 2999.71 548.824 4
 -3 -7 -21 2103.15 545.754 5
 3 7 21 2843.01 437.948 1
 -3 -7 21 1426.22 740.162 1
 -3 -7 -23 15600.2 719.51 4
 -3 7 -23 15969.8 671.805 4
 -3 -7 23 14811.7 915.862 1
 3 -7 23 17353.5 951.854 1
 -3 7 -23 16737.1 818.73 5
 -3 7 23 14451 731.756 1
 3 7 -23 14018.2 720.663 5
 -3 -7 -23 14728.7 721.549 5
 -3 7 23 13732.5 1106.68 3
 3 -7 -23 14592.1 686.013 5
 3 7 23 13718.9 605.515 1
 -3 7 -25 7393.7 615.797 4
 -3 -7 -25 8667.97 679.541 4
 -3 7 25 7749.32 1118.17 3
 -3 -7 25 8218.55 902.779 1
 3 7 25 7865.41 594.224 1
 3 -7 25 8050.97 832.361 1
 3 -7 -25 7997.93 658.904 5
 -3 -7 -25 7678.63 681.292 5
 -3 7 25 7637.79 709.86 1
 -3 7 -25 9008 781.5 5
 3 7 -25 7335.32 693.589 5
 3 -7 27 13814.3 939.653 1
 -3 -7 27 14230 979.28 1
 -3 7 -27 14326 822.452 5
 -3 -7 -27 13123.4 767.401 4
 -3 7 -27 11770.2 688.507 4
 3 -7 -27 11731.3 743.69 5
 -3 -7 -27 13623.6 762.643 5
 -3 7 27 12630.5 786.411 1
 3 7 -27 12505.5 795.842 5
 -3 7 27 12737.6 1257.08 3
 -3 7 29 -363.609 1154.42 3
 -3 7 -29 -711.362 712.353 5
 3 7 -29 264.005 713.427 5
 -3 7 -29 38.2593 568.079 4
 3 -7 -29 -937.554 658.478 5
 -3 -7 -29 -301.22 654.419 4
 -3 -7 29 338.844 859.683 1
 -3 7 29 360.769 685.442 1
 3 -7 29 487.554 820.152 1
 -3 -7 -29 -392.063 633.297 5
 3 -7 31 661.284 837.604 1
 -3 -7 -31 35.9389 659.871 4
 3 7 -31 1024.94 690.694 5
 -3 7 -33 5666.67 775.366 5
 -3 -7 33 6954.86 940.634 1
 -3 -7 -33 5050.23 730.413 5
 3 7 -33 5773.9 781.496 5
 3 -7 35 3618.23 932.933 1
 -3 7 -35 1811 768.628 5
 -3 -7 35 4238.24 930.686 1
 -3 7 35 4916.54 779.187 1
 -3 -7 -35 154.935 734.143 4
 -3 7 35 3256.71 1334.11 3
 3 7 -35 3100.78 782.296 5
 -3 -7 -35 2642.26 743.117 5
 -3 -9 -1 1525.34 199.675 4
 3 -9 -1 1800.99 257.853 4
 3 9 1 1863.84 145.824 2
 3 9 -1 2367.18 230.729 3
 -3 9 -1 1388.77 216.895 2
 -3 -9 1 1167.66 194.732 4
 -3 -9 -1 1627.68 232.931 5
 3 -9 -1 1816.05 210.769 5
 -3 -9 -1 1392.06 339.505 1
 -3 9 1 1453.89 218.699 2
 -3 -9 1 1251.71 341.872 1
 -3 9 -1 1429.98 215.34 3
 -3 -9 1 1525.13 235.623 5
 -3 9 1 1624.19 242.275 3
 -3 9 -3 35943 568.95 2
 -3 9 3 34745.7 592.231 2
 3 9 -3 32600.9 419.514 3
 -3 -9 3 37750.1 588.027 5
 -3 -9 -3 33793.1 517.506 4
 -3 9 -3 37913.5 555.383 3
 -3 -9 -3 37717.8 658.893 1
 3 -9 -3 38088.4 545.516 5
 -3 -9 -3 35413 580.987 5
 -3 -9 3 35051.6 490.846 4
 3 -9 3 29408.6 716.643 1
 3 9 3 37764.6 493.256 2
 3 -9 -3 37688.9 620.285 4
 -3 9 3 36614.4 638.818 3
 -3 9 5 34515.5 611.747 2
 3 -9 -5 37413.1 619.179 4
 -3 -9 -5 35874.2 608.402 5
 -3 -9 5 36239.8 584.303 5
 3 9 5 38740.8 543.225 2
 -3 9 -5 35953.2 539.308 3
 -3 9 -5 37103.4 586.56 2
 -3 -9 5 35423.8 510.504 4
 3 -9 -5 37618.1 543.523 5
 -3 9 5 33709 676.973 3
 3 -9 5 32755.2 748.436 1
 -3 -9 -5 34690 557.159 4
 -3 -9 5 37338.6 721.203 1
 3 -9 -7 159850 1727.82 4
 -3 9 7 142257 1733.73 2
 3 -9 7 143542 1857.69 1
 -3 9 -7 145759 1635.73 3
 3 -9 -7 152558 1640.31 5
 -3 9 -7 153898 1707.36 2
 -3 -9 7 150939 1849.4 1
 3 9 7 154555 1683.59 2
 -3 9 -9 11970.1 384.414 2
 -3 9 -9 11183 325.6 3
 3 9 9 11524.5 383.534 2
 3 -9 -9 11657.6 343.09 5
 3 9 11 14138.2 451.533 2
 -3 9 11 14837.7 498.328 2
 3 -9 -11 15376.3 500.118 4
 -3 -9 -11 15174.3 476.84 4
 -3 9 11 13940.8 640.048 3
 -3 -9 -11 14804.4 503.474 5
 -3 -9 11 15184.3 642.851 1
 3 -9 -11 14572.6 406.34 5
 3 9 -11 14808.2 362.257 4
 -3 -9 -13 48566.3 817.857 4
 3 9 13 45281.9 801.581 2
 -3 9 13 46025.9 840.461 2
 3 -9 -13 44570 737.275 5
 3 -9 13 47030.6 947.705 1
 -3 -9 -13 48162.5 859.759 5
 3 9 -13 48039.6 703.626 4
 -3 9 13 45607.6 1072.88 3
 3 -9 -13 48032.5 833.16 4
 -3 -9 13 47302.2 1023.66 1
 -3 9 -15 24821.2 596.895 2
 3 9 15 21958 607.584 2
 -3 9 -15 23479.2 545.656 3
 -3 -9 15 26332.2 960.366 1
 -3 -9 -15 24415.9 666.489 5
 -3 -9 -15 23940.3 637.305 4
 3 -9 15 24156.1 774.5 1
 -3 9 15 24502.9 690.252 2
 -3 9 15 24215.2 908.71 3
 -3 -9 -17 23148.6 692.049 5
 3 9 17 21427.6 632.863 2
 -3 -9 -17 24672.4 689.803 4
 -3 9 -17 23498.3 593.2 2
 -3 -9 17 23873.4 889.484 1
 3 -9 17 22717.3 828.77 1
 -3 9 -17 23241 577.312 3
 -3 9 17 24039.7 980.928 3
 -3 9 19 -231.424 835.938 3
 -3 -9 19 -5.2489 694.293 1
 3 -9 -19 -7.58333 476.73 4
 -3 -9 -19 -27.783 501.711 4
 3 -9 19 -359.001 710.593 1
 -3 9 -19 1547.64 510.239 4
 -3 -9 -19 85.9969 494.981 5
 3 -9 -19 -230.151 427.57 5
 -3 9 21 2510.72 603.564 1
 -3 9 21 2315.35 914.026 3
 3 -9 -21 2845.98 547.147 4
 -3 -9 -21 2461.02 561.84 4
 -3 -9 -21 2179.8 554.076 5
 3 -9 21 3472.43 763.446 1
 -3 -9 21 1712.79 775.56 1
 3 9 21 2664.1 440.204 1
 -3 9 -21 3583.57 696.731 5
 3 -9 -21 2861.11 505.756 5
 -3 9 -21 3603.14 553.826 4
 3 -9 23 3139.87 776.475 1
 3 9 23 2486.63 472.08 1
 3 -9 -23 2598.74 593.461 4
 -3 -9 -23 2904.51 606.534 4
 -3 9 -23 3028.07 580.727 4
 -3 -9 23 1924.95 820.462 1
 -3 -9 -23 2941.38 610.949 5
 -3 9 23 2997.77 629.691 1
 -3 9 23 2225.08 984.205 3
 -3 9 -23 3718.73 680.856 5
 3 -9 -23 2887.32 555.592 5
 -3 -9 -25 39360.4 980.071 4
 -3 9 25 38231 1475.64 3
 -3 -9 25 41350.5 1251.36 1
 3 -9 -25 41002.6 988.786 5
 3 -9 25 42615.1 1253.57 1
 -3 -9 -25 40114.4 1039.14 5
 -3 9 25 37744 1016.74 1
 -3 9 -25 41645.4 1078.72 5
 3 9 -27 8172.34 784.044 5
 -3 -9 -27 9737.11 739.026 4
 -3 9 -27 10729.2 681.528 4
 -3 -9 27 11292.2 966.882 1
 -3 9 27 11000.5 763.071 1
 3 -9 27 11057.1 926.185 1
 -3 -9 -27 10385.3 765.888 5
 3 -9 -27 10776.1 719.334 5
 -3 9 27 10781.8 1211.32 3
 -3 9 -27 12017.8 809.879 5
 3 9 -29 40.8394 676.035 5
 -3 -9 -29 -661.609 673.518 5
 3 -9 -29 119.364 639.679 5
 3 -9 29 296.505 823.04 1
 -3 9 29 1377.56 1171.05 3
 -3 -9 -29 -251.97 660.678 4
 -3 9 29 -105.798 660.652 1
 -3 9 -31 3980.17 750.254 5
 3 -9 31 4173.86 907.708 1
 3 9 -31 4946.78 770.784 5
 -3 -9 31 3588.15 892.806 1
 -3 9 -33 2423.1 745.846 5
 -3 9 33 7670.71 804.444 1
 -3 9 33 8708.02 1397.58 3
 -3 -9 -33 2952.55 738.288 5
 3 9 -35 3295.91 805.245 5
 3 -9 35 2056.67 907.719 1
 -3 9 35 3967.74 746.482 1
 -3 -9 35 4624.84 979.858 1
 -3 9 35 2218.87 1354.23 3
 -3 9 -35 2947.42 735.576 5
 -3 -9 -35 257.28 769.248 4
 -3 -9 -35 2249.73 754.237 5
 3 -11 -1 825.717 305.818 4
 -3 -11 -1 535.226 397.21 1
 -3 -11 1 901.041 224.444 4
 -3 -11 -1 919.49 234.804 4
 3 -11 -1 895.309 238.793 5
 3 11 -1 884.163 168.471 2
 -3 11 -1 663.654 233.104 2
 -3 -11 1 1063.08 399.153 1
 -3 11 -1 782.78 238.563 3
 -3 11 1 821.413 240.296 2
 -3 11 1 791.325 267.885 3
 3 11 1 1039.99 309.068 3
 3 11 -1 1157.78 242.488 3
 3 11 -3 37487.9 520.038 2
 -3 -11 3 36689.4 561.976 4
 -3 11 3 36679.9 654.512 2
 -3 -11 3 39082.4 782.367 1
 3 -11 -3 39290.1 684.902 4
 -3 11 -3 40526.2 607.651 3
 -3 -11 -3 39857.7 777.068 1
 3 -11 -3 39693.9 617.438 5
 3 11 -3 37691.6 490.694 3
 3 11 3 38554.4 559.046 2
 -3 11 -3 37286.4 634.966 2
 3 -11 -5 213388 2326.89 4
 -3 11 -5 213051 2318.92 2
 3 11 5 213390 2241.15 2
 3 -11 -5 208246 2258.97 5
 -3 -11 -5 219693 2439.68 1
 -3 11 -5 212934 2242.91 3
 3 11 -5 207926 2178.06 2
 -3 -11 5 212336 2449.98 1
 3 -11 -7 63416.8 936.538 4
 -3 -11 -7 66559.4 944.668 5
 3 11 7 63317.5 875.353 2
 -3 11 -7 59630.7 814.046 3
 -3 11 7 64128.6 1078.28 3
 -3 -11 -7 67180.4 892.393 4
 3 -11 -7 60170.2 841.22 5
 3 -11 9 177.958 482.807 1
 3 -11 -9 390.285 347.851 4
 -3 -11 -9 625.948 365.039 4
 3 11 -9 -10.6666 232.208 4
 3 11 9 508.292 291.18 2
 -3 -11 9 418.912 511.746 1
 -3 -11 -9 378.583 348.612 5
 -3 11 9 466.565 347.384 2
 3 -11 -9 236.025 261.99 5
 -3 11 9 89.6028 480.482 3
 3 -11 11 3610.18 529.446 1
 3 11 11 3094.13 355.984 2
 -3 11 11 3410.99 417.524 2
 -3 -11 11 3621.56 574.326 1
 3 -11 -11 2890.95 305.689 5
 -3 -11 -11 3527.66 404.217 5
 -3 -11 -11 4041.95 428.282 4
 -3 11 11 2524.81 535.376 3
 3 -11 13 50798 1035.69 1
 -3 -11 -13 49014.3 900.282 5
 3 11 13 48564.9 862.078 2
 -3 11 13 51196.8 925.373 2
 -3 11 -13 47945 750.284 3
 -3 11 13 48315.1 1113.8 3
 -3 -11 13 52906.8 1096.25 1
 -3 -11 -13 53879.9 894.995 4
 -3 11 -13 50529.6 839.772 2
 -3 11 -15 38480.7 746.432 2
 -3 11 15 39132 1074.76 3
 -3 -11 -15 37877.8 780.846 4
 -3 11 15 39574.6 842.317 2
 -3 11 -15 37204.5 677.263 3
 -3 -11 15 40088 1019.81 1
 -3 -11 -15 38393 826.59 5
 3 -11 15 37850.5 938.152 1
 -3 -11 17 3883.48 777.473 1
 -3 11 -17 4916.23 435.575 2
 3 -11 -17 4028.91 508.25 4
 -3 -11 -17 3834.73 508.165 4
 -3 11 17 4181.12 523.157 2
 -3 11 -17 4337.91 400.878 3
 -3 -11 -17 3564.15 502.398 5
 3 -11 17 4045.29 661.467 1
 3 -11 -17 3738.87 426.472 5
 -3 11 17 3188.43 776.611 3
 -3 -11 19 -202.314 768.047 1
 -3 11 19 -34.6391 839.789 3
 3 -11 -19 567.003 514.054 4
 -3 -11 -19 -414.092 546.02 4
 -3 11 -19 1157.09 408.901 2
 3 -11 19 -422.564 703.549 1
 -3 11 -19 876.681 379.289 3
 -3 11 19 686.311 526.335 2
 3 -11 -19 1039.83 438.95 5
 -3 -11 -19 374.407 505.868 5
 3 -11 -21 676.504 553.205 4
 3 -11 21 353.025 718.819 1
 -3 -11 -21 -298.547 591.527 4
 -3 11 -21 80.5289 509.252 4
 -3 11 21 -670.577 929.746 3
 -3 -11 21 52.468 800.767 1
 -3 -11 -21 143.822 557.09 5
 3 11 21 46.9908 494.942 2
 -3 11 21 4.84913 570.64 2
 3 -11 -21 -291.93 495.04 5
 -3 -11 -23 31719.7 893.213 4
 -3 11 -23 30970.9 821.048 4
 -3 11 23 30841.3 1327.53 3
 -3 -11 23 30191 1136.17 1
 3 -11 -23 29285.2 827.077 5
 3 -11 23 29218.6 1029.65 1
 -3 -11 -23 28090.5 878.227 5
 -3 11 -25 23612.7 903.489 5
 -3 -11 25 23495.5 1105.25 1
 3 -11 25 22626.3 1029.37 1
 -3 -11 -25 22407.9 835.545 4
 3 -11 -25 22506.6 801.883 5
 -3 -11 -25 22499.7 856.066 5
 -3 11 25 22539.9 1314.72 3
 -3 11 27 3134.63 1157.75 3
 3 -11 27 4835.33 918.618 1
 -3 -11 -27 3304.83 698.495 4
 -3 -11 -27 3737.7 686.93 5
 3 -11 -27 3336.41 640.572 5
 -3 -11 27 3230.13 898.303 1
 -3 11 -27 5075.89 727.624 5
 -3 11 29 -939.731 682.971 2
 -3 -11 -29 -355.159 676.794 4
 3 -11 29 -6.80176 830.527 1
 3 11 -29 467.449 682.554 5
 -3 11 31 2425.35 1254.87 3
 -3 11 -31 455.45 733.302 5
 -3 -11 31 426.185 869.97 1
 -3 -11 -31 1094.45 670.103 5
 -3 11 33 4683.03 1329 3
 3 11 -33 4984.76 776.748 5
 -3 -11 -33 326.164 785.612 4
 -3 11 -33 3537.75 751.901 5
 -3 -11 -33 3681.58 736.919 5
 -3 11 33 354.19 750.394 2
 -3 -11 33 4681.95 925.518 1
 3 -11 33 3999.2 936.366 1
 -3 -13 1 16621.8 630.843 1
 -3 -13 1 18188.9 487.12 5
 -3 -13 -1 18447.4 489.151 5
 -3 -13 -1 16698.6 652.128 1
 3 -13 1 17506 740.529 1
 3 13 1 19439.1 528.514 3
 3 13 -1 17955.7 421.357 3
 3 13 -1 15830.4 378.337 2
 -3 -13 -1 18726.9 448.343 4
 3 13 1 15905.1 382.624 2
 3 -13 -3 81397.3 1080.62 5
 -3 -13 -3 84932.4 1050.82 4
 -3 -13 3 84258.1 1027.68 4
 3 13 3 76082.3 1026.18 2
 -3 -13 3 86062.8 1126.02 5
 -3 -13 -3 81705.7 1276.57 1
 3 13 -3 78765.3 1009.31 2
 -3 -13 -3 87122.2 1127.6 5
 -3 13 3 84038 1181.94 3
 3 13 -3 83562 951.914 3
 3 -13 3 81931.7 1351.4 1
 3 13 3 89371.2 1234.5 3
 -3 -13 -5 44867.7 912.341 1
 -3 13 5 48835.5 805.623 2
 -3 -13 -5 52370.2 803.548 5
 3 13 -5 45326.5 641.949 2
 -3 13 5 46976.6 851.973 3
 3 -13 -5 46594.7 724.275 5
 3 13 5 53500.1 993.684 3
 -3 -13 -5 50960.7 742.972 4
 3 -13 5 50956.3 1017.01 1
 -3 -13 5 48857.5 697.476 4
 -3 -13 5 49194.6 770.139 5
 3 13 5 46253.3 694.53 2
 -3 -13 -7 10452.4 438.594 5
 3 13 7 9506.43 363.713 2
 -3 13 7 10109.8 446.3 2
 3 -13 7 10850 643.644 1
 -3 -13 -7 10088 432.574 4
 -3 13 7 10477.4 549.031 3
 -3 13 -9 2836.56 344.744 2
 3 13 9 2580.98 328.746 2
 -3 13 9 3136.08 410.034 2
 3 -13 9 3479.45 579.662 1
 -3 -13 -9 2634.98 397.96 4
 -3 -13 9 4477.95 623.216 1
 -3 -13 -9 2664.91 393.783 5
 -3 13 9 2454.48 501.321 3
 3 -13 -11 530.354 402.856 4
 -3 13 -11 566.189 338.519 2
 3 -13 11 794.437 547.391 1
 -3 13 -11 502.091 248.408 3
 -3 -13 -11 518.238 420.424 4
 -3 -13 11 594.008 633.879 1
 -3 13 11 301.254 404.337 2
 -3 -13 -11 610.535 398.897 5
 3 13 11 1019.28 339.036 2
 -3 13 11 677.419 561.764 3
 -3 13 -13 12202 391.761 3
 3 -13 -13 14845 590.813 4
 -3 13 -13 13407.8 488.192 2
 -3 13 13 14209.8 600.84 2
 -3 -13 -13 15488.9 577.984 4
 3 13 13 12577.4 490.989 2
 -3 -13 -13 12172.9 547.691 5
 3 -13 -13 11922.9 458.744 5
 -3 -13 13 14247.7 757.378 1
 -3 13 13 10430.6 752.785 3
 3 -13 -15 36798.6 841.213 4
 -3 -13 -15 37127.7 808.241 4
 3 13 15 31652.5 749.783 2
 -3 13 15 35578.3 841.919 2
 -3 -13 -15 33591.5 788.441 5
 3 -13 -15 32483.9 714.198 5
 -3 13 -15 32442.8 628.827 3
 -3 13 -15 35809.6 742.273 2
 -3 -13 15 36826.5 1019.73 1
 3 -13 15 34783.7 940.934 1
 -3 13 15 32114.1 1061.51 3
 -3 13 -17 10693.8 515.04 2
 3 -13 -17 9173.44 515.372 5
 3 -13 -17 9496.88 611.279 4
 -3 13 17 10080 605.894 2
 -3 13 -17 9729.01 443.104 3
 -3 -13 17 10257.3 826.795 1
 -3 -13 -17 8926.71 619.338 4
 3 -13 17 10219.2 756.149 1
 -3 -13 -17 8521.75 588.079 5
 -3 13 17 7755.33 896.539 3
 -3 -13 -19 195.826 578.101 4
 3 -13 -19 311.805 453.958 5
 -3 13 -19 -177.874 427.567 2
 -3 -13 19 179.149 820.44 1
 -3 13 -19 44.3161 387.429 3
 3 -13 -19 408.097 546.072 4
 -3 13 19 -396.882 532.933 2
 3 -13 19 -71.5862 731.125 1
 -3 -13 -19 -90.6494 536.376 5
 -3 13 19 -738.154 885.733 3
 -3 -13 -21 10104.8 680.723 5
 -3 -13 -21 10652.9 713.45 4
 -3 -13 21 12916.2 972.728 1
 -3 13 21 10243.7 1038.4 3
 3 -13 21 10979.9 851.83 1
 3 -13 -21 10879 607.551 5
 -3 -13 -23 22379.3 838.222 4
 -3 -13 23 21227.1 1066.48 1
 3 -13 23 20675.9 975.208 1
 -3 13 23 20597.5 1193.84 3
 3 -13 -23 18360.2 727.106 5
 -3 -13 -23 19657.4 802.154 5
 -3 -13 -25 6484.88 723.597 4
 3 -13 -25 6165.29 634.394 5
 -3 -13 25 7483.96 948.234 1
 -3 -13 -25 6985.82 689.564 5
 3 -13 25 7597.39 850.846 1
 -3 13 25 6094 1111.93 3
 -3 -13 -27 6073.89 744.969 4
 3 -13 -27 5509.25 659.527 5
 -3 13 27 5567.78 711.062 2
 3 -13 27 5167.89 909.178 1
 -3 -13 -27 4791.67 696.582 5
 -3 13 29 -1064.63 1157.51 3
 -3 13 -29 335.183 680.268 5
 -3 -13 29 -454.642 902.579 1
 -3 13 -31 865.245 704.563 5
 -3 -13 -31 61.0172 729.549 4
 3 -13 31 349.13 886.402 1
 -3 13 31 3373.82 1248.28 3
 -3 -13 -31 1107.73 690.335 5
 -3 -13 31 1925.6 915.888 1
 -3 13 31 6.26764 706.534 2
 -3 -13 -33 1006.56 694.537 5
 3 13 -33 440.466 739.962 5
 3 -13 33 1966.87 920.716 1
 -3 -13 -33 40.752 764.736 4
 -3 13 -33 2168.82 729.936 5
 -3 13 33 64.9425 712.304 2
 -3 -13 33 1866.82 926.72 1
 -3 13 33 894.671 1258.5 3
 3 -15 -1 12639.2 514.806 4
 -3 -15 1 11402 431.387 4
 -3 -15 -1 12422.8 436.24 4
 -3 15 -1 11420.5 445.876 2
 -3 15 1 11509.1 445.319 2
 3 15 1 11679.2 491.97 3
 3 -15 1 12081.2 748.488 1
 -3 15 -1 12204 434.341 3
 -3 -15 -1 12937.2 477.276 5
 -3 -15 1 11936.3 469.975 5
 -3 15 1 11914.8 465.924 3
 3 -15 -1 11975.4 431.139 5
 3 15 -1 13305.2 415.288 3
 3 -15 -3 33910.9 735.225 4
 -3 -15 3 35459.7 642.368 4
 -3 -15 -3 37213.9 671.796 4
 -3 15 -3 33324.8 696.03 2
 -3 -15 3 38778.3 906.055 1
 -3 15 3 33538.9 675.684 2
 3 15 3 38512.3 821.207 3
 3 -15 -3 33269.3 658.269 5
 -3 15 -3 36043 654.718 3
 3 -15 3 33347.4 964.974 1
 -3 15 3 33544.9 722 3
 3 15 -3 34331.4 543.627 3
 -3 -15 3 34940.2 699.203 5
 -3 -15 -3 35356.7 707.797 5
 -3 -15 -5 13842.1 699.418 1
 3 -15 -5 15190.1 474.272 5
 3 -15 -5 15891 568.999 4
 -3 -15 -5 15839.8 497.816 4
 -3 -15 5 17987.9 747.238 1
 -3 -15 5 15854.3 471.739 4
 -3 15 5 15529.1 515.334 2
 -3 -15 -5 16195.3 520.74 5
 3 -15 5 16616.5 786.738 1
 -3 -15 5 15362.5 499.435 5
 -3 15 5 15929.2 596.434 3
 -3 15 -5 15816.4 428.102 3
 -3 15 -5 16271.4 506.811 2
 -3 -15 -7 18411.6 542.625 4
 -3 15 -7 18046.3 537.573 2
 -3 15 7 17046.4 561.924 2
 3 -15 -7 17868.4 587.79 4
 -3 15 7 16094.4 647.912 3
 3 -15 7 17691.9 783.522 1
 3 -15 -7 15870.7 489.336 5
 -3 -15 -7 17931.6 560.574 5
 -3 -15 7 19896.2 765.181 1
 -3 15 -7 17082 421.107 3
 3 15 9 3255.97 720.388 3
 3 -15 -9 1821.48 449.332 4
 -3 -15 -9 2253.29 441.293 4
 -3 15 9 1985.86 538.087 3
 -3 15 -9 2428.19 380.329 2
 -3 15 -9 2346.98 267.837 3
 3 -15 -9 1529.75 347.018 5
 -3 -15 -9 1982.48 408.322 5
 -3 15 9 2410.49 414.851 2
 3 -15 9 2542.47 632.517 1
 -3 -15 9 2976.42 676.022 1
 -3 -15 11 1750.92 684.54 1
 -3 -15 -11 2280.57 470.794 4
 -3 15 -11 1692.4 273.491 3
 -3 15 11 2574.11 458.69 2
 3 -15 -11 1852.39 361.948 5
 -3 15 -11 1647.87 376.006 2
 -3 -15 -11 1669.43 435.816 5
 3 -15 -11 1340.92 460.886 4
 3 -15 11 2266.36 637.302 1
 -3 15 11 1165.46 555.041 3
 -3 15 -13 8615.07 472.055 2
 -3 -15 13 9480.72 766.832 1
 3 -15 13 8506.39 727.536 1
 -3 15 13 8549.69 556.287 2
 -3 15 -13 8146.84 369.175 3
 3 -15 -13 7598.5 454.85 5
 -3 -15 -13 7719.15 546.544 5
 -3 15 13 8819.11 733.526 3
 -3 -15 -13 8080.4 545.486 4
 3 -15 15 5971.41 725.206 1
 -3 -15 -15 6496.63 571.301 4
 3 -15 -15 6968.88 592.912 4
 3 -15 -15 5363.67 449.648 5
 -3 15 15 5439.83 567.07 2
 -3 15 -15 5710.88 355.955 3
 -3 -15 -15 5658.32 545.134 5
 -3 -15 15 6436.14 760.469 1
 -3 15 -15 6674.63 458.214 2
 -3 15 -17 9252.43 540.759 2
 -3 -15 -17 8711.79 629.004 4
 -3 15 17 9003.03 626.981 2
 -3 15 -17 8413.93 434.482 3
 -3 -15 -17 8253.22 600.325 5
 -3 -15 17 10372.8 870.94 1
 -3 15 17 7022.6 875.432 3
 3 -15 -17 9647.03 664.336 4
 3 -15 -17 7836.62 511.133 5
 3 -15 17 8820.32 797.649 1
 3 -15 -19 284.623 606.171 4
 -3 -15 -19 3.99543 621.652 4
 -3 -15 19 -6.07774 823.233 1
 -3 15 -19 -4.44275 472.314 2
 -3 15 -19 -537.111 407.104 3
 -3 15 19 -5.00678 592.531 2
 -3 -15 -19 463.949 554.923 5
 3 -15 -19 -126.717 476.347 5
 -3 15 19 -419.148 892.783 3
 3 -15 -21 3141.2 566.032 5
 -3 -15 -21 4682.72 681.46 4
 -3 -15 -21 3875.47 608.002 5
 -3 15 -21 4889.96 526.1 2
 -3 15 -21 4434.61 475.944 3
 3 -15 -21 528.937 654.049 4
 3 -15 21 5311.39 819.932 1
 -3 15 21 528.508 644.285 2
 -3 -15 21 5656.87 960.508 1
 -3 15 21 3429.62 967.162 3
 3 -15 -23 5423.81 687.378 4
 -3 -15 23 5329.01 962.069 1
 -3 -15 -23 5303.43 659.975 5
 -3 -15 -23 5763.45 712.577 4
 -3 15 23 4979.2 680.734 2
 3 -15 23 6211.54 830.085 1
 3 -15 -23 5161.49 616.157 5
 -3 15 23 5952.52 1037.11 3
 -3 15 25 14939.6 786.909 2
 -3 -15 25 16481.9 1042 1
 3 -15 -25 13707 725.64 5
 3 -15 25 14473.1 949.995 1
 -3 15 25 13248.4 1202.28 3
 -3 -15 -25 13263.3 763.133 5
 -3 15 27 3188.94 672.449 2
 -3 15 -29 111.586 676.378 5
 -3 -15 -29 -718.148 660.439 5
 -3 -15 29 -831.026 907.772 1
 3 -15 29 845.417 896.256 1
 -3 15 29 -2111.32 1142.57 3
 3 -15 31 489.12 895.083 1
 -3 -15 -31 147.473 751.643 4
 -3 -15 -31 798.457 707.155 5
 -3 15 31 447.927 697.727 2
 -3 -15 31 -22.2009 919.941 1
 -3 15 -31 1695.86 689.132 5
 -3 15 31 -610.33 1181.01 3
 3 -17 -1 7675.6 506.165 4
 -3 -17 -1 6919.7 453.576 4
 -3 -17 1 7547.36 687.139 1
 -3 17 -1 6410.11 448.432 2
 -3 -17 -1 7669.66 705.668 1
 3 -17 -1 8195.9 436.975 5
 -3 17 -1 7383.55 422.885 3
 3 17 1 7541.36 476.215 3
 -3 -17 -1 7080.63 469.276 5
 -3 17 1 5682.79 428.877 2
 -3 -17 1 7439.17 483.096 5
 -3 17 1 6499.36 451.412 3
 3 17 -1 7907.59 402.153 3
 3 -17 1 7902.84 784 1
 -3 -17 -3 19543.2 823.537 1
 3 -17 -3 18319.1 616.347 4
 -3 -17 3 18208.3 541.003 4
 -3 -17 -3 21189 574.833 4
 -3 17 -3 18593.5 570.436 2
 -3 17 3 15430.9 552.021 2
 -3 -17 3 22414.6 843.019 1
 3 -17 -3 17013.9 528.775 5
 3 -17 3 21811.7 926.033 1
 3 17 3 19460.1 678.431 3
 -3 -17 -3 18634.5 594.607 5
 -3 17 3 18721.4 588.149 3
 -3 -17 3 18075.8 573.636 5
 -3 17 -3 19389.1 540.003 3
 3 -17 -5 21983.9 673.671 4
 -3 -17 -5 22504.5 628.418 4
 -3 -17 5 25218.1 896.429 1
 -3 -17 5 21654.7 613.781 5
 -3 17 5 21214.5 594.961 2
 -3 -17 -5 20143.1 829.43 1
 3 -17 -5 20309.7 580.285 5
 -3 -17 5 21822.6 570.935 4
 -3 17 -5 21138.9 530.912 3
 -3 17 -5 26148.7 634.919 2
 -3 -17 -5 22916.8 617.739 5
 -3 17 5 22158.3 701.789 3
 -3 17 -7 5952.05 443.26 2
 3 -17 7 1413.83 740.835 1
 -3 -17 -7 3520.86 472.034 4
 -3 -17 7 5630.02 700.979 1
 3 -17 -7 4003.19 409.664 5
 -3 -17 -7 4980.38 462.414 5
 -3 17 -7 5526.04 322.74 3
 -3 17 7 3800.92 522.869 3
 -3 17 7 4876.13 449.553 2
 3 17 7 5805.77 694.387 3
 -3 -17 -7 3081.03 626.211 1
 3 -17 -9 476.871 481.972 4
 -3 -17 -9 353.623 490.197 4
 -3 -17 -9 1174.57 444.64 5
 -3 17 9 1000.23 444.65 2
 -3 -17 9 2178.13 705.952 1
 -3 17 -9 681.857 406.041 2
 3 17 9 1508.08 739.567 3
 -3 17 -9 1360.4 282.935 3
 3 -17 -9 769.45 374.499 5
 -3 17 9 1135.2 546.515 3
 3 -17 9 727.878 703.023 1
 3 -17 -11 -529.373 542.844 4
 -3 -17 -11 1077.08 493.258 4
 3 -17 -11 220.739 386.646 5
 -3 17 -11 -75.0137 415.05 2
 3 -17 11 699.318 709.224 1
 3 17 11 1093.28 798.572 3
 -3 17 -11 572.551 277.894 3
 -3 17 11 787.623 461.915 2
 -3 -17 -11 884.756 450.978 5
 -3 -17 11 1769.82 727.602 1
 -3 17 11 318.674 597.301 3
 3 -17 -13 8066.59 601.857 4
 -3 17 -13 6389.34 488.706 2
 -3 -17 -13 6446.93 536.849 5
 -3 17 13 7691.02 582.237 2
 -3 17 -13 6511.2 358.57 3
 -3 -17 13 7718.94 829.58 1
 3 -17 -13 5812.58 474.025 5
 -3 17 13 7554.81 732.081 3
 -3 -17 -13 8089.21 599.488 4
 3 17 13 8034.57 995.913 3
 3 -17 -15 4104.39 578.524 4
 3 17 15 5160.24 1092.39 3
 3 -17 15 3896.2 798.545 1
 -3 17 15 4036.1 565.953 2
 3 -17 -15 3517.84 470.799 5
 -3 -17 15 5215.15 822.582 1
 -3 -17 -15 3935.52 566.088 5
 -3 17 -15 4647.33 368.037 3
 -3 17 15 4466.66 783.285 3
 -3 17 -15 5062.94 488.364 2
 -3 17 -17 9639.42 585.079 2
 3 -17 -17 9417.08 695.011 4
 -3 17 17 8963.9 654.491 2
 -3 17 -17 8302.25 440.059 3
 -3 -17 -17 8052.27 647.785 5
 -3 17 17 9032.83 875.943 3
 -3 -17 17 9856.72 892.308 1
 3 -17 -17 8081.61 552.135 5
 3 17 17 10624.2 1294.24 3
 3 -17 17 9313.9 836.464 1
 -3 -17 -19 -105.741 620.851 4
 -3 -17 19 1520.18 859.775 1
 -3 -17 -19 485.551 594.767 5
 3 17 19 3205.03 1336.7 3
 -3 17 -19 777.174 501.771 2
 3 -17 -19 1199.46 502.244 5
 -3 17 19 1740.31 870.867 3
 3 -17 19 752.003 786.516 1
 3 -17 -21 492.181 505.941 5
 3 -17 -21 500.729 638.858 4
 -3 -17 -21 804.394 633.003 4
 3 17 21 2873.92 1431.7 3
 -3 17 21 1153.14 622.321 2
 3 -17 21 912.823 801.977 1
 -3 -17 21 -1137.83 915.804 1
 -3 17 21 345.807 901.922 3
 -3 -17 -21 161.835 590.672 5
 -3 17 23 12332.5 771.528 2
 -3 -17 -23 11883.6 739.283 5
 3 -17 -23 11322.9 678.456 5
 -3 -17 23 12623.2 1087.54 1
 -3 17 23 11880.4 1107.54 3
 3 -17 23 12381.1 896.215 1
 -3 17 25 7334.5 739.541 2
 -3 -17 27 2487.04 922.123 1
 3 -17 27 2176.13 833.604 1
 3 17 27 2990.61 1723.31 3
 -3 -17 -27 2288.45 665.487 5
 -3 17 27 -1046.71 1137.41 3
 -3 17 29 -1006.15 677.478 2
 3 -17 29 285.635 855.503 1
 -3 -17 -29 138.253 713.138 4
 -3 -17 -29 474.972 664.927 5
 -3 -17 29 523.371 915.206 1
 -3 17 -31 1395.48 658.995 5
 -3 -17 31 1228.78 925.573 1
 -3 -17 -31 451.065 674.887 5
 -3 -17 -31 77.5424 730.09 4
 3 17 31 2649.19 1794.41 3
 3 -17 31 148.128 936.273 1
 -3 17 31 -158.502 685.442 2
 -3 17 31 -509.616 1160.98 3
 -3 -19 1 3546.28 721.244 1
 -3 -19 -1 4418.96 484.563 4
 -3 19 1 3358.11 462.873 2
 -3 -19 1 2244.88 443.296 4
 -3 -19 1 2261.4 474.245 5
 -3 -19 -1 4029.25 487.994 5
 3 -19 -1 108.66 866.931 1
 -3 19 1 2746.11 462.333 3
 3 -19 -1 5190.81 458.919 5
 -3 -19 -1 1624.93 739.119 1
 3 19 1 3168.43 481.136 3
 -3 -19 3 20894 629.953 4
 -3 19 3 17453.2 626.919 2
 -3 -19 3 25310.9 963.15 1
 -3 -19 -3 24011.7 668.213 4
 -3 -19 -3 23327.6 949.697 1
 3 -19 -3 20534.3 620.651 5
 -3 19 3 21151.8 667.939 3
 -3 -19 3 21334.3 652.242 5
 -3 -19 -3 22668.9 684.778 5
 -3 -19 -5 13087.7 607.906 4
 -3 -19 -5 13025.6 604.148 5
 -3 19 5 12596.6 619.9 3
 -3 19 -5 16274.2 527.276 3
 -3 19 5 8035.47 535.402 2
 -3 -19 5 12085.4 556.649 5
 3 -19 -5 11574 540.47 5
 -3 -19 -5 12178.1 818.107 1
 3 19 5 14166.6 726.509 3
 -3 -19 5 15246.6 869.051 1
 -3 -19 5 11899.1 548.707 4
 -3 -19 -7 9424.22 583.798 4
 -3 19 -7 10127.8 540.581 2
 -3 19 7 9256.97 519.867 2
 -3 -19 -7 8049.21 755.924 1
 -3 19 -7 9751.25 395.553 3
 3 -19 -7 7944.48 502.658 5
 -3 -19 -7 8684.29 536.72 5
 -3 19 7 8720.44 621.568 3
 3 19 7 10261.6 768.058 3
 3 19 9 735.173 772.751 3
 -3 -19 -9 403.972 695.519 1
 3 -19 -9 597.163 420.894 5
 -3 19 9 817.793 468.511 2
 -3 19 -9 -4.02223 431.931 2
 -3 -19 -9 369.47 453.471 5
 -3 19 -9 559.57 299.306 3
 3 -19 9 192.327 769.985 1
 -3 -19 -9 476.559 516.052 4
 3 -19 -9 359.6 523.144 4
 -3 -19 9 962.098 744.119 1
 -3 19 9 307.967 575.01 3
 3 -19 11 1556.03 787.134 1
 3 19 11 990.653 877.387 3
 -3 -19 -11 1238.7 541.406 4
 3 -19 -11 1247.71 437.537 5
 3 -19 -11 1950.06 590.389 4
 -3 19 -11 740.036 453.216 2
 -3 19 11 1500.07 525.115 2
 -3 19 -11 773.096 306.545 3
 -3 -19 -11 1294.54 499.197 5
 -3 19 11 1897.09 669.389 3
 -3 -19 11 2115.02 788.027 1
 3 19 13 3518.58 1052.12 3
 -3 -19 -13 3677.13 595.548 4
 -3 19 -13 2860.64 498.652 2
 -3 19 13 3633.52 585.497 2
 3 -19 13 3256.6 809.837 1
 -3 19 -13 3042.71 348.188 3
 3 -19 -13 3045.23 482.465 5
 -3 -19 -13 2757.73 548.885 5
 -3 -19 13 4634.04 855.88 1
 -3 19 13 4047.42 747.43 3
 3 -19 -13 3696.05 648.138 4
 3 -19 -15 22002.8 801.359 4
 -3 19 -15 23148.2 723.284 2
 -3 19 15 21736.1 796.95 2
 -3 -19 15 26448.3 1077.29 1
 -3 19 -15 20538.1 551.799 3
 -3 -19 -15 19940.9 752.618 5
 3 -19 -15 17914.1 663.102 5
 -3 19 15 18431.3 953.14 3
 3 -19 15 23440.5 1010 1
 3 19 15 29820.4 1398.51 3
 3 19 17 12660 1306.03 3
 -3 19 17 9334.32 678.48 2
 3 -19 17 10644.3 863.717 1
 3 -19 -17 8601.76 569.237 5
 -3 19 17 8704.7 917.112 3
 -3 -19 17 12229.8 963.564 1
 -3 -19 -17 7977.86 674.569 5
 3 19 19 690.001 1280.3 3
 3 -19 -19 402.507 639.815 4
 -3 -19 -19 -653.154 665.099 4
 -3 19 19 5.41952 586.417 2
 3 -19 19 427.03 803.879 1
 3 -19 -19 -125.907 510.1 5
 -3 19 19 -541.814 843.243 3
 3 -19 -21 5117.32 713.981 4
 -3 -19 -21 4545.05 713.555 4
 -3 19 21 4740.7 675.219 2
 -3 -19 21 6834.75 967.193 1
 3 -19 -21 3745.06 564.434 5
 3 -19 21 4731.58 833.06 1
 -3 -19 -21 4741.84 660.706 5
 3 19 21 7679.38 1457.58 3
 -3 19 21 3548.28 906.065 3
 -3 19 23 5766.59 701.748 2
 3 -19 -23 4798.97 608.84 5
 3 19 25 3353.42 1590.69 3
 -3 -19 25 5493.37 1074.48 1
 -3 -19 -25 3645.57 729.394 4
 3 -19 25 4151.77 823.578 1
 -3 19 25 4274.38 707.675 2
 -3 19 25 3295.6 1057.88 3
 -3 -19 -25 4298.61 705.735 5
 -3 -19 27 2381.63 932.354 1
 -3 -19 -27 2063.66 696.169 5
 3 -19 27 762.771 845.279 1
 -3 -19 -27 132.824 735.813 4
 3 19 27 2139.53 1658.86 3
 -3 19 27 -1111.47 1104.01 3
 -3 -19 29 1103.94 908.305 1
 -3 -19 -29 144.447 749.179 4
 -3 19 29 -343.495 697.866 2
 -3 -19 -29 415.646 678.474 5
 -3 19 29 -1463.82 1122.79 3
 -3 -21 -1 -6.23131 747.092 1
 3 -21 -1 606.938 501.358 4
 -3 -21 1 269.869 494.184 4
 -3 -21 -1 609.206 488.646 4
 3 -21 -1 662.775 832.069 1
 3 -21 1 -30.2263 859.692 1
 -3 -21 1 -12.1838 748.851 1
 -3 -21 1 1084.41 490.674 5
 -3 21 -1 1102.98 453.797 2
 -3 21 1 141.148 434.14 2
 3 -21 -1 828.704 423.314 5
 -3 -21 -1 568.85 473.443 5
 -3 21 -1 608.719 417.424 3
 -3 21 1 -156.532 442.173 3
 -3 -21 3 4457.8 520.115 4
 -3 21 3 4211.47 483.043 2
 3 -21 -3 4004.68 483.891 5
 3 -21 -3 4224.92 584.926 4
 3 -21 -3 6277.87 949.162 1
 -3 -21 3 5162.24 530.919 5
 -3 21 -3 5292.34 447.304 3
 3 -21 3 2462.38 881.929 1
 -3 21 -3 5085 506.176 2
 -3 21 3 5239.28 555.337 3
 -3 -21 -3 5765.8 543.966 5
 -3 -21 -3 457.249 782.504 1
 -3 -21 3 266.78 833.963 1
 -3 -21 -3 5900.26 579.621 4
 -3 -21 5 18330.7 656.345 4
 3 -21 -5 19189.7 753.308 4
 -3 21 -5 18786.5 686.453 2
 -3 21 -5 19595.5 561.278 3
 -3 -21 5 20457.9 667.399 5
 -3 21 5 16320.4 649.264 2
 -3 -21 -5 18400.8 927.907 1
 -3 21 5 17556.1 698.815 3
 -3 -21 -5 20459.5 690.861 4
 -3 -21 -5 19711.5 685.372 5
 3 21 5 20056.3 793.653 3
 3 -21 -5 16673.3 633.528 5
 3 -21 -7 4404.74 624.245 4
 -3 -21 -7 6254.37 600.299 4
 -3 21 -7 5354.33 530.118 2
 -3 21 7 5124.12 528.161 2
 3 21 7 6267.89 755.618 3
 -3 -21 -7 5829.96 559.571 5
 -3 21 7 4342.33 644.819 3
 -3 21 -7 5819.72 381.239 3
 -3 -21 -7 4900.66 791.9 1
 3 -21 -7 3891.19 513.423 5
 -3 -21 7 7481.26 864.465 1
 3 -21 -9 1159.73 589.419 4
 -3 -21 -9 439.115 573.569 4
 -3 -21 -9 1657.38 728.002 1
 -3 21 -9 694.364 463.677 2
 -3 -21 9 1050.86 789.13 1
 -3 21 -9 748.229 318.927 3
 -3 21 9 528.491 496.892 2
 3 -21 -9 567.34 464.151 5
 -3 -21 -9 1222.77 492.944 5
 3 21 9 434.217 765.276 3
 3 -21 9 649.178 810.525 1
 -3 21 9 542.756 610.328 3
 3 21 11 1275.6 898.702 3
 -3 -21 11 654.872 845.657 1
 3 -21 -11 1415.4 607.996 4
 -3 -21 -11 1268.98 597.17 4
 3 -21 -11 1204.26 476.16 5
 3 -21 11 -1070.16 850.501 1
 -3 21 -11 568.47 327.017 3
 -3 21 11 538.853 527.938 2
 -3 21 -11 400.305 484.967 2
 -3 -21 -11 1216.2 519.771 5
 -3 21 11 854.864 679.808 3
 3 -21 -13 16199.2 780.866 4
 -3 21 13 14440.6 716.862 2
 3 -21 -13 13074 637.069 5
 -3 -21 -13 14925.4 708.944 5
 -3 21 13 14273.5 871.531 3
 3 -21 -15 11697.1 796.912 4
 -3 21 15 10910.1 695.407 2
 3 -21 -15 9841.04 605.83 5
 -3 21 15 11018.8 878.942 3
 -3 -21 15 16313.3 1056.96 1
 -3 -21 -15 18496.2 774.472 5
 3 -21 -17 1742.55 650.182 4
 -3 -21 -17 2360.7 670.368 4
 3 -21 17 2261.85 821.867 1
 -3 21 17 1893.01 608.417 2
 -3 21 17 1605.3 776.369 3
 3 21 17 3611.43 1254.81 3
 3 -21 -17 1438.11 501.705 5
 -3 -21 -17 2092.95 587.185 5
 3 21 19 1534.7 1297.8 3
 3 -21 -19 832.306 649.228 4
 -3 -21 -19 172.808 658.161 4
 3 -21 -19 557.264 507.781 5
 -3 -21 19 3394.25 957.648 1
 -3 21 19 255.659 612.577 2
 -3 -21 -19 370.494 580.302 5
 -3 21 19 976.76 873.366 3
 3 -21 -21 726.708 537.467 5
 3 -21 -21 840.454 664.011 4
 -3 21 21 716.025 635.644 2
 -3 21 23 6571.65 722.455 2
 -3 -21 -23 6138.03 699.848 5
 3 -21 23 5969.03 881.686 1
 -3 -21 23 7108.41 970.151 1
 3 21 23 6380.28 1597.8 3
 -3 21 23 3469.36 988.15 3
 3 21 25 2443.54 1657.68 3
 -3 -21 -25 690.382 756.17 4
 -3 -21 25 3308.18 973.873 1
 3 -21 25 2100.15 826.686 1
 -3 -21 -25 2465.66 679.134 5
 -3 21 25 870.246 1003.97 3
 -3 -21 27 2627.17 995.128 1
 -3 -21 -27 694.582 777.599 4
 3 21 27 4348.73 1772.64 3
 3 -21 27 1448.81 827.775 1
 -3 21 27 1489.85 691.016 2
 -3 -21 -27 2206.38 702.255 5
 -3 21 27 312.299 1024.88 3
 -3 -23 1 -228.984 511.81 5
 3 -23 1 722.376 880.479 1
 3 -23 -1 -896.959 543.396 4
 -3 -23 1 -42.463 543.602 4
 -3 23 -1 123.123 456.64 2
 -3 -23 1 -6.5901 796.486 1
 -3 -23 -1 -52.2306 519.628 5
 -3 23 1 931.232 456.631 3
 -3 23 1 106.039 457.147 2
 3 -23 -1 184.643 872.836 1
 -3 -23 -1 -20.318 808.821 1
 -3 -23 -1 183.498 527.847 4
 -3 23 -1 181.298 425.113 3
 3 -23 -3 2522.84 494.739 5
 -3 23 3 2800.96 504.915 2
 3 -23 -3 2828.23 886.321 1
 -3 -23 -3 59.4129 809.278 1
 -3 -23 3 3147.66 554.133 4
 -3 23 -3 3681.84 519.664 2
 -3 -23 3 294.79 856.567 1
 -3 -23 -3 2097.3 563.671 4
 -3 23 -3 3338.86 436.22 3
 -3 -23 3 4088.27 539.878 5
 -3 -23 -3 3844.12 554.658 5
 3 -23 3 3741.36 881.843 1
 3 -23 -3 2633.02 616.985 4
 -3 23 3 2762.45 530.596 3
 3 -23 -5 5211.05 632.599 4
 -3 -23 -5 6089.92 630.26 4
 -3 -23 5 280.958 913.467 1
 -3 23 5 5064.92 550.075 2
 3 -23 -5 4776.81 535.797 5
 3 -23 5 5697.99 884.124 1
 -3 -23 -5 6493.95 594.407 5
 -3 -23 5 6114.02 550.559 5
 -3 -23 -5 391.364 855.653 1
 -3 23 -5 5412.01 439.772 3
 -3 23 5 4726.22 593.561 3
 -3 23 -5 5453.15 558.779 2
 3 -23 -7 7688.08 709.15 4
 3 -23 7 8463.61 931.195 1
 -3 23 7 7314.78 663.184 3
 -3 23 -7 7026.13 419.909 3
 -3 23 7 6845.28 577.247 2
 3 -23 -7 6543.07 561.619 5
 -3 -23 -7 8053.16 615.814 5
 -3 -23 -9 2300.87 626.199 4
 -3 -23 -9 40.8283 828.282 1
 3 23 9 959.766 812.392 3
 -3 23 9 50.6426 636.005 3
 3 -23 -9 229.807 481.708 5
 -3 23 9 501.06 494.01 2
 3 -23 9 -55.4435 828.011 1
 -3 -23 9 918.544 871.487 1
 -3 -23 -9 1204.55 575.411 5
 3 -23 -9 -453.722 614.888 4
 3 -23 -11 2427.8 519.843 5
 3 -23 -11 2776.7 633.146 4
 -3 -23 -11 2089.31 662.59 4
 3 23 11 3175.55 937.92 3
 -3 -23 11 3840.72 903.571 1
 3 -23 11 6.395 866.956 1
 -3 -23 -11 2703.87 582.731 5
 -3 23 11 1764.66 524.737 2
 -3 23 11 2102.33 673.847 3
 -3 -23 -13 7018.08 709.24 4
 -3 23 13 5802.99 625.473 2
 -3 -23 -13 5882.85 634.78 5
 3 -23 -13 5171.11 561.601 5
 3 23 13 7914.38 1052.59 3
 -3 23 13 5598.04 764.784 3
 3 -23 -15 2962.1 693.829 4
 -3 -23 -15 2678.04 661.489 4
 -3 -23 -15 3453.52 600.971 5
 -3 23 15 3562.73 786.515 3
 -3 23 15 3427.7 606.298 2
 -3 -23 15 3360.77 965.312 1
 3 -23 -15 2227.22 530.896 5
 3 23 15 3435.78 1105.85 3
 -3 23 17 3762.93 654.021 2
 3 -23 -17 3233.64 558.333 5
 3 23 17 5353.85 1236.26 3
 3 -23 -17 3400.2 749.679 4
 3 23 19 -328.883 1297.11 3
 3 -23 19 -117.069 823.489 1
 3 -23 -19 323.156 687.55 4
 -3 23 19 771.058 618.094 2
 3 -23 -19 117.094 518.542 5
 3 -23 -21 -359.45 716.515 4
 -3 -23 -21 1405.22 676.947 4
 -3 -23 21 -211.216 937.651 1
 3 -23 21 -792.384 837.671 1
 -3 -23 -21 809.371 610.849 5
 -3 23 21 999.601 653.765 2
 -3 23 21 1101.02 872.141 3
 3 23 23 922.004 1471.4 3
 -3 -23 -23 467.137 733.396 4
 -3 -23 23 1022.13 895.397 1
 3 -23 23 455.645 846.818 1
 -3 -23 -23 1477.5 635.569 5
 -3 23 23 1308.72 980.215 3
 -3 -23 -25 1273.11 797.214 4
 -3 -23 25 4675.36 959.907 1
 3 23 25 3522.57 1627.07 3
 3 -23 25 3095.53 829.293 1
 -3 23 25 4256.99 1036.11 3
 -3 25 -1 187.668 433.626 3
 -3 -25 -1 -1046.42 555.549 5
 3 -25 -1 459.853 893.573 1
 -3 -25 -1 -44.1976 855.738 1
 -3 -25 -1 17.5308 563.454 4
 -3 -25 1 14.1007 809.509 1
 -3 -25 1 -295.075 543.738 5
 -3 25 1 435.592 483.083 3
 3 -25 1 108.953 884.703 1
 -3 -25 1 -299.21 562.625 4
 -3 -25 -3 -7.21279 822.505 1
 -3 -25 -3 1154.55 573.637 5
 3 -25 -3 1859.37 903.422 1
 -3 -25 3 1425.55 561.334 4
 -3 -25 -3 2543.08 580.365 4
 -3 25 3 2209.43 522.005 3
 -3 25 -3 1643.82 437.286 3
 3 -25 3 1299.18 877.751 1
 -3 -25 3 -28.8262 839.963 1
 3 -25 -3 1548.12 526.69 5
 -3 -25 3 518.969 538.59 5
 3 -25 -3 1172.94 608.236 4
 3 -25 5 3856.54 877.861 1
 -3 -25 -5 2601.79 627.68 4
 -3 -25 5 5113.11 935.763 1
 3 -25 -5 3423.54 539.986 5
 3 -25 -5 4504.09 646.218 4
 3 -25 -5 3944.78 955.993 1
 -3 25 5 3552.55 605.873 3
 -3 -25 -5 3987.19 592.673 5
 3 -25 7 1321.87 876.443 1
 -3 -25 7 3416.56 910.142 1
 -3 25 7 1541.03 599.562 3
 3 -25 -7 1802.31 629.269 4
 3 -25 -7 1449.43 521.323 5
 -3 25 7 2046.85 523.565 2
 -3 -25 -7 3275.7 583.874 5
 -3 -25 -7 93.461 838.563 1
 -3 -25 -7 623.847 635.104 4
 -3 -25 -9 2715.75 575 5
 -3 25 9 231.52 619.508 3
 3 -25 9 -6.44168 824.858 1
 3 -25 -9 269.436 520.579 5
 -3 25 9 509.716 520.214 2
 -3 -25 -9 2768.04 634.801 4
 -3 -25 9 626.338 879.111 1
 3 -25 -9 514.26 651.478 4
 -3 -25 11 823.515 902.977 1
 3 -25 -11 115.665 669.819 4
 3 -25 -11 1253.37 526.38 5
 -3 25 11 691.793 667.484 3
 3 25 11 1785 897.041 3
 3 -25 -13 230.017 656.259 4
 3 -25 -13 1415.6 536.972 5
 -3 25 13 939.004 690.446 3
 -3 -25 13 2147.46 925.942 1
 3 25 13 1640.76 950.267 3
 -3 -25 -15 5401.85 706.285 4
 3 -25 -15 689.506 725.281 4
 3 -25 -15 3764.57 576.353 5
 3 -25 15 252.782 876.013 1
 3 25 15 6228.87 1128.9 3
 3 -25 17 -59.4644 840.858 1
 3 -25 -17 453.83 711.891 4
 -3 -25 -17 1129.34 690.094 4
 3 -25 -17 1411.09 561.014 5
 -3 -25 17 437.236 925.704 1
 -3 -25 -17 1534.67 593.766 5
 -3 25 17 1214.67 805.8 3
 3 25 17 1859.39 1136.94 3
 -3 -25 -19 -38.89 676.968 4
 -3 -25 -19 381.443 591.391 5
 -3 -25 19 -1005.31 922.331 1
 -3 25 19 7.69065 848.072 3
 3 -25 -19 -131.655 591.593 5
 3 -25 19 -1038.73 853.994 1
 -3 -25 -21 638.743 719.263 4
 -3 -25 21 -422.07 916.672 1
 -3 -25 -21 993.881 637.257 5
 3 25 21 1128.76 1325.19 3
 3 -25 21 -464.906 840.271 1
 -3 25 21 57.214 899.619 3
 -3 27 1 681.673 503.485 3
 -3 -27 1 -735.576 846.51 1
 -3 -27 -1 -60.9517 839.642 1
 -3 -27 -3 146.135 848.288 1
 3 -27 -3 1824.16 600.613 4
 3 -27 -3 1460.1 527.074 5
 -3 -27 3 1661.3 856.333 1
 -3 27 3 2271.2 544.252 3
 -3 27 5 1828.6 593.044 3
 3 -27 -5 1832.83 662.042 4
 -3 -27 5 1220.25 897.792 1
 3 -27 -5 1570.55 536.794 5
 3 -27 -7 167.351 640.633 4
 -3 27 7 2495.98 628.544 3
 -3 -27 7 1252 902.205 1
 3 -27 -7 1686.7 556.358 5
 -3 -27 9 802.726 913.082 1
 3 -27 -9 66.004 657.603 4
 -3 -27 -9 661.251 646.959 4
 -3 -27 -9 265.939 563.595 5
 3 -27 9 -6.70455 858.261 1
 3 -27 -9 128.935 542.46 5
 -3 27 9 -723.754 646.383 3
 3 -27 11 -163.146 912.963 1
 -3 -27 -11 -33.3466 587.854 5
 3 -27 -11 557.281 721.619 4
 -3 -27 -11 405.191 626.699 4
 3 -27 -11 1173.35 561.626 5
 -3 -27 -13 2952.14 646.367 4
 -3 -27 -13 2308.63 615.246 5
 3 -27 -13 1609.67 561.717 5
 -3 -27 -15 1892.7 673.953 4
 -3 27 15 1358.17 752.177 3
 3 -27 15 6.893 886.665 1
 -3 -27 -15 655.974 578.638 5
 3 27 15 103.724 1042.67 3
 -3 -27 15 1825.95 942.1 1
 3 -27 17 606.507 835.795 1
 -3 -27 -17 686.228 692.141 4
 -3 -27 17 121.59 953.479 1
 -3 27 17 906.174 795.078 3
 -3 -27 -17 441.978 587.587 5
 3 -27 19 -285.201 820.993 1
 3 -27 -19 59.7476 735.914 4
 -3 -27 -19 -55.7628 708.253 4
 -3 -27 -19 -224.399 616.285 5
 -3 -27 19 1026.51 934.962 1
 -3 27 19 7.79303 841.321 3
 3 27 19 -2430.15 1265.06 3
 -3 -29 1 7.82883 594.765 4
 3 -29 1 -1585.75 950.484 1
 -3 -29 -1 1124.45 565.818 5
 -3 -29 1 -192.388 550.924 5
 -3 -29 1 -73.8255 865.96 1
 -3 -29 -1 125.189 829.472 1
 3 -29 -1 356.935 921.602 1
 -3 -29 -1 23.3492 585.146 4
 -3 -29 3 237.186 539.047 4
 -3 -29 3 945.101 531.77 5
 -3 -29 3 -134.392 856.172 1
 -3 -29 -3 1066.51 633.435 4
 -3 -29 -3 763.694 575.58 5
 3 -29 -3 2275.49 979.86 1
 -3 29 5 2481.52 626.665 3
 -3 -29 -5 2046.63 602.939 5
 3 -29 -5 303.637 1035.8 1
 -3 -29 -5 2131.31 634.245 4
 3 -29 7 -775.524 886.94 1
 -3 -29 -7 2136.25 636.253 4
 3 -29 -7 47.8123 990.132 1
 -3 -29 -7 929.732 581.543 5
 -3 -29 9 -179.648 887.218 1
 -3 -29 -9 -544.549 625.074 4
 3 -29 -9 8.6442 1046.93 1
 -3 -29 -9 -519.86 582.195 5
 3 -29 -11 46.2419 557.578 5
 -3 -29 11 41.2623 912.205 1
 3 -29 11 6.86081 851.949 1
 -3 -29 -11 475.897 647.177 4
 -3 -29 -11 -586.306 603.545 5
 -3 29 11 285.827 682.273 3
 3 -29 -11 -94.1686 715.931 4
 -3 29 13 739.618 741.262 3
 3 -29 -13 84.9649 731.977 4
 3 -29 13 36.3581 880.993 1
 -3 -29 -13 -859.269 606.773 5
 -3 -29 -13 -280.884 655.282 4
 3 -29 -13 763.406 590.37 5
 -3 -29 13 1674.36 950.251 1
 -3 -29 -15 280.707 679.147 4
 3 -29 15 2363.5 870.574 1
 -3 -29 -15 74.2958 625.671 5
 3 -29 -15 1692.81 614.972 5
 -3 -29 15 1037.36 964.479 1
 3 -29 -15 370.681 771.934 4
 -3 29 15 2388.01 800.369 3
 -3 -31 1 641.361 601.556 4
 -3 -31 -1 720.089 617.582 4
 3 -31 1 -160.382 927.102 1
 3 -31 -1 7.84096 941.274 1
 -3 -31 1 1735.71 580.303 5
 -3 -31 -1 1941.03 575.245 5
 3 -31 3 -371.737 938.429 1
 -3 -31 -3 1012.86 633.392 4
 3 -31 -3 55.92 968.125 1
 -3 -31 3 -33.6939 910.493 1
 -3 -31 -3 1398.17 597.935 5
 3 -31 5 -552.883 922.189 1
 3 -31 -5 69.1824 643.434 4
 -3 -31 5 -8.48118 914.126 1
 -3 -31 -5 632.689 643.064 4
 -3 -31 -5 507.849 595.309 5
 3 -31 -5 1453.31 569.587 5
 3 -31 -5 98.7964 980.955 1
 3 -31 -7 10.5702 685.817 4
 -3 -31 7 -446.691 936.429 1
 3 -31 7 -7.26724 871.506 1
 -3 -31 -7 -825.093 650.872 4
 -3 -31 -7 395.16 598.09 5
 3 -31 -7 10.2922 566.646 5
 3 -31 -7 42.1765 999.909 1
 -4 0 0 154291 1587.11 3
 -4 0 0 152215 1530.84 5
 -4 0 2 53.6152 175.213 1
 -4 0 -2 -7.57014 97.2672 2
 -4 0 -2 21.3466 157.081 3
 -4 0 -2 6.17012 154.141 5
 -4 0 2 40.8113 148.524 3
 -4 0 4 57070.1 627.965 4
 -4 0 -4 59259.8 671.93 2
 -4 0 4 59380.1 754.839 1
 -4 0 -4 61654.1 736.768 3
 4 0 4 61507.6 693.366 1
 -4 0 4 58274.3 713.513 3
 -4 0 -4 60252.3 741.085 5
 4 0 6 -2.98041 205.424 1
 -4 0 -6 51.3008 154.621 2
 -4 0 -6 -27.8903 191.856 3
 -4 0 -6 -38.8471 222.563 5
 -4 0 6 154.695 205.295 3
 -4 0 6 -194.071 258.387 1
 -4 0 8 55904.3 849.715 1
 -4 0 -8 58360.3 743.554 2
 4 0 8 60271.3 744.116 1
 -4 0 8 60491.1 835.893 3
 -4 0 -8 58450.1 798.343 3
 -4 0 -8 55082.2 809.076 5
 4 0 -8 59066.6 701.676 5
 4 0 -10 -151.311 174.508 4
 4 0 10 56.112 250.207 1
 -4 0 -10 -12.9221 194.781 2
 -4 0 10 -388.437 341.288 1
 -4 0 -10 16.1551 229.844 3
 -4 0 -10 -51.4489 276.636 5
 4 0 -10 147.737 220.264 5
 -4 0 10 -99.8238 318.184 3
 4 0 12 81042.3 1064.84 1
 4 0 -12 81205.9 995.138 4
 -4 0 12 81402.3 1229.96 3
 4 0 -12 80721.3 1013.1 5
 -4 0 -14 -202.224 377.489 5
 4 0 -14 53.8636 305.081 5
 -4 0 -14 -25.0896 347.113 4
 -4 0 14 -111.978 448.126 1
 -4 0 14 -480.109 506.183 3
 4 0 -14 -29.9166 272.197 4
 4 0 14 35.1165 348.066 1
 -4 0 16 77779.6 1257.72 1
 -4 0 -16 79284.2 1084.46 4
 -4 0 -16 80973.7 1185.77 5
 4 0 16 76156 1132.45 1
 4 0 -16 72113 1062.1 5
 4 0 -16 73172.2 1032.72 4
 -4 0 -18 7.42289 457.829 5
 -4 0 -18 -137.756 413.633 4
 -4 0 18 -133.409 557.58 1
 -4 0 20 110831 1686.23 1
 4 0 20 110267 1566.7 1
 -4 0 -20 114379 1606.52 5
 -4 0 20 110621 1894.7 3
 -4 0 -20 108036 1478.77 4
 4 0 -20 111484 1527.49 5
 -4 0 -22 391.377 548.849 5
 4 0 -22 -243.205 493.436 5
 -4 0 22 -406.006 794.503 3
 -4 0 -22 -119.123 499.874 4
 4 0 22 60.6346 546.901 1
 -4 0 22 -218.327 662.195 1
 -4 0 -24 1051.16 593.157 5
 -4 0 24 1227.73 891.224 3
 -4 0 -24 421.877 538.3 4
 -4 0 24 830.363 723.964 1
 4 0 24 895.453 615.557 1
 4 0 -24 899.209 550.96 5
 -4 0 -26 83.7806 622.472 5
 4 0 -26 1080.26 580.446 5
 -4 0 26 1645.42 974.178 3
 -4 0 -26 -102.478 568.072 4
 -4 0 26 323.959 754.115 1
 4 0 26 -131.745 662.583 1
 -4 0 28 17346.7 999.234 1
 4 0 28 11876.3 829.537 1
 -4 0 -28 12751.3 776.096 5
 -4 0 -28 12751.9 745.838 4
 -4 0 28 13845.3 1214.18 3
 4 0 -28 16300.5 787.304 5
 -4 0 30 105.834 1105.77 3
 -4 0 -30 19.0714 621.637 4
 -4 0 30 1807.45 841.641 1
 -4 0 -30 -121.258 643.127 5
 -4 0 -32 88.6333 654.86 4
 -4 0 34 -955.302 797.808 1
 -4 0 -34 -139.306 697.583 5
 -4 0 36 441.263 823.12 1
 -4 0 -36 2987.08 729.386 5
 -4 -2 0 84.3336 138.917 3
 -4 2 0 8.99503 159.422 3
 -4 2 0 -40.5914 128.201 5
 -4 2 0 62.4396 129.083 2
 -4 -2 0 22.9182 126.041 5
 -4 -2 0 -39.6454 133.684 1
 -4 2 -2 116214 1154.34 2
 -4 2 2 118575 1163.82 2
 -4 -2 -2 117616 1194.3 3
 -4 2 -2 120234 1215.48 3
 -4 -2 2 111968 1159.6 3
 -4 -2 2 117106 1138.5 5
 -4 2 2 113768 1219.23 3
 -4 -2 2 115657 1197.76 1
 -4 -2 -2 115092 1196.06 5
 -4 2 -2 114158 1195.17 5
 -4 2 4 745.125 230.401 1
 -4 2 -4 807.586 221.465 5
 -4 -2 -4 609.704 127.956 2
 -4 -2 -4 631.256 189.193 3
 -4 2 -4 646.246 151.103 2
 -4 -2 4 887.835 228.593 1
 -4 2 -4 810.48 182.706 3
 4 -2 4 666.993 261.265 1
 -4 -2 4 875.726 129.974 5
 -4 -2 4 687.515 132.473 3
 -4 2 4 602.854 208.8 3
 -4 -2 -4 573.735 197.046 5
 -4 -2 -6 16749.3 311.516 2
 4 -2 -6 17249.6 290.869 4
 -4 -2 6 15816.5 238.365 4
 -4 2 -6 18137.2 332.447 2
 -4 -2 6 17816.1 429.362 1
 4 -2 6 18416 410.315 1
 -4 -2 -6 17492.8 378.039 3
 -4 2 -6 16706.9 356.428 3
 -4 2 6 18583.5 413.798 3
 -4 2 6 18587.1 418.111 1
 -4 -2 6 16951.2 309.716 3
 -4 -2 -6 17143.1 389.913 5
 -4 2 -6 18600.3 406.52 5
 -4 2 -8 91.4229 260.44 5
 4 -2 8 71.269 268.13 1
 4 -2 -8 287.952 173.203 4
 -4 2 8 521.541 317.214 3
 -4 -2 -8 126.603 245.351 5
 -4 -2 -8 111.725 209.584 4
 4 2 8 177.06 162.491 1
 -4 2 -8 115.638 179.611 2
 -4 2 -8 129.54 194.621 3
 -4 -2 8 223.298 309.769 1
 -4 -2 8 138.392 215.018 3
 4 -2 -8 426.777 155.956 5
 -4 2 -10 150032 1692.56 2
 4 -2 -10 150840 1655.18 4
 -4 -2 10 147955 1818.75 1
 -4 2 -10 157980 1725 3
 -4 2 10 157923 1859.71 3
 4 -2 10 159740 1758.59 1
 4 -2 -10 157961 1621.86 5
 4 2 10 157312 1635.54 1
 -4 -2 10 158224 1764.7 3
 -4 -2 -10 147051 1746.27 5
 -4 -2 -10 145113 1674.73 4
 -4 2 -10 152462 1779.04 5
 -4 2 10 149481 1786.72 1
 4 -2 -12 -49.6514 237.838 5
 4 -2 -12 88.3056 246.041 4
 -4 -2 12 -43.6204 384.761 3
 4 -2 12 147.247 332.725 1
 -4 2 12 -665.376 443.146 3
 4 2 12 114.514 263.662 1
 4 2 -12 5.51696 209.069 4
 4 2 -14 3991.91 380.72 5
 -4 2 14 4128.94 461.097 1
 4 -2 -14 4413.72 339.877 4
 4 2 -14 4383.16 301.806 4
 -4 -2 14 3960.8 503.673 1
 -4 -2 -14 4938.85 380.726 4
 4 2 14 4263.01 347.073 1
 -4 2 -14 4437.28 366.236 4
 -4 -2 14 4235.57 528.918 3
 -4 -2 -14 4179.69 404.065 5
 4 -2 -14 4511.46 326.325 5
 4 -2 14 4154.94 424.689 1
 -4 2 -14 4735.18 422.506 5
 -4 -2 16 827.225 586.134 3
 -4 2 -16 921.36 427.537 5
 4 2 -16 1470.13 399.565 5
 4 -2 16 1183.11 482.163 1
 4 -2 -16 702.391 340.352 4
 4 2 -16 950.422 314.016 4
 -4 2 16 993.749 482.978 1
 -4 -2 -16 1084.39 393.993 4
 -4 2 -16 927.036 378.014 4
 4 -2 -16 1149.85 339.504 5
 -4 -2 16 670.588 545.34 1
 4 2 16 1218.19 370.516 1
 -4 -2 -16 1117.7 410.806 5
 4 -2 -18 114582 1532.26 4
 -4 -2 18 120049 1755.82 1
 4 2 18 123695 1567.11 1
 -4 -2 -18 121596 1540.51 4
 -4 2 -18 119891 1535.45 4
 -4 -2 -18 120822 1627.77 5
 -4 2 18 119587 1679.39 1
 -4 2 18 125946 1937.43 3
 4 -2 -18 118205 1530.41 5
 -4 2 -18 124312 1651.37 5
 -4 -2 -20 -282.552 493.606 5
 4 2 -20 -95.271 462.925 5
 4 -2 20 1068.58 551.728 1
 -4 2 20 688.189 764.989 3
 -4 -2 -20 -140.45 476.235 4
 -4 2 20 98.8837 591.534 1
 -4 2 -20 -297.309 457.878 4
 -4 -2 20 359.119 636.485 1
 -4 -2 20 -310.058 682.676 3
 -4 -2 22 31954.8 995.897 1
 4 2 22 31871.5 803.971 1
 -4 -2 -22 31479.5 788.99 4
 4 2 -22 29889.7 805.56 5
 4 -2 22 32355.8 929.166 1
 -4 2 22 31978 1197.96 3
 -4 -2 22 29035.3 1075.95 3
 4 -2 -22 29926.4 782.326 5
 -4 2 -22 27834.8 922.932 5
 -4 2 22 29489.4 924.414 1
 -4 -2 -22 29949.8 846.075 5
 4 -2 -24 838.919 509.413 5
 -4 -2 24 333.289 815.823 3
 -4 -2 -24 400.589 567.192 4
 -4 2 24 -143.505 663.743 1
 -4 2 -24 -535.771 526.572 4
 -4 2 24 -201.038 905.596 3
 4 -2 24 -312.605 649.822 1
 4 2 24 172.976 553.531 1
 -4 -2 24 672.755 742.74 1
 4 2 -24 -450.328 551.699 5
 -4 -2 -24 -305.423 587.505 5
 -4 -2 -26 3720.85 622.14 4
 -4 2 -26 4861.74 605.918 4
 -4 -2 26 4428.33 930.978 3
 4 2 26 1523.15 639.369 1
 -4 -2 26 4620.27 807.653 1
 -4 2 26 3713.02 1031.3 3
 -4 -2 -26 3771.51 643.948 5
 -4 2 26 4710.27 763.315 1
 4 -2 26 4124.82 721.167 1
 4 -2 -26 3932.73 608.445 5
 -4 2 -26 4338.8 699.692 5
 4 2 -26 4043.81 619.643 5
 4 2 -28 1857.13 659.962 5
 -4 2 28 4736.64 1134.1 3
 -4 -2 -28 -71.2149 599.683 4
 -4 -2 28 2453.59 837.123 1
 -4 2 28 4385.78 812.271 1
 -4 2 -28 -652.536 672.511 5
 4 -2 28 326.54 731.954 1
 -4 2 -28 200.715 584.416 4
 -4 -2 -28 646.88 627.729 5
 4 -2 -28 2383.06 663.122 5
 -4 2 30 9280.03 870.433 1
 -4 -2 30 10134.5 910.896 1
 -4 2 -30 7163.6 689.498 4
 -4 2 30 8398.58 1215.79 3
 4 2 -30 8943.89 799.475 5
 -4 -2 -30 7410.27 716.945 5
 4 -2 30 7197.26 856.034 1
 -4 2 -30 7142.99 722.347 5
 -4 2 -32 673.998 673.186 5
 -4 2 32 1446.57 1126.74 3
 -4 2 -32 30.3687 652.392 4
 -4 2 34 1311.03 1140.36 3
 -4 2 34 -190.927 786.233 1
 -4 -2 34 -547.407 833.199 1
 -4 -2 -34 -576.438 698.336 5
 -4 2 -36 697.425 701.888 5
 -4 2 36 -401.749 786.964 1
 -4 -2 -36 44.1312 678.035 4
 -4 -2 36 -1382.37 844.292 1
 -4 -2 -36 658.236 705.471 5
 -4 4 0 42192 538.9 2
 -4 -4 0 39910.4 513.321 1
 -4 -4 0 41791 509.097 3
 -4 4 0 41575.9 577.617 3
 -4 -4 0 41479.5 539.079 5
 -4 4 -2 4907.54 193.169 2
 -4 -4 -2 5657.15 224.006 5
 -4 4 2 5087.15 212.37 2
 -4 -4 -2 5273.68 112.302 2
 -4 -4 2 5516.29 248.534 1
 -4 -4 -2 5299.18 209.153 3
 -4 -4 2 5650.5 201.797 5
 -4 -4 2 5038.53 150.473 3
 -4 4 -2 5528.44 220.537 3
 -4 4 2 5158.72 244.156 3
 -4 -4 -4 13406.8 252.306 4
 -4 -4 4 13056.9 364.376 1
 -4 4 4 13115.2 306.184 2
 4 -4 -4 12071.6 184.844 5
 -4 4 -4 14060.6 309.028 3
 -4 -4 4 12645.7 210.949 3
 4 -4 4 13696.5 410.045 1
 -4 -4 4 13968.2 278.204 5
 -4 4 4 13226.4 353.032 3
 -4 4 -4 12199.4 279.87 2
 -4 -4 -4 13749.4 325.887 5
 4 -4 -4 13347.2 279.073 4
 -4 4 6 214.538 208.243 2
 4 -4 6 -9.81739 294.358 1
 -4 4 6 58.1104 255.564 3
 -4 -4 6 61.8023 98.753 4
 -4 -4 -6 49.06 195.763 4
 4 -4 -6 84.4289 94.5594 5
 -4 4 -6 258.834 176.898 2
 -4 4 -6 453.756 186.255 3
 -4 -4 6 78.9547 286.032 1
 4 -4 -6 57.5823 182.472 4
 -4 -4 6 154.676 115.726 3
 4 4 6 115.809 144.1 2
 -4 -4 -6 211.982 228.365 5
 -4 4 -8 125684 1496.52 5
 -4 4 -8 127911 1413.01 2
 4 -4 -8 125898 1380.13 4
 -4 -4 -8 122122 1380.94 4
 4 -4 8 124175 1486.93 1
 4 4 8 123839 1272.49 1
 -4 4 -8 124260 1411.4 3
 -4 -4 8 128441 1334.6 3
 -4 4 8 131589 1579.17 3
 4 -4 -8 127896 1300.06 5
 -4 -4 -8 123997 1474.9 5
 -4 4 8 116856 1482.81 1
 -4 -4 8 124952 1528.85 1
 4 -4 -10 10080.3 340.797 4
 -4 4 -10 10556.2 325.117 3
 4 -4 10 10241.6 437.304 1
 -4 4 10 10740.2 496.119 3
 -4 -4 10 10470.3 473.418 1
 -4 -4 10 11341 350.184 3
 4 -4 -10 11220.4 281.262 5
 -4 -4 -10 10625.2 397.666 5
 4 4 10 11888.7 279.645 1
 -4 4 -10 10534.8 427.834 5
 4 4 12 165561 1781.34 1
 4 -4 -12 162349 1852.9 4
 4 -4 -12 159603 1793.47 5
 -4 -4 12 168085 1945.64 3
 -4 4 14 -145.849 429.953 1
 4 -4 -14 9.72221 319.392 4
 4 -4 14 -47.4928 414.374 1
 4 4 -14 12.016 247.049 4
 -4 -4 -14 309.186 370.94 4
 4 4 14 -83.998 280.761 1
 -4 4 -14 23.648 281.306 2
 -4 4 -14 -249.488 294.514 3
 -4 -4 14 -227.866 499.315 1
 -4 -4 14 -3.63499 462.283 3
 -4 4 -14 91.0713 412.84 5
 4 -4 -14 -207.571 293.199 5
 -4 -4 -14 243.482 375.565 5
 -4 -4 16 14215.9 712.119 3
 4 4 16 13961.4 454.38 1
 4 -4 -16 13788.3 492.972 4
 -4 -4 -16 14765.6 532.582 4
 -4 4 -16 14487.1 499.723 4
 -4 -4 16 13013.8 698.954 1
 -4 -4 -16 14018.7 560.311 5
 -4 4 16 13314.8 761.08 3
 4 -4 -16 13151.4 466.346 5
 -4 4 16 14219.5 615.092 1
 -4 4 -16 15404.4 634.175 5
 -4 4 18 1307.07 711.799 3
 -4 4 -18 1277.15 520.444 5
 -4 4 18 1611.97 533.365 1
 4 -4 -18 1482.92 427.514 4
 -4 -4 -18 1689.1 458.661 4
 -4 4 -18 1634.65 424.547 4
 4 4 18 1184.56 373.635 1
 4 -4 18 2042.16 577.58 1
 -4 -4 18 164.858 629.25 3
 -4 -4 18 1485.06 628.523 1
 4 -4 -18 1294.8 398.705 5
 -4 -4 -18 1265.58 462.483 5
 -4 4 20 98644.9 1811.64 3
 -4 -4 20 89291.8 1554.22 1
 -4 -4 -20 86927.8 1381.92 5
 4 -4 20 89970.6 1529.83 1
 -4 -4 -20 88256 1308.42 4
 -4 4 -20 88244.8 1436.43 5
 -4 4 20 97451.7 1483.63 1
 4 4 -20 87041.2 1358.51 5
 4 -4 22 789.547 665.574 1
 -4 -4 22 -80.7926 720.899 3
 -4 4 22 1080.56 635.056 1
 -4 -4 -22 350.123 520.733 4
 -4 4 -22 24.334 506.536 4
 4 4 22 816.309 465.108 1
 -4 -4 -22 -167.266 539.73 5
 -4 -4 22 290.572 739.176 1
 4 4 -22 51.0878 527.931 5
 -4 4 22 642.228 856.64 3
 4 -4 -22 668.196 489.907 5
 -4 4 24 709.02 911.099 3
 -4 4 -24 959.182 640.588 5
 -4 4 24 1550.18 665.399 1
 4 -4 24 856.252 699.296 1
 -4 -4 -24 310.373 567.194 4
 -4 -4 -24 1140.24 592.164 5
 4 4 24 883.862 518.251 1
 4 -4 -24 973.159 518.564 5
 -4 -4 24 1296.93 781.705 1
 -4 4 -24 666.999 531.759 4
 4 4 -24 1732.98 612.312 5
 -4 4 26 -290.86 1002.63 3
 -4 4 -26 -817.672 662.172 5
 4 4 -26 889.064 614.743 5
 -4 4 26 231.894 694.083 1
 -4 -4 -26 -837.748 592.061 4
 -4 4 -26 -443.677 547.977 4
 -4 -4 26 452.249 797.216 1
 4 -4 26 -290.515 732.351 1
 4 -4 -26 -71.229 574.471 5
 -4 -4 -26 -334.447 612.499 5
 -4 -4 28 9992.9 924.998 1
 -4 -4 -28 7564.58 664.467 4
 -4 4 -28 8287.63 669.298 4
 4 -4 28 9289.91 866.315 1
 -4 4 -28 8952.95 780.158 5
 -4 4 28 9198.59 1169.45 3
 4 4 -28 9958.6 738.879 5
 -4 4 28 10119 832.023 1
 -4 -4 -28 8162.4 720.228 5
 -4 4 30 2612.62 1140.29 3
 4 4 -30 1857.94 662.915 5
 -4 4 30 2359.92 764.632 1
 -4 -4 -30 1784.16 629.242 4
 -4 4 -30 969.796 617.248 4
 4 -4 30 1793.07 795.65 1
 -4 -4 32 6889.84 891.398 1
 4 -4 32 8111.19 954.697 1
 -4 4 -32 6945.69 707.949 4
 -4 4 -32 7376.95 799.982 5
 -4 4 32 7176.41 1220.81 3
 -4 -4 -32 6020.91 738.262 5
 -4 4 34 -48.615 747.03 1
 -4 -4 34 -61.0274 829.599 1
 -4 4 36 1019.27 1196.23 3
 -4 4 -36 1580.42 706.833 5
 -4 -4 -36 2281.97 732.67 5
 -4 4 36 2276.71 777.616 1
 -4 -4 -36 79.5906 739.828 4
 -4 -4 36 482.821 863.196 1
 -4 -6 0 65.8032 181.353 5
 -4 -6 0 -6.9749 200.081 1
 -4 -6 0 -9.18595 56.1835 2
 -4 6 0 8.84292 170.874 2
 -4 6 0 85.629 193.996 3
 -4 -6 -2 23872.7 344.085 4
 -4 6 -2 26814.5 417.26 2
 -4 6 2 24681.9 438.857 2
 -4 6 -2 25889.2 437.165 3
 -4 6 2 25437.9 464.39 3
 -4 -6 2 26803.1 421.944 5
 -4 -6 -2 25642.8 439.38 5
 -4 -6 -2 25286.7 323.359 2
 -4 -6 -2 25225.6 385.114 1
 4 -6 -4 570.807 218.739 4
 -4 -6 4 507.844 299.117 1
 -4 -6 4 456.222 80.7718 4
 -4 -6 -4 655.672 182.964 4
 4 -6 -4 665.465 139.529 5
 -4 -6 4 363.353 67.2145 3
 -4 6 -4 554.035 179.902 2
 -4 -6 4 564.174 189.203 5
 -4 6 4 548.23 242.395 3
 -4 6 -4 436.619 175.259 3
 -4 -6 -4 413.389 141.162 1
 4 -6 4 924.931 345.794 1
 -4 -6 4 262.04 84.1079 4
 -4 6 4 629.974 211.164 2
 -4 -6 -4 425.381 207.543 5
 -4 -6 6 2345.3 143.503 4
 -4 6 -6 2600.39 223.714 2
 4 6 6 2856.83 172.954 2
 -4 6 6 2501.23 254.362 2
 -4 -6 6 2811.71 348.576 1
 -4 -6 -6 2683.79 232.183 4
 -4 6 6 2482.51 307.331 3
 -4 6 -6 2843.43 208.22 3
 4 -6 6 2805.03 373.972 1
 4 -6 -6 2874.38 154.584 5
 4 -6 -6 2939.35 245.683 4
 -4 -6 -6 2549.79 248.033 5
 -4 6 8 126.187 248.211 2
 4 -6 -8 190.344 254.31 4
 -4 -6 8 33.2527 347.848 1
 -4 -6 -8 166.144 248.352 4
 -4 6 -8 -1.74944 207.977 2
 -4 6 -8 159.131 193.852 3
 -4 6 8 164.423 343.992 3
 4 -6 8 464.497 353.635 1
 -4 -6 8 55.2531 81.9984 3
 4 6 8 175.053 185.76 2
 4 -6 -8 145.248 157.11 5
 -4 -6 -8 326.097 259.433 5
 4 -6 10 380064 4019.89 1
 -4 -6 10 372918 3772.05 3
 4 6 10 383892 3899.86 2
 4 -6 -10 388452 3879.23 4
 4 -6 -10 383446 3788.29 5
 4 6 12 -268.61 228.424 1
 -4 6 12 189.81 396.9 1
 4 -6 12 113.812 418.146 1
 4 -6 -12 73.4778 320.785 4
 -4 -6 -12 -210.376 353.64 4
 -4 -6 -12 -17.3001 358.455 5
 4 -6 -12 211.853 231.615 5
 -4 -6 12 191.789 317.704 3
 -4 6 -14 7051.07 505.498 5
 -4 6 -14 6942.59 375.159 2
 -4 -6 -14 6843.69 451.487 4
 -4 6 14 6752.49 620.814 3
 -4 -6 14 6614.48 608.629 1
 -4 -6 -14 6789.14 458.602 5
 -4 6 -14 6823.76 360.516 3
 4 -6 -14 6525.9 346.046 5
 4 -6 -14 6489.54 410.704 4
 -4 -6 14 6767.85 495.466 3
 -4 6 14 7032.38 491.863 1
 4 6 14 6166.36 312.741 1
 -4 -6 16 725.756 504.234 3
 -4 6 -16 1473.24 502.25 5
 -4 -6 -16 884.297 430.216 5
 -4 6 16 1651.07 467.001 1
 4 6 16 1152.82 299.497 1
 4 -6 -16 932.248 390.432 4
 -4 6 -16 1277.38 321.202 2
 -4 6 -16 992.998 332.444 3
 4 -6 -16 903.518 344.431 5
 4 -6 16 1091.91 512.903 1
 -4 -6 16 843.269 609.924 1
 -4 -6 -16 1075.15 434.63 4
 -4 6 16 1288.3 623.269 3
 -4 6 18 41495.2 1160.28 3
 4 -6 -18 41108.2 839.538 4
 -4 -6 -18 42740.4 819.514 4
 -4 -6 18 39649.9 1055.84 1
 4 6 18 38573.8 723.927 1
 -4 6 -18 44347.8 967.698 5
 4 -6 18 42568.6 1001.62 1
 -4 -6 -18 40800.7 879.498 5
 -4 -6 18 38058.1 982.854 3
 -4 6 18 43404.3 933.923 1
 -4 6 20 1343.22 834.781 3
 -4 6 20 1983.88 615.81 1
 4 -6 20 2331.48 733.829 1
 -4 -6 -20 573.638 487.801 4
 -4 -6 20 -225.108 687.333 1
 -4 -6 -20 48.6528 499.333 5
 4 -6 -20 -137.817 479.138 5
 -4 -6 -22 20213.4 700.755 4
 -4 -6 22 19974.7 940.456 1
 4 -6 -22 21501.1 713.404 5
 -4 6 -22 22563 894.236 5
 4 -6 22 24244.5 1063.2 1
 -4 6 22 22054.2 810.82 1
 -4 -6 -22 21136.9 769.208 5
 -4 6 22 21059.3 1113.48 3
 4 6 -22 20184.1 750.297 5
 4 6 22 17977.3 625.086 1
 -4 6 24 -1115.93 965.195 3
 -4 6 -24 -127.107 657.72 5
 4 -6 24 -303.107 723.146 1
 -4 -6 -24 -37.576 584.12 5
 -4 6 -24 307.615 527.813 4
 -4 -6 24 -355.788 797.113 1
 4 6 -24 -97.3409 602.279 5
 -4 6 24 -426.289 637.41 1
 4 -6 -24 -241.706 540.603 5
 -4 -6 -24 278.254 562.095 4
 -4 6 -26 4298.9 707.924 5
 -4 -6 -26 3972.96 643.871 4
 -4 6 -26 4137.03 581.688 4
 4 -6 26 3542.21 815.963 1
 4 -6 -26 3499.31 645.273 5
 -4 -6 26 3676.8 858.244 1
 -4 6 26 2968.78 1048.59 3
 -4 -6 -26 4384.92 660.883 5
 4 6 -26 4375.59 679.186 5
 -4 6 26 4992.65 727.15 1
 -4 6 28 1656.74 1094.49 3
 4 6 -28 843.233 700.236 5
 -4 6 28 1008.63 723.878 1
 4 -6 28 984.812 802.634 1
 -4 -6 -28 630.938 619.565 4
 -4 6 -28 1150.93 583.273 4
 -4 6 -28 985.852 679.681 5
 -4 -6 28 1624.72 871.308 1
 -4 -6 -28 1337.41 641.856 5
 -4 -6 -30 19909.5 849.102 4
 -4 6 -30 19898.2 796.275 4
 4 -6 30 22283.6 1063.57 1
 -4 6 30 20411.7 1381.89 3
 4 6 -30 17969.9 873.061 5
 -4 6 -32 808.871 726.981 5
 4 6 -32 -312.543 693.343 5
 -4 6 -32 884.884 644.454 4
 -4 6 32 1759.31 747.143 1
 -4 -6 32 448.706 846.033 1
 -4 -6 -32 -1145.7 670.912 5
 4 -6 32 840.401 881.917 1
 -4 6 34 556.346 1210.83 3
 -4 6 -34 1320.73 744.945 5
 -4 6 34 1139.79 746.65 1
 -4 -6 -34 27.551 699.634 4
 -4 -6 -34 -161.666 685.725 5
 -4 -6 34 1197.41 868.228 1
 -4 8 0 86071.5 1001.32 3
 -4 -8 0 83733.2 980.813 5
 -4 8 0 84159.9 975.998 2
 -4 -8 0 82859.8 989.942 1
 -4 -8 2 2506.37 157.461 4
 -4 -8 -2 2273.89 187.899 4
 -4 -8 2 2095.74 119.505 2
 -4 -8 -2 2612.59 260.981 1
 -4 8 -2 2302.04 217.567 2
 -4 8 2 2333.08 234.543 2
 -4 8 -2 2827.5 224.169 3
 -4 8 2 2518.18 257.399 3
 -4 -8 2 2310.34 235.86 5
 -4 -8 -2 2409.1 234.629 5
 -4 -8 2 2799.54 315.638 1
 4 -8 -4 19173.1 419.999 4
 -4 -8 4 16324.2 274.861 2
 -4 8 -4 18270.1 391.442 2
 -4 -8 -4 18321.8 354.491 4
 -4 8 4 18820.9 431.126 2
 -4 -8 4 19944.2 404.327 5
 -4 -8 -4 19072.5 408.432 1
 4 -8 -4 19756.7 347.084 5
 -4 8 -4 19168.6 379.811 3
 4 -8 4 16520.9 564.08 1
 -4 -8 4 19110.1 486.195 1
 -4 8 4 18343.8 474.293 3
 -4 -8 -4 18496.8 421.32 5
 -4 -8 4 18171.7 305.004 4
 -4 -8 6 468.223 181.095 4
 4 -8 -6 615.753 273.676 4
 -4 -8 6 289.117 345.149 1
 4 8 6 534.925 166.01 2
 -4 -8 6 360.335 220.314 5
 -4 8 -6 492.035 222.727 2
 -4 8 -6 564.08 195.07 3
 4 -8 6 411.533 407.605 1
 4 -8 -6 404.684 178.003 5
 -4 -8 -6 436.968 246.589 5
 -4 -8 -6 365.279 235.571 4
 4 8 8 297379 3069.32 2
 4 -8 8 287439 3258.59 1
 4 -8 -8 299201 3017.54 5
 -4 -8 8 296030 3257.62 1
 -4 -8 -10 12410.2 420.902 4
 4 -8 -10 12833.9 430.084 4
 4 8 10 12365.1 381.293 2
 -4 8 10 13558.5 459.395 2
 4 -8 -10 12286.4 336.727 5
 -4 8 10 11312.9 568.324 3
 -4 -8 -10 13096.1 462.741 5
 4 -8 -12 45761.9 769.669 4
 -4 8 -12 40589.1 689.469 2
 -4 8 12 41533.2 777.737 2
 -4 -8 12 39053.5 601.468 3
 4 8 12 39682.8 704.898 2
 -4 -8 -12 42843.7 722.634 4
 -4 8 -12 41233.6 658.086 3
 -4 -8 12 43378.7 924.781 1
 -4 -8 -12 44058.8 795.712 5
 4 -8 -12 39795.9 635.805 5
 -4 8 12 41516 930.997 3
 -4 -8 14 803.471 381.981 3
 -4 -8 14 563.824 564.753 1
 -4 8 14 392.356 567.337 3
 4 -8 14 893.412 512.299 1
 -4 -8 -14 825.851 401.495 4
 -4 8 -14 1185.32 330.789 2
 -4 8 -14 733.257 295.97 3
 -4 -8 -14 55.6409 420.567 5
 4 8 14 592.867 333.362 2
 4 -8 -14 1336.04 392.37 4
 4 -8 -14 658.227 292.305 5
 -4 8 14 928.382 411.257 2
 -4 8 -16 7712.61 426.75 2
 4 -8 -16 6703.44 488.262 4
 -4 8 16 6457.23 721.297 3
 -4 -8 -16 7384.84 488 4
 4 8 16 6464.4 420.607 2
 -4 8 -16 7505.94 421.231 3
 4 -8 16 7224.37 634.99 1
 -4 -8 16 6347.01 673.216 1
 4 -8 -16 6117.4 395.407 5
 -4 -8 -16 7799.98 518.318 5
 -4 8 -18 3291.89 611.53 5
 4 8 18 1375.06 337.05 1
 -4 8 -18 3765.05 408.673 2
 -4 8 18 76.8481 585.182 1
 4 -8 -18 -698.083 481.698 4
 -4 -8 -18 1749.31 490.854 4
 -4 8 -18 3326.22 407.333 3
 4 -8 18 -1212.84 709.539 1
 -4 -8 18 909.936 685.368 1
 -4 -8 -18 1448.43 490.684 5
 -4 8 18 487.46 727.942 3
 -4 -8 -20 25887.5 734.947 4
 -4 -8 20 22732.9 950.518 1
 4 -8 20 21070.3 950.23 1
 -4 8 20 24331.4 1061.89 3
 4 -8 -20 23842.6 678.851 5
 -4 -8 -20 23776.7 788.959 5
 -4 8 20 23331.1 804.534 1
 -4 8 -22 1078.91 659.226 5
 -4 8 22 149.192 593.091 1
 4 -8 22 560.779 702.772 1
 -4 -8 -22 484.433 565.459 4
 -4 8 -22 457.02 503.327 4
 -4 -8 22 -392.285 780.215 1
 -4 8 22 68.7342 863.958 3
 4 -8 -22 203.725 474.166 5
 -4 -8 -22 9.22009 581.257 5
 -4 8 24 -417.489 960.852 3
 -4 8 -24 1095.44 676.613 5
 4 -8 24 900.586 810.515 1
 -4 8 24 734.774 636.213 1
 -4 -8 -24 131.039 640.858 4
 -4 8 -24 601.349 543.458 4
 -4 -8 -24 1250.05 620.01 5
 4 -8 -24 1055.15 539.941 5
 -4 8 -26 1220.52 705.254 5
 4 8 -26 1075.31 675.011 5
 4 -8 26 69.1662 777.626 1
 -4 8 26 517.428 673.258 1
 -4 -8 -26 1188.48 645.411 4
 -4 8 -26 1327.34 567.477 4
 -4 -8 26 99.7333 831.222 1
 -4 8 26 -266.745 1035.19 3
 -4 -8 -26 1508.59 626.769 5
 -4 8 28 28537.3 1396.9 3
 -4 8 -28 26950.4 855.172 4
 -4 -8 28 29535.8 1170.85 1
 4 8 -28 27207.4 961.229 5
 4 -8 28 28772.4 1122.66 1
 -4 -8 -28 27939.2 941.884 5
 -4 8 -28 30357.6 981.835 5
 -4 8 28 29279.4 976.072 1
 4 -8 30 985.693 853.484 1
 4 8 -30 902.437 714.426 5
 -4 8 -30 628.601 600.509 4
 -4 -8 -30 946.97 677.242 4
 -4 8 30 179.907 1125.09 3
 -4 -8 32 6510.08 950.125 1
 -4 -8 -32 4920.84 752.029 5
 4 -8 32 6181.03 965.949 1
 4 8 -32 5335.78 784.678 5
 -4 8 32 5940.18 777.407 1
 -4 8 -32 5405.47 754.84 5
 -4 8 -34 -984.773 715.685 5
 -4 8 34 802.985 729.025 1
 -4 -8 -34 -38.4813 705.088 4
 -4 -8 34 597.212 898.699 1
 -4 -8 -34 -1110.57 714.906 5
 -4 8 34 -1191.36 1224.32 3
 -4 -10 0 -44.8969 194.487 4
 -4 -10 0 -84.7098 327.445 1
 -4 -10 0 145.225 237.272 5
 -4 -10 2 60222.6 736.695 4
 -4 -10 -2 61652.2 882.591 1
 -4 -10 2 61694 843.33 5
 4 -10 -2 62468 793.916 5
 4 -10 -2 62342.2 867.665 4
 -4 -10 2 62824.8 928.126 1
 4 -10 -4 -2.09815 292.245 4
 -4 -10 4 42.7682 201.104 4
 -4 -10 -4 198.717 351.51 1
 -4 -10 4 102.267 253.938 5
 4 10 4 306.354 152.866 2
 4 -10 -4 103.97 216.138 5
 -4 -10 4 288.106 379.692 1
 -4 -10 6 48403.6 650.6 4
 4 10 6 48899.3 670.278 2
 -4 -10 6 47075.9 735.023 5
 4 -10 -6 52401 804.33 4
 -4 -10 6 48768.7 878.237 1
 -4 -10 -6 47357.1 795.915 1
 4 -10 -6 50866.2 692.411 5
 4 -10 -8 622.311 336.214 4
 -4 10 8 393.978 430.254 3
 -4 -10 -8 937.962 334.639 4
 4 10 8 441.903 232.046 2
 -4 10 8 418.985 327.038 2
 4 -10 -8 329.238 219.476 5
 -4 -10 -8 510.627 324.429 5
 4 -10 -10 71449.8 1043.18 4
 -4 10 -10 69424.3 995.705 2
 4 -10 10 65120.7 1138.21 1
 4 10 10 71471.5 994.199 2
 -4 10 10 70161.2 1066.14 2
 -4 10 -10 65392.3 935.408 3
 -4 -10 10 69498.6 1179.39 1
 4 -10 -10 64780 927.197 5
 -4 10 10 71282.4 1207.21 3
 -4 10 -12 3610.09 344.316 2
 -4 -10 -12 4520.12 442.623 4
 4 -10 12 3411.4 559.692 1
 4 10 12 3866.23 352.586 2
 -4 10 -12 3344.03 289.98 3
 -4 10 12 3456.44 418.977 2
 -4 -10 12 4008.85 635.634 1
 4 -10 -12 2946.14 300.491 5
 -4 -10 -12 3892.98 442.092 5
 4 -10 -12 3568.31 399.198 4
 -4 10 12 2906.55 577.064 3
 4 -10 14 6838.78 618.796 1
 4 -10 -14 5558.53 482.101 4
 4 -10 -14 4642.74 361.782 5
 4 10 14 4855.59 378.482 2
 -4 10 14 5077.63 478.939 2
 -4 -10 14 5900.67 701.385 1
 -4 -10 -14 4945.69 474.224 4
 -4 10 14 4864.73 643.837 3
 -4 -10 -14 4600.69 466.699 5
 -4 -10 16 876.149 651.334 1
 -4 -10 -16 1073.64 475.898 4
 -4 10 -16 1133.06 374.122 2
 -4 10 -16 1221.95 332.377 3
 4 10 16 1150.47 362.773 2
 -4 10 16 151.068 469.046 2
 -4 -10 -16 1013.04 467.73 5
 -4 10 16 414.659 684.221 3
 4 -10 16 791.601 607.864 1
 -4 -10 -18 23583 708.161 4
 4 -10 -18 20114.9 596.289 5
 -4 10 -18 22458.7 609.151 3
 -4 -10 18 22662.2 899.884 1
 -4 10 -18 22218.5 612.252 2
 -4 -10 -18 22249.8 735.096 5
 -4 10 18 21095.9 976.626 3
 -4 10 20 -731.295 840.021 3
 4 -10 -20 388.78 510.32 4
 -4 -10 -20 -58.5424 553.032 4
 4 -10 20 -872.727 705.637 1
 4 -10 -20 -147.359 424.964 5
 -4 10 -20 707.31 408.137 2
 -4 -10 -20 653.428 539.018 5
 -4 10 20 271.181 529.093 2
 -4 -10 20 -103.028 767.8 1
 -4 10 -22 11534.6 757.249 5
 -4 10 22 9672.8 983.787 3
 -4 10 -22 11477.2 613.347 4
 -4 -10 -22 11159.7 696.146 5
 -4 -10 22 10838.5 919.989 1
 -4 10 22 10189.7 688.49 2
 4 -10 22 10117.4 813.854 1
 4 -10 -22 10617.5 591.854 5
 -4 -10 24 -294.747 840.699 1
 -4 10 -24 722.057 671.457 5
 4 -10 24 -752.651 745.324 1
 -4 -10 -24 -581.036 646.392 4
 -4 10 -24 -154.041 536.039 4
 -4 -10 -24 24.7823 616.189 5
 -4 10 24 -1570.58 984.819 3
 -4 -10 -26 10572 734.362 4
 -4 10 -26 9579.92 674.268 4
 -4 -10 26 10556.2 948.965 1
 4 -10 26 9845.76 975.697 1
 -4 10 26 9790.27 1109.39 3
 -4 -10 -26 10961.9 764.492 5
 -4 10 -26 11264.8 776.896 5
 -4 -10 -28 -47.686 658.939 4
 -4 10 -28 1038.58 585.808 4
 4 10 -28 1230.31 683.422 5
 -4 10 28 317.691 1070.66 3
 4 -10 28 705.873 845.81 1
 -4 -10 -28 148.677 646.243 5
 -4 -10 30 21793.5 1099.39 1
 4 -10 30 20515.7 1087.22 1
 4 10 -30 20457.3 919.876 5
 -4 10 -30 20201.2 915.454 5
 -4 10 -32 -332.695 704.56 5
 -4 -10 -32 -42.5444 710.149 4
 -4 -10 32 470.468 897.826 1
 -4 10 32 -2213.44 1195.33 3
 -4 10 -34 157.391 696.462 5
 4 -10 34 -957.565 934.93 1
 4 10 -34 -1349.8 796.014 5
 -4 -10 -34 -5.59428 734.542 4
 -4 -10 34 213.075 923.43 1
 -4 -10 -34 -340.255 702.069 5
 -4 -12 0 76155.8 1149.92 1
 4 12 0 83516.3 1075.27 3
 4 -12 2 2852.99 571.372 1
 -4 -12 2 2735.44 441.905 1
 -4 12 2 2505.14 304.07 2
 -4 -12 -2 2489.51 446.571 1
 4 -12 -2 2111.67 333.219 4
 -4 12 2 2534.84 339.364 3
 4 -12 -2 2594.76 278.167 5
 -4 -12 -2 2542.44 319.293 5
 4 12 -2 2584.87 250.481 3
 4 -12 -4 15212.3 489.031 4
 -4 -12 -4 16566.5 414.655 4
 4 12 4 14002.3 332.195 2
 -4 12 4 15502.6 464.04 2
 4 -12 4 16919 691.902 1
 -4 12 -4 17035.2 442.09 2
 -4 -12 -4 16460.4 572.73 1
 4 -12 -4 16037.1 410.093 5
 -4 12 4 16534.3 510.913 3
 -4 -12 -4 17948.2 488.042 5
 -4 -12 4 16888.4 596.413 1
 4 -12 6 218.44 528.347 1
 4 -12 -6 413.966 357.215 4
 -4 12 6 231.061 411.91 3
 -4 -12 -6 40.798 323.264 5
 -4 -12 6 406.164 304.458 5
 4 -12 -6 62.4863 254.593 5
 -4 12 -6 -56.0346 286.411 2
 -4 12 6 156.317 326.109 2
 4 12 6 -116.754 217.617 2
 -4 -12 -6 -3.07434 448.276 1
 -4 -12 -6 30.7021 331.794 4
 4 -12 -8 39006.3 746.903 4
 4 12 8 34765.6 626.985 2
 4 -12 8 37209.3 892.078 1
 -4 12 8 37207.9 748.706 2
 -4 12 8 37978.5 852.078 3
 -4 12 -8 36256.9 608.402 3
 4 -12 -8 36816.7 634.614 5
 -4 -12 -8 38613 746.671 5
 -4 -12 8 43069.5 904.135 1
 -4 12 -8 40444.5 696.792 2
 -4 -12 -8 41253.4 700.534 4
 4 -12 10 372.992 522.169 1
 4 -12 -10 363.388 274.737 5
 -4 12 -10 26.7651 310.362 2
 -4 12 -10 172.227 239.6 3
 -4 12 10 108.03 381.016 2
 4 12 10 593.519 294.258 2
 -4 -12 -10 971.538 411.563 4
 -4 -12 -10 662.049 396.336 5
 -4 12 10 280.888 498.862 3
 -4 12 -12 26485.8 616.407 2
 -4 -12 -12 27970.7 653.8 4
 -4 12 12 26525.1 692.161 2
 -4 12 -12 24729.3 536.072 3
 -4 -12 -12 24649.3 668.248 5
 -4 12 12 26539.7 832.577 3
 -4 12 -14 -291.428 335.55 2
 4 -12 14 146.441 574.36 1
 -4 -12 14 458.714 647.058 1
 -4 -12 -14 -304.799 452.017 4
 -4 12 -14 -78.9618 279.116 3
 -4 12 14 -18.6917 451.82 2
 -4 -12 -14 408.676 442.084 5
 -4 12 14 -377.79 666.195 3
 -4 12 16 5224.56 763.764 3
 4 -12 -16 6163.66 563.435 4
 4 -12 -16 5075.56 419.134 5
 -4 12 16 6335.85 553.439 2
 -4 12 -16 5947.8 439.51 2
 -4 12 -16 5804.05 377.641 3
 4 -12 16 5572.33 661.73 1
 -4 -12 16 7451.57 818.459 1
 -4 -12 -16 6464.1 543.166 5
 -4 -12 -16 6963.18 558.381 4
 -4 -12 18 -64.2113 753.774 1
 4 -12 -18 749.359 411.797 5
 4 -12 -18 199.731 519.57 4
 -4 -12 -18 266.333 542.741 4
 -4 12 -18 444.127 419.241 2
 -4 12 -18 193.152 360.461 3
 -4 12 18 743.567 526.06 2
 4 -12 18 732.251 663.593 1
 -4 -12 -18 512.93 514.211 5
 -4 12 18 -574.146 785.967 3
 -4 12 -20 23493.7 687.073 2
 4 -12 20 24561.6 940.171 1
 -4 12 20 24344.2 796.287 2
 -4 12 -20 24098.4 659.879 3
 -4 -12 20 26028.1 1034.59 1
 -4 12 20 24546.6 1100.36 3
 -4 -12 -20 24366.8 794.936 5
 4 -12 -20 22998.4 797.309 4
 4 -12 -20 22085.5 670.764 5
 -4 12 22 185.44 582.526 2
 -4 -12 -22 1934.62 647.017 4
 4 -12 22 953.81 713.137 1
 4 -12 -22 1145.32 493.625 5
 -4 -12 -22 971.514 604.788 5
 -4 12 22 -131.568 947.689 3
 -4 -12 22 508.201 846.629 1
 -4 12 24 148.965 617.674 2
 -4 12 -24 920.572 640.868 5
 -4 -12 -24 2161.39 667.05 4
 -4 12 -24 376.157 548.074 4
 4 -12 24 776.342 765.754 1
 -4 -12 -24 1248.28 635.735 5
 -4 -12 24 39.0631 851.71 1
 -4 12 24 -956.598 983.137 3
 -4 12 -26 737.041 661.968 5
 -4 -12 26 630.863 877.665 1
 -4 12 26 218.336 667.091 2
 4 -12 26 31.7926 790.682 1
 -4 -12 -26 -221.345 660.555 4
 -4 12 -26 241.665 589.414 4
 -4 -12 -26 321.756 630.878 5
 -4 12 26 -1199.77 1044.32 3
 -4 12 28 19217.9 904.151 2
 4 -12 28 23208.5 1171.44 1
 -4 12 -30 188.863 694.601 5
 4 12 -30 1706.79 694.341 5
 -4 -12 30 318.204 890.635 1
 -4 12 30 -72.3339 681.154 2
 -4 -12 -30 -708.458 668.612 5
 -4 12 30 -1993.7 1101.63 3
 -4 12 -32 3738.74 750.179 5
 -4 -12 -32 234.74 760.377 4
 -4 12 32 2463.11 1155.47 3
 -4 12 32 306.42 746.993 2
 4 -12 32 2463.04 911.286 1
 -4 -12 -32 2079.49 716.364 5
 4 14 0 707.869 372.776 3
 -4 14 0 -176.081 320.128 3
 -4 -14 0 -472.978 313.675 4
 -4 -14 0 -128.853 498.447 1
 -4 14 0 -384.927 317.361 2
 -4 -14 0 115.106 329.972 5
 -4 -14 2 128840 1424.44 4
 -4 -14 -2 121537 1413.8 4
 -4 14 -2 119392 1494.13 2
 -4 14 2 113596 1491.79 2
 -4 -14 -2 120835 1662.02 1
 -4 -14 2 118689 1500.74 5
 -4 14 -2 118979 1473.72 3
 -4 14 2 118946 1538.95 3
 -4 -14 -2 121603 1516.08 5
 4 14 2 131263 1611.34 3
 4 14 -2 122254 1376.81 3
 4 -14 2 113495 1749 1
 4 14 4 81.6615 520.53 3
 -4 -14 4 -193.939 306.366 4
 -4 -14 -4 207.129 334.393 4
 -4 -14 4 -261.819 340.453 5
 -4 -14 -4 634.268 514.437 1
 -4 14 -4 -256.685 268.411 3
 4 -14 4 638.078 598.738 1
 -4 14 -4 -271.243 309.803 2
 -4 14 4 98.3199 317.839 2
 -4 -14 -4 192.667 348.417 5
 -4 14 4 330.377 370.208 3
 -4 -14 6 8869.18 382.132 4
 -4 -14 -6 8573.52 433.753 4
 -4 14 -6 9387.07 418.998 2
 -4 14 6 8686.58 451.254 2
 -4 -14 6 8627.17 429.484 5
 -4 14 -6 8683.93 336.798 3
 4 -14 6 8885.47 672.882 1
 -4 14 6 8623.58 533.794 3
 -4 -14 -6 7504.43 596.764 1
 -4 -14 -6 8707.98 458.448 5
 -4 -14 -8 2363.27 392.247 4
 -4 14 8 1864.59 483.242 3
 -4 14 8 2280.63 400.751 2
 4 -14 8 2133.96 601.57 1
 -4 14 -8 2201.55 265.683 3
 -4 14 -8 2600.06 350.855 2
 -4 -14 -8 2427.17 399.833 5
 -4 -14 8 2737.2 624.437 1
 -4 -14 10 31743 917.084 1
 -4 -14 -10 31477.9 678.691 4
 -4 14 -10 29506 649.255 2
 -4 14 -10 27021.3 541.809 3
 -4 -14 -10 27620.3 704.278 5
 -4 14 10 29051.5 847.271 3
 -4 14 10 28620.2 721.138 2
 4 -14 -10 30803.7 737.058 4
 4 -14 -12 284.634 466.601 4
 -4 14 12 727.271 593.417 3
 -4 14 -12 92.172 367.122 2
 -4 -14 12 674.706 637.729 1
 4 -14 12 198.974 577.817 1
 -4 14 -12 226.919 272.233 3
 -4 14 12 611.511 452.777 2
 4 -14 -12 416.273 325.526 5
 -4 -14 -12 32.0535 440.331 5
 -4 -14 -12 465.1 456.142 4
 4 -14 -14 676.547 365.941 5
 4 -14 -14 878.687 489.138 4
 -4 -14 -14 569.434 510.479 4
 4 -14 14 493.88 631.058 1
 -4 -14 14 672.02 677.709 1
 -4 14 -14 189.769 365.004 2
 -4 14 14 670.755 655.295 3
 -4 14 -14 546.683 299.971 3
 -4 14 14 800.606 488.514 2
 -4 -14 -14 577.313 461.771 5
 4 -14 16 -181.549 666.626 1
 4 -14 -16 455.238 529.248 4
 -4 -14 16 -39.0341 720.273 1
 -4 -14 -16 -6.9161 538.834 4
 -4 14 -16 -7.22011 396.095 2
 -4 14 -16 453.356 317.839 3
 -4 14 16 96.4612 511.989 2
 4 -14 -16 178.241 376.988 5
 -4 -14 -16 107.548 496.62 5
 -4 14 16 430.112 735.657 3
 -4 14 -18 19034 567.277 3
 -4 -14 -18 17742.7 710.432 5
 4 -14 -18 16133.7 602.48 5
 -4 14 18 16017.7 958.162 3
 4 -14 18 19351.6 895.628 1
 -4 14 -18 18527.6 649.586 2
 4 -14 -18 19787.2 771.812 4
 -4 -14 -20 480.194 661.563 4
 -4 14 -20 3578.6 476.844 2
 4 -14 -20 803.048 647.586 4
 -4 -14 20 4349.02 888.926 1
 -4 -14 -20 4008.02 622.341 5
 -4 14 -20 3087.35 451.163 3
 4 -14 20 3712.88 771.457 1
 -4 14 20 316.935 615.693 2
 4 -14 -20 3058.37 498.175 5
 -4 14 20 3611.94 890.959 3
 -4 14 -22 20424.4 652.781 3
 -4 14 -22 19931.9 677.931 2
 -4 -14 22 22432 1073.35 1
 4 -14 22 20144.7 940.071 1
 -4 14 22 19560.6 1118.51 3
 -4 -14 -22 19350.5 804.47 5
 -4 -14 -24 -82.5525 667.619 4
 -4 14 -24 -40.8003 550.386 4
 4 -14 24 -1006.69 771.555 1
 -4 14 24 -956.376 968.107 3
 -4 -14 -24 -498.527 623.643 5
 -4 14 24 5.32533 617.486 2
 4 -14 26 5908.12 854.751 1
 -4 14 26 6104.24 720.498 2
 -4 14 -28 627.38 659.919 5
 -4 -14 28 -516.914 920.041 1
 -4 14 28 -706.35 1066.13 3
 -4 -14 -28 -790.209 650.69 5
 -4 -14 30 10449 1036.49 1
 -4 14 30 9304.54 1248.45 3
 -4 14 -30 11025 801.79 5
 -4 -14 -30 10215.7 789.804 5
 -4 14 -32 566.004 691.425 5
 4 14 -32 -950.347 748.475 5
 4 -14 32 -479.458 882.399 1
 -4 -14 -32 -779.792 753.869 4
 -4 -14 32 -654.84 898.572 1
 -4 14 32 -85.8226 676.355 2
 -4 -14 -32 -460.388 672.422 5
 -4 14 32 -395.663 1144.23 3
 -4 -16 0 231045 2483.68 4
 -4 16 0 233724 2592.33 2
 -4 16 0 223836 2583.42 3
 -4 -16 0 230982 2592.27 5
 4 16 0 233994 2562.65 3
 4 16 2 -459.475 496.465 3
 -4 -16 -2 364.415 385.771 5
 4 -16 -2 695.572 400.247 4
 -4 -16 -2 -395.542 382.25 4
 4 -16 2 877.123 673.426 1
 -4 -16 2 -103.529 559.638 1
 -4 16 -2 -29.4806 346.384 2
 -4 16 -2 67.5727 318.89 3
 -4 16 2 -272.642 354.134 2
 4 -16 -2 641.447 329.426 5
 -4 -16 2 -271.247 386.047 5
 -4 16 2 -377.993 383.847 3
 4 16 4 2438.11 590.086 3
 4 -16 -4 2957.92 451.476 4
 -4 -16 4 2476.56 365.844 4
 -4 -16 -4 2690.84 396.559 4
 -4 16 -4 2571.81 378.8 2
 -4 -16 4 2414.41 391.714 5
 -4 16 4 3651.09 400.179 2
 4 -16 4 3560.91 697.464 1
 -4 -16 4 2612.33 606.784 1
 -4 16 -4 2122.84 324.508 3
 -4 -16 -4 3054.76 398.17 5
 -4 16 4 3734.42 447.658 3
 -4 -16 6 23.4835 582.45 1
 -4 -16 6 -298.649 351.345 4
 4 -16 -6 -344.018 466.451 4
 -4 -16 -6 475.195 396.804 4
 -4 -16 6 -271.937 376.989 5
 -4 -16 -6 343.483 391.095 5
 -4 16 -6 450.441 347.453 2
 4 -16 6 63.1426 660.489 1
 -4 16 -6 474.314 269.455 3
 -4 16 6 -36.7573 379.44 2
 4 -16 -6 -127.992 337.805 5
 -4 16 6 201.719 450.847 3
 -4 16 -8 16857.3 545.305 2
 -4 16 8 14969.7 581.124 2
 4 -16 -8 16454.1 616.779 4
 4 -16 8 16492.3 819.181 1
 -4 16 -8 15786.5 430.27 3
 -4 -16 -8 18026.1 570.434 4
 4 -16 -8 14313.4 491.33 5
 -4 16 8 14425.1 657.484 3
 -4 -16 -8 16408 581.443 5
 -4 -16 8 19499.1 813.823 1
 4 16 8 19510.1 922.774 3
 4 -16 -10 84.6705 477.422 4
 -4 -16 -10 332.933 459.028 4
 -4 16 10 145.15 435.401 2
 4 -16 -10 405.156 344.445 5
 -4 16 -10 163.614 371.98 2
 -4 -16 10 -232.76 678.861 1
 -4 16 -10 165.37 274.073 3
 4 -16 10 681.304 638.833 1
 -4 -16 -10 272.626 429.641 5
 -4 16 10 9.52019 549.854 3
 4 -16 -12 8879.46 587.933 4
 -4 -16 -12 9285.16 568.451 4
 -4 16 -12 8995.85 488.646 2
 4 -16 12 9047.66 733.81 1
 -4 16 12 8574.61 577.465 2
 -4 16 -12 8070.65 385.311 3
 4 -16 -12 6972.6 435.151 5
 -4 -16 -12 7461.08 557.095 5
 -4 -16 12 10315.6 770.422 1
 -4 16 12 8061.62 704.977 3
 -4 -16 -14 -101.086 525.573 4
 -4 -16 -14 -428.598 502.557 5
 4 -16 14 -117.633 712.529 1
 -4 16 14 -68.2682 492.538 2
 -4 16 -14 -649.587 423.332 2
 -4 -16 14 135.373 718.075 1
 -4 16 -14 178.977 305.147 3
 -4 16 14 -336.321 671.557 3
 4 -16 -14 -151.279 377.221 5
 4 -16 -14 -222.775 530.436 4
 -4 16 -16 3883.27 468.509 2
 4 -16 16 3808.77 800.226 1
 4 -16 -16 321.02 563.048 4
 -4 -16 -16 2335 595.356 4
 -4 -16 16 2728.01 786.227 1
 -4 16 -16 3536.83 374.35 3
 -4 -16 -16 1782.86 561.806 5
 -4 16 16 127.896 556.727 2
 4 -16 -16 1455.1 434.133 5
 -4 16 16 1637.49 746.013 3
 4 -16 18 642.567 750.064 1
 4 -16 -18 -22.7125 575.175 4
 -4 -16 18 830.799 802.186 1
 -4 -16 -18 -66.348 623.726 4
 -4 16 -18 391.544 467.289 2
 -4 16 18 121.87 586.578 2
 -4 16 -18 1811.03 388.704 3
 4 -16 -18 389.948 442.795 5
 -4 -16 -18 -334.915 562.692 5
 -4 16 18 422.098 821.516 3
 -4 16 -20 39314.9 821.171 3
 -4 16 -20 41766.1 941.567 2
 -4 -16 -20 38382.6 986.555 5
 4 -16 -20 37515.5 878.971 5
 -4 16 20 44198.6 1264.75 3
 4 -16 20 42728.9 1158.03 1
 -4 -16 22 -1580.78 965.085 1
 4 -16 22 -576.962 785.782 1
 -4 -16 -22 307.64 606.029 5
 -4 -16 -22 -844.591 680.89 4
 -4 16 22 -54.6681 629.198 2
 -4 16 -22 -4.60954 448.913 2
 -4 16 -22 533.141 428.972 3
 -4 16 22 -182.821 882.346 3
 -4 -16 -24 -4.70962 679.608 4
 4 -16 24 -241.423 798.016 1
 -4 -16 -24 819.84 633.771 5
 -4 16 24 1223.6 663.372 2
 -4 16 26 -553.666 994.676 3
 -4 16 26 405.225 656.344 2
 -4 16 -28 9607.28 764.422 5
 -4 -16 -28 8827.28 748.805 5
 -4 -16 28 7532.18 1002.51 1
 -4 16 -30 721.294 653.112 5
 4 -16 30 485.358 885.397 1
 -4 16 30 -12.3416 668.074 2
 -4 -16 30 -1346.54 990.406 1
 -4 -18 0 -661.845 421.196 4
 -4 -18 0 261.862 412.565 5
 -4 -18 0 -501.013 610.583 1
 4 -18 -2 48020.8 906.083 4
 -4 -18 2 45883 804.079 4
 -4 -18 -2 46221.4 817.297 4
 -4 18 -2 53753.3 934.918 2
 -4 -18 2 49969.7 1108.7 1
 -4 18 2 44983.2 881.909 2
 -4 -18 -2 49760.1 1124.07 1
 -4 -18 -2 47427.6 895.169 5
 4 -18 -2 45379.4 832.732 5
 -4 18 -2 56392.3 897.338 3
 -4 -18 2 46752.4 898.19 5
 -4 18 2 44938.1 892.672 3
 4 18 2 49639.9 967.452 3
 4 -18 4 916.221 822.445 1
 4 -18 -4 420.429 478.382 4
 -4 -18 -4 -210.711 440.646 4
 -4 -18 4 452.733 649.227 1
 -4 -18 -4 1251.81 607.073 1
 -4 18 -4 -596.765 374.49 3
 -4 18 -4 851.948 409.172 2
 4 -18 -4 344.35 380.354 5
 -4 -18 4 -389.986 411.716 5
 -4 -18 -4 548.079 437.2 5
 -4 18 4 671.322 448.186 3
 -4 -18 4 -151.344 415.053 4
 4 18 6 2312.91 690.839 3
 -4 -18 6 2740.29 688.911 1
 -4 18 6 2572.87 427.096 2
 -4 -18 -6 1706.23 456.506 4
 4 -18 6 2346.33 783.188 1
 -4 -18 6 2565.05 433.124 5
 -4 18 -6 4032.41 339.84 3
 -4 18 -6 4274.84 435.95 2
 -4 -18 -6 3203.88 463.639 5
 4 -18 -6 2894.66 407.116 5
 4 -18 -6 2312.97 511.99 4
 -4 18 6 2531.54 504.336 3
 -4 -18 -6 2440.31 631.691 1
 -4 -18 6 2316.2 424.753 4
 -4 -18 8 981.166 703.631 1
 4 18 8 902.967 779.681 3
 4 -18 8 -664.686 733.683 1
 4 -18 -8 528.243 510.023 4
 -4 -18 -8 -171.19 479.961 4
 -4 18 -8 1084.68 408.849 2
 -4 18 -8 832.768 302.778 3
 -4 -18 -8 -170.375 623.095 1
 -4 -18 -8 669.35 451.601 5
 -4 18 8 876.795 438.673 2
 4 -18 -8 635.201 387.03 5
 -4 18 8 443.382 555.539 3
 4 -18 -10 14939.7 668.791 4
 -4 -18 -10 17478.8 632.689 4
 -4 18 -10 16202.7 589.827 2
 -4 18 10 13967.9 641.041 2
 4 -18 -10 13142.2 546.33 5
 4 18 10 17698.4 1039.69 3
 -4 18 -10 13867.9 446.487 3
 -4 -18 10 18735.9 892.897 1
 -4 -18 -10 15039.1 647.932 5
 -4 18 10 12474.4 732.586 3
 4 18 12 32.7406 968.502 3
 4 -18 -12 -29.5862 549.702 4
 -4 -18 -12 39.5638 536.874 4
 -4 18 -12 79.0257 429.167 2
 -4 -18 -12 -178.877 487.763 5
 4 -18 12 -193.205 741.108 1
 -4 18 -12 233.247 310.16 3
 -4 -18 12 -501.793 759.535 1
 -4 18 12 338.405 507.469 2
 4 -18 -12 -55.0438 417.665 5
 -4 18 12 -163.039 645.493 3
 4 18 14 -315.898 1121.09 3
 4 -18 -14 783.47 586.844 4
 -4 -18 -14 1303.7 581.701 4
 -4 -18 14 1103.42 789.244 1
 4 -18 -14 736.642 418.712 5
 -4 -18 -14 353.698 517.315 5
 -4 18 14 256.507 551.961 2
 -4 18 14 647.433 715.27 3
 4 18 16 268.78 1237.43 3
 4 -18 -16 182.634 605.107 4
 4 -18 16 742.818 771.549 1
 -4 -18 -16 373.709 609.5 4
 -4 18 -16 683.083 444.268 2
 -4 -18 16 -870.595 848.453 1
 -4 18 16 235.654 760.566 3
 4 -18 -16 29.9491 452.384 5
 -4 18 -16 310.76 346.398 3
 -4 18 16 232.151 591.822 2
 -4 -18 -16 -723.17 572.935 5
 -4 18 -18 23431.8 743.897 2
 -4 18 18 22107.6 829.826 2
 -4 -18 -18 19862.3 807.741 5
 -4 18 -18 22208.5 598.01 3
 -4 -18 18 28270.3 1100.16 1
 4 -18 -18 19964.2 676.146 5
 -4 18 18 19297.9 1008.78 3
 4 -18 18 25015.4 983.979 1
 -4 -18 20 3049.28 922.706 1
 -4 -18 -20 2337.92 661.774 4
 -4 18 -20 2958.63 526.957 2
 -4 18 20 3195.14 902.077 3
 -4 18 20 2838.16 622.323 2
 -4 -18 -20 1635.92 625.703 5
 4 -18 20 3421.78 795.305 1
 -4 -18 -22 10310.7 730.389 5
 4 -18 22 12087.8 903.849 1
 -4 18 22 11069.8 760.301 2
 -4 -18 -22 11801 763.23 4
 -4 -18 22 12064.1 1106.23 1
 -4 18 24 -1578.36 926.514 3
 -4 18 24 -315.41 655.671 2
 -4 -18 -26 2003.03 664.589 5
 -4 18 26 393.689 971.208 3
 4 -18 26 2520.68 823.144 1
 -4 -18 26 3542.16 931.748 1
 -4 -18 -26 823.423 723.266 4
 4 -18 28 625.722 831.462 1
 -4 18 28 -1848.66 1056.84 3
 -4 -18 28 90.0243 912.281 1
 -4 20 0 21966.6 682.141 2
 -4 -20 0 22775.9 906.86 1
 -4 -20 0 21599.6 666.664 5
 -4 20 0 22317.2 656.897 3
 -4 -20 0 21471.2 640.699 4
 4 -20 -2 1167.51 495.581 4
 -4 -20 2 86.1791 430.54 4
 -4 -20 -2 422.35 452.276 4
 4 -20 -2 921.855 411.086 5
 -4 -20 2 -484.498 698.31 1
 4 -20 2 199.66 879.317 1
 -4 20 -2 952.301 453.708 2
 -4 20 2 -607.375 435.607 2
 -4 -20 2 -428.69 461.797 5
 -4 20 -2 771.927 407.502 3
 -4 -20 -2 273.8 459.306 5
 -4 20 2 -93.2782 442.093 3
 -4 -20 -2 948.44 697.732 1
 4 -20 -4 3049.96 565.533 4
 -4 -20 4 3408.01 468.582 4
 -4 20 -4 3666.32 477.941 2
 -4 -20 -4 2922.73 692.278 1
 -4 -20 4 494.019 757.03 1
 -4 20 4 2542.08 526.165 3
 -4 -20 4 3782.78 483.447 5
 -4 20 -4 3453.39 407.698 3
 -4 20 4 2356.68 471.727 2
 4 -20 -4 3178.04 444.912 5
 -4 -20 -4 3674.7 508.081 5
 -4 -20 -4 3579.99 485.96 4
 4 -20 4 131.613 853.553 1
 -4 -20 6 10.0523 420.491 4
 -4 -20 6 212.744 723.178 1
 4 -20 -6 -690.529 541.808 4
 4 -20 6 -79.524 799.777 1
 -4 20 -6 341.15 436.587 2
 -4 -20 -6 251.152 672.448 1
 -4 -20 -6 457.883 474.195 5
 -4 -20 -6 -179.32 500.27 4
 -4 20 6 -371.172 440.239 2
 -4 20 -6 347.9 336.161 3
 -4 -20 6 61.0232 429.386 5
 4 -20 -6 -34.9896 419.79 5
 -4 20 6 -520.841 520.926 3
 4 20 6 -876.951 688.184 3
 4 -20 -8 11865.4 694.801 4
 -4 -20 -8 11548.9 622.515 4
 -4 20 -8 9672.78 561.747 2
 -4 20 8 8204.89 550.691 2
 -4 20 8 8913.21 684.651 3
 4 20 8 13712.4 950.143 3
 -4 20 -8 10622.7 440.077 3
 -4 -20 -8 10561.3 596.822 5
 4 -20 -8 9274.02 544.045 5
 -4 -20 8 13451.5 892.933 1
 4 20 10 685.718 904.461 3
 -4 20 10 -777.085 626.899 3
 -4 -20 -10 561.881 500.078 5
 4 -20 -10 -278.497 582.194 4
 -4 -20 10 556.641 782.127 1
 -4 -20 -10 -399.326 537.45 4
 -4 20 -10 -512.832 444.594 2
 -4 20 -10 -383.903 324.995 3
 -4 20 10 8.79994 499.819 2
 4 -20 -10 216.555 438.413 5
 4 -20 10 -190.409 797.297 1
 4 -20 -12 7544.6 670.736 4
 -4 -20 -12 7801.71 645.05 4
 -4 20 -12 7225.59 548.416 2
 -4 20 12 6410.35 626.167 2
 4 -20 -12 5975.67 523.556 5
 -4 20 -12 7171.58 392.334 3
 -4 20 12 6891.37 745.784 3
 -4 -20 -12 6858.79 607.891 5
 -4 -20 12 7963.4 905.869 1
 4 20 14 -214.651 1158.13 3
 4 -20 -14 -1049.27 627.055 4
 4 -20 14 52.673 781.017 1
 -4 -20 -14 1264.39 599.835 4
 -4 20 -14 -284.711 465.257 2
 -4 20 14 -329.716 574.81 2
 -4 20 -14 -276.963 325.419 3
 4 -20 -14 -205.323 468.305 5
 -4 -20 -14 821.608 567.504 5
 -4 20 14 -83.9841 711.418 3
 4 -20 -16 3784.39 673.551 4
 -4 20 -16 3836.66 504.713 2
 -4 -20 -16 6366.8 687.933 4
 4 -20 16 4618.4 819.493 1
 -4 20 -16 3928.52 393.72 3
 -4 20 16 3735.77 620.652 2
 -4 -20 16 5599.93 893.25 1
 -4 -20 -16 3091.43 626.744 5
 4 -20 -16 2918.32 492.534 5
 -4 20 16 3625.43 799.891 3
 4 20 16 5200.35 1285.4 3
 4 20 18 1839.73 1310.57 3
 4 -20 18 251.149 756.072 1
 4 -20 -18 1084.5 668.294 4
 -4 -20 -18 992.787 653.719 4
 -4 -20 18 2151.13 911.113 1
 4 -20 -18 580.458 483.408 5
 -4 -20 -18 -382.457 599.098 5
 -4 20 18 557.2 625.087 2
 -4 20 18 267.513 782.879 3
 -4 -20 20 22337.7 1100.85 1
 4 20 20 24980.7 1686.12 3
 -4 20 22 -473.087 624.479 2
 -4 20 22 -374.243 910.558 3
 4 20 24 1099.13 1601.36 3
 -4 -20 24 435.835 1022.66 1
 -4 20 24 -498.642 963.644 3
 -4 -20 -24 -507.421 688.151 4
 4 -20 24 -754.799 794.579 1
 -4 -20 -24 50.6358 658.62 5
 4 20 26 1461.2 1715.59 3
 -4 -20 -26 30.9748 712.39 4
 -4 -20 26 45.9978 921.388 1
 4 -20 26 -725.747 802.24 1
 -4 20 26 -508.652 674.041 2
 -4 -20 -26 -87.8624 675.583 5
 -4 20 26 1367.54 992.822 3
 -4 -20 28 5490.17 948.903 1
 4 -20 28 4328.57 878.494 1
 -4 20 28 4039.99 741.09 2
 -4 -20 -28 5795.56 762.132 5
 -4 20 28 4447 1051.62 3
 -4 -22 0 -28.682 488.326 4
 -4 -22 0 -356.871 507.372 5
 -4 22 0 -505.64 457.709 2
 -4 -22 0 -73.3247 740.498 1
 -4 22 0 -7.62264 427.08 3
 4 -22 0 -752.831 860.686 1
 -4 22 -2 6325.46 524.583 2
 -4 22 2 5863.67 532.209 2
 -4 -22 2 7179.41 568.329 5
 -4 22 -2 7002.88 502.575 3
 -4 22 2 6447.05 532.907 3
 4 -22 2 6585.01 919.871 1
 -4 -22 -2 7051.81 572.172 5
 4 -22 -2 7076.15 944.707 1
 -4 -22 -4 -18.8195 721.868 1
 -4 -22 -4 55.1044 520.821 4
 -4 22 4 -778.075 507.013 3
 -4 22 -4 -132.571 452.233 2
 -4 22 -4 -257.857 379.737 3
 -4 22 4 -174.634 471.7 2
 4 -22 4 202.315 831.16 1
 -4 -22 -4 112.42 501.368 5
 -4 -22 -6 2854.41 543.793 4
 -4 22 6 917.146 549.491 3
 4 -22 6 1072.82 830.894 1
 -4 22 -6 1851.6 377.277 3
 -4 22 -6 1986.47 490.736 2
 -4 22 6 1399.53 485.214 2
 4 -22 -6 1053.66 471.313 5
 -4 -22 6 2741.37 813.654 1
 -4 -22 -6 1923.19 532.12 5
 4 -22 -6 1102.74 576.93 4
 4 -22 8 -121.941 838.997 1
 -4 -22 8 1006.03 802.139 1
 4 -22 -8 4.56644 594.614 4
 -4 -22 -8 554.01 580.234 4
 -4 22 -8 115.733 461.762 2
 4 -22 -8 -598.493 471.697 5
 -4 22 -8 15.4661 338.671 3
 -4 22 8 258.109 481.269 2
 -4 -22 -8 1035.47 528.125 5
 -4 22 8 -163.164 600.526 3
 -4 22 -10 11358 620.698 2
 -4 22 10 10474.8 599.103 2
 4 -22 -10 10003.1 578.553 5
 -4 22 -10 10612.5 450.912 3
 -4 22 10 12212.1 785.145 3
 -4 -22 -10 11823.8 662.683 5
 -4 -22 10 16603.8 1006.71 1
 4 22 10 16830.2 1085.84 3
 -4 -22 -10 14042 717.706 4
 4 22 12 817.646 1040.48 3
 4 -22 -12 191.587 612.897 4
 -4 22 -12 248.221 469.464 2
 4 -22 -12 -269.376 467.499 5
 4 -22 12 18.5612 815.236 1
 -4 22 -12 281.824 331.615 3
 -4 22 12 -109.249 533.063 2
 -4 -22 12 720.827 860.832 1
 -4 -22 -12 185.571 541.98 5
 -4 22 12 543.493 653.226 3
 4 22 14 3058.58 1193.29 3
 4 -22 -14 1218.48 641.824 4
 -4 -22 -14 -556.995 632.872 4
 -4 22 14 708.732 574.444 2
 4 -22 14 73.6764 813.087 1
 -4 -22 14 742.283 869.945 1
 4 -22 -14 724.793 478.958 5
 -4 -22 -14 642.112 570.852 5
 -4 22 14 1033.16 714.093 3
 4 22 16 171.961 1228.42 3
 4 -22 -16 -333.394 652.305 4
 -4 -22 -16 -685.393 656.264 4
 4 -22 16 -6.2264 794.269 1
 -4 22 16 -289.06 595.662 2
 -4 -22 16 14.1774 889.692 1
 -4 -22 -16 -260.156 581.147 5
 -4 22 16 72.2125 737.468 3
 4 -22 -16 306.773 490.069 5
 4 -22 -18 10709.3 782.188 4
 -4 22 18 9853.5 718.764 2
 4 -22 20 -1144.41 798.795 1
 -4 -22 -20 344.867 665.165 4
 -4 -22 -20 -253.627 593.315 5
 -4 22 20 -48.5042 636.486 2
 -4 22 20 -684.261 868.499 3
 4 22 22 6174.14 1614.47 3
 -4 -22 -22 3902.05 723.878 4
 -4 -22 22 4708 953.335 1
 -4 22 22 1925.29 912.547 3
 -4 -22 -22 3321.92 653.906 5
 4 -22 22 2236.24 816.498 1
 4 22 24 1859.31 1650.73 3
 -4 -22 24 8.16787 972.319 1
 -4 -22 -24 1336.58 738.197 4
 4 -22 24 -1051.38 837.668 1
 -4 -22 -24 202.529 646.334 5
 -4 22 24 1530.51 899.441 3
 -4 -22 26 1671.77 992.824 1
 -4 -22 -26 914.726 789.234 4
 -4 22 26 1042.67 688.186 2
 -4 22 26 1584.96 928.324 3
 4 -22 26 1044.02 817.398 1
 -4 -22 -26 1609.99 716.915 5
 -4 24 0 6018.73 553.432 2
 -4 -24 0 5567.99 583.857 5
 -4 24 0 6337.07 531 3
 4 -24 0 7474.46 977.269 1
 -4 -24 -2 -81.4456 796.505 1
 -4 -24 2 -372.305 531.639 4
 -4 -24 -2 -553.232 544.194 4
 4 -24 -2 1305.75 865.926 1
 -4 24 2 -104.967 484.907 3
 -4 -24 2 -20.2285 785.08 1
 -4 24 -2 -275.64 465.71 2
 -4 24 2 -586.738 474.056 2
 -4 24 -2 149.787 433.901 3
 -4 -24 2 -869.975 532.085 5
 -4 -24 -2 704.001 529.245 5
 4 -24 2 -241.618 862.587 1
 4 -24 -4 -216.476 572.856 4
 -4 -24 4 301.53 516.263 4
 -4 -24 -4 -758.418 583.093 4
 -4 -24 4 119.161 830.748 1
 -4 -24 -4 746.757 538.32 5
 -4 24 -4 479.902 399.446 3
 4 -24 -4 729.251 951.54 1
 4 -24 -4 143.203 474.875 5
 -4 24 -4 394.863 470.973 2
 -4 -24 4 568.667 511.35 5
 4 -24 4 239.427 856.321 1
 -4 24 4 672.594 484.737 2
 -4 24 4 663.343 518.223 3
 -4 -24 6 -91.7218 824.414 1
 4 -24 -6 -624.432 607.028 4
 -4 -24 -6 2359.93 606.09 4
 4 -24 6 -6.31872 837.264 1
 4 -24 -6 -486.329 490.867 5
 -4 24 -6 29.0055 476.2 2
 -4 24 6 -375.203 571.77 3
 -4 24 6 160.558 471.552 2
 -4 24 -6 207.332 365.435 3
 4 -24 -8 9263.84 719.101 4
 -4 -24 -8 19731 743.475 4
 -4 -24 -8 18461 728.324 5
 -4 24 -8 9501.33 638.07 2
 -4 24 8 7680.44 607.796 2
 4 -24 -8 7907.29 578.316 5
 -4 24 -8 8840.13 465.45 3
 -4 24 8 8801.62 686.229 3
 -4 -24 8 11629.7 951.061 1
 4 -24 -10 -255.508 665.569 4
 4 -24 10 93.0826 807.683 1
 4 -24 -10 -196.273 507.372 5
 -4 24 10 169.322 508.735 2
 -4 24 10 556.368 628.156 3
 -4 -24 10 1284.15 873.73 1
 -4 -24 12 11197 990.454 1
 -4 24 12 6340.22 596.719 2
 4 24 12 11074.3 1096.74 3
 4 -24 -12 6727.25 740.568 4
 4 -24 -12 6182.04 569.893 5
 -4 24 12 7494.68 774.193 3
 4 -24 -14 -147.709 640.69 4
 -4 24 14 -259.918 569.963 2
 -4 -24 14 -1675.76 934.274 1
 4 24 14 -164.049 1069.57 3
 4 -24 -14 -417.446 505.468 5
 4 -24 -16 1510.71 679.203 4
 -4 -24 -16 1592.7 656.09 4
 4 -24 16 -6.46359 810.971 1
 -4 -24 -16 1994 589.233 5
 -4 24 16 1421.88 616.611 2
 4 24 16 3359.46 1223.95 3
 4 24 18 -214.788 1315.31 3
 4 -24 18 -914.178 801.279 1
 -4 -24 -18 -695.127 660.198 4
 -4 -24 18 -1657.43 936.614 1
 -4 24 18 369.994 639.635 2
 -4 -24 -18 -218.814 593.106 5
 -4 24 18 171.218 799.329 3
 4 -24 20 4761.58 852.256 1
 -4 -24 -20 5628.61 723.71 4
 -4 -24 20 4559.3 950.531 1
 -4 -24 -20 4822.63 669.996 5
 -4 24 20 4805.44 895.374 3
 4 24 22 -161.929 1506.86 3
 4 -24 22 -106.385 818.839 1
 -4 -24 -22 1669.86 723.078 4
 -4 -24 22 -1448.39 914.063 1
 -4 -24 -22 887.595 642.107 5
 -4 24 22 215.134 865.066 3
 -4 -26 0 -376.004 568.27 4
 -4 -26 0 -803.417 556.245 5
 -4 -26 0 -7.47931 826.067 1
 -4 26 0 -441.391 469.037 3
 4 -26 0 -393.097 924.244 1
 -4 -26 -2 2711.29 567.927 4
 -4 -26 2 50.5857 825.359 1
 -4 26 2 2273.39 542.481 2
 -4 26 -2 2959.14 474.335 3
 -4 -26 2 1445.39 543.804 5
 -4 26 2 2888.52 541.284 3
 4 -26 -2 3325.79 969.931 1
 -4 -26 2 1430.81 548.733 4
 -4 -26 4 345.157 851.1 1
 4 -26 -4 -136.969 488.28 5
 4 -26 -4 58.7237 577.903 4
 -4 26 4 -223.733 512.087 2
 4 -26 -4 295.212 902.315 1
 -4 26 -4 -665.786 422.362 3
 -4 26 4 -736.777 538.638 3
 -4 -26 6 783.826 853.894 1
 4 -26 -6 -30.0685 649.947 4
 4 -26 -6 1023.98 513.823 5
 -4 26 6 590.029 571.727 3
 -4 26 6 923.521 522.061 2
 -4 -26 8 22.5468 840.281 1
 4 -26 -8 113.78 618.627 4
 -4 26 8 157.612 510.223 2
 4 -26 -8 -64.5028 518.356 5
 -4 26 8 124.777 595.925 3
 -4 26 10 8919.53 656.644 2
 4 -26 -10 8003.15 616.045 5
 4 -26 -12 -592.755 702.696 4
 -4 -26 -12 -182.619 628.823 4
 4 -26 12 -104.887 838.915 1
 -4 26 12 -803.145 552.199 2
 4 -26 -12 -211.957 523.166 5
 -4 -26 -12 503.241 566.714 5
 4 -26 -14 -741.495 709.22 4
 -4 -26 -14 1010.32 660.698 4
 4 -26 -14 794.117 540.952 5
 4 -26 14 13.3195 850.684 1
 -4 26 14 112.464 560.25 2
 -4 -26 -14 903.12 571.394 5
 -4 26 14 241.359 730.005 3
 -4 -26 -16 -280.009 575.787 5
 -4 -26 -16 -1031.59 676.124 4
 4 -26 16 -53.5604 860.437 1
 -4 26 16 -444.449 726.233 3
 4 26 16 -1235.03 1184.44 3
 4 -26 18 3323.54 841.527 1
 -4 -26 -18 3465.3 713.199 4
 -4 -26 18 2864.39 934.636 1
 -4 -26 -18 3354.61 633.749 5
 -4 26 18 2581.06 800.675 3
 4 -26 20 302.051 807.298 1
 -4 -26 -20 1670.47 732.536 4
 -4 -26 20 -1053.49 937.248 1
 -4 -26 -20 207.13 624.492 5
 -4 26 20 640.085 816.686 3
 4 26 20 -570.18 1391.75 3
 -4 -28 0 2305.8 596.131 4
 -4 -28 0 2183.08 575.372 5
 4 -28 0 2270.95 933.301 1
 -4 28 0 2864.23 522.231 3
 -4 -28 2 -198.908 580.644 4
 4 -28 -2 -180.499 928.663 1
 -4 -28 2 94.1955 848.26 1
 4 -28 2 -1408.47 902.202 1
 -4 28 2 743.455 538.553 3
 -4 -28 2 -796.723 550.539 5
 -4 -28 -2 769.233 560.469 5
 -4 -28 -2 921.924 582.713 4
 -4 -28 4 -154.478 525.95 4
 4 -28 4 -1202.82 875.642 1
 -4 -28 4 71.2809 842.941 1
 -4 -28 4 -505.176 534.934 5
 -4 -28 -4 555.696 557.33 5
 -4 28 4 992.317 559.527 3
 4 -28 -4 1691.88 973.257 1
 -4 -28 -4 129.603 570.439 4
 4 -28 -6 2008.59 973.348 1
 4 -28 6 -522.251 879.977 1
 4 -28 -6 253.827 637.572 4
 -4 -28 -6 -42.6835 587.36 4
 4 -28 -6 1160.88 538.264 5
 -4 28 6 522.799 591.129 3
 -4 -28 -6 533.517 556.226 5
 -4 -28 6 -270.85 852.687 1
 4 -28 -8 3047.01 1070.94 1
 -4 -28 -8 2773.01 636.204 4
 4 -28 -8 3301.2 566.876 5
 -4 -28 -8 2903.23 593.42 5
 -4 -28 -10 -241.727 614.431 4
 -4 -28 -10 -443.294 578.61 5
 -4 -28 -12 3666.25 655.453 4
 -4 -28 -12 2533.46 611.425 5
 -4 28 12 3587.55 711.094 3
 -4 -28 14 -783.89 961.88 1
 4 -28 14 -77.224 857.51 1
 -4 -28 -14 -494.564 615.377 5
 -4 28 14 517.228 734.988 3
 -4 -28 -16 -647.897 688.854 4
 4 -28 16 840.662 830.423 1
 -4 28 16 470.982 793.251 3
 -4 -28 16 -146.768 912.743 1
 -4 -28 -16 -809.783 622.072 5
 -4 -30 0 7.49696 564.515 4
 -4 -30 0 547.278 545.741 5
 -4 -30 2 119.342 574.016 4
 -4 -30 -2 -39.8223 597.914 4
 -4 -30 -2 2096.29 581.841 5
 4 -30 2 -66.9792 922.835 1
 -4 -30 2 1412.02 557.439 5
 -4 -30 -4 -44.4436 608.746 4
 -4 -30 -4 -325.296 583.939 5
 4 -30 -6 347.202 1004.48 1
 4 -30 -6 76.7832 646.706 4
 -4 -30 -6 502.456 599.694 4
 4 -30 6 -1120.78 906.844 1
 4 -30 -6 861.483 549.219 5
 -4 -30 -6 308.621 590.392 5
 -4 30 6 1172.34 591.355 3
 4 -30 -8 -219.552 693.488 4
 -4 -30 -8 -1183.96 630.233 4
 -4 30 8 -411.148 637.24 3
 4 -30 -8 41.0253 561.417 5
 -4 -30 -8 118.583 581.187 5
 4 -30 8 42.2756 837.33 1
 -4 -30 8 -1109.01 904.607 1
 4 -30 -8 131.786 996.526 1
 4 -30 -10 451.377 1110.05 1
 4 -30 -10 74.6924 746.138 4
 -4 -30 -10 1028.57 640.656 4
 4 -30 10 7.0383 873.082 1
 -4 -30 -10 1443.95 613.691 5
 4 -30 -10 1742.3 593.817 5
 -4 30 10 3027.16 719.498 3
 -4 -30 10 3016.82 973.787 1
 -5 1 -1 18297 262.267 2
 -5 -1 -1 16139.3 215.314 2
 -5 1 1 19198 268.407 2
 -5 -1 -1 18430.2 304.623 5
 -5 -1 -1 19662.7 337.881 3
 -5 1 -1 19270.8 343.274 3
 -5 -1 1 18542.6 320.261 3
 -5 -1 1 17703.4 263.643 5
 -5 1 1 18832.8 342.303 3
 -5 1 -1 17506.7 298.213 5
 -5 1 1 16363.3 242.52 5
 -5 -1 1 18949.9 313.534 1
 -5 -1 -3 44543.4 510.969 2
 -5 1 -3 43824 535.506 2
 -5 -1 -3 47295.8 611.419 3
 -5 -1 3 43883.1 607.8 1
 -5 1 -3 47654.6 619.59 3
 -5 -1 3 43469 576.483 3
 -5 1 3 46587.3 621.555 3
 -5 -1 3 45300.2 496.233 5
 -5 1 -3 43161.4 588.275 5
 -5 -1 -3 44098.6 600.085 5
 -5 -1 5 10254.5 322.3 1
 -5 -1 -5 10218.4 237.48 2
 -5 -1 -5 11775.9 307.101 3
 -5 1 -5 11635.7 303.933 3
 5 1 5 9531.67 224.998 1
 -5 1 5 10370.2 327.721 1
 5 -1 5 10996.9 322.589 1
 -5 -1 5 10042.1 253.539 3
 -5 1 5 9983.33 285.952 3
 -5 1 -5 11322.2 248.731 2
 -5 1 -5 10789.8 323.604 5
 -5 -1 -5 10575.4 318.599 5
 -5 -1 7 84801.4 1077.82 1
 -5 -1 -7 81490.4 954.651 2
 -5 -1 7 80346.8 876.747 4
 5 -1 7 89009.3 995.811 1
 -5 -1 -7 86598 1037.56 3
 -5 1 -7 80490 1017.49 3
 -5 -1 7 81841.3 996.536 3
 -5 1 7 83829.5 1044.86 3
 -5 1 -7 80148.5 959.664 2
 5 1 7 87100 926.21 1
 -5 1 7 81993.7 1065.31 1
 -5 -1 -7 79601.1 1036.86 5
 -5 1 -7 84776.2 1058.16 5
 -5 1 -9 1550.02 288.615 5
 -5 -1 -9 1563.36 211.812 2
 -5 1 9 1496 325.562 1
 -5 -1 9 1440.43 334.495 1
 5 1 9 1502.17 225.363 1
 -5 -1 9 1697.26 264.037 3
 -5 1 9 1636.69 306.612 3
 -5 -1 -9 1647.75 283.419 5
 5 -1 -9 1599.24 160.056 5
 5 -1 9 1623.24 288.166 1
 -5 1 11 7243.89 454.405 3
 5 1 11 7271.52 320.572 1
 -5 -1 11 8001.45 414.146 3
 5 -1 11 7908.52 373.733 1
 5 -1 -11 8165.51 282.366 5
 -5 1 13 24814 662.282 1
 -5 1 -13 23549.9 505.29 2
 -5 -1 13 24715.4 677.383 1
 5 1 -13 22439.1 420.052 4
 -5 -1 -13 26319 538.259 4
 -5 1 13 26148.2 719.597 3
 5 1 13 24077.6 524.766 1
 5 -1 13 24968.8 579.64 1
 5 -1 -13 23438.6 466.338 4
 -5 -1 13 25275.6 681.165 3
 -5 -1 -13 24472 594.377 5
 5 -1 -13 25300.1 489.312 5
 -5 1 -13 25391.6 617.917 5
 5 1 -13 24018.5 514.694 5
 -5 1 15 82188.9 1282.6 1
 -5 -1 15 84255.7 1330.78 1
 -5 -1 -15 83485 1138.9 4
 -5 1 -15 82517.4 1123.08 4
 5 1 15 85800 1144.25 1
 5 -1 15 91072 1254.58 1
 -5 -1 15 88494.1 1380.05 3
 -5 -1 -15 82740 1219.16 5
 5 -1 -15 83225.3 1123.3 5
 -5 1 -15 85086.9 1248.88 5
 5 1 -15 85076.3 1151.29 5
 -5 1 17 72383.8 1220.29 1
 -5 1 -17 71966.8 1063.62 4
 -5 1 -17 75699.3 1206.15 5
 5 1 17 72336.4 1080.58 1
 -5 -1 -17 72604.3 1060.38 4
 5 -1 17 71155.4 1133.55 1
 -5 -1 17 74882.7 1277.12 1
 -5 1 17 72070.6 1363.24 3
 -5 -1 -17 70505.4 1146.33 5
 5 -1 -17 69542.8 1058.32 5
 5 1 -17 68984 1066.69 5
 -5 -1 -19 1236.34 494.224 5
 5 -1 -19 874.172 418.714 5
 -5 1 -19 -439.612 541.931 5
 -5 1 19 791.109 679.993 3
 -5 -1 -19 1328.72 465.321 4
 -5 1 19 878.498 595.401 1
 -5 1 -19 1841.27 464.443 4
 -5 -1 19 1409.54 624.039 1
 -5 -1 19 1136.14 663.789 3
 -5 1 21 8189.29 719.73 1
 -5 -1 21 9195.65 757.594 1
 -5 -1 -21 8763.79 554.369 4
 -5 1 -21 9253.32 556.066 4
 5 1 21 9816.65 599.417 1
 5 -1 21 9300.6 638.554 1
 -5 1 21 8963.2 858.345 3
 -5 1 -21 8563.42 640.343 5
 -5 -1 21 7866.36 820.679 3
 -5 -1 -21 8875.23 625.936 5
 5 1 -21 8634.03 542.278 5
 -5 1 23 8944.86 769.177 1
 -5 -1 23 9871.17 812.253 1
 -5 1 23 8044.35 911.074 3
 5 1 23 9919.58 660.009 1
 -5 -1 -23 8792.07 602.212 4
 -5 1 -23 8942.3 597.081 4
 5 -1 23 9307.03 695.759 1
 5 1 -23 8971.21 615.486 5
 -5 -1 -23 9233.66 657.95 5
 -5 -1 23 9017.38 937.427 3
 5 -1 -23 8533.94 572.469 5
 -5 1 -23 10119 694.408 5
 -5 1 25 9117.36 809.512 1
 -5 -1 25 9536.39 868.04 1
 -5 -1 -25 11179.8 670.119 4
 -5 1 -25 10687.8 644.831 4
 5 -1 25 13034.8 796.321 1
 -5 1 -25 10422.2 714.159 5
 5 1 -25 8856.75 672.155 5
 -5 1 25 8519.12 1007.08 3
 -5 -1 25 9484 996.809 3
 -5 -1 -25 8729.4 706.943 5
 -5 -1 27 5006.17 1023.3 3
 -5 1 27 10397 885.352 1
 -5 -1 27 6139.13 866.815 1
 -5 -1 -27 4721.34 640.525 4
 -5 1 -27 5715.34 636.258 4
 -5 1 -27 4840.78 689.716 5
 -5 -1 -27 4276.45 675.947 5
 -5 1 27 10332.9 1171.03 3
 -5 1 -29 -336.247 645.491 5
 -5 -1 -29 36.1646 607.73 4
 -5 1 -29 385.359 595.891 4
 -5 -1 -29 69.8401 645.066 5
 -5 -1 -31 1384.54 641.635 4
 -5 1 -31 33.3814 617.264 4
 -5 1 -33 279.386 673.062 5
 -5 1 33 202.579 806.311 1
 -5 -1 33 678.104 818.292 1
 -5 -1 -33 654.074 694.27 5
 -5 1 35 2243.76 829.869 1
 -5 -1 -35 276.895 673.476 4
 -5 1 -35 161.029 691.617 4
 -5 -1 35 3248.54 826.859 1
 -5 -1 -35 2566.9 713.94 5
 -5 1 -35 2777.89 725.537 5
 -5 -3 1 7149.4 217.041 1
 -5 3 -1 7060.34 197.032 2
 -5 3 1 6890.79 211.817 2
 -5 -3 -1 7352.25 222.842 3
 -5 -3 1 7148.61 204.981 3
 -5 3 -1 7030.49 241.659 3
 -5 3 1 7342.69 255.42 3
 -5 -3 1 6710.98 196.836 5
 -5 -3 -1 7162.95 219.102 5
 -5 -3 -1 6780.66 162.812 1
 -5 3 -1 6840.12 218.288 5
 -5 -3 3 27364.7 456.215 1
 -5 -3 -3 26979.8 342.77 2
 -5 3 -3 28393.2 406.777 2
 -5 3 3 28848.8 425.169 2
 -5 -3 -3 28505.8 449.514 3
 -5 3 -3 28560.8 458.56 5
 -5 3 -3 29753.7 460.302 3
 -5 -3 3 28444.1 387.398 5
 -5 -3 3 26959.8 386.365 3
 -5 3 3 28218 477.069 3
 -5 -3 -3 28118.3 451.31 5
 -5 -3 -5 86113.3 967.065 2
 -5 -3 5 87231.8 1083.67 1
 -5 3 -5 86276.4 1003.46 2
 -5 -3 5 87362.3 964.645 5
 -5 3 5 90221.6 1022.45 2
 -5 -3 -5 89118.6 1065.85 3
 -5 3 -5 97040.7 1072.59 3
 -5 -3 -5 91450.7 1078.04 5
 -5 -3 5 86640.6 972.561 3
 -5 3 5 86315.2 1089.16 3
 5 -3 5 90887.6 1107.53 1
 -5 3 -5 93389.4 1092.62 5
 5 -3 -7 4158.75 195.497 4
 -5 -3 7 4784.06 134.044 4
 -5 3 -7 5330.46 227.816 2
 -5 -3 7 5075.16 333.453 1
 5 -3 7 5557.09 344.232 1
 -5 3 -7 5304.34 253.797 3
 -5 -3 7 4588.81 194.624 3
 -5 -3 -7 5097.41 294.377 5
 -5 3 7 5368.7 324.401 3
 -5 3 -7 4896.91 311.012 5
 -5 3 7 5084.26 332.034 1
 5 -3 -9 10244.6 205.81 5
 -5 -3 9 10460.1 443.96 1
 5 -3 9 11810.3 415.669 1
 5 -3 -9 9993.78 271.853 4
 -5 -3 9 10904 307.431 3
 -5 3 9 12067 443.85 3
 -5 -3 -9 10610.9 394.683 5
 5 3 9 9534.36 212.521 1
 -5 3 -9 10923.5 403.714 5
 5 3 11 4065.86 240.314 1
 5 -3 -11 3690.3 257.04 4
 -5 3 -11 3993.81 290.195 2
 -5 -3 11 3968.3 329.008 3
 -5 3 -11 4470.47 312.506 3
 -5 3 11 3929.81 446.775 3
 5 -3 -11 4361.84 230.79 5
 5 -3 11 3337.35 396.386 1
 -5 3 -13 94969.1 1186.57 2
 5 -3 -13 86770 1144.31 4
 5 3 13 91976.8 1104.69 1
 -5 -3 13 89056.2 1354.49 1
 -5 -3 -13 92384.7 1170.24 4
 -5 -3 13 92896.1 1293.92 3
 -5 3 -13 94111.1 1226.61 3
 -5 -3 -13 90430.9 1254.51 5
 5 -3 13 94199.1 1273.8 1
 5 -3 -13 93320.8 1104.79 5
 -5 3 -13 93827.2 1287.71 5
 -5 3 13 89933 1293.96 1
 -5 -3 -15 104935 1352.1 4
 5 3 15 110584 1311 1
 5 -3 -15 102807 1337.96 4
 -5 -3 15 107438 1577.82 1
 -5 3 -15 103526 1336.65 2
 5 -3 15 107538 1472.91 1
 -5 3 15 110008 1649.4 3
 -5 -3 15 110741 1552.17 3
 5 -3 -15 112256 1321.16 5
 -5 -3 -15 104900 1449.38 5
 -5 3 -15 107426 1391.82 3
 -5 3 -15 109309 1476.97 5
 -5 3 15 107245 1505.23 1
 5 3 -17 20209.1 620.614 5
 -5 -3 17 18596.7 785.033 1
 5 3 17 18541.8 531.063 1
 5 -3 -17 18781 538.476 5
 -5 3 -17 19164.1 560.677 4
 -5 3 17 18616.9 833.364 3
 -5 -3 -17 18984.3 576.469 4
 -5 -3 17 20941.2 797.726 3
 -5 -3 -17 17520.6 630.764 5
 -5 3 -17 19371.2 665.304 5
 -5 3 17 18344 699.513 1
 -5 3 -19 -136.608 532.068 5
 5 -3 19 482.926 570.538 1
 -5 3 19 982.452 593.862 1
 -5 -3 -19 -45.4731 474.87 4
 -5 3 -19 1212.68 449.812 4
 -5 -3 19 1551.15 637.09 1
 -5 3 19 -217.919 722.709 3
 5 -3 -19 669.324 405.522 5
 -5 -3 -19 860.05 501.274 5
 -5 3 -21 3173.01 623.073 5
 -5 -3 21 4037.41 715.136 1
 -5 3 -21 4448.44 519.166 4
 5 -3 21 4852.76 648.706 1
 -5 -3 -21 4320.98 550.582 4
 -5 -3 21 5042.81 764.826 3
 -5 -3 -21 4742.5 580.617 5
 5 3 -21 4410.94 546.985 5
 -5 3 21 5401.7 678.087 1
 -5 3 21 3571.23 808.362 3
 -5 3 -23 21381.9 834.299 5
 -5 -3 23 20437.5 937.579 1
 -5 -3 23 17307.9 1005.49 3
 -5 -3 -23 19489.5 724.48 4
 -5 3 -23 19462.1 688.595 4
 -5 -3 -23 19619 776.878 5
 5 -3 23 21084.4 888.154 1
 -5 3 23 18239.3 1059.32 3
 5 3 -23 18917.6 727.153 5
 -5 3 23 21156.6 878.949 1
 -5 -3 -25 13187.8 721.011 4
 -5 3 -25 15303.2 690.804 4
 5 -3 25 15229.9 871.643 1
 -5 3 25 10605.1 1037.47 3
 -5 -3 -25 10689.5 749.733 5
 -5 3 -25 14206.3 791.249 5
 -5 -3 25 12783.4 908.07 1
 5 3 -25 12531.3 709.238 5
 -5 3 25 14581.8 841.166 1
 -5 3 27 4120.98 1054.17 3
 -5 3 -27 2717.93 689.472 5
 -5 -3 27 3867.79 847.024 1
 -5 -3 -27 2662.41 639.19 4
 -5 3 -27 2663.18 588.001 4
 5 -3 27 2955.62 782.371 1
 -5 -3 -27 2333.42 648.354 5
 -5 3 -29 -218.28 665.529 5
 -5 -3 -29 153.393 621.454 4
 -5 3 -29 333.357 579.382 4
 -5 -3 29 1083.8 808.728 1
 -5 -3 -29 -389.961 634.414 5
 -5 3 31 -190.287 1031.74 3
 -5 -3 -31 540.736 628.122 4
 -5 3 -31 -9.69658 629.66 4
 -5 -3 33 4396.39 868.355 1
 -5 3 33 4051.62 1109.04 3
 -5 3 -33 5247.19 746.52 5
 -5 -3 -33 3869.44 722.62 5
 -5 3 33 5988.38 834.323 1
 -5 3 -35 3907.2 738.08 5
 -5 3 35 3987.26 823.236 1
 -5 -3 -35 236.136 701.202 4
 -5 3 -35 200.126 703.352 4
 -5 -3 35 3344.71 874.818 1
 -5 -3 -35 3627.57 725.981 5
 -5 -5 -1 84.0133 177.909 5
 -5 5 -1 82.7855 178.79 3
 -5 -5 -1 63.7971 163.638 3
 -5 5 1 -63.5915 202.153 3
 -5 -5 1 -46.2644 130.131 3
 -5 5 -1 22.3969 156.013 2
 -5 5 1 59.608 170.168 2
 -5 -5 -1 11.4431 129.456 1
 -5 -5 1 -2.3017 179.446 1
 -5 -5 1 43.2174 157.718 5
 -5 5 -3 100250 1112.14 2
 -5 -5 3 99547.1 1153.93 1
 -5 5 3 96144.7 1125.36 2
 -5 -5 -3 100403 1026.45 2
 -5 -5 3 96164.3 1038.96 3
 -5 5 -3 99541.1 1147.06 3
 -5 5 3 98161.9 1187.19 3
 -5 -5 3 101105 1106.92 5
 -5 -5 -3 100044 1148.09 5
 -5 5 -5 68013.9 848.14 2
 -5 -5 5 69574.4 928.164 1
 -5 5 -5 71890 877.749 3
 -5 -5 5 67392 748.213 3
 5 -5 5 70066.4 993.24 1
 -5 5 5 72089.3 961.372 3
 -5 -5 5 70081 826.43 5
 -5 -5 -5 72161.2 904.971 5
 -5 5 5 68948.6 873.772 2
 -5 -5 -5 68796.2 801.096 4
 5 -5 -7 30010.6 486.88 4
 -5 -5 7 28317.7 361.474 4
 -5 -5 7 31372.8 612.732 1
 5 5 7 32683.8 446.421 2
 -5 5 7 30265.7 523.991 2
 5 -5 7 30562.9 625.124 1
 5 -5 -7 28439.8 367.217 5
 -5 -5 7 31072.5 395.019 3
 -5 5 7 32620.8 632.953 3
 -5 -5 -7 30517.8 478.369 4
 -5 -5 -7 32351.1 573.347 5
 -5 5 -9 677.676 339.565 5
 5 -5 -9 293.313 230.036 4
 -5 -5 9 414.545 159.243 4
 5 -5 9 581.937 362.812 1
 -5 -5 9 521.263 373.374 1
 -5 -5 9 244.216 163.076 3
 5 -5 -9 236.773 140.131 5
 5 5 9 271.716 203.39 2
 5 -5 -11 21859.9 484.789 4
 5 -5 11 24231.4 629.327 1
 -5 5 -11 23313.2 489.165 2
 -5 -5 -11 26498 528.117 4
 -5 5 -11 25535.7 507.554 3
 -5 5 11 25989.9 625.781 1
 -5 -5 11 24539.1 452.136 3
 5 -5 -11 23778.5 397.428 5
 5 5 11 22677.5 357.19 1
 -5 -5 -11 26178.2 598.857 5
 -5 5 -13 92635.4 1195.57 2
 5 -5 -13 85870.7 1169.45 4
 -5 -5 -13 95932.8 1190.62 4
 -5 -5 13 91702.9 1379.98 1
 -5 5 -13 89384.6 1197.69 3
 -5 5 13 95201.5 1463.55 3
 5 5 13 91752.2 1060.6 1
 5 -5 -13 91494.5 1097.12 5
 -5 -5 13 95480.4 1204.8 3
 -5 -5 -13 95907 1293.74 5
 5 -5 13 89941.1 1319.44 1
 -5 5 13 91198.5 1302.8 1
 -5 5 -13 92984.7 1311.93 5
 5 -5 -15 41512.2 765.107 4
 -5 -5 -15 46188.4 791.394 4
 -5 -5 15 42068.5 973.262 1
 -5 -5 -15 43968.7 851.166 5
 -5 5 -15 41908.7 772.346 3
 -5 -5 15 46388.5 878.554 3
 -5 5 15 43396.2 1020.62 3
 5 -5 -15 44331.9 708.665 5
 -5 5 15 43930.4 890.78 1
 -5 5 -15 44292.5 760.256 2
 5 5 15 43043.8 662.386 1
 -5 5 -15 45358.5 911.758 5
 -5 5 -17 18780.2 702.537 5
 -5 5 -17 17344 515.758 2
 -5 -5 -17 18927 595.449 4
 -5 -5 17 17459.8 779.665 1
 -5 -5 17 17282.5 711.493 3
 -5 -5 -17 16969.8 632.667 5
 -5 5 -17 16014.1 535.974 3
 -5 5 17 17206.8 686.57 1
 5 -5 17 16938.1 696.689 1
 5 -5 -17 16816.1 515.772 5
 -5 5 17 15534.8 820.255 3
 5 5 17 17366.2 479.642 1
 -5 5 -19 679.377 552.341 5
 -5 5 19 1357.77 585.368 1
 5 -5 19 1034.8 593.772 1
 -5 -5 -19 1554.06 489.807 4
 -5 5 -19 1531.46 450.209 4
 -5 -5 19 1185.13 669.902 1
 5 -5 -19 915.003 416.704 5
 -5 -5 -19 798.713 515.271 5
 5 5 -21 6712.93 577.706 5
 -5 -5 -21 7628 573.984 4
 -5 -5 21 7296.22 785.136 1
 -5 5 -21 7267.17 544.168 4
 5 -5 21 6564.34 786.371 1
 -5 5 21 6639.04 880.152 3
 -5 -5 -21 6571.6 619.315 5
 -5 5 21 7130.46 679.079 1
 -5 5 -21 6879.42 659.537 5
 -5 -5 23 17419.9 956.39 1
 -5 5 -23 15325.8 658.152 4
 5 -5 23 16267.7 858.356 1
 -5 5 23 13714.3 1011.69 3
 -5 -5 -23 15179 747.225 5
 -5 5 -23 16389.6 782.331 5
 -5 5 23 16524.5 805.709 1
 5 5 -23 16358.6 728.398 5
 -5 -5 -25 17689.4 821.712 5
 -5 -5 25 15756.4 962.782 1
 -5 -5 -25 17801.2 768.213 4
 -5 5 -25 15387.7 681.102 4
 5 -5 25 15535.5 919.991 1
 -5 5 25 13548.9 1085.86 3
 -5 5 -25 15418.2 803.323 5
 -5 5 25 15991.2 836.083 1
 5 5 -25 15027.2 772.257 5
 -5 5 -27 2144.01 679.579 5
 5 5 -27 1914.96 661.777 5
 -5 5 27 1217.97 745.081 1
 -5 -5 -27 2132.56 611.865 4
 -5 5 -27 2658.23 582.023 4
 -5 -5 27 3593.65 857.465 1
 5 -5 27 3333.36 805.324 1
 -5 -5 -27 2738.14 654.045 5
 -5 5 27 1932.16 1002.16 3
 -5 5 29 -1022.51 759.447 1
 -5 -5 -29 -175.27 608.041 4
 -5 5 -29 -4.46142 577.633 4
 -5 5 29 -1898.43 1052.4 3
 5 -5 29 456.178 821.4 1
 -5 5 -31 2831.08 739.569 5
 -5 -5 -31 2530.26 698.039 5
 -5 -5 31 4261.27 875.693 1
 -5 5 31 2746.58 1082.17 3
 -5 -5 33 8463.5 937.964 1
 -5 -5 -33 5823.36 747.035 5
 -5 5 33 6887.03 804.62 1
 -5 5 -33 6430.55 792.001 5
 -5 5 -35 3531.79 723.129 5
 -5 5 35 3289.04 777.144 1
 -5 -5 -35 151.051 734.707 4
 -5 -5 35 3149.94 897.132 1
 -5 -5 -35 3512.4 725.341 5
 -5 5 35 1489.69 1120.23 3
 -5 -7 -1 3635.6 143.722 4
 -5 7 -1 3541.98 225.345 2
 -5 -7 -1 3270.24 99.669 2
 -5 7 1 3997.95 238.165 2
 -5 -7 1 4301.25 269.097 1
 -5 -7 1 4285.83 232.11 5
 -5 7 -1 4490.88 250.801 3
 -5 -7 -1 4232.72 218.612 1
 -5 7 1 4537.92 267.497 3
 -5 -7 -1 3898.02 240.345 5
 -5 -7 -3 21699.7 345.108 4
 -5 7 -3 22064.3 416.737 2
 -5 7 3 21893.1 441.043 2
 -5 -7 -3 21778.8 315.21 2
 -5 -7 3 23040.6 413.758 5
 -5 7 -3 22636.3 425.947 3
 -5 7 3 22738.9 481.212 3
 -5 -7 -3 22956.3 450.686 5
 -5 -7 -5 76093.6 894.145 5
 5 -7 -5 79061.3 851.993 4
 -5 -7 5 67525.4 656.186 4
 -5 -7 -5 74758.7 781.599 4
 -5 -7 5 77452.9 946.199 1
 5 -7 -5 75563.5 734.152 5
 -5 -7 5 77486.1 834.382 5
 5 -7 5 78932.5 1055.71 1
 5 -7 -7 16357.9 398.05 4
 -5 -7 7 13920.4 239.032 4
 -5 -7 7 15650.5 493.516 1
 5 -7 -7 15930.6 272.445 5
 5 -7 -9 11089.1 376.904 4
 5 7 9 11454.4 316.178 2
 5 -7 9 11482.7 512.321 1
 -5 7 9 11639.8 420.237 2
 -5 7 -9 11851 349.305 3
 -5 7 -9 12282.2 367.355 2
 -5 7 9 12033 523.83 3
 5 -7 -9 10695 260.068 5
 5 -7 -11 7794.9 390.176 4
 -5 7 -11 7004.79 344.245 2
 -5 -7 11 7344.94 534.096 1
 5 7 11 6215.72 304.278 2
 -5 7 11 6559.52 418.81 2
 -5 7 -11 6828.69 325.144 3
 -5 7 11 6780.95 547.519 3
 -5 -7 11 5185.81 186.931 3
 5 -7 -11 6304.98 259.889 5
 -5 -7 -11 6649.89 418.648 5
 -5 7 -13 54497.4 946.4 5
 5 -7 -13 49661 810.861 4
 -5 7 -13 50140.5 777.119 2
 -5 -7 -13 52863.7 831.82 4
 -5 -7 13 52142.3 1027.02 1
 5 7 13 45303.2 785.732 2
 -5 7 13 48793.1 868.655 2
 -5 7 -13 48348.3 768.995 3
 -5 -7 13 48271.9 707.955 3
 -5 7 13 51161.4 1041.47 3
 5 -7 -13 47163.9 693.587 5
 -5 -7 -13 51233 904.426 5
 -5 7 -15 60130.9 1069.97 5
 -5 7 -15 56466.6 886.393 2
 5 -7 -15 55082.2 934.126 4
 -5 -7 -15 57983.5 928.391 4
 -5 7 15 56651.5 1021.91 1
 -5 -7 15 56403.4 1126.08 1
 -5 7 15 57482.3 1200.68 3
 -5 7 -15 55373.8 881.364 3
 5 -7 -15 51687.4 807.159 5
 -5 -7 -15 57156.1 1013.76 5
 5 -7 15 57112.9 1072.77 1
 -5 7 -17 8857.86 445.988 2
 -5 -7 -17 8278.39 565.339 5
 -5 -7 -17 9598.32 540.629 4
 -5 -7 17 7526.95 693.636 1
 -5 7 -17 8645.17 458.791 3
 5 -7 -17 7381.26 409.103 5
 5 -7 17 7232.49 667.293 1
 -5 7 17 6994.81 737.261 3
 -5 7 17 8736.33 619.055 1
 -5 7 -17 9540.36 622.39 5
 -5 7 -19 1828.08 586.888 5
 -5 7 19 624.308 570.961 1
 -5 -7 -19 791.081 494.547 4
 -5 7 -19 1402.13 392.357 2
 5 -7 19 273.565 649.33 1
 -5 -7 19 1189.36 673.828 1
 -5 -7 -19 321.899 523.918 5
 -5 7 19 -443.649 755.324 3
 -5 -7 -21 1859.04 538.085 4
 5 -7 21 1102.26 680.66 1
 -5 7 -21 2282.73 491.631 4
 -5 7 -21 1927.86 651.809 5
 -5 7 21 1335.6 620.663 1
 -5 -7 21 1097.79 729.399 1
 -5 -7 -21 1123.28 571.688 5
 -5 7 21 -50.2756 803.865 3
 -5 7 -23 17029.6 673.619 4
 -5 -7 23 15495.7 963.547 1
 -5 -7 -23 17172.5 783.585 5
 5 -7 23 16574.6 958.049 1
 -5 7 23 17926.5 813.434 1
 -5 7 23 15056.4 1053.07 3
 -5 7 -23 17789.1 824.084 5
 -5 -7 -25 8171.69 670.324 4
 -5 -7 -25 8603.27 713.163 5
 -5 7 -25 9095.77 624.354 4
 -5 7 -25 8557.74 754.454 5
 -5 -7 25 8798.15 920.278 1
 5 -7 25 9256.32 904.144 1
 -5 7 25 6433.04 995.68 3
 -5 7 25 8242.77 735.603 1
 5 7 -25 7508.92 704.707 5
 5 -7 27 2185.81 821.619 1
 -5 7 -27 2762.96 682.561 5
 5 7 -27 1896.63 677.186 5
 -5 7 27 283.228 718.859 1
 -5 -7 -27 275.626 656.795 4
 -5 7 -27 2604.93 580.784 4
 -5 -7 -27 3935.47 682.142 5
 -5 7 27 1672.33 995.008 3
 -5 -7 27 4013.52 900.673 1
 -5 -7 -29 -9.26987 631.228 4
 -5 7 -29 -150.383 583.313 4
 5 -7 29 423.206 832.321 1
 -5 7 29 -1594.34 1055.47 3
 -5 7 -31 2183.49 712.723 5
 -5 7 31 2689.66 735.607 1
 -5 7 -31 2547.51 636.109 4
 -5 -7 -31 718.814 676.349 5
 -5 -7 31 1526.04 880.986 1
 5 -7 31 2586.6 935.018 1
 -5 -7 33 6989.62 940.444 1
 -5 -7 -33 4703.79 752.695 5
 -5 7 33 7168.28 789.15 1
 -5 7 -33 6310.16 802.18 5
 -5 7 35 3821.29 767.81 1
 -5 -7 35 3695.07 910.394 1
 -5 7 35 2403.37 1151.3 3
 -5 -9 1 4710.81 188.95 4
 -5 -9 -1 4736.36 215.317 4
 -5 -9 1 4026.05 136.701 2
 -5 -9 -1 5084 282.712 5
 -5 -9 -1 4502.03 148.519 2
 -5 -9 1 5279.91 291.855 5
 -5 -9 1 5128.29 321.432 1
 -5 -9 -1 5126.11 302.001 1
 -5 -9 -3 29182.4 490.921 1
 -5 -9 3 27770.9 370.391 4
 -5 -9 -3 28920.4 448.212 4
 -5 -9 3 30838 592.459 1
 -5 -9 3 29709.7 517.748 5
 5 -9 -5 18303.1 466.454 4
 -5 -9 5 16601.8 296.609 4
 -5 -9 5 15042.1 263.389 2
 -5 9 5 19454.4 474.015 2
 -5 -9 -5 16282 369.574 1
 -5 -9 5 16598.2 408.425 5
 -5 -9 5 17690.2 507.796 1
 -5 9 5 18064.6 513.723 3
 5 -9 -5 16148.8 348.61 5
 5 -9 -7 86279.5 1087.9 4
 -5 -9 7 71780.5 865.994 2
 -5 9 -7 85820.2 1041.93 2
 5 9 7 74296.2 912.803 2
 -5 9 7 84409.5 1078.64 2
 -5 9 7 83314.3 1212.55 3
 -5 9 -7 82329.3 1003.5 3
 5 -9 -7 74770.2 920.069 5
 -5 -9 7 81048.1 1193.26 1
 -5 -9 -7 71542 957.047 1
 -5 -9 -7 83398.7 1081.82 5
 5 -9 -9 9087.15 402.639 4
 -5 -9 -9 9648.59 402.541 4
 -5 -9 -9 9707.71 440.576 5
 5 9 9 8295.9 304.56 2
 -5 9 9 8711.33 434.706 2
 -5 9 -9 9438.66 342.919 3
 5 -9 -9 8499.01 281.287 5
 -5 9 9 8772.53 521.959 3
 -5 9 -9 10592.7 382.245 2
 5 -9 -11 4038.43 383.289 4
 -5 9 -11 4329.91 337.786 2
 -5 -9 -11 4308.43 396.625 4
 5 -9 11 4192.52 535.287 1
 -5 9 11 4322.98 412.116 2
 -5 -9 11 3836.76 555.941 1
 -5 9 -11 4038.47 302.07 3
 -5 9 11 3854.03 544.236 3
 -5 -9 -11 3699.71 429.557 5
 5 -9 -11 3931.27 264.026 5
 -5 9 -13 37099.1 678.505 2
 5 -9 13 37993.5 884.013 1
 -5 -9 -13 36888.4 706.782 4
 -5 9 13 38150.7 773.443 2
 -5 -9 13 37784.1 936.774 1
 -5 9 -13 36634.5 652.471 3
 5 -9 -13 34750.1 607.736 5
 -5 9 13 38888.6 954.167 3
 -5 -9 -13 38263.3 787.185 5
 5 -9 -13 39481 756.258 4
 5 -9 -15 31002.5 723.525 4
 -5 9 -15 33501.1 673.37 2
 5 -9 -15 30108.9 607.685 5
 -5 -9 -15 35604.7 718.922 4
 -5 -9 15 35041.6 942.62 1
 -5 9 -15 31724.8 642.273 3
 -5 9 15 34163.9 1001.06 3
 -5 -9 -15 34108.2 787.521 5
 5 -9 15 32983.4 862.863 1
 -5 9 -17 13837.6 674.977 5
 -5 9 -17 13873.4 520.217 2
 -5 -9 -17 14544 583.992 4
 -5 -9 17 13808.7 791.085 1
 -5 9 -17 13114 489.732 3
 -5 9 17 13572.5 819.956 3
 5 -9 17 14051.4 750.728 1
 5 -9 -17 11731 450.885 5
 -5 -9 -17 13170.2 622.235 5
 -5 9 -19 1545.66 611.815 5
 -5 -9 -19 929.952 524.779 4
 -5 9 -19 1444.05 394.336 2
 -5 9 -19 1246.54 406.764 3
 -5 -9 -19 961.552 531.703 5
 -5 -9 19 769.669 713.816 1
 5 -9 19 -561.116 705.992 1
 -5 9 19 40.8283 525.819 2
 -5 9 19 -363.412 740.695 3
 -5 -9 -21 519.264 589.527 4
 -5 -9 -21 3366.01 609.48 5
 5 -9 21 2759.02 717.535 1
 -5 -9 21 2875.35 792.112 1
 -5 9 21 2368.57 822.602 3
 -5 9 -21 3875.74 663.477 5
 -5 9 -23 6158.26 564.937 4
 -5 -9 23 4997.84 847.954 1
 5 -9 23 4660.31 777.562 1
 -5 -9 -23 5707.68 659.594 5
 -5 9 23 3445.15 919.711 3
 -5 9 -23 5473.6 689.021 5
 -5 9 -25 10342.9 806.174 5
 -5 -9 -25 9788.5 734.218 4
 -5 9 -25 9247.63 645.223 4
 -5 -9 25 10202 930.868 1
 5 -9 25 9413.9 909.99 1
 -5 9 25 7459.68 1035.48 3
 -5 -9 -25 7577.14 724.853 5
 -5 9 25 8596.09 780.526 1
 -5 9 -27 6326.62 636.031 4
 -5 -9 27 6512.95 945.914 1
 5 -9 27 6922.7 924.218 1
 -5 -9 -27 6392.19 709.725 5
 -5 9 -27 6825.13 747.43 5
 5 9 -27 5277.26 715.274 5
 -5 9 27 5829.53 763.327 1
 -5 9 27 4958 1056.69 3
 5 -9 29 -806.961 859.728 1
 5 9 -29 -166.834 689.316 5
 -5 9 -29 -9.37271 595.949 4
 -5 9 31 2489.12 742.395 1
 -5 9 -31 1161.72 703.291 5
 -5 -9 -31 -65.2975 708.074 4
 -5 9 -31 677.372 624.888 4
 -5 -9 31 975.042 908.419 1
 -5 -9 -31 994.817 684.444 5
 5 -9 31 -885.368 940.71 1
 -5 9 -33 2507.19 704.381 5
 -5 9 33 4374.45 776.158 1
 -5 -9 -33 -31.0492 698.813 4
 -5 -9 33 4156.48 935.306 1
 -5 -9 -33 2083.74 708.388 5
 -5 9 33 1643.86 1147.88 3
 -5 -11 1 5266.87 247.831 4
 -5 11 -1 6355.74 337.624 2
 -5 11 1 5785.98 329.458 2
 -5 -11 -1 5604.07 378.823 1
 -5 11 -1 6175.12 332.791 3
 -5 11 1 6101.56 358.745 3
 -5 -11 1 5359.52 406.847 1
 -5 -11 3 32263.8 489.374 4
 -5 11 -3 36274.7 628.084 2
 -5 -11 -3 32198.3 622.33 1
 -5 11 3 34459.3 637.559 2
 -5 -11 3 34412.7 708.476 1
 -5 11 -3 34135.3 594.098 3
 -5 11 3 34588.4 683.122 3
 -5 -11 -3 36938.4 658.411 5
 5 -11 3 32350.4 879.871 1
 5 -11 -5 95314.8 1247.25 4
 -5 -11 -5 98016.5 1133.64 4
 -5 11 -5 97340.2 1195.04 2
 -5 11 5 95374.3 1244.31 2
 -5 -11 -5 90772.2 1198.51 1
 -5 11 -5 93642.2 1159.43 3
 -5 11 5 92489.7 1312.13 3
 -5 -11 5 93168.7 1299.1 1
 5 -11 -5 90701.2 1125.01 5
 5 -11 5 88012.6 1422.99 1
 -5 -11 -5 96953.1 1233.28 5
 5 -11 -7 31699.8 669.297 4
 -5 -11 -7 31564.3 586.709 4
 -5 11 -7 31185.9 593.946 2
 -5 11 7 29771.1 650.83 2
 -5 11 7 31365.1 746.406 3
 -5 11 -7 30055.3 550.354 3
 5 -11 7 30592.1 808.24 1
 5 -11 -7 31656.8 542.266 5
 -5 -11 -7 30887.3 656.385 5
 5 -11 9 1922.97 542.521 1
 5 -11 -9 2429.97 385.431 4
 -5 -11 -9 3451.7 398.061 4
 -5 11 -9 2540.18 315.386 2
 -5 11 9 2221.16 385.008 2
 -5 11 -9 2532.91 269.915 3
 5 -11 -9 1967.13 257.413 5
 -5 -11 9 3161.02 548.501 1
 -5 -11 -9 2662.14 405.95 5
 -5 11 9 2110.69 468.368 3
 5 -11 -11 10265.9 493.842 4
 -5 11 -11 11147.9 428.11 2
 -5 -11 -11 12470.5 502.406 4
 5 -11 11 10057.6 623.088 1
 -5 11 11 10655.4 510.893 2
 -5 11 -11 10746.7 375.221 3
 5 -11 -11 9190.13 355.312 5
 -5 11 11 11902.9 649.928 3
 -5 -11 -11 11355.3 509.135 5
 5 -11 -13 10160.4 537.406 4
 -5 11 -13 8173.75 411.073 2
 -5 -11 -13 8796.52 509.268 4
 5 -11 13 8923.86 637.088 1
 -5 -11 -13 7426.06 494.135 5
 -5 11 -13 7422.46 360.386 3
 -5 11 13 9667.09 720.621 3
 -5 -11 13 9483.18 728.917 1
 5 -11 -13 7739.62 372.226 5
 5 -11 15 10140.8 687.899 1
 5 -11 -15 9715.84 559.758 4
 -5 11 -15 9501.08 441.608 2
 -5 11 -15 9204.51 402.915 3
 -5 -11 15 10046 739.041 1
 -5 -11 -15 9436.55 560.921 4
 -5 -11 -15 9438.58 566.449 5
 -5 11 15 10644 768.05 3
 -5 11 -17 11987.5 501.984 2
 -5 -11 -17 11643.7 621.673 4
 -5 -11 17 12436.5 804.15 1
 -5 11 -17 11203 465.555 3
 -5 -11 -17 11612.3 615.876 5
 -5 11 17 10419.1 831.061 3
 5 -11 17 12391.8 751.56 1
 -5 -11 -19 670.656 541.42 5
 -5 -11 -19 678.508 568.244 4
 -5 11 -19 792.533 421.172 2
 -5 11 -19 943.74 402.317 3
 5 -11 19 387.279 695.238 1
 -5 11 19 764.155 528.93 2
 -5 -11 19 608.064 754.279 1
 -5 11 19 -703.575 772.673 3
 -5 11 -21 2675.75 644.26 5
 -5 -11 -21 72.8469 626.433 4
 -5 11 21 1908.93 586.671 2
 -5 11 -21 1742.76 436.521 2
 -5 11 -21 1770.95 430.665 3
 5 -11 21 1619.97 712.234 1
 -5 -11 21 1408.43 806.068 1
 -5 -11 -21 2131.47 600.065 5
 -5 11 21 818.993 828.328 3
 5 -11 23 4374.63 782.499 1
 -5 11 -23 4712.06 561.044 4
 -5 -11 23 3739.89 862.645 1
 -5 11 23 3786.92 657.839 2
 -5 11 23 2941.22 922.476 3
 -5 11 -23 4620.82 687.956 5
 -5 -11 -25 13412.3 772.095 4
 -5 -11 25 12471.8 971.072 1
 -5 11 25 12212.1 765.76 2
 5 -11 25 12096.2 892.421 1
 -5 11 25 10276.4 1048.71 3
 -5 -11 -25 12333.7 777.82 5
 -5 11 -25 12752.1 796.321 5
 -5 11 27 9568.43 753.98 2
 -5 11 -27 9661.08 699.007 4
 5 -11 27 10859 987.791 1
 -5 11 27 8502.76 1089.62 3
 -5 11 -29 521.873 697.82 5
 5 11 -29 692.773 682.741 5
 5 -11 29 -51.5231 900.427 1
 -5 11 -29 339.065 603.082 4
 -5 -11 29 268.845 872.201 1
 -5 -11 -29 -264.668 648.003 5
 -5 11 -31 555.985 705.052 5
 -5 -11 -31 -357.375 738.469 4
 -5 -11 31 3219.61 968.302 1
 -5 -11 -31 754.925 681.068 5
 -5 11 31 2175.82 681.618 2
 -5 11 -33 1363.94 696.496 5
 -5 -11 -33 1336.44 703.336 5
 -5 -11 -33 278.394 725.053 4
 -5 11 33 3986.64 754.496 2
 -5 -11 33 4776.82 960.192 1
 5 -11 33 1699.52 931.02 1
 -5 11 33 3902.15 1163.48 3
 -5 -13 1 7146.4 320.152 4
 -5 -13 -1 7869.45 343.025 4
 -5 -13 -1 7723.24 497.591 1
 -5 13 -1 6403.71 371.561 2
 -5 13 1 6572.55 376.943 2
 -5 13 -1 6726.37 376.11 3
 -5 -13 -1 7937.42 409.294 5
 -5 13 1 7212.19 401.197 3
 -5 -13 1 6639.13 386.536 5
 5 13 -1 7763.43 405.921 3
 -5 -13 1 6096.58 484.053 1
 -5 -13 3 62638.9 803.155 4
 -5 -13 -3 66331.7 860.467 4
 -5 13 -3 63613.7 934.682 2
 -5 13 3 56730.6 916.91 2
 -5 -13 -3 63460.5 1010.18 1
 -5 13 -3 63905.4 907.201 3
 -5 13 3 62163.9 990.347 3
 -5 -13 3 60240.4 916.71 5
 -5 -13 -3 65492.7 955.936 5
 -5 -13 3 62731.4 1056.26 1
 5 -13 3 57785.4 1164.1 1
 5 -13 -5 44455.6 828.798 4
 -5 -13 5 45305.4 663.246 4
 -5 -13 -5 47179.8 728.445 4
 -5 13 -5 47836.1 768.021 2
 -5 13 5 45948.5 819.902 2
 -5 -13 -5 44502.1 844.678 1
 -5 13 -5 45319.5 716.677 3
 5 -13 -5 43861.3 713.524 5
 -5 13 5 47979.1 874.702 3
 -5 -13 5 45606.3 766.118 5
 -5 -13 -5 46821.9 820.878 5
 5 -13 -7 15486.1 558.547 4
 -5 13 -7 17181 485.022 2
 -5 13 7 14933.1 525.442 2
 -5 13 -7 15417.1 411.252 3
 -5 -13 7 15954.5 468.045 5
 -5 -13 -7 13881.3 568.533 1
 5 -13 -7 14620.3 430.468 5
 -5 13 7 14706.1 620.016 3
 -5 -13 -7 16526.9 495.633 4
 -5 -13 7 18074.7 670.883 1
 -5 -13 -7 13523.6 520.108 5
 -5 -13 7 15714.2 409.012 4
 -5 -13 -9 1108.52 401.505 4
 -5 -13 9 2208.2 582.165 1
 -5 13 9 744.82 405.044 2
 5 -13 -9 1576.85 293.306 5
 -5 -13 -9 628.241 391.754 5
 -5 13 9 1165.42 491.242 3
 -5 13 -11 3170 361.373 2
 -5 -13 -11 2663.77 449.268 4
 -5 13 11 3898.44 600.327 3
 -5 13 -11 2700.55 309.969 3
 -5 -13 -11 2920.2 457.373 5
 -5 -13 11 4007.43 631.208 1
 5 -13 11 1893.52 589.355 1
 5 -13 -11 2305.61 332.588 5
 -5 13 -13 5773.96 421.143 2
 -5 -13 -13 5525.91 489.021 4
 -5 13 -13 4971.67 351.565 3
 -5 -13 13 6712.96 716.571 1
 -5 -13 -13 5285.75 498.459 5
 -5 13 -15 7192.45 445.021 2
 5 -13 15 8048.59 717.59 1
 -5 -13 -15 8904.69 583.259 4
 -5 13 -15 7024.3 385.975 3
 -5 13 15 8709.58 770.784 3
 -5 -13 15 9894.79 855.67 1
 -5 -13 -15 7460.56 562.556 5
 -5 13 -17 7063.3 477.091 2
 -5 -13 -17 7595.63 605.037 4
 -5 13 17 7148.34 583.487 2
 -5 13 -17 6636.35 416.083 3
 -5 -13 17 9117.91 819.559 1
 -5 13 17 8218.9 802.703 3
 -5 -13 -17 7328.41 591.277 5
 5 -13 17 7275.08 714.012 1
 -5 -13 19 449.968 763.234 1
 -5 -13 -19 559.625 603.036 4
 5 -13 19 -217.244 718.028 1
 -5 13 -19 -407.203 447.29 2
 -5 13 19 367.335 553.649 2
 -5 13 -19 100.154 384.274 3
 -5 -13 -19 329.564 553.983 5
 -5 13 19 -13.6669 794.366 3
 -5 -13 -21 107.261 651.144 4
 -5 13 -21 724.456 446.872 2
 -5 13 -21 669.213 430.126 3
 -5 13 21 -725.368 852.486 3
 5 -13 21 1825.43 750.555 1
 -5 13 21 1629.99 601.79 2
 -5 -13 -21 1678.06 620.118 5
 -5 -13 21 738.893 825.945 1
 -5 13 -23 11508.5 748.907 5
 -5 -13 23 12793.2 979.912 1
 -5 13 23 12137.4 729.363 2
 5 -13 23 12643.3 876.119 1
 -5 13 23 10575.8 981.877 3
 -5 -13 -25 22267.9 843.851 4
 -5 -13 25 21515.9 1086.01 1
 -5 13 25 19644 847.437 2
 5 -13 25 20625.9 1007.82 1
 -5 -13 -25 18833.6 817.601 5
 -5 13 25 19138.4 1161.84 3
 -5 13 -25 19419.7 870.071 5
 -5 13 -27 5026.1 626.715 4
 5 -13 27 4421 854.71 1
 -5 13 -29 1781.54 711.46 5
 -5 13 29 -5.61997 634.951 2
 -5 -13 -29 -4.84117 690.96 4
 -5 -13 29 598.769 892.634 1
 -5 -13 -29 -85.0159 639.326 5
 -5 13 -31 1871.35 734.4 5
 5 -13 31 1343.29 934.536 1
 -5 -13 -31 -94.1601 730.271 4
 -5 13 31 978.236 666.413 2
 -5 -13 -31 929.153 678.945 5
 -5 13 31 -1410.54 1087.37 3
 -5 -15 1 5663.9 350.691 4
 -5 15 -1 6322.46 406.82 2
 -5 15 1 5790.69 399.008 2
 -5 -15 1 6244.6 416.582 5
 5 15 1 6862.29 536.392 3
 -5 -15 -1 5956.5 548.821 1
 -5 15 -1 6169.38 386.347 3
 -5 15 1 5699.15 412.077 3
 -5 -15 -1 7900.13 446.814 5
 -5 -15 -1 7774.93 392.777 4
 -5 -15 3 24011.4 524.792 4
 -5 15 -3 26593.4 609.112 2
 -5 15 3 25938.2 618.645 2
 -5 -15 -3 25442.6 752.885 1
 -5 -15 -3 25865.5 629.158 5
 -5 15 -3 25205.2 573.364 3
 -5 15 3 25686 659.776 3
 -5 -15 3 24178 607.227 5
 5 -15 3 25579.9 876.694 1
 -5 -15 -5 27360.8 587.404 4
 -5 15 -5 24901.2 589.895 2
 -5 15 5 23415.3 628.191 2
 -5 -15 -5 23160.5 716.996 1
 -5 15 -5 24358.8 537.686 3
 5 -15 5 23528.5 876.014 1
 -5 15 5 24787.4 693.74 3
 -5 -15 5 26405.6 786.625 1
 -5 -15 5 22559.3 590.468 5
 -5 -15 -5 23805.6 624.918 5
 -5 -15 5 23851.2 518.555 4
 -5 -15 7 20964.2 494.065 4
 -5 -15 -7 21951.9 558.122 4
 -5 15 -7 21800.4 572.531 2
 -5 15 -7 20339.2 485.178 3
 -5 -15 -7 17569 680.649 1
 -5 -15 7 19118 537.678 5
 -5 15 7 22771.8 730.393 3
 -5 -15 -7 19038.8 607.75 5
 -5 -15 7 22809.6 800.287 1
 5 -15 9 723.827 634.288 1
 5 -15 -9 744.693 457.646 4
 -5 -15 -9 684.632 425.416 4
 -5 15 -9 782.871 352.565 2
 -5 -15 9 919.908 608.192 1
 -5 15 -9 401.3 276.478 3
 -5 15 9 654.677 425.281 2
 -5 -15 -9 462.336 417.897 5
 -5 15 9 535.748 532.105 3
 -5 -15 -11 710.235 466.442 4
 -5 15 11 899.906 468.862 2
 5 -15 -11 1495.77 479.602 4
 -5 -15 -11 54.0935 459.858 5
 -5 -15 11 883.31 641.775 1
 -5 15 -11 798.778 364.158 2
 -5 15 -11 651.138 280.737 3
 5 -15 11 1398.35 618.634 1
 5 -15 -11 1458.6 345.299 5
 -5 15 11 1310.13 586.737 3
 5 -15 -13 6390.12 564.291 4
 -5 15 -13 5744.7 449.696 2
 -5 -15 -13 6055.76 555.312 4
 5 -15 13 5709.41 681.564 1
 -5 15 13 5281.45 540.267 2
 -5 15 -13 5187.09 355.559 3
 -5 -15 13 6502.43 718.857 1
 -5 -15 -13 4551.81 538.772 5
 5 -15 -13 4722.32 393.486 5
 -5 15 13 6179.66 706.279 3
 5 -15 -15 13976 690.401 4
 -5 15 -15 14064.5 553.129 2
 -5 -15 -15 14034 658.919 4
 5 -15 15 13624.1 830.053 1
 -5 15 15 14073.6 665.438 2
 -5 15 -15 13017.3 463.898 3
 -5 -15 15 16222.2 883.711 1
 5 -15 -15 10520 474.58 5
 -5 15 15 14158.4 843.685 3
 -5 -15 -15 12614.8 654.569 5
 -5 15 -17 2694.14 451.29 2
 5 -15 17 4270.11 753.232 1
 -5 -15 17 4486.65 896.764 1
 -5 -15 -17 3310.35 614.011 4
 -5 15 -17 3037 372.61 3
 -5 15 17 3628.91 782.385 3
 -5 15 17 3355.11 580.54 2
 -5 -15 -17 2922.12 570.898 5
 5 -15 19 -1103.97 761.836 1
 -5 -15 -19 -595.933 579.039 5
 -5 -15 -19 -374.075 631.673 4
 -5 15 19 4.88302 589.296 2
 -5 15 -19 53.7312 450.902 2
 -5 15 -19 10.154 379.463 3
 -5 15 19 -171.305 791.315 3
 -5 -15 21 3519.69 867.191 1
 -5 15 -21 3853.45 501.744 2
 -5 -15 -21 473.26 688.358 4
 -5 15 21 504.77 645.048 2
 -5 15 -21 4148.82 475.979 3
 5 -15 21 3609.88 789.141 1
 -5 -15 -21 3218.98 631.1 5
 -5 15 21 2175.93 906.902 3
 -5 15 -23 16881.5 656.494 2
 -5 -15 -23 19066.1 815.794 4
 -5 15 23 17976 815.161 2
 -5 -15 23 16787.6 1060.67 1
 -5 15 -23 17062.3 629.342 3
 -5 15 23 15569.2 1056.52 3
 5 -15 23 17444.9 940.622 1
 -5 -15 -23 16882.4 798.968 5
 -5 15 -25 12255.9 684.015 4
 5 -15 25 11098.9 896.391 1
 -5 -15 -27 2665.69 714.624 4
 -5 15 27 1402.35 958.306 3
 -5 -15 -27 1679.66 656.92 5
 -5 -15 27 2844.44 920.43 1
 -5 15 -29 2558.56 706.897 5
 5 -15 29 2330.48 901.321 1
 -5 -15 -29 36.2485 725.929 4
 -5 15 29 -11.7588 651.971 2
 -5 -15 -29 383.227 665.46 5
 -5 15 -31 1328.08 671.634 5
 5 -15 31 370.328 938.404 1
 -5 -15 -31 5.39709 745.417 4
 -5 15 31 -42.717 681.246 2
 -5 -15 31 96.6465 933.676 1
 -5 -15 -31 150.335 678.921 5
 -5 15 31 -437.707 1034.42 3
 -5 -17 1 3750.55 388.4 4
 -5 -17 -1 4440.98 401.673 4
 -5 -17 1 4193.61 595.078 1
 -5 17 1 4227.46 431.131 2
 -5 -17 -1 4163.83 443.334 5
 -5 17 -1 4205.19 405.425 3
 -5 17 1 4830.96 439.813 3
 -5 -17 1 3761.12 431.358 5
 -5 17 -1 4349.79 430.521 2
 5 -17 1 4400.67 831.459 1
 -5 -17 3 11046.3 680.186 1
 -5 -17 3 10600.9 442.442 4
 -5 -17 -3 12585.9 482.581 4
 -5 -17 -3 11413.9 526.815 5
 -5 17 -3 10709.1 500.934 2
 -5 17 3 10321.9 501.858 2
 -5 -17 3 9953.57 495.535 5
 -5 17 -3 10610 469.676 3
 -5 17 3 10926.4 532.876 3
 5 -17 3 10959.4 836.11 1
 5 17 3 11743.5 713.581 3
 5 -17 -5 24121 711.533 4
 -5 -17 5 23731.9 559.066 4
 -5 -17 -5 23464.9 596.673 4
 -5 17 -5 22391.5 612.181 2
 -5 17 5 21853.2 629.097 2
 -5 17 -5 21428.3 545.702 3
 -5 17 5 23255 709.915 3
 5 -17 5 24749 938.802 1
 5 -17 -5 20257.1 564.703 5
 -5 -17 5 22807.3 625.082 5
 -5 -17 -5 22399.4 642.062 5
 -5 -17 5 26087.7 863.73 1
 -5 -17 7 7325.16 415.041 4
 5 -17 -7 7545.09 545.957 4
 -5 -17 -7 9613.42 507.932 4
 -5 17 -7 8961.84 480.231 2
 -5 17 7 8229.48 507.327 2
 5 -17 7 9050.79 778.953 1
 -5 17 -7 8494.76 387.771 3
 5 -17 -7 7165.38 432.844 5
 -5 17 7 7582.49 565.705 3
 -5 -17 7 7852.69 454.883 5
 -5 -17 -7 7742.82 507.702 5
 5 17 7 10142.8 876.244 3
 -5 -17 7 9681.74 721.323 1
 5 -17 9 41.2075 688.045 1
 5 -17 -9 845.764 363.151 5
 5 -17 -9 268.551 509.892 4
 -5 -17 -9 716.143 463.699 5
 -5 -17 -9 1325.28 468.62 4
 -5 17 -9 773.351 384.597 2
 -5 17 -9 274.181 301.479 3
 -5 -17 9 -598.257 661.743 1
 -5 17 9 587.074 469.552 2
 -5 17 9 753.164 569.451 3
 -5 17 11 1313.9 492.393 2
 5 -17 -11 1082.26 537.127 4
 -5 -17 -11 1358.07 506.807 4
 -5 17 -11 547.21 393.331 2
 5 -17 11 -5.13465 696.657 1
 -5 -17 11 782.948 679.289 1
 -5 17 -11 992.989 311.139 3
 5 -17 -11 1102.6 387.977 5
 -5 -17 -11 1285.36 484.627 5
 -5 17 11 845.014 591.163 3
 5 -17 -13 7190.53 624.388 4
 -5 -17 -13 6915.88 580.424 4
 -5 17 -13 8104.49 517.171 2
 -5 17 13 6965.95 738.427 3
 -5 17 -13 7462.5 403.077 3
 5 -17 -13 5853.57 459.674 5
 -5 -17 13 9149.95 826.58 1
 -5 -17 -13 6628.83 586.307 5
 -5 17 -15 10345.3 557.131 2
 -5 -17 -15 8728.19 648.415 4
 5 -17 15 11374 862.817 1
 -5 17 -15 11086.9 454.419 3
 -5 -17 15 9673.82 852.192 1
 -5 17 15 7480.56 818.455 3
 -5 -17 -15 7093.21 624.455 5
 5 -17 17 3082.08 772.134 1
 -5 -17 -17 1638.46 622.577 4
 -5 17 -17 2423.23 367.386 3
 -5 17 -17 2037.94 442.487 2
 -5 -17 17 4014.87 872.009 1
 -5 17 17 -4.77263 581.185 2
 -5 -17 -17 1619.01 595.033 5
 -5 17 17 2439.25 799.347 3
 -5 -17 19 28.8522 945.336 1
 -5 -17 -19 -1048.21 670.036 4
 -5 17 -19 474.021 473.379 2
 -5 17 -19 34.3933 369.195 3
 -5 17 19 126.415 603.448 2
 -5 17 19 -856.294 810.856 3
 5 -17 19 268.696 737.199 1
 -5 17 21 90.5304 664.074 2
 -5 17 -21 4500.65 529.147 2
 -5 -17 21 340.922 930.97 1
 -5 -17 -21 4241.88 689.65 4
 -5 17 -21 4007.64 445.518 3
 5 -17 21 4825.68 804.378 1
 -5 -17 -21 3914.23 639.997 5
 -5 17 21 4376.45 867.756 3
 -5 17 -23 11395.3 609.065 2
 -5 17 23 10785.6 768.035 2
 -5 17 -23 11495.5 578.462 3
 5 -17 23 11211.7 908.006 1
 -5 -17 -25 7256.56 743.8 4
 -5 -17 25 7582.73 957.649 1
 -5 -17 -25 5663.06 685.35 5
 -5 17 25 6194.85 998.773 3
 -5 -17 -27 2717.36 665.673 5
 -5 -17 -27 2622.35 743.267 4
 -5 17 27 152.817 708.758 2
 -5 -17 27 1344.86 947.155 1
 -5 17 27 1445.1 946.228 3
 -5 17 -29 202.025 660.639 5
 -5 -17 -29 105.638 737.466 4
 5 -17 29 472.702 825.539 1
 -5 -17 -29 854.483 676.036 5
 -5 17 29 6.17408 678.914 2
 -5 -17 29 -463.67 942.561 1
 -5 17 29 -945.855 1022.78 3
 -5 -19 1 484.566 397.9 4
 -5 -19 -1 449.354 409.052 4
 -5 -19 1 193.163 631.836 1
 -5 -19 -1 661.877 580.59 1
 -5 -19 1 622.796 426.214 5
 -5 19 -1 1261.04 440.406 2
 -5 19 1 804.309 422.376 2
 -5 19 1 1140.11 428.231 3
 -5 19 -1 1622.02 410.239 3
 5 -19 1 753.181 826.706 1
 -5 -19 -1 434.962 431.061 5
 -5 -19 3 18977.9 838.675 1
 -5 -19 3 18474 561.015 4
 -5 -19 -3 19897.6 599.804 4
 -5 19 -3 17699.7 599.338 2
 -5 19 3 16495 608.842 2
 -5 -19 -3 15402 760.999 1
 -5 -19 3 17576.4 609.862 5
 -5 19 -3 17728.2 565.424 3
 -5 19 3 16858 631.902 3
 -5 -19 -3 18503.2 629.528 5
 5 -19 -5 12021 626.666 4
 -5 -19 5 11557.3 506.84 4
 -5 -19 -5 12489.1 566.904 4
 -5 19 -5 11897.4 560.315 2
 -5 19 5 11704.5 556.475 2
 -5 -19 5 11525.4 540.1 5
 -5 19 -5 11575.4 467.291 3
 -5 -19 -5 12752.3 582.896 5
 -5 19 5 11655.9 625.134 3
 5 -19 -5 11089.5 517.022 5
 -5 -19 5 13994.8 808.263 1
 -5 -19 7 5024.08 435.082 4
 -5 -19 -7 4747.26 514.2 4
 -5 19 -7 5961.5 492.312 2
 -5 19 7 5239.44 501.792 2
 5 19 7 8058.56 884 3
 -5 19 -7 5748.52 388.492 3
 -5 -19 7 6242.32 487.289 5
 5 -19 -7 5501.26 575.468 4
 -5 19 7 4519.18 580.857 3
 5 -19 -7 4871.74 454.137 5
 -5 -19 -7 5848.46 524.321 5
 -5 -19 7 7235.55 754.742 1
 5 19 9 972.487 921.607 3
 5 -19 9 -22.2876 773.142 1
 5 -19 -9 109.149 566.045 4
 -5 -19 -9 869.641 508.644 4
 5 -19 -9 964.734 423.189 5
 -5 19 9 -16.3937 495.18 2
 -5 -19 -9 969.139 485.635 5
 -5 19 -9 -49.3987 436.229 2
 -5 19 9 616.004 582.514 3
 -5 19 -9 429.622 317.046 3
 -5 -19 9 -1481.18 771.033 1
 5 19 11 242.126 1027.11 3
 5 -19 11 -10.9452 768.692 1
 5 -19 -11 319.069 606.414 4
 -5 19 11 116.005 556.912 2
 -5 -19 -11 1291.79 552.433 4
 -5 19 -11 304.183 442.408 2
 -5 19 11 2837.68 694.149 3
 5 -19 -11 1484.83 434.083 5
 -5 19 -11 670.885 325.477 3
 -5 -19 11 53.3034 726.47 1
 -5 -19 -11 1149.05 541.725 5
 5 19 13 6546.93 1245.1 3
 -5 19 -13 5750.5 516.253 2
 -5 -19 -13 5254.44 586.669 5
 -5 19 -13 5431.79 398.938 3
 -5 -19 13 7290.14 842.284 1
 -5 -19 -13 6469.29 628.468 4
 5 -19 -15 593.159 665.8 4
 -5 -19 -15 5345.13 639.38 4
 -5 19 -15 5114.79 517.004 2
 5 -19 15 129.445 827.523 1
 -5 19 15 117.875 627.241 2
 -5 19 -15 4681.26 396.765 3
 -5 -19 15 5963.72 876.626 1
 -5 -19 -15 4204.21 600.875 5
 -5 19 15 3848.09 768.261 3
 -5 19 -17 4695.66 496.829 2
 -5 -19 -17 5037.32 662.582 4
 5 -19 17 5127.9 807.472 1
 -5 19 -17 4406.69 397.059 3
 -5 -19 17 6291.75 889.703 1
 -5 -19 -17 3589.64 624.689 5
 -5 19 17 4014.51 797.695 3
 5 -19 19 284.209 749.221 1
 -5 -19 19 771.325 910.195 1
 -5 -19 -19 -115.625 634.097 4
 -5 19 19 31.9022 604.764 2
 -5 19 -19 452.907 467.44 2
 -5 19 -19 251.318 368.993 3
 -5 -19 -19 -764.671 621.669 5
 -5 19 19 -333.255 802.44 3
 -5 19 -21 2000.7 508.647 2
 -5 19 21 980.291 634.096 2
 5 -19 21 1009.31 793.831 1
 -5 -19 -23 6255.12 708.839 4
 -5 -19 -23 4657.93 685.905 5
 -5 19 23 3999.04 907.353 3
 -5 -19 -25 5723.48 738.411 4
 5 -19 25 4462.05 836.406 1
 -5 -19 -25 5766.79 707.37 5
 -5 -19 -27 551.044 727.533 4
 -5 -19 -27 1961.24 671.613 5
 5 -19 27 1724.16 823.605 1
 -5 19 27 131.013 733.882 2
 -5 -19 27 2930.1 946.445 1
 5 -21 1 1737.72 841.78 1
 -5 -21 1 613.831 455.008 4
 -5 -21 -1 701.472 496.511 4
 -5 -21 1 877.598 697.519 1
 -5 -21 -1 1201.61 489.874 5
 -5 -21 -1 187.469 651.882 1
 -5 21 1 989.733 446.129 3
 -5 21 -1 642.838 440.463 2
 -5 21 1 886.82 455.375 2
 -5 21 -1 1252.67 425.342 3
 -5 -21 1 986.681 498.153 5
 5 -21 -1 1769.53 915.789 1
 -5 -21 3 5109.46 775.247 1
 -5 -21 -3 3083.23 492.584 4
 -5 21 -3 3669.46 472.962 2
 -5 21 3 3223.97 486.251 2
 5 -21 3 4082.91 872.188 1
 -5 -21 -3 4539.13 532.942 5
 -5 21 -3 4758.58 439.824 3
 -5 21 3 3535.28 511.755 3
 -5 -21 3 3977.15 512.627 5
 5 -21 -5 10990.8 656.555 4
 -5 -21 5 11283.6 547.895 4
 -5 21 -5 10293.7 571.995 2
 -5 21 5 10619.6 592.176 2
 -5 -21 5 12854.6 589.503 5
 -5 21 -5 11983.4 479.701 3
 5 -21 5 13763.2 935.425 1
 -5 21 5 11381.6 634.395 3
 5 -21 -5 10799.7 565.365 5
 -5 -21 -5 12822.2 639.747 5
 -5 -21 5 13964.5 867.399 1
 5 -21 -7 3291.63 618.495 4
 -5 -21 -7 2734.86 550.221 4
 -5 21 -7 2969.14 491.981 2
 -5 21 7 2900.27 521.07 2
 5 -21 -7 2591.93 480.364 5
 -5 21 -7 3441.11 382.141 3
 -5 -21 -7 4325.94 538.238 5
 -5 21 7 3023.04 589.623 3
 -5 -21 7 4786.14 811.899 1
 5 -21 9 29.6464 797.122 1
 5 21 9 1020.89 965.594 3
 5 -21 -9 193.135 597.376 4
 -5 -21 -9 614.858 544.156 4
 -5 -21 9 1987.8 780.984 1
 -5 21 -9 37.7852 450.96 2
 -5 21 -9 916.056 350.341 3
 -5 21 9 221.235 469.807 2
 5 -21 -9 969.21 462.059 5
 -5 -21 -9 854.458 519.951 5
 -5 21 9 552.489 590.255 3
 5 -21 -11 79.9681 628.435 4
 -5 -21 -11 256.945 571.521 4
 -5 21 -11 1511.76 470.045 2
 -5 21 -11 1484.68 342.887 3
 5 21 11 867.35 1076.52 3
 -5 -21 11 823.489 826.833 1
 -5 21 11 744.611 542.602 2
 -5 21 11 888.902 635.693 3
 5 -21 11 1222.79 776.099 1
 5 -21 -11 1140.53 453.372 5
 -5 -21 -11 1496.22 536.068 5
 5 21 13 4637.01 1195.44 3
 -5 -21 -13 4688.95 624.81 4
 -5 21 -13 4197.41 516.754 2
 5 -21 -13 3289.89 668.06 4
 -5 21 13 3525.44 706.474 3
 -5 21 -13 3683.93 384.598 3
 5 -21 13 4305.36 805.63 1
 -5 -21 13 4017.51 858.079 1
 -5 21 13 2834.56 596.934 2
 -5 -21 -13 2846.05 598.809 5
 -5 -21 -15 8644.83 671.194 4
 -5 21 -15 6233.09 540.315 2
 -5 21 15 6431.94 646.198 2
 -5 21 -15 6319.17 422.045 3
 -5 -21 -15 5084.37 628.134 5
 -5 -21 15 8461.85 927.141 1
 -5 21 15 5536.34 754.593 3
 5 21 15 10262.7 1379.87 3
 -5 21 -17 4064.19 512.044 2
 5 -21 17 4004.5 799.322 1
 -5 21 17 4164.21 642.569 2
 -5 -21 17 5108.83 905.889 1
 5 21 19 1619.56 1429.8 3
 -5 21 19 525.115 624.226 2
 5 -21 21 -465.432 793.679 1
 -5 -21 -21 194.355 611.025 5
 -5 -21 -21 441.245 668.593 4
 -5 21 21 -396.046 860.048 3
 5 21 23 2461.8 1722.8 3
 -5 -21 -23 2251.05 701.936 4
 -5 -21 -23 2609.99 666.411 5
 -5 21 23 1303.63 912.411 3
 5 -21 23 1615.14 806.408 1
 -5 -21 25 3744.77 965.837 1
 -5 -21 -25 2673.57 734.779 4
 -5 21 25 160.771 688.359 2
 5 -21 25 1131.58 826.994 1
 -5 -21 -25 1865.74 686.183 5
 -5 21 25 2447.07 930.961 3
 -5 -23 1 -74.9773 488.454 4
 -5 -23 -1 86.0285 503.426 4
 -5 -23 1 512.361 755.521 1
 5 -23 -1 565.804 872.147 1
 -5 23 -1 359.411 463.043 2
 -5 23 1 192.857 456.089 2
 5 -23 1 118.072 875.558 1
 -5 23 -1 303.095 452.941 3
 -5 -23 1 769.674 510.828 5
 -5 -23 -1 928.081 508.199 5
 -5 23 1 -68.5657 454.733 3
 5 -23 3 3057.72 869.855 1
 -5 -23 -3 1413.25 555.233 4
 5 -23 -3 3116.99 965.067 1
 -5 23 -3 2662.07 480.385 2
 -5 -23 3 1593.25 521.996 4
 -5 -23 3 3219.49 797.767 1
 -5 23 -3 2430.8 433.725 3
 -5 23 3 2674.71 501.786 2
 -5 23 3 2403.33 519.867 3
 -5 -23 3 2845.04 527.194 5
 -5 -23 -3 2710.63 542.073 5
 -5 -23 -5 3152.2 556.336 4
 -5 -23 5 4299.15 802.428 1
 -5 23 -5 3205.05 508.106 2
 5 -23 -5 1930.14 583.923 4
 -5 -23 5 1499.04 507.993 4
 -5 -23 -5 3734.41 560.916 5
 -5 23 -5 2701.08 404.244 3
 5 -23 5 50.1196 847.413 1
 -5 23 5 2327.52 514.107 2
 5 -23 -5 2370.14 474.081 5
 -5 -23 5 2657.02 520.059 5
 -5 23 5 2469.63 552.747 3
 -5 23 -7 5100.95 555.882 2
 -5 23 7 4312.84 552.68 2
 5 -23 7 189.88 846.739 1
 -5 23 -7 4572.11 410.67 3
 -5 23 7 5146.54 634.136 3
 5 -23 -7 3785.94 505.622 5
 -5 -23 -7 9653.52 656.589 5
 -5 -23 7 6624.47 859.78 1
 5 -23 9 -137.04 833.174 1
 5 -23 -9 -207.415 597.02 4
 -5 -23 -9 1981.21 610.528 4
 -5 23 -9 192.376 468.86 2
 -5 -23 9 2245.23 831.626 1
 -5 23 -9 460.328 350.109 3
 -5 23 9 464.391 510.675 2
 5 -23 -9 321.033 456.58 5
 -5 23 9 293.407 585.153 3
 5 -23 -11 860.804 641.692 4
 -5 -23 -11 -1088.82 630.024 4
 -5 -23 -11 1885.23 560.684 5
 -5 23 -11 983.095 475.044 2
 5 -23 -11 313.991 486.176 5
 -5 23 -11 537.586 346.171 3
 -5 23 11 550.259 503.785 2
 5 -23 11 18.1167 766.455 1
 -5 23 11 1231.77 647.389 3
 5 23 13 3675.92 1179.83 3
 -5 23 -13 3651.46 529.806 2
 5 -23 -13 3048.61 683.213 4
 -5 23 13 3391.18 588.025 2
 -5 23 -13 3123.13 389.871 3
 -5 -23 13 2389.66 875.131 1
 -5 23 13 3155.23 712.684 3
 -5 23 15 5752.36 668.801 2
 5 23 15 9744.76 1347.76 3
 5 23 17 5143.92 1446.21 3
 5 -23 17 3596.04 815.268 1
 -5 -23 -17 3770.48 667.951 4
 -5 23 17 3991.08 668.087 2
 -5 -23 -17 3409.34 636.067 5
 -5 23 17 2560.9 772.903 3
 5 -23 19 44.4778 776.64 1
 -5 -23 -19 533.071 661.511 4
 -5 -23 19 -575.711 927.138 1
 -5 -23 -19 -610.17 591.862 5
 -5 23 19 13.807 781.581 3
 5 -23 21 204.67 806.26 1
 5 23 21 1311.3 1574.71 3
 -5 -23 21 731.229 925.295 1
 -5 -23 -21 1444.43 683.97 4
 -5 -23 -21 591.111 613.135 5
 -5 23 21 111.806 838.113 3
 5 23 23 3683.26 1687.01 3
 -5 -23 23 432.361 1022 1
 -5 -23 -23 199.682 718.332 4
 5 -23 23 692.74 816.071 1
 -5 23 23 1479.93 671.051 2
 -5 -23 -23 656.818 649.811 5
 -5 23 23 1139.01 869.263 3
 -5 -25 1 489.967 516.86 4
 -5 -25 -1 714.723 515.123 4
 5 -25 1 -61.707 890.581 1
 -5 25 -1 78.9945 489.319 2
 -5 25 1 211.467 491.212 2
 -5 25 1 -355.214 487.072 3
 -5 25 -1 147.268 463.023 3
 -5 -25 1 -121.645 515.924 5
 -5 -25 -1 38.5294 525.487 5
 5 -25 -1 237.711 905.4 1
 -5 -25 3 376.295 499.968 4
 -5 25 3 1062.4 521.666 3
 -5 -25 3 2000.82 803.492 1
 -5 -25 -3 29.847 566.974 4
 5 -25 -3 1989.91 921.115 1
 -5 25 -3 1622.97 515.371 2
 -5 25 3 1824.99 527.664 2
 -5 25 -3 1596.95 445.693 3
 -5 -25 3 289.525 520.084 5
 -5 -25 -3 1084.54 535.473 5
 5 -25 3 26.72 876.564 1
 -5 -25 5 2409.5 812.905 1
 -5 -25 5 1475.2 516.715 4
 -5 -25 -5 2338.02 577.892 4
 -5 -25 5 2268.3 533.803 5
 -5 25 5 2779.4 559.096 3
 -5 25 -5 2559.19 521.44 2
 -5 25 -5 2630.86 417.504 3
 -5 25 5 2056.9 523.395 2
 -5 -25 -5 3262.65 573.061 5
 -5 -25 7 2020.64 837.036 1
 5 -25 -7 2479.92 638.264 4
 -5 25 -7 1302.8 513.434 2
 -5 25 7 1223.69 510.427 2
 -5 25 -7 1872.17 398.14 3
 5 -25 -7 1131.72 503.347 5
 -5 25 7 1601.29 597.493 3
 5 -25 -9 10.5525 638.812 4
 -5 25 -9 546.873 368.128 3
 -5 25 9 308.417 534.291 2
 5 -25 -9 113.561 503.791 5
 -5 25 9 334.217 596.987 3
 -5 -25 9 1523.16 838.528 1
 5 -25 -11 65.057 660.343 4
 -5 25 11 258.068 538.322 2
 -5 -25 11 -1540.98 931.742 1
 -5 -25 -13 3946.11 662.615 4
 -5 25 13 2856.86 588.524 2
 -5 -25 -13 4370.84 604.187 5
 -5 -25 -15 4451.17 682.201 4
 -5 25 15 3935.26 641.759 2
 -5 25 15 4166.44 782.159 3
 -5 -25 -15 3973.69 617.177 5
 5 25 17 3001.13 1398.13 3
 -5 -25 -17 1522.51 659.069 4
 5 -25 17 695.418 818.316 1
 -5 -25 17 1188.6 902.41 1
 -5 -25 -17 1729.75 601.828 5
 -5 25 17 930.583 747.197 3
 5 -25 19 6.51539 793.284 1
 -5 -25 -19 1749.25 684.826 4
 -5 -25 19 -212.65 902.407 1
 -5 25 19 131.504 638.596 2
 -5 -25 -19 1803.82 627.278 5
 -5 25 19 182.379 769.826 3
 5 -25 21 590.011 824.78 1
 -5 -25 -21 8523.59 769.327 4
 -5 -25 21 -354.027 934.207 1
 -5 25 21 817.003 685.741 2
 -5 -25 -21 6837.89 755.976 5
 5 25 21 11181.5 1694.71 3
 -5 25 21 628.626 809.334 3
 5 -27 1 28.5151 889.296 1
 -5 27 -1 388.407 471.454 3
 -5 27 1 146.071 526.294 2
 -5 27 1 145.292 488.035 3
 5 -27 -3 1504.57 934.513 1
 -5 27 3 891.644 543.327 2
 5 -27 3 167.899 879.674 1
 -5 -27 -3 22.94 557.854 5
 -5 27 -3 427.247 444.99 3
 -5 27 3 922.419 535.777 3
 -5 -27 5 2642.83 833.503 1
 -5 -27 -5 225.729 594.023 4
 5 -27 5 -6.78303 875.275 1
 5 -27 -5 3077.26 996.68 1
 -5 27 5 2022.05 545.051 2
 -5 27 -5 2188.63 436.625 3
 -5 -27 5 520.554 515.698 5
 -5 -27 -5 1661.05 567.183 5
 -5 27 5 2707.98 574.612 3
 5 -27 7 184.332 886.959 1
 5 -27 -7 1868.65 633.642 4
 -5 -27 -7 98.4214 592.643 4
 -5 -27 7 2131.55 853.987 1
 -5 27 7 619.371 530.453 2
 5 -27 -7 1414.13 527.998 5
 -5 -27 -7 416.767 556.756 5
 5 -27 9 6.68104 875.934 1
 5 -27 -9 765.66 684.262 4
 -5 -27 -9 -18.8431 586.363 4
 -5 27 9 5.32607 545.822 2
 -5 -27 -9 -466.592 552.393 5
 -5 -27 9 1159.67 855.81 1
 -5 -27 -11 793.358 588.733 4
 -5 -27 -11 -267.42 579.734 5
 -5 27 11 -109.89 570.122 2
 5 -27 11 355.061 849.819 1
 -5 27 11 653.281 635.783 3
 -5 27 13 2310.14 684.885 3
 -5 -27 -13 2262.44 646.724 4
 -5 -27 -13 2377.44 595.938 5
 -5 -27 -15 1490.4 676.366 4
 -5 -27 -15 1655.83 591.273 5
 -5 -27 15 2226.85 908.733 1
 -5 27 15 856.711 719.342 3
 5 -27 17 1280.05 821.24 1
 -5 -27 -17 1893.45 708.322 4
 -5 -27 17 1270.19 925.172 1
 -5 -27 -17 618.286 614.932 5
 5 -29 -1 -7.66124 946.323 1
 -5 -29 1 46.043 543.86 4
 -5 -29 -1 -37.837 576.299 4
 -5 -29 1 794.695 547.465 5
 -5 -29 -1 480.96 541.163 5
 5 -29 1 7.35194 914.366 1
 -5 -29 3 32.531 561.371 4
 -5 -29 -3 59.7579 578.28 4
 5 -29 3 7.30747 921.669 1
 5 -29 -3 1894.55 1018.58 1
 -5 -29 3 1422.46 552.494 5
 -5 -29 -3 1198.75 570.044 5
 5 -29 5 -147.32 898.06 1
 -5 -29 -5 68.1101 578.535 4
 -5 -29 -5 185.826 546.687 5
 -5 29 7 1352.14 603.097 3
 -5 -29 -7 90.8758 601.158 4
 -5 -29 -7 328.332 564.288 5
 5 -29 -7 1686.11 1033.81 1
 5 -29 7 -162.298 883.298 1
 -5 -29 -9 -63.4571 633.174 4
 -5 -29 -9 -310.3 578.659 5
 -5 29 9 197.246 623.635 3
 5 -29 9 6.82224 840.931 1
 -5 -29 -11 -387.523 620.999 4
 5 -29 11 6.82245 844.882 1
 -5 -29 11 1047.18 920.598 1
 -5 -29 -11 -213.186 582.093 5
 -5 29 11 49.9156 663.249 3
 -5 -31 1 26.5248 582.179 4
 -5 -31 -1 -19.0489 567.561 4
 5 -31 1 60.4959 896.231 1
 -5 -31 -1 428.644 562.29 5
 5 -31 -1 15.4232 939.778 1
 -5 -31 1 1066.4 560.537 5
 -6 0 0 80.0271 167.296 3
 -6 0 0 9.22058 95.5705 2
 -6 0 0 -53.8297 124.927 5
 -6 0 -2 54853.4 655.541 5
 -6 0 -2 56209.9 699.193 3
 -6 0 2 55087.5 678.656 3
 -6 0 4 35.3975 172.911 3
 -6 0 4 20.3807 209.437 1
 -6 0 -4 22.8136 136.908 2
 -6 0 -4 -137.507 195.129 3
 -6 0 -4 105.387 198.745 5
 -6 0 6 19622.2 297.45 4
 -6 0 -6 19200.8 345.589 2
 -6 0 -6 18799 408.3 3
 -6 0 6 17969.7 396.598 3
 -6 0 -6 19470.7 432.248 5
 -6 0 6 19325.1 445.766 1
 -6 0 -8 -25.322 255.767 5
 6 0 -8 -50.6293 113.141 5
 6 0 8 -46.2041 245.149 1
 -6 0 8 9.29389 302.616 1
 -6 0 8 -124.939 251.61 3
 -6 0 -10 116356 1330.82 2
 -6 0 -10 117455 1405.93 3
 6 0 10 122592 1332.14 1
 -6 0 10 113228 1417.24 3
 6 0 -10 107656 1227.69 5
 -6 0 -12 -309.84 349.235 5
 6 0 -12 142.307 238.455 5
 6 0 12 78.9007 306.761 1
 -6 0 12 -15.4436 403.187 1
 -6 0 -12 175.696 260.953 2
 -6 0 -12 -140.653 305.351 3
 -6 0 12 74.7991 364.637 3
 -6 0 -14 4669.13 380.6 4
 6 0 14 4426.4 412.153 1
 6 0 -14 4827.72 343.532 5
 -6 0 -16 -65.3133 413.439 5
 6 0 -16 557.077 366.141 5
 -6 0 -16 -108.109 391.07 4
 6 0 16 -171.23 406.167 1
 -6 0 -18 97904 1324.01 4
 6 0 18 98955.5 1382.86 1
 -6 0 18 93458.1 1480.15 1
 -6 0 18 90429 1560.1 3
 -6 0 -18 92844.6 1397.16 5
 6 0 -18 90999.3 1278.65 5
 -6 0 -20 -442.299 529.389 5
 -6 0 -20 180.72 474.384 4
 -6 0 20 -444.264 625.01 1
 -6 0 20 -405.792 683.541 3
 -6 0 22 14838.6 825.818 1
 -6 0 -22 14496.3 622.723 4
 -6 0 -22 14511.2 706.291 5
 -6 0 22 12992.1 907.709 3
 -6 0 -24 -239.494 589.861 5
 -6 0 -24 368.87 541.541 4
 -6 0 24 -450.106 714.54 1
 -6 0 24 -1299.98 839.547 3
 -6 0 26 8186.88 839.178 1
 -6 0 -26 8197.72 637.244 4
 -6 0 -26 7066.78 680.981 5
 -6 0 -28 -850.149 629.111 5
 -6 0 -28 75.8135 588.986 4
 -6 0 -30 10958.4 719.178 4
 -6 0 32 -963.851 810.161 1
 -6 0 34 -574.36 824.5 1
 -6 0 -34 -30.6079 656.562 4
 -6 0 -34 -53.4785 676.783 5
 -6 2 0 88100.6 944.782 2
 -6 -2 0 89605.2 999.044 3
 -6 2 0 86520.1 1023.45 3
 -6 -2 0 83718.8 948.058 5
 -6 2 0 84900.5 929.725 5
 -6 -2 -2 16216.4 232.557 2
 -6 2 -2 19645 302.014 2
 -6 2 2 20135 312.596 2
 -6 -2 -2 20111.4 368.515 3
 -6 2 -2 20694.3 381.234 3
 -6 -2 2 19121.1 340.561 3
 -6 2 2 19795.1 382.642 3
 -6 -2 2 20368.9 294.337 5
 -6 -2 -2 19463.5 347.641 5
 -6 2 -2 19040.1 335.481 5
 -6 -2 2 19730.2 348.189 1
 -6 -2 4 15094.3 365.781 1
 -6 -2 -4 14479.8 257.534 2
 -6 2 -4 14938.1 285.253 2
 -6 2 4 15322.6 296.121 2
 -6 -2 -4 15507 350.294 3
 -6 2 -4 15959 358.609 3
 -6 2 -4 16202.3 366.126 5
 -6 -2 4 15307.8 306.841 3
 -6 2 4 15325.7 360.514 3
 -6 -2 4 15703.9 251.236 5
 -6 -2 -4 15608.9 361.683 5
 -6 -2 6 3383.76 288.548 1
 -6 -2 6 2419.39 96.5993 4
 -6 -2 -6 3369.65 187.397 2
 -6 2 -6 3564.56 206.208 2
 -6 -2 -6 3771.97 264.721 3
 6 -2 6 3582.57 311.516 1
 -6 -2 6 3487.95 213.774 3
 -6 2 -6 3232.55 276.383 5
 -6 -2 -6 3582.88 272.389 5
 -6 2 6 3665.84 301.182 1
 -6 -2 8 103220 1263.22 1
 6 -2 8 108285 1205.48 1
 -6 -2 8 97931.6 1022.06 4
 -6 2 -8 103082 1245.28 5
 -6 -2 8 98310.3 1136.68 3
 -6 2 8 103467 1248.81 3
 -6 -2 -8 102073 1236.74 5
 6 -2 10 2694.15 353.696 1
 -6 -2 -10 2585.96 250.576 2
 -6 2 -10 2548.5 254.063 2
 6 2 10 2131.71 198.191 1
 -6 -2 -10 2268.22 311.138 3
 -6 2 -10 2946.75 293.448 3
 -6 -2 10 2409.78 268.463 3
 -6 2 10 2522.43 374.312 3
 6 -2 -10 2056.09 128.205 5
 -6 -2 12 43909.5 854.82 1
 -6 2 -12 43461.1 699.551 2
 -6 -2 -12 45717.2 698.972 4
 6 2 12 44207.3 639.672 1
 -6 2 -12 43019.9 748.922 3
 6 -2 12 45186.1 798.997 1
 -6 -2 12 41152.6 747.122 3
 6 -2 -12 44567.2 593.898 5
 -6 -2 -12 43800.6 789.768 5
 -6 2 -12 46824.2 817.653 5
 -6 2 12 43345.4 828.388 1
 -6 2 -14 475.79 398.183 5
 -6 -2 14 1903.89 521.328 1
 -6 2 14 162.111 463.57 1
 -6 -2 -14 851.533 378.914 4
 -6 2 -14 599.689 305.213 2
 6 -2 14 596.123 402.31 1
 -6 2 -14 381.861 331.14 3
 6 2 14 695.857 292.084 1
 -6 -2 14 1192.25 446.147 3
 6 -2 -14 781.51 273.296 5
 -6 -2 -14 455.093 379.485 5
 -6 -2 -16 20234.3 573.329 4
 6 2 16 19627.8 531.006 1
 6 -2 -16 19338 495.759 5
 6 -2 16 18341.4 639.892 1
 -6 -2 16 21400.4 724.33 3
 -6 2 16 18606.5 754.758 3
 -6 -2 -16 17861.9 621.164 5
 -6 2 -16 18240.9 635.689 5
 -6 2 16 17838.4 694.113 1
 6 2 -16 18505.8 581.98 5
 -6 2 -18 2797.95 520.878 5
 -6 -2 18 3968.79 626.89 1
 6 2 -18 3424.08 458.265 5
 -6 2 18 2849.9 594.996 1
 -6 2 -18 3107.66 452.515 4
 -6 2 18 3159.89 677.291 3
 -6 -2 20 61032.8 1258.44 1
 -6 -2 -20 62573.6 1043.28 4
 -6 2 -20 63967.7 1050.73 4
 6 -2 20 68527.8 1206 1
 -6 2 20 63055.9 1387.24 3
 -6 -2 20 62916.3 1321.77 3
 -6 -2 -20 59552.7 1130.71 5
 -6 2 -20 63142.6 1178.58 5
 -6 2 20 66460.7 1245.75 1
 -6 2 -22 779.619 576.496 5
 -6 2 22 360.197 673.259 1
 -6 -2 -22 1362.84 509.994 4
 -6 2 -22 545.289 507.983 4
 -6 -2 22 1142.9 713.159 1
 6 -2 22 951.54 623.904 1
 -6 2 22 189.085 772.06 3
 -6 -2 22 1446.31 727.45 3
 -6 -2 -22 758.784 555.363 5
 -6 2 -24 346.524 614.835 5
 -6 2 24 346.744 705.501 1
 -6 -2 -24 173.97 557.77 4
 -6 2 -24 925.314 544.408 4
 -6 -2 24 388.302 758.969 1
 -6 2 24 32.2031 845.354 3
 -6 -2 -24 372.646 584.874 5
 -6 2 -26 414.953 617.538 5
 -6 2 26 512.888 750.727 1
 -6 -2 -26 -172.437 589.156 4
 -6 2 -26 947.807 567.119 4
 -6 -2 26 -575.767 796.003 1
 -6 -2 -26 591.072 611.129 5
 -6 -2 28 16898.2 983.646 1
 -6 -2 -28 14846.3 784.527 5
 -6 2 -28 14643.1 798.111 5
 -6 2 28 17607.7 939.045 1
 -6 2 -30 445.418 597.936 4
 -6 2 -32 1005.94 701.124 5
 -6 2 32 2645.59 800.108 1
 -6 -2 32 2335.99 839.939 1
 -6 -2 -32 2484.15 705.75 5
 -6 2 -34 -218.899 676.141 5
 -6 2 34 -207.876 777.96 1
 -6 -2 -34 -14.8727 650.503 4
 -6 2 -34 -141.126 674.475 4
 -6 -2 34 -326.407 817.221 1
 -6 -2 -34 -238.399 683.457 5
 -6 4 0 -61.7205 147.508 5
 -6 -4 0 49.6081 162.899 5
 -6 -4 0 88.0126 141.344 1
 -6 -4 0 -51.4802 156.541 3
 -6 4 0 20.0065 152.742 2
 -6 4 0 76.6741 188.448 3
 -6 -4 2 69876.9 765.593 1
 -6 -4 -2 63237.3 636.044 1
 -6 4 -2 71260.4 749.541 2
 -6 4 2 75402.6 781.167 2
 -6 -4 -2 73566.6 793.464 3
 -6 -4 2 70636.2 737.424 3
 -6 4 -2 71648.4 818.453 3
 -6 4 2 71529.8 842.092 3
 -6 -4 2 69363.9 736.95 5
 -6 -4 -2 72358.2 787.311 5
 -6 4 -2 67499.7 773.147 5
 -6 -4 4 5173.36 279.579 1
 -6 -4 -4 4740.77 163.67 2
 -6 4 -4 5064.94 215.813 2
 -6 4 4 5360.25 242.394 2
 -6 -4 -4 5275.85 263.625 3
 -6 -4 4 5232.55 187.406 3
 -6 4 4 4994.39 279.027 3
 -6 -4 4 5517.44 203.227 5
 -6 -4 -4 5448.76 266.497 5
 -6 4 -4 5025.82 273.069 5
 -6 -4 -6 6659.21 230.368 2
 -6 -4 6 7175.44 347.418 1
 -6 4 6 6824.7 278.594 2
 -6 -4 -6 7058.13 311.582 3
 -6 -4 6 6725 208.578 3
 -6 4 6 6950.95 345.42 3
 6 -4 6 7156.79 399.93 1
 -6 4 -6 7099.02 342.076 5
 -6 -4 -6 6908.88 318.279 5
 -6 -4 8 19333.5 286.233 4
 -6 -4 8 20683.9 537.229 1
 -6 4 -8 22484 424.151 2
 6 -4 8 23153.2 557.672 1
 -6 4 -8 21830.5 460.909 3
 -6 -4 8 18971.3 355.686 3
 -6 4 -8 21435.8 518.659 5
 6 -4 -10 91173.7 1139.9 4
 -6 4 -10 108756 1220.92 2
 -6 -4 10 99965.2 1077.79 4
 -6 -4 -10 116222 1222.7 4
 6 -4 10 115484 1342.29 1
 -6 4 10 119857 1377.67 1
 -6 4 -10 113283 1265.97 3
 -6 -4 10 102650 1160 3
 -6 4 -12 503.15 373.934 5
 6 -4 12 540.367 403.361 1
 -6 4 12 184.648 415.724 1
 6 4 12 562.075 164.124 1
 -6 -4 -12 499.091 339.264 4
 -6 4 -12 761.537 270.401 2
 -6 4 -12 619.632 296.167 3
 -6 -4 12 450.776 439.353 1
 -6 -4 12 514.199 274.018 3
 6 -4 -12 609.469 173.612 5
 -6 4 12 364.028 446.433 3
 -6 -4 -12 828.743 364.808 5
 -6 4 -14 3501.64 347.886 2
 -6 -4 14 3246.64 533.38 1
 -6 4 14 3239.74 496.53 1
 -6 -4 -14 4024.5 396.751 4
 -6 4 -14 3144.24 359.736 3
 -6 4 -14 3731.91 450.282 5
 -6 -4 14 3486.99 395.636 3
 6 -4 14 2931.69 485.181 1
 6 -4 -14 3580.29 275.094 5
 -6 -4 -14 3481.34 438.351 5
 -6 4 14 3195.73 560.43 3
 -6 4 -16 -74.1256 444.704 5
 -6 4 16 -248.552 526.118 1
 -6 -4 -16 110.268 423.968 4
 -6 4 -16 -491.514 341.259 2
 -6 4 -16 -244.633 373.56 3
 -6 -4 16 322.035 568.329 1
 -6 -4 16 541.961 458.005 3
 -6 4 16 -592.877 576.581 3
 -6 -4 -16 -305.459 454.581 5
 -6 -4 18 36325.7 995.166 1
 6 -4 18 39102.8 926.517 1
 -6 4 18 38501.6 1091.88 3
 -6 -4 -18 38127.9 884.3 5
 -6 4 -18 38573.8 894.415 5
 -6 4 18 38394.9 934.722 1
 -6 -4 20 9858.07 762.331 1
 -6 -4 -20 11000.1 591.571 4
 -6 4 -20 10274.4 544.497 4
 6 -4 20 11133.5 752.881 1
 -6 4 20 10092.3 827.322 3
 -6 -4 -20 9911.89 630.313 5
 -6 4 20 11121.9 714.247 1
 6 4 -20 9087.31 574.193 5
 -6 -4 22 26002.1 984.14 1
 -6 4 -22 25248.4 736.937 4
 6 -4 22 27199.1 956.872 1
 -6 4 22 25016.7 1086.05 3
 -6 -4 -22 25027.5 814.813 5
 -6 4 -22 26661.2 858.375 5
 -6 4 22 25351.7 904.751 1
 -6 4 -24 -517.898 645.282 5
 -6 4 24 165.801 694.48 1
 -6 -4 -24 -3.79802 589.452 4
 -6 4 -24 -735.164 549.546 4
 -6 -4 24 732.595 762.494 1
 -6 4 24 -1090.54 859.34 3
 -6 -4 -24 -131.173 588.355 5
 6 -4 24 -210.107 718.031 1
 -6 4 -26 2768.63 667.226 5
 -6 4 26 3107.79 760.337 1
 -6 -4 -26 3570.07 627.761 4
 -6 -4 26 3937.74 836.677 1
 -6 -4 -28 350.981 644.312 5
 -6 4 -28 545.273 668.153 5
 -6 4 28 -1436.55 780.8 1
 -6 -4 -28 -22.1687 622.664 4
 -6 4 -28 567.513 569.531 4
 -6 -4 28 805.731 810.75 1
 -6 4 28 -1809.13 1002.11 3
 -6 4 -30 11343.2 690.02 4
 -6 4 30 8036.24 1087.38 3
 -6 4 -32 -1288.06 703.134 5
 -6 4 32 168.333 765.289 1
 -6 -4 -32 339.813 653.271 4
 -6 -4 32 -629.019 849.434 1
 -6 -4 -32 1592.89 703.903 5
 -6 4 32 -1872.3 1024.16 3
 -6 4 -34 -23.8706 679.896 5
 -6 4 34 648.523 763.8 1
 -6 -4 -34 -53.9196 651.334 4
 -6 4 -34 -97.5988 641.061 4
 -6 -4 34 -1116.54 856.547 1
 -6 -4 -34 -157.861 683.227 5
 -6 -6 0 142470 1546.47 1
 -6 -6 0 148272 1607.66 5
 -6 -6 -2 10201.2 199.107 1
 -6 -6 2 11915.9 316.528 1
 -6 -6 -2 11156.4 175.51 2
 -6 -6 -2 13636.3 319.439 3
 -6 -6 2 12851.5 257.035 3
 -6 -6 -2 13488 341.5 5
 -6 -6 2 13185.6 307.519 5
 -6 -6 -4 6083.95 217.859 4
 -6 -6 4 6149.58 314.096 1
 -6 -6 4 5664.56 182.791 3
 -6 -6 4 6554.06 257.551 5
 -6 -6 -4 6520.03 300.983 5
 6 -6 6 648.187 418.041 1
 -6 -6 -6 135.493 220.67 4
 -6 -6 6 308.223 206.232 5
 -6 6 -6 528.988 235.973 2
 -6 -6 6 88.1822 121.488 3
 -6 6 -6 407.891 235.031 3
 -6 -6 6 215.71 299.856 1
 -6 -6 -6 198.771 259.694 5
 -6 6 -8 47130.4 787.397 5
 6 -6 -8 43890.8 651.254 4
 -6 6 -8 49405.6 686.733 2
 -6 -6 8 42741.1 508.676 4
 -6 -6 8 46612.6 791.665 1
 -6 6 8 50652.6 724.331 2
 -6 6 -8 50875.1 711.535 3
 6 -6 8 48744.4 838.355 1
 -6 -6 8 42508.7 528.872 3
 -6 6 8 52829.7 848.292 3
 6 -6 -10 26222.7 523.847 4
 -6 6 -10 32366.5 556.907 2
 -6 -6 -10 31219 561.441 4
 6 -6 10 29922.6 678.451 1
 -6 6 10 29814.6 601.143 2
 -6 6 10 32543.1 747.873 3
 -6 6 -10 31022 557.872 3
 -6 -6 10 26224.3 407.568 3
 -6 -6 -10 33498.1 659.391 5
 -6 6 -12 82601.3 1096.54 2
 -6 -6 -12 87664.5 1109.13 4
 -6 -6 12 86635.5 1287.43 1
 -6 6 12 85059.6 1168.83 2
 -6 6 -12 85165.5 1115.65 3
 -6 6 12 89654.9 1361.38 3
 -6 -6 12 79513.4 991.921 3
 6 -6 -12 79675.4 956.044 5
 -6 -6 -12 89591.1 1238.85 5
 -6 6 -12 91986.2 1255.54 5
 -6 6 -14 284.081 439.456 5
 -6 6 14 -550.011 506.232 1
 -6 -6 14 -153.73 538.871 1
 -6 -6 -14 -99.8151 400.641 4
 -6 6 -14 37.6983 314.131 2
 -6 6 -14 138.33 308.306 3
 -6 -6 -14 -176.268 417.652 5
 -6 6 14 -714.383 562.79 3
 -6 -6 -16 8555.19 513.124 4
 -6 -6 16 8240.93 669.897 1
 -6 6 -16 7589.79 434.661 3
 -6 6 16 9145.11 694.75 3
 6 -6 16 6748.2 617.946 1
 -6 -6 -16 6947.96 540.229 5
 -6 6 16 8835.33 598.594 1
 -6 6 -16 9150.51 604.637 5
 -6 6 -18 6236.22 423.204 2
 -6 -6 18 6344.25 697.205 1
 -6 6 -18 5949.4 449.616 3
 6 -6 18 6396.54 639.987 1
 -6 -6 -18 4705.13 564.56 5
 -6 6 18 6685.43 760.508 3
 -6 6 18 6244.68 620.515 1
 -6 6 -18 7107.38 600.949 5
 -6 -6 20 36659.8 1074.01 1
 6 -6 20 34979.8 1004.59 1
 -6 -6 -20 36004.3 904.247 5
 -6 6 20 34351.6 1110.82 3
 -6 6 20 35479.7 942.668 1
 -6 6 -20 35614.2 931.194 5
 -6 6 -22 904.095 605.606 5
 6 6 -22 1627.47 567.005 5
 -6 6 22 908.667 647.722 1
 6 -6 22 794.384 709.537 1
 -6 -6 -22 188.917 573.47 4
 -6 6 -22 840.241 489.84 4
 -6 -6 22 1091.48 782.038 1
 -6 -6 -22 2183.01 587.695 5
 -6 6 22 699.723 805.892 3
 -6 6 -24 1526.47 635.276 5
 6 -6 24 508.557 791.798 1
 -6 6 24 989.855 694.057 1
 -6 -6 -24 3.93029 619.277 4
 -6 6 -24 -442.106 567.861 4
 -6 -6 24 884.012 801.982 1
 -6 -6 -24 937.301 614.622 5
 -6 6 24 -281.376 881.8 3
 -6 6 -26 -299.219 633.074 5
 6 -6 26 -281.572 781.655 1
 -6 -6 -26 -12.1396 605.266 4
 -6 6 -26 121.493 548.658 4
 -6 -6 26 161.951 822.065 1
 -6 -6 -26 85.3494 608.631 5
 -6 6 -28 8390.21 656.457 4
 -6 6 28 5602.82 1017.92 3
 -6 6 -30 -276.558 702.048 5
 -6 6 30 1312.67 739.164 1
 -6 6 -30 143.068 586.145 4
 -6 -6 30 1533.58 858.254 1
 -6 -6 -30 1353.11 672.078 5
 -6 6 30 -1172.64 1014.02 3
 -6 6 -32 3015.35 787.172 5
 -6 -6 32 6568.53 923.302 1
 -6 -6 -32 979.709 728.259 4
 -6 -6 -32 6207.38 734.966 5
 -6 6 32 6949.81 804.767 1
 -6 6 -34 -79.6877 709.015 5
 -6 6 34 1650.99 753.751 1
 -6 -6 -34 -558.274 678.216 4
 -6 6 -34 46.5276 641.113 4
 -6 -6 34 397.527 852.735 1
 -6 -6 -34 48.6452 686.442 5
 -6 6 34 -165.498 1031.2 3
 -6 -8 0 -45.7554 223.903 1
 -6 -8 0 -29.9281 106.025 4
 -6 -8 0 -45.0974 63.7902 2
 -6 8 0 15.1789 227.874 2
 -6 8 0 79.1803 257.63 3
 -6 -8 0 50.4693 221.275 5
 -6 -8 -2 53652.9 655.221 4
 -6 8 -2 63534.4 792.708 2
 -6 8 2 63328.5 816.893 2
 -6 -8 -2 52990.9 631.615 2
 -6 -8 2 56731.7 789.649 1
 -6 -8 -2 54169.4 694.381 1
 -6 -8 -2 56865.7 795.44 5
 -6 8 -2 64537.4 819.661 3
 -6 8 2 63623.8 861.296 3
 -6 -8 2 58663.7 784.865 5
 -6 -8 4 185.228 293.544 1
 -6 -8 -4 152.172 115.979 1
 -6 -8 -4 261.958 215.764 4
 -6 8 4 133.985 272.223 2
 -6 8 -4 296.492 242.354 2
 -6 8 -4 241.385 237.549 3
 -6 -8 4 341.968 224.312 5
 -6 8 4 131.269 298.326 3
 -6 -8 6 10349.6 190.505 4
 -6 8 -6 14029.4 377.012 2
 -6 8 6 13104.9 409.839 2
 -6 -8 6 13128 469.723 1
 -6 8 -6 14476.7 374.167 3
 -6 8 6 14437 494.786 3
 -6 -8 6 12732.5 346.152 5
 6 -8 -8 2977.8 305.315 4
 -6 8 -8 3665.29 294.858 2
 -6 -8 -8 3421.27 322.393 4
 -6 8 8 2949.43 351.222 2
 -6 8 -8 3057.16 282.582 3
 -6 8 8 3586.37 425.22 3
 6 -8 -8 2907.83 193.251 5
 -6 -8 -8 2787.3 342.94 5
 6 -8 -10 99768.4 1315.76 4
 -6 8 -10 108639 1315.53 2
 -6 -8 -10 111135 1314.03 4
 -6 -8 10 110609 1511.24 1
 -6 8 10 110313 1381.61 2
 6 -8 -10 102524 1180.63 5
 -6 -8 -10 111380 1416.48 5
 -6 8 -10 107139 1315.37 3
 -6 8 10 115844 1569.21 3
 6 -8 -12 4878.61 379.449 4
 -6 8 -12 5495.08 352.854 2
 -6 -8 -12 5748.56 427.141 4
 6 -8 12 5246.47 522.086 1
 -6 -8 -12 5231.24 441.307 5
 -6 -8 12 5524.03 547.52 1
 -6 8 12 5128.32 425.818 2
 -6 8 -12 5540.67 339.676 3
 -6 8 12 5830.1 573.008 3
 6 -8 -12 4891.81 254.876 5
 -6 8 -14 3160.23 498.062 5
 -6 -8 -14 3541.82 445.414 4
 6 -8 14 3261.45 565.991 1
 -6 8 -14 3011.16 337.627 3
 -6 -8 14 3173.06 581.234 1
 -6 -8 -14 2932.1 455.353 5
 -6 8 14 2426.66 447.203 2
 -6 8 14 2897.44 613.113 3
 6 -8 16 106.188 627.914 1
 -6 8 -16 1416.91 519.342 5
 -6 -8 16 616.298 602.166 1
 -6 -8 -16 1508.16 487.185 4
 -6 8 -16 979.524 364.422 2
 -6 8 -16 1030.99 357.392 3
 -6 8 16 439.691 470.822 2
 -6 -8 -16 1284.59 472.641 5
 -6 8 16 550.016 635.505 3
 -6 -8 -18 33777.5 858.109 5
 -6 8 -18 35266.8 736.944 2
 -6 -8 18 33750.8 996.707 1
 -6 8 -18 33456.2 744.692 3
 6 -8 18 35095.9 989.053 1
 -6 8 18 33227.8 1038.75 3
 -6 -8 -18 37127 813.712 4
 -6 8 -18 36322.9 912.121 5
 -6 8 -20 377.308 594.066 5
 -6 -8 -20 501.275 539.393 4
 -6 8 -20 49.8168 401.678 2
 -6 8 -20 259.864 405.834 3
 6 -8 20 -61.0175 658.584 1
 -6 -8 20 53.9427 709.578 1
 -6 -8 -20 638.177 557.93 5
 -6 8 20 -251.744 773.781 3
 -6 8 -22 12296 602.354 4
 -6 -8 22 11871.6 909.952 1
 -6 -8 -22 12490 720.584 5
 -6 8 22 12486.1 776.242 1
 6 -8 22 11409.9 834.519 1
 -6 8 22 10842.9 937.416 3
 -6 8 -22 12727.3 765.958 5
 -6 8 -24 667.553 650.398 5
 6 -8 24 -589.639 770.882 1
 -6 -8 -24 -64.3522 598.416 4
 -6 8 -24 -93.693 512.143 4
 -6 -8 24 -136.495 828.785 1
 -6 -8 -24 -254.514 630.12 5
 -6 8 24 -1451.56 883.522 3
 -6 8 26 3085.78 739.968 1
 -6 -8 -26 4067.92 641.815 4
 6 -8 26 3611.67 956.221 1
 -6 -8 26 4475.1 898.98 1
 -6 8 -26 3891.25 593.066 4
 -6 8 26 2268.37 948.375 3
 -6 -8 -26 4889.11 693.732 5
 -6 8 -26 4770.67 700.026 5
 6 -8 28 -1372.08 876.011 1
 -6 8 -28 101.165 583.12 4
 -6 -8 30 13818.4 1032.3 1
 -6 -8 -30 11426.9 792.395 5
 -6 8 30 14159.9 848.966 1
 -6 8 -30 12112.3 807.853 5
 -6 8 32 1424.11 749.286 1
 -6 -8 -32 -445.845 736.004 4
 -6 -8 32 -1483.12 904.715 1
 -6 -8 -32 -749.289 691.811 5
 -6 8 34 3090.87 759.127 1
 -6 8 -34 167.715 611.042 4
 -6 -8 34 645.707 887.013 1
 -6 8 34 3699.76 1121.02 3
 -6 -10 0 67464.8 742.909 4
 -6 10 0 75912.9 923.019 2
 -6 10 0 80767.7 977.865 3
 -6 -10 0 67020 871.137 1
 -6 -10 2 207.012 156.666 4
 -6 -10 2 341.613 295.586 1
 -6 -10 2 319.85 102.852 2
 -6 -10 -2 334.325 244.679 1
 -6 10 -2 491.152 273.287 2
 -6 10 2 813.412 289.675 2
 -6 10 -2 671.288 282.043 3
 -6 10 2 670.339 329.39 3
 -6 -10 4 4834.85 190.942 4
 -6 10 -4 4754.75 320.26 2
 -6 10 4 4956.91 359.804 2
 -6 -10 4 5394.12 400.338 1
 -6 10 -4 5856.23 307.427 3
 -6 10 4 4366.76 393.746 3
 -6 -10 -4 5110.16 344.744 5
 6 -10 4 5451.03 573.186 1
 -6 -10 -4 4071.26 257.341 1
 -6 -10 6 339.023 406.261 1
 6 -10 -6 427.596 299.228 4
 -6 -10 6 416.259 184.958 4
 -6 -10 -6 384.024 196.133 1
 -6 -10 -6 -139.956 333.099 5
 6 -10 6 539.829 518.348 1
 -6 -10 -6 548.959 289.124 4
 -6 10 -6 367.732 278.652 2
 -6 10 -6 236.074 252.345 3
 6 -10 -6 318.963 205.752 5
 -6 10 6 -2.53016 341.323 2
 -6 10 6 241.685 386.965 3
 6 -10 -8 64633.8 960.227 4
 -6 -10 -8 67971.6 902.557 4
 -6 10 -8 70575.1 957.421 2
 -6 10 8 66318.3 997.308 2
 -6 10 -8 67270.7 918.596 3
 6 -10 8 66882.6 1146.31 1
 -6 10 8 68856.4 1114.69 3
 6 -10 -8 62423.9 830.532 5
 -6 -10 -8 67844.6 1008.06 5
 -6 -10 10 45.5987 499.32 1
 6 -10 -10 346.827 355.072 4
 -6 -10 -10 493.635 357.39 4
 -6 10 -10 602.592 305.016 2
 -6 10 -10 473.191 275.515 3
 6 -10 -10 592.602 227.168 5
 -6 10 10 496.928 385.528 2
 -6 10 10 792.383 510.315 3
 -6 -10 -10 512.772 367.139 5
 6 -10 10 559.727 530.162 1
 6 -10 -12 29550.7 668.991 4
 -6 -10 -12 30364.7 637.261 4
 6 -10 12 32656.5 851.727 1
 -6 10 12 31235.2 718.43 2
 -6 -10 12 31129.8 849.735 1
 -6 10 -12 29892.2 590.502 3
 -6 10 12 30567.3 852.873 3
 -6 -10 -12 29698.7 708.855 5
 6 -10 14 -139.137 577.673 1
 -6 -10 -14 213.741 425.472 4
 -6 10 -14 -131.681 330.315 2
 -6 10 -14 -46.6473 306.396 3
 -6 10 14 475.309 467.069 2
 -6 -10 -14 194.898 432.947 5
 -6 -10 14 232.108 591.348 1
 6 -10 16 10265.8 708.299 1
 -6 10 -16 10663.7 465.207 2
 -6 -10 16 10357.6 761.612 1
 -6 10 -16 9360.54 436.373 3
 -6 10 16 11203.8 793.855 3
 -6 -10 -16 11112.4 600.281 5
 -6 10 -18 928.946 560.032 5
 -6 -10 -18 773.108 537.676 4
 -6 10 -18 53.9885 392.989 2
 -6 10 -18 445.755 371.865 3
 6 -10 18 -341.221 655.802 1
 -6 -10 18 5.37733 701.881 1
 -6 10 18 -159.863 509.995 2
 -6 -10 -18 348.179 519.885 5
 -6 10 18 -654.117 711.278 3
 -6 -10 -20 30446.2 806.662 4
 -6 -10 20 29406 1040.64 1
 -6 10 20 27781.5 848.475 2
 -6 10 -20 26388.9 704.902 3
 -6 10 20 27724.8 1095.97 3
 6 -10 20 29126.9 992.109 1
 -6 -10 -20 27429.6 854.653 5
 -6 10 -20 28180.8 892.607 5
 -6 10 -22 1099.32 641.122 5
 -6 -10 -22 -106.5 621.174 4
 -6 -10 22 -316.535 788.097 1
 -6 10 22 23.5258 606.873 2
 -6 -10 -22 657.215 599.987 5
 -6 10 22 -303.889 856.965 3
 -6 10 -24 496.39 653.301 5
 -6 -10 -24 49.1268 651.807 4
 6 -10 24 665.38 759.74 1
 -6 10 -24 640.9 525.923 4
 -6 -10 24 43.7302 817.364 1
 -6 10 24 101.61 613.278 2
 -6 -10 -24 947.196 636.991 5
 -6 10 24 -370.599 860.394 3
 -6 10 -26 -120.025 677.934 5
 6 -10 26 -328.407 810.948 1
 -6 -10 -26 -406.148 666.677 4
 -6 10 -26 -37.0276 550.286 4
 -6 10 26 40.744 629.929 2
 -6 -10 26 -490.896 880.475 1
 -6 -10 -26 -168.235 636.073 5
 -6 10 26 -560.971 918.356 3
 6 -10 28 21853.6 1243.4 1
 6 -10 30 -1112.18 927.199 1
 -6 -10 -30 -450.546 722.387 4
 -6 -10 30 -357.128 907.864 1
 -6 10 30 549.981 664.627 2
 -6 10 -32 2477.47 731.819 5
 -6 10 32 4810.88 729.473 2
 -6 -10 32 2669.7 933.995 1
 -6 -10 -32 2869.87 690.256 5
 -6 10 32 3779.44 1087.4 3
 -6 -12 0 472.823 351.508 1
 -6 12 0 551.874 305.24 2
 -6 -12 0 380.252 306.734 5
 -6 12 0 260.094 325.075 3
 -6 -12 -2 51012 686.927 4
 -6 12 -2 50685.3 794.741 2
 -6 12 2 48707.3 798.352 2
 -6 -12 -2 45438.8 777.058 1
 -6 12 -2 51256.3 791.829 3
 -6 -12 2 48005.6 826.457 1
 -6 12 2 48802.3 835.446 3
 -6 -12 2 46771.9 774.335 5
 -6 -12 -2 48369.6 794.305 5
 -6 -12 -4 318.586 325.139 1
 -6 -12 4 89.2516 390.572 1
 -6 -12 4 -104.428 301.991 5
 -6 12 -4 -197.155 267.869 3
 6 -12 4 104.454 558.206 1
 -6 12 -4 -142.356 301.241 2
 -6 12 4 -255.045 325.389 2
 -6 -12 -4 -83.6365 338.262 5
 6 -12 -6 14726.6 493.108 4
 -6 -12 6 15060.9 352.205 4
 -6 -12 -6 14553.5 447.269 4
 -6 12 -6 15866.7 463.627 2
 -6 12 6 15534.6 511.387 2
 -6 12 -6 15292.7 419.511 3
 -6 12 6 15189.1 589.779 3
 6 -12 6 14243.6 721.459 1
 6 -12 -6 14066.9 384.994 5
 -6 -12 6 15213.5 449.262 5
 -6 -12 -6 13146.1 494.905 5
 6 -12 -8 -306.916 371.338 4
 -6 -12 8 -182.234 489.097 1
 -6 -12 -8 -191.344 360.735 4
 -6 12 8 -100.105 388.563 2
 6 -12 8 184.867 562.828 1
 -6 12 -8 -48.2236 321.058 2
 -6 12 -8 -62.2775 260.364 3
 6 -12 -8 -26.6255 250.191 5
 -6 12 8 -477.401 460.086 3
 6 -12 -10 39144.4 805.085 4
 -6 -12 -10 40213.7 729.017 4
 -6 12 -10 38222 707.319 2
 6 -12 10 39927.3 950.764 1
 -6 12 10 40368.9 950.661 3
 -6 12 -10 37862.7 663.359 3
 -6 -12 -10 38089.1 801.436 5
 -6 -12 12 615.331 587.23 1
 -6 12 12 504.343 490.891 2
 -6 -12 -12 -588.111 440.067 4
 -6 12 -12 -251.617 341.28 2
 -6 12 -12 -172.683 292.529 3
 6 -12 12 -17.266 560.803 1
 -6 12 12 1275.14 599.482 3
 -6 -12 -12 44.8462 419.896 5
 -6 -12 14 2632.98 650.047 1
 -6 -12 -14 1130.31 486.042 4
 -6 12 14 430.517 532.166 2
 6 -12 14 1895.37 628.72 1
 -6 12 -14 1728.79 361.418 2
 -6 12 -14 1744.84 330.971 3
 -6 -12 -14 1045.61 472.294 5
 6 -12 16 -322.95 649.303 1
 -6 -12 -16 -390.322 543.11 4
 -6 12 -16 60.0814 370.549 2
 -6 12 -16 -101.447 331.258 3
 -6 12 16 313.301 500.044 2
 -6 -12 -16 -8.02234 490.49 5
 -6 12 16 367.51 693.575 3
 -6 -12 16 835.575 685.241 1
 -6 -12 -18 26946.9 785.11 4
 -6 12 18 25089.8 780.26 2
 6 -12 18 23298.2 904.489 1
 -6 -12 18 25227.2 979.179 1
 -6 12 -18 22646.5 611.176 3
 -6 12 18 25316.6 1015.19 3
 -6 -12 -18 23389.2 796.79 5
 -6 12 -20 19.1592 485.514 2
 -6 -12 -20 298.759 605.607 4
 -6 12 -20 1941.27 442.727 3
 -6 12 20 316.993 577.657 2
 -6 -12 20 769.262 798.783 1
 -6 -12 -20 203.728 568.057 5
 -6 12 20 47.1588 776.818 3
 6 -12 20 394.845 748.846 1
 -6 -12 -22 12267.4 739.418 4
 -6 -12 22 12269 923.395 1
 -6 12 -22 9815.23 541.224 3
 6 -12 22 13005.7 871.316 1
 -6 12 22 9317.47 958.865 3
 -6 12 -22 11607.1 759.234 5
 -6 12 -24 -271.056 642.088 5
 -6 -12 -24 -114.2 654.252 4
 6 -12 24 -332.4 761.538 1
 -6 -12 24 98.2756 840.446 1
 -6 12 24 14.7921 600.469 2
 -6 -12 -24 850.459 623.199 5
 -6 12 24 -716.441 899.645 3
 6 -12 26 7479.52 892.917 1
 -6 12 26 5372.56 975.277 3
 -6 12 -28 216.087 703.309 5
 6 -12 28 -22.0931 871.462 1
 -6 12 -28 4.73629 599.595 4
 -6 -12 28 504.954 876.865 1
 -6 12 28 -499.458 655.583 2
 -6 -12 -28 -628.658 634.875 5
 -6 -12 30 10778.4 1047.88 1
 -6 12 30 10118.3 791.866 2
 -6 -12 -30 9288.15 745.763 5
 -6 12 -30 7968.39 795.965 5
 -6 12 -32 -237.208 666.678 5
 -6 -12 -32 -451.775 709.687 4
 -6 -12 32 -631.894 920.106 1
 6 -12 32 -427.723 915.145 1
 -6 -12 -32 -1283.6 684.928 5
 -6 -14 0 70460.4 890.176 4
 -6 14 0 71321.4 1040.73 3
 -6 -14 0 70399.6 1029.69 5
 -6 -14 -2 -2.86784 424.583 1
 -6 -14 2 -203.016 275.714 4
 -6 14 2 9.17579 354.715 3
 -6 14 -2 -289.752 313.625 3
 -6 14 -2 -121.372 325.259 2
 -6 14 2 -238.858 328.283 2
 -6 -14 2 -432.632 435.078 1
 -6 -14 2 -246.996 333.325 5
 -6 -14 4 4257.61 298.398 4
 -6 -14 -4 5161.78 372.731 4
 -6 14 -4 4249.89 332.95 3
 -6 -14 4 4066.33 388.401 5
 -6 14 4 4307.43 425.878 3
 -6 -14 -4 5423.85 421.413 5
 6 -14 6 289.122 606.456 1
 6 -14 -6 3.08938 397.567 4
 -6 -14 6 530.886 296.672 4
 -6 -14 -6 329.705 363.701 4
 -6 -14 6 255.494 466.331 1
 -6 14 -6 435.133 340.988 2
 -6 14 -6 457.599 291.684 3
 -6 14 6 55.8252 386.305 2
 6 -14 -6 -6.81419 285.327 5
 -6 -14 6 799.32 338.317 5
 -6 14 6 220.458 450.25 3
 -6 -14 -6 509.456 385.308 5
 -6 -14 -8 33760.5 668.061 4
 -6 14 -8 32733 670.545 2
 -6 14 -8 32020.2 608.985 3
 -6 -14 8 35729.6 866.565 1
 -6 14 8 31213.8 823.715 3
 6 -14 -8 28317.1 593.628 5
 -6 -14 -8 28622.3 712.687 5
 6 -14 10 342.812 616.167 1
 -6 -14 10 982.558 571.588 1
 -6 -14 -10 -299.666 435.005 4
 -6 14 -10 -224.717 338.873 2
 6 -14 -10 -155.469 308.478 5
 -6 14 -10 22.3521 281.57 3
 -6 14 10 -49.7863 436.768 2
 -6 -14 -10 -790.946 440.016 5
 -6 14 10 -783.788 568.451 3
 -6 -14 -12 15550.5 597.187 4
 -6 14 -12 16356 524.247 2
 -6 14 -12 14646.3 460.764 3
 -6 -14 12 18098.5 827.972 1
 -6 14 12 16832.9 790.078 3
 -6 -14 -12 14114.9 627.002 5
 -6 -14 14 778.244 717.488 1
 -6 14 14 -355.439 647.317 3
 -6 -14 -14 -418.459 495.266 4
 -6 14 -14 -60.745 395.602 2
 6 -14 14 -67.945 626.395 1
 -6 14 -14 383.812 309.253 3
 -6 14 14 280.094 494.89 2
 -6 -14 -14 -133.759 478.032 5
 -6 -14 16 2885.58 753.526 1
 6 -14 16 2050.4 692.021 1
 -6 -14 -16 1947.59 569.359 4
 -6 14 -16 249.545 423.786 2
 -6 14 -16 1979.32 350.637 3
 -6 14 16 3007.96 560.004 2
 -6 -14 -16 1758.66 540.202 5
 -6 14 16 1929.17 732.87 3
 6 -14 18 -799.963 727.847 1
 -6 -14 -18 -245.451 594.019 4
 -6 14 -18 -236.246 406.973 2
 -6 14 -18 -22.2339 365.644 3
 -6 14 18 4.5439 555.682 2
 -6 -14 -18 -336.137 556.136 5
 -6 14 18 -117.539 781.708 3
 -6 -14 -20 24990.4 825.36 4
 -6 14 20 24433 832.578 2
 -6 -14 20 27884.2 1076.34 1
 -6 14 -20 23192.5 652.802 3
 -6 -14 -20 21249.5 825.149 5
 -6 14 20 21836.6 1044.75 3
 6 -14 20 25920.6 988.239 1
 -6 14 -22 377.417 622.305 5
 -6 -14 -22 884.791 657.072 4
 -6 14 -22 157.212 442.093 2
 -6 14 -22 -375.972 435.684 3
 6 -14 22 353.094 771.061 1
 -6 14 22 -305.495 609.164 2
 -6 -14 -22 78.7133 602.286 5
 -6 -14 22 -442.328 833.917 1
 -6 14 22 -1209.52 854.487 3
 -6 14 -24 347.4 454.217 2
 -6 14 -24 -41.0013 442.84 3
 6 -14 24 742.158 761.132 1
 -6 14 24 -118.594 629.232 2
 -6 -14 24 762.476 866.609 1
 -6 14 24 324.295 848.338 3
 -6 14 -26 48.9447 565.117 4
 6 -14 26 173.342 816.63 1
 -6 -14 -26 -332.213 624.227 5
 -6 -14 -28 7396.04 727.109 4
 -6 14 -28 9233.67 691.173 4
 -6 -14 28 8049.08 985.352 1
 -6 14 28 6825.24 1012.47 3
 -6 14 28 8316.49 744.477 2
 -6 -14 -28 6441.17 716.813 5
 -6 14 -30 540.634 692.043 5
 6 -14 30 -196.335 926.975 1
 -6 -14 -30 -405.801 717.859 4
 -6 -14 30 -872.338 927.478 1
 -6 14 30 -1095.22 704.423 2
 -6 -14 -30 -150.209 655.954 5
 -6 14 30 -66.2984 964.74 3
 -6 -16 0 -394.663 339.122 4
 -6 16 0 -341.25 357.815 2
 -6 -16 0 -48.2696 370.754 5
 -6 16 0 -165.207 352.732 3
 -6 -16 2 32501 588.619 4
 -6 -16 -2 29099.4 763.424 1
 -6 -16 -2 31877 600.423 4
 -6 16 -2 31673.3 690.034 2
 -6 16 2 30459.8 691.273 2
 -6 -16 -2 33231.7 718.784 5
 -6 -16 2 29331.8 679.979 5
 -6 16 -2 32929.9 672.759 3
 -6 16 2 31537.5 721.216 3
 6 -16 2 32968.7 1051.39 1
 -6 -16 4 -22.7936 315.521 4
 -6 -16 -4 421.865 365.819 4
 -6 16 -4 -313.077 360.427 2
 -6 16 4 3.10087 368.303 2
 -6 16 -4 -502.419 327.309 3
 -6 -16 4 -639.267 528.715 1
 -6 16 4 -67.8978 409.361 3
 -6 -16 4 100.47 375.249 5
 6 -16 4 330.258 682.917 1
 -6 -16 -4 473.18 390.679 5
 6 -16 -6 3517.41 470.687 4
 -6 -16 6 4322.31 365.188 4
 -6 -16 -6 4947.27 429.824 4
 -6 16 -6 4829.84 414.813 2
 -6 16 6 3498.86 444.882 2
 -6 16 -6 4201.44 341.923 3
 6 -16 6 4907.48 711.574 1
 -6 16 6 4081.16 514.35 3
 6 -16 -6 3624.71 369.888 5
 -6 -16 6 4295.39 418.333 5
 -6 -16 6 4518.97 583.186 1
 -6 -16 -6 4085.72 445.222 5
 6 -16 -8 -241.827 457.472 4
 -6 -16 -8 78.5689 413.029 4
 6 -16 8 267.532 659.402 1
 -6 16 8 115.103 440.774 2
 -6 -16 8 -191.573 586.958 1
 -6 16 -8 -181.93 378.483 2
 -6 -16 -8 303.457 432.695 5
 -6 16 -8 -94.4618 290.724 3
 6 -16 -8 130.749 329.96 5
 -6 16 8 -34.3115 508.726 3
 6 -16 -10 26162.2 759.468 4
 -6 -16 -10 28159.4 696.188 4
 -6 16 -10 25706.9 637.196 2
 -6 16 10 24539.6 723.416 2
 6 -16 10 26978.6 937.385 1
 -6 16 -10 24284.8 563.044 3
 -6 -16 10 28499.3 914.055 1
 -6 16 10 24894.6 847.744 3
 -6 -16 -10 23598.4 707.759 5
 -6 -16 -12 70.0373 501.592 4
 -6 -16 12 -686.466 658.891 1
 -6 16 -12 -20.0176 380.101 2
 -6 16 -12 295.54 324.356 3
 6 -16 12 -469.751 683.413 1
 -6 16 12 -192.228 498.167 2
 -6 -16 -12 -494.571 500.015 5
 -6 16 12 99.0627 634.677 3
 -6 -16 -14 952.273 536.859 5
 -6 -16 14 1480.91 774.467 1
 -6 -16 -14 1627.6 575.992 4
 -6 16 -14 1983.04 359.181 3
 -6 16 -14 177.072 440.524 2
 6 -16 14 1566.25 699.885 1
 -6 16 14 1208.08 544.796 2
 -6 16 14 989.652 684.168 3
 -6 -16 -16 182.025 587.067 4
 6 -16 16 -43.7724 737.379 1
 -6 16 -16 -129.3 417.309 2
 -6 16 -16 260.931 344.677 3
 -6 16 16 237.468 541.579 2
 -6 -16 -16 615.654 558.219 5
 -6 16 16 -54.3862 716.65 3
 6 -16 18 12665.8 842.682 1
 -6 16 -18 12226.5 557.349 2
 -6 -16 -18 13280.4 722.542 4
 -6 16 18 12558.5 711.892 2
 -6 16 -18 12106.7 489.297 3
 -6 -16 -18 11144.4 696.272 5
 -6 16 18 11043.4 893.988 3
 6 -16 20 -274.995 770.649 1
 -6 -16 20 -437.317 830.938 1
 -6 -16 -20 315.565 646.449 4
 -6 16 -20 191.328 436.231 2
 -6 16 -20 121.291 386.97 3
 -6 16 20 -239.28 592.887 2
 -6 -16 -20 -332.69 592.684 5
 -6 16 -22 12256.1 617.488 2
 -6 16 22 12354.3 746.683 2
 -6 -16 22 13105.5 990.588 1
 -6 16 -22 11524.2 556.051 3
 6 -16 22 12414.3 900.949 1
 -6 16 -24 503.285 455.763 2
 -6 16 -24 37.8693 442.332 3
 6 -16 24 369.846 774.368 1
 -6 16 -26 1176.77 697.876 5
 -6 16 -26 3700.56 632.747 4
 -6 -16 -26 1891.04 700.161 4
 -6 -16 26 1784.52 924.192 1
 -6 16 26 2414.71 686.76 2
 -6 -16 -26 1761.53 639.868 5
 -6 16 26 2141.19 895.452 3
 -6 16 -28 513.638 680.411 5
 -6 -16 -28 -613.044 712.384 4
 -6 16 28 197.452 895.593 3
 6 -16 28 432.514 851.587 1
 -6 -16 28 -655.436 964.462 1
 -6 16 28 -1224.64 696.561 2
 -6 -16 -28 599.728 657.572 5
 -6 -18 0 33993.6 884.798 1
 -6 -18 0 34517.6 651.868 4
 -6 18 0 34664.6 769.584 2
 -6 -18 0 32179.7 758.694 5
 -6 18 0 34819.1 753.308 3
 -6 -18 2 1249.49 556.114 1
 -6 -18 2 596.349 370.503 4
 -6 -18 -2 672.58 395.689 4
 -6 18 -2 1063.39 400.34 2
 -6 18 2 557.722 400.632 2
 6 -18 2 1755.3 772.841 1
 -6 18 -2 588.278 372.827 3
 -6 -18 2 413.163 412.298 5
 -6 18 2 1041.54 427.687 3
 -6 -18 -2 474.301 419.78 5
 -6 -18 -4 2096.75 413.773 4
 -6 18 -4 1965.6 410.713 2
 -6 18 4 1050.23 413.778 2
 -6 18 -4 1249.12 358.44 3
 -6 -18 -4 1998.18 439.804 5
 -6 18 4 1886.02 455.647 3
 -6 -18 6 186.226 409.788 5
 6 -18 6 5.44448 729.557 1
 6 -18 -6 -90.8666 473.808 4
 -6 -18 6 282.694 370.329 4
 -6 -18 -6 -135.081 423.046 4
 -6 18 -6 285.18 394.324 2
 6 -18 -6 256.437 373.738 5
 -6 18 6 24.5306 416.94 2
 -6 18 -6 -25.0635 313.282 3
 -6 -18 6 486.116 649.841 1
 -6 -18 -6 347.154 436.405 5
 -6 18 6 -325.163 494.846 3
 6 -18 -8 13282.4 663.712 4
 -6 -18 -8 14746.1 602.698 4
 -6 18 -8 14338.1 561.732 2
 -6 -18 -8 13566 606.872 5
 6 -18 -8 11786.6 516.189 5
 -6 18 -8 13016.1 457.552 3
 -6 -18 8 15004.2 805.596 1
 -6 18 8 11958.8 676.355 3
 6 -18 -10 -215.239 547.21 4
 -6 -18 -10 2.95478 500.832 4
 -6 -18 10 -492.901 676.143 1
 -6 18 -10 7.19043 413.868 2
 -6 18 -10 459.323 320.554 3
 -6 18 10 -32.7896 511.135 2
 -6 -18 -10 285.529 486.143 5
 -6 18 10 -212.563 586.156 3
 6 -18 10 5.46253 736.824 1
 -6 18 -12 9679.16 539.134 2
 6 -18 12 10580.4 830.608 1
 -6 18 -12 10938.8 444.688 3
 -6 -18 12 12150.9 839.541 1
 -6 18 12 10017.4 787.703 3
 -6 -18 -12 9233.35 607.831 5
 -6 -18 -14 -75.2752 561.629 4
 -6 -18 14 -24.0154 733.344 1
 -6 18 -14 145.937 436.395 2
 6 -18 14 -53.766 712.729 1
 -6 18 -14 206.76 336.78 3
 -6 -18 -14 -538.969 538.641 5
 -6 -18 16 3370.19 888.862 1
 -6 -18 -16 2536.75 620.323 4
 6 -18 16 97.9534 773.449 1
 -6 18 -16 2309.06 366.978 3
 -6 18 -16 2690.67 470.753 2
 -6 -18 -16 1527.9 584.458 5
 -6 18 16 19.2388 594.163 2
 -6 18 16 1242.71 722.165 3
 -6 -18 18 7.1168 875.918 1
 6 -18 18 -603.662 751.179 1
 -6 -18 -18 55.6693 624.436 4
 -6 18 -18 -12.0733 428.946 2
 -6 18 -18 650.802 359.199 3
 -6 18 18 -203.488 604.933 2
 -6 -18 -18 -464.065 610.897 5
 -6 18 18 -950.794 793.891 3
 -6 18 -20 18454.1 674.655 2
 -6 18 20 16435.4 786.475 2
 -6 18 -20 17480.2 586.234 3
 6 -18 20 17383.9 914.922 1
 -6 18 -22 472.22 483.388 2
 -6 18 -22 317.821 409.941 3
 6 -18 22 119.058 770.788 1
 -6 -18 -24 535.269 683.893 4
 -6 18 24 80.0681 871.737 3
 -6 18 -24 937.661 485.689 2
 -6 18 -24 998.167 460.43 3
 -6 18 24 5.70639 643.905 2
 -6 -18 -24 466.214 624.748 5
 -6 -18 24 1764.93 911.117 1
 -6 18 -26 425.281 645.01 5
 -6 -18 -26 1685.8 722.44 4
 6 -18 26 -119.319 808.683 1
 -6 18 26 -166.99 680.974 2
 -6 -18 -26 651.062 640.009 5
 -6 18 26 215.955 895.846 3
 -6 18 -28 944.018 682.686 5
 -6 -18 -28 4413.76 780.486 4
 6 -18 28 3558.16 859.733 1
 -6 -18 -28 1375.49 703.514 5
 -6 18 28 3548.86 729.747 2
 -6 18 28 1290.32 931.996 3
 6 -20 0 -203.728 878.072 1
 -6 -20 0 71.8427 427.008 4
 -6 20 0 -99.139 442.778 2
 -6 20 0 -178.699 413.94 3
 -6 -20 0 -397.015 456.512 5
 -6 -20 2 11271.3 517.741 4
 -6 20 -2 13095.1 532.617 3
 -6 20 2 13021.6 589.89 3
 -6 -20 2 12511.5 595.504 5
 -6 -20 2 11516.4 738.92 1
 -6 -20 4 -610.585 425.158 4
 -6 -20 -4 -384.734 456.15 4
 6 -20 4 474.473 813.452 1
 -6 20 -4 374.206 370.537 3
 -6 20 -4 -154.116 431.142 2
 -6 -20 -4 -464.457 475.306 5
 -6 20 4 -59.743 444.889 2
 -6 -20 4 60.5108 440.944 5
 -6 20 4 270.552 470.691 3
 -6 -20 4 305.387 644.092 1
 6 -20 -6 443.103 540.908 4
 -6 -20 6 1756.54 430.004 4
 -6 -20 -6 1906.22 487.474 4
 6 -20 -6 1086.15 416.633 5
 -6 20 6 2681.78 551.099 3
 -6 20 -6 1443.98 451.252 2
 -6 20 6 98.9411 474.738 2
 -6 20 -6 1923.6 366.059 3
 -6 -20 -6 2671.37 493.85 5
 6 -20 6 -17.4703 820.551 1
 -6 -20 6 2239.17 466.36 5
 -6 -20 6 3056.86 713.18 1
 6 -20 -8 -14.0038 599.124 4
 -6 -20 -8 157.076 497.909 4
 6 -20 8 -45.2497 765.076 1
 -6 20 -8 -4.0115 450.507 2
 -6 20 -8 443.768 339.543 3
 -6 -20 8 -794.519 716.882 1
 -6 20 8 -110.168 475.581 2
 -6 -20 -8 1070.64 500.639 5
 -6 20 8 -169.216 593.002 3
 -6 20 -10 12506.4 568.637 2
 -6 20 -10 12098.8 467.936 3
 -6 20 10 10936.2 722.115 3
 -6 -20 -10 11509 626.768 5
 6 20 12 -1530.81 1226.51 3
 -6 -20 -12 635.793 560.989 4
 -6 -20 12 -75.4443 782.497 1
 -6 20 -12 351.412 432.331 2
 -6 20 -12 203.872 332.814 3
 -6 20 12 18.4916 544.168 2
 6 -20 12 5.6642 735.954 1
 -6 -20 -12 -291.468 541.578 5
 -6 20 12 49.3084 661.645 3
 -6 -20 -14 704.91 588.186 4
 -6 -20 14 1662.2 816.727 1
 -6 20 -14 781.586 470.86 2
 6 -20 14 -116.035 749.585 1
 -6 20 -14 842.079 348.087 3
 -6 20 14 177.398 561.604 2
 -6 -20 -14 17.2265 547.256 5
 -6 20 14 820.106 721.948 3
 -6 20 16 20.061 581.909 2
 -6 -20 -16 73.8547 605.937 4
 -6 -20 16 1435.65 832.893 1
 -6 -20 -16 -559.109 573.285 5
 6 -20 16 -503.934 762.418 1
 -6 20 -16 -445.916 355.083 3
 -6 20 16 393.905 691.911 3
 6 -20 18 13512.5 906.127 1
 -6 20 -18 11937.2 597.807 2
 -6 20 18 12899.1 751.725 2
 -6 20 -18 11084.4 490.928 3
 -6 20 20 543.248 784.835 3
 -6 -20 -20 63.9049 633.659 4
 -6 20 -20 43.1428 468.283 2
 -6 20 -20 526.032 386.464 3
 -6 -20 -20 -118.943 606.953 5
 -6 20 -22 5072.03 554.126 2
 -6 -20 -22 3178.61 656.165 5
 -6 -20 -22 3793.75 687.652 4
 -6 20 22 2785.9 890.497 3
 6 -20 22 3141.47 817.417 1
 -6 -20 -24 -633.079 678.267 4
 6 -20 24 -1153.99 813.935 1
 -6 20 24 35.3114 660.531 2
 -6 -20 -24 -349.786 654.656 5
 -6 20 24 -639.249 876.876 3
 -6 -20 -26 4.86133 721.548 4
 -6 -20 -26 1038.52 674.141 5
 6 -20 26 1750.83 810.755 1
 -6 20 26 134.099 682.412 2
 -6 20 26 972.6 907.318 3
 -6 22 0 9389.51 595.942 2
 -6 -22 0 10155.1 588.398 5
 -6 -22 2 -181.169 454.557 4
 -6 -22 -2 -288.814 473.275 4
 -6 22 -2 -44.7553 451.511 2
 -6 22 2 -226.686 475.136 2
 6 -22 2 -6.40752 846.008 1
 -6 22 -2 -69.2424 406.834 3
 -6 -22 2 -50.3665 497.955 5
 -6 22 2 136.447 461.933 3
 -6 -22 -2 89.2209 486.083 5
 -6 -22 4 1064.75 718.742 1
 6 -22 4 6.23831 840.076 1
 -6 -22 4 618.96 466.324 4
 -6 -22 -4 727.847 494.859 4
 -6 22 -4 399.099 445.704 2
 -6 22 4 590.114 476.626 2
 -6 22 -4 528.495 389.869 3
 -6 -22 4 753.663 487.611 5
 -6 -22 -4 334.956 491.901 5
 -6 22 4 1035.71 509.946 3
 -6 -22 6 774.65 734.354 1
 -6 -22 6 -134.394 459.064 4
 -6 -22 -6 43.0612 531.86 4
 -6 22 6 -366.278 537.19 3
 -6 22 -6 74.9833 445.941 2
 6 -22 6 128.697 831.475 1
 -6 22 6 88.4083 482.353 2
 -6 22 -6 35.3963 357.539 3
 -6 -22 -6 1398.11 526.968 5
 -6 -22 6 474.727 489.899 5
 -6 -22 -8 7811.59 615.92 4
 -6 22 -8 7143.45 550.33 2
 -6 22 -8 6995.6 431.13 3
 -6 22 8 6461 664.105 3
 -6 -22 -8 8183.46 586.366 5
 -6 -22 8 8689.11 876.47 1
 -6 22 -10 -312.096 449.776 2
 -6 -22 -10 359.79 518.997 5
 -6 22 -10 -22.2684 344.892 3
 -6 22 10 259.409 505.654 2
 -6 22 10 237.481 589.559 3
 6 -22 10 6.18019 812.898 1
 -6 22 -12 4610.2 519.855 2
 -6 22 12 6220.39 602.387 2
 -6 -22 -12 3231.29 632.215 4
 -6 22 -12 5253.97 400.454 3
 -6 -22 12 5199.05 888.211 1
 -6 22 12 5190.99 680.729 3
 -6 -22 -12 5323.44 589.516 5
 6 22 14 -827.399 1258.45 3
 -6 -22 14 -608.967 840.532 1
 -6 22 -14 -375.563 482.303 2
 6 -22 14 70.6266 753.779 1
 -6 22 -14 -611.634 354.352 3
 -6 22 14 -46.1542 573.608 2
 6 22 16 4292.15 1419.33 3
 -6 22 16 3339.9 655.294 2
 -6 -22 16 4180.63 891.847 1
 -6 22 -16 2312.37 502.611 2
 -6 22 -16 2243.61 380.181 3
 6 22 18 2083.17 1480.34 3
 -6 -22 -18 -348.8 647.276 4
 -6 22 -18 -33.2271 457.49 2
 -6 22 18 2300.08 777.953 3
 -6 -22 -18 -219.147 570.831 5
 -6 -22 -20 6324.25 725.232 4
 -6 -22 -20 6047.66 665.701 5
 6 -22 20 5729.39 831.436 1
 6 22 22 1388.93 1719.99 3
 -6 -22 22 8.04474 918.689 1
 -6 -22 -22 -872.973 701.067 4
 -6 22 22 -6.11269 662.498 2
 -6 -22 -22 143.931 612.191 5
 -6 22 22 -335.258 799.405 3
 6 -22 22 -305.778 798.152 1
 -6 -22 24 1534.08 920.768 1
 -6 22 24 6.25085 673.284 2
 6 -22 24 381.889 819.05 1
 -6 -22 -24 -1020.76 680.003 5
 -6 22 24 -228.056 851.012 3
 6 -24 0 -6.75973 902.981 1
 -6 -24 0 167.061 486.992 4
 -6 -24 0 29.1152 521.445 5
 -6 24 0 189.786 494.072 2
 -6 24 0 678.265 473.676 3
 -6 24 -2 4524.44 544.791 2
 -6 24 2 4010.88 538.046 2
 6 -24 -2 331.961 981.555 1
 6 -24 2 548.403 956.704 1
 -6 24 2 4580.29 529.516 3
 -6 -24 2 3918.82 548.962 5
 -6 -24 -2 4489.11 560.046 5
 -6 -24 4 -645.717 484.525 4
 -6 -24 -4 291.716 508.513 4
 -6 24 4 -414.727 496.292 2
 -6 -24 4 -696.263 504.013 5
 -6 -24 -4 -158.315 515.35 5
 -6 24 4 -760.687 535.799 3
 -6 -24 6 -82.8465 461.133 4
 -6 -24 -6 1675.68 553.001 4
 6 -24 6 64.1101 844.4 1
 -6 24 -6 1800.46 505.907 2
 -6 -24 -6 1547.7 532.793 5
 -6 24 6 731.531 504.519 2
 -6 24 -6 1044.19 380.284 3
 -6 -24 6 -803.477 499.762 5
 -6 24 6 147.425 535.73 3
 -6 -24 6 1887.58 760.908 1
 -6 -24 -8 850.234 579.478 4
 -6 24 -8 -125.185 477.272 2
 -6 24 8 -120.728 514.228 2
 -6 24 -8 -33.8684 358.843 3
 -6 24 8 -156.841 566.467 3
 -6 24 -10 8114.9 570.013 2
 -6 24 10 7006.55 607.551 2
 -6 24 -10 8294.22 454.217 3
 -6 24 -12 -32.966 465.406 2
 -6 24 -12 -84.6234 352.302 3
 -6 24 12 -278.418 530.245 2
 -6 -24 -14 -373.24 592.571 4
 -6 -24 14 -29.6756 855.346 1
 -6 24 -14 5.03975 508.113 2
 6 -24 14 97.7652 752.55 1
 -6 -24 -14 1069.35 557.984 5
 -6 24 14 347.289 678.086 3
 -6 -24 -16 -49.2707 618.387 4
 6 -24 16 72.1217 794.495 1
 -6 -24 -16 -184.519 559.892 5
 -6 24 16 1821.66 737.986 3
 -6 -24 -18 4617.28 692.385 4
 6 -24 18 4187.83 840.968 1
 -6 24 18 6731.39 717.137 2
 -6 -24 18 6360.92 953.942 1
 -6 24 18 5753.78 853.961 3
 -6 -24 -18 4348.39 660.785 5
 6 24 20 -43.0788 1586.78 3
 6 -24 20 -244.705 789.043 1
 -6 -24 20 192.882 941.604 1
 -6 -24 -20 108.213 668.423 4
 -6 24 20 -18.2074 647.605 2
 -6 -24 -20 212.976 614.451 5
 -6 24 20 248.857 745.387 3
 -6 26 0 4182.44 569.706 2
 -6 26 0 4232.3 523.087 3
 -6 26 -2 -202.819 501.188 2
 -6 26 2 291.012 508.163 2
 -6 26 -2 -197.665 446.222 3
 -6 26 2 -747.001 501.735 3
 -6 26 -4 1028.18 514.406 2
 -6 26 4 196.285 515.565 2
 -6 26 -4 231.154 418.143 3
 -6 26 4 100.119 520.006 3
 6 -26 6 112.49 841.923 1
 -6 26 -6 367.904 490.554 2
 -6 26 6 -34.2977 515.893 2
 -6 26 -6 44.3834 392.718 3
 -6 -26 -6 -147.989 546.692 5
 -6 26 -8 3059.11 547.063 2
 -6 26 -8 2907.93 410.54 3
 -6 26 8 2270.39 544.516 2
 -6 -26 8 3563.57 852.34 1
 -6 -26 -8 2741.77 580.823 5
 -6 -26 -10 -75.4713 585.191 4
 -6 26 10 -522.252 544.877 2
 -6 -26 10 -601.558 843.365 1
 -6 -26 -10 -14.3153 561.846 5
 -6 26 10 264.627 616.456 3
 6 -26 10 6.53739 814.258 1
 -6 26 12 2808.13 658.856 3
 -6 -26 -12 3878.39 593.229 5
 -6 -26 -14 4.14255 628.978 4
 6 -26 14 -88.4186 776.398 1
 -6 -26 -14 510.476 556.656 5
 -6 26 14 -589.709 666.325 3
 -6 -26 -16 116.061 650.242 4
 6 -26 16 -6.61519 807.627 1
 -6 -26 16 1178.58 884.043 1
 -6 26 16 1036.97 592.525 2
 -6 -26 -16 970.231 596.599 5
 -6 26 16 304.781 706.097 3
 -6 26 18 -428.16 739.29 3
 6 -26 18 193.06 811.022 1
 -6 -26 -18 1663.53 672.479 4
 -6 -26 18 -795.48 888.402 1
 -6 26 18 203.983 615.299 2
 -6 -26 -18 1194.9 603.135 5
 6 -28 0 -532.989 943.722 1
 -6 -28 0 95.1092 564.64 4
 -6 28 0 -181.756 535.521 2
 -6 -28 0 487.789 541.304 5
 -6 -28 2 2703.88 550.225 4
 -6 -28 -2 181.891 545.933 4
 6 -28 -2 7.58849 981.386 1
 -6 28 2 1934.86 577.117 2
 -6 -28 2 1746.84 544.419 5
 -6 -28 -2 1424.34 559.556 5
 6 -28 2 7.16901 934.575 1
 -6 -28 4 -581.177 527.96 4
 -6 -28 -4 -53.2324 559.671 4
 6 -28 -4 144.488 995.254 1
 6 -28 4 -832.452 908.751 1
 -6 28 4 861.084 559.337 2
 -6 -28 4 118.121 516.289 5
 -6 -28 -4 -244.197 542.118 5
 6 -28 6 116.208 863.666 1
 -6 -28 -6 -18.217 567.624 4
 6 -28 -6 8.2821 1067.25 1
 -6 -28 -6 254.288 553.719 5
 -6 28 -6 103.592 422.723 3
 -6 28 6 442.917 579.019 3
 -6 -28 -8 -124.458 578.692 4
 -6 -28 -8 -456.455 568.14 5
 -6 28 8 -420.291 576.183 3
 6 -28 8 61.9303 883.459 1
 -6 -28 -10 328.038 612.756 4
 6 -28 10 366.499 880.977 1
 -6 -28 -10 2430.96 592.864 5
 -6 28 10 2765.72 650.573 3
 -6 -28 -12 -8.14598 622.05 4
 -6 -28 12 207.412 856.428 1
 6 -28 12 6.67696 807.826 1
 -6 28 12 -78.7112 569.872 2
 -6 -28 -12 -230.741 590.616 5
 -6 28 12 -517.848 679.463 3
 -6 -30 0 7.23734 563.399 4
 -6 -30 0 897.729 562.202 5
 -6 30 0 1406.81 509.526 3
 6 -30 0 7.51474 933.484 1
 -6 -30 2 92.3137 550.747 4
 -6 -30 -2 -33.3958 566.803 4
 6 -30 -2 15.5443 969.635 1
 6 -30 2 -654.455 896.661 1
 -6 30 2 531.56 527.39 3
 -6 30 -2 -236.391 477.531 3
 -6 -30 2 4.58984 537.845 5
 -6 -30 -2 -138.038 554.518 5
 -6 -30 4 1458.82 510.107 4
 -6 -30 -4 40.1961 557.825 4
 6 -30 4 -64.3213 900.975 1
 -6 -30 4 1974.75 526.263 5
 -6 -30 -4 -14.704 565.129 5
 -6 30 4 385.594 544.214 3
 6 -30 -4 -79.9826 967.541 1
 -6 -30 -6 -65.1329 589.05 4
 -6 -30 -6 -240.249 562.485 5
 -7 -1 -1 247.542 195.907 3
 -7 1 -1 181.96 196.651 3
 -7 -1 1 110.992 187.532 3
 -7 1 -1 277.708 128.808 2
 -7 -1 -1 170.961 92.0619 2
 -7 1 1 195.426 199.127 3
 -7 1 1 128.417 143.238 2
 -7 -1 1 125.661 73.3275 2
 -7 -1 1 262.641 137.963 5
 -7 -1 -1 243.618 163.495 5
 -7 1 1 211.835 119.106 5
 -7 1 -1 127.115 159.304 5
 -7 -1 -3 34279.1 422.437 2
 -7 1 -3 34667.5 447.484 2
 -7 1 3 35248 442.864 2
 -7 -1 -3 35566.8 550.848 3
 -7 -1 3 34548.1 517.815 3
 -7 1 3 35274.7 544.978 3
 -7 -1 -3 38250.9 545.652 5
 -7 -1 3 33575.6 405.367 5
 -7 1 -3 36210.7 522.029 5
 -7 -1 3 37606.8 540.708 1
 -7 1 5 181162 1835.56 4
 -7 -1 -5 174880 1845.82 2
 -7 -1 5 174949 1921.33 3
 -7 1 5 174822 1958.11 3
 -7 1 -5 180240 1953.79 5
 7 1 5 177365 1862.65 1
 -7 -1 -5 182313 1959.83 5
 -7 1 5 183661 1975.92 1
 -7 -1 5 180830 1962.09 1
 -7 -1 7 24954.8 359.185 4
 7 1 7 26257.5 415.919 1
 -7 1 -7 29422 535.331 3
 -7 -1 7 26924.9 485.373 3
 -7 1 7 27075.9 529.377 3
 -7 -1 -7 27788.9 540.432 5
 -7 1 -7 27315.6 537.773 5
 -7 -1 7 27169.7 554.769 1
 -7 -1 -9 3136.63 256.603 2
 -7 1 -9 2791.29 250.714 2
 7 -1 9 3080.57 337.519 1
 -7 -1 -9 2905.73 314.641 3
 -7 1 -9 2785.38 301.894 3
 -7 -1 9 2683.08 274.23 3
 -7 1 9 2552.51 314.155 3
 7 1 9 2687.3 234.973 1
 -7 1 -11 2016.51 346.769 5
 -7 -1 -11 2956.34 289.678 2
 -7 1 -11 2253.93 278.741 2
 -7 1 11 2255.1 401.574 1
 -7 -1 11 2184.91 405.758 1
 -7 -1 -11 2468.81 355.463 3
 -7 1 -11 2325.18 332.747 3
 7 1 11 2769.5 283.213 1
 7 -1 11 2404.4 364.479 1
 -7 -1 11 1767.89 324.934 3
 -7 -1 -11 2384.36 360.698 5
 -7 -1 13 14301.8 585.222 1
 -7 1 -13 15106.4 444.507 2
 -7 1 -13 15210 511.335 3
 -7 -1 13 14331.4 531.342 3
 -7 -1 -13 13970.8 518.329 5
 -7 1 -13 14325 515.099 5
 -7 1 13 14940.5 580.801 1
 -7 -1 15 13499.6 635.245 1
 -7 1 -15 13648 440.96 2
 -7 -1 -15 14967.8 498.432 4
 -7 1 -15 12442.1 501.461 3
 7 -1 15 14862.8 563.904 1
 -7 1 15 13149.9 622.456 3
 -7 -1 -15 12993 551.876 5
 -7 1 -15 12664.5 531.87 5
 -7 1 15 12956.8 618.684 1
 -7 -1 17 11609.4 668.089 1
 -7 -1 -17 13203.6 563.081 4
 -7 1 -17 10492.5 515.182 4
 -7 1 17 11745 696.098 3
 -7 -1 -17 12364.3 586.808 5
 -7 1 -17 10733.4 555.836 5
 -7 1 17 12002.2 665.973 1
 -7 1 -19 163.256 480.415 5
 -7 1 19 191.795 592.55 1
 -7 -1 -19 558.566 486.836 4
 -7 -1 19 -309.295 605.34 1
 -7 1 -19 -221.065 468.343 4
 -7 -1 19 -45.5051 612.473 3
 -7 1 19 48.1425 646.978 3
 -7 -1 -19 327.219 489.49 5
 -7 1 -21 2823.75 549.29 5
 -7 1 21 3429.91 707.414 1
 -7 -1 -21 479.684 530.793 4
 -7 -1 21 3166.59 696.205 1
 -7 1 -21 347.73 515.589 4
 -7 -1 -21 3219.07 559.639 5
 -7 -1 21 1807.19 684.078 3
 -7 1 21 2473.65 731.276 3
 -7 -1 23 16913.6 872.165 1
 -7 1 23 15122.7 975.027 3
 -7 -1 -23 17242.8 739.346 5
 -7 1 -23 15504.4 728.734 5
 -7 1 23 17739.9 883.686 1
 -7 -1 25 27316.4 1015.37 1
 -7 1 -25 27834.3 796.107 4
 -7 1 25 23748.4 1120.92 3
 -7 -1 -25 25475 856.321 5
 -7 1 -25 26498.9 887.549 5
 -7 1 25 29070.8 1026.78 1
 -7 -1 27 5976.64 821.715 1
 -7 1 -27 5234.58 668.332 5
 -7 -1 -27 5798.1 672.401 5
 -7 1 27 6719.35 829.041 1
 -7 1 31 445.995 796.747 1
 -7 -1 31 726.183 828.886 1
 -7 1 -31 154.452 616.135 4
 -7 -1 -31 16.9311 667.985 5
 -7 1 -31 -936.205 703.083 5
 -7 1 33 2537.15 806.414 1
 -7 -1 33 2410.92 842.183 1
 -7 -1 -33 2136.88 676.673 4
 -7 -1 -33 2220.98 704.547 5
 -7 1 -33 4551.55 714.423 5
 -7 3 -1 11263.7 260.796 2
 -7 3 -1 11597.9 267.985 5
 -7 3 1 11622.8 276.696 2
 -7 -3 -1 11728.6 309.712 3
 -7 -3 1 11624.6 303.153 3
 -7 -3 1 11130.8 261.322 5
 -7 -3 -1 11690 287.487 5
 -7 3 1 10789 215.841 5
 -7 -3 1 11943.6 276.271 1
 -7 3 3 78686.8 891.549 2
 -7 -3 -3 79542.5 955.009 3
 -7 -3 3 77350 860.557 5
 -7 -3 -3 76250.6 938.201 5
 -7 3 -3 78328.7 938.658 5
 -7 -3 3 78095.8 929.76 1
 -7 -3 5 8005.34 319.885 1
 -7 -3 -5 7517.78 218.908 2
 -7 3 -5 9301.13 331.941 3
 -7 -3 5 7872.3 253.081 3
 -7 -3 5 8060.34 222.373 5
 -7 -3 -5 8375.15 328.443 5
 7 -3 5 8856.66 420.646 1
 -7 3 -5 8179.45 328.634 5
 -7 -3 7 66090.1 866.288 1
 -7 3 -7 69001.9 755.791 2
 -7 3 -7 75081.8 857.477 3
 7 -3 7 71974.5 899.271 1
 -7 -3 7 63631.9 736.045 3
 -7 -3 -7 67409 878.728 5
 -7 3 -7 62403.7 844.196 5
 -7 -3 -9 2893.04 251.006 2
 -7 3 -9 2635.6 263.691 2
 7 -3 9 2739.86 372.692 1
 -7 -3 -9 3180.95 333.92 3
 -7 3 -9 2404.05 295.058 3
 -7 -3 9 2319.07 231.121 3
 -7 3 9 3305.63 386.559 1
 -7 -3 11 3926.23 434.463 1
 7 -3 11 3965.7 426.723 1
 -7 3 -11 4124.29 289.102 2
 -7 -3 -11 3693.35 344.156 4
 -7 3 -11 3699.84 329.291 3
 -7 -3 11 3398.4 279.755 3
 -7 3 11 4339.7 427.039 3
 -7 -3 -11 4509.41 401.07 5
 -7 3 11 3956.58 424.875 1
 -7 3 -11 3603.66 385.788 5
 -7 -3 13 16922.7 626.976 1
 -7 3 -13 17441.1 467.315 2
 -7 -3 -13 19337.4 507.685 4
 -7 3 13 17089.7 611.051 1
 -7 3 -13 17442.6 507.833 3
 -7 -3 13 14837.1 472.218 3
 -7 3 13 18412.6 647.487 3
 7 -3 13 17546.6 597.128 1
 -7 -3 -13 16780.6 565.21 5
 -7 3 -13 18263.6 572.95 5
 -7 -3 15 27012.3 795.909 1
 -7 3 -15 28771 606.677 2
 -7 -3 -15 29098.5 634.966 4
 -7 3 -15 26518.7 646.755 3
 -7 -3 15 27425.8 690.275 3
 7 -3 15 28163.4 729.658 1
 -7 3 15 28524.5 820.266 3
 -7 -3 -15 26821.1 698.781 5
 -7 3 -15 27181.8 724.452 5
 -7 3 15 28043.5 759.266 1
 -7 -3 17 13384.6 701.278 1
 -7 -3 -17 15231.2 571.923 4
 -7 3 -17 11247.2 521.702 3
 -7 3 17 13186.5 751.519 3
 -7 -3 -17 13338.2 609.014 5
 -7 3 -17 12774 604.173 5
 -7 3 17 13357.9 661.844 1
 -7 3 -19 -539.168 533.435 5
 -7 3 19 197.131 590.567 1
 -7 -3 -19 620.572 484.96 4
 -7 3 -19 -309.602 443.427 4
 -7 -3 19 379.587 627.982 1
 -7 3 19 -680.498 691.475 3
 -7 -3 -19 302.493 491.174 5
 -7 -3 21 10377.4 801.632 1
 -7 -3 -21 10413.9 596.813 4
 -7 3 21 9691.76 850.523 3
 -7 -3 -21 9334.76 635.966 5
 -7 3 -21 10764.5 692.767 5
 -7 3 21 10944.1 748.329 1
 -7 -3 -23 14095 713.612 5
 -7 3 23 13530.1 976.907 3
 -7 3 -23 13865.5 741.192 5
 -7 3 23 15207.6 826.821 1
 -7 -3 25 4931.27 834.223 1
 -7 3 -25 6149.46 588.875 4
 -7 3 -25 4646.79 661.528 5
 -7 -3 -25 5184.71 648.225 5
 -7 3 25 4357.95 926.754 3
 -7 3 25 6232.82 777.562 1
 -7 -3 27 5513.39 873.219 1
 -7 -3 -27 6976.13 663.954 4
 -7 -3 -27 7091.56 687.781 5
 -7 3 -27 6357.23 687.953 5
 -7 3 27 8078.48 813.614 1
 -7 3 29 -624.571 909.441 3
 -7 3 -31 -834.751 687.825 5
 -7 3 31 872.373 778.157 1
 -7 -3 31 890.316 853.531 1
 -7 3 33 2580.48 795.965 1
 -7 -3 -33 587.324 660.353 4
 -7 -3 33 2099.23 847.917 1
 -7 -3 -33 1354.82 673.928 5
 -7 -5 1 5112.17 226.278 1
 -7 -5 1 5183.63 235.537 5
 -7 -5 -1 5153.62 251.805 5
 -7 -5 -1 5406.92 248.858 3
 -7 -5 1 5120.34 226.06 3
 -7 5 -1 6010.46 286.857 3
 -7 -5 -1 5051.09 173.099 1
 -7 5 1 4911.21 195.515 5
 -7 5 -1 4952.1 238.055 5
 -7 -5 -3 861.664 112.989 2
 -7 -5 -3 1349.86 233.694 3
 -7 -5 3 1253.88 169.985 3
 -7 5 -3 1335.2 235.853 3
 -7 -5 -3 1258.82 235.077 5
 -7 5 3 742.67 93.1572 5
 -7 -5 -5 64865.8 785.214 2
 -7 -5 5 68060.2 917.322 1
 -7 5 -5 71181.3 856.921 2
 -7 -5 -5 68620.9 922.858 3
 -7 -5 5 64208.4 793.937 3
 -7 5 -5 76644.7 928.899 3
 -7 -5 5 65280.8 822.477 5
 -7 -5 -5 68111.9 926.601 5
 7 -5 5 73781.5 1067.33 1
 -7 5 -5 68854 928.973 5
 -7 5 -7 12134.1 343.353 2
 -7 5 7 11374.4 368.783 2
 -7 5 -7 11019.6 377.487 3
 7 -5 7 11603.5 504.677 1
 -7 5 7 12036.2 441.53 3
 -7 5 -9 6153.87 307.466 2
 -7 -5 -9 7753.52 355.232 4
 -7 5 9 5722.79 347.025 2
 7 -5 9 5793.42 472.2 1
 -7 5 -9 6049.42 331.899 3
 -7 -5 9 5598.71 233.031 3
 -7 5 9 8387.84 467.78 3
 -7 -5 -9 7579.69 426.592 5
 -7 5 -11 5171.71 323.69 2
 -7 -5 11 5479.65 479.387 1
 -7 -5 -11 7546.45 419.62 4
 7 -5 11 4808.95 467.521 1
 -7 5 -11 5456.77 340.673 3
 -7 -5 11 4328.07 248.688 3
 -7 5 11 6152.21 497.315 3
 -7 5 11 2990.8 379.962 2
 -7 5 -11 5035.75 415.833 5
 7 -5 13 21480.5 674.767 1
 -7 5 -13 21151.4 496.584 2
 -7 -5 13 20541.8 689.281 1
 -7 -5 -13 22451.1 546.7 4
 -7 5 13 21114.1 663.005 1
 -7 5 13 22025 722.658 3
 -7 -5 -13 22841 636.787 5
 -7 5 -13 21546.7 621.327 5
 -7 -5 15 45409.7 989.613 1
 -7 -5 -15 46911.4 801.877 4
 -7 5 -15 45100.4 814.491 3
 -7 5 15 47798.2 1055.38 3
 -7 -5 -15 44631.4 903.972 5
 -7 5 15 46871.5 942.469 1
 -7 5 -15 47934.9 921.995 5
 -7 -5 17 4156.49 630.904 1
 -7 -5 -17 4397.92 491.179 4
 -7 5 -17 3443.15 427.84 3
 7 -5 17 4614.98 583.309 1
 -7 5 17 4271.39 575.934 1
 -7 5 17 3865.85 665.868 3
 -7 5 -17 3964.76 523.125 5
 -7 -5 -17 3116 506.84 5
 -7 5 -19 835.497 510.226 5
 -7 5 19 2000.45 602.017 1
 -7 -5 -19 1499.45 515.409 4
 -7 5 -19 1085.59 381.077 2
 7 -5 19 1795.11 621.517 1
 -7 5 -19 842.915 416.741 3
 -7 -5 19 1794.38 653.336 1
 -7 5 19 946.199 727.248 3
 -7 -5 -19 1258.01 522.767 5
 -7 5 -21 2179.82 577.406 5
 -7 5 21 2361.06 664.85 1
 7 -5 21 2969.67 714.475 1
 -7 -5 -21 2532.43 552.492 4
 -7 5 -21 329.681 501.475 4
 -7 -5 21 3069.95 742.691 1
 -7 5 21 2756.34 778.807 3
 -7 -5 -21 2747.95 566.471 5
 -7 5 -23 14717.9 634.741 4
 -7 5 23 13889.1 1001.25 3
 -7 -5 -23 14491.8 727.842 5
 -7 5 23 15223.5 822.069 1
 -7 5 -23 13774 757.475 5
 -7 -5 25 8817.72 867.25 1
 -7 -5 -25 7665.91 691.637 4
 -7 5 25 7096.5 973.633 3
 -7 -5 -25 8522.5 692.151 5
 -7 5 -25 8325.37 721.011 5
 -7 5 25 8719.64 790.28 1
 -7 5 -27 2091.22 699.151 5
 -7 -5 -27 2990.69 641.675 4
 -7 5 -27 127.049 571.166 4
 -7 -5 27 1808.74 810.991 1
 -7 5 27 838.554 915.18 3
 -7 5 -29 -893.53 679.843 5
 -7 5 29 124.573 741.125 1
 -7 -5 29 717.08 828.195 1
 -7 5 29 -1827.53 950.062 3
 -7 -5 -29 1863.71 662.094 5
 -7 5 -31 -529.222 697.112 5
 -7 5 31 1652.23 754.834 1
 -7 5 -31 284.606 611.327 4
 -7 -5 31 1232.57 877.571 1
 -7 5 31 -108.33 931.357 3
 -7 5 -33 2706.18 695.862 5
 -7 -5 -33 1365.15 677.349 4
 -7 5 33 4026.67 793.025 1
 -7 5 -33 142.385 629.739 4
 -7 -5 33 5145.39 914.411 1
 -7 -5 -33 3580.56 713.523 5
 -7 -7 -1 4255.63 188.699 1
 -7 -7 1 4454 241.281 1
 -7 7 -1 4876 268.352 2
 -7 7 1 4882.13 261.171 2
 -7 -7 -1 4899.93 249.819 3
 -7 -7 1 5158.27 237.294 3
 -7 7 -1 5339.48 306.412 3
 -7 7 1 5376.17 322.604 3
 -7 -7 1 4369.17 258.177 5
 -7 -7 -1 4682.05 267.886 5
 -7 -7 -3 49151.8 553.441 4
 -7 -7 3 51225.3 705.535 1
 -7 7 -3 56659.9 697.787 2
 -7 7 3 55146.3 723.851 2
 -7 -7 -3 48054.5 546.07 2
 -7 -7 3 52505.5 605.743 3
 -7 7 -3 57544.1 756.798 3
 -7 7 3 54977.7 779.455 3
 -7 -7 3 52171.4 677.212 5
 -7 -7 -3 55333 739.752 5
 -7 7 -5 2957.28 265.134 2
 -7 -7 5 2596.38 318.735 1
 -7 7 5 2936.04 303.607 2
 -7 7 -5 2972.84 281.049 3
 -7 7 5 2824.39 350.529 3
 -7 -7 5 2960.18 244.8 5
 7 -7 5 2738.21 468.709 1
 -7 7 -7 40432.5 574.264 2
 -7 -7 -7 40160 529.762 4
 -7 -7 7 36938.1 650.225 1
 -7 7 7 39016.4 618.642 2
 -7 -7 7 33714.6 405.572 3
 -7 7 -7 40307.5 594.43 3
 -7 7 7 41711.8 736.729 3
 -7 -7 -7 39370.7 648.447 5
 -7 7 -9 2146.59 290.526 2
 -7 7 9 2939.04 366.774 2
 -7 7 -9 2229.44 287.394 3
 -7 -7 -9 2757.41 382.477 5
 -7 7 -11 16610 464.061 2
 -7 -7 -11 17787.3 524.67 4
 -7 -7 11 18476.7 639.168 1
 -7 7 11 16848.6 530.282 2
 -7 7 -11 16866.4 462.323 3
 -7 7 11 19363 676.677 3
 -7 -7 -11 19911.9 592.268 5
 -7 7 -11 18680.8 588.322 5
 7 -7 13 39371.2 889.379 1
 -7 -7 -13 37735 706.285 4
 -7 -7 13 36722.4 881.642 1
 -7 7 13 34414.1 740.282 2
 -7 7 -13 36677.5 689.596 3
 -7 7 13 38716.4 933.117 3
 -7 -7 -13 36376.5 789.047 5
 -7 7 -13 39675.2 832.567 5
 -7 -7 -15 9567.47 508.445 4
 -7 -7 15 9127.74 656.639 1
 -7 7 15 8284.74 521.877 2
 -7 7 -15 8638.6 443.406 3
 -7 7 15 9339.03 670.021 3
 -7 -7 -15 9557.23 550.348 5
 7 -7 15 6783.14 647.138 1
 -7 7 -15 10778.7 603.658 5
 -7 -7 -17 26605.7 692.257 4
 -7 -7 17 25294.2 874.158 1
 -7 7 17 24956.8 930.745 3
 7 -7 17 24038 842.742 1
 -7 7 -17 24835.7 777.51 5
 -7 7 -19 336.779 545.547 5
 -7 7 19 435.291 613.013 1
 -7 -7 -19 681.489 532.051 4
 -7 7 -19 305.193 389.254 2
 -7 7 -19 284.644 415.27 3
 7 -7 19 39.1643 632.253 1
 -7 -7 19 781.014 693.399 1
 -7 7 19 -152.137 732.543 3
 -7 -7 -19 671.448 534.202 5
 -7 7 -21 2675.13 604.287 5
 -7 7 21 2989.1 680.049 1
 -7 -7 -21 3007.47 581.058 4
 7 -7 21 2414.77 717.851 1
 -7 -7 21 3254.91 770.17 1
 -7 7 21 2998.17 810.132 3
 -7 -7 -21 2831.72 605.667 5
 -7 7 -23 3540.88 646.225 5
 -7 7 -23 3631.64 541.231 4
 7 -7 23 2727.28 778.016 1
 -7 -7 -23 5140.46 663.597 5
 -7 -7 23 3162.16 811.944 1
 -7 7 23 5000.13 714.49 1
 -7 7 23 3023.18 835.947 3
 -7 -7 25 12572.8 937.476 1
 -7 -7 -25 12007.2 715.986 4
 -7 7 25 10572 1023.33 3
 -7 -7 -25 13059.7 750.715 5
 -7 7 25 11408.1 820.408 1
 -7 7 -25 12044.2 760.54 5
 -7 7 -27 2577.65 586.342 4
 -7 7 27 1513.27 925.516 3
 -7 7 29 1399.59 733.609 1
 -7 -7 -29 429.268 630.69 4
 -7 -7 29 357.881 827.631 1
 -7 -7 -29 -796.61 660.186 5
 -7 7 29 -1352.89 956.344 3
 -7 7 -31 -484.253 716.213 5
 -7 7 31 2967.89 758.739 1
 -7 -7 -31 911.777 682.706 4
 -7 7 -31 36.635 606.8 4
 -7 -7 31 4217.06 915.153 1
 -7 -7 -31 1257.41 696.61 5
 -7 7 -33 2843.18 731.098 5
 -7 -7 33 6376.05 953.771 1
 -7 7 -33 303.361 639.366 4
 -7 -7 -33 822.885 682.787 4
 -7 7 33 4526.33 789.385 1
 -7 7 33 2027.36 996.843 3
 -7 -9 -1 4697.17 185.043 4
 -7 9 -1 6041.11 310.649 2
 -7 -9 -1 4668.16 239.711 1
 -7 -9 1 4790.02 286.936 1
 -7 9 -1 5644.81 336.073 3
 -7 9 -3 26848.8 510.168 2
 -7 9 3 25488.9 541.827 2
 -7 -9 3 24033 518.032 1
 -7 9 -3 26523.8 522.231 3
 -7 -9 3 24026.8 496.179 5
 -7 9 3 27012.9 591.83 3
 -7 9 -5 63732.5 804.919 2
 -7 -9 5 57055 771.371 5
 -7 9 5 62425.7 845.248 2
 -7 -9 5 58519.6 855.747 1
 -7 9 -5 63591.5 814.61 3
 -7 9 5 64460.2 933.549 3
 -7 -9 -5 65126.2 870.654 5
 7 -9 5 64829.9 1055.67 1
 -7 -9 7 3938.42 168.127 4
 -7 -9 -7 5340.84 333.024 4
 -7 9 -7 4943.47 327.348 2
 -7 9 7 5320.19 386.814 2
 -7 9 -7 5111.9 316.189 3
 7 -9 7 5199.53 550.04 1
 -7 9 7 5193.26 466.188 3
 -7 -9 7 4373.65 299.927 5
 -7 -9 -7 4495.3 375.687 5
 7 -9 9 509.267 505.206 1
 -7 -9 -9 1030.9 350.966 4
 -7 9 -9 831.462 295.446 2
 -7 9 -9 755.263 287.334 3
 -7 9 9 1015.56 375.871 2
 -7 -9 9 60.7849 431.19 1
 -7 9 9 1247.44 456.712 3
 -7 -9 -9 -500.54 387.203 5
 -7 -9 -11 5646.45 418.799 4
 -7 9 11 5048.27 441.613 2
 -7 9 -11 4369.25 352.348 3
 -7 9 11 4304.67 549.433 3
 -7 -9 -11 4578 448.762 5
 -7 -9 11 3327.52 526.127 1
 -7 -9 -13 22102.6 593.551 4
 -7 -9 13 20680.8 733.056 1
 -7 9 13 21704.6 798.659 3
 -7 -9 -13 20322.6 639.681 5
 7 -9 15 44859.6 1025.69 1
 -7 -9 -15 44822.2 836.733 4
 -7 -9 15 42199.3 1008.29 1
 -7 9 -15 39854.6 751.076 3
 -7 9 -15 43949.3 945.947 5
 -7 9 15 43006 1056.28 3
 -7 -9 -15 42163 890.373 5
 -7 9 -17 10532.9 482.942 2
 -7 -9 -17 12452.7 596.453 4
 -7 -9 17 10655.6 748.489 1
 -7 9 -17 10868.9 481.7 3
 -7 -9 -17 11162.5 625.189 5
 -7 9 17 11103.1 807.489 3
 7 -9 17 10810 731.251 1
 -7 9 -17 10434.8 649.324 5
 -7 9 -19 1376.19 582.899 5
 -7 -9 -19 834.428 548.036 4
 -7 9 -19 826.561 412.25 2
 -7 9 -19 1071.36 408.566 3
 -7 -9 19 689.889 696.232 1
 7 -9 19 1443.98 696.883 1
 -7 9 19 509.989 569.244 2
 -7 -9 -19 1022.96 554.726 5
 -7 9 19 493.894 736.885 3
 -7 9 -21 801.634 649.982 5
 -7 -9 -21 816.032 568.113 4
 -7 9 -21 24.2488 420.474 2
 -7 9 -21 213.686 428.332 3
 7 -9 21 1413.91 735.191 1
 -7 -9 21 612.823 767.632 1
 -7 9 21 124.074 569.862 2
 -7 -9 -21 492.131 579.656 5
 -7 9 21 261.479 805.375 3
 -7 -9 -23 9616.51 717.283 5
 -7 -9 -23 9025.58 674.367 4
 -7 -9 23 9299.44 898.998 1
 -7 9 23 8271.77 682.84 2
 7 -9 23 9120.03 859.766 1
 -7 9 23 7613.47 920.968 3
 -7 9 -23 9445.89 731.716 5
 -7 -9 -25 4663.41 646.868 4
 -7 9 -25 3626.82 560.799 4
 7 -9 25 4321.06 856.791 1
 -7 -9 25 3985.85 871.758 1
 -7 -9 -25 4043.18 664.441 5
 -7 9 25 2372.68 886.49 3
 -7 9 -25 4298.63 691.711 5
 -7 9 -27 4192.52 603.387 4
 -7 9 27 2342.04 946.846 3
 -7 9 -29 -394.275 684.107 5
 -7 -9 -29 -477.164 661.645 4
 -7 -9 29 1204.39 869.049 1
 -7 -9 -29 -671.967 639.478 5
 -7 9 -31 -341.306 694.023 5
 -7 -9 -31 218.527 702.417 4
 -7 9 -31 116.36 605.626 4
 -7 -9 31 2995.37 914.379 1
 -7 -9 -31 290.013 656.298 5
 -7 9 31 432.172 977.1 3
 -7 11 -1 2484.8 321.634 2
 -7 11 1 2578.41 328.192 2
 -7 -11 1 2410.34 338.587 1
 -7 -11 -1 1868.2 275.222 1
 -7 11 -1 3071.33 334.056 3
 -7 11 1 3431.92 363.928 3
 -7 -11 1 2460.52 311.01 5
 -7 -11 -1 2720.14 317.142 5
 -7 -11 -3 9599.17 324.245 4
 -7 11 -3 10181.2 392.063 2
 -7 11 3 10293.5 419.56 2
 -7 -11 3 9219.57 439.901 1
 -7 11 -3 10588.4 388.877 3
 -7 11 3 10449.7 453.078 3
 -7 -11 3 9010.67 376.423 5
 -7 -11 -3 9504.67 411.72 5
 -7 -11 -5 27320.6 502.216 4
 -7 -11 -5 25371.6 586.213 5
 -7 11 5 25989.6 603.293 2
 -7 -11 5 24284 611.764 1
 -7 11 -5 26556.4 537.988 3
 -7 11 5 25156.6 644.472 3
 -7 -11 5 23744.2 534.494 5
 7 -11 5 25669.4 810.144 1
 -7 -11 -7 27510.8 538.494 4
 -7 11 7 27875 639.712 2
 -7 11 -7 27117.5 546.788 3
 -7 11 7 26765.6 716.368 3
 -7 -11 -7 26042.5 639.163 5
 7 -11 9 1326.24 549.095 1
 -7 -11 -9 1047.64 352.107 4
 -7 11 -9 107.689 322.71 2
 -7 11 -9 1067.28 285.117 3
 -7 11 9 251.497 482.369 3
 -7 -11 -9 457.492 382.184 5
 -7 -11 9 1402.89 473.008 1
 -7 11 9 1075.3 399.044 2
 -7 11 -11 669.345 362.833 2
 -7 -11 -11 3651.02 410.087 4
 7 -11 11 671.168 599.947 1
 -7 11 -11 3287.83 326.173 3
 -7 -11 -11 3030.92 435.244 5
 -7 11 11 2076.78 562.397 3
 -7 -11 11 3205.35 555.412 1
 -7 -11 -13 24190.3 618.845 4
 -7 -11 13 24247.2 809.788 1
 -7 11 13 24476.8 868.813 3
 -7 -11 -13 22310.2 682.976 5
 -7 11 -15 34187.3 696.515 2
 -7 -11 -15 34959.2 749.208 4
 -7 11 15 35486.9 1013.6 3
 -7 -11 -15 34333.8 841.308 5
 -7 11 -17 12364.6 681.598 5
 7 -11 17 11401.5 759.071 1
 -7 11 -17 11100.8 486.602 2
 -7 -11 -17 11960 611.351 4
 -7 -11 17 10524 802.092 1
 -7 11 17 10725.1 617.354 2
 -7 11 -17 10336.3 466.593 3
 -7 11 17 12180.4 823.105 3
 -7 -11 -17 10466.1 624.77 5
 -7 11 -19 2217.01 618 5
 -7 -11 -19 1281.08 570.54 4
 -7 11 -19 52.2228 432.657 2
 -7 11 -19 1150.04 415.35 3
 -7 -11 19 791.605 740.04 1
 -7 11 19 1007.96 569.796 2
 -7 -11 -19 1249.64 564.946 5
 -7 11 19 1141.65 763.23 3
 7 -11 19 1966.99 730.495 1
 -7 11 -21 2448.09 644.245 5
 7 -11 21 2524.7 751.589 1
 -7 -11 -21 354.824 623.576 4
 -7 11 -21 213.625 453.207 2
 -7 11 -21 1450.02 447.783 3
 -7 -11 21 2672.46 793.5 1
 -7 11 21 632.315 577.063 2
 -7 -11 -21 2201.09 599.944 5
 -7 11 21 756.727 801.709 3
 -7 -11 23 5869.32 861.658 1
 -7 -11 -23 3779.3 682.129 4
 -7 11 -23 5049.41 491.61 3
 7 -11 23 6019.49 822.865 1
 -7 -11 -23 5851.75 654.384 5
 -7 11 23 5070.77 902.976 3
 -7 11 -23 5902.04 713.292 5
 -7 11 -25 7856.45 600.546 4
 -7 -11 25 8828.49 938.68 1
 7 -11 25 7741.44 887.752 1
 -7 11 25 6104.64 935.087 3
 -7 11 -25 6989.62 756.885 5
 -7 11 -27 113.962 673.965 5
 7 -11 27 1766.36 860.821 1
 -7 -11 -27 901.317 650.573 4
 -7 11 -27 225.549 561.643 4
 -7 11 27 677.094 652.921 2
 -7 -11 -27 1785.09 641.689 5
 -7 11 -29 -238.735 678.599 5
 -7 -11 -29 80.7388 692.848 4
 -7 -11 29 -792.057 930.275 1
 -7 11 29 -107.562 672.281 2
 -7 -11 -29 -501.423 655.548 5
 -7 11 29 -467.425 897.172 3
 -7 11 31 1322.25 715.436 2
 -7 11 -31 -319.323 669.562 5
 -7 -11 -31 -122.308 677.28 4
 -7 11 -31 4.81888 610.015 4
 -7 -11 -31 -914.901 679.459 5
 -7 11 31 1080.9 995.67 3
 -7 -13 1 1024.79 239.716 4
 -7 -13 -1 1067.01 262.873 4
 -7 -13 1 604.297 355.219 1
 -7 13 -1 158.425 317.764 2
 -7 13 1 101.279 328.243 2
 -7 13 -1 1331.98 328.554 3
 -7 13 1 974.603 366.119 3
 -7 -13 1 1029.67 328.16 5
 -7 -13 -1 1373.66 328.018 5
 -7 -13 3 9639.82 303.835 4
 -7 -13 -3 10788.7 377.73 4
 -7 13 -3 10404.7 406.596 3
 -7 -13 3 9619.25 464.98 1
 -7 13 3 10233.9 477.435 3
 -7 -13 3 9726.86 417.301 5
 -7 -13 -3 9944.51 441.18 5
 -7 -13 5 19575.9 384.652 4
 -7 -13 -5 20568.9 491.632 4
 -7 13 5 20355.9 576.389 2
 -7 13 -5 20974.8 504.562 3
 -7 13 5 20555.8 624.148 3
 -7 -13 5 20574.4 533.323 5
 -7 -13 -5 19862.5 572.341 5
 -7 -13 7 17738.4 392.335 4
 -7 -13 -7 19559.6 507.644 4
 -7 13 7 18834.7 579.084 2
 -7 -13 7 21249.3 728.641 1
 -7 13 -7 18494.7 473.181 3
 7 -13 7 18372.1 797.167 1
 -7 13 7 19269.1 671.379 3
 -7 -13 7 17124.2 501.61 5
 -7 -13 -7 16716.9 558.698 5
 -7 -13 9 1180.71 532.758 1
 -7 13 9 167.75 533.118 3
 7 -13 9 888.622 609.936 1
 -7 -13 -9 769.539 397.658 4
 -7 13 -9 61.1019 339.082 2
 -7 13 -9 903.484 300.296 3
 -7 13 9 601.415 427.729 2
 -7 -13 -9 136.464 415.444 5
 -7 -13 -11 3793.96 457.72 4
 -7 13 -11 3618.32 385.311 2
 -7 -13 -11 3355.41 482.54 5
 -7 -13 11 4962.18 605.193 1
 -7 13 -11 3283.73 345.403 3
 -7 13 11 3248.58 602.131 3
 -7 13 -13 22758.3 595.204 2
 -7 -13 -13 22277.6 654.115 4
 -7 13 13 20505.2 686.827 2
 -7 13 -13 20641.8 548.378 3
 -7 13 13 22639.7 860.26 3
 -7 -13 -13 19302.7 674.365 5
 -7 -13 -15 12444 628.271 4
 -7 13 15 11723.5 631.78 2
 -7 -13 15 13099.8 816.225 1
 -7 13 -15 12070 467.34 3
 -7 13 15 12098.9 777.105 3
 -7 -13 -15 11920.6 628.429 5
 7 -13 17 10501.7 789.403 1
 -7 13 17 11369.3 652.071 2
 -7 -13 17 10458.3 839.271 1
 -7 13 -17 9331.61 459.798 3
 -7 13 17 9996.54 805.409 3
 -7 -13 -17 9691.7 631.962 5
 7 -13 19 351.253 724.15 1
 -7 13 -19 1719.16 615.772 5
 -7 -13 -19 -754.436 608.098 4
 -7 13 -19 236.119 429.881 2
 -7 13 -19 472.354 393.396 3
 -7 13 19 -61.2187 560.025 2
 -7 -13 19 -771.002 812.63 1
 -7 -13 -19 -773.284 568.137 5
 -7 13 19 -311.108 769.479 3
 -7 13 -21 2297.25 644.131 5
 -7 -13 -21 251.08 634.708 4
 -7 13 -21 153.27 466.706 2
 -7 13 -21 1318.81 422.575 3
 7 -13 21 701.703 771.544 1
 -7 -13 21 1692.56 815.229 1
 -7 13 21 284.481 596.745 2
 -7 -13 -21 1473.12 607.528 5
 -7 13 21 1381.96 830.418 3
 -7 13 -23 7252.78 518.429 2
 -7 -13 23 7657.9 906.034 1
 -7 13 -23 7604.74 524.068 3
 7 -13 23 8787.79 857.126 1
 -7 13 23 7225.74 948.985 3
 -7 -13 -23 6973.17 695.686 5
 -7 13 -23 7777.28 722.452 5
 7 -13 25 5999.05 864.819 1
 -7 13 27 1006.51 893.358 3
 -7 13 -27 443.833 700.849 5
 -7 -13 27 1850.95 865.669 1
 -7 -13 -27 1666.1 670.841 4
 7 -13 27 1750.08 857.821 1
 -7 13 27 1553.79 650.708 2
 -7 -13 -27 1569.03 635.162 5
 -7 13 -29 -82.5115 665.4 5
 -7 -13 -29 395.367 682.102 4
 -7 13 29 -481.606 644.171 2
 -7 -13 -29 -113.657 646.243 5
 -7 13 29 -345.909 899.122 3
 -7 -15 1 1572.31 303.613 4
 -7 -15 -1 1698.29 313.364 4
 -7 -15 -1 2039.28 394.48 5
 -7 15 -1 22.4746 362.962 2
 -7 15 1 170.126 352.282 2
 -7 15 -1 1359.94 355.905 3
 -7 15 1 1816.33 376.295 3
 -7 -15 1 1531.46 374.215 5
 -7 -15 3 10739 362.659 4
 -7 -15 -3 11958.1 424.069 4
 -7 15 -3 11648.8 445.459 3
 -7 15 3 11886.3 516.475 3
 -7 -15 3 10404.6 466.191 5
 -7 -15 -3 11515.1 494.498 5
 7 -15 3 11100.9 793.157 1
 -7 -15 5 19181.7 444.504 4
 -7 -15 -5 21474.1 526.385 4
 -7 15 -5 19325.6 504.014 3
 -7 -15 5 19760.8 679.467 1
 -7 15 5 19806.7 644.58 3
 -7 -15 5 19126.5 560.035 5
 -7 -15 -5 19403 589.12 5
 7 -15 5 20109.1 870.596 1
 -7 -15 -7 4982.95 434.385 4
 -7 15 -7 4389.6 407.002 2
 -7 15 -7 4246.79 341.339 3
 -7 -15 7 4706.5 557.439 1
 7 -15 7 3042.78 690.571 1
 -7 15 7 4239.85 519.93 3
 -7 -15 7 4376.98 410.495 5
 -7 -15 -7 4187.66 451.711 5
 -7 -15 9 1595.51 616.418 1
 -7 -15 -9 1171.19 439.644 4
 7 -15 9 1931.97 649.671 1
 -7 15 -9 1316.83 381.886 2
 -7 15 -9 1275.61 318.532 3
 -7 15 9 1370.62 455.935 2
 -7 15 9 1590.95 545.176 3
 -7 -15 -9 1281.38 444.647 5
 -7 -15 -11 3288.83 506.936 4
 -7 15 -11 3627.34 417.845 2
 -7 15 11 3283.65 515.146 2
 -7 15 -11 3647.92 352.812 3
 -7 -15 -11 2430.67 499.951 5
 -7 15 11 3069.67 618.68 3
 -7 -15 -13 7875.91 581.966 4
 -7 15 13 8861.79 596.239 2
 -7 15 -13 8565.43 413.47 3
 -7 15 13 8006.14 747.278 3
 -7 -15 -13 7727.55 602.804 5
 -7 -15 -15 8131.19 616.671 4
 -7 15 15 9220.22 627.67 2
 -7 -15 -15 9585.07 632.122 5
 -7 15 15 8384.54 786.347 3
 -7 15 -17 424.2 440.667 2
 -7 -15 -17 2686.84 613.613 4
 7 -15 17 3054.54 754.777 1
 -7 15 17 1065.49 604.751 2
 -7 -15 17 4809.1 780.834 1
 -7 15 -17 2853.99 381.855 3
 -7 -15 -17 2867.23 581.375 5
 -7 15 17 2391.71 749.121 3
 7 -15 19 584.65 727.298 1
 -7 -15 -19 395.088 619.441 4
 -7 15 -19 539.124 434.163 2
 -7 15 -19 415.937 378.749 3
 -7 15 19 122.073 579.319 2
 -7 -15 -19 209.911 581.865 5
 -7 15 19 -357.081 763.987 3
 -7 -15 19 -1444.08 833.715 1
 -7 -15 -21 2295.14 651.762 4
 -7 15 -21 2629.44 477.734 2
 -7 15 -21 2692.05 441.755 3
 -7 15 21 268.887 630.427 2
 -7 -15 -21 1478.06 611.337 5
 -7 -15 21 2066.14 837.225 1
 -7 15 21 1499.38 840.397 3
 7 -15 21 2664.56 797.764 1
 -7 15 -23 5713.59 505.523 2
 -7 15 -23 5996.56 507.508 3
 -7 15 -25 5258.86 515.106 2
 -7 -15 -25 4598.76 691.649 4
 -7 15 25 5261.9 689.916 2
 -7 15 -25 5153.13 515.335 3
 7 -15 25 5166.58 856.596 1
 -7 -15 -25 4250.93 663.452 5
 -7 -15 25 5471.62 908.59 1
 -7 15 25 4779.76 908.637 3
 -7 15 -27 469.314 676.469 5
 -7 -15 -27 2023.18 670.472 4
 -7 -15 27 2314.13 902.585 1
 -7 15 27 2471.35 672.285 2
 -7 -15 -27 1956.96 661.619 5
 -7 15 27 2805.66 927.245 3
 -7 15 -29 243.961 670.988 5
 7 -15 29 406.159 846.753 1
 -7 15 -29 66.3256 572.537 4
 -7 -15 29 -1355.86 933.367 1
 -7 15 29 -1356.11 703.907 2
 -7 -15 -29 809.303 667.476 5
 -7 15 29 -710.345 916.456 3
 -7 -17 1 -27.9863 345.328 4
 -7 -17 -1 30.9234 348.115 4
 -7 17 -1 430.944 389.69 2
 -7 17 1 251.88 383.271 2
 -7 17 -1 837.461 373.631 3
 -7 17 1 107.603 395.493 3
 -7 -17 1 -99.1225 397.025 5
 -7 -17 -1 109.579 404.733 5
 -7 -17 -3 9773.43 448.234 4
 -7 17 -3 9873.43 498.077 2
 -7 17 3 8776.3 500.307 2
 -7 17 -3 9344.5 448.568 3
 -7 17 3 10041.7 532.22 3
 -7 -17 3 9446.54 506.934 5
 -7 -17 -3 9052.63 511.529 5
 -7 -17 3 8922.96 600.261 1
 7 -17 3 10701.4 833.249 1
 -7 -17 -5 6780.87 456.107 4
 -7 17 -5 6520.84 441.121 2
 -7 17 5 5956.17 473.822 2
 -7 17 -5 6809.16 396.604 3
 -7 17 5 6680.82 526.435 3
 7 -17 5 7253.88 804.237 1
 -7 -17 5 7227.53 482.222 5
 -7 -17 -5 6190.95 488.81 5
 -7 -17 -7 9260.4 502.523 4
 -7 17 7 8280.34 537.367 2
 -7 17 -7 8700.08 413.051 3
 7 -17 7 8869.49 802.996 1
 -7 -17 7 9635.61 682.434 1
 -7 17 7 8656.16 611.072 3
 -7 -17 7 7847.42 487.069 5
 -7 -17 -7 8458.4 532.217 5
 7 -17 9 859.821 713.708 1
 -7 -17 -9 301.142 460.951 4
 -7 -17 9 68.6852 609.973 1
 -7 17 -9 -47.1167 409.822 2
 -7 17 -9 27.9601 324.236 3
 -7 17 9 243.03 483.084 2
 -7 -17 -9 425.678 472.339 5
 -7 17 9 137.617 577.511 3
 -7 -17 11 3285.95 715.364 1
 -7 -17 -11 1794.81 532.713 4
 -7 17 -11 2382.69 352.323 3
 -7 17 -11 230.888 436.374 2
 -7 17 11 2294.9 527.657 2
 -7 -17 -11 2080.31 521.429 5
 7 -17 11 2264.42 768.562 1
 -7 17 11 2044.68 623.112 3
 -7 -17 -13 2654.31 566.476 4
 -7 -17 13 5050.14 852.33 1
 -7 17 13 4140.16 575.304 2
 -7 17 -13 5217.26 404.801 3
 -7 -17 -13 3643.26 563.803 5
 -7 17 13 3304.56 704.17 3
 -7 17 15 4912.53 623.421 2
 -7 17 -15 5853.74 414.325 3
 -7 17 15 5565.38 804.034 3
 -7 -17 -15 5078.94 609.054 5
 -7 -17 -17 5776.05 644.154 4
 -7 -17 17 5736.46 835.179 1
 -7 17 -17 4682.86 406.061 3
 -7 17 17 4340.02 770.154 3
 -7 -17 -17 3983.18 623.726 5
 -7 17 17 3322.34 619.579 2
 -7 -17 19 151.068 801.797 1
 7 -17 19 -106.354 750.716 1
 -7 -17 -19 326.552 623.728 4
 -7 17 -19 135.069 425.453 2
 -7 17 -19 228.1 372.018 3
 -7 17 19 175.962 571.546 2
 -7 -17 -19 -1024.19 616.037 5
 -7 17 19 -750.872 780.527 3
 7 -17 21 1176.65 785.775 1
 -7 17 -21 2134.72 481.014 2
 -7 17 -21 1908.13 420.831 3
 -7 -17 21 1488.5 852.302 1
 -7 17 -23 4565.92 537.993 2
 -7 -17 -23 4225.78 695.847 4
 -7 17 -23 4038.47 478.768 3
 -7 17 23 3090.26 662.295 2
 -7 -17 -23 3687.25 638.566 5
 -7 17 23 3161.47 864.719 3
 -7 17 -25 1567.08 700.644 5
 -7 -17 -25 5024.6 721.546 4
 -7 -17 25 8670.1 993.722 1
 -7 17 25 5157.61 701.613 2
 -7 -17 -25 4950.17 673.545 5
 -7 17 25 5413.51 920.706 3
 -7 17 -27 793.727 674.039 5
 -7 -17 -27 2926.85 752.434 4
 -7 17 27 564.709 691.703 2
 7 -17 27 1076.24 834.299 1
 -7 17 27 2690.75 946.445 3
 -7 -17 -27 3568.54 683.25 5
 -7 -19 1 771.248 383.216 4
 -7 -19 -1 1113.08 413.179 4
 -7 -19 -1 434.124 442.081 5
 -7 19 -1 3.44177 427.875 2
 -7 19 1 20.5321 426.745 2
 -7 19 -1 672.749 411.898 3
 -7 19 1 749.006 434.379 3
 -7 -19 1 611.983 448.973 5
 7 -19 1 37.7818 865.128 1
 -7 -19 3 2654.04 403.365 4
 -7 -19 -3 3224.21 441.207 4
 -7 19 3 3649.66 472.899 2
 -7 19 -3 3368.56 411.382 3
 -7 19 3 3387.39 493.457 3
 -7 -19 -3 2972.46 490.533 5
 -7 -19 3 2741.4 465.39 5
 -7 -19 5 12195.8 503.28 4
 -7 -19 -5 13108.4 547.684 4
 -7 19 5 13774.1 588.848 2
 -7 -19 -5 12556.7 577.876 5
 -7 19 -5 13470.1 488.497 3
 -7 19 5 13406.6 637.56 3
 -7 -19 5 12812.5 572.916 5
 -7 -19 5 12021 718.824 1
 -7 -19 7 3421.63 429.144 4
 -7 -19 -7 4505.74 507.214 4
 -7 19 -7 125.033 473.87 2
 -7 19 7 3604.41 498.459 2
 -7 -19 7 3362.35 640.549 1
 -7 19 -7 3656.12 387.424 3
 7 -19 7 34.5448 822.239 1
 -7 19 7 4830.15 596.785 3
 -7 -19 7 3944.24 471.439 5
 -7 -19 -7 4575.81 529.996 5
 -7 -19 -9 2049.51 516.466 4
 7 -19 9 -45.0035 754.646 1
 -7 -19 9 -214.745 666.754 1
 -7 19 -9 54.8718 428.62 2
 -7 19 -9 707.843 351.387 3
 -7 19 9 328.968 495.646 2
 -7 -19 -9 2867.83 530.056 5
 -7 19 9 622.812 606.517 3
 -7 -19 -11 325.639 529.191 4
 -7 -19 11 369.445 693.486 1
 -7 19 -11 -22.1686 429.957 2
 -7 19 -11 604.939 347.18 3
 -7 19 11 522.203 539.861 2
 7 -19 11 40.8308 802.771 1
 -7 -19 -11 20.6117 507.674 5
 -7 19 11 283.792 603.65 3
 -7 -19 -13 6191.22 590.232 4
 -7 19 -13 4791.61 496.784 2
 -7 19 13 6214.8 629.344 2
 -7 19 -13 6073.36 416.14 3
 -7 19 13 6087.73 719.202 3
 -7 -19 -13 4754.45 582.895 5
 -7 -19 -15 6799.84 631.477 4
 -7 19 -15 6584.65 522.736 2
 -7 19 15 6763.77 631.109 2
 -7 19 -15 7025.4 438.252 3
 -7 19 15 6309.34 764.304 3
 -7 -19 -15 5496.41 611.67 5
 -7 19 -17 3828.67 483.252 2
 7 -19 17 3437.1 785.415 1
 -7 19 -17 3345 398.847 3
 -7 19 17 3532.22 629.144 2
 -7 -19 19 255.229 824.022 1
 7 -19 19 -194.332 741.214 1
 -7 19 -19 417.02 433.737 2
 -7 19 -19 482.608 379.322 3
 -7 -19 -21 1321.96 667.933 4
 -7 19 -21 523.019 476.474 2
 -7 19 -21 379.019 399.287 3
 -7 19 21 623.28 633.545 2
 -7 -19 -21 -593.529 625.754 5
 -7 19 21 1575.32 805.704 3
 -7 -19 -23 3543.14 713.712 4
 -7 19 23 3620.59 693.032 2
 -7 -19 -23 4501.71 680.32 5
 7 -19 23 2916.36 819.624 1
 -7 19 23 4257.29 851.57 3
 -7 -19 23 4811.62 947.712 1
 -7 -19 -25 3649.59 738.804 4
 7 -19 25 2243.93 850.438 1
 -7 19 25 3152.19 704.28 2
 -7 -19 -25 2881.72 689.148 5
 -7 19 25 3272.34 911.377 3
 -7 -21 1 782.407 427.212 4
 -7 -21 -1 596.394 424.092 4
 -7 21 -1 -68.3033 441.787 2
 7 -21 1 62.6825 851.624 1
 -7 21 1 19.1523 454.603 2
 -7 21 -1 220.954 417.186 3
 -7 21 1 427.898 466.195 3
 -7 -21 1 686.603 464.619 5
 -7 -21 -1 218.371 474.036 5
 -7 21 -3 3978.06 436.14 3
 -7 -21 3 3806.2 513.535 5
 -7 -21 -3 3585.84 520.682 5
 -7 -21 -5 4891.86 526.971 4
 -7 -21 5 4817.2 512.992 5
 -7 21 -5 4748.08 423.415 3
 -7 -21 -5 6184.49 571.596 5
 -7 -21 -7 4186.05 519.385 4
 -7 21 -7 5017.58 410.441 3
 -7 -21 7 4655.42 493.286 5
 -7 -21 7 4518.19 727.373 1
 -7 -21 -7 5476.24 540.488 5
 7 -21 9 -114.137 800.343 1
 -7 -21 -9 552.847 517.571 4
 -7 -21 9 -101.063 708.824 1
 -7 21 -9 -44.0668 444.154 2
 -7 21 -9 72.9483 353.056 3
 -7 21 9 -94.5471 489.697 2
 -7 -21 -9 222.379 515.15 5
 -7 21 9 -14.9085 577.525 3
 -7 -21 -11 1096.57 549.585 4
 -7 -21 11 1713.49 775.881 1
 -7 21 -11 366.632 449.078 2
 -7 21 -11 1108.69 357.83 3
 -7 21 11 -4.48195 534.683 2
 -7 21 11 856.723 599.092 3
 7 -21 11 -24.5045 792.226 1
 -7 -21 -11 884.861 521.6 5
 -7 21 -13 2439.78 464.523 2
 -7 -21 -13 2917.62 604.645 4
 -7 -21 -13 2052.72 578.712 5
 -7 21 -13 2551.12 391.848 3
 -7 21 13 2668 601.445 2
 -7 21 13 2213.34 656.749 3
 -7 21 -15 6386.34 556.662 2
 -7 21 15 7635.41 668.295 2
 -7 21 -15 6830.52 438.543 3
 -7 21 -17 2667.01 400.639 3
 -7 21 -17 2578.19 485.77 2
 -7 -21 -17 2156.32 590.055 5
 -7 21 17 3137 788.574 3
 -7 -21 -19 691.11 641.006 4
 -7 21 19 457.44 675.772 2
 -7 21 -19 -197.168 439.928 2
 -7 21 -19 -121.04 373.9 3
 -7 -21 -19 -639.651 596.641 5
 -7 -21 21 2120.35 902.169 1
 7 -21 21 449.857 780.731 1
 -7 -21 -21 566.471 647.953 4
 -7 -21 -21 1323.41 640.311 5
 -7 -21 23 3887.66 913.512 1
 -7 -21 -23 1558.15 677.775 4
 -7 21 23 2268.21 698.667 2
 -7 -21 -23 1173.05 666.009 5
 -7 21 23 3040.45 825.837 3
 7 -21 23 1879.98 815.79 1
 -7 -23 1 993.426 476.108 4
 -7 -23 -1 1326.4 517.196 4
 7 -23 -1 -6.95372 939.904 1
 -7 23 -1 1517.91 487.702 2
 -7 23 1 296.578 465.973 2
 -7 23 1 760.302 493.477 3
 -7 -23 1 86.2517 520.57 5
 -7 -23 -1 2068.45 523.732 5
 -7 -23 -3 2750.16 507.135 4
 -7 23 -3 3354.63 505.093 2
 -7 23 3 2776.12 517.416 2
 -7 -23 3 1978.48 492.251 4
 -7 23 -3 3491.67 445.744 3
 -7 23 3 3595.2 528.13 3
 -7 -23 -3 3568.79 549.298 5
 -7 -23 3 2509.65 525.092 5
 -7 -23 5 1866.83 481.879 4
 -7 23 -5 5256.09 522.901 2
 -7 23 5 4723.66 551.276 2
 -7 -23 5 2235.65 520.674 5
 -7 23 -5 5044.89 440.171 3
 7 -23 5 109.235 884.018 1
 -7 23 5 4602.87 567.728 3
 -7 -23 -5 3462.67 551.773 5
 -7 -23 -7 1476.63 542.977 4
 7 -23 7 -63.2885 832.932 1
 -7 23 -7 1949.63 487.653 2
 -7 23 7 578.062 497.153 2
 -7 23 -7 1073.82 377.125 3
 -7 -23 7 -396.887 487.324 5
 -7 -23 -7 2056.39 547.602 5
 -7 23 7 874.139 537.347 3
 -7 -23 -9 48.787 537.082 4
 -7 23 -9 224.952 470.58 2
 -7 23 -9 60.6169 365.03 3
 -7 23 9 166.35 501.037 2
 -7 23 9 1183.08 592.565 3
 -7 -23 11 -1081.35 812.419 1
 -7 23 -11 116.661 470.811 2
 -7 23 -11 206.396 358.683 3
 -7 23 11 118.525 516.771 2
 -7 23 -13 3603.21 507.064 2
 -7 -23 13 4217.11 835.033 1
 -7 23 -13 2749.85 394.629 3
 -7 -23 -13 3195.16 578.85 5
 -7 -23 -15 234.855 634.722 4
 -7 23 -15 4059.15 539.597 2
 -7 23 15 3717.31 733.681 3
 -7 23 -15 3510.58 413.452 3
 7 -23 15 466.817 797.959 1
 -7 -23 15 5939.75 883.473 1
 -7 -23 -15 3481.22 598.475 5
 -7 -23 -17 -45.8068 645.627 4
 7 -23 17 983.769 789.852 1
 -7 23 -17 770.278 487.338 2
 -7 23 -17 957.932 385.787 3
 -7 -23 19 1356.68 923.813 1
 7 -23 19 122.304 776.706 1
 -7 -23 -19 57.2986 657.813 4
 -7 23 19 11.345 636.144 2
 -7 -23 -19 -364.799 602.084 5
 -7 23 19 994.031 785.692 3
 7 23 21 -1757.11 1805.24 3
 7 -23 21 678.223 792.26 1
 -7 -23 21 687.588 887.214 1
 -7 -23 -21 371.484 685.802 4
 -7 -23 -21 384.016 601.793 5
 -7 23 21 5.85957 618.239 2
 -7 23 21 354.683 762.897 3
 -7 25 -1 717.126 483.766 2
 -7 25 1 280.793 495.783 2
 -7 25 -1 741.473 452.05 3
 -7 25 1 428.344 481.261 3
 -7 25 -3 1989.05 498.915 2
 -7 25 3 1739.71 517.436 2
 -7 25 -3 2221.75 447.627 3
 -7 25 3 2193.21 513.042 3
 -7 25 -5 1833.62 510.719 2
 -7 25 5 1602.83 514.914 2
 -7 25 -5 2087.37 406.465 3
 7 -25 7 122.72 823.968 1
 -7 25 -7 956.287 500.032 2
 -7 25 7 396.666 505.661 2
 -7 25 -7 1147.33 393.392 3
 7 -25 9 6.57839 835.828 1
 -7 -25 -9 -28.515 568.377 4
 -7 25 -9 -18.8928 487.427 2
 -7 25 -9 314.8 380.227 3
 -7 -25 -9 1200.44 554.533 5
 -7 25 9 41.2299 560.739 3
 -7 -25 -11 -14.7926 584.718 4
 -7 -25 11 7.14751 786.126 1
 -7 25 -11 822.63 494.745 2
 -7 25 -11 589.595 377.654 3
 -7 -25 -11 265.764 532.808 5
 -7 25 11 304.494 593.71 3
 7 -25 11 38.7683 800.64 1
 -7 -25 -13 83.6357 610.35 4
 -7 -25 13 1407.57 831.253 1
 -7 25 -13 1126.69 522.993 2
 -7 25 -13 1061.9 393.935 3
 7 -25 13 128.258 811.047 1
 -7 25 13 -30.1894 569.811 2
 -7 -25 -13 1322.63 573.456 5
 -7 25 13 939.969 668.679 3
 -7 -25 -15 -43.2355 609.918 4
 7 -25 15 -12.6639 792.922 1
 -7 25 15 10.8874 597.412 2
 -7 -25 -15 759.866 570.761 5
 -7 25 15 602.274 669.742 3
 -7 -25 17 2156.38 880.915 1
 -7 -25 -17 46.872 652.381 4
 7 -25 17 6.59391 830.357 1
 -7 25 17 78.3691 624.827 2
 -7 -25 -17 2001.25 602.761 5
 -7 25 17 872.913 680.769 3
 -7 -27 1 -25.6075 508.503 4
 -7 -27 -1 384.226 502.949 4
 7 -27 1 -1503.6 947.893 1
 -7 -27 -1 -170.46 537.662 5
 -7 -27 1 383.991 535.702 5
 7 -27 -1 7.44796 941.235 1
 -7 -27 3 725.112 495.708 4
 -7 -27 -3 19.8171 534.086 4
 -7 27 3 1036.83 518.591 3
 7 -27 -3 276.143 974.242 1
 -7 -27 3 1125.46 517.68 5
 -7 -27 -3 388.198 520.956 5
 7 -27 3 -232.253 915.977 1
 -7 -27 5 1625.06 501.868 4
 -7 -27 -5 286.642 549.784 4
 -7 -27 -5 1141.06 548.607 5
 7 -27 5 -6.99368 888.936 1
 -7 -27 5 1073.67 517.55 5
 -7 27 5 2297.59 558.1 3
 7 -27 -5 264.518 1066.14 1
 7 -27 7 114.313 880.321 1
 -7 -27 -7 -3.43963 547.108 4
 -7 -27 -7 626.379 549.481 5
 -7 27 7 1441.95 594.373 3
 -7 -27 -9 18.2761 570.446 4
 -7 27 9 218.456 527.207 2
 -7 -27 -9 23.4006 549.74 5
 -7 27 9 -225.533 572.124 3
 7 -27 9 -6.77919 860.321 1
 -7 -27 -11 -78.3306 607.974 4
 7 -27 11 144.689 828.298 1
 -7 27 11 -214.793 553.691 2
 -7 -27 -11 -14.8145 587.693 5
 -7 27 11 -999.235 610.033 3
 -7 -27 -13 186.457 618.896 4
 7 -27 13 264.219 834.114 1
 -7 27 13 228.381 556.919 2
 -7 -27 -13 980.325 575.493 5
 -7 27 13 -352.202 651.376 3
 -7 -29 1 -40.5747 523.129 4
 -7 -29 -1 -48.5022 535.122 4
 7 -29 -1 -7.62933 954.143 1
 -7 29 1 84.1097 524.343 2
 -7 29 1 461.633 508.101 3
 -7 29 -1 9.07931 476.233 3
 -7 -29 1 575.11 532.319 5
 -7 -29 -1 -223.315 533.82 5
 7 -29 1 7.36654 915.05 1
 -7 -29 3 -9.97455 525.469 4
 -7 -29 -3 752.044 535.05 4
 -7 29 3 575.643 548.886 2
 7 -29 3 29.0635 916.194 1
 -7 29 -3 429.261 453.399 3
 -7 -29 3 1453.67 532.353 5
 -7 29 3 937.824 555.623 3
 -7 -29 -3 57.4713 558.379 5
 7 -29 -3 7.83991 985.966 1
 -7 -29 5 101.439 496.59 4
 -7 -29 -5 -861.846 565.865 4
 7 -29 5 7.0148 876.096 1
 -7 29 5 649.079 548.811 2
 -7 29 -5 1012.54 433.346 3
 -7 -29 5 2639.39 535.445 5
 -7 29 5 893.453 548.79 3
 -7 -29 -5 140.735 544.699 5
 7 -29 -5 198.899 1024.21 1
 7 -29 7 -6.96654 887.516 1
 -7 -29 -7 30.9514 601.955 4
 -7 -29 -7 147.222 552.862 5
 -7 29 7 727.435 568.126 2
 -7 29 7 992.284 572.988 3
 7 -29 -7 1383.28 1077 1
 -8 0 0 155522 1584.25 2
 -8 0 0 156712 1624.95 5
 -8 0 -2 -39.989 199.171 5
 -8 0 -2 104.925 133.247 2
 -8 0 2 1.47787 124.344 2
 -8 0 2 -54.729 118.029 5
 -8 0 4 5974.65 183.477 2
 -8 0 -4 6739.77 314.807 3
 -8 0 4 6116.5 280.851 3
 -8 0 -4 6393.55 292.572 5
 -8 0 -6 85.7134 192.123 2
 -8 0 6 68.9786 228.67 3
 -8 0 -6 51.2811 254.834 3
 8 0 6 58.1123 286.265 1
 -8 0 -6 -157.917 259.861 5
 -8 0 -8 15719.5 366.601 2
 8 0 8 16691.3 426.906 1
 -8 0 -8 16083.7 447.492 3
 -8 0 10 -161.874 359.548 1
 -8 0 -10 -82.8403 238.997 2
 -8 0 -10 -28.6929 313.722 3
 -8 0 -10 -42.9802 319.489 5
 -8 0 -12 16571.6 437.08 2
 -8 0 -12 16534.8 525.903 3
 -8 0 -12 15258.9 514.59 5
 -8 0 12 15855.3 572.196 1
 -8 0 14 -232.288 463.805 1
 -8 0 -14 209.68 309.093 2
 -8 0 -14 33.3404 360.289 3
 -8 0 14 -7.18385 392.979 3
 -8 0 -14 -39.5943 388.676 5
 -8 0 -16 6745.33 461.03 4
 -8 0 16 6274.5 550.418 3
 -8 0 -16 5791.77 487.799 5
 -8 0 16 6287.49 583.225 1
 -8 0 18 -25.5186 537.008 3
 -8 0 18 -108.553 579.454 1
 -8 0 -18 -62.3504 451.651 4
 -8 0 -18 -267.099 465.108 5
 -8 0 -20 20981.5 671.183 4
 -8 0 20 18547.5 845.297 3
 -8 0 -20 19156.3 718.632 5
 -8 0 20 20972.7 843.252 1
 -8 0 22 -277.204 699.208 1
 -8 0 -22 169.805 516.377 4
 -8 0 -22 -388.985 556.084 5
 -8 0 24 1849.3 760.35 1
 -8 0 -24 10.5544 551.233 4
 -8 0 -24 853.468 584.753 5
 -8 0 26 5.6478 749.546 1
 -8 0 -26 311.201 556.547 4
 -8 0 -30 4.30328 607.104 4
 -8 0 -30 -599.582 638.125 5
 -8 0 32 3791.2 830.731 1
 -8 0 -32 2819.36 676.389 5
 -8 -2 0 44.3223 209.243 3
 -8 -2 0 15.7114 71.4234 2
 -8 -2 0 -54.7411 171.376 5
 -8 2 0 -172.442 165.339 5
 -8 -2 -2 83102.1 899.245 2
 -8 2 -2 101961 1114.04 3
 -8 -2 2 93085.6 1053.55 3
 -8 -2 2 88712.2 959.823 5
 -8 -2 -2 92158.7 1039.82 5
 -8 2 -2 95342.5 1025.37 5
 -8 2 -4 1749.15 191.724 2
 -8 -2 4 1416.96 210.243 3
 -8 2 -4 1668.56 272.173 3
 -8 -2 4 1538.55 146.187 5
 -8 -2 -4 1776.39 254.412 5
 -8 2 -4 1609.16 245.165 5
 -8 -2 4 1884.84 250.17 1
 -8 2 -6 5955.78 255.702 2
 -8 -2 -6 5745.47 322.156 3
 -8 2 -6 5996.49 331.093 3
 -8 -2 6 4977.46 256.611 3
 8 -2 6 6151.12 401.147 1
 -8 -2 -6 5792.66 335.318 5
 -8 2 -6 6031.34 315.677 5
 -8 -2 6 5454.63 326.56 1
 -8 2 8 929.391 331.906 1
 -8 -2 -8 648.917 220.252 2
 -8 2 -8 729.162 232.221 2
 -8 -2 -8 970.256 307.362 3
 -8 2 -8 777.498 289.437 3
 -8 -2 8 918.595 238.487 3
 8 -2 8 689.157 355.51 1
 -8 -2 10 36649.3 729.922 1
 -8 -2 -10 36619 595.678 2
 -8 2 -10 33867.8 585.279 2
 8 -2 10 39678 718.036 1
 -8 -2 -10 37303.7 704.562 3
 -8 2 -10 37504 663.894 3
 -8 -2 10 31755.5 596.526 3
 -8 2 10 36183.2 708.384 3
 -8 -2 -10 37002.8 715.031 5
 -8 2 10 37890.8 729.698 1
 -8 2 -10 34162.5 669.175 5
 -8 2 -12 -190.988 349.901 5
 -8 2 12 232.204 406.266 1
 -8 -2 12 -83.9678 415.015 1
 -8 -2 -12 303.736 274.931 2
 -8 2 -12 70.0816 276.359 2
 -8 -2 -12 -2.85316 337.354 3
 -8 2 -12 47.0653 335.278 3
 -8 2 12 71.3399 399.495 3
 -8 -2 12 -165.335 291.192 3
 -8 -2 -12 21.5106 364.625 5
 8 -2 12 116.647 415.538 1
 -8 2 -14 1113.97 388.864 5
 -8 2 14 1345.45 467.635 1
 -8 -2 14 1127.16 485.215 1
 -8 -2 -14 1231.91 373.862 4
 -8 2 -14 856.989 330.697 2
 -8 2 -14 1274.01 396.377 3
 -8 2 14 1928.5 465.885 3
 -8 -2 -14 1448.99 411.22 5
 -8 2 -16 -49.8629 417.861 5
 -8 2 16 501.017 559.093 3
 -8 2 16 266.552 514.496 1
 -8 -2 16 276.458 529.281 1
 -8 -2 -16 60.342 416.624 4
 -8 2 -16 74.2665 347.43 2
 -8 2 -16 -175.756 404.161 3
 -8 -2 -16 317.727 431.262 5
 -8 -2 18 16213.4 745.408 1
 -8 -2 -18 18927.6 612.405 4
 -8 -2 -18 16684.6 645.941 5
 -8 2 18 17331.7 780.771 3
 -8 2 -18 14858.9 625.864 5
 -8 2 18 17836.9 733.677 1
 -8 -2 20 7062.32 710.337 1
 -8 -2 -20 7963.95 557.839 4
 -8 2 -20 7740.35 530.964 4
 -8 2 20 6404.24 754.936 3
 -8 -2 -20 7093.01 583.276 5
 -8 2 -20 7314.7 571.902 5
 -8 2 20 7560.39 683.213 1
 -8 -2 22 19114.7 876.662 1
 -8 -2 -22 19276.2 678.313 4
 -8 2 22 18460.7 966.863 3
 -8 -2 -22 17700.8 733.996 5
 -8 2 -22 19125.5 742.053 5
 -8 2 22 19588.6 854.333 1
 -8 2 -24 -694.974 590.056 5
 -8 2 24 390.296 706.048 1
 -8 -2 -24 38.8569 553.439 4
 -8 -2 24 -454.171 746.159 1
 -8 2 -24 96.256 545.482 4
 -8 2 24 -576.534 821.643 3
 -8 -2 -24 -414.361 584.226 5
 -8 -2 26 5339.33 817.166 1
 -8 -2 -26 7069.07 636.937 4
 -8 2 -26 7182.12 607.303 4
 -8 -2 -26 5911.19 668.109 5
 -8 2 -26 6286.62 670.455 5
 -8 2 26 7433.77 804.461 1
 -8 -2 30 12893.3 937.88 1
 -8 -2 -30 10837.1 736.535 4
 -8 -2 -30 10309.5 744.549 5
 -8 2 -30 7780.39 716.239 5
 -8 2 30 9669.62 873.684 1
 -8 2 32 -817.108 784.708 1
 -8 -2 32 -213.647 824.646 1
 -8 -2 -32 4.68524 643.598 4
 -8 2 -32 100.383 615.816 4
 -8 -2 -32 392.82 650.003 5
 -8 2 -32 296.901 653.387 5
 -8 4 0 177352 1803.46 2
 -8 -4 0 172420 1850.71 3
 -8 4 0 179503 1906.48 3
 -8 -4 0 167206 1815.9 5
 -8 4 0 164171 1761.22 5
 -8 4 -2 15362.4 319.187 2
 -8 4 2 14680.6 332.924 2
 -8 -4 -2 14871.6 365.248 3
 -8 -4 2 13813.2 330.16 3
 -8 4 -2 15316.4 395.769 3
 -8 4 2 14810.1 397.114 3
 -8 -4 2 13215.4 295.413 5
 -8 -4 -2 14079.5 349.043 5
 -8 4 2 11286.8 208.401 5
 -8 4 -2 14540.2 334.692 5
 -8 -4 2 14558.3 327.079 1
 -8 -4 -4 5230.78 188.908 2
 -8 4 -4 6268.32 264.062 2
 -8 4 4 6000.64 267.949 2
 -8 -4 4 4799.86 238.52 3
 -8 4 -4 6182.91 314.013 3
 -8 4 4 5699.88 328.035 3
 -8 -4 4 5130.41 219.242 5
 -8 -4 -4 5468.19 302.48 5
 -8 4 -4 5250.2 297.183 5
 -8 -4 4 5022.58 296.015 1
 -8 -4 6 2888.18 300.398 1
 -8 4 -6 3786.08 263.43 2
 -8 4 6 3485.79 268.649 2
 -8 -4 -6 3095.33 315.623 3
 -8 4 -6 3449.52 322.155 3
 -8 -4 6 2574.36 210.977 3
 -8 4 6 3038.69 324.795 3
 -8 -4 6 2812.88 199.87 5
 8 -4 6 3637.68 463.74 1
 -8 4 -6 3615.92 325.812 5
 -8 -4 -8 47859.7 669.627 2
 -8 4 -8 49184.4 706.599 2
 -8 4 8 48983.6 721.849 2
 -8 -4 -8 51378 802.178 3
 -8 4 -8 51866.1 773.036 3
 8 -4 8 50764.2 870.585 1
 -8 4 8 49888.3 836.25 3
 -8 -4 -8 52029 827.743 5
 -8 4 -10 -101.69 329.629 5
 -8 -4 10 178.72 376.07 1
 -8 4 -10 -335.072 275.878 2
 -8 4 -10 9.81569 295.268 3
 8 -4 10 90.3966 403.934 1
[truncated: 177,233 more chars]
