# Supplementary material for: Decoupled MOF Breathing: Pressure‐Induced Reversal of Correlation Between Orthogonal Motions in a Diamondoid Framework
Source: Angew Chem Int Ed Engl. 2025 May 15;64(27):e202504297. doi: 10.1002/anie.202504297 (PMC12207364; doi:10.1002/anie.202504297)
Supplement: Supplementary file 1 — Supporting Information [file ANIE-64-e202504297-s002.zip › SHF-62-DMF_SCC-in-DMF_600bar.cif]

data_SHF-62-DMF-DMF-600bar
#data_exp2_1_3__pl
_audit_creation_date              2016-11-03
_audit_creation_method
;
Olex2 1.2
(compiled 2016.09.09 svn.r3337 for OlexSys, GUI svn.r5227)
;
_publ_contact_author_address      ?
_publ_contact_author_email        ?
_publ_contact_author_id_orcid     ?
_publ_contact_author_name         ''
_publ_contact_author_phone        ?
_publ_section_references
;
Dolomanov, O.V., Bourhis, L.J., Gildea, R.J, Howard, J.A.K. & Puschmann, H.
 (2009), J. Appl. Cryst. 42, 339-341.

Sheldrick, G.M. (2015). Acta Cryst. C71, 3-8.
;
_chemical_name_common             ?
_chemical_name_systematic         ?
_chemical_formula_moiety          'C20 H14 In N2 O10, C2 H8 N'
_chemical_formula_sum             'C22 H22 In N3 O10'
_chemical_formula_weight          603.24
_chemical_melting_point           ?
_chemical_oxdiff_formula          'In C22 H22 N3 O10'
loop_
  _atom_type_symbol
  _atom_type_description
  _atom_type_scat_dispersion_real
  _atom_type_scat_dispersion_imag
  _atom_type_scat_source
 'C' 'C' 0.0030 0.0010 'International Tables Vol C Tables 4.2.6.8 and 6.1.1.4'
 'H' 'H' 0.0000 0.0000 'International Tables Vol C Tables 4.2.6.8 and 6.1.1.4'
 'In' 'In' -0.7640 1.2230
 'International Tables Vol C Tables 4.2.6.8 and 6.1.1.4'
 'N' 'N' 0.0060 0.0030 'International Tables Vol C Tables 4.2.6.8 and 6.1.1.4'
 'O' 'O' 0.0110 0.0060 'International Tables Vol C Tables 4.2.6.8 and 6.1.1.4'

_shelx_space_group_comment
;
The symmetry employed for this shelxl refinement is uniquely defined
by the following loop, which should always be used as a source of
symmetry information in preference to the above space-group names.
They are only intended as comments.
;
_space_group_crystal_system       'orthorhombic'
_space_group_IT_number            70
_space_group_name_H-M_alt         'F d d d'
_space_group_name_Hall            '-F 2uv 2vw'
loop_
  _space_group_symop_operation_xyz
 'x, y, z'
 '-x+1/4, -y+1/4, z'
 'x, -y+1/4, -z+1/4'
 '-x+1/4, y, -z+1/4'
 'x, y+1/2, z+1/2'
 '-x+1/4, -y+3/4, z+1/2'
 'x, -y+3/4, -z+3/4'
 '-x+1/4, y+1/2, -z+3/4'
 'x+1/2, y, z+1/2'
 '-x+3/4, -y+1/4, z+1/2'
 'x+1/2, -y+1/4, -z+3/4'
 '-x+3/4, y, -z+3/4'
 'x+1/2, y+1/2, z'
 '-x+3/4, -y+3/4, z'
 'x+1/2, -y+3/4, -z+1/4'
 '-x+3/4, y+1/2, -z+1/4'
 '-x, -y, -z'
 'x-1/4, y-1/4, -z'
 '-x, y-1/4, z-1/4'
 'x-1/4, -y, z-1/4'
 '-x, -y+1/2, -z+1/2'
 'x-1/4, y+1/4, -z+1/2'
 '-x, y+1/4, z+1/4'
 'x-1/4, -y+1/2, z+1/4'
 '-x+1/2, -y, -z+1/2'
 'x+1/4, y-1/4, -z+1/2'
 '-x+1/2, y-1/4, z+1/4'
 'x+1/4, -y, z+1/4'
 '-x+1/2, -y+1/2, -z'
 'x+1/4, y+1/4, -z'
 '-x+1/2, y+1/4, z-1/4'
 'x+1/4, -y+1/2, z-1/4'

_cell_length_a                    14.8757(6)
_cell_length_b                    26.9756(15)
_cell_length_c                    31.6398(13)
_cell_angle_alpha                 90
_cell_angle_beta                  90
_cell_angle_gamma                 90
_cell_volume                      12696.5(10)
_cell_formula_units_Z             16
_cell_measurement_reflns_used     5153
_cell_measurement_temperature     298(2)
_cell_measurement_theta_max       24.1720
_cell_measurement_theta_min       2.4080
_shelx_estimated_absorpt_T_max    ?
_shelx_estimated_absorpt_T_min    ?
_exptl_absorpt_coefficient_mu     0.733
_exptl_absorpt_correction_T_max   1.00000
_exptl_absorpt_correction_T_min   0.43301
_exptl_absorpt_correction_type    multi-scan
_exptl_absorpt_process_details
;
CrysAlisPro 1.171.38.41 (Rigaku Oxford Diffraction, 2015)
Empirical absorption correction using spherical harmonics,
 implemented in SCALE3 ABSPACK scaling algorithm.
;
_exptl_absorpt_special_details    ?
_exptl_crystal_colour_primary      yellow
_exptl_crystal_density_diffrn     1.262
_exptl_crystal_density_meas       ?
_exptl_crystal_density_method     ?
_exptl_crystal_description         Octahedral
_exptl_crystal_F_000              4864
_exptl_crystal_size_max            0.13
_exptl_crystal_size_mid            0.12
_exptl_crystal_size_min            0.09
_exptl_transmission_factor_max    ?
_exptl_transmission_factor_min    ?
_diffrn_reflns_av_R_equivalents   0.0528
_diffrn_reflns_av_unetI/netI      0.0299
_diffrn_reflns_Laue_measured_fraction_full 0.992
_diffrn_reflns_Laue_measured_fraction_max 0.992
_diffrn_reflns_limit_h_max        13
_diffrn_reflns_limit_h_min        -17
_diffrn_reflns_limit_k_max        30
_diffrn_reflns_limit_k_min        -32
_diffrn_reflns_limit_l_max        37
_diffrn_reflns_limit_l_min        -37
_diffrn_reflns_number             17618
_diffrn_reflns_point_group_measured_fraction_full 0.992
_diffrn_reflns_point_group_measured_fraction_max 0.992
_diffrn_reflns_theta_full         24.205
_diffrn_reflns_theta_max          24.205
_diffrn_reflns_theta_min          1.639
_diffrn_ambient_temperature       298.0
_diffrn_detector                  'CCD plate'
_diffrn_detector_area_resol_mean  ?
_diffrn_measured_fraction_theta_full 0.992
_diffrn_measured_fraction_theta_max 0.992
_diffrn_measurement_details
;
List of Runs (angles in degrees, time in seconds):

  # Type    Start    End  Width  t~exp~   \w     \q     \k     \f   Frames
--------------------------------------------------------------------------
  1  \w   -156.00 -30.00   0.20    0.20    --   30.00 -45.00-120.00  630
  2  \f   -120.00   0.00   0.20    0.20 -30.00  30.00 -45.00    --   600
  3  \w   -156.00 -30.00   0.20    0.20    --   30.00 -45.00   0.00  630
  4  \f      0.00 120.00   0.20    0.20 -30.00  30.00 -45.00    --   600
  5  \w   -156.00 -30.00   0.20    0.20    --   30.00 -45.00 120.00  630
;
_diffrn_measurement_device         'Newport 4-circle diffractometer'
_diffrn_measurement_device_type
'dectris-CrysAlisPro-abstract goniometer imported dectris images'
_diffrn_measurement_method        '\w and \f scans'
_diffrn_orient_matrix_type
'CrysAlisPro convention (1999,Acta A55,543-557)'
_diffrn_orient_matrix_UB_11       -0.0064940000
_diffrn_orient_matrix_UB_12       0.0191119000
_diffrn_orient_matrix_UB_13       0.0141207000
_diffrn_orient_matrix_UB_21       -0.0178551000
_diffrn_orient_matrix_UB_22       0.0143241000
_diffrn_orient_matrix_UB_23       -0.0159310000
_diffrn_orient_matrix_UB_31       -0.0422669000
_diffrn_orient_matrix_UB_32       -0.0089972000
_diffrn_orient_matrix_UB_33       0.0045643000
_diffrn_radiation_monochromator   synchrotron
_diffrn_radiation_probe           x-ray
_diffrn_radiation_type            synchrotron
_diffrn_radiation_wavelength      0.6889
_diffrn_source                    synchrotron
_reflns_Friedel_coverage          0.000
_reflns_Friedel_fraction_full     .
_reflns_Friedel_fraction_max      .
_reflns_number_gt                 2015
_reflns_number_total              2799
_reflns_odcompleteness_completeness 98.89
_reflns_odcompleteness_iscentric  1
_reflns_odcompleteness_theta      24.20
_reflns_special_details
;
 Reflections were merged by SHELXL according to the crystal
 class for the calculation of statistics and refinement.
 
 _reflns_Friedel_fraction is defined as the number of unique
 Friedel pairs measured divided by the number that would be
 possible theoretically, ignoring centric projections and
 systematic absences.
;
_reflns_threshold_expression      'I > 2\s(I)'
_computing_cell_refinement        'CrysAlisPro 1.171.38.41 (Rigaku OD, 2015)'
_computing_data_collection        'CrysAlisPro 1.171.38.41 (Rigaku OD, 2015)'
_computing_data_reduction         'CrysAlisPro 1.171.38.41 (Rigaku OD, 2015)'
_computing_molecular_graphics     'Olex2 (Dolomanov et al., 2009)'
_computing_publication_material   'Olex2 (Dolomanov et al., 2009)'
_computing_structure_refinement   'ShelXL (Sheldrick, 2015)'
_computing_structure_solution     ?
_refine_diff_density_max          1.058
_refine_diff_density_min          -1.837
_refine_diff_density_rms          0.190
_refine_ls_extinction_coef        .
_refine_ls_extinction_method      none
_refine_ls_goodness_of_fit_ref    1.098
_refine_ls_hydrogen_treatment     constr
_refine_ls_matrix_type            full
_refine_ls_number_parameters      161
_refine_ls_number_reflns          2799
_refine_ls_number_restraints      5
_refine_ls_R_factor_all           0.1020
_refine_ls_R_factor_gt            0.0777
_refine_ls_restrained_S_all       1.099
_refine_ls_shift/su_max           0.000
_refine_ls_shift/su_mean          0.000
_refine_ls_structure_factor_coef  Fsqd
_refine_ls_weighting_details
'w=1/[\s^2^(Fo^2^)+(0.1727P)^2^+113.4677P] where P=(Fo^2^+2Fc^2^)/3'
_refine_ls_weighting_scheme       calc
_refine_ls_wR_factor_gt           0.2458
_refine_ls_wR_factor_ref          0.2727
_refine_special_details           ?
_olex2_refinement_description
;
1. Fixed Uiso
 At 1.2 times of:
  All C(H) groups, All N(H) groups, All N(H,H) groups
 At 1.5 times of:
  All C(H,H,H) groups
2. Restrained distances
 C11-N2
 1.5 with sigma of 0.02
 C11-C12
 2.5 with sigma of 0.02
 N2-C12
 1.5 with sigma of 0.02
3. Restrained planarity
 O5A, N1A, C9A, C10A
 with sigma of 0.1
 O5, N1, C9, C10
 with sigma of 0.1
4. Others
 Sof(O5A)=Sof(N1A)=Sof(H1A)=Sof(C9A)=Sof(C10A)=Sof(H10D)=Sof(H10E)=Sof(H10F)=1-
 FVAR(1)
 Sof(O5)=Sof(N1)=Sof(H1)=Sof(C9)=Sof(C10)=Sof(H10A)=Sof(H10B)=Sof(H10C)=FVAR(1)
 Fixed Sof: N2(0.5) H2A(0.5) H2B(0.5) C11(0.5) H11A(0.5) H11B(0.5) H11C(0.5)
 C12(0.5) H12A(0.5) H12B(0.5) H12C(0.5)
5.a Secondary CH2 refined with riding coordinates:
 N2(H2A,H2B)
5.b Me refined with riding coordinates:
 C11(H11A,H11B,H11C), C12(H12A,H12B,H12C)
5.c Aromatic/amide H refined with riding coordinates:
 C3(H3), C6(H6), C7(H7), N1(H1), N1A(H1A)
5.d Idealised Me refined as rotating group:
 C10(H10A,H10B,H10C), C10A(H10D,H10E,H10F)
;
_atom_sites_solution_hydrogens    geom
_atom_sites_solution_primary      ?
_atom_sites_solution_secondary    ?
loop_
  _atom_site_label
  _atom_site_type_symbol
  _atom_site_fract_x
  _atom_site_fract_y
  _atom_site_fract_z
  _atom_site_U_iso_or_equiv
  _atom_site_adp_type
  _atom_site_occupancy
  _atom_site_site_symmetry_order
  _atom_site_calc_flag
  _atom_site_refinement_flags_posn
  _atom_site_refinement_flags_adp
  _atom_site_refinement_flags_occupancy
  _atom_site_disorder_assembly
  _atom_site_disorder_group
 In1 In 0.3750 0.3750 0.07370(2) 0.0511(4) Uani 1 2 d S T P . .
 O1 O 0.3561(5) 0.4341(3) 0.1226(2) 0.0764(19) Uani 1 1 d . . . . .
 O2 O 0.4930(4) 0.4103(2) 0.1095(2) 0.0691(16) Uani 1 1 d . . . . .
 O3 O 0.5126(5) 0.5885(3) 0.2880(2) 0.0795(19) Uani 1 1 d . . . . .
 O4 O 0.6483(5) 0.5639(3) 0.2732(2) 0.085(2) Uani 1 1 d . . . . .
 C1 C 0.4400(7) 0.4360(4) 0.1304(3) 0.067(2) Uani 1 1 d . . . . .
 C2 C 0.4724(6) 0.4690(4) 0.1656(3) 0.068(2) Uani 1 1 d . . . . .
 C3 C 0.4118(8) 0.4996(5) 0.1861(4) 0.090(3) Uani 1 1 d . . . . .
 H3 H 0.3519 0.4998 0.1777 0.108 Uiso 1 1 calc R . . . .
 C4 C 0.4393(7) 0.5299(4) 0.2191(3) 0.086(3) Uani 1 1 d . . . . .
 C5 C 0.5295(7) 0.5298(4) 0.2306(3) 0.073(2) Uani 1 1 d . . . . .
 C6 C 0.5893(7) 0.4991(4) 0.2096(3) 0.082(3) Uani 1 1 d . . . . .
 H6 H 0.6494 0.4992 0.2177 0.098 Uiso 1 1 calc R . . . .
 C7 C 0.5630(7) 0.4688(4) 0.1775(3) 0.078(3) Uani 1 1 d . . . . .
 H7 H 0.6042 0.4485 0.1638 0.094 Uiso 1 1 calc R . . . .
 C8 C 0.5663(8) 0.5630(4) 0.2660(3) 0.073(3) Uani 1 1 d . . . . .
 O5 O 0.2383(13) 0.5316(8) 0.2155(7) 0.109(8) Uiso 0.46(2) 1 d . . . A 1
 N1 N 0.3738(12) 0.5516(8) 0.2471(8) 0.074(6) Uiso 0.46(2) 1 d . . . A 1
 H1 H 0.3948 0.5631 0.2705 0.089 Uiso 0.46(2) 1 calc R . . A 1
 C9 C 0.2814(16) 0.5566(9) 0.2417(8) 0.084(7) Uiso 0.46(2) 1 d . . . A 1
 C10 C 0.241(2) 0.5944(11) 0.2731(10) 0.104(10) Uiso 0.46(2) 1 d . . . A 1
 H10A H 0.2340 0.5792 0.3003 0.156 Uiso 0.46(2) 1 calc GR . . A 1
 H10B H 0.1828 0.6050 0.2630 0.156 Uiso 0.46(2) 1 calc GR . . A 1
 H10C H 0.2797 0.6226 0.2754 0.156 Uiso 0.46(2) 1 calc GR . . A 1
 O5A O 0.2509(15) 0.5598(10) 0.1982(8) 0.152(9) Uiso 0.54(2) 1 d . . . A 2
 N1A N 0.3800(12) 0.5691(8) 0.2342(7) 0.087(6) Uiso 0.54(2) 1 d . . . A 2
 H1A H 0.4043 0.5889 0.2522 0.104 Uiso 0.54(2) 1 calc R . . A 2
 C9A C 0.296(2) 0.5795(10) 0.2250(9) 0.118(9) Uiso 0.54(2) 1 d . . . A 2
 C10A C 0.245(3) 0.6167(12) 0.2500(12) 0.144(12) Uiso 0.54(2) 1 d . . . A 2
 H10D H 0.2058 0.5999 0.2696 0.216 Uiso 0.54(2) 1 calc GR . . A 2
 H10E H 0.2093 0.6369 0.2314 0.216 Uiso 0.54(2) 1 calc GR . . A 2
 H10F H 0.2860 0.6373 0.2654 0.216 Uiso 0.54(2) 1 calc GR . . A 2
 N2 N 0.143(3) 0.4974(15) 0.1427(17) 0.30(3) Uiso 0.5 1 d D . . B -1
 H2A H 0.1617 0.5082 0.1177 0.365 Uiso 0.5 1 calc R . . B -1
 H2B H 0.1874 0.5023 0.1610 0.365 Uiso 0.5 1 calc R . . B -1
 C11 C 0.127(4) 0.4429(13) 0.1394(19) 0.23(3) Uiso 0.5 1 d D . . B -1
 H11A H 0.1810 0.4267 0.1307 0.344 Uiso 0.5 1 calc R . . B -1
 H11B H 0.1084 0.4302 0.1665 0.344 Uiso 0.5 1 calc R . . B -1
 H11C H 0.0802 0.4367 0.1190 0.344 Uiso 0.5 1 calc R . . B -1
 C12 C 0.065(3) 0.5291(11) 0.1561(12) 0.162(13) Uiso 0.5 1 d D . . B -1
 H12A H 0.0833 0.5632 0.1571 0.242 Uiso 0.5 1 calc R . . B -1
 H12B H 0.0166 0.5254 0.1362 0.242 Uiso 0.5 1 calc R . . B -1
 H12C H 0.0447 0.5190 0.1836 0.242 Uiso 0.5 1 calc R . . B -1

loop_
  _atom_site_aniso_label
  _atom_site_aniso_U_11
  _atom_site_aniso_U_22
  _atom_site_aniso_U_33
  _atom_site_aniso_U_23
  _atom_site_aniso_U_13
  _atom_site_aniso_U_12
 In1 0.0558(6) 0.0623(6) 0.0352(5) 0.000 0.000 0.0007(3)
 O1 0.067(4) 0.092(5) 0.070(4) -0.023(4) -0.008(3) 0.001(3)
 O2 0.072(4) 0.084(4) 0.051(3) -0.018(3) 0.002(3) -0.003(3)
 O3 0.085(4) 0.089(4) 0.065(4) -0.027(4) -0.004(3) -0.002(4)
 O4 0.081(5) 0.103(5) 0.071(5) -0.026(4) -0.007(4) -0.010(4)
 C1 0.076(6) 0.070(5) 0.054(5) -0.006(4) -0.005(4) -0.003(5)
 C2 0.068(5) 0.081(6) 0.054(5) -0.017(5) 0.000(4) -0.002(5)
 C3 0.071(6) 0.114(9) 0.085(8) -0.026(7) -0.008(6) -0.002(6)
 C4 0.071(6) 0.103(7) 0.083(7) -0.042(6) -0.008(5) 0.008(5)
 C5 0.082(6) 0.079(6) 0.057(5) -0.014(5) 0.003(5) -0.011(5)
 C6 0.064(5) 0.114(8) 0.067(6) -0.032(6) -0.008(5) -0.007(6)
 C7 0.067(6) 0.103(8) 0.064(6) -0.019(5) 0.001(4) 0.010(5)
 C8 0.091(7) 0.075(6) 0.054(5) -0.008(5) -0.005(5) -0.014(5)

_geom_special_details
;
 All esds (except the esd in the dihedral angle between two l.s. planes)
 are estimated using the full covariance matrix.  The cell esds are taken
 into account individually in the estimation of esds in distances, angles
 and torsion angles; correlations between esds in cell parameters are only
 used when they are defined by crystal symmetry.  An approximate (isotropic)
 treatment of cell esds is used for estimating esds involving l.s. planes.
;
loop_
  _geom_bond_atom_site_label_1
  _geom_bond_atom_site_label_2
  _geom_bond_distance
  _geom_bond_site_symmetry_2
  _geom_bond_publ_flag
 In1 O1 2.239(7) 14 ?
 In1 O1 2.239(7) . ?
 In1 O2 2.295(6) . ?
 In1 O2 2.295(6) 14 ?
 In1 O3 2.245(6) 20_565 ?
 In1 O3 2.245(6) 19_655 ?
 In1 O4 2.322(7) 20_565 ?
 In1 O4 2.322(7) 19_655 ?
 In1 C1 2.619(9) 14 ?
 In1 C1 2.619(9) . ?
 In1 C8 2.624(9) 19_655 ?
 In1 C8 2.624(9) 20_565 ?
 O1 C1 1.274(12) . ?
 O2 C1 1.241(11) . ?
 O3 In1 2.245(6) 23_655 ?
 O3 C8 1.262(12) . ?
 O4 In1 2.322(7) 23_655 ?
 O4 C8 1.241(13) . ?
 C1 C2 1.504(12) . ?
 C2 C3 1.385(14) . ?
 C2 C7 1.399(13) . ?
 C3 C4 1.388(14) . ?
 C4 C5 1.390(14) . ?
 C4 N1 1.44(2) . ?
 C4 N1A 1.46(2) . ?
 C5 C6 1.386(14) . ?
 C5 C8 1.537(13) . ?
 C6 C7 1.361(13) . ?
 C8 In1 2.624(9) 23_655 ?
 O5 C9 1.25(3) . ?
 N1 C9 1.39(3) . ?
 C9 C10 1.55(3) . ?
 O5A C9A 1.20(3) . ?
 N1A C9A 1.32(3) . ?
 C9A C10A 1.49(4) . ?
 N2 C11 1.495(19) . ?
 N2 C12 1.50(2) . ?

loop_
  _geom_angle_atom_site_label_1
  _geom_angle_atom_site_label_2
  _geom_angle_atom_site_label_3
  _geom_angle
  _geom_angle_site_symmetry_1
  _geom_angle_site_symmetry_3
  _geom_angle_publ_flag
 O1 In1 O1 92.5(4) 14 . ?
 O1 In1 O2 81.8(3) . 14 ?
 O1 In1 O2 57.3(2) . . ?
 O1 In1 O2 57.3(2) 14 14 ?
 O1 In1 O2 81.8(3) 14 . ?
 O1 In1 O3 138.9(2) 14 20_565 ?
 O1 In1 O3 138.9(2) . 19_655 ?
 O1 In1 O3 86.7(3) . 20_565 ?
 O1 In1 O3 86.7(3) 14 19_655 ?
 O1 In1 O4 164.2(3) 14 20_565 ?
 O1 In1 O4 89.4(3) . 20_565 ?
 O1 In1 O4 89.4(3) 14 19_655 ?
 O1 In1 O4 164.2(3) . 19_655 ?
 O1 In1 C1 85.9(3) 14 . ?
 O1 In1 C1 85.8(3) . 14 ?
 O1 In1 C1 29.1(3) 14 14 ?
 O1 In1 C1 29.1(3) . . ?
 O1 In1 C8 167.4(3) . 19_655 ?
 O1 In1 C8 89.2(3) 14 19_655 ?
 O1 In1 C8 89.2(3) . 20_565 ?
 O1 In1 C8 167.4(3) 14 20_565 ?
 O2 In1 O2 120.9(3) 14 . ?
 O2 In1 O4 138.4(2) 14 20_565 ?
 O2 In1 O4 86.0(3) 14 19_655 ?
 O2 In1 O4 86.0(3) . 20_565 ?
 O2 In1 O4 138.4(2) . 19_655 ?
 O2 In1 C1 101.9(3) 14 . ?
 O2 In1 C1 101.9(3) . 14 ?
 O2 In1 C1 28.3(3) . . ?
 O2 In1 C1 28.3(3) 14 14 ?
 O2 In1 C8 110.6(3) . 19_655 ?
 O2 In1 C8 109.5(3) 14 19_655 ?
 O2 In1 C8 110.6(3) 14 20_565 ?
 O2 In1 C8 109.5(3) . 20_565 ?
 O3 In1 O2 129.5(3) 19_655 14 ?
 O3 In1 O2 129.5(3) 20_565 . ?
 O3 In1 O2 82.0(3) 20_565 14 ?
 O3 In1 O2 82.0(3) 19_655 . ?
 O3 In1 O3 119.6(4) 20_565 19_655 ?
 O3 In1 O4 81.6(3) 20_565 19_655 ?
 O3 In1 O4 81.6(3) 19_655 20_565 ?
 O3 In1 O4 56.9(2) 19_655 19_655 ?
 O3 In1 O4 56.9(2) 20_565 20_565 ?
 O3 In1 C1 110.2(3) 19_655 . ?
 O3 In1 C1 110.1(3) 19_655 14 ?
 O3 In1 C1 110.2(3) 20_565 14 ?
 O3 In1 C1 110.1(3) 20_565 . ?
 O3 In1 C8 28.7(3) 20_565 20_565 ?
 O3 In1 C8 28.7(3) 19_655 19_655 ?
 O3 In1 C8 100.2(3) 19_655 20_565 ?
 O3 In1 C8 100.2(3) 20_565 19_655 ?
 O4 In1 O4 93.1(4) 19_655 20_565 ?
 O4 In1 C1 88.2(3) 20_565 . ?
 O4 In1 C1 166.5(3) 19_655 . ?
 O4 In1 C1 88.2(3) 19_655 14 ?
 O4 In1 C1 166.5(3) 20_565 14 ?
 O4 In1 C8 28.2(3) 19_655 19_655 ?
 O4 In1 C8 85.7(3) 19_655 20_565 ?
 O4 In1 C8 28.2(3) 20_565 20_565 ?
 O4 In1 C8 85.7(3) 20_565 19_655 ?
 C1 In1 C1 93.6(4) . 14 ?
 C1 In1 C8 138.9(4) . 19_655 ?
 C1 In1 C8 138.9(4) 14 20_565 ?
 C1 In1 C8 101.5(3) 14 19_655 ?
 C1 In1 C8 101.5(3) . 20_565 ?
 C8 In1 C8 91.9(4) 19_655 20_565 ?
 C1 O1 In1 92.3(6) . . ?
 C1 O2 In1 90.5(6) . . ?
 C8 O3 In1 92.6(6) . 23_655 ?
 C8 O4 In1 89.5(6) . 23_655 ?
 O1 C1 In1 58.7(5) . . ?
 O1 C1 C2 118.8(9) . . ?
 O2 C1 In1 61.2(5) . . ?
 O2 C1 O1 119.8(8) . . ?
 O2 C1 C2 121.4(9) . . ?
 C2 C1 In1 175.2(7) . . ?
 C3 C2 C1 119.4(9) . . ?
 C3 C2 C7 120.1(9) . . ?
 C7 C2 C1 120.5(9) . . ?
 C2 C3 C4 120.8(10) . . ?
 C3 C4 C5 118.7(10) . . ?
 C3 C4 N1 120.2(12) . . ?
 C3 C4 N1A 119.7(12) . . ?
 C5 C4 N1 119.5(11) . . ?
 C5 C4 N1A 120.0(11) . . ?
 C4 C5 C8 122.3(9) . . ?
 C6 C5 C4 119.7(9) . . ?
 C6 C5 C8 117.9(9) . . ?
 C7 C6 C5 122.1(10) . . ?
 C6 C7 C2 118.5(9) . . ?
 O3 C8 In1 58.7(5) . 23_655 ?
 O3 C8 C5 119.6(9) . . ?
 O4 C8 In1 62.2(5) . 23_655 ?
 O4 C8 O3 120.8(9) . . ?
 O4 C8 C5 119.7(9) . . ?
 C5 C8 In1 176.1(7) . 23_655 ?
 C9 N1 C4 129.1(19) . . ?
 O5 C9 N1 123(2) . . ?
 O5 C9 C10 126(2) . . ?
 N1 C9 C10 112(2) . . ?
 C9A N1A C4 131(2) . . ?
 O5A C9A N1A 126(3) . . ?
 O5A C9A C10A 113(3) . . ?
 N1A C9A C10A 121(3) . . ?
 C11 N2 C12 117(2) . . ?

_shelx_SHELXL_version_number      '2014/7'
loop_
  _refln_index_h
  _refln_index_k
  _refln_index_l
  _refln_F_squared_meas
  _refln_F_squared_sigma
  _refln_scale_group_code
 0 0 4 12266.1 238.015 1
 0 0 -4 12711.6 209.699 4
 0 0 -6 4.25528 150.613 4
 0 0 -6 23.2345 170.456 5
 0 0 6 7.74671 194.703 1
 0 0 -8 591.581 243.597 4
 0 0 -8 465.993 267.633 5
 0 0 8 393.229 281.92 1
 0 0 10 -68.9081 299.715 1
 0 0 -10 26.8164 270.187 4
 0 0 -10 -26.7106 278.917 5
 0 0 -12 3129.82 319.63 5
 0 0 12 2674.66 347.929 1
 0 0 -12 3528.74 306.805 4
 0 0 14 45.8378 371.266 1
 0 0 -14 62.8613 311.855 4
 0 0 -14 45.9913 330.273 5
 0 0 -16 11481.7 456.279 4
 0 0 -18 -133.426 373.503 4
 0 0 -18 -363.606 435.831 5
 0 0 18 -342.813 495.935 1
 0 0 20 309134 3833.76 1
 0 0 -20 311865 3722.45 5
 0 0 -22 -593.335 515.689 5
 0 0 -22 341.513 456.628 4
 0 0 22 -468.44 611.659 1
 0 0 24 790.004 654.225 1
 0 0 -24 1667.1 576.876 5
 0 0 -24 1386.58 525.138 4
 0 0 -26 288.216 552.385 4
 0 0 26 -22.4407 714.725 1
 0 0 -26 400.189 587.928 5
 0 0 28 27271.9 1036.59 1
 0 0 30 -199.288 788.531 1
 0 0 -30 5.47853 683.789 5
 0 0 -32 12440.4 849.752 5
 0 0 32 10816 942.513 1
 0 0 -36 4430.62 774.562 5
 0 0 36 1964.42 877.139 1
 0 2 2 330131 3553.33 2
 0 2 -2 333009 3535.84 2
 0 -2 -2 335283 3541.5 5
 0 -2 -4 -18.3541 97.4303 4
 0 2 4 -6.96033 96.0198 1
 0 -2 -4 0.72163 92.8665 5
 0 2 6 3374.45 210.949 1
 0 -2 -6 3745.95 221.087 4
 0 -2 -6 3695.03 208.999 5
 0 2 -6 3685.31 202.641 4
 0 -2 6 3035.18 278.01 1
 0 2 8 -61.8636 261.938 1
 0 2 -8 9.43697 231.677 4
 0 -2 8 -70.3008 325.182 1
 0 -2 -8 -20.8365 243.854 5
 0 -2 -8 34.4971 252.042 4
 0 2 -10 15310.3 381.984 4
 0 -2 -10 14588.1 400.29 4
 0 2 10 15506.3 437.641 1
 0 -2 -10 14642.3 402.55 5
 0 -2 10 14635.6 498.027 1
 0 -2 -12 2.09715 281.984 5
 0 2 -12 97.6674 313.034 5
 0 -2 -12 11.4605 274.676 4
 0 -2 12 8.67957 354.723 1
 0 2 12 -58.5565 306.69 1
 0 2 -12 43.3994 259.161 4
 0 2 -14 353.732 300.315 4
 0 -2 14 199.373 407.943 1
 0 -2 -14 437.388 316.249 4
 0 -2 -14 831.468 318.061 5
 0 2 -14 333.026 347.215 5
 0 2 14 363.351 351.55 1
 0 2 -16 -114.568 332.259 4
 0 2 18 154822 2070.51 1
 0 -2 18 149715 2121.1 1
 0 2 -18 151617 2029.53 5
 0 -2 -18 151798 1995.53 5
 0 2 -18 150624 1967.86 4
 0 2 20 -453.862 531.135 1
 0 -2 20 124.364 564.267 1
 0 -2 -20 -450.578 460.822 5
 0 2 -20 -120.101 499.008 5
 0 -2 22 71630 1390.01 1
 0 2 -22 74352.9 1307.15 5
 0 -2 -22 72346.2 1275.99 4
 0 -2 -22 73119.6 1292.08 5
 0 -2 24 -590.556 688.02 1
 0 2 -24 -333.127 486.433 4
 0 -2 -24 -110.839 552.076 5
 0 -2 -24 98.2512 542.347 4
 0 2 -24 160.674 572.165 5
 0 -2 26 12085.8 893.584 1
 0 2 -26 10805.4 646.056 4
 0 2 -26 12301.1 756.707 5
 0 -2 -26 11857.6 733.273 5
 0 2 26 12511.6 831.87 1
 0 -2 -26 12017.7 711.593 4
 0 2 -28 -1321.75 703.18 5
 0 -2 28 413.798 829.76 1
 0 -2 -28 -191.111 639.092 5
 0 -2 -30 28046.1 973.99 5
 0 2 30 25692.7 1043.54 1
 0 -2 30 27850.3 1133.84 1
 0 -2 -32 -320.659 707.222 5
 0 -2 32 -420.358 826.472 1
 0 2 32 -1320.85 782.233 1
 0 2 -32 225.294 687.836 5
 0 2 -36 -692.699 757.564 5
 0 2 36 -906.686 827.046 1
 0 -2 -36 -582.627 725.155 5
 0 4 0 95350.9 1044.96 2
 0 4 0 89018.8 1056.51 3
 0 4 -2 7.83089 87.871 2
 0 4 -2 46.601 64.175 3
 0 4 2 2.5843 154.184 3
 0 4 2 -50.9678 100.656 2
 0 -4 2 5.45519 180.361 1
 0 4 -4 92172.5 1034.2 3
 0 4 4 92645.3 1123.13 2
 0 4 4 93866.8 1211.65 3
 0 -4 -4 95948 1100.31 5
 0 4 -4 90090.7 1074.54 2
 0 -4 -4 96038.7 1099.51 4
 0 4 -6 -14.1672 173.748 2
 0 4 6 12.1498 215.621 1
 0 4 -6 48.4762 142.885 3
 0 -4 -6 65.6431 208.805 5
 0 -4 -6 149.481 245.32 4
 0 -4 -8 8660.41 359.744 4
 0 -4 8 7743.27 402.691 1
 0 4 8 7779.07 311.649 1
 0 -4 -8 7267.97 306.929 5
 0 4 -8 8070.42 294.138 4
 0 -4 -10 50.6133 255.531 5
 0 -4 -10 -5.16793 268.167 4
 0 -4 10 -60.4386 346.67 1
 0 4 10 47.7805 262.297 1
 0 4 -10 -128.712 244.163 4
 0 4 -12 58163.3 848.653 4
 0 -4 -12 56835 880.257 5
 0 4 12 58585.1 894.842 1
 0 -4 -12 57524.8 868.661 4
 0 -4 12 57162.4 1012.76 1
 0 4 14 173.63 335.929 1
 0 -4 -14 185.161 316.711 5
 0 4 -14 330.617 297.325 4
 0 -4 -14 23.2743 317.267 4
 0 -4 16 32251.1 852.954 1
 0 4 -16 33160.3 755.81 5
 0 4 -16 32871.8 667.066 4
 0 -4 -18 -87.0931 409.727 5
 0 4 -18 61.5503 471.867 5
 0 4 18 -49.7819 432.353 1
 0 -4 18 -93.2285 543.789 1
 0 4 -18 -67.9649 374.014 4
 0 4 -20 57920.9 1132.5 5
 0 -4 -20 64819.1 1115.26 5
 0 4 20 63904.1 1151.94 1
 0 -4 20 56266.3 1260.69 1
 0 -4 -22 -551.484 499.557 5
 0 4 22 -979.258 551.923 1
 0 -4 22 -261.077 660.988 1
 0 4 -22 -66.7193 562.598 5
 0 -4 -22 -369.821 497.352 4
 0 -4 -24 1008.11 549.158 5
 0 -4 24 117.091 692.584 1
 0 4 -24 497.025 616.72 5
 0 -4 -24 63.5398 540.62 4
 0 4 24 195.376 592.511 1
 0 4 -24 780.247 499.726 4
 0 -4 -26 320.47 586.025 4
 0 -4 26 -768.029 762.634 1
 0 4 -26 -160.368 651.944 5
 0 -4 -26 -42.244 587.979 5
 0 4 26 -150.67 654.733 1
 0 4 -28 32514.1 1033.83 5
 0 -4 -28 33201.2 989.513 5
 0 4 28 31572.3 1042.48 1
 0 -4 28 31512.4 1176.51 1
 0 -4 30 115.485 856.85 1
 0 -4 -30 -1099.2 682.425 5
 0 4 -30 -5.67646 723.687 5
 0 4 30 284.223 720.476 1
 0 4 32 7835.2 836.965 1
 0 4 -32 8310.32 823.842 5
 0 -4 32 6368.95 945.165 1
 0 -4 -32 9393.43 787.795 5
 0 4 -36 394.072 780.146 5
 0 -4 -36 1965.43 755.157 5
 0 4 36 2120.5 810.117 1
 0 -4 36 1867.49 909.05 1
 0 -6 0 222.177 378.268 1
 0 6 0 -57.1587 192.964 3
 0 6 0 28.8147 161.231 2
 0 -6 0 -108.112 189.928 5
 0 -6 -2 27578.9 433.696 5
 0 6 -2 26305.4 413.461 2
 0 -6 -2 27697.8 449.777 4
 0 6 2 26383.4 439.542 2
 0 6 2 24966.7 517.162 3
 0 6 -2 26401.2 388.571 3
 0 6 -4 -19.5141 117.901 3
 0 6 4 -180.35 341.886 3
 0 -6 -4 23.6033 206.121 5
 0 6 4 146.073 223.868 2
 0 -6 4 71.9822 354.804 1
 0 6 -4 -20.8 169.514 2
 0 -6 -4 50.1056 244.031 4
 0 6 -6 268620 2925 2
 0 -6 -6 265852 2956.26 5
 0 -6 -6 266438 2962.99 4
 0 6 -6 264815 2870.97 3
 0 6 6 263687 3003.9 2
 0 6 6 261355 3147.4 3
 0 -6 -8 24.9245 273.227 4
 0 6 8 -143.52 250.005 2
 0 6 -8 180.305 192.842 2
 0 -6 -8 157.619 239.378 5
 0 6 -8 96.8125 153.699 3
 0 -6 -10 110550 1399.5 4
 0 -6 -10 106954 1387.09 5
 0 6 -10 111805 1357.24 4
 0 6 10 107121 1390.1 1
 0 6 -12 -1.91844 266.149 4
 0 -6 -12 -183.094 283.648 5
 0 -6 -12 -162.065 318.09 4
 0 6 12 46.8207 283.097 1
 0 -6 -14 11541.7 482.955 4
 0 6 -14 10980.9 409.804 4
 0 6 14 10257.3 433.698 1
 0 -6 -16 138.875 386.94 5
 0 -6 16 -12.9559 538.305 1
 0 6 -16 201.872 341.895 4
 0 -6 18 31148.9 937.288 1
 0 6 18 32670.5 781.508 1
 0 6 -18 30976.1 695.037 4
 0 -6 -18 32019.4 755.605 5
 0 -6 -18 31806.9 796.104 4
 0 -6 20 -150.829 627.615 1
 0 6 20 655.385 479.573 1
 0 -6 -20 -420.3 522.603 4
 0 6 -20 -352.623 416.387 4
 0 6 -20 -369.557 526.037 5
 0 -6 -20 727.85 482.515 5
 0 6 -22 12019.7 697.716 5
 0 -6 22 10597.2 800.58 1
 0 6 22 11538.9 639.899 1
 0 -6 -22 11531.4 634.825 5
 0 6 -24 768.843 626.548 5
 0 -6 24 -208.048 747.561 1
 0 6 24 -517.637 574.826 1
 0 -6 -24 -196.803 557.101 5
 0 -6 -24 -433.893 619.198 4
 0 6 -26 19452.6 881.134 5
 0 6 26 18726.1 811.935 1
 0 -6 -26 17595.1 804.716 5
 0 -6 26 18142.3 1021.43 1
 0 -6 -28 -727.16 666.43 5
 0 6 28 -773.732 656.929 1
 0 -6 -28 -491.331 677.864 4
 0 -6 28 -749.141 861.877 1
 0 6 30 28969.5 1006.54 1
 0 -6 -30 29627.4 987.221 5
 0 -6 30 26304.5 1144.69 1
 0 6 -32 -975.207 748.729 5
 0 6 32 -329.866 754.47 1
 0 -6 -32 -713.293 715.61 5
 0 -6 34 45.0364 904.717 1
 0 6 -36 -839.551 790.708 5
 0 6 36 692.922 821.876 1
 0 -6 -36 587.482 746.377 5
 0 6 36 661.918 1491.04 3
 0 -6 36 236.315 943.088 1
 0 -8 0 2515.46 457.864 1
 0 8 0 1988.8 207.344 2
 0 -8 0 2237.52 243.694 5
 0 8 0 1853.16 234.082 3
 0 8 2 124.702 204.886 2
 0 -8 -2 44.7713 225.702 5
 0 8 2 118.373 281.358 3
 0 -8 2 -63.4013 423.357 1
 0 8 -2 -73.0901 161.96 3
 0 8 -2 88.9873 193.311 2
 0 -8 -2 45.2547 256.836 4
 0 -8 -4 27430.5 498.065 5
 0 8 -4 28805.6 476.116 2
 0 8 -4 29113.8 406.562 3
 0 8 4 26852 617.804 3
 0 -8 4 27313.5 679.129 1
 0 8 4 27381.4 520.24 2
 0 -8 -4 26341.1 506.159 4
 0 8 6 231.326 252.709 2
 0 8 -6 139.688 123.449 3
 0 8 -6 124.905 190.274 2
 0 -8 6 11.8084 405.095 1
 0 -8 -6 -3.36085 262.838 4
 0 8 6 152.265 399.367 3
 0 -8 -6 117.445 233.702 5
 0 -8 -8 416124 4656.83 4
 0 8 8 411545 4883.69 3
 0 8 8 415142 4708.66 2
 0 8 -8 427389 4621.2 2
 0 -8 -8 433060 4657.8 5
 0 8 -8 421467 4545.17 3
 0 8 10 83.2334 287.718 2
 0 8 10 296.601 499.149 3
 0 -8 -10 69.8746 265.31 5
 0 -8 -10 -12.8166 300.674 4
 0 8 -10 142.657 213.121 2
 0 8 -10 68.5054 168.793 3
 0 -8 -12 140221 1758.95 5
 0 8 12 135030 1792.85 2
 0 8 -14 -91.3639 318.672 4
 0 -8 14 -162.043 510.889 1
 0 -8 16 6747.56 637.464 1
 0 -8 -16 6840.45 502.21 4
 0 -8 -16 5698.27 449.681 5
 0 8 16 6800.18 449.208 1
 0 8 -16 6215.34 420.423 4
 0 -8 18 -54.1178 616.444 1
 0 -8 -18 -504.476 479.542 4
 0 -8 -18 -308.92 446.764 5
 0 8 18 93.75 425.278 1
 0 8 -18 155.265 381.873 4
 0 8 -20 27930.9 698.968 4
 0 8 20 29586.6 767.562 1
 0 -8 20 28713.8 994.623 1
 0 -8 -22 -194.988 587.628 4
 0 8 22 404.772 516.923 1
 0 -8 -22 82.2963 506.365 5
 0 -8 22 -497.768 724.003 1
 0 8 24 877.096 566.434 1
 0 -8 -24 493.35 567.21 5
 0 -8 -24 323.18 610.385 4
 0 8 -24 1068.31 644.315 5
 0 -8 24 314.062 783.919 1
 0 -8 -26 -539.576 649.694 4
 0 8 26 164.517 608.635 1
 0 8 -26 -142.083 687.033 5
 0 -8 26 -677.519 848.35 1
 0 8 -28 44972.2 1183.95 5
 0 -8 -28 44811.4 1109.67 5
 0 8 28 44141.8 1101.58 1
 0 8 -30 -23.776 742.883 5
 0 -8 -30 -684.352 678.824 5
 0 8 30 -450.794 659.796 1
 0 -8 30 -397.924 877.9 1
 0 -8 -32 6024.04 758.434 5
 0 8 32 4878.21 740.583 1
 0 8 -34 -158.256 773.665 5
 0 -8 34 766.06 873.336 1
 0 8 34 1386.27 1486.43 3
 0 -8 36 846.32 932.266 1
 0 8 -36 1594.01 823.356 5
 0 8 36 2224.5 754.24 1
 0 8 36 2435.29 1553.63 3
 0 -8 -36 1613.61 745.753 5
 0 10 0 28.364 233.733 3
 0 -10 0 -85.3085 447.962 1
 0 -10 0 24.7894 258.829 4
 0 -10 0 5.26957 230.557 5
 0 10 0 -8.1431 193.82 2
 0 10 -2 5626.09 227.344 3
 0 -10 -2 5318.1 295.996 5
 0 10 2 5496.12 281.494 2
 0 10 -2 5294.4 266.733 2
 0 -10 2 5712.61 299.649 5
 0 -10 2 5181.9 501.827 1
 0 -10 -2 4769.04 296.747 4
 0 10 2 5346.81 334.688 3
 0 10 4 -8.20322 234.979 2
 0 -10 -4 -41.6871 277.688 4
 0 10 -4 -23.9373 149.418 3
 0 10 4 -310.209 344.504 3
 0 10 -4 52.5933 198.727 2
 0 -10 -4 21.7581 232.352 5
 0 -10 4 200.544 419.96 1
 0 10 6 33178.9 770.223 3
 0 10 -6 35042.8 572.007 2
 0 10 -6 32615.9 472.444 3
 0 -10 6 32516 774.922 1
 0 -10 -6 32934.3 597.918 5
 0 -10 -6 32302.2 605.043 4
 0 10 6 32627.6 631.863 2
 0 10 -8 122.376 145.579 3
 0 10 8 208.784 289.421 2
 0 10 -8 -95.505 217.61 2
 0 10 8 59.5333 485.743 3
 0 -10 -8 174.94 303.327 4
 0 -10 -8 -138.379 274.641 5
 0 10 10 588872 6532.62 2
 0 10 -10 573295 6307.46 3
 0 10 12 163.437 622.551 3
 0 10 -12 -21.6192 204.194 3
 0 10 -12 187.545 258.936 2
 0 10 -14 7988.03 410.753 4
 0 10 14 9155.95 835.048 3
 0 -10 -14 8689.19 498.62 4
 0 -10 -14 7387.52 445.607 5
 0 -10 -16 226.587 411.393 5
 0 -10 -16 68.2197 451.1 4
 0 10 -16 -36.5731 360.97 4
 0 -10 16 -113.156 587.832 1
 0 10 16 86.2287 429.523 2
 0 -10 18 40195 1064.21 1
 0 10 18 40869.8 920.566 2
 0 10 -18 42729.7 839.151 4
 0 -10 -18 42019.3 906.093 5
 0 -10 20 388.577 697.972 1
 0 -10 -20 432.768 540.581 5
 0 -10 -20 -123.987 592.853 4
 0 -10 22 16257 933.848 1
 0 -10 -22 15839.8 700.187 5
 0 -10 -24 -689.711 641.183 4
 0 -10 24 -598.331 846.631 1
 0 10 24 -889.718 568.966 1
 0 -10 -24 127.201 565.752 5
 0 10 24 876.28 1237.99 3
 0 10 26 3843.01 1389.2 3
 0 -10 -26 7567.2 682.435 5
 0 10 26 5881.19 648.771 1
 0 10 -26 7034.53 761.156 5
 0 -10 26 4435.68 897.898 1
 0 10 28 1538.86 1360.15 3
 0 -10 -28 -372.323 631.164 5
 0 -10 28 -963.172 917.909 1
 0 10 28 276.47 624.689 1
 0 10 -28 418.804 724.444 5
 0 -10 -28 -147.74 673.072 4
 0 10 30 19510.8 858.904 1
 0 -10 -30 21009 886.323 5
 0 10 -30 21505.4 958.304 5
 0 -10 -32 -500.174 703.625 5
 0 10 32 1051.46 675.285 1
 0 -10 32 -29.7018 894.373 1
 0 10 32 2370.05 1435.93 3
 0 10 -34 -45.7008 797.665 5
 0 -10 34 912.485 909.126 1
 0 10 34 2955.48 1486.82 3
 0 -12 0 51432.2 1060.03 1
 0 12 0 49130.3 786.085 2
 0 -12 2 -179.999 505.096 1
 0 12 -2 -173.772 203.016 3
 0 12 2 -110.246 244.134 2
 0 12 -2 -124.46 232.255 2
 0 12 2 15.521 301.697 3
 0 12 4 1588.34 384.814 3
 0 12 4 2050.63 284.096 2
 0 12 -4 2477.37 198.977 3
 0 12 -4 1914.04 258.832 2
 0 12 6 -46.1567 445.167 3
 0 12 -6 -242.859 166.343 3
 0 12 -6 71.1461 235.136 2
 0 12 6 28.1582 311.213 2
 0 12 -8 88927.7 1185.75 2
 0 12 8 86560.3 1269.65 2
 0 -12 10 34.5468 558.04 1
 0 12 -10 235.453 254.811 2
 0 -12 -10 81.6545 335.032 5
 0 -12 -10 431.159 398.134 4
 0 12 10 226.25 361.049 2
 0 12 -10 464.699 182.265 3
 0 -12 -12 147805 1910.45 4
 0 -12 -12 147474 1888.59 5
 0 12 12 151781 2269.1 3
 0 12 -12 147926 1853.95 2
 0 12 14 -30.7203 425.353 2
 0 -12 -14 514.831 455.897 4
 0 12 -14 -119.352 243.394 3
 0 -12 -14 163.353 395.587 5
 0 12 -14 -98.0776 297.736 2
 0 12 14 928.926 769.064 3
 0 -12 -16 17636.3 639.203 5
 0 12 -16 16552.5 563.351 4
 0 -12 18 -32.0931 683.319 1
 0 12 18 48809.8 999.138 2
 0 -12 20 55714.7 1303.87 1
 0 12 20 57335.6 1174.67 2
 0 -12 -20 58962.6 1142.44 5
 0 12 22 -410.472 573.749 2
 0 -12 -22 -213.633 544.079 5
 0 -12 22 -403.955 802.412 1
 0 -12 -22 155.689 593.349 4
 0 12 24 1446.12 570.017 2
 0 -12 24 1275.47 862.223 1
 0 12 24 1356.93 1268.16 3
 0 -12 -24 1367.85 602.918 5
 0 -12 -24 1114.71 635.438 4
 0 12 26 390.547 1288.37 3
 0 -12 -26 -522.615 615.662 5
 0 12 26 -709.818 604.754 2
 0 -12 -26 -206.706 669.602 4
 0 -12 26 -1030.5 908.341 1
 0 -12 28 12505.6 999.355 1
 0 -12 -28 14305.6 797.758 5
 0 12 28 11449.9 766.362 2
 0 -12 -28 14015.4 839.29 4
 0 -12 -30 -307.091 673.198 5
 0 12 30 278.046 648.557 2
 0 -12 -30 807.439 723.294 4
 0 12 -32 3538.34 799.512 5
 0 12 32 5112.51 1477.51 3
 0 -12 32 3272.97 958.126 1
 0 -12 -34 -18.8419 719.132 5
 0 12 34 1577.8 1426.79 3
 0 12 34 773.785 698.517 2
 0 12 -34 -455.482 804.761 5
 0 -12 34 -757.779 958.592 1
 0 14 0 54.7935 263.914 2
 0 -14 0 -22.4161 325.839 5
 0 14 0 -170.945 286.731 3
 0 -14 0 -265.383 361.425 4
 0 14 -2 38239.3 733.785 2
 0 14 2 37432.4 729.369 2
 0 -14 2 43754.9 762.091 5
 0 -14 2 39093.6 760.241 4
 0 -14 -2 39542.5 761.494 4
 0 14 2 39008.6 777.736 3
 0 -14 2 44456.3 1045.01 1
 0 14 -2 40612.8 666.168 3
 0 -14 -2 42428.4 754.646 5
 0 14 -4 -84.0402 219.992 3
 0 -14 4 364.766 324.858 5
 0 -14 4 73.3009 573.415 1
 0 -14 -4 -16.467 352.645 4
 0 -14 4 -53.71 337.909 4
 0 -14 -4 -248.385 330.695 5
 0 14 -4 130.609 270.075 2
 0 14 4 35.8449 298.516 2
 0 -14 6 6068.03 636.254 1
 0 14 -6 5855.6 245.056 3
 0 -14 -6 6365.53 451.313 4
 0 14 6 5272.23 381.857 2
 0 14 -6 5803.02 350.594 2
 0 -14 -6 6042.04 393.28 5
 0 14 -8 -62.7196 180.12 3
 0 -14 -8 174.37 405.342 4
 0 -14 -8 -60.8522 346.206 5
 0 14 8 -142.057 365.818 2
 0 14 -8 74.4862 282.429 2
 0 -14 8 261.005 630.673 1
 0 14 8 -680.883 574.744 3
 0 14 -10 52564 860.531 2
 0 -14 -10 52263.2 915.247 5
 0 -14 -10 55150.2 937.472 4
 0 -14 10 53698.7 1151.27 1
 0 14 10 52956.4 1208.87 3
 0 14 -12 107.329 199.8 3
 0 -14 12 -229.46 640.787 1
 0 14 12 7.76035 422.766 2
 0 -14 -12 682.555 452.356 4
 0 -14 -12 284.41 395.503 5
 0 14 12 212.116 706.34 3
 0 14 -12 56.6827 295.278 2
 0 14 -14 7632.44 326.165 3
 0 14 -14 7355.08 414.993 2
 0 -14 -14 6776.25 574.458 4
 0 14 14 10041.9 950.856 3
 0 -14 -14 9233.97 527.109 5
 0 14 14 7306.49 574.433 2
 0 14 16 24225.1 1282.4 3
 0 14 16 9689.59 675.969 2
 0 -14 -18 83343.4 1438.07 5
 0 14 18 89050.6 1525.88 2
 0 14 18 103996 2050.95 3
 0 -14 -18 97280.9 1507.16 4
 0 -14 -20 462.847 522.736 5
 0 14 20 -65.8893 561.598 2
 0 -14 20 -283.88 763.885 1
 0 -14 -20 401.186 587.947 4
 0 14 20 560.229 1114.83 3
 0 -14 22 20981.9 1018.2 1
 0 14 22 18925.4 811.091 2
 0 -14 -22 19714.5 771.286 5
 0 -14 -22 20857.5 830.085 4
 0 14 24 -240.628 616.156 2
 0 -14 -24 110.908 604.222 5
 0 -14 -24 -662.284 658.514 4
 0 14 26 4480.84 676.739 2
 0 -14 -26 4748.81 657.532 5
 0 -14 -26 5223.13 751.897 4
 0 -14 -28 46.426 714.571 4
 0 14 28 536.474 638.375 2
 0 -14 -28 -58.8397 625.977 5
 0 14 30 4471.17 714.032 2
 0 -14 -30 5056.32 724.719 5
 0 -14 -30 5878.25 819.606 4
 0 -14 30 4304.11 926.937 1
 0 14 -32 112.265 757.814 5
 0 -14 32 -615.385 913.369 1
 0 -16 0 81748.8 1194.3 5
 0 16 0 78752.3 1161.46 3
 0 -16 0 82800.9 1509 1
 0 -16 0 80277 1219.83 4
 0 16 0 76344.5 1188.69 2
 0 -16 -2 251.28 693.528 1
 0 16 -2 77.7456 277.714 3
 0 -16 -2 -159.775 409.54 4
 0 -16 2 383.916 382.53 5
 0 -16 2 -23.6934 402.005 4
 0 -16 -2 -437.617 373.214 5
 0 16 -2 -123.315 320.977 2
 0 -16 2 -133.485 663.092 1
 0 16 2 -52.9416 322.997 2
 0 16 4 2649.6 477.66 3
 0 -16 -4 2430.5 438.625 4
 0 -16 4 3068.02 387.302 5
 0 -16 4 2292.46 403.146 4
 0 16 4 2323.67 391.036 2
 0 -16 -4 2748.21 415.464 5
 0 16 -4 2845.26 280.595 3
 0 -16 4 2950.38 689.643 1
 0 16 -4 2635.41 348.402 2
 0 16 -6 -180.47 313.01 2
 0 16 -6 -110.502 214.518 3
 0 -16 6 -86.7855 637.171 1
 0 16 6 -360.809 502.522 3
 0 -16 -6 241.375 409.752 4
 0 -16 -6 42.4453 378.628 5
 0 16 6 -337.333 361.932 2
 0 16 -8 13518.9 345.309 3
 0 -16 8 15682.9 822.659 1
 0 -16 -8 13492.5 537.502 5
 0 16 8 13825.7 721.012 3
 0 16 -8 15078.7 500.296 2
 0 -16 -8 14157.6 595.948 4
 0 -16 10 -112.496 696.778 1
 0 -16 -10 100.403 402.259 5
 0 -16 -10 -26.3255 475.397 4
 0 16 10 -953.674 682.401 3
 0 16 -10 443.469 328.658 2
 0 16 -10 7.98525 206.454 3
 0 -16 12 21436.8 915.79 1
 0 16 12 17479.6 665.166 2
 0 -16 -12 17544.1 622.463 5
 0 -16 -12 19563.6 677.794 4
 0 16 12 19588.4 961.609 3
 0 16 14 -993.354 863.853 3
 0 -16 -14 250.258 486.922 5
 0 16 14 793.341 480.655 2
 0 -16 14 -406.093 725.737 1
 0 -16 -14 1374.16 525.514 4
 0 -16 -16 44353.8 963.571 4
 0 16 16 37629 984.095 2
 0 16 16 43811.2 1408.33 3
 0 -16 -16 39557.6 912.298 5
 0 -16 -18 -83.3878 528.584 5
 0 -16 -18 332.565 605.375 4
 0 16 18 -349.844 1058.97 3
 0 16 18 647.596 584.487 2
 0 16 20 38083.1 1525.77 3
 0 -16 -20 38339.1 996.923 4
 0 16 20 32659.1 968.993 2
 0 -16 -20 33595.5 892.436 5
 0 -16 22 1411.26 899.206 1
 0 -16 -22 238.64 572.519 5
 0 -16 -22 -64.3963 662.287 4
 0 16 22 -561.949 1220.77 3
 0 16 22 45.8235 588.966 2
 0 16 24 577.68 613.257 2
 0 16 24 574.291 1256.05 3
 0 -16 -24 444.524 607.32 5
 0 -16 -24 1586.7 693.685 4
 0 -16 24 1674.68 873.656 1
 0 -16 -26 -760.359 615.855 5
 0 16 26 -206.689 628.949 2
 0 -16 -26 243.359 700.965 4
 0 -16 -28 2905.5 662.883 5
 0 -16 -28 2158.45 775.747 4
 0 -16 28 3299.3 919.542 1
 0 16 28 2579.32 688.296 2
 0 -16 30 513.871 919.493 1
 0 16 30 473.89 1455.61 3
 0 -16 -30 -161.565 777.261 4
 0 16 -32 557.688 797.072 5
 0 -16 -32 1566.18 702.24 5
 0 -18 0 114.136 411.202 5
 0 18 0 -274.126 345.32 2
 0 -18 0 -272.765 453.096 4
 0 -18 0 205.642 758.343 1
 0 -18 -2 35800.4 1145.54 1
 0 -18 -2 38865.2 819.704 5
 0 -18 2 38661.5 871.713 4
 0 -18 -2 36563.8 846.378 4
 0 18 2 35094.7 798.246 3
 0 18 2 34872.7 782.046 2
 0 -18 2 39017.5 1141.67 1
 0 -18 2 40921.3 847.233 5
 0 18 -2 33644.6 779.385 2
 0 18 4 -376.474 457.544 3
 0 18 -4 168.839 290.08 3
 0 -18 -4 -1007.12 794.442 1
 0 -18 4 -632.599 735.332 1
 0 -18 -4 391.398 455.779 4
 0 -18 4 -537.512 415.705 5
 0 -18 4 -447.697 434.527 4
 0 18 -4 -289.662 357.873 2
 0 18 6 2603.13 567.707 3
 0 -18 -6 1030.87 451.438 5
 0 18 -6 2073.72 263.882 3
 0 -18 -6 2145.96 489.306 4
 0 18 -6 2164.2 387.368 2
 0 18 8 -227.274 602.357 3
 0 -18 -8 259.72 474.075 4
 0 18 8 -343.769 415.469 2
 0 -18 -8 -234.559 438.92 5
 0 18 10 20867.9 910.96 3
 0 -18 -10 17989.3 657.009 5
 0 18 10 19440.5 692.748 2
 0 -18 -12 129.495 471.805 5
 0 -18 12 -331.207 770.11 1
 0 -18 -12 103.641 556.094 4
 0 18 12 -585.173 510.476 2
 0 18 12 -323.98 783.411 3
 0 -18 -14 477.595 581.171 4
 0 -18 -14 -167.578 491.084 5
 0 18 14 -562.917 897.174 3
 0 18 14 292.48 535.927 2
 0 -18 14 460.737 794.232 1
 0 -18 -16 -576.084 520.364 5
 0 18 16 -722.295 570.436 2
 0 18 16 -219.761 963.876 3
 0 -18 16 -245.103 801.407 1
 0 -18 -18 27733.3 883.481 4
 0 -18 -18 25580.3 838.963 5
 0 18 18 29014.1 1338.34 3
 0 -18 18 31627.3 1140.11 1
 0 18 18 24711.4 871.437 2
 0 18 20 -1737.14 1133.39 3
 0 18 20 -110.441 596.519 2
 0 -18 -20 -174.671 557.739 5
 0 -18 -20 -535.337 657.03 4
 0 -18 -22 13992.6 783.433 4
 0 -18 -22 13461.3 744.365 5
 0 18 22 12664 775.315 2
 0 18 22 14168.1 1334.15 3
 0 -18 -24 10.4763 667.537 4
 0 -18 -24 -118.533 617.177 5
 0 18 26 830.193 1295.43 3
 0 -18 -26 428.461 628.131 5
 0 -18 26 1616.32 841.94 1
 0 -18 -26 653.62 755.15 4
 0 18 28 -1973.7 1376.28 3
 0 -18 28 -172.791 908.363 1
 0 -18 -30 2531.38 699.149 5
 0 -18 30 5158.57 958.255 1
 0 -20 0 43681.9 955.568 4
 0 -20 0 45876 914.707 5
 0 -20 0 45184.6 1288.17 1
 0 20 2 -505.65 459.151 3
 0 -20 2 -527.969 540.445 4
 0 20 -2 -33.9943 365.301 3
 0 -20 -2 79.3886 810.015 1
 0 -20 -2 -79.4965 515.429 4
 0 -20 2 -722.568 792.065 1
 0 -20 -2 -340.636 463.776 5
 0 -20 2 -251.385 481.086 5
 0 -20 -4 2258.77 487.444 5
 0 -20 -4 2562.38 547.362 4
 0 -20 4 1989.05 810.147 1
 0 20 4 3080.76 584.964 3
 0 -20 -4 2893.42 875.411 1
 0 -20 -6 -117.673 521.343 4
 0 20 6 -92.4754 437.172 2
 0 20 6 -503.237 584.375 3
 0 -20 6 -804.108 797.694 1
 0 -20 -6 -835.453 490.444 5
 0 -20 -8 12075.7 649.103 5
 0 20 8 17129.2 841.004 3
 0 -20 -8 14662.7 687.374 4
 0 20 8 12969.7 627.907 2
 0 -20 8 18010.7 975.841 1
 0 -20 10 -969.823 784.333 1
 0 20 10 -349.647 715.402 3
 0 -20 -10 -420.557 562.996 4
 0 20 10 209.783 470.877 2
 0 -20 -10 -245.254 509.561 5
 0 20 12 21980.7 1038.18 3
 0 -20 12 24888.7 1062.66 1
 0 20 12 17750 747.431 2
 0 -20 -12 22932.6 837.57 4
 0 -20 -12 19244.4 730.827 5
 0 -20 14 -336.196 844.98 1
 0 20 14 -368.94 896.163 3
 0 -20 -14 -732.147 649.885 4
 0 20 14 28.19 601.505 2
 0 -20 -14 446.818 516.495 5
 0 -20 -16 1729.31 552.84 5
 0 -20 -16 1600.02 650.801 4
 0 -20 16 3016.38 878.571 1
 0 20 16 1778.8 972.822 3
 0 -20 18 1904.99 900.589 1
 0 -20 -18 162.394 665.866 4
 0 20 18 -1195.94 1084.74 3
 0 -20 -18 4.52574 557.366 5
 0 -20 -20 25328.4 859.943 5
 0 20 20 27204.2 1405.32 3
 0 -20 -22 486.549 692.933 4
 0 -20 -22 -82.0853 609.496 5
 0 -20 -24 -210.13 620.599 5
 0 -20 -24 333.884 708.39 4
 0 20 24 -672.783 1251.15 3
 0 -20 -28 12.4204 789.139 4
 0 -20 28 3576.4 922.326 1
 0 20 28 2436.16 1371.48 3
 0 -20 -28 1530.39 706.425 5
 0 22 0 -310.407 416.082 3
 0 -22 0 53.2023 493.155 5
 0 -22 0 326.026 883.921 1
 0 -22 0 -437.094 566.619 4
 0 -22 -2 13686.9 630.683 5
 0 -22 -2 12352.2 693.332 4
 0 -22 2 13666.9 700.36 4
 0 -22 2 13786.7 1002.28 1
 0 -22 2 15441.7 652.683 5
 0 -22 -2 13522.8 1018.74 1
 0 22 2 12278.4 609.549 3
 0 -22 4 -470.43 874.239 1
 0 -22 -4 439.407 900.939 1
 0 -22 -4 -312.236 520.269 5
 0 -22 -4 -75.118 574.903 4
 0 22 4 -67.9896 520.063 3
 0 -22 -6 2827.82 939.8 1
 0 -22 -6 1187.51 526.862 5
 0 -22 -6 1057.55 585.221 4
 0 -22 6 1828.03 846.153 1
 0 22 6 1657.64 648.321 3
 0 -22 8 121.371 845.36 1
 0 22 8 -58.1627 679.179 3
 0 -22 -8 -693.694 613.549 4
 0 -22 -8 -417.01 558.144 5
 0 22 10 50666.6 1305.39 3
 0 -22 -10 47792.6 1095.56 4
 0 -22 12 -788.886 870.53 1
 0 22 12 1710.34 808.512 3
 0 -22 -12 -475.774 550.892 5
 0 -22 -12 704.088 602.856 4
 0 -22 14 547.326 872.991 1
 0 -22 -14 779.435 539.193 5
 0 22 14 -810.917 892.23 3
 0 -22 -14 106.345 675.842 4
 0 -22 -16 81.6205 661.765 4
 0 -22 16 1224.97 870.939 1
 0 -22 -16 -130.309 556.112 5
 0 22 16 -815.796 960.554 3
 0 22 18 6598.02 1109.57 3
 0 -22 -18 8002.03 679.553 5
 0 -22 -20 -232.031 706.988 4
 0 -22 -20 513.193 584.421 5
 0 -22 22 3907.51 906.04 1
 0 22 22 3562.15 1211.28 3
 0 22 24 -1166.29 1286.99 3
 0 -22 -26 878.672 690.348 5
 0 -22 -26 246.601 796.475 4
 0 22 26 -1669.99 1334.65 3
 0 -24 0 10541 690.358 5
 0 -24 0 8281.36 1018.28 1
 0 -24 -2 588.212 606.541 4
 0 -24 2 -495.972 592.105 4
 0 -24 -2 700.447 554.695 5
 0 -24 2 -244.204 541.714 5
 0 24 2 -430.54 522.748 3
 0 -24 -2 693.566 936.838 1
 0 -24 4 -1243.37 938.061 1
 0 -24 -4 734.765 621.513 4
 0 24 4 1108.23 568.803 3
 0 -24 -4 2895.44 946.432 1
 0 -24 -4 754.888 551.955 5
 0 -24 6 -1461.22 896.319 1
 0 -24 -6 -368.148 559.179 5
 0 -24 -6 -631.143 636.389 4
 0 24 6 -404.35 607.391 3
 0 24 8 26221.2 985.521 3
 0 -24 -8 23704.6 884.047 4
 0 -24 -8 26019 1264.8 1
 0 -24 -8 23706.3 818.571 5
 0 -24 10 -847.606 923.597 1
 0 24 10 -507.045 741.32 3
 0 -24 -10 -291.571 642.531 4
 0 -24 -10 -420.471 592.919 5
 0 24 12 6123.15 887.029 3
 0 -24 12 5113.08 934.518 1
 0 -24 -12 4092.69 630.207 5
 0 -24 -12 5860.25 713.034 4
 0 -24 -14 172.148 586.39 5
 0 -24 -14 81.1943 640.501 4
 0 -24 14 -1400.6 898.7 1
 0 24 14 1007.2 875.72 3
 0 -24 -16 19.6822 677.055 4
 0 24 16 2112.39 928.912 3
 0 -24 -16 695.078 582.292 5
 0 -24 18 1892.95 904.989 1
 0 24 20 2129.74 1099.8 3
 0 -24 20 7447.04 998.976 1
 0 24 22 -565 1149.38 3
 0 -24 -22 2662.35 804.881 4
 0 -24 -22 1432.24 670.923 5
 0 -24 22 238.53 887.515 1
 0 -24 24 -44.8303 867.626 1
 0 24 24 -1003.34 1237.88 3
 0 -24 -24 1435.23 814.403 4
 0 -24 -24 1540.01 658.918 5
 0 -26 0 -727.004 667.294 4
 0 -26 0 -248.649 568.342 5
 0 -26 0 -1288.13 943.917 1
 0 -26 -2 3882.72 678.172 4
 0 -26 2 4272.42 963.41 1
 0 -26 2 5018.1 587.015 5
 0 -26 -2 4311.01 1015.31 1
 0 -26 2 3586.45 614.179 4
 0 -26 -2 4159.79 619.648 5
 0 -26 4 -911.867 932.622 1
 0 -26 -4 341.662 952.754 1
 0 -26 -4 -616.783 626.438 4
 0 -26 -4 -458.392 545.676 5
 0 -26 -6 3919.16 615.515 5
 0 -26 6 5204 966.338 1
 0 26 6 2519.63 668.024 3
 0 -26 -6 3825.88 684.051 4
 0 -26 -6 4519.54 997.825 1
 0 -26 -8 -153.207 568.689 5
 0 26 8 -200.768 692.684 3
 0 -26 8 1590.6 930.85 1
 0 -26 -8 -409.864 660.194 4
 0 -26 -8 1923.38 983.957 1
 0 -26 -10 5618.19 700.448 4
 0 26 10 6557.61 837.44 3
 0 -26 -10 7425.96 1104.03 1
 0 -26 -10 3873.45 640.267 5
 0 -26 -12 -777.468 634.594 5
 0 26 12 -140.74 811.125 3
 0 26 14 -71.6927 860.893 3
 0 -26 14 -270.887 878.576 1
 0 -26 16 1915.21 911.524 1
 0 -26 -18 1278.66 703.223 4
 0 -26 -18 1637.78 628.695 5
 0 26 18 2934.33 994.725 3
 0 -26 18 3665.27 946.297 1
 0 26 20 644.54 1035.32 3
 0 -26 20 247.923 888.677 1
 0 -26 -20 -375.801 627.552 5
 0 -26 -20 905.662 755.461 4
 0 -26 22 991.027 894.836 1
 0 -28 0 2637.61 993.25 1
 0 -28 -2 -318.075 972.712 1
 0 -28 2 -1276 978.804 1
 0 -28 -4 1537.25 998.191 1
 0 -28 -6 970.178 1000.94 1
 0 -28 -8 8788.8 1135.12 1
 0 28 10 5763.92 849.582 3
 0 -28 -10 10528.1 1211.6 1
 0 -28 -12 1260.02 621.835 5
 0 -28 -12 134.384 715.446 4
 0 -28 14 -23.5133 903.519 1
 0 -28 -14 -595.243 714.017 4
 0 28 16 727.36 939.233 3
 0 -28 16 1187.58 926.44 1
 0 -28 -16 379.182 711.73 4
 0 -28 -16 92.6553 654.492 5
 0 28 18 -987.607 1005.1 3
 0 -28 -18 258.399 735.591 4
 0 -28 -18 -506.979 643.177 5
 0 -28 18 -202.167 903.312 1
 0 -30 0 -948.801 593.696 5
 0 -30 2 1127.19 1002.74 1
 0 -30 -2 325.65 727.658 4
 0 -30 -4 -203.774 721.596 4
 0 -30 -4 64.45 617.445 5
 0 -30 4 -447.051 908.567 1
 0 -30 6 -432.922 922.872 1
 0 -30 -6 520.013 617.217 5
 0 -30 -6 161.186 699.316 4
 0 -30 -8 1521.41 998.097 1
 0 -30 8 -221.391 961.037 1
 0 -30 -8 781.983 609.153 5
 0 -30 -8 53.5821 700.676 4
 0 -30 -10 2329.95 1044.76 1
 0 -30 -10 543.799 749.984 4
 0 -30 -10 2140.95 647.238 5
 0 -30 -12 -36.0455 604.468 5
 0 -30 -12 190.243 722.294 4
 0 -30 -12 -411.466 1019.29 1
 0 -32 0 4873.14 1057.27 1
 0 -32 -2 1714.55 622.475 5
 0 -32 -2 1008.27 674.694 4
 0 -32 2 578.31 928.226 1
 0 -32 -2 -436.916 989.709 1
 -1 -1 -1 18723.2 243.666 5
 1 -1 -3 115492 1283.44 4
 -1 -1 3 117866 1330.02 1
 1 -1 3 115099 1317.49 1
 1 -1 -5 78684.7 899.501 5
 -1 1 -5 78096.6 921.487 3
 1 -1 5 74852.8 949.583 1
 1 1 -5 78700.9 889.449 4
 -1 -1 -5 77629.1 919.602 4
 1 -1 -5 78740.5 908.07 4
 1 1 5 78093.3 919.78 1
 -1 1 -5 78240.2 914.673 2
 1 -1 7 104065 1275.26 1
 1 1 -7 103186 1176.3 4
 1 -1 -7 95631.8 1196.01 5
 -1 -1 -7 99097.5 1247.94 5
 -1 1 7 94669.7 1256.99 1
 -1 -1 -7 101766 1209.95 4
 -1 1 -7 105550 1211.47 4
 1 -1 -7 98638 1190.48 4
 1 1 7 104567 1228.6 1
 -1 -1 -9 -18.6351 272.777 5
 -1 -1 -9 -27.512 276.879 4
 -1 1 9 134.491 289.897 1
 1 1 -9 189.386 208.162 4
 1 1 -9 231.549 256.924 5
 1 -1 -9 -58.0151 225.866 4
 -1 1 -9 230.038 264.742 4
 1 -1 -9 212.471 240.629 5
 1 -1 9 -144.56 340.096 1
 1 1 9 41.0357 272.491 1
 -1 1 -9 288.11 303.687 5
 -1 -1 -11 345.279 268.921 4
 1 -1 -11 72.0696 246.193 4
 1 1 -11 195.199 228.532 4
 -1 -1 11 -58.7154 326.237 1
 -1 -1 -11 116.978 283.985 5
 -1 1 -11 187.834 266.772 4
 1 -1 11 70.937 324.382 1
 1 -1 -11 168.062 266.303 5
 -1 1 -11 111.64 306.897 5
 -1 1 11 131.824 309.722 1
 1 1 11 80.1838 293.163 1
 1 1 -13 11282.1 364.613 4
 -1 -1 13 9143.06 478.797 1
 -1 -1 -13 13159.4 444.383 5
 -1 1 -13 11554.9 456.439 5
 -1 -1 -13 13260.9 428.843 4
 1 1 13 12040.3 477.715 1
 -1 1 -13 11042.2 393.39 4
 1 1 -13 12565 435.865 5
 1 -1 -13 11045.9 397 4
 -1 1 13 11216 465.488 1
 1 -1 -13 11580.7 402.319 5
 1 -1 13 10682.6 475.229 1
 1 -1 -15 19694.7 528.291 4
 1 -1 15 18265 619.172 1
 1 1 15 18959.5 594.539 1
 -1 -1 -15 19998.1 540.988 4
 -1 1 -15 18957.3 520.81 4
 1 1 -15 19128 493.779 4
 1 -1 -15 18533.2 523.895 5
 1 -1 -17 26399.2 645.273 4
 -1 -1 17 26932.8 785.635 1
 -1 1 17 27348.9 754.314 1
 -1 -1 -17 28258.6 701.827 5
 -1 1 -17 26333.6 697.427 5
 1 1 -17 27958.3 628.809 4
 1 1 -19 4043.72 427.007 4
 1 -1 -19 3422.01 461.752 5
 1 1 19 3484.12 525.949 1
 -1 -1 -19 4265.46 499.483 5
 -1 -1 19 4012.37 595.032 1
 -1 1 19 3671.97 549.024 1
 1 1 -19 4115.75 477.704 5
 1 -1 19 3320.98 536.693 1
 -1 1 -19 4155.95 515.427 5
 1 -1 -19 3793.62 440.565 4
 1 1 -21 23537.9 680.122 4
 1 -1 21 25168.1 844.419 1
 1 1 21 25062.3 821.296 1
 -1 1 21 24878.2 837.587 1
 -1 1 -21 25800.7 781.237 5
 -1 -1 -21 21756 699.432 4
 -1 -1 -21 25056.2 738.304 5
 1 -1 -21 23598.8 721.424 5
 -1 -1 21 26490.8 893.003 1
 1 1 -21 25676.3 759.848 5
 -1 1 23 35316.3 1020.34 1
 1 1 23 34000.4 976.921 1
 -1 -1 -23 36489.1 911.819 5
 1 -1 23 36434.6 1021.18 1
 -1 1 -23 34599.7 927.542 5
 1 1 -23 37855.3 922.605 5
 -1 -1 23 36782.1 1049.05 1
 -1 1 -23 34963.8 868.119 4
 1 -1 -23 34281.5 877.367 5
 -1 1 -25 21599.8 834.305 5
 1 1 -25 23759.8 817.213 5
 -1 1 25 23925.4 952.335 1
 -1 1 -25 22433.6 763.299 4
 1 -1 -25 20061 743.069 4
 -1 -1 25 23206 965.481 1
 -1 -1 -25 23129.4 787.399 4
 1 -1 -25 22919 808.168 5
 1 1 25 23509.6 887.531 1
 -1 -1 -25 23539.7 845.463 5
 1 -1 25 23113.9 943.851 1
 -1 1 -27 7030.16 633.966 4
 1 -1 -27 7690.51 711.027 5
 1 1 -27 7812 717.973 5
 -1 1 27 8558.26 843.445 1
 -1 -1 27 8110.44 847.922 1
 1 -1 27 7760.7 826.22 1
 -1 1 -27 7327.53 736.235 5
 1 1 27 7634.07 780.192 1
 -1 -1 -27 7470 741.289 5
 1 1 -29 -47.5988 720.38 5
 1 1 29 302.565 745.053 1
 -1 1 -29 207.387 659.514 5
 1 -1 29 -6.24699 781.061 1
 -1 -1 -29 498.317 676.439 5
 1 -1 -29 26.5938 674.348 5
 -1 -1 -29 277.475 627.453 4
 -1 -1 29 566.622 807.679 1
 -1 1 29 -620.377 803.523 1
 -1 -1 31 1760.47 851.045 1
 1 -1 31 2551.12 820.674 1
 1 1 31 2227.61 799.453 1
 -1 1 31 2417.11 829.854 1
 1 1 -31 71.7561 721.765 5
 -1 1 -31 -5.6534 730.29 5
 -1 -1 -31 3301.91 702.417 5
 1 -1 -31 2735.43 724.173 5
 1 1 33 9103.92 899.711 1
 1 1 -33 10605.1 827.535 5
 1 -1 -33 9046.19 795.502 5
 1 -1 33 9265.98 931.385 1
 -1 1 -35 6719.29 823.886 5
 -1 1 35 3767.63 871.493 1
 -1 -1 -35 6873.3 811.498 5
 -1 -1 35 2959.62 942.667 1
 1 1 -37 1366.68 771.95 5
 1 -1 -37 977.759 750.687 5
 1 -1 37 604.792 873.831 1
 -1 -1 37 14.9188 871.352 1
 1 1 37 1093.03 820.797 1
 -1 1 37 603.329 846.45 1
 -1 1 -37 1394.5 760.79 5
 -1 1 37 3883.1 1392.69 3
 -1 -1 -37 780.097 746.808 5
 1 -3 -1 68824 800.083 4
 1 3 1 70017.4 765.806 2
 -1 -3 -1 65544.9 771.657 4
 -1 -3 1 69056.5 794.317 5
 -1 3 -1 70578.3 792.378 2
 1 -3 -1 69542.6 777.294 5
 -1 3 -1 68121.1 792.865 3
 -1 -3 1 66800.1 821.876 1
 -1 3 -3 529162 5551.44 2
 -1 -3 3 522922 5609.72 1
 1 -3 3 525705 5627.78 1
 1 -3 -3 532185 5552.66 4
 1 -3 -3 512464 5523.47 5
 -1 3 -3 533325 5533.99 3
 1 3 3 527677 5559.7 2
 1 3 -3 505515 5507.44 4
 -1 3 -5 156856 1721.68 3
 -1 -3 5 158448 1827.9 1
 -1 3 5 153810 1781.55 1
 1 3 -5 153027 1709.81 4
 -1 3 5 146817 1874.67 3
 1 -3 -5 157743 1750.19 4
 1 -3 -5 151455 1720.03 5
 1 -3 5 156144 1828.06 1
 -1 3 -5 159559 1739.29 2
 1 -3 7 9394.97 403.308 1
 1 3 -7 9174.68 254.984 4
 -1 3 7 8534.76 460.297 3
 -1 3 7 9372.19 336.04 1
 1 3 7 9760.81 286.042 1
 -1 3 -7 9784.52 283.955 2
 -1 -3 -7 8886.52 305.184 4
 1 -3 -7 9484.85 280.364 5
 -1 3 -7 9713.53 262.965 3
 1 -3 -9 246.112 256.242 4
 -1 -3 -9 243.917 261.151 4
 -1 3 -9 351.838 255.484 4
 -1 -3 -9 161.833 262.28 5
 1 3 9 98.415 239.282 1
 1 -3 9 449.199 339.374 1
 1 3 -9 363.189 218.179 4
 1 -3 -9 256.644 227.869 5
 -1 3 9 121.558 273.316 1
 -1 -3 -11 3029.88 311.675 5
 1 -3 -11 3794.48 309.678 4
 1 3 -11 3806.03 265.917 4
 1 3 11 3694.07 296.506 1
 -1 -3 -11 3328.12 299.827 4
 1 -3 11 3152.8 375.523 1
 -1 3 11 3892.87 335.003 1
 -1 3 -11 3786.37 314.831 4
 1 -3 -11 3671.09 281.45 5
 1 -3 -13 6999.09 355.568 4
 -1 3 -13 6288.74 337.708 4
 -1 3 -13 6283.96 406.645 5
 -1 -3 13 4959.36 454.351 1
 1 -3 13 5852.85 458.284 1
 1 3 -13 6242.55 318.201 4
 -1 3 13 6599.36 391.345 1
 1 -3 -13 6606.71 343.057 5
 -1 -3 -13 7497.11 397.337 5
 1 3 13 8039.13 393.737 1
 -1 3 -15 65765.2 1016.86 4
 1 3 -15 67590.9 1007.1 4
 1 -3 -15 68442.9 1026.87 5
 1 -3 -15 70341.4 1037.44 4
 1 3 15 68721.6 1077.23 1
 -1 3 -17 53523.1 929.357 4
 1 3 -17 53964 915.48 4
 -1 3 17 56119.7 1029.12 1
 1 -3 -17 56873.5 958.843 4
 -1 -3 17 54999.2 1130.05 1
 -1 -3 -17 54490.5 969.745 5
 1 -3 17 55864.3 1111.26 1
 1 -3 19 170.931 554.487 1
 1 3 19 -644.302 461.872 1
 -1 -3 19 -135.624 561.717 1
 -1 3 19 304.413 494.786 1
 1 3 -19 109.506 466.543 5
 1 3 -19 330.336 363.459 4
 -1 -3 -19 -76.0627 428.036 5
 1 -3 -19 74.9863 408.205 5
 -1 3 -19 291.153 499.424 5
 -1 -3 -19 127.123 438.72 4
 1 3 -21 12061.7 531.203 4
 1 -3 21 13793.8 767.207 1
 -1 3 21 14025.1 694.027 1
 -1 -3 -21 13208.5 617.74 5
 1 3 -21 13089.6 654.35 5
 -1 -3 21 12884.7 739.381 1
 -1 3 -21 14279 700.041 5
 1 3 21 12506.2 651.295 1
 1 -3 -21 13944.6 595.63 5
 -1 -3 23 42595 1144.73 1
 -1 3 -23 44174 1037.44 5
 1 3 -23 45361.1 1046.22 5
 -1 3 -23 45385.6 952.131 4
 1 -3 -23 45274 975.303 5
 -1 -3 -23 42505.6 989.382 5
 1 -3 23 43197.7 1132.11 1
 1 3 23 43248.6 1033.89 1
 1 -3 -23 44305.5 960.016 4
 -1 3 23 45603.8 1072.95 1
 -1 3 25 30070.2 960.122 1
 1 -3 -25 31015.8 884.771 5
 -1 -3 -25 28582.7 892.383 4
 1 3 25 29236.9 941.009 1
 -1 -3 25 29234.2 1047.87 1
 1 -3 25 27189.4 1006.96 1
 1 -3 -25 29287 865.975 4
 -1 3 -25 31415.4 949.775 5
 -1 -3 -25 28043 893.579 5
 1 3 -25 28740.1 900.77 5
 -1 3 -25 30632 854.536 4
 1 -3 27 6265.59 822.705 1
 -1 3 -27 6928.2 756.037 5
 -1 -3 -27 6458.22 710.522 5
 -1 -3 27 7020.95 895.651 1
 1 3 27 6510.15 729.888 1
 -1 3 -27 5461.09 638.848 4
 1 -3 29 137.32 802.902 1
 1 3 29 -580.738 694.843 1
 -1 -3 -29 356.602 619.037 4
 1 -3 -29 590.172 654.944 5
 -1 -3 -29 1013.04 667.409 5
 -1 3 29 -117.334 745.436 1
 -1 3 -29 -527.136 725.268 5
 -1 3 31 5424.69 825.331 1
 1 -3 31 3604.63 889.188 1
 1 -3 -31 5351.54 729.877 5
 1 3 31 4574.18 761.528 1
 -1 -3 -31 4427.77 721.364 5
 -1 -3 31 5624.57 917.746 1
 -1 3 -31 4496.89 755.88 5
 1 -3 33 5591.31 937.894 1
 1 3 -33 5263.92 777.802 5
 1 3 33 5249.91 804.056 1
 1 -3 -33 7261.45 789.138 5
 1 -3 35 5171.02 932.845 1
 -1 -3 35 5180.12 920.732 1
 -1 3 35 3694.15 884.568 1
 -1 3 -35 7904.85 809.622 5
 -1 -3 -35 6669.17 792.446 5
 -1 -3 37 357.6 922.534 1
 -1 -3 -37 856.419 771.909 5
 -1 3 37 2258.09 1469.67 3
 1 -3 -37 1426.56 767.65 5
 -1 3 37 1879.89 838.23 1
 1 3 -37 1988.1 771.285 5
 1 -3 37 798.946 867.257 1
 1 3 37 583.692 816.114 1
 -1 3 -37 771.863 772.704 5
 1 5 1 4550.68 155.135 2
 -1 5 1 3767.68 175.826 2
 -1 -5 1 3704.73 277.683 1
 -1 -5 -1 4133.37 182.799 4
 -1 -5 1 4018.26 161.219 4
 1 -5 -1 4082.31 177.206 5
 -1 5 -1 4220.5 180.528 3
 1 -5 1 4505.45 192.273 5
 1 -5 -1 4320.57 216.025 4
 -1 -5 1 3343.6 190.545 5
 1 -5 1 4036.54 199.607 4
 1 5 -1 3963.36 157.966 3
 -1 5 1 4016.77 210.695 3
 1 5 -1 3903.92 138.839 2
 -1 5 -1 4285.46 176.938 2
 -1 -5 -1 4366.56 302.237 1
 1 5 1 3908.05 236.219 3
 1 5 -3 17554.5 284.56 2
 -1 -5 3 18010.4 324.648 4
 -1 -5 3 15443.2 437.572 1
 -1 5 -3 18588.2 300.811 3
 1 5 3 16776.9 327.245 2
 -1 -5 3 18203.7 346.526 5
 1 -5 -3 20193.8 375.904 4
 -1 5 3 16681 415.968 3
 -1 5 -3 17824.5 327.913 2
 1 -5 -3 19201.9 319.704 5
 -1 5 3 16239.4 356.548 2
 1 -5 -5 999999 10109.7 5
 1 5 5 981362 10152.7 2
 -1 -5 -5 921704 10131.5 5
 -1 5 5 930265 10159.1 2
 -1 5 -5 917050 10076.1 3
 1 -5 5 905293 10222.4 1
 1 5 -5 971636 10083.5 2
 -1 5 -5 981233 10126.9 2
 -1 -5 5 898218 10201.6 1
 1 -5 -5 987668 10133.3 4
 -1 -5 -7 198737 2249.73 5
 -1 -5 7 187868 2328.35 1
 -1 5 -7 194415 2175.98 3
 -1 -5 -7 195610 2235.38 4
 1 5 7 195315 2256.84 2
 -1 5 -7 193416 2210.18 2
 1 -5 -7 198629 2210.05 5
 -1 5 7 196537 2264.05 2
 1 5 -7 192456 2188.37 4
 1 -5 7 196870 2341.66 1
 1 -5 -7 202158 2236.48 4
 -1 -5 -9 6530.63 321.96 5
 1 -5 -9 6428.87 315.297 4
 -1 5 9 7094.48 330.937 1
 -1 5 9 6201.37 495.865 3
 1 -5 9 5675.15 415.859 1
 -1 -5 -9 6277.13 319.047 4
 -1 5 -9 6240.52 269.295 2
 1 5 -9 6594.39 266.065 4
 -1 5 -9 6774.61 253.36 3
 1 -5 -9 6580.05 286.685 5
 1 5 9 6865.35 291.414 1
 -1 -5 -11 19061.7 483.253 5
 -1 5 11 19854.6 701.207 3
 1 5 11 21590.7 471.182 1
 1 -5 11 20479.9 582.41 1
 1 -5 -11 20301.1 454.135 5
 1 -5 -11 20345.9 474.506 4
 1 5 -11 21295.9 433.744 4
 -1 -5 -11 20249.6 495.184 4
 -1 5 11 20860.5 499.605 1
 1 -5 -13 97482.6 1309.03 5
 -1 5 -13 98947.4 1301.03 4
 1 -5 -13 97565.4 1318.3 4
 -1 -5 -13 98646.2 1351.55 4
 1 5 -13 98050.7 1270.84 4
 -1 -5 -13 95078.3 1346.3 5
 -1 5 13 100523 1394.92 1
 1 5 13 98569 1315.71 1
 1 5 -15 77931.5 1095.57 4
 -1 -5 15 77838.7 1315.11 1
 -1 5 -15 75574.4 1111.33 4
 1 -5 -15 76365.6 1139.13 4
 1 5 15 75321.8 1143.22 1
 1 -5 -15 73013.8 1118.28 5
 -1 5 -17 10642.6 487.051 4
 -1 -5 -17 12297.6 541.255 5
 -1 5 -17 11423.1 583.284 5
 -1 5 17 12552.4 553.576 1
 -1 -5 17 11733.8 706.919 1
 1 5 -17 12221.8 458.279 4
 1 -5 17 12158.1 689.545 1
 -1 -5 -19 2180.99 482.226 4
 -1 -5 -19 2325.74 476.317 5
 1 5 -19 2680.7 514.487 5
 1 5 -19 2546.44 414.073 4
 -1 5 19 2415.4 502.378 1
 -1 5 -19 2638.63 543.725 5
 1 -5 19 2298.84 623.71 1
 -1 -5 19 1942.29 617.897 1
 1 5 19 2252.82 457.079 1
 1 -5 -19 2454.16 447.225 5
 -1 5 21 2220.83 552.105 1
 -1 -5 21 1693.01 663.77 1
 -1 5 -21 2454.69 590.344 5
 -1 -5 -21 1785.8 513.784 5
 -1 5 -21 2057.52 461.018 4
 1 5 -21 1822.93 424.128 4
 1 5 -21 1984.47 559.32 5
 -1 -5 -21 436.379 522.643 4
 1 -5 21 1528.66 686.672 1
 1 -5 -21 2050.92 493.287 5
 1 5 21 1868.07 500.531 1
 1 -5 -21 1454.73 508.38 4
 1 -5 -23 33742 887.926 4
 1 5 23 32980.5 897.1 1
 1 5 -23 33012.3 912.389 5
 -1 5 -23 32157.6 821.183 4
 -1 5 23 34238.8 945.217 1
 -1 -5 23 30592.3 1062.17 1
 1 -5 -23 34024.8 880.361 5
 -1 5 -23 33497.3 956.214 5
 -1 -5 -23 34478.7 910.156 5
 1 -5 23 33993 1069.02 1
 1 5 -25 27586.7 929.842 5
 1 -5 -25 27918.4 868.265 5
 -1 5 -25 26922.8 794.317 4
 -1 -5 25 25073 1034.59 1
 1 -5 25 28047.8 1073.66 1
 1 5 25 28872.3 903.314 1
 -1 -5 -25 29249.4 900.838 5
 -1 5 25 28426.2 933.928 1
 -1 -5 -25 28681.3 874.624 4
 1 -5 -25 28319.7 876.724 4
 -1 5 -25 29021.5 961.786 5
 1 -5 27 13263 951.289 1
 1 -5 -27 13267.5 768.765 5
 -1 -5 -27 14219.3 795.983 5
 -1 5 -27 15543.4 852.083 5
 -1 5 27 14500.4 863.139 1
 1 5 27 13821.7 773.943 1
 -1 -5 27 13413.9 966.503 1
 1 -5 29 -1148.98 808.139 1
 -1 -5 -29 -474.178 657.66 5
 1 5 29 -142.606 645.56 1
 -1 5 29 254.287 713.076 1
 -1 -5 -29 -52.3157 638.721 4
 -1 5 -29 267.761 710.389 5
 1 -5 -29 -835.914 654.767 5
 -1 5 31 6924.84 1409.74 3
 1 -5 -31 3195.51 712.199 5
 -1 5 -31 3323.76 779.613 5
 -1 -5 31 4424.53 916.061 1
 -1 -5 -31 3429.18 718.294 5
 1 5 -31 52.9354 766.104 5
 1 -5 31 2044.87 888.521 1
 -1 5 31 2806.38 756.498 1
 1 5 31 2910.78 722.045 1
 -1 -5 -31 2898.58 718.898 4
 1 5 -33 5647.53 811.967 5
 1 5 33 6118.9 794.213 1
 1 -5 -33 6831.47 777.879 5
 -1 -5 -35 2682.9 768.952 5
 -1 5 -35 4543.39 841.278 5
 -1 -5 35 2185.25 938.778 1
 -1 5 35 3737.15 1500.43 3
 -1 5 35 3040.23 831.362 1
 -1 -5 37 1307.48 937.453 1
 -1 5 -37 -13.16 808.707 5
 -1 5 37 1843.39 831.198 1
 1 5 37 982.319 787.846 1
 1 -5 -37 1007.51 757.025 5
 1 -5 37 1142.32 924.284 1
 1 5 -37 -205.769 814.753 5
 -1 5 37 2252.25 1452.18 3
 -1 -5 -37 2807.1 799.869 5
 -1 7 -1 15687.4 345.066 2
 1 -7 1 16202.1 406.592 4
 1 7 1 15819.6 312.808 2
 1 7 1 15345.8 395.936 3
 1 7 -1 15837 308.707 2
 -1 7 -1 14677.1 337.881 3
 1 7 -1 15206.3 314.383 3
 -1 7 1 16394.3 359.97 2
 1 -7 -1 17802.2 359.542 5
 1 -7 -1 15705.6 389.465 4
 1 -7 1 17343.8 372.417 5
 -1 -7 1 15163.2 487.474 1
 -1 -7 -1 14896.6 342.279 4
 -1 7 1 15309.3 387.295 3
 -1 -7 -1 15514.4 514.186 1
 -1 -7 1 15333.6 329.669 4
 -1 7 3 395.904 308.092 3
 -1 7 3 154.265 230.344 2
 -1 -7 3 367.117 213.916 4
 -1 7 -3 402.02 160.601 3
 1 7 -3 300.428 114.338 3
 1 -7 -3 528.126 205.538 5
 1 7 -3 290.042 152.352 2
 1 -7 -3 90.658 254.365 4
 1 7 3 21.8545 335.991 3
 -1 -7 3 416.157 222.559 5
 -1 -7 3 494.31 346.738 1
 -1 7 -3 382.046 201.145 2
 1 7 3 248.919 202.301 2
 -1 7 -5 13264.1 274.237 3
 1 -7 -5 14760.2 340.886 5
 -1 7 5 13184.8 484.943 3
 -1 -7 -5 13360.5 353.889 5
 1 -7 -5 13863 383.054 4
 1 7 5 13929.8 359.078 2
 -1 7 -5 13243.9 329.773 2
 -1 7 5 13599.2 387.021 2
 -1 -7 5 13524.2 473.686 1
 1 7 -5 12570.6 273.49 2
 1 7 -5 12479.6 201.166 3
 -1 -7 7 364924 4151.02 1
 -1 -7 -7 355633 4028.08 4
 1 7 -7 371000 3973.56 2
 1 7 -7 366188 3894.19 3
 -1 -7 -7 349635 4046.82 5
 -1 7 -7 372320 4011.71 2
 -1 7 -7 350316 3944.08 3
 1 -7 -7 370524 4002.31 5
 -1 7 7 364096 4076.05 2
 1 -7 7 353394 4156.93 1
 1 -7 -7 372671 4025.77 4
 -1 7 7 368572 4219.7 3
 1 7 7 379174 4068.96 2
 -1 7 -9 8483.06 247.831 3
 -1 7 9 8434.62 358.697 2
 1 -7 -9 8703.61 352.153 4
 -1 7 -9 8703.32 288.281 2
 1 7 9 8460 348.601 2
 -1 -7 -9 8207.91 365.686 4
 -1 -7 -9 7462.85 342.049 5
 1 -7 9 8215.7 459.637 1
 1 -7 -9 8113.19 315.997 5
 1 7 -9 8293.05 285.122 4
 -1 -7 9 8092.67 458.8 1
 1 7 11 37542.2 706.925 2
 1 -7 -11 38469.4 660.668 5
 -1 -7 -11 39976.9 722.248 4
 -1 7 -11 38165.9 641.418 2
 -1 7 -11 39401.2 614.848 3
 -1 7 11 37818.6 714.846 2
 1 -7 -11 39193 687.1 4
 -1 -7 -11 35453.7 680.377 5
 1 7 -11 42593.2 660.271 4
 1 -7 11 36091.4 814.688 1
 1 -7 -13 100796 1343.96 5
 1 -7 -13 99208.2 1362.32 4
 1 7 -13 102303 1312.2 4
 1 7 13 99089.2 1343.53 1
 -1 -7 -15 37521.4 775.313 5
 -1 7 -15 38138.6 736.377 4
 -1 7 15 40693.7 801.261 1
 -1 7 15 40238.8 1154.83 3
 1 7 -15 38985.4 710.986 4
 1 -7 15 38508 921.41 1
 -1 -7 -15 40314.5 789.514 4
 1 -7 -17 19535.2 592.238 5
 -1 7 -17 19702.2 578.36 4
 1 -7 17 17504.8 738.332 1
 -1 -7 -17 20307.5 636.185 4
 -1 -7 -17 18826.7 610.964 5
 -1 7 17 20798.9 1028.1 3
 -1 7 17 20925.7 638.944 1
 1 7 -17 19711.7 538.364 4
 -1 -7 17 17979.6 797.852 1
 -1 -7 -19 332.347 477.485 4
 1 7 19 676.63 421.181 1
 1 -7 19 177.841 644.806 1
 -1 -7 19 -65.8308 641.529 1
 -1 7 19 808.511 492.631 1
 -1 -7 -19 628.695 464.806 5
 1 7 -19 32.7504 370.76 4
 1 -7 -19 45.7522 465.178 4
 1 -7 -19 470.157 434.493 5
 -1 7 19 641.148 883.509 3
 -1 7 21 7643.88 1066.3 3
 1 -7 -21 6675.26 576.293 4
 -1 -7 -21 5605.06 557.466 5
 -1 7 -21 6221.7 639.3 5
 1 7 21 6906.14 548.55 1
 -1 7 21 5929.83 566.609 1
 1 -7 -21 6449.92 555.212 5
 -1 -7 21 5165.91 734.63 1
 1 -7 21 6531.01 770.066 1
 -1 7 -21 6905.53 515.9 4
 -1 7 -23 5918.64 533.373 4
 -1 7 -23 6360.01 691.548 5
 1 -7 -23 5041.59 596.794 4
 -1 -7 -23 5492.97 618.384 5
 -1 7 23 7300.92 1148.32 3
 1 7 23 5644.64 622.388 1
 -1 -7 23 4214.39 774.687 1
 1 7 -23 5128.55 631.166 5
 1 -7 23 4051.12 796.06 1
 -1 7 23 5283.8 615.542 1
 1 -7 -23 5639.54 583.58 5
 1 -7 -25 38921.3 1007.67 4
 -1 -7 -25 41882.4 1057.17 4
 -1 7 -25 37846 938.509 4
 1 7 25 39659.4 1038.87 1
 -1 -7 25 36130.7 1215.19 1
 -1 -7 -25 38379.4 1014.44 5
 -1 7 25 44008.2 1650.97 3
 -1 7 25 39227.1 1036.24 1
 1 7 -25 38331.3 1046.41 5
 1 -7 25 37895.6 1209.31 1
 1 -7 -25 38738.8 983.013 5
 -1 7 -25 39327.3 1068.82 5
 -1 -7 27 11343.3 969.087 1
 -1 7 27 12383.7 817.033 1
 -1 -7 -27 12892.5 769.16 5
 1 -7 -27 12400.4 754.762 5
 1 7 27 12896.9 786.003 1
 1 -7 27 10049.1 971.591 1
 -1 7 -27 13830.3 869.981 5
 1 -7 -27 14166.4 795.879 4
 -1 7 -29 -307.349 750.407 5
 -1 -7 -29 -57.6572 732.367 4
 1 7 29 256.937 677.394 1
 -1 7 29 1709.54 1330.35 3
 1 -7 29 -379.463 868.1 1
 -1 -7 29 607.661 864.416 1
 -1 -7 -29 -605.64 663.767 5
 1 7 -29 28.6967 737.326 5
 1 -7 -29 -359.918 656.881 5
 -1 7 29 -622.004 696.661 1
 -1 7 31 5694.67 1412.28 3
 1 7 -31 3165.59 802.19 5
 -1 -7 -31 2167.2 698.915 5
 1 7 31 3447.06 705.708 1
 -1 -7 -31 2493.55 777.682 4
 -1 7 -31 3383.79 774.435 5
 -1 7 31 3491.64 749.21 1
 1 -7 31 2759.43 906.294 1
 1 -7 -31 3247.81 720.188 5
 -1 -7 33 3273.08 923.817 1
 1 7 33 3476.73 715.889 1
 1 -7 -33 5581.42 765.224 5
 -1 7 35 5837.32 822.073 1
 1 7 -35 4749.69 833.126 5
 -1 -7 35 4967.98 974.924 1
 -1 -7 -35 4801.64 777.893 5
 -1 7 -35 6417.78 857.033 5
 -1 -9 -1 241.514 421.812 1
 -1 9 1 207.981 236.851 3
 -1 -9 1 356.428 229.069 4
 -1 9 -1 247.975 194.976 2
 -1 9 1 213.613 217.467 2
 1 9 -1 257.084 182.239 2
 -1 9 -1 391.13 199.764 3
 1 9 -1 163.974 195.929 3
 -1 -9 1 263.64 410.115 1
 1 9 1 344.414 183.761 2
 1 -9 1 299.536 282.336 4
 1 9 1 143.039 266.073 3
 1 -9 -1 264.32 263.764 4
 1 -9 1 441.689 238.19 5
 1 -9 1 254.194 457.555 1
 1 -9 -1 192.107 218.968 5
 -1 9 -3 19960 361.777 3
 1 9 -3 18276.8 369.591 2
 1 9 3 18927.6 402.016 2
 1 9 3 18806.2 524.668 3
 1 -9 -3 18792.4 440.899 4
 1 -9 -3 18858.9 412.764 5
 -1 -9 3 16657 402.606 4
 -1 -9 3 19536.6 429.331 5
 -1 9 3 17752.6 433.61 2
 -1 9 3 17628.3 489.367 3
 -1 9 -3 18761 407.772 2
 -1 -9 -3 18862.8 425.663 5
 1 9 -3 19885.6 319.888 3
 -1 -9 3 17744.9 570.183 1
 -1 9 5 51489.8 816.316 2
 -1 9 -5 53316 701.318 3
 1 9 -5 53858.4 731.749 2
 1 9 5 51807.2 934.405 3
 1 -9 -5 54988.9 772.376 5
 1 -9 -5 55719.7 815.739 4
 -1 -9 -5 54541.6 816.776 5
 -1 9 5 48403.1 902.242 3
 1 9 5 53487.7 801.819 2
 -1 -9 5 54937.8 951.73 1
 1 9 -5 52271.2 641.145 3
 -1 9 -5 53283.1 771.879 2
 -1 -9 -7 23384 501.143 5
 -1 9 7 23747.3 670.373 3
 -1 -9 7 23408.6 631.031 1
 -1 9 7 25118.7 547.654 2
 1 -9 -7 23710.9 513.514 4
 -1 -9 -7 21747.4 500.28 4
 1 9 -7 23956.3 427.382 2
 1 -9 -7 25439.8 493.028 5
 -1 9 -7 24098.5 398.99 3
 1 9 7 22488.9 702.727 3
 -1 9 -7 25620.7 484.48 2
 1 9 7 24168.6 524.243 2
 1 9 -7 23770.4 344.104 3
 1 -9 -9 22209.7 511.525 4
 1 9 -9 23985.7 452.178 2
 -1 9 -9 21647.1 401.566 3
 1 9 9 23222.7 547.558 2
 1 9 -9 23570.6 365.808 3
 -1 9 -9 23392.8 477.558 2
 -1 -9 -9 21254 510.282 5
 1 -9 -9 23945.1 493.145 5
 -1 9 9 22876.6 557.071 2
 1 9 11 31324.4 668.368 2
 -1 9 -11 30225.2 513.168 3
 -1 9 -11 30416.2 576.546 2
 1 9 -11 30908.6 574.358 4
 1 -9 -11 30918.6 636.542 4
 -1 9 -13 37633.2 681.197 2
 -1 -9 -13 35584.8 738.009 5
 -1 -9 -13 37859 758.653 4
 1 9 13 34350.3 743.431 2
 1 -9 13 38222.8 908.918 1
 -1 9 -13 36138.5 615.579 3
 -1 -9 -15 47532 897.741 5
 -1 -9 -15 49453.3 924.169 4
 -1 9 15 47266.6 914.107 2
 1 -9 15 49274.3 1058.19 1
 1 -9 -17 10203.3 513.549 5
 1 -9 17 9450.87 698.863 1
 1 9 -17 10144.7 454.218 4
 -1 -9 -17 9577.54 534.562 5
 -1 -9 -17 9659.4 590.101 4
 -1 -9 19 165.016 669.781 1
 -1 9 19 2469.49 977.932 3
 -1 9 19 1588.75 494.05 1
 1 -9 19 170.193 611.785 1
 1 -9 -19 -69.8657 467.406 5
 1 -9 -19 166.62 507.563 4
 1 9 19 2011.08 432.989 1
 1 -9 -21 154.544 532.184 4
 1 -9 21 -229.274 716.325 1
 -1 -9 -21 -667.661 664.456 4
 -1 -9 21 102.523 716.668 1
 -1 9 21 1657.08 1045.55 3
 -1 9 -21 352.144 445.85 4
 1 9 21 849.456 475.686 1
 -1 9 21 672.521 517.162 1
 -1 -9 23 24717.9 1039.13 1
 -1 -9 -23 29360.7 914.414 4
 1 -9 23 26743.9 1070.38 1
 1 -9 -23 28733 846.58 4
 1 9 23 25164.2 786.078 1
 -1 -9 -23 26115.5 844.253 5
 -1 9 -23 28075.3 780.642 4
 -1 9 23 31135 1445.21 3
 1 -9 -23 27833.6 832.059 5
 -1 9 23 26840.2 846.251 1
 -1 9 -25 22257.2 896.557 5
 -1 -9 25 18595.2 1032.82 1
 1 9 25 17930.9 760.348 1
 -1 9 25 23136 847.994 1
 1 -9 -25 20974.8 797.161 5
 -1 -9 -25 22410.7 886 4
 1 -9 25 20213.2 1048.17 1
 -1 -9 -25 20491.3 801.525 5
 -1 -9 -27 7947.36 785.813 4
 1 9 27 7200.23 661.853 1
 -1 9 27 7947.56 724.08 1
 1 -9 27 8223.84 933.167 1
 1 -9 -27 8142.43 697.464 5
 1 9 -27 6338.95 772.399 5
 -1 9 -27 10043.3 815.199 5
 -1 -9 -27 8132.49 710.932 5
 -1 -9 27 6926.51 952.115 1
 1 9 29 593.84 611.848 1
 -1 9 -29 563.084 767.695 5
 1 -9 -29 595.036 632.71 5
 -1 -9 -29 248.244 650.642 5
 -1 9 29 1610.97 1295.39 3
 1 -9 29 -153.142 866.438 1
 -1 9 29 660.265 674.198 1
 -1 -9 29 -1214.63 889.03 1
 1 9 -29 -102.357 719.874 5
 -1 -9 -29 282.574 716.537 4
 1 -9 -31 2521.57 706.868 5
 -1 -9 -31 1156.83 749.7 4
 1 9 31 2742.66 657.282 1
 1 9 -31 2319.85 776.159 5
 -1 -9 -31 2308.58 696.638 5
 -1 9 31 3377.45 713.931 1
 1 9 33 6601.07 738.83 1
 -1 9 -33 2285.82 847.742 5
 -1 -9 33 5230.19 937.678 1
 1 -9 33 4902.06 946.355 1
 1 -9 -33 8236.03 809.623 5
 -1 9 35 3846.44 1462.02 3
 -1 -9 -35 1655.39 749.195 5
 -1 9 35 2449.22 750.929 1
 -1 -9 35 2724.77 958.172 1
 1 9 -35 3646.66 825.585 5
 1 -9 35 2737.2 915.71 1
 -1 9 -35 630.322 821.976 5
 -1 11 1 368.291 225.057 2
 1 -11 1 493.853 473.553 1
 1 -11 1 569.796 251.825 5
 1 -11 -1 327.093 283.305 4
 -1 -11 -1 496.143 451.518 1
 1 11 1 423.112 211.237 2
 -1 -11 1 391.164 447.523 1
 -1 11 -1 430.983 210.83 3
 -1 11 -1 388.618 215.217 2
 1 11 1 674.016 276.386 3
 1 11 -1 450.556 204.931 2
 -1 11 1 420.698 254.033 3
 1 11 -1 383.933 217.084 3
 1 -11 -1 467.152 250.819 5
 1 -11 1 423.772 283.366 4
 1 11 3 23746.5 496.192 2
 1 -11 -3 20603.1 512.588 4
 -1 -11 -3 23161.3 501.961 5
 -1 -11 3 21422.5 482.63 4
 1 11 -3 24117.5 396.161 3
 -1 11 3 21691.1 508.437 2
 -1 11 -3 22493 484.18 2
 1 -11 -3 23705.3 503.041 5
 1 -11 3 22095.1 734.309 1
 -1 11 -3 25523.3 445.791 3
 -1 11 3 22734.2 564.563 3
 -1 -11 3 23515.3 691.791 1
 1 11 -3 23095.2 455.514 2
 1 11 3 24301 595.163 3
 1 11 -5 30491.4 441.902 3
 1 11 -5 32309 544.978 2
 -1 11 5 30608 641.635 2
 -1 -11 5 30902.7 774.38 1
 1 11 5 32282.7 762.371 3
 -1 11 -5 32209.6 496.845 3
 1 -11 -5 31214.1 614.959 4
 1 -11 -5 31426.2 583.543 5
 1 11 5 29837.5 603.223 2
 -1 11 5 29176.1 703.663 3
 -1 11 -5 30522.5 575.293 2
 1 -11 -7 57348.3 861.643 5
 1 11 -7 57932.1 824.069 2
 1 11 7 57109.6 917.184 2
 -1 11 -7 56920.7 765.311 3
 -1 11 -7 57528.4 857.602 2
 1 11 7 56908 1076.1 3
 -1 11 7 57007.4 934.224 2
 1 11 -7 53889.8 697.44 3
 1 11 -9 3279.68 265.424 2
 1 11 9 3312.44 351.485 2
 -1 11 -9 3244 290.767 2
 1 11 -9 2849.39 179.937 3
 -1 11 9 3237.06 380.66 2
 -1 11 -9 2950.27 209.266 3
 1 -11 -9 2821.06 319.062 5
 1 11 11 39776.6 803.764 2
 -1 11 11 43128.8 1045.74 3
 1 11 11 39289.7 1069.98 3
 -1 11 -11 36740.9 604.006 3
 1 11 -11 39643.3 571.373 3
 -1 -11 -11 36930.1 754.697 5
 -1 -11 -11 40413.7 778.332 4
 -1 -11 11 40824.6 934.382 1
 -1 11 -11 38663.2 690.983 2
 1 11 -11 41408.6 686.004 2
 -1 -11 -13 59836.7 1012.17 5
 1 -11 -13 64282.2 1041.59 4
 -1 11 13 64405.6 1377.01 3
 -1 11 13 60542.8 1061.99 2
 -1 11 -13 64799.7 976.526 2
 1 -11 -13 58476.7 988.346 5
 1 -11 13 62066.1 1196.84 1
 -1 11 -13 59346.4 872.393 3
 -1 -11 13 63869.4 1222.68 1
 1 11 13 58469.7 1047.42 2
 -1 -11 -13 60379.8 1030.17 4
 1 11 -15 30235.2 652.411 4
 -1 11 15 31091.3 789.795 2
 -1 -11 -15 31296.4 770.084 4
 -1 11 -15 30615 662.313 2
 1 -11 -15 31856.1 754.967 4
 1 -11 15 32398.5 943.067 1
 -1 -11 -15 30821.9 739.649 5
 -1 11 -15 29850.8 599.946 3
 -1 -11 -17 14563.8 678.559 4
 1 11 17 13985.4 622.671 2
 -1 -11 -17 14333.3 631.498 5
 1 -11 -17 13912 591.295 5
 -1 11 17 15603.8 651.381 2
 1 -11 17 13279.2 784.725 1
 -1 -11 -19 6284 649.266 4
 1 11 19 4599.25 569.054 2
 1 -11 19 3077.54 706.231 1
 -1 11 19 5307.82 588.88 2
 1 -11 -19 4641.96 554.398 5
 -1 -11 -19 3835.64 587.597 5
 1 11 21 8250.01 635.975 2
 -1 11 21 12971.1 1170 3
 -1 -11 -21 10284.9 724.219 4
 -1 -11 -21 9604.06 654.774 5
 -1 11 -21 11020.2 584.009 4
 1 -11 21 9943.61 819.928 1
 -1 11 21 9706.99 640.74 2
 1 -11 -21 11857.5 684.22 4
 1 -11 -21 10799.6 632.211 5
 1 11 23 23267.3 824.429 2
 -1 -11 23 26924.9 1097.46 1
 1 -11 23 25841.2 1072.22 1
 -1 11 23 23318.7 845.289 2
 1 -11 -23 27456 838.178 5
 -1 -11 -23 29558.6 922.725 4
 -1 -11 -23 26883.6 848.417 5
 1 -11 -23 22225.4 870.614 4
 1 11 25 11186.3 706.483 2
 -1 -11 25 10079.2 964.584 1
 -1 -11 -25 14519.3 819.721 4
 1 -11 25 12853.1 983.7 1
 -1 -11 -25 14080.7 743.644 5
 -1 11 -27 3265.68 727.763 5
 -1 -11 27 1412.97 894.506 1
 -1 -11 -27 2573.8 644.928 5
 1 -11 27 1780.79 886.285 1
 -1 -11 -27 2819.55 726.719 4
 -1 11 27 1438.83 1296.68 3
 1 -11 -27 2798.86 638.627 5
 1 -11 -27 982.004 673.801 4
 -1 11 -29 1098.04 756.438 5
 1 11 -29 574.115 725.551 5
 -1 -11 -29 -249.15 645.242 5
 1 -11 29 642.896 882.51 1
 1 -11 -29 -97.7125 631.786 5
 -1 -11 -29 229.859 724.052 4
 -1 11 31 4156 1405.94 3
 1 -11 -31 2839.04 692.964 5
 -1 -11 -31 2297.28 787.766 4
 1 11 31 5872.89 1533.51 3
 -1 -11 31 2930.25 915.583 1
 -1 -11 -33 1100.72 730.254 5
 -1 11 33 5025.7 1470.45 3
 1 11 33 5360.52 1598.87 3
 1 -11 33 2655.09 962.443 1
 -1 11 -33 656.283 814.619 5
 -1 -11 33 3107.26 937.812 1
 1 11 -33 3142.11 834.586 5
 -1 11 35 3032.33 1515.44 3
 -1 -11 35 1168.48 913.309 1
 -1 11 -35 525.709 878.033 5
 1 11 35 5115.19 1596.38 3
 -1 -11 -35 2911.83 745.338 5
 1 11 -35 3983.18 841.782 5
 1 -11 35 3807.01 968.146 1
 -1 13 -1 6105.53 314.235 3
 -1 13 1 6018.93 359.348 3
 1 13 -1 5778.98 321.416 2
 1 13 1 5715.9 323.101 2
 -1 -13 -1 6158.57 598.147 1
 -1 13 -1 5726.79 333.75 2
 1 13 1 6887.61 380.555 3
 -1 13 1 5559.71 342.558 2
 1 13 -1 6166.7 308.723 3
 -1 13 3 16871.1 532.79 3
 1 13 -3 16484.7 437.018 2
 -1 13 -3 19135.3 427.548 3
 1 13 3 15453 558.818 3
 1 13 -3 17625.6 372.718 3
 -1 13 -3 16842 465.949 2
 1 13 3 16039.8 467.418 2
 -1 13 3 14971.5 485.569 2
 1 13 -5 62864.2 919.277 2
 -1 -13 -5 63694.8 978.64 4
 -1 13 5 53863.3 966.508 2
 1 13 5 58688.8 966.627 2
 -1 -13 -5 68159.3 1001.12 5
 -1 13 -5 63528.7 857.498 3
 -1 13 -5 65507.4 965.014 2
 1 13 -5 62127.9 805.237 3
 1 -13 5 67278.1 1222.28 1
 1 13 5 65369.2 1129.46 3
 -1 -13 -7 22410.2 572.286 5
 -1 -13 7 24448.8 792.463 1
 -1 13 7 19752.9 596.064 2
 1 13 7 21539.9 600.154 2
 -1 13 7 22286.2 712.035 3
 -1 13 -7 22296.9 522.393 2
 1 -13 7 24185.9 782.891 1
 -1 13 -7 22382.6 424.378 3
 1 13 -7 21516.7 365.136 3
 1 13 -7 23275.9 496.453 2
 1 -13 -7 24328.5 605.233 4
 -1 -13 -7 22205 574.832 4
 1 13 9 1071.4 358.767 2
 -1 -13 -9 790.363 412.88 4
 1 13 -9 892.995 157.952 3
 -1 -13 9 816.146 565.33 1
 -1 13 -9 824.699 204.755 3
 -1 -13 -9 1007.38 380.79 5
 1 13 -9 1015.21 254.445 2
 1 13 9 968.899 609.65 3
 -1 13 9 280.545 545.015 3
 1 -13 -9 648.67 410.798 4
 1 -13 -9 1167.57 327.774 5
 -1 13 -9 1166.17 294.819 2
 1 13 -11 1665.65 190.244 3
 1 13 -11 1730.23 287.631 2
 -1 13 11 1228.2 647.037 3
 -1 -13 11 2240.81 604.923 1
 1 -13 -11 2077.03 434.452 4
 -1 13 11 1390.6 419.574 2
 -1 13 -11 1451.21 225.736 3
 1 13 11 2155.64 405.202 2
 -1 13 -11 1826.09 305.133 2
 1 -13 -11 1839.72 381.074 5
 1 13 11 2448.42 685.664 3
 -1 -13 -11 1936.31 452.635 4
 -1 -13 -11 1817.69 408.491 5
 -1 13 -13 63298.1 1003.31 2
 -1 13 13 65901.3 1158.06 2
 -1 -13 -13 64986.2 1095.12 4
 1 13 -13 64056.5 985.77 2
 -1 -13 13 70483 1322.58 1
 1 -13 -13 63200.4 1040.41 5
 -1 13 13 64463.8 1408.51 3
 -1 -13 -13 59395.4 1059.03 5
 1 13 -13 65398.9 874.716 3
 -1 13 -13 59620.7 888.045 3
 1 13 13 67528.8 1474.84 3
 1 -13 -13 64513 1077.48 4
 -1 -13 -15 56407.8 1051.43 5
 -1 13 15 56083.7 1099.07 2
 -1 13 15 60529.1 1461.64 3
 -1 -13 -15 60390.2 1087.14 4
 1 -13 15 58415.2 1228.59 1
 -1 -13 15 55668.5 1215.1 1
 1 13 15 64423.5 1544.33 3
 1 -13 -15 54963.9 1000.26 5
 -1 13 -15 55955.8 872.741 3
 1 13 15 55772.5 1080.61 2
 1 13 17 21062.1 752.411 2
 -1 13 17 18596.9 755.262 2
 -1 -13 17 14806.3 840.947 1
 1 -13 17 15475.6 848.814 1
 -1 -13 -17 19485.5 717.188 5
 1 -13 -17 16585.2 662.834 5
 -1 -13 -17 24751.1 804.447 4
 -1 13 17 26238.1 1206.1 3
 -1 -13 -19 2774.59 653.326 4
 -1 -13 -19 2292.01 606.808 5
 1 -13 -19 417.496 597.095 4
 1 -13 19 185.32 695.61 1
 -1 13 19 1811.97 605.044 2
 1 13 19 2982.74 602.606 2
 -1 13 -19 413.85 451.831 4
 1 -13 -19 1949.73 502.619 5
 1 13 21 12939.7 1311.02 3
 -1 -13 -21 11916.3 683.028 5
 1 -13 -21 12531 654.01 5
 1 -13 -21 12741.6 711.203 4
 -1 -13 -21 14295.5 761.916 4
 1 -13 21 12752.4 901.6 1
 1 13 21 11418.9 683.02 2
 -1 13 21 12135.1 706.006 2
 1 -13 23 10720.7 896.918 1
 1 -13 -23 9459.33 670.408 5
 -1 -13 -23 11255.1 757.82 4
 1 -13 -23 8453.97 731.263 4
 -1 13 23 9194.21 711.755 2
 1 13 23 9310.96 673.683 2
 -1 -13 -23 9455.83 674.967 5
 -1 13 25 3293.26 671.517 2
 1 13 25 4439.82 625.008 2
 -1 -13 -25 5816.68 668.826 5
 1 -13 25 6610.66 924.491 1
 -1 -13 25 4509.45 938.512 1
 1 -13 -25 6233.83 644.756 5
 -1 13 25 3141.3 1308.86 3
 1 -13 -25 2915.73 677.73 4
 -1 -13 -25 6573.82 740.078 4
 1 13 27 2773.62 635.921 2
 1 -13 -27 2881.63 676.38 4
 1 -13 27 2595.04 898.765 1
 -1 -13 -27 2887.4 736.173 4
 -1 -13 -27 1402.36 640.794 5
 -1 13 27 2028.24 1327.5 3
 -1 -13 27 2549.6 892.64 1
 -1 13 27 2906.31 671.818 2
 1 -13 -27 2883.24 648.203 5
 1 13 29 856.08 631.356 2
 1 -13 -29 27.57 638.606 5
 -1 -13 -29 396.618 734.916 4
 -1 13 29 371.389 667.755 2
 -1 -13 -29 -190.198 657.921 5
 1 -13 -31 720.055 693.573 5
 -1 -13 -31 3570.34 844.264 4
 -1 13 -31 335.698 756.4 5
 -1 13 31 1671.35 1450.52 3
 1 -13 31 1028.22 902.49 1
 -1 -13 31 420.443 883.503 1
 -1 -13 -33 3895.46 757.126 5
 -1 -13 33 3467.89 982.703 1
 -1 13 33 5453.49 1516.28 3
 1 13 -33 4209.85 827.915 5
 -1 13 -33 295.235 813.243 5
 1 13 33 7394.35 1586.74 3
 -1 13 33 4168.2 739.092 2
 1 -13 33 3284.69 962.913 1
 -1 15 -1 3864.28 328.538 3
 1 -15 -1 3237.41 420.76 4
 -1 -15 -1 4012.9 396.015 5
 1 -15 1 3942.18 447.764 4
 1 15 -1 3398.63 328.8 2
 -1 15 -1 3215.17 339.234 2
 1 -15 1 4157.18 389.982 5
 -1 -15 -1 3843.21 648.689 1
 1 15 -1 3814.66 324.966 3
 1 -15 -1 3579.03 711.669 1
 1 -15 -1 3582.84 368.612 5
 -1 15 1 3143.1 355.138 2
 1 15 1 3833.35 380.053 3
 1 -15 1 3520.87 661.599 1
 1 15 1 3502.01 321.403 2
 -1 -15 1 3939.69 645.786 1
 1 15 3 36051.3 793.188 3
 -1 15 -3 37571 657.835 3
 1 -15 -3 34765.5 755.993 4
 -1 -15 3 41329.3 1013.24 1
 1 -15 3 37355 1046.91 1
 1 -15 3 32667 710.427 4
 1 15 -3 36503 685.326 2
 -1 -15 -3 35391.4 743.474 5
 -1 15 -3 33759 721.892 2
 -1 15 3 31868.4 735.597 2
 1 -15 -3 36924.1 722.126 5
 1 15 3 33953.1 690.457 2
 1 15 -3 34621.9 596.025 3
 1 -15 -5 38842 783.344 5
 -1 15 5 38877.5 873.705 3
 1 15 -5 38386.7 711.001 2
 1 15 -5 38155.8 595.062 3
 -1 -15 -5 40476.6 797.723 5
 1 -15 5 40538 1037.39 1
 -1 -15 -5 41028.4 805.955 4
 -1 15 -5 38906.7 747.353 2
 1 -15 -5 40312.5 797.329 4
 1 15 5 37063.5 764.361 2
 -1 -15 5 41830.4 1017.31 1
 -1 15 -5 39933.7 649.897 3
 1 15 -7 7739.57 368.129 2
 -1 -15 7 9544.11 738.376 1
 -1 15 -7 7820.19 295.26 3
 1 -15 7 8314.29 701.292 1
 1 15 7 8722.46 649.652 3
 -1 15 7 8270.38 596.472 3
 1 15 -7 7739.75 247.834 3
 -1 15 -7 8576.61 408.494 2
 -1 -15 -7 7131.34 450.102 5
 1 15 7 6477.99 415.059 2
 1 -15 -7 8192.76 441.992 5
 1 -15 -7 7900.89 472.933 4
 1 15 -9 1564.58 287.619 2
 1 15 9 1933.48 417.631 2
 -1 -15 -9 1499.36 436.696 4
 -1 -15 -9 1563.18 398.422 5
 -1 -15 9 2833.58 659.211 1
 -1 15 9 1109.17 582.495 3
 1 -15 -9 1400.55 364.404 5
 -1 15 -9 1580.83 226.024 3
 1 15 -9 1650.64 183.745 3
 -1 15 9 1607.08 421.933 2
 1 -15 -9 1861.5 461.291 4
 1 -15 9 2238.74 663.385 1
 1 15 9 1177.8 642.855 3
 -1 15 -9 1604.69 330.095 2
 -1 -15 11 4502.51 705.66 1
 1 -15 -11 3866.36 406.972 5
 -1 15 11 4202.98 475.543 2
 -1 15 -11 3736.23 260.971 3
 1 15 11 5375.77 804.188 3
 1 -15 -11 4595.15 511.27 4
 -1 -15 -11 6064.39 516.601 4
 -1 15 -11 4459.69 369.932 2
 -1 15 11 3178.71 705.842 3
 -1 -15 -13 14515.9 599.285 5
 -1 -15 -13 15747.1 655.997 4
 -1 -15 13 14882.2 854.438 1
 1 -15 -13 17036.1 643.085 4
 -1 15 13 16122.3 642.715 2
 1 -15 -13 14982 564.309 5
 -1 15 -13 14245.4 396.825 3
 1 15 13 18066.2 1007.17 3
 -1 15 13 13725 920.29 3
 -1 -15 15 44648.2 1146.57 1
 -1 -15 -15 43956.7 958.75 4
 -1 -15 -15 40060.1 900.464 5
 1 -15 -15 39845.7 861.753 5
 -1 15 15 39080.7 966.23 2
 -1 15 15 40648.6 1312.69 3
 1 15 15 35379.8 915.783 2
 1 15 15 45644.6 1377.56 3
 -1 15 17 34356.4 961.126 2
 -1 15 17 34347.8 1322.7 3
 -1 -15 -17 34944 912.609 4
 1 -15 -17 35223 887.493 4
 -1 -15 17 35196.3 1094.3 1
 -1 -15 -17 31952.7 849.544 5
 1 15 17 32991.8 922.031 2
 1 -15 -17 32640.3 833.537 5
 1 -15 17 33557.4 1085.93 1
 1 15 19 3162.6 1140.11 3
 1 -15 19 1207.19 776.158 1
 -1 15 19 949.903 1031.45 3
 1 -15 -19 308.818 582.141 4
 -1 15 19 1093.54 580.404 2
 1 -15 -19 920.427 514.857 5
 -1 -15 19 647.475 781.483 1
 1 15 19 1401.6 557.881 2
 -1 -15 -19 1376.18 565.375 5
 -1 -15 -19 1517.67 647.873 4
 -1 -15 -21 2165.13 571.406 5
 1 -15 -21 1944.76 622.761 4
 -1 -15 -21 2267.92 672.542 4
 -1 15 21 2344.53 599.112 2
 -1 15 21 1573.75 1134.97 3
 1 -15 21 2038.63 810.529 1
 1 15 21 2593.43 1200.57 3
 1 15 21 2500.04 595.808 2
 1 -15 -21 1433.24 548.774 5
 1 -15 -23 5621.49 717.418 4
 1 15 23 8805.31 1320.86 3
 1 -15 23 8478.61 941.242 1
 1 15 23 7007.13 660.183 2
 -1 15 23 6938.98 694.794 2
 -1 -15 -23 8850.6 761.178 4
 1 -15 -23 6737.9 643.26 5
 -1 -15 -23 6601.81 648.966 5
 -1 -15 -25 7213.92 787.53 4
 -1 15 25 5864.15 707.627 2
 1 -15 25 6758.83 882.515 1
 1 15 25 5340.54 688.669 2
 1 15 25 7694.19 1429.23 3
 1 -15 -25 6897.48 654.118 5
 -1 -15 -25 6479.06 693.985 5
 1 -15 -25 6333.17 722.044 4
 -1 -15 -27 1838.15 760.134 4
 -1 15 27 2807.51 721.759 2
 -1 -15 -27 4555.73 712.8 5
 1 -15 -27 3020.16 734.687 4
 1 -15 -27 2966.63 648.449 5
 -1 -15 -29 1440.3 822.225 4
 1 -15 -29 -721.297 665.529 5
 -1 15 29 -106.264 1355.91 3
 -1 15 29 -150.803 689.911 2
 1 -15 29 234.999 879.22 1
 -1 -15 29 611.389 884.594 1
 1 -15 31 1322.25 922.005 1
 -1 15 31 -522.109 1390.5 3
 -1 15 -31 275.673 754.813 5
 -1 -15 31 1763.81 927.271 1
 1 15 33 3829.55 1465.78 3
 -1 15 -33 372.381 818.251 5
 -1 -15 33 3648.84 977.611 1
 1 15 -33 1874.01 799.213 5
 -1 15 33 572.94 1398.62 3
 -1 -15 -33 1134.87 714.066 5
 -1 15 33 1382.83 722.079 2
 1 -15 33 2892.5 942.963 1
 -1 -17 1 3128.55 407.096 5
 1 -17 1 4336.02 450.966 5
 1 -17 -1 3260.94 409.162 5
 -1 -17 -1 4005.87 745.907 1
 1 17 1 2701.92 352.814 2
 1 -17 1 3611.48 757.697 1
 -1 -17 -1 3977.8 439.421 5
 1 -17 -1 2772.03 465.955 4
 1 17 -1 3152.31 347.434 3
 -1 -17 1 3123.66 702.298 1
 1 -17 -1 2955.44 769.534 1
 1 -17 1 3376.29 508.692 4
 1 17 -1 2913.22 365.336 2
 -1 17 1 3528.35 408.345 3
 1 17 3 28230 693.481 2
 -1 -17 -3 30658.3 1042.39 1
 -1 -17 -3 33916 768.495 5
 -1 17 -3 28998.7 721.745 2
 -1 17 3 33170.9 771.286 3
 1 17 -3 33165.6 624.92 3
 1 -17 3 35166.1 1083.02 1
 1 17 -3 32953.3 693.627 2
 1 -17 -3 34080.6 738.858 5
 -1 -17 3 36269.3 1050.2 1
 -1 -17 -3 32905.7 752.378 4
 1 -17 3 31052.2 730.338 4
 1 -17 -3 32968.3 790.273 4
 1 17 -5 18421.3 538.923 2
 1 17 5 15733.9 575.013 2
 1 17 -5 17578.5 412.659 3
 1 -17 -5 16416.1 579.668 5
 -1 17 -5 17962 561.276 2
 -1 17 5 18889.2 677.531 3
 1 -17 5 19798.5 913.267 1
 -1 -17 -5 20023.5 622.687 4
 -1 -17 5 20126 874.34 1
 1 17 5 19354.3 712.137 3
 -1 -17 -5 18059.5 612.362 5
 1 -17 -5 20400.5 630.05 4
 -1 -17 -7 9796.15 522.81 5
 -1 -17 -7 10277.5 576.569 4
 1 -17 -7 11434.2 562.461 4
 1 17 7 10223.3 697.599 3
 -1 17 7 9607.3 505.293 2
 1 17 7 9761.59 509.796 2
 1 -17 -7 8907.69 513.986 5
 -1 -17 7 12622.7 816.248 1
 1 -17 7 13670 841.082 1
 -1 17 7 11499.2 671.696 3
 -1 -17 -9 19.8762 413.397 5
 -1 -17 9 1781.94 779.374 1
 -1 -17 -9 -158.893 485.433 4
 -1 17 9 -4.10536 429.344 2
 1 17 9 -441.061 667.79 3
 1 -17 9 242.255 713.009 1
 1 -17 -9 -277.024 398.776 5
 1 -17 -9 3.2622 460.079 4
 -1 17 9 -67.0214 594.886 3
 -1 17 11 1010.35 688.249 3
 1 -17 -11 1554.56 425.386 5
 1 17 11 2253.62 766.083 3
 -1 17 11 2693.52 499.773 2
 -1 -17 -11 2061.4 526.303 4
 1 -17 11 1517.92 737.213 1
 1 -17 -11 2064.36 521.515 4
 -1 -17 -11 1862.49 457.463 5
 -1 -17 -13 4806.19 586.786 4
 1 -17 -13 5063.32 587.672 4
 1 -17 -13 4519.55 491.687 5
 -1 -17 -13 4412.58 515.203 5
 1 17 13 5372.32 887.905 3
 1 17 13 3671.47 513.816 2
 -1 -17 13 5954.71 818.64 1
 -1 17 13 4888.86 558.61 2
 1 17 15 40316.7 975.678 2
 1 -17 -15 39229.8 904.071 5
 1 -17 -15 46734.7 1013.06 4
 -1 17 15 43756.5 1348.79 3
 -1 17 15 41290.6 993.001 2
 -1 -17 -15 41356.2 967.2 5
 1 17 15 49183.2 1460.29 3
 -1 -17 -15 45170.7 988.481 4
 -1 -17 15 50326.6 1251.14 1
 1 17 17 39379.3 1476.99 3
 -1 -17 -17 32363.9 895.036 5
 -1 17 17 33379.2 1336.55 3
 -1 17 17 32653.9 936.257 2
 -1 -17 -17 34191.3 945.107 4
 -1 -17 17 37880.1 1176.27 1
 1 -17 -17 30867.3 866.51 5
 1 17 17 29010.4 891.366 2
 1 -17 -17 35585.8 954.496 4
 1 17 19 -27.9363 1110.06 3
 -1 -17 -19 45.0776 576.225 5
 1 17 19 456.006 571.335 2
 1 -17 -19 570.074 615.649 4
 -1 -17 19 2172.45 835.983 1
 -1 -17 -19 1174.55 657.199 4
 -1 17 19 425.925 597.186 2
 -1 17 19 -321.36 1051.58 3
 1 -17 -19 537.457 525.814 5
 1 17 21 7850.95 1295.81 3
 1 -17 21 4231.83 869.388 1
 -1 17 21 5758.63 682.508 2
 1 -17 -21 6023.21 622.772 5
 1 -17 -21 5995.49 683.062 4
 -1 -17 -21 4883.66 616.535 5
 -1 -17 21 7892.08 938.603 1
 -1 17 21 5871.45 1182.86 3
 -1 17 23 7538.42 729.862 2
 1 -17 23 8534.58 924.035 1
 1 -17 -23 6753.31 654.589 5
 -1 -17 -23 7655.6 689.439 5
 1 17 23 8838.98 1341.2 3
 1 -17 -25 5606.2 646.969 5
 -1 17 25 6302.47 733.053 2
 1 -17 -25 4944.69 725.978 4
 -1 -17 -25 7497.61 706.031 5
 -1 -17 -25 7735.83 793.658 4
 -1 17 27 -362.091 692.882 2
 1 -17 27 762.448 858.159 1
 1 17 27 1734.63 1377.52 3
 1 -17 -27 -86.5155 632.602 5
 1 -17 -27 -367.958 694.896 4
 -1 -17 -27 422.105 776.351 4
 1 -17 29 386.483 879.171 1
 -1 -17 29 -798.453 922.826 1
 -1 17 29 -811.098 698.903 2
 -1 -17 -31 826.441 691.541 5
 -1 -17 -31 39.1352 828.094 4
 -1 17 31 -1243.85 1349.53 3
 1 -17 -31 410.269 686.726 5
 1 -17 31 1793.69 924.988 1
 1 -19 -1 3995.69 852.491 1
 1 -19 1 5206.17 502.55 5
 -1 19 1 3561.41 447.558 3
 -1 -19 -1 4734.6 824.73 1
 1 -19 1 3999.69 855.998 1
 1 -19 1 4787.46 564.211 4
 -1 -19 1 2760.63 488.299 5
 1 -19 -1 4229.22 475.064 5
 -1 -19 -1 4568.35 508.279 5
 -1 -19 -1 3751.05 537.161 4
 -1 19 -1 2523.59 434.962 3
 1 -19 -1 4104.43 543.338 4
 -1 -19 1 3384.95 774.761 1
 1 19 -3 9575.05 422.074 3
 -1 19 3 8132.64 514.388 2
 -1 -19 -3 12120.4 586.017 5
 -1 19 -3 9863.72 450.798 3
 -1 -19 -3 13063.4 610.568 4
 1 19 3 12482.9 626.946 3
 1 -19 -3 9821.65 538.779 5
 1 -19 3 10359.8 904.132 1
 1 -19 -3 8963.73 933.753 1
 -1 19 3 10717.8 575.512 3
 -1 -19 3 11357.1 875.217 1
 1 -19 -3 9848.88 603.993 4
 -1 -19 -3 13036.5 919.224 1
 1 19 5 24440.8 816.153 3
 1 -19 -5 19704.3 670.269 5
 -1 19 5 18395.4 671.936 2
 -1 -19 -5 18039.1 1020.6 1
 -1 -19 5 24438.3 994.758 1
 1 -19 5 22367.1 1024.22 1
 -1 -19 -5 22245 711.502 4
 -1 19 5 23428 787.886 3
 -1 -19 -5 21960.2 721.515 5
 -1 19 -5 20746.9 513.293 3
 1 -19 -5 20308.7 721.471 4
 -1 -19 -7 4870.9 516.692 5
 1 -19 7 5612.85 828.518 1
 -1 19 7 6012.88 517.102 2
 1 19 7 6029.4 678.517 3
 1 -19 -7 4971.51 526.679 5
 -1 -19 7 6651.33 823.62 1
 -1 19 7 5779.71 633.732 3
 1 -19 -7 6448.31 557.565 4
 -1 -19 -7 6043.87 574.575 4
 -1 -19 -9 997.962 472.033 5
 -1 19 9 773.746 443.236 2
 1 19 9 1157.17 706.013 3
 1 -19 -9 540.964 517.475 4
 -1 19 9 905.93 649.12 3
 1 -19 -9 277.803 451.057 5
 -1 -19 9 1547.95 779.917 1
 -1 -19 -9 1368.38 556.264 4
 1 -19 9 179.258 765.934 1
 1 19 11 764.139 788.411 3
 -1 19 11 -224.323 522.404 2
 1 -19 -11 -85.4802 528.744 4
 -1 19 11 598.284 709.737 3
 1 -19 11 -195.054 791.379 1
 -1 -19 11 559.144 782.095 1
 -1 -19 -11 503.72 490.26 5
 -1 -19 -11 659.63 583.534 4
 1 -19 -11 192.693 459.78 5
 -1 19 13 30049.1 1126.63 3
 1 -19 -13 26278.5 792.196 5
 -1 19 13 29084.8 906.244 2
 1 19 13 32544 1238.12 3
 1 -19 -13 33297.5 906.648 4
 -1 -19 13 35238.3 1138.09 1
 -1 -19 -13 30904.2 907.203 4
 -1 -19 -13 26853.3 830.129 5
 1 19 15 28536.6 1271.88 3
 -1 19 15 21170.6 834.724 2
 -1 -19 15 32130.8 1122.81 1
 -1 -19 -15 27472.6 873.104 4
 -1 -19 -15 22841 804.182 5
 -1 19 15 25173.3 1145.04 3
 1 -19 -15 25193.8 791.583 5
 1 -19 -15 28865 891.617 4
 1 19 17 3856.87 1065.16 3
 1 -19 -17 5338.69 692.715 4
 -1 -19 -17 3724.39 621.586 5
 -1 -19 -17 3815.86 678.469 4
 1 -19 -17 4247.05 563.854 5
 -1 19 17 3417.69 628.213 2
 -1 19 17 3594.3 988.751 3
 -1 -19 17 6612.74 931.775 1
 1 -19 -19 461.017 648.44 4
 -1 19 19 -50.5589 588.828 2
 1 19 19 394.993 1128.29 3
 -1 -19 -19 -27.7572 669.129 4
 1 -19 -19 -74.5954 530.353 5
 -1 -19 -19 -450.078 598.615 5
 -1 19 19 -901.392 1039.74 3
 1 19 21 284.393 1214.25 3
 1 -19 -21 2317.62 699.714 4
 -1 -19 -21 271.802 697.667 4
 -1 19 21 2016.7 638.475 2
 1 -19 21 1737.41 864.668 1
 -1 -19 -21 2215.46 616.769 5
 -1 19 21 1148.25 1119.2 3
 1 -19 -21 2473.08 623.939 5
 -1 19 23 5439.1 713.753 2
 -1 -19 -23 5989.47 685.732 5
 1 -19 -23 5966.07 654.522 5
 1 -19 25 2169.54 867.593 1
 1 19 25 1096.07 1336.57 3
 -1 -19 -25 1005.89 770.165 4
 1 -19 -25 1987.78 653.575 5
 -1 19 25 729.026 1218.08 3
 1 -19 -25 1020.95 735.487 4
 -1 19 25 2212.17 704.391 2
 -1 19 27 -646.156 1300.41 3
 1 -19 27 1377.18 854.681 1
 1 19 27 -764.996 1433.44 3
 1 -19 -27 220.609 734.525 4
 -1 -19 -29 -421.398 668.227 5
 1 -19 29 252.504 890.668 1
 -1 -19 -29 -351.134 804.334 4
 1 19 29 -114.417 1413.82 3
 1 -21 -1 1047.24 486.723 5
 1 -21 1 1755.09 881.623 1
 1 21 1 1332.29 440.687 3
 1 -21 -1 402.441 541.841 4
 -1 -21 -1 397.309 531.168 4
 -1 -21 1 467.837 491.834 5
 -1 -21 1 368.449 531.291 4
 -1 -21 -1 764.366 487.253 5
 -1 -21 -1 1258.35 840.854 1
 -1 21 -1 753.705 429.435 3
 -1 21 -1 408.744 445.199 2
 1 -21 1 613.877 551.139 4
 -1 21 1 885.028 438.946 2
 1 -21 -1 1172.84 857.315 1
 -1 -21 1 671.604 791.108 1
 -1 21 1 470.478 433.292 3
 1 -21 1 1522.79 490.538 5
 -1 21 3 9550.76 577.01 3
 -1 -21 -3 9365.61 907.345 1
 1 -21 -3 8257.51 553.029 5
 -1 21 -3 9784.77 479.334 3
 1 21 3 9451.31 627.393 3
 -1 -21 3 10579 944.992 1
 -1 -21 -3 8765.69 630.31 4
 1 -21 -3 8396.6 641.126 4
 1 -21 -3 9663.72 991.138 1
 -1 21 3 7587.78 556.824 2
 -1 -21 -3 9697.92 590.173 5
 1 -21 3 9006.75 913.247 1
 -1 -21 3 10339.8 595.372 5
 -1 -21 -5 8103.51 926.442 1
 -1 21 5 6744.04 554.956 2
 1 -21 -5 7111.44 562.686 5
 1 21 5 8191.97 671.743 3
 -1 21 -5 7450.66 400.037 3
 -1 -21 -5 6859.72 573.979 5
 -1 -21 5 8084.17 889.295 1
 -1 21 5 7470.48 627.443 3
 1 -21 -5 7486.22 641.218 4
 1 -21 5 9192.55 947.797 1
 -1 -21 -5 7658.92 615.443 4
 1 -21 7 8741.88 903.528 1
 1 -21 -7 7247.42 569.236 5
 -1 -21 7 10672.6 936.668 1
 -1 -21 -7 6929.45 614.193 5
 -1 21 7 8393.53 709.118 3
 -1 -21 -7 8988.41 964.48 1
 -1 -21 -7 8489.51 644.153 4
 -1 21 7 7222.46 600.394 2
 1 21 7 9631.39 758.579 3
 1 -21 -7 8055.79 647.223 4
 1 21 9 1147.41 728.872 3
 1 -21 -9 1080.55 531.946 5
 -1 -21 9 -72.2845 817.101 1
 -1 21 9 931.443 530.673 2
 -1 -21 -9 512.993 577.101 4
 1 -21 9 482.706 833.669 1
 1 -21 -9 1179.53 591.511 4
 -1 -21 -9 1462.62 561.292 5
 -1 21 9 1028.81 692.584 3
 -1 -21 -11 7029.74 714.218 4
 1 21 11 7342.16 891.718 3
 1 -21 11 8085.29 908.294 1
 -1 21 11 7617.95 836.039 3
 -1 -21 11 10120.7 940.178 1
 -1 21 11 6555.23 590.657 2
 -1 -21 -11 5628.29 612.914 5
 1 -21 -11 6617.91 582.221 5
 1 -21 -11 8292.14 677.983 4
 1 -21 13 11397.3 967.927 1
 -1 21 13 12077.7 938.342 3
 1 -21 -13 10529.3 692.992 4
 -1 21 13 8414.56 686.675 2
 -1 -21 -13 11266.7 793.001 4
 -1 -21 -13 8676.66 662.863 5
 -1 -21 13 13033.7 992.007 1
 1 -21 -13 10461.7 644.522 5
 1 21 13 9177.86 1019.63 3
 1 -21 15 4982.72 882.706 1
 -1 21 15 3559.67 659.667 2
 1 -21 -15 5285.79 701.924 4
 -1 -21 -15 3643.16 606.903 5
 1 21 15 3032.16 1036.42 3
 -1 21 15 4103.63 906.706 3
 1 -21 -15 4575.41 570.458 5
 -1 -21 -15 4058.82 704.906 4
 -1 -21 -17 2585.54 712.741 4
 1 -21 -17 328.762 673.347 4
 -1 -21 -17 1897.81 594.902 5
 -1 21 17 1664.41 617.791 2
 1 -21 -17 2183.48 561.536 5
 1 21 17 1650.97 1068.1 3
 -1 21 17 974.89 952.508 3
 -1 -21 -19 -24.5526 681.884 4
 1 -21 -19 67.0348 675.155 4
 1 -21 -19 122.051 562.575 5
 -1 -21 -19 -62.7702 591.85 5
 -1 21 19 110.841 626.156 2
 -1 -21 19 2347.26 953.945 1
 1 21 19 -1423.18 1142.98 3
 1 -21 -21 781.008 575.63 5
 -1 -21 -21 1126.5 629.149 5
 -1 -21 -21 145.191 704.816 4
 1 -21 -21 1174.57 725.604 4
 1 21 23 775.973 1282.72 3
 -1 -21 23 2828.4 915.283 1
 -1 21 23 3456.05 1211.78 3
 1 -21 23 3172.75 856.356 1
 1 -21 -23 1404.01 783.221 4
 1 -21 -23 4027.76 650.443 5
 -1 -21 -25 5221.99 726.279 5
 1 -21 25 4911.89 894.489 1
 -1 -21 -27 357.527 774.07 4
 -1 -21 -27 1004.73 680.975 5
 1 -21 27 322.624 854.1 1
 -1 21 27 11.1502 1244.95 3
 -1 -23 1 601.175 535.865 5
 -1 -23 -1 413.397 517.695 5
 1 -23 -1 1693.89 942.094 1
 -1 -23 1 1193.77 584.747 4
 -1 23 -1 497.671 434.283 3
 1 -23 -1 645.097 536.929 5
 -1 23 1 1378.03 478.879 3
 1 -23 1 1035.3 526.985 5
 1 -23 1 638.837 564.975 4
 1 -23 1 1214.46 922.141 1
 -1 -23 1 745.089 881.368 1
 -1 -23 -1 499.947 566.524 4
 1 -23 -1 628.616 627.482 4
 -1 -23 -1 560.469 881.439 1
 -1 23 3 3277.41 572.055 3
 -1 -23 3 4773.99 944.26 1
 1 -23 3 5362.01 940.043 1
 -1 -23 3 6179.68 593.391 5
 1 -23 -3 5103.66 574.42 5
 1 23 3 3857.27 571.899 3
 1 -23 -3 5628.14 1005.5 1
 -1 -23 -3 4640.93 596.665 5
 -1 -23 -3 4806.37 635.46 4
 -1 -23 -3 4665.02 931.074 1
 -1 -23 -5 6655.8 629.809 5
 -1 -23 -5 7776.7 680.841 4
 -1 -23 5 8683.14 949.667 1
 1 -23 -5 8290.9 694.3 4
 1 -23 -5 9222.84 1079.09 1
 -1 -23 -5 8537.08 965.901 1
 -1 23 5 7573.74 666.4 3
 1 23 5 7539.48 707.347 3
 1 -23 -5 7937.65 617.727 5
 1 -23 5 8480.58 984.778 1
 1 -23 -7 2470.88 657.948 4
 1 -23 7 3176.7 890.309 1
 1 -23 -7 2756.59 547.65 5
 -1 -23 -7 2477.01 599.91 5
 -1 -23 7 3467.51 909.26 1
 1 23 7 3829.54 739.737 3
 -1 23 7 2631.57 650.009 3
 -1 -23 -7 2367.1 657.774 4
 -1 -23 -7 4707.29 971.249 1
 1 -23 -9 931.281 615.662 4
 -1 -23 9 1388.7 877.79 1
 -1 -23 -9 432.89 630.902 4
 -1 -23 -9 1021.91 589.178 5
 1 -23 9 440.419 879.488 1
 -1 23 9 1054.83 708.336 3
 1 23 9 1923.89 775.118 3
 1 -23 -9 1641.22 532.095 5
 -1 23 11 2795.43 778.629 3
 -1 -23 11 2282.28 910.761 1
 1 -23 -11 216.765 629.194 4
 1 -23 -11 1377.75 574.513 5
 -1 -23 -11 2306.69 593.12 5
 1 23 11 3397.51 841.065 3
 -1 -23 -11 1311.61 644.082 4
 1 -23 11 936.003 879.659 1
 -1 -23 -13 2517.69 607.771 5
 1 -23 -13 253.848 639.991 4
 1 -23 -13 1794.18 564.689 5
 1 -23 13 2499.78 882.49 1
 -1 -23 -13 2731.39 698.67 4
 1 23 13 212.117 922.94 3
 -1 -23 13 2615.32 904.006 1
 -1 23 13 2960.27 842.427 3
 1 23 15 3795.29 1004.65 3
 -1 -23 -15 3893.25 615.18 5
 1 -23 -15 3698.85 605.834 5
 1 -23 15 4485.31 893.443 1
 -1 23 15 4767.86 897.524 3
 -1 -23 15 5223.72 938.034 1
 -1 -23 -15 4867.37 737.835 4
 -1 -23 -17 213.894 737.967 4
 -1 23 17 2822.33 929.845 3
 1 23 17 1690.1 1062.82 3
 1 -23 -17 2616.79 669.169 4
 -1 -23 -17 1841.84 608.529 5
 1 -23 -17 1667.95 562.267 5
 1 -23 -19 199.316 577.755 5
 1 -23 -19 146.419 720.145 4
 -1 -23 21 494.014 891.905 1
 1 23 21 -1058.46 1205.92 3
 1 -23 -21 1321.84 627.702 5
 -1 -23 -23 5496.91 836.16 4
 1 23 23 3312.33 1330.63 3
 -1 -23 23 2974.77 930.438 1
 -1 -23 -23 3684.09 688.155 5
 -1 23 25 2008.18 1178.96 3
 -1 -23 -25 3391.43 816.675 4
 1 -23 -25 2100.91 650.778 5
 1 23 25 323.122 1307.42 3
 1 -23 -25 3029.58 813.055 4
 -1 -23 -25 2567.78 679.132 5
 -1 -23 25 1740.45 906.965 1
 1 -25 -1 -92.1926 656.331 4
 1 -25 -1 474.943 945.562 1
 1 -25 1 178.362 518.3 5
 -1 -25 1 35.4938 594.772 5
 -1 -25 1 -386.201 645.936 4
 -1 -25 -1 145.648 618.752 4
 -1 -25 1 -30.63 886.25 1
 1 -25 -1 402.249 564.606 5
 1 -25 1 161.915 569.39 4
 -1 25 1 1349.33 532.546 3
 1 -25 1 -312.852 921.031 1
 -1 -25 -1 -4.18633 556.255 5
 -1 -25 -1 -305.654 888.556 1
 -1 -25 -3 1901.81 563.965 5
 -1 -25 3 1437.39 577.226 4
 -1 25 3 1138.01 552.647 3
 -1 -25 -3 1792.71 948.711 1
 -1 -25 3 2374.41 570.132 5
 -1 -25 3 1787.66 934.133 1
 1 -25 -3 3338.69 970.601 1
 1 -25 -3 2828.99 579.619 5
 1 -25 3 2643.18 938.718 1
 -1 -25 -3 2229.08 625.46 4
 1 -25 -3 1410.94 659.249 4
 1 -25 -5 6548.78 1060.78 1
 1 -25 -5 5475.01 590.972 5
 -1 -25 5 5778.01 944.469 1
 -1 -25 -5 5231.8 631.456 5
 1 -25 5 6080.21 989.044 1
 -1 25 5 5030.74 630.652 3
 1 -25 -5 5443.29 675.481 4
 -1 -25 -5 4674.69 974.151 1
 1 -25 -7 7866.82 651.282 5
 -1 -25 7 9369.32 1010.07 1
 1 -25 7 8655.46 990.554 1
 -1 -25 -7 8296.02 662.319 5
 1 25 7 8505.96 784.499 3
 -1 -25 -7 6916.12 1008.75 1
 1 -25 -7 8766.55 1107.47 1
 -1 -25 -7 7181.29 712.429 4
 -1 25 7 7595.07 725.259 3
 1 -25 -9 55.3163 653.924 4
 -1 -25 -9 2175.62 959.399 1
 -1 25 9 371.85 691.827 3
 -1 -25 9 494.999 890.858 1
 1 25 9 520.702 751.751 3
 -1 -25 -9 36.8501 581.857 5
 1 -25 9 -913.624 902.913 1
 -1 -25 -9 568.597 649.331 4
 1 -25 -9 443.357 547.418 5
 1 -25 -11 -417.263 553.777 5
 1 -25 11 -227.062 895.409 1
 -1 -25 -11 782.125 661.339 4
 -1 -25 11 424.516 898.78 1
 1 25 11 1029.7 815.324 3
 1 -25 -11 -27.3868 640.891 4
 -1 -25 -11 -201.594 611.099 5
 -1 25 11 47.5149 750.606 3
 1 25 13 4643.98 910.986 3
 -1 -25 -13 2659.4 632.023 5
 1 -25 -13 2696 621.626 5
 -1 25 13 4025.65 867.968 3
 1 -25 -15 242.82 690.516 4
 -1 25 15 2562.03 893.7 3
 1 -25 -15 1489.78 594.656 5
 1 25 15 3942.39 970.485 3
 1 -25 17 2256.42 924.227 1
 -1 -25 17 1945.35 922.328 1
 -1 -25 19 487.064 931.879 1
 -1 -25 -19 134.415 613.458 5
 1 25 19 -9.58254 1092.9 3
 -1 -25 -19 -16.2752 752.676 4
 -1 25 19 573.39 978.502 3
 -1 -25 -21 223.444 630.34 5
 -1 -25 -21 -142.82 781.152 4
 1 -25 -21 983.339 726.186 4
 1 25 21 -1955.12 1194.25 3
 -1 -25 21 171.009 909.167 1
 -1 25 21 3140.51 1049.39 3
 1 -25 -21 806.541 605.65 5
 1 -25 21 2580.85 936.883 1
 -1 -25 23 675.521 897.055 1
 -1 -25 -23 1397.7 812.466 4
 1 -25 -23 1582.26 770.851 4
 1 25 23 -1466.3 1281.3 3
 1 -25 -23 1379.45 626.612 5
 -1 25 23 822.062 1077.08 3
 -1 -25 -23 858.731 668.178 5
 1 -27 -1 -853.939 642.89 4
 1 -27 -1 514.849 570.591 5
 1 -27 1 -751.909 957.555 1
 -1 -27 -1 -632.84 937.47 1
 1 -27 -1 -1127.46 1003.5 1
 -1 -27 1 -518.869 940.049 1
 -1 -27 -3 882.648 943.498 1
 1 -27 -3 2591.63 713.6 4
 1 -27 -3 2098.29 1008.84 1
 1 -27 -3 2290.73 602.552 5
 -1 -27 3 2777.76 932.025 1
 1 -27 -5 8213.69 743.558 4
 -1 -27 5 9408.69 1045.02 1
 -1 -27 -5 8469.61 1055 1
 -1 27 5 7183.95 682.923 3
 1 -27 -5 8334.18 1059.91 1
 1 -27 -5 8139.19 654.515 5
 -1 -27 -7 3660.16 963.302 1
 1 -27 -7 4482.66 1073.51 1
 1 -27 -7 3216.59 687.918 4
 1 -27 -7 2663.53 585.345 5
 -1 -27 7 2368.13 1009.45 1
 -1 27 7 1847.85 653.432 3
 1 -27 -9 -165.117 1046.6 1
 1 -27 -9 147.408 582.17 5
 -1 -27 -9 2471.72 992.557 1
 -1 27 9 121.037 693.792 3
 1 27 11 -105.672 822.402 3
 -1 -27 -11 153.098 990.172 1
 1 -27 11 836.199 884.39 1
 -1 27 11 699.007 767.429 3
 1 -27 13 1370.29 922.111 1
 -1 -27 -13 168.764 696.339 4
 -1 -27 -13 -687.348 663.456 5
 -1 -27 13 2644.75 942.947 1
 1 27 13 2272.15 903.431 3
 1 -27 -15 357.247 699.841 4
 -1 -27 15 1783.84 928.8 1
 1 -27 15 2802.61 934.054 1
 -1 -27 -15 325.308 624.699 5
 -1 -27 -15 34.7185 701.223 4
 1 -27 17 1221.29 916.077 1
 -1 -27 -17 -232.398 653.282 5
 1 -27 -17 -316.784 721.226 4
 1 -27 -17 -31.6912 625.658 5
 1 27 17 127.854 965.194 3
 -1 27 17 505.083 912.178 3
 -1 -27 17 1567.22 936.117 1
 -1 -27 -17 -49.6104 688.853 4
 1 -27 -19 323.924 617.012 5
 -1 27 19 197.907 980.24 3
 -1 -27 -19 -5.47638 753.232 4
 -1 -27 -19 -737.706 643.165 5
 1 -27 19 687.27 875.372 1
 1 -27 -19 701.751 736.162 4
 1 27 19 -416.329 1048.33 3
 -1 -27 19 24.3944 931.237 1
 -1 -29 -1 -877.261 627.645 5
 -1 -29 1 -98.1759 594.804 5
 1 -29 -1 -907.593 593.742 5
 1 -29 -1 -187.433 650.135 4
 1 -29 -3 89.8568 738.51 4
 -1 -29 -3 1155.89 979.073 1
 -1 -29 -3 2956.65 639.95 5
 1 -29 3 2566.94 1021.87 1
 -1 -29 -3 3001.6 723.614 4
 1 -29 -5 336.601 722.617 4
 1 -29 5 2807.41 940.225 1
 -1 -29 -5 5298.33 658.528 5
 1 -29 -5 1653.23 627.197 5
 -1 -29 -5 4113.61 1054.97 1
 -1 -29 -5 5500.79 747.75 4
 1 -29 -7 84.3243 697.134 4
 -1 -29 -7 7349.23 769.497 4
 -1 -29 7 943.575 965.16 1
 1 -29 -7 817.043 601.382 5
 1 -29 7 297.358 912.403 1
 -1 -29 -7 5620.86 685.583 5
 -1 -29 -7 2300.69 1048.04 1
 1 -29 -9 735.217 605.573 5
 -1 -29 9 -508.445 923.176 1
 -1 -29 -9 513.683 775.177 4
 1 -29 9 166.49 960.372 1
 1 -29 -9 -4.94772 695.166 4
 -1 29 9 578.853 712.112 3
 -1 -29 -11 -24.4823 705.982 4
 1 -29 -11 794.805 1085.02 1
 1 -29 -11 -229.084 614.807 5
 1 -29 -11 681.457 706.854 4
 -1 -29 -11 112.351 644.618 5
 1 -29 11 942.635 900.064 1
 -1 -29 11 1240.19 949.458 1
 -1 -29 13 1111.36 947.859 1
 1 -29 -13 678.408 727.952 4
 -1 -29 -13 9.9948 706.692 4
 1 -29 -13 950.337 625.217 5
 1 -29 13 7.82725 932.374 1
 -1 29 13 1527.58 805.635 3
 -1 -29 -13 -585.106 620.571 5
 1 -29 15 1165.69 896.991 1
 1 -29 -15 1754.64 740.437 4
 1 29 15 1248.7 930.961 3
 -1 29 15 1018.63 936.18 3
 -1 -29 -15 523.336 668.462 5
 1 -29 -15 1061.2 629.372 5
 -1 -29 -15 346.2 728.045 4
 -1 -29 15 3849.68 1002.17 1
 -1 -31 -1 2346.97 640.155 5
 -1 -31 1 1213.68 925.733 1
 -1 -31 -1 367.962 996.323 1
 1 -31 -1 -1113.69 1002.48 1
 -1 -31 1 8.28769 612.98 4
 -1 -31 -1 512.154 673.802 4
 1 -31 1 -686.172 990.208 1
 -1 -31 -3 2664.43 655.728 5
 1 -31 -3 351.135 677.857 4
 -1 -31 3 1309.15 939.933 1
 1 -31 -3 985.493 1022.44 1
 1 -31 -3 2170.84 629.129 5
 -1 -31 -3 696.174 978.369 1
 1 -31 3 -1237.1 995.426 1
 -1 -31 -3 1059.86 750.825 4
 -1 -31 5 120.875 922.404 1
 1 -31 5 -627.488 949.191 1
 1 -31 -5 9.21007 1041.06 1
 1 -31 -5 1717.23 653.098 5
 -1 -31 -5 -78.3176 943.474 1
 1 -31 -5 -5.39661 754.559 4
 -1 -31 -5 956.23 622.301 5
 -1 -31 -5 303.219 710.98 4
 1 -31 -7 124.329 713.883 4
 -1 -31 -7 1103.09 601.06 5
 -1 -31 7 -208.667 939.151 1
 -1 -31 -7 157.293 974.631 1
 1 -31 -7 1659.74 626.046 5
 1 -31 -7 276.975 1026.25 1
 -1 -31 -7 1011.04 698.649 4
 1 -31 -9 591.731 598.259 5
 -1 -31 -9 -336.517 692.932 4
 1 -31 -9 -270.948 707.096 4
 -1 -31 9 -68.3921 939.036 1
 1 -31 -9 -234.338 1021.07 1
 -2 0 0 113.839 58.2457 3
 -2 0 -2 575723 6129.28 3
 -2 0 -2 573352 6129.42 5
 -2 0 2 568381 6138.44 1
 -2 0 2 564276 6130.72 3
 -2 0 -4 18.8565 150.537 5
 2 0 4 -2.76625 135.654 1
 -2 0 4 8.85579 157.152 1
 -2 0 4 -57.6633 135.161 3
 -2 0 6 88618.2 1178.13 1
 2 0 -6 93837.6 1077.15 4
 2 0 -6 94796.7 1082.19 5
 -2 0 6 96570.9 1196.34 3
 2 0 6 97068.9 1130.88 1
 -2 0 -6 88218.9 1165.15 5
 2 0 -8 86.4127 210.054 5
 2 0 -8 -20.6628 179.415 4
 -2 0 8 80.6982 308.408 3
 2 0 8 -106.366 272.432 1
 -2 0 -8 5.21113 253.279 4
 2 0 -10 12569.9 354.339 5
 2 0 10 12231.1 408.169 1
 -2 0 -10 12584.2 374.479 4
 2 0 -10 13017.7 338.526 4
 -2 0 10 12069.7 501.983 3
 -2 0 -12 52.8789 283.287 4
 2 0 -12 15.7063 270.662 5
 -2 0 -12 -27.0229 315.625 5
 2 0 -12 -87.1645 227.917 4
 2 0 12 -155.97 324.493 1
 -2 0 -14 11888.7 431.16 4
 2 0 14 12747.6 505.289 1
 -2 0 -16 -165.487 405.046 5
 2 0 16 -16.4509 388.761 1
 -2 0 16 387.05 487.979 1
 2 0 -16 -80.6794 319.341 4
 2 0 -16 232.962 370.283 5
 -2 0 -18 252118 3022.08 5
 -2 0 -18 240802 2938.03 4
 2 0 -18 238451 2901 4
 -2 0 18 251802 3097.97 1
 2 0 -20 -219.567 382.677 4
 -2 0 20 200.601 572.945 1
 2 0 -20 -232.953 458.052 5
 -2 0 -20 68.6744 437.291 4
 -2 0 -20 -862.539 514.268 5
 2 0 20 -198.43 511.816 1
 2 0 -22 37638.6 875.644 5
 -2 0 -22 35818.6 924.555 5
 -2 0 22 36852.7 991.929 1
 2 0 22 38939.8 990.937 1
 2 0 24 -1038.67 670.948 1
 -2 0 -24 -481.147 578.539 5
 -2 0 -24 -41.5276 557.836 4
 -2 0 24 37.6136 658.026 1
 2 0 -24 -422.176 541.486 5
 -2 0 -26 3842.84 673.95 5
 -2 0 -26 4998.5 646.053 4
 -2 0 26 6448.84 812.167 1
 2 0 -26 5397.6 649.997 5
 2 0 26 6481.72 759.217 1
 -2 0 -28 84.2318 594.018 4
 -2 0 28 -1176.86 820.451 1
 -2 0 -28 104.781 675.631 5
 2 0 -28 916.538 640.199 5
 2 0 28 -305.907 711.082 1
 2 0 -30 10622.7 775.171 5
 -2 0 -30 9742.96 790.813 5
 2 0 30 9287.55 832.05 1
 -2 0 30 9917.62 934.161 1
 2 0 -32 58.9699 696.394 5
 -2 0 32 1589.93 1223.43 3
 -2 0 -32 552.915 719.66 5
 2 0 32 -341.952 789.232 1
 2 0 34 -705.749 817.836 1
 -2 0 -34 1067.96 714.943 5
 -2 0 -36 259.514 741.147 5
 -2 -2 0 331024 3700.97 3
 -2 2 0 337889 3711.6 2
 -2 -2 2 43177.3 502.822 5
 2 -2 2 43845.8 592.395 1
 -2 -2 -2 44291.9 538.747 5
 -2 -2 2 39926.1 538.741 1
 -2 2 2 41645.2 521.108 2
 -2 2 2 39259.4 542.838 3
 2 -2 -2 39769.7 514.703 4
 -2 -2 -4 41527.6 540.183 4
 2 -2 -4 40113.1 532.37 4
 -2 -2 4 43941.8 511.273 3
 -2 2 -4 43916.6 554.496 3
 2 -2 4 40753.3 602.819 1
 -2 2 4 41013.4 614.948 3
 -2 2 4 38529.3 592.569 1
 -2 -2 -4 41470.6 587.893 5
 -2 -2 4 42655.2 610.162 1
 2 -2 -6 14040.3 257.606 5
 -2 -2 6 14025.6 329.961 3
 2 2 6 14116.2 277.813 1
 -2 2 -6 13370.4 308.457 3
 -2 -2 6 13062.2 399.602 1
 -2 2 -6 12609.6 290.011 2
 -2 2 -6 13567.2 378.339 5
 2 2 -6 12767 239.258 4
 2 -2 -6 12314 284.03 4
 -2 2 6 13052.7 425.038 3
 2 -2 6 14023 396.513 1
 -2 -2 8 51202 836.762 1
 -2 -2 -8 51867.3 740.956 4
 2 -2 -8 50265.8 692.674 5
 2 2 8 56042.8 736.595 1
 -2 2 -8 52871.6 746.169 3
 2 -2 8 51297.2 806.378 1
 -2 2 -8 52715.3 736.711 2
 2 -2 -8 52498 715.899 4
 -2 -2 8 52245.6 793.254 3
 2 2 -8 54609.6 673.41 4
 -2 2 8 50170.1 887.374 3
 2 2 10 113.294 253.29 1
 2 -2 10 226.311 307.121 1
 -2 -2 -10 264.726 277.302 4
 -2 2 -10 180.278 257.296 4
 2 2 -10 83.8513 197.838 4
 2 -2 -10 128.57 224.873 4
 2 -2 -10 346.101 223.76 5
 -2 2 10 329.321 389.445 3
 -2 2 -12 25167.7 535.885 4
 2 -2 12 24133.3 612.864 1
 2 2 12 26379.1 556.186 1
 -2 2 12 24732.5 731.748 3
 -2 -2 -12 25669.9 573.447 5
 2 2 -12 26085.4 481.452 4
 2 -2 -12 26470.8 515.301 4
 -2 2 12 23530.2 589.983 1
 2 -2 -12 26873.4 504.796 5
 -2 -2 -12 24021.2 536.918 4
 -2 2 -14 2101.71 325.864 4
 2 2 -14 1132.78 352.087 5
 2 -2 14 1653.12 431.466 1
 2 2 14 2199.74 353.272 1
 2 2 -14 2081.73 281.062 4
 2 -2 -16 34612.6 697.665 5
 -2 2 -16 38755.4 831.717 5
 -2 2 16 36812.5 833.035 1
 -2 -2 16 34010.8 852.156 1
 2 -2 -16 36341.5 717.381 4
 2 2 -16 34153.9 673.57 4
 -2 -2 -16 35469.5 768.44 5
 2 2 -16 33225.4 721.751 5
 2 2 16 34670.3 763.764 1
 -2 2 -18 11732.5 596.881 5
 -2 -2 -18 12686.8 580.097 5
 2 -2 -18 12077.9 516.666 4
 2 -2 18 11477.4 635.633 1
 -2 2 -18 12475.1 514.487 4
 -2 -2 -18 12848.5 553.425 4
 2 2 -18 12636.3 490.493 4
 -2 2 18 12150.6 637.732 1
 -2 -2 18 11829.4 682.443 1
 -2 -2 20 155088 2253.5 1
 -2 2 -20 153564 2133.36 5
 2 -2 20 155954 2210.34 1
 2 2 20 158465 2120.77 1
 -2 -2 -20 160906 2089.82 4
 2 2 -20 164381 2110.35 5
 2 2 -20 152297 2016.32 4
 2 -2 -20 147830 2047.2 4
 -2 2 20 151344 2181.96 1
 -2 -2 -20 150878 2120.03 5
 2 -2 -20 155385 2058.72 5
 -2 2 -22 -482.096 586.743 5
 -2 -2 -22 -106.671 491.111 4
 -2 -2 22 -115.81 663.755 1
 -2 2 -22 -656.126 573.687 4
 2 -2 22 381.357 601.304 1
 2 2 -22 -88.0659 510.991 5
 -2 -2 -22 -59.6175 521.887 5
 2 -2 -22 34.7492 497.579 5
 2 2 22 -859.989 540.85 1
 -2 -2 -24 1292.66 603.325 5
 -2 2 -24 1365.62 530.695 4
 -2 -2 24 678.55 711.826 1
 2 -2 -24 1189.6 546.254 5
 -2 -2 -24 68.2412 534.469 4
 -2 2 24 -113.212 660.713 1
 2 2 24 -182.764 608.348 1
 -2 2 -24 300.892 617.592 5
 2 2 -24 700.976 563.336 5
 2 -2 24 224.66 650.123 1
 -2 2 -26 -1248.19 672.405 5
 -2 2 -26 -104.847 593.206 4
 -2 2 26 433.369 707.11 1
 -2 -2 -26 -104.983 603.251 4
 2 -2 -26 60.4633 592.196 5
 -2 -2 26 366.652 761.031 1
 2 -2 26 108.859 714.984 1
 -2 -2 -26 -192.431 644.683 5
 2 2 26 1941.21 694.714 1
 2 2 -26 263.583 617.7 5
 2 -2 -28 16761.4 794.745 5
 -2 -2 28 14828.4 980.696 1
 2 -2 28 15535.4 942.068 1
 -2 -2 -28 15670.6 823.564 5
 -2 2 -28 15493.6 855.676 5
 -2 2 28 17818.7 1373.78 3
 2 2 28 15762.4 857.322 1
 -2 2 28 17191.4 935.088 1
 -2 2 30 -122.555 788.768 1
 -2 2 30 -46.0741 1214.7 3
 -2 -2 -30 345.981 670.713 5
 -2 -2 30 994.551 833.245 1
 -2 2 -30 130.673 602.803 4
 2 2 -30 16.2973 693.727 5
 2 -2 30 559.147 803.39 1
 2 2 30 -30.34 721.817 1
 2 -2 -30 171.364 654.592 5
 -2 -2 -30 -57.9454 650.898 4
 -2 2 -30 -1198.73 730.091 5
 2 2 -32 6779.1 780.575 5
 2 2 32 6099.81 797.539 1
 -2 2 32 8723.33 1393.67 3
 2 -2 -32 6256.47 753.648 5
 -2 -2 -32 6520.35 765.88 4
 -2 -2 -32 7616.31 787.554 5
 2 -2 32 5923.46 878.466 1
 2 2 34 -427.398 747.078 1
 2 2 -34 -226.55 734.139 5
 -2 2 34 2197.11 1317.27 3
 -2 2 -34 1574.27 742.479 5
 -2 -2 34 408.926 862.102 1
 2 -2 36 4083.56 908.343 1
 -2 2 36 1978.37 862.381 1
 -2 2 -36 846.999 808.167 5
 -2 -2 -36 3546.82 774.161 5
 -2 -2 36 2678.37 921.326 1
 -2 -4 0 20.5078 134.428 5
 -2 -4 0 103.457 172.293 1
 -2 -4 2 348501 3906.25 5
 2 -4 -2 392680 3875.72 5
 -2 4 -2 366535 3918.26 3
 -2 -4 2 364528 3953.35 1
 -2 -4 -2 363126 3908.36 1
 -2 4 -2 369505 3907.31 2
 2 4 2 394880 3871.31 2
 -2 -4 -2 362260 3925.62 5
 2 -4 2 367343 4035.24 1
 2 -4 -2 368038 3915.45 4
 -2 4 -4 58193.3 726.204 2
 -2 -4 -4 51479.2 704.629 4
 2 4 4 59218.1 717.711 2
 2 -4 4 55592.7 838.068 1
 2 -4 -4 54381.1 720.943 4
 2 -4 -4 59664.9 667.994 5
 -2 -4 -4 50652.2 746.593 5
 -2 4 -4 53640.4 701.247 3
 -2 -4 4 50298 786.426 1
 2 -4 6 17810.4 501.921 1
 2 -4 -6 16875 373.98 4
 -2 4 -6 16936.5 361.076 2
 -2 4 -6 17280.5 338.832 3
 -2 4 6 15299.3 480.743 3
 -2 -4 6 15736 451.932 1
 2 -4 -6 17943.8 309.584 5
 2 4 -6 18204.4 281.733 4
 2 -4 8 7024.71 401.262 1
 -2 4 -8 6709.45 264.997 2
 2 -4 -8 7155.34 295.357 4
 -2 4 8 7056.31 447.863 3
 -2 4 -8 7259.55 266.083 3
 2 4 8 8133.36 274.986 1
 2 -4 -8 7021.82 254.05 5
 2 4 -8 8510.95 233.064 4
 -2 -4 8 6960.65 404.527 1
 2 -4 -10 83152.3 1068.27 4
 2 4 -10 80551.9 1003.49 4
 -2 4 -10 81352.7 1067.37 2
 2 -4 -10 82317 1036.66 5
 2 4 10 84075.8 1049.21 1
 -2 4 10 76194.1 1285.89 3
 -2 -4 -10 75920.6 1079.31 4
 -2 -4 10 79083 1209.24 1
 2 -4 10 83407.2 1192.11 1
 -2 -4 -10 78749 1113.43 5
 -2 4 -10 79883 1053.49 3
 -2 4 10 80004.5 1134.44 1
 2 -4 -12 16030.2 424.371 4
 -2 -4 -12 15169.1 456.479 4
 -2 4 12 16992.1 494.445 1
 -2 -4 -12 15432 470.714 5
 -2 4 12 14847.9 647.236 3
 2 -4 -12 16077.4 407.238 5
 -2 4 -12 15272.6 417.14 4
 2 -4 12 15457.2 532.983 1
 2 4 -12 16007.2 365.832 4
 2 4 12 17143.8 426.261 1
 2 -4 -14 8798.87 382.768 5
 2 4 14 8238.23 383.237 1
 2 -4 -14 8526.75 396.508 4
 2 -4 14 7239.93 494.851 1
 -2 4 -14 8715.29 399.086 4
 2 4 -14 8033.28 327.578 4
 2 4 16 344.41 344.95 1
 2 -4 -16 692.47 341.788 5
 -2 -4 -16 144.192 398.015 5
 2 4 -16 529.36 305.778 4
 -2 4 16 676.998 433.991 1
 2 -4 -16 495.522 352.09 4
 -2 4 -16 1202.51 462.817 5
 -2 -4 -16 547.216 394.083 4
 -2 4 16 1069.28 662.543 3
 -2 4 18 66747.3 1172.81 1
 -2 4 -18 66985.8 1076.84 4
 -2 4 18 67676.1 1527.23 3
 2 -4 18 67196.9 1267.03 1
 2 -4 -18 64814.4 1076.65 4
 -2 -4 -18 65017.2 1091.3 4
 2 4 -18 62668.6 1104.38 5
 -2 -4 18 62367.1 1264.98 1
 -2 4 -18 67659.1 1189.71 5
 -2 -4 -18 62755.1 1111.58 5
 2 4 -20 4107.08 531.317 5
 -2 -4 -20 3002.77 507.195 5
 -2 -4 -20 3757.97 491.734 4
 2 -4 20 3072.88 655.006 1
 2 -4 -20 4008.28 474.886 5
 -2 -4 20 3397.24 638.15 1
 2 4 20 3499.58 479.794 1
 -2 4 -20 2928.36 488.883 4
 2 4 -20 3657.12 399.861 4
 -2 4 20 3831.72 585.841 1
 -2 4 20 4479.27 918.311 3
 -2 -4 -22 40309.5 950.107 5
 2 -4 -22 41319.2 909.289 5
 -2 4 22 40974 1028.26 1
 -2 4 -22 42877.1 1054.06 5
 2 -4 22 41661.3 1111.03 1
 2 4 22 39585.9 923.588 1
 2 4 -22 40711.3 956.857 5
 -2 4 22 42262.6 1430.75 3
 -2 4 24 1093.28 1052.56 3
 2 4 -24 454.062 583.311 5
 2 -4 -24 -276.238 521.655 5
 -2 4 24 403.755 652.174 1
 2 4 24 -226.926 554.941 1
 -2 -4 24 -390.62 718.047 1
 -2 -4 -24 278.684 569.985 5
 2 -4 24 543.286 724.949 1
 -2 4 -24 -1019.91 554.156 4
 -2 4 -24 968.775 647.002 5
 -2 -4 -24 29.842 571.13 4
 2 4 -26 7790.41 715.893 5
 2 -4 26 8367.03 841.568 1
 -2 4 -26 7895.95 755.913 5
 2 -4 -26 8340.94 667.213 5
 -2 4 26 8955.81 792.255 1
 -2 -4 26 7398.17 881.696 1
 -2 -4 28 2758.99 884.013 1
 -2 4 28 1207.38 1223.26 3
 -2 4 -28 281.83 614.329 4
 2 -4 28 1983.56 784.452 1
 2 4 28 1719.14 655.997 1
 -2 -4 -28 1718.64 682.749 5
 -2 4 -28 612.563 735.157 5
 -2 -4 -28 1280.74 698.352 4
 2 -4 -28 1379.48 640.864 5
 -2 4 28 1309.92 745.527 1
 2 4 -28 10.487 712.588 5
 -2 4 30 31605.5 1090.37 1
 2 4 30 28962.3 991.133 1
 -2 4 -30 30390.6 1047.15 5
 -2 -4 -30 27401.4 986 4
 2 -4 30 29416.2 1147.5 1
 2 -4 -30 28694.9 976.175 5
 -2 -4 30 31287.7 1205.29 1
 -2 -4 -30 30608.5 993.157 5
 2 4 32 -765.507 701.722 1
 2 -4 32 680.788 859.281 1
 2 -4 -32 -29.2593 690.74 5
 -2 -4 -32 -624.431 682.744 4
 2 4 -32 -584.836 735.321 5
 2 -4 -34 2751.06 757.547 5
 -2 4 -34 -123.892 765.873 5
 -2 -4 -34 -314.774 731.976 5
 -2 -4 34 -130.024 859.823 1
 -2 4 34 196.121 822.626 1
 2 4 34 -340.003 718.269 1
 2 4 -34 -771.877 739.252 5
 -2 4 36 2139.66 1351.26 3
 -2 -4 -36 121.126 756.195 5
 2 -4 36 546.395 899.027 1
 -2 4 36 101.688 802.725 1
 -2 -4 36 747.811 912.281 1
 -2 4 -36 1184.01 752.881 5
 2 4 -36 -1376.25 804.028 5
 -2 -6 0 130246 1514.04 4
 2 6 0 133042 1495.66 2
 -2 6 0 138155 1573.17 2
 -2 6 0 139164 1603.11 3
 2 -6 0 139916 1555.02 5
 2 -6 0 130377 1573.56 4
 -2 -6 0 131095 1634.36 1
 -2 -6 0 143691 1573.1 5
 2 -6 2 32796.5 732.417 1
 -2 6 -2 36634.3 525.433 3
 -2 -6 -2 32540.2 497.627 4
 -2 -6 2 34763.2 537.317 5
 2 -6 -2 36466.2 563.586 4
 -2 6 2 35309.3 562.382 2
 -2 6 2 34705.1 585.875 3
 -2 -6 2 34149.3 478.321 4
 2 -6 -2 37224 509.944 5
 2 6 2 36590.7 488.35 2
 -2 -6 -2 35538.3 548.221 5
 -2 -6 2 34215.7 607.362 1
 -2 6 -2 35331.8 530.674 2
 -2 -6 -2 36367.3 619.832 1
 2 -6 -4 299.858 251.9 4
 2 -6 -4 196.082 171.36 5
 2 6 4 322.544 188.831 2
 2 -6 4 474.259 398.024 1
 -2 -6 4 373.399 209.772 5
 -2 6 -4 117.981 204.204 2
 -2 6 -4 150.977 173.593 3
 -2 -6 4 116.798 299.223 1
 -2 -6 -4 48.7152 225.359 4
 -2 6 4 284.489 232.11 2
 -2 -6 4 383.706 176.048 4
 2 -6 6 22403 581.095 1
 2 -6 -6 23762.1 398.527 5
 -2 -6 6 21500 540.796 1
 2 6 -6 22644.1 354.603 4
 -2 6 -6 22651.4 394.129 3
 -2 6 -6 23224.5 432.719 2
 -2 6 6 21859.3 466.899 2
 2 6 6 22621.7 446.911 2
 2 6 -8 282053 3086.14 4
 2 -6 -8 284425 3124.3 5
 -2 6 8 278156 3373.99 3
 -2 6 -8 285626 3163.1 2
 2 -6 8 281073 3299.18 1
 -2 6 -8 283452 3131.58 3
 2 -6 -8 288319 3167.55 4
 2 6 8 284613 3203.17 2
 -2 -6 8 283811 3303.1 1
 2 -6 -10 23340.6 494.849 4
 2 6 -10 23504.2 407.324 4
 -2 6 10 21829.3 680.522 3
 -2 6 -10 23458.8 439.953 3
 2 -6 10 21469.4 602.613 1
 -2 -6 -10 21526.8 513.749 5
 -2 -6 10 20023.1 594.39 1
 -2 -6 -10 21649 512.514 4
 2 -6 -10 23147.9 449.085 5
 -2 6 -10 22367.3 454.36 2
 2 -6 -12 187562 2205.81 4
 -2 6 -12 183872 2167.84 3
 2 -6 -12 186672 2183.87 5
 2 6 12 183207 2175.18 1
 2 -6 12 191497 2380.4 1
 2 6 -12 184530 2132.48 4
 -2 6 14 51.7714 385.649 1
 2 -6 -14 -47.99 302.694 5
 -2 -6 14 199.721 527.598 1
 2 6 -14 314.883 261.048 4
 2 -6 -14 253.871 340.869 4
 -2 -6 -14 195.978 377.689 5
 -2 6 14 773.06 615.311 3
 2 6 14 -55.8628 294.71 1
 2 6 16 25393.7 619.132 1
 -2 6 16 24208.5 670.371 1
 -2 6 16 24391.4 964.109 3
 2 -6 16 24532.3 780.172 1
 -2 -6 -16 24354.4 679.417 5
 2 -6 -16 23540.9 613.582 4
 -2 -6 -18 697.598 479.087 4
 2 -6 18 1060.37 595.282 1
 2 6 -18 736.989 359.517 4
 -2 6 -18 688.425 416.827 4
 -2 -6 -18 1048.14 452.41 5
 -2 6 -18 1625.44 540.669 5
 -2 6 18 1762.64 797.839 3
 -2 6 18 1260.13 492.376 1
 2 6 20 50660.8 955.811 1
 -2 6 20 49418.8 1079.18 1
 2 -6 -20 47712.8 957.189 5
 2 -6 20 46340.1 1187.91 1
 -2 6 20 47247.4 1412.58 3
 -2 -6 -20 45220.4 995.86 5
 -2 6 22 3638.29 651.497 1
 -2 6 22 3769.11 1000.33 3
 2 -6 22 3149.23 799.251 1
 -2 -6 -22 2483.92 562.248 5
 -2 6 -22 4305.46 557.447 4
 -2 -6 -22 469.028 601.49 4
 -2 -6 22 1284.37 703.078 1
 2 6 -22 2735.94 568.32 5
 2 -6 -22 2721.99 513.83 4
 2 -6 -22 2965.47 523.875 5
 2 6 22 2570.02 496.131 1
 -2 6 -22 491.053 688.996 5
 2 -6 -24 916.157 552.88 5
 -2 6 -24 1870.06 697.263 5
 -2 6 24 411.716 1055.53 3
 2 6 24 1880.35 558.248 1
 -2 6 24 1751.68 657.131 1
 -2 -6 -24 1810.4 612.942 5
 2 -6 -24 1337.42 542.386 4
 -2 6 -24 1644.02 531.13 4
 2 6 -24 1633.61 621.257 5
 2 -6 24 1291.47 782.531 1
 -2 -6 -24 1876.15 628.738 4
 -2 -6 24 1164.98 761.725 1
 2 -6 26 -50.0485 783.93 1
 -2 6 26 578.06 1149.17 3
 2 -6 -26 316.63 594.644 5
 -2 6 26 151.852 704.438 1
 -2 6 -26 123.159 706.122 5
 -2 -6 -26 2050.86 677.859 5
 2 6 -26 947.095 658.215 5
 -2 -6 26 -220.62 775.504 1
 2 6 26 2167.12 613.673 1
 -2 -6 -26 2776.22 676.127 4
 -2 6 -26 243.438 554.163 4
 -2 6 -28 49563.9 1211.49 5
 2 6 28 46065.4 1103.06 1
 -2 6 28 51741.7 1255.14 1
 -2 -6 28 46847.7 1369.25 1
 2 -6 -28 48303.4 1138.56 5
 -2 -6 -28 46958 1154.2 5
 -2 -6 -28 48839.1 1162.26 4
 2 -6 28 47181.1 1357.34 1
 -2 6 30 -119.984 785.169 1
 2 -6 30 -253.497 846.133 1
 -2 -6 -30 -223.756 683.309 5
 -2 -6 -30 -126.306 693.906 4
 2 6 30 -226.483 616.283 1
 -2 -6 30 34.2778 859.985 1
 2 -6 -30 -703.103 661.966 5
 -2 6 30 1841.88 1268.68 3
 -2 6 -30 -1111.74 762.305 5
 2 6 -30 29.0408 728.955 5
 2 6 32 5244.73 721.842 1
 2 6 -32 5461.9 790.272 5
 2 -6 32 5874.45 908.289 1
 -2 -6 -32 2645.8 753.714 4
 2 -6 -32 6001.4 769.241 5
 -2 6 32 8860.07 1398.95 3
 -2 -6 -34 -1054.62 729.269 5
 -2 -6 34 290.023 894.575 1
 -2 6 -34 -88.1667 771.797 5
 2 6 34 335.938 711.437 1
 -2 6 36 2542.56 1401.21 3
 2 -6 36 2538.42 942.734 1
 2 6 -36 5131.45 861.504 5
 -2 -6 -36 2549.05 806.34 5
 -2 6 36 3814.4 821.731 1
 -2 6 -36 315.191 787.975 5
 2 8 0 134.562 233.535 3
 -2 -8 0 97.074 223.813 5
 2 8 0 54.6269 140.576 2
 2 -8 0 148.145 216.509 5
 -2 8 0 -54.228 214.779 3
 -2 8 0 -88.1609 211.629 2
 -2 -8 0 31.6193 347.493 1
 2 -8 0 104.553 271.262 4
 2 8 2 14824.7 317.66 2
 -2 8 2 13312 356.77 2
 2 -8 -2 15735.1 343.698 5
 -2 -8 2 13945 316.118 4
 -2 -8 -2 12768.2 329.882 4
 -2 8 -2 14374.1 348.919 2
 2 -8 -2 14542.9 393.061 4
 -2 8 -2 14529 334.672 3
 -2 -8 2 14422.7 475.583 1
 2 8 -2 15419.9 285.185 3
 -2 -8 2 15424.2 365.993 5
 2 8 -2 14592.2 271.911 2
 -2 -8 -2 14487.2 503.445 1
 -2 8 2 13702.6 405.813 3
 -2 -8 -2 13929.7 371.938 5
 -2 -8 4 545.269 351.77 1
 2 -8 -4 181.728 194.512 5
 -2 8 4 67.3116 237.587 2
 -2 -8 4 204.668 204.462 4
 2 8 -4 301.114 127.568 2
 2 -8 4 30.6366 416.141 1
 -2 -8 -4 249.687 236.379 4
 2 -8 -4 149.654 259.913 4
 -2 8 -4 207.888 206.253 2
 -2 8 4 253.047 294.672 3
 2 8 4 222.459 197.947 2
 -2 -8 4 205.135 231.347 5
 -2 8 -4 191.088 172.978 3
 2 -8 -6 6907.87 258.882 5
 -2 8 6 5830.66 322.117 2
 2 8 -6 6570.57 199.215 2
 2 -8 -6 6771.13 323.465 4
 2 8 6 6518.3 290.037 2
 2 -8 6 6000.44 466.395 1
 -2 8 -6 6888.82 234.586 3
 -2 8 -6 6257.85 277.948 2
 -2 8 6 5767.82 411.453 3
 -2 -8 6 6045.77 416.982 1
 2 -8 -8 55280.5 821.899 4
 -2 -8 8 50236.7 930.901 1
 -2 -8 -8 49424.8 836.585 5
 2 -8 -8 53161.4 760.668 5
 -2 8 8 50025.1 836.502 2
 -2 8 -8 53523.2 736.694 3
 2 8 8 52316.8 821.142 2
 -2 8 -8 57773 809.798 2
 2 8 -8 53598.5 713.667 4
 2 -8 -10 580703 6121.37 4
 2 8 -10 548246 6021.27 4
 -2 8 -10 529343 6072.11 2
 2 8 10 576997 6180.7 2
 2 -8 -10 578193 6082.96 5
 -2 8 -10 549140 6046.62 3
 2 8 -12 989.98 250.481 4
 -2 8 -12 481.212 227.48 3
 -2 -8 12 327.852 485.439 1
 2 8 12 458.911 304.288 2
 -2 8 -12 452.893 265.797 2
 2 -8 -14 642.392 319.018 5
 -2 8 -14 795.283 267.074 3
 2 8 -14 1131.82 288.087 4
 -2 -8 -14 917.801 420.031 4
 2 -8 14 1087.14 533.706 1
 -2 -8 14 940.918 555.842 1
 -2 -8 -14 659.554 397.728 5
 2 8 14 463.382 357.793 2
 -2 8 14 714.309 669.159 3
 -2 8 14 817.361 390.096 2
 2 -8 -14 631.356 368.164 4
 -2 -8 -16 3.36563 421.967 5
 2 8 -16 537.996 313.672 4
 -2 8 16 416.814 437.114 1
 -2 -8 16 961.328 644.015 1
 -2 -8 -16 186.55 451.905 4
 2 -8 16 192.448 532.367 1
 -2 8 16 182.366 760.11 3
 -2 8 18 27485.8 758.641 1
 2 -8 18 27700.8 910.972 1
 2 -8 -18 28874.1 692.506 5
 -2 8 18 29539.6 1165.87 3
 -2 -8 -18 29672.1 776.295 4
 -2 -8 -18 26360.5 753.395 5
 2 8 18 28602.2 675.927 1
 2 -8 -20 3316.03 487.581 5
 2 -8 -20 3565.74 507.726 4
 2 8 20 3363.11 448.281 1
 -2 8 -20 4168.06 506.173 4
 -2 -8 -20 3059.63 522.27 5
 2 -8 20 3532.45 718.376 1
 -2 8 20 4528.53 968.346 3
 -2 8 20 3607.89 560.521 1
 -2 -8 -20 3749.51 571.475 4
 -2 8 22 15134 718.357 1
 2 -8 22 14533.7 922.499 1
 2 -8 -22 14621.7 659.273 4
 2 -8 -22 15102.8 651.819 5
 2 8 22 14525.5 620.464 1
 -2 -8 -22 14539 700.233 5
 -2 8 -22 16436.4 656.181 4
 -2 -8 -22 16253.4 733.331 4
 -2 8 22 16241 1174.17 3
 -2 8 -24 263.54 528.185 4
 2 -8 -24 -203.901 545.058 4
 -2 -8 24 -6.1756 807.059 1
 -2 8 24 1075.71 1073.81 3
 -2 8 -24 1044.74 691.616 5
 2 -8 24 540.419 789.686 1
 -2 8 24 76.8784 607.678 1
 2 -8 -24 -236.846 536.946 5
 2 -8 -26 21781.9 811.509 5
 -2 -8 -26 21060.5 876.641 4
 -2 8 -26 21394 765.395 4
 -2 8 -26 21290.4 919.453 5
 -2 -8 26 19592 1074.95 1
 2 8 26 18695.5 765.009 1
 -2 -8 -26 21873.1 882.339 5
 -2 8 26 20953.7 885.082 1
 2 -8 26 18994.8 1021.2 1
 2 8 -28 -76.7169 741.191 5
 -2 8 -28 1359.42 751.369 5
 -2 -8 -28 302.846 676.206 4
 -2 -8 -28 526.315 661.251 5
 2 8 28 443.637 558.443 1
 -2 8 28 201.38 683.381 1
 2 -8 28 732.958 848.517 1
 2 -8 -28 514.295 617.309 5
 -2 -8 28 -13.1657 866.587 1
 -2 8 28 880.453 1236.32 3
 2 -8 30 22420.8 1161.87 1
 -2 -8 -30 21111.8 911.438 5
 2 -8 -30 20390.1 865.327 5
 -2 8 30 24262.1 1569.8 3
 -2 8 30 20817.6 929.559 1
 -2 8 -30 25824.8 1028.21 5
 2 8 30 18013.9 811.867 1
 2 8 32 316.685 622.742 1
 -2 -8 -32 -756.686 820.249 4
 -2 -8 32 -1094.4 888.643 1
 2 8 -32 -50.1641 760.325 5
 -2 -8 -34 -213.796 714.125 5
 2 -8 34 381.433 889.772 1
 -2 -8 34 946.758 919.924 1
 -2 8 -34 164.972 813.975 5
 -2 8 -36 65.3695 818.903 5
 -2 8 36 566.787 768.961 1
 -2 8 36 -1541.69 1509.4 3
 2 -8 36 490.178 893.665 1
 -2 -8 -36 702.447 744.286 5
 -2 -10 0 49048.1 762.609 5
 -2 10 0 48008.7 748.937 2
 -2 -10 0 45605.9 713.733 4
 2 10 0 51891.7 752.775 3
 -2 -10 0 46803.1 880.95 1
 -2 10 0 48278.7 743.562 3
 2 10 0 48918.2 685.913 2
 2 -10 0 48810.3 809.13 4
 -2 10 -2 1047.75 219.964 3
 -2 -10 2 1117.61 231.839 4
 -2 10 2 891.899 274.631 3
 2 10 2 1016.73 184.205 2
 2 -10 -2 1037.4 283.005 4
 2 10 2 1393.21 323.646 3
 2 10 -2 941.433 169.974 2
 2 10 -2 1240.61 189.062 3
 -2 -10 2 1279.69 252.63 5
 -2 -10 -2 1099.18 248.152 4
 -2 10 -2 956.108 222.365 2
 2 -10 -2 1342.45 234.615 5
 -2 10 2 954.856 242.979 2
 -2 -10 2 454.941 393.748 1
 -2 -10 -2 1207.58 425.78 1
 2 10 4 1591.67 216.324 2
 -2 -10 4 2009.45 270.039 5
 2 -10 -4 1868.34 295.53 4
 -2 10 4 1682.67 289.221 2
 -2 -10 4 2262.37 414.046 1
 2 10 -4 1761.54 127.404 3
 -2 10 -4 1773.03 250.471 2
 -2 -10 4 1633.66 246.872 4
 -2 10 -4 2001.37 197.59 3
 2 10 -4 1895.26 172.573 2
 2 10 4 1757.43 394.189 3
 -2 -10 -4 1644.95 276.671 4
 2 -10 -4 1953.26 248.421 5
 -2 10 4 1559.97 330.324 3
 2 -10 -6 6156.37 343.223 4
 -2 10 -6 6009.6 241.246 3
 -2 10 6 6161.09 354.751 2
 -2 10 6 6492.23 452.547 3
 -2 10 -6 5971.65 300.515 2
 2 10 6 6423.79 315.675 2
 2 -10 -6 6634.18 292.779 5
 -2 -10 6 6686.9 461.584 1
 2 10 -6 6221.14 218.891 2
 -2 10 8 177164 2070.32 2
 2 10 -8 181998 1898.61 2
 -2 10 -8 174743 1900.94 3
 -2 10 -8 175763 1980.41 2
 2 -10 -8 181300 1956.61 5
 2 10 8 181014 2036.33 2
 -2 10 -10 28401.7 515.419 3
 -2 -10 -10 32739.4 673.164 4
 2 -10 -10 29530.7 585.182 5
 2 -10 -10 29436 647.257 4
 2 10 10 30044.1 662.596 2
 -2 10 -10 29957 591.561 2
 2 -10 10 31617.4 798.498 1
 2 10 -10 31016.9 535.195 4
 -2 -10 -10 30041.9 642.896 5
 -2 10 10 32108.5 863.564 3
 -2 10 12 113347 1604.45 2
 -2 -10 -12 118447 1574.01 4
 2 10 12 111787 1584.05 2
 -2 -10 12 121550 1728.67 1
 -2 10 -12 112479 1430.04 3
 2 -10 12 119090 1722.55 1
 -2 -10 -12 118222 1582.92 5
 2 -10 -12 113881 1491.14 5
 -2 10 -12 113189 1504.03 2
 2 10 -12 115273 1459.33 4
 2 -10 14 346.267 541.978 1
 -2 -10 -14 -168.329 462.914 4
 2 10 14 374.305 383.985 2
 -2 -10 14 4.48906 588.295 1
 2 10 -14 -56.0523 290.046 4
 -2 -10 -14 245.384 402.449 5
 -2 10 14 276.013 428.639 2
 -2 10 16 8944.68 540.384 2
 2 -10 -16 8949.2 467.833 5
 -2 -10 16 8549.4 683.712 1
 -2 -10 -16 8526.06 593.029 4
 -2 -10 -16 7722.86 522.146 5
 -2 10 16 8628.25 875.381 3
 2 -10 16 8656.06 682.529 1
 -2 -10 -18 1028.54 494.301 5
 -2 -10 18 1321.75 669.2 1
 2 10 18 302.664 449.433 2
 -2 10 18 1431.77 911.369 3
 -2 -10 -18 -93.6576 604.889 4
 -2 10 -18 879.478 422.315 4
 -2 10 18 1225.71 498.309 2
 2 -10 -18 1489.01 432.397 5
 2 -10 18 1254.36 627.146 1
 2 -10 -18 1518.64 476.392 4
 2 -10 -20 21669.2 727.625 4
 2 -10 -20 21977.8 690.396 5
 -2 10 -20 21806.3 679.537 4
 2 10 20 15626.9 700.428 2
 -2 10 20 19559.3 738.3 2
 -2 -10 -20 20490.9 834.879 4
 2 -10 20 20236.1 895.982 1
 -2 -10 -20 19743.9 730.991 5
 -2 10 20 25566.6 1256.99 3
 -2 -10 -22 2936.29 696.905 4
 -2 10 -22 4080.81 546.822 4
 -2 -10 -22 3832.28 603.563 5
 2 -10 -22 4192.11 568.922 4
 2 -10 -22 3835.82 541.323 5
 2 -10 22 4296.21 771.477 1
 -2 10 22 5460.86 1133.98 3
 -2 10 24 -528.614 630.557 1
 -2 -10 -24 224.431 675.72 4
 2 -10 -24 234.975 571.802 4
 -2 10 -24 344.628 531.185 4
 2 -10 -24 79.2588 547.849 5
 2 -10 24 94.6311 813.584 1
 -2 10 -24 1318.73 688.645 5
 -2 -10 -24 33.0302 607.478 5
 -2 10 24 216.157 1188.89 3
 -2 -10 -26 -337.056 621.551 5
 -2 10 26 317.949 1216.02 3
 -2 10 -26 179.866 724.651 5
 2 -10 26 386.014 847.542 1
 -2 -10 -26 470.164 717.047 4
 2 -10 -26 42.7651 569.147 5
 -2 -10 26 -72.1019 848.649 1
 -2 10 26 5.06581 646.448 1
 2 10 26 -515.683 531.614 1
 -2 -10 -28 20464 948.2 4
 2 -10 -28 19602.9 814.33 5
 2 -10 28 23077.1 1153.69 1
 2 10 28 17191.5 747.945 1
 -2 10 28 22673.7 1576.83 3
 -2 -10 -28 19202.2 860.814 5
 -2 -10 28 18508.7 1089.57 1
 -2 10 28 19137.5 858.868 1
 2 -10 30 2137.12 918.73 1
 -2 -10 -30 656.693 771.45 4
 2 -10 -30 688.708 645.914 5
 -2 -10 -30 -490.316 684.361 5
 2 10 30 1230.52 595.19 1
 -2 10 30 720.944 689.915 1
 2 10 -30 2001.23 736.689 5
 -2 -10 32 6129.53 926.583 1
 -2 -10 -32 2884.99 849.338 4
 2 10 -34 -228.674 780.463 5
 -2 10 34 2397.1 747.805 1
 -2 -10 34 -407.783 892.729 1
 -2 -10 -34 -1118.45 734.491 5
 2 -10 34 -234.58 933.887 1
 -2 10 -34 83.6981 795.273 5
 -2 12 0 -179.118 256.737 3
 -2 -12 0 -71.0894 474.913 1
 2 -12 0 -188.861 277.715 5
 -2 12 0 -4.36413 249.677 2
 2 12 0 -207.585 282.063 3
 2 -12 0 -104.404 342.21 4
 -2 -12 -2 48532.8 995.995 1
 -2 -12 2 50781.4 994.98 1
 -2 12 2 47208.6 821.285 3
 2 12 -2 47293.3 725.032 2
 -2 12 -2 46246 786.886 2
 2 12 2 52715.6 884.591 3
 2 12 2 53939.2 776.603 2
 -2 12 2 45393.6 808.108 2
 -2 12 -2 51693.1 777.861 3
 2 -12 -2 48034.2 786.006 5
 2 12 -2 51131.7 713.714 3
 2 -12 -2 46792.9 818.179 4
 -2 12 4 -140.132 277.647 2
 -2 12 -4 51.1992 206.118 3
 2 -12 -4 40.165 330.624 4
 2 12 -4 -128.336 192.374 2
 -2 12 -4 48.1236 253.434 2
 -2 -12 4 -185.391 469.711 1
 2 -12 -4 -2.02297 259.093 5
 2 12 -4 113.983 159.086 3
 2 12 -6 11555.1 223.351 3
 2 12 6 13000.4 442.526 2
 2 12 6 13641.6 639.464 3
 -2 -12 -6 14087.6 477.143 5
 -2 12 -6 13692.2 339.609 3
 2 12 -6 12848.3 328.312 2
 -2 12 -6 12835.9 415.038 2
 2 -12 -6 12579.4 412.131 5
 2 12 -8 3670.29 241.213 2
 2 -12 -8 3024.54 306.412 5
 2 12 8 3345.41 353.877 2
 2 -12 8 3896.42 565.817 1
 -2 -12 8 4324.05 562.57 1
 -2 12 -8 3161.64 232.705 3
 -2 12 8 3271.73 503.63 3
 -2 -12 -8 3527.69 384.637 5
 2 12 -8 2860.72 124.473 3
 -2 12 -8 3349.85 307.015 2
 -2 12 10 79850.6 1214.16 2
 2 12 -10 70409.7 901.258 3
 2 12 -10 79413.9 1040.75 2
 -2 -12 -10 81616.7 1184.01 5
 -2 -12 -10 80670.3 1163.54 4
 -2 -12 10 82947.9 1356.43 1
 2 12 10 73060.3 1176.42 2
 -2 12 -10 73977.3 1012.29 3
 -2 12 -10 79332.9 1122.21 2
 -2 12 10 79111.9 1395.83 3
 2 -12 10 83890 1389.15 1
 2 -12 12 7074.66 638.834 1
 -2 -12 -12 7102.48 472.584 5
 2 12 12 6295.05 460.507 2
 2 -12 -12 6241.54 480.984 4
 -2 -12 -12 7102.18 501.568 4
 -2 -12 12 7167.85 657.698 1
 -2 12 -12 6117.14 296.14 3
 -2 12 12 7305.78 730.528 3
 -2 12 12 7102.22 512.278 2
 2 -12 14 2562.96 623.293 1
 -2 -12 14 2738.91 629.942 1
 2 -12 -14 2228.1 384.875 5
 2 12 14 2137.21 429.095 2
 -2 -12 -14 2560.34 448.432 5
 -2 12 14 2547.35 482.065 2
 -2 -12 -14 2643.03 515.861 4
 2 -12 -14 2307.92 460.87 4
 -2 12 -16 285.365 334.932 2
 -2 -12 -16 -64.6493 531.049 4
 -2 12 -16 229.695 293.141 3
 -2 -12 16 -124.122 651.956 1
 -2 12 16 108.736 504.128 2
 -2 -12 -16 317.256 479.841 5
 2 -12 -16 -12.4681 396.975 5
 2 -12 -16 -3.50775 466.704 4
 2 -12 16 591.951 622.896 1
 2 12 18 16084.3 690.21 2
 -2 -12 18 17419.6 844.268 1
 -2 12 -18 18243.9 568.659 2
 -2 -12 -18 17403.9 695.303 5
 -2 12 -18 17473.9 524.753 3
 2 -12 -18 19992.5 684.604 4
 -2 12 18 19112 736.166 2
 2 -12 18 19398.1 859.312 1
 -2 -12 -18 19561.7 771.874 4
 2 -12 -18 18833.4 622.309 5
 2 12 20 9277.2 627.045 2
 2 -12 -20 11159.1 587.503 5
 -2 -12 -20 10749.6 652.983 5
 2 -12 -20 10538.2 642.705 4
 -2 12 20 10845 659.949 2
 2 -12 20 9992.93 805.643 1
 -2 -12 20 10283.5 870.892 1
 -2 12 20 10938 1114.16 3
 -2 12 -20 10366.9 571.439 4
 -2 -12 -20 10592.6 756.017 4
 2 -12 22 25003.5 1032.37 1
 2 -12 -22 26597.1 848.51 4
 -2 -12 -22 28875.5 922.477 4
 -2 -12 -22 25059.6 842.44 5
 -2 12 22 23622.5 846.28 2
 2 12 22 22702.7 803.716 2
 -2 12 -22 26383.5 774.576 4
 2 -12 -22 25686.1 783.068 5
 2 -12 -24 -532.444 622.489 4
 -2 12 24 -127.485 613.985 2
 2 12 24 161.29 543.294 2
 2 -12 24 191.66 796.137 1
 -2 12 24 -727.991 1176.59 3
 -2 -12 -24 -855.239 699.801 4
 2 -12 -24 -57.8288 547.464 5
 -2 -12 -24 -285.873 616.347 5
 -2 12 26 1750.82 1259.87 3
 2 -12 -26 4951.9 626.344 5
 -2 12 26 4526.24 685.541 2
 2 12 26 3509.4 607.089 2
 -2 -12 -26 4384.37 676.02 5
 2 -12 26 5131.76 904.338 1
 -2 -12 -26 355.433 788.492 4
 -2 12 -28 1382.21 747.412 5
 -2 -12 -28 -429.644 672.34 5
 2 -12 -28 -393.484 616.398 5
 2 -12 28 1502.4 895.904 1
 -2 -12 -28 120.191 745.521 4
 -2 12 28 -691.596 665.538 2
 -2 12 28 -809.469 1329.51 3
 2 -12 -30 16278.3 838.294 5
 2 12 -30 18264.5 909.19 5
 -2 -12 30 16489 1096.13 1
 -2 12 32 544.919 707.089 2
 -2 12 -32 -231.267 802.404 5
 2 -12 32 -376.392 904.348 1
 -2 -12 -32 -462.968 718.401 5
 -2 -12 32 -1112.31 915.28 1
 -2 12 32 2476.64 1405.24 3
 -2 12 34 -65.7903 1394.36 3
 -2 12 -34 396.209 785.809 5
 -2 -12 -34 -132.175 801.732 4
 2 -12 34 1024.28 940.768 1
 -2 -12 -34 345.847 711.662 5
 2 12 -34 6.60645 800.325 5
 -2 12 34 601.188 707.474 2
 -2 -12 34 -866.878 894.56 1
 -2 -14 0 120870 1583.3 4
 2 14 0 120020 1571.15 2
 2 -14 0 116126 1927.31 1
 -2 -14 2 1553.44 355.09 4
 2 14 2 1509 268.595 2
 -2 -14 -2 1595.38 370.981 4
 2 14 2 1300.7 404.485 3
 -2 -14 -2 1618.02 563.181 1
 2 14 -2 1660.95 253.794 3
 -2 14 -2 1465.55 301.212 2
 2 -14 2 1155.82 616.152 1
 -2 -14 2 1694.1 351.308 5
 2 14 -2 1652.42 256.138 2
 -2 14 4 10907.3 515.641 3
 -2 -14 -4 8814.03 674.27 1
 2 -14 -4 10974.7 501.106 4
 -2 14 -4 9426.53 428.713 2
 -2 14 -4 10705.3 353.065 3
 -2 -14 4 11886.7 466.705 5
 2 14 -4 10849.8 300.566 3
 -2 -14 4 10223.8 442.319 4
 2 14 4 10555.6 571.461 3
 2 14 4 9919.77 393.315 2
 2 14 -4 10617.2 350.477 2
 -2 -14 6 823.284 325.638 4
 -2 -14 6 1153.58 348.266 5
 2 -14 -6 741.117 391.07 4
 -2 -14 6 1080.23 558.282 1
 -2 -14 -6 678.634 367.287 5
 -2 14 6 461.077 450.649 3
 -2 14 -6 894.712 234.989 3
 2 14 -6 559.43 148.87 3
 2 14 6 574.13 306.575 2
 2 14 -6 608.831 225.431 2
 2 14 -8 40774.3 661.945 2
 2 14 8 37970.5 778.178 2
 -2 14 8 40607.4 825.881 2
 2 -14 -8 42492.2 798.057 4
 -2 -14 8 45813.1 1016.81 1
 2 14 -8 33396.5 500.182 3
 -2 -14 -8 39309.2 798.207 5
 -2 14 8 40792 956.505 3
 2 -14 -8 39350.5 743.635 5
 2 14 8 44317.3 1045.33 3
 -2 14 -8 40378.6 638.299 3
 -2 -14 10 159.266 602.329 1
 -2 -14 -10 -111.12 400.068 5
 -2 14 10 729.735 582.6 3
 2 14 10 473.924 365.866 2
 -2 -14 -10 260.928 443.905 4
 2 -14 -10 348.009 438.752 4
 2 -14 10 417.09 589.463 1
 2 14 10 -17.5441 669.671 3
 -2 14 10 471.994 418.369 2
 2 -14 -10 -71.1428 326.413 5
 -2 -14 12 22859.2 882.68 1
 2 -14 12 22679 853.738 1
 -2 -14 -12 20981.7 674.88 4
 2 14 12 19191.7 619.904 2
 -2 -14 -12 20340.5 659.546 5
 -2 14 12 20516.9 672.361 2
 2 -14 -12 21083.4 581.31 5
 -2 14 12 20730.7 887.95 3
 2 14 12 25213 1056.86 3
 2 14 14 326.249 873.605 3
 2 -14 -14 683.625 402.299 5
 2 -14 -14 194.084 480.175 4
 -2 14 -14 897.992 327.975 2
 2 -14 14 883.516 650.907 1
 -2 -14 14 687.554 660.462 1
 -2 -14 -14 379.559 449.712 5
 -2 14 14 -691.524 525.342 2
 -2 -14 -14 318.111 517.464 4
 2 14 16 9519.44 1094.92 3
 -2 14 16 6603.94 958.596 3
 -2 -14 -16 6963.85 620.309 4
 2 -14 -16 7372.22 507.161 5
 -2 14 16 6306.12 620.606 2
 2 14 16 6805.24 564.947 2
 -2 14 -16 6276.39 361.051 3
 -2 -14 -16 6539.03 567.572 5
 -2 14 -16 6772.75 437.425 2
 2 -14 16 6918.64 726.661 1
 -2 -14 16 7053.63 754.4 1
 2 14 18 3915.5 538.69 2
 -2 14 -18 4791.99 448.863 2
 -2 -14 -18 5341.31 644.627 4
 -2 14 18 4205.99 599.711 2
 2 -14 18 5333.86 801.801 1
 2 -14 -18 5241.02 571.044 4
 -2 -14 -18 4933.43 569.491 5
 -2 14 -18 4335.18 378.108 3
 2 14 18 4905.86 1165.79 3
 2 -14 -18 4575.38 493.16 5
 -2 -14 18 5010.73 760.524 1
 2 -14 -20 65081 1301.61 4
 -2 -14 20 78624.9 1540 1
 -2 14 20 70591.7 1348.44 2
 -2 -14 -20 72644.1 1311.68 5
 2 -14 -20 69673.1 1231.09 5
 -2 -14 -20 78909.7 1358.41 4
 2 -14 20 73092.5 1490.87 1
 2 14 20 60905 1269.5 2
 2 14 22 315.386 561.508 2
 -2 -14 -22 357.774 603.594 5
 2 -14 -22 -177.334 531.439 5
 -2 -14 22 612.116 869.547 1
 2 -14 22 220.002 809.69 1
 -2 14 22 -137.149 1107.34 3
 -2 14 22 -388.583 640.996 2
 2 -14 -22 -585.072 608.397 4
 -2 -14 -22 279.911 662.382 4
 2 14 24 1371.09 1324.36 3
 -2 14 24 -154.345 1141.4 3
 -2 -14 -24 25.2853 687.141 4
 2 -14 -24 180.755 611.265 4
 2 -14 24 513.342 814.309 1
 -2 -14 -24 316.123 610.439 5
 -2 14 24 -98.1771 661.386 2
 2 -14 -24 388.677 544.554 5
 2 14 26 1048.81 1410.6 3
 2 -14 26 101.083 847.007 1
 -2 -14 -26 86.2174 725.329 4
 -2 -14 -26 -458.204 645.931 5
 -2 14 26 -506.37 1220.72 3
 2 -14 -26 -152.909 583.092 5
 -2 14 26 5.86306 661.378 2
 -2 14 28 10985 799.565 2
 2 -14 -28 12018.7 757.599 5
 -2 -14 -28 11402.3 785.091 5
 2 -14 30 37.1581 888.38 1
 -2 14 -30 83.7276 751.882 5
 -2 -14 30 -597.937 899.711 1
 -2 14 30 -674.976 1289.2 3
 2 14 -32 3248.52 774.38 5
 2 -14 32 3843.53 946.194 1
 -2 14 -32 651.349 810.903 5
 -2 14 32 9001.57 1468.27 3
 -2 -14 -32 4084.98 750.728 5
 2 14 32 9508.3 1645.1 3
 -2 -14 32 3148.66 965.029 1
 -2 14 32 5115.97 780.634 2
 -2 16 0 -39.9195 335.131 3
 2 16 0 -272.797 299.58 2
 2 -16 0 238.02 447.209 4
 -2 -16 0 -545.894 621.266 1
 -2 -16 0 -2.36451 384.951 4
 2 16 0 115.935 336.516 3
 2 -16 0 398.258 375.679 5
 2 -16 0 -289.577 722.839 1
 2 -16 -2 90966.7 1343.27 4
 -2 -16 2 89691.7 1278.05 4
 2 16 2 83282.9 1248.27 2
 2 -16 2 88130.3 1595.12 1
 -2 -16 -2 89724.4 1594.37 1
 2 16 2 89919.6 1346.3 3
 2 -16 -2 90503.1 1279.75 5
 -2 16 2 90443.8 1332.4 3
 2 16 -2 82294.1 1232.85 2
 2 16 -2 87290.7 1194.16 3
 -2 -16 -2 91915.5 1274.59 4
 2 -16 -4 -294.625 443.803 4
 -2 -16 -4 503.511 398.921 5
 -2 16 4 157.607 402.663 3
 -2 -16 4 -301.619 390.86 4
 2 16 -4 60.8092 228.128 3
 2 -16 -4 30.3549 346.506 5
 -2 -16 -4 -341.854 645.076 1
 -2 -16 4 -104.498 393.064 5
 -2 16 4 212.103 367.329 2
 2 -16 4 -107.27 697.573 1
 -2 -16 4 -587.146 631.503 1
 2 16 4 -166.213 310.769 2
 -2 -16 6 3224.14 393.674 4
 2 -16 -6 3496.82 454.715 4
 2 -16 -6 2641.34 391.856 5
 2 16 6 3664.48 380.182 2
 -2 -16 6 3587.15 700.95 1
 2 16 6 3688.93 608.752 3
 -2 -16 6 3760.34 409.415 5
 -2 16 6 3735.01 523.411 3
 -2 -16 -6 3317.57 436.366 5
 -2 16 6 3248.68 411.293 2
 2 -16 6 2788.78 705.434 1
 2 16 8 1035.14 655.638 3
 -2 16 8 901.756 539.064 3
 2 -16 -8 696.556 441.641 4
 -2 -16 8 1781.87 679.179 1
 -2 16 8 933.598 417.407 2
 2 16 8 1345.03 350.576 2
 -2 -16 -8 220.872 443.914 4
 2 -16 -8 595.912 359.285 5
 -2 -16 -8 977.634 429.528 5
 -2 -16 -10 24965.2 701.316 4
 -2 16 -10 25453 651.25 2
 2 -16 -10 22312.2 627.115 5
 2 16 10 24145.7 700.234 2
 2 16 10 27861.2 1021.61 3
 -2 -16 -10 22101.5 691.064 5
 -2 16 10 24834.9 885.883 3
 -2 16 10 25853.7 734.292 2
 -2 -16 10 29328.8 974.748 1
 -2 -16 -12 401.604 483.941 5
 2 -16 -12 -192.739 515.142 4
 -2 16 12 592.301 478.818 2
 -2 16 12 350.495 665.256 3
 2 16 12 191.577 422.267 2
 -2 -16 -12 148.093 522.341 4
 -2 -16 12 -314.083 728.615 1
 2 16 12 814.466 810.391 3
 2 -16 -12 -383.104 397.465 5
 2 -16 14 1930.47 732.512 1
 2 16 14 2903.46 923.526 3
 -2 16 -14 2183.52 378.479 2
 -2 -16 -14 2156.46 564.982 4
 2 -16 -14 186.556 547.937 4
 -2 16 14 2798.82 530.537 2
 -2 -16 14 2632.69 760.578 1
 -2 -16 -14 1989.33 508.479 5
 2 -16 -14 2259.11 444.875 5
 -2 16 -14 2211.27 296.759 3
 -2 16 16 267.863 564.696 2
 2 16 16 525.886 495.469 2
 2 -16 -16 62.371 575.807 4
 -2 -16 -16 201.541 592.5 4
 -2 16 -16 3.78931 382.85 2
 -2 -16 16 -226.972 751.478 1
 2 16 16 792.87 1033.78 3
 2 -16 -16 117.261 453.304 5
 2 -16 16 -5.72109 741.234 1
 -2 16 -16 80.6326 309.869 3
 -2 -16 -16 240.127 524.703 5
 -2 -16 -18 89175.6 1502.22 4
 2 -16 -18 91479.3 1493.76 4
 -2 16 18 83779.1 1523.72 2
 -2 -16 -18 80217.9 1431.35 5
 2 16 18 99011 2104.8 3
 2 -16 -18 81081.3 1393.24 5
 -2 -16 18 96288.8 1728.43 1
 -2 16 18 92369.6 1930.29 3
 2 -16 18 90190.2 1659.03 1
 -2 16 20 -85.1552 1035.69 3
 -2 -16 20 1086.56 843.707 1
 -2 -16 -20 597.327 584.677 5
 -2 16 20 657.166 637.818 2
 2 -16 20 1160.99 822.39 1
 2 16 20 2409.9 1220.79 3
 -2 -16 -20 1798.88 694.574 4
 2 -16 -20 4.21369 517.781 5
 2 -16 -20 87.3453 616.443 4
 -2 -16 22 8826.49 929.313 1
 2 -16 -22 7199.38 623.248 5
 2 -16 22 8433.05 875.225 1
 -2 -16 -22 8197.51 670.414 5
 -2 -16 24 -1127.33 930.083 1
 -2 16 24 -111.458 646.502 2
 2 -16 -24 -390.196 615.244 4
 2 -16 -24 -530.487 561.252 5
 2 -16 24 515.359 823.362 1
 -2 16 26 2976.91 691.418 2
 2 -16 -26 2675.83 617.207 5
 -2 -16 -26 3500.87 674.871 5
 -2 16 28 -1924.65 1286.2 3
 2 -16 28 -143.333 857.178 1
 -2 16 28 -775.86 703.567 2
 -2 -16 -30 8534.44 829.637 5
 2 -16 30 10037.2 1025.38 1
 2 -16 32 7.84117 924.008 1
 -2 -16 32 2158.37 937.115 1
 -2 16 32 -2118.52 1335.79 3
 -2 -16 -32 -123.15 814.604 4
 -2 -16 -32 101.542 729.595 5
 -2 16 32 394.302 739.068 2
 -2 -18 0 83855.3 1308.38 4
 -2 -18 0 86131.3 1622.9 1
 2 -18 0 89413.9 1372.86 4
 -2 18 0 80755.7 1309.29 2
 2 -18 0 85037.5 1700.85 1
 -2 18 0 83847 1315.86 3
 2 -18 0 92373.6 1325.18 5
 2 18 0 87361.1 1316.85 3
 2 -18 2 2334.16 877.099 1
 -2 -18 2 2339.7 761.544 1
 2 -18 -2 2293.59 857.016 1
 -2 18 2 1777.72 432.412 2
 2 -18 -2 4239.85 437 5
 -2 18 -2 4407.25 447.502 2
 2 -18 -2 3427.91 522.38 4
 -2 -18 2 2215.73 454.069 4
 -2 18 -2 4937.65 423.841 3
 -2 -18 -2 5566.99 828.239 1
 -2 18 2 4282.96 460.223 3
 2 18 -2 2965.75 341.075 3
 -2 -18 -4 8213.3 561.181 5
 -2 -18 4 8219.32 776.475 1
 -2 -18 -4 9776.56 850.968 1
 2 -18 -4 6829.27 477.843 5
 -2 18 4 3891.75 498.528 2
 -2 18 -4 7883.18 399.061 3
 2 -18 4 4019.66 889.22 1
 -2 -18 4 7481.26 537.398 5
 2 18 4 9541.32 613.87 3
 -2 18 4 7398.5 537.614 3
 2 -18 -4 6870.07 545.091 4
 -2 18 -4 9045.6 486.607 2
 -2 -18 4 5885.45 531.392 4
 -2 18 -6 401.172 291.417 3
 -2 18 6 -61.5918 503.238 3
 -2 -18 6 91.7045 745.107 1
 -2 18 -6 845.964 385.5 2
 -2 18 6 -47.2212 428.33 2
 -2 -18 -6 732.126 457.676 5
 2 18 6 -176.945 596.251 3
 2 -18 -6 -665.276 414.696 5
 -2 -18 6 -348.182 423.346 4
 -2 18 -8 15888.9 434.134 3
 2 -18 -8 14433.1 604.452 5
 2 -18 -8 17394.1 660 4
 -2 18 -8 16386.3 582.105 2
 -2 18 8 15565.7 741.268 3
 -2 18 8 15049.2 598.023 2
 -2 -18 -8 14575.1 632.582 5
 -2 -18 8 20481.9 932.041 1
 2 18 8 18160.7 855.513 3
 -2 -18 -8 16299.1 664.458 4
 -2 -18 -10 200.426 462.907 5
 2 18 10 237.535 747.8 3
 -2 -18 -10 -90.3838 525.496 4
 2 -18 -10 -84.31 518.189 4
 2 -18 -10 -262.398 428.777 5
 -2 18 10 397.826 497.576 2
 -2 18 -10 255.635 261.8 3
 -2 -18 10 1052.35 743.089 1
 -2 18 10 -154.684 650.273 3
 -2 18 -10 -258.72 396.374 2
 -2 18 -12 10986.8 520.137 2
 -2 -18 -12 12020.5 664.959 4
 -2 18 12 11336.1 837.878 3
 2 18 12 12644.1 994.848 3
 -2 18 12 11734.2 659.488 2
 -2 18 -12 10970.3 386.536 3
 2 -18 -12 9732.98 552.017 5
 2 -18 -12 11329.2 626.339 4
 -2 -18 -12 9671.87 603.777 5
 -2 18 14 641.287 796.139 3
 2 18 14 -32.783 995.907 3
 2 -18 -14 -10.7606 462.065 5
 -2 -18 -14 45.3025 537.686 5
 -2 18 -14 597.584 387.261 2
 -2 -18 -14 229.798 606.037 4
 -2 -18 14 465.4 796.517 1
 2 -18 -14 -59.1296 598.061 4
 -2 18 14 -286.249 567.878 2
 2 -18 16 16130.5 956.759 1
 -2 18 16 13707.5 1023.14 3
 2 -18 -16 13149.7 742.446 4
 -2 18 16 11447.8 704.208 2
 2 -18 -16 11634.5 609.624 5
 2 18 16 17353.4 1244.27 3
 -2 -18 16 15981.6 974.582 1
 -2 -18 -16 13758.1 771.01 4
 -2 -18 -16 12005.5 703.627 5
 -2 18 18 1183.7 937.96 3
 -2 18 18 1928.81 626.202 2
 2 -18 18 2854.32 836.69 1
 -2 -18 18 3558 841.288 1
 -2 -18 -18 1948.85 688.155 4
 2 -18 -18 2104.5 658.06 4
 2 18 18 3550.96 1142.75 3
 -2 -18 -18 1129 605.93 5
 2 -18 -18 1725.67 523.748 5
 -2 18 20 26209.1 924.817 2
 -2 -18 -20 25241.6 874.667 5
 2 -18 -20 28925.7 930.561 4
 2 -18 20 27809.8 1133.16 1
 -2 -18 -20 29062.8 946.052 4
 -2 18 20 29160.8 1315.7 3
 2 -18 -20 24514.3 813.845 5
 2 18 20 34437.9 1553.38 3
 -2 -18 20 34951 1234.8 1
 -2 -18 -22 470.566 771.719 4
 -2 18 22 -73.6073 1078.53 3
 2 -18 -22 227.84 651.321 4
 -2 -18 22 799.805 898.644 1
 2 -18 22 163.509 815.653 1
 -2 18 22 682.492 653.737 2
 -2 -18 -22 3088.24 655.45 5
 2 -18 -22 150.489 554.555 5
 -2 -18 -24 209.556 756.879 4
 2 -18 -24 477.295 687.422 4
 -2 -18 -24 2304.58 653.147 5
 -2 18 24 -12.8186 692.32 2
 2 -18 -24 119.23 570.322 5
 2 -18 26 -377.055 832.109 1
 -2 18 26 -474.701 703.409 2
 -2 -18 26 -254.055 907.116 1
 2 -18 -26 -547.191 624.657 5
 2 18 26 423.199 1360.41 3
 2 -18 28 6399.37 892.399 1
 -2 -18 -28 4853.34 729.89 5
 2 18 28 7041.03 1498.23 3
 -2 -18 28 6610.92 987.844 1
 2 -18 30 -83.2931 905.173 1
 -2 -18 -30 596.261 800.827 4
 2 18 30 2302.58 1474.27 3
 -2 18 30 -202.581 711.746 2
 -2 -18 -30 113.575 690.964 5
 2 -20 0 1219.01 534.246 4
 -2 20 0 -169.806 427.355 2
 2 -20 0 1427.23 887.858 1
 2 -20 0 1361.59 471.174 5
 -2 -20 0 -255.167 768.717 1
 2 20 2 22659.4 723.544 3
 2 -20 -2 25441 788.669 4
 2 -20 2 26688 1124.95 1
 -2 -20 2 27596.3 1077.86 1
 2 -20 -2 25544.6 712.296 5
 -2 20 2 22059.8 706.325 2
 -2 -20 -2 25416.2 741.874 5
 -2 20 -2 23926.5 675.609 3
 -2 -20 -2 24930.7 1083.77 1
 -2 20 2 23267.1 701.521 3
 2 -20 -2 22676.4 1151.16 1
 -2 20 -2 24641.8 743.501 2
 -2 -20 4 -514.165 532.396 4
 2 20 4 848.74 552.467 3
 2 -20 -4 187.894 428.991 5
 -2 -20 -4 -767.721 771.282 1
 -2 20 -4 656.544 347.666 3
 2 -20 4 -44.2504 860.212 1
 -2 -20 4 -354.004 751.014 1
 -2 20 -4 1421.9 429.924 2
 -2 -20 -4 326.714 498.824 5
 -2 20 4 375.685 474.08 3
 2 -20 -4 -548.836 522.046 4
 -2 20 -6 3517.45 342.014 3
 2 -20 6 538.855 863.644 1
 2 -20 -6 3597.25 573.389 4
 -2 -20 -6 3994.54 826.68 1
 -2 -20 6 5213.06 873 1
 2 20 6 3901.08 659.269 3
 -2 -20 -6 2862.93 532.728 5
 2 -20 -6 2542.43 476.456 5
 -2 20 6 1910.93 521.731 2
 -2 20 6 3565.58 578.85 3
 -2 20 -6 3361.08 464.863 2
 2 -20 -8 -3.88501 540.201 4
 -2 -20 -8 304.288 501.569 5
 -2 20 8 5.50235 640.253 3
 -2 -20 -8 243.047 566.851 4
 -2 -20 8 -297.894 784.438 1
 2 -20 8 -85.5719 790.022 1
 -2 20 -8 214.634 288.931 3
 -2 20 8 -4.54476 495.335 2
 -2 20 -8 -195.461 408.703 2
 2 -20 -8 188.267 450.119 5
 2 20 8 -723.57 714.582 3
 -2 20 -10 14810.9 625.864 2
 -2 -20 10 20170.8 999.194 1
 -2 20 10 20151.1 915.829 3
 -2 20 10 15089.5 695.327 2
 -2 -20 -10 13865.6 681.596 5
 2 20 10 18235.1 1007.32 3
 2 -20 -10 15208.2 668.945 5
 -2 -20 -10 16991.6 753.738 4
 2 -20 -10 18181.7 755.565 4
 2 -20 -12 3529.07 534.775 5
 -2 20 12 4210.43 640.006 2
 -2 -20 -12 1392.44 640.759 4
 2 -20 -12 4555.1 648.466 4
 -2 -20 -12 1677.45 567.922 5
 2 20 12 2254 920.198 3
 -2 -20 12 2532.91 837.301 1
 -2 20 12 5405.78 847.474 3
 2 20 14 543.385 989.812 3
 -2 20 14 982.294 827.116 3
 -2 -20 -14 440.775 647.42 4
 -2 20 14 1562.39 625.422 2
 2 -20 -14 1600.27 602.777 4
 2 -20 -14 1372.02 504.04 5
 -2 -20 14 1850.9 852.427 1
 -2 -20 -14 930.885 580.629 5
 -2 20 16 -669.073 875.482 3
 2 -20 -16 939.118 619.846 4
 2 -20 -16 368.415 508.25 5
 -2 20 16 5.56425 598.08 2
 -2 -20 -16 266.894 673.222 4
 -2 -20 16 -90.3479 900.437 1
 -2 -20 -16 740.493 592.861 5
 2 20 16 26.9417 1080.61 3
 -2 -20 -18 12428.5 787.525 4
 -2 -20 -18 10875.5 731.38 5
 -2 20 18 11323 753.685 2
 2 -20 -18 10390.2 649.178 5
 -2 20 18 11699.8 1056.62 3
 2 20 18 14292.2 1306.87 3
 2 -20 -18 13321.7 778.483 4
 2 -20 18 13100.8 936.614 1
 -2 20 20 826.195 1003.75 3
 -2 -20 -20 2050.19 733.297 4
 2 -20 -20 2282.97 557.353 5
 2 20 20 4147.56 1296.1 3
 -2 -20 -20 2086.79 644.18 5
 2 -20 -20 2262.58 684.801 4
 -2 20 20 1944.92 636.744 2
 2 -20 20 3047.92 875.216 1
 -2 -20 -22 10244.1 837.433 4
 -2 20 22 8331.69 745.945 2
 2 -20 -22 8399.13 660.149 5
 -2 -20 -22 9671.2 732.211 5
 -2 20 24 562.527 665.588 2
 2 20 24 -1126.01 1400.24 3
 -2 20 24 -621.861 1107.16 3
 2 -20 -24 1633.34 732.641 4
 -2 -20 24 -279.44 876.461 1
 2 -20 24 187.094 805.116 1
 2 -20 -24 996.228 590.477 5
 -2 20 26 735.261 1194.3 3
 -2 -20 -26 1428.04 807.768 4
 -2 -20 26 622.642 939.756 1
 2 -20 26 1174.69 851.267 1
 2 20 26 365.243 1476.29 3
 -2 -20 -26 1356.13 695.847 5
 -2 -20 -28 599.281 808.247 4
 -2 -20 28 -307.454 932.613 1
 -2 -20 -28 -480.104 697.806 5
 2 -20 28 -526.931 839.252 1
 2 20 28 619.015 1509.51 3
 -2 -22 0 13634.6 640.357 5
 -2 22 0 11856.1 613.973 2
 2 -22 0 12443 691.147 4
 2 -22 0 14771.5 645.996 5
 -2 -22 0 12442.6 961.308 1
 2 -22 0 13706.5 1043.13 1
 -2 22 0 12867.9 602.15 3
 2 -22 -2 -517.848 621.568 4
 -2 22 -2 74.4866 404.684 3
 -2 -22 -2 -66.7017 527.007 5
 2 -22 -2 426.996 502.834 5
 -2 -22 -2 56.9248 825.119 1
 -2 22 -2 -226.084 469.459 2
 -2 22 2 179.029 464.902 2
 2 -22 2 71.0165 915.908 1
 -2 -22 2 -367.056 820.103 1
 -2 22 2 -191.357 474.159 3
 2 -22 -2 214.688 942.898 1
 2 22 4 1169.22 582.718 3
 -2 -22 -4 86.0653 829.994 1
 2 -22 -4 2523.71 975.911 1
 -2 22 -4 1251.88 453.286 2
 2 -22 4 995.538 845.699 1
 -2 22 -4 1354.26 372.49 3
 -2 -22 -4 1216.04 535.667 5
 -2 22 4 806.215 536.639 3
 2 -22 -4 1124.97 486.924 5
 -2 22 4 1085.2 495.529 2
 -2 -22 4 906.605 837.944 1
 2 -22 -4 812.05 587.967 4
 2 -22 -6 -339.853 596.326 4
 2 -22 6 -1161.69 875.872 1
 2 22 6 435.63 651.669 3
 -2 -22 6 248.685 891.746 1
 -2 22 -6 -263.09 335.928 3
 -2 22 6 432.544 501.031 2
 -2 -22 -6 64.323 574.006 4
 -2 -22 -6 264.733 808.584 1
 2 -22 -6 -203.166 506.391 5
 -2 -22 -6 228.03 574.701 5
 -2 22 6 -764.077 583.634 3
 2 22 8 15869.6 901.506 3
 -2 -22 8 16815.2 1036.44 1
 -2 -22 -8 15573.6 748.959 4
 2 -22 -8 16365.7 782.217 4
 -2 -22 -8 15251 1033.89 1
 -2 -22 -8 14847.7 725.265 5
 -2 22 8 14652.8 803.196 3
 2 -22 -8 13729.8 661.187 5
 2 -22 8 16291.6 1022.18 1
 2 -22 -10 3059.33 637.458 4
 -2 -22 10 3475.57 896.796 1
 2 -22 -10 2320.13 535.653 5
 -2 22 10 2168.89 734.685 3
 -2 22 10 1402.26 574.94 2
 -2 -22 -10 1838.1 598.561 5
 2 -22 10 1815.7 865.317 1
 2 22 10 1894.74 837.313 3
 -2 -22 12 19791.3 1078.06 1
 -2 22 12 11839.5 690.742 2
 2 -22 12 23241.3 1093.38 1
 -2 22 12 14546.4 915.808 3
 2 -22 -12 16312.5 757.246 4
 2 -22 -12 13639 694.859 5
 -2 -22 -12 11709.1 699.764 5
 2 22 12 14439.3 1098.28 3
 2 22 14 -1757.57 1057.89 3
 2 -22 -14 50.3781 620.327 4
 -2 -22 -14 -257.797 689.468 4
 -2 22 14 -206.34 577.622 2
 -2 22 14 112.875 811.101 3
 -2 -22 14 291.415 876.827 1
 -2 -22 -14 -84.4151 581.893 5
 2 -22 -14 253.09 511.491 5
 2 22 16 2385.9 1084.16 3
 -2 22 16 2458.64 878.695 3
 2 -22 -16 2183.45 641.313 4
 -2 -22 16 4836.71 984.773 1
 -2 -22 -16 2530.24 628.845 5
 -2 -22 -16 1837.77 721.309 4
 -2 22 16 2227.03 665.99 2
 2 -22 -16 2207.84 548.021 5
 -2 22 18 923.183 911.802 3
 2 -22 -18 416.904 623.115 4
 -2 -22 -18 132.721 676.896 4
 -2 -22 -18 -216.554 593.776 5
 -2 -22 18 552.545 942.307 1
 2 22 18 -108.993 1147.77 3
 -2 22 18 762.517 646.509 2
 2 -22 -18 590.402 540.203 5
 -2 22 20 6910.22 731.492 2
 2 -22 -20 6866.62 642.268 5
 2 -22 -22 547.134 721.39 4
 2 -22 22 693.132 837.409 1
 2 -22 -22 336.45 590.182 5
 2 22 22 -186.639 1266.1 3
 -2 22 22 -543.266 1053.08 3
 -2 22 22 1306.06 677.984 2
 -2 -22 22 144.755 922.549 1
 -2 -22 -24 709.775 760.771 4
 -2 22 24 -172.776 1119.89 3
 -2 -22 24 37.4288 880.163 1
 2 -22 -24 1483.17 629.844 5
 2 -22 24 463.667 820.892 1
 -2 -22 -24 163 680.739 5
 2 22 24 -1372.57 1400.73 3
 -2 -22 26 397.286 901.226 1
 -2 22 26 -547.147 1153.84 3
 -2 -22 -26 839.25 791.24 4
 -2 -22 -26 162.069 678.576 5
 2 22 26 -430.054 1398.54 3
 2 -22 26 -897.429 866.013 1
 2 -24 0 766.032 950.806 1
 -2 24 0 29.4993 462.921 3
 -2 -24 0 -1084.88 872.277 1
 -2 -24 0 -803.458 550.493 5
 2 -24 0 -962.231 566.806 4
 2 -24 0 -576.073 504.498 5
 2 -24 2 6363.3 997.975 1
 2 -24 -2 4954.31 697.174 4
 2 -24 -2 4228.95 979.033 1
 -2 -24 -2 5131.04 613.516 5
 -2 -24 -2 3536.09 887.269 1
 -2 24 -2 4390.58 473.184 3
 -2 -24 2 5000.24 915.987 1
 -2 24 2 5044.36 574.756 3
 2 -24 -2 4657.06 590.208 5
 2 -24 4 -472.408 885.696 1
 -2 -24 -4 -645.707 562.303 5
 -2 -24 -4 138.918 586.255 4
 2 -24 -4 597.92 526.29 5
 2 -24 -4 1422.94 991.91 1
 -2 24 4 -99.5993 544.553 3
 2 -24 -4 465.528 613.701 4
 -2 -24 -4 39.0224 886.177 1
 2 -24 6 991.923 907.355 1
 2 -24 -6 391.829 621.179 4
 -2 -24 -6 95.5755 628.822 4
 2 -24 -6 2118.54 525.899 5
 -2 24 6 1638.45 598.741 3
 -2 -24 -6 2109.86 585.657 5
 2 -24 -6 3636.23 1034.48 1
 -2 -24 -6 1564.55 867.208 1
 -2 -24 6 1982.82 948.171 1
 -2 24 8 1859.82 656.956 3
 2 -24 -8 102.005 630.095 4
 2 -24 -8 1367.2 549.058 5
 2 -24 8 742.897 872.793 1
 -2 -24 -8 719.586 656.08 4
 -2 -24 8 1096.99 898.611 1
 -2 -24 -8 1517.67 618.516 5
 2 24 8 2808.77 768.194 3
 -2 -24 -8 2249.91 917.557 1
 2 24 10 27937.5 1108.07 3
 -2 -24 -10 22625.4 858.344 5
 -2 -24 10 31747.2 1241.4 1
 2 -24 10 28178.7 1167.55 1
 2 -24 -10 21940.7 795.297 5
 -2 24 10 24656.3 991.481 3
 -2 -24 -10 20060.2 1132.4 1
 -2 -24 -12 -28.2367 598.019 5
 -2 -24 12 708.37 910.031 1
 -2 -24 -12 275.641 691.587 4
 2 -24 -12 -435.145 529.14 5
 -2 24 12 519.171 758.105 3
 2 -24 -12 -584.962 640.139 4
 2 24 12 -1457.5 928.584 3
 2 -24 12 -502.979 875.17 1
 2 -24 -14 469.264 644.276 4
 -2 -24 -14 313.97 590.353 5
 -2 24 14 -201.893 773.909 3
 2 24 14 744.073 985.436 3
 -2 -24 -14 528.392 683.158 4
 2 -24 -14 155.094 553.316 5
 -2 -24 14 -205.643 907.748 1
 2 -24 -16 -141.081 643.909 4
 2 24 16 -877.949 1057.44 3
 2 -24 -16 -473.122 562.867 5
 2 -24 -18 2332.95 606.794 5
 2 -24 -18 1385.85 717.426 4
 2 24 20 1088.72 1204.65 3
 2 -24 -20 79.5271 597.495 5
 -2 24 20 1129 969.115 3
 2 -24 -20 -458.739 702.147 4
 -2 -24 -20 106.86 756.09 4
 -2 -24 20 -532.144 925.754 1
 -2 -24 -20 479.792 628.728 5
 2 24 22 2587.69 1292.45 3
 2 -24 22 3969.51 908.371 1
 -2 -24 -22 3675.52 693.233 5
 -2 24 22 4866.64 1065.31 3
 -2 -24 22 2341.08 945.134 1
 -2 -24 24 -1061.5 904.474 1
 -2 -24 -24 341.44 783.412 4
 -2 -24 -24 219.228 661.112 5
 2 -24 24 -1283.43 870.806 1
 -2 24 24 827.735 1047.3 3
 -2 -26 0 2823.65 944.543 1
 2 -26 0 5678.84 1038.82 1
 -2 -26 0 4944.79 628.474 5
 -2 -26 2 -539.786 583.185 5
 -2 -26 2 -701.636 869.71 1
 2 -26 -2 -186.282 631.475 4
 -2 -26 -2 -740.448 569.695 5
 -2 -26 -2 -93.0277 607.871 4
 -2 26 2 1163.33 554.56 3
 2 -26 -2 -453.741 977.913 1
 2 -26 -2 74.0417 542.525 5
 2 -26 2 -841.3 931.344 1
 2 -26 -4 -33.6663 671.519 4
 2 -26 4 1117.79 941.491 1
 -2 26 4 357.044 544.745 3
 -2 -26 -4 -226.64 876.713 1
 -2 -26 4 -423.326 910.931 1
 -2 -26 -4 379.244 634.175 4
 2 -26 -4 182.914 554.702 5
 -2 -26 -4 432.245 591.931 5
 2 -26 -4 596.28 1020.16 1
 -2 -26 -6 335.596 899.373 1
 2 -26 -6 159.423 649.628 4
 -2 -26 -6 799.404 640.24 4
 -2 26 6 -76.4619 605.163 3
 2 -26 6 68.5901 938.492 1
 2 -26 -6 461.133 542.34 5
 -2 -26 -6 290.848 583.695 5
 2 -26 -6 131.746 1055.81 1
 -2 -26 6 -456.829 933.226 1
 -2 26 8 9912.81 765.3 3
 -2 -26 8 11455.7 1053.94 1
 -2 -26 -8 8416.94 957.927 1
 2 -26 -8 10577.3 1182.86 1
 2 -26 -8 9329.17 648.442 5
 2 -26 -10 -27.7553 562.115 5
 -2 26 10 -518.49 697.877 3
 2 -26 -10 28.9725 642.272 4
 2 26 10 399.237 821.094 3
 -2 -26 -10 1728.97 930.27 1
 2 26 12 4492.74 917.565 3
 2 -26 -12 3665.67 710.286 4
 -2 26 12 4122.61 794.093 3
 2 -26 -12 3015.34 594.615 5
 -2 -26 -14 -925.851 696.457 4
 2 -26 14 260.09 901.377 1
 2 -26 -14 -66.9306 678.387 4
 2 26 14 -1812.67 967.563 3
 2 -26 -14 -503.277 562.381 5
 -2 26 16 7.64539 831.02 3
 -2 -26 -16 10.1206 712.904 4
 -2 -26 -16 901.087 621.723 5
 -2 -26 16 1224.02 937.546 1
 -2 -26 18 -887.153 961.386 1
 -2 26 18 -224.656 911.303 3
 -2 -26 -18 -180.996 772.826 4
 -2 -26 -18 -296.689 632.929 5
 2 -26 -20 4396.42 776.256 4
 -2 -26 -20 1978.82 826.65 4
 2 -26 -20 2800.65 639.207 5
 -2 26 20 3615.11 994.362 3
 -2 -26 20 3234.54 958.414 1
 -2 -26 -20 3238.62 678.912 5
 2 26 20 2567.04 1213.71 3
 -2 -28 2 2387.34 910.746 1
 -2 -28 -2 -66.2455 919.632 1
 -2 28 4 301.792 602.091 3
 -2 -28 4 -686.296 911.155 1
 -2 -28 -4 134.329 635.869 4
 -2 28 6 2838.51 652.29 3
 -2 -28 -6 2773.68 696.935 4
 2 -28 6 761.142 908.732 1
 -2 -28 -6 2041.57 937.038 1
 -2 -28 -6 3073.25 651.335 5
 -2 28 8 160.283 661.025 3
 -2 -28 -8 757.4 642.747 5
 2 -28 8 -894.577 922.839 1
 -2 -28 -8 966.71 694.48 4
 2 -28 10 3771.65 958.585 1
 -2 -28 -10 2652 676.526 5
 -2 -28 12 -50.4545 915.015 1
 -2 -28 -12 -548.452 702.131 4
 2 -28 12 -7.42548 922.398 1
 2 -28 -14 -527.32 718.003 4
 -2 -28 -14 -34.1186 705.498 4
 2 -28 14 171.77 966.254 1
 -2 -28 14 208.831 935.072 1
 -2 28 14 224.903 770.042 3
 -2 28 16 639.063 869.098 3
 2 -28 16 346.682 879.996 1
 2 -28 -16 224.672 719.887 4
 -2 -28 -16 -29.1917 700.038 4
 2 -28 -16 -427.226 599.684 5
 -2 -28 16 809.345 967.405 1
 2 28 16 -364.803 994.425 3
 -2 -30 0 4118.27 734.187 4
 -2 -30 0 5264.31 652.891 5
 -2 -30 -2 -421.516 673.947 4
 -2 -30 2 7.96708 593.705 4
 -2 -30 -2 1151.63 622.076 5
 2 -30 -2 1250.02 1048.03 1
 -2 -30 2 1020.03 587.318 5
 2 -30 -4 3255.47 704.114 4
 -2 -30 -4 1043.33 623.849 5
 2 -30 -4 2831.18 623.92 5
 -2 -30 -4 684.482 665.868 4
 -2 -30 -6 1740.02 710.469 4
 2 -30 -6 225.27 749.586 4
 -2 -30 6 -1426.23 920.462 1
 2 -30 -6 978.095 632.428 5
 2 -30 -6 -427.19 1018.66 1
 -2 -30 -6 2276.47 641.528 5
 2 -30 6 262.094 935.17 1
 2 -30 -8 1319.98 720.08 4
 -2 -30 -8 859.193 745.127 4
 2 -30 -8 2645.75 1112.61 1
 2 -30 -8 2313.74 615.757 5
 -2 -30 8 1848.33 938.331 1
 2 -30 8 -16.0034 948.067 1
 -2 -30 -8 2107.4 667.817 5
 2 -30 -10 -37.2073 700.761 4
 -2 -30 10 742.659 916.597 1
 -2 -30 -10 163.726 721.914 4
 2 -30 -10 -152.822 576.687 5
 2 -30 -10 1089.31 1106.91 1
 2 -30 10 8.26051 952.708 1
 -2 -30 -10 -679.335 638.009 5
 -2 30 10 -108.237 716.041 3
 -2 -30 -12 234.085 696.767 4
 -2 -30 12 2165.23 980.417 1
 2 -30 -12 1701.77 728.059 4
 2 -30 12 7.79179 911.992 1
 -2 -30 -12 -93.8354 629.728 5
 2 -30 -12 802.909 595.946 5
 2 -30 -12 3412.72 1149.9 1
 -2 30 12 2816.5 777.396 3
 -3 -1 1 21110.8 309.702 1
 -3 1 -1 18370.5 309.598 5
 -3 -1 1 17980.2 298.545 3
 -3 1 1 19362.5 327.565 3
 -3 1 -1 20398.3 281.519 2
 -3 -1 -1 20622.3 318.478 3
 -3 -1 -1 19241.3 312.595 5
 -3 1 -1 19744.9 333.545 3
 -3 1 1 20878.3 280.378 2
 -3 -1 1 20677.2 273.938 5
 -3 1 3 429666 4558 1
 -3 1 -3 430495 4506.87 2
 -3 -1 -3 430796 4549.32 5
 -3 1 -3 431951 4551.02 5
 -3 -1 -3 413484 4486.89 2
 -3 -1 -3 426510 4547.33 3
 3 -1 3 430885 4544.7 1
 -3 1 3 425315 4553.16 3
 -3 -1 3 428414 4509.6 3
 -3 -1 3 425143 4558.96 1
 3 -1 5 28797.8 482.259 1
 -3 -1 -5 28729.2 420.567 2
 -3 -1 5 26349.1 501.851 1
 -3 -1 -5 28779.4 471.125 3
 -3 -1 5 28414.4 355.73 4
 -3 -1 5 26213.8 420.806 3
 -3 1 -5 29664.4 439.308 2
 -3 1 5 29710.6 506.862 3
 3 1 5 27166.7 391.427 1
 3 -1 -5 25972.2 380.175 4
 -3 1 -5 27648.8 491.022 5
 -3 -1 -5 26393.1 474.565 5
 3 -1 -7 33609.9 485.112 4
 -3 1 7 32384.6 617.337 1
 -3 -1 7 31047.4 606.224 1
 3 1 7 35042.5 513.243 1
 -3 -1 -7 33843.9 579.493 5
 -3 1 -7 31090 577.02 5
 -3 1 7 32874.3 607.289 3
 3 -1 -7 35939.5 464.259 5
 -3 -1 7 31755.8 548.831 3
 3 -1 7 32545.4 563.927 1
 3 -1 -9 341.788 196.472 5
 -3 -1 9 290.169 297.762 3
 -3 1 -9 264.586 289.257 5
 -3 1 9 407.64 332.751 3
 -3 1 9 121.827 292.712 1
 -3 1 -9 244.464 203.576 2
 3 -1 9 384.859 282.564 1
 -3 1 -9 127.729 222.208 3
 -3 -1 -9 298.444 276.485 5
 3 -1 -9 277.471 181.561 4
 -3 -1 9 226.478 311.467 1
 3 1 -9 217.837 157.204 4
 3 1 9 393.974 238.727 1
 3 -1 -11 10068.1 317.835 5
 -3 1 -11 8657.41 401.453 5
 3 1 -11 8448.78 323.841 5
 3 -1 -11 9300.26 295.751 4
 -3 -1 11 8968.04 447.283 1
 3 1 -11 8779.51 268.331 4
 -3 1 -11 8702.72 347.977 4
 3 1 11 9069.32 362.708 1
 -3 -1 -11 8704.76 352.974 4
 3 -1 11 9404.23 405.372 1
 -3 1 11 9290.53 490.869 3
 -3 -1 11 9217.91 458.486 3
 3 -1 -13 50564.9 752.83 5
 3 -1 -13 48412.3 724.196 4
 3 1 -13 43746.8 749.956 5
 3 1 -13 46088.2 701.966 4
 3 -1 13 48207.5 859.52 1
 3 1 13 46887.1 796.256 1
 -3 -1 13 44069.4 917.992 3
 -3 1 13 47033.5 994.676 3
 3 1 -15 122485 1622.66 5
 3 -1 -15 125745 1598.73 5
 3 -1 -15 125730 1579.08 4
 3 1 -15 124793 1569.95 4
 3 -1 15 125186 1722.67 1
 -3 -1 15 127729 1853.56 3
 -3 1 15 123890 1891.06 3
 3 1 15 124476 1664.1 1
 3 1 -17 82786.4 1257.85 5
 -3 -1 17 84260.9 1531.28 3
 -3 -1 -17 86915.7 1327.4 5
 -3 1 -17 83948.3 1254.03 4
 3 -1 -17 83147.2 1235.71 5
 3 1 17 84276 1312.38 1
 -3 1 17 88514.8 1416.87 1
 -3 1 -17 88804 1362.32 5
 -3 -1 -17 88375.9 1281.52 4
 -3 1 19 2091.94 721.813 3
 -3 1 -19 2972.52 545.467 5
 3 -1 19 3092.58 537.233 1
 3 -1 -19 2725.61 397.814 4
 -3 1 -19 2849.82 462.584 4
 3 1 -19 819.275 380.647 4
 -3 -1 -19 3312.28 518.864 5
 -3 1 19 2556.11 588.642 1
 3 -1 -21 8726.46 554.232 5
 3 1 -21 8984.44 560.586 5
 3 -1 21 10656.2 662.318 1
 3 1 21 10454.8 643.126 1
 -3 -1 -21 11725.3 594.51 4
 -3 1 -21 6438.62 582.826 4
 -3 -1 21 10439.1 718.443 1
 -3 1 21 8473.45 729.904 1
 -3 -1 21 8543.27 861.49 3
 -3 1 21 11281.4 917.219 3
 3 -1 -23 29006.4 799.121 5
 3 1 -23 28996.5 831.549 5
 -3 1 23 26089.1 966.145 1
 -3 -1 -23 28640.3 883.634 5
 -3 1 23 30091 1231.91 3
 3 1 23 29253 902.871 1
 -3 -1 23 25623 946.286 1
 3 -1 23 30725.6 932.559 1
 -3 -1 23 31160 1203.44 3
 3 1 -25 21291.9 787.288 5
 -3 -1 25 21340.6 971.878 1
 3 -1 25 20772.2 896.751 1
 -3 -1 -25 18147.8 783.239 4
 3 -1 -25 22428.7 774.477 5
 -3 -1 -25 20226.1 860.161 5
 -3 1 25 21820.9 953.565 1
 3 1 25 20043 847.934 1
 -3 1 -25 20307.9 854.31 5
 -3 1 -25 18276.1 763.582 4
 -3 1 25 21478 1202.78 3
 -3 -1 25 21146.5 1193.64 3
 -3 1 -27 4079.09 691.362 5
 -3 1 27 5585.38 817.8 1
 3 1 27 4150.78 699.288 1
 3 -1 -27 5758.71 666.661 5
 -3 -1 -27 3279.28 650.19 4
 -3 1 -27 3503.32 666.312 4
 -3 -1 27 4828.52 848.359 1
 -3 1 27 5868.77 1132.14 3
 3 1 -27 4069.6 654.46 5
 3 -1 27 4172.21 756.539 1
 -3 -1 -27 4098.21 722.547 5
 -3 -1 27 4450.37 1066.13 3
 3 -1 29 -272.87 751.832 1
 -3 -1 -29 -170.362 678.595 5
 -3 1 -29 -54.4144 676.006 5
 3 1 -29 1836.85 672.817 5
 -3 1 29 -351.061 1148.43 3
 -3 -1 29 -1116.35 1130.34 3
 -3 -1 -29 -343.936 608.914 4
 -3 1 -29 -60.2112 634.69 4
 -3 1 29 1584.29 829.53 1
 3 -1 -29 1691.89 665.386 5
 -3 -1 29 1741.79 865.469 1
 3 1 29 -229.181 693.717 1
 -3 1 -31 773.324 702.979 5
 3 -1 -31 1197.86 665.582 5
 3 1 31 1303.27 755.88 1
 -3 1 -31 537.129 625.608 4
 -3 -1 31 33.6599 875.733 1
 -3 1 31 1658.89 1178.57 3
 3 -1 31 -6.5511 762.115 1
 -3 1 31 1012.15 830.624 1
 -3 -1 -31 317.212 644.182 4
 3 1 -31 1746.64 676.023 5
 -3 -1 -31 704.153 687.829 5
 3 -1 33 5496.98 867.992 1
 3 1 33 5181.09 817.405 1
 -3 -1 33 4482.55 922.492 1
 -3 -1 -33 4894.91 749.712 4
 -3 1 33 6145.9 1232.14 3
 -3 1 -35 8452.31 847.669 5
 -3 -1 35 7794.68 954.646 1
 -3 1 35 7951.56 945.967 1
 -3 -1 -35 7287.07 815.817 5
 -3 1 37 983.926 859.609 1
 -3 -1 37 669.476 851.788 1
 -3 1 -37 468.537 759.302 5
 -3 -1 -37 166.758 765.551 5
 3 -1 37 1117.64 839.582 1
 -3 3 -1 51143.3 634.645 2
 -3 3 1 51428.2 646.405 2
 -3 -3 -1 52426.5 659.461 5
 -3 -3 1 49928.9 643.607 1
 -3 3 1 48428.2 687.663 3
 -3 -3 -1 49792.4 638.134 3
 -3 -3 1 51771.1 634.653 5
 -3 -3 1 49263.2 604.333 3
 -3 -3 3 6661.13 272.225 1
 -3 3 3 7088.54 227.926 2
 -3 -3 -3 6707.87 194.331 4
 -3 -3 3 6717.42 194.866 5
 -3 -3 3 6198.4 144.896 3
 -3 3 3 6131.42 257.615 3
 3 -3 3 7063.35 368.317 1
 -3 -3 -3 6287.78 252.85 5
 3 -3 -3 6672.84 218.002 4
 -3 -3 5 252075 2695.84 3
 3 -3 -5 252196 2746.17 4
 -3 -3 -5 247093 2744.26 4
 -3 -3 5 251028 2842.35 1
 -3 3 5 252082 2867.24 3
 3 -3 5 252170 2852.28 1
 -3 3 -5 240569 2774.75 3
 3 -3 -5 253894 2675.29 5
 -3 -3 -5 244416 2815.17 5
 -3 3 7 16451.3 417.019 1
 -3 -3 7 16797.2 329.256 3
 -3 3 -7 17382.5 351.259 2
 -3 3 7 15414.5 464.072 3
 3 -3 -7 16858.7 279.494 5
 -3 -3 7 15776.2 456.288 1
 3 -3 -7 16440.8 346.078 4
 3 -3 7 16082.9 445.603 1
 -3 3 -7 14660.6 347.779 3
 3 3 7 16488.4 289.559 1
 -3 -3 -7 15970 368.778 4
 -3 -3 -7 15892.7 410.039 5
 3 -3 9 29350 615.658 1
 3 -3 -9 30391.7 504.369 4
 3 3 -9 33087.3 439.039 4
 -3 3 9 28766.8 677.161 3
 -3 3 -9 29437.1 608.993 5
 -3 -3 9 29555.7 646.236 1
 -3 3 -9 30168.5 518.554 2
 -3 3 -9 29806.7 531.181 3
 -3 -3 9 33241.1 562.434 3
 3 -3 -9 30872.7 472.338 5
 -3 -3 -9 28861.3 585.903 5
 3 3 9 32506.6 495.991 1
 -3 3 11 778.473 417.585 3
 3 -3 -11 1038.97 220.075 5
 -3 -3 11 1109.72 331.389 3
 -3 3 -11 1115.26 329.169 5
 -3 3 -11 1107.2 245.651 3
 3 3 -11 1493.76 183.233 4
 -3 3 -11 1103.38 233.656 2
 3 3 11 1018.44 242.991 1
 3 -3 11 1236.16 338.638 1
 3 -3 -11 979.01 234.034 4
 -3 -3 -11 864.113 288.613 4
 -3 -3 11 994.925 365.806 1
 3 -3 -13 112607 1487.46 4
 3 3 -13 120841 1442.22 4
 -3 3 13 114631 1777.44 3
 3 3 13 123869 1517.58 1
 3 -3 13 116790 1632.14 1
 -3 -3 13 120965 1660.58 3
 3 -3 -13 122405 1487.42 5
 -3 -3 -15 144179 1839.38 5
 3 -3 -15 126263 1695.08 4
 -3 -3 15 131628 1892.36 1
 -3 -3 15 136290 1931.23 3
 3 -3 -15 135562 1707.64 5
 3 3 15 144013 1751.48 1
 3 -3 15 130607 1864.79 1
 3 3 -15 137639 1657.45 4
 -3 -3 -15 133331 1746.28 4
 -3 3 15 137071 1857.61 1
 3 -3 -17 27256.6 630.221 4
 -3 3 17 28412.2 999.488 3
 -3 -3 -17 29893.7 715.818 4
 -3 3 -17 31186.4 691.444 4
 3 -3 -17 29355.3 646.756 5
 -3 -3 17 28520.3 885.213 3
 3 3 17 29977.1 693.585 1
 -3 3 17 30173.6 800.333 1
 -3 -3 -17 30884.1 759.64 5
 3 -3 19 592.798 559.765 1
 -3 3 19 457.762 548.984 1
 -3 3 -19 1176.96 449.049 4
 3 -3 -19 976.3 388.17 4
 -3 3 -19 236.225 535.315 5
 -3 -3 -19 1492.48 488.693 4
 -3 -3 -19 887.242 488.009 5
 3 3 -19 1118.05 457.807 5
 -3 3 19 1306.96 750.362 3
 3 3 -21 12284.3 629.661 5
 3 -3 21 13808.7 762.619 1
 -3 -3 -21 11085.9 648.509 5
 3 3 21 11509.7 619.401 1
 -3 -3 -21 12333.9 638.934 4
 3 -3 -23 24387.3 758.836 5
 -3 3 23 25261.2 920.59 1
 -3 -3 23 26228.6 1018.58 1
 3 3 23 24168.2 808.186 1
 -3 -3 -23 25200.7 792.959 4
 3 3 -23 25902.3 818.914 5
 3 -3 23 26556.6 971.714 1
 -3 3 23 24147.2 1179.79 3
 -3 -3 -23 23852.7 829.683 5
 -3 -3 -25 12378.8 757.179 5
 3 -3 25 10841.6 826.48 1
 -3 3 -25 12601.1 795.378 5
 3 3 -25 12240.9 712.91 5
 -3 3 25 12257.3 817.752 1
 -3 -3 25 11629.2 995.674 3
 -3 3 25 11419.5 1117.48 3
 -3 -3 -25 11185.5 714.121 4
 -3 3 -25 10543.9 683.736 4
 3 3 25 12950.9 742.899 1
 -3 -3 25 11130.9 906.001 1
 3 -3 -25 12201.1 665.592 5
 3 3 -27 4155.32 682.77 5
 -3 3 27 4300.89 1136.52 3
 -3 3 27 4184.81 789.804 1
 -3 -3 -27 4109.03 696.728 5
 -3 -3 -27 3756.69 668.106 4
 -3 -3 27 4719.85 983.322 3
 -3 3 -27 1696.42 603.129 4
 3 3 27 3601.6 675.031 1
 3 -3 27 2724.76 737.152 1
 -3 3 -27 3130.32 721.643 5
 -3 -3 27 4338.48 860.221 1
 3 -3 -27 4179.6 632.876 5
 3 -3 -29 86.8177 633.259 5
 -3 3 29 2584.94 1162.44 3
 -3 3 -29 681.53 639.417 4
 -3 -3 -29 943.291 653.144 4
 3 3 29 -115.528 635.023 1
 -3 -3 29 97.2327 836.635 1
 3 -3 29 430.439 750.513 1
 3 3 -29 1165.04 678.366 5
 -3 -3 -29 -155.624 671.22 5
 3 3 31 4122.32 710.583 1
 -3 -3 -31 4384.28 739.932 4
 3 3 -31 4125.7 730.034 5
 -3 3 -31 4650.68 696.736 4
 -3 3 31 5195.31 843.106 1
 3 -3 31 5160.31 877.056 1
 -3 3 31 6090.57 1261.57 3
 -3 -3 -31 4697.81 738.162 5
 -3 3 33 6662.75 1294.9 3
 3 3 33 6318.73 770.932 1
 3 -3 33 6852.95 921.335 1
 -3 -3 -33 3905.09 800.428 4
 3 3 -33 5044.27 777.54 5
 -3 -3 33 8661.16 964.2 1
 -3 -3 -35 852.007 733.505 5
 -3 -3 35 710.733 881.532 1
 -3 3 35 1002.52 848.744 1
 -3 3 -35 356.962 780.245 5
 -3 -5 -1 4357.86 163.496 4
 -3 -5 -1 4302.48 120.925 2
 -3 -5 -1 5132.95 229.187 5
 -3 -5 1 4828.02 245.548 1
 -3 5 -1 4721.11 227.609 3
 -3 -5 -1 4571.06 218.133 1
 -3 -5 1 4987.4 211.509 5
 3 -5 -3 97537.8 1103.68 4
 3 -5 3 89900.3 1244.44 1
 -3 5 -3 94399.7 1094.82 3
 3 -5 -3 89063.2 1017.73 5
 -3 -5 -3 87408.8 1100.92 5
 -3 -5 3 89947.5 1072.93 5
 -3 -5 3 83383.1 1123.24 1
 -3 -5 -3 85198.4 1054.74 1
 -3 -5 -3 83778.8 1038.81 4
 3 5 5 5915.9 224.541 2
 -3 -5 5 6196.41 178.364 4
 3 -5 -5 6143.28 268.922 4
 -3 5 -5 6558.15 253.131 2
 -3 -5 5 6609.28 179.694 4
 -3 5 5 6316.04 356.547 3
 -3 5 -5 6562.42 244.371 3
 -3 -5 5 6175.45 338.727 1
 3 -5 5 5798.28 397.35 1
 -3 -5 5 6196.84 237.127 5
 3 -5 -5 6647.19 184.393 5
 -3 -5 -5 5543.55 290.121 5
 -3 5 7 138438 1791.45 3
 -3 5 -7 137737 1646.91 2
 3 -5 7 136336 1757.89 1
 3 -5 -7 143360 1638.14 4
 3 5 7 140412 1652.61 2
 -3 -5 7 134642 1755.73 1
 -3 5 -7 141629 1637.24 3
 -3 -5 -7 131675 1640.64 4
 -3 -5 -7 140251 1693.27 5
 3 -5 -7 138590 1565.91 5
 3 5 9 310.187 176.193 1
 3 -5 -9 274.431 240.061 4
 -3 -5 9 248.266 342.831 1
 -3 5 -9 325.013 202.714 2
 -3 5 -9 358.261 190.71 3
 3 -5 -9 348.27 175.996 5
 -3 -5 9 84.1415 196.13 3
 3 -5 9 255.211 344.073 1
 -3 5 9 278.14 364.026 3
 3 5 11 51948.4 729.801 1
 -3 5 -11 49335.8 761.662 2
 3 -5 -11 49389.6 762.62 4
 -3 -5 11 46996.7 922.186 1
 3 -5 -11 49213.7 714.63 5
 3 5 -11 50517.4 671.439 4
 -3 5 -11 49149.4 751.879 3
 -3 5 11 48822.2 1000.56 3
 3 -5 11 47923.5 886.723 1
 -3 -5 11 49535.3 778.573 3
 3 -5 -13 97631.3 1324.78 4
 3 5 -13 99808.5 1237.99 4
 3 -5 13 100307 1480.08 1
 3 5 13 101733 1295.87 1
 -3 -5 13 98081.7 1405.45 3
 3 -5 -13 102061 1291.84 5
 3 -5 -15 32692.5 639.637 5
 -3 5 15 34468.3 779.451 1
 -3 -5 -15 31689.3 739.363 5
 3 -5 -15 33060.4 667.411 4
 -3 -5 15 33039.3 894.592 1
 3 5 -15 31445.7 578.068 4
 -3 -5 -15 33247.3 720.306 4
 3 5 15 31531.4 635.743 1
 -3 5 17 20497.7 710.48 1
 3 5 17 17471 535.982 1
 -3 -5 -17 18413.9 606.585 4
 -3 5 -17 19413.1 571.923 4
 3 -5 -17 18233.6 551.045 4
 -3 -5 17 16942.9 786.309 1
 3 -5 17 17299.4 700.815 1
 -3 5 17 19114.2 938.422 3
 3 -5 -17 18819.8 552.056 5
 -3 -5 -17 18660.3 641.865 5
 -3 5 -19 692.741 470.4 4
 -3 5 19 3493.71 866.406 3
 3 -5 19 2650.01 656.793 1
 -3 -5 -19 1844.65 492.763 4
 -3 5 19 2544.89 566.215 1
 3 -5 -19 1464.29 424.122 4
 -3 -5 -19 1537.35 494.748 5
 3 -5 -21 26231.5 717.155 4
 3 5 -21 8401.12 601.437 5
 3 5 21 8334.36 535.744 1
 -3 -5 -21 8724.13 597.352 4
 3 -5 -21 20888.5 696.28 5
 -3 -5 -21 8649.87 632.547 5
 -3 5 23 14133.2 765.729 1
 3 5 23 13833 646.475 1
 3 5 -23 15928.3 723.411 5
 -3 -5 -23 14725.1 716.268 4
 -3 5 23 14580.8 1151.91 3
 3 -5 23 13154.5 905.854 1
 3 -5 -23 14337.4 646.112 5
 -3 -5 -23 13808.1 725.076 5
 3 5 -25 12499.6 767.266 5
 -3 5 -25 11721 790.105 5
 -3 5 25 12421.1 793.182 1
 3 5 25 11997.3 688.157 1
 -3 5 -25 10916.5 669.715 4
 3 -5 25 11039.3 866.498 1
 -3 -5 -25 14339.2 785.474 4
 -3 -5 -25 13147.7 775.809 5
 -3 -5 25 11635.7 913.022 1
 3 -5 -25 11987.5 674.346 5
 3 -5 -27 2859.82 622.385 5
 -3 5 27 656.802 1148.28 3
 -3 -5 -27 4267.77 715.174 4
 -3 5 27 3956.64 753.351 1
 3 5 27 3290.13 621.147 1
 3 5 -27 3456.58 700.518 5
 -3 5 -27 1794.64 605.457 4
 -3 -5 27 3263.78 866.537 1
 3 -5 27 2237.34 823.248 1
 -3 -5 -27 3898.7 698.841 5
 -3 5 -27 3678.83 738.656 5
 -3 5 29 421.251 774.074 1
 -3 -5 -29 113.774 660.878 5
 3 5 -29 613.584 681.957 5
 3 5 29 517.336 601.16 1
 -3 -5 -29 -211.809 688.695 4
 -3 5 -29 -58.4153 589.711 4
 -3 -5 29 361.056 861.63 1
 3 -5 29 66.9967 797.247 1
 -3 5 -29 -1012.77 767.625 5
 -3 5 29 299.447 1201.91 3
 -3 5 31 4363.77 1299.78 3
 3 5 -31 2785.14 734.366 5
 3 5 31 2697.65 661.474 1
 -3 -5 -31 1694.07 752.581 4
 3 -5 31 2986.99 827.834 1
 -3 -5 -33 2437.93 737.949 5
 -3 5 -33 585.052 771.593 5
 3 -5 33 4344.9 918.284 1
 3 5 -33 3012.87 761.73 5
 -3 -5 -33 1017.2 737.503 4
 -3 -5 33 3729.29 901.979 1
 -3 5 33 5583.08 874.889 1
 -3 -5 -35 4983.02 796.951 5
 -3 5 35 7530.81 1434.26 3
 -3 5 35 8060.63 959.986 1
 -3 -5 35 6613.33 941.861 1
 3 -5 35 5413.54 960.728 1
 -3 -7 1 935.248 159.741 4
 -3 -7 -1 906.932 273.894 1
 -3 7 -1 1004.41 208.49 3
 -3 7 -1 1094.64 205.512 2
 -3 7 1 1044.18 213.838 2
 -3 -7 -1 1022.8 184.368 4
 -3 -7 1 980.56 275.63 1
 -3 -7 1 1041.17 221.276 5
 -3 7 1 943.731 241.199 3
 -3 -7 -1 1021.69 213.534 5
 3 -7 3 13988.8 553.979 1
 3 -7 -3 15972.5 392.742 4
 -3 7 -3 15539 341.06 3
 -3 7 -3 14884.7 346.236 2
 -3 -7 3 14886 351.75 5
 3 7 3 16231 284.115 2
 -3 7 3 13376 368.511 2
 -3 -7 3 14443 420.839 1
 -3 -7 -3 13891.7 410.904 1
 -3 -7 -3 12409.8 318.537 4
 3 -7 -3 14372.5 306.862 5
 -3 -7 3 15244.1 282.427 4
 -3 -7 -3 14053.4 371.678 5
 -3 7 5 104722 1368.89 2
 3 -7 -5 114969 1363.09 4
 -3 -7 -5 103607 1309.49 4
 -3 7 -5 108995 1335.89 2
 3 7 5 113079 1312.13 2
 -3 -7 5 105190 1244.7 4
 -3 7 -5 109499 1321.52 3
 3 -7 -5 114339 1278.76 5
 3 -7 5 106825 1502.02 1
 -3 -7 -5 100281 1357.2 5
 -3 -7 5 106256 1419.28 1
 -3 -7 5 109690 1334.1 5
 3 -7 -7 3847.18 284.702 4
 3 -7 -7 3964.57 209.099 5
 3 -7 7 3683.19 403.998 1
 -3 7 -7 3542.81 241.043 2
 3 7 7 3956.24 253.254 2
 -3 7 7 4114.41 298.185 2
 -3 7 -7 4059.66 222.391 3
 -3 -7 -7 3346.03 287.955 5
 -3 -7 7 3781.66 369.554 1
 3 -7 -9 4406.67 320.945 4
 -3 7 9 3579.19 442.749 3
 3 7 9 4085.83 298.865 2
 -3 7 9 3787.08 324.381 2
 -3 7 -9 4572.61 244.588 3
 -3 -7 9 3761.36 410.899 1
 3 -7 -9 4449.62 234.659 5
 -3 7 -9 3802.37 264.407 2
 3 -7 9 4674.62 449.887 1
 3 7 -11 14451.5 314.635 4
 3 7 11 14007.6 430.306 2
 -3 7 -11 14449.9 375.614 3
 -3 7 -11 14157.7 397.95 2
 3 -7 -11 14234.8 370.481 5
 -3 -7 11 13565.7 359.936 3
 3 -7 -11 15086.8 451.27 4
 -3 -7 -13 24858.7 621.857 4
 -3 -7 13 24433.8 755.844 1
 3 -7 -13 23355.8 502.505 5
 3 -7 -13 22734.2 551.685 4
 3 7 -13 21662.7 433.822 4
 -3 7 13 23770.8 842.717 3
 -3 -7 -13 22557.7 615.742 5
 -3 7 15 50908.2 955.322 1
 -3 7 -15 49817.4 848.613 2
 3 -7 -15 49069.9 866.639 4
 -3 -7 15 51149.4 1090.89 1
 -3 7 -15 50005.1 844.669 3
 3 -7 15 50518.8 1040.64 1
 -3 7 15 53659.9 1246.11 3
 3 -7 -15 49180.2 819.716 5
 -3 -7 -15 50392.7 943.251 5
 -3 -7 -15 54980.5 946.168 4
 3 7 15 45952.6 801.939 1
 -3 -7 -17 17440.9 641.856 4
 -3 7 -17 15667.4 540.671 4
 -3 -7 17 13944 774.289 1
 3 7 17 13913.9 491.838 1
 3 -7 -17 14984.4 547.409 4
 3 -7 17 14338 720.259 1
 -3 7 17 15874 913.981 3
 -3 -7 -17 15554.2 632.152 5
 -3 7 17 15303.6 630.732 1
 -3 -7 -19 734.714 502.525 5
 3 -7 19 2394.41 712.976 1
 -3 7 19 257.938 535.778 1
 -3 -7 -19 553.718 527.622 4
 3 -7 -19 1206.08 418.392 5
 -3 -7 19 217.412 667.101 1
 -3 7 19 715.231 853.052 3
 3 7 21 3085.12 463.571 1
 -3 7 21 3429.32 611.752 1
 -3 -7 -21 2813.78 603.853 4
 -3 7 21 4287.84 968.664 3
 -3 -7 -21 2684.12 555.382 5
 3 -7 -21 2406.99 476.704 5
 -3 7 23 17139.7 780.428 1
 3 7 23 15795.4 683.591 1
 -3 7 -23 19330.2 859.644 5
 -3 -7 -23 16842.1 796.476 4
 -3 7 -23 17011.1 685.692 4
 3 -7 23 15967.5 955.591 1
 -3 7 23 14942.6 1232.89 3
 3 -7 -23 16078.3 664.103 5
 -3 -7 -23 15893.5 765.471 5
 3 7 -25 7483.77 707.039 5
 -3 7 -25 8422.65 775.567 5
 3 7 25 8703.43 648.86 1
 3 -7 25 7785.5 865.549 1
 -3 -7 -25 9790.26 774.596 4
 3 -7 -25 6959.91 619.776 5
 -3 7 25 7814.77 738.806 1
 -3 -7 -25 7868.92 728.022 5
 -3 7 -27 14382.1 863.441 5
 3 -7 27 13246.6 948.561 1
 3 7 27 12726 732.011 1
 -3 7 27 13290.1 835.828 1
 -3 -7 -27 13789.6 798.122 5
 -3 -7 -27 13850.3 811.059 4
 3 -7 -27 11505.7 723.11 5
 -3 -7 27 11764.3 962.452 1
 -3 7 29 -136.334 1240.14 3
 -3 7 -29 -155.116 752.211 5
 -3 7 29 -228.215 724.005 1
 -3 -7 -29 -469.317 689.677 4
 -3 7 -29 722.094 609.1 4
 3 7 -29 -161.933 719.91 5
 3 -7 29 731.075 855.618 1
 -3 -7 29 101.028 849.734 1
 -3 -7 -29 326.445 681.58 5
 -3 7 31 2360.41 1327.86 3
 3 7 -31 475.713 749.43 5
 -3 -7 -31 459.987 735.258 4
 3 -7 31 1591.11 888.769 1
 -3 -7 33 8396.2 1003.23 1
 3 7 -33 7992.84 830.764 5
 -3 -7 -33 7443.61 787.17 5
 -3 7 35 3015.06 1392.4 3
 -3 -7 -35 3339.38 768.663 5
 3 -7 35 3705.55 925.817 1
 -3 -7 35 4665.33 984.788 1
 -3 7 35 5426.58 840.104 1
 3 -9 -1 1850.29 269.386 4
 -3 -9 1 1285.2 248.067 5
 3 9 1 1834.05 148.022 2
 -3 9 -1 1739.68 228.815 2
 -3 9 1 1680.94 237.329 2
 -3 -9 1 1311.98 211.041 4
 -3 -9 -1 1663.08 214.413 4
 3 9 -1 2124.95 248.44 3
 3 -9 -1 1926.36 224.809 5
 -3 -9 1 1267.19 350.324 1
 -3 9 -1 1865.15 230.125 3
 -3 9 1 1839.32 262.336 3
 -3 -9 -1 1939.73 245.833 5
 -3 -9 -1 1583.22 345.38 1
 3 -9 3 34939.7 836.167 1
 -3 -9 3 38263 552.061 4
 -3 -9 -3 34551.4 573.676 4
 3 -9 -3 36808 651.965 4
 -3 9 -3 36428 606.071 2
 -3 9 3 36739.2 646.029 2
 -3 -9 3 40034.3 741.925 1
 -3 -9 -3 37591.7 711.74 1
 3 -9 -3 38340.9 577.674 5
 -3 9 -3 39281 597.91 3
 -3 -9 3 41518.7 646.777 5
 -3 9 3 34351.1 666.84 3
 -3 -9 -3 36507.5 631.211 5
 3 9 -3 35303.5 494.277 3
 3 9 3 39185.6 547.128 2
 -3 -9 -5 35706 617.573 4
 -3 -9 5 36752.4 561.311 4
 -3 9 -5 38601.1 628.864 2
 -3 -9 -5 37393.2 670.921 5
 3 9 5 40987.3 609.27 2
 -3 9 5 36925.4 670.177 2
 -3 9 5 35466.9 747.699 3
 -3 -9 5 38874.9 641.658 5
 -3 9 -5 38314.6 592.823 3
 3 -9 -5 36943.9 669.032 4
 3 -9 5 36935.2 850.594 1
 3 -9 -5 41224 606.57 5
 -3 -9 5 38966.1 748.563 1
 3 -9 -7 155178 1874.84 4
 -3 9 -7 149388 1849.15 2
 3 9 7 156428 1853.37 2
 3 -9 7 149257 2041.98 1
 3 -9 -7 153633 1793.76 5
 -3 9 -7 153964 1804.09 3
 -3 -9 7 146994 1977.7 1
 3 -9 -9 11868.6 431.293 4
 -3 9 -9 10810.5 378.4 2
 3 9 -9 13324.8 292.281 4
 3 9 9 12674.3 420.644 2
 3 -9 -9 11266.2 339.647 5
 -3 9 -9 11045.4 331.266 3
 -3 -9 11 17631.7 646.882 1
 3 -9 11 16390.9 648.953 1
 3 9 11 15347.2 490.066 2
 3 -9 -11 16371.2 523.073 4
 3 9 -11 14188 340.643 4
 3 -9 -11 15344.3 415.028 5
 -3 9 11 17386.1 538.809 2
 -3 9 11 15384.6 687.257 3
 3 -9 13 47313.2 998.354 1
 3 -9 -13 48573 858.989 4
 -3 -9 -13 48541.3 900.809 5
 -3 9 13 52401.6 1149.96 3
 3 9 13 43611.8 854.442 2
 -3 9 13 49899.9 900.62 2
 3 -9 -13 45254.8 767.33 5
 -3 -9 13 49385.1 1033.79 1
 -3 -9 -13 45686.8 859.639 4
 -3 9 -15 25045.6 591.789 2
 -3 -9 -15 23602.1 673.331 4
 3 -9 -15 23883.2 581.054 5
 3 -9 -15 22769.7 611.021 4
 3 9 15 21912.9 610.598 2
 -3 9 15 22776.8 657.375 2
 -3 9 -15 23138.5 550.002 3
 3 -9 15 24391.1 797.532 1
 -3 -9 15 24859.2 846.238 1
 -3 9 15 24802.3 972.941 3
 -3 -9 -15 21591.2 659.634 5
 -3 -9 -17 22928.2 709.832 4
 -3 -9 -17 22489.7 701.774 5
 -3 9 17 23882.4 1035.52 3
 -3 9 17 21340 693.295 2
 -3 9 -17 23348.2 592.669 2
 -3 9 -17 23440.3 585.135 3
 -3 -9 17 22924.9 898.197 1
 3 -9 17 22438.7 834.676 1
 -3 -9 -19 -192.006 512.803 5
 3 -9 19 56.0299 695.202 1
 -3 -9 19 -348.512 678.696 1
 -3 9 -19 -224.677 515.806 4
 -3 -9 -19 434.096 542.773 4
 -3 9 19 -672.877 859.699 3
 3 -9 -19 215.278 408.797 5
 -3 -9 21 1811.82 730.536 1
 -3 -9 -21 2075.45 566.253 5
 -3 9 21 1413.14 944.721 3
 3 -9 -21 2935.43 477.732 5
 -3 9 21 2180.76 587.517 1
 3 9 21 2395.17 433.493 1
 3 -9 -21 3057.15 522.709 4
 -3 9 -21 3745.91 560.858 4
 -3 -9 -21 2581.76 608.612 4
 3 -9 21 3740.82 772.604 1
 3 -9 -23 2874.45 520.006 5
 -3 9 23 2556.22 1059.13 3
 3 9 23 2525.83 493.177 1
 -3 9 -23 3777.3 713.671 5
 -3 9 23 2316.94 624.234 1
 3 -9 23 2652.9 790.127 1
 -3 -9 -23 2632.99 678.371 4
 -3 -9 -23 2351.54 623.973 5
 -3 9 -23 1566.93 547.366 4
 -3 9 25 43835.6 1590.28 3
 -3 9 25 41474.5 1083.2 1
 -3 -9 -25 45522.7 1098.88 4
 -3 9 -25 42909.6 1118.62 5
 3 -9 25 42029.7 1267.97 1
 -3 -9 -25 41743.8 1055.17 5
 3 -9 -25 41992.5 975.352 5
 -3 9 -27 12614.4 875.257 5
 -3 9 27 10361.5 1303.87 3
 -3 -9 -27 11561.2 769.562 5
 3 -9 27 10611.7 948.656 1
 -3 9 27 11465.4 802.694 1
 3 -9 -27 10806.8 699.952 5
 -3 9 29 -299.329 701.455 1
 3 -9 29 1745.59 883.528 1
 -3 9 29 -584.265 1260.48 3
 3 9 -29 17.3258 720.299 5
 -3 9 -29 895.933 761.611 5
 -3 -9 -29 505.501 730.034 4
 -3 -9 31 4805.63 909.802 1
 3 9 -31 6547.35 808.143 5
 -3 -9 -33 3029.55 735.092 5
 -3 9 33 4453.84 1403.64 3
 -3 -9 33 4202.71 941.86 1
 3 -9 33 4648.58 962.564 1
 -3 9 33 5703.38 833.524 1
 -3 9 -35 503.918 838.33 5
 3 9 -35 1702.74 838.321 5
 3 -9 35 2840.3 930.287 1
 -3 9 35 1937.4 1394.21 3
 -3 9 35 5683.38 811.084 1
 -3 -9 35 4182.61 961.777 1
 -3 -9 -35 1414.54 908.678 4
 -3 -9 -35 3551.72 770.16 5
 -3 -11 1 1001.2 256.304 4
 3 11 -1 1042.72 164.37 2
 -3 -11 -1 685.842 252.058 4
 -3 -11 -1 104.468 429.976 1
 3 -11 -1 1048.49 256.391 5
 3 11 1 1384.93 338.563 3
 3 11 1 922.264 179.359 2
 -3 11 -1 779.063 253.189 2
 -3 11 1 735.251 272.996 2
 -3 -11 1 910.194 411.608 1
 -3 11 -1 1150.44 263.882 3
 -3 11 1 831.165 270.168 3
 3 -11 -1 632.574 315.484 4
 3 11 -1 772.527 259.005 3
 3 11 3 42751.2 634.107 2
 -3 -11 3 39880.6 629.6 4
 -3 -11 3 42467.2 843.446 1
 -3 -11 -3 40417.1 845.813 1
 -3 11 -3 43122.8 669.661 3
 3 -11 -3 40507 659.079 5
 3 11 -3 42244.3 571.639 3
 3 11 -3 41063.4 572.423 2
 3 -11 -3 42005.5 753.625 4
 -3 11 -3 38609.9 684.743 2
 3 11 5 212582 1970.81 2
 -3 -11 5 212141 2198.22 1
 3 -11 -5 218370 2074.52 4
 -3 11 -5 220305 1957.39 3
 -3 11 -5 215797 2024.99 2
 3 -11 -5 216660 1971.81 5
 3 11 -5 211738 1842.1 2
 3 -11 -7 63266.7 982.029 4
 -3 11 7 61784.8 1112.88 3
 3 -11 7 63493.4 1161.3 1
 -3 11 -7 62177.1 877.664 3
 3 11 7 64269.5 950.077 2
 3 -11 -7 61801.8 902.654 5
 -3 -11 -7 62404.2 947.068 4
 3 11 -9 115.397 212.715 4
 3 -11 -9 272.13 342.949 4
 -3 11 9 150.274 494.553 3
 -3 11 9 279.606 366.306 2
 3 -11 -9 115.903 260.364 5
 -3 -11 9 236.385 499.431 1
 3 -11 9 455.425 519.354 1
 3 11 9 389.974 298.744 2
 3 11 11 3391.65 385.206 2
 -3 11 11 3224.68 435.436 2
 3 -11 11 3803.27 570.884 1
 -3 -11 11 3581.27 565.033 1
 3 -11 -11 2174.55 411.907 4
 3 -11 -11 3380.09 312.447 5
 -3 -11 -11 3260.88 411.476 5
 3 11 13 49799.4 926.99 2
 3 -11 13 50770.7 1083.8 1
 -3 11 -13 50991.7 850.091 2
 -3 11 13 48439.3 958.752 2
 -3 -11 -13 51445.5 963.688 5
 -3 -11 13 55716.9 1133.38 1
 -3 -11 -13 53903 980.217 4
 -3 11 15 41584.2 1151.97 3
 3 11 15 34861.9 805.021 2
 -3 11 15 37652.2 876.617 2
 3 -11 15 39690.8 988.151 1
 -3 -11 15 38012.5 996.372 1
 -3 11 -15 36891.6 685.984 3
 -3 -11 -15 36064.4 836.925 5
 -3 -11 -15 40546.3 899.875 4
 -3 11 -15 37860.6 742.931 2
 -3 11 17 3652.57 860.646 3
 3 -11 17 4256.99 685.79 1
 -3 11 -17 4593.22 408.862 2
 -3 -11 -17 4154.1 612.571 4
 -3 11 17 4327.73 540.595 2
 -3 11 -17 4078.4 365.218 3
 -3 -11 17 3879.77 702.43 1
 3 -11 -17 3883.04 483.127 4
 -3 -11 -17 3644.01 528.729 5
 3 -11 -17 3553.42 411.119 5
 -3 -11 -19 140.664 522.107 5
 -3 -11 19 -290.52 738.116 1
 -3 -11 -19 -379.309 618.185 4
 3 -11 -19 434.197 487.471 4
 3 -11 19 -154.895 711.748 1
 -3 11 -19 1139.19 393.783 2
 -3 11 -19 955.669 372.349 3
 -3 11 19 -777.894 925.263 3
 -3 11 19 1272.28 538.783 2
 3 11 19 248.429 444.924 2
 3 -11 -19 290.691 421.981 5
 -3 11 21 -703.766 1001.51 3
 -3 -11 21 215.444 766.175 1
 3 -11 -21 -28.7076 507.388 4
 -3 -11 -21 -243.072 661.752 4
 -3 11 -21 146.789 494.182 4
 3 -11 21 220.482 734.887 1
 3 11 21 362.269 481.619 2
 3 -11 -21 375.757 457.008 5
 -3 11 21 483.673 554.937 2
 -3 -11 -21 339.129 572.208 5
 3 11 23 26870.2 851.08 2
 -3 -11 23 30394.3 1126.94 1
 3 -11 23 31583.2 1098.88 1
 -3 -11 -23 36840.5 1051.44 4
 -3 11 23 26588.9 1446.36 3
 -3 -11 -23 32330.7 922.706 5
 3 -11 -23 32324.1 838.655 5
 3 -11 25 22329.6 1067.23 1
 -3 11 -25 24483.8 934.088 5
 -3 11 25 25558.6 1410.62 3
 -3 -11 -25 24462 876.864 5
 3 -11 -25 23819.4 797.648 5
 -3 11 27 4935.68 1237.02 3
 -3 11 -27 7360.61 803.541 5
 -3 -11 -27 3713.02 686.117 5
 -3 -11 -27 217.989 794.141 4
 3 -11 27 5111.6 932.456 1
 -3 11 27 -5.54806 684.459 2
 3 -11 29 -194.767 880.847 1
 -3 -11 -29 75.9654 788.748 4
 3 11 -29 -28.8802 714.548 5
 -3 11 31 704.3 1303.35 3
 -3 11 -31 481.199 799.683 5
 3 11 -31 2856.29 770.483 5
 -3 -11 -31 1536.73 702.876 5
 -3 -11 31 1970.07 884.142 1
 -3 11 33 5188.51 1390.59 3
 -3 -11 33 5732.85 951.656 1
 -3 11 33 6205.44 789.766 2
 -3 -11 -33 4781.96 760.892 5
 3 -11 33 4937.04 986.068 1
 -3 -13 -1 19292.2 491.541 4
 3 13 -1 17784.4 458.072 3
 3 13 1 17060.4 407.324 2
 -3 -13 1 18616.2 511.187 5
 -3 -13 1 18195.3 673.82 1
 -3 -13 1 17739 450.665 4
 -3 -13 -1 18330 687.342 1
 3 13 1 19385.2 557.435 3
 3 13 -1 16458.6 386.483 2
 -3 -13 -1 19117.4 522.429 5
 3 -13 -3 80547.4 1148.54 5
 -3 -13 3 87723.9 1133.34 4
 3 13 -3 80364.1 1074.95 2
 -3 -13 3 91371.2 1440.63 1
 3 13 3 80341.3 1120.98 2
 -3 -13 3 86742.1 1196.9 5
 -3 -13 -3 82373.1 1152.07 4
 -3 -13 -3 82904.2 1397.61 1
 3 13 3 86418.1 1311.65 3
 -3 13 3 83451.3 1247.88 3
 3 13 -3 87664.1 1068.26 3
 -3 -13 -3 86585.5 1219.98 5
 -3 -13 5 50584.6 757.726 4
 3 13 5 48194.5 761.044 2
 -3 13 5 49383.3 847.65 2
 -3 13 5 48381.8 905.464 3
 -3 -13 -5 50411.1 805.59 4
 3 13 -5 46307.6 661.675 2
 -3 -13 -5 45153.3 1004.33 1
 -3 -13 5 52246.1 829.53 5
 3 -13 5 51636.4 1114.66 1
 3 -13 -5 49774.6 779.456 5
 3 13 5 52630.9 1044.04 3
 -3 13 7 9753.8 480.468 2
 -3 -13 -7 9438.41 477.15 4
 3 13 7 8837.15 375.627 2
 3 -13 7 9716.8 671.032 1
 -3 -13 7 11265.9 637.887 1
 -3 13 7 9938.66 578.384 3
 -3 13 -9 2790.99 331.781 2
 3 13 9 2361.88 355.438 2
 -3 13 9 2500.81 428.093 2
 -3 13 9 2735.14 547.215 3
 3 -13 9 2552.88 576.141 1
 -3 13 11 956.139 445.717 2
 3 -13 11 680.374 613.148 1
 -3 13 -11 663.047 312.081 2
 -3 -13 11 801.542 636.853 1
 3 13 11 424.998 350.04 2
 -3 13 11 834.128 592.285 3
 -3 -13 -11 706.46 412.922 5
 -3 13 -13 13843 475.791 2
 3 -13 -13 12536 478.083 5
 3 -13 13 13068.5 732.693 1
 3 13 13 12539.2 529.29 2
 -3 13 13 14239 632.071 2
 -3 -13 -13 12747.7 580.227 5
 -3 13 -13 12753 401.895 3
 -3 -13 13 15299.2 765.12 1
 -3 -13 -13 14222.7 612.954 4
 -3 -13 -15 33345.4 817.754 5
 -3 13 -15 33689.9 718.122 2
 -3 -13 -15 37469.6 877.758 4
 3 -13 -15 38794.7 866.759 4
 3 13 15 33299.9 827.23 2
 3 -13 15 34884.2 981.922 1
 -3 13 -15 33439.4 648.515 3
 -3 -13 15 38620 1027.68 1
 -3 13 15 34852.1 869.315 2
 3 -13 -15 33132.7 723.844 5
 -3 -13 -17 8333.89 609.176 5
 -3 -13 -17 9533.62 660.08 4
 -3 13 -17 10013.5 491.998 2
 -3 13 -17 8845.71 420.195 3
 -3 -13 17 9810.88 760.244 1
 3 -13 -17 9109.17 584.277 4
 -3 13 17 8986.74 619.378 2
 3 -13 17 9538.51 750.813 1
 3 -13 -17 9399.74 501.807 5
 -3 -13 -19 25.0884 634.887 4
 -3 13 19 -940.733 960.899 3
 -3 -13 19 206.169 769.177 1
 3 -13 19 -56.6832 736.373 1
 3 -13 -19 300.614 527.78 4
 -3 13 -19 88.5239 378.174 3
 -3 -13 -19 272.61 552.339 5
 -3 13 -19 -523.673 413.832 2
 -3 13 19 275.594 570.165 2
 3 -13 -19 315.096 429.005 5
 -3 13 -21 12600.1 622.582 4
 3 -13 -21 11427 662.123 4
 -3 13 21 12359.8 747.344 2
 -3 -13 21 13804.5 960.357 1
 -3 -13 -21 13139.2 793.075 4
 3 -13 -21 11634.5 605.278 5
 3 -13 21 12446.6 873.75 1
 -3 -13 -21 12318.9 708.686 5
 -3 -13 -23 25276.9 938.528 4
 -3 -13 23 23800.6 1086.76 1
 3 -13 -23 20809.4 724.641 5
 3 -13 23 22561.2 1012.35 1
 -3 -13 -23 22340.3 845.297 5
 3 -13 -25 7029.66 618.994 5
 -3 -13 -25 7461.77 715.049 5
 3 -13 25 7276.99 873.832 1
 -3 -13 25 7028.3 934.946 1
 -3 13 27 4999.89 737.094 2
 3 -13 27 5673.58 906.893 1
 -3 -13 -27 5380.31 718.186 5
 -3 13 27 5406.41 1289.85 3
 -3 13 -29 266.884 751.521 5
 -3 13 -31 274.092 774.078 5
 3 -13 31 1855.97 928.667 1
 -3 -13 -31 674.5 712.863 5
 -3 13 31 1088.13 1299.21 3
 -3 13 31 1918.97 714.045 2
 -3 13 -33 372.748 808.433 5
 3 13 -33 1110.48 793.482 5
 -3 -13 -33 703.45 852.922 4
 -3 13 33 1349.11 1320.76 3
 -3 -13 -33 2221.72 745.287 5
 3 -13 33 3091.93 937.236 1
 -3 13 33 2867.91 740.873 2
 -3 -15 -1 13757.3 527.733 5
 3 -15 -1 12957.4 536.95 4
 -3 15 -1 11516.2 462.285 2
 3 15 -1 13361.4 441.896 3
 -3 -15 1 12039.8 463.898 4
 3 -15 -1 13242.6 464.321 5
 -3 15 1 11890.9 480.209 2
 -3 15 -1 12360.4 458.923 3
 -3 15 1 13567 513.916 3
 -3 -15 1 13304.1 501.478 5
 3 15 1 12169.9 535.052 3
 -3 -15 -1 13130.7 495.17 4
 -3 -15 3 35592.9 698.007 4
 -3 -15 -3 36781.9 723.549 4
 -3 -15 3 41059.7 984.555 1
 -3 15 3 39374.7 775.074 2
 3 15 3 36925.9 856.715 3
 -3 -15 3 35961.9 728.169 5
 3 -15 -3 37642.5 806.444 4
 -3 15 -3 37759 687.24 3
 3 -15 -3 36074.8 703.723 5
 -3 15 3 36690.7 781.802 3
 3 15 -3 33671.8 581.229 3
 -3 15 -3 34999.6 737.926 2
 -3 -15 5 18027.9 567.645 5
 -3 -15 5 16863.9 507.15 4
 -3 15 5 16565.7 554.754 2
 -3 -15 5 18589.7 780.105 1
 -3 -15 -5 15701.3 538.27 4
 -3 15 -5 16464.6 512.002 2
 3 -15 -5 15988.8 498.948 5
 -3 15 5 16557.9 621.675 3
 3 -15 -5 16513.5 581.313 4
 -3 15 -5 16550.9 439.667 3
 -3 -15 7 19566.7 779.964 1
 -3 -15 -7 17526.3 578.28 4
 -3 15 -7 18265 537.389 2
 3 -15 7 17991 832.977 1
 -3 15 -7 17897.6 439.351 3
 3 -15 -7 15780.2 517.287 5
 -3 15 7 17168.4 601.053 2
 -3 15 7 17459.8 705.134 3
 3 -15 -7 17095 616.543 4
 3 15 7 19236.7 811.922 3
 -3 15 9 2293.65 461.523 2
 -3 -15 9 3084.68 652.664 1
 3 -15 -9 1712.69 447.579 4
 3 15 9 3487.31 742.524 3
 -3 15 -9 2096.09 351.317 2
 -3 15 -9 2215.5 265.079 3
 -3 15 9 2012.18 562.076 3
 3 -15 -9 1615.59 346.678 5
 3 -15 9 2113.64 648.423 1
 -3 -15 -9 1839.74 435.693 5
 -3 -15 -11 1569.39 455.71 5
 3 -15 11 2290.45 642.411 1
 -3 15 11 2137.19 636.533 3
 -3 15 -11 1836.24 264.208 3
 -3 15 -11 1786.51 367.067 2
 -3 15 11 1974.49 477.205 2
 -3 -15 11 2846.05 710.85 1
 3 -15 -11 189.692 467.593 4
 3 15 11 2553.8 810.601 3
 3 -15 -11 1624.33 355.227 5
 -3 15 -13 7423 354.257 3
 -3 15 13 8024.93 572.426 2
 -3 15 -13 8073.22 445.008 2
 3 -15 13 7992.87 747.761 1
 -3 -15 -13 7970.42 592.679 4
 -3 -15 -13 6920.77 551.739 5
 -3 -15 13 8648.38 757.777 1
 -3 15 13 8874.83 780.678 3
 3 -15 -13 7576.54 459.958 5
 -3 15 15 5293.45 835.783 3
 -3 -15 -15 6233.51 609.036 4
 -3 15 15 5871.34 603.172 2
 -3 15 -15 5951.81 350.629 3
 3 -15 -15 5468 461.934 5
 3 -15 15 4984.24 726.081 1
 -3 -15 15 6766.76 764.554 1
 -3 -15 -15 4861.08 548.111 5
 3 -15 -15 7152.78 582.673 4
 -3 15 -15 6441.71 443.066 2
 -3 -15 17 9290.73 826.196 1
 3 -15 -17 9314.62 635.205 4
 -3 -15 -17 9194.14 685.672 4
 3 -15 -17 8426.84 538.252 5
 -3 15 17 7781.05 663.774 2
 3 -15 17 8216.27 799.367 1
 -3 -15 -17 7544.41 619.8 5
 -3 15 -17 8922.13 421.585 3
 -3 15 -17 8796.44 495.68 2
 -3 15 19 -49.7169 584.773 2
 -3 -15 -19 -752.768 666.285 4
 -3 15 -19 -4.09228 431.606 2
 3 -15 -19 191.345 471.881 5
 -3 -15 -19 -215.097 561.006 5
 -3 15 -19 -16.0873 365.152 3
 3 -15 -19 -128.577 571.861 4
 -3 -15 19 -207.53 794.953 1
 -3 15 -21 5345.51 498.429 2
 -3 -15 21 5252.76 888.124 1
 3 -15 -21 2988.84 638.626 4
 -3 -15 -21 5631.6 753.331 4
 -3 15 -21 4856.38 462.754 3
 3 -15 21 6082.38 843.943 1
 3 -15 -21 3949.68 551.369 5
 -3 -15 -21 5430.17 646.785 5
 -3 -15 23 5112.2 933.52 1
 3 -15 -23 6216.84 584.797 5
 3 -15 23 6405.95 854.045 1
 -3 -15 -23 7192.73 724.774 5
 -3 -15 -23 6571.23 779.058 4
 -3 15 25 15760.2 835.112 2
 -3 -15 25 16702.8 1065.66 1
 3 -15 25 15980.2 975.664 1
 -3 -15 -25 15417.4 822.548 5
 -3 -15 -27 4047.66 815.428 4
 -3 15 27 3576.76 725.049 2
 -3 -15 29 -175.802 915.853 1
 -3 15 29 -2139.8 1294.58 3
 3 -15 29 637.654 894.406 1
 -3 15 -29 -17.4922 728.109 5
 -3 -15 -29 424.71 661.767 5
 -3 15 31 -1268.72 1299.06 3
 -3 15 -31 465.721 818.504 5
 -3 -15 -31 570.861 688.145 5
 -3 -15 -31 700.055 819.835 4
 -3 15 31 252.205 749.889 2
 3 -17 -1 8862.93 550.056 4
 -3 17 1 7063.69 474.819 2
 -3 -17 1 6699.92 463.443 4
 -3 -17 -1 6913.53 482.461 4
 -3 -17 1 7296.18 746.707 1
 -3 -17 1 7449.15 487.773 5
 -3 -17 -1 7189.33 490.607 5
 -3 -17 -1 8460.22 738.603 1
 -3 17 -1 7955.17 453.354 3
 -3 17 1 7162.3 483.643 3
 3 17 1 7204.98 499.316 3
 3 17 -1 7149.05 406.01 3
 -3 17 -1 6819.23 460.07 2
 3 -17 -1 9117.61 467.238 5
 -3 -17 3 18973.8 567.366 4
 -3 -17 -3 19928.3 619.97 4
 -3 17 -3 21480.8 623.298 2
 -3 17 3 17754 610.374 2
 -3 -17 3 20772.3 863.921 1
 -3 -17 3 19317 596.745 5
 -3 17 -3 19911.9 543.194 3
 -3 -17 -3 19968.7 883.605 1
 -3 17 3 19596.4 630.881 3
 3 -17 -3 18732.9 563.279 5
 3 -17 -3 19515 663.8 4
 -3 -17 5 24679.9 683.53 5
 -3 -17 5 23710 616.599 4
 -3 -17 -5 21678.9 667.846 4
 -3 17 -5 21322.3 543.729 3
 -3 17 -5 26002.9 636.512 2
 -3 17 5 23810.4 673.667 2
 -3 17 5 21520.9 696.329 3
 -3 -17 5 26245.2 913.227 1
 -3 -17 -5 20051 874.189 1
 3 17 5 23320.7 835.138 3
 3 -17 -5 21771.9 612.511 5
 -3 17 -7 5617.06 333.222 3
 -3 -17 7 5464.3 728.939 1
 3 17 7 4679.65 720.909 3
 -3 17 7 4911.18 462.439 2
 -3 17 -7 5771.65 433.692 2
 -3 17 7 4408.24 559.485 3
 3 -17 -7 3978.92 421.096 5
 -3 -17 9 1313.09 708.545 1
 3 -17 -9 -171.913 478.483 4
 -3 -17 -9 932.966 463.277 5
 -3 17 -9 1101.68 381.188 2
 -3 17 9 955.211 476.611 2
 3 -17 9 1514.63 702.345 1
 3 17 9 968.452 747.84 3
 -3 17 -9 1160.49 282.62 3
 3 -17 -9 875.586 397.678 5
 -3 17 9 902.548 583.811 3
 3 -17 -11 -36.8461 494.007 4
 3 17 11 984.985 805.992 3
 -3 17 -11 -208.2 407.259 2
 -3 17 11 905.815 510.38 2
 3 -17 -11 352.173 400.912 5
 -3 17 11 1056.59 651.876 3
 -3 17 -11 722.423 278.41 3
 3 -17 11 794.937 713.76 1
 -3 -17 11 716.071 697.769 1
 -3 -17 -11 516.644 482.776 5
 3 -17 -13 8046.84 598.431 4
 3 -17 -13 6105.43 470.717 5
 -3 17 13 7562.57 618.944 2
 -3 17 -13 7214.89 372.812 3
 -3 -17 -13 7614.26 626.548 4
 -3 -17 13 9386.33 836.524 1
 -3 -17 -13 6182.11 589.979 5
 3 17 13 7501 1000.69 3
 -3 17 13 7796.08 796.766 3
 -3 17 -13 7413.42 478.233 2
 3 -17 -15 4061.27 572.553 4
 3 17 15 5697.15 1089.22 3
 -3 17 -15 4346.09 432.699 2
 -3 -17 -15 4396.86 647.595 4
 -3 17 15 4396.14 848.145 3
 -3 17 -15 4228.6 354.726 3
 -3 -17 15 4788.54 806.58 1
 3 -17 -15 3458.11 467.98 5
 -3 -17 -15 3907.73 592.342 5
 -3 17 15 4156.23 593.732 2
 -3 17 -17 8649.48 519.555 2
 3 -17 -17 7915.46 675.606 4
 -3 -17 -17 7295.2 657.7 5
 3 -17 17 8667.56 864.301 1
 -3 17 17 8710.43 694.632 2
 -3 17 17 10857.9 1008.42 3
 -3 17 -17 8339.23 424.788 3
 3 -17 -17 7259.68 536.105 5
 -3 -17 17 9938.96 888.971 1
 3 17 17 10411.9 1273.15 3
 -3 -17 -17 9091.23 744.935 4
 3 17 19 2726.84 1257.14 3
 3 -17 -19 1030.43 630.497 4
 -3 -17 -19 611.923 697.868 4
 3 -17 -19 408.197 504.931 5
 -3 -17 19 1565.91 845.728 1
 3 -17 19 1420.24 783.019 1
 -3 17 19 1885.79 934.888 3
 -3 17 19 1559.98 651.059 2
 -3 -17 -19 830.484 601.06 5
 3 -17 21 566.967 810.712 1
 3 -17 -21 645.007 645.699 4
 -3 -17 21 -528.65 901.3 1
 -3 17 21 904.067 680.106 2
 3 -17 -21 963.742 545.714 5
 -3 -17 -21 906.192 725.847 4
 -3 -17 -21 924.756 614.954 5
 -3 -17 23 13292.5 1047.64 1
 -3 17 23 13150.1 821.182 2
 3 -17 23 14478.6 939.238 1
 3 -17 -23 12903.8 686.716 5
 -3 -17 -23 14391.5 792.346 5
 -3 17 25 7879.06 772.685 2
 -3 17 27 -597.21 1187.78 3
 3 17 27 4387.33 1557.51 3
 -3 -17 27 2016.22 926.204 1
 3 -17 27 2060.3 851.693 1
 -3 -17 -27 1320.38 668.57 5
 -3 -17 29 -166.77 908.569 1
 3 17 29 1665.55 1556.06 3
 3 -17 29 1067.81 874.057 1
 -3 -17 -29 1052.87 808.874 4
 -3 -17 -29 404.921 665.836 5
 -3 -17 31 68.7517 925.096 1
 -3 -17 -31 996.202 824.677 4
 -3 17 31 -1646.36 1281.95 3
 -3 -17 -31 834.566 700.223 5
 -3 17 31 -168.195 710.571 2
 -3 17 -31 330.338 746.472 5
 3 -17 31 220.506 897.61 1
 3 -19 -1 5281.59 550.295 4
 -3 -19 1 2272.98 493.135 4
 -3 -19 -1 4408.39 522.959 4
 -3 19 1 4182.19 499.803 2
 -3 -19 -1 2883.12 767.731 1
 3 -19 -1 828.417 942.555 1
 -3 -19 1 1625.91 745.19 1
 3 -19 -1 6192.04 494.817 5
 -3 -19 1 2594.31 488.534 5
 -3 19 1 2869.77 529.152 3
 -3 -19 3 19581.7 634.313 4
 -3 -19 -3 21241.7 668.747 4
 -3 19 3 18842.9 693.265 2
 -3 -19 3 23561 974.435 1
 3 -19 -3 22790.8 656.761 5
 -3 -19 -3 22848.7 987.905 1
 -3 19 3 22198.5 684.36 3
 -3 -19 3 21993.3 670.723 5
 -3 -19 5 15748.3 898.309 1
 -3 19 5 9517.05 627.533 2
 -3 -19 5 13283.5 609.223 4
 -3 19 -5 18433.1 599.594 2
 -3 -19 5 13004.1 599.894 5
 3 -19 -5 12389.7 542.439 5
 -3 19 -5 14838.2 506.86 3
 -3 19 5 12976.2 632.633 3
 -3 -19 -5 10385 832.325 1
 3 19 5 13702.2 756.312 3
 -3 -19 -7 7461.63 802.873 1
 -3 19 -7 10351 542.81 2
 -3 19 7 10360.4 589.336 2
 -3 -19 7 13426.1 882.731 1
 -3 19 -7 10019.6 410.695 3
 3 19 7 11603.3 811.926 3
 -3 19 7 8723.81 651.892 3
 3 -19 -7 8699.14 522.353 5
 -3 -19 -7 9437.59 591.774 5
 3 19 9 -85.8861 788.197 3
 -3 -19 9 413.233 754.811 1
 3 -19 -9 477.448 550.286 4
 -3 -19 -9 673.169 492.013 5
 -3 19 -9 491.72 301.811 3
 -3 19 9 883.049 491.609 2
 -3 19 -9 67.9734 412.504 2
 3 -19 -9 386.863 423.268 5
 -3 19 9 777.318 634.204 3
 -3 19 11 2264.89 710.309 3
 3 19 11 196.136 900.798 3
 -3 -19 11 1125.33 800.646 1
 3 -19 -11 1594.69 480.778 5
 -3 19 -11 587.791 434.447 2
 -3 19 11 2003.13 581.081 2
 -3 19 -11 1035.09 310.264 3
 -3 -19 -11 717.836 525.596 5
 3 -19 11 514.255 786.256 1
 -3 -19 -11 1106.07 588.339 4
 3 -19 -11 1854.04 565.739 4
 -3 19 -13 3550.76 462.301 2
 3 -19 -13 2581.1 511.074 5
 -3 -19 -13 3450.17 651.64 4
 -3 19 13 3955.09 637.602 2
 3 -19 -13 4166.82 622.036 4
 3 -19 13 3222.78 833.561 1
 -3 19 -13 3361.84 340.556 3
 -3 -19 13 5237.13 871.762 1
 -3 19 13 4407.19 815.631 3
 -3 -19 -13 2853.42 578.748 5
 3 19 13 4107.46 1026.97 3
 -3 19 -15 22384.2 694.14 2
 -3 -19 -15 25348 870.34 4
 -3 19 15 20013.4 846.741 2
 -3 -19 -15 21001.4 830.96 5
 3 -19 -15 19995.4 697.823 5
 -3 -19 15 26006.7 1097.45 1
 -3 19 15 21322.6 1068.02 3
 3 19 15 28523.1 1348.43 3
 3 -19 -15 22250.6 817.777 4
 3 -19 17 9386.81 885.203 1
 -3 19 17 10896.3 997.29 3
 3 -19 -17 7729.42 680.624 4
 -3 -19 -17 8672.27 785.235 4
 -3 -19 -17 7859.27 703.957 5
 -3 -19 17 11996 972.183 1
 3 -19 -17 8661.52 582.676 5
 3 19 17 12522.7 1255.32 3
 -3 -19 -19 -716.306 638.084 5
 3 -19 -19 -14.7307 611.185 4
 -3 -19 -19 598.992 695.675 4
 -3 19 19 -726.344 942.462 3
 3 -19 -19 -278.599 492.687 5
 -3 19 19 522.589 630.857 2
 3 19 19 1173.2 1181.96 3
 3 -19 19 220.241 801.471 1
 -3 19 21 5467.7 1034.93 3
 3 -19 -21 5444.7 703.628 4
 -3 -19 -21 5518.56 702.682 5
 -3 -19 -21 7892.86 816.896 4
 -3 19 21 5005.82 707.86 2
 -3 -19 21 9828.87 1007.76 1
 3 19 21 10014.9 1388.53 3
 3 -19 21 6574.73 889.513 1
 3 -19 -21 4870.05 574.15 5
 -3 19 23 6159.23 741.322 2
 3 19 25 4100.77 1429.11 3
 -3 19 25 4841.48 756.992 2
 -3 -19 25 5080.1 975.432 1
 -3 -19 -25 4411.6 678.741 5
 -3 -19 27 2841.76 948.09 1
 -3 -19 -27 1554.15 799.43 4
 3 -19 27 1207.94 866.439 1
 3 19 27 1883 1467.41 3
 -3 -19 -27 1938.33 669.169 5
 -3 19 29 -487.852 747.366 2
 -3 19 29 -1782.15 1198.65 3
 3 19 29 2303.45 1504.29 3
 3 -19 29 -321.071 832.251 1
 -3 -19 -29 534.501 688.92 5
 -3 -19 -29 984.965 818.81 4
 -3 -19 29 310.988 920.77 1
 3 -21 -1 828.663 456.662 5
 -3 -21 -1 556.911 782.53 1
 -3 21 -1 890.703 442.011 3
 3 -21 -1 448.747 532.435 4
 -3 -21 1 449.264 510.168 4
 3 -21 1 233.643 885.134 1
 -3 21 -1 1779.23 477.898 2
 -3 21 1 8.1857 457.349 2
 -3 -21 1 502.916 492.739 5
 3 -21 -1 864.477 933.859 1
 -3 -21 1 626.422 778.861 1
 -3 21 1 317.668 492.408 3
 -3 -21 -1 142.763 505.962 4
 3 -21 -3 5078.7 541.78 5
 -3 21 -3 5668.51 543.007 2
 -3 21 3 4025.05 532.124 2
 -3 -21 3 6231.97 853.587 1
 -3 -21 -3 4889.57 827.119 1
 -3 21 -3 5777.82 442.147 3
 3 -21 3 6906.46 970.117 1
 -3 21 3 4805.78 544.024 3
 -3 -21 3 5882.02 559.862 5
 3 -21 -3 4214.97 1000.86 1
 3 -21 -3 4458.73 641.574 4
 3 -21 -5 19280.7 794.514 4
 -3 -21 5 25416.5 1071.93 1
 -3 21 5 18423.7 716.793 2
 -3 21 -5 18841.9 666.672 2
 -3 -21 5 23184.2 728.89 5
 -3 -21 -5 20583.8 761.038 5
 -3 21 -5 19214 560.101 3
 -3 21 5 18788.2 751.137 3
 -3 -21 -5 18310.9 990.917 1
 3 21 5 21172.9 850.97 3
 3 -21 -5 18601.8 669.465 5
 -3 21 -7 6161.24 527.649 2
 -3 21 7 4987.82 585.517 2
 -3 21 -7 5687.67 387.211 3
 3 -21 -7 4560.12 527.436 5
 -3 -21 -7 4604.77 825.413 1
 -3 -21 -7 5605.78 591.484 5
 -3 21 7 4107.37 636.2 3
 3 21 7 5680.09 802.995 3
 -3 -21 9 1547.93 827.904 1
 3 -21 -9 320.794 588.79 4
 -3 21 -9 454.843 447.278 2
 -3 21 9 659.795 642.283 3
 3 -21 -9 402.349 476.632 5
 -3 21 -9 899.877 320.691 3
 -3 21 9 806.6 564.792 2
 -3 -21 -9 1076.72 798.706 1
 -3 -21 -9 771.191 553.311 5
 3 21 9 534.532 837.504 3
 -3 -21 11 1182.51 847.416 1
 3 -21 -11 1305.68 614.777 4
 -3 -21 -11 1126.09 658.622 4
 -3 21 11 908.456 542.045 2
 -3 21 -11 219.83 458.2 2
 3 -21 -11 782.776 487.492 5
 -3 -21 -11 624.357 563.424 5
 -3 21 11 1264.08 771.677 3
 3 -21 -13 12417.7 648.222 5
 3 -21 -13 16371.6 763.349 4
 -3 21 13 14785.3 777.695 2
 -3 -21 -13 14650.8 779.491 5
 -3 -21 -13 18475.7 824.226 4
 -3 21 13 15566.4 935.972 3
 -3 -21 -15 12616.1 760.202 5
 3 -21 -15 13418.6 741.447 4
 -3 -21 -15 15343.2 848.567 4
 -3 21 15 11950.3 784.545 2
 3 -21 -15 11070.4 644.234 5
 -3 21 15 12562.1 961.614 3
 -3 -21 15 16869 1069.17 1
 3 21 17 3326.38 1225.05 3
 3 -21 17 3180.52 828.697 1
 -3 21 17 2412.6 653.937 2
 3 -21 -17 1746.17 630.361 4
 -3 -21 -17 1607.81 695.084 4
 3 -21 -17 1399.98 514.119 5
 -3 -21 17 4370.73 944.879 1
 -3 21 17 1664.96 874.528 3
 -3 -21 -17 1534.24 624.293 5
 3 -21 -19 1070.36 619.231 4
 -3 -21 -19 4.84548 727.976 4
 -3 -21 -19 -75.7177 626.592 5
 -3 -21 19 2042.31 948.081 1
 3 -21 -19 314.287 511.942 5
 -3 21 19 108.706 634.965 2
 3 21 19 1545.23 1279.71 3
 3 -21 -21 1143.14 657.188 4
 -3 21 21 624.717 674.838 2
 -3 21 23 4877.8 1112.89 3
 3 -21 23 6986.41 889.5 1
 3 21 23 8146.01 1450.87 3
 -3 21 23 6770.67 740.159 2
 -3 -21 -23 6193.2 717.481 5
 -3 -21 23 7434.78 945.688 1
 -3 -21 25 4050.38 983.688 1
 -3 -21 -25 -137.98 815.731 4
 3 -21 25 3354.79 860.032 1
 3 21 25 1030.21 1457.57 3
 -3 -21 -25 2064.12 707.957 5
 -3 21 25 1945.11 1098.82 3
 3 21 27 3621.8 1535.92 3
 -3 -21 27 3159.62 978.506 1
 -3 -21 -27 1768.53 721.47 5
 -3 -21 -27 2141.06 848.593 4
 -3 21 27 1166.56 709.577 2
 3 -21 27 937.675 830.858 1
 -3 -23 -1 -1500.27 872.708 1
 3 -23 -1 -589.438 561.312 4
 -3 -23 1 278.498 531.886 4
 -3 -23 -1 519.959 563.34 4
 -3 -23 1 1427.43 816.262 1
 -3 23 -1 -111.835 487.969 2
 -3 23 1 239.588 491.621 2
 3 -23 -1 203.785 959.241 1
 -3 23 -1 418.072 444.826 3
 -3 23 1 935.92 488.852 3
 3 -23 1 960.29 956.685 1
 -3 -23 3 2569.14 583.34 4
 3 -23 -3 3977.92 1019.69 1
 3 -23 -3 2047.3 633.663 4
 -3 -23 -3 1892 823.107 1
 -3 23 3 3607.95 554.643 2
 3 -23 -3 3021.59 541.779 5
 -3 23 -3 3485.47 435.75 3
 -3 -23 3 3618.52 876.836 1
 3 -23 3 3148.15 965.606 1
 -3 23 3 3819.14 581.028 3
 -3 -23 3 4045.23 585.908 5
 -3 23 -3 3530.05 540.266 2
 -3 -23 5 7981.36 934.158 1
 -3 23 -5 5335.78 553.81 2
 -3 23 5 5047.52 583.234 2
 3 -23 -5 5860.79 665.765 4
 3 -23 -5 5342.68 560.077 5
 -3 -23 -5 5554.39 917.542 1
 -3 -23 -5 7152.44 632.264 5
 -3 -23 5 8615.46 615.962 5
 3 -23 5 6757.34 940.279 1
 -3 23 -5 5539.57 430.056 3
 -3 23 5 4723.53 606.769 3
 -3 -23 7 9562.47 964.888 1
 -3 23 7 6887.67 625.75 2
 3 -23 -7 6282.99 553.361 5
 3 -23 7 9185.54 1001.68 1
 -3 -23 -7 6580.38 898.157 1
 -3 23 -7 7193.62 427.582 3
 -3 23 7 7000.34 688.705 3
 3 -23 -7 6847 669.524 4
 -3 -23 -7 8616.59 670.2 5
 3 23 7 10006.8 850.709 3
 -3 -23 9 307.003 857.681 1
 3 -23 -9 329.292 600.493 4
 -3 -23 -9 1062.55 676.74 4
 -3 -23 -9 718.591 605.714 5
 -3 23 9 577.462 564.335 2
 -3 23 9 196.192 636.509 3
 3 -23 -9 389.528 508.684 5
 3 -23 9 -932.351 862.389 1
 -3 -23 -9 1354.59 864.573 1
 3 23 9 1130.67 840.849 3
 3 -23 -11 3158.52 649.716 4
 3 23 11 2954.81 953.921 3
 -3 -23 -11 1700.49 724.751 4
 3 -23 -11 2355.43 529.293 5
 -3 23 11 2378.77 713.964 3
 -3 -23 11 3958.59 921.738 1
 -3 23 11 2195.72 602.654 2
 -3 -23 -11 2809.55 638.015 5
 3 -23 -13 7053.13 703.319 4
 -3 23 13 7046.58 874.283 3
 3 -23 -13 5857.65 584.689 5
 3 23 13 8396.61 1113.78 3
 -3 -23 -13 6258.55 668.941 5
 -3 23 13 5440.92 626.255 2
 -3 23 15 2202.52 638.697 2
 3 -23 -15 3572.91 659.045 4
 -3 -23 -15 2477.04 728.288 4
 -3 -23 -15 3285.31 631.309 5
 3 -23 -15 3005.97 577.108 5
 -3 -23 15 2615.5 970.285 1
 3 23 15 4940.34 1140.75 3
 -3 23 15 3940.66 833.016 3
 3 23 17 4288.28 1177.64 3
 3 -23 -17 4042.98 698.355 4
 -3 23 17 3286.67 708.534 2
 3 -23 -17 2496.6 552.035 5
 -3 23 19 -533.85 917.432 3
 3 -23 19 95.1905 836.866 1
 3 -23 -19 -112.706 664.06 4
 -3 23 19 1213.04 687.361 2
 3 -23 -19 348.297 550.71 5
 -3 -23 21 725.748 923.53 1
 -3 -23 -21 147.395 761.413 4
 -3 23 21 1033.77 702.015 2
 -3 23 21 8.59454 975.318 3
 -3 -23 -21 1066.87 659.368 5
 3 23 21 1183.13 1305.55 3
 3 -23 21 -67.7689 827.689 1
 -3 23 23 1246.67 1016.02 3
 3 -23 23 1432.6 849.421 1
 3 23 23 2491.64 1388.52 3
 -3 -23 23 934.443 908.87 1
 -3 -23 -23 983.231 661.78 5
 -3 23 25 4305.02 1081.57 3
 -3 -23 -25 4991.48 770.279 5
 -3 -23 25 4507.06 966.394 1
 3 23 25 5075.04 1500.18 3
 3 -23 25 3752.11 881.041 1
 -3 -25 1 -518.097 580.149 4
 3 -25 -1 500.715 953.291 1
 -3 25 1 556.111 499.238 3
 -3 -25 1 -752.769 847.736 1
 3 -25 1 480.906 976.915 1
 -3 25 -1 -12.1572 428.691 3
 -3 -25 -1 -1713.94 898.66 1
 3 -25 -3 2229.87 1037.78 1
 3 -25 -3 13.0609 608.274 4
 -3 -25 -3 300.087 847.378 1
 -3 -25 3 1339.93 633.12 4
 3 -25 3 1650.21 948.454 1
 -3 -25 3 725.217 879.383 1
 -3 -25 3 1283.49 590.072 5
 -3 25 -3 1780.55 424.749 3
 3 -25 -3 1986.57 539.807 5
 -3 -25 -3 1291.78 596.766 5
 -3 25 3 1459.06 591.252 3
 -3 -25 5 3538.39 571.579 4
 3 -25 5 5185.07 953.902 1
 -3 25 5 3663.67 612.965 2
 -3 -25 5 4470.23 937.011 1
 -3 -25 -5 2648.12 857.29 1
 -3 -25 5 4113.92 590.503 5
 3 -25 -5 5777.18 1097.43 1
 3 -25 -5 5056 584.633 5
 -3 25 5 4660.88 623.487 3
 -3 -25 -5 4400.8 640.246 5
 3 -25 -7 2119.71 658.303 4
 -3 25 7 1716.21 625.726 3
 -3 -25 7 2178.02 915.759 1
 -3 25 7 1629.87 582.897 2
 3 -25 -7 2324.54 548.79 5
 -3 -25 -7 3262.03 642.455 5
 -3 -25 9 562.066 893.179 1
 3 -25 -9 126.932 624.128 4
 -3 -25 -9 866.344 652.674 4
 -3 25 9 684.464 598.121 2
 3 -25 9 -76.5859 873.135 1
 3 -25 -9 563.055 512.238 5
 -3 -25 -9 2773.05 633.182 5
 -3 25 9 769.84 649.116 3
 -3 -25 11 1804.56 950.828 1
 3 -25 -11 1165.33 656.354 4
 3 -25 -11 1370.37 537.103 5
 -3 25 11 1067.59 609.707 2
 3 25 11 654.07 895.617 3
 -3 25 11 1930.31 725.728 3
 -3 -25 13 3447.42 953.823 1
 3 -25 -13 1348.12 545.027 5
 3 -25 -13 1190.97 685.524 4
 3 25 13 2039.49 994.745 3
 -3 25 13 1564.36 640.275 2
 -3 25 13 1539.14 746.236 3
 -3 -25 -15 6101.07 792.67 4
 3 25 15 5181.76 1139.09 3
 3 -25 -17 21.3849 674.035 4
 -3 -25 -17 1402.11 729.268 4
 -3 -25 -17 1311.67 629.935 5
 3 -25 -17 1242.23 583.173 5
 -3 -25 17 463.018 970.836 1
 -3 25 17 1712.61 867.507 3
 -3 25 19 -444.726 874.369 3
 -3 -25 -19 57.6127 754.542 4
 3 25 19 174.088 1229.99 3
 -3 -25 19 -1288.96 941.961 1
 3 -25 19 -881.366 885.513 1
 -3 -25 -19 388.797 636.933 5
 3 25 21 -228.179 1295.99 3
 -3 25 21 -17.2843 940.815 3
 -3 -25 21 -902.307 947.681 1
 -3 -25 -21 1186.59 664.797 5
 3 -25 21 -436.662 834.267 1
 -3 -27 1 -387.553 865.109 1
 -3 27 1 245.291 526.616 3
 -3 -27 -1 -766.721 886.534 1
 3 -27 -3 180.011 622.035 4
 -3 -27 -3 40.3182 848.118 1
 -3 -27 3 1654.22 882.265 1
 3 -27 -3 2190.93 560.11 5
 -3 27 3 2369.15 587.88 3
 3 -27 -5 1538.55 667.213 4
 -3 -27 5 1100.95 879.964 1
 3 -27 -5 2009.91 578.772 5
 -3 27 5 1488.95 622.732 3
 3 -27 -7 1258.87 695.103 4
 -3 -27 7 1706.42 919.159 1
 3 -27 -7 2350.34 573.751 5
 -3 27 7 2919.98 646.626 3
 -3 -27 9 329.54 919.652 1
 3 -27 -9 -30.8556 679.953 4
 -3 27 9 -438.441 672.093 3
 3 -27 9 -7.29423 901.674 1
 3 -27 -9 -112.956 532.727 5
 -3 -27 -9 -236.106 630.236 5
 -3 -27 -9 584.949 651.042 4
 3 -27 -11 25.7088 663.302 4
 -3 -27 -11 4.43492 653.954 4
 3 -27 -11 729.369 547.727 5
 -3 -27 -13 2814.26 712.316 4
 -3 -27 -13 2073.86 649.781 5
 3 -27 -13 2562.54 585.218 5
 -3 27 15 1844.36 804.054 3
 -3 -27 -15 2151.38 662.779 5
 -3 -27 -15 2820.94 773.373 4
 -3 -27 15 4558.18 1024.58 1
 -3 27 17 856.879 874.434 3
 3 27 17 -1805.94 1141.16 3
 -3 -27 -17 -88.6588 744.318 4
 -3 -27 -17 830.353 648.283 5
 -3 -27 17 -231.613 965.5 1
 -3 -27 -19 639.96 775.17 4
 -3 27 19 1635.8 933.673 3
 -3 -27 19 -1558.39 969.26 1
 -3 -27 -19 -508.509 643.04 5
 3 -29 -1 268.189 1039.22 1
 -3 -29 1 -1088.71 872.319 1
 -3 -29 -1 269.711 594.74 5
 -3 -29 -1 -447.363 833.4 1
 -3 -29 3 474.224 934.586 1
 -3 -29 -3 505.612 576.011 5
 -3 29 5 2576.91 701.28 3
 -3 -29 -5 2431.82 684.036 4
 -3 -29 -5 2827.35 643.325 5
 -3 -29 -7 1536.33 691.047 4
 3 -29 -7 3759.01 1114.76 1
 -3 -29 -7 2029.7 648.967 5
 -3 -29 -9 -22.345 668.624 4
 -3 -29 -9 -806.185 642.182 5
 3 -29 -9 639.063 1131.31 1
 3 -29 9 15.3214 980.527 1
 -3 -29 9 206.423 909.025 1
 -3 29 11 844.096 726.369 3
 3 -29 -11 524.428 708.467 4
 -3 -29 -11 -74.2389 692.151 4
 -3 -29 11 1559.45 954.387 1
 3 -29 -11 285.476 565.704 5
 3 -29 11 -7.56285 904.476 1
 -3 -29 -11 -673.476 641.293 5
 3 -29 -13 541.738 716.465 4
 -3 -29 -13 110.906 699.931 4
 3 -29 13 7.38189 887.797 1
 -3 29 13 1388.98 752.236 3
 3 -29 -13 1101.25 579.458 5
 -3 -29 -13 -260.328 678.249 5
 -3 -29 13 2648 952.133 1
 -3 -31 -1 2020.49 657.869 5
 3 -31 -1 -647.071 1012.43 1
 3 -31 1 -1335.85 1000.34 1
 -3 -31 -3 1031.82 677.579 4
 3 -31 3 -926.6 981.782 1
 3 -31 -3 1464.26 1059.42 1
 -3 -31 3 1719.71 939.92 1
 -3 -31 -3 1897.21 633.072 5
 3 -31 -5 608.477 652.22 4
 3 -31 -5 2070.86 1067.82 1
 -3 -31 5 8.86267 932.919 1
 -3 -31 -5 1041.82 608.769 5
 -3 -31 -5 155.356 679.173 4
 3 -31 -5 1469.5 585.682 5
 3 -31 5 123.636 957.748 1
 -3 -31 -7 -435.576 713.61 4
 3 -31 -7 91.7979 704.611 4
 -3 -31 7 -1425.73 959.49 1
 3 -31 -7 1582.07 1069.66 1
 3 -31 -7 797.208 596.014 5
 3 -31 7 -7.87829 908.095 1
 -3 -31 -7 -449.725 637.96 5
 -4 0 0 155386 1764.35 3
 -4 0 0 155927 1716.6 5
 -4 0 -2 -1.93315 174.899 5
 -4 0 2 65.7563 175.394 1
 -4 0 -2 5.89643 108.419 2
 -4 0 -2 82.345 165.888 3
 -4 0 2 65.1401 153.028 3
 -4 0 2 4.0138 76.5555 5
 -4 0 4 58507.3 706.571 4
 -4 0 -4 64168.6 823.471 3
 4 0 4 65388.4 779.805 1
 -4 0 -4 62214.9 759.097 2
 -4 0 4 61978.2 803.139 3
 -4 0 -4 61449.3 828.681 5
 -4 0 4 65348.4 834.935 1
 4 0 6 99.6424 207.85 1
 -4 0 6 12.7746 132.142 4
 -4 0 -6 144.342 239.937 5
 -4 0 6 58.4821 251.38 1
 -4 0 6 25.3936 197.653 3
 -4 0 -6 50.9997 159.665 2
 -4 0 -6 -50.6051 204.52 3
 -4 0 8 60083.3 945.025 1
 -4 0 8 65355.8 909.089 3
 4 0 8 64325.7 844.759 1
 -4 0 -8 61051.6 905.245 5
 -4 0 -8 59454.7 829.067 2
 -4 0 10 -43.1936 315.672 3
 4 0 10 87.5252 264.984 1
 4 0 -10 -100.936 161.665 4
 -4 0 -10 21.0717 292.102 5
 -4 0 10 -434.254 338.541 1
 4 0 -10 520.379 211.622 5
 4 0 -12 81893.1 1039.61 5
 -4 0 12 79722.6 1221.54 3
 -4 0 14 -323.005 485.698 3
 -4 0 -14 -173.961 396.784 5
 4 0 14 107.013 361.886 1
 4 0 -14 -21.811 234.457 4
 -4 0 -14 4.72884 361.853 4
 -4 0 14 -101.399 447.783 1
 4 0 -14 182.345 290.755 5
 -4 0 16 87358.2 1407.85 1
 4 0 -16 78287.4 1130.15 4
 4 0 16 90059.6 1320.44 1
 4 0 -16 81638.8 1190.18 5
 -4 0 -16 86679.9 1237.28 4
 -4 0 16 88271.4 1481.15 3
 4 0 -18 -775.41 430.638 5
 -4 0 -18 -582.373 444.345 4
 4 0 20 117482 1706.15 1
 -4 0 -20 113939 1632.59 4
 -4 0 20 111561 1973.11 3
 -4 0 22 -357.263 793.62 3
 -4 0 -22 112.855 570.163 5
 4 0 -22 -29.125 467.999 5
 4 0 22 22.359 553.715 1
 -4 0 24 1098.39 899.33 3
 -4 0 -24 1373.38 630.778 5
 4 0 -24 469.33 532.218 5
 -4 0 -24 408.24 565.172 4
 4 0 24 415.311 615.136 1
 -4 0 24 816.365 741.724 1
 -4 0 26 -287.149 971.811 3
 -4 0 -26 -244.907 660.542 5
 4 0 -26 348.329 541.414 5
 -4 0 -26 -481.074 598.23 4
 -4 0 26 -140.701 772.961 1
 4 0 26 54.7048 667.766 1
 -4 0 28 19588 1046.21 1
 -4 0 -28 14156 803.305 4
 -4 0 -28 13451.7 851.446 5
 4 0 28 12837.3 842.214 1
 -4 0 28 17830.7 1292.19 3
 -4 0 -30 298.341 662.222 4
 4 0 30 -779.146 700.268 1
 -4 0 -30 178.232 700.477 5
 -4 0 -32 978.966 686.757 4
 -4 0 -34 -390.973 734.109 5
 -4 0 -34 -311.58 703.506 4
 -4 0 34 -193.174 859.162 1
 -4 0 36 4582.44 908.302 1
 -4 0 -36 3882.98 801.8 5
 -4 2 0 -67.8418 141.766 5
 -4 -2 0 7.10843 123.182 1
 -4 -2 0 -28.9511 142.082 5
 -4 2 0 6.344 129.26 2
 -4 -2 0 406.414 147.565 3
 -4 2 0 -71.9554 170.075 3
 -4 2 -2 120347 1394.22 5
 -4 -2 2 121554 1390.75 1
 -4 2 2 126560 1363.98 2
 -4 2 -2 123262 1357.68 2
 -4 -2 -2 120610 1394.25 3
 -4 2 -2 122662 1416.16 3
 -4 -2 2 118342 1359 3
 -4 2 2 120305 1421.1 3
 -4 -2 2 122360 1346.14 5
 -4 -2 -2 121392 1402.27 5
 -4 -2 -4 649.45 223.907 5
 -4 2 4 810.525 221.589 3
 -4 -2 4 843.374 221.6 1
 -4 2 -4 909.604 232.963 5
 4 -2 4 980.854 277.977 1
 -4 -2 -4 796.596 137.293 2
 -4 -2 -4 773.903 202.256 3
 -4 -2 4 968.929 130.309 5
 -4 2 -4 850.674 163.495 2
 -4 -2 4 826.984 135.347 3
 -4 2 -6 19938.6 441.735 5
 -4 -2 -6 17722.3 339.593 2
 4 -2 -6 18689.9 306.494 4
 -4 -2 -6 18412.3 429.162 5
 -4 -2 6 19187.7 448.329 1
 -4 2 -6 18291.5 357.788 2
 4 2 6 16257.5 266.064 1
 4 -2 6 19180.3 434.246 1
 -4 2 6 19565.8 433.934 1
 -4 -2 -6 17290.7 403.839 3
 -4 -2 6 17458.4 252.788 4
 -4 -2 6 18112.2 329.139 3
 -4 2 6 18560.1 415.878 3
 -4 -2 8 156.91 198.447 3
 -4 -2 -8 178.92 263.626 5
 -4 -2 -8 203.306 225.22 4
 -4 2 -8 182.622 288.548 5
 4 -2 -8 514.306 145.179 5
 4 2 8 25.2987 172.081 1
 -4 -2 8 174.529 295.808 1
 4 -2 8 98.3405 270.4 1
 -4 2 10 149965 1970.71 1
 4 -2 -10 152042 1828.02 4
 -4 2 -10 161197 1979.92 5
 -4 -2 10 147530 1998.61 1
 4 2 10 161149 1839.24 1
 -4 2 -10 155620 1920.07 3
 -4 -2 -10 151424 1953.55 5
 -4 -2 10 167409 1934.81 3
 -4 2 10 161767 2032.87 3
 -4 2 -10 159052 1881.77 2
 4 -2 10 167445 1968.41 1
 4 -2 -10 162966 1794.6 5
 -4 2 12 -391.193 434.754 3
 -4 -2 12 -59.3097 347.7 3
 4 -2 -12 33.983 215.416 4
 4 2 -12 59.2365 176.452 4
 4 -2 12 114.505 347.051 1
 4 2 12 181.422 269.903 1
 4 -2 -12 44.0297 225.478 5
 -4 2 -14 3518.39 442.883 5
 -4 2 14 2771.72 543.836 3
 -4 2 14 3298.63 469.594 1
 4 -2 -14 3013.61 283.654 4
 4 2 14 3262.3 350.092 1
 -4 -2 -14 3773.78 400.746 4
 4 -2 -14 4017.06 315.895 5
 4 -2 14 2889.88 425.309 1
 -4 2 -14 3459.4 364.988 4
 -4 -2 14 2630.42 464.284 3
 -4 -2 14 2921.7 501.414 1
 4 2 -14 2974.66 239.393 4
 -4 -2 -14 3273.16 419.689 5
 4 -2 16 1172.77 470.088 1
 -4 2 -16 1622.69 475.041 5
 4 2 -16 1229.36 388.588 5
 4 -2 -16 386.827 291.196 4
 -4 -2 -16 1091.77 422.573 4
 -4 2 -16 1390.41 408.332 4
 4 -2 -16 1469.9 336.734 5
 -4 -2 16 840.048 529.509 3
 -4 -2 16 1080.51 555.277 1
 4 2 16 1134.08 376.006 1
 -4 -2 18 127049 1948.35 1
 4 2 18 133986 1792.1 1
 -4 -2 -18 124185 1748.69 4
 -4 2 -18 131262 1744.65 4
 4 -2 -18 128832 1712.4 5
 -4 2 18 136263 2103.15 3
 -4 2 20 128.649 760.066 3
 4 2 -20 -269.133 462.558 5
 -4 -2 -20 -136.157 514.316 5
 -4 -2 -20 -699.732 516.408 4
 -4 2 -20 -576.151 496.914 4
 4 2 20 -542.517 461.787 1
 4 -2 20 894.847 561.391 1
 4 -2 -22 30599.6 792.897 5
 4 2 -22 29722.6 801.376 5
 -4 2 22 31689.7 978.087 1
 -4 -2 -22 33361.5 840.277 4
 -4 2 -22 31225.7 820.084 4
 4 -2 22 33516.6 975.868 1
 4 2 22 31051.3 841.094 1
 -4 -2 -22 29102.7 878.658 5
 -4 2 22 31830.9 1212.11 3
 -4 -2 22 28835.1 1080.71 3
 -4 2 24 -930.198 935.47 3
 -4 -2 -24 -55.3144 606.401 5
 4 -2 -24 31.7093 489.93 5
 -4 -2 24 69.3083 805.947 3
 -4 2 -24 -193.191 660.794 5
 4 2 -24 -195.798 546.056 5
 -4 2 24 -354.239 691.215 1
 -4 -2 -24 -29.9122 609.6 4
 -4 2 -24 -364.527 547.493 4
 4 2 24 -122.731 550.178 1
 4 -2 24 -428.884 660.922 1
 4 -2 -26 4719.26 600.453 5
 -4 2 -26 4720.61 720.426 5
 4 2 -26 5998.08 660.587 5
 -4 2 26 3851.94 1043.59 3
 -4 2 26 6340.63 816.359 1
 -4 -2 26 4537.82 930.967 3
 -4 -2 -26 5353.58 681.555 4
 -4 2 -26 4525.62 630.204 4
 4 -2 26 4564.7 717.047 1
 -4 -2 26 5827.15 855.274 1
 -4 -2 -26 5374.54 706.305 5
 4 2 26 3916.98 655.646 1
 -4 -2 -28 113.495 639.411 4
 -4 -2 -28 -370.734 694.155 5
 -4 2 -28 -913.461 724.807 5
 4 2 -28 1370.76 651.425 5
 -4 2 -28 -476.098 600.866 4
 4 2 28 -116.662 650.253 1
 -4 -2 28 595.371 840.782 1
 4 -2 28 467.367 711.996 1
 -4 2 30 15528.8 1013.15 1
 -4 -2 30 10046.7 950.37 1
 4 -2 30 8299.57 852.242 1
 -4 -2 -30 7816.9 734.154 4
 -4 2 -30 9216.76 755.326 4
 -4 2 -30 9219.84 793.622 5
 -4 -2 -30 8644.12 792.133 5
 -4 2 30 14030.3 1350.72 3
 -4 2 32 810.877 1162.22 3
 -4 2 -32 374.644 673.977 4
 -4 -2 -32 451.761 679.536 4
 4 -2 32 451.01 807.615 1
 -4 2 34 -196.492 826.016 1
 -4 -2 -34 -376.101 728.702 5
 -4 -2 34 -997.865 896.471 1
 -4 -2 -36 -182.861 756.901 5
 -4 2 36 -85.0786 842.062 1
 -4 2 -36 -162.607 780.473 5
 -4 4 0 40557.6 567.565 2
 -4 -4 0 38434.6 534.904 1
 -4 4 0 39908.8 605.423 3
 -4 -4 0 40217.5 543.662 3
 -4 -4 -2 4917.15 138.863 2
 -4 -4 2 5406.61 242.646 1
 -4 -4 -2 5815.2 135.47 2
 -4 -4 -2 5246.91 226.32 3
 -4 4 2 5355.25 228.771 2
 -4 -4 2 5032.35 156.676 3
 -4 4 -2 5406.58 212.163 2
 -4 4 2 5336 261.334 3
 -4 -4 -2 5582.7 242.946 5
 -4 -4 2 5777.93 205.64 5
 -4 -4 -4 12958.8 276.577 4
 -4 -4 4 12980.6 361.706 1
 -4 4 4 12646.6 315.59 2
 -4 -4 4 12310.8 216.246 3
 -4 -4 4 12931.6 277.553 5
 -4 4 4 12469.7 358.626 3
 4 -4 4 12910.4 442.444 1
 -4 -4 -4 13327.1 351.772 5
 4 4 6 -21.1219 152.781 2
 -4 4 6 -50.51 262.212 3
 4 -4 6 23.8005 314.724 1
 -4 -4 -6 143.811 210.097 4
 4 -4 -6 22.4147 188.574 4
 -4 4 -6 152.431 187.867 3
 -4 -4 6 125.377 110.212 3
 4 -4 -6 54.5929 85.6796 5
 -4 -4 6 16.7544 82.1508 4
 -4 -4 6 -74.974 275.566 1
 -4 -4 -6 94.6178 244.766 5
 -4 4 6 74.034 200.521 2
 4 4 8 128642 1436.42 1
 -4 4 -8 129104 1633.78 5
 4 -4 -8 130313 1524.19 4
 -4 4 -8 122106 1544.36 2
 -4 -4 8 129871 1444.7 4
 -4 -4 8 128216 1661.64 1
 -4 4 -8 124927 1557.9 3
 -4 -4 -8 125907 1538.06 4
 -4 4 8 126537 1673.73 3
 -4 -4 -8 129086 1620.19 5
 -4 -4 8 132244 1466.37 3
 4 -4 -8 128604 1433.89 5
 4 -4 8 134623 1673.73 1
 -4 4 8 124646 1619.72 1
 -4 4 -10 11388.6 448.407 5
 4 -4 -10 11180 345.888 4
 4 4 10 11944.5 294.414 1
 -4 -4 10 10551.4 469.025 1
 -4 4 -10 10770.7 332.644 2
 4 -4 -10 11645.3 273.224 5
 -4 4 -10 10778.5 354.745 3
 -4 -4 10 12542.9 336.822 3
 -4 4 10 11520.2 509.621 3
 4 -4 10 10941 456.781 1
 4 4 12 157159 1820.06 1
 4 -4 -12 148517 1851.1 4
 4 -4 -12 155445 1802.46 5
 -4 -4 12 160191 1914.01 3
 4 -4 12 148292 2000.41 1
 4 -4 -14 -219.121 277.094 5
 -4 4 -14 41.6892 441.32 5
 -4 -4 14 -136.653 466.981 1
 4 -4 -14 -163.204 278.367 4
 4 4 -14 -83.9653 202.071 4
 -4 -4 -14 -57.769 395.113 4
 4 4 14 -234.477 278.329 1
 -4 4 -14 -52.6435 291.257 2
 -4 4 -14 -2.59284 307.812 3
 -4 -4 14 -302.41 408.278 3
 4 -4 14 9.99121 415.677 1
 -4 4 -16 16805.4 662.102 5
 -4 4 -16 16048.1 530.879 4
 -4 -4 -16 16658.2 568.9 4
 -4 -4 16 15298.4 722.347 1
 4 4 16 15463.1 486.285 1
 -4 4 16 15330.4 804.445 3
 -4 -4 16 14659.3 650.565 3
 4 -4 -16 15328.8 471.142 5
 -4 4 18 1087.05 704.965 3
 4 -4 -18 1076.95 378.189 5
 -4 -4 18 767.336 587.043 3
 4 -4 18 1547.98 592.483 1
 -4 -4 -18 1336.59 499.245 4
 -4 4 -18 1734.78 442.235 4
 4 4 18 1195.45 383.511 1
 -4 -4 18 1140.89 598.512 1
 4 -4 -18 1689.19 372.1 4
 -4 4 20 96438.8 1833.14 3
 -4 -4 -20 89004 1476.82 5
 4 4 -20 87465.7 1411.74 5
 -4 -4 20 89129.3 1626.44 1
 4 -4 20 94767.6 1644.32 1
 -4 4 20 91164.9 1538.94 1
 -4 4 -20 93868.3 1410.79 4
 -4 -4 -20 99348.2 1463.94 4
 4 -4 -22 421.562 456.639 5
 4 -4 22 803.795 709.999 1
 4 4 -22 560.118 524.791 5
 -4 4 22 989.752 635.617 1
 -4 -4 -22 -51.1677 566.731 4
 -4 4 -22 370.851 533.252 4
 4 4 22 176.903 452.435 1
 -4 -4 22 475.593 669.045 3
 -4 -4 -22 205.797 570.503 5
 -4 4 22 760.627 881.306 3
 4 -4 24 915.76 706.935 1
 -4 -4 -24 993.794 614.599 5
 4 4 -24 1034.94 583.129 5
 -4 4 24 698.257 668.409 1
 -4 -4 -24 804.232 607.303 4
 -4 4 -24 852.918 555.171 4
 4 4 24 179.397 513.937 1
 -4 4 24 -459.134 951.37 3
 4 -4 -24 749.27 509.945 5
 -4 4 -24 557.61 682.52 5
 -4 4 26 -736.399 1071.9 3
 -4 4 26 87.5544 707.027 1
 -4 -4 -26 -927.524 629.901 4
 -4 4 -26 -231.67 563.181 4
 4 4 26 -414.633 564.164 1
 -4 4 -26 -1092.39 702.454 5
 4 4 -26 -171.236 638.046 5
 4 -4 26 -682.175 760.939 1
 -4 -4 -26 -234.73 655.009 5
 -4 4 -28 9841.71 813.309 5
 4 4 -28 9428.81 759.321 5
 -4 4 28 11871.7 904.309 1
 4 -4 28 9301.02 876.376 1
 -4 -4 28 10108 938.215 1
 -4 -4 -28 10116.5 772.33 5
 -4 4 -28 9889.66 706.292 4
 -4 4 28 12229.3 1256.35 3
 -4 -4 -30 1908.54 701.668 5
 -4 4 30 4034.93 1229.6 3
 4 4 -30 2396.46 712.872 5
 -4 -4 -30 1069.97 698.27 4
 -4 4 -30 1944.41 642.167 4
 4 -4 30 1514.89 774.261 1
 -4 4 30 3017.23 829.204 1
 4 -4 32 6919.99 923.897 1
 -4 4 32 5922.44 1264.05 3
 -4 -4 32 6802.34 931.037 1
 -4 4 34 296.185 810.272 1
 -4 -4 34 1087.64 898.844 1
 -4 -4 -34 -666.173 738.354 5
 -4 -4 -36 2781.88 792.843 5
 -4 4 36 1564.89 1243.53 3
 -4 4 -36 427.18 799.327 5
 -4 4 36 2087.17 874.36 1
 -4 -4 -36 1937.27 841.708 4
 -4 -4 36 2647.45 928.751 1
 -4 -6 0 153.545 193.336 1
 -4 -6 0 28.7177 106.546 4
 -4 -6 0 41.8369 67.822 2
 -4 -6 0 -33.4038 189.506 5
 -4 -6 -2 24747.6 405.007 1
 -4 -6 -2 24873.3 381.788 4
 -4 -6 -2 26731.1 361.981 2
 -4 -6 2 28253.5 453.774 5
 -4 -6 -2 27842.6 485.15 5
 -4 6 -2 27545.6 477.448 3
 -4 -6 4 632.885 189.862 5
 -4 -6 -4 598.219 162.537 1
 -4 -6 4 758.285 278.32 1
 4 -6 -4 818.156 234.976 4
 -4 -6 -4 762.713 193.269 4
 4 -6 -4 704.091 147.218 5
 -4 -6 4 506.395 78.6977 3
 4 -6 4 895.793 384.466 1
 -4 6 -4 629.872 192.463 3
 -4 6 4 644.11 223.145 2
 -4 -6 -4 701.227 231.427 5
 -4 6 4 767.309 253.665 3
 -4 -6 6 2956.06 154.111 4
 4 -6 -6 3175.1 165.165 5
 -4 6 -6 3070.03 236.447 2
 -4 -6 6 3196.68 144.338 4
 4 6 6 3937.96 202.482 2
 -4 6 6 2861.28 264.625 2
 -4 -6 6 2989.93 335.486 1
 -4 6 -6 3677.63 233.768 3
 4 -6 6 3389.45 387.954 1
 -4 -6 6 3266.29 222.277 5
 -4 -6 -6 3050.37 249.158 4
 -4 -6 -6 2670.29 281.54 5
 4 -6 -6 3343.06 256.736 4
 -4 6 6 3011.51 323.89 3
 -4 6 8 357.812 346.035 3
 -4 -6 8 218.45 337.924 1
 -4 -6 -8 358.227 269.228 4
 4 -6 8 397.282 358.358 1
 4 -6 -8 567.267 246.749 4
 -4 6 8 255.903 264.232 2
 -4 6 -8 10.88 217.577 2
 -4 -6 8 120.015 71.0971 3
 -4 -6 -8 135.061 282.889 5
 4 6 8 354.838 211.655 2
 4 -6 -8 116.126 151.746 5
 -4 6 -8 167.644 204.876 3
 4 -6 -10 386844 4190.08 4
 4 -6 10 371439 4334.74 1
 -4 -6 10 377944 4354.39 1
 4 6 10 384008 4219.56 2
 4 -6 -10 383755 4103.6 5
 -4 -6 10 365574 4072.95 3
 4 -6 12 47.8163 439.81 1
 4 -6 -12 26.7352 301.578 4
 4 6 12 -293.595 229.54 1
 4 -6 -12 405.618 221.757 5
 -4 -6 -12 71.4635 370.985 5
 -4 -6 12 245.534 247.671 3
 -4 6 -14 6606.99 519.433 5
 -4 -6 14 5373.61 578.361 1
 -4 6 -14 5635.63 363.847 3
 -4 6 14 5148.26 624.525 3
 4 -6 -14 5266.86 319.816 5
 4 6 14 5286.99 308.936 1
 -4 6 -14 5787.34 364.554 2
 -4 6 16 953.753 668.944 3
 4 -6 -16 1315.13 316.764 5
 -4 -6 16 753.344 439.574 3
 -4 6 16 1250.61 480.156 1
 4 6 16 1394.37 332.708 1
 4 -6 -16 1006.46 348.227 4
 -4 -6 -16 1235.42 470.115 4
 -4 6 -16 1241.86 517.498 5
 -4 6 -16 1352.83 342.673 2
 -4 6 -16 1267.93 350.572 3
 4 -6 16 1114.6 528.391 1
 -4 -6 16 224.354 591.603 1
 4 6 18 40898.4 780.767 1
 4 -6 -18 37002 797.966 4
 -4 6 -18 47561 866.276 4
 -4 -6 18 41656.8 1061.87 1
 -4 6 18 42917.4 961.351 1
 -4 6 -18 45381.2 1013.3 5
 -4 -6 -18 42899.2 891.012 4
 4 -6 18 44447.2 1062.09 1
 -4 -6 18 38897.3 949.199 3
 4 -6 -18 43819.8 800.574 5
 -4 -6 -18 41146.6 933.369 5
 -4 6 18 46687.3 1265.18 3
 -4 6 20 -187.783 589.252 1
 -4 -6 -20 146.369 526.312 4
 -4 -6 -20 -159.36 530.719 5
 -4 -6 20 15.0059 639.519 1
 -4 6 20 -658.451 858.595 3
 -4 6 22 22170.5 831.26 1
 4 6 22 18212.6 628.283 1
 -4 -6 -22 20372.1 762.202 4
 -4 -6 22 17527.1 901.166 1
 -4 6 -22 24214.4 752.201 4
 -4 6 22 23232.6 1192.97 3
 4 -6 22 21845.1 987.32 1
 -4 -6 -22 21100.5 802.485 5
 4 -6 -22 21472.4 685.159 5
 4 -6 -24 -422.844 516.484 5
 -4 6 24 -465.047 1011.39 3
 4 -6 24 -615.944 760.502 1
 4 6 -24 -362.789 600.328 5
 -4 -6 -24 816.083 634.672 5
 -4 6 24 142.623 656.529 1
 4 6 24 429.882 481.533 1
 -4 -6 -24 401.903 628.946 4
 -4 6 -24 -385.416 538.517 4
 -4 6 -26 5409.63 749.269 5
 4 -6 26 3887.56 828.839 1
 4 6 -26 4787.87 686.355 5
 -4 -6 -26 5672.53 714.228 5
 -4 6 -26 3884.89 606.032 4
 -4 -6 -26 4580.52 717.427 4
 -4 6 26 5263.35 773.529 1
 -4 -6 -28 1299.53 686.922 5
 -4 6 28 -716.394 775.967 1
 4 6 -28 360.941 683.507 5
 -4 -6 -28 -15.2508 702.81 4
 -4 6 -28 680.009 591.779 4
 -4 6 -28 662.352 726.962 5
 -4 6 28 981.823 1140.93 3
 4 -6 28 1785.48 818.168 1
 4 6 -30 22682.3 962.306 5
 -4 -6 -30 23589.1 973.391 4
 -4 6 -30 21947.9 854.217 4
 4 -6 30 22010.7 1096.49 1
 -4 6 30 22229.6 1439.12 3
 -4 -6 -32 -812.482 725.303 5
 -4 6 32 -1836.02 1239.97 3
 -4 6 -32 -30.4387 750.813 5
 -4 -6 -32 -228.698 769.932 4
 4 -6 32 1558.42 868.163 1
 -4 -6 32 -56.5917 853.242 1
 -4 6 32 265.242 773.083 1
 -4 -6 -34 -579.718 743.879 5
 -4 6 -34 -68.6306 776.202 5
 -4 6 34 935.932 786.106 1
 -4 -6 34 1119.7 883.585 1
 -4 6 36 542.203 790.568 1
 -4 -6 36 -434.012 898.071 1
 4 -6 36 269.816 877.545 1
 -4 -8 0 86435.9 1137.73 1
 -4 -8 0 86233.9 1028.9 4
 -4 8 0 89479.3 1157.24 3
 -4 -8 0 86510.6 1132.38 5
 -4 -8 0 85672.3 1004.53 2
 -4 -8 -2 2472.63 208.697 4
 -4 -8 -2 2723.55 276.753 1
 -4 -8 2 2807.74 175.188 4
 -4 -8 -2 2591.52 257.051 5
 -4 8 -2 3069.56 233.427 3
 -4 -8 2 2826.32 132.765 2
 -4 8 -2 2404.82 226.764 2
 -4 -8 2 2473.47 254.246 5
 -4 -8 2 3363.53 313.661 1
 -4 -8 4 18974.9 305.375 2
 -4 -8 -4 19396.8 404.985 4
 4 -8 -4 22677.4 494.074 4
 -4 -8 4 19160.1 322.562 4
 -4 -8 4 20792.4 430.007 5
 4 -8 -4 20667.2 371.806 5
 -4 8 -4 20803.2 418.114 3
 -4 -8 -4 20768.5 468.371 1
 -4 -8 4 18777.6 487.026 1
 4 -8 4 18865 628.154 1
 -4 -8 -4 19338.4 460.784 5
 -4 8 -4 19464.8 431.913 2
 4 -8 -6 1448.91 291.637 4
 4 8 6 580.236 182.276 2
 -4 -8 6 597.588 126.05 2
 -4 -8 -6 361.455 264.031 4
 -4 -8 6 767.132 335.331 1
 4 -8 6 634.102 429.192 1
 -4 8 -6 570.043 232.289 2
 -4 8 -6 807.412 209.48 3
 -4 -8 6 678.296 239.051 5
 4 -8 -6 893.112 194.8 5
 -4 -8 6 441.424 180.56 4
 -4 -8 -6 572.922 269.969 5
 4 -8 -8 317812 3537.75 4
 4 8 8 316330 3520.41 2
 4 -8 8 302886 3691.38 1
 -4 -8 8 308391 3650.32 1
 4 -8 -8 311016 3428.44 5
 4 -8 -10 12885.6 432.525 4
 -4 -8 -10 12862.1 473.666 4
 4 8 10 13243.3 418.675 2
 4 -8 -10 13409.1 348.857 5
 -4 8 10 12716.5 609.893 3
 -4 -8 -10 13226.3 488.67 5
 4 -8 -12 42714.7 742.038 4
 -4 8 -12 39282.9 679.345 2
 4 8 12 37558.8 717.783 2
 -4 -8 12 43638.2 927.375 1
 -4 8 -12 40610.5 664.929 3
 4 -8 -12 39315.6 614.927 5
 -4 8 12 40525.3 765.026 2
 -4 8 12 40392 962.511 3
 4 -8 14 871.458 517.629 1
 -4 8 14 434.883 594.719 3
 4 -8 -14 1015.92 367.288 4
 -4 8 -14 1132.02 320.468 2
 -4 8 -14 749.537 296.731 3
 4 8 14 663.858 329.586 2
 -4 -8 14 391.432 550.379 1
 -4 8 14 836.458 402.217 2
 4 -8 -14 909.333 275.267 5
 4 -8 -16 7512.97 465.322 4
 -4 -8 -16 8504.88 552.871 4
 4 -8 -16 7539.15 389.686 5
 -4 -8 16 7800.38 678.747 1
 -4 8 -16 7988.57 417.834 3
 -4 8 -16 8874.07 428.464 2
 4 -8 16 8764.87 676.593 1
 -4 8 16 8606.07 765.886 3
 -4 8 18 162.624 793.271 3
 -4 8 18 -255.392 573.5 1
 4 8 18 1434.44 339.156 1
 -4 8 -18 4316.87 415.374 2
 -4 8 -18 3487.67 649.274 5
 -4 -8 -18 1574.49 543.495 4
 -4 8 -18 3711.92 413.625 3
 4 -8 -18 317.242 419.683 4
 4 -8 18 -871.297 719.193 1
 -4 -8 18 1023.81 642.478 1
 -4 -8 -18 2207.57 515.721 5
 -4 8 20 25189.5 1137.86 3
 -4 -8 -20 27269.1 810.931 4
 -4 -8 20 21409.5 948.186 1
 -4 8 20 22116.3 813.426 1
 4 -8 20 25166.9 1012.7 1
 4 -8 -20 23808.4 650.771 5
 -4 -8 -20 23098.7 781.453 5
 -4 8 22 140.134 940.679 3
 4 -8 -22 275.47 438.045 5
 -4 8 -22 780.51 521.752 4
 -4 -8 -22 255.816 587.948 5
 -4 8 22 522.483 620.721 1
 4 8 22 264.149 421.191 1
 -4 -8 -22 340.091 624.33 4
 4 -8 22 1033.92 722.482 1
 -4 -8 22 203.492 743.122 1
 -4 -8 -24 1396.04 649.876 5
 -4 8 24 -294.518 1016.96 3
 -4 8 24 590.891 645.893 1
 4 -8 24 610.363 786.943 1
 -4 -8 -24 868.279 694.6 4
 -4 8 -24 494.192 536.854 4
 -4 -8 24 381.443 784.384 1
 -4 -8 -26 1729.19 666.339 5
 -4 8 26 77.2159 1092.01 3
 4 8 -26 392.903 637.594 5
 4 -8 26 661.701 805.5 1
 -4 8 26 -209.011 709.731 1
 -4 -8 -26 99.8801 736.811 4
 -4 8 -26 710.918 577.446 4
 -4 -8 26 778.125 786.093 1
 -4 8 -26 1208.19 722.362 5
 -4 8 -28 36022.2 1122.77 5
 -4 8 -28 32222.8 925.285 4
 4 -8 28 32487 1203.86 1
 4 8 -28 30782.1 1011.37 5
 -4 8 28 32967.5 1071.1 1
 -4 8 28 34255.9 1562.26 3
 -4 -8 -28 33159.6 1017.53 5
 -4 8 30 -1347.25 1222.52 3
 4 8 -30 950.869 734.731 5
 -4 -8 -30 21.2672 698.448 4
 -4 8 -30 -120.217 610.909 4
 4 -8 30 726.009 858.036 1
 4 8 -32 6933.01 824.176 5
 -4 -8 -32 5394.32 758.078 5
 -4 8 32 8071.9 849.019 1
 -4 -8 -34 -747.493 714.744 5
 -4 8 -34 -133.413 795.83 5
 -4 8 34 797.144 771.676 1
 -4 -8 -34 -1257.45 784.652 4
 -4 -8 34 -373.32 901.544 1
 4 -8 34 -406.373 899.653 1
 -4 -10 0 142.491 258.645 5
 -4 -10 0 -16.7675 219.677 4
 -4 -10 0 -39.3226 328.204 1
 -4 -10 2 66768.2 1021.95 1
 -4 -10 2 64309.8 838.237 4
 -4 -10 -2 67502.1 1003.3 1
 -4 -10 2 65459.7 941.687 5
 -4 -10 -2 63112.8 865.571 4
 4 10 -4 63.6417 97.9492 3
 4 -10 -4 -429.493 325.283 4
 -4 -10 4 196.187 209.953 4
 -4 -10 -4 479.263 386.517 1
 -4 -10 4 210.568 264.942 5
 4 10 4 277.44 161.072 2
 4 -10 -4 130.155 224.857 5
 -4 -10 4 441.463 373.663 1
 -4 -10 6 49113.6 712.542 4
 4 -10 -6 54915 863.22 4
 4 10 6 50366.7 747.229 2
 4 -10 -6 52977.1 749.953 5
 -4 -10 6 52724.5 939.39 1
 -4 -10 6 50605.8 807.563 5
 4 -10 -8 -80.6441 340.965 4
 -4 -10 -8 764.942 368.226 4
 4 -10 -8 303.391 237.321 5
 4 10 8 685.368 261.075 2
 -4 10 8 322.541 345.932 2
 -4 -10 -8 692.567 365.647 5
 4 -10 -10 68725.2 1063.19 4
 -4 10 -10 72655.2 1049.8 2
 4 -10 10 66514.4 1222.7 1
 4 10 10 71413 1073.82 2
 -4 10 10 68520.2 1117.01 2
 -4 -10 10 71237.8 1206.37 1
 4 -10 -10 65200.4 957.2 5
 -4 10 12 3724.19 603.548 3
 -4 10 -12 3814.06 338.394 2
 4 10 12 3201.83 364.556 2
 -4 10 12 3640.47 437.33 2
 4 -10 12 3515.95 556.485 1
 -4 10 -12 3072.87 290.053 3
 -4 -10 12 3831.82 605.582 1
 4 -10 -12 3492.24 378.363 4
 4 -10 -12 3081.14 299.986 5
 4 -10 -14 5366.35 453.119 4
 4 -10 -14 4607.14 346.127 5
 -4 10 -14 5232.34 343.379 3
 -4 -10 14 4873.06 652.881 1
 -4 10 14 4441.01 677.327 3
 -4 10 -14 5353.51 378.743 2
 -4 10 14 5315.81 510.104 2
 4 10 14 4323.56 409.378 2
 -4 -10 16 981.478 653.607 1
 -4 -10 -16 1127.47 480.66 5
 -4 -10 -16 875.541 505.357 4
 -4 10 -16 1237.78 359.343 2
 -4 10 -16 1218.52 328.046 3
 4 -10 16 1313.92 590.982 1
 -4 10 16 758.034 737.82 3
 4 10 16 979.846 381.179 2
 -4 10 16 629.165 491.983 2
 -4 10 -18 24121.8 634.488 2
 -4 -10 -18 24037.9 747.977 4
 -4 10 18 23265.3 1041.53 3
 -4 -10 18 23582 913.001 1
 -4 10 18 20686.1 728.01 2
 -4 10 -18 24770.5 623.657 3
 4 -10 18 19580.8 902.605 1
 -4 -10 -18 22083.5 736.897 5
 -4 -10 -20 562.472 549.994 5
 -4 -10 20 -198.55 708.808 1
 -4 10 20 -480.885 896.044 3
 -4 -10 -20 -249.706 584.144 4
 4 -10 -20 60.3022 415.805 5
 4 -10 20 -845.044 711.121 1
 -4 10 20 -197.692 537.958 2
 -4 10 22 11091 1088.04 3
 -4 -10 -22 11116.8 703.14 5
 -4 -10 22 9873.58 899.801 1
 -4 10 22 8980.12 678.677 2
 4 -10 22 10003.5 832.038 1
 4 -10 -22 10887.9 570.697 5
 -4 10 -22 10106.7 620.821 4
 -4 -10 -22 10985.4 748.931 4
 4 -10 24 91.5452 753.338 1
 -4 -10 -24 -228.14 692.448 4
 -4 10 24 -447.133 627.711 2
 -4 10 -24 180.205 543.99 4
 -4 10 24 -1669.11 1094.25 3
 -4 -10 -24 77.8062 629.947 5
 -4 -10 24 229.97 823.493 1
 -4 -10 26 11705.5 956.307 1
 4 -10 26 12534.5 976.495 1
 -4 10 26 11617.8 1249.88 3
 -4 -10 -26 11983.4 769.593 5
 -4 -10 -28 135.689 674.261 5
 4 -10 28 1636.3 872.227 1
 4 10 -28 1667.64 699.727 5
 -4 -10 -28 -15.698 717.591 4
 -4 10 -28 1232.97 586.547 4
 -4 10 28 -774.457 1188.35 3
 4 10 -30 23880.4 986.912 5
 -4 10 -30 24499 1018.31 5
 4 -10 30 22546.2 1130.94 1
 4 10 -32 223.747 759.197 5
 -4 10 32 54.5758 736.928 1
 -4 -10 -34 -44.9606 821.587 4
 -4 10 -34 -151.769 784.088 5
 4 -10 34 -654.002 935.999 1
 -4 12 0 84865.1 1202.6 2
 -4 -12 0 86611.1 1212.09 5
 -4 -12 0 85632 1314.43 1
 4 12 0 87311 1228.01 3
 -4 -12 -2 2865.5 481.173 1
 -4 -12 2 2727.27 447.472 1
 4 -12 -2 2118.72 347.874 4
 4 12 2 2296.57 202.458 2
 -4 12 2 2485.85 331.907 2
 4 -12 2 2072.4 620.938 1
 4 12 -2 3100.52 289.962 3
 -4 12 2 2796.17 373.417 3
 -4 -12 -2 2856.24 347.372 5
 4 -12 -2 2634.09 292.279 5
 4 -12 -4 15739.9 527.013 4
 -4 -12 -4 16289.6 453.354 4
 -4 12 -4 18153 477.834 2
 4 12 4 14561.2 356.116 2
 -4 12 4 15333.6 481.275 2
 4 -12 -4 15776.9 420.66 5
 4 -12 4 15688 718.196 1
 -4 -12 4 16060 464.318 5
 -4 -12 -4 16371.2 629.991 1
 -4 -12 -4 16877.9 502.112 5
 -4 12 4 15986.5 532.83 3
 -4 -12 4 16447.4 609.68 1
 4 -12 -6 249.173 258.658 5
 -4 -12 -6 154.915 362.679 5
 -4 12 6 553.132 370.514 2
 4 -12 -6 222.695 358.95 4
 -4 -12 -6 140.821 355.239 4
 -4 -12 -6 90.886 478.067 1
 -4 12 6 513.351 413.099 3
 -4 12 -6 -4.79232 288.391 2
 -4 -12 6 747.843 337.614 5
 4 -12 6 478.374 568.867 1
 4 -12 -8 39908.1 793.116 4
 -4 -12 -8 41662 771.733 4
 -4 12 8 41216.9 932.194 3
 -4 12 -8 42027.8 744.367 2
 4 12 8 37262.6 718.104 2
 -4 12 8 38248.7 804.139 2
 -4 -12 8 43953.3 941.523 1
 -4 12 -8 39832.1 669.215 3
 4 -12 -8 37782.8 682.977 5
 -4 -12 -8 42000.9 823.517 5
 4 -12 8 40023.2 972.387 1
 4 -12 -10 148.338 380.468 4
 -4 -12 -10 704.996 447.044 4
 4 -12 10 157.597 549.114 1
 -4 12 -10 53.8382 303.305 2
 4 12 10 1038.49 323.813 2
 -4 12 -10 19.358 246.03 3
 -4 12 10 418.934 407.052 2
 4 -12 -10 261.81 274.838 5
 -4 12 -12 26620.5 605.124 2
 4 -12 -12 23764.2 549.706 5
 -4 12 12 26382.7 733.791 2
 -4 12 -12 25276.4 542.793 3
 4 12 12 23134.3 615.454 2
 -4 12 14 -734.258 700.268 3
 4 -12 14 -678.642 602.224 1
 -4 -12 14 404.47 624.282 1
 -4 12 -14 -400.617 319.543 2
 -4 12 -14 -275.524 282.209 3
 -4 12 14 198.359 488.907 2
 4 -12 16 7567.97 700.528 1
 -4 12 16 5376.31 812.1 3
 -4 12 -16 6722.2 429.393 2
 -4 -12 -16 7162.59 620.116 4
 -4 12 16 6672.81 572.807 2
 -4 12 -16 6656.98 397.377 3
 -4 -12 16 7252.02 748.192 1
 -4 -12 -16 6724.43 560.987 5
 4 -12 -16 5100.48 408.811 5
 -4 12 18 -765.222 842.18 3
 4 -12 -18 686.437 379.739 5
 -4 -12 18 608.914 720.136 1
 4 -12 -18 165.512 496.063 4
 -4 -12 -18 658.236 600.064 4
 -4 12 -18 205.934 394.917 2
 -4 12 -18 213.296 357.107 3
 -4 -12 -18 307.862 526.502 5
 -4 12 18 358.184 552.25 2
 4 -12 18 101.234 674.725 1
 -4 12 -20 25803.5 682.827 3
 -4 12 -20 24847.1 701.495 2
 -4 -12 20 27925.2 1048.1 1
 -4 12 20 25203.3 839.449 2
 4 -12 20 25949.8 984.549 1
 4 -12 -20 23850.8 676.632 5
 -4 12 20 25478.9 1160.19 3
 -4 -12 -20 24145.8 819.988 5
 -4 -12 -20 26495.4 897.902 4
 -4 -12 -22 1230.23 620.624 5
 -4 -12 22 1190.65 817.358 1
 -4 -12 -22 1875.88 724.867 4
 -4 12 -22 1027.88 515.127 4
 4 -12 22 1184.05 752.303 1
 -4 12 22 -560.528 1020.05 3
 -4 12 22 1297.79 615.735 2
 -4 -12 24 207.692 825.935 1
 -4 -12 -24 628.801 641.631 5
 -4 -12 -24 718.942 738.028 4
 4 -12 24 100.112 768.339 1
 -4 12 -24 265.664 546.868 4
 -4 12 24 -1088.21 1076.1 3
 -4 12 24 345.607 647.932 2
 -4 -12 -26 409.583 648.679 5
 -4 12 26 442.862 661.319 2
 4 -12 26 604.124 809.805 1
 -4 -12 -26 -235.492 821.453 4
 -4 -12 26 -27.6949 862.305 1
 -4 12 -26 949.297 619.684 4
 -4 12 26 -800.228 1140.09 3
 4 -12 28 24616.4 1149.76 1
 -4 12 -30 106.993 778.192 5
 -4 -12 30 413.404 875.247 1
 -4 -12 -30 -593.899 692.945 5
 -4 12 30 29.5282 676.462 2
 -4 -12 -32 3627.72 752.677 5
 -4 12 32 1883.19 1313.71 3
 -4 12 -32 536.929 831.477 5
 4 -12 32 2669.63 936.832 1
 -4 -12 -32 4034.89 871.095 4
 -4 12 32 4574.61 759.243 2
 4 14 0 291.419 386.75 3
 -4 -14 0 -252.05 355.388 4
 -4 -14 0 250.973 370.178 5
 -4 14 0 -269.637 336.065 2
 -4 -14 0 -56.7856 518.956 1
 -4 14 0 -216.673 337.705 3
 -4 -14 2 126072 1568.88 4
 -4 -14 -2 127300 1592.85 4
 -4 14 -2 127899 1664.73 2
 -4 14 2 129405 1716.97 2
 -4 -14 -2 131568 1701.56 5
 4 14 2 126563 1761.39 3
 -4 -14 -2 124202 1842.76 1
 -4 14 -2 125348 1636 3
 -4 14 2 130963 1738.13 3
 -4 -14 2 123007 1662.26 5
 4 14 -2 125639 1563.09 3
 4 14 4 50.773 535.668 3
 -4 -14 -4 261.254 370.359 5
 -4 -14 4 -236.022 324.055 4
 -4 -14 -4 214.11 374.27 4
 4 -14 4 315.798 628.303 1
 -4 14 -4 -558.226 344.08 2
 -4 -14 -4 -393.87 548.041 1
 -4 14 4 81.0444 355.394 2
 -4 14 -4 -431.643 276.838 3
 -4 -14 4 -339.97 338.903 5
 -4 14 4 153.221 378.672 3
 -4 -14 6 9382.77 399.573 4
 -4 -14 -6 9244.67 480.23 4
 -4 14 -6 9216.45 415.073 2
 -4 14 6 8686.68 492.46 2
 -4 -14 6 9751.47 637.151 1
 -4 -14 -6 8740.77 482.831 5
 -4 14 -6 9082.57 356.996 3
 4 -14 6 8357 706.916 1
 -4 14 6 8397.28 531.19 3
 -4 -14 -6 7003.75 625.355 1
 -4 -14 6 8979.89 455.994 5
 4 -14 8 1799.51 622.698 1
 -4 14 -8 2460.54 351.669 2
 -4 -14 8 3555.29 607.663 1
 -4 -14 -8 2425.75 437.674 4
 -4 14 -8 2690.55 286.016 3
 -4 14 8 2201.11 507.05 3
 -4 14 8 2390.99 439.097 2
 4 -14 -10 28591.6 720.945 4
 -4 -14 -10 29792.2 723.233 4
 -4 14 10 29702.9 767.294 2
 -4 14 -10 29774.2 590.824 3
 -4 -14 10 33347 948.993 1
 -4 14 10 32431.6 908.468 3
 -4 14 -10 28719 654.547 2
 -4 14 12 960.741 644.494 3
 4 -14 -12 437.431 325.173 5
 -4 14 12 1114.01 488.104 2
 4 -14 -12 990.703 445.662 4
 -4 14 -12 239.842 345.603 2
 -4 -14 12 477.635 639.253 1
 4 -14 12 124.564 628.48 1
 -4 14 -12 196.861 275.199 3
 4 -14 -14 815.449 460.896 4
 4 -14 14 86.8501 629.503 1
 -4 -14 14 1173.21 668.914 1
 -4 14 -14 -152.663 363.844 2
 -4 14 14 748.819 525.541 2
 -4 14 -14 179.203 299.53 3
 4 -14 -14 479.377 355.048 5
 -4 -14 -14 362.351 491.708 5
 -4 -14 16 240.017 693.84 1
 -4 14 -16 298.628 380.661 2
 -4 14 -16 373.788 313.494 3
 4 -14 16 132.419 680.312 1
 4 -14 -16 31.1096 489.339 4
 4 -14 -16 120.349 375.659 5
 -4 14 16 423.099 568.287 2
 -4 -14 -16 140.246 587.61 4
 -4 -14 -16 323.577 496.312 5
 -4 14 -18 19905.8 644.881 2
 4 -14 -18 19736.8 734.474 4
 -4 -14 -18 21433.7 829.858 4
 4 -14 18 19696.4 908.976 1
 -4 14 18 21065.2 793.85 2
 4 -14 -18 19072.7 621.358 5
 -4 14 -18 19402.3 566.878 3
 -4 14 18 19021.2 1053.69 3
 -4 -14 -18 19208.5 755.522 5
 -4 14 20 1131.24 957.607 3
 4 -14 20 4281.88 821.117 1
 -4 14 -20 3966.66 483.458 2
 4 -14 -20 4142.32 493.455 5
 -4 -14 20 4303.57 842.623 1
 -4 -14 -20 3943.18 728.082 4
 -4 14 -20 3339.73 426.043 3
 -4 14 20 219.999 628.995 2
 -4 -14 -20 4598.99 664.444 5
 -4 14 -22 19779.4 681.679 2
 -4 -14 22 22339.5 1065 1
 -4 14 22 17682.3 1234.49 3
 4 -14 22 20712.3 970.542 1
 -4 -14 -22 19305 813.825 5
 -4 -14 -22 22121.8 926.079 4
 -4 14 24 -330.422 1033.26 3
 -4 -14 -24 -81.4947 738.793 4
 -4 14 -24 -173.047 536.333 4
 4 -14 24 -523.626 808.054 1
 -4 -14 -24 85.0302 627.026 5
 -4 14 24 -100.709 668.278 2
 -4 -14 -26 6817.97 846.956 4
 4 -14 26 5595.49 863.084 1
 -4 -14 28 -1017.76 914.35 1
 -4 14 -30 13138.7 874.628 5
 -4 -14 -30 11367.2 923.437 4
 -4 -14 30 11260.1 1063.33 1
 -4 14 30 11211.5 842.004 2
 4 -14 30 10824.9 1030.66 1
 -4 14 30 8691.05 1318.09 3
 -4 -14 -30 11264.7 813.39 5
 -4 14 32 -2084.5 1251.26 3
 -4 14 -32 138.397 769.493 5
 4 -14 32 222.695 924.395 1
 -4 -14 -32 -585.42 853.708 4
 -4 -14 32 67.094 920.364 1
 -4 14 32 681.228 724.441 2
 -4 -16 0 241028 2841.78 4
 -4 16 0 243688 2940.05 2
 -4 16 0 245275 2939.59 3
 -4 -16 0 239297 2917.91 5
 4 16 0 242777 2920.53 3
 4 16 2 -342.676 498.374 3
 4 -16 -2 793.858 428.213 4
 -4 -16 -2 -114.613 408.038 4
 -4 -16 2 -215.419 598.867 1
 -4 16 2 -91.1735 417.515 3
 -4 -16 2 -300.064 394.932 5
 -4 -16 -2 -37.1991 407.682 5
 -4 16 -2 100.065 363.034 2
 -4 16 -2 28.0313 335.723 3
 -4 16 2 -556.704 391.452 2
 4 -16 -2 804.747 344.418 5
 -4 -16 4 3993.74 634.836 1
 -4 -16 -4 2854.08 431.102 4
 -4 -16 4 2549.51 379.761 4
 4 -16 4 3368.4 767.228 1
 -4 16 -4 2452.51 409.868 2
 -4 -16 4 2712.31 408.483 5
 -4 16 -4 2098.45 334.644 3
 -4 16 4 5016.39 476.869 3
 -4 -16 -4 2919.07 444.216 5
 -4 16 4 4455.3 457.545 2
 4 16 6 -780.381 650.155 3
 -4 -16 6 -290.32 601.821 1
 4 -16 -6 -111.388 448.831 4
 -4 -16 6 242.552 361.115 4
 4 -16 6 167.387 696.555 1
 -4 16 -6 146.446 337.809 2
 -4 16 -6 574.997 284.686 3
 -4 16 6 -27.4684 402.269 2
 4 -16 -6 207.531 333.681 5
 -4 -16 6 -34.0396 401.796 5
 -4 -16 -6 129.047 420.91 5
 -4 -16 -6 375.601 427.244 4
 -4 16 6 35.2957 450.988 3
 -4 -16 -8 17170.5 611.012 4
 -4 16 -8 18552 568.811 2
 -4 16 8 16562.4 637.77 2
 4 -16 8 17066.3 852.809 1
 4 16 8 19017.6 926.922 3
 -4 16 -8 17051.5 466.488 3
 4 -16 -8 15359.6 518.121 5
 -4 16 8 15897.1 704.114 3
 -4 -16 8 20253.5 829.219 1
 -4 16 10 45.2531 486.364 2
 -4 -16 10 -88.1429 666.361 1
 4 -16 -10 156.899 472.711 4
 -4 16 -10 -149.876 364.274 2
 4 -16 -10 -49.7537 366.984 5
 -4 -16 -10 407.614 496.659 4
 -4 16 -10 277.543 281.008 3
 4 -16 10 119.896 656.335 1
 -4 16 10 565.328 615.581 3
 4 -16 -12 8664.34 574.382 4
 -4 16 -12 8635.1 481.477 2
 4 -16 12 7721.77 759.583 1
 -4 16 12 9340.25 609.242 2
 -4 16 -12 7876.38 375.638 3
 4 -16 -12 7291.2 459.081 5
 -4 16 12 9462.4 743.18 3
 -4 -16 12 9560.98 774.81 1
 -4 16 14 470.776 740.527 3
 -4 -16 -14 -284.977 542.091 5
 4 -16 -14 -537.809 504.122 4
 4 -16 14 632.048 716.837 1
 4 -16 -14 150.266 369.833 5
 -4 16 -14 -137.463 389.766 2
 -4 16 14 -228.031 534.313 2
 -4 16 -14 -211.407 307.082 3
 -4 -16 14 -105.018 711.317 1
 -4 16 -16 5679.63 485.836 2
 4 -16 -16 1880.05 527.475 4
 -4 -16 -16 2214.25 633.012 4
 -4 16 -16 6364.18 407.916 3
 -4 16 16 2748.48 600.689 2
 -4 -16 16 3042.58 773.458 1
 4 -16 -16 1566.71 421.41 5
 -4 -16 -16 2235.32 563.079 5
 4 -16 -18 778.505 544.846 4
 -4 -16 18 -319.256 801.303 1
 -4 -16 -18 -800.957 679.801 4
 -4 16 -18 709.132 428.965 2
 -4 16 -18 -41.905 368.8 3
 4 -16 -18 87.2516 433.832 5
 4 -16 18 -23.3454 783.976 1
 -4 16 18 890.54 614.208 2
 -4 -16 -18 26.9313 583.472 5
 -4 16 -20 42690.1 928.852 2
 -4 -16 -20 40236.5 1102.21 4
 -4 16 -20 41286 855.929 3
 -4 -16 20 47942.8 1329.69 1
 -4 -16 -20 39239.7 1027.67 5
 4 -16 20 44930.7 1207.91 1
 -4 16 22 81.9442 640.992 2
 -4 -16 22 -1379.23 934.283 1
 -4 16 -22 -209.45 447.214 2
 -4 -16 -22 -219.258 743.738 4
 -4 16 22 -641.488 1023.28 3
 4 -16 22 -177.05 790.786 1
 -4 -16 -22 622.422 618.84 5
 -4 -16 -24 372.757 758.763 4
 -4 -16 -24 619.827 645.553 5
 4 -16 24 139.754 779 1
 -4 -16 24 -874.338 936.732 1
 -4 16 24 1284.31 687.23 2
 -4 16 28 9313.73 1233.07 3
 -4 -16 28 8639.97 1014.9 1
 -4 16 28 8835.13 798.392 2
 -4 -16 -28 10083.3 815.384 5
 4 -16 28 8422.21 921.357 1
 -4 16 -30 1551.28 749.412 5
 -4 -16 -30 309.567 700.177 5
 -4 -16 -30 247.907 823.268 4
 4 -16 30 818.075 888.723 1
 -4 16 30 -6.50734 714.57 2
 -4 18 0 8101.8 520.578 2
 -4 -18 0 201.374 425.483 4
 -4 -18 0 -294.121 450.744 5
 -4 -18 0 -394.197 629.217 1
 -4 -18 -2 50620.1 935.041 4
 -4 -18 2 53470.4 1263.39 1
 -4 18 2 47902.6 971.452 2
 -4 -18 2 47182.6 888.989 4
 -4 -18 2 48796.3 955.083 5
 -4 -18 -2 48332.8 1191.08 1
 -4 18 -2 60230.2 1010.25 2
 4 -18 -2 50363.9 921.44 5
 -4 18 -2 58511.7 956.602 3
 -4 18 2 51090.9 1028.49 3
 -4 -18 -2 49421 996.882 5
 4 18 2 48381.1 1038.97 3
 -4 18 4 343.124 452.489 3
 4 -18 -4 184.731 534.767 4
 -4 -18 4 -382.697 408.507 4
 -4 -18 -4 61.4362 475.12 4
 -4 -18 4 -507.463 679.93 1
 -4 -18 -4 374.283 644.973 1
 4 -18 -4 125.902 394.286 5
 -4 18 -4 -385.747 376.232 3
 -4 18 -4 558.835 443.871 2
 -4 -18 4 -90.8181 427.648 5
 -4 -18 -4 316.258 468.724 5
 -4 -18 -6 1794.6 677.546 1
 -4 18 -6 4479.18 436.606 2
 -4 -18 6 2798.32 709.467 1
 -4 -18 6 2587.59 461.242 4
 4 -18 -6 643.525 530.1 4
 -4 -18 -6 1494.52 491.396 4
 4 -18 -6 2847.88 398.914 5
 4 -18 6 98.8217 840.942 1
 -4 18 -6 4304.32 350.087 3
 4 18 6 2578 724.686 3
 -4 -18 6 2853.25 464.21 5
 -4 18 6 2791.45 528.142 3
 -4 18 8 743.531 557.865 3
 -4 -18 -8 448.566 656.171 1
 -4 -18 8 1568.33 710.923 1
 4 -18 -8 422.749 504.232 4
 -4 -18 -8 -174.731 517.23 4
 -4 18 -8 1237.71 422.273 2
 -4 18 8 574.683 455.455 2
 4 18 8 789.438 749.025 3
 -4 18 -8 1054.32 315.417 3
 4 -18 -8 646.361 406.934 5
 4 -18 8 -366.058 782.358 1
 4 -18 -10 15223.9 688.205 4
 -4 -18 -10 15154.8 695.432 4
 -4 18 -10 16173.1 579.262 2
 -4 18 10 14492.4 686.704 2
 -4 18 -10 15088.8 469.489 3
 4 -18 -10 12836 555.225 5
 -4 18 10 14299.9 770.454 3
 -4 -18 10 20881.5 935.533 1
 4 18 10 19486.6 1059.03 3
 4 18 12 -87.5864 952.344 3
 -4 -18 -12 99.3802 525.213 5
 -4 18 -12 -280.621 427.956 2
 -4 18 12 -241.488 567.412 2
 -4 18 -12 90.7455 307.854 3
 4 -18 12 -108.513 759.648 1
 -4 -18 12 -93.8854 763.424 1
 4 -18 -12 -237.716 538.451 4
 4 -18 -12 -405.831 432.7 5
 -4 18 12 110.75 704.696 3
 -4 18 14 138.374 770.37 3
 4 18 14 376.608 1071.03 3
 4 -18 -14 152.305 555.778 4
 -4 -18 -14 554.26 572.159 5
 4 -18 -14 228.974 435.208 5
 -4 -18 14 366.655 783.852 1
 -4 18 14 401.748 592.006 2
 4 18 16 365.689 1167.45 3
 4 -18 -16 -222.128 564.42 4
 -4 -18 -16 -8.35235 662.856 4
 4 -18 -16 -248.215 442.429 5
 -4 18 -16 872.035 414.385 2
 -4 18 16 -356.896 618.326 2
 -4 -18 16 -769.139 846.411 1
 -4 18 16 -763.732 842.813 3
 -4 -18 -16 -499.602 611.172 5
 -4 18 -18 25310.8 720.675 2
 -4 -18 -18 22946.9 908.552 4
 4 -18 -18 24508.7 846.038 4
 4 -18 18 25419.8 1032.53 1
 4 -18 -18 21727.8 713.432 5
 -4 18 -18 24797.6 630.506 3
 -4 -18 -18 21617.1 870.914 5
 -4 -18 18 29771.4 1130.61 1
 -4 18 18 24273.6 1144.89 3
 4 18 18 30289.7 1543.99 3
 4 -18 20 3091.35 805.438 1
 4 18 20 4484.18 1323.36 3
 -4 -18 20 2871.87 905.901 1
 -4 -18 -20 2121.35 727.922 4
 -4 18 20 3281.04 665.864 2
 -4 -18 -20 2761.79 642.001 5
 -4 -18 -22 12879.1 837.356 4
 -4 18 22 11905 808.444 2
 -4 -18 22 13359 1059.4 1
 -4 -18 -22 11084.3 743.019 5
 4 -18 22 11282.8 911.954 1
 -4 18 24 -74.7352 713.169 2
 -4 18 26 2530.23 1086.12 3
 -4 -18 26 5133.72 959.665 1
 4 -18 26 2933 844.453 1
 4 18 26 5283.15 1573.61 3
 -4 -18 -26 3342.46 699.123 5
 -4 18 28 -1405.85 1132.06 3
 -4 -18 28 1034.13 928.037 1
 -4 -18 -28 184.713 814.719 4
 4 -18 28 -105.288 840.141 1
 -4 18 28 -707.664 743.616 2
 -4 -18 -28 263.399 674.042 5
 -4 -18 30 4277.33 959.59 1
 4 -18 30 5720.97 912.756 1
 -4 -20 0 21140.7 682.009 4
 -4 20 0 23257.4 734.321 2
 -4 -20 0 22661.5 965.475 1
 -4 20 0 24549.9 724.62 3
 -4 -20 0 23115.3 716.65 5
 -4 -20 -2 -38.376 727.778 1
 4 -20 -2 679.749 505.305 4
 -4 -20 2 -374.493 476.193 4
 -4 -20 -2 -2.79035 469.887 4
 -4 -20 2 -420.135 474.988 5
 -4 -20 2 -452.478 738.417 1
 -4 20 -2 1241.46 477.683 2
 -4 20 2 -136.638 483.354 2
 -4 20 -2 583.543 403.813 3
 -4 -20 -2 130.973 487.542 5
 -4 20 2 33.0517 486.174 3
 4 -20 -4 3607.65 595.947 4
 -4 20 -4 3908 512.137 2
 -4 -20 -4 3518.41 549.844 4
 -4 -20 -4 3179.43 729.371 1
 -4 -20 4 3095.65 783.625 1
 -4 20 4 2879.53 525.748 3
 -4 -20 -4 2806.49 544.05 5
 -4 20 -4 3613.09 406.183 3
 -4 -20 4 2934.38 487.004 4
 4 -20 -4 3453.16 485.585 5
 -4 -20 4 3928.55 523.707 5
 -4 20 4 2946.34 514.059 2
 4 20 6 -253.494 709.908 3
 -4 -20 6 252.216 471.114 4
 4 -20 -6 -673.747 564.665 4
 -4 -20 -6 470.214 558.776 4
 -4 20 -6 -154.48 425.48 2
 -4 -20 -6 12.7124 710.783 1
 -4 -20 6 348.654 752.72 1
 -4 20 6 -599.581 513.443 2
 -4 20 -6 296.005 344.991 3
 -4 -20 6 28.733 477.303 5
 4 -20 -6 -169.606 431.837 5
 -4 20 6 -511.02 552.633 3
 4 -20 -8 10413.1 667.79 4
 -4 20 -8 10466.3 571.228 2
 4 -20 -8 10639.8 567.672 5
 -4 20 8 10549.7 652.807 2
 -4 20 -8 10836.6 445.669 3
 4 20 8 12278.6 933.021 3
 -4 20 8 10187.5 714.352 3
 -4 20 10 -900.57 670.671 3
 4 -20 -10 413.333 568.474 4
 4 20 10 61.6336 913.093 3
 -4 20 -10 -533.595 435.987 2
 4 -20 10 -143.97 804.283 1
 -4 20 10 266.499 533.564 2
 -4 20 -10 -151.506 315.593 3
 4 -20 -10 -88.5801 442.385 5
 -4 -20 10 400.35 782.638 1
 4 -20 -12 6440.3 520.537 5
 -4 20 -12 8027.83 549.76 2
 -4 20 12 5682.72 669.952 2
 -4 -20 12 8757.99 925.475 1
 -4 20 -12 7726.5 404.044 3
 4 20 12 8934.74 1091.92 3
 -4 -20 -12 7068.2 647.601 5
 -4 20 12 7555.26 809.124 3
 4 20 14 2234.64 1122.49 3
 4 -20 -14 -220.565 583.066 4
 -4 20 14 -664.085 642.22 2
 -4 -20 -14 1412.95 677.389 4
 4 -20 14 43.4918 800.254 1
 -4 20 -14 -212.569 425.888 2
 -4 20 -14 -417.935 333.86 3
 -4 -20 14 -1527.06 869.935 1
 4 -20 -14 -275.883 463.774 5
 -4 -20 -14 620.157 609.062 5
 -4 20 14 -1193.62 788.274 3
 -4 20 16 4314.8 869.081 3
 4 -20 -16 2717.07 631.915 4
 -4 20 -16 4054.05 485.448 2
 4 -20 16 4671.36 826.663 1
 -4 20 16 3037.02 677.112 2
 -4 -20 16 6025.62 925.713 1
 4 -20 -16 3216.5 520.941 5
 4 -20 18 410.459 785.804 1
 -4 -20 -18 -86.6659 694.757 4
 -4 -20 18 849.716 890.359 1
 -4 20 18 -119.969 872.143 3
 4 20 18 1272.56 1252.42 3
 -4 20 18 568.753 634.973 2
 -4 -20 -18 -173.204 649.656 5
 -4 -20 20 22342.4 1109.57 1
 4 20 20 22064.7 1531.74 3
 -4 20 22 -491.641 965.586 3
 -4 20 22 -410.971 657.74 2
 4 20 24 998.383 1452.15 3
 -4 -20 24 638.605 917.997 1
 -4 -20 -24 -91.551 764.536 4
 4 -20 24 -661.761 832.63 1
 -4 -20 -24 -93.7869 680.523 5
 -4 -20 -26 -245.054 678.308 5
 4 20 26 1200.9 1468.27 3
 -4 -20 26 1111.82 956.776 1
 -4 -20 -26 -90.5462 790.832 4
 4 -20 26 -559.477 819.311 1
 -4 20 26 -1153.95 743.608 2
 -4 20 28 4817.37 1136.38 3
 -4 20 28 5921.12 784.553 2
 -4 -20 28 7164.07 994.66 1
 -4 -20 -28 6777.71 760.309 5
 4 -20 28 4786.14 899.569 1
 -4 -22 0 -325.323 532.027 4
 -4 22 0 -398.347 487.489 2
 -4 -22 0 -243.906 778.282 1
 -4 -22 0 -267.497 529.398 5
 -4 22 0 -154.877 462.654 3
 4 -22 0 261.588 940.133 1
 4 -22 -2 6133.05 1067.68 1
 -4 22 -2 6315.51 569.94 2
 -4 -22 2 6778.38 865.378 1
 -4 22 2 6468.09 556.294 2
 -4 -22 -2 6945.12 857.798 1
 -4 -22 -2 7317.34 617.101 5
 -4 22 -2 6720.61 485.888 3
 -4 22 2 7831.72 579.051 3
 -4 -22 2 6892.11 587.376 5
 4 -22 2 6220.72 1007.77 1
 -4 22 -4 -92.9857 370.019 3
 4 -22 -4 -989.887 590.22 4
 -4 -22 4 -215.35 530.204 4
 -4 -22 -4 -196.57 745.494 1
 -4 -22 -4 400.202 539.647 4
 -4 -22 4 104.979 809.831 1
 -4 22 -4 -43.0597 457.722 2
 -4 22 4 108.769 500.258 2
 -4 -22 4 227.436 525.147 5
 4 -22 -4 -731.825 482.092 5
 -4 22 4 -150.473 535.645 3
 -4 -22 6 1570.33 525.699 4
 4 -22 -6 1529.45 644.805 4
 -4 -22 6 2433.68 841.479 1
 -4 -22 -6 1701.18 625.518 4
 -4 22 -6 1456.8 483.638 2
 -4 22 6 2203.72 543.568 2
 -4 22 -6 1720.47 375.68 3
 -4 -22 6 2880.19 539.093 5
 4 -22 -6 1930.21 489.899 5
 -4 22 6 933.239 574.84 3
 4 22 8 375.029 848.85 3
 4 -22 -8 -318.771 453.812 5
 -4 -22 8 -179.624 836.603 1
 -4 22 8 -913.552 615.587 3
 4 -22 -8 95.1857 598.908 4
 -4 -22 -8 467.18 633.743 4
 -4 22 -8 75.0928 451.462 2
 -4 22 -8 -189.838 335.676 3
 -4 22 8 54.4956 555.545 2
 -4 22 -10 12567.9 618.759 2
 -4 22 10 12472.4 722.896 2
 -4 22 -10 13117 479.618 3
 -4 22 10 12800.9 796.984 3
 4 -22 -10 10906.3 612.863 5
 -4 -22 -10 13296 718.98 5
 4 22 10 16186.9 1101.05 3
 -4 -22 10 17421.2 1030.57 1
 4 22 12 1701.29 1044.3 3
 4 -22 -12 581.118 616.648 4
 -4 -22 -12 481.88 601.703 5
 -4 22 -12 370.739 477.832 2
 -4 22 12 2406.19 720.835 3
 4 -22 12 77.3484 833.209 1
 -4 22 12 652.704 558.185 2
 4 -22 -12 -131.763 478.169 5
 -4 -22 12 1623.97 887.622 1
 4 22 14 1782.31 1128.69 3
 -4 -22 -14 486.592 690.99 4
 4 -22 -14 433.576 488.482 5
 4 -22 14 -19.5403 827.772 1
 -4 22 14 1086.11 761.912 3
 -4 -22 14 218.839 901.936 1
 -4 22 14 731.163 623.036 2
 -4 -22 -14 1023.93 636.23 5
 4 -22 -14 874.545 634.05 4
 4 -22 -16 -194.561 605.302 4
 -4 22 16 -67.7478 678.457 2
 -4 22 16 -235.25 801.701 3
 -4 -22 16 206.604 888.099 1
 4 22 16 302.613 1212.24 3
 -4 -22 -16 -161.149 606.078 5
 -4 22 18 11458.4 806.265 2
 -4 -22 18 15079.3 1078.82 1
 4 22 18 14158.8 1383.36 3
 4 -22 20 -258.167 807.908 1
 -4 22 20 -959.561 935.946 3
 -4 -22 -20 -508.47 721.337 4
 -4 22 20 81.16 683.178 2
 -4 -22 -20 -168.736 651.222 5
 -4 22 22 3027.24 1008.45 3
 4 22 22 3627.67 1405.85 3
 -4 -22 22 3612.02 947.282 1
 -4 -22 -22 3438.22 803.584 4
 4 -22 22 2595.22 827.222 1
 -4 -22 -22 3137.04 706.124 5
 -4 22 24 2570 1037.67 3
 4 22 24 935.317 1440.5 3
 -4 -22 24 -1006.16 972.492 1
 -4 -22 -24 56.112 808.25 4
 4 -22 24 -751.396 848.777 1
 -4 22 24 2176.45 735.267 2
 -4 -22 -24 715.266 680.439 5
 -4 22 26 2896.36 1061.47 3
 -4 -22 26 2370.06 979.629 1
 -4 -22 -26 2169.07 846.611 4
 4 -22 26 1612.51 837.334 1
 -4 22 26 882.235 693.381 2
 -4 -22 -26 2679.4 726.002 5
 -4 -24 0 6011.56 879.044 1
 -4 24 0 6283.97 540.972 3
 -4 24 0 5325.41 579.147 2
 -4 -24 0 5678.69 609.849 5
 4 -24 0 7350.59 1001.52 1
 4 -24 -2 261.884 1016.64 1
 -4 -24 2 -126.873 537.774 4
 -4 -24 -2 -373.619 574.287 5
 -4 -24 -2 -1089.53 602.054 4
 -4 -24 2 -1220.93 877.38 1
 -4 24 -2 -391.351 425.543 3
 -4 24 -2 -621.625 519.376 2
 -4 24 2 -457.881 512.088 2
 -4 24 2 -13.6417 501.634 3
 -4 -24 2 -407.324 555.566 5
 4 -24 2 -454.891 924.017 1
 4 -24 -4 559.31 581.248 4
 -4 -24 4 -24.321 573.485 4
 -4 -24 -4 -582.825 615.011 4
 -4 -24 4 -242.099 841.126 1
 4 -24 -4 1494.16 1053.47 1
 4 -24 -4 891.502 508.53 5
 4 -24 4 142.871 912.11 1
 -4 24 -4 419.14 477.223 2
 -4 24 4 672.084 533.986 2
 -4 24 -4 795.879 404.534 3
 -4 -24 4 525.198 553.291 5
 -4 24 4 885.991 594.345 3
 -4 -24 6 -510.396 507.715 4
 4 -24 -6 -488.846 644.517 4
 -4 -24 6 -779.038 854.698 1
 -4 24 -6 227.777 484.903 2
 4 -24 -6 258.704 522.422 5
 -4 24 6 315.793 537.008 2
 -4 -24 6 -250.967 501.012 5
 -4 24 -6 -101.782 361.961 3
 -4 24 6 -1074.82 578.136 3
 4 -24 -8 11539.6 756.841 4
 -4 24 8 9684.29 716.993 2
 4 -24 -8 9832.82 611.26 5
 -4 24 -8 9513.39 474.427 3
 -4 24 8 11117.7 752.771 3
 -4 -24 10 1157.2 868.392 1
 4 -24 -10 579.103 618.78 4
 -4 24 10 -133.078 582.699 2
 4 -24 -10 -459.039 486.924 5
 -4 24 10 129.909 625.771 3
 4 -24 -12 8905.75 719.196 4
 -4 24 12 7128.42 701.961 2
 -4 24 12 8537.42 801.965 3
 4 -24 -12 7091.81 599.576 5
 4 24 12 9253.64 1102.9 3
 4 -24 -14 -623.871 518.191 5
 4 24 14 233.32 1092.51 3
 4 -24 -14 -616.269 638.567 4
 -4 24 14 49.9527 586.068 2
 -4 -24 14 340.083 951.779 1
 4 24 16 2976.62 1189.04 3
 4 -24 -16 2359.07 698.922 4
 -4 -24 -16 2254.93 718.335 4
 -4 24 16 1259.56 659.989 2
 -4 -24 -16 1458.73 612.948 5
 -4 -24 -18 -482.652 701.26 4
 4 -24 18 -656.513 812.334 1
 -4 24 18 -338.543 687.13 2
 -4 -24 -18 -124.176 627.568 5
 -4 24 18 144.519 910.281 3
 -4 -24 -20 7389.65 805.349 4
 4 24 20 6290.92 1379.37 3
 -4 -24 20 6549.71 1020.17 1
 -4 -24 -20 4906 704.348 5
 4 -24 20 6884.26 893.991 1
 -4 24 20 5519.61 966.685 3
 4 24 22 1150.16 1429.75 3
 -4 24 22 452.618 716.788 2
 -4 -24 -22 714.532 759.324 4
 -4 -24 22 -756.684 931.572 1
 -4 -24 -22 411.382 671.069 5
 -4 24 22 952.139 957.936 3
 4 -24 22 -95.2924 819.322 1
 -4 26 0 -303.332 477.646 3
 -4 -26 0 -1105.79 845.074 1
 -4 26 2 2658.18 562.565 3
 -4 -26 2 2632.95 922.664 1
 -4 26 -2 2044.06 456.129 3
 4 -26 -4 -210.781 580.874 4
 -4 -26 4 -791.188 866.113 1
 -4 26 4 -106.269 535.481 2
 -4 26 -4 -221.561 413.482 3
 4 -26 -4 -252.86 489.53 5
 -4 26 4 -477.072 576.412 3
 4 -26 -6 619.547 646.269 4
 -4 -26 6 1163.7 879.019 1
 -4 26 6 465.033 575.232 2
 -4 26 6 847.935 622.642 3
 4 -26 -6 843.191 533.049 5
 -4 -26 8 -24.6369 881.215 1
 4 -26 -8 96.5766 682.553 4
 -4 26 8 -560.329 607.223 3
 -4 26 8 -102.377 580.221 2
 4 -26 -8 -142.885 522.738 5
 -4 26 10 9268.88 738.743 2
 4 -26 -10 8009.34 619.679 5
 4 -26 -12 -536.614 663.935 4
 -4 -26 -12 -486.827 696.684 4
 -4 26 12 -301.686 628.327 2
 4 -26 -12 -265.202 519.78 5
 -4 -26 -12 343.752 610.018 5
 4 -26 -14 603.487 661.469 4
 -4 -26 -14 595.553 718.966 4
 4 -26 14 -6.8709 882.031 1
 -4 26 14 132.614 654.266 2
 -4 -26 -14 1621.45 628.36 5
 -4 26 14 684.301 748.691 3
 -4 26 16 -473.579 783.208 3
 -4 -26 -16 -69.7287 740.085 4
 4 -26 16 6.93952 875.806 1
 -4 -26 -16 -588.643 617.345 5
 -4 -26 16 -1456.73 983.094 1
 -4 26 16 -440.729 648.945 2
 -4 -26 -18 2160.44 789.064 4
 4 -26 18 2922.12 859.407 1
 4 26 18 3071.61 1284.16 3
 -4 -26 18 3166.04 973.291 1
 -4 -26 -18 3117.4 678.533 5
 -4 26 18 2731.06 881.225 3
 4 -26 20 384.727 838.012 1
 -4 -26 -20 472.559 787.112 4
 -4 -26 20 417.01 941.82 1
 4 26 20 -1181.6 1319.17 3
 -4 -26 -20 716.331 674.012 5
 -4 26 20 563.527 897.806 3
 -4 -28 0 3444.55 622.101 5
 -4 28 0 2489.1 531.29 3
 4 -28 0 2823.45 1068.93 1
 -4 -28 2 -100.578 641.086 4
 -4 -28 -2 51.1535 616.917 4
 4 -28 -2 877.245 1049.03 1
 -4 -28 2 -515.187 873.217 1
 4 -28 2 -161.686 1011.2 1
 -4 28 2 -267.378 566.029 3
 -4 -28 4 -82.8908 583.154 4
 4 -28 4 15.4999 968.019 1
 -4 -28 4 59.247 864.728 1
 -4 -28 4 -662.307 588.198 5
 -4 28 4 1409.42 605.572 3
 -4 -28 -4 49.5138 641.716 4
 4 -28 -6 430.139 637.746 4
 -4 -28 -6 -4.82235 604.765 5
 4 -28 6 7.74259 965.83 1
 -4 -28 6 -85.2864 876.103 1
 4 -28 -6 1300.16 559.361 5
 4 -28 -6 2585.47 1134.34 1
 4 -28 -8 4366.6 1196.91 1
 4 -28 -8 3491.42 606.514 5
 -4 -28 -8 3374.24 653.609 5
 4 -28 10 -176.351 935.361 1
 -4 -28 -10 -252.584 659.56 5
 -4 28 10 61.4174 658.219 3
 -4 -28 -12 3252.21 691.786 4
 -4 -28 -12 2170.89 677.251 5
 -4 28 12 3253.6 751.273 3
 -4 -28 -14 -699.729 749.726 4
 -4 -28 14 -969.786 970.145 1
 -4 -28 -14 -918.136 658.609 5
 -4 28 14 -278.976 738.969 3
 -4 -28 -16 10.1389 747.985 4
 -4 -28 16 17.8256 958.761 1
 -4 28 16 1922.59 824.401 3
 -4 -30 0 78.278 627.055 4
 4 -30 0 -171.833 1035.84 1
 -4 -30 2 105.845 658.511 4
 4 -30 2 8.12623 969.251 1
 -4 -30 2 1740.54 612.035 5
 -4 -30 -2 28.491 640.397 4
 4 -30 4 -8.02016 959.347 1
 -4 -30 4 -123.115 548.642 4
 4 -30 6 -8.01706 974.557 1
 4 -30 -6 172.446 647.37 4
 4 -30 -6 2044.2 1120.09 1
 -4 -30 -6 587.753 633.805 5
 -4 30 6 1059.63 650.149 3
 -4 -30 8 -1345.68 944.194 1
 4 -30 -8 91.0202 673.512 4
 4 -30 -8 -59.7226 570.751 5
 -4 30 8 134.974 671.227 3
 4 -30 -8 2068.21 1135.28 1
 -4 -30 -8 -198.405 639.423 5
 4 -30 8 7.58079 887.561 1
 -4 -30 10 2681.07 990.381 1
 4 -30 -10 546.18 783.259 4
 -4 -30 -10 687.769 702.342 4
 -4 -30 -10 1646.27 658.635 5
 4 -30 10 7.55788 909.564 1
 4 -30 -10 2444.7 646.186 5
 -4 30 10 3376.99 701.667 3
 -5 -1 1 20929.8 347.397 1
 -5 -1 -1 20616.7 377.408 3
 -5 1 1 20952.4 306.22 5
 -5 -1 -1 19705 270.636 2
 -5 1 -1 21421.6 320.428 2
 -5 1 1 20820.6 306.57 2
 -5 1 -1 19655.1 349.047 5
 -5 1 -1 20883.7 387.717 3
 -5 -1 1 20353.1 364.526 3
 -5 1 1 19850.4 381.27 3
 -5 -1 1 19589.9 311.94 5
 -5 -1 -1 19951.7 359.915 5
 -5 -1 -3 48109.1 685.119 5
 -5 -1 -3 47989 595.751 2
 -5 1 -3 47761.8 618.847 2
 -5 1 3 49290.4 597.623 2
 -5 -1 -3 46515.9 682.517 3
 -5 1 -3 45897.9 671.992 5
 -5 1 -3 48063.5 683.523 3
 -5 -1 3 47444.8 645.318 3
 -5 1 3 47751.6 676.037 3
 -5 -1 3 46977.2 677.201 1
 -5 -1 3 47777.2 570.371 5
 -5 1 -5 10478.2 333.769 5
 -5 1 5 10244.4 226.013 4
 -5 -1 -5 10055.9 250.383 2
 -5 -1 5 10082 341.13 1
 -5 1 -5 10487.8 263.588 2
 5 1 5 9458.5 229.87 1
 -5 1 -5 10795.3 309.738 3
 5 -1 5 11324.5 341.279 1
 -5 -1 5 9829.43 267.286 3
 -5 1 5 10796.1 314.64 3
 -5 1 5 10979.2 335.391 1
 -5 -1 -5 11069.1 340.935 5
 -5 1 -7 88529.2 1177.48 5
 -5 1 7 96266.9 1232.43 1
 -5 -1 7 88826.1 1192.11 1
 -5 -1 -7 92045.8 1192.51 5
 -5 1 -7 85108.9 1097.93 2
 5 -1 7 93919.7 1138.89 1
 -5 -1 -7 84296.4 1167.13 3
 -5 1 -7 91072.3 1157.02 3
 -5 -1 7 88551.9 1126.81 3
 -5 1 7 86591.8 1157 3
 5 1 7 90881.5 1062.61 1
 -5 -1 7 86660.6 1013.56 4
 -5 -1 -7 84606.9 1084.52 2
 -5 -1 -9 1346.55 292.42 5
 5 -1 9 1288.64 286.642 1
 -5 1 -9 1328.73 298.705 5
 5 1 9 1412.94 239.001 1
 -5 1 9 1262.78 321.61 1
 5 -1 -9 1362.61 131.706 5
 -5 -1 9 1116.8 322.896 1
 -5 1 9 1738 295.166 3
 -5 -1 9 1348.7 240.806 3
 5 -1 -11 8275.41 266.359 5
 5 1 11 8654.84 348.858 1
 5 -1 11 8785.43 402.191 1
 -5 -1 11 9011.74 401.299 3
 -5 1 11 8472.13 432.645 3
 -5 -1 -13 26549.9 661.071 5
 -5 1 -13 26676.7 657.946 5
 5 1 -13 24962.2 514.142 5
 -5 1 13 25871.2 684.784 1
 -5 -1 13 24154.1 703.709 1
 5 -1 -13 25246.5 477.411 5
 5 1 13 26846.4 572.19 1
 5 -1 13 25448.6 619.758 1
 -5 -1 13 26329.6 658.225 3
 -5 1 13 26206.7 701.492 3
 -5 -1 -15 87073 1348.07 5
 5 -1 -15 84595.5 1164.44 5
 -5 1 -15 87971.3 1349.14 5
 -5 1 15 85629.8 1380.24 1
 -5 1 -15 86938 1242.86 4
 -5 -1 15 88685.1 1422.8 1
 5 1 15 88678.4 1260.54 1
 5 -1 15 88808.5 1327.92 1
 -5 -1 -15 83349.8 1242.51 4
 -5 -1 15 86565.8 1388.61 3
 5 1 -15 89075.3 1223.55 5
 -5 -1 -17 70090.3 1230.34 5
 -5 1 -17 71010.1 1227.06 5
 5 1 -17 75378 1127.49 5
 -5 1 17 73273.6 1285.34 1
 -5 -1 17 78689.2 1362.3 1
 5 1 17 69597.6 1134.66 1
 -5 1 -17 76614.8 1148.57 4
 5 -1 -17 65594 1065.11 5
 5 -1 17 71585.5 1212.65 1
 -5 -1 -17 72793.3 1141.3 4
 -5 1 17 70582.1 1352.49 3
 -5 1 19 491.017 652.473 3
 -5 -1 -19 982.268 537.365 5
 5 -1 -19 813.765 381.225 5
 -5 1 -19 -203.67 582.259 5
 5 1 -19 800.026 425.479 5
 -5 1 19 710.411 569.796 1
 -5 -1 -19 666.188 478.543 4
 -5 1 -19 917.198 468.401 4
 -5 -1 19 1848.92 626.82 1
 -5 -1 21 10993.1 774.813 1
 5 1 21 11213 614.323 1
 -5 1 -21 9914.78 610.421 4
 5 -1 21 11154 682.033 1
 -5 -1 -21 10068.5 608.947 4
 -5 1 21 10733.1 860.353 3
 -5 -1 21 9499.87 797.309 3
 5 1 -23 10677.7 619.652 5
 5 1 23 10430.8 673.996 1
 -5 -1 -23 10408.9 661.007 4
 -5 1 -23 9705 636.695 4
 5 -1 23 9888.81 706.122 1
 -5 1 23 10059 926.606 3
 -5 -1 23 9320.97 869.02 3
 -5 -1 -25 10185.6 772.791 5
 5 1 25 10777.5 725.23 1
 -5 1 -25 10447.2 672.976 4
 5 -1 25 9761.98 743.369 1
 -5 -1 -25 10916.9 706.663 4
 -5 1 25 9434.99 985.851 3
 -5 -1 25 9675.6 957.166 3
 -5 1 -27 6198.03 766.049 5
 -5 1 27 7339.59 875.173 1
 5 -1 27 4977.67 745.166 1
 -5 1 27 4588.75 1047.48 3
 -5 1 -27 5415.03 661.515 4
 -5 -1 -27 5292.96 726.717 5
 -5 -1 -29 418.988 691.438 5
 -5 1 -29 5.64298 699.015 5
 -5 -1 -29 112.478 669.027 4
 -5 1 -29 823.291 645.431 4
 -5 -1 -31 652.115 709.879 4
 -5 1 -31 337.031 702.366 4
 -5 -1 -33 911.737 752.232 5
 -5 1 -33 1605.14 771.779 5
 -5 1 33 27.1851 835.965 1
 -5 -1 33 840.394 850.293 1
 -5 -1 -35 2515.48 781.586 5
 -5 1 -35 3624.8 776.733 5
 -5 1 35 2732.69 863.863 1
 -5 -1 -35 2631.02 738.171 4
 -5 -1 35 2400.62 881.78 1
 -5 -3 -1 7379.37 163.813 1
 -5 3 1 7300.88 195.007 5
 -5 3 -1 8051.51 247.142 5
 -5 -3 1 8007.24 223.102 1
 -5 3 1 8718.73 241.775 2
 -5 -3 -1 7716.68 237.9 3
 -5 3 -1 8231.94 230.139 2
 -5 -3 1 8160.67 223.114 3
 -5 3 -1 8263.22 268.671 3
 -5 3 1 8183.33 272.652 3
 -5 -3 1 7863.09 224.501 5
 -5 -3 -1 7837.32 249.921 5
 -5 3 -3 30919.9 510.453 5
 -5 -3 3 30793.5 497.587 1
 -5 -3 -3 28973.7 398.419 2
 -5 -3 3 30149.1 433.337 5
 -5 3 -3 30384 459.435 2
 -5 3 3 33015.5 484.259 2
 -5 -3 -3 30479 499.893 3
 -5 3 -3 31091.8 512.184 3
 -5 -3 3 28720.6 435.991 3
 -5 3 3 29922.4 523.958 3
 -5 -3 -3 29738.5 511.14 5
 -5 -3 -5 90328.5 1093.04 2
 -5 -3 5 92952.7 1194.89 1
 -5 3 -5 91578.4 1131.37 2
 -5 3 5 93141.1 1131.32 2
 -5 3 -5 93814.7 1202.24 5
 -5 -3 -5 93469.8 1195.62 3
 -5 -3 5 88418.4 1084.9 3
 -5 -3 5 91949.8 1080.97 5
 -5 3 5 94366.2 1228.43 3
 5 -3 5 97976.7 1246.57 1
 -5 -3 -5 94317.9 1201.3 5
 5 -3 -7 4061.29 189.088 4
 -5 -3 7 4569.85 127.657 4
 -5 -3 7 4907.03 328.46 1
 -5 3 -7 4686.13 243.413 2
 -5 -3 -7 4930.62 320.116 5
 5 -3 7 5060.84 339.664 1
 -5 3 -7 5128.18 324.46 5
 -5 -3 7 4719.85 203.479 3
 -5 3 7 4770.18 317.32 3
 -5 3 7 4487.01 316.817 1
 -5 3 9 10565.4 422.39 1
 -5 3 -9 10676.7 420.989 5
 5 -3 9 10404.2 419.376 1
 5 -3 -9 9974.22 272.437 4
 -5 -3 9 10412.4 437.546 1
 -5 -3 9 10616.1 235.903 4
 -5 3 9 10817.2 423.641 3
 5 3 9 9590.39 222.984 1
 -5 -3 -9 9440.15 402.951 5
 -5 -3 9 10236.5 285.473 3
 5 3 11 4619.95 255.329 1
 -5 3 -11 4702.39 292.665 2
 5 -3 -11 3650.56 246.617 4
 -5 -3 11 4072.75 297.721 3
 -5 3 11 4145.55 422.666 3
 5 -3 11 3742.36 396.139 1
 5 -3 -11 4523.06 206.279 5
 -5 3 13 103848 1459.45 1
 -5 3 -13 99657 1406.78 5
 -5 3 -13 92394.3 1268.32 2
 5 3 13 95475.7 1221.54 1
 5 -3 -13 85820 1210.77 4
 -5 -3 13 93584.8 1448.67 1
 -5 3 -13 92439.7 1309.69 3
 5 -3 13 97229.7 1392.52 1
 -5 -3 13 97783.6 1337.43 3
 5 -3 -13 95851.8 1179.79 5
 -5 -3 -13 92785 1367.42 5
 -5 3 15 109116 1611.95 1
 -5 3 -15 112149 1604.75 5
 -5 -3 15 108489 1670.05 1
 5 -3 15 106474 1593.33 1
 -5 -3 15 110858 1577.4 3
 -5 3 15 113553 1731.62 3
 -5 3 -15 106376 1466.34 2
 5 3 15 110088 1429.3 1
 5 -3 -15 113153 1398.73 5
 -5 -3 -15 106794 1566.65 5
 -5 3 -17 18832.6 707.742 5
 -5 3 17 18562.6 718.17 1
 -5 -3 -17 17019.3 605.579 4
 -5 3 -17 18799.3 592.549 4
 5 3 17 17414.3 534.872 1
 -5 3 17 18897.7 820.093 3
 5 -3 -17 18304 510.305 5
 -5 -3 -17 16536.2 653.87 5
 -5 3 19 -376.359 699.12 3
 -5 3 -19 -452.688 606.018 5
 5 -3 19 642.095 584.085 1
 -5 -3 -19 272.182 510.909 4
 -5 3 -19 915.976 478.322 4
 5 -3 -19 65.25 369.941 5
 -5 -3 19 440.873 619.727 1
 -5 3 21 4020.19 827.356 3
 5 3 -21 4994.86 548.416 5
 -5 3 -21 3695.72 671.53 5
 -5 -3 21 4491.24 712.366 1
 -5 -3 -21 5457.48 578.136 4
 -5 3 -21 6005.69 552.673 4
 5 -3 21 5387.11 676.619 1
 -5 -3 21 5859.9 697.193 3
 5 3 -23 21212.2 747.573 5
 5 3 23 21856.6 749.94 1
 -5 -3 23 22653.8 959.103 1
 -5 -3 -23 22017.4 800.777 4
 -5 3 -23 22874.4 762.399 4
 5 -3 23 22330.3 907.962 1
 -5 3 23 22479.6 1116.08 3
 -5 3 25 15358 895.065 1
 -5 -3 25 13082.8 927.599 1
 -5 -3 -25 14534.7 790.906 4
 -5 3 -25 15198.5 716.314 4
 5 -3 25 14103.2 859.892 1
 -5 -3 -25 11477.8 780.711 5
 -5 3 25 12707.2 1103.86 3
 -5 3 27 1684.79 1048.37 3
 -5 3 27 4256.81 833.767 1
 -5 -3 -27 140.542 677.407 4
 -5 3 -27 2662.14 615.245 4
 5 -3 27 2477.98 736.583 1
 -5 -3 -27 2471.83 691.306 5
 -5 3 29 1883.09 1096.83 3
 -5 -3 -29 32.9671 677.769 5
 -5 3 -29 -923.133 734.27 5
 -5 3 29 2059.17 835.437 1
 -5 -3 -29 -87.3122 666.765 4
 -5 3 -29 -47.6659 630.894 4
 5 -3 29 384.401 719.619 1
 -5 3 31 11.0578 1077.59 3
 -5 -3 -31 600.299 678.259 4
 -5 3 -31 565.926 640.069 4
 -5 3 33 7047.54 874.181 1
 -5 -3 -33 5390.16 802.159 5
 -5 -3 33 5869.43 951.549 1
 -5 3 -35 540.34 825.057 5
 -5 -3 -35 4190.02 806.322 5
 -5 -3 -35 1849.42 803.067 4
 -5 3 35 4711.42 896.991 1
 -5 -3 35 3379.66 904.948 1
 -5 -5 -1 78.7164 190.239 5
 -5 5 -1 3.39894 194.686 3
 -5 -5 -1 36.3141 171.911 3
 -5 -5 1 65.8327 139.743 3
 -5 5 -1 41.3456 169.067 2
 -5 5 1 34.3055 171.914 2
 -5 -5 -1 53.7238 115.659 1
 -5 5 1 -88.6661 202.027 3
 -5 -5 1 -87.5485 172.957 1
 -5 -5 1 19.6121 167.482 5
 -5 5 -3 106732 1290.21 2
 -5 -5 -3 104823 1213.59 4
 -5 -5 3 106882 1319.51 1
 -5 5 3 104906 1308.05 2
 -5 -5 -3 110391 1216.77 2
 -5 -5 3 104189 1222.41 3
 -5 -5 3 110375 1283.99 5
 -5 5 3 104673 1376.11 3
 -5 -5 -3 112383 1344.97 5
 -5 -5 -5 74799.2 920.986 4
 -5 -5 5 74709.7 1026.77 1
 -5 5 5 73381.4 987.484 2
 -5 -5 5 72401.8 861.109 3
 -5 5 5 71523.4 1045.07 3
 -5 -5 5 73805.7 925.106 5
 5 -5 5 76243.9 1120.91 1
 -5 -5 -5 74991.8 1026.31 5
 5 -5 -7 34898.2 547.562 4
 -5 -5 7 29558.8 394.821 4
 -5 -5 -7 32879.1 535.383 4
 -5 -5 7 32383.3 629.957 1
 5 5 7 35004.8 510.237 2
 5 -5 7 31745.2 681.184 1
 -5 5 7 31426.4 571.098 2
 -5 -5 7 32653.1 427.046 3
 -5 5 7 31617.2 641.528 3
 5 -5 -7 28857 393.175 5
 -5 -5 -7 32824.4 615.267 5
 -5 5 -9 340.035 337.395 5
 5 -5 -9 138.295 233.72 4
 -5 -5 9 297.123 159.349 4
 5 -5 9 286.822 378.141 1
 5 -5 -9 344.907 120.699 5
 -5 -5 9 238.642 340.726 1
 -5 -5 9 449.435 154.558 3
 5 5 9 95.3495 206.152 2
 5 5 11 26866 423.975 1
 5 -5 11 26680 678.1 1
 5 -5 -11 24468.6 512.156 4
 -5 5 -11 24150.2 515.127 2
 -5 -5 -11 27457.3 578.251 4
 -5 5 -11 25819.1 540.691 3
 -5 -5 11 26854.7 456.621 3
 5 -5 -11 25364.7 410.499 5
 -5 -5 -11 28213 653.539 5
 -5 5 11 27799.2 648.311 1
 5 5 13 94918.2 1177.38 1
 -5 5 -13 96950.3 1415.21 5
 5 -5 -13 91831.1 1161.73 5
 -5 5 -13 90754.8 1265.48 2
 -5 -5 13 93934.1 1449.63 1
 -5 5 13 95170.1 1401.88 1
 -5 5 -13 90353.8 1293 3
 -5 5 13 99822.4 1542.28 3
 -5 -5 13 97079.9 1241.69 3
 5 -5 13 91348.6 1404.94 1
 -5 -5 -13 93420.4 1389.09 5
 -5 5 15 43828.2 918.595 1
 5 5 15 43519.8 712.539 1
 -5 5 -15 44554.1 794.043 2
 -5 -5 15 43732.2 993.524 1
 -5 -5 -15 43537 909.613 5
 -5 -5 15 45928.9 823.615 3
 -5 5 -15 42435.9 809.57 3
 5 -5 -15 43301 701.708 5
 -5 5 15 45555.7 1074.08 3
 -5 5 -17 18367.7 712.137 5
 5 5 17 16007.5 477.385 1
 -5 5 -17 16902.7 533.083 2
 -5 -5 17 17064.1 611.202 3
 -5 -5 17 15647.8 761.263 1
 5 -5 -17 15632.8 475.853 5
 -5 -5 -17 17610.6 619.559 4
 -5 5 17 17292.2 840.546 3
 5 -5 17 16655.3 718.378 1
 -5 -5 -17 17110.2 663.747 5
 5 -5 -19 387.418 377.442 5
 -5 5 -19 1257.28 640.283 5
 5 -5 19 1270.63 604.652 1
 5 5 19 971.22 361.747 1
 -5 -5 -19 919.007 550.873 4
 -5 5 -19 1730.78 481.132 4
 -5 -5 19 994.05 648.785 1
 -5 5 -21 7371.79 717.07 5
 5 5 -21 7943.27 575.956 5
 -5 -5 -21 8764.33 642.948 4
 -5 5 -21 9266.07 606.005 4
 5 -5 21 7311.3 774.945 1
 -5 -5 21 7151.82 762.896 1
 -5 5 21 6576.4 892.094 3
 -5 5 23 18030.9 857.801 1
 5 5 -23 17220.7 724.626 5
 -5 -5 23 16460.2 953.58 1
 -5 -5 -23 17721.9 802.675 4
 -5 5 -23 17112.8 695.548 4
 5 -5 23 17334.9 938.611 1
 -5 5 23 17697.7 1100.97 3
 -5 -5 -23 17223.9 794.96 5
 -5 5 25 17341.7 901.094 1
 5 5 -25 17981.9 811.287 5
 -5 -5 25 15072.7 987.067 1
 -5 -5 -25 17713.4 814.19 4
 -5 5 -25 16511.3 734.989 4
 5 -5 25 13792.4 916.664 1
 -5 -5 -25 17270.1 834.56 5
 -5 5 27 540.615 1053.86 3
 -5 -5 -27 2668.8 709.6 5
 -5 5 27 1351.74 802.083 1
 -5 -5 -27 324.059 670.153 4
 -5 5 -27 2926.05 616.943 4
 5 -5 27 2746.76 783.701 1
 -5 -5 27 2380.69 838.466 1
 -5 5 29 -1714.46 1109.41 3
 -5 -5 -29 193.261 679.442 5
 -5 5 -29 336.708 600.361 4
 -5 -5 -29 4.87406 669.149 4
 5 -5 29 -607.092 795.81 1
 -5 5 31 1984.14 1151.63 3
 -5 5 -31 3499.66 782.883 5
 -5 5 -31 1906.19 692.331 4
 -5 5 33 8781.7 890.288 1
 -5 -5 -33 6809.76 817.474 5
 -5 5 35 5243.76 841.414 1
 -5 5 35 2540.23 1215.84 3
 -5 -5 -35 4131.3 806.72 5
 -5 -5 -35 4520.76 824.866 4
 -5 -5 35 4534.67 925.263 1
 -5 -7 -1 3852.2 164.042 4
 -5 7 1 4215.03 253.458 2
 -5 -7 -1 3817.42 123.918 2
 -5 -7 1 4286.01 254.099 1
 -5 -7 -1 4349.74 218.347 1
 -5 -7 1 4705.4 247.122 5
 -5 -7 -1 4426.45 257.921 5
 -5 -7 -3 22750.9 389.631 4
 -5 7 3 24918.6 489.628 2
 -5 -7 -3 23576.7 487.798 5
 -5 -7 3 24720.6 500.923 1
 -5 7 -3 26342.7 482.92 3
 -5 7 3 23927.7 535.56 3
 -5 -7 3 24849.9 461.145 5
 -5 -7 5 67647.4 768.623 3
 5 -7 -5 83656.2 946.359 4
 -5 -7 -5 75822 884.522 4
 -5 -7 5 86273.8 1057.69 1
 -5 -7 5 77121.7 912.058 5
 5 -7 5 80272.7 1166.07 1
 -5 -7 -5 79708.6 999.171 5
 -5 -7 -7 11141.5 284.445 1
 5 -7 -7 16954.5 416.363 4
 -5 -7 7 13961.8 243.91 4
 5 7 7 15573 317.132 2
 -5 -7 7 14736.4 482.753 1
 5 -7 7 15535.1 591.672 1
 5 -7 -7 15675.4 276.856 5
 5 -7 -9 11308.4 383.258 4
 -5 7 -9 11229.2 373.341 2
 -5 -7 9 10458.6 257.449 4
 5 -7 9 11100.9 524.968 1
 5 7 9 11158.6 339.03 2
 -5 -7 9 10317.1 486.841 1
 -5 7 9 9769.29 420.97 2
 5 -7 -9 10429.8 248.788 5
 -5 7 9 11261.7 517.295 3
 -5 -7 -9 10988.2 454.15 5
 -5 7 -11 7306.13 351.472 2
 5 7 11 6159.83 334.136 2
 -5 7 11 7828.67 418.654 2
 -5 7 -11 7637.47 349.278 3
 -5 -7 -11 6998.9 448.883 4
 -5 7 11 7576.61 547.985 3
 5 -7 -11 6994.8 256.659 5
 -5 -7 -11 7038.35 451.971 5
 -5 7 -13 52860.9 851.358 2
 -5 -7 -13 55294.3 925.641 4
 -5 -7 13 56426.9 1075.37 1
 5 7 13 47271.1 855.027 2
 -5 7 -13 53183.2 858.282 3
 -5 7 13 57763.1 1154.22 3
 5 -7 -13 50760 744.712 5
 -5 -7 -13 51623.9 974.357 5
 5 -7 -15 54275.9 937.884 4
 -5 7 -15 56672.7 1094.82 5
 -5 -7 15 59997.7 1174.83 1
 -5 7 -15 55279.5 929.086 2
 -5 7 -15 56647 946.02 3
 -5 7 15 61240.5 1265.77 3
 5 -7 -15 57095 852.923 5
 5 -7 15 58420.6 1121.64 1
 -5 -7 -15 57109.5 1051.67 5
 -5 7 -17 9258.89 653.267 5
 -5 -7 -17 8880.63 563.386 4
 -5 -7 17 7014.34 675.105 1
 5 -7 17 7473.89 677.08 1
 -5 7 -17 8970.93 480.99 3
 -5 7 -17 9534.49 466.809 2
 -5 7 17 7996.22 767.407 3
 5 -7 -17 7913.64 388.249 5
 5 7 17 6981.02 362.228 1
 -5 -7 -19 930.435 535.959 4
 5 -7 19 -310.149 711.423 1
 -5 -7 19 1020.46 637.275 1
 -5 7 21 117.937 837.945 3
 -5 7 21 1473.09 623.099 1
 -5 7 -21 2586.42 704.63 5
 -5 -7 -21 2386.83 597.402 4
 -5 7 -21 1970.15 514.655 4
 5 -7 21 2210.34 699.036 1
 -5 -7 21 1641.32 704.889 1
 -5 7 23 19020.8 837.131 1
 -5 7 -23 19528.2 889.445 5
 -5 -7 -23 21163.5 829.337 4
 -5 -7 23 17754.5 962.452 1
 -5 7 -23 20539 734.945 4
 -5 7 23 16020.5 1143.98 3
 5 -7 23 17961.2 972.585 1
 -5 -7 -23 21955.5 852.307 5
 -5 7 25 7936.01 783.466 1
 5 7 -25 8494.76 693.64 5
 -5 -7 25 7763.7 885.173 1
 -5 7 -25 9452.13 643.936 4
 5 -7 25 7339.66 891.662 1
 -5 -7 -25 9357.44 764.531 4
 -5 -7 -25 8813.14 743.322 5
 -5 -7 -27 3272.1 698.08 5
 -5 7 27 1815.8 1118.48 3
 5 -7 27 3054.8 842.391 1
 5 7 -27 2509.79 680.736 5
 -5 7 27 1519.29 750.605 1
 -5 -7 -27 3791.77 737.039 4
 -5 7 -27 3199.13 610.332 4
 -5 -7 27 3734.43 872.922 1
 5 -7 29 42.0957 815.597 1
 -5 7 29 -1567.17 1146.16 3
 -5 -7 -29 41.7969 726.277 4
 -5 7 -29 123.405 601.823 4
 -5 7 31 203.483 1180.06 3
 -5 7 -31 2657.46 781.867 5
 -5 7 -31 1883.08 667.991 4
 5 -7 31 2498.68 906.817 1
 -5 -7 -33 6432.99 832.911 4
 -5 -7 -33 4885.01 803.009 5
 -5 7 35 5519.37 845.893 1
 -5 -7 -35 3571.8 788.535 5
 -5 7 35 3973.98 1276.05 3
 -5 -7 -35 3488.87 808.079 4
 -5 -9 1 5384.6 221.895 4
 -5 -9 -1 5260.59 240.545 4
 -5 -9 -1 5223.4 173.691 2
 -5 -9 -1 5398.94 312.179 5
 -5 -9 1 5036.48 159.663 2
 -5 -9 1 5332.73 304.482 5
 -5 -9 1 5612.22 331.578 1
 -5 -9 -1 5400.3 310.035 1
 -5 -9 -3 32473.6 560.799 1
 -5 -9 3 30920.9 566.55 5
 -5 -9 3 31052.4 442.867 4
 -5 -9 -3 31996.9 527.365 4
 -5 -9 3 30180.2 420.719 2
 -5 -9 3 32674.5 628.727 1
 5 -9 -5 18904.1 481.502 4
 -5 -9 5 16676.6 314.033 4
 -5 -9 5 17152.7 290.184 2
 -5 -9 -5 18170.2 436.16 1
 -5 -9 5 16238.8 411.404 5
 -5 -9 5 18237.6 517.103 1
 5 -9 -5 19332 388.508 5
 5 -9 -7 85116.4 1154.74 4
 -5 -9 7 78642.2 953.517 2
 -5 -9 -7 81398 1173 5
 -5 9 -7 83849.7 1120.04 2
 5 9 7 77934 1040.67 2
 -5 9 -7 82124.2 1087.76 3
 -5 -9 7 80494.6 1227.08 1
 -5 -9 7 79969.8 982.525 4
 -5 9 7 83282.9 1249.88 3
 5 -9 -7 80693.8 1013.27 5
 -5 -9 7 75186.8 1078.29 5
 -5 -9 -7 75741.3 1088.07 1
 5 -9 -9 9222.46 417.688 4
 -5 9 -9 9294.71 379.407 2
 -5 -9 -9 9154.56 444.222 4
 5 9 9 9078.71 345.511 2
 -5 9 -9 9256.77 350.024 3
 -5 -9 -9 8878.29 480.132 5
 -5 9 9 9056.48 527.271 3
 5 -9 -9 8140.19 286.358 5
 -5 -9 11 4423.23 562.541 1
 5 -9 -11 4235.1 370.895 4
 -5 9 -11 4634.47 349.579 2
 -5 -9 -11 5064.57 451.231 4
 5 -9 11 4277.42 528.652 1
 5 9 11 4111.7 330.727 2
 -5 9 11 4228.95 556.848 3
 -5 9 -11 5027.32 322.966 3
 5 -9 -11 4097.14 256.304 5
 -5 -9 -11 3689.74 457.626 5
 5 -9 13 39152.5 925.824 1
 5 -9 -13 38413.8 759.339 4
 -5 9 -13 40158.4 734.586 2
 -5 -9 -13 40109.9 796.249 4
 -5 -9 13 38918.8 954.972 1
 -5 9 -13 39222.8 706.417 3
 -5 9 13 41858.1 1026.3 3
 5 -9 -13 38534.4 648.774 5
 -5 -9 -13 38389.9 845.983 5
 5 -9 15 33812.7 918.837 1
 5 -9 -15 32324.7 616.278 5
 5 -9 -15 31309.2 703.167 4
 -5 9 -15 34745.8 698.228 2
 -5 -9 15 36246.2 954.836 1
 -5 9 -15 36351.1 710.042 3
 -5 9 15 37459.1 1037.71 3
 -5 -9 -15 31981 806.685 5
 -5 9 17 13080.8 848.474 3
 -5 9 -17 14068.7 521.44 2
 -5 -9 17 13215.2 776.024 1
 -5 9 17 10682.9 591.276 2
 -5 9 -17 14286.3 519.159 3
 5 -9 17 15002.2 762.565 1
 5 -9 -17 11297.1 427.361 5
 -5 9 19 157.184 787.167 3
 -5 9 -19 1274.46 409.828 2
 -5 -9 -19 464.716 574.596 4
 -5 9 -19 1277.22 409.951 3
 5 -9 19 -1002.52 732.303 1
 -5 9 19 389.442 519.518 2
 -5 -9 19 1133.57 704.562 1
 -5 9 -19 1341.34 648.647 5
 -5 9 -21 4471.72 710.361 5
 -5 -9 -21 4150.56 670.185 4
 -5 9 -21 3581.9 517.982 4
 -5 9 21 3824.03 599.799 2
 5 -9 21 3528.75 733.931 1
 -5 -9 21 3401.64 772.313 1
 -5 -9 -21 3949.93 622.813 5
 -5 9 21 2220.55 885.145 3
 -5 9 -23 5352.2 742.324 5
 -5 9 -23 5113.95 579.312 4
 -5 -9 -23 4280.03 755.442 4
 -5 -9 -23 6202.84 696.788 5
 5 -9 23 5383.2 785.249 1
 -5 -9 23 4316.4 815.793 1
 -5 -9 -25 11247.9 843.478 4
 -5 9 -25 11810.9 706.175 4
 -5 -9 25 9409.5 882.219 1
 5 -9 25 9286.35 906.593 1
 -5 9 -25 10642.8 841.4 5
 -5 -9 -25 8572.36 754.663 5
 -5 9 25 8683.9 790.892 1
 -5 9 27 4507.07 1131.75 3
 5 9 -27 5888.19 714.045 5
 -5 9 27 4659.45 785.618 1
 -5 -9 -27 8322.1 816.136 4
 -5 9 -27 6752.13 640.849 4
 -5 -9 27 6032.6 886.837 1
 5 -9 27 6365.57 917.849 1
 -5 -9 -27 7083.19 744.117 5
 5 -9 29 -534.159 853.069 1
 -5 9 29 -1005.67 1132.52 3
 -5 9 -29 175.248 601.506 4
 -5 -9 -31 1752.16 711.963 5
 -5 9 31 2874.87 767.907 1
 -5 9 -31 286.371 642.35 4
 -5 -9 31 2170.58 921.62 1
 5 -9 31 1654.93 886.501 1
 -5 9 -31 1797.27 773.563 5
 -5 9 33 1295.71 1232.13 3
 -5 9 -33 615.45 807.227 5
 -5 -9 -33 2880.82 749.449 5
 -5 9 33 4837.21 796.42 1
 -5 -9 -33 3350.77 836.346 4
 -5 -11 -1 6089.29 409.423 1
 -5 11 -1 6232.95 357.766 2
 -5 11 1 6433.29 377.216 2
 -5 11 -1 6903.98 355.638 3
 -5 11 1 6142.03 392.172 3
 -5 -11 1 5927.79 415.854 1
 -5 11 -3 37491.5 675.051 2
 -5 -11 -3 35349.8 708.791 1
 -5 11 3 34637 688.408 2
 -5 -11 -3 37742.1 706.413 5
 -5 -11 3 37260 758.427 1
 -5 11 -3 38833.4 665.141 3
 -5 11 3 37925 780.026 3
 5 -11 3 33705.6 965.218 1
 5 -11 -5 103979 1424.27 4
 -5 -11 -5 107830 1345.32 4
 -5 11 -5 102642 1373.68 2
 -5 11 5 109327 1458.3 2
 -5 -11 -5 98207.1 1397.87 1
 -5 11 -5 101885 1339.11 3
 5 -11 -5 100811 1307.39 5
 -5 -11 5 96924.4 1445.76 1
 5 -11 5 93991 1594.03 1
 -5 -11 -5 104805 1423.95 5
 5 -11 -7 31995.9 685.924 4
 -5 11 -7 32005.6 631.52 2
 -5 -11 -7 32297.7 638.735 4
 -5 11 7 29443.9 689.527 2
 -5 11 -7 31965.8 590.913 3
 5 -11 7 29809.4 862.432 1
 5 -11 -7 29339.8 547.641 5
 -5 -11 -7 30143.2 699.268 5
 -5 -11 -7 29022.7 688.969 1
 5 -11 9 1594.45 563.317 1
 5 -11 -9 2361.1 387.426 4
 -5 11 -9 2522.4 334.961 2
 -5 -11 -9 3890.94 449.336 4
 -5 -11 9 2878.23 503.834 1
 -5 11 9 2164.08 409.594 2
 -5 11 -9 2567.53 286.034 3
 5 -11 -9 2045.64 277.414 5
 -5 -11 -9 3258.32 452.675 5
 5 -11 -11 10927.4 490.132 4
 -5 11 -11 11488.2 445.427 2
 -5 -11 -11 12992.2 538.355 4
 -5 11 11 11935.9 557.33 2
 -5 11 -11 11420.8 403.931 3
 -5 11 11 11043.6 693.663 3
 5 -11 -11 10345.4 359.911 5
 -5 -11 -11 11253.9 542.956 5
 5 -11 -13 9998.71 505.514 4
 -5 11 -13 9393.52 434.338 2
 5 -11 13 8768.66 652.28 1
 -5 -11 -13 8767.84 535.904 4
 -5 11 13 10554.5 745.711 3
 -5 11 -13 8065.46 383.398 3
 -5 -11 13 10566.5 715.141 1
 -5 11 13 9480.78 568.1 2
 5 -11 -13 7737.53 373.663 5
 -5 -11 -13 8051.96 533.954 5
 5 -11 15 9400.27 689.167 1
 -5 11 -15 9437.69 448.883 2
 5 -11 -15 11606.4 546.989 4
 -5 11 15 10202.2 607.374 2
 -5 -11 15 10797 747.974 1
 -5 11 -15 8986.03 409.951 3
 5 -11 -15 8039.07 422.024 5
 -5 11 -17 11490.2 499.858 2
 -5 11 17 10158.5 658.782 2
 -5 -11 17 12136.5 775.405 1
 -5 11 -17 11404.5 475.014 3
 -5 11 17 10755.8 890.024 3
 5 -11 17 11758 759.702 1
 -5 -11 19 386.677 713.272 1
 -5 11 19 378.47 550.056 2
 -5 -11 -19 399.501 601.344 4
 -5 11 -19 352.258 409.198 2
 -5 11 -19 492.994 388.75 3
 -5 11 19 -182.038 807.9 3
 5 -11 19 163.366 716.246 1
 -5 -11 -21 2372.34 618.491 5
 -5 11 21 1131.59 900.844 3
 -5 11 -21 2237.07 679.011 5
 -5 11 21 2081.8 601.007 2
 -5 -11 -21 2295.14 662.045 4
 -5 11 -21 2062.13 440.132 2
 -5 11 -21 1850.67 435.592 3
 5 -11 21 2992.2 730.822 1
 -5 -11 21 2037.89 799.666 1
 -5 11 23 3358.75 989.09 3
 -5 11 -23 4707.82 735.777 5
 -5 -11 -23 5756.68 761.242 4
 -5 11 -23 3839.06 569.132 4
 -5 11 23 4670.49 652.676 2
 -5 -11 -23 6934.78 719.689 5
 5 -11 23 5113.12 806.985 1
 -5 -11 23 4472.85 844.331 1
 -5 11 -25 13467.7 846.321 5
 -5 -11 -25 14486.9 827.063 4
 -5 11 -25 14597.5 695.102 4
 -5 -11 25 13167.4 969.351 1
 -5 11 25 11936.2 756.825 2
 5 -11 25 12329.1 912.029 1
 -5 -11 -25 13485.8 794.47 5
 -5 11 25 12005.8 1134.46 3
 -5 -11 -27 10753.9 828.916 4
 -5 11 -27 11208.7 696.075 4
 -5 11 27 9898.91 1188.08 3
 -5 11 27 8949.71 746.448 2
 5 -11 27 10004.2 971.572 1
 5 -11 29 593.449 873.826 1
 -5 11 -29 -369.717 600.744 4
 -5 -11 29 651.721 848.886 1
 -5 -11 -29 -304.461 667.161 5
 -5 -11 -31 977.613 793.485 4
 -5 -11 -31 1543.36 711.67 5
 -5 -11 31 3480.84 948.906 1
 -5 11 31 2071.98 715.13 2
 -5 -11 -33 2002.33 728.594 5
 -5 11 -33 419.496 790.054 5
 -5 11 33 7706.35 837.937 2
 -5 11 33 9675.04 1333.32 3
 5 -11 33 1169.96 916.717 1
 -5 -11 33 4053.23 974.168 1
 -5 -11 -33 2638.41 827.985 4
 -5 -13 1 7409.84 524.565 1
 -5 -13 1 8282.41 363.532 4
 -5 -13 -1 9927.69 405.936 4
 -5 -13 1 8126.25 439.278 5
 -5 -13 -1 8501.6 555.589 1
 5 13 -1 9124.25 455.035 3
 -5 13 -1 7518.18 404.653 2
 -5 13 1 6586.74 411.504 2
 -5 13 -1 7081.13 395.648 3
 -5 13 1 7455.06 443.094 3
 -5 -13 -1 8713.12 459.946 5
 -5 13 3 64539.5 1057.8 2
 5 -13 3 61928.9 1325.93 1
 -5 -13 3 65628.8 902.646 4
 -5 -13 -3 70023.3 974.248 4
 5 13 -3 62489.4 889.198 3
 -5 13 -3 65734 1023.55 2
 -5 -13 -3 70240.1 1067.77 5
 -5 -13 -3 67216 1143.01 1
 -5 13 -3 66703.6 997.483 3
 -5 13 3 67558.5 1132.07 3
 -5 -13 3 66799.3 1019.12 5
 -5 -13 3 65973.5 1148.34 1
 5 -13 -5 49073.9 909.929 4
 -5 -13 5 46989.5 729.714 4
 -5 -13 -5 49365 816.335 4
 -5 13 -5 51735.1 858.319 2
 -5 13 5 45867.3 862.242 2
 -5 -13 5 47444 818.739 5
 -5 -13 -5 45360.9 936.213 1
 5 -13 -5 48511.9 803.265 5
 -5 13 -5 48352.7 789.444 3
 -5 13 5 48485.7 926.076 3
 -5 -13 -5 48051.2 897.211 5
 -5 -13 7 16601.7 444.252 4
 5 -13 -7 15830.3 572.106 4
 -5 -13 -7 16470.1 545.667 4
 -5 13 -7 16465 498.432 2
 -5 13 7 15804.1 585.127 2
 -5 13 -7 15850.5 438.394 3
 -5 -13 -7 14565.1 583.524 5
 -5 -13 7 16625.4 509.092 5
 -5 13 7 15361.1 623.081 3
 -5 -13 7 17409.4 668.222 1
 5 -13 -7 13572.9 423.245 5
 -5 -13 -7 13237.7 610.232 1
 -5 13 -9 2090.31 365.642 2
 -5 -13 -9 517.799 435.952 5
 5 -13 -9 1639.61 415.385 4
 -5 -13 -9 1498.81 447.386 4
 -5 -13 9 1885.48 568.593 1
 -5 13 -9 1716.68 297.349 3
 -5 13 9 1440.52 438.548 2
 5 -13 -9 1120.11 285.206 5
 5 -13 -11 2934.2 332.316 5
 -5 13 -11 3272.21 366.485 2
 -5 13 11 5065.3 499.762 2
 -5 -13 -11 3342.9 508.128 4
 -5 -13 11 4220.1 608.432 1
 -5 13 -11 2726.98 308.67 3
 5 -13 11 449.143 612.098 1
 -5 -13 -11 2390.63 457.055 5
 -5 13 -13 6331.25 420.184 2
 -5 -13 -13 6377.85 597.234 4
 -5 13 -13 5353.06 364.517 3
 -5 -13 13 6953.5 683.19 1
 -5 13 -15 7100.8 431.116 2
 -5 13 15 8196.27 627.775 2
 -5 13 -15 7568.54 394.471 3
 -5 -13 15 9073.81 752.583 1
 -5 13 15 9809.1 830.836 3
 5 -13 15 7975.91 725.938 1
 5 -13 17 6511.87 749.756 1
 -5 13 17 6978.65 610.321 2
 -5 13 -17 6891.24 453.967 2
 -5 13 -17 7338.36 438.393 3
 -5 -13 17 8181.05 790.059 1
 -5 13 17 7336 864.933 3
 -5 -13 19 499.69 750.608 1
 -5 13 19 -274.75 576.286 2
 -5 -13 -19 233.145 653.797 4
 -5 13 -19 -585.375 443.426 2
 -5 13 -19 -209.776 400.904 3
 -5 13 19 -260.136 856.499 3
 5 -13 19 -433.187 719.769 1
 -5 -13 -19 -535.387 585.371 5
 -5 -13 -21 2049.91 654.552 5
 -5 -13 21 1903.75 821.3 1
 -5 13 -21 1107.41 452.4 2
 -5 13 -21 700.36 426.1 3
 5 -13 21 1009.78 741.392 1
 -5 13 21 124.212 903.371 3
 -5 13 21 1573.56 627.51 2
 -5 -13 23 14356.1 977.153 1
 -5 13 23 12355.7 792.23 2
 5 -13 23 12946.1 880.141 1
 -5 -13 -25 21014.6 874.588 5
 -5 13 -25 21216.9 929.42 5
 -5 13 -25 21203.8 766.889 4
 -5 -13 25 22653.9 1101.48 1
 -5 13 25 20275.5 878.699 2
 5 -13 25 19918.7 1018.55 1
 -5 13 -27 5437.82 650.623 4
 5 -13 27 4370.16 848.982 1
 -5 -13 -29 23.7277 814.944 4
 -5 -13 29 92.9404 884.88 1
 -5 -13 -29 -685.47 690.714 5
 -5 13 29 -210.985 693.134 2
 -5 -13 -31 76.3049 710.34 5
 5 -13 31 1419.45 935.236 1
 -5 -13 -31 1231.84 849.105 4
 -5 -13 31 2492.55 933.748 1
 -5 13 31 -293.113 1188.92 3
 -5 13 31 1778.34 738.256 2
 -5 -15 1 6816.63 409.711 4
 -5 -15 -1 8340.38 422.631 4
 -5 -15 -1 7347.99 619.475 1
 -5 15 -1 5861.15 420.706 2
 -5 15 1 6276.1 436.321 2
 -5 15 -1 6856.87 416.354 3
 5 15 1 6985.37 569.211 3
 -5 15 1 6940.98 460.011 3
 -5 -15 1 5995.28 440.117 5
 -5 -15 -1 6565.46 479.753 5
 -5 -15 3 27387.5 575.222 4
 -5 -15 -3 30262.2 641.241 4
 -5 15 -3 27455.3 649.056 2
 -5 15 3 27279 686.236 2
 -5 -15 -3 26231.8 813.797 1
 -5 15 -3 27597.1 617.77 3
 -5 15 3 29368.5 753.163 3
 -5 -15 3 27013.7 663.868 5
 -5 -15 -3 27706.6 705.747 5
 5 -15 3 26272.2 996.617 1
 -5 -15 5 24449.8 548.06 4
 -5 -15 -5 26273 617.994 4
 -5 15 -5 25812.9 644.221 2
 -5 15 5 24137.1 670.55 2
 -5 -15 5 27448.6 817.532 1
 -5 -15 -5 23991.1 679.351 5
 -5 -15 -5 23054.3 774.279 1
 -5 15 -5 25282.1 567.531 3
 -5 -15 5 24574.3 624.119 5
 -5 15 5 23735.9 699.931 3
 5 -15 5 25583.8 963.326 1
 -5 -15 7 22752.5 553.864 4
 -5 -15 -7 21818.7 618.349 4
 -5 15 -7 23157 598.237 2
 -5 15 7 23086.3 685.064 2
 -5 -15 7 21649.4 602.428 5
 -5 15 -7 22141.3 527.876 3
 -5 15 7 20272.5 713.197 3
 -5 -15 -7 17776.1 741.915 1
 -5 -15 -7 19474.2 658.314 5
 -5 -15 7 23332.9 826.274 1
 5 -15 -9 529.996 445.313 4
 -5 -15 -9 544.745 459.68 4
 -5 15 -9 727.499 367.977 2
 -5 -15 9 844.223 597.972 1
 -5 15 -9 467.285 290.87 3
 -5 15 9 461.226 465.367 2
 5 -15 9 1198.33 672.663 1
 -5 -15 -9 450.202 467.122 5
 -5 15 9 608.395 542.436 3
 5 -15 -11 1146.57 476.863 4
 -5 -15 -11 1141.49 507.21 4
 -5 -15 11 1173.98 641.02 1
 -5 15 -11 1170.93 378.366 2
 -5 15 -11 854.83 302.724 3
 -5 15 11 1074.82 496.83 2
 5 -15 11 1363.91 654.694 1
 5 -15 -11 1042.13 355.492 5
 -5 -15 -11 547.457 493.661 5
 -5 15 11 1303.49 612.034 3
 5 -15 -13 6255.52 538.826 4
 -5 15 -13 5604.44 439.72 2
 -5 -15 -13 5706.51 610.615 4
 5 -15 13 6750.17 760.587 1
 -5 15 13 6077.02 566.953 2
 -5 15 -13 5991.02 375.402 3
 5 -15 -13 4914.75 393.139 5
 -5 -15 13 6819.79 730.076 1
 5 -15 15 14660.1 833.599 1
 5 -15 -15 13374.6 629.294 4
 -5 15 -15 14551.6 554.027 2
 -5 15 15 13885 693.403 2
 -5 15 -15 13834 486.264 3
 -5 -15 15 15944.4 879.493 1
 -5 15 17 3057.37 844 3
 -5 15 -17 3706.79 450.35 2
 5 -15 17 4381.96 772.477 1
 -5 -15 17 4514.46 826.365 1
 -5 15 17 3572.76 624.865 2
 -5 15 -17 3460.63 391.524 3
 -5 15 19 -380.396 876.294 3
 5 -15 19 -470.462 731.108 1
 -5 -15 19 1380.49 843.35 1
 -5 -15 -19 -630.639 600.533 5
 -5 -15 -19 -204.856 701.281 4
 -5 15 -19 -271.21 436.213 2
 -5 15 -19 -259.569 371.292 3
 -5 15 19 -15.5284 635.013 2
 -5 -15 21 5365.63 883.678 1
 -5 15 -21 4393.99 504.054 2
 -5 -15 -21 3392.44 675.976 5
 -5 -15 -21 4676.9 783.77 4
 -5 15 -21 4222.91 449.419 3
 5 -15 21 4671.48 831.699 1
 -5 15 -23 18676.6 669.908 2
 -5 -15 -23 21733.8 935.641 4
 -5 15 23 18986.7 849.562 2
 -5 -15 23 19021.2 1069.66 1
 -5 15 -23 17393.8 636.96 3
 -5 -15 -23 19065.1 860.8 5
 5 -15 23 19160.5 975.621 1
 -5 15 -25 13356 697.145 4
 5 -15 25 13594.7 946.25 1
 -5 15 27 4711.56 1095.42 3
 -5 15 -27 5855.54 810.66 5
 -5 -15 27 2987.48 937.141 1
 -5 -15 -27 2989.22 687.779 5
 -5 15 29 -530.37 1070.58 3
 -5 -15 -29 776.657 672.109 5
 -5 15 29 -406.203 725.649 2
 -5 -15 -29 -63.9342 843.008 4
 -5 -15 29 -1513.02 965.701 1
 -5 15 31 -644.222 1141.86 3
 5 -15 31 835.339 899.571 1
 -5 -15 -31 84.5607 845.845 4
 -5 -15 31 -668.3 920.252 1
 -5 -15 -31 104.994 695.316 5
 -5 15 31 45.7881 755.875 2
 5 -17 1 5792.07 908.83 1
 -5 -17 1 4326.07 401.105 4
 -5 -17 1 4176.29 640.348 1
 -5 -17 -1 5191.98 459.382 4
 -5 17 -1 4954.37 460.805 2
 -5 17 1 4567.76 464.44 2
 -5 -17 1 4619.38 467.062 5
 -5 17 -1 4839.16 431.074 3
 -5 17 1 5744.19 490.423 3
 -5 -17 -1 3942.84 488.723 5
 -5 -17 3 12216.6 715.189 1
 -5 -17 3 10629.2 468.843 4
 -5 -17 -3 12291.6 525.176 4
 -5 -17 -3 12505.1 587.191 5
 -5 17 -3 11090.3 529.235 2
 -5 17 3 11343.9 553.054 2
 -5 17 -3 10611.1 476.196 3
 -5 17 3 12875.9 599.659 3
 -5 -17 3 11926.5 544.604 5
 5 -17 3 10872.3 891.026 1
 5 -17 -5 24681.4 736.795 4
 -5 -17 5 23624.2 583.912 4
 -5 -17 -5 23971.4 651.217 4
 -5 17 -5 25304.4 687.238 2
 -5 17 5 24460.3 717.454 2
 -5 -17 5 24609.8 663.752 5
 -5 17 -5 25451.2 608.514 3
 -5 -17 -5 22539.4 705.308 5
 5 -17 -5 22946 613.832 5
 -5 17 5 22627.2 728.842 3
 5 -17 5 25025.4 1018.53 1
 5 17 5 25305.9 923.737 3
 -5 -17 5 27201.2 909.822 1
 -5 -17 7 8680.96 474.075 4
 5 -17 -7 8480.69 577.449 4
 -5 -17 -7 9569.21 548.78 4
 -5 17 -7 9898.46 494.347 2
 -5 17 7 8207.01 544.619 2
 -5 -17 7 8885.74 507.7 5
 -5 17 -7 9402.87 412.69 3
 5 -17 7 8334.16 794.479 1
 -5 17 7 7997.34 602.882 3
 5 -17 -7 7833.54 444.699 5
 -5 -17 -7 7669.05 568.208 5
 -5 -17 7 10409.7 751.537 1
 5 17 7 8815.26 839.459 3
 5 -17 9 377.594 734.409 1
 5 -17 -9 536.935 484.75 4
 -5 -17 -9 1491.17 516.107 4
 -5 17 -9 291.64 389.862 2
 -5 17 9 460.483 499.62 2
 -5 17 -9 840.69 315.001 3
 -5 -17 9 197.849 692.386 1
 5 -17 -9 465.626 362.791 5
 -5 -17 -9 517.981 492.015 5
 -5 17 9 552.248 553.331 3
 5 -17 -11 1756.3 524.445 4
 -5 -17 -11 1292.38 554.065 4
 -5 17 -11 1125.81 407.135 2
 -5 -17 11 889.115 696.214 1
 -5 17 -11 676.672 317.658 3
 -5 17 11 1105.59 543.345 2
 5 -17 11 229.81 719.465 1
 5 -17 -11 1231.04 379.612 5
 -5 17 11 1250.81 637.308 3
 -5 17 -13 9729.19 529.888 2
 -5 -17 -13 8170.33 649.333 4
 5 -17 -13 6061.43 472.815 5
 -5 17 13 7410.21 641.075 2
 -5 17 -13 9355.53 424.124 3
 -5 17 13 6988.45 780.825 3
 5 -17 -13 7373.75 612.411 4
 -5 17 -15 11685.5 558.8 2
 5 -17 15 11573.4 891.583 1
 -5 17 -15 10633.7 452.511 3
 -5 -17 15 10967.8 863.172 1
 -5 17 15 9161.18 901.558 3
 -5 17 17 69.8169 635.67 2
 -5 17 -17 2851.82 441.907 2
 5 -17 17 3170.56 760.144 1
 -5 -17 17 2060.91 827.786 1
 -5 -17 -17 1048.17 603.124 5
 -5 17 -17 2187.54 373.475 3
 5 -17 19 -393.736 762.112 1
 -5 -17 19 -48.667 855.558 1
 -5 -17 -19 -1313.59 733.864 4
 -5 17 -19 376.018 439.737 2
 -5 17 -19 297.838 378.307 3
 -5 17 19 -31.807 646.986 2
 -5 17 21 1750.45 998.572 3
 -5 17 -21 5312.15 518.519 2
 -5 -17 21 5840.93 932.083 1
 -5 -17 -21 4482.27 762.83 4
 -5 17 21 110.61 711.618 2
 -5 17 -21 4794.79 462.254 3
 -5 -17 -21 4885.5 681.563 5
 5 -17 21 5993.65 823.511 1
 5 -17 23 13476.3 933.641 1
 -5 17 23 12453.8 840.481 2
 -5 17 25 6286.99 1075.44 3
 -5 -17 -25 7912.24 835.089 4
 -5 -17 -25 6877.26 712.062 5
 -5 -17 27 2177.83 942.912 1
 -5 17 27 2368.1 1064.23 3
 -5 -17 -27 218.879 822.698 4
 5 -17 27 3971.87 900.172 1
 -5 17 27 2356.07 742.134 2
 -5 -17 -27 3126.33 684.533 5
 -5 17 29 -1073.78 1079.89 3
 -5 17 -29 1029.7 744.738 5
 -5 -17 -29 346.25 836.082 4
 5 -17 29 -7.06406 839.072 1
 -5 17 29 -1126.95 730.114 2
 -5 -17 29 110.203 959.117 1
 -5 -17 -29 943.939 691.259 5
 -5 -19 -1 211.145 464.281 5
 -5 -19 1 305.352 436.608 4
 -5 -19 -1 696.469 452.571 4
 -5 -19 1 599.912 456.483 5
 -5 -19 1 798.468 664.639 1
 5 -19 1 1504.1 909.781 1
 -5 -19 -1 1062.16 658.017 1
 -5 19 -1 1419.07 446.945 2
 -5 19 1 882.791 458.718 2
 -5 19 -1 1431.44 433.241 3
 -5 19 1 1264.71 479.779 3
 -5 -19 -3 20812.6 681.963 4
 -5 19 -3 19212.6 673.61 2
 -5 19 3 18603.3 665.909 2
 -5 -19 -3 18287.6 855.725 1
 -5 -19 -3 18867.1 691.654 5
 -5 19 -3 19262.9 589.335 3
 -5 19 3 19036.6 703.164 3
 -5 -19 3 18542.5 640.032 5
 -5 -19 5 16359.3 876.953 1
 5 -19 -5 12560.8 646.321 4
 -5 -19 -5 12477.5 628.051 4
 -5 19 -5 13430.2 586.031 2
 -5 19 5 12210.5 646.971 2
 -5 -19 5 13949.4 598.232 5
 -5 -19 -5 13989.4 648.578 5
 5 -19 -5 12338.7 541.249 5
 -5 19 -5 13067 504.067 3
 -5 19 5 13432.8 655.87 3
 5 19 5 15027.8 875.088 3
 -5 -19 -7 5420.4 576.947 4
 5 -19 -7 7089.92 640.038 4
 -5 19 -7 6353.07 509.862 2
 -5 19 7 6661.77 578.573 2
 -5 19 -7 6611.13 409.673 3
 -5 -19 -7 5632.06 579.306 5
 -5 19 7 5287.53 613.965 3
 -5 -19 7 7132.71 527.222 5
 5 -19 -7 5330.37 468.29 5
 -5 -19 7 8541.21 802.417 1
 5 19 7 6509.52 833.024 3
 5 19 9 1489.68 891.184 3
 5 -19 9 -6.05204 782.797 1
 5 -19 -9 984.627 559.566 4
 -5 -19 -9 1111.5 559.795 4
 -5 -19 9 -267.865 787.833 1
 -5 19 -9 210.527 446.445 2
 -5 19 -9 346.652 331.615 3
 -5 19 9 762.051 507.763 2
 5 -19 -9 171.342 398.878 5
 -5 -19 -9 595.028 527.575 5
 -5 19 9 313.126 584.565 3
 5 19 11 1251.47 993.618 3
 -5 -19 -11 805.115 593.372 4
 -5 19 -11 352.514 439.421 2
 -5 19 -11 745.715 342.275 3
 -5 -19 11 678.286 779.405 1
 5 -19 11 -34.9767 780.823 1
 5 19 13 6983.69 1166.68 3
 -5 19 -13 6356.79 517.759 2
 -5 -19 -13 6501.59 663.658 4
 -5 19 -13 6926.5 410.259 3
 -5 -19 13 7772.83 861.875 1
 -5 19 13 6221.24 795.341 3
 5 19 15 5506.47 1269.63 3
 -5 19 -15 5349.62 501.1 2
 5 -19 15 196.272 803.99 1
 -5 19 15 277.068 678.517 2
 -5 19 -15 4886.87 387.351 3
 -5 -19 15 7380.48 902.656 1
 -5 19 15 5766.44 859.916 3
 5 19 17 6041.91 1323.09 3
 -5 19 -17 4931.33 474.462 2
 -5 -19 -17 3156.57 743.051 4
 5 -19 17 5092.1 805.269 1
 -5 19 -17 4703.85 393.886 3
 -5 -19 17 6122.41 908.862 1
 -5 -19 -17 3876.1 655.656 5
 -5 19 17 4550.52 875.717 3
 5 -19 19 -352.427 775.047 1
 -5 -19 19 952.515 900.579 1
 -5 -19 -19 -160.474 714.626 4
 -5 19 -19 346.307 439.515 2
 -5 19 -19 227.723 370.531 3
 -5 19 19 38.1176 637.125 2
 -5 -19 -19 -752.491 651.91 5
 -5 -19 21 2630.91 939.28 1
 -5 19 21 1621.53 681.554 2
 -5 -19 -23 5226.76 689.523 5
 -5 -19 -23 5949.82 784.922 4
 5 19 25 8320.19 1606.96 3
 -5 -19 -25 6937.8 825.361 4
 -5 19 25 6734.58 782.434 2
 -5 -19 25 8857.66 1003.12 1
 5 -19 25 5970.51 876.485 1
 -5 -19 -25 6678.93 724.317 5
 -5 19 27 2199.25 1076.14 3
 -5 -19 27 4672.55 975.18 1
 5 19 27 5459.18 1604.2 3
 -5 -19 -27 1669.44 812.494 4
 5 -19 27 982.185 836.191 1
 -5 19 27 1935.01 740.774 2
 -5 -19 -27 2003.19 706.369 5
 -5 -21 1 368.657 474.709 4
 -5 -21 -1 612.546 503.951 4
 -5 -21 -1 1003.58 529.23 5
 -5 -21 1 1413.53 743.765 1
 -5 21 1 975.505 486.879 3
 -5 21 -1 1289.31 475.096 2
 -5 -21 -1 12.7109 714.424 1
 -5 21 1 695.283 467.869 2
 -5 21 -1 1051.22 435.199 3
 -5 -21 1 1029.88 512.669 5
 -5 21 3 3751.71 545.264 2
 -5 21 -3 3959.97 526.636 2
 -5 -21 3 5800.65 808.964 1
 -5 -21 3 4218.02 530.119 5
 -5 21 -3 4211.59 424.918 3
 -5 21 3 4211.9 552.455 3
 -5 -21 -3 4303.83 604.739 5
 -5 -21 5 14454.9 930.528 1
 -5 21 -5 11602.7 604.35 2
 -5 21 5 12291.1 662.744 2
 -5 -21 5 15308.4 660.171 5
 5 -21 -5 12805.7 595.071 5
 -5 21 -5 13499.2 520.392 3
 -5 21 5 14767.5 729.284 3
 -5 -21 -5 13597.3 683.13 5
 -5 -21 7 948.192 488.69 4
 5 -21 -7 2418.66 649.602 4
 -5 21 7 3282.59 604.788 3
 -5 -21 -7 2871.6 617.514 4
 -5 21 -7 2811.35 495.808 2
 -5 21 7 3448.82 584.073 2
 5 -21 7 312.012 883.664 1
 -5 21 -7 4001.87 391.388 3
 -5 -21 7 4538.15 533.549 5
 5 -21 -7 3445.98 489.788 5
 -5 -21 -7 4002.47 593.015 5
 -5 -21 7 5811.23 832.416 1
 5 -21 9 -65.1064 845.767 1
 5 21 9 923.828 943.913 3
 5 -21 -9 893.617 594.537 4
 -5 -21 -9 612.787 587.214 4
 -5 21 -9 581.565 460.17 2
 -5 21 -9 574.249 347.187 3
 -5 21 9 558.713 571.149 2
 5 -21 -9 888.735 445.966 5
 -5 -21 9 1937.51 832.682 1
 -5 21 9 730.015 636.604 3
 5 21 11 1100.52 1016.33 3
 5 -21 -11 955.264 585.709 4
 -5 -21 -11 81.3535 622.103 4
 -5 21 -11 1040.69 457.948 2
 -5 21 -11 1336.16 351.095 3
 -5 -21 11 1443.11 864.742 1
 -5 21 11 303.324 542.858 2
 5 -21 -11 1769.45 471.734 5
 5 -21 11 1377.52 792.23 1
 -5 21 11 1139.15 669.1 3
 5 21 13 4347.1 1116.27 3
 5 -21 -13 4079.13 636.037 4
 -5 21 -13 4050.95 501.201 2
 -5 21 13 3173.9 661.238 2
 -5 21 13 3573.97 755.775 3
 -5 21 -13 4546.99 380.353 3
 -5 -21 13 5165.54 912.132 1
 5 -21 13 4371.2 825.853 1
 -5 21 -15 7324.64 536.102 2
 5 -21 15 7006.26 837.757 1
 -5 21 15 8080.45 757.426 2
 -5 21 -15 6885.06 424.522 3
 -5 -21 15 7833.47 960.899 1
 5 21 15 8419.53 1253.25 3
 -5 21 15 6368.27 818.688 3
 -5 -21 -15 5516.93 684.606 5
 5 21 17 6122.59 1294.32 3
 5 -21 17 5841.88 843.284 1
 -5 21 17 4878.52 702.231 2
 -5 -21 17 5870.46 945.565 1
 5 21 19 2061 1313.44 3
 -5 21 19 702.768 673.866 2
 -5 21 21 1382.29 915.854 3
 5 -21 21 -98.2564 789.035 1
 -5 -21 -21 1258.83 728.417 4
 -5 -21 -21 1255.17 649.082 5
 5 21 23 2303.17 1491.71 3
 -5 -21 23 4892.65 1003.6 1
 -5 -21 -23 3900.99 805.842 4
 -5 21 23 1418.53 721.098 2
 -5 -21 -23 2571.75 700.436 5
 5 -21 23 2138 829.029 1
 -5 21 25 2780.57 716.06 2
 5 21 25 4183.17 1562.99 3
 -5 -21 25 5244.08 1027.2 1
 -5 -21 -25 3747.71 821.52 4
 5 -21 25 2498.92 861.224 1
 -5 -21 -25 1409.64 721.895 5
 -5 -23 1 322.741 539.827 4
 -5 -23 -1 144.967 540.785 4
 5 -23 -1 1030.91 1004.19 1
 -5 -23 1 -99.897 789.565 1
 -5 23 -1 197.531 432.07 3
 -5 23 1 545.351 492.708 3
 -5 23 -1 847.119 497.716 2
 -5 23 1 439.61 505.384 2
 -5 -23 1 917.02 540.593 5
 -5 -23 -1 489.388 555.128 5
 -5 -23 3 1223.35 540.642 4
 5 -23 -3 3537.01 1074.39 1
 -5 -23 -3 1776 580.124 4
 -5 -23 3 3228.54 827.594 1
 -5 -23 3 3352.84 556.458 5
 -5 23 3 3150.09 557.787 3
 -5 23 -3 2348.65 542.465 2
 -5 23 -3 2654.64 443.839 3
 -5 23 3 2613.01 548.774 2
 -5 -23 -3 3002.54 587.406 5
 5 -23 -5 2081.41 588.603 4
 -5 -23 5 1041.08 576.862 4
 -5 -23 5 3998.41 844.35 1
 -5 23 -5 2757.49 506.706 2
 -5 -23 -5 4759.76 648.953 5
 5 -23 -5 3267.62 489.537 5
 -5 23 -5 3392.87 431.866 3
 -5 23 5 2879.73 565.781 2
 -5 -23 5 3747.82 586.025 5
 -5 23 5 3584.53 626.624 3
 -5 -23 7 4033.98 504.062 4
 -5 23 7 4449.23 607.667 2
 -5 -23 -7 10395.9 740.559 4
 -5 23 -7 4308.48 535.53 2
 5 -23 7 33.9448 912.573 1
 5 -23 -7 4360.96 533.819 5
 -5 23 -7 4498.38 418.565 3
 -5 -23 -7 11837.7 715.587 5
 -5 23 7 5395.88 642.513 3
 -5 -23 7 5606.31 554.946 5
 -5 -23 7 8661.61 915.11 1
 5 -23 9 -122.185 910.573 1
 5 -23 -9 5.15913 632.389 4
 5 -23 -9 330.987 470.286 5
 -5 -23 -9 1116.26 660.306 4
 -5 23 -9 -209.3 474.553 2
 -5 23 -9 344.427 357.141 3
 -5 23 9 161.083 589.375 2
 -5 -23 9 1833.03 833.774 1
 -5 23 9 575.927 614.419 3
 5 -23 -11 1475.1 624.665 4
 -5 -23 -11 -1011.7 706.962 4
 -5 23 -11 583.707 464.915 2
 -5 23 11 252.877 655.012 3
 -5 23 -11 316.781 348.291 3
 -5 23 11 1387.22 619.07 2
 5 -23 11 -12.9803 811.342 1
 5 23 13 3796.74 1159.22 3
 -5 -23 13 2212.8 939.822 1
 -5 23 13 3105.65 603.357 2
 -5 23 13 3029.93 727.411 3
 -5 23 15 6538.75 697.661 2
 -5 -23 15 9470.3 1010.34 1
 5 23 15 8664.65 1294.22 3
 5 23 17 5071.55 1309.08 3
 -5 23 17 5685.33 748.697 2
 -5 -23 -17 3498.02 712.699 4
 -5 -23 -17 3124.79 647.992 5
 -5 23 17 3912.93 839.174 3
 -5 23 19 -700.936 906.236 3
 5 -23 19 6.62398 800.39 1
 -5 -23 -19 -275.7 638.72 5
 -5 -23 -19 -58.4517 717.05 4
 5 -23 21 -550.132 803.468 1
 5 23 21 1457.55 1395.37 3
 -5 -23 21 2032.29 948.591 1
 -5 -23 -21 2034.93 772.398 4
 -5 23 21 795.605 962.424 3
 -5 23 21 360.559 712.092 2
 -5 -23 -21 -47.7635 644.528 5
 5 23 23 4324.67 1496.86 3
 -5 -23 -23 1105.53 740.59 5
 -5 -23 23 1688.62 979.63 1
 -5 -23 -23 906.592 823.298 4
 5 -23 23 1387.37 828.636 1
 -5 23 23 1039.75 704.614 2
 -5 23 23 1821.71 937.654 3
 5 -25 1 123.511 983.043 1
 -5 -25 1 -171.467 538.481 4
 -5 -25 -1 994.193 579.994 4
 5 -25 -1 1215.9 1025.44 1
 -5 -25 -1 723.002 587.121 5
 -5 25 -1 209.157 529.527 2
 -5 25 1 540.163 530.449 2
 -5 25 1 -192.209 492.481 3
 -5 25 -1 -24.561 456.724 3
 -5 -25 1 200.394 552.211 5
 -5 25 3 841.779 558.654 3
 -5 -25 3 1118.95 559.624 4
 -5 -25 -3 473.249 598.528 4
 -5 -25 3 1568.02 840.274 1
 -5 25 -3 1574.94 440.608 3
 -5 25 -3 1647.68 545.742 2
 -5 -25 3 810.714 564.364 5
 -5 25 3 915.276 534.061 2
 -5 -25 -3 839.032 588.586 5
 5 -25 -3 -8.47704 1070.85 1
 -5 -25 -5 3245.96 644.691 4
 -5 25 -5 3068.95 533.191 2
 -5 -25 5 2721.83 854.153 1
 -5 -25 5 1814.9 585.874 4
 -5 25 5 2405.97 616.3 3
 -5 25 5 2208.57 595.894 2
 -5 25 -5 1970.09 424.727 3
 -5 -25 5 2585.74 578.95 5
 -5 -25 7 2305.84 873.585 1
 5 -25 -7 1897.18 618.39 4
 -5 25 -7 1817.16 530.847 2
 -5 25 7 1521.98 588.279 2
 -5 25 -7 1887.22 403.964 3
 5 -25 -7 1466.29 510.78 5
 -5 25 7 2196.26 650.446 3
 5 -25 -9 656.613 678.438 4
 -5 25 9 -324.288 611.257 2
 5 -25 -9 549.694 517.075 5
 -5 25 9 483.03 626.892 3
 -5 -25 9 1936.81 868.809 1
 -5 25 11 -207.62 611.931 2
 -5 -25 11 -290.534 961.673 1
 5 -25 13 210.795 886.676 1
 -5 25 13 3680.46 674.142 2
 -5 -25 13 8178.87 1049.84 1
 -5 -25 -13 4876.48 660.018 5
 -5 25 15 4765.38 789.89 3
 -5 -25 -15 5110.57 682.45 5
 -5 25 17 1355.2 805.439 3
 -5 -25 -17 1831.84 726.047 4
 5 -25 17 6.78641 838.797 1
 -5 -25 17 1119.17 958.937 1
 -5 -25 -17 1660.23 641.242 5
 5 -25 19 515.646 822.212 1
 -5 -25 -19 1330.99 757.841 4
 -5 -25 19 -296.989 933.307 1
 -5 25 19 397.817 822.094 3
 -5 25 19 625.728 692.657 2
 -5 -25 -19 1596.08 676.304 5
 5 -25 21 532.395 819.178 1
 -5 25 21 695.913 862.465 3
 -5 -25 21 -281.584 926.145 1
 -5 25 21 118.97 714.638 2
 5 -27 1 24.2688 985.336 1
 -5 -27 1 1312.18 582.493 5
 5 -27 -1 8.09259 981.652 1
 -5 27 1 33.0633 561.749 2
 -5 27 1 173.598 506.569 3
 -5 27 -1 -270.498 465.267 3
 -5 -27 -1 1143.3 575.492 5
 5 -27 -3 217.477 1066.49 1
 -5 -27 -3 -11.3381 601.579 4
 -5 27 3 1430.45 575.518 2
 5 -27 3 -54.7429 969.195 1
 -5 27 -3 660.903 446.124 3
 -5 -27 3 699.363 611.945 5
 -5 27 3 766.797 563.434 3
 -5 -27 -3 698.441 608.996 5
 -5 -27 5 1003.79 560.788 4
 -5 -27 -5 107.742 626.686 4
 5 -27 -5 99.4759 1163.79 1
 -5 27 5 2482.86 594.239 2
 -5 27 -5 1870.42 440.872 3
 -5 -27 5 1715.94 593.02 5
 -5 -27 -5 1927.52 623.267 5
 -5 -27 7 1925.13 873.463 1
 5 -27 -7 1059.52 619.317 4
 -5 -27 -7 -7.99299 633.739 4
 -5 27 7 1348.59 611.482 2
 5 -27 -7 1645.23 536.022 5
 -5 -27 -9 -3.95496 610.504 4
 -5 -27 9 1823.09 892.241 1
 -5 27 9 -47.0019 612.922 2
 -5 27 11 -150.635 657.964 2
 -5 -27 -11 433.826 638.672 5
 -5 27 11 910.819 673.4 3
 5 -27 13 261.258 917.178 1
 -5 -27 -13 1790.33 653.11 5
 -5 27 15 1252.93 746.825 3
 -5 -27 -15 2301.74 776.022 4
 5 -27 15 55.9821 874.645 1
 -5 -27 15 2851.46 972.164 1
 -5 -27 -15 1535.14 652.774 5
 -5 -27 -17 1082.93 765.946 4
 5 -27 17 27.7948 841.872 1
 -5 -27 17 612.582 951.164 1
 -5 27 17 839.841 677.145 2
 -5 -27 -17 187.129 651.869 5
 -5 27 17 725.614 777.136 3
 5 -29 -1 8.53533 1013.74 1
 -5 -29 1 -3.90103 610.643 4
 -5 -29 -1 3.85269 593.773 4
 -5 -29 -1 -216.499 589.233 5
 5 -29 1 8.4938 1033.03 1
 -5 -29 1 570.918 588.074 5
 -5 -29 3 940.983 625.905 4
 -5 -29 -3 1107.14 633.192 4
 5 -29 3 -7.86527 947.101 1
 5 -29 -3 8.55586 1073.36 1
 -5 -29 3 2770.13 614.185 5
 -5 -29 -3 1449.01 603.135 5
 5 -29 -5 266.138 1148.83 1
 5 -29 5 -7.75661 941.406 1
 -5 -29 5 302.862 533.617 4
 -5 -29 -5 479.418 623.433 4
 -5 -29 5 2094.95 564.724 5
 -5 -29 -7 -12.5161 638.278 4
 5 -29 -7 286.721 1174.13 1
 -5 29 7 1447.27 669.331 3
 -5 29 9 -202.97 676.011 3
 -5 -29 11 1052.74 983.938 1
 -5 -29 -11 -851.966 674.145 5
 -5 29 11 737.796 671.372 3
 -6 0 0 90.0957 149.53 5
 -6 0 0 -11.9529 105.522 2
 -6 0 0 -19.0969 174.471 3
 -6 0 -2 57105.1 687.887 2
 -6 0 -2 57987.7 791.204 3
 -6 0 2 56906.5 772.767 3
 -6 0 2 57663.3 671.793 5
 -6 0 -2 58830.7 769.079 5
 -6 0 -4 41.811 224.337 5
 -6 0 4 22.8919 212.926 1
 -6 0 -4 -47.143 157.051 2
 -6 0 -4 44.0179 206.964 3
 6 0 4 -171.21 250.353 1
 -6 0 4 -37.3127 178.77 3
 -6 0 4 -21.2311 65.2836 5
 -6 0 6 22437.5 488.759 1
 -6 0 6 20620.1 325.514 4
 -6 0 -6 21061.4 390.076 2
 -6 0 -6 20739.3 469.331 5
 6 0 6 22999.6 419.965 1
 -6 0 -6 20054.9 451.602 3
 -6 0 6 20320.1 430.395 3
 6 0 8 -47.7539 250.623 1
 -6 0 -8 -41.8793 289.258 5
 -6 0 8 -25.9607 297.171 1
 -6 0 8 -73.8632 163.112 4
 -6 0 8 -242.884 268.164 3
 -6 0 -10 120943 1448.16 2
 -6 0 -10 116834 1514.88 3
 6 0 10 124294 1449.42 1
 -6 0 10 114256 1491.03 3
 -6 0 -12 -241.669 384.347 5
 6 0 -12 -36.4749 213.862 5
 6 0 12 -34.9644 319.012 1
 -6 0 -12 -24.9906 274.275 2
 -6 0 -12 -109.628 335.999 3
 -6 0 12 -209.026 411.929 1
 -6 0 12 -372.334 340.884 3
 -6 0 -14 3662.24 453.157 5
 6 0 -14 4007.45 310.996 5
 -6 0 14 3960.44 514.939 1
 6 0 14 3769.66 403.916 1
 -6 0 14 3422.28 466.655 3
 6 0 16 -249.572 412.802 1
 -6 0 -16 76.6074 466.3 5
 -6 0 -16 164.169 422.352 4
 6 0 -16 707.827 344.437 5
 -6 0 18 99932.9 1603.01 1
 -6 0 -18 100854 1468.97 4
 6 0 18 103856 1530.14 1
 -6 0 -18 103494 1595.59 5
 -6 0 18 98531.8 1654.99 3
 -6 0 20 -733.236 618.756 3
 -6 0 -20 -225.687 571.682 5
 -6 0 20 66.356 619.878 1
 -6 0 -20 286.259 507.185 4
 -6 0 -22 14036.5 762.267 5
 -6 0 22 13990.9 811.17 1
 -6 0 -22 15355.6 677.075 4
 -6 0 22 13586.4 843.281 3
 -6 0 24 95.0209 740.552 3
 -6 0 -24 931.457 661.216 5
 -6 0 24 -174.494 734.579 1
 -6 0 -24 565.545 586.481 4
 -6 0 26 9858.54 874.865 1
 -6 0 -26 10448.6 703.724 4
 -6 0 -28 49.9612 641.313 4
 -6 0 -32 -548.007 740.944 5
 -6 0 -34 -55.6308 747.485 5
 -6 0 34 375.014 835.495 1
 -6 0 -34 482.167 720.897 4
 -6 2 0 91590.3 1075.86 5
 -6 -2 0 89704.5 1102.4 5
 -6 2 0 92099.3 1073.15 2
 -6 -2 0 90828 1131.84 3
 -6 2 0 92281.8 1161.85 3
 -6 2 -2 21184.4 382.107 5
 -6 -2 2 22284.7 385.326 1
 -6 -2 -2 20024.8 297.479 2
 -6 2 -2 21532.7 353.194 2
 -6 2 2 22746.7 357.466 2
 -6 -2 -2 20755.4 411.309 3
 -6 2 -2 20612.7 413.158 3
 -6 -2 2 20695.5 377.808 3
 -6 2 2 21070.8 419.443 3
 -6 -2 2 21324.1 339.84 5
 -6 -2 -2 21554.5 408.705 5
 -6 2 2 19503.5 293.601 5
 -6 2 -4 15640.4 381.951 5
 -6 -2 4 16009.5 377.385 1
 6 -2 4 17696.4 465.417 1
 -6 -2 -4 16373.7 296.628 2
 -6 2 -4 15323.7 324.353 2
 -6 -2 4 16179 277.926 5
 -6 2 4 16918.8 325.112 2
 -6 -2 -4 15860 383.667 3
 -6 2 -4 16112.7 382.769 3
 -6 -2 4 15899.9 329.998 3
 -6 2 4 16422.4 391.494 3
 -6 -2 -4 16319.6 393.712 5
 -6 2 -6 4224.96 298.056 5
 -6 -2 6 3906.87 291.565 1
 -6 -2 -6 3885.39 206.673 2
 -6 -2 -6 3937.48 288.072 3
 6 -2 6 4332.35 325.222 1
 -6 -2 6 4014.09 211.309 3
 -6 -2 -6 4300.26 308.85 5
 -6 2 -8 111914 1422.63 5
 -6 -2 8 110585 1439.37 1
 -6 -2 8 101765 1199.63 4
 6 -2 8 119441 1407.32 1
 6 2 8 95646.5 1210.54 1
 -6 2 8 114478 1438.74 1
 -6 -2 8 114485 1335.04 3
 -6 2 8 110184 1413.89 3
 -6 -2 -8 111398 1428.97 5
 6 -2 10 2559.89 359.255 1
 -6 2 -10 2819.32 269 2
 -6 -2 10 2437.46 189.876 4
 6 2 10 2465.3 217.386 1
 -6 -2 10 2344.63 255.103 3
 -6 2 10 2694.98 340.266 3
 6 -2 -10 1593.5 91.6512 5
 -6 2 -12 46552.6 854.857 5
 -6 2 12 46870.3 900.697 1
 -6 -2 12 43453.8 880.84 1
 -6 -2 -12 45938.7 761.945 4
 6 2 12 44033.4 678.168 1
 -6 -2 12 40504 732.411 3
 6 -2 12 45991.9 831.279 1
 6 -2 -12 40660.3 581.313 5
 -6 -2 -12 44809.7 841.443 5
 6 -2 -14 350.938 240.656 5
 -6 -2 -14 446.942 419.638 5
 -6 2 -14 376.892 422.523 5
 -6 2 14 -42.9393 487.925 1
 -6 2 -14 436.504 311.523 2
 6 -2 14 720.122 415.74 1
 -6 -2 14 1227.07 495.74 1
 -6 2 -14 423.723 359.203 3
 6 2 14 341.959 286.511 1
 -6 -2 14 335.34 386.518 3
 -6 2 -16 20550.6 695.365 5
 -6 2 16 21146.4 723.51 1
 6 2 -16 18585.8 562.525 5
 -6 -2 16 23773.4 793.361 1
 6 2 16 20049.2 547.305 1
 -6 2 -16 22020.3 602.54 4
 6 -2 16 21213.4 681.283 1
 -6 2 16 21426.4 773.443 3
 -6 -2 16 21894.1 686.212 3
 -6 -2 -16 20271.7 683.478 5
 -6 2 18 3256.39 636.585 3
 -6 2 -18 2520.21 551.13 5
 -6 -2 18 4171.61 623.311 1
 -6 2 -18 3678.53 488.682 4
 -6 2 18 3373.6 604.084 1
 6 2 -18 3104.29 442.968 5
 -6 2 -20 64295.1 1246.44 5
 -6 2 20 63940.6 1287.84 1
 -6 -2 -20 65023.9 1135.04 4
 -6 2 -20 65563.5 1122.84 4
 6 -2 20 69484.9 1256.43 1
 -6 2 20 62058.3 1389.54 3
 -6 -2 20 59844.7 1267.17 3
 -6 -2 20 63835.3 1326.14 1
 -6 -2 -20 62968.7 1240.57 5
 -6 2 22 601.821 744.745 3
 -6 -2 -22 806.253 611.185 5
 -6 2 -22 618.973 614.405 5
 6 -2 22 862.524 600.179 1
 -6 2 22 1165.06 677.752 1
 -6 -2 -22 935.029 557.712 4
 -6 2 -22 1293.63 545.414 4
 -6 -2 22 544.765 695.262 1
 -6 2 24 53.4332 800.701 3
 -6 2 -24 868.012 645.902 5
 -6 2 24 3126.37 759.651 1
 -6 -2 -24 688.616 610.528 4
 -6 2 -24 726.226 581.507 4
 -6 -2 24 -69.1116 756.279 1
 6 -2 24 143.688 670.092 1
 -6 -2 -26 1341.73 635.131 4
 -6 2 -26 206.076 603.294 4
 -6 -2 26 -241.806 798.891 1
 -6 -2 28 17113.9 1006.86 1
 -6 2 28 10243.4 1061.73 3
 -6 -2 -30 50.1365 691.941 4
 -6 2 -30 -253.393 658.071 4
 -6 -2 -32 2534.67 761.901 5
 -6 2 -32 2847.13 786.888 5
 -6 2 32 3008.7 832.844 1
 -6 -2 -34 -502.579 734.324 5
 -6 2 -34 -617.402 755.22 5
 -6 2 34 241.705 830.518 1
 -6 -2 -34 192.885 697.118 4
 -6 2 -34 -492.808 735.711 4
 -6 4 0 -18.1939 171.987 5
 -6 -4 0 43.2471 136.086 1
 -6 -4 0 -35.8979 163.488 3
 -6 4 0 -2.47636 173.36 2
 -6 4 0 -159.649 207.53 3
 -6 -4 0 -84.4574 185.231 5
 -6 4 -2 77712 942.51 5
 -6 -4 2 75112.5 910.794 1
 -6 4 -2 77594.3 912.632 2
 -6 4 2 77601.3 922.632 2
 -6 -4 -2 77205.2 945.182 3
 -6 -4 2 75832.7 893.043 3
 -6 4 -2 75188.2 968.55 3
 -6 4 2 75343 984.252 3
 -6 -4 2 76452.9 895.896 5
 -6 -4 -2 77348.9 959.244 5
 -6 4 -4 5887.19 302.786 5
 -6 -4 4 5968.01 282.873 1
 -6 -4 -4 5675.55 190.636 2
 6 -4 4 6390.93 423.468 1
 -6 4 4 6298.56 263.753 2
 -6 -4 4 5740.2 202.926 3
 -6 4 4 5890.72 312.584 3
 -6 -4 4 5767.72 213.771 5
 -6 -4 -4 6035.2 301.484 5
 -6 4 -6 7665.63 365.963 5
 -6 -4 -6 7093.91 247.76 2
 -6 -4 6 7857.5 350.43 1
 -6 4 6 7592.56 302.944 2
 -6 -4 -6 7317.47 334.397 3
 -6 -4 6 7340.75 220.081 3
 6 -4 6 8519.36 440.441 1
 -6 4 6 7479.7 371.172 3
 -6 -4 6 7506.89 248.201 5
 -6 -4 -6 8003.76 360.433 5
 -6 4 -8 24135 565.225 5
 -6 -4 8 23281.1 568.498 1
 -6 -4 8 20391.9 304.306 4
 -6 4 -8 25755.5 479.69 2
 6 -4 8 24194.6 587.3 1
 6 4 8 23111.9 407.599 2
 -6 -4 8 21580.9 383.935 3
 6 -4 10 118967 1400.55 1
 -6 -4 -10 124401 1284.77 4
 -6 -4 10 113548 1109.78 4
 -6 4 -10 123138 1324.58 3
 -6 -4 10 115142 1192.56 3
 -6 -4 -10 124040 1412.21 5
 -6 4 10 121191 1406.27 1
 -6 -4 -12 548.977 399.119 5
 -6 4 -12 731.624 407.98 5
 6 -4 12 656.727 421.453 1
 -6 4 12 398.793 419.107 1
 6 4 12 492.218 178.38 1
 -6 -4 -12 665.977 360.818 4
 -6 4 -12 753.941 315.715 3
 -6 -4 12 479.306 435.902 1
 -6 -4 12 491.511 242.813 3
 -6 4 12 703.372 424.592 3
 6 -4 -12 436.051 141.891 5
 -6 4 -14 2903.3 476.509 5
 -6 -4 -14 2716.67 458.663 5
 6 4 14 2340.32 253.581 1
 -6 4 -14 2772.09 345.419 2
 -6 4 14 2157.59 475.391 1
 -6 -4 -14 3197.75 432.041 4
 -6 4 -14 2854.63 382.898 3
 -6 -4 14 2330.06 518.541 1
 -6 -4 14 2363.88 327.279 3
 6 -4 14 2679.84 483.902 1
 -6 4 14 2737.45 526.808 3
 -6 4 16 -190.315 567.524 3
 -6 -4 16 223.821 379.593 3
 -6 -4 -16 40.724 479.031 5
 -6 4 -16 88.802 491.443 5
 -6 4 16 -328.88 520.81 1
 -6 4 -16 -126.822 350.281 2
 -6 4 -16 -22.239 391.293 3
 -6 -4 16 442.918 550.831 1
 -6 4 18 38500 953.386 1
 -6 -4 18 38056.7 1012.71 1
 -6 -4 -18 39132.4 875.108 4
 -6 4 -18 38998.1 809.928 4
 -6 4 -18 41132.6 964.73 5
 6 -4 18 39229.3 956.166 1
 -6 4 18 40238.6 1086.61 3
 -6 -4 -18 38836.9 941.131 5
 -6 4 -20 10964 718.262 5
 -6 -4 20 9953.08 759.405 1
 -6 -4 -20 11082.1 635.039 4
 -6 4 -20 11757.6 590.859 4
 -6 4 20 11978.9 742.073 1
 6 -4 20 11448.6 740.539 1
 -6 4 20 10567.4 841.35 3
 -6 -4 -20 10712.7 675.468 5
 -6 4 22 28091 987.183 1
 -6 4 -22 26144.3 913.309 5
 -6 -4 22 24054.3 952.788 1
 -6 -4 -22 25727.3 811.413 4
 -6 4 -22 26988.9 789.544 4
 -6 4 22 26023.1 1087.41 3
 6 -4 22 25648.1 980.62 1
 -6 -4 -22 25406.1 873.425 5
 -6 4 24 -1070.37 876.671 3
 6 -4 24 -11.4153 699.558 1
 -6 4 -24 -190.434 674.553 5
 -6 4 -24 -966.603 571.441 4
 -6 4 26 498.917 970.488 3
 -6 4 -26 4242.84 727.102 5
 -6 -4 26 4594.91 849.444 1
 -6 -4 -26 3316.75 706.592 4
 -6 4 -26 443.222 630.201 4
 6 -4 26 3856.83 777.794 1
 -6 -4 -28 -103.46 683.521 5
 -6 -4 -28 136.004 697.492 4
 -6 4 -28 92.7454 604.786 4
 -6 -4 28 886.865 840.676 1
 -6 4 30 10432.3 1122.1 3
 -6 -4 -32 -380.831 735.133 5
 -6 4 32 151.979 817.788 1
 -6 -4 -34 528.653 736.697 5
 -6 4 -34 181.781 756.277 5
 -6 4 34 423.727 830.84 1
 -6 -4 -34 423.151 734.214 4
 -6 4 -34 217.868 667.089 4
 -6 -6 0 157714 1796.85 1
 -6 -6 0 162481 1845 3
 -6 -6 0 157295 1870.2 5
 -6 -6 2 13783.3 334.126 1
 -6 -6 2 14175.9 292.552 3
 -6 -6 2 14065.7 335.213 5
 -6 -6 -2 14348.5 376.505 5
 -6 -6 -4 7044.35 252.486 4
 -6 -6 4 6398.69 310.076 1
 -6 -6 4 6261.36 200.803 3
 -6 -6 4 6513.5 265.549 5
 -6 -6 -4 6501.92 330.677 5
 6 -6 6 856.266 446.9 1
 -6 -6 6 276.007 283.203 1
 -6 -6 6 169.599 125.352 3
 -6 -6 6 408.64 209.785 5
 6 -6 -8 47521.2 694.734 4
 -6 -6 8 44403.9 556.427 4
 -6 -6 8 50090.3 831.09 1
 -6 6 8 53086.2 792.601 2
 6 -6 8 51492.8 911.795 1
 -6 6 -8 57132.6 793.091 3
 -6 -6 8 46518.7 587.266 3
 -6 6 8 53556.1 883.444 3
 -6 6 -10 31540.9 594.258 2
 -6 -6 -10 33448.9 618.036 4
 6 -6 10 33322.1 751.519 1
 6 6 10 31750.6 563.782 2
 -6 6 10 32753 642.602 2
 -6 6 -10 32815 616.415 3
 -6 -6 10 29040.9 437.585 3
 -6 6 10 34189.7 760.376 3
 6 -6 -10 30061.4 562.761 4
 -6 -6 -10 34536.6 707.713 5
 -6 6 -12 92953.5 1340.53 5
 -6 6 -12 86975.8 1188.81 2
 -6 -6 -12 86380.2 1204.22 4
 -6 -6 12 86808.3 1341.08 1
 -6 6 12 83276.9 1226.13 2
 -6 6 -12 86605.5 1206.01 3
 -6 -6 -12 89045.8 1317.58 5
 -6 -6 12 85243.8 1060.72 3
 -6 6 12 90215.7 1395.2 3
 6 -6 -12 78757.4 1013.62 5
 -6 -6 -14 -38.1536 442.053 5
 -6 6 -14 -11.3431 479.266 5
 -6 -6 -14 -239.206 440.119 4
 -6 6 -14 224.992 318.42 2
 -6 6 -14 161.384 331.443 3
 -6 -6 14 -304.16 508.394 1
 -6 6 14 -716.466 552.581 3
 -6 6 -16 10229.4 635.484 5
 -6 6 -16 10181.1 456.927 2
 -6 -6 16 9033.41 646.163 1
 -6 6 -16 8618.39 475.072 3
 -6 6 16 10132.7 725.309 3
 6 -6 16 9677.39 640.579 1
 -6 6 16 9234.16 603.561 1
 -6 6 -18 7872.14 658.688 5
 -6 6 18 7475.79 632.791 1
 -6 6 -18 6702.63 453.786 2
 -6 -6 18 6882.12 695.097 1
 -6 6 -18 6652.43 484.544 3
 6 -6 18 7513.15 655.133 1
 -6 6 18 8051.53 767.142 3
 -6 -6 -18 6706.04 598.505 5
 -6 6 -20 39257.8 1013.93 5
 -6 -6 20 36193 1084.33 1
 -6 -6 -20 42018.4 949.024 4
 -6 6 -20 35279.9 828.568 4
 6 -6 20 36333.1 1031.48 1
 -6 6 20 39636.7 1193.26 3
 -6 -6 -20 36703.8 960.696 5
 -6 6 22 104.978 831.355 3
 -6 6 -22 1047.13 653.873 5
 6 -6 22 1210.5 702.983 1
 -6 -6 -22 1521.83 629.94 4
 -6 6 -22 678.684 528.488 4
 -6 -6 22 1545.46 756.57 1
 -6 6 24 -1654.38 916.047 3
 -6 6 -24 819.076 682.55 5
 6 -6 24 815.405 750.465 1
 -6 -6 -24 1308.09 667.917 4
 -6 6 -24 227.072 573.928 4
 -6 -6 24 138.865 784.48 1
 -6 6 26 -1346.66 948.755 3
 6 -6 26 -663.593 762.886 1
 -6 6 -26 168.148 715.43 5
 -6 -6 -26 -918.517 663.931 4
 -6 6 -26 -92.2159 571.556 4
 -6 -6 26 -320.42 794.14 1
 -6 -6 -28 10301.6 771.877 4
 -6 6 -28 9982.37 704.508 4
 6 -6 28 9852.98 892.707 1
 -6 6 30 196.73 1042.7 3
 -6 -6 -30 579.461 714.95 5
 -6 6 30 1228.11 779.247 1
 -6 6 -30 317.653 629.095 4
 -6 -6 30 1692.67 852.597 1
 -6 6 32 7015.46 858.559 1
 -6 -6 -32 4470.11 806.488 4
 -6 -6 -32 5250.81 791.187 5
 -6 -6 -34 -152.987 725.542 5
 -6 6 -34 -830.961 765.493 5
 -6 -6 -34 773.035 770.659 4
 -6 6 -34 -5.48305 669.999 4
 -6 6 34 1247.01 811.452 1
 -6 -8 0 -65.3868 219.109 1
 -6 -8 0 58.1083 129.03 4
 -6 -8 0 -23.5429 82.6905 2
 -6 8 0 -62.0499 265.605 2
 -6 -8 0 -45.791 247.503 5
 -6 -8 -2 58214.4 743.657 4
 -6 8 2 61305 870.285 2
 -6 -8 -2 57278.7 720.627 2
 -6 -8 2 59969.7 862.575 1
 -6 -8 -2 55005.9 753.234 1
 -6 8 2 65446.1 944.837 3
 -6 -8 2 61470.4 864.863 5
 -6 -8 -2 63992.3 907.437 5
 -6 -8 4 303.722 292.461 1
 -6 -8 -4 271.073 108.927 1
 -6 -8 -4 342.195 231.236 4
 -6 8 -4 166.164 256.34 3
 -6 8 4 319.918 301.322 2
 -6 -8 4 47.9776 236.298 5
 -6 8 4 468.534 330.189 3
 -6 8 6 14437.4 438.119 2
 -6 -8 6 14414.5 477.44 1
 -6 -8 6 11500.7 208.201 3
 -6 -8 6 13721.4 368.963 5
 -6 8 -6 15774.5 404.502 3
 -6 8 6 13954 506.525 3
 -6 8 -8 3702.56 315.332 2
 -6 -8 -8 4161.06 357.597 4
 -6 8 8 3880.73 379.801 2
 -6 8 -8 3752.22 303.149 3
 6 -8 -8 3210.57 191.586 5
 -6 8 8 3676.33 436.424 3
 -6 -8 -8 3399.27 394.252 5
 -6 8 -10 113199 1469.67 2
 -6 -8 -10 117418 1489.65 4
 -6 8 10 113751 1527.89 2
 -6 8 -10 113468 1474.62 3
 -6 8 10 115003 1656.17 3
 -6 -8 -10 115771 1579.12 5
 -6 8 -12 5595.26 361.422 2
 6 -8 12 5969.24 563.671 1
 -6 -8 -12 6186.51 473.512 4
 -6 -8 12 5992.95 552.374 1
 -6 8 12 5055.56 460.541 2
 -6 8 -12 5928.29 367.334 3
 -6 -8 -12 5613.61 485.66 5
 -6 8 12 5682.87 564.696 3
 -6 8 -14 2798.95 529.268 5
 -6 8 -14 2477.84 352.698 2
 6 -8 14 2143.01 562.348 1
 -6 8 -14 2376.28 348.885 3
 -6 -8 -14 2887.48 479.889 5
 -6 -8 14 2426.86 557.036 1
 -6 8 14 2295.96 445.615 2
 -6 -8 -14 3069.34 485.058 4
 -6 8 14 2378.48 609.75 3
 -6 8 16 854.578 647.982 3
 6 -8 16 -273.423 613.399 1
 -6 -8 -16 1005.46 493.28 5
 -6 8 -16 1377.81 563.228 5
 -6 8 -16 1321.04 365.956 2
 -6 8 -16 1166.7 368.374 3
 -6 -8 16 849.144 582.08 1
 -6 8 16 773.239 458.742 2
 -6 8 -18 36401 969.825 5
 -6 8 -18 36101.5 771.92 2
 -6 -8 18 35321.5 997.821 1
 -6 8 -18 35718.2 779.845 3
 6 -8 18 36163.8 1027.23 1
 -6 -8 -18 36738.7 909.778 5
 -6 8 20 -63.7652 785.207 3
 -6 -8 -20 -52.8867 569.246 5
 -6 8 -20 436.695 664.251 5
 -6 -8 20 -63.7918 674.592 1
 -6 -8 -20 170.797 571.568 4
 -6 8 -20 -99.4707 404.385 2
 -6 8 -20 534.87 434.165 3
 6 -8 20 104.836 651.52 1
 -6 8 -22 13328.7 814.048 5
 -6 -8 -22 13283.3 751.547 4
 -6 -8 22 11623.9 858.037 1
 -6 8 -22 11896.7 626.767 4
 6 -8 22 11684 847.294 1
 -6 8 24 -501.79 926.08 3
 -6 8 -24 191.464 715.753 5
 -6 8 24 -979.687 707.967 1
 6 -8 24 24.9006 748.859 1
 -6 -8 -24 -480.373 674.723 4
 -6 8 -24 -35.7281 541.37 4
 -6 -8 24 -6.15723 792.626 1
 -6 8 -26 5082.41 769.193 5
 -6 8 26 3701.98 776.313 1
 -6 -8 26 5681.19 892.532 1
 -6 -8 -26 5075.88 749.201 4
 -6 8 -26 5493.26 632.4 4
 6 -8 26 5056.45 865.801 1
 -6 -8 -26 5425.99 712.034 5
 -6 8 28 -1931.03 1069.2 3
 6 -8 28 -805.956 844.096 1
 -6 8 -28 -104.216 591.47 4
 -6 -8 30 12797.8 1042.14 1
 6 -8 30 14293.1 1051.64 1
 -6 -8 -30 13168.7 829.306 5
 -6 -8 -32 -1193.87 728.918 5
 -6 8 32 619.727 763.015 1
 -6 -8 -32 -700.282 821.533 4
 -6 -8 32 -793.345 900.194 1
 -6 8 34 416.693 1123.69 3
 -6 -8 -34 348.104 720.862 5
 -6 8 34 1475.26 786.311 1
 -6 -8 -34 707.845 780.906 4
 -6 -8 34 1556.46 881.348 1
 -6 -10 0 77108.6 958.449 4
 -6 -10 0 74286.2 1057.07 1
 -6 -10 2 390.922 178.04 4
 -6 -10 2 541.59 302.164 1
 -6 -10 2 298.099 112.959 2
 -6 -10 -2 469.639 259.361 1
 -6 10 -2 48.6303 287.271 3
 6 -10 4 4653.86 599.251 1
 -6 -10 4 4531.17 194.801 4
 -6 10 -4 4887.69 339.68 2
 -6 -10 -4 5283.83 387.555 5
 -6 -10 -4 4392.41 273.205 1
 -6 -10 4 5002.36 387.224 1
 -6 10 -4 5739.4 325.966 3
 6 -10 6 541.669 535.715 1
 -6 -10 6 373.324 386.099 1
 -6 -10 6 215.571 178.07 4
 -6 -10 -6 429.484 323.41 4
 -6 10 6 -710.567 425.53 3
 -6 -10 -6 333.057 224.777 1
 -6 10 -6 429.917 286.453 2
 -6 10 -6 357.344 274.384 3
 -6 -10 -6 88.7755 355.623 5
 -6 10 -8 74531 1066.69 2
 -6 -10 -8 73119.4 1034.13 4
 -6 10 -8 71999.6 1035.53 3
 6 -10 8 68632.3 1265.4 1
 -6 -10 -8 71748.6 1136.84 5
 -6 10 8 70827.7 1203.91 3
 6 -10 -8 67587.1 924.128 5
 -6 -10 10 481.037 473.167 1
 6 -10 -10 821.189 363.213 4
 -6 -10 -10 701.409 407.335 4
 -6 10 -10 675.416 316.968 2
 -6 10 -10 632.245 292.739 3
 6 -10 -10 395.869 219.522 5
 -6 10 10 778.737 484.995 3
 6 -10 10 517.511 523.124 1
 -6 -10 -10 528.818 415.912 5
 -6 10 -12 30013 652.894 2
 -6 -10 -12 31456 709.833 4
 6 -10 12 30270 862.081 1
 -6 -10 12 32755.9 867.679 1
 -6 10 -12 30996.8 631.022 3
 -6 10 12 32149.5 886.515 3
 -6 -10 -12 29393 751.243 5
 -6 -10 -14 -48.583 466.791 5
 -6 -10 14 -36.9822 566.683 1
 6 -10 14 -146.116 579.573 1
 -6 -10 -14 163.003 474.5 4
 -6 10 -14 -245.586 350.543 2
 -6 10 -14 -100.068 320.51 3
 -6 10 14 953.833 688.212 3
 6 -10 16 12275.7 748.208 1
 -6 10 -16 11261.2 477.885 2
 -6 -10 16 13308.2 768.518 1
 -6 10 -16 12386 502.16 3
 -6 10 16 13045.8 801.981 3
 -6 -10 -16 10476 628.711 5
 -6 10 18 -151.354 747.813 3
 -6 -10 -18 344.452 547.342 5
 -6 10 -18 599.737 605.978 5
 6 -10 18 133.395 645.603 1
 -6 10 -18 297.246 400.998 2
 -6 10 -18 -6.66904 383.385 3
 -6 -10 18 -332.699 697.157 1
 -6 10 -20 32275.6 971.161 5
 -6 10 -20 27458.8 745.214 2
 -6 -10 -20 31826.9 905.389 4
 -6 -10 20 29315.8 1025.21 1
 -6 10 20 27125.5 853.259 2
 -6 10 -20 28634.8 752.08 3
 6 -10 20 31676.3 1025.62 1
 -6 10 20 28222.8 1163.96 3
 -6 10 22 110.465 874.926 3
 -6 10 -22 796.638 685.91 5
 -6 -10 -22 219.67 703.332 4
 6 -10 22 431.111 742.835 1
 -6 -10 22 431.378 757.202 1
 -6 10 22 196.027 575.492 2
 -6 10 24 948.458 940.79 3
 -6 10 -24 490.169 727.78 5
 -6 -10 -24 -644.032 741.591 4
 6 -10 24 481.666 755.585 1
 -6 10 -24 96.6133 543.137 4
 -6 -10 24 339.39 773.186 1
 -6 10 24 124.955 611.242 2
 -6 -10 -26 -488.657 667.853 5
 -6 10 26 -562.435 978.325 3
 -6 10 -26 -387.247 738.39 5
 6 -10 26 -331.755 817.882 1
 -6 -10 -26 55.3623 732.76 4
 -6 10 -26 -222.107 569.665 4
 -6 -10 26 -552.558 837.967 1
 -6 10 26 -397.111 641.018 2
 6 -10 28 22063.2 1138.66 1
 -6 10 28 21131.4 1280.53 3
 -6 10 30 176.697 685.507 2
 -6 -10 -30 -902.663 703.541 5
 6 -10 30 -1394.05 892.242 1
 -6 -10 -30 -307.943 817.841 4
 -6 10 -30 -544.788 634.19 4
 -6 -10 30 -21.6264 888.71 1
 -6 -10 -32 2822.12 728.952 5
 -6 10 32 2304.13 1127.49 3
 -6 -10 -32 1529.35 810.134 4
 -6 10 32 4119.7 757.417 2
 -6 -10 32 3452.54 966.077 1
 -6 12 0 354.747 332.716 3
 -6 12 0 94.0702 320.946 2
 -6 -12 0 466.961 329.251 5
 -6 -12 -2 55737.6 814.273 4
 -6 12 -2 53881.9 883.382 2
 -6 12 2 55447.7 931.035 2
 -6 -12 2 54306.4 903.342 5
 -6 12 -2 52836.3 877.111 3
 -6 12 2 57981.6 974.703 3
 -6 -12 2 52601.6 929.816 1
 -6 -12 -2 55866.4 915.596 5
 -6 -12 -2 51222.2 889.644 1
 6 -12 4 270.271 616.368 1
 -6 -12 -4 221.637 350.72 1
 -6 12 4 -359.48 419.43 3
 -6 -12 4 -12.8284 395.673 1
 -6 12 -4 15.0115 312.839 2
 -6 12 -4 -43.8296 280.86 3
 -6 12 4 147.407 335.187 2
 -6 -12 4 -50.97 314.367 5
 -6 -12 -4 -63.7085 374.307 5
 6 -12 -6 16082.1 513.313 4
 -6 -12 6 16091 379.032 4
 -6 -12 -6 16761.1 500.022 4
 -6 12 -6 17263.3 498.913 2
 -6 12 6 17028.8 585.457 2
 -6 12 -6 17201 464.34 3
 6 -12 6 13300.5 762.619 1
 -6 -12 6 17037.7 483.109 5
 -6 -12 -6 14515.5 565.433 5
 -6 -12 8 93.136 258.393 4
 6 -12 -8 -729.758 429.124 4
 -6 -12 8 310.849 470.026 1
 -6 -12 -8 -537.51 402.466 4
 6 -12 8 -86.1123 567.881 1
 -6 -12 8 535.136 324.346 5
 -6 12 -8 -112.947 331.047 2
 -6 12 -8 -302.064 278.891 3
 -6 12 8 111.344 402.302 2
 6 -12 -8 -87.6378 252.237 5
 6 -12 -10 39044.2 812.091 4
 -6 12 -10 41730.7 763.777 2
 -6 -12 -10 42655.9 797.627 4
 -6 12 10 39023.2 833.441 2
 6 -12 10 42876.4 1026.49 1
 -6 -12 10 44359.2 972.102 1
 -6 12 -10 41908.3 725.508 3
 6 -12 -10 35492 644.094 5
 -6 -12 -10 35497.6 838.569 5
 -6 12 10 38685.4 941.394 3
 -6 -12 12 465.502 581.329 1
 -6 -12 -12 -168.097 465.042 4
 -6 12 -12 -86.8741 363.155 2
 -6 12 -12 -179.41 315.224 3
 6 -12 12 -75.4455 585.545 1
 -6 12 12 734.539 497.198 2
 -6 12 12 -67.9302 600.052 3
 -6 -12 -12 81.4642 444.016 5
 -6 -12 14 2199.82 635.661 1
 -6 -12 -14 676.191 520.121 4
 6 -12 14 1829.64 630.252 1
 -6 12 -14 1814.28 383.172 2
 -6 12 -14 1228.44 346.607 3
 -6 12 14 3089.06 711.78 3
 -6 12 14 1856.22 548.722 2
 -6 -12 -14 970.27 526.097 5
 -6 -12 16 247.827 665.248 1
 6 -12 16 -663.995 646.863 1
 -6 -12 -16 -197.386 568.732 4
 -6 12 -16 218.586 366.945 2
 -6 12 -16 -29.6806 340.513 3
 -6 12 16 256.962 523.09 2
 -6 -12 -16 8.25425 524.609 5
 -6 12 16 199.863 715.618 3
 -6 12 -18 23719.5 664.6 2
 -6 -12 18 27774.1 995.961 1
 -6 12 18 24038.8 803.889 2
 -6 12 -18 23797.8 634.549 3
 -6 12 18 26925.6 1095.5 3
 -6 -12 -18 23414.2 812.407 5
 6 -12 18 24744 940.153 1
 -6 12 -20 2765.1 712.549 5
 -6 -12 -20 702.694 654.455 4
 -6 12 -20 1257.32 454.625 2
 6 -12 20 160.969 776.479 1
 -6 12 -20 1457.68 436.873 3
 -6 12 20 303.929 860.164 3
 -6 12 20 726.845 602.206 2
 -6 -12 20 -55.1045 785.548 1
 -6 12 -22 11132.9 797.755 5
 -6 -12 22 10175.8 907.714 1
 -6 12 22 10797.8 739.278 2
 -6 12 -22 9549.94 552.433 3
 6 -12 22 10711.4 851.589 1
 -6 12 22 10860.8 1031.88 3
 -6 -12 -24 404.55 663.013 5
 -6 12 24 -1139.57 969.291 3
 -6 12 -24 802.387 707.023 5
 -6 -12 -24 853.342 726.347 4
 -6 12 -24 57.4259 536.621 4
 6 -12 24 -140.846 773.237 1
 -6 -12 24 -111.785 807.664 1
 -6 12 24 216.377 629.309 2
 6 -12 26 7058.86 884.341 1
 -6 12 26 6453.16 1076.19 3
 -6 12 -28 308.859 776.664 5
 6 -12 28 320.392 854.866 1
 -6 -12 -28 -450.533 813.784 4
 -6 12 -28 227.481 646.193 4
 -6 -12 28 -288.577 840.816 1
 -6 -12 -28 178.652 667.983 5
 -6 12 28 -44.6574 669.164 2
 -6 12 -30 13205.7 913.57 5
 -6 -12 30 10507.6 1006.78 1
 -6 12 30 10462.7 807.964 2
 -6 12 30 10963.7 1185.63 3
 -6 -12 -30 9811.4 793.339 5
 6 -12 32 -350.787 889.876 1
 -6 -12 -32 -121.433 818.988 4
 -6 -12 32 -729.784 929.96 1
 -6 12 32 1452.4 748.576 2
 -6 -14 0 76592.6 1197.1 5
 -6 -14 0 80912.6 1065.76 4
 -6 14 0 79771.5 1196.83 2
 -6 14 0 78104.4 1190.79 3
 -6 -14 0 75864.6 1265.69 1
 -6 -14 -2 1310.15 476.102 1
 -6 -14 2 -164.76 303.064 4
 6 -14 2 201.245 709.837 1
 -6 14 -2 66.4205 340.365 2
 -6 14 2 -46.0379 384.026 2
 -6 14 -2 -525.796 326.806 3
 -6 14 2 -197.942 398.794 3
 -6 -14 2 52.3368 359.489 5
 -6 -14 4 4183.1 323.148 4
 -6 -14 -4 5233.4 415.805 4
 -6 14 -4 4165.15 394.508 2
 -6 14 4 3772.16 430.225 2
 -6 -14 -4 4863.6 475.226 5
 -6 14 -4 4818.25 358.386 3
 -6 14 4 4667.57 477.456 3
 -6 -14 4 4585.52 410.086 5
 6 -14 6 626.493 679.156 1
 6 -14 -6 -244.664 400.45 4
 -6 -14 6 364.488 289.244 4
 -6 -14 -6 49.0655 410.388 4
 -6 14 6 279.827 437.625 3
 -6 -14 6 20.6788 488.963 1
 -6 14 -6 1039.9 363.718 2
 -6 14 -6 800.83 311.288 3
 -6 14 6 339.082 413.785 2
 6 -14 -6 327.378 295.253 5
 -6 -14 6 510.343 362.848 5
 -6 -14 -6 188.79 420.999 5
 -6 -14 8 33338 606.44 4
 -6 -14 -8 36096.8 757.846 4
 -6 14 -8 35436.3 727.666 2
 -6 14 8 35670.1 835.915 2
 -6 14 -8 33498.9 659.045 3
 -6 -14 8 34477.9 715.958 5
 -6 -14 8 37907 914.71 1
 6 -14 -8 30198.7 633.422 5
 -6 -14 -8 32938.6 805.91 5
 6 -14 10 30.7493 643.834 1
 -6 -14 10 390.697 574.746 1
 -6 -14 -10 -600.756 485.132 4
 -6 14 -10 -58.0528 355.331 2
 -6 14 -10 -412.39 304.977 3
 -6 14 10 52.1606 466.221 2
 6 -14 -10 -107.987 304.938 5
 -6 -14 -10 -579.266 497.881 5
 -6 14 -12 17167.5 556.538 2
 -6 -14 -12 17038.3 686.447 4
 6 -14 12 16414.7 806.351 1
 -6 14 12 16079.1 663.353 2
 -6 14 -12 16396.2 490.784 3
 -6 -14 12 18849.1 831.198 1
 -6 -14 -12 14090.6 644.365 5
 -6 -14 14 117.729 683.434 1
 -6 -14 -14 -290.11 582.444 4
 6 -14 14 -406.207 665.56 1
 -6 14 -14 -49.3418 386.726 2
 -6 14 14 717.625 534.143 2
 -6 14 -14 -228.449 328.052 3
 -6 -14 -14 260.104 516.684 5
 -6 14 14 -268.162 674.97 3
 -6 -14 16 3570.95 769.648 1
 6 -14 16 2650.68 715.284 1
 -6 -14 -16 3020.45 640.508 4
 -6 14 16 3366.44 616.695 2
 -6 14 -16 2164.8 412.329 2
 -6 14 -16 2183.82 371.848 3
 -6 -14 -16 2252.65 564.574 5
 -6 14 16 1115.11 808.145 3
 -6 14 18 -100.317 779.453 3
 -6 -14 18 1527.79 774.018 1
 6 -14 18 -1063.65 733.011 1
 -6 14 -18 -118.267 402.46 2
 -6 14 -18 -16.9598 390.786 3
 -6 14 18 42.6711 595.926 2
 -6 14 20 23879.4 864.078 2
 -6 14 -20 24267 677.353 3
 -6 14 20 22209 1143.97 3
 6 -14 20 24872.2 984.651 1
 -6 14 22 -275.735 954.419 3
 -6 -14 -22 1694.04 752.228 4
 -6 14 -22 -156.151 454.786 2
 -6 14 -22 275.443 425.581 3
 6 -14 22 226.477 754.816 1
 -6 14 22 -55.58 629.963 2
 -6 -14 22 -732.251 844.335 1
 -6 14 24 -60.3114 960.889 3
 6 -14 24 145.705 762.282 1
 -6 14 24 -813.116 663.119 2
 -6 -14 24 -321.559 861.488 1
 -6 -14 -26 -97.2685 648.073 5
 -6 14 -26 59.1107 567.848 4
 6 -14 26 144.868 818.728 1
 -6 14 -28 11917.3 872.751 5
 -6 14 -28 9688.24 732.444 4
 -6 -14 28 9647.25 987.717 1
 -6 14 28 8882.98 796.901 2
 -6 14 28 9826.1 1145.13 3
 -6 -14 -28 8733.91 770.449 5
 -6 -14 -30 -429.152 689.046 5
 -6 14 30 -197.269 1064.3 3
 -6 14 -30 806.307 779.155 5
 6 -14 30 1023.94 899.514 1
 -6 -14 -30 -650.53 859.724 4
 -6 -14 30 -930.373 905.55 1
 -6 14 30 -1359.46 772.584 2
 -6 -16 0 30.8382 366.965 4
 -6 16 0 -445.144 393.558 2
 -6 16 0 -149.289 382.338 3
 -6 -16 0 -156.803 421.284 5
 6 -16 2 33448.1 1134.31 1
 -6 -16 2 35766.5 663.695 4
 -6 -16 -2 35238.9 684.095 4
 -6 16 -2 34910.1 762.509 2
 -6 16 2 33443.1 757.337 2
 -6 16 -2 33925.1 716.244 3
 -6 16 2 33585.1 795.148 3
 -6 -16 -2 32981.3 787.016 5
 -6 -16 2 32591 754.975 5
 -6 -16 4 -215.313 339.392 4
 -6 -16 -4 156.845 403.473 4
 -6 -16 4 -320.226 553.054 1
 -6 16 -4 -60.8396 393.138 2
 6 -16 4 -80.0183 727.163 1
 -6 16 4 -17.2532 424.672 2
 -6 16 -4 -603.788 347.447 3
 -6 -16 4 18.0435 390.015 5
 -6 16 4 -146.161 459.396 3
 -6 -16 -4 121.992 423.042 5
 6 -16 -6 4467.28 476.259 4
 -6 -16 6 4790.49 377.107 4
 -6 -16 -6 4837.88 484.252 4
 -6 -16 6 4818.21 448.826 5
 -6 16 -6 5368.1 437.313 2
 -6 16 6 4026.37 481.729 2
 -6 -16 6 4974.37 632.966 1
 -6 16 -6 5719.07 377.298 3
 -6 16 6 4863.2 540.425 3
 6 -16 6 5528.74 781.967 1
 6 -16 -6 3920.65 372.329 5
 -6 -16 -6 4442.6 510.294 5
 -6 -16 8 550.893 401.174 5
 -6 -16 8 -110.868 352.815 4
 6 -16 -8 -225.582 503.861 4
 -6 -16 -8 269.928 465.348 4
 6 -16 8 503.177 687.028 1
 -6 -16 8 35.4039 613.508 1
 -6 16 -8 9.78703 389.559 2
 -6 16 -8 19.3352 319.344 3
 6 -16 -8 184.982 336.246 5
 -6 16 8 -177.631 490.379 2
 -6 16 8 180.327 523.379 3
 -6 -16 -8 349.107 471.808 5
 6 -16 -10 28038.7 794.266 4
 -6 -16 -10 28852.9 765.858 4
 -6 16 -10 28760.3 706.605 2
 -6 16 10 27411.1 824.026 2
 6 -16 10 29333 1010.77 1
 -6 16 -10 26928.7 621.635 3
 -6 -16 10 31774.7 973.673 1
 -6 16 10 26942.3 881.24 3
 -6 -16 -10 23854.3 809.826 5
 -6 -16 12 -667.311 667.968 1
 -6 -16 -12 -199.702 562.315 4
 -6 16 -12 -17.1755 405.019 2
 -6 16 -12 283.715 331.327 3
 6 -16 12 -113.699 709.537 1
 -6 16 12 85.5371 538.789 2
 -6 -16 -12 -445.661 552.386 5
 -6 -16 14 1258.41 741.809 1
 -6 -16 -14 1054.3 629.164 4
 -6 16 -14 1514.22 438.165 2
 -6 16 14 1614.94 583.919 2
 6 -16 14 2352.85 789.156 1
 -6 16 -14 1679.17 363.361 3
 -6 -16 -14 901.601 569.304 5
 -6 -16 16 1292.12 786.426 1
 -6 -16 -16 -51.5791 648.683 4
 6 -16 16 -51.1444 728.047 1
 -6 16 -16 403.126 418.418 2
 -6 16 -16 272.678 359.953 3
 -6 16 16 -653.761 600.714 2
 -6 16 16 -243.253 791.65 3
 6 -16 18 13058.8 867.516 1
 -6 16 18 14314.9 769.141 2
 -6 16 -18 12926.5 510.782 3
 -6 -16 20 74.5893 829.452 1
 6 -16 20 -339.742 753.824 1
 -6 -16 -20 154.94 714.101 4
 -6 16 -20 595.13 440.285 2
 -6 16 -20 153.669 392.353 3
 -6 16 -22 12996.1 601.731 2
 -6 16 22 12505.6 817.076 2
 -6 -16 22 13388.4 996.272 1
 -6 16 -22 11699.1 555.585 3
 6 -16 22 13211.7 917.311 1
 -6 16 -24 308.629 456.522 2
 -6 16 -24 17.1259 447.184 3
 6 -16 24 171.943 783.788 1
 -6 16 26 2791.33 1018.15 3
 -6 16 -26 6009.17 783.664 5
 -6 16 -26 4011.84 629.126 4
 -6 -16 -26 2880.74 813.407 4
 -6 -16 -26 2919.6 708.688 5
 -6 16 26 2661.8 726.5 2
 -6 -16 26 4467.28 972.372 1
 -6 -16 28 1153.22 955.685 1
 -6 16 28 -661.69 1019.47 3
 -6 16 -28 2861.73 783.856 5
 -6 -16 -28 -11.3101 818.709 4
 6 -16 28 624.49 842.94 1
 -6 -16 -28 82.983 711.076 5
 -6 16 28 -346.58 709.49 2
 -6 16 30 3862.82 1127.63 3
 -6 16 -30 6462.53 801.103 5
 -6 -16 -30 4342.5 876.623 4
 -6 -16 30 5152.66 978.904 1
 -6 -16 -30 5542.8 768.46 5
 -6 18 0 37126.6 833.087 2
 -6 18 0 37460.8 824.215 3
 -6 -18 0 34838.5 831.861 5
 -6 -18 2 1451.21 610.296 1
 -6 -18 2 492.401 397.89 4
 -6 -18 -2 769.554 441.196 4
 -6 18 2 1253.9 465.645 3
 6 -18 2 -71.3694 859.474 1
 -6 18 -2 1007.25 430.044 2
 -6 18 2 1070.32 445.281 2
 -6 -18 -2 -168.95 477.485 5
 -6 18 -2 379.413 389.888 3
 -6 -18 2 722.174 452.32 5
 -6 -18 4 1806.24 418.979 4
 -6 -18 -4 1115.21 471.887 4
 6 -18 4 115.097 820.95 1
 -6 18 -4 1589.84 456.006 2
 -6 18 4 1373.64 487.474 2
 -6 18 -4 1541.74 380.383 3
 -6 -18 4 2062.69 448.93 5
 -6 18 4 2478.76 512.395 3
 -6 -18 -4 2262.25 501.602 5
 -6 -18 4 3274.49 651.139 1
 6 18 6 1252.57 781.02 3
 6 -18 -6 217.99 467.306 4
 -6 -18 6 155.805 399.673 4
 -6 -18 -6 2.84335 483.331 4
 -6 -18 -6 177.527 482.457 5
 -6 18 -6 138.15 412.45 2
 -6 18 6 107.548 487.281 2
 -6 18 -6 138.391 351.539 3
 -6 -18 6 -1019.1 695.645 1
 6 -18 -6 -258.943 366.201 5
 -6 -18 6 260.492 453.287 5
 6 -18 6 74.025 801.569 1
 -6 18 6 -291.907 541.763 3
 -6 -18 8 14766.6 515.293 4
 6 -18 -8 15381.4 693.63 4
 -6 -18 -8 16412.9 671.343 4
 -6 18 -8 15145.2 596.568 2
 -6 18 8 13960.2 649.209 2
 -6 18 -8 15487.4 513.834 3
 -6 18 8 14997.1 740.637 3
 -6 -18 8 17412.9 885.007 1
 -6 -18 8 16398.4 602.727 5
 6 -18 -8 14086.1 559.075 5
 -6 -18 -8 14859.1 693.601 5
 6 -18 10 -30.0137 785.779 1
 -6 -18 -10 146.542 562.411 4
 -6 -18 10 220.849 705.152 1
 -6 18 -10 117.48 425.238 2
 -6 18 -10 452.953 331.912 3
 -6 18 10 686.14 555.006 2
 -6 -18 -10 785.161 543.903 5
 -6 18 10 -81.5355 615.764 3
 -6 18 -12 10867.1 570.421 2
 6 -18 12 11022.5 858.521 1
 -6 18 -12 11215.2 459.276 3
 -6 -18 -12 9715.65 686.601 5
 -6 18 12 10418 794.237 3
 -6 -18 -14 -418.946 621.979 4
 -6 -18 14 213.419 750.9 1
 -6 18 -14 23.0042 433.024 2
 6 -18 14 682.146 796.706 1
 -6 18 -14 362.779 348.666 3
 -6 -18 -14 -452.763 601.681 5
 -6 18 14 77.6128 732.301 3
 -6 -18 16 4672.82 866.511 1
 -6 -18 -16 2775.17 689.121 4
 6 -18 16 2744.14 787.033 1
 -6 18 -16 3177.09 392.676 3
 -6 18 -16 2584.91 460.074 2
 -6 -18 18 341.842 862.736 1
 -6 18 18 -194.554 648.657 2
 6 -18 18 -1370.84 760.884 1
 -6 18 -18 177.781 421.508 2
 -6 18 -18 218.329 367.956 3
 -6 18 -20 19215.2 673.371 2
 -6 18 20 18984.1 856.107 2
 -6 18 -20 18549 609.42 3
 6 -18 20 18518.3 969.439 1
 -6 18 -22 338.65 463.269 2
 -6 18 -22 121.738 415.311 3
 -6 18 24 -197.449 940.852 3
 -6 -18 24 1367.22 929.218 1
 -6 -18 -24 291.298 757.858 4
 -6 18 24 689.03 688.347 2
 -6 -18 -24 550.645 665.942 5
 -6 -18 26 3453.74 993.715 1
 -6 18 26 802.034 975.921 3
 -6 -18 -26 278.339 781.333 4
 6 -18 26 26.8105 800.338 1
 -6 18 26 534.279 722.524 2
 -6 -18 -26 926.486 686.423 5
 -6 18 28 4676.79 1089.09 3
 -6 18 -28 6624.16 783.041 5
 -6 -18 -28 3414.92 868.304 4
 6 -18 28 4799.81 881.697 1
 -6 -18 -28 5866.45 739.578 5
 -6 18 28 3321.78 809.508 2
 6 -20 0 -151.285 953.368 1
 -6 20 0 -84.6072 466.679 2
 -6 20 0 48.0924 429.74 3
 -6 -20 0 1562.9 529.392 5
 -6 20 -2 13507.6 623.423 2
 -6 -20 2 13687.9 628.7 5
 -6 20 2 12789 631.945 2
 -6 20 -2 13721.8 561.475 3
 -6 20 2 15127.5 647.63 3
 -6 -20 4 335.141 678.438 1
 6 -20 4 -86.9926 887.263 1
 -6 -20 4 80.8381 445.975 4
 -6 -20 -4 -2.92606 504.003 4
 -6 20 -4 -471.81 483.303 2
 -6 20 -4 66.5844 384.565 3
 -6 20 4 335.111 479.779 2
 -6 -20 4 245.812 461.277 5
 -6 20 4 -65.6403 515.383 3
 -6 -20 -4 -153.203 515.694 5
 -6 -20 6 687.37 462.092 4
 -6 20 6 2955.48 578.723 2
 -6 -20 -6 2196.99 531.206 4
 -6 20 -6 1674.13 456.064 2
 6 -20 6 175.58 874.314 1
 -6 -20 -6 2964.37 555.549 5
 -6 20 -6 1926.12 389.285 3
 -6 -20 6 3270.47 529.768 5
 -6 20 6 3030.41 612.967 3
 -6 -20 6 3574.6 755.659 1
 -6 -20 8 7.10971 414.086 4
 6 -20 -8 521.879 579.929 4
 6 -20 8 -43.6374 813.201 1
 -6 -20 -8 232.594 542.544 4
 -6 20 -8 240.684 454.188 2
 -6 20 -8 526.301 361.275 3
 -6 20 8 -143.729 558.321 2
 -6 -20 8 19.4917 752.114 1
 -6 -20 8 881.014 461.533 5
 -6 -20 -8 387.702 549.184 5
 -6 20 8 300.259 582.845 3
 6 20 10 15405.1 1171.54 3
 -6 20 -10 12560.5 617.953 2
 -6 20 -10 13614.2 498.772 3
 -6 20 10 12618.5 778.42 3
 -6 -20 10 15998.4 933.651 1
 -6 -20 -10 12334.8 713.649 5
 6 20 12 -140.657 1102.73 3
 -6 -20 -12 322.197 623.051 4
 -6 -20 12 -1104.09 819.268 1
 -6 20 -12 177.68 437.383 2
 -6 20 -12 115.061 342.605 3
 6 -20 12 175.718 760.963 1
 -6 20 12 -84.0739 605.673 2
 -6 -20 -12 -409.99 583.012 5
 -6 20 12 -603.389 668.233 3
 6 20 14 -241.742 1184.21 3
 -6 -20 -14 424.864 642.342 4
 -6 -20 14 1440.84 851.824 1
 -6 20 -14 628.148 456.705 2
 6 -20 14 1187.33 774.796 1
 -6 20 14 -5.42414 665.706 2
 -6 20 -14 841.145 356.32 3
 -6 20 14 1179.48 722.328 3
 -6 -20 16 1878.84 867.25 1
 6 -20 16 -93.5205 773.762 1
 -6 20 16 -71.2546 744.545 3
 -6 20 -16 -240.283 447.744 2
 -6 20 -16 -474.138 355.109 3
 -6 20 16 124.031 637.306 2
 6 -20 18 14493.3 913.382 1
 -6 20 -18 13701 595.838 2
 -6 20 18 12870.4 789.57 2
 -6 20 -18 13392 520.674 3
 -6 -20 -20 1058.98 720.375 4
 -6 20 -20 472.052 454.01 2
 -6 -20 -20 281.322 651.119 5
 -6 -20 -22 4596.11 782.237 4
 -6 20 22 4211.69 734.787 2
 -6 -20 -22 3693.32 709.769 5
 6 -20 22 3742.7 817.154 1
 -6 -20 24 2659.35 932.761 1
 -6 -20 -24 -72.9952 760.955 4
 6 -20 24 -759.408 797.826 1
 -6 20 24 -406.842 676.139 2
 -6 -20 -24 -276.663 675.136 5
 -6 20 24 660.614 941.298 3
 -6 -20 26 4309.52 1013.41 1
 -6 -20 -26 376.652 806.33 4
 -6 20 26 2311.06 1000.33 3
 6 -20 26 1657.55 821.981 1
 -6 20 26 3101.77 749.414 2
 -6 -20 -26 1991.41 693.286 5
 -6 22 0 10785.1 630.972 2
 -6 22 0 12547.4 595.682 3
 -6 -22 0 11943.9 653.081 5
 -6 -22 2 -588.836 500.785 4
 -6 -22 -2 63.0323 492.364 4
 6 -22 2 168.17 895.24 1
 -6 22 -2 -301.36 503.336 2
 -6 22 2 -100.478 494.401 2
 -6 -22 -2 -113.043 528.967 5
 -6 22 -2 -393.106 414.913 3
 -6 22 2 414.091 471.209 3
 -6 -22 2 -61.8671 509.512 5
 6 -22 4 147.38 916.828 1
 -6 -22 4 370.212 488.608 4
 -6 -22 -4 116.158 559.838 4
 -6 22 -4 403.227 500.837 2
 -6 22 -4 776.674 405.757 3
 -6 22 4 375.955 528.085 2
 -6 -22 4 912.517 515.457 5
 -6 22 4 1024.3 545.06 3
 -6 -22 -4 653.562 574.027 5
 -6 -22 6 5.88848 505.71 4
 -6 -22 -6 203.008 575.489 4
 -6 -22 6 324.829 519.723 5
 6 -22 6 -26.9111 868.238 1
 -6 22 -6 411.305 471.048 2
 -6 22 6 227.238 545.377 2
 -6 22 -6 341.106 387.918 3
 -6 22 6 212.037 587.399 3
 -6 -22 -6 936.552 562.289 5
 -6 -22 6 1538.41 771.424 1
 -6 -22 -8 7204.3 670.405 4
 -6 22 -8 7963.93 584.45 2
 -6 22 8 8027.63 654.757 2
 6 -22 8 8318.84 917.863 1
 -6 22 -8 7970.42 460.286 3
 -6 22 8 7414.99 693.987 3
 -6 -22 -8 8849.5 666.772 5
 -6 -22 8 6812.95 912.861 1
 6 -22 10 -1156.48 841.176 1
 -6 22 -10 -516.348 473.381 2
 -6 22 -10 -131.447 359.874 3
 -6 22 10 -125.247 575.778 2
 -6 -22 -10 142.027 586.666 5
 -6 22 10 952.987 645.75 3
 -6 -22 -12 4729.44 676.057 4
 -6 22 -12 5644.11 538.115 2
 -6 22 12 5459.66 628.268 2
 -6 22 -12 5924.35 419.273 3
 -6 -22 12 4311.63 965.942 1
 -6 22 12 5608.58 741.658 3
 -6 -22 -12 5722.69 661.591 5
 6 22 14 -439.377 1133.63 3
 -6 -22 14 -1473.95 912.609 1
 -6 22 14 -483.416 618.027 2
 -6 22 -14 -303.971 457.507 2
 -6 22 -14 -104.71 357.544 3
 6 22 16 5785.22 1305.32 3
 -6 22 -16 3073.57 501.679 2
 -6 22 16 5193.57 714.878 2
 -6 -22 16 4445.32 927.783 1
 -6 22 -16 3416.57 405.214 3
 6 22 18 1076.85 1302.91 3
 6 -22 18 -970.924 787.985 1
 -6 -22 -18 -226.698 615.706 5
 6 -22 20 6274.81 853.949 1
 -6 -22 -20 7903.23 764.595 5
 6 -22 22 -86.8909 796.099 1
 6 22 22 -863.873 1495.39 3
 -6 -22 22 506.218 941.806 1
 -6 -22 -22 -529.075 745.374 4
 -6 22 22 412.943 695.741 2
 -6 -22 -22 -302.525 676.997 5
 6 22 24 1857.48 1576.66 3
 -6 -22 24 1908.44 955.947 1
 -6 22 24 934.056 708.981 2
 6 -22 24 898.844 853.087 1
 -6 -22 -24 -754.007 702.555 5
 -6 -24 0 -278.108 527.69 4
 -6 24 0 752.474 522.988 2
 -6 24 0 1103.38 479.189 3
 -6 -24 0 141.005 560.448 5
 -6 -24 2 4932.12 572.262 4
 -6 -24 -2 4602.56 598.024 4
 -6 24 2 4371.42 587.687 2
 -6 24 2 4448.38 545.341 3
 -6 -24 2 5125.01 589.466 5
 -6 -24 -2 4662.8 620.618 5
 -6 -24 4 -356.879 526.218 4
 -6 -24 -4 -106.502 540.987 4
 -6 24 4 108.736 559.294 2
 -6 -24 4 125.078 550.73 5
 -6 -24 -4 -355.702 571.294 5
 -6 -24 6 89.9152 541.331 4
 -6 -24 -6 1914.83 626.794 4
 -6 -24 6 111.551 552.972 5
 -6 24 -6 1546.28 510.128 2
 -6 24 6 442.927 565.277 2
 -6 24 -6 1067.39 404.56 3
 -6 -24 -6 1542.1 612.073 5
 -6 24 6 178.746 593.048 3
 -6 24 8 -556.592 636.104 3
 -6 24 -8 90.8811 493.867 2
 -6 24 8 -768.789 596.09 2
 -6 24 -8 138.508 379.333 3
 -6 -24 8 -144.807 879.954 1
 -6 24 -10 8364.44 599.099 2
 -6 24 10 8271.39 700.409 2
 -6 -24 10 6698.46 1000.55 1
 -6 24 -10 8357.4 464.474 3
 -6 24 -12 258.131 472.948 2
 -6 24 -12 575.154 366.025 3
 -6 24 12 -866.785 637.831 2
 -6 -24 -14 -21.1723 658.061 4
 -6 -24 14 554.662 891.719 1
 6 -24 14 80.0778 810.887 1
 -6 24 14 113.787 706.176 3
 6 -24 16 93.3937 816.572 1
 6 24 16 992.84 1271.53 3
 6 -24 18 4618.08 840.422 1
 -6 24 18 7232.78 770.941 2
 -6 -24 18 7606.31 985.191 1
 -6 24 18 8162.73 884.474 3
 -6 -24 -18 5289.77 697.125 5
 6 24 20 2741.57 1436.69 3
 -6 -24 20 -121.925 933.14 1
 -6 -24 -20 184.459 761.622 4
 -6 24 20 574.474 823.706 3
 -6 24 20 369.471 730.249 2
 6 -24 20 -6.73407 797.677 1
 -6 -24 -20 5.33676 651.901 5
 -6 26 0 5146.62 624.993 2
 -6 26 0 5659.12 544.116 3
 -6 26 -2 106.685 554.099 2
 -6 26 2 -228.311 552.463 2
 -6 26 -2 -653.366 459.662 3
 -6 26 2 -93.1949 505.935 3
 6 -26 -4 167.825 1105.11 1
 -6 26 -4 312.156 515.797 2
 -6 26 4 481.921 561.461 2
 -6 26 -4 227.74 438.545 3
 -6 -26 -6 64.2871 576.611 4
 6 -26 6 7.28425 914.282 1
 -6 26 -6 730.444 519.516 2
 -6 -26 -6 -698.419 623.116 5
 -6 26 6 -16.2714 571.704 2
 -6 26 -6 -19.4721 412.263 3
 -6 26 -8 3619.38 571.46 2
 -6 26 -8 3735.57 438.997 3
 -6 26 8 3149.79 625.98 2
 -6 -26 -8 2090.48 661.431 5
 -6 -26 -10 88.7727 661.258 4
 6 -26 10 27.5797 872.777 1
 -6 -26 10 -1255.7 911.643 1
 -6 -26 -10 153.264 610.172 5
 -6 26 10 -326.575 635.325 3
 -6 -26 -12 243.094 735.625 4
 6 -26 12 104.49 909.565 1
 6 -26 14 7.22966 874.769 1
 -6 26 14 -957.835 668.089 2
 -6 26 14 -1041.53 720.073 3
 6 -26 16 6.86848 815.516 1
 -6 -26 16 1245.55 960.2 1
 -6 26 16 943.079 666.948 2
 -6 -26 -16 934.515 640.208 5
 -6 26 16 1128.28 752.98 3
 -6 -26 18 174.495 909.137 1
 -6 26 18 -629.139 638.101 2
 6 -28 0 -50.7158 1061.63 1
 -6 -28 0 36.0803 568.408 4
 -6 28 0 -633.814 603.804 2
 -6 -28 0 -95.3557 575.616 5
 -6 -28 2 796.01 593.346 4
 -6 -28 -2 634.966 618.183 4
 -6 28 2 2044.76 611.798 2
 6 -28 -2 102.663 1094.27 1
 -6 -28 2 2148.41 602.859 5
 -6 -28 -2 2413.58 615.196 5
 -6 -28 4 171.065 587.805 4
 -6 -28 -4 -268.668 598.459 4
 6 -28 -4 17.93 1133.61 1
 -6 -28 4 13.7811 567.945 5
 -6 28 4 153.659 563.868 3
 -6 -28 -4 -42.9195 604.721 5
 -6 -28 6 102.303 504.624 4
 -6 -28 -6 27.5427 622.029 4
 -6 28 6 733.974 621.993 3
 -6 -28 -6 257.693 604.637 5
 6 -28 -6 28.2851 1188.93 1
 6 -28 8 7.53538 934.181 1
 -6 -28 -8 -367.393 613.988 4
 -6 -28 -8 -973.007 645.078 5
 -6 28 8 -694.069 658.304 3
 -6 -28 -10 4752.27 702.823 4
 -6 28 10 3126.69 667.107 2
 -6 -28 -12 -149.274 692.208 4
 6 -28 12 -7.12804 853.329 1
 -6 28 12 -817.819 672.11 2
 -6 28 12 -336.108 677.281 3
 -6 -30 0 1465.41 601.456 4
 -6 -30 0 1672.94 606.71 5
 -6 30 0 1132.29 517.064 3
 6 -30 0 -8.62971 1042.92 1
 -6 -30 2 136.474 588.698 4
 -6 -30 -2 -55.0166 602.446 4
 6 -30 -2 8.75382 1058.21 1
 6 -30 2 8.30469 1015.49 1
 -6 30 2 474.168 533.222 3
 -6 -30 2 1274.72 634.756 5
 -6 -30 -2 -455.13 577.751 5
 -6 -30 4 1203.24 584.614 4
 -6 -30 -4 -202.154 631.002 4
 6 -30 -4 8.98184 1083.87 1
 -6 -30 -4 -759.231 613.035 5
 -7 -1 -1 227.571 189.906 5
 -7 1 1 137.138 148.45 5
 -7 1 -1 339.703 190.608 5
 -7 1 1 143.315 150.042 2
 -7 -1 -1 213.76 208.521 3
 -7 -1 1 189.21 194.621 3
 -7 1 -1 158.907 215.051 3
 -7 -1 -1 194.343 108.642 2
 -7 1 -1 201.014 142.9 2
 -7 1 1 323.391 213.787 3
 -7 -1 1 231.837 83.3398 2
 -7 -1 1 289.266 154.161 5
 -7 -1 -3 37904.2 513.458 2
 -7 1 -3 39936.3 544.07 2
 -7 1 3 41354.1 527.495 2
 -7 -1 -3 39406.8 630.789 3
 -7 -1 3 38617.3 597.071 3
 -7 1 3 37038.3 616.04 3
 -7 -1 -3 41299.8 628.506 5
 -7 -1 3 37517.1 493.811 5
 -7 -1 3 40875.4 604.955 1
 -7 1 -3 37779.9 606.919 5
 -7 1 -5 199655 2210.78 5
 -7 -1 5 201610 2205.3 1
 -7 1 5 195113 2079.5 4
 -7 -1 -5 195492 2108.03 2
 -7 -1 5 191983 2166.56 3
 -7 1 5 192614 2206.59 3
 7 1 5 190863 2112.05 1
 7 -1 5 200622 2207.68 1
 -7 -1 -5 198695 2233.36 5
 -7 -1 7 31117.9 608.662 1
 7 1 7 28800.5 468.926 1
 -7 -1 7 24847.1 397.963 4
 -7 1 7 29698.4 451.86 4
 -7 1 -7 34260.3 536.843 2
 7 -1 7 32839.1 581.35 1
 -7 -1 -7 32018.6 604.578 3
 -7 1 -7 31905.6 591.362 3
 -7 -1 7 29300.3 526.438 3
 -7 1 7 29880.4 570.307 3
 -7 1 -7 30415.2 609.348 5
 -7 -1 -7 29890.1 616.677 5
 -7 1 7 31049.4 613.914 1
 7 -1 9 2832.95 339.069 1
 -7 -1 -9 2965.21 268.478 2
 -7 1 -9 3221.08 270.815 2
 -7 -1 -9 3115.86 352.566 3
 -7 1 -9 3186.18 335.311 3
 -7 -1 9 3375.74 290.169 3
 -7 1 9 3093.19 329.875 3
 7 1 9 2799.72 235.638 1
 -7 1 11 3764.07 442.058 1
 -7 -1 11 2747.41 416.02 1
 -7 1 -11 2726.53 396.454 5
 -7 -1 -11 3454.86 315.663 2
 -7 1 -11 2641.01 295.66 2
 -7 -1 -11 3123.75 385.925 3
 -7 1 -11 2763.09 365.644 3
 7 1 11 2762.5 301.951 1
 -7 -1 11 2910.79 324.468 3
 7 -1 11 3336.51 380.829 1
 -7 -1 -11 3050.78 404.608 5
 -7 1 -13 16253.5 576.83 5
 -7 1 13 16371.8 610.226 1
 -7 -1 13 16385 619.698 1
 -7 1 -13 17171 483.256 2
 -7 -1 -13 16646.9 502.012 4
 7 1 13 16498.6 455.577 1
 7 -1 13 16981.3 537.173 1
 -7 -1 13 14165.7 503.191 3
 -7 -1 -13 16522.1 589.626 5
 -7 -1 -15 13238.5 594.303 5
 -7 1 -15 13599.6 595.582 5
 -7 1 15 13364.5 621.815 1
 -7 -1 15 13433.2 632.721 1
 7 -1 15 13865.9 558.598 1
 -7 1 15 13173.4 585.251 3
 -7 -1 -17 12691 646.341 5
 -7 1 -17 11058.9 624.212 5
 -7 1 17 11573.8 659.611 1
 -7 -1 17 11850.7 663.952 1
 -7 1 -17 9822.52 554.23 4
 7 -1 17 12235.6 605.473 1
 -7 1 17 12038.8 660.797 3
 -7 1 19 -729.419 572.245 3
 -7 -1 -19 113.494 528.336 5
 -7 1 -19 -192.01 540.375 5
 -7 1 19 -64.7633 593.591 1
 -7 -1 19 23.2158 591.101 1
 -7 -1 -19 675.933 514.603 4
 -7 1 -19 -129.612 509.674 4
 -7 -1 19 -309.532 517.218 3
 -7 -1 21 2526.47 627.159 3
 -7 1 21 2503.47 695.595 3
 -7 -1 -21 2898.08 606.763 5
 -7 1 -21 3598.95 622.72 5
 -7 1 -21 3441.39 566.354 4
 -7 1 21 3645.44 679.118 1
 -7 -1 21 3342.85 687.779 1
 -7 -1 -21 3350.33 568.427 4
 -7 1 -23 20123.7 844.928 5
 -7 1 23 19585.2 908.941 1
 -7 -1 23 19051.7 905.621 1
 -7 -1 -23 18018.6 741.588 4
 -7 1 -23 19101.8 745.401 4
 -7 1 23 16351.8 914.132 3
 -7 -1 -23 19351.4 828.741 5
 -7 1 -25 30970.7 1011.79 5
 -7 1 25 32849.8 1086.95 1
 -7 -1 25 31489.4 1084 1
 -7 -1 -25 29139.3 898.583 4
 -7 1 -25 29944.4 891.668 4
 -7 -1 -25 31687.5 1003.08 5
 -7 1 -27 6645.2 775.719 5
 -7 1 27 7409.46 853.485 1
 -7 -1 27 6358.45 862.049 1
 -7 -1 -27 6625.7 700.811 4
 -7 1 -27 6024.14 667.914 4
 -7 -1 -27 6049.4 743.145 5
 -7 1 -29 -478.47 654.954 4
 -7 -1 31 1985.67 881.109 1
 -7 -1 33 3000.57 868.224 1
 -7 -1 -33 3337.65 760.151 4
 -7 1 -33 3031.18 735.037 4
 -7 -3 1 13863.3 290.638 1
 -7 3 -1 12766.5 288.296 2
 -7 3 1 13076.1 295.951 2
 -7 -3 -1 12883.1 348.487 3
 -7 -3 1 13320 331.919 3
 -7 -3 1 13100.9 300.667 5
 -7 3 -1 12749.8 298.201 5
 -7 -3 -1 12706.7 326.904 5
 -7 3 1 12606.1 255.527 5
 -7 3 -3 83595.3 1027.53 5
 -7 -3 3 87251.2 1021.68 1
 -7 -3 -3 83833.7 915.443 2
 -7 3 3 86821.4 986.216 2
 -7 -3 -3 81803.2 1045.83 3
 -7 -3 3 82398.4 1004.35 3
 -7 -3 3 79640.3 942.367 5
 -7 -3 -3 88557.7 1066.44 5
 -7 3 -5 8517.43 346.809 5
 -7 -3 5 8908.66 342.963 1
 -7 -3 -5 8482.86 249.766 2
 -7 3 -5 9824.7 351.779 3
 -7 -3 5 8305.33 265.941 3
 -7 -3 5 8835.21 239.262 5
 -7 -3 -5 8841.57 367.929 5
 7 -3 5 9633.23 455.79 1
 -7 3 -7 68279.1 1036.33 5
 -7 -3 7 70802.9 1038.66 1
 -7 3 -7 72130.8 967.277 2
 -7 3 -7 75126.3 1031.37 3
 7 -3 7 74777.8 1080.15 1
 -7 -3 7 69113 927.816 3
 -7 -3 -9 2823.64 273.103 2
 -7 3 -9 2261.99 277.597 2
 7 -3 9 2549.7 387.03 1
 -7 -3 -9 3216.41 362.66 3
 -7 3 -9 2649.91 313.398 3
 -7 -3 9 2391 228.416 3
 -7 3 9 3070.31 371.478 1
 -7 3 -11 4135.47 422.586 5
 7 -3 11 4020.78 423.029 1
 -7 -3 11 4146.16 446.85 1
 -7 3 -11 3828.54 303.288 2
 -7 -3 -11 4626.82 385.716 4
 -7 -3 11 4275.52 286.897 3
 -7 3 11 5014.63 421.867 3
 -7 -3 -11 4628.42 446.458 5
 -7 3 11 4836.07 435.189 1
 -7 3 13 18859.9 627.155 1
 -7 3 -13 18928.8 622.753 5
 -7 -3 13 18274.2 654.658 1
 -7 -3 13 17402.1 470.878 3
 -7 3 13 19069.9 621.636 3
 7 -3 13 17474.5 617.136 1
 -7 -3 -13 18893.5 624.752 5
 -7 3 15 28362.4 775.938 1
 -7 3 -15 29508.6 778.987 5
 -7 -3 15 27944.9 815.951 1
 -7 -3 -15 28888.4 684.847 4
 -7 3 15 29613.9 802.819 3
 -7 3 -15 29666.5 714.337 3
 7 -3 15 28433 752.643 1
 -7 -3 15 27120 637.982 3
 -7 -3 -15 28364 769.688 5
 -7 3 17 12655.8 663.261 1
 -7 3 -17 13025.7 640.495 5
 -7 3 -17 12125 502.192 2
 -7 -3 17 13340.6 707.624 1
 -7 -3 17 12629.5 537.248 3
 -7 3 17 14763.9 761.08 3
 -7 -3 -17 14294.1 675.015 5
 -7 3 19 -603.134 636.743 3
 -7 -3 -19 -169.471 537.774 5
 -7 3 -19 -244.196 568.835 5
 7 -3 19 27.083 553.093 1
 -7 3 19 176.29 595.015 1
 -7 3 -19 -318.076 482.2 4
 -7 -3 19 29.5125 624.787 1
 -7 3 -21 12340 724.077 5
 -7 3 21 13721.2 830.732 1
 -7 -3 21 12852.9 823.243 1
 -7 -3 -21 12822.7 668.795 4
 -7 3 -21 12112.4 626.804 4
 -7 3 21 11008.5 833.501 3
 -7 -3 -21 11450.5 703.304 5
 -7 3 -23 16204.2 804.31 5
 -7 3 23 17591.6 921.328 1
 -7 -3 23 16067.9 922.633 1
 -7 -3 -23 15029.9 748.906 4
 -7 3 -23 16052.1 715.137 4
 -7 3 23 14210.2 937.61 3
 -7 -3 -23 15926.2 792.168 5
 -7 3 25 4297.44 884.967 3
 -7 3 -25 5853.85 706.016 5
 -7 3 25 7643.16 827.849 1
 -7 -3 25 5777.92 862.387 1
 -7 -3 -25 5917.81 691.992 4
 -7 3 -25 6412.91 644.06 4
 -7 -3 -25 6043.73 712.124 5
 -7 3 -27 7247.32 748.955 5
 -7 3 27 4362.08 926.698 3
 -7 3 27 8528.22 876.166 1
 -7 -3 27 5402.08 878.795 1
 -7 -3 -27 7671.87 724.831 4
 -7 -3 -27 7683.15 753.302 5
 -7 3 -29 -376.766 629.38 4
 -7 3 -31 -713.37 773.266 5
 -7 -3 31 -396.257 854.626 1
 -7 -3 -33 2771.98 760.84 5
 -7 -3 -33 3140.58 750.624 4
 -7 3 -33 3462.5 715.752 4
 -7 -3 33 3389.56 880.211 1
 -7 -5 -1 4793.74 161.239 1
 -7 5 1 4834.48 218.147 5
 -7 5 -1 5107.7 266.439 5
 -7 -5 1 5455.8 225.405 1
 -7 -5 -1 5430.9 266.328 3
 -7 -5 1 5487.02 240.435 3
 -7 5 -1 6343.62 314.461 3
 -7 -5 1 5572.8 256.51 5
 -7 -5 -1 5683.22 281.401 5
 -7 5 3 901.058 119.498 5
 -7 5 -3 1484 263.721 5
 -7 -5 -3 1307.99 138.663 2
 -7 -5 -3 1502.07 255.22 3
 -7 -5 3 1233.92 230.881 1
 -7 5 -3 1376.39 225.916 2
 -7 5 -3 1380.77 263.422 3
 -7 -5 -3 1505.55 262.807 5
 -7 5 -5 76058.5 1077.21 5
 -7 -5 -5 72427.5 940.69 2
 -7 -5 5 77487.9 1053.14 1
 -7 5 -5 80203.3 1019.58 2
 -7 -5 5 72693.4 939.195 3
 -7 5 -5 80742 1069.07 3
 -7 5 5 77512.1 1103.8 3
 -7 -5 5 72583.8 965.561 5
 -7 -5 -5 74597.6 1088.76 5
 7 -5 5 79821.2 1216.84 1
 -7 5 -7 10734.2 441.219 5
 -7 -5 7 11416.7 421.428 1
 -7 5 -7 12441.8 375.121 2
 -7 5 7 12294.6 393.61 2
 -7 -5 7 10631.8 271.614 3
 7 -5 7 11939 537.912 1
 -7 5 7 12589.4 473.381 3
 -7 -5 7 11005.1 306.189 5
 -7 5 -9 6503.14 337.415 2
 7 -5 9 6355.66 475.325 1
 -7 5 9 5828.77 366.334 2
 -7 -5 9 5884.56 230.696 3
 -7 5 -11 6125.91 477.595 5
 -7 -5 11 5928.7 475.372 1
 7 -5 11 5694.77 499.404 1
 -7 -5 -11 6928.67 429.782 4
 -7 5 -11 5451.61 365.451 3
 -7 -5 11 5190.41 246.587 3
 -7 5 11 6990.36 493.92 3
 -7 -5 -11 7206.68 490.441 5
 -7 5 -13 24659.3 708.717 5
 -7 -5 13 23325.2 722.575 1
 -7 -5 -13 24993.4 621.392 4
 -7 5 -13 21757.4 593.825 3
 -7 5 13 24724 734.782 3
 -7 -5 -13 23018.4 693.21 5
 -7 5 -15 50957.6 1008.24 5
 -7 5 -15 47987.7 849.164 2
 -7 -5 15 47788.4 1043.05 1
 -7 -5 -15 49079.7 890.799 4
 -7 5 -15 46517.7 891.15 3
 -7 5 15 50097.6 1067.15 3
 -7 -5 -15 47160.5 977.951 5
 -7 5 15 47028.7 981.461 1
 -7 5 -17 4184.92 564.322 5
 -7 -5 -17 3350.38 562.122 5
 -7 5 -17 3716.85 422.549 2
 -7 -5 17 4223.68 614.335 1
 -7 5 -17 3348.48 463.69 3
 7 -5 17 3751.14 569.85 1
 -7 5 17 5473.19 692.182 3
 -7 5 17 5055.7 588.778 1
 -7 5 19 259.517 657.977 3
 -7 -5 -19 1457.71 563.83 5
 -7 5 -19 1157.96 574.797 5
 -7 5 19 1994.05 603.92 1
 7 -5 19 986.53 600.792 1
 -7 -5 19 1079.53 634.098 1
 -7 5 21 2079.53 770.307 3
 -7 5 -21 2943.38 665.081 5
 -7 5 21 3220.35 655.172 1
 7 -5 21 3255.77 675.742 1
 -7 -5 -21 2420.31 606.124 4
 -7 5 -21 2941.65 534.668 4
 -7 -5 21 3418.23 734.276 1
 -7 -5 -21 3477.29 638.044 5
 -7 5 23 17475.3 856.061 1
 -7 5 -23 16908.7 828.785 5
 -7 -5 23 17062.1 905.745 1
 -7 -5 -23 16200.5 785.331 4
 -7 5 -23 16052.9 702.197 4
 7 -5 23 15995.6 907.985 1
 -7 5 23 16078.6 1009.47 3
 -7 -5 -23 16244.6 796.791 5
 -7 5 25 9481.36 808.515 1
 -7 5 -25 9300.04 777.197 5
 -7 -5 25 9225.27 889.461 1
 -7 -5 -25 8713.2 764.908 4
 -7 5 25 8025.97 961.591 3
 -7 -5 -25 9564.64 752.725 5
 -7 5 27 1212.65 920.586 3
 -7 5 -27 2673.1 719.91 5
 -7 -5 -27 2172.33 707.24 4
 -7 5 -27 187.155 607.62 4
 -7 -5 27 1844.25 848.772 1
 -7 5 29 134.25 930.02 3
 -7 5 -29 633.735 626.447 4
 -7 5 31 418.408 962.75 3
 -7 -5 31 1653.03 902.16 1
 -7 -5 33 8642.15 966.113 1
 -7 -5 -33 4478.58 757.459 4
 -7 5 -33 2089.53 712.041 4
 -7 5 33 5835.64 854.32 1
 -7 -5 -33 5537.51 796.449 5
 -7 -7 -1 4656.13 183.539 1
 -7 -7 1 5358.21 253.295 1
 -7 7 -1 5507.18 296.473 2
 -7 7 1 5336.78 309.05 2
 -7 -7 1 5084.51 250.242 3
 -7 7 -1 5204.12 322.932 3
 -7 7 1 5649.15 339.047 3
 -7 -7 1 4584.69 275.863 5
 -7 -7 -1 5201.81 317.347 5
 -7 -7 3 58676.7 846.3 1
 -7 -7 -3 60650.9 752.901 4
 -7 7 -3 62348.8 858.587 2
 -7 7 3 61404.8 887.653 2
 -7 -7 -3 55099.3 725.635 2
 -7 -7 3 58088.3 774.886 3
 -7 7 3 60738.9 938.283 3
 -7 -7 3 57144.6 835.373 5
 -7 7 -5 2825.54 298.133 2
 -7 -7 5 2941.79 311.919 1
 -7 7 5 2810.26 321.558 2
 -7 7 5 2986.06 388.888 3
 -7 -7 5 2849.91 255.318 5
 7 -7 5 3079.86 506.594 1
 -7 -7 -7 42963.7 670.92 4
 -7 -7 7 40724.1 761.317 1
 -7 7 7 45666.7 765.832 2
 -7 -7 7 37622 543.139 3
 -7 7 -7 42082.7 717.993 3
 -7 7 7 47520.9 871.605 3
 -7 -7 7 38988.7 649.517 5
 -7 -7 -7 41772.1 778.803 5
 -7 7 -9 2217.56 409.824 5
 -7 7 -9 2104.39 313.948 3
 -7 -7 -9 2571.8 430.733 5
 -7 7 -11 20529.1 647.093 5
 -7 7 -11 18831.9 506.761 2
 -7 -7 -11 20647.7 572.63 4
 -7 -7 11 20689 649.765 1
 -7 7 11 19809.9 582.82 2
 -7 7 -11 18626.6 517.442 3
 -7 7 11 22065.9 698.925 3
 -7 -7 -11 21016.6 641.19 5
 -7 7 -13 40700.4 907.802 5
 7 -7 13 39209 920.418 1
 -7 7 -13 38234.5 726.449 2
 -7 -7 -13 40676.7 786.678 4
 -7 -7 13 40345.4 911.535 1
 -7 7 13 36158.6 776.465 2
 -7 7 -13 38319 746.482 3
 -7 7 13 41169.3 953.643 3
 -7 -7 -13 37231.9 846.259 5
 -7 7 -15 10757.1 643.419 5
 -7 7 -15 8785.56 440.258 2
 -7 -7 15 10092.8 653.991 1
 -7 -7 -15 9821.25 542.992 4
 -7 7 15 8421 508.898 2
 -7 7 -15 9359.03 479.212 3
 -7 7 15 10527 671.283 3
 -7 -7 -15 9964.37 582.23 5
 -7 7 -17 25018.4 820.213 5
 -7 7 -17 22046.1 631.404 2
 -7 -7 17 25025.7 870.649 1
 -7 -7 -17 25711.9 732.475 4
 -7 7 17 21267.5 694.055 2
 -7 7 -17 22675.6 662.069 3
 -7 7 17 28392.3 988.283 3
 7 -7 17 23894.6 860.899 1
 -7 -7 -17 24377.6 770.817 5
 -7 7 19 -177.251 708.135 3
 -7 -7 -19 368.311 560.382 5
 -7 7 -19 625.618 625.741 5
 -7 -7 19 2088.47 713.029 1
 -7 7 -19 405.586 419.124 2
 -7 7 -19 406.15 436.953 3
 7 -7 19 65.32 618.925 1
 -7 7 21 2130.38 814.946 3
 -7 -7 -21 3234.9 631.463 5
 -7 7 -21 3406.53 680.227 5
 -7 7 21 3292.22 659.552 1
 -7 -7 21 4062.89 779.907 1
 -7 -7 -21 3846.58 649.614 4
 7 -7 21 3417.84 722.686 1
 -7 7 23 1958.11 909.11 3
 -7 7 -23 3643.05 693.024 5
 -7 -7 23 4297.1 815.579 1
 -7 7 -23 865.518 581.928 4
 7 -7 23 3623.02 738.739 1
 -7 -7 -23 4182.23 721.142 4
 -7 -7 -23 4944 690.029 5
 -7 7 23 4661.4 719.954 1
 -7 7 -25 13019.7 829.2 5
 -7 -7 25 12996.2 931.216 1
 -7 -7 -25 13231.3 789.653 4
 7 -7 25 12821 935.531 1
 -7 7 25 12739.7 1048.51 3
 -7 -7 -25 13188.3 798.119 5
 -7 7 27 1717.63 934.477 3
 -7 7 -27 250.249 619.748 4
 -7 7 29 2537.27 1011.84 3
 -7 7 -29 -555.563 744.401 5
 -7 -7 29 1156.23 835.554 1
 -7 -7 -31 2866.89 761.369 5
 -7 7 -31 1379.83 776.303 5
 -7 7 31 4061.26 809.95 1
 -7 -7 -31 178.024 798.532 4
 -7 7 33 3048.91 1051.41 3
 -7 -7 -33 3838.05 758.782 5
 -7 7 -33 3564.82 790.471 5
 -7 7 -33 1165.73 695.635 4
 -7 -7 -33 516.113 794.238 4
 -7 7 33 5446.38 828.614 1
 -7 -9 -1 5645.37 228.094 4
 -7 -9 -1 5404.65 250.236 1
 -7 -9 1 5648.22 296.462 1
 -7 9 3 26470.5 529.929 2
 -7 -9 3 27434.6 515.132 1
 -7 9 3 29958.3 611.899 3
 -7 -9 -3 29641.2 571.693 5
 -7 -9 -5 69336.4 816.073 4
 -7 9 5 67924.4 949.815 2
 -7 -9 5 65102.8 934.894 1
 -7 9 -5 69551.4 911.83 3
 -7 9 5 70857.1 1032.34 3
 -7 -9 5 62522 852.992 5
 -7 -9 -5 67096.4 955.571 5
 7 -9 5 70741.6 1191.68 1
 -7 -9 -7 6071.57 378.985 4
 -7 9 7 5567.61 420.06 2
 -7 9 -7 5826.03 353.061 3
 -7 9 7 6415.09 511.791 3
 7 -9 7 5310.57 578.139 1
 -7 -9 7 5160.21 321.737 5
 -7 -9 -7 4622.84 412.545 5
 7 -9 9 423.133 534.01 1
 -7 9 9 1597.95 409.957 2
 -7 -9 -9 1019.87 390.505 4
 -7 9 -9 579.953 329.385 2
 -7 9 -9 683.253 303.88 3
 -7 -9 9 423.037 422.596 1
 -7 9 9 1599.76 467.211 3
 -7 -9 -9 -248.963 442.393 5
 -7 9 -11 6128.49 404.567 2
 -7 -9 -11 6190.91 461.502 4
 7 -9 11 6049.3 604.446 1
 -7 -9 11 4377.67 528.546 1
 -7 9 11 5115.49 462.874 2
 -7 9 -11 5036.6 377.144 3
 -7 -9 -11 4892.18 481.652 5
 -7 9 11 5217.39 560.672 3
 -7 9 -13 24859.8 788.512 5
 -7 9 -13 23839.4 583.677 2
 7 -9 13 24669.7 836.389 1
 -7 -9 -13 23218.6 653.506 4
 -7 -9 13 23306.9 751.845 1
 -7 9 13 20622 650.448 2
 -7 9 -13 22178.9 587.403 3
 -7 9 13 23217.1 809.515 3
 -7 -9 -13 20484 688.832 5
 7 -9 15 43444.6 1034.84 1
 -7 9 -15 47845.5 1030.28 5
 -7 9 -15 42508.3 793.596 2
 -7 -9 -15 45512.3 901.988 4
 -7 -9 15 44382.6 1030.38 1
 -7 9 15 39697.2 928.696 2
 -7 9 -15 42229 808.322 3
 -7 9 15 45696.1 1080.76 3
 -7 -9 -15 44613.5 965.631 5
 -7 9 -17 12834.2 708.774 5
 -7 9 -17 11421.1 503.566 2
 -7 -9 -17 11624.8 642.467 4
 -7 -9 17 11027.8 737.058 1
 -7 9 17 12020.9 616.21 2
 -7 9 -17 11941.1 516.062 3
 -7 9 17 12818.8 844.054 3
 -7 -9 -17 11323.1 645.346 5
 7 -9 17 10867.9 735.585 1
 -7 -9 -19 701.095 573.092 5
 -7 9 -19 1309.63 647.189 5
 7 -9 19 1106.54 681.419 1
 -7 9 -19 598.079 429.425 2
 -7 9 -19 892.249 427.798 3
 -7 -9 19 442.541 673.127 1
 -7 9 19 83.1329 540.576 2
 -7 9 19 463.556 754.53 3
 -7 9 21 168.459 821.024 3
 -7 -9 -21 1355.47 630.284 5
 -7 9 -21 1233.61 695.427 5
 -7 9 -21 -76.2245 448.332 2
 -7 9 -21 537.256 469.69 3
 7 -9 21 2107.83 715.572 1
 -7 -9 21 737.461 735.427 1
 -7 9 -23 10169.8 801.412 5
 -7 -9 -23 7446.51 745.055 4
 -7 -9 23 10701.9 907.729 1
 7 -9 23 9056.18 841.547 1
 -7 -9 -23 9642.9 740.832 5
 -7 9 25 3397.44 948.625 3
 -7 9 -25 4776.1 775.915 5
 -7 -9 -25 4470.25 738.029 4
 7 -9 25 3581.53 798.895 1
 -7 -9 25 3847.86 859.12 1
 -7 9 27 3831.2 989.19 3
 7 -9 27 3113.84 870.734 1
 -7 9 -27 5090.65 682.387 4
 -7 9 -29 -1099.44 771.241 5
 -7 -9 -29 -264.522 801.382 4
 -7 -9 29 190.196 848.997 1
 -7 9 31 349.215 1004.96 3
 -7 -9 -31 601.728 695.375 5
 -7 9 -31 37.5272 773.272 5
 -7 -9 -31 -16.9002 803.286 4
 -7 -11 1 2493.66 333.462 1
 -7 -11 -1 2268.72 277.953 1
 -7 11 -1 3471.95 347.529 3
 -7 -11 1 2585.95 338.764 5
 -7 -11 -1 2746.61 343.817 5
 -7 -11 -3 11430.2 375.289 4
 -7 -11 3 9776.64 446.205 1
 -7 11 -3 10945.4 419.659 3
 -7 -11 3 9900.57 414.82 5
 -7 -11 -3 10176.9 458.316 5
 -7 -11 -5 29731.4 574.711 4
 -7 11 -5 29757.8 637.313 2
 -7 -11 5 28311.9 678.801 1
 -7 11 -5 29667.7 611.064 3
 -7 -11 5 26111.7 580.958 5
 -7 11 5 29368.7 731.079 3
 -7 -11 -5 27625.9 672.002 5
 7 -11 5 26821.5 894.799 1
 -7 -11 -7 31196.5 620.714 4
 -7 11 -7 28498.3 617.892 2
 -7 11 -7 29771 611.063 3
 -7 -11 7 27476.9 598.181 5
 -7 11 7 30544.7 787.186 3
 7 -11 7 29004.7 901.287 1
 -7 -11 -7 26728.5 700.591 5
 -7 -11 9 1343.69 459.559 1
 -7 11 9 200.525 491.77 3
 7 -11 9 1289.36 585.201 1
 -7 -11 -9 1407.28 404.03 4
 -7 11 -9 686.509 348.518 2
 -7 11 -9 1065.2 306.414 3
 -7 -11 -9 665.962 427.053 5
 -7 11 -11 3793.97 388.457 2
 -7 -11 -11 3642.89 456.243 4
 7 -11 11 3934.19 614.328 1
 -7 -11 11 4062.95 561.407 1
 -7 11 -11 4245.95 366.268 3
 -7 11 11 2813.83 574.142 3
 -7 -11 -11 3506.78 475.938 5
 -7 11 -13 24705.4 615.77 2
 -7 -11 -13 24959.6 695.18 4
 7 -11 13 24181.9 848.933 1
 -7 11 -13 23262.3 583.815 3
 -7 11 13 23385.2 836.644 3
 -7 -11 -13 23212 743.858 5
 7 -11 15 37572.6 1011.83 1
 -7 11 -15 36916.6 760.791 2
 -7 -11 -15 39378 871.923 4
 -7 -11 15 42218.9 1051.81 1
 -7 11 -15 36021.6 748.18 3
 -7 11 15 41011.5 1072.28 3
 -7 -11 -15 34711.2 891.489 5
 7 -11 17 12173.5 767.943 1
 -7 11 -17 13109.6 729.983 5
 -7 11 -17 11129.7 503.915 2
 -7 -11 -17 11942 685.752 4
 -7 -11 17 11632.2 802.312 1
 -7 11 -17 11668 517.65 3
 -7 11 17 12610.1 843.631 3
 -7 -11 -17 11575.3 673.516 5
 -7 -11 -19 790.808 610.679 5
 -7 11 -19 2017.15 669.921 5
 -7 11 -19 -28.3853 438.378 2
 -7 11 -19 1394.84 443.487 3
 -7 -11 19 794.859 725.812 1
 7 -11 19 1461.13 710.591 1
 -7 11 19 788.601 806.061 3
 -7 11 21 2377.19 845.374 3
 -7 -11 -21 2775.74 652.21 5
 -7 11 -21 3284.29 700.37 5
 -7 11 -21 2574.54 473.157 3
 7 -11 21 3515.65 754.894 1
 -7 -11 21 2179.78 752.873 1
 -7 11 23 5618.99 958.724 3
 -7 11 -23 7549.57 785.681 5
 -7 11 -23 7462.38 531.059 2
 -7 -11 -23 4572.78 782.708 4
 -7 -11 23 6842.36 845.849 1
 -7 11 23 6369.59 684.406 2
 -7 11 -23 6433.43 536.551 3
 7 -11 23 7046.57 814.227 1
 -7 -11 -23 6522.59 712.501 5
 -7 -11 25 8676.35 902.66 1
 -7 11 -25 8453.89 623.196 4
 7 -11 25 8726.22 888.96 1
 -7 11 25 7751.26 1016.41 3
 -7 11 -27 1741.64 763.06 5
 7 -11 27 1485.15 836.428 1
 -7 11 -27 258.958 590.565 4
 -7 11 27 1212.79 657.169 2
 -7 11 29 -954.494 996.111 3
 -7 -11 -29 -304.442 676.937 5
 -7 11 -29 -704.356 757.449 5
 7 -11 29 -733.14 895.063 1
 -7 -11 -29 -129.188 769.02 4
 -7 -11 29 -676.74 907.707 1
 -7 11 29 369.098 670.187 2
 -7 11 31 576.836 1044.93 3
 -7 -11 -31 -479.511 706.604 5
 -7 11 -31 363.127 751.978 5
 -7 -11 -31 96.2984 745.429 4
 -7 11 -31 1841.79 636.996 4
 -7 -11 31 1607.97 927.821 1
 -7 11 31 1438.29 685.613 2
 -7 -13 1 1628.27 286.669 4
 -7 -13 -1 1424.22 309.364 4
 -7 -13 1 1517.36 376.823 1
 -7 -13 1 979.916 364.642 5
 -7 13 -1 1209.22 357.345 2
 -7 13 1 1544.25 357.621 2
 -7 13 -1 1186.71 342.898 3
 -7 -13 -1 1725.34 377.079 5
 -7 13 1 1338.28 369.818 3
 -7 -13 3 10846.9 342.354 4
 -7 -13 -3 12388.7 435.979 4
 -7 13 -3 10891.7 451.509 2
 -7 13 3 10474.2 488.997 2
 -7 -13 -3 11284.3 509.653 5
 -7 13 -3 11171.2 443.783 3
 -7 -13 3 10688.6 504.689 1
 -7 13 3 12168.7 534.956 3
 -7 -13 3 9686.35 449.187 5
 -7 -13 5 20562.4 428.704 4
 -7 -13 -5 23437.2 571.786 4
 -7 13 -5 24163.9 606.098 2
 -7 13 5 21308.1 600.753 2
 -7 13 -5 23222.8 553.123 3
 -7 -13 5 20545.6 555.309 5
 -7 -13 -5 21058 634.296 5
 -7 -13 7 19115.7 419.445 4
 -7 -13 -7 21767.9 570.517 4
 -7 13 -7 19551.1 552.522 2
 -7 13 7 20064.3 662.052 2
 -7 -13 7 21444.8 701.628 1
 -7 13 -7 20901.7 530.413 3
 7 -13 7 21542.2 871.425 1
 -7 -13 7 19764.2 559.626 5
 -7 -13 -7 18959.6 643.125 5
 -7 -13 9 861.192 526.74 1
 7 -13 9 763.683 624.848 1
 -7 -13 -9 419.077 436.309 4
 -7 13 -9 619.083 361.964 2
 -7 13 -9 769.889 328.347 3
 -7 13 9 -443.896 526.348 3
 -7 -13 -9 432.955 460.539 5
 -7 13 -11 4637.41 410.26 2
 -7 -13 -11 3974.45 492.123 4
 -7 13 11 4870.63 534.273 2
 7 -13 11 4058.3 654.604 1
 -7 -13 11 5020.01 619.23 1
 -7 13 -11 4495.67 370.093 3
 -7 -13 -11 3051.62 493.939 5
 -7 13 11 3383.35 619.226 3
 -7 13 -13 24036.5 634.537 2
 -7 -13 -13 22199.7 705.992 4
 7 -13 13 23191.3 872.122 1
 -7 13 13 22113.3 744.06 2
 -7 13 -13 22907.1 593.033 3
 -7 13 13 22265.3 853.115 3
 -7 13 -15 14313.7 537.494 2
 7 -13 15 12427.2 795.899 1
 -7 -13 -15 11974.8 666.861 4
 -7 13 15 13173.4 686.944 2
 -7 -13 15 16072.6 821.256 1
 -7 13 -15 13603.6 510.54 3
 -7 13 15 13697.1 822.932 3
 -7 -13 -15 11165.2 656.896 5
 7 -13 17 9810.28 780.798 1
 -7 13 -17 10169.1 510.062 2
 -7 -13 17 11225.7 845.594 1
 -7 13 17 9980.89 688.427 2
 -7 13 -17 10569 490.186 3
 -7 13 17 11293.7 846.737 3
 -7 -13 -17 10377.9 704.436 5
 7 -13 19 305.031 725.455 1
 -7 13 -19 28.9952 428.453 2
 -7 13 -19 388.244 411.364 3
 -7 13 19 276.326 605.814 2
 -7 13 19 -568.595 866.925 3
 -7 -13 -19 -102.529 609.185 5
 -7 -13 -21 1950.68 637.585 5
 -7 13 -21 2560.78 705.481 5
 -7 13 -21 1778.2 469.365 2
 -7 13 -21 2067.91 464.815 3
 7 -13 21 2137.39 790.703 1
 -7 -13 21 2115 820.06 1
 -7 13 21 1504.7 616.741 2
 -7 13 21 1463.5 853.194 3
 -7 13 -23 8981.04 798.693 5
 -7 13 -23 8337.58 542.421 2
 -7 -13 23 9827.51 907.923 1
 -7 13 23 8539.91 721.521 2
 -7 13 -23 8699.49 558.903 3
 7 -13 23 9708.67 870.498 1
 -7 13 23 8277.62 960.988 3
 7 -13 25 6175.09 873.923 1
 -7 13 27 882.085 987.66 3
 -7 13 -27 2858.12 790.161 5
 -7 -13 -27 1233.73 758.865 4
 7 -13 27 2485.38 844.67 1
 -7 13 -27 580.824 605.741 4
 -7 -13 27 1683.08 856.522 1
 -7 13 27 2142.02 711.51 2
 -7 -13 -29 -212.738 682.912 5
 -7 13 29 -554.513 1012.17 3
 -7 13 -29 -687.848 757.074 5
 -7 -13 -29 -1077.43 769.173 4
 -7 13 29 -382.916 711.215 2
 -7 -13 -31 -475.099 730.006 5
 -7 13 31 63.2852 1063.63 3
 -7 13 -31 793.364 764.209 5
 7 -13 31 940.837 912.798 1
 -7 -13 -31 106.727 787.518 4
 -7 -13 31 -347.322 921.905 1
 -7 13 31 398.805 744.049 2
 -7 -15 -1 2335.32 364.002 4
 -7 -15 1 1725.98 327.259 4
 -7 15 -1 1490.6 372.449 3
 -7 15 -1 1574.06 382.115 2
 -7 15 1 1356.73 402.244 2
 -7 15 1 1665.45 406.57 3
 -7 -15 1 1622.83 427.423 5
 -7 -15 -1 2029.31 430.795 5
 7 -15 3 11302 884.451 1
 -7 -15 3 12526.9 421.1 4
 -7 -15 -3 12818.3 475.496 4
 -7 15 -3 12099 496.179 2
 -7 15 3 12346.7 555.76 2
 -7 15 -3 12525.7 485.963 3
 -7 15 3 12538.7 565.89 3
 -7 -15 3 11394.8 513.703 5
 -7 -15 -3 11655.4 538.974 5
 -7 -15 5 21508.9 488.439 4
 -7 -15 -5 24318 606.279 4
 -7 15 -5 21910.6 628.16 2
 -7 15 5 20565.3 653.88 2
 -7 -15 -5 20293.1 666.93 5
 -7 15 -5 22407.1 571.358 3
 -7 -15 5 24090.4 758.328 1
 -7 15 5 21153 706.128 3
 -7 -15 5 20723.6 592.54 5
 7 -15 5 20776.5 922.326 1
 -7 -15 7 4812.06 344.994 4
 -7 -15 -7 5173.33 490.891 4
 -7 15 -7 5150.26 424.898 2
 -7 15 7 4811.58 484.204 2
 -7 15 -7 5076.45 386.052 3
 -7 -15 7 5049.38 581.776 1
 7 -15 7 4955.34 760.688 1
 -7 -15 7 6176.63 474.853 5
 -7 -15 -7 4433.49 510.278 5
 -7 -15 9 623.131 603.837 1
 7 -15 9 1557.27 687.989 1
 -7 -15 -9 998.308 499.393 4
 -7 15 -9 1519.3 407.556 2
 -7 15 -9 1488.57 333.028 3
 -7 15 9 1057.31 527.784 2
 -7 -15 -9 1146.51 506.604 5
 -7 15 -11 4010.17 433.691 2
 -7 -15 -11 3570.56 574.938 4
 -7 15 11 3963.73 560.09 2
 -7 -15 11 4696.43 697.569 1
 -7 15 -11 4297.88 378.779 3
 -7 -15 -11 2913.65 548.122 5
 7 -15 11 4407.46 747.349 1
 -7 15 -13 10759.6 530.892 2
 -7 -15 -13 8939.29 682.691 4
 7 -15 13 9866.13 804.065 1
 -7 15 13 8697.22 636.502 2
 -7 -15 13 12397.6 801.955 1
 -7 15 -13 10268.3 462.661 3
 -7 -15 -13 7542.85 614.063 5
 -7 15 13 9179.96 743 3
 -7 15 -15 11544 550.208 2
 7 -15 15 12928.4 851.682 1
 -7 -15 15 12948.4 834.853 1
 -7 15 -15 11469.2 483.982 3
 -7 15 15 11081.5 840.23 3
 7 -15 17 3421.52 753.083 1
 -7 -15 -17 2037.34 685.177 4
 -7 15 17 3745.09 629.812 2
 -7 -15 17 5152.93 788.132 1
 -7 15 -17 3082.06 403.753 3
 -7 -15 -17 3608.17 631.392 5
 -7 15 17 3887.26 792.622 3
 -7 -15 19 -1327.87 842.139 1
 7 -15 19 185.478 749.451 1
 -7 15 -19 544.072 437.059 2
 -7 15 -19 924.628 419.855 3
 -7 15 19 826.704 637.052 2
 -7 -15 -19 458.452 601.953 5
 -7 15 19 825.25 819.222 3
 -7 15 -21 3259.73 488.88 2
 -7 15 -21 2778.72 457.635 3
 -7 15 21 2986.48 688.854 2
 7 -15 21 2772.96 770.278 1
 -7 -15 21 3402.09 857.847 1
 -7 -15 -21 2017.17 637.487 5
 -7 15 -23 6798.68 543.24 2
 -7 -15 23 7184.01 925.846 1
 -7 15 -23 7060.83 525.616 3
 7 -15 23 8423.03 870.669 1
 -7 15 25 4591.44 963.352 3
 -7 15 -25 7509.87 806.498 5
 -7 15 -25 6051.92 539.326 2
 -7 -15 -25 5601.62 794.583 4
 -7 15 25 4849.33 717.055 2
 -7 15 -25 6020.9 534.371 3
 7 -15 25 5714.4 837.441 1
 -7 15 27 1557.55 984.975 3
 -7 15 -27 5236.37 792.175 5
 -7 -15 -27 2785.54 836.967 4
 -7 -15 27 3109.03 917.37 1
 -7 15 27 1599.07 709.967 2
 -7 -15 -27 3101.64 695.057 5
 -7 15 29 432.973 1033.97 3
 -7 15 -29 -143.233 768.422 5
 7 -15 29 280.428 822.089 1
 -7 -15 -29 -573.082 856.616 4
 -7 -15 29 -623.588 909.255 1
 -7 -15 -29 213.154 704.378 5
 -7 -17 1 411.314 393.048 4
 -7 -17 -1 535.686 380.011 4
 7 -17 1 816.983 863.944 1
 -7 17 -1 200.612 405.752 2
 -7 17 1 530.434 425.524 2
 -7 17 -1 561.213 394.454 3
 -7 17 1 116.784 415.594 3
 -7 -17 1 -19.8411 436.366 5
 -7 -17 -1 -607.016 470.126 5
 7 -17 3 10870 923.859 1
 -7 -17 3 10774.2 447.908 4
 -7 -17 -3 12078.1 518.724 4
 -7 17 -3 10495.5 527.574 2
 -7 17 3 10293.5 555.558 2
 -7 17 -3 11277.4 495.976 3
 -7 17 3 11708.6 591.031 3
 -7 -17 3 10098.5 537.094 5
 -7 -17 -3 10649.2 586.608 5
 -7 -17 5 7722.1 437.335 4
 -7 17 -5 6942.54 507.402 2
 -7 17 5 6852.95 544.702 2
 -7 17 -5 8076.75 448.249 3
 -7 17 5 7564.72 588.563 3
 -7 -17 5 8839.92 677.015 1
 7 -17 5 6893.53 844.813 1
 -7 -17 -5 7236.84 552.143 5
 -7 -17 7 9406.65 449.817 4
 -7 -17 -7 8509.46 570.158 4
 -7 17 -7 9556.38 516.007 2
 -7 17 7 8519.84 582.519 2
 -7 17 -7 9589.46 453.797 3
 -7 -17 7 9836.63 727.678 1
 7 -17 7 9719.45 874.355 1
 -7 17 7 10904.4 699.577 3
 -7 -17 7 10334.6 556.115 5
 -7 -17 -7 8810.95 599.926 5
 7 -17 9 490.46 760.383 1
 -7 -17 -9 191.644 513.377 4
 -7 -17 9 127.729 626.219 1
 -7 17 -9 452.941 434.517 2
 -7 17 -9 -41.3242 345.109 3
 -7 17 9 466.49 513.786 2
 -7 17 9 745.072 588.527 3
 -7 -17 -9 -23.728 518.266 5
 -7 -17 11 3619.08 718.984 1
 -7 17 11 3385.1 619.509 2
 -7 -17 -11 2436.18 588.086 4
 -7 17 -11 3527.52 384.919 3
 -7 17 -11 2401.4 460.637 2
 -7 -17 -11 2626.49 602.563 5
 7 -17 11 3828.08 799.295 1
 -7 -17 -13 3622.05 640.101 4
 7 -17 13 5917.15 794.786 1
 -7 17 13 4661.05 633.032 2
 -7 17 -13 5587.1 417.759 3
 -7 -17 13 5298.57 785.451 1
 -7 -17 -13 3896.58 609.333 5
 7 -17 15 7133.84 823.765 1
 -7 17 15 5168.28 675.221 2
 -7 17 -15 6557.36 436.906 3
 -7 -17 -15 6157.69 682.976 5
 7 -17 17 5661.26 791.688 1
 -7 -17 -17 5651.96 705.615 4
 -7 -17 17 6536.72 871.025 1
 -7 17 -17 5835.34 435.286 3
 -7 17 17 5762.42 842.266 3
 -7 17 17 3103.22 652.591 2
 -7 -17 -17 4687.84 650.023 5
 -7 -17 19 903.115 824.945 1
 7 -17 19 -220.912 754.243 1
 -7 17 -19 295.095 433.826 2
 -7 17 -19 282.893 394.305 3
 -7 17 19 -677.387 651.844 2
 -7 -17 -19 67.7503 618.036 5
 -7 17 19 249.507 820.743 3
 -7 -17 21 2799.29 868.303 1
 7 -17 21 2912.67 786.914 1
 -7 17 -21 1884.63 475.206 2
 -7 17 -21 2315.54 433.264 3
 -7 17 -23 4563.71 521.916 2
 -7 -17 -23 5289.79 780.963 4
 -7 17 23 4654.39 714.085 2
 -7 17 -23 4861.45 490.52 3
 -7 17 23 4272.91 988.903 3
 -7 17 -25 7422.65 794.253 5
 -7 -17 -25 6479.95 827.838 4
 -7 -17 25 8274.18 1005.27 1
 -7 17 25 6056.13 770.94 2
 -7 17 25 6624.97 1019.25 3
 -7 17 27 3633.18 995.299 3
 -7 17 -27 2214.75 757.641 5
 -7 -17 -27 1788.37 864.157 4
 7 -17 27 1844.23 835.718 1
 -7 17 27 439.74 760.456 2
 -7 -17 -27 4030.37 712.743 5
 -7 -19 1 992.018 418.945 4
 -7 -19 -1 618.577 465.694 4
 7 -19 1 105.976 920.744 1
 -7 19 1 1448.67 465.003 3
 -7 -19 -1 217.809 518.463 5
 -7 19 -1 702.789 452.567 2
 -7 19 1 830.921 477.499 2
 -7 19 -1 1127.82 434.412 3
 -7 -19 1 532.492 484.088 5
 -7 -19 3 3856.23 438.463 4
 -7 19 -3 4018.27 505.72 2
 -7 19 -3 4172.9 445.149 3
 -7 19 3 4986.64 544.631 3
 -7 -19 3 3918.86 503.605 5
 -7 -19 -3 3941.33 548.545 5
 -7 -19 5 13769 531.544 4
 -7 19 -5 14769.9 631.41 2
 -7 19 5 15597.7 701.082 2
 -7 -19 -5 14470.7 677.362 5
 -7 19 -5 14493 535.232 3
 -7 19 5 15446.5 706.88 3
 -7 -19 5 14935.7 613.519 5
 -7 -19 7 3689.3 435.728 4
 -7 -19 7 4091.23 514.343 5
 -7 19 7 4128.62 593.421 2
 -7 19 -7 4235.14 421.756 3
 7 -19 7 5107.89 886.002 1
 -7 19 7 4885.88 648.927 3
 -7 -19 7 4338.64 709.1 1
 -7 -19 -7 5437.58 596.677 5
 7 -19 9 -346.956 801.773 1
 -7 -19 -9 400.649 557.99 4
 -7 -19 9 -372.698 702.672 1
 -7 19 -9 -34.145 446.533 2
 -7 19 -9 59.1883 358.13 3
 -7 19 9 290.225 549.766 2
 -7 19 9 647.048 598.907 3
 -7 -19 -9 267.714 541.377 5
 -7 -19 -11 604.693 582.084 4
 -7 -19 11 772.044 729.112 1
 -7 19 -11 285.424 448.648 2
 -7 19 -11 443.502 365.199 3
 -7 19 11 206.405 575.018 2
 -7 19 11 397.746 644.328 3
 -7 -19 -11 455.18 571.056 5
 -7 -19 -13 7351.36 673.705 4
 -7 19 13 7188.38 724.792 2
 7 -19 13 7066.73 833.892 1
 -7 19 -13 6894.25 438.931 3
 -7 19 13 7493.75 788.42 3
 -7 -19 -13 5949.5 651.752 5
 -7 19 -15 7285.62 541.002 2
 -7 -19 -15 7976.93 698.894 4
 7 -19 15 8391.78 847.652 1
 -7 19 15 6452.32 699.787 2
 -7 19 -15 7913.64 457.88 3
 -7 -19 -15 6047.94 699.067 5
 -7 19 -17 4676.61 489.039 2
 -7 -19 17 5401.62 939.725 1
 -7 19 17 4467.51 690.457 2
 7 -19 17 3713.98 778.016 1
 -7 19 -17 3942.37 427.367 3
 -7 -19 19 -216.65 868.045 1
 7 -19 19 112.494 749.99 1
 -7 19 -19 -121.562 442.564 2
 -7 19 -19 -118.321 381.701 3
 -7 19 -21 390.45 464.052 2
 -7 19 -21 409.996 412.829 3
 -7 19 21 1955.57 668.135 2
 -7 19 21 2371.53 860.789 3
 -7 -19 23 4538.96 952.957 1
 -7 19 -23 4855.63 545.897 2
 -7 -19 -23 5385.9 805.805 4
 -7 19 23 5020.97 726.91 2
 -7 19 -23 5356.46 513.362 3
 -7 19 23 5734.91 945.197 3
 7 -19 23 3648.86 821.59 1
 -7 -19 -25 1879 840.384 4
 -7 19 25 5168.14 763.031 2
 7 -19 25 2544.14 834.02 1
 -7 -19 -25 4155.04 697.036 5
 -7 -19 25 4537.28 1020.32 1
 -7 19 25 4762.5 1060.85 3
 -7 21 -1 873.401 439.795 3
 -7 -21 1 890.438 475.417 4
 -7 -21 -1 2.76842 493.887 4
 7 -21 -1 318.017 1031.7 1
 7 -21 1 1504.29 952.123 1
 -7 21 -1 11.9846 480.373 2
 -7 21 1 -43.9168 484.697 2
 -7 21 1 606.87 471.013 3
 -7 -21 1 871.028 519.619 5
 -7 -21 -1 165.345 520.543 5
 -7 -21 3 3904.09 494.473 4
 -7 21 -3 4327.24 458.341 3
 -7 21 3 6622.55 580.373 3
 -7 -21 3 4276.7 535.782 5
 -7 -21 -3 4779.86 610.652 5
 7 -21 3 5219.38 948.714 1
 -7 -21 5 5614.29 494.563 4
 -7 21 -5 6163.45 461.442 3
 -7 -21 5 6160.06 567.495 5
 7 -21 5 5410.56 953.811 1
 -7 -21 -5 6152.31 610.15 5
 -7 -21 7 5691.25 531.254 4
 -7 21 -7 6297.3 450.303 3
 7 -21 7 5244.53 896.341 1
 -7 -21 7 6659.42 565.867 5
 -7 -21 -7 5317.87 622.095 5
 7 -21 9 -192.411 819.041 1
 -7 -21 -9 475.068 577.006 4
 -7 -21 9 -1014.67 774.455 1
 -7 21 -9 149.113 462.613 2
 -7 21 -9 371.179 367.438 3
 -7 21 9 18.8867 581.792 2
 -7 21 9 292.844 647.274 3
 -7 -21 -9 113.18 561.422 5
 -7 -21 -11 1007.01 605.56 4
 -7 -21 11 673.3 814.859 1
 -7 21 -11 235.238 457.965 2
 -7 21 -11 923.36 382.317 3
 -7 21 11 117.278 581.603 2
 -7 21 11 1027.69 629.72 3
 7 -21 11 715.834 802.854 1
 -7 -21 -11 943.527 598.61 5
 7 21 13 3622.06 1227.82 3
 -7 -21 -13 3130.84 672.942 4
 -7 21 -13 2916.51 501.807 2
 -7 21 -13 2900.49 400.705 3
 7 -21 13 4163.78 814.203 1
 -7 21 13 3225.74 634.892 2
 -7 21 -15 8088.65 563.516 2
 -7 21 -15 7981.85 464.718 3
 -7 -21 17 3485.65 928.212 1
 -7 -21 -17 2145.57 668.292 5
 -7 21 17 3244.35 776.26 3
 7 -21 19 -217.375 760.942 1
 -7 21 -19 -124.637 447.455 2
 -7 21 -19 173.258 375.509 3
 -7 -21 21 962.521 911.93 1
 7 -21 21 998.236 797.896 1
 -7 -21 23 2057.02 917.706 1
 -7 -21 -23 373.153 772.83 4
 -7 21 23 3573.67 895.976 3
 -7 21 23 3519.95 730.413 2
 -7 -21 -23 971.2 695.614 5
 7 -21 23 2634.58 807.887 1
 7 -23 -1 40.4819 1073.69 1
 -7 -23 1 1161.53 513.323 4
 -7 -23 -1 1779.4 535.597 4
 -7 23 -1 2175.09 539.606 2
 -7 23 1 1317.46 536.647 2
 -7 23 -1 2403.61 474.367 3
 -7 -23 1 822.777 559.851 5
 -7 -23 -1 1249.49 578.923 5
 -7 23 1 826.607 485.626 3
 -7 -23 3 3098.67 531.145 4
 -7 -23 -3 3970.32 601.011 4
 -7 23 -3 3299.29 570.628 2
 -7 23 3 3212.64 584.088 2
 -7 23 -3 4391.19 479.079 3
 -7 23 3 4375.6 555.522 3
 -7 -23 -3 3245.63 615.447 5
 -7 -23 3 2467.96 559.883 5
 -7 -23 5 4045.75 538.05 4
 -7 -23 -5 5736.76 641.461 4
 -7 23 -5 5060.24 561.56 2
 -7 23 5 4479.2 596.213 2
 -7 23 -5 5276.33 460.84 3
 -7 23 5 5494.65 634.838 3
 -7 -23 5 4051.31 596.197 5
 -7 -23 -5 4513.8 634.56 5
 -7 23 7 1863.71 596.359 3
 -7 -23 7 764.354 501.461 4
 -7 -23 -7 1086.36 600.846 4
 7 -23 7 299.614 872.551 1
 -7 23 -7 1656.86 510.76 2
 -7 23 7 929.822 567.296 2
 -7 23 -7 1392.23 402.366 3
 -7 -23 7 548.375 538.183 5
 -7 -23 -7 1626.77 600.734 5
 -7 23 -9 40.3719 477.33 2
 -7 23 -9 370.024 380.348 3
 -7 23 9 305.465 584.971 2
 -7 -23 11 107.652 856.131 1
 -7 23 -11 -132.851 464.819 2
 -7 23 -11 329.669 386.815 3
 -7 23 11 -778.497 612.3 2
 -7 23 -13 3000.91 523.364 2
 -7 -23 13 4368.65 912.339 1
 -7 23 -13 3616.88 411.769 3
 -7 -23 -13 3472.12 632.235 5
 -7 23 13 2080.39 684.198 3
 -7 23 -15 4116.24 538.384 2
 7 -23 15 4849.36 856.121 1
 -7 -23 15 5718.09 929.379 1
 -7 23 -15 3881.07 427.679 3
 -7 -23 -15 3998.66 675.699 5
 -7 23 15 3299.03 772.082 3
 7 -23 17 1276.05 795.966 1
 -7 23 -17 1358.23 488.781 2
 -7 23 17 1780.52 713.613 2
 -7 23 17 1584.76 780.012 3
 -7 -23 19 -805.626 932.19 1
 7 -23 19 -386.277 793.127 1
 -7 23 19 1684.06 733.751 2
 -7 23 19 1457.02 784.588 3
 7 23 21 -1459.35 1544.62 3
 -7 -23 21 1156.33 936.713 1
 7 -23 21 1126.22 819.864 1
 -7 23 21 508.235 700.157 2
 -7 25 -1 457.468 541.661 2
 -7 25 1 202.23 523.32 2
 -7 25 -1 442.575 451.37 3
 -7 25 1 606.72 483.817 3
 -7 25 -3 2406.07 570.244 2
 -7 25 3 2433.47 564.02 2
 -7 25 -3 2553.85 465.47 3
 -7 25 -5 2591.25 527.593 2
 -7 25 5 2170.43 595.33 2
 -7 25 -5 2454.65 445.25 3
 7 -25 7 7.13416 894.364 1
 -7 25 -7 1292.91 525.4 2
 -7 25 -7 1460.27 415.416 3
 -7 -25 -7 1363.36 627.282 5
 7 -25 9 7.20593 880.681 1
 -7 -25 -9 -227.271 636.922 4
 -7 25 -9 445.306 516.835 2
 -7 25 -9 343.443 386.61 3
 -7 25 9 -11.6465 635.031 3
 -7 -25 -9 992.657 602.155 5
 -7 -25 -11 49.4001 659.647 4
 -7 25 -11 1252.42 515.215 2
 -7 25 -11 -14.9234 394.248 3
 -7 25 11 622.055 665.79 3
 -7 -25 -11 1099.88 624.981 5
 7 -25 11 6.77772 838.055 1
 -7 -25 -13 69.5476 660.353 4
 -7 25 -13 1085.11 529.633 2
 7 -25 13 27.1267 824.674 1
 -7 25 13 -556.508 665.757 2
 -7 -25 -13 1272.07 618.897 5
 -7 25 13 1227.06 682.926 3
 -7 -25 -15 1922.02 704.876 4
 7 -25 15 6.96268 839.581 1
 -7 25 15 636.61 720.379 3
 -7 25 15 568.275 647.986 2
 -7 -25 -15 1335.86 641.418 5
 -7 -25 17 2734.44 961.867 1
 -7 -25 -17 2247.07 703.56 4
 7 -25 17 6.78396 822.756 1
 -7 25 17 1627.83 642.736 2
 -7 25 17 734.439 745.402 3
 7 -27 1 8.26852 1043.01 1
 -7 -27 1 126.01 544.493 4
 -7 -27 -1 -31.7614 565.588 4
 -7 -27 1 -507.691 561.905 5
 -7 -27 -1 -454.676 583.913 5
 -7 -27 3 607.024 551.196 4
 -7 -27 -3 -110.438 578.075 4
 -7 27 3 1787.41 548.614 3
 -7 -27 3 571.342 565.479 5
 7 -27 3 8.07765 1031.14 1
 -7 -27 -3 476.915 589.209 5
 -7 -27 5 1147.77 571.56 4
 -7 -27 -5 81.4053 605.185 4
 7 -27 5 7.47412 945.277 1
 -7 -27 5 1753.02 570.429 5
 -7 27 5 2246.03 585.101 3
 -7 -27 -5 1950.95 618.887 5
 7 -27 7 7.37519 928.758 1
 -7 -27 -7 424.772 607.107 4
 -7 27 7 1424.41 631.371 3
 -7 -27 -7 457.78 621.964 5
 7 -27 9 -7.37997 916.594 1
 -7 -27 -9 -4.10629 644.441 4
 -7 27 9 -651.248 607.265 2
 -7 27 9 -303.226 638.667 3
 -7 -27 -9 -390.446 623.634 5
 -7 -27 -11 44.0691 681.206 4
 -7 27 11 -803.541 635.271 2
 7 -27 11 6.99793 840.708 1
 -7 -27 -11 -762.048 631.115 5
 -7 27 11 -934.725 710.527 3
 -7 -27 -13 829.197 690.472 4
 7 -27 13 -7.0073 840.233 1
 -7 27 13 90.2071 641.459 2
 -7 -27 -13 1074.71 659.024 5
 -7 27 13 -701.391 705.285 3
 -7 -29 1 -95.893 553.12 4
 -7 -29 -1 -164.2 577.862 4
 -7 29 1 117.989 591.268 2
 -7 29 -1 13.5643 470.674 3
 -7 29 1 393.168 511.539 3
 -7 -29 1 331.357 575.313 5
 -7 -29 -1 161.229 563.087 5
 -7 -29 3 1452.16 567.306 4
 -7 -29 -3 908.386 596.78 4
 7 -29 3 8.1178 984.058 1
 -7 29 3 923.137 580.77 2
 -7 29 -3 883.979 475.056 3
 -7 -29 -3 290.1 602.408 5
 -7 29 3 813.254 537.916 3
 -7 -29 3 1642.82 617.713 5
 -7 -29 5 2192.37 561.353 4
 -7 -29 -5 -626.933 612.962 4
 7 -29 5 -7.73505 958.106 1
 -7 29 5 511.985 610.093 2
 7 -29 -5 37.2896 1140.69 1
 -7 29 -5 1654.34 462.51 3
 -7 -29 5 2315.05 584.113 5
 -7 29 5 1255.4 578.273 3
 -7 -29 -5 1234.26 619.252 5
 -8 0 0 182579 2049.45 2
 -8 0 0 190156 2108.31 5
 -8 0 -2 -72.1975 227.887 5
 -8 0 2 -108.651 134.707 2
 -8 0 2 -59.6785 140.464 5
 -8 0 4 5790.01 185.154 2
 -8 0 -4 7025 329.178 3
 -8 0 4 5087.72 142.581 5
 -8 0 -4 6238.32 327.69 5
 -8 0 -6 -102.369 298.413 5
 -8 0 6 119.143 274.992 1
 8 0 6 29.673 275.644 1
 -8 0 -6 -5.73505 213.765 2
 -8 0 -6 -70.538 279.1 3
 8 0 8 17597.5 437.321 1
 -8 0 -8 17710.7 412.429 2
 -8 0 -10 -191.437 371.402 5
 -8 0 10 235.362 365.398 1
 -8 0 -10 -26.3933 258.446 2
 -8 0 -10 -147.78 344.701 3
 -8 0 -12 16690.3 578.209 5
 -8 0 12 17171.8 615.939 1
 -8 0 -12 16600.9 472.048 2
 -8 0 -12 17694.8 560.185 3
 -8 0 -14 -176.803 426.393 5
 -8 0 14 -139.895 465.552 1
 -8 0 -14 -22.165 331.998 2
 -8 0 -14 199.184 394.788 3
 -8 0 14 -19.8692 369.968 3
 -8 0 -16 6619.01 535.057 5
 -8 0 16 6738.16 584.788 1
 -8 0 16 7346.52 504.332 3
 -8 0 -18 -110.255 508.404 5
 -8 0 18 -526.653 603.57 1
 -8 0 18 289.107 473.121 3
 -8 0 -20 20729.5 773.813 5
 -8 0 20 19733.4 831.784 1
 -8 0 -20 20874.8 715.783 4
 -8 0 20 18394.5 762.826 3
 -8 0 -22 -515.435 593.478 5
 -8 0 22 -146.711 686.668 1
 -8 0 -22 -164.18 552.08 4
 -8 0 -24 661.565 642.475 5
 -8 0 24 869.819 739.42 1
 -8 0 -24 1301.94 594.962 4
 -8 0 -26 -479.732 675.001 5
 -8 0 26 553.735 774.139 1
 -8 0 -26 -28.5639 600.439 4
 -8 0 30 3154.46 848.315 1
 -8 0 -30 33.0548 662.41 4
 -8 0 -32 3142.26 767.252 5
 -8 0 -32 2914.28 712.916 4
 -8 0 32 2682.75 839.515 1
 -8 2 0 -72.5393 193.642 5
 -8 -2 0 87.9894 217.258 3
 -8 2 0 -89.8483 247.285 3
 -8 -2 0 29.0616 87.4066 2
 -8 -2 0 106.784 190.794 5
 -8 -2 -2 100056 1174.16 2
 -8 -2 2 103649 1302.04 3
 -8 -2 2 102005 1220.76 5
 -8 -2 -2 104408 1303.89 5
 -8 2 2 98513.4 1170.59 5
 -8 2 -2 106012 1279.17 5
 -8 -2 4 2133.73 255.213 1
 -8 2 -4 2125.11 269.499 5
 -8 2 -4 2183.54 231.819 2
 -8 2 -4 2262.42 295.019 3
 -8 -2 4 1684.54 224.325 3
 -8 -2 4 1766.89 164.363 5
 -8 -2 -4 1870.19 283.077 5
 -8 2 -6 6762.41 367.212 5
 -8 -2 6 6605.24 349.69 1
 -8 -2 -6 7466.34 272.004 2
 -8 2 -6 7352.48 300.364 2
 -8 -2 -6 7204.56 367.708 3
 -8 2 -6 7032.22 353.496 3
 -8 -2 6 6336.05 283.754 3
 8 -2 6 7151.18 423.684 1
 -8 -2 6 5953.8 193.129 5
 -8 -2 -6 6183.23 367.375 5
 -8 -2 -8 663.438 241.666 2
 -8 2 -8 657.666 267.535 2
 -8 -2 -8 1133.85 343.915 3
 -8 2 -8 874.593 303.641 3
 -8 -2 8 1093.74 232.344 3
 8 -2 8 978.894 353.092 1
 -8 2 -10 39945.3 775.312 5
 -8 -2 10 39496.3 784.486 1
 8 -2 10 39388.1 761.722 1
 -8 -2 -10 39820.5 669.369 2
 -8 2 -10 38665.3 668.75 2
 -8 -2 -10 41023.6 798.006 3
 -8 2 -10 38130.5 751.635 3
 -8 -2 10 36972.4 659.863 3
 -8 2 10 40382.1 773.275 3
 -8 -2 -10 40696.8 801.424 5
 -8 2 10 41324.8 798.639 1
 -8 -2 -12 197.083 410.925 5
 -8 2 -12 -91.9073 394.835 5
 -8 2 12 364.877 422.416 1
 -8 -2 12 -34.0795 417.549 1
 -8 2 -12 249.947 294.724 2
 -8 2 -12 -104.469 363.844 3
 -8 -2 12 -73.1025 293.15 3
 -8 2 12 108.133 390.629 3
 8 -2 12 -41.6987 390.913 1
 -8 -2 -14 1292.67 458.122 5
 -8 2 -14 1060.15 437.772 5
 -8 2 14 1308.74 478.18 1
 -8 -2 14 1037.57 487.663 1
 -8 -2 -14 1206.14 414.02 4
 -8 2 -14 985.502 348.556 2
 -8 2 14 1305.94 419.68 3
 -8 -2 -16 127.472 478.558 5
 -8 2 -16 178.24 471.594 5
 -8 2 16 320.724 522.015 1
 -8 -2 16 117.007 529.017 1
 -8 -2 -16 481.808 479.504 4
 -8 2 16 466.021 467.256 3
 -8 2 -18 17493.1 722.187 5
 -8 2 18 19380.6 776.94 1
 -8 -2 18 18063.5 803.957 1
 -8 2 -18 19584.4 642.471 4
 -8 2 18 18338.2 758.241 3
 -8 -2 -18 18126.4 716.091 5
 -8 2 -20 7674.57 650.393 5
 -8 2 20 9156.07 747.383 1
 -8 -2 20 8727.72 736.355 1
 -8 2 -20 9296.49 595.92 4
 -8 2 20 8064.5 685.011 3
 -8 -2 -20 7697.6 645.915 5
 -8 2 -22 20332.1 831.15 5
 -8 2 22 21197.6 930.497 1
 -8 -2 22 20531 903.777 1
 -8 -2 -22 20122.5 764.198 4
 -8 2 -22 19355.6 742.511 4
 -8 2 22 19566.8 942.423 3
 -8 -2 -22 19876.9 812.984 5
 -8 -2 -24 -683.782 660.78 5
 -8 2 -24 -373.718 658.673 5
 -8 2 24 661.278 757.732 1
 -8 -2 24 -197.28 749.72 1
 -8 -2 -24 89.5579 595.125 4
 -8 2 -24 -176.082 574.388 4
 -8 2 24 -134.264 725.889 3
 -8 2 -26 8769.51 778.882 5
 -8 2 26 10794.3 901.151 1
 -8 -2 26 7940.78 876.539 1
 -8 -2 -26 9231.4 723.892 4
 -8 2 -26 9744.73 707.132 4
 -8 -2 -26 8571.25 753.424 5
 -8 2 -30 9935.43 825.258 5
 -8 2 30 12927 986.527 1
 -8 -2 30 12657.9 947.485 1
 -8 -2 -32 -780.391 754.241 5
 -8 2 -32 41.7637 721.561 5
 -8 2 32 -1003.21 890.908 1
 -8 -2 32 -1640.81 864.75 1
 -8 -2 -32 163.449 748.487 4
 -8 2 -32 239.33 675.265 4
 -8 4 0 204424 2260.12 2
 -8 4 0 200067 2343.18 3
 -8 -4 2 16006.8 347.656 1
 -8 4 -2 15437.9 377.218 5
 -8 -4 -2 13800.5 251.608 2
 -8 4 -2 16342.4 362.755 2
 -8 4 2 17584.3 383.945 2
 -8 -4 2 16088.6 375.355 3
 -8 4 -2 17536.7 446.606 3
 -8 4 2 17231 450.523 3
 -8 -4 2 15394 347.733 5
 -8 -4 -2 15662.7 399.856 5
 -8 4 2 14469.5 275.557 5
 -8 4 -4 5320.2 324.876 5
 -8 -4 4 5902.08 300.326 1
 -8 4 -4 6577.13 303.812 2
 -8 4 4 5457.24 285.536 2
 -8 -4 4 5481.38 251.882 3
 -8 4 -4 7109.96 353.147 3
 -8 4 4 6359.37 347.123 3
 -8 -4 4 5628.35 242.449 5
 -8 -4 -4 5784.76 340.462 5
 -8 4 -6 3529.87 350.525 5
 -8 -4 6 3739.85 318.8 1
 -8 -4 -6 3654.37 238.786 2
 -8 4 -6 4176.74 299.376 2
 -8 4 6 4226.52 303.616 2
 -8 -4 -6 3942.33 339.203 3
 -8 -4 6 3574.95 227.122 3
 -8 4 6 3246.54 342.618 3
 8 -4 6 3815.91 466.647 1
 -8 -4 6 3320.68 212.438 5
 -8 -4 -8 56268.1 803.648 2
 -8 4 -8 56314.8 834.079 2
 -8 4 8 57536.7 847.381 2
 -8 -4 -8 58026.3 942.224 3
 -8 4 -8 55399.4 892.244 3
 8 -4 8 54096.9 968.066 1
 -8 4 8 57248.9 963.23 3
 -8 -4 -8 57438.7 958.297 5
 -8 4 -10 17.9771 373.154 5
 -8 4 -10 42.8998 299.074 2
 8 -4 10 101.134 416.008 1
 -8 -4 10 136.258 209.577 3
 -8 4 10 187.229 409.223 3
 -8 4 10 2.04479 295.041 2
 -8 4 -12 26783.9 698.518 5
 8 -4 12 25288 706.314 1
 -8 -4 12 26321.1 726.679 1
 -8 4 -12 25768.8 561.222 2
 -8 -4 -12 27461.4 612.264 4
 -8 -4 -12 26160.5 710.217 5
 -8 4 12 26887.8 703.727 3
 -8 -4 -14 -104.364 455.575 5
 -8 4 14 -170.972 465.326 1
 -8 -4 -14 5.14381 432.034 4
 -8 -4 14 -123.841 506.945 1
 8 -4 14 -152.222 469.468 1
 -8 4 14 -467.723 468.418 3
 -8 4 -16 6774.23 571.256 5
 -8 -4 16 7068.98 635.38 1
 -8 -4 -16 6853.29 532.715 4
 -8 4 -16 6553.8 484.895 3
 -8 4 16 8970.06 612.719 3
 -8 -4 -16 7828.26 581.179 5
 -8 4 16 8612.73 612.6 1
 -8 4 18 4727.99 613.968 1
 -8 4 -18 4380.15 572.306 5
 -8 4 -18 3782.5 426.786 2
 -8 -4 -18 3870.52 548.675 4
 -8 4 -18 3955.78 489.02 3
 -8 -4 18 2816.63 672.272 1
 -8 -4 -18 4495.73 584.357 5
 -8 4 18 4655.2 644.307 3
 -8 4 20 44123 1054.74 1
 -8 4 -20 43252 1042.33 5
 -8 -4 20 42340.1 1134.78 1
 -8 4 -20 45142 916.447 4
 -8 4 20 41429.2 1142.7 3
 -8 -4 -20 41063.3 1024.43 5
 -8 4 -22 -530.527 660.742 5
 -8 4 22 162.076 674.415 1
 -8 -4 -22 138.89 603.153 5
 -8 -4 -22 392.687 606.664 4
 -8 4 -22 -248.434 549.896 4
 -8 -4 22 -389.564 727.618 1
 -8 4 22 -629.936 764.723 3
 -8 -4 -24 -55.6297 645.001 5
 -8 4 -24 -256.987 657.635 5
 -8 4 24 317.254 685.423 1
 -8 -4 -24 352.437 643.887 4
 -8 4 -24 -511.075 608.921 4
 -8 -4 24 -1025.63 787.309 1
 -8 4 24 -633.923 766.66 3
 -8 4 26 41.0933 821.584 3
 -8 -4 -26 100.968 651.543 5
 -8 4 -26 409.876 669.989 5
 -8 4 26 378.169 727.956 1
 -8 -4 -26 144.783 642.75 4
 -8 4 -26 44.9154 596.584 4
 -8 4 -30 -167.352 725.002 5
 -8 4 30 -1277.6 806.34 1
 -8 4 -30 114.748 623.356 4
 -8 -4 30 945.917 822.73 1
 -8 4 -32 4633.56 807.211 5
 -8 -4 -32 2790.33 759.766 4
 -8 4 32 4501.67 832.473 1
 -8 4 -32 4806.72 690.462 4
 -8 6 0 -16.7329 210.949 5
 -8 -6 0 99.3245 160.342 1
 -8 -6 0 -47.6504 217.957 3
 -8 6 0 -457.367 273.957 2
 -8 -6 0 -54.6336 236.565 5
 -8 6 2 54578.9 748.723 5
 -8 6 -2 60856.6 858.605 5
 -8 -6 2 62257.8 814.81 1
 -8 6 -2 69569.9 874.437 2
 -8 6 2 64561.6 854.389 2
 -8 -6 -2 67463.5 894.683 3
 -8 -6 2 62422.6 822.017 3
 -8 6 -2 69168.3 946.461 3
 -8 6 2 66289.1 945.695 3
 -8 -6 2 61589.1 838.263 5
 -8 -6 -2 64012.3 906.112 5
 -8 6 -4 391.367 323.546 5
 -8 -6 4 240.166 257.313 1
 -8 -6 4 153.397 185.837 3
 -8 6 4 -275.754 322.76 3
 -8 6 4 120.089 275.097 2
 -8 -6 4 165.886 229.581 5
 -8 6 -6 14962.1 495.09 5
 -8 -6 6 16904.5 471.78 1
 -8 6 -6 18278.9 443.569 2
 -8 -6 -6 17351.3 392.768 4
 -8 6 6 17192.6 456.404 2
 -8 -6 6 14443.4 364.751 5
 -8 -6 6 15219.1 336.471 3
 -8 6 -6 19359.3 495.145 3
 -8 6 6 17170.8 538.142 3
 8 -6 6 17925.2 659.514 1
 -8 -6 -6 16617.4 510.128 5
 -8 -6 -8 2008.36 412.888 5
 -8 -6 -8 2689.71 348.687 4
 -8 6 8 1902.7 371.286 2
 -8 6 -8 1719.15 314.825 2
 -8 6 8 2611.99 430.699 3
 -8 6 -10 63999.4 1077.41 5
 -8 -6 10 61822.1 1057.92 1
 -8 6 -10 59765.5 946.384 2
 -8 -6 -10 65960.6 956.299 4
 -8 6 10 58081.1 966.16 2
 -8 6 10 67813.1 1149.1 3
 -8 -6 -10 62937.9 1073.1 5
 -8 -6 -12 90.5684 436.579 5
 -8 6 -12 82.5942 467.914 5
 -8 -6 -12 335.969 406.892 4
 -8 -6 12 499.948 469.596 1
 -8 6 -12 292.41 348.947 3
 -8 6 12 429.134 445.514 3
 -8 6 12 -64.4037 375.057 2
 -8 -6 -14 2081.39 487.38 5
 -8 6 -14 2063.71 521.597 5
 8 -6 14 1999.92 546.061 1
 -8 -6 -14 2428.94 451.754 4
 -8 6 -14 1586.59 402.291 3
 -8 -6 14 1702.15 518.755 1
 -8 6 14 2237.5 527.341 3
 -8 6 14 1818.08 403.756 2
 -8 -6 -16 531.886 506.372 5
 -8 6 -16 277.419 518.747 5
 -8 -6 -16 875.891 488.066 4
 -8 6 -16 339.884 369.517 2
 -8 6 -16 373.319 408.996 3
 -8 -6 16 870.342 565.768 1
 8 -6 16 381.546 555.528 1
 -8 6 16 910.878 563.567 3
 -8 6 16 898.591 444.424 2
 -8 6 -18 50126.9 1078.02 5
 -8 6 -18 44198.2 871.322 2
 -8 -6 18 47390.1 1116.33 1
 -8 -6 -18 45927.1 969.252 4
 -8 6 -18 44526.7 922.294 3
 8 -6 18 44979.2 1087.79 1
 -8 6 18 47648.5 1160.39 3
 -8 -6 -18 45589.8 1026.46 5
 -8 -6 -20 702.86 589.166 5
 -8 6 -20 -383.628 634.971 5
 -8 6 20 239.978 622.255 1
 -8 6 -20 267.89 418.519 2
 -8 6 -20 235.318 462.037 3
 -8 -6 20 1096.01 673.019 1
 -8 6 20 570.889 714.346 3
 -8 6 -22 8406.21 735.229 5
 -8 -6 22 8837.73 818.749 1
 -8 6 -22 8383.65 615.705 4
 -8 6 22 9395.95 912.867 3
 -8 -6 -22 10493.5 736.058 5
 -8 6 22 8751.39 747.929 1
 -8 -6 -24 1468.55 664.544 5
 -8 6 -24 -557.363 682.377 5
 -8 6 24 165.244 703.022 1
 -8 -6 -24 1010.8 694.305 4
 -8 6 -24 405.581 565.461 4
 -8 -6 24 90.906 751.695 1
 -8 6 24 -746.234 798.102 3
 -8 6 26 2933.67 852.862 3
 -8 -6 26 3610.17 833.241 1
 -8 6 28 678.292 915.991 3
 -8 -6 -28 279.802 693.346 5
 -8 6 -28 -127.895 716.257 5
 -8 6 28 1904.52 782.27 1
 -8 -6 -28 2096.84 721.757 4
 -8 6 -30 10785.2 856.008 5
 -8 6 -30 12949.9 755.851 4
 -8 6 30 11253 1062.48 3
 -8 6 -32 -499.577 717.1 5
 -8 6 -32 422.469 632.148 4
 -8 8 0 35368.8 639.387 2
 -8 8 0 35286.9 691.161 3
 -8 -8 2 197.952 212.028 3
 -8 -8 2 187.184 232.356 1
 -8 8 -2 -116.182 281.728 2
 -8 8 2 -52.0415 301.329 2
 -8 8 2 85.2097 322.122 3
 -8 -8 2 2.00507 260.84 5
 -8 -8 4 5851.75 338.229 1
 -8 8 -4 6453.63 354.904 2
 -8 8 4 5275.64 376.153 2
 -8 -8 4 5489.14 245.212 3
 -8 8 4 5572.38 410.356 3
 -8 -8 4 5039.98 302.059 5
 -8 -8 -4 5941.15 380.56 5
 -8 -8 -6 722.102 292.778 4
 8 -8 6 508.805 527.987 1
 -8 8 -6 781.527 298.492 2
 -8 -8 6 595.535 323.688 1
 -8 8 6 1178.44 357.11 2
 -8 -8 6 534.067 245.985 5
 -8 8 6 583.789 413.248 3
 -8 -8 -6 151.891 364.802 5
 -8 8 -8 33911.4 710.222 5
 -8 -8 -8 36229.4 581.866 4
 -8 8 8 36815 667.75 2
 -8 8 -8 35926.4 630.934 3
 8 -8 8 35309 840.193 1
 -8 8 8 40078.3 800.938 3
 -8 -8 8 30878.5 527.512 5
 -8 -8 -8 35658.5 734.646 5
 -8 8 -10 4959.59 484.533 5
 -8 -8 10 4714.24 471.489 1
 -8 -8 -10 4705.44 412.583 4
 -8 8 10 4648.8 445.131 2
 -8 8 -10 4955.26 392.715 3
 -8 8 10 4381.8 531.056 3
 -8 -8 -10 4482.99 473.482 5
 -8 8 -12 42978.7 942.39 5
 -8 8 -12 40199.7 762.577 2
 -8 -8 12 36948.5 876.163 1
 -8 -8 -12 37486.3 757.712 4
 8 -8 12 38153.6 973.954 1
 -8 8 12 33876.7 771.462 2
 -8 8 -12 41992.6 787.144 3
 -8 8 12 35261 892.114 3
 -8 -8 -12 33785.1 837.714 5
 -8 -8 -14 609.339 484.714 5
 -8 8 -14 647.484 536.128 5
 8 -8 14 686.466 578.69 1
 -8 -8 -14 868.469 468.983 4
 -8 8 -14 1033.83 368.223 2
 -8 8 -14 719.826 374.832 3
 -8 -8 14 572.039 549.445 1
 -8 8 14 439.226 446.345 2
 -8 8 14 630.757 558.526 3
 8 -8 16 10121 714.249 1
 -8 8 -16 10801.9 673.774 5
 -8 8 -16 9162.59 464.906 2
 -8 -8 16 10898.3 719.549 1
 -8 -8 -16 10871.2 595.037 4
 -8 8 16 9023.54 565.601 2
 -8 8 -16 9218.48 499.279 3
 -8 8 16 10795.3 717.644 3
 -8 -8 -16 9969.77 623 5
 -8 -8 -18 126.985 554.058 5
 -8 8 -18 228.431 599.376 5
 -8 -8 -18 250.488 590.49 4
 -8 8 -18 455.263 414.363 2
 -8 8 -18 133.847 426.608 3
 -8 -8 18 521.478 675.858 1
 8 -8 18 -141.905 665.339 1
 -8 8 18 95.3856 505.394 2
 -8 8 18 66.1423 667.096 3
 -8 8 -20 32177.9 971.167 5
 -8 8 -20 29806.5 750.255 2
 -8 -8 20 33844.3 1065.66 1
 -8 8 20 28008.5 836.283 2
 -8 8 -20 30286.9 811.583 3
 8 -8 20 31110.5 1010.61 1
 -8 8 20 30350.6 1059.79 3
 -8 -8 -20 31481.5 923.641 5
 -8 8 -22 -370.554 667.423 5
 -8 8 -22 -7.41943 454.56 2
 -8 -8 22 350.851 743.444 1
 -8 8 22 -181.998 568.414 2
 -8 8 22 298.62 833.905 3
 -8 -8 -24 2494.45 685.355 5
 -8 8 -24 106.157 684.695 5
 -8 -8 -24 1241.92 694.354 4
 -8 8 -24 -11.532 548.682 4
 -8 -8 24 387.514 758.253 1
 -8 8 24 192.267 602.517 2
 -8 8 24 -526.77 842.335 3
 -8 8 26 -433.403 857.506 3
 -8 8 -26 -20.8854 583.141 4
 -8 8 -28 7749.69 809.851 5
 -8 -8 28 7685.82 890.347 1
 -8 -8 -28 9094.34 763.563 4
 -8 8 28 8937.96 1030.37 3
 -8 -8 -28 8034.49 757.394 5
 -8 8 -30 -997.043 748.467 5
 -8 -8 -30 10.0134 706.899 4
 -8 8 -30 -1121.39 625.258 4
 -8 8 32 961.473 988.82 3
 -8 8 -32 2972.53 765.807 5
 -8 -8 -32 2302.17 767.165 4
 -8 8 -32 2911.1 665.167 4
 -8 10 0 -193.558 315.56 2
 -8 -10 0 -283.278 309.313 5
 -8 10 -2 21539.1 512.419 2
 -8 -10 2 20840.6 475.447 1
 -8 10 2 21711.2 545.365 2
 -8 10 2 22832.3 581.121 3
 -8 -10 -2 22392.8 545.637 5
 -8 -10 4 96.822 99.9718 4
 -8 -10 -4 98.5232 286.721 4
 8 -10 4 277.696 617.984 1
 -8 10 4 -67.2298 337.042 2
 -8 10 4 -177.769 377.236 3
 -8 -10 4 261.009 311.084 1
 -8 -10 -4 161.215 355.32 5
 -8 -10 -6 7351.23 384.455 4
 -8 10 6 6535.52 450.797 2
 -8 10 -6 7225.03 379.853 3
 -8 10 6 7093 506.046 3
 8 -10 6 6590.69 630.163 1
 -8 -10 -6 6591.92 445.133 5
 -8 -10 -8 1242.86 375.057 4
 8 -10 8 1211.47 590.974 1
 -8 10 -8 1275.4 327.256 3
 -8 10 8 1404.28 406.377 2
 -8 -10 8 1086.16 404.726 1
 -8 10 8 1139.82 476.574 3
 -8 -10 -8 818.336 422.512 5
 -8 10 -10 43773.7 813.364 2
 -8 -10 -10 48896.6 838.329 4
 -8 -10 10 43926.9 920.386 1
 -8 10 10 45461.9 875.949 2
 8 -10 10 49312.2 1084.37 1
 -8 10 -10 45883.7 818.337 3
 -8 10 10 46809.7 1002.73 3
 -8 -10 -10 44120.3 920.492 5
 -8 10 -12 716.653 505.625 5
 -8 -10 12 412.029 498.193 1
 -8 -10 -12 335.258 458.047 4
 -8 10 -12 697.518 383.656 2
 -8 10 -12 656.444 343.182 3
 8 -10 12 1124.4 608.423 1
 -8 10 12 462.335 463.884 2
 -8 10 12 364.643 528.952 3
 -8 -10 -12 434.499 473.944 5
 -8 10 -14 5313.37 593.378 5
 -8 10 -14 4518.99 425.783 2
 -8 -10 -14 4702.56 542.822 4
 -8 -10 14 4928.73 609.983 1
 -8 10 14 4269.17 511.101 2
 8 -10 14 3763.18 639.415 1
 -8 10 -14 4122.53 406.158 3
 -8 10 14 4678.86 645.273 3
 -8 -10 -14 4458.46 559.101 5
 -8 -10 -16 461.989 546.179 5
 -8 10 -16 451.325 571.693 5
 8 -10 16 130.076 624.273 1
 -8 -10 -16 77.5763 542.101 4
 -8 10 -16 104.552 372.065 2
 -8 10 -16 -71.9008 391.074 3
 -8 -10 16 -136.008 608.378 1
 -8 10 16 121.947 503.977 2
 -8 10 16 -135.499 643.63 3
 -8 10 -18 29344.1 925.075 5
 -8 10 -18 26485.2 683.163 2
 -8 -10 18 29523.1 991.244 1
 -8 10 18 25615.4 819.455 2
 -8 10 -18 25998.7 691.851 3
 -8 10 18 28949.1 1012.77 3
 -8 -10 -18 24576.9 833.147 5
 8 -10 18 26130.6 949.52 1
 -8 -10 -20 335.112 611.421 5
 -8 10 -20 134.823 667.716 5
 -8 -10 -20 -56.0521 617.793 4
 -8 10 -20 25.2469 444.027 2
 -8 10 -20 -98.0122 444.346 3
 8 -10 20 34.9978 697.021 1
 -8 10 20 -549.552 590.634 2
 -8 10 20 -47.317 748.663 3
 -8 10 -22 7915.66 767.468 5
 -8 -10 22 7656.99 849.761 1
 -8 10 -22 5830.26 538.935 3
 8 -10 22 6518.32 786.877 1
 -8 10 22 6963.22 916.487 3
 -8 -10 -22 8105.27 724.36 5
 -8 10 -24 -463.143 725.154 5
 8 -10 24 622.459 772.115 1
 -8 -10 24 240.607 786.383 1
 -8 10 24 -1469.02 893.073 3
 -8 -10 -26 1461.07 657.559 5
 -8 10 26 1578.03 906.296 3
 -8 -10 -28 5.54167 665.088 5
 -8 10 -28 -673.211 756.858 5
 -8 -10 -28 -400.988 742.197 4
 -8 -10 28 399.917 852.785 1
 -8 10 30 3754.83 1016.79 3
 -8 10 -30 5033.58 815.418 5
 -8 -10 -30 3480.3 823.892 4
 -8 10 -30 2168.04 672.708 4
 -8 10 30 4958.42 720.978 2
 -8 -10 30 4924.14 928.935 1
 -8 -12 0 21962.6 448.431 4
 -8 -12 0 20994.8 575.017 5
 -8 -12 2 143.595 211.464 4
 -8 -12 -2 234.55 276.878 4
 -8 12 -2 -265.638 339.96 3
 -8 -12 2 308.573 349.109 5
 -8 -12 -2 287.339 353.758 5
 -8 -12 4 659.641 368.531 1
 -8 -12 4 503.794 190.542 4
 -8 -12 -4 394.039 338.906 4
 -8 12 -4 548.318 330.169 3
 -8 -12 4 288.975 333.634 5
 8 -12 4 893.078 691.073 1
 -8 -12 -4 786.15 390.608 5
 -8 -12 6 698.906 189.559 4
 8 -12 6 1051.91 634.568 1
 -8 -12 -6 1127.17 368.638 4
 -8 12 -6 122.621 374.32 2
 -8 12 -6 757.549 329.19 3
 -8 -12 6 1201.14 333.531 5
 -8 12 6 679.369 461.126 3
 -8 -12 -6 880.713 420.898 5
 -8 -12 8 28177.1 488.394 4
 -8 -12 -8 34519.8 689.549 4
 -8 12 -8 30715.8 679.738 2
 -8 12 8 29962.9 758.676 2
 -8 -12 8 32352.7 786.507 1
 -8 12 -8 31586.6 666.561 3
 8 -12 8 32169 971.92 1
 -8 12 8 33995.9 875.468 3
 -8 -12 8 29059.3 646.662 5
 -8 -12 -8 31537.5 781.074 5
 8 -12 10 113.375 622 1
 -8 -12 -10 -36.2576 442.633 4
 -8 12 -10 -177.683 367.48 2
 -8 12 -10 101.737 328.461 3
 -8 12 10 261.433 452.988 2
 -8 12 10 98.5468 528.001 3
 -8 -12 10 127.607 520.121 1
 -8 -12 -10 257.937 459.491 5
 -8 12 -12 30182.2 694.989 2
 8 -12 12 31062.9 948.846 1
 -8 12 -12 31158.5 687.87 3
 -8 12 12 30910.6 910.797 3
 -8 -12 -12 28891.9 806.263 5
 -8 -12 -14 -544.547 552.282 4
 -8 12 -14 -395.445 409.308 2
 8 -12 14 -417.39 686.878 1
 -8 12 -14 -9.37438 370.894 3
 -8 -12 14 230.766 640.178 1
 -8 12 14 102.264 626.35 3
 -8 -12 -14 295.996 527.206 5
 -8 12 -16 8685.36 690.551 5
 8 -12 16 7788.39 761.988 1
 -8 12 -16 8211.82 487.531 2
 -8 -12 -16 7394.03 650.155 4
 -8 -12 16 8699.29 759.893 1
 -8 12 -16 7755.6 470.42 3
 -8 12 16 8663.91 754.468 3
 -8 -12 -16 8024.07 657.314 5
 -8 12 -18 919.894 652.677 5
 8 -12 18 -571.483 715.828 1
 -8 -12 -18 -86.2393 624.399 4
 -8 12 -18 -36.9687 415.127 2
 -8 12 -18 64.3431 423.737 3
 -8 -12 18 83.5304 713.55 1
 -8 12 18 505.72 745.66 3
 -8 -12 -18 -617.871 590.205 5
 -8 12 -20 17994.7 842.852 5
 -8 -12 -20 17300.9 826.991 4
 -8 -12 20 17188.8 917.438 1
 -8 12 -20 16020.8 612.289 3
 -8 12 20 16708.1 951.653 3
 -8 -12 -20 14702.4 782.042 5
 8 -12 20 13544.5 872.471 1
 -8 -12 -22 5.05281 624.867 5
 -8 12 -22 303.777 688.132 5
 -8 12 -22 31.7733 454.036 2
 -8 12 -22 119.849 450.421 3
 8 -12 22 183.571 742.169 1
 -8 -12 22 -107.112 774.694 1
 -8 12 22 -831.36 830.652 3
 -8 12 -24 53.105 455.84 2
 -8 12 -24 391.466 483.757 3
 8 -12 24 1331.06 761.125 1
 -8 -12 24 1188.42 816.786 1
 -8 12 24 315.409 929.414 3
 -8 -12 -26 -302.999 663.19 5
 -8 12 -26 61.6351 736.788 5
 -8 -12 -26 -365.256 736.907 4
 8 -12 26 403.835 803.182 1
 -8 12 -28 6297.48 819.085 5
 -8 -12 -28 6713.2 782.005 4
 -8 -12 28 4462.1 933.729 1
 -8 12 28 4152.99 721.422 2
 -8 12 28 4431.77 981.445 3
 -8 12 30 -1453.45 976.397 3
 -8 12 -30 -182.838 731.664 5
 -8 -12 -30 -62.2845 738.94 4
 -8 12 -30 -365.19 660.867 4
 -8 12 30 46.0012 698.43 2
 -8 -14 0 12.6546 308.161 4
 -8 14 0 -291.184 383.09 2
 -8 14 0 -486.437 366.601 3
 -8 -14 0 487.666 385.301 5
 -8 -14 2 8598.82 355.208 4
 -8 -14 -2 9200.55 413.818 4
 -8 14 -2 7875.07 462.759 2
 -8 14 2 7403.68 477.738 2
 -8 14 -2 8458.39 452.207 3
 -8 14 2 8668.09 487.447 3
 -8 -14 2 8048.77 485.141 5
 -8 -14 -2 8390.28 493.301 5
 8 -14 4 -276.241 714.949 1
 -8 -14 4 53.2692 293.088 4
 -8 -14 -4 -24.7971 382.458 4
 -8 14 -4 230.922 368.631 2
 -8 14 -4 -110.906 343.284 3
 -8 -14 4 141.115 378.095 5
 -8 -14 -4 207.717 423.74 5
 -8 -14 6 2437.16 290.793 4
 -8 -14 -6 2928.06 441.211 4
 -8 14 -6 2531.92 405.631 2
 8 -14 6 1726.21 721.477 1
 -8 -14 6 3496.51 515.036 1
 -8 14 -6 2551 371.93 3
 -8 -14 6 2561.3 407.177 5
 -8 -14 -6 1757.95 466.851 5
 -8 -14 8 2993.1 551.592 1
 -8 -14 8 1800.93 314.088 4
 -8 -14 -8 2198.41 456.558 4
 -8 14 -8 2370.88 356.719 3
 8 -14 8 2037.58 701.511 1
 -8 14 -8 1742.85 405.45 2
 -8 -14 8 1523.16 414.563 5
 -8 14 8 2315.58 564.905 3
 -8 -14 -8 1276.96 487.131 5
 -8 14 -10 57769.9 997.413 2
 8 -14 10 55708.1 1262.49 1
 -8 14 -10 57045 953.106 3
 -8 14 10 55294.2 1174.61 3
 -8 -14 -10 54484.4 1119.06 5
 -8 -14 12 1433.19 642.96 1
 -8 -14 -12 63.5396 524.8 4
 -8 14 -12 1254.89 416.744 2
 -8 14 -12 1700.65 378.626 3
 -8 14 12 694.194 607.197 3
 -8 -14 -12 1315.36 525.381 5
 -8 -14 -14 629.082 556.531 4
 -8 14 -14 56.4253 430.875 2
 8 -14 14 185.253 692.673 1
 -8 14 -14 698.882 373.745 3
 -8 14 14 1535.86 658.858 3
 -8 -14 -14 1115.13 562.023 5
 -8 -14 14 411.667 670.235 1
 -8 -14 -16 42.4664 592.305 4
 8 -14 16 -175.014 729.025 1
 -8 14 -16 82.3057 419.634 2
 -8 14 -16 -137.741 384.839 3
 -8 14 16 1377.6 574.806 2
 -8 14 16 462.803 680.691 3
 -8 -14 16 -950.469 739.967 1
 -8 -14 -16 -311.045 574.73 5
 8 -14 18 16518 888.068 1
 -8 -14 -18 17933.8 765.715 4
 -8 -14 18 16534 925.646 1
 -8 14 18 18710.3 774.823 2
 -8 14 -18 15888.3 566.926 3
 -8 14 18 16287.3 948.517 3
 -8 -14 -18 13800.6 753.495 5
 8 -14 20 -916.266 755.16 1
 -8 14 -20 471.544 677.705 5
 -8 14 -20 71.781 430.484 2
 -8 14 -20 -3.6889 411.706 3
 -8 -14 20 -280.067 773.191 1
 -8 14 20 -214.337 630.197 2
 -8 14 20 -245.879 783.555 3
 -8 -14 -20 -1203.28 664.851 5
 -8 14 -22 10457 830.537 5
 -8 14 -22 9003.74 558.009 2
 -8 -14 22 8848.35 869.683 1
 -8 14 -22 8991.17 556.288 3
 8 -14 22 8425.45 887.042 1
 -8 14 -24 -229.117 486.109 3
 8 -14 24 511.113 794.485 1
 -8 14 24 214.344 637.211 2
 -8 -14 -24 -346.013 650.53 5
 -8 14 -26 3676.17 797.861 5
 -8 -14 -26 2125.56 745.159 4
 8 -14 26 3437.55 859.832 1
 -8 -14 26 2472.91 879.494 1
 -8 14 26 2020.2 677.89 2
 -8 14 26 945.434 967.268 3
 -8 -14 -26 1744.54 672.08 5
 -8 14 -28 378.826 748.576 5
 -8 -14 -28 -327.307 745.754 4
 -8 14 -28 92.4045 574.359 4
 -8 -14 28 -730.823 908.583 1
 -8 14 28 622.414 688.446 2
 -8 14 28 398.713 967.961 3
 -8 16 0 19443.3 637.213 2
 -8 16 0 19557.1 612.462 3
 -8 -16 0 21102.9 676.394 5
 -8 -16 2 -67.4871 348.204 4
 -8 -16 -2 943.97 400.34 4
 8 -16 2 528.483 838.853 1
 -8 16 -2 240.332 406.008 2
 -8 16 2 239.525 415.313 2
 -8 16 -2 -273.225 387.355 3
 -8 16 2 412.945 433.048 3
 -8 -16 2 -364.706 429.454 5
 -8 -16 -2 1485.07 473.086 5
 -8 -16 4 450.558 323.776 4
 -8 -16 -4 866.262 418.892 4
 -8 16 -4 411.088 410.071 2
 -8 16 4 445.461 457.047 2
 -8 16 -4 833.808 378.855 3
 -8 16 4 1159.6 479.4 3
 -8 -16 4 451.05 432.268 5
 -8 -16 -4 861.731 462.727 5
 8 -16 4 1381.09 803.698 1
 8 -16 6 83.3962 757.98 1
 -8 -16 6 -279.33 341.859 4
 -8 -16 -6 674.441 457.938 4
 -8 16 -6 -137.765 412.818 2
 -8 16 -6 -21.3567 359.056 3
 -8 16 6 126.006 480.92 2
 -8 -16 6 -9.40498 427.164 5
 -8 16 6 531.645 528.893 3
 -8 -16 -6 -100.394 482.343 5
 -8 -16 8 28845.7 584.055 4
 -8 16 -8 26319.3 701.157 2
 -8 16 8 23662.4 738.517 2
 -8 -16 8 28643.6 881.518 1
 -8 16 -8 27204.9 643.929 3
 8 -16 8 24438.3 1011.23 1
 -8 -16 8 24032.3 677.914 5
 -8 -16 -8 23555.7 770.042 5
 -8 -16 10 1003.51 626.499 1
 8 -16 10 -85.2142 730.111 1
 -8 -16 -10 -80.7104 544.605 4
 -8 -16 -10 -432.783 546.256 5
 -8 16 -10 -496.751 431.243 2
 -8 16 -10 -202.511 362.301 3
 -8 16 10 -159.069 539.766 2
 -8 16 12 17564.6 753.079 2
 8 -16 12 20337.3 916.916 1
 -8 -16 12 21310.6 885.388 1
 -8 16 -12 18284.5 570.543 3
 -8 16 12 18716.1 840.979 3
 -8 -16 -12 15449.1 732.994 5
 -8 -16 14 -343.157 691.334 1
 -8 -16 -14 71.7475 627.076 4
 -8 16 -14 -66.8236 463.057 2
 -8 16 -14 6.46705 373.478 3
 8 -16 14 -585.229 729.43 1
 -8 16 14 896.462 602.597 2
 -8 16 14 2146.44 717.87 3
 -8 -16 -14 -526.687 597.617 5
 -8 16 -16 273.611 478.866 2
 -8 -16 -16 3567.25 698.002 4
 -8 -16 16 5663.89 800.833 1
 8 -16 16 3935.24 759.675 1
 -8 16 -16 4354.45 437.137 3
 -8 16 16 6980.36 791.676 3
 -8 16 16 3560.62 650.967 2
 -8 -16 -16 2690.3 616.625 5
 8 -16 18 -757.196 747.854 1
 -8 -16 -18 -270.911 674.495 4
 -8 16 -18 382.045 415.4 2
 -8 16 -18 280.883 389.457 3
 -8 16 18 171.189 767.163 3
 -8 -16 18 -1123.03 795.48 1
 8 -16 20 14424.6 931.916 1
 -8 16 -20 14272.1 597.83 2
 -8 16 -20 16134.3 612.424 3
 -8 16 -22 505.584 468.976 2
 -8 16 -22 44.6116 436.702 3
 -8 16 22 914.156 655.356 2
 8 -16 22 -218.981 769.917 1
 -8 -16 -22 -96.7336 607.51 5
 -8 16 -24 1407.08 736.742 5
 -8 16 24 203.65 677.718 2
 -8 -16 -24 42.1648 631.436 5
 -8 16 24 561.276 859.823 3
 -8 16 -26 74.0815 738.852 5
 -8 -16 -26 515.771 815.468 4
 -8 16 -26 421.36 470.94 2
 -8 16 -26 716.093 481.539 3
 -8 -16 26 -788.811 871.237 1
 -8 16 26 -237.88 713.419 2
 -8 16 26 870.287 927.965 3
 -8 -18 0 -31.3058 408.747 4
 -8 18 0 -110.985 439.135 2
 -8 18 0 -542.543 422.972 3
 -8 -18 0 -181.985 495.44 5
 8 -18 2 8725.49 999.928 1
 -8 -18 -2 9449.8 499.435 4
 -8 18 -2 8490.28 539.098 2
 -8 18 2 8216.15 557.05 2
 -8 18 -2 9123.61 508.739 3
 -8 18 2 8997.72 556.161 3
 -8 -18 2 7864.05 548.837 5
 -8 -18 -2 7579.74 573.806 5
 -8 -18 4 -17.8718 374.946 4
 -8 -18 -4 337.116 459.066 4
 -8 18 -4 -160.757 461.468 2
 8 -18 4 533.307 862.146 1
 -8 18 4 -153.672 483.959 2
 -8 18 -4 -97.436 392.688 3
 -8 18 4 -349.626 493.786 3
 -8 -18 4 51.191 440.896 5
 -8 -18 -4 235.382 496.179 5
 -8 -18 6 103.262 385.87 4
 -8 18 -6 2597.47 412.827 3
 -8 18 -6 323.763 480.628 2
 -8 18 6 2776.24 552.27 2
 -8 -18 6 3047.25 483.323 5
 -8 18 6 3026.6 593.456 3
 8 -18 6 3249.26 877.504 1
 -8 -18 8 -37.0567 406.552 4
 -8 -18 -8 14.7778 522.862 4
 8 -18 8 2263.86 832.56 1
 -8 18 -8 258.871 463.363 2
 -8 18 -8 1540.32 393.938 3
 -8 18 8 876.483 542.251 2
 -8 18 8 1345.76 623.08 3
 -8 -18 8 257.256 448.449 5
 -8 18 10 21464.4 778.102 2
 8 -18 10 22337.7 1031.64 1
 -8 -18 10 27060.7 969.314 1
 -8 18 -10 26120.1 662.592 3
 -8 -18 -10 20084.5 788.491 5
 -8 -18 12 1440.87 727.222 1
 -8 -18 -12 179.223 582.728 4
 -8 18 -12 -18.3395 437.086 2
 -8 18 -12 300.847 372.285 3
 8 -18 12 1409.93 752.101 1
 -8 -18 -12 -49.8807 581.881 5
 -8 -18 14 1576.6 812.248 1
 -8 -18 -14 471.133 631.463 4
 -8 18 -14 49.538 454.187 2
 -8 18 -14 600.342 383.533 3
 8 -18 14 851.655 742.354 1
 -8 -18 -14 136.215 599.654 5
 -8 -18 16 -1524.79 834.447 1
 -8 -18 -16 -590.63 674.61 4
 8 -18 16 -30.0812 727.747 1
 -8 18 -16 -515.737 435.424 2
 -8 18 -16 -410.483 372.458 3
 -8 18 16 -309.176 638.3 2
 -8 -18 -16 -873.497 633.874 5
 8 -18 18 9821.73 842.379 1
 -8 18 -18 9098.76 528.717 2
 -8 18 -18 8606.36 479.775 3
 8 -18 20 443.466 774.868 1
 -8 -18 -20 -4.58357 703.487 4
 -8 18 -20 393.561 441.585 2
 -8 18 -20 105.42 425.085 3
 -8 18 20 232.761 641.827 2
 -8 18 20 -14.1101 775.766 3
 -8 -18 -20 200.148 625.035 5
 -8 -18 20 -972.991 843.759 1
 -8 18 22 4729.84 704.577 2
 -8 -18 -22 4736.65 672.804 5
 -8 18 22 5097.1 886.944 3
 -8 18 -24 1028.28 727.224 5
 -8 18 -24 543.325 472.46 2
 8 -18 24 369.97 833.408 1
 -8 18 24 -90.4136 669.745 2
 -8 -18 24 -791.64 914.673 1
 -8 -18 -24 507.231 662.891 5
 -8 18 24 871.737 852.477 3
 -8 18 -26 2775.13 762.154 5
 -8 18 -26 1389.35 493.719 2
 -8 18 -26 2019.35 502.604 3
 -8 -18 26 694.488 911.579 1
 8 -18 26 2551.13 827.705 1
 -8 18 26 1726.68 748.753 2
 -8 18 26 2699.72 943.947 3
 -8 -20 0 9969.07 541.381 4
 8 -20 0 9240.94 1095.49 1
 -8 20 0 9718.82 556.31 3
 -8 -20 0 9064.11 601.368 5
 8 -20 2 7.23808 931.688 1
 -8 -20 2 -94.6031 428.548 4
 -8 -20 -2 197.87 477.606 4
 -8 20 -2 -80.1832 499.781 2
 -8 20 2 4.01103 513.31 2
 -8 -20 2 -106.029 490.053 5
 -8 -20 -2 -742.851 548.68 5
 -8 -20 4 120.467 425.91 4
 -8 -20 -4 1398.83 494.824 4
 8 -20 4 1190.1 894.378 1
 -8 20 -4 55.6843 500.426 2
 -8 20 4 1609.65 524.563 2
 -8 20 -4 290.604 415.59 3
 -8 20 4 635.204 516.466 3
 -8 -20 4 1584.63 480.275 5
 -8 -20 -4 2256.8 543.007 5
 -8 20 -6 64.4626 502.373 2
 -8 -20 6 -94.4782 402.354 4
 -8 -20 -6 2.98341 510.853 4
 -8 -20 -6 633.641 525.772 5
 -8 20 6 993.577 571.606 2
 -8 -20 6 -22.5021 475.575 5
 -8 20 6 474.334 573.018 3
 -8 20 -8 11071.3 503.727 3
 8 -20 8 10175.3 927.788 1
 -8 -20 8 9754.41 578.218 5
 -8 -20 -8 8431.92 647.057 5
 8 -20 10 -1346.37 825.9 1
 -8 -20 -10 -54.7493 575.092 4
 -8 20 -10 19.8889 454.376 2
 -8 20 -10 13.3208 375.509 3
 -8 20 10 365.576 559.7 2
 -8 20 10 978.945 676.129 3
 -8 -20 -10 -194.067 568.097 5
 -8 -20 -12 5734.31 652.758 4
 -8 20 -12 6327.88 521.386 2
 -8 20 12 6818.06 641.726 2
 8 -20 12 6898.9 836.531 1
 -8 20 -12 6299.24 444.922 3
 -8 20 12 7077.49 728.421 3
 -8 -20 -12 5314.02 647.863 5
 -8 20 -14 -4.06903 447.236 2
 -8 20 -14 27.8999 376.568 3
 8 -20 14 264.172 758.526 1
 -8 20 -16 1972.38 466.978 2
 -8 20 -16 1443.72 387.545 3
 -8 -20 18 1342.96 842.904 1
 -8 -20 -18 73.9823 695.595 4
 -8 20 -18 116.715 389.701 3
 -8 20 18 -253.094 648.135 2
 -8 20 18 -502.63 762.945 3
 -8 -20 -18 -545.045 632.073 5
 8 -20 20 5589.78 842.119 1
 -8 20 20 7846.17 745.651 2
 -8 20 20 6561.08 857.752 3
 -8 -20 -20 8355.38 763.339 5
 -8 -20 22 -1127.16 892.403 1
 8 -20 22 301.073 772.239 1
 -8 20 -22 344.278 472.287 2
 -8 20 22 1301.87 682.879 2
 -8 -20 -22 -72.2648 673.468 5
 -8 20 22 -560.303 844.613 3
 -8 20 -24 -97.1386 483.775 2
 -8 -20 24 -1147.14 965.188 1
 -8 22 0 54.802 506.783 2
 -8 22 0 70.854 447.878 3
 8 -22 0 31.9093 1002.62 1
 -8 -22 2 7770.98 551.088 4
 -8 -22 -2 6266.1 589.867 4
 -8 22 -2 6924.95 514.052 3
 -8 22 2 7191.21 564.99 3
 -8 -22 2 8387.69 617.196 5
 -8 -22 -2 6111.31 623.767 5
 8 -22 2 7596.63 1014.22 1
 8 -22 4 36.7013 905.987 1
 -8 -22 4 -91.8527 467.832 4
 -8 22 -4 -150.903 514.426 2
 -8 22 4 -109.528 524.486 2
 -8 22 -4 -564.112 416.19 3
 -8 22 4 -97.8609 498.974 3
 -8 -22 4 -674.89 532.929 5
 -8 -22 6 -307.478 469.046 4
 -8 -22 -6 -161.332 551.784 4
 -8 22 -6 1282.18 480.154 2
 8 -22 6 1875.42 898.048 1
 -8 22 6 1211.29 538.122 2
 -8 22 -6 1380.43 411.172 3
 -8 -22 6 868.609 549.2 5
 -8 22 6 998.911 577.745 3
 -8 -22 -6 1733.47 597.663 5
 -8 -22 -8 -745.354 572.278 4
 8 -22 8 718.511 850.693 1
 -8 22 -8 907.552 490.684 2
 -8 22 -8 291.802 386.667 3
 -8 22 8 275.354 574.014 2
 -8 -22 8 -734.058 516.562 5
 -8 -22 -8 507.625 564.063 5
 -8 22 -10 6309.41 550.944 2
 -8 22 -10 5926.99 447.751 3
 -8 22 -12 -389.869 462.076 2
 -8 22 -12 -97.0563 374.951 3
 -8 -22 -14 -15.922 634.068 4
 -8 22 -14 -274.724 469.181 2
 -8 22 -14 331.923 375.31 3
 -8 22 14 -119.434 678.888 3
 -8 -22 -14 300.876 611.101 5
 -8 -22 16 401.32 855.152 1
 -8 -22 -16 -1000.99 673.74 4
 8 -22 16 586.953 782.856 1
 -8 22 16 -574.144 642.858 2
 -8 -22 -16 -111.6 636.865 5
 -8 -22 -18 3962.15 766.366 4
 8 -22 18 4264.04 813.279 1
 -8 22 18 3992.6 728.902 2
 -8 -22 -18 2925.56 682.814 5
 -8 -22 20 262.055 868.414 1
 8 -22 20 811.627 785.8 1
 -8 -22 -20 85.6606 725.294 4
 -8 22 -20 775.862 479.964 2
 -8 22 20 -213.127 680.539 2
 -8 -22 -20 -107.456 688.988 5
 -8 -24 0 10723.7 611.427 4
 -8 24 0 9654.31 628.958 2
 -8 -24 2 494.13 515.943 4
 -8 24 -2 -732.175 548.283 2
 -8 24 2 46.1722 522.955 2
 -8 24 -2 8.08137 446.728 3
 -8 -24 4 388.521 487.375 4
 -8 24 -4 1071.4 513.221 2
 -8 24 -4 913.142 416.117 3
 -8 -24 6 -988.466 522.248 4
 -8 24 -6 436.47 489.624 2
 -8 24 -6 -48.6102 400.834 3
 -8 24 -8 2987.18 541.267 2
 8 -24 8 3110.34 903.315 1
 -8 24 -8 3342.7 441.225 3
 -8 24 8 3333.58 637.751 3
 -8 -24 -8 3550.58 638.686 5
 8 -24 10 -652.364 874.79 1
 -8 -24 -10 -40.3824 594.838 4
 -8 24 10 -341.506 633.398 3
 -8 -24 -10 804.985 604.768 5
 -8 -24 -12 715.744 649.94 4
 -8 24 12 669.963 648.814 2
 -8 -24 -12 3588.04 654.718 5
 8 -24 12 2570.1 833.6 1
 -8 24 12 2572.02 700.302 3
 -8 -24 -14 -292.955 689.607 4
 8 -24 14 663.462 793.685 1
 -8 24 14 1025.78 683.029 3
 -8 -24 -14 -765.339 639.852 5
 -8 -24 -16 22.2256 711.646 4
 8 -24 16 352.562 799.928 1
 -8 24 -16 98.9135 480.505 2
 -8 24 16 84.9161 599.715 2
 -8 24 16 -638.347 717.516 3
 -8 -24 -16 36.9362 658.201 5
 -8 -24 18 263.401 904.442 1
 -8 -24 -18 -69.113 701.002 4
 8 -24 18 60.5162 805.391 1
 -8 24 -18 -205.656 477.486 2
 -8 -24 -18 -173.402 635.597 5
 -8 24 18 -311.211 726.532 3
 -8 -26 0 -687.118 532.659 4
 8 -26 0 -8.23955 1041.82 1
 -8 26 0 -826.033 484.466 3
 -8 -26 0 -433.354 577.736 5
 -8 -26 2 4076.44 553.421 4
 8 -26 2 8.13219 1046.86 1
 -8 -26 -2 2950.45 576.746 4
 8 -26 -2 8.72298 1125.88 1
 -8 26 2 4544.17 553.204 3
 -8 -26 2 4129.6 592.637 5
 -8 -26 -2 3886.05 615.815 5
 -8 -26 4 66.3014 513.061 4
 -8 -26 -4 56.9737 557.767 4
 8 -26 -4 -9.12552 1136.52 1
 8 -26 4 -7.94655 991.667 1
 -8 26 4 86.8113 533.887 3
 -8 -26 4 1182.07 563.455 5
 -8 -26 -4 342.517 590.857 5
 -8 -26 6 425.854 527.635 4
 -8 -26 -6 447.744 611.43 4
 8 -26 6 1155.33 925.94 1
 -8 26 6 1655.96 606.913 2
 -8 -26 6 1726.05 549.745 5
 -8 26 6 3140.21 597.409 3
 -8 -26 -6 580.989 639.341 5
 8 -26 8 -7.22923 936.704 1
 -8 -26 -8 -379.589 635.45 4
 -8 26 8 186.048 592.764 2
 -8 26 8 -124.634 616.107 3
 -8 -26 -8 -429.53 621.101 5
[truncated: 143,388 more chars]
