# Supplementary material for: Decoupled MOF Breathing: Pressure‐Induced Reversal of Correlation Between Orthogonal Motions in a Diamondoid Framework
Source: Angew Chem Int Ed Engl. 2025 May 15;64(27):e202504297. doi: 10.1002/anie.202504297 (PMC12207364; doi:10.1002/anie.202504297)
Supplement: Supplementary file 1 — Supporting Information [file ANIE-64-e202504297-s002.zip › SHF-62-DMF_SCC-in-DMF_803bar_d.cif]

data_SHF-62-DMF-DMF-803_d
#data_exp2_1_7__pl
_audit_creation_date              2016-11-09
_audit_creation_method
;
Olex2 1.2
(compiled 2016.09.09 svn.r3337 for OlexSys, GUI svn.r5227)
;
_publ_contact_author_address      ?
_publ_contact_author_email        ?
_publ_contact_author_id_orcid     ?
_publ_contact_author_name         ''
_publ_contact_author_phone        ?
_publ_section_references
;
Dolomanov, O.V., Bourhis, L.J., Gildea, R.J, Howard, J.A.K. & Puschmann, H.
 (2009), J. Appl. Cryst. 42, 339-341.

Sheldrick, G.M. (2015). Acta Cryst. C71, 3-8.
;
_chemical_name_common             ?
_chemical_name_systematic         ?
_chemical_formula_moiety           'C20 H14 In N2 O10, C2 H8 N'
_chemical_formula_sum             'C22 H22 In N3 O10'
_chemical_formula_weight          603.24
_chemical_melting_point           ?
_chemical_oxdiff_formula          'In C22 H22 N3 O10'
loop_
  _atom_type_symbol
  _atom_type_description
  _atom_type_scat_dispersion_real
  _atom_type_scat_dispersion_imag
  _atom_type_scat_source
 'C' 'C' 0.0030 0.0010 'International Tables Vol C Tables 4.2.6.8 and 6.1.1.4'
 'H' 'H' 0.0000 0.0000 'International Tables Vol C Tables 4.2.6.8 and 6.1.1.4'
 'In' 'In' -0.7640 1.2230
 'International Tables Vol C Tables 4.2.6.8 and 6.1.1.4'
 'N' 'N' 0.0060 0.0030 'International Tables Vol C Tables 4.2.6.8 and 6.1.1.4'
 'O' 'O' 0.0110 0.0060 'International Tables Vol C Tables 4.2.6.8 and 6.1.1.4'

_shelx_space_group_comment
;
The symmetry employed for this shelxl refinement is uniquely defined
by the following loop, which should always be used as a source of
symmetry information in preference to the above space-group names.
They are only intended as comments.
;
_space_group_crystal_system       'orthorhombic'
_space_group_IT_number            70
_space_group_name_H-M_alt         'F d d d'
_space_group_name_Hall            '-F 2uv 2vw'
loop_
  _space_group_symop_operation_xyz
 'x, y, z'
 '-x+1/4, -y+1/4, z'
 'x, -y+1/4, -z+1/4'
 '-x+1/4, y, -z+1/4'
 'x, y+1/2, z+1/2'
 '-x+1/4, -y+3/4, z+1/2'
 'x, -y+3/4, -z+3/4'
 '-x+1/4, y+1/2, -z+3/4'
 'x+1/2, y, z+1/2'
 '-x+3/4, -y+1/4, z+1/2'
 'x+1/2, -y+1/4, -z+3/4'
 '-x+3/4, y, -z+3/4'
 'x+1/2, y+1/2, z'
 '-x+3/4, -y+3/4, z'
 'x+1/2, -y+3/4, -z+1/4'
 '-x+3/4, y+1/2, -z+1/4'
 '-x, -y, -z'
 'x-1/4, y-1/4, -z'
 '-x, y-1/4, z-1/4'
 'x-1/4, -y, z-1/4'
 '-x, -y+1/2, -z+1/2'
 'x-1/4, y+1/4, -z+1/2'
 '-x, y+1/4, z+1/4'
 'x-1/4, -y+1/2, z+1/4'
 '-x+1/2, -y, -z+1/2'
 'x+1/4, y-1/4, -z+1/2'
 '-x+1/2, y-1/4, z+1/4'
 'x+1/4, -y, z+1/4'
 '-x+1/2, -y+1/2, -z'
 'x+1/4, y+1/4, -z'
 '-x+1/2, y+1/4, z-1/4'
 'x+1/4, -y+1/2, z-1/4'

_cell_length_a                    14.8874(6)
_cell_length_b                    27.2429(12)
_cell_length_c                    31.4053(10)
_cell_angle_alpha                 90
_cell_angle_beta                  90
_cell_angle_gamma                 90
_cell_volume                      12737.3(9)
_cell_formula_units_Z             16
_cell_measurement_reflns_used     6093
_cell_measurement_temperature     298(2)
_cell_measurement_theta_max       24.2380
_cell_measurement_theta_min       1.6340
_shelx_estimated_absorpt_T_max    ?
_shelx_estimated_absorpt_T_min    ?
_exptl_absorpt_coefficient_mu     0.731
_exptl_absorpt_correction_T_max   1.00000
_exptl_absorpt_correction_T_min   0.24450
_exptl_absorpt_correction_type    multi-scan
_exptl_absorpt_process_details
;
CrysAlisPro 1.171.38.41 (Rigaku Oxford Diffraction, 2015)
Empirical absorption correction using spherical harmonics,
 implemented in SCALE3 ABSPACK scaling algorithm.
;
_exptl_absorpt_special_details    ?
_exptl_crystal_colour_primary      yellow
_exptl_crystal_density_diffrn     1.258
_exptl_crystal_density_meas       ?
_exptl_crystal_density_method     ?
_exptl_crystal_description         Octahedral
_exptl_crystal_F_000              4864
_exptl_crystal_size_max            0.13
_exptl_crystal_size_mid            0.12
_exptl_crystal_size_min            0.09
_exptl_transmission_factor_max    ?
_exptl_transmission_factor_min    ?
_diffrn_reflns_av_R_equivalents   0.0571
_diffrn_reflns_av_unetI/netI      0.0304
_diffrn_reflns_Laue_measured_fraction_full 0.993
_diffrn_reflns_Laue_measured_fraction_max 0.993
_diffrn_reflns_limit_h_max        13
_diffrn_reflns_limit_h_min        -17
_diffrn_reflns_limit_k_max        31
_diffrn_reflns_limit_k_min        -32
_diffrn_reflns_limit_l_max        37
_diffrn_reflns_limit_l_min        -37
_diffrn_reflns_number             18690
_diffrn_reflns_point_group_measured_fraction_full 0.993
_diffrn_reflns_point_group_measured_fraction_max 0.993
_diffrn_reflns_theta_full         24.204
_diffrn_reflns_theta_max          24.204
_diffrn_reflns_theta_min          1.636
_diffrn_ambient_temperature       298.0
_diffrn_detector                  'CCD plate'
_diffrn_detector_area_resol_mean  ?
_diffrn_measured_fraction_theta_full 0.993
_diffrn_measured_fraction_theta_max 0.993
_diffrn_measurement_details
;
List of Runs (angles in degrees, time in seconds):

  # Type    Start    End  Width  t~exp~   \w     \q     \k     \f   Frames
--------------------------------------------------------------------------
  1  \w   -156.00 -30.00   0.20    0.20    --   30.00 -45.00-120.00  630
  2  \f   -120.00   0.00   0.20    0.20 -30.00  30.00 -45.00    --   600
  3  \w   -156.00 -30.00   0.20    0.20    --   30.00 -45.00   0.00  630
  4  \f      0.00 120.00   0.20    0.20 -30.00  30.00 -45.00    --   600
  5  \w   -156.00 -30.00   0.20    0.20    --   30.00 -45.00 120.00  630
;
_diffrn_measurement_device         'Newport 4-circle diffractometer'
_diffrn_measurement_device_type
'dectris-CrysAlisPro-abstract goniometer imported dectris images'
_diffrn_measurement_method        '\w and \f scans'
_diffrn_orient_matrix_type
'CrysAlisPro convention (1999,Acta A55,543-557)'
_diffrn_orient_matrix_UB_11       -0.0074220000
_diffrn_orient_matrix_UB_12       0.0188651000
_diffrn_orient_matrix_UB_13       0.0141859000
_diffrn_orient_matrix_UB_21       -0.0168685000
_diffrn_orient_matrix_UB_22       0.0142503000
_diffrn_orient_matrix_UB_23       -0.0162409000
_diffrn_orient_matrix_UB_31       -0.0424717000
_diffrn_orient_matrix_UB_32       -0.0089598000
_diffrn_orient_matrix_UB_33       0.0039791000
_diffrn_radiation_monochromator   synchrotron
_diffrn_radiation_probe           x-ray
_diffrn_radiation_type            synchrotron
_diffrn_radiation_wavelength      0.6889
_diffrn_source                    synchrotron
_reflns_Friedel_coverage          0.000
_reflns_Friedel_fraction_full     .
_reflns_Friedel_fraction_max      .
_reflns_number_gt                 2055
_reflns_number_total              2809
_reflns_odcompleteness_completeness 99.02
_reflns_odcompleteness_iscentric  1
_reflns_odcompleteness_theta      24.20
_reflns_special_details
;
 Reflections were merged by SHELXL according to the crystal
 class for the calculation of statistics and refinement.
 
 _reflns_Friedel_fraction is defined as the number of unique
 Friedel pairs measured divided by the number that would be
 possible theoretically, ignoring centric projections and
 systematic absences.
;
_reflns_threshold_expression      'I > 2\s(I)'
_computing_cell_refinement        'CrysAlisPro 1.171.38.41 (Rigaku OD, 2015)'
_computing_data_collection        'CrysAlisPro 1.171.38.41 (Rigaku OD, 2015)'
_computing_data_reduction         'CrysAlisPro 1.171.38.41 (Rigaku OD, 2015)'
_computing_molecular_graphics     'Olex2 (Dolomanov et al., 2009)'
_computing_publication_material   'Olex2 (Dolomanov et al., 2009)'
_computing_structure_refinement   'ShelXL (Sheldrick, 2015)'
_computing_structure_solution     ?
_refine_diff_density_max          1.389
_refine_diff_density_min          -2.232
_refine_diff_density_rms          0.222
_refine_ls_extinction_coef        .
_refine_ls_extinction_method      none
_refine_ls_goodness_of_fit_ref    1.143
_refine_ls_hydrogen_treatment     constr
_refine_ls_matrix_type            full
_refine_ls_number_parameters      155
_refine_ls_number_reflns          2809
_refine_ls_number_restraints      3
_refine_ls_R_factor_all           0.1073
_refine_ls_R_factor_gt            0.0853
_refine_ls_restrained_S_all       1.143
_refine_ls_shift/su_max           0.000
_refine_ls_shift/su_mean          0.000
_refine_ls_structure_factor_coef  Fsqd
_refine_ls_weighting_details
'w=1/[\s^2^(Fo^2^)+(0.1755P)^2^+78.7568P] where P=(Fo^2^+2Fc^2^)/3'
_refine_ls_weighting_scheme       calc
_refine_ls_wR_factor_gt           0.2557
_refine_ls_wR_factor_ref          0.2805
_refine_special_details           ?
_olex2_refinement_description
;
1. Fixed Uiso
 At 1.2 times of:
  All C(H) groups, All N(H) groups
 At 1.5 times of:
  All C(H,H,H) groups
2. Restrained distances
 N2-C11
 1.4 with sigma of 0.02
3. Restrained planarity
 O5A, N1A, C9A, C10A
 with sigma of 0.1
 O5, N1, C9, C10
 with sigma of 0.1
4. Others
 Sof(O5A)=Sof(N1A)=Sof(H1A)=Sof(C9A)=Sof(C10A)=Sof(H10D)=Sof(H10E)=Sof(H10F)=1-
 FVAR(1)
 Sof(O5)=Sof(N1)=Sof(H1)=Sof(C9)=Sof(C10)=Sof(H10A)=Sof(H10B)=Sof(H10C)=FVAR(1)
 Fixed Sof: N2(0.25) C11(0.5)
5.a Aromatic/amide H refined with riding coordinates:
 C3(H3), C6(H6), C7(H7), N1(H1), N1A(H1A)
5.b Idealised Me refined as rotating group:
 C10(H10A,H10B,H10C), C10A(H10D,H10E,H10F)
;
_atom_sites_solution_hydrogens    geom
_atom_sites_solution_primary      ?
_atom_sites_solution_secondary    ?
loop_
  _atom_site_label
  _atom_site_type_symbol
  _atom_site_fract_x
  _atom_site_fract_y
  _atom_site_fract_z
  _atom_site_U_iso_or_equiv
  _atom_site_adp_type
  _atom_site_occupancy
  _atom_site_site_symmetry_order
  _atom_site_calc_flag
  _atom_site_refinement_flags_posn
  _atom_site_refinement_flags_adp
  _atom_site_refinement_flags_occupancy
  _atom_site_disorder_assembly
  _atom_site_disorder_group
 In1 In 0.3750 0.3750 0.07418(2) 0.0542(4) Uani 1 2 d S T P . .
 O1 O 0.3566(5) 0.4336(3) 0.1235(2) 0.0806(19) Uani 1 1 d . . . . .
 O2 O 0.4935(4) 0.4095(2) 0.1102(2) 0.0713(16) Uani 1 1 d . . . . .
 O3 O 0.5134(5) 0.5891(3) 0.2883(2) 0.0821(19) Uani 1 1 d . . . . .
 O4 O 0.6481(5) 0.5639(3) 0.2735(2) 0.090(2) Uani 1 1 d . . . . .
 C1 C 0.4399(7) 0.4351(4) 0.1311(3) 0.070(2) Uani 1 1 d . . . . .
 C2 C 0.4732(7) 0.4689(4) 0.1664(3) 0.073(2) Uani 1 1 d . . . . .
 C3 C 0.4111(8) 0.4992(5) 0.1876(4) 0.100(4) Uani 1 1 d . . . . .
 H3 H 0.3509 0.4989 0.1797 0.120 Uiso 1 1 calc R . . . .
 C4 C 0.4396(7) 0.5290(4) 0.2197(4) 0.093(3) Uani 1 1 d . . . . .
 C5 C 0.5314(7) 0.5291(4) 0.2315(3) 0.077(3) Uani 1 1 d . . . . .
 C6 C 0.5889(7) 0.4996(4) 0.2102(3) 0.085(3) Uani 1 1 d . . . . .
 H6 H 0.6492 0.5001 0.2179 0.102 Uiso 1 1 calc R . . . .
 C7 C 0.5629(7) 0.4696(4) 0.1783(3) 0.079(3) Uani 1 1 d . . . . .
 H7 H 0.6044 0.4496 0.1645 0.095 Uiso 1 1 calc R . . . .
 C8 C 0.5667(8) 0.5631(4) 0.2667(3) 0.079(3) Uani 1 1 d . . . . .
 O5 O 0.2397(15) 0.5258(10) 0.2196(8) 0.139(9) Uiso 0.48(3) 1 d . . . A 1
 N1 N 0.3743(13) 0.5499(9) 0.2483(8) 0.091(6) Uiso 0.48(3) 1 d . . . A 1
 H1 H 0.3961 0.5620 0.2714 0.109 Uiso 0.48(3) 1 calc R . . A 1
 C9 C 0.2841(19) 0.5533(11) 0.2445(9) 0.108(9) Uiso 0.48(3) 1 d . . . A 1
 C10 C 0.238(2) 0.5941(11) 0.2744(10) 0.112(10) Uiso 0.48(3) 1 d . . . A 1
 H10A H 0.2218 0.5796 0.3011 0.167 Uiso 0.48(3) 1 calc GR . . A 1
 H10B H 0.1858 0.6069 0.2606 0.167 Uiso 0.48(3) 1 calc GR . . A 1
 H10C H 0.2803 0.6203 0.2793 0.167 Uiso 0.48(3) 1 calc GR . . A 1
 O5A O 0.2464(14) 0.5547(10) 0.2013(8) 0.141(9) Uiso 0.52(3) 1 d . . . A 2
 N1A N 0.3795(11) 0.5686(9) 0.2359(7) 0.086(6) Uiso 0.52(3) 1 d . . . A 2
 H1A H 0.4042 0.5891 0.2531 0.103 Uiso 0.52(3) 1 calc R . . A 2
 C9A C 0.2920(18) 0.5771(10) 0.2275(9) 0.112(9) Uiso 0.52(3) 1 d . . . A 2
 C10A C 0.246(3) 0.6158(12) 0.2534(12) 0.139(12) Uiso 0.52(3) 1 d . . . A 2
 H10D H 0.2589 0.6108 0.2830 0.209 Uiso 0.52(3) 1 calc GR . . A 2
 H10E H 0.1822 0.6139 0.2489 0.209 Uiso 0.52(3) 1 calc GR . . A 2
 H10F H 0.2670 0.6476 0.2448 0.209 Uiso 0.52(3) 1 calc GR . . A 2
 N2 N 0.1250 0.508(2) 0.1250 0.26(3) Uiso 0.5 2 d DS T P . .
 C11 C 0.059(3) 0.5310(14) 0.1523(12) 0.186(16) Uiso 0.5 1 d D . . . .

loop_
  _atom_site_aniso_label
  _atom_site_aniso_U_11
  _atom_site_aniso_U_22
  _atom_site_aniso_U_33
  _atom_site_aniso_U_23
  _atom_site_aniso_U_13
  _atom_site_aniso_U_12
 In1 0.0687(6) 0.0612(6) 0.0326(5) 0.000 0.000 0.0005(3)
 O1 0.077(4) 0.094(5) 0.071(4) -0.028(4) -0.002(3) 0.000(4)
 O2 0.078(4) 0.085(4) 0.052(3) -0.020(3) 0.001(3) 0.000(3)
 O3 0.094(4) 0.090(5) 0.062(4) -0.029(4) 0.001(3) -0.004(4)
 O4 0.094(5) 0.108(6) 0.069(5) -0.032(4) -0.002(4) -0.013(4)
 C1 0.081(6) 0.074(6) 0.055(5) -0.016(4) -0.005(4) -0.009(5)
 C2 0.089(6) 0.082(6) 0.048(5) -0.018(5) -0.001(4) 0.000(5)
 C3 0.087(6) 0.121(10) 0.091(8) -0.039(8) -0.007(7) 0.001(7)
 C4 0.092(7) 0.104(8) 0.082(7) -0.045(6) 0.001(6) 0.002(6)
 C5 0.092(6) 0.080(6) 0.057(5) -0.023(5) 0.004(5) -0.010(5)
 C6 0.076(5) 0.110(8) 0.069(6) -0.027(6) -0.008(5) -0.005(6)
 C7 0.078(6) 0.097(7) 0.062(6) -0.027(5) 0.002(4) 0.003(5)
 C8 0.098(7) 0.086(7) 0.052(5) -0.006(5) -0.008(5) -0.018(6)

_geom_special_details
;
 All esds (except the esd in the dihedral angle between two l.s. planes)
 are estimated using the full covariance matrix.  The cell esds are taken
 into account individually in the estimation of esds in distances, angles
 and torsion angles; correlations between esds in cell parameters are only
 used when they are defined by crystal symmetry.  An approximate (isotropic)
 treatment of cell esds is used for estimating esds involving l.s. planes.
;
loop_
  _geom_bond_atom_site_label_1
  _geom_bond_atom_site_label_2
  _geom_bond_distance
  _geom_bond_site_symmetry_2
  _geom_bond_publ_flag
 In1 O1 2.241(7) 14 ?
 In1 O1 2.241(7) . ?
 In1 O2 2.297(6) 14 ?
 In1 O2 2.296(6) . ?
 In1 O3 2.234(6) 20_565 ?
 In1 O3 2.234(6) 19_655 ?
 In1 O4 2.328(7) 20_565 ?
 In1 O4 2.328(7) 19_655 ?
 In1 C1 2.609(8) . ?
 In1 C1 2.609(8) 14 ?
 In1 C8 2.619(10) 19_655 ?
 In1 C8 2.619(10) 20_565 ?
 O1 C1 1.264(12) . ?
 O2 C1 1.247(12) . ?
 O3 In1 2.234(6) 23_655 ?
 O3 C8 1.261(13) . ?
 O4 In1 2.328(7) 23_655 ?
 O4 C8 1.231(13) . ?
 C1 C2 1.525(12) . ?
 C2 C3 1.407(15) . ?
 C2 C7 1.385(14) . ?
 C3 C4 1.365(14) . ?
 C4 C5 1.415(15) . ?
 C4 N1 1.44(2) . ?
 C4 N1A 1.49(2) . ?
 C5 C6 1.349(14) . ?
 C5 C8 1.536(13) . ?
 C6 C7 1.352(13) . ?
 C8 In1 2.619(10) 23_655 ?
 O5 C9 1.27(3) . ?
 N1 C9 1.35(3) . ?
 C9 C10 1.61(4) . ?
 O5A C9A 1.23(3) . ?
 N1A C9A 1.35(3) . ?
 C9A C10A 1.50(4) . ?
 N2 C11 1.439(19) 4 ?
 N2 C11 1.439(19) . ?

loop_
  _geom_angle_atom_site_label_1
  _geom_angle_atom_site_label_2
  _geom_angle_atom_site_label_3
  _geom_angle
  _geom_angle_site_symmetry_1
  _geom_angle_site_symmetry_3
  _geom_angle_publ_flag
 O1 In1 O1 92.5(4) 14 . ?
 O1 In1 O2 57.5(2) . . ?
 O1 In1 O2 81.8(3) . 14 ?
 O1 In1 O2 81.8(3) 14 . ?
 O1 In1 O2 57.5(2) 14 14 ?
 O1 In1 O4 88.9(3) 14 19_655 ?
 O1 In1 O4 88.9(3) . 20_565 ?
 O1 In1 O4 164.5(3) 14 20_565 ?
 O1 In1 O4 164.5(3) . 19_655 ?
 O1 In1 C1 28.9(3) . . ?
 O1 In1 C1 85.9(3) . 14 ?
 O1 In1 C1 85.9(3) 14 . ?
 O1 In1 C1 29.0(3) 14 14 ?
 O1 In1 C8 167.4(3) 14 20_565 ?
 O1 In1 C8 88.7(3) 14 19_655 ?
 O1 In1 C8 167.4(3) . 19_655 ?
 O1 In1 C8 88.7(3) . 20_565 ?
 O2 In1 O2 121.0(3) . 14 ?
 O2 In1 O4 137.9(2) . 19_655 ?
 O2 In1 O4 86.0(3) 14 19_655 ?
 O2 In1 O4 137.9(2) 14 20_565 ?
 O2 In1 O4 86.0(3) . 20_565 ?
 O2 In1 C1 28.5(3) . . ?
 O2 In1 C1 101.8(3) . 14 ?
 O2 In1 C1 101.8(3) 14 . ?
 O2 In1 C1 28.5(3) 14 14 ?
 O2 In1 C8 110.4(3) . 19_655 ?
 O2 In1 C8 109.3(3) 14 19_655 ?
 O2 In1 C8 109.3(3) . 20_565 ?
 O2 In1 C8 110.4(3) 14 20_565 ?
 O3 In1 O1 138.8(2) 19_655 . ?
 O3 In1 O1 86.9(3) 20_565 . ?
 O3 In1 O1 86.9(3) 19_655 14 ?
 O3 In1 O1 138.8(2) 20_565 14 ?
 O3 In1 O2 81.7(3) 19_655 . ?
 O3 In1 O2 129.8(3) 19_655 14 ?
 O3 In1 O2 129.8(3) 20_565 . ?
 O3 In1 O2 81.8(3) 20_565 14 ?
 O3 In1 O3 119.3(4) 20_565 19_655 ?
 O3 In1 O4 81.9(3) 20_565 19_655 ?
 O3 In1 O4 56.7(2) 20_565 20_565 ?
 O3 In1 O4 56.7(2) 19_655 19_655 ?
 O3 In1 O4 81.9(3) 19_655 20_565 ?
 O3 In1 C1 110.2(3) 20_565 14 ?
 O3 In1 C1 110.2(3) 19_655 . ?
 O3 In1 C1 110.3(3) 20_565 . ?
 O3 In1 C1 110.3(3) 19_655 14 ?
 O3 In1 C8 28.7(3) 20_565 20_565 ?
 O3 In1 C8 28.7(3) 19_655 19_655 ?
 O3 In1 C8 100.4(3) 20_565 19_655 ?
 O3 In1 C8 100.4(3) 19_655 20_565 ?
 O4 In1 O4 93.8(4) 19_655 20_565 ?
 O4 In1 C1 166.3(3) 19_655 . ?
 O4 In1 C1 166.3(3) 20_565 14 ?
 O4 In1 C1 88.0(3) 19_655 14 ?
 O4 In1 C1 88.0(3) 20_565 . ?
 O4 In1 C8 28.0(3) 20_565 20_565 ?
 O4 In1 C8 28.0(3) 19_655 19_655 ?
 O4 In1 C8 86.6(3) 19_655 20_565 ?
 O4 In1 C8 86.6(3) 20_565 19_655 ?
 C1 In1 C1 93.5(4) 14 . ?
 C1 In1 C8 101.0(4) 14 19_655 ?
 C1 In1 C8 101.0(4) . 20_565 ?
 C1 In1 C8 138.9(4) . 19_655 ?
 C1 In1 C8 138.9(4) 14 20_565 ?
 C8 In1 C8 92.8(4) 19_655 20_565 ?
 C1 O1 In1 91.9(6) . . ?
 C1 O2 In1 89.8(5) . . ?
 C8 O3 In1 92.8(6) . 23_655 ?
 C8 O4 In1 89.2(6) . 23_655 ?
 O1 C1 In1 59.2(5) . . ?
 O1 C1 C2 118.4(9) . . ?
 O2 C1 In1 61.7(4) . . ?
 O2 C1 O1 120.7(8) . . ?
 O2 C1 C2 120.8(9) . . ?
 C2 C1 In1 176.2(7) . . ?
 C3 C2 C1 118.9(9) . . ?
 C7 C2 C1 121.1(9) . . ?
 C7 C2 C3 119.9(9) . . ?
 C4 C3 C2 119.6(11) . . ?
 C3 C4 C5 119.6(10) . . ?
 C3 C4 N1 119.1(13) . . ?
 C3 C4 N1A 119.8(12) . . ?
 C5 C4 N1 119.3(12) . . ?
 C5 C4 N1A 119.4(11) . . ?
 C4 C5 C8 121.2(9) . . ?
 C6 C5 C4 118.9(9) . . ?
 C6 C5 C8 119.9(10) . . ?
 C5 C6 C7 123.1(10) . . ?
 C6 C7 C2 118.9(9) . . ?
 O3 C8 In1 58.4(5) . 23_655 ?
 O3 C8 C5 120.7(10) . . ?
 O4 C8 In1 62.8(5) . 23_655 ?
 O4 C8 O3 121.1(9) . . ?
 O4 C8 C5 118.2(10) . . ?
 C5 C8 In1 177.1(8) . 23_655 ?
 C9 N1 C4 130(2) . . ?
 O5 C9 N1 122(3) . . ?
 O5 C9 C10 123(3) . . ?
 N1 C9 C10 115(2) . . ?
 C9A N1A C4 129(2) . . ?
 O5A C9A N1A 126(3) . . ?
 O5A C9A C10A 117(3) . . ?
 N1A C9A C10A 117(3) . . ?
 C11 N2 C11 130(6) 4 . ?

_shelx_SHELXL_version_number      '2014/7'
loop_
  _refln_index_h
  _refln_index_k
  _refln_index_l
  _refln_F_squared_meas
  _refln_F_squared_sigma
  _refln_scale_group_code
 0 0 -4 15498.6 231.671 4
 0 0 4 15561.1 262.621 1
 0 0 -6 37.2218 178.473 4
 0 0 -6 32.6824 199.511 5
 0 0 6 -18.0013 206.523 1
 0 0 8 297.711 298.965 1
 0 0 -8 679.603 282.599 4
 0 0 -8 558.391 291.962 5
 0 0 10 56.9255 320.754 1
 0 0 -10 86.864 301.019 4
 0 0 -10 16.24 321.579 5
 0 0 -12 4315.5 342.204 4
 0 0 -12 4064.12 392.234 5
 0 0 12 3275.98 387.43 1
 0 0 -14 -147.17 392.938 5
 0 0 -14 199.12 350.488 4
 0 0 14 50.9025 424.026 1
 0 0 -16 12460.7 531.59 4
 0 0 18 -354.612 578.218 1
 0 0 -18 -683.212 543.817 5
 0 0 -20 364121 3938.65 5
 0 0 20 347916 3985.3 1
 0 0 -22 -450.905 526.766 4
 0 0 -22 231.307 675.415 5
 0 0 22 -308.089 687.909 1
 0 0 -24 3763.77 764.577 5
 0 0 24 2144.68 759.071 1
 0 0 -24 3443.9 618.075 4
 0 0 26 54.0085 789.372 1
 0 0 -26 -255.431 667.179 4
 0 0 -26 -158.224 789.246 5
 0 0 28 27284.1 1116.28 1
 0 0 -28 28868.6 1112.32 5
 0 0 30 -53.9251 847.891 1
 0 0 -30 45.2436 830.364 5
 0 0 -32 15901.5 1026.61 5
 0 0 32 14810.6 1031.74 1
 0 0 -36 3151.93 920.29 5
 0 0 36 3365.73 897.721 1
 0 2 2 295069 2837.47 2
 0 -2 -2 302787 2826.18 4
 0 -2 2 304906 2877.62 1
 0 2 -2 301403 2823.4 2
 0 -2 -2 300155 2821.7 5
 0 -2 4 70.7918 143.64 1
 0 -2 -4 15.8951 90.2166 5
 0 -2 -4 19.2435 106.575 4
 0 2 4 -3.31539 103.317 1
 0 2 -4 13.4315 69.1294 3
 0 2 -4 -16.2736 80.8276 2
 0 2 6 2430.11 230.025 1
 0 -2 -6 2255.45 231.912 4
 0 -2 6 1871.64 285.326 1
 0 2 -6 2210.8 213.577 4
 0 -2 -6 1858.85 209.047 5
 0 -2 -8 204.931 279.982 4
 0 -2 -8 3.07777 269.456 5
 0 2 8 137.55 285.837 1
 0 -2 8 -86.4813 369.229 1
 0 2 -8 34.2255 261.628 4
 0 2 10 13471.6 440.699 1
 0 -2 10 12587.9 484.877 1
 0 -2 -10 13846.3 414.643 4
 0 -2 -10 11981.6 415.775 5
 0 2 -10 12795.9 458.062 5
 0 2 -10 14202.9 396.415 4
 0 -2 -12 312.797 319.192 4
 0 -2 12 100.644 402.582 1
 0 2 12 15.8978 339.325 1
 0 2 -12 165.38 368.808 5
 0 -2 -12 112.376 324.397 5
 0 2 -12 178.273 303.917 4
 0 2 -14 1003.11 350.452 4
 0 2 14 697.939 389.231 1
 0 -2 14 716.424 458.923 1
 0 -2 -14 1047.19 374.864 5
 0 -2 -14 1048.14 369.749 4
 0 2 -14 886.643 417.247 5
 0 -2 -16 348.747 409.255 4
 0 2 -16 5.70313 393.77 4
 0 2 -18 163929 2046.94 5
 0 -2 -18 163736 2010.6 5
 0 -2 18 156552 2112.77 1
 0 2 18 157372 2034.95 1
 0 2 20 -121.58 574.395 1
 0 -2 20 684.181 666.15 1
 0 -2 -20 -430.882 536.582 4
 0 -2 -20 -255.036 558.899 5
 0 2 -20 268.323 614.22 5
 0 -2 -22 89800 1443.62 4
 0 2 -22 93953.1 1549.94 5
 0 2 22 87042 1513.15 1
 0 -2 22 91326.4 1599.76 1
 0 -2 -22 90557.1 1486.16 5
 0 2 -24 -460.613 563.861 4
 0 2 -24 -356.469 725.313 5
 0 -2 24 -275.975 816.366 1
 0 -2 -24 47.6452 632.644 4
 0 2 24 -427.379 705.615 1
 0 -2 -24 -97.6824 679.476 5
 0 -2 -26 11530.5 889.68 5
 0 -2 26 10910.4 971.351 1
 0 2 -26 9220.5 699.118 4
 0 2 26 10801.1 877.4 1
 0 2 -26 11586.6 931.75 5
 0 2 -28 -1285.8 872.604 5
 0 -2 -28 158.227 720.186 4
 0 -2 -28 224.287 800.106 5
 0 -2 28 75.0559 887.104 1
 0 2 28 -1285.06 833.87 1
 0 2 30 29179.1 1135.53 1
 0 -2 -30 32928.8 1166.5 5
 0 2 -30 31163.4 1236.6 5
 0 -2 30 30642.8 1234.28 1
 0 -2 32 363.607 882.977 1
 0 2 32 -367.59 816.678 1
 0 -2 -32 197.085 819.736 5
 0 2 -32 465.781 887.266 5
 0 -2 -36 648.653 900.651 5
 0 2 36 -719.434 861.536 1
 0 2 -36 -280.578 863.301 5
 0 4 0 85429.8 909.341 3
 0 -4 0 88236 901.583 4
 0 4 0 87935.7 898.958 2
 0 -4 -2 17.5058 104.351 4
 0 4 2 -10.4573 133.781 3
 0 4 -2 10.2849 80.1917 2
 0 -4 -2 38.3355 95.6259 5
 0 4 2 0.77695 87.7262 2
 0 -4 2 -4.15222 179.987 1
 0 4 -2 34.4262 58.8164 3
 0 -4 4 94598.3 1162.08 1
 0 4 4 99593.5 1080.26 2
 0 4 -4 100683 985.767 3
 0 -4 -4 98808.8 1048.63 5
 0 -4 -4 104908 1070.56 4
 0 4 -4 97549.6 1043.78 2
 0 -4 -6 4.87903 221.75 5
 0 4 -6 54.7873 191.92 2
 0 -4 6 -219.577 360.858 1
 0 4 6 29.6201 223.282 1
 0 -4 -6 113.505 264.882 4
 0 4 -6 44.0278 154.33 3
 0 4 8 8306.22 329.127 1
 0 4 -8 9860.8 353.903 4
 0 -4 -8 8144.61 334.064 5
 0 -4 -8 9237.63 377.544 4
 0 -4 8 7977.91 439.45 1
 0 4 10 61.6555 282.875 1
 0 -4 -10 13.3443 307.99 4
 0 -4 -10 -34.0822 290.064 5
 0 -4 10 -25.7291 391.189 1
 0 4 -10 -130.519 275.591 4
 0 4 -12 61942.3 886.19 4
 0 -4 12 64558.1 1060.54 1
 0 -4 -12 62140.2 922.921 5
 0 4 12 65805.2 940.755 1
 0 -4 -14 2.86154 379.032 5
 0 4 14 -26.8917 371.453 1
 0 4 -14 -69.1363 330.73 4
 0 -4 -14 134.132 379.494 4
 0 4 -16 27388.6 651.509 4
 0 -4 16 28465.1 850.148 1
 0 4 -16 29232.7 791.83 5
 0 4 -18 -188.759 440.03 4
 0 -4 -18 -378.943 498.386 5
 0 -4 18 131.391 646.307 1
 0 4 18 -170.848 475.703 1
 0 4 -18 473.765 585.36 5
 0 4 20 69346.2 1259.83 1
 0 4 -20 67777.6 1311.5 5
 0 -4 20 68588.3 1424.75 1
 0 4 22 -273.305 600.911 1
 0 4 -22 -345.884 535.081 4
 0 -4 -22 -445.537 617.699 5
 0 -4 -22 -608.834 580.71 4
 0 -4 22 167.36 761.486 1
 0 4 -22 206.836 752.26 5
 0 -4 24 1227.31 798.755 1
 0 4 -24 1870.59 777.184 5
 0 4 -24 2638.28 590.476 4
 0 -4 -24 2169.57 699.147 5
 0 -4 -24 1441.24 636.855 4
 0 4 24 1965.77 670.37 1
 0 -4 -26 -96.2969 764.648 5
 0 4 26 -32.7139 707.731 1
 0 4 -26 -195.37 815.275 5
 0 -4 26 164.779 863.298 1
 0 -4 -26 604.865 686.242 4
 0 4 -28 35622.1 1211.08 5
 0 -4 -28 34584.1 1150.77 5
 0 -4 28 31981.1 1290.23 1
 0 4 28 32588.1 1093.55 1
 0 -4 -30 -229.415 839.288 5
 0 4 30 116.658 756.496 1
 0 -4 30 257.677 942.677 1
 0 4 -30 -1080.82 897.139 5
 0 -4 -32 11746.8 971.399 5
 0 4 -32 11352.4 1020.8 5
 0 4 32 9293.08 869.867 1
 0 -4 32 11255.5 1088.04 1
 0 4 -36 1669.27 948.546 5
 0 -4 -36 779.546 910.485 5
 0 4 36 1511.89 788.531 1
 0 -4 36 2344.56 971.731 1
 0 -6 0 -47.0922 182.57 5
 0 6 0 -195.205 171.512 3
 0 -6 0 12.7104 194.142 4
 0 -6 0 12.2546 369.146 1
 0 -6 2 26447.8 454.863 4
 0 -6 -2 31541.3 445.03 5
 0 6 -2 31260.5 386.211 3
 0 -6 2 30986.7 458.863 5
 0 6 -2 28592.6 427.388 2
 0 6 2 29793.1 438.539 2
 0 -6 -2 31323.7 466.388 4
 0 6 2 27913.2 495.246 3
 0 -6 2 27910.2 617.186 1
 0 -6 -4 -29.6493 207.279 5
 0 -6 -4 -8.22998 248.381 4
 0 6 -4 44.8313 109.036 3
 0 6 4 153.786 195.368 2
 0 6 4 -2.08424 319.884 3
 0 6 -4 82.1528 177.402 2
 0 -6 4 207.481 360.147 1
 0 6 6 236627 2449.61 2
 0 6 -6 238366 2305.28 3
 0 6 6 236276 2597.26 3
 0 -6 -6 242516 2420.05 4
 0 6 -6 238949 2395.19 2
 0 -6 -6 246562 2403.14 5
 0 -6 6 229384 2574.89 1
 0 -6 -8 118.05 266.239 5
 0 6 -8 146.434 217.878 2
 0 6 -8 194.783 166.911 3
 0 -6 8 122.475 411.765 1
 0 6 8 22.7007 258.355 2
 0 -6 -8 -5.04891 286.104 4
 0 -6 -10 119735 1382 5
 0 6 10 115719 1356.93 1
 0 6 12 -81.7058 308.868 1
 0 6 -12 -81.31 306.067 4
 0 -6 -12 -60.3774 348.39 4
 0 -6 -12 -139.332 333.158 5
 0 6 -14 15471.2 495.679 4
 0 6 14 15729.6 519.328 1
 0 -6 16 4.63495 616.607 1
 0 -6 -16 -283.804 441.549 5
 0 6 -16 -144.115 391.826 4
 0 6 18 32952.8 800.63 1
 0 -6 -18 32931.6 818.405 5
 0 -6 18 31706.1 978.304 1
 0 -6 -18 33421.5 808.18 4
 0 6 -18 30331.7 733.813 4
 0 -6 20 -155.138 717.275 1
 0 6 20 -4.03739 502.611 1
 0 -6 -20 939.168 577.279 5
 0 -6 -20 -705.914 562.531 4
 0 6 -20 27.9715 638.199 5
 0 6 22 16282 727.031 1
 0 -6 -22 14845.3 760.959 4
 0 -6 22 16248.5 959.562 1
 0 6 -22 17549.9 874.799 5
 0 -6 -22 16578.5 804.03 5
 0 -6 -24 -349.693 694.19 5
 0 6 -24 203.97 760.811 5
 0 -6 -24 -943.423 667.792 4
 0 -6 24 -102.976 855.037 1
 0 6 -24 72.4674 553.434 4
 0 6 24 -320.242 617.258 1
 0 6 26 13940 807.168 1
 0 -6 26 14016.9 1078.66 1
 0 -6 -26 14754.5 869.458 4
 0 -6 -26 15296.9 916.498 5
 0 6 -26 17028.9 1047.07 5
 0 6 28 -285.315 689.064 1
 0 -6 -28 -122.369 788.347 5
 0 -6 -28 320.386 734.357 4
 0 -6 28 -469.93 917.587 1
 0 6 -28 593.73 880.648 5
 0 6 30 31963.3 1064.05 1
 0 6 -30 34892.3 1234.35 5
 0 -6 -30 32758.5 1151.69 5
 0 6 32 -622.189 746.343 1
 0 -6 -32 -865.976 829.304 5
 0 6 -34 -864.43 915.756 5
 0 -6 34 1489.11 986.218 1
 0 -6 36 50.1927 987.09 1
 0 -6 -36 -607.058 889.669 5
 0 6 36 372.796 765.082 1
 0 -8 0 2453.74 243.044 5
 0 -8 0 2110 447.201 1
 0 -8 0 2074.43 261.094 4
 0 8 0 2220.44 223.802 3
 0 8 0 2302.31 198.802 2
 0 -8 -2 31.6612 253.332 4
 0 -8 2 163.392 232.359 5
 0 8 -2 33.1902 182.2 2
 0 8 -2 -183.772 159.479 3
 0 8 2 145.64 180.169 2
 0 -8 2 -26.7284 259 4
 0 8 2 166.717 253.971 3
 0 -8 -2 -35.0487 213.625 5
 0 -8 2 -44.5626 436.338 1
 0 8 4 24305.4 456.553 2
 0 -8 -4 25206.5 476.348 4
 0 8 4 25304.2 567.35 3
 0 -8 4 25675.1 662.254 1
 0 8 -4 26612.7 357.175 3
 0 8 -4 23543 436.036 2
 0 -8 -4 26212.6 464.394 5
 0 8 -6 -37.5254 197.938 2
 0 -8 6 84.6002 400.675 1
 0 -8 -6 99.7455 242.362 5
 0 8 6 39.3892 222.133 2
 0 -8 -6 73.9974 274.589 4
 0 8 6 121.255 379.723 3
 0 8 -6 107.079 128.965 3
 0 8 8 422193 4216.14 2
 0 8 -8 418643 4044.12 3
 0 8 8 421628 4413.22 3
 0 -8 -8 423407 4161.82 5
 0 8 -8 431976 4167.5 2
 0 -8 -8 427014 4172.05 4
 0 -8 8 426064 4387.67 1
 0 8 -10 47.9474 183.985 3
 0 -8 10 -135.328 482.982 1
 0 -8 -10 158.677 278.892 5
 0 -8 -10 26.8211 323.399 4
 0 8 -10 153.374 240.198 2
 0 8 10 71.6936 503.534 3
 0 8 10 55.8878 289.068 2
 0 8 12 157938 1882.38 2
 0 8 -14 -109.336 368.139 4
 0 -8 14 4.28699 576.302 1
 0 -8 16 5053.89 696.119 1
 0 -8 -16 5261.85 518.089 4
 0 -8 -16 5220.11 512.227 5
 0 8 16 5024.67 447.048 1
 0 8 -16 4874.89 445.027 4
 0 -8 18 -93.6255 699.697 1
 0 8 18 328.977 462.014 1
 0 8 -18 -171.933 427.574 4
 0 -8 -18 -300.653 546.907 4
 0 -8 -18 -501.328 533.805 5
 0 -8 -20 31441.6 932.365 5
 0 8 20 30877.2 813.888 1
 0 -8 20 33055.8 1136.56 1
 0 -8 -22 58.0295 635.862 5
 0 -8 22 -106.867 799.542 1
 0 8 22 508.54 539.966 1
 0 -8 -24 2210.05 705.391 5
 0 -8 24 910.18 886.982 1
 0 8 -24 1781.36 805.972 5
 0 -8 -24 1573.64 689.63 4
 0 8 24 1632.69 597.038 1
 0 -8 -26 100.878 703.925 4
 0 -8 26 -1443.29 996.897 1
 0 8 -26 117.72 818.958 5
 0 -8 -26 -1095.4 765.827 5
 0 8 26 -394.373 626.759 1
 0 -8 -28 46152.7 1243.32 5
 0 -8 28 36783.9 1423.26 1
 0 8 -28 45310.2 1293.28 5
 0 -8 -28 39932.4 1156.64 4
 0 8 28 37225.8 1041.9 1
 0 8 30 -188.233 655.333 1
 0 -8 30 -300.181 963.26 1
 0 8 -30 218.417 915.141 5
 0 -8 -30 -447.062 814.892 5
 0 -8 -30 307.636 761.685 4
 0 8 32 6702.73 752.889 1
 0 -8 -32 9059.14 934.593 5
 0 8 34 2032.28 1855.5 3
 0 -8 34 690.713 964.369 1
 0 8 -34 -954.867 970.72 5
 0 8 -36 525.237 926.36 5
 0 -8 36 878.125 1030.59 1
 0 -8 -36 1502.17 934.096 5
 0 8 36 1324.75 734.746 1
 0 -10 0 91.5815 421.633 1
 0 -10 0 62.4864 256.944 4
 0 -10 0 -77.3454 237.16 5
 0 10 0 -3.25555 185.625 2
 0 10 0 118.684 201.29 3
 0 -10 -2 6191.85 327.258 4
 0 -10 2 5439.57 513.137 1
 0 10 -2 6458.88 234.436 3
 0 -10 2 5758.87 333.863 4
 0 -10 -2 6236.58 303.041 5
 0 10 2 5862.98 266.223 2
 0 10 2 5930.72 312.768 3
 0 -10 2 5971.94 307.74 5
 0 10 -2 5685.61 259.506 2
 0 10 -4 -20.9467 211.424 2
 0 -10 -4 118.959 235.574 5
 0 -10 4 -73.5111 454.092 1
 0 10 4 -7.46474 203.714 2
 0 -10 -4 19.6419 278.794 4
 0 10 4 -26.2217 304.925 3
 0 10 -4 38.197 136.983 3
 0 10 -6 30640.6 425.284 3
 0 -10 -6 31669.7 554.958 5
 0 10 -6 33106.2 559.639 2
 0 10 6 32189.5 580.691 2
 0 -10 6 30275.9 771.92 1
 0 -10 -6 31967.7 583.428 4
 0 10 6 31905.1 730.126 3
 0 10 8 17.3434 260.077 2
 0 -10 -8 -185.454 290.081 5
 0 10 8 -108.913 472.381 3
 0 10 -8 176.179 143.468 3
 0 10 -8 144.765 244.294 2
 0 -10 -8 134.442 318.776 4
 0 10 -10 618054 5962.12 3
 0 10 10 612545 6187.48 2
 0 -10 12 328.033 593.652 1
 0 10 12 221.861 648.228 3
 0 10 -12 65.0808 280.7 2
 0 10 12 144.294 340.996 2
 0 10 -12 163.08 248.834 3
 0 -10 -14 10923.6 519.142 5
 0 -10 -14 11197.1 563.281 4
 0 -10 14 11485.3 766.129 1
 0 10 14 12586 920.964 3
 0 10 16 286.399 938.517 3
 0 -10 -16 -6.77947 496.597 4
 0 -10 -16 17.3139 457.369 5
 0 10 16 -236.44 432.247 2
 0 -10 16 -119.943 676.166 1
 0 10 -16 22.4967 406.143 4
 0 10 -18 40796.5 862.106 4
 0 -10 18 41856.4 1170.66 1
 0 -10 -20 -52.4277 625.59 5
 0 -10 -20 -3.99985 610.587 4
 0 -10 20 -234.475 790.53 1
 0 10 20 -215.543 586.951 2
 0 -10 -22 23505.6 839.15 4
 0 -10 -22 22499 874.854 5
 0 10 24 -968.546 586.945 1
 0 -10 -24 -422.984 654.019 4
 0 -10 24 -395.258 896.044 1
 0 -10 -24 -788.04 706.346 5
 0 -10 26 4756.68 970.653 1
 0 10 -26 6295.61 879.165 5
 0 -10 -26 4789.04 742.817 4
 0 -10 -26 6846.27 823.43 5
 0 10 26 4151.57 631.042 1
 0 -10 -28 -194.362 709.006 4
 0 -10 28 -991.114 1026.63 1
 0 10 28 1446.32 1663.32 3
 0 10 -28 680.609 836.023 5
 0 -10 -28 -296.306 770.339 5
 0 10 28 -5.02302 607.551 1
 0 -10 -30 20152.2 964.214 4
 0 -10 -30 24137 1059.48 5
 0 10 -30 24083.7 1102.27 5
 0 10 30 19758.2 841.732 1
 0 10 32 1153.55 643.062 1
 0 10 32 2273.92 1817.11 3
 0 -10 32 256.672 989.266 1
 0 -10 -34 -60.2185 878.291 5
 0 10 -34 93.6463 913.105 5
 0 -10 34 756.59 936.766 1
 0 10 34 2451.14 1819.58 3
 0 12 0 53728.9 744.475 3
 0 12 0 52242.5 756.888 2
 0 -12 0 51858.8 771.54 5
 0 12 -2 -237.122 197.812 3
 0 -12 2 108.972 515.549 1
 0 12 2 -1.99786 210.532 2
 0 12 2 282.025 286.624 3
 0 12 -2 -88.379 227.465 2
 0 -12 -2 -96.6017 265.77 5
 0 12 -4 2419.56 190.153 3
 0 12 -4 1891.78 262.408 2
 0 12 4 1662.39 359.208 3
 0 12 4 1905.98 253.826 2
 0 12 -6 -307.763 164.317 3
 0 12 -6 -157.886 261.134 2
 0 12 6 -296.724 403.494 3
 0 12 6 2.45624 259.187 2
 0 12 8 96677 1275.87 2
 0 12 -8 96155.3 1222 2
 0 12 -10 56.4736 287.039 2
 0 -12 -10 -26.2699 350.301 5
 0 12 10 439.4 585.528 3
 0 12 -10 89.661 184.882 3
 0 12 10 193.49 322.196 2
 0 -12 10 4.68099 627.956 1
 0 -12 -10 158.691 397.619 4
 0 -12 -12 169094 1984.08 4
 0 12 -12 173687 1999.28 2
 0 12 12 175315 2369.22 3
 0 -12 12 168093 2248.85 1
 0 -12 -12 169433 1955.92 5
 0 -12 -14 -53.3921 414.606 5
 0 12 14 385.732 411.077 2
 0 -12 14 -366.031 724.249 1
 0 12 -14 -319.22 326.409 2
 0 12 14 949.174 826.497 3
 0 12 -14 -20.5682 271.012 3
 0 -12 -14 325.894 488.068 4
 0 12 -16 16522.7 639.703 4
 0 -12 -16 17225.1 676.947 5
 0 -12 16 16523.2 913.068 1
 0 12 -18 52.8238 454.063 4
 0 -12 18 289.189 784.004 1
 0 -12 -20 65980.1 1251.18 5
 0 -12 20 60791.8 1457.59 1
 0 -12 -22 157.087 618.091 5
 0 -12 22 -148.715 916.7 1
 0 12 22 -247.708 1368.26 3
 0 -12 -22 -41.7644 653.494 4
 0 12 22 -505.608 567.962 2
 0 12 24 1760.1 586.929 2
 0 -12 -24 3283.23 745.058 5
 0 12 24 3343.69 1488.75 3
 0 -12 -24 2575.84 714.315 4
 0 -12 24 2276.21 1094.07 1
 0 12 26 -121.66 591.215 2
 0 -12 -26 -364.49 721.308 5
 0 12 26 321.781 1544.57 3
 0 -12 26 -824.811 944.541 1
 0 -12 -26 -601.122 715.296 4
 0 -12 -28 13368.9 884.004 4
 0 -12 28 13861.2 1100.43 1
 0 12 -28 14120.5 941.241 5
 0 -12 -28 16059.2 930.152 5
 0 12 30 57.1382 626.38 2
 0 -12 -30 384.496 767.597 4
 0 -12 -30 -71.704 784.739 5
 0 12 32 4667.51 707.569 2
 0 -12 32 4146.91 1061.95 1
 0 12 -32 3817.38 894.228 5
 0 -12 -34 -247.374 840.365 5
 0 -12 34 41.7364 1024.84 1
 0 12 -34 1629.61 967.247 5
 0 -14 0 -198.166 376.228 4
 0 14 0 -168.636 253.933 2
 0 14 0 -131.209 259.615 3
 0 -14 0 -378.343 359.592 5
 0 -14 -2 42857.5 736.939 5
 0 -14 2 44164.2 761.218 5
 0 14 2 37887.6 703.454 2
 0 14 -2 43448.5 662.045 3
 0 -14 2 44668.3 789.959 4
 0 14 2 41401 748.891 3
 0 14 -2 40017.4 716.412 2
 0 -14 -2 42029.9 754.242 4
 0 14 4 85.7124 267.814 2
 0 -14 -4 110.208 340.321 5
 0 -14 4 -16.0448 385.412 4
 0 14 -4 110.893 287.727 2
 0 14 -4 38.5688 191.753 3
 0 -14 -4 -127.772 390.076 4
 0 -14 4 453.292 613.547 1
 0 14 -6 6867.57 386.07 2
 0 -14 -6 6916.46 467.249 4
 0 14 6 6105.48 356.259 2
 0 14 -6 6361.27 243.163 3
 0 -14 6 6741.53 701.296 1
 0 -14 -6 6412.02 403.748 5
 0 14 8 -491.755 506.363 3
 0 14 -8 -142.475 328.562 2
 0 -14 -8 -21.5466 424.828 4
 0 -14 -8 -177.875 339.783 5
 0 -14 8 129.22 635.578 1
 0 14 8 -106.302 318.237 2
 0 14 -8 128.235 180.701 3
 0 14 -10 64723.7 986.572 2
 0 -14 -10 62348.8 990.056 4
 0 -14 10 66269.2 1318.95 1
 0 14 10 65030.4 1266.48 3
 0 14 -12 110.726 217.46 3
 0 -14 12 -385.685 743.03 1
 0 -14 -12 -9.13919 403.147 5
 0 14 -12 48.5017 355.332 2
 0 14 12 335.472 714.738 3
 0 -14 -12 90.9986 447.662 4
 0 -14 -14 11284.9 633.573 4
 0 14 -14 12546.9 534.305 2
 0 14 -14 11890.3 401.933 3
 0 -14 14 15205.4 946.283 1
 0 -14 -14 14799.2 608.498 5
 0 14 14 15429.6 1018.13 3
 0 -14 16 726.602 883.924 1
 0 -14 -18 86047.5 1399.13 5
 0 -14 18 83006.1 1686.93 1
 0 -14 20 165.173 898.201 1
 0 14 20 -270.716 528.236 2
 0 -14 -20 752.5 574.437 5
 0 -14 -20 745.838 641.918 4
 0 14 20 1121 1274.06 3
 0 -14 -22 22395.8 850.333 5
 0 -14 -22 24267.6 887.628 4
 0 -14 22 24297.7 1175.88 1
 0 -14 -24 -602.794 658.477 5
 0 14 24 -571.306 570.781 2
 0 14 24 -486.244 1416.24 3
 0 -14 -24 280.093 683.487 4
 0 -14 26 4305.11 1127.88 1
 0 14 26 3555.19 654.449 2
 0 -14 -26 4089.49 755.714 4
 0 14 26 5423.96 1555.63 3
 0 -14 -26 3653.98 727.28 5
 0 14 28 62.8775 608 2
 0 -14 -28 404.3 757.536 4
 0 -14 -28 -607.989 738.886 5
 0 -14 -30 6881.81 854.331 4
 0 -14 30 5235.42 1025.96 1
 0 14 30 5021.78 697.885 2
 0 14 -30 5304.71 848.615 5
 0 -14 32 411.212 1043.99 1
 0 -14 -32 860.47 810.811 5
 0 14 -32 639.358 849.903 5
 0 14 32 3399.24 1754.34 3
 0 16 0 86001.6 1172.38 3
 0 16 0 85510.7 1209.63 2
 0 -16 0 94737.7 1305.33 4
 0 -16 0 93113.4 1257.22 5
 0 -16 0 90158.6 1563.73 1
 0 -16 -2 -114.419 379.489 5
 0 -16 -2 -75.0059 652.066 1
 0 -16 2 91.1298 711.514 1
 0 16 -2 -130.873 302.065 2
 0 -16 -2 -334.107 429.728 4
 0 16 -2 -218.228 267.711 3
 0 16 2 -115.534 291.144 2
 0 -16 2 -219.656 456.501 4
 0 -16 2 233.971 395.547 5
 0 16 -4 3608.53 378.257 2
 0 -16 -4 3252.78 462.728 4
 0 -16 -4 3369.22 410.639 5
 0 -16 4 3359.43 472.199 4
 0 16 4 2497.72 333.198 2
 0 16 -4 3451.17 264.38 3
 0 -16 4 3094.12 730.496 1
 0 -16 6 289.668 722.184 1
 0 16 6 -559.392 468.963 3
 0 -16 -6 -231.94 384.563 5
 0 16 6 -3.1461 309.845 2
 0 -16 -6 -8.18071 434.905 4
 0 16 -6 -3.38336 329.079 2
 0 16 -6 187.176 204.956 3
 0 -16 -8 15958 628.348 4
 0 16 -8 16598.2 560.354 2
 0 16 8 15371.1 725.45 3
 0 -16 -8 15164.6 547.311 5
 0 -16 8 16985.9 889.636 1
 0 -16 -10 -364.006 501.583 4
 0 16 -10 217.599 370.295 2
 0 16 10 -462.456 632.765 3
 0 -16 -10 -207.439 401.101 5
 0 -16 10 142.412 800.299 1
 0 16 -10 -36.0306 210.496 3
 0 -16 -12 20753.8 629.656 5
 0 16 12 20134.9 664.859 2
 0 -16 -12 23931.8 727.212 4
 0 16 -12 23295.4 669.158 2
 0 16 12 22361 958.896 3
 0 -16 14 -368.415 896.219 1
 0 -16 -14 152.859 463.08 5
 0 16 14 43.6808 438.398 2
 0 -16 -14 277.424 527.626 4
 0 16 14 159.215 868.016 3
 0 -16 -16 39959 919.101 4
 0 -16 16 37748.3 1275.41 1
 0 -16 -16 37511.5 897.09 5
 0 16 16 41182.2 1404.46 3
 0 -16 18 59.2658 944.888 1
 0 16 18 -144.544 510.215 2
 0 16 18 -350.826 1107.24 3
 0 -16 -18 -114.072 616.177 4
 0 -16 -18 34.7387 589.228 5
 0 -16 -20 37819 977.727 5
 0 -16 20 41042.7 1310.64 1
 0 -16 -20 39631.6 1003.47 4
 0 -16 -22 264.204 682.301 4
 0 -16 22 741.534 1031.11 1
 0 16 22 -1119.55 1343.13 3
 0 -16 -22 106.792 622.973 5
 0 16 22 395.673 557.119 2
 0 16 24 747.576 558.524 2
 0 -16 -24 793.21 729.415 4
 0 -16 24 1629.85 995.852 1
 0 -16 -24 1184.65 659.931 5
 0 16 24 1026.89 1413.54 3
 0 -16 -26 -134.19 723.679 4
 0 16 26 6.1493 579.293 2
 0 -16 -26 27.8481 686.714 5
 0 -16 -28 804.737 815.859 4
 0 -16 28 3701.22 1056.5 1
 0 -16 -28 2818.91 743.573 5
 0 16 30 5162.64 1764.9 3
 0 -16 30 764.774 966.14 1
 0 -16 32 4420.88 1030.76 1
 0 16 32 4383.39 1785.14 3
 0 -16 -32 1848.76 787.963 5
 0 18 0 42.011 349.108 2
 0 -18 0 22.1346 543.415 4
 0 -18 0 395.711 771.042 1
 0 -18 0 -117.117 437.682 5
 0 -18 -2 35831.6 1079 1
 0 18 2 41653.7 816.063 3
 0 -18 2 43349 923.079 4
 0 18 -2 39829.1 820.259 2
 0 18 2 38022.8 787.652 2
 0 -18 2 43012.7 849.359 5
 0 -18 -2 42566.9 828.798 5
 0 -18 -2 42996.1 891.185 4
 0 -18 2 43249.6 1212.64 1
 0 -18 -4 26.4978 485.635 4
 0 18 -4 -259.452 377.934 2
 0 -18 -4 -651.597 771.481 1
 0 18 4 -617.675 455.906 3
 0 18 -4 -125.1 260.35 3
 0 18 4 -107.458 330.452 2
 0 -18 4 -74.8559 786.913 1
 0 -18 -4 -449.181 434.015 5
 0 -18 -6 2289.48 531.613 4
 0 18 -6 2273.62 260.598 3
 0 -18 -6 1552.61 448.065 5
 0 18 -6 1997.24 396.098 2
 0 18 6 1480.5 516.743 3
 0 -18 -8 -352.055 504.99 4
 0 18 -8 402.904 434.168 2
 0 18 -8 330.61 230.076 3
 0 -18 -8 75.1262 420.051 5
 0 18 8 -590.13 580.731 3
 0 18 10 24971.2 935.983 3
 0 -18 -10 26184 773.95 4
 0 -18 12 438.31 916.343 1
 0 -18 -12 -230.561 463.594 5
 0 18 12 -4.44676 433.921 2
 0 -18 -12 3.65677 559.372 4
 0 18 12 -754.686 750.698 3
 0 18 14 61.9858 859.486 3
 0 -18 -14 997.347 619.532 4
 0 -18 14 170.52 935.719 1
 0 -18 -14 297.943 504.681 5
 0 18 14 607.083 494.39 2
 0 -18 16 76.6589 992.06 1
 0 18 16 -637.949 525.828 2
 0 18 16 -1050.4 998.669 3
 0 -18 -16 -350.826 530.24 5
 0 -18 -16 -779.572 633.091 4
 0 -18 -18 25072.6 858.789 4
 0 -18 -18 23456.6 804.71 5
 0 18 18 22096 802.474 2
 0 18 18 31349 1406.62 3
 0 -18 18 33954.8 1362.64 1
 0 18 20 -623.229 1187.6 3
 0 -18 -20 -130.419 632.725 4
 0 -18 20 48.7944 988.524 1
 0 18 20 -207.567 547.887 2
 0 -18 -20 -201.366 603.781 5
 0 -18 -22 16091.8 859.865 5
 0 -18 22 17878 1145.58 1
 0 -18 -22 16569.1 816.524 4
 0 18 22 18832.9 1471.78 3
 0 -18 -24 -501.51 671.552 5
 0 -18 -24 122.506 679.066 4
 0 -18 -26 1419.05 712.013 5
 0 -18 -26 164.314 724.519 4
 0 -18 26 1093.4 977.347 1
 0 18 26 -61.1732 1412.25 3
 0 18 28 -2211.97 1563.61 3
 0 -18 28 274.281 1006.88 1
 0 18 30 6217.51 1661.31 3
 0 -18 30 5311.5 1063.33 1
 0 -18 -30 3080.31 763.869 5
 0 -20 0 52434.4 975.563 5
 0 -20 0 50218.5 1335.8 1
 0 -20 -2 -141.533 554.585 4
 0 -20 2 -847.203 522.276 5
 0 -20 -2 440.192 816.115 1
 0 -20 -2 144.29 511.561 5
 0 -20 2 -95.341 561.902 4
 0 20 2 -489.102 422.82 3
 0 20 -2 -437.332 321.598 3
 0 -20 2 -62.7748 836.326 1
 0 -20 4 3399.25 894.438 1
 0 -20 -4 3589.18 818.034 1
 0 20 4 4169.96 528.041 3
 0 -20 -4 4118.94 521.281 5
 0 -20 -4 3841.36 577.776 4
 0 20 6 -344.713 562.383 3
 0 -20 -6 -136.456 543.762 4
 0 -20 6 -1025.62 885.394 1
 0 -20 -6 -896.986 481.717 5
 0 20 8 16270.2 790.815 3
 0 -20 8 19731.7 1076.45 1
 0 -20 -8 14045.6 646.353 5
 0 -20 -8 17962.4 777.904 4
 0 20 8 13656.4 585.89 2
 0 -20 -10 -245.513 574.866 4
 0 20 10 -85.8133 671.058 3
 0 -20 -10 -397.315 489.988 5
 0 20 10 210.893 421.463 2
 0 -20 10 -417.209 911.049 1
 0 20 12 20158.5 714.431 2
 0 -20 12 30721 1248 1
 0 20 12 25491.3 1045.75 3
 0 -20 -12 23703.9 762.793 5
 0 -20 -12 29109.3 877.621 4
 0 -20 14 -459.699 978.463 1
 0 -20 -14 -11.2905 508.334 5
 0 20 14 -821.246 895.65 3
 0 20 14 19.989 481.476 2
 0 -20 -14 -143.551 662.13 4
 0 -20 -16 2948.83 687.889 4
 0 20 16 1998.23 981.808 3
 0 -20 16 1487.16 1066.71 1
 0 -20 -16 1407.84 556.232 5
 0 -20 -18 -212.283 531.917 5
 0 -20 -18 -370.533 689.034 4
 0 20 18 -1382.94 1057.83 3
 0 -20 -20 29249.1 981.493 4
 0 -20 -20 26164.3 862.49 5
 0 20 20 29649.4 1439.08 3
 0 -20 -22 647.404 684.358 4
 0 -20 -22 -89.623 611.511 5
 0 -20 -24 226.497 655.742 5
 0 -20 24 490.291 958.057 1
 0 -20 -24 10.3655 704.959 4
 0 20 24 -496.207 1298.98 3
 0 -20 26 333.513 950.542 1
 0 -20 -28 1027.04 770.837 5
 0 20 28 904.844 1504.26 3
 0 -20 -28 1060.9 762.674 4
 0 -20 28 2468.44 1002.18 1
 0 22 0 -437.994 405.608 3
 0 -22 0 -261.438 537.902 5
 0 -22 0 13.8058 896.522 1
 0 -22 0 -11.188 637.715 4
 0 -22 -2 16705 699.131 5
 0 22 -2 16384.2 537.612 3
 0 -22 2 16001.1 738.907 4
 0 -22 2 16245.5 1047.26 1
 0 -22 -2 15289.8 1068.08 1
 0 22 2 16280.1 641.551 3
 0 -22 2 18837.8 745.331 5
 0 -22 -2 17966.3 814.602 4
 0 -22 -4 -365.875 607.088 4
 0 -22 4 408.139 927.148 1
 0 -22 -4 -339.163 510.047 5
 0 22 4 -149.292 487.071 3
 0 -22 -4 552.452 815.489 1
 0 -22 6 1633.38 927.282 1
 0 22 6 1947.61 606.681 3
 0 -22 -6 725.642 619.558 4
 0 -22 -6 1649.08 527.598 5
 0 -22 -6 2403.61 923.407 1
 0 22 8 -360.798 660.502 3
 0 -22 -8 -508.425 628.863 4
 0 -22 8 -365.386 939.842 1
 0 -22 -8 3.78419 531.319 5
 0 -22 10 64087.4 1578.39 1
 0 -22 -10 64498.9 1271.42 4
 0 -22 -12 301.479 632.061 4
 0 -22 12 -222.172 1009.3 1
 0 22 12 289.844 768.842 3
 0 -22 -12 385.223 525.305 5
 0 -22 -14 819.063 657.049 4
 0 -22 -14 791.351 550.04 5
 0 22 14 -1299.57 892.069 3
 0 -22 14 529.102 1016.81 1
 0 -22 16 608.369 1047.4 1
 0 -22 -16 -302.919 686.844 4
 0 22 16 -1185.55 959.207 3
 0 -22 -16 -336.828 535.678 5
 0 22 18 9929.93 1162.93 3
 0 -22 -18 9955.46 787.451 4
 0 -22 -18 8365.94 660.157 5
 0 -22 -20 265.303 584.188 5
 0 -22 -20 664.363 709.009 4
 0 -22 22 4622.96 1019.31 1
 0 22 22 1842.22 1186.11 3
 0 -22 24 -1015.87 994.382 1
 0 22 24 -644.329 1282.03 3
 0 -22 26 -953.564 1012.93 1
 0 22 26 -1124.82 1333.11 3
 0 -22 -26 112.65 777.601 4
 0 -22 -26 101.249 662.633 5
 0 -24 0 11112.7 1125.2 1
 0 -24 0 12191.3 684.71 5
 0 -24 0 12374.9 798.778 4
 0 -24 2 -1015.28 629.433 4
 0 -24 -2 231.27 692.304 4
 0 24 2 67.7371 471.428 3
 0 -24 2 -727.554 591.847 5
 0 -24 -2 11.9459 562.503 5
 0 -24 -2 484.934 937.086 1
 0 -24 4 128.021 997.155 1
 0 24 4 1507.98 559.656 3
 0 -24 -4 2067.38 694.033 4
 0 -24 -4 3190.56 957.426 1
 0 -24 -4 1695.82 624.201 5
 0 -24 -6 -610.877 578.247 5
 0 24 6 -697.951 591.961 3
 0 -24 6 -395.937 962.322 1
 0 -24 -6 477.608 848.084 1
 0 -24 -6 -1050.48 660.663 4
 0 -24 -8 30481.6 934.814 4
 0 -24 8 31211.2 1283.21 1
 0 24 8 30745.8 1032.21 3
 0 -24 -8 25767.6 1217.16 1
 0 -24 -8 26827.3 825.185 5
 0 -24 10 -1165.89 1014.52 1
 0 24 10 331.47 731.458 3
 0 -24 -10 -247.809 553.607 5
 0 -24 -10 -81.7855 649.323 4
 0 -24 -12 6221.94 637.413 5
 0 24 12 7870.46 876.929 3
 0 -24 12 7446.93 1105.48 1
 0 24 14 440.402 819.639 3
 0 -24 -14 -8.88403 673.967 4
 0 -24 14 7.83272 1010.62 1
 0 -24 -14 -108.827 555.965 5
 0 -24 -16 537.638 569.772 5
 0 24 16 -395.1 912.351 3
 0 -24 -16 31.7503 678.69 4
 0 -24 20 13862.5 1234.2 1
 0 24 20 2659.02 1108.76 3
 0 -24 22 1045.11 1004.81 1
 0 24 22 -494.869 1192.22 3
 0 -24 -22 659.208 617.727 5
 0 -24 -22 301.133 759.997 4
 0 -24 -24 383.775 778.841 4
 0 -24 -24 758.735 636.777 5
 0 -24 24 -285.537 955.822 1
 0 24 24 -980.146 1285 3
 0 -26 0 -168.893 941.016 1
 0 -26 0 -841 688.81 4
 0 -26 0 -519.612 609.658 5
 0 -26 2 4612.87 1005.49 1
 0 -26 -2 4266.72 1001.94 1
 0 -26 2 5228.92 641.308 5
 0 -26 -2 5079.92 751.637 4
 0 -26 -2 4645.11 649.536 5
 0 -26 -4 -662.069 729.234 4
 0 -26 -4 -298.988 942.376 1
 0 -26 -4 -530.858 576.835 5
 0 -26 4 -184.046 1014.23 1
 0 -26 -6 3816.11 628.588 5
 0 26 6 3791.09 634.297 3
 0 -26 6 3452.7 1013.88 1
 0 -26 -6 3694.86 936.116 1
 0 -26 8 -166.805 948.696 1
 0 -26 -8 1053.58 903.2 1
 0 -26 -8 17.1056 665.253 4
 0 -26 -8 42.7679 564.362 5
 0 26 8 -24.1227 629.011 3
 0 -26 10 7026.05 1068.59 1
 0 -26 -10 7226.53 1037.43 1
 0 26 10 7640.29 835.726 3
 0 -26 -10 5371.04 633.768 5
 0 -26 -12 -844.048 591.348 5
 0 26 12 -551.789 795.685 3
 0 26 14 1459.79 876.65 3
 0 -26 16 2733.93 1077.98 1
 0 -26 -18 1291.69 602.038 5
 0 26 18 3088.79 965.354 3
 0 -26 18 4176.07 1097.28 1
 0 -26 -18 1168.12 700.583 4
 0 -26 -20 -468.952 595.386 5
 0 -26 20 934.165 1037.37 1
 0 -26 -20 -46.1214 709.937 4
 0 -26 -22 2171.89 633.433 5
 0 -26 22 1586.51 1015.57 1
 0 26 22 -893.402 1142.73 3
 0 -26 -22 391.648 757.322 4
 0 -28 0 4086.73 997.476 1
 0 -28 -2 -1330.48 1015.74 1
 0 -28 2 675.986 1002.41 1
 0 -28 -4 1459.79 954.646 1
 0 -28 -6 505.725 993.61 1
 0 -28 -8 6157.53 999.323 1
 0 28 10 3260.25 774.233 3
 0 -28 -10 4754.84 753.004 4
 0 -28 -10 5521.16 1030.35 1
 0 28 12 3407.93 836.304 3
 0 -28 -12 848.648 715.57 4
 0 -28 12 3552.93 1056.17 1
 0 -28 -12 35.5331 1025.76 1
 0 -28 -12 2209.11 611.184 5
 0 -28 14 246.154 1025.71 1
 0 -28 -14 -99.8425 697.174 4
 0 -28 16 967.567 1022.07 1
 0 28 16 26.5479 928.567 3
 0 -28 -16 -564.861 604.218 5
 0 -28 -16 49.7833 699.737 4
 0 -28 -18 25.9654 607.841 5
 0 28 18 -800.15 977.957 3
 0 -28 -18 -241.961 738.979 4
 0 -28 18 -480.52 1019.6 1
 0 -30 -2 2933.32 744.67 4
 0 -30 2 2562.45 1044.43 1
 0 -30 -2 3806.94 681.914 5
 0 -30 -4 -1254.19 758.739 4
 0 -30 4 75.2964 945.375 1
 0 -30 -4 -988.503 638.51 5
 0 -30 -6 -45.3842 773.72 4
 0 -30 6 1113.08 959.211 1
 0 -30 -6 -70.8405 612.634 5
 0 -30 -8 1376.36 627.945 5
 0 -30 8 -771.823 956.536 1
 0 -30 -8 517.542 752.144 4
 0 -30 10 4796.68 1045.46 1
 0 -30 -10 3266.95 631.287 5
 0 -30 -12 -406.678 595.721 5
 0 -30 -12 1028.34 891.211 1
 0 -30 -12 202.445 706.193 4
 0 -30 12 1980.03 1063.65 1
 0 -30 -14 110.854 706.859 4
 0 30 14 -212.091 836.004 3
 0 -30 -14 243.566 581.269 5
 0 -32 0 5656.74 1086.38 1
 0 -32 -2 -1273.17 957.851 1
 0 -32 -2 1961.78 640.9 5
 0 -32 2 -254.968 965.903 1
 0 -32 -2 435.21 671.653 4
 0 -32 -4 -1394.7 970.357 1
 0 -32 -4 141.978 702.843 4
 0 -32 4 -1584.93 974.258 1
 0 -32 6 -1589.14 996.418 1
 0 -32 -6 -25.8222 746.628 4
 0 -32 -6 566.255 615.938 5
 -1 1 -1 21336.6 238.602 3
 -1 1 1 19781.5 247.62 3
 -1 -1 3 118297 1207.34 1
 -1 -1 -3 116487 1152.16 4
 -1 1 -3 117299 1157.25 2
 1 -1 -3 116308 1144.23 4
 -1 1 -3 120401 1157.47 3
 1 -1 3 114927 1184.93 1
 -1 1 3 106122 1194.51 3
 -1 -1 -3 127259 1178.7 5
 -1 1 3 115275 1187.88 1
 -1 1 5 81506.8 934.978 1
 1 -1 5 80143.7 921.11 1
 -1 1 -5 79144.9 931.11 5
 1 -1 -5 81898.2 875.842 4
 -1 -1 -5 85483.8 885.385 4
 -1 -1 5 81855.2 953.483 1
 -1 1 -5 85040.9 889.597 3
 1 -1 -5 78569.3 869.936 5
 -1 1 5 79926.8 976.652 3
 -1 -1 -5 80629.5 923.998 5
 -1 1 -5 81070.9 888.306 2
 1 1 -5 87342.4 861.45 4
 1 1 5 83443.3 886.847 1
 -1 1 -7 108342 1254.47 5
 1 1 7 112097 1228.54 1
 -1 1 -7 111919 1200.23 4
 1 1 -7 115506 1181.58 4
 -1 1 7 107205 1263.98 1
 1 -1 -7 108636 1191.44 4
 -1 -1 7 110191 1300.5 1
 -1 -1 -7 110091 1208.61 4
 1 -1 7 112528 1272.74 1
 1 -1 -7 106987 1202.64 5
 -1 -1 -7 107613 1262.24 5
 1 -1 9 74.4099 337.313 1
 1 1 -9 316.608 312.372 5
 -1 1 9 252.165 319.69 1
 1 -1 -9 183.362 277.286 4
 -1 -1 -9 164.934 314.15 4
 1 1 -9 163.15 249.034 4
 1 1 9 162.136 297.057 1
 -1 1 -9 171.474 299.243 4
 -1 1 -9 372.878 348.145 5
 1 -1 -9 61.525 277.793 5
 -1 -1 -9 143.123 319.997 5
 -1 -1 9 128.028 344.635 1
 1 1 11 -16.821 329.175 1
 -1 -1 -11 145.019 340.592 5
 1 1 -11 226.501 322.039 5
 -1 1 11 157.611 342.215 1
 -1 -1 -11 234.349 312.844 4
 1 -1 -11 80.762 293.842 4
 1 -1 -11 -21.2737 311.075 5
 1 -1 11 54.3736 353.514 1
 -1 1 -11 87.2103 368.675 5
 -1 1 -11 162.457 296.254 4
 -1 -1 11 59.3458 360.306 1
 1 1 -11 67.8996 273.41 4
 1 1 -13 13728 506.687 5
 -1 1 13 12220.8 512.487 1
 -1 1 -13 12224.1 503.015 5
 -1 -1 13 11758.5 524.194 1
 1 -1 -13 12220.9 458.991 5
 1 1 13 13905.8 538.057 1
 1 -1 13 11804.7 529.727 1
 1 1 -13 13651.5 431.064 4
 -1 -1 -13 14994.9 534.209 5
 1 -1 -13 12977.7 447.707 4
 1 1 -15 24635.1 587.079 4
 1 -1 -15 23599.8 642.834 5
 1 -1 -15 24869 620.765 4
 1 1 15 23961.7 685.703 1
 -1 1 -15 22908.1 606.426 4
 1 -1 15 23244.6 714.363 1
 -1 -1 -17 36572.1 860.086 5
 -1 1 -17 37354.8 873.688 5
 1 -1 -17 35219.1 774.832 4
 -1 -1 17 38039.8 966.289 1
 -1 1 17 35100.4 880.202 1
 1 1 -17 34730.6 739.916 4
 1 -1 19 8046.12 636.583 1
 -1 1 -19 8317.43 657.801 5
 -1 1 19 7756.89 663.581 1
 1 -1 -19 7490.39 553.164 4
 1 1 -19 8937.37 650.275 5
 1 1 -19 7789.94 521.309 4
 -1 -1 -19 8948.66 655.076 5
 -1 -1 19 8283.78 719.4 1
 -1 -1 -19 8483.11 578.042 4
 1 -1 -19 7770.85 631.357 5
 1 1 19 8550.59 642.009 1
 1 1 -21 23053 839.622 5
 1 1 21 21133.7 826.272 1
 -1 1 -21 20349.9 728.817 4
 -1 1 -21 21177 855.101 5
 -1 -1 -21 21379.1 741.455 4
 -1 -1 -21 23321.3 855.632 5
 -1 -1 21 21394.3 917.288 1
 1 -1 21 19960.1 852.884 1
 -1 1 21 19890.6 849.783 1
 1 -1 -21 20875.5 817.13 5
 -1 -1 -23 38828.7 1062.64 5
 1 -1 -23 37677.7 1041.16 5
 -1 1 23 35534.8 1075.01 1
 -1 1 -23 36746.5 1068.87 5
 -1 1 -23 37151.8 934.72 4
 1 -1 -23 33396.7 918.155 4
 -1 -1 -23 37303.1 927.145 4
 -1 -1 23 37062.2 1138.03 1
 1 -1 23 36260.7 1116.78 1
 1 1 -23 37141.6 1057.93 5
 1 1 23 35254.2 1041.27 1
 -1 1 -25 26634.9 1048.97 5
 1 1 -25 27425.6 1008.73 5
 -1 1 25 24596.9 1012.93 1
 1 -1 25 25220.5 1053.59 1
 -1 -1 25 25329.5 1066.36 1
 1 -1 -25 22550.9 842.685 4
 -1 -1 -25 25903.7 998.015 5
 -1 -1 -25 24628.6 887.261 4
 1 1 25 26784.4 999.755 1
 1 -1 -25 25949.5 974.459 5
 -1 1 -25 24138 865.5 4
 -1 -1 -27 9523.61 792.158 4
 1 1 -27 11143.5 941.322 5
 -1 -1 -27 9117.68 879.504 5
 1 1 27 10777.7 884.792 1
 -1 -1 27 10536.5 974.73 1
 1 -1 27 10422.4 940.235 1
 -1 1 -27 9656.45 939.655 5
 1 -1 -29 1065.22 823.183 5
 -1 -1 -29 402.886 735.227 4
 1 1 -29 -489.151 884.68 5
 1 1 29 662.807 789.052 1
 -1 1 29 379.371 856.117 1
 -1 1 -29 1022.35 863.747 5
 -1 -1 29 749.71 880.826 1
 -1 -1 -29 1037.13 843.8 5
 -1 1 -29 -236.411 680.672 4
 1 -1 29 121.474 853.281 1
 -1 -1 31 1153.17 920.325 1
 1 -1 -31 2967.06 878.332 5
 1 1 -31 3343.56 892.488 5
 -1 1 -31 1806.84 877.347 5
 1 1 31 1663.53 837.184 1
 1 -1 31 1822.28 879.803 1
 -1 1 31 1816.7 883.56 1
 -1 -1 -31 2635.69 877.77 5
 1 1 33 9787.22 959.494 1
 1 -1 -33 10141 993.292 5
 1 1 -33 11228.2 979.931 5
 1 -1 33 9621.25 982.858 1
 -1 -1 -35 6882.3 922.69 5
 -1 1 35 3387.67 939.105 1
 -1 -1 35 3199.31 986.666 1
 -1 1 -35 7619.16 982.274 5
 1 1 37 2312.48 875.312 1
 -1 1 -37 2415.18 953.983 5
 1 -1 -37 1699.15 916.103 5
 -1 1 37 1803.1 893.133 1
 -1 -1 -37 2624.04 932.305 5
 1 -1 37 2304.46 914.225 1
 -1 -1 37 2500.89 920.293 1
 1 1 -37 2394.85 925.802 5
 -1 -3 -1 58828.9 623.565 4
 1 -3 -1 60381.4 647.39 4
 -1 -3 1 55805.6 679.584 1
 -1 -3 1 61328.7 645.281 5
 -1 3 1 61382.8 669.47 3
 -1 -3 -1 63756.1 653.733 5
 -1 -3 -1 58969.8 676.421 1
 -1 3 -1 69750.2 653.798 3
 1 -3 -1 61782.8 626.631 5
 -1 3 -1 60277.3 644.121 2
 1 3 1 64016.6 618.989 2
 -1 3 1 56989.1 652.285 2
 -1 -3 3 449153 4435.06 1
 1 -3 -3 464067 4355.38 4
 1 -3 -3 458711 4325.03 5
 -1 -3 -3 454476 4373.27 5
 1 3 -3 457992 4323.91 4
 -1 3 -3 467196 4349.75 2
 -1 3 3 465698 4377.29 2
 1 -3 3 458959 4440.6 1
 -1 3 -3 461420 4333.17 3
 -1 3 3 452465 4431.34 3
 -1 -3 -3 468816 4351.03 4
 1 -3 5 153617 1609.66 1
 -1 3 -5 149633 1478.39 3
 -1 3 5 147150 1548.77 1
 1 3 -5 148832 1473.67 4
 -1 3 5 136911 1635.22 3
 -1 3 -5 149832 1509.26 2
 1 -3 -5 150464 1509.2 4
 -1 -3 5 141245 1614.42 1
 1 -3 -5 147866 1478.37 5
 -1 -3 -7 9677.11 340.632 5
 1 3 -7 10182.2 296.518 4
 -1 3 -7 10967.3 291.76 3
 -1 -3 -7 9405.54 336.433 4
 1 3 7 10786.8 310.879 1
 1 -3 7 8783.34 426.362 1
 -1 -3 7 9350.95 429.313 1
 -1 3 7 9883.86 354.621 1
 1 -3 -7 8316.1 293.078 5
 1 -3 -7 9775.62 323.731 4
 -1 3 -7 10461.7 302.021 2
 -1 3 7 9002.25 464.182 3
 1 -3 9 548.339 364.988 1
 -1 -3 9 179.168 382.646 1
 -1 -3 -9 207.091 295.128 4
 -1 3 9 24.3714 295.373 1
 -1 3 -9 283.441 298.839 4
 1 -3 -9 228.11 282.781 4
 1 -3 -9 329.272 262.561 5
 1 3 9 195.156 272.377 1
 1 3 -9 114.316 259.318 4
 -1 -3 -9 309.121 296.513 5
 -1 3 11 2456.79 349.189 1
 1 -3 11 2877.73 399.978 1
 -1 3 -11 2894.22 310.478 4
 -1 -3 11 2374.53 413.919 1
 -1 -3 -11 2583 333.768 5
 1 3 11 2826.4 317.417 1
 1 -3 -11 2845.45 302.351 5
 1 -3 -11 2872.01 318.364 4
 1 3 -11 3069.47 302.423 4
 1 3 -13 7911.61 386.651 4
 1 -3 13 7758.81 549.828 1
 -1 3 13 7504.53 438.357 1
 -1 -3 -13 7742.96 443.291 5
 1 -3 -13 7543.31 398.757 4
 -1 3 -13 7902.11 485.032 5
 1 3 13 9043.79 442.514 1
 1 -3 -13 7432.4 394.958 5
 -1 -3 13 7242.47 534.812 1
 1 3 -15 72231.7 1050.1 4
 1 3 15 74494.8 1118.37 1
 -1 3 -15 71332.3 1051.5 4
 1 -3 -15 75767.7 1081.87 4
 1 -3 -15 71697.4 1092.28 5
 -1 -3 17 68269.4 1287.54 1
 -1 -3 -17 69371.5 1151.37 5
 -1 3 17 70014.3 1189.75 1
 1 -3 17 69356.6 1281.34 1
 1 3 -17 65463.9 1057.58 4
 1 3 -17 71219.3 1180.02 5
 1 -3 -17 68401.2 1097.3 4
 1 -3 -19 512.67 529.362 5
 1 3 -19 107.192 570.285 5
 -1 3 -19 710.787 648.8 5
 -1 3 19 99.0377 561.876 1
 -1 -3 -19 716.596 538.257 5
 1 3 19 350.115 503.161 1
 1 3 -19 249.803 445.08 4
 1 -3 19 429.851 638.217 1
 -1 -3 -19 246.98 489.58 4
 -1 -3 19 259.022 633.952 1
 -1 3 21 10407 729.064 1
 1 3 21 11166.4 679.341 1
 1 3 -21 11604.5 777.158 5
 1 -3 -21 11042.3 629.519 4
 -1 3 -21 9782.89 626.004 4
 1 -3 21 12042.4 830.703 1
 1 3 -21 10466.5 589.276 4
 1 -3 -21 11725.5 682.012 5
 -1 3 -21 12661.4 795.495 5
 -1 -3 21 10022.1 792.987 1
 -1 -3 -21 10814.3 706.011 5
 -1 -3 -21 12057.3 654.146 4
 -1 3 23 44762 1132 1
 -1 3 -23 48444 1210.13 5
 -1 -3 23 43166.7 1214.16 1
 -1 3 -23 46163.9 1021.09 4
 1 3 23 42884.4 1076.73 1
 1 -3 23 42871.5 1198.78 1
 -1 -3 -23 47526.6 1053.7 4
 1 -3 -23 45661.1 1096.1 5
 -1 -3 -23 42878.4 1083.66 5
 1 3 -23 44751.9 1136.58 5
 1 -3 -23 43181.3 1007.68 4
 -1 -3 -25 32309.9 1036.57 5
 1 -3 -25 32454.7 958.933 4
 -1 3 25 33375.9 1060.53 1
 1 -3 25 30185.3 1106.26 1
 -1 3 -25 35142.8 1142.61 5
 1 3 25 32865.3 1026.06 1
 -1 -3 -25 36296.4 1035.85 4
 1 -3 -25 36962.2 1068.08 5
 -1 -3 25 32912.2 1202.41 1
 -1 3 -25 31635.9 942.124 4
 1 3 -25 34281.6 1108.39 5
 1 3 27 8346.95 827.487 1
 1 3 -27 9294.94 921.554 5
 -1 -3 27 8820.39 1016.77 1
 1 -3 -27 10466.4 882.757 5
 -1 3 27 10851.4 913.66 1
 1 -3 27 8272.45 952.454 1
 -1 -3 -27 9238.27 826.391 4
 -1 -3 -27 7523.92 859.431 5
 -1 3 -27 8049.75 917.939 5
 -1 3 -29 506.157 881.107 5
 1 3 -29 3404.66 943.703 5
 1 3 29 848.254 761.349 1
 -1 -3 -29 1636.95 782.368 4
 1 -3 -29 870.543 813.592 5
 -1 3 29 1454.2 826.842 1
 -1 -3 -29 1361.18 816.71 5
 -1 -3 29 3875.66 1021.96 1
 1 -3 29 1220.77 904.19 1
 1 -3 -31 4526.34 890.779 5
 -1 -3 31 3898.34 983.492 1
 1 3 -31 3924.18 918.905 5
 -1 -3 -31 3575.55 872.006 5
 1 -3 31 3942.01 965.145 1
 -1 3 31 4261.42 874.835 1
 -1 3 -31 3531.89 955.922 5
 1 3 31 3672.52 787.496 1
 -1 -3 -31 3587.37 783.412 4
 1 -3 -33 7947.73 961.895 5
 1 3 33 5994.67 849.814 1
 1 3 -33 6477.68 989.273 5
 1 -3 33 6583.61 999.334 1
 -1 3 35 5368.28 904.371 1
 -1 -3 35 6667.47 1014.19 1
 1 -3 35 6636.93 986.59 1
 -1 3 -35 7962.56 984.254 5
 -1 -3 -35 7267.91 978.486 5
 1 3 37 1830.63 816.587 1
 -1 -3 37 396.174 923.88 1
 -1 3 -37 558.741 900.447 5
 -1 -3 -37 2331.4 937.444 5
 1 -3 37 1799 911.502 1
 1 -3 -37 1774.51 914.857 5
 -1 3 37 1360.03 830.27 1
 -1 3 37 3201.64 1750.58 3
 1 3 -37 1540.83 923.631 5
 -1 -5 -1 4095.93 174.081 4
 -1 5 -1 4116.94 164.089 2
 1 5 1 4693.75 148.988 2
 -1 -5 1 4096.08 291.308 1
 1 5 -1 3923.78 144.771 2
 1 -5 -1 4428.57 171.999 5
 -1 -5 1 4529.07 165.727 4
 -1 -5 1 4116.1 184.093 5
 -1 -5 -1 4482.59 303.44 1
 1 -5 1 4506.62 183.447 5
 -1 5 1 4296.88 196.853 3
 1 -5 1 4302.13 207.032 4
 1 -5 -1 4388.21 203.709 4
 -1 -5 -1 4242.57 182.806 5
 1 5 1 4092.58 214.732 3
 1 5 -1 4065.49 136.885 3
 -1 5 -1 4350.17 162.448 3
 -1 5 1 4032.6 166.098 2
 1 -5 -3 23312.4 340.218 5
 -1 -5 -3 22279.6 369.859 4
 -1 -5 3 20676.2 325.304 4
 -1 5 -3 22071.6 364.664 2
 -1 5 3 17927.6 361.812 2
 1 5 -3 21649.4 316.53 2
 1 5 3 20232.9 336.879 2
 -1 -5 3 20819.9 360.715 5
 1 -5 3 19359.4 517.061 1
 -1 5 3 19214.2 416.225 3
 -1 -5 -3 22319.6 377.02 5
 -1 -5 3 20352.9 483.985 1
 -1 5 -3 22046.2 312.994 3
 1 -5 -3 23413.7 383.087 4
 -1 -5 -5 951048 9010.97 5
 -1 -5 5 944093 9136.98 1
 1 -5 -5 950788 8975.52 5
 1 -5 5 942951 9130.97 1
 1 5 5 957020 9021.46 2
 -1 5 -5 957907 9007.95 2
 1 5 -5 952418 8977.55 2
 1 -5 -5 975114 8996.9 4
 -1 -5 -5 967882 8998.71 4
 1 5 -5 999999 8894.02 3
 -1 5 5 906397 9031.64 2
 -1 5 -5 957184 8948.93 3
 -1 5 5 967925 9153.94 3
 1 5 7 210040 2158.94 2
 -1 5 7 206701 2164.91 2
 -1 -5 -7 206487 2131.16 5
 -1 5 -7 205352 2108.14 2
 -1 5 -7 206188 2048.02 3
 1 -5 -7 206825 2095.59 5
 -1 -5 7 205988 2259.69 1
 1 5 -7 206855 2083.72 4
 1 -5 -7 209814 2120.35 4
 -1 -5 -7 205765 2120.71 4
 1 -5 7 196994 2248.59 1
 -1 5 7 199427 2315.73 3
 -1 5 9 8236.48 369.256 1
 1 5 9 7865.43 314.763 1
 -1 -5 -9 7519.19 365.167 5
 -1 5 -9 8144.21 279.296 3
 -1 -5 -9 7060.55 369.594 4
 1 -5 -9 6660.72 311.096 5
 -1 -5 9 7938.82 481.392 1
 1 5 -9 8064.62 320.327 4
 -1 5 -9 8049.43 311.136 2
 1 -5 -9 7164.58 346.689 4
 -1 5 9 7792.56 511.88 3
 1 -5 9 7658.26 458.522 1
 -1 -5 11 18458.4 613.622 1
 -1 -5 -11 20369.2 516.048 4
 1 -5 -11 19379 469.834 5
 1 5 -11 19239.1 445.973 4
 1 -5 11 18147.2 580.937 1
 -1 -5 -11 18119 502.002 5
 -1 5 11 18834.4 494.717 1
 1 5 11 18895 449.832 1
 1 -5 -13 96719.3 1266.84 4
 1 -5 13 98851.1 1428.15 1
 1 5 13 99705.1 1266.77 1
 1 5 -13 98423.7 1227.15 4
 -1 5 13 102669 1346.56 1
 1 -5 -13 95988.5 1252.39 5
 -1 5 -13 100746 1253.18 4
 1 -5 -15 81879.7 1184.44 4
 1 5 -15 86113.2 1158.38 4
 1 5 15 84464.1 1179.02 1
 -1 -5 15 85133 1374.76 1
 -1 5 -17 15173.1 713.913 5
 -1 -5 17 14202.2 797.195 1
 1 5 -17 14810.8 559.06 4
 1 -5 17 15955.6 826.705 1
 -1 -5 -17 14167.6 626.527 5
 -1 5 17 15367.1 618.611 1
 -1 -5 -19 3923.13 581.604 4
 1 5 19 3910.23 507.034 1
 -1 -5 19 3258.52 748.364 1
 1 -5 19 3151.39 693.141 1
 1 5 -19 3620.21 622.732 5
 -1 5 19 3946.19 568.483 1
 1 -5 -19 3279.82 540.978 5
 1 5 -19 3489.83 481.423 4
 -1 -5 -19 3573.82 566.467 5
 -1 5 -19 4388.54 679.866 5
 -1 -5 -21 2178.48 606.886 5
 1 -5 -21 1447.16 571.22 4
 -1 5 21 1296.09 596.67 1
 -1 -5 21 1443.81 771.565 1
 -1 -5 -21 255.065 635.718 4
 1 5 -21 2412.97 503.261 4
 1 -5 21 1242.23 750.02 1
 1 5 21 1245.53 531.724 1
 1 -5 -21 2718.42 593.549 5
 -1 5 -21 2555.2 712.624 5
 1 5 -21 1563.26 658.421 5
 -1 5 -21 1622.03 518.387 4
 1 -5 23 34620.2 1159.69 1
 1 5 23 32814 933.816 1
 -1 -5 23 30862.6 1160.23 1
 -1 -5 -23 33918.5 1003.68 5
 -1 5 -23 37456.2 1170.9 5
 -1 5 23 33024.3 972.667 1
 1 -5 -23 36075.1 996.843 5
 1 -5 -23 32798.8 935.338 4
 1 5 -23 33616.2 1032.57 5
 -1 5 -23 33539.1 901.555 4
 -1 -5 -23 37182.1 994.534 4
 1 5 -25 32307.8 1126.22 5
 1 5 25 30720.4 961.187 1
 1 -5 25 29814.7 1165.34 1
 -1 -5 25 27487.6 1111.46 1
 1 -5 -25 31530.7 1024.42 5
 -1 5 -25 32659.4 1136.24 5
 -1 -5 -25 34200 1072.31 5
 -1 5 25 30465.6 999.718 1
 -1 -5 -25 33055.3 1006.2 4
 -1 5 27 17153.6 916.281 1
 1 -5 -27 19831.6 972.626 5
 1 5 27 18710.7 857.101 1
 1 5 -27 19564.3 1022.07 5
 -1 -5 -27 19220.7 978.427 5
 1 -5 27 17185.5 1072.24 1
 -1 5 -27 19410.2 1045.32 5
 -1 -5 -27 17318.3 890.067 4
 1 5 29 759.751 687.815 1
 1 -5 -29 432.552 800.793 5
 -1 -5 -29 919.511 750.807 4
 1 -5 29 81.7464 859.6 1
 -1 5 29 -121.333 737.878 1
 -1 -5 -29 6.19802 797.653 5
 1 5 -29 2307.9 933.221 5
 -1 5 -29 -430.521 883.76 5
 -1 -5 29 2787.22 1060.39 1
 1 -5 31 1980.43 975.385 1
 -1 5 31 2850.27 793.875 1
 1 5 31 1832.66 723.252 1
 1 -5 -31 2554.41 855.944 5
 -1 -5 31 2040.65 999.342 1
 -1 -5 -31 3036.17 861.755 5
 -1 -5 -31 2020.63 759.16 4
 1 5 -31 2540.08 910.537 5
 -1 5 -31 2268.55 923.433 5
 1 -5 -33 6431.27 954.026 5
 1 5 33 5401.42 768.259 1
 -1 5 35 5587.32 1842.53 3
 -1 5 35 3112.78 842.471 1
 -1 5 -35 4377.37 1017 5
 -1 -5 -35 3167.86 933.969 5
 -1 -5 35 3711.4 1005.93 1
 1 5 -35 3185.03 950.057 5
 1 -5 35 4184.66 1031.52 1
 -1 7 -1 14110.6 308.048 3
 -1 -7 -1 14290.8 327.544 5
 1 7 1 13589.1 278.305 2
 -1 7 1 13743.4 311.369 2
 -1 -7 -1 13141.6 486.962 1
 1 -7 1 12998.2 548.357 1
 -1 -7 1 13609 322.725 5
 1 -7 -1 13254.7 355.368 4
 -1 -7 -1 13841 319.909 4
 1 7 1 13271.5 340.911 3
 1 7 -1 14303.7 276.214 3
 -1 7 -1 13526.7 307.974 2
 1 -7 1 13315.3 329.873 5
 -1 7 1 12912.2 341.669 3
 1 -7 1 14228.8 370.558 4
 -1 -7 1 13542.5 487.123 1
 1 7 -1 13688.9 280.45 2
 1 -7 -1 14292.4 323.521 5
 -1 -7 1 12974.4 298.99 4
 -1 -7 -3 705.944 210.661 5
 1 -7 -3 719.301 211.524 5
 -1 7 3 502.876 207.376 2
 1 7 3 693.413 172.441 2
 1 7 3 503.226 303.008 3
 1 7 -3 626.849 109.563 3
 -1 -7 3 683.663 223.789 4
 -1 7 -3 796.667 161.022 3
 1 7 -3 706.781 166.334 2
 -1 -7 3 749.013 362.419 1
 -1 -7 -3 660.627 239.664 4
 -1 7 3 654.809 280.301 3
 -1 7 -3 457.758 202.232 2
 1 -7 -3 770.024 270.556 4
 1 -7 3 526.3 429.058 1
 -1 -7 3 680.877 221.489 5
 -1 7 5 12720.6 350.964 2
 -1 -7 -5 12431.3 362.374 4
 1 7 -5 12225.6 193.438 3
 -1 7 -5 12736.2 328.639 2
 -1 -7 5 13692.5 520.126 1
 1 -7 5 11150.4 529.397 1
 1 7 -5 13141.3 296.771 2
 1 7 5 12728.7 329.268 2
 1 -7 -5 13926.2 329.194 5
 -1 7 -5 13205.8 262.41 3
 -1 7 5 12178.5 454.736 3
 -1 -7 -5 13381.5 355.736 5
 1 -7 -5 14119.1 391.259 4
 -1 7 7 377447 4021.62 3
 1 -7 -7 391159 3792.93 5
 1 -7 -7 388183 3818.97 4
 -1 7 -7 370899 3722.95 3
 1 7 -7 395552 3678.29 3
 1 7 7 393804 3845.42 2
 -1 7 -7 390924 3812.93 2
 -1 7 7 384924 3862.35 2
 -1 -7 -7 395953 3826.09 4
 1 7 -7 408687 3803.11 2
 -1 -7 7 390768 4017.51 1
 1 -7 7 390565 3998.35 1
 -1 -7 -7 378003 3833.83 5
 -1 -7 -9 10130.9 394.904 4
 1 7 -9 11505.8 362.57 4
 -1 -7 -9 9508.47 371.737 5
 -1 7 9 10118.1 373.707 2
 -1 7 9 10820.7 564.147 3
 -1 7 -9 10480 337.105 2
 1 -7 9 9791.46 513.24 1
 1 7 9 10196.8 367.102 2
 1 -7 -9 9580.62 335.174 5
 -1 7 -9 9937.36 275.563 3
 -1 -7 9 10211 533.515 1
 -1 7 11 34421.2 679.098 2
 1 -7 -11 35066.3 634.41 5
 -1 -7 -11 35867.1 672.078 4
 -1 7 -11 37568.5 636.167 2
 1 7 -11 36866 615.835 4
 1 7 11 34639.4 671.615 2
 -1 7 -11 37643 595.417 3
 -1 -7 -11 33897.6 667.304 5
 1 -7 11 32527.6 801.362 1
 1 -7 -13 102996 1303.87 5
 1 -7 -13 98646.2 1302.76 4
 1 7 -13 103430 1269.72 4
 1 7 13 98353.7 1268.44 1
 -1 7 -15 42790.7 798.892 4
 -1 7 15 40613.6 824.398 1
 1 7 15 39257.7 766.126 1
 -1 -7 -15 43766.2 832.882 4
 -1 7 15 43802.9 1234.73 3
 -1 -7 15 42118.2 1055.19 1
 1 -7 15 39168.5 964.992 1
 -1 -7 -15 43848.7 871.431 5
 1 7 -15 38515.9 744.697 4
 -1 -7 17 23846 951.249 1
 1 -7 -17 22485 688.598 5
 -1 -7 -17 23575.3 738.62 5
 1 7 -17 20995.4 608.35 4
 -1 -7 -17 23404.9 712.791 4
 1 -7 17 20145.1 841.387 1
 -1 7 17 22073.8 687.105 1
 1 7 -19 411.692 437.47 4
 1 -7 -19 -158.71 525.601 4
 -1 -7 -19 -3.74692 533.046 4
 -1 -7 -19 514.748 565.359 5
 1 -7 19 488.209 726.672 1
 1 7 19 797.293 433.725 1
 -1 7 19 1080.23 525.162 1
 -1 -7 19 355.842 720.535 1
 1 -7 -19 884.18 531.753 5
 1 -7 -21 5132.43 624.406 4
 1 7 21 5824.46 550.174 1
 -1 -7 21 4908.43 834.371 1
 -1 7 -21 6363.3 806.86 5
 1 -7 21 6100.95 851.519 1
 -1 7 21 5328.17 601.56 1
 -1 7 -21 6640.9 564.969 4
 1 -7 -21 6711.76 669.751 5
 -1 -7 -21 6421.23 688.012 5
 -1 7 23 6127.43 652.294 1
 -1 7 -23 6325.39 604.475 4
 1 -7 -23 6627.79 670.885 4
 1 -7 -23 7913.75 732.836 5
 1 7 23 5925.67 604.059 1
 -1 -7 -23 6648.84 688.298 4
 1 7 -23 5966.26 789.913 5
 -1 -7 -23 6107.68 734.478 5
 -1 7 -23 6399.37 832.515 5
 -1 -7 23 5882.01 936.999 1
 1 -7 23 5365.29 884.408 1
 -1 -7 -25 41748.2 1118.33 4
 -1 7 -25 38422.3 1000.32 4
 1 7 25 39546.4 1015.67 1
 -1 -7 25 40719.1 1357.07 1
 1 7 -25 42901.2 1177.8 5
 -1 -7 -25 44432.8 1185.08 5
 -1 7 25 42071.4 1061.52 1
 1 -7 -25 46509.9 1181.94 5
 1 -7 25 42744.4 1338.88 1
 -1 7 -25 44774.3 1238.44 5
 -1 -7 -27 17539.1 946.939 5
 1 7 -27 16462.2 1013.65 5
 1 -7 27 15407.7 1100.87 1
 1 -7 -27 18009.5 962.603 5
 1 7 27 16046.7 812.505 1
 -1 -7 -27 17107.5 897.752 4
 -1 7 27 15387.8 846.412 1
 -1 -7 27 15988.8 1147.64 1
 -1 7 -27 19546.5 1115.82 5
 -1 -7 -29 626.892 764.496 4
 1 7 29 525.883 639.416 1
 -1 7 29 1074.94 709.063 1
 -1 7 -29 336.074 884.48 5
 -1 -7 -29 -282.444 795.601 5
 1 -7 29 74.126 965.714 1
 -1 -7 29 -259.255 933.11 1
 1 7 -29 1324.36 933.301 5
 -1 7 29 2154.42 1589.07 3
 1 -7 -29 -218.689 799.826 5
 -1 -7 -31 1731.85 841.662 5
 1 -7 31 2143.77 947.492 1
 -1 7 31 2648.89 736.948 1
 1 7 31 1914.78 661.559 1
 -1 7 31 5114.15 1730.23 3
 1 -7 -31 2655.86 882.803 5
 1 7 -31 1743.98 879.796 5
 -1 -7 -31 1399.83 785.684 4
 -1 7 -33 3570.32 938.455 5
 1 7 33 5081.28 716.861 1
 -1 -7 33 3119.9 1043.82 1
 1 -7 -33 5176.13 934.312 5
 -1 -7 35 4807.58 1057.64 1
 -1 -7 -35 6347.87 974.87 5
 -1 7 35 8271.46 1844.87 3
 -1 7 -35 6447.24 1006.45 5
 1 -7 35 6939.53 1120.62 1
 1 7 -35 5242.52 962.924 5
 -1 7 35 4881.58 787.575 1
 -1 9 -1 157.084 195.398 2
 -1 9 1 261.956 220.711 3
 1 -9 1 241.613 284.99 4
 -1 -9 1 264.596 239.056 5
 -1 -9 1 313.12 232.942 4
 1 -9 1 421.863 433.735 1
 1 -9 -1 159.126 268.027 4
 1 9 -1 203.338 177.432 2
 1 9 1 123.22 170.429 2
 1 9 1 284 242.159 3
 -1 9 1 283.698 203.51 2
 1 -9 1 367.686 233.523 5
 1 -9 -1 246.126 222.054 5
 -1 -9 -1 178.308 239.766 5
 -1 -9 1 186.249 453.281 1
 -1 9 -1 190.951 191.733 3
 1 9 -1 135.15 177.3 3
 -1 -9 -1 363.159 412.014 1
 -1 -9 -1 248.484 238.354 4
 1 -9 -3 21096.6 420.813 5
 1 -9 -3 20212.4 452.233 4
 -1 -9 3 19522.4 615.419 1
 -1 -9 -3 19205.8 409.333 5
 1 9 3 18441.3 483.823 3
 -1 -9 -3 18639.3 408.63 4
 -1 9 -3 19400.7 397.836 2
 1 -9 3 17146.9 616.135 1
 -1 -9 3 19165.2 423.181 5
 -1 -9 3 18169 412.782 4
 1 9 3 19818.6 382.586 2
 -1 9 -3 21228.5 354.656 3
 -1 9 3 19034.5 476.251 3
 -1 9 3 18218.2 394.123 2
 1 9 -3 20040.9 392.144 2
 1 9 -3 20404.2 308.345 3
 -1 -9 5 54536.2 949.088 1
 1 9 5 54142.1 893.187 3
 -1 9 5 51106.1 863.185 3
 1 9 5 56611 769.632 2
 -1 9 5 56567 793.117 2
 -1 -9 -5 54214.8 757.563 5
 1 -9 5 55437.8 974.422 1
 1 9 -5 56000.1 728.296 2
 1 -9 -5 56717.7 741.159 5
 -1 -9 -5 54828.1 765.705 4
 -1 9 -5 57102.3 674.284 3
 -1 9 -5 59526.2 788.814 2
 1 9 -5 52273 599.667 3
 -1 -9 -7 26751.5 524.395 5
 -1 -9 7 25758 722.995 1
 1 9 -7 25866.2 352.431 3
 -1 9 7 26688.4 666.124 3
 -1 9 -7 26659.7 416.035 3
 -1 9 -7 27897.1 507.766 2
 1 -9 7 27073.7 709.253 1
 1 9 -7 27250 480.902 2
 -1 9 7 26044.9 526.215 2
 1 -9 -7 25831.5 494.82 5
 1 9 7 25598.8 511.845 2
 -1 -9 -7 26338 528.432 4
 1 9 -9 31151.1 442.659 3
 1 -9 -9 31187.1 570.631 5
 -1 9 9 29809.2 607.339 2
 -1 9 -9 31524.4 564.191 2
 -1 9 -9 28697 467.052 3
 -1 -9 -9 28700.8 580.821 5
 1 9 9 31419.4 619.787 2
 1 9 -9 30536.3 543.844 2
 1 9 -11 30026.8 605.885 4
 -1 9 11 25633.3 614.155 2
 1 -9 -11 25539 556.167 5
 -1 9 -11 29552.8 591.612 2
 -1 9 -11 25692.4 468.966 3
 -1 -9 -13 37078.8 751.202 5
 -1 9 -13 36856.6 630.464 3
 1 -9 13 38557.7 947.575 1
 -1 9 13 40178 1090.01 3
 1 9 -13 36117.3 691.012 4
 -1 9 -13 35835.7 678.427 2
 1 9 13 32808.7 710.609 2
 -1 -9 13 37801.4 942.718 1
 -1 -9 -13 38591.2 776.324 4
 -1 9 15 49824.2 946.86 2
 -1 -9 -15 53189.6 966.294 5
 -1 -9 -15 54284.6 965.472 4
 1 -9 -15 50762.4 930.827 5
 1 -9 15 52417.7 1138.79 1
 -1 -9 15 50930.7 1176.64 1
 -1 9 15 55967.6 1369.31 3
 1 9 -15 49588.3 859.078 4
 -1 -9 -17 11421.3 640.177 4
 1 9 -17 10580 511.68 4
 -1 -9 -17 10999.1 627.947 5
 -1 9 17 12551.3 1064.98 3
 -1 -9 17 12003.5 820.896 1
 1 -9 17 11295.3 772.41 1
 1 -9 -17 11623.4 613.816 4
 1 -9 -17 11539.3 580.698 5
 -1 9 19 2295.92 521.781 1
 1 9 -19 1431.06 448.875 4
 -1 -9 -19 -521.841 687.271 4
 1 9 19 1546.81 432.232 1
 1 -9 -19 971.954 557.644 4
 -1 -9 -19 -592.318 608.592 5
 -1 9 19 2495.14 1089.2 3
 1 -9 19 795.32 723.46 1
 -1 -9 19 756.416 857.294 1
 1 -9 -19 -678.049 572.419 5
 1 -9 21 177.929 802.856 1
 -1 -9 21 224.819 815.647 1
 -1 9 21 458.962 552.68 1
 -1 9 -21 305.278 502.209 4
 -1 9 21 1151.9 1220.44 3
 1 -9 -21 -262.018 606.364 4
 1 9 21 382.133 485.829 1
 -1 9 -23 26353.3 811.767 4
 1 -9 23 30165.1 1208.25 1
 1 -9 -23 26237.7 884.167 4
 1 -9 -23 29641.1 951.206 5
 -1 -9 -23 28976.1 943.459 4
 -1 -9 23 27970.1 1166.01 1
 -1 -9 -23 30029.2 988.82 5
 -1 9 23 32656.2 1635.97 3
 -1 9 23 26273.7 857.762 1
 -1 9 -23 28975.5 1033.22 5
 1 9 23 23730.9 779.384 1
 1 -9 -25 28279.1 981.146 5
 -1 -9 -25 26303.5 964.139 4
 1 9 -25 24467.4 998.127 5
 -1 9 25 26305.9 916.382 1
 1 9 25 20841.9 809.984 1
 -1 9 -25 26839 1098.98 5
 -1 -9 25 23671 1207.97 1
 1 -9 25 24619.9 1149.03 1
 -1 -9 -25 27310.2 1010.31 5
 -1 9 25 31254.5 1763.54 3
 1 -9 27 11028.1 1061.67 1
 -1 -9 -27 10536 851.86 4
 -1 -9 27 8843.08 1097.4 1
 1 -9 -27 11759.2 874.119 5
 -1 9 -27 11499 940.09 5
 1 9 27 9108.15 692.3 1
 -1 -9 -27 11342.5 885.075 5
 -1 9 27 12418.6 1666.82 3
 1 9 -27 8428 929.157 5
 1 -9 -27 8746.22 797.412 4
 -1 9 27 10350.5 781.913 1
 -1 -9 29 -878.232 1011.64 1
 1 -9 -29 288.196 776.851 5
 -1 9 29 2931.24 1606.37 3
 -1 -9 -29 88.0522 771.588 4
 -1 -9 -29 681.324 808.603 5
 1 -9 29 1512.84 1006.06 1
 -1 9 29 643.423 691.936 1
 1 9 -29 764.292 840.028 5
 1 9 29 551.008 611.359 1
 -1 9 -29 1762.9 942.785 5
 1 9 31 2127.9 639.226 1
 -1 -9 -31 899.897 845.329 5
 1 9 -31 1846.3 912.249 5
 1 -9 -31 3039.23 853.938 5
 -1 -9 -31 1100.03 795.096 4
 -1 9 31 2101.2 733.329 1
 1 -9 33 5310.27 1020.53 1
 1 9 33 5756.96 721.693 1
 -1 -9 33 5313.74 1032.61 1
 -1 9 -33 6469 939 5
 -1 -9 -35 3059.65 928.323 5
 1 -9 35 3598.57 983.78 1
 -1 9 35 3909.65 1760.95 3
 1 9 -35 3447.81 954.237 5
 1 -9 -35 2835.35 906.861 5
 -1 9 35 2449.76 740.876 1
 -1 9 -35 1815.98 934.336 5
 -1 -9 35 2499.89 1054.3 1
 -1 11 -1 333.223 202.353 2
 -1 -11 -1 530.768 258.256 5
 1 11 1 535.898 196.862 2
 1 -11 1 445.592 302.729 4
 1 -11 1 644.739 444.72 1
 -1 11 -1 475.053 204.51 3
 -1 11 1 572.465 228.375 3
 1 -11 -1 362.373 240.966 5
 1 -11 1 455.112 257.969 5
 -1 11 1 415.593 201.368 2
 1 11 -1 571.718 203.593 2
 -1 -11 1 770.715 492.058 1
 1 -11 -1 446.38 292.333 4
 -1 -11 1 513.722 256.414 5
 -1 -11 -1 526.639 268.328 4
 -1 -11 1 311.061 259.139 4
 1 11 -1 340.915 191.755 3
 1 11 1 417.234 241.994 3
 -1 -11 -1 460.165 444.655 1
 -1 -11 3 24422.4 730.662 1
 1 11 3 23388 464.061 2
 -1 11 3 22176.1 465.179 2
 -1 11 -3 25257.6 416.131 3
 -1 11 -3 22962.4 467.95 2
 -1 -11 3 20889.2 487.539 4
 -1 11 3 23373.2 543.867 3
 1 -11 -3 22497.1 514.517 4
 1 11 -3 24651.2 384.279 3
 -1 -11 -3 23089.5 486.006 5
 1 -11 3 21493.3 699.072 1
 1 11 3 22911.5 537.889 3
 -1 -11 3 23273.8 497.487 5
 1 11 -3 24285.7 474.614 2
 -1 -11 -3 22373.7 497.503 4
 1 -11 -3 23871 482.984 5
 -1 11 -5 33464.5 494.133 3
 1 11 -5 33411.1 447.269 3
 1 11 -5 33922.8 584.158 2
 -1 -11 5 32223 811.2 1
 1 11 5 32434.6 585.537 2
 -1 -11 -5 31772.4 597.891 5
 -1 11 -5 32923.7 596.232 2
 -1 11 5 38240.3 745.728 3
 -1 11 5 35507.4 627.812 2
 1 11 5 37804.2 769.08 3
 1 11 -7 63592.3 875.445 2
 1 11 7 64633 1087.48 3
 -1 11 7 62506.3 917.881 2
 1 11 7 61883.2 900.593 2
 1 11 -7 58628 692.143 3
 -1 11 -7 62146.2 896.794 2
 -1 11 -7 60799.3 749.69 3
 1 -11 -7 65229.1 871.404 5
 -1 11 -9 4740.16 322.662 2
 1 -11 9 5673.29 617.444 1
 -1 11 9 4933.4 367.938 2
 1 11 -9 5744.36 352.074 2
 1 11 -9 3908.27 204.226 3
 -1 11 -9 4409.31 232.494 3
 1 11 -11 34524.8 643.472 2
 -1 11 11 34545.7 972.242 3
 -1 11 -11 32700.3 655.902 2
 -1 -11 -11 33794.8 696.316 5
 1 11 11 38698 1048.96 3
 1 11 11 32020.8 713.259 2
 -1 -11 -11 35413.1 725.41 4
 1 -11 11 36586.3 955.931 1
 -1 11 -11 31823.6 542.384 3
 -1 -11 11 35103 968.77 1
 1 11 -11 35053.7 536.154 3
 -1 -11 -13 61887.7 1023.5 4
 -1 11 13 60470.8 1026.6 2
 -1 -11 13 66569.1 1292.62 1
 -1 11 13 62947.2 1362.07 3
 1 11 13 58662.9 1011.07 2
 -1 11 -13 63301.1 990.839 2
 -1 11 -13 60706.1 857.024 3
 1 -11 13 65268.7 1265.28 1
 1 -11 -13 62701.5 976.154 5
 1 -11 -13 62736.2 1008.49 4
 -1 -11 -13 62109.6 1003.29 5
 1 11 -13 61556.1 988.354 4
 1 -11 -15 32513.1 735.627 5
 1 11 -15 31044.6 703.851 4
 -1 -11 -15 32959.4 786.493 5
 -1 11 15 30320.8 775.795 2
 -1 11 -15 30791.1 687.104 2
 -1 -11 15 33024.6 1003.96 1
 -1 -11 -15 32553.9 785.531 4
 1 -11 15 32294.4 1015.12 1
 1 -11 -15 33049.6 786.273 4
 -1 11 -15 31240.8 627.702 3
 -1 -11 -17 16931.4 722.534 4
 -1 11 17 16855.9 671.107 2
 1 11 17 15942.1 637.782 2
 1 -11 17 17314.9 883.66 1
 -1 -11 -17 16543.5 692.11 5
 1 -11 -17 16673.3 658.157 5
 -1 -11 17 14708 945.898 1
 1 -11 -19 10947.5 697.657 4
 1 -11 -19 7358 667.631 5
 -1 11 19 6706.99 636.402 2
 1 11 19 383.172 554.155 2
 1 -11 19 4215 810.345 1
 -1 -11 19 4251.33 856.422 1
 -1 11 19 12451.3 1333.28 3
 -1 11 -19 4189.68 528.75 4
 -1 -11 -19 3603.55 695.538 5
 -1 -11 -19 103.807 673.682 4
 1 -11 -21 8659.33 690.88 5
 1 -11 21 8254.54 905.614 1
 -1 11 21 11531.4 1364.3 3
 -1 11 -21 8780.39 604.2 4
 -1 -11 -21 7982.07 746.377 4
 -1 -11 -21 7892.22 727.196 5
 -1 -11 21 9275.49 1025.56 1
 1 -11 -21 10441.9 703.744 4
 -1 11 21 7886.56 643.266 2
 1 -11 23 26283.6 1167.08 1
 1 11 23 22325.9 810.176 2
 -1 -11 -23 29649.8 955.779 4
 -1 -11 -23 28773.8 963.689 5
 -1 11 23 23832.7 861.484 2
 -1 -11 23 25509.5 1213.68 1
 -1 11 23 31499.9 1661.83 3
 1 -11 -23 28171.8 929.738 5
 1 -11 -23 27640 916.063 4
 -1 -11 -25 16088.8 881.406 5
 -1 -11 -25 16093.4 877.414 4
 1 -11 -25 14706.5 832.527 4
 1 -11 25 15191.1 1130.29 1
 -1 -11 25 13048.6 1105.59 1
 -1 11 25 19702.4 1645.41 3
 -1 11 25 13455 790.235 2
 1 11 25 10671.7 706.673 2
 1 -11 -25 16911 870.617 5
 -1 11 -27 4961.94 901.074 5
 -1 -11 -27 3429.23 777.023 4
 -1 -11 -27 3400.4 789.544 5
 -1 -11 27 2624.84 1031.87 1
 1 -11 -27 4344.84 767.137 5
 1 -11 -27 3238.22 725.438 4
 1 -11 27 3662.33 930.105 1
 1 11 -27 4681.78 826.467 5
 -1 11 27 4861.77 1568.41 3
 1 11 -29 644.056 847.893 5
 -1 -11 -29 471.389 780.739 4
 -1 -11 -29 -88.8601 790.988 5
 1 -11 29 1148.82 972.72 1
 1 -11 -29 679.234 758.532 5
 -1 11 -31 3185.15 883.681 5
 -1 -11 -31 2470.67 802.4 4
 1 -11 -31 3265.98 850.627 5
 -1 -11 31 2296.99 1013.64 1
 -1 11 33 4760.72 1790.59 3
 -1 -11 33 3091.67 1031.42 1
 1 11 -33 3174.84 936.497 5
 -1 11 -33 3683.84 966.067 5
 1 11 33 6741.16 1976.35 3
 -1 -11 -33 1608.87 875.961 5
 1 -11 33 1414.03 1028.43 1
 1 11 -35 4072.68 958.136 5
 1 -11 -35 3088.31 889.618 5
 -1 11 -35 4453.34 948.991 5
 -1 -11 35 890.402 1001.92 1
 -1 11 35 4513.8 1844.63 3
 1 -11 35 3507.96 1037.69 1
 -1 -11 -35 3790.5 903.015 5
 1 13 -1 5303.65 308.104 2
 -1 -13 -1 5668.71 607.822 1
 -1 13 1 6025.53 336.72 3
 -1 13 -1 5911.31 312.506 2
 -1 13 1 5516.48 312.164 2
 -1 13 -1 5889.19 301.801 3
 -1 -13 1 5975.09 640.143 1
 1 13 1 6434.07 353.123 3
 1 13 1 5116.79 299.924 2
 1 13 -1 6303.18 286.091 3
 -1 13 -3 16979.6 454.896 2
 1 13 -3 18486.5 470.191 2
 1 13 3 16989 542.452 3
 1 13 -3 19138.7 377.313 3
 -1 13 -3 19511.4 405.821 3
 1 13 3 16488.1 431.563 2
 -1 13 3 19035.3 530.53 3
 -1 13 3 16352.4 451.289 2
 1 13 5 65409.6 951.29 2
 -1 -13 -5 72367.4 986.78 5
 1 13 -5 72606.2 995.325 2
 1 13 5 66596.8 1082.13 3
 -1 13 5 60934.2 943.425 2
 -1 -13 -5 75842 1001.35 4
 1 13 -5 67774.2 799.214 3
 1 -13 5 71217.9 1241.35 1
 -1 13 -7 24402.9 425.775 3
 -1 -13 -7 26228.7 603.541 4
 -1 13 7 23801.6 581.281 2
 1 13 -7 25941.1 552.915 2
 1 13 -7 22735 368.466 3
 -1 -13 -7 26412.8 593.527 5
 1 -13 7 26374.5 863.06 1
 1 13 7 23311.7 552.895 2
 -1 13 -7 26741.7 582.209 2
 -1 -13 7 27983.1 880.863 1
 1 13 -9 1135.85 167.291 3
 -1 -13 9 1109.26 672.18 1
 1 -13 -9 1279.25 433.439 4
 -1 13 -9 1131.36 205.054 3
 -1 -13 -9 1332.59 371.632 5
 1 13 9 1373.29 337.928 2
 -1 13 -9 1394.96 338.998 2
 1 13 -9 1199.94 301.938 2
 1 -13 -9 956.706 339.787 5
 1 -13 9 1499.57 631.232 1
 1 13 9 2081.54 614.401 3
 -1 13 9 858.837 560.452 3
 -1 -13 -9 897.751 423.843 4
 -1 -13 11 1760.42 714.419 1
 -1 13 -11 1411.46 231.939 3
 1 13 -11 1878.97 342.938 2
 -1 -13 -11 1706.56 477.881 4
 1 13 -11 1274.81 210.652 3
 1 13 11 2210.32 690.284 3
 1 -13 -11 1556.11 364.183 5
 -1 13 -11 1348.83 332.14 2
 1 -13 11 1288.55 701.436 1
 1 13 11 1475.49 356.519 2
 -1 -13 -11 1516.97 421.613 5
 1 -13 -11 1361.57 450.977 4
 -1 13 11 404.105 616.089 3
 1 13 -13 60634.9 986.356 2
 -1 13 -13 55513.2 836.906 3
 -1 -13 -13 64301.7 1063.05 5
 -1 13 13 70829.4 1446.4 3
 -1 13 -13 66004.7 1061.28 2
 -1 -13 13 70032.3 1375.05 1
 1 -13 -13 63476.3 1041.82 4
 1 -13 13 64229.2 1308.64 1
 -1 13 13 62612.5 1080.49 2
 -1 -13 -13 64056.7 1061.31 4
 1 13 13 69852.8 1481.58 3
 1 -13 -13 66660.4 1035.48 5
 1 13 -13 64490 857.16 3
 -1 -13 -15 59242.3 1063.73 5
 -1 -13 -15 60653.6 1096.34 4
 -1 -13 15 63878.7 1366.89 1
 1 13 15 67275.4 1596.32 3
 1 -13 -15 58525.3 1047.63 5
 1 -13 15 63010.4 1379.05 1
 1 13 15 57405.8 1087.43 2
 1 -13 -17 20395.6 738.052 5
 1 -13 17 18556.5 1000.64 1
 -1 -13 -17 19624.9 744.945 5
 -1 13 19 5098 1300.63 3
 1 -13 19 1424.51 826.836 1
 -1 -13 -19 2544.71 646.355 5
 1 13 19 4979.05 1365.46 3
 1 13 19 1965.62 539.492 2
 -1 13 19 3563.78 594.344 2
 1 -13 -19 2449.29 573.076 5
 -1 -13 -19 2161.74 690.852 4
 1 -13 -19 4012.24 668.459 4
 -1 -13 19 988.739 902.871 1
 -1 13 -19 1089.93 558.014 4
 -1 13 21 9496.27 681.146 2
 1 -13 -21 11544.7 747.89 4
 1 13 21 9316.35 640.864 2
 -1 -13 21 12287.4 1024.66 1
 -1 -13 -21 10915.8 746.872 5
 -1 -13 -21 10355.4 760.819 4
 1 13 21 13931.4 1525.31 3
 1 -13 -21 10558.9 697.324 5
 -1 13 21 12049.8 1405.7 3
 1 -13 21 10226.7 975.953 1
 1 -13 -23 10424 764.126 4
 -1 -13 -23 11001 777.257 5
 -1 -13 -23 10056.4 789.545 4
 -1 -13 23 11433.7 1143.54 1
 -1 13 23 9513.46 700.605 2
 1 -13 -23 10281.2 722.575 5
 -1 13 23 13113.6 1505.92 3
 1 13 23 9049.09 662.448 2
 1 13 23 13529.7 1640.24 3
 1 -13 23 9879.26 1010.79 1
 -1 -13 -25 6247.55 749.219 5
 1 13 25 8814.01 1651.3 3
 1 13 25 5232.5 613.093 2
 -1 -13 -25 6913.47 778.784 4
 1 -13 -25 6281.52 729.119 5
 -1 13 25 8381.78 1556.11 3
 1 -13 -25 5697.02 742.333 4
 1 -13 25 6340.95 1013.73 1
 -1 -13 25 4618.31 1077.25 1
 -1 13 27 3440.42 1608.43 3
 1 13 27 5835.64 1732.66 3
 1 -13 27 4097.06 1037.42 1
 -1 13 27 420.37 643.355 2
 1 -13 -27 3975.86 743.976 5
 -1 -13 -27 2680.45 763.554 5
 1 -13 -27 3473.95 744.132 4
 -1 -13 27 3453.02 1007.31 1
 1 13 27 3132.87 601.788 2
 -1 -13 -27 2968.62 775.292 4
 -1 -13 -29 153.902 793.783 4
 -1 13 29 44.3329 647.146 2
 -1 -13 -29 240.338 774.7 5
 1 -13 -29 856.629 758.171 5
 1 13 31 7414.12 1918.73 3
 -1 -13 -31 5196.24 882.582 4
 -1 13 -31 1565.39 853.888 5
 1 -13 31 1182.99 960.48 1
 -1 -13 31 -391.428 1025.42 1
 -1 13 31 4905.38 1767.61 3
 1 13 -31 242.424 847.908 5
 -1 13 33 4460.37 1775.78 3
 -1 -13 33 3121 1059.54 1
 -1 13 33 3268.73 706.081 2
 -1 13 -33 3721.44 884.507 5
 1 13 -33 3200.96 890.421 5
 1 -13 33 3973.1 1059.69 1
 1 -13 -33 3228.1 832.409 5
 -1 -13 -33 3967.79 915.538 5
 -1 15 -1 3357.3 320.609 2
 1 -15 -1 3621.75 475.73 4
 1 -15 1 3425.99 465.959 4
 1 15 1 3701.14 359.752 3
 -1 -15 -1 3822.73 390.012 5
 1 -15 -1 4165.24 404.204 5
 1 15 -1 3930.33 306.345 3
 -1 15 1 2966.11 311.408 2
 1 -15 1 3734.69 673.329 1
 1 -15 1 3953.65 395.969 5
 -1 -15 1 3652.46 417.979 5
 1 15 1 3257.94 318.079 2
 1 -15 -1 2913.91 677.992 1
 -1 -15 1 3535.22 425.195 4
 -1 -15 1 3654.03 718.031 1
 1 15 -1 3605.94 331.329 2
 -1 -15 -1 3619.95 419.007 4
 -1 15 -1 3933.24 326.987 3
 -1 15 -3 36976 711.841 2
 1 15 3 37970 762.38 3
 -1 -15 -3 40039.9 747.971 5
 1 -15 3 38432.3 1045.51 1
 -1 -15 3 44617.4 1102.93 1
 -1 -15 3 39324.4 751.379 5
 -1 15 -3 39035.7 636.731 3
 -1 15 3 34562 691.249 2
 1 15 3 37278.1 697.82 2
 1 -15 -3 38219.8 775.109 4
 1 -15 -3 40057.3 726.289 5
 1 15 -3 40629.4 743.64 2
 -1 -15 3 41881.9 776.667 4
 -1 -15 -3 41242.8 768.911 4
 1 15 -3 38526.7 605.61 3
 -1 -15 5 42558.8 778.724 4
 -1 -15 5 46725.5 1122.16 1
 -1 15 -5 42860.2 782.258 2
 1 15 5 39052.1 742.36 2
 -1 15 -5 43139.9 648.332 3
 1 15 -5 41435.9 595.571 3
 1 -15 -5 41293.9 775.263 5
 -1 -15 -5 46221.6 818.116 4
 -1 15 5 43379.8 888.345 3
 1 15 -5 44702.6 799.457 2
 1 -15 -5 42246.8 818.641 4
 1 -15 5 42055.1 1055.83 1
 -1 -15 -5 43632.3 782.671 5
 1 15 7 8690.39 415.339 2
 1 -15 -7 9355.19 451.581 5
 -1 -15 -7 9385.17 463.302 5
 -1 -15 -7 10258.7 530.176 4
 -1 15 -7 9276.16 299.998 3
 1 15 -7 8279.02 252.048 3
 -1 -15 7 10330.4 783.09 1
 1 15 -7 10243.6 451.559 2
 1 -15 -7 9759.02 519.997 4
 1 15 7 9907.03 613.95 3
 -1 15 -7 9889.24 445.433 2
 -1 15 7 9347.47 575.073 3
 1 -15 7 10690 794.293 1
 -1 -15 -9 2687.11 475.202 4
 1 -15 -9 1925.01 476.115 4
 1 15 -9 2015.96 192.013 3
 1 15 9 2223.49 360.728 2
 -1 15 -9 2304.53 234.092 3
 -1 15 9 1990.94 569.873 3
 -1 15 9 2539.65 384.558 2
 -1 -15 -9 2326.19 420.352 5
 -1 -15 9 3225.35 780.345 1
 1 -15 9 3057.16 728.713 1
 -1 15 -9 2379.15 374.846 2
 1 15 9 3544.89 634.324 3
 1 -15 -9 2227.43 374.258 5
 1 15 -9 2809.36 357.743 2
 -1 -15 -11 5772.17 487.688 5
 1 -15 -11 4276.57 425.093 5
 -1 15 11 4321.46 703.821 3
 -1 15 -11 4007.84 261.598 3
 1 -15 11 5758.24 802.182 1
 -1 15 -11 4800.71 416.964 2
 -1 -15 -11 4770.75 515.188 4
 1 15 11 5762.46 774.142 3
 1 15 11 4894.46 428.786 2
 -1 -15 11 5628.98 827.082 1
 -1 -15 -13 16985.5 677.579 4
 -1 -15 13 18404.5 1037.56 1
 1 -15 -13 15690.1 578.424 5
 1 15 13 19565.4 1062.62 3
 -1 -15 -13 17860 641.474 5
 1 -15 13 17464 958.054 1
 -1 15 13 16547.3 924.751 3
 1 -15 -15 43852.1 894.692 5
 -1 -15 -15 44545.5 973.069 4
 -1 15 15 43373.8 1315.32 3
 1 -15 15 47523.9 1266.09 1
 -1 -15 15 50338.7 1369.75 1
 1 15 15 52176.5 1469.58 3
 -1 -15 -15 45370.5 956.933 5
 -1 15 -17 37124.1 871.462 2
 -1 -15 -17 37805.7 938.771 5
 -1 -15 -17 38862.7 966.683 4
 1 -15 17 38211.6 1237.19 1
 1 15 17 47163 1557.51 3
 -1 15 17 43488.2 1471.19 3
 1 15 17 33807.7 896.246 2
 -1 -15 17 41855.1 1262.06 1
 1 -15 -17 39314.2 908.375 5
 1 15 19 2148.85 563.832 2
 -1 15 19 2915.6 1164.15 3
 1 -15 -19 1763.85 576.914 5
 1 -15 19 2601.61 924.112 1
 -1 15 19 1713.22 590.906 2
 -1 -15 -19 2506.21 669.579 4
 1 15 19 3977.49 1265.91 3
 -1 -15 -19 2038.57 613.685 5
 -1 -15 19 2021.36 953.254 1
 1 -15 -19 2483.93 618.85 4
 1 15 21 2602.99 1328.29 3
 1 -15 -21 576.427 591.796 5
 1 -15 21 1497.24 923.109 1
 -1 -15 -21 1439.5 706.482 4
 1 15 21 936.274 535.436 2
 1 -15 -21 2224.3 648.298 4
 -1 -15 -21 1991.84 640.228 5
 -1 -15 21 1754.19 991.822 1
 -1 15 21 1732.27 1234.07 3
 -1 15 21 1684.26 568.705 2
 1 -15 -23 6340.54 677.629 5
 1 -15 -23 6849.69 735.493 4
 -1 -15 -23 8019.66 785.505 4
 1 15 23 9809.98 1514.56 3
 -1 -15 -23 7471.76 719.95 5
 1 -15 23 7420.74 1055.76 1
 1 15 23 5586.38 615.6 2
 -1 15 23 7695.44 1384.17 3
 -1 -15 23 9069.09 1107.12 1
 -1 15 23 6014.52 655.233 2
 -1 15 25 8057.24 1471.33 3
 -1 -15 25 8855.62 1142.92 1
 -1 -15 -25 8003.71 797.145 4
 -1 -15 -25 6930.61 781.644 5
 1 -15 25 6314.45 992.278 1
 1 -15 -25 7076.17 780.783 4
 1 -15 -25 6418.67 702.786 5
 1 15 25 9596.27 1589.59 3
 1 -15 -27 4081.33 720.355 5
 -1 -15 -27 3542.36 760.794 5
 1 -15 -27 4268.25 768.651 4
 -1 -15 -27 1256.39 790.71 4
 -1 15 27 531.442 661.02 2
 1 -15 29 877.307 1000.85 1
 -1 15 29 -1023.62 1570.74 3
 -1 -15 29 566.551 979.562 1
 -1 15 29 183.277 647.964 2
 -1 -15 -29 498.82 815.684 4
 1 -15 -29 61.5872 715.985 5
 -1 15 -31 1734.35 859.924 5
 1 15 -31 -254.938 804.205 5
 -1 -15 31 1672.02 1044.86 1
 1 -15 31 1689.1 990.192 1
 -1 15 31 455.281 1585.17 3
 -1 -15 33 540.763 1086.61 1
 1 -15 33 3243.69 1039.11 1
 -1 15 33 2828.88 1670.12 3
 -1 -15 -33 1518.8 821.947 5
 -1 15 -33 3150.99 877.272 5
 1 15 -33 1855.41 886.318 5
 1 -15 -33 1162.56 805.858 5
 -1 -15 -33 127.258 839.073 4
 1 15 33 4342.55 1826.22 3
 1 -17 -1 2802.3 680.423 1
 -1 -17 -1 3358.05 444.412 5
 1 -17 1 3636.61 535.075 4
 1 -17 -1 4109.74 443.675 5
 1 -17 1 3998.02 771.584 1
 1 17 -1 3252.61 336.534 3
 -1 -17 1 3424.94 510.926 4
 -1 -17 -1 3341.25 479.16 4
 1 17 1 3326.38 363.328 2
 -1 -17 1 3638.51 781.567 1
 -1 -17 1 3660.93 456.124 5
 1 17 -1 2982.15 368.975 2
 -1 17 1 3766.15 379.888 3
 1 -17 1 4015.05 443.673 5
 -1 -17 -1 3608.96 779.585 1
 1 -17 -1 3829.68 550.771 4
 1 17 1 3223.14 383.012 3
 -1 -17 3 37054.4 799.003 4
 -1 -17 3 38434.1 1148.76 1
 -1 -17 3 35727.6 754.105 5
 -1 17 -3 32683.4 718.447 2
 -1 -17 -3 36616.5 776.16 4
 1 -17 3 37170.5 1107.57 1
 -1 17 3 35897.1 764.633 3
 1 17 -3 34060.1 600.896 3
 1 17 -3 37228.6 772.075 2
 -1 -17 -3 31478.7 1017.45 1
 -1 -17 -3 35474.9 758.546 5
 1 17 3 31818.5 692.923 2
 1 -17 -3 33083.4 736.716 5
 1 -17 -3 34819.6 811.697 4
 1 17 5 18004.3 541.574 2
 1 -17 5 21621.8 938.809 1
 1 17 -5 18953.4 414.239 3
 -1 17 5 21101.3 690.943 3
 -1 -17 -5 21114.5 647.036 4
 1 -17 -5 21923.7 675.161 4
 1 17 5 21106.8 699.508 3
 1 -17 -5 19326.8 605.722 5
 -1 -17 -5 21921.4 638.181 5
 -1 17 -5 20898.8 597.74 2
 -1 -17 5 23633.6 986.823 1
 1 17 -5 21815.4 617.603 2
 1 17 -7 11026.1 320.327 3
 1 17 7 10454.6 466.459 2
 1 -17 7 14965.9 918.847 1
 -1 -17 7 13637.8 901.391 1
 -1 -17 -7 12242.7 608.229 4
 -1 17 7 12244 663.89 3
 -1 -17 -7 11531.5 533.688 5
 1 -17 -7 13350.3 614.532 4
 1 17 7 12994.8 692.707 3
 -1 17 7 11458.1 474.81 2
 1 -17 -7 11801.2 536.169 5
 1 -17 -9 -181.901 405.424 5
 -1 -17 -9 -83.4321 513.778 4
 1 -17 9 100.803 798.99 1
 -1 17 9 193.811 557.704 3
 -1 17 9 43.9962 358.877 2
 -1 -17 -9 300.142 409.252 5
 1 17 9 -21.5469 338.664 2
 1 17 9 -109.885 611.32 3
 1 -17 -9 3.21848 482.911 4
 1 17 11 2187.92 754.508 3
 -1 -17 -11 2184.63 547.074 4
 -1 17 11 851.057 658.355 3
 1 -17 -11 1380.05 422.585 5
 -1 -17 -11 2180.73 466.905 5
 1 -17 11 5.76888 855.914 1
 1 -17 -11 503.516 549.673 4
 -1 17 11 179.854 445.894 2
 -1 17 13 4466.53 861.892 3
 1 17 13 6279.2 886.348 3
 1 -17 13 6800.82 945.044 1
 -1 -17 -13 4854.8 519.196 5
 1 -17 -13 4636.38 499.898 5
 1 17 13 4487 493.629 2
 -1 -17 -13 5482.74 586.325 4
 -1 -17 13 6399.49 989.787 1
 -1 17 15 49320.8 1382.5 3
 -1 -17 -15 47971.2 1006.44 4
 -1 -17 15 56191.2 1430.79 1
 1 -17 15 55279.7 1391.61 1
 1 -17 -15 45222 919.283 5
 -1 -17 -15 46336.9 982.573 5
 1 17 15 41580.2 966.572 2
 1 17 15 53785.6 1498.93 3
 1 -17 -15 51153.3 1050.88 4
 -1 -17 -17 39718.7 977.154 4
 -1 17 17 31970.7 894.764 2
 1 17 17 31049.1 888.895 2
 -1 -17 -17 39300 965.701 5
 1 -17 -17 34879.7 887.942 5
 1 -17 17 44512.1 1354.26 1
 1 17 17 47052.5 1570.36 3
 1 -17 -17 38217.6 966.18 4
 -1 -17 17 44656.8 1372.01 1
 -1 17 17 41072.5 1384.31 3
 -1 17 19 1090.74 544.101 2
 -1 -17 -19 2058.43 692.03 4
 1 -17 19 2150.53 1048.92 1
 1 17 19 1385.45 1273.87 3
 -1 17 19 450.279 1059.57 3
 -1 -17 19 2269.13 994.554 1
 1 -17 -19 816.771 565.023 5
 1 -17 -19 411.378 629.234 4
 -1 -17 -19 978.811 637.932 5
 -1 -17 21 5819.73 1063.54 1
 -1 -17 -21 5164.63 755.867 4
 1 -17 -21 5188.06 694.651 5
 1 -17 21 3927.16 991.439 1
 -1 17 21 4279.66 618.949 2
 1 17 21 7780.33 1403.68 3
 -1 17 21 4680.16 1190.93 3
 -1 -17 -21 5139.14 681.274 5
 1 -17 -21 4051.82 668.981 4
 -1 -17 -23 7416.95 778.93 4
 1 -17 -23 6043.31 699.038 4
 -1 17 23 7918.41 1369.72 3
 1 17 23 10423.5 1540.62 3
 1 -17 -23 6635.84 700.63 5
 1 -17 23 7215.59 1026.62 1
 -1 -17 23 8407.19 1082.79 1
 -1 -17 -23 7567.41 741.682 5
 -1 17 25 5805.83 680.201 2
 -1 -17 -25 7604.2 763.058 5
 1 -17 -25 6080.08 719.847 5
 -1 -17 -25 8430.52 813.924 4
 -1 -17 27 1134.42 1108.11 1
 1 17 27 4352.96 1647.59 3
 1 -17 -27 1233.13 713.89 4
 -1 -17 -27 117.979 775.664 4
 -1 17 27 503.021 617.867 2
 1 -17 27 763.122 936.723 1
 -1 17 27 86.0352 1435.51 3
 1 -17 -27 1027.97 684.577 5
 -1 -17 -29 374.217 761.17 5
 1 -17 29 579.065 1033.15 1
 -1 -17 29 157.11 983.628 1
 -1 17 31 -761.543 1539.81 3
 1 -17 -31 -306.472 733.257 5
 1 17 31 2943.17 1784.34 3
 -1 -17 -31 180.206 747.929 5
 -1 -17 -31 37.7634 810.656 4
 1 -17 31 520.268 962.716 1
 1 -19 1 4622.19 596.381 4
 1 -19 -1 5028.96 504.735 5
 -1 -19 1 4529.02 864.539 1
 -1 -19 1 3849.52 610.684 4
 -1 19 -1 3249.28 389.461 3
 1 -19 1 4868.27 850.63 1
 -1 -19 -1 5324.41 876.729 1
 -1 -19 1 3267.34 519.491 5
 -1 -19 -1 4503.68 521.307 5
 1 -19 -1 4086.7 603.913 4
 1 -19 -1 4011.11 779.627 1
 -1 -19 -1 4599.18 577.916 4
 -1 19 1 4456.82 426.987 3
 1 -19 1 5297.05 518.615 5
 1 -19 -3 11533.7 571.603 5
 -1 -19 -3 14872.6 975.039 1
 -1 -19 -3 15413.8 662.501 4
 -1 -19 3 12307.4 959.501 1
 -1 -19 3 11135.7 657.433 4
 1 -19 -3 10158.6 895.607 1
 1 -19 -3 10536.8 643.731 4
 -1 19 3 11088.5 553.615 3
 1 -19 3 10448.7 924.181 1
 -1 -19 -3 14042 605.413 5
 -1 -19 3 10366.9 592.115 5
 1 19 -3 10100.8 390.29 3
 -1 19 -3 10988.8 428.037 3
 -1 19 3 8945.65 474.246 2
 1 19 3 14037.4 612.192 3
 -1 -19 -5 19687.8 1056.08 1
 1 -19 -5 23567.5 683.787 5
 1 -19 5 26140.5 1074.23 1
 -1 -19 -5 23873.1 713.925 5
 1 -19 -5 24285.9 758.201 4
 -1 19 5 24489.3 746.73 3
 -1 19 5 19203.5 608.287 2
 -1 -19 -5 29073.6 791.164 4
 1 19 5 26188.8 790.654 3
 -1 -19 5 27487.3 1108.18 1
 1 -19 -7 5469.69 511.93 5
 1 -19 -7 7043.67 583.712 4
 -1 19 7 6151.57 447.91 2
 -1 -19 -7 7218.93 545.353 5
 1 19 7 7444.23 650 3
 -1 -19 -7 6835.46 586.944 4
 -1 -19 7 7739.4 917.967 1
 -1 19 7 6600.79 626.376 3
 1 -19 9 -72.5392 893.089 1
 1 -19 -9 596.254 467.659 5
 1 19 9 1227.26 686.533 3
 -1 -19 9 2505.29 924.339 1
 1 -19 -9 214.645 609.206 4
 -1 -19 -9 1436.36 581.308 4
 -1 19 9 1191.37 405.634 2
 -1 19 9 1404.69 611.676 3
 -1 -19 -9 1339.41 473.284 5
 -1 -19 -11 85.4985 469.918 5
 -1 -19 11 110.158 929.11 1
 1 -19 -11 -201.095 561.699 4
 -1 -19 -11 537.764 592.134 4
 1 19 11 -68.3869 715.593 3
 1 -19 -11 -130.942 466.109 5
 1 -19 11 -106.681 913.796 1
 -1 19 11 -90.0418 438.967 2
 -1 19 11 -283.654 674.677 3
 -1 19 13 31781.6 1127.52 3
 1 -19 -13 28010.2 792.412 5
 1 -19 -13 34484.2 915.001 4
 -1 19 13 27282.2 825 2
 -1 -19 -13 34668.9 924.475 4
 -1 -19 13 39618 1317.46 1
 1 -19 13 37264.4 1276.42 1
 -1 -19 -13 29445.2 828.034 5
 1 19 13 33414.2 1191.21 3
 -1 -19 -15 31834.3 908.295 4
 -1 -19 -15 28316.6 837.119 5
 -1 19 15 31285.1 1230.85 3
 1 -19 -15 34124.6 940.298 4
 1 -19 -15 27870.1 795.073 5
 -1 -19 15 38551.1 1345.15 1
 1 19 15 33871.6 1341.91 3
 1 -19 15 36956.2 1284.63 1
 -1 19 15 27405.8 868.095 2
 -1 19 17 5525.95 603.986 2
 1 19 17 7265.99 1159.13 3
 1 -19 17 7127.36 1086.51 1
 -1 -19 -17 5487.05 622.47 5
 -1 -19 -17 5746.68 693.737 4
 1 -19 -17 5764.91 706.99 4
 1 -19 -17 4919.63 573.779 5
 -1 19 17 6199.74 1079.22 3
 1 -19 -19 1242.54 672.768 4
 -1 -19 19 3015.37 1050.66 1
 -1 19 19 -133.463 546.477 2
 -1 -19 -19 399.235 646.728 4
 1 -19 -19 4.32639 544.921 5
 1 19 19 747.425 1168.78 3
 -1 -19 -19 498.734 604.011 5
 -1 19 19 -1099.1 1076.92 3
 1 -19 19 2225.48 1013.3 1
 -1 -19 21 4081.06 1048.43 1
 -1 -19 -21 193.807 697.68 4
 1 -19 -21 1493.17 577.657 5
 -1 -19 -21 2460.65 672.759 5
 -1 19 21 677.085 1098.02 3
 1 -19 21 1654.24 984.878 1
 1 19 21 1721.16 1284.78 3
 -1 19 21 1808.93 585.271 2
 1 -19 -21 1753.51 708.271 4
 1 -19 -23 5179.91 673.81 5
 -1 -19 -23 6465.6 787.311 5
 -1 -19 -23 6304.81 778.437 4
 -1 19 23 4879.45 641.825 2
 1 -19 -25 1620.41 680.885 5
 1 19 25 1728.06 1461.47 3
 1 -19 25 2879.01 978.269 1
 -1 19 25 1767.32 1286.1 3
 -1 -19 25 2274.7 1007.2 1
 1 -19 -25 234.737 729.179 4
 1 19 27 374.691 1585.7 3
 1 -19 -27 -150.64 758.819 4
 -1 19 27 -11.6188 1331.11 3
 -1 -19 27 1757.23 1035.9 1
 -1 -19 -27 -196.182 752.559 5
 1 -19 27 1868.97 968.094 1
 -1 -19 29 1400.86 1077.24 1
 1 -19 29 919.861 983.958 1
 -1 -19 -29 -167.343 778.994 4
 1 19 29 944.056 1614.39 3
 -1 19 29 -1817.72 1404.58 3
 -1 -19 -29 453.588 746.511 5
 1 -21 1 1311.1 591.481 4
 -1 -21 1 522.448 526.537 5
 -1 -21 1 651.582 600.94 4
 1 21 -1 208.078 363.458 3
 -1 21 -1 754.022 407.865 2
 -1 -21 -1 1165.22 884.596 1
 -1 21 1 986.244 412.589 3
 -1 21 -1 187.632 370.536 3
 -1 -21 -1 718.299 545.959 5
 1 21 1 536.345 421.079 3
 1 -21 -1 1033.55 845.018 1
 1 -21 -1 452.108 608.544 4
 1 -21 1 1990.21 857.623 1
 -1 21 1 894.413 404.245 2
 -1 -21 -1 757.048 577.209 4
 1 -21 1 1379.01 538.892 5
 1 -21 -1 842.046 513.306 5
 -1 -21 1 449.203 847.66 1
 -1 -21 3 13272.8 1059.73 1
 -1 -21 -3 10961.3 666.496 4
 -1 -21 3 11722.1 650.398 5
 -1 21 3 8944.6 518.682 2
 -1 21 -3 10564.7 585.83 2
 1 -21 -3 9689.1 610.02 5
 1 -21 -3 9568.17 873.067 1
 -1 21 3 11207.2 597.206 3
 1 21 3 9920.39 589.724 3
 1 -21 3 10004.8 939.337 1
 -1 21 -3 11276.7 455.264 3
 -1 -21 3 10065.4 664.149 4
 -1 -21 -3 10403.5 993.261 1
 -1 -21 -3 11022.3 604.49 5
 1 -21 -3 10917.1 735.264 4
 -1 -21 -5 7973.1 889.977 1
 -1 -21 -5 8907.35 583.76 5
 1 -21 -5 8260.58 575.822 5
 1 21 5 9672.63 665.116 3
 1 -21 5 8852.3 952.201 1
 1 -21 -5 9500.24 688.694 4
 -1 21 -5 8766.69 403.877 3
 -1 21 5 7122.68 502.764 2
 -1 -21 -5 9201.3 648.567 4
 -1 -21 5 9419.93 987.648 1
 -1 21 5 9164.45 610.477 3
 1 -21 -7 9037.26 590.136 5
 1 -21 7 11304.4 1001.86 1
 -1 -21 -7 9784.12 974.558 1
 -1 21 7 10084.5 710.394 3
 1 21 7 10119.3 712.374 3
 -1 21 7 8271.92 538.195 2
 -1 -21 -7 9047.1 607.76 5
 -1 -21 -7 10741.9 747.693 4
 1 -21 -7 9654.7 698.616 4
 -1 -21 7 11429.8 1007.46 1
 -1 21 9 900.965 442.17 2
 1 -21 -9 1233.03 620.129 4
 -1 -21 9 321.829 952.18 1
 1 -21 -9 707.299 510.408 5
 1 -21 9 659.74 911.997 1
 -1 -21 -9 1060.94 536.892 5
 1 21 9 285.085 689.395 3
 -1 21 9 1105.83 680.942 3
 -1 -21 -9 826.506 605.069 4
 1 -21 -11 7138.56 608.102 5
 -1 -21 -11 8435.33 721.18 4
 -1 21 11 6234.77 545.14 2
 1 -21 11 9448.5 1037.97 1
 -1 -21 -11 6515.83 601.855 5
 -1 21 11 7101.35 815.351 3
 -1 -21 11 9356.05 1106.4 1
 1 -21 -11 9075.47 762.814 4
 1 21 11 6524.51 844.595 3
 -1 -21 -13 10052.8 661.076 5
 -1 -21 -13 12080.6 775.256 4
 1 21 13 12227.4 1051.59 3
 -1 -21 13 14958.1 1152.07 1
 1 -21 -13 10192.7 627.949 5
 1 -21 13 13122.4 1103.42 1
 -1 21 13 11590 919.029 3
 1 -21 -13 12161.6 746.663 4
 -1 21 13 10192.4 626.847 2
 -1 21 15 4549.91 569.629 2
 1 21 15 4755.34 1004.56 3
 1 -21 -15 5368.74 709.919 4
 -1 -21 -15 4571.01 593.908 5
 -1 21 15 4722.64 914.117 3
 1 -21 15 6148.42 1026.48 1
 -1 -21 -15 5282.92 719.335 4
 1 -21 -15 5307.76 574.658 5
 -1 -21 15 7722.34 1133.64 1
 -1 -21 -17 3297.65 728.045 4
 -1 -21 -17 2160.94 598.143 5
 1 -21 -17 3166.85 696.547 4
 -1 21 17 2722.19 969.156 3
 1 -21 -17 3035.59 558.132 5
 1 -21 17 3870.49 1034.27 1
 1 21 17 1683.3 1053.81 3
 -1 21 17 2368.18 566.424 2
 1 -21 -19 624.089 567.359 5
 1 -21 19 175.652 975.068 1
 -1 -21 -19 40.6955 669.171 4
 -1 -21 -19 255.391 567.096 5
 -1 -21 19 1623.99 1106.72 1
 1 21 19 113.724 1116.21 3
 1 -21 -19 880.836 695.052 4
 -1 -21 -21 1481.57 701.261 4
 -1 -21 -21 987.821 625.686 5
 1 -21 -21 582.966 573.63 5
 1 -21 -21 246.318 717.691 4
 -1 -21 23 2848.98 1027.65 1
 -1 21 23 3602.11 1296.47 3
 1 -21 -23 470.536 759.831 4
 1 -21 -23 2399.45 621.614 5
 1 -21 23 81.3777 949.016 1
 -1 -21 -25 3563.94 704.89 5
 1 -21 25 4836.43 973.679 1
 1 21 25 4925.94 1495.7 3
 -1 -21 -25 1222.18 768.892 4
 -1 21 25 6184.81 1349.91 3
 -1 -21 27 1451.92 1027.07 1
 1 -21 27 793.439 955.852 1
 -1 -21 -27 -157.267 728.699 4
 -1 -21 -27 626.749 714.79 5
 -1 21 27 -185.323 1310.99 3
 1 21 27 1393.39 1515.18 3
 1 -21 -27 69.0444 669.757 5
 1 -23 1 329.428 606.134 4
 -1 -23 -1 671.6 659.639 4
 -1 -23 -1 647.499 965.952 1
 -1 -23 1 324.261 910.574 1
 -1 23 1 1121.47 460.976 3
 -1 23 -1 736.716 389.941 3
 1 -23 1 894.296 573.843 5
 -1 -23 1 945.789 566.797 5
 1 -23 -1 479.751 551.353 5
 1 -23 -1 842.964 672.749 4
 -1 -23 -1 619.068 550.101 5
 -1 -23 1 553.212 638.929 4
 1 -23 -1 917.528 897.508 1
 1 -23 1 226.858 917.889 1
 -1 -23 -3 6080.2 678.079 4
 1 -23 -3 6195.76 597.141 5
 -1 -23 3 5652.67 650.763 4
 -1 -23 -3 5584.61 975.848 1
 -1 -23 -3 6047.86 617.28 5
 1 -23 -3 6763.08 925.138 1
 1 -23 3 5310.18 927.848 1
 -1 -23 3 5632.29 1043.48 1
 -1 23 3 5138.55 549.603 3
 1 23 3 5567.77 554.769 3
 1 -23 -3 6536.73 747.794 4
 -1 -23 3 7642.02 636.818 5
 1 -23 -5 10267.1 749.372 4
 -1 -23 5 11195.8 1070.64 1
 -1 23 5 8940.41 653.457 3
 1 23 5 9877.04 681.933 3
 -1 -23 -5 9061.35 991.452 1
 1 -23 -5 10354 679.079 5
 -1 -23 -5 9302.06 720.699 4
 1 -23 -5 10432 1036.93 1
 -1 -23 -5 8759.24 635.186 5
 1 -23 5 10504.7 1024.78 1
 1 -23 -7 2450.98 557.798 5
 -1 23 7 3041.51 620.343 3
 1 -23 7 2742.49 952.869 1
 -1 -23 7 3698.73 987.782 1
 1 -23 -7 3862.64 677.792 4
 -1 -23 -9 1810.58 588.596 5
 1 -23 9 1146.73 952.57 1
 -1 -23 9 790.465 1008.19 1
 -1 23 9 1283.27 685.504 3
 1 -23 -9 1800.79 661.384 4
 1 -23 -9 1131.06 541.974 5
 -1 -23 -9 2164.17 739.379 4
 1 23 9 1913.18 726.959 3
 -1 23 11 2060.41 747.145 3
 1 23 11 925.285 789.408 3
 1 -23 -11 1652.46 555.249 5
 -1 -23 -11 1405.08 651.445 4
 1 -23 11 1403.82 981.84 1
 -1 -23 11 2327.19 1073.18 1
 -1 -23 -11 2312.14 588.375 5
 1 -23 -11 1657.85 656.034 4
 1 -23 -13 2822.1 590.052 5
 -1 -23 -13 2886.69 698.899 4
 1 -23 -13 2899.92 700.45 4
 1 23 13 971.63 892.71 3
 -1 -23 -13 2233.41 589.763 5
 -1 -23 13 3022.9 1071.46 1
 -1 23 13 2761.9 825.216 3
 1 -23 13 2436.02 1000.62 1
 -1 -23 -15 5237.66 618.174 5
 1 -23 -15 4460.53 709.663 4
 1 -23 -15 3589.11 579.721 5
 1 -23 15 6331.66 1046.04 1
 1 23 15 5263.71 1005.37 3
 -1 23 15 5709.67 887.539 3
 -1 -23 -17 23.0967 729.308 4
 1 -23 -17 2269.28 573.141 5
 1 -23 -17 2877.86 690.594 4
 -1 -23 -17 1628.33 577.094 5
 -1 23 17 2738.8 909.708 3
 1 23 17 2306.58 1081.59 3
 1 -23 -19 204.725 557.273 5
 1 -23 -19 45.7013 693.651 4
 1 -23 21 2769.38 1064.38 1
 -1 23 21 5434.71 1164.22 3
 -1 -23 23 3599.39 1055.49 1
 -1 -23 -23 5139.95 820.293 4
 1 23 23 2456.43 1285.95 3
 1 -23 23 4840.63 1008.93 1
 -1 -23 -23 3797.59 658.426 5
 -1 -23 -25 595.669 785.936 4
 1 23 25 1193.29 1327.43 3
 -1 -23 -25 1651.36 667.297 5
 1 -23 25 624.303 934.344 1
 1 -23 -25 1273.61 658.746 5
 1 -23 -25 573.237 779.092 4
 -1 23 25 1231.74 1244.48 3
 -1 -23 25 1094.13 1038.01 1
 -1 -25 1 -391.366 969.422 1
 1 -25 -1 1864.45 934.47 1
 1 -25 -1 291.983 578.384 5
 -1 -25 1 460.449 672.12 4
 -1 -25 1 65.3495 582.417 5
 1 -25 -1 -88.8331 676.044 4
 -1 -25 -1 -565.526 952.908 1
 1 -25 1 -40.5496 655.873 4
 -1 -25 -1 -519.92 684.107 4
 -1 -25 -1 159.254 580.475 5
 1 -25 1 133.735 579.783 5
 -1 25 1 865.768 462.953 3
 -1 -25 3 2700.16 1050.75 1
 1 -25 -3 2913.38 956.255 1
 -1 25 3 2180.86 518.163 3
 1 -25 3 2730.28 927.406 1
 -1 -25 3 2615.38 642.45 4
 -1 -25 -3 2563.01 606.066 5
 1 -25 -3 3037.76 603.041 5
 -1 -25 -3 3483.52 997.149 1
 -1 -25 -3 3335.59 698.27 4
 1 -25 -3 3432.65 727.696 4
 -1 -25 3 2573.76 611.2 5
 -1 -25 -5 7479.15 721.981 4
 -1 25 5 6045.41 634.245 3
 -1 -25 5 6134.25 1057.96 1
 -1 -25 -5 6364.31 630.548 5
 1 -25 -5 7677.57 790.44 4
 -1 -25 -5 5928.55 1022.29 1
 1 -25 -5 6605.6 646.327 5
 1 -25 -5 6240.2 940.109 1
 1 -25 5 5762.28 1022.54 1
 -1 -25 -7 8748.23 976.15 1
 -1 25 7 10644.9 720.647 3
 1 -25 -7 9972.87 655.46 5
 1 -25 7 9794.94 1050.8 1
 -1 -25 -7 9901.87 661.781 5
 1 25 7 10039.7 777.871 3
 -1 -25 7 12036.3 1116.76 1
 -1 -25 -7 9554.94 751.836 4
 1 -25 -7 10544.5 1073.37 1
 -1 -25 -9 934.484 569.322 5
 1 -25 -9 752.382 540.598 5
 1 -25 9 -741.539 950.369 1
 -1 -25 -9 171.317 645.591 4
 1 -25 -9 52.7573 674.736 4
 -1 25 9 288.282 664.8 3
 -1 -25 9 551.67 1022.37 1
 -1 -25 -9 1498.54 884.619 1
 1 25 9 1318.08 747.215 3
 1 25 11 1261.83 780.707 3
 -1 -25 -11 12.8323 574.162 5
 -1 -25 -11 507.752 684.929 4
 1 -25 11 -207.27 972.451 1
 -1 -25 11 -440.752 1072.86 1
 1 -25 -11 9.07548 657.754 4
 1 -25 -11 223.387 546.944 5
 -1 25 11 -6.55901 730.294 3
 -1 -25 -13 4488.55 643.867 5
 1 25 13 4520.35 887.541 3
 -1 -25 13 5020.46 1107.04 1
 1 -25 -13 3888.83 696.527 4
 1 -25 -13 3255 601.791 5
 -1 25 13 4702.12 833.23 3
 1 -25 -15 2681.22 599.007 5
 -1 25 15 4552.99 908.687 3
 1 25 15 2853.91 967.63 3
 1 -25 -15 2591.88 712.843 4
 -1 -25 17 2427.65 1083.7 1
 1 -25 17 2856.21 1037.81 1
 -1 25 19 1300.41 933.524 3
 -1 -25 -19 144.53 594.53 5
 -1 -25 19 773.276 1143.65 1
 -1 -25 -19 278.586 722.234 4
 1 -25 -21 288.718 732.837 4
 -1 -25 -21 36.718 742.339 4
 1 -25 -21 375.881 614.452 5
 -1 -25 -21 632.889 602.03 5
 -1 25 21 2645.04 1033.69 3
 1 -25 21 1808.4 1022.85 1
 -1 -25 21 413.532 1013.83 1
 1 25 21 -2180.67 1226.77 3
 -1 -25 -23 1529.58 782.633 4
 1 -25 -23 813.882 610.582 5
 1 -25 23 -421.105 964.917 1
 -1 -25 23 699.558 1013.74 1
 1 25 23 -948.868 1320.61 3
 -1 -25 -23 1322.54 641.6 5
 1 -25 -23 264.647 755.752 4
 -1 -27 1 -799.208 1009.21 1
 -1 -27 -1 145.504 939.831 1
 -1 -27 1 131.724 621.907 5
 1 -27 -1 112.025 611.659 5
 1 -27 1 -379.288 921.233 1
 -1 -27 1 -503.725 656.262 4
 -1 -27 -1 -676.438 617.656 5
 -1 -27 -1 -767.914 710.845 4
 1 -27 -1 -193.142 964.68 1
 1 -27 -1 17.1815 665.536 4
 -1 -27 3 1815.56 1022.36 1
 -1 -27 -3 2180.79 741.361 4
 1 -27 -3 2608.36 972.332 1
 1 -27 -3 2570.37 609.258 5
 -1 -27 -3 4459.21 1076.21 1
 -1 -27 -3 2738.23 615.779 5
 1 -27 -3 172.792 734.562 4
 1 -27 -5 8680.84 677.148 5
 -1 27 5 8381.46 660.44 3
 -1 -27 5 10450.5 1107.44 1
 1 -27 -5 8715.35 1030.8 1
 -1 -27 -5 8138.8 1037.68 1
 1 -27 5 10310 1106.87 1
 1 -27 -7 3553.65 646.065 5
 -1 -27 -7 3922.06 985.932 1
 1 -27 -7 4892.06 945.982 1
 -1 27 7 2971.4 661.601 3
 -1 -27 7 4861.79 1070.42 1
 1 -27 -9 339.382 564.845 5
 1 -27 -9 2227.91 985.655 1
 -1 -27 -9 1476.28 881.697 1
 -1 27 9 211.914 651.359 3
 -1 -27 -11 1012.7 913.353 1
 1 27 11 -735.405 812.154 3
 -1 27 11 72.782 712.84 3
 -1 -27 13 1732.91 1072.2 1
 1 -27 13 2076.54 1011.08 1
 1 27 13 2195.45 875.3 3
 -1 -27 -13 2289.74 697.12 4
 -1 -27 -15 1479.88 617.569 5
 1 -27 15 3170.49 1045.13 1
 -1 -27 -15 516.32 715.926 4
 -1 -27 15 2971.22 1120.85 1
 -1 27 17 1537.37 933.951 3
 -1 -27 -17 -422.293 603.539 5
 1 -27 -17 31.0205 713.23 4
 -1 -27 17 706.795 1080.06 1
 1 -27 17 1513.78 1030.47 1
 -1 -27 -17 -38.061 687.115 4
 1 27 17 756.97 951.923 3
 1 -27 -17 606.085 607.638 5
 1 -27 19 289.714 1012.26 1
 -1 -27 -19 88.8349 704.636 4
 -1 -27 19 -200.376 1135.4 1
 1 -27 -19 380.551 603.693 5
 -1 27 19 -9.11825 971.157 3
 1 -27 -19 156.62 750.321 4
 -1 -27 -19 -264.777 601.533 5
 1 27 19 -1826.01 1099.23 3
 -1 -29 -1 -194.185 603.425 5
 -1 -29 -1 -1770.86 1012.06 1
 -1 -29 1 -655.71 652.478 4
 -1 -29 1 251.162 591.903 5
 -1 -29 -1 -893.549 740.425 4
 -1 -29 -3 3190.08 758.582 4
 -1 -29 -3 2475.49 998.264 1
 -1 -29 -3 3937.71 656.773 5
 -1 -29 -5 5872.95 815.876 4
 1 -29 5 4163.67 980.957 1
 -1 -29 -5 5501.37 675.32 5
 -1 -29 -5 3354.58 1052.66 1
 -1 -29 -7 2196.34 1021.87 1
 1 -29 -7 1001.59 776.812 4
 -1 -29 -7 9191.96 794.153 4
 1 -29 7 177.633 912.357 1
 -1 -29 -7 7500.44 727.362 5
 -1 -29 -9 3579.66 736.922 4
 -1 29 9 -84.5305 691.332 3
 1 -29 -9 1161.77 640.516 5
 -1 -29 9 9.09601 1045.08 1
 -1 -29 -9 3476.73 641.438 5
 1 -29 9 136.669 905.084 1
 -1 -29 -9 5245.42 1044.54 1
 1 -29 -9 308.802 766.983 4
 1 -29 11 -741.231 961.452 1
 -1 -29 -11 1716.35 902.698 1
 -1 -29 -11 1218.49 707.839 4
 -1 -29 11 194.859 1051.78 1
 1 -29 -11 111.417 718.299 4
 1 -29 -11 14.2676 580.663 5
 -1 -29 -11 285.172 594.568 5
 1 -29 -13 249.654 584.375 5
 -1 -29 -13 -312.74 685.98 4
 1 -29 13 1663.32 991.35 1
 -1 -29 -13 -683.387 605.168 5
 1 -29 -13 40.8965 705.869 4
 -1 29 13 1509.86 769.16 3
 -1 -29 13 1537.66 1077.22 1
 1 -29 15 1401.63 984.006 1
 1 -29 -15 434.781 591.383 5
 1 29 15 82.3126 919.022 3
 -1 -29 -15 83.1581 601.912 5
 1 -29 -15 407.85 725.355 4
 -1 -29 -15 -317.461 686.495 4
 -1 -29 15 3117.21 1152.35 1
 -1 29 15 892.411 818.834 3
 -1 -31 -1 -482.634 675.072 4
 1 -31 1 -798.795 966.968 1
 1 -31 -1 -723.311 947.253 1
 -1 -31 1 710.256 997.244 1
 -1 -31 -1 1293.74 658.929 5
 -1 -31 1 -775.59 680.76 4
 -1 -31 -1 -794.242 1029.92 1
 -1 -31 -3 1889.16 753.899 4
 1 -31 -3 2107.03 677.475 5
 1 -31 -3 316.653 708.461 4
 -1 -31 -3 1208.2 952.7 1
 -1 -31 3 1917.57 989.243 1
 -1 -31 -3 2013.63 641.672 5
 1 -31 -3 861.331 988.273 1
 1 -31 3 -589.434 994.025 1
 1 -31 -5 83.0921 940.786 1
 -1 -31 -5 1238.2 738.002 4
 1 -31 -5 341.747 764.069 4
 1 -31 -5 793.205 608.968 5
 -1 -31 -5 900.454 618.667 5
 -1 -31 5 -404.24 975.184 1
 1 -31 5 175.867 926.375 1
 1 -31 7 -522.137 934.239 1
 -1 -31 -7 1006.91 608.583 5
 1 -31 -7 106.561 768.725 4
 -1 -31 7 1361.89 1034.34 1
 -1 -31 -7 551.551 951.093 1
 1 -31 -7 857.242 609.582 5
 1 -31 -7 1274.84 989.289 1
 -1 -31 -7 1150.28 758.422 4
 1 -31 -9 -214.701 768.293 4
 1 -31 -9 522.88 601.499 5
 -1 -31 -9 178.419 628.306 5
 1 -31 -9 1466.42 960.561 1
 -1 -31 9 -9.51105 1065.72 1
 -1 -31 -9 -542.045 701.442 4
 1 -31 9 -867.632 943.367 1
 -2 0 0 12.6253 50.8077 3
 -2 0 -2 579719 5245.87 5
 -2 0 2 580992 5259.47 1
 -2 0 -2 586327 5241.36 3
 -2 0 -4 77.13 122.065 3
 2 0 4 -63.8873 141.994 1
 -2 0 -4 -7.8083 102.873 2
 -2 0 -4 -3.1078 160.419 5
 2 0 -4 -22.0477 86.644 4
 -2 0 4 -28.0395 164.671 1
 -2 0 4 -1.82967 126.328 3
 -2 0 -6 89317.6 1064.26 5
 -2 0 -6 93496.5 1004.82 2
 -2 0 -6 94545.9 1030.19 3
 2 0 -6 94307.3 967.21 4
 2 0 6 94029.4 1025.69 1
 -2 0 6 90742.5 1089.52 1
 -2 0 6 90431.8 1084.1 3
 -2 0 -8 27.3163 296.992 5
 2 0 -8 65.5711 209.11 4
 -2 0 8 -43.8396 314.125 1
 2 0 8 -74.0086 286.543 1
 -2 0 -8 42.8538 272.575 4
 -2 0 8 173.769 321.783 3
 2 0 -8 36.9739 242.384 5
 -2 0 10 14703.1 501.123 1
 2 0 10 15678.1 452.844 1
 2 0 -10 15644.8 433.147 5
 2 0 -10 14589.9 382.464 4
 -2 0 -10 14579.4 406.567 4
 -2 0 -10 15443.2 470.103 5
 -2 0 -12 -111.037 308.156 4
 -2 0 12 205.634 393.564 1
 2 0 -12 -83.4203 272.592 4
 -2 0 -12 2.66669 354.303 5
 2 0 12 -85.8425 351.882 1
 2 0 -12 290.824 307.806 5
 2 0 14 18661.1 601.795 1
 2 0 -14 19187.4 519.34 4
 2 0 -16 42.5073 448.039 5
 2 0 16 42.0941 436.044 1
 2 0 -16 -147.758 370.974 4
 -2 0 16 175.677 541.146 1
 -2 0 -16 -300.882 502.389 5
 -2 0 18 240041 2860.58 1
 -2 0 -18 239227 2672.58 4
 2 0 -20 -94.5013 568.667 5
 2 0 -20 71.6575 449.918 4
 -2 0 20 629.783 658.898 1
 -2 0 -20 228.078 512.269 4
 -2 0 -20 -650.361 659.868 5
 2 0 20 88.8653 571.913 1
 2 0 -22 51557.2 1125.75 5
 -2 0 22 49236.1 1204.91 1
 -2 0 -22 50275.6 1183.15 5
 2 0 -24 -433.481 709.782 5
 -2 0 24 -125.645 743.392 1
 -2 0 -24 -216.494 747.697 5
 2 0 24 -152.112 721.422 1
 -2 0 -24 475.586 614.44 4
 2 0 26 4908.93 818.08 1
 -2 0 -26 3931.7 718.844 4
 2 0 -26 5389.55 825.283 5
 -2 0 -26 2975.35 856.36 5
 -2 0 26 4580.55 877.816 1
 -2 0 28 -1463.63 915.634 1
 2 0 -28 154.093 808.074 5
 2 0 28 31.4069 766.426 1
 -2 0 -28 -128.338 831.871 5
 -2 0 -28 -174.917 671.141 4
 -2 0 -30 11618.7 950.805 5
 2 0 30 11979.1 942.813 1
 -2 0 30 13193.1 1043.99 1
 -2 0 -30 11764.1 820.592 4
 2 0 -30 12992.1 960.109 5
 2 0 -32 -27.936 844.427 5
 2 0 32 210.655 816.226 1
 2 0 -34 269.174 881.948 5
 -2 0 -34 1221.7 889.992 5
 -2 0 36 -1097.84 905.094 1
 -2 0 -36 -103.552 893.178 5
 -2 2 0 353123 3262.47 3
 -2 2 0 352675 3234.28 2
 -2 -2 2 38336.3 416.361 5
 -2 -2 -2 37239.6 447.364 3
 2 -2 2 40153.1 519.325 1
 2 -2 -2 37881.9 433.004 4
 -2 2 2 35455.1 465.554 3
 -2 -2 2 34726.5 466.784 1
 -2 2 -2 39034 450.917 3
 -2 2 2 36803.2 439.383 2
 -2 2 -2 39704.6 434.191 2
 -2 -2 -2 39053.6 453.6 5
 -2 -2 4 46604.4 470.178 4
 -2 -2 4 47507.2 498.727 3
 -2 2 4 42838.9 588.279 3
 -2 -2 -4 44140 525.792 4
 -2 2 -4 46038.5 539.429 3
 2 -2 4 44202.9 595.311 1
 -2 -2 -4 44788.9 572.49 5
 -2 -2 4 45114.2 611.666 1
 2 -2 -4 43496.3 516.424 4
 -2 2 4 42319.7 582.265 1
 2 -2 -4 39878.1 468.231 5
 -2 2 6 11726.1 360.375 1
 -2 2 -6 12628.3 290.022 2
 -2 2 6 11105.2 387.914 3
 -2 -2 6 12717.9 325.108 3
 -2 -2 -6 12971.3 323.608 4
 -2 2 -6 14439.8 398.441 5
 -2 -2 6 12033.4 399.43 1
 2 -2 -6 10328.7 253.956 5
 -2 -2 -6 12615.5 354.014 5
 -2 2 -6 12489.4 295.818 3
 2 2 -6 14715.5 250.469 4
 2 -2 -6 11080.3 282.256 4
 2 2 6 14020.2 283.285 1
 2 -2 8 49530.7 763.747 1
 -2 2 8 49083.9 770.728 1
 -2 2 -8 48580.6 682.55 2
 -2 2 -8 54143 706.939 3
 2 2 -8 58256.2 662.811 4
 -2 2 -8 51214.4 776.563 5
 -2 -2 -8 51233.5 700.337 4
 2 2 8 56695.3 704.531 1
 -2 -2 -8 49545.2 746.946 5
 -2 2 8 48693.2 844.921 3
 2 -2 -8 48338.5 659.321 5
 2 -2 -8 51044.8 677.377 4
 -2 -2 8 48341.1 803.472 1
 -2 -2 10 328.128 371.127 1
 2 -2 10 302.584 332.761 1
 -2 -2 -10 194.49 322.224 5
 -2 2 -10 334.833 290.644 4
 2 -2 -10 148.653 254.598 4
 2 -2 -10 101.842 253.315 5
 2 2 10 190.045 275.831 1
 -2 2 10 229.582 319.744 1
 2 2 -10 198.105 234.59 4
 -2 -2 -10 145.797 299.789 4
 -2 2 10 428.365 414.178 3
 -2 2 -10 240.437 344.408 5
 2 2 12 30530.9 609.485 1
 -2 2 -12 30218.5 684.486 5
 2 -2 12 29875.9 677.052 1
 -2 2 12 29334.3 671.693 1
 2 2 -12 30548.5 551.827 4
 2 -2 -12 29948.4 576.807 4
 2 -2 -12 29736 575.017 5
 -2 -2 -12 28857 594.824 4
 -2 -2 -12 28918.4 624.862 5
 2 2 -14 2363.37 338.747 4
 2 -2 -14 3304.79 396.68 5
 2 2 -14 2231.03 437.325 5
 2 2 14 2517.29 397.194 1
 2 -2 -14 3350.08 380.927 4
 2 -2 14 2404.29 442.457 1
 -2 2 -16 32422.9 822.21 5
 2 2 16 29672.1 741.188 1
 2 -2 -16 30734.8 703.264 4
 -2 2 16 31559.5 822.693 1
 2 2 -16 31140.1 687.443 4
 -2 -2 -16 31762.6 765.8 5
 -2 -2 16 30869.8 876.386 1
 2 -2 -16 29487.5 717.46 5
 2 -2 18 11293.8 696.591 1
 -2 -2 -18 11384.8 627.318 5
 -2 -2 18 12544.8 790.892 1
 -2 -2 -18 12755.4 605.297 4
 2 -2 -18 10649.1 556.312 4
 2 2 -18 12091 546.541 4
 -2 2 -18 11499.4 544.883 4
 -2 2 18 11498.3 684.204 1
 -2 2 -18 11300.9 695.441 5
 2 2 -18 12081.6 687.714 5
 2 2 20 176166 2169.22 1
 -2 2 20 162634 2226.63 1
 -2 -2 -20 169762 2186.94 5
 -2 -2 -20 169880 2095.84 4
 -2 -2 20 172876 2337.91 1
 2 2 -20 176411 2191.54 5
 -2 2 -20 169322 2249.45 5
 -2 2 -20 153851 2029.24 4
 2 -2 20 169652 2270.39 1
 2 2 -20 167974 2066.87 4
 2 -2 -20 169487 2134.83 5
 2 -2 -20 157081 2065.51 4
 2 -2 22 553.269 689.165 1
 -2 2 -22 -532.381 731.193 5
 -2 -2 22 -541.539 745.879 1
 -2 -2 -22 -96.4853 560.052 4
 2 -2 -22 539.04 592.351 5
 2 2 22 -710.859 617.694 1
 -2 -2 -22 -61.344 630.516 5
 2 2 -22 -328.289 632.286 5
 -2 2 -24 1544.4 798.065 5
 -2 -2 -24 2559.23 664.307 4
 2 2 24 1601.87 680.479 1
 2 -2 -24 2039.35 681.166 5
 -2 2 24 2142.88 760.104 1
 2 -2 24 1830.35 722.96 1
 -2 -2 24 2304.23 840.367 1
 2 2 -24 2595.31 716.165 5
 -2 2 -24 2571.06 636.955 4
 -2 -2 -24 2188.99 738.709 5
 2 2 -26 -86.9988 764.368 5
 -2 2 -26 -867.922 849.255 5
 -2 -2 -26 1127.96 822.001 5
 2 2 26 2191.19 728.498 1
 -2 2 26 754.011 800.341 1
 2 -2 -26 529.141 758.204 5
 -2 -2 26 63.7683 872.542 1
 2 -2 26 -278.958 815.454 1
 -2 -2 -26 1392.59 702.782 4
 -2 -2 28 15113.9 1111.73 1
 -2 2 -28 16183.2 1034.1 5
 2 2 -28 19429.5 1038.16 5
 2 2 28 16244.8 909.721 1
 -2 2 28 16126.9 992.135 1
 2 -2 -28 17597.9 983.361 5
 -2 -2 -28 15444.9 862.068 4
 -2 -2 -28 15846.6 978.691 5
 2 -2 28 16669.5 1023.47 1
 -2 2 -28 15435.6 841.616 4
 -2 2 -30 -314.903 900.895 5
 -2 -2 30 151.674 886.805 1
 2 -2 30 994.073 879.743 1
 2 2 30 620.16 760.78 1
 -2 -2 -30 273.882 792.039 5
 -2 2 -30 -82.4637 675.557 4
 -2 2 30 495.387 846.287 1
 2 2 -30 487.536 892.109 5
 2 -2 -30 -261.194 820.194 5
 -2 -2 -30 703.867 759.765 4
 2 2 32 8919.47 867.502 1
 2 -2 32 9678.32 993.8 1
 -2 2 32 10928.8 1563.22 3
 -2 -2 -32 9615.15 874.575 4
 2 2 -32 10254.1 995.302 5
 2 -2 -32 9678.72 949.815 5
 2 2 -34 -119.444 884.687 5
 -2 -2 34 -149.342 910.275 1
 -2 -2 -34 -185.837 872.739 5
 -2 2 34 2540.48 1503.05 3
 2 2 34 -13.9947 788.829 1
 -2 2 -34 737.802 885.298 5
 2 -2 -34 -1517.89 913.741 5
 -2 2 36 5875.16 1567.51 3
 2 2 -36 3072.73 916.928 5
 2 -2 36 2635.4 935.011 1
 -2 2 -36 4128.24 951.454 5
 -2 2 36 1853.5 878.855 1
 -2 -2 36 1504.59 940.069 1
 -2 -2 -36 3049.56 935.871 5
 -2 4 0 -119.626 136.117 3
 -2 -4 0 29.6156 131.29 5
 -2 -4 0 -32.9501 177.254 1
 -2 -4 -2 310499 3178.29 1
 -2 -4 2 329361 3264.26 1
 -2 -4 -2 307262 3137.12 4
 2 4 2 353451 3132.45 2
 -2 -4 2 334219 3177.42 5
 -2 4 2 334209 3238.55 3
 2 -4 -2 345829 3140.72 5
 -2 4 -2 334716 3183.75 3
 2 -4 2 331172 3324.08 1
 -2 4 -2 338484 3187.53 2
 -2 -4 -2 340643 3202.27 5
 -2 4 4 60319.1 779.779 3
 2 4 4 58750.9 666.377 2
 -2 4 4 53244.8 702.502 2
 -2 4 -4 57563.6 665.306 3
 -2 -4 -4 54880.5 712.878 5
 2 -4 4 57095.2 806.13 1
 -2 -4 4 56309.7 778.095 1
 -2 4 -4 57120.6 690.009 2
 2 -4 -4 57550 688.855 4
 2 -4 -4 60274.2 628.475 5
 -2 -4 -4 52258.4 668.639 4
 -2 -4 -6 14813.6 385.009 5
 2 4 -6 17672.7 285.307 4
 -2 4 -6 17453.4 324.861 3
 2 -4 6 15584 465.736 1
 -2 -4 6 14657.2 459.185 1
 -2 -4 -6 14992.6 366.041 4
 2 -4 -6 15433.3 293.92 5
 -2 4 -6 15829.3 344.34 2
 -2 4 6 15731.8 480.322 3
 2 -4 -6 16183.3 363.874 4
 2 -4 -8 6189.72 260.688 5
 -2 -4 -8 7065.29 337.045 4
 2 4 -8 7648.44 253.381 4
 -2 4 -8 6907.18 261.963 3
 -2 -4 8 6493.39 447.365 1
 -2 -4 -8 7210.78 350.025 5
 -2 4 8 6680.53 453.033 3
 2 -4 -8 6896.76 314.303 4
 -2 4 -8 6421.01 269.587 2
 -2 4 8 6458.42 347.018 1
 2 -4 8 6412.04 412.133 1
 2 4 8 7495.39 265.9 1
 2 -4 10 83831.9 1192.17 1
 -2 -4 -10 88092.5 1082.46 4
 -2 4 -10 88670.7 1056.97 3
 2 4 10 91050 1049.12 1
 2 4 -10 89834.7 1017.06 4
 2 -4 -10 83469.3 1031.29 5
 -2 -4 10 80270.8 1204.26 1
 -2 4 -10 87165 1067 2
 -2 4 10 84922.7 1135.18 1
 -2 -4 -10 82936.2 1117.98 5
 -2 4 10 86801.3 1326.97 3
 2 -4 -10 85824.7 1063.13 4
 2 4 12 19136.7 470.824 1
 -2 4 12 16037.9 686.574 3
 2 -4 12 16740.4 561.597 1
 2 -4 -12 17205.3 467.486 4
 2 -4 -12 17683.9 455.923 5
 -2 4 12 17993.2 530.982 1
 -2 -4 -12 17125.4 515.733 5
 2 4 -12 17596.3 429.642 4
 -2 -4 12 16411.5 628.982 1
 -2 -4 -12 17621.6 511.451 4
 2 -4 14 11819.8 577.838 1
 2 4 14 13524.1 464.758 1
 2 4 -14 12545.8 434.658 4
 2 -4 -14 12468.3 474.999 5
 2 -4 -14 12457 459.887 4
 2 4 -16 687.645 369.93 4
 -2 -4 -16 257.046 451.582 4
 2 -4 -16 295.03 394.747 4
 -2 4 -16 1050.31 550.332 5
 -2 4 16 552.609 479.533 1
 2 4 16 235.046 387.401 1
 -2 -4 16 780.009 642.858 1
 -2 4 16 1160.25 749.366 3
 2 -4 -16 451.579 412.439 5
 -2 -4 -16 540.817 471.921 5
 -2 4 18 68228.7 1205.09 1
 -2 -4 -18 70644.3 1204.89 5
 -2 4 -18 68758.5 1077.01 4
 2 4 -18 68586.4 1191.18 5
 2 -4 -18 67252 1112.13 4
 -2 -4 -18 70902.7 1148.62 4
 -2 -4 18 69512.7 1365.85 1
 -2 4 18 73235.7 1607.16 3
 -2 4 -18 75593.5 1310.09 5
 2 4 -18 63021.8 1028.9 4
 2 4 -20 3291.77 611.565 5
 -2 4 20 3533.82 629.694 1
 -2 -4 -20 243.078 561.14 4
 -2 -4 20 3225.88 704.17 1
 -2 4 20 3929.2 1040.94 3
 -2 -4 -20 2818.56 599.289 5
 2 -4 20 2744.61 712.605 1
 -2 4 -20 3255.75 533.246 4
 2 4 20 2841.78 503.696 1
 -2 4 -20 3915.75 770.25 5
 2 4 -20 2939.37 453.892 4
 2 -4 -20 2950.64 564.001 5
 -2 4 -22 48242.3 1030.11 4
 -2 4 -22 55409 1268.03 5
 -2 -4 -22 49827.8 1134.6 5
 -2 4 22 57759.1 1719.17 3
 2 4 22 49747.2 1064.26 1
 2 4 -22 50794.2 1151.98 5
 -2 -4 22 46872.4 1259.63 1
 2 -4 -22 53230.3 1125.2 5
 2 -4 22 55379 1313.62 1
 -2 4 22 50616.7 1164.32 1
 -2 -4 -24 474.534 712.105 5
 -2 4 24 -130.173 690.75 1
 -2 -4 -24 50.0415 661.228 4
 2 -4 24 289.319 794.245 1
 -2 -4 24 -319.888 852.725 1
 2 -4 -24 112.144 575.153 4
 2 -4 -24 216.343 654.942 5
 2 4 24 -355.468 599.464 1
 -2 4 24 1379.24 1200.04 3
 2 4 -24 1487.45 752.681 5
 -2 4 -24 -827.88 623.773 4
 -2 4 -24 150.801 799.321 5
 2 -4 26 5982.99 894.697 1
 -2 -4 26 7618.28 1016.82 1
 2 -4 -26 8222.61 837.068 5
 -2 4 -26 6380.82 900.052 5
 -2 4 -26 5913.11 697.549 4
 -2 4 26 6773.02 835.236 1
 2 4 -26 6788.14 826.899 5
 2 -4 -28 1010.23 789.621 5
 -2 4 -28 122.011 665.206 4
 -2 4 -28 506.101 876.449 5
 -2 -4 -28 1737.77 756.065 4
 2 4 28 2073.92 703.722 1
 2 4 -28 3675.39 907.932 5
 2 -4 28 794.593 832.224 1
 -2 4 28 4528.31 1424.46 3
 -2 4 28 1580.92 807.364 1
 -2 -4 -28 1329.22 816.48 5
 2 4 30 32344.6 1061.06 1
 -2 -4 -30 34225.1 1196.18 5
 2 -4 -30 35757.8 1188.58 5
 -2 4 30 38916.5 1915.96 3
 -2 -4 -30 32443.2 1108.57 4
 2 4 -30 34921.2 1240.94 5
 -2 4 30 34537.5 1152.53 1
 -2 4 -30 35320.5 1277.56 5
 2 -4 30 35712.1 1301.22 1
 -2 -4 30 34575.1 1327.53 1
 2 4 32 -318.57 708.189 1
 -2 -4 -32 -437.29 777.866 4
 2 -4 -32 350.736 844.079 5
 2 4 -32 -296.731 888.861 5
 2 -4 32 538.379 930.659 1
 -2 4 32 2286.24 1521.7 3
 -2 -4 34 -332.163 956.966 1
 -2 4 -34 -1026.33 951.502 5
 -2 -4 -34 453.028 855.077 5
 2 4 34 -291.993 722.47 1
 -2 -4 -36 -127.539 898.633 5
 2 -4 36 82.3025 926.345 1
 2 4 -36 31.9478 946.964 5
 -2 -4 36 -773.428 972.554 1
 -2 4 -36 550.237 942.253 5
 -2 4 36 693.368 1578.58 3
 -2 4 36 124.725 808.813 1
 2 6 0 137805 1398.87 2
 -2 6 0 143178 1480.5 2
 2 -6 0 146217 1460.43 5
 -2 -6 0 144833 1473.02 5
 -2 -6 0 136652 1560.99 1
 -2 -6 0 140583 1408.77 4
 -2 6 0 141175 1483.83 3
 2 -6 0 144530 1496.31 4
 2 -6 -2 34219.6 520.351 4
 -2 -6 -2 32334.3 450.984 4
 -2 -6 -2 31246.4 565.362 1
 -2 6 -2 33303.3 476.708 2
 -2 6 2 30401.5 519.731 3
 -2 6 -2 34239.4 468.155 3
 -2 -6 2 31008.2 476.112 5
 -2 -6 -2 32427.6 487.982 5
 -2 6 2 30831 486.738 2
 -2 -6 2 31490.8 592.594 1
 2 6 2 35498.4 432.9 2
 2 -6 -2 33980.2 452.368 5
 2 -6 2 30581.2 670.478 1
 -2 -6 2 31864.4 412.942 4
 -2 -6 4 -8.84212 348.319 1
 2 -6 -4 186.284 255.554 4
 2 -6 -4 183.963 171.756 5
 2 6 4 136.291 164.04 2
 -2 -6 -4 -91.163 227.506 4
 2 -6 4 92.0701 404.236 1
 -2 6 4 215.659 280.915 3
 -2 6 -4 94.6017 158.952 3
 -2 -6 4 165.103 209.861 5
 -2 -6 -4 65.0418 218.543 5
 -2 6 -4 91.6923 207.096 2
 -2 -6 4 160.652 188.005 4
 -2 6 4 232.433 208.659 2
 -2 6 -6 19703.8 350.285 3
 -2 -6 -6 19102.4 424.781 4
 2 -6 6 20203.1 569.044 1
 -2 6 6 20197.9 430.763 2
 -2 6 -6 19472.7 400.682 2
 -2 -6 -6 20407.1 429.213 5
 2 6 -6 20979.4 339.799 4
 2 -6 -6 21714.6 376.254 5
 -2 6 6 18356.3 523.14 3
 2 6 6 20167 398.166 2
 2 -6 -6 22655.4 442.552 4
 2 -6 -8 271819 2697.08 5
 2 6 8 275396 2769.52 2
 -2 6 8 270153 2948.53 3
 2 -6 8 267297 2893.8 1
 -2 -6 8 271146 2934.35 1
 -2 6 8 266287 2794.56 2
 -2 -6 -8 268322 2780.47 5
 2 6 -8 271809 2666.43 4
 -2 6 -8 268426 2741.48 2
 -2 6 -8 272070 2684.73 3
 -2 -6 -8 276914 2758.93 4
 2 -6 -8 270732 2738.16 4
 2 -6 -10 23908.7 466.267 5
 2 6 -10 23475.4 437.918 4
 -2 6 -10 22607.9 435.046 3
 -2 -6 -10 21839 537.801 5
 -2 6 10 22106.2 694.732 3
 2 -6 10 22091.5 623.278 1
 -2 6 10 22770.8 523.664 1
 -2 -6 10 22085.9 650.962 1
 2 -6 -10 24545.2 513.577 4
 -2 6 -10 23668.8 478.11 2
 -2 -6 -10 24565.2 537.457 4
 -2 6 -12 204370 2198.21 2
 -2 6 -12 197255 2153.72 3
 2 -6 12 204854 2381.16 1
 2 -6 -12 201765 2172.07 5
 2 6 -12 201984 2135.58 4
 2 -6 -12 201318 2200.99 4
 2 6 12 203705 2156.22 1
 2 -6 -14 16.0618 354.705 5
 2 6 14 278.845 300.576 1
 2 -6 -14 394.487 375.662 4
 -2 -6 14 556.769 584.878 1
 -2 -6 -14 141.97 438.668 5
 -2 6 14 385.851 424.795 1
 -2 6 14 309.356 650.773 3
 -2 -6 -14 252.818 458.034 4
 2 6 -14 594.87 331.719 4
 -2 -6 -16 23393.5 721.27 5
 2 6 16 22971.1 616.354 1
 2 -6 -16 21308 640.502 4
 -2 6 16 22369.7 685.591 1
 -2 6 16 23699.4 1024.27 3
 2 -6 16 22686 812.414 1
 -2 6 -18 1627.18 467.258 4
 -2 6 18 1560.82 871.115 3
 2 6 -18 1700.57 407.309 4
 2 -6 18 1116.56 651.532 1
 2 -6 -18 915.253 467.882 5
 -2 6 18 1513.91 521.449 1
 -2 -6 18 1395.05 727.361 1
 -2 6 -18 1358.65 658.264 5
 -2 -6 -18 869.487 557.513 4
 -2 -6 -18 863.111 522.436 5
 -2 6 -20 50327.3 970.684 4
 2 6 20 47536.9 943.652 1
 -2 -6 20 50922.3 1287.54 1
 -2 -6 -20 49546.8 1096.25 5
 2 -6 -20 52460.4 1034.97 5
 -2 6 20 52624 1572.89 3
 -2 6 20 53174.7 1091.95 1
 -2 -6 22 2182.65 854.226 1
 -2 6 22 3857.12 1144.92 3
 2 6 -22 3311.39 700.168 5
 2 -6 -22 2774.65 556.343 4
 2 -6 22 3096.18 876.707 1
 2 6 22 2887.53 517.344 1
 -2 6 -22 5012.32 640.814 4
 -2 6 22 3897.61 684.261 1
 -2 -6 -22 2836.87 662.93 5
 2 -6 -22 3034.56 624.947 5
 -2 6 24 3814.15 1254.01 3
 2 -6 -24 2127.59 603.815 4
 -2 6 24 2373.53 736.531 1
 -2 -6 -24 4055.97 789.771 4
 2 -6 -24 2682.28 668.787 5
 2 6 -24 2875.87 744.483 5
 -2 -6 24 1916.37 872.941 1
 -2 6 -24 3338.57 930.452 5
 2 6 24 3027.72 584.974 1
 -2 6 -24 3165.59 614.899 4
 2 -6 24 2626.95 859.924 1
 -2 -6 -24 2824.45 768.558 5
 -2 -6 -26 2903.29 799.461 4
 -2 -6 -26 1108.2 795.806 5
 2 6 26 941.342 619.49 1
 -2 -6 26 -70.7502 896.886 1
 -2 6 -26 -176.308 868.883 5
 2 6 -26 398.255 800.858 5
 -2 6 26 -1040.48 794.501 1
 -2 6 -26 -80.2278 614.203 4
 2 -6 26 -68.1986 872.025 1
 -2 6 26 2002.88 1314.32 3
 2 -6 -26 -182.352 716.939 5
 2 -6 28 50388 1445.17 1
 2 6 -28 51508.3 1379.73 5
 -2 -6 -28 47972.8 1209.04 4
 -2 6 -28 51731 1374.16 5
 -2 6 28 49293.8 1280.21 1
 -2 -6 28 48017.7 1513.93 1
 -2 -6 -28 50232.1 1313.56 5
 -2 6 28 53306.8 2020.33 3
 2 -6 -28 50831.4 1267.19 5
 -2 6 -30 -790.364 936.012 5
 -2 6 30 426.598 1468.8 3
 -2 -6 -30 -81.6919 758.814 4
 2 -6 30 547.181 888.959 1
 2 6 30 -748.456 633.134 1
 -2 -6 30 60.8064 993.045 1
 2 -6 -30 -818.256 798.109 5
 -2 -6 -30 56.9663 807.001 5
 2 6 -30 352.163 855.037 5
 -2 6 30 -478.543 804.587 1
 2 6 -32 7347.02 955.384 5
 2 -6 32 7389.23 1000.98 1
 2 -6 -32 9701.66 954.85 5
 2 6 32 7179.13 749.453 1
 -2 -6 -32 6350.13 855.218 4
 -2 6 -34 -267.914 936.612 5
 -2 -6 -34 -1323.27 856.146 5
 -2 -6 34 296.815 979.864 1
 2 -6 36 2087.2 1003.85 1
 -2 6 36 2181.73 784.669 1
 -2 -6 36 5285.77 1054.21 1
 -2 -6 -36 2286.67 943.35 5
 2 6 -36 3877.13 989.935 5
 -2 6 36 3859.68 1658.38 3
 2 -8 0 110.023 210.507 5
 -2 -8 0 158.639 225.131 5
 -2 8 0 -123.073 179.977 2
 2 -8 0 12.1837 266.947 4
 -2 -8 0 -160.921 370.083 1
 2 8 0 -132.905 205.962 3
 -2 8 0 -101.916 208.876 3
 2 8 0 23.1157 143.105 2
 -2 -8 -2 13100.9 320.03 4
 -2 -8 -2 13293.8 493.82 1
 -2 -8 -2 11758.1 339.919 5
 -2 8 2 12337.1 371.746 3
 2 8 -2 13166.5 239.413 3
 -2 -8 2 13384.3 485.441 1
 -2 -8 2 12748.4 339.798 5
 -2 8 -2 13776.4 311.817 3
 2 -8 -2 13770.9 384.094 4
 2 -8 2 10468.3 521.878 1
 2 -8 -2 13866.6 314.97 5
 2 8 -2 12727.6 266.272 2
 -2 8 2 12936.9 322.585 2
 2 8 2 13061.1 277.367 2
 -2 -8 2 12155.1 293.156 4
 -2 8 -2 13621.8 320.848 2
 -2 -8 -4 243.981 240.085 4
 2 8 4 306.697 171.178 2
 2 8 -4 254.967 142.948 2
 2 -8 -4 264.672 196.765 5
 -2 -8 4 311.235 223.809 4
 2 -8 -4 398.796 265.457 4
 -2 8 -4 340.144 203.569 2
 2 -8 4 214.575 410.145 1
 -2 -8 -4 248.446 229.517 5
 -2 8 4 238.781 218.808 2
 -2 -8 4 449.58 231.998 5
 -2 -8 4 323.575 389.168 1
 -2 8 4 163.332 282.147 3
 -2 8 -4 335.248 158.299 3
 2 8 -6 6084.84 212.434 2
 -2 8 -6 6825.33 233.181 3
 2 -8 6 5689.12 482.553 1
 2 -8 -6 6339.28 262.883 5
 -2 -8 6 6204.94 479.24 1
 -2 -8 -6 6144.71 319.725 4
 -2 8 -6 6777.23 282.907 2
 2 8 6 5780.81 262.597 2
 -2 -8 -6 5377.11 305.467 5
 -2 8 6 5960.28 295.356 2
 2 -8 -6 6261.21 326.943 4
 -2 8 6 5512.8 387.222 3
 -2 8 -8 54536.5 764.189 2
 2 8 8 52780.2 772.602 2
 2 -8 -8 57211.9 745.352 5
 -2 8 8 52343.7 940.558 3
 -2 -8 -8 49681.3 759.94 4
 -2 -8 -8 49021.1 766.844 5
 2 -8 8 49105.7 971.658 1
 2 8 -8 51055.2 678.056 4
 -2 8 -8 47280 648.024 3
 -2 -8 8 49548.5 930.876 1
 -2 8 8 47287.9 759.178 2
 -2 8 10 555302 5552.57 2
 -2 8 -10 558857 5399.34 3
 2 -8 -10 555115 5475.56 4
 -2 8 -10 566030 5472.97 2
 2 8 -10 563577 5407.06 4
 2 8 10 570131 5540.01 2
 2 -8 -10 563633 5435.69 5
 -2 8 -12 644.771 242.402 3
 2 8 -12 988.472 291.279 4
 -2 8 -12 807.666 291.978 2
 2 8 12 448.547 312.54 2
 2 -8 -12 603.082 303.307 5
 -2 8 12 902.441 595.953 3
 -2 -8 12 240.28 563.493 1
 2 -8 -12 845.746 363.225 4
 2 -8 -14 1724.61 425.438 4
 -2 -8 -14 2079.73 476.571 4
 2 8 -14 1799.65 342.51 4
 -2 -8 -14 1505.54 477.948 5
 2 -8 14 1931.36 594.061 1
 -2 8 14 2085.81 712.99 3
 2 8 14 1503.36 366.747 2
 2 -8 -14 1727.47 388.585 5
 -2 -8 14 2309.73 669.898 1
 -2 8 16 612.564 466.006 1
 2 -8 16 104.631 596.607 1
 -2 -8 -16 88.0677 497.4 5
 -2 8 16 1462.34 852.59 3
 -2 -8 16 1002.32 794.045 1
 2 8 -16 613.516 370.872 4
 -2 -8 -16 208.228 506.522 4
 -2 8 -18 30837.8 764.839 4
 -2 8 18 30958.6 1298.67 3
 -2 -8 -18 28556.8 856.645 5
 2 -8 -18 30735.5 795.135 5
 2 -8 18 27866.8 980.931 1
 -2 -8 -18 31492.4 834.6 4
 -2 8 18 30211.5 814.938 1
 -2 -8 -20 3805.05 645.547 5
 -2 -8 -20 3522.16 627.544 4
 -2 8 -20 5653.6 581.763 4
 2 -8 20 4689.44 831.883 1
 -2 8 20 4294.84 623.577 1
 2 8 20 3083.21 461.476 1
 -2 8 20 5119.14 1101.25 3
 2 -8 -20 3613.64 567.735 4
 2 -8 -20 3037.86 581.903 5
 -2 -8 20 3287.44 814.14 1
 2 -8 -22 16301.8 746.754 4
 -2 -8 -22 17156.5 843.147 5
 -2 -8 22 17033.5 1058.16 1
 -2 8 -22 18920.1 732.109 4
 2 -8 -22 19509.1 799.01 5
 2 -8 22 20197.2 1088.17 1
 -2 8 22 21176 1360.03 3
 -2 8 22 17799.7 793.384 1
 2 8 22 15838.8 639.052 1
 2 -8 -24 -26.2383 689.801 5
 -2 8 -24 -13.0641 573.179 4
 -2 -8 -24 -805.145 735.462 4
 2 -8 -24 4.86473 618.746 4
 2 -8 24 368.494 836.417 1
 -2 8 24 281.72 646.695 1
 -2 -8 -24 -1173.35 775.322 5
 -2 8 24 652.351 1259.21 3
 2 8 -24 250.643 707.507 5
 -2 -8 24 -155.098 956.746 1
 2 8 24 -405.629 530.948 1
 -2 8 -24 678.544 835.669 5
 -2 8 -26 19620.7 1055.19 5
 -2 -8 -26 18733.7 904.838 4
 2 8 26 14143.1 713.771 1
 -2 -8 -26 19086.2 977.701 5
 -2 -8 26 16484.7 1158.4 1
 2 -8 -26 20193.5 943.926 5
 2 -8 26 15614.9 1052.59 1
 2 8 -26 15453.8 966.599 5
 -2 8 26 15891.8 857.65 1
 -2 8 26 21050 1609.38 3
 2 8 28 703.583 567.024 1
 -2 8 28 1981.3 1444.01 3
 2 8 -28 -662.3 856.127 5
 -2 -8 28 245.342 956.87 1
 -2 -8 -28 782.686 750.422 4
 2 -8 28 1168.68 955.067 1
 -2 8 -28 822.622 935.63 5
 2 -8 -28 75.7993 779.038 5
 -2 -8 -28 722.519 816.296 5
 -2 8 28 682.921 704.569 1
 2 -8 30 24444.3 1238.55 1
 2 8 -30 25162 1137.54 5
 -2 -8 -30 25511.4 1092.65 5
 -2 8 30 27567 1851.19 3
 -2 8 30 21694.5 955.437 1
 2 -8 -30 25170.3 1084.22 5
 2 8 -32 -84.5599 866.39 5
 -2 -8 32 71.2417 973.585 1
 -2 8 -32 -743.338 891.514 5
 -2 -8 -32 -464.335 834.215 4
 2 8 -34 441.099 889.603 5
 -2 -8 34 1077.97 1032.76 1
 -2 -8 -34 35.8368 861.723 5
 2 -8 34 1661.04 929.384 1
 -2 8 -34 1247.24 945.368 5
 2 10 0 45463.9 625.982 2
 -2 10 0 46371.7 664.6 2
 2 -10 0 47437.9 667.096 5
 -2 -10 0 45203 686.049 5
 -2 -10 0 46077.5 858.643 1
 2 10 0 46835.1 649.455 3
 -2 10 0 48493.4 685.447 3
 -2 -10 0 44737.2 639.982 4
 2 10 2 1259.9 180.38 2
 2 -10 2 747.216 420.447 1
 2 10 -2 1363.28 190.668 2
 -2 -10 2 1035.1 232.468 4
 -2 10 -2 1333.37 212.374 2
 -2 -10 -2 1320.4 248.163 5
 2 10 -2 1283.43 169.702 3
 2 -10 -2 1330.05 229.038 5
 -2 10 2 1136.97 256.152 3
 -2 10 -2 1324.01 196.739 3
 -2 -10 2 939.394 422.323 1
 -2 -10 -2 1110.54 440.776 1
 2 -10 -2 586.197 309.154 4
 -2 -10 2 1128.37 251.512 5
 -2 -10 -2 923.814 240.596 4
 -2 10 2 1069.7 215.371 2
 2 10 2 1306.25 294.127 3
 2 10 -4 2156.24 189.279 2
 -2 -10 4 1960.44 274.98 5
 -2 10 -4 2201.66 235.443 2
 2 -10 4 1633.67 459.682 1
 -2 -10 4 2588.05 453.733 1
 -2 -10 4 2140.41 269.076 4
 2 -10 -4 2231.49 246.193 5
 -2 -10 -4 1816.62 268.838 5
 -2 10 -4 2606.86 200.185 3
 -2 10 4 2268.95 327.556 3
 2 10 -4 2246.38 122.674 3
 2 10 4 2334.72 208.499 2
 -2 -10 -4 2105.71 283.659 4
 -2 10 4 2096 250.823 2
 2 -10 -4 1674.67 310.018 4
 2 10 4 2094.42 371.882 3
 2 10 -6 6452.09 258.281 2
 2 10 6 6337.94 293.804 2
 -2 10 6 6237.73 330.403 2
 -2 10 6 6068.42 419.251 3
 2 -10 6 5732.57 525.024 1
 2 -10 -6 6686.54 295.36 5
 -2 10 -6 5626.18 225.327 3
 -2 10 -6 6456.76 325.455 2
 -2 -10 6 6853.83 526.6 1
 2 10 8 177348 1921.25 2
 -2 10 8 177613 1953.26 2
 -2 10 -8 178306 1916.5 2
 -2 10 -8 174819 1799.63 3
 2 10 -8 180880 1843.03 2
 2 -10 -10 29318.5 586.7 5
 -2 -10 -10 28468.1 626.882 5
 2 -10 -10 30340.2 663.248 4
 -2 10 -10 28497.2 581.888 2
 -2 -10 -10 32797.1 660.608 4
 2 10 10 28092.5 617.737 2
 -2 10 -10 27190.2 492.433 3
 2 10 -10 32512.3 588.035 4
 -2 10 10 30361 845.385 3
 -2 -10 -12 132222 1611.41 5
 2 10 12 123691 1604.92 2
 -2 -10 -12 137404 1612.48 4
 -2 10 -12 119354 1438.28 3
 2 -10 12 128431 1790.39 1
 2 10 -12 125449 1499.95 4
 -2 -10 12 135261 1832.62 1
 2 -10 -12 127872 1532.08 5
 -2 10 12 144232 1918.81 3
 -2 10 12 129942 1626.78 2
 -2 10 -12 121954 1548.12 2
 -2 10 14 -196.524 734.845 3
 -2 -10 14 -353.671 710.172 1
 2 10 -14 -350.814 333.383 4
 2 10 14 287.811 373.429 2
 -2 10 14 416.765 426.425 2
 2 -10 14 52.8645 631.285 1
 -2 -10 -14 97.7133 442.452 5
 -2 -10 -14 -88.6276 493.653 4
 -2 10 -16 6784.6 418.754 2
 2 -10 -16 7680.34 554.903 4
 -2 -10 -16 7151.26 592.453 5
 -2 10 16 6824.64 533.347 2
 -2 -10 -16 7298.73 611.05 4
 2 -10 -16 6925.41 477.23 5
 -2 -10 16 6869.22 788.484 1
 2 -10 16 6715.16 775.137 1
 -2 10 16 7818.58 945.135 3
 2 -10 18 1373.85 716.109 1
 2 -10 -18 1807.69 550.835 4
 -2 10 18 1387.81 532.584 2
 -2 -10 -18 179.706 619.066 4
 2 10 18 767.721 448.048 2
 2 -10 -18 1083.92 481.402 5
 -2 -10 -18 1584.78 580.805 5
 -2 10 -18 825.465 500.665 4
 -2 -10 18 1623.51 840.199 1
 -2 10 18 1557.21 1014.11 3
 -2 10 -20 22901.9 735.678 4
 -2 -10 -20 22747.5 849.734 5
 -2 10 20 22272.4 786.139 2
 -2 10 20 23725.2 1386.89 3
 -2 -10 20 21929.1 1073.04 1
 2 -10 -20 23964.5 785.267 5
 2 -10 20 22593.3 1020.18 1
 2 -10 -20 22896.3 785.492 4
 -2 -10 -20 22408.8 864.412 4
 -2 -10 -22 4317.59 739.76 4
 -2 10 22 7273.78 1333.27 3
 2 -10 -22 5169.96 654.65 5
 -2 -10 22 4604.32 945.046 1
 -2 10 -22 5721.27 607.687 4
 2 -10 -22 5089.52 644.475 4
 -2 -10 -22 4524.26 734.327 5
 2 -10 22 4862.73 852.707 1
 -2 -10 -24 1457.83 753.063 4
 2 10 24 427.01 477.54 1
 -2 10 -24 253.655 581.48 4
 -2 -10 -24 1073.33 729.342 5
 2 -10 -24 399.218 654.009 4
 -2 -10 24 970.866 996.986 1
 2 -10 24 1252.56 942.156 1
 -2 10 24 1076.66 633.545 1
 2 -10 -24 2008.38 671.3 5
 -2 10 -24 2594.24 836.314 5
 -2 10 24 2363.92 1426.42 3
 -2 -10 -26 490.84 785.338 4
 -2 -10 -26 -1152.63 775.099 5
 2 10 26 111.374 500.649 1
 -2 10 26 807.269 1468.27 3
 2 -10 26 245.182 900.853 1
 2 -10 -26 725.067 681.942 5
 -2 10 26 232.112 655.868 1
 -2 10 -26 538.845 862.357 5
 -2 -10 26 -466.961 1026.65 1
 -2 10 28 16611.7 839.374 1
 -2 -10 -28 20044.7 984.627 4
 -2 -10 -28 19185.7 1001.4 5
 2 -10 28 21098.1 1187.75 1
 2 10 28 15086.4 697.621 1
 -2 -10 28 17835.8 1213.02 1
 2 10 -28 19932.6 1031.08 5
 2 -10 -28 20619.3 951.032 5
 -2 10 28 23134.9 1788 3
 -2 -10 -30 126.662 800.142 4
 2 -10 -30 932.51 776.176 5
 2 -10 30 1585.07 1008.89 1
 -2 10 30 1448.3 700.341 1
 2 10 -30 1458.48 820.302 5
 -2 -10 32 8044.57 1036.24 1
 -2 -10 -32 7494.08 918.88 5
 2 -10 -32 11260 942.644 5
 -2 10 -32 9772.51 1022.98 5
 -2 10 -34 -390.277 903.733 5
 2 -10 34 -872.504 996.966 1
 -2 -10 -34 -847.132 884.319 5
 -2 -10 34 -970.648 1024.53 1
 -2 10 34 1412.89 730.537 1
 2 10 -34 644.697 919.949 5
 -2 10 34 1656.48 1714.92 3
 2 -12 0 -119.807 342.186 4
 2 12 0 -76.8691 245.682 3
 -2 12 0 -79.8006 240.983 3
 -2 12 0 -41.2545 230.414 2
 2 -12 0 -141.739 271.05 5
 -2 -12 0 -316.981 516.649 1
 -2 12 2 50172.2 784.978 3
 2 12 -2 52028.3 748.708 2
 -2 12 -2 53713.8 740.52 3
 2 12 -2 49441.3 652.634 3
 -2 12 2 46174.8 746.249 2
 2 12 2 50810.9 821.892 3
 -2 -12 -2 50992.1 1050.47 1
 -2 12 -2 47390.3 738.476 2
 2 -12 -2 49840.9 771.451 5
 2 12 2 49032 724.41 2
 -2 -12 2 50635.1 1023.83 1
 2 12 -4 -16.6859 220.773 2
 2 -12 -4 -99.9365 258.24 5
 -2 -12 4 285.888 498.029 1
 2 12 -4 -6.69801 141.959 3
 -2 12 -4 120.957 194.092 3
 -2 12 4 -103.359 245.221 2
 -2 12 -4 84.077 238.702 2
 2 -12 -4 -78.1991 331.01 4
 2 12 6 11795.6 384.532 2
 -2 12 -6 14072 427.35 2
 2 -12 6 13517.9 676.399 1
 -2 12 -6 13482.6 334.35 3
 2 -12 -6 13513 409.467 5
 2 12 -6 13529 370.624 2
 -2 -12 -6 13155 439.139 5
 -2 -12 -6 15294.8 480.684 4
 2 12 6 14140 610.459 3
 -2 12 8 2651.44 483.738 3
 -2 -12 -8 2559.65 406.069 4
 -2 12 -8 2343.87 311.606 2
 2 12 8 2288.2 311.105 2
 2 -12 8 2094.72 596.474 1
 2 12 -8 2625.67 275.558 2
 2 12 -8 1878.76 126.701 3
 -2 -12 -8 2286.52 364.69 5
 2 -12 -8 2165.23 297.465 5
 -2 12 -8 2352.17 223.799 3
 -2 -12 8 2984.54 628.264 1
 -2 12 -10 82444.7 1050.56 3
 2 12 -10 88080.9 1124.49 2
 2 12 -10 80329.7 949.173 3
 2 12 10 84672.9 1199.81 2
 -2 -12 -10 95643.1 1238.94 5
 -2 12 10 88005.9 1230.33 2
 -2 -12 10 97719.4 1516.24 1
 2 -12 10 91110 1427.96 1
 -2 12 10 94524.8 1462.49 3
 -2 -12 -10 93671.6 1219.29 4
 2 12 12 7334.15 425.887 2
 2 -12 12 7899.75 721.869 1
 -2 -12 12 8765.73 776.105 1
 -2 -12 -12 8039.78 531.022 4
 2 12 -12 7572.69 430.123 4
 -2 -12 -12 7392.58 487.123 5
 2 -12 -12 7393.73 518.417 4
 -2 12 12 7472.14 742.918 3
 -2 12 12 7823.51 492.934 2
 2 -12 -14 4734.16 501.072 4
 -2 12 14 4386.48 483.596 2
 2 -12 -14 4552.12 441.308 5
 -2 -12 -14 4214.41 497.653 5
 2 12 14 4168.9 443.664 2
 -2 -12 -14 4472.29 533.863 4
 -2 -12 14 5105.73 773.663 1
 2 -12 14 5095.55 717.36 1
 -2 12 14 4862.78 811.019 3
 -2 12 -16 91.7695 370.066 2
 2 -12 16 327.91 715.952 1
 -2 -12 -16 -17.5539 561.819 4
 -2 -12 16 98.2098 795.55 1
 -2 12 16 845.705 497.517 2
 2 -12 -16 275.181 447.992 5
 -2 12 16 -1193.8 941.209 3
 2 -12 -16 1267.27 493.647 4
 -2 12 -16 75.3156 310.122 3
 -2 -12 -16 216.76 507.938 5
 -2 12 -18 16846.8 532.229 3
 -2 -12 -18 17366.6 781.62 4
 2 12 18 14141 634.645 2
 -2 12 18 18294.9 736.575 2
 -2 12 18 20896.1 1278.8 3
 -2 -12 18 19472.2 1003.14 1
 2 -12 -18 18288.6 658.236 5
 -2 -12 -18 17726.5 748.76 5
 2 -12 18 17817.9 944.985 1
 2 -12 -18 18652.4 706.538 4
 2 -12 20 11071 894.285 1
 2 -12 -20 12147.1 699.89 4
 -2 -12 -20 11708.1 777.568 4
 2 -12 -20 12244.9 664.517 5
 2 12 20 9614.03 621.924 2
 -2 12 20 11183.9 677.725 2
 -2 -12 -20 12653.8 750.943 5
 -2 12 -20 12325.5 684.41 4
 -2 -12 20 12307.6 1031.23 1
 -2 12 20 14564.8 1278.97 3
 -2 -12 -22 34301.9 1005.76 4
 -2 -12 -22 32787.6 1026.07 5
 2 -12 -22 30653.4 926.821 4
 2 -12 -22 31799.7 908.005 5
 2 -12 22 32336.5 1185.93 1
 -2 -12 22 32292 1273.52 1
 2 -12 24 59.4775 886.747 1
 2 -12 -24 -504.632 698.678 4
 -2 -12 -24 -700.131 742.215 5
 -2 12 24 -283.58 1312.26 3
 -2 -12 24 -820.24 1007.58 1
 2 12 24 616.359 535.702 2
 -2 12 24 -225.361 641.154 2
 2 -12 -24 -388.879 642.519 5
 -2 -12 -24 14.9056 745.182 4
 -2 12 26 4145.04 1443.51 3
 -2 -12 -26 3448.54 796.269 5
 -2 12 -26 5043.58 855.129 5
 -2 -12 26 2415.82 1020.58 1
 -2 -12 -26 3820.09 808.426 4
 2 -12 -26 4004.91 704.519 5
 2 -12 26 4390.9 1017.37 1
 -2 12 26 3433.77 681.178 2
 -2 -12 -28 -159.021 778.654 4
 2 -12 -28 90.0308 710.956 5
 2 -12 28 2476.39 949.178 1
 -2 -12 -28 104.091 789.835 5
 -2 12 28 229.639 666.415 2
 -2 -12 30 15701.5 1209.21 1
 -2 12 -30 18471.6 1023.58 5
 2 -12 -30 18492.5 966.3 5
 -2 12 30 15652.4 867.282 2
 2 12 -32 -115.225 832.216 5
 -2 12 32 -372.997 1564.43 3
 -2 -12 32 219.803 1008.43 1
 2 -12 32 164.031 996.821 1
 -2 -12 -32 -430.954 842.146 5
 -2 -12 34 -1401.32 978.989 1
 -2 12 34 1249.86 1616.66 3
 -2 -12 -34 45.7295 827.245 4
 -2 12 34 652.252 673.949 2
 2 12 -34 760.469 892.118 5
 -2 12 -34 898.599 908.33 5
 2 -12 34 663.578 1001.81 1
 -2 -12 -34 228.817 835.394 5
 2 14 0 122264 1477.07 2
 -2 14 0 116659 1469.82 2
 -2 -14 0 128675 1503.38 5
 -2 -14 0 127648 1455.88 4
 2 -14 0 113280 1760.48 1
 2 14 0 127236 1467.07 3
 -2 -14 -2 1724.26 371.362 4
 2 14 -2 1835.44 286.965 2
 2 -14 2 1395.81 586.475 1
 2 14 -2 1892.57 235.927 3
 -2 -14 -2 1990.63 371.735 5
 -2 -14 -2 1702.27 636.884 1
 -2 14 -2 1362.25 292.258 2
 2 14 2 1433.6 276.408 2
 -2 -14 2 2157.64 386.188 5
 -2 14 -2 2007.78 276.921 3
 -2 -14 2 1758.48 362.965 4
 2 14 2 1679.8 378.378 3
 -2 -14 -4 13121.2 482.247 4
 -2 -14 4 12172.8 475.325 5
 2 14 4 11295.8 389.334 2
 -2 14 -4 11164.4 418.976 2
 2 14 4 12454 554.544 3
 2 14 -4 11976.6 409.779 2
 -2 -14 -4 11050 458.146 5
 2 -14 4 11620.6 735.936 1
 -2 -14 4 11938.2 480.541 4
 2 14 -4 11955.3 287.394 3
 -2 -14 -4 11167.9 744.773 1
 -2 14 4 11437.8 485.144 3
 -2 14 -4 12305.2 352.272 3
 2 14 6 796.678 283.715 2
 -2 -14 -6 1243.42 395.919 4
 -2 -14 6 1347.44 657.579 1
 -2 14 6 467.679 426.067 3
 2 14 -6 1626.73 287.251 2
 -2 -14 -6 879.464 356.989 5
 2 14 -6 861.033 146.255 3
 2 -14 -6 849.792 401.876 4
 -2 14 -6 864.147 223.58 3
 2 -14 6 653.708 600.766 1
 2 14 8 40818.3 745.025 2
 -2 14 8 42297.4 788.843 2
 2 -14 8 46107.2 1080.3 1
 2 -14 -8 42023.6 736.274 5
 -2 14 8 45213 957.187 3
 -2 -14 8 50704.7 1138.53 1
 2 14 -8 44548.5 739.991 2
 -2 -14 -8 41646.1 761.252 5
 -2 14 -8 40707.2 615.217 3
 -2 -14 -8 43858.1 788.373 4
 2 -14 -8 46639.7 839.726 4
 2 14 8 46033.2 1037.54 3
 2 14 10 1482.59 658.867 3
 -2 14 10 142.145 377.772 2
 2 -14 -10 118.232 442.206 4
 -2 -14 10 295.56 726.316 1
 -2 -14 -10 -194.163 409.204 5
 2 -14 10 298.771 657.51 1
 2 -14 -10 185.73 338.215 5
 -2 14 10 -268.39 580.863 3
 -2 -14 -10 -46.4927 459.511 4
 2 14 10 192.508 336.403 2
 -2 -14 12 27673.7 1028.24 1
 2 -14 12 27474.1 972.876 1
 2 14 12 28613.2 1087.62 3
 -2 -14 -12 28569.8 761.579 5
 -2 -14 -12 24815.7 716.642 4
 -2 14 12 23709.4 682.25 2
 2 -14 -12 25170.7 620.568 5
 -2 14 12 26709.6 962.069 3
 2 14 12 22891.2 644.187 2
 2 14 14 1165.86 926.76 3
 -2 14 -14 642.883 363.673 2
 -2 -14 14 1328.6 804.421 1
 2 -14 -14 1479 517.277 4
 2 -14 14 976.765 734.33 1
 -2 -14 -14 491.561 542.518 4
 -2 -14 -14 505.537 499.562 5
 2 -14 -14 1231.06 411.867 5
 -2 14 14 -1059.58 860.843 3
 -2 14 -16 4983.07 468.655 2
 -2 -14 -16 5210.27 586.859 5
 2 -14 -16 6486.08 536.439 5
 -2 -14 16 4816.78 871.195 1
 2 -14 -16 6782.91 608.95 4
 2 -14 16 5717.35 836.456 1
 -2 14 16 4088.73 585.476 2
 -2 14 -16 4882.75 363.475 3
 -2 14 16 5166.23 980.786 3
 -2 -14 -16 5207.42 644.025 4
 -2 14 18 4484.06 1072.02 3
 -2 14 -18 5007.87 484.658 2
 2 -14 -18 5183.84 604.557 4
 -2 -14 -18 5264.3 688.082 4
 -2 14 18 4209.28 575.999 2
 -2 14 -18 4968.83 424.556 3
 2 14 18 4222.46 529.551 2
 -2 -14 -18 5263.8 628.275 5
 2 -14 18 4469.33 891.713 1
 2 -14 -18 5116.89 557.198 5
 -2 -14 18 5370.3 949.477 1
 2 -14 -20 76130.2 1302.95 4
 2 -14 20 81451.9 1622.91 1
 -2 -14 -20 80272.9 1390.68 5
 2 -14 -20 76099.4 1281.56 5
 2 14 20 63354.7 1261.95 2
 -2 -14 20 81924.2 1708.84 1
 -2 -14 -20 83387.1 1390.02 4
 -2 14 20 94339.4 1987.22 3
 -2 14 20 70897.4 1331.18 2
 -2 14 22 174.696 581.644 2
 2 -14 -22 -45.9061 614.866 4
 -2 -14 -22 -244.395 697.974 4
 -2 -14 22 336.388 1009.13 1
 2 -14 22 108.986 873.088 1
 -2 14 22 -202.579 1243.95 3
 2 -14 -22 -603.097 585.31 5
 -2 -14 -22 -227.565 672.412 5
 -2 14 24 1192.19 1315.79 3
 2 -14 -24 457.763 605.354 5
 -2 -14 -24 327.44 710.093 5
 2 -14 24 505.535 922.821 1
 2 -14 -24 443.516 639.282 4
 -2 -14 24 14.7599 1039.98 1
 -2 14 24 257.419 622.621 2
 -2 -14 -24 116.861 726.312 4
 -2 -14 -26 -885.713 756.038 4
 -2 14 26 -139.739 652.522 2
 2 -14 26 113.334 922.385 1
 2 -14 -26 -544.939 640.719 5
 -2 14 26 -195.477 1392.46 3
 -2 -14 -26 -664.466 762.801 5
 -2 -14 26 -355.228 988.34 1
 -2 -14 -28 12731.3 871.326 4
 2 -14 -28 11303.8 825.583 5
 -2 14 28 9721.47 775.886 2
 -2 14 -30 -529.057 862.104 5
 2 14 30 2302.2 1925.69 3
 2 -14 30 504.157 921.981 1
 -2 -14 -30 882.389 802.577 5
 -2 14 30 -1926.87 1526.71 3
 -2 -14 30 -590.021 1022.72 1
 2 -14 -30 -1360.96 751.452 5
 -2 14 32 6655.44 1661.42 3
 -2 14 -32 5464.02 907.733 5
 -2 -14 32 4114.84 1083.04 1
 2 14 -32 3475.85 890.634 5
 -2 -14 -32 791.677 848.254 4
 -2 -14 -32 4484.53 846.715 5
 2 14 32 8842.63 2014.3 3
 2 -14 32 4523.24 1023.98 1
 -2 14 32 4595.67 722.548 2
 -2 -16 0 -68.9861 388.939 5
 2 -16 0 103.733 456.896 4
 2 -16 0 184.185 655.815 1
 -2 -16 0 169.676 693.27 1
 -2 16 0 -452.806 320.269 3
 2 16 0 59.6884 313.634 3
 2 16 0 -52.4283 304.111 2
 2 -16 0 -71.472 373.175 5
 -2 -16 0 -277.681 402.758 4
 2 16 2 94242.8 1294.22 2
 -2 -16 -2 98902.2 1671.39 1
 2 -16 -2 108517 1444.24 4
 -2 -16 2 100363 1331.37 5
 -2 -16 2 99387.7 1295.97 4
 2 -16 2 92045.6 1594.64 1
 -2 16 2 94619.3 1312.63 3
 -2 -16 2 111080 1744.21 1
 2 16 -2 96377.1 1196.96 3
 2 -16 -2 101056 1315.03 5
 2 16 2 96576.9 1329.74 3
 -2 -16 -2 97892.9 1323.84 5
 2 16 -2 95544.3 1326.91 2
 -2 -16 -2 104504 1314.38 4
 2 -16 4 -540.864 711.355 1
 2 -16 -4 -178.651 465.072 4
 2 -16 -4 -269.233 363.107 5
 -2 -16 4 -330.817 438.883 4
 2 16 4 29.8185 289.864 2
 -2 -16 -4 -392.465 435.666 4
 -2 16 4 184.034 309.03 2
 -2 -16 4 -273.036 704.344 1
 2 16 -4 -50.5928 203.352 3
 -2 -16 4 -344.803 407.526 5
 -2 16 4 -253.95 372.96 3
 -2 -16 -4 90.5411 396.122 5
 2 -16 -6 3654.64 487.971 4
 2 16 6 3538.15 367.638 2
 -2 16 6 3669.25 364.18 2
 2 -16 6 3219.36 717.044 1
 2 -16 -6 2838.94 388.559 5
 -2 -16 -6 3778.91 436.761 5
 -2 -16 6 4868.38 785.617 1
 -2 -16 -6 3514.52 478.168 4
 -2 16 6 3603.77 497.242 3
 2 16 6 3569.45 549.6 3
 -2 -16 -8 991.786 407.197 5
 -2 -16 -8 577.818 463.584 4
 2 -16 8 1065.43 748.943 1
 2 -16 -8 506.176 467.482 4
 -2 -16 8 993.563 796.241 1
 2 -16 -8 823.512 388.977 5
 -2 16 8 232.87 366.643 2
 2 16 8 1051.46 328.953 2
 2 16 8 1053.46 605.541 3
 -2 16 8 669.368 536.199 3
 -2 -16 -10 28300.4 718.273 4
 2 16 10 24039.4 648.285 2
 2 16 10 31141.8 1056.8 3
 -2 16 10 28593.2 887.21 3
 -2 -16 -10 26254.2 700.104 5
 -2 -16 10 33562.1 1126.87 1
 2 -16 -10 25607.6 648.431 5
 -2 16 -10 28428.5 707.865 2
 -2 -16 -12 76.9475 453.903 5
 2 -16 12 27.5081 761.471 1
 -2 16 -12 -179.157 255.618 3
 2 16 12 304.56 789.374 3
 -2 -16 12 12.8043 943.706 1
 -2 16 12 -16.7423 453.073 2
 2 16 12 12.2907 379.11 2
 -2 -16 -12 48.4205 539.187 4
 2 -16 -12 -46.8505 521.653 4
 2 -16 -12 -333.563 395.713 5
 -2 -16 -14 2910.73 602.444 4
 2 -16 -14 3454.16 586.594 4
 -2 16 -14 2856.68 431.108 2
 -2 16 -14 2872.53 310.76 3
 -2 16 14 -337.704 872.459 3
 2 -16 14 3997.65 864.499 1
 -2 -16 -14 2703.2 538.312 5
 -2 -16 14 5073.84 985.672 1
 2 16 14 4295.3 969.266 3
 -2 16 14 629.436 510.775 2
 2 -16 -14 2956.25 464.359 5
 2 -16 16 -211.78 855.676 1
 2 -16 -16 131.767 592.003 4
 -2 -16 -16 256.92 616.346 4
 -2 16 -16 196.941 455.689 2
 -2 16 -16 -69.6956 321.155 3
 2 -16 -16 -100.697 474.202 5
 -2 -16 -16 12.4899 572.467 5
 2 16 16 424.645 1053.51 3
 -2 -16 16 -322.362 883.36 1
 -2 16 18 101735 1955.25 3
 -2 16 18 79376.9 1432.16 2
 2 -16 18 93114.3 1747.28 1
 -2 -16 -18 84367.4 1440.39 5
 -2 -16 -18 92508.1 1446.36 4
 2 16 18 100441 2173.29 3
 2 -16 -18 90729.6 1469.17 4
 -2 16 -18 86721.5 1427.52 2
 2 -16 -18 80070.5 1336.66 5
 -2 -16 18 98309.5 1829.98 1
 2 -16 -20 958.424 640.325 4
 -2 -16 -20 561.663 629.116 5
 -2 -16 20 1405.81 1005.38 1
 -2 -16 -20 689.88 702.003 4
 2 16 20 1165.91 1311.57 3
 2 -16 20 1249.84 948.502 1
 -2 16 20 749.332 604.121 2
 2 -16 -20 183.506 571.096 5
 -2 16 20 -534.93 1117.27 3
 -2 -16 -22 10299.2 810.177 4
 2 -16 22 9630.14 997.296 1
 -2 -16 22 11082.7 1105 1
 -2 16 22 10086.5 1250.16 3
 -2 -16 -22 10008.1 759.262 5
 2 -16 -22 9276.28 685.884 5
 2 -16 -22 8350.39 732.826 4
 2 -16 -24 -221.817 653.115 4
 -2 -16 24 -1023.56 1102.36 1
 2 -16 -24 -268.838 625.73 5
 -2 16 24 -113.745 588.046 2
 2 -16 24 -6.98353 893.314 1
 -2 -16 -24 2624.11 746.154 5
 -2 -16 -24 301.646 769.532 4
 -2 16 24 301.346 1213.18 3
 2 16 24 2302.12 1522 3
 -2 -16 -26 2183.06 792.368 4
 2 -16 -26 2665.27 664.958 5
 -2 16 26 547.717 656.053 2
 -2 -16 -26 2723.35 739.889 5
 -2 16 28 -601.973 634.952 2
 2 -16 -28 -1230.37 688.726 5
 -2 -16 28 -492.96 990.77 1
 2 -16 28 -115.166 958.705 1
 -2 16 30 6465.55 1506.2 3
 -2 -16 -30 7166.65 863.087 5
 -2 16 -30 7213.98 871.269 5
 -2 -16 30 7915.63 1126.15 1
 2 -16 30 7841.34 1141.9 1
 -2 -16 -32 -575.845 819.842 4
 2 16 32 4255.39 1880.97 3
 -2 16 32 -1622.82 1470.92 3
 -2 -16 -32 -564.371 772.207 5
 -2 16 32 616.003 650.341 2
 -2 16 -32 1164.39 838.971 5
 2 -16 32 71.6837 959.582 1
 -2 -16 32 5586.13 1143.63 1
 -2 -18 0 97137.8 1313.79 4
 -2 18 0 86068 1275.86 2
 2 -18 0 85335.4 1565.33 1
 2 18 0 90392 1257.87 3
 -2 -18 0 101800 1750.25 1
 2 -18 0 99064 1340.02 5
 -2 -18 0 96978.2 1332.31 5
 -2 18 0 92865.2 1287.02 3
 2 -18 0 101084 1405.14 4
 2 18 -2 3324.69 326.854 3
 -2 18 -2 4125.97 395.781 2
 -2 18 2 655.291 376.028 2
 2 -18 -2 3653.27 569.927 4
 -2 -18 2 3468.63 858.023 1
 -2 -18 -2 5756.62 512.332 5
 2 -18 2 156.062 834.302 1
 -2 -18 2 3333.46 542.902 4
 2 -18 -2 4094.14 459.152 5
 -2 18 -2 4350.15 400.958 3
 -2 18 2 4289.56 415.081 3
 -2 -18 2 3893.85 493.495 5
 -2 -18 -2 5288.28 853.321 1
 -2 -18 4 7545.77 569.764 4
 -2 18 -4 9154.69 385.049 3
 -2 -18 4 9189.9 876.945 1
 -2 18 4 7894.22 519.897 3
 2 18 4 9833.83 589.846 3
 -2 -18 -4 10950.8 583.925 4
 -2 -18 -4 9371.9 560.262 5
 2 -18 -4 8550.31 503.81 5
 -2 -18 4 8867.24 550.617 5
 -2 -18 -4 11368 918.973 1
 -2 18 -4 10603.2 495.066 2
 -2 18 -6 112.426 269.254 3
 -2 -18 -6 855.832 446.378 5
 2 -18 -6 -155.632 526.231 4
 -2 18 6 -272.998 473.824 3
 -2 -18 6 -467.354 798.341 1
 2 -18 -6 -607.093 417.092 5
 -2 18 -6 489.105 389.28 2
 -2 -18 -6 -662.264 528.923 4
 -2 18 6 24.1588 349.324 2
 2 -18 6 -554.59 952.841 1
 2 18 6 -83.728 570.684 3
 -2 18 8 18039.1 763.584 3
 2 -18 -8 15998.8 599.117 5
 2 18 8 18147.5 813.645 3
 -2 -18 -8 16838.8 631.245 5
 -2 18 -8 16330.3 424.71 3
 -2 18 -8 16972.5 596.949 2
 -2 -18 -8 17747.1 690.679 4
 -2 18 10 413.81 632.663 3
 2 -18 -10 -7.59319 558.047 4
 -2 -18 -10 22.3001 563.219 4
 -2 -18 -10 262.432 449.98 5
 2 -18 -10 -339.007 428.036 5
 -2 18 -10 83.7377 418.419 2
 -2 18 -10 450.45 261.656 3
 -2 18 10 106.708 411.255 2
 2 18 10 706.603 731.914 3
 -2 -18 10 1590.24 907.861 1
 2 -18 10 113.793 843.341 1
 2 18 12 14049.5 964.119 3
 -2 -18 -12 13096.3 666.337 4
 -2 -18 -12 12021.6 624.515 5
 -2 18 -12 12445 580.722 2
 -2 18 12 12248.3 826.273 3
 2 -18 -12 11512.9 564.713 5
 -2 18 -12 11401.9 395.438 3
 2 -18 14 1043.62 913.912 1
 -2 -18 -14 783.191 592.988 4
 2 -18 -14 69.5489 597.253 4
 2 -18 -14 244.904 457.779 5
 -2 18 -14 398.052 303.891 3
 -2 18 14 -190.864 807.053 3
 -2 -18 -14 247.512 520.923 5
 -2 18 14 377.598 503.464 2
 -2 18 -14 422.308 436.352 2
 -2 -18 14 1361.27 966.35 1
 2 18 14 -40.1379 978.694 3
 2 18 16 16052.1 1274.48 3
 -2 -18 -16 14224.8 766.031 4
 2 -18 -16 12973.6 766.972 4
 2 -18 16 15316.8 1049.13 1
 2 -18 -16 11927.5 618.082 5
 -2 18 16 10755.2 669.907 2
 -2 -18 -16 11262.7 694.24 5
 -2 -18 16 15996.3 1155.25 1
 -2 18 16 12332.9 1025.44 3
 2 18 18 1562.39 1203.85 3
 -2 -18 18 2888.98 1016.98 1
 -2 -18 -18 1639.87 645.418 5
 2 -18 -18 1574.06 506.399 5
 2 -18 18 1998.34 987.222 1
 -2 18 18 1208.27 988.092 3
 -2 18 18 1405.35 552.039 2
 2 -18 -18 2166.63 660.347 4
 -2 -18 -18 2150.79 703.76 4
 2 18 20 36695.5 1641.81 3
 -2 -18 -20 29135.9 962.257 4
 2 -18 -20 27768.4 930.461 4
 2 -18 -20 23488.5 800.608 5
 -2 -18 20 35782.3 1362.48 1
 -2 18 20 31304.3 1445.42 3
 2 -18 20 30210.6 1248.22 1
 -2 -18 -20 27462.2 937.426 5
 -2 18 22 -662.718 1156.54 3
 2 -18 -22 1019.64 703.618 4
 -2 -18 22 2171.7 1047.07 1
 2 -18 22 1409.26 939.526 1
 2 -18 -22 660.097 574.747 5
 -2 18 22 144.22 588.588 2
 2 -18 -24 1442.4 730.563 4
 -2 -18 -24 162.864 791.516 4
 2 -18 -24 1198.02 632.173 5
 -2 18 24 1233.69 644.072 2
 -2 18 26 -376.548 653.222 2
 2 -18 26 -583.004 929.988 1
 -2 18 26 -403.273 1294.49 3
 2 18 26 525.366 1577.51 3
 -2 -18 26 -648.798 1106.13 1
 2 -18 -26 -321.076 700.2 5
 2 18 28 7199.07 1756.13 3
 2 -18 -28 4464.22 762.572 5
 2 -18 28 4739.04 996.024 1
 -2 -18 28 6201.57 1048.1 1
 -2 -18 -28 1990.4 848.194 4
 -2 -18 -28 4321.33 780.425 5
 -2 18 28 3249.67 1378.95 3
 -2 -18 30 2958.74 1043.69 1
 -2 -18 -30 185.885 803.503 4
 -2 -18 -30 -18.8607 753.618 5
 2 18 30 1364.96 1737.32 3
 -2 18 30 -1693.48 1399.27 3
 2 -18 30 519.102 984.197 1
 -2 18 30 -822.493 650.624 2
 -2 -20 0 -485.005 552.991 4
 2 -20 0 1321.6 567.726 4
 -2 20 0 490.629 401.729 2
 2 -20 0 1789.05 516.372 5
 -2 -20 0 -975.421 555.738 5
 2 -20 0 1555.79 846.201 1
 -2 -20 0 66.2601 823.805 1
 2 -20 -2 25962.2 1103.09 1
 -2 -20 -2 29463.8 784.142 5
 -2 20 -2 26370 714.762 2
 -2 -20 -2 30935.3 1204.17 1
 -2 20 -2 28578.1 668.127 3
 2 -20 2 31943.3 1155.29 1
 2 -20 -2 27965.9 756.342 5
 -2 20 2 28943.3 721.991 3
 2 20 2 30000.4 773.675 3
 -2 -20 2 34273.4 1240.24 1
 -2 -20 2 28764 790.799 5
 -2 -20 -2 30933.1 820.814 4
 -2 -20 2 30701.9 844.844 4
 2 -20 4 -217.573 909.735 1
 -2 -20 -4 1122.47 579.227 4
 2 20 4 1141.74 512.435 3
 -2 -20 4 -848.494 565.358 4
 -2 -20 4 -434.782 547.314 5
 2 -20 -4 14.4335 486.742 5
 -2 20 -4 734.011 320.856 3
 -2 20 -4 1220.49 427.14 2
 -2 -20 4 -511.79 860.914 1
 -2 -20 -4 -449.405 843.072 1
 -2 -20 -4 542.536 505.104 5
 -2 20 4 172.557 475.486 3
 2 -20 -4 -106.496 614.347 4
 -2 -20 -6 3752.03 575.684 4
 -2 -20 -6 3920.96 537.414 5
 -2 20 -6 3521.38 464.252 2
 2 -20 -6 671.959 607.358 4
 2 -20 -6 2834.86 489.517 5
 -2 20 6 3293.64 526.206 3
 -2 -20 6 4810.85 915.46 1
 -2 20 -6 3642.26 325.954 3
 -2 20 6 488.514 444.964 2
 2 -20 6 -57.865 893.18 1
 -2 -20 -6 2843.92 807.19 1
 2 20 6 3274.66 612.113 3
 -2 -20 8 -151.255 935.226 1
 2 -20 -8 -278.575 577.883 4
 -2 -20 -8 189.991 581.035 4
 -2 20 -8 -173.181 423.968 2
 -2 20 8 303.523 579.768 3
 -2 20 -8 92.008 271.741 3
 -2 20 8 -36.0417 413.596 2
 -2 -20 -8 467.722 478.099 5
 2 -20 -8 -17.1572 456.014 5
 2 -20 8 -48.3918 895.116 1
 2 20 8 -222.351 681.046 3
 2 -20 -10 18575.3 772.971 4
 -2 20 10 15618.8 644.183 2
 -2 -20 -10 18776.6 762.393 4
 -2 20 10 18470.9 896.799 3
 -2 20 -10 15294.4 453.198 3
 -2 20 -10 17186.8 680.883 2
 -2 -20 -10 16187.5 690.538 5
 2 -20 -10 16476.1 659.82 5
 2 -20 10 18880.3 1029.71 1
 2 20 10 18124.9 935.117 3
 2 20 12 1403.87 857.24 3
 -2 -20 -12 1862.64 544.829 5
 2 -20 -12 2773.75 528.526 5
 2 -20 12 1856.72 914.633 1
 -2 20 12 4399.34 824.86 3
 -2 -20 12 3905.81 1023.49 1
 -2 -20 -12 1966.7 658.216 4
 -2 20 12 2767.37 536.753 2
 2 -20 -12 4164.91 680.243 4
 2 20 14 2147.49 1005.07 3
 2 -20 -14 1983.32 644.954 4
 2 -20 14 1097.18 959.888 1
 2 -20 -14 1516.62 514.994 5
 -2 20 14 1443.99 816.568 3
 -2 -20 -14 1562.41 660.168 4
 -2 -20 14 2985.37 1052.43 1
 -2 20 14 1406.6 545.937 2
 -2 -20 -14 1198.32 575.806 5
 2 -20 -16 456.465 619.203 4
 -2 -20 16 410.998 1141.4 1
 -2 -20 -16 1436.98 590.244 5
 -2 20 16 285.496 553.271 2
 -2 -20 -16 2097.21 683.186 4
 2 20 16 1498.89 1099.05 3
 2 -20 16 910.437 949.944 1
 2 -20 -16 198.361 492.438 5
 -2 20 16 35.6134 857.494 3
 -2 -20 -18 13464.3 776.162 4
 2 -20 18 14753.5 1083.86 1
 -2 -20 -18 12152.6 740.179 5
 2 -20 -18 13370.7 787.803 4
 2 -20 -18 10451.5 643.293 5
 -2 20 18 11709.6 1073.78 3
 -2 20 18 10769 708.563 2
 2 20 18 14894.4 1326.79 3
 2 20 20 4975.32 1342.36 3
 2 -20 -20 2717.78 719.615 4
 -2 -20 -20 84.7417 707.041 4
 -2 -20 -20 1171.12 633.718 5
 2 -20 -20 1570.29 557.177 5
 2 -20 20 2859.03 956.211 1
 -2 20 20 326.948 593.575 2
 -2 20 20 1975.74 1044.48 3
 2 -20 -22 10430.3 809.037 4
 2 -20 -22 8458.35 642.739 5
 -2 20 22 8879.36 697.566 2
 2 -20 24 173.636 920.506 1
 -2 -20 24 -722.16 1015.82 1
 2 -20 -24 809.901 734.021 4
 2 -20 -24 488.347 616.542 5
 -2 20 24 -467.717 594.994 2
 2 20 24 -811.551 1508.07 3
 -2 20 24 -1029.2 1230.58 3
 -2 -20 -26 1171.97 790.659 4
 2 -20 26 819.305 932.907 1
 2 -20 -26 720.823 647.11 5
 -2 -20 -26 389.355 739.755 5
 2 20 26 -470.929 1614.69 3
 -2 20 26 793.425 633.93 2
 -2 20 26 100.698 1282.1 3
 2 20 28 1109.91 1692.29 3
 -2 -20 28 614.076 1063.12 1
 2 -20 28 -201.74 941.86 1
 -2 -20 -28 -362.262 743.885 5
 -2 20 28 -2431.21 1415.32 3
 -2 -20 -28 169.155 788.482 4
 -2 22 0 14513.1 556.614 3
 2 -22 0 17035.4 695.77 5
 -2 -22 0 16436 761.325 4
 -2 -22 0 17142.8 1085.24 1
 2 -22 0 15203.4 1017.9 1
 -2 22 0 13698.5 610.113 2
 2 -22 0 14794.5 744.951 4
 -2 -22 0 16796.7 697.539 5
 2 -22 2 30.8098 862.564 1
 -2 -22 2 -580.677 619.393 4
 -2 -22 -2 -329.437 580.497 4
 2 -22 -2 -292.775 645.638 4
 -2 22 2 59.0087 448.239 3
 -2 22 -2 -315.202 422.106 2
 2 -22 -2 -124.341 519.57 5
 -2 -22 -2 -17.9327 522.23 5
 2 -22 -2 453.624 813.516 1
 -2 -22 -2 -240.928 901.158 1
 -2 22 2 -295.605 416.432 2
 -2 22 -2 98.1347 356.647 3
 -2 -22 2 -350.73 557.42 5
 -2 -22 2 -433.313 944.716 1
 -2 -22 4 1252.64 580.169 4
 -2 22 4 1475.87 424.553 2
 -2 -22 -4 1059.65 581.347 4
 2 -22 4 1243.11 862.473 1
 2 -22 -4 1148.18 896.881 1
 -2 22 4 1375.76 497.851 3
 -2 22 -4 1286.42 472.434 2
 -2 -22 4 1778.97 607.87 5
 2 -22 -4 1069.16 516.051 5
 -2 -22 4 298.036 917.946 1
 -2 -22 -4 1695.52 534.49 5
 2 22 4 1948.56 556.997 3
 -2 22 -4 1650.93 346.062 3
 -2 -22 -4 1191.08 901.906 1
 2 -22 -4 1153.42 675.357 4
 2 -22 6 -583.316 906.266 1
 -2 -22 -6 301.044 616.102 4
 2 -22 -6 -522.509 653.253 4
 2 22 6 416.299 598.873 3
 -2 22 6 287.413 425.681 2
 -2 22 -6 112.695 305.577 3
 -2 -22 6 -37.0834 939.559 1
 -2 -22 -6 50.8174 857.929 1
 -2 22 6 -83.2187 528.415 3
 -2 -22 -6 375.729 539.887 5
 2 -22 -6 -316.177 521.973 5
 -2 -22 -8 14953.6 742.435 4
 2 -22 -8 17812.8 705.958 5
 2 -22 -8 21693.8 854.023 4
 2 -22 8 17383.4 1076.71 1
 2 22 8 14903.8 866.401 3
 -2 22 8 14829 673.641 2
 -2 -22 -8 15855.1 726.895 5
 -2 -22 -8 12990.4 993.68 1
 -2 -22 8 20086.5 1207.29 1
 -2 22 8 16514.8 796.422 3
 -2 22 10 2648.44 504.769 2
 -2 -22 10 3050.1 1064.25 1
 -2 -22 -10 1847.05 561.578 5
 -2 22 10 3306.15 711.643 3
 2 -22 -10 2951.05 544.076 5
 2 -22 10 2145.89 947.022 1
 2 -22 -10 3165.81 662.481 4
 -2 -22 -10 1538.28 666.556 4
 2 22 10 2594.41 829.354 3
 -2 22 12 14278.2 673.555 2
 -2 22 12 17648.8 943.708 3
 2 -22 -12 17085.7 705.369 5
 2 -22 -12 19039.2 815.875 4
 2 22 12 16718 1097.86 3
 -2 -22 -12 19984.7 839.991 4
 -2 -22 -12 15014.7 726.727 5
 -2 -22 12 23418.5 1273.54 1
 2 -22 12 22721.6 1124.09 1
 -2 22 14 124.584 495.122 2
 2 -22 -14 -246.004 671.253 4
 -2 -22 -14 -113.455 689.753 4
 2 -22 -14 100.376 525.371 5
 -2 -22 14 643.15 1097.77 1
 -2 22 14 6.97338 807.767 3
 -2 -22 -14 -248.299 565.996 5
 2 22 14 -1267.14 1000.12 3
 2 -22 -16 2348.4 693.452 4
 -2 -22 -16 2598.91 720.106 4
 2 -22 -16 1416.64 536.992 5
 -2 -22 -16 2537.83 607.461 5
 2 22 16 1337.37 1024.51 3
 -2 22 16 2029.5 539.001 2
 -2 22 16 2010.41 867.898 3
 2 -22 16 1704.53 954.132 1
 2 -22 -18 68.5731 662.988 4
 -2 -22 -18 43.7538 684.495 4
 2 22 18 508.696 1125.51 3
 -2 22 18 15.5532 902.79 3
 -2 -22 18 1319.56 1117.54 1
 -2 22 18 -47.1975 546.96 2
 -2 -22 -18 -124.713 598.893 5
 2 -22 -18 246.098 529.391 5
 2 -22 -20 7718.97 632.903 5
 -2 22 20 8322.03 717.259 2
 2 -22 -22 754.715 730.701 4
 -2 -22 22 358.803 1049.62 1
 2 -22 -22 719.308 590.299 5
 2 -22 22 438.046 996.304 1
 -2 22 22 64.3922 1066.32 3
 -2 22 24 2405.19 1191.85 3
 -2 -22 -24 959.634 669.869 5
 -2 -22 24 -75.3209 1029.43 1
 2 -22 24 1357.82 933.828 1
 2 22 24 -916.14 1456.36 3
 -2 -22 -24 810.594 708.24 4
 -2 22 26 -1088.56 1204.5 3
 2 22 26 735.256 1505.29 3
 -2 -22 -26 763.977 695.02 5
 -2 -22 -26 869.966 721.278 4
 -2 -22 26 8.57733 1028.75 1
 2 -22 26 -1287.78 946.729 1
 2 -24 0 -1121.34 656.71 4
 -2 -24 0 -448.703 674.096 4
 2 -24 0 -521.195 565.173 5
 2 -24 0 178.824 877.76 1
 -2 -24 0 -403.369 574.386 5
 -2 24 0 -396.727 412.563 3
 -2 -24 0 -356.016 958.859 1
 -2 -24 2 7301.25 1070.76 1
 2 -24 -2 5453.61 738.123 4
 -2 -24 -2 5905.32 679.765 4
 -2 -24 -2 4847.17 957.779 1
 -2 24 -2 5450.91 449.418 3
 2 -24 2 7205.07 988.348 1
 2 -24 -2 5442.9 612.706 5
 -2 24 2 6363.3 537.592 3
 -2 -24 2 6602.99 635.41 5
 -2 -24 -2 6252.7 655.332 5
 2 -24 -2 6193.99 937.551 1
 -2 -24 -4 -303.844 930.098 1
 2 -24 4 -76.575 846.859 1
 -2 -24 4 -303.917 576.675 5
 -2 -24 -4 256.223 611.363 4
 -2 -24 -4 -322.896 562.282 5
 -2 -24 4 -1321.94 978.884 1
 2 -24 -4 938.785 696.314 4
 -2 24 4 905.967 532.617 3
 -2 -24 4 -244.998 587.535 4
 2 -24 -4 525.715 550.932 5
 2 -24 -6 2356.69 721.526 4
 2 -24 6 2070.08 939.558 1
 -2 -24 -6 2530.67 580.691 5
 -2 -24 6 1804.46 1009.75 1
 -2 24 6 1785.16 594.503 3
 2 -24 -6 1610.61 567.957 5
 -2 -24 -6 3311.99 971.736 1
 -2 -24 -6 28.1164 643.654 4
 2 -24 -8 2280.89 681.292 4
 -2 -24 -8 685.74 681.322 4
 2 -24 -8 1818.09 552.462 5
 2 24 8 3363.8 735.818 3
 -2 -24 -8 2667.74 879.637 1
 -2 24 8 2118 625.855 3
 2 -24 8 541.445 924.026 1
 -2 -24 -8 2625.48 585.71 5
 -2 -24 8 2471.82 1079.33 1
 2 -24 -10 23659.2 798.043 5
 -2 -24 -10 24359.4 1180.65 1
 2 -24 -10 29805.8 957.03 4
 2 -24 10 31990.5 1219.95 1
 -2 -24 -10 28621.5 905.935 4
 -2 -24 -10 24772.6 866.737 5
 -2 -24 10 37560.3 1454.34 1
 -2 24 10 28708.5 989.504 3
 2 24 10 28824.2 1094.06 3
 -2 24 12 -362.622 737.82 3
 2 -24 -12 -922.311 672.881 4
 -2 -24 -12 71.3207 569.782 5
 2 -24 -12 25.41 531.675 5
 2 -24 12 6.9148 913.67 1
 -2 -24 -12 439.027 660.512 4
 2 24 12 -1599.18 882.462 3
 -2 -24 12 211.781 1059.69 1
 -2 24 14 595.283 774.017 3
 2 -24 -14 377.315 538.536 5
 2 -24 -14 862.769 646.497 4
 -2 -24 -14 761.442 569.247 5
 -2 -24 -14 548.04 695.522 4
 -2 -24 14 463.748 1127.14 1
 2 24 14 904.152 965.816 3
 2 -24 -16 -177.169 682.957 4
 2 -24 -16 -262.067 561.809 5
 -2 24 16 62.1615 862.423 3
 2 -24 18 5285.81 1016.85 1
 2 -24 -18 2858.31 578.956 5
 2 24 18 4405.83 1140.81 3
 -2 -24 -20 -119.298 738.354 4
 2 -24 -20 -559.216 582.88 5
 -2 24 20 1773.13 963.563 3
 -2 -24 -20 291.924 611.184 5
 -2 -24 20 -461.987 1069.01 1
 2 24 22 2513.73 1293.49 3
 2 -24 22 4838.03 1004.05 1
 -2 -24 -22 4236.98 693.231 5
 -2 -24 22 3702.8 1073.8 1
 -2 -24 -22 2114.76 806.486 4
 -2 24 22 6282.98 1075.64 3
 2 -24 24 -1680.54 969.673 1
 -2 -24 -24 347.85 763.062 4
 -2 -24 24 -400.989 1062.15 1
 -2 -24 -24 540.824 657.994 5
 2 24 24 -409.016 1354.29 3
 -2 24 24 360.887 1052.16 3
 2 -24 -24 -190.537 578.505 5
 -2 -26 0 5855.15 1071.3 1
 -2 -26 0 5592.35 657.9 5
 -2 -26 0 6201.77 723.97 4
 -2 26 0 6145.22 534.399 3
 2 -26 0 6171.13 972.065 1
 -2 -26 2 -992.912 995.081 1
 2 -26 2 -168.703 904.177 1
 -2 -26 2 -1176.89 663.121 4
 -2 -26 -2 -1166.1 934.646 1
 2 -26 -2 -48.3291 649.521 4
 -2 26 2 -132.562 457.468 3
 -2 -26 -2 -467.395 590.603 5
 2 -26 -2 132.8 596.032 5
 2 -26 -2 -588.599 933.645 1
 -2 -26 -2 -215.426 674.243 4
 -2 -26 -4 1014.64 645.379 4
 2 -26 4 350.801 879.728 1
 2 -26 -4 292.306 558.955 5
 2 -26 -4 1283.91 881.386 1
 -2 -26 4 -329.01 631.753 4
 -2 -26 -4 29.3239 577.992 5
 -2 -26 -4 1171.99 995.118 1
 2 -26 -4 23.9436 713.23 4
 -2 -26 4 848.894 1006.5 1
 -2 26 4 585.616 531.469 3
 2 -26 -6 173.262 894.813 1
 2 -26 -6 48.7936 706.681 4
 -2 -26 -6 -177.932 570.276 5
 -2 -26 -6 -458.64 655.62 4
 -2 26 6 -40.9218 563.519 3
 2 -26 6 448.395 930.98 1
 2 -26 -6 4.36925 551.184 5
 -2 -26 6 -1552.46 1025.15 1
 -2 -26 -6 982.098 916.801 1
 -2 26 8 11411.3 755.551 3
 -2 -26 8 15032.5 1240.35 1
 -2 -26 -8 11097.8 696.821 5
 2 -26 -8 12347.9 720.291 5
 -2 -26 -8 9657.52 1026.44 1
 2 -26 8 12955.6 1044.04 1
 -2 -26 10 -1769.02 1140.46 1
 -2 26 10 -433.704 630.401 3
 2 -26 -10 -304.049 555.51 5
 -2 -26 -10 498.52 809.376 1
 2 26 10 1191.95 822.465 3
 2 -26 -10 214.655 686.781 4
 2 -26 -12 5704.65 734.187 4
 2 -26 -12 4508.33 595.869 5
 2 26 12 6157.21 918.684 3
 -2 26 12 6034.47 785.328 3
 2 -26 -14 -218.945 713.786 4
 2 -26 14 1205.69 979.305 1
 2 -26 -14 -487.595 558.275 5
 -2 -26 -14 -213.349 657.465 4
 2 26 14 -1717.7 932.735 3
 -2 -26 -16 -60.4536 577.613 5
 -2 -26 16 1082.26 1100.86 1
 -2 -26 -16 725.746 705.061 4
 2 -26 18 248.416 990.596 1
 -2 -26 -18 -386.948 612.694 5
 -2 -26 -18 44.0496 722.487 4
 -2 -26 18 -1097.75 1146.1 1
 -2 26 18 -33.326 895.315 3
 -2 -26 20 3472.71 1092.6 1
 2 -26 -20 3342.48 764.432 4
 -2 -26 -20 4129.05 657.666 5
 2 -26 -20 2361.29 618.358 5
 -2 -26 -20 1243.74 789.065 4
 2 26 20 3749.74 1312.77 3
 2 -26 20 5395.2 1033.83 1
 -2 26 20 3697.35 1010.92 3
 -2 -28 -2 1190.32 956.42 1
 -2 -28 2 1956.31 1011.01 1
 -2 28 4 96.9726 521.717 3
 -2 -28 4 310.938 998.222 1
 -2 -28 -4 -1373.81 941.265 1
 -2 -28 -6 2882.57 697.265 4
 -2 -28 -6 1646.76 967.584 1
 -2 -28 -8 1895.18 686.519 4
 2 -28 8 -114.153 883.8 1
 -2 -28 -8 545.029 597.895 5
 -2 28 8 240.332 623.833 3
 -2 -28 -10 4417.03 639.498 5
 -2 -28 -10 6984.72 721.579 4
 2 -28 10 4012.76 923.655 1
 -2 28 10 7095.72 759.53 3
 -2 -28 -12 203.641 675.516 4
 -2 -28 12 -639.106 1068.9 1
 2 -28 14 505.472 974.348 1
 -2 -28 -14 -316.864 751.632 4
 -2 -28 14 590.339 1146.76 1
 2 -28 -14 -15.9427 705.525 4
 -2 28 14 77.463 735.23 3
 2 -28 -16 27.2335 716.58 4
 2 -28 -16 -34.1971 573.326 5
 -2 -28 16 -267.971 1102.7 1
 -2 28 16 -23.1563 813.885 3
 2 -28 16 -430.469 935.637 1
 -2 -28 -16 -607.291 681.681 4
 -2 -28 -18 147.671 707.182 4
 2 -28 18 1458.1 936.428 1
 -2 28 18 3423.9 928.84 3
 -2 -28 -18 1689.88 617.594 5
 2 -28 -18 925.225 610.887 5
 -2 -28 18 1486.14 1137.24 1
 2 28 18 -1114.31 1104.38 3
 2 -28 -18 934.829 752.132 4
 2 -30 0 3290.61 922.526 1
 -2 -30 0 4546.58 663.004 5
 -2 -30 0 4696.28 717.679 4
 -2 -30 2 373.458 587.96 5
 -2 -30 2 -621.477 653.27 4
 2 -30 -2 1791.21 952.634 1
 -2 -30 -2 4.65128 602.549 5
 -2 -30 -2 -424.019 716.019 4
 2 -30 -4 2977.9 971.288 1
 2 -30 -4 1537.68 728.087 4
 -2 -30 -4 1136.88 741.842 4
 -2 -30 -4 1659.7 611.293 5
 2 -30 -4 1821.78 661.138 5
 2 -30 -6 -722.346 757.49 4
 -2 -30 -6 3145.71 677.731 5
 -2 -30 6 -1228.21 1030.78 1
 2 -30 -6 430.401 589.371 5
 2 -30 -6 -32.2219 948.529 1
 2 -30 6 -695.506 905.174 1
 -2 -30 -6 3052.25 724.593 4
 -2 -30 -8 2434.2 622.371 5
 2 -30 -8 601.363 786.533 4
 -2 -30 -8 3334.33 718.199 4
 2 -30 -8 3028.05 928.191 1
 2 -30 8 1652.21 892.851 1
 -2 -30 8 2312.17 1107.03 1
 2 -30 -8 2414.04 626.346 5
 -2 -30 10 -178.055 1084.43 1
 2 -30 -10 -5.70988 782.053 4
 -2 -30 -10 -877.721 603.822 5
 -2 -30 -10 -978.94 693.091 4
 2 -30 10 -795.254 881.006 1
 2 -30 -10 736.985 593.13 5
 2 -30 -10 535.965 947.651 1
 -2 30 10 627.543 662.591 3
 2 -30 -12 728.893 791.735 4
 -2 -30 -12 220.878 674.479 4
 -2 -30 -12 524.532 587.981 5
 -2 30 12 2767.14 754.669 3
 2 -30 12 7.53255 916.258 1
 2 -30 -12 1905.76 656.172 5
 -2 -30 12 3426.1 1142.11 1
 2 -30 -12 3545.85 1052.92 1
 -2 -32 0 2405.24 663.62 4
 -2 -32 0 2601.6 644.532 5
 -2 -32 0 897.421 972.803 1
 -2 -32 -2 6086.25 773.174 4
 2 -32 2 369.81 924.376 1
 2 -32 -2 1027.87 941.72 1
 -2 -32 2 4278.61 1050.28 1
 -2 -32 -2 3655.05 1037.77 1
 -2 -32 -2 5475.87 657.399 5
 2 -32 -4 232.556 688.761 4
 -2 -32 4 1890.9 1008.63 1
 2 -32 4 -1526.86 954.16 1
 -2 -32 -4 973.7 610.386 5
 2 -32 -4 151.802 604.46 5
 2 -32 -4 -505.925 929.58 1
 -2 -32 -4 773.785 717.626 4
 -3 -1 1 14976.6 243.971 3
 -3 -1 1 18513.9 230.897 5
 -3 1 1 17442.2 230.851 2
 -3 -1 -1 16369.7 264.723 3
 -3 1 1 17113.3 280.046 3
 -3 1 -1 19021.7 238.617 2
 -3 -1 1 17083.2 273.33 1
 -3 1 -1 16874.9 268.639 5
 -3 1 -1 15560.4 275.148 3
 -3 -1 -1 15932.3 263.275 5
 -3 -1 3 388843 3631.02 1
 -3 -1 -3 391196 3617.77 5
 -3 1 -3 380127 3623.25 5
 -3 -1 -3 393842 3605.3 3
 -3 1 -3 386391 3565.79 2
 -3 -1 3 381595 3569.81 3
 3 -1 3 396751 3606.38 1
 -3 1 3 401235 3633.76 1
 -3 1 -3 404701 3605.81 3
 -3 1 3 386735 3611.34 3
 -3 -1 -3 378282 3539.04 2
 -3 -1 5 28199.7 410.927 3
 -3 1 -5 29845.6 491.36 5
 3 -1 -5 27064.8 363.239 4
 3 -1 5 28887.8 457.915 1
 -3 1 -5 29443 407.574 2
 -3 1 5 29131.6 477.003 3
 -3 -1 -5 31639.6 478.412 3
 -3 -1 5 27931.8 501.007 1
 -3 1 -5 29868.2 447.24 3
 3 1 5 27518 379.658 1
 -3 -1 -5 29821.6 486.075 5
 -3 -1 5 29822.9 343.838 4
 -3 -1 -5 29007.2 413.934 2
 3 -1 -7 30168.7 438.652 4
 -3 1 -7 31177.2 484.202 2
 -3 1 -7 28815.9 505.312 3
 3 1 7 34094.6 475.133 1
 -3 -1 7 30482.5 581.157 1
 -3 1 7 32015.5 566.473 3
 3 -1 7 32200.9 532.064 1
 -3 -1 7 32332.2 519.288 3
 -3 1 -7 32605.9 564.785 5
 -3 1 7 31756.1 590.696 1
 -3 -1 -7 32121.7 548.129 5
 3 -1 -7 29656.7 434.345 5
 3 -1 -9 481.47 233.906 5
 3 -1 9 663.145 287.939 1
 3 -1 -9 533.823 208.931 4
 3 1 9 580.574 261.551 1
 -3 1 9 352.669 324.234 1
 3 1 -9 471.501 182.234 4
 -3 -1 -9 509.457 265.177 4
 -3 1 -9 359.986 203.326 2
 -3 1 -9 475.025 227.944 3
 -3 -1 -9 412.604 300.441 5
 -3 -1 9 457.763 301.156 3
 -3 1 9 269.438 329.014 3
 -3 1 -9 306.947 317.099 5
 -3 -1 9 526.338 338.772 1
 -3 1 11 8220.82 452.022 1
 -3 -1 11 8285.84 467.454 1
 3 1 -11 7911.93 366.722 5
 -3 1 -11 8476.69 426.602 5
 3 1 11 9642.71 389.059 1
 3 -1 -11 8751.35 352.546 5
 3 -1 11 8964.71 406.998 1
 -3 -1 -11 8917.76 411.772 5
 -3 1 -11 8766.87 380.398 4
 3 1 -11 8428.79 296.136 4
 -3 1 11 8596.87 505.37 3
 3 -1 -11 8726.16 313.288 4
 -3 -1 11 8669.78 481.88 3
 -3 -1 -11 8592.81 364.517 4
 3 1 13 52033.7 825.539 1
 3 1 -13 48688 732.163 4
 3 -1 -13 48056.8 736.13 4
 -3 -1 13 47907 967.901 3
 3 1 -13 44359 779.399 5
 3 -1 -13 49984.9 799.387 5
 -3 1 13 51172.2 1065.44 3
 3 -1 13 47536.4 854.456 1
 -3 1 15 138011 1813.99 1
 -3 -1 -15 144492 1788.89 5
 -3 -1 -15 138304 1652.59 4
 -3 -1 15 139083 1863.92 1
 3 1 -15 136086 1620.28 4
 3 -1 -15 135389 1680.76 5
 3 -1 15 142458 1777.79 1
 -3 -1 15 134657 1921.55 3
 -3 1 -15 144245 1789.95 5
 3 1 15 139446 1709.12 1
 3 -1 -15 137291 1633.19 4
 3 1 -15 137538 1733.71 5
 -3 1 15 133260 1973.95 3
 3 -1 -17 96546.3 1328.93 4
 -3 -1 -17 102653 1381.27 4
 -3 1 -17 97643.1 1343.39 4
 3 1 -17 96239 1317.72 4
 -3 -1 17 100531 1572.83 1
 3 -1 -17 100056 1412.67 5
 -3 -1 -17 101453 1486.61 5
 -3 1 -17 104625 1515.79 5
 -3 1 17 102509 1534.11 1
 3 1 17 103792 1462.79 1
 3 -1 -19 4711.75 469.415 4
 3 1 -19 4368.63 452.21 4
 -3 1 -19 5131.2 694.097 5
 -3 1 19 4687.44 672.016 1
 3 1 -19 5375.36 587.581 5
 -3 -1 19 5403.43 704.491 1
 3 -1 19 6606.3 641.286 1
 -3 1 19 4506.84 830.186 3
 -3 -1 21 7938.25 794.007 1
 -3 1 21 7528.07 968.067 3
 3 -1 21 9072.97 690.006 1
 -3 1 21 5815.81 781.451 1
 3 1 -21 7254.37 655.291 5
 3 1 21 8378.46 667.073 1
 3 1 23 29080.9 958.498 1
 3 -1 23 29508.1 964.459 1
 -3 1 23 26106.8 1041.19 1
 -3 1 23 28954.1 1314.38 3
 3 -1 -23 30086 966.514 5
 -3 -1 -23 28184.2 969.134 5
 -3 -1 23 27468.2 1060.73 1
 3 1 -23 29334.2 936.168 5
 3 1 -25 22101.6 946.315 5
 3 -1 25 24006.5 1027.93 1
 -3 1 25 22828.4 1032.07 1
 -3 -1 25 23762.2 1074.49 1
 3 1 25 21204.8 905.703 1
 -3 -1 -25 20936.4 954.616 5
 3 -1 -25 24134.5 939.414 5
 -3 1 -25 17771 818.65 4
 -3 -1 25 23080.4 1307.39 3
 -3 1 25 23775.9 1346.83 3
 -3 1 -25 21990.2 1027.52 5
 -3 -1 -25 19069.8 845.854 4
 -3 1 27 6364.12 920.912 1
 -3 -1 27 6166.09 952.758 1
 -3 -1 -27 5021.09 856.827 5
 3 1 27 5379.09 775.638 1
 -3 1 -27 4800.43 725.998 4
 -3 1 27 7402.92 1234.69 3
 -3 1 -27 5887.96 896.451 5
 3 -1 27 4959.85 834.2 1
 3 -1 -27 7609.21 815.98 5
 -3 -1 27 6554.03 1176.57 3
 3 1 -27 6515.25 881.977 5
 -3 -1 -27 4433.33 743.275 4
 3 -1 -29 707.371 811.712 5
 3 1 -29 1997.63 834.776 5
 -3 1 -29 -253.791 838.546 5
 -3 -1 -29 609.789 698.498 4
 -3 1 -29 194.358 692.748 4
 -3 1 29 -528.008 895.504 1
 -3 -1 29 -187.276 899.596 1
 3 1 29 594.607 733.25 1
 3 -1 29 -142.861 814.939 1
 -3 1 29 -820.254 1255.85 3
 -3 -1 -29 105.963 814.356 5
 -3 -1 29 -1182.24 1180.98 3
 -3 1 31 2325.66 1274.55 3
 -3 1 -31 3129.79 733.144 4
 -3 -1 31 1202.06 1196.37 3
 -3 1 31 86.4613 876.504 1
 3 1 -31 1957.44 856.172 5
 3 -1 -31 2270.88 859.352 5
 3 1 31 368.999 754.991 1
 3 -1 31 804.638 827.526 1
 -3 -1 -31 162.497 702.463 4
 -3 1 -33 5309.1 786.325 4
 3 1 33 6050.41 844.31 1
 -3 1 -33 6891.29 943.582 5
 -3 -1 -33 5164.82 882.569 5
 -3 1 33 6614.88 1349.79 3
 -3 -1 33 5195.38 972.596 1
 3 -1 33 4327.57 900.042 1
 -3 -1 -33 5036.49 791.129 4
 3 1 -33 4917.84 920.009 5
 3 -1 -33 4107.75 910.626 5
 -3 -1 35 7666.48 994.098 1
 -3 1 35 11113 1022.55 1
 -3 -1 -35 10677.1 989.447 5
 -3 1 -35 10741.1 1025.22 5
 -3 -3 -1 48370.5 549.839 3
 -3 3 1 45572.2 547.659 2
 -3 -3 -1 46425.8 555.952 5
 -3 -3 1 43120.6 497.181 3
 -3 -3 1 46410 531.507 5
 -3 3 -1 46011.8 568.413 3
 -3 3 1 49255.2 592.281 3
 -3 3 -1 46807.2 532.228 2
 -3 -3 1 42957.5 557.278 1
 -3 3 -3 6416.47 221.272 3
 -3 3 -3 6544.87 195.655 2
 -3 -3 3 5781.61 275.15 1
 -3 -3 3 6226.84 192.908 5
 3 -3 3 6169.65 336.553 1
 -3 3 3 5981.98 243.518 3
 -3 -3 3 5454.66 129.25 3
 -3 -3 -3 6086 240.104 5
 3 -3 -3 6004.3 216.982 4
 -3 3 3 6143.21 211.212 2
 3 -3 -5 235032 2321.92 4
 -3 -3 -5 238425 2323.01 4
 -3 -3 5 237540 2446.47 1
 -3 3 5 231136 2404.37 1
 3 -3 -5 234052 2247.94 5
 3 -3 5 241477 2440.93 1
 -3 -3 5 236400 2245.58 4
 -3 -3 5 237345 2266.29 3
 -3 3 5 234067 2440.01 3
 -3 -3 -5 246462 2406.15 5
 -3 3 -5 236614 2341.98 2
 3 -3 7 16971.9 450.401 1
 -3 3 -7 15654.2 342.027 2
 3 -3 -7 17024.8 358.628 4
 -3 -3 -7 17003.1 371.398 4
 -3 3 -7 16096.2 351.337 3
 -3 3 7 15968.3 459.377 3
 3 -3 -7 17063.6 293.461 5
 -3 -3 7 17646.1 337.146 3
 -3 -3 -7 16171.2 421.634 5
 -3 3 7 17093.5 432.364 1
 3 3 -9 35145.4 456.867 4
 -3 -3 -9 29389.3 529.541 4
 -3 3 9 30660.7 699.085 3
 -3 3 -9 31961.3 525.607 2
 -3 -3 9 29992.7 662.357 1
 -3 -3 -9 31548.9 598.892 5
 -3 3 -9 29483.3 508.242 3
 3 -3 -9 28949.9 498.478 4
 -3 3 9 31535.2 633.891 1
 -3 -3 9 33445.2 575.621 3
 -3 3 -9 34301.8 646.364 5
 3 3 9 35125.1 501.463 1
 3 -3 -9 27869 473.99 5
 3 -3 9 31927.9 635.815 1
 -3 3 -11 1265.8 369.282 5
 3 3 -11 1313.53 212.79 4
 -3 3 -11 1256.11 253.949 3
 3 -3 -11 911.363 267.161 4
 3 -3 -11 1069.64 258.293 5
 -3 3 11 1117.22 347.793 1
 -3 -3 11 915.712 392.987 1
 -3 -3 -11 1033.99 318.123 4
 -3 3 -11 1227.83 235.807 2
 -3 -3 11 1303.68 346.537 3
 3 3 11 1221.59 265.132 1
 3 -3 11 1090.53 365.815 1
 -3 -3 -11 1003.74 340.222 5
 -3 3 11 786.385 417.069 3
 3 -3 -13 114497 1404.03 4
 3 3 -13 125242 1375.89 4
 3 -3 -13 113314 1395.56 5
 3 -3 13 117798 1555.54 1
 -3 3 13 116007 1725.73 3
 3 3 13 127859 1442.21 1
 -3 -3 13 113797 1587.31 3
 -3 -3 -15 154088 1749.56 4
 -3 -3 -15 139277 1772.48 5
 3 -3 15 139435 1838.25 1
 -3 3 -15 156058 1906.88 5
 -3 -3 15 138975 1899.34 1
 -3 3 15 145646 1842.31 1
 3 -3 -15 134029 1676.66 4
 3 -3 -15 135167 1686.67 5
 3 3 15 145088 1720.81 1
 3 3 -15 145122 1642.97 4
 -3 3 -17 35949.4 925.083 5
 -3 -3 -17 37628.5 809.853 4
 3 3 -17 31800.2 676.53 4
 -3 3 -17 33056.6 727.754 4
 -3 3 17 34671 1110.27 3
 -3 -3 17 33540.7 987.781 1
 3 -3 -17 30187.8 703.524 4
 -3 3 17 35127.5 893.694 1
 -3 -3 -17 33720 818.51 5
 3 3 17 35022.7 766.294 1
 3 -3 -17 32602.2 749.368 5
 3 3 -19 3218.2 559.247 5
 3 -3 -19 2292.04 453.406 4
 -3 3 19 400.359 630.861 1
 -3 -3 -19 2638.01 547.835 4
 -3 3 -19 2351.97 496.564 4
 -3 -3 19 1937.9 724.729 1
 -3 3 -19 1707.97 673.778 5
 3 -3 19 2828.08 637.025 1
 -3 3 19 2744.81 863.112 3
 -3 -3 -19 2598.83 566.108 5
 3 3 21 8129.35 601.713 1
 3 -3 -21 10132.5 598.227 4
 -3 -3 -21 8621.73 674.185 5
 -3 -3 21 9137.42 860.3 1
 3 3 -21 10360.2 745.882 5
 -3 3 23 23353.1 951.897 1
 -3 -3 23 23520 1070.82 1
 -3 3 -23 20392.9 787.359 4
 3 -3 23 25347.8 1002.5 1
 3 3 -23 24914.3 919.709 5
 -3 -3 -23 22768.1 884.458 5
 -3 3 23 25687.2 1327.73 3
 3 -3 -23 22780.8 839.487 5
 3 3 23 23181.7 819.103 1
 -3 3 25 13457.5 902.785 1
 3 3 25 13299 783.785 1
 -3 -3 -25 12822.9 789.166 4
 3 -3 25 12876.4 923.373 1
 -3 3 -25 11961.7 943.869 5
 -3 -3 -25 14005.3 888.469 5
 -3 -3 25 14727.2 1050.41 1
 3 -3 -25 14138.2 827.817 5
 -3 3 25 13156.4 1281.03 3
 -3 3 -25 11625.1 722.54 4
 3 3 -25 14560.4 885.369 5
 -3 3 -27 4520.73 890.064 5
 -3 3 27 6427.48 1254.48 3
 -3 -3 27 4862.7 984.876 1
 -3 -3 -27 5786.17 748.335 4
 -3 -3 -27 5000.78 840.119 5
 3 -3 27 5192.17 824.443 1
 3 3 27 5386.87 736.683 1
 -3 3 27 5355.75 861.934 1
 -3 3 -27 4726.31 687.919 4
 3 -3 -27 5660.2 800.579 5
 3 3 -27 5407.61 846.64 5
 3 3 -29 962.08 840.567 5
 -3 -3 -29 -243.536 692.683 4
 -3 3 -29 430.828 689.592 4
 3 3 29 181.914 677.235 1
 -3 -3 -29 -135.256 804.127 5
 -3 -3 29 1268.21 955.323 1
 -3 3 29 1722 1289.34 3
 3 -3 -29 306.686 779.459 5
 3 -3 29 425.438 849.891 1
 -3 3 29 717.581 847.399 1
 -3 3 31 3387.53 872.656 1
 -3 -3 -31 993.657 809.455 4
 -3 3 -31 3573.55 724.292 4
 3 3 31 2819.22 720.294 1
 3 -3 31 3451.35 923.165 1
 -3 3 31 3804.28 1346.26 3
 3 3 -31 3684.39 897.304 5
 3 -3 -31 3082.21 877.86 5
 3 3 -33 6685.52 986.977 5
 -3 -3 33 8138.28 1019.99 1
 -3 -3 -33 6321.17 881.544 4
 -3 -3 -33 7171.29 933.819 5
 -3 3 -33 9730.89 1029.22 5
 3 -3 33 7464.3 1008.98 1
 -3 3 33 8605.87 1479.75 3
 -3 -3 35 1458.04 956.469 1
 -3 3 35 1807.33 857.062 1
 -3 -3 -35 1336.1 892.767 5
 -3 5 -1 3974.71 191.48 2
 -3 -5 -1 3423.12 151.963 4
 -3 -5 -1 3951.42 208.253 5
 -3 -5 1 4439.85 260.417 1
 -3 5 -1 4230.06 210.201 3
 -3 -5 -1 3483.84 227.961 1
 -3 -5 1 4278.27 204.413 5
 -3 -5 -1 3797.52 103.135 2
 -3 5 1 3936.28 230.332 3
 3 -5 3 81358.5 1096.29 1
 3 -5 -3 89523.1 977.887 4
 -3 -5 -3 81093.9 901.352 4
 -3 5 -3 86643.3 953.286 2
 -3 5 -3 88978.2 956.414 3
 -3 -5 -3 77517.2 925.199 1
 -3 5 3 85258.4 963.105 2
 -3 -5 3 80669 1022.29 1
 -3 5 3 87003.6 1016.94 3
 -3 -5 3 86391.3 941.39 5
 3 -5 -3 86113.5 880.508 5
 -3 -5 -3 85438 966.253 5
 3 -5 -5 6433.73 276.575 4
 -3 -5 5 5967.66 164.47 4
 3 5 5 6808.05 224.005 2
 -3 5 5 6631.7 263.734 2
 -3 5 5 5647.09 333.038 3
 -3 5 -5 6528.25 235.398 3
 -3 -5 5 6528.09 370.403 1
 -3 -5 -5 5862.31 282.181 5
 -3 5 -5 6800.66 246.962 2
 3 -5 -5 6643.73 186.954 5
 3 -5 5 6023.68 412.253 1
 -3 -5 -7 135908 1468.33 4
 3 -5 7 134761 1599.14 1
 3 5 7 141853 1481.59 2
 -3 5 7 131138 1512.04 2
 -3 -5 7 125889 1338.16 3
 -3 5 -7 137432 1454.01 3
 -3 -5 7 143074 1664.7 1
 3 -5 -7 141987 1474.33 4
 3 -5 -7 143077 1396.98 5
 -3 5 -7 132829 1466.41 2
 -3 5 7 140732 1629.33 3
 -3 -5 -7 137835 1537.98 5
 -3 -5 9 644.972 226.502 3
 3 5 9 686.939 178.907 1
 3 -5 -9 590.839 263.296 4
 3 -5 9 486.601 369.13 1
 3 5 -9 484.707 165.831 4
 -3 -5 -9 676.139 295.357 4
 -3 5 -9 597.526 209.151 2
 -3 5 -9 677.072 200.765 3
 -3 -5 -9 635.347 300.228 5
 -3 5 9 355.985 369.1 3
 -3 5 9 435.676 301.362 1
 -3 -5 9 464.654 374.736 1
 3 -5 -9 565.43 194.684 5
 3 5 -11 45585.1 619.786 4
 -3 5 -11 43398.2 690.338 2
 3 -5 11 42838.7 833.03 1
 -3 -5 11 42898.8 727.205 3
 3 5 11 45163.9 633.795 1
 -3 5 -11 40628.6 651.154 3
 3 -5 -11 42659.8 679.698 4
 -3 5 11 43349.3 919.044 3
 3 -5 -11 43068.9 646.785 5
 3 -5 -13 98589.5 1260.91 4
 3 -5 13 97151.2 1400.34 1
 3 5 -13 100048 1181.9 4
 3 -5 -13 96234.9 1217.92 5
 3 5 13 99658.9 1206.78 1
 3 -5 -15 34070.8 713.346 4
 -3 5 15 37546 1079.48 3
 3 5 -15 35500.8 658.241 4
 -3 -5 -15 35949.6 823.578 5
 -3 -5 15 38257.9 1008.09 1
 3 -5 -15 35136.9 706.734 5
 -3 5 15 37522 828.749 1
 -3 -5 -15 38928 793.932 4
 3 5 15 33928.8 666.202 1
 -3 5 -15 39941.7 921.361 5
 3 -5 -17 20688.9 624.803 4
 3 5 -17 20855.1 583.888 4
 -3 -5 -17 22809 750.528 5
 3 -5 17 21860.7 785.013 1
 -3 5 -17 22093.3 630.03 4
 -3 -5 -17 23825.1 697.344 4
 -3 5 17 24238.8 1045.77 3
 3 5 17 20996.1 594.629 1
 -3 -5 17 23226.3 920.504 1
 -3 5 17 24982.7 796.849 1
 -3 5 -17 25368.4 839.547 5
 -3 -5 -19 2452.99 587.563 5
 -3 5 19 4204.31 1004.05 3
 3 -5 -19 2955.24 498.93 4
 3 -5 19 3599.07 749.668 1
 -3 5 -19 3686.5 510.223 4
 -3 5 19 4015.14 640.356 1
 -3 5 -19 4068.99 763.946 5
 -3 -5 -19 3258 577.022 4
 -3 -5 19 2628.49 739.998 1
 3 -5 -21 8122.19 688.56 5
 -3 -5 21 5115.44 808.989 1
 -3 -5 -21 6995.17 637.216 4
 3 5 21 6719.48 539.656 1
 -3 -5 -21 6782.03 690.204 5
 3 5 -21 6482.67 702.407 5
 3 -5 -23 14592.8 770.347 5
 -3 -5 -23 14532.3 766.25 4
 -3 5 -23 14881.3 712.342 4
 3 5 23 12425.8 666.57 1
 3 -5 23 13758.5 935.733 1
 -3 5 23 14352.7 825.381 1
 3 5 -23 14782.2 825.334 5
 -3 5 23 15367.8 1264.89 3
 -3 -5 23 13485.8 998.715 1
 -3 -5 -23 15078.6 834.525 5
 -3 -5 25 13150.5 1085.67 1
 -3 -5 -25 14921.9 906.252 5
 3 -5 25 14478.8 1001.39 1
 -3 5 -25 12839 721.189 4
 -3 5 -25 15335 978.087 5
 -3 -5 -25 15209.6 854.147 4
 3 -5 -25 13639.5 824.785 5
 -3 5 25 14285.6 1346.69 3
 -3 5 25 13492.8 859.667 1
 3 5 -25 13623.5 908.044 5
 3 5 25 12616.5 710.553 1
 -3 -5 -27 5166.54 793.133 4
 -3 -5 27 4416.26 1020.12 1
 -3 5 27 4597.97 816.661 1
 -3 5 -27 4008.4 660.419 4
 -3 5 27 5272.31 1310.32 3
 3 -5 -27 3890.48 785.2 5
 3 -5 27 4984.77 912.894 1
 -3 5 -27 4426.78 899.21 5
 3 5 -27 4839.93 844.319 5
 3 5 27 4504.63 640.457 1
 -3 -5 -27 5086.09 819.034 5
 -3 5 29 1857.56 1379.17 3
 -3 5 -29 377.385 644.694 4
 3 5 29 970.661 618.852 1
 3 5 -29 705.454 827.895 5
 -3 -5 -29 283.227 781.721 4
 3 -5 29 838.109 863.569 1
 3 -5 -29 -474.893 804.86 5
 -3 -5 29 864.548 991.868 1
 -3 5 -29 -777.397 920.849 5
 -3 -5 -29 711.833 804.821 5
 -3 5 29 322.137 799.327 1
 -3 5 31 4816.82 1450.73 3
 -3 -5 -31 246.945 811.369 4
 -3 5 -31 2418.65 716.702 4
 3 -5 31 2836.68 887.817 1
 3 -5 -31 2173.14 859.33 5
 3 5 -31 2415.43 878.46 5
 -3 5 -33 4655.08 985.781 5
 -3 -5 -33 733.759 840.286 4
 -3 -5 -33 2740.11 879.374 5
 -3 -5 33 4473.34 1008.57 1
 3 -5 33 4735.78 1004.27 1
 3 5 -33 2604.12 904.669 5
 -3 5 33 6627.53 949.729 1
 -3 -5 -35 6848.98 955.506 5
 -3 -5 35 7850.39 1052.51 1
 -3 5 -35 7576.09 1028.11 5
 -3 5 35 10271.8 1629.03 3
 -3 5 35 6858.88 906.64 1
 -3 -7 -1 950.329 186.148 4
 -3 -7 1 945.896 307.358 1
 -3 7 1 660.683 215.934 3
 -3 7 -1 669.29 187.438 3
 -3 7 -1 844.588 184.677 2
 -3 -7 -1 725.786 287.426 1
 -3 7 1 698.498 184.29 2
 3 -7 -1 1192.71 258.385 4
 -3 -7 1 949.647 160.471 4
 -3 -7 1 1015.06 219.546 5
 3 -7 3 10551.3 489.222 1
 3 -7 -3 14227.3 385.333 4
 -3 -7 -3 12014.4 303.283 4
 -3 7 -3 13008.5 315.548 2
 -3 7 3 12433.7 383.372 3
 -3 -7 -3 12566.9 340.002 5
 -3 -7 -3 12253.3 418.079 1
 -3 7 -3 13380.9 300.256 3
 -3 -7 3 12384.6 329.211 5
 3 -7 -3 12126.8 277.357 5
 3 7 3 14267.1 259.495 2
 -3 7 3 11849.9 336.003 2
 -3 -7 3 12648.7 248.275 4
 -3 -7 3 12715.2 442.693 1
 -3 -7 5 105988 1155.79 4
 -3 -7 -5 110676 1225.74 4
 -3 7 -5 111951 1260.89 2
 3 7 5 118211 1217.77 2
 -3 7 5 107820 1261.41 2
 -3 7 5 111181 1357.5 3
 -3 -7 -5 108224 1263.14 5
 -3 7 -5 110001 1210.18 3
 -3 -7 5 107944 1244.93 5
 -3 -7 5 111510 1380.17 1
 3 -7 5 110604 1440.13 1
 3 -7 -5 115455 1275.23 4
 3 -7 -5 115125 1182.12 5
 3 -7 -7 4781.77 305.689 4
 -3 7 7 4136.55 283.432 2
 3 7 7 5009.14 250.468 2
 3 -7 -7 4349.78 219.204 5
 -3 7 -7 4701.88 224.86 3
 3 -7 7 4572.99 449.498 1
 -3 -7 7 4855.23 428.836 1
 -3 7 7 4267 390.642 3
 -3 7 -7 4646.78 257.515 2
 -3 -7 -7 4013.63 300.704 5
 -3 -7 -7 4601.68 316.79 4
 -3 7 -9 7029.89 303.883 2
 3 7 -9 7870.61 241.38 4
 3 -7 9 7074.94 468.09 1
 3 7 9 7401.34 315.783 2
 -3 7 9 7043.3 365.528 2
 -3 -7 9 5655.09 209.044 3
 -3 -7 9 6807.07 494.472 1
 3 -7 -9 7432.43 282.99 5
 -3 7 9 6124.73 474.486 3
 -3 -7 -9 7234.89 375.648 4
 -3 7 -9 7113.68 273.938 3
 3 -7 -9 7589.4 369.707 4
 3 -7 11 12085.1 583.467 1
 3 -7 -11 12090.2 442.684 4
 -3 7 -11 11242.5 353.876 3
 3 7 11 11658.6 413.911 2
 3 -7 -11 11711.5 362.151 5
 -3 -7 -13 24935 670.671 5
 -3 -7 -13 25216.7 647.756 4
 3 7 -13 22004.5 475.573 4
 -3 -7 13 24307 804.388 1
 3 -7 -13 22135.5 552.747 4
 -3 7 13 23335.6 625.203 1
 3 -7 -13 22250.6 534.107 5
 -3 7 13 23326.2 826.42 3
 -3 7 -15 51376.5 856.954 2
 3 -7 -15 51064.5 899.736 4
 -3 -7 -15 59658.4 996.707 4
 -3 -7 15 56497.3 1213.14 1
 3 7 -15 52667.9 805.425 4
 -3 -7 -15 56043.9 1018.26 5
 3 -7 -15 53445.9 873.369 5
 -3 7 15 58740.6 1310.91 3
 3 -7 15 57575.7 1131.12 1
 -3 7 15 57604.3 1008.97 1
 3 7 15 49836 816.827 1
 -3 7 -15 52363.3 860.295 3
 -3 7 17 19209.3 1005.44 3
 -3 7 -17 18136.1 806.318 5
 -3 7 17 17399.8 703.323 1
 3 -7 -17 16237.1 603.765 4
 -3 -7 -17 20215.1 731.423 4
 -3 7 -17 17673.3 616.985 4
 -3 -7 -17 17498.6 733.757 5
 3 -7 17 16682.2 772.903 1
 3 7 17 15581.3 504.987 1
 -3 -7 17 17278.6 914.233 1
 -3 -7 -19 1656.35 611.568 4
 -3 7 19 2795.56 977.852 3
 3 -7 -19 1980.89 498.534 5
 -3 -7 19 324.091 795.675 1
 -3 -7 -19 1416.53 613.553 5
 -3 7 19 937.521 590.93 1
 -3 7 21 2708.99 648.431 1
 3 7 21 2085.13 427.262 1
 -3 -7 -21 2732.46 682.174 4
 -3 -7 21 1674.92 873.325 1
 -3 -7 -21 2736.8 673.348 5
 3 -7 -21 2142.47 571.816 5
 -3 7 21 3437.98 1058.77 3
 3 7 -23 14653.5 809.664 5
 3 -7 -23 16924.4 776.818 5
 3 -7 23 17542.8 1033.13 1
 -3 7 23 17893 1365.42 3
 -3 7 -23 19526.1 1024.92 5
 -3 -7 -23 16698.6 883.421 5
 -3 -7 23 14665.8 1038.11 1
 -3 -7 -23 17831.1 869.596 4
 -3 7 23 15522.9 810.405 1
 3 7 23 13704.5 627.997 1
 -3 7 -23 16726.8 702.101 4
 -3 7 -25 10658.3 987.388 5
 -3 7 -25 8153.41 660.836 4
 -3 -7 -25 10827.8 848.184 4
 3 -7 -25 8697.75 758.322 5
 -3 -7 25 7885.18 958.175 1
 -3 -7 -25 8648.74 845.761 5
 3 -7 25 9542.86 933.064 1
 3 7 -25 8730.29 830.276 5
 -3 7 25 8322.67 771.049 1
 -3 7 25 10397.7 1371.8 3
 3 7 25 7818.95 600.633 1
 -3 -7 27 17099.1 1159.22 1
 -3 -7 -27 18075.7 983.533 4
 3 -7 27 17545.3 1080.14 1
 3 -7 -27 16094.5 919.79 5
 -3 -7 -27 16464.1 957.212 5
 3 7 -27 14508.2 932.525 5
 -3 7 27 18334.2 1554.06 3
 -3 7 27 16498.3 894.923 1
 -3 7 -27 16202 771.985 4
 -3 7 -27 19868.8 1071.39 5
 3 7 27 14554.9 707.383 1
 -3 7 29 292.846 1409.18 3
 -3 7 -29 237.75 893.719 5
 -3 -7 -29 99.7366 755.097 4
 -3 7 29 45.8026 747.599 1
 -3 7 -29 554.694 634.185 4
 3 -7 -29 -1516.47 799.075 5
 -3 -7 29 122.513 1002.44 1
 -3 -7 -29 -6.29396 815.219 5
 3 7 -29 76.5774 876.873 5
 3 -7 29 467.727 916.65 1
 3 -7 31 1634.5 961.343 1
 3 7 -31 1914.33 849.542 5
 -3 -7 -31 116.361 773.014 4
 -3 -7 33 8411.13 1096.56 1
 -3 7 -33 8225.27 1013.11 5
 -3 -7 -33 7768.55 952.89 5
 3 7 -35 4669.36 959.917 5
 -3 -7 35 6086.03 1072.96 1
 -3 7 -35 3740.46 963.261 5
 -3 7 35 6409.66 1600.41 3
 3 -7 35 4407.37 1014.62 1
 -3 7 35 4857.44 835.62 1
 -3 -7 -35 3344.44 934.366 5
 -3 -9 -1 2049.96 219.728 4
 -3 -9 -1 1966.91 243.746 5
 -3 9 1 1928.32 214.756 2
 -3 -9 1 1491.17 211.203 4
 -3 -9 -1 2056.53 386.337 1
 -3 -9 1 1703.29 253.737 5
 -3 -9 1 1379.27 369.287 1
 -3 9 -1 2187.41 219.057 3
 -3 9 1 2051.03 242.847 3
 3 9 1 2176.14 154.585 2
 -3 9 -1 2001.31 213.176 2
 3 9 -1 2395.05 217.853 3
 3 -9 -1 2330.35 235.054 5
 3 -9 -1 1916.51 280.459 4
 -3 -9 3 33998.5 477.388 4
 -3 -9 -3 31861.8 505.507 4
 3 -9 -3 36449.7 523.039 5
 3 -9 -3 38608.8 638.827 4
 -3 9 3 34154.3 609.123 3
 -3 -9 -3 37109.6 716.012 1
 -3 -9 -3 31666.6 538.94 5
 -3 9 -3 38236.9 539.687 3
 -3 9 3 32433.6 549.445 2
 -3 -9 3 35390.2 572.242 5
 3 -9 3 28835 708.202 1
 -3 9 -3 36305.5 552.461 2
 3 9 3 34890 479.47 2
 3 -9 -5 37864.2 631.293 4
 -3 9 -5 39347.1 610.909 2
 -3 9 5 35224.9 616.741 2
 -3 -9 -5 34852.2 573.792 4
 -3 9 -5 35483.3 530.303 3
 3 -9 -5 38421.8 550.644 5
 -3 -9 5 34331.1 584.457 5
 -3 9 5 33348.7 669.244 3
 3 9 5 37489 542.17 2
 -3 -9 5 37265.2 764.305 1
 3 -9 5 31656.3 778.038 1
 -3 -9 5 36003.3 525.488 4
 -3 -9 -5 36028.8 617.242 5
 3 9 7 163623 1751.87 2
 -3 9 -7 158259 1752.53 2
 3 -9 -7 166758 1806 4
 3 -9 7 148234 1944.12 1
 -3 9 -7 152666 1682 3
 -3 -9 7 158867 1953.78 1
 3 -9 -7 163689 1688.62 5
 3 -9 -9 14645.3 472.947 4
 -3 9 -9 13845.9 403.907 2
 3 9 -9 14682.5 322.276 4
 -3 9 -9 12508.1 332.605 3
 3 -9 -9 13354.9 366.488 5
 3 9 9 13133.7 408.674 2
 3 -9 -11 14059.6 510.126 4
 -3 -9 -11 14202.2 535.769 4
 3 -9 -11 13492.2 412.084 5
 -3 9 11 14253.4 681.701 3
 3 9 11 13044.2 445.02 2
 3 9 -11 13057.5 352.154 4
 -3 9 11 13869.5 496.556 2
 -3 -9 -11 13355.7 524.083 5
 -3 -9 11 12953.9 696.713 1
 -3 -9 -13 50938.8 884.784 4
 3 9 -13 45393.7 703.206 4
 3 9 13 44728.8 832.786 2
 -3 9 13 48798.1 876.34 2
 -3 -9 13 49143.3 1102.95 1
 3 -9 -13 47485.8 848.203 4
 -3 9 13 52101.3 1175.89 3
 3 -9 -13 44001.4 754.549 5
 -3 -9 -13 48363.1 919.64 5
 3 -9 13 47626.3 1020.54 1
 3 -9 15 25005.7 859.489 1
 -3 -9 -15 26970.7 739.529 4
 3 9 15 22254.2 629.367 2
 -3 9 15 25209.2 704.411 2
 -3 -9 -15 25990.1 755.595 5
 -3 -9 15 27430.1 1031.47 1
 -3 9 -15 23932.2 560.735 3
 -3 9 15 28161.9 1008.84 3
 -3 9 -15 25035.6 623.79 2
 -3 -9 -17 29065.5 803.441 4
 -3 -9 17 24945.1 986.499 1
 -3 9 17 27682 1141.82 3
 3 9 17 21863.9 662.69 2
 3 -9 17 25650.6 938.609 1
 -3 9 -17 24936.8 611.226 3
 -3 9 17 26649 771.735 2
 -3 -9 -17 27315.6 820.986 5
 3 -9 -19 82.4438 474.138 5
 -3 9 19 574.263 988.938 3
 3 -9 -19 -165.824 492.242 4
 -3 -9 -19 209.807 603.423 4
 -3 9 -19 951.355 571.513 4
 3 -9 19 -590.026 788.928 1
 -3 -9 -19 -207.166 609.735 5
 -3 -9 19 -281.38 798.753 1
 -3 9 -21 2852.03 870.376 5
 3 9 21 1850.79 415.918 1
 -3 9 21 2988.69 626.365 1
 -3 -9 21 1523.61 901.604 1
 -3 9 -21 3863.76 590.593 4
 3 -9 -21 2934.46 552.717 5
 -3 -9 -21 2417.49 672.481 4
 3 -9 21 3054.44 846.177 1
 3 -9 -21 2418.45 564.127 4
 -3 -9 -21 1894.13 670.701 5
 -3 9 21 2595.61 1080.74 3
 -3 -9 -23 2365.66 755.519 5
 3 9 23 2172.45 465.515 1
 -3 -9 -23 3353.62 746.989 4
 -3 9 -23 3301.34 585.986 4
 -3 9 23 2683.62 671.798 1
 3 -9 23 2866.62 854.893 1
 -3 9 23 3071.83 1199.9 3
 -3 -9 23 3248.96 985.868 1
 3 -9 -23 2742.61 616.229 5
 -3 9 -23 4652.14 883.242 5
 -3 -9 -25 50392.9 1194.64 4
 -3 -9 -25 49431.6 1257.77 5
 -3 -9 25 46541.9 1465.61 1
 3 -9 25 49267 1425.64 1
 3 -9 -25 48165.5 1140.18 5
 -3 9 25 49371.6 1810.11 3
 -3 9 25 44000.9 1132.92 1
 -3 9 -25 48656.4 1287.06 5
 -3 9 -27 13680.4 745.797 4
 -3 -9 -27 15293.3 906.419 4
 -3 -9 27 13339.3 1120.17 1
 3 -9 27 14405.6 1030.54 1
 -3 9 -27 16326.2 1066.33 5
 3 -9 -27 14271.4 861.464 5
 3 9 -27 13497.3 955.315 5
 -3 -9 -27 15628.3 952.551 5
 -3 9 27 16017.5 1521.27 3
 -3 9 27 12873.9 842.997 1
 -3 -9 -29 -363.647 778.346 4
 -3 9 29 284.069 726.625 1
 -3 9 29 137.08 1385.87 3
 3 9 -29 466.812 805.127 5
 -3 -9 -29 -730.91 840.62 5
 3 -9 29 118.526 892.629 1
 -3 9 -31 4952.24 949.677 5
 3 -9 31 3989.87 1025.29 1
 -3 -9 31 4376.01 1035.39 1
 3 9 -31 5283.69 935.736 5
 -3 9 33 7361.63 1620.79 3
 -3 -9 33 3960.77 1052.77 1
 -3 9 -33 4390.55 981.085 5
 -3 9 33 7748.28 869.003 1
 -3 -9 -33 4371.12 914.648 5
 3 9 -35 3932.84 975.012 5
 -3 -9 -35 1774.88 905.857 4
 -3 -9 35 6651.99 1100.62 1
 -3 9 -35 3046.45 935.628 5
 3 -9 35 3537.26 978.52 1
 -3 9 35 1958.19 1598.84 3
 -3 -9 -35 4276.55 937.619 5
 -3 9 35 4673.56 788.536 1
 3 -11 -1 653.119 318.86 4
 -3 -11 1 991.393 245.946 4
 3 -11 -1 1088.89 256.224 5
 -3 -11 -1 535.821 439.058 1
 3 11 1 1197.88 293.266 3
 3 11 -1 853.754 168.929 2
 -3 11 -1 980.865 226.006 2
 -3 11 1 1119.35 238.871 2
 -3 -11 1 928.09 434.181 1
 -3 11 1 832.845 263.348 3
 3 11 -1 1207.02 220.515 3
 -3 11 -1 1046.42 242.892 3
 -3 -11 -1 845.676 247.889 4
 -3 11 -3 39690.3 643.204 2
 3 11 3 38961.8 584.916 2
 -3 11 3 36811.6 637.393 2
 3 11 -3 37830.3 495.033 3
 3 -11 -3 42910.7 645.39 5
 -3 11 -3 40302.4 596.962 3
 -3 -11 3 40178.8 857.063 1
 3 11 -3 38213.9 544.938 2
 -3 -11 -3 41483.2 876.215 1
 3 -11 -3 44420.3 756.066 4
 -3 -11 3 38178.1 578.375 4
 -3 -11 5 224625 2581.51 1
 -3 -11 -5 226324 2586.55 1
 3 -11 -5 220917 2396.77 4
 3 11 -5 218044 2244.51 2
 3 11 5 225945 2314.97 2
 3 -11 -5 216955 2307.56 5
 -3 11 -5 223149 2286.34 3
 -3 11 -5 226747 2373.87 2
 3 -11 -7 64742.6 966.739 4
 -3 -11 -7 66418.7 914.703 4
 -3 11 7 67704.9 1104.81 3
 3 11 -7 64034.5 821.799 4
 -3 11 -7 63862.8 834.114 3
 3 -11 -7 65352.3 872.598 5
 -3 -11 -7 69094 972.15 5
 3 11 7 65344 903.05 2
 -3 11 9 252.444 478.028 3
 -3 -11 9 250.663 582.952 1
 3 -11 -9 467.232 379.401 4
 3 -11 9 519.92 542.827 1
 -3 11 9 439.996 340.077 2
 3 11 -9 375.94 227.587 4
 3 -11 -9 330.297 260.969 5
 -3 -11 -9 402.125 383.785 5
 3 11 9 614.459 282.199 2
 -3 -11 -9 668.472 415.766 4
 -3 -11 -11 3722.67 482.216 4
 3 11 11 3106.62 344.741 2
 -3 11 11 3417.45 430.317 2
 3 -11 11 3133.21 586.96 1
 -3 -11 11 3339.27 647.475 1
 -3 -11 -11 2949.23 433.93 5
 3 -11 -11 3033.82 329.156 5
 -3 11 11 2816.77 594.821 3
 3 -11 13 51525.2 1118.05 1
 -3 11 13 51936.3 1214.01 3
 -3 -11 -13 55358 960.854 4
 3 11 13 46251.9 879.197 2
 -3 11 13 51178.2 927.07 2
 -3 11 -13 46789.3 752.504 3
 -3 -11 13 54098.5 1206.11 1
 -3 -11 -13 49263.8 934.959 5
 -3 11 -13 49579.9 845.165 2
 -3 11 15 40321.2 875.443 2
 -3 -11 -15 44632.8 918.671 4
 -3 11 -15 37582.3 698.021 3
 -3 -11 15 42345.9 1132.72 1
 3 11 15 32986.7 771.691 2
 -3 -11 -15 39960.7 894.487 5
 -3 11 15 45582.4 1226.72 3
 3 -11 15 40881.7 1052.75 1
 3 -11 -17 3567.54 445.226 5
 3 -11 -17 4053.03 526.375 4
 -3 11 17 4971.34 562.151 2
 -3 11 -17 4494.96 400.398 3
 -3 -11 17 4886.5 887.365 1
 -3 -11 -17 4869.52 630.897 4
 -3 -11 -17 4517.54 601.139 5
 3 -11 17 5010.79 759.15 1
 -3 11 17 4720.15 937.807 3
 -3 11 19 -632.176 997.384 3
 3 11 19 595.224 430.05 2
 -3 -11 -19 275.062 631.012 5
 -3 11 19 1189.05 541.879 2
 -3 -11 19 710.726 868.464 1
 -3 11 -19 147.383 399.415 2
 3 -11 19 5.65292 781.55 1
 -3 11 -19 1120.32 377.363 3
 -3 -11 -19 -23.8012 650.898 4
 3 -11 -19 184.478 495.104 4
 3 -11 -19 893.445 482.973 5
 3 -11 -21 479.032 538.649 4
 -3 -11 -21 -354.324 708.14 4
 -3 11 -21 -323.778 574.685 4
 3 -11 21 500.737 796.687 1
 -3 11 21 24.2597 577.953 2
 -3 -11 21 -598.108 932.936 1
 3 11 21 -33.6245 465.212 2
 -3 11 21 -455.73 1091.21 3
 3 -11 -21 125.336 516.433 5
 -3 -11 -21 283.844 665.966 5
 -3 -11 -23 35165.9 1041.28 4
 -3 11 23 34526.6 1585.06 3
 -3 -11 23 35786.6 1338.6 1
 3 -11 23 30843.7 1166.31 1
 3 -11 -23 31577.3 907.649 5
 -3 -11 -23 33943.5 1050.94 5
 -3 -11 -25 30901.8 1055.3 4
 -3 11 25 31153.6 1623.91 3
 -3 -11 25 30311.4 1321.53 1
 3 -11 25 25113.3 1156.63 1
 -3 -11 -25 29027.2 1035.74 5
 3 -11 -25 25302.1 899.052 5
 -3 11 -25 30315.2 1141.92 5
 -3 -11 -27 4773.51 824.032 5
 3 -11 27 5671.77 1028.81 1
 -3 11 -27 8213.18 926.265 5
 -3 -11 -27 4566.08 845.939 4
 -3 -11 27 3910.36 1049.98 1
 -3 11 27 4600.44 1399.63 3
 3 -11 -27 5405.85 762.251 5
 3 11 -29 1596.01 814.42 5
 -3 -11 -29 417.138 802.394 4
 -3 11 29 -655.446 710.642 2
 3 -11 29 912.315 914.036 1
 -3 11 31 1022.18 1464.22 3
 -3 -11 31 1121.36 944.027 1
 -3 11 -31 481.72 923.603 5
 -3 -11 -31 948.749 821.519 5
 -3 11 33 5755.62 1597.74 3
 3 11 -33 4327.11 914.797 5
 -3 -11 -33 967.022 883.555 4
 -3 -11 33 5188.26 1039.49 1
 -3 -11 -33 5128.63 901.852 5
 3 -11 33 4271.22 1060.94 1
 -3 11 -33 6318.51 960.304 5
 3 13 -1 18696.8 447.543 2
 -3 -13 1 18186.4 497.981 5
 3 13 1 17392 425.869 2
 3 -13 1 17539.3 756.598 1
 -3 -13 1 18295.5 722.155 1
 3 13 -1 18647.7 428.751 3
 -3 -13 -1 19946.5 519.804 5
 -3 -13 -1 19226 476.179 4
 -3 -13 -1 18458.9 730.83 1
 3 13 1 19300.2 513.445 3
 3 -13 -3 86951.1 1117.06 5
 -3 -13 3 87272.9 1388.6 1
 3 13 3 83456.4 1083.2 2
 -3 -13 3 87119.1 1148.1 5
 3 13 3 88701.6 1238.52 3
 -3 -13 -3 85962.5 1072.47 4
 3 13 -3 85428 965.098 3
 -3 -13 -3 88878.2 1144.11 5
 -3 -13 -3 89632.9 1430.37 1
 3 13 -3 84704.1 1070.47 2
 -3 -13 3 87320.9 1062.12 4
 3 13 5 50924 751.899 2
 -3 -13 5 55758.8 768.698 4
 3 13 -5 48441.2 684.055 2
 -3 -13 -5 47462.7 1033.03 1
 -3 -13 5 52480.4 802.492 5
 3 -13 5 52281.7 1068.01 1
 -3 -13 -5 51791.7 803.717 5
 -3 13 5 52271.9 878.734 3
 3 13 5 52778.4 982.753 3
 3 -13 -5 50862 750.278 5
 -3 -13 -5 54823 789.831 4
 -3 -13 -7 11307.6 474.136 4
 -3 -13 -7 10799.8 456.462 5
 3 -13 7 10716.8 678.128 1
 -3 13 7 10957.7 444.956 2
 3 13 7 10216.2 379.557 2
 -3 13 7 11572.9 567.16 3
 -3 13 -9 3480.47 358.646 2
 3 13 9 3437.06 339.773 2
 -3 13 9 3371.81 396.745 2
 3 -13 9 3989.32 648.211 1
 -3 -13 -9 3037.52 427.953 5
 -3 -13 -9 3062.42 459.249 4
 -3 -13 9 5066.51 718.486 1
 -3 13 9 3160.61 565.432 3
 3 -13 -11 470.523 434.958 4
 -3 -13 -11 427.53 470.764 4
 -3 -13 -11 507.516 440.033 5
 -3 13 -11 603.789 353.176 2
 -3 13 11 294.614 398.872 2
 3 -13 11 127.972 608.362 1
 -3 13 -11 555.791 239.956 3
 -3 -13 11 654.137 724.118 1
 3 13 11 550.507 318.999 2
 -3 13 11 889.139 581.164 3
 3 -13 -13 14738 616.617 4
 3 -13 13 14980.4 821.127 1
 -3 13 13 14024.9 595.364 2
 -3 -13 -13 14148.1 603.103 5
 3 -13 -13 12759.8 484.591 5
 3 13 13 12348.7 504.63 2
 -3 13 -13 12866 401.397 3
 -3 -13 13 15976 873.535 1
 -3 13 13 12331.6 839.97 3
 -3 -13 -13 15128.4 625.667 4
 3 -13 -15 37029.9 864.996 4
 -3 13 15 35822.2 877.525 2
 -3 -13 -15 38034.5 872.519 4
 3 13 15 30864 767.221 2
 -3 13 -15 31743 631.975 3
 3 -13 -15 34466 738.013 5
 -3 -13 15 38270.1 1150.39 1
 -3 -13 -15 33474.9 837.112 5
 -3 13 15 36750.2 1213.06 3
 3 -13 15 36411.1 1052.31 1
 3 -13 -17 11016 658.985 4
 -3 13 17 10491.6 626.597 2
 3 -13 -17 10351.9 548.881 5
 -3 13 17 10119.9 1101.39 3
 -3 -13 17 13014.4 954.241 1
 -3 13 -17 10155.8 453.096 3
 -3 -13 -17 10106.2 674.859 5
 -3 -13 -17 10848 702.7 4
 3 -13 17 12380.8 895.245 1
 3 -13 -19 345.278 570.896 4
 -3 -13 -19 4.07653 669.141 4
 -3 13 -19 -8.2108 415.101 2
 -3 -13 19 159.838 929.518 1
 -3 13 -19 28.0492 401.355 3
 3 -13 19 356.731 861.616 1
 -3 13 19 341.344 549.398 2
 3 -13 -19 72.617 471.318 5
 -3 -13 -19 732.385 622.236 5
 -3 13 19 -302.492 1033.17 3
 -3 -13 -21 11123.9 813.496 4
 3 -13 21 10159 920.159 1
 -3 -13 21 12466.6 1100.17 1
 3 -13 -21 10369.8 627.78 5
 -3 -13 -21 10916.9 790.933 5
 -3 13 21 11538.6 1217.37 3
 -3 -13 23 21889.5 1209.28 1
 -3 -13 -23 22578.8 923.076 5
 3 -13 23 21468 1079.83 1
 -3 13 23 21972.5 1395.2 3
 3 -13 -23 20296.6 765.168 5
 -3 -13 -25 8577.72 844.269 4
 -3 -13 25 7751.69 1078.04 1
 -3 -13 -25 8549.16 831.467 5
 -3 13 25 8594.04 1310.17 3
 3 -13 -25 7440.07 687.298 5
 3 -13 25 7321.8 952.883 1
 -3 -13 -27 7984.11 885.107 5
 -3 13 27 6376.64 712.529 2
 -3 -13 -27 8023.18 873.236 4
 3 -13 27 7268.87 1009.75 1
 -3 13 -29 1216 849.314 5
 -3 -13 29 217.974 1045.27 1
 -3 13 -31 696.919 851.702 5
 3 -13 31 329.083 964.744 1
 -3 -13 -31 469.696 841.313 4
 -3 -13 -31 1253.94 837.712 5
 -3 -13 31 1461.24 1046.94 1
 -3 13 31 1579.91 1444.41 3
 -3 13 31 1456.77 684.724 2
 -3 13 -33 3471.5 952.136 5
 3 13 -33 869.608 864.135 5
 -3 -13 -33 639.829 847.542 4
 -3 -13 33 1777.5 1006.35 1
 3 -13 33 2475.31 997.788 1
 -3 13 33 1860.89 1475.3 3
 -3 13 33 2416.35 725.256 2
 -3 -13 -33 1584.86 866.177 5
 3 -15 -1 13813.7 559.663 4
 3 -15 1 11733.2 774.085 1
 -3 15 -1 12082.5 437.45 2
 -3 15 1 12070.7 436.263 2
 -3 -15 -1 13257.6 504.628 5
 -3 -15 1 12924.4 466.418 4
 -3 15 -1 12907 428.344 3
 3 -15 -1 13039 473.376 5
 -3 15 1 12553 465.102 3
 -3 -15 1 13481.3 507.472 5
 3 15 1 12268.5 492.449 3
 3 15 -1 14169.9 422.89 3
 -3 -15 -1 13191 470.751 4
 3 -15 -3 39869.4 839.336 4
 -3 -15 -3 40427.2 717.951 4
 -3 15 3 36463.8 716.857 2
 -3 15 -3 36218.7 696.802 2
 -3 -15 3 38825.1 743.675 5
 3 -15 -3 38660.5 710.682 5
 -3 -15 3 37377.3 691.201 4
 -3 -15 -3 38448.8 742.927 5
 -3 15 -3 37530.7 637.144 3
 3 -15 3 32684.4 988.608 1
 -3 -15 3 42578.5 1030.57 1
 -3 15 3 36493 733.975 3
 3 15 -3 36646 566.442 3
 3 15 3 37718.3 811.369 3
 -3 -15 5 18227.7 543.551 4
 -3 -15 -5 17072.7 538.21 4
 -3 15 -5 18408.9 527.661 2
 -3 15 5 16397.8 503.685 2
 -3 -15 5 20657.2 887.404 1
 -3 -15 -5 17174.2 545.887 5
 3 -15 -5 17252.4 511.691 5
 3 -15 5 16746.1 824.591 1
 -3 -15 5 17789 559.413 5
 -3 15 -5 18086.4 433.313 3
 -3 15 5 17501.9 593.824 3
 3 -15 -5 17676.3 622.399 4
 -3 -15 -5 15574.5 779.402 1
 3 -15 -7 19843.7 634.732 4
 -3 -15 -7 19937.1 586.335 4
 -3 15 -7 19803.5 560.543 2
 3 -15 -7 17723.6 520.888 5
 3 -15 7 18555.4 822.536 1
 -3 15 -7 18759.1 429.75 3
 -3 -15 -7 18163.1 585.148 5
 -3 15 7 17656.2 663.544 3
 -3 15 7 17842.6 550.278 2
 -3 -15 7 21710.2 903.471 1
 3 15 9 3010.68 711.762 3
 -3 -15 -9 3257.29 498.573 4
 -3 15 -9 2896.64 381.031 2
 3 -15 -9 2476.34 482.166 4
 3 -15 -9 2339.78 374.363 5
 -3 15 9 2646.85 409.737 2
 3 -15 9 2633.16 711.434 1
 -3 15 -9 2894.05 283.309 3
 -3 -15 -9 2344.37 426.019 5
 -3 15 9 3162.64 576.179 3
 -3 -15 9 3943.89 797.579 1
 -3 -15 -11 2081.57 512.488 4
 3 -15 -11 1621.55 514.262 4
 -3 -15 11 2255.9 822.057 1
 -3 15 -11 99.4506 385.477 2
 3 -15 11 1992.48 688.791 1
 -3 15 11 2015.96 642.473 3
 -3 15 -11 1498.65 265.211 3
 -3 15 11 2041.2 448.361 2
 3 -15 -11 1819.72 377.344 5
 -3 -15 -11 1587 463.149 5
 3 -15 -13 9094.77 587.634 4
 -3 -15 -13 9620.21 620.452 4
 -3 15 13 7842.59 545.065 2
 3 -15 13 9111.37 804.61 1
 3 -15 -13 8409.73 466.803 5
 -3 15 -13 8441 365.784 3
 -3 -15 -13 9187.38 631.837 5
 -3 -15 13 10897.3 894.231 1
 -3 15 13 9609.99 795.998 3
 3 -15 15 7214.65 854.073 1
 -3 -15 -15 7714.13 655.088 4
 -3 15 15 5578.96 553.875 2
 3 -15 -15 6253.24 462.25 5
 -3 15 -15 6881 377.925 3
 -3 -15 -15 6344.05 611.097 5
 3 -15 -15 7490.22 627.583 4
 -3 -15 15 9081.18 914.722 1
 -3 15 -17 10053 571.753 2
 -3 -15 -17 9002.95 712.595 4
 -3 15 17 9465.72 656.107 2
 3 -15 -17 8551.76 534.811 5
 -3 -15 17 12079.9 1018.46 1
 -3 -15 -17 9674.46 674.025 5
 -3 15 -17 9096.8 452.282 3
 -3 15 17 9128.53 1035.62 3
 3 -15 -17 10221.8 678.122 4
 3 -15 17 9663.29 916.475 1
 3 -15 -19 424.168 505.867 5
 -3 15 19 -25.7986 597.86 2
 3 -15 19 -991.135 944.353 1
 3 -15 -19 582.359 611.046 4
 -3 -15 -19 182.141 681.363 4
 -3 15 -19 -4.63216 460.728 2
 -3 15 -19 -373.222 436.43 3
 -3 -15 -19 596.31 628.796 5
 -3 15 19 -243.226 1076.61 3
 -3 -15 19 470.001 950.162 1
 -3 15 -21 4121.05 512.671 2
 3 -15 -21 1142.77 680.306 4
 -3 -15 -21 4731.43 744.881 4
 -3 15 -21 3899.11 459.197 3
 -3 15 21 427.664 641.893 2
 -3 -15 21 4147.37 1058.89 1
 3 -15 21 5950.97 951.426 1
 -3 -15 -21 4161.93 690.163 5
 3 -15 -21 3210.11 600.817 5
 -3 15 21 5276.93 1176.69 3
 -3 -15 -23 5186.77 767.943 4
 -3 15 23 4694.8 675.568 2
 -3 -15 23 5041.32 1067.45 1
 3 -15 23 6045.14 927.334 1
 3 -15 -23 5373.12 624.804 5
 -3 -15 -23 6423.05 772.748 5
 -3 15 23 5698.48 1242.68 3
 -3 15 25 15523.9 809.099 2
 -3 -15 25 18639.9 1176.73 1
 -3 -15 -25 17467 904.988 5
 3 -15 25 15594.8 1075.56 1
 3 -15 -25 16069.8 779.772 5
 -3 15 25 16738.7 1428.7 3
 -3 15 27 3908.18 679.118 2
 -3 15 -29 442.23 828.542 5
 -3 15 29 -1251.65 1345.39 3
 3 -15 29 836.64 977.622 1
 -3 -15 -29 381.138 767.514 5
 -3 -15 29 124.798 1048.05 1
 -3 15 -31 2109.62 838.109 5
 3 -15 31 1014.72 982.914 1
 -3 -15 -31 457.383 824.178 4
 -3 15 31 1324.66 693.685 2
 -3 15 31 -178.412 1422.01 3
 -3 -15 31 592.108 1065.77 1
 -3 -15 -31 1432.33 813.734 5
 -3 -17 1 7667.15 488.405 4
 3 17 1 7165.77 449.041 3
 -3 -17 -1 7957.04 532.143 4
 3 -17 -1 8400.6 562.147 4
 -3 -17 1 9047.91 828.273 1
 -3 -17 1 7889.72 500.57 5
 -3 -17 -1 7818.69 493.679 5
 -3 -17 -1 8108.45 795.717 1
 3 -17 -1 9249.61 497.568 5
 -3 17 -1 7257.55 415.146 3
 -3 17 1 6722.91 437.502 3
 3 17 -1 7095.34 389.078 3
 3 -17 1 7742.95 763.012 1
 3 -17 -3 22147.2 726.169 4
 -3 -17 -3 22749.1 628.698 4
 3 -17 -3 20363.9 593.438 5
 -3 -17 3 23779.1 957.054 1
 3 -17 3 21808.2 945.564 1
 -3 -17 3 21585.8 626.496 4
 -3 17 3 18007.1 553.149 2
 3 17 3 20267.9 677.703 3
 -3 17 3 20771.8 608.261 3
 -3 -17 3 20309 622.816 5
 -3 17 -3 20398.1 513.809 3
 -3 -17 -3 21838.1 961.361 1
 -3 -17 -3 20528 633.434 5
 -3 -17 5 26504.3 667.457 4
 3 -17 -5 28574.3 790.568 4
 -3 -17 5 29447.2 1049.33 1
 -3 17 5 23172.9 607.135 2
 3 -17 -5 23636.9 624.279 5
 -3 -17 -5 23694.6 979.916 1
 -3 -17 5 24647.4 673.691 5
 -3 17 -5 23287.1 527.325 3
 -3 -17 -5 23198 661.051 5
 -3 -17 -5 25915 684.788 4
 -3 17 5 24336.4 704.744 3
 -3 -17 7 6083.24 850.091 1
 -3 17 7 5371.54 539.11 3
 3 17 7 6092.83 677.789 3
 3 -17 7 3359.71 776.844 1
 -3 17 7 5069.81 422.081 2
 -3 -17 -7 4004.88 519.045 4
 -3 -17 -7 3607.68 752.693 1
 3 -17 -7 4845.21 429.548 5
 -3 -17 -7 5467.11 487.717 5
 -3 17 -7 5968.89 314.4 3
 -3 -17 9 2543.89 835.13 1
 3 17 9 1326.44 725.806 3
 3 -17 -9 961.515 526.685 4
 -3 -17 -9 1219.26 500.464 4
 -3 17 9 1632.95 589.222 3
 -3 -17 -9 1044.17 469.09 5
 -3 17 -9 158.536 396.481 2
 -3 17 -9 1272.27 273.575 3
 -3 17 9 1537.8 410.346 2
 3 -17 -9 1334.95 402.36 5
 3 -17 9 833.09 769.885 1
 3 17 11 462.478 790.194 3
 -3 -17 -11 875.264 550.927 4
 3 -17 -11 3.7581 541.164 4
 -3 17 -11 -62.4815 411.242 2
 -3 17 -11 763.874 280.267 3
 3 -17 11 1237.71 767.54 1
 3 -17 -11 194.349 402.056 5
 -3 -17 -11 527.946 459.929 5
 -3 17 11 617.313 447.161 2
 -3 -17 11 1859.61 880.842 1
 -3 17 11 488.364 653.088 3
 -3 -17 -13 8393.73 656.122 4
 3 -17 13 7066.7 856.552 1
 3 -17 -13 8991.53 655.884 4
 -3 17 13 7126.41 562.03 2
 -3 17 -13 6665.48 361.135 3
 -3 17 13 8159.82 798.371 3
 3 -17 -13 6415.56 491.41 5
 -3 -17 -13 6349.27 576.506 5
 -3 -17 13 9566.08 1015.66 1
 3 17 13 7998.99 983.426 3
 3 -17 15 6806.02 918.555 1
 3 17 15 5604.14 1118.45 3
 -3 17 -15 5179.23 375.749 3
 -3 -17 15 5630.66 966.436 1
 -3 -17 -15 5514.01 662.972 4
 3 -17 -15 3738.61 474.523 5
 -3 -17 -15 4788.12 616.6 5
 -3 17 -15 5318.82 502.743 2
 -3 17 15 6342.13 882.085 3
 -3 17 15 4704.08 572.372 2
 3 -17 -15 4016.36 612.04 4
 -3 17 -17 11345.5 622.001 2
 -3 -17 -17 12117.9 763.062 4
 -3 17 17 9923.14 667.212 2
 -3 17 -17 9947.58 465.157 3
 -3 -17 -17 10018.5 739.164 5
 3 -17 -17 11014.3 719.279 4
 -3 -17 17 12577.8 1067.71 1
 -3 17 17 11109.3 1039.7 3
 3 -17 -17 9150.47 580.802 5
 3 -17 17 10744.2 981.356 1
 3 17 17 12664 1356.87 3
 3 17 19 2772.98 1353.88 3
 -3 -17 -19 499.527 708.623 4
 -3 17 -19 1842.46 532.008 2
 -3 17 19 1047.76 577.459 2
 -3 -17 -19 1181.42 656.312 5
 3 -17 -19 1122.34 526.255 5
 3 -17 19 1972.39 942.652 1
 -3 -17 19 1091.17 1018.36 1
 3 17 21 2353.97 1491.53 3
 3 -17 21 389.142 975.579 1
 -3 17 21 732.623 603.482 2
 -3 -17 21 -1334.17 1075.2 1
 3 -17 -21 1111.2 655.14 4
 -3 -17 -21 453.399 724.234 4
 -3 -17 -21 555.116 672.566 5
 3 -17 -21 272.481 516.691 5
 -3 17 21 379.457 1050.46 3
 3 -17 23 13193 1014.09 1
 -3 17 23 13207.5 1311.75 3
 3 -17 -23 11276.8 698.11 5
 -3 -17 23 13928.4 1235.82 1
 -3 -17 -23 13909.5 833.481 5
 -3 17 25 7825.34 752.736 2
 -3 -17 27 2338.74 1021.58 1
 3 -17 27 2521.13 940.742 1
 3 17 27 3696.74 1770.92 3
 -3 17 27 312.719 1347.59 3
 -3 -17 -27 2950.62 758.948 5
 3 -17 29 1039.22 962.271 1
 3 17 29 2973.28 1889.3 3
 -3 17 29 -745.423 648.723 2
 -3 -17 -29 23.3144 816.459 4
 -3 -17 -29 503.855 740.937 5
 -3 -17 29 8.2506 997.113 1
 -3 17 29 -2298.2 1449.04 3
 -3 17 -31 1574.38 824.074 5
 3 -17 31 271.411 1018.99 1
 -3 -17 31 875.6 1078.03 1
 -3 17 31 381.307 653.633 2
 -3 -17 -31 56.6359 752.875 5
 -3 -17 -31 177.455 825.487 4
 -3 17 31 -38.2694 1387.33 3
 -3 -19 -1 4606.19 528.74 4
 -3 -19 1 2693.77 506.018 4
 3 -19 -1 5743.08 537.114 5
 3 -19 -1 62.4038 910.754 1
 -3 -19 1 2955.57 542.839 5
 -3 19 1 2796.69 451.008 3
 -3 -19 -1 1682.27 844.396 1
 -3 -19 -1 4339.41 533.612 5
 -3 -19 1 2673.12 843.419 1
 3 19 1 3412.93 478.74 3
 -3 -19 3 24943.2 741.29 4
 -3 -19 -3 25217.1 731.463 5
 -3 -19 3 26704.3 1093.33 1
 -3 -19 -3 26883.1 731.828 4
 3 -19 -3 23439.2 682.817 5
 -3 -19 3 23484.9 706.353 5
 -3 -19 -3 26643.4 1140.45 1
 -3 19 3 23447.9 668.155 3
 -3 -19 5 14014.8 617.751 4
 -3 -19 -5 14204.8 656.784 4
 -3 -19 5 17177.9 1006.43 1
 -3 -19 5 14951 640.045 5
 -3 19 5 14546.8 641.248 3
 -3 -19 -5 14740.8 646.562 5
 -3 -19 -5 13715.6 942.145 1
 3 -19 -5 14088.9 610.282 5
 3 19 5 15305.4 753.358 3
 -3 -19 -7 11685.9 644.283 4
 -3 -19 -7 8869.07 820.346 1
 3 -19 -7 9675.42 542.196 5
 -3 -19 -7 10649.3 588.144 5
 -3 19 7 10497.5 623.905 3
 -3 19 -7 11373 413.408 3
 3 19 7 10931.9 747.244 3
 -3 -19 9 1926.04 900.773 1
 -3 19 9 773.286 419.63 2
 -3 19 -9 403.113 411.003 2
 3 -19 -9 220.433 436.565 5
 -3 -19 -9 519.657 570.86 4
 -3 19 -9 691.365 286.418 3
 3 -19 -9 532.824 560.724 4
 3 19 9 787.949 744.592 3
 3 -19 9 -40.1201 839.046 1
 -3 -19 -9 1034.19 495.194 5
 -3 19 9 523.764 590.209 3
 3 -19 -11 2487.59 605.869 4
 -3 -19 -11 837.376 574.759 4
 -3 19 11 1753.95 703.434 3
 -3 19 -11 895.495 453.178 2
 3 -19 11 1167.95 827.513 1
 -3 19 -11 1248.8 320.672 3
 -3 19 11 1285.26 474.804 2
 3 -19 -11 1389.83 479.057 5
 -3 -19 11 2502.34 980.974 1
 3 19 11 647.479 840.828 3
 -3 -19 -11 1341.2 524.029 5
 -3 19 13 4280.55 837.582 3
 -3 -19 13 6124.37 1055.62 1
 3 -19 -13 3509.97 661.76 4
 -3 19 -13 3228.8 485.932 2
 -3 19 13 4035.69 563.507 2
 3 19 13 4581.49 1055.43 3
 3 -19 13 3073.8 887.479 1
 -3 19 -13 3317.29 334.584 3
 -3 -19 -13 3713.89 615.095 4
 3 -19 -13 2840.84 493.713 5
 -3 -19 -13 2808.3 570.392 5
 3 -19 -15 26110.4 887.149 4
 -3 19 -15 25117.5 765.229 2
 -3 -19 -15 27403.3 863.509 4
 -3 19 15 23084.8 1092.5 3
 -3 19 15 21732.8 792.281 2
 -3 -19 15 30525.4 1282.55 1
 -3 19 -15 22721.2 580.483 3
 3 -19 -15 20917.9 707.802 5
 -3 -19 -15 22371.6 801.203 5
 3 19 15 30909.9 1423.66 3
 3 -19 15 27607 1160.24 1
 3 -19 -17 13034.9 754.889 4
 -3 -19 -17 9345.03 717.707 5
 3 -19 -17 9687.2 587.001 5
 -3 -19 17 14283.1 1143.69 1
 -3 -19 -17 11940.7 818.276 4
 -3 19 17 11037.9 1005.91 3
 3 19 17 12281.8 1307.2 3
 3 -19 17 13330.6 1013.09 1
 3 19 19 1316.33 1293.12 3
 3 -19 -19 597.958 657.12 4
 -3 -19 -19 -250.953 706.721 4
 3 -19 19 997.091 924.792 1
 3 -19 -19 165.46 504.51 5
 -3 19 19 344.488 950.712 3
 -3 19 19 59.6343 577.344 2
 3 -19 -21 4315.05 714.258 4
 3 -19 -21 3583.14 566.332 5
 -3 19 21 599.685 640.801 2
 -3 -19 21 8517.5 1169.73 1
 3 -19 21 5141.34 965.693 1
 -3 -19 -21 3910.57 762.496 5
 3 19 21 7946.15 1493.72 3
 -3 19 21 3323.43 1055.86 3
 -3 -19 -21 5222.7 763.838 4
 3 -19 -23 4113.59 608.777 5
 -3 19 23 4432.78 662.084 2
 3 19 25 5372.1 1657.91 3
 -3 19 25 3217.68 1211.4 3
 -3 19 25 4938.31 687.707 2
 3 -19 25 4953.1 939.937 1
 -3 -19 -25 4858.17 763.238 5
 -3 -19 25 5958.8 1209.42 1
 -3 -19 27 2904.67 1039.47 1
 -3 19 27 151.686 1251.88 3
 -3 -19 -27 426.847 791.05 4
 3 -19 27 1539.05 963.814 1
 -3 -19 -27 2268.85 761.154 5
 -3 -19 29 320.756 1008.44 1
 -3 19 29 718.795 682.74 2
 -3 -19 -29 552.808 809.742 4
 -3 -19 -29 553.045 752.641 5
 3 -21 -1 1009.44 576.523 4
 -3 -21 -1 666.507 860.708 1
 -3 -21 1 549.361 540.494 4
 3 -21 -1 1080.24 788.22 1
 -3 -21 1 21.8483 866.456 1
 -3 -21 -1 743.582 517.386 5
 3 -21 1 228.239 887.024 1
 -3 -21 -1 817.545 544.072 4
 -3 -21 1 366.552 521.445 5
 -3 21 -1 430.737 426.801 2
 -3 21 -1 1332.27 402.994 3
 -3 21 1 52.6756 400.349 2
 3 -21 -1 1679.5 514.192 5
 -3 21 1 -189.799 417.741 3
 3 -21 -3 5619.81 695.207 4
 -3 -21 3 6149.9 616.366 4
 -3 21 -3 5866.49 482.505 2
 -3 -21 3 7915.17 972.233 1
 -3 21 3 5056.62 472.696 2
 3 -21 -3 5945.02 542.88 5
 -3 -21 3 6022.24 589.018 5
 -3 -21 -3 6007.3 912.476 1
 -3 21 -3 6455.13 415.61 3
 -3 -21 -3 6351.39 601.502 4
 -3 21 3 5830.85 527.461 3
 -3 -21 -3 6628.54 577.424 5
 3 -21 -5 24832.7 887.066 4
 -3 -21 -5 24047.8 757.979 4
 -3 21 5 19474.7 657.105 2
 3 21 5 22674.6 829.621 3
 -3 21 -5 21808.2 556.273 3
 -3 -21 -5 22020.7 744.275 5
 -3 21 5 20403.7 730.407 3
 -3 -21 -5 21198.2 1081.13 1
 -3 -21 5 24745.9 786.883 5
 3 -21 -5 21487.9 704.993 5
 -3 21 -5 24255.4 734.647 2
 3 -21 -7 6254.83 703.414 4
 -3 -21 -7 7959 658.101 4
 -3 -21 7 9086.89 1058.24 1
 -3 21 -7 7074.28 558.251 2
 3 21 7 7095.22 770.294 3
 -3 -21 -7 6622.71 896.563 1
 3 -21 7 7455.12 914.288 1
 -3 -21 -7 6739.23 611.531 5
 -3 21 7 6023.87 533.946 2
 -3 21 -7 6855.07 387.279 3
 -3 21 7 6112.99 640.422 3
 3 -21 -7 6338.14 558.151 5
 -3 -21 9 1293.08 987.109 1
 3 21 9 409.189 753.777 3
 3 -21 -9 1711.97 650.675 4
 -3 -21 -9 1261.63 622.947 4
 3 -21 -9 1137.6 489.951 5
 -3 21 -9 1038.35 460.665 2
 3 -21 9 770.456 895.181 1
 -3 -21 -9 1132.13 790.464 1
 -3 21 -9 1118.84 307.294 3
 -3 21 9 735.244 477.843 2
 -3 -21 -9 1041.65 535.474 5
 -3 21 9 795.148 627.688 3
 3 -21 -11 1425.8 634.286 4
 -3 -21 -11 757.034 654.93 4
 3 -21 -11 1219.66 498.659 5
 -3 -21 11 983.877 1031.77 1
 3 21 11 -109.328 862.537 3
 -3 21 -11 682.992 484.13 2
 -3 21 11 1007.19 494.942 2
 -3 21 11 1496.72 721.272 3
 -3 21 -11 441.716 325.099 3
 3 -21 11 -373.991 861.45 1
 -3 -21 -11 1220.29 548.499 5
 -3 21 13 17246.5 959.138 3
 -3 21 13 15983.5 691.247 2
 -3 -21 -13 16661.8 734.498 5
 3 -21 -13 18883.1 806.84 4
 3 -21 -13 14772.5 674.714 5
 -3 -21 13 23383.5 1257.96 1
 3 21 13 26928.2 1278.56 3
 3 -21 -15 14854.4 810.574 4
 -3 -21 -15 27322.1 894.209 4
 -3 21 15 15249 1032.21 3
 3 -21 -15 12046.4 654.052 5
 3 -21 15 15975.7 1058.28 1
 -3 -21 -15 19607.7 822.102 5
 3 21 15 31366.3 1447.79 3
 -3 -21 15 20577.7 1301.76 1
 3 -21 17 2480.61 910.577 1
 3 -21 -17 2612.17 741.915 4
 -3 -21 -17 3138.03 693.372 4
 -3 21 17 1998.66 902.038 3
 -3 -21 -17 2131.4 608.255 5
 -3 21 17 529.736 606.582 2
 3 -21 -17 2375.3 532.53 5
 3 -21 -19 792.782 528.309 5
 3 -21 -19 563.263 676.256 4
 -3 -21 -19 155.326 684.329 4
 -3 -21 -19 806.03 627.613 5
 -3 21 19 217.332 604.771 2
 3 21 19 1357.49 1306.06 3
 -3 -21 19 3462.05 1126.24 1
 -3 21 21 -72.6603 598.808 2
 3 -21 -21 214.333 533.038 5
 3 -21 -21 494.883 664.521 4
 3 21 23 8300.5 1627.32 3
 -3 21 23 5771.03 683.336 2
 -3 -21 -23 5969.27 743.677 5
 -3 -21 23 7928.9 1128.39 1
 3 -21 23 6526.39 995.169 1
 -3 21 23 5731.38 1118.65 3
 -3 -21 25 4537.8 1111.2 1
 -3 -21 -25 846.079 792.386 4
 3 21 25 3204.48 1649.42 3
 -3 -21 -25 2803.65 732.332 5
 -3 21 25 2753.03 1155.47 3
 3 -21 27 2521.78 922.657 1
 -3 -21 27 2849.78 1134.03 1
 -3 -21 -27 603.498 828.385 4
 -3 -21 -27 2854.77 815.928 5
 -3 21 27 1376.51 1186.33 3
 -3 21 27 1095.83 635.077 2
 -3 -23 -1 -152.289 940.371 1
 -3 -23 1 382.877 548.169 5
 3 -23 -1 -257.112 635.595 4
 -3 -23 -1 1071 592.154 5
 -3 23 -1 412.579 424.344 2
 -3 23 1 397.371 421.051 2
 3 -23 -1 -210.799 534.169 5
 3 -23 -1 918.413 824.223 1
 -3 23 -1 719.412 385.927 3
 -3 23 1 441.85 419.991 3
 -3 -23 1 -250.033 929.857 1
 -3 -23 -1 517.357 584.732 4
 3 -23 1 599.138 874.295 1
 -3 -23 1 54.3487 624.231 4
 -3 23 -3 4021.48 499.431 2
 3 -23 -3 3475.65 690.733 4
 -3 23 3 4120.29 485.116 2
 -3 -23 -3 3230.3 900.195 1
 3 -23 -3 3551.66 934.827 1
 -3 -23 -3 4179 583.289 5
 -3 23 -3 3857.78 398.063 3
 3 -23 -3 3135.35 560.37 5
 3 -23 3 4009.55 912.797 1
 -3 -23 3 4651.02 999.27 1
 -3 23 3 3957.42 516.534 3
 -3 -23 3 4759.18 603.712 5
 -3 -23 -3 3584.81 629.298 4
 3 -23 -5 7464.77 759.433 4
 -3 23 -5 6999.8 566.838 2
 -3 -23 -5 5794.81 971.701 1
 3 -23 5 6431.68 903.813 1
 -3 -23 -5 7481.92 683.143 4
 -3 -23 5 8092.5 633.166 5
 3 -23 -5 6553.07 593.144 5
 -3 23 -5 7321.8 420.112 3
 -3 -23 -5 7094.19 608.806 5
 -3 23 5 6836.52 600.156 3
 -3 23 5 6205.61 521.391 2
 -3 -23 5 6560.11 617.682 4
 3 -23 -7 10457 818.188 4
 -3 -23 -7 10390.7 706.172 4
 -3 -23 7 12323.2 1148.96 1
 -3 23 -7 9769.79 649.405 2
 -3 23 7 7597.08 545.264 2
 3 -23 7 9983.61 986.342 1
 3 23 7 10427.9 839.546 3
 3 -23 -7 8878.55 626.409 5
 -3 23 7 8607.4 675.357 3
 -3 -23 -7 9941.1 651.372 5
 -3 23 -7 8807.92 431.349 3
 -3 -23 -7 8567.02 971.925 1
 3 -23 -9 334.331 501.68 5
 -3 -23 9 553.251 1026.42 1
 3 -23 -9 521.978 661.31 4
 -3 -23 -9 2049.52 674.125 4
 3 23 9 1553.74 815.087 3
 -3 -23 -9 1681.1 827.71 1
 -3 23 9 15.7171 599.264 3
 -3 23 9 506.467 475.803 2
 -3 -23 -9 1247.58 615.516 5
 3 -23 9 6.28383 883.022 1
 -3 -23 11 3524.35 1094.96 1
 3 -23 -11 3792.22 698.872 4
 3 -23 -11 2368.12 526.307 5
 3 -23 11 209.741 908.461 1
 -3 23 11 2491.28 520.109 2
 -3 -23 -11 1922.72 598.26 5
 3 23 11 3654.23 914.77 3
 -3 23 11 2367.94 677.767 3
 -3 -23 -11 2910.03 709.481 4
 3 -23 -13 7757.8 741.501 4
 -3 -23 -13 7991.98 746.225 4
 3 23 13 8464.03 1048.97 3
 -3 23 13 6896.48 588.7 2
 3 -23 -13 6531.22 588.055 5
 -3 23 13 7727.66 825.398 3
 -3 -23 -13 7018.9 649.329 5
 3 -23 -15 3762.07 700.024 4
 -3 -23 -15 3214.18 598.543 5
 -3 -23 -15 4122.12 733.505 4
 -3 23 15 3590.32 558.426 2
 3 -23 15 3409.89 935.628 1
 -3 -23 15 5437.15 1227.2 1
 -3 23 15 3748.77 822.388 3
 3 23 15 5769.25 1091.25 3
 3 -23 -15 2678.39 558.305 5
 3 23 17 4985.44 1210.1 3
 3 -23 -17 4481.55 726.061 4
 -3 23 17 4092.07 593.327 2
 3 -23 -17 3643.87 590.234 5
 3 23 19 930.125 1247.22 3
 3 -23 19 882.56 916.994 1
 -3 23 19 6.09741 571.445 2
 3 -23 -19 -225.839 723.285 4
 3 -23 -19 315.1 528.7 5
 -3 23 21 594.1 620.222 2
 3 -23 -21 1097.98 750.526 4
 -3 -23 -21 1334.4 698.704 4
 -3 -23 21 -756.772 1089.41 1
 3 -23 21 371.407 911.784 1
 -3 -23 -21 848.192 610.594 5
 -3 23 21 -8.57964 982.138 3
 3 23 23 1564.17 1431.29 3
 -3 -23 -23 495.186 727.766 4
 -3 -23 23 1616.35 1066.98 1
 3 -23 23 2197.65 974.316 1
 -3 -23 -23 1818.28 676.786 5
 -3 23 23 1895.26 1037.08 3
 -3 -23 25 4477.87 1087.78 1
 3 23 25 5976 1601.41 3
 3 -23 25 3609.4 933.584 1
 -3 -23 -25 830.279 776.269 4
 -3 23 25 4768.24 1125.99 3
 -3 -25 -1 -680.6 599.329 5
 -3 -25 1 -286.865 630.395 4
 -3 -25 -1 -59.2219 608.614 4
 3 -25 -1 -113.576 884.531 1
 -3 25 1 -65.6167 441.882 3
 -3 -25 1 -33.2103 943.167 1
 -3 25 -1 167.47 390.317 3
 -3 -25 -1 -778.337 971.833 1
 3 -25 1 526.558 854.248 1
 -3 -25 3 2120.9 652.613 4
 -3 -25 -3 1999.87 618.425 4
 3 -25 -3 1984.56 856.383 1
 -3 -25 3 1120.45 589.201 5
 -3 -25 -3 513.236 887.694 1
 -3 25 -3 1991.09 391.546 3
 -3 -25 3 1789.05 979.288 1
 3 -25 3 1535.2 908.283 1
 3 -25 -3 2032.97 593.738 5
 -3 -25 -3 1591.24 582.472 5
 3 -25 -3 1458.8 666.558 4
 -3 25 3 2049.54 508.538 3
 3 -25 -5 6048.38 749.431 4
 -3 25 5 4484.2 508.08 2
 -3 -25 -5 4113.65 667.905 4
 -3 -25 5 5564.08 1073.46 1
 -3 -25 -5 4246.93 955.904 1
 3 -25 -5 6030.44 1008.63 1
 3 -25 5 4806.39 891.575 1
 3 -25 -5 4932.14 614.755 5
 -3 -25 5 5180.04 633.19 5
 -3 25 5 4809.09 585.815 3
 -3 -25 -5 5468.06 622.45 5
 -3 -25 -7 2488.51 687.869 4
 3 -25 7 2175.4 896.286 1
 -3 -25 7 3713.92 1084.21 1
 -3 -25 -7 3381.5 604.8 5
 3 -25 -7 2986.23 733.521 4
 3 -25 -7 2753.4 570.525 5
 -3 25 7 2365.23 488.52 2
 -3 25 7 1618.16 577.944 3
 3 -25 9 187.957 856.387 1
 -3 25 9 495.609 627.858 3
 3 -25 -9 1114.5 737.081 4
 -3 -25 -9 2135.86 674.896 4
 -3 -25 9 960.734 1075.75 1
 -3 -25 -9 2965.82 607.752 5
 -3 25 9 756.251 470.964 2
 3 -25 -9 451.32 574.948 5
 -3 -25 11 583.619 1117.73 1
 -3 25 11 1692.48 671.73 3
 3 -25 -11 349.852 705.317 4
 -3 25 11 1671.21 525.77 2
 3 -25 -11 1274.06 538.33 5
 3 25 11 1875 894.661 3
 3 25 13 2709.11 1006.79 3
 3 -25 -13 1941.58 550.433 5
 -3 25 13 2304.48 715.793 3
 -3 -25 13 3807.03 1195.91 1
 3 -25 -13 385.122 711.436 4
 3 -25 15 6594.04 989.705 1
 3 -25 -15 4887.29 599.507 5
 3 25 15 6961.66 1108.03 3
 3 -25 17 459.162 940.713 1
 3 -25 -17 530.854 716.545 4
 -3 -25 -17 1344.95 700.078 4
 -3 -25 -17 1243.49 601.285 5
 3 -25 -17 1279.19 566.696 5
 -3 -25 17 840.995 1108.08 1
 3 25 17 2730.14 1125.9 3
 -3 25 17 1705.83 847.892 3
 3 -25 19 -1693.01 946.751 1
 -3 -25 -19 43.2351 726.404 4
 -3 -25 -19 282.496 597.601 5
 3 -25 -19 -5.05828 591.594 5
 -3 -25 19 -263.238 1100.53 1
 -3 25 19 -16.293 893.079 3
 3 25 21 -868.522 1280.27 3
 -3 -25 -21 2451.62 770.541 4
 -3 -25 -21 926.338 644.288 5
 -3 -25 21 -765.567 1105.26 1
 3 -25 21 -501.564 944.923 1
 -3 25 21 934.616 992.886 3
 -3 -27 1 -34.9452 946.647 1
 -3 27 1 -216.982 453.027 3
 -3 -27 -1 -176.531 961.554 1
 -3 -27 3 1990.41 976.442 1
 3 -27 -3 2386.88 589.789 5
 -3 27 3 2924.93 509.221 3
 3 -27 -3 2598.62 679.771 4
 3 -27 -5 2877.76 732.786 4
 3 -27 -5 2001.48 587.59 5
 -3 -27 5 2297.09 1042.43 1
 -3 27 5 1392.7 551.977 3
 3 -27 -7 513.076 757.788 4
 -3 -27 7 2860.36 1094.46 1
 3 -27 -7 2639.31 592.633 5
 -3 27 7 2955.07 591.214 3
 -3 27 9 417.121 606.629 3
 3 -27 -9 -83.486 733.316 4
 -3 -27 -9 693.898 657.591 4
 -3 -27 9 -1368.98 1078.84 1
 3 -27 9 -655.681 874.746 1
 3 -27 -9 18.4879 551.34 5
 -3 -27 -11 -793.179 604.141 5
 -3 -27 -11 162.655 660.771 4
 -3 -27 -13 3201.75 683.452 4
 -3 -27 -13 3414.29 634.263 5
 3 -27 -13 2585.68 583.253 5
 -3 -27 -15 1586.7 693.453 4
 3 -27 15 1232.31 947.778 1
 -3 -27 15 3980.6 1172.72 1
 -3 27 15 1491.32 766.572 3
 -3 -27 -15 1592.7 606.892 5
 3 27 15 575.861 1044.6 3
 3 -27 17 1257.89 937.002 1
 -3 -27 -17 1223.97 708.526 4
 -3 -27 17 922.523 1137.89 1
 -3 -27 -17 842.582 600.947 5
 -3 27 17 1233.01 825.122 3
 3 -27 19 -741.438 887.262 1
 3 -27 -19 743.019 735.091 4
 -3 -27 -19 -482.951 626.922 5
 -3 -27 19 180.531 1088.55 1
 -3 27 19 -393.394 879.081 3
 -3 -27 -19 289.312 732.405 4
 -3 -29 -1 -101.104 647.032 4
 -3 -29 -1 -786.213 930.151 1
 -3 -29 1 708.062 587.951 5
 3 -29 -1 916.549 889.166 1
 3 -29 1 -896.891 901.55 1
 -3 -29 1 -62.438 906.252 1
 -3 -29 -1 289.399 587.885 5
 -3 -29 1 40.6824 663.202 4
 3 -29 -3 2621.11 969.614 1
 -3 -29 3 -18.2229 593.189 4
 -3 -29 -3 1339.89 587.414 5
 -3 -29 3 702.135 957.791 1
 -3 -29 3 1004.14 593.701 5
 -3 29 3 944.789 515.48 3
 -3 -29 -3 1359.76 691.406 4
 -3 29 5 3359.6 578.781 3
 -3 -29 -5 2658.16 636.48 5
 -3 -29 -5 4010.49 689.78 4
 -3 -29 -7 1586.02 592.075 5
 -3 -29 -7 2128.44 650.399 4
 3 -29 7 -424.072 914.236 1
 3 -29 -7 1797.14 882.162 1
 -3 -29 9 -1044.66 1091.06 1
 -3 -29 -9 417.279 644.832 4
 3 -29 9 889.926 935.625 1
 3 -29 -9 -518.278 995.84 1
 -3 -29 -9 238.739 581.061 5
 -3 -29 11 211.766 1081.38 1
 -3 -29 -11 -719.611 606.411 5
 3 -29 11 6.79244 855.134 1
 -3 29 11 790.893 678.986 3
 -3 -29 -11 890.245 662.842 4
 3 -29 -11 -53.5608 779.052 4
 3 -29 -13 507.519 798.539 4
 -3 -29 -13 -139.192 733.94 4
 -3 -29 13 2757.22 1178.02 1
 3 -29 13 169.724 877.943 1
 3 -29 -13 1396.96 637.993 5
 -3 -29 -13 -244.683 609.843 5
 -3 29 13 1985.41 739.11 3
 3 -29 -15 806.25 778.552 4
 -3 -29 -15 526.175 690.077 4
 3 -29 15 2773.24 912.235 1
 -3 -29 -15 269.895 611.986 5
 -3 -29 15 3257.83 1181.07 1
 3 -29 -15 1817.07 607.891 5
 -3 29 15 2805.95 785.489 3
 -3 -31 1 1338.51 632.715 4
 -3 -31 -1 1248.85 687.089 4
 -3 -31 -1 1049.66 597.975 5
 -3 -31 1 2213.61 642.396 5
 3 -31 -1 53.6718 916.911 1
 3 -31 -3 2420.43 930.935 1
 -3 -31 -3 906.608 700.769 4
 -3 -31 3 826.397 978.816 1
 3 -31 3 -28.3655 857.628 1
 -3 -31 -3 1415.49 600.533 5
 3 -31 -5 566.524 721.03 4
 -3 -31 -5 772.24 706.271 4
 -3 -31 5 578.545 1057.89 1
 3 -31 -5 2233.49 968.163 1
 -3 -31 -5 885.764 603.164 5
 3 -31 5 -569.113 880.618 1
 3 -31 -5 1793.12 628.937 5
 3 -31 -7 1636.13 924.176 1
 3 -31 -7 375.84 734.076 4
 -3 31 7 738.538 580.635 3
 3 -31 7 830.471 850.547 1
 3 -31 -7 860.608 624.335 5
 -3 -31 -7 53.8353 630.312 5
 -3 -31 7 10.2846 1078.4 1
 -3 -31 -7 149.698 666.079 4
 -4 0 0 149983 1486.21 3
 -4 0 0 144447 1429.99 5
 -4 0 2 -5.22918 173.44 1
 -4 0 -2 10.0718 166.201 5
 -4 0 -2 39.1499 92.2928 2
 -4 0 -2 80.2566 150.305 3
 -4 0 2 92.8203 145.756 3
 -4 0 4 52460.1 595.53 4
 -4 0 -4 63059.1 729.5 5
 -4 0 -4 57733.2 644.728 2
 -4 0 -4 59848.3 719.792 3
 4 0 4 60944.3 684.527 1
 -4 0 4 55353.1 686.035 3
 -4 0 4 61921.3 744.533 1
 -4 0 -6 42.649 248.009 5
 4 0 6 -18.7247 211.815 1
 -4 0 6 -100.363 262.876 1
 -4 0 -6 1.04981 156.015 2
 -4 0 -6 -25.5236 204.515 3
 -4 0 6 123.991 195.58 3
 -4 0 8 55332.6 852.955 1
 -4 0 -8 55687.2 736.385 2
 -4 0 -8 57796.7 791.623 3
 -4 0 -8 57621.1 831.316 5
 -4 0 8 59559.4 827.048 3
 4 0 8 60012.9 754.603 1
 4 0 -8 57591.1 700.058 5
 4 0 -10 -193.545 180.991 4
 4 0 -10 143.527 246.827 5
 -4 0 -10 27.0766 203.973 2
 -4 0 10 -348.13 363.931 1
 -4 0 -10 4.00099 232.31 3
 4 0 10 -96.8981 269.997 1
 -4 0 -10 -198.257 325.766 5
 -4 0 10 -109.307 314.733 3
 -4 0 12 85990.4 1295.21 3
 4 0 -12 85363.1 1093.01 5
 4 0 -14 -58.583 262.122 4
 -4 0 -14 -69.0851 381.731 4
 -4 0 14 -325.61 497.014 1
 -4 0 -14 -107.337 452.337 5
 4 0 -14 74.2471 354.89 5
 4 0 14 -121.377 382.498 1
 -4 0 14 -322.746 500.566 3
 -4 0 -16 72443.6 1064.51 4
 4 0 -16 66758.3 996.31 4
 -4 0 16 73585.7 1263.67 1
 4 0 16 76556.4 1184.7 1
 4 0 -16 72013.8 1113.36 5
 -4 0 -16 78901 1235.19 5
 -4 0 -18 -369.822 475.456 4
 -4 0 18 294.856 627.128 1
 -4 0 -18 -187.791 579.905 5
 -4 0 -20 116698 1589.57 4
 4 0 20 117665 1686.89 1
 -4 0 20 120550 2053.39 3
 -4 0 -22 303.876 693.147 5
 -4 0 22 16.5455 880.059 3
 -4 0 -22 -256.989 589.818 4
 -4 0 22 -214.597 769.355 1
 4 0 22 344.933 602.799 1
 4 0 -22 -383.446 609.771 5
 -4 0 -24 1575.71 764.45 5
 -4 0 24 1426.18 944.989 3
 -4 0 -24 1934.81 628.571 4
 -4 0 24 2068 842.328 1
 4 0 -24 1155.97 690.202 5
 4 0 24 2208.66 705.226 1
 -4 0 -26 -211.112 784.106 5
 4 0 -26 1085.02 725.862 5
 -4 0 -26 93.7742 656.844 4
 -4 0 26 -231.919 869.828 1
 -4 0 26 693.061 1035.22 3
 4 0 26 -537.335 737.308 1
 4 0 28 12849.8 898.31 1
 -4 0 -28 13016 961.642 5
 -4 0 28 13755.7 1305.45 3
 4 0 -28 18779 1003.06 5
 -4 0 -28 12410 814.306 4
 -4 0 28 16829.8 1122.55 1
 -4 0 -30 -186.165 843.907 5
 -4 0 30 1417.92 1193.54 3
 -4 0 -30 -467.2 715.745 4
 -4 0 30 1939.71 963.63 1
 -4 0 -32 888.603 756.951 4
 -4 0 34 -518.457 885.212 1
 -4 0 -34 472.505 868.915 5
 -4 0 36 2843.04 935.754 1
 -4 0 -36 2889.41 909.191 5
 -4 2 0 31.6601 133.713 5
 -4 -2 0 5.12067 127.109 1
 -4 2 0 -26.4293 115.734 2
 -4 -2 0 130.06 136.091 3
 -4 2 0 164.248 151.44 3
 -4 -2 0 18.0886 126.439 5
 -4 -2 2 112287 1118.54 1
 -4 2 -2 112661 1067 2
 -4 2 2 111100 1070.96 2
 -4 -2 -2 110671 1113.72 3
 -4 -2 2 109762 1049.33 5
 -4 2 2 111060 1136.73 3
 -4 2 -2 107109 1116.31 5
 -4 -2 -2 110851 1114.2 5
 -4 2 -4 527.744 228.103 5
 -4 2 4 395.113 202.987 3
 -4 -2 -4 534.868 124.596 2
 -4 -2 -4 586.777 188.739 3
 -4 2 -4 531.554 153.95 2
 -4 -2 4 651.324 226.813 1
 -4 2 -4 651.677 175.085 3
 4 -2 4 629.115 271.194 1
 -4 -2 4 611.556 123.395 5
 -4 -2 4 549.955 126.885 3
 -4 2 4 583.434 218.986 1
 -4 -2 -4 515.473 219.066 5
 -4 -2 6 17187.2 431.883 1
 4 -2 -6 16032.1 294.387 4
 -4 -2 -6 15626.4 305.907 2
 -4 2 -6 15841.1 322.843 2
 -4 2 6 16620.6 392.922 3
 4 -2 6 17290.7 424.44 1
 -4 -2 -6 17689 385.386 3
 -4 2 -6 18160.9 354.919 3
 -4 -2 6 15383.1 230.526 4
 -4 2 6 17963 426.977 1
 -4 -2 6 16019.2 298.129 3
 -4 -2 -6 16460 410.378 5
 -4 2 -6 18430.7 423.667 5
 4 -2 8 -28.9189 280.567 1
 4 2 8 252.04 185.725 1
 4 -2 -8 297.607 194.487 4
 -4 2 8 499.875 313.199 3
 -4 -2 -8 187.224 253.118 4
 -4 2 -8 190.456 182.154 2
 -4 2 -8 108.346 205.521 3
 -4 -2 8 106.848 314.485 1
 -4 2 -8 214.059 292.625 5
 -4 -2 8 290.883 206.6 3
 4 -2 -8 184.281 165.599 5
 -4 -2 -8 149.359 283.392 5
 4 -2 -10 153676 1666.97 4
 -4 -2 10 146766 1847.16 1
 4 2 10 169839 1675.61 1
 -4 2 -10 162790 1753 3
 -4 -2 -10 146575 1763.75 5
 -4 2 -10 157712 1716.48 2
 -4 2 10 160413 1889.01 3
 -4 2 10 152935 1814.16 1
 4 -2 10 164745 1808.48 1
 -4 -2 10 161170 1778.78 3
 4 -2 -10 159840 1645.27 5
 -4 -2 -10 150197 1687.16 4
 -4 2 -10 159496 1817.33 5
 4 -2 -12 -75.3899 260.444 5
 4 2 -12 101.575 203.757 4
 4 -2 -12 -53.7082 241.906 4
 4 -2 12 121.435 358.262 1
 4 2 12 24.2801 296.068 1
 -4 2 12 -533.291 476.883 3
 -4 -2 12 -130.363 369.484 3
 4 2 -14 5758.15 424.91 5
 4 -2 -14 6210.87 357.109 4
 4 2 -14 5815.5 309.273 4
 -4 -2 -14 6929.21 448.981 4
 4 2 14 7529.34 428.736 1
 -4 2 -14 7068.54 444.35 4
 4 -2 14 6177.23 482.344 1
 -4 -2 -14 6344.79 494.109 5
 -4 -2 14 6353.63 587.373 1
 -4 2 14 6876.3 538.412 1
 -4 -2 14 6433.79 556.978 3
 4 -2 -14 6577.64 388.347 5
 -4 2 -14 7581.49 534.612 5
 -4 -2 -16 1073.38 497.979 5
 -4 2 -16 1119.51 535.415 5
 4 2 -16 1353.25 449.813 5
 4 -2 16 1276.28 519.618 1
 4 -2 -16 1168.08 339.112 4
 4 2 -16 971.47 300.751 4
 -4 2 16 1334.52 540.874 1
 -4 -2 -16 1453.84 460.424 4
 -4 2 -16 942.914 410.312 4
 4 -2 -16 1325.83 402.567 5
 -4 -2 16 882.029 614.875 1
 4 2 16 1139.9 409.315 1
 -4 -2 16 710.674 575.082 3
 -4 2 18 123518 1780.74 1
 4 -2 -18 115548 1558.44 4
 4 2 18 130888 1681.4 1
 -4 2 -18 133470 1798.77 5
 -4 2 -18 120613 1571.86 4
 4 -2 -18 122331 1623.49 5
 -4 -2 18 126295 1868.59 1
 -4 -2 -18 124783 1742.9 5
 -4 2 18 136421 2082.19 3
 -4 -2 -18 125841 1631.7 4
 -4 -2 -20 152.404 620.061 5
 -4 2 20 370.066 826.216 3
 4 2 -20 77.8383 572.352 5
 -4 -2 20 222.898 712.208 3
 -4 -2 -20 -546.864 566.422 4
 -4 2 20 -270.491 672.316 1
 -4 2 -20 -419.706 509.849 4
 -4 -2 20 602.117 720.136 1
 4 -2 20 1085.6 622.935 1
 -4 2 22 35324.3 1083.67 1
 -4 -2 -22 38562.1 937.512 4
 4 -2 22 39555.9 1080.87 1
 -4 -2 22 37997.9 1154.6 1
 4 2 22 37377.6 932.3 1
 -4 2 22 38085.4 1369.2 3
 -4 -2 22 32638.1 1177.65 3
 -4 -2 -22 37207.5 1027.06 5
 4 -2 -22 35890.1 959.654 5
 4 2 -22 34954.4 958.884 5
 -4 2 -24 -1033.3 846.615 5
 -4 2 24 -318.033 1021.77 3
 4 2 -24 -735.04 680.124 5
 -4 -2 24 97.853 829.04 3
 -4 -2 -24 68.4513 648.323 4
 -4 2 -24 -630.427 594.191 4
 -4 -2 24 187.797 829.524 1
 4 2 24 34.2327 601.586 1
 4 -2 -24 55.7251 629.509 5
 -4 -2 -24 -369.675 724.17 5
 4 -2 24 -507.248 707.796 1
 -4 2 24 -576.355 777.283 1
 -4 2 -26 4246.5 891.756 5
 4 2 -26 3924.11 765.66 5
 -4 2 -26 4247.92 676.353 4
 4 -2 26 3782.85 765.739 1
 -4 -2 26 3393.38 921.769 3
 -4 -2 -26 4083.16 726.563 4
 4 2 26 2238.4 687.93 1
 -4 -2 26 4803.37 940.284 1
 -4 2 26 2435.83 1135.13 3
 -4 2 26 4537.45 871.146 1
 4 -2 -26 4351.12 753.991 5
 -4 -2 -26 3813.43 815.083 5
 -4 2 28 5367.7 1259.09 3
 4 2 -28 2660.22 830.137 5
 -4 -2 -28 -458.248 710.928 4
 -4 2 -28 -57.1942 662.091 4
 -4 2 -28 -591.879 874.533 5
 -4 -2 28 2463.59 940.829 1
 4 -2 28 562.925 789.727 1
 -4 -2 -28 -213.408 766.427 5
 4 -2 -28 2562.39 792.058 5
 -4 -2 30 12773.6 1065.01 1
 4 2 -30 12452.3 985.977 5
 -4 2 -30 9693.36 812.427 4
 -4 2 30 12054.3 1364.54 3
 -4 -2 -30 10132.7 911.614 5
 -4 2 -30 10547.5 967.805 5
 4 -2 30 10253.6 949.303 1
 -4 2 30 11948.9 995.73 1
 -4 2 -32 1747.33 876.21 5
 -4 -2 32 144.78 944.612 1
 -4 2 -32 425.013 720.383 4
 -4 2 32 1101.81 1185.22 3
 -4 2 34 -165.769 865.885 1
 -4 -2 34 -1353.08 933.839 1
 -4 -2 -34 -253.156 892.2 5
 -4 -2 -36 -6.48092 794.828 4
 -4 2 36 -978.414 875.48 1
 -4 2 -36 340.805 915.415 5
 -4 -2 36 -1146.52 945.902 1
 -4 -2 -36 658.768 879.137 5
 -4 4 0 41294.2 517.322 2
 -4 -4 0 41371.6 524.008 5
 -4 -4 0 40347.9 500.517 3
 -4 4 0 42009.6 567.92 3
 -4 -4 -2 5192.59 215.261 3
 -4 4 -2 5048.32 190.575 2
 -4 4 2 4869.87 206.911 2
 -4 -4 2 5124.36 244.946 1
 -4 -4 -2 5100.86 111.567 2
 -4 -4 2 4676.09 144.975 3
 -4 -4 -2 5001.02 219.204 5
 -4 4 -2 5691.91 225.041 3
 -4 -4 2 5274.08 198.654 5
 -4 4 2 5262.33 242.683 3
 -4 -4 -4 14806 350.228 5
 -4 -4 -4 14621.5 280.025 4
 -4 -4 4 14246.2 377.106 1
 -4 4 4 14086 309.765 2
 4 -4 -4 12945.6 283.026 4
 4 -4 4 13877.3 423.247 1
 4 -4 -4 10776 180.333 5
 -4 4 -4 15264.7 318.477 3
 -4 -4 4 11165.7 194.336 3
 -4 -4 4 13787.2 275.264 5
 -4 4 4 13678.2 356.011 3
 -4 4 -4 13778.3 285.345 2
 -4 4 -6 396.492 178.368 3
 4 -4 6 85.9501 308.229 1
 4 -4 -6 48.1307 191.892 4
 -4 -4 6 55.7676 98.2711 4
 -4 -4 -6 51.2256 212.71 4
 -4 4 -6 175.174 162.432 2
 -4 -4 6 185.537 115.712 3
 4 4 6 110.832 145.635 2
 -4 -4 -6 30.1403 245.894 5
 4 -4 -6 90.2331 95.0127 5
 -4 -4 6 -2.17893 286.666 1
 -4 4 6 99.7471 206.096 2
 -4 4 6 242.582 249.202 3
 -4 4 -8 125153 1358.54 2
 -4 -4 -8 120477 1345.6 4
 4 -4 8 120461 1463.61 1
 -4 4 -8 121835 1365.01 3
 -4 -4 8 118445 1495.1 1
 4 -4 -8 123718 1342.42 4
 4 -4 -8 124923 1248.25 5
 4 4 8 117613 1223.93 1
 -4 4 8 121873 1512.72 3
 -4 -4 8 127192 1280.31 3
 -4 -4 -8 124661 1455.46 5
 -4 4 8 118343 1452.66 1
 -4 4 -8 127302 1480.44 5
 4 -4 -10 10056.6 346.784 4
 -4 -4 10 10068.1 487.814 1
 -4 4 -10 11088.3 341.05 3
 -4 -4 -10 11374.9 445.301 5
 -4 -4 10 11838 350.167 3
 -4 4 10 10268.9 494.041 3
 4 -4 -10 10581.6 291.626 5
 4 4 10 12085.5 295.777 1
 -4 4 -10 11734.2 483.156 5
 4 -4 10 10756.8 466.183 1
 4 -4 -12 165178 1877.05 4
 4 4 -12 173989 1754.36 4
 4 -4 12 166533 2022.62 1
 4 4 12 176225 1827.77 1
 -4 -4 12 178402 1967.3 3
 4 -4 -12 163814 1822.6 5
 -4 4 -14 140.527 506.432 5
 -4 -4 14 7.23713 440.202 3
 -4 4 14 -49.7818 478.155 1
 4 4 -14 72.4367 242.349 4
 -4 -4 -14 301.159 434.634 4
 4 4 14 17.3691 295.061 1
 -4 4 -14 -122.525 287.203 2
 -4 4 -14 120.967 306.521 3
 4 -4 14 17.3933 441.972 1
 -4 -4 14 -15.7492 537.221 1
 4 -4 -14 -240.61 303.415 4
 4 -4 -14 -139.701 319.282 5
 -4 -4 -14 -131.38 444.105 5
 4 4 16 13495.2 479.073 1
 4 -4 -16 12149.9 487.863 4
 -4 -4 -16 14914.2 609.22 4
 -4 -4 -16 13568.3 642.055 5
 -4 4 16 13215.4 802.31 3
 -4 -4 16 12475.8 685.453 3
 -4 4 -16 14416.8 555.577 4
 4 -4 -16 12176.7 505.752 5
 -4 4 16 12873.6 650.007 1
 -4 4 -16 15075.2 734.929 5
 -4 -4 16 12568.5 763.215 1
 -4 4 -18 1424.98 461.711 4
 -4 4 18 2039.66 596.601 1
 4 -4 -18 1860.5 426.238 4
 -4 -4 -18 1412.87 549.695 4
 4 -4 18 1910.37 620.078 1
 4 4 18 1555.6 405.617 1
 -4 -4 18 1454.8 742.04 1
 -4 -4 18 459.478 601.809 3
 -4 4 -18 1859.54 662.16 5
 -4 4 18 2610.54 823.758 3
 4 -4 -18 1063.85 447.406 5
 -4 -4 -18 1584.2 569.126 5
 4 4 -20 93555.9 1509.53 5
 -4 -4 20 98573.9 1727.39 1
 -4 -4 -20 95217.4 1566.47 5
 -4 4 20 101180 1602.35 1
 -4 -4 -20 97227.7 1459.7 4
 4 -4 20 97970.8 1660.66 1
 -4 4 22 811.518 956.563 3
 -4 4 -22 -1330.16 868.81 5
 -4 -4 22 217.566 684.822 3
 4 4 -22 403.242 617.707 5
 -4 4 22 926.719 689.405 1
 -4 4 -22 102.816 543.364 4
 -4 -4 -22 152.444 622.69 4
 4 4 22 152.69 481.666 1
 -4 -4 22 515.091 851.202 1
 4 -4 22 310.643 717.22 1
 4 -4 -22 536.514 572.194 5
 -4 -4 -22 -90.7271 686.919 5
 -4 4 24 1358.96 1057.45 3
 -4 4 -24 1640.11 825.298 5
 4 4 -24 1875.58 733.139 5
 4 4 24 1501.02 551.274 1
 -4 4 24 1299.97 727.477 1
 -4 -4 -24 1798.91 696.859 4
 -4 4 -24 1349.95 581.928 4
 -4 -4 24 2080.23 927.794 1
 4 -4 24 1997.88 797.891 1
 4 -4 -24 2257.24 655.41 5
 -4 -4 -24 1229.06 757.69 5
 -4 4 26 680 1156.2 3
 -4 4 -26 -167.47 855.639 5
 4 4 -26 -346.291 756.299 5
 4 -4 26 -449.031 813.816 1
 -4 4 26 -198.442 765.03 1
 -4 -4 -26 -337.933 704.582 4
 -4 4 -26 -168.773 587.828 4
 4 -4 -26 663.772 696.144 5
 -4 -4 26 548.888 939.199 1
 -4 -4 -26 -768.73 773.737 5
 -4 4 -28 11029.8 987.526 5
 -4 -4 28 10543.2 1053.96 1
 -4 -4 -28 10670.2 911.81 5
 -4 4 -28 9540.04 734.042 4
 4 -4 28 9987.51 934.375 1
 4 4 -28 11206 935.628 5
 -4 4 28 11469.9 1348.24 3
 -4 -4 -28 10267.7 798.895 4
 -4 4 28 10738.8 920.246 1
 -4 4 30 3212.35 1278.45 3
 4 4 -30 1999.65 822.218 5
 -4 -4 -30 2164.44 759.457 4
 -4 4 30 3008.49 866.167 1
 4 -4 30 2439.63 824.461 1
 -4 4 -30 1317.61 671.142 4
 -4 -4 32 11283.8 1062.75 1
 4 -4 32 9285.18 1021.82 1
 -4 4 -32 9821.85 807.031 4
 -4 4 32 8821.55 1387.58 3
 -4 -4 -32 11414.5 961.056 5
 -4 4 -32 9315.99 1033.73 5
 -4 4 34 -218.839 845.943 1
 -4 -4 34 1183.25 965.612 1
 -4 -4 -34 -1334.78 896.714 5
 -4 4 36 1248.61 1313.89 3
 -4 4 36 2149.31 887.84 1
 -4 -4 -36 53.217 871.535 4
 -4 -4 36 188.095 982.668 1
 -4 4 -36 2524.18 917.827 5
 -4 -4 -36 2900.34 946.071 5
 -4 -6 0 -44.0736 176.709 5
 -4 -6 0 20.8133 91.4801 4
 -4 -6 0 66.7774 203.52 1
 -4 -6 0 43.8808 50.7002 2
 -4 6 0 101.574 166.731 2
 -4 6 0 -2.97871 187.073 3
 -4 6 -2 26245.8 402.45 2
 -4 6 -2 25023.9 415.422 3
 -4 6 2 23894.4 420.322 2
 -4 -6 -2 22863.4 302.312 2
 -4 6 2 24278.5 447.409 3
 -4 -6 2 25587 409.733 5
 -4 -6 -2 22631.3 334.297 4
 -4 -6 -2 21454.7 378.356 1
 -4 -6 -2 24914.2 430.162 5
 4 -6 4 485.801 348.68 1
 -4 -6 4 391.847 291.844 1
 4 -6 -4 612.707 247.311 4
 -4 -6 4 363.931 81.2056 4
 -4 -6 -4 607.55 199.057 4
 -4 -6 4 287.746 78.3964 4
 -4 6 4 504.407 198.463 2
 -4 -6 -4 402.599 214.662 5
 -4 -6 -4 333.702 149.102 1
 -4 -6 4 315.193 65.9196 3
 -4 6 -4 292.674 173.666 2
 -4 6 -4 425.482 173.956 3
 4 -6 -4 551.014 138.643 5
 -4 6 4 559.507 240.189 3
 -4 -6 4 661.918 196.389 5
 4 -6 -6 2634.14 259.292 4
 -4 -6 6 2140.92 133.329 4
 4 6 6 2747.65 172.245 2
 -4 6 6 2246.97 238.95 2
 -4 -6 6 2371.81 343.67 1
 -4 6 -6 2532.39 206.797 3
 4 -6 -6 2597.44 158.48 5
 4 -6 6 2395.43 393.795 1
 -4 6 -6 2715.27 225.535 2
 -4 -6 -6 2671.78 256.167 4
 -4 6 6 2456.53 303.215 3
 -4 -6 -6 2438.76 268.857 5
 -4 -6 8 96.5353 366.247 1
 -4 -6 -8 184.226 280.317 4
 4 -6 -8 48.6539 163.584 5
 4 -6 -8 67.4113 247.797 4
 -4 6 -8 4.98995 190.128 3
 -4 6 -8 88.9807 214.061 2
 -4 6 8 34.9167 250.066 2
 4 6 8 265.201 187.28 2
 4 -6 8 247.323 374.218 1
 -4 -6 8 -47.1025 79.2767 3
 -4 -6 -8 261.58 289.743 5
 -4 6 8 -24.459 340.671 3
 4 6 10 393687 3882.76 2
 4 -6 -10 390422 3753.53 5
 -4 -6 10 386605 3737.86 3
 4 -6 -10 385476 3847.5 4
 -4 6 12 137.871 401.293 1
 4 6 12 -38.5163 225.851 1
 4 -6 -12 28.8041 332.205 4
 -4 -6 -12 174.917 410.189 4
 4 -6 12 -281.558 462.183 1
 -4 -6 -12 -63.0406 412.305 5
 4 -6 -12 17.1325 241.511 5
 -4 -6 12 25.1585 286.721 3
 -4 6 -14 8205.69 405.864 2
 4 -6 -14 7373.32 432.909 4
 -4 -6 14 7778.35 678.277 1
 -4 6 -14 8058.3 396.968 3
 -4 -6 14 8060.55 477.805 3
 -4 6 14 8756.67 550.822 1
 -4 6 14 8794.63 722.43 3
 4 -6 -14 7826.86 378.309 5
 -4 -6 -14 7722 550.195 5
 -4 -6 -14 8945.58 528.94 4
 4 6 14 7793.46 335.201 1
 -4 6 -14 9183.02 612.253 5
 -4 -6 16 975.328 486.332 3
 -4 -6 -16 1605.79 527.294 4
 -4 6 16 996.49 530.099 1
 4 6 16 1149.21 307.892 1
 4 -6 -16 736.949 379.228 4
 4 -6 -16 993.06 365.46 5
 -4 6 -16 1709.72 620.718 5
 -4 -6 16 693.722 703.262 1
 -4 6 -16 1256.16 327.661 2
 -4 6 -16 1267.12 350.547 3
 4 -6 16 1069.55 552.022 1
 -4 -6 -16 772.931 530.628 5
 -4 6 16 1134.64 693.55 3
 -4 -6 -18 42300.7 970.196 5
 4 -6 -18 37089.2 817.042 4
 -4 -6 18 34778.8 931.615 3
 -4 -6 -18 47390.9 931.989 4
 -4 6 -18 49118.5 1108.03 5
 -4 -6 18 41924.4 1146.07 1
 -4 6 18 43246.7 986.38 1
 4 6 18 39051.6 754.348 1
 4 -6 18 43071.4 1087.36 1
 -4 6 18 45505.5 1283.45 3
 -4 6 20 1826.91 671.794 1
 -4 -6 -20 148.257 596.898 4
 4 -6 20 2484.87 809.521 1
 -4 -6 20 -275.19 743.712 1
 -4 6 20 833.014 936.873 3
 -4 -6 -20 -26.2101 616.983 5
 4 -6 -20 203.996 523.833 5
 4 6 -22 23401.7 857.039 5
 -4 -6 22 26026 1114.26 1
 -4 -6 -22 26639.1 931.329 5
 4 -6 22 28779.6 1162.27 1
 -4 6 22 27122.3 912.963 1
 -4 -6 -22 25475.9 847.576 4
 4 -6 -22 26381.2 835.791 5
 -4 6 22 29107.1 1334.04 3
 4 6 22 22036.1 680.529 1
 -4 6 24 -311.115 1105.26 3
 -4 6 -24 -5.76125 842.702 5
 4 6 -24 222.272 711.014 5
 4 -6 24 -336.16 783.366 1
 -4 -6 -24 8.72337 689.766 4
 -4 -6 24 -545.548 959.079 1
 -4 6 24 190.037 702.488 1
 -4 6 -24 -348.547 556.131 4
 4 -6 -24 -378.63 618.102 5
 -4 -6 -24 388.942 737.625 5
 -4 6 26 4092.38 1236.77 3
 -4 6 -26 4109.02 926.559 5
 4 6 -26 3565.78 782.53 5
 -4 -6 -26 4740.77 776.57 4
 -4 6 -26 4377.45 621.279 4
 -4 6 26 3283.96 773.434 1
 4 -6 26 2793.52 856.702 1
 -4 -6 26 4067.11 1007.54 1
 -4 -6 -26 4379.43 805.214 5
 -4 6 -28 1748.39 889.467 5
 4 6 -28 700.992 828.472 5
 -4 6 28 851.989 764.442 1
 -4 6 28 1438.43 1261.33 3
 -4 -6 -28 1392.96 765.379 4
 -4 6 -28 1509.11 616.768 4
 4 -6 28 1665.3 896 1
 -4 -6 28 668.085 981.272 1
 -4 -6 -28 1650.65 795.351 5
 -4 6 -30 22099.2 881.395 4
 4 -6 30 26201.3 1199.57 1
 -4 -6 -30 26822.8 1060.35 4
 -4 6 30 26158.2 1608.06 3
 4 6 -30 24257.4 1070.34 5
 -4 6 -32 501.763 941.37 5
 4 6 -32 -64.671 855.312 5
 -4 6 32 1547.22 801.833 1
 -4 6 -32 1278.85 714.842 4
 4 -6 32 872.332 912.287 1
 -4 -6 32 718.686 971.923 1
 -4 -6 -32 -755.748 826.69 5
 -4 6 -34 987.386 956.626 5
 -4 6 34 1549.89 803.171 1
 -4 -6 -34 159.159 834.645 4
 -4 6 34 -306.653 1371.44 3
 -4 -6 34 336.48 981.216 1
 -4 -6 -34 -723.712 864.946 5
 -4 -8 0 81046.4 827.137 4
 -4 8 0 84212.1 963.16 3
 -4 -8 0 83338.5 946.591 5
 -4 -8 2 2448.62 162.055 4
 -4 -8 -2 2297.6 203.38 4
 -4 -8 2 1816.26 108.594 2
 -4 -8 -2 2643.99 277.272 1
 -4 8 -2 2584.19 211.042 2
 -4 8 2 2470.43 222.114 2
 -4 -8 2 2236.45 242.613 5
 -4 8 -2 2784.89 226.317 3
 -4 8 2 2089.43 246.242 3
 -4 -8 -2 2399.09 229.566 5
 -4 -8 2 3244.25 355.305 1
 4 -8 -4 19806.3 349.485 5
 -4 -8 4 18289 298.822 4
 -4 -8 -4 19610.6 385.197 4
 -4 8 -4 18485.2 387.82 2
 -4 8 4 18711.4 412.815 2
 -4 -8 -4 20728.3 462.121 5
 -4 -8 -4 18539.3 442.053 1
 4 -8 4 16335.9 553.787 1
 -4 8 -4 20270.8 390.761 3
 -4 -8 4 19332.2 407.645 5
 -4 -8 4 19578.9 514.134 1
 -4 8 4 17459.1 457.101 3
 4 -8 -4 21504.5 469.67 4
 -4 -8 4 14902.8 261.256 2
 4 -8 -6 639.549 296.962 4
 4 -8 -6 455.039 183.645 5
 -4 -8 -6 560.542 275.669 4
 -4 -8 6 398.177 374.434 1
 -4 -8 6 358.548 189.312 4
 -4 8 -6 503.178 230.748 2
 -4 -8 6 552.648 233.522 5
 -4 -8 -6 362.529 265.6 5
 -4 8 -6 536.395 203.539 3
 4 -8 6 561.458 437.948 1
 4 8 6 386.749 165.883 2
 4 -8 -8 301905 3030.76 4
 4 8 8 292017 2984.51 2
 4 -8 8 289764 3216.58 1
 -4 -8 8 293602 3200.86 1
 4 -8 -8 297157 2908.42 5
 4 -8 -10 12542.9 452.436 4
 -4 8 10 12834.5 465.71 2
 4 8 10 12274.5 387.934 2
 -4 8 10 12588.1 625.018 3
 -4 -8 -10 13242.6 473.336 4
 4 -8 -10 11935.9 339.512 5
 -4 -8 -10 12445.5 497.281 5
 4 -8 -12 46797.2 804.837 4
 -4 8 -12 44625.4 735.561 2
 -4 8 12 47512.3 1028.7 3
 -4 -8 -12 47840.3 882.327 5
 4 -8 -12 45812.9 693.715 5
 4 8 12 43638.3 779.532 2
 -4 8 12 46435 816.697 2
 -4 8 -12 43849.3 702.934 3
 -4 -8 12 47398.3 1014.83 1
 -4 -8 12 41909 618.402 3
 -4 -8 -12 48285.2 817.271 4
 -4 -8 14 471.888 626.345 1
 4 -8 14 695.719 561.311 1
 -4 8 14 603.15 417.145 2
 -4 8 -14 1006.28 303.982 3
 4 -8 -14 821.438 396.213 4
 -4 8 -14 877.785 330.343 2
 -4 -8 -14 824.643 483.93 4
 4 8 14 1061.52 329.558 2
 -4 -8 14 836.59 330.088 3
 4 -8 -14 913.552 314.494 5
 -4 -8 -14 390.448 504.918 5
 -4 8 14 535.821 633.208 3
 -4 8 -16 6473.11 431.242 2
 4 -8 -16 5728.43 484.14 4
 -4 -8 -16 7267.27 591.746 4
 -4 -8 16 5883.2 775.539 1
 4 8 16 5698.83 418.358 2
 -4 8 16 6834.27 825.863 3
 -4 8 -16 6561.4 417.878 3
 4 -8 16 6290.44 686.985 1
 4 -8 -16 5652.67 411.962 5
 -4 -8 -16 6604 601.954 5
 -4 8 -18 2977.32 774.094 5
 4 8 18 1490.15 323.931 1
 -4 8 18 24.3036 612.973 1
 4 -8 -18 -73.4574 461.592 4
 -4 -8 -18 2415.02 608.354 4
 -4 8 -18 2873.04 388.461 3
 4 -8 18 -898.886 772.85 1
 -4 8 18 570.633 828.917 3
 -4 8 -18 3406.31 402.134 2
 -4 -8 18 693.368 776.614 1
 -4 -8 -18 1631.75 602.965 5
 4 -8 -20 26226.7 750.584 5
 -4 -8 20 26280 1134.96 1
 -4 -8 -20 31413 913.521 4
 -4 8 20 30275.7 1254.02 3
 4 -8 20 23478.2 1057.22 1
 -4 -8 -20 27831.3 942.699 5
 -4 8 20 25478.7 881.868 1
 -4 8 22 -291.412 1016.6 3
 -4 -8 22 -25.6262 908.479 1
 -4 8 22 262.072 658.92 1
 4 -8 22 630.068 773.943 1
 -4 -8 -22 422.439 719.824 4
 -4 8 -22 1394.38 840.869 5
 -4 -8 -22 -250.004 714.418 5
 -4 8 -22 485.216 535.819 4
 4 -8 -22 847.847 522.632 5
 -4 8 -24 1456.99 888.406 5
 -4 8 24 1554.29 711.436 1
 -4 -8 -24 1488.93 780.377 4
 -4 8 -24 1437.63 552.499 4
 4 -8 24 786.63 856.198 1
 -4 8 24 411.334 1112.68 3
 -4 -8 24 991.141 910.933 1
 4 -8 -24 1142.44 609.271 5
 -4 -8 -24 1774.94 777.946 5
 -4 8 26 -918.625 1227.72 3
 -4 8 -26 881.009 901.98 5
 -4 -8 -26 798.881 792.373 4
 -4 8 -26 1054.46 592.837 4
 4 8 -26 821.354 782.57 5
 4 -8 26 792.09 835.747 1
 -4 8 26 87.747 748.259 1
 -4 -8 -26 1172.98 790.248 5
 -4 8 -28 28814.8 910.676 4
 -4 -8 28 32433.8 1340.65 1
 4 -8 28 30620.9 1216.46 1
 -4 8 28 33359.8 1667.85 3
 -4 -8 -28 33664.5 1130.72 5
 -4 8 28 30551.5 1074.79 1
 -4 8 -28 35414.1 1212.34 5
 4 8 -28 29801.7 1081.15 5
 4 8 -30 573.362 840.01 5
 -4 -8 -30 633.335 772.195 4
 -4 8 -30 1331.75 621.645 4
 -4 8 30 1384.13 1349.66 3
 4 -8 30 805.958 944.192 1
 -4 -8 32 9685.58 1112.61 1
 -4 -8 -32 7417.89 910.379 5
 -4 8 32 9018.34 884.865 1
 -4 8 -32 8687.17 1013.34 5
 4 8 -32 7816.9 944.754 5
 -4 8 34 -1012.25 1389.27 3
 -4 -8 -34 -201.222 838.898 4
 4 -8 34 -821.112 956.861 1
 -4 -8 34 -544.03 1022.78 1
 -4 8 -34 -1101.21 913.935 5
 -4 8 34 1072.11 792.603 1
 -4 -8 -34 -1271.72 884.484 5
 -4 -10 0 172.247 361.02 1
 -4 -10 0 -63.214 246.307 5
 -4 -10 0 -2.20447 211.827 4
 4 -10 -2 66934.6 925.309 4
 -4 -10 2 64438.4 752.858 4
 -4 -10 -2 59780.3 774.037 4
 -4 -10 -2 63658.3 948.033 1
 4 -10 -2 66393.5 824.209 5
 -4 -10 2 59734.1 843.036 5
 -4 -10 2 63478.2 991.19 1
 -4 -10 4 230.022 208.675 4
 4 -10 -4 310.895 221.078 5
 -4 -10 4 235.647 415.633 1
 4 -10 -4 155.413 347.514 4
 -4 -10 -4 211.773 410.458 1
 4 10 4 382.943 161.37 2
 -4 -10 4 325.791 279.291 5
 4 10 6 48919.9 689.266 2
 -4 -10 6 48772.7 765.537 5
 -4 -10 6 48646.1 931.369 1
 -4 -10 6 48582.8 665.701 4
 -4 -10 -6 48633.2 885.463 1
 4 -10 -6 51263.5 690.544 5
 4 -10 -8 821.497 354.421 4
 -4 -10 -8 617.458 373.3 4
 4 -10 -8 435.168 236.042 5
 4 10 8 526.185 240.641 2
 -4 10 8 382.172 324.272 2
 -4 -10 -8 647.864 356.602 5
 -4 10 8 378.258 438.945 3
 4 -10 -10 74169.9 1093.79 4
 4 -10 10 68970.8 1224.82 1
 4 10 10 74693.1 1038.96 2
 -4 10 10 75116.6 1105.52 2
 -4 -10 10 73199.6 1277.96 1
 4 -10 -10 69075.3 945.929 5
 -4 10 -10 74096.1 1036.37 2
 -4 10 -12 3443.16 340.177 2
 -4 -10 -12 4667.12 506.705 4
 4 -10 12 3846.34 596.775 1
 -4 -10 12 3708.38 691.721 1
 -4 10 12 3795.11 430.928 2
 -4 -10 -12 3301.62 493.536 5
 -4 10 -12 3522.66 294.662 3
 4 -10 -12 3159.6 310.105 5
 4 -10 -12 3151.08 415.189 4
 4 10 12 3818.95 364.694 2
 -4 10 12 3163.7 598.665 3
 4 -10 14 8785.26 705.419 1
 4 -10 -14 6981.89 509.858 4
 -4 -10 -14 6829.22 583.576 4
 -4 10 14 7594.38 527.936 2
 4 10 14 6256.33 403.414 2
 -4 -10 -14 6255.33 556.855 5
 4 -10 -14 6145.92 390.034 5
 -4 -10 14 7334.43 798.923 1
 -4 10 14 6188.47 736.641 3
 4 -10 16 954.189 686.935 1
 -4 -10 16 992.924 729.238 1
 -4 -10 -16 1466.55 562.179 5
 -4 -10 -16 1015.94 588.095 4
 -4 10 -16 1234.86 377.588 2
 -4 10 -16 717.502 318.317 3
 -4 10 16 228.092 486.785 2
 4 10 16 843.999 368.908 2
 -4 10 16 327.595 783.833 3
 -4 10 18 22121.5 765.212 2
 -4 10 -18 22901.2 626.367 3
 -4 -10 18 23632.7 1015.18 1
 -4 -10 -18 26048.9 835.02 4
 -4 -10 -18 23042.3 834.423 5
 4 -10 18 20184.3 1015.1 1
 4 -10 -18 19829.3 616.641 5
 -4 10 18 24771.9 1153 3
 4 -10 -20 245.369 454.476 5
 4 -10 20 -806.662 788.764 1
 -4 -10 -20 293.702 659.485 5
 -4 -10 -20 -910.024 681.207 4
 -4 10 -20 875.433 405.532 2
 -4 -10 20 -428.093 906.527 1
 -4 10 20 154.236 555.248 2
 -4 10 20 -418.564 984.173 3
 -4 10 -22 14744 718.425 4
 -4 -10 -22 14276.7 832.548 4
 -4 -10 22 13636.3 1086.77 1
 -4 10 22 12954.5 750.538 2
 4 -10 -22 12324.2 646.799 5
 4 -10 22 12188.7 932.854 1
 -4 10 -22 14999.7 988.083 5
 -4 -10 -22 13774.8 853.185 5
 -4 10 22 12667.6 1202.11 3
 -4 10 24 -2110.81 1183.61 3
 -4 -10 24 349.019 1002.8 1
 4 -10 24 -882.084 815.793 1
 -4 10 -24 -248.757 838.188 5
 -4 -10 -24 -828.396 762.546 4
 -4 10 -24 275.969 561.85 4
 -4 -10 -24 5.39668 761.941 5
 -4 -10 -26 11492.7 874.722 4
 -4 10 -26 9915.8 680.991 4
 -4 -10 26 9878.21 1096.01 1
 4 -10 26 9644.8 1042.94 1
 -4 -10 -26 10805.4 889.904 5
 -4 10 26 10049.9 1308.3 3
 -4 10 -26 10876.6 967.305 5
 -4 10 28 168.017 1245.55 3
 4 10 -28 1297.08 795.094 5
 4 -10 28 958.15 897.926 1
 -4 -10 -28 118.857 801.948 4
 -4 10 -28 1273.74 598.843 4
 -4 10 28 751.31 686.658 1
 -4 -10 -28 593.924 806.64 5
 -4 -10 30 23840.7 1241.23 1
 4 -10 30 24133.2 1202.47 1
 -4 10 -30 27122.9 1154.98 5
 4 10 -30 24816.8 1078.51 5
 -4 10 -32 -1248.56 924.278 5
 -4 -10 -32 -483.806 829.8 4
 -4 10 32 -314.968 711.709 1
 -4 10 32 -2369.27 1399.72 3
 -4 -10 32 -565.723 1048.02 1
 -4 10 34 -799.435 1405.04 3
 4 10 -34 -1187.02 959.089 5
 -4 10 34 2235.34 718.619 1
 -4 -10 -34 303.531 836.71 4
 -4 10 -34 -43.0837 898.707 5
 -4 -10 34 8.27692 1013.28 1
 4 -10 34 -121.515 978.068 1
 -4 -10 -34 556.291 871.128 5
 -4 -12 0 77741.2 1200.22 1
 4 12 0 80303.3 1043.19 3
 4 -12 -2 2352.19 375.209 4
 4 12 -2 2464.91 230.243 3
 -4 -12 -2 2655.51 331.405 5
 4 -12 2 2439.53 577.797 1
 -4 12 2 2528.8 295.067 2
 -4 -12 2 2891.08 507.823 1
 -4 -12 -2 2708.17 497.576 1
 4 -12 -2 2495.11 293.79 5
 -4 12 2 2633.19 335.408 3
 -4 -12 -4 17557.4 451.772 4
 -4 12 4 16009.9 443.268 2
 -4 12 -4 17362.9 440.142 2
 4 -12 -4 16802.5 424.078 5
 -4 -12 -4 17299.9 681.184 1
 -4 12 4 17566 520.18 3
 -4 -12 -4 16957.8 482.835 5
 4 12 4 15787 372.883 2
 4 -12 4 15771.5 696.626 1
 4 -12 -4 17739.5 560.522 4
 -4 -12 4 17034.7 670.682 1
 4 -12 -6 279.662 399.055 4
 -4 -12 -6 -141.338 355.183 4
 -4 12 6 2.64264 313.831 2
 4 -12 -6 121.086 257.703 5
 -4 12 6 301.97 385.62 3
 -4 12 -6 67.9936 288.625 2
 -4 -12 6 369.642 336.005 5
 4 12 6 -242.312 231.869 2
 -4 -12 -6 74.9678 345.89 5
 4 -12 6 49.6523 565.255 1
 -4 -12 -6 92.8724 482.573 1
 4 -12 -8 41240.3 788.29 4
 -4 -12 -8 43250.1 754.286 4
 -4 12 -8 43953.6 751.82 2
 -4 12 8 39113.5 752.314 2
 4 -12 8 36678.8 919.959 1
 -4 -12 -8 40466.3 789.668 5
 -4 12 -8 38188.9 627.951 3
 -4 -12 8 42776.7 984.066 1
 -4 12 8 40555.1 876.179 3
 4 -12 -8 38273.5 655.301 5
 4 12 8 37176.2 665.552 2
 -4 -12 -10 609.995 444.958 5
 4 12 10 639.31 293.224 2
 4 -12 -10 -6.047 406.314 4
 -4 -12 -10 1182.44 474.494 4
 -4 12 -10 33.3906 306.832 2
 4 -12 10 284.891 584.505 1
 -4 12 -10 325.971 243.365 3
 -4 12 10 367.112 539.737 3
 -4 12 10 299.862 375.844 2
 4 -12 -10 443.864 285.556 5
 -4 12 -12 29492.2 638.731 2
 -4 -12 -12 32769.1 764.373 4
 -4 12 12 28521.6 735.858 2
 -4 12 -12 28001.7 569.25 3
 -4 -12 12 35554 1082.11 1
 -4 12 12 31624.3 967.948 3
 -4 -12 -12 26845.2 730.176 5
 -4 -12 14 198.871 738.135 1
 4 -12 14 -146.829 662.427 1
 -4 -12 -14 203.448 557.089 4
 -4 12 -14 -247.277 340.182 2
 -4 12 14 64.8415 477.417 2
 -4 12 14 -930.543 743.14 3
 -4 12 -14 -412.307 294.761 3
 -4 -12 -14 28.555 491.605 5
 4 -12 -16 5380.62 566.479 4
 4 -12 -16 4883.57 441.927 5
 -4 12 -16 5048.34 378.727 3
 -4 -12 16 5816.3 882.933 1
 4 -12 16 6184.72 754.193 1
 -4 12 16 5450.37 557.219 2
 -4 -12 -16 5514.85 606.622 5
 -4 -12 -16 6409.06 644.835 4
 -4 12 16 4439.78 868.388 3
 -4 -12 18 151.891 855.454 1
 4 -12 -18 147.811 527.745 4
 -4 -12 -18 486.466 638.779 4
 -4 12 -18 31.4413 423.132 2
 -4 12 -18 327.134 376.505 3
 -4 -12 -18 560.379 604.569 5
 4 -12 18 289.81 757.179 1
 -4 12 18 490.723 538.406 2
 4 -12 -18 313.32 422.465 5
 -4 12 18 -416.504 926.248 3
 -4 12 20 29612.4 1345.99 3
 -4 -12 -20 30165.4 920.55 4
 -4 12 -20 23631.8 707.508 2
 4 -12 -20 24229.4 718.37 5
 -4 12 20 26369.6 863.428 2
 -4 12 -20 23288.6 660.809 3
 -4 -12 20 27705.5 1183.05 1
 4 -12 20 26736 1061.81 1
 -4 -12 -20 28796.1 937.035 5
 -4 -12 -22 2478.38 763.428 4
 -4 12 -22 1511.56 592.085 4
 4 -12 22 1467.76 810.288 1
 -4 12 22 128.279 618.29 2
 -4 -12 -22 1567.72 769.449 5
 4 -12 -22 1144.86 519.327 5
 -4 -12 22 1601.8 996.001 1
 -4 12 22 -287.31 1195.96 3
 -4 12 -24 991.813 831.101 5
 -4 -12 -24 2378.15 792.67 4
 4 -12 24 786.851 869.861 1
 -4 12 -24 1094.71 601.127 4
 -4 12 24 -5.23429 641.651 2
 -4 -12 24 822.539 1026.18 1
 -4 -12 -24 1378.17 778.266 5
 -4 12 24 -410.316 1194.09 3
 -4 12 -26 1236.8 864.325 5
 4 -12 26 -119.298 876.333 1
 -4 -12 -26 -113.092 821.801 4
 -4 12 -26 837.777 596.224 4
 -4 12 26 -33.8677 658.032 2
 -4 -12 26 253.121 1032.13 1
 -4 -12 -26 161.616 748.456 5
 -4 12 26 270.471 1212.71 3
 4 -12 28 24232.3 1242.91 1
 -4 12 -30 554.259 886.456 5
 -4 -12 30 346.437 988.975 1
 -4 12 30 -326.05 680.643 2
 -4 -12 -30 -801.379 816.232 5
 4 12 -30 1664.78 809.039 5
 -4 12 30 -2395.61 1338.76 3
 -4 12 -32 6170.02 960.356 5
 -4 -12 -32 1426.04 897.821 4
 -4 12 32 4859.62 764.663 2
 -4 -12 -32 4695.53 880.791 5
 -4 12 32 4934.38 1432.02 3
 4 -12 32 3585.61 1005.34 1
 -4 -14 0 -214.153 345.789 4
 -4 -14 0 277.607 352.51 5
 4 14 0 537.867 341.836 3
 -4 -14 0 185.068 555.267 1
 -4 14 0 -231.314 294.724 2
 -4 14 0 -67.9286 300.677 3
 -4 -14 2 128270 1424.83 4
 -4 -14 -2 126740 1435.79 4
 -4 14 -2 123805 1488.49 2
 -4 14 2 126098 1517.97 2
 -4 -14 -2 128686 1801.11 1
 4 14 -2 123695 1384.33 3
 -4 14 -2 123062 1460.02 3
 -4 14 2 123977 1534.94 3
 -4 -14 -2 124227 1518.87 5
 -4 -14 2 123264 1518.53 5
 4 14 2 126209 1593.12 3
 -4 -14 4 -409.826 329.212 4
 -4 -14 -4 331.329 370.751 4
 -4 -14 4 -330.819 368.336 5
 -4 14 4 -114.419 355.462 3
 4 -14 4 164.047 613.149 1
 -4 -14 -4 -565.91 622.357 1
 -4 14 -4 -310.794 303.681 2
 -4 14 -4 -157.34 242.401 3
 -4 14 4 225.237 306.984 2
 -4 -14 -4 328.154 366.752 5
 -4 -14 6 9324.1 435.614 4
 -4 -14 -6 8808.98 463.334 4
 -4 14 6 9202.73 526.102 3
 -4 14 -6 10089.5 430.899 2
 -4 14 6 8279.45 430.55 2
 -4 -14 6 11622.2 756.418 1
 -4 14 -6 8802.58 342.158 3
 4 -14 6 8054.63 716.642 1
 -4 -14 6 9255.58 476.01 5
 -4 -14 -6 8214.91 464.256 5
 -4 -14 -6 7096.88 683.033 1
 -4 14 -8 2626.79 375.772 2
 4 -14 8 1436.23 620.354 1
 -4 -14 -8 2595.36 453.487 4
 -4 14 8 2218.78 395.113 2
 -4 14 -8 2451.14 271.003 3
 -4 -14 8 2468.34 732.83 1
 -4 -14 -8 2273.14 420.239 5
 -4 14 8 2511.11 496.193 3
 4 -14 -10 31588.6 759.399 4
 -4 -14 -10 32305.8 737.554 4
 -4 14 -10 29930.6 665.754 2
 -4 14 10 30613.4 734.295 2
 -4 -14 -10 29272.4 745.85 5
 -4 14 -10 28980.2 569.019 3
 -4 -14 10 35093.2 1051.09 1
 -4 14 10 33475.7 920.902 3
 4 -14 -12 815.9 492.552 4
 -4 -14 -12 520.666 511.331 4
 4 -14 -12 664.348 339.856 5
 -4 14 12 1087.67 457.915 2
 -4 -14 12 759.258 736.438 1
 -4 14 -12 565.141 371.437 2
 4 -14 12 740.057 643.362 1
 -4 14 -12 355.999 268.659 3
 -4 -14 -12 592.4 487.092 5
 -4 14 12 1366.9 704.783 3
 -4 -14 -14 1158.57 584.713 4
 4 -14 14 1199.94 721.931 1
 -4 -14 14 965.769 811.758 1
 -4 14 -14 49.2551 381.999 2
 4 -14 -14 831.89 504.489 4
 -4 14 14 1276.17 484.887 2
 -4 14 -14 776.992 306.408 3
 4 -14 -14 1155.11 375.308 5
 -4 14 14 794.301 761.148 3
 -4 -14 -14 775.332 526.073 5
 4 -14 -16 410.371 389.735 5
 4 -14 16 163.101 752.005 1
 4 -14 -16 206.688 531.553 4
 -4 -14 16 394.261 829.569 1
 -4 -14 -16 83.4624 628.456 4
 -4 14 -16 -36.9709 394.982 2
 -4 -14 -16 472.268 548.45 5
 -4 14 -16 311.402 319.86 3
 -4 14 16 -4.47716 523.53 2
 -4 14 16 475.176 831.648 3
 4 -14 -18 19633.7 778.714 4
 -4 -14 -18 22445.8 858.995 4
 -4 14 -18 18214.3 562.027 3
 -4 -14 18 24536.6 1172.33 1
 -4 14 18 18417.9 1118.74 3
 4 -14 -18 17205.4 613.787 5
 -4 -14 -18 19264.4 791.275 5
 -4 14 -18 19412.6 675.52 2
 4 -14 18 21357 1033.54 1
 -4 -14 20 5373.98 1027.76 1
 -4 14 -20 3195.89 478.297 2
 -4 14 -20 3480.32 460.05 3
 -4 -14 -20 4313.56 711.646 5
 4 -14 20 4493.13 893.463 1
 4 -14 -20 4449.16 571.022 5
 -4 -14 -20 4509.23 758.1 4
 -4 14 20 4284.02 1065.87 3
 -4 14 -22 22168.7 721.421 2
 -4 -14 -22 28650.5 989.07 4
 -4 14 -22 21543.4 663.306 3
 -4 -14 22 27197.1 1228.11 1
 -4 14 22 27234.2 1372.37 3
 -4 -14 -22 25924.4 951.965 5
 4 -14 22 23620.7 1082.09 1
 -4 -14 -24 -34.2783 769.527 4
 -4 14 -24 -406.418 620.319 4
 -4 14 24 -87.3911 1156.1 3
 4 -14 24 -1123.63 882.649 1
 -4 -14 -24 5.40805 717.325 5
 -4 14 24 -10.9482 632.259 2
 4 -14 26 5191.37 956.943 1
 -4 14 26 6064.77 754.628 2
 -4 14 -28 127.455 849.017 5
 -4 -14 -28 139.62 762.098 5
 -4 -14 28 -8.19151 1046.28 1
 -4 14 28 -1403.22 1350.36 3
 -4 -14 30 12618.4 1203.35 1
 -4 14 30 9318.18 798.921 2
 4 -14 30 11422.4 1217.83 1
 -4 14 30 10615 1524.99 3
 -4 -14 -30 12526.6 932.878 5
 4 -14 32 -226.786 936.051 1
 -4 14 -32 34.7541 872.549 5
 -4 -14 -32 -6.1311 846.036 4
 -4 14 32 235.347 672.371 2
 4 14 -32 138.849 837.783 5
 -4 -14 -32 -138.397 815.504 5
 -4 -14 32 -911.216 1016.49 1
 -4 14 32 -1973.62 1426.74 3
 -4 -16 0 254110 2606.84 4
 -4 -16 0 241022 2683.74 5
 -4 16 0 252699 2701.04 3
 4 16 0 252456 2696.36 3
 -4 16 0 243285 2674.48 2
 4 16 2 -284.154 452.411 3
 4 -16 -2 371.433 456.179 4
 -4 -16 -2 147.132 403.56 4
 4 -16 2 1059.71 652.219 1
 -4 -16 2 195.33 637.538 1
 4 -16 -2 459.074 366.075 5
 -4 16 2 -347.539 371.952 3
 -4 16 -2 258.704 326.522 2
 -4 16 2 -129.573 327.085 2
 -4 -16 -2 220.697 411.337 5
 -4 -16 2 -479.538 402.842 5
 -4 16 -2 -21.9135 295.769 3
 -4 -16 4 3418.8 411.94 4
 -4 16 -4 3287.52 372.334 2
 4 16 4 3437.66 563.159 3
 -4 -16 4 4065.15 724.433 1
 4 -16 4 4268.87 739.881 1
 -4 -16 4 3332.05 437.079 5
 -4 -16 -4 3361.74 430.899 4
 -4 -16 -4 3817.83 443.991 5
 4 -16 -4 4880.43 559.727 4
 -4 16 -4 3331.3 336.656 3
 -4 16 4 4503.89 448.61 3
 -4 -16 6 -584.325 698.353 1
 -4 -16 -6 747.249 426.359 4
 -4 -16 6 4.47826 409.661 4
 4 -16 -6 -182.242 525.5 4
 -4 -16 -6 89.5546 398.807 5
 -4 16 -6 173.23 353.133 2
 -4 -16 6 167.483 427.173 5
 4 -16 6 285.307 715.957 1
 -4 16 6 275.439 360.176 2
 -4 16 -6 142.516 267.28 3
 4 -16 -6 -83.9634 368.896 5
 -4 16 6 253.179 455.714 3
 4 -16 -8 18036.4 671.288 4
 -4 -16 -8 19118.8 623.317 4
 4 16 8 20231.9 912.767 3
 -4 16 -8 19312.5 591.047 2
 -4 16 8 15887.1 557.7 2
 4 -16 -8 16143.3 519.69 5
 -4 -16 -8 16293 600.499 5
 4 -16 8 16244.5 834.157 1
 -4 16 -8 16526 434.593 3
 -4 16 8 15863.2 663.956 3
 -4 -16 8 21651.7 953.435 1
 4 -16 -10 280.176 501.338 4
 -4 -16 -10 547.099 504.194 4
 -4 16 -10 -10.393 376.557 2
 -4 -16 10 371.658 835.159 1
 -4 16 -10 665.02 292.597 3
 -4 16 10 527.416 423.213 2
 4 -16 10 840.436 710.302 1
 -4 -16 -10 73.784 460.803 5
 4 -16 -10 60.1299 354.391 5
 -4 16 10 228.935 578.004 3
 4 -16 -12 10118.2 621.589 4
 -4 -16 -12 9848.82 640.892 4
 4 -16 12 10615.1 812.26 1
 -4 16 12 10066.8 582.432 2
 -4 -16 -12 8780.81 596.438 5
 -4 16 -12 9063.71 382.702 3
 4 -16 -12 7932.81 458.399 5
 -4 -16 12 11614.9 906.202 1
 -4 16 12 10790.6 784.817 3
 4 -16 -14 -17.1548 566.849 4
 -4 -16 -14 -144.039 612.638 4
 4 -16 14 990.782 781.992 1
 -4 -16 14 292.222 852.479 1
 -4 16 -14 -11.5628 419.308 2
 4 -16 -14 -55.9735 388.423 5
 -4 -16 -14 -502.492 608.95 5
 -4 16 -14 66.3348 311.521 3
 -4 16 14 71.8913 488.827 2
 -4 16 14 197.673 772.264 3
 -4 -16 -16 1499.11 612.208 5
 -4 16 -16 3559.81 484.808 2
 4 -16 16 3280.8 915.082 1
 4 -16 -16 438.517 603.623 4
 -4 -16 -16 1759.1 657.535 4
 -4 -16 16 2917.33 938.304 1
 -4 16 -16 3066.03 385.105 3
 -4 16 16 336.243 557.54 2
 4 -16 -16 1561.32 437.325 5
 -4 16 16 2018.66 858.616 3
 4 -16 18 2345.72 907.302 1
 -4 -16 18 91.2415 953.358 1
 4 -16 -18 -31.9055 595.648 4
 -4 -16 -18 -904.856 687.184 4
 -4 -16 -18 -286.962 644.896 5
 -4 16 -18 128.422 470.538 2
 4 -16 -18 586.65 456.772 5
 -4 16 -18 1527.3 405.018 3
 -4 16 18 597.314 922.08 3
 -4 16 18 81.58 566.313 2
 -4 16 -20 42492.2 996.032 2
 4 -16 -20 39519.8 921.311 5
 -4 -16 20 57521.5 1575.01 1
 -4 16 -20 43255 881.02 3
 -4 16 20 53921.9 1521.04 3
 -4 -16 -20 46500.3 1101.18 5
 4 -16 20 49053.6 1329.21 1
 -4 -16 -20 47285.2 1100.66 4
 -4 -16 22 -2020.98 1124.61 1
 -4 16 22 -698.473 1056.81 3
 -4 -16 -22 -884.992 740.878 4
 -4 16 -22 215.344 439.057 2
 -4 16 -22 380.069 431.49 3
 -4 16 22 -95.9342 646.048 2
 4 -16 22 -453.227 920.4 1
 -4 -16 -22 -175.503 681.063 5
 -4 -16 -24 43.1686 753.408 4
 4 -16 24 240.348 876.959 1
 -4 16 24 2300.98 671.023 2
 -4 -16 -24 1367.75 718.678 5
 -4 -16 28 9200.99 1193.41 1
 4 -16 28 8874.95 1022 1
 -4 -16 -28 9390.35 868.356 5
 -4 16 28 7504.34 1326.85 3
 -4 16 -30 701.163 828.05 5
 4 -16 30 -400.606 956.566 1
 -4 -16 -30 1557.64 841.528 4
 -4 16 30 -833.47 666.281 2
 -4 -16 -30 2318.32 795.125 5
 -4 -18 0 174.294 429.948 4
 -4 18 0 3274.13 422.186 2
 -4 18 0 4697.53 454.185 3
 -4 -18 0 -454.333 701.961 1
 -4 -18 0 -391.14 444.586 5
 -4 18 2 48919.4 916.783 2
 4 -18 -2 61957.9 1051.36 4
 -4 -18 2 53693.6 892.392 4
 -4 -18 -2 53702.5 900.215 4
 -4 -18 2 57914.2 1305.24 1
 -4 -18 -2 56391.3 1307.11 1
 -4 -18 -2 51699.7 952.829 5
 4 -18 -2 58625.8 981.13 5
 4 18 2 55445.9 1043.3 3
 -4 18 -2 57922.8 893.549 3
 -4 18 2 51467.5 941.061 3
 -4 -18 2 56103.8 994.404 5
 4 -18 4 1465.89 830.693 1
 -4 -18 4 -405.693 471.526 4
 -4 -18 -4 -5.075 472.561 4
 -4 -18 4 6.34694 776.517 1
 -4 -18 -4 925.474 473.547 5
 -4 -18 -4 366.009 691.547 1
 -4 18 -4 100.381 384.952 2
 -4 18 -4 2.68194 350.812 3
 4 -18 -4 320.831 553.732 4
 4 -18 -4 -19.1336 412.915 5
 -4 -18 4 95.827 450.255 5
 -4 18 4 660.771 418.474 3
 4 18 6 2512.97 653.918 3
 -4 -18 6 2409.33 458.401 4
 -4 -18 6 2990.31 816.852 1
 4 -18 -6 2791.08 609.317 4
 -4 18 6 2405.71 413.937 2
 -4 -18 -6 1958.85 508.634 4
 4 -18 -6 2596.22 435.802 5
 -4 18 -6 3658.85 323.273 3
 4 -18 6 2041.18 808.835 1
 -4 -18 6 3159.59 522.008 5
 -4 -18 -6 3050.39 483.364 5
 -4 18 6 2736.42 504.124 3
 -4 -18 -6 1973.38 722.803 1
 4 18 8 -148.923 725.239 3
 4 -18 8 -848.938 762.473 1
 4 -18 -8 529.369 399.725 5
 4 -18 -8 70.027 572.593 4
 -4 -18 -8 -79.646 503.059 4
 -4 18 -8 151.501 434.375 2
 -4 18 8 887.67 537.976 3
 -4 18 8 1099.46 418.052 2
 -4 -18 -8 168.705 661.009 1
 -4 18 -8 951.35 287.289 3
 -4 -18 -8 678.852 468.691 5
 -4 -18 8 1161.1 838.132 1
 4 -18 -10 17580.3 738.24 4
 -4 -18 -10 19401 694.102 4
 -4 18 10 14469.8 608.768 2
 -4 18 10 16014.6 776.397 3
 4 -18 10 18688.8 955.892 1
 -4 18 -10 16639.6 474.996 3
 -4 -18 -10 14317.9 654.365 5
 4 -18 -10 13601 565.581 5
 -4 -18 10 22600.3 1075.19 1
 4 18 10 19923.1 1028.05 3
 4 18 12 -63.826 941.947 3
 4 -18 -12 154.142 581.806 4
 -4 -18 -12 13.3001 600.07 4
 -4 18 -12 -124.074 414.559 2
 4 -18 -12 159.423 435.916 5
 -4 18 -12 210.666 305.912 3
 4 -18 12 -101.07 793.457 1
 -4 -18 12 -498.943 921.225 1
 -4 18 12 -153.874 488.78 2
 -4 -18 -12 -35.3511 514.969 5
 -4 18 12 256.772 697.783 3
 4 18 14 1262.27 1089.01 3
 -4 18 -14 4475.4 488.178 2
 -4 -18 -14 819.31 639.564 4
 -4 18 -14 4970.16 406.451 3
 -4 -18 14 1598.76 934.869 1
 -4 18 14 40.947 523.948 2
 4 -18 -14 766.378 602.801 4
 4 -18 -14 675.664 428.423 5
 -4 18 14 665.339 792.573 3
 -4 -18 -14 302.501 566.568 5
 4 18 16 484.753 1258.42 3
 4 -18 -16 145.271 639.746 4
 4 -18 16 2006.82 911.468 1
 -4 -18 -16 410.805 658.396 4
 -4 18 -16 758.705 454.547 2
 -4 18 -16 963.345 361.485 3
 -4 18 16 72.7352 558.49 2
 -4 -18 16 -300.196 997.082 1
 4 -18 -16 -175.688 466.558 5
 -4 -18 -16 106.81 622.11 5
 -4 18 16 -152.752 903.568 3
 -4 -18 -18 26266.2 926.657 4
 -4 18 18 21913.6 832.993 2
 4 -18 -18 20733.9 691.247 5
 -4 18 -18 23050.2 616.405 3
 -4 -18 -18 25691.3 966.042 5
 -4 18 -18 23367.9 767.178 2
 -4 -18 18 29810.3 1272.13 1
 -4 18 18 24747.5 1197.93 3
 4 -18 18 26284.9 1095.94 1
 -4 -18 20 2595.17 1077.02 1
 -4 -18 -20 2463.23 739.279 4
 -4 18 -20 3043.74 534.735 2
 -4 -18 -20 2806.85 696.611 5
 -4 18 20 2681.03 978.225 3
 -4 18 20 2256.71 613.155 2
 4 -18 20 2788.63 925.039 1
 -4 -18 -22 14558.7 869.321 4
 -4 18 22 12272.7 750.868 2
 4 -18 22 15161.8 1060.18 1
 -4 -18 -22 13803.7 832.506 5
 -4 18 24 113.453 641.3 2
 -4 -18 26 3187.41 1067.06 1
 4 18 26 3543.31 1848.05 3
 -4 -18 -26 590.459 817.107 4
 4 -18 26 2016.71 909.758 1
 -4 -18 -26 2103.76 749.778 5
 -4 18 26 -746.014 1177.18 3
 4 -18 28 -589.267 951.087 1
 -4 -18 28 330.204 1024.65 1
 -4 -20 0 25361 701.073 4
 -4 20 0 24488.2 677.43 2
 -4 -20 0 25472.3 724.294 5
 -4 20 0 25233.3 658.407 3
 -4 -20 2 261.611 486.481 5
 -4 -20 -2 202.482 483.396 5
 4 -20 -2 596.342 571.687 4
 -4 -20 2 44.4892 476.159 4
 -4 -20 -2 -413.005 542.034 4
 -4 -20 -2 302.751 789.417 1
 -4 -20 2 -815.532 803.068 1
 -4 20 -2 1414.22 433.014 2
 4 -20 2 149.602 875.625 1
 -4 20 2 -404.042 398.816 2
 -4 20 -2 1130.8 372.12 3
 4 -20 -2 522.819 470.015 5
 -4 20 2 -740.034 431.843 3
 4 -20 -4 5306.52 654.874 4
 -4 -20 4 4119.12 544.418 4
 -4 -20 4 6231.85 916.439 1
 -4 20 -4 4145.8 456.083 2
 -4 20 4 3310.31 436.517 2
 -4 -20 -4 4134.77 538.836 5
 -4 -20 -4 4679.96 794.777 1
 -4 -20 4 4370.83 544.49 5
 -4 20 -4 4874.57 404.455 3
 -4 -20 -4 4484.74 547.553 4
 4 -20 -4 4177.45 492.3 5
 -4 20 4 3866.29 505.748 3
 4 20 6 -126.744 623.258 3
 -4 -20 6 -15.6464 473.578 4
 -4 -20 6 50.6492 885.318 1
 4 -20 -6 -202.181 631.202 4
 -4 -20 -6 442.651 545.12 4
 4 -20 6 -32.9581 807.192 1
 -4 20 -6 55.9677 416.298 2
 -4 20 6 -363.306 437.728 2
 -4 20 -6 179.303 312.037 3
 -4 -20 6 778.428 515.981 5
 -4 -20 -6 -33.7479 762.264 1
 -4 -20 -6 325.299 511.909 5
 4 -20 -6 -76.6206 458.303 5
 -4 20 6 -818.032 510.969 3
 4 -20 -8 14056.6 783.575 4
 -4 -20 -8 12987.5 687.9 4
 -4 20 -8 12448 616.002 2
 -4 20 8 11156 569.918 2
 -4 -20 -8 12275.2 630.934 5
 -4 20 8 10472.5 697.875 3
 4 -20 -8 12017.8 593.439 5
 4 -20 8 12073.5 918.464 1
 -4 20 -8 10927.9 420.739 3
 4 20 8 13600.1 917.194 3
 -4 -20 8 16055.5 1077.93 1
 4 20 10 178.307 859.649 3
 4 -20 -10 363.925 627.459 4
 -4 -20 -10 -464.239 577.692 4
 -4 20 -10 -363.773 446.548 2
 4 -20 10 -954.009 836.073 1
 -4 20 10 -70.0271 456.504 2
 -4 20 -10 -237.346 313.813 3
 4 -20 -10 175.474 447.854 5
 -4 -20 -10 115.8 518.25 5
 -4 -20 10 15.0429 940.068 1
 -4 20 10 -888.5 633.008 3
 -4 -20 -12 9909.95 670.452 4
 -4 20 -12 9489.43 573.111 2
 -4 20 12 7159.48 589.514 2
 4 -20 12 7623.49 895.968 1
 -4 20 -12 7921.6 398.713 3
 -4 -20 -12 8084.65 646.833 5
 -4 20 12 8991.65 799.559 3
 -4 -20 12 12119.6 1171.39 1
 4 -20 -12 7002.06 541.267 5
 4 20 12 9735.82 1109.68 3
 4 -20 -12 9458.21 725.836 4
 4 20 14 433.339 1111.19 3
 4 -20 -14 -1048.19 656.63 4
 -4 -20 -14 1075.01 649.072 4
 4 -20 14 61.4493 855.271 1
 -4 20 -14 -158.89 436.063 2
 -4 -20 -14 191.047 579.283 5
 -4 -20 14 -820.126 1024.46 1
 -4 20 -14 178.341 318.147 3
 -4 20 14 -446.197 555.01 2
 4 -20 -14 -290.179 479.018 5
 -4 20 14 -596.838 783.888 3
 4 20 16 5812.17 1283.36 3
 -4 20 -16 4290.01 519.486 2
 -4 -20 -16 5984.5 741.746 4
 4 -20 -16 3693.84 661.891 4
 -4 20 16 4292.11 634.547 2
 4 -20 16 4021.86 894.379 1
 -4 -20 -16 3125.02 648.914 5
 -4 20 -16 4201.36 392.534 3
 -4 -20 16 4382.74 1058.72 1
 4 -20 -16 3237.9 505.702 5
 -4 20 16 4560.96 893.831 3
 -4 20 18 531.239 903.572 3
 4 -20 18 824.708 874.207 1
 -4 -20 -18 839.593 698.94 4
 -4 -20 18 1057.91 1081.71 1
 -4 20 18 1625.98 609.675 2
 -4 -20 -18 -214.767 634.714 5
 4 -20 -18 1148.91 680.031 4
 4 20 18 110.349 1261 3
 -4 -20 20 25663.4 1310.23 1
 4 20 20 26665.3 1691.68 3
 -4 20 22 -264.546 992.367 3
 -4 20 22 -69.7903 608.028 2
 4 20 24 1608.81 1591.53 3
 -4 20 24 -375.776 1066.55 3
 -4 -20 -24 538.932 756.867 4
 4 -20 24 -300.488 906.112 1
 -4 -20 24 1636.69 1181.51 1
 -4 -20 -24 137.128 732.621 5
 -4 -20 26 1163.94 1049.51 1
 -4 -20 -26 221.181 760.609 4
 4 20 26 2060.51 1720.89 3
 -4 20 26 1176.69 1120.36 3
 4 -20 26 -468.327 914.982 1
 -4 20 26 -409.115 635.98 2
 -4 -20 -26 -76.1073 741.587 5
 -4 -20 28 6550.31 1094.27 1
 -4 20 28 4267.11 692.516 2
 4 -20 28 3612.86 949.179 1
 -4 -20 -28 6194.02 810.604 5
 -4 20 28 5348.05 1189.53 3
 4 -22 0 -33.3965 787.175 1
 -4 -22 0 56.8903 529.733 4
 -4 -22 0 -110.287 555.742 5
 -4 22 0 3.86484 405.989 2
 -4 -22 0 -650.012 843.209 1
 -4 22 0 -202.64 395.892 3
 4 -22 -2 7188.5 956.073 1
 -4 22 2 7662.03 521.026 2
 4 -22 2 7774.98 944.792 1
 -4 22 -2 7927.58 518.408 2
 -4 -22 2 8676.11 954.108 1
 -4 -22 -2 8921.11 961.186 1
 -4 22 -2 8784.66 463.664 3
 -4 -22 2 8698.54 607.089 5
 -4 22 2 8036.97 517.994 3
 -4 -22 -2 7513.94 600.304 5
 -4 -22 -4 -424.598 786.388 1
 -4 -22 4 -177.819 563.99 4
 -4 -22 -4 167.996 571.957 4
 -4 22 4 -644.945 480.449 3
 4 -22 -4 -888.47 522.484 5
 -4 22 -4 -174.858 416.535 2
 -4 22 4 -254.276 410.94 2
 4 -22 4 -594.436 853.714 1
 4 -22 -4 -649.803 620.14 4
 -4 22 -4 -118.123 354.23 3
 -4 -22 4 909.753 542.973 5
 -4 -22 -4 -199.958 530.391 5
 4 -22 -6 1485.05 672.781 4
 -4 -22 6 2373.56 979.502 1
 -4 -22 -6 2053.38 594.879 4
 4 -22 6 1270.11 819.39 1
 -4 -22 -6 2605 573.928 5
 -4 22 -6 1863.03 481.123 2
 -4 22 6 1730.83 447.557 2
 4 -22 -6 1270.13 511.059 5
 -4 22 6 1490.89 537.133 3
 -4 22 -6 2033.34 343.597 3
 4 -22 8 -305.966 849.642 1
 4 -22 -8 -364.743 694.171 4
 -4 -22 -8 529.408 615.757 4
 -4 22 8 -689.625 593.259 3
 -4 22 -8 132.535 470.476 2
 4 -22 -8 -39.5901 494.858 5
 -4 22 8 -96.0635 473.254 2
 -4 22 -8 33.713 304.492 3
 -4 -22 -8 811.142 556.282 5
 -4 -22 8 168.505 976.486 1
 4 22 8 214.512 770.027 3
 -4 -22 -10 15621.8 764.01 4
 -4 22 10 13313.3 639.845 2
 -4 22 -10 14991.8 655.705 2
 4 -22 -10 16733.9 846.315 4
 -4 22 -10 13659 483.835 3
 4 -22 -10 12607.5 632.684 5
 -4 22 10 14388.8 810.861 3
 -4 -22 -10 13507.1 696.127 5
 4 22 10 17203.6 1053.72 3
 4 -22 -12 -188.408 645.988 4
 4 22 12 1354.7 1027.01 3
 4 -22 -12 -78.411 468.554 5
 -4 22 -12 444.535 478.569 2
 4 -22 12 73.4143 848.96 1
 -4 22 -12 66.6103 317.008 3
 -4 22 12 -65.5605 490.603 2
 -4 -22 12 -93.9458 1048.26 1
 -4 -22 -12 347.386 570.888 5
 -4 22 12 11.3383 665.896 3
 4 22 14 3531.35 1139.25 3
 -4 -22 -14 181.185 668.38 4
 4 -22 -14 1554.39 665.435 4
 4 -22 14 44.5037 869.314 1
 -4 -22 -14 957.529 584.519 5
 4 -22 -14 1007.42 494.786 5
 -4 -22 14 775.949 1059.79 1
 -4 22 14 149.701 545.566 2
 -4 22 14 1035.66 752.504 3
 4 22 16 10.6066 1204.77 3
 -4 -22 -16 -562.712 604.221 5
 4 -22 -16 -105.754 660.03 4
 -4 -22 -16 -898.033 664.74 4
 4 -22 16 -140.525 868.396 1
 -4 22 16 354.106 823.536 3
 -4 -22 16 -268.116 1062.67 1
 -4 22 16 63.7054 546.769 2
 4 -22 -16 264.327 512.537 5
 4 22 18 16828.1 1530.3 3
 4 -22 20 -119.159 883.864 1
 -4 -22 -20 397.306 681.147 4
 -4 22 20 -220.602 623.326 2
 -4 22 20 -1486.47 980.578 3
 -4 -22 -20 -449.85 625.671 5
 4 22 22 5750.99 1588.24 3
 4 -22 22 4379.24 925.117 1
 -4 -22 22 4958.76 1111.17 1
 -4 -22 -22 4172.85 768.569 4
 -4 22 22 2762.77 1073.23 3
 -4 -22 -22 2748.4 679.604 5
 4 22 24 1598.18 1603.32 3
 -4 -22 24 -323.179 1092.91 1
 -4 -22 -24 1112.34 767.66 4
 -4 22 24 1361.13 654.878 2
 4 -22 24 -1267.17 949.269 1
 -4 -22 -24 -87.1761 690.995 5
 -4 22 24 1314.38 1073.5 3
 -4 -22 26 1803.11 1137.65 1
 -4 -22 -26 65.0984 798.067 4
 4 -22 26 1835.5 893.246 1
 -4 22 26 1597.11 650.274 2
 -4 22 26 275.657 1053.95 3
 -4 -22 -26 1468.47 734.536 5
 -4 24 0 7166.35 531.327 2
 -4 -24 0 7024.53 955.802 1
 -4 -24 0 7756.75 640.237 5
 -4 24 0 7674.85 503.056 3
 4 -24 0 8030.37 928.755 1
 -4 24 2 -225.372 443.422 3
 4 -24 2 259.546 851.717 1
 -4 -24 -2 -1033.57 905.522 1
 -4 -24 2 -83.9715 604.701 4
 -4 -24 -2 -212.494 597.509 4
 4 -24 -2 77.6723 789.465 1
 -4 -24 2 -654.834 568.276 5
 -4 -24 2 -972.997 902.088 1
 -4 24 -2 -260.637 421.373 2
 -4 -24 -2 -509.741 556.275 5
 -4 24 2 -114.484 425.22 2
 -4 24 -2 69.9783 357.557 3
 4 -24 -4 1140.78 917.566 1
 4 -24 -4 767.892 634.091 4
 -4 -24 4 -76.3026 593.619 4
 -4 -24 4 344.514 970.133 1
 -4 24 -4 536.535 452.582 2
 -4 24 4 638.31 438.493 2
 4 -24 4 1038.33 892.843 1
 -4 -24 4 285.442 552.599 5
 -4 24 -4 984.195 361.877 3
 4 -24 -4 279.386 549.692 5
 -4 -24 -4 -166.451 607.318 4
 -4 24 4 4.27914 480.528 3
 4 -24 -6 -303.228 519.038 5
 -4 -24 6 -287.959 559.421 4
 4 -24 -6 118.192 694.906 4
 -4 -24 6 -560.49 1000.74 1
 4 -24 6 -342.141 804.767 1
 -4 24 6 -758.735 521.83 3
 -4 24 -6 -339.574 444.345 2
 -4 24 6 -245.799 455.955 2
 -4 24 -6 12.5942 327.718 3
 4 -24 -8 12015.5 833.138 4
 -4 24 -8 10990.2 638.171 2
 -4 24 8 10663.3 703.607 3
 -4 24 -8 10345.2 448.81 3
 4 -24 -8 10297.6 637.09 5
 4 -24 -10 448.278 734.124 4
 -4 24 10 210.025 625.57 3
 -4 24 10 -73.7125 487.316 2
 4 -24 -10 117.634 527.486 5
 4 -24 10 -86.5465 833.626 1
 -4 -24 10 886.274 1065.56 1
 4 -24 -12 9861.05 798.704 4
 -4 24 12 9416.21 763.46 3
 4 24 12 10802.8 1083.76 3
 4 24 14 85.4792 1037.48 3
 4 -24 -14 -548.007 668.572 4
 -4 -24 14 -797.726 1165.49 1
 -4 24 14 -20.8575 515.957 2
 4 -24 -14 -207.925 501.377 5
 -4 24 16 1690.45 563.138 2
 4 -24 -16 2290.53 704.715 4
 -4 -24 -16 1500.17 694.955 4
 4 -24 16 2254.58 910.862 1
 4 24 16 2670.51 1202.33 3
 4 24 18 -11.4836 1226.56 3
 4 -24 18 -875.187 883.751 1
 -4 -24 -18 -1123.37 680.152 4
 -4 24 18 -139.308 573.724 2
 -4 -24 -18 -18.6757 586.956 5
 -4 24 18 212.376 858.405 3
 4 -24 20 4636.09 923.303 1
 -4 -24 20 6904.21 1186.44 1
 -4 24 20 6212.36 998.285 3
 -4 -24 -20 6576.52 746.649 4
 -4 -24 -20 5563.68 691.3 5
 4 24 22 1271.5 1476.3 3
 -4 -24 -22 822.027 697.107 4
 -4 -24 22 -1400.58 1095.83 1
 -4 -24 -22 697.086 659.099 5
 4 -24 22 -428.701 883.455 1
 -4 24 22 764.416 946.2 3
 -4 -26 0 -504.263 626.971 4
 4 -26 0 323.255 872.141 1
 -4 -26 0 -646.581 882.844 1
 -4 -26 0 -709.624 582.083 5
 -4 26 0 70.7033 405.99 3
 -4 -26 -2 3921.4 622.73 4
 -4 26 2 2907.52 481.294 2
 -4 -26 2 2415.51 634.497 4
 4 -26 2 2429.89 872.798 1
 -4 -26 2 2077.25 932.14 1
 -4 26 -2 3642.56 427.369 3
 -4 26 2 3759.84 534.162 3
 -4 -26 2 2270.79 591.64 5
 4 -26 -2 3614.24 881.108 1
 -4 26 4 -604.235 492.095 3
 4 -26 -4 4.8664 642.513 4
 -4 -26 4 -35.8548 978.152 1
 -4 26 4 -215.451 442.069 2
 4 -26 -4 -193.434 546.797 5
 -4 26 -4 21.0348 357.211 3
 4 -26 -4 1672.84 883.381 1
 4 -26 -6 342.856 679.482 4
 -4 -26 6 1233.33 1023.15 1
 4 -26 -6 2124.11 569.766 5
 -4 26 6 407.149 542.924 3
 -4 26 6 861.59 458.438 2
 -4 -26 8 450.138 1020.51 1
 4 -26 -8 259.16 712.139 4
 -4 26 8 -402.265 555.339 3
 -4 26 8 256.082 471.865 2
 4 -26 -8 -336.512 558.332 5
 -4 26 10 10210.6 635.938 2
 4 -26 -10 11233.1 669.275 5
 4 -26 -12 -808.124 762.65 4
 -4 -26 -12 -1238.63 662.17 4
 4 -26 -12 152.414 561.252 5
 4 -26 12 32.1606 833.717 1
 -4 -26 -12 765.16 583.376 5
 -4 26 12 -633.407 518.796 2
 4 -26 -14 610.034 709.476 4
 -4 -26 -14 989.271 675.99 4
 4 -26 14 -6.71197 867.501 1
 -4 -26 -14 958.76 576.513 5
 -4 26 14 277.128 516.609 2
 4 -26 -14 733.098 550.78 5
 -4 26 14 908.111 712.149 3
 -4 -26 -16 -198.61 689.651 4
 -4 -26 -16 -377.071 581.584 5
 -4 -26 16 -1343.88 1105.16 1
 4 26 16 -1874.25 1156.26 3
 -4 26 16 -301.318 752.351 3
 -4 -26 -18 4407.93 736.602 4
 4 -26 18 3201.92 909.045 1
 -4 -26 18 2987.73 1111.51 1
 -4 26 18 4523.86 875.389 3
 -4 -26 -18 3211.58 645.068 5
 4 26 20 390.154 1328.07 3
 4 -26 20 7.16273 873.651 1
 -4 -26 -20 1866.36 758.641 4
 -4 -26 20 -766.332 1144.85 1
 -4 26 20 -543.873 860.595 3
 -4 -26 -20 416.763 630.753 5
 4 -28 0 2163.5 884.842 1
 -4 -28 0 3532.72 606.788 5
 -4 28 0 3153.91 465.347 3
 -4 -28 2 -3.74744 638.689 4
 -4 -28 -2 67.7761 636.554 4
 4 -28 -2 571.183 893.32 1
 -4 -28 2 -800.409 933.214 1
 4 -28 2 -560.508 901.735 1
 -4 -28 2 -610.284 575.798 5
 -4 28 2 899.902 473.102 3
 -4 -28 -2 1171.84 571.446 5
 4 -28 -4 1611.16 864.664 1
 -4 -28 -4 517.566 600.608 4
 4 -28 4 -859.476 829.578 1
 -4 -28 4 1167.43 982.108 1
 -4 -28 4 -741.62 571.144 5
 -4 -28 -4 385.765 576.733 5
 -4 28 4 1359.96 516.751 3
 4 -28 -6 1758.43 921.736 1
 4 -28 -6 46.6515 685.384 4
 -4 -28 6 9.68061 1006.59 1
 -4 -28 -6 -41.3814 617.474 4
 -4 28 6 30.4343 541.462 3
 -4 -28 -6 -173.974 556.954 5
 4 -28 -6 861.039 611.591 5
 4 -28 6 6.68267 856.23 1
 4 -28 -8 841.738 822.969 4
 -4 -28 -8 4394.53 656.5 4
 4 -28 -8 4213.46 601.745 5
 -4 -28 -8 3882.53 602.345 5
 4 -28 8 6.67471 892.481 1
 -4 -28 -10 -960.375 584.986 5
 -4 -28 -10 572.434 700.601 4
 4 -28 10 -78.4083 887.338 1
 4 -28 -10 -43.9835 566.043 5
 -4 -28 12 7356.91 1181.69 1
 -4 28 12 3877.94 716.934 3
 -4 -28 -12 2802.25 620.369 5
 4 -28 12 51.6728 868.166 1
 -4 -28 -12 5451.24 682.587 4
 -4 -28 -14 -388.747 613.823 5
 -4 28 14 511.929 719.423 3
 -4 -28 -14 -983.439 661.58 4
 -4 -28 14 -925.927 1217.99 1
 4 -28 14 263.441 847.74 1
 -4 -28 -16 -310.803 703.246 4
 4 -28 16 443.66 858.015 1
 -4 -28 16 897.403 1125.42 1
 -4 -28 -16 -1033.01 626.692 5
 -4 28 16 973.533 751.772 3
 -4 -30 0 39.9889 626.488 4
 -4 -30 0 83.8537 575.513 5
 -4 -30 2 25.9628 610.32 4
 -4 -30 -2 2281.59 681.662 4
 4 -30 2 -150.79 856.666 1
 -4 -30 2 2225.92 613.089 5
 -4 -30 -2 1620.87 587.276 5
 -4 -30 -4 -510.537 636.121 4
 -4 -30 -4 -279.872 582.665 5
 4 -30 -6 1435.74 883.944 1
 4 -30 -6 353.831 721.732 4
 -4 -30 -6 7.86328 625.763 4
 4 -30 -6 1185.13 611.316 5
 -4 30 6 221.329 542.689 3
 -4 -30 -6 17.9547 580.938 5
 4 -30 6 6.95858 872.56 1
 -4 -30 8 -743.625 1050.85 1
 4 -30 -8 -406.01 722.159 4
 -4 -30 -8 -407.191 635.406 4
 4 -30 -8 614.311 931.259 1
 -4 -30 -8 -634.022 579.061 5
 4 -30 -8 316.223 605.839 5
 4 -30 8 6.77865 832.233 1
 -4 30 8 -315.949 578.355 3
 4 -30 -10 237.416 830.098 4
 -4 -30 -10 3024.35 674.669 4
 -4 -30 -10 2000.73 595.748 5
 4 -30 -10 5704.35 1080.12 1
 4 -30 10 118.346 824.469 1
 -4 30 10 3824.97 671.754 3
 4 -30 -10 2319.81 619.004 5
 -4 -30 10 5347.81 1187.37 1
 -5 1 -1 17518.9 249.698 2
 -5 -1 -1 14678.6 196.903 2
 -5 1 1 17848.2 249.518 2
 -5 -1 -1 17395.5 316.408 3
 -5 1 -1 17665.8 331.419 3
 -5 -1 1 16738.4 300.567 3
 -5 1 1 16011.6 316.238 3
 -5 -1 -1 16791.5 299.606 5
 -5 -1 1 15590.3 248.406 5
 -5 1 1 14951.3 229.367 5
 -5 -1 1 18125 304 1
 -5 1 -1 15472.6 290.375 5
 -5 -1 -3 42597.7 492.375 2
 -5 1 -3 41426.1 507.653 2
 -5 1 -3 43282.9 583.014 5
 -5 -1 3 44250.8 474.011 5
 -5 -1 -3 45063.8 590.87 3
 -5 1 -3 44620.8 586.647 3
 -5 -1 3 42191.6 545.353 3
 -5 1 3 41187.1 577.741 3
 -5 -1 -3 43008.1 583.567 5
 -5 -1 3 43881 592.168 1
 -5 -1 5 10094.4 329.999 1
 -5 -1 -5 8761.78 220.231 2
 -5 1 -5 9395.03 234.914 2
 5 1 5 7948.26 215.961 1
 -5 -1 -5 10926.4 313.91 3
 -5 1 -5 10463.2 297.994 3
 -5 -1 5 9270.78 243.275 3
 5 -1 5 10125.7 329.746 1
 -5 1 5 9181.89 279.731 3
 -5 1 5 10113.4 326.784 1
 -5 1 -5 9925.15 323.873 5
 -5 -1 -5 10147.1 337.46 5
 -5 -1 7 82883.9 1068.4 1
 -5 -1 -7 83364.2 942.376 2
 -5 1 -7 80536.6 933.439 2
 -5 1 7 81682.9 1017.44 3
 5 -1 7 86612.7 989.282 1
 -5 1 -7 83709.6 998.269 3
 -5 -1 7 82498.3 974.148 3
 -5 -1 -7 88781.7 1032.24 3
 5 1 7 86391.7 927.698 1
 -5 -1 -7 83817 1044.33 5
 -5 1 -7 86911.5 1059.42 5
 -5 1 7 86143 1077.34 1
 -5 1 9 1779.55 336.926 1
 -5 -1 9 1783.11 349.441 1
 5 -1 -9 1625.54 175.902 5
 5 1 9 2155.42 242.832 1
 -5 -1 9 2004.34 251.288 3
 -5 1 9 2212.15 300.424 3
 -5 -1 -9 1824.83 319.536 5
 5 -1 9 1691.37 305 1
 -5 1 -9 1954.68 324.624 5
 5 -1 -11 6351.32 250.951 4
 5 1 11 7847.73 347.805 1
 5 -1 -11 6723.76 302.285 5
 5 -1 11 7639.58 390.927 1
 -5 -1 11 7170.33 398.929 3
 -5 1 11 7922.61 458.739 3
 -5 1 13 25692.9 706.212 1
 -5 -1 13 25443 717.334 1
 5 -1 -13 22911.4 468.822 4
 5 1 -13 22166.6 424.675 4
 5 -1 -13 25721.8 535.761 5
 -5 -1 -13 26975.6 571.136 4
 5 1 13 27218.6 597.913 1
 5 -1 13 26285.5 622.522 1
 -5 1 -13 25633.9 667.355 5
 -5 -1 13 26336.5 680.4 3
 -5 1 13 27227.4 729.495 3
 5 1 -13 23061.9 547.189 5
 -5 -1 -13 25615 656.957 5
 -5 1 -13 24087.1 522.514 2
 -5 1 15 88144.2 1366.82 1
 -5 -1 15 89408.3 1410.33 1
 -5 -1 -15 85388.4 1185.53 4
 -5 1 -15 89427.3 1212.45 4
 5 1 15 95036.3 1256.74 1
 5 -1 15 96365.4 1343.56 1
 -5 -1 15 93606.5 1435.27 3
 -5 -1 -15 85386.5 1298.97 5
 5 -1 -15 84264.5 1195.57 5
 -5 1 -15 90585.7 1346.5 5
 5 1 -15 89239.8 1255.9 5
 -5 1 17 79667.9 1339.84 1
 -5 1 -17 77159.3 1127.36 4
 5 1 17 80492.5 1193.58 1
 5 -1 17 79947.6 1257.57 1
 -5 -1 -17 77139.8 1142.95 4
 5 1 -17 76352.3 1202.74 5
 -5 -1 17 83346.4 1405.89 1
 -5 1 17 86403.3 1538.27 3
 -5 -1 -17 76369.1 1266.48 5
 5 -1 -17 74930.8 1188.76 5
 -5 1 -17 80803.3 1325.49 5
 -5 -1 -19 2166.23 615.227 5
 5 -1 -19 1203.46 508.446 5
 -5 1 -19 544.945 672.083 5
 -5 -1 19 2175.41 705.334 1
 -5 -1 -19 2081.12 528.535 4
 -5 1 19 1633.87 656.597 1
 -5 1 -19 1976.99 501.251 4
 -5 1 19 1467.42 717.733 3
 -5 -1 19 1465.71 656.073 3
 5 1 -21 7925.69 635.306 5
 -5 1 21 8439.81 808.097 1
 -5 -1 21 8211.68 834.841 1
 -5 -1 21 7079.1 804.024 3
 5 1 21 8350.12 632.212 1
 -5 1 -21 8504.37 603.159 4
 5 -1 21 9461.14 703.75 1
 -5 -1 -21 8608.52 634.876 4
 -5 1 21 8576.63 876.487 3
 -5 -1 -21 7767.01 742.418 5
 -5 1 -21 8312.77 788.155 5
 -5 -1 23 10168.8 915.732 1
 -5 1 23 9172.47 970.074 3
 5 1 23 9941.52 702.934 1
 -5 1 -23 8810.85 640.355 4
 5 -1 23 9826.38 731.525 1
 -5 1 23 10107.2 876.437 1
 5 -1 -23 9295.45 690.906 5
 -5 -1 23 8999.73 926.584 3
 -5 -1 -23 9828.13 701.327 4
 -5 -1 -23 10016.7 821.503 5
 -5 1 -23 11335.4 852.901 5
 5 1 -23 9082.23 726.786 5
 -5 1 25 11374.6 927.96 1
 -5 1 -25 11864.1 740.925 4
 5 -1 25 12469.5 826.506 1
 -5 -1 -25 13799 774.238 4
 -5 -1 25 11456 994.33 1
 -5 1 25 10119.4 1068.53 3
 -5 -1 25 9660.53 976.619 3
 -5 -1 -25 10745.1 895.606 5
 -5 1 -25 12810.8 929.747 5
 -5 1 27 10695.2 997.165 1
 -5 -1 27 8091.69 1002.29 1
 -5 -1 -27 7645.33 751.778 4
 -5 1 -27 6668.19 710.192 4
 -5 -1 -27 7007.47 864.263 5
 -5 1 27 10235 1170.79 3
 -5 1 -27 6867.86 866.351 5
 -5 1 -29 114.127 794.54 5
 -5 -1 -29 -48.6358 683.457 4
 -5 1 -29 906.789 667.49 4
 -5 -1 29 1318.48 981.039 1
 -5 -1 -29 558.236 802.421 5
 -5 -1 -31 1517.17 716.621 4
 -5 1 -31 31.3685 691.683 4
 -5 1 -33 1201.35 881.757 5
 -5 1 33 719.929 875.861 1
 -5 -1 33 533.278 896.933 1
 -5 -1 -33 647.647 867.114 5
 -5 1 -35 3586.7 901.664 5
 -5 1 35 3264.02 910.17 1
 -5 -1 -35 796.774 755.342 4
 -5 -1 35 4271.35 947.833 1
 -5 1 -35 907.845 775.015 4
 -5 -1 -35 3410.31 914.673 5
 -5 -3 1 6325.98 208.915 1
 -5 3 -1 6802.22 203.2 2
 -5 -3 -1 6383.46 214.938 3
 -5 -3 1 6107.23 194.903 3
 -5 3 -1 6385.1 234.042 3
 -5 3 1 7177.43 253.029 3
 -5 3 1 6305.13 202.97 2
 -5 -3 1 5789.72 190.418 5
 -5 -3 -1 6020.72 209.396 5
 -5 -3 -1 6308.58 152.887 1
 -5 3 1 5388.1 163.526 5
 -5 3 -1 6547.12 222.132 5
 -5 -3 3 25615.9 443.953 1
 -5 -3 -3 24772.7 325.484 2
 -5 3 -3 27641.1 395.929 2
 -5 3 3 28985.7 416.058 2
 -5 -3 -3 27994.1 444.955 3
 -5 -3 3 27504.7 371.801 5
 -5 3 -3 28790.5 450.164 3
 -5 -3 3 23695.4 359.072 3
 -5 3 3 26891 458.204 3
 -5 3 -3 27299.7 459.098 5
 -5 -3 -3 27702.8 448.455 5
 -5 -3 -5 83570.3 939.496 2
 -5 3 -5 85906.2 972.647 2
 -5 3 5 88805 991.097 2
 -5 -3 -5 91569.2 1049.39 3
 5 -3 5 93194.6 1119.97 1
 -5 3 -5 94735.8 1030.9 3
 -5 -3 5 82279.8 924.975 5
 -5 -3 5 81511.1 934.43 3
 -5 3 5 87352.7 1062.65 3
 -5 -3 5 83306 1050.79 1
 -5 -3 -5 89553.1 1057.75 5
 -5 3 -5 95723.7 1085.99 5
 5 -3 -7 4827.54 219.562 4
 -5 -3 -7 4945.63 220.583 2
 -5 -3 7 5035.02 139.788 4
 -5 3 -7 6046.2 237.482 2
 5 -3 7 6334.91 366.018 1
 -5 3 -7 5610.02 268.714 3
 -5 -3 7 5412.73 349.29 1
 -5 -3 -7 5536.21 325.691 5
 -5 -3 7 5274.06 198.687 3
 -5 3 7 5732.64 327.736 3
 -5 3 7 5538.89 345.526 1
 -5 3 -7 5863.6 339.429 5
 5 3 9 10388.3 237.72 1
 -5 -3 -9 12171.6 447.832 5
 5 -3 -9 11131.5 293.218 4
 -5 -3 9 11567.7 470.504 1
 -5 -3 9 11865.2 314.979 3
 -5 3 9 12688.4 453.677 3
 5 -3 9 12545.7 442.965 1
 5 -3 -9 10325.1 215.325 5
 -5 3 -9 12273.2 439.681 5
 5 -3 -11 3616.37 284.141 4
 -5 3 -11 3603.94 288.576 2
 5 3 11 3605.57 258.969 1
 -5 3 11 3392.09 444.351 3
 5 -3 11 3176.27 414.368 1
 -5 -3 11 3498.55 312.362 3
 5 -3 -11 3350.7 233.545 5
 5 -3 -13 87846.5 1089.79 5
 -5 3 -13 90409.2 1162.1 2
 5 -3 -13 82662.3 1115.02 4
 5 3 13 93209 1117.58 1
 -5 -3 13 90498.8 1380.03 1
 -5 -3 -13 92269.2 1171.26 4
 -5 3 -13 89464.1 1200.99 3
 -5 -3 -13 92022.8 1292.88 5
 5 -3 13 92252.9 1296.1 1
 -5 -3 13 90573.7 1256.19 3
 -5 3 -13 95562.1 1320.9 5
 -5 3 13 97036 1356.65 1
 -5 3 -15 106241 1359.25 2
 5 3 15 116655 1373.39 1
 5 -3 -15 98252.4 1337.6 4
 -5 -3 15 112320 1653.47 1
 -5 -3 -15 110041 1404.42 4
 -5 3 -15 121099 1605.35 5
 5 -3 15 113288 1541.16 1
 -5 3 -15 104523 1382.83 3
 -5 3 15 120060 1743.46 3
 -5 -3 15 111792 1569.28 3
 5 -3 -15 112100 1368.6 5
 -5 -3 -15 111080 1532.73 5
 -5 3 15 114342 1562.91 1
 5 3 17 20091.1 577.983 1
 -5 -3 17 20845.8 873.859 1
 -5 3 17 22488 933.011 3
 -5 -3 17 22292.3 805.05 3
 -5 3 -17 21415.8 639.019 4
 -5 3 17 20481.5 761.957 1
 -5 -3 -17 21531.7 666.692 4
 -5 -3 -17 19983.9 738.326 5
 5 -3 -17 18957.2 590.896 5
 -5 3 -17 21042.9 784.878 5
 5 3 -17 19641.6 669.734 5
 -5 3 -19 772.733 667.377 5
 5 -3 19 1245.98 638.518 1
 -5 3 19 1413.5 636.535 1
 -5 -3 -19 1080.79 557.649 4
 -5 3 -19 1568.34 485.796 4
 5 3 19 263.223 444.388 1
 -5 -3 19 2103.15 710.632 1
 5 -3 -19 1026.04 473.901 5
 -5 -3 -19 1789.28 617.574 5
 -5 3 19 1291.28 778.027 3
 -5 3 -21 3257.59 762.095 5
 -5 -3 21 4570.92 815.493 1
 -5 3 -21 4332.69 551.646 4
 -5 3 21 3879.39 725.4 1
 5 -3 21 4382.37 685.253 1
 -5 -3 21 3199.31 703.677 3
 -5 -3 -21 4305.03 708.8 5
 -5 -3 -21 4103.19 626.876 4
 5 3 -21 4539.74 645.601 5
 -5 3 21 4334.28 887.856 3
 -5 -3 23 20665.6 1053.2 1
 -5 3 -23 18991.1 726.156 4
 5 -3 23 22394.5 972.377 1
 -5 -3 -23 21999.4 842.822 4
 -5 3 23 20649 1151.09 3
 -5 -3 -23 21126.9 922.797 5
 5 3 -23 20058.6 843.378 5
 -5 3 -23 23051.8 993.499 5
 -5 3 23 21637.7 946.874 1
 -5 -3 25 15234.8 1029.32 1
 -5 3 -25 16713.7 742.236 4
 5 -3 25 16515.2 950 1
 -5 -3 -25 13172.5 905.33 5
 5 3 -25 14891.9 873.053 5
 -5 -3 -25 14658.4 819.865 4
 -5 3 25 12626.3 1143.46 3
 -5 3 -25 17248.1 989.385 5
 -5 3 25 17075.1 949.629 1
 -5 3 27 4738.31 1125.99 3
 -5 -3 27 4704.42 959.535 1
 -5 3 -27 3722.56 653.648 4
 -5 -3 -27 4162.22 739.142 4
 -5 -3 -27 3866.45 831.057 5
 5 -3 27 3396.02 812.588 1
 -5 3 -27 4287.14 892.409 5
 -5 3 27 7393.55 927.629 1
 -5 3 29 2917.16 1126.71 3
 -5 3 -29 738.749 851.363 5
 -5 -3 -29 44.9274 712.808 4
 -5 3 29 3949.43 895.55 1
 -5 3 -29 606.889 642.278 4
 -5 -3 29 1230.8 910.684 1
 -5 -3 -29 611.892 843.052 5
 -5 3 31 520.811 1095.44 3
 -5 -3 -31 1689.41 763.229 4
 -5 3 -31 122.04 686 4
 -5 3 33 4699.85 1163.42 3
 -5 -3 33 5683.41 992.494 1
 -5 3 -33 7420.35 956.671 5
 -5 3 33 5576.91 903.821 1
 -5 -3 -33 5460.18 911.108 5
 -5 -3 -35 1500.04 818.307 4
 -5 3 -35 672.578 778.211 4
 -5 3 35 4497.95 905.141 1
 -5 -3 35 4213.86 983.715 1
 -5 3 -35 5576.27 936.676 5
 -5 -3 -35 5501.04 905.139 5
 -5 5 -1 78.4021 171.036 3
 -5 -5 -1 52.0144 119.352 1
 -5 -5 -1 78.56 161.201 3
 -5 5 1 64.3244 184.137 3
 -5 -5 1 33.5202 130.465 3
 -5 5 -1 -135.805 149.515 2
 -5 5 1 -20.5328 159.677 2
 -5 -5 1 -34.4927 169.186 1
 -5 -5 1 91.5425 153.146 5
 -5 -5 -1 1.27419 173.943 5
 -5 5 -3 96036.5 1046.2 2
 -5 5 3 95739.6 1067.59 2
 -5 -5 -3 99857.4 965.653 2
 -5 -5 -3 95990 1085.3 5
 -5 5 -3 96370.6 1079.96 3
 -5 5 3 94469.7 1121.21 3
 -5 -5 3 96458.6 1037.84 5
 -5 5 -5 67676.5 815.049 2
 -5 -5 -5 65754.8 753.672 4
 -5 -5 5 63263.3 886.299 1
 -5 5 5 67696 837.76 2
 -5 5 -5 71457 847.475 3
 -5 -5 5 59126.5 688.991 3
 -5 -5 5 64506.7 775.315 5
 -5 5 5 68128.1 904.934 3
 -5 -5 -5 69124.6 874.002 5
 5 -5 5 67777.2 987.564 1
 5 -5 -7 31039.2 520.641 4
 -5 -5 7 28430.3 366.919 4
 -5 -5 -7 31922.4 499.49 4
 -5 -5 7 32362.2 634.032 1
 5 5 7 35777.9 475.236 2
 -5 5 7 34002.5 557.155 2
 5 -5 -7 29113.6 370.137 5
 5 -5 7 33301.7 662.722 1
 -5 5 7 34432.2 646.215 3
 -5 -5 7 30499.4 392.939 3
 -5 -5 -7 33392 603.879 5
 -5 5 -9 609.646 369.141 5
 5 -5 -9 326.354 146.797 5
 -5 -5 9 355.125 150.744 4
 5 -5 -9 364.995 246.785 4
 5 -5 9 433.272 368.147 1
 -5 -5 9 399.864 365.604 1
 -5 -5 9 241.377 155.3 3
 5 5 9 280.916 201.538 2
 5 -5 11 23032.4 650.241 1
 -5 5 -11 22167 485.895 2
 -5 -5 -11 24263.8 543.74 4
 5 5 11 20763 356.514 1
 -5 5 -11 23002.9 491.622 3
 -5 -5 11 22866.6 432.839 3
 -5 5 11 23559.4 614.323 1
 5 -5 -11 22260.3 396.758 5
 -5 -5 -11 25480.4 641.361 5
 5 -5 -11 21093.4 501.394 4
 -5 5 -13 90746.4 1183.22 2
 5 -5 -13 83905 1156.26 4
 -5 -5 -13 96449.5 1228.58 4
 -5 -5 13 88661.9 1389.09 1
 5 -5 13 90928.4 1360.12 1
 -5 5 -13 85197.6 1159.23 3
 -5 -5 13 98118.6 1215.65 3
 -5 5 13 96956 1481.49 3
 5 -5 -13 87684.3 1082.3 5
 -5 -5 -13 93422.5 1330.16 5
 -5 5 13 91298.7 1323.41 1
 5 5 13 92933.3 1069.08 1
 -5 5 -13 95643.8 1356.15 5
 -5 5 -15 45545.1 779.904 2
 5 -5 -15 42490.7 777.145 4
 -5 -5 -15 47754.3 870.474 4
 -5 -5 15 44434.5 1047.3 1
 -5 5 -15 42298.6 786.438 3
 5 -5 -15 44228.7 732.67 5
 -5 5 15 49621.4 1111.72 3
 -5 -5 15 47194.3 872.787 3
 -5 -5 -15 44392.8 926.634 5
 -5 5 15 44057.8 931.238 1
 5 5 15 42573.4 680.589 1
 -5 5 -15 50416.5 1038.21 5
 -5 5 -17 19537.5 546.266 2
 -5 -5 -17 23223.4 697.23 4
 -5 -5 17 20265.9 902.936 1
 5 -5 -17 18891.5 572.066 5
 -5 5 -17 17782.4 555.636 3
 5 -5 17 19698.3 762.904 1
 -5 5 17 21380 950.431 3
 -5 -5 17 19725.9 705.07 3
 -5 -5 -17 18492.2 743.026 5
 -5 5 17 19923.2 751.802 1
 -5 5 -17 22458 838.807 5
 5 5 17 17580.8 491.985 1
 -5 5 -19 1122.29 701.166 5
 -5 5 19 1716.28 630.778 1
 5 -5 19 1078.21 646.448 1
 -5 -5 -19 1764.35 605.651 4
 -5 5 -19 2200.64 525.218 4
 5 -5 -19 1126.39 466.713 5
 -5 -5 19 934.418 761.28 1
 -5 -5 -19 935.245 634.271 5
 -5 5 19 -734.482 882.807 3
 -5 -5 -21 6815.98 665.796 4
 -5 -5 21 6570.25 890.619 1
 -5 5 -21 6585.85 564.163 4
 -5 5 -21 7521.79 829.026 5
 5 -5 21 6711.62 820.921 1
 -5 5 21 6765.52 996.981 3
 -5 -5 -21 6753.01 747.249 5
 -5 5 21 6805.96 730.543 1
 5 5 -21 5334.24 644.211 5
 -5 5 -23 15486.1 682.371 4
 -5 -5 23 17672.6 1067.83 1
 5 -5 23 17537.3 928.255 1
 -5 -5 -23 18145.4 834.932 4
 -5 5 23 16339.4 1151.83 3
 -5 -5 -23 17366.1 899.241 5
 -5 5 23 17623.3 892.398 1
 -5 5 -23 20074.5 991.71 5
 5 5 -23 16603.5 814.498 5
 -5 -5 25 17422.2 1117 1
 -5 -5 -25 19507.5 885.243 4
 -5 5 -25 15601 714.652 4
 -5 5 25 17772.3 933.451 1
 5 -5 25 17278 994.241 1
 -5 5 25 14599.2 1221.26 3
 -5 -5 -25 18664.5 967.815 5
 -5 5 -25 18725.4 1015.61 5
 5 5 -25 17590.5 918.105 5
 -5 5 27 2399.34 1116.15 3
 -5 5 -27 3313.81 885.725 5
 5 5 -27 2669.42 795.411 5
 -5 5 -27 3999.3 626.579 4
 -5 5 27 2422.99 826.402 1
 -5 -5 -27 4197.76 843.073 5
 -5 -5 -27 3509.26 758.98 4
 5 -5 27 5154.14 878.534 1
 -5 -5 27 4253.91 982.666 1
 -5 5 29 -553.428 1152.89 3
 -5 -5 -29 114.023 722.086 4
 -5 5 -29 171.566 620.696 4
 5 -5 29 319.791 847.998 1
 -5 5 31 2655.54 1169.9 3
 -5 5 -31 3451.8 954.319 5
 -5 5 31 2349.39 814.056 1
 -5 5 -31 644.01 702.639 4
 -5 -5 31 3029.78 982.848 1
 -5 -5 -31 3320.97 857.903 5
 -5 -5 33 10414.2 1059.69 1
 -5 -5 -33 6811.02 924.493 5
 -5 5 -33 8627.22 1032.03 5
 -5 5 33 7827.73 885.52 1
 -5 5 35 3984.39 1200.09 3
 -5 5 -35 4632.06 957.297 5
 -5 5 35 4886.97 835.586 1
 -5 -5 -35 1054.61 853.339 4
 -5 -5 35 3454.11 981.032 1
 -5 -5 -35 5185.6 895.017 5
 -5 -7 -1 3527.04 147.762 4
 -5 7 -1 4012.3 222.579 2
 -5 -7 -1 3093.19 96.2569 2
 -5 7 1 3927.78 220.023 2
 -5 -7 1 4271.54 229.415 5
 -5 -7 1 3751.93 264.155 1
 -5 -7 -1 3737.85 220.05 1
 -5 7 -1 4556.94 251.941 3
 -5 7 1 4454.2 259.38 3
 -5 -7 -1 3831.35 228.312 5
 -5 -7 -3 21354.4 307.814 2
 -5 -7 -3 21664.3 348.921 4
 -5 7 -3 22429.7 406.556 2
 -5 7 3 21310.8 429.045 2
 -5 -7 3 23855 503.458 1
 -5 7 -3 22667.7 426.403 3
 -5 7 3 20848.1 459.01 3
 -5 -7 3 21883.3 401.294 5
 -5 -7 -3 24228.6 471.142 5
 5 -7 -5 79558.8 830.119 4
 -5 -7 5 64022.2 587.014 4
 -5 -7 -5 73689.2 845.682 5
 -5 -7 5 76081.8 918.305 1
 -5 -7 5 73477.7 777.26 5
 5 -7 -5 77041.3 684.55 5
 -5 -7 -5 74615.5 741.231 4
 5 -7 5 74443.7 1026.29 1
 5 -7 -7 17764.8 448.952 4
 5 7 7 16760.1 311.701 2
 -5 -7 7 15190.6 507.332 1
 5 -7 7 21296.8 691.232 1
 5 -7 -7 16158.9 271.435 5
 5 -7 -9 12171.5 406.667 4
 -5 7 -9 13345.6 380.299 2
 5 7 9 13653.1 355.734 2
 -5 7 9 13015.9 434.538 2
 5 -7 9 13025.9 558.03 1
 5 -7 -9 11640.7 266.398 5
 5 -7 -11 6737.33 374.36 4
 -5 7 -11 6970.42 340.595 2
 -5 -7 -11 6411.7 460.478 4
 -5 -7 11 7135.61 582.809 1
 5 7 11 6389.37 334.342 2
 -5 7 11 6214.24 404.866 2
 -5 7 -11 7016.47 336.57 3
 -5 -7 11 4946.39 179.853 3
 5 -7 -11 7045.15 278.542 5
 -5 -7 -11 6491.68 475.313 5
 -5 7 11 6976.39 566.414 3
 -5 7 -13 56838.8 1028.18 5
 5 -7 -13 47936.3 811.028 4
 -5 7 -13 49305.4 786.896 2
 -5 -7 13 46432.3 692.438 3
 -5 -7 -13 52249.8 880.137 4
 -5 -7 13 52211.3 1079.38 1
 5 7 13 45156.4 796.234 2
 -5 7 13 50341.3 889.845 2
 -5 7 -13 46283 767.971 3
 -5 7 13 56202.7 1145.9 3
 5 -7 -13 47072 697.399 5
 -5 -7 -13 50808.6 955.108 5
 -5 7 -15 59875.6 934.725 2
 5 -7 -15 54649.9 945.528 4
 -5 -7 -15 64574.4 1022.43 4
 -5 -7 15 59687.9 1230.23 1
 -5 7 15 61965.5 1287.02 3
 -5 7 -15 55362.4 899.613 3
 5 -7 -15 53915.5 842.058 5
 -5 -7 -15 59437.9 1105.26 5
 5 -7 15 61559.2 1176.82 1
 -5 7 15 57020.1 1038.08 1
 -5 7 -15 66503.4 1202.88 5
 -5 7 -17 9581.13 452.616 2
 -5 -7 -17 11538.4 647.765 4
 -5 -7 17 8577.06 780.237 1
 5 -7 -17 7796.05 448.532 5
 -5 7 -17 9546.57 482.132 3
 5 -7 17 7943.38 723.387 1
 -5 7 17 8360.81 851.81 3
 -5 -7 -17 9516.72 668.39 5
 -5 7 17 8509.26 638.504 1
 -5 7 -17 10936.1 744.619 5
 -5 7 -19 1969.13 737.953 5
 -5 7 -19 2199.27 407.942 2
 -5 7 19 1514.43 635.739 1
 -5 -7 -19 1276.81 602.981 4
 5 -7 19 639.654 699.027 1
 -5 -7 19 1485.39 733.746 1
 -5 -7 -19 1297.6 644.204 5
 -5 7 19 -244.726 853.266 3
 -5 7 -21 2326.81 868.85 5
 -5 7 21 1162.07 961.513 3
 5 -7 21 1608.78 751.614 1
 -5 -7 -21 1679.15 664.502 4
 -5 -7 21 994.863 824.587 1
 -5 7 -21 2050.97 570.786 4
 -5 7 21 1295.96 673.621 1
 -5 -7 -21 1353.08 712.123 5
 -5 -7 -23 21565.2 863.726 4
 -5 7 -23 17117 690.321 4
 -5 -7 23 17408.8 1102.88 1
 5 -7 23 17150.3 987.729 1
 -5 7 23 18159.3 1254.44 3
 -5 -7 -23 22862.3 993.016 5
 -5 7 23 18491.6 894.913 1
 -5 7 -23 19153.7 1000.18 5
 -5 -7 -25 10683.5 824.362 4
 -5 -7 25 9740.9 1069.16 1
 -5 -7 -25 11763.1 905.355 5
 -5 7 -25 9441.99 644.203 4
 5 -7 25 9625.59 935.119 1
 -5 7 25 8613.8 1179.13 3
 -5 7 25 9123.34 834.456 1
 -5 7 -25 10878.5 940.412 5
 5 7 -25 8794.01 811.541 5
 5 -7 27 3814.49 884.759 1
 -5 7 -27 4362.44 921.429 5
 5 7 -27 2520.5 778.437 5
 -5 7 27 876.31 812.109 1
 -5 7 -27 3481.04 613.334 4
 -5 -7 -27 4589.52 837.506 5
 -5 -7 -27 313.104 798.037 4
 -5 -7 27 3601.59 1001.86 1
 -5 7 27 2397.31 1147.88 3
 -5 -7 -29 -87.1828 802.507 4
 -5 7 -29 82.4412 605.784 4
 5 -7 29 1079.97 892.723 1
 -5 7 -31 2142.95 931.269 5
 5 -7 31 1571.57 953.724 1
 -5 7 31 2793.71 802.509 1
 -5 7 -31 1640.74 665.554 4
 -5 -7 31 2124.05 992.551 1
 -5 -7 -31 1274.32 854.789 5
 -5 -7 33 6109.99 1023.06 1
 -5 -7 -33 5553.98 926.477 5
 -5 7 33 7420.15 863.341 1
 -5 7 -33 7387.52 980.764 5
 -5 7 33 5359.75 1275.51 3
 -5 -9 1 4647.05 193.931 4
 -5 -9 -1 4526.06 226.311 4
 -5 -9 1 4842.7 287.132 5
 -5 -9 -1 4040.54 135.965 2
 -5 -9 1 4721.33 338.381 1
 -5 -9 -1 4584.14 275.474 5
 -5 -9 -1 4617.66 319.81 1
 -5 -9 -3 29780.1 520.245 1
 -5 -9 3 28578.6 366.946 4
 -5 -9 -3 30761.6 467.552 4
 -5 -9 3 29246 510.112 5
 -5 -9 3 31359 621.402 1
 5 -9 -5 19801.2 501.338 4
 -5 -9 5 17033.5 297.358 4
 -5 -9 5 13109.3 247.356 2
 -5 9 5 20692 475.47 2
 -5 -9 -5 15024.3 393.938 1
 -5 -9 5 18355 549.16 1
 -5 -9 5 17446.3 418.228 5
 -5 9 5 19219.8 509.831 3
 5 -9 -5 17353 362.67 5
 -5 -9 7 72234.6 861.185 4
 5 -9 -7 92235.7 1136.58 4
 -5 9 -7 87568.7 1032.29 2
 5 9 7 80516.1 934.899 2
 5 -9 -7 76934.4 906.165 5
 -5 9 7 84667.7 1062.57 2
 -5 9 -7 86445.4 1003.8 3
 -5 -9 7 83782.7 1223.44 1
 -5 9 7 83129.7 1178.18 3
 -5 -9 -7 70439.4 993.33 1
 -5 -9 -7 84352.8 1076.33 5
 5 -9 -9 10370.7 449.583 4
 -5 9 -9 11268.9 395.208 2
 -5 -9 -9 11122.9 463.438 4
 5 9 9 10679 348.303 2
 -5 9 9 10361.7 463.25 2
 -5 9 -9 10154.6 345.226 3
 5 -9 -9 9487.47 298.086 5
 -5 9 9 10689.2 549.903 3
 -5 -9 -9 10720.8 491.958 5
 -5 -9 11 3054.24 597.807 1
 5 -9 -11 3862.74 394.184 4
 -5 9 -11 4046.04 349.352 2
 5 -9 11 3504.35 548.922 1
 -5 -9 -11 4213.02 466.31 4
 5 9 11 3661.92 314.668 2
 -5 9 11 3766.36 407.1 2
 -5 9 -11 3766.27 311.395 3
 5 -9 -11 3323.63 263.74 5
 -5 -9 -11 2856.32 468.485 5
 -5 9 11 3720.08 569.787 3
 -5 -9 -13 39681.8 871.628 5
 5 -9 -13 41830.8 831.193 4
 -5 9 -13 39106.2 716.707 2
 5 -9 13 40290 970.029 1
 -5 -9 -13 40486.8 805.274 4
 -5 9 13 41893.4 826.15 2
 -5 -9 13 38586.5 1014.42 1
 -5 9 -13 37396 683.318 3
 -5 9 13 43289.4 1066.73 3
 5 -9 -13 37336.8 638.217 5
 5 -9 -15 30203 729.081 4
 -5 9 -15 32652.6 680.048 2
 -5 -9 -15 34487.7 869.272 5
 -5 -9 -15 38285 816.019 4
 -5 -9 15 36214.6 1050.4 1
 -5 9 15 33489.7 778.749 2
 -5 9 -15 33422.7 675.946 3
 5 -9 -15 30241 627.308 5
 -5 9 15 36393.6 1062.24 3
 5 -9 15 34714.6 952.995 1
 -5 9 -17 16901.9 823.209 5
 -5 9 -17 15083.9 548.489 2
 -5 -9 -17 17327.6 711.845 4
 -5 -9 17 14505.5 906.66 1
 -5 9 17 13878.9 663.612 2
 -5 9 -17 14301.8 523.55 3
 5 -9 -17 12627 480.035 5
 -5 9 17 14715.8 928.511 3
 5 -9 17 14797.1 817.654 1
 -5 -9 -17 13858.4 724.809 5
 -5 -9 -19 1645.41 642.998 4
 -5 9 -19 1469.39 399.708 2
 -5 9 -19 1653.52 429.906 3
 -5 9 -19 1815.34 769.952 5
 5 -9 19 -10.9196 791.541 1
 -5 -9 -19 1322.1 652.871 5
 -5 -9 19 988.526 825.847 1
 -5 9 19 803.776 561.023 2
 -5 9 19 568.571 871.245 3
 -5 -9 -21 3908.37 738.798 4
 5 -9 21 2694.72 761.602 1
 -5 -9 21 2977.2 919.498 1
 -5 -9 -21 3878.58 741.942 5
 -5 9 21 2876.98 984.149 3
 -5 9 -21 4271.11 834.482 5
 -5 -9 -23 6839.62 827.196 4
 -5 9 23 5534.66 1092.3 3
 -5 9 -23 6703.14 629.246 4
 -5 -9 23 5514.89 920.929 1
 -5 9 -23 6296.79 895.062 5
 5 -9 23 6474.79 855.69 1
 -5 -9 -23 6870.35 805.474 5
 -5 9 23 5247.83 711.526 1
 -5 -9 -25 13181 894.408 4
 -5 9 -25 10289.8 653.428 4
 -5 -9 25 10709.3 1039.64 1
 5 -9 25 9906.59 966.323 1
 -5 9 25 10492.3 1299.21 3
 -5 -9 -25 9686.93 888.444 5
 -5 9 25 9444.56 812.943 1
 -5 9 -25 13692.6 1038.28 5
 -5 -9 -27 8295.39 877.502 5
 -5 9 -27 7895.49 651.879 4
 -5 -9 27 8171.58 1080.21 1
 5 -9 27 7186.8 973.87 1
 -5 9 27 6165.83 792.772 1
 -5 9 -27 10015.3 973.41 5
 -5 9 27 6533.59 1283.63 3
 5 9 -27 7027.02 823.011 5
 5 -9 29 484.601 902.375 1
 5 9 -29 606.281 792.845 5
 -5 9 -29 121.964 596.043 4
 -5 9 29 -1237.21 1261.32 3
 -5 9 31 2289.39 767.35 1
 -5 9 -31 847.085 897.414 5
 -5 -9 -31 -11.2565 824.269 4
 -5 9 -31 -128.947 640.93 4
 5 -9 31 -445.634 993.234 1
 -5 -9 31 2439.53 1038.46 1
 -5 -9 -31 1627.23 838.765 5
 -5 9 -33 2410.74 893.056 5
 -5 -9 -33 653.239 845.097 4
 -5 -9 33 2126.8 1042.55 1
 -5 -9 -33 3105.46 863.205 5
 -5 9 33 4455.24 786.049 1
 -5 9 33 2848.25 1331.29 3
 -5 -11 -1 5199 417.632 1
 -5 -11 1 5092.28 254.057 4
 -5 11 -1 6341.76 324.021 2
 -5 11 1 6258.41 343.887 2
 -5 -11 1 5580.13 452.127 1
 -5 11 -1 6279.31 312.006 3
 -5 11 1 5805.28 347.059 3
 -5 -11 3 33147.9 492.452 4
 5 -11 3 31032.1 880.374 1
 -5 11 -3 35650.5 605.585 2
 -5 -11 -3 29778.6 644.623 1
 -5 11 3 34508.2 620.455 2
 -5 11 -3 35412 587.881 3
 -5 11 3 34519.9 668.946 3
 -5 -11 -3 33924.9 623.937 5
 -5 -11 3 35665.4 772.172 1
 5 -11 -5 103272 1305.81 4
 -5 -11 -5 103329 1172.17 4
 -5 11 -5 99843.4 1202.81 2
 -5 11 5 97941.5 1235.53 2
 -5 -11 -5 88865.4 1250.26 1
 -5 11 -5 97260.5 1159.89 3
 5 -11 5 89695.9 1445.21 1
 -5 -11 5 97169.5 1373.16 1
 -5 11 5 93249.6 1299.45 3
 5 -11 -5 92148.7 1142.93 5
 -5 -11 -5 94375.1 1222.01 5
 5 -11 -7 34421.6 735.597 4
 -5 -11 -7 33740.3 723.144 5
 -5 -11 -7 33166.2 631.676 4
 -5 11 -7 33151.8 622.533 2
 -5 11 7 32671.8 677.258 2
 -5 11 -7 31779.3 566.508 3
 5 -11 7 32038.7 883.9 1
 -5 11 7 33523 763.084 3
 5 -11 -7 34952.5 577.471 5
 5 -11 9 2627.68 593.786 1
 5 -11 -9 2960.61 422.465 4
 -5 -11 -9 4516.12 472.706 4
 -5 11 -9 2980.24 316.118 2
 -5 11 9 2818.64 381.888 2
 5 -11 -9 2647 269.671 5
 -5 11 -9 2731.31 279.869 3
 -5 -11 9 4074.35 610.027 1
 -5 11 9 2975.17 491.492 3
 -5 -11 -9 3263.22 445.563 5
 5 -11 -11 9515.73 503.599 4
 -5 11 -11 10332.9 426.882 2
 -5 -11 -11 11628 552.885 4
 5 -11 11 9994.6 677.208 1
 -5 11 11 11227.5 527.392 2
 -5 11 -11 9836.65 371.223 3
 5 -11 -11 8737.55 355.382 5
 -5 11 11 11145.1 684.509 3
 -5 -11 -11 9888.37 542.485 5
 5 -11 -13 8823.81 540.681 4
 -5 11 -13 7914.28 413.56 2
 -5 -11 -13 9722.12 596.578 4
 5 -11 13 8550.42 695.401 1
 5 -11 -13 7891.47 380.231 5
 -5 11 13 9428.46 545.62 2
 -5 11 13 10277.3 784.542 3
 -5 11 -13 7969.98 377.13 3
 -5 -11 13 9633.81 788.848 1
 -5 -11 -13 8199.85 566.149 5
 5 -11 15 11465.9 777.426 1
 5 -11 -15 10413.1 575.675 4
 -5 11 -15 10309.8 464.159 2
 -5 11 15 11388.6 604.059 2
 -5 11 -15 9414.63 416.151 3
 -5 -11 15 11019.8 826.561 1
 5 -11 -15 7881.58 424.801 5
 -5 11 15 13152.8 921.647 3
 -5 -11 -15 10925.6 667.936 4
 -5 -11 -15 10068.2 634.96 5
 -5 11 -17 13214.9 546.704 2
 -5 -11 -17 14474.5 759.25 4
 -5 11 17 11753.5 662.646 2
 -5 -11 17 14482.7 926.587 1
 -5 11 -17 12484.8 481.749 3
 -5 11 17 13315.3 953.195 3
 -5 -11 -17 12969.2 728.537 5
 5 -11 17 13300.9 848.104 1
 -5 -11 -19 1469.5 701.436 4
 -5 11 -19 1378.98 425.256 2
 -5 11 -19 1146.4 415.05 3
 -5 -11 19 1079.38 877.206 1
 5 -11 19 766.683 777.165 1
 -5 -11 -19 994.224 676.516 5
 -5 11 19 915.453 544.018 2
 -5 11 19 694.408 879.699 3
 -5 -11 -21 2103.67 738.241 4
 -5 11 -21 1037.95 424.674 2
 -5 11 -21 1662.07 424.904 3
 5 -11 21 1736.55 784.052 1
 -5 11 -21 1744.23 804.181 5
 -5 11 21 1101.94 588.231 2
 -5 -11 21 1599.24 963.187 1
 -5 -11 -21 1856.82 719.048 5
 -5 11 21 570.736 984.908 3
 -5 -11 -23 8087.04 830.059 4
 -5 11 -23 5088.19 619.205 4
 5 -11 23 4789.76 860.859 1
 -5 -11 23 3869.39 1018.1 1
 -5 -11 -23 8008.56 854.196 5
 -5 11 23 4297.73 665.841 2
 -5 11 23 3673.3 1105.41 3
 -5 11 -23 5972.65 876.886 5
 -5 -11 -25 16421.2 912.602 4
 -5 -11 25 13912.7 1113.93 1
 -5 11 25 12881.8 785.605 2
 5 -11 25 13275.3 995.203 1
 -5 -11 -25 14533.8 916.18 5
 -5 11 25 13365.2 1252.85 3
 -5 11 -25 15825.5 976.376 5
 -5 11 -27 12659.8 723.483 4
 -5 11 27 11846.3 808.225 2
 5 -11 27 13027.4 1043.55 1
 -5 11 27 13106 1335.92 3
 -5 11 -29 -7.04023 923.924 5
 5 11 -29 2070.04 796.195 5
 5 -11 29 283.982 933.581 1
 -5 11 -29 -140.32 612.716 4
 -5 -11 29 371.66 973.499 1
 -5 -11 -29 -557.889 802.636 5
 -5 11 -31 -34.2013 874.442 5
 -5 -11 -31 -501.122 848.065 4
 -5 -11 31 3196.29 1127.84 1
 -5 -11 -31 784.143 798.303 5
 -5 11 31 1434.07 694.416 2
 -5 11 31 920.252 1328.28 3
 -5 11 -33 -7.20681 920.911 5
 -5 -11 -33 2226.26 835.075 4
 -5 -11 33 5275.71 1086.62 1
 -5 -11 -33 1818.43 857.924 5
 5 -11 33 2222.36 1001.67 1
 -5 11 33 4905.49 1420.81 3
 -5 -13 1 7439.67 335.694 4
 -5 -13 -1 7609.44 360.152 4
 -5 -13 -1 7768.43 550.47 1
 -5 13 -1 7148.91 359.708 2
 -5 13 1 6848.26 359.543 2
 -5 -13 1 6842.1 400.785 5
 -5 13 -1 7079.62 352.639 3
 -5 13 1 7471.11 408.877 3
 -5 -13 -1 7391.95 420.093 5
 5 13 -1 7792.35 383.562 3
 -5 -13 1 6408.36 543.947 1
 5 -13 3 59170.8 1197.98 1
 -5 -13 3 66469.2 830.325 4
 -5 -13 -3 67507.8 880.095 4
 -5 13 -3 64549.3 927.792 2
 -5 13 3 64240.7 938.551 2
 -5 -13 -3 59982.8 1068.66 1
 -5 -13 3 61208.1 927.509 5
 -5 13 -3 67034.1 908.548 3
 -5 13 3 64017.1 983.152 3
 -5 -13 -3 63712.6 956.68 5
 -5 -13 3 63832.4 1151.94 1
 5 -13 -5 50735.5 907.69 4
 -5 -13 5 46705.6 679.264 4
 -5 -13 -5 48123.8 754.016 4
 -5 13 -5 49660.6 783.068 2
 -5 13 5 46214.9 790.044 2
 -5 -13 -5 42025.9 891.994 1
 -5 13 -5 47534.9 725.784 3
 -5 13 5 48167.1 860.592 3
 5 -13 -5 45044.5 735.892 5
 -5 -13 -5 45804 816.491 5
 -5 -13 5 46555.2 781.272 5
 5 -13 5 42528.9 1038.47 1
 5 -13 -7 18485.6 641.598 4
 -5 -13 -7 17533 538.452 4
 -5 13 -7 18621.8 521.966 2
 -5 13 7 16703.3 538.957 2
 5 -13 -7 16152.1 447.291 5
 -5 13 -7 16670.1 425.201 3
 -5 -13 7 17690 520.76 5
 5 -13 7 16374.6 797.393 1
 -5 -13 -7 15080.4 657.088 1
 -5 -13 7 19158.4 752.933 1
 -5 -13 7 17085.9 442.383 4
 -5 13 7 16883.2 638.726 3
 -5 -13 -7 15090.6 540.986 5
 5 -13 -9 1435.39 446.81 4
 -5 -13 -9 1725.85 451.919 4
 -5 -13 9 2368.93 659.493 1
 5 -13 -9 1648.69 296.596 5
 -5 -13 -9 1208.76 452.983 5
 -5 13 9 1819.43 419.726 2
 -5 13 9 1581.68 498.561 3
 -5 13 -11 2642.17 365.648 2
 -5 13 11 4713.22 487.888 2
 -5 -13 -11 2920.68 519.44 4
 -5 13 -11 2447.45 295.418 3
 -5 -13 11 3748.26 717.218 1
 -5 13 11 3886.28 643.304 3
 5 -13 -11 2158.08 338.956 5
 5 -13 11 2765.64 648.321 1
 -5 -13 -11 2778.67 489.709 5
 -5 13 -13 5694.6 420.002 2
 -5 -13 -13 6386.41 601.914 4
 5 -13 13 3683.44 692.483 1
 -5 13 13 12600.7 616.949 2
 -5 13 -13 5402.31 361.645 3
 -5 13 13 12163.2 867.568 3
 -5 -13 13 7167.96 797.671 1
 -5 -13 -13 5415.73 549.561 5
 5 -13 15 8924.28 798.417 1
 -5 13 -15 8028.6 462.382 2
 -5 -13 -15 9737 674.035 4
 -5 13 15 9062.89 606.15 2
 -5 -13 -15 7943.3 620.4 5
 -5 13 -15 7652.7 405.794 3
 -5 -13 15 11478.8 969.66 1
 -5 13 15 10708.2 913.907 3
 -5 13 -17 7945.46 490.043 2
 -5 -13 -17 9929.68 720.089 4
 -5 13 17 8318.15 608.023 2
 -5 13 -17 7820.56 443.087 3
 -5 -13 17 9150.17 913.809 1
 -5 13 17 9550.39 944.45 3
 -5 -13 -17 8686.06 700.3 5
 5 -13 17 8249.67 818.106 1
 -5 -13 19 897.844 903.699 1
 -5 -13 -19 313.368 700.743 4
 5 -13 19 -415.983 836.748 1
 -5 13 -19 -141.508 447.924 2
 -5 13 19 233.325 898.451 3
 -5 13 -19 744.361 398.93 3
 -5 13 19 152.813 556.656 2
 -5 -13 -19 469.186 666.719 5
 -5 13 21 681.353 980.317 3
 -5 -13 -21 2770.41 766.019 4
 -5 13 -21 357.648 439.372 2
 -5 13 -21 534.938 427.892 3
 -5 -13 -21 1581.83 737.924 5
 5 -13 21 406.467 835.202 1
 -5 13 21 1336.73 609.242 2
 -5 -13 21 717.673 981.372 1
 -5 13 -23 12860.2 913.315 5
 -5 -13 23 13978.7 1145.05 1
 -5 13 23 12370.1 772.167 2
 -5 13 23 12005.3 1181.55 3
 5 -13 23 12558.2 966.611 1
 -5 13 -25 23814.4 843.708 4
 -5 -13 -25 25542.2 995.338 4
 -5 -13 25 25309.1 1276.99 1
 -5 13 25 21774.9 898.581 2
 5 -13 25 22338.7 1105.57 1
 -5 13 25 23016.5 1398.78 3
 -5 -13 -25 22766.2 982.774 5
 -5 13 -25 24058.5 1066.7 5
 -5 13 -27 5462.34 643.028 4
 5 -13 27 5099.62 941.095 1
 -5 13 -29 46.4457 918.426 5
 -5 -13 -29 -378.572 844.755 4
 -5 -13 29 677.243 1009.89 1
 -5 13 29 -591.714 661.645 2
 -5 -13 -29 -280.363 829.294 5
 -5 13 29 -2013.04 1264.71 3
 -5 13 -31 99.2156 915.199 5
 5 -13 31 1304.96 983.139 1
 -5 -13 -31 -365.037 869.533 4
 -5 13 31 1582.65 672.922 2
 -5 -13 -31 -259.089 844.662 5
 -5 13 31 -1207.73 1266.78 3
 -5 -15 1 6333.58 382.483 4
 -5 -15 -1 8132.68 421.141 4
 -5 -15 -1 6542.97 612.657 1
 -5 15 -1 6809.9 390.871 2
 -5 15 1 6474.41 388.501 2
 -5 -15 1 6394.64 431.192 5
 -5 15 -1 7249.27 375.791 3
 -5 -15 -1 8293.59 469.679 5
 -5 15 1 6752.59 426.936 3
 5 15 1 7164.99 506.906 3
 -5 -15 3 25836.1 539.418 4
 -5 -15 -3 29984.9 602.301 4
 -5 15 -3 28403.2 623.58 2
 -5 15 3 27735.1 633.861 2
 -5 -15 -3 31375.8 896.687 1
 -5 15 -3 28324 588.145 3
 -5 15 3 27288.7 656.881 3
 -5 -15 3 27228.1 645.801 5
 -5 -15 -3 27222.2 662.17 5
 5 -15 3 24782.2 866.417 1
 -5 -15 -5 28636.4 616.202 4
 -5 15 -5 25986.5 600.991 2
 -5 15 5 24873.6 612.41 2
 -5 -15 -5 23304.5 790.295 1
 -5 -15 5 25010.3 624.569 5
 -5 15 -5 25872.3 538.796 3
 -5 15 5 25827.8 675.789 3
 5 -15 5 24920 912.193 1
 -5 -15 5 30598.4 912.238 1
 -5 -15 -5 24378.8 630.161 5
 -5 -15 5 25971 562.847 4
 -5 -15 -7 23964.7 613.757 4
 -5 15 -7 23945.9 610.389 2
 -5 -15 7 27275.6 949.336 1
 -5 15 -7 22247.3 495.482 3
 -5 -15 7 22539.9 534.97 4
 -5 -15 7 22664.9 617.746 5
 -5 -15 -7 17999 752.346 1
 -5 15 7 25898.6 747.951 3
 -5 -15 -7 19826.3 630.464 5
 5 -15 9 1614.93 660.851 1
 -5 -15 -9 608.036 470.927 4
 -5 15 9 515.114 414.523 2
 -5 15 -9 947.868 367.291 2
 -5 -15 9 1365.32 691.244 1
 -5 15 -9 648.019 281.857 3
 -5 -15 -9 437.748 445.527 5
 -5 15 9 712.596 532.73 3
 5 -15 -9 756.816 514.716 4
 5 -15 -11 1288.71 513.22 4
 -5 -15 -11 797.578 503.197 4
 -5 -15 11 890.266 729.023 1
 -5 15 -11 1065.73 375.22 2
 5 -15 11 1045.78 679.012 1
 -5 15 11 1454.44 475.579 2
 -5 15 -11 897.513 289.863 3
 -5 15 11 1356.96 622.531 3
 5 -15 -11 1388.05 351.078 5
 -5 -15 -11 27.6056 503.809 5
 5 -15 -13 6122.9 583.428 4
 -5 15 -13 5874.9 458.054 2
 -5 -15 -13 6035.91 615.642 4
 5 -15 13 6058.54 740.83 1
 -5 15 13 5594.75 539.413 2
 -5 15 -13 5784.87 371.4 3
 5 -15 -13 5079.04 400.611 5
 -5 -15 13 6605.92 833.254 1
 -5 15 13 7251.5 786.499 3
 -5 -15 -13 5526.28 608.714 5
 5 -15 -15 13297.5 671.295 4
 -5 -15 -15 16056.5 756.117 4
 5 -15 15 15202.6 909.955 1
 -5 15 15 13544.4 661.866 2
 -5 15 -15 14101.1 479.626 3
 -5 15 15 16944.8 954.533 3
 -5 15 -15 14463.1 568.988 2
 -5 -15 15 18051.2 1011.97 1
 5 -15 -15 12023.3 497.072 5
 -5 -15 -15 12553.4 702.552 5
 -5 15 -17 3873.99 470.252 2
 -5 -15 17 5746.61 1004.14 1
 5 -15 17 4644.78 856.128 1
 -5 -15 -17 4254.54 716.212 4
 -5 15 17 4381.83 605.802 2
 -5 15 -17 3805.85 388.384 3
 -5 15 17 3674.86 918.232 3
 -5 -15 -17 3044.53 651.529 5
 -5 -15 -19 -45.1199 723.048 4
 5 -15 19 -521.516 858.269 1
 -5 15 -19 114.461 463.409 2
 -5 15 -19 3.3872 382.534 3
 -5 15 19 9.92862 597.908 2
 -5 -15 -19 -300.999 660.302 5
 -5 15 19 -573.481 951.682 3
 -5 -15 21 3206.11 999.845 1
 -5 -15 -21 4337.56 788.769 4
 -5 15 -21 2770.81 485.552 2
 -5 15 -21 3654.11 473.289 3
 5 -15 21 2986.4 871.432 1
 -5 -15 -21 2808.77 717.87 5
 -5 15 21 1679.29 1004.04 3
 -5 -15 -23 21521.2 933.876 4
 -5 15 23 19281.2 1240.88 3
 -5 15 23 13926.7 781.357 2
 -5 -15 23 18097.2 1181.92 1
 -5 15 -23 16501.9 625.478 3
 5 -15 23 18800 1040.37 1
 -5 -15 -23 19035.3 905.132 5
 -5 15 -25 13754.9 764.413 4
 5 -15 25 13632.1 1015.22 1
 -5 -15 -27 3443.83 772.121 5
 -5 -15 27 3940.16 1101.8 1
 -5 -15 -27 4691.07 845.347 4
 -5 15 27 2085.02 1179.14 3
 -5 15 -29 159.29 875.377 5
 -5 -15 -29 -28.0387 828.153 4
 -5 15 29 -844.088 666.058 2
 -5 -15 29 -1884.79 1125.43 1
 -5 -15 -29 -129.94 767.426 5
 -5 15 -31 52.6938 813.626 5
 5 -15 31 -347.377 988.494 1
 -5 -15 -31 -276.898 844.255 4
 -5 -15 31 868.117 1021.31 1
 -5 15 31 287.524 678.918 2
 -5 15 31 -176.847 1257.04 3
 -5 -15 -31 322.991 786.986 5
 -5 -17 1 4275.75 449.612 4
 -5 -17 -1 4774.09 439.057 4
 -5 -17 1 5072.76 680.361 1
 -5 17 -1 4871.16 406.693 2
 -5 17 1 4249.89 395.451 2
 -5 17 -1 5158.5 387.572 3
 -5 -17 -1 4716.19 460.428 5
 -5 17 1 5005.48 433.534 3
 -5 -17 1 4640.67 458.308 5
 -5 -17 3 12103 473.151 4
 -5 17 3 10870.5 475.432 2
 -5 -17 3 12722.3 560.917 5
 -5 17 -3 11379.2 450.544 3
 -5 17 3 11519.9 521.66 3
 -5 17 -3 11667.1 491.854 2
 5 17 3 12163.8 669.975 3
 -5 -17 -3 12555.3 545.268 5
 5 -17 3 11932.8 809.452 1
 -5 -17 3 12942.2 781.864 1
 -5 -17 -3 12975.9 524.896 4
 5 -17 -5 27272.1 785.876 4
 -5 -17 5 27062.2 639.496 4
 -5 -17 -5 24859.3 614.261 4
 -5 17 -5 24557.6 624.831 2
 -5 17 5 23944.3 633.319 2
 -5 17 -5 23128 542.912 3
 -5 17 5 24758.2 705.713 3
 5 -17 -5 23065.8 616.052 5
 5 -17 5 25209.7 961.495 1
 -5 -17 -5 23958.5 663.338 5
 -5 -17 5 25065.1 668.62 5
 -5 -17 5 29955 1005.4 1
 -5 -17 7 8516.31 463.381 4
 5 -17 -7 9579.51 643.015 4
 -5 -17 -7 10147.5 544.786 4
 -5 17 -7 9987.75 497.912 2
 5 -17 -7 8181.09 455.991 5
 -5 -17 -7 8339.37 520.889 5
 -5 17 7 9050.3 494.982 2
 -5 17 -7 9571.19 384.697 3
 5 -17 7 10495.3 817.42 1
 -5 -17 7 9341.45 533.946 5
 -5 17 7 8700.03 580.33 3
 -5 -17 7 11203.1 844.702 1
 5 17 7 9785.29 830.554 3
 5 -17 9 658.264 717.361 1
 5 -17 -9 964.482 582.254 4
 -5 -17 -9 1707.23 521.819 4
 -5 17 -9 676.383 389.574 2
 5 -17 -9 734.024 373.974 5
 -5 -17 9 275.557 786.807 1
 -5 17 -9 781.509 298.271 3
 -5 17 9 1200.19 440.086 2
 -5 -17 -9 894.652 488.954 5
 -5 17 9 1223.98 567.272 3
 -5 17 11 1132.96 476.506 2
 5 -17 -11 898.047 566.856 4
 5 -17 -11 764.322 374.599 5
 -5 -17 -11 1566.83 560.909 4
 -5 17 -11 1008.71 406.887 2
 -5 -17 11 294.486 793.133 1
 -5 -17 -11 859.417 508.743 5
 -5 17 -11 1137.95 318.477 3
 5 -17 11 1296.76 753.98 1
 -5 17 11 325.706 613.613 3
 5 -17 -13 7283.34 655.415 4
 -5 -17 -13 8913.56 678.626 4
 -5 17 -13 8607.89 534.386 2
 5 -17 13 10669.3 886.791 1
 -5 17 -13 8958.33 411.812 3
 -5 17 13 8145.46 790.894 3
 5 -17 -13 6325.75 472.214 5
 -5 -17 -13 6368.04 616.386 5
 -5 17 -15 11011.3 572.938 2
 -5 -17 -15 9569.56 724.258 4
 5 -17 15 12045 953.221 1
 -5 -17 -15 8048.77 698.683 5
 -5 17 -15 11239.3 476.041 3
 -5 -17 15 10017.7 995.142 1
 -5 17 15 8899.11 912.477 3
 -5 17 -17 3314.65 477.444 2
 -5 -17 17 3963.43 1008.86 1
 5 -17 17 3637.21 865.947 1
 -5 -17 -17 2264.37 696.985 4
 -5 -17 -17 2318.03 660.882 5
 -5 17 -17 3176.32 395.767 3
 -5 17 17 395.168 590.193 2
 -5 17 17 2093.14 896.021 3
 -5 -17 19 -521.076 1066.39 1
 -5 -17 -19 -1083.41 727.527 4
 -5 17 -19 253.171 465.239 2
 5 -17 19 83.7524 837.192 1
 -5 17 -19 556.219 389.021 3
 -5 -17 -19 -196.206 691.267 5
 -5 17 19 59.5078 584.463 2
 -5 17 -21 4500.54 534.897 2
 -5 -17 21 936.306 1090.74 1
 -5 -17 -21 4220.23 735.891 4
 -5 17 -21 4101.88 457.514 3
 -5 17 21 172.307 643.991 2
 5 -17 21 4131.15 905.345 1
 -5 -17 -21 4043.55 720.4 5
 -5 17 21 3420.12 1049.76 3
 -5 17 -23 11690.2 612.775 2
 -5 17 23 9907.41 773.597 2
 -5 17 -23 11607.4 600.478 3
 5 -17 23 11957.4 1029.72 1
 -5 -17 -25 7932.88 816.064 4
 -5 -17 25 9367.46 1107.48 1
 -5 17 25 7955.44 1155.67 3
 -5 -17 -25 7009.88 779.3 5
 -5 -17 -27 3625.68 803.533 4
 -5 17 27 2114.39 709.405 2
 -5 -17 -27 2978.95 766.158 5
 -5 -17 27 2073.79 1116.04 1
 -5 17 27 3200.68 1131.82 3
 -5 17 -29 32.1233 807.677 5
 -5 -17 -29 -10.8509 784.376 4
 5 -17 29 -248.556 895.415 1
 -5 17 29 -1008.5 684.54 2
 -5 -17 29 -1962.44 1131.78 1
 -5 -17 -29 357.18 720.114 5
 -5 17 29 -1490.37 1186.2 3
 -5 -19 1 529.905 415.589 4
 -5 -19 -1 718.516 427.427 4
 -5 -19 1 522.174 708.004 1
 -5 -19 1 831.798 451.505 5
 -5 -19 -1 -110.161 661.903 1
 -5 19 -1 1083.54 392.277 2
 -5 19 1 515.246 389.793 2
 -5 19 -1 1259.78 368.557 3
 -5 -19 -1 589.676 447.22 5
 -5 19 1 1421.1 410.212 3
 5 -19 1 607.542 815.922 1
 -5 -19 3 22020.7 997.014 1
 -5 -19 3 20055.8 603.045 4
 -5 -19 -3 22551.3 645.741 4
 -5 19 -3 18549.8 588.948 2
 -5 19 3 18243.6 600.119 2
 -5 -19 -3 16284.9 852.019 1
 -5 -19 3 19886.7 650.025 5
 -5 19 -3 19773.6 556.522 3
 -5 19 3 18176 618.307 3
 -5 -19 -3 18551.2 641.4 5
 5 -19 3 19332.6 966.389 1
 -5 -19 5 14003.2 583.188 4
 -5 -19 -5 14257.5 618.484 4
 -5 19 -5 13602 553.648 2
 -5 19 5 13686.1 584.038 2
 -5 19 -5 12698.7 453.932 3
 5 -19 5 14590.3 916.356 1
 -5 19 5 13373.8 628.923 3
 5 -19 -5 13772.5 575.142 5
 -5 -19 5 13455.2 601.854 5
 -5 -19 -5 13800.2 611.598 5
 5 -19 -5 15305.6 718.937 4
 -5 -19 7 8096.96 906.832 1
 -5 -19 7 6617.29 486.264 4
 5 -19 -7 7559.27 691.934 4
 -5 -19 -7 6100.79 547.781 4
 -5 19 -7 6980.02 503.295 2
 -5 19 7 6488.67 494.208 2
 -5 19 -7 6699.8 380.138 3
 -5 19 7 5606.22 571.215 3
 5 -19 -7 5828.02 491.601 5
 -5 -19 7 5881.94 534.799 5
 5 -19 7 5714.81 823.663 1
 -5 -19 -7 6811.44 555.814 5
 5 19 7 8117.69 827.492 3
 5 19 9 1339.04 860.531 3
 5 -19 9 645.434 790.172 1
 5 -19 -9 428.317 651.181 4
 -5 -19 -9 520.986 544.885 4
 -5 19 -9 -77.1764 426.016 2
 -5 19 9 76.3454 449.437 2
 -5 19 -9 199.904 310.617 3
 -5 -19 9 -638.597 933.656 1
 5 -19 -9 727.336 453.3 5
 -5 -19 -9 932.961 499.843 5
 -5 19 9 980.864 598.428 3
 5 19 11 721.592 966.722 3
 5 -19 -11 631.098 660.848 4
 -5 19 11 512.278 522.708 2
 -5 -19 -11 656.029 602.912 4
 -5 19 -11 -35.7591 443.139 2
 -5 -19 11 757.749 886.757 1
 -5 19 -11 431.062 339.142 3
 -5 -19 -11 745.289 532.871 5
 5 -19 -11 799.953 439.491 5
 5 -19 11 -925.13 832.05 1
 5 19 13 6211.51 1169.67 3
 -5 -19 -13 7980.95 684.533 4
 -5 19 -13 6608.05 530.353 2
 5 -19 13 6596.73 847.308 1
 -5 -19 -13 5770.84 608.107 5
 -5 19 -13 6467.44 413.927 3
 -5 -19 13 8852.85 1004.75 1
 -5 19 -15 5621.52 500 2
 -5 -19 -15 6148.85 692.478 4
 -5 19 15 732.982 616.215 2
 -5 19 -15 5439.34 411.051 3
 -5 19 15 5776.84 853.951 3
 -5 -19 15 8347.87 1057.28 1
 -5 -19 -15 5111.64 638.209 5
 5 -19 15 396.786 874.46 1
 5 -19 17 5964.74 901.129 1
 -5 19 -17 6007.21 521.93 2
 -5 -19 -17 6493.63 744.126 4
 -5 19 -17 5440.35 414.724 3
 -5 -19 17 6645.97 1051.89 1
 -5 19 17 5758.6 917.873 3
 -5 -19 -17 4100.21 667.918 5
 5 -19 19 196.077 820.813 1
 -5 -19 19 1070.3 1046.91 1
 -5 -19 -19 330.376 707.89 4
 -5 19 -19 229.591 477.602 2
 -5 19 19 47.244 585.483 2
 -5 19 -19 141.763 362.67 3
 -5 -19 -19 -677.028 694.888 5
 -5 19 19 -106.275 908.165 3
 -5 19 -21 1227.77 516.705 2
 -5 19 21 443.115 611.461 2
 -5 -19 -23 6714.68 799.987 4
 -5 -19 -23 5403.5 752.733 5
 -5 19 23 5101.89 1117.41 3
 -5 -19 -25 7219.15 841.294 4
 -5 19 25 4708.19 691.089 2
 5 -19 25 4856.74 948.255 1
 -5 -19 -25 6865.45 793.178 5
 -5 19 27 2993.3 686.112 2
 -5 -19 -27 1882.75 815.057 4
 5 -19 27 1663.77 907.587 1
 -5 -19 -27 2393.95 764.509 5
 -5 19 27 4975.2 1161.17 3
 -5 -19 27 5178.01 1126.38 1
 5 -21 1 1901.81 786.892 1
 -5 -21 1 390.444 485.825 4
 5 -21 -1 815.525 875.528 1
 -5 -21 -1 391.168 506.904 4
 -5 -21 1 1385.82 787.933 1
 -5 -21 -1 162.128 741.661 1
 -5 21 -1 1140.45 415.038 2
 -5 21 1 763.98 415.08 2
 -5 21 1 1231.83 421.185 3
 -5 21 -1 1859.24 389.399 3
 -5 -21 1 1170.47 535.073 5
 -5 -21 -1 1279.09 500.763 5
 -5 -21 3 6741.14 894.222 1
 -5 -21 3 4469.93 539.431 4
 -5 21 -3 4447.01 457.935 2
 -5 21 3 3889.53 462.394 2
 5 -21 3 5222.45 890.845 1
 -5 21 -3 5162.8 413.431 3
 -5 21 3 4366.99 483.31 3
 -5 -21 -3 4342.57 538.947 5
 -5 -21 3 4385.33 548.118 5
 5 -21 -5 14788.1 753.408 4
 -5 -21 5 14628.2 634.122 4
 -5 21 -5 13443.5 588.883 2
 -5 21 5 12241.8 577.841 2
 -5 21 -5 14017.2 476.463 3
 -5 -21 -5 14214.2 663.698 5
 -5 21 5 14241.8 658.661 3
 5 -21 -5 14935.4 664.703 5
 -5 -21 5 14928.2 645.795 5
 -5 -21 5 17116.8 1029.57 1
 5 -21 -7 5090.86 723.937 4
 -5 21 -7 4139.26 479.054 2
 -5 21 7 4003.24 507.428 2
 5 -21 7 2530.67 806.148 1
 -5 21 -7 4097.56 369.342 3
 5 -21 -7 3673.99 521.9 5
 -5 -21 7 5218.9 560.834 5
 -5 21 7 3840.54 571.409 3
 -5 -21 -7 4331.92 555.23 5
 -5 -21 7 5328.33 968.079 1
 5 21 9 2254.28 924.071 3
 5 -21 -9 316.45 699.966 4
 -5 -21 -9 179.426 582.598 4
 -5 21 -9 967.709 443.908 2
 -5 21 -9 830.035 327.574 3
 5 -21 -9 757.324 476.084 5
 -5 21 9 374.006 472.14 2
 -5 -21 9 2510.22 941.165 1
 -5 -21 -9 1113.09 547.748 5
 -5 21 9 1199.78 603.154 3
 5 21 11 465.674 1007.98 3
 5 -21 -11 209.34 698.803 4
 -5 -21 -11 236.409 605.664 4
 -5 21 -11 1144.13 454.68 2
 -5 21 -11 1179.35 342.263 3
 -5 -21 11 292.359 973.851 1
 -5 21 11 856.773 501.372 2
 5 -21 -11 1115.68 464.07 5
 5 -21 11 775.937 820.932 1
 -5 -21 -11 1479.91 551.857 5
 -5 21 11 1735.46 660.239 3
 5 21 13 3639.59 1135.49 3
 -5 -21 -13 4903.08 651.12 4
 -5 21 -13 4438.01 508.685 2
 5 -21 -13 3687.18 707.016 4
 -5 21 13 3310.57 548.986 2
 -5 21 13 3829.64 717.755 3
 -5 21 -13 4584.61 376.59 3
 -5 -21 13 5158.19 1040.13 1
 -5 -21 -13 3332.48 614.999 5
 5 -21 13 2575.34 819.121 1
 -5 -21 -15 9368.36 740.074 4
 -5 21 -15 7170.23 539.901 2
 -5 21 15 6839.45 615.7 2
 -5 -21 -15 5934.88 652.674 5
 -5 21 15 7967.38 825.244 3
 -5 21 -15 7434.29 430.656 3
 5 21 15 11366.8 1313.55 3
 -5 -21 15 10317.1 1117.31 1
 5 -21 17 5820.22 889.411 1
 -5 21 -17 5326.32 528.688 2
 -5 21 17 5218.62 624.777 2
 -5 -21 17 8122.77 1128.36 1
 5 21 17 8989.25 1375.21 3
 5 21 19 3161.08 1410.98 3
 -5 21 19 436.9 596.974 2
 5 -21 21 355.685 882.2 1
 -5 -21 -21 997.29 717.924 4
 -5 -21 -21 -65.7604 651.891 5
 -5 21 21 230.306 958.675 3
 5 21 23 2205.77 1643.51 3
 -5 -21 23 4556.31 1172.63 1
 -5 -21 -23 2890.55 760.156 4
 -5 21 23 2099 665.943 2
 5 -21 23 2588.6 881.659 1
 -5 -21 -23 1944.85 720.46 5
 -5 21 23 2028.3 1037.24 3
 5 21 25 5889.84 1793.27 3
 -5 -21 25 5845.27 1116.38 1
 -5 -21 -25 3305.21 807.624 4
 5 -21 25 3027.78 920.443 1
 -5 21 25 2860.54 663.982 2
 -5 -21 -25 2194.47 758.519 5
 -5 21 25 2957.83 1078.9 3
 -5 -23 1 77.5896 529.026 4
 -5 -23 -1 -89.3764 529.286 4
 -5 -23 1 132.532 804.472 1
 -5 23 -1 411.006 422.833 2
 -5 23 1 171.067 410.507 2
 5 -23 -1 742.345 792.86 1
 5 -23 1 318.642 817.7 1
 -5 -23 1 527.492 538.316 5
 -5 -23 -1 348.27 521.072 5
 -5 23 1 482.964 409.704 3
 -5 23 -1 871.214 396.124 3
 -5 -23 3 889.55 600.484 4
 -5 -23 -3 565.289 584.74 4
 5 -23 3 3156.44 863 1
 -5 23 -3 2740.04 450.175 2
 -5 23 3 389.12 456.483 2
 -5 -23 3 4413.11 929.241 1
 -5 23 -3 3755.54 416.453 3
 -5 23 3 3382.4 482.596 3
 -5 -23 3 3607.36 571.075 5
 -5 -23 -3 3910.87 559.827 5
 -5 -23 5 621.345 589.131 4
 -5 -23 5 4505.49 939.854 1
 -5 23 -5 3464.92 495.779 2
 5 -23 -5 3292.33 648.545 4
 -5 23 5 401.055 477.315 2
 -5 23 -5 2924 368.431 3
 5 -23 5 153.943 896.896 1
 5 -23 -5 3198.8 542.449 5
 -5 -23 5 4256.46 594.731 5
 -5 -23 -5 4225.02 582.461 5
 -5 23 5 2817.9 518.879 3
 5 -23 -7 6243.41 742.782 4
 -5 -23 -7 9157.97 696.397 4
 -5 23 -7 5115.69 504.213 2
 -5 23 -7 5604.54 387.474 3
 -5 -23 7 7877.14 1034.32 1
 -5 23 7 5953.13 610.723 3
 5 -23 -7 5487.7 545.893 5
 -5 -23 -7 10009.6 664.009 5
 5 -23 -9 -76.9525 704.341 4
 -5 -23 -9 1553.78 642.694 4
 -5 23 -9 112.555 443.924 2
 -5 23 -9 422.668 331.416 3
 -5 23 9 136.032 485.37 2
 -5 -23 -9 2527.32 565.348 5
 5 -23 -9 260.922 492.484 5
 -5 -23 9 1484.08 968.503 1
 -5 23 9 259.552 568.263 3
 5 -23 -11 733.523 711.873 4
 -5 -23 -11 -1187.16 686.146 4
 -5 -23 -11 1304.7 571.716 5
 -5 23 -11 524.127 462.614 2
 -5 23 -11 798.288 340.182 3
 -5 23 11 149.557 513.986 2
 5 -23 -11 769.126 520.964 5
 5 -23 11 -12.0236 802.517 1
 -5 23 11 989.529 640.545 3
 5 23 13 4667.51 1145.05 3
 -5 23 -13 4125.38 536.721 2
 -5 23 -13 3833.36 379.662 3
 -5 -23 13 4373.15 1083.25 1
 -5 23 13 4305.21 728.071 3
 -5 23 15 7670.72 631.109 2
 -5 -23 15 12125 1183.95 1
 5 23 15 10622 1343.37 3
 -5 -23 -17 4525.21 676.918 4
 -5 23 17 4267.38 606.166 2
 -5 -23 -17 3128.88 623.401 5
 -5 23 17 4023.18 831.588 3
 5 -23 19 -629.771 847.06 1
 -5 -23 -19 -289.081 674.328 4
 -5 -23 -19 -347.401 610.943 5
 -5 23 19 604.339 863.147 3
 5 23 21 2587.56 1512.1 3
 -5 -23 -21 677.982 638.864 5
 -5 -23 21 324.093 1084.07 1
 -5 -23 -21 1452.69 733.241 4
 -5 23 21 57.1366 938.391 3
 5 -23 21 -157.681 881.93 1
 5 23 23 3472.32 1656.9 3
 -5 -23 -23 237.102 764.723 4
 -5 -23 23 -565.691 1161.75 1
 -5 23 23 513.708 631.699 2
 -5 -23 -23 477.275 694.928 5
 5 -23 23 833.819 891.692 1
 -5 23 23 666.787 954.057 3
 5 -25 -1 325.497 799.943 1
 -5 -25 1 411.946 573.291 4
 -5 -25 -1 780.466 558.888 4
 5 -25 1 1053.43 870.146 1
 -5 25 -1 25.9854 434.436 2
 -5 25 1 -21.8151 441.901 2
 -5 -25 -1 403.834 578.727 5
 -5 25 -1 112.297 391.407 3
 -5 -25 1 454.843 537.733 5
 -5 25 1 -690.525 434.335 3
 -5 -25 3 1060.12 579.18 4
 -5 -25 -3 -99.0861 563.177 4
 -5 -25 3 2587.45 923.148 1
 5 -25 -3 1684.55 904.734 1
 -5 -25 -3 1386.38 554.313 5
 -5 25 -3 1747.67 458.02 2
 -5 25 3 295.516 456.791 2
 -5 25 -3 1553.25 392.27 3
 -5 25 3 863.245 489.175 3
 -5 -25 3 1393.86 558.583 5
 5 -25 3 220.479 845.053 1
 -5 -25 -5 3913.97 659.319 4
 -5 -25 5 4675.78 981.217 1
 -5 25 -5 3458.43 513.302 2
 5 -25 -5 3114.33 701.251 4
 -5 -25 5 2340.53 562.503 4
 -5 25 5 305.039 482.217 2
 5 -25 5 6.20593 858.756 1
 -5 25 -5 2649.25 371.497 3
 -5 -25 5 3022.7 609.679 5
 -5 -25 -5 4252.31 592.455 5
 -5 25 5 2655.71 526.895 3
 -5 -25 7 3691.42 992.658 1
 -5 25 -7 2567.45 486.549 2
 5 -25 -7 2655.77 682.564 4
 -5 25 7 2090.38 570.541 3
 -5 25 -7 2194.64 359.986 3
 5 -25 -7 1850.48 559.007 5
 5 -25 -9 185.413 720.582 4
 -5 25 9 132.647 466.662 2
 -5 25 -9 1017.2 345.807 3
 5 -25 -9 151.352 524.827 5
 -5 25 9 459.771 569.48 3
 5 -25 -11 177.306 735.757 4
 -5 25 11 187.565 510.944 2
 -5 25 13 4247.93 570.26 2
 -5 -25 -13 4486.97 605.362 5
 -5 -25 -15 5843.06 725.473 4
 -5 25 15 4506.09 597.874 2
 -5 25 15 4941.68 776.202 3
 -5 -25 -15 4684.22 625.845 5
 -5 -25 -17 1802.88 664.695 4
 5 -25 17 674.492 854.759 1
 -5 -25 17 1250.93 1109.73 1
 -5 -25 -17 1114.04 590.323 5
 -5 25 17 1756.26 764.121 3
 -5 -25 -19 1650.58 684.412 4
 -5 -25 19 473.473 1080.2 1
 -5 25 19 460.804 577.59 2
 -5 -25 -19 809.97 629.097 5
 5 -25 19 262.479 847.005 1
 -5 25 19 1110.29 820.356 3
 5 -25 21 -234.814 867.5 1
 -5 -25 -21 10559.1 800.311 4
 -5 -25 21 318.178 1075.18 1
 -5 25 21 236.005 588.292 2
 5 25 21 7993.68 1609.38 3
 -5 25 21 237.377 852.588 3
 -5 27 1 392.783 466.331 2
 -5 27 -1 -172.226 409.269 3
 -5 27 1 354.445 430.815 3
 -5 27 3 870.8 446.863 2
 5 -27 3 6.56675 852.162 1
 -5 27 -3 913.519 385.292 3
 -5 27 3 1420.95 488.854 3
 -5 -27 5 2587.68 983.507 1
 -5 -27 -5 131.867 592.506 4
 5 -27 5 191.344 812.316 1
 -5 27 5 2478.27 502.367 2
 5 -27 -5 4249.72 973.025 1
 -5 27 -5 1990.47 382.721 3
 -5 -27 -5 1877.62 572.217 5
 -5 27 5 2996.93 525.734 3
 -5 -27 7 2093.03 985.632 1
 5 -27 7 193.366 836.14 1
 5 -27 -7 1397.29 577.52 5
 5 -27 -7 1668.49 700.081 4
 -5 -27 -7 51.5952 620.281 4
 -5 -27 -7 1359.61 556.42 5
 -5 27 7 766.02 477.002 2
 5 -27 -9 17.8391 728.944 4
 -5 -27 -9 7.23648 601.83 4
 5 -27 9 -44.8705 839.845 1
 -5 27 9 -271.356 483.744 2
 -5 -27 -9 783.381 561.951 5
 -5 -27 9 2104.4 1030.5 1
 -5 -27 -11 -15.4655 632.937 4
 -5 27 11 142.226 507.897 2
 5 -27 11 6.3023 844.448 1
 -5 27 11 618.694 612.591 3
 -5 -27 -11 409.196 584.025 5
 -5 -27 -13 3127.91 694.465 4
 -5 -27 -13 2747.93 616.203 5
 -5 27 13 2245.83 685.447 3
 -5 -27 -15 2860.32 695.376 4
 -5 -27 15 3204.41 1113.68 1
 -5 -27 -15 2298 607.988 5
 -5 27 15 2034.4 739.364 3
 -5 27 17 2306.89 775.476 3
 -5 -27 -17 2666.89 721.392 4
 5 -27 17 1969.52 861.346 1
 -5 -27 -17 1102.23 613.941 5
 -5 -27 17 1085.74 1101.08 1
 -5 27 17 1107.52 559.099 2
 5 -29 -1 -6.94378 874.484 1
 -5 -29 1 3.69794 604.572 4
 -5 -29 -1 3.80558 626.222 4
 -5 -29 -1 -8.4894 547.587 5
 -5 29 -1 -660.981 447.796 3
 -5 -29 1 34.0767 548.086 5
 5 -29 1 46.7309 835.884 1
 -5 -29 3 3.44079 578.452 4
 -5 -29 -3 10.8718 604.147 4
 -5 -29 -3 1696.16 597.64 5
 5 -29 3 46.7439 836.657 1
 5 -29 -3 1686.93 920.608 1
 -5 -29 3 2042.89 602.664 5
 -5 -29 -5 36.3786 599.733 4
 5 -29 5 -6.29573 800.698 1
 -5 -29 -5 1014.62 557.754 5
 5 -29 7 -39.8526 841.117 1
 -5 -29 -7 -3.6548 589.645 4
 -5 -29 -7 1204.04 564.034 5
 -5 29 7 1331.7 561.648 3
 5 -29 -7 1613.95 999.172 1
 -5 -29 -9 147.928 625.99 4
 -5 -29 -9 -532.617 557.813 5
 -5 29 9 -653.525 586.238 3
 5 -29 9 6.4901 818.736 1
 -5 -29 -11 -44.8201 644.256 4
 -5 -29 11 727.026 1099.23 1
 5 -29 11 -63.1823 776.188 1
 -5 -29 -11 -532.03 587.395 5
 -5 29 11 -205.974 622.248 3
 -5 -31 1 112.04 625.442 4
 -5 -31 -1 -27.3182 609.391 4
 5 -31 1 -844.167 879.873 1
 -5 -31 -1 -312.439 563.775 5
 -5 -31 1 802.985 562.345 5
 5 -31 -1 7.04783 850.342 1
 -5 -31 3 121.166 567.762 4
 -5 -31 -3 16.0417 635.6 4
 5 -31 -3 7.46922 887.37 1
 5 -31 3 -666.221 817.324 1
 -5 -31 3 1978.9 577.695 5
 -5 -31 -3 874.085 556.274 5
 -6 0 0 -32.2894 168.364 3
 -6 0 0 7.48816 87.7826 2
 -6 0 0 54.8888 127.815 5
 -6 0 -2 50938.8 556.098 2
 -6 0 -2 53467.9 673.173 3
 -6 0 2 51307 653.995 3
 -6 0 -2 53083.9 641.846 5
 -6 0 4 -50.8263 208.345 1
 -6 0 4 28.3929 167.981 3
 -6 0 -4 -49.399 137.847 2
 -6 0 -4 -4.88565 201.096 3
 -6 0 -4 63.7481 218.319 5
 -6 0 6 15925.6 268.03 4
 -6 0 -6 16969.9 322.838 2
 6 0 6 19250.9 384.556 1
 -6 0 -6 18191.6 402.177 3
 -6 0 6 16321 374.949 3
 -6 0 -6 16743.3 419.789 5
 -6 0 6 17140 430.136 1
 -6 0 -8 135.322 290.812 5
 6 0 -8 37.7707 122.071 5
 -6 0 8 -243.611 242.986 3
 6 0 8 30.4594 252.01 1
 -6 0 8 -79.0183 300.419 1
 -6 0 -10 124398 1430.76 3
 6 0 10 123329 1330.01 1
 -6 0 -12 -16.7291 383.521 5
 6 0 -12 1.61562 267.552 5
 6 0 12 33.5559 321.684 1
 -6 0 12 -145.468 430.049 1
 -6 0 -12 -77.5704 265.004 2
 -6 0 -12 74.6453 311.492 3
 -6 0 12 -277.822 355.385 3
 -6 0 14 5786.36 578.956 1
 -6 0 -14 5525.82 444.742 4
 6 0 14 5275.71 434.508 1
 -6 0 14 5946.75 545.716 3
 -6 0 -14 4227.97 477.612 5
 6 0 -14 5244.97 400.746 5
 -6 0 -16 -156.354 502.009 5
 6 0 -16 290.06 425.276 5
 -6 0 -16 -184.784 431.253 4
 6 0 16 143.731 414.431 1
 -6 0 18 93142 1503.9 1
 -6 0 18 91376.3 1580.48 3
 -6 0 -18 92319.3 1450.57 5
 6 0 -18 91660.7 1340.97 5
 -6 0 -20 -473.187 612.289 5
 -6 0 20 9.59417 680.199 1
 -6 0 -20 -185.079 524.046 4
 -6 0 20 -161.277 674.855 3
 -6 0 22 18043.6 924.399 1
 -6 0 -22 16115.2 696.018 4
 -6 0 22 15227.4 937.383 3
 -6 0 -22 17247.4 830.288 5
 -6 0 -24 -91.5988 724.353 5
 -6 0 24 -608.28 811.181 1
 -6 0 -24 451.499 596.34 4
 -6 0 24 -344.311 825.945 3
 -6 0 -26 6456.42 697.961 4
 -6 0 -26 6965.03 836.052 5
 -6 0 -28 -512.689 785.286 5
 -6 0 28 1183.89 906.828 1
 -6 0 -28 8.97939 672.883 4
 -6 0 -30 12643.3 802.292 4
 -6 0 32 -778.813 892.447 1
 -6 0 34 475.086 870.508 1
 -6 0 -34 21.8493 729.267 4
 -6 0 -34 362.458 832.114 5
 -6 2 0 77873.4 843.28 5
 -6 2 0 79942.5 842.959 2
 -6 -2 0 79172.8 904.84 3
 -6 2 -2 18104.7 283.169 2
 -6 2 2 18605.3 290.698 2
 -6 -2 -2 18985.8 359.884 3
 -6 2 -2 19820.7 373.485 3
 -6 -2 2 16391.2 314.029 3
 -6 2 2 18867.3 360.033 3
 -6 -2 2 18132.9 270.108 5
 -6 -2 -2 18416 343.597 5
 -6 2 -2 18095.4 334.221 5
 -6 -2 2 19786.8 345.352 1
 -6 -2 -4 14343.8 255.714 2
 -6 2 -4 15712.2 288.647 2
 -6 2 4 16473.5 300.127 2
 -6 -2 -4 15918.2 358.603 3
 -6 2 -4 16114.2 359.357 3
 -6 -2 4 14566.9 301.226 3
 -6 2 4 15855 356.001 3
 -6 -2 4 15903.8 252.03 5
 -6 2 -4 15195.4 363.828 5
 -6 -2 -4 15650.1 385.131 5
 -6 -2 4 16237.8 369.428 1
 -6 -2 6 2613.37 282.982 1
 -6 -2 -6 2809.35 176.431 2
 -6 2 -6 2720.81 197.301 2
 -6 -2 -6 2746.33 248.21 3
 -6 -2 -6 3107.97 284.205 5
 6 -2 6 2971.12 329.076 1
 -6 -2 6 2801.96 185.578 3
 -6 2 6 3371.56 296.141 1
 -6 2 -6 2583.27 276.069 5
 -6 -2 8 96015.4 1209.99 1
 -6 -2 8 89935.5 949.441 4
 6 -2 8 103595 1166.46 1
 -6 -2 8 94657.3 1069.71 3
 -6 2 8 96735.3 1178.66 3
 -6 -2 -8 99300.3 1198.38 5
 -6 2 -8 94562.8 1171.81 5
 -6 -2 -10 2146.79 253.615 2
 -6 2 -10 2456.91 249.756 2
 6 2 10 2300.75 220.84 1
 -6 -2 -10 2415.31 312.474 3
 -6 2 -10 2812.13 311.178 3
 -6 -2 10 2766.46 267.924 3
 -6 2 10 2397.2 358.352 3
 6 -2 -10 1534.26 127.303 5
 6 -2 10 2456.71 363.685 1
 -6 -2 12 45587.7 893.753 1
 -6 2 -12 47090.3 741.667 2
 -6 -2 -12 50026.9 776.624 4
 6 2 12 48272.4 700.03 1
 -6 2 -12 48834.1 791.14 3
 -6 -2 12 43704 765.252 3
 6 -2 12 50609.4 884.42 1
 6 -2 -12 42031.1 616.486 5
 -6 -2 -12 45698.8 847.47 5
 -6 2 -12 48031.5 855.648 5
 -6 2 12 48910.3 915.386 1
 -6 2 -14 326.68 450.344 5
 -6 -2 14 1445.47 537.329 1
 -6 2 14 504.644 496.677 1
 -6 -2 -14 417.617 406.909 4
 -6 2 -14 441.551 305.21 2
 6 -2 14 503.524 417.541 1
 -6 2 -14 570.612 349.226 3
 6 2 14 651.758 297.866 1
 -6 -2 14 989.605 435.687 3
 -6 -2 -14 628.904 442.132 5
 6 -2 -14 648.237 294.981 5
 -6 -2 16 20776.3 818.729 1
 -6 -2 -16 18978.6 602.903 4
 6 2 16 18238.8 551.624 1
 -6 2 -16 16694.9 683.371 5
 6 -2 16 18059.8 657.638 1
 -6 -2 16 19931.7 742.446 3
 -6 2 16 19112.7 810.425 3
 -6 -2 -16 16422.7 667.391 5
 6 -2 -16 17561.5 524.216 5
 -6 2 16 16938.4 710.583 1
 6 2 -16 16538.6 613.243 5
 -6 2 -18 2922.96 615.724 5
 -6 -2 18 3565.55 674.623 1
 -6 2 18 2968.95 641.445 1
 -6 2 -18 3361.2 517.347 4
 -6 2 18 3044.41 683.314 3
 6 2 -18 3208.05 529.501 5
 -6 -2 20 66698.3 1373.3 1
 -6 -2 -20 67427.4 1121.63 4
 -6 2 -20 65391.3 1085.67 4
 6 -2 20 72694.6 1285.51 1
 -6 2 20 68488 1486.69 3
 -6 -2 20 62399.8 1333.66 3
 -6 -2 -20 66786.7 1237.31 5
 -6 2 -20 69365 1323.34 5
 -6 2 20 69848 1321.33 1
 -6 2 -22 539.72 729.784 5
 -6 2 22 1941.8 745.56 1
 -6 -2 -22 838.767 596.228 4
 -6 2 -22 1464.87 548.004 4
 -6 -2 22 1399.71 791.345 1
 6 -2 22 1164.58 657.078 1
 -6 2 22 389.939 805.103 3
 -6 -2 22 1558.29 693.705 3
 -6 -2 -22 1378.74 663.7 5
 -6 2 -24 1709.73 780.699 5
 -6 2 24 793.954 774.275 1
 -6 -2 -24 938.242 652.892 4
 -6 2 -24 1092.62 589.43 4
 -6 -2 24 484.969 846.12 1
 -6 2 24 -296.638 896.286 3
 -6 -2 -24 1038.11 716.468 5
 -6 2 -26 16.9693 771.453 5
 -6 2 26 608.388 829.5 1
 -6 -2 -26 173.432 668.482 4
 -6 2 -26 258.515 600.915 4
 -6 -2 26 -484.152 904.565 1
 -6 2 26 -1746.22 1024.74 3
 -6 -2 -26 -273.134 751.275 5
 -6 -2 28 16653.7 1086.91 1
 -6 2 -28 14884.6 768.615 4
 -6 -2 -28 17859.6 959.772 5
 -6 2 -28 17287.8 985.623 5
 -6 2 28 16716 1010.1 1
 -6 2 -30 341.366 660.314 4
 -6 2 -32 2168.4 886.534 5
 -6 2 32 4655.03 894.14 1
 -6 -2 32 3806.92 941.698 1
 -6 -2 -32 3628.01 893.725 5
 -6 2 -34 646.739 883.106 5
 -6 2 34 -1108.33 851.817 1
 -6 -2 -34 213.446 738.301 4
 -6 2 -34 152.956 725.732 4
 -6 -2 34 -366.341 905.702 1
 -6 -2 -34 162.698 842.676 5
 -6 4 0 -12.3608 153.887 5
 -6 -4 0 35.0281 137.477 1
 -6 -4 0 1.26331 158.193 3
 -6 -4 0 -2.30285 157.964 5
 -6 4 0 -36.6469 146.364 2
 -6 4 0 17.0624 182.603 3
 -6 -4 2 67999.1 732.853 1
 -6 4 -2 70591 711.121 2
 -6 4 2 70709.5 730.628 2
 -6 -4 2 69881.9 694.283 5
 -6 -4 -2 72863.7 772.918 3
 -6 -4 2 64076.7 684.481 3
 -6 4 -2 70311.1 777.645 3
 -6 4 2 69914.2 798.075 3
 -6 -4 -2 66805.7 744.671 5
 -6 4 -2 64786.5 737.003 5
 -6 -4 4 4560.11 268.817 1
 -6 -4 -4 4132.69 158.547 2
 -6 4 -4 4716.08 210.951 2
 -6 4 4 4938.96 237.701 2
 -6 -4 -4 4966.07 279.438 3
 -6 -4 4 4405.75 176.47 3
 -6 4 4 4959.92 280.385 3
 -6 -4 4 4891.55 196.549 5
 -6 -4 -4 4774.84 273.042 5
 -6 4 -4 4703.73 281.285 5
 -6 -4 -6 5774.86 220.424 2
 -6 -4 6 5971.53 337.589 1
 -6 -4 -6 6647.14 343.176 5
 -6 4 6 6570.92 282.441 2
 -6 -4 -6 6567.88 309.297 3
 -6 -4 6 5786.08 193.785 3
 -6 4 6 5880.72 322.944 3
 6 -4 6 7359.18 427.799 1
 -6 4 -6 6990.01 358.365 5
 -6 -4 8 18910 525.023 1
 -6 -4 8 17208.1 268.222 4
 -6 4 -8 20160.5 418.289 2
 6 -4 8 21090.9 577.458 1
 -6 4 -8 22474.7 462.843 3
 -6 -4 8 17854.8 336.72 3
 -6 4 -8 20446.2 523.995 5
 -6 4 -10 113096 1145.95 2
 -6 -4 10 102363 1005.74 4
 6 -4 10 112595 1305.03 1
 -6 -4 -10 116457 1156.72 4
 6 -4 -10 93651.4 1090.3 4
 -6 4 -10 121832 1225.11 3
 -6 -4 10 102708 1078.85 3
 -6 4 10 115384 1317.51 1
 -6 4 -12 471.449 428.715 5
 -6 -4 12 455.885 269.405 3
 6 -4 12 483.376 422.516 1
 -6 4 12 244.321 450.372 1
 6 4 12 592.321 170.612 1
 -6 -4 -12 543.16 375.222 4
 -6 4 -12 568.846 276.165 2
 -6 4 -12 655.465 312.515 3
 -6 -4 12 495.151 465.185 1
 6 -4 -12 469.407 179.268 5
 -6 4 12 429.962 448.091 3
 -6 -4 -12 724.978 421.959 5
 6 -4 14 4316.75 528.013 1
 -6 4 -14 4437.68 367.397 2
 -6 -4 14 4571.04 588.634 1
 -6 -4 -14 5471.29 463.099 4
 -6 4 -14 4215.12 395.432 3
 -6 -4 14 4721.5 389.747 3
 6 -4 -14 4400.33 292.474 5
 -6 -4 -14 4299.48 514.686 5
 -6 4 14 4898.37 595.948 3
 -6 4 14 4189.16 529.867 1
 -6 4 -14 4410.27 518.866 5
 -6 4 -16 209.54 562.777 5
 -6 4 16 -273.94 552.943 1
 -6 -4 -16 82.1722 479.578 4
 -6 4 -16 -227.109 347.593 2
 -6 4 -16 -161.476 381.398 3
 -6 -4 16 333.932 611.167 1
 -6 -4 16 166.735 450.015 3
 -6 4 16 -34.0491 621.214 3
 -6 -4 -16 -134.664 535.586 5
 -6 -4 18 37056.5 1061.25 1
 -6 -4 -18 41466.1 997.425 5
 -6 4 -18 40611.3 1007.97 5
 6 -4 18 39038.5 985.7 1
 -6 4 18 41906 1153.4 3
 -6 4 18 39440.4 980.385 1
 -6 -4 20 10304.3 839.86 1
 -6 -4 -20 12509.5 687.828 4
 -6 4 -20 10995.8 605.104 4
 6 -4 20 10992.8 757.28 1
 -6 4 20 10418.5 899.214 3
 -6 -4 -20 10393.2 729.111 5
 -6 4 20 11203.9 779.349 1
 -6 4 -20 11815.6 787.283 5
 6 4 -20 9409.01 645.299 5
 -6 -4 22 30230.9 1109.44 1
 -6 -4 -22 31632.6 888.376 4
 -6 4 -22 27705.5 780.315 4
 6 -4 22 29841.3 998.66 1
 -6 4 22 29768.3 1215.25 3
 -6 -4 -22 28183.4 953.944 5
 -6 4 -22 30516.7 1028.48 5
 -6 4 22 32094.5 1016.15 1
 -6 4 -24 -337.688 797.186 5
 -6 4 24 -521.003 798.567 1
 -6 -4 -24 -724.714 723.15 4
 -6 4 -24 -736.99 577.891 4
 -6 -4 24 1009.78 869.491 1
 6 -4 24 60.1751 720.657 1
 -6 -4 -24 -342.002 725.433 5
 -6 4 -26 3646.6 862.218 5
 -6 4 26 2640.77 849.197 1
 -6 -4 -26 3045.96 727.927 4
 -6 -4 26 3918.74 942.351 1
 -6 4 -28 -358.792 854.416 5
 -6 4 28 -842.621 876.577 1
 -6 -4 -28 4.83624 734.294 4
 -6 4 -28 359.515 596.496 4
 -6 -4 28 622.961 900.883 1
 -6 -4 -28 -85.5284 764.625 5
 -6 4 -30 12306.2 751.934 4
 -6 4 30 9884.57 1178.03 3
 -6 4 -32 -40.7465 929.273 5
 -6 -4 -32 1712.95 864.983 5
 -6 4 32 251.777 813.101 1
 -6 -4 -32 355.886 743.408 4
 -6 -4 32 -808.065 972.815 1
 -6 4 32 -1077.42 1087.9 3
 -6 4 -34 -290.271 853.782 5
 -6 4 34 866.363 824.723 1
 -6 -4 -34 -109.694 742.334 4
 -6 4 -34 -95.6516 691.916 4
 -6 -4 34 -526.114 936.136 1
 -6 -4 -34 -33.896 837.104 5
 -6 -6 0 142721 1492.76 5
 -6 -6 0 140580 1469.86 3
 -6 -6 -2 9259.39 186.016 1
 -6 -6 2 11609.7 309.981 1
 -6 -6 -2 10497.8 167.476 2
 -6 -6 -2 13014.7 311.724 3
 -6 -6 2 12041.8 256.577 3
 -6 -6 2 12839.6 298.134 5
 -6 -6 -2 14665 367.166 5
 -6 -6 -4 6230.67 232.998 4
 -6 -6 4 6177.47 308.341 1
 -6 -6 4 6685.25 254.947 5
 -6 -6 -4 6550.02 303.044 5
 6 -6 6 491.001 444.308 1
 -6 -6 -6 140.921 234.834 4
 -6 6 -6 481.494 243.915 2
 -6 -6 6 166.304 113.722 3
 -6 6 -6 387.432 243.521 3
 -6 -6 6 102.002 285.129 1
 -6 -6 6 249.181 204.684 5
 6 -6 -8 41828.9 639.98 4
 -6 6 -8 46521.5 654.239 2
 -6 -6 8 44775.7 773.464 1
 -6 6 8 49958.1 710.217 2
 -6 6 -8 52263.4 701.093 3
 6 -6 8 47348.5 850.007 1
 -6 -6 8 38388.8 488.823 3
 -6 6 8 51137.6 812.023 3
 -6 6 -8 48403.2 816.514 5
 6 -6 -10 26396.4 556.969 4
 -6 6 -10 32648.8 567.08 2
 -6 -6 -10 30381.4 580.897 4
 6 -6 10 29711.9 723.56 1
 -6 6 10 30125.5 602.18 2
 -6 6 -10 31001.5 567.257 3
 -6 -6 -10 33694.7 709.02 5
 -6 -6 10 24367.9 393.141 3
 -6 6 10 32794.3 741.589 3
 6 -6 -10 24406 369.783 5
 -6 6 -12 88233.3 1145.93 2
 -6 -6 -12 91181.3 1174.24 4
 -6 -6 12 88830 1359.07 1
 -6 6 12 90975.6 1217.83 2
 -6 6 -12 90380.8 1167.99 3
 -6 -6 12 81531.9 1022.47 3
 -6 6 12 96981.9 1425.57 3
 6 -6 -12 87380.3 1001.71 5
 -6 -6 -12 93204 1327.29 5
 -6 6 -12 96211.9 1329.33 5
 -6 6 -14 147.675 516.641 5
 -6 6 14 -303.484 512.701 1
 -6 -6 -14 44.2065 474.796 4
 -6 6 -14 110.122 317.109 2
 -6 6 -14 206.331 327.25 3
 -6 -6 14 145.052 566.585 1
 -6 6 14 -487.861 591.453 3
 -6 -6 -14 43.1384 495.638 5
 -6 6 -16 7521.36 441.806 2
 -6 -6 -16 8767.6 592.755 4
 -6 -6 16 7360.73 735.401 1
 -6 6 -16 7419.14 476.118 3
 -6 6 16 8863.23 779.722 3
 6 -6 16 6807.31 659.592 1
 -6 6 -16 9413.57 720.447 5
 -6 -6 -16 6225.88 624.673 5
 -6 6 16 7763.53 623.181 1
 -6 -6 -18 6292.91 687.861 5
 -6 6 -18 6305.36 425.561 2
 -6 -6 18 7142.18 785.426 1
 -6 6 -18 6221.21 462.779 3
 6 -6 18 6665.19 678.545 1
 -6 6 18 7608.23 808.334 3
 -6 6 18 7775.94 689.4 1
 -6 6 -18 7784.95 742.455 5
 -6 -6 20 39736.7 1195.82 1
 -6 6 -20 38222.1 861.749 4
 6 -6 20 38734.7 1089.08 1
 -6 6 20 40610.4 1269.57 3
 -6 -6 -20 39491.7 1047.71 5
 -6 6 20 37739 1038.96 1
 -6 6 -22 1198.49 775.743 5
 6 6 -22 1874.62 625.073 5
 -6 6 22 1159.62 717.559 1
 6 -6 22 1080.62 727.66 1
 -6 -6 -22 2003 686.011 4
 -6 6 -22 1333.32 555.21 4
 -6 -6 22 1498.6 881.186 1
 -6 -6 -22 1291.24 703.763 5
 -6 6 22 1256.34 899.239 3
 -6 6 -24 1546.59 811.108 5
 6 -6 24 1406.99 835.379 1
 -6 6 24 1616.07 748.452 1
 -6 -6 -24 1492.57 741.544 4
 -6 6 -24 444.221 574.809 4
 -6 -6 -24 1401.1 759.738 5
 -6 -6 24 1875.34 934.239 1
 -6 6 24 1329.23 964.957 3
 6 -6 26 -222.623 794.635 1
 -6 6 -26 -54.4858 822.264 5
 -6 -6 -26 79.3728 719.722 4
 -6 6 -26 -102.675 571.467 4
 -6 -6 26 367.004 909.622 1
 -6 -6 -26 43.9901 755.022 5
 -6 6 -28 8858.24 683.705 4
 -6 6 28 7211.19 1170.29 3
 -6 6 -30 153.256 868.853 5
 -6 6 30 967.057 780.492 1
 -6 6 -30 88.9639 618.826 4
 -6 -6 30 1110.66 936.985 1
 -6 -6 -30 967.778 813.938 5
 -6 6 30 -976.842 1096.42 3
 -6 -6 32 8741.32 1055 1
 -6 -6 -32 8802.2 931.407 5
 -6 6 32 8253.6 860.753 1
 -6 6 -34 -108.679 922.153 5
 -6 -6 -34 77.4273 816.235 4
 -6 -6 -34 340.503 828.089 5
 -6 6 -34 -53.6074 660.275 4
 -6 -6 34 820.702 945.039 1
 -6 6 34 676.238 814.235 1
 -6 -8 0 92.0455 217.854 1
 -6 -8 0 28.1436 111.478 4
 -6 -8 0 -24.8074 56.1027 2
 -6 8 0 -117.069 241.808 2
 -6 8 0 31.4345 241.999 3
 -6 -8 0 20.8016 213.741 5
 -6 8 -2 64764.4 775.881 2
 -6 8 2 62069.3 779.544 2
 -6 -8 -2 51247 605.98 2
 -6 -8 -2 52722 637.338 4
 -6 -8 2 59059.9 769.988 5
 -6 -8 2 52538.7 771.688 1
 -6 -8 -2 48566.6 663.977 1
 -6 8 -2 62969.6 782.442 3
 -6 8 2 63846.6 837.514 3
 -6 -8 -2 54589.3 764.238 5
 -6 -8 -4 139.345 108.827 1
 -6 -8 -4 340.007 234.767 4
 -6 8 4 225.051 260.607 2
 -6 8 -4 253.189 236.704 2
 -6 8 -4 187.706 225.139 3
 -6 -8 4 336.824 225.533 5
 -6 8 4 279.492 286.205 3
 -6 -8 4 209.486 301.539 1
 -6 -8 6 9104.61 178.487 4
 -6 8 -6 14476.7 389.025 2
 -6 8 6 12102.5 399.23 2
 -6 -8 6 12195.5 479.716 1
 -6 8 -6 14080 373.614 3
 -6 8 6 13036.1 477.291 3
 -6 -8 6 11659.4 347.244 5
 6 -8 -8 3083.01 357.269 4
 -6 8 -8 3837.04 324.787 2
 -6 -8 -8 3754.24 365.753 4
 -6 8 8 3004.73 354.206 2
 6 -8 -8 3089.13 204.867 5
 -6 8 -8 3155.59 285.14 3
 -6 8 8 3334.88 423.492 3
 -6 -8 -8 2897.83 376.614 5
 -6 -8 -10 113171 1482.75 5
 6 -8 -10 111832 1427.83 4
 -6 8 -10 111765 1364.38 2
 -6 -8 10 113998 1602.25 1
 -6 8 10 116182 1425.9 2
 -6 8 10 115074 1576.07 3
 -6 8 -10 114959 1369.22 3
 6 -8 -10 109147 1217.46 5
 -6 8 -12 5306.11 345.89 2
 -6 -8 -12 5715.86 486.449 4
 6 -8 12 5432.49 565.604 1
 -6 -8 12 5657.3 602.468 1
 -6 8 12 5567.44 448.456 2
 -6 8 -12 5412.89 351.96 3
 -6 8 12 5265.57 582.667 3
 6 -8 -12 4955.15 258.957 5
 -6 -8 -12 4851.42 506.472 5
 -6 8 -14 4177.66 369.123 2
 -6 -8 -14 5344.12 533.66 4
 6 -8 14 3551.73 628.626 1
 -6 -8 14 4332.47 656.51 1
 -6 8 14 3852.75 473.707 2
 -6 8 -14 3705.92 363.035 3
 -6 8 14 4467.49 676.96 3
 -6 -8 -14 3934.26 550.464 5
 -6 8 -14 4077.57 618.685 5
 -6 8 -16 1719.78 637.212 5
 -6 -8 -16 1321.57 578.96 4
 -6 8 -16 1265.8 385.851 2
 -6 8 -16 1060.47 352.928 3
 -6 -8 16 536.003 656.123 1
 -6 8 16 28.3137 498.268 2
 -6 -8 -16 880.727 567.427 5
 -6 8 16 626.766 721.749 3
 6 -8 16 -294.454 689.932 1
 -6 8 -18 34011.9 753.062 2
 -6 -8 -18 39942.4 925.08 4
 -6 -8 18 34195.2 1065.54 1
 -6 8 -18 33976.6 757.682 3
 -6 8 18 39181.2 1186.97 3
 6 -8 18 37240.6 1106.57 1
 -6 -8 -18 35982.6 962.821 5
 -6 8 -18 37492.2 1028.59 5
 -6 8 -20 27.4542 767.409 5
 -6 8 20 440.405 628.854 1
 -6 -8 -20 326.609 659.961 4
 -6 8 -20 166.602 387.904 2
 -6 8 -20 388.714 411.342 3
 6 -8 20 220.497 700.895 1
 -6 -8 20 -405.695 817.501 1
 -6 8 20 376.123 858.129 3
 -6 -8 -20 535.887 674.732 5
 -6 -8 -22 16906.7 834.223 4
 -6 8 -22 13753.8 677.616 4
 -6 -8 22 13802.3 1044.13 1
 -6 8 22 14421.6 1101.11 3
 6 -8 22 13178.6 904.138 1
 -6 -8 -22 14711.4 873.687 5
 -6 8 22 14921.3 832.802 1
 -6 8 -24 805.302 826.723 5
 -6 8 24 -1162.43 748.992 1
 6 -8 24 -65.7066 779.05 1
 -6 -8 -24 -746.065 732.26 4
 -6 8 -24 -176.307 550.112 4
 -6 -8 24 283.101 936.407 1
 -6 -8 -24 -206.832 774.612 5
 -6 8 24 -1404.43 1034.99 3
 -6 8 26 2201.19 771.368 1
 6 -8 26 3782.26 952.161 1
 -6 8 -26 4550.28 611.731 4
 -6 -8 -26 4117.56 772.601 4
 -6 -8 26 3895.08 985.835 1
 -6 -8 -26 4438.95 807.727 5
 -6 8 -26 5424.95 914.88 5
 -6 8 26 3166.65 1088.35 3
 6 -8 28 -650.002 861.503 1
 -6 8 -28 -94.3414 580.319 4
 -6 -8 30 17239.3 1173.59 1
 -6 -8 -30 15515.3 969.264 4
 -6 -8 -30 14963.9 967.678 5
 -6 8 30 17460.1 933.654 1
 -6 8 -32 -49.7393 943.134 5
 -6 8 32 1208.44 778.327 1
 -6 -8 32 -1484.38 1026.08 1
 -6 -8 -32 -688.498 840.324 5
 -6 -10 0 69443.5 752.987 4
 -6 10 0 78164.5 908.905 2
 -6 10 0 77020.5 935.151 3
 -6 -10 0 67277 902.151 1
 -6 -10 2 255.086 162.467 4
 -6 -10 2 357.262 314.771 1
 -6 -10 -2 250.037 257.956 1
 -6 -10 2 269.746 87.2711 2
 -6 10 -2 553.05 264.356 2
 -6 10 2 681.688 274.015 2
 -6 10 -2 676.515 271.272 3
 -6 10 2 600.912 311.981 3
 6 -10 4 5390.01 595.725 1
 -6 -10 4 4904.7 194.136 4
 -6 10 -4 5675.3 325.47 2
 -6 10 4 5296.57 343.154 2
 -6 -10 -4 5129.05 345.703 5
 -6 -10 4 5589.77 431.49 1
 -6 10 -4 6297.66 307.334 3
 -6 10 4 4676.53 385.519 3
 -6 -10 -4 3828.64 274.147 1
 -6 -10 6 59.9316 437.317 1
 -6 -10 -6 -181.663 367.786 5
 6 -10 -6 406.729 345.539 4
 -6 -10 6 331.1 190.357 4
 6 -10 6 197.129 534.272 1
 -6 -10 -6 111.078 196.004 1
 -6 -10 -6 709.535 321.566 4
 -6 10 -6 446.101 286.391 2
 -6 10 6 -191.361 328.966 2
 -6 10 6 121.795 378.502 3
 -6 10 -6 427.904 248.193 3
 6 -10 -6 437.14 224.982 5
 6 -10 -8 72939.9 1072.43 4
 -6 -10 -8 69663.8 950.48 4
 -6 10 -8 73512.8 989.244 2
 -6 10 8 68468.1 1012.83 2
 -6 10 -8 71310.1 965.487 3
 6 -10 8 68454.4 1202.87 1
 -6 10 8 72315.9 1143.36 3
 6 -10 -8 67226.3 868.445 5
 -6 -10 -8 69530.5 1043.42 5
 -6 -10 10 307.632 536.971 1
 6 -10 -10 669.695 412.966 4
 -6 -10 -10 544.303 413.498 4
 -6 10 -10 633.003 311.705 2
 -6 10 -10 695.243 289.354 3
 6 -10 -10 642.973 225.272 5
 -6 10 10 618.014 387.451 2
 -6 10 10 629.048 490.954 3
 -6 -10 -10 266.055 406.945 5
 6 -10 10 259.89 570.989 1
 -6 10 -12 34183.3 682.931 2
 -6 -10 -12 34307.8 737.787 4
 -6 10 12 34585.5 774.12 2
 -6 -10 12 36315.9 980.339 1
 -6 10 -12 32879.3 645.552 3
 -6 10 12 35210.5 927.27 3
 -6 -10 -12 32658.7 797.229 5
 6 -10 14 9.63859 629.344 1
 -6 -10 -14 244.51 509.048 4
 -6 10 -14 74.5569 349.923 2
 -6 10 -14 -117.16 324.076 3
 -6 10 14 510.387 475.221 2
 -6 -10 -14 25.8004 507.025 5
 -6 -10 14 219.796 670.08 1
 -6 10 14 1992.24 708.111 3
 -6 10 -16 9274.08 455.951 2
 -6 -10 16 10146.3 842.348 1
 -6 10 -16 8673.34 447.181 3
 -6 10 16 10420.9 851.201 3
 -6 -10 -16 8477.01 682.396 5
 6 -10 16 8881.8 750.606 1
 -6 10 -18 451.547 728.351 5
 -6 -10 -18 621.851 656.865 4
 -6 10 -18 3.45784 405.565 2
 -6 10 -18 321.953 384.956 3
 -6 -10 18 115.01 808.146 1
 -6 10 18 -249.742 536.182 2
 6 -10 18 110.913 720.246 1
 -6 -10 -18 -17.6866 620.137 5
 -6 10 18 -517.421 851.546 3
 -6 -10 20 31799.3 1172.08 1
 -6 10 20 28300.7 877.265 2
 -6 10 -20 27409.7 724.928 3
 6 -10 20 30123.5 1073.9 1
 -6 10 20 32128.4 1244.46 3
 -6 -10 -20 31736.8 987.338 5
 -6 10 -22 5.72244 826.677 5
 -6 -10 -22 938.301 778.837 4
 -6 -10 22 444.724 854.848 1
 -6 -10 -22 951.813 727.617 5
 -6 10 22 801.327 625.106 2
 -6 10 22 -131.418 952.305 3
 -6 10 -24 1137.61 866.428 5
 -6 -10 -24 903.048 818.983 4
 6 -10 24 668.946 820.481 1
 -6 10 -24 522.569 588.294 4
 -6 -10 24 423.856 927.069 1
 -6 10 24 478.404 635.464 2
 -6 -10 -24 966.975 766.476 5
 -6 10 24 1366.81 1026.14 3
 -6 10 -26 209.854 863.448 5
 6 -10 26 -554.708 866.781 1
 -6 -10 -26 -995.32 806.063 4
 -6 10 -26 -24.4534 555.456 4
 -6 -10 26 -394.836 969.166 1
 -6 10 26 -199.632 653.16 2
 -6 10 26 -1578.92 1098.06 3
 6 -10 28 21984.1 1236.06 1
 -6 10 -30 -98.2167 955.842 5
 6 -10 30 -788.011 927.639 1
 -6 -10 -30 -882.587 852.083 4
 -6 -10 30 -374.46 1022.32 1
 -6 10 30 162.667 674.707 2
 -6 10 -32 84.2392 922.976 5
 -6 -10 -32 1376.51 836.052 4
 -6 10 32 6589.5 776.426 2
 -6 -10 32 3980.76 1096.29 1
 -6 -10 -32 4550.59 867.707 5
 -6 10 32 3915.28 1236.92 3
 -6 12 0 424.537 291.063 2
 -6 -12 0 648.995 405.901 1
 -6 12 0 66.5985 292.078 3
 -6 -12 0 136.124 307.278 5
 -6 -12 -2 43793.2 814.811 1
 -6 -12 -2 50870.6 694.57 4
 -6 12 -2 52669.6 786.148 2
 -6 12 2 50706.7 788.836 2
 -6 -12 -2 47989.3 789.541 5
 -6 12 -2 53142.6 780.369 3
 -6 12 2 50642.3 831.056 3
 -6 -12 2 48988.5 876.732 1
 -6 -12 2 46161.6 767.88 5
 -6 -12 -4 354.587 345.141 1
 -6 -12 4 45.2975 421.994 1
 -6 12 4 75.8926 308.265 2
 -6 12 -4 96.0086 286.808 2
 6 -12 4 512.962 536.598 1
 -6 12 -4 -50.3869 271.776 3
 -6 -12 4 -34.8361 308.771 5
 -6 -12 -4 -129.875 350.443 5
 -6 12 4 -455.683 363.047 3
 6 -12 -6 15732.1 545.598 4
 -6 -12 6 15344.2 371.893 4
 -6 -12 -6 16044.3 482.196 4
 -6 12 -6 17056.1 478.571 2
 -6 12 6 16120.6 503.768 2
 -6 12 -6 15739.7 420.73 3
 -6 -12 -6 14044 508.801 5
 -6 12 6 15948.5 574.098 3
 6 -12 -6 15698.2 428.094 5
 -6 -12 6 15051 479.742 5
 6 -12 6 14715.9 730.162 1
 -6 -12 8 270.434 534.797 1
 6 -12 -8 -335.664 434.81 4
 -6 -12 -8 -525.649 411.576 4
 6 -12 -8 11.4424 250.606 5
 6 -12 8 436.627 583.326 1
 -6 12 -8 -51.2838 305.788 2
 -6 12 -8 -20.3304 268.774 3
 -6 12 8 43.838 373.472 2
 -6 12 8 46.7223 446.757 3
 6 -12 -10 43099.8 890.807 4
 -6 -12 -10 42335.8 785.104 4
 -6 12 -10 40454.2 735.063 2
 -6 12 10 41641.7 810.532 2
 6 -12 10 41878.7 1026.43 1
 -6 12 -10 39801.3 686.177 3
 -6 12 10 43284.1 966.75 3
 -6 -12 -10 38812 830.791 5
 -6 -12 12 -116.024 639.002 1
 -6 -12 -12 -275.398 510.803 4
 -6 12 -12 -141.445 340.816 2
 -6 12 12 1627.99 479.218 2
 -6 12 -12 197.836 304.472 3
 6 -12 12 325.022 602.322 1
 -6 -12 -12 108.782 462.932 5
 -6 12 12 996.581 637.715 3
 -6 -12 14 3231.35 740.709 1
 -6 -12 -14 1657.53 587.573 4
 -6 12 14 3765.86 558.764 2
 6 -12 14 276.531 686.688 1
 -6 12 -14 2219.74 370.958 2
 -6 12 -14 2028.71 347.977 3
 -6 12 14 4569.69 756.967 3
 -6 -12 -14 1946.3 540.382 5
 6 -12 16 -374.624 722.259 1
 -6 -12 -16 138.911 572.891 5
 -6 -12 -16 -383.615 641.327 4
 -6 12 -16 -39.1111 375.72 2
 -6 12 -16 -192.602 339.133 3
 -6 12 16 198.991 512.887 2
 -6 -12 16 448.706 775.416 1
 -6 12 16 245.591 784.34 3
 -6 -12 -18 28348.9 906.107 4
 -6 12 18 22635.8 774.581 2
 -6 -12 18 26650.4 1136.03 1
 -6 12 -18 21851.6 622.709 3
 -6 12 18 26957.9 1154.92 3
 -6 -12 -18 23395 870.588 5
 6 -12 18 23928.8 996.954 1
 -6 -12 -20 464.385 739.77 4
 -6 12 -20 2455.18 490.959 3
 6 -12 20 43.5226 832.198 1
 -6 12 20 517.607 590.515 2
 -6 -12 20 -6.85612 942.713 1
 -6 -12 -20 842.785 686.439 5
 -6 12 20 86.9244 942.497 3
 -6 12 -22 9454.16 548.299 2
 -6 -12 -22 15295.8 883.188 4
 -6 -12 22 14318.2 1105.54 1
 -6 12 -22 11130 555.455 3
 6 -12 22 13635 958.427 1
 -6 12 22 12419.2 1106.8 3
 -6 12 -24 18.2542 819.248 5
 -6 -12 -24 234.828 784.606 4
 6 -12 24 -40.6891 824.604 1
 -6 -12 24 -570.846 963.213 1
 -6 12 24 92.1251 620.636 2
 -6 -12 -24 530.839 767.539 5
 -6 12 24 -1013.83 1019.52 3
 6 -12 26 6713.44 952.232 1
 -6 12 26 5910.08 1129.81 3
 -6 12 -28 -7.11641 911.578 5
 6 -12 28 439.436 923.777 1
 -6 12 -28 9.06572 591.05 4
 -6 -12 28 -424.379 998.574 1
 -6 12 28 157.394 625.089 2
 -6 -12 -28 -126.235 765.959 5
 -6 12 30 11044.3 782.888 2
 -6 12 30 10399.7 1265.64 3
 -6 -12 -30 10960 899.173 5
 -6 12 -32 -34.7114 866.846 5
 6 -12 32 -597.142 936.258 1
 -6 -12 -32 -483.143 793.082 4
 -6 -12 32 -964.135 1067.69 1
 -6 -14 0 76511.4 936.245 4
 -6 14 0 77709.8 1054.28 2
 -6 14 0 75542.3 1050.89 3
 -6 -14 0 74233.9 1076.79 5
 -6 -14 -2 273.338 478.651 1
 -6 -14 2 -64.2456 293.276 4
 -6 14 -2 54.307 303.74 2
 -6 14 2 -349.89 329.295 2
 -6 -14 2 19.9149 488.346 1
 -6 14 -2 -289.856 309.932 3
 -6 -14 2 -422.668 343.159 5
 -6 14 2 39.0908 338.254 3
 -6 -14 4 4100.72 307.438 4
 -6 -14 -4 4978.83 408.904 4
 -6 14 -4 4563.54 361.356 2
 -6 14 4 4530.01 385.014 2
 -6 14 -4 4396.06 313.383 3
 -6 -14 4 4425.22 413.711 5
 -6 14 4 4638.5 422.687 3
 -6 -14 -4 5091.12 422.118 5
 6 -14 4 3348.99 639.206 1
 6 -14 6 292.733 625.76 1
 6 -14 -6 70.8509 442.778 4
 -6 -14 6 454.528 318.478 4
 -6 -14 -6 -114.903 396.453 4
 -6 14 6 358.463 357.132 2
 -6 -14 6 731.393 540.289 1
 6 -14 -6 269.397 321.341 5
 -6 14 -6 611.556 334.187 2
 -6 14 -6 588.498 277.29 3
 -6 -14 6 425.543 361.429 5
 -6 -14 -6 373.906 384.488 5
 -6 14 6 70.3646 437.501 3
 -6 -14 -8 35584 714.426 4
 -6 14 -8 34472.4 684.712 2
 -6 14 8 32629.7 733.021 2
 -6 14 -8 32985.2 621.065 3
 -6 -14 8 36860.1 970.051 1
 -6 14 8 32563.4 831.459 3
 6 -14 -8 30194.6 616.747 5
 -6 -14 -8 28725.7 727.08 5
 6 -14 10 -787.624 668.761 1
 -6 -14 10 193.278 652.438 1
 -6 -14 -10 -271.993 485.454 4
 -6 14 10 -544.05 583.681 3
 6 -14 -10 37.9649 306.921 5
 -6 14 -10 -371.115 335.567 2
 -6 14 -10 -64.9123 291.539 3
 -6 14 10 391.255 450.407 2
 -6 -14 -10 -535.571 487.146 5
 -6 14 -12 18481.6 567.34 2
 -6 -14 -12 18651.3 686.651 4
 -6 14 12 17461.4 654.953 2
 -6 14 -12 16605.8 478.09 3
 -6 14 12 17988.3 818.552 3
 -6 -14 14 683.05 810.857 1
 -6 -14 -14 -113.731 590.094 4
 -6 14 -14 -99.2017 384.95 2
 6 -14 14 73.1117 694.528 1
 -6 14 -14 148.228 326.104 3
 -6 14 14 250.899 488.664 2
 -6 -14 -14 -242.867 535.103 5
 -6 14 14 -22.0703 706.774 3
 -6 -14 16 3347.35 844.548 1
 6 -14 16 2142.95 782.904 1
 -6 -14 -16 1731.31 657.37 4
 -6 14 -16 210.818 420.138 2
 -6 14 -16 1919.16 380.247 3
 -6 14 16 2611.65 568.381 2
 -6 -14 -16 1740.62 607.27 5
 -6 14 16 2566.49 832.841 3
 6 -14 18 -634.1 812.619 1
 -6 -14 -18 -443.721 692.694 4
 -6 14 -18 -221.807 420.759 2
 -6 14 -18 -368.561 390.577 3
 -6 14 18 492.907 590.619 2
 -6 -14 -18 65.7223 625.655 5
 -6 14 18 -842.305 880.626 3
 -6 14 -20 23276.4 740.824 2
 -6 -14 -20 27397.4 943.855 4
 -6 -14 20 31029.3 1262.56 1
 -6 14 -20 24287.1 674.417 3
 -6 14 20 27980.5 1269.45 3
 -6 -14 -20 24357.5 928.186 5
 6 -14 20 26589.1 1113.13 1
 -6 14 -22 5.755 774.624 5
 -6 -14 -22 380.081 752.257 4
 -6 14 -22 -41.8235 434.61 2
 -6 14 -22 -78.7261 434.364 3
 6 -14 22 281.888 897.608 1
 -6 14 22 -193.131 604.501 2
 -6 -14 22 -608.052 1002.2 1
 -6 -14 -22 -285.303 697.644 5
 -6 14 22 -1022.08 1040.9 3
 -6 14 -24 198.547 449.688 2
 -6 14 -24 586.918 436.538 3
 -6 -14 24 71.2123 1012.81 1
 6 -14 24 242.058 840.496 1
 -6 14 24 221.989 621.964 2
 -6 14 24 708.322 1029.24 3
 -6 14 -26 -143.075 616.238 4
 6 -14 26 671.53 894.453 1
 -6 -14 -26 -401.468 729.65 5
 -6 -14 -28 9100.53 897.67 4
 -6 14 -28 7883.52 691.03 4
 -6 -14 28 9965.16 1103.71 1
 -6 14 28 7504.06 734.96 2
 -6 14 28 9531.32 1189.2 3
 -6 -14 -28 8913.38 832.936 5
 -6 14 -30 28.6819 896.444 5
 6 -14 30 -117.897 966.073 1
 -6 -14 -30 -731.071 858.613 4
 -6 14 30 -613.547 701.149 2
 -6 -14 30 -1801.91 1050.56 1
 -6 -14 -30 -675.636 781.301 5
 -6 14 30 98.4083 1099.75 3
 -6 -16 0 -219.115 353.812 4
 -6 16 0 -91.8195 331.055 2
 -6 16 0 -144.898 325.24 3
 -6 -16 0 -96.9783 384.982 5
 -6 -16 2 36036.2 620.529 4
 -6 -16 -2 30874.3 852.131 1
 -6 -16 -2 35864.6 637.189 4
 6 -16 2 31975.5 1042.25 1
 -6 16 -2 34355 693.424 2
 -6 16 2 33214.7 688.973 2
 -6 16 -2 35055 671.629 3
 -6 16 2 34333.7 723.568 3
 -6 -16 2 32675 708.286 5
 -6 -16 -2 33796.3 733.042 5
 -6 -16 4 -170.758 330.826 4
 -6 -16 -4 46.5938 390.285 4
 -6 16 -4 -354.261 293.04 3
 -6 16 -4 -245.407 338.357 2
 -6 16 4 -271.72 369.456 2
 -6 -16 4 -516.272 621.914 1
 6 -16 4 165.941 650.164 1
 -6 -16 4 135.278 407.038 5
 -6 16 4 -81.3807 399.154 3
 -6 -16 -4 430.183 396.524 5
 6 -16 -6 3965.3 518.379 4
 -6 -16 6 4640.66 412.47 4
 -6 -16 -6 4669.18 452.37 4
 -6 16 -6 4927.8 406.957 2
 -6 -16 6 4462.18 449.234 5
 -6 16 6 4130.97 418.409 2
 6 -16 6 4229.16 716.178 1
 -6 16 -6 4519.7 335.071 3
 -6 16 6 4440.14 513.992 3
 6 -16 -6 3962.82 410.555 5
 -6 -16 6 4683.08 664.781 1
 -6 -16 -6 3589.53 447.836 5
 -6 -16 8 -40.3662 369.085 4
 6 -16 -8 -259.073 540.596 4
 -6 -16 -8 302.193 461.949 4
 6 -16 8 426.173 676.757 1
 -6 -16 8 -249.831 674.354 1
 -6 16 -8 -126.147 356.114 2
 -6 16 -8 -155.147 289.543 3
 -6 16 8 188.458 408.085 2
 -6 -16 -8 136.718 437.007 5
 -6 16 8 -88.2908 500.208 3
 6 -16 -10 30806.2 868.096 4
 -6 -16 -10 28513.4 725.825 4
 -6 16 -10 26245.2 641.797 2
 -6 16 10 27509.8 744.58 2
 6 -16 10 27402.1 994.299 1
 -6 16 -10 26972.6 599.763 3
 -6 -16 10 31314.8 1050.46 1
 -6 16 10 29646.3 907.894 3
 -6 -16 -10 25315.2 744.293 5
 -6 -16 12 306.269 752.564 1
 -6 -16 -12 -169.145 552.274 4
 -6 16 -12 -281.565 395.834 2
 -6 16 -12 -150.333 312.829 3
 -6 16 12 -120.337 489.945 2
 6 -16 12 74.7989 732.611 1
 -6 -16 -12 -486.632 540.178 5
 -6 16 12 201.644 650.693 3
 -6 -16 14 1777.99 877.901 1
 -6 -16 -14 701.369 641.112 4
 -6 16 -14 2342.2 369.47 3
 -6 16 -14 219.262 430.183 2
 6 -16 14 114.031 752.097 1
 -6 16 14 1572.34 529.048 2
 -6 -16 -14 1687.43 647.015 5
 -6 16 14 2264.99 739.987 3
 -6 -16 -16 277.743 673.888 4
 6 -16 16 203.556 804.063 1
 -6 16 -16 436.424 417.407 2
 -6 16 -16 102.517 355.72 3
 -6 16 16 817.434 536.642 2
 -6 -16 -16 549.843 626.578 5
 -6 16 16 229.161 807.635 3
 6 -16 18 13763.1 943.9 1
 -6 16 -18 12685.4 583.8 2
 -6 -16 -18 14968.1 817.659 4
 -6 16 18 13079.1 693.274 2
 -6 16 -18 11969.3 497.387 3
 -6 16 18 14115.5 1033.56 3
 -6 -16 -18 11478.4 756.636 5
 -6 -16 20 -386.628 941.19 1
 -6 -16 -20 59.6508 728.086 4
 -6 16 -20 107.567 463.887 2
 -6 16 -20 57.3789 391.779 3
 -6 16 20 -1369.75 975.974 3
 -6 16 20 -54.7842 591.847 2
 -6 -16 -20 -661.393 666.975 5
 6 -16 20 294.895 857.531 1
 -6 16 22 13456.5 781.402 2
 -6 16 -22 13893.3 619.431 3
 6 -16 22 14833.2 1018.99 1
 -6 16 -24 9.20236 443.832 2
 -6 16 -24 540.462 434.485 3
 6 -16 24 -280.715 854.302 1
 -6 -16 -26 2331.38 781.012 4
 -6 16 -26 3087.75 674.172 4
 -6 16 26 1864.97 660.724 2
 -6 -16 26 2784.84 1100.6 1
 -6 -16 -26 1659.47 739.638 5
 -6 16 26 2312.17 1113.94 3
 -6 16 -28 984.469 847.904 5
 -6 -16 -28 -1295.13 817.288 4
 6 -16 28 151.023 929.632 1
 -6 -16 28 -953.388 1089.99 1
 -6 -16 -28 900.55 766.954 5
 -6 16 28 -880.17 1109.9 3
 -6 -18 0 37743.5 998.764 1
 -6 -18 0 39605.2 703.561 4
 -6 18 0 37917.4 766.724 2
 -6 18 0 36944.7 736.42 3
 -6 -18 0 35170.3 779.439 5
 -6 -18 2 1025.09 617.694 1
 -6 -18 2 508.221 379.984 4
 -6 -18 -2 665.03 413.532 4
 -6 18 -2 1050.99 378.518 2
 -6 18 2 572.661 389.688 2
 -6 18 -2 757.148 347.747 3
 6 -18 2 898.536 749.266 1
 -6 -18 2 655.294 431.025 5
 -6 18 2 879.243 401.105 3
 -6 -18 -2 527.612 436.542 5
 -6 -18 4 2958.93 422.976 4
 -6 -18 -4 2319.92 431.316 4
 -6 18 4 2100.82 424.212 2
 6 -18 4 2863.9 762.983 1
 -6 18 -4 1638.94 390.886 2
 -6 -18 4 3548.43 477.731 5
 -6 18 -4 1490.3 326.82 3
 -6 -18 -4 2178.75 458.909 5
 -6 18 4 2133.7 436.227 3
 -6 -18 4 4379.56 716.974 1
 6 18 6 116.318 752.732 3
 -6 -18 6 348.116 442.659 5
 6 -18 -6 -54.2964 531.889 4
 -6 -18 6 254.595 420.244 4
 -6 -18 -6 388.986 453.993 4
 -6 18 -6 255.301 385.793 2
 -6 18 6 -212.977 403.575 2
 -6 -18 6 -674.517 759.383 1
 -6 18 -6 -112.541 301.485 3
 6 -18 -6 138.64 407.641 5
 -6 -18 -6 9.59287 452.554 5
 -6 18 6 229.918 475.225 3
 6 -18 6 -443.81 725.405 1
 6 -18 -8 16891.9 781.637 4
 -6 -18 -8 17782.2 641.542 4
 -6 18 -8 14931.4 556.914 2
 -6 18 8 14657.7 598.938 2
 -6 18 -8 14076.6 458.57 3
 6 -18 8 14030.1 859.791 1
 6 -18 -8 13005.1 551.197 5
 -6 -18 8 16367.3 914.836 1
 -6 18 8 14422.6 686.461 3
 -6 -18 -8 13677.5 613.263 5
 6 -18 10 429.569 770.154 1
 -6 -18 -10 20.4117 537.8 4
 -6 -18 10 277.564 792.497 1
 -6 18 -10 74.7085 407.492 2
 -6 18 -10 331.157 323.744 3
 -6 18 10 426.275 464.669 2
 -6 -18 -10 67.6192 511.9 5
 -6 18 10 407.797 606.103 3
 -6 18 -12 11054.6 555.369 2
 6 -18 12 11751.6 885.559 1
 -6 18 -12 11958.5 455.074 3
 -6 -18 12 13991.7 996.112 1
 -6 -18 -12 9650.87 643.268 5
 -6 18 12 11943.2 825.109 3
 -6 -18 14 -140.422 870.177 1
 -6 -18 -14 56.1193 634.687 4
 -6 18 -14 114.346 438.899 2
 6 -18 14 135.093 749.342 1
 -6 18 -14 -89.1645 333.176 3
 -6 18 14 482.369 595.756 2
 -6 -18 -14 -117.071 577.968 5
 -6 -18 16 3061.78 990.107 1
 -6 -18 -16 2273.71 668.792 4
 6 -18 16 1854.35 823.59 1
 -6 18 -16 2300.49 381.081 3
 -6 18 -16 494.713 459.488 2
 -6 -18 -16 1424.09 635.461 5
 -6 18 16 147.987 599.172 2
 -6 18 16 1978.14 817.592 3
 -6 -18 18 483.301 1026.98 1
 6 -18 18 -416.053 832.182 1
 -6 -18 -18 -773.697 686.388 4
 -6 18 18 -160.182 584.843 2
 -6 18 -18 -12.883 434.206 2
 -6 18 -18 34.4154 366.075 3
 -6 -18 -18 -1203.51 740.145 5
 -6 18 18 -287.392 868.521 3
 -6 18 20 17269.8 782.737 2
 -6 18 -20 18577.5 620.227 3
 -6 18 -22 839.735 496.581 2
 -6 18 -22 441.701 420.268 3
 -6 -18 -24 217.35 735.2 4
 -6 18 -24 542.676 466.127 2
 -6 18 -24 1242.22 476.007 3
 -6 18 24 657.167 618.787 2
 -6 -18 -24 1075.5 698.846 5
 -6 18 24 422.33 1023.59 3
 -6 -18 24 1981.56 1080.42 1
 -6 -18 -26 900.937 761.818 4
 6 -18 26 -896.209 888.772 1
 -6 18 26 -307.908 641.709 2
 -6 -18 -26 927.774 729.822 5
 -6 18 26 -830.83 1107.27 3
 -6 -18 -28 5444.84 840.975 4
 6 -18 28 3648.64 941.065 1
 -6 -18 -28 2085.17 797.963 5
 -6 18 28 3714.71 716.439 2
 -6 18 28 3044.54 1169.84 3
 -6 18 -28 2048.42 857.845 5
 -6 -20 0 377.745 481.594 4
 6 -20 0 324.471 854.097 1
 -6 20 0 -211.719 401.824 2
 -6 20 0 415.94 378.259 3
 -6 -20 0 -444.964 473.25 5
 -6 -20 2 13593.4 559.393 4
 -6 -20 2 14904.7 643.771 5
 -6 20 -2 14859.6 522.235 3
 -6 20 2 14543.4 570.862 3
 6 -20 2 12820.2 880.82 1
 -6 -20 2 14576.1 863.395 1
 -6 -20 4 -288.059 459.515 4
 -6 -20 -4 -340.064 486.856 4
 6 -20 4 -380.072 796.524 1
 -6 20 -4 78.9583 390.388 2
 -6 20 4 -75.5451 401.412 2
 -6 -20 -4 3.44018 495.685 5
 -6 20 -4 349.846 328.582 3
 -6 -20 4 -23.6428 473.346 5
 -6 20 4 -75.8619 439.261 3
 -6 -20 4 210.7 738.102 1
 -6 -20 -6 899.61 511.389 4
 6 -20 -6 601.82 631.599 4
 -6 -20 6 1923.13 482.53 4
 -6 20 -6 2018.86 456.678 2
 -6 20 -6 2266.34 357.341 3
 -6 20 6 84.5488 480.887 2
 6 -20 -6 1711.72 479.705 5
 -6 -20 6 2845.63 503.718 5
 -6 -20 6 2608.17 817.68 1
 6 -20 6 2066.84 812.811 1
 -6 -20 -6 2169.53 504.607 5
 -6 20 6 1606.66 519.766 3
 6 -20 -8 -75.4366 664.1 4
 -6 -20 -8 54.5097 504.572 4
 6 -20 8 -16.2046 750.811 1
 -6 20 -8 74.9446 417.091 2
 -6 -20 8 13.9568 838.622 1
 -6 20 -8 454.258 322.972 3
 -6 20 8 -49.0648 463.125 2
 -6 -20 -8 735.663 505.443 5
 -6 20 8 -13.1508 561.614 3
 -6 20 -10 13860.2 568.373 2
 6 -20 10 14634.2 944.784 1
 -6 20 -10 14040.6 482.732 3
 -6 -20 -10 10943.7 634.221 5
 -6 -20 10 16187.8 1016.92 1
 -6 20 10 13668.7 762.223 3
 6 20 10 16952 1201.34 3
 6 20 12 -1694.22 1129.05 3
 -6 -20 -12 30.5241 604.405 4
 -6 -20 12 273.928 901.944 1
 -6 20 -12 28.4855 429.393 2
 -6 -20 -12 -258.555 552.535 5
 -6 20 -12 50.3569 330.67 3
 -6 20 12 38.4407 507.038 2
 6 -20 12 156.095 790.129 1
 -6 20 12 -281.977 668.118 3
 -6 -20 -14 1512.48 643.761 4
 -6 -20 14 1114.25 961.387 1
 -6 20 -14 233.812 465.165 2
 6 -20 14 65.2359 782.08 1
 -6 20 -14 1191.68 348.543 3
 -6 20 14 27.2715 538.18 2
 -6 -20 -14 487.105 559.798 5
 -6 20 14 1922.63 724.14 3
 -6 -20 16 47.4908 972.627 1
 -6 -20 -16 102.654 641.843 4
 6 -20 16 -6.2316 795.688 1
 -6 20 -16 35.5223 462.907 2
 -6 20 -16 -309.976 360.429 3
 -6 20 16 4.87028 550.376 2
 -6 -20 -16 -996.56 629.83 5
 -6 20 16 -631.919 772.011 3
 -6 20 18 12545.2 719.991 2
 -6 20 -18 12567 518.453 3
 -6 -20 -20 322.969 702.079 4
 -6 20 -20 206.868 477.474 2
 -6 20 -20 423.057 407.023 3
 -6 -20 -20 -651.223 674.744 5
 -6 20 20 1027.44 895.426 3
 -6 -20 -22 5439.5 781.248 4
 -6 20 22 3167.77 666.542 2
 6 -20 22 4469.74 937.168 1
 -6 -20 -22 4174.56 739.591 5
 -6 20 22 4115.99 988.69 3
 -6 -20 -24 -300.878 758.441 4
 6 -20 24 -831.226 915.842 1
 -6 20 24 154.813 618.026 2
 -6 -20 -24 -902.072 732.009 5
 -6 20 24 -1373.22 1029.2 3
 -6 -20 -26 357.912 803.387 4
 -6 -20 -26 1573 751.108 5
 6 -20 26 902.57 893.313 1
 -6 20 26 1027.41 619.624 2
 -6 20 26 402.263 1050.4 3
 -6 22 0 11521.7 563.942 2
 -6 22 0 13119.3 523.234 3
 -6 -22 0 12899.8 629.086 5
 -6 -22 2 -93.3539 475.478 4
 -6 -22 -2 -359.042 505.919 4
 -6 22 -2 -236.75 407.887 2
 -6 22 2 -63.072 416.746 2
 6 -22 2 -5.74819 802.046 1
 -6 22 -2 -48.7335 375.737 3
 -6 -22 2 21.8786 506.711 5
 -6 22 2 95.346 411.221 3
 -6 -22 -2 -219.131 494.513 5
 6 -22 4 624.515 814.347 1
 -6 -22 4 404.112 523.312 4
 -6 -22 -4 162.385 527.997 4
 -6 22 -4 803.828 346.204 3
 -6 22 -4 779.764 424.691 2
 -6 22 4 708.811 441.411 2
 -6 -22 4 450.871 516.876 5
 -6 -22 -4 786.099 519.002 5
 -6 22 4 1210.73 470.095 3
 -6 -22 4 946.809 804.692 1
 6 -22 -6 -112.543 653.565 4
 -6 -22 6 225.58 490.02 4
 -6 -22 -6 71.3656 549.05 4
 -6 -22 -6 943.732 533.599 5
 -6 22 -6 66.0062 437.927 2
 6 -22 6 12.0624 823.933 1
 -6 22 6 355.624 434.081 2
 -6 22 -6 18.2213 344.848 3
 -6 -22 6 250.41 534.413 5
 -6 -22 6 761.922 823.364 1
 -6 22 6 -145.664 506.154 3
 -6 -22 -8 8440.41 660.709 4
 -6 22 8 7117.27 568.479 2
 -6 22 -8 8211.31 421.014 3
 -6 22 8 7690.78 660.351 3
 -6 -22 -8 8116.11 597.602 5
 -6 22 -10 -124.26 413.723 2
 -6 -22 10 -1618.05 952.095 1
 -6 22 -10 40.1149 334.175 3
 -6 22 10 -21.6682 478.84 2
 -6 -22 -10 131.371 542.867 5
 -6 22 10 748.593 584.87 3
 6 -22 10 -675.638 820.835 1
 -6 -22 -12 5712.63 634.362 4
 -6 22 12 5957.01 568.138 2
 -6 -22 12 6307.74 1044 1
 -6 22 12 6177.46 712.061 3
 -6 22 -12 6090.92 406.752 3
 -6 -22 -12 6033.25 599.579 5
 6 22 14 -612.404 1202.2 3
 -6 -22 14 -449.411 1033.87 1
 -6 22 -14 -114.547 473.233 2
 6 -22 14 91.2253 782.344 1
 -6 22 14 122.399 517.873 2
 -6 22 -14 -112.627 332.43 3
 6 22 16 4722.52 1355.3 3
 -6 -22 16 4087.71 1051.78 1
 -6 22 -16 2578.75 390.9 3
 -6 22 -16 2279.01 486.52 2
 -6 22 16 2883.23 580.161 2
 6 22 18 2611.09 1413.73 3
 -6 -22 -18 403.388 684.653 4
 -6 22 -18 -29.7853 459.594 2
 -6 -22 -18 -432.393 599.648 5
 -6 22 18 2108.19 835.696 3
 -6 -22 -20 8488.19 768.373 4
 -6 22 20 6857.12 708.725 2
 -6 -22 -20 6418.23 706.323 5
 6 -22 20 7462.75 901.192 1
 6 22 22 -406.904 1631.7 3
 -6 -22 22 372.561 1081.6 1
 -6 -22 -22 -349.984 729.311 4
 -6 22 22 -184.662 632.116 2
 -6 -22 -22 5.20959 649.215 5
 -6 22 22 8.00461 900.186 3
 6 -22 22 -1134.94 896.624 1
 -6 -22 24 2485.7 1062.53 1
 6 22 24 1777.95 1761.67 3
 -6 22 24 934.728 636.89 2
 6 -22 24 341.566 902.856 1
 -6 22 24 566.545 957.718 3
 6 -24 0 303.627 815.951 1
 -6 -24 0 22.6212 502.61 4
 -6 24 0 -4.12913 442.793 2
 -6 24 0 218.009 376.138 3
 -6 -24 0 -31.8349 557.497 5
 -6 -24 2 4878.64 568.85 4
 -6 -24 -2 5535.66 571.28 4
 6 -24 -2 831.72 948.729 1
 -6 24 -2 8203.22 485.395 3
 -6 24 2 5564.91 491.797 3
 -6 -24 2 4792.36 572.677 5
 -6 -24 -2 5221.67 576.175 5
 6 -24 2 647.694 900.817 1
 -6 -24 4 -625.284 538.534 4
 -6 -24 -4 -128.072 540.838 4
 -6 24 4 -77.0061 444.769 2
 -6 -24 4 -815.845 545.719 5
 -6 -24 -4 204.034 517.372 5
 -6 24 4 -456.492 488.613 3
 -6 -24 6 36.2195 500.469 4
 -6 -24 -6 1451.93 582.425 4
 6 -24 6 36.3164 834.295 1
 -6 24 -6 162.212 473.931 2
 -6 24 6 85.005 462.889 2
 -6 24 -6 1262.88 366.677 3
 -6 -24 6 -810.343 559.808 5
 -6 -24 -6 1268.65 548.724 5
 -6 24 6 583.294 500.911 3
 -6 -24 6 1991.26 871.538 1
 -6 -24 -8 998.154 607.566 4
 -6 24 -8 9.54172 474.655 2
 -6 24 8 -105.313 467.028 2
 -6 24 -8 388.37 341.487 3
 -6 24 8 -231.945 545.152 3
 -6 24 -10 9313.84 565.722 2
 -6 24 10 8751.93 607.274 2
 -6 24 -10 9269.1 450.98 3
 -6 -24 10 7612.4 1092.74 1
 -6 24 -12 4.76464 448.516 2
 -6 -24 12 -1446.38 1006.34 1
 -6 24 -12 19.8992 338.543 3
 -6 24 12 -642.063 510.628 2
 -6 -24 -14 -73.8048 615.296 4
 -6 -24 14 468.095 1014.32 1
 -6 24 -14 201.495 480.118 2
 6 -24 14 115.438 766.13 1
 -6 -24 -14 529.863 561.492 5
 -6 24 14 593.658 687.155 3
 -6 -24 -16 -30.4013 624.656 4
 6 -24 16 -238.667 784.358 1
 -6 24 16 2083.61 775.893 3
 -6 -24 -16 177.205 573.222 5
 6 -24 18 5413.54 887.335 1
 -6 -24 -18 5307.86 705.361 4
 -6 -24 18 6558.2 1120.37 1
 -6 24 18 6169.35 657.122 2
 -6 24 18 6016.39 848.243 3
 -6 -24 -18 4969.44 659.553 5
 6 24 20 314.176 1541.04 3
 6 -24 20 -440.513 831.147 1
 -6 -24 20 182.38 1052.19 1
 -6 -24 -20 334.099 693.516 4
 -6 24 20 11.5086 578.064 2
 -6 -24 -20 572.813 647.107 5
 -6 24 20 7.15036 781.329 3
 -6 26 0 5814.59 471.344 3
 -6 26 -2 66.6549 432.883 2
 -6 26 2 4.38892 447.483 2
 -6 26 -2 249.003 390.363 3
 -6 26 2 -143.946 436.725 3
 -6 26 -4 767.416 470.094 2
 -6 26 4 378.32 462.782 2
 -6 26 -4 893.663 368.863 3
 -6 26 4 473.528 476.372 3
 -6 -26 -6 43.4484 523.588 5
 6 -26 6 -5.99834 789.642 1
 -6 26 -6 184.261 445.692 2
 -6 26 6 18.0301 452.815 2
 -6 26 -6 268.714 347.639 3
 -6 26 -8 3790.83 540.185 2
 -6 26 8 2973.71 514.17 2
 -6 -26 -8 3203.32 583.987 5
 -6 26 -8 3675.77 390.448 3
 -6 -26 -10 3.69642 617.781 4
 -6 -26 10 -299.551 975.687 1
 -6 26 10 262.492 493.045 2
 -6 -26 -10 810.288 568.342 5
 -6 26 10 -221.878 592.206 3
 6 -26 10 31.3694 819.682 1
 -6 26 12 4390.36 663.06 3
 -6 -26 -12 4296.25 615.097 5
 -6 -26 -14 7.96392 631.336 4
 6 -26 14 6.17724 758.799 1
 -6 -26 -14 260.411 561.804 5
 -6 26 14 -695.701 655.712 3
 -6 26 16 712.574 725.135 3
 -6 -26 -16 165.889 663.368 4
 -6 -26 16 147.338 1059.48 1
 6 -26 16 13.1698 823.17 1
 -6 26 16 692.549 545.432 2
 -6 -26 -16 1077.91 588.099 5
 6 -26 18 123.756 834.798 1
 -6 -26 18 -1152.09 1046.78 1
 -6 26 18 -721.493 551.357 2
 -6 -26 -18 793.067 599.147 5
 -6 26 18 -361.506 743.684 3
 -6 -28 0 802.584 588.447 4
 6 -28 0 6.82576 874.635 1
 -6 28 0 -515.803 474.645 2
 -6 -28 0 562.539 545.302 5
 -6 -28 2 3542.94 596.404 4
 -6 -28 -2 60.127 574.225 4
 -6 28 2 2169.39 511.428 2
 -6 -28 2 2362.98 558.89 5
 6 -28 -2 190.836 871.27 1
 -6 -28 -2 2318.69 584.594 5
 6 -28 2 759.655 829.193 1
 -6 -28 4 99.0514 528.073 4
 -6 -28 -4 -64.4783 576.128 4
 6 -28 4 -6.44932 833.668 1
 6 -28 -4 6.62156 870.603 1
 -6 28 4 481.935 473.321 2
 -6 -28 4 261.554 557.666 5
 -6 -28 -4 -28.7271 537.52 5
 -6 -28 -6 -158.419 571.184 4
 6 -28 6 -6.09647 780.609 1
 6 -28 -6 15.4984 996.286 1
 -6 28 -6 -28.3794 371.189 3
 -6 -28 -6 -519.509 539.654 5
 -6 28 6 649.389 514.206 3
 6 -28 8 135.446 848.747 1
 -6 -28 -8 25.6935 601.713 4
 -6 -28 -8 -436.387 548.061 5
 -6 -28 -10 3851.77 609.498 5
 -6 28 10 3407.37 617.261 3
 -6 -28 -12 -19.6275 623.85 4
 -6 28 12 -471.958 624.317 3
 -6 -28 12 9.46652 971.151 1
 -6 28 12 -182.702 508.742 2
 6 -28 12 6.18477 752.864 1
 -6 -28 -12 -248.291 582.629 5
 6 -30 0 6.77317 837.526 1
 -6 -30 0 615.96 615.02 4
 -6 30 0 1198.76 446.493 3
 -6 -30 0 1828.06 563.689 5
 -6 -30 2 -3.5807 579.578 4
 -6 -30 -2 -83.5307 585.125 4
 6 -30 -2 -7.10405 855.383 1
 6 -30 2 -887.302 842.513 1
 -6 30 -2 -76.0563 397.497 3
 -6 -30 2 680.91 549.49 5
 -6 30 2 160.198 435.121 3
 -6 -30 -2 97.6697 534.705 5
 -6 -30 4 1588.84 532.514 4
 -6 -30 -4 -95.9316 575.04 4
 6 -30 4 -6.35226 802.31 1
 -6 -30 4 1988.33 555.262 5
 -6 -30 -4 -13.6952 576.501 5
 -6 30 4 329.932 470.256 3
 6 -30 -4 20.8958 871.769 1
 6 -30 6 -88.981 803.411 1
 -6 -30 -6 -7.28963 589.502 4
 6 -30 -6 147.961 876.59 1
 -6 -30 -6 -408.026 549.811 5
 -7 1 1 92.7568 127.329 2
 -7 -1 -1 299.853 190.93 3
 -7 1 -1 268.307 199.832 3
 -7 -1 1 172.285 180.389 3
 -7 1 -1 90.9225 129.241 2
 -7 -1 -1 161.967 91.2248 2
 -7 1 1 106.246 183.754 3
 -7 -1 1 149.587 71.3161 2
 -7 -1 1 256.279 131.57 5
 -7 -1 -1 312.968 173.629 5
 -7 1 1 134.144 119.344 5
 -7 1 -1 228.192 166.254 5
 -7 -1 -3 31140.1 393.474 2
 -7 1 -3 33258.8 429.451 2
 -7 1 3 34678.5 420.546 2
 -7 -1 -3 36072.3 547.669 3
 -7 -1 3 32235.9 485.493 3
 -7 -1 3 31895 380.636 5
 -7 1 3 33110.7 509.929 3
 -7 -1 -3 37475.8 541.34 5
 -7 1 -3 34775.2 519.743 5
 -7 -1 3 35280.5 523.136 1
 -7 1 5 161172 1601.15 4
 -7 -1 -5 162608 1608.11 2
 -7 1 5 176249 1748.55 1
 -7 -1 5 164113 1675.33 3
 -7 1 5 162169 1711.58 3
 7 1 5 167781 1656.16 1
 -7 -1 -5 177977 1757.59 5
 -7 1 -5 171333 1730.4 5
 7 -1 5 185337 1763.98 1
 -7 -1 5 176044 1744.92 1
 -7 -1 7 23951.5 347.168 4
 7 1 7 23370.4 409.505 1
 7 -1 7 31736.6 561.853 1
 -7 1 -7 30982.9 543.754 3
 -7 -1 7 26608.7 471.139 3
 -7 1 7 27054.9 522.72 3
 -7 -1 -7 27254.2 558.452 5
 -7 1 -7 26108.5 537.252 5
 -7 -1 7 27157.8 552.515 1
 -7 -1 -9 3548.06 262.774 2
 -7 1 -9 3353.74 256.088 2
 7 -1 9 3842.28 352.078 1
 -7 -1 -9 3157.43 331.323 3
 -7 1 -9 3407.48 326.809 3
 -7 -1 9 2932.58 270.789 3
 -7 1 9 2998.11 304.53 3
 7 1 9 3231.42 246.488 1
 -7 1 -11 1710 379.575 5
 -7 -1 -11 2169.38 282.618 2
 -7 1 -11 2290.44 287.368 2
 -7 1 11 2395.09 434.453 1
 -7 -1 11 2399.4 418.834 1
 7 -1 11 2039.77 362.889 1
 -7 -1 -11 2380.98 363.265 3
 -7 1 -11 2208.67 337.564 3
 7 1 11 2154.52 283.137 1
 -7 -1 11 1633.41 313.106 3
 -7 -1 -11 2130.53 388.971 5
 -7 -1 13 15146.9 617.892 1
 -7 1 -13 16741.9 462.952 2
 -7 1 -13 16211.3 523.44 3
 7 -1 13 15575.6 522.617 1
 -7 -1 13 14304.9 529.814 3
 -7 -1 -13 15028.1 569.221 5
 -7 1 -13 14696.5 564.855 5
 -7 1 13 15588.4 604.889 1
 -7 -1 15 13953.3 660.292 1
 -7 1 -15 13312.7 456.622 2
 -7 1 -15 12390.2 509.669 3
 7 -1 15 14497.6 571.019 1
 -7 1 15 14163.3 627.954 3
 -7 -1 -15 12838.3 579.476 5
 -7 1 -15 13041.2 589.914 5
 -7 1 15 14027.9 641.671 1
 -7 -1 17 12823.3 709.777 1
 -7 -1 -17 14809.6 603.792 4
 -7 1 -17 13405.4 602.729 4
 -7 1 17 13874.7 731.187 3
 -7 -1 -17 11672.8 626.411 5
 -7 1 -17 11272 633.854 5
 -7 1 17 13050.2 693.344 1
 -7 1 -19 443.262 567.198 5
 -7 1 19 624.173 636.478 1
 -7 -1 19 37.208 643.113 1
 -7 -1 -19 1027.84 527.801 4
 -7 1 -19 311.089 500.938 4
 -7 1 19 -161.13 655.907 3
 -7 -1 19 -112.2 582.536 3
 -7 -1 -19 159.081 562.275 5
 -7 1 -21 2861.04 640.595 5
 -7 1 21 3180.13 729.063 1
 -7 -1 21 2219.64 722.374 1
 -7 -1 -21 2901.03 582.204 4
 -7 1 -21 3078.76 554.597 4
 -7 -1 21 1647.97 682.179 3
 -7 1 21 2288.74 762.704 3
 -7 -1 -21 2736.08 610.288 5
 -7 -1 23 16971.9 945.238 1
 -7 -1 -23 17071.4 708.516 4
 -7 1 -23 16957.8 701.192 4
 -7 1 23 14908.1 937.241 3
 -7 -1 -23 15947.3 798.251 5
 -7 1 -23 17342 845.656 5
 -7 1 23 17217.3 921.322 1
 -7 -1 25 31057.9 1122.88 1
 -7 -1 -25 30208.8 879.914 4
 -7 1 -25 29402 844.449 4
 -7 -1 -25 28754.3 991.457 5
 -7 1 -25 29905.3 1024.21 5
 -7 1 25 31289 1097.84 1
 -7 -1 27 8230.02 923.599 1
 -7 -1 -27 7635.51 818.249 5
 -7 1 -27 7144.97 837.976 5
 -7 1 27 7557.45 893.542 1
 -7 1 -31 -205.784 843.117 5
 -7 1 31 694.578 822.757 1
 -7 -1 31 654.105 883.057 1
 -7 -1 -31 460.438 746.04 4
 -7 1 -31 2225.93 696.466 4
 -7 -1 -31 1168.09 823.468 5
 -7 1 -33 1399.33 763.456 4
 -7 1 33 3781.63 880.366 1
 -7 -1 33 2275.34 909.053 1
 -7 -1 -33 2373.99 744.327 4
 -7 1 -33 4726.97 860.522 5
 -7 -1 -33 3473.82 871.005 5
 -7 3 -1 10741.2 250.764 2
 -7 3 1 10778.7 254.989 2
 -7 -3 -1 10638.7 301.588 3
 -7 -3 1 10931.7 296.439 3
 -7 -3 1 10522.3 251.101 5
 -7 -3 -1 10151.8 273.869 5
 -7 -3 1 11109.8 266.5 1
 -7 3 -1 10406.1 265.202 5
 -7 3 3 73895.4 824.198 2
 -7 -3 -3 73233.5 891.922 3
 -7 -3 3 68866 834.424 3
 -7 -3 3 70653.2 789.805 5
 -7 -3 -3 74458.4 893.279 5
 -7 3 -3 70866 868.563 5
 -7 -3 3 72381.1 868.721 1
 -7 -3 5 7792.99 326.189 1
 -7 -3 -5 6928.27 210.261 2
 -7 3 -5 9080.01 325.233 3
 -7 -3 5 6929.83 236.923 3
 -7 -3 5 7512.98 215.447 5
 -7 -3 -5 8100.75 348.93 5
 -7 3 -5 7354.24 317.356 5
 7 -3 5 8371.86 431.268 1
 -7 -3 7 66498.1 873.425 1
 -7 3 -7 66716.5 740.044 2
 -7 3 -7 74972.7 868.28 3
 7 -3 7 75666.2 954.36 1
 -7 -3 7 61941.4 720.09 3
 -7 -3 -7 67705.3 898.314 5
 -7 3 -7 61937.8 837.445 5
 -7 -3 -9 3303.14 261.975 2
 -7 3 -9 3254.82 279.467 2
 7 -3 9 3425.68 396.351 1
 -7 -3 -9 3490.42 336.813 3
 -7 3 -9 3671.05 323.038 3
 -7 -3 9 2933.26 229.916 3
 -7 3 9 3595.82 384.325 1
 -7 -3 11 3282.38 439.254 1
 7 -3 11 3856.55 442.888 1
 -7 3 -11 3736.17 296.163 2
 -7 -3 -11 3863.77 394.805 4
 -7 3 -11 3525.16 351.564 3
 -7 -3 11 2807.14 273.09 3
 -7 3 11 4031.46 425.055 3
 -7 -3 -11 4035.28 442.342 5
 -7 3 11 3816.88 449.958 1
 -7 3 -11 3347.94 410.512 5
 -7 -3 13 16089.3 641.923 1
 -7 3 -13 18669.8 483.665 2
 -7 -3 -13 17704.6 520.995 4
 -7 3 -13 16408.8 511.381 3
 -7 -3 13 14709 466.913 3
 -7 3 13 17687.2 639.66 3
 7 -3 13 16744.7 611.038 1
 -7 -3 -13 17426.7 626.481 5
 -7 3 13 16847.9 626.373 1
 -7 3 -13 17571.8 608.179 5
 -7 -3 15 27162 823.953 1
 -7 3 -15 27024.7 608.247 2
 -7 -3 -15 30124 669.967 4
 -7 3 -15 27400.9 659.807 3
 -7 3 15 29808.4 849.036 3
 7 -3 15 28702.9 758.526 1
 -7 -3 15 26872.2 667.644 3
 -7 -3 -15 26959.7 751.56 5
 -7 3 15 27916.8 772.542 1
 -7 3 -15 27004.1 754.039 5
 -7 -3 17 15576.9 758.019 1
 -7 3 -17 12944.3 489.125 2
 -7 -3 -17 17022.6 634.125 4
 -7 3 -17 13043 534.952 3
 -7 3 17 16033.5 806.312 3
 -7 -3 -17 15121.6 693.588 5
 -7 3 -17 14154.7 677.513 5
 -7 3 17 15322.3 703.864 1
 -7 3 -19 -420.291 619.328 5
 7 -3 19 -262.196 586.321 1
 -7 3 19 147.339 632.28 1
 -7 -3 -19 466.009 550.702 4
 -7 3 -19 -216.818 520.001 4
 -7 -3 19 547.448 668.893 1
 -7 3 19 -718.246 728.17 3
 -7 -3 -19 142.419 576.259 5
 -7 -3 21 8959.64 835.881 1
 -7 -3 -21 9762.56 667.498 4
 -7 3 -21 8932.64 578.791 4
 -7 -3 -21 9169.1 715.418 5
 -7 3 21 8151.5 886.767 3
 -7 3 21 10392.7 816.568 1
 -7 -3 -23 16562.2 774.53 4
 -7 3 -23 14689.8 671.246 4
 -7 3 23 14276 984.512 3
 -7 -3 -23 14952.3 825.285 5
 -7 3 23 16105.3 930.249 1
 -7 -3 25 6576.84 916.503 1
 -7 3 -25 6115.71 818.365 5
 -7 -3 -25 7470.1 722.701 4
 -7 3 -25 6947.56 623.689 4
 -7 -3 -25 6163.31 773.03 5
 -7 3 25 7717.87 883.877 1
 -7 3 25 5292.07 905.677 3
 -7 -3 27 7572.05 973.667 1
 -7 -3 -27 8997.69 768.859 4
 -7 -3 -27 8617.26 821.476 5
 -7 3 -27 8435.11 859.467 5
 -7 3 27 9575.25 926.684 1
 -7 3 -31 -251.264 832.68 5
 -7 3 31 292.769 814.666 1
 -7 -3 31 -316.774 942.575 1
 -7 3 -33 1072.03 727.164 4
 -7 3 33 2000.95 844.515 1
 -7 -3 -33 913.916 745.582 4
 -7 -3 33 3122.44 927.721 1
 -7 -3 -33 2011.28 845.305 5
 -7 -5 1 4842.7 217.015 1
 -7 -5 -1 5210.66 252.215 3
 -7 -5 1 4995.32 225.55 3
 -7 -5 1 4961.18 225.43 5
 -7 -5 -1 4971.73 254.113 5
 -7 -5 -1 5130.61 173.91 1
 -7 5 1 4204.89 194.916 5
 -7 5 -1 4612.35 237.551 5
 -7 -5 -3 1011.13 112.967 2
 -7 -5 -3 1487.57 253.948 3
 -7 -5 3 1231.96 164.766 3
 -7 5 -3 1555.94 243.542 3
 -7 -5 -3 1269.38 235.063 5
 7 -5 5 73711.9 1070.63 1
 -7 -5 5 65579.6 894.987 1
 -7 -5 -5 62470 758.547 2
 -7 5 -5 71232 838.636 2
 -7 -5 5 63428.8 798.965 5
 -7 -5 -5 68272.5 906.537 3
 -7 -5 5 61604.2 770.476 3
 -7 5 -5 76449 921.405 3
 -7 -5 -5 66289.1 913.525 5
 -7 5 -5 69957.1 926.647 5
 -7 5 -7 11997.5 345.35 2
 -7 5 7 11121.1 360.516 2
 -7 5 -7 11216.6 374.014 3
 7 -5 7 11528.1 537.165 1
 -7 5 7 11359.1 437.479 3
 -7 5 -9 6704.28 328.329 2
 -7 -5 -9 8743.63 382.863 4
 -7 5 9 7069.48 363.091 2
 7 -5 9 8195.08 529.377 1
 -7 5 -9 7307.77 365.422 3
 -7 -5 -9 8317.78 468.988 5
 -7 -5 9 6304.23 230.039 3
 -7 5 9 8605.04 457.732 3
 -7 -5 11 4483.72 483.206 1
 -7 5 -11 4725.78 319.49 2
 -7 -5 -11 5980.9 438.347 4
 7 -5 11 4004.96 477.726 1
 -7 5 -11 5109.13 358.482 3
 -7 -5 11 3712.26 232.571 3
 -7 5 11 5303.41 485.486 3
 -7 -5 -11 7622.63 545.593 5
 -7 5 11 2175.33 370.39 2
 -7 5 -11 4605 436.892 5
 -7 5 -13 19906.3 503.209 2
 -7 -5 13 20519.3 713.21 1
 -7 -5 -13 22196.7 582.844 4
 -7 5 -13 19606.5 549.076 3
 -7 5 13 21972.8 715.413 3
 -7 -5 -13 22791.7 693.669 5
 -7 5 13 20930 665.475 1
 -7 5 -13 21516.5 664.936 5
 -7 5 -15 46637.2 819.836 2
 -7 -5 15 45517.1 1039.96 1
 -7 -5 -15 49038.4 853.164 4
 -7 5 -15 46521 844.288 3
 -7 5 15 51932.7 1099.78 3
 -7 -5 -15 47942.4 1008.3 5
 -7 5 15 48269.3 979.779 1
 -7 5 -15 52061.6 1018.75 5
 -7 5 -17 3849.67 413.475 2
 -7 -5 17 4604.58 678.75 1
 -7 -5 -17 5231.15 572.977 4
 -7 5 -17 3600.08 441.628 3
 7 -5 17 4845.83 605.39 1
 -7 5 17 4315.06 612.666 1
 -7 5 17 4534.51 717.421 3
 -7 5 -17 4709.87 613.165 5
 -7 -5 -17 3684.64 596.709 5
 -7 5 -19 1988.92 627.097 5
 -7 5 19 2446.05 659.722 1
 -7 -5 -19 1980.48 607.11 4
 7 -5 19 2079.34 648.972 1
 -7 5 -19 1655.46 396.659 2
 -7 5 -19 1539.93 422.037 3
 -7 -5 19 2184.15 716.178 1
 -7 5 19 1531 774.007 3
 -7 -5 -19 1888.41 603.056 5
 -7 5 -21 -5.01354 705.137 5
 -7 5 21 1957.22 691.808 1
 7 -5 21 2436.04 692.236 1
 -7 -5 -21 2539.45 656.912 4
 -7 5 -21 2436.62 556.391 4
 -7 -5 21 2963.34 802.8 1
 -7 5 21 1863.14 862.97 3
 -7 -5 -21 2284.55 657.823 5
 -7 -5 23 16496.1 999.032 1
 -7 -5 -23 16615.2 821.434 4
 -7 5 -23 13603.8 653.892 4
 -7 -5 -23 16350.5 838.721 5
 -7 5 23 13900.1 1040.56 3
 -7 5 23 15532.1 865.703 1
 -7 -5 25 10826.6 989.977 1
 -7 -5 -25 9061.38 779.033 4
 -7 5 -25 9116.6 643.218 4
 -7 5 25 7313.55 991.491 3
 -7 5 25 9375.21 839.774 1
 -7 -5 -25 9877.19 804.598 5
 -7 5 -25 9817.83 859.852 5
 -7 5 -27 2486.93 851.014 5
 -7 -5 -27 2256.45 727.604 4
 -7 5 -27 38.8533 594.725 4
 -7 5 27 1307.49 958.504 3
 -7 5 -29 -117.452 852.119 5
 -7 5 29 323.411 776.621 1
 -7 -5 29 585.59 908.228 1
 -7 -5 -29 1939.24 785.57 5
 -7 5 29 -419.809 974.142 3
 -7 5 -31 -114.654 894.847 5
 -7 5 31 912.405 790.804 1
 -7 5 -31 501.835 628.484 4
 -7 -5 31 874.545 968.46 1
 -7 5 31 10.4799 958.771 3
 -7 5 -33 55.3764 876.509 5
 -7 -5 -33 1377.63 780.63 4
 -7 5 33 4630.93 854.151 1
 -7 5 -33 1306.39 687.814 4
 -7 -5 33 4974.36 988.763 1
 -7 -5 -33 5121.88 863.711 5
 -7 -7 -1 3720.39 174.05 1
 -7 -7 1 4269.01 236.239 1
 -7 7 -1 5476.71 263.309 2
 -7 7 1 5080.45 268.803 2
 -7 -7 -1 4518.79 237.125 3
 -7 -7 1 4360.27 229.042 3
 -7 7 -1 4853.6 294.077 3
 -7 7 1 5238.58 315.942 3
 -7 -7 1 4351.38 250.434 5
 -7 -7 -1 4109.66 252.746 5
 -7 -7 3 49593.4 691.682 1
 -7 -7 -3 47378.3 534.556 4
 -7 7 -3 55644.1 665.188 2
 -7 7 3 54029.7 680.431 2
 -7 -7 -3 46654 514.756 2
 -7 -7 3 47771 572.694 3
 -7 7 -3 55613.7 707.674 3
 -7 7 3 56267 759.575 3
 -7 -7 3 51441.7 647.322 5
 -7 -7 -3 55005.7 720.493 5
 -7 7 -5 3073.79 264.112 2
 -7 -7 5 2695.12 318.578 1
 -7 7 5 2913.36 296.637 2
 -7 7 -5 3144.42 289.425 3
 -7 7 5 3021.41 350.489 3
 -7 -7 5 2701.95 252.087 5
 7 -7 5 2748.55 488.694 1
 -7 7 -7 42995.2 584.347 2
 -7 -7 -7 38732.8 527.657 4
 -7 -7 7 38294.5 680.914 1
 -7 7 7 40026.8 611.474 2
 -7 7 -7 42081.5 603.164 3
 -7 -7 7 34244.5 505.006 5
 -7 7 7 41115 715.622 3
 -7 -7 -7 39084.2 668.612 5
 -7 7 -9 2147.12 302.317 2
 -7 7 9 3452.53 370.685 2
 -7 7 -9 2250.38 300.381 3
 -7 -7 -9 2618.28 433.182 5
 -7 7 -11 15823 469.423 2
 -7 -7 -11 16257.4 556.732 4
 -7 -7 11 16140.7 649.056 1
 -7 7 11 14480.6 517.187 2
 -7 7 -11 15637.6 462.307 3
 -7 7 11 16443.9 653.646 3
 -7 -7 -11 18330.1 635.437 5
 -7 7 -11 17798.6 617.083 5
 -7 7 -13 36404 689.141 2
 7 -7 13 38170.6 951.839 1
 -7 -7 -13 38070.5 760.694 4
 -7 -7 13 38232.4 944.548 1
 -7 7 -13 37811.5 718.36 3
 -7 7 13 38336.7 930.307 3
 -7 -7 -13 37672.8 858.176 5
 -7 7 -13 38136.1 886.414 5
 -7 7 -15 9261.57 442.701 2
 -7 -7 -15 10400.1 578.985 4
 -7 -7 15 10259.4 725.033 1
 -7 7 15 7928.7 520.711 2
 -7 7 -15 8933.43 470.226 3
 -7 7 15 9648.13 710.006 3
 -7 -7 -15 9461.09 628.766 5
 7 -7 15 6680.09 690.529 1
 -7 7 -15 11807.5 724.791 5
 -7 7 -17 24490.2 642.064 2
 -7 -7 -17 31052.8 802.836 4
 -7 -7 17 27444.4 971.016 1
 -7 7 -17 22955.7 659.806 3
 -7 7 17 29414.7 1019 3
 7 -7 17 26712.1 904.853 1
 -7 -7 -17 25317.6 857.366 5
 -7 7 -17 29502.8 903.269 5
 -7 7 -19 632.505 662.488 5
 -7 7 19 739.988 614.81 1
 -7 -7 -19 942.86 643.983 4
 -7 7 -19 776.097 393.347 2
 -7 7 -19 838.506 434.785 3
 7 -7 19 683.094 654.713 1
 -7 -7 19 893.144 774.155 1
 -7 -7 -19 595.08 649.175 5
 -7 7 19 238.441 794.455 3
 -7 7 -21 58.0449 731.565 5
 -7 7 21 3055.53 700.21 1
 -7 -7 -21 2783.58 680.511 4
 -7 7 -21 1488.92 416.405 2
 7 -7 21 2222.06 721.551 1
 -7 -7 21 2905.35 859.512 1
 -7 -7 -21 2542.35 708.154 5
 -7 7 21 2374.71 911.464 3
 -7 7 23 4416.3 755.236 1
 -7 -7 -23 4713.55 751.868 4
 -7 7 -23 3657.66 592.334 4
 7 -7 23 4477.08 782.511 1
 -7 -7 23 4598.49 933.109 1
 -7 -7 -23 4585.38 762.322 5
 -7 7 23 3483.54 984.164 3
 -7 -7 25 12678 1028.71 1
 -7 -7 -25 14659.1 837.43 4
 -7 7 -25 11358 650.176 4
 -7 -7 -25 13466.3 870.452 5
 -7 7 25 11117.4 851.172 1
 -7 7 -27 3254.58 600.031 4
 -7 7 27 2023.19 1000.35 3
 -7 7 -29 -91.8307 850.073 5
 -7 7 29 1268.03 772.169 1
 -7 -7 -29 1362.71 748.518 4
 -7 -7 29 215.026 920.835 1
 -7 -7 -29 47.6943 782.58 5
 -7 7 29 -1820.81 1024.87 3
 -7 7 -31 -41.647 905.991 5
 -7 7 31 2509.98 790.462 1
 -7 -7 -31 1696.46 814.189 4
 -7 7 -31 322.217 621.639 4
 -7 -7 -31 1783.27 839.526 5
 -7 7 -33 94.14 933.527 5
 -7 -7 33 7186.83 1048.72 1
 -7 7 33 5014.26 819.223 1
 -7 -7 -33 1199.42 826.227 4
 -7 7 -33 1161.32 649.942 4
 -7 -7 -33 5569.92 854.695 5
 -7 7 33 2262.82 1036.95 3
 -7 -9 1 3247.13 126.593 4
 -7 -9 -1 4568.08 190.298 4
 -7 9 -1 6207.63 312.108 2
 -7 9 1 10835.8 380.962 2
 -7 -9 -1 4402.7 240.247 1
 -7 -9 1 4549.63 292.398 1
 -7 9 -1 6413.38 323.513 3
 -7 9 1 8754.27 377.42 3
 -7 9 -3 26615.3 501.947 2
 -7 9 3 24472.2 513.6 2
 -7 -9 3 23468.3 532.016 1
 -7 9 -3 26815.8 513.277 3
 -7 9 3 25646.1 559.811 3
 -7 -9 3 22199.9 476.52 5
 -7 9 -5 63489.9 783.265 2
 -7 9 5 64834.3 832.337 2
 -7 -9 5 58526.8 875.518 1
 -7 9 -5 66300.7 799.815 3
 -7 9 5 64214.7 896.857 3
 -7 -9 5 58083.1 765.327 5
 -7 -9 -5 64399.1 858.323 5
 7 -9 5 61179.6 1030.31 1
 -7 -9 -7 5721.83 359.01 4
 -7 9 -7 5579.72 348.378 2
 -7 9 7 5878.42 399.782 2
 -7 9 -7 5495.02 337.245 3
 -7 9 7 5422.2 458.244 3
 7 -9 7 4692.79 570.943 1
 -7 -9 7 4851.05 319.756 5
 -7 -9 -7 4906.72 392.904 5
 7 -9 9 727.751 518.027 1
 -7 -9 -9 1211.5 394.004 4
 -7 9 -9 807.637 307.998 2
 -7 9 -9 904.963 291.76 3
 -7 9 9 1307.9 372.72 2
 -7 -9 9 424.815 461.598 1
 -7 9 9 1650.21 452.241 3
 -7 -9 -9 165.351 420.411 5
 -7 9 -11 4949.42 379.161 2
 -7 -9 -11 5705.45 467.552 4
 -7 9 11 5270.58 461.743 2
 -7 9 -11 4665.96 369.326 3
 -7 9 11 4693.12 571.872 3
 -7 -9 11 3540.07 568.751 1
 -7 -9 -11 4133.12 489.439 5
 -7 9 -13 23723.1 574.581 2
 -7 -9 -13 22141.9 648.203 4
 -7 -9 13 18099.3 754.041 1
 -7 9 13 19612.4 781.641 3
 -7 -9 -13 19774.9 699.34 5
 7 -9 15 46615.2 1114.76 1
 -7 9 15 46883 1125.26 3
 -7 9 -15 42398.5 781.285 2
 -7 -9 -15 48622.1 913.517 4
 -7 -9 15 43414 1042.28 1
 -7 9 -15 40531.2 771.57 3
 -7 -9 -15 45575.1 984.596 5
 -7 9 -15 50627.8 1080.4 5
 -7 9 -17 12747.8 525.689 2
 -7 -9 -17 14283.8 705.248 4
 -7 -9 17 12912.9 843.274 1
 -7 9 -17 11865.6 503.709 3
 -7 9 17 13430.1 895.838 3
 -7 -9 -17 12926 734.229 5
 7 -9 17 13360.5 831.272 1
 -7 9 -17 12613.7 781.536 5
 -7 9 -19 718.659 710.836 5
 -7 -9 -19 1511.12 646.421 4
 -7 9 -19 1237.58 424.027 2
 -7 9 -19 1580.37 465.264 3
 -7 -9 19 835.666 796.777 1
 7 -9 19 1474.92 758.513 1
 -7 9 19 1499.03 575.044 2
 -7 -9 -19 1199.61 655.169 5
 -7 9 19 1354.3 847.394 3
 -7 9 -21 -11.6817 798.045 5
 -7 -9 -21 1066.56 706.581 4
 -7 9 -21 97.2961 419.306 2
 -7 9 -21 534.146 438.132 3
 7 -9 21 1108.98 749.226 1
 -7 -9 21 144.748 876.96 1
 -7 9 21 94.8762 599.037 2
 -7 -9 -21 481.127 708.406 5
 -7 9 21 160.349 902.976 3
 -7 -9 -23 10151.1 812.001 4
 -7 -9 23 9289.54 1005.86 1
 -7 9 23 7650.08 683.535 2
 7 -9 23 8543.4 872.627 1
 -7 9 23 9559.06 1082.76 3
 -7 -9 -23 10463.6 838.035 5
 -7 -9 -25 4993.27 768.86 4
 -7 -9 25 4957.41 990.404 1
 -7 9 -25 4360.41 626.12 4
 7 -9 25 4073.95 853.928 1
 -7 9 25 3605.32 1008.83 3
 -7 -9 -25 4863.19 782.08 5
 -7 9 25 3819.43 666.785 2
 -7 9 -25 5500.1 869.478 5
 -7 9 -27 4543.31 607.861 4
 -7 9 27 4109.75 1053.83 3
 -7 9 -29 -703.907 892.525 5
 -7 -9 -29 -1073.58 818.864 4
 -7 -9 29 905.774 978.589 1
 -7 -9 -29 508.901 763.814 5
 -7 9 -31 -82.9107 866.449 5
 -7 -9 -31 -192.601 821.134 4
 -7 9 -31 184.253 602.349 4
 -7 -9 -31 145.384 787.116 5
 -7 9 31 391.281 1032.56 3
 -7 -11 1 2002.42 340.488 1
 -7 11 -1 2742.8 308.432 2
 -7 11 1 2980.78 326.511 2
 -7 -11 -1 1832.92 287.66 1
 -7 11 -1 2957.81 311.947 3
 -7 11 1 3145.09 331.26 3
 -7 -11 1 2205.3 312.422 5
 -7 -11 -1 2473.26 314.014 5
 -7 -11 -3 11224.7 371.616 4
 -7 11 -3 10547.6 385.323 2
 -7 11 3 10634.1 405.448 2
 -7 -11 3 9001.44 375.197 5
 -7 -11 3 10121.5 457.598 1
 -7 11 -3 10337.9 388.068 3
 -7 11 3 10589.7 440.552 3
 -7 -11 -3 9341.76 407.091 5
 -7 -11 -5 29529.4 545.114 4
 -7 11 -5 28485.9 558.988 2
 -7 11 5 27852.5 595.902 2
 -7 -11 5 25252.1 650.814 1
 -7 11 -5 27340.5 537.771 3
 -7 11 5 25471.9 636.606 3
 -7 -11 5 24255 545.323 5
 -7 -11 -5 25014.8 587.146 5
 7 -11 5 24279.3 797.206 1
 -7 -11 -7 30315.8 591.502 4
 -7 11 -7 30980.1 622.84 2
 -7 11 7 30601.5 668.88 2
 -7 -11 -7 29587.2 705.689 5
 -7 11 -7 29026.5 573.882 3
 -7 11 7 28075.7 724.385 3
 -7 -11 7 26708.1 581.767 5
 7 -11 9 1407.01 573.056 1
 -7 -11 -9 1572.27 405.736 4
 -7 11 -9 815.43 353.663 2
 -7 11 -9 1194.69 294.727 3
 -7 11 9 1062.47 408.126 2
 -7 11 9 620.865 472.953 3
 -7 -11 -9 1061.35 423.146 5
 -7 -11 9 1789.22 524.203 1
 -7 11 -11 2588.48 371.267 2
 -7 -11 -11 3391.24 462.899 4
 -7 11 -11 3531.52 342.885 3
 -7 -11 -11 3136.92 480.323 5
 -7 11 11 2475.32 578.965 3
 -7 -11 11 3276.51 629.606 1
 -7 11 -13 24027.9 615.477 2
 -7 -11 -13 25481.1 700.985 4
 -7 -11 13 25054.9 910.68 1
 -7 11 -13 22670.6 571.66 3
 -7 11 13 24206.9 867.607 3
 -7 -11 -13 23738.1 753.974 5
 -7 11 -15 34618.8 732.109 2
 7 -11 15 39066.4 1076.02 1
 -7 -11 -15 40503.8 870.805 4
 -7 -11 15 41630.9 1141.99 1
 -7 11 -15 33281.5 717.431 3
 -7 11 15 39285.1 1079.86 3
 -7 -11 -15 37422 925.584 5
 -7 11 -17 11736.9 509.115 2
 -7 -11 -17 13715 736.303 4
 -7 -11 17 13194 930.892 1
 -7 11 17 11794.2 646.768 2
 -7 11 -17 12025.8 509.17 3
 -7 11 17 13700.8 905.856 3
 -7 -11 -17 12746.7 728.947 5
 7 -11 17 12120.3 850.251 1
 -7 11 -19 49.8202 772.723 5
 -7 -11 -19 1827.83 706.81 4
 -7 11 -19 493.54 458.466 2
 -7 11 -19 1728.45 430.649 3
 -7 11 19 876.435 575.416 2
 -7 -11 19 1263.73 837.257 1
 7 -11 19 2493.86 824.298 1
 -7 -11 -19 1085.19 687.967 5
 -7 11 19 1219.17 857.909 3
 -7 11 -21 136.294 783.109 5
 -7 -11 -21 794.498 776.847 4
 -7 11 -21 222.392 448.753 2
 -7 11 -21 1880.5 452.625 3
 7 -11 21 3121.92 840.85 1
 -7 -11 21 1703.88 867.777 1
 -7 11 21 822.433 617.466 2
 -7 -11 -21 2418.11 734.704 5
 -7 11 21 983.311 935.238 3
 -7 -11 23 6171.98 971.344 1
 -7 -11 -23 5069.63 846.551 4
 -7 11 -23 5071.33 482.695 3
 7 -11 23 6343.95 860.873 1
 -7 -11 -23 6499.76 794.731 5
 -7 11 23 5318.1 1046.78 3
 -7 11 -25 8688.32 670.108 4
 -7 -11 25 9748.58 1055.77 1
 7 -11 25 8694.22 943.529 1
 -7 11 25 9208.18 1152.78 3
 -7 11 -27 1132.57 880.195 5
 7 -11 27 2146.17 898.284 1
 -7 -11 -27 1261.42 794.838 4
 -7 11 -27 470.027 593.87 4
 -7 11 27 1480.96 633.618 2
 -7 -11 -27 2057.11 758.454 5
 -7 11 -29 -479.282 861.084 5
 -7 -11 -29 -128.372 825.034 4
 -7 -11 29 -997.857 1033.48 1
 -7 11 29 469.795 655.777 2
 -7 -11 -29 -164.573 774.231 5
 -7 11 29 -422.281 1055.15 3
 -7 11 -31 133.165 849.536 5
 -7 -11 -31 -10.8126 792.994 4
 -7 11 -31 573.889 590.489 4
 -7 11 31 1484.19 684.128 2
 -7 -11 -31 -862.946 821.947 5
 -7 11 31 747.368 1066.13 3
 -7 -13 1 1211.54 254.047 4
 -7 -13 -1 1323.18 289.195 4
 -7 -13 1 1048.67 388.406 1
 -7 13 -1 975.481 305.639 2
 -7 13 1 1198.43 312.662 2
 -7 13 -1 1542.77 324.236 3
 -7 13 1 1245.16 328.496 3
 -7 -13 1 827.787 333.685 5
 -7 -13 -1 1404.31 337.734 5
 -7 -13 3 9903.49 308.983 4
 -7 -13 -3 11265.8 401.094 4
 -7 13 -3 10861.5 413.874 2
 -7 13 3 10665.2 434.462 2
 -7 13 -3 10221.5 383.925 3
 -7 -13 3 9769.24 513.679 1
 -7 13 3 10416.7 466.357 3
 -7 -13 3 9855.35 423.341 5
 -7 -13 -3 9024.12 428.716 5
 -7 -13 5 18990.5 391.519 4
 -7 -13 -5 22495.6 535.351 4
 -7 13 -5 22791.7 538.58 2
 -7 13 5 20427.8 553.432 2
 -7 -13 -5 19578.1 564.756 5
 -7 13 -5 21270.8 492.712 3
 -7 13 5 21999.2 623.007 3
 -7 -13 5 20450.2 534.412 5
 -7 -13 7 20501.2 437.136 4
 -7 -13 -7 22030.3 559.26 4
 -7 13 -7 22331.1 572.74 2
 -7 13 7 20322.1 583.373 2
 -7 -13 7 23154.7 802.329 1
 -7 13 -7 19642 488.064 3
 -7 13 7 20024.1 670.366 3
 7 -13 7 19471.3 820.547 1
 -7 -13 7 18901.7 536.296 5
 -7 -13 -7 18583.1 582.36 5
 -7 -13 9 1393.12 580.359 1
 -7 -13 -9 738.108 439.669 4
 7 -13 9 629.867 611.068 1
 -7 13 -9 922.154 371.77 2
 -7 13 -9 1103.83 321.519 3
 -7 13 9 1048.44 428.828 2
 -7 13 9 -7.77438 520.24 3
 -7 -13 -9 662.089 454.393 5
 -7 13 -11 3399.44 392.87 2
 -7 -13 -11 3826.18 509.63 4
 -7 13 11 3642.03 482.986 2
 -7 -13 11 4650.05 662.499 1
 -7 13 -11 3861.23 346.143 3
 -7 -13 -11 3293.85 512.799 5
 -7 13 11 3286.25 610.328 3
 -7 13 -13 22559.4 609.171 2
 -7 -13 -13 24122.7 733.803 4
 -7 13 13 21865.9 699.069 2
 -7 13 -13 20984.9 567.542 3
 -7 13 13 23837 893.1 3
 -7 -13 -13 22064.7 743.372 5
 -7 13 15 12817.5 650.004 2
 -7 -13 15 14568.1 934.098 1
 -7 13 -15 13008.4 494.642 3
 -7 13 15 14490.2 842.189 3
 -7 -13 -15 12370.5 691.272 5
 7 -13 17 11806.7 892.846 1
 -7 -13 -17 13329.5 773.98 4
 -7 13 17 11903.9 690.574 2
 -7 -13 17 11485.1 987.709 1
 -7 13 -17 10182.3 481.763 3
 -7 13 17 13381.6 918.183 3
 -7 -13 -17 11881.2 743.727 5
 7 -13 19 -169.809 817.081 1
 -7 13 -19 5.50435 752.445 5
 -7 -13 -19 -483.509 708.505 4
 -7 13 -19 148.735 451.091 2
 -7 13 -19 565.556 414.576 3
 -7 13 19 164.4 561.441 2
 -7 -13 -19 228.472 659.418 5
 -7 13 19 402.633 871.851 3
 -7 -13 19 -171.34 922.018 1
 -7 13 -21 6.00943 804.35 5
 -7 -13 -21 300.575 749.28 4
 -7 13 -21 1410.4 468.442 2
 -7 13 -21 1519.98 469.277 3
 7 -13 21 587.183 850.629 1
 -7 -13 21 1140.13 942.177 1
 -7 13 21 427.353 593.3 2
 -7 -13 -21 1099.56 711.173 5
 -7 13 21 1262.67 945.082 3
 -7 13 -23 7124.9 518.273 2
 -7 -13 23 7923.91 981.808 1
 -7 13 -23 7044.77 521.051 3
 7 -13 23 9061.84 936.47 1
 -7 13 23 7790.28 1060.1 3
 -7 13 -23 8433.64 894.893 5
 7 -13 25 6912.91 929.657 1
 -7 13 -27 1016.83 913.541 5
 -7 -13 -27 2292.07 796.594 4
 7 -13 27 3066.89 937.058 1
 -7 -13 27 1989.94 1011.73 1
 -7 13 27 2517.98 669.381 2
 -7 -13 -27 2664.7 755.533 5
 -7 13 27 2261.14 1097.79 3
 -7 13 -29 -28.0677 863.095 5
 -7 -13 -29 -1322.63 797.44 4
 -7 13 29 411.663 660.302 2
 -7 -13 -29 -66.9862 769.705 5
 -7 13 29 32.7368 1101.31 3
 -7 -15 -1 1788.93 330.075 4
 -7 15 -1 1925.55 346.896 2
 -7 -15 1 1589.44 314.597 4
 -7 15 1 2195.93 358.464 3
 -7 15 1 1628.34 352.035 2
 -7 -15 -1 2083.66 394.641 5
 -7 15 -1 1856.99 343.276 3
 -7 -15 1 1276.13 377.284 5
 7 -15 3 11721.1 804.528 1
 -7 -15 3 11410.9 375.524 4
 -7 -15 -3 12771.8 450.295 4
 -7 15 -3 12582.4 470.443 2
 -7 15 3 12357.2 507.261 2
 -7 15 -3 12265.6 423.756 3
 -7 15 3 12342.8 503.894 3
 -7 -15 3 11416.1 479.072 5
 -7 -15 -3 11390.4 489.767 5
 -7 -15 5 19867.4 455.794 4
 -7 -15 -5 21747 554.294 4
 -7 15 -5 21569.9 559.051 2
 -7 15 5 20421.5 578.267 2
 -7 15 -5 20270.8 500.847 3
 -7 -15 5 22747.6 772.289 1
 -7 15 5 21869.4 642.993 3
 -7 -15 5 20215.7 575.186 5
 -7 -15 -5 19420.9 582.471 5
 7 -15 5 19832.6 859.484 1
 -7 -15 7 4869.72 374.223 4
 -7 -15 -7 5875.66 470.37 4
 -7 15 -7 5083.98 419.372 2
 -7 15 7 4599.77 446.655 2
 -7 15 -7 4878.15 342.576 3
 -7 -15 7 5238 629.631 1
 7 -15 7 3360.98 698.414 1
 -7 15 7 5438 537.101 3
 -7 -15 7 5189.12 450.187 5
 -7 -15 -7 4661.25 463.789 5
 -7 -15 9 1581.27 680.713 1
 -7 -15 -9 1637.88 487.055 4
 7 -15 9 4.94876 660.132 1
 -7 15 -9 1525.58 390.966 2
 -7 15 -9 1552.55 324.849 3
 -7 15 9 1592.23 442.384 2
 -7 15 9 1629.18 545.138 3
 -7 -15 -9 1255.28 453.32 5
 -7 15 -11 3909.92 430.308 2
 -7 15 11 3525.89 528.833 2
 -7 -15 -11 3280.85 554.773 4
 -7 15 -11 3678.5 358.416 3
 -7 15 11 3368.45 643.58 3
 -7 -15 -11 3140.86 537.1 5
 -7 15 13 8909.67 596.157 2
 -7 15 -13 9362.71 430.616 3
 -7 15 13 8709.38 773.873 3
 -7 -15 -13 8502.2 656.16 5
 -7 15 15 10974.3 630.243 2
 -7 15 15 9963.12 832.546 3
 -7 -15 -15 9456.37 695.786 5
 -7 -15 -17 4711.39 709.112 4
 7 -15 17 4182.66 858.328 1
 -7 15 17 2367.81 579.317 2
 -7 15 -17 3904.59 414.696 3
 -7 -15 -17 3888.73 658.061 5
 -7 15 17 4409.9 836.075 3
 7 -15 19 1303.81 821.788 1
 -7 -15 -19 560.56 712.848 4
 -7 15 -19 736.77 434.044 2
 -7 15 -19 1095.86 413.761 3
 -7 15 19 853.01 590.522 2
 -7 -15 -19 347.968 644.356 5
 -7 15 19 106.534 849.71 3
 -7 -15 19 -493.427 989.087 1
 -7 -15 -21 1391.86 738.134 4
 -7 -15 21 1318.54 966.036 1
 -7 15 -21 1709.96 465.579 2
 -7 15 -21 2215.15 435.975 3
 -7 15 21 714.117 628.613 2
 -7 -15 -21 1600.27 670.974 5
 7 -15 21 1868.97 888.882 1
 -7 15 21 1519.58 955.054 3
 -7 15 -23 5820.32 515.985 2
 -7 15 -23 5767.41 510.948 3
 -7 15 -25 5383.25 521.834 2
 -7 -15 -25 6066.92 813.33 4
 -7 15 25 4622.22 658.358 2
 -7 15 -25 5483.49 501.956 3
 7 -15 25 6746.26 937.687 1
 -7 -15 -25 5750.47 761.966 5
 -7 15 25 4863.1 1069.11 3
 -7 15 -25 2914.89 864.823 5
 -7 15 -27 1004.63 849.83 5
 -7 -15 -27 2754.01 831.87 4
 -7 -15 27 2904.47 1004.88 1
 -7 15 27 1813.68 637.179 2
 -7 -15 -27 2288.37 746.681 5
 -7 15 27 2956.74 1090.21 3
 -7 15 -29 321.777 863.699 5
 7 -15 29 -299.599 900.392 1
 -7 15 -29 -48.1785 591.081 4
 -7 -15 29 -1853.44 1066.23 1
 -7 -15 -29 -264.401 751.05 5
 -7 15 29 317.634 1122.34 3
 -7 17 1 378.939 357.382 3
 -7 -17 1 347.801 349.552 4
 -7 -17 -1 719.844 362.215 4
 -7 17 -1 427.649 350.537 2
 -7 17 1 444.305 361.471 2
 -7 17 -1 554.676 346.933 3
 -7 -17 1 415.517 393.109 5
 -7 -17 -1 174.537 416.047 5
 -7 -17 3 10872.4 432.545 4
 -7 -17 -3 10951.9 461.32 4
 -7 17 -3 11009.9 492.589 2
 -7 17 3 10237.7 481.053 2
 -7 -17 3 10030.1 669.935 1
 -7 17 -3 10468.6 429.564 3
 -7 17 3 10468.7 509.19 3
 -7 -17 3 9651.82 513.331 5
 -7 -17 -3 9704.2 514.234 5
 7 -17 3 9330.55 766.974 1
 -7 -17 5 7067.4 420.108 4
 -7 -17 -5 8274.37 484.41 4
 -7 17 -5 6910.96 441.84 2
 -7 17 5 7707.87 482.229 2
 -7 17 -5 7400.19 394.468 3
 -7 17 5 7426.37 515.152 3
 -7 -17 5 7219.39 501.419 5
 -7 -17 -5 7147.55 503.23 5
 7 -17 5 7052.68 789.57 1
 -7 -17 7 10252.4 466.917 4
 -7 -17 -7 10870.3 540.188 4
 -7 17 7 9986.23 524.132 2
 -7 17 -7 9382.84 409.005 3
 -7 -17 7 10009.3 538.655 5
 -7 -17 7 10619.3 789.874 1
 7 -17 7 9691.85 816.968 1
 -7 17 7 10039.5 614.185 3
 -7 -17 -7 8961.59 538.018 5
 -7 -17 9 63.3514 700.237 1
 -7 -17 -9 571.812 512.175 4
 7 -17 9 375.036 712.256 1
 -7 17 -9 177.209 397.608 2
 -7 17 -9 233.045 329.244 3
 -7 17 9 306.039 449.166 2
 -7 -17 -9 292.068 474.27 5
 -7 17 9 374.212 555.697 3
 -7 -17 11 3065.67 787.261 1
 -7 -17 -11 866.076 551.036 4
 -7 17 -11 2398.71 355.326 3
 -7 17 -11 220.894 422.421 2
 -7 17 11 2201.26 496.62 2
 -7 -17 -11 2041.98 530.818 5
 -7 17 11 2501.37 634.736 3
 7 -17 11 198.192 798.824 1
 -7 -17 -13 1829.89 636.343 4
 -7 17 13 4471.18 574.004 2
 -7 17 -13 5695.56 405.919 3
 -7 17 13 4626.72 742.375 3
 -7 -17 13 6199.3 961.77 1
 -7 -17 -13 3369.71 592.453 5
 -7 17 15 5323.84 621.061 2
 -7 17 -15 6942.68 446.294 3
 -7 17 15 6728.59 814.602 3
 -7 -17 -15 5799.34 668.195 5
 -7 17 -17 5185.59 500.943 2
 7 -17 17 5378.46 865.717 1
 -7 -17 -17 6296.58 730.953 4
 -7 17 17 3509.39 612.038 2
 -7 -17 17 7553.34 973.151 1
 -7 17 -17 6064.28 435.939 3
 -7 -17 -17 4429 682.658 5
 -7 17 17 4812.79 796.326 3
 7 -17 19 304.694 832.282 1
 -7 -17 -19 442.837 711.866 4
 -7 17 -19 406.667 427.155 2
 -7 17 -19 609.078 391.303 3
 -7 -17 -19 9.78769 660.431 5
 -7 17 19 -99.4798 842.811 3
 -7 17 19 593.697 559.793 2
 -7 -17 19 638.109 935.97 1
 -7 17 -21 1785.09 493.783 2
 -7 17 -21 1564.25 431.154 3
 -7 -17 21 1591.83 1020.23 1
 7 -17 21 1968.39 870.745 1
 -7 17 -23 3623.49 521.235 2
 -7 -17 -23 4036.3 784.472 4
 -7 17 -23 4669.97 524.874 3
 -7 17 23 3108.36 629.392 2
 -7 -17 -23 3930.19 721.446 5
 -7 17 23 3047.16 967.115 3
 -7 -17 -25 6409.54 818.781 4
 -7 17 25 4848.14 691.333 2
 -7 -17 -25 5060.01 748.739 5
 -7 17 25 6244.07 1079.4 3
 -7 17 -27 1309.91 810.783 5
 -7 -17 -27 4208.97 849.082 4
 7 -17 27 1668.23 892.602 1
 -7 -17 -27 3541.24 761.571 5
 -7 17 27 829.211 683.522 2
 -7 17 27 2962.89 1066.7 3
 7 -19 1 633.872 825.601 1
 -7 -19 1 874.09 395.893 4
 -7 -19 -1 1111.2 425.368 4
 -7 19 -1 180.738 387.662 2
 -7 19 1 40.9833 401.904 2
 -7 19 -1 1131.44 376.518 3
 -7 19 1 1375.39 393.938 3
 -7 -19 1 772.016 446.53 5
 -7 -19 -1 902.128 450.533 5
 7 -19 3 2971.51 764.295 1
 -7 -19 3 3172.34 415.694 4
 -7 19 -3 4356.79 382.275 3
 -7 -19 3 3813.73 513.231 5
 -7 19 3 4240.13 463.158 3
 -7 -19 -3 3700.09 497.686 5
 -7 -19 5 14483.1 540.032 4
 -7 -19 -5 13406.6 553.064 4
 -7 19 5 15246.6 590.511 2
 -7 -19 5 13929.3 598.225 5
 -7 19 -5 14458.5 491.126 3
 -7 -19 5 14415 828.311 1
 -7 19 5 15345 623.498 3
 -7 -19 -5 13442.9 596.711 5
 7 -19 5 13797 911.91 1
 -7 -19 7 3742.24 445.255 4
 -7 -19 -7 5251.85 552.012 4
 -7 19 7 4420.8 494.808 2
 -7 -19 7 4171.31 746.4 1
 -7 19 -7 4125.44 367.94 3
 -7 19 7 4586.92 562.067 3
 -7 -19 7 4452.09 527.978 5
 -7 -19 -7 4545.9 529.167 5
 7 -19 9 -32.3925 745.464 1
 -7 -19 -9 1045.6 539.441 4
 -7 -19 9 -183.96 769.543 1
 -7 19 -9 110.717 448.507 2
 -7 19 -9 545.131 356.566 3
 -7 19 9 307.128 470.865 2
 -7 -19 -9 1083.86 497.74 5
 -7 19 9 613.032 591.433 3
 -7 -19 -11 122.654 565.352 4
 -7 -19 11 107.341 792.681 1
 -7 19 -11 123.089 418.603 2
 -7 19 -11 713.517 340.268 3
 -7 19 11 146.964 494.304 2
 -7 19 11 484.491 614.998 3
 -7 -19 -11 -683.654 538.367 5
 7 -19 11 -270.542 835.721 1
 -7 -19 -13 7016.25 654.038 4
 -7 19 -13 5814.91 502.496 2
 -7 19 -13 6944.15 433.511 3
 -7 19 13 6729.74 743.882 3
 -7 -19 -13 5176.79 598.826 5
 -7 19 -15 7393.07 523.739 2
 -7 -19 -15 8182.47 708.898 4
 -7 19 15 5535.17 622.614 2
 -7 19 -15 7764.8 449.071 3
 -7 19 15 6933.79 821.356 3
 -7 -19 -15 6324.44 647.928 5
 -7 19 17 3817.27 609.517 2
 7 -19 17 4665.42 849.294 1
 -7 19 -17 3926.93 422.398 3
 -7 -19 19 982.091 963.266 1
 7 -19 19 -360.885 836.052 1
 -7 19 -19 34.8984 424.602 2
 -7 19 -19 487.374 398.758 3
 -7 -19 -21 1211.91 707.732 4
 -7 19 -21 522.327 479.857 2
 -7 19 -21 703.696 406.673 3
 -7 19 21 1123.51 602.364 2
 -7 -19 -21 508.315 698.062 5
 -7 19 21 1931.36 909.591 3
 -7 -19 -23 4401.09 755.622 4
 -7 19 23 3414.25 635.7 2
 -7 19 23 4968.76 970.3 3
 7 -19 23 3451.71 925.014 1
 -7 -19 -23 4284.83 736.966 5
 -7 -19 23 4702.84 1116.63 1
 -7 -19 -25 5835.3 803.88 4
 7 -19 25 2369.2 966.137 1
 -7 19 25 5264.17 1038.14 3
 -7 19 25 3745.28 668.413 2
 -7 -19 -25 3454.21 756.151 5
 -7 -21 1 266.202 429.955 4
 -7 -21 -1 435.448 439.01 4
 -7 21 -1 -3.4698 410.067 2
 -7 21 1 -94.0327 415.061 2
 7 -21 1 219.855 772.978 1
 -7 21 -1 1065.33 386.799 3
 -7 21 1 467.804 395.25 3
 -7 -21 1 367.435 469.356 5
 -7 -21 -1 398.678 471.614 5
 -7 21 -3 4450.39 391.353 3
 -7 -21 3 4726.46 522.879 5
 -7 -21 -3 4426.06 529.256 5
 7 -21 3 3376.87 837.966 1
 -7 21 -5 5987.16 415.849 3
 -7 -21 5 5324.26 543.451 5
 -7 -21 -5 6649.77 579.772 5
 -7 21 -7 5603.7 518.869 2
 -7 21 -7 5838.7 388.543 3
 -7 -21 7 6124.55 834.324 1
 -7 -21 7 6034.29 558.543 5
 -7 -21 -7 5851.93 559.279 5
 7 -21 9 -16.9481 756.511 1
 -7 -21 -9 1065.98 529.425 4
 -7 -21 9 -685.564 815.194 1
 -7 21 -9 414.848 457.935 2
 -7 21 -9 342.773 341.628 3
 -7 -21 -9 359.931 507.959 5
 -7 21 9 11.8265 464.629 2
 -7 21 9 232.404 562.929 3
 -7 -21 -11 613.487 580.905 4
 -7 -21 11 913.018 913.563 1
 -7 21 -11 667.69 447.364 2
 -7 21 -11 1064.76 360.344 3
 -7 21 11 70.4271 486.837 2
 -7 -21 -11 776.674 521.581 5
 -7 21 11 647.252 595.17 3
 7 -21 11 127.625 808.462 1
 -7 -21 -13 3585.52 633.527 4
 -7 21 -13 571.746 474.125 2
 -7 21 13 3409.06 539.437 2
 -7 21 -13 2625.83 369.933 3
 7 -21 13 244.698 798.951 1
 -7 -21 -13 2670.17 580.185 5
 -7 21 13 2767.64 671.262 3
 -7 21 15 8107.18 625.138 2
 -7 21 -15 7589 441.874 3
 -7 21 -17 3120.31 494.06 2
 -7 21 -17 3516.32 409.348 3
 -7 -21 -17 2381.97 617.358 5
 -7 21 17 3652.27 809.75 3
 -7 21 19 4041.01 663.426 2
 -7 -21 -19 -21.1161 694.588 4
 -7 21 -19 -503.627 454.309 2
 -7 21 -19 -104.932 381.149 3
 -7 21 19 4524.22 884.639 3
 -7 -21 -19 269.163 633.063 5
 -7 -21 21 1555.6 1006.98 1
 7 -21 21 693.513 858.431 1
 -7 -21 -21 749.558 717.57 4
 -7 21 -21 863.521 416.991 3
 -7 -21 -21 1676.35 664.472 5
 -7 -21 -23 1832.58 756.318 4
 -7 21 23 2718.88 647.389 2
 -7 -21 -23 1412.2 703.2 5
 7 -21 23 2489.01 933.557 1
 -7 21 23 2812.56 914.36 3
 -7 -21 23 3717.58 1043.43 1
 -7 23 -1 2206.91 471.025 2
 -7 -23 1 763.715 482.943 4
 -7 -23 -1 2018.9 510.223 4
 -7 -23 -1 1823.74 528.618 5
 -7 23 1 195.126 417.408 2
 7 -23 -1 6.49494 913.885 1
 -7 23 1 766.728 409.636 3
 -7 -23 1 -27.0295 540.156 5
 -7 -23 3 3699.11 512.631 4
 -7 -23 -3 4678.23 531.484 4
 -7 23 -3 3296.51 460.457 2
 -7 23 3 3534.92 477.004 2
 -7 23 -3 4295.54 407.275 3
 -7 23 3 3515.4 471.342 3
 -7 -23 -3 3595.63 541.992 5
 -7 -23 3 3035.43 544.986 5
 -7 -23 5 3685.11 540.305 4
 -7 -23 -5 6002.95 585.562 4
 -7 23 -5 5924.74 506.259 2
 -7 23 5 5066.88 506.118 2
 -7 23 -5 5720.09 424.033 3
 -7 -23 5 3684.04 557.562 5
 -7 23 5 6129.03 569.286 3
 -7 -23 -5 4909.49 568.422 5
 -7 -23 7 289.468 456.913 4
 -7 -23 -7 1586.17 562.633 4
 -7 23 7 1909.99 517.409 3
 7 -23 7 41.0893 796.279 1
 -7 23 -7 406.447 455.536 2
 -7 23 7 865.535 452.29 2
 -7 23 -7 1621.6 348.737 3
 -7 -23 7 -33.7306 521.947 5
 -7 -23 -7 2508.54 550.486 5
 -7 -23 -9 -199.741 552.853 4
 -7 23 -9 75.5488 457.358 2
 -7 23 -9 210.375 335.414 3
 -7 23 9 4.35168 484.576 2
 -7 -23 11 -1272.64 922.942 1
 -7 23 -11 -8.74932 451.814 2
 -7 23 -11 3.34278 355.06 3
 -7 23 11 -206.029 485.479 2
 -7 23 -13 3366.49 498.853 2
 -7 -23 13 4586.91 988.912 1
 -7 23 -13 3381.64 388.335 3
 -7 -23 -15 140.154 665.228 4
 -7 23 -15 4608.63 524.807 2
 7 -23 15 80.3167 800.957 1
 -7 -23 15 6096.09 1009.43 1
 -7 23 -15 4100.24 402.485 3
 -7 23 15 5152.13 759.496 3
 -7 -23 -15 3918.32 594.463 5
 -7 23 17 4002.16 614.928 2
 -7 -23 -17 4.11768 689.354 4
 7 -23 17 1654.76 815.661 1
 -7 23 -17 1755.41 474.035 2
 -7 23 -17 1505.34 387.858 3
 -7 23 17 4358.48 821.864 3
 -7 -23 19 510.451 1069.56 1
 7 -23 19 311.395 824.055 1
 -7 -23 -19 104.243 687.516 4
 -7 23 19 886.22 581.597 2
 -7 -23 -19 -347.433 577.296 5
 -7 23 19 910.471 794.369 3
 7 23 21 -94.3974 1730.34 3
 -7 -23 21 1587.01 1021.46 1
 7 -23 21 870.954 863.422 1
 -7 -23 -21 -13.4945 701.52 4
 -7 23 21 548.614 601.335 2
 -7 -23 -21 321.881 628.24 5
 -7 23 21 1148.6 811.842 3
 -7 25 -1 1078.32 410.944 3
 -7 25 -1 928.39 441.588 2
 -7 25 1 308.126 435.117 2
 -7 25 1 396.39 398.261 3
 -7 25 -3 2602.48 474.302 2
 -7 25 -3 3168.24 395.352 3
 -7 25 3 2270.68 470.839 2
 -7 25 3 2429.9 470.524 3
 -7 25 -5 2436.42 485.254 2
 -7 25 -5 2263.86 381.939 3
 -7 25 5 1689.02 463.784 2
 -7 25 -7 1912.35 466.8 2
 -7 25 7 1005.04 461.42 2
 -7 25 -7 1928.84 357.865 3
 7 -25 9 -111.499 791.455 1
 -7 -25 -9 -23.8611 580.475 4
 -7 25 -9 4.62928 449.497 2
 -7 25 -9 228.861 343.038 3
 -7 -25 -9 940.278 557.694 5
 -7 25 9 -43.2411 531.695 3
 7 -25 11 56.3511 783.035 1
 -7 -25 -11 21.6803 615.049 4
 -7 25 -11 459.135 458.602 2
 -7 25 -11 253.084 362.179 3
 -7 -25 -11 871.678 546.423 5
 -7 25 11 452.922 585.377 3
 -7 -25 -13 105.487 617.793 4
 -7 -25 13 1812.94 959.897 1
 -7 25 -13 1143.1 486.877 2
 -7 25 -13 467.357 364.796 3
 -7 25 13 -276.746 523.839 2
 7 -25 13 103.447 768.442 1
 -7 -25 -13 1285.12 574.851 5
 -7 25 13 1532.67 638.5 3
 -7 -25 -15 98.1979 631.154 4
 7 -25 15 31.2675 784.43 1
 -7 25 15 1031.92 523.159 2
 -7 -25 -15 518.357 578.169 5
 -7 25 15 1094.16 684.903 3
 -7 -25 17 2424.47 1019.14 1
 -7 -25 -17 62.054 627.855 4
 7 -25 17 1433.05 829.43 1
 -7 25 17 1832.58 565.881 2
 -7 -25 -17 1640.14 595.909 5
 -7 25 17 1503.79 722.204 3
 -7 -27 1 348.579 524.441 4
 -7 -27 -1 524.306 512.245 4
 7 -27 1 -186.848 880.042 1
 -7 -27 1 -55.8799 516.364 5
 -7 -27 -1 -197.586 546.952 5
 7 -27 -1 64.2647 830.447 1
 -7 -27 3 1433.11 540.654 4
 -7 -27 -3 30.8031 526.875 4
 -7 -27 3 781.698 528.28 5
 -7 -27 -3 560.637 526.089 5
 7 -27 -3 6.83108 888.762 1
 7 -27 3 -195.528 835.406 1
 7 -27 -5 7.56248 1004.11 1
 -7 -27 5 2304.62 518.05 4
 -7 -27 -5 1451.85 574.519 4
 7 -27 5 152.054 822.507 1
 -7 -27 5 1668.59 541.648 5
 -7 27 5 2162.92 490.831 3
 -7 -27 -5 1112.53 529.223 5
 7 -27 7 66.0716 783.426 1
 -7 -27 -7 1131.02 560.969 4
 -7 -27 -7 1071.35 540.761 5
 -7 27 7 738.545 513.462 3
 7 -27 9 127.619 835.174 1
 -7 -27 -9 35.1845 589.674 4
 -7 27 9 -274.615 481.242 2
 -7 -27 -9 267.496 546.555 5
 -7 27 9 -533.281 533.313 3
 -7 -27 -11 3.73022 617.591 4
 -7 27 11 -551.098 490.18 2
 -7 -27 -11 -384.38 584.364 5
 7 -27 11 -100.51 776.318 1
 -7 -27 -13 30.9032 626.823 4
 7 -27 13 117.22 759.867 1
 -7 27 13 -100.821 529.147 2
 -7 -27 -13 326.421 563.99 5
 -7 27 13 -175.199 649.807 3
 7 -29 1 -366.524 832.692 1
 -7 -29 1 27.4984 554.109 4
 -7 -29 -1 -39.455 524.824 4
 7 -29 -1 96.8227 866.757 1
 -7 29 1 209.897 455.61 2
 -7 29 -1 -11.5514 396.774 3
 -7 29 1 350.024 426.033 3
 -7 -29 1 269.048 533.758 5
 -7 -29 -1 140.179 520.855 5
 7 -29 -3 106.625 840.845 1
 -7 -29 3 1361.7 535.778 5
 -7 -29 3 206.386 553.75 4
 -7 -29 -3 542.792 528.076 4
 -7 29 3 1267.05 495.92 2
 7 -29 3 -93.2855 844.351 1
 -7 29 -3 435.65 381.453 3
 -7 29 3 871.189 447.776 3
 -7 -29 -3 876.389 566.734 5
 -7 -29 5 399.682 510.123 4
 -7 -29 -5 -537.564 547.713 4
 7 -29 5 -143.048 781.78 1
 -7 29 5 1194.11 477.931 2
 -7 29 -5 1146.38 378.406 3
 -7 -29 5 2770.84 545 5
 -7 -29 -5 524.909 528.191 5
 -7 29 5 1207.33 473.94 3
 7 -29 -5 7.25133 930.719 1
 7 -29 7 112.303 772.808 1
 -7 -29 -7 80.9888 565.205 4
 7 -29 -7 1848.24 1006.59 1
 -7 29 7 1259.76 493.542 2
 -7 -29 -7 184.667 530.516 5
 -7 29 7 983.831 510.942 3
 -8 0 0 143983 1438.22 2
 -8 0 0 147379 1494.32 5
 -8 0 -2 -24.9796 207.736 5
 -8 0 -2 -4.78352 124.635 2
 -8 0 2 -10.6816 113.006 2
 -8 0 2 16.0551 111.376 5
 -8 0 4 6787.44 187.003 2
 -8 0 4 6880.56 289.498 3
 -8 0 -4 7340.71 310.975 5
 -8 0 6 57.894 270.267 1
 -8 0 -6 -16.5285 186.403 2
 -8 0 -6 -109.495 270.291 3
 8 0 6 -150.263 292.703 1
 -8 0 6 39.4481 226.661 3
 -8 0 -6 16.9886 275.01 5
 -8 0 -8 13806.3 342.178 2
 8 0 8 14630.6 401.721 1
 -8 0 10 -81.0862 350.576 1
 -8 0 -10 22.6718 241.45 2
 -8 0 -10 -74.3294 311.976 3
 -8 0 -10 -29.4762 355.998 5
 -8 0 -12 17260 453.955 2
 -8 0 -12 16936.2 534.577 3
 -8 0 -12 15655.2 529.28 5
 -8 0 12 16615.1 596.385 1
 -8 0 14 25.0099 471.799 1
 -8 0 -14 -241.97 313.4 2
 -8 0 -14 288.839 385.417 3
 -8 0 14 -17.7931 377.761 3
 -8 0 -14 -551.093 422.062 5
 -8 0 -16 6574.13 527.651 4
 -8 0 16 6311.31 535.427 3
 -8 0 -16 5314.53 525.255 5
 -8 0 16 5062.72 582.131 1
 -8 0 -18 -125.832 521.533 5
 -8 0 18 -370.618 604.127 1
 -8 0 -18 -110.991 496.033 4
 -8 0 18 88.8279 511.979 3
 -8 0 20 19785.6 837.3 3
 -8 0 -20 19618.8 766.252 5
 -8 0 20 21331.7 875.34 1
 -8 0 22 -419.128 723.737 1
 -8 0 -22 -282.602 555.193 4
 -8 0 -22 41.0275 623.835 5
 -8 0 24 2027.27 777.659 1
 -8 0 -24 2209.14 597.203 4
 -8 0 -24 1700.21 647.077 5
 -8 0 26 133.345 783.772 1
 -8 0 -26 -258.07 604.247 4
 -8 0 -26 -956.316 682.59 5
 -8 0 -30 -213.22 659.633 4
 -8 0 -30 -550.269 752.575 5
 -8 0 -32 1554.49 727.256 4
 -8 0 32 3847.55 858.785 1
 -8 0 -32 3849.88 828.685 5
 -8 -2 0 -8.84177 212.371 3
 -8 -2 0 15.2218 64.0791 2
 -8 -2 0 107.297 167.95 5
 -8 2 0 -58.724 172.573 5
 -8 -2 -2 75852.3 821.273 2
 -8 2 -2 101043 1072.18 3
 -8 -2 2 87974.8 996.94 3
 -8 -2 2 84255.6 880.131 5
 -8 -2 -2 89404.4 982.732 5
 -8 2 -2 92722.6 973.898 5
 -8 2 -4 2127.16 193.31 2
 -8 -2 4 1668.63 143.033 5
 -8 2 -4 2297.77 284.588 3
 -8 -2 4 1602.97 203.82 3
 -8 -2 -4 1772.73 264.571 5
 -8 2 -4 1654.76 251.666 5
 -8 -2 4 2017.81 246.928 1
 -8 2 -6 5497.99 253.717 2
 -8 -2 -6 5364.83 328.195 3
 -8 2 -6 5516.65 331.222 3
 -8 -2 6 4267.84 237.817 3
 8 -2 6 5368.39 421.918 1
 -8 -2 -6 4948.02 349.467 5
 -8 2 -6 5092.55 319.394 5
 -8 -2 6 4946.59 333.318 1
 -8 2 8 957.005 320.092 1
 -8 -2 -8 624.182 214.825 2
 -8 2 -8 592.907 234.221 2
 -8 -2 -8 1003.37 314.668 3
 -8 2 -8 1262.98 306.528 3
 -8 -2 8 726.171 221.054 3
 8 -2 8 832.044 373.382 1
 -8 -2 -10 37853.9 603.183 2
 -8 2 -10 35286.1 589.159 2
 8 -2 10 37574.6 718.112 1
 -8 -2 -10 37769.3 710.924 3
 -8 2 -10 36636.3 670.91 3
 -8 -2 10 31349.9 585.111 3
 -8 2 10 33850.6 689.809 3
 -8 -2 -10 36298.7 740.287 5
 -8 2 10 37301.8 731.665 1
 -8 2 -10 33342.9 679.202 5
 -8 -2 10 35210.2 724.367 1
 -8 2 -12 -167.09 384.917 5
 -8 2 12 22.5691 415.19 1
 -8 -2 12 -10.04 427.814 1
 -8 -2 -12 125.76 274.267 2
 -8 2 -12 73.4671 276.452 2
 -8 -2 -12 254.44 344.7 3
 -8 2 -12 -2.62737 333.342 3
 -8 -2 12 50.38 282.62 3
 -8 2 12 86.4753 385.799 3
 8 -2 12 -139.826 408.32 1
 -8 -2 -12 -116.888 417.521 5
 -8 2 -14 1468.96 445.733 5
 -8 2 14 1859.24 481.024 1
 -8 -2 14 1770.79 508.654 1
 -8 -2 -14 1603.49 446.683 4
 -8 2 -14 773.491 352.265 2
 -8 2 -14 1656.78 420.145 3
 -8 2 14 1672.31 442.245 3
 -8 -2 -14 1472.61 447.748 5
 -8 2 -16 -333.772 476.174 5
 -8 2 16 -26.9164 518.179 1
 -8 -2 16 94.4099 555.975 1
 -8 -2 -16 -130.234 462.53 4
 -8 2 -16 -122.166 357.879 2
 -8 2 -16 -171.776 414.283 3
 -8 2 16 263.524 508.01 3
 -8 -2 -16 181.6 484.698 5
 -8 -2 18 16612.6 791.087 1
 -8 -2 -18 16592.5 708.262 5
 -8 2 18 17023.2 787.737 3
 -8 2 -18 14937.7 697.553 5
 -8 2 18 17287 760.581 1
 -8 -2 20 7171.23 757.479 1
 -8 -2 -20 7649.79 600.667 4
 -8 2 -20 8523.57 601.046 4
 -8 2 20 6431.38 732.085 3
 -8 -2 -20 7011.68 659.06 5
 -8 2 20 7894.82 760.779 1
 -8 -2 22 21162.5 955.375 1
 -8 -2 -22 23228.5 758.692 4
 -8 2 -22 22957.8 725.026 4
 -8 2 22 19708.9 984.88 3
 -8 -2 -22 20841.5 833.078 5
 -8 2 -22 20382.7 836.123 5
 -8 2 22 22567.4 949.807 1
 -8 2 -24 -676.532 680.607 5
 -8 2 24 385.771 796.292 1
 -8 -2 24 -294.359 803.086 1
 -8 -2 -24 360.82 604.684 4
 -8 2 -24 -165.692 566.472 4
 -8 2 24 -94.7408 791.955 3
 -8 -2 -24 44.7273 680.966 5
 -8 -2 26 5260.58 894.821 1
 -8 -2 -26 6359.78 691.231 4
 -8 2 -26 5517.19 623.803 4
 -8 -2 -26 5484.04 750.786 5
 -8 2 -26 5472.88 770.345 5
 -8 2 26 6642.81 878.595 1
 -8 -2 -30 15088.7 831.714 4
 -8 -2 -30 12519.1 890.732 5
 -8 2 -30 10954 895.505 5
 -8 2 30 13491 1003.53 1
 -8 -2 30 12553.9 1010.43 1
 -8 2 -32 285.076 779.151 5
 -8 2 32 -174.983 819.767 1
 -8 -2 32 -295.477 874.138 1
 -8 -2 -32 43.7894 714.888 4
 -8 2 -32 56.2586 647.341 4
 -8 -2 -32 290.11 769.481 5
 -8 4 0 173926 1651.5 2
 -8 -4 0 161487 1706.71 3
 -8 4 0 170908 1748.35 3
 -8 -4 0 149943 1649.52 5
 -8 4 0 145639 1601.54 5
 -8 4 -2 14815 306.953 2
 -8 4 2 14145.2 310.997 2
 -8 -4 -2 13446.4 354.485 3
 -8 -4 2 13092.4 315.449 3
 -8 4 -2 15305.9 393.391 3
 -8 4 2 14494.4 375.359 3
 -8 -4 2 12685.9 282.009 5
 -8 -4 -2 12534 336.791 5
 -8 4 2 9944.45 202.083 5
 -8 4 -2 12734.3 325.159 5
 -8 -4 2 13704.2 317.824 1
 -8 -4 -4 5085.29 181.302 2
 -8 4 -4 6369.4 259.658 2
 -8 4 4 5616.41 259.195 2
 -8 -4 4 5024.55 235.33 3
 -8 4 4 6072.07 319.289 3
 -8 -4 4 5385.9 215.204 5
 -8 -4 -4 5732.05 316.209 5
 -8 4 -4 5116.38 290.04 5
 -8 -4 4 5471.76 283.21 1
 -8 -4 6 2656.4 296.687 1
 -8 4 -6 3788.1 274.715 2
 -8 4 6 2938.04 266.221 2
 -8 -4 -6 2951.08 319.284 3
 -8 4 -6 3020.23 313.474 3
 -8 -4 6 2326.1 195.939 3
 -8 4 6 2677.54 310.434 3
 -8 -4 6 2458.31 194.987 5
 8 -4 6 3394.6 471.26 1
 -8 4 -6 2695.19 321.517 5
 -8 4 -8 48381.4 685.225 2
 -8 4 8 48919.9 715.095 2
 -8 -4 -8 47809.3 772.32 3
 -8 4 -8 52085.3 776.899 3
 8 -4 8 49834.5 885.762 1
 -8 4 8 48068.7 815.447 3
 -8 -4 -8 51515.2 846.464 5
 -8 4 -10 94.4162 346.956 5
 -8 -4 10 274.707 386.348 1
 -8 4 -10 -257.168 289.094 2
 -8 4 -10 61.6693 317.015 3
 8 -4 10 409.916 429.396 1
 -8 -4 10 1.71961 203.202 3
 -8 4 10 -236.031 385.327 3
 -8 -4 -10 1116.44 448.555 5
 -8 4 10 -133.915 303.609 2
 -8 -4 12 25339.1 713.48 1
 8 -4 12 27199.6 735.492 1
 -8 4 -12 25823.5 535.795 2
 -8 -4 -12 26393.5 580.881 4
[truncated: 173,725 more chars]
