# Supplementary material for: Decoupled MOF Breathing: Pressure‐Induced Reversal of Correlation Between Orthogonal Motions in a Diamondoid Framework
Source: Angew Chem Int Ed Engl. 2025 May 15;64(27):e202504297. doi: 10.1002/anie.202504297 (PMC12207364; doi:10.1002/anie.202504297)
Supplement: Supplementary file 1 — Supporting Information [file ANIE-64-e202504297-s002.zip › SHF-62-DMF_SCC-in-DMF_900bar.cif]

data_SHF-62-DMF-DMF-900bar
#data_exp2_1_4__pl
_audit_creation_date              2016-11-04
_audit_creation_method
;
Olex2 1.2
(compiled 2016.09.09 svn.r3337 for OlexSys, GUI svn.r5227)
;
_publ_contact_author_address      ?
_publ_contact_author_email        ?
_publ_contact_author_id_orcid     ?
_publ_contact_author_name         ''
_publ_contact_author_phone        ?
_publ_section_references
;
Dolomanov, O.V., Bourhis, L.J., Gildea, R.J, Howard, J.A.K. & Puschmann, H.
 (2009), J. Appl. Cryst. 42, 339-341.

Sheldrick, G.M. (2015). Acta Cryst. C71, 3-8.
;
_chemical_name_common             ?
_chemical_name_systematic         ?
_chemical_formula_moiety          'C20 H14 In N2 O10, C2 H8 N'
_chemical_formula_sum             'C22 H22 In N3 O10'
_chemical_formula_weight          603.24
_chemical_melting_point           ?
_chemical_oxdiff_formula          'In C22 H22 N3 O10'
loop_
  _atom_type_symbol
  _atom_type_description
  _atom_type_scat_dispersion_real
  _atom_type_scat_dispersion_imag
  _atom_type_scat_source
 'C' 'C' 0.0030 0.0010 'International Tables Vol C Tables 4.2.6.8 and 6.1.1.4'
 'H' 'H' 0.0000 0.0000 'International Tables Vol C Tables 4.2.6.8 and 6.1.1.4'
 'In' 'In' -0.7640 1.2230
 'International Tables Vol C Tables 4.2.6.8 and 6.1.1.4'
 'N' 'N' 0.0060 0.0030 'International Tables Vol C Tables 4.2.6.8 and 6.1.1.4'
 'O' 'O' 0.0110 0.0060 'International Tables Vol C Tables 4.2.6.8 and 6.1.1.4'

_shelx_space_group_comment
;
The symmetry employed for this shelxl refinement is uniquely defined
by the following loop, which should always be used as a source of
symmetry information in preference to the above space-group names.
They are only intended as comments.
;
_space_group_crystal_system       'orthorhombic'
_space_group_IT_number            70
_space_group_name_H-M_alt         'F d d d'
_space_group_name_Hall            '-F 2uv 2vw'
loop_
  _space_group_symop_operation_xyz
 'x, y, z'
 '-x+1/4, -y+1/4, z'
 'x, -y+1/4, -z+1/4'
 '-x+1/4, y, -z+1/4'
 'x, y+1/2, z+1/2'
 '-x+1/4, -y+3/4, z+1/2'
 'x, -y+3/4, -z+3/4'
 '-x+1/4, y+1/2, -z+3/4'
 'x+1/2, y, z+1/2'
 '-x+3/4, -y+1/4, z+1/2'
 'x+1/2, -y+1/4, -z+3/4'
 '-x+3/4, y, -z+3/4'
 'x+1/2, y+1/2, z'
 '-x+3/4, -y+3/4, z'
 'x+1/2, -y+3/4, -z+1/4'
 '-x+3/4, y+1/2, -z+1/4'
 '-x, -y, -z'
 'x-1/4, y-1/4, -z'
 '-x, y-1/4, z-1/4'
 'x-1/4, -y, z-1/4'
 '-x, -y+1/2, -z+1/2'
 'x-1/4, y+1/4, -z+1/2'
 '-x, y+1/4, z+1/4'
 'x-1/4, -y+1/2, z+1/4'
 '-x+1/2, -y, -z+1/2'
 'x+1/4, y-1/4, -z+1/2'
 '-x+1/2, y-1/4, z+1/4'
 'x+1/4, -y, z+1/4'
 '-x+1/2, -y+1/2, -z'
 'x+1/4, y+1/4, -z'
 '-x+1/2, y+1/4, z-1/4'
 'x+1/4, -y+1/2, z-1/4'

_cell_length_a                    14.8628(6)
_cell_length_b                    27.0883(14)
_cell_length_c                    31.5405(12)
_cell_angle_alpha                 90
_cell_angle_beta                  90
_cell_angle_gamma                 90
_cell_volume                      12698.4(10)
_cell_formula_units_Z             16
_cell_measurement_reflns_used     5821
_cell_measurement_temperature     298(2)
_cell_measurement_theta_max       24.1960
_cell_measurement_theta_min       2.4060
_shelx_estimated_absorpt_T_max    ?
_shelx_estimated_absorpt_T_min    ?
_exptl_absorpt_coefficient_mu     0.733
_exptl_absorpt_correction_T_max   1.00000
_exptl_absorpt_correction_T_min   0.29742
_exptl_absorpt_correction_type    multi-scan
_exptl_absorpt_process_details
;
CrysAlisPro 1.171.38.41 (Rigaku Oxford Diffraction, 2015)
Empirical absorption correction using spherical harmonics,
 implemented in SCALE3 ABSPACK scaling algorithm.
;
_exptl_absorpt_special_details    ?
_exptl_crystal_colour_primary      yellow
_exptl_crystal_density_diffrn     1.262
_exptl_crystal_density_meas       ?
_exptl_crystal_density_method     ?
_exptl_crystal_description         Octahedral
_exptl_crystal_F_000              4864
_exptl_crystal_size_max            0.13
_exptl_crystal_size_mid            0.12
_exptl_crystal_size_min            0.09
_exptl_transmission_factor_max    ?
_exptl_transmission_factor_min    ?
_diffrn_reflns_av_R_equivalents   0.0565
_diffrn_reflns_av_unetI/netI      0.0300
_diffrn_reflns_Laue_measured_fraction_full 0.992
_diffrn_reflns_Laue_measured_fraction_max 0.992
_diffrn_reflns_limit_h_max        14
_diffrn_reflns_limit_h_min        -17
_diffrn_reflns_limit_k_max        30
_diffrn_reflns_limit_k_min        -32
_diffrn_reflns_limit_l_max        37
_diffrn_reflns_limit_l_min        -37
_diffrn_reflns_number             18846
_diffrn_reflns_point_group_measured_fraction_full 0.992
_diffrn_reflns_point_group_measured_fraction_max 0.992
_diffrn_reflns_theta_full         24.208
_diffrn_reflns_theta_max          24.208
_diffrn_reflns_theta_min          1.639
_diffrn_ambient_temperature       298.0
_diffrn_detector                  'CCD plate'
_diffrn_detector_area_resol_mean  ?
_diffrn_measured_fraction_theta_full 0.992
_diffrn_measured_fraction_theta_max 0.992
_diffrn_measurement_details
;
List of Runs (angles in degrees, time in seconds):

  # Type    Start    End  Width  t~exp~   \w     \q     \k     \f   Frames
--------------------------------------------------------------------------
  1  \w   -156.00 -30.00   0.20    0.20    --   30.00 -45.00-120.00  630
  2  \f   -120.00   0.00   0.20    0.20 -30.00  30.00 -45.00    --   600
  3  \w   -156.00 -30.00   0.20    0.20    --   30.00 -45.00   0.00  630
  4  \f      0.00 120.00   0.20    0.20 -30.00  30.00 -45.00    --   600
  5  \w   -156.00 -30.00   0.20    0.20    --   30.00 -45.00 120.00  630
;
_diffrn_measurement_device         'Newport 4-circle diffractometer'
_diffrn_measurement_device_type
'dectris-CrysAlisPro-abstract goniometer imported dectris images'
_diffrn_measurement_method        '\w and \f scans'
_diffrn_orient_matrix_type
'CrysAlisPro convention (1999,Acta A55,543-557)'
_diffrn_orient_matrix_UB_11       -0.0067660000
_diffrn_orient_matrix_UB_12       0.0190644000
_diffrn_orient_matrix_UB_13       0.0141111000
_diffrn_orient_matrix_UB_21       -0.0176398000
_diffrn_orient_matrix_UB_22       0.0142262000
_diffrn_orient_matrix_UB_23       -0.0160643000
_diffrn_orient_matrix_UB_31       -0.0423506000
_diffrn_orient_matrix_UB_32       -0.0089723000
_diffrn_orient_matrix_UB_33       0.0044410000
_diffrn_radiation_monochromator   synchrotron
_diffrn_radiation_probe           x-ray
_diffrn_radiation_type            synchrotron
_diffrn_radiation_wavelength      0.6889
_diffrn_source                    synchrotron
_reflns_Friedel_coverage          0.000
_reflns_Friedel_fraction_full     .
_reflns_Friedel_fraction_max      .
_reflns_number_gt                 2029
_reflns_number_total              2799
_reflns_odcompleteness_completeness 98.99
_reflns_odcompleteness_iscentric  1
_reflns_odcompleteness_theta      24.21
_reflns_special_details
;
 Reflections were merged by SHELXL according to the crystal
 class for the calculation of statistics and refinement.
 
 _reflns_Friedel_fraction is defined as the number of unique
 Friedel pairs measured divided by the number that would be
 possible theoretically, ignoring centric projections and
 systematic absences.
;
_reflns_threshold_expression      'I > 2\s(I)'
_computing_cell_refinement        'CrysAlisPro 1.171.38.41 (Rigaku OD, 2015)'
_computing_data_collection        'CrysAlisPro 1.171.38.41 (Rigaku OD, 2015)'
_computing_data_reduction         'CrysAlisPro 1.171.38.41 (Rigaku OD, 2015)'
_computing_molecular_graphics     'Olex2 (Dolomanov et al., 2009)'
_computing_publication_material   'Olex2 (Dolomanov et al., 2009)'
_computing_structure_refinement   'ShelXL (Sheldrick, 2015)'
_computing_structure_solution     ?
_refine_diff_density_max          1.130
_refine_diff_density_min          -2.341
_refine_diff_density_rms          0.196
_refine_ls_extinction_coef        .
_refine_ls_extinction_method      none
_refine_ls_goodness_of_fit_ref    1.066
_refine_ls_hydrogen_treatment     constr
_refine_ls_matrix_type            full
_refine_ls_number_parameters      161
_refine_ls_number_reflns          2799
_refine_ls_number_restraints      5
_refine_ls_R_factor_all           0.1028
_refine_ls_R_factor_gt            0.0794
_refine_ls_restrained_S_all       1.067
_refine_ls_shift/su_max           0.000
_refine_ls_shift/su_mean          0.000
_refine_ls_structure_factor_coef  Fsqd
_refine_ls_weighting_details
'w=1/[\s^2^(Fo^2^)+(0.1803P)^2^+102.1271P] where P=(Fo^2^+2Fc^2^)/3'
_refine_ls_weighting_scheme       calc
_refine_ls_wR_factor_gt           0.2415
_refine_ls_wR_factor_ref          0.2701
_refine_special_details           ?
_olex2_refinement_description
;
1. Fixed Uiso
 At 1.2 times of:
  All C(H) groups, All N(H) groups, All N(H,H) groups
 At 1.5 times of:
  All C(H,H,H) groups
2. Restrained distances
 C11-N2
 1.5 with sigma of 0.02
 C11-C12
 2.5 with sigma of 0.02
 N2-C12
 1.5 with sigma of 0.02
3. Restrained planarity
 O5, N1, C9, C10
 with sigma of 0.1
 O5A, N1A, C9A, C10A
 with sigma of 0.1
4. Others
 Sof(O5A)=Sof(N1A)=Sof(H1A)=Sof(C9A)=Sof(C10A)=Sof(H10D)=Sof(H10E)=Sof(H10F)=1-
 FVAR(1)
 Sof(O5)=Sof(N1)=Sof(H1)=Sof(C9)=Sof(C10)=Sof(H10A)=Sof(H10B)=Sof(H10C)=FVAR(1)
 Fixed Sof: N2(0.5) H2A(0.5) H2B(0.5) C11(0.5) H11A(0.5) H11B(0.5) H11C(0.5)
 C12(0.5) H12A(0.5) H12B(0.5) H12C(0.5)
5.a Secondary CH2 refined with riding coordinates:
 N2(H2A,H2B)
5.b Me refined with riding coordinates:
 C11(H11A,H11B,H11C), C12(H12A,H12B,H12C)
5.c Aromatic/amide H refined with riding coordinates:
 C3(H3), C6(H6), C7(H7), N1(H1), N1A(H1A)
5.d Idealised Me refined as rotating group:
 C10(H10A,H10B,H10C), C10A(H10D,H10E,H10F)
;
_atom_sites_solution_hydrogens    geom
_atom_sites_solution_primary      ?
_atom_sites_solution_secondary    ?
loop_
  _atom_site_label
  _atom_site_type_symbol
  _atom_site_fract_x
  _atom_site_fract_y
  _atom_site_fract_z
  _atom_site_U_iso_or_equiv
  _atom_site_adp_type
  _atom_site_occupancy
  _atom_site_site_symmetry_order
  _atom_site_calc_flag
  _atom_site_refinement_flags_posn
  _atom_site_refinement_flags_adp
  _atom_site_refinement_flags_occupancy
  _atom_site_disorder_assembly
  _atom_site_disorder_group
 In1 In 0.3750 0.3750 0.07399(2) 0.0517(4) Uani 1 2 d S T P . .
 O1 O 0.3566(5) 0.4337(3) 0.1231(2) 0.0775(18) Uani 1 1 d . . . . .
 O2 O 0.4931(4) 0.4103(2) 0.1097(2) 0.0703(16) Uani 1 1 d . . . . .
 O3 O 0.5133(5) 0.5887(2) 0.2881(2) 0.0792(18) Uani 1 1 d . . . . .
 O4 O 0.6488(5) 0.5640(3) 0.2734(2) 0.087(2) Uani 1 1 d . . . . .
 C1 C 0.4399(7) 0.4358(3) 0.1309(3) 0.066(2) Uani 1 1 d . . . . .
 C2 C 0.4725(6) 0.4685(3) 0.1661(3) 0.069(2) Uani 1 1 d . . . . .
 C3 C 0.4116(8) 0.4995(5) 0.1868(4) 0.096(3) Uani 1 1 d . . . . .
 H3 H 0.3514 0.4996 0.1786 0.115 Uiso 1 1 calc R . . . .
 C4 C 0.4394(7) 0.5300(4) 0.2193(3) 0.086(3) Uani 1 1 d . . . . .
 C5 C 0.5296(7) 0.5295(3) 0.2307(3) 0.074(2) Uani 1 1 d . . . . .
 C6 C 0.5891(7) 0.4988(4) 0.2099(3) 0.084(3) Uani 1 1 d . . . . .
 H6 H 0.6492 0.4988 0.2182 0.100 Uiso 1 1 calc R . . . .
 C7 C 0.5633(7) 0.4687(4) 0.1778(3) 0.080(3) Uani 1 1 d . . . . .
 H7 H 0.6048 0.4487 0.1640 0.096 Uiso 1 1 calc R . . . .
 C8 C 0.5670(8) 0.5632(4) 0.2662(3) 0.077(3) Uani 1 1 d . . . . .
 O5 O 0.2376(13) 0.5317(8) 0.2157(7) 0.108(8) Uiso 0.45(2) 1 d . . . A 1
 N1 N 0.3743(12) 0.5510(8) 0.2479(8) 0.077(6) Uiso 0.45(2) 1 d . . . A 1
 H1 H 0.3953 0.5616 0.2716 0.092 Uiso 0.45(2) 1 calc R . . A 1
 C9 C 0.2831(18) 0.5564(9) 0.2424(8) 0.094(8) Uiso 0.45(2) 1 d . . . A 1
 C10 C 0.240(2) 0.5946(11) 0.2739(10) 0.109(10) Uiso 0.45(2) 1 d . . . A 1
 H10A H 0.2328 0.5795 0.3012 0.163 Uiso 0.45(2) 1 calc GR . . A 1
 H10B H 0.1827 0.6050 0.2633 0.163 Uiso 0.45(2) 1 calc GR . . A 1
 H10C H 0.2791 0.6228 0.2764 0.163 Uiso 0.45(2) 1 calc GR . . A 1
 O5A O 0.2520(16) 0.5611(10) 0.1979(9) 0.166(10) Uiso 0.55(2) 1 d . . . A 2
 N1A N 0.3793(12) 0.5682(8) 0.2346(7) 0.091(6) Uiso 0.55(2) 1 d . . . A 2
 H1A H 0.4030 0.5874 0.2532 0.109 Uiso 0.55(2) 1 calc R . . A 2
 C9A C 0.2946(19) 0.5790(9) 0.2252(9) 0.119(9) Uiso 0.55(2) 1 d . . . A 2
 C10A C 0.243(3) 0.6154(12) 0.2512(12) 0.146(12) Uiso 0.55(2) 1 d . . . A 2
 H10D H 0.2262 0.6006 0.2777 0.219 Uiso 0.55(2) 1 calc GR . . A 2
 H10E H 0.1895 0.6251 0.2361 0.219 Uiso 0.55(2) 1 calc GR . . A 2
 H10F H 0.2795 0.6440 0.2564 0.219 Uiso 0.55(2) 1 calc GR . . A 2
 N2 N 0.145(3) 0.4990(15) 0.1422(19) 0.34(3) Uiso 0.5 1 d D . . B -1
 H2A H 0.1916 0.5052 0.1592 0.404 Uiso 0.5 1 calc R . . B -1
 H2B H 0.1603 0.5090 0.1163 0.404 Uiso 0.5 1 calc R . . B -1
 C11 C 0.131(3) 0.4439(13) 0.1409(16) 0.22(2) Uiso 0.5 1 d D . . B -1
 H11A H 0.1854 0.4282 0.1311 0.327 Uiso 0.5 1 calc R . . B -1
 H11B H 0.1170 0.4321 0.1688 0.327 Uiso 0.5 1 calc R . . B -1
 H11C H 0.0828 0.4362 0.1219 0.327 Uiso 0.5 1 calc R . . B -1
 C12 C 0.067(3) 0.5293(11) 0.1569(13) 0.178(14) Uiso 0.5 1 d D . . B -1
 H12A H 0.0828 0.5636 0.1565 0.266 Uiso 0.5 1 calc R . . B -1
 H12B H 0.0165 0.5239 0.1384 0.266 Uiso 0.5 1 calc R . . B -1
 H12C H 0.0507 0.5197 0.1852 0.266 Uiso 0.5 1 calc R . . B -1

loop_
  _atom_site_aniso_label
  _atom_site_aniso_U_11
  _atom_site_aniso_U_22
  _atom_site_aniso_U_33
  _atom_site_aniso_U_23
  _atom_site_aniso_U_13
  _atom_site_aniso_U_12
 In1 0.0614(6) 0.0604(6) 0.0334(5) 0.000 0.000 0.0006(3)
 O1 0.075(4) 0.090(4) 0.068(4) -0.025(3) -0.003(3) 0.000(3)
 O2 0.075(4) 0.086(4) 0.049(3) -0.016(3) 0.002(3) -0.004(3)
 O3 0.091(4) 0.086(4) 0.061(4) -0.026(3) -0.004(3) -0.004(3)
 O4 0.087(4) 0.102(5) 0.071(4) -0.029(4) -0.004(4) -0.014(4)
 C1 0.075(6) 0.069(5) 0.053(5) -0.010(4) -0.001(4) -0.003(4)
 C2 0.078(5) 0.079(6) 0.049(4) -0.019(4) -0.003(4) -0.004(4)
 C3 0.076(6) 0.126(10) 0.085(7) -0.031(7) -0.003(6) 0.002(6)
 C4 0.076(6) 0.101(7) 0.081(7) -0.043(6) -0.005(5) 0.006(5)
 C5 0.089(6) 0.078(6) 0.055(5) -0.019(5) 0.001(5) -0.011(5)
 C6 0.071(5) 0.110(8) 0.070(6) -0.029(6) -0.004(5) -0.008(5)
 C7 0.075(6) 0.100(7) 0.064(6) -0.027(5) 0.003(4) 0.008(5)
 C8 0.099(7) 0.081(6) 0.050(5) -0.014(5) -0.003(5) -0.016(5)

_geom_special_details
;
 All esds (except the esd in the dihedral angle between two l.s. planes)
 are estimated using the full covariance matrix.  The cell esds are taken
 into account individually in the estimation of esds in distances, angles
 and torsion angles; correlations between esds in cell parameters are only
 used when they are defined by crystal symmetry.  An approximate (isotropic)
 treatment of cell esds is used for estimating esds involving l.s. planes.
;
loop_
  _geom_bond_atom_site_label_1
  _geom_bond_atom_site_label_2
  _geom_bond_distance
  _geom_bond_site_symmetry_2
  _geom_bond_publ_flag
 In1 O1 2.237(7) . ?
 In1 O1 2.237(7) 14 ?
 In1 O2 2.294(6) . ?
 In1 O2 2.294(6) 14 ?
 In1 O3 2.236(6) 20_565 ?
 In1 O3 2.236(6) 19_655 ?
 In1 O4 2.324(7) 19_655 ?
 In1 O4 2.324(7) 20_565 ?
 In1 C1 2.620(8) 14 ?
 In1 C1 2.620(8) . ?
 In1 C8 2.620(9) 20_565 ?
 In1 C8 2.620(9) 19_655 ?
 O1 C1 1.264(12) . ?
 O2 C1 1.244(11) . ?
 O3 In1 2.236(6) 23_655 ?
 O3 C8 1.261(12) . ?
 O4 In1 2.324(7) 23_655 ?
 O4 C8 1.237(13) . ?
 C1 C2 1.500(11) . ?
 C2 C3 1.398(14) . ?
 C2 C7 1.400(13) . ?
 C3 C4 1.379(14) . ?
 C4 C5 1.388(14) . ?
 C4 N1 1.44(2) . ?
 C4 N1A 1.45(2) . ?
 C5 C6 1.380(14) . ?
 C5 C8 1.549(12) . ?
 C6 C7 1.354(13) . ?
 C8 In1 2.620(9) 23_655 ?
 O5 C9 1.27(3) . ?
 N1 C9 1.38(3) . ?
 C9 C10 1.57(4) . ?
 O5A C9A 1.17(3) . ?
 N1A C9A 1.33(3) . ?
 C9A C10A 1.50(4) . ?
 N2 C11 1.507(19) . ?
 N2 C12 1.50(2) . ?

loop_
  _geom_angle_atom_site_label_1
  _geom_angle_atom_site_label_2
  _geom_angle_atom_site_label_3
  _geom_angle
  _geom_angle_site_symmetry_1
  _geom_angle_site_symmetry_3
  _geom_angle_publ_flag
 O1 In1 O1 92.3(4) . 14 ?
 O1 In1 O2 82.1(3) 14 . ?
 O1 In1 O2 57.1(2) 14 14 ?
 O1 In1 O2 57.1(2) . . ?
 O1 In1 O2 82.1(3) . 14 ?
 O1 In1 O4 164.2(3) . 19_655 ?
 O1 In1 O4 164.2(3) 14 20_565 ?
 O1 In1 O4 89.4(3) 14 19_655 ?
 O1 In1 O4 89.4(3) . 20_565 ?
 O1 In1 C1 28.8(3) 14 14 ?
 O1 In1 C1 85.8(3) . 14 ?
 O1 In1 C1 28.8(3) . . ?
 O1 In1 C1 85.8(3) 14 . ?
 O1 In1 C8 167.4(3) . 19_655 ?
 O1 In1 C8 89.3(3) . 20_565 ?
 O1 In1 C8 167.4(3) 14 20_565 ?
 O1 In1 C8 89.3(3) 14 19_655 ?
 O2 In1 O2 121.2(3) . 14 ?
 O2 In1 O4 85.7(3) 14 19_655 ?
 O2 In1 O4 138.6(2) 14 20_565 ?
 O2 In1 O4 138.6(2) . 19_655 ?
 O2 In1 O4 85.7(3) . 20_565 ?
 O2 In1 C1 28.3(3) 14 14 ?
 O2 In1 C1 102.0(3) 14 . ?
 O2 In1 C1 28.3(3) . . ?
 O2 In1 C1 101.9(3) . 14 ?
 O2 In1 C8 110.8(3) . 19_655 ?
 O2 In1 C8 109.1(3) . 20_565 ?
 O2 In1 C8 109.1(3) 14 19_655 ?
 O2 In1 C8 110.8(3) 14 20_565 ?
 O3 In1 O1 87.0(3) 19_655 14 ?
 O3 In1 O1 87.0(3) 20_565 . ?
 O3 In1 O1 138.9(2) 20_565 14 ?
 O3 In1 O1 138.9(2) 19_655 . ?
 O3 In1 O2 129.3(3) 19_655 14 ?
 O3 In1 O2 82.2(3) 20_565 14 ?
 O3 In1 O2 82.2(3) 19_655 . ?
 O3 In1 O2 129.3(3) 20_565 . ?
 O3 In1 O3 119.2(3) 20_565 19_655 ?
 O3 In1 O4 81.5(3) 19_655 20_565 ?
 O3 In1 O4 56.9(2) 20_565 20_565 ?
 O3 In1 O4 81.5(3) 20_565 19_655 ?
 O3 In1 O4 56.9(2) 19_655 19_655 ?
 O3 In1 C1 110.4(3) 20_565 14 ?
 O3 In1 C1 110.4(3) 19_655 . ?
 O3 In1 C1 110.1(3) 20_565 . ?
 O3 In1 C1 110.1(3) 19_655 14 ?
 O3 In1 C8 100.0(3) 19_655 20_565 ?
 O3 In1 C8 100.0(3) 20_565 19_655 ?
 O3 In1 C8 28.7(3) 19_655 19_655 ?
 O3 In1 C8 28.7(3) 20_565 20_565 ?
 O4 In1 O4 93.3(4) 19_655 20_565 ?
 O4 In1 C1 166.7(3) 19_655 . ?
 O4 In1 C1 166.7(3) 20_565 14 ?
 O4 In1 C1 88.1(3) 19_655 14 ?
 O4 In1 C1 88.1(3) 20_565 . ?
 O4 In1 C8 28.2(3) 20_565 20_565 ?
 O4 In1 C8 85.8(3) 20_565 19_655 ?
 O4 In1 C8 28.2(3) 19_655 19_655 ?
 O4 In1 C8 85.8(3) 19_655 20_565 ?
 C1 In1 C1 93.5(4) . 14 ?
 C8 In1 C1 139.2(4) 20_565 14 ?
 C8 In1 C1 101.3(3) 19_655 14 ?
 C8 In1 C1 139.2(4) 19_655 . ?
 C8 In1 C1 101.3(3) 20_565 . ?
 C8 In1 C8 91.9(4) 19_655 20_565 ?
 C1 O1 In1 92.6(5) . . ?
 C1 O2 In1 90.5(5) . . ?
 C8 O3 In1 92.8(6) . 23_655 ?
 C8 O4 In1 89.3(6) . 23_655 ?
 O1 C1 In1 58.5(4) . . ?
 O1 C1 C2 119.0(8) . . ?
 O2 C1 In1 61.1(4) . . ?
 O2 C1 O1 119.6(8) . . ?
 O2 C1 C2 121.4(8) . . ?
 C2 C1 In1 175.4(7) . . ?
 C3 C2 C1 119.5(9) . . ?
 C3 C2 C7 119.8(9) . . ?
 C7 C2 C1 120.6(8) . . ?
 C4 C3 C2 120.9(10) . . ?
 C3 C4 C5 118.5(9) . . ?
 C3 C4 N1 120.0(12) . . ?
 C3 C4 N1A 119.3(12) . . ?
 C5 C4 N1 119.3(11) . . ?
 C5 C4 N1A 121.0(11) . . ?
 C4 C5 C8 121.9(9) . . ?
 C6 C5 C4 120.1(9) . . ?
 C6 C5 C8 118.0(9) . . ?
 C7 C6 C5 122.4(10) . . ?
 C6 C7 C2 118.3(9) . . ?
 O3 C8 In1 58.5(5) . 23_655 ?
 O3 C8 C5 119.5(9) . . ?
 O4 C8 In1 62.5(5) . 23_655 ?
 O4 C8 O3 120.8(8) . . ?
 O4 C8 C5 119.6(9) . . ?
 C5 C8 In1 176.3(8) . 23_655 ?
 C9 N1 C4 129(2) . . ?
 O5 C9 N1 124(2) . . ?
 O5 C9 C10 123(3) . . ?
 N1 C9 C10 113(2) . . ?
 C9A N1A C4 132(2) . . ?
 O5A C9A N1A 126(3) . . ?
 O5A C9A C10A 113(3) . . ?
 N1A C9A C10A 121(3) . . ?
 C12 N2 C11 116(2) . . ?

_shelx_SHELXL_version_number      '2014/7'
loop_
  _refln_index_h
  _refln_index_k
  _refln_index_l
  _refln_F_squared_meas
  _refln_F_squared_sigma
  _refln_scale_group_code
 0 0 4 13748.4 244.55 1
 0 0 -4 14277.3 216.825 4
 0 0 -6 -118.08 191.679 5
 0 0 -6 39.9108 163.996 4
 0 0 6 -6.84233 199.053 1
 0 0 8 209.002 299.504 1
 0 0 -8 483.02 296.153 5
 0 0 -8 453.346 258.936 4
 0 0 -10 -18.0449 322.996 5
 0 0 -10 -44.6467 275.824 4
 0 0 10 -52.1866 328.671 1
 0 0 12 3519.65 398.469 1
 0 0 -12 3842.11 384.066 5
 0 0 -12 4212.74 327.448 4
 0 0 -14 78.6851 380.705 5
 0 0 -14 116.975 328 4
 0 0 14 49.8457 408.217 1
 0 0 -16 12392.5 511.679 4
 0 0 18 -435.248 552.579 1
 0 0 -18 -399.346 498.889 5
 0 0 -18 49.2775 434.114 4
 0 0 -20 357828 3864.38 5
 0 0 20 346294 3955.49 1
 0 0 22 -158.784 681.799 1
 0 0 -22 -192.299 606.837 5
 0 0 -22 447.829 512.206 4
 0 0 -24 2370.65 590.159 4
 0 0 24 2336.16 744.185 1
 0 0 -24 3089.87 681.705 5
 0 0 -26 228.674 699.193 5
 0 0 26 -66.4959 770.013 1
 0 0 -26 -712.175 636.208 4
 0 0 -28 31899.4 1050.24 5
 0 0 28 28785.4 1132.17 1
 0 0 -30 1025.43 761.741 5
 0 0 30 -663.627 870.197 1
 0 0 32 14206.3 1039.99 1
 0 0 -32 14735.4 940.619 5
 0 0 -36 4181.77 846.835 5
 0 0 36 2458.81 963.555 1
 0 -2 -2 327588 3059.76 5
 0 -2 2 318172 3118.44 1
 0 -2 -2 320558 3061.94 4
 0 2 2 329022 3074.35 2
 0 2 -2 317783 3052.71 2
 0 -2 -4 19.6908 94.9236 5
 0 2 4 15.7907 102.112 1
 0 2 -4 -23.8794 81.352 2
 0 -2 4 49.3227 138.265 1
 0 -2 -4 -0.7413 103.767 4
 0 2 -6 2744.04 211.301 4
 0 2 6 2383.3 219.4 1
 0 -2 6 2187.14 273.235 1
 0 -2 -6 2221.23 209.79 5
 0 -2 -6 2484.37 224.014 4
 0 -2 -8 7.38963 260.926 5
 0 -2 -8 21.8623 280.367 4
 0 -2 8 -153.552 344.509 1
 0 2 -8 -1.3136 249.275 4
 0 2 8 30.5358 282.839 1
 0 -2 -10 14358.4 420.282 4
 0 -2 10 13790.5 496.269 1
 0 -2 -10 13442.2 412.333 5
 0 2 10 14249.3 448.342 1
 0 2 -10 14822.3 394.963 4
 0 -2 -12 2.2541 313.886 5
 0 2 -12 179.059 351.125 5
 0 2 12 86.4233 333.993 1
 0 2 -12 -32.3894 282.954 4
 0 -2 12 -21.8673 391.454 1
 0 -2 -12 398.618 313.804 4
 0 -2 -14 698.683 356.96 4
 0 2 14 901.824 386.543 1
 0 2 -14 475.902 404.558 5
 0 -2 -14 937.264 357.539 5
 0 -2 14 549.005 447.423 1
 0 2 -14 760.021 322.737 4
 0 2 -16 -200.652 359.058 4
 0 -2 -16 -129.415 400.583 4
 0 2 18 164128 2054.31 1
 0 2 -18 165358 2039.4 5
 0 -2 18 161945 2132.36 1
 0 -2 -18 159412 1973.21 5
 0 2 20 -194.482 573.754 1
 0 2 -20 413.798 598.173 5
 0 -2 -20 -363.015 512.683 5
 0 -2 -22 87453.2 1426.44 5
 0 -2 -22 85012 1387.56 4
 0 2 22 86340.3 1495.04 1
 0 -2 22 85924 1556.07 1
 0 2 24 -783.732 706.49 1
 0 2 -24 -40.6419 538.899 4
 0 -2 -24 -161.421 610.329 5
 0 -2 -24 -146.214 569.124 4
 0 2 -24 -326.846 666.15 5
 0 -2 24 -300.469 786.21 1
 0 2 26 12348.1 894.387 1
 0 2 -26 10783.3 701.885 4
 0 2 -26 12217.2 834.626 5
 0 -2 -26 11099 742.693 4
 0 -2 26 12121.6 967.453 1
 0 -2 -26 12895.6 815.514 5
 0 2 28 -1268.17 836.958 1
 0 -2 -28 -49.3033 730.744 5
 0 -2 28 1055.08 899.288 1
 0 2 -28 -1242.32 795.443 5
 0 -2 -28 748.03 660.63 4
 0 -2 -30 30748.8 1057.66 5
 0 -2 30 31892.9 1260.83 1
 0 2 -30 30879.5 1122.48 5
 0 2 30 30424.2 1145.28 1
 0 -2 32 -533.362 911.672 1
 0 -2 -32 -801.768 756.926 5
 0 2 32 -1148.07 855.408 1
 0 2 -32 345.748 797.522 5
 0 -2 36 -1679.21 970.827 1
 0 -2 -36 95.9325 812.017 5
 0 2 -36 -115.327 807.945 5
 0 4 0 88513.3 957.318 3
 0 -4 0 90183.1 958.985 5
 0 4 -2 -9.04152 89.1111 2
 0 4 -2 0.42488 62.7112 3
 0 4 2 1.24905 148.892 3
 0 -4 2 -11.3456 180.4 1
 0 -4 -2 98.4081 106.528 5
 0 -4 -2 -1.44726 107.369 4
 0 4 2 -12.1311 104.463 2
 0 -4 -4 105114 1071.15 5
 0 4 4 94639.3 1095.12 2
 0 -4 4 100555 1172.58 1
 0 4 4 104362 1198.86 3
 0 4 -4 98581.4 1058.6 2
 0 4 -4 97559.9 1000.58 3
 0 -4 -4 106578 1079.54 4
 0 -4 -6 165.31 253.632 4
 0 4 6 155.405 232.065 1
 0 4 -6 87.2028 170.344 3
 0 -4 -6 9.44269 220.761 5
 0 4 -6 75.0766 195.556 2
 0 -4 6 -169.035 342.663 1
 0 4 8 9356.55 352.087 1
 0 -4 -8 9751.63 386.687 4
 0 -4 8 8567.54 435.907 1
 0 -4 -8 8291.51 338.175 5
 0 4 -8 9835.93 329.429 4
 0 -4 -10 68.5257 282.079 5
 0 4 -10 37.2428 289.011 4
 0 -4 -10 187.933 298.595 4
 0 4 10 -66.8561 287.894 1
 0 -4 10 134.884 368.111 1
 0 -4 12 63210 1043.11 1
 0 -4 -12 64706.7 928.539 5
 0 -4 -12 65868.9 925.45 4
 0 4 12 64956.4 944.49 1
 0 4 -12 63246.2 889.231 4
 0 4 -14 231.3 324.671 4
 0 4 14 128.147 366.288 1
 0 -4 -14 119.133 357.425 4
 0 -4 -14 41.065 356.087 5
 0 4 -16 31252.2 669.671 4
 0 -4 16 31230.4 870.005 1
 0 4 -16 32047.2 783.656 5
 0 4 -18 41.0243 410.208 4
 0 -4 18 53.9298 626.959 1
 0 4 18 23.2526 481.326 1
 0 -4 -18 122.383 458.343 5
 0 4 -18 646.028 552.237 5
 0 4 -20 69389 1277.74 5
 0 -4 20 67524.9 1405.11 1
 0 4 20 70952.2 1254.31 1
 0 -4 -22 -232.842 569.142 5
 0 -4 22 240.618 732.33 1
 0 4 22 -375.975 602.05 1
 0 4 -22 214.19 666.624 5
 0 -4 -22 24.9544 533.135 4
 0 4 24 608.997 662.135 1
 0 -4 -24 939.827 581.467 4
 0 4 -24 1584.72 717.423 5
 0 4 -24 1090.36 536.083 4
 0 -4 24 980.188 793.533 1
 0 -4 -24 1587.11 642.489 5
 0 -4 -26 -45.1772 626.711 4
 0 4 -26 -469.714 765.597 5
 0 -4 -26 -345.641 686.482 5
 0 4 26 -689.901 725.994 1
 0 -4 26 70.9538 828.622 1
 0 -4 -28 37638.6 1110.31 5
 0 4 28 34106.9 1125.93 1
 0 4 -28 36399.9 1151.22 5
 0 -4 28 34758 1307.79 1
 0 -4 -30 -1017.81 788.281 5
 0 -4 30 -417.711 951.836 1
 0 4 -30 -968.094 800.382 5
 0 4 30 -470.648 794.817 1
 0 4 32 10277.9 928.16 1
 0 -4 -32 12572.1 924.976 5
 0 4 -32 10783.2 924.656 5
 0 -4 32 9055.62 1073.98 1
 0 4 -36 -20.8424 876.2 5
 0 -4 -36 2880.08 844.164 5
 0 -4 36 3644.64 1023.56 1
 0 4 36 1966.86 879.677 1
 0 -6 0 31.4258 202.707 4
 0 6 0 25.7758 186.161 3
 0 -6 0 129.586 370.325 1
 0 -6 0 -48.1647 191.523 5
 0 -6 2 29826.3 458.937 5
 0 6 -2 29066.3 389.154 3
 0 -6 2 26171.5 598.021 1
 0 6 -2 29835.3 432.185 2
 0 6 2 27341.6 517.172 3
 0 -6 2 29650.7 480.233 4
 0 -6 -2 30059.8 459.911 4
 0 -6 -2 30814.9 445.62 5
 0 6 2 29100.2 448.439 2
 0 -6 -4 -33.0674 257.042 4
 0 -6 -4 12.4643 222.997 5
 0 -6 4 215.919 372.808 1
 0 6 -4 29.3273 181.813 2
 0 6 4 -28.7367 229.513 2
 0 6 4 81.1637 344.588 3
 0 6 -4 -89.65 119.532 3
 0 -6 6 246891 2724.27 1
 0 6 6 246287 2783.98 3
 0 -6 -6 255261 2579.68 5
 0 6 6 266412 2660.48 2
 0 6 -6 266599 2567.23 2
 0 6 -6 250062 2484.99 3
 0 -6 -6 256985 2590.21 4
 0 6 -8 172.238 219.887 2
 0 -6 -8 35.2942 284.03 4
 0 6 -8 156.329 170.935 3
 0 6 8 -23.5887 276.739 2
 0 -6 8 -47.7209 401.806 1
 0 -6 -8 -57.518 266.315 5
 0 6 10 120182 1416.61 1
 0 -6 -10 122681 1411.29 4
 0 -6 -10 117291 1398.21 5
 0 -6 10 118670 1556.52 1
 0 6 -12 93.4544 288.265 4
 0 -6 -12 -29.6607 339.447 4
 0 6 12 -45.6062 314.546 1
 0 -6 -12 -125.935 312.905 5
 0 -6 -14 14682.4 538.769 4
 0 6 -14 14285.1 479.121 4
 0 6 14 13535.6 507.302 1
 0 6 -16 -14.3498 371.762 4
 0 -6 16 -197.151 599.294 1
 0 -6 -16 -186.174 431.622 5
 0 -6 -18 33836.4 817.746 4
 0 -6 -18 35918 818.068 5
 0 -6 18 34286.2 1020.55 1
 0 6 -18 33318.4 750.79 4
 0 6 18 33613.3 814.397 1
 0 -6 -20 -63.5274 538.742 4
 0 -6 -20 1013.82 545.577 5
 0 -6 20 82.6338 709.759 1
 0 6 -20 -303.757 609.463 5
 0 6 20 738.589 534.83 1
 0 6 22 15583.6 747.04 1
 0 6 -22 15762 819.199 5
 0 -6 22 15020.7 974.762 1
 0 -6 -22 15052.3 740.399 5
 0 -6 -24 -567.243 625.369 4
 0 -6 24 -6.53389 849.592 1
 0 -6 -24 -216.247 630.765 5
 0 6 24 252.315 635.444 1
 0 6 -24 374.772 718.8 5
 0 -6 -26 16530.7 856.49 5
 0 6 26 16573.3 871.922 1
 0 6 -26 19409.4 979.713 5
 0 -6 26 17815.3 1110.38 1
 0 6 28 -105.61 729.136 1
 0 6 -28 2107.86 853.092 5
 0 -6 -28 -990.493 746.412 5
 0 -6 -28 -609.038 713.723 4
 0 -6 28 -1104.01 975.461 1
 0 -6 -30 32076.3 1080.26 5
 0 6 30 32509.3 1106.22 1
 0 -6 30 32831.8 1305.09 1
 0 6 -30 34488.6 1175.82 5
 0 6 -32 -888.183 834.607 5
 0 -6 -32 -353.136 783.664 5
 0 6 32 305.777 772.094 1
 0 -6 34 805.8 1005.29 1
 0 6 36 -244.843 1842.92 3
 0 -6 36 700.095 1014.93 1
 0 6 36 350.871 879.404 1
 0 -6 -36 13.9409 815.714 5
 0 6 -36 -111.354 875.439 5
 0 -8 0 2486.6 452.752 1
 0 8 0 2416.9 219.753 2
 0 8 0 2599.11 253.776 3
 0 -8 0 2565.11 271.271 4
 0 -8 0 2621.95 245.034 5
 0 -8 -2 -112.482 267.792 4
 0 8 2 225.5 279.027 3
 0 -8 2 8.45387 432.824 1
 0 8 2 23.6295 209.47 2
 0 -8 2 -20.512 270.431 4
 0 -8 2 191.244 247.025 5
 0 -8 -2 92.0816 228.617 5
 0 8 -2 -80.6363 169.441 3
 0 8 -2 121.403 197.667 2
 0 8 4 26405.8 500.191 2
 0 8 4 25326.1 594.604 3
 0 -8 -4 27081.9 493.874 4
 0 8 -4 27247.7 371.252 3
 0 -8 4 26002.8 654.869 1
 0 -8 -4 25104.3 461.586 5
 0 8 -4 26536.2 451.44 2
 0 -8 6 245.387 423.457 1
 0 8 -6 38.3415 213.826 2
 0 8 -6 142.04 132.773 3
 0 -8 -6 16.0973 277.926 4
 0 -8 -6 65.2584 247.13 5
 0 8 6 -35.3124 252.552 2
 0 8 6 181.415 401.735 3
 0 -8 -8 453318 4389.46 4
 0 8 8 442043 4456.61 2
 0 8 -8 457241 4378.25 2
 0 8 8 430093 4666.62 3
 0 -8 8 447850 4576.88 1
 0 -8 -8 439916 4370.88 5
 0 8 -8 429637 4253.15 3
 0 -8 -10 157.477 290.25 5
 0 -8 -10 -35.867 310.515 4
 0 8 -10 294.664 200.552 3
 0 8 -10 196.783 248.999 2
 0 8 10 177.534 300.905 2
 0 8 10 -75.7497 531.808 3
 0 8 12 155469 1877.79 2
 0 -8 14 -214.425 580.637 1
 0 8 -14 -247.582 355.936 4
 0 -8 -16 5147.62 479.158 5
 0 8 -16 6099.53 472.872 4
 0 -8 16 5611.82 685.163 1
 0 -8 -16 5796.89 500.048 4
 0 8 16 6335.28 476.89 1
 0 -8 18 -73.74 690.155 1
 0 8 -18 126.261 423.538 4
 0 -8 -18 -619.066 505.45 5
 0 8 18 -33.5931 461.141 1
 0 -8 -18 -480.438 511.294 4
 0 -8 20 33602 1128.22 1
 0 -8 -20 31413.2 864.429 5
 0 8 20 31820.9 832.376 1
 0 -8 -22 -304.298 624.09 4
 0 -8 22 -418.869 815.011 1
 0 8 22 274.045 574.005 1
 0 -8 -22 -158.515 585.2 5
 0 8 24 1193.11 641.141 1
 0 -8 -24 652.444 633.799 4
 0 8 -24 1694.94 743.247 5
 0 -8 -24 585.015 651.59 5
 0 -8 24 67.1164 906.818 1
 0 -8 -26 -231.826 655.735 4
 0 -8 26 -677.4 991.927 1
 0 8 26 -417.603 670.276 1
 0 8 -26 792.433 787.447 5
 0 8 -28 47548.4 1277.52 5
 0 -8 -28 47575.8 1206.45 5
 0 8 28 45540.8 1164.21 1
 0 -8 28 43337.3 1489.26 1
 0 8 -30 -144.787 818.161 5
 0 -8 30 -613.524 995.906 1
 0 8 30 491.747 719.213 1
 0 -8 -30 -671.783 770.927 5
 0 8 32 7679.8 843.76 1
 0 -8 -32 6856.45 859.142 5
 0 -8 34 8.22593 993.655 1
 0 8 -34 34.8054 870.694 5
 0 -8 -36 2003.98 839.026 5
 0 8 36 1740.58 1860.16 3
 0 8 36 1582.71 810.736 1
 0 8 -36 269.191 879.005 5
 0 -8 36 1171.08 1054.04 1
 0 10 0 40.7595 204.005 2
 0 10 0 -1.78972 228.961 3
 0 -10 0 -11.6853 257.139 4
 0 -10 0 -54.8152 235.572 5
 0 -10 0 227.942 460.403 1
 0 10 2 6008.29 343.499 3
 0 -10 2 5529.56 331.704 4
 0 -10 2 5820.65 521.371 1
 0 -10 -2 6598.24 308.093 5
 0 10 -2 6423.26 281.156 2
 0 10 2 6475.61 298.463 2
 0 10 -2 6738.56 242.347 3
 0 -10 -2 5811.43 317.561 4
 0 -10 2 6593.52 324.987 5
 0 10 -4 -77.984 217.888 2
 0 -10 -4 87.1164 240.375 5
 0 -10 4 28.0361 444.416 1
 0 10 4 -124.212 346.645 3
 0 -10 -4 -1.88595 274.359 4
 0 10 4 81.7298 228.443 2
 0 10 -4 42.9965 147.191 3
 0 -10 6 34976.1 803.972 1
 0 10 6 34857.1 774.926 3
 0 -10 -6 32682.3 599.964 4
 0 -10 -6 34369.4 585.426 5
 0 10 6 33289.8 632.422 2
 0 10 -6 32441.1 455.816 3
 0 10 -6 35304.6 576.969 2
 0 -10 -8 112.142 319.315 4
 0 10 -8 200.31 248.741 2
 0 10 8 250.066 492.389 3
 0 -10 -8 -24.2806 291.662 5
 0 10 -8 160.335 151.997 3
 0 10 8 -40.7982 300.16 2
 0 10 -10 624953 6003.36 3
 0 10 -10 644322 6162.74 2
 0 -10 12 213.843 592.174 1
 0 10 -12 -71.2545 293.479 2
 0 10 -12 159.657 242.234 3
 0 10 12 -220.85 693.691 3
 0 -10 14 9364.96 748.794 1
 0 10 14 10897.5 948.006 3
 0 -10 -14 10581.8 514.469 5
 0 10 -14 10590.6 490.362 4
 0 -10 -14 10309.1 523.618 4
 0 10 -16 189.953 401.031 4
 0 10 16 303.44 469.045 2
 0 -10 -16 -127.656 453.45 5
 0 -10 -16 185.836 479.96 4
 0 -10 16 -247.039 676.314 1
 0 10 16 666.396 977.957 3
 0 -10 -18 47641.6 997.312 5
 0 10 -18 45906.7 924.748 4
 0 -10 18 45625.4 1190.08 1
 0 -10 -20 364.898 609.739 5
 0 -10 20 -149.704 794.364 1
 0 -10 -20 -17.0632 604.97 4
 0 -10 -22 22142.8 849.016 5
 0 -10 22 22039 1137.89 1
 0 -10 -24 -454.885 644.435 4
 0 -10 -24 -730.79 650.196 5
 0 -10 24 -513.559 948.053 1
 0 10 24 -173.258 622.429 1
 0 10 24 1566.77 1500.99 3
 0 10 -26 6571.48 841.781 5
 0 -10 -26 2871.18 752.759 4
 0 10 26 9024.47 1676.52 3
 0 -10 -26 6540.74 746.31 5
 0 10 26 5792.68 702.926 1
 0 -10 26 4788.3 1020.94 1
 0 -10 -28 -110.844 706.342 4
 0 10 28 1659.92 1650.26 3
 0 10 28 223.34 670.701 1
 0 10 -28 513.865 795.226 5
 0 -10 28 -1608.54 1048.9 1
 0 -10 -28 101.507 702.579 5
 0 -10 -30 22321.1 1001.39 4
 0 10 30 22290.2 929.704 1
 0 10 -30 24655.4 1053.02 5
 0 -10 -30 24473.1 982.823 5
 0 10 32 2489.01 1786.36 3
 0 -10 32 156.947 999.997 1
 0 10 32 1275.63 738.13 1
 0 10 -34 -116.299 877.915 5
 0 -10 34 233.792 1028.73 1
 0 10 34 1144.2 1840.58 3
 0 -10 -34 349.114 809.314 5
 0 12 0 52401 790.845 2
 0 -12 0 51678.5 1049.61 1
 0 12 2 -13.9777 256.592 2
 0 12 -2 227.443 207.108 3
 0 12 2 178.277 303.676 3
 0 -12 -2 -74.4307 278.668 5
 0 12 -2 -163.217 235.923 2
 0 -12 2 -70.7967 517.577 1
 0 12 -4 1934.86 274.759 2
 0 12 4 1945.89 391.178 3
 0 12 4 2196.31 297.427 2
 0 12 -4 2338.31 199.133 3
 0 12 6 171.681 451.13 3
 0 12 -6 -183.718 262.794 2
 0 12 6 -71.3018 296.211 2
 0 12 -6 -272.437 172.332 3
 0 12 8 94117.2 1294.21 2
 0 12 -8 91097.7 1064.51 3
 0 12 -10 301.847 306.409 2
 0 -12 -10 183.423 395.126 4
 0 -12 10 -133.586 606.376 1
 0 -12 -10 -73.5856 360.059 5
 0 12 10 -242.52 362.552 2
 0 12 -10 -91.8739 200.194 3
 0 12 -12 174920 2001.55 2
 0 -12 12 172206 2259.09 1
 0 -12 -12 169286 1977.04 5
 0 -12 -12 175498 2032.06 4
 0 12 -14 -241.983 267.627 3
 0 12 14 402.7 469.685 2
 0 -12 14 -177.067 714.004 1
 0 12 -14 -83.5671 343.595 2
 0 12 14 313.806 852.848 3
 0 -12 -14 125.404 419.332 5
 0 -12 -14 155.217 487.222 4
 0 12 -16 18102 630.756 4
 0 -12 -16 22462.9 744.846 4
 0 -12 16 17380.4 925.829 1
 0 12 16 21272.7 772.979 2
 0 -12 -16 19637.5 702.615 5
 0 -12 18 76.4348 779.962 1
 0 -12 -20 72513.7 1264.12 4
 0 -12 20 67047.6 1480.28 1
 0 12 20 63379.4 1273.28 2
 0 -12 -20 68695 1271.07 5
 0 -12 -22 480.184 624.802 5
 0 12 22 -446.559 631.065 2
 0 -12 -22 586.415 639.339 4
 0 -12 22 -399.386 930.841 1
 0 12 22 -64.1835 1414.41 3
 0 12 24 1671.42 1503.73 3
 0 -12 -24 2316.22 689.706 5
 0 12 24 1456.19 663.929 2
 0 -12 24 1501.78 1008.08 1
 0 -12 -24 2497.58 678.416 4
 0 12 26 -228.194 1537.39 3
 0 -12 -26 -144.269 699.536 5
 0 12 26 12.5063 691.715 2
 0 -12 -26 -490.182 670.601 4
 0 -12 26 -1085.64 1042.31 1
 0 12 28 15199.8 1832.09 3
 0 -12 -28 14429.5 852.625 4
 0 -12 28 14254.9 1167.85 1
 0 12 -28 15281.5 913.302 5
 0 -12 -28 17477 918.475 5
 0 -12 -30 100.449 762.02 5
 0 12 30 -27.7665 728.468 2
 0 -12 -30 -61.2907 724.743 4
 0 12 -32 3866.97 867.074 5
 0 -12 32 4329.46 1081.82 1
 0 12 34 487.093 776.301 2
 0 12 -34 116.5 854.941 5
 0 -12 34 -138.249 1065.11 1
 0 12 34 1965.18 1775.12 3
 0 -12 -34 249.248 806.201 5
 0 -14 0 -255.732 374.488 4
 0 14 0 -179.209 284.165 2
 0 14 0 -207.515 299.026 3
 0 -14 0 -82.1556 339.594 5
 0 14 2 42947 793.372 3
 0 -14 2 49058.7 795.628 5
 0 14 -2 44168.1 686.452 3
 0 -14 -2 45872.1 765.233 5
 0 -14 -2 44824.9 787.437 4
 0 14 -2 41016.9 756.856 2
 0 -14 2 46842 829.231 4
 0 14 2 40354.8 756.729 2
 0 -14 4 14.2535 618.218 1
 0 14 4 -190.2 307.205 2
 0 -14 4 442.839 356.135 5
 0 14 -4 84.9309 303.48 2
 0 14 -4 51.8626 215.562 3
 0 -14 -4 22.19 370.81 4
 0 -14 -4 -148.976 337.184 5
 0 -14 4 157.251 365.116 4
 0 -14 -6 6991.12 412.718 5
 0 14 6 5832.01 402.121 2
 0 14 -6 6714.46 387.524 2
 0 -14 -6 7327.66 477.547 4
 0 14 -6 6510.89 262.658 3
 0 -14 6 7316.67 691.715 1
 0 14 8 -37.6819 369.341 2
 0 14 -8 -198.327 326.185 2
 0 14 8 -450.425 582.9 3
 0 -14 -8 10.4817 351.337 5
 0 -14 8 158.324 651.436 1
 0 14 -8 -53.5934 187.71 3
 0 -14 -8 11.1523 415.103 4
 0 -14 -10 59843.9 957.62 5
 0 14 -10 61593.5 958.514 2
 0 14 10 62730.3 1289.83 3
 0 -14 -10 62139.6 987.719 4
 0 -14 12 396.742 709.871 1
 0 -14 -12 50.5048 444.414 4
 0 14 12 143.217 754.591 3
 0 14 -12 40.1922 226.903 3
 0 14 -12 115.94 361.317 2
 0 -14 -12 342.446 431.607 5
 0 14 -14 11034.1 518.091 2
 0 14 14 10400.1 628.851 2
 0 14 -14 11343.2 401.686 3
 0 -14 -14 10980 652.831 4
 0 -14 -14 12994.3 590.149 5
 0 -14 14 11131.2 887.594 1
 0 -14 16 318.156 832.65 1
 0 -14 -18 92362.1 1467.29 5
 0 -14 18 95201.5 1765.07 1
 0 14 18 92675.6 1563.37 2
 0 14 20 530.007 619.788 2
 0 -14 -20 591.167 645.002 4
 0 -14 20 105.176 895.16 1
 0 -14 -20 443.543 582.533 5
 0 14 20 633.792 1297.8 3
 0 -14 22 27086.2 1187.77 1
 0 14 22 29133.8 1665.35 3
 0 -14 -22 24044 895.864 4
 0 -14 -22 23303 862.114 5
 0 14 22 22073.7 897.923 2
 0 -14 -24 -84.658 690.492 4
 0 14 24 -6.12935 652.548 2
 0 -14 -24 -123.142 646.684 5
 0 14 24 69.5436 1457.47 3
 0 14 26 5575.53 1574.36 3
 0 -14 -26 4964.72 758.766 4
 0 -14 -26 4169.93 729.227 5
 0 14 28 -145.224 687.371 2
 0 -14 -28 630.774 724.908 4
 0 -14 -28 303.936 727.644 5
 0 -14 30 2954.2 1051.35 1
 0 14 -30 5259.51 830.226 5
 0 -14 -30 4896.01 808.251 4
 0 14 30 1913.5 793.135 2
 0 14 -32 71.1343 827.32 5
 0 -14 -32 1028.23 805.538 5
 0 -14 32 69.7264 1052.09 1
 0 14 32 3164.52 1758.03 3
 0 16 0 89605.7 1207.9 3
 0 -16 0 93657.7 1595.72 1
 0 -16 0 91357.8 1276.36 4
 0 -16 0 92376.3 1242.84 5
 0 -16 2 -583.173 720.689 1
 0 -16 -2 -75.9882 419.805 4
 0 16 2 -56.3349 341.66 2
 0 -16 2 -218.862 478.944 4
 0 -16 -2 -92.3602 690.197 1
 0 -16 2 29.3857 410.245 5
 0 -16 -2 -148.368 362.715 5
 0 16 -2 97.7679 338.502 2
 0 16 -2 -145.149 296.961 3
 0 -16 4 4016.32 742.502 1
 0 -16 -4 3098.53 419.484 5
 0 -16 -4 3418.98 460.879 4
 0 16 4 3193.17 397.087 2
 0 16 -4 3506.22 288.711 3
 0 -16 4 3049.95 438.401 4
 0 -16 4 4096.54 442.708 5
 0 16 -4 3352.63 380.197 2
 0 16 -6 -149.182 220.243 3
 0 -16 6 -85.1066 686.491 1
 0 16 6 110.286 361.378 2
 0 -16 -6 -11.3352 376.368 5
 0 16 6 -426.856 511.228 3
 0 -16 -6 -148.428 447.801 4
 0 16 -6 -79.8429 345.707 2
 0 16 -8 17206.9 576.856 2
 0 -16 -8 16500.2 627.43 4
 0 -16 -8 15286.6 554.794 5
 0 16 -8 15309.5 371.426 3
 0 16 8 16533.7 785.165 3
 0 -16 8 18142.5 893.732 1
 0 16 10 -657.949 711.353 3
 0 -16 10 484.171 843.784 1
 0 -16 -10 49.1005 477.486 4
 0 16 -10 -40.3546 226.264 3
 0 16 -10 408.671 381.754 2
 0 -16 -10 -146.238 402.045 5
 0 -16 -12 23372.7 716.36 4
 0 -16 -12 20590.9 645.788 5
 0 16 12 20171.2 698.03 2
 0 16 12 22230.6 1028.18 3
 0 16 14 -7.28496 926.829 3
 0 -16 -14 451.792 531.75 4
 0 -16 14 110.14 845.841 1
 0 -16 -14 247.482 493.763 5
 0 16 14 817.867 510.26 2
 0 -16 16 47498.1 1326.55 1
 0 -16 -16 42855.1 953.661 4
 0 -16 -16 40416.3 928.276 5
 0 16 16 36199.9 968.746 2
 0 16 16 45553.4 1500.8 3
 0 -16 18 543.125 969.728 1
 0 16 18 -174.568 593.043 2
 0 -16 -18 -235.706 560.794 5
 0 16 18 62.809 1147.98 3
 0 -16 -18 -151.961 633.557 4
 0 -16 20 44097.2 1339.19 1
 0 -16 -20 41138.9 1032.81 4
 0 16 20 35237.8 1030.32 2
 0 16 20 47659.2 1722.06 3
 0 -16 -20 38707.8 974.269 5
 0 16 22 882.389 1371.43 3
 0 16 22 73.7823 634.819 2
 0 -16 -22 507.706 701.158 4
 0 -16 -22 -351.895 612.738 5
 0 -16 22 1122.79 1042.7 1
 0 -16 24 1218.08 1014.45 1
 0 16 24 955.941 682.512 2
 0 16 24 1794.94 1449.17 3
 0 -16 -24 1091.95 652.542 5
 0 -16 -24 971.537 710.367 4
 0 -16 -26 105.856 734.964 4
 0 16 26 268.333 695.144 2
 0 -16 -26 77.5228 686.506 5
 0 -16 28 2962.41 1069.98 1
 0 -16 -28 2725.26 743.518 5
 0 16 28 1233.53 783.782 2
 0 -16 -28 2223.81 813.487 4
 0 16 28 4944.4 1657.82 3
 0 -16 30 481.87 1008.96 1
 0 -16 -30 -19.83 803.022 4
 0 16 30 710.164 1691.68 3
 0 16 32 5487.58 1753.95 3
 0 -16 32 5516.93 1109.78 1
 0 16 -32 2741.01 828.308 5
 0 -16 -32 2872.62 796.268 5
 0 -18 0 434.464 784.647 1
 0 18 0 500.736 368.967 2
 0 -18 0 -509.016 456.769 5
 0 -18 0 -123.802 493.526 4
 0 -18 -2 43517.5 898.634 4
 0 -18 -2 38399.9 1181.19 1
 0 18 -2 40520.3 859.857 2
 0 -18 2 45167.3 1223.77 1
 0 -18 2 46382.2 885.14 5
 0 18 2 41897.2 869.688 3
 0 18 2 40050 834.477 2
 0 -18 2 47877.8 974.91 4
 0 -18 -2 44691 862.723 5
 0 18 4 -416.29 482.113 3
 0 18 -4 -45.4418 287.142 3
 0 -18 4 -578.368 469.606 4
 0 18 -4 -157.481 394.235 2
 0 -18 4 -71.4811 785.254 1
 0 -18 -4 -381.19 433.552 5
 0 -18 -4 167.787 472.865 4
 0 -18 -6 2260.55 501.553 4
 0 18 -6 2306.6 276.153 3
 0 18 6 1612.11 543.439 3
 0 18 -6 2627.63 447.075 2
 0 -18 -6 1451.46 455.841 5
 0 -18 8 -1432.39 868.884 1
 0 18 8 -883.778 630.424 3
 0 -18 -8 110.141 508.507 4
 0 -18 -8 -557.989 446.636 5
 0 18 -8 161.645 250.426 3
 0 -18 -10 22814.9 681.258 5
 0 18 10 20816.1 694.237 2
 0 18 12 -261.719 840.261 3
 0 18 12 62.1716 496.066 2
 0 -18 -12 -258.411 475.062 5
 0 -18 12 77.682 881.097 1
 0 -18 -12 183.073 556.043 4
 0 18 14 -113.013 931.286 3
 0 18 14 377.72 543.676 2
 0 -18 -14 328.808 497.267 5
 0 -18 14 376.783 890.291 1
 0 -18 -14 115.043 587.033 4
 0 -18 -16 -740.885 549.309 5
 0 -18 -16 -881.225 653.292 4
 0 18 16 -823.166 604.641 2
 0 -18 16 -102.206 939.394 1
 0 18 16 -1540.29 1096.57 3
 0 -18 -18 26910.5 859.097 5
 0 18 18 31990.5 1473.52 3
 0 -18 -18 27357 887.888 4
 0 18 18 23923.9 873.38 2
 0 -18 18 35998.5 1312.18 1
 0 -18 -20 28.9988 625.524 5
 0 -18 -20 197.328 632.226 4
 0 18 20 159.525 1234.94 3
 0 18 20 35.8901 610.279 2
 0 18 22 13709.7 823.425 2
 0 -18 22 19212.6 1182.93 1
 0 -18 -22 15387 802.349 5
 0 -18 -22 17038.9 828.722 4
 0 18 22 20016.1 1528.16 3
 0 -18 -24 -89.4505 651.232 5
 0 -18 -24 43.9839 709.626 4
 0 -18 -26 994.412 698.137 5
 0 -18 26 814.071 961.034 1
 0 18 26 -1566.01 1490.53 3
 0 -18 -26 371.301 758.781 4
 0 -18 28 -274.422 1006.79 1
 0 18 28 -2379.19 1596.85 3
 0 18 30 3884.42 1641.99 3
 0 -18 30 5487.93 1131.32 1
 0 -18 -30 2394.94 751.224 5
 0 -20 0 54861.8 1006.42 5
 0 -20 0 53254.7 1049.84 4
 0 -20 0 54316 1416.77 1
 0 -20 2 -283.208 514.72 5
 0 -20 -2 -868.509 501.542 5
 0 -20 -2 -214.365 538.66 4
 0 20 -2 -276.862 366.925 3
 0 20 2 -297.313 476.886 3
 0 -20 2 -324.065 587.703 4
 0 -20 2 -902.817 834.041 1
 0 -20 -2 820.908 868.554 1
 0 -20 -4 3098.38 490.413 5
 0 20 4 3891.64 593.595 3
 0 -20 -4 3671.8 561.734 4
 0 -20 -4 3016.99 869.512 1
 0 -20 4 3300.11 893.603 1
 0 -20 -6 -234.501 484.448 5
 0 20 6 109.419 456.718 2
 0 -20 -6 28.081 536.835 4
 0 20 6 -436.522 582.381 3
 0 -20 6 -894.365 855.95 1
 0 -20 -8 14748.3 664.707 5
 0 20 8 17038.8 833.373 3
 0 -20 -8 16755.3 716.038 4
 0 20 8 15059.3 653.962 2
 0 -20 10 -906.422 938.512 1
 0 -20 -10 -405.925 502.648 5
 0 -20 -10 -409.494 592.279 4
 0 20 10 -383.71 743.697 3
 0 20 10 -93.9236 483.448 2
 0 -20 -12 23580.7 761.428 5
 0 -20 -12 28810.4 885.936 4
 0 20 12 26200.8 1127.29 3
 0 20 12 19875.1 753.967 2
 0 -20 12 30108.5 1209.26 1
 0 20 14 -302.219 559.314 2
 0 -20 14 -171.841 942.399 1
 0 -20 -14 55.1595 516.804 5
 0 20 14 231.256 967.306 3
 0 -20 -14 -262.346 648.222 4
 0 20 16 1314.22 1076.63 3
 0 -20 -16 1897.76 556.605 5
 0 -20 -16 2160.86 672.344 4
 0 -20 16 3392.7 1011.18 1
 0 -20 -18 -168.299 552.023 5
 0 -20 -18 330.244 652.197 4
 0 20 20 31723 1566.97 3
 0 -20 -20 31348.3 979.384 4
 0 -20 20 35485.7 1331.13 1
 0 -20 -22 -142.236 687.054 4
 0 -20 -22 199.984 637.295 5
 0 -20 -24 87.6206 715.592 4
 0 -20 24 -175.008 997.405 1
 0 20 24 594.111 1396.08 3
 0 -20 -24 616.909 689.096 5
 0 -20 26 79.9054 973.395 1
 0 20 28 1403.44 1555.39 3
 0 -20 -28 -30.2683 745.113 4
 0 -20 -28 1066.12 740.494 5
 0 22 0 102.046 431.918 3
 0 -22 0 128.069 542.669 5
 0 -22 0 168.151 924.623 1
 0 -22 0 343.864 628.626 4
 0 22 2 15810.3 667.047 3
 0 -22 2 17461.5 802.099 4
 0 -22 2 17926.9 1081.83 1
 0 -22 -2 16108.4 1081.75 1
 0 -22 -2 16596.3 757.85 4
 0 -22 2 18226.8 696.872 5
 0 -22 -2 16954.4 693.406 5
 0 -22 -4 -279.372 587.465 4
 0 -22 4 -249.741 920.614 1
 0 -22 -4 196.141 904.527 1
 0 -22 -4 37.4427 521.429 5
 0 22 4 -289.207 543.108 3
 0 -22 6 939.798 903.839 1
 0 -22 -6 1617.66 524.577 5
 0 -22 -6 1120.53 608.208 4
 0 -22 -6 2609.48 945.514 1
 0 22 6 2014.44 684.597 3
 0 22 8 -380.175 704.686 3
 0 -22 -8 -583.631 548.442 5
 0 -22 -8 -636.248 626.79 4
 0 -22 8 99.8326 937.565 1
 0 -22 -10 57904.5 1155.28 4
 0 22 10 56587.8 1344.86 3
 0 -22 -12 173.714 539.915 5
 0 -22 12 -997.764 996.518 1
 0 22 12 745.301 839.25 3
 0 -22 -12 38.9611 641.669 4
 0 -22 -14 727.694 681.983 4
 0 -22 -14 954.388 539.846 5
 0 -22 14 -576.386 980.645 1
 0 22 14 -1677.01 969.485 3
 0 22 16 -523.351 1067.42 3
 0 -22 -16 -38.7083 684.939 4
 0 -22 16 841.368 982.854 1
 0 -22 -16 -42.7778 543.313 5
 0 -22 -18 9926.89 787.621 4
 0 22 18 9524.78 1249.37 3
 0 -22 -18 8271.35 671.191 5
 0 -22 -20 392.415 703.152 4
 0 -22 -20 253.796 586.641 5
 0 22 22 4380.99 1351.05 3
 0 -22 22 3982.67 1030.23 1
 0 -22 24 -1265.1 1026.56 1
 0 22 24 -1003.12 1422.14 3
 0 22 26 -1129.79 1464.96 3
 0 -22 26 664.989 983.938 1
 0 -22 -26 42.6122 773.096 4
 0 -22 -26 521.864 696.138 5
 0 -24 0 13280.2 830.306 4
 0 -24 0 13502.3 735.625 5
 0 -24 2 -365.877 559.02 5
 0 -24 -2 757.866 994.484 1
 0 -24 2 -831.585 641.205 4
 0 -24 -2 1038.76 651.958 4
 0 -24 -2 139.151 583.946 5
 0 24 2 -400.974 513.728 3
 0 24 4 1625.41 604.429 3
 0 -24 -4 895.103 589.829 5
 0 -24 4 -181.073 977.233 1
 0 -24 -4 1232.93 643.102 4
 0 -24 -6 -790.664 642.998 4
 0 -24 6 -1298.87 958.801 1
 0 24 6 -995.677 659.532 3
 0 -24 -6 -547.746 556.441 5
 0 -24 -6 1036.64 958.044 1
 0 24 8 33225.8 1108.5 3
 0 -24 8 34779.5 1304.51 1
 0 -24 -8 25342.9 1241.99 1
 0 -24 -8 26598.6 830.592 5
 0 -24 -8 30017.9 927.541 4
 0 -24 -10 -259.837 639.268 4
 0 24 10 759.169 768.603 3
 0 -24 10 -694.351 1015.53 1
 0 -24 -10 -240.11 573.594 5
 0 -24 12 7253.24 1073.83 1
 0 -24 -12 6833.81 712.863 4
 0 -24 -12 6298.05 630.678 5
 0 24 12 7886.57 900.996 3
 0 -24 14 7.68821 959.226 1
 0 24 14 643.093 909.687 3
 0 -24 -14 -509.345 669.316 4
 0 -24 -14 -511.456 568.015 5
 0 24 16 950.493 967.114 3
 0 -24 -16 973.218 705.527 4
 0 -24 -16 456.128 571.987 5
 0 -24 18 816.693 1027.02 1
 0 -24 20 9872.96 1134.55 1
 0 24 20 1667.3 1222.43 3
 0 24 22 -99.4842 1289.38 3
 0 -24 -22 386.522 787.405 4
 0 -24 22 878.054 1009.29 1
 0 -24 -22 1230.69 648.04 5
 0 -24 -24 994.865 636.737 5
 0 24 24 -647.639 1374.29 3
 0 -24 24 33.3148 982.006 1
 0 -24 -24 1208.91 781.997 4
 0 -26 0 -1662.83 976.528 1
 0 -26 0 -938.297 695.305 4
 0 -26 0 -562.251 601.808 5
 0 -26 -2 4225.8 1043.81 1
 0 -26 2 3795.27 644.585 4
 0 -26 2 5448.64 635.122 5
 0 -26 -2 4965.82 666.394 5
 0 -26 2 5456.05 1029.05 1
 0 -26 -4 861.099 993.267 1
 0 -26 -4 67.935 576.684 5
 0 -26 -4 -669.422 664.877 4
 0 -26 4 -355.741 973.647 1
 0 -26 6 4727.67 996.603 1
 0 -26 -6 4338.48 623.986 5
 0 -26 -6 4466.29 1011.64 1
 0 -26 -6 4559.92 711.239 4
 0 26 6 2924.6 687.109 3
 0 -26 -8 -82.515 537.172 5
 0 -26 8 510.044 973.983 1
 0 -26 -8 1050.72 986.112 1
 0 26 8 25.8099 703.465 3
 0 -26 -8 183.562 646.629 4
 0 -26 -10 7060.1 720.831 4
 0 -26 -10 5350.52 635.635 5
 0 -26 -10 6621.78 1071.73 1
 0 -26 10 8530.56 1173.81 1
 0 26 10 8239.23 918.995 3
 0 -26 -12 -636.687 599.131 5
 0 26 12 -557.887 838.671 3
 0 26 14 603.37 876.71 3
 0 -26 16 1434.41 1019.96 1
 0 -26 18 8.39336 1053.55 1
 0 -26 -18 1061.82 615.871 5
 0 -26 -18 1138.71 722.775 4
 0 26 18 846.735 1054.45 3
 0 -26 20 520.11 1061.42 1
 0 -26 -20 -571.792 606.184 5
 0 -26 -20 -933.62 741.608 4
 0 26 20 425.741 1095 3
 0 -26 22 -240.61 1012.42 1
 0 26 22 -1201.47 1255.03 3
 0 -26 -22 1613.33 786.247 4
 0 -28 0 4087.31 1042.04 1
 0 -28 2 -867.206 1020.67 1
 0 -28 -2 -993.097 995.576 1
 0 -28 -4 1261.48 1052.1 1
 0 -28 -6 1527.46 1022.19 1
 0 -28 -8 8021.66 1091.22 1
 0 -28 -10 285.121 747.686 4
 0 -28 10 -595.634 1088.08 1
 0 -28 -12 148.818 716.719 4
 0 -28 -12 1758.72 611.231 5
 0 -28 -14 -173.329 692.743 4
 0 -28 14 -75.4535 975.375 1
 0 -28 -16 -336.569 700.052 4
 0 28 16 89.077 963.958 3
 0 -28 16 567.37 1014.61 1
 0 -28 -16 -200.108 621.274 5
 0 28 18 -347.197 1037.12 3
 0 -28 -18 -597.092 711.413 4
 0 -28 -18 40.7417 603.723 5
 0 -28 18 -884.137 1012.73 1
 0 -30 0 -1240.01 1023.91 1
 0 -30 2 2308.97 1035.33 1
 0 -30 -2 4337.4 678.976 5
 0 -30 -4 -662.288 650.888 5
 0 -30 4 172.145 950.177 1
 0 -30 -4 21.3502 791.822 4
 0 -30 -6 59.2135 718.666 4
 0 -30 6 1283.53 1001.73 1
 0 -30 -6 952.392 635.755 5
 0 -30 8 -734.403 994.415 1
 0 -30 -8 579.306 609.456 5
 0 -30 -8 54.7616 719.288 4
 0 -30 10 4529.46 1132.77 1
 0 -30 -10 3556.19 1019.85 1
 0 -30 -10 2975.96 644.163 5
 0 -30 -12 -310.61 593.902 5
 0 -30 -12 -46.6302 697.495 4
 0 -30 -12 -879.091 1007.74 1
 0 -32 0 4856.47 1066.44 1
 0 -32 -2 -198.639 997.509 1
 0 -32 -2 607.849 695.085 4
 0 -32 2 397.762 962.31 1
 0 -32 -2 1195.76 593.431 5
 0 -32 -4 614.264 747.032 4
 0 -32 -4 -135.328 983.292 1
 0 -32 4 -1444.95 1009.08 1
 0 -32 -4 2229.52 643.201 5
 -1 -1 -1 21382.7 242.768 5
 -1 1 -1 20724.6 243.006 3
 1 -1 -3 113279 1151.91 4
 -1 1 -3 120742 1165.86 3
 -1 -1 -3 116379 1159.43 4
 -1 1 3 109226 1208.24 3
 1 -1 3 117619 1187.96 1
 -1 -1 3 116203 1208.38 1
 -1 1 3 113915 1192.97 1
 -1 1 -3 114308 1159.29 2
 -1 1 -5 78779.8 924.91 5
 1 1 -5 85833.3 864.087 4
 -1 1 -5 84150.3 887.636 2
 1 -1 -5 79207.9 867.679 5
 1 1 5 84954.5 893.265 1
 -1 1 -5 83852.7 889.298 3
 1 -1 5 79842.6 917.394 1
 -1 1 5 76373.8 969.567 3
 1 -1 -5 79817.4 871.138 4
 -1 1 5 79314.2 927.951 1
 -1 -1 -5 84148.9 893.265 4
 -1 -1 5 82425.4 955.629 1
 -1 -1 -5 83460.4 921.793 5
 -1 1 -7 113818 1201.31 4
 1 1 -7 121186 1190.59 4
 -1 1 7 107092 1258.85 1
 -1 -1 -7 110700 1244.5 5
 1 -1 -7 101093 1181.07 5
 1 -1 7 110017 1257.79 1
 -1 -1 -7 109471 1201.69 4
 1 1 7 110743 1223.31 1
 1 -1 -7 105820 1177.67 4
 -1 1 -7 101342 1258.43 5
 -1 -1 7 108418 1290.34 1
 -1 -1 -9 95.2443 296.043 4
 -1 1 -9 282.64 349.069 5
 -1 -1 -9 219.206 312.316 5
 -1 -1 9 86.7745 333.963 1
 1 1 -9 292.308 291.11 5
 1 -1 9 101.763 345.267 1
 -1 1 9 232.348 316.062 1
 1 1 -9 194.876 245.965 4
 1 -1 -9 241.126 251.516 4
 -1 1 -9 339.955 292.899 4
 1 -1 -9 204.378 269.039 5
 1 1 9 171.549 302.579 1
 1 1 11 97.1195 319.373 1
 1 -1 -11 131.884 277.329 4
 -1 1 11 180.843 332.561 1
 1 -1 -11 250.131 297.035 5
 -1 -1 -11 118.279 328.541 5
 1 1 -11 114.453 265.474 4
 1 1 -11 154.321 318.324 5
 -1 1 -11 286.223 284.975 4
 -1 -1 11 141.825 354.368 1
 1 -1 11 120.919 348.711 1
 -1 1 -11 147.475 344.472 5
 -1 -1 -11 196.889 286.385 4
 1 1 13 13756.6 520.726 1
 1 1 -13 14123.5 489.094 5
 -1 -1 -13 15235.8 484.008 4
 1 -1 -13 12299.2 439.196 5
 1 -1 -13 11854.8 420.613 4
 -1 -1 -13 13835.8 500.95 5
 -1 1 13 11423.4 499.427 1
 1 1 -13 13127.1 415.285 4
 -1 -1 13 11745.4 517.015 1
 -1 1 -13 11616.8 419.335 4
 1 -1 13 11500.2 520.783 1
 -1 1 -13 11759.5 502.723 5
 1 1 -15 23512.8 566.626 4
 -1 1 -15 22000.1 575.605 4
 -1 -1 -15 23622.8 587.361 4
 1 -1 15 21826.2 687.906 1
 1 -1 -15 23447.1 578.135 4
 1 1 15 21658.9 658.341 1
 1 1 -15 24498.1 638.948 5
 1 -1 -15 22939.1 603.711 5
 -1 -1 17 34431.1 904.377 1
 -1 1 17 33061.9 843.204 1
 -1 1 -17 33734 818.121 5
 1 -1 -17 33050.1 719.249 4
 1 1 -17 33657.6 713.328 4
 -1 -1 -17 34644 804.382 5
 -1 -1 -19 5969.82 526.417 4
 1 1 -19 7214.37 587.301 5
 1 -1 19 6173.47 623.964 1
 -1 1 -19 5784.6 595.563 5
 -1 -1 -19 7132.2 601.52 5
 1 -1 -19 5991.4 498.299 4
 1 1 19 6298.61 606.746 1
 -1 -1 19 6775.99 679.495 1
 1 1 -19 6646.16 491.43 4
 -1 1 19 6111.22 638.26 1
 1 -1 -19 6134.21 554.057 5
 1 1 -21 23731.2 798.159 5
 1 1 21 24923.8 856.83 1
 -1 1 21 24261.6 873.124 1
 -1 -1 -21 23024.2 739.58 4
 1 -1 21 24146.3 885.436 1
 -1 -1 -21 25169.6 813.949 5
 -1 1 -21 22351.5 802.572 5
 -1 1 -21 21649.8 728.478 4
 -1 -1 21 24358.9 921.586 1
 1 -1 -21 22839.8 778.17 5
 1 1 23 38561.8 1062.93 1
 1 -1 -23 37425.5 968.827 5
 -1 -1 -23 38116.9 995.078 5
 -1 -1 -23 36351.2 926.962 4
 -1 -1 23 40681.6 1125.53 1
 1 1 -23 39603 992.059 5
 -1 1 -23 35925.2 902.667 4
 -1 1 -23 37060.8 1014.32 5
 -1 1 23 38523.4 1085.32 1
 1 -1 23 39214.2 1125.1 1
 -1 1 -25 24112 844.857 4
 1 1 -25 26653.8 928.836 5
 -1 -1 -25 25622.4 869.368 4
 -1 1 -25 25945.6 961.391 5
 1 1 25 24953.9 982.915 1
 -1 1 25 25958.1 1019.39 1
 1 -1 -25 25417.2 901.354 5
 -1 -1 25 27698.9 1079.41 1
 1 -1 25 25415 1045.97 1
 -1 -1 -25 26501.6 934.769 5
 1 -1 -25 23186.8 818.773 4
 1 -1 -27 11501.4 828.897 5
 1 1 27 10047.4 869.489 1
 -1 -1 -27 9639.3 832.164 5
 1 -1 27 9172.38 925.777 1
 -1 1 -27 8774.11 854.489 5
 1 1 -27 9811.76 833.786 5
 -1 -1 27 9875.61 955.116 1
 -1 1 27 12194.4 953.079 1
 -1 -1 -29 213.352 703.927 4
 -1 -1 -29 675.793 763.448 5
 1 1 -29 -1043.08 805.751 5
 -1 -1 29 1406.21 901.513 1
 1 1 29 827.642 814.015 1
 1 -1 29 310.275 859.831 1
 -1 1 -29 -121.658 771.134 5
 1 -1 -29 822.021 746.961 5
 -1 1 29 290.537 875.554 1
 1 -1 -31 2354.43 792.727 5
 1 1 -31 3577.3 807.1 5
 -1 1 -31 3666.44 814.244 5
 -1 1 31 769.837 853.14 1
 1 -1 31 2734.11 904.543 1
 -1 -1 -31 2909.09 795.619 5
 1 1 31 2360.83 863.072 1
 -1 -1 31 1612.97 913.613 1
 1 -1 33 10650 1013.47 1
 1 -1 -33 9719.3 877.224 5
 1 1 33 10888.8 1001.44 1
 1 1 -33 10202.2 894.323 5
 -1 1 35 4321.82 965.467 1
 -1 -1 35 4031.77 1015.22 1
 -1 -1 -35 7198.88 851.234 5
 -1 1 -35 7140.84 889.785 5
 1 1 -37 2312.03 852.861 5
 -1 -1 37 1785.14 943.514 1
 1 1 37 2088.56 915.158 1
 1 -1 -37 1010.07 814.066 5
 -1 1 -37 1332.75 842.462 5
 -1 1 37 279.005 898.804 1
 -1 -1 -37 1913.91 840.966 5
 1 -1 37 1196.98 948.103 1
 -1 -3 1 63344.2 689.571 5
 -1 3 1 63955.7 703.438 2
 -1 3 -1 67222.2 690.838 2
 -1 -3 -1 70152.4 708.681 5
 -1 -3 1 63687.9 727.234 1
 1 -3 -1 67782.6 673.914 5
 -1 3 1 63322.6 718.734 3
 1 3 1 66127.1 666.221 2
 -1 3 -1 65989.7 687.631 3
 1 -3 -1 66741.5 699.738 4
 -1 -3 -1 62086.1 670.4 4
 -1 -3 -3 491448 4789.47 5
 -1 3 -3 507605 4777.29 2
 1 3 3 508915 4786.24 2
 -1 3 3 502531 4797.42 2
 1 -3 -3 513784 4774.77 4
 -1 3 -3 508387 4757.1 3
 1 -3 3 505727 4856.83 1
 -1 -3 3 512016 4844.91 1
 1 3 -3 502259 4732.9 4
 1 -3 -3 501014 4747.13 5
 -1 3 3 486457 4860.45 3
 -1 -3 -3 493990 4770.92 4
 -1 -3 5 152331 1613.27 1
 -1 -3 -5 135281 1550.49 5
 1 -3 -5 150526 1492.18 5
 -1 3 -5 155270 1503.83 3
 1 -3 -5 147409 1525.19 4
 1 3 -5 148132 1490.4 4
 -1 3 5 151701 1566.49 1
 -1 3 -5 150609 1519.87 2
 1 -3 5 146816 1609.27 1
 -1 3 5 140591 1653.62 3
 -1 3 -7 9635.48 294.609 2
 -1 3 7 9476.37 359.961 1
 -1 -3 -7 9354.49 333.804 5
 1 -3 -7 8735.95 284.259 5
 -1 -3 -7 9951.29 340.625 4
 1 3 -7 9005.96 274.301 4
 1 3 7 8976.56 299.319 1
 -1 3 -7 10271.1 281.409 3
 -1 -3 7 9653.71 413.264 1
 1 -3 7 9022.83 420.219 1
 -1 3 7 8701.57 476.606 3
 1 3 -9 106.828 243.772 4
 1 -3 9 391.718 352.375 1
 1 -3 -9 290.077 269.354 4
 -1 -3 -9 271.116 294.591 5
 -1 3 -9 358.012 274.889 4
 -1 -3 9 335.524 395.364 1
 -1 3 9 357.373 304.618 1
 1 3 9 358.157 263.547 1
 1 -3 -9 210.423 259.146 5
 -1 -3 -9 433.812 302.429 4
 1 3 11 2797.61 320.457 1
 1 -3 -11 2996.96 290.931 5
 1 -3 11 2861.44 393.411 1
 1 -3 -11 3134.58 321.581 4
 -1 -3 11 2961.14 419.938 1
 -1 3 -11 3197.19 312.044 4
 -1 3 11 3051.05 342.863 1
 -1 -3 -11 3284.8 336.122 4
 1 3 -11 2887.61 280.355 4
 -1 -3 -11 2703 328.129 5
 1 -3 -13 7699.13 385.114 4
 1 -3 -13 7434.05 381.489 5
 1 -3 13 6824 508.697 1
 -1 -3 -13 7567.84 428.754 5
 -1 3 -13 6982.16 458.019 5
 -1 -3 13 6220.76 511.715 1
 -1 3 -13 7292.74 374.483 4
 1 3 -13 7157.38 352.96 4
 -1 3 13 7801.16 435.991 1
 1 -3 -15 78590.9 1085.47 4
 1 -3 -15 75418.2 1075.12 5
 1 3 -15 71945.2 1028.86 4
 -1 3 -15 69747.7 1045.64 4
 1 3 15 73572.3 1112.93 1
 -1 3 -17 70155.1 1191.27 5
 -1 -3 -17 67521.8 1102.7 5
 -1 3 17 68334.8 1153.42 1
 1 -3 17 67393.9 1249.74 1
 1 -3 -17 68931.3 1065.02 4
 -1 -3 17 66876.7 1254.5 1
 1 -3 19 493.387 638.236 1
 1 3 -19 193.183 417.68 4
 -1 3 -19 187.673 568.806 5
 -1 -3 -19 212.065 506.555 5
 1 -3 -19 439.513 479.82 5
 1 3 19 -229.97 503.867 1
 1 3 -19 44.8155 541.786 5
 -1 3 19 364.572 546.384 1
 -1 -3 19 319.358 626.306 1
 -1 -3 -19 794.965 470.515 4
 -1 3 -21 13387.2 784.948 5
 1 3 -21 10986.8 581.324 4
 -1 -3 21 12008.7 809.324 1
 1 -3 -21 13482.7 661.177 5
 -1 -3 -21 11947.1 657.579 5
 1 3 -21 12674.1 719.821 5
 -1 3 21 12821.7 737.821 1
 1 -3 21 13227.2 823.108 1
 1 3 21 12676.5 693.875 1
 -1 -3 -23 45181.8 1053.6 5
 -1 -3 23 46761.5 1243.85 1
 1 -3 23 47990.9 1233.38 1
 1 3 -23 47963.6 1134.85 5
 -1 3 23 49025.8 1149.29 1
 1 -3 -23 47842.3 1051.48 5
 1 -3 -23 44689.5 1003.15 4
 -1 3 -23 44639.4 974.916 4
 1 3 23 46199.7 1103.41 1
 -1 3 -23 49387 1161.16 5
 -1 -3 25 33621.5 1180.88 1
 -1 -3 -25 33287.9 996.81 5
 -1 3 -25 35160.4 1070.5 5
 1 -3 25 33539.5 1142.33 1
 1 3 -25 34694.6 1046.1 5
 -1 3 25 33946.6 1056.4 1
 1 3 25 34085 1034.83 1
 1 -3 -25 34960.7 972.63 5
 -1 3 -25 32467.3 925.959 4
 1 -3 -25 31179.2 926.305 4
 -1 -3 -25 34588.7 983.165 4
 -1 3 -27 7220.11 691.773 4
 1 -3 27 6897.53 942.848 1
 1 3 27 7555.29 818.04 1
 -1 -3 27 7874.91 978.003 1
 -1 3 -27 7293.87 828.891 5
 -1 -3 -27 7953.09 780.984 5
 1 3 -27 8018.76 832.86 5
 -1 3 29 1248.17 814.453 1
 1 3 29 1108.09 781.53 1
 -1 3 -29 -47.3707 814.733 5
 -1 -3 -29 111.563 685.27 4
 1 -3 -29 702.52 725.401 5
 1 -3 29 418.554 919.535 1
 -1 -3 -29 1279.5 740.779 5
 1 3 31 3773.5 834.55 1
 1 3 -31 4393.76 844.031 5
 -1 -3 31 5212.34 996.398 1
 1 -3 31 3765.94 960.217 1
 -1 3 31 4963.91 873.507 1
 1 -3 -31 4812.39 817.018 5
 -1 3 -31 3892.65 855.767 5
 -1 -3 -31 4276.63 809.91 5
 1 3 -33 6368.08 883.275 5
 1 -3 -33 6642.84 873.735 5
 1 3 33 5148.91 876.197 1
 1 -3 33 6403.93 1010.31 1
 -1 3 -35 10024.1 928.66 5
 -1 -3 -35 7680.79 910.341 5
 -1 -3 35 7277.66 1021.94 1
 1 -3 35 7172.85 1038.04 1
 -1 -3 -37 1344.71 841.612 5
 -1 -3 37 785.807 974.274 1
 1 3 37 1049.09 878.479 1
 -1 3 -37 321.053 838.982 5
 -1 3 37 1443.76 891.357 1
 1 -3 -37 1641.67 835.694 5
 1 3 -37 182.03 839.378 5
 1 -3 37 1098.45 958.411 1
 -1 5 -1 4327.42 172.624 2
 -1 5 -1 4626.82 176.801 3
 -1 5 1 4620.41 218.671 3
 -1 -5 -1 4318.64 307.236 1
 1 5 -1 4050.05 145.197 2
 -1 -5 -1 4551.68 196.355 5
 1 -5 -1 5034.35 214.901 4
 -1 -5 1 4543.82 169.034 4
 -1 5 1 4373.68 186.42 2
 -1 -5 -1 4360.57 185.629 4
 1 -5 1 4848.85 214.561 4
 1 -5 -1 4376.4 174.836 5
 1 -5 1 4841.98 190.74 5
 1 5 1 4758.64 159.998 2
 1 5 1 4247.91 231.398 3
 -1 -5 1 3778.15 192.143 5
 1 5 -1 4630.29 161.976 3
 -1 -5 1 4175.72 291.96 1
 -1 -5 3 19910.5 354.101 5
 -1 -5 3 18726.9 483.791 1
 1 -5 -3 22892.3 392.674 4
 -1 5 -3 21639.1 317.909 3
 -1 5 3 21052.6 447.729 3
 -1 -5 3 22265.7 346.765 4
 -1 5 -3 20679.4 351.582 2
 1 -5 -3 22733.7 336.261 5
 1 5 -3 21879.9 312.689 2
 -1 -5 -3 20643.2 371.967 5
 -1 5 3 19170.1 380.828 2
 -1 -5 -3 19967.7 384.179 4
 1 5 3 20315.3 356.738 2
 1 -5 3 18357.7 504.409 1
 -1 5 5 959504 9189.15 2
 -1 -5 -5 964071 9153.22 5
 1 -5 -5 999999 9134.63 4
 1 -5 5 958424 9266.2 1
 1 5 -5 978055 9098.1 2
 -1 -5 5 966106 9254.83 1
 1 5 5 959771 9178.35 2
 1 5 -5 960532 9023.15 3
 1 -5 -5 966155 9114.08 5
 -1 5 -5 943102 9079.27 3
 -1 5 -5 968074 9141.75 2
 -1 5 5 970288 9288.35 3
 -1 -5 -5 975727 9141.38 4
 -1 5 7 198548 2341.23 3
 -1 -5 7 201563 2260.38 1
 1 5 -7 209413 2102.54 4
 1 -5 7 202629 2258.83 1
 1 -5 -7 209134 2146.2 4
 -1 -5 -7 202530 2149.62 5
 1 5 7 216576 2197.48 2
 -1 -5 -7 213545 2153.98 4
 1 -5 -7 211050 2116.89 5
 -1 5 7 205974 2193.02 2
 -1 5 -7 207807 2130.55 2
 -1 5 -7 202636 2076.94 3
 1 5 9 7577.11 311.888 1
 1 -5 9 6911.68 455.53 1
 -1 -5 -9 8109.83 363.77 4
 -1 -5 9 7429.47 455.561 1
 1 5 -9 8212.57 310.565 4
 -1 5 9 7468.35 351.526 1
 -1 5 -9 7838.88 280.479 3
 1 -5 -9 7576.53 335.938 4
 1 -5 -9 6797.91 303.761 5
 -1 -5 -9 6626.43 342.206 5
 -1 5 9 7355.98 533.494 3
 -1 5 -9 7509.56 308.21 2
 1 5 11 21664.6 489.581 1
 -1 -5 11 19341.5 617.406 1
 -1 5 11 20704.3 740.068 3
 1 -5 11 20369.3 599.785 1
 1 -5 -11 19597.5 474.827 4
 -1 5 11 21181.4 519.59 1
 1 5 -11 20085.5 446.193 4
 -1 -5 -11 20411 503.795 4
 1 -5 -11 20082.7 470.718 5
 -1 -5 -11 19409.7 503.687 5
 1 -5 -13 102976 1293.28 5
 1 5 -13 101438 1257.63 4
 1 -5 -13 99326.7 1290.06 4
 -1 5 -13 102804 1286.91 4
 -1 5 13 106527 1392.2 1
 -1 -5 -13 107725 1343.11 4
 1 5 13 101642 1307.48 1
 1 5 15 84281.2 1202.78 1
 1 5 -15 85286.4 1154.76 4
 -1 -5 15 86001.4 1402.69 1
 1 -5 -15 84114.6 1185.87 4
 -1 5 -15 88390.8 1195.59 4
 1 -5 -15 83560.8 1179.2 5
 -1 -5 -17 15073.5 616.074 5
 -1 5 -17 14586.7 680.789 5
 -1 5 17 15011.5 630.864 1
 1 -5 17 14175.1 756.638 1
 -1 5 -17 13604.2 535.997 4
 1 5 -17 13757.9 519.125 4
 -1 -5 17 14740.5 788.726 1
 1 5 -19 3099.67 432.99 4
 -1 -5 -19 3096.7 544.676 5
 -1 5 19 2877.17 566.755 1
 1 -5 -19 3557.14 522.797 5
 1 5 -19 2984.93 575.144 5
 -1 5 -19 3377.65 632.647 5
 1 -5 19 2965.34 695.064 1
 -1 -5 19 2956.25 728.363 1
 1 5 19 3118.44 509.19 1
 -1 -5 -19 3287.33 520.162 4
 1 5 21 1520.34 540.02 1
 -1 5 21 1488.01 610.572 1
 1 5 -21 1876.46 628.18 5
 1 5 -21 2185.83 468.088 4
 -1 -5 -21 2019.23 582.597 5
 -1 -5 21 1612.13 764.726 1
 1 -5 21 1155.49 760.87 1
 1 -5 -21 1662.17 526.375 4
 1 -5 -21 2136.66 555.531 5
 -1 -5 -21 581.956 562.132 4
 -1 5 -21 2368.78 687.344 5
 -1 5 -21 1888.58 502.62 4
 1 -5 23 37497.9 1186.62 1
 -1 5 -23 33997.6 880.703 4
 -1 -5 -23 38925 1002.59 5
 -1 -5 23 32796.8 1152.48 1
 -1 5 23 35755.5 1013.83 1
 1 5 -23 35934.4 1016.4 5
 1 5 23 36333.6 965.869 1
 1 -5 -23 36728.4 956.871 5
 -1 5 -23 36326.4 1070.29 5
 1 -5 -23 34125.9 922.234 4
 -1 -5 25 28369.9 1149.12 1
 1 -5 -25 31974.2 970.01 5
 -1 5 25 31242 1022.71 1
 1 -5 -25 29523.9 937.271 4
 -1 -5 -25 31478.5 968.861 4
 -1 -5 -25 34180.9 1016.28 5
 1 5 -25 30168.2 1014.8 5
 -1 5 -25 28221.5 857.063 4
 1 -5 25 31306.8 1197.08 1
 -1 5 -25 32041.3 1070.73 5
 1 5 25 31537.2 981.515 1
 1 5 -27 20362.7 999.137 5
 1 -5 -27 17848.6 894.585 5
 1 -5 27 16045.2 1077.61 1
 -1 5 -27 18996.7 980.097 5
 -1 -5 27 17881.1 1108.45 1
 1 5 27 18614.1 888.651 1
 -1 5 27 17479.2 950.526 1
 -1 -5 -27 19296.5 916.306 5
 -1 -5 -29 572.806 737.405 5
 -1 5 29 -676.153 790.856 1
 1 -5 29 -415.233 918.001 1
 -1 5 -29 762.965 823.72 5
 -1 -5 -29 33.8116 680.894 4
 1 -5 -29 -262.997 726.442 5
 1 5 29 754.183 733.174 1
 -1 5 31 3120.29 840.439 1
 1 5 -31 2499.31 825.868 5
 -1 -5 -31 2721.43 733.512 4
 -1 5 -31 2818.11 834.127 5
 1 -5 -31 2792.06 800.453 5
 -1 -5 31 3562.14 999.46 1
 -1 -5 -31 3336.73 794.684 5
 1 5 31 2625.25 794.833 1
 1 -5 31 1845.77 971.59 1
 1 5 33 5242.22 836.398 1
 1 5 -33 7214.55 885.63 5
 1 -5 -33 6406.53 862.142 5
 -1 5 35 2950.46 904.335 1
 -1 5 35 2963.99 1818.08 3
 1 5 -35 410.788 871.937 5
 -1 -5 35 2539.84 1016.13 1
 -1 -5 -35 2625.39 833.277 5
 -1 5 -35 4698.88 917.404 5
 -1 -5 37 1665.05 1026.43 1
 -1 5 37 4518.11 1877.91 3
 1 5 37 3585.68 855.174 1
 1 -5 37 3219.69 1045.85 1
 -1 5 37 2916.37 903.014 1
 -1 7 1 14003.4 374.19 3
 -1 -7 1 14223.4 330.189 5
 -1 -7 1 14373.4 501.105 1
 -1 -7 -1 15124.6 341.042 5
 1 7 -1 14704.7 294.385 2
 1 -7 -1 15004.4 325.786 5
 -1 7 -1 14555.9 332.466 3
 -1 7 1 15417.3 346.768 2
 1 -7 1 15772.8 354.98 5
 1 -7 -1 14689.7 375 4
 -1 7 -1 14350.9 324.464 2
 1 7 1 14282.2 371.469 3
 -1 -7 -1 13655.3 324.226 4
 -1 -7 1 14143.1 314.975 4
 1 7 -1 14267.5 287.835 3
 -1 -7 -1 13992.9 511.532 1
 1 -7 1 15687.7 408.052 4
 1 7 1 14992 305.872 2
 1 -7 1 13698.9 557.119 1
 -1 7 -3 383.482 210.816 2
 1 7 -3 416.233 116.46 3
 1 7 3 379.082 331.229 3
 1 -7 -3 693.667 213.782 5
 1 7 -3 397.129 164.124 2
 -1 -7 3 520.15 233.021 5
 -1 -7 3 507.906 224.781 4
 -1 7 3 582.997 310.582 3
 -1 -7 -3 440.099 228.41 5
 -1 -7 -3 447.646 237.001 4
 1 -7 -3 535.773 280.385 4
 -1 -7 3 443.404 370.371 1
 -1 7 3 169.616 246.915 2
 1 -7 3 661.466 432.095 1
 -1 7 -3 618.863 166.933 3
 1 7 3 518.765 202.428 2
 -1 -7 -5 13358.3 365.076 5
 -1 -7 -5 13126.1 369.1 4
 1 -7 5 14103 524.44 1
 -1 7 5 13627 386.985 2
 1 -7 -5 14759.1 343.204 5
 1 -7 -5 13634.3 377.499 4
 1 7 5 14378.9 367.605 2
 1 7 -5 12960.1 205.284 3
 1 7 -5 13560.1 298.898 2
 -1 7 5 13789.8 502.14 3
 -1 7 -5 14519 281.044 3
 -1 7 -5 13457.6 336.435 2
 -1 -7 5 14049.1 507.986 1
 -1 7 -7 402568 3874.19 2
 -1 -7 -7 386311 3891.93 5
 -1 -7 7 391654 4039.41 1
 -1 7 7 384839 3939.89 2
 -1 7 7 392855 4086.13 3
 1 -7 -7 390243 3877.38 4
 1 7 -7 399569 3730.22 3
 1 -7 -7 391814 3848.7 5
 1 7 7 394512 3934.08 2
 1 7 -7 393698 3838.66 2
 -1 -7 -7 396280 3874.11 4
 -1 7 9 10282.2 569.341 3
 1 -7 -9 9872.88 376.838 4
 -1 7 -9 9906.03 334.46 2
 1 -7 -9 9362.61 333.318 5
 1 -7 9 9342.28 500.223 1
 -1 7 9 9334.49 388.136 2
 -1 -7 9 10604 518.835 1
 -1 7 -9 9524.39 274.245 3
 -1 -7 -9 10100.2 389.985 4
 1 7 9 9567.33 378.666 2
 -1 -7 -9 9687.29 384.751 5
 1 7 -9 10321.7 332.044 4
 1 7 -11 40043.8 651.763 4
 -1 -7 -11 37292 696.054 4
 -1 7 -11 39542.8 655.318 2
 -1 7 -11 40068 614.651 3
 1 -7 -11 38423.1 657.574 5
 1 -7 -11 40280.2 686.72 4
 -1 7 11 38154.7 732.344 2
 1 -7 11 38148.8 836.796 1
 -1 -7 -11 36744.1 690.192 5
 1 7 11 37124.4 712.932 2
 1 -7 -13 107246 1355.38 4
 1 7 -13 107212 1312.96 4
 1 -7 -13 105370 1332.74 5
 1 7 13 103846 1335.44 1
 1 -7 15 43719.6 997.707 1
 -1 -7 -15 41676.2 835.837 5
 1 7 -15 41538.4 758.084 4
 -1 7 15 45052.7 1279.28 3
 -1 -7 -15 45956.7 843.485 4
 -1 -7 15 45012.9 1053.85 1
 -1 7 15 43473.4 841.543 1
 -1 7 -15 42087.5 782.841 4
 -1 -7 17 22484.2 930.163 1
 -1 -7 -17 23415.9 692.826 4
 -1 7 17 25470.2 1178.53 3
 1 -7 17 21931.3 843.761 1
 1 7 -17 21991.5 605.84 4
 -1 7 17 23673.2 710.932 1
 1 -7 -17 22485 663.456 5
 -1 -7 -17 23359.5 714.183 5
 1 -7 -19 475.795 500.407 5
 -1 -7 -19 457.016 534.849 5
 -1 -7 -19 398.855 516.09 4
 -1 7 19 845.449 543.504 1
 1 7 -19 455.337 407.755 4
 -1 -7 19 239.519 713.829 1
 1 -7 -19 82.9473 487.569 4
 1 -7 19 647.614 708.442 1
 1 7 19 402.349 465.496 1
 -1 7 19 444.823 1040.45 3
 -1 -7 21 5579.43 851.781 1
 -1 7 -21 5974.96 550.73 4
 1 -7 -21 5901.58 608.26 4
 1 -7 21 6505.06 880.615 1
 1 -7 -21 7408.61 637.998 5
 -1 7 21 7052.59 658.496 1
 1 7 21 6454.42 608.274 1
 -1 7 21 8309.38 1253.95 3
 -1 -7 -21 6221.72 639.034 5
 -1 7 -21 6622.05 739.77 5
 -1 7 -23 6079.2 583.148 4
 1 7 -23 6321.58 723.873 5
 -1 -7 23 4834.96 899.463 1
 1 7 23 6697.49 695.751 1
 -1 -7 -23 6212.82 691.871 5
 -1 7 23 7263.94 724.961 1
 -1 7 23 9280.46 1354.95 3
 1 -7 -23 5777.72 644.234 4
 1 -7 23 4531.66 887.573 1
 1 -7 -23 7049.04 673.325 5
 -1 7 -23 7170.75 795.701 5
 -1 7 -25 41777.8 1017.68 4
 1 7 25 43735.1 1130.2 1
 -1 -7 -25 46502.9 1141.61 5
 -1 -7 25 42022.1 1372.6 1
 -1 -7 -25 43445.3 1107.05 4
 1 -7 -25 45778.2 1106.95 5
 1 -7 25 44925.5 1385.1 1
 -1 7 -25 47169.5 1216.57 5
 -1 7 25 45036.2 1157.22 1
 1 7 -25 43776.7 1162.33 5
 1 -7 -25 41016.1 1057.1 4
 -1 -7 -27 16152 883.851 5
 1 -7 -27 16347.3 874.398 5
 1 -7 -27 15786.9 828.3 4
 -1 -7 27 15130.4 1118.48 1
 -1 7 -27 17436.1 988.766 5
 1 -7 27 14026.3 1129.36 1
 1 7 27 15834.3 877.973 1
 1 7 -27 16765.8 960.757 5
 -1 7 27 15548.5 918.199 1
 1 7 29 844.417 745.833 1
 -1 -7 -29 376.253 712.814 4
 -1 7 29 125.071 777.733 1
 1 7 -29 165.425 826.353 5
 -1 -7 29 -737.378 972.362 1
 1 -7 -29 -82.0543 749.747 5
 -1 -7 -29 64.312 744.062 5
 1 -7 29 -735.505 954.42 1
 -1 7 -29 6.1907 832.259 5
 -1 7 29 2968.75 1632.31 3
 1 -7 -31 2468.65 807.152 5
 -1 7 31 3183.55 822.304 1
 1 7 31 3316.9 784.112 1
 1 -7 31 2054.51 984.928 1
 -1 -7 -31 2330.55 799.477 5
 1 7 -31 2612.56 866.996 5
 -1 7 -31 2086.34 871.762 5
 -1 -7 -31 1667.04 773.827 4
 -1 7 31 6073.99 1748.12 3
 1 -7 -33 5347.86 876.23 5
 1 7 33 3471.1 810.205 1
 -1 -7 33 3412.43 1022.56 1
 -1 7 -35 6956.81 904.896 5
 -1 -7 -35 5839.06 890.629 5
 -1 -7 35 6850.15 1107.27 1
 -1 7 35 6822.25 886.087 1
 1 -9 1 434.681 456.134 1
 1 -9 1 345.785 250.626 5
 -1 9 -1 166.1 196.406 3
 -1 -9 -1 217.123 437.053 1
 1 -9 -1 428.723 227.651 5
 1 -9 -1 186.644 267.899 4
 1 9 -1 171.277 196.867 3
 -1 -9 -1 307.855 249.304 4
 -1 -9 1 -27.3632 434.726 1
 1 9 1 77.1254 264.451 3
 -1 9 -1 241.015 201.902 2
 1 9 1 357.728 200.771 2
 1 9 -1 295.172 195.871 2
 1 -9 1 466.643 309.1 4
 -1 9 1 223.768 222.626 2
 -1 -9 -1 356.488 240.127 5
 -1 -9 1 253.148 232.713 4
 -1 9 1 206.834 247.638 3
 -1 -9 1 160.224 230.739 5
 1 9 -3 18944.9 384.899 2
 -1 9 3 18725.4 483.184 3
 -1 -9 -3 19554.5 428.108 5
 -1 -9 -3 17673.9 407.487 4
 -1 9 3 17825.9 416.635 2
 -1 9 -3 20681.6 357.758 3
 1 9 3 19316.8 512.066 3
 -1 -9 3 20237.2 437.415 5
 1 -9 -3 19908.1 407.799 5
 1 9 3 18822.7 404.087 2
 1 -9 3 17832.9 640.871 1
 -1 -9 3 20015.4 604.532 1
 1 9 -3 21089.1 324.759 3
 1 -9 -3 19447.2 444.944 4
 -1 9 -3 20006.2 413.62 2
 -1 -9 3 18155.1 415.247 4
 -1 9 -5 55132.5 762.29 2
 1 -9 -5 58951.8 758.956 5
 1 9 -5 52811.2 613.009 3
 1 9 5 55141.1 933.944 3
 1 9 -5 57565.9 747.47 2
 1 9 5 57167.2 804.056 2
 -1 9 -5 56327.4 681.782 3
 -1 9 5 52678.5 910.886 3
 1 -9 5 50748.8 964.23 1
 -1 -9 -5 57431.1 787.686 4
 -1 -9 5 59818 977.792 1
 -1 -9 -5 57846 797.505 5
 1 -9 -5 59824.3 810.556 4
 -1 9 5 54754.4 816.873 2
 -1 -9 -7 26382.4 530.724 5
 -1 9 7 25149.5 698.545 3
 -1 -9 -7 25616.3 530.93 4
 -1 9 -7 27643.9 512.4 2
 1 9 7 27911.4 747.361 3
 1 9 -7 25687.2 357.208 3
 1 -9 -7 28580.7 547.318 4
 -1 -9 7 27486.5 697.256 1
 1 9 7 27186.2 550.373 2
 -1 9 -7 26353.8 422.672 3
 1 9 -7 28089 489.887 2
 -1 9 7 25957.7 564.154 2
 1 -9 -7 27491 509.848 5
 -1 9 -9 27069 461.523 3
 1 9 9 27287.9 608.858 2
 1 9 -9 31097.3 537.795 2
 1 9 -9 29195.1 424.489 3
 -1 9 9 27673.4 618.43 2
 1 -9 -9 30365.4 590.933 4
 1 -9 -9 29158.1 548.651 5
 -1 -9 -9 26990 573.304 5
 -1 9 -9 29466.9 549.191 2
 1 9 11 29612.1 660.032 2
 -1 9 -11 32757.5 612.611 2
 1 -9 -11 27996 588.339 5
 1 -9 -11 30316.2 641.231 4
 1 9 -11 32431.7 608.197 4
 -1 9 -11 28843.8 505.796 3
 -1 9 -13 38430.9 640.08 3
 -1 -9 13 42374.4 990.415 1
 -1 9 13 43495.5 1139.84 3
 1 -9 13 40728.4 972.46 1
 -1 9 -13 37799.3 708.556 2
 1 9 13 37025.6 778.097 2
 -1 -9 -13 38153.6 767.001 5
 -1 -9 -13 39692.1 772.45 4
 -1 -9 -15 57340.3 994.212 5
 -1 9 15 58224.6 1425.38 3
 -1 9 15 53963.9 1013.03 2
 1 -9 15 55407.1 1173.18 1
 -1 -9 -15 55681.7 988.172 4
 -1 -9 15 56915.9 1191.09 1
 1 9 -17 11140.3 504.633 4
 -1 9 17 13180.1 1102.13 3
 -1 -9 -17 11116.2 603.268 5
 1 -9 -17 12805.2 588.503 5
 -1 -9 17 10860.1 810.376 1
 -1 -9 -17 12059.7 628.874 4
 1 -9 17 10664.4 777.443 1
 -1 -9 19 87.7879 767.631 1
 -1 9 19 2437.1 1149.34 3
 1 9 19 1375.1 483.63 1
 -1 9 19 1672.75 552.557 1
 1 -9 -19 326.989 527.049 4
 1 -9 -19 -139.186 545.08 5
 1 -9 19 749.424 719.181 1
 -1 -9 -19 -813.895 589.489 5
 -1 9 21 1698.64 1248.63 3
 -1 -9 21 -286.956 838.888 1
 1 -9 -21 -98.0112 556.288 4
 1 -9 21 -109.266 800.046 1
 1 9 21 906.768 529.538 1
 -1 9 -21 485.263 499.075 4
 -1 -9 -21 -645.541 674.562 4
 -1 9 21 1220.41 584.805 1
 -1 9 23 29467.7 920.655 1
 -1 -9 23 28822.3 1194.6 1
 -1 -9 -23 30816.9 939.715 5
 1 -9 23 30960.5 1232.87 1
 1 -9 -23 29750.7 895.356 4
 1 9 23 27281.6 852.49 1
 1 -9 -23 30210.8 898.744 5
 -1 -9 -23 30967.5 961.047 4
 -1 9 -23 28719.7 836.663 4
 -1 9 -25 25444.6 1004.87 5
 -1 -9 -25 26177.8 928.219 5
 -1 9 25 25831.3 922.951 1
 1 -9 -25 26599.7 916.486 5
 1 -9 25 24745.7 1190.87 1
 -1 -9 -25 23557.2 913.294 4
 -1 -9 25 23702.3 1221.04 1
 1 9 27 8984.74 730.012 1
 1 -9 27 9526.87 1052.19 1
 1 -9 -27 10809.2 795.657 5
 1 9 -27 8378.38 879.92 5
 -1 9 27 10562.8 808.083 1
 -1 -9 -27 10381.6 812.102 4
 -1 -9 27 7537.59 1098.65 1
 -1 -9 -27 11303.3 822.443 5
 -1 9 27 12522.7 1684.77 3
 1 -9 -29 -382.731 703.99 5
 -1 9 29 1625.57 1625.01 3
 -1 -9 -29 -179.456 713.715 4
 -1 -9 -29 -356.636 732.681 5
 -1 -9 29 -99.8413 990.571 1
 1 9 29 179.234 659.395 1
 -1 9 29 392.307 720.788 1
 1 9 -29 1545.53 834.643 5
 -1 9 -29 120.969 866.699 5
 -1 -9 -31 1467.17 740.815 4
 -1 -9 -31 2086.44 784.866 5
 -1 9 31 2954.84 755.701 1
 1 -9 -31 3156.4 786.032 5
 1 9 -31 2775.14 870.402 5
 1 9 31 2306.58 707.049 1
 -1 9 -33 5486.38 910.099 5
 -1 -9 33 6525.9 1054.52 1
 1 9 33 7262.12 796.102 1
 1 -9 33 6915.45 1089.46 1
 1 -9 -33 9545.57 887.805 5
 1 9 -35 905.073 931.054 5
 -1 9 35 3300.18 811.757 1
 -1 9 35 5206.47 1857.37 3
 1 -9 35 3541.68 1038.21 1
 -1 9 -35 2397.89 902.545 5
 -1 -9 35 2638.59 1065.4 1
 -1 -9 -35 2739.35 833.054 5
 1 -11 1 490.087 324.737 4
 -1 -11 -1 225.628 264.175 5
 1 -11 -1 374.349 293.068 4
 -1 -11 1 449.089 263.762 4
 1 -11 1 618.669 482.349 1
 -1 -11 1 500.769 481.661 1
 -1 -11 -1 232.972 469.118 1
 1 11 -1 537.275 238.212 3
 -1 11 -1 599.362 217.265 3
 -1 11 1 409.998 235.104 2
 -1 11 1 444.057 256.098 3
 1 -11 1 492.347 267.423 5
 -1 11 -1 277.147 222.117 2
 1 11 1 458.138 221.853 2
 -1 -11 1 438.146 262.867 5
 1 11 1 303.601 273.844 3
 1 -11 -1 322.538 245.688 5
 1 11 -1 543.166 220.062 2
 -1 -11 -1 484.702 267.383 4
 1 11 -3 25722 492.047 2
 -1 -11 3 22513.5 505.904 4
 -1 11 -3 26951.5 450.032 3
 1 11 3 24797 506.683 2
 -1 11 3 24614.5 576.541 3
 -1 11 3 23733.4 517.917 2
 1 11 3 25799.4 599.127 3
 -1 -11 3 26709.6 534.422 5
 1 -11 -3 25589.9 505.573 5
 -1 -11 -3 22979.1 513.328 4
 1 11 -3 27056.6 414.483 3
 1 -11 3 25123.5 755.014 1
 -1 -11 3 25478 729.343 1
 -1 -11 -3 24975.7 508.436 5
 1 -11 -3 23594.3 537.052 4
 -1 11 -3 25305.3 504.384 2
 1 -11 -5 37328.9 608.083 5
 1 -11 -5 34366.9 647.681 4
 -1 11 5 34811.9 656.747 2
 -1 11 -5 34706.1 607.379 2
 -1 11 -5 35189.5 508.148 3
 1 11 -5 34250.8 576.708 2
 1 11 5 33532 755.74 3
 -1 -11 -5 33057.2 598.638 5
 -1 -11 5 33859.2 821.419 1
 -1 11 5 33431.7 735.343 3
 1 11 5 31919.3 611.993 2
 1 11 -5 32343.5 444.197 3
 -1 11 -7 60800.9 769.492 3
 1 -11 -7 68135 947.822 4
 -1 11 7 62689.5 957.458 2
 -1 11 -7 64040.3 890.839 2
 1 -11 -7 65034.2 874.766 5
 1 11 -7 57582.5 700.325 3
 1 11 7 64806.3 1127.91 3
 1 11 7 61923.1 933.941 2
 1 11 -7 65258.3 876.832 2
 1 -11 9 4610.57 611.869 1
 -1 11 9 3927.85 397.547 2
 1 11 -9 4963.2 335.581 2
 1 11 -9 3660.69 209.153 3
 1 -11 -9 4366.7 347.801 5
 -1 11 -9 3714.1 223.577 3
 -1 11 -11 37618.5 701.084 2
 -1 11 -11 33900.2 579.025 3
 -1 -11 -11 39218.1 763.683 4
 1 11 11 37579.6 789.752 2
 1 -11 11 40732.3 957.75 1
 1 11 -11 39001.6 562.86 3
 -1 -11 -11 35816.6 717.17 5
 1 11 11 42205 1113.57 3
 -1 -11 11 39224.6 983.904 1
 -1 11 11 42414.4 1064.7 3
 1 11 -11 38865.4 687.527 2
 1 -11 -13 62084 979.611 5
 -1 11 -13 64637.9 997.906 2
 1 -11 13 65958.3 1262.99 1
 1 11 13 60672.7 1075.63 2
 -1 -11 13 68564 1320.53 1
 -1 -11 -13 67354 1051.62 4
 -1 11 -13 61663.4 873.964 3
 -1 -11 -13 65536.5 1038.04 5
 -1 11 13 63414.9 1090.71 2
 -1 11 13 68607.4 1432.19 3
 1 -11 -13 65547.3 1043.48 4
 -1 -11 -15 35100.3 823.199 4
 1 -11 15 38461.7 1066.34 1
 -1 11 -15 32603.7 644.596 3
 -1 11 15 39191.2 1268.67 3
 1 -11 -15 33540.4 751.663 5
 1 -11 -15 34841.8 803.595 4
 -1 11 -15 34644.6 729.937 2
 -1 -11 -15 34441.9 802.257 5
 1 11 -15 34736.3 735.125 4
 -1 -11 15 32611.8 1029.06 1
 -1 11 15 34183.5 835.211 2
 1 -11 17 17352.6 917.289 1
 1 -11 -17 17524.1 657.09 5
 -1 -11 -17 17840.9 708.557 5
 1 11 17 15918.2 678.486 2
 -1 -11 -17 18359.2 733.792 4
 -1 11 17 17818.5 716.105 2
 -1 -11 17 16728.2 912.129 1
 1 -11 -19 5708.37 639.444 5
 -1 -11 19 3840.65 838.067 1
 1 -11 19 4158.23 821.461 1
 -1 11 19 6075.35 661.508 2
 -1 -11 -19 3966.35 670.507 5
 1 11 19 4933 630.318 2
 -1 -11 -19 5457.02 671.645 4
 1 -11 21 9717.63 915.816 1
 -1 11 -21 10759 656.046 4
 1 11 21 8057.82 708.628 2
 -1 -11 -21 9149.3 711.293 4
 -1 -11 -21 9019.19 732.932 5
 1 -11 -21 10041.8 686.442 5
 1 -11 -21 10713.4 695.095 4
 -1 -11 21 10939.9 1007.66 1
 -1 11 21 12511 1387.16 3
 -1 11 21 9625.88 723.572 2
 1 11 23 24944 909.516 2
 -1 -11 -23 28963.6 916.354 4
 1 -11 -23 30022.2 927.261 5
 1 -11 23 27450 1202.28 1
 -1 11 23 26764.5 941.99 2
 -1 -11 23 29829 1275.61 1
 -1 -11 -23 31200.3 959.182 5
 -1 -11 -25 16242.7 840.811 4
 1 11 25 12534.7 800.456 2
 -1 -11 -25 16061.4 847.812 5
 1 -11 25 15303.5 1145.04 1
 -1 -11 25 13489 1135.48 1
 -1 11 -27 63.3799 825.378 5
 1 -11 -27 4158.06 744.047 5
 -1 -11 -27 3813.28 747.562 5
 1 -11 -27 679.25 715.323 4
 1 -11 27 2688.71 1008.46 1
 -1 -11 27 1700.29 1037.31 1
 -1 -11 -27 2969.83 744.485 4
 -1 11 27 6177.29 1570.41 3
 -1 -11 -29 180.839 751.073 5
 1 -11 29 582.777 997.29 1
 -1 -11 -29 47.4069 732.924 4
 -1 11 -29 -6.15147 836.973 5
 1 11 -29 485.975 791.349 5
 1 -11 -29 132.213 737.614 5
 -1 11 31 6855.84 1738.61 3
 -1 -11 -31 1293.16 792.757 4
 1 11 31 7895 1829.47 3
 1 -11 -31 3825.24 802.161 5
 -1 -11 31 2278.57 1039.65 1
 -1 11 33 4668.76 1788.18 3
 1 -11 33 3162.05 1082.49 1
 -1 -11 33 3314 1048.68 1
 -1 11 -33 92.6026 875.096 5
 1 11 33 7723.8 1957.26 3
 1 11 -33 3091.78 889.592 5
 -1 -11 -33 905.511 844.745 5
 -1 11 35 5905.53 1825.26 3
 1 11 35 6435.81 1954.7 3
 1 -11 35 5276 1107.54 1
 -1 11 -35 224.416 944.584 5
 -1 -11 35 1307.43 1058.76 1
 1 11 -35 596.994 907.095 5
 1 13 -1 5705.61 336.108 2
 1 13 1 5760.76 331.23 2
 1 13 -1 6567.4 323.5 3
 -1 13 1 6443.95 372.383 3
 -1 -13 -1 6499.63 634.717 1
 -1 13 -1 6821.99 324.541 3
 -1 13 1 5651.69 348.777 2
 -1 13 -1 5988.66 338.602 2
 1 13 1 6496.1 367.066 3
 -1 13 3 16375.6 498.507 2
 -1 13 3 19974.5 581.062 3
 1 13 -3 19748.2 396.442 3
 1 13 3 18551 601.355 3
 -1 13 -3 17545.5 482.296 2
 -1 13 -3 19625.6 427.495 3
 1 13 3 18810.1 504.915 2
 1 13 -3 19079.6 483.162 2
 1 13 5 71615.4 1167.98 3
 -1 -13 5 69999.5 956.534 4
 1 13 -5 72636.7 990.767 2
 -1 -13 5 72018.5 996.435 5
 -1 -13 -5 73732.7 1005.59 4
 1 13 5 66633.5 1007.49 2
 -1 -13 -5 73180.8 1008.05 5
 1 13 -5 69685.1 824.841 3
 1 -13 5 75428 1288.64 1
 -1 -13 7 30179 908.21 1
 -1 -13 -7 25869.9 600.244 4
 1 13 -7 27533.1 571.387 2
 -1 13 -7 26408.8 575.022 2
 1 13 -7 22475.9 379.803 3
 -1 -13 -7 26897.4 600.469 5
 1 -13 7 27062.4 848.967 1
 1 13 7 23256.8 598.284 2
 -1 13 -7 25571.9 449.244 3
 -1 13 7 25591.4 766.489 3
 -1 13 7 23872.3 635.288 2
 -1 -13 -9 987.605 384.832 5
 -1 -13 9 1279.82 635.483 1
 1 13 9 1819.19 644.53 3
 -1 13 -9 1247.42 329.478 2
 1 -13 -9 1160.04 407.071 4
 1 -13 -9 1127.87 335.098 5
 1 13 9 1024.56 367.407 2
 -1 -13 -9 1026.71 433.819 4
 1 13 -9 1463.89 313.794 2
 1 13 -9 973.598 173.684 3
 -1 13 -9 1000.98 212.174 3
 -1 13 9 735.205 593.879 3
 1 -13 9 1374.91 644.365 1
 1 13 -11 1563.29 214.929 3
 -1 -13 -11 1776.82 433.602 5
 1 -13 11 1704.81 683.727 1
 -1 -13 11 2403.04 685.86 1
 1 -13 -11 1912.41 382.173 5
 1 13 -11 1940.34 345.914 2
 -1 13 -11 1624.51 340.893 2
 -1 13 -11 1493.73 248.212 3
 -1 13 11 1037.06 670.027 3
 1 13 11 1635.86 395.861 2
 -1 -13 -11 2092.51 475.582 4
 1 -13 -11 1905.23 432.65 4
 -1 13 11 1644.64 435.746 2
 1 13 11 2649.89 750.476 3
 -1 -13 13 74568.3 1421.88 1
 1 -13 13 69622.1 1345.38 1
 -1 13 -13 67311.2 1054.54 2
 1 13 -13 69947.6 895.167 3
 -1 13 13 73256.4 1516.03 3
 -1 -13 -13 65147.8 1082.93 5
 -1 13 13 66264.9 1157.64 2
 1 13 13 75023.6 1589.39 3
 -1 -13 -13 68075 1115.54 4
 1 -13 -13 64814.1 1064.82 4
 -1 13 -13 60547.6 900.039 3
 1 13 -13 69412.2 1048.81 2
 1 -13 -13 70099.3 1065.6 5
 1 -13 -15 61302.5 1051.78 5
 -1 13 15 59308 1152.01 2
 -1 -13 15 67384.4 1399.95 1
 -1 13 15 74350.2 1608.73 3
 -1 13 -15 63943.8 951.588 3
 -1 -13 -15 61881.3 1084.35 5
 1 13 15 58217.5 1124.89 2
 -1 -13 -15 64238.8 1126.65 4
 1 -13 15 65464.7 1356.41 1
 1 13 15 74427.8 1692.83 3
 -1 -13 -17 25587.5 842.785 4
 1 13 17 22081.4 813.211 2
 -1 -13 -17 23479.4 806.927 5
 -1 13 17 34931.6 1415.62 3
 1 -13 -17 19630.3 720.298 5
 -1 -13 17 17705.6 994.811 1
 -1 13 17 22108.6 847.399 2
 1 13 17 38762.1 1593.4 3
 1 -13 17 18243.7 981.097 1
 -1 -13 -19 3274.91 681.192 4
 -1 13 19 3613.94 1281.49 3
 -1 -13 -19 3214.58 650.154 5
 1 -13 -19 1710.25 572.825 5
 -1 -13 19 740.614 866.825 1
 -1 13 -19 1469.82 524.679 4
 1 13 19 3414.29 669.007 2
 -1 13 19 2109.92 665.755 2
 1 13 19 5878.03 1415.16 3
 1 -13 -19 480.308 655.809 4
 1 -13 19 1363.43 833.239 1
 -1 13 21 11867.8 760.539 2
 1 13 21 11372.2 726.516 2
 1 -13 -21 13058.6 749.375 4
 1 -13 21 11964.7 1002.63 1
 1 13 21 14451.8 1534.82 3
 -1 -13 -21 12468.3 751.841 4
 -1 13 21 15722.1 1466.52 3
 -1 -13 -21 12292.1 751.358 5
 -1 -13 21 13482.1 1060.91 1
 1 -13 -21 12213.9 710.999 5
 1 -13 -23 11147.8 738.129 5
 1 13 23 14326.2 1660.23 3
 -1 -13 -23 12691.2 788.031 4
 -1 13 23 10744 740.559 2
 -1 -13 23 11687.6 1114.15 1
 -1 13 23 12984.2 1506.7 3
 -1 -13 -23 12691.8 796.365 5
 1 13 23 10485.9 721.965 2
 1 -13 23 11712.5 1030.71 1
 -1 -13 25 5574.78 1130.87 1
 -1 -13 -25 7588.17 759.912 4
 1 -13 -25 2256.89 733.689 4
 1 -13 25 7363.82 1044.47 1
 1 13 25 7888.16 1656.6 3
 -1 13 25 8110.36 1524.8 3
 -1 13 25 120.142 740.426 2
 -1 -13 -25 7288.46 758.088 5
 1 13 25 5644.12 696.392 2
 1 -13 -25 6236.14 722.992 5
 1 -13 -27 3972.6 731.967 4
 -1 13 27 3229.54 1587.51 3
 -1 -13 27 2648.83 1027.73 1
 -1 13 27 -70.0601 738.951 2
 1 13 27 5513.44 1726.41 3
 1 13 27 2537.02 680.458 2
 -1 -13 -27 3306.43 765.755 5
 -1 -13 -27 3427.85 740.538 4
 1 -13 -27 3643.99 743.675 5
 1 -13 27 2536.41 1024.17 1
 -1 -13 -29 59.2413 729.198 4
 1 -13 -29 643.758 745.166 5
 -1 -13 -29 55.1108 747.002 5
 -1 13 29 210.512 730.512 2
 1 13 29 568.602 704.522 2
 1 -13 31 -623.006 1010.71 1
 -1 13 -31 6.35089 819.885 5
 1 13 -31 1395.69 809.182 5
 -1 13 31 945.573 1689.28 3
 -1 -13 31 776.082 1055.65 1
 1 -13 -31 754.08 766.854 5
 -1 13 33 3274.66 824.237 2
 -1 -13 -33 4016.85 866.457 5
 -1 13 33 6493.6 1802.08 3
 1 13 -33 4101.87 880.897 5
 -1 -13 33 3572.88 1095.61 1
 1 -13 33 4189.29 1120.36 1
 1 -15 -1 3717.94 388.804 5
 1 -15 1 3803.11 485.199 4
 -1 -15 1 3279.79 415.4 4
 -1 15 1 2979.4 352.546 2
 1 -15 -1 3673.31 703.249 1
 -1 -15 1 4185.62 409.562 5
 1 15 -1 3876.4 331.014 3
 1 -15 1 4702.1 414.119 5
 -1 15 -1 4398.13 342.428 3
 -1 -15 -1 4151.68 396.278 5
 1 15 -1 3815.88 355.663 2
 1 15 1 3716.89 385.831 3
 1 15 1 3687.58 350.919 2
 -1 -15 1 4414.74 694.172 1
 1 -15 1 3858.54 696.467 1
 -1 -15 -1 3703.45 422.152 4
 -1 15 -1 3410.65 351.688 2
 -1 -15 3 44862 806.738 4
 -1 -15 3 43494.7 791.812 5
 1 15 3 38585 741.748 2
 1 -15 -3 38718.7 787.213 4
 -1 -15 -3 39701.6 768.884 4
 -1 15 -3 40727.6 672.372 3
 1 -15 3 39527.4 771.718 4
 -1 -15 3 45519.3 1093.44 1
 1 15 -3 42487 761.938 2
 1 -15 3 40101.8 1078.23 1
 -1 15 -3 36489.5 739.135 2
 -1 15 3 35569.3 762.22 2
 1 15 3 40325 819.715 3
 1 -15 -3 40697.3 728.32 5
 -1 -15 -3 42645.7 785.598 5
 1 15 -3 41273.3 650.633 3
 1 15 5 41594.7 798.709 2
 -1 -15 5 46770.6 1106.36 1
 -1 15 -5 43962.7 801.242 2
 1 -15 -5 45307.2 829.747 4
 -1 -15 -5 44962.6 808.334 5
 -1 -15 5 43847.8 796.648 5
 1 15 -5 46127.4 796.669 2
 1 -15 -5 44015.6 799.709 5
 1 -15 5 46443.5 1101.73 1
 -1 -15 5 44121.1 787.598 4
 -1 15 -5 43987.8 672.522 3
 -1 -15 -5 48596.6 851.318 4
 1 15 -5 41412.2 613.794 3
 -1 15 5 43058.3 905.439 3
 -1 -15 7 10436.8 777.423 1
 -1 15 -7 9576.81 437.122 2
 1 15 7 8243.82 450.156 2
 -1 15 -7 8750.21 312.401 3
 1 -15 7 11030.6 771.312 1
 1 15 -7 8641.91 267.287 3
 1 15 -7 10759.2 452.961 2
 -1 -15 -7 9772 525.322 4
 -1 -15 -7 8342.82 469.068 5
 -1 15 7 10452.9 637.36 3
 1 -15 -7 10127.7 518.106 4
 1 -15 -7 9315.01 459.777 5
 1 15 7 9674.57 672.969 3
 -1 -15 -9 1749.7 456.15 4
 1 -15 -9 2400.2 476.389 4
 -1 -15 -9 2376.93 415.632 5
 1 -15 9 2797.92 710.17 1
 1 15 -9 2116.31 362.264 2
 -1 15 -9 2276.98 389.991 2
 -1 -15 9 2471.25 748.501 1
 -1 15 9 1998.85 425.963 2
 1 -15 -9 2156.4 379.855 5
 -1 15 9 1536.97 611.622 3
 1 15 9 2583.24 653.817 3
 1 15 -9 1716.72 194.635 3
 -1 15 -9 2157.94 245.131 3
 1 15 9 2063.53 391.038 2
 -1 -15 -11 6045.97 541.248 4
 -1 15 11 4826.9 502.269 2
 1 -15 11 6085.9 819.099 1
 -1 15 -11 5299.83 422.265 2
 -1 15 -11 4238.89 280.698 3
 1 -15 -11 5527.83 521.151 4
 -1 -15 11 5517.35 799.41 1
 1 15 11 6823.97 844.879 3
 -1 15 11 4086.16 760.493 3
 1 -15 -11 4650.93 419.755 5
 1 -15 13 18962.4 932.645 1
 -1 -15 -13 17661.2 702.03 4
 -1 15 13 15767.7 659.79 2
 -1 15 13 17459.2 992.481 3
 -1 -15 13 18791.4 989.102 1
 1 -15 -13 16668.2 595.774 5
 -1 15 -13 15888.8 436.993 3
 -1 -15 -13 18048.1 657.759 5
 1 15 13 19162 1076.9 3
 1 -15 -13 17907.6 651.789 4
 -1 15 15 46446.4 1435.26 3
 1 15 15 53663.7 1533.02 3
 1 -15 -15 46113.5 927.407 5
 -1 -15 15 50788.3 1319.82 1
 -1 15 15 40916.6 996.286 2
 1 -15 15 48675.2 1246.81 1
 1 15 15 38549.4 950.893 2
 -1 -15 -15 45524.3 995.464 4
 -1 -15 -15 44619.2 940.986 5
 1 -15 -17 38998 901.086 5
 1 15 17 36418.6 975.578 2
 -1 -15 17 43817.4 1291.53 1
 1 -15 17 39862.2 1243.02 1
 -1 15 17 36466.4 998.926 2
 -1 -15 -17 37142.7 929.517 5
 -1 15 17 44031.9 1498.3 3
 -1 -15 -17 42278.6 1000.02 4
 1 -15 -17 37784 879.957 4
 1 15 17 48225.5 1617.19 3
 -1 15 19 1486.3 1197.82 3
 -1 -15 19 2242.62 949.885 1
 -1 -15 -19 1782.09 611.702 5
 1 -15 19 2567.07 949.653 1
 1 -15 -19 1750.61 558.866 5
 1 15 19 3543.59 1280.65 3
 -1 15 19 1597.85 642.258 2
 1 15 19 1817.85 611.279 2
 1 -15 -19 1380.15 602.548 4
 -1 -15 -19 1995.25 675.284 4
 -1 15 21 2430.35 661.796 2
 1 15 21 1738.14 625.228 2
 -1 -15 -21 1370.62 625.866 5
 -1 -15 21 2256.43 1008.47 1
 -1 15 21 877.976 1273.26 3
 -1 -15 -21 1869.75 686.863 4
 1 -15 -21 1539.76 643.598 4
 1 -15 -21 1105.89 594.564 5
 1 -15 21 1914.44 952.824 1
 1 15 21 2391.38 1379.84 3
 -1 -15 23 10690.3 1098.81 1
 1 15 23 10468.7 1567.13 3
 -1 15 23 7056.29 744.793 2
 -1 -15 -23 7866.3 764.896 4
 1 15 23 7084.37 716.527 2
 1 -15 23 8277.87 1047.19 1
 -1 15 23 9074.69 1438.63 3
 -1 -15 -23 7416.34 726.858 5
 1 -15 -23 7598.57 685.411 5
 1 -15 25 7280.07 1013.31 1
 1 15 25 10645.1 1649.99 3
 -1 -15 -25 8358.98 790.592 4
 -1 15 25 7646.14 1516.54 3
 1 15 25 6682.81 754.876 2
 -1 -15 -25 7395.27 761.603 5
 -1 -15 25 9029.15 1127.4 1
 1 -15 -25 7285.74 711.809 5
 1 -15 -25 7015.76 778.494 4
 1 -15 -27 3700.29 721.016 5
 -1 -15 -27 4133.07 753.494 5
 -1 15 27 -26.9097 763.83 2
 -1 -15 -27 633.389 779.286 4
 1 -15 -27 3962.01 775.517 4
 1 -15 29 170.166 1032 1
 1 -15 -29 103.679 729.83 5
 -1 -15 -29 664.577 834.662 4
 -1 -15 29 421.804 1013.46 1
 -1 15 29 -447.018 1601.33 3
 -1 15 29 7.00432 720.623 2
 1 -15 31 1040.33 1025.08 1
 -1 15 -31 86.5657 807.89 5
 -1 -15 31 2153.5 1072.14 1
 -1 15 31 -1240.87 1641.01 3
 1 15 -33 479.183 845.702 5
 1 15 33 2906.06 1792.34 3
 -1 -15 33 3235.63 1121.65 1
 1 -15 33 3007.95 1074.72 1
 -1 15 33 1744.83 796.344 2
 -1 15 33 2890.09 1698.41 3
 -1 15 -33 71.5268 865.654 5
 1 -17 -1 3437.04 510.355 4
 1 -17 1 3984.25 786.091 1
 -1 -17 -1 4622.23 787.195 1
 1 17 1 3504.44 384.418 2
 -1 17 1 3697.84 410.678 3
 1 17 -1 3506.37 402.413 2
 1 -17 -1 4031.78 446.156 5
 1 -17 -1 3128.75 783.161 1
 -1 -17 1 3906.24 772.028 1
 -1 -17 1 3395.8 482.045 4
 1 -17 1 4826.71 461.339 5
 -1 -17 -1 4168.16 451.086 5
 1 -17 1 4023.96 543.237 4
 -1 -17 -1 3843.56 478.3 4
 -1 -17 1 4444.83 458.204 5
 1 17 -1 3826.42 370.767 3
 1 -17 -3 37007.1 761.597 5
 1 17 3 33249.4 763.598 2
 -1 -17 -3 34241.6 1086.95 1
 1 17 -3 40525.6 803.789 2
 -1 -17 3 39990.5 1144.13 1
 -1 17 -3 35613.8 791.603 2
 -1 17 3 39181.1 841.033 3
 1 -17 -3 37791.4 831.315 4
 1 -17 3 39541.8 1143.42 1
 -1 -17 -3 39172.6 800.199 5
 -1 -17 3 41268 866.823 4
 1 -17 3 36189 792.528 4
 -1 -17 3 40379 818.47 5
 -1 -17 -3 37969.6 799.056 4
 1 17 -3 36880.9 653.536 3
 -1 17 5 22310.6 744.312 3
 1 17 5 18626.2 627.872 2
 -1 -17 5 21075.8 630.238 4
 1 17 5 21323.7 741.012 3
 -1 -17 -5 21095.6 634.078 5
 1 -17 -5 20704 619.338 5
 1 -17 -5 22444.7 665.19 4
 1 17 -5 19888.3 441.408 3
 1 17 -5 23451.7 634.936 2
 -1 -17 5 22158.6 636.565 5
 -1 17 -5 21914.5 631.489 2
 -1 -17 -5 22151.1 676.454 4
 -1 -17 5 23847.5 980.047 1
 -1 -17 7 15023.5 923.443 1
 -1 17 7 11787.4 668.107 3
 1 -17 7 13515.1 888.945 1
 1 -17 -7 13951.3 586.746 4
 1 17 7 13323.7 757.433 3
 -1 17 7 11108.7 524.96 2
 -1 -17 -7 12970.2 618.761 4
 1 -17 -7 11177 518.392 5
 1 17 7 11831.7 538.6 2
 -1 -17 -7 12254.3 548.442 5
 1 -17 -9 -3.46495 497.862 4
 -1 -17 -9 187.389 498.191 4
 1 -17 9 -5.69429 790.309 1
 -1 17 9 59.2102 411.431 2
 1 17 9 -573.495 686.525 3
 -1 17 9 -73.8979 617.706 3
 1 -17 -9 9.20027 408.391 5
 -1 -17 -9 3.19402 427.308 5
 -1 -17 -11 2217.18 544.418 4
 1 -17 -11 1727.09 435.147 5
 -1 17 11 1290.25 729.552 3
 -1 17 11 2288.39 495.78 2
 1 17 11 3264.47 830.613 3
 -1 -17 -11 2034.25 475.579 5
 1 -17 -11 2262.54 548.139 4
 -1 17 13 5652.07 582.034 2
 1 -17 -13 4406.58 485.147 5
 1 17 13 4891.19 536.298 2
 -1 -17 13 7095.04 960.038 1
 1 -17 -13 6093.69 602.601 4
 1 17 13 6313.85 949.759 3
 -1 -17 -13 5422.55 584.522 4
 1 -17 13 6257.44 914.49 1
 -1 17 13 3427.48 894.833 3
 -1 -17 -13 4615.25 532.876 5
 -1 17 15 48662.8 1072.63 2
 1 -17 15 54941.9 1371.64 1
 1 -17 -15 48597.5 1016.34 4
 1 17 15 54285.6 1555.91 3
 1 -17 -15 45482 945.82 5
 -1 -17 -15 50222.1 1049.12 4
 -1 17 15 54930.4 1512.34 3
 -1 -17 15 60524.4 1453.17 1
 -1 -17 -15 48390.9 1027.04 5
 1 17 15 44434.6 1039.01 2
 -1 17 17 36853.9 983.427 2
 1 17 17 44604.7 1601.4 3
 1 17 17 33263.3 936.173 2
 -1 -17 -17 41079.6 1022.44 4
 1 -17 17 43138.3 1316.07 1
 1 -17 -17 35730.2 898.808 5
 1 -17 -17 38060.2 969.209 4
 -1 17 17 42354.9 1484.98 3
 -1 -17 -17 37478.5 965.645 5
 -1 -17 17 44294.1 1380.21 1
 1 -17 -19 381.56 618.934 4
 1 -17 19 3239.7 1043.07 1
 1 17 19 914.878 1272.88 3
 -1 17 19 -265.726 1160.5 3
 1 17 19 1313.72 611.242 2
 -1 -17 19 1869.97 966.767 1
 -1 -17 -19 1740.58 702.513 4
 -1 17 19 390.998 626.691 2
 1 -17 -19 1046.29 587.561 5
 -1 -17 -19 280.699 610.078 5
 1 -17 21 5441.9 1032.54 1
 -1 -17 -21 6180.28 761.811 4
 -1 17 21 5699.76 725.263 2
 1 -17 -21 4873.92 640.248 5
 -1 -17 21 8396.41 1074.99 1
 -1 17 21 5770.67 1296.32 3
 1 -17 -21 4516.56 667.402 4
 -1 -17 -21 5531.89 680.558 5
 1 17 21 7713.22 1438.31 3
 1 -17 -23 6849.43 696.098 4
 -1 -17 -23 8547.94 785.049 4
 1 -17 23 8730.24 1060.79 1
 -1 -17 -23 7378.25 730.404 5
 -1 17 23 10096.8 1416.41 3
 1 17 23 10837.1 1584.03 3
 1 -17 -23 6699.39 684.42 5
 -1 -17 23 9756.58 1093.58 1
 1 -17 -25 6623.12 711.669 5
 -1 -17 -25 8471.63 820.379 4
 1 -17 -25 5576.15 737.464 4
 -1 -17 -25 6996.98 739.9 5
 -1 -17 -27 -11.9138 774.994 4
 1 -17 -27 216.517 705.799 4
 -1 -17 27 85.1694 1068.41 1
 1 -17 27 694.938 970.522 1
 -1 17 27 -378.095 1498.35 3
 1 17 27 2532.4 1621.26 3
 1 -17 -27 411.009 691.225 5
 -1 17 27 405.48 731.655 2
 -1 -17 29 307.561 1051.96 1
 -1 17 29 -592.023 1570.52 3
 1 -17 29 66.9028 1022.61 1
 -1 17 29 -941.134 778.989 2
 1 -17 -31 106.457 712.071 5
 -1 -17 31 4328.9 1124.63 1
 1 -17 31 1112.94 1034.7 1
 -1 -17 -31 171.918 798.816 4
 1 17 31 1564.61 1726.19 3
 -1 17 31 -828.662 1582.79 3
 -1 -17 -31 -94.8833 753.574 5
 -1 -19 -1 4947.91 571.106 4
 1 -19 1 5410.46 530.039 5
 -1 -19 1 3763.01 560.644 4
 1 -19 -1 3976.82 854.256 1
 -1 19 1 4059.61 454.221 3
 1 -19 1 5208.09 607.1 4
 1 -19 -1 3598.41 566.71 4
 -1 -19 -1 4729.26 538.806 5
 -1 -19 1 3662.93 540.988 5
 -1 -19 -1 4775.57 915.061 1
 -1 19 -1 3227.28 432.282 3
 1 -19 1 4970.49 897.91 1
 1 -19 -1 4690.54 505.286 5
 -1 -19 1 4904.27 857.34 1
 -1 -19 -3 16056.4 663.016 4
 -1 -19 3 11710.6 682.238 4
 -1 19 -3 11313.6 464.929 3
 1 -19 -3 11604.5 636.839 4
 -1 -19 -3 13905.6 989.251 1
 -1 -19 -3 13610.7 609.208 5
 1 -19 -3 10219.6 930.492 1
 1 -19 3 11157.3 933.437 1
 1 -19 -3 11641.4 574.166 5
 -1 19 3 12309.1 611.869 3
 1 19 -3 10781.6 439.017 3
 1 19 3 13063.3 645.988 3
 -1 -19 3 12013.9 961.206 1
 -1 19 3 9310.87 540.999 2
 -1 -19 3 10698.7 609.815 5
 -1 19 5 21501.8 710.882 2
 1 19 5 26554.9 822.152 3
 -1 -19 5 28347.9 1109.21 1
 -1 -19 5 24437.2 719.03 4
 1 -19 -5 23894.4 676.795 5
 -1 19 5 26568.9 830.789 3
 -1 -19 -5 25993.1 736.865 5
 1 -19 5 26122 1096.97 1
 1 -19 -5 24881.7 764.737 4
 -1 -19 -5 21024.9 1072.76 1
 -1 -19 -5 28310 767.616 4
 1 19 7 7569.53 711.294 3
 -1 -19 7 7805.91 909.185 1
 -1 19 7 6753.47 657.58 3
 -1 -19 -7 7435.14 541.182 5
 1 -19 7 6078.05 899.246 1
 -1 -19 -7 7357.85 608.255 4
 1 -19 -7 5503.48 522.366 5
 1 -19 -7 6616.07 574.063 4
 -1 19 7 6982.21 512.306 2
 -1 -19 9 2483.33 949.43 1
 -1 19 9 1706.4 642.498 3
 1 -19 -9 1390.18 536.097 4
 1 -19 9 6.17153 861.557 1
 -1 -19 -9 1570.69 570.988 4
 1 -19 -9 862.988 459.062 5
 -1 -19 -9 1405.86 480.264 5
 -1 19 9 1155.05 462.852 2
 1 19 9 1760.22 751.158 3
 1 -19 -11 -104.429 472.115 5
 1 -19 -11 -3.941 574.096 4
 -1 -19 11 263.63 891.908 1
 1 19 11 -199.244 816.581 3
 -1 19 11 -166.521 740.509 3
 -1 19 11 -155.373 499.631 2
 -1 -19 -11 243.919 576.636 4
 1 -19 11 -25.9398 900.96 1
 -1 -19 -11 201.11 489.729 5
 1 -19 13 39036.4 1268.39 1
 1 -19 -13 36630.7 945.801 4
 -1 -19 13 41380.5 1299.2 1
 -1 19 13 28312.8 888.247 2
 -1 -19 -13 35866.7 925.069 4
 1 19 13 35657 1305.93 3
 1 -19 -13 28837.9 798.235 5
 -1 -19 -13 30478.1 835.149 5
 -1 19 13 34350.9 1214.12 3
 1 -19 -15 27378.6 795.576 5
 -1 19 15 26070.9 888.803 2
 -1 -19 15 39392.2 1316.41 1
 -1 19 15 32583.6 1305.41 3
 -1 -19 -15 32245.8 911.266 4
 1 -19 15 34324.6 1227.2 1
 1 19 15 33967.4 1373.68 3
 -1 -19 -15 27982.8 834.48 5
 1 -19 -15 33453.7 933.443 4
 -1 -19 -17 4753.57 631.928 5
 -1 -19 -17 4655.35 675.441 4
 1 19 17 5699.73 1201.76 3
 1 -19 -17 4376.57 567.54 5
 -1 19 17 4300.94 654.322 2
 -1 19 17 4857.87 1120.35 3
 -1 -19 17 7462.66 1084.95 1
 1 -19 17 6147.45 1020.62 1
 1 -19 -17 4972.29 687.281 4
 -1 -19 -19 13.803 658.046 4
 1 19 19 -500.141 1230.6 3
 1 -19 -19 220.59 558.439 5
 1 -19 -19 297.998 631.14 4
 -1 19 19 331.727 620.846 2
 -1 -19 -19 172.58 635.147 5
 -1 19 19 -1281.23 1176.09 3
 1 -19 19 1605.93 992.821 1
 1 -19 -21 1979.54 629.678 5
 -1 19 21 2095.48 657.042 2
 1 -19 -21 2950.35 696.572 4
 -1 -19 21 5436.73 1092.45 1
 1 -19 21 1676.4 996.464 1
 -1 -19 -21 1839.13 671.399 5
 -1 -19 -21 2674.72 728.476 4
 1 19 21 1928.61 1348.4 3
 -1 19 21 1020 1224.9 3
 1 -19 -23 5703.39 762.335 4
 -1 -19 -23 5756.55 726.488 5
 -1 19 23 3972.36 722.82 2
 1 -19 -23 5644.18 700.877 5
 -1 -19 -23 5924.06 793.889 4
 -1 -19 25 2323.91 1015.31 1
 -1 19 25 2030.95 1391.53 3
 1 -19 -25 1983.25 734.755 4
 1 -19 25 3385.53 986.596 1
 -1 19 25 475.022 719.873 2
 1 19 25 2702.44 1537.76 3
 1 -19 -25 2117.88 697.688 5
 1 -19 27 2632.4 987.631 1
 -1 -19 27 1919.77 1052.62 1
 1 -19 -27 298.294 755.855 4
 1 19 27 -621.751 1598.88 3
 -1 19 27 -2268.27 1499.13 3
 -1 19 29 -2507.52 1556.73 3
 1 19 29 186.064 1621.16 3
 -1 -19 -29 65.3329 816.09 4
 -1 -19 29 1099.29 1095.71 1
 -1 -19 -29 -630.004 744.324 5
 1 -19 29 -538.594 988.738 1
 -1 21 1 727.589 440.41 2
 -1 -21 1 678.776 549.32 5
 -1 21 -1 1097.71 462.789 2
 1 21 -1 298.925 396.168 3
 1 -21 1 1542.22 523.689 5
 -1 -21 -1 961.187 567.452 4
 1 -21 -1 817.732 607.475 4
 1 -21 1 571.765 609.372 4
 -1 21 -1 205.382 414.961 3
 1 -21 -1 708.433 525.092 5
 -1 -21 -1 731.153 521.02 5
 1 -21 1 611.2 906.957 1
 -1 21 1 884.566 444.52 3
 -1 -21 -1 668.023 885.185 1
 1 -21 -1 2116.21 898.58 1
 -1 -21 1 905.304 877.301 1
 1 21 1 345.461 456.454 3
 -1 -21 1 449.869 570.119 4
 1 -21 3 10854.6 975.277 1
 1 -21 -3 10424.6 991.347 1
 1 21 3 11670.2 672.595 3
 -1 21 3 8826.27 570.297 2
 -1 -21 -3 11946.9 612.732 5
 -1 -21 -3 10379.8 996.442 1
 -1 21 3 11186.3 616.61 3
 1 -21 -3 9558.89 586.596 5
 -1 21 -3 10625.4 481.888 3
 -1 -21 -3 10080.7 651.488 4
 -1 -21 3 11301.5 717.14 4
 -1 -21 3 12133.7 1015.49 1
 -1 -21 3 12080.4 649.539 5
 1 -21 -3 9868.99 677.209 4
 -1 21 5 7255.59 559.597 2
 1 -21 -5 8592.3 657.943 4
 1 21 5 8861.6 690.115 3
 -1 -21 -5 8943.05 600.368 5
 -1 -21 -5 8730.16 950.618 1
 -1 -21 -5 9549.15 655.613 4
 -1 21 -5 9029.08 427.629 3
 1 -21 -5 7744.83 571.431 5
 -1 21 5 9265.05 659.015 3
 -1 -21 5 10101.8 975.318 1
 1 -21 5 10621.4 987.976 1
 -1 -21 -7 9682.24 672.816 4
 -1 -21 -7 9547.08 968.801 1
 1 -21 -7 8681.01 580.15 5
 -1 21 7 8022.72 596.663 2
 -1 -21 7 11777.8 1016.49 1
 1 21 7 10333.3 759.201 3
 -1 -21 -7 8878.66 623.548 5
 1 -21 -7 9593.59 667.691 4
 -1 21 7 11536.8 815.072 3
 1 -21 7 10400.1 960.778 1
 -1 21 9 847.992 700.063 3
 1 -21 -9 1224.14 601.737 4
 1 -21 -9 1292.63 524.326 5
 -1 -21 -9 730.522 627.087 4
 1 -21 9 928.784 912.899 1
 -1 21 9 833.38 520.164 2
 1 21 9 1005.31 767.286 3
 -1 -21 -9 1214.81 539.858 5
 -1 -21 9 617.945 1009.56 1
 1 -21 11 8599.17 1022.73 1
 -1 21 11 5520.5 586.519 2
 1 -21 -11 7794.55 683.969 4
 1 21 11 8368.69 954.489 3
 1 -21 -11 7050.32 585.604 5
 -1 21 11 7674.8 852.114 3
 -1 -21 -11 6321.12 610.798 5
 -1 -21 -11 8273.15 726.977 4
 -1 -21 11 9043.91 1059.4 1
 -1 -21 13 15907 1124.81 1
 1 -21 -13 11241.9 725.468 4
 -1 -21 -13 12153.2 778.698 4
 1 -21 -13 10804.1 635.129 5
 -1 21 13 10242.9 684.947 2
 -1 21 13 13813.1 1021.29 3
 1 21 13 12781.4 1116.58 3
 1 -21 13 14022.5 1105.34 1
 -1 -21 -13 9986.03 658.684 5
 1 21 15 4645.72 1104.25 3
 1 -21 15 5868.78 979.999 1
 -1 21 15 3388.77 617.714 2
 -1 -21 -15 5814.27 714.314 4
 -1 -21 -15 4488.86 609.343 5
 1 -21 -15 6089.66 706.555 4
 1 -21 -15 4609.39 570.413 5
 -1 21 15 4973.2 983.09 3
 -1 -21 -17 3415.27 701.76 4
 -1 -21 -17 2465.35 601.566 5
 1 -21 -17 3594.86 701.587 4
 -1 21 17 2500.37 655.757 2
 1 -21 17 4333.64 995.301 1
 1 -21 -17 2352.62 572.733 5
 1 21 17 2948.27 1161.92 3
 -1 21 17 1958.93 1047.87 3
 -1 21 19 213.789 622.559 2
 1 -21 -19 673.711 562.81 5
 -1 21 19 -2178.02 1173.17 3
 -1 -21 -19 -147.939 694.608 4
 -1 -21 19 1397.71 1119.63 1
 1 21 19 -381.727 1239.41 3
 1 -21 -19 782.064 699.894 4
 1 -21 19 2034.05 984.047 1
 -1 -21 -19 83.2766 601.116 5
 1 -21 -21 22.0583 723.133 4
 -1 -21 -21 1143.78 643.089 5
 1 -21 -21 1040.63 586.133 5
 -1 -21 -21 1877.71 704.788 4
 1 -21 23 2713.79 973.902 1
 -1 21 23 3285.73 1372.5 3
 1 21 23 1643.08 1406.13 3
 1 -21 -23 158.988 752.709 4
 1 -21 -23 3310.68 665.757 5
 -1 -21 23 3563.33 1053.33 1
 -1 -21 -25 4945.46 765.882 5
 1 21 25 3392.91 1518.08 3
 1 -21 25 6016.78 1036.25 1
 -1 -21 27 1605.7 1053.28 1
 -1 -21 -27 1103.49 743.469 4
 1 -21 -27 675.777 698.387 5
 -1 -21 -27 612.109 748.771 5
 -1 21 27 -1008.97 1461.23 3
 1 21 27 401.628 1549.71 3
 1 -21 27 517.607 968.289 1
 -1 -23 -1 1081.88 936.131 1
 -1 -23 1 465.703 653.953 4
 1 -23 1 712.598 607.876 4
 1 -23 -1 940.322 955.107 1
 -1 -23 -1 1026.35 616.182 4
 -1 -23 1 993.052 591.772 5
 -1 23 -1 660.302 439.251 3
 -1 -23 1 144.296 932.734 1
 -1 -23 -1 457.786 570.691 5
 1 -23 -1 1152.93 573.85 5
 1 -23 1 1062.98 950.047 1
 1 -23 1 693.049 538.568 5
 -1 23 1 1508.97 492.848 3
 1 -23 -1 372.335 667.012 4
 1 -23 -3 6822.32 1002.33 1
 1 23 3 6168.08 624.787 3
 -1 -23 -3 5550.23 1022.69 1
 -1 -23 3 6662.13 633.002 5
 -1 -23 -3 6232.98 624.456 5
 -1 -23 3 6121.25 683.179 4
 1 -23 -3 6371.08 690.511 4
 1 -23 -3 5895.01 606.426 5
 -1 -23 -3 6080.95 668.072 4
 -1 23 3 5033.12 586.838 3
 -1 -23 3 6144.68 1005.13 1
 1 -23 3 5888.9 973.23 1
 -1 -23 -5 8517.07 633.949 5
 1 -23 5 11279.5 1047.64 1
 -1 -23 5 10819.6 1053.52 1
 -1 23 5 9221.8 696.251 3
 -1 -23 -5 10552.1 1039.47 1
 1 -23 -5 9881.76 721.147 4
 1 -23 -5 9606.95 640.255 5
 1 23 5 10238.1 797.357 3
 1 -23 -5 11120.1 1083.99 1
 -1 -23 -5 8903.29 706.496 4
 1 -23 -7 3650.01 548.171 5
 1 -23 7 3016.27 948.444 1
 -1 -23 -7 3687.98 610.288 5
 -1 -23 -7 3679.92 680.046 4
 1 23 7 5186.43 766.042 3
 -1 -23 7 4295.85 1000.19 1
 -1 -23 -7 6249.76 994.462 1
 -1 23 7 3357.31 690.849 3
 1 -23 -7 3333.14 667.99 4
 -1 -23 9 1251.49 1075.97 1
 1 -23 9 1054.32 946.246 1
 -1 -23 -9 967.86 586.802 5
 -1 -23 -9 1726.26 651.748 4
 1 -23 -9 1205.01 551.415 5
 1 -23 -9 1124.69 651.387 4
 1 23 9 1450.03 762.567 3
 -1 23 9 1736.65 781.566 3
 -1 -23 -11 1825.39 580.383 5
 -1 23 11 2754.33 806.622 3
 1 23 11 3899.02 880.046 3
 1 -23 -11 1823.68 569.965 5
 1 -23 11 2227.76 988.062 1
 -1 -23 11 2013.98 1041.02 1
 1 -23 -11 2317.55 647.756 4
 -1 -23 -11 1768.32 680.659 4
 1 -23 13 2698.47 990.072 1
 -1 -23 13 3376.68 1026.59 1
 1 -23 -13 2543.93 560.842 5
 -1 -23 -13 2429.64 592.67 5
 1 -23 -13 2650.33 650.528 4
 1 23 13 547.694 967.32 3
 -1 23 13 3083.54 846.258 3
 -1 -23 -13 2893.42 721.81 4
 1 23 15 5459.98 1129.4 3
 1 -23 -15 5021.88 700.97 4
 -1 -23 -15 6161.59 758.264 4
 1 -23 -15 4238.23 599.916 5
 -1 -23 15 6955.92 1099.12 1
 -1 23 15 5941.22 948.756 3
 1 -23 15 6679.38 997.849 1
 -1 -23 -15 4320.06 616.937 5
 -1 23 17 3455.25 1018.1 3
 1 -23 -17 2707.46 693.371 4
 -1 -23 -17 1925.99 608.204 5
 1 -23 -17 2241.38 571.811 5
 -1 -23 -17 3086.13 733.134 4
 1 23 17 2447.65 1145.85 3
 1 -23 -19 208.593 718.274 4
 1 -23 -19 152.698 562.737 5
 -1 -23 21 -291.943 1042.45 1
 -1 23 21 3061.26 1239.73 3
 1 23 21 -144.78 1300 3
 1 -23 -21 1047.46 625.951 5
 1 -23 21 4351.66 1027.46 1
 -1 -23 -23 5341.48 798.81 4
 -1 -23 -23 4142.22 678.464 5
 -1 -23 23 3561.26 1064.17 1
 1 -23 -25 1899.21 790.391 4
 1 -23 -25 1779.71 647.136 5
 1 23 25 1333.16 1447.75 3
 -1 -23 -25 2969.67 791.956 4
 -1 -23 -25 2018.59 690.173 5
 -1 23 25 596.782 1337.11 3
 1 -23 25 1735.82 984.732 1
 -1 -23 25 3120.3 1029.12 1
 -1 -25 1 -506.853 700.517 4
 -1 -25 1 300.551 604.728 5
 1 -25 1 -56.9447 557.053 5
 1 -25 -1 233.308 681.789 4
 1 -25 -1 1211.88 1010.29 1
 1 -25 1 -131.967 634.128 4
 -1 -25 -1 218.275 956.391 1
 1 -25 1 7.52034 943.077 1
 -1 -25 -1 21.3989 597.894 5
 -1 -25 -1 1055.47 654.801 4
 -1 -25 1 -673.353 982.604 1
 1 -25 -1 346.234 573.814 5
 -1 25 1 1484.52 519.884 3
 1 -25 -3 3265.76 999.974 1
 1 -25 3 2373.92 963.48 1
 -1 -25 -3 2577.16 663.542 4
 -1 -25 -3 3025.73 613.46 5
 -1 -25 3 2633.46 606.11 5
 -1 -25 3 2768.02 640.84 4
 1 -25 -3 3045.71 714.112 4
 -1 -25 -3 1874.91 1011.53 1
 -1 25 3 2187.46 578.38 3
 -1 -25 3 3095.1 996.868 1
 1 -25 -3 3062.52 620.407 5
 1 -25 -5 7483.93 1050.44 1
 1 -25 -5 6864.29 720.232 4
 1 -25 5 6011.74 1007.83 1
 -1 -25 5 7029.53 1062.97 1
 1 -25 -5 6528.35 620.769 5
 -1 -25 -5 5692.14 636.568 5
 -1 -25 -5 6352.75 1050.41 1
 -1 -25 -5 6885.61 711.031 4
 -1 25 5 6229.6 660.751 3
 -1 -25 7 12206.6 1135.8 1
 1 25 7 9793.3 866.181 3
 1 -25 -7 11174.9 1105.84 1
 -1 25 7 9770.34 780.682 3
 -1 -25 -7 8760.94 1043.54 1
 -1 -25 -7 8713.65 740.41 4
 -1 -25 -7 8933.25 648.891 5
 1 -25 -7 9065.61 657.915 5
 1 -25 -7 9790.66 753.854 4
 1 -25 7 9715.24 1043.01 1
 -1 -25 -9 672.688 658.54 4
 1 -25 9 -345.188 956.327 1
 -1 -25 9 -393.218 1088.97 1
 -1 -25 -9 2140.17 973.176 1
 1 -25 -9 384.171 536.636 5
 -1 -25 -9 513.823 577.202 5
 -1 25 9 663.245 710.808 3
 1 -25 -9 633.637 649.854 4
 1 25 9 980.547 798.383 3
 -1 -25 -11 169.663 646.906 4
 1 -25 11 -186.077 983.769 1
 1 -25 -11 608.56 657.734 4
 -1 -25 11 67.5469 1039.29 1
 1 25 11 1729.08 835.297 3
 1 -25 -11 8.64698 559.966 5
 -1 -25 -11 272.794 578.324 5
 -1 25 11 456.578 812.567 3
 1 -25 -13 4033.46 687.289 4
 1 25 13 5260.95 982.574 3
 -1 -25 -13 3382.68 623.175 5
 -1 -25 -13 3701.21 699.935 4
 1 -25 -13 3607.22 613.901 5
 -1 25 13 5404.34 898.615 3
 -1 -25 13 5331.01 1073.04 1
 1 25 15 3424.81 1025.01 3
 1 -25 -15 3315.39 687.993 4
 -1 25 15 2174.08 942.654 3
 1 -25 -15 2328.47 583.192 5
 -1 -25 17 3048.34 1076.54 1
 1 -25 17 3678 1024.94 1
 1 -25 -17 472.639 589.436 5
 -1 -25 19 677.399 1076.87 1
 -1 -25 -19 70.3387 721.766 4
 1 25 19 -304.836 1203.18 3
 -1 25 19 880.21 1027.95 3
 -1 -25 -19 33.8486 606.113 5
 1 25 21 148.576 1287.92 3
 -1 -25 -21 113.657 757.331 4
 -1 -25 21 157.607 1031.98 1
 -1 -25 -21 205.271 622.174 5
 1 -25 21 2523.72 1045.87 1
 -1 25 21 1957.29 1159.12 3
 1 -25 -21 -146.825 754.94 4
 1 -25 -21 40.1088 601.108 5
 -1 -25 23 773.8 1025.02 1
 -1 -25 -23 1845.37 783.251 4
 1 -25 -23 -12.3932 789.352 4
 -1 25 23 862.154 1193.04 3
 1 -25 -23 1017.81 615.979 5
 -1 -25 -23 1735.86 646.117 5
 1 25 23 -993.273 1423.36 3
 1 -25 23 -433.559 963.712 1
 1 -27 1 -23.6524 985.893 1
 1 -27 -1 -215.091 681.107 4
 -1 -27 1 -25.9 1005.09 1
 -1 -27 -1 -1024.3 986.139 1
 -1 -27 -1 4.54578 628.206 5
 1 -27 -1 -432.62 997.247 1
 1 -27 -1 789.768 581.226 5
 -1 -27 -3 705.891 966.398 1
 1 -27 -3 2505.79 746.343 4
 -1 -27 -3 2079.43 620.65 5
 1 -27 -3 3469.3 629.475 5
 1 -27 -3 3337.36 1042.32 1
 -1 -27 3 4199.86 1006.1 1
 1 -27 5 10296.6 1082.91 1
 -1 -27 5 11306.9 1144.78 1
 -1 27 5 8210.28 701.939 3
 1 -27 -5 10007.1 788.399 4
 1 -27 -5 9478.65 691.514 5
 1 -27 -5 9189.01 1093.05 1
 -1 -27 -5 9617.12 1125.53 1
 1 -27 -7 3595.13 700.149 4
 1 -27 -7 5104.32 1045.99 1
 -1 -27 7 4858.18 1083.35 1
 -1 -27 -7 5114.03 1017.48 1
 1 -27 -7 2908.54 606.602 5
 -1 27 7 3373.15 696.8 3
 -1 27 9 -26.1402 716.402 3
 -1 -27 -9 2348.34 984.469 1
 1 -27 -9 1424.55 1039.04 1
 1 -27 -9 409.701 577.157 5
 -1 -27 -11 1577.09 975.137 1
 -1 27 11 7.07728 777.672 3
 1 27 11 -324.684 846.878 3
 -1 -27 13 1848.54 1005.85 1
 1 27 13 1777.95 908.096 3
 -1 -27 -13 -587.836 638.345 5
 1 -27 13 1558.45 1000 1
 -1 -27 -13 174.18 683.118 4
 1 -27 15 2342.1 974.939 1
 -1 -27 -15 54.1049 682.388 4
 -1 -27 -15 1619.33 614.44 5
 -1 -27 15 3989.47 1073.29 1
 1 -27 -17 340.971 596.763 5
 1 -27 17 758.018 1000.61 1
 -1 -27 17 1067.67 1052.45 1
 -1 -27 -17 -10.5471 730.074 4
 -1 -27 -17 -389.869 626.793 5
 1 -27 -17 48.7167 700.351 4
 1 27 17 339.714 1056.32 3
 -1 27 17 358.437 945.855 3
 1 -27 -19 -257.681 590.83 5
 -1 -27 -19 -851.163 745.188 4
 -1 -27 -19 -271.657 617.781 5
 -1 27 19 230.657 1001.44 3
 -1 -27 19 610.013 1092.61 1
 1 -27 19 -163.505 978.915 1
 1 -27 -19 -595.955 711.855 4
 1 27 19 -103.25 1150.75 3
 -1 -29 -1 -504.811 628.511 5
 -1 -29 1 -1265.33 685.908 4
 -1 -29 -1 -1756.91 1033.88 1
 -1 -29 1 -247.124 587.396 5
 -1 -29 -3 3817.08 753.625 4
 -1 -29 -3 3937.64 690.671 5
 -1 -29 -3 1809.2 1035.38 1
 -1 -29 -5 5086.45 670.838 5
 -1 -29 -5 4988.6 1094.09 1
 1 -29 5 2812.81 971.401 1
 -1 -29 -5 5368.23 763.063 4
 -1 -29 -7 2931.75 1093.57 1
 1 -29 -7 50.3595 712.966 4
 1 -29 7 847.563 959.083 1
 1 -29 -7 378.332 611.23 5
 -1 -29 9 -539.029 1059.57 1
 1 -29 -9 636.567 707.706 4
 1 -29 -9 255.016 598.7 5
 -1 29 9 6.77639 731.363 3
 1 -29 9 211.139 952.666 1
 -1 -29 -9 402.297 739.425 4
 -1 -29 11 1389.17 1048.56 1
 1 -29 -11 1790.23 1060.66 1
 1 -29 11 -656.808 1044.81 1
 1 -29 -11 -38.3387 591.812 5
 -1 -29 -11 -9.69585 701.058 4
 -1 -29 -11 -355.655 598.868 5
 1 -29 -11 -338.007 701.81 4
 -1 -29 -13 -24.7825 696.057 4
 -1 -29 13 251.765 1025.4 1
 1 -29 13 2218.67 1008 1
 -1 29 13 2210.03 852.078 3
 -1 -29 -13 -204.667 623.638 5
 1 -29 -13 864.935 570.533 5
 1 -29 -13 521.367 697.538 4
 1 -29 15 2420.87 974.03 1
 -1 -29 15 3512.78 1128.62 1
 1 -29 -15 1305.74 712.465 4
 -1 29 15 663.197 926.578 3
 1 -29 -15 781.594 602.65 5
 -1 -29 -15 626.127 622.971 5
 1 29 15 268.561 962.613 3
 -1 -29 -15 348.051 704.78 4
 -1 -31 1 880.849 617.292 5
 -1 -31 1 -181.711 636.738 4
 -1 -31 1 722.524 957.417 1
 -1 -31 -1 910.097 734.92 4
 -1 -31 -1 945.385 628.003 5
 1 -31 -1 -1031.28 1016.5 1
 -1 -31 -1 -935.169 1038.45 1
 1 -31 1 -935.078 1004.4 1
 1 -31 -3 1685.75 627.424 5
 -1 -31 -3 2648.71 670.21 5
 -1 -31 -3 2459.96 789.915 4
 -1 -31 3 2187.56 997.53 1
 1 -31 3 -1090.85 983.655 1
 1 -31 -3 753.798 1014.4 1
 1 -31 -3 10.3953 732.291 4
 -1 -31 -3 1842.76 1018.11 1
 -1 -31 -5 2039.75 651.825 5
 1 -31 5 -359.452 959.057 1
 1 -31 -5 250.691 1062.16 1
 -1 -31 -5 -355.8 993.676 1
 -1 -31 5 1359.72 994.061 1
 1 -31 -5 1309.68 626.745 5
 1 -31 -5 -72.1944 753.837 4
 -1 -31 -5 1677.31 718.171 4
 -1 -31 -7 1313.84 623.779 5
 1 -31 -7 446.204 641.895 5
 1 -31 -7 446.413 1013.8 1
 -1 -31 -7 826.266 704.156 4
 -1 -31 7 845.316 1055.98 1
 1 -31 7 -1344.04 996.379 1
 1 -31 -7 150.095 754.883 4
 -1 -31 -7 -9.38207 990.524 1
 1 -31 -9 -96.2728 714.603 4
 1 -31 -9 -268.444 602.644 5
 -1 -31 -9 -34.527 691.138 4
 1 -31 9 -1730.59 1033.21 1
 1 -31 -9 560.503 1021.4 1
 -1 -31 9 205.714 1081.86 1
 -2 0 0 55.4944 58.043 3
 -2 0 -2 571825 5448.38 5
 -2 0 2 549853 5432.12 3
 -2 0 -2 599749 5456.74 3
 -2 0 -2 572595 5410.04 2
 -2 0 2 605442 5463.25 1
 -2 0 4 -1.91129 133.316 3
 -2 0 -4 20.4323 111.059 2
 -2 0 4 38.2239 161.065 1
 2 0 4 -3.54694 135.92 1
 -2 0 -4 -15.7219 160.854 5
 -2 0 -4 55.3161 131.773 3
 2 0 -4 30.0753 84.7122 4
 -2 0 6 90775.6 1103.62 1
 2 0 6 95356 1044.19 1
 2 0 -6 90874.8 997.402 5
 2 0 -6 93449.4 986.64 4
 -2 0 6 94199.4 1116.04 3
 -2 0 -8 -179.528 300.316 5
 2 0 8 37.8808 286.809 1
 -2 0 -8 -1.38996 265.226 4
 2 0 -8 24.4709 190.149 4
 -2 0 8 176.632 328.269 3
 -2 0 8 74.4813 298.476 1
 2 0 -8 138.279 242.111 5
 2 0 -10 14715 397.474 5
 2 0 10 14955.6 450.854 1
 -2 0 -10 14541.8 401.414 4
 2 0 -10 13973.6 362.357 4
 -2 0 10 14569.6 543.228 3
 -2 0 10 13376.3 483.789 1
 -2 0 -10 13290.1 456.633 5
 -2 0 12 -118.595 364.02 1
 2 0 -12 23.6639 253.905 4
 -2 0 -12 131.469 296.943 4
 2 0 -12 33.0078 313.932 5
 2 0 12 -304.617 355.846 1
 -2 0 -12 -25.6799 340.633 5
 2 0 14 16267.1 568.22 1
 -2 0 -14 15583.8 491.127 4
 -2 0 -16 -143.643 472.217 5
 -2 0 16 7.90227 515.149 1
 2 0 -16 -263.01 352.178 4
 2 0 -16 -86.9851 424.384 5
 2 0 16 79.0793 449.675 1
 2 0 -18 242199 2766.48 4
 -2 0 -18 250128 2792.65 4
 -2 0 -18 264292 2925.45 5
 -2 0 18 264513 3018.74 1
 -2 0 -20 -412.234 602.311 5
 -2 0 -20 62.9006 457.291 4
 2 0 -20 -573.564 532.812 5
 2 0 20 -279.564 576.236 1
 -2 0 20 -240.928 623.98 1
 2 0 -20 75.4548 416.559 4
 2 0 -22 49763.2 1042.87 5
 -2 0 22 48960 1160.61 1
 2 0 22 50616.8 1158.53 1
 -2 0 -22 47394.6 1096 5
 -2 0 -24 -284.931 689.871 5
 -2 0 -24 21.6778 576.419 4
 2 0 24 119.253 717.849 1
 -2 0 24 -5.6482 740.254 1
 2 0 -24 -788.756 648.023 5
 -2 0 26 6202.83 872.019 1
 -2 0 -26 4828.8 700.554 4
 2 0 26 5645.57 834.1 1
 -2 0 -26 3838.2 783.121 5
 2 0 -26 5737 746.214 5
 -2 0 -28 -1024.31 756.637 5
 -2 0 -28 -189.507 666.528 4
 -2 0 28 -1421.36 918.098 1
 2 0 28 -19.4774 791.467 1
 2 0 -28 577.65 731.103 5
 -2 0 -30 11405.6 796.92 4
 -2 0 30 10915.4 1012.76 1
 -2 0 -30 12268.9 903.731 5
 2 0 30 11465.1 946.833 1
 2 0 -30 12900.2 878.109 5
 2 0 -32 -119.224 765.89 5
 2 0 32 -576.666 842.591 1
 2 0 34 -1084.92 886.218 1
 2 0 -34 -880.569 825.355 5
 -2 0 -34 1054.11 791.628 5
 -2 0 36 -1520.48 919.156 1
 -2 0 -36 674.968 806.268 5
 -2 2 0 340644 3397.66 3
 -2 2 0 348189 3374.24 2
 -2 -2 0 342843 3362.38 3
 2 -2 2 42314.2 531.652 1
 -2 2 -2 39903.3 451.267 2
 -2 -2 -2 37956.4 417.848 2
 -2 -2 -2 40763.4 472.865 5
 -2 -2 2 39481.9 428.666 5
 -2 -2 -2 39027 465.196 3
 -2 2 -2 40496.5 469.647 3
 -2 2 2 40429 462.12 2
 -2 2 2 38393.2 484.812 3
 2 -2 -2 35559.5 453.21 4
 -2 -2 2 37779.9 481.831 1
 -2 -2 -4 47061.6 541.41 4
 -2 -2 4 48172.1 503.568 3
 -2 -2 4 43215.6 608.788 1
 -2 2 4 41977.9 588.865 1
 2 -2 4 43360.3 596.026 1
 2 -2 -4 40019.6 522.929 4
 -2 -2 -4 41794.8 571.096 5
 -2 2 4 43870.6 602.746 3
 -2 2 -4 48312.7 563.093 3
 2 -2 -6 11245.2 279.667 4
 2 2 6 14550.8 286.836 1
 2 -2 -6 12125 255.725 5
 -2 2 6 12787.2 363.2 1
 -2 -2 -6 12675.4 356.897 5
 -2 2 -6 12579.3 304.608 3
 -2 2 -6 12878.8 399.25 5
 2 -2 6 11717.4 402.717 1
 -2 -2 6 13399.8 325.902 3
 -2 -2 -6 12716.9 322.465 4
 2 2 -6 11411.7 234.29 4
 -2 2 6 12436.4 421.77 3
 -2 2 -6 12420.5 299.553 2
 -2 -2 6 13093 405.987 1
 2 2 8 57375.8 704.842 1
 -2 -2 8 52054.8 805.185 1
 -2 2 8 47273.7 840.39 3
 -2 -2 -8 49624.9 704.199 4
 -2 -2 -8 50711.2 742.737 5
 2 -2 8 49986.2 765.09 1
 2 -2 -8 49709.2 649.103 5
 -2 2 8 48604.9 756.42 1
 2 -2 -8 49399.8 665.465 4
 2 2 -8 52800.1 633.534 4
 -2 2 -8 49758.5 687.679 2
 -2 2 -8 55463 715.169 3
 -2 2 -8 51678.6 781.393 5
 2 2 -10 45.5554 218.254 4
 -2 2 -10 230.392 349.219 5
 -2 -2 10 281.919 356.356 1
 -2 -2 -10 158.916 307.122 5
 2 -2 -10 176.388 243.355 4
 2 -2 -10 180.94 243.031 5
 2 2 10 305.338 276.955 1
 2 -2 10 304.651 327.937 1
 -2 2 -10 181.912 271.696 4
 -2 -2 -10 173.743 288.861 4
 -2 2 10 287.166 427.14 3
 -2 2 10 264.39 322.826 1
 -2 2 12 27513.5 797.843 3
 2 2 12 29038.4 593.188 1
 -2 -2 12 23923.3 657.445 1
 2 -2 -12 27166.6 527.055 4
 -2 -2 -12 27238 558.691 4
 -2 -2 -12 27560.8 607.905 5
 -2 2 -12 28000.7 648.442 5
 2 -2 12 27341.1 647.739 1
 2 2 -12 30672.4 530.001 4
 -2 2 12 26464.3 632.395 1
 2 -2 -12 29300.1 543.925 5
 -2 2 -12 27845.5 560.397 4
 2 2 -14 1671.66 406.522 5
 -2 2 -14 2604.61 359.036 4
 2 2 -14 2700.16 331.826 4
 2 2 14 2427.18 384.068 1
 2 -2 14 2088.17 448.662 1
 -2 2 16 35887 845.349 1
 -2 -2 -16 34470.7 780.639 5
 2 -2 -16 33265.4 712.083 5
 2 2 -16 33448.1 688.236 4
 2 -2 -16 33616.5 705.989 4
 -2 2 -16 35484.6 847.452 5
 -2 -2 16 32251.7 872.309 1
 2 2 16 31520 765.08 1
 2 2 -16 34271.4 772.185 5
 -2 2 -18 13014.3 691.133 5
 2 2 -18 11744.9 521.379 4
 2 -2 18 12622.4 709.552 1
 2 -2 -18 11602.1 535.974 4
 -2 -2 -18 13461 572.111 4
 -2 -2 18 12294.6 750.461 1
 -2 -2 -18 12662.5 629.362 5
 -2 2 18 12796.1 684.335 1
 -2 2 -18 12805.9 552.628 4
 2 2 -20 163562 2041.43 4
 -2 -2 20 172562 2334.03 1
 -2 -2 -20 170634 2100.66 4
 2 -2 20 171286 2282.76 1
 -2 2 -20 168643 2200.72 5
 -2 -2 -20 166829 2160.27 5
 2 -2 -20 176997 2121.47 5
 -2 2 20 167542 2236.79 1
 2 2 -20 182259 2182.04 5
 2 2 20 183720 2209.41 1
 -2 2 -20 158570 2049.69 4
 2 -2 -20 156694 2071.13 4
 -2 2 -22 -687.807 624.386 4
 2 2 -22 -428.483 611.571 5
 2 -2 -22 -238.208 551.454 5
 2 -2 22 297.998 672.017 1
 -2 -2 -22 170.032 597.095 5
 2 2 22 -815.766 603.664 1
 -2 2 -22 -639.183 681.63 5
 -2 -2 22 22.243 733.106 1
 -2 -2 -22 -12.3583 543.622 4
 -2 -2 -24 363.264 602.284 4
 -2 2 -24 2365.69 571.158 4
 -2 2 -24 617.994 719.214 5
 -2 2 24 1259.71 744.234 1
 2 2 24 1693.89 669 1
 2 -2 24 992.305 735.826 1
 2 -2 -24 2216.74 623.063 5
 -2 -2 -24 1871.72 677.197 5
 2 2 -24 1560.54 651.945 5
 -2 -2 24 1395.94 797.278 1
 -2 2 -26 -974.928 763.181 5
 -2 -2 -26 -603.939 740.979 5
 -2 -2 -26 -165.083 669.014 4
 -2 2 26 -170.246 772.955 1
 2 2 26 1885.55 738.866 1
 -2 -2 26 209.931 865.248 1
 2 2 -26 -123.683 684.498 5
 2 -2 26 -95.7502 796.555 1
 -2 2 -26 -103.318 611.639 4
 2 -2 -26 495.878 657.89 5
 2 -2 28 17441.4 1059.03 1
 2 2 28 18593.8 945.567 1
 2 2 -28 19808.9 951.592 5
 -2 -2 -28 16727.1 919.527 5
 -2 -2 28 17497.7 1099.75 1
 -2 2 -28 16608.9 969.124 5
 2 -2 -28 18253.5 904.667 5
 -2 2 28 18655.7 1020.85 1
 2 2 -30 469.292 792 5
 -2 2 30 3122.49 1456.7 3
 -2 2 30 -599.678 856.677 1
 -2 -2 30 1207.79 931.458 1
 2 2 30 403.906 799.264 1
 2 -2 30 590.983 880.86 1
 -2 -2 -30 359.186 716.302 4
 -2 2 -30 -330.927 683.141 4
 -2 -2 -30 -108.921 750.585 5
 2 -2 -30 498.69 722.578 5
 2 -2 32 8036.57 1010.05 1
 2 2 32 9157.46 896.747 1
 2 2 -32 8801.72 900.68 5
 -2 2 32 10332.1 1640.91 3
 -2 -2 -32 9703.31 861.281 4
 2 -2 -32 9587.08 852.777 5
 -2 2 34 1370.39 1519.23 3
 -2 -2 34 -15.2299 923.384 1
 2 2 -34 -1116.12 813.648 5
 -2 -2 -34 32.0558 794.23 5
 -2 2 -34 908.499 810.349 5
 2 2 34 -203.063 819.771 1
 2 -2 36 3403.88 968.14 1
 -2 2 36 1649.16 929.058 1
 -2 -2 -36 3781.25 856.223 5
 -2 -2 36 3044.85 986.354 1
 -2 2 -36 3871.11 871.424 5
 -2 -4 0 9.02981 189.569 1
 -2 -4 0 18.8381 137.03 5
 -2 4 0 -13.0463 149.081 3
 2 -4 2 346709 3480.14 1
 -2 4 2 337335 3413.85 3
 -2 -4 2 346653 3339.14 5
 -2 4 2 342825 3381.2 2
 -2 -4 2 326005 3402.87 1
 -2 4 -2 356810 3348.91 2
 2 4 2 350330 3302.84 2
 -2 -4 -2 339843 3314.65 4
 -2 4 -2 354608 3359.6 3
 -2 -4 -2 353758 3371.46 5
 -2 -4 -2 346538 3355.96 1
 2 -4 -2 355818 3303.97 5
 2 -4 -4 58300.6 708.347 4
 -2 -4 -4 60386.2 741.106 5
 -2 4 -4 59769.7 705.169 2
 -2 4 -4 55594.3 685.2 3
 2 -4 -4 62304 650.888 5
 2 -4 4 57680.4 824.569 1
 -2 4 4 57901.2 745.189 2
 -2 -4 4 54817.4 778.903 1
 -2 -4 -4 57602 693.338 4
 -2 4 4 59170.1 800.743 3
 2 4 4 62168.3 714.303 2
 2 -4 -6 16642.2 360.666 4
 -2 4 6 16140.6 504.579 3
 -2 4 -6 17659.4 361.864 2
 -2 -4 -6 16434.3 393.599 5
 2 4 -6 19033.7 288.278 4
 -2 -4 -6 15116 371.506 4
 -2 -4 6 16988.5 461.921 1
 -2 4 -6 18515.1 352.745 3
 2 -4 -6 17580.1 311.444 5
 2 -4 6 17849 489.573 1
 2 -4 -8 6771 257.452 5
 2 4 8 7800.1 284.933 1
 -2 -4 -8 6830.04 325.974 4
 -2 -4 8 6741.97 428.024 1
 2 -4 -8 7029.93 311.199 4
 -2 4 -8 7054.59 275.738 3
 -2 4 8 7337.82 353.333 1
 -2 4 8 7331.5 467.171 3
 2 4 -8 8510.07 251.968 4
 -2 -4 -8 6904.48 344.835 5
 2 -4 8 6703.68 413.944 1
 -2 4 -8 6977.5 296.15 2
 -2 4 10 82863.6 1300.73 3
 -2 -4 -10 87842.6 1122 5
 2 -4 -10 86904.5 1034.58 5
 -2 -4 -10 83972.5 1084.59 4
 2 -4 -10 83517.7 1054.78 4
 2 -4 10 87271.4 1202.45 1
 -2 4 -10 88685 1057.56 3
 -2 -4 10 83558.4 1215.46 1
 -2 4 10 89307.8 1165.56 1
 -2 4 -10 87400.8 1071.6 2
 2 4 10 89277.7 1056.95 1
 2 4 -10 88555.9 1011.25 4
 -2 -4 -12 17546.5 495.953 4
 -2 4 12 17359.5 525.618 1
 -2 -4 12 17159.7 627.086 1
 2 4 12 17536.7 451.992 1
 2 4 -12 18165.9 408.453 4
 -2 -4 -12 17098.4 515.413 5
 -2 4 12 17266.2 709.864 3
 2 -4 12 16391.2 565.159 1
 2 -4 -12 17533.1 447.274 4
 2 -4 -12 18247.9 444.321 5
 2 4 14 11837.5 456.425 1
 2 -4 -14 11649.5 448.727 4
 2 4 -14 11880 409.829 4
 2 -4 -14 11771.5 453.101 5
 2 -4 14 10470.3 556.638 1
 -2 4 -14 11658.6 441.705 4
 -2 -4 -16 731.642 428.212 4
 -2 4 16 936.839 755.076 3
 -2 -4 16 901.073 606.442 1
 2 -4 -16 691.759 390.79 5
 2 4 16 591.063 386.479 1
 2 4 -16 285.484 358.003 4
 -2 4 -16 887.582 537.331 5
 -2 4 16 686.076 483.334 1
 -2 -4 -16 608.471 456.496 5
 2 -4 -16 842.966 374.174 4
 2 -4 -18 67104.6 1099.62 4
 -2 4 -18 70554.7 1106.65 4
 -2 -4 18 72465 1366.99 1
 2 -4 18 74093.3 1338.93 1
 -2 4 18 73652.1 1248.15 1
 2 4 -18 68274 1173.53 5
 -2 4 -18 76027.1 1302.19 5
 -2 -4 -18 72762.9 1202.17 5
 -2 -4 -18 73329.1 1158.91 4
 -2 4 18 79226.8 1673.67 3
 -2 4 20 3801.5 1033.96 3
 -2 4 20 3850.65 655.15 1
 -2 -4 20 3718.59 707.182 1
 2 4 -20 4072.64 596.291 5
 -2 4 -20 974.812 698.695 5
 -2 -4 -20 3469.57 537.669 4
 2 4 20 4015.55 532.868 1
 -2 4 -20 2918.24 509.271 4
 2 4 -20 3620.74 446.136 4
 -2 -4 -20 2987.26 571.853 5
 2 -4 20 2754.15 729.561 1
 2 -4 -20 3906.01 541.911 5
 2 4 22 48929.4 1058.7 1
 -2 -4 22 46702.2 1235.56 1
 -2 -4 -22 47548.5 1070.09 5
 2 4 -22 49836.2 1107.6 5
 2 -4 -22 51043.5 1051.91 5
 -2 4 22 48666.1 1141.9 1
 2 -4 22 53250.1 1296.16 1
 -2 4 -22 53533.7 1231.19 5
 2 4 -24 30.3476 670.165 5
 -2 -4 -24 165.141 667.033 5
 -2 4 24 1375.17 1204.17 3
 -2 4 24 -334.393 706.863 1
 2 -4 -24 -44.4361 523.968 4
 2 -4 -24 767.488 612.301 5
 2 4 24 163.578 610.507 1
 -2 -4 24 -435.839 831.731 1
 -2 -4 -24 332.948 625.301 4
 -2 4 -24 -32.0783 763.269 5
 2 -4 24 588.624 813.196 1
 -2 4 -24 -584.469 595.388 4
 -2 -4 26 7187.16 972.62 1
 -2 4 -26 8007.95 857.169 5
 2 4 -26 6483.54 803.1 5
 2 -4 -26 8845.12 768.863 5
 -2 4 26 10390.5 1449.78 3
 2 -4 26 7055.83 919.317 1
 -2 4 26 7732.92 843.913 1
 -2 4 28 4859.89 1466.83 3
 2 -4 -28 1880.32 755.424 5
 2 4 28 2252.8 711.611 1
 -2 -4 28 4143.13 996.152 1
 -2 -4 -28 1793.27 772.819 5
 2 4 -28 1375.43 808.433 5
 2 -4 28 1252.85 862.009 1
 -2 -4 -28 1645.73 721.408 4
 -2 4 -28 773.81 626.578 4
 -2 4 -28 754.119 793.846 5
 -2 4 28 1476.7 816.248 1
 -2 -4 30 34100.3 1307.06 1
 -2 -4 -30 36145.5 1145.61 5
 2 -4 30 33928.3 1291.71 1
 -2 4 30 35986.8 1925.18 3
 2 4 -30 32855.8 1123.31 5
 2 4 30 31165.7 1082.58 1
 -2 -4 -30 31550.9 1054.25 4
 2 -4 -30 35843.5 1112.98 5
 -2 4 30 34479.3 1183.84 1
 2 -4 -32 -63.3063 767.79 5
 2 4 -32 -783.023 799.971 5
 2 4 32 -680.784 761.883 1
 2 -4 32 -487.828 947.412 1
 -2 -4 34 -349.126 940.525 1
 -2 -4 -34 -613.298 804.82 5
 -2 4 -34 -6.65798 854.686 5
 2 4 34 -618.227 794.853 1
 -2 -4 -36 175.646 822.596 5
 -2 4 36 2932.11 1628.71 3
 2 4 -36 -289.771 882.384 5
 2 -4 36 766.079 998.422 1
 -2 4 36 621.72 878.776 1
 -2 -4 36 -1218.33 971.482 1
 -2 4 -36 20.3541 847.846 5
 2 -6 0 146169 1528.91 4
 -2 -6 0 137353 1581.01 1
 -2 6 0 145674 1524.72 3
 -2 -6 0 141914 1444.74 4
 2 -6 0 147491 1494.41 5
 -2 6 0 148097 1517.86 2
 2 6 0 137115 1428.98 2
 -2 -6 0 150613 1510.08 5
 2 -6 -2 37299.4 546.898 4
 -2 -6 -2 32697.9 466.108 4
 -2 -6 2 35754.8 613.972 1
 -2 6 2 35332.2 529.763 2
 -2 6 -2 33872.1 496.166 2
 2 -6 2 32760.8 698.39 1
 -2 6 2 35791.8 567.723 3
 -2 6 -2 35478.5 492.561 3
 2 -6 -2 34405.8 469.252 5
 -2 -6 2 33232.8 494.98 5
 -2 -6 -2 33535.6 605.167 1
 2 6 2 36214.8 458.296 2
 -2 -6 2 33302.4 440.616 4
 -2 -6 -2 36597.2 527.839 5
 -2 -6 4 -14.633 328.205 1
 2 -6 -4 104.307 173.826 5
 -2 6 -4 29.1988 212.372 2
 -2 -6 4 139.074 208.901 5
 2 -6 -4 149.37 244.306 4
 -2 -6 4 153.854 199.158 4
 2 -6 4 -75.658 403.949 1
 -2 6 -4 12.1935 176.831 3
 -2 -6 -4 -16.8779 232.238 5
 -2 6 4 -96.1644 237.355 2
 -2 -6 -4 -76.7781 230.032 4
 -2 6 4 47.8626 295.446 3
 -2 6 -6 22561.7 378.553 3
 2 -6 -6 23340 456.32 4
 -2 -6 -6 22397.1 466.832 5
 -2 6 -6 21156.2 416.646 2
 2 -6 -6 22910.9 391.929 5
 -2 -6 -6 21165.3 433.857 4
 2 6 6 21521.1 448.717 2
 2 -6 6 21813.2 572.537 1
 -2 -6 6 22038.8 555.376 1
 -2 6 6 21662.9 471.959 2
 2 6 -6 23270.1 351.741 4
 -2 6 6 20731.2 571.014 3
 -2 6 8 278368 2960.87 2
 2 6 8 289159 2959.31 2
 2 -6 -8 280537 2854.99 5
 -2 6 8 292895 3161.58 3
 2 -6 -8 290040 2904.01 4
 -2 6 -8 290252 2906.94 2
 -2 -6 -8 287191 2923.21 4
 -2 -6 8 285899 3066.23 1
 -2 6 -8 289889 2874.26 3
 -2 -6 -8 278951 2942.88 5
 2 6 -8 288986 2825.38 4
 -2 6 -10 23781.7 479.271 2
 2 -6 -10 25016.5 513.898 4
 -2 -6 -10 23020.6 532.303 5
 -2 -6 10 22198.2 634.674 1
 2 -6 -10 24156.1 469.004 5
 2 6 -10 24174.7 430.6 4
 -2 -6 -10 25317.3 545.935 4
 -2 6 10 23269.5 715.895 3
 2 6 10 23285 466.555 1
 2 -6 10 22075.2 623.847 1
 -2 6 -10 23703.7 449.874 3
 2 6 -12 199611 2129 4
 2 -6 12 209553 2409.22 1
 -2 6 -12 201536 2203.63 2
 -2 6 -12 204640 2168.47 3
 2 6 12 196447 2167.69 1
 2 -6 -12 198730 2169.36 5
 2 -6 -12 209342 2222.6 4
 -2 6 14 375.845 674.003 3
 2 6 -14 357.948 290.917 4
 2 6 14 145.37 321.591 1
 -2 -6 14 626.737 577.718 1
 2 -6 -14 145.274 330.69 5
 2 -6 -14 21.5454 361.017 4
 -2 6 14 -13.0985 423.622 1
 -2 -6 -14 294.521 412.566 5
 2 -6 -16 23693.4 626.303 4
 2 6 16 25300.4 639.563 1
 2 -6 16 24346.6 812.595 1
 -2 -6 -16 25110.7 717.605 5
 -2 6 16 24769.3 717.954 1
 -2 -6 18 1177.98 722.758 1
 2 -6 18 1050.21 639.088 1
 -2 -6 -18 1073.84 530.298 4
 2 6 -18 87.0653 378.867 4
 -2 6 -18 852.181 471.701 4
 -2 6 -18 1514.92 611.406 5
 -2 6 18 1439.42 902.549 3
 -2 -6 -18 1045.54 506.369 5
 -2 6 18 1509.05 549.107 1
 2 -6 -20 53493.9 1033.17 5
 -2 -6 20 50843.6 1282.95 1
 2 -6 20 52868.3 1319.83 1
 -2 6 20 55719.2 1638.97 3
 -2 6 20 56313.8 1170.14 1
 -2 -6 -20 49664.1 1066.93 5
 -2 6 22 4634.66 1188.66 3
 2 -6 22 2290.77 874.778 1
 2 -6 -22 2288.88 541.116 4
 -2 -6 -22 2784.87 607.364 4
 2 6 22 2975.11 561.63 1
 -2 -6 22 2041.64 823.5 1
 2 6 -22 3674.74 643.647 5
 2 -6 -22 3055.84 592.017 5
 -2 -6 -22 2882.07 627.589 5
 -2 6 22 3606.18 704.343 1
 -2 6 -22 4553.47 605.208 4
 -2 6 24 3426.71 1295.24 3
 2 6 -24 2168.31 691.835 5
 -2 6 -24 3312.86 838.351 5
 -2 6 24 2245.75 731.55 1
 -2 -6 -24 3526.35 673.733 4
 -2 6 -24 2233.15 584.931 4
 2 6 24 1548.52 628.943 1
 -2 -6 24 2010.06 876.019 1
 2 -6 24 1767.4 888.556 1
 -2 -6 -24 3414.62 715.516 5
 2 -6 -24 1513.38 623.428 5
 2 -6 -24 1952.44 579.327 4
 -2 6 26 -192.132 789.067 1
 -2 6 -26 292.984 802.638 5
 2 6 26 2393.5 695.492 1
 2 -6 -26 385.154 662.918 5
 2 6 -26 439.247 770.611 5
 -2 -6 -26 2260.79 708.29 4
 -2 -6 26 -46.1467 901.793 1
 -2 6 26 2198.08 1378.32 3
 2 -6 26 162.902 900.319 1
 -2 6 -26 53.0985 596.309 4
 -2 -6 -26 1402.46 758.011 5
 -2 -6 -28 50526.5 1218.34 4
 -2 -6 28 48933.5 1477.79 1
 2 -6 28 51414.8 1484.02 1
 -2 -6 -28 50099.6 1241.65 5
 2 -6 -28 53278.1 1234.33 5
 2 6 -28 51258.3 1289.54 5
 2 6 28 47671.1 1166.79 1
 -2 6 28 53050.8 1322.77 1
 -2 6 -30 -25.2223 867.938 5
 2 6 30 -433.701 697.816 1
 -2 -6 -30 -241.023 707.214 4
 2 -6 30 15.3972 938.41 1
 -2 -6 -30 -89.0261 743.905 5
 -2 -6 30 -499.139 959.359 1
 -2 6 30 -215.468 831.962 1
 -2 6 30 2954.17 1556.53 3
 2 6 -30 -781.853 837.322 5
 -2 -6 -32 5761.54 807.104 4
 2 -6 32 7257.75 1024.55 1
 2 6 -32 6982.11 898.129 5
 2 -6 -32 8654.87 870.59 5
 2 6 32 6973.6 792.492 1
 -2 -6 -34 -800.293 816.236 5
 -2 6 -34 -6.62387 857.024 5
 -2 -6 34 105.377 993.956 1
 -2 6 36 3748.59 1750.87 3
 -2 6 36 3947.82 907.411 1
 2 6 -36 792.777 935.33 5
 2 -6 36 2950.56 1045.64 1
 -2 -6 -36 3012.52 862.511 5
 -2 6 -36 -54.7744 882.683 5
 2 8 0 39.1822 230.735 3
 2 8 0 84.6004 152.108 2
 -2 8 0 1.53451 215.318 2
 -2 -8 0 -70.7254 374.754 1
 2 -8 0 -12.4604 222.282 5
 -2 -8 0 -68.8117 222.587 5
 -2 8 0 -108.422 225.181 3
 2 -8 0 61.394 292.483 4
 2 8 -2 14172.1 275.19 2
 -2 -8 2 14230.2 353.859 5
 -2 -8 -2 13514.4 331.587 4
 2 -8 -2 14502.7 326.258 5
 2 8 2 14114.4 307.452 2
 -2 -8 2 13794.6 493.224 1
 2 8 -2 14254.3 268.991 3
 -2 8 2 13286.5 354.205 2
 -2 -8 -2 13123.7 359.949 5
 2 -8 2 12428.6 562.517 1
 -2 8 2 12930.4 395.412 3
 -2 8 -2 13551.9 341.283 2
 -2 8 -2 14842.2 326.965 3
 -2 -8 2 13488.8 307.018 4
 2 -8 -2 14444.3 392.363 4
 -2 -8 -2 14661 517.288 1
 -2 8 -4 177.152 173.237 3
 -2 8 4 189.152 245.628 2
 -2 8 -4 198.793 214.104 2
 2 -8 -4 117.667 263.502 4
 2 -8 -4 364.031 198.124 5
 -2 -8 4 249.159 387.673 1
 -2 -8 -4 197.462 240.568 4
 -2 -8 4 373.187 244.364 5
 -2 -8 -4 447.833 260.144 5
 -2 8 4 298.775 307.644 3
 -2 -8 4 258.956 217.843 4
 2 8 4 285.281 198.691 2
 2 -8 4 234.449 433.967 1
 2 8 -4 246.889 152.438 2
 -2 -8 -6 5925.69 320.38 5
 -2 8 -6 6277.61 285.813 2
 -2 8 -6 6797.82 234.848 3
 2 -8 -6 6866.56 338.869 4
 -2 -8 -6 6062.8 315.405 4
 -2 8 6 5926.39 334.107 2
 -2 -8 6 6161.67 460.101 1
 2 -8 -6 6262.16 257.584 5
 2 8 -6 6710.55 217.899 2
 -2 8 6 6668.23 423.552 3
 2 8 6 6030.42 296.489 2
 -2 -8 8 49124.3 941.259 1
 -2 -8 -8 55205.9 809.418 4
 -2 8 8 51940.8 832.958 2
 2 -8 -8 54221.5 788.714 4
 -2 8 8 57729.1 1019.22 3
 2 8 -8 55221.7 706.328 4
 2 -8 -8 54699.9 744.19 5
 -2 8 -8 52924.8 703.996 3
 -2 -8 -8 53000.2 811.525 5
 2 8 8 54740.9 824.466 2
 -2 8 -8 57930.1 793.817 2
 2 8 -10 589284 5695.74 4
 2 -8 -10 597910 5723.98 5
 2 8 10 587048 5844.77 2
 -2 8 10 578716 5842.52 2
 -2 8 -10 580864 5699.6 3
 2 -8 -10 593475 5768.83 4
 -2 8 -10 581900 5760.16 2
 2 8 -12 1015.65 285.819 4
 2 -8 -12 428.814 358.063 4
 -2 8 -12 479.637 246.23 3
 -2 8 -12 516.343 293.46 2
 -2 8 12 541.682 612.985 3
 -2 -8 14 1601.61 646.167 1
 2 -8 -14 1801.63 409.122 4
 -2 -8 -14 2005.45 455.693 4
 2 8 -14 688.468 324.275 4
 -2 8 14 1574.29 447.267 2
 -2 8 14 1395.02 728.65 3
 -2 8 -14 1493.18 298.058 3
 2 -8 14 1665 599.734 1
 -2 -8 -14 1605.15 441.071 5
 2 8 14 1182.38 404.038 2
 2 -8 -14 1280.24 371.529 5
 2 8 -16 189.246 349.691 4
 -2 -8 16 1061.3 732.728 1
 -2 8 16 999.539 830.598 3
 -2 -8 -16 132.628 481.409 4
 -2 -8 -16 104.011 463.978 5
 2 -8 16 384.563 602.94 1
 -2 8 16 488.101 491.34 1
 2 -8 -18 31129.1 756.406 5
 -2 -8 18 32758.7 1039.28 1
 -2 8 18 32990.7 1306.08 3
 2 -8 18 30123.2 978.548 1
 -2 -8 -18 29951 816.735 5
 -2 8 18 31354.4 836.479 1
 -2 -8 -18 32477.4 816.218 4
 2 -8 -20 3829.02 545.915 4
 2 -8 20 4368.64 822.638 1
 -2 -8 -20 4146.94 614.146 5
 -2 8 20 3626.35 607.658 1
 -2 8 -20 5411.74 615.248 4
 2 -8 -20 3272.4 542.335 5
 2 8 20 3826.17 491.104 1
 -2 -8 -20 3861.84 597.035 4
 -2 8 20 5448.78 1104.34 3
 -2 -8 20 3439.11 815.544 1
 -2 -8 -22 18681.5 767.321 4
 -2 8 -22 19114.4 724.627 4
 2 -8 -22 18897.6 741.769 5
 2 -8 -22 15914.8 706.979 4
 2 -8 22 17871.3 1042.1 1
 -2 -8 22 16831.3 1049.35 1
 -2 8 22 17394.8 795.41 1
 -2 -8 -22 18342 815.215 5
 2 8 22 16370.1 697.142 1
 -2 8 22 20638 1388.12 3
 -2 8 -24 300.789 801.463 5
 2 -8 -24 610.359 588.256 4
 2 8 24 -1141.35 605.562 1
 -2 8 24 688.712 1270.69 3
 -2 -8 -24 -702.984 665.826 4
 -2 -8 -24 -1358.67 749.765 5
 -2 -8 24 176.768 935.371 1
 -2 8 -24 888.29 578.003 4
 2 -8 24 599.238 885.042 1
 -2 8 24 -15.5537 685.153 1
 2 -8 -24 -694.584 621.853 5
 -2 -8 -26 21012.6 947.046 5
 2 8 26 18397.1 812.853 1
 -2 8 -26 18333.1 793.444 4
 -2 -8 26 20292.5 1171.69 1
 2 8 -26 18341.1 943.078 5
 -2 8 26 18989.8 927.821 1
 -2 -8 -26 20182.2 900.07 4
 2 -8 26 18996.4 1128.55 1
 2 -8 -26 19837.7 868.048 5
 -2 8 -26 21611.6 1027.96 5
 -2 8 -28 -6.05132 842.54 5
 2 8 28 1134.09 634.517 1
 -2 -8 -28 251.2 766.104 5
 -2 -8 -28 785.804 728.791 4
 -2 8 28 737.651 754.711 1
 -2 -8 28 -368.702 953.674 1
 -2 8 28 50.5486 1463.25 3
 2 -8 28 950.154 990.14 1
 2 -8 -28 -156.673 704.138 5
 2 8 -28 -918.745 836.186 5
 -2 -8 -30 21268.5 990.457 4
 2 8 -30 24644 1062.05 5
 2 -8 -30 24047.5 982.04 5
 2 -8 30 25659.2 1321.38 1
 -2 8 30 23135.8 1003.39 1
 2 8 30 22326.2 913.737 1
 -2 8 30 28081.7 1900.89 3
 -2 -8 -30 25813.8 1043.01 5
 2 8 -32 -66.8217 829.197 5
 -2 -8 -32 -860.483 798.04 4
 -2 -8 32 -285.955 981.467 1
 -2 -8 -34 -659.789 816.424 5
 -2 -8 34 -664.981 999.227 1
 -2 8 34 13721.1 1872.75 3
 -2 8 34 11793.5 951.855 1
 -2 8 -34 53.5641 887.927 5
 2 -8 34 267.722 1004.54 1
 2 -8 36 -297.447 1019.48 1
 -2 8 -36 -107.044 862.084 5
 -2 -8 -36 916.062 843.543 5
 -2 8 36 -2840.44 1807.26 3
 -2 8 36 535.803 799.967 1
 -2 10 0 52848.9 739.815 3
 2 -10 0 54685.3 731.905 5
 2 -10 0 54346.9 818.365 4
 -2 10 0 50532.2 740.292 2
 -2 -10 0 52738.4 925.383 1
 -2 -10 0 47421.9 697.941 4
 -2 -10 0 51169.2 745.515 5
 2 10 0 49256.8 678.179 2
 2 10 0 50579.9 723.955 3
 -2 -10 2 1089.76 236.474 4
 -2 -10 -2 1890.08 448.285 1
 2 10 -2 1206.4 189.428 2
 2 10 2 1216.97 201.546 2
 2 -10 -2 1163.78 290.437 4
 -2 10 -2 1064.99 224.343 2
 -2 -10 -2 1088.75 239.633 4
 -2 -10 2 978.085 425.96 1
 -2 -10 2 1189.54 262.085 5
 -2 -10 -2 1203.35 259.489 5
 -2 10 -2 1302.16 212.005 3
 -2 10 2 1082.72 251.996 2
 2 -10 -2 1145.63 234.36 5
 2 10 2 1555.25 322.633 3
 -2 10 2 1041.46 281.05 3
 2 10 -2 1351.51 191.562 3
 2 -10 2 999.419 473.59 1
 2 10 4 1896.19 240.713 2
 -2 -10 4 2332.82 459.144 1
 2 10 4 2700.16 405.637 3
 -2 10 -4 2242.11 257.382 2
 -2 -10 -4 1896.73 276.665 5
 -2 -10 4 2125.22 261.828 4
 -2 -10 4 2203.82 288.24 5
 2 -10 4 802.359 479.768 1
 2 10 -4 2164.27 131.779 3
 -2 -10 -4 1943.55 282.389 4
 -2 10 -4 2384.5 200.431 3
 2 -10 -4 2483.2 252.664 5
 2 -10 -4 2289.11 307.867 4
 -2 10 4 2074.05 364.951 3
 -2 10 4 1819.83 281.059 2
 2 10 -4 2254.67 205.467 2
 -2 10 -6 6299.05 246.179 3
 -2 10 6 6384.17 440.53 3
 2 -10 -6 7134.02 299.644 5
 2 10 -6 7509.61 261.366 2
 -2 -10 6 7440.86 514.199 1
 2 10 6 6879.3 341.249 2
 -2 10 6 6752.99 373.887 2
 -2 10 -6 6633.34 316.219 2
 2 -10 -6 6658.55 359.887 4
 -2 10 -8 189334 1984.95 2
 -2 10 -8 181373 1875.46 3
 2 10 -8 190096 1916.54 2
 2 10 8 189952 2032.4 2
 -2 10 8 181107 2050.69 2
 2 -10 -8 190225 1933.12 5
 2 10 10 29615.5 661.752 2
 -2 -10 -10 30666.1 655.614 5
 2 10 -10 30228.3 555.683 4
 -2 -10 -10 32275.7 660.38 4
 2 -10 10 34707.2 892.288 1
 -2 10 -10 28874.4 513.854 3
 -2 10 -10 28887.9 583.469 2
 2 -10 -10 29229.3 587.034 5
 2 -10 -10 30279.9 634.718 4
 -2 10 10 32502.9 899.334 3
 -2 10 -12 123528 1494.07 3
 -2 10 12 144030 1997.53 3
 -2 -10 -12 141535 1655.83 4
 -2 10 12 131821 1709.27 2
 -2 -10 -12 136511 1662.24 5
 -2 10 -12 128447 1597.62 2
 2 -10 12 133987 1817.2 1
 2 -10 -12 125905 1555.35 5
 2 10 12 128497 1678.78 2
 -2 -10 12 139721 1887.2 1
 2 10 -12 137394 1584.33 4
 2 10 -14 -17.678 317.93 4
 -2 -10 14 -73.5832 671.069 1
 2 -10 14 164.946 610.131 1
 -2 10 14 -67.7842 760.261 3
 -2 -10 -14 251.403 486.226 4
 -2 -10 -14 160.196 451.84 5
 -2 10 14 104.602 455.607 2
 2 10 14 -90.6307 395.914 2
 2 -10 16 8607.36 758.608 1
 -2 10 16 9170.63 978.148 3
 2 -10 -16 8081.22 497.353 5
 -2 -10 16 7486.48 780.254 1
 -2 -10 -16 7867.26 583.929 5
 -2 10 16 8178.62 576.405 2
 -2 -10 -16 8545.42 615.098 4
 -2 10 18 1409.79 563.974 2
 -2 -10 -18 20.1452 619.871 4
 -2 10 -18 1038.56 473.606 4
 2 -10 18 1199.34 705.241 1
 2 -10 -18 1260.72 522.15 4
 2 10 18 374.254 501.11 2
 -2 10 18 1915.66 1050 3
 -2 -10 18 1090.39 786.448 1
 -2 -10 -18 939.43 562.533 5
 2 -10 -18 1510.7 487.283 5
 2 -10 -20 23547.7 779.214 4
 -2 10 20 23460.9 851.398 2
 2 10 20 19018.1 783.872 2
 -2 10 -20 24393.5 746.657 4
 -2 -10 -20 22188.8 863.137 4
 2 -10 20 23587.4 1016.45 1
 -2 -10 -20 23924.2 844.888 5
 2 -10 -20 25185.1 783.49 5
 -2 -10 20 24042.7 1138.6 1
 -2 10 20 28290.1 1423.65 3
 -2 10 22 5614.49 1300.12 3
 -2 10 -22 5400.09 649.085 4
 2 -10 -22 4949.15 621.424 5
 -2 -10 22 4397.42 950.322 1
 2 -10 22 4990.51 863.218 1
 -2 -10 -22 3578.64 723.118 4
 2 -10 -22 5466.37 629.704 4
 -2 -10 -22 5024.96 682.685 5
 2 10 24 -221.208 581.774 1
 2 -10 24 424.842 915.433 1
 -2 10 24 -508.05 714.411 1
 -2 -10 -24 979.999 722.925 4
 -2 10 -24 817.674 584.471 4
 -2 10 24 1858.5 1368.22 3
 -2 -10 24 28.4195 992.369 1
 2 -10 -24 1185.16 641.073 5
 2 -10 -24 731.678 624.549 4
 -2 10 -24 1752.07 784.514 5
 -2 -10 -24 419.664 670.744 5
 -2 10 26 1229.78 1453.69 3
 -2 10 -26 254.932 822.478 5
 2 -10 26 -53.2942 970.099 1
 -2 -10 -26 54.3136 720.232 4
 -2 10 26 217.266 727.284 1
 -2 -10 26 -724.549 1019.54 1
 2 -10 -26 396.94 658.604 5
 2 10 26 -152.818 581.22 1
 -2 -10 -26 -475.963 711.953 5
 2 10 -28 19419.9 970.237 5
 2 -10 -28 21565.3 915.978 5
 -2 10 28 23499.2 1773.89 3
 -2 -10 -28 20631.5 932.581 5
 -2 10 28 20842.8 948.244 1
 -2 -10 28 19298.2 1205.49 1
 2 10 28 17365.3 788.732 1
 -2 -10 -28 20464.1 960.464 4
 -2 10 30 2125.42 765.69 1
 -2 -10 -30 258.902 774.33 4
 2 10 -30 927.496 805.673 5
 -2 -10 -30 986.442 763.801 5
 2 -10 30 1863.11 1047.22 1
 2 -10 -30 1028.48 731.502 5
 -2 -10 32 7913.63 1068.74 1
 -2 -10 -32 3909.17 847.95 4
 2 10 -34 20.7383 859.791 5
 -2 10 34 1967.99 1710.01 3
 2 -10 34 -1338.35 1057.21 1
 -2 -10 -34 -968.626 813.47 5
 -2 -10 34 49.3791 1016.14 1
 -2 10 -34 -54.6542 885.781 5
 -2 10 34 1727.58 821.711 1
 -2 12 0 -30.9155 257.283 3
 2 -12 0 84.233 350.59 4
 2 -12 0 148.358 277.102 5
 -2 -12 0 132.32 511.157 1
 -2 12 0 118.946 258.694 2
 2 12 0 -118.265 283.359 3
 2 12 2 60057.7 815.031 2
 2 -12 -2 51419.9 841.494 4
 -2 -12 2 56111.6 1040.24 1
 -2 12 2 51254.2 824.797 2
 -2 12 -2 48166 773.76 2
 -2 12 2 51138.4 834.786 3
 2 12 -2 51778.7 769.746 2
 2 12 -2 58005.9 748.91 3
 2 -12 -2 50488.5 782.885 5
 2 12 2 54415.3 873.391 3
 -2 12 -2 54777 768.871 3
 -2 -12 -2 52906.1 1065.96 1
 -2 -12 4 299.411 504.897 1
 2 12 -4 46.7136 161.998 3
 2 -12 -4 -42.961 329.676 4
 -2 12 -4 38.6884 208.314 3
 2 12 -4 199.538 231 2
 2 -12 -4 -12.1688 267.098 5
 -2 12 -4 42.6732 262.048 2
 -2 12 4 -109.81 289.397 2
 2 12 6 11746.9 428.923 2
 -2 -12 -6 17038.3 509.997 4
 -2 12 -6 13640.9 431.965 2
 2 -12 -6 12783.9 406.305 5
 2 12 -6 11098 221.99 3
 -2 12 -6 13945.1 344.778 3
 2 -12 6 14541.3 687.615 1
 -2 -12 -6 14703.4 479 5
 2 12 -6 14797.1 387.164 2
 2 12 6 15067.9 662.908 3
 -2 -12 8 3633.62 613.481 1
 2 -12 -8 2949.68 316.413 5
 2 12 -8 2191.6 135.822 3
 -2 12 -8 2633.24 314.964 2
 -2 12 -8 3075.73 240.492 3
 2 -12 8 2884.52 581.019 1
 2 12 -8 3394.5 285.022 2
 2 12 8 3015.28 366.081 2
 -2 -12 -8 2728.36 409.552 4
 -2 -12 -8 3152.43 414.628 5
 -2 12 8 3011 530.471 3
 -2 12 -10 81793.1 1045.35 3
 -2 12 -10 91595.3 1202.08 2
 -2 -12 -10 94926.6 1226.36 4
 2 -12 10 93934.5 1454.9 1
 2 12 10 80903.3 1234.9 2
 -2 12 10 86291.7 1254.8 2
 -2 12 10 96871.5 1507.26 3
 2 12 -10 77866.2 935.931 3
 -2 -12 -10 96186.6 1242.11 5
 -2 -12 10 99416.8 1515.6 1
 2 12 -10 91479.2 1132.31 2
 2 -12 -12 6616.78 483.471 4
 -2 12 12 7953.36 785.772 3
 -2 -12 -12 7927.13 530.71 4
 -2 12 12 7673.42 534.759 2
 -2 -12 -12 7243.35 484.447 5
 -2 12 -12 6652.73 331.536 3
 -2 -12 12 6990.31 750.047 1
 2 -12 12 7260.47 696.025 1
 2 12 12 6928.77 472.853 2
 2 -12 14 3897.37 689.761 1
 -2 12 14 3524.77 532.928 2
 -2 12 14 3157.34 841.082 3
 2 12 14 3117.05 477.752 2
 -2 -12 -14 3966.06 507.279 5
 -2 -12 -14 4417.83 549.261 4
 2 -12 -14 3606.52 419.742 5
 -2 -12 14 4386.57 750.748 1
 -2 -12 16 497.818 766.134 1
 2 -12 -16 228.788 453.143 4
 -2 12 -16 114.495 353.845 3
 2 -12 16 698.728 705.062 1
 -2 -12 -16 -146.998 548.274 4
 -2 -12 -16 -97.8654 516.282 5
 -2 12 -16 74.5441 379.457 2
 -2 12 16 503.611 571.329 2
 2 -12 -16 295.084 428.915 5
 -2 12 -18 18111.7 609.865 2
 -2 -12 -18 19229.7 786.383 4
 2 12 18 16536.7 702.718 2
 -2 12 18 21470.3 1309.8 3
 -2 12 -18 18403.1 558.244 3
 -2 -12 18 19667.9 1006.26 1
 -2 -12 -18 20659.3 777.941 5
 2 -12 18 20217.7 964.693 1
 2 -12 -18 19052.6 663.94 5
 -2 12 18 18532.4 764.47 2
 2 -12 -20 11430.2 692.888 4
 -2 12 20 14995.8 1321.74 3
 -2 12 -20 12146.4 662.489 4
 2 12 20 10534 670.779 2
 -2 12 20 12190.5 713.852 2
 -2 -12 -20 10905.4 737.84 4
 2 -12 -20 12307.2 651.582 5
 -2 -12 20 14447.8 1049.64 1
 -2 -12 -20 12685.7 746.511 5
 2 -12 20 12226.6 927.2 1
 -2 12 -22 32521.3 891.14 4
 2 -12 -22 31843.7 936.685 4
 -2 12 22 28894.1 950.266 2
 2 12 22 25445.7 882.768 2
 -2 -12 -22 32509.8 996.154 5
 -2 12 22 37668.2 1613.68 3
 -2 -12 22 34127.6 1320.44 1
 2 -12 22 30041.5 1175.26 1
 2 -12 -22 30371.3 879.34 5
 -2 -12 -22 32412.5 950.129 4
 -2 -12 24 -79.5862 1012.3 1
 2 -12 -24 -363.05 674.125 4
 -2 -12 -24 -84.2793 678.807 4
 2 -12 24 468.069 917.65 1
 2 -12 -24 -854.371 647.396 5
 -2 12 24 -34.5937 724.286 2
 2 12 24 172.346 606.786 2
 -2 -12 -24 15.8557 704.182 5
 -2 12 24 -21.6804 1351 3
 2 -12 26 5070.52 1026.66 1
 -2 -12 26 2991.32 1050 1
 -2 12 26 4447.11 1482.6 3
 -2 -12 -26 4441.16 738.77 4
 -2 -12 -26 4250.16 762.417 5
 2 12 26 3510.16 679.573 2
 2 -12 -26 4635.43 715.679 5
 -2 12 26 4652.84 756.671 2
 -2 12 28 -290.397 746.858 2
 -2 -12 -28 -179.466 726.358 4
 2 -12 -28 692.57 705.593 5
 -2 12 28 -1415.98 1528.46 3
 -2 -12 -28 -355.38 763.221 5
 2 -12 28 1714.63 1038.27 1
 2 -12 -30 19805.1 942.353 5
 -2 -12 30 17185.7 1227.8 1
 -2 -12 32 150.354 1020.95 1
 -2 12 32 431.039 788.461 2
 2 -12 32 -191.819 1046.4 1
 -2 12 -32 -147.622 865.185 5
 -2 12 32 439.524 1651.67 3
 -2 -12 -32 -392.108 820.682 5
 2 12 -34 84.3184 865.857 5
 -2 -12 34 -605.952 1023.22 1
 -2 12 34 404.991 787.367 2
 -2 -12 -34 175.934 819.434 4
 2 -12 34 1525.14 1084.19 1
 -2 12 -34 -39.8243 861.383 5
 -2 12 34 -309.827 1683.33 3
 -2 -12 -34 414.912 814.607 5
 2 14 0 128509 1555.28 2
 2 14 0 129503 1535.57 3
 2 -14 0 122894 1869.78 1
 -2 -14 0 131291 1573.89 5
 -2 14 0 123062 1586.72 2
 -2 -14 -2 1904.73 376.062 5
 2 14 2 1816.17 296.283 2
 -2 -14 2 1949.94 375.502 5
 -2 14 -2 1185.68 295.596 2
 2 -14 2 1638.93 645.138 1
 2 14 -2 1749.28 269.761 3
 -2 -14 2 1703.52 363.935 4
 -2 -14 -2 1646.11 385.396 4
 -2 -14 -2 2377.07 642.832 1
 2 14 2 1806.68 416.987 3
 2 14 -2 1786.14 302.737 2
 -2 -14 4 12717.4 483.067 4
 2 14 -4 12578.9 413.181 2
 2 14 4 12068.8 451.634 2
 2 14 -4 11927.5 310.983 3
 -2 -14 4 12874 496.484 5
 -2 14 -4 12509.5 371.039 3
 2 14 4 11707.3 580.245 3
 -2 -14 -4 12190.4 478.238 5
 2 -14 4 12200.6 761.063 1
 -2 14 4 11885.1 529.989 3
 -2 -14 -4 10382.9 723.14 1
 -2 14 -4 11525.8 456.181 2
 -2 -14 -4 12305.6 474.395 4
 2 14 -6 1210.72 292.71 2
 -2 -14 6 1003.07 695.236 1
 2 14 -6 770.515 159.43 3
 -2 -14 -6 809.305 375.223 5
 -2 14 6 787.745 451.885 3
 -2 -14 6 945.184 354.793 4
 2 14 6 901.43 323.599 2
 -2 -14 -6 1290.86 398.271 4
 2 -14 -6 775.892 401.991 4
 2 -14 6 880.915 628.851 1
 -2 14 -6 1051.41 241.549 3
 -2 -14 -8 49131.3 844.773 4
 2 14 8 41767.3 795.823 2
 -2 14 8 42032.2 844.836 2
 2 -14 8 46006 1062.86 1
 -2 14 8 44296.7 972.86 3
 -2 14 -8 43829.4 649.977 3
 2 -14 -8 43127.8 745.785 5
 -2 -14 8 52302.3 1128.08 1
 -2 -14 -8 44451.3 814.631 5
 2 -14 -8 46300.9 832.457 4
 2 14 8 46660.9 1083.66 3
 2 14 -8 49731.4 776.015 2
 2 14 10 268.063 715.605 3
 -2 -14 10 167.004 704.113 1
 -2 -14 -10 184.74 437.612 5
 -2 14 10 -40.4323 594.323 3
 -2 -14 -10 268.555 467.051 4
 -2 14 10 -104.52 422.04 2
 2 -14 10 632.706 647.165 1
 2 14 10 226.622 385.361 2
 2 -14 -10 354.746 432.443 4
 2 -14 -10 231.597 344.82 5
 2 14 12 21971.6 677.519 2
 -2 -14 12 29882.3 1044.5 1
 -2 14 12 22335.4 704.065 2
 -2 -14 -12 25909.5 720.162 5
 2 14 12 28714.3 1129.36 3
 -2 14 12 26388.8 1007.59 3
 2 -14 -12 25769.5 615.209 5
 2 -14 12 26882.2 973.972 1
 -2 -14 -12 26548.9 735.775 4
 2 -14 -14 301.45 491.209 4
 2 -14 14 1108.1 714.111 1
 -2 14 -14 661.81 379.693 2
 2 14 14 1772.86 970.345 3
 -2 -14 14 860.378 789.092 1
 2 -14 -14 1032 416.882 5
 -2 -14 -14 931.876 547.269 4
 -2 -14 -14 731.643 495.624 5
 -2 14 -16 6302.66 493.126 2
 -2 14 -16 5827.31 389.224 3
 -2 14 16 5504.51 655.089 2
 2 -14 16 6787.45 819.483 1
 -2 -14 -16 5631.37 591.437 5
 -2 -14 -16 6850.46 640.064 4
 -2 -14 16 7331.58 896.971 1
 2 -14 -16 6717.44 531.088 5
 2 14 16 9137.79 1203.03 3
 2 14 16 6040.67 584.259 2
 -2 14 16 5948.11 1053.81 3
 -2 -14 -18 6131.3 674.257 4
 2 -14 -18 4780.3 541.967 5
 2 14 18 4571.26 592.191 2
 -2 14 18 4694.44 640.233 2
 -2 14 -18 5404.31 426.598 3
 2 -14 18 5507.82 895.968 1
 -2 -14 18 5758.98 937.835 1
 2 -14 -18 5524.83 593.834 4
 -2 -14 -18 5133.8 629.716 5
 -2 14 -18 5111.77 497.645 2
 -2 14 18 4227.13 1153.53 3
 -2 -14 -20 87332.6 1442.56 4
 -2 -14 20 95089.4 1787.87 1
 2 -14 -20 80793.4 1335.27 5
 2 14 20 70461.8 1405.93 2
 -2 14 20 79601.7 1456.97 2
 2 -14 20 88363.6 1686.08 1
 -2 -14 -20 84232.3 1427.06 5
 -2 14 20 106142 2140.6 3
 2 -14 -22 164.731 563.949 5
 2 -14 -22 -42.9695 604.762 4
 -2 -14 22 -473.678 1010.72 1
 2 -14 22 6.70324 896.326 1
 -2 -14 -22 -318.987 704.965 4
 2 14 22 -90.0682 613.84 2
 -2 -14 -22 245.539 664.187 5
 -2 14 22 104.975 687.349 2
 -2 14 22 -749.318 1267.18 3
 -2 -14 -24 138.586 709.238 5
 2 -14 -24 357.376 602.384 5
 -2 -14 -24 424 721.581 4
 2 -14 -24 116.288 649.107 4
 -2 14 24 269.904 684.058 2
 -2 14 24 -326.762 1353.81 3
 2 -14 24 244.611 905.309 1
 -2 -14 26 -376.358 1045.13 1
 2 -14 -26 330.041 648.271 5
 -2 -14 -26 44.0143 742.738 4
 -2 14 26 -1227.94 1449.18 3
 -2 -14 -26 -913.263 760.133 5
 -2 14 26 460.162 724.176 2
 2 -14 26 266.404 946.022 1
 -2 14 28 11301 847.599 2
 2 -14 -28 12877.7 831.573 5
 -2 14 -30 -43.1347 820.709 5
 -2 14 30 -859.025 1554.16 3
 2 -14 30 216.34 997.879 1
 -2 -14 30 -709.269 1064.02 1
 2 14 -32 383.945 853.631 5
 2 -14 32 4670.05 1070.85 1
 -2 -14 -32 716.527 839.159 4
 -2 14 32 4952.48 834.767 2
 2 14 32 9408.95 1931.14 3
 -2 14 32 10212.7 1747.34 3
 -2 -14 32 4499.18 1125.07 1
 -2 14 -32 109.663 881.201 5
 -2 -14 -32 4602.54 852.925 5
 2 -16 0 -253.022 476.892 4
 -2 -16 0 -219.577 382.392 5
 -2 -16 0 -195.497 406.918 4
 2 -16 0 -212.079 705.061 1
 2 16 0 -95.3117 343.415 3
 2 16 0 -491.682 332.26 2
 2 -16 0 119.017 384.228 5
 -2 16 0 -82.6504 354.452 3
 -2 -16 0 99.2515 687.666 1
 -2 -16 2 102693 1331.73 4
 2 16 2 95500.2 1332.15 2
 2 16 2 96612.8 1388.87 3
 -2 -16 2 110869 1735.58 1
 2 16 -2 100167 1255.87 3
 -2 -16 -2 99933.1 1699.7 1
 -2 -16 -2 104909 1378.18 5
 -2 16 2 98275.1 1364.6 3
 2 -16 2 97434.6 1659.71 1
 2 -16 -2 106795 1426.6 4
 -2 -16 2 101965 1355.51 5
 2 16 -2 101396 1372.43 2
 -2 -16 -2 103606 1330.89 4
 2 -16 -2 101935 1325.66 5
 -2 16 4 47.6183 420.185 3
 -2 -16 -4 229.309 434.768 4
 -2 -16 4 -156.139 444.327 4
 2 -16 -4 -187.044 445.649 4
 2 16 4 -366.106 338.693 2
 -2 16 4 316.966 354.499 2
 -2 -16 4 187.855 422.884 5
 2 -16 4 -252.589 712.895 1
 2 -16 -4 -220.663 352.677 5
 -2 -16 4 -360.114 696.085 1
 2 16 -4 35.4664 229.993 3
 -2 -16 -4 22.8524 405.766 5
 2 16 6 3299.6 398.285 2
 2 16 6 3741.84 598.782 3
 -2 16 6 4195.43 575.192 3
 2 -16 6 4467.27 756.451 1
 -2 -16 6 3941.64 432.27 4
 -2 -16 -6 4367.54 445.722 5
 -2 16 6 3627.29 422.585 2
 -2 -16 -6 3840.82 473.781 4
 2 -16 -6 3066.25 393.485 5
 2 -16 -6 4323.62 474.756 4
 -2 -16 6 4350.66 767.729 1
 -2 -16 8 1639.35 774.173 1
 2 -16 -8 928.923 456.151 4
 -2 -16 -8 827.901 457.448 4
 -2 -16 -8 898.689 431.351 5
 2 16 8 1359.66 382.407 2
 2 -16 -8 567.896 366.472 5
 -2 16 8 1165.62 411.226 2
 2 -16 8 1535.6 731.069 1
 -2 16 8 998.966 566.261 3
 2 16 8 1304.91 665.394 3
 -2 16 -10 30923 727.719 2
 -2 16 10 26848.6 755.927 2
 -2 -16 -10 29380.6 753.042 4
 -2 16 10 27283.5 916.288 3
 -2 -16 10 33166.5 1098.95 1
 -2 -16 -10 25796.6 707.903 5
 2 16 10 25167.4 695.729 2
 2 -16 -10 25903.2 640.197 5
 2 16 10 30315.2 1068.45 3
 2 -16 -12 37.1136 401.096 5
 2 -16 12 598.43 823.611 1
 -2 -16 -12 -263.521 481.78 5
 -2 -16 -12 -131.358 562.954 4
 2 -16 -12 -87.4655 525.177 4
 -2 16 12 95.9756 487.597 2
 2 16 12 -62.4182 442.479 2
 -2 -16 12 -833.095 897.001 1
 2 16 12 -71.1115 847.761 3
 -2 16 12 -1146 760.967 3
 2 -16 14 3349.38 828.257 1
 -2 16 14 -1123.2 958.329 3
 -2 16 14 2769.43 553.843 2
 -2 -16 -14 2588.72 603.999 4
 -2 -16 14 3861.94 909.682 1
 -2 16 -14 2694.95 331.632 3
 2 -16 -14 2991.23 457.168 5
 2 -16 -14 401.961 582.33 4
 2 16 14 4653.84 1027.82 3
 -2 16 -14 3085.18 448.565 2
 -2 -16 -14 2743.65 566.163 5
 -2 16 16 -726.422 588.468 2
 -2 -16 -16 546.697 631.405 4
 -2 16 -16 -175.233 456.278 2
 2 -16 -16 -84.6142 566.167 4
 2 16 16 656.694 1140.32 3
 -2 16 -16 -113.512 335.095 3
 -2 -16 16 141.263 902.3 1
 2 -16 16 90.8918 843.213 1
 2 -16 -16 -194.474 475.68 5
 -2 -16 -16 305.897 558.222 5
 -2 16 16 -1896.39 1054.34 3
 -2 -16 -18 97415.6 1512.75 4
 -2 -16 -18 88872.3 1473.09 5
 -2 16 18 81666.8 1510.41 2
 -2 16 18 100238 2081.47 3
 2 -16 18 98444.8 1782.37 1
 2 16 18 110812 2296.15 3
 -2 -16 18 106725 1898.2 1
 2 -16 -18 89036.5 1414.66 5
 2 -16 -18 90032.2 1466.86 4
 -2 16 20 978.997 658.343 2
 -2 -16 20 1753.8 986.02 1
 -2 -16 -20 1161.28 688.151 4
 -2 -16 -20 426.775 621.323 5
 2 -16 -20 352.941 615.684 4
 2 -16 20 462.04 930.826 1
 2 16 20 2127.71 1375.87 3
 2 -16 -20 307.074 558.147 5
 -2 16 20 1346.23 1173.69 3
 -2 -16 -22 9491.89 744.07 5
 -2 -16 22 10534 1110.3 1
 2 -16 22 8933.91 999.46 1
 2 -16 -22 9690.05 683.321 5
 -2 16 22 9694.61 1351.01 3
 -2 16 22 9280.85 776.92 2
 -2 -16 -22 10559.4 817.92 4
 2 -16 -24 -440.214 627.395 4
 2 -16 24 195.839 924.137 1
 -2 -16 24 -1928.44 1106.54 1
 -2 16 24 -416.748 1325 3
 -2 16 24 -31.7457 710.681 2
 2 -16 -24 -300.631 616.475 5
 2 -16 -26 2787.03 665.395 5
 -2 -16 -26 2733.85 781.039 4
 -2 -16 -26 3173.37 759.399 5
 -2 16 28 -2518.09 1533.62 3
 2 -16 28 -485.245 964.869 1
 2 16 28 1572.56 1717.57 3
 -2 -16 28 -919.591 1014 1
 -2 16 28 -334.834 762.283 2
 2 -16 30 9420 1157.73 1
 -2 -16 30 7746.45 1145.91 1
 -2 -16 -30 8833.4 878.577 5
 -2 16 30 7811.09 1645.53 3
 -2 -16 -32 412.474 805.984 4
 -2 16 32 253.001 786.139 2
 -2 -16 32 1788.16 1106.02 1
 2 16 32 4020.33 1812.15 3
 -2 -16 -32 440.56 774.465 5
 -2 16 32 360.599 1585.12 3
 -2 18 0 86292 1359.39 2
 -2 18 0 99288.3 1377.78 3
 -2 -18 0 103469 1398.27 5
 2 18 0 98216.6 1381.79 3
 -2 -18 0 102034 1786.3 1
 2 -18 0 102905 1391.04 5
 2 -18 0 94395.1 1728.67 1
 2 -18 0 111215 1517.57 4
 -2 -18 0 101863 1378.27 4
 -2 -18 -2 7077.97 550.545 4
 2 -18 -2 3143.05 850.38 1
 2 18 -2 3131.79 356.99 3
 2 -18 2 -5.83738 902.274 1
 -2 18 -2 5117.98 426.658 3
 -2 -18 2 3347.82 502.675 5
 -2 -18 -2 6113.43 527.178 5
 -2 18 2 4268.95 448.454 3
 -2 -18 -2 6037.84 927.098 1
 -2 18 -2 4378.86 450.685 2
 -2 -18 2 3109.87 511.614 4
 -2 -18 2 2946.94 831.307 1
 2 -18 -2 4013.11 556.862 4
 2 -18 -2 4375.48 472.486 5
 -2 18 2 2228.01 432.891 2
 -2 -18 4 8110.88 600.387 4
 -2 18 -4 9454.1 420.611 3
 -2 -18 -4 10881.6 604.033 4
 -2 -18 4 10086.8 883.893 1
 -2 18 -4 10675.5 528.935 2
 2 -18 -4 8186.72 500.162 5
 -2 -18 -4 8983.98 914.7 1
 2 -18 -4 8571.67 586.371 4
 -2 -18 4 9254.14 569.277 5
 -2 18 4 8634.11 567.264 3
 2 18 4 9541.44 630.542 3
 -2 -18 -4 9588.71 580.614 5
 -2 18 4 6362.08 527.76 2
 -2 18 6 230.125 415.055 2
 -2 -18 6 -596.264 471.883 4
 2 18 6 -151.445 620.797 3
 -2 18 -6 -138.267 302.584 3
 2 -18 6 -164.887 973.423 1
 -2 -18 6 89.1177 789.654 1
 -2 -18 -6 -604.5 544.266 4
 2 -18 -6 -913.744 511.385 4
 -2 18 -6 873.306 409.933 2
 -2 18 6 276.915 520.541 3
 2 -18 -6 -750.876 409.582 5
 -2 -18 -6 149.837 455.477 5
 -2 18 -8 17798.7 466.998 3
 2 -18 -8 18862.8 677.435 4
 -2 18 -8 18357 617.462 2
 -2 -18 -8 18927.9 699.297 4
 -2 -18 -8 17816 640.922 5
 2 -18 -8 16609.6 611.719 5
 -2 18 8 18168.7 801 3
 -2 18 8 17069 622.39 2
 2 18 8 19736.6 903.345 3
 -2 18 10 180.089 471.721 2
 -2 18 -10 472.654 286.132 3
 2 -18 -10 -22.1627 511.689 4
 2 18 10 797.845 782.095 3
 -2 -18 10 723.813 848.421 1
 -2 18 -10 189.821 427.466 2
 2 -18 10 -34.9567 828.66 1
 -2 -18 -10 20.4565 550.573 4
 -2 18 10 -202.247 645.39 3
 2 -18 -10 -137.97 426.024 5
 -2 -18 -10 378.415 474.372 5
 -2 18 12 12764.7 669.688 2
 2 18 12 15501.5 1039.21 3
 -2 18 -12 13169.9 603.413 2
 2 -18 -12 13169.3 669.116 4
 -2 18 -12 12314.7 409.93 3
 -2 -18 -12 11168.3 610.061 5
 2 -18 -12 11585.6 561.351 5
 -2 18 12 13266 887.757 3
 -2 -18 12 16835.9 1047.87 1
 -2 -18 -12 13243.8 667.943 4
 2 -18 -14 353.1 468.311 5
 2 -18 -14 -317.971 607.12 4
 2 -18 14 339.586 881.699 1
 -2 -18 -14 587.252 608.401 4
 -2 -18 -14 511.449 542.347 5
 2 18 14 499.827 1027.24 3
 -2 18 -14 399.581 455.585 2
 -2 18 14 168.952 570.316 2
 -2 -18 14 166.1 944.608 1
 -2 18 14 238.924 836.48 3
 -2 -18 -16 15350.1 803.843 4
 -2 -18 16 18116.9 1152.38 1
 -2 18 16 13947 1105.56 3
 -2 18 16 12113.7 747.935 2
 2 18 16 16789.9 1319.4 3
 -2 -18 -16 13132.7 747.185 5
 2 -18 -16 11826.1 613.346 5
 2 -18 -16 13124.3 752.359 4
 2 -18 16 16581.6 1037.92 1
 2 -18 -18 2228.64 658.404 4
 -2 18 18 2353.89 636.673 2
 -2 -18 -18 1051.35 647.892 5
 -2 -18 18 3228.9 1031.18 1
 2 -18 -18 2025.99 539.489 5
 2 -18 18 3204.04 950.362 1
 -2 -18 -18 3073.52 725.933 4
 2 18 18 3878.11 1288.52 3
 -2 18 18 1769.94 1044.9 3
 2 -18 -20 27335.7 844.965 5
 -2 -18 20 38936.3 1392.04 1
 2 -18 -20 27855.8 929.431 4
 2 18 20 37656.6 1714.65 3
 -2 18 20 33751.5 1504.15 3
 2 -18 20 30427.2 1257.49 1
 -2 -18 -20 31867.1 999.318 4
 -2 -18 -20 28424.5 928.978 5
 2 -18 -22 509.777 654.267 4
 -2 18 22 -31.4285 688.33 2
 -2 -18 -22 3640.6 711.349 5
 -2 -18 22 830.805 1059.45 1
 -2 18 22 257.172 1245.75 3
 2 -18 -22 1036.78 609.983 5
 2 -18 22 1195.53 937.237 1
 2 -18 -24 1559.12 693.534 4
 2 -18 -24 1008.17 642.965 5
 -2 18 24 6.67249 734.094 2
 -2 -18 -24 1734.49 769.083 4
 -2 -18 -24 2647.33 713.266 5
 -2 18 26 -2516.72 1440.02 3
 2 18 26 496.604 1570.23 3
 -2 18 26 -758.042 753.525 2
 2 -18 26 -61.1031 935.021 1
 -2 -18 26 -760.162 1092.16 1
 2 -18 -26 117.73 654.258 5
 2 18 28 8848.61 1776.51 3
 -2 -18 28 6826.69 1155.54 1
 -2 18 28 2402.95 1473.89 3
 -2 -18 -28 1439.03 854.311 4
 -2 -18 -28 5341.01 783.13 5
 2 -18 28 6607.2 1019.43 1
 -2 -18 -30 -226.488 733.111 5
 -2 -18 -30 885.243 810.057 4
 2 18 30 1303.68 1703.17 3
 -2 18 30 22.4485 742.251 2
 2 -18 30 1292.28 1010.26 1
 -2 -18 30 1575.4 1087.05 1
 -2 18 30 -1964.89 1517.21 3
 -2 -20 0 -319.156 533.544 5
 -2 -20 0 74.432 548.925 4
 -2 20 0 115.776 431.58 2
 2 -20 0 886.355 578.381 4
 2 -20 0 1295.06 883.812 1
 2 -20 0 1272.23 486.864 5
 -2 -20 0 -346.08 860.316 1
 -2 -20 -2 31171.1 819.974 4
 -2 -20 2 31967.6 830.416 5
 -2 20 -2 27921.7 781.412 2
 -2 20 2 26352.1 750.493 2
 2 -20 -2 25897.9 1148.91 1
 -2 -20 2 31869.1 1172.35 1
 2 -20 -2 30396.6 786.358 5
 -2 -20 2 29092.1 811.488 4
 2 20 2 28966.5 816.896 3
 -2 20 -2 30066.7 727.74 3
 -2 -20 -2 30731.4 1209.86 1
 -2 20 2 28935 762.216 3
 2 -20 -2 30234.3 894.851 4
 2 -20 2 33867.3 1237.78 1
 -2 -20 -2 30942.5 779.374 5
 -2 -20 4 -542.966 541.922 5
 2 -20 4 -110.567 905.984 1
 2 -20 -4 -338.091 455.244 5
 -2 -20 -4 697.413 547.797 4
 -2 -20 -4 -310.473 835.623 1
 -2 20 -4 1438.84 464.078 2
 -2 -20 4 -34.484 852.719 1
 -2 -20 4 -370.957 592.306 4
 -2 -20 -4 612.575 516.845 5
 -2 20 4 -293.143 498.929 3
 2 -20 -4 -26.7149 560.657 4
 2 20 4 888.787 540.92 3
 -2 20 -4 233.986 354.888 3
 -2 -20 -6 3887.11 606.856 4
 -2 20 6 3580.73 589.232 3
 -2 -20 -6 4378.49 866.395 1
 -2 -20 6 5211.44 931.879 1
 2 -20 -6 3092.01 587.565 4
 -2 20 -6 4100.41 373.234 3
 2 -20 -6 3220.82 482.447 5
 -2 20 6 2232.09 509.044 2
 -2 -20 -6 4102.77 540.035 5
 2 20 6 3988.99 680.424 3
 -2 20 -6 4088.07 511.602 2
 -2 -20 -8 359.524 589.76 4
 2 -20 -8 -107.527 457.182 5
 2 20 8 540.333 754.835 3
 -2 20 8 197.179 491.514 2
 2 -20 8 36.3904 849.841 1
 -2 -20 8 89.4152 931.454 1
 -2 20 -8 -61.2815 448.657 2
 -2 20 -8 80.003 304.328 3
 -2 20 8 189.278 649.849 3
 -2 -20 -8 282.248 509.495 5
 2 -20 -8 -19.4678 545.316 4
 2 -20 -10 19427.8 778.078 4
 2 -20 10 19681.2 1058.85 1
 -2 20 10 17695.1 718.934 2
 -2 20 -10 17312.8 693.211 2
 -2 20 -10 17026.2 490.083 3
 -2 -20 -10 19956.4 785.489 4
 -2 -20 -10 16140.5 684.957 5
 2 -20 -10 16188.9 668.28 5
 -2 20 10 20957.6 944.686 3
 -2 -20 10 22861.3 1133.54 1
 2 20 10 19906.9 1036.91 3
 -2 -20 -12 2354.09 640.273 4
 -2 -20 12 3197.37 979.563 1
 -2 -20 -12 1984.09 569.645 5
 2 -20 -12 4910.07 649.048 4
 2 -20 12 1427.91 949.076 1
 -2 20 12 3833.14 614.95 2
 -2 20 12 5190.98 859.565 3
 2 20 12 2082.56 981.611 3
 -2 20 14 1367.82 859.707 3
 2 -20 -14 1562.71 616.897 4
 2 -20 14 683.965 935.699 1
 -2 -20 -14 1486.06 572.884 5
 2 -20 -14 1677.06 507.493 5
 -2 20 14 1264.83 591.605 2
 -2 -20 -14 1659.68 660.117 4
 2 20 14 1491.09 1061.11 3
 -2 -20 14 2898.37 1000.97 1
 -2 -20 -16 691.685 656.167 4
 2 20 16 853.89 1139.1 3
 -2 20 16 365.776 606.002 2
 -2 20 16 -61.4082 931.885 3
 -2 -20 16 677.472 1064.67 1
 -2 -20 -16 907.071 604.769 5
 2 -20 -16 511.33 641.825 4
 2 -20 16 1650.94 912.035 1
 2 -20 -16 716.105 500.944 5
 2 -20 -18 13521.8 788.064 4
 -2 -20 -18 13834.1 800.068 4
 -2 -20 -18 11198.3 737.873 5
 2 -20 -18 11248 652.337 5
 -2 20 18 13224.8 1149.31 3
 2 -20 18 14611.3 1042.35 1
 2 20 18 14361.1 1373.64 3
 -2 -20 -20 1084.03 759.586 4
 2 -20 -20 2338.85 568.567 5
 2 -20 20 3393.11 954.887 1
 2 20 20 3405.38 1381.55 3
 2 -20 -20 2873.84 703.803 4
 -2 20 20 18.6743 677.086 2
 -2 -20 -20 1927.66 682.506 5
 -2 20 20 540.815 1112.88 3
 -2 -20 -22 10279.5 847.348 4
 2 -20 -22 9838.38 800.686 4
 2 -20 -22 8838.09 666.979 5
 -2 -20 -22 10468.5 806.494 5
 2 -20 -24 1221.35 733.443 4
 -2 -20 24 -58.437 1011.66 1
 -2 20 24 79.6072 692.041 2
 2 -20 -24 555.875 612.931 5
 2 20 24 -1644.48 1535.84 3
 -2 20 24 -11.1477 1301.94 3
 2 -20 24 89.6027 904.548 1
 -2 20 26 -763.683 1397.21 3
 -2 -20 26 983.812 1087.64 1
 -2 -20 -26 207.636 718.656 5
 -2 -20 -26 1493.54 805.411 4
 2 -20 26 957.663 946.385 1
 2 20 26 -2252.05 1645.64 3
 2 20 28 -534.004 1655.92 3
 2 -20 28 -259.573 956.353 1
 -2 20 28 -655.473 1452.5 3
 -2 -20 -28 -352.505 728.921 5
 -2 -20 -28 -215.589 817.521 4
 -2 -20 28 -579.835 1094.3 1
 2 -22 0 17614.9 1090.38 1
 2 -22 0 15245.7 750.196 4
 -2 -22 0 16949.2 1093.17 1
 -2 -22 0 16783.2 710.657 5
 -2 22 0 15087.1 611.704 3
 -2 22 0 13556.7 641.446 2
 2 -22 0 15815.1 652.978 5
 -2 22 2 -544.792 493.793 3
 -2 -22 2 -283.577 904.099 1
 -2 -22 -2 112.349 546.685 5
 2 -22 2 -184.325 919.637 1
 2 -22 -2 -84.8672 526.349 5
 2 -22 -2 1408.91 923.078 1
 -2 -22 2 -230.564 584.12 5
 -2 22 2 -244.87 466.726 2
 -2 -22 -2 -592.413 917.689 1
 -2 22 -2 97.6661 471.147 2
 -2 -22 2 -453.943 605.114 4
 -2 -22 -2 23.7418 575.288 4
 -2 22 -2 -402.339 425.736 3
 2 -22 -2 -646.287 657.232 4
 -2 -22 -4 1892.32 943.983 1
 2 -22 -4 1338.6 528.912 5
 2 -22 -4 1298.3 624.173 4
 -2 -22 -4 1438.94 602.957 4
 -2 -22 4 1669.04 632.396 4
 2 22 4 1972.33 606.448 3
 -2 -22 4 1790.98 572.196 5
 -2 -22 -4 1505.72 541.227 5
 -2 22 -4 1161.01 509.97 2
 2 -22 -4 1540.58 942.352 1
 2 -22 4 1971.26 923.728 1
 -2 22 4 1408.23 502.641 2
 -2 -22 4 701.207 921.67 1
 -2 22 -4 1610.71 391.466 3
 -2 22 4 1576.66 540.551 3
 2 -22 -6 -369.439 525.364 5
 -2 22 6 -265.242 589.557 3
 -2 -22 -6 344.008 891.444 1
 2 -22 6 702.569 904.415 1
 -2 22 -6 162.112 349.246 3
 -2 -22 6 -214.214 943.233 1
 2 22 6 805.615 658.687 3
 -2 -22 -6 -140.867 591.883 4
 -2 22 6 326.168 493.43 2
 -2 -22 -6 172.527 555.535 5
 2 -22 -6 -579.956 600.026 4
 -2 -22 -8 17442.8 799.976 4
 -2 -22 -8 14863.3 1047.02 1
 2 -22 -8 20511.8 825.961 4
 -2 -22 -8 15158.1 729.244 5
 -2 22 8 18573.9 873.76 3
 2 -22 8 18608.2 1063.75 1
 2 -22 -8 16342.6 668.075 5
 -2 -22 8 21990 1235.83 1
 2 22 8 17651.9 951.391 3
 -2 -22 10 3147.49 1028.41 1
 -2 -22 -10 1273.43 681.026 4
 2 -22 -10 2762.6 542.688 5
 2 -22 10 2164.47 943.695 1
 -2 22 10 2583.23 576.569 2
 -2 -22 -10 1612.67 591.739 5
 -2 22 10 3233.8 818.549 3
 2 -22 -10 3001.48 637.471 4
 2 22 10 2507.01 912.825 3
 2 -22 12 27379.1 1202.58 1
 -2 -22 12 23733.9 1229.42 1
 -2 22 12 17176.4 973.239 3
 2 22 12 16880.3 1183.47 3
 -2 -22 -12 14409.3 730.501 5
 -2 22 12 13253.7 707.19 2
 2 -22 -12 15161.3 685.377 5
 2 -22 -12 19069.8 800.906 4
 -2 -22 -12 19459.9 861.168 4
 -2 22 14 -87.0638 558.154 2
 -2 -22 14 424.516 1046.48 1
 2 -22 -14 646.522 612.97 4
 2 -22 14 -999.068 952.875 1
 2 -22 -14 88.7524 497.934 5
 2 22 14 -1752.78 1088.65 3
 -2 -22 -14 -335.437 688.625 4
 -2 22 14 -64.4695 839.4 3
 -2 -22 -14 -180.973 588.782 5
 2 -22 16 1998.72 907.214 1
 2 -22 -16 2687.14 667.849 4
 -2 22 16 2423.25 913.964 3
 -2 -22 -16 2388.07 701.877 4
 -2 -22 -16 2187.77 619.422 5
 -2 -22 16 5240.27 1156.82 1
 -2 22 16 2322.82 620.227 2
 2 -22 -16 1941.24 550.273 5
 2 22 16 3228.04 1173.52 3
 2 -22 -18 336.666 671.36 4
 -2 -22 -18 664.056 699.86 4
 -2 22 18 149.262 633.804 2
 -2 -22 18 -135.536 1097.21 1
 -2 -22 -18 -191.216 594.599 5
 -2 22 18 563.691 980.611 3
 2 -22 -18 643.49 540.637 5
 2 22 18 943.017 1205.98 3
 2 -22 -20 7556.25 650.366 5
 2 -22 -22 -238.26 731.279 4
 -2 22 22 -1260.55 1172.64 3
 2 -22 -22 955.544 592.854 5
 2 -22 22 -185.482 952.758 1
 -2 22 22 271.566 699.843 2
 -2 -22 22 329.909 1079.37 1
 -2 -22 -24 763.878 729.474 4
 -2 -22 24 -518.444 1027.46 1
 -2 -22 -24 546.507 693.846 5
 2 -22 24 600.839 937.72 1
 -2 22 24 21.1997 1243.29 3
 2 22 24 127.629 1502.25 3
 -2 -22 26 348.754 1043.98 1
 2 -22 26 -855.429 963.66 1
 2 22 26 148.374 1558.03 3
 -2 22 26 -2301.78 1303.76 3
 -2 -22 -26 789.211 757.124 4
 -2 -22 -26 119.31 720.28 5
 -2 -24 0 3.71676 614.239 4
 2 -24 0 -200.953 953.446 1
 -2 24 0 700.894 465.181 3
 2 -24 0 -887.039 540.933 5
 2 -24 0 -637.758 621.56 4
 -2 -24 0 -269.732 589.042 5
 -2 -24 0 -1241.18 966.135 1
 -2 24 2 6419.48 584.109 3
 2 -24 -2 5836.34 740.846 4
 -2 24 -2 5769.22 491.626 3
 -2 -24 2 6849.33 1008.62 1
 -2 -24 -2 4466.66 1000.14 1
 -2 -24 2 7517.83 670.349 5
 2 -24 2 7247.27 1019.76 1
 -2 -24 -2 5662.48 639.348 5
 2 -24 -2 5497.6 606.291 5
 -2 -24 2 5826.24 733.98 4
 2 -24 -2 6822.78 1016.76 1
 2 -24 -4 855.597 692.828 4
 2 -24 4 -259.46 909.062 1
 -2 24 4 -181.159 556.616 3
 -2 -24 4 3.90557 566.476 5
 2 -24 -4 41.6652 555.333 5
 -2 -24 -4 -1040.33 955.464 1
 -2 -24 4 -831.626 980.974 1
 -2 -24 4 -712.839 615.116 4
 -2 -24 -4 -159.699 608.842 4
 -2 -24 -4 -535.59 550.01 5
 2 -24 6 1332.16 924.374 1
 -2 24 6 2104.18 632.343 3
 2 -24 -6 2422.85 650.823 4
 -2 -24 6 2262.52 1009.25 1
 2 -24 -6 2701.61 999.272 1
 2 -24 -6 2054.96 548.331 5
 -2 -24 -6 1949.96 591.541 5
 -2 -24 -6 542.11 643.645 4
 -2 -24 -6 1951.51 950.424 1
 -2 -24 8 2578.5 1077.01 1
 2 -24 8 632.354 916.122 1
 2 24 8 2646.17 759.39 3
 -2 -24 -8 2394.14 612.484 5
 -2 -24 -8 2534.76 945.205 1
 -2 -24 -8 1248.1 655.587 4
 2 -24 -8 1153.75 541.85 5
 -2 24 8 1569.2 679.667 3
 2 -24 -8 1458.52 631.499 4
 2 -24 10 31097.6 1227.28 1
 -2 -24 -10 23397.8 1188.38 1
 -2 -24 10 38214.5 1410.98 1
 -2 -24 -10 28206.2 946.526 4
 2 -24 -10 24066.3 783.983 5
 2 -24 -10 28531.4 927.162 4
 -2 24 10 29182 1052.3 3
 2 24 10 31974.3 1182.53 3
 -2 -24 -10 25922 862.918 5
 2 -24 -12 -704.401 645.745 4
 -2 -24 -12 -490.053 687.834 4
 2 -24 -12 -458.702 541.104 5
 -2 -24 -12 241.524 579.282 5
 2 -24 12 -371.523 935.964 1
 -2 24 12 397.697 844.249 3
 -2 -24 12 -1290.16 1033.54 1
 2 24 12 -1161.78 982.612 3
 2 -24 -14 34.6141 654.558 4
 -2 24 14 496.661 812.583 3
 2 -24 -14 325.189 544.311 5
 -2 -24 -14 529.012 696.852 4
 -2 -24 14 -60.7648 1063.23 1
 -2 -24 -14 644.685 574.189 5
 2 24 14 119.428 1064.57 3
 2 24 16 -1700.5 1162.53 3
 2 -24 -16 -375.181 547.404 5
 2 -24 -16 -10.2561 667.629 4
 2 -24 -18 2942.54 607.415 5
 2 -24 18 5263.49 1005.48 1
 2 -24 -20 -95.5613 716.256 4
 -2 -24 -20 -15.4181 722.715 4
 -2 -24 20 -1229.94 1071.15 1
 -2 24 20 248.749 998.643 3
 2 -24 -20 -391.933 589.896 5
 -2 -24 -20 216.704 612.828 5
 -2 -24 22 4105.78 1115.2 1
 -2 -24 -22 229.004 801.235 4
 2 -24 22 4399.46 1005.78 1
 2 24 22 2898.1 1442.17 3
 -2 -24 -22 4192.55 686.876 5
 -2 24 22 3607.64 1151.16 3
 -2 -24 24 -836.782 1056.96 1
 2 24 24 -883.957 1516.74 3
 -2 -24 -24 856.002 766.001 4
 2 -24 24 -1674.98 988.069 1
 -2 -24 -24 122.955 648.871 5
 -2 24 24 -116.411 1159.71 3
 -2 -26 0 4833.22 1028.57 1
 -2 26 0 6256.57 570.928 3
 -2 -26 0 5803.87 684.411 5
 2 -26 0 5579.65 1055.62 1
 2 -26 -2 -123.244 561.547 5
 -2 -26 2 -396.83 680.025 4
 -2 -26 -2 -526.438 639.762 4
 2 -26 2 485.346 932.316 1
 -2 -26 -2 -954.773 965.486 1
 -2 -26 -2 -589.012 591.958 5
 -2 -26 2 -398.123 975.649 1
 2 -26 -2 -807.564 974.105 1
 -2 26 2 -29.141 516.606 3
 2 -26 -2 -706.906 670.517 4
 2 -26 -4 811.909 717.694 4
 -2 -26 -4 592.533 644.347 4
 -2 -26 4 -460.142 596.89 5
 -2 -26 4 -369.175 595.883 4
 -2 26 4 726.368 562.781 3
 -2 -26 -4 -1034.47 961.629 1
 -2 -26 -4 -212.18 594.552 5
 2 -26 -4 475.15 564.822 5
 -2 -26 4 17.3514 995.999 1
 2 -26 -4 476.479 964.526 1
 2 -26 4 110.996 932.873 1
 2 -26 -6 678.828 656.181 4
 2 -26 -6 276.802 560.745 5
 -2 -26 -6 106.343 645.596 4
 -2 -26 6 204.249 1015.96 1
 -2 26 6 -21.3901 599.692 3
 -2 -26 -6 293.296 975.235 1
 2 -26 6 1250.28 953.196 1
 -2 -26 -6 -81.2857 552.994 5
 2 -26 -6 702.846 980.054 1
 2 -26 -8 12202.4 775.052 4
 -2 -26 -8 11361.8 719.313 5
 2 -26 -8 11043.7 676.657 5
 -2 -26 -8 11536.7 1063.11 1
 -2 26 8 12214.5 797.929 3
 -2 -26 -10 1386.46 921.597 1
 -2 26 10 6.40405 701.481 3
 2 -26 -10 -78.2771 535.235 5
 2 26 10 -14.9199 815.267 3
 2 -26 -10 312.118 644.695 4
 2 -26 -12 3929.11 578.421 5
 2 -26 -12 4658.22 707.025 4
 -2 26 12 4960.44 819.911 3
 2 26 12 4632.34 963.054 3
 2 -26 -14 -82.6628 685.318 4
 -2 -26 -14 -832.853 683.704 4
 2 -26 14 -91.9199 966.404 1
 2 26 14 -1223.93 1027.12 3
 2 -26 -14 -392.245 563.057 5
 -2 -26 -16 438.438 593.661 5
 -2 -26 16 902.322 1098.84 1
 -2 -26 -16 30.1939 697.069 4
 -2 26 16 666.377 910.625 3
 2 26 18 -964.519 1255.8 3
 -2 26 18 -334.837 950.63 3
 -2 -26 -18 -63.1952 731.111 4
 -2 -26 -18 -790.048 622.7 5
 2 -26 18 366.779 979.972 1
 -2 -26 -20 4262.03 817.824 4
 2 26 20 294.567 1330.53 3
 -2 -26 -20 4328.56 672.389 5
 -2 -26 20 3463.57 1103.06 1
 2 -26 20 3891.77 987.127 1
 2 -26 -20 293.632 742.483 4
 -2 26 20 3386.53 1077.99 3
 -2 -28 2 1710.42 989.844 1
 -2 -28 -2 1526.45 1002.21 1
 -2 -28 4 -793.447 999.856 1
 -2 28 4 320.08 584.203 3
 -2 -28 -4 -1332.94 970.146 1
 -2 -28 -6 2534.77 634.168 5
 -2 -28 6 112.043 1047.46 1
 -2 -28 -6 2783.24 698.943 4
 -2 -28 -6 1146.21 970.212 1
 2 -28 8 -1305.58 935.607 1
 -2 -28 -8 473.997 584.934 5
 -2 28 8 -409.026 657.229 3
 -2 -28 -10 6472.68 712.833 4
 2 -28 10 5083.64 985.323 1
 -2 -28 -10 4373.07 678.239 5
 -2 -28 12 -373.542 1058.31 1
 2 -28 12 -8.31825 1046.86 1
 -2 -28 -12 -809.832 675.116 4
 2 -28 -14 -138.051 700.964 4
 -2 -28 -14 -43.1903 684.6 4
 2 -28 14 3012.69 1024.95 1
 -2 -28 14 1500.88 1098.81 1
 -2 28 14 23.0157 826.707 3
 2 -28 -16 -614.715 709.94 4
 2 -28 16 -268.089 918.518 1
 -2 -28 16 1492.86 1124.64 1
 -2 -28 -16 -1055.24 728.27 4
 2 -28 -16 212.224 584.1 5
 -2 -28 -16 -799.384 631.351 5
 -2 28 16 8.4543 906.795 3
 2 28 16 -388.635 1057.6 3
 2 -28 -18 1771.89 633.197 5
 2 -28 -18 3809.97 753.787 4
 -2 -28 -18 1197.45 750.159 4
 2 -28 18 2760.61 955.073 1
 -2 -28 -18 1058.33 647.258 5
 -2 -28 18 3526.52 1154.58 1
 -2 28 18 2356.09 1031.9 3
 -2 -30 0 4424.78 750.123 4
 2 -30 0 3326.26 1015.26 1
 -2 -30 0 5862.66 667.573 5
 -2 -30 -2 -771.676 721.124 4
 -2 -30 2 -423.4 632.037 4
 -2 -30 -2 -308.38 630.252 5
 -2 -30 2 547.221 606.14 5
 2 -30 -2 1222.42 1019.95 1
 2 -30 -4 4094.38 1091.05 1
 -2 -30 -4 1706.03 706.771 4
 -2 -30 -4 1437.01 641.554 5
 2 -30 -4 2262.43 615.016 5
 2 -30 -4 1932.99 731.046 4
 -2 -30 -6 3347.65 707.353 4
 -2 -30 6 -196.656 1055.18 1
 2 -30 -6 643.126 604.799 5
 2 -30 -6 1033.37 1025.73 1
 2 -30 -6 289.759 751.128 4
 2 -30 6 -219.173 914.421 1
 -2 -30 -6 1648.94 631.313 5
 -2 -30 -8 4225.19 729.711 4
 2 -30 -8 1841.01 767.225 4
 -2 -30 8 2451.34 1099.93 1
 2 -30 -8 2528.71 1053.07 1
 2 -30 8 1868.94 953.977 1
 2 -30 -8 2257.6 643.328 5
 -2 -30 -8 2341.19 642.729 5
 2 -30 -10 -54.9261 707.438 4
 2 -30 -10 -348.887 585.08 5
 -2 -30 10 -363.519 1043.41 1
 -2 -30 -10 -1021.66 688.236 4
 -2 -30 -10 -613.027 583.9 5
 -2 30 10 -148.001 712.744 3
 2 -30 -10 669.133 1026.92 1
 2 -30 10 -766.508 933.975 1
 2 -30 -12 1826.47 619.004 5
 -2 30 12 2581.63 805.697 3
 -2 -30 -12 1364.23 614.275 5
 2 -30 -12 3127.16 1103.89 1
 2 -30 12 103.153 1041.74 1
 -2 -30 12 5089.5 1132.52 1
 -2 -30 -12 352.882 683.63 4
 2 -30 -12 1652.43 733.707 4
 -2 -32 0 2989.61 717.551 4
 -2 -32 0 1766.87 1002 1
 -2 -32 0 3138.01 632.697 5
 -3 1 -1 20335.3 261.516 2
 -3 1 1 20043.5 261.184 2
 -3 -1 1 18577.1 288.519 1
 -3 -1 -1 18521.1 295.702 3
 -3 -1 1 17875.7 274.918 3
 -3 1 -1 19754.9 315.189 3
 -3 -1 1 19747 250.731 5
 -3 -1 -1 18140.5 286.136 5
 -3 1 1 17641.5 300.734 3
 -3 1 -1 19057 289.55 5
 -3 -1 -3 421078 3905.06 3
 -3 -1 3 416077 3917.43 1
 -3 1 -3 444837 3906.03 3
 -3 -1 3 380166 3801.56 5
 -3 1 -3 411493 3921.7 5
 3 -1 3 435276 3910.66 1
 -3 -1 3 379493 3842.09 3
 -3 1 3 424750 3921.68 1
 -3 1 3 405643 3903.75 3
 -3 1 -3 425048 3853.34 2
 -3 -1 -3 376301 3829.71 2
 -3 -1 -3 414037 3909.22 5
 -3 -1 -5 30750.5 421.585 2
 3 -1 -5 25660.2 369.015 4
 3 -1 5 30264.5 474.564 1
 -3 1 -5 31555.1 461.069 3
 -3 -1 -5 29198.8 468.089 3
 -3 -1 5 27885.9 349.11 4
 3 1 5 28936.8 386.222 1
 -3 1 5 31482.6 509.471 3
 -3 1 -5 30958.7 424.554 2
 -3 -1 5 29785.9 426.396 3
 -3 -1 -5 29787.8 487.316 5
 -3 1 5 34058.7 548.673 1
 -3 1 -5 32228.1 515.287 5
 -3 -1 5 27628.1 509.285 1
 3 -1 -7 29634.9 445.941 4
 -3 -1 -7 33692.4 506.774 4
 -3 1 -7 33344.4 588.631 5
 -3 1 -7 33530.4 548.322 3
 3 1 7 35831.8 494.806 1
 -3 1 -7 32117.4 503.474 2
 -3 -1 7 33863.7 542.44 3
 -3 1 7 34722.5 606.187 3
 3 -1 -7 32751.5 442.507 5
 3 -1 7 33551.4 548.049 1
 -3 -1 7 31549.5 595.86 1
 -3 -1 -7 34028.8 563.728 5
 -3 1 7 31487.6 596.995 1
 -3 -1 -9 360.819 304.898 5
 3 -1 -9 421.837 225.434 5
 3 1 -9 496.65 165.795 4
 3 -1 -9 515.979 195.61 4
 -3 -1 9 212.54 308.891 3
 -3 -1 -9 567.444 274.134 4
 3 1 9 378.841 262.713 1
 3 -1 9 462.612 292.86 1
 -3 1 -9 422.799 238.507 3
 -3 1 -9 542.312 219.267 2
 -3 -1 9 292.408 334.844 1
 -3 1 9 460.858 353.202 3
 -3 1 -9 544.442 336.477 5
 -3 1 9 410.687 317.853 1
 -3 1 11 8748.25 442.198 1
 3 -1 -11 8897.42 299.416 4
 3 1 -11 8198.8 276.136 4
 -3 1 -11 8945.3 360.453 4
 3 1 11 8902.51 384.9 1
 -3 1 11 9274.37 502.834 3
 3 -1 11 9037.17 408.263 1
 3 1 -11 8689.2 352.787 5
 -3 -1 11 8805.63 461.263 1
 -3 -1 -11 8387.48 363.875 4
 -3 -1 11 8927.8 470.132 3
 3 -1 -11 9383.69 334.646 5
 -3 -1 -11 9533.45 418.381 5
 -3 1 -11 9070.76 435.907 5
 3 -1 -13 49995.8 734.885 4
 3 1 -13 46991.4 702.959 4
 3 -1 -13 52267.1 777.618 5
 3 -1 13 50827.4 881.224 1
 -3 -1 13 49200.8 967.874 3
 3 1 13 50678.7 832.355 1
 -3 1 13 50873.9 1033.53 3
 3 1 -13 48278.1 786.39 5
 -3 1 15 144809 1838.09 1
 3 -1 -15 139841 1665.56 5
 3 1 15 140070 1739.68 1
 3 -1 15 141453 1803.16 1
 -3 -1 15 139832 1938.03 3
 -3 1 15 138688 1986.35 3
 3 -1 -15 133898 1620.74 4
 -3 1 -15 144878 1789.35 5
 -3 -1 15 141367 1858.46 1
 -3 -1 -15 142950 1766.43 5
 3 1 -15 135586 1689.16 5
 -3 -1 17 98025.3 1555.7 1
 -3 1 -17 101788 1352.33 4
 3 1 17 101394 1443.71 1
 -3 1 17 101183 1525.65 1
 -3 1 -17 102983 1471.43 5
 3 1 -17 97551.4 1376.05 5
 -3 -1 17 95207.3 1649.93 3
 3 -1 -17 97757 1355.73 5
 -3 -1 -17 99231 1349.25 4
 -3 -1 -17 98807.3 1451.96 5
 -3 1 19 5036.02 677.723 1
 -3 -1 19 4473.79 680.218 1
 3 -1 -19 3591.03 418.366 4
 -3 1 -19 4950.39 515.314 4
 3 -1 19 4516.76 607.109 1
 -3 -1 -19 5414.87 611.871 5
 -3 1 -19 4159.35 625.36 5
 -3 1 19 2799.01 816.415 3
 3 1 21 9957.22 691.351 1
 -3 -1 -21 9810.58 591.844 4
 -3 1 -21 5994.16 586.487 4
 -3 1 21 7587.34 796.648 1
 3 -1 21 11058 725.472 1
 3 -1 -21 8801.81 619.679 5
 -3 -1 21 9729.61 794.204 1
 -3 -1 21 8856.6 922.55 3
 3 1 -21 9094.05 631.637 5
 -3 1 23 30482.2 1056.24 1
 -3 -1 23 31595.5 1068.01 1
 -3 -1 23 30405.6 1277.16 3
 3 1 23 30344.7 965.119 1
 3 -1 23 30722.1 1002.58 1
 -3 -1 -23 30575.1 963.108 5
 -3 1 23 34565.8 1370.2 3
 3 -1 -23 31235 897.816 5
 3 1 -23 29249.8 881.932 5
 -3 -1 -23 30871.8 851.347 4
 -3 1 -25 21892.1 961.137 5
 -3 -1 25 22720.7 1045.55 1
 3 1 25 23317.8 961.074 1
 -3 1 -25 18861.9 790.527 4
 3 -1 25 23673.1 1016.64 1
 -3 -1 25 23188.9 1293.5 3
 -3 -1 -25 19496.7 825.497 4
 -3 -1 -25 22646.3 930.816 5
 3 -1 -25 23784.4 854.657 5
 -3 1 25 24452 1028.53 1
 3 1 -25 22116.2 872.129 5
 -3 1 25 24798.9 1375.31 3
 -3 1 27 6895.26 905.475 1
 -3 1 27 6722.86 1268.73 3
 -3 -1 27 5913.08 1172.94 3
 -3 -1 -27 4558.11 701.201 4
 3 -1 27 5325.12 856.724 1
 -3 1 -27 4081.37 677.254 4
 -3 -1 27 6744.6 936.227 1
 3 1 27 5221.92 798.545 1
 3 1 -27 5033.07 775.269 5
 -3 -1 -27 4972.6 794.308 5
 -3 1 -27 5175.27 816.065 5
 3 -1 -27 7034.23 750.815 5
 -3 -1 -29 -381.231 676.981 4
 3 1 -29 1655.52 755.207 5
 -3 -1 29 -403.19 1206.75 3
 -3 1 -29 575.39 644.307 4
 -3 1 -29 -23.0458 773.83 5
 -3 1 29 246.451 887.154 1
 3 -1 -29 1250.53 730.438 5
 -3 -1 29 1098.59 925.023 1
 -3 -1 -29 45.9385 764.355 5
 3 1 29 361.545 753.371 1
 3 -1 29 104.458 816.584 1
 -3 1 29 -1497.12 1326.08 3
 -3 1 -31 960.907 789.422 5
 -3 1 -31 524.45 691.877 4
 -3 -1 -31 363.973 754.41 5
 -3 -1 -31 498.357 680.591 4
 -3 1 31 576.639 900.491 1
 3 -1 31 574.311 858.212 1
 3 1 31 -208.233 804.831 1
 3 1 -31 1405.86 763.608 5
 -3 1 31 1069.88 1334.46 3
 3 -1 -31 1491.55 755.654 5
 3 1 -33 4746.92 837.299 5
 3 1 33 5101.09 883.922 1
 -3 -1 -33 4796.91 789.394 4
 -3 -1 33 5424.07 986.498 1
 3 -1 33 5015.37 949.08 1
 -3 1 33 5384.47 1413.23 3
 -3 -1 -35 9769.32 896.677 5
 -3 1 35 8231.03 997.846 1
 -3 -1 35 8966.07 1011.83 1
 -3 1 -35 10026 929.57 5
 -3 3 -1 51559.8 591.796 2
 -3 3 1 51717.7 606.868 2
 -3 -3 1 48034.7 598.03 1
 -3 -3 -1 47396.6 608.078 5
 -3 3 -1 51570.9 621.666 3
 -3 -3 1 54630.8 586.976 5
 -3 3 1 50085.6 632.244 3
 -3 -3 -1 50221.1 596.07 3
 -3 -3 1 47729 551.657 3
 3 -3 3 6346.32 356.68 1
 -3 -3 3 5860.58 188.411 5
 -3 3 3 6907.79 236.324 2
 3 -3 -3 6319.75 219.516 4
 -3 3 -3 5967.05 206.163 2
 -3 -3 3 5764.11 273.799 1
 -3 -3 -3 6079.65 251.611 5
 -3 -3 3 5168.75 133.722 3
 -3 3 3 6125.71 256.938 3
 -3 -3 -3 6076.89 191.288 4
 -3 3 -3 6139.01 223.864 3
 -3 3 -5 250698 2447.2 2
 -3 -3 -5 246173 2433.22 4
 -3 3 5 259221 2571.07 3
 -3 -3 -5 257594 2513.99 5
 3 -3 -5 251573 2428.97 4
 -3 3 -5 248749 2465.53 3
 -3 -3 5 250667 2368.71 3
 3 -3 5 246612 2541.39 1
 -3 3 5 245375 2518.42 1
 -3 -3 5 247142 2541.47 1
 3 -3 -5 250684 2347.81 5
 3 -3 -7 16822.6 353.932 4
 -3 3 -7 16707 350.205 2
 3 -3 7 17566 481.732 1
 -3 -3 7 16964.8 479.503 1
 -3 3 -7 17281.2 363.882 3
 -3 -3 7 17412.7 333.061 3
 3 3 7 18642.6 305.069 1
 3 -3 -7 17169.9 284.317 5
 -3 3 7 16926.6 475.907 3
 -3 -3 -7 17007.2 376.068 4
 -3 -3 -7 16619.4 424.15 5
 -3 3 7 16468.7 435.273 1
 -3 3 -9 30413.9 524.333 2
 -3 -3 9 35317.4 578.577 3
 3 3 -9 34511.8 436.99 4
 3 -3 -9 30895.5 469.642 5
 -3 -3 -9 32148.7 608.886 5
 -3 3 -9 30382.9 532.6 3
 -3 -3 9 30832.6 656.465 1
 -3 -3 -9 30883.6 542.856 4
 3 -3 9 31133 622.523 1
 -3 3 -9 33724.4 652.082 5
 -3 3 9 32591.6 630.667 1
 3 -3 -9 30011.4 500.958 4
 3 3 9 34268.7 505.308 1
 -3 3 9 32324.2 710.885 3
 -3 -3 11 1300.87 345.643 3
 3 3 -11 1413.27 195.272 4
 -3 3 11 1287.72 350.553 1
 -3 -3 -11 1043.54 306.74 4
 -3 3 -11 1208.98 246.808 2
 3 3 11 1027.13 260.536 1
 -3 3 -11 1164.2 258.245 3
 3 -3 11 1347.89 361.457 1
 -3 -3 -11 1188.13 332.731 5
 3 -3 -11 1267.99 251.632 5
 -3 3 -11 1345.99 385.693 5
 3 -3 -11 1148.91 257.549 4
 -3 -3 11 1000.69 384.925 1
 -3 3 11 957.88 441.667 3
 3 3 -13 127500 1402.62 4
 -3 -3 13 123582 1629.94 3
 3 -3 -13 121681 1433.6 5
 3 -3 -13 117374 1445.71 4
 3 -3 13 121418 1601.65 1
 -3 3 13 124929 1780.38 3
 -3 -3 15 144820 1934.69 3
 -3 3 15 147774 1855.77 1
 -3 -3 -15 144765 1723.79 4
 -3 -3 15 144825 1923.84 1
 3 -3 15 143103 1875.01 1
 3 -3 -15 134839 1681.53 4
 3 -3 -15 144370 1687.66 5
 -3 -3 -15 144652 1793.95 5
 3 3 -15 142429 1636.77 4
 3 3 15 149078 1747.06 1
 -3 3 -15 156171 1887.96 5
 3 3 17 33706 754.479 1
 3 -3 -17 31658.4 681.525 4
 -3 -3 17 33773 957.187 1
 -3 3 -17 35707.7 907.882 5
 -3 -3 -17 35575.2 763.377 4
 3 -3 -17 32230.7 707.541 5
 -3 3 -17 34882.4 750.317 4
 -3 3 17 35181.2 1115.17 3
 -3 3 17 32986.8 858.463 1
 -3 -3 -17 34217.9 814.492 5
 3 3 -19 2406.16 546.651 5
 -3 -3 -19 2769.15 508.591 4
 -3 3 -19 1872.28 476.801 4
 -3 3 -19 1988.85 656.644 5
 3 -3 -19 1361.69 416.303 4
 -3 -3 19 1478.03 694.746 1
 -3 3 19 355.558 858.906 3
 -3 3 19 584.563 617.344 1
 -3 -3 -19 1678.15 547.255 5
 3 -3 19 1820.6 653.4 1
 3 3 21 10469.4 633.631 1
 -3 -3 -21 10751.9 640.636 4
 -3 -3 21 10499.4 842.073 1
 3 3 -21 11627.6 690.652 5
 -3 -3 -21 10146.2 682.505 5
 3 3 23 24477.6 858.018 1
 -3 -3 -23 27524.9 857.919 4
 3 3 -23 26865.9 893.646 5
 3 -3 23 28844.5 1062.58 1
 -3 -3 -23 24409.1 865.511 5
 -3 -3 23 25287.8 1068.52 1
 3 -3 -23 24843.5 808.541 5
 -3 -3 25 14412.5 1019.27 1
 -3 -3 -25 12885.9 769.905 4
 -3 3 -25 12981.2 880.874 5
 -3 -3 -25 14698.6 835.012 5
 3 -3 25 12954.1 938.279 1
 -3 3 -25 11427.6 700.327 4
 -3 3 25 12569 1292.38 3
 3 -3 -25 13166.2 735.976 5
 3 3 25 13903.7 811.396 1
 3 3 -25 14365.3 841.195 5
 -3 3 25 12959.2 887.27 1
 3 -3 -27 6014.15 719.517 5
 -3 3 -27 4166.39 827.683 5
 -3 3 27 5282.24 1300.49 3
 -3 -3 -27 5335.95 726.396 4
 -3 -3 27 6164.43 1094.47 3
 3 3 27 4979.13 762.498 1
 -3 3 27 6457.61 879.064 1
 -3 -3 27 5587.99 958.556 1
 3 -3 27 4621.14 857.731 1
 3 3 -27 5512.71 786.771 5
 -3 -3 -27 4878.79 768.753 5
 -3 3 -29 -101.706 837.303 5
 -3 3 -29 -163.674 626.7 4
 -3 3 29 756.056 865.107 1
 -3 -3 -29 958.338 686.112 4
 3 3 29 -140.57 707.203 1
 -3 -3 29 1448.8 939.179 1
 3 -3 29 -253.602 871.408 1
 3 3 -29 879.217 751.845 5
 -3 3 29 1506.08 1331.57 3
 3 -3 -29 949.28 734.431 5
 -3 -3 -29 -288.948 744.523 5
 -3 3 31 5416.31 1402.55 3
 3 3 -31 4115.61 818.355 5
 3 3 31 3789.04 781.303 1
 -3 -3 -31 3477.7 771.531 4
 -3 3 31 5730.33 938.685 1
 3 -3 31 4894.33 975.868 1
 -3 3 -31 4277.12 702.875 4
 3 -3 -31 3988.51 809.469 5
 -3 -3 -31 3253.39 800.327 5
 -3 -3 33 9052.32 1009.17 1
 -3 -3 -33 4613.89 830.42 4
 3 -3 33 7713.25 1043.14 1
 -3 3 33 9795.24 1531.07 3
 3 3 -33 6485.09 865.256 5
 -3 -3 -35 1385.61 851.119 5
 -3 3 35 902.785 892.955 1
 -3 -3 35 2137.11 949.823 1
 -3 3 -35 197.541 852.68 5
 -3 5 -1 4859.18 224.808 3
 -3 -5 -1 4022.62 117.793 2
 -3 -5 -1 4221.91 162.587 4
 -3 -5 -1 4116.82 230.733 1
 -3 5 1 5066.97 257.448 3
 -3 -5 1 5122.67 215.372 5
 -3 5 1 4536.11 225.505 2
 -3 -5 -1 5085.81 241.285 5
 -3 -5 1 4627.82 256.034 1
 -3 5 -1 4477.79 215.235 2
 3 -5 -3 89827.4 923.974 5
 -3 5 -3 88027.8 988.949 2
 -3 5 3 87916.7 1016.24 2
 -3 -5 -3 84547.5 943.641 4
 -3 -5 -3 88600.2 1015.44 5
 3 -5 3 87945.9 1152.58 1
 -3 5 -3 93742.5 1004.23 3
 -3 -5 3 84741.7 1044.46 1
 -3 -5 -3 78683.4 969.063 1
 -3 5 3 86936.3 1058.66 3
 -3 -5 3 88880.1 977.565 5
 -3 -5 5 6074.47 178.659 4
 3 -5 -5 6448.97 274.964 4
 -3 -5 5 5786.13 233.565 5
 -3 -5 5 5981.55 170.884 4
 -3 5 -5 7244.21 253.56 3
 3 5 5 6780.18 250.489 2
 -3 5 5 7678.81 300.611 2
 -3 5 5 6550.52 380.274 3
 -3 -5 5 6187.88 348.529 1
 -3 -5 -5 6544.78 301.56 5
 3 -5 5 6022.6 406.359 1
 -3 5 -5 7340.25 261.743 2
 3 -5 -5 6678.79 186.763 5
 3 -5 -7 147237 1522.47 4
 -3 5 -7 139303 1512.82 2
 -3 -5 -7 139525 1505.23 4
 -3 5 7 149495 1681.9 3
 -3 5 -7 145770 1516.9 3
 -3 -5 7 142624 1669.64 1
 3 -5 -7 144911 1432.9 5
 -3 5 7 138348 1554.8 2
 -3 -5 -7 141524 1560.57 5
 3 5 7 144175 1545.01 2
 3 -5 7 139923 1638.44 1
 3 -5 -9 460.664 251.738 4
 -3 -5 -9 418.731 279.927 4
 3 -5 9 484.123 368.126 1
 -3 -5 9 250.928 364.581 1
 -3 5 9 309.266 310.071 1
 3 5 9 345.449 188.85 1
 -3 5 -9 475.369 217.971 2
 3 -5 -9 512.853 198.595 5
 -3 -5 -9 491.763 299.554 5
 -3 5 9 470.822 394.013 3
 -3 5 -9 519.736 212.29 3
 -3 -5 9 496.019 212.654 3
 -3 5 -11 48852.6 744.308 2
 -3 -5 11 46580.6 915.14 1
 3 5 -11 50350.6 645.002 4
 3 -5 -11 47182 675.524 5
 -3 5 -11 46966 719.694 3
 3 5 11 52506.7 716.618 1
 3 -5 -11 44884.2 706.51 4
 -3 5 11 49772.9 999.632 3
 -3 -5 11 48019.1 749.545 3
 3 -5 11 46123.5 867.729 1
 3 -5 -13 101520 1302.27 4
 3 -5 -13 105436 1263.71 5
 3 5 -13 104817 1218.95 4
 3 5 13 104470 1268.37 1
 3 -5 13 104432 1474.29 1
 -3 -5 13 101775 1373.49 3
 3 -5 -15 36395.3 699.203 5
 -3 -5 -15 39867.7 789.185 4
 3 5 15 34899.7 689.709 1
 3 5 -15 36193.1 646.41 4
 -3 -5 15 37962 982.559 1
 -3 5 -15 39544.4 901.578 5
 -3 -5 -15 37133.9 816.317 5
 3 -5 -15 36117.3 712.656 4
 -3 5 15 39335.3 862.03 1
 -3 5 17 23412 767.169 1
 -3 -5 -17 23759.3 691.894 4
 -3 5 -17 23125.2 627.334 4
 3 -5 17 21079.6 788.763 1
 -3 -5 17 21971.8 890.445 1
 -3 5 17 24247.5 1054.7 3
 -3 -5 -17 21146.4 713.496 5
 3 5 17 20110 595.681 1
 3 -5 -17 21715.6 611.54 5
 3 -5 -17 20888.9 600.575 4
 -3 5 -17 22584.8 812.093 5
 -3 5 -19 1367.34 550.34 4
 3 -5 -19 2716.2 464.001 4
 3 -5 19 2837.39 725.933 1
 -3 5 -19 1026.93 740.137 5
 -3 5 19 3046.36 637.221 1
 -3 -5 -19 2280.49 544.612 4
 -3 -5 19 2264.63 702.371 1
 -3 -5 -19 2501.09 563.047 5
 -3 -5 -21 8282.29 633.893 4
 -3 -5 21 6920.71 822.858 1
 -3 -5 -21 7644.72 686.32 5
 3 5 21 7166.31 562.841 1
 3 5 -21 7825.91 656.61 5
 3 5 -23 15781.9 800.851 5
 -3 -5 -23 15487.1 763.438 4
 -3 -5 23 13027.8 958.023 1
 3 5 23 14196.6 699.974 1
 -3 5 23 15199.7 845.727 1
 3 -5 -23 14714.2 710.936 5
 -3 5 23 16745.5 1285.98 3
 -3 -5 -23 15043.9 810.314 5
 3 -5 23 14688.3 1001.67 1
 -3 5 25 13628.6 1385.67 3
 -3 -5 25 12107.5 1043.56 1
 3 5 25 14735.8 758.561 1
 3 -5 25 13951.6 1014.31 1
 3 5 -25 14249.9 875.513 5
 3 -5 -25 13429.2 749.914 5
 -3 -5 -25 15116.3 829.398 4
 -3 5 -25 15328.5 934.013 5
 -3 5 -25 12378.4 705.295 4
 -3 5 25 13956.4 890.302 1
 -3 -5 -25 14282.2 871.158 5
 -3 5 27 5212.75 1351.31 3
 -3 5 -27 376.699 854.213 5
 3 5 -27 4088.73 792.424 5
 -3 5 -27 1439.53 651.734 4
 -3 5 27 4919.77 843.585 1
 3 -5 27 3683.31 937.31 1
 -3 -5 27 4153.56 987.824 1
 3 5 27 3447.35 666.106 1
 -3 -5 -27 4909.76 780.893 4
 3 -5 -27 3847.33 704.687 5
 -3 -5 -27 4608.1 769.717 5
 3 5 -29 67.4395 792.49 5
 -3 5 -29 1007.65 619.794 4
 -3 -5 -29 120.193 752.91 5
 -3 5 29 1546.15 1404.09 3
 -3 -5 29 461.846 955.225 1
 3 5 29 -284.71 672.524 1
 -3 -5 -29 33.5373 717.699 4
 3 -5 29 -172.281 892.57 1
 -3 5 29 710.026 832.539 1
 -3 5 -29 -1306.54 819.658 5
 -3 5 31 3597.61 1488.15 3
 -3 -5 -31 280.005 749.919 4
 3 -5 31 3268.36 951.705 1
 3 5 -31 2104.49 806.26 5
 -3 5 -33 143.426 877.984 5
 3 5 -33 2934.32 836.79 5
 -3 -5 -33 2006.85 780.134 4
 -3 -5 -33 2867.48 804.789 5
 3 -5 33 4053.85 1022.82 1
 -3 -5 33 3745.42 981.375 1
 -3 -5 35 7429.24 1042.62 1
 3 -5 35 6160.32 1075.88 1
 -3 5 35 8131.7 1006.31 1
 -3 -5 -35 6405.94 876.709 5
 -3 7 1 967.332 234.639 3
 -3 -7 1 1072.35 165.854 4
 -3 -7 1 1129.18 308.375 1
 -3 -7 -1 1044.73 299.381 1
 -3 -7 1 955.887 217.659 5
 -3 7 -1 1167.79 209.02 2
 -3 7 1 1135.39 217.107 2
 -3 7 -1 1122.17 204.028 3
 -3 -7 -1 1026.16 183.144 4
 3 -7 3 12932.1 537.947 1
 -3 -7 3 13848.2 264.881 4
 -3 -7 -3 12399.7 313.3 4
 -3 7 -3 14170.7 330.487 2
 3 7 3 14782.9 277.197 2
 -3 7 3 14141.7 397.405 3
 -3 -7 3 13511.2 335.144 5
 -3 7 -3 14678.7 323.02 3
 -3 -7 -3 13979.4 370.954 5
 3 -7 -3 13242 295.229 5
 -3 7 3 14293.4 377.227 2
 -3 -7 3 13840 445.273 1
 -3 -7 -3 13117.7 442.187 1
 3 -7 -3 15591.4 395.959 4
 -3 7 5 106944 1310.57 2
 3 -7 -5 117931 1306.58 4
 -3 -7 5 114200 1188.3 4
 -3 7 -5 108190 1271.23 2
 -3 -7 -5 113341 1256.03 4
 3 7 5 116672 1270.23 2
 -3 -7 5 107694 1255.31 5
 -3 7 5 116002 1431.93 3
 3 -7 -5 119789 1209.98 5
 -3 7 -5 111505 1247.04 3
 -3 -7 5 113246 1394.56 1
 3 -7 5 107645 1448.68 1
 -3 -7 -5 110479 1302.11 5
 -3 7 -7 4427.91 261.735 2
 3 -7 -7 4802.54 296.867 4
 -3 7 7 4442.16 315.31 2
 -3 7 7 3669.31 388.454 3
 3 7 7 4624.44 283.914 2
 -3 7 -7 4827.34 234.444 3
 -3 -7 -7 4546.77 330.898 4
 -3 -7 7 4484.16 399.34 1
 3 -7 -7 4706.63 219.74 5
 -3 -7 -7 4604 322.746 5
 3 -7 -9 6749.46 358.347 4
 3 7 9 6342 337.524 2
 -3 7 9 5297.64 354.684 2
 -3 7 -9 6714.71 289.681 3
 -3 7 9 5719.36 494.136 3
 -3 -7 9 5273.31 458.481 1
 3 -7 -9 6584.05 270.771 5
 -3 7 -9 5522.54 308.495 2
 3 7 -11 13453.2 319.438 4
 -3 7 -11 13867.2 413.366 2
 3 7 11 12577.1 452.182 2
 -3 -7 11 12052.4 356.634 3
 3 -7 -11 13830.7 379.815 5
 -3 7 -11 13007.8 380.74 3
 3 -7 -11 13644.1 437.486 4
 -3 -7 -13 27778.2 657.354 4
 3 7 -13 22518.6 466.75 4
 -3 -7 13 25960 822.421 1
 -3 7 13 25969.1 892.977 3
 -3 -7 -13 24102.3 650.497 5
 3 -7 -13 24247.8 524.76 5
 3 -7 -13 21694.9 543.293 4
 -3 7 13 25082.1 675.891 1
 3 7 13 22239.2 505.647 1
 -3 -7 -15 63306.7 1030.68 4
 3 -7 -15 55970.9 883.412 5
 -3 7 15 57385 1025.13 1
 -3 7 -15 56278.9 902.679 2
 -3 -7 15 57079.1 1194.25 1
 3 -7 15 58718.8 1136.33 1
 -3 7 15 62261.9 1352.25 3
 -3 -7 -15 56299.4 1020.79 5
 3 7 15 51976.2 850.357 1
 3 -7 -15 53203.6 918.621 4
 -3 7 -15 54966.9 886.657 3
 -3 -7 -17 18076.1 720.669 5
 -3 -7 17 17274.7 898.85 1
 -3 7 17 18748.9 1015.72 3
 -3 -7 -17 20294.2 712.569 4
 3 -7 17 17306.9 797.537 1
 3 -7 -17 17313.1 600.815 4
 -3 7 -17 18492.1 605.14 4
 -3 7 17 18451.5 698.014 1
 3 7 17 15822.6 535.759 1
 -3 -7 -19 1200.51 588.228 4
 -3 7 19 795.47 603.636 1
 -3 -7 19 255.123 770.549 1
 3 -7 19 2985.79 788.446 1
 -3 7 19 1291.58 946.894 3
 3 -7 -19 1479.88 462.431 5
 -3 -7 -19 1271.3 581.405 5
 -3 7 21 3171.41 677.591 1
 -3 -7 -21 3077.43 638.384 4
 -3 -7 21 1585.5 847.922 1
 3 7 21 2791.49 502.791 1
 3 -7 -21 1915.11 541.298 5
 -3 -7 -21 2800.65 645.585 5
 -3 -7 -23 18516 830.379 4
 -3 7 -23 18625.4 745.575 4
 -3 -7 23 15355.2 1034.78 1
 -3 -7 -23 16318.2 830.052 5
 3 -7 23 17488.2 1051.41 1
 -3 7 23 18930 1358.93 3
 -3 7 23 18242 862.964 1
 3 -7 -23 17405.5 749.802 5
 -3 7 -23 21081.7 996.382 5
 3 7 23 16951.4 731.452 1
 3 7 -25 8640.33 797.742 5
 -3 -7 -25 10578.5 782.877 4
 3 7 25 9155.09 708.543 1
 -3 -7 -25 9025.22 812.251 5
 -3 -7 25 8328.11 979.013 1
 3 -7 25 8961.9 967.559 1
 3 -7 -25 8225.39 703.523 5
 -3 7 25 10313.3 1378.64 3
 -3 7 25 8951.52 816.799 1
 -3 7 -25 9802.44 890.996 5
 -3 -7 -27 16880.3 899.426 5
 -3 -7 -27 16990.7 878.427 4
 3 7 27 14914.9 805.1 1
 3 -7 27 16517.3 1106.8 1
 3 7 -27 15852.6 927.95 5
 -3 7 27 19084.7 1561.46 3
 -3 7 27 16561.5 931.211 1
 3 -7 -27 14972.7 845.358 5
 -3 -7 27 15915.1 1116.77 1
 -3 7 29 346.017 1423.96 3
 -3 -7 -29 394.551 723.14 4
 3 7 -29 -31.3006 798.37 5
 -3 7 -29 744.057 645.321 4
 -3 -7 -29 572.008 754.958 5
 -3 7 29 333.147 799.468 1
 -3 -7 29 292.304 981.545 1
 3 -7 29 -31.672 969.224 1
 -3 7 -29 -6.29181 868.849 5
 3 7 -31 2138.36 859.275 5
 -3 7 31 3599.07 1513.42 3
 3 -7 31 1831.65 993.388 1
 -3 -7 -31 162.02 731.462 4
 3 7 -33 8781.62 949.127 5
 -3 -7 -33 7459.65 876.355 5
 -3 -7 33 8948.3 1082.97 1
 -3 -7 35 5307.52 1069.98 1
 3 -7 35 4513.61 1048.44 1
 -3 7 35 4276.21 1637.45 3
 -3 7 35 6276.68 912.817 1
 -3 -7 -35 3953.84 872.381 5
 3 9 1 2066.99 162.953 2
 -3 -9 -1 2065.68 251.144 5
 -3 9 -1 2109.13 240.269 2
 -3 9 1 2091.25 249.121 2
 3 -9 -1 2230.16 296.075 4
 -3 -9 1 1558.41 210.196 4
 -3 -9 -1 2148.65 223.809 4
 3 -9 -1 2332.79 230.261 5
 -3 -9 1 1556.38 380.601 1
 3 9 -1 1943.49 239.557 3
 -3 -9 1 2006.94 266.54 5
 -3 9 -1 2031.81 231.304 3
 -3 9 1 2093.84 263.026 3
 -3 -9 -1 2120.66 393.744 1
 -3 -9 3 39567.8 753.877 1
 3 9 3 38954.4 535.181 2
 3 -9 -3 38271.5 642.665 4
 -3 -9 3 38416.1 522.883 4
 -3 9 3 34493.8 607.513 2
 -3 -9 -3 35082.5 599.101 5
 -3 9 -3 39763.7 568.046 3
 3 9 -3 32987.2 452.149 3
 -3 9 -3 37003 582.359 2
 -3 -9 3 39128.5 612.221 5
 3 -9 -3 38593.7 555.235 5
 -3 9 3 35558.8 654.234 3
 -3 -9 -3 36767.6 555.795 4
 -3 -9 -3 40294.1 746.502 1
 -3 -9 5 37653.2 548.063 4
 -3 -9 -5 36815.1 606.035 4
 3 9 5 40974.7 594.984 2
 3 -9 -5 41069.5 663.483 4
 -3 9 5 37210.5 662.338 2
 -3 9 -5 39195.5 574.342 3
 3 -9 -5 41208.4 578.223 5
 -3 9 5 40005.2 749.46 3
 -3 -9 5 40425.4 783.309 1
 -3 -9 5 38936.5 623.801 5
 -3 -9 -5 37931 656.857 5
 -3 9 -5 37541.9 618.473 2
 -3 9 -7 159586 1753.23 3
 3 -9 -7 164833 1829.97 4
 -3 9 -7 164535 1816.08 2
 3 9 7 166450 1831.28 2
 -3 -9 7 167129 2011.88 1
 3 -9 -7 163387 1733.91 5
 3 -9 -9 13782 464.244 4
 3 9 9 14396.8 459.297 2
 -3 9 -9 13309.7 416.073 2
 -3 9 -9 12890.8 353.895 3
 3 -9 -9 13404.8 369.582 5
 -3 9 11 16493.6 745.753 3
 3 9 -11 14303.5 352.438 4
 3 9 11 15226.2 517.066 2
 3 -9 -11 14640.2 415.507 5
 -3 -9 11 16816 696.832 1
 -3 -9 -11 16069.1 554.186 5
 -3 -9 -11 16710.7 550.37 4
 -3 9 11 17355.5 567.958 2
 3 -9 -11 15105.7 501.186 4
 -3 -9 -13 54362 922.593 4
 3 -9 -13 49242.7 853.354 4
 3 9 13 46720.4 876.279 2
 -3 9 13 52235.4 926.374 2
 -3 -9 13 52032.4 1098.61 1
 3 -9 -13 47590.8 778.371 5
 -3 -9 -13 51105.2 931.224 5
 3 -9 13 49683.4 1029.24 1
 -3 9 13 58875.8 1244.11 3
 -3 9 -15 26941.8 645.261 2
 3 9 15 24784.1 687.593 2
 -3 9 15 25661 737.524 2
 -3 9 15 28409.6 1069.98 3
 3 -9 15 26486.9 864.118 1
 -3 9 -15 27952.4 639.021 3
 3 -9 -15 23318.4 635.402 4
 -3 -9 -15 26830.1 752.968 5
 -3 -9 15 28849.8 981.805 1
 -3 -9 -15 28325.1 737.279 4
 -3 9 -17 27035.7 656.478 2
 -3 -9 -17 29580.9 803.653 4
 -3 -9 -17 27573.2 799.571 5
 -3 9 17 26751.7 802.232 2
 -3 9 -17 25906.8 631.202 3
 -3 -9 17 27824.2 996.617 1
 3 -9 17 27592.4 955.418 1
 -3 9 17 30012.6 1193.08 3
 -3 -9 -19 448.531 590.088 4
 -3 9 -19 -247.937 543.88 4
 3 -9 -19 -440.91 460.887 5
 3 -9 19 -501.832 784.355 1
 -3 9 19 -112.407 983.241 3
 -3 -9 -19 381.341 569.597 5
 -3 -9 19 -147.43 794.635 1
 -3 9 -21 904.482 844.747 5
 -3 -9 -21 2936.19 648.561 4
 -3 9 21 2651.16 662.095 1
 -3 9 -21 3646.96 593.553 4
 3 -9 -21 2547.11 552.153 4
 3 -9 21 3158.95 844.778 1
 3 -9 -21 3004.66 541.508 5
 -3 -9 21 2277.81 903.575 1
 -3 -9 -21 2837.17 640.076 5
 -3 9 21 3085.62 1113.63 3
 3 9 21 2397.47 466.806 1
 -3 9 -23 4026.26 825.539 5
 3 9 23 2855.36 516.958 1
 3 -9 23 2902.43 879.984 1
 -3 -9 -23 3625.61 694.454 4
 -3 -9 23 2240.14 952.905 1
 -3 9 -23 1996.1 632.465 4
 -3 -9 -23 2934.47 699.405 5
 -3 9 23 3350.87 709.284 1
 3 -9 -23 3107.05 587.044 5
 -3 9 23 2384.43 1192.22 3
 -3 -9 25 49062.5 1453.71 1
 -3 -9 -25 48856.3 1152.06 4
 3 9 25 40336.6 980.114 1
 -3 9 25 46246.6 1174.23 1
 3 -9 25 47703.6 1419.34 1
 3 -9 -25 47924.3 1088.56 5
 -3 9 25 54817 1863.93 3
 -3 -9 -25 49885.7 1190.59 5
 -3 -9 -27 15238.4 870.061 4
 -3 9 27 13449.9 881.196 1
 3 -9 27 12987 1081.35 1
 -3 -9 -27 14318.1 876.027 5
 -3 -9 27 13611.5 1106.81 1
 3 -9 -27 13967.7 789.252 5
 -3 9 27 16195.5 1535.67 3
 3 9 -27 11922.8 874.01 5
 3 9 -29 124.198 779.518 5
 -3 -9 -29 -1016.57 759.2 5
 -3 -9 -29 396.216 730.099 4
 3 -9 29 1031.12 993.666 1
 -3 9 29 495.858 757.056 1
 -3 9 29 -25.4771 1440.36 3
 -3 9 -31 294.068 907.559 5
 -3 -9 -31 569.307 818.469 4
 -3 -9 31 5057.52 1028 1
 3 9 -31 5821.97 901.85 5
 -3 9 33 7338.61 908.42 1
 3 -9 33 4531.13 1076.82 1
 -3 9 33 6313.08 1673.38 3
 -3 -9 33 5461.39 1070.16 1
 -3 -9 -33 3911.34 821.86 5
 -3 9 -35 239.871 887.682 5
 3 9 -35 335.719 921.715 5
 -3 9 35 5727.17 865.146 1
 3 -9 35 3788.53 1067.79 1
 -3 -9 35 5276.95 1097.58 1
 -3 -9 -35 1045.46 888.585 4
 -3 -9 -35 5410.87 863.033 5
 -3 9 35 2574.84 1641.94 3
 3 11 1 1852.53 341.808 3
 3 -11 -1 1250.28 263.233 5
 3 11 1 1240.06 203.065 2
 3 -11 -1 1096.89 339.984 4
 -3 -11 1 1033.02 260.064 4
 -3 -11 -1 1066.76 254.328 4
 -3 11 -1 974.128 257.073 2
 -3 11 1 1018.85 274.661 2
 -3 -11 1 973.103 451.91 1
 3 11 -1 1127.01 188.726 2
 -3 -11 -1 935.252 466.707 1
 -3 11 -1 1308.39 255.1 3
 -3 11 1 1182.98 285.625 3
 3 11 -1 1132.02 258.365 3
 -3 -11 3 43226.5 628.02 4
 3 11 -3 43906.1 590.601 2
 3 -11 -3 45799.3 766.194 4
 3 -11 -3 42713.5 660.111 5
 3 11 3 44053.8 643.449 2
 -3 -11 -3 44953.3 907.859 1
 -3 11 -3 43677 651.615 3
 3 11 -3 42578 557.505 3
 -3 11 -3 41993.1 688.029 2
 3 -11 -5 236021 1982.29 4
 -3 11 -5 228123 1916.62 2
 3 11 5 234817 1892.62 2
 -3 11 -5 235517 1837.74 3
 3 -11 -5 228425 1846.67 5
 3 11 -5 230502 1755.79 2
 -3 -11 5 236863 2181.68 1
 -3 -11 -7 72060 973.278 4
 3 11 7 66829.6 967.423 2
 3 -11 -7 66920.6 900.518 5
 -3 -11 -7 70826.5 1014.4 5
 3 -11 -7 68949.7 999.565 4
 -3 11 -7 67824.4 881.952 3
 -3 11 7 72071.4 1155.93 3
 3 11 -7 65438 835.741 4
 -3 -11 -9 511.721 395.869 4
 3 11 -9 357.775 228.66 4
 3 -11 -9 374.714 361.863 4
 3 -11 9 102.231 542.106 1
 3 11 9 566.457 336.632 2
 -3 11 9 220.776 376.206 2
 3 -11 -9 501.012 270.314 5
 -3 -11 -9 252.758 386.675 5
 -3 11 9 -24.7915 500.153 3
 3 -11 -11 2780.12 419.013 4
 3 11 11 3333.69 404.244 2
 -3 11 11 3246.47 453.86 2
 -3 -11 -11 2983.73 443.295 5
 -3 -11 11 3863.68 658.373 1
 3 -11 -11 3077.93 322.134 5
 -3 -11 -11 3877.85 483.843 4
 3 -11 11 3882.59 615.91 1
 -3 11 11 2432.03 617.668 3
 -3 11 -13 51270.2 876.715 2
 -3 -11 -13 59387.3 999.835 4
 3 11 13 52363 966.18 2
 -3 -11 13 59248.7 1226.23 1
 3 -11 13 54346.9 1126.43 1
 -3 -11 -13 55514.1 990.79 5
 -3 11 13 60893 1317.05 3
 -3 11 13 52646.5 1002.45 2
 -3 11 -15 41973 804.665 2
 -3 -11 -15 47054 957.954 4
 3 11 15 39509.6 876.787 2
 -3 11 15 43429.1 951.157 2
 -3 -11 15 44641.7 1136.81 1
 -3 11 15 48599.7 1309.99 3
 -3 -11 -15 43448.6 931.855 5
 -3 11 -15 38503.6 732.381 3
 3 -11 15 43498.1 1060.95 1
 -3 11 -17 5216.49 452.361 2
 3 -11 -17 4087.02 505.813 4
 -3 11 17 3485.42 974.118 3
 3 -11 -17 4452.21 464.001 5
 3 -11 17 5252.46 759.615 1
 -3 -11 17 5080.19 834.324 1
 -3 11 -17 4629.96 405.256 3
 -3 -11 -17 5136.55 635.42 4
 -3 -11 -17 4980.48 603.442 5
 -3 11 17 4488.96 577.021 2
 -3 -11 -19 -163.706 643.779 4
 -3 11 -19 1062.28 396.624 3
 -3 11 19 967.411 589.134 2
 3 -11 19 379.622 788.314 1
 -3 -11 19 -104.882 892.493 1
 3 11 19 143.269 489.436 2
 3 -11 -19 2369.69 490.945 5
 -3 11 19 -675.509 1083.3 3
 -3 -11 -19 565.53 618.185 5
 -3 11 -19 1294.43 435.061 2
 -3 -11 21 -311.044 903.044 1
 3 -11 -21 250.282 529.638 4
 -3 11 21 -284.192 636.244 2
 -3 -11 -21 -386.043 693.315 4
 -3 11 -21 -63.0651 544.228 4
 3 11 21 -36.7392 539.557 2
 -3 -11 -21 -75.8358 662.409 5
 3 -11 21 630.26 812.465 1
 3 -11 -21 879.38 523.074 5
 -3 11 21 -570.99 1175.36 3
 -3 -11 -23 36552.3 1036.87 4
 3 -11 -23 33911.3 919.442 5
 -3 -11 23 35053.4 1351.63 1
 3 -11 23 37159.2 1224.03 1
 -3 -11 -23 36426.4 1038.8 5
 3 -11 -25 28158.7 908.452 5
 -3 -11 25 30141.5 1303.76 1
 -3 -11 -25 30947.3 1029.67 4
 -3 -11 -25 28692.4 1006.57 5
 3 -11 25 26307.6 1182.35 1
 -3 11 25 31365.8 1654.9 3
 -3 11 -25 29031.7 1061.02 5
 -3 -11 -27 5153.54 823.014 4
 3 -11 27 6848.69 1056.24 1
 -3 -11 -27 4077.25 779.219 5
 -3 -11 27 5141.93 1078.54 1
 -3 11 27 4246.8 1433.28 3
 3 -11 29 -357.374 985.003 1
 -3 -11 -29 -284.192 775.195 4
 -3 11 29 -1167.93 820.079 2
 3 11 -29 1248.67 787.172 5
 -3 11 -31 -6.42909 856.606 5
 3 11 -31 2091.4 826.949 5
 -3 -11 31 2125.96 1000.09 1
 -3 -11 -31 1282.44 787.519 5
 -3 11 31 991.547 1535.08 3
 -3 -11 -33 1090.47 870.283 4
 -3 -11 33 6652.55 1068.71 1
 -3 -11 -33 6131.49 870.479 5
 -3 11 33 6260.09 1676.98 3
 -3 11 -33 246.938 931.108 5
 3 -11 33 4346.56 1119.7 1
 3 13 1 19079.6 450.183 2
 -3 -13 -1 20473.6 495.716 4
 3 13 -1 19260.8 445.637 2
 -3 -13 1 20714.9 744.264 1
 -3 -13 -1 20570.8 535.903 5
 -3 -13 -1 20123.6 757.859 1
 -3 -13 1 19914.1 522.574 5
 -3 -13 1 20167.9 484.8 4
 3 13 -1 19462 475.675 3
 3 13 1 19642.2 542.283 3
 -3 -13 3 94945.3 1134.53 4
 -3 -13 -3 89864.1 1138.75 4
 3 13 -3 93325.8 1136.19 2
 -3 -13 -3 93707.5 1479.96 1
 -3 -13 3 96857.5 1475.5 1
 -3 -13 3 93253.2 1204.06 5
 3 13 -3 95667.5 1070.65 3
 3 13 3 84765.1 1140.07 2
 3 -13 -3 88851.6 1156.27 5
 -3 13 3 93542.1 1263.52 3
 -3 -13 -3 92929.8 1209.22 5
 3 13 3 91179.5 1314.17 3
 3 -13 3 88996 1478.28 1
 -3 -13 -5 57041 857.495 5
 -3 -13 5 58519.6 802.992 4
 -3 -13 -5 51261.3 1087.92 1
 -3 -13 -5 58928 852.843 4
 -3 13 5 55728.3 958.99 3
 3 13 5 55435.5 1052.05 3
 3 13 5 53876.3 812.842 2
 3 -13 -5 51122.4 767.616 5
 -3 13 5 52497.3 857.203 2
 -3 -13 5 58096.6 864.887 5
 3 -13 5 55133.9 1128.5 1
 3 13 -5 53669.7 734.835 2
 -3 -13 -7 11269.6 490.882 4
 3 13 7 9816.86 414.901 2
 -3 13 7 10914.8 501.615 2
 3 -13 7 11079.3 708.355 1
 -3 -13 -7 10682.1 488.825 5
 -3 13 7 11206 620.42 3
 3 13 9 2688.65 375.731 2
 -3 13 9 3124.44 443.134 2
 -3 13 9 3172.98 578.839 3
 3 -13 9 3379.22 627.707 1
 -3 -13 -9 3032.42 455.215 5
 -3 -13 -9 3828.93 458.716 4
 -3 -13 -11 961.879 480.934 4
 -3 13 -11 251.582 336.805 2
 3 -13 11 799.152 613.419 1
 -3 13 11 235.702 439.79 2
 -3 -13 11 54.0548 745.859 1
 -3 -13 -11 498.113 439.003 5
 3 13 11 1333.09 384.151 2
 -3 13 11 1266.44 628.939 3
 -3 13 -13 14872.2 511.218 2
 3 -13 13 14801.2 812.894 1
 3 13 13 13818.9 565.779 2
 3 -13 -13 13478.9 492.967 5
 -3 13 -13 14344 442.086 3
 -3 13 13 14550.4 648.092 2
 -3 -13 -13 15752.8 650.373 4
 -3 -13 -13 14226.1 608.473 5
 -3 13 13 14340.9 888.898 3
 -3 13 -15 38126.1 784.035 2
 -3 13 15 36511.5 1267.75 3
 -3 13 -15 33532.8 670.575 3
 3 13 15 34839.1 852.901 2
 -3 13 15 37162.5 906.471 2
 -3 -13 -15 39567 889.645 4
 3 -13 -15 37013.9 767.233 5
 -3 -13 -15 36749.5 868.041 5
 3 -13 -15 38306.4 865.478 4
 3 -13 15 35830.8 1026.23 1
 -3 13 -17 11776.1 556.082 2
 3 -13 -17 10028.1 601.644 4
 -3 -13 -17 11078.8 688.958 4
 3 -13 17 11388.1 837.495 1
 -3 13 17 10214.7 678.74 2
 3 -13 -17 11138.4 540.594 5
 -3 -13 17 11916.1 928.741 1
 -3 -13 -17 10379.6 667.569 5
 -3 13 -17 11157.5 482.37 3
 -3 13 17 10811 1148.87 3
 -3 -13 19 13.4295 896.357 1
 3 -13 -19 211.271 545.84 4
 -3 13 -19 181.389 450.186 2
 -3 -13 -19 -182.855 642.61 4
 -3 13 -19 126.42 398.045 3
 3 -13 19 80.5985 813.051 1
 -3 13 19 331.69 629.305 2
 3 -13 -19 547.738 476.421 5
 -3 -13 -19 430.535 622.607 5
 -3 13 19 -978.28 1131.47 3
 3 -13 -21 9801.38 671.216 4
 3 -13 -21 11848.9 631.834 5
 -3 13 21 11909.6 766.508 2
 -3 -13 21 14318.9 1104.04 1
 -3 -13 -21 12078.6 793.603 5
 3 -13 21 12167.4 955.669 1
 -3 13 21 15615 1338.02 3
 -3 -13 -21 12971.2 791.297 4
 -3 -13 -23 25724.5 942.78 5
 -3 -13 23 26469.3 1229.17 1
 -3 13 23 26115.1 1527.99 3
 3 -13 23 25297.3 1142.76 1
 -3 -13 -23 26033.3 938.119 4
 3 -13 -23 21789 781.45 5
 -3 -13 -25 8958.47 795.353 4
 -3 -13 25 8697.15 1108.05 1
 3 -13 -25 8961.76 707.178 5
 3 -13 25 8518.78 987.933 1
 -3 -13 -25 8956.21 811.917 5
 -3 13 25 8488.76 1408.38 3
 -3 -13 -27 8384.38 827.418 4
 -3 13 27 5984.32 808.081 2
 -3 -13 -27 6766.9 824.662 5
 3 -13 27 6075.45 1016.42 1
 -3 13 27 8649.49 1531.97 3
 -3 -13 29 825.493 1075.64 1
 -3 13 -29 185.988 830.808 5
 -3 13 -31 64.3564 856.859 5
 -3 -13 31 856.463 1055.41 1
 -3 -13 -31 2512.94 828.679 5
 -3 13 31 936.985 1533.36 3
 3 -13 31 875.879 1018.23 1
 -3 13 31 2290.4 803.086 2
 -3 -13 33 2890.2 1058.02 1
 -3 13 33 2695.44 814.803 2
 3 -13 33 3462.46 1081.73 1
 -3 -13 -33 1731.18 812.37 4
 -3 13 -33 140.228 880.164 5
 -3 -13 -33 2260.39 843.459 5
 3 13 -33 -20.6615 848.263 5
 -3 13 33 3239.61 1626.8 3
 3 -15 1 12192.1 819.507 1
 3 -15 -1 15006.3 492.946 5
 -3 -15 1 14008.8 500.498 5
 -3 15 -1 12244.1 479.393 2
 -3 -15 -1 14665.6 532.038 5
 3 -15 -1 15280.2 603.014 4
 -3 -15 -1 14292.7 513.55 4
 -3 15 -1 13848.8 464.272 3
 -3 15 1 14657 516.777 3
 -3 -15 1 13552.6 482.946 4
 3 15 -1 13641.3 436.021 3
 3 15 1 12567 541.998 3
 -3 15 1 13051.3 492.699 2
 -3 -15 3 39663 719.983 4
 -3 -15 -3 41402.8 742.015 4
 -3 15 -3 37011.7 747.196 2
 -3 15 3 37852.3 767.18 2
 3 -15 -3 40872.6 738.556 5
 3 15 -3 39998.2 619.862 3
 -3 15 3 39345 796.267 3
 -3 15 -3 41326.1 692.196 3
 -3 -15 3 41192.3 769.99 5
 -3 -15 -3 41086 784.614 5
 3 -15 3 37409.4 1060.66 1
 3 15 3 39577.8 869.675 3
 3 -15 -3 41225.2 845.613 4
 -3 15 -5 18946.8 460.724 3
 3 -15 -5 18277.6 515.118 5
 3 -15 -5 18524.3 609.472 4
 -3 15 -5 17903.7 547.405 2
 -3 -15 5 19537.4 581.346 5
 -3 15 5 16898.7 555.878 2
 3 -15 5 17993.2 866.798 1
 -3 -15 -5 18317.8 568.262 5
 -3 15 5 18663.7 642.405 3
 -3 -15 5 20660.5 570.576 4
 -3 -15 -5 18056.7 552.309 4
 3 -15 -7 19299.9 625.266 4
 -3 15 -7 20507.8 570.26 2
 3 15 7 20829 845.166 3
 -3 -15 -7 17442.3 585.527 5
 3 -15 -7 17985.4 521.741 5
 -3 15 7 18006.9 587.981 2
 3 -15 7 19268.3 858.306 1
 -3 15 -7 19561.9 454.688 3
 -3 15 7 19288.9 743.603 3
 -3 -15 -7 21328.4 626.072 4
 -3 -15 7 23686.5 900.515 1
 3 15 9 3520.77 760.393 3
 3 -15 -9 1602.04 455.63 4
 -3 -15 -9 3201.58 503.86 4
 -3 -15 9 3202.74 750.023 1
 -3 15 -9 2819.02 382.648 2
 3 -15 9 2624.47 681.426 1
 -3 15 -9 2614.23 286.829 3
 -3 15 9 2606.57 470.155 2
 3 -15 -9 1985.31 360.213 5
 -3 -15 -9 2030.55 456.61 5
 -3 15 9 2552.27 598.711 3
 -3 -15 -11 1909.53 509.502 5
 -3 15 11 1803.01 488.378 2
 3 -15 -11 289.135 472.172 4
 -3 -15 -11 2054.35 527.986 4
 -3 -15 11 2869.51 822.274 1
 -3 15 -11 1638.97 390.162 2
 3 -15 11 2387.68 687.783 1
 -3 15 -11 1559.27 272.902 3
 3 15 11 2926.91 870.696 3
 3 -15 -11 1511.6 360.377 5
 -3 15 11 1485.14 641.675 3
 -3 -15 -13 9569.32 627.175 4
 3 -15 13 9049.64 840.316 1
 -3 15 13 9014.81 601.476 2
 -3 15 -13 9087.3 481.779 2
 -3 15 -13 8478.83 392.801 3
 3 -15 -13 8592.19 465.276 5
 -3 -15 -13 8635.21 600.112 5
 -3 -15 13 11297 907.776 1
 -3 15 13 11403.7 860.488 3
 -3 15 -15 7696.98 499.083 2
 3 -15 -15 7481.54 608.94 4
 -3 15 -15 6732.56 388.123 3
 -3 15 15 6316.77 606.044 2
 3 -15 15 6504.74 799.953 1
 3 -15 -15 6239.83 472.005 5
 -3 -15 15 8727.59 911.897 1
 -3 -15 -15 7888.27 648.646 4
 -3 -15 -15 6287.9 608.442 5
 -3 15 15 4146.11 947.113 3
 -3 -15 -17 10277.5 717.626 4
 3 -15 -17 10337.6 667.4 4
 -3 15 17 8563.64 693.702 2
 -3 -15 17 11744.1 994.515 1
 3 -15 -17 9098.64 549.049 5
 -3 -15 -17 8791.62 661.173 5
 -3 15 17 8070.64 1074.16 3
 3 -15 17 10094.3 900.599 1
 -3 15 -17 8967.42 458.529 3
 -3 15 -17 10911.2 579.943 2
 -3 -15 19 -196.503 951.491 1
 3 -15 -19 915.114 587.64 4
 -3 15 -19 -32.3712 483.399 2
 -3 15 -19 312.169 410.012 3
 -3 -15 -19 74.6655 690.927 4
 -3 15 19 68.7953 644.886 2
 -3 -15 -19 337.776 629.8 5
 3 -15 -19 80.8122 516.178 5
 -3 15 19 -198.767 1123.54 3
 -3 15 -21 5678.02 568.775 2
 -3 15 21 329.862 709.124 2
 3 -15 -21 1757.46 647.905 4
 -3 -15 -21 5180.84 761.637 4
 3 -15 21 7150.86 960.167 1
 -3 15 -21 5407.46 506.501 3
 -3 -15 -21 5231.47 719.063 5
 3 -15 -21 3487.95 590.319 5
 -3 -15 21 6738.48 1077.89 1
 -3 15 21 5598.58 1258.21 3
 -3 -15 23 6258.92 1133.15 1
 -3 15 23 6583.53 766.811 2
 3 -15 23 6887.55 960.34 1
 3 -15 -23 5720.52 610.197 5
 -3 -15 -23 6807.68 753.743 5
 -3 -15 -23 6033.25 783.17 4
 -3 15 23 8119.78 1350.16 3
 -3 -15 -25 18816.2 944.268 4
 -3 15 25 18710.1 939.594 2
 -3 -15 -25 18463 904.035 5
 -3 -15 25 18887.5 1232.72 1
 3 -15 25 17774 1088.5 1
 -3 15 25 20612.6 1559.52 3
 -3 15 27 4278.38 810.721 2
 -3 15 -29 -78.4514 800.363 5
 -3 -15 29 -710.43 1076.94 1
 -3 -15 -29 1002.98 776.049 5
 3 -15 29 1180.2 1002.12 1
 -3 15 29 -1974.57 1489.85 3
 -3 15 -31 101.185 845.846 5
 3 -15 31 2305.63 1072.35 1
 -3 -15 -31 959.764 809.775 4
 -3 15 31 -725.034 1517.44 3
 -3 -15 31 -35.2696 1095.13 1
 -3 15 31 424.527 774.297 2
 -3 -15 -31 707.363 796.601 5
 3 -17 1 9796.63 890.379 1
 3 -17 -1 9735.39 590.629 4
 -3 -17 -1 7426.09 511.247 5
 -3 17 1 6819.83 475.03 2
 -3 -17 1 7788.17 792.363 1
 -3 -17 -1 9402.9 831.494 1
 -3 -17 1 7825.74 513.418 5
 3 -17 -1 9182.49 486.892 5
 -3 17 -1 8282.03 444.863 3
 -3 17 1 7931.22 487.228 3
 -3 17 -1 7362.73 465.199 2
 3 17 1 7103.85 499.876 3
 3 17 -1 8135.81 442.3 3
 -3 -17 1 7477.04 488.465 4
 -3 -17 -1 7307 492.66 4
 3 -17 -3 23474.5 745.272 4
 -3 -17 -3 24485.3 658.264 4
 -3 -17 -3 22390.3 666.962 5
 3 -17 3 24376.4 1009.73 1
 -3 17 3 18449.8 623.021 2
 -3 -17 3 24113.9 973.527 1
 -3 -17 3 22066.7 652.11 5
 3 -17 -3 21845.9 611.866 5
 -3 17 -3 22230.4 561.055 3
 -3 17 -3 21557.5 629.603 2
 -3 17 3 21656.1 641.693 3
 -3 -17 -3 22692.1 967.894 1
 -3 -17 3 21465.2 607.88 4
 -3 -17 5 33275.5 1136.88 1
 -3 17 5 25296.3 678.546 2
 3 -17 -5 24517.1 643.054 5
 -3 17 5 25199.9 748.091 3
 -3 17 -5 28691.2 682.722 2
 -3 -17 -5 25364.6 694.935 5
 -3 17 -5 24567.3 570.971 3
 -3 -17 5 28118.1 710.508 5
 -3 -17 -5 23239.9 967.644 1
 -3 -17 5 29526.6 723.861 4
 -3 -17 -5 25155.7 693.534 4
 -3 17 -7 6728.69 465.914 2
 -3 -17 -7 3977.26 520.545 4
 -3 -17 7 7161.62 839.456 1
 -3 17 7 4690.29 465.042 2
 -3 17 -7 6451.32 346.374 3
 -3 -17 -7 4229.71 750.701 1
 -3 -17 -7 5814.14 506.875 5
 3 -17 7 1733.02 817.23 1
 -3 17 7 5122.5 593.683 3
 3 17 7 5622.22 719.407 3
 3 -17 -7 4762.26 418.278 5
 3 17 9 716.745 769.294 3
 3 -17 -9 121.492 498.811 4
 -3 17 -9 1184.62 404.41 2
 -3 17 -9 1570.9 297.931 3
 -3 17 9 1547.86 471.688 2
 3 -17 -9 803.125 398.448 5
 3 -17 9 1593.25 757.689 1
 -3 -17 9 2332.32 813.292 1
 -3 -17 -9 1225.76 465.561 5
 -3 -17 -9 969.559 524.769 4
 -3 17 9 1819.68 644.321 3
 3 -17 -11 -76.1806 511.939 4
 -3 -17 -11 1155.73 581.088 4
 -3 17 -11 -332.995 438.98 2
 -3 -17 11 950.425 841.199 1
 3 -17 11 67.0432 771.991 1
 -3 17 -11 665.461 292.257 3
 -3 17 11 134.794 492.974 2
 -3 -17 -11 409.849 502.738 5
 3 17 11 1448.17 874.429 3
 3 -17 -11 280.369 400.788 5
 -3 17 11 859.279 674.617 3
 3 -17 -13 8264.05 599.044 4
 -3 -17 -13 9199.97 676.03 4
 -3 -17 -13 6571.51 605.825 5
 -3 17 13 7911.65 609.211 2
 3 -17 -13 6546.13 486.059 5
 -3 17 13 9023.44 843.81 3
 -3 17 -13 7309.26 392.56 3
 -3 17 -13 7260.27 519.322 2
 -3 -17 13 9872.1 995.937 1
 3 17 13 9190.06 1067.65 3
 -3 17 -15 5569.22 501.506 2
 3 17 15 5678.39 1158.13 3
 3 -17 15 6027.97 894.813 1
 3 -17 -15 5441.79 626.4 4
 -3 17 -15 5128.01 408.209 3
 -3 17 15 5390.3 634.131 2
 -3 -17 15 6349.71 970.799 1
 3 -17 -15 4133.66 484.801 5
 -3 17 15 5414.27 940.954 3
 -3 -17 -15 4990.47 652.541 5
 -3 -17 -15 5659.34 685.586 4
 -3 17 -17 10453.3 600.108 2
 -3 -17 -17 9386.13 708.118 5
 -3 17 -17 9749.12 472.487 3
 -3 17 17 10425 712.228 2
 -3 -17 -17 11484.6 766.851 4
 3 -17 -17 9057.29 560.022 5
 3 -17 17 10352.1 945.768 1
 -3 -17 17 12820.4 1079 1
 -3 17 17 11077.1 1094.84 3
 3 17 17 10895.9 1369.22 3
 3 17 19 2701.28 1369.89 3
 -3 17 19 2236.33 1088.17 3
 3 -17 -19 1029.29 641.358 4
 -3 -17 -19 1417.24 710.137 4
 -3 -17 19 1000.8 996.921 1
 3 -17 -19 779.826 520.751 5
 -3 17 19 1853.84 668.971 2
 3 -17 19 1544.68 885.72 1
 -3 -17 -19 1420.92 648.398 5
 -3 -17 21 -1154.8 1086.36 1
 3 -17 -21 249.906 651.167 4
 -3 -17 -21 461.028 722.551 4
 -3 17 21 684.114 682.63 2
 3 -17 21 803.416 913.678 1
 3 -17 -21 1211.7 552.355 5
 -3 -17 -21 434.501 665.391 5
 -3 17 21 18.4522 1130.04 3
 -3 17 23 13692.1 854.493 2
 3 -17 -23 13802.4 744.928 5
 -3 -17 23 14484.9 1218.69 1
 3 -17 23 14337.4 1037.89 1
 -3 -17 -23 14211.1 823.36 5
 -3 -17 -23 14792.6 874.826 4
 -3 17 23 14862.9 1402.21 3
 -3 17 25 9603.84 835.281 2
 3 -17 27 2372.75 946.614 1
 3 17 27 4383.12 1779.03 3
 -3 -17 -27 2922.66 752.905 5
 -3 -17 27 1849.1 1067.13 1
 -3 17 27 12.1881 1443.92 3
 -3 -17 29 636.997 1061.21 1
 3 -17 29 723.493 972.709 1
 -3 -17 -29 200.714 749.054 5
 -3 -17 -29 334.192 789.073 4
 3 17 29 1687.75 1819.54 3
 -3 17 -31 49.1658 781.395 5
 -3 -17 -31 716.958 773.199 5
 -3 -17 -31 1191.53 805.708 4
 -3 17 31 -1898.38 1531.17 3
 3 -17 31 565.197 1021.4 1
 -3 17 31 483.955 785.243 2
 -3 -17 31 355.134 1095.03 1
 3 -19 -1 5871.96 593.061 4
 -3 -19 1 2733.25 510.312 4
 -3 -19 -1 6147.34 562.277 4
 -3 19 1 3769.97 480.128 2
 -3 -19 -1 5407.66 544.892 5
 3 -19 -1 5828.73 512.573 5
 3 -19 -1 104.971 958.782 1
 -3 19 1 2609.92 484.616 3
 -3 -19 -1 2306.52 859.967 1
 -3 -19 1 3156.75 527.477 5
 -3 -19 1 1575.45 831.948 1
 -3 -19 3 23588.1 707.099 4
 -3 -19 -3 26682.2 743.419 4
 -3 -19 3 28038.1 1098.63 1
 -3 -19 -3 27246 762.449 5
 3 -19 -3 25441.3 695.746 5
 -3 -19 -3 26496.7 1098.98 1
 -3 19 3 24948.3 716.948 3
 -3 -19 3 26053.4 750.923 5
 -3 -19 5 15634.4 651.172 5
 -3 19 -5 23705.6 680.785 2
 -3 -19 5 19758.6 1053.9 1
 -3 -19 -5 15227.3 684.387 4
 -3 -19 -5 15150.5 644.414 5
 3 19 5 14581.4 784.136 3
 -3 -19 -5 14687.9 956.111 1
 -3 19 -5 18592.8 542.477 3
 -3 19 5 14977.7 663.032 3
 3 -19 -5 14177.5 582.821 5
 -3 19 5 11271.4 618.561 2
 -3 -19 5 15297.3 663.274 4
 -3 -19 -7 8487.79 856.47 1
 -3 -19 7 14688.9 1012.6 1
 -3 -19 -7 11767.2 647.06 4
 3 -19 -7 9491.36 522.517 5
 -3 -19 -7 11890.7 606.019 5
 -3 19 -7 12409.3 445.806 3
 -3 19 -7 12776.8 585.936 2
 -3 19 7 10888 682.04 3
 -3 19 7 11466.8 589.382 2
 3 19 7 12210 836.093 3
 -3 -19 9 1220.86 867.945 1
 3 -19 -9 661.588 544.084 4
 -3 -19 -9 521.175 575.914 4
 -3 19 9 579.257 648.195 3
 3 19 9 615.11 802.859 3
 -3 19 -9 307.318 431.373 2
 -3 19 -9 669.479 314.621 3
 -3 19 9 741.921 478.491 2
 3 -19 -9 310.083 432.889 5
 3 -19 9 288.235 820.785 1
 -3 -19 -9 437.549 499.722 5
 -3 -19 -11 701.544 576.277 4
 -3 19 11 1715.03 765.338 3
 3 -19 -11 2278.63 584.686 4
 -3 19 -11 1079.44 470.878 2
 -3 19 11 2116.48 539.308 2
 -3 19 -11 1243.41 320.007 3
 3 -19 11 1519.66 844.761 1
 3 19 11 568.295 901.843 3
 -3 -19 -11 1150.17 530.688 5
 3 -19 -11 1509.45 463.898 5
 -3 -19 11 2302.12 931.944 1
 3 19 13 4755.02 1082.71 3
 3 -19 -13 3670.23 613.248 4
 -3 -19 -13 4072.2 658.918 4
 -3 19 -13 3597.74 503.248 2
 3 -19 13 4577.09 931.611 1
 -3 19 -13 3399.73 358.929 3
 -3 19 13 4278.12 855.77 3
 -3 -19 -13 2695.8 578.694 5
 -3 19 13 3511.76 602.1 2
 3 -19 -13 2417.82 497.499 5
 -3 19 -15 26599.9 790.601 2
 -3 -19 -15 29829.4 936.566 4
 3 -19 15 26295.7 1132.27 1
 -3 19 15 23591.4 859.443 2
 3 -19 -15 21351.1 705.55 5
 -3 -19 15 31227.1 1298.49 1
 -3 -19 -15 23312.6 841.68 5
 3 19 15 32296.7 1472.24 3
 -3 19 15 25125.2 1146.56 3
 3 -19 -15 25069.3 839.106 4
 -3 -19 -17 12317.4 841.194 4
 -3 19 17 11709.9 760.047 2
 3 -19 17 12876.6 976.822 1
 -3 -19 -17 10177.5 775.264 5
 -3 -19 17 14130 1165.21 1
 3 -19 -17 9875.23 595.987 5
 -3 19 17 12526.4 1060.73 3
 3 19 17 14718.7 1387.02 3
 3 19 19 1498.96 1357.94 3
 3 -19 -19 214.669 645.139 4
 -3 -19 -19 -85.5444 738.201 4
 3 -19 19 541.744 889.669 1
 -3 19 19 25.2347 1038.22 3
 3 -19 -19 466.956 494.303 5
 -3 -19 -19 -396.409 699.931 5
 -3 19 19 -11.4857 646.956 2
 3 -19 -21 5477.02 716.467 4
 -3 -19 -21 5053.79 735.422 5
 -3 19 21 -11.9391 690.584 2
 -3 -19 -21 6631.29 795.47 4
 3 -19 -21 4035.09 561.665 5
 -3 -19 21 9845.24 1183.86 1
 -3 19 21 6286.7 1156.64 3
 3 -19 21 6098.52 962.814 1
 3 19 21 9777.06 1561.62 3
 -3 19 23 5288.64 755.144 2
 3 19 25 4845.15 1629.65 3
 -3 -19 -25 5529.25 755.251 5
 3 -19 25 5956.29 978.172 1
 -3 -19 25 7746.86 1182.45 1
 -3 19 25 4516.05 785.226 2
 -3 19 25 3650.65 1316.17 3
 -3 -19 -27 2362.77 825.191 4
 3 19 27 3290.73 1743.11 3
 3 -19 27 2480.38 958.247 1
 -3 -19 -27 2661.33 746.888 5
 -3 19 27 -452.325 1353.17 3
 -3 -19 27 3801.94 1136.95 1
 3 19 29 211.066 1733.71 3
 -3 -19 -29 1292.29 826.942 4
 3 -19 29 55.3891 936.36 1
 -3 19 29 -29.5693 756.851 2
 -3 -19 -29 24.24 744.764 5
 -3 19 29 -2152.9 1420.08 3
 -3 -19 29 2227.69 1084.43 1
 3 -21 -1 719.062 468.479 5
 -3 21 -1 2055.51 484.805 2
 -3 -21 1 114.873 538.25 4
 -3 -21 -1 242.54 544.1 4
 -3 -21 1 471.488 532.113 5
 -3 -21 -1 28.4798 530.366 5
 3 -21 -1 1510.51 913.995 1
 -3 21 1 108.556 466.543 3
 -3 21 -1 1096 446.761 3
 3 -21 1 -6.46858 922.604 1
 -3 21 1 321.426 463.831 2
 -3 -21 1 187.904 858.024 1
 3 -21 -1 308.684 552.034 4
 -3 -21 -1 483.355 864.871 1
 3 -21 -3 6014.01 693.102 4
 -3 -21 3 5958.73 603.11 4
 -3 -21 -3 6773.27 603.396 4
 -3 21 -3 6376.48 556.19 2
 -3 21 3 5025.67 552.689 2
 -3 -21 3 6998.6 960.82 1
 -3 -21 -3 6090.99 584.973 5
 -3 -21 3 7368.13 635.581 5
 -3 -21 -3 6461.62 922.825 1
 3 -21 -3 5688.17 993.607 1
 -3 21 -3 6674.81 463.328 3
 -3 21 3 6155.22 556.272 3
 3 -21 -3 6522.52 562.175 5
 3 -21 -5 22816.9 712.201 5
 3 -21 -5 21237 825.821 4
 -3 21 -5 23281.2 748.431 2
 -3 -21 -5 24720.8 798.038 4
 -3 21 5 19796.6 732.552 2
 -3 -21 -5 21453.1 1111.6 1
 -3 21 -5 23737.1 608.056 3
 -3 -21 5 25345.7 764.974 5
 3 21 5 22534.3 886.909 3
 -3 21 5 21180.7 773.472 3
 -3 -21 -5 22878.4 769.17 5
 3 -21 -7 5992.02 663.331 4
 -3 -21 7 8761.36 1036.79 1
 3 -21 -7 5770.47 549.364 5
 -3 21 7 5434.46 582.618 2
 -3 -21 -7 6715.46 595.277 5
 -3 21 7 5739.73 663.963 3
 -3 -21 -7 7662.02 681.503 4
 3 -21 7 7200.31 957.037 1
 -3 21 -7 6905.06 560.682 2
 -3 21 -7 7226.56 421.016 3
 3 21 7 8396.39 866.748 3
 -3 -21 -7 6550.98 918.574 1
 3 -21 -9 739.64 466.341 5
 -3 -21 9 1285.14 947.437 1
 3 -21 -9 959.219 600.57 4
 -3 -21 -9 936.203 630.938 4
 -3 -21 -9 1280.51 830.318 1
 3 -21 9 656.184 867.588 1
 -3 21 -9 520.139 336.084 3
 -3 21 9 243.572 543.268 2
 -3 21 -9 1009.04 477.953 2
 -3 21 9 897.79 673.057 3
 -3 -21 -9 1578.63 564.852 5
 3 21 9 1144.14 852.239 3
 3 -21 -11 1259.6 498.516 5
 -3 21 11 934.816 540.84 2
 3 -21 -11 1211.37 614.44 4
 3 -21 11 -1143.46 917.022 1
 -3 -21 -11 1305.77 649.985 4
 -3 21 -11 96.9456 497.575 2
 -3 21 -11 415.503 349.439 3
 -3 -21 11 1296.38 987.515 1
 -3 21 11 1326.17 781.871 3
 -3 -21 -11 666.575 561.476 5
 3 -21 -13 18658.3 797.976 4
 -3 -21 -13 21771.2 861.925 4
 -3 21 13 16264.7 750.966 2
 3 21 13 28922.1 1375.16 3
 -3 -21 13 26754.1 1262.94 1
 3 -21 -13 15483.1 680.864 5
 -3 -21 -13 17443.9 770.619 5
 -3 21 13 17963.8 1022 3
 3 -21 -15 13644.8 749.569 4
 -3 -21 -15 19043 845.078 4
 3 -21 15 15800.5 1059.05 1
 -3 -21 15 17789.4 1237.58 1
 -3 21 15 13989.9 1021.91 3
 -3 -21 -15 15401.6 765.227 5
 3 -21 -15 11566 630.15 5
 3 -21 17 2951.41 888.587 1
 3 -21 -17 2017.12 638.879 4
 -3 -21 -17 3017.33 707.383 4
 3 -21 -17 1992.68 520.363 5
 -3 -21 17 5846.77 1121.47 1
 -3 -21 -17 2303.18 628.161 5
 -3 21 17 99.7149 667.072 2
 -3 21 17 2149.72 925.254 3
 3 21 17 3680.05 1264.53 3
 3 21 19 1349.9 1329.27 3
 -3 21 19 6.08434 667.426 2
 3 -21 -19 773.32 639.21 4
 -3 -21 -19 98.3518 724.06 4
 -3 -21 19 3056.8 1127.89 1
 -3 -21 -19 174.53 640.706 5
 3 -21 -19 785.754 521.343 5
 3 -21 -21 354.388 686.489 4
 -3 21 21 127.064 675.368 2
 3 21 23 5314.78 1577.09 3
 -3 -21 23 8847.97 1125.41 1
 -3 21 23 5470.49 1224.78 3
 3 -21 23 7006.54 996.231 1
 -3 -21 -23 6390.16 778.707 5
 3 21 25 2220.12 1645.78 3
 -3 -21 25 4242.8 1140.99 1
 3 -21 25 5625.71 973.85 1
 -3 21 25 2335.2 1226.78 3
 -3 -21 -25 111.377 839.43 4
 -3 -21 -25 2431.82 759.733 5
 -3 -21 27 3837.63 1172.42 1
 3 -21 27 1412.42 944.238 1
 -3 -21 -27 3304.83 858.817 4
 -3 21 27 886.995 733.892 2
 3 21 27 2834.98 1706.31 3
 -3 -21 -27 1622.12 757.115 5
 -3 21 27 2238.16 1279.98 3
 -3 -23 -1 269.158 589.702 4
 3 -23 -1 -236.943 505.087 5
 -3 -23 -1 -837.675 938.145 1
 -3 -23 1 279.061 580.278 4
 -3 23 -1 216.192 494.038 2
 -3 23 1 168.79 480.049 2
 -3 23 1 648.085 475.432 3
 -3 -23 1 1119.51 921.043 1
 -3 -23 -1 599.485 579.085 5
 -3 23 -1 1088.78 444.892 3
 3 -23 -1 -290.718 917.888 1
 -3 -23 1 517.921 578.609 5
 3 -23 -1 -355.872 585.96 4
 3 -23 1 786.069 941.868 1
 -3 -23 3 4303.19 666.826 4
 -3 23 3 3432.45 530.096 2
 3 -23 -3 3373.33 686.842 4
 -3 -23 -3 3154.66 617.751 4
 3 -23 -3 5440.93 1014.78 1
 -3 -23 -3 3662.02 933.154 1
 -3 -23 3 4733.28 636.518 5
 -3 -23 3 5180.75 1007.43 1
 -3 23 -3 4335.72 450.641 3
 3 -23 -3 3984.61 559.685 5
 -3 23 3 4570.81 577.349 3
 -3 -23 -3 4419.92 582.482 5
 3 -23 3 3455.08 954.68 1
 -3 23 -3 3730.95 562.867 2
 3 -23 -5 7572.97 736.963 4
 -3 23 -5 6119.44 608.316 2
 -3 23 5 6302.15 588.679 2
 -3 -23 -5 7298.8 678.191 4
 -3 -23 5 7994.6 628.336 5
 3 -23 -5 7607.51 614.977 5
 3 -23 5 6782.79 964.011 1
 -3 23 -5 6469.38 455.708 3
 -3 -23 -5 6146.88 973.094 1
 -3 23 5 6151.88 637.461 3
 -3 -23 -5 8580.41 654.53 5
 -3 -23 5 8989.93 1096.33 1
 3 -23 -7 9075.17 718.856 4
 -3 -23 7 12125.4 1150.91 1
 -3 -23 -7 10881.6 694.53 5
 -3 -23 -7 6948.19 976.509 1
 -3 23 -7 9678.41 470.176 3
 3 -23 7 10027.7 995.79 1
 3 23 7 10279.4 892.657 3
 -3 23 7 9587.3 718.788 3
 3 -23 -7 8488.98 601.318 5
 -3 -23 -7 10268.6 731.178 4
 -3 23 7 8706.43 639.047 2
 -3 -23 9 73.9737 976.725 1
 -3 -23 -9 1266.17 690.483 4
 3 -23 -9 145.888 501.705 5
 3 -23 -9 471.796 619.738 4
 3 -23 9 630.176 861.387 1
 -3 23 9 365.893 537.551 2
 -3 -23 -9 1128.4 599.768 5
 -3 23 9 62.1963 658.158 3
 -3 -23 -9 1509.38 911.895 1
 3 23 9 862.689 916.904 3
 3 -23 -11 3468.27 669.295 4
 -3 -23 -11 3214.23 733.052 4
 3 23 11 3944.54 1035.66 3
 3 -23 11 106.507 918.937 1
 -3 23 11 2232.19 581.766 2
 -3 -23 -11 2910.51 619.443 5
 3 -23 -11 2373.95 518.998 5
 -3 23 11 2769.67 747.009 3
 -3 -23 11 3928.12 1071.67 1
 -3 -23 -13 7669.28 757.831 4
 3 -23 -13 6881.12 592.667 5
 -3 23 13 8823.3 918.493 3
 -3 -23 -13 6240.28 653.707 5
 3 23 13 9917.05 1180.2 3
 3 -23 -13 8011.9 718.31 4
 -3 -23 13 11521.4 1174.63 1
 -3 -23 -15 2953.26 625.483 5
 -3 23 15 4733.89 908.212 3
 -3 -23 -15 2462.93 708.444 4
 -3 -23 15 3936.88 1150.28 1
 3 -23 -15 3213.01 554.476 5
 3 -23 -15 3746.95 684.149 4
 3 23 15 4833.03 1179.86 3
 3 -23 -17 3991.34 695.085 4
 -3 23 17 3401.23 666.775 2
 3 -23 -17 3454.59 569.417 5
 3 23 17 5332.53 1277.27 3
 3 -23 -19 54.7432 663.812 4
 3 -23 -19 -230.799 549.892 5
 -3 23 19 628.624 668.013 2
 -3 23 19 630.285 969.35 3
 3 -23 19 -343.734 901.974 1
 3 23 21 523.334 1395.7 3
 -3 -23 -21 -4.99654 703.896 4
 -3 -23 21 9.1198 1072.43 1
 3 -23 21 176.445 924.708 1
 -3 23 21 898.033 693.895 2
 -3 -23 -21 902.019 649.915 5
 -3 23 21 151.675 1031.28 3
 -3 -23 23 1447.68 1084.82 1
 3 -23 23 1094.62 943.62 1
 -3 23 23 1396.22 1077.31 3
 -3 -23 -23 3199.56 699.133 5
 -3 -23 -25 166.289 809.09 4
 -3 -23 25 3944.36 1133.21 1
 -3 23 25 5473.79 1171.33 3
 -3 -23 -25 4478.6 752.401 5
 3 -23 25 153.573 969.748 1
 3 23 25 6956.4 1671.7 3
 -3 -25 -1 -1141.8 962.121 1
 -3 25 -1 365.427 442.19 3
 -3 -25 1 -62.9061 621.423 4
 -3 -25 -1 -445.007 609.24 4
 3 -25 -1 495.737 946.493 1
 -3 -25 1 50.299 929.895 1
 -3 -25 1 -559.397 615.465 5
 3 -25 1 896.872 983.997 1
 -3 25 1 155.143 482.407 3
 3 -25 -3 1992.87 674.348 4
 3 -25 -3 2311.55 948.511 1
 -3 -25 -3 781.767 931.954 1
 -3 -25 3 1386.3 670.168 4
 -3 -25 -3 2702.69 638.013 4
 -3 -25 3 1202.73 609.768 5
 3 -25 3 2368.13 942.2 1
 3 -25 -3 1963.49 558.063 5
 -3 -25 3 2509.19 980.978 1
 -3 25 -3 2673.03 451.317 3
 -3 25 3 1749.4 545.782 3
 -3 -25 -3 1202.74 603.346 5
 3 -25 -5 6548.16 772.574 4
 -3 -25 -5 4136.6 676.772 4
 -3 -25 -5 5428.22 617.31 5
 -3 -25 5 5821.16 1092.2 1
 -3 -25 -5 4205.52 957.421 1
 3 -25 5 6550.6 975.405 1
 3 -25 -5 6088.9 1060.7 1
 -3 25 5 5201.46 624.553 3
 -3 -25 5 5133.95 626.054 4
 3 -25 -5 5284.18 618.652 5
 -3 -25 5 5716.25 637.967 5
 -3 25 5 4525 601.362 2
 3 -25 -7 2539.15 697.951 4
 3 -25 -7 3406.77 578.335 5
 -3 -25 7 3345.5 1061.59 1
 -3 -25 -7 3769.99 627.236 5
 -3 -25 -7 1764.14 661.211 4
 -3 25 7 2328.6 569.54 2
 3 -25 7 3721.45 927.6 1
 -3 25 7 1428.74 617.543 3
 -3 -25 9 -758.877 1031 1
 3 -25 -9 1432.82 670.193 4
 -3 -25 -9 1263.09 675.877 4
 -3 25 9 738.464 570.955 2
 3 -25 9 -95.7612 893.079 1
 3 -25 -9 601.152 528.872 5
 -3 -25 -9 2378.52 614.932 5
 -3 25 9 -5.7326 643.521 3
 3 -25 -11 15.1957 663.498 4
 3 -25 -11 810.297 527.369 5
 -3 25 11 1133.02 573.597 2
 -3 25 11 1463.85 723.437 3
 3 25 11 941.638 954.368 3
 -3 -25 11 1781.11 1098.03 1
 3 -25 -13 1469.23 531.154 5
 -3 25 13 885.595 614.711 2
 3 25 13 1396.81 1060.77 3
 3 -25 -13 205.198 684.989 4
 -3 -25 13 2692.77 1107.18 1
 -3 25 13 2261.46 788.883 3
 -3 -25 -15 6640.18 763.997 4
 3 -25 15 5584.23 1001.39 1
 3 25 15 7769.34 1232.05 3
 3 -25 17 1330 935.146 1
 -3 -25 -17 2552.65 718.451 4
 -3 -25 17 -1025.98 1156.73 1
 3 -25 -17 1933.78 581.242 5
 -3 25 17 1891.88 965.898 3
 -3 -25 -17 1739.02 615.102 5
 3 -25 -17 664.304 709.087 4
 3 -25 19 -1381.17 934.144 1
 -3 -25 -19 -10.0014 702.333 4
 -3 -25 19 -1701.78 1123.14 1
 -3 -25 -19 758.353 621.981 5
 -3 25 19 -51.0468 948.619 3
 3 -25 21 -518.87 911.09 1
 -3 -25 -21 2382.74 779.191 4
 -3 -25 21 -853.045 1126.71 1
 -3 -25 -21 1582.1 659.644 5
 3 25 21 526.083 1427.59 3
 -3 25 21 1178.91 1036.02 3
 -3 -27 -1 -671.355 955.767 1
 -3 -27 1 566.106 958.284 1
 -3 27 1 174.633 512.016 3
 -3 -27 -3 1265.95 940.79 1
 3 -27 -3 2481.53 565.36 5
 -3 27 3 2446.04 567.285 3
 -3 -27 3 1592.05 992.507 1
 3 -27 -3 2027.56 659.671 4
 3 -27 -5 1851.12 729.028 4
 -3 -27 5 1792.74 1102.72 1
 -3 27 5 2110.52 627.599 3
 3 -27 -5 2593.57 591.303 5
 3 -27 -7 2739.83 613.384 5
 -3 -27 7 2129.24 1078.03 1
 -3 27 7 2217.07 638.184 3
 3 -27 -7 170.653 782.875 4
 -3 -27 9 -642.771 1053.43 1
 3 -27 -9 -101.273 679.33 4
 -3 -27 -9 462.967 638.707 4
 3 -27 -9 68.2541 541.117 5
 3 -27 9 -200.151 929.693 1
 -3 -27 -9 -770.762 609.582 5
 -3 27 9 -311.828 639.037 3
 3 -27 -11 80.829 689.699 4
 -3 -27 -11 891.941 658.066 4
 3 -27 11 -455.959 936.838 1
 -3 -27 -11 -946.849 632.721 5
 3 -27 -11 711.495 555.077 5
 -3 -27 -13 3304.83 635.074 5
 -3 -27 -13 3568.94 732.638 4
 3 -27 -13 3002.15 577.979 5
 -3 -27 -15 2122.97 728.577 4
 3 -27 15 309.026 970.786 1
 -3 -27 -15 1875.86 625.954 5
 -3 27 15 2212.23 848.368 3
 -3 -27 15 4034.05 1183.71 1
 -3 -27 -17 1183.88 748.784 4
 -3 -27 -17 829.356 609.692 5
 -3 -27 17 1606.74 1153.93 1
 3 27 17 -1082.48 1253.98 3
 -3 27 17 1268.18 900.73 3
 3 -27 17 1410.45 920.825 1
 -3 -27 19 -1139.78 1139.6 1
 -3 -27 -19 193.138 753.89 4
 -3 -27 -19 -14.9784 618.518 5
 -3 27 19 1316.34 1052.03 3
 3 -27 19 -706.276 890.613 1
 -3 -29 -1 -180.31 627.062 5
 3 -29 -1 649.545 1014.31 1
 -3 -29 1 22.5281 690.928 4
 -3 -29 1 137.531 600.505 5
 3 -29 1 -906.297 964.256 1
 -3 -29 1 315.073 939.849 1
 -3 -29 -1 251.357 918.057 1
 -3 -29 -1 186.639 646.517 4
 -3 -29 3 -211.162 617.937 4
 -3 -29 -3 1044.45 657.082 4
 3 -29 -3 3134.02 1031.7 1
 3 -29 3 -1626.95 973.058 1
 -3 -29 -3 992.888 614.643 5
 -3 -29 3 1195.2 982.233 1
 -3 -29 3 1646.74 597.195 5
 -3 29 5 4160.7 663.047 3
 -3 -29 -5 2836.57 676.753 4
 -3 -29 -5 2365.59 627.134 5
 -3 -29 -7 2584.49 681.142 4
 -3 -29 -7 1911.37 606.644 5
 3 -29 -7 2823.14 1037.5 1
 3 -29 -9 -792.405 1058.6 1
 -3 -29 9 -861.934 1050.73 1
 -3 -29 -9 -75.0286 666.61 4
 3 -29 9 796.039 965.873 1
 -3 -29 -9 -909.36 604.386 5
 3 -29 -11 56.6304 709.393 4
 -3 -29 -11 -199.783 664.804 4
 -3 -29 -11 -815.046 637.83 5
 3 -29 11 364.448 903.653 1
 -3 29 11 681.673 713.413 3
 -3 -29 11 709.837 1086.01 1
 -3 -29 -13 -569.151 678.133 4
 -3 29 13 1689.69 781.052 3
 3 -29 13 203.36 988.046 1
 3 -29 -13 1074.01 601.819 5
 -3 -29 -13 -459.296 637.554 5
 -3 -29 13 2487.73 1130.03 1
 3 -29 -13 208.305 728.27 4
 3 -29 -15 342.045 752.574 4
 -3 -29 -15 1017.49 721.626 4
 3 -29 -15 2449.57 612.073 5
 -3 -29 -15 855.684 632.902 5
 3 -29 15 2275 933.806 1
 -3 -29 15 1959.11 1168.82 1
 -3 -31 1 1131.64 705.993 4
 -3 -31 -1 -168.71 710.05 4
 3 -31 1 -1314.11 953.767 1
 -3 -31 1 2120.01 617.403 5
 -3 -31 -1 1149.81 644.484 5
 3 -31 -1 -8.32397 964.42 1
 3 -31 3 -506.037 942.769 1
 -3 -31 3 1986.96 618.258 4
 -3 -31 -3 1114.74 674.024 4
 -3 -31 -3 1260.83 640.9 5
 -3 -31 3 492.106 1016.35 1
 3 -31 -3 1684.39 1042.79 1
 3 -31 -5 1542.68 675.559 4
 -3 -31 -5 1282.52 671.54 4
 3 -31 -5 2330.34 1034.37 1
 -3 -31 5 61.7737 1072.25 1
 3 -31 5 7.82036 919.154 1
 3 -31 -5 1127.91 598.459 5
 -3 -31 -5 965.98 622.25 5
 3 -31 7 -45.8598 899.565 1
 3 -31 -7 785.298 740.832 4
 -3 -31 -7 -332.514 672.39 4
 -3 -31 7 -1049.62 1084.04 1
 3 -31 -7 1193.03 613.492 5
 3 -31 -7 2039.15 1019.61 1
 -3 -31 -7 -594.974 632.757 5
 -4 0 0 158248 1615.76 3
 -4 0 0 158242 1562.86 5
 -4 0 2 34.5024 144.706 3
 -4 0 2 95.996 174.873 1
 -4 0 -2 13.2187 174.363 5
 -4 0 -2 17.3231 98.8505 2
 -4 0 -2 151.808 167.45 3
 -4 0 -4 61617 671.794 2
 -4 0 -4 67812 766.408 3
 4 0 4 63607.3 703.091 1
 -4 0 4 59781.1 719.543 3
 -4 0 -4 63648.4 758.64 5
 -4 0 4 65197.1 771.171 1
 -4 0 -6 75.3143 257.036 5
 -4 0 6 18.2221 262.537 1
 -4 0 6 175.952 202.887 3
 -4 0 -6 4.36402 168.314 2
 -4 0 -6 31.4863 210.465 3
 4 0 6 1.08521 207.143 1
 4 0 -8 63978.9 740.269 5
 -4 0 -8 62141.1 837.974 3
 -4 0 -8 61863.2 878.699 5
 4 0 8 63774.8 802.673 1
 -4 0 -8 59187 786.878 2
 -4 0 8 60115.5 906.404 1
 -4 0 -10 -7.37476 325.058 5
 4 0 10 38.9898 271.101 1
 4 0 -10 -45.9777 162.65 4
 -4 0 10 -364.948 356.206 1
 -4 0 10 -163.062 330.754 3
 4 0 -10 623.079 244.988 5
 4 0 12 89615.1 1143.55 1
 -4 0 12 90851.3 1293.06 3
 4 0 -12 89688.3 1054.13 5
 4 0 -14 46.2808 244.883 4
 -4 0 -14 -237.073 402.776 4
 -4 0 14 -21.7181 480.991 1
 -4 0 -14 106.317 443.55 5
 4 0 -14 -13.9328 344.587 5
 4 0 14 -386.233 405.153 1
 -4 0 14 -214.132 507.877 3
 -4 0 16 81869.9 1330.3 1
 -4 0 -16 82997 1149.45 4
 4 0 16 87617 1276.92 1
 -4 0 -16 84132.4 1283.23 5
 -4 0 16 82824.8 1434.74 3
 4 0 -16 78067.1 1139.61 5
 -4 0 -18 -441.447 575.985 5
 4 0 -18 -823.328 475.396 5
 -4 0 -18 -157.124 461.643 4
 -4 0 18 333.55 622.232 1
 -4 0 20 127392 1862.23 1
 -4 0 -20 115492 1599.64 4
 4 0 20 124550 1742.28 1
 -4 0 20 116408 1993.5 3
 -4 0 -22 300.889 668.701 5
 -4 0 -22 -1056.85 584.046 4
 -4 0 22 -514.102 752.875 1
 -4 0 22 -344.526 846.025 3
 4 0 22 -94.4412 614.566 1
 4 0 -22 219.648 543.446 5
 -4 0 -24 923.419 587.182 4
 -4 0 -24 1911.58 719.285 5
 -4 0 24 1094.54 812.49 1
 4 0 -24 1422.93 615.345 5
 4 0 24 1542.52 712.044 1
 -4 0 24 1358.52 952.364 3
 -4 0 -26 -458.704 740.7 5
 -4 0 26 106.335 1033.54 3
 4 0 -26 780.34 658.208 5
 -4 0 -26 -1043.22 622.935 4
 -4 0 26 291.301 839.194 1
 4 0 26 -529.794 742.415 1
 4 0 28 13880 933.747 1
 -4 0 -28 14407.3 796.788 4
 -4 0 -28 13347.8 910.599 5
 4 0 -28 19967.7 918.949 5
 -4 0 28 19855.7 1114.28 1
 -4 0 28 16560.4 1360.99 3
 4 0 30 -357.258 775.986 1
 -4 0 -30 -462.861 677.377 4
 -4 0 -30 344.224 772.322 5
 -4 0 -32 340.85 741.965 4
 -4 0 -34 -905.032 755.765 4
 -4 0 -34 -718.711 822.114 5
 -4 0 36 3447.67 942.355 1
 -4 0 -36 3649.6 835.075 5
 -4 -2 0 -4.98966 125.375 1
 -4 2 0 -34.7419 148.327 5
 -4 2 0 57.8768 128.597 2
 -4 -2 0 -72.2731 144.349 5
 -4 -2 0 303.152 144.704 3
 -4 2 0 -27.6336 168.614 3
 -4 -2 -2 102253 1115.04 2
 -4 2 -2 118194 1178.35 2
 -4 -2 2 119771 1222.02 1
 -4 2 2 128999 1201.35 2
 -4 2 -2 118837 1227.24 5
 -4 -2 -2 120046 1229.34 3
 -4 2 -2 117619 1242.33 3
 -4 -2 2 111001 1177.59 3
 -4 2 2 115022 1241.12 3
 -4 -2 2 115491 1161.62 5
 -4 -2 -2 117608 1221.34 5
 -4 2 -4 675.223 240.385 5
 -4 -2 -4 608.849 138.762 2
 -4 -2 -4 690.242 214.577 3
 4 -2 4 790.807 276.701 1
 -4 -2 4 641.995 132.014 5
 -4 -2 4 712.26 224.968 1
 -4 2 -4 561.793 162.32 2
 -4 2 -4 796.859 188.853 3
 -4 -2 4 610.633 129.533 3
 -4 2 4 580.728 215.81 3
 -4 -2 -4 601.134 225.268 5
 -4 -2 6 16557.2 243.553 4
 -4 -2 6 18070.7 440.728 1
 -4 2 -6 19379.9 354.501 2
 -4 -2 -6 16569.4 396.597 3
 4 -2 6 17857.5 428.414 1
 -4 2 -6 20495.2 399.042 3
 -4 2 6 18506.3 436.645 1
 -4 -2 6 18073.9 321.013 3
 -4 2 6 19374 432.241 3
 4 -2 -6 17402.2 304.625 4
 -4 -2 -6 19147.5 432.74 5
 -4 -2 -6 17541.5 332.129 2
 -4 2 -6 20676.3 450.864 5
 -4 2 -8 122.468 315.351 5
 4 -2 -8 542.756 180.027 4
 -4 -2 -8 225.675 238.732 4
 -4 2 -8 184.198 193.952 2
 -4 -2 8 140.257 309.179 1
 -4 2 -8 186.278 224.36 3
 4 2 8 149.123 189.945 1
 -4 2 8 1136.94 345.314 3
 -4 -2 8 327.778 217.511 3
 4 -2 8 84.2071 278.044 1
 -4 -2 -8 265.514 275.085 5
 -4 -2 10 169998 1850.92 3
 -4 2 -10 163843 1797.15 2
 -4 -2 10 157316 1920.58 1
 -4 -2 -10 167949 1802 4
 4 2 10 172715 1766.79 1
 -4 2 -10 166025 1840.25 3
 -4 2 -10 172674 1920.56 5
 4 -2 -10 165178 1702.3 5
 -4 2 10 160370 1900.55 1
 -4 2 10 171882 1974.13 3
 4 -2 10 171441 1892.37 1
 -4 -2 -10 154128 1845.62 5
 4 -2 -10 156319 1731.49 4
 -4 2 12 -223.844 478.933 3
 4 -2 -12 98.9102 225.571 4
 4 2 -12 -92.216 184.954 4
 4 -2 12 184.683 360.741 1
 -4 -2 12 -320.698 395.423 3
 4 2 12 82.3686 299.768 1
 4 -2 -12 1.63716 254.52 5
 4 -2 -14 5989.96 363.54 5
 4 2 -14 4818.33 270.659 4
 -4 -2 14 5173.5 560.002 1
 -4 -2 -14 5735.38 435.161 4
 -4 2 -14 5767.99 415.468 4
 -4 -2 -14 5888.77 489.779 5
 4 -2 14 5042.81 474.515 1
 4 2 14 5389.18 405.544 1
 -4 2 14 4907.85 616.934 3
 -4 -2 14 5015.22 526.193 3
 -4 2 -14 5998.94 521.735 5
 4 -2 -14 4573.11 326.299 4
 -4 2 14 4734.99 504.402 1
 4 2 -16 1529.32 447.384 5
 4 -2 -16 323.557 318.616 4
 -4 2 16 1284.32 536.691 1
 -4 2 -16 1264.82 424.364 4
 -4 -2 -16 1243.19 434.674 4
 -4 2 -16 1387.8 519.399 5
 -4 -2 16 646.627 584.568 1
 4 2 16 1965.68 427.854 1
 4 -2 16 1359.14 520.233 1
 -4 -2 16 1085.22 563.31 3
 -4 -2 -16 1537.84 487.746 5
 4 -2 -16 1489.9 379.665 5
 -4 -2 18 131575 1923.88 1
 4 2 18 141810 1784.53 1
 -4 2 -18 133767 1694 4
 -4 2 -18 138164 1844.4 5
 -4 -2 -18 133897 1821.46 5
 -4 -2 -18 131073 1707.92 4
 4 -2 -18 130932 1677.49 5
 -4 2 18 137844 1893.14 1
 -4 2 -20 -588.439 754.558 5
 4 2 -20 -256.078 527.426 5
 4 -2 20 819.834 637.417 1
 -4 2 20 281.688 663.355 1
 -4 -2 -20 -713.674 524.095 4
 -4 2 -20 -222.677 508.547 4
 -4 -2 20 239.653 685.146 1
 -4 2 20 36.3422 810.517 3
 -4 -2 -20 -67.0492 583.423 5
 -4 2 -22 35234.4 871.334 4
 4 -2 -22 35880.7 894.547 5
 4 -2 22 41781.1 1125.71 1
 -4 2 22 38163.6 1333.64 3
 -4 -2 -22 36730.6 889.874 4
 4 2 22 36012.9 939.998 1
 -4 -2 22 33208.1 1158.03 3
 -4 -2 -22 38967.3 1012.84 5
 -4 -2 22 36679 1128.57 1
 4 2 -22 36239.7 933.636 5
 -4 2 22 35924.2 1081.75 1
 -4 2 -24 -1133 783.452 5
 4 2 -24 -147.453 621.112 5
 -4 -2 24 574.706 858.273 3
 -4 2 24 -344.515 763.957 1
 -4 -2 -24 95.9451 604.863 4
 -4 2 -24 -567.974 568.115 4
 4 2 24 532.974 627.64 1
 4 -2 -24 444.711 572.738 5
 4 -2 24 94.8641 738.181 1
 -4 -2 24 412.568 782.938 1
 -4 -2 -24 14.5992 688.656 5
 -4 2 24 -155.442 996.203 3
 -4 2 -26 4497.34 656.16 4
 4 -2 26 4334.45 801.441 1
 -4 2 26 4777.46 859.214 1
 -4 -2 -26 4109.31 680.207 4
 4 2 26 3534.01 709.231 1
 -4 -2 -26 4413.1 764.189 5
 -4 -2 26 5511.68 917.213 1
 -4 -2 26 3566.81 949.559 3
 4 -2 -26 5048.08 678.808 5
 4 2 -26 4280.61 704.808 5
 -4 2 26 4513.54 1140.63 3
 -4 2 -28 5.81462 813.785 5
 4 2 -28 1499.46 739.575 5
 -4 -2 28 1178.67 904.309 1
 -4 -2 -28 -234.866 669.578 4
 -4 2 -28 -730.074 628.767 4
 4 2 28 145.044 705.837 1
 4 -2 28 172.443 804.207 1
 -4 -2 -28 -193.014 723.45 5
 -4 -2 -30 9641.28 803.195 4
 4 -2 30 9329.9 964.859 1
 -4 2 -30 9255.72 759.225 4
 -4 -2 -30 10688.7 856.305 5
 -4 -2 30 12528.6 1048.17 1
 -4 2 30 12044.6 1407.19 3
 -4 2 30 14558.8 1048.61 1
 -4 2 -32 487.007 690.574 4
 -4 -2 -32 -16.8994 715.166 4
 4 -2 32 586.4 888.218 1
 -4 2 32 -342.506 1232.63 3
 -4 2 34 79.3705 896.237 1
 -4 -2 34 -237.993 911.337 1
 -4 -2 -34 -912.199 823.467 5
 -4 2 36 -669.086 905.634 1
 -4 -2 36 -915.852 966.27 1
 -4 -2 -36 920.506 844.556 5
 -4 2 -36 73.5511 824.73 5
 -4 4 0 42636.2 547.463 2
 -4 -4 0 39241 507.11 1
 -4 -4 0 44325.8 568.069 5
 -4 -4 0 40546.3 516.049 3
 -4 4 0 42289.5 584.27 3
 -4 4 -2 5866.62 207.697 2
 -4 -4 2 5407.93 249.757 1
 -4 -4 -2 5467.05 222.904 3
 -4 -4 2 5102.41 165.004 3
 -4 4 2 5320.87 233.085 2
 -4 4 -2 6039.37 235.209 3
 -4 4 2 5474.18 256.401 3
 -4 -4 2 5731.99 206.047 5
 -4 -4 -2 5449.74 239.462 5
 -4 -4 -2 5701.92 135.491 2
 -4 -4 4 14036.6 375.719 1
 -4 4 4 14159.3 334.226 2
 -4 4 -4 14397.3 322.859 3
 -4 -4 -4 14689 362.34 5
 -4 -4 4 12447.3 211.963 3
 -4 -4 4 13265.3 279.683 5
 -4 4 -4 15318.4 307.524 2
 -4 4 4 14279.7 368.976 3
 4 -4 4 13941.6 447.31 1
 -4 -4 -4 13665.4 278.648 4
 4 -4 6 57.2706 324.452 1
 4 -4 -6 50.0089 195.242 4
 -4 -4 6 33.0351 87.0214 4
 -4 -4 -6 19.1665 213.817 4
 -4 4 -6 258.18 189.476 2
 -4 4 -6 299.339 199.882 3
 -4 -4 6 56.5971 107.202 3
 4 -4 -6 -5.54452 90.1535 5
 -4 -4 -6 26.7112 248.054 5
 -4 4 6 -36.3845 223.865 2
 4 4 6 26.2539 169.124 2
 -4 4 6 92.8644 279.058 3
 -4 -4 6 -27.99 282.525 1
 -4 4 8 128607 1527.61 1
 4 -4 -8 132034 1308.68 5
 -4 -4 -8 122788 1410.9 4
 4 -4 8 124961 1528.8 1
 -4 -4 8 127500 1554.31 1
 -4 4 -8 132278 1470.22 3
 -4 -4 8 132827 1344.25 3
 -4 -4 -8 135099 1528.93 5
 -4 4 8 133685 1601.52 3
 -4 4 -8 137897 1554.45 5
 -4 -4 8 123641 1309.73 4
 -4 4 -8 125124 1424.67 2
 4 4 8 127269 1304.83 1
 4 -4 -8 124592 1397.95 4
 4 -4 -10 10412.2 345.532 4
 -4 -4 10 11419.4 489.119 1
 -4 -4 10 12422.9 350.181 3
 -4 4 -10 11888.7 367.205 3
 -4 4 10 10998.1 514.219 3
 4 -4 10 11240 459.991 1
 4 -4 -10 11752.3 287.632 5
 4 4 10 12280.6 308.519 1
 -4 4 -10 12212.2 485.874 5
 4 4 12 176063 1838.26 1
 4 -4 12 164248 2032.74 1
 4 -4 -12 153507 1838.54 4
 -4 -4 12 190972 1992.58 3
 4 -4 -12 171020 1815.68 5
 -4 4 14 -286.396 496.69 1
 -4 -4 -14 211.931 442.417 5
 4 4 -14 -67.9062 211.966 4
 -4 4 -14 159.69 504.897 5
 -4 -4 -14 -171.893 409.202 4
 4 4 14 51.5373 304.253 1
 -4 4 -14 -2.50148 310.943 2
 -4 4 -14 84.165 322.203 3
 4 -4 14 201.618 452.951 1
 4 -4 -14 -284.164 287.55 4
 -4 -4 14 -145.473 511.549 1
 4 -4 -14 -98.2329 303.616 5
 -4 -4 14 105.306 429.761 3
 4 4 16 15323 508.667 1
 -4 -4 -16 15314.1 581.957 4
 -4 4 16 15346.7 856.832 3
 -4 -4 16 13990.3 742.789 1
 -4 4 -16 15836.8 549.019 4
 -4 4 -16 16297.9 713.616 5
 -4 -4 16 14096.8 659.202 3
 4 -4 -16 14265.1 494.747 5
 -4 -4 -16 15604.5 659.174 5
 -4 4 16 16109.3 689.135 1
 4 4 18 1547.84 416.844 1
 4 -4 -18 1402.69 397.6 4
 -4 4 -18 1794.96 660.743 5
 -4 -4 -18 1267.75 492.777 4
 -4 4 -18 1494.43 473.455 4
 -4 4 18 2041.12 603.329 1
 -4 -4 18 1591.39 690.43 1
 -4 -4 18 497.733 595.688 3
 4 -4 18 1559.16 632.612 1
 4 -4 -18 1398.82 434.657 5
 -4 -4 -18 1304.2 563.843 5
 -4 4 18 212.7 815.742 3
 -4 -4 20 100929 1731.34 1
 4 4 -20 96683.5 1486.18 5
 -4 -4 -20 103544 1474.94 4
 -4 4 20 102157 1624.56 1
 -4 -4 -20 99095.3 1567.07 5
 -4 4 -20 102161 1468.72 4
 4 4 -22 262.562 603.193 5
 -4 4 22 931.673 716.402 1
 -4 -4 -22 -48.2835 590.018 4
 -4 4 -22 -173.258 558.95 4
 4 4 22 -268.539 497.404 1
 -4 4 -22 -323.937 838.549 5
 -4 -4 22 180.158 798.277 1
 -4 -4 22 -463.711 683.03 3
 4 -4 -22 402.328 534.558 5
 4 -4 22 865.395 777.869 1
 -4 -4 -22 -701.39 659.892 5
 -4 4 22 -119.635 990.239 3
 -4 4 -24 1627.61 782.328 5
 4 -4 24 1672.33 830.021 1
 -4 -4 -24 1346.76 665.681 4
 4 4 24 1835.24 579.447 1
 -4 4 -24 526.83 560.674 4
 4 4 -24 1388.7 660.999 5
 -4 -4 24 1473.74 857.94 1
 -4 4 24 1514.28 769.143 1
 4 -4 -24 1936.81 594.04 5
 -4 -4 -24 1554.88 731.11 5
 -4 4 24 546.683 1060.16 3
 4 4 -26 -100.006 711.526 5
 -4 -4 -26 -507.715 766.95 5
 -4 4 26 -209.679 799.45 1
 -4 4 -26 -1180.44 801.824 5
 -4 -4 -26 -473.463 693.724 4
 4 4 26 -536.375 620.608 1
 -4 4 -26 -397.955 588.846 4
 4 -4 26 -748.495 854.699 1
 -4 -4 26 -832.954 915.038 1
 -4 4 26 -1116.44 1152.99 3
 -4 4 28 12913.6 981.191 1
 4 4 -28 11252.7 859.04 5
 -4 -4 28 11287.4 1027.23 1
 4 -4 28 11469.1 997.184 1
 -4 -4 -28 11798.4 797.23 4
 -4 4 28 13479.5 1381.27 3
 -4 -4 -28 11178.3 879.525 5
 -4 4 -28 9434.98 722.623 4
 4 4 -30 1965.29 773.655 5
 -4 4 30 3472.22 882.178 1
 -4 -4 -30 302.455 726.473 4
 -4 4 -30 1864.5 647.491 4
 4 -4 30 2699.64 897.628 1
 -4 -4 -30 2117.73 784.724 5
 -4 4 30 2141.53 1316.29 3
 -4 4 -32 9139.02 767.044 4
 4 -4 32 9687.84 1058.45 1
 -4 4 32 8249.76 1420.93 3
 -4 -4 32 8660.64 1022.99 1
 -4 4 34 514.078 870.705 1
 -4 -4 34 122.706 937.288 1
 -4 -4 -34 -1451.68 819.243 5
 -4 4 -36 113.176 845.802 5
 -4 4 36 2471.54 920.995 1
 -4 -4 -36 4135.49 826.971 4
 -4 4 36 1839.71 1390.8 3
 -4 -4 36 1841.02 970.974 1
 -4 -4 -36 2740.4 855.603 5
 -4 -6 0 11.5844 97.8843 4
 -4 -6 0 207.516 204.702 1
 -4 -6 0 3.98572 59.1542 2
 -4 6 0 175.914 194.015 2
 -4 6 0 64.3015 202.313 3
 -4 -6 0 14.2349 190.878 5
 -4 6 -2 26657.9 439.332 2
 -4 6 2 28662.6 469.141 2
 -4 -6 -2 25540.6 341.815 2
 -4 -6 -2 24929.9 361.998 4
 -4 -6 -2 27114.1 463.131 5
 -4 6 -2 27703.5 452.897 3
 -4 6 2 26686.3 494.379 3
 -4 -6 2 28629.9 439.675 5
 -4 -6 -2 23000.3 386.041 1
 -4 -6 4 641.154 286.082 1
 -4 -6 -4 652.509 196.399 4
 -4 -6 4 374.095 77.2247 3
 -4 6 -4 716.962 197.035 2
 4 -6 -4 746.086 251.85 4
 -4 -6 -4 550.878 237.587 5
 -4 6 -4 588.267 195.299 3
 4 -6 -4 717.039 155.081 5
 -4 -6 4 491.483 195.332 5
 -4 6 4 507.38 223.047 2
 -4 -6 -4 457.693 169.91 1
 -4 6 4 625.901 254.11 3
 4 -6 4 749.86 375.383 1
 -4 -6 6 2553.82 152.49 4
 4 -6 -6 3146.3 264.113 4
 -4 -6 -6 2796.54 290.504 5
 -4 6 -6 2947.82 235.64 2
 4 -6 -6 3037.07 164.832 5
 -4 -6 -6 2961.74 252.425 4
 4 6 6 3389.89 212.824 2
 -4 6 6 2593.95 277.656 2
 -4 -6 6 3031.87 360.07 1
 -4 -6 6 2608.36 139.877 4
 -4 6 -6 3346.31 230.714 3
 -4 6 6 2768.87 327.188 3
 4 -6 6 2734.09 394.247 1
 -4 -6 6 2643.54 214.38 5
 -4 6 8 27.4251 273.548 2
 4 -6 -8 343.96 250.173 4
 -4 -6 -8 266.839 274.587 4
 -4 -6 8 79.0535 73.356 3
 -4 6 -8 54.6951 223.093 2
 4 6 8 154.365 222.674 2
 -4 6 -8 29.7256 216.272 3
 -4 6 8 -55.5724 368.833 3
 4 -6 8 298.673 369.098 1
 4 -6 -8 95.1823 161.295 5
 -4 -6 -8 238.82 301.28 5
 -4 -6 8 117.77 365.206 1
 -4 -6 10 398053 4221.68 1
 4 6 10 403834 4073.74 2
 -4 -6 10 399470 3894.41 3
 4 -6 10 396966 4211.99 1
 4 -6 -10 409273 3912.96 5
 4 -6 -10 397579 4023.69 4
 4 -6 12 52.9091 447.884 1
 4 -6 -12 234.864 312.315 4
 -4 -6 -12 337.283 398.296 4
 -4 6 12 118.188 426.935 1
 4 6 12 -175.469 244.761 1
 4 -6 -12 104.009 245.128 5
 -4 -6 -12 147.888 407.741 5
 -4 -6 12 125.373 286.14 3
 4 6 14 6902.6 349.378 1
 -4 -6 -14 8422.43 502.032 4
 -4 -6 14 6897.84 651.713 1
 -4 6 -14 7904.12 424.918 3
 -4 6 -14 7630.9 407.637 2
 -4 6 14 9162.44 734.477 3
 4 -6 -14 7005 366.906 5
 -4 -6 -14 7126 535.844 5
 -4 6 14 7703.72 533.584 1
 -4 6 -14 8886.8 607.099 5
 4 6 16 1265.5 337.303 1
 -4 6 -16 1533.68 601.896 5
 -4 6 16 1268.56 535.706 1
 -4 6 16 1020.54 749.065 3
 4 -6 -16 919.919 353.792 4
 -4 -6 -16 1149.15 492.655 4
 -4 6 -16 1444.7 361.748 2
 -4 6 -16 1486.64 371.516 3
 4 -6 16 1267.07 580.001 1
 -4 -6 16 725.28 647.352 1
 4 -6 -16 1362.71 345.604 5
 -4 -6 -16 1206.12 519.806 5
 -4 -6 16 1154.96 455.49 3
 -4 -6 -18 50019.1 962.839 4
 -4 6 -18 47641.2 885.166 4
 -4 -6 18 43491.7 1139.23 1
 4 -6 -18 45336.6 839.247 5
 4 -6 18 44943.7 1105.23 1
 -4 6 18 52425.2 1367.97 3
 -4 -6 18 37532.1 942.014 3
 -4 -6 -18 44473.9 990.215 5
 -4 6 18 47830.9 1033.62 1
 4 6 18 41422.4 801.176 1
 -4 6 -18 52107.9 1138.57 5
 4 -6 -18 38104 817.103 4
 -4 6 20 757.659 675.355 1
 -4 -6 -20 -227.649 579.861 4
 -4 -6 20 -283.225 737.188 1
 -4 -6 -20 255.241 600.015 5
 -4 6 20 -7.96516 967.565 3
 -4 6 -22 27029.5 814.52 4
 -4 6 22 28667.5 1334.52 3
 4 -6 22 27174.6 1128.05 1
 -4 -6 22 23322.8 1070 1
 -4 -6 -22 26010.7 844.436 4
 4 -6 -22 26213.1 786.017 5
 -4 -6 -22 25951 903.281 5
 -4 6 22 28362.3 960.708 1
 4 6 22 22189.8 718.065 1
 -4 6 -24 -308.696 844.06 5
 4 6 -24 508.984 668.493 5
 4 -6 -24 -354.532 587.905 5
 -4 6 24 356.845 757.331 1
 4 6 24 406.864 534.02 1
 -4 6 -24 155.289 554.725 4
 -4 6 24 -370.687 1124.77 3
 -4 -6 24 -416.076 892.265 1
 4 -6 24 -508.185 823.853 1
 -4 -6 -24 316.052 660.909 4
 -4 -6 -24 608.463 712.932 5
 -4 -6 -26 4840.22 750.452 4
 4 -6 26 4214.37 934.974 1
 -4 6 26 4832.02 834.381 1
 -4 6 -26 5067.06 875.789 5
 -4 6 26 3595.82 1260.58 3
 -4 -6 26 5148.38 986.978 1
 -4 -6 -26 5409.1 779.668 5
 4 6 -26 4759.84 775.009 5
 -4 6 -26 4216.53 629.618 4
 4 6 -28 569.097 758.452 5
 -4 6 28 253.183 848.991 1
 -4 -6 -28 1193.04 762.394 4
 -4 6 -28 1811.88 636.214 4
 -4 -6 28 1251.04 952.741 1
 -4 6 -28 120.83 845.977 5
 4 -6 28 1537.54 943.748 1
 -4 -6 -28 1279.3 755.187 5
 -4 6 28 1808.64 1292.89 3
 -4 -6 -30 25613.7 1016.14 4
 -4 6 -30 24279.2 898.109 4
 4 -6 30 26816 1257.32 1
 -4 6 30 28545.3 1657.1 3
 4 6 -30 26602.6 1064.52 5
 -4 6 -32 12.8751 844.284 5
 -4 6 32 1163.84 865.162 1
 -4 -6 32 366.123 948.214 1
 4 -6 32 568.381 966.094 1
 -4 -6 -32 -1312.29 796.981 5
 -4 6 32 -40.2686 1391.97 3
 -4 6 -34 -6.64102 858.98 5
 -4 6 34 1302.9 861.4 1
 -4 -6 34 960.467 948.733 1
 -4 -6 -34 -258.353 808.347 5
 -4 -8 0 87002.7 909.328 4
 -4 -8 0 86286.1 1052.98 1
 -4 -8 0 88030.5 1020.84 5
 -4 8 0 89441.9 1050.12 3
 -4 -8 -2 2860.71 213.204 4
 -4 8 -2 2472.32 227.543 2
 -4 8 2 2758.54 250.073 2
 -4 -8 -2 2606.67 260.409 5
 -4 -8 2 2994.22 176.118 4
 -4 -8 -2 2792.69 289.333 1
 -4 -8 2 3345.34 341.734 1
 -4 8 -2 3132.56 230.823 3
 -4 -8 2 2703.14 255.714 5
 -4 8 2 2966.02 279.35 3
 -4 -8 2 2177.86 117.15 2
 -4 -8 4 15814.2 274.749 2
 -4 -8 -4 20527.3 399.396 4
 -4 8 -4 20058 419.524 2
 -4 -8 4 19074.9 315.05 4
 4 -8 -4 21881.3 370.66 5
 -4 8 4 19330.8 459.121 2
 4 -8 -4 25698 519.956 4
 -4 -8 4 20649.2 421.714 5
 -4 8 -4 20942.4 405.095 3
 -4 -8 -4 20842.3 479.212 1
 -4 -8 -4 19273.6 450.327 5
 -4 -8 4 21885.3 526.14 1
 -4 8 4 20557.4 490.535 3
 4 -8 -6 1162.63 301.503 4
 -4 -8 6 650.11 208.088 4
 -4 -8 -6 510.424 280.308 4
 -4 -8 6 694.654 240.796 5
 -4 -8 6 543.242 125.294 2
 -4 8 -6 474.591 238.64 2
 4 -8 6 397.322 434.853 1
 4 8 6 643.727 204.443 2
 -4 8 -6 569.137 212.026 3
 -4 -8 6 554.239 359.535 1
 4 -8 -6 722.093 187.44 5
 -4 -8 -6 366.022 281.764 5
 4 -8 -8 314552 3089.7 5
 4 -8 -8 319508 3226.36 4
 4 8 8 314605 3217.11 2
 -4 -8 8 311839 3373.19 1
 4 -8 -10 13558.4 443.313 4
 4 -8 -10 13250 351.118 5
 4 8 10 13664.4 450.251 2
 -4 8 10 13848.9 510.745 2
 -4 8 10 12681.2 628.22 3
 -4 -8 -10 13505.7 521.725 5
 4 -8 -12 47705.5 793.671 4
 -4 8 -12 44420.9 731.371 2
 4 8 12 42861 784.692 2
 -4 8 12 47265.9 840.555 2
 -4 -8 12 49302.8 1018.08 1
 -4 8 -12 45466.8 716.012 3
 -4 -8 -12 48203.7 831.793 4
 -4 8 12 48039.7 1054.28 3
 4 -8 -12 45459.9 671.296 5
 -4 -8 -12 46557.4 878.055 5
 4 -8 14 806.122 555.458 1
 4 -8 -14 865.516 378.101 4
 -4 -8 -14 972.607 483.231 4
 -4 8 -14 1201.31 338.415 2
 -4 8 -14 985.141 321.046 3
 -4 8 14 1155.74 671.53 3
 -4 -8 -14 745.45 479.228 5
 4 8 14 845.496 374.073 2
 -4 8 14 1293.8 460.456 2
 4 -8 -14 1234.98 310.011 5
 -4 -8 14 399.343 633.451 1
 -4 8 -16 7593.45 449.212 2
 4 -8 -16 7114.55 429.763 5
 -4 -8 -16 7425.8 585.113 5
 -4 -8 16 7971.95 770.488 1
 4 -8 -16 6889.52 466.75 4
 4 -8 16 8542.81 719.491 1
 -4 -8 -16 9055.35 598.599 4
 -4 8 -16 7305.71 433.809 3
 -4 8 16 7803.55 872.641 3
 -4 8 -18 4131.99 445.995 2
 4 8 18 1301.43 367.728 1
 -4 -8 -18 1764.62 567.566 5
 4 -8 -18 455.813 439.625 4
 -4 -8 -18 1597.95 594.236 4
 -4 8 -18 3654.53 435.204 3
 -4 -8 18 1275.21 747.097 1
 4 -8 18 -679.688 794.299 1
 -4 8 -18 3260.67 751.046 5
 -4 8 18 -724.918 658.623 1
 -4 8 18 1525.5 901.863 3
 -4 8 20 26275.8 904.202 1
 -4 -8 20 25176 1083.09 1
 -4 -8 -20 31500.2 916.567 4
 -4 8 20 30984.4 1301.02 3
 4 -8 20 27817.3 1126.4 1
 4 -8 -20 27657.7 740.864 5
 -4 -8 -20 27259.1 901.002 5
 -4 8 -22 1111.25 823.459 5
 -4 8 22 574.36 688.945 1
 4 -8 22 700.649 795.403 1
 -4 -8 -22 514.064 682.559 4
 -4 8 22 -463.005 1072.41 3
 4 -8 -22 606.459 503.464 5
 -4 -8 22 94.8559 875.474 1
 -4 -8 -22 168.038 675.25 5
 -4 8 -22 529.278 560.584 4
 -4 8 -24 1482.79 844.095 5
 -4 8 24 488.341 720.2 1
 -4 -8 -24 1415.24 727.869 4
 -4 8 -24 1125.22 597.509 4
 4 -8 24 1025.64 877.081 1
 -4 -8 24 760.387 892.34 1
 -4 -8 -24 2107.53 747.91 5
 -4 8 24 60.0425 1156.16 3
 -4 8 -26 1068.67 833.605 5
 4 -8 26 851.329 909.913 1
 -4 -8 -26 1964.96 746.048 4
 -4 8 -26 214.531 577.96 4
 -4 -8 -26 1177.1 753.652 5
 -4 8 26 394.344 756.133 1
 -4 -8 26 798.192 945.014 1
 4 8 -26 1512.9 739.169 5
 -4 8 26 -264.834 1279.85 3
 -4 -8 -28 35699 1066.39 4
 -4 8 -28 31930 946.424 4
 -4 -8 28 34936.7 1337.06 1
 -4 -8 -28 36504.5 1124.33 5
 4 8 -28 33485.5 1105.51 5
 4 -8 28 35857 1333.52 1
 -4 8 28 38066.7 1773.67 3
 -4 8 28 33796.5 1122.31 1
 -4 8 -28 39053.6 1227.41 5
 4 -8 30 1465.05 1010.38 1
 -4 -8 -30 814.688 738.797 4
 -4 8 -30 536.25 653.814 4
 -4 8 30 -824.798 1391.69 3
 4 8 -30 1055.17 824.522 5
 -4 -8 32 8253.5 1059.33 1
 -4 8 32 9509.19 915.744 1
 -4 -8 -32 7161.91 861.914 5
 4 8 -32 8148.07 907.934 5
 -4 8 -34 -97.7687 843.517 5
 -4 8 34 512.274 811.59 1
 -4 -8 -34 -1065.23 781.649 4
 -4 -8 34 -408.415 994.53 1
 4 -8 34 -231.347 1024.25 1
 -4 -8 -34 -439.357 825.007 5
 -4 8 34 -2512.69 1536.17 3
 -4 -10 0 61.0195 259.638 5
 -4 -10 0 57.8616 219.888 4
 -4 -10 0 56.2749 395.377 1
 4 -10 -2 70955.6 956.039 4
 -4 -10 2 65298.8 793.647 4
 -4 -10 -2 65872.4 830.962 4
 -4 -10 -2 71997.5 1012.64 1
 -4 -10 2 66201.2 906.64 5
 -4 -10 2 67942 1021.36 1
 4 -10 -4 129.107 366.074 4
 -4 -10 4 315.324 213.759 4
 -4 -10 4 205.94 410.78 1
 4 -10 -4 252.045 226.558 5
 4 10 4 400.146 179.624 2
 -4 -10 -4 393.709 418.094 1
 -4 -10 4 358.984 273.202 5
 -4 -10 6 52865.1 707.689 4
 -4 -10 -6 53103.9 928.709 1
 4 10 6 52137.5 745.43 2
 -4 -10 6 49214.9 775.804 5
 4 -10 -6 54166.4 716.89 5
 -4 -10 6 54396.7 972.002 1
 4 -10 -6 57295 862.197 4
 4 -10 -8 392.946 338.264 4
 -4 -10 -8 429.922 377.692 4
 4 -10 -8 286.916 227.122 5
 -4 10 8 240.004 362.728 2
 -4 -10 -8 544.854 369.857 5
 4 10 8 741.014 285.263 2
 -4 10 8 219.383 498.226 3
 4 -10 -10 72323.6 1066.42 4
 -4 10 -10 75303.4 1048.55 2
 4 -10 10 71529.9 1242.92 1
 4 10 10 78362.7 1105.37 2
 -4 10 10 74691.6 1137.74 2
 -4 10 10 79587.4 1314.62 3
 -4 -10 10 77379.5 1282.67 1
 4 -10 -10 70252.8 943.101 5
 -4 10 -12 3778.32 352.509 2
 -4 -10 -12 4065.28 505.334 4
 4 -10 12 4160.31 634.377 1
 -4 10 12 3234.69 622.457 3
 4 10 12 3828.24 403.294 2
 -4 10 12 3899.24 478.797 2
 -4 10 -12 3568.7 324.446 3
 -4 -10 12 4176.68 689.838 1
 4 -10 -12 3318.85 315.132 5
 -4 -10 -12 3388.13 494.258 5
 4 -10 -12 3709.87 419.122 4
 4 -10 -14 6579.26 478.028 4
 -4 -10 -14 6918.92 564.204 4
 4 10 14 6032.67 464.949 2
 -4 10 14 6179.02 543.877 2
 -4 -10 14 6698.77 773.858 1
 4 -10 -14 5915.21 373.09 5
 -4 -10 -14 5851.93 559.186 5
 -4 10 14 6242.39 759.074 3
 -4 10 16 498.647 533.283 2
 -4 -10 -16 1169.59 560.218 4
 -4 10 -16 1132.39 384.832 2
 -4 10 -16 1035.18 348.942 3
 4 10 16 993.63 409.323 2
 -4 -10 16 1245.04 718.401 1
 4 -10 16 1406.87 658.993 1
 -4 -10 -16 917.853 544.512 5
 -4 10 16 443.65 818.538 3
 -4 10 -18 25948.5 679.358 2
 -4 -10 -18 26944.7 820.76 4
 -4 10 18 23237 809.001 2
 -4 -10 18 25992.2 1034.8 1
 -4 10 -18 24630.4 648.114 3
 -4 10 18 28886.7 1224.58 3
 -4 -10 -18 25572.6 844.87 5
 4 -10 18 21827.4 993.862 1
 4 -10 -20 208.272 450.945 5
 -4 -10 -20 -226.567 642.426 4
 4 -10 20 -1195.78 811.986 1
 -4 -10 20 291.459 862.187 1
 -4 10 20 -1176.04 1055.82 3
 -4 10 20 -245.48 622.787 2
 -4 -10 -20 407.648 627.145 5
 -4 -10 -22 13367.3 802.646 4
 -4 -10 22 11727.3 1054.88 1
 -4 10 22 12525.3 798.792 2
 -4 10 22 13222.7 1267.76 3
 -4 10 -22 12867.1 678.206 4
 4 -10 22 12866.4 942.217 1
 4 -10 -22 13204.6 651.96 5
 -4 -10 -22 13741.4 816.232 5
 -4 10 -22 14180.6 920.655 5
 -4 10 -24 63.0616 806.764 5
 -4 -10 -24 370.245 703.063 5
 -4 -10 -24 -755.488 722.589 4
 -4 10 -24 -4.59966 585.709 4
 4 -10 24 -235.62 845.826 1
 -4 -10 24 -864.775 974.734 1
 -4 10 24 315.032 1211.51 3
 -4 -10 -26 13127.2 854.36 4
 -4 -10 26 11626.2 1089.84 1
 -4 10 26 12872.9 1429.65 3
 -4 -10 -26 12584.7 844.191 5
 4 -10 26 12021.5 1066.12 1
 -4 10 -26 12579.1 951.321 5
 4 10 -28 2159.47 781.056 5
 -4 10 28 739.069 781.772 1
 4 -10 28 1071.73 970.529 1
 -4 -10 -28 317.254 740.565 5
 -4 -10 -28 812.889 744.372 4
 -4 10 -28 1128.78 623.701 4
 -4 10 28 933.75 1334.96 3
 -4 -10 30 24207 1251.09 1
 4 -10 30 25806 1279.3 1
 -4 10 -30 26670.7 1104.52 5
 4 10 -30 26614.7 1067.41 5
 -4 10 -32 -113.976 906.984 5
 4 10 -32 13.8453 835.623 5
 -4 10 32 638.395 834.477 1
 -4 -10 32 -230.613 1044.03 1
 -4 10 -34 -6.73927 854.013 5
 -4 10 34 2327.75 829.074 1
 -4 -10 -34 733.629 821.845 4
 -4 -10 34 -75.5919 1019.84 1
 4 -10 34 175.311 1051.7 1
 -4 -10 -34 102.998 787.38 5
 -4 10 34 -526.658 1560.18 3
 -4 -12 0 91789.3 1327.94 1
 4 12 0 87964.9 1171.85 3
 4 -12 -2 2613.32 378.476 4
 -4 12 2 2818.23 339.178 2
 4 12 -2 3091.27 280.114 3
 -4 -12 2 3043.8 503.378 1
 -4 -12 -2 2491.28 340.223 5
 4 -12 -2 2520.7 291.011 5
 -4 12 2 3028.83 366.255 3
 4 -12 2 2383.23 620.004 1
 -4 -12 -2 2711.71 508.662 1
 4 -12 -4 20388.4 608.412 4
 -4 -12 -4 18478.7 468.908 4
 -4 -12 -4 17886.6 503.637 5
 -4 12 -4 18011.4 477.976 2
 -4 12 4 16249.4 495.626 2
 -4 -12 4 18419.2 676.359 1
 -4 -12 -4 17484.7 685.227 1
 -4 12 4 18642.9 549.89 3
 4 -12 -4 17452.8 440.728 5
 4 12 4 17088.4 404.687 2
 4 -12 4 17361.3 747.426 1
 4 -12 -6 138.871 382.794 4
 -4 -12 -6 188.843 371.872 4
 4 -12 -6 208.699 252.89 5
 -4 -12 6 475.138 338.964 5
 -4 12 -6 -160.167 305.482 2
 4 -12 6 -30.3736 579.949 1
 4 12 6 -314.051 275.012 2
 -4 12 6 121.783 357.308 2
 -4 -12 -6 -166.055 380.471 5
 -4 -12 -6 415.39 526.521 1
 -4 12 6 158.446 426.5 3
 4 12 8 39390.9 724.534 2
 4 -12 -8 39961.9 666.802 5
 -4 -12 -8 44300.9 767.711 4
 -4 12 -8 43135.1 743.489 2
 -4 -12 -8 42118.9 806.468 5
 -4 12 8 42616.9 823.083 2
 4 -12 -8 41388.7 792.17 4
 4 -12 8 40272.6 969.897 1
 -4 12 -8 41651.6 667.928 3
 -4 12 8 41038.6 942.514 3
 -4 -12 -10 701.808 446.446 5
 4 -12 -10 143.762 389.348 4
 -4 -12 -10 1009.41 477.525 4
 -4 12 -10 24.9801 321.709 2
 -4 12 -10 186.062 253.946 3
 4 -12 10 163.733 576.568 1
 4 12 10 782.618 351.483 2
 -4 12 10 3.32325 414.29 2
 4 -12 -10 392.886 272.874 5
 -4 12 10 64.679 552.091 3
 -4 12 -12 29752 657.296 2
 4 -12 12 29502.7 902.747 1
 -4 12 12 29203 766.116 2
 -4 12 -12 28602.3 588.462 3
 -4 -12 -12 31341.1 775.078 4
 -4 12 12 30666.9 957.304 3
 -4 -12 -12 27741.4 746.996 5
 4 -12 -12 26059.1 563.313 5
 -4 -12 14 662.349 734.701 1
 4 -12 14 -30.4517 647.522 1
 -4 -12 -14 -252.455 550.224 4
 -4 12 -14 -546.449 365.922 2
 -4 12 -14 -186.79 312.781 3
 -4 12 14 -365.98 749.559 3
 -4 12 14 393.674 524.391 2
 -4 -12 -14 51.4438 502.92 5
 -4 12 -16 6365.38 463.863 2
 -4 12 16 6099.97 624.213 2
 -4 12 -16 5844.93 412.845 3
 -4 -12 16 6808.77 854.061 1
 -4 -12 -16 6663.23 643.151 4
 4 -12 -16 4886.13 440.194 5
 -4 -12 -16 6654.65 616.853 5
 4 -12 16 6422.74 741.845 1
 -4 12 16 6220.28 925.186 3
 -4 -12 18 500.267 869.208 1
 4 -12 -18 352.2 497.806 4
 -4 -12 -18 157.116 627.508 4
 -4 12 -18 673.634 440.099 2
 4 -12 18 555.109 753.922 1
 -4 12 -18 720.787 431.612 3
 -4 12 18 550.99 595.758 2
 4 -12 -18 476.892 411.698 5
 -4 -12 -18 969.882 615.691 5
 -4 12 18 -217.978 977.972 3
 -4 12 -20 25819.7 741.749 2
 -4 -12 -20 32302.4 941.859 4
 4 -12 -20 25678.5 717.146 5
 -4 12 20 27010.5 896.433 2
 -4 12 -20 26389.5 716.064 3
 -4 -12 20 30729.3 1185.78 1
 4 -12 20 29242.5 1094.29 1
 -4 12 20 31979.7 1388.09 3
 -4 -12 -20 28747.1 934.172 5
 -4 -12 -22 2087.92 741.566 4
 -4 12 -22 500.149 557.652 4
 -4 -12 22 1558.65 977.116 1
 4 -12 22 938.943 830.209 1
 -4 -12 -22 1926.94 732.269 5
 -4 12 22 1544.79 661.896 2
 -4 12 22 -471.982 1224.82 3
 -4 -12 -24 1422.15 751.1 4
 4 -12 24 226.342 858.194 1
 -4 12 -24 127.078 587.383 4
 -4 -12 24 226.938 1013.88 1
 -4 -12 -24 1395.13 757.58 5
 -4 12 24 55.1902 689.923 2
 -4 12 24 -1637.12 1285.73 3
 -4 12 -26 1031.48 826.547 5
 -4 -12 -26 703.035 745.934 5
 4 -12 26 411.438 886.386 1
 -4 -12 -26 -557.568 799.25 4
 -4 12 -26 852.02 627.219 4
 -4 -12 26 462.382 1002.6 1
 -4 12 26 -373.282 1300.42 3
 -4 12 26 -41.4298 727.129 2
 -4 -12 -28 27124.7 1077.65 4
 4 -12 28 26885.9 1291.68 1
 -4 12 -30 722.205 862.608 5
 4 12 -30 1994.08 808.721 5
 -4 -12 30 433.189 1016.31 1
 -4 12 30 -163.72 773.228 2
 -4 -12 -30 -639.229 789.001 5
 4 -12 32 4910.08 1108.29 1
 -4 -12 -32 5122.46 870.993 4
 -4 12 32 6097.82 863.396 2
 -4 -12 -32 5568.68 859.476 5
 -4 12 32 3610.11 1555.85 3
 4 14 0 382.933 369.154 3
 -4 -14 0 -155.543 354.154 4
 -4 14 0 -336.318 346.87 2
 -4 -14 0 667.597 578.074 1
 -4 -14 0 435.413 371.749 5
 4 -14 2 122074 1916.97 1
 4 14 2 131439 1712.88 3
 -4 -14 -2 133021 1530.9 4
 -4 -14 2 124437 1582.68 5
 -4 14 -2 136771 1583.56 3
 -4 -14 2 137200 1522.82 4
 -4 14 -2 134905 1619.43 2
 -4 14 2 130731 1652.41 2
 -4 -14 -2 133299 1876 1
 -4 14 2 137966 1676.33 3
 -4 -14 -2 135745 1633.19 5
 4 14 -2 134491 1516.42 3
 4 14 4 -12.8113 532.85 3
 -4 -14 4 -456.931 331.593 4
 -4 -14 -4 -108.881 390.971 4
 4 -14 4 220.882 647.17 1
 -4 14 -4 -155.032 269.215 3
 -4 14 -4 -396.667 339.535 2
 -4 -14 -4 -158.54 596.68 1
 -4 14 4 85.2066 356.662 2
 -4 -14 -4 132.836 384.767 5
 -4 -14 4 -445.482 376.742 5
 -4 14 4 42.1652 384.429 3
 -4 -14 -6 9061.78 485.069 4
 -4 14 -6 9623.45 435.404 2
 -4 14 6 9085.78 478.797 2
 -4 -14 6 10823.3 721.889 1
 -4 -14 6 9373.57 474.934 5
 -4 14 6 9465.89 554.924 3
 -4 14 -6 9542.5 362.684 3
 4 -14 6 8768.35 735.352 1
 -4 -14 -6 9052.72 484.797 5
 -4 -14 6 10684.6 456.642 4
 -4 -14 -6 7098.1 678.72 1
 -4 14 -8 2648.64 363.365 2
 -4 -14 -8 2427.41 450.121 5
 4 -14 8 2200.49 638.104 1
 -4 -14 -8 2597.14 448.987 4
 -4 14 -8 2516.68 288.142 3
 -4 14 8 2512.44 448.167 2
 -4 14 8 2574.78 532.966 3
 -4 -14 8 3668.97 717.714 1
 -4 14 10 31145.5 780.509 2
 4 -14 10 31970.9 940.123 1
 -4 -14 -10 30893.6 783.489 5
 -4 14 -10 31352.3 598.258 3
 -4 -14 10 38371.6 1074.14 1
 -4 14 10 35629.9 990.193 3
 -4 -14 -10 35852.6 770.834 4
 -4 14 -10 31145.2 679.12 2
 4 -14 -12 653.399 457.314 4
 -4 -14 -12 712.082 526.926 4
 -4 -14 12 899.494 742.538 1
 -4 14 -12 206.74 369.834 2
 4 -14 12 136.205 650.569 1
 -4 14 -12 452.901 289.162 3
 -4 14 12 1092.58 685.424 3
 -4 14 12 1031.93 485.832 2
 -4 -14 -12 519.103 480.729 5
 4 -14 -14 1181.06 485.115 4
 -4 -14 -14 805.802 568.42 4
 4 -14 14 973.492 723.251 1
 -4 -14 14 1013.13 768.379 1
 -4 14 -14 594.585 386.586 2
 -4 14 -14 544.505 335.616 3
 -4 14 14 864.662 540.551 2
 4 -14 -14 888.119 355.048 5
 -4 14 14 1120.8 774.867 3
 -4 -14 -14 929.761 527.292 5
 -4 -14 -16 352.998 560.495 5
 4 -14 16 -104.881 728.613 1
 -4 14 16 655.199 883.587 3
 -4 -14 16 -19.2307 819.481 1
 4 -14 -16 241.808 509.175 4
 -4 -14 -16 310.282 606.044 4
 -4 14 16 489.142 577.307 2
 -4 14 -16 90.9556 420.522 2
 -4 14 -16 271.684 351.48 3
 4 -14 -16 292.866 383.475 5
 4 -14 18 22928.2 1022.31 1
 -4 14 -18 20875.6 700.469 2
 4 -14 -18 20622.2 652.378 5
 -4 14 18 21375.5 832.274 2
 -4 14 -18 19797.4 606.49 3
 -4 -14 -18 21746.3 823.115 5
 -4 -14 18 25819.5 1139.02 1
 -4 14 18 23783.8 1211.82 3
 -4 -14 -18 23110.9 846.604 4
 4 -14 -20 4257.81 528.75 5
 -4 -14 -20 4979.59 730.496 4
 -4 14 -20 3875.94 469.763 3
 -4 -14 -20 4831.53 708.661 5
 4 -14 20 4108.95 903.204 1
 -4 14 -20 3670.46 516.676 2
 -4 -14 20 4829.43 1041.74 1
 -4 14 20 4756.96 1106.68 3
 -4 14 -22 22753.6 757.175 2
 -4 -14 22 26491.2 1249.9 1
 -4 -14 -22 25675.5 951.345 5
 -4 -14 -22 27096.2 960.6 4
 4 -14 22 25369.3 1096.16 1
 -4 14 22 26290.1 1420.1 3
 -4 14 -22 22671.5 713.783 3
 -4 -14 -24 -351.02 740.63 4
 -4 14 -24 -104.545 603.456 4
 4 -14 24 -288.552 891.617 1
 -4 -14 -24 273.613 721.112 5
 -4 14 24 41.8883 710.566 2
 -4 14 24 -1287.23 1249.93 3
 -4 -14 -26 6699.86 814.364 4
 4 -14 26 5616.23 962.67 1
 -4 14 -28 481.044 820.363 5
 -4 14 28 -831.284 1396.47 3
 -4 -14 28 -329.563 1070.91 1
 -4 -14 -30 13526 907.124 4
 -4 -14 30 13352.5 1222.8 1
 -4 14 30 12568.5 878.098 2
 4 -14 30 13337 1200.16 1
 -4 -14 -30 13088.4 919.999 5
 -4 14 30 11627.3 1610.81 3
 4 -14 32 -250.379 1006.01 1
 -4 14 -32 140.947 859.468 5
 4 14 -32 20.2582 847.868 5
 -4 14 32 -27.0648 762.401 2
 -4 -14 -32 -456.355 787.88 4
 -4 -14 32 -951.054 1052.76 1
 -4 -16 0 263530 2788.97 4
 -4 16 0 265873 2887.61 2
 -4 -16 0 259336 2858.14 5
 -4 16 0 263333 2859.79 3
 4 16 0 260711 2874.66 3
 4 -16 2 493.068 738.28 1
 -4 -16 -2 148.154 412.448 4
 4 -16 -2 499.279 444.063 4
 -4 16 2 -9.79754 400.182 3
 -4 -16 2 -285.907 655.896 1
 -4 16 -2 257.324 357.954 2
 -4 16 2 -301.596 381.493 2
 -4 16 -2 -267.783 333.006 3
 -4 -16 2 -158.49 409.146 5
 4 -16 -2 825.042 351.398 5
 -4 -16 -2 423.27 423.923 5
 4 16 2 -512.37 483.886 3
 -4 -16 4 3221.96 402.265 4
 -4 -16 4 4606.58 737.384 1
 -4 -16 -4 3209.8 433.114 4
 -4 16 -4 2936.47 402.139 2
 4 -16 4 3486.64 766.057 1
 -4 -16 -4 3714.5 448.774 5
 -4 16 -4 3103.25 338.783 3
 -4 -16 4 2936.27 444.542 5
 4 16 6 -928.765 663.622 3
 -4 -16 6 -769.8 698.04 1
 4 -16 -6 5.42562 349.625 5
 -4 -16 6 24.4321 421.246 4
 4 -16 -6 35.9471 469.293 4
 -4 -16 -6 562.146 454.027 4
 -4 16 6 688.922 475.606 3
 -4 -16 6 202.03 423.954 5
 -4 16 -6 756.609 367.089 2
 4 -16 6 -83.1824 710.953 1
 -4 16 -6 576.948 293.6 3
 -4 16 6 -88.2633 397.273 2
 -4 -16 -6 -252.611 425.126 5
 4 -16 -8 16941.8 668.035 4
 -4 16 -8 18785.4 580.122 2
 -4 16 8 17002.2 627.156 2
 -4 -16 -8 21240.2 650.856 4
 4 -16 8 17504.7 885.375 1
 4 -16 -8 15196.6 498.719 5
 -4 16 -8 19522.4 493.825 3
 4 16 8 21151 974.397 3
 -4 -16 -8 16410.8 617.93 5
 -4 16 8 17713 743.176 3
 -4 -16 8 22529.7 955.12 1
 4 -16 -10 411.469 477.015 4
 -4 -16 -10 213.386 525.942 4
 4 -16 10 404.806 690.504 1
 -4 16 -10 -82.1431 384.307 2
 -4 16 -10 262.14 304.364 3
 -4 -16 10 152.543 801.482 1
 -4 16 10 466.786 481.183 2
 4 -16 -10 234.078 357.964 5
 -4 -16 -10 194.186 486.773 5
 -4 16 10 -31.6037 631.515 3
 4 -16 -12 8871.77 592.453 4
 -4 -16 -12 11187.8 665.47 4
 -4 16 12 9979.62 621.324 2
 -4 -16 -12 8203.53 631.565 5
 -4 16 -12 10302.6 522.762 2
 -4 16 -12 9221.1 398.056 3
 -4 16 12 9813.58 831.582 3
 4 -16 -12 8195.33 459.526 5
 -4 -16 12 12096.6 912.999 1
 4 -16 12 10704.5 806.318 1
 4 -16 -14 -316.831 509.802 4
 -4 -16 -14 -61.5548 597.012 4
 -4 16 14 -360.208 811.223 3
 4 -16 14 -30.04 814.154 1
 -4 16 14 176.112 542.974 2
 -4 16 -14 30.5036 416.976 2
 -4 -16 -14 -641.326 582.518 5
 -4 16 -14 182.198 342.934 3
 -4 -16 14 80.6409 863.199 1
 4 -16 -14 183.714 389.33 5
 -4 16 -16 4443.03 508.394 2
 4 -16 -16 1932.16 559.568 4
 -4 -16 -16 2010.33 665.322 4
 -4 16 16 1696.7 599.148 2
 -4 -16 16 2415.76 921.273 1
 -4 16 -16 3955.31 406.758 3
 4 -16 16 5700.81 908.917 1
 -4 -16 -16 1628.33 611.17 5
 -4 16 16 2130.83 900.538 3
 4 -16 -16 2170 430.404 5
 -4 -16 18 -537.764 960.792 1
 4 -16 -18 447.562 594.894 4
 4 -16 -18 498.283 442.023 5
 -4 -16 -18 -317.549 710.321 4
 -4 16 -18 8.96426 478.83 2
 -4 16 -18 -41.4812 399.126 3
 -4 16 18 -31.2046 632.712 2
 -4 -16 -18 -213.831 631.608 5
 -4 16 18 958.891 961.659 3
 4 -16 18 1157.67 883.417 1
 -4 -16 -20 49205.9 1170.54 4
 -4 16 -20 49063.2 980.886 3
 -4 -16 20 58809.8 1544.15 1
 -4 16 20 56083.4 1593.57 3
 -4 16 -20 46375.3 1013.78 2
 -4 -16 -20 47260.3 1105.96 5
 4 -16 20 50098 1335.01 1
 -4 -16 22 -1743.42 1160.33 1
 -4 16 -22 275.482 491.59 2
 -4 16 -22 231.833 446.422 3
 4 -16 22 300.994 888.172 1
 -4 16 22 -23.2289 687.841 2
 -4 -16 -22 140.814 670.691 5
 -4 -16 -22 -844.213 750.402 4
 -4 16 22 -388.689 1144.22 3
 -4 -16 24 -1428.09 1120.42 1
 -4 -16 -24 807.135 769.404 4
 4 -16 24 -269.24 903.188 1
 -4 -16 -24 75.3356 715.721 5
 -4 -16 -28 9836.21 850.912 5
 -4 -16 28 10903 1220.98 1
 -4 16 28 8840.13 869.495 2
 4 -16 28 8896.41 1028.49 1
 -4 16 28 8080.34 1447.69 3
 4 -16 30 207.365 984.03 1
 -4 -16 -30 1907.75 789.162 5
 -4 -16 -30 706.419 814.917 4
 -4 16 30 -778.076 792.372 2
 -4 16 -30 897.088 805.898 5
 -4 -18 0 -286.567 439.403 4
 -4 -18 0 -407.593 719.416 1
 -4 -18 0 -31.0409 453.139 5
 -4 -18 2 56314.4 930.966 4
 -4 -18 -2 60429.9 985.294 4
 4 18 2 54260.8 1084.13 3
 -4 -18 2 57078.3 1003.72 5
 -4 18 -2 64695.1 1043.79 2
 -4 18 2 51960.4 993.04 2
 -4 -18 -2 56826.1 1315.38 1
 -4 18 -2 65231.9 976.561 3
 -4 18 2 56548.5 1018.54 3
 -4 -18 2 62211 1362.88 1
 4 -18 -2 54041.3 941.281 5
 -4 -18 -2 56586.4 1010.77 5
 4 -18 4 711.728 892.518 1
 -4 -18 4 -146.14 437.301 4
 -4 -18 -4 -456.087 483.891 4
 4 -18 -4 196.505 419.914 5
 -4 -18 4 -338.495 786.951 1
 -4 18 -4 -329.68 371.454 3
 -4 -18 -4 730.282 463.216 5
 -4 -18 -4 902.258 707.711 1
 -4 18 -4 1079.94 454.434 2
 -4 -18 4 120.961 477.348 5
 -4 18 4 269.94 450.624 3
 4 -18 -4 12.4798 549.826 4
 4 -18 -6 470.689 544.68 4
 -4 -18 -6 2238.16 744.197 1
 -4 18 -6 4730.89 465.694 2
 -4 -18 6 2611.39 497.512 4
 -4 18 6 2646.55 468.067 2
 -4 -18 -6 2283.21 524.423 4
 4 -18 -6 2527.13 412.919 5
 -4 -18 6 3019.15 805.379 1
 4 -18 6 2689.14 848.862 1
 -4 18 -6 4536.73 372.977 3
 4 18 6 3014.16 712.788 3
 -4 18 6 2987.45 534.707 3
 -4 -18 6 3236.94 504.544 5
 -4 -18 -6 3016.39 507.268 5
 4 18 8 241.985 775.107 3
 4 -18 8 -324.877 827.36 1
 4 -18 -8 959.683 532.772 4
 -4 -18 -8 119.182 523.681 4
 -4 -18 -8 259.423 496.333 5
 4 -18 -8 532.209 393.483 5
 -4 18 -8 889.207 430.155 2
 -4 18 8 662.046 464.177 2
 -4 18 -8 1062.36 329.314 3
 -4 -18 8 549.769 808.003 1
 -4 18 8 432.582 568.769 3
 -4 -18 -8 1118.96 715.652 1
 4 -18 -10 18454.5 738.19 4
 -4 -18 -10 20872.5 745.369 4
 -4 18 -10 18374.1 623.49 2
 -4 18 10 15659.8 669.711 2
 -4 -18 10 24109.3 1113.13 1
 -4 18 -10 17982.4 513.532 3
 -4 -18 -10 15407.8 673.353 5
 4 -18 -10 14771.5 569.223 5
 -4 18 10 17389.3 860.193 3
 4 18 10 20913.3 1109.44 3
 4 18 12 395.636 1018.37 3
 4 -18 -12 349.666 544.785 4
 -4 -18 -12 363.238 614.795 4
 -4 18 12 -520.472 559.853 2
 -4 18 -12 292.784 452.387 2
 4 -18 12 -11.572 800.692 1
 -4 18 -12 191.169 317.535 3
 -4 -18 12 -496.951 927.661 1
 -4 -18 -12 98.7505 546.732 5
 4 -18 -12 -13.0513 424.883 5
 -4 18 12 76.3099 790.065 3
 4 18 14 988.206 1149.63 3
 -4 -18 -14 1080.13 658.001 4
 4 -18 -14 563.018 432.1 5
 4 -18 -14 381.321 585.111 4
 -4 18 14 164.714 585.854 2
 -4 -18 14 1129.92 934.545 1
 -4 -18 -14 644.353 607.626 5
 -4 18 14 1192.51 827.534 3
 4 18 16 -10.3141 1273.52 3
 4 -18 -16 133.252 571.381 4
 -4 -18 -16 437.006 669.242 4
 -4 -18 16 -244.079 997.791 1
 -4 18 -16 3376.86 408.277 3
 -4 18 -16 1051.62 471.602 2
 -4 18 16 113.695 928.151 3
 4 -18 -16 329.828 447.187 5
 -4 -18 -16 243.56 648.835 5
 -4 18 16 -92.3191 628.31 2
 4 -18 -18 23646.3 865.063 4
 -4 -18 -18 26440.9 950.166 4
 -4 18 18 28658.3 1255.3 3
 -4 18 -18 27385 799.719 2
 -4 18 -18 25336.9 663.15 3
 -4 -18 18 33467.8 1311.83 1
 4 -18 -18 23275.6 722.553 5
 -4 -18 -18 23545.7 905.568 5
 4 18 18 35260.8 1697.36 3
 4 -18 18 28768.9 1108.04 1
 -4 -18 20 3350.2 1092.02 1
 -4 -18 -20 2343.01 742.354 4
 -4 18 20 2215.33 1026.65 3
 -4 18 20 2765.67 672.381 2
 4 -18 20 3353.43 873.852 1
 -4 -18 -20 2793.55 683.473 5
 -4 -18 -22 15042.7 868.859 4
 -4 18 22 12797.4 835.692 2
 -4 -18 22 15744.7 1256.43 1
 -4 -18 -22 13332.1 822.882 5
 4 -18 22 14391.6 1055.9 1
 -4 18 24 -128.507 733.175 2
 -4 -18 26 5043.77 1110.39 1
 -4 -18 -26 38.2556 787.364 4
 -4 18 26 2298.57 1263.24 3
 4 -18 26 2132.84 920.02 1
 4 18 26 2964.44 1763.41 3
 -4 -18 -26 2879.63 736.345 5
 -4 18 28 -924.641 797.301 2
 -4 -18 -28 899.589 741.804 5
 -4 -18 -28 45.812 814.233 4
 4 -18 28 -419.313 932.931 1
 -4 -18 28 1329.89 1116.26 1
 -4 -20 0 25274.4 724.359 4
 -4 20 0 26046.1 754.9 2
 -4 -20 0 27692.6 1102.48 1
 -4 20 0 28066.8 738.888 3
 -4 -20 0 28247.7 763.263 5
 4 -20 -2 671.237 535.084 4
 -4 -20 2 -118.8 491.106 4
 -4 -20 -2 102.916 498.541 4
 -4 -20 2 -889.797 830.79 1
 4 -20 2 6.17934 942.892 1
 -4 20 -2 922.763 475.5 2
 4 -20 -2 429.013 448.055 5
 -4 20 -2 1149.4 411.226 3
 -4 20 2 -261.642 475.207 2
 -4 -20 2 -6.94613 500.293 5
 -4 20 2 -564.381 475.776 3
 -4 -20 -2 -10.4326 510.068 5
 -4 -20 -2 -110.118 786.038 1
 4 -20 -4 4384.01 636.071 4
 -4 -20 4 3795.19 529.483 4
 -4 -20 -4 4921.93 580.814 4
 -4 20 -4 4834.68 525.851 2
 -4 -20 -4 4590.87 819.866 1
 -4 -20 4 5536.92 943.988 1
 4 -20 -4 4555.53 510.36 5
 -4 20 -4 4906.14 426.855 3
 -4 20 4 4026.42 547.156 3
 -4 -20 4 4935.55 585.142 5
 -4 -20 -4 4591.94 565.39 5
 -4 20 4 3218.96 520.982 2
 -4 -20 6 42.9084 854.126 1
 -4 -20 6 -288.283 528.214 4
 4 -20 -6 -512.685 627.684 4
 -4 -20 -6 400.192 549.243 4
 4 -20 6 -11.8991 861.333 1
 -4 20 -6 273.973 447.522 2
 -4 20 6 334.458 492.46 2
 -4 20 -6 -110.798 351.171 3
 -4 -20 6 354.29 510.671 5
 4 -20 -6 -319.145 449.249 5
 -4 -20 -6 246.597 515.879 5
 -4 20 6 -704.327 548.828 3
 -4 -20 -6 -450.963 796.571 1
 4 20 6 -954.505 722.493 3
 4 -20 -8 12487.5 716.169 4
 -4 -20 -8 13589.4 691.922 4
 -4 20 -8 12907.5 618.877 2
 -4 20 8 11178.9 732.837 3
 -4 20 8 11315.2 638.477 2
 -4 -20 -8 12355.5 649.516 5
 4 -20 -8 11726 576.399 5
 4 -20 8 12329.3 959.752 1
 -4 20 -8 13002 482.387 3
 4 20 8 14141.6 960.467 3
 4 -20 -10 531.742 580.167 4
 -4 20 10 372.198 518.311 2
 -4 -20 -10 -199.5 585.704 4
 -4 20 10 -777.971 681.876 3
 -4 -20 10 -413.316 942.444 1
 4 -20 -10 115.045 420.106 5
 -4 20 -10 -485.968 465.446 2
 4 20 10 280.983 925.34 3
 -4 20 -10 -101.232 339.503 3
 4 -20 10 17.7109 837.89 1
 -4 -20 -10 319.274 551.501 5
 4 20 12 9842.53 1163.95 3
 -4 -20 -12 9639.44 717.533 4
 -4 20 -12 9442.15 595.028 2
 -4 20 12 8127.06 661.311 2
 4 -20 -12 7628.76 548.014 5
 -4 20 -12 8808.85 436.44 3
 -4 20 12 8285.32 867.838 3
 -4 -20 -12 7414.86 638.498 5
 4 20 14 -37.8221 1180.91 3
 -4 -20 -14 1743.34 699.87 4
 -4 20 -14 -60.272 467.22 2
 4 -20 -14 -163.774 456.846 5
 -4 -20 14 -618.744 1018.11 1
 -4 20 -14 -44.7586 349.965 3
 -4 20 14 -545.68 610.544 2
 4 -20 -14 -166.776 600.57 4
 -4 -20 -14 81.3078 589.474 5
 4 -20 14 25.728 875.324 1
 -4 20 14 -1139.28 867.449 3
 -4 20 -16 5087.78 552.709 2
 4 -20 16 5198.38 917.611 1
 -4 20 16 4303.02 667.14 2
 -4 -20 16 5808.42 1088.75 1
 -4 20 16 5305.36 933.433 3
 4 20 16 7635.79 1351.06 3
 4 -20 -16 3111.01 511.845 5
 4 -20 -16 1185.12 659.72 4
 -4 -20 -16 2861.96 667.453 5
 4 20 18 1427.09 1346.66 3
 4 -20 18 578.73 831.839 1
 -4 -20 -18 769.791 725.857 4
 -4 -20 -18 43.8413 682.413 5
 -4 -20 18 1722.61 1063.63 1
 -4 20 18 802.874 645.391 2
 -4 20 18 661.527 922.018 3
 4 20 20 26988.9 1737.85 3
 -4 -20 20 26288.4 1334.06 1
 -4 20 22 -783.548 695.879 2
 -4 20 22 -1203.39 1063.89 3
 4 20 24 -27.8592 1600.43 3
 -4 -20 -24 -59.7771 763.177 4
 4 -20 24 -120.522 914.863 1
 -4 -20 -24 60.7379 705.031 5
 -4 -20 24 1753.9 1140.47 1
 -4 20 24 -1290.72 1165.85 3
 -4 -20 -26 5.70246 800.633 4
 -4 -20 26 721.104 1101.36 1
 -4 -20 -26 -862.671 739.066 5
 4 -20 26 -677.092 919.859 1
 -4 20 26 -596.903 746.001 2
 4 20 26 323.195 1705.83 3
 -4 20 26 10.7341 1197.48 3
 4 -20 28 5655.69 989.156 1
 -4 -20 28 7347.77 1167.84 1
 -4 -20 -28 6482.16 822.626 5
 -4 20 28 5167.15 801.369 2
 4 20 28 7795.95 1876.21 3
 -4 20 28 5688.8 1310.69 3
 -4 -22 0 -3.07962 536.777 4
 -4 22 0 -375.506 469.644 2
 -4 -22 0 -37.4198 866.568 1
 -4 -22 0 -407.369 565.901 5
 -4 22 0 -226.432 438.411 3
 4 -22 0 66.893 912.716 1
 -4 -22 2 7390.85 609.699 4
 -4 -22 -2 7911.55 623.846 4
 4 -22 -2 8844.83 1032.73 1
 -4 22 -2 7730.73 570.53 2
 -4 22 2 7530.16 562.147 2
 -4 -22 2 9562.13 998.668 1
 -4 -22 -2 8041.63 939.505 1
 -4 -22 -2 7937.53 603.614 5
 -4 -22 2 8620.55 638.558 5
 -4 22 -2 7638.62 496.341 3
 -4 22 2 8229.46 571.178 3
 4 -22 2 8483.48 1014.45 1
 4 -22 -4 -976.767 641.584 4
 -4 -22 4 -495.34 568.916 4
 -4 -22 -4 427.837 826.965 1
 -4 -22 -4 55.5467 567.749 4
 -4 -22 4 1682.13 975.997 1
 -4 22 -4 -26.8241 379.328 3
 -4 -22 -4 -500.637 553.652 5
 -4 22 -4 -80.1024 471.752 2
 4 -22 -4 -360.624 500.944 5
 -4 22 4 -231.875 485.966 2
 -4 -22 4 50.9891 573.789 5
 -4 22 4 -209.491 523.717 3
 4 -22 4 -1528.18 928.058 1
 -4 -22 6 2195.65 579.097 4
 4 -22 -6 1917.49 698.825 4
 -4 -22 6 3270.73 971.274 1
 -4 -22 -6 2730.57 633.824 4
 4 -22 6 1923.58 877.625 1
 -4 22 -6 2126.81 514.14 2
 -4 -22 6 3309.87 562.667 5
 -4 -22 -6 3104.98 592.428 5
 -4 22 6 1992.28 534.335 2
 4 -22 -6 1294.41 519.228 5
 -4 22 -6 1694.43 388.792 3
 -4 22 6 1461.75 577.852 3
 -4 -22 8 -64.4714 951.695 1
 4 -22 8 -95.7064 874.778 1
 4 -22 -8 -108.599 610.526 4
 -4 -22 -8 997.522 638.817 4
 4 22 8 463.44 857.216 3
 -4 22 8 -539.852 609.561 3
 -4 22 -8 -209.519 479.948 2
 -4 22 -8 -335.522 361.415 3
 -4 22 8 -339.3 534.317 2
 4 -22 -8 -408.858 474.402 5
 -4 -22 -8 1095.54 572.64 5
 -4 -22 -10 16119.1 775.748 4
 -4 22 -10 14656.9 676.534 2
 -4 22 10 14232.6 719.259 2
 -4 22 -10 15007.8 519.068 3
 -4 22 10 15347.2 868.15 3
 4 -22 -10 12988.4 625.601 5
 -4 -22 -10 14741.3 718.179 5
 -4 22 12 857.693 728.174 3
 4 -22 -12 137.957 611.568 4
 -4 -22 -12 -1182 699.358 4
 -4 22 -12 -252.322 508.091 2
 4 -22 12 -32.0605 861.834 1
 -4 22 12 -24.5748 544.085 2
 -4 -22 12 847.986 1040.18 1
 4 -22 -12 -260.609 456.673 5
 -4 -22 -12 138.041 584.215 5
 4 22 12 1143.77 1062.45 3
 4 -22 -14 1168.3 627.592 4
 -4 -22 -14 830.818 682.356 4
 4 -22 14 -46.9758 882.821 1
 -4 22 14 -26.152 581.882 2
 -4 -22 14 -346.573 1069.13 1
 -4 -22 -14 1311.85 619.674 5
 4 -22 -14 772.656 489.111 5
 -4 22 14 788.179 795.78 3
 4 22 14 3134.5 1195.01 3
 4 22 16 -279.5 1240.85 3
 -4 -22 -16 158.576 581.766 5
 4 -22 -16 79.1715 634.247 4
 -4 -22 -16 -630.508 689.749 4
 4 -22 16 -169.686 859.682 1
 -4 22 16 -576.258 923.964 3
 -4 -22 16 -104.952 1073.37 1
 -4 22 16 -16.6992 600.828 2
 -4 -22 18 18672.1 1292.18 1
 4 22 18 17151.7 1537.51 3
 -4 -22 -20 -598.286 734.779 4
 -4 22 20 -180.851 673.451 2
 4 -22 20 -766.115 862.163 1
 -4 -22 -20 -638.51 647.044 5
 -4 22 20 -879.114 1000.86 3
 4 22 22 3803.38 1563.66 3
 -4 -22 -22 3913.38 728.881 5
 -4 -22 22 5478.03 1144.08 1
 -4 -22 -22 4137.76 819.657 4
 4 -22 22 4169.75 936.747 1
 -4 22 22 2535.56 1103.87 3
 4 22 24 1699.9 1621.23 3
 -4 -22 -24 68.2881 807.966 4
 4 -22 24 -1188.06 934.61 1
 -4 -22 -24 526.131 718.33 5
 -4 -22 24 -874.541 1134.61 1
 -4 22 24 1569.27 747.44 2
 -4 -22 26 3864.49 1194.71 1
 -4 -22 -26 3388.19 861.353 4
 4 -22 26 2397.3 926.658 1
 4 22 26 3678.74 1758.92 3
 -4 -22 -26 1601.74 775.484 5
 -4 22 26 981.068 1123.74 3
 -4 22 26 1512.04 755.716 2
 -4 -24 0 7757.49 656.63 4
 -4 -24 0 7503.86 992.802 1
 -4 24 0 6680.46 580.756 2
 -4 24 0 8462.55 556.669 3
 -4 -24 0 7424.05 634.878 5
 4 -24 0 8072.02 1020.4 1
 -4 -24 2 -348.044 574.103 4
 4 -24 -2 324.144 944.56 1
 -4 -24 2 16.5345 921.124 1
 -4 24 2 -375.822 502.672 2
 -4 -24 -2 -145.394 567.838 5
 -4 -24 2 -889.195 607.177 5
 -4 24 -2 -472.292 432.965 3
 -4 24 2 -443.912 502.588 3
 -4 24 -2 -414.869 500.532 2
 4 -24 2 -480.885 949.648 1
 -4 -24 4 -73.4836 587.612 5
 4 -24 -4 157.454 625.686 4
 -4 -24 4 822.543 623.925 4
 -4 -24 -4 305.692 615.268 4
 -4 -24 4 359.612 1008.53 1
 4 -24 -4 1552.39 987.485 1
 -4 24 -4 527.92 497.383 2
 4 -24 4 509.007 894.28 1
 -4 24 4 822.284 524.985 2
 -4 24 -4 762.418 405.966 3
 4 -24 -4 1197.8 503.932 5
 -4 24 4 385.066 532.901 3
 -4 -24 -6 3883.23 684.181 4
 -4 -24 6 -603.469 543.154 4
 4 -24 -6 254.252 669.756 4
 -4 -24 6 367.563 976.107 1
 4 -24 6 113.037 888.204 1
 4 -24 -6 12.6323 523.825 5
 -4 -24 -6 5184.85 649.21 5
 -4 24 -6 -215.439 514.533 2
 -4 24 6 -191.249 510.276 2
 -4 24 -6 -110.48 381.358 3
 -4 -24 6 -261.025 558.331 5
 -4 24 6 -652.65 561.242 3
 4 -24 -8 12774.2 825.75 4
 4 -24 -8 11192.9 652.292 5
 -4 24 -8 12172.8 525.576 3
 -4 24 8 11563.4 736.016 3
 -4 -24 10 1287.43 1053.39 1
 -4 24 10 -256.969 652.205 3
 4 -24 -10 51.4177 643.577 4
 4 -24 10 -255.368 850.042 1
 -4 24 10 20.9604 562.127 2
 4 -24 -10 12.3494 499.406 5
 4 -24 -12 10115 752.053 4
 4 -24 -12 7662.41 593.261 5
 -4 24 12 9316.84 831.082 3
 4 -24 -14 -238.351 650.659 4
 -4 -24 14 -1046.02 1136.26 1
 -4 24 14 -93.123 587.948 2
 4 -24 -14 -340.656 492.394 5
 4 24 14 -793.086 1154.38 3
 4 -24 -16 1972.71 679.394 4
 -4 -24 -16 1640.34 711.045 4
 4 -24 16 1879.51 895.959 1
 -4 24 16 1488.15 616.067 2
 -4 -24 -16 1654.18 611.199 5
 4 24 16 2131.72 1254.28 3
 -4 -24 -18 -777.152 697.626 4
 -4 24 18 -526.58 987.396 3
 -4 24 18 211.47 634.29 2
 -4 -24 -18 -318.26 617.662 5
 -4 -24 -20 7199.78 778.649 4
 -4 -24 -20 4930.31 670.802 5
 -4 24 20 6476.58 1070.7 3
 -4 -24 20 8186.26 1220.12 1
 4 24 20 5612.59 1513.13 3
 4 -24 20 4542.36 927.258 1
 -4 -24 -22 1380.16 730.019 4
 -4 -24 -22 210.584 650.225 5
 -4 24 22 -135.136 695.907 2
 4 -24 22 -787.734 894.298 1
 -4 24 22 326.674 1012.63 3
 4 24 22 13.2983 1513.31 3
 -4 -26 0 -893.91 925.362 1
 -4 26 0 179.69 457.318 3
 -4 -26 0 47.2781 591.331 4
 -4 -26 2 3212.99 645.015 4
 -4 26 2 3016.63 555.457 2
 -4 -26 2 3133.34 980.509 1
 -4 26 -2 3343.54 484.663 3
 -4 26 2 3641.64 562.705 3
 4 -26 -2 2057.89 966.169 1
 4 -26 -4 -180.706 608.027 4
 -4 -26 4 420.421 1009.96 1
 4 -26 -4 178.43 525.264 5
 -4 26 4 -196.629 511.357 2
 -4 26 -4 -735.592 425.78 3
 -4 26 4 105.122 553.436 3
 4 -26 -6 5.51092 712.007 4
 -4 -26 6 670.317 1002.45 1
 4 -26 -6 1433.1 553.799 5
 -4 26 6 1181.03 610.513 3
 -4 26 6 562.135 555.721 2
 -4 -26 8 1449 997.298 1
 4 -26 -8 -22.9675 719.088 4
 -4 26 8 306.712 606.432 3
 -4 26 8 10.805 541.554 2
 4 -26 -8 -335.622 550.354 5
 4 -26 -10 11661.9 665.975 5
 -4 -26 10 18026.9 1260.31 1
 -4 -26 -12 110.64 678.584 4
 4 -26 -12 40.7828 530.643 5
 -4 -26 -12 -142.308 575.43 5
 4 -26 12 -61.3935 893.479 1
 -4 26 12 -121.727 583.988 2
 4 -26 -12 -256.06 691.177 4
 4 -26 -14 112.993 670.003 4
 -4 -26 -14 1035.92 698.098 4
 4 -26 14 -115.317 928.725 1
 -4 26 14 258.302 619.77 2
 -4 -26 -14 1128.22 596.927 5
 -4 26 14 309.647 764.181 3
 -4 26 16 -410.484 827.307 3
 -4 -26 -16 -473.35 699.648 4
 4 -26 16 -850.857 915.897 1
 -4 -26 16 -1453.96 1144.99 1
 -4 26 16 -345.459 628.216 2
 -4 -26 -16 -337.343 605.937 5
 -4 -26 -18 4732.54 745.671 4
 4 -26 18 2944.95 894.792 1
 -4 -26 18 4637.42 1169.58 1
 -4 26 18 4243.09 928.891 3
 -4 -26 -18 3149.28 649.816 5
 -4 -26 -20 1182.26 747.252 4
 -4 -26 20 -1606.9 1168.16 1
 -4 -26 -20 265.17 651.647 5
 4 26 20 -90.1145 1418.24 3
 -4 26 20 158.357 959.245 3
 4 -26 20 248.278 871.909 1
 -4 28 0 3285.07 525.988 3
 -4 -28 0 4681.84 659.791 5
 4 -28 0 2133.01 1010.92 1
 -4 -28 2 -138.452 676.868 4
 -4 -28 2 223.691 952.704 1
 -4 -28 2 -583.212 614.822 5
 4 -28 2 -934.198 939.853 1
 -4 -28 -2 967.098 589.614 5
 -4 -28 -2 66.5461 607.738 4
 -4 28 2 -167.492 534.228 3
 4 -28 -2 960.162 988.09 1
 -4 -28 4 -15.1644 613.709 4
 -4 -28 -4 79.4208 619.058 4
 4 -28 4 -160.49 918.682 1
 -4 -28 -4 4.49013 597.718 5
 -4 -28 4 -506.215 574.402 5
 -4 28 4 1171.91 562.718 3
 -4 -28 4 9.80419 993.842 1
 4 -28 -4 1634.57 1010.88 1
 4 -28 6 -131.174 926.997 1
 4 -28 -6 226.572 688.762 4
 -4 -28 -6 -52.1797 616.923 4
 4 -28 -6 985.704 543.986 5
 -4 -28 -6 109.701 549.317 5
 -4 -28 6 -124.243 975.801 1
 4 -28 -6 2163.34 1026.64 1
 -4 -28 -8 3473.14 670.172 4
 4 -28 -8 4120.68 1082.41 1
 4 -28 -8 4227.25 608.202 5
 -4 -28 -8 3670.74 622.408 5
 -4 -28 -10 -220.969 635.177 4
 -4 -28 -10 -562.179 618.555 5
 4 -28 10 -14.1928 928.212 1
 -4 28 10 -428.403 652.457 3
 -4 -28 -12 4424.65 721.552 4
 4 -28 12 120.841 921.395 1
 -4 -28 -12 3730.21 652.107 5
 -4 -28 12 7745.19 1179.53 1
 -4 28 12 3418.81 730.781 3
 -4 -28 -14 -1310.64 724.307 4
 4 -28 14 -38.9668 940.99 1
 -4 -28 14 -1079.49 1149.63 1
 -4 -28 -14 -550.792 621.99 5
 -4 28 14 88.6573 749.068 3
 -4 28 16 1573.53 824.013 3
 -4 -28 -16 -601.983 736.072 4
 4 -28 16 362.032 883.324 1
 -4 -28 16 -441.462 1133.39 1
 -4 -30 0 -226.532 659.545 4
 -4 -30 0 141.217 607.674 5
 -4 -30 2 55.986 671.497 4
 -4 -30 -2 1556.57 643.379 4
 -4 -30 -2 1498.76 612.428 5
 4 -30 2 7.627 930.618 1
 -4 -30 2 2701.01 627.054 5
 -4 -30 4 460.818 580.301 5
 -4 -30 -4 -155.118 631.281 4
 -4 -30 4 37.473 568.25 4
 4 -30 -4 1197.7 1017.77 1
 4 -30 4 -1675.04 935.359 1
 -4 -30 -4 -13.6462 591.878 5
 4 -30 -6 1931.6 1015.16 1
 4 -30 -6 15.9265 665.761 4
 -4 -30 -6 72.2188 634.442 4
 4 -30 -6 1156.85 576.066 5
 -4 30 6 749.864 610.27 3
 -4 -30 -6 212.587 595.291 5
 4 -30 6 -230.591 898.214 1
 -4 -30 8 561.921 1039.56 1
 4 -30 -8 59.2653 736.69 4
 -4 -30 -8 -327.23 646.47 4
 4 -30 -8 -154.883 569.217 5
 4 -30 8 -523.339 872.566 1
 -4 -30 -8 -628.11 582.052 5
 -4 30 8 -42.6214 637.375 3
 4 -30 -8 1507.62 1046.34 1
 -4 30 10 3783.14 712.427 3
 4 -30 -10 243.056 826.803 4
 -4 -30 -10 2060.54 695.542 4
 4 -30 -10 5658.4 1128.36 1
 -4 -30 10 3149.12 1137.28 1
 4 -30 10 249.903 904.083 1
 4 -30 -10 3352.46 643.634 5
 -4 -30 -10 2554.22 625.714 5
 -5 -1 1 17179.2 282.284 5
 -5 1 -1 19328.1 281.655 2
 -5 -1 -1 17070.7 230.263 2
 -5 1 1 20618.3 283.524 2
 -5 -1 -1 19705.9 346.957 3
 -5 1 -1 20449.7 366.761 3
 -5 -1 1 19326 332.661 3
 -5 1 1 19373.4 351.985 3
 -5 1 1 18360.2 266.711 5
 -5 -1 -1 17951.1 323.531 5
 -5 -1 1 20771.3 329.395 1
 -5 1 -1 17009.4 320.908 5
 -5 -1 -3 44263.5 526.933 2
 -5 1 -3 46018.5 553.455 2
 -5 1 -3 46227.9 623.39 5
 -5 -1 3 44004.9 579.631 3
 -5 1 3 44990.9 613.794 3
 -5 -1 -3 47611.6 627.575 5
 -5 1 -3 48371.9 633.372 3
 -5 -1 3 47494.5 508.676 5
 -5 -1 -3 48830.8 649.485 3
 -5 -1 3 47638.4 630.146 1
 -5 1 -5 10038.1 249.628 2
 -5 1 5 8987.18 213.683 4
 5 1 5 8806.76 223.302 1
 -5 1 -5 10173.6 340.03 5
 5 -1 5 10601 338.504 1
 -5 -1 5 9049.77 249.02 3
 -5 1 5 10284.2 303.803 3
 -5 -1 -5 10195.8 342.668 5
 -5 -1 -5 9303.58 236.355 2
 -5 1 5 10221.3 332.924 1
 -5 -1 5 9607.4 328.431 1
 -5 -1 7 91327.3 1142.12 1
 -5 -1 -7 88881.9 1022.02 2
 -5 -1 7 85652.2 934.937 4
 -5 1 -7 84247.6 1021.41 2
 5 -1 7 100007 1098.32 1
 -5 -1 -7 100639 1165.69 3
 -5 1 -7 96646.9 1109.85 3
 -5 -1 7 90430.7 1065.55 3
 -5 1 7 89879.1 1106.71 3
 5 1 7 88393.7 993.93 1
 -5 -1 -7 86870.7 1106.05 5
 -5 1 -7 95073.7 1139.9 5
 -5 1 7 94277.9 1163.12 1
 -5 1 -9 1670.62 333.565 5
 -5 -1 9 1892.04 263.142 3
 -5 1 9 1588.6 340.553 1
 -5 -1 9 1783.01 343.959 1
 5 1 9 1733.55 248.794 1
 -5 1 9 2018.91 317.713 3
 5 -1 9 1737.6 299.067 1
 5 -1 -9 1665.46 159.464 5
 -5 -1 -9 1538.02 320.516 5
 5 1 11 8323.03 366.476 1
 5 -1 11 8393.91 409.194 1
 -5 -1 11 9244.98 443.737 3
 -5 1 11 8855.29 472.694 3
 5 -1 -11 7961.62 293.788 5
 -5 -1 13 25648.3 720.871 1
 5 -1 -13 23281.9 456.391 4
 -5 -1 -13 29407.7 608.56 4
 5 1 13 27546.5 615.157 1
 5 -1 13 26671.1 639.703 1
 -5 1 13 26316.2 705.144 1
 -5 -1 13 27199.7 677.163 3
 -5 1 13 28376.1 734.835 3
 -5 -1 -13 26439.7 668.859 5
 5 -1 -13 26797.2 517.336 5
 -5 1 -13 27124.2 686.081 5
 5 1 -13 25401.9 550.931 5
 -5 -1 15 95198.1 1446.92 1
 -5 -1 -15 95672.9 1261.05 4
 5 1 15 96990.1 1295.8 1
 -5 -1 -15 92045.3 1353.52 5
 -5 1 -15 90365.7 1232.68 4
 5 -1 15 96172.1 1374.52 1
 -5 -1 15 93786.6 1446.41 3
 5 -1 -15 87790.2 1193.73 5
 -5 1 -15 94601 1378.2 5
 5 1 -15 93375.4 1256.17 5
 -5 1 15 92475.5 1409.27 1
 -5 -1 17 89064.6 1440.18 1
 -5 1 17 83095.8 1370.42 1
 -5 -1 -17 79759.7 1173.35 4
 -5 1 -17 84974.7 1196.96 4
 5 1 17 79894.8 1220.97 1
 5 -1 17 80845.1 1306.97 1
 -5 1 -17 81936.1 1329.29 5
 -5 -1 -17 78907.2 1291.04 5
 5 -1 -17 73156.7 1147.69 5
 5 1 -17 80853.4 1202.77 5
 5 -1 -19 1417.69 454.639 5
 -5 1 -19 -209.979 677.407 5
 -5 1 19 1514.25 651.24 1
 -5 -1 -19 1576.45 509.304 4
 -5 1 -19 1864.03 503.73 4
 -5 -1 19 2163.5 680.794 1
 -5 1 19 971.671 730.199 3
 -5 -1 -19 1342.9 599.342 5
 -5 1 21 9261.24 809.583 1
 -5 -1 21 10616.9 829.744 1
 -5 -1 -21 9509.2 610.728 4
 -5 1 -21 9631.88 608.755 4
 5 -1 21 10934.4 735.458 1
 -5 1 21 9902.96 914.618 3
 -5 -1 -21 9741.34 744.363 5
 -5 -1 21 7777.91 811.091 3
 5 1 21 10367.4 673.979 1
 -5 -1 23 11624.3 916.505 1
 5 1 23 10098.9 728.869 1
 -5 -1 -23 10369.3 674.897 4
 5 -1 23 11302.2 794.431 1
 -5 1 23 11592.2 882.412 1
 -5 -1 -23 10825.1 792.425 5
 -5 1 -23 9793.02 650.866 4
 -5 1 23 9681.75 982.066 3
 -5 -1 23 10259.7 929.425 3
 -5 1 -23 12062.9 821.688 5
 5 1 -23 10501.1 673.744 5
 -5 -1 25 12097.8 961.546 1
 5 1 25 12125.6 814.74 1
 -5 1 -25 12027.8 722.733 4
 5 -1 25 12490.1 856.457 1
 -5 -1 -25 12013.1 869.572 5
 -5 1 25 10919.9 1090.28 3
 -5 -1 25 9928.91 983.419 3
 -5 1 -25 11225.3 874.26 5
 -5 -1 -25 12771.8 724.189 4
 -5 1 25 11073.2 931.555 1
 -5 -1 27 6737.88 946.146 1
 -5 -1 -27 6938.69 701.905 4
 -5 1 -27 7585.77 695.972 4
 5 -1 27 7289.47 851.25 1
 -5 1 27 6270.66 1128.14 3
 -5 1 27 8463.4 945.894 1
 -5 -1 -27 7141.94 820.345 5
 -5 1 -27 6985.72 834.844 5
 -5 -1 -29 949.201 655.333 4
 -5 1 -29 674.654 635.241 4
 -5 -1 29 1239.31 919.027 1
 -5 -1 -29 -134.631 741.528 5
 -5 1 -29 -341.923 766.183 5
 -5 -1 -31 314.504 689.425 4
 -5 1 -31 323.186 673.755 4
 -5 1 33 169.826 876.861 1
 -5 -1 33 1240.12 910.867 1
 -5 -1 -33 541.053 801.408 5
 -5 1 -33 1392.65 836.966 5
 -5 -1 -35 2996.52 837.439 5
 -5 1 35 4186.29 945.635 1
 -5 -1 35 3598.68 935.794 1
 -5 -1 -35 3090.33 771.799 4
 -5 1 -35 413.365 780.486 4
 -5 1 -35 3668.09 842.534 5
 -5 3 -1 7540.66 221.625 2
 -5 3 1 7734.43 229.357 2
 -5 -3 -1 7392.78 243.068 5
 -5 -3 -1 7324.8 235.391 3
 -5 -3 1 7193.05 217.035 5
 -5 -3 1 7351.85 209.768 3
 -5 3 -1 7700.46 257.443 3
 -5 3 1 7387.29 258.457 3
 -5 -3 1 7116.56 212.944 1
 -5 -3 -1 6898.77 158.054 1
 -5 3 -1 7434.23 243.808 5
 -5 -3 -3 27221.7 360.485 2
 -5 3 -3 29174.1 419.835 2
 -5 3 3 31920 455.012 2
 -5 -3 -3 29757.6 479.837 3
 -5 3 -3 31648.8 493.726 3
 -5 -3 3 27088.6 397.499 3
 -5 3 3 29064.4 493.473 3
 -5 -3 3 30488.5 404.145 5
 -5 -3 -3 29608.9 487.071 5
 -5 -3 3 29299.7 466.998 1
 -5 3 -3 31627.2 496.65 5
 -5 -3 -5 94875.7 1114.07 5
 -5 -3 5 91872.4 1115.49 1
 -5 3 -5 92698.5 1042.09 2
 -5 3 5 95925.2 1050.38 2
 -5 -3 -5 96860.6 1105.54 3
 -5 3 -5 94071.9 1088.21 3
 -5 -3 5 85593.4 982.434 3
 5 -3 5 98439 1176.26 1
 -5 -3 5 89263.8 980.305 5
 -5 3 5 94072.9 1130.28 3
 -5 -3 -5 89626.7 999.125 2
 -5 3 -5 97121.7 1127.77 5
 -5 -3 7 4763.41 131.042 4
 -5 -3 7 5538.15 342.165 1
 -5 3 -7 5101.33 241.85 2
 5 -3 -7 4329.1 206.239 4
 5 -3 7 5631.33 345.847 1
 -5 3 -7 5872.21 293.103 3
 -5 -3 -7 5221.74 328.052 5
 -5 -3 7 5453.91 207.924 3
 -5 3 7 5477.69 332.943 3
 -5 3 7 5628.01 343.068 1
 -5 3 -7 5478.9 344.286 5
 5 -3 -9 10670.3 289.692 4
 5 -3 9 12015.7 455.389 1
 -5 -3 9 11389 241.426 4
 5 3 9 10640.6 244.6 1
 -5 -3 9 11473.1 461.461 1
 -5 3 9 14062.3 481.47 3
 -5 -3 9 11494.7 308.619 3
 5 -3 -9 9296.56 200.943 5
 -5 -3 -9 11347.9 434.687 5
 -5 3 -9 12656.1 464.264 5
 5 -3 -11 3062.5 245.962 4
 5 3 11 4127.64 272.474 1
 5 -3 11 3425.85 413.032 1
 -5 -3 11 4241.82 327.29 3
 -5 3 11 3972.93 458.704 3
 5 -3 -11 4145.03 228.074 5
 -5 3 -13 104149 1408.12 5
 -5 3 -13 98567.2 1241.81 2
 5 3 13 98637.2 1192.72 1
 -5 -3 13 93453.4 1421.36 1
 -5 -3 -13 97944.4 1245.7 4
 -5 3 -13 100308 1280.71 3
 -5 -3 13 98889.9 1316.32 3
 -5 3 13 101404 1403.25 1
 5 -3 13 99329.7 1368.56 1
 5 -3 -13 96394.2 1134.47 5
 -5 -3 -13 98210.9 1350.52 5
 5 3 15 122483 1467.59 1
 -5 -3 -15 120026 1500.46 4
 -5 -3 15 114568 1702.23 1
 5 -3 15 118507 1631.14 1
 -5 -3 15 116360 1617.76 3
 -5 3 -15 116411 1474.13 2
 -5 3 15 126452 1825.82 3
 5 -3 -15 120509 1425.9 5
 -5 -3 -15 116353 1595.44 5
 -5 3 -15 124381 1661.25 5
 -5 3 15 119919 1653.75 1
 5 3 17 20059.8 593.531 1
 -5 -3 17 22450.1 871.633 1
 -5 -3 -17 20738.9 650.957 4
 -5 3 -17 21055.2 626.524 4
 -5 3 -17 20965.6 779.852 5
 -5 -3 -17 19632.1 719.912 5
 5 -3 -17 19632.5 572.218 5
 -5 3 17 21942.7 789.823 1
 5 3 -17 23085.5 684.446 5
 -5 3 -19 391.989 663.95 5
 5 -3 19 1160.64 662.819 1
 -5 3 19 989.871 650.72 1
 -5 -3 -19 514.19 532.346 4
 -5 3 -19 1419.43 505.528 4
 5 3 19 -85.8441 466.625 1
 -5 -3 19 1152.71 696.894 1
 -5 3 19 85.1012 810.549 3
 5 -3 -19 889.946 429.666 5
 -5 -3 -19 1237.38 605.466 5
 -5 3 -21 3424.81 745.982 5
 -5 -3 21 4867.85 780.728 1
 -5 3 -21 5805.69 581.956 4
 -5 -3 -21 4450.19 580.34 4
 5 -3 21 4477.38 736.26 1
 -5 -3 21 4267.73 696.223 3
 -5 3 21 3649.22 904.667 3
 -5 -3 -21 5082.11 688.285 5
 5 3 -21 5640.6 612.5 5
 -5 3 21 5086.88 748.741 1
 -5 -3 23 23957.8 1055.94 1
 -5 3 -23 21895.4 762.36 4
 5 -3 23 24910.4 1027 1
 -5 -3 -23 22738 800.118 4
 -5 -3 -23 23489.9 917.127 5
 -5 3 23 23076.1 1201.67 3
 -5 3 -23 24615.3 971.029 5
 5 3 -23 22833.7 820.583 5
 -5 3 23 24485.2 988.288 1
 -5 -3 25 15150.9 1000.22 1
 -5 -3 -25 15137.6 783.012 4
 -5 3 -25 15145.2 717.233 4
 -5 -3 -25 13766.2 876.322 5
 5 -3 25 16145.3 963.446 1
 -5 3 25 13310.7 1184.4 3
 -5 3 -25 16696.8 940.775 5
 5 3 -25 14826.9 823.194 5
 -5 3 25 17297.1 966.533 1
 -5 3 -27 3611.51 827.916 5
 -5 3 -27 3851.1 647.883 4
 5 -3 27 4516.17 852.524 1
 -5 -3 -27 3376.14 690.909 4
 -5 3 27 6047.52 929.318 1
 -5 3 27 3509.73 1180.55 3
 -5 -3 -27 4031.89 778.704 5
 -5 3 -29 -909.407 816.344 5
 -5 -3 -29 180.932 692.905 4
 -5 3 -29 646.203 645.887 4
 -5 -3 29 1240.48 914.977 1
 5 -3 29 325.762 818.751 1
 -5 3 29 2482.8 1201.73 3
 -5 3 -31 30.5053 658.176 4
 -5 -3 -31 961.14 720.121 4
 -5 3 31 -1123.49 1185.78 3
 -5 -3 33 6049.56 1003.26 1
 -5 3 33 5695.04 927.501 1
 -5 -3 -33 5908.29 881.441 5
 -5 3 35 4802.04 935.346 1
 -5 -3 35 4898.38 987.448 1
 -5 -3 -35 4135.16 857.681 5
 -5 3 -35 4057.53 871.49 5
 -5 -5 -1 186.951 167.215 3
 -5 5 -1 54.8776 187.654 3
 -5 -5 1 41.1012 141.074 3
 -5 5 1 165.264 197.517 3
 -5 -5 1 11.9377 166.871 5
 -5 5 -1 6.41646 174.396 2
 -5 5 1 85.278 177.224 2
 -5 -5 -1 -8.35524 118.153 1
 -5 -5 1 -16.1886 175.767 1
 -5 -5 -1 26.3955 194.791 5
 -5 -5 3 101101 1197.27 1
 -5 5 -3 105452 1162.48 2
 -5 -5 3 100184 1093.69 3
 -5 5 3 108295 1203.84 2
 -5 -5 -3 106937 1089.72 2
 -5 5 -3 106449 1205.86 3
 -5 5 3 103797 1253.27 3
 -5 -5 3 111033 1161.28 5
 -5 -5 -3 107755 1219.39 5
 -5 5 -5 73872 881.642 2
 -5 -5 -5 74646.3 839.665 4
 -5 -5 5 72309 956.247 1
 -5 5 5 75585 923.273 2
 -5 5 -5 76949.4 916.419 3
 -5 5 5 71521.8 971.263 3
 -5 -5 5 72726.2 844.414 5
 5 -5 5 74922 1054.11 1
 -5 -5 -5 74194.2 956.512 5
 5 -5 -7 36970.9 569.796 4
 -5 -5 7 29867.8 372.935 4
 -5 -5 -7 34148.8 522.89 4
 -5 -5 7 33716.4 637.926 1
 5 5 7 39594.6 536.202 2
 -5 5 7 34632.8 573.889 2
 5 -5 -7 28620 369.267 5
 -5 -5 -7 36017.8 627.072 5
 5 -5 7 34028.4 682.047 1
 -5 -5 7 30970.5 400.014 3
 -5 5 7 35716.4 667.555 3
 5 5 9 200.277 235.433 2
 5 -5 -9 361.775 244.581 4
 -5 -5 9 416.497 155.343 4
 5 -5 9 452.409 389.777 1
 -5 5 -9 402.39 375.248 5
 -5 -5 9 339.484 156.687 3
 -5 -5 9 468.954 361.779 1
 5 -5 -9 406.944 133.842 5
 -5 5 -11 26213.4 523.465 2
 -5 -5 -11 27892.5 578.416 4
 -5 5 -11 25863.8 548.597 3
 5 -5 11 25420.7 677.659 1
 -5 -5 11 26634 465.029 3
 5 -5 -11 25908.6 413.918 5
 -5 -5 -11 27430.6 665.23 5
 -5 5 11 26850.8 662.068 1
 5 5 11 24477 407.6 1
 -5 5 -13 96426.2 1258.67 2
 -5 -5 -13 100235 1291.31 4
 -5 -5 13 97552.6 1459.05 1
 -5 5 13 106263 1560.52 3
 -5 5 -13 95316.8 1274.06 3
 5 -5 13 94017.9 1413.53 1
 -5 -5 13 104983 1264.37 3
 5 -5 -13 96818.5 1147.66 5
 -5 -5 -13 100583 1388.68 5
 -5 5 13 99910.4 1399.42 1
 5 5 13 98896.3 1158.6 1
 -5 5 -13 107082 1462.75 5
 -5 5 -15 45094.6 801.651 2
 -5 -5 -15 50930.2 871.009 4
 -5 -5 15 45682.1 1038.11 1
 -5 5 -15 47829.7 841.804 3
 5 -5 -15 46316.8 727.166 5
 -5 -5 15 51242 890.066 3
 -5 -5 -15 47128.1 951.994 5
 -5 5 15 48126.6 972.146 1
 5 5 15 46754.1 740.212 1
 -5 5 -15 54558.2 1064.85 5
 -5 5 -17 19896.3 577.927 2
 -5 -5 -17 22419.2 661.666 4
 -5 -5 17 19492.7 862.976 1
 5 -5 17 19810.2 789.825 1
 -5 -5 17 20583.6 701.736 3
 5 -5 -17 18152.4 534.449 5
 -5 -5 -17 19015.7 733.969 5
 -5 5 17 20103.1 768.344 1
 -5 5 -17 22819.8 828.906 5
 5 5 17 18272.1 525.855 1
 -5 5 -19 1404.51 730.621 5
 -5 5 19 1327.36 646.12 1
 5 -5 19 1611.99 683.507 1
 -5 -5 -19 1396.94 545.234 4
 -5 5 19 -202.548 891.933 3
 -5 5 -19 1984.38 509.237 4
 -5 -5 19 1164.63 717.617 1
 5 5 19 1241.09 390.111 1
 5 -5 -19 763.667 430.881 5
 -5 -5 -19 916.657 599.805 5
 -5 -5 21 8143.47 856.974 1
 -5 -5 -21 8325.54 650.511 4
 -5 -5 -21 7057.79 718.674 5
 -5 5 -21 8678.9 608.197 4
 5 -5 21 6821.18 836.059 1
 -5 5 21 8174.55 785.977 1
 -5 5 -21 7723.21 840.943 5
 5 5 -21 7071.06 623.366 5
 -5 -5 23 17295.4 1029.01 1
 -5 -5 -23 19288.6 814.431 4
 -5 5 23 20009.2 948.855 1
 5 -5 23 18998.3 979.023 1
 -5 -5 -23 18237.2 868.798 5
 5 5 -23 18522.6 805.014 5
 -5 5 -23 17152.9 724.279 4
 -5 5 23 18355.1 1207.08 3
 -5 5 -23 19916.6 968.62 5
 -5 -5 25 17486.3 1085.97 1
 -5 -5 -25 19813.5 874.915 4
 -5 5 -25 16678.8 733.689 4
 5 -5 25 16869.1 1054.3 1
 -5 5 -25 19232.1 968.223 5
 -5 5 25 20497.2 1021.82 1
 -5 -5 -25 19264.4 934.064 5
 -5 5 25 18572.8 1295.32 3
 5 5 -25 19717.2 895.87 5
 -5 5 -27 3716.77 846.118 5
 -5 5 -27 3649.55 638.215 4
 -5 5 27 2380.38 913.357 1
 -5 -5 -27 3612.47 722.016 4
 -5 -5 27 3630.45 946.102 1
 5 -5 27 4128.84 916.976 1
 -5 -5 -27 4133.43 787.425 5
 -5 5 27 2037.02 1166.26 3
 -5 -5 -29 196.772 707.776 4
 -5 5 -29 478.467 624.002 4
 -5 5 29 -1133.15 910.446 1
 5 -5 29 -179.008 892.716 1
 -5 5 29 -1828.3 1212.46 3
 -5 5 -31 2947.75 866.353 5
 -5 5 -31 493.965 699.958 4
 5 -5 31 5114.65 974.221 1
 -5 -5 31 4289.8 970.324 1
 -5 -5 -31 3221.41 801.97 5
 -5 5 31 3553.82 1296.02 3
 -5 -5 33 9200.52 1027.27 1
 -5 5 33 9214.49 960.486 1
 -5 -5 -33 7364.73 884.796 5
 -5 -5 35 6916.07 1037.85 1
 -5 5 35 5235.44 926.312 1
 -5 -5 -35 4897.43 841.337 4
 -5 -5 -35 4781.84 872.124 5
 -5 5 35 3825.37 1327.53 3
 -5 -7 -1 3851.22 160.861 4
 -5 7 -1 4381.37 246.11 2
 -5 7 1 4361.84 255.508 2
 -5 -7 -1 3360.82 113.951 2
 -5 -7 1 4515.87 245.733 5
 -5 -7 1 4617.88 266.58 1
 -5 7 -1 4716.98 253.331 3
 -5 -7 -1 4113.45 222.031 1
 -5 7 1 4843.61 274.19 3
 -5 -7 -1 4369.12 258.53 5
 -5 -7 -3 22605.3 370.465 4
 -5 -7 -3 23384.9 466.623 5
 -5 7 3 24862.6 482.962 2
 -5 -7 3 24887.9 509.895 1
 -5 -7 3 24065.4 431.474 5
 -5 7 -3 25824.8 458.101 3
 -5 7 3 25520.1 520.337 3
 5 -7 -5 82246.7 900.963 4
 -5 -7 -5 77375.1 818.654 4
 -5 -7 5 66932.5 690.148 3
 -5 -7 5 82093.8 991.349 1
 -5 -7 -5 80814.7 942.123 5
 5 -7 -5 83849.8 766.074 5
 -5 -7 5 77990.1 854.789 5
 5 -7 5 82120.8 1133.69 1
 5 -7 -7 18274 447.161 4
 -5 -7 7 13502.3 234.913 4
 5 7 7 17873.1 355.018 2
 -5 -7 7 15972.5 517.776 1
 5 -7 -7 16282.8 268.724 5
 5 -7 7 17149.7 613.793 1
 5 -7 -9 12793.2 406.481 4
 -5 7 -9 12639.3 387.775 2
 5 7 9 13113.7 382.077 2
 5 -7 9 12162.4 541.601 1
 -5 7 9 13149.8 471.703 2
 5 -7 -9 12378.4 262.23 5
 -5 7 -11 7272.27 361.574 2
 5 7 11 5908.53 356.743 2
 -5 7 11 7222.84 442.466 2
 -5 7 -11 7231.9 364.744 3
 -5 -7 11 4908.79 171.046 3
 5 -7 -11 7358.74 274.855 5
 -5 7 11 8887.37 610.213 3
 -5 -7 -11 7622.94 488.721 5
 -5 7 -13 50748.2 823.436 2
 -5 -7 -13 59627.3 913.475 4
 -5 -7 13 57264.3 1110.93 1
 5 7 13 51579.8 884.256 2
 -5 7 13 51146.8 931.558 2
 -5 7 13 61180.5 1169.28 3
 -5 7 -13 54307.7 851.656 3
 -5 -7 13 49250.4 700.863 3
 -5 -7 -13 51692.4 967.548 5
 5 -7 -13 52032.6 727.643 5
 -5 7 -15 62385.8 964.762 2
 -5 -7 -15 64059.3 1022.66 4
 -5 -7 15 62910 1232.85 1
 -5 7 -15 63413 974.266 3
 5 -7 15 63252.8 1180.21 1
 -5 7 15 65848.2 1314.31 3
 -5 -7 -15 61866.2 1096.12 5
 5 -7 -15 58742.7 856.034 5
 -5 7 -15 65720.4 1185.87 5
 -5 -7 -17 9415.5 653.098 5
 -5 7 -17 10296.9 489.738 2
 -5 -7 -17 10460.6 620.515 4
 -5 7 17 9709.24 663.127 1
 -5 -7 17 8877.13 759.924 1
 5 -7 17 9672.41 770.665 1
 5 -7 -17 8779.73 435.608 5
 -5 7 -17 9973.47 496.529 3
 5 7 17 8260.75 395.606 1
 -5 7 -17 11559.3 761.974 5
 -5 7 19 1332.68 646.124 1
 -5 -7 -19 975.374 584.025 4
 5 -7 19 369.503 746.752 1
 -5 -7 19 1202.09 710.303 1
 -5 -7 -19 1492.59 639.595 5
 -5 7 19 -184.988 912.678 3
 -5 7 -21 2687.17 812.436 5
 -5 7 21 1861.36 686.45 1
 5 -7 21 2134.13 782.005 1
 -5 -7 -21 1736.6 641.067 4
 -5 7 -21 1624.7 540.911 4
 -5 7 21 1383.66 966.309 3
 -5 -7 21 1451.01 790.079 1
 -5 -7 -21 1145.81 686.27 5
 -5 7 -23 19280.6 751.082 4
 -5 -7 23 18176.2 1076.46 1
 -5 -7 -23 25302.9 963.948 5
 5 -7 23 18233.1 1030.33 1
 -5 7 23 20206.7 1306.27 3
 -5 -7 -23 25154.6 901.563 4
 -5 7 23 20242.3 911.377 1
 -5 7 -23 21823.2 1012.79 5
 -5 -7 -25 11515.8 808.887 4
 -5 -7 25 9652.48 1015.83 1
 -5 7 -25 10107.1 685.521 4
 -5 -7 -25 10842.6 848.458 5
 5 -7 25 9939.51 1037.63 1
 -5 7 25 8499.21 1257.4 3
 -5 7 25 9616.81 853.199 1
 -5 7 -25 11282.3 928.853 5
 5 7 -25 9547.7 775.841 5
 5 7 -27 3662.63 772.954 5
 -5 7 27 2328.1 828.526 1
 -5 7 -27 4152.87 645.616 4
 -5 -7 -27 3541.06 781.19 4
 -5 -7 27 4117.13 976.713 1
 -5 7 -27 4583.69 886.493 5
 -5 -7 -27 4301.46 798.699 5
 -5 7 27 1405.11 1217.24 3
 5 -7 27 3233.97 942.635 1
 -5 -7 -29 -500.137 781.456 4
 -5 7 -29 363.04 628.604 4
 5 -7 29 1101.41 971.839 1
 -5 7 -31 2096.92 856.308 5
 -5 7 31 4143.31 867.212 1
 -5 7 -31 1665.59 676.488 4
 -5 7 31 493.938 1354.57 3
 -5 -7 31 3058.85 990.325 1
 5 -7 31 1889.96 1021.06 1
 -5 -7 -31 1767.1 814.192 5
 -5 -7 33 7386.02 1045.36 1
 -5 -7 -33 7225.64 846.107 4
 -5 7 -33 7817.89 934.393 5
 -5 7 33 9366.79 923.772 1
 -5 -7 -33 6299.52 890.778 5
 -5 7 35 5178 892.566 1
 -5 -7 -35 5124.72 828.44 4
 -5 -7 35 4490.9 1002.62 1
 -5 7 35 5421.73 1444.76 3
 -5 -7 -35 4564.05 873.324 5
 -5 -9 1 5125.77 211.153 4
 -5 -9 1 3948.01 137.73 2
 -5 -9 -1 4197.23 154.141 2
 -5 -9 1 5131.2 300.033 5
 -5 -9 -1 5095.39 240.986 4
 -5 -9 1 5203 352.508 1
 -5 -9 -1 5232.06 303.313 5
 -5 -9 -1 5139.65 326.265 1
 -5 -9 -3 34005.9 561.328 1
 -5 -9 -3 34059.4 503.532 4
 -5 -9 3 32296.8 545.06 5
 -5 -9 3 34929.2 645.007 1
 -5 -9 3 31163.8 405.786 4
 -5 -9 5 18147.6 309.633 4
 5 -9 -5 21919.7 533.489 4
 -5 -9 5 14747.8 268.367 2
 -5 9 5 21056.1 515.719 2
 -5 -9 -5 18151.9 439.98 1
 -5 -9 5 19085.8 547.234 1
 5 -9 -5 19813.2 385.577 5
 -5 9 5 20280.2 556.835 3
 -5 -9 5 18228.5 429.395 5
 5 -9 -7 90377.1 1140.09 4
 -5 -9 7 82384.9 925.913 4
 -5 9 -7 90272.6 1084.25 2
 -5 -9 7 73360 998.929 5
 5 9 7 85755.4 1012.6 2
 -5 9 7 87389.8 1123.55 2
 -5 9 -7 89388 1051 3
 -5 -9 7 83256.6 1221.45 1
 5 -9 -7 80834 941.456 5
 -5 9 7 88309.6 1226.99 3
 -5 -9 -7 88144.7 1131.66 5
 -5 -9 -7 71651.2 1037.07 1
 -5 -9 7 70695.6 876.025 2
 -5 -9 -9 11597.7 479.716 4
 5 9 9 10436.3 383.186 2
 -5 9 9 11515.1 492.018 2
 -5 9 -9 10701.8 363.113 3
 5 -9 -9 9664.42 297.941 5
 -5 9 9 11219.6 583.738 3
 -5 9 -9 10287.7 390.977 2
 -5 -9 -9 11459.8 507.065 5
 -5 -9 11 4422.32 590.549 1
 -5 9 -11 4363.14 358.63 2
 -5 -9 -11 4920.25 478.253 4
 5 -9 -11 3578.54 255.031 5
 5 -9 -11 3963.42 382.063 4
 5 -9 11 4464.57 552.905 1
 5 9 11 4149.49 368.739 2
 -5 9 11 4491.85 467.919 2
 -5 9 -11 4466.12 345.135 3
 -5 9 11 5228.19 640.559 3
 -5 -9 -11 3430.74 496.023 5
 5 -9 -13 38752.2 764.196 4
 -5 9 -13 40138.6 733.765 2
 5 -9 13 42620.7 988.771 1
 -5 -9 -13 47096.4 847.353 4
 -5 9 13 44031.8 869.291 2
 -5 -9 13 40672.8 1032.17 1
 -5 9 13 46443.5 1089.82 3
 -5 9 -13 41236 724.68 3
 -5 -9 -13 41301.8 885.873 5
 5 -9 -13 40807.3 657.889 5
 -5 9 -15 36628.3 733.061 2
 5 -9 -15 32382 748.431 4
 -5 -9 -15 41431.2 854.665 4
 -5 -9 15 40437.4 1061.2 1
 -5 9 15 37478.6 851.772 2
 -5 9 -15 35823.2 719.21 3
 -5 9 15 39706.5 1094.3 3
 -5 -9 -15 37700 890.724 5
 5 -9 -15 34490.2 637.599 5
 5 -9 15 36486.7 966.232 1
 -5 9 -17 15680.1 566.19 2
 -5 -9 -17 17330.3 718.934 4
 -5 -9 17 15184.1 884.59 1
 -5 9 17 13995.6 696.166 2
 -5 9 -17 17653.1 604.918 3
 -5 9 17 16105.1 970.901 3
 5 -9 -17 13343.2 479.302 5
 5 -9 17 16356 843.035 1
 -5 -9 -17 15146 728.072 5
 -5 -9 -19 865.469 640.672 4
 -5 9 -19 1565.68 435.772 2
 -5 9 -19 1365.68 431.168 3
 -5 9 19 963.178 600.401 2
 -5 9 -19 2201.76 753.297 5
 5 -9 19 -861.592 817.255 1
 -5 -9 -19 1439.65 625.968 5
 -5 -9 19 841.346 788.047 1
 -5 9 19 60.1065 890.147 3
 -5 9 -21 3703.37 566.737 4
 -5 -9 -21 4094.62 738.474 4
 5 -9 21 3872.49 819.316 1
 -5 -9 21 3900.39 885.421 1
 -5 -9 -21 3750.56 695.597 5
 -5 9 21 4197.78 1039.49 3
 -5 9 -21 5601.77 835.949 5
 -5 -9 -23 6131.83 791.368 4
 -5 9 -23 6655.36 614.725 4
 5 -9 23 5450.84 866.759 1
 -5 -9 23 4761.81 929.036 1
 -5 -9 -23 7211.31 775.562 5
 -5 9 23 6725.22 791.806 1
 -5 9 23 5451.08 1162.87 3
 -5 9 -23 6485.69 882.636 5
 -5 -9 -25 13468.6 864.708 4
 -5 9 -25 11789.4 711.419 4
 -5 -9 25 11063.9 1041.44 1
 -5 -9 -25 9748.78 842.786 5
 5 -9 25 10457.3 999.794 1
 -5 9 25 10411.6 1312.94 3
 -5 9 25 9752.53 868.83 1
 -5 9 -25 12285 942.206 5
 -5 9 27 5339.5 846.66 1
 -5 -9 -27 9409.59 823.501 4
 -5 9 -27 8410.96 690.092 4
 5 -9 27 7717.66 1057.93 1
 -5 9 27 8724.11 1378.86 3
 -5 -9 -27 7438.7 802.113 5
 -5 -9 27 7932.09 1031.03 1
 -5 9 -27 9377.76 909.784 5
 5 9 -27 6862.42 797.221 5
 -5 9 -29 216.077 624.179 4
 -5 9 29 -2206.39 1385.01 3
 5 -9 29 -433.381 967.09 1
 -5 9 -31 1108.93 872.22 5
 -5 9 31 2856.63 827.871 1
 5 -9 31 1145.25 1030.33 1
 -5 9 -31 418.061 668.417 4
 -5 -9 -31 1873.2 783.626 5
 -5 -9 31 1150.61 985.633 1
 -5 9 -33 1481.98 863.532 5
 -5 -9 -33 2608.99 805.42 4
 -5 -9 33 2159.54 1045.75 1
 -5 -9 -33 2809.08 807.474 5
 -5 9 33 1490.8 1431.16 3
 -5 -11 -1 6236.53 450.575 1
 -5 11 -1 6179.18 356.187 2
 -5 11 1 6552.68 373.162 2
 -5 11 -1 6851.01 347.651 3
 -5 11 1 7340.3 398.3 3
 -5 -11 1 6510.87 455.939 1
 -5 11 -3 38819.8 656.64 2
 -5 11 3 37748 691.004 2
 -5 11 -3 39576.5 646.066 3
 -5 11 3 38558.6 738.917 3
 -5 -11 -3 37675.4 678.23 5
 -5 -11 3 38548.5 795.657 1
 5 -11 -5 115732 1435.04 4
 -5 -11 -5 111005 1279.08 4
 -5 11 -5 108973 1323.06 2
 5 -11 5 99008.6 1566.16 1
 -5 11 5 103284 1353.05 2
 -5 -11 -5 100243 1370.76 1
 -5 11 -5 104572 1273.62 3
 5 -11 -5 101813 1241.04 5
 -5 11 5 106298 1418.45 3
 -5 -11 -5 110061 1378.29 5
 5 -11 -7 34727.9 717.026 4
 -5 -11 -7 35121.1 655.981 4
 -5 11 7 33556.1 705.323 2
 5 -11 -7 30529.1 542.875 5
 -5 11 -7 33282.5 639.515 2
 -5 11 -7 34490.4 596.996 3
 -5 -11 -7 32479.3 704.594 5
 5 -11 7 32023.5 857.792 1
 -5 11 7 31546.4 777.136 3
 -5 -11 -7 31394.4 737.063 1
 -5 11 -9 2821.33 340.388 2
 -5 11 9 2742.7 419.28 2
 5 -11 -9 2607.39 270.039 5
 -5 -11 -9 3293.87 459 5
 -5 11 -9 2895.11 299.024 3
 -5 -11 9 3937.14 592.8 1
 -5 11 9 2626.82 526.541 3
 5 -11 -9 2748.66 407.736 4
 5 -11 9 2534.35 581.662 1
 5 -11 -11 10286.9 493.356 4
 -5 11 -11 10956.1 450.564 2
 5 -11 11 10908.4 685.311 1
 -5 11 11 10457.2 562.8 2
 -5 11 -11 11312.8 403.868 3
 -5 -11 -11 12886.9 559.927 4
 5 -11 -11 9759.34 351.903 5
 -5 11 11 12913.7 776.406 3
 -5 -11 -11 11205.6 567.462 5
 5 -11 -13 9821.36 511.267 4
 -5 11 -13 9234.41 446.568 2
 -5 -11 -13 9964.01 585.892 4
 5 -11 13 10479.1 750.889 1
 -5 11 13 10785.8 604.739 2
 -5 11 -13 9237.17 430.387 3
 -5 -11 13 12095.5 820.691 1
 5 -11 -13 8006.68 364.138 5
 -5 11 13 11289.3 806.778 3
 -5 -11 -13 9476.22 579.942 5
 5 -11 15 11385.7 745.592 1
 5 -11 -15 10102.3 553.758 4
 -5 11 -15 10456.3 484.543 2
 -5 -11 -15 12920 653.71 4
 -5 11 15 11382.9 663.895 2
 -5 -11 15 11939.4 830.525 1
 -5 11 -15 10128.3 455.375 3
 -5 -11 -15 11439.5 653.375 5
 5 -11 -15 8509.12 433.097 5
 -5 11 -17 13788.2 554.796 2
 -5 -11 -17 14967.4 719.038 4
 5 -11 17 12820 825.802 1
 -5 11 17 11661.8 701.31 2
 -5 -11 17 14362.4 915.963 1
 -5 11 -17 12383 502.869 3
 -5 11 17 12210.3 958.082 3
 -5 -11 -17 13643.5 731.031 5
 -5 -11 -19 994.411 649.17 5
 -5 -11 -19 474.521 651.71 4
 -5 11 -19 981.868 448.524 2
 -5 -11 19 1099.22 866.194 1
 -5 11 -19 1046.62 432.521 3
 5 -11 19 487.592 780.201 1
 -5 11 19 669.743 596.2 2
 -5 11 19 405.225 904.458 3
 -5 11 -21 2377.35 777.975 5
 -5 -11 -21 2233.61 706.573 5
 -5 -11 -21 2190.55 712.235 4
 -5 11 -21 1226.03 459.018 2
 -5 11 -21 2113.53 462.716 3
 5 -11 21 2192.92 808.782 1
 -5 11 21 2259.99 668.4 2
 -5 -11 21 1789.71 923.092 1
 -5 11 21 1753.82 1027.53 3
 -5 -11 -23 7780.11 797.474 4
 -5 11 23 5209.7 739.302 2
 5 -11 23 5295.55 890.542 1
 -5 11 -23 5435.35 615.625 4
 -5 -11 23 4580.39 999.529 1
 -5 -11 -23 6946.86 819.179 5
 -5 11 23 4355.53 1157.36 3
 -5 11 -23 6235.77 850.85 5
 -5 -11 -25 16382.1 881.959 4
 -5 11 -25 15323 738.348 4
 -5 -11 25 16201.7 1111.53 1
 -5 11 25 14459 863.97 2
 5 -11 25 14192.2 1028.17 1
 -5 11 25 16213.2 1353.78 3
 -5 -11 -25 16349.6 907.468 5
 -5 11 -25 15961.8 975.96 5
 -5 -11 -27 14004.4 865.02 4
 -5 11 27 11372.5 867.996 2
 5 -11 27 11785.8 1067.17 1
 -5 11 27 12798.7 1421.56 3
 -5 11 -27 13483 788.301 4
 -5 11 -29 713.523 844.787 5
 5 11 -29 1909.64 792.654 5
 5 -11 29 241.689 1032.55 1
 -5 11 -29 217.713 628.972 4
 -5 -11 29 387.544 969.244 1
 -5 -11 -29 -243.544 755.737 5
 -5 11 -31 555.068 885.797 5
 -5 -11 -31 -103.313 789.444 4
 -5 -11 31 3012.16 1083.6 1
 -5 -11 -31 841.297 776.903 5
 -5 11 31 1924.48 790.013 2
 -5 11 -33 1797.78 885.452 5
 -5 -11 -33 3772.75 830.224 4
 -5 -11 33 4628.97 1108.49 1
 5 -11 33 3441.32 1086.72 1
 -5 -11 -33 1839.94 810.088 5
 -5 -13 1 8147.22 349.712 4
 -5 -13 -1 9492.28 406.694 4
 -5 -13 -1 8883.38 632.949 1
 -5 13 -1 7543.82 409.602 2
 -5 13 1 7464.3 418.564 2
 -5 -13 1 6851.54 556.026 1
 -5 13 -1 7812.98 389.486 3
 -5 13 1 7560.84 420.859 3
 -5 -13 1 7839.23 432.85 5
 -5 -13 -1 8413.51 453.062 5
 5 13 -1 8438.99 438.219 3
 5 -13 3 64790.5 1288.17 1
 -5 -13 3 70630.6 887.762 4
 -5 -13 -3 74434.8 951.31 4
 -5 13 -3 66473.1 976.266 2
 -5 13 3 69323.8 1035.83 2
 -5 -13 -3 70113 1170.34 1
 -5 -13 3 67433.8 983.407 5
 -5 13 -3 71568.7 970.244 3
 -5 13 3 71360.7 1068.94 3
 -5 -13 -3 68841.2 1020.27 5
 5 13 -3 63177.1 847.471 3
 -5 -13 3 71467.6 1203.35 1
 -5 -13 5 50442.2 725.567 4
 -5 -13 -5 53399.1 816.886 4
 5 -13 -5 51971.1 794.408 5
 -5 13 -5 54046.7 856.713 2
 -5 -13 5 51836.8 839.494 5
 -5 13 5 47206.1 849.255 2
 5 -13 -5 54244.8 963.487 4
 -5 -13 -5 49328.9 989.732 1
 -5 -13 -5 48735.6 860.541 5
 -5 13 -5 52713.8 792.297 3
 -5 13 5 50489.4 926.064 3
 5 -13 5 48860.1 1114.16 1
 -5 -13 7 18899.3 479.951 4
 -5 -13 -7 18062.1 547.8 4
 -5 -13 -7 16349.3 603.326 5
 -5 13 -7 18878.2 535.039 2
 -5 13 7 15933.9 584.126 2
 -5 13 -7 18676.9 469.662 3
 5 -13 7 17675.6 784.424 1
 -5 -13 7 20656.5 764.145 1
 -5 13 7 17480.8 652.159 3
 -5 -13 7 17589.3 516.881 5
 5 -13 -7 15631.3 438.101 5
 -5 -13 -7 15084.1 678.415 1
 5 -13 -7 17940.3 607.936 4
 -5 13 -9 2247.94 376.466 2
 5 -13 -9 1433.84 426.472 4
 -5 -13 -9 1520.49 460.551 4
 -5 -13 9 2466.73 651.486 1
 -5 13 9 1794.55 455.272 2
 5 -13 -9 1666.67 292.858 5
 -5 -13 -9 1093.07 461.151 5
 -5 13 9 1509.17 552.903 3
 -5 13 -11 3234.45 388.044 2
 -5 -13 -11 3627.82 531.009 4
 -5 -13 11 4453.61 701.761 1
 -5 13 11 5437.86 532.222 2
 -5 13 -11 2799.42 311.824 3
 -5 -13 -11 2566.18 489.49 5
 5 -13 11 2764.15 633.856 1
 5 -13 -11 2767.39 332.57 5
 -5 13 11 5280.21 713.964 3
 -5 -13 -13 6146.52 554.082 5
 -5 13 -13 6014.26 444.43 2
 -5 -13 -13 7298.67 611.335 4
 5 -13 13 6057.36 712.145 1
 -5 13 -13 6030.38 400.446 3
 -5 -13 13 7514.67 786.499 1
 5 -13 15 9735.15 799.648 1
 -5 13 -15 8785.14 478.947 2
 -5 -13 -15 10158.6 690.942 4
 -5 13 15 9648.6 663.781 2
 -5 13 15 12112.1 924.733 3
 -5 13 -15 8362.84 435.61 3
 -5 -13 15 10414.3 889.662 1
 -5 -13 -15 8062.65 643.497 5
 -5 -13 -17 8350.82 686.301 5
 -5 13 -17 8251.69 515.64 2
 -5 -13 -17 10692.9 724.987 4
 -5 13 17 8445.24 664.067 2
 -5 13 17 9190.23 937.921 3
 -5 13 -17 8224.08 468.463 3
 -5 -13 17 10555.6 938.364 1
 5 -13 17 8195.86 816.159 1
 -5 -13 -19 515.581 668.456 5
 -5 -13 -19 100.473 678.234 4
 -5 13 -19 -396.391 475.935 2
 -5 13 -19 194.295 446.343 3
 5 -13 19 -84.9473 798.608 1
 -5 13 19 324.753 627.673 2
 -5 13 19 -98.4706 941 3
 -5 -13 19 501.258 897.664 1
 -5 -13 -21 3741.63 761.175 4
 -5 13 -21 770.349 476.058 2
 -5 -13 21 1008.99 972.717 1
 -5 13 -21 929.397 455.64 3
 5 -13 21 1426.51 843.832 1
 -5 -13 -21 2423.44 744.014 5
 -5 13 21 1673.66 695.487 2
 -5 13 21 -42.7659 1047.23 3
 -5 -13 23 15552.8 1144.11 1
 -5 13 23 13678.7 825.637 2
 5 -13 23 13824.2 986.684 1
 -5 13 23 15819.3 1280.83 3
 -5 -13 -23 17603.8 910.077 5
 -5 -13 -25 26175 992.403 4
 -5 13 -25 23024.6 822.187 4
 -5 -13 25 26399 1303.76 1
 -5 13 25 22645 949.504 2
 5 -13 25 23118 1129.49 1
 -5 13 25 25705.1 1462.57 3
 -5 -13 -25 23903.6 967.75 5
 -5 13 -25 25828.1 1038.72 5
 -5 13 -27 6539.32 683.636 4
 5 -13 27 5648.82 975.652 1
 -5 -13 -29 -88.4262 806.66 4
 -5 -13 29 -73.0425 1037.1 1
 -5 13 29 179.76 736.999 2
 -5 -13 -29 -248.635 780.976 5
 -5 13 -31 2028.65 868.735 5
 5 -13 31 1043.73 1082.31 1
 -5 -13 -31 158.094 818.182 4
 -5 -13 31 563.388 1087.84 1
 -5 13 31 1000.39 774.671 2
 -5 -13 -31 177.499 786.819 5
 -5 13 31 -839.919 1389.42 3
 -5 -15 1 7163.24 414.588 4
 -5 15 -1 7055.86 437.103 2
 -5 15 1 7006.55 451.429 2
 -5 -15 -1 8247.62 675.804 1
 -5 -15 -1 9196.76 438.608 4
 -5 15 -1 7509.77 409.287 3
 -5 15 1 7523.92 453.207 3
 -5 -15 -1 8013.2 490.164 5
 -5 -15 1 7032.51 459.838 5
 5 15 1 7618.31 560.265 3
 -5 -15 3 29278.3 582.263 4
 -5 15 -3 29148.9 652.982 2
 -5 15 3 28545.3 689.613 2
 -5 -15 -3 28796.3 882.372 1
 -5 15 -3 29933.4 617.881 3
 -5 15 3 29635.5 711.91 3
 -5 -15 3 28764.5 670.981 5
 -5 -15 -3 29682.2 698.127 5
 5 -15 3 28594 984.668 1
 -5 -15 5 27370.2 572.1 4
 -5 -15 5 31509.9 926.854 1
 -5 15 -5 28078.4 664.748 2
 -5 15 5 25670.3 677.699 2
 -5 -15 -5 30901 656.632 4
 -5 -15 -5 24989.7 845.266 1
 -5 15 -5 28578.5 589.477 3
 -5 15 5 27178.6 722.666 3
 -5 -15 5 26595.9 659.651 5
 -5 -15 -5 25868.2 677.893 5
 5 -15 5 26558.7 955.797 1
 -5 -15 7 25962.2 589.298 4
 -5 -15 -7 25121.3 646.108 4
 -5 15 -7 25350.7 632.81 2
 -5 -15 7 28021.5 946.282 1
 -5 15 -7 24291.2 547.007 3
 5 -15 7 21798.2 887.764 1
 -5 15 7 23944.2 752.078 3
 -5 -15 -7 20276.4 830.21 1
 -5 -15 7 23112.8 615.05 5
 -5 -15 -7 21555 653.945 5
 5 -15 9 1417.85 683.529 1
 5 -15 -9 183.753 464.396 4
 -5 -15 -9 1150.64 478.697 4
 -5 -15 9 973.46 686.95 1
 -5 15 -9 1261.83 379.451 2
 -5 15 -9 804.037 305.864 3
 -5 15 9 728.441 471.275 2
 -5 -15 -9 520.267 480.24 5
 -5 15 9 678.163 574.767 3
 5 -15 -11 946.006 476.592 4
 -5 -15 -11 930.117 526.479 4
 -5 -15 11 1459.38 746.791 1
 -5 15 -11 850.804 384.973 2
 -5 15 -11 1080.42 310.567 3
 -5 -15 -11 560.372 534.344 5
 -5 15 11 1170.93 509.231 2
 -5 15 11 1025.31 649.598 3
 5 -15 11 1917.72 678.905 1
 -5 15 -13 6179.47 473.182 2
 -5 -15 -13 6780.17 624.932 4
 5 -15 13 7467.68 771.549 1
 -5 15 13 5853.45 589.493 2
 -5 15 -13 5923.02 395.241 3
 -5 -15 13 8625.83 852.324 1
 5 -15 -13 5382.73 396.433 5
 -5 15 13 8946.05 899.187 3
 -5 -15 -13 5410.08 596.512 5
 5 -15 -15 14089.1 664.432 4
 -5 15 -15 16377.6 593.697 2
 -5 -15 -15 17145.5 746.243 4
 5 -15 15 16082.7 927.177 1
 -5 15 15 14399.1 708.925 2
 -5 -15 -15 15161.7 732.2 5
 -5 15 -15 15659.9 539.647 3
 -5 -15 15 18855.8 1027.69 1
 -5 15 15 17217.7 990.491 3
 -5 15 -17 4530.94 501.181 2
 -5 -15 17 5305.78 967.343 1
 -5 -15 -17 4351.29 701.105 4
 -5 15 17 4952.1 663.825 2
 -5 15 -17 4046.91 431.378 3
 -5 -15 -17 4150.12 646.291 5
 -5 15 17 4772.45 945.387 3
 5 -15 17 5074.81 831.895 1
 -5 -15 -19 -270.769 704.51 4
 -5 15 -19 17.4102 482.392 2
 -5 15 -19 -53.8228 400.754 3
 -5 15 19 305.147 643.276 2
 -5 -15 -19 -230.459 667.697 5
 5 -15 19 -1051.17 835.003 1
 -5 15 19 -860.731 960.824 3
 -5 -15 21 5223.8 1045.35 1
 -5 15 -21 4165.51 525.435 2
 -5 -15 -21 4973.89 783.194 4
 5 -15 21 3665.23 895.756 1
 -5 15 -21 4075.71 480.005 3
 -5 -15 -21 3682.7 745.633 5
 -5 15 21 3236.99 1039.02 3
 -5 15 -23 18512 700.571 2
 -5 -15 -23 21766.3 916.57 4
 -5 15 23 20202.5 907.88 2
 -5 -15 23 21138.3 1258.78 1
 -5 15 -23 18521.9 665.098 3
 -5 15 23 22128.5 1348.72 3
 5 -15 23 20276.5 1066.51 1
 -5 -15 -23 21307.5 910.784 5
 -5 15 -25 13276 735.438 4
 5 -15 25 13677.9 1031.21 1
 -5 15 27 4403.52 1241.08 3
 -5 -15 27 4571.65 1123.02 1
 -5 -15 -27 3955.38 780.077 5
 -5 -15 -29 -162.951 801.997 4
 -5 -15 29 -614.665 1101.15 1
 -5 15 29 -134.349 766.75 2
 -5 -15 -29 838.591 772.831 5
 -5 15 29 -724.165 1270.74 3
 -5 15 -31 1259.91 838.689 5
 5 -15 31 797.696 999.45 1
 -5 -15 -31 -111.885 793.892 4
 -5 -15 31 656.102 1061.98 1
 -5 15 31 439.78 805.925 2
 -5 -15 -31 256.876 800.363 5
 -5 15 31 -1539.77 1347.73 3
 -5 -17 1 4676.56 435.149 4
 -5 -17 -1 4964.91 457.17 4
 -5 -17 1 5544.17 728.562 1
 5 -17 1 4617.17 886.056 1
 -5 17 1 4575.06 463.896 2
 -5 -17 -1 5215.81 490.542 5
 -5 17 -1 5650.8 427.687 3
 -5 17 1 5372.48 457.547 3
 -5 -17 1 4817.42 463.256 5
 -5 17 -1 5675.45 465.077 2
 -5 -17 3 14222.4 800.496 1
 -5 -17 3 11999.8 487.802 4
 -5 -17 -3 14007.8 536.205 4
 -5 17 -3 12823.3 539.474 2
 -5 17 3 12681.1 585.03 2
 -5 -17 3 12487.4 552.049 5
 -5 17 -3 11721.1 488.18 3
 -5 17 3 13166.1 575.769 3
 -5 -17 -3 12793.2 563.679 5
 5 -17 3 12166.6 913.698 1
 5 -17 -5 29195.5 824.052 4
 -5 -17 5 26144.9 621.608 4
 -5 17 -5 29141.8 719.296 2
 -5 17 5 25867.4 717.038 2
 -5 -17 -5 27286.1 681.168 4
 -5 17 -5 27559.9 617.153 3
 -5 -17 5 28498 724.65 5
 -5 17 5 25794.8 744.926 3
 5 -17 -5 26193.3 640.868 5
 5 -17 5 27043.2 1060.49 1
 -5 -17 5 30600.7 1012.36 1
 -5 -17 -5 25021.7 701.541 5
 -5 -17 7 9999.06 506.195 4
 5 -17 -7 10262.4 645.72 4
 -5 -17 -7 10983.4 587.252 4
 -5 17 -7 10380.8 512.36 2
 -5 17 7 8701.58 539.678 2
 -5 -17 -7 8107.93 554.805 5
 -5 17 -7 10108.3 424.742 3
 -5 -17 7 9427.99 527.49 5
 5 -17 7 8359.19 818.88 1
 -5 17 7 8990.76 617.336 3
 5 -17 -7 7865.41 454.721 5
 -5 -17 7 11792.5 882.918 1
 5 17 7 10911.5 873.569 3
 5 -17 9 555.407 747.183 1
 5 -17 -9 418.25 509.241 4
 -5 17 9 546.866 590.349 3
 -5 -17 -9 1159.48 536.588 4
 -5 17 9 958.175 477.517 2
 -5 17 -9 606.668 412.852 2
 5 -17 -9 748.468 368.521 5
 -5 -17 9 400.146 812.255 1
 -5 17 -9 879.264 324.516 3
 -5 -17 -9 844.552 496.327 5
 5 -17 -11 859.731 371.891 5
 5 -17 -11 1011.93 532.616 4
 -5 -17 -11 1212.16 575.972 4
 -5 -17 -11 1033.75 543.973 5
 -5 17 11 1048.25 529.441 2
 -5 -17 11 376.802 806.41 1
 -5 17 -11 1340.72 431.841 2
 -5 17 -11 1264.29 340.339 3
 5 -17 11 54.6256 758.16 1
 -5 17 11 1305.99 685.398 3
 5 -17 -13 7308.63 624.244 4
 -5 17 -13 9596.12 552.815 2
 -5 -17 -13 8461.08 676.665 4
 -5 17 13 7446.83 643.987 2
 -5 -17 -13 7369.24 665.671 5
 -5 17 -13 9835.81 446.494 3
 5 -17 -13 6875.92 466.942 5
 -5 17 13 8498.99 858.683 3
 -5 17 -15 11988.2 588.89 2
 -5 -17 -15 9724.39 722.881 5
 -5 -17 -15 10833.5 741.549 4
 -5 17 -15 12717.9 518.768 3
 -5 -17 15 12509.4 1024.36 1
 -5 17 15 10519.6 1008.64 3
 5 -17 15 13227.9 998.776 1
 5 -17 17 2977.56 835.113 1
 -5 -17 17 2838.37 1014.58 1
 -5 -17 -17 2616.12 712.822 4
 -5 17 17 2263.82 929.626 3
 -5 17 -17 2855.82 406.45 3
 -5 17 -17 2923.61 495.097 2
 -5 17 17 276.448 633.123 2
 -5 -17 -17 1486.14 649.133 5
 -5 -17 19 -534.344 1041.6 1
 -5 -17 -19 -915.156 743.027 4
 -5 17 -19 552.229 484.537 2
 -5 17 -19 461.245 404.103 3
 -5 17 19 -15.7536 639.018 2
 -5 -17 -19 -867.738 691.846 5
 -5 17 19 -680.438 1007.09 3
 5 -17 19 347.631 838.172 1
 -5 -17 -21 3843.56 776.694 4
 -5 17 -21 5461.19 559.689 2
 -5 -17 21 7391.23 1156.39 1
 -5 17 -21 5497.58 530.261 3
 5 -17 21 5585.47 882.264 1
 -5 -17 -21 5111.19 726.146 5
 -5 17 21 4114.8 1070.84 3
 -5 17 23 13334.1 869.46 2
 5 -17 23 13978.9 1035.55 1
 -5 -17 -25 8617.37 840.486 4
 -5 17 25 8679.9 1219.59 3
 -5 -17 -25 7195.3 786.144 5
 -5 -17 -27 5.59885 819.618 4
 -5 17 27 2196.25 771.851 2
 -5 -17 -27 2711.22 757.683 5
 -5 -17 27 3299.85 1156.96 1
 -5 17 27 2627.9 1190.54 3
 -5 17 -29 1727.12 820.351 5
 5 -17 29 174.741 930.663 1
 -5 -17 -29 1067.87 832.892 4
 -5 17 29 -781.176 775.817 2
 -5 17 29 -1165.13 1277.36 3
 -5 -17 29 -571.157 1115.58 1
 -5 -17 -29 1112.5 774.181 5
 -5 -19 1 940.302 443.547 4
 -5 -19 -1 713.455 464.487 4
 -5 -19 1 267.378 791.418 1
 -5 19 1 1235.29 455.496 3
 -5 -19 -1 285.193 701.812 1
 -5 19 -1 1387.3 451.377 2
 -5 19 1 808.911 455.405 2
 -5 -19 -1 1235.92 488.977 5
 5 -19 1 1131.43 917.617 1
 -5 19 -1 2113.84 420.378 3
 -5 -19 1 529.23 457.923 5
 -5 -19 3 24011.7 1021.48 1
 -5 -19 3 20758.7 624.387 4
 -5 -19 -3 22833.9 675.905 4
 -5 19 -3 20329.7 673.267 2
 -5 19 3 19673.4 671.812 2
 -5 -19 -3 19755.7 912.373 1
 -5 19 -3 20655.8 594.879 3
 -5 19 3 20805.3 687.015 3
 -5 -19 -3 21524 700.586 5
 -5 -19 3 19869 667.765 5
 5 -19 3 22867.3 1063.21 1
 5 -19 -5 15528.1 741.666 4
 -5 -19 5 14205.9 579.276 4
 -5 -19 -5 14826.5 629.852 4
 -5 19 -5 14833.9 623.66 2
 -5 19 5 13900.2 627.675 2
 -5 -19 5 15672.1 648.755 5
 -5 19 -5 14648.2 515.094 3
 -5 19 5 15129.3 679.361 3
 5 -19 -5 14179.1 577.455 5
 -5 -19 -5 15157.4 647.662 5
 5 19 5 17068.2 877.569 3
 -5 -19 5 18423 984.193 1
 -5 -19 7 7162.26 545.723 4
 5 -19 -7 7858.07 690.715 4
 -5 -19 -7 6550.46 554.471 4
 -5 19 -7 6799.68 530.239 2
 -5 19 7 6859.83 566.665 2
 5 -19 -7 6695.89 509.554 5
 -5 19 -7 7718.07 425.289 3
 -5 -19 7 7632.56 542.013 5
 -5 19 7 6706.58 615.435 3
 -5 -19 -7 6416.26 571.982 5
 5 19 7 8399.64 884.08 3
 5 19 9 1831.99 930.325 3
 5 -19 9 -64.4683 809.617 1
 5 -19 -9 1232.23 587.842 4
 -5 -19 -9 963.073 575.975 4
 -5 19 -9 255.377 448.396 2
 -5 19 9 750.912 504.181 2
 -5 19 -9 329.75 344.265 3
 -5 -19 9 -368.094 898.488 1
 5 -19 -9 879.923 417.478 5
 -5 -19 -9 826.6 527.858 5
 -5 19 9 726.365 615.107 3
 5 19 11 366.321 1057.65 3
 5 -19 -11 1937.8 596.843 4
 -5 -19 -11 1636.08 637.351 4
 -5 19 -11 516.746 452.093 2
 5 -19 11 -80.9494 820.256 1
 -5 -19 11 14.8386 907.415 1
 -5 19 -11 650.807 351.104 3
 5 -19 -11 1349.49 430.225 5
 -5 -19 -11 665.216 545.468 5
 5 19 13 8310.89 1255.1 3
 -5 -19 -13 8075.15 712.285 4
 -5 19 -13 7227.05 554.544 2
 -5 19 -13 7255.56 426.533 3
 -5 -19 13 9307.95 1029.85 1
 -5 19 13 7706.47 862.809 3
 -5 -19 -13 6858.11 666.348 5
 5 19 15 5595.6 1353.55 3
 -5 19 -15 6091 534.268 2
 -5 -19 -15 7195.99 727.709 4
 5 -19 15 120.18 943.588 1
 -5 19 15 455.503 668.863 2
 -5 19 -15 6092.45 440.783 3
 -5 -19 15 8641.58 1070.73 1
 -5 19 15 5758.17 918.884 3
 -5 -19 -15 5486.48 683.145 5
 5 -19 17 5954.16 888.348 1
 -5 19 -17 5750.99 529.607 2
 -5 -19 -17 5524.21 745.68 4
 -5 19 -17 5359.18 442.205 3
 -5 -19 -17 4859.2 731.619 5
 -5 19 17 5107.88 989.56 3
 5 -19 19 65.4266 824.755 1
 -5 -19 19 895.73 1078.81 1
 -5 -19 -19 64.5456 711.737 4
 -5 19 -19 526.613 492.076 2
 -5 19 19 -125.896 953.706 3
 -5 19 -19 513.252 410.002 3
 -5 19 19 162.29 674.54 2
 -5 -19 -19 -776.851 695.131 5
 -5 -19 21 2353.88 1152.62 1
 -5 19 21 1432.58 692.242 2
 -5 -19 -23 6132.5 779.721 4
 -5 -19 -23 5934.69 744.783 5
 -5 19 23 5197.13 1110.98 3
 -5 -19 -25 6902.84 816.321 4
 -5 -19 -25 6935.76 782.031 5
 -5 19 25 6333.64 782.442 2
 5 -19 25 5125.83 949.173 1
 -5 -19 27 4903.28 1179.05 1
 5 19 27 3804.18 1827.17 3
 -5 -19 -27 2426.44 798.72 4
 5 -19 27 763.595 908.212 1
 -5 19 27 2721.53 772.991 2
 -5 -19 -27 1689.13 749.776 5
 -5 19 27 2661.45 1169.34 3
 5 -21 1 1617.53 913.577 1
 -5 -21 1 1192.48 540.631 5
 -5 -21 1 817.588 500.189 4
 -5 -21 -1 1414.9 506.768 4
 -5 -21 1 1192.3 874.366 1
 -5 -21 -1 600.909 780.819 1
 -5 21 -1 807.524 453.355 2
 -5 21 1 1238.59 470.986 2
 -5 21 -1 1417.61 429.081 3
 -5 21 1 1163.48 459.252 3
 5 -21 -1 2116.8 968.783 1
 -5 -21 -1 1190.95 513.523 5
 -5 -21 3 4727.97 537.224 4
 -5 -21 3 6136.97 927.395 1
 -5 -21 -3 4609.27 578.427 4
 -5 21 -3 4826.08 532.892 2
 -5 21 3 4478.81 537.028 2
 5 -21 3 4819.89 947.7 1
 -5 -21 -3 5384.92 596.85 5
 -5 21 -3 5158.5 448.054 3
 -5 21 3 5433.94 544.397 3
 -5 -21 3 5411.08 583.712 5
 -5 -21 -5 15895 705.981 4
 -5 21 -5 13141.6 643.649 2
 -5 21 5 14317.6 672.658 2
 5 -21 -5 13535.4 596.467 5
 -5 21 -5 16053.3 540.148 3
 -5 21 5 15431.3 708.125 3
 -5 -21 5 16407.6 693.178 5
 -5 -21 -5 15256.4 681.753 5
 -5 -21 5 17201.9 1042.12 1
 5 -21 -7 2245.91 704.933 4
 -5 -21 -7 4606.82 604.394 4
 -5 21 -7 3758.01 523.649 2
 -5 21 7 3355.74 565.636 2
 5 -21 7 -6.11617 878.095 1
 -5 21 -7 4782.06 412.383 3
 -5 -21 -7 4783.64 591.93 5
 -5 21 7 4109.6 612.046 3
 -5 -21 7 4616.53 551.47 5
 5 -21 -7 3635.31 515.777 5
 -5 -21 7 6876.78 976.112 1
 5 -21 9 24.6155 840.752 1
 5 -21 -9 484.064 649.429 4
 -5 -21 -9 971.2 594.949 4
 5 -21 -9 618.64 461.722 5
 -5 21 -9 900.682 489.974 2
 -5 21 -9 678.304 371.05 3
 -5 21 9 481.396 545.134 2
 -5 -21 9 2178.81 983.216 1
 -5 -21 -9 1370.06 563.493 5
 -5 21 9 536.362 623.88 3
 5 21 9 1261.36 963.793 3
 5 21 11 1250.08 1079.51 3
 5 -21 -11 622.145 635.138 4
 -5 -21 -11 14.2682 636.516 4
 -5 21 -11 1072.85 480.869 2
 -5 21 -11 1899.99 385.132 3
 -5 -21 11 158.392 1005.88 1
 -5 21 11 1367.06 550.949 2
 5 -21 -11 1084.63 476.485 5
 5 -21 11 -115.6 825.724 1
 -5 -21 -11 1263.71 582.205 5
 -5 21 11 1600.78 706.507 3
 5 -21 -13 4272.31 673.853 4
 -5 -21 -13 5621.18 709.952 4
 -5 21 -13 4951.38 548.104 2
 -5 21 13 4517.31 619.616 2
 -5 21 -13 4372.4 395.028 3
 -5 -21 13 5822.8 1071.34 1
 5 -21 13 4383.22 852.767 1
 -5 21 13 4750.01 786.887 3
 5 21 13 5349.02 1210.85 3
 -5 -21 -13 3872.08 621.67 5
 -5 21 -15 7729.68 570.339 2
 5 -21 15 8181.78 971.596 1
 -5 21 15 7152.66 668.877 2
 -5 -21 -15 10078.5 784.694 4
 5 21 15 9708.98 1361.94 3
 -5 21 -15 7834.26 472.206 3
 -5 -21 15 11215.2 1159.09 1
 -5 21 15 7754.78 881.909 3
 -5 -21 -15 5862.16 656.348 5
 5 21 17 6507.75 1425.43 3
 -5 21 -17 4671.69 543.306 2
 -5 21 17 5307.38 698.034 2
 -5 -21 17 6711.65 1133.86 1
 5 -21 17 5608.33 884.192 1
 5 21 19 1346.5 1447.89 3
 -5 21 19 1003.11 669.079 2
 -5 -21 -21 386.434 733.057 4
 -5 21 21 183.32 1027.99 3
 -5 -21 -21 16.0122 687.388 5
 5 -21 21 323.82 852.78 1
 5 21 23 2577.5 1705 3
 -5 -21 23 5036.58 1214.36 1
 -5 -21 -23 3250.21 809.322 4
 5 -21 23 2494.84 909.51 1
 -5 21 23 1177.9 730.639 2
 -5 -21 -23 2709.16 735.438 5
 -5 21 23 1672.4 1087.63 3
 -5 -21 25 5970.63 1185.96 1
 -5 21 25 2943.04 750.012 2
 5 21 25 4151.49 1768.12 3
 -5 -21 -25 3053.59 823.803 4
 5 -21 25 2730.1 956.576 1
 -5 21 25 3103.18 1106.95 3
 -5 -21 -25 1875.08 762.912 5
 -5 -23 1 727.355 542.574 4
 -5 -23 -1 87.3771 540.105 4
 -5 -23 1 440.173 547.523 5
 -5 -23 1 587.182 879.056 1
 -5 23 -1 574.268 430.45 3
 5 -23 -1 686.897 939.02 1
 -5 23 -1 388.726 486.092 2
 -5 23 1 153.797 477.923 2
 5 -23 1 74.8342 921.909 1
 -5 23 1 280.143 458.325 3
 -5 -23 -1 788.472 542.054 5
 5 -23 3 4332.29 976.229 1
 -5 -23 3 3110.39 557.735 4
 -5 -23 -3 3717.06 585.316 4
 5 -23 -3 4202.43 1027.78 1
 -5 23 -3 3573.17 533.363 2
 -5 -23 3 4315.02 946.103 1
 -5 -23 3 3881.35 607.901 5
 -5 -23 -3 3984.58 586.421 5
 -5 23 3 2894.08 533.62 3
 5 -23 -5 1089.98 628.099 4
 -5 -23 5 3636.02 615.301 4
 -5 -23 5 4977.35 953.171 1
 -5 23 -5 3711.56 545.288 2
 -5 23 5 159.287 551.371 2
 5 -23 -5 3263.29 513.644 5
 -5 23 -5 4104.78 437.009 3
 5 -23 5 131.066 917.258 1
 -5 -23 5 4429.54 605.164 5
 -5 -23 -5 5424.34 625.53 5
 -5 23 5 2998.63 574.836 3
 -5 -23 -7 10037.7 739.913 4
 -5 23 -7 5876.68 589.094 2
 5 -23 7 77.1625 895.547 1
 -5 23 -7 6452.23 451.547 3
 -5 -23 7 8196.69 1027.88 1
 5 -23 -7 5292.56 555.313 5
 -5 -23 -7 11025.3 676.513 5
 -5 23 7 6014.05 644.541 3
 -5 -23 7 5783.23 598.93 5
 5 -23 -9 352.096 490.614 5
 5 -23 -9 187.926 681.905 4
 -5 -23 -9 1025.18 640.217 4
 -5 -23 9 1338.35 987.247 1
 -5 23 -9 119.832 488.806 2
 -5 23 -9 72.1448 367.797 3
 -5 23 9 82.8796 555.706 2
 -5 -23 -9 2997.2 608.432 5
 -5 23 9 181.905 609.448 3
 5 -23 9 -256.556 886.624 1
 5 -23 -11 493.565 639.242 4
 -5 -23 -11 -662.167 671.846 4
 -5 -23 -11 1362.89 595.811 5
 -5 23 -11 583.098 497.087 2
 -5 23 -11 700.112 370.247 3
 -5 23 11 10.0947 574.513 2
 5 -23 11 197.336 828.57 1
 -5 23 11 1722.63 676.545 3
 -5 23 -13 4567.18 572.13 2
 -5 -23 13 3353.94 1118.08 1
 -5 23 13 4077.74 769.481 3
 5 23 13 4777.34 1218.71 3
 -5 -23 15 11226.5 1204.59 1
 5 23 15 12465.3 1384.02 3
 5 -23 17 4778 903.434 1
 -5 23 17 5187.11 688.612 2
 -5 -23 -17 4098.49 714.222 4
 -5 23 17 5183.92 911.566 3
 -5 -23 -17 3463.3 638.313 5
 5 -23 19 557.057 840.504 1
 -5 -23 -19 -241.44 737.923 4
 -5 -23 -19 -172.759 613.579 5
 -5 23 19 760.963 955.46 3
 5 23 21 54.0106 1547.08 3
 -5 -23 21 1263.63 1111.12 1
 -5 -23 -21 1610.91 768.814 4
 -5 23 21 -6.42009 703.488 2
 -5 -23 -21 1267.39 667.906 5
 -5 23 21 -826.156 1075.27 3
 5 -23 21 -56.9812 868.452 1
 5 23 23 1883.47 1664.41 3
 -5 -23 23 1418.76 1155.46 1
 -5 -23 -23 1585.24 824.992 4
 -5 23 23 899.583 705.429 2
 5 -23 23 1118.01 896.21 1
 -5 -23 -23 1469.49 713.727 5
 -5 23 23 1189.04 1075.41 3
 -5 -25 1 175.337 562.129 4
 -5 -25 -1 934.959 565.737 4
 5 -25 1 1072.12 935.762 1
 -5 25 -1 -4.94883 511.396 2
 -5 25 1 23.0729 479.882 2
 -5 -25 -1 286.39 581.355 5
 -5 25 -1 246.126 451.592 3
 -5 25 1 -38.2081 478.461 3
 -5 -25 1 518.26 568.932 5
 5 -25 -1 526.41 936.854 1
 5 -25 -3 2621.84 991.979 1
 -5 -25 3 1407.74 581.176 4
 -5 -25 -3 675.617 590.502 4
 -5 -25 3 1649.97 940.131 1
 -5 25 -3 2095.88 558.472 2
 -5 25 3 -9.64213 523.51 2
 -5 25 -3 2412.37 442.802 3
 -5 -25 3 1578.3 612.174 5
 -5 25 3 1430.01 536.104 3
 -5 -25 -3 1295.65 565.594 5
 5 -25 3 35.9576 968.289 1
 -5 -25 -5 3904.04 645.41 4
 -5 -25 5 3390.33 948.003 1
 -5 25 -5 3221.77 569.821 2
 -5 -25 5 2959.05 621.77 4
 -5 25 -5 3533.98 445.169 3
 -5 -25 5 2818.09 593.508 5
 -5 25 5 2624.02 593.332 3
 -5 -25 7 2540.8 998.805 1
 5 -25 -7 2725.38 684.883 4
 -5 25 -7 2480.46 551.628 2
 -5 25 7 110.432 566.722 2
 -5 25 -7 2396.76 419.46 3
 5 -25 -7 2023.97 524.648 5
 -5 25 7 2069.97 628.403 3
 5 -25 -9 489.123 704.882 4
 -5 25 9 1201.6 617.271 3
 -5 25 9 21.5538 586.059 2
 5 -25 -9 26.5193 525.535 5
 -5 -25 9 2273.11 1016.24 1
 -5 -25 11 -364.535 1120.94 1
 -5 25 11 667.235 583.552 2
 -5 25 13 3514.25 640.316 2
 -5 -25 -13 4823.62 625.681 5
 -5 -25 -15 5424.09 722.664 4
 -5 25 15 4801.67 833.867 3
 -5 -25 -15 4959.68 646.133 5
 -5 -25 -17 1917.81 701.592 4
 -5 -25 17 1410.18 1122.84 1
 5 -25 17 854.999 884.618 1
 -5 -25 -17 1859.68 632.711 5
 -5 25 17 1629.4 841.799 3
 5 -25 19 -97.0654 847.397 1
 -5 -25 -19 2337.8 724.571 4
 -5 -25 19 209.755 1098.41 1
 5 25 19 3305.76 1515.07 3
 -5 -25 -19 1253.62 657.254 5
 -5 25 19 600.139 640.217 2
 -5 25 19 307.574 880.965 3
 -5 -25 21 -552.36 1126.81 1
 -5 25 21 599.442 652.979 2
 -5 25 21 508.844 969.961 3
 5 -25 21 -7.21897 874.964 1
 5 -27 1 -129.237 970.139 1
 5 -27 -1 128.788 937.303 1
 -5 27 1 173.507 537.231 2
 -5 27 1 -232.679 487.992 3
 -5 27 -1 299.424 463.049 3
 5 -27 -3 2779.83 1002.29 1
 -5 27 -3 577.234 440.601 3
 -5 27 3 433.832 546.675 2
 5 -27 3 29.2639 928.312 1
 -5 -27 -3 609.198 590.561 5
 -5 27 3 1199.6 558.591 3
 -5 -27 -5 240.452 619.864 4
 5 -27 5 1769.06 896.483 1
 5 -27 -5 5214.52 1070.13 1
 -5 27 -5 2823.53 460.067 3
 -5 27 5 734.743 568.162 2
 -5 27 5 3771.05 617.31 3
 -5 -27 5 1339.77 579.294 5
 -5 -27 -5 1858.63 575.634 5
 5 -27 7 126.332 904.748 1
 -5 -27 -7 -7.66819 614.098 4
 5 -27 -7 2014.45 540.802 5
 -5 27 7 1009.33 575.925 2
 -5 -27 -7 1451.57 597.188 5
 5 -27 -7 2440.59 665.25 4
 -5 -27 7 2348.76 985.67 1
 -5 -27 -9 192.817 627.574 4
 -5 27 9 415.612 578.096 2
 -5 -27 -9 -4.50411 598.918 5
 -5 -27 9 1114.34 1014.17 1
 5 -27 9 20.3818 880.262 1
 -5 -27 -11 122.078 669.232 4
 -5 27 11 1163.41 647.956 3
 -5 27 11 -106.446 618.243 2
 -5 -27 -11 628.789 591.213 5
 -5 -27 -13 3236 723.375 4
 -5 -27 -13 2235.34 607.624 5
 -5 27 13 2340.66 728.379 3
 -5 27 15 3005.5 790.002 3
 -5 -27 -15 3461.88 741.908 4
 -5 -27 15 3174.13 1141.76 1
 -5 -27 -15 2055.52 621.305 5
 5 -27 17 829.603 872.287 1
 -5 -27 -17 2255.29 733.904 4
 -5 -27 17 1311.96 1142.33 1
 -5 27 17 580.324 643.846 2
 -5 27 17 2218.17 839.195 3
 -5 -27 -17 1478.33 639.402 5
 5 -29 -1 7.89259 984.392 1
 5 -29 1 -77.2302 949.796 1
 -5 -29 1 3.95821 619.11 4
 -5 -29 -1 -38.6811 591.352 4
 -5 -29 1 406.282 599.58 5
 -5 -29 -1 409.072 588.167 5
 -5 -29 3 237.364 640.216 4
 -5 -29 -3 294.194 608.195 4
 5 -29 3 -29.3086 918.557 1
 5 -29 -3 222.806 1005.16 1
 -5 -29 3 1274.39 593.7 5
 -5 -29 -3 913.121 584.331 5
 5 -29 5 -72.6077 919.986 1
 -5 -29 5 52.6473 560.767 4
 -5 -29 -5 -23.5872 609.567 4
 -5 -29 5 1698.05 578.193 5
 -5 -29 -5 1111.67 586.679 5
 -5 -29 -7 4.05359 620.673 4
 -5 -29 -7 457.18 563.647 5
 5 -29 -7 2601.89 1054.06 1
 -5 29 7 1279 613.516 3
 5 -29 7 -7.21435 908.473 1
 -5 -29 -9 86.5293 616.546 4
 -5 -29 -9 -765.876 595.774 5
 5 -29 9 153.983 850.761 1
 -5 29 9 -386.688 642.062 3
 -5 -29 -11 215.928 637.677 4
 -5 29 11 481.875 668.431 3
 5 -29 11 92.1581 860.914 1
 -5 -29 11 562.032 1127.36 1
 -5 -29 -11 -910.617 625.107 5
 -6 0 0 18.958 176.566 3
 -6 0 0 41.0032 99.797 2
 -6 0 0 83.8505 141.299 5
 -6 0 -2 53272.9 599.463 2
 -6 0 2 51124.2 576.847 2
 -6 0 -2 57882.2 718.96 3
 -6 0 2 53201.7 585.046 5
 -6 0 2 55416.8 700.789 3
 -6 0 -2 56603.8 689.393 5
 -6 0 4 63.0722 215.62 1
 6 0 4 -272.958 253.734 1
 -6 0 4 39.1413 172.251 3
 -6 0 -4 15.4099 149.552 2
 -6 0 -4 66.7176 217.834 3
 -6 0 4 -1.70494 59.4542 5
 -6 0 -4 17.7642 225.334 5
 -6 0 6 17461.4 289.692 4
 -6 0 -6 19112.3 356.365 2
 6 0 6 21568.5 398.5 1
 -6 0 -6 20330 443.429 3
 -6 0 6 18164.1 396.454 3
 -6 0 -6 19649.9 448.579 5
 -6 0 6 20092.5 468.13 1
 6 0 8 -56.7935 253.96 1
 -6 0 8 -46.2907 306.97 1
 -6 0 8 -126.94 248.578 3
 -6 0 -8 16.0894 303.954 5
 -6 0 -10 125613 1383.35 2
 6 0 10 126134 1394.14 1
 -6 0 -12 -254.759 410.581 5
 6 0 -12 -98.3825 256.455 5
 6 0 12 -194.232 333.36 1
 -6 0 12 78.3946 422.295 1
 -6 0 -12 -169.001 295.653 2
 -6 0 -12 85.6575 331.948 3
 -6 0 12 -159.209 372.665 3
 -6 0 -14 4075.71 482.662 5
 -6 0 -14 4767.85 426.561 4
 6 0 14 4757.15 449.772 1
 -6 0 14 5382.71 550.125 3
 6 0 -14 4667.23 367.142 5
 -6 0 14 4604.73 553.175 1
 -6 0 -16 -164.692 499.571 5
 6 0 -16 441.205 394.275 5
 -6 0 -16 2.72612 439.257 4
 6 0 16 97.2145 458.827 1
 -6 0 18 105507 1622.54 1
 -6 0 -18 111797 1475.76 4
 6 0 18 110133 1563.7 1
 -6 0 18 98582.9 1656.72 3
 -6 0 -18 102037 1562.87 5
 -6 0 -20 -357.269 622.423 5
 -6 0 20 -701.049 694.313 1
 -6 0 -20 -125.988 515.009 4
 -6 0 20 -821.501 680.413 3
 -6 0 22 16820 911.091 1
 -6 0 -22 17055.6 700.996 4
 -6 0 22 17538.3 957.661 3
 -6 0 -22 18327.2 851.237 5
 -6 0 24 -733.062 801.067 1
 -6 0 -24 47.4401 586.44 4
 -6 0 24 -143.527 819.114 3
 -6 0 -24 15.1492 715.675 5
 -6 0 -26 9499.37 712.659 4
 -6 0 -26 7723.23 831.572 5
 -6 0 26 8128.81 917.291 1
 -6 0 28 413.731 863.036 1
 -6 0 -28 -167.608 634.697 4
 -6 0 -28 -493.458 754.288 5
 -6 0 -30 12939.2 778.95 4
 -6 0 32 -621.896 898.391 1
 -6 0 -32 -1125.96 787.798 5
 -6 0 34 -14.4085 888.75 1
 -6 0 -34 1088.3 728.615 4
 -6 0 -34 -212.802 780.505 5
 -6 2 0 88098.6 941.707 2
 -6 -2 0 87963.8 1000.51 3
 -6 2 0 89977.1 1035.95 3
 -6 2 0 87253.6 939.639 5
 -6 -2 -2 17050.2 249.161 2
 -6 2 -2 20339.2 321.053 2
 -6 2 2 21271.9 330.602 2
 -6 -2 -2 22130.6 407.887 3
 -6 2 -2 21700.2 408.568 3
 -6 -2 2 19929.3 349.333 3
 -6 2 -2 20359.4 367.767 5
 -6 2 2 20398.5 397.452 3
 -6 -2 2 20662.3 307.077 5
 -6 -2 -2 20391.7 382.98 5
 -6 -2 2 21227.3 367.313 1
 -6 -2 -4 15622.7 271.075 2
 -6 2 -4 16630 313.373 2
 -6 2 4 18014.1 321.695 2
 -6 -2 -4 17380.5 386.155 3
 -6 2 -4 17319.8 378.564 3
 -6 -2 4 15646.1 309.33 3
 -6 2 4 16900.1 372.954 3
 -6 2 -4 16306.6 385.536 5
 -6 -2 4 16730 258.71 5
 -6 -2 -4 16967.7 394.69 5
 -6 -2 4 16751.9 373.336 1
 -6 -2 6 3547.63 295.389 1
 -6 -2 -6 3153.63 200.634 2
 -6 -2 -6 3525.27 283.976 3
 6 -2 6 3720.31 328.173 1
 -6 -2 6 3256.52 199.992 3
 -6 -2 -6 3257.38 300.836 5
 -6 2 -6 3318.55 299.417 5
 -6 -2 8 108147 1293.86 1
 -6 -2 8 90421.3 1012.54 4
 6 -2 8 116761 1262.12 1
 -6 -2 8 106233 1159.88 3
 -6 2 8 109440 1273.92 3
 -6 -2 -8 109845 1288.34 5
 -6 2 8 109471 1292.82 1
 -6 2 -8 105580 1271 5
 -6 2 -10 2774.08 278.183 2
 6 2 10 2262.72 235.426 1
 -6 2 -10 3137.45 330.356 3
 -6 -2 10 2314.05 268.862 3
 -6 2 10 2423.17 370.006 3
 6 -2 10 2439.32 363.205 1
 -6 -2 12 45824.6 907.888 1
 -6 2 -12 47092.2 756.315 2
 -6 -2 -12 49977 768.539 4
 6 2 12 47780.2 716.704 1
 -6 2 -12 51005 844.676 3
 -6 -2 12 47074.4 794.892 3
 6 -2 12 49437 867.383 1
 6 -2 -12 43959.4 603.72 5
 -6 -2 -12 48102.2 872.208 5
 -6 2 -12 50565.9 888.343 5
 -6 2 12 50676.9 922.746 1
 -6 2 -14 206.725 463.222 5
 -6 -2 14 318.487 434.808 3
 -6 2 14 124.714 507.944 1
 -6 -2 -14 522.645 416.416 4
 6 -2 14 531.474 441.429 1
 -6 2 -14 642.475 330.014 2
 -6 -2 14 1265 519.32 1
 -6 2 -14 649.01 371.262 3
 6 2 14 640.273 320.88 1
 6 -2 -14 724.358 274.857 5
 -6 -2 -14 563.175 452.428 5
 -6 -2 16 22087.7 809.656 1
 -6 2 16 21350.2 824.63 3
 6 2 16 20019.5 579.664 1
 -6 -2 -16 21054.8 628.63 4
 -6 2 -16 21475.2 617.019 4
 6 -2 16 19771.5 700.735 1
 -6 -2 16 21943.2 733.005 3
 -6 -2 -16 18237.9 688.351 5
 -6 2 -16 19236.4 713.476 5
 -6 2 16 19407.9 750.949 1
 6 2 -16 17465.8 604.196 5
 -6 2 -18 3185.84 612.36 5
 -6 -2 18 4434.33 670.338 1
 -6 2 -18 3658.2 505.543 4
 -6 2 18 3277.82 644.844 1
 -6 2 18 3698.78 680.144 3
 6 2 -18 3032.67 498.004 5
 -6 -2 20 71150.7 1399.83 1
 -6 -2 -20 72153.6 1187.35 4
 -6 2 -20 76807.8 1213.98 4
 -6 2 20 72230.8 1512.1 3
 6 -2 20 76068.9 1359.36 1
 -6 -2 20 65732.7 1354.22 3
 -6 -2 -20 67307 1262.21 5
 -6 2 -20 73929.8 1351.41 5
 -6 2 20 72899.5 1371.7 1
 -6 2 -22 357.654 712.427 5
 -6 2 22 996.783 740.062 1
 -6 -2 -22 1541.6 584.491 4
 -6 2 -22 1168.9 552.057 4
 -6 -2 22 1656.68 786.054 1
 6 -2 22 1595.72 689.064 1
 -6 2 22 1368.2 822.989 3
 -6 -2 -22 984.321 643.859 5
 -6 2 -24 891.318 731.112 5
 -6 2 24 2933.31 824.493 1
 -6 2 24 -300.643 893.006 3
 -6 -2 -24 658.769 616.191 4
 -6 2 -24 936.612 607.345 4
 -6 -2 24 395.686 823.463 1
 6 -2 24 258.632 751.907 1
 -6 -2 -24 210.17 695.218 5
 -6 2 -26 -109.17 758.152 5
 -6 -2 -26 696.138 643.536 4
 -6 2 -26 923.8 606.441 4
 -6 -2 26 -50.1554 878.887 1
 -6 2 26 -1895.5 1013.81 3
 -6 -2 28 18663.7 1077.86 1
 -6 -2 -28 17786.3 824.375 4
 -6 2 -28 16872.4 785.869 4
 -6 -2 -28 18091.4 934.602 5
 -6 2 -28 18596.4 945.637 5
 -6 2 28 19570.2 1043.72 1
 -6 -2 -30 603.675 683.587 4
 -6 2 -30 171.087 645.463 4
 -6 2 32 3147.97 890.292 1
 -6 -2 32 3270.03 946.382 1
 -6 -2 -32 3891.14 841.906 5
 -6 2 -32 2292.69 847.78 5
 -6 2 34 -70.9296 871.932 1
 -6 -2 -34 -191.64 745.832 4
 -6 -2 34 -240.674 898.012 1
 -6 2 -34 -121.885 686.279 4
 -6 -2 -34 208.991 830.089 5
 -6 2 -34 -25.7923 795.804 5
 -6 4 0 35.4896 174.735 5
 -6 -4 0 -41.9491 137.128 1
 -6 -4 0 -36.6951 166.732 3
 -6 4 0 2.46988 172.418 2
 -6 4 0 -56.9947 208.065 3
 -6 -4 0 -111.173 179.147 5
 -6 -4 -2 75025.9 860.78 5
 -6 -4 2 72252.5 812.555 1
 -6 4 -2 79108 819.097 2
 -6 4 2 79976.7 843.549 2
 -6 -4 -2 78447.5 861.188 3
 -6 -4 2 75154.9 800.316 3
 -6 4 -2 79322.8 886.448 3
 -6 4 2 74398.6 881.556 3
 -6 -4 2 76512.3 793.656 5
 -6 4 -2 76002.1 854.765 5
 -6 -4 4 5385.26 274.919 1
 -6 -4 -4 5142.24 184.211 2
 -6 4 4 5814.57 263.86 2
 -6 -4 4 5091.64 190.596 3
 -6 4 4 5262.42 292.241 3
 -6 -4 4 5345.4 207.032 5
 -6 -4 -4 5509.27 297.18 5
 -6 4 -4 5443.18 305.699 5
 -6 -4 -6 6488.87 242.016 2
 -6 -4 6 7015.88 347.352 1
 -6 4 6 7224.29 305.444 2
 -6 -4 -6 7087.69 327.452 3
 -6 -4 -6 6689.56 345.853 5
 -6 -4 6 6218.82 204.305 3
 -6 4 6 7526.82 361.721 3
 6 -4 6 7861.24 440.279 1
 -6 -4 6 6374.2 229.804 5
 -6 4 -6 6989.87 365.801 5
 -6 -4 8 21909.2 554.74 1
 -6 4 -8 24666.9 450.665 2
 6 4 8 24193.4 422.479 2
 6 -4 8 22974.3 578.07 1
 -6 4 -8 26053.8 526.392 3
 -6 -4 8 19632.9 356.043 3
 -6 4 -8 22693.1 558.825 5
 6 -4 -10 103264 1151.98 4
 -6 4 -10 123304 1231.82 2
 -6 -4 10 109716 1057.72 4
 6 -4 10 135420 1464.92 1
 -6 -4 -10 129155 1251.59 4
 -6 4 -10 126050 1304.34 3
 -6 -4 10 113703 1144.75 3
 -6 -4 -10 130494 1397.99 5
 -6 4 10 129326 1412.64 1
 6 -4 12 430.74 428.644 1
 -6 4 -12 492.695 453.111 5
 -6 4 12 256.773 439.352 1
 6 4 12 522.231 187.787 1
 -6 -4 -12 744.572 379.461 4
 -6 4 -12 524.943 295.351 2
 -6 4 -12 592.478 331.27 3
 -6 -4 12 579.951 464.034 1
 -6 4 12 826.013 485.742 3
 -6 -4 12 568.26 261.991 3
 -6 -4 -12 503.168 428.379 5
 6 -4 -12 555.226 163.02 5
 6 4 14 3617.09 288.337 1
 -6 4 -14 4016.78 381.476 2
 -6 -4 14 3427.56 560.272 1
 -6 4 14 3705.18 530.041 1
 -6 -4 -14 4878.72 459.032 4
 -6 4 -14 4187.7 427.213 3
 -6 -4 14 3876.41 383.49 3
 -6 4 14 3761.44 605.614 3
 6 -4 14 4208.87 547.962 1
 -6 -4 -14 4203.85 508.448 5
 -6 4 -14 4314.59 546.648 5
 -6 4 -16 4.09169 558.639 5
 -6 -4 -16 314.047 487.201 4
 -6 4 -16 157.706 364.85 2
 -6 4 -16 -271.246 408.588 3
 -6 -4 16 271.531 592.752 1
 -6 4 16 -307.793 568.23 1
 -6 4 16 -94.8149 633.853 3
 -6 -4 16 593.742 439.729 3
 -6 -4 -16 -205.948 533.378 5
 -6 -4 18 40256.5 1065.27 1
 -6 4 -18 42623.1 848.781 4
 6 -4 18 41914.6 1022.46 1
 -6 4 18 42640.2 1033.94 1
 -6 4 -18 43225.5 1026.53 5
 -6 -4 -18 42553.6 1011.53 5
 -6 -4 20 11659.8 826.968 1
 -6 -4 -20 13582.9 669.612 4
 -6 4 -20 11254.5 604.802 4
 6 -4 20 11746.5 798.626 1
 -6 4 20 11227.5 917.226 3
 -6 -4 -20 11889.1 747.447 5
 -6 4 20 13141.5 818.363 1
 -6 4 -20 11497.8 761.243 5
 -6 -4 22 29016.9 1069.76 1
 -6 -4 -22 29573.4 852.336 4
 -6 4 -22 30127.8 825.35 4
 6 -4 22 29927.1 1068.25 1
 -6 4 22 29012.4 1197.98 3
 -6 -4 -22 30588.8 969.481 5
 -6 4 22 33568 1080.68 1
 -6 4 -22 32501.9 1008.08 5
 -6 4 -24 -91.8586 770.822 5
 -6 4 24 35.3196 827.632 1
 -6 -4 -24 -117.804 653.712 4
 -6 4 -24 -891.189 604.718 4
 -6 -4 24 1439.21 841.048 1
 6 -4 24 267.217 781.547 1
 -6 -4 -24 -644.548 741.538 5
 -6 4 -26 3959.41 824.591 5
 -6 -4 26 4491.46 907.717 1
 -6 4 26 4202.43 901.151 1
 -6 -4 -26 3914.41 697.678 4
 -6 4 -26 3202.06 624.041 4
 6 -4 26 4107.01 895.635 1
 -6 -4 -26 3622.4 770.867 5
 -6 4 -28 -83.6447 808.658 5
 -6 4 28 -197.309 894.173 1
 -6 -4 -28 239.97 684.969 4
 -6 4 -28 566.323 598.378 4
 -6 -4 28 1193.64 883.497 1
 -6 -4 -28 457.603 753.755 5
 -6 4 30 8868.1 1220.7 3
 -6 4 32 1204.72 878.778 1
 -6 -4 -32 898.4 730.675 4
 -6 -4 -32 -24.4662 785.312 5
 -6 -4 32 -388.405 934.387 1
 -6 4 -34 296.78 805.565 5
 -6 4 34 352.669 899.786 1
 -6 -4 -34 11.571 753.443 4
 -6 4 -34 515.901 676.19 4
 -6 -4 34 -172.241 925.035 1
 -6 -4 -34 6.34778 781.678 5
 -6 -6 0 155657 1615.12 3
 -6 -6 0 156024 1642.2 5
 -6 -6 2 13025.7 329.411 1
 -6 -6 -2 12878.6 212.456 2
 -6 -6 2 13364.9 281.225 3
 -6 -6 2 14229.5 323.622 5
 -6 -6 -2 14136.1 367.588 5
 -6 -6 -4 6980.08 243.542 4
 -6 -6 4 6433.26 320.832 1
 -6 -6 4 6357.43 206.403 3
 -6 -6 4 6764.69 258.183 5
 -6 -6 -4 6719.63 327.587 5
 6 -6 6 916.753 461.937 1
 -6 6 -6 806.694 257.153 2
 -6 -6 6 184.023 122.213 3
 -6 6 -6 723.855 267.42 3
 -6 -6 6 227.784 297.863 1
 -6 -6 6 246.718 216.572 5
 6 -6 -8 46507.3 681.582 4
 -6 6 -8 53736.6 711.759 2
 -6 -6 8 49003.2 817.941 1
 -6 6 8 55860.2 776.749 2
 -6 6 -8 56024.6 746.575 3
 6 -6 8 51077.6 889.973 1
 -6 6 8 56586.3 876.275 3
 6 -6 -10 29462.7 571.233 4
 -6 6 -10 34571.7 594.316 2
 -6 -6 -10 33551.6 607.319 4
 6 -6 10 32600.3 745.382 1
 6 6 10 32735.1 583.304 2
 -6 6 10 32883.9 635.728 2
 -6 6 -10 36127.1 634.979 3
 -6 -6 10 26461 405.717 3
 -6 6 10 37025.5 800.149 3
 -6 -6 -10 34485.8 704.506 5
 -6 6 -12 93961.6 1182.62 2
 -6 -6 -12 99478.4 1226.47 4
 -6 -6 12 93013.9 1385 1
 -6 6 12 92613.8 1260.98 2
 -6 6 -12 91212.7 1218.48 3
 -6 6 12 104968 1497.08 3
 -6 -6 12 86590.7 1047.87 3
 -6 -6 -12 99021.7 1348.06 5
 6 -6 -12 84804.7 1005.75 5
 -6 6 -12 106866 1413.78 5
 -6 6 14 -498.503 541.208 1
 -6 -6 -14 -5.31152 446.184 4
 -6 6 -14 -34.6821 345.284 2
 -6 6 -14 225.11 347.732 3
 -6 -6 14 -95.1812 555.027 1
 -6 6 -14 166.093 543.504 5
 -6 6 14 -626.68 645.671 3
 -6 -6 -14 132.088 482.805 5
 -6 6 -16 9237.04 469.733 2
 -6 6 16 8394.49 637.507 1
 -6 -6 -16 8746.04 556.856 4
 -6 -6 16 9400.14 718.093 1
 -6 6 -16 8159.57 486.633 3
 6 -6 16 8837.41 694.299 1
 -6 -6 -16 7266.76 627.231 5
 -6 6 -16 10084.2 692.438 5
 -6 6 -18 7748.15 479.981 2
 -6 -6 -18 9409.91 606.392 4
 -6 -6 18 8048.82 766.282 1
 -6 6 -18 7087.34 496.621 3
 6 -6 18 6928.17 712.985 1
 -6 -6 -18 6574.3 666.695 5
 -6 6 18 8279.03 689.735 1
 -6 6 -18 8453.49 736.477 5
 -6 -6 20 40038.4 1170.02 1
 -6 -6 -20 44389.6 954.289 4
 -6 6 -20 39629 878.688 4
 -6 -6 -20 42190.8 1052.12 5
 6 -6 20 40598.4 1124.53 1
 -6 6 20 42328.3 1065.31 1
 -6 6 -20 44248.9 1127.09 5
 -6 6 -22 787.187 767.398 5
 -6 6 22 1858.78 736.831 1
 6 -6 22 1239.93 776.962 1
 -6 -6 -22 1937.01 654.128 4
 -6 6 -22 1180.56 547.554 4
 -6 -6 22 1037.96 834.206 1
 -6 6 22 531.929 908.213 3
 -6 -6 -22 1251.35 694.314 5
 -6 6 -24 1485.96 781.316 5
 6 -6 24 1126.59 862.553 1
 -6 6 24 1473.49 756.723 1
 -6 -6 -24 1668.89 695.994 4
 -6 6 -24 327.35 606.668 4
 -6 -6 24 1231.59 877.327 1
 -6 6 24 -8.99554 1002.73 3
 -6 -6 -24 1203.66 756.701 5
 -6 6 -26 -288.244 778.592 5
 -6 -6 -26 445.154 703.876 4
 -6 6 -26 -52.1211 587.62 4
 -6 -6 26 46.965 890.42 1
 -6 6 26 -1392.4 1099.75 3
 -6 -6 -26 214.779 725.967 5
 6 -6 26 474.657 844.058 1
 -6 -6 -28 11290.1 811.144 4
 -6 6 -28 9414.93 712.842 4
 6 -6 28 10495.4 1037.08 1
 -6 6 -30 477.533 817.791 5
 -6 6 30 721.402 820.063 1
 -6 6 -30 93.0685 628.426 4
 -6 -6 30 1461.8 921.26 1
 -6 -6 -30 1622.6 790.696 5
 -6 6 30 -769.799 1146.69 3
 -6 -6 -32 7659.74 854.056 4
 -6 -6 -32 7275.95 873.796 5
 -6 6 32 8409.91 930.174 1
 -6 6 -32 4890.35 933.043 5
 -6 6 -34 -1039.15 854.215 5
 -6 6 34 375.829 848.465 1
 -6 -6 -34 352.603 784.602 4
 -6 6 -34 112.705 667.659 4
 -6 -6 34 425.759 952.509 1
 -6 -6 -34 -572.887 794.019 5
 -6 -8 0 -12.1911 226.027 1
 -6 -8 0 -16.0507 121.693 4
 -6 -8 0 31.6992 74.9509 2
 -6 8 0 -137.181 268.418 2
 -6 8 0 170.14 263.255 3
 -6 -8 0 -22.9458 238.009 5
 -6 -8 -2 57540.9 695.14 4
 -6 8 -2 69872.4 846.427 2
 -6 8 2 66813.1 852.06 2
 -6 -8 -2 55691.5 671.54 2
 -6 -8 2 58335.3 827.2 1
 -6 -8 -2 53673.6 709.698 1
 -6 8 -2 70236.8 869.282 3
 -6 -8 -2 62934.9 851.691 5
 -6 8 2 68227.1 904.42 3
 -6 -8 2 59961.6 804.667 5
 -6 -8 -4 176.633 106.061 1
 -6 -8 -4 380.584 231.326 4
 -6 8 -4 246.61 258.807 2
 -6 8 -4 -8.16701 262.667 3
 -6 8 4 263.373 301.851 2
 -6 -8 4 234.7 227.061 5
 -6 8 4 245.677 326.232 3
 -6 -8 4 330.541 308.793 1
 -6 8 -6 15196.5 400.999 2
 -6 8 6 14566.8 450.653 2
 -6 -8 6 14510.5 506.255 1
 -6 8 -6 16319.3 414.484 3
 -6 8 6 14516.6 527.522 3
 -6 -8 6 13383.8 372.34 5
 -6 8 -8 4049.22 322.397 2
 -6 -8 -8 4138.77 356.9 4
 -6 8 8 3999.05 399.281 2
 -6 8 -8 3933.15 304.926 3
 -6 8 8 3890.83 447.76 3
 6 -8 -8 3267.64 197.214 5
 -6 -8 -8 3689.28 412.893 5
 -6 -8 -10 123981 1444.72 4
 -6 8 10 122109 1520.67 2
 -6 8 -10 124754 1457.42 3
 -6 8 10 126793 1684.97 3
 -6 -8 -10 124856 1564.58 5
 -6 8 -12 5598.44 376.357 2
 -6 -8 -12 6447.13 477.919 4
 6 -8 12 6095.6 594.001 1
 -6 -8 12 6057.41 592.423 1
 -6 8 12 5926.13 481.85 2
 -6 8 -12 5861.6 386.834 3
 -6 8 12 6330.92 631.401 3
 -6 -8 -12 5512.26 518.966 5
 -6 8 -14 3393.85 384.495 2
 -6 -8 -14 4756.26 513.055 4
 6 -8 14 3565.51 593.392 1
 -6 8 14 3601.82 500.98 2
 -6 8 -14 3767.79 391.785 3
 -6 -8 14 3104.94 612.918 1
 -6 -8 -14 3649.75 543.27 5
 -6 8 14 4502.56 713.548 3
 -6 8 -14 4076.21 615.19 5
 -6 8 -16 1634.27 644.638 5
 -6 -8 16 650.275 641.41 1
 -6 -8 -16 1464.55 542.882 4
 6 -8 16 329.007 658.332 1
 -6 8 -16 1596.54 401.307 2
 -6 8 -16 969.67 387.212 3
 -6 8 16 846.794 534.114 2
 -6 8 16 1182.14 712.889 3
 -6 -8 -16 1237.2 541.651 5
 -6 8 -18 37403.3 796.131 2
 -6 -8 -18 44411.6 957.896 4
 -6 -8 18 38190.1 1092.41 1
 -6 8 18 37456.5 948.998 2
 -6 8 -18 37545.1 803.524 3
 6 -8 18 40498.1 1114.87 1
 -6 -8 -18 38958.3 966.591 5
 -6 8 -18 43082.2 1087.5 5
 -6 8 -20 409.671 755.538 5
 -6 -8 -20 461.933 638.838 4
 -6 8 -20 299.845 426.616 2
 -6 8 -20 409.095 445.667 3
 6 -8 20 -57.7292 731.429 1
 -6 -8 20 117.215 776.425 1
 -6 -8 -20 623.156 642.644 5
 -6 8 20 -95.6876 842.843 3
 -6 -8 -22 16187.6 807.283 4
 -6 -8 22 15098.9 1021.04 1
 -6 8 -22 13924.3 674.285 4
 6 -8 22 13362.6 925.791 1
 -6 -8 -22 14652.4 839.135 5
 -6 8 22 15612.2 871.343 1
 -6 8 -22 16078.8 925.91 5
 -6 8 -24 -12.0326 830.063 5
 -6 8 24 -780.444 769.913 1
 6 -8 24 -234.712 844.724 1
 -6 -8 -24 -1215.94 728.32 4
 -6 8 -24 -181.23 562.519 4
 -6 -8 24 -217.001 901.519 1
 -6 -8 -24 113.823 727.95 5
 -6 8 24 -608.514 1028.46 3
 -6 8 26 2240.64 828.907 1
 6 -8 26 5015.83 979.865 1
 -6 -8 -26 5365.41 778.903 4
 -6 8 -26 5139.94 677.441 4
 -6 8 26 2815.61 1125.54 3
 -6 -8 26 4880.91 979.274 1
 -6 -8 -26 5394.79 794.825 5
 -6 8 -26 5376.17 888.662 5
 6 -8 28 -280.394 917.253 1
 -6 8 -28 -28.4626 605.856 4
 -6 -8 30 16376.9 1148.23 1
 6 -8 30 16422.1 1191.45 1
 -6 -8 -30 15866.1 928.152 5
 -6 8 30 19014 988.811 1
 -6 8 -30 15724.3 983.755 5
 -6 8 -32 -1002.76 862.569 5
 -6 8 32 936.552 814.186 1
 -6 -8 -32 -1261.21 790.449 4
 -6 -8 32 -642.187 1019.12 1
 -6 8 -34 19.9921 826.71 5
 -6 8 34 1718.44 853.223 1
 -6 -8 -34 331.894 774.293 4
 -6 -8 34 1770.74 987.797 1
 -6 -8 -34 452.529 793.235 5
 -6 8 34 297.596 1240.64 3
 -6 -10 0 77271.6 915.069 4
 -6 10 0 95383.9 1137.04 2
 -6 10 0 87856 1107.68 3
 -6 -10 0 75359.5 1041.62 1
 -6 10 2 1116.36 333.084 2
 -6 -10 2 622.8 321.723 1
 -6 -10 2 373.495 170.964 4
 -6 10 -2 567.522 290.408 3
 -6 -10 2 305.515 97.2077 2
 -6 -10 -2 522.335 280.376 1
 -6 10 -2 549.722 296.477 2
 -6 10 2 1048.92 350.098 3
 6 -10 4 6274.14 627.377 1
 -6 -10 4 5105.56 201.062 4
 -6 10 -4 5679.33 349.233 2
 -6 10 4 5234.06 381.6 2
 -6 -10 4 6151.53 430.156 1
 -6 10 -4 7307.67 345.108 3
 -6 10 4 5205.19 429.682 3
 -6 -10 -4 5859.03 392.704 5
 -6 -10 -4 4461.41 278.444 1
 -6 -10 6 408.871 426.692 1
 6 -10 6 895.867 554.499 1
 -6 -10 6 358.517 183.482 4
 -6 -10 -6 412.113 336.137 4
 -6 10 6 -688.045 434.331 3
 -6 -10 -6 350.916 223.787 1
 -6 10 6 50.0389 372.898 2
 -6 10 -6 363.977 305.018 2
 -6 10 -6 501.761 269.257 3
 -6 -10 -6 215.884 362.732 5
 -6 10 -8 76612.8 1041.93 2
 -6 -10 -8 81391.8 1045.64 4
 -6 10 8 77729.2 1105.04 2
 -6 10 -8 76393.8 1011.41 3
 6 -10 8 72034.9 1250.06 1
 -6 10 8 75678.4 1207.73 3
 6 -10 -8 72050.7 907.852 5
 -6 -10 -8 74013.3 1106.05 5
 6 -10 -10 688.621 221.74 5
 6 -10 -10 789.073 382.817 4
 -6 -10 -10 952.269 428.7 4
 -6 10 -10 660.79 321.728 2
 -6 10 -10 711.409 299.036 3
 -6 10 10 706.758 436.443 2
 6 -10 10 240.113 537.785 1
 -6 -10 -10 652.327 444.406 5
 -6 10 10 857.619 532.974 3
 -6 -10 10 384.405 532.798 1
 -6 10 -12 35611.2 702.863 2
 -6 -10 -12 38483.6 777.656 4
 6 -10 12 34388.9 904.412 1
 -6 10 12 35663.5 816.01 2
 -6 -10 12 36610.8 977.361 1
 -6 10 -12 35422.7 696.537 3
 -6 10 12 38325.4 989 3
 -6 -10 -12 36517.7 832.531 5
 6 -10 14 -54.074 637.217 1
 -6 -10 -14 210.616 515.449 4
 -6 10 -14 -220.894 360.033 2
 -6 10 -14 -227.946 344.021 3
 -6 10 14 446.602 525.485 2
 -6 -10 14 -300.214 665.79 1
 -6 10 14 985.911 761.216 3
 -6 -10 -14 -7.63004 519.658 5
 -6 10 -16 11593 512.047 2
 -6 -10 16 12968.1 848.643 1
 -6 10 16 10151.3 654.255 2
 -6 10 -16 11099.5 500.211 3
 -6 10 16 12602.6 882.96 3
 -6 -10 -16 11148.8 700.388 5
 6 -10 16 10849.9 768.436 1
 -6 10 -18 852.915 701.024 5
 -6 -10 -18 366.909 636.406 4
 -6 -10 18 -617.107 799.374 1
 -6 10 -18 134.87 427.841 2
 -6 10 -18 316.058 428.919 3
 6 -10 18 -325.558 733.741 1
 -6 10 18 -705.932 587.51 2
 -6 -10 -18 155.32 627.421 5
 -6 10 18 -211.636 843.173 3
 -6 10 -20 29961.2 765.038 2
 -6 -10 20 33876.7 1168.18 1
 -6 10 20 29425.3 933.807 2
 -6 10 -20 31133.6 773.77 3
 -6 -10 -20 37276.4 995.233 4
 6 -10 20 32516.4 1110.53 1
 -6 10 20 33971.3 1256.51 3
 -6 -10 -20 33068.6 987.813 5
 -6 10 -20 36245 1097.68 5
 -6 10 -22 1221.31 813.377 5
 -6 -10 -22 -542.69 755.425 4
 -6 -10 22 -143.552 858.297 1
 -6 10 22 -288.508 666.598 2
 -6 -10 -22 656.302 716.433 5
 -6 10 22 -159.45 982.554 3
 -6 10 -24 800.745 836.442 5
 6 -10 24 547.628 840.888 1
 -6 -10 -24 -100.308 767.14 4
 -6 10 -24 1198.78 570.019 4
 -6 -10 24 649.267 906.362 1
 -6 10 24 -329.508 1057.43 3
 -6 10 24 969.892 713.403 2
 -6 -10 -24 462.296 730.422 5
 -6 10 -26 -500.99 822.495 5
 -6 10 26 -441.344 718.953 2
 6 -10 26 407.831 901.694 1
 -6 -10 -26 -228.616 735.137 4
 -6 10 -26 9.13153 594.465 4
 -6 -10 26 -728.113 955.138 1
 -6 -10 -26 -221.285 732.793 5
 -6 10 26 -1216.03 1129.42 3
 6 -10 28 24267.1 1275.82 1
 -6 10 28 23015.2 1442.39 3
 6 -10 30 -499.174 1003.14 1
 -6 10 -30 -1664.07 898.135 5
 -6 -10 -30 -241.034 810.461 4
 -6 10 -30 -583.876 640.733 4
 -6 -10 30 -732.521 1008.65 1
 -6 10 30 18.53 751.194 2
 -6 -10 -30 -1067.15 764.876 5
 -6 10 -32 2835.46 884.157 5
 -6 -10 -32 3127.59 820.175 4
 -6 10 32 5286.29 841.075 2
 -6 -10 32 4624.32 1066.93 1
 -6 -10 -32 4616 808.34 5
 -6 10 32 3202.86 1313.16 3
 -6 12 0 85.1515 328.588 2
 -6 -12 0 333.908 335.468 5
 -6 12 0 248.178 319.632 3
 -6 -12 -2 55868 768.45 4
 -6 12 -2 56972.6 860.987 2
 -6 12 2 58233.8 906.409 2
 -6 -12 2 52955.4 842.121 5
 -6 -12 -2 54292.7 862.371 5
 -6 12 -2 57117.1 848.993 3
 -6 12 2 57919 923.02 3
 -6 -12 2 54310.5 936.874 1
 -6 -12 -2 50235.3 873.881 1
 -6 -12 -4 471.58 380.393 1
 6 -12 4 -181.338 610.822 1
 -6 -12 4 117.731 439.511 1
 -6 12 -4 -48.5935 318.457 2
 -6 12 -4 -113.063 282.996 3
 -6 12 4 -75.5632 351.531 2
 -6 -12 4 61.1337 319.172 5
 -6 12 4 -335.087 406.605 3
 -6 -12 -4 -170.478 354.846 5
 6 -12 -6 16947.3 547.441 4
 -6 -12 6 16374.7 379.748 4
 -6 -12 -6 17978.3 514.883 4
 -6 12 -6 18290 513.987 2
 -6 12 6 16828 555.896 2
 6 -12 6 17360 785.666 1
 -6 12 -6 17854.7 464.72 3
 -6 12 6 17281.1 621.904 3
 6 -12 -6 16376.5 419.269 5
 -6 -12 6 17423 503.521 5
 -6 -12 -6 16511.2 577.3 5
 -6 -12 8 -30.5774 523.194 1
 -6 -12 8 -101.152 265.482 4
 6 -12 -8 -181.217 442.805 4
 -6 -12 -8 -347.007 413.631 4
 6 -12 8 22.7933 593.488 1
 -6 12 -8 -100.09 334.118 2
 -6 12 -8 -34.7936 298.047 3
 -6 -12 8 410.254 324.481 5
 -6 12 8 50.1393 419.637 2
 6 -12 -8 -43.7322 263.357 5
 -6 12 8 -232.93 477.419 3
 6 -12 -10 42565.6 851.203 4
 -6 12 -10 42258.2 754.991 2
 -6 -12 -10 47948.2 832.033 4
 -6 12 10 41751.9 864.787 2
 6 -12 10 43292.3 1022.54 1
 -6 -12 10 49469 1079.91 1
 -6 12 -10 43194.3 721.571 3
 -6 12 10 42083.1 1004.49 3
 6 -12 -10 35962.2 621.45 5
 -6 -12 -10 39903.6 849.639 5
 -6 -12 12 579.14 653.262 1
 -6 -12 -12 -286.173 509.467 4
 -6 12 -12 87.9641 366.368 2
 -6 12 -12 -147.531 340.257 3
 6 -12 12 155.015 628.961 1
 -6 12 12 609.592 527.711 2
 -6 12 12 141.436 658.687 3
 -6 -12 -12 -102.704 482.709 5
 -6 -12 -14 1658.44 564.315 4
 -6 12 14 2635.78 583.215 2
 6 -12 14 2343.22 724.264 1
 -6 12 -14 2227.54 394.672 2
 -6 12 -14 2006.71 382.577 3
 -6 12 14 3682.95 804.336 3
 -6 -12 -14 1918.62 562.504 5
 -6 -12 14 2996.19 733.582 1
 6 -12 16 -385.374 686.488 1
 -6 -12 -16 599.156 612.513 4
 -6 12 -16 336.32 397.207 2
 -6 12 -16 -91.4833 381.539 3
 -6 12 16 264.028 591.792 2
 -6 -12 -16 236.105 600.678 5
 -6 12 16 -343.853 816.526 3
 -6 -12 16 558.264 776.257 1
 -6 12 -18 26909.6 714.863 2
 -6 -12 -18 30603.9 892.496 4
 -6 -12 18 30409.8 1147.93 1
 -6 12 18 26024.6 873.67 2
 -6 12 18 28016 1145.58 3
 -6 12 -18 23676.1 659.548 3
 -6 -12 -18 27612.8 909.703 5
 6 -12 18 24533.6 1001.11 1
 -6 12 -20 2413.78 501.91 2
 -6 -12 -20 789.641 707.491 4
 -6 12 -20 2127.91 492.579 3
 6 -12 20 -551.456 859.506 1
 -6 12 20 583.513 660.646 2
 -6 -12 20 319.965 924.303 1
 -6 -12 -20 852.65 678.369 5
 -6 12 20 600.568 947.411 3
 -6 12 -22 11854.2 601.637 2
 -6 -12 -22 16183.2 893.007 4
 -6 -12 22 13581.8 1066.72 1
 -6 12 22 12630.6 790.564 2
 -6 12 -22 12349.7 598.896 3
 6 -12 22 13714.8 966.146 1
 -6 12 22 13751.1 1136.84 3
 -6 -12 -22 15588.3 895.761 5
 -6 12 -22 14456.6 919.437 5
 -6 12 -24 30.4507 803.317 5
 -6 -12 -24 133.68 754.415 4
 -6 12 -24 -216.743 567.415 4
 6 -12 24 127.833 854.942 1
 -6 12 24 -219.171 660.138 2
 -6 -12 24 -103.997 947.196 1
 -6 -12 -24 1302.56 754.277 5
 -6 12 24 -900.744 1050.42 3
 6 -12 26 7095.95 974.521 1
 -6 12 26 6828.42 1181.22 3
 -6 12 -28 501.342 833.814 5
 6 -12 28 -326.249 972.172 1
 -6 -12 -28 -178.521 798.163 4
 -6 12 -28 -301.779 623.365 4
 -6 12 28 -99.774 718.917 2
 -6 -12 28 -401.472 974.29 1
 -6 -12 -28 -436.701 749.28 5
 -6 -12 30 12059.6 1180.96 1
 -6 -12 -30 12601.4 895.685 5
 -6 12 30 12741.3 883.196 2
 -6 12 30 15519.7 1388.03 3
 6 -12 32 -796.623 1009.46 1
 -6 12 -32 -851.474 853.755 5
 -6 -12 -32 -598.369 808.538 4
 -6 12 32 2910.73 835.621 2
 -6 -12 32 -586.611 1068.52 1
 -6 -12 -32 -998.701 790.314 5
 -6 12 32 4204.71 1300.97 3
 -6 -14 0 79445.6 1284.13 1
 -6 -14 0 81980.2 1021.87 4
 -6 14 0 84772.2 1177.52 2
 -6 -14 0 81004 1155.04 5
 -6 14 0 85120.5 1159.55 3
 -6 -14 -2 329.896 501.88 1
 -6 -14 2 159.757 298.036 4
 -6 14 -2 -70.6893 351.084 2
 -6 14 2 -117.429 378.946 2
 -6 14 -2 -480.815 323.886 3
 -6 -14 2 -650.757 532.395 1
 -6 14 2 -57.0676 382.147 3
 -6 -14 2 41.8425 356.498 5
 -6 -14 4 4453.07 321.973 4
 -6 -14 -4 5318.16 413.431 4
 -6 14 -4 4744.29 405.47 2
 -6 14 4 4584.98 440.712 2
 -6 14 -4 5251.99 362.04 3
 -6 14 4 4756.69 461.805 3
 -6 -14 4 4708.98 420.01 5
 -6 -14 -4 4920.2 453.147 5
 6 -14 4 4010.33 710.65 1
 6 -14 6 409.476 684.472 1
 6 -14 -6 -38.1453 445.415 4
 -6 -14 6 210.199 297.812 4
 -6 -14 -6 210.109 406.362 4
 -6 -14 6 961.215 563.984 1
 -6 14 -6 766.805 365.403 2
 -6 14 -6 556.418 309.546 3
 -6 -14 -6 -49.6631 413.371 5
 -6 14 6 421.895 395.838 2
 6 -14 -6 265.586 298.437 5
 -6 -14 6 525.96 397.039 5
 -6 14 6 547.497 470.349 3
 -6 -14 8 35300.5 621.735 4
 -6 -14 -8 38810 749.391 4
 -6 14 -8 36613.1 736.513 2
 -6 14 8 34727.2 792.488 2
 -6 14 -8 36936.6 671.268 3
 6 -14 8 33849 993.459 1
 -6 -14 8 40119.8 990.691 1
 -6 14 8 33900.7 875.627 3
 -6 -14 8 33214.1 694.936 5
 6 -14 -8 32599.5 646.136 5
 -6 -14 -8 34313.9 815.774 5
 -6 -14 10 -462.581 661.506 1
 -6 -14 -10 -335.308 499.236 4
 -6 14 -10 -48.6297 361.042 2
 -6 14 -10 -73.7725 307.598 3
 -6 14 10 83.8615 484.332 2
 6 -14 -10 -173.321 308.297 5
 -6 14 10 -770.81 619.846 3
 -6 -14 -10 -341.072 511.429 5
 6 -14 10 -573.621 668.884 1
 -6 14 -12 18225.5 576.561 2
 -6 -14 -12 19824.6 720.621 4
 -6 14 12 19114.1 717.789 2
 6 -14 12 18716.8 850.396 1
 -6 14 -12 18120.2 520.972 3
 -6 -14 12 22987.9 950.17 1
 -6 14 12 20778.4 887.14 3
 -6 -14 -12 16740.9 684.185 5
 -6 -14 14 -6.47655 797.808 1
 -6 -14 -14 -582.706 615.926 4
 6 -14 14 -93.5092 702.846 1
 -6 14 -14 -257.046 402.393 2
 -6 14 -14 -46.4811 361.765 3
 -6 14 14 97.1155 538.659 2
 -6 -14 -14 112.594 545.257 5
 -6 14 14 -282.952 751.115 3
 -6 -14 16 2862.56 848.733 1
 6 -14 16 2661.11 785.337 1
 -6 -14 -16 2729.87 676.143 4
 -6 14 -16 2501.18 440.76 2
 -6 14 -16 2033.25 404.955 3
 -6 14 16 2732.01 627.09 2
 -6 -14 -16 2161.04 618.37 5
 -6 14 16 3388.56 907.589 3
 6 -14 18 -513.317 790.265 1
 -6 -14 -18 -317.955 692.828 4
 -6 14 -18 -146.175 464.135 2
 -6 14 -18 309.815 413.572 3
 -6 14 18 340.589 634.508 2
 -6 14 18 -547.376 916.667 3
 -6 -14 -18 409.008 662.073 5
 -6 -14 18 2274.18 922.644 1
 -6 14 -20 26748.9 762.426 2
 -6 -14 -20 29340.8 965.859 4
 -6 14 20 27299.4 915.293 2
 -6 14 -20 27962.5 753.358 3
 -6 14 20 28268.6 1246.19 3
 -6 -14 -20 27116 954.017 5
 6 -14 20 27860.2 1099.48 1
 -6 -14 -22 1240.09 771.328 4
 -6 14 -22 -17.6674 475.086 2
 -6 14 -22 291.109 459.267 3
 -6 14 22 -1542.33 1057.74 3
 6 -14 22 222.786 856.803 1
 -6 14 22 42.9477 682.114 2
 -6 -14 22 -407.314 1016.93 1
 -6 -14 -22 422.177 716.45 5
 -6 14 -24 70.2325 506.749 2
 -6 14 -24 540.052 476.487 3
 6 -14 24 534.815 875.229 1
 -6 -14 24 -528.924 1035.18 1
 -6 14 24 249.589 714.121 2
 -6 14 24 396.602 1052.66 3
 6 -14 26 229.233 920.604 1
 -6 14 -26 358.547 600.48 4
 -6 -14 -26 -604.23 752.813 5
 -6 -14 28 10542.1 1133.85 1
 -6 14 28 8659.35 827.535 2
 -6 14 28 10812.4 1256.39 3
 -6 -14 -28 10366.1 860.976 5
 -6 14 -30 1195.02 846.133 5
 6 -14 30 207.285 1001.91 1
 -6 -14 -30 -969.04 849.279 4
 -6 -14 30 58.8493 1063.25 1
 -6 14 30 -341.632 775.696 2
 -6 -14 -30 -1193.74 783.654 5
 -6 14 30 891.968 1192.2 3
 -6 -16 0 -215.519 351.964 4
 -6 16 0 -262.844 392.908 2
 -6 16 0 -204.002 364.755 3
 -6 -16 0 -104.635 410.085 5
 -6 -16 2 37743.7 670.878 4
 -6 -16 -2 37572.7 680.077 4
 6 -16 2 34441.3 1123.99 1
 -6 16 -2 35903.5 753.037 2
 -6 16 2 36877.6 774.776 2
 -6 16 -2 38011.8 726.471 3
 -6 16 2 39256.5 806.824 3
 -6 -16 2 34173.3 730.804 5
 -6 -16 -2 34362.7 761.737 5
 -6 -16 4 -213.03 342.192 4
 -6 -16 -4 -211.196 411.092 4
 -6 -16 4 170.151 410.121 5
 -6 16 -4 -93.9049 390.078 2
 -6 16 4 -152.622 422.488 2
 -6 -16 4 106.918 620.509 1
 6 -16 4 604.236 744.489 1
 -6 16 4 -10.8766 439.863 3
 -6 -16 -4 -234.626 416.775 5
 6 -16 -6 3652.3 513.031 4
 -6 -16 -6 5173.61 480.605 4
 -6 16 -6 5278.72 451.579 2
 -6 16 6 4264.85 484.837 2
 -6 -16 6 4698.47 482.961 5
 -6 16 -6 5380.45 378.95 3
 -6 16 6 4943.12 553.481 3
 6 -16 6 4922.73 799.997 1
 6 -16 -6 3932.28 376.481 5
 -6 -16 6 5401.05 700.797 1
 -6 -16 -6 4226.17 479.374 5
 -6 -16 8 2.10009 379.376 4
 6 -16 -8 -124.575 532.789 4
 -6 -16 -8 562.079 469.647 4
 6 -16 8 372.354 709.301 1
 -6 -16 8 -45.9248 699.187 1
 -6 16 8 38.4552 449.661 2
 -6 16 -8 107.213 401.95 2
 -6 16 8 -60.1362 538.751 3
 -6 16 -8 161.353 319.338 3
 -6 -16 8 86.9912 412.726 5
 -6 -16 -8 75.0664 455.643 5
 6 -16 -10 30432.6 843.215 4
 -6 -16 -10 32416.3 794.386 4
 -6 16 -10 30076.1 720.104 2
 -6 16 10 28029.9 803.639 2
 6 -16 10 30066.6 1009.83 1
 -6 16 -10 30110.3 651.565 3
 -6 16 10 30693.7 930.764 3
 -6 -16 -10 28033.9 806.955 5
 -6 -16 12 -860.14 787.892 1
 -6 -16 -12 -305.572 573.379 4
 -6 16 -12 160.982 418.625 2
 -6 16 -12 34.0517 329.083 3
 6 -16 12 409.266 723.402 1
 -6 16 12 -191.397 544.858 2
 -6 -16 -12 -714.725 585.082 5
 -6 16 12 16.2036 694.94 3
 -6 -16 14 1769.17 872.478 1
 -6 -16 -14 1482.26 622.917 4
 -6 16 -14 2413.54 398.261 3
 -6 16 -14 1609.13 455.889 2
 6 -16 14 2322.95 780.061 1
 -6 16 14 1586.11 592.289 2
 -6 -16 -14 736.384 599.168 5
 -6 16 14 1537.55 784.674 3
 -6 -16 16 1289.8 940.766 1
 -6 -16 -16 358.985 646.08 4
 6 -16 16 -115.833 804.819 1
 -6 16 -16 314.088 441.831 2
 -6 16 -16 307.826 393.213 3
 -6 16 16 18.3294 599.286 2
 -6 -16 -16 52.1158 616.914 5
 -6 16 16 -13.4676 862.358 3
 -6 -16 -18 14946.3 802.058 4
 -6 16 18 14253.4 768.512 2
 -6 16 -18 13252.2 536.865 3
 -6 16 18 16206.5 1143.19 3
 -6 -16 -18 12215.3 763.7 5
 6 -16 18 13633.2 915.94 1
 -6 -16 -20 -331.019 722.647 4
 -6 16 -20 -13.4719 472.597 2
 -6 16 -20 328.293 417.959 3
 -6 16 20 1375.8 1010.64 3
 -6 -16 -20 -519.019 669.516 5
 6 -16 20 -1084.04 822.86 1
 -6 -16 20 -315.967 982.145 1
 -6 16 22 14313.6 853.749 2
 -6 16 -22 14478.9 615.844 3
 6 -16 22 15058.6 1022.22 1
 -6 16 -24 -113.053 493.872 2
 -6 16 -24 137.639 459.144 3
 6 -16 24 733.953 892.435 1
 -6 -16 -26 2023.33 776.786 4
 -6 16 -26 3335.48 668.989 4
 -6 16 26 2080.7 752.81 2
 -6 -16 26 4288.23 1127.25 1
 -6 -16 -26 3116.02 754.589 5
 -6 16 26 3856.47 1136.74 3
 -6 16 -28 2393.52 845.946 5
 -6 -16 -28 54.4956 756.561 4
 6 -16 28 1022.31 950.065 1
 -6 -16 28 786.912 1110.26 1
 -6 16 28 -1191.66 760.555 2
 -6 -16 -28 728.438 744.587 5
 -6 16 28 74.3815 1132.19 3
 6 -16 30 6387.82 1036.42 1
 -6 -16 30 6982.46 1148.02 1
 -6 18 0 40116.3 841.223 2
 -6 -18 0 38066.4 842.41 5
 -6 18 0 40589.6 814.776 3
 -6 -18 2 930.814 402.108 4
 -6 -18 -2 875.226 418.622 4
 6 -18 2 108.413 841.387 1
 -6 -18 2 779.574 452.999 5
 -6 18 -2 1078.61 413.545 2
 -6 -18 -2 376.21 461.29 5
 -6 18 2 781.22 446.173 2
 -6 18 2 1373.43 443.601 3
 -6 18 -2 903.002 387.104 3
 -6 -18 2 963.794 645.536 1
 -6 -18 -4 2422.18 450.609 4
 -6 -18 4 1847.67 421.788 4
 -6 -18 -4 2082.41 486.396 5
 6 -18 4 -11.8129 843.337 1
 -6 18 -4 1873.79 437.649 2
 -6 18 4 2094.49 488.604 2
 -6 18 -4 1853.42 378.775 3
 -6 -18 4 2272.25 478.222 5
 -6 18 4 2282.99 495.46 3
 -6 -18 4 4036.99 733.092 1
 6 18 6 -113.037 780.647 3
 6 -18 -6 196.122 504.44 4
 -6 -18 6 177.34 413.661 4
 -6 -18 -6 -48.7101 493.648 4
 -6 -18 -6 477.876 469.285 5
 6 -18 -6 -161.376 384.14 5
 -6 18 -6 92.7798 426.783 2
 -6 -18 6 -748.976 790.937 1
 -6 18 6 -128.26 469.828 2
 -6 18 -6 -205.196 349.562 3
 -6 -18 6 780.789 485.782 5
 -6 18 6 -210.967 512.362 3
 6 -18 6 11.7752 802.648 1
 -6 -18 8 15694.7 548.961 4
 6 -18 -8 16766 759.797 4
 -6 -18 -8 18252.1 670.544 4
 -6 18 -8 16500.7 619.287 2
 -6 18 8 15132 653.302 2
 -6 18 -8 16864.4 526.268 3
 -6 18 8 15875 746.815 3
 -6 -18 8 16120.5 607.185 5
 6 -18 -8 14873.2 565.269 5
 -6 -18 -8 14959 660.902 5
 -6 -18 -10 311.614 561.474 4
 -6 -18 10 -818.526 844.147 1
 -6 18 -10 212.288 440.4 2
 -6 18 10 429.263 515.675 2
 -6 18 -10 330.634 351.04 3
 -6 -18 -10 86.8509 516.702 5
 -6 18 10 161.004 623.419 3
 6 -18 10 801.468 784.022 1
 -6 -18 -12 12482.5 706.773 4
 -6 18 -12 12777 586.223 2
 6 -18 12 12680.9 899.731 1
 -6 18 -12 12623 487.606 3
 -6 18 12 12786.6 847.443 3
 -6 -18 -12 10655.9 688.106 5
 -6 -18 14 -96.0212 893.578 1
 -6 -18 -14 160.457 621.883 4
 -6 18 -14 28.4126 452.431 2
 6 -18 14 350.211 790.16 1
 -6 18 -14 -76.0763 383.928 3
 -6 -18 -14 -790.033 645.63 5
 -6 18 -16 102.868 481.113 2
 -6 -18 16 4201.56 1014.64 1
 -6 -18 -16 3369.84 690.283 4
 6 -18 16 2602.38 838.739 1
 -6 18 -16 3053.63 436.833 3
 -6 18 16 93.7099 642.102 2
 -6 18 16 1821.46 853.192 3
 -6 -18 18 551.531 1030.64 1
 6 -18 18 -726.844 806.703 1
 -6 -18 -18 -687.631 717.217 4
 -6 18 -18 -43.8001 463.515 2
 -6 18 -18 -236.324 396.001 3
 -6 18 18 -62.4875 653.018 2
 -6 -18 -18 -1190.78 688.111 5
 -6 18 18 -748.137 936.178 3
 -6 18 20 19625.5 854.192 2
 -6 18 -20 20433.5 650.786 3
 6 -18 20 21289.6 1047.63 1
 -6 18 -22 730.867 515.252 2
 -6 18 -22 623.68 492.147 3
 -6 -18 -24 1347.6 702.604 5
 -6 -18 -24 938.197 762.803 4
 -6 18 24 275.783 695.521 2
 -6 18 24 271.754 1041.91 3
 -6 -18 24 1595.11 1114.12 1
 -6 -18 -26 59.7351 784.077 4
 6 -18 26 -727.113 927.532 1
 -6 18 26 -301.166 744.2 2
 -6 -18 -26 525.958 706.554 5
 -6 18 26 30.1924 1086.92 3
 -6 -18 -28 5314.55 854.508 4
 -6 18 28 3410.1 1201.48 3
 6 -18 28 4712.29 984.565 1
 -6 -18 -28 5965.5 780.924 5
 -6 18 28 4272.75 817.848 2
 -6 18 -28 5028.44 830.156 5
 -6 -20 0 706.355 469.46 4
 6 -20 0 79.9261 932.471 1
 -6 20 0 -345.411 464.96 2
 -6 20 0 264.339 420.563 3
 -6 -20 0 597.653 483.512 5
 -6 20 -2 14608.6 616.733 2
 -6 20 2 14703 646.547 2
 -6 20 -2 15290.9 557.082 3
 -6 20 2 16616.8 643.898 3
 -6 -20 2 15970 659.735 5
 6 -20 4 25.2073 877.65 1
 -6 -20 4 20.4194 448.22 4
 -6 -20 -4 -255.571 488.34 4
 -6 20 -4 -178.164 468.442 2
 -6 20 4 -86.3893 482.382 2
 -6 20 -4 331.117 376.406 3
 -6 -20 4 79.0079 503.914 5
 -6 20 4 -238.771 506.942 3
 -6 -20 -4 106.704 497.786 5
 -6 -20 4 1147.64 763.245 1
 -6 -20 -6 2956.62 528.326 4
 6 -20 -6 1947.68 574.267 4
 -6 -20 6 1550.56 504.563 4
 -6 20 6 2657.34 536.784 2
 -6 -20 -6 2735.75 531.437 5
 6 -20 -6 1307.33 456.614 5
 -6 20 -6 2391.8 485.56 2
 -6 20 -6 2694.87 393.825 3
 -6 -20 6 2879.66 536.778 5
 6 -20 6 6.18826 873.989 1
 -6 -20 6 3994.51 864.596 1
 -6 20 6 2765.64 574.691 3
 -6 -20 -8 929.575 540.195 5
 -6 -20 8 295.744 444.73 4
 6 -20 -8 351.306 640.786 4
 -6 -20 -8 879.669 557.497 4
 6 -20 8 -72.3107 811.633 1
 -6 20 -8 420.523 473.025 2
 -6 -20 8 -246.496 882.519 1
 -6 20 -8 340.318 371.158 3
 -6 20 8 34.0327 524.503 2
 -6 -20 8 996.962 505.509 5
 -6 20 8 378.512 585.046 3
 -6 -20 -10 17302.5 753.836 4
 -6 20 -10 15290.8 642.229 2
 -6 20 -10 15309.3 532.238 3
 -6 20 10 13650.2 789.796 3
 -6 -20 10 18518.7 1081.35 1
 -6 -20 -10 12977.1 687.64 5
 6 20 10 17106 1246.76 3
 6 20 12 -1466.99 1190.7 3
 -6 -20 -12 -26.2304 627.247 4
 -6 -20 12 -756.327 941.558 1
 -6 20 -12 29.124 459.248 2
 -6 20 -12 161.144 362.998 3
 6 -20 12 -126.571 781.704 1
 -6 20 12 -13.6049 556.952 2
 -6 -20 -12 -768.547 576.135 5
 -6 20 12 116.464 691.82 3
 6 20 14 -836.622 1285.52 3
 -6 -20 -14 1155.71 660.589 4
 -6 -20 14 2766.74 1009.21 1
 -6 20 14 1359.57 771.33 3
 -6 20 -14 -4.38593 487.284 2
 6 -20 14 797.098 813.302 1
 -6 20 -14 1352.02 386.831 3
 -6 20 14 33.7505 598.107 2
 -6 -20 -14 504.527 596.355 5
 -6 -20 16 1566.3 1023.3 1
 -6 -20 -16 588.095 664.677 4
 6 -20 16 -441.989 862.374 1
 -6 20 -16 -22.3906 474.716 2
 -6 20 -16 -564.543 398.096 3
 -6 20 16 47.4856 636.708 2
 -6 -20 -16 -790.264 651.015 5
 -6 20 16 -6.74533 807.176 3
 6 -20 18 15096.9 968.388 1
 -6 20 -18 13065.4 643.261 2
 -6 20 18 15020.1 806.436 2
 -6 20 -18 13617 550.204 3
 -6 -20 -20 52.3388 716.89 4
 -6 -20 -20 270.512 677.381 5
 -6 20 20 1711.27 991.354 3
 -6 -20 -22 4896.67 781.247 4
 -6 -20 22 7885.02 1169.06 1
 -6 20 22 7283.47 1172 3
 -6 20 22 4519.35 759.557 2
 6 -20 22 4131.48 900.992 1
 -6 -20 -22 4189.57 733.698 5
 -6 -20 -24 144.123 756.899 4
 6 -20 24 454.129 925.853 1
 -6 20 24 743.153 700.154 2
 -6 -20 -24 -255.224 707.54 5
 -6 20 24 -1202.99 1097.72 3
 -6 -20 -26 532.66 778.617 4
 6 -20 26 2021.33 929.188 1
 -6 20 26 2194.19 739.577 2
 -6 -20 -26 2518.91 741.318 5
 -6 20 26 59.6744 1094.9 3
 -6 22 0 13177.2 633.341 2
 -6 22 0 14254.8 586.484 3
 -6 -22 0 14197.4 652.445 5
 -6 -22 2 -81.4786 487.683 4
 -6 -22 -2 -29.5768 514.521 4
 -6 22 -2 45.6738 477.863 2
 6 -22 -2 207.901 991.398 1
 6 -22 2 93.218 901.266 1
 -6 22 2 -143.448 483.366 2
 -6 22 -2 142.37 409.463 3
 -6 22 2 202.241 467.636 3
 -6 -22 -2 -14.6991 518.633 5
 -6 -22 2 -565.949 534.529 5
 6 -22 4 6.73511 919.266 1
 -6 -22 4 448.599 502.987 4
 -6 -22 -4 1053.45 555.158 4
 -6 -22 -4 1226.22 553.963 5
 -6 22 -4 349.316 490.835 2
 -6 22 4 1413.07 514.642 2
 -6 22 -4 1266.39 405.989 3
 -6 -22 4 1023.34 562.244 5
 -6 22 4 1126.6 517.542 3
 -6 -22 6 1503.64 863.664 1
 -6 -22 6 -133.983 535.456 4
 -6 -22 -6 68.5101 562.438 4
 -6 -22 6 307.071 529.874 5
 -6 22 -6 43.2303 486.616 2
 6 -22 6 -109.229 859.788 1
 -6 22 6 439.519 517.535 2
 -6 22 -6 599.579 384.603 3
 -6 -22 -6 1109.23 550.6 5
 -6 22 6 -305.544 554.848 3
 -6 -22 -8 9213.33 670.549 4
 -6 22 8 8560.18 633.747 2
 -6 22 -8 9950.68 484.724 3
 6 -22 8 8344.4 927.214 1
 -6 22 8 8703.07 708.191 3
 -6 -22 -8 9187.3 650.8 5
 -6 -22 8 10651.9 1076.85 1
 -6 -22 -10 150.266 552.834 5
 -6 22 -10 53.8516 479.582 2
 -6 22 -10 -320.533 377.319 3
 -6 22 10 -18.8533 549.677 2
 -6 22 10 552.04 625.927 3
 6 -22 10 -1440.17 850.771 1
 -6 -22 -12 6437.7 686.28 4
 -6 22 12 6166.13 621.493 2
 -6 -22 12 5838.54 1125.7 1
 -6 22 -12 6997.33 449.25 3
 -6 22 12 6097.84 738.763 3
 -6 -22 -12 6111.59 645.636 5
 6 22 14 377.589 1244.24 3
 -6 -22 14 -484.905 1052.61 1
 -6 22 14 -550.534 583.683 2
 -6 22 -14 -4.77112 490.004 2
 -6 22 -14 -217.1 380.826 3
 6 22 16 5322.65 1415.01 3
 -6 22 16 3923.53 659.521 2
 -6 -22 16 5909.25 1114.38 1
 -6 22 -16 3282.54 446.381 3
 -6 22 -16 1799.33 517.616 2
 6 22 18 2598.42 1462.12 3
 6 -22 18 -240.228 822.858 1
 -6 -22 -18 363.532 709.709 4
 -6 -22 -18 -91.4152 631.417 5
 -6 22 18 3195.89 910.629 3
 -6 -22 -20 9110.92 816.953 4
 -6 22 20 9564.83 801.165 2
 -6 -22 -20 7714.17 743.325 5
 6 -22 20 7103.51 896.057 1
 -6 -22 22 1709.28 1190.81 1
 -6 22 22 314.05 685.084 2
 6 22 22 -175.553 1659.4 3
 -6 -22 -22 297.125 707.173 5
 6 -22 22 -396.649 860.867 1
 -6 22 22 43.4237 986.303 3
 -6 -22 24 1153.1 1138.51 1
 6 22 24 937.395 1726.36 3
 6 -22 24 487.422 917.336 1
 -6 22 24 896.715 704.196 2
 -6 -22 -24 -1115.5 761.304 5
 -6 22 24 1250.58 1031.53 3
 -6 -24 0 -106.245 530.318 4
 -6 24 0 103.9 494.143 2
 -6 24 0 917.72 460.359 3
 -6 -24 0 -185.381 564.055 5
 6 -24 0 190.04 956.514 1
 -6 -24 2 5573.6 579.399 4
 -6 -24 -2 5457 592.766 4
 6 -24 -2 342.591 1064.35 1
 -6 24 2 5849.06 551.598 3
 -6 -24 2 5419.35 614.575 5
 -6 -24 -2 4839.19 574.546 5
 6 -24 2 449.401 1012.89 1
 -6 -24 4 -3.16091 536.048 4
 -6 -24 -4 228.303 563.738 4
 -6 24 4 -23.1021 527.012 2
 -6 -24 4 -762.752 591.243 5
 -6 24 4 -805.46 532.932 3
 -6 -24 -4 435.268 561.923 5
 -6 -24 6 26.4919 552.833 4
 -6 -24 -6 1819.88 617.708 4
 6 -24 6 -46.2539 883.049 1
 -6 24 -6 181.25 530.897 2
 -6 -24 6 -744.349 564.193 5
 -6 24 6 -9.38748 529.502 2
 -6 24 -6 1223.14 409.79 3
 -6 -24 -6 1808.31 593.678 5
 -6 24 6 259.35 553.745 3
 -6 24 -8 24.0351 490.435 2
 -6 24 8 -558.883 563.521 2
 -6 24 -8 333.925 390.033 3
 -6 -24 8 -1048.23 1019.47 1
 -6 24 8 -357.374 595.608 3
 -6 24 10 8875.45 673.16 2
 -6 -24 10 7490.08 1143.21 1
 -6 24 -12 -99.4809 485.405 2
 -6 24 -12 -235.545 377.858 3
 -6 24 12 -634.067 587.733 2
 -6 -24 -14 -44.4802 628.239 4
 -6 24 14 130.265 700.748 3
 -6 -24 14 891.299 1067.63 1
 6 -24 14 13.2095 815.425 1
 -6 -24 -14 521.743 587.637 5
 -6 -24 -16 -51.6175 658.546 4
 6 -24 16 136.547 876.723 1
 -6 -24 -16 -249.733 594.684 5
 6 24 16 -321.378 1367.9 3
 6 -24 18 6040.49 912.837 1
 -6 -24 -18 6480.62 763.135 4
 -6 24 18 7207.13 716.173 2
 -6 -24 18 7479 1173.54 1
 -6 24 18 7677.46 928.207 3
 -6 -24 -18 4923.41 657.507 5
 6 24 20 208.961 1557.67 3
 6 -24 20 -595.233 842.995 1
 -6 -24 20 676.668 1122.91 1
 -6 -24 -20 60.3874 744.757 4
 -6 24 20 198.278 637.531 2
 -6 -24 -20 197.617 633.898 5
 -6 24 20 -171.928 857.884 3
 -6 26 0 6391.03 535.014 3
 -6 26 -2 -15.2457 539.474 2
 -6 26 2 -618.762 480.777 3
 -6 26 2 -4.87631 525.218 2
 -6 26 -2 79.7119 433.708 3
 -6 26 -4 303.868 535.799 2
 -6 26 4 970.207 524.843 2
 6 -26 -4 55.8881 1038.48 1
 6 -26 4 -135.444 913.004 1
 -6 26 -4 619.884 429.672 3
 -6 26 4 286.479 541.3 3
 6 -26 6 -157.454 878.793 1
 -6 26 -6 -36.4722 525.742 2
 -6 26 6 -35.7724 543.687 2
 -6 26 -6 -465.104 419.762 3
 -6 -26 -6 187.425 575.301 5
 -6 26 -8 3839.59 448.948 3
 -6 -26 -8 3945.58 633.723 5
 -6 26 8 2716.11 577.231 2
 -6 -26 -10 69.7751 646.08 4
 -6 -26 10 -700.216 1043.46 1
 -6 -26 -10 550.685 584.363 5
 -6 26 10 -184.047 628.348 3
 6 -26 10 106.416 841.715 1
 -6 -26 -12 4643.77 636.085 5
 -6 26 12 3786.52 695.887 3
 -6 -26 -14 380.37 647.245 4
 6 -26 14 54.4673 840.491 1
 -6 26 14 -1211.61 722.945 3
 -6 -26 -14 631.99 593.384 5
 -6 -26 -16 2369.51 698.508 4
 -6 -26 16 1463.05 1097.9 1
 6 -26 16 -88.1819 884.911 1
 -6 26 16 103.397 600.219 2
 -6 -26 -16 1161.71 608.58 5
 -6 26 16 441.236 736.242 3
 6 -26 18 -676.411 873.985 1
 -6 -26 18 133.923 1087.87 1
 -6 26 18 -563.442 608.058 2
 -6 -26 -18 1908.72 649.387 5
 -6 26 18 35.6976 778.971 3
 6 -28 0 -30.6932 959.852 1
 -6 -28 0 243.045 561.547 4
 -6 28 0 -429.29 589.445 2
 -6 -28 0 297.642 575.49 5
 -6 -28 2 2741.42 603.386 4
 -6 -28 -2 160.097 584.796 4
 6 -28 -2 321.242 994.572 1
 -6 28 2 732.475 566.778 2
 -6 -28 2 2529.04 620.792 5
 -6 -28 -2 2072.88 594.083 5
 6 -28 2 -7.63376 957.385 1
 -6 -28 4 -26.8776 595.315 4
 -6 -28 -4 -80.7874 586.664 4
 6 -28 -4 88.6303 1029.38 1
 6 -28 4 -243.89 914.962 1
 -6 -28 4 382.563 576.789 5
 -6 28 4 945.18 535.312 3
 -6 -28 -4 -254.141 557.144 5
 6 -28 -6 126.603 1057.2 1
 -6 -28 6 802.105 515.784 4
 6 -28 6 -148.408 897.222 1
 -6 -28 -6 -67.995 587.823 4
 -6 -28 -6 470.402 558.429 5
 -6 28 6 1039.86 578.459 3
 -6 -28 -8 3.91568 601.401 4
 -6 28 8 -349.58 600.071 3
 -6 -28 -8 -556.65 592.406 5
 6 -28 8 35.1631 875.736 1
 -6 -28 -10 606.603 681.881 4
 6 -28 10 211.837 895.803 1
 -6 28 10 4939.85 686.203 3
 -6 -28 -10 4768.07 651.659 5
 -6 -28 -12 21.932 658.591 4
 6 -28 12 -173.466 826.357 1
 -6 28 12 -42.0346 598.722 2
 -6 -28 -12 181.157 584.148 5
 -6 28 12 -407.177 674.831 3
 -6 -30 0 76.4561 593.648 4
 -6 30 0 1400.45 492.796 3
 -6 -30 0 1929.65 615.872 5
 6 -30 0 16.1328 1004.25 1
 -6 -30 2 -20.7787 637.418 4
 -6 -30 -2 -76.5392 585.06 4
 6 -30 -2 56.109 957.162 1
 6 -30 2 -105.372 926.359 1
 -6 30 2 201.193 496.219 3
 -6 -30 2 670.677 587.717 5
 -6 -30 -2 -173.732 564.126 5
 -6 -30 4 152.122 592.335 4
 -6 -30 -4 -7.78567 592.539 4
 6 -30 4 102.356 892.439 1
 -6 -30 4 2347.26 565.629 5
 -6 30 4 213.473 516.772 3
 -6 -30 -4 -743.156 576.248 5
 6 -30 -4 210.873 971.782 1
 -7 1 1 196.49 148.092 2
 -7 -1 -1 129.752 199.177 3
 -7 1 -1 165.059 210.649 3
 -7 -1 1 180.18 192.918 3
 -7 -1 -1 194.274 104.55 2
 -7 1 -1 192.289 140.807 2
 -7 1 1 332.438 209.61 3
 -7 -1 1 176.548 82.084 2
 -7 1 1 172.622 143.005 5
 -7 -1 1 249.448 149.197 5
 -7 -1 -1 133.347 190.681 5
 -7 1 -1 235.047 187.006 5
 -7 -1 -3 35026.1 453.158 2
 -7 1 -3 36626.8 481.482 2
 -7 1 3 39676.5 484.907 2
 -7 -1 -3 40255.2 620.846 3
 -7 -1 3 36352.6 545.487 3
 -7 1 3 36337.8 570.545 3
 -7 -1 3 35889.8 435.332 5
 -7 1 3 31131.5 394.244 5
 -7 -1 -3 38846.7 583.856 5
 -7 -1 3 39120.2 567.901 1
 -7 1 -3 38918.1 572.477 5
 -7 1 5 173126 1787.97 4
 -7 -1 -5 182793 1803.43 2
 -7 -1 5 179393 1869.45 3
 -7 1 5 186903 1919.66 3
 7 1 5 187781 1841.23 1
 7 -1 5 210790 1973.08 1
 -7 -1 -5 193129 1954.1 5
 -7 1 -5 184792 1927.82 5
 -7 -1 5 198709 1951.42 1
 -7 -1 7 24264.7 365.459 4
 7 1 7 28084.7 449.306 1
 7 -1 7 33906.7 574.638 1
 -7 1 -7 32975 589.779 3
 -7 -1 7 29610.3 505.062 3
 -7 1 7 28906.6 546.644 3
 -7 -1 -7 30373.4 601.995 5
 -7 1 7 30131.9 590.555 1
 -7 1 -7 30258.4 587.501 5
 -7 -1 7 30548.8 593.453 1
 7 -1 9 3190.52 353.363 1
 -7 -1 -9 3755.67 281.947 2
 -7 1 -9 3528.23 270.942 2
 -7 -1 -9 3864.39 377.981 3
 -7 1 -9 3378.84 346.608 3
 -7 -1 9 3126.98 286.116 3
 -7 1 9 3267.96 327.823 3
 7 1 9 3064.57 252.558 1
 -7 1 -11 2317.45 403.574 5
 -7 -1 -11 2756.12 310.937 2
 -7 1 -11 2673.19 306.5 2
 -7 -1 11 2365.83 414.184 1
 -7 -1 -11 2533.2 375.4 3
 -7 1 -11 2792.94 391.652 3
 7 1 11 2415.38 310.024 1
 -7 -1 11 2420.29 327.407 3
 -7 1 11 3253.02 462.841 1
 7 -1 11 2446.43 386.048 1
 -7 -1 -11 2194.15 401.223 5
 -7 1 -13 17202.9 486.128 2
 7 1 13 17196.6 495.924 1
 -7 1 -13 17790.1 563 3
 7 -1 13 17462.2 559.544 1
 -7 -1 13 15268.4 532.029 3
 -7 -1 -13 15168.5 579.267 5
 -7 1 -13 15406.3 587.119 5
 -7 1 13 16709.5 633.052 1
 -7 -1 13 16037.1 619.457 1
 -7 1 -15 15367.8 504.716 2
 7 -1 15 15221.7 598.724 1
 -7 1 15 15620.6 660.233 3
 -7 -1 -15 14024 617.184 5
 -7 1 -15 14280.3 617.406 5
 -7 1 15 14387.4 665.687 1
 -7 -1 15 14060.1 664.41 1
 -7 -1 17 12663.2 705.692 1
 -7 1 -17 12839.3 585.487 4
 -7 1 -17 11926.7 652.542 5
 -7 -1 -17 13587.4 684.173 5
 -7 1 17 13245.9 709.03 1
 -7 1 17 13804.6 732.563 3
 -7 1 -19 153.199 581.131 5
 -7 1 19 -270.814 646.987 1
 -7 -1 19 -240.146 648.16 1
 -7 -1 -19 748.432 532.437 4
 -7 1 -19 264.056 515.984 4
 -7 1 19 -232.732 638.313 3
 -7 -1 19 111.868 585.381 3
 -7 -1 -19 132.221 570.072 5
 -7 -1 21 2706.73 732.534 1
 -7 -1 -21 3442.01 585.225 4
 -7 1 -21 3646.65 577.253 4
 -7 1 -21 3624.52 673.072 5
 -7 -1 21 2588.95 681.238 3
 -7 1 21 2772.97 741.649 3
 -7 1 21 4570.69 748.723 1
 -7 -1 -21 3158.45 643.443 5
 -7 -1 23 19912.1 966.366 1
 -7 1 -23 19368 745.724 4
 -7 -1 -23 19584.8 754.088 4
 -7 1 23 17152.4 950.628 3
 -7 -1 -23 18631.7 849.513 5
 -7 1 -23 19071.8 870.788 5
 -7 1 23 20849.3 953.368 1
 -7 -1 -25 33220.7 908.882 4
 -7 1 -25 32435.7 892.725 4
 -7 -1 -25 31461.6 1003.99 5
 -7 1 -25 32649.1 1049.43 5
 -7 1 25 34047.7 1136.82 1
 -7 -1 25 33864.3 1149.51 1
 -7 -1 -27 7004.86 704.246 4
 -7 1 -27 7121.43 687.894 4
 -7 -1 -27 7415.37 799.456 5
 -7 1 -27 7202.05 815.456 5
 -7 1 27 7611.77 901.967 1
 -7 -1 27 7044.15 905.507 1
 -7 1 31 1057.25 873.197 1
 -7 -1 31 1391.24 897.007 1
 -7 -1 -31 39.2126 692.795 4
 -7 -1 -31 976.845 801.876 5
 -7 1 -31 -168.331 795.859 5
 -7 1 33 2922.41 898.545 1
 -7 -1 33 2989.57 922.079 1
 -7 -1 -33 2926.82 720.193 4
 -7 1 -33 3627.51 714.64 4
 -7 -1 -33 2738.23 831.724 5
 -7 1 -33 3787.43 821.469 5
 -7 3 -1 12439 277.459 2
 -7 3 1 11769.8 276.76 2
 -7 -3 -1 12473.5 342.92 3
 -7 -3 1 12359.3 306.059 3
 -7 -3 1 12182.1 284.872 5
 -7 -3 -1 12298.6 310.706 5
 -7 3 1 11059.9 233.046 5
 -7 -3 1 12335.7 274.073 1
 -7 3 -1 11761.6 288.618 5
 -7 -3 -3 72705.6 730.969 2
 -7 3 3 85595.1 848.544 2
 -7 -3 -3 81322.2 919.55 3
 -7 -3 3 78810.4 851.774 3
 -7 -3 -3 84823.5 929.018 5
 -7 -3 3 77601.9 783.264 5
 -7 3 -3 79231.2 882.361 5
 -7 -3 3 82824 876.927 1
 -7 -3 -5 7984.4 233.586 2
 -7 3 -5 9131.32 339.926 3
 -7 -3 5 7760.26 251.228 3
 -7 -3 5 8099.43 226.276 5
 -7 -3 -5 7941.18 351.219 5
 -7 3 -5 8303.6 346.142 5
 -7 -3 5 8304.22 331.545 1
 -7 -3 7 70096.1 996.087 1
 -7 -3 7 67199.6 869.747 3
 -7 3 -7 68510.9 994.612 5
 -7 -3 -9 3180.95 280.937 2
 -7 3 -9 3278.44 292.488 2
 7 -3 9 3134.91 397.87 1
 -7 -3 -9 3690.32 364.213 3
 -7 3 -9 3520.84 330.853 3
 -7 -3 9 2680.12 228.514 3
 -7 3 9 3443.34 402.178 1
 7 -3 11 3876.27 443.714 1
 -7 -3 11 3785.86 448.212 1
 -7 3 -11 3797.43 320.454 2
 -7 -3 -11 4020.14 385.036 4
 -7 3 -11 3603.52 371.39 3
 -7 -3 11 3794.11 289.446 3
 -7 3 11 5008.65 450.94 3
 -7 -3 -11 4477.69 459.678 5
 -7 3 11 4240.61 450.835 1
 -7 3 -11 4106.97 427.596 5
 -7 -3 13 17814.7 661.683 1
 -7 3 -13 19812.9 510.236 2
 -7 -3 -13 20885.9 568.981 4
 -7 -3 -13 18464.7 637.008 5
 -7 3 -13 22260.2 602.257 3
 -7 -3 13 17873.3 495.347 3
 -7 3 13 20783.9 682.454 3
 7 -3 13 17970.7 640.813 1
 -7 3 13 18612.6 650.496 1
 -7 3 -13 18460.8 631.403 5
 -7 -3 15 28513.7 832.721 1
 -7 3 -15 28252.1 646.541 2
 -7 -3 -15 33036.3 715.895 4
 -7 3 -15 29318.7 702.821 3
 7 -3 15 30531.8 796.905 1
 -7 -3 15 28594.3 681.176 3
 -7 3 15 33689.8 894.124 3
 -7 -3 -15 29370.1 789.255 5
 -7 3 15 31111.6 818.031 1
 -7 3 -15 29537.4 800.899 5
 -7 -3 17 15913.4 759.417 1
 -7 3 -17 14024.3 537.253 2
 -7 -3 -17 17912.5 658.627 4
 -7 3 -17 15071.8 590.696 3
 -7 3 17 17679.5 881.18 3
 -7 -3 17 15640.6 627.475 3
 -7 -3 -17 16952.7 748.848 5
 -7 3 17 15263.1 738.44 1
 -7 3 -17 15144.8 706.273 5
 -7 3 -19 -288.764 630.488 5
 7 -3 19 -54.5752 603.909 1
 -7 3 19 362.477 666.524 1
 -7 -3 -19 394.811 546.517 4
 -7 3 -19 -344.616 505.951 4
 -7 -3 19 185.461 659.826 1
 -7 3 19 -612.097 710.924 3
 -7 -3 -19 -317.124 597.625 5
 -7 -3 21 11561.8 852.809 1
 -7 -3 -21 10735.6 654.692 4
 -7 3 -21 11509.5 635.098 4
 -7 3 21 9741.95 885.634 3
 -7 -3 -21 10841.1 754.976 5
 -7 3 -21 10714.8 781.926 5
 -7 3 21 12313.6 858.796 1
 -7 -3 23 18815.8 992.076 1
 -7 3 23 15824.3 1014.87 3
 -7 -3 -23 17435.7 771.825 4
 -7 3 -23 17171.6 745.143 4
 -7 -3 -23 17243.9 863.31 5
 -7 3 -23 16507.1 874.028 5
 -7 3 23 18750.9 954.078 1
 -7 -3 25 6643.8 918.428 1
 -7 -3 -25 6977.31 677.811 4
 -7 3 -25 7006.63 647.629 4
 -7 -3 -25 7277.14 793.265 5
 -7 3 -25 6548.75 801.929 5
 -7 3 25 4010.85 897.954 3
 -7 3 25 7740.66 880.346 1
 -7 -3 27 7504.21 961.286 1
 -7 -3 -27 8459.93 710.441 4
 -7 3 -27 8848.22 698.205 4
 -7 -3 -27 9454.58 831.643 5
 -7 3 -27 8988.39 852.313 5
 -7 3 27 10084.1 951.172 1
 -7 3 -29 247.522 629.105 4
 -7 3 -31 -1150.02 844.818 5
 -7 3 31 232.279 897.681 1
 -7 -3 31 -683.002 933.906 1
 -7 3 33 3286.09 933.558 1
 -7 -3 -33 3373.73 760.201 4
 -7 -3 33 2686.35 919.86 1
 -7 3 -33 3211.4 687.566 4
 -7 -3 -33 2657.45 799.909 5
 -7 3 -33 1924.15 814.638 5
 -7 -5 -1 5520.91 276.477 5
 -7 -5 -1 5418.47 268.136 3
 -7 -5 1 5269.54 238.102 3
 -7 -5 1 5251.27 242.124 5
 -7 -5 -1 4674.54 161.528 1
 -7 5 1 4679.09 211.875 5
 -7 5 -1 4664.83 263.614 5
 -7 -5 1 4993.49 218.399 1
 -7 -5 -3 1116.24 132.683 2
 -7 -5 -3 1421.45 255.573 3
 -7 -5 3 1280.01 227.998 1
 -7 5 -3 1594.8 261.36 3
 -7 -5 -3 1380.97 262.563 5
 -7 5 3 794.802 114.963 5
 7 -5 5 79269.7 1158.86 1
 -7 -5 -5 68304.3 836.834 2
 -7 -5 5 72629.1 963.326 1
 -7 5 -5 81744.7 934.657 2
 -7 -5 5 68196 837.06 3
 -7 5 -5 84719.7 998.242 3
 -7 -5 5 69720.5 867.417 5
 -7 -5 -5 76008.8 1007.66 5
 -7 5 -5 73492.5 993.018 5
 -7 5 -7 12284.5 360.938 2
 -7 5 7 12526.3 407.114 2
 -7 5 -7 13187.2 406.674 3
 -7 -5 7 9689.11 257.466 3
 -7 -5 7 10043.1 285.427 5
 7 -5 7 12578.9 552.496 1
 -7 5 7 12841.5 473.606 3
 -7 5 -7 10996.4 450.549 5
 -7 5 -9 7959.49 345.346 2
 -7 -5 -9 9523.65 409.012 4
 -7 5 9 7411.16 385.679 2
 7 -5 9 6961.71 490.499 1
 -7 5 -9 7782.49 400.884 3
 -7 -5 9 6274 229.149 3
 -7 5 9 9027.31 487.532 3
 -7 -5 -9 8569.44 482.65 5
 -7 5 -11 5439.99 353.769 2
 -7 -5 11 5793.27 497.665 1
 -7 -5 -11 6152.45 438.494 4
 7 -5 11 5278.58 515.36 1
 -7 5 -11 4998.26 377.055 3
 -7 -5 11 4282.28 239.38 3
 -7 5 11 6139.05 500.883 3
 -7 -5 -11 6679.01 522.001 5
 -7 5 11 3222.45 402.952 2
 -7 5 -11 5182.52 497.07 5
 -7 5 -13 23965.7 559.435 2
 -7 -5 13 23111.3 743.936 1
 -7 -5 -13 25095.7 618.204 4
 -7 5 -13 24654 607.526 3
 -7 5 13 25329.8 788.835 3
 -7 -5 -13 24743.8 727.275 5
 -7 5 13 23686.2 724.771 1
 -7 5 -13 25681.1 744.061 5
 -7 5 -15 50485.1 873.938 2
 -7 -5 15 49716.2 1074.34 1
 -7 -5 -15 53681.9 911.866 4
 -7 5 -15 53125.1 951.478 3
 -7 5 15 58405.5 1179.24 3
 -7 -5 -15 50297 1024.16 5
 -7 5 15 51310.3 1031.52 1
 -7 5 -15 56530.6 1083.42 5
 -7 5 -17 3793.33 430.21 2
 -7 -5 17 4450.46 659.107 1
 -7 -5 -17 5306.85 571.714 4
 -7 5 -17 4299.85 470.469 3
 7 -5 17 4962.22 632.225 1
 -7 5 17 5518.91 788.265 3
 -7 5 17 4972.5 618.429 1
 -7 5 -17 4692.33 636.093 5
 -7 -5 -17 3689.27 602.227 5
 -7 5 -19 1735.1 641.934 5
 -7 5 19 2123.05 659.728 1
 7 -5 19 1930.77 668.824 1
 -7 -5 -19 1754.19 583.354 4
 -7 5 -19 1372.87 433.592 2
 -7 -5 19 2249.13 709.756 1
 -7 5 19 981.128 753.856 3
 -7 -5 -19 2079.82 620.684 5
 -7 5 -21 2342 713.802 5
 -7 5 21 2570.69 718.171 1
 7 -5 21 2350.73 727.054 1
 -7 -5 -21 2795.19 609.123 4
 -7 5 -21 2601.27 551.879 4
 -7 -5 21 3274.37 786.77 1
 -7 5 21 1399.22 817.011 3
 -7 -5 -21 2777.44 678.164 5
 -7 -5 23 17628.1 988.94 1
 -7 -5 -23 15455.9 781.07 4
 -7 5 -23 16706.1 716.54 4
 -7 5 23 16171.8 1061.35 3
 -7 -5 -23 17160.9 872.867 5
 -7 5 23 18281.8 918.133 1
 -7 5 -23 16547.9 892.945 5
 -7 -5 25 10148.6 937.29 1
 -7 -5 -25 9044.94 743.64 4
 -7 5 -25 10439.9 703.82 4
 -7 5 -25 10685.8 869.289 5
 -7 5 25 8341.11 1009.83 3
 -7 -5 -25 10111.4 807.46 5
 -7 5 25 10375.4 872.364 1
 -7 5 -27 2739.86 824.052 5
 -7 -5 -27 2632.76 688.869 4
 -7 5 -27 2286.43 628.396 4
 -7 -5 27 2840.82 904.907 1
 -7 5 27 1476.23 962.909 3
 -7 5 29 295.372 840.914 1
 -7 5 29 472.168 1019.67 3
 -7 -5 -29 1231.43 780.419 5
 -7 5 31 2244.1 839.884 1
 -7 -5 31 1352.92 946.328 1
 -7 5 31 -75.7981 1027.91 3
 -7 5 -33 3266.57 838.957 5
 -7 5 33 4585.36 889.638 1
 -7 -5 -33 4650.19 769.955 4
 -7 -5 -33 4714.95 821.263 5
 -7 -7 -1 3923.31 173.16 1
 -7 -7 1 4790.35 246.515 1
 -7 7 -1 5814.08 301.05 2
 -7 7 1 5370.22 305.577 2
 -7 -7 -1 3179.04 104.863 2
 -7 -7 1 5353.92 245.91 3
 -7 7 -1 5574.69 323.951 3
 -7 7 1 5580.64 335.371 3
 -7 -7 1 4649.85 266.267 5
 -7 -7 -1 4995.94 295.93 5
 -7 -7 3 55767.3 791.193 1
 -7 -7 -3 55829.4 670.109 4
 -7 7 -3 62687.4 793.172 2
 -7 7 3 62369.9 823.75 2
 -7 -7 -3 51502.5 653.666 2
 -7 -7 3 54547.9 702.063 3
 -7 7 -3 65299 849.255 3
 -7 7 3 61422.5 872.61 3
 -7 -7 3 56590 761.978 5
 7 -7 5 3168.19 520.647 1
 -7 7 -5 3164.08 298.883 2
 -7 -7 5 2874.73 321.685 1
 -7 7 5 3287.89 339.338 2
 -7 7 -5 3246.13 314.017 3
 -7 7 5 3447.54 374.063 3
 -7 -7 5 2942.65 253.597 5
 -7 7 -7 42850.9 679.141 2
 -7 -7 -7 43042.6 633.486 4
 -7 -7 7 39387.8 750.376 1
 -7 7 7 46824.5 749.715 2
 -7 -7 7 34932.7 499.424 3
 -7 7 -7 43236.8 690.782 3
 -7 7 7 48742.6 845.222 3
 -7 -7 7 37433.1 602.007 5
 -7 -7 -7 43571.6 776.539 5
 -7 7 -9 2372.74 446.757 5
 -7 7 -9 2380.4 314.074 2
 -7 7 9 4377.01 438.442 2
 -7 -7 -9 644.593 413.454 4
 -7 7 -9 2370.05 335.458 3
 -7 -7 -9 2673.45 457.305 5
 -7 7 -11 17603 503.345 2
 -7 -7 -11 19628.2 570.112 4
 -7 -7 11 19145.9 681.998 1
 -7 7 11 19670.6 593.192 2
 -7 7 -11 18756.2 542.001 3
 -7 7 11 20961.7 708.748 3
 -7 -7 -11 20691 659.892 5
 -7 7 -11 20018.1 673.982 5
 -7 7 -13 40689.4 727.302 2
 7 -7 13 40003.2 964.111 1
 -7 -7 -13 41853.4 787.563 4
 -7 -7 13 39717.1 944.68 1
 -7 7 13 37474.8 791.069 2
 -7 7 -13 41776 766.743 3
 -7 7 13 42710.6 996.74 3
 -7 -7 -13 39494.8 874.894 5
 -7 7 -13 45366.3 980.483 5
 -7 7 -15 9282.87 477.079 2
 -7 -7 -15 10690.2 564.077 4
 -7 -7 15 9743.27 699.262 1
 -7 7 15 10172.3 572.569 2
 -7 7 -15 10325.1 502.871 3
 -7 7 15 11556 746.77 3
 -7 -7 -15 10496.9 621.389 5
 7 -7 15 7485.45 705.767 1
 -7 7 -15 12266.3 711.938 5
 -7 7 -17 26301.1 671.722 2
 -7 -7 -17 27891.3 849.237 5
 -7 -7 17 27621.8 960.307 1
 -7 -7 -17 29882.4 777.496 4
 -7 7 17 26991.5 791.048 2
 -7 7 -17 26702 749.984 3
 -7 7 17 33000.3 1129.79 3
 7 -7 17 26901.6 938.682 1
 -7 7 -17 31047.7 924.432 5
 -7 7 -19 286.083 696.773 5
 -7 7 19 511.356 667.53 1
 -7 -7 -19 847.452 599.919 4
 -7 7 -19 389.68 430.393 2
 -7 7 -19 378.256 452.189 3
 7 -7 19 529.635 686.747 1
 -7 7 19 400.105 794.4 3
 -7 -7 -19 370.945 618.884 5
 -7 7 -21 2532.07 759.233 5
 -7 7 21 3383.87 757.704 1
 -7 -7 -21 2960.79 653.379 4
 7 -7 21 3380.49 779.534 1
 -7 -7 21 2920.5 815.956 1
 -7 7 21 2569.37 893.824 3
 -7 -7 -21 3119.47 703.627 5
 -7 7 -23 4880.66 810.664 5
 -7 -7 23 4861.04 904.869 1
 -7 -7 -23 4396.39 724.339 4
 7 -7 23 4279.06 819.985 1
 -7 7 -23 3605.08 594.588 4
 -7 -7 -23 5079.29 781.591 5
 -7 7 23 4936.37 782.461 1
 -7 7 23 3522.41 952.592 3
 -7 -7 25 12928 1010.77 1
 -7 -7 -25 12839.1 838.346 4
 -7 7 -25 13456 696.618 4
 7 -7 25 14811.9 1066.76 1
 -7 7 25 12484.6 1090.18 3
 -7 -7 -25 14960.2 887.876 5
 -7 7 25 14002.6 900.385 1
 -7 7 -25 14540.5 924.452 5
 -7 7 -27 3486.14 647.192 4
 -7 7 27 1345.23 988.658 3
 -7 7 -29 -693.282 837.27 5
 -7 -7 29 392.311 883.061 1
 -7 7 29 525.344 1024.76 3
 -7 -7 -29 -196.194 783.464 5
 -7 7 -31 -233.716 858.74 5
 -7 -7 31 6867.71 1036.46 1
 -7 7 31 3801.26 830.443 1
 -7 -7 -31 5.2836 780.345 4
 -7 -7 -31 3176.53 833.392 5
 -7 7 -33 3429.68 884.807 5
 -7 7 33 4650 867.453 1
 -7 -7 -33 296.635 842.963 4
 -7 7 -33 460.762 689.563 4
 -7 -7 -33 5045.07 824.341 5
 -7 7 33 3763.24 1155.76 3
 -7 -9 1 3974.19 145.107 4
 -7 -9 -1 5141.41 206.567 4
 -7 9 -1 6659.45 351.353 2
 -7 9 1 9032.72 402.018 2
 -7 -9 -1 5093.22 254.456 1
 -7 -9 1 5763.85 311.416 1
 -7 9 -1 6391.14 357.448 3
 -7 9 1 9516.06 407.106 3
 -7 9 -3 29447.9 508.162 2
 -7 9 3 28393.8 540.325 2
 -7 -9 3 27030.6 527.643 1
 -7 9 -3 30672.8 527.848 3
 -7 9 3 30823.8 591.396 3
 -7 -9 -5 69034.4 779.212 4
 -7 9 -5 74573.1 893.378 2
 -7 9 5 72640.8 935.208 2
 -7 -9 5 66101.8 947.308 1
 -7 9 -5 73464.3 889.82 3
 -7 9 5 72170.5 997.631 3
 -7 -9 5 61729.8 818.315 5
 -7 -9 -5 68513.7 921.617 5
 7 -9 5 71023 1178.22 1
 -7 9 -7 6132.95 363.416 2
 -7 -9 -7 6229.17 364.771 4
 -7 9 7 6040.69 435.803 2
 -7 9 -7 6050.1 349.008 3
 -7 9 7 6591.52 491.438 3
 7 -9 7 5404.03 608.816 1
 -7 -9 7 5255.55 319.406 5
 -7 -9 -7 4744.75 418.982 5
 7 -9 9 940.018 545.926 1
 -7 -9 -9 1286.59 383.621 4
 -7 9 -9 822.158 330.75 2
 -7 9 -9 911.296 301.962 3
 -7 -9 9 156.746 456.774 1
 -7 9 9 1700.45 480.608 3
 -7 -9 -9 -80.0508 442.427 5
 -7 9 -11 5599.86 401.152 2
 -7 -9 -11 6400.06 463.975 4
 -7 -9 11 4939.86 576.692 1
 7 -9 11 5376.63 624.225 1
 -7 9 11 5733.09 497.9 2
 -7 9 -11 5508.93 410.145 3
 -7 9 11 5468.8 585.444 3
 -7 -9 -11 4757.99 514.882 5
 -7 9 -13 23635.5 598.796 2
 -7 -9 -13 24051.3 655.705 4
 7 -9 13 28147.9 901.812 1
 -7 -9 13 22651.3 804.023 1
 -7 9 13 21441.8 697.057 2
 -7 9 -13 23564.4 615.267 3
 -7 9 13 23731.6 854.809 3
 -7 -9 -13 22809 743.687 5
 -7 9 -13 26667.6 865.408 5
 7 -9 15 48475.3 1109.27 1
 -7 9 -15 44206.1 817.733 2
 -7 -9 -15 52102.7 944.344 4
 -7 -9 15 48656.1 1114.34 1
 -7 9 15 44422.3 967.123 2
 -7 9 -15 44868.9 834.898 3
 -7 9 15 51228.4 1191.43 3
 -7 -9 -15 49750.9 1030.07 5
 -7 9 -15 54697.4 1129.91 5
 -7 9 -17 13302.6 536.124 2
 -7 -9 -17 15841.6 704.524 4
 -7 -9 17 13077.6 834.409 1
 -7 9 17 11799 663.245 2
 -7 9 -17 12597.8 538.554 3
 -7 9 17 14211 934.846 3
 -7 -9 -17 14713.9 740.113 5
 7 -9 17 12345.7 808.328 1
 -7 9 -17 14784.9 824.902 5
 -7 9 -19 1720.83 750.718 5
 -7 -9 -19 1517.83 652.9 4
 -7 9 -19 846.225 448.666 2
 -7 9 -19 1096.29 452.542 3
 -7 -9 19 1002.73 760.866 1
 7 -9 19 1557.71 765.001 1
 -7 9 19 588.056 591.845 2
 -7 9 19 1305.21 896.679 3
 -7 -9 -19 1582.37 650.559 5
 -7 9 -21 1311.99 790.505 5
 -7 -9 -21 1042.94 687.055 4
 -7 9 -21 -55.6337 460.883 2
 -7 9 -21 479.535 474.117 3
 7 -9 21 1921.19 791.223 1
 -7 -9 21 1142.62 842.349 1
 -7 9 21 1093.03 654.049 2
 -7 9 21 158.436 900.046 3
 -7 -9 -21 748.702 676.663 5
 -7 -9 -23 9814.06 789.155 4
 -7 -9 23 9925.96 974.554 1
 -7 9 -23 9705.09 634.139 4
 -7 9 23 8893.57 756.62 2
 7 -9 23 9528.39 910.25 1
 -7 9 23 8988.04 1062.95 3
 -7 -9 -23 9932.11 795.333 5
 -7 9 -23 11727.7 902.213 5
 -7 9 -25 5396.17 872.393 5
 -7 -9 -25 4095.88 771.865 4
 -7 9 -25 4782.58 613.274 4
 7 -9 25 4622.25 913.809 1
 -7 9 25 4143.69 745.648 2
 -7 -9 25 4314.31 950.828 1
 -7 -9 -25 5581.12 773.54 5
 -7 9 25 4457.91 1041.64 3
 7 -9 27 4685.53 1005.67 1
 -7 9 -27 5564.24 648.499 4
 -7 9 27 5964.71 1091.05 3
 -7 9 -29 -600.359 847.37 5
 -7 -9 -29 -206.685 836.11 4
 -7 -9 29 694.601 948.647 1
 -7 -9 -29 -126.538 734.292 5
 -7 9 -31 -116.147 823.003 5
 -7 -9 -31 -94.8228 798.883 4
 -7 9 -31 -96.5929 631.973 4
 -7 -9 -31 799.733 749.198 5
 -7 9 31 1090.56 1057.44 3
 -7 11 -1 2803.41 355.37 2
 -7 11 1 2774.29 375.18 2
 -7 -11 1 2580.82 342.98 1
 -7 -11 -1 2393.73 298.418 1
 -7 11 -1 3453.65 344.208 3
 -7 11 1 3711.46 370.864 3
 -7 -11 1 2441.65 321.572 5
 -7 -11 -1 2835.61 335.027 5
 -7 -11 -3 12322.6 376.196 4
 -7 11 -3 11278.5 426.552 2
 -7 11 3 11260.2 463.68 2
 -7 -11 3 10917.7 484.452 1
 -7 11 -3 12158.7 418.76 3
 -7 11 3 11731 479.401 3
 -7 -11 3 9939.31 400.907 5
 -7 -11 -3 10687.5 432.125 5
 -7 -11 -5 33330.7 597.147 4
 -7 11 -5 29916.3 616.155 2
 -7 11 5 27884.3 645.268 2
 -7 -11 5 28592.2 698.872 1
 -7 11 -5 29901.8 590.506 3
 -7 11 5 30881.4 720.753 3
 -7 -11 5 26467 575.049 5
 -7 -11 -5 29064.7 669.419 5
 7 -11 5 28742.9 895.326 1
 -7 -11 -7 33708.1 637.519 4
 -7 11 -7 30538.8 635.616 2
 -7 11 7 29482.7 708.381 2
 -7 11 -7 31261.3 614.214 3
 -7 11 7 32275.4 785.296 3
 7 -11 7 31396 923.431 1
 -7 -11 7 29001.5 605.75 5
 -7 -11 -7 28457.4 695.497 5
 7 -11 9 1611.17 598.197 1
 -7 -11 -9 932.347 414.624 4
 -7 11 -9 878.119 349.201 2
 -7 11 -9 1382.94 319.719 3
 -7 11 9 1679.17 457.195 2
 -7 11 9 773.22 509.569 3
 -7 -11 -9 951.126 438.273 5
 -7 -11 9 1096.43 511.126 1
 -7 11 -11 3772.58 395.521 2
 -7 -11 -11 4061 488.585 4
 -7 11 11 3643.32 498.753 2
 7 -11 11 3954.55 647.155 1
 -7 11 -11 4149.07 368.565 3
 -7 -11 -11 3191.23 493.759 5
 -7 11 11 2435.55 587.797 3
 -7 -11 11 4120.11 621.335 1
 -7 11 -13 24327.7 621.754 2
 -7 -11 -13 27915.5 728.921 4
 7 -11 13 24931.1 886.519 1
 -7 -11 13 27858.6 928.59 1
 -7 11 13 25910.1 773.907 2
 -7 11 -13 26212.5 635.719 3
 -7 11 13 26918.7 927.85 3
 -7 -11 -13 24974.4 763.893 5
 -7 11 -15 38089.1 772.475 2
 7 -11 15 41660.9 1092.05 1
 -7 -11 -15 44240.8 905.885 4
 -7 -11 15 44228.5 1142.36 1
 -7 11 15 39087.3 926.539 2
 -7 11 15 44570 1148.19 3
 -7 11 -15 36769.2 764.557 3
 -7 -11 -15 39307.1 960.827 5
 -7 11 -17 12196.8 541.102 2
 -7 -11 -17 15389.2 739.926 4
 -7 -11 17 13837.5 915.114 1
 -7 11 17 12373.9 714.503 2
 -7 11 -17 12754.3 541.989 3
 -7 11 -17 14827.3 833.14 5
 -7 11 17 14311.3 953.636 3
 -7 -11 -17 12909.3 746.868 5
 7 -11 17 13098.2 839.317 1
 -7 -11 -19 1548.06 698.652 4
 -7 11 -19 59.3683 471.235 2
 -7 11 -19 1733.36 482.587 3
 -7 11 19 1535.97 950.412 3
 -7 -11 19 808.538 819.223 1
 7 -11 19 1225.12 780.499 1
 -7 11 19 1764.2 648.741 2
 -7 -11 -19 1393.45 696.491 5
 -7 11 -19 3200.46 786.682 5
 -7 11 -21 3291.1 824.896 5
 -7 -11 -21 1188.85 761.811 4
 -7 11 -21 82.2721 488.605 2
 -7 11 -21 2425.09 481.659 3
 7 -11 21 3818.09 868.956 1
 -7 -11 21 2183.03 869.536 1
 -7 11 21 2344.69 665.883 2
 -7 -11 -21 2885.45 725.102 5
 -7 11 21 2087.71 940.317 3
 -7 11 -23 6840.43 542.825 2
 -7 -11 -23 5334.6 811.014 4
 -7 -11 23 7137.96 961.157 1
 -7 11 23 6314.97 707.653 2
 -7 11 -23 6368.86 546.37 3
 7 -11 23 6917.54 907.566 1
 -7 11 23 7093.56 1044.45 3
 -7 -11 -23 7984.34 792.046 5
 -7 11 -23 8140.9 898.63 5
 -7 -11 25 10173.6 1036.01 1
 -7 11 -25 9485.25 665.026 4
 7 -11 25 9399.05 967.216 1
 -7 11 25 9218.67 1135.84 3
 -7 11 -27 1994.76 858.974 5
 7 -11 27 1619.71 931.526 1
 -7 -11 -27 1354.93 759.663 4
 -7 11 -27 147.938 610.149 4
 -7 11 27 1739.17 706.696 2
 -7 -11 -27 1634.09 745.823 5
 -7 11 -29 -1363.57 886.694 5
 7 -11 29 -160.062 1019.86 1
 -7 -11 -29 -200.195 770.94 4
 -7 -11 29 -776.551 1025.08 1
 -7 11 29 265.152 725.153 2
 -7 -11 -29 -303.026 747.461 5
 -7 11 29 128.454 1060.39 3
 -7 11 -31 722.482 846.6 5
 -7 -11 -31 177.892 760.953 4
 -7 11 -31 -36.5853 626.506 4
 -7 -11 31 1179.36 1037.75 1
 -7 11 31 264.716 752.838 2
 -7 -11 -31 -664.701 790.068 5
 -7 11 31 -697.891 1116.24 3
 -7 -13 1 1446.65 276.196 4
 -7 -13 -1 1120.57 301.177 4
 -7 -13 1 1469.45 410.628 1
 -7 13 -1 1351.74 363.894 2
 -7 13 1 1322.7 372.532 2
 -7 13 -1 1478.1 341.157 3
 -7 13 1 1653.09 362.439 3
 -7 -13 1 1079.58 357.999 5
 -7 -13 -1 1590.23 362.308 5
 -7 -13 3 10886.6 328.032 4
 -7 -13 -3 11838 417.855 4
 7 -13 3 9988 796.355 1
 -7 13 -3 11342.3 452.259 2
 -7 13 3 11582.5 505.915 2
 -7 13 -3 11405.2 432.735 3
 -7 -13 3 11106.9 540.953 1
 -7 13 3 12001.1 512.265 3
 -7 -13 3 10383.5 440.776 5
 -7 -13 -3 11072.5 480.334 5
 -7 -13 5 21451.2 422.711 4
 -7 -13 -5 25379.5 573.925 4
 -7 13 -5 24631.6 591.318 2
 -7 13 5 21522.8 610.062 2
 -7 -13 -5 21782.2 609.157 5
 -7 13 -5 23821.4 550.52 3
 -7 13 5 25781 696.714 3
 -7 -13 5 21543.5 561.452 5
 7 -13 5 21379 887.334 1
 -7 -13 7 20464.5 437.071 4
 -7 -13 -7 24535.9 595.493 4
 -7 13 -7 22775.4 585.329 2
 -7 13 7 22346.3 650.597 2
 -7 -13 7 24144.8 776.316 1
 -7 13 -7 23188.9 546.229 3
 -7 13 7 22722.5 734.465 3
 7 -13 7 22041.4 892.969 1
 -7 -13 7 20965.2 574.2 5
 -7 -13 -7 21061.5 652.985 5
 -7 -13 9 1636.9 619.837 1
 7 -13 9 983.22 648.208 1
 -7 -13 -9 710.68 445.283 4
 -7 13 -9 956.454 375.482 2
 -7 13 -9 1003.16 330.382 3
 -7 13 9 849.542 474.631 2
 -7 13 9 -66.9995 561.124 3
 -7 -13 -9 368.89 468.491 5
 -7 13 -11 4109.52 410.742 2
 -7 -13 -11 4524.17 529.102 4
 -7 13 11 3458.58 536.24 2
 7 -13 11 4411.98 681.862 1
 -7 -13 11 5486.06 699.028 1
 -7 13 -11 4367.42 374.467 3
 -7 13 11 4117.16 643.767 3
 -7 -13 -11 3507.54 522.811 5
 -7 13 -13 25103.3 652.051 2
 7 -13 13 23341.9 911.221 1
 -7 13 13 23916 750.416 2
 -7 13 -13 23688.4 622.989 3
 -7 13 13 24529 919.661 3
 -7 -13 -13 22551.5 758.046 5
 -7 13 -15 13971.5 548.871 2
 -7 -13 -15 15546 722.247 4
 7 -13 15 14937 902.009 1
 -7 13 15 13203.3 699.007 2
 -7 -13 15 16446.5 952.478 1
 -7 13 -15 14286.9 535.032 3
 -7 13 15 15762.9 900.907 3
 -7 -13 -15 14731.7 729.517 5
 7 -13 17 10958.3 851.158 1
 -7 13 -17 11540.7 543.434 2
 -7 -13 -17 13901 756.2 4
 -7 13 17 11819.7 724.582 2
 -7 -13 17 11926.6 977.212 1
 -7 13 -17 10261.9 521.454 3
 -7 13 17 14153.6 968.749 3
 -7 -13 -17 11862.2 739.655 5
 -7 -13 -19 -465.398 710.739 4
 -7 13 -19 22.8414 456.509 2
 -7 13 -19 987.419 440.633 3
 -7 13 19 885.508 636.441 2
 -7 -13 19 -1664.37 966.709 1
 -7 -13 -19 71.3789 674.284 5
 -7 13 19 53.6755 928.899 3
 7 -13 19 224.799 791.935 1
 -7 13 -21 2735.08 800.175 5
 -7 -13 -21 -584.414 757.62 4
 -7 13 -21 1559.48 483.377 2
 -7 13 -21 1949.23 489.1 3
 7 -13 21 1217.26 861.617 1
 -7 -13 21 1854.23 951.776 1
 -7 13 21 2350.02 684.847 2
 -7 -13 -21 1557.63 714.942 5
 -7 13 21 2112.56 993.825 3
 -7 13 -23 9587.83 579.982 2
 -7 -13 23 9262.72 1009.59 1
 -7 13 23 8783.56 771.147 2
 -7 13 -23 8769.72 567.474 3
 -7 13 23 9168.9 1100.42 3
 7 -13 23 10006.1 953.424 1
 -7 13 -23 8938.51 895.446 5
 7 -13 25 7813.69 977.5 1
 -7 13 -27 3285.85 882.033 5
 7 -13 27 2873.98 950.534 1
 -7 -13 -27 1845.14 765.128 4
 -7 -13 27 2666.51 982.281 1
 -7 13 27 2590.74 730.172 2
 -7 -13 -27 1825.62 753.803 5
 -7 13 27 1882.3 1077.33 3
 -7 13 -29 318.932 828.587 5
 -7 -13 -29 -1221.59 755.687 4
 -7 -13 29 -1502.08 1081.04 1
 -7 13 29 66.4772 727.534 2
 -7 -13 -29 -6.15761 765.879 5
 -7 13 29 -1175.26 1123.99 3
 -7 -15 1 1925.03 326.22 4
 -7 -15 -1 2184.44 362.486 4
 -7 15 -1 1851.6 395.302 2
 -7 15 1 2049.12 408.348 2
 -7 -15 -1 2392.64 407.053 5
 -7 15 -1 1714.25 360.735 3
 -7 15 1 1890.39 387.607 3
 -7 -15 1 1496.14 404.893 5
 7 -15 3 12628.3 869.937 1
 -7 -15 3 13285.6 421.01 4
 -7 15 -3 13315.1 496.831 2
 -7 15 3 12783.3 546.421 2
 -7 15 -3 13278.7 477.735 3
 -7 15 3 13473.3 564.092 3
 -7 -15 3 12066.9 491.123 5
 -7 -15 -3 12186 527.744 5
 -7 -15 5 22648.4 491.595 4
 -7 -15 -5 25766.4 609.861 4
 -7 15 -5 24959.3 638.369 2
 -7 15 5 21167.1 656.808 2
 -7 15 -5 23439.6 564.625 3
 -7 -15 5 24833.6 801.504 1
 -7 -15 5 22224.6 605.84 5
 -7 15 5 24589.3 720.7 3
 -7 -15 -5 21444.1 635.714 5
 7 -15 5 21637.5 949.227 1
 -7 -15 -7 6054.6 480.856 4
 -7 15 -7 5805.33 443.973 2
 -7 15 7 4875.58 488.942 2
 -7 15 -7 5987.97 393.694 3
 -7 -15 7 5688.43 650.168 1
 7 -15 7 5619.59 783.768 1
 -7 15 7 5825.78 575.408 3
 -7 -15 7 5392.9 460.382 5
 -7 -15 -7 5066.2 495.795 5
 -7 -15 9 1089.33 679.865 1
 7 -15 9 1581.59 704.416 1
 -7 -15 -9 1733.53 502.05 4
 -7 15 9 1846.74 586.779 3
 -7 15 -9 1564.31 409.921 2
 -7 15 -9 1761.39 351.257 3
 -7 15 9 1515.67 495.868 2
 -7 -15 -9 1551.57 508.213 5
 -7 -15 11 5078.32 814.706 1
 -7 15 -11 3991 442.158 2
 -7 -15 -11 4469.86 587.159 4
 -7 15 11 4026.24 571.751 2
 -7 15 -11 3608.25 377.645 3
 -7 15 11 3654.63 658.82 3
 -7 -15 -11 3327.11 577.981 5
 7 -15 11 3661.1 736.156 1
 -7 15 -13 10626.1 542.033 2
 -7 -15 -13 11579.7 701.182 4
 7 -15 13 10813.9 836.402 1
 -7 15 13 9869.48 662.613 2
 -7 15 -13 11119.6 486.59 3
 -7 -15 -13 8943.13 650.576 5
 -7 15 13 10672 802.357 3
 -7 15 -15 13589.1 601.924 2
 -7 -15 -15 12512.5 764.14 4
 7 -15 15 16220.6 943.342 1
 -7 15 15 10346.7 680.927 2
 -7 -15 15 13971.5 958.372 1
 -7 15 -15 14909.5 568.523 3
 -7 15 15 11698.7 894.028 3
 -7 -15 -15 10163.1 701.121 5
 -7 -15 -17 4501.85 710.077 4
 7 -15 17 3488.82 815.664 1
 -7 15 17 4529.51 643.393 2
 -7 -15 17 6579.3 951.786 1
 -7 15 -17 4143.27 439.774 3
 -7 -15 -17 3947.75 656.253 5
 -7 15 17 4288.15 882.878 3
 7 -15 19 913.931 797.915 1
 -7 -15 -19 969.149 723.795 4
 -7 15 -19 974.047 472.779 2
 -7 15 -19 865.225 432.362 3
 -7 15 19 1379.35 652.274 2
 -7 -15 -19 692.174 662.127 5
 -7 15 19 356.92 913.481 3
 -7 -15 19 -1282.63 1014.92 1
 -7 -15 -21 2294.83 735.737 4
 -7 15 -21 2417.63 509.954 2
 -7 15 -21 2679.57 496.091 3
 -7 15 21 2942.9 701.781 2
 -7 -15 21 2183.38 996.08 1
 -7 -15 -21 2794.35 704.448 5
 -7 15 21 2023.59 1042.98 3
 7 -15 21 2094.34 851.402 1
 -7 15 -23 7325.17 570.533 2
 -7 -15 23 8510.35 1085.07 1
 -7 15 -23 6839.64 544.024 3
 7 -15 23 8554.67 969.563 1
 -7 15 -25 5623.72 570.539 2
 -7 -15 -25 6972.82 820.182 4
 -7 15 25 5540.26 754.701 2
 -7 15 -25 6903.33 558.119 3
 7 -15 25 6200.28 954.744 1
 -7 -15 -25 6081.19 755.344 5
 -7 15 25 3850.02 1081.98 3
 -7 15 -25 7911.14 888.238 5
 -7 -15 -27 2676.4 811.067 4
 -7 15 27 4259.6 1147.4 3
 -7 -15 27 3503.79 1066.72 1
 -7 15 27 2078.09 746.226 2
 -7 -15 -27 3564.42 754.632 5
 -7 15 -27 5342.33 881.413 5
 -7 15 -29 771.169 856.32 5
 7 -15 29 182.015 928.283 1
 -7 15 -29 157.874 610.289 4
 -7 -15 29 -1556.19 1075.73 1
 -7 15 29 -1262.36 787.322 2
 -7 -15 -29 248.595 754.645 5
 -7 15 29 401.877 1141.32 3
 -7 -17 1 243.954 376.738 4
 -7 -17 -1 200.146 377.171 4
 -7 17 -1 249.903 408.517 2
 -7 17 1 729.474 426.719 2
 -7 -17 -1 363.224 443.761 5
 -7 17 -1 806.772 378.589 3
 -7 17 1 627.349 404.259 3
 -7 -17 1 168.512 437.54 5
 7 -17 3 11493.6 926.126 1
 -7 -17 -3 12936.8 521.268 4
 -7 17 -3 11494.2 534.401 2
 -7 17 3 11180.1 568.192 2
 -7 17 -3 11980.5 484.605 3
 -7 17 3 11951.8 556.134 3
 -7 -17 3 11061.2 543.032 5
 -7 -17 -3 11432.7 564.681 5
 -7 -17 -5 7118.32 526.513 5
 -7 -17 -5 9147.59 521.488 4
 -7 17 -5 7895.07 513.973 2
 -7 17 5 7263.58 546.137 2
 -7 17 -5 8664.01 438.951 3
 -7 17 5 8984.27 584.051 3
 -7 -17 5 9941.96 750.196 1
 7 -17 5 8233.87 871.875 1
 -7 -17 -7 11780.3 577.035 4
 -7 17 -7 10330.1 537.881 2
 -7 17 7 9179.19 584.701 2
 -7 17 -7 10544.9 459.113 3
 -7 -17 7 11416.3 803.128 1
 7 -17 7 10246.9 876.013 1
 -7 17 7 11392.2 656.163 3
 -7 -17 7 10384.2 553.851 5
 -7 -17 -7 9575.83 571.462 5
 7 -17 9 346.754 758.998 1
 -7 -17 9 -332.728 722.538 1
 -7 -17 -9 279.717 517.017 4
 -7 17 -9 385.016 437.292 2
 -7 17 -9 125.426 363.513 3
 -7 17 9 596.044 499.831 2
 -7 17 9 628.49 587.455 3
 -7 -17 -9 443.568 497.57 5
 -7 -17 11 3784.68 813.056 1
 -7 -17 -11 2518.8 588.506 4
 -7 17 -11 3222.25 394.968 3
 -7 17 -11 2702.16 464.984 2
 -7 17 11 2638.5 565.375 2
 -7 17 11 2616.11 672.318 3
 -7 -17 -11 1921.11 569.974 5
 7 -17 11 3191.25 780.7 1
 -7 -17 -13 5044.44 643.179 4
 -7 17 13 4269.14 624.897 2
 7 -17 13 7038.58 839.84 1
 -7 17 -13 5182.03 427.878 3
 -7 -17 13 6358.97 915.11 1
 -7 17 13 4828.94 770.008 3
 -7 -17 -13 4044.79 645.006 5
 -7 17 -15 7966.41 545.258 2
 -7 -17 -15 8011.73 693.695 4
 7 -17 15 8220.31 867.64 1
 -7 17 15 5826.84 680.808 2
 -7 17 -15 7601.52 487.09 3
 -7 17 15 7161.02 842.529 3
 -7 -17 -15 5294.84 663.004 5
 -7 17 -17 6351.97 513.106 2
 7 -17 17 7215.43 875.802 1
 -7 -17 -17 6633.3 713.584 4
 -7 -17 17 7840.07 1029.7 1
 -7 17 -17 5844.65 466.424 3
 -7 17 17 5751.26 887.114 3
 -7 17 17 4002.05 690.78 2
 -7 -17 -17 5094.77 676.189 5
 7 -17 19 -206.202 796.987 1
 -7 -17 -19 347.438 694.265 4
 -7 17 -19 -12.7306 459.485 2
 -7 17 -19 669.711 418.461 3
 -7 17 19 88.3573 620.417 2
 -7 -17 -19 -111.779 651.756 5
 -7 17 19 387.118 888.574 3
 -7 -17 19 1640.79 981.499 1
 -7 17 -21 13.8101 504.802 2
 -7 17 -21 2161.51 451.829 3
 -7 -17 21 2829.66 1033.45 1
 7 -17 21 2051.13 846.843 1
 -7 -17 -23 5085.78 767.254 4
 -7 17 23 4699.13 720.633 2
 -7 17 -23 5390.83 532.524 3
 -7 -17 -23 3817.88 703.478 5
 -7 17 23 5370.7 1136.68 3
 -7 -17 -25 6976.57 808.06 4
 -7 17 25 6851.83 785.772 2
 -7 17 25 8058.61 1186.11 3
 -7 -17 -25 6501.89 771.073 5
 -7 17 -25 8273.98 870.513 5
 -7 17 -27 3806.83 830.52 5
 -7 -17 -27 4923.48 829.073 4
 7 -17 27 1309.96 922.768 1
 -7 -17 -27 4305.98 784.45 5
 -7 17 27 713.693 760.163 2
 -7 17 27 4020.93 1160.5 3
 -7 -19 1 365.072 422.038 4
 -7 -19 -1 1507.19 449.43 4
 7 -19 1 -39.3487 931.662 1
 -7 19 -1 861.431 448.822 2
 -7 19 1 1155.81 465.934 2
 -7 19 -1 787.485 409.033 3
 -7 19 1 1117.26 426.98 3
 -7 -19 1 949.937 461.708 5
 -7 -19 -1 818.443 487.703 5
 -7 -19 3 4025.41 438.15 4
 -7 19 -3 4233.46 499.001 2
 -7 19 -3 4740.61 447.672 3
 -7 19 3 4576.6 516.286 3
 -7 -19 3 4372.21 515.72 5
 -7 -19 -3 4556.28 528.116 5
 -7 -19 5 15708.9 543.275 4
 -7 -19 -5 14575.3 620.152 4
 -7 19 -5 17626.9 653.917 2
 -7 19 5 15918 674.738 2
 -7 19 -5 16276.3 546.666 3
 -7 19 5 17049.3 698.333 3
 -7 -19 5 15498.3 637.457 5
 -7 -19 -5 15120 644.064 5
 -7 -19 7 4905.32 501.792 4
 -7 19 7 4061.98 568.428 2
 -7 -19 7 4150.66 782.001 1
 -7 19 -7 4631.51 418.616 3
 7 -19 7 5481.85 885.728 1
 -7 19 7 5291.46 617.745 3
 -7 -19 7 4711.7 523.82 5
 -7 -19 -7 5451.23 570.268 5
 7 -19 9 744.747 825.346 1
 -7 -19 -9 772.026 559.685 4
 -7 -19 9 720.465 796.059 1
 -7 -19 -9 222.048 524.654 5
 -7 19 9 1484.42 631.357 3
 -7 19 -9 -11.3942 464.285 2
 -7 19 -9 537.322 377.309 3
 -7 19 9 244.849 522.952 2
 -7 -19 11 555.71 833.189 1
 -7 -19 -11 269.942 585.841 4
 -7 19 -11 229.38 455.815 2
 -7 19 -11 705.507 372.043 3
 -7 19 11 4.13945 540.746 2
 -7 19 11 850.388 650.594 3
 -7 -19 -11 84.9353 528.882 5
 7 -19 11 -428.855 828.419 1
 -7 -19 -13 7260.85 679.371 4
 -7 19 -13 7130.35 533.05 2
 -7 19 13 6146.2 645.102 2
 -7 19 -13 6788.6 445.767 3
 -7 19 13 7237.05 778.473 3
 -7 -19 -13 5591.06 638.214 5
 -7 19 -15 8052.44 559.888 2
 -7 -19 -15 8758.92 713.427 4
 7 -19 15 7644.02 875.373 1
 -7 19 15 7179.4 678.18 2
 -7 19 -15 8046.92 488.489 3
 -7 19 15 7487 844.195 3
 -7 -19 -15 6627.34 701.408 5
 -7 19 17 4474.9 670.121 2
 7 -19 17 4011.87 874.322 1
 -7 19 -17 4577.35 474.187 3
 -7 -19 19 1259.02 1033.8 1
 7 -19 19 297.916 808.964 1
 -7 19 -19 45.1672 469.19 2
 -7 19 -19 108.688 420.162 3
 -7 -19 -21 1259.19 729.791 4
 -7 19 -21 14.5379 499.635 2
 -7 19 -21 277.291 440.001 3
 -7 19 21 1804.95 692.447 2
 -7 -19 -21 442.256 678.294 5
 -7 19 21 2375.54 949.821 3
 -7 -19 -23 5007.43 802.947 4
 -7 19 23 4582.24 715.623 2
 -7 19 -23 5746.39 574.355 3
 7 -19 23 3751.38 925.905 1
 -7 -19 -23 4295.84 723.363 5
 -7 -19 23 5870.99 1177.97 1
 -7 19 23 5840.34 1047.05 3
 -7 -19 -25 5444.3 831.083 4
 -7 19 25 5203.27 758.331 2
 7 -19 25 3486.55 950.236 1
 -7 -19 -25 3639.62 738.802 5
 -7 19 25 5333.6 1120.98 3
 -7 -21 1 307.233 448.531 4
 -7 -21 -1 387.627 489.881 4
 7 -21 1 34.0319 932.662 1
 -7 21 -1 -33.3183 452.255 2
 -7 21 1 53.8517 471.387 2
 7 -21 -1 99.5789 975.529 1
 -7 21 -1 643.608 424.539 3
 -7 21 1 581.101 443.798 3
 -7 -21 1 604.779 503.04 5
 -7 -21 -1 103.435 500.842 5
 7 -21 3 5666.16 942.273 1
 -7 21 -3 5300.48 464.406 3
 -7 -21 3 4915.4 547.389 5
 -7 -21 -3 4926.83 575.261 5
 -7 -21 5 6330.19 513.351 4
 -7 21 -5 7111.38 555.873 2
 -7 21 -5 7060.31 461.832 3
 -7 -21 5 6502.49 602.329 5
 7 -21 5 6828 968.223 1
 -7 -21 -5 7639.44 594.36 5
 -7 -21 7 5424.64 542.748 4
 -7 21 -7 5979.78 557.071 2
 -7 21 -7 6676.4 457.456 3
 7 -21 7 5229.35 909.414 1
 -7 -21 7 6766.3 570.926 5
 -7 -21 -7 5346.29 577.258 5
 7 -21 9 75.5286 833.516 1
 -7 21 9 1064.42 628.912 3
 -7 -21 -9 608.325 578.461 4
 -7 -21 9 -181.895 866.893 1
 -7 21 -9 294.057 470.932 2
 -7 21 -9 73.0118 375.412 3
 -7 21 9 26.2048 531.198 2
 -7 -21 -9 15.4042 526.306 5
 -7 -21 -11 999.048 628.518 4
 -7 -21 11 1154.14 923.8 1
 -7 21 -11 607.802 472.34 2
 -7 21 11 1652.21 648.416 3
 -7 21 -11 348.793 378.968 3
 -7 21 11 151.205 555.633 2
 -7 -21 -11 400.474 552.862 5
 7 -21 11 733.912 819.489 1
 7 21 13 3973.2 1326.46 3
 -7 -21 -13 3882.3 662.901 4
 -7 21 -13 3300.82 409.925 3
 7 -21 13 3189.2 822.418 1
 -7 21 13 2782.82 580.324 2
 -7 21 15 8494.8 695.479 2
 -7 21 -15 9138.65 509.229 3
 -7 21 -17 4607.61 536.253 2
 -7 -21 17 5553.62 1139.66 1
 -7 -21 -17 2734.23 645.021 5
 -7 21 17 3475.8 832.68 3
 7 -21 19 -498.817 811.411 1
 -7 21 19 3791.9 708.996 2
 -7 -21 -19 69.2006 713.104 4
 -7 21 -19 -100.968 494.781 2
 -7 21 -19 -252.077 415.558 3
 -7 -21 -19 -113.52 672.567 5
 -7 21 19 3111.06 920.772 3
 -7 -21 21 2218.04 1091.62 1
 -7 -21 -21 735.045 747.243 4
 -7 -21 -21 887.783 692.1 5
 7 -21 21 999.118 859.596 1
 -7 -21 -23 2060.34 754.954 4
 -7 21 23 3973.75 734.454 2
 7 -21 23 1913.97 897.693 1
 -7 -21 -23 1540.29 726.924 5
 -7 21 23 2611.13 994.299 3
 -7 -21 23 3196.46 1110.83 1
 -7 23 -1 2178.02 520.415 2
 -7 -23 1 93.3124 510.623 4
 -7 -23 -1 69.0579 520.646 4
 7 -23 -1 125.197 998.757 1
 -7 23 1 956.293 506.517 2
 -7 23 -1 2412.57 449.034 3
 -7 23 1 904.796 462.271 3
 -7 -23 1 1310.25 566.516 5
 -7 -23 -1 1873.12 526.284 5
 -7 -23 -3 4454.1 593.741 5
 -7 -23 3 272.932 526.245 4
 -7 23 -3 3925.1 555.23 2
 -7 23 3 3713.32 554.898 2
 7 -23 3 118.161 949.824 1
 -7 23 -3 5035.11 481.8 3
 -7 23 3 4227.98 516.103 3
 -7 -23 3 3046.83 580.072 5
 -7 -23 5 202.997 543.463 4
 -7 -23 -5 5990.2 609.68 4
 -7 23 -5 6682.14 569.618 2
 -7 23 5 4999.86 576.05 2
 -7 23 -5 6906.48 473.745 3
 -7 23 5 5981.73 599.012 3
 7 -23 5 561.245 962.071 1
 -7 -23 -5 5558.35 619.357 5
 -7 -23 5 3585.22 597.34 5
 -7 -23 7 -58.3875 516.831 4
 -7 -23 -7 1130.55 567.095 4
 7 -23 7 1225.99 858.467 1
 -7 23 -7 120.601 511.592 2
 -7 23 7 1390.2 544.762 2
 -7 23 -7 1757.55 410.639 3
 -7 -23 7 1136.66 540.608 5
 -7 23 7 1822.32 577.443 3
 -7 -23 -7 2464.56 558.155 5
 -7 23 -9 45.2823 500.582 2
 -7 23 -9 193.416 382.89 3
 -7 23 9 270.51 540.935 2
 -7 -23 11 -267.407 972.16 1
 -7 23 -11 -22.6676 481.594 2
 -7 23 -11 543.313 393.194 3
 -7 23 11 -220.95 567.707 2
 -7 23 -13 3026.07 542.711 2
 -7 23 -13 3645.85 416.99 3
 -7 -23 -13 3111.45 607.427 5
 -7 23 13 2456.29 695.76 3
 7 -23 15 5652.74 868.514 1
 -7 23 -15 4441.9 466.56 3
 -7 -23 -15 4763.78 633.824 5
 -7 23 15 4251.18 778.446 3
 7 23 17 4066.77 1527.06 3
 7 -23 17 1750.85 859.824 1
 -7 23 -17 520.754 511.597 2
 -7 23 17 2835.45 651.127 2
 -7 -23 -17 1147.4 615.222 5
 -7 23 17 2327.79 814.699 3
 -7 -23 19 380.898 1091.3 1
 7 -23 19 152.496 834.003 1
 -7 -23 -19 243.316 710.235 4
 -7 23 19 398.168 645.095 2
 -7 -23 -19 -97.9949 615.414 5
 -7 23 19 292.913 842.354 3
 7 -23 21 1824.29 877.706 1
 7 23 21 -729.676 1698.89 3
 -7 -23 21 2075.36 1120.23 1
 -7 -23 -21 -328.731 733.972 4
 -7 23 21 240.158 662.806 2
 -7 -23 -21 243.397 649.108 5
 -7 23 21 476.827 866.33 3
 -7 25 -1 112.194 516.894 2
 -7 25 1 -72.2286 500.272 2
 -7 25 -1 727.951 435.598 3
 -7 25 1 291.343 464.413 3
 -7 25 -3 2615.89 559.498 2
 -7 25 3 2206.74 536.382 2
 -7 25 -5 2481.65 537.17 2
 -7 25 -5 2760.02 440.256 3
 -7 25 5 1919.25 554.573 2
 7 -25 7 13.5484 885.77 1
 -7 25 -7 1797.06 546.523 2
 -7 25 -7 1684.8 417.998 3
 -7 -25 -7 1434.8 591.318 5
 7 -25 9 -333.037 857.408 1
 -7 -25 -9 -11.2428 611.726 4
 -7 -25 -9 671.992 553.106 5
 -7 25 -9 49.2578 509.258 2
 -7 25 -9 156.839 396.919 3
 -7 25 9 -105.476 593.628 3
 -7 -25 -11 -7.70724 613.239 4
 -7 25 -11 486.674 510.243 2
 -7 25 -11 605.542 404.436 3
 -7 -25 -11 541.661 570.268 5
 -7 25 11 56.2227 630.122 3
 7 -25 11 1937.53 828.851 1
 -7 -25 -13 479.787 647.224 4
 -7 -25 13 2360.71 1023.5 1
 -7 25 -13 319.402 553.456 2
 -7 25 -13 1507.13 414.529 3
 7 -25 13 242.511 853.067 1
 -7 25 13 420.504 617.304 2
 -7 -25 -13 1876.82 601.207 5
 -7 25 13 1258.54 673.758 3
 -7 -25 -15 169.847 650.304 4
 7 -25 15 163.405 827.166 1
 -7 25 15 825.107 609.133 2
 -7 -25 -15 1322.76 604.182 5
 -7 25 15 1108.49 709.392 3
 -7 -25 17 2464.23 1096.96 1
 -7 -25 -17 -61.4925 675.316 4
 7 -25 17 -36.0899 903.557 1
 -7 25 17 1814.97 767.633 3
 -7 25 17 1267.59 610.091 2
 -7 -25 -17 1655.33 616.334 5
 -7 -27 1 86.6806 531.772 4
 -7 -27 -1 412.259 529.4 4
 7 -27 1 -113.258 966.179 1
 7 -27 -1 -146.449 965.461 1
 -7 -27 1 -222.182 561.344 5
 -7 -27 -1 -458.184 565.888 5
 -7 -27 3 759.765 542.852 4
 -7 -27 -3 -367.259 546.573 4
 7 -27 -3 -23.7811 1013.4 1
 -7 -27 3 1091.33 572.306 5
 -7 27 3 1275.66 509.035 3
 -7 -27 -3 522.441 543.778 5
 7 -27 3 -120.22 963.095 1
 -7 -27 5 1371.37 574.06 4
 -7 -27 -5 1394.03 573.573 4
 7 -27 5 14.1414 915.432 1
 7 -27 -5 250.894 1099.9 1
 -7 -27 5 1889.7 552.643 5
 -7 27 5 2039.66 546.915 3
 -7 -27 -5 1458.97 561.694 5
 7 -27 7 13.9276 901.357 1
 -7 -27 -7 1682.67 605.716 4
 -7 27 7 1775.48 578.06 3
 -7 -27 -7 842.464 582.099 5
 -7 -27 -9 51.4227 617.807 4
 -7 27 9 -431.767 562.063 2
 -7 27 9 -309.057 604.114 3
 -7 -27 -9 228.787 580.055 5
 7 -27 9 -199.81 876.006 1
 -7 -27 -11 -87.1702 646.198 4
 -7 27 11 313.667 594.598 2
 7 -27 11 13.5523 834.064 1
 -7 -27 -11 13.5085 584.816 5
 -7 27 11 -624.694 643.64 3
 -7 -27 -13 159.923 650.072 4
 7 -27 13 41.3305 843.356 1
 -7 27 13 793.076 594.876 2
 -7 -27 -13 1060.41 594.736 5
 -7 -29 1 -702.351 553.552 4
 -7 -29 -1 -459.152 551.733 4
 7 -29 -1 133.864 980.387 1
 -7 29 1 68.0799 480.691 3
 -7 29 1 82.2499 551.942 2
 -7 29 -1 -416.926 453.652 3
 -7 -29 1 -234.03 579.318 5
 -7 -29 -1 -356.62 551.739 5
 7 -29 1 -71.2687 972.183 1
 -7 -29 3 1021.23 614.249 4
 -7 -29 -3 226.857 553.819 4
 -7 29 3 190.961 534.209 2
 7 -29 3 133.082 920.374 1
 -7 29 -3 843.703 460.01 3
 -7 29 3 888.961 507.143 3
 -7 -29 3 1642.96 576.547 5
 -7 -29 -3 98.8054 577.016 5
 7 -29 -3 350.329 1009.37 1
 -7 -29 5 1500.93 571.987 4
 -7 -29 -5 7.4186 569.568 4
 7 -29 5 14.3783 895.13 1
 7 -29 -5 199.463 1039.84 1
 -7 29 5 951.269 559.947 2
 -7 29 -5 1406.17 454.236 3
 -7 29 5 1347.49 535.431 3
 -7 -29 5 2280.01 557.696 5
 -7 -29 -5 688.024 561.052 5
 -7 -29 -7 87.1443 589.453 4
 -7 -29 -7 383.889 555.585 5
 -8 0 0 167223 1698.57 2
 -8 0 0 175960 1767.87 5
 -8 0 2 32.1904 133.802 5
 -8 0 2 -64.4686 134.92 2
 -8 0 -2 -245.023 231.074 5
 -8 0 4 7009.74 196.849 2
 -8 0 -4 7391.75 336.067 5
 8 0 6 91.9172 286.061 1
 -8 0 -6 -16.0368 202.931 2
 -8 0 -6 -192.704 293.345 3
 -8 0 -6 -70.2449 296.457 5
 -8 0 -8 16362.4 389.8 2
 8 0 8 17497.3 451.591 1
 -8 0 -8 17885.7 507.436 3
 -8 0 10 181.778 377.357 1
 -8 0 -10 -36.836 272.452 2
 -8 0 -10 -59.3463 353.683 3
 -8 0 -10 -103.948 366.797 5
 -8 0 -12 18041.3 485.881 2
 -8 0 -12 18844.6 573.445 3
 -8 0 -12 17430.9 583.721 5
 -8 0 12 18761.9 635.342 1
 -8 0 14 72.0824 486.352 1
 -8 0 -14 -51.6624 345.996 2
 -8 0 -14 299.741 415.555 3
 -8 0 14 -241.085 395.858 3
 -8 0 -14 -197.143 450.973 5
 -8 0 -16 7337.37 526.099 4
 -8 0 16 7104.27 541.225 3
 -8 0 -16 5895.05 546.815 5
 -8 0 16 6676.92 620.664 1
 -8 0 18 357.955 537.718 3
 -8 0 18 -777.958 634.542 1
 -8 0 -18 2.99632 509.586 4
 -8 0 -18 -4.08789 544.132 5
 -8 0 20 22416.7 873.078 3
 -8 0 -20 22841.2 822.167 5
 -8 0 20 22624.4 906.04 1
 -8 0 22 -59.144 731.923 1
 -8 0 -22 -220.743 573.852 4
 -8 0 -22 -325.623 653.286 5
 -8 0 24 1433.52 801.503 1
 -8 0 -24 2307.61 616.891 4
 -8 0 -24 1589.83 679.254 5
 -8 0 26 570.255 821.096 1
 -8 0 -26 -218.199 614.26 4
 -8 0 -26 -980.631 715.52 5
 -8 0 -30 -4.67365 645.979 4
 -8 0 -30 -1047.7 768.387 5
 -8 0 32 4004.19 907.693 1
 -8 0 -32 3776.8 705.374 4
 -8 0 -32 3873.38 817.581 5
 -8 -2 0 126.895 217.342 3
 -8 -2 0 -28.4768 79.6189 2
 -8 -2 0 49.5698 184.799 5
 -8 2 0 -42.6429 186.495 5
 -8 -2 -2 85972.8 967.062 2
 -8 -2 2 97202.2 1121.83 3
 -8 2 -2 108369 1189.13 3
 -8 -2 2 95181.8 1024.8 5
 -8 -2 -2 104483 1140.54 5
 -8 2 2 89340.1 976.264 5
 -8 2 -2 103848 1119.7 5
 -8 2 -4 2132.26 221.018 2
 -8 -2 -4 2066.66 281.968 5
 -8 2 -4 2525.95 295.658 3
 -8 -2 4 2059.82 224.058 3
 -8 -2 4 1939.38 160.041 5
 -8 2 -4 2248.98 275.287 5
 -8 -2 4 2174.13 252.573 1
 -8 -2 -6 5800.1 246.835 2
 -8 2 -6 6371.53 279.71 2
 -8 -2 -6 6209.61 363.954 3
 -8 2 -6 6681.33 370.844 3
 -8 -2 6 5542.67 261.344 3
 -8 -2 6 4424.3 168.013 5
 8 -2 6 7223.77 447.178 1
 -8 -2 -6 5966.3 370.39 5
 -8 2 -6 5650.3 350.652 5
 -8 -2 6 6390.34 355.891 1
 -8 -2 -8 806.269 250.836 2
 -8 2 -8 861.583 257.343 2
 -8 -2 -8 1244.21 378.116 3
 -8 2 -8 1194.76 331.247 3
 -8 -2 8 919.587 226.755 3
 8 -2 8 1015.78 365.769 1
 -8 -2 -10 40743.2 650.464 2
 -8 2 -10 39915.6 643.496 2
 8 -2 10 42616.4 790.218 1
 -8 -2 -10 42570.3 780.168 3
 -8 2 -10 43907.6 753.444 3
 -8 -2 10 35613.9 635.088 3
 -8 2 10 41051.3 767.822 3
 -8 -2 -10 40093.5 790.461 5
 -8 2 10 40877.7 784.899 1
 -8 2 -10 38763.1 755.765 5
 -8 -2 10 40943.9 784.96 1
 -8 2 -12 -196.154 415.557 5
 -8 2 12 333.825 436.992 1
 -8 -2 12 -102.335 429.26 1
 -8 -2 -12 144.058 311.15 2
 -8 2 -12 11.3567 321.153 2
 -8 2 -12 -45.0935 381.228 3
 -8 -2 12 143.474 300.192 3
 -8 2 12 94.7109 412.729 3
 8 -2 12 18.184 415.369 1
 -8 -2 -12 48.7881 424.88 5
 -8 2 -14 1304.37 467.752 5
 -8 2 14 1611.14 507.652 1
 -8 -2 14 1390.91 510.799 1
 -8 -2 -14 1483.12 433.986 4
 -8 2 -14 1775.86 383.244 2
 -8 2 -14 1371.41 431.402 3
 -8 2 14 2133.85 466.612 3
 -8 -2 -14 1694.54 492.037 5
 -8 2 -16 -276.66 500.793 5
 -8 2 16 -37.7959 561.257 1
 -8 -2 16 175.009 558.238 1
 -8 -2 -16 391.99 489.241 4
 -8 2 -16 -275.32 404.462 2
 -8 2 -16 230.673 447.218 3
 -8 2 16 626.459 515.711 3
 -8 -2 -16 201.793 525.779 5
 -8 -2 -18 21671.5 692.45 4
 -8 2 -18 21910 669.895 4
 -8 2 18 20255.9 845.706 3
 -8 -2 -18 19638 772.184 5
 -8 2 -18 16908.5 737.231 5
 -8 2 18 20060.8 824.645 1
 -8 -2 18 16846.3 814.229 1
 -8 -2 -20 9121.84 621.332 4
 -8 2 -20 9369.09 608.25 4
 -8 2 20 8217.82 772.207 3
 -8 -2 -20 7643.58 689.382 5
 -8 2 -20 7687.44 679.183 5
 -8 2 20 8954.84 788.628 1
 -8 -2 20 8015.86 765.28 1
 -8 -2 -22 22735.7 784.913 4
 -8 2 -22 23361.4 786.53 4
 -8 2 22 21561.1 1012.54 3
 -8 -2 -22 22979.9 887.592 5
 -8 2 -22 22360.2 870.41 5
 -8 2 22 22769.2 954.432 1
 -8 -2 22 22471 953.29 1
 -8 2 24 870.779 796.833 1
 -8 -2 24 -943.922 807.04 1
 -8 -2 -24 3.8711 611.253 4
 -8 2 -24 15.336 584.499 4
 -8 2 24 -795.979 802.946 3
 -8 -2 -24 -658.546 705.107 5
 -8 2 -24 -752.883 710.933 5
 -8 -2 -26 7666.34 699.632 4
 -8 2 -26 6940.73 670.102 4
 -8 -2 -26 6352.5 793.317 5
 -8 2 -26 7095.66 810.654 5
 -8 2 26 9300.39 904.766 1
 -8 -2 26 6609.25 896.008 1
 -8 2 -30 10733.4 866.712 5
 -8 2 30 13263.7 1001.54 1
 -8 -2 30 12610.1 987.737 1
 -8 2 32 -666.834 905.799 1
 -8 -2 32 -946.142 871.186 1
 -8 -2 -32 30.1189 689.383 4
 -8 2 -32 14.8182 655.584 4
 -8 -2 -32 184.061 778.487 5
 -8 2 -32 -215.498 774.745 5
 -8 4 0 198409 1997.49 2
 -8 4 0 196893 2093.39 3
 -8 -4 -2 11097.9 209.37 2
 -8 4 -2 16243.9 343.628 2
 -8 4 2 16411.8 358.323 2
 -8 -4 2 14868.1 357.702 3
 -8 4 -2 17163.1 431.87 3
 -8 4 2 16665.1 424.014 3
 -8 -4 2 14477.5 317.139 5
 -8 -4 -2 15238.1 388.225 5
 -8 4 2 12355.8 243.957 5
 -8 -4 2 15027 338.723 1
 -8 4 -2 14627.6 365.651 5
 -8 4 -4 6522.64 285.109 2
 -8 4 4 6637.55 298.128 2
 -8 -4 4 5674.76 231.62 5
 -8 -4 4 5361.04 247.895 3
 -8 4 -4 7341.69 351.708 3
 -8 4 4 6165.93 337.951 3
 -8 -4 -4 5832.38 342.622 5
 -8 4 -4 5954.17 328.056 5
 -8 -4 4 5869.4 297.816 1
 -8 -4 -6 3141.63 231.095 2
 -8 4 -6 3990.24 286.414 2
 -8 4 6 3696.4 298.354 2
 -8 -4 -6 3618.18 343.61 3
 -8 4 -6 3006.8 335.262 3
 -8 -4 6 2819.34 213.599 3
 -8 -4 6 2884.43 211.873 5
 -8 4 6 2900.03 324.45 3
 8 -4 6 3483.16 484.667 1
 -8 4 -6 3086.67 344.917 5
 -8 -4 6 2774.48 309.002 1
 -8 -4 -8 52059.9 733.281 2
 -8 4 -8 53847.4 757.326 2
 -8 4 8 55888.8 786.211 2
 -8 -4 -8 55905.2 868.6 3
 -8 4 -8 61473.6 880.354 3
 8 -4 8 54152.1 940.692 1
 -8 -4 8 45626.2 686.424 3
 -8 4 8 55224.2 894.455 3
 -8 -4 -8 53814.1 896.241 5
 -8 4 -10 -53.2353 381.037 5
 -8 4 -10 -116.998 307.257 2
 -8 4 -10 208.523 337.65 3
 8 -4 10 313.462 435.069 1
 -8 -4 10 59.3221 205.122 3
 -8 4 10 -10.2019 397.044 3
[truncated: 179,156 more chars]
