# Supplementary material for: Decoupled MOF Breathing: Pressure‐Induced Reversal of Correlation Between Orthogonal Motions in a Diamondoid Framework
Source: Angew Chem Int Ed Engl. 2025 May 15;64(27):e202504297. doi: 10.1002/anie.202504297 (PMC12207364; doi:10.1002/anie.202504297)
Supplement: Supplementary file 1 — Supporting Information [file ANIE-64-e202504297-s002.zip › SHF-62-DMF_SCC-in-FC70_1000bar.cif]

data_dia0922_169_ref0-85_badref_msk1_smbkg3
_audit_creation_date               2022-10-07
_audit_creation_method
;
Olex2 1.5
(compiled 2022.04.07 svn.rca3783a0 for OlexSys, GUI svn.r6498)
;
_shelx_SHELXL_version_number       '2018/3'
_audit_contact_author_address      ?
_audit_contact_author_email        ?
_audit_contact_author_name         ''
_audit_contact_author_phone        ?
_publ_contact_author_id_orcid      ?
_publ_section_references
;
Dolomanov, O.V., Bourhis, L.J., Gildea, R.J, Howard, J.A.K. & Puschmann, H.
 (2009), J. Appl. Cryst. 42, 339-341.

Sheldrick, G.M. (2008). Acta Cryst. A64, 112-122.
;
_chemical_name_common              ?
_chemical_name_systematic          ?
_chemical_formula_moiety           'C20 H12 In N2 O10, 2(C H3 N0.5)'
_chemical_formula_sum              'C22 H20 In N10 O3'
_chemical_formula_weight           587.30
_chemical_melting_point            ?
loop_
  _atom_type_symbol
  _atom_type_description
  _atom_type_scat_dispersion_real
  _atom_type_scat_dispersion_imag
  _atom_type_scat_source
 'C' 'C' -0.0004 0.0007 'International Tables Vol C Tables 4.2.6.8 and 6.1.1.4'
 'H' 'H' 0.0000 0.0000 'International Tables Vol C Tables 4.2.6.8 and 6.1.1.4'
 'N' 'N' -0.0004 0.0014 'International Tables Vol C Tables 4.2.6.8 and 6.1.1.4'
 'O' 'O' 0.0006 0.0026 'International Tables Vol C Tables 4.2.6.8 and 6.1.1.4'
 'In' 'In' -2.2014 0.6610
 'International Tables Vol C Tables 4.2.6.8 and 6.1.1.4'

_shelx_space_group_comment
;
The symmetry employed for this shelxl refinement is uniquely defined
by the following loop, which should always be used as a source of
symmetry information in preference to the above space-group names.
They are only intended as comments.
;
_space_group_crystal_system        'orthorhombic'
_space_group_IT_number             70
_space_group_name_H-M_alt          'F d d d'
_space_group_name_Hall             '-F 2uv 2vw'
loop_
  _space_group_symop_operation_xyz
 'x, y, z'
 '-x+1/4, -y+1/4, z'
 'x, -y+1/4, -z+1/4'
 '-x+1/4, y, -z+1/4'
 'x, y+1/2, z+1/2'
 '-x+1/4, -y+3/4, z+1/2'
 'x, -y+3/4, -z+3/4'
 '-x+1/4, y+1/2, -z+3/4'
 'x+1/2, y, z+1/2'
 '-x+3/4, -y+1/4, z+1/2'
 'x+1/2, -y+1/4, -z+3/4'
 '-x+3/4, y, -z+3/4'
 'x+1/2, y+1/2, z'
 '-x+3/4, -y+3/4, z'
 'x+1/2, -y+3/4, -z+1/4'
 '-x+3/4, y+1/2, -z+1/4'
 '-x, -y, -z'
 'x-1/4, y-1/4, -z'
 '-x, y-1/4, z-1/4'
 'x-1/4, -y, z-1/4'
 '-x, -y+1/2, -z+1/2'
 'x-1/4, y+1/4, -z+1/2'
 '-x, y+1/4, z+1/4'
 'x-1/4, -y+1/2, z+1/4'
 '-x+1/2, -y, -z+1/2'
 'x+1/4, y-1/4, -z+1/2'
 '-x+1/2, y-1/4, z+1/4'
 'x+1/4, -y, z+1/4'
 '-x+1/2, -y+1/2, -z'
 'x+1/4, y+1/4, -z'
 '-x+1/2, y+1/4, z-1/4'
 'x+1/4, -y+1/2, z-1/4'

_cell_length_a                     14.7617(3)
_cell_length_b                     25.6131(6)
_cell_length_c                     32.5084(6)
_cell_angle_alpha                  90
_cell_angle_beta                   90
_cell_angle_gamma                  90
_cell_volume                       12291.2(5)
_cell_formula_units_Z              16
_cell_measurement_reflns_used      8229
_cell_measurement_temperature      298
_cell_measurement_theta_max        16.5960
_cell_measurement_theta_min        1.6750
_shelx_estimated_absorpt_T_max     0.986
_shelx_estimated_absorpt_T_min     0.967
_exptl_absorpt_coefficient_mu      0.221
_exptl_absorpt_correction_T_max    1.00000
_exptl_absorpt_correction_T_min    0.32161
_exptl_absorpt_correction_type     multi-scan
_exptl_absorpt_process_details
;
CrysAlisPro 1.171.42.49 (Rigaku Oxford Diffraction, 2022)
Empirical absorption correction using spherical harmonics,
implemented in SCALE3 ABSPACK scaling algorithm.
;
_exptl_absorpt_special_details     ?
_exptl_crystal_colour              'clear yellow'
_exptl_crystal_colour_lustre       clear
_exptl_crystal_colour_modifier     .
_exptl_crystal_colour_primary      yellow
_exptl_crystal_density_diffrn      1.270
_exptl_crystal_density_meas        ?
_exptl_crystal_density_method      ?
_exptl_crystal_description         octahedral
_exptl_crystal_F_000               4720
_exptl_crystal_size_max            0.155
_exptl_crystal_size_mid            0.155
_exptl_crystal_size_min            0.065
_exptl_transmission_factor_max     ?
_exptl_transmission_factor_min     ?
_diffrn_reflns_av_R_equivalents    0.0601
_diffrn_reflns_av_unetI/netI       0.0230
_diffrn_reflns_Laue_measured_fraction_full  0.998
_diffrn_reflns_Laue_measured_fraction_max  0.998
_diffrn_reflns_limit_h_max         17
_diffrn_reflns_limit_h_min         -17
_diffrn_reflns_limit_k_max         30
_diffrn_reflns_limit_k_min         -30
_diffrn_reflns_limit_l_max         38
_diffrn_reflns_limit_l_min         -38
_diffrn_reflns_number              32816
_diffrn_reflns_point_group_measured_fraction_full  0.998
_diffrn_reflns_point_group_measured_fraction_max  0.998
_diffrn_reflns_theta_full          16.608
_diffrn_reflns_theta_max           16.608
_diffrn_reflns_theta_min           1.684
_diffrn_ambient_temperature        298
_diffrn_detector                   'Hybrid Pixel Array Detector'
_diffrn_detector_area_resol_mean   13.3333
_diffrn_measured_fraction_theta_full  0.998
_diffrn_measured_fraction_theta_max  0.998
_diffrn_measurement_details
;
List of Runs (angles in degrees, time in seconds):

  # Type    Start    End  Width  t~exp~   \w     \q     \k     \f   Frames
--------------------------------------------------------------------------
  1  \f   -175.00 175.00   0.20    0.20 -79.00   0.00 -45.00    --  1750
;
_diffrn_measurement_device         'Newport 4-circle diffractometer'
_diffrn_measurement_device_type   
 'dectris-CrysAlisPro-abstract goniometer imported dectris images'
_diffrn_measurement_method         '\f scans'
_diffrn_orient_matrix_type        
 'CrysAlisPro convention (1999,Acta A55,543-557)'
_diffrn_orient_matrix_UB_11        0.0290612000
_diffrn_orient_matrix_UB_12        0.0074738000
_diffrn_orient_matrix_UB_13        -0.0038318000
_diffrn_orient_matrix_UB_21        0.0146276000
_diffrn_orient_matrix_UB_22        -0.0098594000
_diffrn_orient_matrix_UB_23        0.0109128000
_diffrn_orient_matrix_UB_31        0.0050359000
_diffrn_orient_matrix_UB_32        -0.0143864000
_diffrn_orient_matrix_UB_33        -0.0094588000
_diffrn_radiation_monochromator    synchrotron
_diffrn_radiation_probe            x-ray
_diffrn_radiation_type             synchrotron
_diffrn_radiation_wavelength       0.4859
_diffrn_source                     synchrotron
_diffrn_special_details           
 'Single Crystal glued onto a carbon fibre and loaded into the medium pressure cell at beamline I19, Diamond Light Source. P = 1000 bar'
_reflns_Friedel_coverage           0.000
_reflns_Friedel_fraction_full      .
_reflns_Friedel_fraction_max       .
_reflns_number_gt                  2069
_reflns_number_total               2621
_reflns_special_details
;
 Reflections were merged by SHELXL according to the crystal
 class for the calculation of statistics and refinement.
 
 _reflns_Friedel_fraction is defined as the number of unique
 Friedel pairs measured divided by the number that would be
 possible theoretically, ignoring centric projections and
 systematic absences.
;
_reflns_threshold_expression       'I > 2\s(I)'
_computing_cell_refinement         'CrysAlisPro 1.171.42.49 (Rigaku OD, 2022)'
_computing_data_collection         'CrysAlisPro 1.171.42.49 (Rigaku OD, 2022)'
_computing_data_reduction          'CrysAlisPro 1.171.42.49 (Rigaku OD, 2022)'
_computing_molecular_graphics      'Olex2 1.5 (Dolomanov et al., 2009)'
_computing_publication_material    'Olex2 1.5 (Dolomanov et al., 2009)'
_computing_structure_refinement    'XL  (Sheldrick, 2008)'
_computing_structure_solution      'XS  (Sheldrick, 2008)'
_refine_diff_density_max           1.158
_refine_diff_density_min           -0.542
_refine_diff_density_rms           0.174
_refine_ls_extinction_coef         .
_refine_ls_extinction_method       none
_refine_ls_goodness_of_fit_ref     1.127
_refine_ls_hydrogen_treatment      constr
_refine_ls_matrix_type             full
_refine_ls_number_parameters       157
_refine_ls_number_reflns           2621
_refine_ls_number_restraints       7
_refine_ls_R_factor_all            0.0833
_refine_ls_R_factor_gt             0.0707
_refine_ls_restrained_S_all        1.130
_refine_ls_shift/su_max            0.000
_refine_ls_shift/su_mean           0.000
_refine_ls_structure_factor_coef   Fsqd
_refine_ls_weighting_details      
 'w=1/[\s^2^(Fo^2^)+(0.1590P)^2^+44.4150P] where P=(Fo^2^+2Fc^2^)/3'
_refine_ls_weighting_scheme        calc
_refine_ls_wR_factor_gt            0.2178
_refine_ls_wR_factor_ref           0.2323
_refine_special_details            ?
_olex2_refinement_description
;
1. Fixed Uiso
 At 1.2 times of:
  All C(H) groups
 At 1.5 times of:
  All C(H,H,H) groups
2. Restrained distances
 C9A-C10A
 1.5 with sigma of 0.02
 C9B-C10B
 1.5 with sigma of 0.02
 C9A-O6A
 1.2 with sigma of 0.02
 C9A-N1A
 1.4 with sigma of 0.02
 C9B-O6B
 1.2 with sigma of 0.02
 C10A-N1A
 2.5 with sigma of 0.04
 O6B-C10B
 2.5 with sigma of 0.04
3. Uiso/Uaniso restraints and constraints
Uiso(C10A) = Uiso(N1A)
4. Others
 Sof(O6B)=Sof(N1B)=Sof(C9B)=Sof(C10B)=Sof(H10D)=Sof(H10E)=Sof(H10F)=1-FVAR(1)
 Sof(O6A)=Sof(N1A)=Sof(C9A)=Sof(C10A)=Sof(H10A)=Sof(H10B)=Sof(H10C)=FVAR(1)
 Fixed Sof: N2(0.5)
5.a Aromatic/amide H refined with riding coordinates:
 C4(H4), C6(H6), C7(H7)
5.b Idealised Me refined as rotating group:
 C10A(H10A,H10B,H10C), C10B(H10D,H10E,H10F), C11(H11A,H11B,H11C)
;
_atom_sites_solution_hydrogens     geom
_atom_sites_solution_primary       direct
_atom_sites_solution_secondary     ?
loop_
  _atom_site_label
  _atom_site_type_symbol
  _atom_site_fract_x
  _atom_site_fract_y
  _atom_site_fract_z
  _atom_site_U_iso_or_equiv
  _atom_site_adp_type
  _atom_site_occupancy
  _atom_site_site_symmetry_order
  _atom_site_calc_flag
  _atom_site_refinement_flags_posn
  _atom_site_refinement_flags_adp
  _atom_site_refinement_flags_occupancy
  _atom_site_disorder_assembly
  _atom_site_disorder_group
 In1 In 0.875000 0.375000 0.07265(2) 0.0469(3) Uani 1 2 d S T P . .
 O2 O 0.7623(4) 0.4123(2) 0.03739(15) 0.0711(14) Uani 1 1 d . . . . .
 O3 O 0.8975(4) 0.4387(2) 0.02298(17) 0.0764(15) Uani 1 1 d . . . . .
 O4 O 0.7430(3) 0.5887(2) -0.14161(15) 0.0647(12) Uani 1 1 d . . . . .
 O5 O 0.6055(4) 0.5625(2) -0.12937(17) 0.0726(15) Uani 1 1 d . . . . .
 C1 C 0.8154(6) 0.4388(3) 0.0154(2) 0.0642(18) Uani 1 1 d . . . . .
 C2 C 0.7783(5) 0.4707(3) -0.0197(2) 0.0640(17) Uani 1 1 d . . . . .
 C3 C 0.6883(5) 0.4698(3) -0.0313(2) 0.073(2) Uani 1 1 d . . . . .
 C4 C 0.6611(6) 0.4996(4) -0.0641(3) 0.081(2) Uani 1 1 d . . . . .
 H4 H 0.600457 0.499077 -0.071816 0.097 Uiso 1 1 calc R U . . .
 C5 C 0.7211(5) 0.5303(3) -0.0861(2) 0.0629(17) Uani 1 1 d . . . . .
 C6 C 0.8111(6) 0.5318(3) -0.0742(2) 0.075(2) Uani 1 1 d . . . . .
 H6 H 0.852413 0.552566 -0.088299 0.090 Uiso 1 1 calc R U . . .
 C7 C 0.8388(6) 0.5015(3) -0.0409(2) 0.071(2) Uani 1 1 d . . . . .
 H7 H 0.899232 0.502138 -0.032791 0.085 Uiso 1 1 calc R U . . .
 C8 C 0.6904(6) 0.5619(3) -0.12135(19) 0.0633(19) Uani 1 1 d . . . . .
 O6A O 0.4864(10) 0.4707(6) -0.0319(5) 0.112(6) Uiso 0.507(18) 1 d D . P A 1
 N1A N 0.6231(10) 0.4481(7) -0.0032(6) 0.086(4) Uiso 0.507(18) 1 d D . P A 1
 C9A C 0.5310(10) 0.4419(7) -0.0094(5) 0.079(5) Uiso 0.507(18) 1 d D . P A 1
 C10A C 0.4852(12) 0.4061(7) 0.0196(6) 0.086(4) Uiso 0.507(18) 1 d D . P A 1
 H10A H 0.450917 0.426033 0.039180 0.129 Uiso 0.507(18) 1 calc R U P A 1
 H10B H 0.529769 0.385600 0.033828 0.129 Uiso 0.507(18) 1 calc R U P A 1
 H10C H 0.445290 0.383423 0.004656 0.129 Uiso 0.507(18) 1 calc R U P A 1
 O6B O 0.4995(11) 0.4403(7) -0.0496(6) 0.126(6) Uiso 0.493(18) 1 d D . P A 2
 N1B N 0.6292(9) 0.4304(6) -0.0141(5) 0.068(4) Uiso 0.493(18) 1 d . . P A 2
 C9B C 0.5447(13) 0.4172(8) -0.0245(7) 0.093(6) Uiso 0.493(18) 1 d D . P A 2
 C10B C 0.501(2) 0.3782(10) 0.0048(9) 0.133(10) Uiso 0.493(18) 1 d D . P A 2
 H10D H 0.482613 0.395815 0.029446 0.199 Uiso 0.493(18) 1 calc R U P A 2
 H10E H 0.544137 0.351378 0.011580 0.199 Uiso 0.493(18) 1 calc R U P A 2
 H10F H 0.449264 0.362691 -0.008172 0.199 Uiso 0.493(18) 1 calc R U P A 2
 N2 N 0.398(4) 0.4901(13) -0.1148(16) 0.240(16) Uiso 0.5 1 d . . P B -1
 C11 C 0.3124(16) 0.4613(7) -0.0956(6) 0.225(8) Uiso 1 1 d . . . B -1
 H11A H 0.304901 0.427871 -0.108416 0.338 Uiso 1 1 calc R U . B -1
 H11B H 0.259100 0.482072 -0.100090 0.338 Uiso 1 1 calc R U . B -1
 H11C H 0.321452 0.456716 -0.066552 0.338 Uiso 1 1 calc R U . B -1

loop_
  _atom_site_aniso_label
  _atom_site_aniso_U_11
  _atom_site_aniso_U_22
  _atom_site_aniso_U_33
  _atom_site_aniso_U_23
  _atom_site_aniso_U_13
  _atom_site_aniso_U_12
 In1 0.0490(5) 0.0604(5) 0.0313(5) 0.000 0.000 0.0002(3)
 O2 0.074(3) 0.087(3) 0.053(3) 0.023(3) -0.007(2) 0.004(3)
 O3 0.067(3) 0.104(4) 0.058(3) 0.024(3) -0.006(3) 0.008(3)
 O4 0.064(3) 0.078(3) 0.052(3) 0.020(2) 0.000(2) 0.001(2)
 O5 0.068(3) 0.088(4) 0.061(3) 0.021(3) -0.012(2) 0.002(3)
 C1 0.076(5) 0.071(4) 0.046(4) 0.002(3) 0.000(4) 0.011(4)
 C2 0.066(4) 0.079(4) 0.047(4) 0.009(3) -0.002(3) 0.004(3)
 C3 0.061(4) 0.089(5) 0.068(5) 0.029(4) -0.004(4) -0.006(4)
 C4 0.059(4) 0.109(6) 0.074(5) 0.030(5) -0.009(4) -0.002(5)
 C5 0.067(4) 0.074(4) 0.048(4) 0.010(3) -0.006(3) 0.008(3)
 C6 0.071(5) 0.105(6) 0.051(4) 0.023(4) -0.002(3) -0.011(4)
 C7 0.060(4) 0.099(5) 0.054(4) 0.023(4) 0.000(3) 0.006(4)
 C8 0.074(5) 0.072(4) 0.044(4) 0.003(3) -0.005(3) 0.017(4)

_geom_special_details
;
 All esds (except the esd in the dihedral angle between two l.s. planes)
 are estimated using the full covariance matrix.  The cell esds are taken
 into account individually in the estimation of esds in distances, angles
 and torsion angles; correlations between esds in cell parameters are only
 used when they are defined by crystal symmetry.  An approximate (isotropic)
 treatment of cell esds is used for estimating esds involving l.s. planes.
;
loop_
  _geom_bond_atom_site_label_1
  _geom_bond_atom_site_label_2
  _geom_bond_distance
  _geom_bond_site_symmetry_2
  _geom_bond_publ_flag
 In1 O2 2.235(5) 14_655 ?
 In1 O2 2.235(5) . ?
 In1 O3 2.319(5) 14_655 ?
 In1 O3 2.319(5) . ?
 In1 O4 2.291(5) 27_655 ?
 In1 O4 2.291(5) 28_565 ?
 In1 O5 2.253(5) 27_655 ?
 In1 O5 2.253(5) 28_565 ?
 In1 C1 2.629(7) . ?
 In1 C1 2.629(7) 14_655 ?
 In1 C8 2.619(7) 28_565 ?
 In1 C8 2.619(7) 27_655 ?
 O2 C1 1.260(9) . ?
 O3 C1 1.237(10) . ?
 O4 C8 1.229(9) . ?
 O5 C8 1.280(10) . ?
 C1 C2 1.505(9) . ?
 C2 C3 1.383(10) . ?
 C2 C7 1.376(10) . ?
 C3 C4 1.370(10) . ?
 C3 N1A 1.438(17) . ?
 C3 N1B 1.446(15) . ?
 C4 H4 0.9300 . ?
 C4 C5 1.385(11) . ?
 C5 C6 1.383(11) . ?
 C5 C8 1.474(9) . ?
 C6 H6 0.9300 . ?
 C6 C7 1.395(10) . ?
 C7 H7 0.9300 . ?
 O6A C9A 1.230(14) . ?
 N1A C9A 1.384(14) . ?
 C9A C10A 1.479(15) . ?
 C10A H10A 0.9600 . ?
 C10A H10B 0.9600 . ?
 C10A H10C 0.9600 . ?
 O6B C9B 1.209(15) . ?
 N1B C9B 1.34(2) . ?
 C9B C10B 1.523(17) . ?
 C10B H10D 0.9600 . ?
 C10B H10E 0.9600 . ?
 C10B H10F 0.9600 . ?
 N2 C11 1.59(6) . ?
 C11 H11A 0.9600 . ?
 C11 H11B 0.9600 . ?
 C11 H11C 0.9600 . ?

loop_
  _geom_angle_atom_site_label_1
  _geom_angle_atom_site_label_2
  _geom_angle_atom_site_label_3
  _geom_angle
  _geom_angle_site_symmetry_1
  _geom_angle_site_symmetry_3
  _geom_angle_publ_flag
 O2 In1 O2 118.3(3) 14_655 . ?
 O2 In1 O3 80.6(2) 14_655 . ?
 O2 In1 O3 56.55(18) . . ?
 O2 In1 O3 80.6(2) . 14_655 ?
 O2 In1 O3 56.55(18) 14_655 14_655 ?
 O2 In1 O4 82.4(2) 14_655 28_565 ?
 O2 In1 O4 130.8(2) . 28_565 ?
 O2 In1 O4 82.4(2) . 27_655 ?
 O2 In1 O4 130.8(2) 14_655 27_655 ?
 O2 In1 O5 138.9(2) 14_655 28_565 ?
 O2 In1 O5 138.9(2) . 27_655 ?
 O2 In1 O5 87.5(2) 14_655 27_655 ?
 O2 In1 O5 87.5(2) . 28_565 ?
 O2 In1 C1 98.7(2) . 14_655 ?
 O2 In1 C1 28.6(2) 14_655 14_655 ?
 O2 In1 C1 28.6(2) . . ?
 O2 In1 C1 98.7(2) 14_655 . ?
 O2 In1 C8 111.5(2) . 28_565 ?
 O2 In1 C8 110.2(2) 14_655 28_565 ?
 O2 In1 C8 111.5(2) 14_655 27_655 ?
 O2 In1 C8 110.2(2) . 27_655 ?
 O3 In1 O3 91.7(3) . 14_655 ?
 O3 In1 C1 28.1(2) 14_655 14_655 ?
 O3 In1 C1 84.0(2) . 14_655 ?
 O3 In1 C1 84.0(2) 14_655 . ?
 O3 In1 C1 28.1(2) . . ?
 O3 In1 C8 166.1(2) 14_655 28_565 ?
 O3 In1 C8 89.8(2) . 28_565 ?
 O3 In1 C8 166.1(2) . 27_655 ?
 O3 In1 C8 89.8(2) 14_655 27_655 ?
 O4 In1 O3 138.36(18) 28_565 14_655 ?
 O4 In1 O3 138.36(18) 27_655 . ?
 O4 In1 O3 87.6(2) 28_565 . ?
 O4 In1 O3 87.6(2) 27_655 14_655 ?
 O4 In1 O4 119.1(3) 28_565 27_655 ?
 O4 In1 C1 111.2(2) 27_655 14_655 ?
 O4 In1 C1 111.2(2) 28_565 . ?
 O4 In1 C1 110.9(2) 28_565 14_655 ?
 O4 In1 C1 110.9(2) 27_655 . ?
 O4 In1 C8 28.0(2) 27_655 27_655 ?
 O4 In1 C8 100.3(2) 28_565 27_655 ?
 O4 In1 C8 28.0(2) 28_565 28_565 ?
 O4 In1 C8 100.3(2) 27_655 28_565 ?
 O5 In1 O3 164.4(2) 28_565 14_655 ?
 O5 In1 O3 164.4(2) 27_655 . ?
 O5 In1 O3 90.0(3) 27_655 14_655 ?
 O5 In1 O3 90.0(3) 28_565 . ?
 O5 In1 O4 80.8(2) 27_655 28_565 ?
 O5 In1 O4 80.8(2) 28_565 27_655 ?
 O5 In1 O4 57.16(19) 28_565 28_565 ?
 O5 In1 O4 57.16(19) 27_655 27_655 ?
 O5 In1 O5 92.4(3) 28_565 27_655 ?
 O5 In1 C1 167.0(2) 27_655 . ?
 O5 In1 C1 90.4(2) 27_655 14_655 ?
 O5 In1 C1 167.0(2) 28_565 14_655 ?
 O5 In1 C1 90.4(2) 28_565 . ?
 O5 In1 C8 29.2(2) 28_565 28_565 ?
 O5 In1 C8 84.9(2) 28_565 27_655 ?
 O5 In1 C8 29.2(2) 27_655 27_655 ?
 O5 In1 C8 84.9(2) 27_655 28_565 ?
 C1 In1 C1 89.8(3) . 14_655 ?
 C8 In1 C1 138.8(3) 28_565 14_655 ?
 C8 In1 C1 103.4(3) 28_565 . ?
 C8 In1 C1 138.8(3) 27_655 . ?
 C8 In1 C1 103.4(3) 27_655 14_655 ?
 C8 In1 C8 92.0(3) 28_565 27_655 ?
 C1 O2 In1 93.4(4) . . ?
 C1 O3 In1 90.0(5) . . ?
 C8 O4 In1 91.0(4) . 31_655 ?
 C8 O5 In1 91.5(5) . 31_655 ?
 O2 C1 In1 58.0(4) . . ?
 O2 C1 C2 119.8(7) . . ?
 O3 C1 In1 61.9(4) . . ?
 O3 C1 O2 119.6(7) . . ?
 O3 C1 C2 120.5(7) . . ?
 C2 C1 In1 174.5(5) . . ?
 C3 C2 C1 123.2(7) . . ?
 C7 C2 C1 117.1(7) . . ?
 C7 C2 C3 119.8(7) . . ?
 C2 C3 N1A 118.4(8) . . ?
 C2 C3 N1B 119.1(8) . . ?
 C4 C3 C2 119.0(7) . . ?
 C4 C3 N1A 120.9(9) . . ?
 C4 C3 N1B 120.8(9) . . ?
 C3 C4 H4 119.0 . . ?
 C3 C4 C5 122.1(8) . . ?
 C5 C4 H4 119.0 . . ?
 C4 C5 C8 121.1(7) . . ?
 C6 C5 C4 119.1(7) . . ?
 C6 C5 C8 119.8(7) . . ?
 C5 C6 H6 120.5 . . ?
 C5 C6 C7 118.9(7) . . ?
 C7 C6 H6 120.5 . . ?
 C2 C7 C6 121.2(8) . . ?
 C2 C7 H7 119.4 . . ?
 C6 C7 H7 119.4 . . ?
 O4 C8 In1 61.0(4) . 31_655 ?
 O4 C8 O5 120.2(6) . . ?
 O4 C8 C5 121.9(7) . . ?
 O5 C8 In1 59.3(4) . 31_655 ?
 O5 C8 C5 117.9(7) . . ?
 C5 C8 In1 172.9(5) . 31_655 ?
 C9A N1A C3 127.5(14) . . ?
 O6A C9A N1A 123.0(15) . . ?
 O6A C9A C10A 120.4(15) . . ?
 N1A C9A C10A 115.3(13) . . ?
 C9A C10A H10A 109.5 . . ?
 C9A C10A H10B 109.5 . . ?
 C9A C10A H10C 109.5 . . ?
 H10A C10A H10B 109.5 . . ?
 H10A C10A H10C 109.5 . . ?
 H10B C10A H10C 109.5 . . ?
 C9B N1B C3 130.0(14) . . ?
 O6B C9B N1B 124.2(18) . . ?
 O6B C9B C10B 121(2) . . ?
 N1B C9B C10B 113.8(18) . . ?
 C9B C10B H10D 109.5 . . ?
 C9B C10B H10E 109.5 . . ?
 C9B C10B H10F 109.5 . . ?
 H10D C10B H10E 109.5 . . ?
 H10D C10B H10F 109.5 . . ?
 H10E C10B H10F 109.5 . . ?
 N2 C11 H11A 109.5 . . ?
 N2 C11 H11B 109.5 . . ?
 N2 C11 H11C 109.5 . . ?
 H11A C11 H11B 109.5 . . ?
 H11A C11 H11C 109.5 . . ?
 H11B C11 H11C 109.5 . . ?

loop_
  _geom_torsion_atom_site_label_1
  _geom_torsion_atom_site_label_2
  _geom_torsion_atom_site_label_3
  _geom_torsion_atom_site_label_4
  _geom_torsion
  _geom_torsion_site_symmetry_1
  _geom_torsion_site_symmetry_2
  _geom_torsion_site_symmetry_3
  _geom_torsion_site_symmetry_4
  _geom_torsion_publ_flag
 In1 O2 C1 O3 -6.6(7) . . . . ?
 In1 O2 C1 C2 174.1(6) . . . . ?
 In1 O3 C1 O2 6.3(7) . . . . ?
 In1 O3 C1 C2 -174.4(6) . . . . ?
 In1 O4 C8 O5 4.3(7) 31_655 . . . ?
 In1 O4 C8 C5 -172.4(6) 31_655 . . . ?
 In1 O5 C8 O4 -4.3(7) 31_655 . . . ?
 In1 O5 C8 C5 172.5(6) 31_655 . . . ?
 O2 C1 C2 C3 -5.0(12) . . . . ?
 O2 C1 C2 C7 175.8(7) . . . . ?
 O3 C1 C2 C3 175.7(8) . . . . ?
 O3 C1 C2 C7 -3.5(11) . . . . ?
 C1 C2 C3 C4 -178.9(7) . . . . ?
 C1 C2 C3 N1A 16.0(15) . . . . ?
 C1 C2 C3 N1B -10.7(14) . . . . ?
 C1 C2 C7 C6 178.9(7) . . . . ?
 C2 C3 C4 C5 0.4(14) . . . . ?
 C2 C3 N1A C9A -177.7(16) . . . . ?
 C2 C3 N1B C9B -169.9(17) . . . . ?
 C3 C2 C7 C6 -0.3(13) . . . . ?
 C3 C4 C5 C6 -1.0(14) . . . . ?
 C3 C4 C5 C8 179.7(8) . . . . ?
 C3 N1A C9A O6A -29(3) . . . . ?
 C3 N1A C9A C10A 164.1(16) . . . . ?
 C3 N1B C9B O6B -6(4) . . . . ?
 C3 N1B C9B C10B -172.5(16) . . . . ?
 C4 C3 N1A C9A 17(3) . . . . ?
 C4 C3 N1B C9B -2(2) . . . . ?
 C4 C5 C6 C7 0.9(13) . . . . ?
 C4 C5 C8 O4 -178.8(7) . . . . ?
 C4 C5 C8 O5 4.5(12) . . . . ?
 C5 C6 C7 C2 -0.3(13) . . . . ?
 C6 C5 C8 O4 2.0(11) . . . . ?
 C6 C5 C8 O5 -174.8(7) . . . . ?
 C7 C2 C3 C4 0.3(13) . . . . ?
 C7 C2 C3 N1A -164.9(12) . . . . ?
 C7 C2 C3 N1B 168.5(10) . . . . ?
 C8 C5 C6 C7 -179.8(7) . . . . ?
 N1A C3 C4 C5 165.2(12) . . . . ?
 N1B C3 C4 C5 -167.6(10) . . . . ?

_shelx_res_file
;
TITL DIA0922_169_Ref0-85_BadRef_Msk1_SmBkg3 in Fddd #70
    dia0922_169_ref0-85_badref_msk1_smbkg3.res
    created by SHELXL-2018/3 at 15:28:31 on 07-Oct-2022
REM reset to Fddd #70
CELL 0.4859 14.761686 25.613081 32.508362 90 90 90
ZERR 16 0.000331 0.000643 0.000578 0 0 0
LATT 4
SYMM 0.25-X,0.25-Y,+Z
SYMM +X,0.25-Y,0.25-Z
SYMM 0.25-X,+Y,0.25-Z
SFAC C H N O In
DISP C -0.0004 0.0007 6.0677
DISP H 0 0 0.6065
DISP In -2.2014 0.661 1423.3194
DISP N -0.0004 0.0014 8.9832
DISP O 0.0006 0.0026 13.3363
UNIT 352 320 160 48 16
EADP C10A N1A
DFIX 1.5 C9A C10A
DFIX 1.5 C9B C10B
DFIX 1.2 C9A O6A
DFIX 1.4 C9A N1A
DANG 2.5 C10A N1A
DFIX 1.2 C9B O6B
DANG 2.5 O6B C10B

L.S. 20
PLAN  9
SIZE 0.065 0.155 0.155
TEMP 24.85
CONF
BOND
MORE -1
fmap 2 53
BOND $H
ACTA
REM <olex2.extras>
REM <HklSrc "%.\\DIA0922_169_Ref0-85_BadRef_Msk1_SmBkg3.hkl">
REM </olex2.extras>

WGHT    0.159000   44.415001
FVAR       0.41360   0.50672
IN1   5    0.875000    0.375000    0.072653    10.50000    0.04903    0.06041 =
         0.03132    0.00000    0.00000    0.00016
O2    4    0.762292    0.412270    0.037386    11.00000    0.07422    0.08659 =
         0.05250    0.02340   -0.00667    0.00401
O3    4    0.897482    0.438695    0.022978    11.00000    0.06663    0.10427 =
         0.05816    0.02424   -0.00551    0.00842
O4    4    0.743013    0.588699   -0.141607    11.00000    0.06441    0.07788 =
         0.05188    0.02016    0.00045    0.00147
O5    4    0.605513    0.562525   -0.129365    11.00000    0.06804    0.08849 =
         0.06138    0.02144   -0.01202    0.00244
C1    1    0.815358    0.438776    0.015354    11.00000    0.07579    0.07086 =
         0.04601    0.00156    0.00013    0.01053
C2    1    0.778344    0.470728   -0.019666    11.00000    0.06600    0.07924 =
         0.04684    0.00883   -0.00223    0.00373
C3    1    0.688290    0.469782   -0.031327    11.00000    0.06145    0.08936 =
         0.06758    0.02884   -0.00359   -0.00564
C4    1    0.661114    0.499558   -0.064095    11.00000    0.05947    0.10928 =
         0.07428    0.03020   -0.00869   -0.00244
AFIX  43
H4    2    0.600457    0.499077   -0.071816    11.00000   -1.20000
AFIX   0
C5    1    0.721130    0.530342   -0.086073    11.00000    0.06706    0.07398 =
         0.04780    0.00987   -0.00600    0.00785
C6    1    0.811084    0.531770   -0.074237    11.00000    0.07075    0.10451 =
         0.05050    0.02300   -0.00187   -0.01090
AFIX  43
H6    2    0.852413    0.552566   -0.088299    11.00000   -1.20000
AFIX   0
C7    1    0.838800    0.501503   -0.040861    11.00000    0.06016    0.09893 =
         0.05430    0.02267    0.00046    0.00618
AFIX  43
H7    2    0.899232    0.502138   -0.032791    11.00000   -1.20000
AFIX   0
C8    1    0.690377    0.561851   -0.121351    11.00000    0.07434    0.07203 =
         0.04363    0.00268   -0.00514    0.01745
PART 1
O6A   4    0.486407    0.470665   -0.031943    21.00000    0.11245
N1A   3    0.623145    0.448105   -0.003216    21.00000    0.08577
C9A   1    0.531007    0.441941   -0.009380    21.00000    0.07914
C10A  1    0.485229    0.406105    0.019615    21.00000    0.08577
AFIX 137
H10A  2    0.450917    0.426033    0.039180    21.00000   -1.50000
H10B  2    0.529769    0.385600    0.033828    21.00000   -1.50000
H10C  2    0.445290    0.383423    0.004656    21.00000   -1.50000
AFIX   0
PART 2
O6B   4    0.499481    0.440295   -0.049553   -21.00000    0.12559
N1B   3    0.629225    0.430384   -0.014130   -21.00000    0.06820
C9B   1    0.544748    0.417177   -0.024498   -21.00000    0.09348
C10B  1    0.501162    0.378159    0.004796   -21.00000    0.13284
AFIX 137
H10D  2    0.482613    0.395815    0.029446   -21.00000   -1.50000
H10E  2    0.544137    0.351378    0.011580   -21.00000   -1.50000
H10F  2    0.449264    0.362691   -0.008172   -21.00000   -1.50000
AFIX   0

PART -1
N2    3    0.397899    0.490125   -0.114849    10.50000    0.24006
C11   1    0.312357    0.461343   -0.095565    11.00000    0.22545
AFIX 137
H11A  2    0.304901    0.427871   -0.108416    11.00000   -1.50000
H11B  2    0.259100    0.482072   -0.100090    11.00000   -1.50000
H11C  2    0.321452    0.456716   -0.066552    11.00000   -1.50000
AFIX   0
HKLF 4


REM  DIA0922_169_Ref0-85_BadRef_Msk1_SmBkg3 in Fddd #70
REM wR2 = 0.232344, GooF = S = 1.12725, Restrained GooF = 1.12970 for all data
REM R1 = 0.070703 for 2069 Fo > 4sig(Fo) and 0.083340 for all 2621 data
REM 157 parameters refined using 7 restraints

END

WGHT      0.1590     44.3609

REM Highest difference peak  1.158,  deepest hole -0.542,  1-sigma level  0.174
Q1    1   0.3750  0.5555 -0.1250  10.50000  0.05    1.16
Q2    1   0.3750  0.5683 -0.1250  10.50000  0.05    1.15
Q3    1   0.6764  0.3516 -0.0946  11.00000  0.05    1.12
Q4    1   0.6836  0.3565 -0.1019  11.00000  0.05    1.10
Q5    1   1.0597  0.4396 -0.0512  11.00000  0.05    1.04
Q6    1   0.8731  0.3484  0.0891  11.00000  0.05    0.95
Q7    1   0.8767  0.3482  0.0510  11.00000  0.05    0.86
Q8    1   0.8684  0.3997  0.0624  11.00000  0.05    0.74
Q9    1   0.8776  0.4027  0.0953  11.00000  0.05    0.64
;
_shelx_res_checksum                23578
_shelx_hkl_file
;
   0   0  -6 41.0148 33.6563   1
   0   0  -6 18.3147 35.9881   1
   0   0   6 18.5648 35.9696   1
   0   0   6-5.09085 33.9636   1
   0   0   8 1139.03 60.4224   1
   0   0  -8 1176.83 60.5718   1
   0   0  -8 978.821 58.3084   1
   0   0 -10 13.7069 30.5221   1
   0   0 -10-30.1155 29.6985   1
   0   0  10 21.6269 29.8417   1
   0   0 -12 351.793 55.8980   1
   0   0 -12 281.944 49.9541   1
   0   0  12 350.412 53.4811   1
   0   0 -14-8.80612 64.2716   1
   0   0 -14 4.92155 70.0008   1
   0   0  14 36.5819 69.3262   1
   0   0  14-69.5618 69.9590   1
   0   0 -16 2164.52 130.847   1
   0   0  16 1974.94 126.890   1
   0   0 -16 1967.78 122.939   1
   0   0  16 1869.96 127.757   1
   0   0 -18 127.911 75.8566   1
   0   0 -18 17.1798 82.1098   1
   0   0  18 65.2602 78.9264   1
   0   0  18 13.2666 84.7116   1
   0   0 -20 83840.0 3273.30   1
   0   0  20 80372.9 3270.93   1
   0   0  20 76610.6 3272.20   1
   0   0 -22 15.0768 87.6774   1
   0   0 -22-2.62769 93.0902   1
   0   0  22 64.9687 94.1454   1
   0   0  22-23.0888 102.083   1
   0   0 -24 72.8819 101.507   1
   0   0 -24 37.3914 106.137   1
   0   0  24 163.050 104.864   1
   0   0  24-32.5095 117.044   1
   0   0 -26 99.1457 115.716   1
   0   0  26-14.5784 133.728   1
   0   0 -26-53.3646 121.243   1
   0   0  26 154.375 118.179   1
   0   0 -28 8480.33 422.847   1
   0   0 -28 9339.60 430.409   1
   0   0  28 8303.88 437.070   1
   0   0  28 9393.40 426.367   1
   0   0  30 168.764 167.440   1
   0   0 -30-26.3395 141.425   1
   0   0  30 68.2209 145.633   1
   0   0 -32 1953.16 207.517   1
   0   0 -32 2156.83 206.121   1
   0   0  32 2351.28 207.549   1
   0   0  32 2327.50 233.126   1
   0   0 -34-161.985 173.214   1
   0   0  34-113.087 210.907   1
   0   0 -34-286.571 173.843   1
   0   0  34 29.0060 170.537   1
   0   0 -36 3658.15 281.332   1
   0   0  36 4220.70 279.436   1
   0   0  36 3565.14 317.707   1
   0   0 -36 3584.34 287.863   1
   0   0  38 120.453 239.752   1
   0   0 -38 149.573 198.047   1
   0   0  38-107.459 201.098   1
   0   0 -38 135.586 210.827   1
   0  -2   4 6.69893 21.9644   1
   0   2  -4-34.2227 20.5101   1
   0  -2   4 25.7274 20.9516   1
   0   2  -4-8.35808 22.0133   1
   0   2  -6 2387.11 119.472   1
   0  -2   6 2441.86 120.571   1
   0  -2   6 2656.24 121.378   1
   0   2  -6 2713.47 121.630   1
   0  -2   8 26.5798 28.9745   1
   0   2   8-6.25119 19.6912   1
   0   2  -8 29.5845 27.2001   1
   0  -2   8 32.3991 29.0674   1
   0   2   8 1.98322 20.9166   1
   0  -2  -8 4.09608 22.1063   1
   0   2  -8-1.14963 27.8425   1
   0   2  10 6461.73 276.396   1
   0   2 -10 6400.40 283.313   1
   0  -2 -10 6895.70 277.407   1
   0  -2  10 6286.76 283.351   1
   0  -2  10 6681.92 284.075   1
   0   2 -10 6433.72 282.355   1
   0  -2 -12 6.94235 46.0147   1
   0   2 -12-24.3603 55.3628   1
   0  -2  12-47.4903 55.8019   1
   0   2  12 14.6248 44.1763   1
   0   2 -12 20.7888 50.8790   1
   0  -2 -12-43.3533 40.4333   1
   0   2  14-26.4519 66.8000   1
   0   2 -14 54.0426 77.9129   1
   0  -2 -14 14.1372 66.5966   1
   0  -2  14-79.9181 78.9910   1
   0   2  14 138.182 66.4308   1
   0  -2 -14 56.8471 58.3747   1
   0   2 -14 45.8960 70.0997   1
   0  -2  16 75.0218 86.9536   1
   0  -2 -16 46.9082 73.6950   1
   0   2 -16 67.4650 84.4663   1
   0  -2  16-31.1125 83.9663   1
   0   2  16 186.342 73.9449   1
   0  -2 -16-14.7157 63.2522   1
   0   2 -16 56.4814 77.5523   1
   0   2 -18 43545.7 1747.12   1
   0  -2 -18 43219.5 1743.81   1
   0   2 -18 41842.3 1748.49   1
   0  -2  18 43043.6 1748.03   1
   0   2  18 40876.0 1740.85   1
   0  -2  18 42914.1 1749.86   1
   0   2  20-9.27077 103.353   1
   0  -2  20 98.7553 94.9150   1
   0   2 -20-10.3326 89.4532   1
   0  -2 -20-152.097 101.944   1
   0  -2  20-15.2477 87.6042   1
   0   2  20-124.497 101.333   1
   0  -2 -20-94.5054 86.1287   1
   0   2  22 15540.1 664.988   1
   0  -2  22 15672.7 670.658   1
   0  -2 -22 15448.2 656.960   1
   0  -2  22 15317.5 665.917   1
   0   2 -22 14988.3 665.737   1
   0  -2 -22 16182.1 662.556   1
   0   2  22 15693.7 659.508   1
   0   2 -22 14550.5 662.799   1
   0   2 -24-9.02555 102.861   1
   0  -2 -24-7.59033 94.3125   1
   0   2  24 76.3267 111.969   1
   0  -2  24-127.165 121.226   1
   0  -2 -24 77.4882 101.845   1
   0   2 -24-21.5073 108.114   1
   0  -2  24-122.103 110.209   1
   0   2  24 52.1649 101.026   1
   0  -2 -26 5966.59 282.504   1
   0   2 -26 5314.24 288.880   1
   0  -2 -26 5591.55 286.842   1
   0   2 -26 5401.90 291.753   1
   0  -2  26 5902.98 294.058   1
   0  -2  26 5015.67 299.708   1
   0   2  26 5115.56 294.483   1
   0   2 -28 10.9610 135.568   1
   0  -2 -28-60.9768 122.414   1
   0   2  28 77.1302 148.690   1
   0  -2  28-227.650 158.321   1
   0   2 -28 122.413 140.696   1
   0  -2 -28 83.5312 133.814   1
   0   2  28 50.6161 130.101   1
   0  -2  28 160.772 140.291   1
   0  -2 -30 7882.91 378.059   1
   0   2 -30 7132.85 382.159   1
   0  -2 -30 7279.42 378.024   1
   0   2 -30 7127.05 383.444   1
   0   2  30 8202.56 379.169   1
   0  -2  30 8166.67 386.595   1
   0  -2  30 6795.64 397.633   1
   0   2  30 7258.08 393.285   1
   0  -2 -32 71.6259 153.874   1
   0   2 -32-17.4457 159.716   1
   0   2 -32 57.8503 164.834   1
   0  -2 -32 7.47621 155.422   1
   0   2  32-88.4752 156.614   1
   0  -2  32-44.3156 161.105   1
   0  -2  32 121.098 189.086   1
   0   2  32-139.397 179.679   1
   0  -2 -34-100.052 177.654   1
   0   2 -34 185.050 175.780   1
   0  -2 -34 184.307 173.765   1
   0   2 -34 290.281 179.605   1
   0   2  34 199.524 171.786   1
   0  -2  34 421.438 177.793   1
   0  -2  34 384.107 209.271   1
   0   2  34-67.0324 205.198   1
   0   2 -36 57.2305 190.684   1
   0  -2 -36 55.0516 213.879   1
   0   2  36 190.589 220.121   1
   0  -2  36-72.7094 220.505   1
   0  -2 -36 194.857 181.794   1
   0   2 -36 55.7609 188.632   1
   0  -2  36-27.4853 184.109   1
   0   2  36 42.6281 181.663   1
   0  -2 -38 3347.47 273.964   1
   0   2 -38 3190.07 280.358   1
   0  -2  38 2406.14 318.719   1
   0   2  38 4168.46 284.821   1
   0  -2  38 3706.60 279.471   1
   0   2 -38 3203.85 294.545   1
   0  -2 -38 3463.55 297.781   1
   0  -4   2 34.2559 31.6379   1
   0  -4   2 8.93790 29.2773   1
   0   4  -2 39.6709 29.6123   1
   0  -4   4 25617.3 1014.71   1
   0   4  -4 23649.6 1014.05   1
   0  -4   4 24638.5 1014.28   1
   0   4  -4 25371.9 1013.89   1
   0  -4   6 153.461 35.3010   1
   0   4  -6 88.0265 33.6905   1
   0  -4   6 41.0230 31.8683   1
   0   4  -6 110.257 31.8476   1
   0   4  -8 3228.15 145.816   1
   0  -4   8 3229.76 146.554   1
   0  -4   8 2795.20 141.782   1
   0   4  -8 2928.64 141.444   1
   0  -4  10 52.5824 47.7785   1
   0   4 -10 64.2066 44.7279   1
   0  -4 -10 86.2196 29.0008   1
   0   4 -10 61.7270 46.6822   1
   0   4  10-23.0310 27.4322   1
   0  -4  10 63.8444 45.7310   1
   0  -4  12 16119.9 660.176   1
   0   4 -12 15595.3 657.699   1
   0  -4 -12 16374.8 646.967   1
   0   4 -12 16136.0 660.334   1
   0  -4  12 15874.3 659.911   1
   0   4  12 14236.8 644.735   1
   0  -4 -12 16072.7 644.488   1
   0   4  14-29.9624 60.4686   1
   0   4 -14-102.369 85.3847   1
   0  -4 -14 16.5829 63.4668   1
   0  -4  14 44.6080 84.8402   1
   0   4  14 114.119 60.2235   1
   0   4 -14 71.4029 79.0114   1
   0  -4 -14-58.2471 51.4289   1
   0  -4  16 13192.9 573.090   1
   0   4 -16 12961.2 569.582   1
   0   4  16 12860.3 558.870   1
   0   4 -16 13390.9 572.929   1
   0  -4  16 13751.3 573.632   1
   0  -4 -16 13905.4 560.651   1
   0   4  16 13001.1 557.397   1
   0  -4 -16 13414.2 554.503   1
   0  -4  18 76.5512 92.4193   1
   0   4  18 100.715 75.4790   1
   0  -4 -18 246.032 78.0036   1
   0  -4  18 295.894 92.5162   1
   0   4  18 187.233 72.8514   1
   0   4 -18 71.5485 85.7317   1
   0  -4  20 12386.8 366.379   1
   0  -4 -20 13993.1 349.891   1
   0   4 -20 15114.1 374.767   1
   0  -4  20 14053.2 369.584   1
   0   4  20 13101.8 344.770   1
   0   4  20 12465.0 347.147   1
   0   4 -22 17.3040 99.3176   1
   0  -4 -22 322.101 75.0365   1
   0  -4 -22 63.8151 90.1483   1
   0   4 -22-66.2270 102.752   1
   0   4  22 10.9248 88.3967   1
   0  -4  22-12.0352 102.132   1
   0   4  22 118.247 96.1578   1
   0  -4  22 6.53250 109.040   1
   0   4 -24 152.239 112.970   1
   0  -4 -24 332.111 96.9681   1
   0  -4 -24 341.021 106.373   1
   0   4 -24 257.969 118.429   1
   0  -4  24 243.039 120.310   1
   0   4  24 384.523 104.362   1
   0  -4  24 371.481 131.952   1
   0  -4 -26-29.8684 108.115   1
   0   4 -26-38.3974 125.212   1
   0  -4  26-43.6671 143.105   1
   0  -4 -26-2.72190 116.428   1
   0   4 -26 42.2492 129.644   1
   0  -4  26-38.7543 130.438   1
   0  -4  28 10733.5 561.344   1
   0  -4 -28 13599.4 547.898   1
   0   4 -28 11067.5 551.666   1
   0   4 -28 11380.8 553.716   1
   0  -4 -28 12054.9 543.310   1
   0  -4  28 12170.3 554.896   1
   0   4  28 12846.0 543.635   1
   0  -4  30-250.239 182.335   1
   0   4  30-184.875 165.179   1
   0   4 -30 117.799 165.474   1
   0  -4 -30 3.25304 144.314   1
   0   4  30-82.7896 145.053   1
   0  -4  30 48.6071 161.630   1
   0  -4 -30 92.5115 140.428   1
   0   4 -30 112.827 158.243   1
   0   4  32 1434.04 205.177   1
   0  -4  32 1667.17 225.520   1
   0   4 -32 1577.79 203.677   1
   0  -4 -32 1675.92 187.680   1
   0  -4  32 1439.41 197.552   1
   0   4  32 1894.84 190.207   1
   0   4 -32 1602.32 204.919   1
   0  -4  34 56.9678 207.619   1
   0   4  34 111.770 193.734   1
   0  -4 -34-34.0072 164.873   1
   0   4 -34-73.1916 176.194   1
   0  -4  34-157.596 177.770   1
   0   4  34-193.271 169.449   1
   0   4 -34 127.700 175.774   1
   0  -4 -34-16.1376 156.169   1
   0   4  36 1307.99 241.300   1
   0  -4  36 1224.22 257.647   1
   0   4 -36 1692.26 228.593   1
   0  -4 -36 1712.96 211.672   1
   0   4  36 1828.52 215.525   1
   0  -4  36 2231.77 227.561   1
   0   4 -36 1975.77 229.671   1
   0  -4 -36 1776.87 216.414   1
   0   6   0 14.3894 24.8707   1
   0   6   0 4.52933 24.8333   1
   0  -6   0-16.0966 24.4073   1
   0  -6   0-37.1062 23.8386   1
   0  -6   2 2967.89 142.326   1
   0  -6  -2 3145.45 136.188   1
   0   6   2 3198.52 136.432   1
   0  -6   2 3170.31 141.653   1
   0  -6  -2 3055.75 135.051   1
   0   6   2 3298.35 136.025   1
   0   6  -2 3432.78 142.646   1
   0  -6   4-15.5862 29.0642   1
   0   6  -4 21.4919 30.5327   1
   0  -6   4 20.5252 29.2037   1
   0   6  -4 28.5073 29.1818   1
   0   6  -6 107987. 4414.15   1
   0  -6   6 111076. 4414.72   1
   0  -6   6 108090. 4413.88   1
   0   6  -6 108501. 4413.06   1
   0   6  -8 24.6154 44.9807   1
   0  -6   8 69.8661 45.5038   1
   0   6  -8 98.1242 44.5593   1
   0  -6   8 70.6275 46.3424   1
   0   6 -10 33308.1 1385.27   1
   0   6 -10 32752.0 1386.50   1
   0  -6  10 35054.6 1388.34   1
   0  -6  10 33951.9 1387.06   1
   0   6  12 44.3312 42.3742   1
   0  -6  12 66.1841 83.4497   1
   0   6 -12 132.707 78.6314   1
   0  -6 -12-20.9068 30.8712   1
   0   6 -12-37.4973 82.7139   1
   0  -6 -12 46.9424 47.3592   1
   0  -6  12-27.6853 84.2393   1
   0   6  14 1494.24 85.5103   1
   0   6 -14 1529.54 113.971   1
   0   6 -14 1335.63 117.667   1
   0  -6  14 1488.95 120.934   1
   0  -6 -14 1569.14 88.5878   1
   0   6  14 1263.48 87.0650   1
   0  -6 -14 1215.26 73.5955   1
   0  -6  16 48.8821 89.6600   1
   0   6  16 61.8733 59.5270   1
   0  -6 -16 15.7340 61.1756   1
   0   6 -16-37.8480 87.3588   1
   0   6  16 24.5600 60.4138   1
   0  -6  16-36.6258 90.2391   1
   0   6 -16-7.08745 82.5339   1
   0  -6  18 9710.55 440.664   1
   0   6 -18 9413.44 435.472   1
   0   6  18 9914.38 420.231   1
   0   6 -18 9418.36 437.810   1
   0  -6  18 9244.31 438.070   1
   0  -6 -18 10393.0 420.820   1
   0   6  18 9867.26 419.996   1
   0   6  20 135.730 77.6664   1
   0  -6  20-21.9265 104.254   1
   0  -6 -20-35.7586 73.1959   1
   0   6 -20 97.9408 97.0464   1
   0  -6  20-39.4057 97.5452   1
   0   6  20 3.52540 76.8177   1
   0   6 -20 42.3269 92.1412   1
   0  -6  22 1607.54 155.326   1
   0  -6 -22 1760.31 110.720   1
   0  -6 -22 1681.43 125.027   1
   0   6 -22 1695.46 149.639   1
   0  -6  22 1701.88 150.861   1
   0   6  22 1748.80 127.357   1
   0   6  22 1832.92 132.366   1
   0  -6 -24 26.6941 81.1235   1
   0   6 -24-69.9277 114.335   1
   0   6  24-121.932 111.632   1
   0  -6  24 48.7576 131.187   1
   0   6 -24-55.2815 121.874   1
   0  -6 -24 22.1961 99.4591   1
   0  -6  24-59.1950 120.558   1
   0   6  24-60.4777 104.408   1
   0  -6 -26 9831.38 425.491   1
   0   6 -26 9245.44 450.481   1
   0  -6 -26 10137.4 436.097   1
   0   6 -26 9056.03 453.058   1
   0  -6  26 9809.67 456.004   1
   0  -6  26 8978.21 458.214   1
   0   6  26 9297.23 442.879   1
   0   6 -28 107.077 146.946   1
   0  -6 -28 179.460 106.307   1
   0   6  28 13.4418 144.450   1
   0  -6  28-22.2019 160.264   1
   0  -6 -28-13.7780 129.219   1
   0   6 -28-47.7009 148.872   1
   0  -6  28 43.9414 149.922   1
   0   6 -30 8925.10 437.831   1
   0   6 -30 8291.62 436.842   1
   0  -6 -30 8876.90 419.257   1
   0  -6  30 9316.93 441.262   1
   0   6  30 8933.93 432.997   1
   0  -6  30 7779.70 449.052   1
   0   6  32-77.4357 168.975   1
   0  -6  32-74.6196 192.801   1
   0  -6 -32 75.4564 155.417   1
   0   6 -32-107.381 174.219   1
   0  -6  32-180.749 177.096   1
   0   6 -32 98.1842 168.550   1
   0  -6  34 283.491 209.939   1
   0   6 -34-86.1086 184.499   1
   0   6 -34 260.994 185.229   1
   0  -6 -34-42.3736 164.453   1
   0  -6  34 132.112 180.795   1
   0  -6  36-325.055 227.803   1
   0   6 -36 32.7851 192.820   1
   0  -6 -36-335.622 121.445   1
   0  -6 -36-232.794 183.834   1
   0   6 -36 29.9240 196.105   1
   0  -6  36 9.91671 193.527   1
   0   8   0 624.475 45.3042   1
   0  -8   0 578.589 43.2409   1
   0  -8   0 533.921 45.0463   1
   0   8   0 564.158 44.7394   1
   0  -8   2 112.349 34.7891   1
   0   8   2 59.9520 27.1811   1
   0   8  -2 23.8168 32.8077   1
   0  -8   2-42.3909 34.6804   1
   0   8   2 2.34177 25.8213   1
   0   8  -2 57.2631 35.1100   1
   0  -8  -2 42.6005 26.5620   1
   0  -8  -2 35.4825 24.2192   1
   0  -8   4 10821.6 456.590   1
   0   8   4 11633.6 445.582   1
   0   8   4 10050.0 444.860   1
   0  -8   4 10412.4 457.462   1
   0   8  -4 10474.2 457.398   1
   0  -8  -4 11085.4 444.548   1
   0   8  -4 11069.9 457.038   1
   0  -8   6-67.4696 52.0161   1
   0   8  -6 1.56954 49.0164   1
   0  -8   6 20.3705 51.6794   1
   0   8  -6-18.3187 53.4639   1
   0   8  -8 141778. 5787.21   1
   0   8  -8 140439. 5788.34   1
   0  -8   8 145949. 5789.45   1
   0  -8   8 143089. 5787.83   1
   0   8 -10 205.407 86.3050   1
   0   8 -10 93.3505 80.3529   1
   0  -8  10 47.3497 83.6030   1
   0  -8  10 93.1604 87.6269   1
   0   8  12 40378.3 1642.39   1
   0   8 -12 40248.3 1666.90   1
   0   8 -12 40533.4 1668.49   1
   0  -8  12 41559.5 1670.30   1
   0  -8  12 40669.1 1668.70   1
   0   8 -14 14.0686 83.6204   1
   0  -8  14 39.6279 92.1412   1
   0  -8 -14 59.7669 46.5677   1
   0   8 -14 15.1472 87.6903   1
   0  -8 -14-15.5755 33.5815   1
   0   8  14-63.7565 43.8898   1
   0  -8 -16 3140.46 150.731   1
   0  -8  16 3421.51 190.521   1
   0   8 -16 3028.66 185.972   1
   0   8  16 3266.45 150.735   1
   0   8 -16 3090.24 180.892   1
   0  -8  18-48.7206 99.0091   1
   0   8  18 24.3505 62.2961   1
   0   8 -18-11.1753 90.2011   1
   0  -8  18 6.20237 99.5531   1
   0  -8 -18-3.54110 61.8479   1
   0   8 -18-5.90988 96.6173   1
   0  -8 -18-25.1702 42.8293   1
   0  -8  20 7962.41 384.674   1
   0   8 -20 7901.92 379.191   1
   0   8  20 8602.34 358.108   1
   0  -8 -20 7528.65 346.345   1
   0   8 -20 8058.31 386.363   1
   0  -8  20 8794.99 389.629   1
   0  -8 -20 8685.71 355.860   1
   0  -8  22-139.940 122.004   1
   0   8  22-39.2282 90.0647   1
   0  -8  22-52.6044 118.577   1
   0  -8 -22 27.1165 83.8993   1
   0   8 -22 58.0416 114.489   1
   0  -8 -22 65.1192 61.3956   1
   0   8  24 51.0992 109.988   1
   0  -8  24-123.661 138.036   1
   0  -8  24-48.4001 130.017   1
   0   8 -24 14.1773 123.925   1
   0  -8 -24 166.613 102.065   1
   0   8 -24 138.926 129.319   1
   0  -8 -24 3.08005 74.7440   1
   0  -8  26-16.8673 150.621   1
   0   8  26 24.1331 127.223   1
   0   8 -26 113.241 134.515   1
   0  -8  26 214.119 146.913   1
   0   8  26 25.1982 122.820   1
   0  -8 -26-64.3932 115.403   1
   0   8 -26 74.2005 145.889   1
   0  -8 -26-10.8788 87.1936   1
   0   8 -28 14564.1 765.068   1
   0  -8 -28 17942.3 753.265   1
   0  -8  28 15587.7 775.294   1
   0   8  28 16343.0 756.898   1
   0  -8  28 16497.7 774.848   1
   0   8 -30 57.6370 162.003   1
   0   8 -30 57.3314 166.948   1
   0  -8 -30-51.8510 135.969   1
   0   8  30 157.296 149.667   1
   0  -8  30 67.0362 171.902   1
   0  -8 -30-43.9295 107.809   1
   0  -8  30-170.267 181.556   1
   0   8  30 143.682 148.424   1
   0  -8  32 744.806 195.287   1
   0   8  32 1190.68 174.612   1
   0  -8 -32 1195.24 164.671   1
   0   8 -32 682.630 193.426   1
   0  -8  32 871.388 208.967   1
   0   8  32 778.833 175.030   1
   0   8 -32 1002.23 191.541   1
   0   8  34-17.8343 164.143   1
   0  -8  34-407.919 196.156   1
   0   8 -34-117.755 184.911   1
   0  -8 -34 99.1784 158.539   1
   0   8  34 133.117 173.577   1
   0  -8  34-292.454 210.057   1
   0   8 -34 134.458 185.297   1
   0  -8  36 1264.11 222.823   1
   0   8 -36 820.008 221.174   1
   0   8 -36 978.800 220.541   1
   0  -8  36 1007.81 260.051   1
   0 -10   0-31.7716 48.4449   1
   0 -10   0-113.964 54.1394   1
   0  10   0-28.6965 52.6618   1
   0 -10  -2 1261.05 78.7487   1
   0 -10   2 1149.58 88.3789   1
   0  10  -2 1219.34 89.0777   1
   0 -10  -2 1372.50 75.6716   1
   0  10   2 1370.32 80.8110   1
   0 -10   2 1159.48 86.8094   1
   0 -10  -4-39.2086 38.3835   1
   0 -10   4-83.6948 67.4979   1
   0  10  -4-8.16133 64.9212   1
   0  10   4-96.5373 46.8527   1
   0 -10   4 5.25700 67.6130   1
   0 -10  -6 10351.4 451.177   1
   0 -10   6 10122.3 472.616   1
   0  10   6 12047.3 452.037   1
   0 -10   6 10647.6 471.081   1
   0 -10  -6 10726.9 452.443   1
   0  10  -6 11228.0 472.037   1
   0  10   6 10946.2 450.027   1
   0 -10   8-17.7249 89.0469   1
   0 -10   8 149.877 86.7727   1
   0  10  -8 229.704 84.0745   1
   0 -10  10 156571. 6463.27   1
   0 -10  10 156223. 6460.71   1
   0  10 -10 164870. 6460.86   1
   0 -10  12-21.4107 95.7100   1
   0  10 -12-4.74901 82.2151   1
   0 -10  12-54.9850 89.8285   1
   0 -10  14 942.232 111.853   1
   0  10 -14 832.790 103.821   1
   0  10  14 897.563 54.6372   1
   0  10  14 928.599 114.827   1
   0 -10  14 871.677 114.012   1
   0  10 -16-35.9759 88.3236   1
   0  10  16 15.0102 45.8146   1
   0  10  16 81.4562 104.538   1
   0 -10 -16-29.4763 42.3521   1
   0 -10  16 31.6524 99.7883   1
   0 -10  18 13405.0 631.750   1
   0  10 -18 14316.4 630.653   1
   0  10  18 15530.4 602.058   1
   0 -10 -18 14938.4 599.310   1
   0 -10 -18 13453.7 596.215   1
   0 -10  18 14941.6 637.537   1
   0  10  18 15057.2 617.959   1
   0  10  20-6.77535 73.1433   1
   0 -10  20 52.0527 114.248   1
   0  10 -20 201.860 106.590   1
   0 -10 -20 2.84074 51.9901   1
   0 -10 -20-37.9661 65.2456   1
   0 -10  20-39.3710 119.014   1
   0 -10 -22 3349.30 167.598   1
   0 -10 -22 3651.35 179.635   1
   0 -10  22 3602.71 227.448   1
   0 -10  22 3428.72 226.184   1
   0  10  22 3827.06 187.848   1
   0  10  24 26.1901 104.545   1
   0 -10  24 69.2694 144.206   1
   0  10 -24 121.992 134.402   1
   0 -10  24 79.9829 139.564   1
   0  10 -24 15.4842 136.460   1
   0 -10 -24 182.051 94.6973   1
   0 -10 -24 17.4928 71.1164   1
   0  10 -26 2122.09 200.545   1
   0 -10 -26 2457.27 141.919   1
   0  10 -26 2387.64 205.434   1
   0 -10 -26 2396.17 159.335   1
   0 -10  26 2125.73 203.633   1
   0 -10  26 2306.65 212.835   1
   0  10  26 2258.28 168.976   1
   0 -10  28-28.4876 171.482   1
   0  10  28 60.8853 128.376   1
   0  10 -28-42.1054 152.015   1
   0 -10 -28-30.0657 93.7162   1
   0  10 -28-21.7201 162.158   1
   0 -10  28 8.99034 166.485   1
   0  10 -30 5651.53 336.980   1
   0 -10 -30 6622.21 292.642   1
   0  10 -30 5719.47 340.924   1
   0 -10  30 6135.54 349.355   1
   0 -10  30 5375.06 350.044   1
   0  10  30 5713.95 309.934   1
   0 -10  32-49.4291 204.595   1
   0  10  32 172.405 147.204   1
   0 -10 -32 31.0824 119.523   1
   0  10 -32-4.89344 180.272   1
   0  10 -32 390.653 193.537   1
   0 -10  32-179.361 202.129   1
   0 -10  34-124.386 267.931   1
   0  10  34 66.6654 158.945   1
   0 -10 -34 153.615 141.165   1
   0  10 -34 194.375 231.703   1
   0  10 -34-233.042 224.634   1
   0 -10  34-146.488 226.305   1
   0 -10  36-128.344 245.225   1
   0  10 -36-5.66931 203.570   1
   0 -10  36-324.945 219.751   1
   0 -10 -36-203.953 172.070   1
   0  10 -36-68.7889 211.592   1
   0 -10 -36 7.01049 159.472   1
   0 -12   0 15105.9 683.256   1
   0  12   0 16575.5 684.321   1
   0 -12   0 16348.9 682.130   1
   0  12   0 17539.3 685.564   1
   0 -12   2-98.8043 74.7225   1
   0 -12  -2 55.7077 57.6475   1
   0  12  -2 80.5176 75.4410   1
   0  12   2 88.0501 66.1633   1
   0  12  -2 93.3831 76.3631   1
   0 -12   2-87.2377 80.7729   1
   0  12   2 10.5037 62.8769   1
   0 -12  -4 960.522 69.9846   1
   0 -12   4 970.609 97.6013   1
   0  12   4 1020.62 79.7429   1
   0  12   4 1052.44 74.5461   1
   0  12  -4 763.194 100.117   1
   0 -12   4 810.589 102.871   1
   0  12  -4 1075.63 101.816   1
   0  12   6-15.9562 43.2258   1
   0  12  -6 8.97602 87.8906   1
   0 -12   6 182.347 89.8767   1
   0 -12  -6 9.38021 49.9194   1
   0 -12  -6 19.9951 47.1395   1
   0  12   6-16.8000 52.9859   1
   0 -12   6 105.816 82.3272   1
   0  12  -6 72.2999 80.7515   1
   0  12  -8 15472.4 615.367   1
   0  12  -8 15049.0 619.775   1
   0 -12  -8 14556.7 596.106   1
   0 -12   8 14702.5 614.654   1
   0 -12  -8 13086.0 587.061   1
   0 -12   8 14570.2 618.774   1
   0  12   8 14819.6 586.252   1
   0 -12  10 101.629 93.8360   1
   0  12 -10-2.64744 93.1685   1
   0  12 -10 173.286 86.1558   1
   0 -12  10 106.480 90.9560   1
   0  12 -12 29483.1 1262.84   1
   0  12 -12 30855.0 1259.65   1
   0 -12  12 29572.5 1259.85   1
   0 -12  12 31200.7 1266.11   1
   0  12 -14-51.7004 99.9984   1
   0 -12  14-143.337 102.152   1
   0  12 -14 55.6772 103.818   1
   0 -12  14-3.22684 105.224   1
   0  12 -16 6069.28 299.400   1
   0 -12  16 6373.23 310.202   1
   0  12 -16 5839.39 303.427   1
   0  12  18 127.722 132.387   1
   0  12 -18 100.081 114.187   1
   0 -12  18 25.8695 120.891   1
   0  12 -18 162.792 108.068   1
   0 -12  18-79.3535 115.795   1
   0  12  18-67.6093 53.2796   1
   0  12 -20 16954.7 735.904   1
   0  12  20 17789.5 732.271   1
   0  12 -20 16294.2 737.783   1
   0 -12  20 18303.7 748.968   1
   0 -12 -20 15233.5 694.831   1
   0 -12  20 17026.7 741.076   1
   0  12  20 18763.9 701.137   1
   0 -12  22-28.5100 146.171   1
   0 -12  22 166.616 141.663   1
   0  12  22 73.6311 83.0106   1
   0  12  22-138.402 165.359   1
   0 -12 -22 132.728 74.0300   1
   0  12 -22-46.5289 134.541   1
   0 -12 -24 88.1391 82.7166   1
   0  12  24 127.614 98.0757   1
   0 -12  24 38.3142 151.669   1
   0  12  24-130.253 170.852   1
   0 -12 -26-1.53417 95.3773   1
   0 -12  26-4.54685 160.894   1
   0  12  26 125.724 105.560   1
   0  12 -26-33.0708 150.607   1
   0 -12 -26 51.6070 89.9066   1
   0 -12  26-71.9069 163.794   1
   0  12  26 201.737 173.162   1
   0  12  28 3868.04 229.182   1
   0 -12  28 3890.91 282.768   1
   0  12 -28 3882.52 270.264   1
   0 -12 -28 4255.64 222.465   1
   0 -12 -28 4565.37 219.421   1
   0  12  28 4811.33 271.286   1
   0 -12  28 4186.98 284.340   1
   0 -12  30-10.3942 189.757   1
   0  12  30-9.86850 123.847   1
   0  12 -30 171.735 169.344   1
   0 -12 -30 98.7525 117.701   1
   0 -12 -30-143.929 115.382   1
   0 -12  30-40.2069 187.144   1
   0  12  30 103.661 173.363   1
   0  12 -32 304.557 192.845   1
   0 -12 -32 470.788 133.317   1
   0 -12  32 475.981 210.075   1
   0 -12  32 805.251 221.481   1
   0  12  32 518.714 140.774   1
   0  12 -34-144.298 204.065   1
   0 -12 -34-32.5683 150.028   1
   0 -12 -34-84.8311 146.746   1
   0 -12  34-98.9490 211.599   1
   0  12  34-150.929 140.734   1
   0 -12  34 265.032 223.261   1
   0  14   0 135.977 75.4974   1
   0 -14   0 54.3827 70.3749   1
   0  14   2 11714.5 480.308   1
   0  14  -2 10991.7 486.567   1
   0 -14  -2 12151.2 477.627   1
   0  14   2 11414.7 480.731   1
   0 -14   2 10798.1 484.273   1
   0  14  -2 11268.5 486.696   1
   0 -14   2 9960.35 485.355   1
   0  14   4 26.5636 58.0241   1
   0 -14   4 66.4819 87.4372   1
   0 -14  -4-73.4329 55.6888   1
   0 -14   4-125.392 80.9979   1
   0  14  -4-130.665 86.0194   1
   0  14  -4-23.4814 78.1527   1
   0  14   4 33.2217 65.1775   1
   0  14  -6 1306.81 115.425   1
   0  14   6 1340.75 83.2093   1
   0  14  -6 1439.72 121.391   1
   0  14   6 1375.49 90.9567   1
   0 -14   6 1291.20 113.981   1
   0 -14  -6 1442.09 84.8239   1
   0 -14   6 1207.67 122.232   1
   0  14   8-28.9425 38.6508   1
   0 -14   8 28.4006 94.4811   1
   0  14  -8-22.0083 92.0094   1
   0 -14  -8 16.0221 60.5050   1
   0  14  -8-133.050 88.0904   1
   0 -14   8 54.0380 85.1836   1
   0 -14  10 7698.38 365.291   1
   0  14  10 8544.81 331.776   1
   0  14 -10 8268.44 364.850   1
   0  14 -10 8031.12 370.316   1
   0  14  10 7442.37 326.773   1
   0 -14  10 7700.64 371.078   1
   0 -14  12-14.9906 100.734   1
   0  14 -12-141.390 96.4183   1
   0  14 -12-12.6166 100.347   1
   0 -14  12-13.2571 106.618   1
   0 -14  14 743.025 123.824   1
   0  14 -14 727.200 114.797   1
   0  14 -14 518.443 119.939   1
   0 -14  14 751.883 127.669   1
   0  14 -16-31.9059 109.456   1
   0 -14  16-41.6822 124.925   1
   0  14 -16 113.165 116.694   1
   0  14 -18 28035.7 1190.50   1
   0 -14  18 29279.8 1201.72   1
   0  14 -18 27564.6 1193.47   1
   0 -14  20-117.230 147.160   1
   0  14 -20 118.618 130.083   1
   0 -14  20-3.88854 138.958   1
   0  14  20 68.0298 61.7757   1
   0  14 -20 11.7797 139.881   1
   0  14  20 99.2102 124.874   1
   0  14 -22 4198.06 239.067   1
   0 -14  22 4136.32 255.650   1
   0  14 -22 3571.87 241.437   1
   0 -14  22 3901.50 248.531   1
   0  14  22 3512.49 178.021   1
   0  14  22 2996.70 243.235   1
   0 -14  24-73.3877 161.670   1
   0  14  24-44.7389 199.579   1
   0  14 -24-21.5611 152.660   1
   0  14  24-43.4867 81.8144   1
   0 -14  24-118.721 159.606   1
   0 -14 -26 2183.55 140.472   1
   0 -14  26 2010.93 212.147   1
   0  14  26 2012.50 137.169   1
   0  14 -26 2375.18 203.171   1
   0 -14 -26 1866.81 118.873   1
   0  14 -26 2121.05 208.228   1
   0  14  26 2235.55 241.093   1
   0 -14  26 2186.56 220.500   1
   0  14 -28 18.9825 168.341   1
   0 -14  28 55.0525 178.575   1
   0  14  28 64.6368 100.715   1
   0 -14  28 176.579 183.888   1
   0 -14 -28 64.9073 90.1485   1
   0 -14 -28 120.021 118.351   1
   0  14  28-31.6570 209.695   1
   0  14 -30 832.510 194.880   1
   0 -14  30 812.872 203.571   1
   0  14  30 703.039 117.614   1
   0  14 -30 639.899 179.606   1
   0 -14  30 702.474 205.889   1
   0 -14 -30 763.022 114.769   1
   0 -14 -30 479.565 142.267   1
   0  14  30 683.693 223.963   1
   0  14 -32-134.550 190.914   1
   0 -14  32 194.188 206.759   1
   0  14  32 53.2863 114.991   1
   0  14 -32-30.5565 182.689   1
   0 -14 -32 40.8262 123.087   1
   0  14  32 110.798 215.947   1
   0 -14 -32 111.930 155.569   1
   0 -14  32 149.022 210.669   1
   0  16   2-58.3505 73.1740   1
   0 -16   2-62.1329 97.3082   1
   0  16  -2-40.8669 91.3801   1
   0 -16   2-2.20033 85.7608   1
   0 -16  -2 24.9856 67.9603   1
   0  16  -2 51.0011 88.4300   1
   0  16   2 185.525 80.3608   1
   0  16   4 300.306 69.7602   1
   0 -16   4 223.357 100.422   1
   0  16  -4 258.217 95.1969   1
   0 -16   4 270.111 90.5158   1
   0 -16  -4 404.380 67.4640   1
   0  16   4 245.920 78.1224   1
   0  16  -4 459.693 93.7326   1
   0  16   6-75.7162 60.7546   1
   0 -16  -6-30.6881 72.1983   1
   0  16  -6 71.3820 95.7895   1
   0 -16  -6-49.4517 60.4338   1
   0 -16   6 31.8586 92.0305   1
   0  16  -6 101.032 91.3035   1
   0 -16   8 2602.61 182.091   1
   0  16   8 3071.95 156.006   1
   0  16  -8 3024.12 183.319   1
   0 -16  -8 2830.84 154.759   1
   0 -16  -8 3047.05 153.734   1
   0  16   8 3251.19 146.093   1
   0  16  -8 3460.96 192.662   1
   0  16 -10-78.1601 103.399   1
   0 -16  10 196.461 110.645   1
   0  16  10-84.5400 61.9864   1
   0 -16 -10 1.59574 102.711   1
   0 -16 -10-75.3305 54.4006   1
   0  16 -10 69.1205 111.437   1
   0  16  10 8.07691 40.0087   1
   0  16  12 2774.84 131.519   1
   0 -16  12 2838.32 188.468   1
   0  16  12 2868.45 136.957   1
   0  16 -12 3134.11 187.752   1
   0  16 -12 3140.84 197.955   1
   0  16 -14 7.31811 120.631   1
   0  16 -14-9.71268 112.135   1
   0 -16  14 31.3330 120.482   1
   0 -16  16 14020.0 659.884   1
   0  16 -16 15792.6 659.595   1
   0  16 -16 14783.4 664.611   1
   0  16 -18 76.4132 142.975   1
   0  16 -18 187.816 133.693   1
   0  16 -20 7779.20 389.382   1
   0 -16  20 7442.01 389.588   1
   0  16 -20 7639.42 381.784   1
   0 -16  22 104.724 156.097   1
   0  16 -22-166.871 155.936   1
   0  16 -22 11.9454 144.681   1
   0 -16  24 92.3804 165.812   1
   0  16  24 11.2089 112.788   1
   0  16  24 46.2502 53.7702   1
   0  16 -24-247.712 168.668   1
   0  16 -26-35.6031 156.069   1
   0 -16  26-151.409 175.963   1
   0  16  26 16.0858 174.250   1
   0  16 -26-66.9234 167.699   1
   0  16  26-95.2355 71.7060   1
   0  16  28 980.923 96.5232   1
   0  16 -28 1121.11 195.551   1
   0  16 -28 989.618 190.729   1
   0 -16  28 871.257 201.091   1
   0 -16  30 38.1165 192.463   1
   0  16 -30-68.6586 177.881   1
   0  16 -30 87.5551 183.620   1
   0  16  30 150.713 223.889   1
   0  16  30 91.0001 90.1514   1
   0  16  32 334.949 101.643   1
   0  16 -32 212.360 202.132   1
   0  16 -32 546.341 196.357   1
   0 -16 -32 343.309 74.7020   1
   0  16  32 291.076 231.183   1
   0 -16 -32 168.648 110.733   1
   0 -18   0 179.591 99.5938   1
   0 -18   0 57.3104 87.1295   1
   0  18   0 140.489 92.3409   1
   0  18   2 6424.70 307.211   1
   0  18  -2 6414.51 314.407   1
   0  18   2 6410.15 305.802   1
   0  18  -2 6508.84 317.384   1
   0 -18   2 6406.44 320.243   1
   0 -18   2 6398.56 312.984   1
   0 -18  -2 7352.19 305.021   1
   0  18   4 9.55880 76.6596   1
   0 -18   4 102.271 109.543   1
   0  18  -4 151.955 103.975   1
   0 -18   4-43.2362 97.0574   1
   0 -18  -4 68.5453 73.4580   1
   0  18  -4 21.4134 98.4691   1
   0  18   4 32.4875 84.5834   1
   0  18  -6 832.620 120.721   1
   0  18   6 851.733 86.6099   1
   0 -18   6 639.211 128.683   1
   0  18  -6 811.736 124.580   1
   0 -18  -6 985.519 99.0271   1
   0 -18   6 740.192 121.782   1
   0 -18  -6 944.076 89.0158   1
   0  18   8-44.3199 79.1766   1
   0  18  -8 2.97616 107.341   1
   0  18   8-45.5449 62.0733   1
   0 -18  -8-127.834 77.1285   1
   0 -18   8-43.0866 121.258   1
   0  18  -8 105.681 117.697   1
   0 -18   8-15.7770 112.936   1
   0 -18  -8-58.2604 77.6001   1
   0  18  10 4786.29 219.312   1
   0 -18  10 4727.92 259.309   1
   0  18 -10 4972.58 257.848   1
   0  18 -10 4979.40 265.898   1
   0  18  10 5022.77 209.065   1
   0 -18  10 4688.68 270.423   1
   0 -18 -10 3926.93 213.676   1
   0 -18 -10 4510.13 234.693   1
   0  18  12-39.9166 68.0479   1
   0 -18  12-80.1311 127.398   1
   0  18 -12 145.357 120.936   1
   0  18 -12 126.419 130.703   1
   0  18  12 25.2450 47.9544   1
   0 -18  12 105.694 142.072   1
   0  18  14-2.03898 59.2631   1
   0 -18  14 129.109 137.113   1
   0  18 -14 79.6684 128.751   1
   0  18  14 7.03698 50.9065   1
   0 -18  14 133.132 152.080   1
   0  18 -14-136.572 141.062   1
   0 -18  16 120.400 146.990   1
   0  18 -16 72.8487 135.841   1
   0  18 -16 16.7501 146.006   1
   0 -18  16-13.4961 163.048   1
   0  18 -18 6511.10 348.109   1
   0 -18  18 6928.83 370.827   1
   0  18 -18 6601.59 359.157   1
   0  18 -20 96.1832 148.522   1
   0 -18  20-138.019 161.724   1
   0  18 -20-76.9880 160.154   1
   0 -18  20-282.553 176.847   1
   0 -18  22 2243.57 218.675   1
   0  18 -22 2420.16 205.996   1
   0  18 -22 2264.33 219.949   1
   0 -18  22 2278.15 235.820   1
   0 -18  24 38.1411 172.783   1
   0  18 -24-87.5963 171.380   1
   0 -18  24 152.693 192.249   1
   0  18 -26 425.322 171.343   1
   0 -18  26 512.161 188.487   1
   0  18 -26 241.279 178.412   1
   0 -18  26 549.021 200.971   1
   0  18 -28-48.7063 179.748   1
   0 -18  28-51.8301 203.701   1
   0  18 -28-51.8736 185.003   1
   0 -18  28-31.5498 195.947   1
   0  18 -30 822.112 199.234   1
   0  18  30 593.144 64.5136   1
   0  18 -30 957.991 214.405   1
   0 -18  30 619.940 227.375   1
   0  18  30 338.240 137.669   1
   0 -20   0 7341.63 363.700   1
   0  20   0 6858.23 353.072   1
   0 -20   2 193.998 126.432   1
   0 -20   2-155.945 113.846   1
   0 -20  -2-124.666 98.0618   1
   0  20  -2-185.156 115.644   1
   0  20   2 90.3655 105.151   1
   0  20  -2 162.138 113.374   1
   0  20   2 114.989 99.4063   1
   0  20  -4 634.627 129.872   1
   0 -20  -4 476.920 101.306   1
   0 -20   4 650.382 128.232   1
   0  20   4 210.020 97.4185   1
   0 -20   4 325.437 133.378   1
   0 -20   6 60.4675 136.605   1
   0 -20  -6 116.296 103.167   1
   0  20  -6-42.9526 126.660   1
   0  20  -6 174.698 117.738   1
   0  20   6-30.7016 87.1025   1
   0 -20  -6 76.4239 88.6430   1
   0 -20   6-144.723 123.834   1
   0 -20  -8 4506.63 209.364   1
   0 -20   8 4051.48 245.626   1
   0  20   8 3951.60 209.046   1
   0  20  -8 3583.57 236.362   1
   0 -20  -8 3657.02 208.957   1
   0 -20   8 3976.57 257.384   1
   0  20  -8 3828.93 249.560   1
   0  20   8 4447.91 202.771   1
   0  20  10-49.7299 88.6459   1
   0  20 -10-64.3125 127.746   1
   0 -20  10 38.2666 152.462   1
   0 -20 -10 85.3030 87.2242   1
   0 -20  10 47.4342 137.321   1
   0  20 -10 124.088 139.048   1
   0  20  10 80.2355 67.4576   1
   0 -20 -12 3105.10 186.983   1
   0 -20  12 4963.86 276.040   1
   0  20  12 3857.08 193.118   1
   0  20 -12 4228.96 245.912   1
   0 -20  12 3920.06 256.993   1
   0  20 -12 4291.66 261.149   1
   0  20  12 4521.93 183.040   1
   0 -20 -12 2931.26 259.773   1
   0  20  14-17.9929 66.4244   1
   0  20 -14 14.8208 142.089   1
   0 -20  14 103.406 149.094   1
   0  20 -14 39.1538 153.997   1
   0  20  14-8.10279 65.4771   1
   0 -20  14 163.407 168.942   1
   0  20 -16 496.032 170.464   1
   0  20 -16 725.812 158.463   1
   0 -20  16 546.184 169.039   1
   0 -20  16 638.136 188.036   1
   0 -20  18 156.870 184.643   1
   0  20 -18 51.6267 171.700   1
   0  20 -18 12.1460 154.653   1
   0  20 -20 5188.81 333.226   1
   0 -20  20 6113.88 354.378   1
   0  20 -20 5875.69 327.749   1
   0 -20  22-289.500 199.367   1
   0  20 -22 244.739 163.318   1
   0 -20  22 166.309 176.369   1
   0  20 -22-119.442 177.694   1
   0 -20  24-147.411 200.145   1
   0 -20  24 143.452 185.834   1
   0  20 -24 87.3245 182.338   1
   0 -20  26-183.334 215.693   1
   0 -20  26 103.583 190.709   1
   0 -20  28 1227.94 244.509   1
   0  20 -28 1058.12 206.955   1
   0 -20  28 1037.36 220.295   1
   0  20 -28 978.743 216.735   1
   0 -22   0 27.6227 138.144   1
   0  22   0-66.7099 122.310   1
   0 -22   0-124.352 122.000   1
   0  22   2 1909.13 169.557   1
   0  22  -2 2000.66 175.246   1
   0  22  -2 2033.81 183.814   1
   0  22   2 2336.70 171.013   1
   0 -22  -2 2373.71 167.619   1
   0 -22   2 2543.44 183.291   1
   0 -22   2 2169.83 195.825   1
   0  22   4-35.0396 108.098   1
   0 -22   4-31.9115 148.854   1
   0  22  -4-3.72786 137.322   1
   0  22  -4-34.6749 130.994   1
   0 -22   4-163.075 138.378   1
   0 -22  -4 61.1713 110.613   1
   0  22  -6 268.239 138.440   1
   0  22   6 471.159 108.162   1
   0 -22  -6 395.461 127.763   1
   0 -22   6 406.629 159.061   1
   0 -22  -6 439.785 108.830   1
   0  22  -6 115.859 149.847   1
   0 -22   6 387.825 147.524   1
   0  22   8-24.5774 90.2087   1
   0 -22   8-213.777 166.489   1
   0 -22  -8-41.6051 114.011   1
   0 -22   8 97.2800 146.397   1
   0  22  -8 177.176 140.761   1
   0  22   8 81.7027 104.715   1
   0  22  -8-8.41998 153.888   1
   0  22 -10 11164.2 510.336   1
   0  22 -10 9863.30 491.275   1
   0  22  10 9801.20 453.308   1
   0 -22 -10 9166.64 455.851   1
   0 -22  10 10663.1 514.479   1
   0  22  10 11823.8 451.487   1
   0 -22  12 37.2792 160.767   1
   0 -22 -12 13.1832 191.042   1
   0 -22  12 107.283 178.325   1
   0 -22 -12 76.6729 89.4374   1
   0  22 -12 83.2939 167.268   1
   0  22  12 100.942 67.0216   1
   0  22  12-49.7252 88.1090   1
   0  22 -12 18.9252 147.247   1
   0  22 -14 47.4225 151.200   1
   0  22  14 60.0559 73.7493   1
   0  22 -14-187.432 173.848   1
   0 -22  14 182.919 182.546   1
   0  22  14 43.2565 68.3385   1
   0 -22  14 52.0168 166.741   1
   0  22  16-4.32793 53.1563   1
   0  22 -16 8.23294 159.339   1
   0 -22  16-157.997 174.446   1
   0 -22  16-37.0430 185.165   1
   0  22 -16 109.035 174.883   1
   0  22  16-4.08124 52.8932   1
   0 -22  18 1126.07 215.362   1
   0  22 -18 1249.91 202.646   1
   0 -22  18 1331.13 205.135   1
   0  22 -18 1190.72 188.632   1
   0  22 -20 68.1687 180.291   1
   0 -22  20 62.6247 200.351   1
   0  22 -20 83.7734 169.732   1
   0  22 -22 717.861 182.898   1
   0 -22  22 181.665 194.805   1
   0  22 -22 436.200 201.251   1
   0 -22  24 36.7110 213.401   1
   0  22 -24-186.459 183.840   1
   0 -22  24 141.652 197.645   1
   0  22 -24-77.3973 193.523   1
   0 -22  26 408.831 236.450   1
   0 -22  26 710.089 216.688   1
   0  22 -26 567.740 213.351   1
   0 -24   0 2069.96 181.464   1
   0  24   0 1742.99 175.208   1
   0 -24   0 1788.31 197.324   1
   0  24  -2 61.1640 144.812   1
   0  24   2-25.5613 128.209   1
   0 -24   2-187.012 161.763   1
   0  24  -2-54.2230 137.461   1
   0 -24  -2 61.3405 128.720   1
   0  24   4 71.2341 123.408   1
   0 -24   4 57.3500 167.531   1
   0  24  -4 217.895 155.025   1
   0  24  -4 252.832 145.379   1
   0 -24   4 326.943 150.566   1
   0 -24  -4 227.886 130.539   1
   0  24   6-55.8406 118.575   1
   0  24  -6 113.219 146.223   1
   0  24   6 7.68169 112.393   1
   0 -24  -6 144.588 137.766   1
   0 -24   6 88.5035 170.708   1
   0 -24  -6-54.6146 116.126   1
   0 -24   6 23.2542 156.231   1
   0  24  -6 61.6394 161.354   1
   0  24   8 4100.85 250.988   1
   0  24  -8 4673.38 291.232   1
   0  24  -8 5081.87 314.450   1
   0 -24   8 5534.11 323.836   1
   0 -24  -8 4492.10 265.919   1
   0  24   8 5866.00 255.664   1
   0 -24   8 4784.29 303.228   1
   0  24 -10 135.376 154.771   1
   0  24  10-3.58267 100.900   1
   0  24  10 33.0767 91.3361   1
   0 -24 -10-227.080 122.180   1
   0 -24  10 56.3145 184.481   1
   0 -24  10-17.1250 169.449   1
   0  24 -10-73.2168 177.823   1
   0 -24 -10 222.768 130.547   1
   0 -24  12 457.658 186.246   1
   0  24 -12 919.752 176.922   1
   0  24  12 709.522 102.879   1
   0 -24 -12 1132.93 208.301   1
   0 -24 -12 617.634 115.104   1
   0 -24  12 727.049 203.802   1
   0  24 -12 703.095 193.615   1
   0  24  12 881.908 92.3249   1
   0  24 -14 37.7302 163.223   1
   0  24  14 133.244 72.8979   1
   0 -24  14-49.9840 194.445   1
   0  24 -14 257.965 187.128   1
   0 -24  14-55.5387 176.447   1
   0  24 -16 477.633 195.052   1
   0 -24  16 605.634 212.128   1
   0  24  16 142.241 65.6142   1
   0  24 -16-47.6685 168.619   1
   0  24  16 157.905 81.2282   1
   0 -24  16 340.871 188.477   1
   0  24 -18-40.2623 178.613   1
   0 -24  18-318.720 200.895   1
   0  24 -18-11.1266 195.307   1
   0 -24  18-262.910 219.543   1
   0  24 -20 544.917 198.149   1
   0  24 -20 728.582 219.517   1
   0 -24  20 445.081 253.342   1
   0  24 -22-67.0821 181.423   1
   0  24 -22-87.2576 206.598   1
   0 -24  22-42.8397 209.556   1
   0 -24  22-204.815 230.582   1
   0 -26   0 61.2968 171.264   1
   0  26   0-9.54679 144.340   1
   0 -26   0 173.076 153.371   1
   0  26   0-54.6406 151.031   1
   0 -26   2 797.426 193.926   1
   0  26  -2 816.130 165.302   1
   0 -26   2 1054.04 181.040   1
   0 -26  -2 1181.54 163.063   1
   0  26  -2 837.655 178.044   1
   0  26   2 905.311 158.515   1
   0 -26   4-19.7362 185.881   1
   0  26  -4-53.7116 151.506   1
   0  26   4 16.3585 130.069   1
   0 -26   4-15.5087 161.028   1
   0 -26  -4 102.390 138.602   1
   0  26   4 121.664 131.943   1
   0  26  -4 113.458 170.258   1
   0  26   6 661.346 137.177   1
   0 -26  -6 517.561 166.226   1
   0 -26   6 782.751 202.850   1
   0  26   6 547.021 133.721   1
   0  26  -6 481.613 167.692   1
   0  26  -6 688.895 189.731   1
   0 -26   6 669.912 181.223   1
   0 -26   8-164.205 181.219   1
   0  26   8-97.0846 111.043   1
   0 -26   8-238.676 202.129   1
   0 -26  -8 57.6186 148.663   1
   0  26   8 114.899 115.378   1
   0  26  -8-118.216 161.098   1
   0 -26  -8 117.659 130.399   1
   0  26  -8 148.791 181.688   1
   0 -26  10 669.678 197.907   1
   0  26  10 634.827 115.685   1
   0  26 -10 734.715 179.815   1
   0  26  10 985.792 119.948   1
   0 -26 -10 795.954 151.597   1
   0 -26  10 820.377 218.260   1
   0 -26 -10 588.560 149.026   1
   0  26 -10 924.667 207.266   1
   0  26  12-26.5418 86.6052   1
   0  26  12 68.3165 94.5351   1
   0  26 -12 212.966 171.169   1
   0 -26  12-81.9955 190.419   1
   0 -26 -12-46.3895 122.616   1
   0 -26  12-170.369 203.895   1
   0  26 -12-134.727 201.206   1
   0 -26 -12 158.762 202.746   1
   0  26  14-10.8988 81.9891   1
   0  26  14-11.2276 82.9294   1
   0  26 -14 13.1812 171.693   1
   0  26 -14-29.0016 202.136   1
   0 -26  14-103.454 211.383   1
   0 -26 -14 258.759 301.778   1
   0 -26  14-168.926 195.901   1
   0  26 -16 178.074 204.833   1
   0 -26  16-151.397 221.180   1
   0  26  16-0.86885 69.1274   1
   0  26 -16-36.3310 175.622   1
   0  26  16-182.390 98.4768   1
   0 -26  16-30.6586 200.776   1
   0  26 -18 201.047 186.658   1
   0  26 -18 297.168 214.665   1
   0 -26  18 668.243 212.815   1
   0 -26  18 888.042 243.445   1
   0 -28   0 1263.35 193.105   1
   0 -28   0 1500.10 226.384   1
   0  28   0 993.730 188.458   1
   0  28   2 96.3620 142.669   1
   0  28  -2 3.56444 154.391   1
   0 -28   2-32.2235 173.775   1
   0 -28  -2 76.6494 165.407   1
   0 -28   2-196.105 207.781   1
   0  28  -2 106.753 175.461   1
   0  28   2-15.5432 151.451   1
   0  28  -4 192.343 167.516   1
   0  28   4 74.1297 139.144   1
   0  28   4 172.247 150.056   1
   0  28  -4 138.951 190.694   1
   0 -28  -4 112.314 153.625   1
   0 -28   4 85.1592 187.727   1
   0 -28   4 144.241 213.022   1
   0  28  -6 47.7446 200.754   1
   0  28   6-135.829 137.399   1
   0  28   6-48.8574 127.867   1
   0  28  -6 87.0525 173.325   1
   0 -28   6 8.89075 192.092   1
   0 -28   6-115.967 227.899   1
   0 -28  -6-39.7155 177.208   1
   0 -28  -8 364.555 171.489   1
   0 -28   8 604.155 233.433   1
   0  28  -8 396.281 186.236   1
   0  28   8 365.032 122.432   1
   0  28  -8 319.040 212.525   1
   0  28   8 378.567 128.462   1
   0 -28   8 273.778 206.671   1
   0 -28  -8 596.398 151.935   1
   0 -28  10-213.378 230.667   1
   0 -28 -10-285.662 160.115   1
   0  28 -10 64.3374 180.211   1
   0  28  10 97.2053 110.337   1
   0  28 -10-240.620 216.652   1
   0  28  10-43.8764 117.563   1
   0 -28  10-163.908 206.217   1
   0 -28 -10 314.078 154.658   1
   0 -28  12 510.352 214.001   1
   0  28  12 311.889 102.296   1
   0  28 -12 84.4242 181.480   1
   0  28  12 238.089 104.017   1
   0 -28 -12 32.9994 218.389   1
   0 -28 -12 192.009 149.054   1
   0 -28  12 247.307 235.161   1
   0  28 -12 92.1166 212.304   1
   0 -28  14 419.229 213.133   1
   0  28  14-49.0647 88.0311   1
   0  28 -14 101.072 185.533   1
   0 -28 -14 202.020 386.380   1
   0  28  14-3.17216 93.2583   1
   0 -28  14 250.061 238.008   1
   0  28 -14-50.8880 220.139   1
   0 -30   0-118.625 191.071   1
   0 -30   0 68.7080 221.782   1
   0  30   2 545.546 165.703   1
   0  30  -2 747.495 181.082   1
   0 -30   2 1168.26 216.774   1
   0 -30  -2 1087.47 203.697   1
   0 -30   2 518.237 241.277   1
  -1   1  -3 32899.5 1318.24   1
   1  -1   3 32632.7 1318.25   1
   1   1  -3 32989.5 1317.26   1
  -1   1  -3 32200.1 1316.11   1
  -1  -1   3 31286.7 1317.62   1
   1   1  -3 32926.1 1317.65   1
   1  -1   5 24467.2 1000.07   1
  -1   1  -5 24186.1 999.820   1
  -1  -1  -5 24389.9 998.594   1
   1   1  -5 25114.4 999.837   1
   1  -1   5 24749.7 998.414   1
  -1  -1  -5 24332.5 995.886   1
  -1   1  -5 24076.3 998.299   1
   1   1  -5 25403.3 1000.02   1
  -1   1   5 24519.9 997.130   1
  -1  -1   5 25354.3 1000.60   1
   1  -1  -5 23901.7 996.437   1
   1  -1   7 28045.0 1153.96   1
  -1   1  -7 27195.8 1153.25   1
  -1  -1  -7 28635.2 1150.95   1
   1   1  -7 28633.8 1155.98   1
  -1  -1   7 28234.6 1154.83   1
  -1   1   7 28050.5 1152.14   1
   1  -1  -7 30023.0 1152.78   1
   1   1   7 25817.0 1153.18   1
   1  -1   7 27772.8 1155.39   1
  -1  -1  -7 27985.3 1153.45   1
  -1   1  -7 28203.5 1155.76   1
   1  -1  -7 30122.8 1152.91   1
  -1  -1   7 28736.1 1156.53   1
  -1   1   7 28658.1 1153.10   1
   1   1  -7 28589.1 1155.57   1
  -1  -1  -9 66.6070 21.3103   1
  -1   1  -9 76.7606 25.8762   1
   1  -1   9 24.7547 27.0002   1
  -1  -1   9 53.0738 31.3581   1
   1   1  -9 36.7419 28.2824   1
   1  -1  -9 11.7677 25.2931   1
  -1   1   9 48.7521 26.0549   1
   1  -1  -9 3.73868 26.1137   1
  -1  -1   9-3.41180 29.8061   1
  -1   1   9 73.6728 26.5474   1
   1   1  -9 21.0928 29.8122   1
  -1   1  -9 22.9976 28.8048   1
   1   1   9 50.6539 26.9179   1
   1  -1   9 30.7701 27.3775   1
  -1  -1  -9-19.2404 26.6191   1
  -1   1 -11 100.647 35.9245   1
   1  -1  11 50.9747 40.3483   1
  -1  -1 -11 109.011 36.7430   1
  -1  -1 -11 82.9607 38.4864   1
  -1   1 -11 146.524 42.9430   1
   1   1  11 128.703 38.5988   1
   1  -1  11 150.338 42.0418   1
  -1   1  11 147.195 41.1086   1
   1  -1 -11 109.517 37.6063   1
  -1  -1  11 168.282 45.8485   1
   1   1 -11 82.5747 41.6921   1
  -1  -1  11 118.176 42.6264   1
   1   1 -11 132.009 44.4307   1
   1  -1 -11 8.05683 37.6897   1
  -1   1 -13 2204.83 119.765   1
  -1  -1 -13 2349.73 116.590   1
   1  -1 -13 2305.26 121.891   1
   1   1 -13 2213.89 125.795   1
   1   1  13 2026.40 120.089   1
   1  -1  13 1994.01 123.366   1
  -1   1 -13 2183.42 126.842   1
  -1  -1  13 2729.30 131.658   1
  -1   1  13 2215.66 123.715   1
  -1  -1 -13 2267.26 122.390   1
   1   1 -13 2289.47 126.925   1
   1  -1 -13 2297.23 122.805   1
   1   1 -15 3253.01 165.672   1
   1   1  15 3063.95 157.598   1
   1  -1 -15 3144.60 159.861   1
   1  -1  15 2991.43 162.729   1
  -1  -1 -15 3131.73 153.189   1
  -1   1 -15 3051.40 157.855   1
  -1  -1  15 3171.63 167.625   1
   1  -1  15 3009.27 163.390   1
   1   1  15 3141.60 159.160   1
  -1  -1  15 2810.17 166.250   1
  -1   1  15 2932.82 160.987   1
  -1  -1 -15 3097.17 162.322   1
  -1   1 -15 2984.03 166.288   1
   1  -1 -15 3126.14 160.425   1
   1   1 -15 2914.25 164.884   1
   1  -1 -17 4270.75 207.202   1
   1   1 -17 4391.71 212.433   1
   1  -1  17 4210.25 211.834   1
   1   1  17 4407.61 207.537   1
  -1  -1 -17 4349.60 202.269   1
  -1   1 -17 4390.94 207.025   1
   1  -1  17 4007.44 208.696   1
   1   1  17 4283.98 207.187   1
  -1  -1 -17 4345.90 210.291   1
  -1   1 -17 3974.94 212.760   1
  -1   1  17 4278.81 209.651   1
  -1  -1  17 4141.95 213.400   1
  -1  -1  17 4091.01 212.870   1
  -1   1  17 3930.05 208.811   1
   1  -1 -17 4359.66 208.719   1
   1   1 -17 4237.17 211.987   1
  -1  -1  19 148.030 88.3407   1
   1  -1  19 57.4825 102.320   1
   1   1  19-25.3679 81.3304   1
  -1   1  19 41.2274 83.7280   1
  -1  -1 -19 89.8489 84.2783   1
   1  -1 -19 104.261 78.8183   1
   1   1 -19 136.653 83.0596   1
  -1   1  19 73.0456 85.9447   1
   1  -1  19-47.3696 99.9939   1
   1   1  19 111.712 81.5088   1
  -1  -1  19 29.8717 89.5371   1
   1   1 -21 10569.6 494.617   1
   1   1  21 10687.7 493.767   1
   1  -1  21 11211.3 497.387   1
   1  -1 -21 11174.2 493.279   1
  -1   1 -21 11052.7 492.172   1
  -1  -1 -21 11774.6 489.881   1
  -1  -1  21 10658.2 499.599   1
  -1   1  21 10901.1 497.347   1
   1  -1  21 13225.0 500.447   1
   1   1  21 11992.3 494.242   1
  -1   1 -21 10906.4 496.255   1
  -1  -1  21 11437.3 498.068   1
  -1   1  21 10611.3 491.622   1
  -1  -1 -21 11510.6 495.136   1
   1   1 -21 11195.9 496.387   1
   1  -1 -21 11408.6 493.361   1
   1   1  23 11470.4 503.940   1
   1  -1 -23 11131.1 498.855   1
   1   1 -23 11848.6 506.336   1
   1  -1  23 10715.0 505.399   1
  -1  -1 -23 11836.2 497.785   1
  -1   1 -23 11444.5 499.634   1
  -1  -1  23 10973.7 508.834   1
  -1   1  23 11009.4 504.689   1
   1  -1  23 11300.0 502.378   1
   1   1  23 11592.7 500.531   1
  -1  -1 -23 11245.7 502.373   1
  -1   1  23 11195.6 499.526   1
  -1   1 -23 11140.4 504.478   1
  -1  -1  23 10659.4 501.504   1
   1   1 -23 11516.1 503.556   1
   1  -1 -23 11525.2 499.931   1
   1   1  25 6608.53 326.903   1
   1  -1  25 6147.49 327.144   1
   1  -1 -25 6446.82 320.844   1
   1   1 -25 6552.56 324.888   1
  -1   1 -25 6418.14 317.698   1
  -1  -1 -25 6734.44 317.208   1
  -1  -1  25 5938.80 330.179   1
  -1   1  25 6498.84 330.110   1
   1   1  25 7027.64 322.090   1
   1  -1  25 7055.71 324.915   1
  -1   1 -25 6586.88 325.955   1
  -1   1  25 6154.89 317.183   1
  -1  -1 -25 6564.83 323.837   1
  -1  -1  25 6310.82 322.156   1
   1   1 -25 6417.47 320.911   1
   1  -1 -25 6444.47 317.895   1
  -1   1 -27 1520.52 152.284   1
  -1  -1 -27 1576.79 153.276   1
   1   1 -27 1520.33 162.304   1
   1  -1 -27 1440.63 154.228   1
   1   1 -27 1481.92 158.340   1
  -1  -1 -27 1658.63 166.722   1
  -1   1 -27 1599.68 168.582   1
  -1   1  27 1581.11 161.606   1
  -1  -1  27 1586.31 162.031   1
   1  -1  27 1402.90 173.813   1
   1  -1 -27 1672.73 162.947   1
  -1   1  27 1555.43 174.243   1
   1   1  27 1745.00 173.997   1
  -1  -1  27 1189.84 174.688   1
   1   1  27 1578.08 161.045   1
   1  -1  27 1638.57 164.829   1
   1  -1 -29 40.4539 138.304   1
   1   1 -29-38.8040 147.402   1
  -1   1 -29 93.6098 134.877   1
  -1  -1 -29 66.0594 136.902   1
  -1   1 -29-247.463 154.011   1
   1  -1 -29 3.30518 133.800   1
  -1  -1 -29 53.7130 144.785   1
   1   1 -29-70.2100 137.402   1
   1  -1  29 4.32112 163.014   1
  -1   1  29 307.578 159.528   1
  -1  -1  29-154.710 163.581   1
   1   1  29 78.1644 155.466   1
   1   1  29 73.8394 141.176   1
  -1   1  29 54.1281 139.001   1
  -1  -1  29 141.467 145.820   1
   1  -1  29-21.7133 141.278   1
  -1  -1 -31 1283.54 178.433   1
  -1   1 -31 1142.71 173.679   1
   1  -1 -31 1203.92 177.554   1
   1   1 -31 1469.40 185.652   1
   1   1  31 1466.17 180.513   1
  -1   1  31 1138.83 174.600   1
   1  -1  31 1386.04 181.037   1
  -1  -1  31 1201.51 176.021   1
  -1  -1 -31 1199.97 177.430   1
   1   1 -31 1316.05 176.071   1
  -1   1 -31 1232.63 181.972   1
   1  -1 -31 1200.70 171.406   1
  -1  -1  31 1130.71 203.997   1
   1  -1  31 1035.74 203.399   1
   1   1  31 1065.90 196.637   1
  -1   1  31 1495.66 199.425   1
   1   1 -33 3870.58 281.678   1
   1  -1 -33 4119.00 278.513   1
  -1  -1 -33 4371.67 274.037   1
  -1   1 -33 3988.02 275.814   1
   1   1  33 4020.25 297.332   1
  -1   1  33 3733.35 293.853   1
  -1  -1  33 3647.25 295.810   1
   1  -1  33 3515.96 297.194   1
   1   1  33 4703.57 277.383   1
  -1   1  33 4662.07 270.882   1
   1  -1  33 4987.07 282.804   1
  -1  -1 -33 4141.57 276.757   1
  -1  -1  33 4249.61 273.596   1
  -1   1 -33 3874.27 273.947   1
   1  -1 -33 3578.74 262.530   1
   1   1 -33 3508.62 265.863   1
   1  -1 -35 2559.80 242.052   1
   1   1 -35 1934.76 244.025   1
  -1   1 -35 2575.81 243.901   1
  -1  -1 -35 2308.08 230.123   1
   1   1  35 2626.11 269.866   1
   1   1  35 3151.54 243.000   1
   1  -1  35 2988.14 240.640   1
  -1   1  35 2609.16 227.214   1
  -1  -1  35 2780.18 233.123   1
  -1  -1  35 2021.29 256.268   1
  -1   1  35 2056.52 255.352   1
   1  -1  35 2026.35 267.195   1
  -1   1 -35 2728.91 242.386   1
   1  -1 -35 2160.08 224.079   1
   1   1 -35 2280.43 228.574   1
  -1  -1 -35 2662.84 238.945   1
  -1   1  37 427.427 202.264   1
  -1  -1  37 213.303 194.941   1
   1   1  37 356.602 202.929   1
   1  -1  37 176.829 202.541   1
  -1  -1 -37 264.538 198.535   1
  -1   1 -37 168.508 202.229   1
   1   1 -37 85.4870 187.005   1
   1  -1 -37 519.366 194.363   1
  -1   1  37 75.5969 235.789   1
   1  -1  37 31.3678 237.237   1
  -1  -1  37 506.180 237.159   1
   1   1  37 249.955 235.366   1
  -1  -1 -37 317.918 191.132   1
  -1   1 -37 269.475 215.656   1
   1   1 -37 518.777 214.456   1
   1  -1 -37-31.9495 243.424   1
  -1  -3   1 24195.5 963.562   1
   1   3  -1 24617.4 963.427   1
   1  -3   1 22007.8 962.786   1
  -1  -3   1 24214.0 964.155   1
   1  -3   1 24268.0 962.059   1
  -1   3  -1 23110.4 961.584   1
  -1  -3   3 185588. 7553.97   1
   1   3  -3 184968. 7553.23   1
   1   3  -3 188884. 7553.37   1
  -1  -3   3 188407. 7552.72   1
  -1   3  -3 182117. 7552.49   1
   1  -3   3 177969. 7552.58   1
  -1   3  -3 195992. 7551.88   1
   1  -3   3 189803. 7552.08   1
   1  -3   5 59612.6 2215.48   1
   1   3  -5 58155.1 2215.46   1
  -1  -3   5 59029.4 2215.12   1
   1  -3   5 59305.6 2214.27   1
  -1   3  -5 55567.8 2213.15   1
   1   3  -5 57329.6 2215.69   1
  -1  -3   5 59481.7 2216.84   1
   1   3   5 55199.5 2207.86   1
  -1   3  -5 56644.5 2214.95   1
  -1  -3  -5 58142.3 2214.87   1
   1   3   5 53490.3 2217.88   1
   1  -3   7 2152.18 109.666   1
  -1   3  -7 2222.27 107.538   1
   1  -3   7 2221.81 108.621   1
   1   3   7 2375.61 99.9575   1
  -1  -3   7 2304.43 110.092   1
   1   3  -7 2335.02 111.059   1
  -1  -3   7 2412.39 112.791   1
   1   3  -7 2323.70 111.014   1
  -1   3  -7 2235.36 109.620   1
   1   3   7 2422.88 108.066   1
  -1   3   9 248.588 26.7215   1
   1   3  -9 181.377 39.1416   1
   1  -3  -9 223.451 26.7463   1
  -1  -3   9 221.310 41.0145   1
   1  -3   9 207.391 37.5359   1
   1   3   9 221.059 25.4539   1
  -1   3  -9 239.399 34.7624   1
  -1   3   9 281.091 29.8607   1
  -1  -3   9 197.133 40.3356   1
   1   3  -9 275.180 39.5959   1
  -1   3  -9 175.602 39.3472   1
  -1  -3  -9 210.051 29.4469   1
   1  -3   9 249.281 39.4283   1
   1  -3  -9 205.441 26.5744   1
  -1  -3  11 1834.22 86.6731   1
   1  -3  11 1577.56 82.9039   1
   1   3 -11 1860.08 88.2002   1
  -1   3 -11 1651.26 80.5784   1
   1   3  11 1572.73 72.6841   1
  -1  -3 -11 1575.83 71.1112   1
   1  -3  11 1783.80 84.9356   1
  -1   3  11 1744.23 71.4380   1
  -1  -3  11 1702.62 87.3822   1
  -1   3 -11 1659.20 86.2279   1
   1  -3 -11 1829.28 69.6417   1
   1   3 -11 1762.32 86.9255   1
  -1   3 -13 1567.24 105.661   1
   1   3  13 1511.93 91.7941   1
   1   3 -13 1694.99 113.868   1
   1  -3 -13 1719.75 89.2326   1
  -1  -3 -13 1571.95 85.9859   1
   1  -3  13 1871.00 113.419   1
  -1  -3  13 1604.78 114.131   1
  -1   3  13 1601.60 96.9645   1
  -1  -3 -13 1483.44 97.8405   1
  -1   3 -13 1655.48 112.119   1
   1   3  13 1455.18 96.9217   1
  -1   3  13 1626.36 96.7206   1
   1  -3 -13 1712.06 96.7763   1
   1   3 -13 1553.92 110.304   1
   1   3 -15 19717.2 824.496   1
   1   3  15 19302.2 812.364   1
   1  -3  15 19479.8 823.326   1
  -1   3 -15 20436.7 821.316   1
  -1  -3 -15 19113.8 809.414   1
  -1  -3 -15 19430.2 814.896   1
  -1   3  15 19702.3 814.297   1
  -1  -3  15 21336.8 826.942   1
  -1   3 -15 19675.4 823.584   1
   1  -3  15 19723.6 823.265   1
   1   3  15 18472.7 813.680   1
  -1   3  15 20005.2 815.338   1
  -1  -3  15 18687.9 823.779   1
   1   3 -15 20853.1 825.611   1
   1  -3 -15 20074.5 813.782   1
  -1   3 -17 12610.7 521.368   1
   1   3 -17 12269.8 524.509   1
   1  -3  17 12303.5 524.528   1
  -1  -3 -17 12567.7 510.076   1
  -1  -3  17 12084.1 525.229   1
  -1  -3 -17 12199.9 516.924   1
  -1   3 -17 13048.7 526.382   1
  -1   3  17 12322.1 514.930   1
   1   3  17 12075.9 515.092   1
   1  -3  17 13473.7 526.677   1
  -1   3  17 13218.6 518.136   1
  -1  -3  17 11767.9 525.404   1
   1   3 -17 12955.2 526.194   1
   1  -3 -17 12802.9 514.659   1
  -1   3 -19 243.671 83.6612   1
   1  -3 -19 181.273 77.9270   1
   1   3 -19 144.517 87.1232   1
  -1   3 -19 173.180 86.4796   1
  -1  -3 -19 78.4101 82.2308   1
  -1   3  19 298.872 81.9693   1
   1   3  19 175.882 81.0447   1
   1  -3  19 95.9795 86.6852   1
  -1  -3  19 115.242 92.1102   1
  -1  -3  19 118.215 93.9074   1
   1  -3  19 10.4506 91.9567   1
  -1   3  19 138.116 82.8690   1
   1  -3 -21 6124.21 284.311   1
   1  -3  21 5929.41 297.429   1
  -1  -3 -21 6001.38 278.735   1
  -1   3  21 5724.91 285.412   1
  -1  -3 -21 6413.17 289.144   1
  -1   3 -21 6028.64 295.864   1
  -1  -3  21 6094.36 298.553   1
   1  -3  21 6276.45 296.249   1
   1   3  21 6242.19 287.887   1
  -1  -3  21 5488.19 297.857   1
   1   3 -21 6186.74 295.857   1
   1  -3 -21 6390.30 285.698   1
  -1   3 -23 14813.5 642.750   1
   1   3 -23 14173.8 646.572   1
   1  -3  23 13712.1 647.116   1
   1   3  23 14097.0 638.271   1
   1  -3 -23 15106.2 636.484   1
  -1  -3 -23 14993.1 632.037   1
  -1  -3  23 15408.7 650.380   1
  -1   3  23 14777.0 636.022   1
  -1  -3 -23 15274.4 640.272   1
  -1   3 -23 14763.3 648.018   1
   1  -3  23 15126.9 646.635   1
   1   3  23 15323.7 639.604   1
  -1  -3  23 14053.5 650.459   1
   1  -3 -23 15298.9 636.629   1
   1   3 -23 15038.5 647.395   1
   1  -3  25 7824.58 381.135   1
   1   3 -25 7550.63 375.730   1
   1   3  25 7256.85 369.034   1
   1  -3 -25 8242.23 365.319   1
  -1  -3 -25 7527.88 356.740   1
  -1   3 -25 7710.48 369.854   1
  -1   3  25 7830.90 364.057   1
  -1  -3 -25 7883.13 367.995   1
  -1   3 -25 7507.71 376.733   1
  -1  -3  25 7751.47 374.483   1
   1   3  25 7660.85 366.331   1
   1  -3  25 7955.60 373.053   1
  -1  -3  25 7664.58 383.063   1
   1  -3 -25 7753.92 362.916   1
   1   3 -25 8205.20 375.858   1
   1   3  27 1447.10 165.152   1
   1  -3 -27 1675.26 154.523   1
   1  -3  27 1392.92 175.875   1
  -1  -3 -27 1577.42 140.939   1
   1   3 -27 1502.28 166.991   1
  -1   3 -27 1568.51 158.030   1
  -1  -3 -27 1370.40 158.677   1
   1   3 -27 1162.26 158.448   1
  -1   3 -27 1417.71 168.197   1
  -1   3  27 1588.23 154.055   1
   1   3  27 1515.32 160.272   1
  -1  -3  27 1307.66 163.757   1
   1  -3  27 1533.60 165.749   1
  -1   3  27 1479.02 167.928   1
  -1  -3  27 1621.85 181.859   1
   1  -3 -27 1452.33 147.981   1
   1   3 -29 245.667 150.293   1
   1  -3 -29-37.1239 134.512   1
  -1  -3 -29 9.28866 119.067   1
  -1   3 -29 60.0682 140.204   1
   1  -3 -29-43.1346 133.463   1
  -1  -3 -29 121.740 147.598   1
  -1   3 -29-19.5212 154.342   1
   1   3 -29 200.169 146.632   1
  -1  -3  29 3.78312 149.744   1
  -1   3  29-75.7082 136.932   1
   1  -3  29-83.8608 150.021   1
   1   3  29 193.374 145.396   1
  -1  -3  29 147.345 162.551   1
   1  -3  29-147.708 169.039   1
  -1   3  29-142.991 154.268   1
   1   3  29 343.327 156.268   1
   1   3 -31 2333.59 223.146   1
   1  -3  31 1931.29 284.427   1
  -1  -3 -31 2436.55 195.253   1
  -1   3 -31 2119.72 244.514   1
   1  -3 -31 2747.48 209.015   1
  -1  -3 -31 2725.97 211.160   1
  -1  -3  31 2900.77 223.196   1
  -1   3 -31 2036.83 259.441   1
   1   3  31 3205.85 220.518   1
  -1   3  31 2663.34 207.580   1
   1  -3  31 2497.44 246.979   1
   1   3  31 2252.72 228.375   1
  -1   3  31 2744.79 228.288   1
  -1  -3  31 2370.28 237.709   1
   1  -3 -31 2508.96 201.108   1
   1   3 -31 2399.17 213.681   1
   1   3 -33 2401.85 238.951   1
   1  -3  33 2068.88 254.759   1
  -1   3 -33 2541.28 230.948   1
   1  -3 -33 2866.39 226.756   1
  -1  -3 -33 2594.14 209.919   1
  -1   3 -33 2693.76 237.618   1
  -1  -3  33 2791.24 232.411   1
  -1  -3 -33 2483.44 225.160   1
  -1   3  33 3036.21 221.341   1
   1   3  33 2930.49 231.663   1
   1  -3  33 2810.35 232.677   1
   1   3  33 2325.02 248.992   1
  -1  -3  33 2301.74 256.601   1
  -1   3  33 2611.62 247.232   1
   1  -3 -33 2785.75 218.189   1
   1   3 -33 2614.36 228.949   1
  -1  -3 -35 2041.27 210.720   1
   1  -3 -35 2069.43 223.179   1
  -1   3 -35 2107.72 227.983   1
  -1   3 -35 1914.70 228.777   1
  -1  -3 -35 1811.66 219.638   1
  -1  -3  35 2762.42 234.090   1
   1   3  35 2328.66 225.047   1
   1  -3  35 2552.61 232.996   1
  -1   3  35 1809.15 210.461   1
   1   3  35 2006.61 252.949   1
  -1  -3  35 1922.48 253.058   1
   1  -3  35 2131.00 266.047   1
   1   3 -35 2229.23 239.594   1
  -1   3  35 1888.95 243.036   1
   1  -3 -35 1989.57 209.148   1
   1   3 -35 1910.76 222.581   1
   1  -3 -37 430.524 206.316   1
  -1  -3 -37 282.922 185.430   1
  -1   3 -37 269.404 200.450   1
   1   3 -37 5.72672 213.150   1
   1  -3  37 162.487 198.225   1
   1   3  37 162.333 197.641   1
  -1  -3  37 457.536 198.276   1
  -1   3  37 341.060 187.149   1
   1   3 -37 300.548 193.579   1
   1  -3 -37-82.5817 183.149   1
  -1  -3 -37 284.849 196.136   1
  -1   3 -37 234.102 203.733   1
  -1  -3  37 131.723 229.137   1
  -1   3  37 294.102 215.840   1
   1   3  37 349.279 228.777   1
   1  -3  37 159.000 236.844   1
   1   5  -1 716.704 43.2359   1
   1  -5   1 504.056 41.7306   1
  -1   5   1 492.736 33.5403   1
   1  -5  -1 541.693 36.6354   1
  -1   5  -1 554.745 39.0317   1
  -1  -5  -1 550.345 39.2191   1
  -1  -5   1 519.473 46.4114   1
   1  -5   1 426.491 40.6905   1
  -1   5  -1 422.349 42.8582   1
   1   5   1 615.634 38.1036   1
  -1  -5  -1 557.044 40.4254   1
  -1  -5   1 614.128 40.6778   1
   1   5   1 629.483 39.3289   1
   1   5  -3 2272.22 94.1805   1
  -1  -5   3 2043.17 91.5936   1
  -1   5  -3 1562.16 85.0125   1
   1  -5   3 1477.15 85.9636   1
  -1   5  -3 1475.88 87.2662   1
   1  -5   3 1559.66 88.0594   1
  -1  -5  -3 1913.55 80.7039   1
   1   5   3 1777.66 80.0059   1
   1   5   3 2231.95 87.4476   1
   1   5  -5 284939. 11637.0   1
  -1  -5   5 288205. 11636.3   1
   1  -5   5 291146. 11636.0   1
  -1   5  -5 292562. 11635.0   1
   1   5  -5 290218. 11637.4   1
  -1  -5   5 290263. 11638.3   1
   1   5   5 299113. 11637.0   1
   1   5   5 278006. 11628.9   1
  -1   5  -5 285008. 11636.6   1
   1  -5   5 290233. 11637.0   1
  -1  -5   7 55741.5 2237.90   1
   1   5  -7 56867.6 2239.23   1
  -1   5  -7 56918.0 2236.75   1
   1  -5   7 56495.0 2237.92   1
   1   5  -7 56499.9 2239.51   1
   1   5   7 55326.4 2240.31   1
  -1  -5  -7 56510.8 2232.68   1
   1   5   7 51184.5 2226.27   1
  -1  -5  -7 54573.6 2228.62   1
  -1   5  -7 54549.2 2238.48   1
   1  -5   7 57387.5 2239.25   1
  -1  -5   7 56774.7 2240.54   1
  -1   5  -9 2155.73 103.945   1
   1  -5   9 1883.52 105.523   1
   1   5  -9 2000.18 107.249   1
   1   5  -9 2093.51 108.615   1
  -1  -5   9 1971.30 106.020   1
  -1  -5  -9 1828.90 88.6916   1
   1   5   9 1893.65 107.222   1
  -1  -5   9 1944.92 108.126   1
  -1   5  -9 2012.32 107.535   1
   1  -5   9 1901.45 106.852   1
  -1  -5  11 9295.42 387.123   1
   1   5 -11 9277.29 387.636   1
  -1   5 -11 9223.31 383.241   1
   1  -5  11 8208.84 384.820   1
   1  -5 -11 8307.88 366.535   1
  -1  -5 -11 8618.69 367.400   1
   1  -5 -11 9301.14 367.638   1
   1   5 -11 8679.83 386.384   1
  -1  -5 -11 9183.42 371.853   1
  -1   5  11 8836.89 368.517   1
  -1  -5  11 9184.58 389.231   1
  -1   5 -11 8857.52 386.605   1
   1  -5  11 9147.84 386.645   1
   1   5 -13 33816.5 1407.36   1
   1  -5  13 34039.9 1407.09   1
  -1   5 -13 34275.5 1404.04   1
   1   5  13 33527.7 1390.86   1
  -1  -5 -13 33807.3 1389.72   1
   1  -5 -13 34604.4 1391.00   1
   1   5 -13 33643.8 1407.40   1
  -1   5  13 34729.6 1392.10   1
  -1   5  13 34586.8 1392.02   1
  -1   5 -13 33848.4 1406.93   1
   1  -5  13 35587.6 1408.18   1
  -1  -5  13 35613.0 1410.18   1
  -1  -5 -13 32995.9 1393.36   1
  -1  -5 -15 20179.1 808.042   1
   1   5 -15 20342.5 829.193   1
  -1   5 -15 19297.4 823.430   1
   1   5  15 19636.1 810.501   1
  -1   5  15 18951.7 811.784   1
  -1   5  15 19082.9 810.510   1
  -1  -5 -15 19965.8 813.386   1
  -1   5 -15 19713.3 827.397   1
  -1  -5  15 19759.8 828.863   1
   1  -5  15 20465.9 828.666   1
   1   5 -15 19345.4 827.529   1
   1  -5 -15 19722.6 810.247   1
   1   5  17 2620.17 133.659   1
   1  -5  17 2611.92 158.708   1
   1   5 -17 2653.87 158.416   1
  -1   5 -17 2464.28 148.542   1
   1  -5 -17 2194.81 131.988   1
   1   5 -17 2733.23 158.226   1
  -1   5  17 2281.42 131.968   1
  -1   5 -17 2674.37 159.236   1
  -1  -5  17 2563.53 158.904   1
  -1  -5 -17 3010.65 142.636   1
   1  -5  17 2560.21 158.085   1
  -1  -5  17 2270.91 155.923   1
  -1   5  17 2276.19 135.607   1
   1   5  19 396.052 75.4152   1
  -1   5 -19 145.551 84.4138   1
   1  -5 -19 341.636 69.4509   1
  -1  -5  19 163.562 96.7709   1
  -1  -5 -19 348.754 80.6191   1
   1   5  19 258.016 81.4492   1
  -1   5  19 341.253 76.8199   1
   1  -5  19 253.386 95.8519   1
   1   5 -19 493.154 97.1251   1
   1  -5 -19 356.294 73.4393   1
  -1   5 -19 178.751 93.7344   1
  -1   5  19 369.334 79.8705   1
   1   5 -19 359.275 98.5967   1
  -1  -5  19 434.806 102.059   1
   1  -5  19 210.828 98.2733   1
   1  -5 -21 437.430 80.0143   1
   1  -5  21 485.733 114.937   1
  -1   5  21 431.169 90.9016   1
  -1  -5  21 539.431 116.098   1
   1   5  21 665.527 91.4035   1
   1  -5  21 520.869 111.124   1
  -1  -5  21 382.735 114.782   1
  -1   5  21 499.527 88.5923   1
   1   5  21 635.999 100.073   1
  -1   5 -21 635.047 112.189   1
   1  -5 -21 541.635 86.6629   1
  -1  -5 -21 688.065 96.7210   1
   1   5 -21 402.965 109.833   1
  -1  -5  23 9201.21 440.423   1
  -1   5  23 9578.16 423.953   1
   1   5 -23 9597.87 438.591   1
  -1   5 -23 10116.2 431.518   1
   1  -5 -23 10427.6 415.662   1
   1   5  23 9650.90 420.479   1
   1  -5  23 9937.19 439.489   1
   1  -5 -23 9601.54 415.978   1
   1   5 -23 9544.18 437.390   1
   1  -5  23 10413.9 438.745   1
   1   5  23 11065.0 426.828   1
  -1  -5  23 9767.31 441.271   1
  -1   5 -23 9753.85 439.116   1
  -1  -5 -23 11284.5 425.003   1
  -1   5  23 10625.9 420.370   1
  -1  -5  25 6765.73 368.131   1
  -1   5  25 6768.33 353.268   1
  -1  -5 -25 8095.85 337.868   1
  -1   5 -25 7477.70 360.582   1
   1  -5  25 6554.02 368.453   1
   1   5 -25 6652.29 363.516   1
   1   5  25 7536.06 353.308   1
   1  -5 -25 7457.03 345.167   1
   1   5 -25 7275.58 364.699   1
   1   5  25 7819.76 355.489   1
  -1   5  25 7575.62 347.965   1
  -1   5 -25 7409.09 369.108   1
  -1  -5 -25 7970.19 353.833   1
  -1  -5  27 2561.77 219.430   1
  -1   5  27 2611.00 200.584   1
   1  -5  27 2539.03 220.361   1
   1   5 -27 2508.91 209.753   1
  -1   5 -27 2758.14 203.636   1
  -1  -5 -27 3079.41 176.541   1
   1  -5 -27 2627.67 183.945   1
   1   5 -27 2459.10 204.169   1
   1   5  27 3315.94 202.926   1
  -1   5  27 2812.39 187.893   1
   1  -5  27 2941.25 208.715   1
  -1  -5  27 2761.52 210.406   1
  -1  -5 -27 2961.90 199.350   1
  -1   5 -27 3146.51 216.723   1
  -1  -5  29 221.351 169.090   1
  -1   5  29 182.440 149.842   1
   1  -5  29 78.6113 174.230   1
  -1   5 -29 93.8178 144.017   1
   1   5 -29 207.905 156.174   1
  -1  -5 -29 184.998 115.847   1
   1  -5  29 115.275 153.982   1
   1   5  29 173.688 148.800   1
  -1  -5  29 377.049 159.273   1
  -1   5  29 214.271 136.105   1
   1  -5 -29 248.445 131.558   1
  -1  -5 -29 34.9674 145.426   1
  -1   5 -31 2004.23 207.316   1
   1  -5 -31 2536.97 179.446   1
  -1  -5 -31 2169.69 173.756   1
  -1  -5  31 1776.54 226.477   1
   1   5 -31 1916.39 210.644   1
   1  -5  31 2138.42 241.403   1
   1  -5 -31 2035.84 188.538   1
   1  -5  31 2165.11 218.006   1
   1   5  31 2903.36 210.984   1
  -1  -5  31 1777.31 206.249   1
  -1   5 -31 2141.69 220.367   1
  -1  -5 -31 2101.38 197.407   1
   1   5 -31 1751.97 203.699   1
  -1  -5  33 2416.59 256.951   1
   1   5  33 2598.43 241.977   1
   1  -5  33 2384.45 262.695   1
   1   5 -33 2203.52 237.906   1
   1  -5 -33 3468.45 230.089   1
  -1  -5 -33 2635.16 202.743   1
  -1   5 -33 3013.81 236.891   1
  -1  -5 -33 2612.72 223.513   1
   1  -5 -33 2878.45 219.569   1
   1   5 -33 2272.33 229.432   1
  -1  -5  33 2825.32 242.473   1
  -1   5 -33 2721.81 240.390   1
   1   5  33 2870.58 235.697   1
   1  -5  33 2988.27 241.194   1
   1  -5  35 725.693 230.253   1
   1   5  35 938.311 215.888   1
  -1  -5  35 696.132 224.417   1
  -1  -5 -35 568.517 159.532   1
   1   5 -35 467.848 201.986   1
   1  -5 -35 1031.18 209.877   1
  -1   5 -35 671.094 190.274   1
  -1   5 -35 975.079 206.983   1
   1   5 -35 749.165 195.296   1
   1  -5 -35 694.038 174.546   1
  -1  -5 -35 763.690 187.490   1
   1  -5  35 810.185 201.519   1
  -1  -5  35 701.940 201.191   1
  -1  -5  37 698.622 237.672   1
   1  -5  37 406.044 238.907   1
   1   5 -37 369.419 217.679   1
   1  -5 -37 342.387 196.821   1
  -1   5 -37 93.9941 195.352   1
   1  -5  37 286.803 200.450   1
  -1  -5  37 383.085 201.928   1
  -1  -5 -37 569.079 200.257   1
   1   5 -37 273.971 195.719   1
   1  -5 -37 299.103 180.930   1
  -1   5 -37 416.445 203.900   1
  -1  -5 -37 385.146 176.078   1
  -1  -7   1 6311.43 268.259   1
   1   7  -1 7003.71 270.250   1
   1   7   1 6426.32 266.540   1
  -1   7  -1 6242.33 267.515   1
   1  -7  -1 6456.02 266.049   1
   1  -7   1 6194.66 268.843   1
  -1   7   1 6112.49 264.772   1
  -1  -7  -1 6283.18 268.070   1
  -1  -7   1 6310.78 270.993   1
   1   7   1 6263.29 267.234   1
  -1  -7  -1 6521.26 266.822   1
   1  -7   1 5890.00 268.456   1
  -1  -7   3 160.274 33.2725   1
   1   7   3 145.622 24.0993   1
  -1   7   3 205.685 24.0258   1
  -1   7   3 238.992 22.3033   1
   1  -7   3 173.089 34.2183   1
   1   7  -3 160.632 34.1190   1
  -1   7  -3 163.262 31.1175   1
   1   7  -3 232.026 40.4398   1
  -1  -7  -3 127.798 24.1006   1
   1   7   3 148.799 21.9420   1
  -1  -7  -3 159.072 29.2567   1
  -1   7  -3 190.752 34.9184   1
   1  -7   3 205.477 35.7422   1
  -1  -7   5 3924.85 184.811   1
   1   7  -5 4015.43 186.178   1
  -1   7  -5 4385.44 185.050   1
   1  -7   5 4233.42 186.972   1
   1   7   5 4247.51 176.503   1
  -1  -7  -5 4473.98 188.970   1
   1   7   5 3976.05 173.036   1
   1  -7   5 3967.89 186.244   1
  -1   7  -5 4098.08 186.412   1
   1   7  -5 3915.20 186.263   1
  -1  -7   5 4040.93 188.395   1
  -1  -7   7 93780.3 3891.59   1
   1   7  -7 96252.1 3892.83   1
  -1   7  -7 95970.8 3890.55   1
   1  -7   7 93927.0 3891.94   1
   1   7   7 100154. 3887.23   1
   1   7  -7 94205.2 3893.10   1
  -1  -7  -7 94866.4 3890.20   1
  -1   7  -7 93926.5 3892.56   1
   1  -7   7 97623.1 3893.36   1
  -1  -7   7 98288.0 3895.05   1
  -1  -7  -7 95639.3 3877.91   1
   1   7   9 1719.28 125.135   1
   1   7  -9 1751.58 109.403   1
   1   7  -9 1772.85 112.125   1
  -1  -7   9 1686.34 107.257   1
  -1   7  -9 1546.91 103.098   1
   1  -7   9 1587.34 110.121   1
  -1   7  -9 1416.97 107.875   1
   1  -7   9 1635.24 109.816   1
  -1  -7   9 1718.39 114.378   1
  -1  -7  -9 1805.96 82.8916   1
   1   7  11 15018.1 669.089   1
  -1  -7 -11 15109.6 649.363   1
   1   7 -11 15581.6 669.519   1
  -1  -7  11 15866.9 668.337   1
  -1   7 -11 16396.6 666.716   1
   1  -7  11 15823.6 669.409   1
   1   7 -11 15972.5 669.719   1
   1   7  11 16159.1 645.646   1
  -1  -7  11 16238.4 672.944   1
  -1   7 -11 16161.4 669.489   1
   1  -7  11 16128.8 669.852   1
  -1  -7 -11 15562.7 649.962   1
   1   7  13 33406.0 1384.27   1
  -1  -7 -13 32183.9 1367.95   1
   1  -7 -13 35245.7 1364.83   1
   1   7 -13 33392.0 1389.71   1
  -1   7  13 34676.7 1366.66   1
  -1  -7  13 34070.9 1389.12   1
  -1   7 -13 33936.9 1386.14   1
   1   7 -13 34232.2 1390.14   1
   1  -7  13 34899.2 1390.13   1
   1  -7 -13 32367.9 1362.99   1
   1   7  13 33540.5 1366.96   1
  -1   7 -13 33661.0 1388.54   1
  -1   7  13 32750.2 1365.96   1
   1  -7  13 35235.3 1390.86   1
  -1  -7  13 34694.2 1392.41   1
  -1  -7 -13 33492.0 1369.83   1
  -1   7  15 12534.7 504.367   1
  -1   7 -15 12247.1 523.912   1
   1   7 -15 11947.6 528.088   1
   1   7  15 11618.6 502.650   1
   1  -7 -15 12268.7 499.209   1
  -1  -7 -15 11295.7 501.898   1
   1   7 -15 11339.6 527.401   1
   1  -7 -15 12254.7 501.610   1
   1   7  15 13262.4 519.345   1
  -1  -7  15 12137.8 530.746   1
  -1  -7 -15 12802.8 507.705   1
  -1   7 -15 11558.7 526.373   1
   1  -7  15 12697.8 530.428   1
  -1   7  17 5399.22 229.805   1
  -1  -7  17 4906.42 255.424   1
   1   7 -17 4941.98 254.698   1
  -1   7 -17 5045.61 249.210   1
   1   7  17 4992.17 226.851   1
   1  -7  17 5032.46 256.185   1
   1   7 -17 4729.73 254.206   1
   1  -7 -17 5124.33 224.552   1
  -1  -7  17 4798.13 256.259   1
  -1  -7 -17 5429.71 231.848   1
   1  -7  17 5263.85 256.362   1
  -1   7 -17 4657.35 252.194   1
  -1  -7 -19 43.7325 72.8062   1
   1  -7  19 45.1550 95.8915   1
  -1  -7  19 68.8006 102.063   1
  -1   7  19 35.2128 70.3831   1
   1   7 -19-23.5314 99.0244   1
  -1  -7  19-18.2297 101.073   1
   1  -7  19-27.3764 100.145   1
   1   7 -19-17.8496 96.2760   1
   1  -7 -19-90.0553 62.2583   1
  -1   7 -19-38.7985 96.5397   1
   1   7  19 106.786 65.0226   1
   1  -7 -19 1.31433 61.7651   1
  -1   7 -19 2.68404 87.6375   1
  -1  -7  21 1781.16 158.515   1
  -1   7  21 2067.14 131.673   1
   1  -7 -21 2207.79 122.369   1
   1   7  21 2096.29 128.639   1
   1  -7  21 2079.10 160.891   1
   1  -7 -21 2107.45 123.667   1
   1   7 -21 1722.94 155.328   1
  -1  -7  21 1854.60 163.048   1
  -1  -7 -21 1854.92 132.559   1
  -1   7 -21 1928.27 156.880   1
   1  -7  21 2040.14 158.078   1
   1  -7 -23 1270.59 107.831   1
  -1   7 -23 971.488 131.273   1
   1   7 -23 838.027 137.512   1
   1   7  23 926.115 110.614   1
   1  -7  23 988.560 144.908   1
  -1   7  23 847.289 114.889   1
  -1  -7  23 1114.77 145.787   1
   1  -7  23 1050.65 143.763   1
  -1  -7  23 850.479 148.142   1
   1   7 -23 1025.12 143.087   1
   1  -7 -23 1137.93 106.147   1
  -1  -7 -23 959.248 112.479   1
  -1   7 -23 789.300 135.950   1
  -1   7  25 10183.4 471.520   1
  -1  -7  25 9642.46 491.087   1
   1  -7  25 10555.3 496.418   1
  -1  -7 -25 11162.9 457.236   1
   1  -7 -25 11919.3 466.813   1
   1   7 -25 9473.09 485.960   1
  -1   7 -25 10528.1 483.878   1
   1   7  25 10208.5 469.712   1
   1   7 -25 10197.7 487.837   1
   1  -7 -25 10286.8 461.574   1
  -1  -7 -25 11464.4 471.206   1
  -1  -7  25 9887.48 489.810   1
  -1   7 -25 9312.16 488.114   1
  -1   7  27 2151.88 180.802   1
  -1  -7  27 2492.23 209.488   1
   1  -7  27 1881.90 203.686   1
   1   7  27 2141.27 181.656   1
   1   7 -27 2046.61 196.156   1
  -1   7 -27 2208.95 190.386   1
  -1  -7 -27 2395.57 152.129   1
   1  -7  27 2314.62 197.231   1
   1  -7 -27 2397.05 168.091   1
   1   7 -27 2158.37 195.094   1
  -1  -7  27 2098.11 201.666   1
  -1   7 -27 2207.23 202.037   1
  -1  -7 -27 2612.67 180.525   1
  -1   7  29 156.409 144.127   1
   1   7  29 3.39691 148.020   1
   1  -7  29 348.355 180.457   1
  -1  -7  29 213.240 176.954   1
  -1   7 -29-36.5989 148.629   1
   1   7 -29 240.434 161.226   1
  -1  -7  29 187.305 160.283   1
   1  -7  29 126.001 159.189   1
  -1   7  29 291.611 137.149   1
  -1  -7 -29 72.1051 106.965   1
   1  -7 -29 149.464 131.696   1
  -1  -7 -29 288.080 145.501   1
   1   7 -29 241.053 158.653   1
   1   7 -31 1384.65 204.822   1
  -1   7 -31 1747.39 196.536   1
  -1  -7 -31 2070.83 157.423   1
   1   7 -31 1846.79 202.078   1
  -1  -7  31 1619.80 204.446   1
  -1   7  31 2034.87 182.967   1
   1  -7  31 1974.87 206.998   1
  -1   7 -31 1585.24 206.053   1
  -1  -7 -31 1831.52 187.567   1
   1  -7  31 1716.98 224.791   1
  -1   7  31 1549.67 185.666   1
   1   7  31 1746.33 197.971   1
  -1  -7  31 1759.31 220.259   1
   1   7 -33 1513.29 215.304   1
  -1   7 -33 1670.90 206.613   1
  -1  -7 -33 1729.54 197.753   1
   1  -7 -33 1922.23 184.587   1
  -1  -7  33 1557.79 217.391   1
  -1   7  33 1863.98 191.792   1
   1  -7  33 2079.85 215.424   1
  -1   7 -33 1538.22 214.280   1
   1   7 -33 1565.71 213.729   1
   1   7  33 1551.92 208.359   1
  -1   7  33 1557.16 196.798   1
   1  -7  33 1417.52 232.008   1
  -1  -7  33 1324.51 230.384   1
  -1   7 -35 1653.31 216.706   1
   1   7 -35 1371.33 228.525   1
  -1  -7 -35 2135.64 214.709   1
   1   7 -35 1752.44 226.042   1
   1  -7 -35 2188.93 198.794   1
  -1  -7  35 1982.08 228.199   1
   1  -7  35 1535.75 222.916   1
  -1   7  35 2000.05 199.105   1
  -1   7 -35 1745.10 226.651   1
  -1  -7  35 1885.65 251.767   1
   1   7  35 1392.01 226.188   1
  -1   7  35 1288.02 205.982   1
   1  -7  35 1702.06 254.036   1
   1  -7 -37 55.9850 179.869   1
   1   7 -37 249.085 212.522   1
  -1   7 -37 33.3597 202.819   1
   1  -7 -37 62.3047 173.430   1
  -1  -7  37-21.0597 210.515   1
   1  -7  37 110.230 205.485   1
  -1   7  37 122.923 175.797   1
   1   7 -37 5.06252 201.735   1
  -1  -7 -37 76.8502 194.992   1
  -1   7 -37 348.931 211.130   1
  -1  -7  37 19.4321 235.129   1
   1  -7  37 196.785 237.841   1
   1  -9  -1 119.225 40.8621   1
   1  -9   1 106.168 45.6437   1
  -1   9   1 65.4986 36.2173   1
  -1   9  -1 102.288 40.7450   1
   1  -9   1 59.9542 41.6636   1
  -1  -9  -1 164.168 42.7079   1
  -1  -9   1 125.544 46.2642   1
  -1  -9  -1 80.5547 35.8950   1
  -1  -9   1 97.8985 38.7509   1
   1   9  -1 103.004 43.5241   1
   1   9   1 30.5069 37.6721   1
   1  -9  -3 4577.04 181.918   1
   1   9   3 4550.87 182.434   1
   1   9  -3 4027.90 192.045   1
  -1  -9   3 4278.24 191.385   1
  -1  -9  -3 3848.70 184.116   1
  -1  -9   3 3880.19 194.316   1
   1  -9   3 4248.12 194.239   1
  -1   9   3 3959.79 179.649   1
  -1   9  -3 4104.09 190.069   1
  -1  -9  -3 4260.26 184.352   1
   1  -9   3 3801.17 191.452   1
   1   9  -5 11579.0 492.143   1
  -1  -9   5 11594.4 490.625   1
  -1   9   5 10848.2 473.117   1
  -1   9  -5 11665.4 489.210   1
   1  -9   5 11258.0 491.650   1
  -1  -9  -5 12215.3 485.005   1
   1   9   5 12526.4 478.053   1
  -1  -9   5 11754.2 494.711   1
   1  -9   5 11296.6 491.495   1
   1   9   7 5361.27 229.812   1
   1   9   7 5344.04 232.385   1
  -1  -9   7 5563.38 252.030   1
   1   9  -7 5472.39 254.194   1
   1  -9   7 5299.92 253.538   1
  -1   9  -7 5513.16 249.765   1
   1   9  -7 5382.64 253.792   1
  -1  -9  -7 5938.59 258.814   1
  -1  -9  -7 5417.12 230.545   1
   1  -9   7 5478.59 254.806   1
  -1  -9   7 5530.92 257.790   1
  -1  -9   9 3388.83 182.276   1
   1  -9   9 3528.66 179.193   1
   1   9  -9 3162.05 174.714   1
  -1  -9   9 3125.65 171.210   1
  -1   9  -9 3086.82 167.998   1
   1  -9   9 3177.12 176.409   1
   1   9  -9 3429.70 177.816   1
   1   9   9 3523.32 156.658   1
   1   9   9 2743.98 143.150   1
  -1  -9  -9 3352.93 173.658   1
  -1  -9  -9 3305.39 139.639   1
   1  -9  11 11850.4 505.304   1
  -1  -9  11 12502.2 509.980   1
  -1  -9  11 11341.5 501.351   1
   1   9 -11 12318.1 505.762   1
   1  -9  11 11694.6 504.247   1
  -1   9 -11 12164.6 499.987   1
   1   9 -11 11420.4 503.684   1
   1   9  11 11085.6 474.482   1
   1   9  11 11136.2 499.431   1
  -1  -9 -11 11694.3 475.603   1
  -1   9 -13 13040.0 564.933   1
  -1  -9  13 13878.7 570.917   1
   1  -9  13 13452.6 566.689   1
   1   9 -13 12895.3 565.051   1
   1  -9  13 12760.6 564.839   1
  -1   9 -13 13061.8 560.640   1
   1   9  13 12898.6 534.619   1
  -1  -9  13 12698.7 563.268   1
  -1  -9 -13 13465.4 539.372   1
  -1  -9 -13 12696.1 539.922   1
   1   9 -13 13032.0 565.846   1
  -1   9  15 15289.4 619.926   1
   1   9 -15 15060.5 652.001   1
  -1   9 -15 14042.4 645.405   1
   1   9  15 15781.4 623.344   1
   1   9 -15 14245.8 650.325   1
   1  -9  15 14690.5 651.368   1
  -1  -9 -15 15369.4 625.207   1
  -1   9 -15 14063.1 649.957   1
  -1  -9  15 15231.1 655.104   1
  -1   9  17 2115.39 112.432   1
  -1  -9  17 2125.09 153.986   1
   1   9  17 2266.22 114.057   1
  -1   9 -17 2118.48 145.282   1
   1   9 -17 2094.03 153.164   1
  -1   9  17 2290.58 115.042   1
   1  -9 -17 2176.67 106.006   1
   1   9 -17 2327.75 156.382   1
  -1  -9 -17 2263.21 114.301   1
  -1  -9 -17 2377.36 120.532   1
  -1  -9  17 2224.98 160.471   1
   1  -9  17 1995.55 153.788   1
  -1   9 -17 2008.95 156.146   1
  -1  -9  19-210.795 109.320   1
  -1   9  19-50.6779 64.6531   1
   1  -9  19 131.249 111.710   1
   1   9 -19-75.3640 102.531   1
   1   9  19 92.7372 62.5253   1
  -1   9 -19 88.5047 93.2628   1
  -1  -9  19 13.5983 107.920   1
   1  -9  19-26.3755 105.379   1
  -1  -9 -19 90.3952 72.8782   1
  -1   9  19-54.5233 69.7304   1
   1  -9 -19 15.1147 55.1246   1
   1  -9 -19 35.1548 42.6409   1
  -1  -9 -19-24.5575 54.6465   1
   1   9 -19-54.4310 103.912   1
  -1   9 -19 38.5900 106.740   1
   1  -9  21 35.6477 120.493   1
  -1  -9  21-91.5747 117.756   1
  -1   9  21 27.1764 76.5359   1
   1   9  21 66.4245 75.4878   1
  -1   9 -21-49.4741 106.181   1
  -1   9  21 34.3750 80.3352   1
  -1  -9  21-3.62618 122.409   1
   1  -9  21-91.0495 121.203   1
   1  -9 -21 50.4617 64.5344   1
   1  -9 -21 86.1552 52.9693   1
  -1  -9 -21 91.5882 61.0767   1
   1   9 -21 61.3824 111.204   1
  -1   9 -21-107.037 116.152   1
  -1  -9 -21 168.590 84.3325   1
  -1  -9  23 7896.01 424.230   1
   1  -9  23 8712.47 429.636   1
  -1   9  23 8473.15 395.142   1
   1   9  23 8997.55 398.162   1
   1  -9 -23 8941.00 382.239   1
  -1   9  23 9898.06 397.341   1
   1  -9 -23 9449.65 389.670   1
   1   9 -23 8210.58 422.855   1
  -1  -9 -23 9021.49 387.783   1
  -1  -9  23 8387.04 428.794   1
  -1  -9 -23 9428.37 399.588   1
   1  -9  23 9173.84 430.585   1
  -1   9 -23 8079.96 425.541   1
  -1   9  25 4684.79 253.852   1
  -1  -9  25 4523.98 290.427   1
   1  -9  25 4815.17 293.773   1
   1   9  25 4939.93 258.456   1
   1   9 -25 4717.37 286.132   1
  -1   9 -25 5212.07 283.037   1
   1  -9 -25 5102.31 236.529   1
  -1   9  25 5613.61 257.020   1
   1   9 -25 4847.56 285.932   1
   1  -9 -25 5428.24 246.662   1
  -1  -9 -25 4926.64 240.306   1
  -1   9 -25 4365.71 283.240   1
   1  -9  25 5126.84 292.189   1
  -1  -9  25 5129.12 295.188   1
  -1  -9 -25 5836.27 262.781   1
  -1   9  27 1610.84 148.497   1
   1   9  27 1613.38 158.115   1
   1  -9  27 1505.62 196.032   1
  -1  -9  27 1376.09 193.321   1
  -1   9 -27 1545.02 176.282   1
   1  -9 -27 1473.11 122.691   1
   1   9 -27 1573.11 182.296   1
  -1  -9  27 1507.85 193.737   1
   1  -9  27 1509.26 185.942   1
   1  -9 -27 1568.25 137.381   1
  -1  -9 -27 1599.82 127.508   1
   1   9 -27 1449.06 180.825   1
  -1  -9 -27 1621.58 155.321   1
  -1   9 -27 1501.81 185.133   1
   1   9  29 322.213 144.517   1
  -1  -9  29 62.6575 175.895   1
  -1   9  29 199.462 129.696   1
   1  -9  29 9.80664 180.460   1
  -1   9 -29 273.459 158.223   1
   1   9 -29 264.784 164.585   1
  -1  -9  29 194.302 171.167   1
  -1   9  29 276.287 137.593   1
   1  -9  29 44.3627 167.122   1
   1  -9 -29 168.580 120.041   1
  -1  -9 -29 169.290 107.264   1
   1  -9 -29-20.8578 102.144   1
  -1  -9 -29 245.868 137.700   1
  -1   9 -29 240.463 165.963   1
   1   9 -29-89.7735 163.170   1
   1  -9  31 1423.97 218.026   1
  -1   9  31 1318.42 164.078   1
   1   9  31 1417.66 180.742   1
  -1  -9  31 1226.40 215.999   1
   1  -9 -31 1630.56 145.146   1
   1   9 -31 1627.84 205.883   1
  -1   9 -31 1270.00 189.115   1
  -1   9  31 1750.78 171.179   1
  -1  -9  31 1299.77 206.436   1
   1  -9  31 1608.45 204.777   1
  -1  -9 -31 1603.20 148.230   1
  -1   9 -31 1500.26 204.058   1
   1   9 -31 1273.38 197.758   1
  -1   9  33 2468.73 211.778   1
   1  -9  33 2646.23 266.551   1
  -1  -9  33 2598.84 263.540   1
   1   9  33 2482.53 227.599   1
  -1   9 -33 2942.60 243.703   1
   1   9 -33 2608.02 251.024   1
   1  -9 -33 2581.53 194.586   1
  -1   9  33 3090.13 214.802   1
   1  -9  33 3024.84 251.166   1
  -1  -9 -33 2918.93 222.796   1
   1   9 -33 2557.25 245.304   1
  -1   9 -33 2227.28 246.326   1
  -1  -9 -33 3325.70 203.834   1
  -1  -9  33 2863.92 254.381   1
  -1   9  35 551.450 167.852   1
  -1  -9  35 1065.30 240.574   1
   1   9  35 494.256 188.384   1
   1  -9  35 318.214 231.085   1
  -1   9 -35 764.727 203.080   1
   1   9 -35 439.168 208.052   1
  -1   9 -35 641.831 208.784   1
   1   9 -35 415.056 202.937   1
  -1  -9  35 505.766 215.713   1
  -1   9  35 1019.68 173.770   1
   1  -9  35 1221.05 216.116   1
   1  -9 -35 561.520 154.422   1
  -1  -9 -35 864.729 161.689   1
   1  11   1 75.4881 58.1877   1
   1  11  -1-64.2031 66.2024   1
   1 -11   1 53.9250 68.1098   1
  -1 -11  -1 77.7266 67.9950   1
  -1  11   1 58.1306 65.7840   1
  -1 -11   1-52.2559 73.2092   1
   1 -11  -1 78.3410 63.1194   1
   1  11  -1-54.3843 69.7491   1
   1 -11   1 98.4162 71.0336   1
  -1  11   1 10.3512 58.5301   1
  -1  11  -1-130.773 65.2547   1
  -1 -11  -1 105.155 54.6691   1
   1  11   1 248.859 64.6283   1
  -1 -11   1 110.535 61.2002   1
  -1 -11   3 7126.58 311.373   1
   1  11   3 7571.32 303.541   1
   1 -11  -3 7122.27 301.331   1
   1 -11   3 6926.22 314.723   1
   1  11  -3 7450.66 316.577   1
  -1  11   3 6973.30 300.039   1
  -1  11  -3 7026.57 310.399   1
   1  11  -3 6464.04 312.714   1
  -1 -11  -3 6671.16 304.171   1
  -1 -11  -3 6895.15 302.121   1
   1 -11   3 6446.56 313.220   1
  -1  11   3 7674.31 303.591   1
  -1  11  -3 7036.38 314.700   1
  -1 -11   3 5996.55 314.385   1
   1  11   3 7260.85 302.127   1
   1  11  -5 7921.49 367.846   1
  -1 -11   5 8207.34 365.696   1
   1 -11   5 8109.88 368.901   1
   1 -11  -5 8885.73 347.171   1
   1  11   5 8789.67 349.681   1
  -1  11  -5 8268.15 364.648   1
  -1  11   5 7883.86 346.551   1
  -1  11   5 8867.07 349.092   1
   1  11  -5 7425.71 367.799   1
   1 -11  -5 7817.16 347.027   1
  -1 -11  -5 7991.74 354.169   1
   1 -11   5 7838.91 367.925   1
  -1 -11   5 7719.33 370.478   1
  -1  11  -5 8842.43 370.284   1
   1  11   5 8513.10 348.233   1
  -1 -11  -7 12061.7 521.520   1
   1  11   7 12707.3 504.853   1
  -1 -11   7 11616.8 523.939   1
   1 -11   7 11737.4 526.821   1
   1  11  -7 12161.2 528.033   1
  -1  11  -7 11935.2 523.038   1
  -1 -11  -7 12264.2 506.385   1
   1  11   7 12234.8 503.239   1
   1 -11   7 12223.6 529.903   1
  -1  11  -7 11810.2 528.350   1
  -1 -11   7 12629.0 533.679   1
   1 -11   9 227.212 91.2002   1
  -1 -11  -9 221.910 44.0060   1
  -1 -11  -9 209.004 112.065   1
   1  11   9 131.103 44.2291   1
   1  11  -9 242.771 90.1394   1
   1 -11   9 108.306 87.5745   1
  -1  11  -9 94.0622 78.7169   1
  -1 -11   9 93.1196 83.1559   1
   1  11   9 164.007 43.3242   1
  -1 -11   9 197.148 96.8501   1
  -1  11  -9 71.5865 89.6947   1
  -1 -11  11 14159.7 600.314   1
   1 -11  11 14119.9 603.072   1
  -1 -11 -11 13991.8 583.973   1
   1  11  11 13368.2 572.379   1
   1  11 -11 14040.6 602.788   1
  -1  11 -11 14867.6 599.149   1
   1 -11  11 14383.5 604.928   1
  -1  11 -11 13549.9 604.112   1
  -1 -11  11 14268.6 607.427   1
  -1 -11 -11 14045.8 571.376   1
   1  11 -13 16981.0 716.872   1
  -1  11 -13 17814.1 713.566   1
  -1 -11  13 17448.1 721.485   1
   1 -11  13 17998.1 720.315   1
   1  11  13 16142.3 683.171   1
  -1 -11  13 16241.4 714.259   1
   1 -11  13 17124.5 718.080   1
   1  11 -15 7885.62 380.297   1
  -1  11 -15 8117.08 376.650   1
   1  11  15 8119.24 342.537   1
   1 -11  15 8127.53 383.288   1
   1 -11  15 8782.65 388.189   1
  -1 -11  15 8499.35 387.630   1
   1  11  15 8071.03 382.849   1
  -1 -11 -15 8422.29 346.504   1
  -1  11 -17 3153.86 185.421   1
   1  11 -17 2897.30 189.953   1
   1  11  17 3195.06 145.216   1
  -1 -11  17 3145.62 198.218   1
  -1 -11 -17 3127.85 149.640   1
   1 -11  17 3115.26 196.145   1
   1  11  17 2520.26 215.331   1
  -1 -11 -17 3264.52 152.293   1
  -1 -11  19 675.188 134.246   1
   1 -11  19 803.214 133.842   1
  -1 -11  19 846.474 128.600   1
   1  11  19 752.260 73.4365   1
   1  11 -19 790.727 124.818   1
   1 -11  19 1003.81 136.750   1
  -1  11 -19 748.428 117.461   1
  -1 -11 -19 798.249 81.4351   1
  -1  11  19 640.183 64.7395   1
  -1 -11 -19 773.832 81.4956   1
   1  11  19 1013.01 178.257   1
   1  11  21 4935.58 220.482   1
   1  11 -21 4433.25 261.176   1
  -1  11 -21 4841.78 256.422   1
   1 -11 -21 4147.48 204.141   1
  -1 -11 -21 5066.91 221.379   1
  -1 -11  21 4334.20 263.043   1
   1 -11  21 4524.34 266.318   1
  -1  11  21 4652.03 215.183   1
  -1 -11 -21 5180.77 224.741   1
  -1 -11  21 5093.83 273.917   1
   1 -11  21 4927.41 267.841   1
   1  11  21 5651.19 291.623   1
   1  11  23 9860.28 403.909   1
   1 -11 -23 8281.25 385.243   1
  -1 -11 -23 9279.96 398.805   1
   1 -11  23 8682.53 442.172   1
  -1 -11  23 8445.04 437.585   1
  -1  11  23 9279.72 396.709   1
   1 -11  23 9560.54 445.559   1
  -1 -11  23 9674.56 449.777   1
  -1 -11 -23 9914.05 404.291   1
   1  11  23 9985.07 456.032   1
   1  11 -25 3590.84 243.924   1
  -1  11 -25 3594.94 232.380   1
   1  11  25 3583.32 200.374   1
  -1  11  25 3655.44 191.962   1
   1 -11  25 3861.17 253.612   1
  -1 -11  25 3224.55 246.441   1
  -1 -11 -25 3833.40 191.730   1
   1 -11 -25 3439.57 175.110   1
  -1 -11  25 3565.78 255.024   1
   1 -11  25 3664.75 249.167   1
   1  11  25 3860.79 271.873   1
  -1  11  27 243.725 107.456   1
   1 -11  27 149.956 168.772   1
   1  11  27 311.205 122.118   1
  -1 -11  27 433.748 172.767   1
  -1  11 -27 367.679 150.833   1
   1  11 -27 238.663 159.394   1
   1 -11 -27 111.872 82.3755   1
  -1 -11 -27 316.870 104.168   1
  -1 -11  27 248.833 172.300   1
   1 -11  27 324.294 167.472   1
   1  11  27 131.755 196.104   1
  -1  11  29 184.002 117.844   1
   1 -11  29-119.860 180.888   1
   1  11  29 96.4695 132.300   1
  -1 -11  29 229.822 176.709   1
   1  11 -29 152.131 165.716   1
  -1  11 -29 60.6556 157.111   1
   1 -11 -29 112.106 109.334   1
   1 -11 -29 91.9674 95.7887   1
  -1 -11 -29 94.9791 110.637   1
   1 -11  29 56.3955 172.708   1
  -1 -11  29-4.78790 177.106   1
   1  11  29-81.5532 196.918   1
   1  11  31 1914.97 183.451   1
  -1  11  31 1844.63 163.524   1
   1 -11  31 1383.76 228.017   1
  -1  11 -31 2133.05 208.823   1
  -1 -11  31 1521.50 225.776   1
   1 -11 -31 1840.89 148.667   1
   1  11 -31 1490.28 212.551   1
   1 -11 -31 1974.55 160.470   1
  -1 -11 -31 2094.82 165.893   1
   1  11  31 2582.30 233.767   1
   1 -11  31 2118.74 224.451   1
  -1 -11  31 1875.25 225.998   1
   1 -11  33 1381.11 219.753   1
  -1 -11  33 1168.34 224.023   1
  -1  11  33 868.323 155.110   1
  -1 -11  33 1054.76 235.687   1
   1 -11  33 1203.53 235.576   1
   1  11  33 1248.44 178.914   1
   1  11 -33 990.649 216.541   1
   1 -11 -33 1445.82 147.540   1
  -1  11 -33 1274.96 206.524   1
   1 -11 -33 1411.18 159.967   1
  -1 -11 -33 1366.79 162.810   1
  -1 -11 -33 1179.65 172.518   1
   1  11  33 1669.40 225.269   1
   1  11  35 1008.39 228.309   1
  -1 -11  35 1135.59 242.789   1
   1 -11  35 604.935 244.928   1
  -1  11 -35 1180.25 216.440   1
   1  11 -35 843.171 222.752   1
   1 -11 -35 1145.80 170.909   1
  -1 -11 -35 1149.10 187.243   1
   1 -11 -35 1162.55 165.026   1
  -1 -11 -35 1430.37 182.160   1
  -1 -11  35 791.701 234.218   1
   1 -11  35 959.344 222.292   1
   1 -13   1 1899.81 127.263   1
  -1  13   1 2326.15 127.865   1
  -1 -13   1 1967.29 132.803   1
  -1 -13  -1 2243.51 119.406   1
   1  13   1 2104.27 121.793   1
  -1 -13  -1 1601.54 126.047   1
   1  13  -1 2351.07 128.892   1
  -1  13   1 2146.72 121.001   1
  -1  13  -1 2237.42 125.414   1
   1 -13  -1 2220.59 125.480   1
   1  13  -1 1860.58 127.974   1
   1 -13   1 2161.18 129.580   1
  -1 -13   1 1970.80 122.135   1
   1  13   1 2270.85 125.481   1
   1 -13  -3 4096.15 198.802   1
   1 -13   3 3953.45 211.261   1
  -1  13  -3 4554.81 215.465   1
  -1 -13   3 3854.24 214.933   1
  -1 -13  -3 4548.21 198.535   1
  -1 -13  -3 4309.61 201.030   1
  -1  13   3 4625.04 201.688   1
   1  13  -3 4193.44 211.576   1
   1  13   3 4126.00 197.691   1
  -1  13   3 4142.59 196.419   1
  -1  13  -3 4088.89 206.962   1
   1  13  -3 4132.58 212.088   1
  -1 -13   3 4077.25 206.848   1
   1 -13   3 4440.68 213.480   1
   1  13   3 4526.38 201.241   1
   1 -13  -3 4521.57 199.235   1
   1 -13   5 13476.7 597.606   1
  -1 -13   5 13120.7 594.351   1
   1 -13  -5 14788.2 579.308   1
   1  13   5 14585.4 582.591   1
   1  13  -5 13417.6 597.993   1
  -1  13  -5 14638.5 595.502   1
  -1  13   5 14079.6 579.293   1
  -1  13  -5 14686.0 600.803   1
   1 -13   5 13232.6 597.535   1
  -1 -13   5 12557.6 600.009   1
   1 -13  -5 13074.9 578.948   1
  -1 -13  -5 14105.9 584.523   1
   1  13   5 13737.2 579.727   1
   1  13  -5 14201.9 599.474   1
  -1  13   5 14744.1 581.400   1
  -1  13   7 5049.52 202.623   1
   1  13  -7 4733.34 233.960   1
  -1 -13  -7 4716.93 219.385   1
   1  13  -7 4620.17 233.968   1
  -1 -13   7 4117.58 226.216   1
   1  13   7 5089.06 206.326   1
   1 -13   7 4804.00 234.496   1
  -1  13  -7 4412.13 227.375   1
   1 -13  -7 4716.69 198.635   1
   1 -13  -7 3893.51 200.517   1
  -1  13  -7 5075.13 237.194   1
   1 -13   7 4583.73 233.924   1
  -1 -13   7 4312.41 238.033   1
   1  13   7 4574.85 201.684   1
  -1  13  -9 135.218 91.9172   1
  -1 -13   9 364.307 101.936   1
   1  13  -9 314.398 95.8398   1
  -1 -13   9 170.789 86.5852   1
   1  13  -9 333.519 92.5206   1
   1 -13   9 200.244 92.5145   1
  -1  13  -9 116.508 81.3565   1
   1 -13   9 125.244 92.3767   1
   1  13   9 219.478 40.3162   1
  -1 -13  -9 137.959 115.654   1
  -1 -13 -11 435.587 112.485   1
   1  13  11 395.043 54.6842   1
  -1 -13  11 529.086 99.8732   1
   1  13 -11 459.588 99.9414   1
   1 -13  11 423.768 102.122   1
  -1  13 -11 482.561 92.9451   1
   1  13  11 617.579 51.4061   1
  -1  13 -11 487.988 104.456   1
  -1 -13  11 555.090 111.643   1
   1  13 -11 572.068 102.641   1
   1 -13  11 285.769 100.611   1
  -1 -13  13 16319.7 724.312   1
   1 -13  13 16943.2 728.794   1
   1  13 -13 17192.4 728.107   1
  -1  13 -13 18052.3 724.714   1
   1 -13  13 17570.6 732.795   1
  -1 -13  13 17188.0 732.708   1
  -1  13 -13 16784.4 729.602   1
   1  13 -13 16655.8 727.631   1
   1  13  13 15906.3 691.614   1
   1  13  13 17840.3 695.261   1
   1 -13  15 14701.0 611.223   1
  -1 -13  15 14863.3 614.253   1
  -1  13 -15 13561.3 606.587   1
  -1 -13  15 13340.0 600.922   1
   1 -13  15 14445.9 608.029   1
   1  13 -15 14168.9 606.137   1
  -1  13 -15 14501.2 599.840   1
   1  13  15 14252.4 563.024   1
  -1 -13 -15 11866.1 564.356   1
   1  13  15 14743.2 574.881   1
   1  13 -15 13936.6 605.057   1
  -1 -13 -17 3024.61 141.743   1
   1  13 -17 3464.80 207.282   1
  -1  13 -17 3635.16 200.175   1
   1  13  17 3370.73 146.537   1
   1  13 -17 2957.84 201.960   1
   1  13  17 3398.50 195.754   1
  -1  13 -17 3257.68 205.277   1
  -1 -13  17 3561.90 215.955   1
   1 -13  17 3229.43 207.841   1
   1 -13  19-92.6707 134.342   1
  -1 -13  19-28.0070 136.331   1
  -1 -13 -19-71.8043 50.8194   1
   1  13  19 46.9473 57.6795   1
  -1  13 -19 187.218 117.316   1
   1  13  19 13.8480 171.386   1
   1  13 -19-127.648 128.282   1
  -1  13 -19 84.6641 128.490   1
   1 -13  19 104.665 131.900   1
  -1 -13  19 121.743 126.699   1
   1  13 -19 42.4640 127.564   1
  -1 -13 -21 4862.94 213.330   1
  -1  13 -21 4794.89 260.345   1
   1  13 -21 4606.43 266.111   1
   1  13  21 4748.06 212.552   1
  -1  13  21 4306.55 199.025   1
   1  13 -21 4369.58 265.100   1
  -1  13  21 4293.49 246.468   1
   1  13  21 3910.78 299.734   1
  -1 -13  21 4904.37 281.309   1
   1 -13  21 5185.74 280.046   1
  -1  13 -21 4688.61 270.056   1
   1 -13  21 4814.14 273.838   1
  -1 -13  21 4568.89 266.452   1
   1 -13  23 3378.66 237.614   1
  -1  13 -23 2928.62 226.376   1
  -1 -13  23 3076.19 241.222   1
   1 -13  23 3333.96 235.003   1
  -1 -13  23 3301.34 228.385   1
  -1  13  23 3017.72 155.167   1
   1  13  23 3317.54 170.600   1
   1  13 -23 2947.03 227.015   1
   1  13  23 3447.02 284.046   1
  -1  13  23 3321.51 213.068   1
  -1 -13 -23 3421.27 179.768   1
   1 -13  25 1292.48 187.328   1
  -1 -13  25 1525.50 198.954   1
   1  13 -25 1418.76 176.895   1
  -1  13 -25 1293.17 175.763   1
  -1  13  25 1251.09 100.910   1
   1  13  25 1326.59 120.815   1
   1 -13  25 1387.52 186.110   1
  -1 -13  25 1352.33 181.512   1
   1  13 -25 1379.38 180.005   1
  -1  13 -25 1219.04 167.364   1
  -1 -13 -25 1235.43 121.095   1
   1 -13 -25 1296.57 97.7246   1
  -1 -13 -25 1530.10 133.395   1
   1 -13 -25 967.447 80.2516   1
   1  13  25 1248.91 247.551   1
  -1  13  25 1534.59 164.148   1
  -1 -13 -27 400.467 126.050   1
  -1 -13 -27 520.444 116.912   1
  -1  13 -27 646.640 172.102   1
   1  13 -27 477.441 167.047   1
  -1  13  27 453.811 95.2199   1
  -1 -13  27 467.168 174.667   1
   1  13  27 481.490 118.009   1
   1 -13  27 281.112 174.083   1
   1  13 -27 511.659 168.369   1
  -1  13 -27 652.829 161.652   1
   1 -13 -27 451.466 82.4751   1
  -1 -13  27 367.947 181.494   1
   1 -13  27 460.233 180.326   1
   1  13  27 655.925 240.636   1
  -1  13  27 561.373 151.759   1
  -1 -13 -29 47.2103 130.683   1
  -1  13 -29 109.441 174.121   1
  -1 -13 -29 78.7512 122.013   1
   1  13 -29-93.6120 171.909   1
  -1  13  29-10.6559 98.4779   1
   1 -13  29 61.3568 183.475   1
  -1 -13  29 45.0715 173.881   1
   1  13  29 57.1837 123.030   1
   1  13 -29-80.7824 170.187   1
  -1  13 -29-191.268 158.815   1
   1 -13 -29-15.6345 94.1937   1
   1 -13 -29-66.7004 100.022   1
  -1 -13  29-96.4814 187.390   1
   1 -13  29 165.140 186.538   1
   1  13  29 338.353 232.385   1
  -1 -13 -31 475.770 152.443   1
  -1 -13  31 559.738 204.085   1
   1 -13  31 182.029 195.016   1
  -1  13  31 431.750 111.401   1
   1  13  31 368.997 136.765   1
   1 -13  31 506.376 208.032   1
  -1 -13  31 717.109 200.834   1
   1  13 -31 401.513 184.277   1
   1 -13 -31 441.125 121.465   1
   1  13  31 413.745 245.771   1
   1 -13 -31 541.117 115.991   1
  -1  13 -31 325.320 191.649   1
   1  13 -31 362.011 189.125   1
  -1 -13 -31 383.990 138.280   1
  -1  13  33 1297.54 148.084   1
   1 -13  33 1957.91 282.752   1
  -1  13 -33 1708.81 230.747   1
   1  13  33 1481.49 175.006   1
  -1 -13  33 1246.94 235.780   1
  -1 -13 -33 1723.81 182.354   1
   1  13  33 1548.35 270.433   1
   1  13 -33 1473.50 223.562   1
  -1  13 -33 1448.53 251.910   1
   1 -13 -33 1969.79 166.104   1
  -1 -13 -33 2453.59 206.118   1
  -1 -13  33 1944.75 242.325   1
   1 -13  33 2306.40 256.636   1
   1 -15   1 1251.33 111.895   1
  -1 -15   1 1309.03 103.422   1
   1 -15  -1 1142.89 103.699   1
   1  15   1 1174.78 104.347   1
   1  15  -1 1381.05 111.696   1
   1  15   1 1321.19 100.550   1
   1  15  -1 1334.76 108.174   1
  -1  15   1 1364.48 107.345   1
  -1 -15  -1 1353.46 97.9299   1
  -1  15  -1 1367.63 106.601   1
  -1  15   1 1373.46 101.738   1
  -1  15  -3 7364.79 337.051   1
   1  15  -3 7263.77 334.604   1
   1 -15  -3 7312.42 321.294   1
   1  15   3 7411.09 324.673   1
  -1 -15   3 7039.46 329.538   1
   1 -15   3 6640.49 332.745   1
   1  15   3 7574.47 322.521   1
   1  15  -3 7396.41 334.700   1
  -1  15   3 7217.88 323.460   1
  -1 -15  -3 7374.49 321.001   1
  -1  15   3 7301.19 320.177   1
  -1  15  -3 7416.78 330.851   1
  -1  15  -5 9106.20 417.700   1
  -1  15   5 9295.50 402.149   1
  -1  15  -5 9656.89 425.223   1
   1 -15  -5 9561.45 401.365   1
   1 -15   5 8984.65 422.062   1
   1  15   5 9965.13 406.893   1
   1  15  -5 8707.37 422.547   1
  -1 -15   5 9384.02 419.476   1
  -1  15   5 9746.16 404.927   1
   1  15  -5 9487.60 424.053   1
  -1 -15  -5 9643.85 407.212   1
   1  15   5 9393.89 402.869   1
   1 -15  -7 1719.59 90.3141   1
  -1 -15   7 1618.78 126.860   1
   1  15  -7 1551.81 131.773   1
   1 -15   7 1485.08 131.788   1
  -1  15  -7 1471.05 122.649   1
  -1 -15  -7 1615.24 112.226   1
  -1  15   7 1793.34 95.1758   1
   1  15  -7 1692.00 132.702   1
  -1 -15  -7 1387.41 102.124   1
   1  15   7 1569.35 91.6691   1
  -1  15  -7 1446.67 131.037   1
   1 -15  -9 249.724 50.8876   1
  -1 -15   9 315.338 95.4784   1
   1  15  -9 257.736 99.1338   1
   1 -15   9 408.339 104.471   1
  -1  15   9 213.911 48.2428   1
  -1  15  -9 187.762 89.7800   1
  -1 -15  -9 216.829 112.105   1
  -1  15   9 302.172 46.5386   1
   1  15   9 256.634 46.9463   1
  -1  15  -9 309.399 102.592   1
   1  15  -9 256.176 98.0997   1
  -1 -15  -9 251.391 64.4728   1
  -1 -15 -11 575.323 67.3312   1
  -1 -15 -11 587.733 143.999   1
   1  15  11 832.162 63.4045   1
  -1 -15  11 767.447 111.514   1
   1 -15  11 799.213 118.693   1
   1  15 -11 691.709 114.736   1
  -1  15 -11 823.033 111.427   1
  -1  15 -11 789.067 121.026   1
   1  15 -11 753.453 118.130   1
   1  15  11 790.172 63.3208   1
   1  15  13 3572.27 138.932   1
   1  15 -13 3148.39 193.446   1
  -1  15 -13 3452.21 188.050   1
  -1 -15 -13 2442.52 137.408   1
   1  15 -13 3345.21 196.051   1
  -1 -15  13 2884.07 188.209   1
   1 -15  13 3109.89 195.092   1
   1  15  13 2639.69 140.075   1
  -1 -15 -13 2676.36 164.987   1
  -1  15 -13 3360.01 197.315   1
   1 -15  15 9186.17 415.979   1
  -1 -15  15 8776.68 410.853   1
   1  15 -15 9184.33 413.666   1
  -1  15 -15 9526.34 407.889   1
  -1  15 -15 9268.48 417.201   1
   1  15 -15 9010.97 414.737   1
   1  15  15 9568.06 365.213   1
   1  15  15 7622.72 361.774   1
   1  15  17 6749.32 279.137   1
  -1  15 -17 6660.56 328.195   1
   1  15 -17 6362.87 335.292   1
   1  15 -17 6532.95 337.200   1
   1  15  17 6424.66 287.838   1
  -1  15 -17 6509.33 338.559   1
   1  15 -19 97.4942 136.673   1
  -1 -15  19 135.832 139.202   1
   1  15  19-213.035 105.616   1
  -1  15 -19-62.9985 140.868   1
   1  15 -19 7.85869 137.116   1
  -1  15 -19 194.986 131.413   1
   1  15  19 108.423 59.2026   1
   1  15  21 979.370 83.1856   1
   1  15 -21 773.865 157.884   1
   1 -15  21 1067.86 171.802   1
  -1 -15  21 560.376 156.423   1
  -1  15 -21 996.171 149.486   1
   1  15  21 1035.67 158.240   1
  -1  15 -21 1220.23 170.313   1
   1  15 -21 1003.83 161.914   1
   1  15  23 2763.93 134.270   1
   1  15  23 2331.23 228.043   1
   1  15 -23 2397.01 206.660   1
  -1 -15 -23 2228.48 121.125   1
  -1 -15 -23 1974.10 107.756   1
  -1  15 -23 2527.74 205.710   1
  -1 -15  23 2290.34 203.514   1
   1 -15  23 2782.87 217.125   1
  -1  15  25 1403.29 88.0431   1
  -1  15  25 1203.42 179.549   1
   1  15 -25 1989.10 196.487   1
  -1 -15 -25 1712.52 112.948   1
  -1 -15 -25 1818.97 105.034   1
   1  15  25 1311.73 241.672   1
  -1  15 -25 2040.81 201.865   1
  -1 -15  25 1589.42 195.847   1
   1 -15  25 1460.19 199.687   1
   1  15  25 1730.31 122.416   1
  -1  15  27 547.943 75.5885   1
   1 -15  27 833.951 191.279   1
  -1 -15  27 759.047 181.903   1
   1  15  27 653.849 109.714   1
  -1  15 -27 667.375 166.648   1
   1  15 -27 568.497 173.853   1
  -1 -15 -27 662.371 113.371   1
   1  15  27 683.172 250.011   1
  -1 -15 -27 740.461 104.788   1
  -1  15  27 348.525 183.622   1
   1 -15  29 10.6145 192.337   1
  -1 -15  29 148.837 183.530   1
   1  15  29 129.552 112.020   1
   1  15 -29 136.971 173.980   1
  -1  15 -29 4.59076 161.863   1
  -1  15  29-3.53284 77.9316   1
  -1  15 -29 119.783 180.329   1
  -1 -15 -29-26.9657 108.146   1
   1  15 -29-200.649 180.139   1
  -1  15  29 13.6711 186.572   1
   1  15  29 48.0572 252.926   1
  -1 -15 -29-112.294 150.183   1
  -1 -15 -31 500.711 182.562   1
   1 -15 -31 396.898 122.152   1
   1  15  31 178.878 121.065   1
   1 -15  31 570.336 212.282   1
  -1 -15  31 445.886 201.380   1
   1  15 -31-83.2923 187.651   1
  -1  15 -31 506.713 181.856   1
  -1  15  31 300.920 91.4695   1
  -1  15 -31 489.962 198.661   1
  -1 -15 -31 217.479 128.373   1
   1  15 -31 452.373 191.423   1
   1  15  31 460.930 257.538   1
  -1  15  31 303.529 191.397   1
   1 -15 -31 259.936 65.8247   1
  -1 -15 -33 497.938 210.630   1
   1 -15 -33 699.409 163.556   1
   1  15  33 259.374 263.038   1
  -1  15  33 609.157 199.699   1
  -1  15  33 536.008 104.764   1
  -1 -15  33 514.078 220.481   1
   1  15 -33 516.103 208.065   1
  -1  15 -33 362.337 194.753   1
  -1  15 -33 347.500 209.057   1
   1  15 -33 380.820 200.411   1
   1 -15 -33 509.502 101.036   1
   1  17   1 721.620 99.0033   1
  -1  17  -1 727.025 99.5580   1
  -1  17   1 602.826 93.3858   1
   1 -17   1 750.687 105.682   1
   1  17  -1 734.230 104.733   1
   1  17  -1 651.122 98.7481   1
   1 -17   1 721.641 105.321   1
  -1 -17  -1 907.768 90.9586   1
  -1  17   1 737.132 100.536   1
  -1 -17  -1 800.107 105.803   1
  -1 -17   1 459.146 108.141   1
  -1 -17   1 783.516 95.2905   1
   1 -17  -1 697.676 99.4027   1
  -1  17   3 7124.54 317.310   1
   1  17   3 7595.23 315.672   1
   1  17  -3 6989.58 328.147   1
  -1  17  -3 6979.74 332.057   1
  -1  17   3 6844.03 312.528   1
  -1  17  -3 7023.64 323.897   1
  -1 -17  -3 7886.73 316.719   1
  -1 -17  -3 5652.65 311.484   1
  -1 -17   3 6400.92 332.206   1
   1 -17  -3 6645.10 315.669   1
   1 -17   3 6916.84 330.316   1
   1 -17   3 6284.04 326.405   1
   1  17  -3 6738.16 327.747   1
  -1 -17   3 7481.69 324.571   1
   1  17   3 7019.42 318.380   1
   1 -17  -3 7409.45 315.638   1
   1 -17  -5 4752.47 204.489   1
   1 -17   5 3927.78 230.169   1
   1  17  -5 3926.07 227.911   1
  -1 -17   5 3897.51 224.018   1
   1  17   5 4364.25 211.164   1
  -1  17  -5 4210.04 223.878   1
   1  17  -5 4445.46 230.275   1
  -1  17   5 4343.51 207.723   1
  -1  17  -5 4276.06 233.113   1
  -1 -17  -5 4627.39 210.443   1
   1 -17  -5 3846.48 205.942   1
  -1 -17   5 3939.86 234.066   1
   1 -17   5 4102.97 233.218   1
   1  17   5 4559.12 205.085   1
  -1 -17  -7 1957.49 132.499   1
   1 -17  -7 2042.22 113.103   1
  -1 -17   7 2153.38 151.502   1
   1 -17   7 2084.99 157.584   1
  -1  17  -7 1966.50 147.608   1
   1  17  -7 2087.15 155.045   1
  -1  17   7 2067.82 117.743   1
   1  17  -7 2003.14 154.992   1
  -1  17  -7 1892.68 158.209   1
  -1  17   7 2173.27 118.144   1
   1 -17  -7 2000.21 120.044   1
   1  17   7 2091.69 115.017   1
  -1 -17  -7 1720.15 127.149   1
  -1 -17   7 2062.45 162.879   1
   1 -17   7 2120.11 161.298   1
   1 -17  -9 10.0332 57.3246   1
  -1 -17  -9 161.393 110.336   1
  -1 -17   9-96.7025 104.753   1
   1  17   9 7.91977 69.1361   1
   1  17   9 19.8764 50.9067   1
   1 -17   9 28.6870 115.252   1
   1  17  -9-49.4941 109.845   1
  -1  17   9-17.7343 58.2789   1
  -1  17  -9-248.338 111.940   1
   1 -17   9 187.027 130.139   1
   1 -17  -9-5.97576 60.9509   1
  -1  17   9-19.1305 54.2275   1
  -1 -17  -9 101.933 74.9116   1
  -1  17  -9-67.2278 124.986   1
  -1 -17   9-63.8076 115.905   1
   1  17  -9-13.2804 107.141   1
   1 -17  11 806.529 138.060   1
   1  17  11 624.857 63.7121   1
  -1 -17  11 600.389 122.895   1
   1  17  11 705.832 75.5791   1
   1 -17  11 379.733 128.020   1
   1  17 -11 670.418 127.490   1
  -1  17  11 673.588 58.0755   1
  -1  17 -11 529.853 114.242   1
  -1 -17 -11 596.707 172.964   1
  -1 -17 -11 594.677 78.6820   1
   1  17 -11 761.038 130.857   1
  -1  17 -11 574.401 133.876   1
  -1 -17  11 627.064 138.844   1
  -1  17  11 667.901 52.6956   1
  -1 -17 -13 719.146 77.2747   1
   1 -17  13 837.152 148.388   1
   1 -17  13 745.804 144.671   1
   1  17 -13 712.478 137.709   1
  -1  17 -13 946.345 144.956   1
  -1 -17  13 833.318 150.956   1
   1  17 -13 1001.58 144.605   1
  -1  17 -13 801.806 126.615   1
  -1 -17  13 966.033 138.107   1
   1  17  13 1004.57 77.5243   1
   1  17  13 686.549 79.6681   1
   1  17  15 9882.08 385.297   1
   1  17 -15 9189.66 438.994   1
  -1  17 -15 9862.10 432.843   1
   1  17  15 8130.70 385.003   1
   1  17 -15 9171.80 442.041   1
  -1 -17  15 10214.5 455.194   1
  -1  17 -15 9014.37 441.714   1
   1 -17  15 10113.8 449.812   1
   1 -17  15 8960.50 439.838   1
  -1 -17  15 8418.86 434.232   1
  -1  17 -17 6313.51 352.313   1
  -1 -17  17 6703.53 364.790   1
   1 -17  17 7319.93 364.031   1
   1  17  17 6398.85 282.847   1
   1  17 -17 6356.08 351.364   1
   1  17  17 7169.52 285.415   1
   1 -17  17 6379.40 352.846   1
   1  17 -19 225.327 146.450   1
  -1  17 -19 210.296 144.398   1
   1  17  19 35.4821 50.5852   1
   1  17  19 43.8532 53.8056   1
  -1  17 -19 485.821 185.152   1
   1  17 -19 67.8087 150.473   1
  -1 -17  19 56.4912 171.153   1
   1 -17  19 311.033 173.662   1
  -1 -17  21 2008.54 200.986   1
   1 -17  21 2023.01 210.326   1
  -1  17 -21 2418.43 192.952   1
   1  17 -21 2338.58 204.152   1
   1  17  21 1793.15 110.405   1
  -1 -17  21 2190.55 224.591   1
   1 -17  21 2564.68 221.229   1
   1  17 -21 1922.89 201.674   1
  -1  17 -21 2063.56 207.082   1
   1  17  21 2252.54 116.166   1
   1  17 -23 2279.43 210.672   1
  -1  17 -23 2330.62 211.942   1
   1  17  23 1846.82 117.433   1
  -1  17 -23 2341.04 195.398   1
   1  17  23 2168.69 137.347   1
  -1 -17  23 2113.53 212.331   1
   1 -17  23 2224.73 215.681   1
   1 -17  25 1616.99 209.033   1
  -1 -17  25 1541.91 200.776   1
   1  17  25 1246.47 107.542   1
  -1 -17  25 1676.01 221.898   1
   1  17  25 1315.02 161.797   1
  -1  17 -25 1412.35 198.478   1
   1 -17  25 1986.71 220.941   1
   1  17 -25 1512.66 197.357   1
   1  17  27 245.481 90.5307   1
  -1 -17  27 172.140 183.582   1
   1 -17  27 130.818 198.298   1
  -1 -17  27 110.739 197.017   1
  -1  17 -27 112.159 165.671   1
   1  17 -27 226.043 174.532   1
   1  17  27-55.8220 192.127   1
   1  17 -27-14.8316 178.188   1
   1 -17  29-168.861 206.630   1
   1  17  29 49.8175 98.3359   1
   1  17 -29 115.926 184.850   1
  -1  17 -29 184.944 177.649   1
   1 -17  29 28.2418 208.063   1
  -1 -17  29-40.0565 205.420   1
   1  17  29-77.4605 219.718   1
  -1  17 -29 57.5909 191.516   1
   1  17 -29-71.7090 180.812   1
  -1  17  31 286.265 180.013   1
   1  17  31 91.4855 235.818   1
  -1  17  31 52.8506 69.6727   1
  -1 -17  31 192.999 210.116   1
   1  17  31 120.556 103.439   1
   1 -17  31 355.428 215.315   1
   1  17 -31 32.0280 196.232   1
  -1  17 -31 129.875 186.899   1
   1 -17  31 291.486 220.029   1
  -1 -17  31 219.089 218.464   1
  -1  17 -31 81.3004 199.247   1
   1  17 -31 63.6802 194.581   1
  -1 -17 -31 18.4074 75.7657   1
  -1 -17 -31 76.4214 61.7227   1
   1  19  -1 581.084 108.052   1
   1 -19  -1 835.496 94.2470   1
   1 -19   1 649.883 118.647   1
  -1 -19  -1 534.821 116.161   1
  -1 -19   1 737.248 123.635   1
  -1  19  -1 618.331 117.882   1
  -1  19   1 556.739 108.672   1
   1  19   1 679.590 112.330   1
   1  19  -1 793.653 118.829   1
  -1  19   1 465.874 102.185   1
  -1  19  -1 674.123 107.733   1
  -1 -19   1 564.931 104.603   1
  -1 -19  -1 697.438 101.199   1
   1 -19  -1 649.740 110.311   1
   1 -19   1 731.263 118.704   1
   1  19   3 1896.85 129.790   1
  -1  19  -3 1968.04 157.750   1
   1  19  -3 1724.35 146.720   1
  -1  19   3 1885.69 137.333   1
  -1  19   3 1620.27 130.744   1
  -1  19  -3 1684.02 142.302   1
  -1 -19  -3 2133.13 133.527   1
  -1 -19   3 1571.45 156.987   1
   1 -19  -3 1907.65 140.371   1
   1 -19   3 1681.10 153.598   1
  -1 -19   3 1813.58 142.588   1
   1 -19   3 1395.07 149.695   1
   1  19  -3 1550.52 147.816   1
   1 -19  -3 2131.84 136.998   1
   1  19   3 1503.30 136.207   1
   1 -19   5 4279.56 252.112   1
  -1 -19   5 4521.71 244.609   1
  -1  19  -5 4526.21 244.893   1
   1  19  -5 4591.67 252.148   1
  -1  19  -5 4530.49 256.634   1
  -1  19   5 4696.96 228.762   1
   1  19  -5 4431.73 250.030   1
   1 -19  -5 4926.75 224.670   1
  -1 -19  -5 4931.03 230.709   1
   1 -19  -5 4153.92 228.813   1
  -1 -19   5 4093.93 256.464   1
   1 -19   5 4390.39 254.636   1
   1  19   5 4872.51 225.296   1
  -1 -19  -7 1549.51 125.581   1
   1 -19  -7 1591.09 108.566   1
   1 -19   7 1636.71 156.451   1
  -1 -19   7 1213.65 142.330   1
  -1  19  -7 1515.17 143.693   1
   1  19  -7 1419.73 150.366   1
  -1  19   7 1433.29 109.997   1
  -1  19   7 1504.94 111.199   1
   1  19  -7 1443.15 150.722   1
   1 -19  -7 1292.36 115.212   1
   1  19   7 1415.00 105.647   1
  -1  19  -7 1350.42 156.294   1
  -1 -19  -7 1217.44 124.889   1
  -1 -19   7 1264.50 159.299   1
   1 -19   7 1417.94 155.790   1
  -1 -19  -9 87.0231 119.129   1
  -1 -19   9 116.196 120.994   1
   1  19   9 119.222 88.7275   1
   1 -19   9 3.49472 130.587   1
  -1  19   9 25.5442 72.5642   1
  -1  19   9 137.422 69.8846   1
   1 -19   9 211.777 133.527   1
   1 -19  -9 99.8381 80.2836   1
   1  19   9 159.799 67.2491   1
   1  19  -9 180.560 127.295   1
  -1  19  -9 113.442 138.659   1
  -1 -19  -9 219.047 93.1265   1
  -1 -19   9 74.9431 139.263   1
  -1  19 -11 253.628 142.481   1
   1  19 -11 341.066 139.461   1
  -1 -19  11 158.726 147.610   1
  -1 -19 -11 189.505 86.8729   1
  -1 -19  11 168.060 129.390   1
   1  19 -11 270.020 136.048   1
   1 -19  11 194.627 141.465   1
   1  19  11 184.438 85.2696   1
  -1  19  11 110.499 63.5875   1
  -1  19 -11 41.8185 119.938   1
   1 -19  11 296.454 145.729   1
  -1  19  11 158.644 55.7299   1
   1 -19 -11 143.497 96.7843   1
   1  19  11 182.826 62.8485   1
   1 -19  13 7265.12 362.705   1
  -1 -19  13 7619.13 368.896   1
   1 -19  13 7171.06 355.780   1
  -1 -19  13 7069.11 348.483   1
   1  19  13 7214.72 298.186   1
  -1  19  13 6348.43 280.972   1
  -1  19 -13 7610.59 344.501   1
   1  19 -13 7403.70 351.983   1
  -1  19 -13 7430.16 358.641   1
   1  19 -13 6896.74 352.386   1
  -1  19  13 6612.98 280.233   1
   1  19  13 7489.37 297.230   1
  -1 -19  15 3630.75 251.613   1
   1 -19  15 3602.74 258.235   1
   1  19  15 4358.46 187.527   1
  -1  19 -15 4255.02 244.316   1
   1  19 -15 4207.53 255.465   1
  -1  19 -15 4233.37 262.334   1
   1  19 -15 4329.39 261.698   1
   1  19  15 3198.82 184.616   1
  -1 -19  15 4335.81 275.748   1
   1 -19  15 4478.91 271.231   1
   1  19  17 451.956 67.8299   1
  -1 -19  17 443.316 162.381   1
  -1  19 -17 453.995 146.302   1
   1  19 -17 490.471 160.363   1
   1 -19  17 440.642 169.505   1
   1 -19  17 598.389 175.723   1
  -1 -19  17 521.634 187.867   1
   1  19  17 306.959 57.0295   1
   1  19 -17 249.785 160.912   1
  -1  19 -17 702.430 172.021   1
   1  19 -19 187.490 156.466   1
   1 -19  19-94.1248 177.766   1
  -1 -19  19 61.6038 182.581   1
  -1  19 -19 54.6898 148.541   1
   1  19  19 17.7501 43.4370   1
   1  19  19-6.05985 50.2663   1
  -1  19 -19 60.3437 165.347   1
   1  19 -19 31.9228 164.021   1
   1  19 -21 599.388 172.326   1
  -1  19 -21 763.642 161.093   1
   1 -19  21 955.146 197.086   1
  -1 -19  21 956.349 206.941   1
  -1 -19  21 766.207 179.856   1
   1  19 -21 764.425 180.252   1
  -1  19 -21 789.147 185.008   1
   1  19 -23 1838.68 204.048   1
   1 -19  23 1737.60 215.111   1
  -1  19 -23 1563.18 191.723   1
   1  19 -23 1922.51 209.727   1
  -1 -19  23 1601.07 209.075   1
  -1  19 -23 1522.61 208.488   1
  -1 -19  23 1907.40 238.626   1
   1 -19  25 437.534 196.106   1
   1 -19  25 391.801 205.949   1
  -1 -19  25 771.707 215.367   1
  -1  19 -25 674.963 195.574   1
   1  19 -25 277.446 180.157   1
  -1 -19  25 787.654 191.247   1
  -1 -19  27 434.840 197.442   1
  -1  19 -27 423.229 182.181   1
   1  19 -27 428.441 186.803   1
   1 -19  27 277.819 203.218   1
   1  19  27 244.278 63.9467   1
  -1 -19  27 478.765 218.360   1
   1 -19  27 478.134 214.718   1
   1  19 -27 461.978 191.360   1
  -1  19 -27 436.163 197.565   1
   1  19  27 205.649 72.6002   1
  -1 -19  29 226.135 201.461   1
   1  19  29-67.8673 69.6131   1
   1 -19  29 157.419 209.574   1
   1  19 -29 239.069 191.515   1
  -1  19 -29 141.846 180.439   1
  -1 -19  29 79.2545 224.163   1
   1 -19  29-180.678 218.346   1
  -1  19 -29 126.332 203.361   1
   1  19 -29 32.0603 190.711   1
   1  19  29 88.2499 105.889   1
   1  21  -1 233.701 125.426   1
  -1  21  -1 327.762 114.844   1
   1 -21  -1 780.502 107.117   1
   1 -21   1 362.025 137.763   1
   1  21  -1 113.317 116.815   1
  -1 -21   1 120.175 134.951   1
  -1  21   1 305.213 122.886   1
  -1 -21  -1 222.625 129.531   1
  -1  21  -1 32.2874 125.473   1
  -1 -21  -1 180.701 109.219   1
  -1 -21   1 151.567 113.074   1
   1 -21  -1 174.679 120.828   1
   1 -21   1 93.3768 124.648   1
  -1 -21   3 1946.04 159.794   1
   1 -21   3 1690.58 170.421   1
   1 -21  -3 1923.46 149.356   1
   1  21   3 2077.49 153.209   1
  -1  21  -3 1547.62 155.282   1
   1  21  -3 1554.41 164.823   1
  -1  21  -3 1702.43 171.563   1
   1  21  -3 1763.29 163.393   1
   1  21   3 1812.82 144.071   1
  -1  21   3 1459.93 150.595   1
  -1 -21   3 1649.87 177.644   1
   1 -21   3 1934.68 178.157   1
   1 -21  -3 1824.74 161.652   1
  -1 -21  -3 1960.06 146.490   1
   1 -21  -5 1526.34 132.626   1
  -1 -21  -5 1699.06 140.727   1
  -1 -21   5 1806.63 158.664   1
   1  21  -5 1345.74 163.184   1
  -1  21  -5 1448.43 153.754   1
   1 -21   5 1420.24 172.225   1
   1 -21  -5 1310.71 147.578   1
  -1  21  -5 1527.14 175.246   1
  -1 -21   5 1375.27 175.862   1
   1  21  -5 1436.72 164.637   1
  -1  21   5 1538.71 138.768   1
   1  21   5 1707.45 131.747   1
  -1 -21  -7 1775.12 146.949   1
   1 -21  -7 1874.89 128.164   1
  -1 -21   7 1700.74 166.064   1
   1  21   7 1482.39 142.531   1
  -1  21   7 1598.27 127.632   1
   1 -21   7 1568.45 174.067   1
  -1  21  -7 1510.96 159.409   1
   1  21  -7 1715.61 171.627   1
  -1  21   7 1614.13 128.983   1
   1  21  -7 1561.62 170.782   1
  -1  21  -7 1774.05 185.149   1
   1 -21  -7 1226.79 136.822   1
   1 -21   7 1678.46 181.581   1
   1  21   7 2012.21 126.554   1
  -1 -21   7 1486.27 187.675   1
  -1 -21  -7 1331.69 146.246   1
  -1 -21  -9 4.57880 124.936   1
  -1 -21   9 183.920 139.237   1
   1 -21   9 135.076 147.718   1
   1  21  -9 82.5402 141.650   1
   1  21   9 142.539 104.713   1
  -1  21  -9 469.314 134.379   1
  -1  21   9 48.2277 84.2670   1
  -1 -21   9 101.487 158.085   1
   1 -21   9 4.22750 153.894   1
   1 -21  -9-16.8461 98.1595   1
  -1 -21  -9 126.104 109.386   1
   1  21  -9-32.2135 144.551   1
  -1  21  -9 25.2289 151.114   1
  -1  21   9 95.9304 82.6370   1
   1  21   9 150.181 80.2132   1
   1  21  11 1673.69 133.279   1
  -1 -21  11 1947.23 188.261   1
  -1  21 -11 1887.29 176.188   1
  -1  21  11 1900.09 113.808   1
   1  21 -11 1315.04 179.973   1
   1 -21  11 1747.38 191.942   1
   1 -21 -11 1473.07 134.262   1
  -1 -21 -11 1604.48 137.874   1
  -1 -21  11 1308.54 205.138   1
   1 -21  11 1795.13 198.729   1
   1  21 -11 1956.36 193.344   1
  -1  21 -11 1940.03 201.041   1
  -1  21  11 1925.20 110.888   1
   1  21  11 1826.55 113.259   1
  -1 -21 -13 1858.39 278.517   1
  -1 -21  13 2207.25 225.768   1
  -1 -21 -13 1957.59 138.891   1
   1 -21  13 2411.16 218.218   1
   1  21 -13 2188.25 200.771   1
  -1  21  13 1999.03 111.067   1
  -1  21 -13 2085.79 189.593   1
   1 -21  13 2148.42 208.500   1
  -1 -21  13 2267.71 204.129   1
   1  21  13 1955.16 136.222   1
   1  21  13 2387.49 127.601   1
  -1  21  13 2210.91 109.236   1
  -1  21 -13 2220.70 213.343   1
   1  21 -13 2095.31 210.595   1
   1  21 -15 758.520 183.509   1
  -1  21 -15 827.807 181.361   1
   1  21 -15 872.642 178.683   1
   1 -21  15 676.420 180.187   1
   1  21  15 637.708 89.8033   1
  -1  21 -15 684.994 154.397   1
  -1 -21  15 353.476 168.827   1
   1  21  15 652.111 92.6968   1
  -1 -21  15 489.494 204.342   1
   1 -21  15 599.744 184.336   1
  -1 -21  17 242.974 171.954   1
  -1  21 -17 288.704 156.037   1
   1  21  17 194.857 73.3877   1
   1  21 -17 539.028 169.670   1
   1 -21  17 599.275 181.540   1
   1  21  17 95.7085 67.1021   1
   1 -21  17 294.436 186.349   1
  -1 -21  17 235.444 191.994   1
  -1  21 -17 200.334 173.255   1
   1  21 -17 138.672 172.799   1
  -1  21 -19-313.424 160.890   1
   1  21  19-22.3157 53.9068   1
   1  21 -19 210.033 163.398   1
   1  21  19 26.0389 42.6096   1
  -1  21 -19-10.0798 179.525   1
   1  21 -19-24.6002 172.710   1
   1 -21  19-149.653 192.597   1
  -1 -21  19 55.9164 193.429   1
   1  21 -21 177.518 178.694   1
  -1  21 -21 657.989 189.966   1
   1  21 -21 354.485 182.992   1
  -1  21 -21 897.020 174.437   1
  -1 -21  21 587.458 185.568   1
  -1 -21  21 703.305 214.509   1
   1 -21  21 683.553 207.649   1
   1  21 -23 732.531 189.965   1
   1 -21  23 671.329 204.146   1
  -1  21 -23 538.576 197.153   1
   1  21 -23 781.319 195.513   1
  -1  21 -23 718.216 183.399   1
  -1 -21  23 704.736 195.666   1
   1 -21  23 731.322 219.463   1
  -1 -21  23 818.700 226.551   1
   1 -21  25 1229.67 229.885   1
  -1  21 -25 1318.76 220.130   1
   1  21 -25 942.722 209.046   1
  -1 -21  25 1315.01 216.990   1
  -1 -21  25 1221.45 243.193   1
   1 -21  25 1398.36 237.943   1
   1 -21  27 350.078 213.612   1
  -1  21 -27 77.2227 184.647   1
   1  21 -27 277.859 196.899   1
  -1  21 -27 220.427 201.733   1
   1  21 -27 33.0526 192.699   1
  -1 -21  27 173.104 203.882   1
   1 -21  27 262.314 229.704   1
  -1 -21  27 334.691 232.422   1
   1  23  -1 107.079 136.425   1
   1  23   1 29.6680 133.289   1
  -1  23  -1-14.2324 124.564   1
  -1  23   1 202.725 122.366   1
  -1 -23  -1 204.710 153.040   1
  -1  23   1 209.588 132.890   1
  -1  23  -1 86.0709 142.049   1
   1 -23  -1 731.262 121.199   1
  -1 -23   1 145.331 157.743   1
   1 -23   1 37.2515 150.074   1
  -1 -23   1 231.763 133.353   1
   1 -23   1 55.0966 144.216   1
   1 -23  -1 182.664 133.578   1
  -1 -23  -1 271.177 130.807   1
   1  23  -1-13.6259 130.226   1
   1  23  -3 753.325 155.404   1
  -1  23  -3 990.404 151.310   1
  -1  23  -3 1011.06 173.775   1
   1 -23   3 1039.57 175.303   1
   1 -23  -3 1062.65 154.556   1
   1  23   3 1145.97 146.725   1
   1  23  -3 1111.44 157.940   1
  -1  23   3 1180.88 145.340   1
   1 -23   3 1102.68 169.812   1
  -1 -23   3 1234.72 156.839   1
   1 -23  -3 1167.80 143.605   1
  -1 -23  -3 1134.20 149.877   1
   1 -23  -5 1790.87 145.240   1
  -1 -23  -5 2174.46 187.258   1
   1 -23   5 1461.50 187.091   1
  -1 -23   5 1603.09 170.651   1
   1  23  -5 1425.91 175.031   1
  -1  23   5 1297.83 140.648   1
  -1  23  -5 1419.55 167.246   1
  -1  23  -5 1192.60 183.197   1
   1 -23   5 1719.14 196.412   1
   1 -23  -5 1360.75 158.940   1
  -1 -23   5 1051.95 190.525   1
   1  23   5 1706.74 167.974   1
  -1  23   5 1661.73 148.434   1
   1  23  -5 1507.41 179.488   1
  -1 -23   7 665.002 156.350   1
   1 -23   7 552.449 167.904   1
   1  23  -7 477.892 159.670   1
   1  23   7 733.417 131.622   1
  -1  23   7 626.091 112.487   1
  -1  23  -7 658.995 148.949   1
  -1  23  -7 981.967 177.646   1
  -1 -23  -7 288.806 142.986   1
  -1 -23   7 242.260 179.722   1
   1 -23   7 790.956 180.340   1
   1 -23  -7 693.275 132.462   1
   1  23  -7 792.442 167.830   1
   1  23   7 724.491 111.657   1
  -1  23   7 792.120 114.902   1
  -1 -23  -7 694.023 136.166   1
  -1 -23   9-27.2599 164.094   1
   1 -23   9 173.883 167.757   1
   1  23   9 116.053 92.1196   1
   1  23   9 50.5870 115.509   1
   1  23  -9 53.8618 163.554   1
  -1  23  -9-77.8277 142.195   1
   1 -23   9 237.817 177.355   1
   1 -23  -9-16.4767 116.295   1
  -1 -23  -9 229.443 129.162   1
  -1 -23   9 415.443 191.783   1
  -1  23   9 133.549 97.3752   1
  -1  23  -9 349.414 174.339   1
   1  23  -9 141.891 168.953   1
  -1  23  11 773.289 90.0955   1
  -1 -23 -11 478.866 195.877   1
  -1 -23  11 494.053 181.136   1
   1 -23  11 534.438 177.422   1
   1  23  11 568.156 115.469   1
   1  23 -11 409.080 191.014   1
  -1  23  11 516.388 91.0262   1
  -1  23 -11 547.915 156.095   1
   1 -23 -11 505.814 115.461   1
  -1 -23 -11 847.228 129.756   1
  -1 -23  11 803.989 256.446   1
   1 -23  11 418.942 185.514   1
  -1  23 -11 856.444 188.123   1
   1  23 -11 500.471 192.882   1
   1  23  11 614.521 90.7417   1
  -1  23 -13 474.683 187.286   1
   1  23 -13 448.005 184.904   1
  -1 -23  13 548.395 172.607   1
   1 -23  13 503.573 178.660   1
   1  23 -13 526.127 169.224   1
  -1  23  13 449.521 71.5261   1
  -1  23 -13 77.3342 153.022   1
  -1 -23 -13 384.693 286.174   1
   1 -23  13 348.508 190.557   1
  -1 -23 -13 604.453 110.787   1
  -1 -23  13 532.000 201.818   1
  -1  23  13 496.339 70.0968   1
   1  23  13 446.619 83.1896   1
  -1  23  15 594.054 61.5497   1
   1  23  15 819.719 104.225   1
   1  23 -15 815.829 178.093   1
   1 -23  15 1017.86 195.751   1
  -1  23 -15 1143.97 174.451   1
  -1  23  15 484.618 53.0584   1
  -1 -23  15 1119.78 190.433   1
   1  23 -15 1002.80 195.711   1
  -1  23 -15 1108.64 204.144   1
  -1 -23 -15 646.325 242.492   1
   1 -23  15 1028.35 208.529   1
  -1 -23  15 602.891 209.489   1
  -1 -23 -15 632.577 93.8690   1
  -1  23 -17 547.041 193.270   1
   1  23 -17 213.979 184.910   1
   1  23  17 208.110 79.9445   1
   1 -23  17 567.021 191.366   1
   1  23 -17 415.725 175.629   1
  -1  23 -17 238.996 164.116   1
  -1 -23  17-153.590 184.163   1
   1 -23  17 229.711 197.766   1
  -1 -23  17 204.952 207.660   1
   1  23  17 182.215 81.8307   1
  -1  23 -19-21.6027 168.283   1
   1  23  19 10.7278 56.8717   1
   1  23 -19 13.7565 184.164   1
   1 -23  19 252.135 190.350   1
  -1 -23  19-151.987 219.740   1
   1 -23  19 87.2268 201.989   1
   1  23  19-47.2035 48.8924   1
  -1  23 -19-27.4548 193.138   1
   1  23 -19 321.917 201.343   1
   1 -23  21 121.250 213.400   1
  -1 -23  21 199.701 235.323   1
  -1  23 -21 298.114 173.895   1
  -1  23 -21 45.0303 197.444   1
   1  23 -21 263.812 207.931   1
   1  23 -21 228.964 192.807   1
   1 -23  23 1230.79 218.219   1
  -1  23 -23 858.244 193.934   1
   1  23 -23 704.473 203.487   1
   1 -23  23 1194.07 241.426   1
  -1 -23  23 1062.48 247.905   1
  -1 -23  23 807.428 213.121   1
  -1  23 -23 882.353 222.565   1
   1  23 -23 866.308 216.969   1
   1  25   1 297.073 145.199   1
   1  25  -1 228.825 150.292   1
  -1  25  -1 170.716 137.351   1
  -1  25   1-7.22313 149.541   1
   1  25  -1 224.318 142.907   1
   1 -25   1-63.8299 169.581   1
   1 -25  -1 62.7351 122.513   1
  -1 -25  -1 158.874 170.465   1
  -1 -25   1 129.033 171.184   1
   1 -25  -1 132.639 151.154   1
   1 -25   1 67.2858 163.627   1
  -1 -25  -1 183.126 146.909   1
  -1 -25   1 106.417 143.511   1
  -1  25  -1 215.467 161.140   1
   1  25  -3 587.659 160.647   1
  -1  25  -3 484.038 147.620   1
   1  25  -3 561.887 161.241   1
   1  25   3 654.628 140.324   1
  -1  25   3 437.358 143.607   1
   1 -25   3 424.739 182.679   1
  -1 -25   3 654.172 186.088   1
  -1  25  -3 185.944 172.279   1
  -1 -25   3 696.114 162.066   1
   1 -25  -3 616.944 145.041   1
   1 -25   3 566.985 174.671   1
   1 -25   5 1384.19 196.275   1
   1 -25  -5 1269.70 146.751   1
  -1 -25   5 1414.59 183.320   1
   1  25  -5 966.949 178.907   1
   1  25   5 919.657 153.755   1
  -1  25   5 1062.93 139.500   1
  -1  25  -5 1120.25 167.415   1
   1  25  -5 1245.41 186.155   1
   1  25   5 1221.20 144.407   1
  -1  25   5 1279.91 150.224   1
   1 -25   5 1309.67 204.533   1
  -1 -25   5 1096.92 208.483   1
   1 -25  -5 898.235 167.717   1
  -1  25  -5 1031.03 197.130   1
  -1 -25  -5 1509.77 161.861   1
  -1 -25   7 1677.32 193.416   1
   1 -25   7 1542.79 206.778   1
   1  25   7 1435.83 155.231   1
   1  25  -7 1442.83 190.379   1
  -1  25   7 1176.34 135.507   1
  -1  25  -7 1152.72 177.627   1
  -1  25   7 1675.03 147.609   1
   1  25  -7 1648.15 203.339   1
  -1 -25   7 1597.26 226.595   1
   1 -25  -7 1167.76 168.432   1
  -1 -25  -7 1338.67 181.224   1
   1 -25   7 1534.45 217.246   1
  -1  25  -7 1536.98 213.144   1
   1  25   7 1810.45 146.052   1
  -1 -25   9-45.6182 166.133   1
   1 -25   9 156.845 178.953   1
   1  25  -9 116.602 165.096   1
   1  25   9 85.6280 119.438   1
  -1  25   9 125.195 99.8980   1
  -1  25  -9 45.4449 155.740   1
  -1  25   9 154.233 110.686   1
   1  25  -9 53.7385 174.981   1
   1 -25  -9 307.720 137.377   1
  -1 -25  -9 26.3497 147.412   1
   1 -25   9 204.180 193.835   1
  -1 -25   9 421.210 205.929   1
   1  25   9 157.457 103.863   1
  -1  25  -9 200.470 189.214   1
  -1 -25 -11 69.6753 196.273   1
   1 -25 -11 45.4103 120.066   1
  -1 -25  11 61.8546 175.741   1
   1 -25  11-107.315 188.809   1
   1  25  11 50.4979 90.7904   1
   1  25  11 193.232 111.946   1
   1  25 -11 242.778 166.452   1
  -1  25 -11 3.95094 158.097   1
  -1  25  11 139.875 87.4642   1
  -1  25  11 178.004 91.8896   1
   1  25 -11 245.117 184.899   1
  -1  25 -11 240.231 192.706   1
   1 -25  11-49.1922 191.988   1
  -1 -25  11-22.8963 205.913   1
  -1 -25 -11-12.2506 134.668   1
   1 -25  13 762.592 218.016   1
  -1 -25  13 970.080 225.302   1
  -1 -25 -13 838.748 133.852   1
   1  25  13 1100.84 102.940   1
  -1 -25  13 976.877 194.969   1
   1 -25  13 910.280 207.191   1
   1  25 -13 715.245 183.238   1
   1  25  13 553.846 113.811   1
  -1  25  13 666.204 85.5486   1
  -1  25 -13 674.312 177.391   1
  -1 -25 -13 554.093 309.530   1
   1 -25 -13 493.651 201.142   1
   1  25 -13 1005.71 204.723   1
  -1  25 -13 815.883 209.914   1
  -1  25  13 925.688 90.5624   1
  -1 -25 -15 600.725 338.067   1
   1  25  15 586.396 105.348   1
   1 -25  15 671.353 199.561   1
   1  25  15 365.309 99.1055   1
   1  25 -15 399.256 180.195   1
  -1  25 -15 768.807 179.696   1
  -1 -25  15 742.796 196.882   1
   1  25 -15 626.540 199.772   1
  -1  25 -15 442.081 206.331   1
  -1 -25 -15 304.540 101.716   1
  -1 -25  15 543.612 222.674   1
   1 -25  15 793.973 219.280   1
  -1  25  15 578.607 76.4252   1
  -1  25 -17 412.139 206.708   1
   1  25 -17 237.887 199.965   1
   1  25  17 187.695 80.4142   1
   1  25 -17 324.672 183.719   1
   1 -25  17 519.394 206.374   1
  -1  25 -17 430.133 174.040   1
  -1 -25  17 89.5763 192.946   1
   1  25  17 67.3651 96.8929   1
   1 -25  17 233.458 219.095   1
  -1 -25  17-12.7383 226.328   1
  -1 -25  19 190.252 199.819   1
   1 -25  19 487.567 201.384   1
   1  25 -19 4.80617 188.778   1
   1  25  19-92.5972 58.4350   1
   1  25  19-10.7022 61.8674   1
  -1 -25  19 288.675 239.547   1
   1 -25  19-31.8961 225.187   1
  -1  25 -19-49.5519 178.124   1
  -1  25 -19 231.334 209.968   1
   1  25 -19 46.4740 212.578   1
  -1  25 -21-51.1845 181.775   1
  -1  25 -21 24.2094 216.350   1
   1  25 -21 77.0412 208.537   1
   1 -25  21 125.423 237.606   1
   1  25 -21 74.7463 194.538   1
   1  27  -1-56.8486 159.319   1
  -1  27  -1-38.8587 148.313   1
  -1  27  -1 252.383 170.701   1
  -1 -27  -1-91.4982 191.565   1
   1 -27   1-62.0177 187.263   1
  -1 -27   1 214.175 196.736   1
  -1  27   1-3.98819 161.352   1
   1  27  -1 112.038 155.176   1
  -1 -27  -1-24.6332 159.531   1
   1 -27  -1 62.8643 162.574   1
   1 -27   1-56.5425 172.522   1
  -1 -27   1 92.9381 160.725   1
   1 -27  -3 791.545 160.607   1
   1 -27   3 464.401 190.287   1
  -1 -27   3 655.768 177.714   1
   1  27  -3 399.326 169.255   1
  -1  27  -3 610.858 160.441   1
  -1  27   3 383.524 137.889   1
  -1  27  -3 289.572 185.814   1
   1 -27   3 768.735 207.920   1
  -1 -27   3 268.325 210.506   1
  -1 -27  -3 1124.40 187.826   1
  -1  27   3 387.492 155.144   1
   1  27  -3 568.171 177.114   1
   1  27   3 341.791 149.171   1
  -1 -27  -3 486.012 159.207   1
  -1 -27  -5 1552.43 185.683   1
   1 -27   5 1608.99 223.279   1
  -1 -27   5 1686.57 220.825   1
   1  27   5 1345.77 170.121   1
   1  27  -5 1094.40 198.106   1
  -1  27   5 1369.84 152.165   1
  -1  27  -5 1496.74 190.289   1
  -1  27  -5 1575.96 225.870   1
   1 -27   5 1232.79 230.851   1
  -1 -27   5 1815.39 246.926   1
   1 -27  -5 1621.17 202.154   1
   1  27   5 1524.98 166.466   1
  -1  27   5 1818.32 171.792   1
   1  27  -5 1668.41 216.655   1
   1 -27   7 498.039 202.766   1
  -1 -27   7 489.005 189.457   1
   1  27  -7 590.741 181.784   1
   1  27   7 243.697 136.977   1
  -1  27  -7 506.580 168.594   1
  -1  27   7 260.943 117.923   1
  -1  27  -7 494.969 204.953   1
  -1 -27  -7 476.501 176.608   1
   1 -27  -7 428.582 167.107   1
   1 -27   7 467.265 214.761   1
  -1 -27   7 310.917 219.818   1
   1  27   7 522.334 131.305   1
   1  27  -7 305.336 189.737   1
  -1  27   7 452.725 136.021   1
   1 -27  -7 523.174 134.280   1
   1 -27  -9-17.1850 123.410   1
  -1 -27  -9 167.864 160.773   1
  -1 -27   9 273.121 185.318   1
   1 -27   9 57.7321 198.887   1
   1  27  -9 279.753 175.547   1
   1  27   9 97.6467 122.688   1
  -1  27  -9 136.508 165.036   1
  -1  27   9 56.1720 102.227   1
  -1  27  -9 112.902 202.859   1
   1 -27   9 140.925 211.085   1
   1 -27  -9 296.262 154.497   1
  -1 -27  -9 166.101 159.885   1
  -1 -27   9 122.115 219.488   1
   1  27   9 120.306 114.995   1
   1  27  -9-48.1189 187.672   1
  -1  27   9 161.996 116.298   1
   1 -27 -11 151.851 133.628   1
   1 -27  11 164.377 206.461   1
  -1 -27  11 120.538 188.314   1
   1  27 -11-13.1735 178.428   1
   1  27  11 183.921 115.791   1
  -1  27 -11-79.4926 169.501   1
  -1  27  11 103.159 91.6306   1
  -1  27 -11 289.104 213.806   1
  -1 -27 -11 37.3174 151.555   1
  -1 -27  11 126.801 223.247   1
   1 -27  11 12.2113 214.911   1
   1  27 -11 604.070 209.819   1
  -1  27  11 158.262 104.703   1
   1  27  11 159.597 102.888   1
  -1 -27 -13 252.863 324.900   1
   1 -27 -13 46.4449 225.599   1
  -1  27 -13 420.938 222.574   1
   1 -27  13 366.796 212.481   1
  -1 -27  13 458.102 198.776   1
   1  27 -13 31.7635 183.309   1
   1  27  13 297.997 109.222   1
  -1  27  13 149.665 81.6483   1
  -1  27 -13 78.1045 178.326   1
  -1 -27 -13 277.032 140.133   1
  -1 -27  13 333.277 234.444   1
   1 -27  13 417.964 228.259   1
  -1  27  13 458.358 92.5280   1
   1  27  13 496.105 104.184   1
   1  27 -13 360.362 204.715   1
   1  27  15 420.046 109.383   1
  -1 -27 -15-362.361 430.313   1
   1 -27  15 240.508 215.942   1
  -1 -27  15 516.853 209.888   1
   1  27 -15 587.031 194.293   1
   1  27  15 192.595 96.1169   1
  -1  27 -15 339.250 185.396   1
  -1  27  15 195.111 66.4921   1
   1  27 -15 389.863 215.548   1
  -1 -27 -15 78.1849 119.149   1
  -1 -27  15 518.152 248.625   1
   1 -27  15 281.861 232.070   1
  -1  27 -15 238.306 219.757   1
  -1  27  15 215.125 78.6847   1
  -1  29   1 82.9404 145.510   1
   1 -29   1-10.8099 209.575   1
  -1 -29   1-62.8289 219.640   1
  -1 -29  -1 102.540 214.159   1
  -1  29  -1 38.0654 185.350   1
  -1  29   1 182.915 169.873   1
   1  29  -1-205.476 171.736   1
   1  29  -1 180.130 168.069   1
  -1 -29  -1 401.851 180.353   1
   1 -29  -1 7.62071 177.511   1
  -1 -29   1-99.5226 192.386   1
   1 -29   1 57.9430 188.364   1
   1  29  -3 639.592 184.862   1
   1  29   3 642.280 165.879   1
  -1  29  -3 794.719 174.761   1
  -1  29   3 320.239 145.169   1
   1 -29   3 690.955 233.680   1
  -1 -29   3 402.737 239.029   1
  -1 -29  -3 744.958 219.551   1
  -1  29  -3 679.381 208.406   1
  -1  29   3 784.732 174.244   1
   1  29  -3 642.778 196.970   1
   1  29   3 768.759 171.613   1
  -1 -29  -3 804.804 187.688   1
  -1 -29   3 1189.42 206.419   1
   1 -29   3 801.673 206.889   1
   1  29   5 331.607 151.019   1
   1  29  -5 476.127 186.421   1
  -1  29   5 536.848 135.622   1
  -1  29  -5 284.413 178.166   1
   1 -29   5 372.024 232.887   1
  -1 -29  -5 695.614 213.015   1
  -1 -29   5 514.021 246.250   1
   1 -29  -5 310.671 197.328   1
   1  29  -5 225.486 203.513   1
  -1  29  -5 492.783 216.486   1
  -1 -29   5 692.077 205.209   1
   1 -29   5 491.721 217.856   1
   1 -29   7 179.956 220.851   1
  -1 -29   7 240.852 206.262   1
   1  29  -7-33.9999 188.589   1
   1  29   7-121.494 136.419   1
  -1  29   7 87.5941 117.272   1
  -1  29  -7 79.8161 180.835   1
  -1 -29  -7 167.084 194.028   1
   1 -29  -7 301.640 184.799   1
  -1 -29   7 234.510 251.267   1
   1 -29   7 195.084 239.082   1
   1  29  -7-33.5554 212.043   1
   1 -29  -7 266.715 146.065   1
  -1 -29  -7 177.816 168.933   1
  -1  29  -7-11.8189 226.582   1
  -1 -29   9-112.308 202.382   1
   1 -29   9 52.1505 216.084   1
   1  29   9-33.8234 127.043   1
   1  29  -9 4.41171 186.860   1
  -1  29  -9-29.2403 177.462   1
  -1  29   9 19.4202 107.460   1
   1  29  -9-223.308 216.228   1
  -1 -29  -9 122.712 176.744   1
   1 -29  -9 147.727 142.111   1
  -1 -29  -9-132.452 189.790   1
  -1 -29   9 295.675 244.901   1
   1 -29   9 65.3878 237.055   1
   1 -29  -9-13.6020 173.722   1
  -1  29  -9-155.940 226.816   1
   2   0   0 4.95579 18.2683   1
  -2   0   0-22.2241 17.8272   1
  -2   0   0-16.4043 40.3920   1
   2   0   0-1.54953 38.9545   1
  -2   0   2 176285. 7542.20   1
   2   0   2 194914. 7557.53   1
  -2   0  -2 195804. 7556.94   1
   2   0   2 193602. 7542.94   1
  -2   0  -2 196884. 7543.40   1
   2   0  -2 177204. 7542.23   1
   2   0  -2 185150. 7547.20   1
   2   0  -4 50.0320 28.1840   1
  -2   0   4 51.6728 28.3669   1
  -2   0  -4 49.1914 28.5898   1
   2   0   4 6.09072 28.5262   1
   2   0   4 17.9225 65.4449   1
  -2   0  -4 34.6538 57.2176   1
   2   0  -4 90.2568 34.1081   1
   2   0  -6 30582.5 1240.74   1
  -2   0   6 30180.4 1241.67   1
   2   0  -6 30014.4 1240.99   1
  -2   0  -6 30361.2 1239.61   1
   2   0   6 31177.6 1239.70   1
   2   0   8-20.8368 23.4091   1
   2   0  -8 11.1177 26.0181   1
   2   0  -8-7.68958 24.2402   1
  -2   0   8-5.23603 25.4470   1
  -2   0  -8-26.2784 31.0679   1
  -2   0  -8 2.43612 20.0447   1
   2   0 -10 1415.26 78.7426   1
  -2   0 -10 1303.60 80.2051   1
  -2   0  10 1417.99 79.5497   1
   2   0 -10 1375.84 76.8715   1
   2   0  10 1393.81 75.8200   1
  -2   0 -10 1454.68 73.1656   1
  -2   0 -12-1.18364 42.8970   1
   2   0 -12-11.9455 58.4250   1
  -2   0  12-59.3444 60.7004   1
   2   0 -12-47.2298 51.1896   1
  -2   0 -12 21.1266 55.6687   1
   2   0  12 41.1705 56.7567   1
  -2   0 -14 2204.52 128.831   1
  -2   0  14 1947.22 129.644   1
  -2   0 -14 2172.88 116.714   1
   2   0  14 2223.92 123.028   1
  -2   0  14 2214.86 125.518   1
   2   0 -14 2149.20 131.244   1
   2   0 -14 2160.52 123.902   1
   2   0  14 1961.42 127.588   1
  -2   0 -16 17.5686 61.2078   1
   2   0  16 3.56938 72.0506   1
   2   0 -16 244.892 83.7641   1
  -2   0  16 9.55938 73.9808   1
  -2   0  16 43.9038 80.4440   1
   2   0 -16-75.0430 73.8634   1
   2   0  16-41.4959 78.2341   1
  -2   0 -16-71.5334 79.1414   1
  -2   0 -18 82853.4 3284.28   1
  -2   0  18 79152.4 3283.77   1
  -2   0 -18 82060.0 3279.33   1
   2   0  18 81575.7 3282.07   1
  -2   0  18 79847.7 3283.45   1
   2   0 -18 78488.1 3280.73   1
   2   0  18 80226.7 3283.55   1
   2   0  20 54.2100 82.9132   1
   2   0 -20 178.962 93.7321   1
  -2   0  20 138.653 91.9864   1
   2   0 -20 29.1770 78.5747   1
  -2   0  20-157.663 95.2203   1
  -2   0 -20 45.2629 87.3908   1
   2   0  20-24.7305 89.2271   1
  -2   0 -22 6983.11 321.840   1
  -2   0  22 6400.91 318.604   1
  -2   0 -22 6936.22 312.194   1
   2   0  22 6961.21 320.332   1
   2   0 -22 6342.18 319.602   1
  -2   0  22 6546.23 321.559   1
   2   0  22 6691.66 318.997   1
   2   0 -22 6719.30 315.311   1
  -2   0 -24 72.4920 110.860   1
   2   0  24 93.3420 108.176   1
  -2   0  24 5.87294 108.683   1
   2   0 -24-48.9606 102.295   1
  -2   0  24-98.5982 111.923   1
   2   0  24-106.696 108.889   1
   2   0 -24-43.7020 111.846   1
  -2   0 -24-71.1280 92.8516   1
  -2   0 -26 3881.21 226.962   1
  -2   0  26 3806.39 226.576   1
  -2   0 -26 3497.86 210.119   1
   2   0  26 3748.92 228.219   1
   2   0 -26 3562.22 227.766   1
  -2   0  26 3434.19 231.436   1
   2   0 -26 3267.78 213.153   1
   2   0  26 3959.17 227.278   1
  -2   0 -28 129.332 117.186   1
   2   0 -28-45.4295 142.527   1
   2   0  28 11.5424 144.343   1
  -2   0  28-35.7490 149.540   1
   2   0 -28-70.0490 128.942   1
  -2   0 -28 194.050 141.099   1
  -2   0  28 6.89885 140.402   1
   2   0  28 96.5792 139.423   1
  -2   0 -30 2101.10 204.982   1
  -2   0  30 2292.16 199.609   1
  -2   0 -30 2222.63 183.390   1
   2   0 -30 2293.28 207.571   1
   2   0  30 2100.43 210.650   1
  -2   0  30 1765.71 209.353   1
   2   0 -30 2232.02 189.795   1
   2   0  30 2541.91 202.293   1
  -2   0  32-149.835 182.780   1
   2   0  32-91.4033 179.069   1
  -2   0 -32-20.8372 167.015   1
   2   0 -32-116.688 149.783   1
   2   0  32 95.5624 165.535   1
  -2   0  32 88.4923 159.559   1
  -2   0 -32 82.9738 145.279   1
   2   0 -32-104.115 171.658   1
  -2   0  34 447.283 206.658   1
   2   0  34 438.899 208.150   1
  -2   0 -34 369.811 186.588   1
   2   0 -34 415.571 161.228   1
  -2   0  34 278.245 176.543   1
   2   0  34 512.278 186.969   1
  -2   0 -34 303.772 164.844   1
   2   0 -34 503.898 195.436   1
  -2   0  36 229.367 223.654   1
   2   0  36 106.799 221.109   1
  -2   0 -36 144.131 180.065   1
   2   0 -36 38.2264 209.226   1
  -2   0 -36-159.783 194.633   1
   2   0 -36-16.5049 176.995   1
  -2   0  36 69.5704 183.938   1
   2   0  36 251.561 196.747   1
  -2  -2   0 96908.5 3956.88   1
   2  -2   0 96158.0 3967.69   1
  -2   2   0 101862. 3955.72   1
   2  -2   0 101130. 3955.38   1
   2   2   0 93982.5 3956.86   1
   2   2   0 93809.6 3962.94   1
  -2  -2   0 95608.1 3964.97   1
  -2   2   2 13455.7 553.548   1
  -2  -2  -2 12814.1 555.511   1
   2  -2  -2 14224.0 553.089   1
   2  -2   2 13986.9 552.564   1
  -2  -2   2 13589.3 554.507   1
   2   2  -2 13654.9 553.977   1
  -2   2  -2 12891.3 551.884   1
   2   2  -2 13340.8 556.574   1
  -2  -2   2 13586.6 557.725   1
  -2   2  -2 14679.8 561.395   1
   2  -2  -2 14270.1 565.526   1
   2   2   2 13402.6 569.155   1
  -2  -2  -2 13423.7 571.759   1
   2  -2   2 11643.1 560.200   1
   2  -2  -4 11094.8 419.433   1
  -2   2   4 10305.6 418.612   1
  -2  -2   4 10189.9 424.220   1
   2   2  -4 10238.8 422.913   1
  -2   2  -4 9432.31 419.871   1
   2  -2   4 10384.2 420.722   1
  -2  -2  -4 9481.66 420.976   1
  -2  -2  -4 10986.6 443.150   1
   2   2   4 11450.9 445.956   1
   2   2  -4 10519.2 423.802   1
  -2  -2   4 9278.23 422.616   1
  -2   2   6 4140.97 183.379   1
  -2  -2   6 4175.25 186.387   1
   2   2  -6 4326.40 187.491   1
   2  -2  -6 4538.98 181.386   1
  -2   2   6 4606.70 181.907   1
  -2   2  -6 4052.69 183.430   1
   2  -2   6 4507.39 186.517   1
  -2  -2   6 4187.40 188.584   1
   2   2  -6 4114.79 187.236   1
  -2  -2  -6 4152.33 183.042   1
  -2   2  -6 4203.50 188.764   1
   2   2   6 4292.24 199.578   1
  -2  -2  -6 4273.21 193.567   1
  -2  -2   8 18476.2 805.600   1
   2   2  -8 20562.6 808.507   1
   2  -2  -8 20671.1 801.599   1
   2  -2   8 18840.9 804.910   1
  -2   2  -8 18869.8 803.937   1
  -2   2   8 20868.8 802.860   1
  -2  -2   8 20736.5 809.745   1
   2   2  -8 19637.0 807.501   1
  -2  -2  -8 18786.3 801.407   1
   2   2   8 19208.4 810.818   1
   2  -2   8 19161.4 808.354   1
  -2   2  -8 19479.0 808.257   1
  -2  -2 -10 17.6502 38.9774   1
   2  -2  10 47.5484 41.5872   1
  -2   2 -10 29.0463 41.1842   1
   2  -2 -10 18.9767 25.2329   1
   2   2 -10 55.2953 42.0932   1
   2  -2  10-18.9775 37.2912   1
  -2   2 -10 47.4068 34.0718   1
  -2  -2  10 9.60413 38.5499   1
   2  -2 -10 79.9871 30.5686   1
   2   2 -10 27.6884 37.5590   1
  -2   2  10 61.1582 36.1415   1
  -2  -2  10 107.492 44.3124   1
  -2  -2 -10 30.0351 26.9779   1
  -2   2 -12 6411.18 281.122   1
  -2  -2 -12 5227.06 268.815   1
   2  -2 -12 8224.73 279.136   1
   2   2 -12 6674.27 282.552   1
  -2   2  12 8390.96 285.067   1
  -2  -2  12 6729.72 286.465   1
   2   2 -12 6111.77 283.687   1
   2  -2 -12 6423.48 277.166   1
  -2   2 -12 5647.66 280.724   1
  -2  -2 -12 5439.27 275.560   1
   2  -2  12 5573.01 280.536   1
  -2  -2 -14 516.353 79.6700   1
   2  -2  14 712.085 88.8364   1
  -2   2 -14 615.888 89.0964   1
  -2  -2 -14 696.597 63.2660   1
   2   2  14 655.522 70.9635   1
  -2   2 -14 723.334 79.6857   1
   2   2 -14 481.154 95.3309   1
   2  -2 -14 565.943 80.2024   1
  -2   2  14 621.340 74.6588   1
  -2  -2  14 533.778 88.5221   1
  -2   2  14 695.088 81.3792   1
  -2  -2  14 539.678 93.3126   1
   2   2 -14 576.694 86.4163   1
   2  -2 -14 638.031 72.1431   1
   2   2  16 12810.2 580.842   1
   2  -2  16 13265.4 585.728   1
  -2   2 -16 14385.0 582.988   1
  -2  -2 -16 13592.7 574.245   1
   2  -2  16 12983.0 583.413   1
   2   2  16 13421.6 577.476   1
   2  -2 -16 13668.7 581.302   1
  -2   2  16 13273.5 578.773   1
  -2  -2  16 13958.3 586.979   1
   2   2 -16 13862.6 589.468   1
  -2  -2 -16 13648.4 581.833   1
  -2  -2  16 14213.0 590.352   1
  -2   2  16 13992.6 582.356   1
  -2   2 -16 13932.6 586.820   1
   2  -2 -16 14626.0 579.048   1
   2   2 -16 14350.7 586.009   1
   2  -2  18 4469.07 218.624   1
   2   2  18 4394.43 214.165   1
  -2   2 -18 4548.13 212.930   1
   2   2 -18 4018.08 219.722   1
   2  -2  18 4343.78 216.927   1
   2   2  18 4242.52 207.897   1
  -2  -2  18 3871.04 216.938   1
  -2   2 -18 4202.36 218.476   1
  -2  -2 -18 4449.73 213.085   1
  -2  -2  18 4071.83 220.839   1
  -2   2  18 3918.98 211.580   1
   2  -2 -18 4583.68 207.919   1
   2   2 -18 4418.31 216.418   1
   2  -2  20 40216.6 1657.93   1
   2   2  20 41068.9 1655.58   1
  -2  -2 -20 39954.7 1647.16   1
   2  -2 -20 38332.7 1652.29   1
   2   2  20 39435.1 1651.40   1
   2  -2  20 39415.4 1657.04   1
  -2  -2  20 39457.7 1658.77   1
  -2   2  20 39927.9 1652.50   1
  -2  -2 -20 41738.3 1654.78   1
  -2  -2  20 40092.7 1659.62   1
  -2   2 -20 39990.9 1659.15   1
   2  -2 -20 41921.8 1650.59   1
   2   2 -20 40525.6 1656.18   1
  -2  -2 -22 83.8262 75.6602   1
  -2   2 -22-52.1773 86.2038   1
   2   2  22 7.45176 89.2003   1
   2   2 -22-6.04796 104.391   1
  -2  -2  22 36.3100 103.497   1
   2  -2  22 54.9708 97.0599   1
   2  -2 -22-139.449 98.1270   1
  -2   2  22-13.1321 94.6424   1
   2   2 -22-46.0260 93.4625   1
   2  -2 -22-6.65411 84.4838   1
  -2  -2  22 125.224 104.017   1
  -2   2 -22 61.2167 100.381   1
   2   2  22 47.7978 94.9197   1
  -2  -2 -22-36.5844 96.1170   1
  -2   2  22-110.611 96.5471   1
   2  -2  22-34.6910 95.9120   1
   2  -2 -24 106.208 109.876   1
  -2   2 -24 44.0809 99.7704   1
  -2  -2 -24 100.271 88.8098   1
   2   2 -24-72.8507 118.787   1
   2   2  24 63.1233 105.519   1
   2  -2  24 139.623 115.311   1
  -2  -2  24 249.391 120.334   1
  -2   2  24-26.7643 111.341   1
  -2   2 -24 193.606 116.325   1
   2   2 -24 29.3873 106.879   1
   2  -2 -24 167.477 98.2798   1
   2  -2  24 50.4911 112.596   1
  -2  -2  24 95.2747 117.037   1
  -2   2  24 92.3791 108.341   1
   2   2  24 107.846 109.017   1
  -2  -2 -24 65.6687 106.564   1
  -2   2 -26 9.89667 118.158   1
  -2  -2 -26 134.089 101.390   1
   2  -2 -26 167.020 127.178   1
   2   2  26 45.3370 123.905   1
   2   2 -26 116.845 135.760   1
   2  -2  26 47.0689 130.114   1
  -2  -2  26 89.8131 131.875   1
  -2   2  26 93.6489 129.766   1
   2   2 -26 54.0026 117.029   1
  -2   2 -26 144.067 128.228   1
   2  -2 -26 191.804 110.842   1
  -2  -2 -26 249.595 126.848   1
  -2  -2  26 47.9498 132.794   1
   2  -2  26 37.6942 125.813   1
  -2   2  26 155.053 122.968   1
   2   2  26 320.451 131.330   1
   2  -2  28 5994.03 308.735   1
   2   2  28 5653.45 301.457   1
  -2   2 -28 5419.04 299.635   1
  -2  -2 -28 5245.47 280.688   1
   2  -2 -28 5809.06 303.076   1
   2  -2  28 4915.00 308.014   1
   2   2 -28 5107.58 305.136   1
   2   2  28 4876.45 296.871   1
  -2  -2  28 5447.12 312.975   1
  -2   2  28 5301.77 303.769   1
  -2  -2 -28 5458.76 297.881   1
  -2   2 -28 5002.39 300.795   1
  -2  -2  28 5540.72 304.632   1
  -2   2  28 5565.24 294.164   1
   2  -2 -28 5354.61 286.672   1
   2   2 -28 6255.62 298.402   1
   2  -2  30 288.700 170.183   1
   2   2  30 278.272 161.714   1
   2  -2 -30 254.360 156.612   1
  -2  -2 -30 276.024 128.458   1
  -2   2 -30 177.356 154.892   1
   2   2 -30 165.223 164.281   1
  -2   2  30 334.205 162.529   1
  -2  -2  30 87.2990 171.334   1
  -2  -2 -30 65.9453 152.210   1
   2   2 -30 208.380 142.872   1
  -2   2 -30 249.147 162.736   1
   2   2  30 432.624 159.310   1
   2  -2  30 76.3150 156.968   1
  -2   2  30 273.698 148.746   1
  -2  -2  30 238.579 156.335   1
   2  -2  32 1297.91 193.260   1
  -2   2  32 1324.05 183.870   1
   2   2  32 1254.87 192.990   1
  -2  -2  32 1208.29 186.489   1
   2  -2  32 1126.64 210.668   1
   2   2  32 1049.36 199.735   1
   2  -2 -32 1219.64 194.470   1
   2   2 -32 1435.35 202.419   1
  -2   2 -32 1132.50 186.319   1
  -2  -2  32 1163.26 207.972   1
  -2   2  32 1201.67 198.781   1
   2  -2 -32 1269.03 170.857   1
  -2   2 -32 1364.13 198.642   1
   2   2 -32 1320.11 180.447   1
  -2  -2 -32 1553.77 192.490   1
  -2  -2 -32 1277.49 166.404   1
   2  -2  34 64.1824 182.306   1
  -2   2  34 19.3930 166.215   1
   2   2  34-71.4230 186.078   1
  -2  -2  34 271.849 175.781   1
   2   2  34 25.7163 194.429   1
   2  -2  34 232.784 205.864   1
   2  -2 -34-147.440 184.826   1
   2   2 -34 56.3970 187.820   1
  -2   2 -34 18.5066 163.903   1
  -2  -2  34-110.127 201.866   1
  -2   2  34 4.96187 192.442   1
   2  -2 -34-205.940 159.285   1
   2   2 -34-172.724 168.326   1
  -2   2 -34 46.1839 181.983   1
  -2  -2 -34 141.508 181.525   1
  -2  -2 -34-61.1367 153.381   1
   2  -2  36 3591.34 268.523   1
   2   2  36 3322.74 260.467   1
  -2   2  36 2604.98 270.451   1
  -2  -2  36 2608.25 284.064   1
   2   2  36 2399.95 275.228   1
   2  -2  36 1468.54 290.662   1
   2   2 -36 2322.54 263.076   1
   2  -2 -36 2374.00 260.088   1
  -2   2 -36 2553.95 246.896   1
  -2  -2 -36 2663.88 234.511   1
  -2   2 -36 2094.99 256.970   1
  -2   2  36 2816.66 241.134   1
  -2  -2 -36 2502.64 248.115   1
  -2  -2  36 2354.26 246.121   1
   2   2 -36 2436.28 236.214   1
   2  -2 -36 2915.00 231.461   1
   2   4   0 34.8184 28.4760   1
  -2  -4   0 37.7279 30.4465   1
   2  -4   0 14.2766 22.9107   1
  -2   4   0-4.05613 22.1311   1
   2   4   0-6.81735 37.2363   1
  -2  -4   0 7.83247 40.7192   1
   2  -4   0-45.7421 45.6835   1
   2   4   2 107242. 4398.25   1
  -2  -4  -2 111428. 4403.64   1
   2   4  -2 108696. 4393.65   1
  -2  -4   2 110993. 4394.28   1
  -2   4   2 105861. 4387.26   1
   2  -4  -2 109230. 4387.06   1
  -2   4  -2 108316. 4389.50   1
   2  -4   2 112229. 4390.80   1
  -2   4  -2 110684. 4393.81   1
   2   4  -2 103964. 4392.09   1
  -2  -4   2 110082. 4393.95   1
  -2  -4  -2 108355. 4391.03   1
   2   4   2 107014. 4391.53   1
  -2  -4   4 17744.6 710.278   1
   2   4  -4 17455.1 710.464   1
   2   4   4 17025.1 708.408   1
  -2   4   4 17164.4 703.881   1
  -2  -4  -4 16695.5 707.065   1
  -2   4  -4 16955.1 706.872   1
   2  -4   4 17584.9 708.244   1
  -2  -4   4 18188.6 712.685   1
   2   4  -4 17171.0 710.611   1
  -2  -4  -4 17133.2 725.238   1
   2   4   4 17525.7 722.251   1
  -2   4  -4 17657.9 711.031   1
   2  -4   4 16599.8 710.846   1
  -2  -4  -6 6165.75 254.135   1
   2   4   6 5730.48 272.935   1
  -2  -4  -6 5953.85 270.184   1
   2   4   6 5669.28 252.054   1
  -2  -4   6 6122.32 260.443   1
   2   4  -6 5652.07 257.339   1
  -2  -4   6 6076.55 257.540   1
   2   4  -6 6343.03 259.377   1
   2  -4   6 5750.15 255.477   1
  -2   4  -6 6696.13 257.592   1
  -2   4   6 5854.53 247.376   1
  -2   4  -6 6138.24 258.724   1
   2  -4   6 6011.74 259.293   1
   2  -4   8 3540.40 163.930   1
  -2   4  -8 3496.11 162.841   1
  -2   4   8 3176.67 151.536   1
   2   4  -8 3944.27 165.917   1
  -2  -4   8 3424.23 161.954   1
   2  -4   8 3593.25 161.207   1
  -2   4  -8 3544.89 159.212   1
  -2  -4   8 3486.84 165.151   1
   2   4  -8 3504.90 163.478   1
  -2  -4  -8 3655.37 154.382   1
   2   4   8 3581.45 152.478   1
  -2   4   8 3655.30 151.134   1
   2  -4  -8 3454.90 149.271   1
   2   4   8 3033.94 176.538   1
  -2  -4  -8 3765.87 165.173   1
  -2   4 -10 24886.6 1049.65   1
   2  -4  10 25931.4 1050.70   1
   2   4 -10 24593.9 1050.43   1
  -2  -4  10 24473.0 1048.84   1
   2  -4  10 25614.2 1048.27   1
  -2   4 -10 24852.9 1046.20   1
  -2  -4  10 25108.9 1052.06   1
   2   4 -10 25041.3 1049.99   1
  -2   4  10 26067.6 1039.12   1
  -2  -4 -10 25536.3 1039.83   1
   2  -4 -10 26009.6 1037.28   1
   2   4  10 26518.6 1057.09   1
   2   4  12 4623.18 215.658   1
  -2  -4 -12 4235.71 194.237   1
   2   4 -12 4329.81 211.949   1
  -2  -4  12 4318.14 216.154   1
  -2   4  12 3944.43 198.413   1
  -2   4  12 4361.95 194.373   1
   2   4 -12 4457.19 216.081   1
   2  -4 -12 4854.05 200.029   1
   2  -4  12 4649.18 211.307   1
  -2   4 -12 4518.36 206.973   1
   2   4  12 4448.88 194.784   1
  -2   4 -12 4275.90 212.028   1
   2  -4 -12 4434.36 194.163   1
   2  -4  12 4554.69 213.437   1
  -2  -4 -12 4577.00 204.244   1
   2   4 -14 1133.96 113.850   1
  -2   4  14 1243.04 84.1185   1
   2  -4 -14 1359.90 91.3669   1
  -2   4 -14 1133.58 96.3531   1
   2   4  14 1428.58 89.8783   1
  -2   4 -14 1184.95 105.821   1
  -2   4  14 1248.12 91.5518   1
  -2  -4  14 1130.41 114.445   1
   2   4 -14 1143.74 105.845   1
   2  -4 -14 1304.43 81.6952   1
   2  -4  14 1114.59 103.953   1
  -2  -4 -14 1095.05 93.4562   1
  -2  -4 -14 1109.86 77.0955   1
  -2  -4  16 175.131 85.1644   1
  -2   4  16 211.884 65.3006   1
   2   4 -16 280.886 91.9102   1
   2  -4 -16 236.772 68.9779   1
   2  -4  16 208.332 84.3352   1
  -2   4 -16 201.758 73.3376   1
   2   4  16 158.458 60.6211   1
  -2  -4  16 130.103 90.7311   1
  -2   4  16 96.0741 69.7703   1
   2   4 -16 152.019 80.2722   1
   2  -4 -16 236.958 60.3964   1
   2  -4  16 159.650 83.7002   1
  -2  -4 -16 216.379 71.1947   1
  -2   4 -16 119.913 84.6581   1
  -2  -4 -16 151.041 51.9507   1
  -2   4  18 17187.9 719.861   1
  -2  -4  18 16763.2 732.331   1
  -2   4 -18 17599.8 727.620   1
   2   4 -18 17550.0 735.548   1
   2  -4  18 16958.6 731.379   1
  -2  -4  18 17403.2 735.925   1
  -2   4  18 16677.6 720.044   1
  -2   4 -18 17513.2 733.855   1
  -2  -4 -18 17822.8 723.523   1
   2  -4  18 18016.5 733.501   1
   2   4 -18 15822.7 728.922   1
   2  -4 -18 17337.9 717.362   1
  -2  -4  20 1369.85 127.019   1
  -2   4  20 1385.03 109.725   1
  -2  -4 -20 1521.96 96.1211   1
   2  -4  20 1324.56 125.086   1
  -2  -4 -20 1352.47 113.922   1
  -2   4  20 1366.94 112.582   1
  -2  -4  20 1193.92 128.651   1
  -2   4 -20 1332.47 124.774   1
   2  -4  20 1365.52 124.727   1
   2  -4 -20 1541.24 104.061   1
   2   4 -20 1156.50 117.396   1
  -2   4  22 7614.83 343.871   1
  -2  -4  22 7237.69 358.008   1
   2  -4  22 7300.47 356.097   1
   2   4 -22 6871.56 357.246   1
  -2  -4 -22 7913.70 333.864   1
  -2   4 -22 7538.15 350.068   1
  -2  -4  22 7056.44 358.592   1
  -2   4 -22 7644.36 356.716   1
  -2  -4 -22 7734.91 347.163   1
  -2   4  22 7206.50 341.989   1
   2  -4  22 7665.75 356.216   1
   2  -4 -22 7685.61 337.264   1
   2   4 -22 7195.78 352.490   1
  -2   4  24 70.0904 105.209   1
   2   4 -24-84.1341 121.371   1
  -2  -4  24 113.397 123.043   1
   2  -4  24-92.7700 118.566   1
   2  -4 -24 80.4291 83.9291   1
   2   4  24-29.1556 103.039   1
  -2   4 -24-41.8785 101.714   1
  -2   4 -24 106.332 118.598   1
   2   4 -24 69.1702 112.565   1
   2  -4 -24 28.7896 90.4883   1
  -2  -4 -24-64.7991 109.893   1
  -2   4  24 121.936 104.998   1
  -2  -4  24 64.7074 121.316   1
   2  -4  24-62.8443 115.551   1
  -2  -4 -24 46.6535 80.0043   1
  -2   4  26 3668.56 218.086   1
  -2  -4  26 3178.00 231.358   1
   2   4  26 3334.18 214.171   1
   2   4 -26 2989.50 227.778   1
   2  -4 -26 4163.21 214.225   1
   2  -4  26 3040.85 229.693   1
  -2  -4 -26 3658.60 195.621   1
  -2   4 -26 3589.18 215.070   1
  -2   4 -26 3383.85 227.977   1
  -2  -4 -26 3653.97 216.862   1
  -2  -4  26 3470.15 230.781   1
   2  -4  26 3625.18 226.507   1
   2   4 -26 3407.09 219.730   1
   2  -4 -26 3413.15 200.557   1
   2  -4  28 861.359 171.239   1
  -2  -4  28 998.717 172.255   1
   2   4  28 857.764 151.987   1
   2   4 -28 728.246 168.321   1
  -2   4 -28 743.722 146.183   1
   2  -4 -28 895.625 148.549   1
  -2   4 -28 813.286 164.684   1
  -2  -4 -28 851.324 155.549   1
   2   4 -28 887.945 154.482   1
   2  -4 -28 728.469 131.208   1
  -2   4  28 694.532 140.211   1
   2  -4  28 854.376 158.594   1
  -2  -4  28 807.578 165.464   1
  -2  -4 -28 923.429 124.505   1
  -2  -4  30 8509.43 445.588   1
   2   4  30 8088.91 427.584   1
   2  -4 -30 8876.78 427.310   1
   2   4 -30 7585.88 435.525   1
   2  -4  30 8748.13 445.746   1
  -2  -4 -30 9087.33 410.220   1
  -2   4 -30 8895.31 428.972   1
  -2  -4  30 8750.18 436.832   1
  -2   4  30 9324.79 419.615   1
  -2   4 -30 8657.07 438.713   1
   2  -4  30 9320.54 438.520   1
   2   4 -30 8172.12 425.415   1
   2  -4 -30 8642.71 412.313   1
  -2  -4  32 109.377 191.015   1
  -2   4  32-20.9006 179.667   1
   2   4  32-22.2024 172.899   1
   2  -4  32 139.367 194.656   1
   2   4 -32 4.90337 177.632   1
  -2   4 -32-120.980 166.309   1
   2  -4 -32-19.9744 175.073   1
   2   4 -32 61.5068 157.034   1
  -2  -4 -32-206.204 167.088   1
  -2   4 -32-26.9112 179.139   1
   2  -4 -32-44.9283 154.940   1
  -2  -4  32 13.0456 169.374   1
   2  -4  32-230.252 180.433   1
  -2   4  32 143.606 172.244   1
  -2  -4 -32 99.0024 129.456   1
  -2  -4  34 294.844 205.514   1
  -2   4  34-31.7562 184.950   1
   2   4  34 201.311 192.519   1
   2  -4  34 85.2496 208.230   1
   2   4 -34 249.722 194.388   1
  -2   4 -34 65.9805 179.907   1
   2  -4 -34-74.5516 178.522   1
  -2   4 -34-176.249 189.044   1
  -2  -4 -34 197.341 180.254   1
   2   4 -34 43.2559 168.077   1
   2  -4 -34 13.7809 155.619   1
   2  -4  34 71.2125 185.789   1
  -2  -4  34 277.521 181.630   1
  -2  -4 -34 110.382 148.199   1
  -2   4  36-83.7063 194.397   1
  -2  -4  36 302.370 224.689   1
   2   4  36 365.115 213.932   1
   2  -4  36 398.298 228.116   1
   2   4 -36 435.178 212.225   1
  -2   4 -36 285.103 204.350   1
   2  -4 -36 489.470 193.631   1
  -2  -4 -36 179.022 165.664   1
   2  -4  36 90.3308 198.305   1
  -2  -4  36 302.601 195.216   1
   2   4 -36 314.164 181.047   1
  -2   4 -36 69.9210 200.274   1
  -2  -4 -36 348.050 194.273   1
   2  -4 -36 111.249 165.916   1
  -2   6   0 21561.5 923.749   1
   2  -6   0 22380.6 924.942   1
  -2  -6   0 22664.3 930.999   1
  -2   6   0 21374.8 926.643   1
  -2  -6   0 23075.5 929.590   1
   2   6   0 23071.2 928.032   1
  -2  -6  -2 12083.2 499.740   1
   2   6  -2 12201.0 495.465   1
  -2  -6   2 12023.1 495.651   1
   2   6   2 12012.7 495.448   1
   2   6  -2 11873.1 495.598   1
   2   6   2 11326.5 491.119   1
  -2  -6  -2 12017.5 492.354   1
   2  -6   2 11689.8 492.686   1
  -2   6  -2 14097.8 494.340   1
   2  -6  -2 12346.5 488.718   1
  -2   6   2 11651.5 486.901   1
  -2  -6   2 12166.7 497.106   1
   2  -6   2 11028.4 494.971   1
  -2   6  -2 11480.4 493.857   1
   2  -6  -2 10994.8 493.706   1
  -2   6  -4 1638.98 84.5294   1
   2  -6   4 1574.18 85.4154   1
  -2   6   4 1647.06 72.0494   1
  -2  -6   4 1613.86 88.8584   1
   2   6  -4 1541.00 86.0218   1
   2   6   4 1812.52 89.7732   1
  -2  -6  -4 1856.87 106.986   1
  -2  -6   4 1699.57 84.8606   1
   2  -6   4 1469.18 82.1802   1
   2  -6  -4 1555.94 71.1155   1
  -2   6  -4 1609.37 80.3158   1
   2   6   4 1790.18 79.3683   1
  -2  -6  -4 1480.91 75.1453   1
   2   6  -4 1824.92 87.3755   1
   2   6   6 9895.15 400.442   1
   2   6  -6 10195.6 408.069   1
  -2  -6   6 9157.21 404.726   1
   2  -6   6 9593.02 404.602   1
  -2   6  -6 9662.25 402.688   1
  -2   6  -6 8970.85 405.316   1
   2   6  -6 9253.44 406.588   1
  -2  -6   6 9633.51 409.711   1
   2   6   6 9923.59 416.029   1
  -2  -6  -6 9288.49 420.063   1
   2  -6   6 9824.58 407.515   1
  -2  -6  -8 99206.3 4025.81   1
   2  -6   8 103369. 4034.60   1
   2   6  -8 99074.8 4034.08   1
  -2  -6   8 98973.6 4032.87   1
   2  -6   8 100004. 4032.24   1
  -2   6  -8 102885. 4030.17   1
  -2  -6   8 100400. 4036.66   1
   2   6  -8 97912.4 4033.77   1
   2   6   8 95546.5 4043.14   1
  -2  -6  -8 98962.6 4037.70   1
  -2   6  -8 95308.1 4033.09   1
   2  -6  10 7736.93 322.318   1
  -2  -6  10 6907.63 318.399   1
   2   6 -10 7153.90 321.651   1
   2  -6  10 7202.37 318.248   1
  -2   6 -10 7291.01 315.100   1
  -2  -6  10 7355.00 325.675   1
  -2   6  10 7413.86 299.076   1
   2   6 -10 6883.10 319.554   1
   2   6  10 6993.76 301.439   1
  -2  -6 -10 6809.31 305.784   1
   2   6  10 6380.78 339.855   1
  -2  -6 -10 7910.22 316.830   1
  -2   6 -10 7048.85 319.713   1
   2   6  12 49002.9 2028.32   1
  -2  -6 -12 47289.7 2006.13   1
  -2  -6  12 51764.1 2025.55   1
   2   6 -12 49109.1 2020.75   1
  -2   6  12 49076.2 2003.27   1
  -2   6 -12 50569.2 2021.17   1
  -2   6  12 49142.4 2001.63   1
   2  -6 -12 48980.0 2002.56   1
   2   6 -12 50385.4 2022.97   1
  -2  -6  12 48924.7 2020.26   1
   2  -6  12 50266.6 2019.30   1
  -2   6 -12 49166.1 2015.82   1
   2   6  12 49216.5 2003.74   1
   2  -6 -12 49737.0 2000.42   1
   2  -6  12 51181.6 2021.86   1
  -2  -6 -14-74.1706 66.0341   1
  -2   6 -14-83.6634 86.8453   1
   2  -6  14 11.5694 85.0166   1
  -2   6  14 2.58253 45.1398   1
   2   6 -14 41.3282 89.3550   1
   2  -6 -14 52.6780 54.1060   1
  -2   6 -14 7.83539 70.9636   1
   2   6  14 12.9560 45.8078   1
   2  -6 -14-15.5486 42.2212   1
  -2  -6 -14 56.2806 48.5629   1
   2   6  14-300.937 116.150   1
  -2   6  14-83.8514 58.3524   1
   2   6 -14-64.1785 82.9729   1
  -2  -6  14-7.56522 92.2113   1
  -2  -6  16 9886.30 440.222   1
  -2   6 -16 9900.95 435.323   1
  -2   6  16 9173.09 412.198   1
   2  -6  16 9707.77 432.915   1
  -2  -6 -16 10080.4 417.903   1
  -2  -6  16 9053.46 431.311   1
   2   6 -16 9651.80 435.978   1
  -2   6  16 9672.71 410.562   1
  -2   6 -16 9156.18 425.133   1
   2   6  16 10157.9 413.632   1
   2   6 -16 9459.92 433.078   1
   2  -6 -16 10170.6 410.012   1
   2   6  16 9790.51 433.444   1
  -2  -6  18 480.625 99.2564   1
  -2   6  18 356.581 67.5264   1
   2  -6  18 287.368 94.6366   1
   2   6 -18 271.428 101.954   1
   2   6  18 317.994 64.2803   1
  -2   6 -18 449.839 88.8751   1
  -2  -6 -18 629.894 53.1046   1
   2  -6 -18 298.932 60.1868   1
   2   6 -18 343.256 93.3950   1
  -2   6  18 271.664 71.7385   1
  -2  -6  18 293.616 103.878   1
   2  -6  18 310.752 95.8908   1
  -2  -6 -18 364.380 77.9810   1
  -2   6 -18 282.322 96.7670   1
  -2   6  20 10585.5 471.622   1
  -2  -6  20 10625.0 493.281   1
  -2   6 -20 10255.6 483.022   1
   2   6  20 10864.8 471.986   1
   2  -6  20 10659.3 491.708   1
   2   6 -20 11256.4 493.550   1
   2  -6 -20 11330.1 468.703   1
  -2  -6  20 10700.4 496.420   1
  -2  -6 -20 11981.8 478.616   1
  -2   6 -20 10846.9 493.144   1
  -2   6  20 11315.3 473.027   1
   2  -6  20 11146.6 493.366   1
  -2   6  22 684.629 97.7830   1
   2  -6  22 717.259 126.059   1
  -2  -6  22 612.220 125.664   1
   2   6 -22 637.788 127.264   1
   2   6  22 619.799 94.0733   1
   2  -6 -22 681.342 87.3448   1
  -2  -6  22 700.952 128.892   1
  -2   6 -22 731.773 122.142   1
   2   6 -22 475.637 114.974   1
   2  -6  22 926.092 123.603   1
  -2  -6 -22 781.363 106.221   1
  -2   6  24-9.42692 102.188   1
   2  -6  24 114.241 129.727   1
  -2  -6  24-81.5973 127.880   1
   2   6 -24-44.2821 131.807   1
  -2   6 -24 187.594 110.151   1
   2   6  24-2.45875 99.8649   1
  -2  -6 -24-112.079 58.5078   1
   2  -6 -24 31.2794 89.3908   1
  -2   6 -24-13.9365 124.206   1
  -2  -6  24-109.246 134.286   1
   2   6 -24 70.3874 117.472   1
   2  -6  24-126.882 126.425   1
  -2  -6 -24-63.4913 111.672   1
  -2   6  26 456.242 122.324   1
  -2  -6 -26 955.698 96.9410   1
  -2   6 -26 249.281 126.944   1
   2   6  26 525.851 124.926   1
   2   6 -26 369.477 143.977   1
   2  -6  26 338.170 147.075   1
  -2  -6  26 261.206 152.085   1
   2  -6 -26 443.370 108.963   1
   2   6 -26 311.489 135.495   1
  -2   6 -26 176.676 139.228   1
  -2  -6 -26 278.182 130.894   1
  -2  -6  26 264.889 147.142   1
   2  -6  26 210.893 138.824   1
  -2   6  28 17519.9 774.734   1
  -2  -6  28 17062.2 795.751   1
   2   6 -28 15872.1 791.048   1
   2  -6  28 17373.8 795.251   1
   2  -6 -28 19517.1 774.897   1
  -2   6 -28 17494.5 782.633   1
  -2  -6 -28 18864.3 765.557   1
   2   6 -28 17274.6 786.087   1
   2  -6 -28 18095.8 765.422   1
  -2  -6 -28 18947.5 778.827   1
  -2  -6  28 17558.2 793.222   1
  -2   6 -28 16646.7 789.756   1
   2  -6  28 19155.8 792.903   1
  -2  -6  30 141.531 177.950   1
  -2   6  30 108.419 144.204   1
   2  -6  30 58.2201 178.085   1
  -2   6 -30 20.3221 145.762   1
   2  -6 -30 178.609 140.772   1
   2   6 -30 41.8550 168.052   1
  -2  -6 -30 90.5458 117.090   1
   2  -6 -30-10.7792 126.924   1
  -2   6 -30-34.9004 168.609   1
   2   6 -30 190.748 154.664   1
   2  -6  30 77.2401 161.736   1
  -2  -6  30-4.42358 167.999   1
  -2   6  32 1158.28 189.463   1
  -2  -6  32 1096.56 211.020   1
   2  -6  32 777.569 207.775   1
  -2   6 -32 972.241 178.869   1
   2  -6 -32 1118.99 185.839   1
   2   6 -32 1025.76 199.747   1
  -2  -6 -32 1214.98 153.017   1
   2  -6 -32 1136.25 168.993   1
  -2   6 -32 979.814 194.276   1
   2   6 -32 992.477 182.217   1
  -2  -6 -32 1194.59 182.823   1
   2  -6  32 1024.68 191.900   1
  -2  -6  32 653.438 193.686   1
  -2   6  34 65.5080 165.861   1
  -2  -6  34 34.7625 204.375   1
   2   6  34 27.8229 184.364   1
   2  -6  34-133.550 206.689   1
  -2   6 -34 266.384 170.787   1
   2   6 -34-245.516 193.070   1
   2  -6 -34 452.990 167.979   1
  -2  -6 -34 163.387 146.531   1
   2  -6 -34 129.686 149.037   1
  -2   6 -34 121.999 185.450   1
  -2  -6 -34 66.7423 176.017   1
   2   6 -34 18.1622 173.615   1
   2  -6  34-19.5399 187.349   1
  -2   6  34-29.9975 154.535   1
  -2  -6  34-86.3004 184.865   1
  -2  -6  36 1913.48 264.155   1
  -2   6  36 1462.35 211.918   1
   2  -6  36 1347.99 257.305   1
   2   6  36 1239.23 238.707   1
  -2   6 -36 1830.46 230.594   1
   2   6 -36 1377.50 243.210   1
  -2  -6 -36 1783.74 204.198   1
   2  -6 -36 2059.10 202.525   1
  -2  -6 -36 1876.43 227.137   1
  -2   6 -36 1991.15 240.074   1
   2   6 -36 1647.06 221.662   1
  -2  -6  36 1547.95 234.868   1
   2  -6  36 2328.96 239.811   1
  -2   6  36 2005.48 202.005   1
   2  -8   0-9.92948 33.7103   1
   2  -8   0 37.7517 33.1378   1
  -2   8   0 7.34470 26.8064   1
  -2  -8   0 1.28170 36.3434   1
   2   8   0 20.0153 31.3163   1
  -2  -8   0-17.3273 35.0730   1
   2   8   0-25.5698 32.9642   1
   2  -8   2 5106.65 223.396   1
  -2  -8  -2 4998.51 224.735   1
  -2  -8   2 5205.65 222.824   1
   2   8   2 5048.93 219.401   1
   2   8  -2 5170.47 223.017   1
   2  -8  -2 4918.42 215.198   1
   2  -8   2 4979.15 221.047   1
  -2   8  -2 5238.90 218.744   1
  -2   8   2 4901.56 212.562   1
  -2  -8   2 4932.83 225.852   1
   2   8  -2 5063.45 223.227   1
  -2  -8  -2 5161.99 219.973   1
  -2   8  -2 5054.83 221.865   1
  -2  -8  -4-88.4567 59.0151   1
   2   8   4 44.3901 39.3451   1
  -2  -8   4 29.3776 42.4257   1
   2   8  -4 12.1159 45.3337   1
  -2   8   4-20.6555 20.4763   1
  -2   8  -4 17.8629 37.6181   1
   2  -8   4 21.6126 43.9821   1
   2  -8  -4-20.9173 28.1441   1
   2  -8   4-35.6195 46.1097   1
  -2   8  -4 71.2554 46.3587   1
   2   8  -4 51.9896 45.6261   1
  -2  -8   4 27.3566 51.4893   1
  -2   8  -6 1997.09 116.750   1
   2   8  -6 1979.14 117.018   1
  -2  -8   6 2026.85 113.193   1
  -2   8  -6 2136.62 110.929   1
   2  -8   6 1969.11 114.811   1
   2   8  -6 1851.95 116.281   1
  -2  -8   6 1866.83 121.324   1
   2   8   6 2198.50 114.051   1
  -2  -8  -6 2086.27 148.132   1
  -2  -8  -6 2109.24 98.0894   1
   2  -8   6 2068.04 116.688   1
  -2  -8  -8 17421.4 763.269   1
  -2  -8  -8 17768.7 736.492   1
   2   8   8 17732.8 739.662   1
   2   8  -8 18143.4 753.418   1
  -2  -8   8 17738.0 750.406   1
  -2   8  -8 18177.9 747.321   1
   2  -8   8 17927.8 750.224   1
  -2  -8   8 18310.5 757.579   1
   2   8  -8 17725.8 752.639   1
  -2   8  -8 17856.6 751.432   1
   2  -8   8 18421.0 752.883   1
   2   8   8 18684.0 756.364   1
  -2   8 -10 164522. 6791.53   1
   2   8 -10 169009. 6792.78   1
  -2  -8  10 168726. 6791.03   1
   2  -8  10 169599. 6790.14   1
  -2   8 -10 173481. 6787.99   1
   2   8 -10 163619. 6791.70   1
  -2  -8  10 170267. 6795.96   1
   2   8  10 161406. 6775.07   1
  -2  -8 -10 171828. 6789.89   1
   2   8  10 172889. 6798.95   1
   2  -8  10 167404. 6791.71   1
  -2  -8  12 74.6185 94.7130   1
   2   8 -12-6.95094 82.7281   1
  -2  -8  12-4.46537 81.1285   1
   2   8 -12 30.8496 87.9233   1
   2  -8  12 39.6009 85.6098   1
  -2   8 -12 3.93985 74.1101   1
   2   8  12 28.6283 40.1366   1
   2  -8  12-37.1010 84.8552   1
  -2   8 -12 23.1915 86.7887   1
   2   8  12-44.5584 139.972   1
  -2   8  14 24.9065 37.2902   1
   2  -8 -14-11.0743 29.7408   1
   2   8 -14 23.9016 92.1036   1
   2  -8  14 68.1596 84.7016   1
  -2   8 -14 101.712 75.3641   1
   2  -8  14 106.642 85.6734   1
  -2   8 -14 85.5229 89.1875   1
   2   8  14 14.9193 40.8315   1
  -2  -8  14 98.3091 95.8377   1
   2   8 -14 98.8627 86.8241   1
   2   8  14 15.5782 138.258   1
  -2  -8 -16-38.4526 65.0455   1
  -2   8 -16 90.4984 89.6693   1
   2  -8  16 118.776 92.1794   1
  -2  -8  16-24.5683 88.7618   1
  -2   8  16-27.5569 42.2046   1
   2   8 -16-60.7537 98.7898   1
   2   8  16 29.9758 46.1183   1
  -2   8 -16 85.5479 77.8090   1
   2   8 -16-41.0687 88.3144   1
  -2  -8  16-94.7417 102.980   1
   2  -8 -16 57.3549 37.8057   1
   2   8  16 172.427 136.988   1
   2   8  18 8381.54 382.485   1
   2   8 -18 7781.22 365.772   1
  -2  -8  18 7801.74 365.336   1
   2  -8 -18 7816.70 334.118   1
  -2   8 -18 7754.87 360.583   1
   2   8 -18 7849.70 370.967   1
   2  -8  18 7268.49 365.225   1
   2   8  18 8048.21 339.407   1
  -2   8  18 7679.85 334.775   1
   2  -8  18 7973.82 367.900   1
  -2  -8 -18 8209.83 345.194   1
  -2   8 -18 7520.96 365.786   1
  -2  -8  18 8008.82 373.392   1
   2  -8 -18 7913.92 332.132   1
  -2  -8  20 1047.52 134.325   1
   2   8 -20 1088.38 123.495   1
  -2   8 -20 843.971 122.179   1
  -2   8  20 915.381 83.1673   1
  -2  -8  20 819.279 126.107   1
   2  -8 -20 834.392 79.7253   1
   2  -8  20 800.116 125.751   1
   2   8  20 1008.14 86.2711   1
  -2   8 -20 866.754 111.509   1
   2   8  20 1347.37 156.799   1
   2  -8 -20 964.902 77.5573   1
  -2  -8 -20 938.531 97.7990   1
   2  -8  20 866.414 123.138   1
  -2   8  22 3230.37 166.635   1
  -2  -8  22 3024.88 203.982   1
   2  -8 -22 3180.97 162.188   1
   2  -8  22 3030.25 205.476   1
   2   8  22 3050.58 168.407   1
  -2   8  22 3047.38 168.877   1
  -2   8 -22 2754.07 198.511   1
  -2  -8  22 2885.61 206.776   1
  -2  -8 -22 3432.81 178.408   1
   2  -8  22 3012.88 203.238   1
   2  -8 -22 3151.92 159.446   1
   2   8 -22 3078.80 199.589   1
  -2  -8  24 182.816 138.239   1
  -2   8  24-53.8527 97.0017   1
   2   8 -24 111.783 138.272   1
   2  -8  24 57.8860 137.418   1
   2   8  24 142.443 99.6129   1
  -2   8 -24-6.57500 117.341   1
   2  -8 -24 180.952 92.1758   1
  -2   8 -24 132.427 130.376   1
   2   8 -24-17.8146 126.428   1
   2  -8  24 115.318 132.516   1
  -2  -8 -24-103.515 113.210   1
  -2   8  24 48.5650 100.189   1
   2  -8 -24-120.071 84.0424   1
  -2   8  26 9803.05 435.775   1
  -2  -8  26 9728.73 471.697   1
   2  -8  26 9250.74 468.168   1
   2   8 -26 8722.38 464.591   1
   2   8  26 10038.7 441.614   1
  -2   8 -26 9666.05 454.409   1
   2  -8 -26 9403.81 430.208   1
  -2  -8  26 9185.75 466.881   1
  -2   8  26 10488.6 436.428   1
  -2  -8 -26 10060.9 445.117   1
  -2   8 -26 8799.77 464.885   1
   2   8 -26 8486.48 456.647   1
   2  -8 -26 9862.08 428.034   1
   2  -8  26 9995.43 467.650   1
  -2  -8 -26 10396.5 430.849   1
  -2  -8  28 234.475 167.801   1
  -2   8  28 351.640 124.999   1
   2  -8  28 294.558 172.532   1
   2   8  28 226.573 133.255   1
   2   8 -28 66.8006 166.221   1
   2  -8 -28 500.613 121.201   1
  -2   8 -28 306.525 143.928   1
  -2  -8 -28 351.732 141.206   1
  -2   8 -28 433.893 163.063   1
   2   8 -28 425.576 153.983   1
   2  -8 -28 556.940 112.627   1
   2  -8  28 419.913 162.759   1
  -2   8  28 357.897 123.618   1
  -2  -8  28 379.441 165.336   1
  -2  -8 -28 429.808 109.471   1
  -2  -8  30 5535.04 342.820   1
  -2   8  30 5718.40 301.682   1
   2   8 -30 5230.93 335.739   1
   2  -8  30 5478.29 343.169   1
   2   8  30 5525.73 311.012   1
   2  -8 -30 6181.16 303.170   1
  -2   8 -30 5549.28 319.612   1
  -2   8 -30 5343.94 332.277   1
  -2  -8  30 5465.08 338.759   1
   2  -8 -30 6057.44 291.096   1
   2   8 -30 5105.41 323.649   1
   2  -8  30 6192.56 337.659   1
  -2   8  30 6039.60 297.871   1
  -2  -8 -30 6382.13 295.170   1
  -2  -8  32 5.41163 192.419   1
  -2   8  32 131.563 143.436   1
   2  -8  32 229.057 197.373   1
   2   8  32 38.9252 162.661   1
  -2   8 -32-144.157 161.126   1
   2  -8 -32 207.124 163.434   1
   2   8 -32 169.492 185.109   1
  -2   8 -32 109.902 180.665   1
  -2  -8 -32 109.994 162.573   1
   2   8 -32 80.7133 170.011   1
   2  -8 -32 42.8405 127.881   1
  -2   8  32 63.8904 140.548   1
   2  -8  32-47.3104 177.760   1
  -2  -8  32 311.570 186.594   1
  -2  -8 -32 47.2542 128.795   1
  -2   8  34 240.818 152.229   1
  -2  -8  34 35.1767 210.220   1
   2   8 -34 33.2546 200.492   1
   2  -8 -34-69.4476 164.042   1
  -2   8 -34 337.944 179.851   1
   2   8  34 181.390 177.132   1
   2  -8  34 290.039 213.217   1
  -2  -8 -34 233.525 178.035   1
   2   8 -34 94.4586 183.573   1
  -2   8 -34 30.0913 194.218   1
   2  -8  34 328.496 194.481   1
  -2  -8  34 151.467 194.292   1
  -2   8  34 223.775 149.440   1
  -2  -8 -34-35.5026 147.352   1
  -2  -8  36 139.903 224.584   1
   2  -8  36 32.0893 229.157   1
  -2   8 -36-153.755 188.506   1
   2   8 -36-65.9795 208.874   1
   2  -8 -36 245.376 175.237   1
   2  -8  36 5.33048 202.427   1
  -2  -8  36 47.2795 201.131   1
  -2   8  36 60.1040 158.195   1
   2   8 -36 172.286 188.467   1
  -2   8 -36-126.069 200.163   1
  -2  -8 -36 55.3803 190.189   1
  -2  -8 -36 270.301 162.593   1
   2  10   0 17801.9 693.910   1
   2 -10   0 17161.1 693.099   1
  -2  10   0 16216.2 688.506   1
  -2 -10   0 17183.3 694.849   1
   2 -10   0 15490.3 692.659   1
  -2 -10   0 17152.1 697.481   1
  -2  10   0 16295.4 692.397   1
   2  10   2 208.492 52.1080   1
  -2 -10   2 251.379 60.5562   1
   2  10  -2 286.152 66.4577   1
   2 -10   2 177.659 66.8787   1
   2 -10  -2 277.909 58.1115   1
  -2  10  -2 125.384 56.6912   1
  -2  10   2 161.941 44.1540   1
  -2 -10  -2 283.279 64.2267   1
   2 -10  -2 171.592 57.1643   1
   2 -10   2 164.924 64.9779   1
  -2  10  -2 320.620 67.4636   1
  -2  10   2 210.362 55.6817   1
  -2 -10  -2 337.036 62.1945   1
   2  10   2 217.179 49.0774   1
  -2 -10   2 256.039 73.3779   1
  -2 -10   4 449.956 86.6580   1
  -2 -10  -4 541.140 82.9285   1
   2  10  -4 306.105 77.1924   1
  -2 -10   4 546.426 72.4515   1
   2  10   4 470.531 58.5160   1
   2 -10  -4 474.343 58.9935   1
   2 -10   4 424.955 78.5706   1
  -2  10  -4 346.987 67.7989   1
  -2  10   4 559.186 45.6125   1
   2  10   4 463.515 52.0315   1
  -2  10   4 473.558 56.0892   1
   2 -10   4 493.419 79.8337   1
  -2  10   6 1974.73 97.6386   1
   2 -10   6 1935.31 129.570   1
  -2 -10  -6 2248.36 152.419   1
   2  10   6 2211.99 110.164   1
   2  10  -6 1853.12 127.957   1
   2 -10  -6 2365.52 99.3873   1
  -2 -10   6 2138.16 123.185   1
  -2 -10  -6 1907.12 104.793   1
  -2  10   6 1843.69 89.6037   1
   2 -10  -6 1582.49 117.269   1
   2  10   6 1956.27 100.880   1
  -2 -10   6 1866.58 137.105   1
   2 -10   6 1939.23 127.896   1
  -2  10  -6 1990.56 119.666   1
   2  10   8 42144.7 1695.20   1
  -2 -10   8 40995.6 1707.17   1
   2  10  -8 41293.9 1710.28   1
   2 -10   8 40719.0 1707.87   1
  -2  10  -8 42187.2 1705.14   1
  -2 -10   8 40330.1 1713.55   1
   2  10   8 41994.4 1699.06   1
  -2 -10  -8 40012.8 1719.78   1
   2 -10   8 43625.8 1711.87   1
  -2 -10  10 9122.25 426.500   1
   2  10 -10 9643.83 422.903   1
  -2 -10  10 9687.97 418.529   1
  -2  10 -10 9980.77 415.133   1
   2 -10  10 9343.55 419.236   1
  -2 -10 -10 9493.76 431.153   1
   2  10  10 8714.01 399.110   1
   2  10  10 9925.92 415.225   1
   2 -10  10 9691.90 422.576   1
  -2 -10 -10 9619.41 395.478   1
  -2 -10 -12 28220.3 1107.63   1
   2  10 -12 27559.0 1132.34   1
  -2 -10  12 26980.8 1128.67   1
  -2  10 -12 27830.5 1125.41   1
   2 -10  12 26042.0 1128.49   1
  -2 -10 -12 26570.2 1120.87   1
   2  10  12 27151.8 1133.03   1
   2 -10  12 27851.0 1132.81   1
   2  10  12 25914.8 1105.80   1
  -2 -10  12 27744.3 1136.30   1
   2 -10  14-32.6620 90.5541   1
   2  10 -14 49.0262 94.0835   1
  -2  10 -14 21.2687 77.4924   1
   2 -10  14-33.9500 93.0672   1
   2  10  14 62.4720 39.8050   1
  -2 -10  14-3.11872 98.6712   1
   2  10 -16 3715.76 217.516   1
  -2  10 -16 3987.58 205.224   1
   2  10  16 3961.65 172.267   1
  -2 -10 -16 3925.49 186.827   1
  -2  10  16 3497.59 166.388   1
  -2 -10  16 4081.01 223.547   1
  -2  10  16 3724.28 167.588   1
  -2 -10 -16 4231.58 184.750   1
   2 -10  16 4195.69 217.001   1
  -2 -10 -18 499.837 76.1644   1
  -2  10  18 241.947 48.2005   1
  -2 -10  18 57.2223 103.560   1
   2 -10  18 254.394 116.337   1
   2  10 -18 442.027 115.163   1
   2 -10 -18 168.698 34.8421   1
  -2  10 -18 238.879 96.6986   1
   2  10  18 344.202 56.9776   1
  -2 -10  18 372.248 120.278   1
   2 -10 -18 264.155 37.4030   1
  -2  10  18 321.847 57.7835   1
  -2 -10 -18 251.091 73.5335   1
   2 -10  18 262.163 110.869   1
  -2 -10 -20 5606.95 247.854   1
   2  10 -20 5573.83 281.843   1
  -2  10  20 5169.10 233.822   1
  -2 -10  20 5094.41 280.258   1
   2 -10  20 5489.74 284.862   1
   2  10 -20 5383.10 285.841   1
  -2  10 -20 5278.07 272.760   1
   2 -10 -20 4820.55 228.187   1
   2  10  20 5474.93 242.648   1
  -2 -10  20 5391.49 287.807   1
  -2 -10 -20 5990.18 253.330   1
   2 -10 -20 5250.76 230.160   1
   2 -10  20 5403.88 284.280   1
  -2  10  20 5794.24 239.971   1
   2  10  22 1575.23 225.350   1
  -2 -10 -22 1398.90 114.143   1
  -2  10  22 1161.34 94.9126   1
  -2 -10  22 1424.91 158.337   1
   2 -10  22 1246.96 158.800   1
   2  10  22 1299.73 111.097   1
   2 -10 -22 1253.77 87.1268   1
  -2  10  22 1387.81 107.816   1
   2 -10  22 1167.97 155.512   1
   2 -10 -22 1224.51 88.0889   1
  -2 -10 -22 1143.35 121.075   1
  -2 -10  22 1458.28 167.555   1
   2  10 -22 1136.07 150.463   1
  -2 -10 -24 297.159 117.671   1
  -2  10  24 362.732 99.3973   1
   2 -10  24 229.530 144.658   1
   2  10 -24 185.171 152.692   1
   2 -10  24 106.213 152.531   1
  -2  10 -24 210.461 130.516   1
   2 -10 -24 185.644 76.3624   1
   2  10  24 206.978 100.354   1
  -2  10  24 193.573 85.8057   1
  -2 -10  24 367.644 148.264   1
  -2 -10 -24 286.801 97.8968   1
   2  10 -24 298.729 141.288   1
   2  10  24 183.818 211.417   1
   2 -10  26 84.0552 151.405   1
  -2  10  26 154.272 107.160   1
  -2 -10 -26-76.2985 128.544   1
  -2 -10  26-106.246 165.969   1
   2  10 -26-146.156 160.937   1
   2 -10  26 151.321 163.837   1
   2  10  26 172.142 114.050   1
   2 -10 -26 129.008 85.6282   1
  -2  10 -26-144.205 137.161   1
  -2  10  26 55.5728 93.7618   1
  -2 -10  26 4.36662 156.947   1
  -2 -10 -26 136.027 106.310   1
   2  10 -26 3.99675 148.628   1
   2  10  26 152.628 226.017   1
  -2  10  28 7202.59 323.618   1
   2 -10  28 6897.95 365.886   1
   2  10 -28 5712.40 361.989   1
   2  10  28 6179.26 330.001   1
  -2  10 -28 6531.56 348.802   1
   2 -10 -28 7022.41 311.568   1
  -2 -10  28 6300.09 367.439   1
  -2  10  28 6308.38 315.447   1
   2 -10  28 6348.24 370.503   1
  -2 -10 -28 6835.99 323.046   1
  -2 -10 -28 7591.76 336.816   1
  -2 -10  28 6556.55 374.616   1
   2  10  28 6818.09 396.038   1
  -2  10  30 386.901 131.749   1
   2 -10  30 236.389 176.966   1
  -2 -10  30 128.513 185.238   1
   2  10 -30 83.9635 177.784   1
   2  10  30 383.755 143.116   1
   2 -10  30 357.132 191.251   1
   2 -10 -30 257.534 112.390   1
  -2  10 -30 280.038 158.012   1
  -2  10  30 144.743 116.824   1
  -2 -10  30 229.087 180.687   1
  -2 -10 -30 515.209 127.208   1
   2  10 -30 618.415 173.885   1
   2  10  30 156.028 223.860   1
   2 -10  32 1333.60 208.995   1
  -2 -10  32 1200.24 218.584   1
  -2  10  32 1580.84 164.474   1
  -2  10  32 1031.52 148.781   1
  -2 -10  32 1091.95 221.146   1
   2 -10  32 1440.79 226.746   1
   2  10  32 1310.05 179.336   1
   2  10 -32 1240.32 215.321   1
  -2  10 -32 1151.37 187.909   1
   2 -10 -32 1474.99 149.274   1
  -2 -10 -32 1477.79 163.762   1
   2  10  32 1868.51 251.844   1
   2  10 -32 1318.11 204.769   1
   2 -10  34 151.010 194.173   1
  -2 -10  34-90.1753 201.560   1
  -2  10  34 86.7687 145.074   1
  -2  10  34 12.0560 134.245   1
  -2 -10  34-118.519 207.519   1
   2  10  34 118.418 166.078   1
   2 -10  34 234.957 216.431   1
   2  10 -34 73.0902 198.940   1
  -2  10 -34 118.747 174.866   1
   2 -10 -34-145.500 141.017   1
  -2 -10 -34-219.891 155.028   1
   2 -10 -34-28.8531 138.414   1
   2  10  34 78.6356 227.887   1
   2  10 -34-117.756 184.707   1
   2 -12   0 43.7478 72.8453   1
  -2  12   0 26.6189 58.3134   1
  -2  12   0 18.9504 69.9165   1
   2 -12   0-98.5877 70.3822   1
   2  12   0 38.7331 68.7510   1
  -2 -12   0-6.35156 64.1823   1
  -2 -12   0 3.77012 76.5160   1
   2  12   0-27.2984 62.4222   1
  -2 -12   2 14190.1 575.990   1
  -2 -12  -2 13918.8 574.826   1
   2  12  -2 13318.9 577.616   1
   2  12   2 13704.9 570.936   1
   2 -12  -2 14559.1 573.046   1
   2 -12   2 14007.8 578.669   1
  -2  12   2 13099.0 565.478   1
  -2  12  -2 13947.2 572.637   1
  -2  12   2 14324.6 571.836   1
  -2  12  -2 13808.2 578.367   1
   2 -12  -2 13498.4 571.049   1
   2 -12   2 12994.5 577.035   1
   2  12   2 13966.1 570.851   1
   2  12  -2 13623.5 577.077   1
  -2 -12  -2 12606.0 574.258   1
  -2 -12   2 12294.2 580.390   1
  -2 -12  -4-49.1612 75.4311   1
   2  12   4-36.7568 54.6005   1
  -2 -12   4-11.0561 69.7317   1
   2  12   4-27.7497 49.8482   1
   2 -12   4 51.2026 80.5349   1
   2 -12  -4 74.2664 62.8057   1
   2  12  -4-45.5759 77.2319   1
  -2  12   4 21.8865 45.1830   1
  -2  12  -4 13.2486 67.1820   1
  -2  12  -4 4.00165 78.7657   1
  -2  12   4 24.9269 59.0031   1
   2 -12   4-6.04751 78.1575   1
   2  12  -4 72.3605 75.9586   1
  -2 -12   4 64.9838 90.1902   1
  -2 -12  -6 3324.18 159.086   1
  -2 -12   6 3048.83 187.590   1
   2  12  -6 3073.22 178.267   1
   2 -12   6 3075.57 179.143   1
  -2 -12  -6 3370.50 182.673   1
   2  12   6 3502.81 157.464   1
  -2 -12   6 2868.12 170.155   1
   2 -12  -6 3759.09 153.835   1
   2  12  -6 3079.99 178.981   1
   2 -12   6 2974.78 178.819   1
  -2  12  -6 3310.00 170.791   1
  -2  12   6 3227.06 144.937   1
   2  12   6 3299.37 152.501   1
  -2  12   6 3401.54 153.480   1
  -2  12  -6 3226.96 179.491   1
   2  12   8 2161.23 105.876   1
   2  12   8 2119.46 111.310   1
   2  12  -8 2064.44 138.740   1
  -2 -12   8 1751.73 128.760   1
  -2 -12  -8 1921.87 109.327   1
  -2  12  -8 2185.82 129.935   1
   2 -12   8 2038.62 138.975   1
  -2 -12   8 1825.71 146.474   1
   2  12  -8 2012.92 138.546   1
  -2  12   8 2117.75 100.541   1
  -2  12  -8 2059.17 138.320   1
   2 -12   8 2132.84 140.941   1
  -2 -12  -8 1705.05 166.854   1
  -2 -12 -10 13274.1 638.127   1
   2  12  10 14529.3 607.253   1
   2  12 -10 14081.1 629.024   1
  -2 -12  10 14452.0 624.779   1
   2 -12  10 14353.0 628.022   1
  -2  12 -10 15299.0 622.886   1
   2  12 -10 14041.4 627.798   1
  -2  12 -10 14027.0 626.744   1
  -2 -12  10 14441.7 634.147   1
   2 -12  10 14863.8 630.969   1
   2  12  10 15550.2 609.129   1
  -2 -12  12 1187.33 135.712   1
  -2  12 -12 1219.84 121.711   1
  -2 -12  12 1069.12 113.727   1
   2  12 -12 1243.86 125.058   1
  -2  12 -12 1268.96 109.577   1
   2 -12  12 1329.24 124.223   1
   2  12 -12 1135.21 118.353   1
   2  12  12 1244.94 78.1052   1
   2 -12  12 1320.70 124.883   1
  -2 -12 -12 1493.93 137.161   1
  -2 -12  14-49.0366 92.5782   1
   2 -12  14 125.543 102.822   1
   2  12 -14 186.742 100.550   1
  -2  12 -14 69.5200 86.7571   1
  -2 -12 -14 128.122 45.6900   1
  -2  12 -14 68.8501 97.3534   1
   2  12 -14 12.2030 97.1512   1
  -2 -12  14 48.2019 114.080   1
   2  12  14 95.7421 44.5081   1
   2 -12  14 84.4695 100.253   1
   2  12  16 69.6360 149.128   1
   2  12 -16 16.1907 102.651   1
  -2 -12  16 153.417 118.163   1
  -2  12 -16-159.483 106.163   1
  -2 -12 -16 14.0514 52.4100   1
   2  12 -16 16.6655 108.585   1
  -2  12 -16-35.9398 93.6460   1
   2 -12  16-13.3957 110.112   1
   2  12  16 90.4756 45.2224   1
  -2  12 -18 5755.95 311.289   1
  -2 -12  18 6262.63 323.602   1
  -2 -12  18 6050.84 309.846   1
   2  12 -18 5858.14 313.956   1
  -2  12 -18 6014.74 302.970   1
   2  12  18 6194.73 266.315   1
  -2 -12 -18 6648.51 276.602   1
   2  12 -18 5626.56 307.339   1
   2  12  18 5994.09 345.843   1
  -2 -12 -18 5947.82 275.204   1
   2 -12  18 6855.59 318.921   1
  -2 -12 -20 2979.67 163.952   1
  -2 -12  20 2906.07 199.453   1
   2  12 -20 2760.88 204.670   1
  -2  12 -20 2866.81 187.605   1
   2 -12  20 2888.46 207.255   1
   2  12  20 3158.49 149.796   1
   2  12  20 2668.92 268.290   1
  -2 -12  20 2826.99 210.961   1
  -2 -12 -20 2841.01 155.678   1
  -2  12 -20 2896.93 203.427   1
  -2  12  20 2505.33 132.413   1
   2 -12  20 3120.62 209.396   1
  -2 -12 -22 5961.84 271.563   1
  -2  12  22 4858.98 238.352   1
  -2 -12  22 4915.00 297.825   1
   2 -12  22 5482.14 309.532   1
   2  12  22 5678.66 251.825   1
   2  12  22 5607.81 370.331   1
   2 -12  22 5744.52 310.286   1
  -2 -12  22 5498.11 310.517   1
  -2 -12 -22 6025.78 261.342   1
  -2  12 -22 5529.21 307.552   1
  -2 -12 -24 145.496 113.776   1
  -2 -12  24 80.8499 163.762   1
  -2 -12 -24-1.93383 113.685   1
  -2 -12  24-71.0673 153.770   1
  -2  12  24 49.0117 68.4174   1
   2 -12  24 77.7537 155.546   1
   2  12 -24 33.5942 152.589   1
   2  12  24 16.4499 93.6157   1
  -2  12 -24 29.0583 151.181   1
   2 -12 -24 28.2475 55.8594   1
   2 -12 -24 33.6527 54.7871   1
   2  12  24-14.5034 250.190   1
   2  12  26 2202.63 289.672   1
  -2 -12 -26 2685.63 166.724   1
  -2 -12  26 1935.97 216.715   1
  -2  12 -26 1917.74 203.022   1
  -2  12  26 1993.16 126.927   1
  -2 -12  26 2463.89 209.972   1
   2 -12  26 2186.51 212.219   1
   2  12 -26 1572.71 204.020   1
  -2  12 -26 1824.05 182.851   1
   2  12  26 2366.94 155.467   1
   2 -12 -26 1772.85 116.249   1
   2 -12 -26 1958.16 118.156   1
   2 -12  26 2587.76 209.639   1
  -2  12  26 2231.89 150.276   1
   2  12  28 30.9785 261.980   1
   2 -12 -28 105.649 80.9886   1
   2 -12 -28 56.8111 83.4275   1
  -2  12  28 207.034 91.7036   1
  -2 -12  28-48.2336 170.430   1
   2  12  28 32.3732 119.325   1
   2  12 -28 66.4027 172.241   1
   2 -12  28-124.169 180.768   1
  -2  12 -28-78.2057 148.300   1
  -2 -12  28 64.6796 180.878   1
  -2  12  28 146.198 120.037   1
   2 -12  28 70.5792 168.872   1
  -2 -12 -28 156.097 130.225   1
   2  12  30 4893.35 367.021   1
  -2 -12 -30 5821.45 276.949   1
  -2  12 -30 4718.05 304.580   1
  -2 -12  30 4860.12 320.699   1
  -2  12  30 4446.78 238.001   1
  -2 -12  30 4323.28 310.775   1
   2 -12  30 4726.97 317.603   1
   2  12 -30 4336.42 306.991   1
   2  12  30 4492.95 262.096   1
  -2  12 -30 4452.67 289.177   1
   2 -12 -30 4708.53 235.207   1
   2 -12 -30 4857.89 235.456   1
   2 -12  30 5085.53 313.437   1
  -2  12  30 4910.86 253.461   1
  -2 -12 -32-34.4128 156.954   1
   2 -12  32-230.013 196.395   1
  -2  12  32 43.9886 136.504   1
  -2 -12  32 124.968 204.483   1
  -2 -12  32 323.092 199.058   1
  -2  12  32 32.6057 107.370   1
   2 -12  32 114.165 204.529   1
   2  12  32 344.206 148.779   1
  -2  12 -32-9.31947 168.183   1
   2  12 -32-182.980 193.278   1
   2 -12 -32-33.3382 114.803   1
   2 -12 -32-16.3151 113.396   1
   2  12  32 593.200 265.312   1
  -2  12 -32 253.392 192.715   1
  -2 -12 -32 32.3671 152.655   1
   2 -12  34 38.3016 211.518   1
  -2 -12  34 273.277 212.066   1
  -2 -12  34-59.7721 214.226   1
  -2  12  34 84.5721 120.470   1
   2 -12  34-24.4603 220.091   1
   2  12 -34 136.977 205.348   1
   2 -12 -34 64.1770 133.553   1
  -2 -12 -34 408.199 183.388   1
   2 -12 -34 403.610 134.957   1
  -2 -12 -34 80.0752 168.942   1
   2  12  34-280.405 272.820   1
  -2  14   0 34406.7 1466.81   1
  -2  14   0 35432.8 1472.73   1
   2  14   0 36645.0 1472.97   1
  -2 -14   0 36332.3 1472.42   1
   2  14   0 36061.7 1472.67   1
   2 -14   0 36604.6 1474.21   1
   2 -14  -2 581.025 83.1818   1
   2 -14   2 372.824 89.5157   1
   2  14  -2 483.785 85.0567   1
  -2  14   2 495.471 67.9921   1
  -2  14  -2 524.032 77.1687   1
   2  14  -2 454.895 80.7653   1
  -2 -14   2 588.477 78.6654   1
   2  14   2 618.764 77.2494   1
  -2 -14  -2 425.058 78.6520   1
  -2  14   2 618.805 79.6155   1
  -2  14  -2 510.878 90.2567   1
   2 -14  -4 2837.58 134.594   1
   2  14   4 2769.26 131.439   1
   2  14  -4 2086.48 152.239   1
  -2  14   4 2516.19 121.165   1
   2 -14   4 2042.53 148.485   1
  -2  14  -4 2403.05 139.420   1
  -2  14  -4 2072.28 147.977   1
  -2  14   4 2403.92 131.753   1
  -2 -14   4 1570.02 158.018   1
   2  14  -4 2167.14 148.603   1
  -2 -14  -4 2383.06 139.380   1
  -2 -14   4 2257.86 143.699   1
   2  14   4 2455.96 126.751   1
  -2 -14   6 2.23588 81.8349   1
   2  14   6 129.205 57.3571   1
   2  14   6 129.087 48.8641   1
   2 -14  -6 137.530 57.3009   1
   2 -14   6 100.045 88.3757   1
   2  14  -6 96.7769 93.2694   1
  -2  14  -6 144.938 76.0603   1
   2  14  -6 139.274 91.3937   1
  -2  14   6 175.236 60.1992   1
  -2 -14   6 48.6592 105.833   1
  -2  14  -6 260.724 90.0767   1
  -2 -14  -6 148.152 89.3685   1
   2  14   8 9498.90 385.427   1
   2  14  -8 8929.53 410.685   1
   2 -14  -8 9350.14 377.605   1
  -2 -14   8 8930.34 405.304   1
   2 -14   8 8932.89 411.725   1
  -2  14  -8 8993.85 402.438   1
  -2  14   8 8904.22 374.838   1
   2  14   8 8451.91 382.837   1
  -2 -14  -8 8633.15 417.697   1
   2  14  -8 9053.09 409.560   1
  -2  14   8 9759.95 381.721   1
  -2  14  -8 8770.68 409.425   1
  -2 -14   8 8341.88 415.026   1
   2  14 -10 81.2786 92.0121   1
  -2 -14  10 148.909 106.099   1
  -2  14 -10 89.8183 96.5121   1
  -2 -14  10 213.032 89.7971   1
   2  14 -10 104.840 97.0929   1
   2 -14  10 112.984 98.1213   1
  -2  14 -10 111.470 82.2465   1
  -2 -14 -10 100.794 151.024   1
  -2 -14 -10 21.9030 56.4887   1
   2  14  10 110.380 52.7717   1
  -2  14 -12 3099.12 188.164   1
  -2 -14  12 3322.44 202.976   1
   2  14 -12 2742.40 187.208   1
  -2 -14  12 2822.66 179.976   1
  -2  14 -12 3213.13 177.613   1
   2 -14  12 2998.29 191.065   1
  -2 -14 -12 3090.84 215.953   1
   2  14 -12 3271.10 186.661   1
  -2 -14 -12 3175.16 145.742   1
   2  14  12 2556.65 148.214   1
  -2 -14 -14 73.1631 112.041   1
   2  14  14 90.0867 53.6642   1
   2  14  14 92.8649 74.8728   1
  -2 -14  14 218.803 103.320   1
   2 -14  14-93.0225 112.602   1
   2  14 -14 80.2907 110.570   1
  -2  14 -14 144.848 94.8034   1
   2  14 -14 95.8885 105.817   1
  -2  14 -14 300.644 111.977   1
  -2 -14  14 15.0959 120.988   1
   2 -14  14 10.3545 113.915   1
  -2 -14 -14 124.607 50.5643   1
  -2 -14  16 3069.37 217.555   1
  -2  14 -16 3288.53 206.871   1
  -2 -14 -16 3098.80 148.013   1
   2 -14  16 3136.54 207.976   1
   2  14 -16 2855.06 203.106   1
  -2  14 -16 3317.65 191.707   1
   2  14  16 3290.07 184.084   1
   2  14 -16 3074.31 202.239   1
   2 -14  16 3196.92 208.904   1
   2  14  16 3124.33 147.577   1
   2  14  18 952.444 165.642   1
   2 -14  18 1091.17 156.320   1
  -2 -14 -18 931.860 94.7297   1
  -2 -14  18 825.031 142.838   1
   2  14 -18 936.880 150.253   1
   2  14  18 975.767 74.7397   1
  -2  14 -18 1004.03 133.029   1
  -2 -14 -18 1089.78 78.1392   1
   2  14 -18 795.802 144.049   1
  -2 -14  18 1045.58 163.520   1
  -2  14 -18 1138.37 150.426   1
  -2 -14 -20 20277.6 818.818   1
   2 -14  20 19750.7 864.926   1
  -2 -14  20 19260.7 858.570   1
  -2  14 -20 20904.1 854.820   1
   2  14 -20 19043.8 862.752   1
   2  14  20 19701.1 817.575   1
   2 -14  20 21142.4 869.544   1
   2  14 -20 18468.3 858.431   1
   2  14  20 19306.5 867.956   1
  -2 -14  20 20275.5 872.490   1
  -2  14 -20 19075.2 861.921   1
  -2  14 -22 37.5639 151.565   1
   2  14 -22 297.460 147.533   1
  -2 -14  22 9.16075 166.180   1
  -2 -14  22 309.103 147.423   1
   2 -14  22 145.058 157.573   1
  -2  14 -22 260.523 133.375   1
   2  14  22 161.348 77.3839   1
   2 -14  22 125.204 154.699   1
  -2 -14 -22 98.7020 88.7493   1
   2  14  22 155.654 228.823   1
   2 -14  24-95.3985 157.170   1
  -2 -14 -24-60.5829 107.351   1
  -2 -14  24 270.392 177.359   1
  -2  14  24 94.8512 63.2423   1
  -2 -14  24 56.3171 152.278   1
   2 -14  24 95.3160 165.745   1
   2  14 -24 43.7673 157.558   1
   2  14  24 92.2132 90.3936   1
   2  14  24-59.0820 254.481   1
  -2  14  24-5.71516 116.362   1
  -2 -14 -24 129.967 115.340   1
  -2  14 -24 228.629 159.899   1
   2  14 -24 42.6441 148.514   1
  -2 -14  26-262.269 188.834   1
   2 -14  26-47.3448 168.610   1
   2  14  26-55.3104 271.839   1
  -2 -14  26 189.424 167.273   1
   2 -14  26 72.5110 173.826   1
   2  14 -26-55.4786 165.865   1
   2  14  26 182.605 101.404   1
  -2  14  26 148.852 70.1913   1
  -2  14 -26 147.222 164.675   1
   2  14 -26 44.6023 158.847   1
  -2 -14 -26 102.516 113.131   1
  -2 -14 -26-80.5988 143.622   1
   2  14  28 3048.13 343.154   1
   2  14 -28 3307.25 257.370   1
  -2 -14 -28 4637.69 252.434   1
  -2  14  28 3125.61 179.000   1
   2  14  28 3426.34 208.010   1
  -2  14 -28 3840.67 250.159   1
   2 -14  28 4016.68 274.108   1
  -2 -14 -28 4083.27 217.491   1
  -2  14 -28 3746.22 266.796   1
  -2 -14  28 3979.42 287.294   1
  -2 -14  28 3582.20 268.824   1
   2 -14  28 3478.59 271.779   1
   2  14  30-21.5751 282.058   1
   2 -14 -30-53.3419 100.503   1
   2  14 -30 116.427 179.222   1
  -2  14 -30 55.2104 182.926   1
  -2 -14 -30-76.4441 138.901   1
  -2  14  30 36.6840 87.8761   1
  -2 -14  30 116.106 185.714   1
   2  14 -30 36.4438 183.936   1
   2  14  30-14.9188 123.178   1
   2 -14  30 32.8680 195.062   1
  -2  14 -30 67.8522 158.481   1
  -2 -14 -30 145.784 172.816   1
   2 -14 -30 107.353 71.5628   1
   2 -14  30 115.119 190.070   1
  -2 -14  30 11.0910 203.533   1
   2  14  32 642.832 292.317   1
  -2 -14 -32 1046.09 209.208   1
   2 -14  32 1016.88 216.801   1
  -2 -14  32 651.583 225.012   1
  -2 -14  32 685.927 215.022   1
  -2  14  32 692.128 107.680   1
   2 -14  32 412.287 220.756   1
   2  14  32 514.935 145.883   1
  -2  14 -32 625.620 181.505   1
   2  14 -32 868.641 208.839   1
   2  14 -32 674.015 197.496   1
  -2  14 -32 901.016 206.069   1
  -2 -14 -32 779.887 161.826   1
   2 -14 -32 599.012 96.5423   1
   2 -14 -32 688.391 127.485   1
   2 -16   0 43.2700 90.9886   1
   2  16   0 142.262 81.8241   1
  -2  16   0 125.154 76.4551   1
   2 -16   0 72.9521 88.4121   1
  -2 -16   0 122.995 92.5980   1
  -2  16   0 98.1577 91.1191   1
  -2 -16   0 62.7274 76.8432   1
   2  16   0 115.484 75.2388   1
   2 -16   2 19810.2 857.115   1
   2  16   2 20749.6 844.156   1
   2  16  -2 19898.4 849.173   1
   2 -16  -2 21588.6 846.231   1
  -2  16  -2 20264.7 847.417   1
  -2  16   2 19993.8 837.432   1
  -2 -16  -2 20745.0 845.419   1
  -2 -16   2 21272.6 847.907   1
   2 -16   2 19193.7 852.257   1
   2 -16  -2 19969.7 843.546   1
   2  16  -2 20473.1 849.419   1
  -2 -16   2 18966.2 854.344   1
  -2 -16  -2 17908.0 846.365   1
  -2  16   2 21666.1 847.411   1
  -2  16  -2 19562.8 854.825   1
  -2 -16   4 53.6630 77.6855   1
   2  16   4 17.5522 72.0114   1
   2 -16   4 7.89549 95.5212   1
   2 -16  -4-140.858 76.5719   1
   2  16  -4 25.4972 89.6473   1
  -2  16   4 182.093 61.3519   1
  -2  16  -4-87.4917 79.7708   1
  -2 -16  -4-92.3666 84.8605   1
   2 -16   4-32.0865 94.9481   1
   2  16   4-14.9020 60.2759   1
   2  16  -4 118.809 85.2265   1
  -2 -16   4-29.8882 98.8925   1
  -2  16  -4-78.8225 96.8555   1
  -2  16   4-38.6215 74.1301   1
  -2  16  -6 835.227 117.147   1
  -2 -16   6 855.500 101.581   1
   2 -16  -6 902.484 83.1420   1
   2  16   6 1012.08 87.2397   1
  -2  16  -6 900.487 102.982   1
   2 -16   6 719.177 115.305   1
   2  16  -6 861.751 111.209   1
  -2 -16  -6 862.615 106.150   1
   2 -16   6 860.126 115.504   1
   2  16  -6 805.587 107.652   1
  -2  16   6 980.865 86.5526   1
   2  16   6 910.565 76.4557   1
  -2  16   8 537.166 68.8397   1
  -2  16  -8 632.442 114.501   1
  -2 -16  -8 512.736 82.6590   1
   2 -16  -8 529.916 59.8397   1
  -2 -16  -8 506.350 122.913   1
  -2 -16   8 576.155 99.6660   1
   2  16  -8 245.327 105.509   1
   2 -16   8 498.905 112.547   1
  -2  16   8 709.252 62.3335   1
  -2  16  -8 538.341 97.8205   1
   2 -16   8 511.402 114.303   1
   2  16   8 504.282 62.3143   1
   2  16  -8 589.724 105.681   1
   2  16  10 5385.34 232.436   1
   2 -16  10 5329.33 274.957   1
   2  16 -10 5262.50 272.472   1
  -2 -16  10 5452.42 264.810   1
  -2  16 -10 5765.23 262.229   1
  -2  16  10 4748.91 217.829   1
  -2 -16 -10 5040.02 300.469   1
  -2 -16 -10 4935.37 238.549   1
  -2  16  10 5417.29 224.831   1
   2  16 -10 5452.87 272.079   1
   2 -16  10 5366.53 277.254   1
  -2  16 -10 5586.93 275.291   1
  -2 -16 -12 109.466 187.675   1
   2 -16  12 161.895 121.603   1
  -2 -16  12 47.2587 104.977   1
   2  16  12 120.818 62.4792   1
   2 -16  12 129.631 121.674   1
   2  16 -12 121.825 115.130   1
  -2  16 -12-87.6056 99.5592   1
   2  16  12 113.955 70.0472   1
  -2  16 -12 48.9948 115.914   1
   2  16 -12 37.5147 110.492   1
  -2 -16 -12 183.810 71.0029   1
  -2 -16 -14 166.928 165.446   1
   2  16  14 46.6753 69.9464   1
   2  16  14 132.519 70.0585   1
  -2 -16  14 245.775 118.654   1
   2 -16  14 307.027 131.413   1
   2  16 -14 93.0964 125.006   1
  -2  16 -14 201.256 108.895   1
   2 -16  14 221.371 131.759   1
  -2  16 -14 306.253 126.486   1
   2  16 -14 114.894 119.517   1
  -2 -16 -14 198.336 71.7321   1
   2  16  16 74.1758 71.0063   1
   2 -16  16-49.6600 140.673   1
   2  16 -16-48.8532 136.509   1
  -2  16 -16 3.18340 117.832   1
  -2 -16 -16 98.4661 79.6581   1
   2 -16  16-152.494 146.969   1
   2  16  16 89.7666 89.2631   1
  -2  16 -16 58.1433 135.480   1
   2  16 -16 90.9485 131.266   1
  -2 -16 -18 23115.5 974.317   1
   2  16 -18 23248.3 1021.97   1
  -2  16 -18 25309.5 1014.26   1
   2  16  18 23881.6 974.771   1
   2  16 -18 22809.2 1020.13   1
   2  16  18 24832.2 986.700   1
  -2  16 -18 23442.5 1023.53   1
  -2 -16  20 87.7273 145.668   1
   2  16 -20 229.231 156.986   1
   2 -16  20 324.360 161.180   1
  -2  16 -20 280.648 133.959   1
   2  16  20 318.087 63.9918   1
  -2 -16 -20 365.656 66.5131   1
  -2 -16 -20 281.470 84.3762   1
  -2  16 -20 426.730 160.318   1
   2  16 -20 216.788 148.535   1
   2  16  20 244.327 126.652   1
   2 -16  22 1649.09 193.167   1
  -2  16 -22 1386.57 160.897   1
   2  16  22 1347.92 100.662   1
  -2  16 -22 1431.62 187.850   1
  -2 -16 -22 1073.86 108.226   1
   2  16 -22 1411.06 177.695   1
   2  16  22 1345.88 186.015   1
  -2 -16  22 1394.79 177.020   1
  -2 -16 -22 1180.92 89.7397   1
   2 -16  24 23.8025 173.043   1
   2  16  24 63.1018 83.2812   1
  -2  16 -24-134.046 161.609   1
  -2 -16 -24-27.0136 94.8330   1
   2  16 -24-99.4160 156.130   1
   2  16  24-133.631 204.876   1
  -2 -16 -24 106.333 73.8086   1
  -2 -16  24 107.736 156.058   1
   2 -16  26 1303.96 204.943   1
   2  16 -26 1213.01 193.262   1
   2  16  26 1270.90 116.155   1
  -2  16 -26 1540.59 178.381   1
  -2 -16 -26 1224.00 112.878   1
   2  16 -26 1100.22 186.645   1
  -2 -16 -26 1257.10 126.507   1
  -2  16 -26 1290.18 195.763   1
  -2 -16  26 1046.47 191.959   1
   2  16  26 1114.37 249.111   1
   2  16  28-267.346 264.655   1
  -2  16  28-7.29441 68.3692   1
  -2 -16  28 70.6810 179.506   1
   2 -16  28 254.152 195.837   1
   2  16  28 114.647 104.117   1
   2  16 -28 287.662 181.808   1
  -2  16 -28 181.145 161.278   1
  -2 -16 -28-70.5042 120.310   1
   2  16 -28 136.950 176.270   1
  -2 -16 -28 75.0460 117.412   1
  -2  16 -28 200.153 177.634   1
  -2 -16 -30 2289.15 186.950   1
  -2 -16  30 1384.92 223.554   1
   2  16  30 1607.16 142.118   1
   2  16 -30 1582.92 223.403   1
  -2  16  30 695.316 179.700   1
  -2 -16 -30 1541.36 155.922   1
   2  16 -30 1661.66 215.160   1
  -2  16 -30 1495.31 225.631   1
  -2  16 -30 1507.80 199.631   1
   2  16  30 1539.05 288.752   1
  -2  16  30 1157.45 111.693   1
   2  16  32 414.433 287.381   1
  -2  16  32-1.29553 93.5887   1
  -2  16  32 214.924 166.222   1
   2 -16  32 82.3952 216.335   1
  -2  16 -32 88.4706 178.009   1
   2  16 -32 191.118 201.415   1
  -2 -16 -32 4.49883 145.568   1
  -2  16 -32-98.1392 203.976   1
   2  16 -32-5.23409 190.702   1
  -2 -16 -32 278.857 208.240   1
  -2  18   0 14741.7 645.415   1
  -2 -18   0 13783.6 657.681   1
   2  18   0 15355.0 652.534   1
   2 -18   0 15591.2 655.415   1
  -2 -18   0 16621.2 654.517   1
   2  18   0 14732.9 652.705   1
   2 -18   0 15549.2 655.740   1
  -2 -18   2 847.702 106.143   1
   2  18   2 1073.31 107.644   1
   2 -18  -2 700.552 110.351   1
   2  18  -2 916.211 116.380   1
   2 -18   2 814.800 122.642   1
  -2  18   2 873.018 94.2492   1
  -2  18  -2 937.031 105.201   1
  -2  18   2 941.757 110.195   1
  -2 -18  -2 784.406 116.740   1
  -2 -18   2 793.348 126.580   1
  -2  18  -2 632.744 119.622   1
   2 -18   2 935.982 118.307   1
   2 -18  -2 975.285 108.508   1
   2  18  -2 792.238 109.476   1
  -2 -18  -2 810.126 103.811   1
  -2 -18  -4 1237.20 120.072   1
  -2 -18   4 1389.73 123.184   1
   2 -18  -4 1628.82 119.583   1
   2  18  -4 1166.53 129.695   1
   2  18   4 1261.21 113.964   1
   2 -18   4 1238.68 138.659   1
  -2  18  -4 1089.21 117.389   1
  -2  18  -4 1273.93 139.047   1
  -2 -18   4 1306.78 145.001   1
   2 -18   4 1402.41 137.770   1
   2  18   4 1236.89 101.437   1
  -2  18   4 1395.01 117.751   1
   2  18  -4 1234.41 125.754   1
  -2 -18  -6 4.60992 99.3613   1
   2  18   6-14.7052 80.6799   1
  -2 -18   6 182.729 99.1952   1
   2 -18  -6 90.1205 81.5013   1
   2  18   6-12.1419 67.2958   1
   2  18  -6-242.195 113.611   1
   2 -18   6-18.6525 114.303   1
  -2  18  -6-15.3634 95.0049   1
   2 -18   6-147.492 116.841   1
   2 -18  -6 73.8457 83.8917   1
   2  18  -6 62.4543 101.487   1
  -2  18   6-1.76224 82.2550   1
  -2 -18   6 108.676 122.643   1
  -2  18  -6-113.223 116.521   1
   2  18  -8 4250.84 233.611   1
  -2  18   8 4151.61 198.766   1
  -2 -18  -8 3397.17 209.634   1
   2 -18   8 4172.30 243.094   1
  -2 -18  -8 4051.67 233.119   1
   2 -18  -8 4379.67 193.190   1
  -2 -18   8 3961.51 225.047   1
   2  18  -8 3777.39 235.057   1
   2 -18   8 4081.32 241.523   1
  -2  18  -8 4268.79 224.605   1
  -2  18   8 4104.76 188.819   1
   2  18   8 4160.83 195.373   1
  -2  18  -8 4220.70 242.671   1
  -2 -18   8 3916.11 247.377   1
  -2 -18 -10 302.268 181.009   1
  -2  18 -10 145.029 129.856   1
  -2 -18 -10 87.8683 90.9711   1
  -2 -18  10 199.838 142.347   1
  -2 -18  10 104.165 113.500   1
   2  18  10-10.2646 75.3848   1
   2 -18  10 151.817 130.295   1
   2  18 -10 10.3292 122.604   1
  -2  18  10 92.0184 49.1870   1
  -2  18 -10 161.917 109.591   1
   2 -18  10 93.3573 131.191   1
  -2  18  10 100.021 63.8081   1
   2  18 -10-17.6822 117.650   1
   2  18  10 98.1065 65.4684   1
   2 -18 -10 110.285 97.4546   1
  -2 -18 -12 1646.85 265.988   1
   2  18  12 2426.56 127.775   1
   2 -18  12 2326.64 190.741   1
  -2 -18  12 2260.61 177.217   1
  -2  18  12 2359.36 105.535   1
  -2  18  12 1887.30 100.698   1
   2  18  12 2263.89 130.519   1
   2 -18  12 2524.44 195.507   1
   2  18 -12 2120.27 179.688   1
  -2 -18 -12 2199.48 139.963   1
  -2  18 -12 2568.76 191.609   1
  -2 -18  12 2063.24 199.289   1
   2 -18  14 138.405 146.108   1
   2  18  14 13.9353 70.9433   1
  -2 -18  14 36.0220 133.661   1
   2 -18  14 97.8930 147.777   1
   2  18 -14 110.681 142.123   1
  -2  18 -14 22.6022 121.308   1
   2  18  14 6.12694 86.6786   1
  -2  18 -14 93.6088 144.303   1
  -2 -18  14-4.45202 156.414   1
  -2 -18 -14 28.8154 87.1216   1
   2  18 -14 19.6042 135.303   1
  -2 -18  16 3263.91 254.168   1
  -2  18 -16 3688.63 242.619   1
   2  18  16 3730.80 166.048   1
  -2 -18  16 3446.82 229.578   1
   2 -18  16 3688.74 242.856   1
   2  18 -16 3117.78 234.309   1
  -2  18 -16 3544.18 220.362   1
  -2 -18 -16 2899.10 168.476   1
   2  18 -16 3174.44 232.646   1
   2  18  16 3144.23 166.720   1
  -2 -18 -16 2672.53 209.314   1
   2 -18  16 3514.08 245.459   1
   2 -18  18 918.929 179.350   1
   2  18 -18 986.926 172.092   1
  -2  18 -18 940.456 153.334   1
   2  18  18 877.577 78.9007   1
  -2 -18 -18 762.077 87.1323   1
   2  18  18 998.847 86.9832   1
  -2  18 -18 724.891 169.457   1
  -2 -18  18 887.494 191.528   1
   2  18 -18 799.685 163.941   1
  -2 -18  20 5640.61 316.180   1
   2  18 -20 5620.57 321.803   1
  -2  18 -20 6110.96 307.563   1
   2  18  20 6091.09 242.428   1
  -2  18 -20 5660.41 320.656   1
  -2 -18  20 5633.82 339.395   1
  -2 -18 -20 4307.72 244.060   1
  -2 -18 -20 4888.87 239.995   1
   2  18 -20 5445.49 318.848   1
   2  18  20 6255.87 253.752   1
   2 -18  20 6464.74 336.270   1
  -2 -18  22 235.859 161.797   1
  -2  18 -22 342.233 150.274   1
   2  18  22 226.400 70.9610   1
   2 -18  22 382.887 180.858   1
   2  18 -22 72.3182 165.916   1
   2  18 -22 165.888 158.900   1
  -2  18 -22 241.222 169.281   1
   2  18  22 107.718 99.3093   1
  -2 -18 -22 197.270 74.8653   1
   2 -18  22 225.712 177.680   1
  -2 -18 -24 38.7305 71.5757   1
   2  18 -24-33.5205 166.675   1
  -2  18 -24-78.2694 172.614   1
   2 -18  24-68.0398 185.121   1
  -2 -18  24 161.157 196.634   1
  -2 -18  24-252.655 172.534   1
   2  18  24 3.55967 77.1974   1
  -2 -18  26-78.9069 182.004   1
   2 -18  26-5.14560 191.818   1
   2  18 -26 34.7540 181.960   1
   2  18  26 25.7904 86.9017   1
  -2 -18 -26 130.252 75.8566   1
  -2  18 -26-55.9477 178.411   1
  -2 -18  26 156.663 205.806   1
   2 -18  26 81.3219 193.954   1
   2  18  26-19.0230 158.503   1
  -2  18 -28 2181.67 252.614   1
   2  18 -28 1732.74 219.958   1
  -2 -18  28 2091.45 230.220   1
   2  18  28 1621.66 129.789   1
   2 -18  28 2206.84 250.530   1
   2  18 -28 1943.33 231.161   1
  -2  18 -28 1961.39 231.811   1
   2  18  28 1243.28 215.836   1
  -2 -18 -28 1541.92 120.127   1
  -2 -18  28 2027.34 260.377   1
  -2 -18 -28 1291.78 95.3323   1
   2  18 -30-184.549 192.593   1
  -2  18 -30-60.3957 203.861   1
  -2 -18 -30-12.9550 106.496   1
  -2 -18  30 5.49381 202.294   1
   2 -18  30 86.4344 216.546   1
   2  18  30-10.2562 105.696   1
  -2  18 -30 192.034 180.099   1
   2  18 -30 5.49118 199.225   1
   2  18  30 148.832 222.246   1
   2 -18  30 135.377 217.523   1
  -2 -18  30-125.318 228.866   1
  -2 -18 -30-51.7055 75.3639   1
   2 -20   0-52.2013 117.368   1
   2  20   0-46.4545 111.758   1
  -2  20   0-199.110 101.490   1
   2  20   0-19.3245 99.8306   1
   2 -20   0 331.158 119.883   1
  -2 -20   0-99.8833 108.734   1
  -2 -20   0-50.0055 127.635   1
   2 -20   2 3556.08 221.566   1
   2 -20  -2 3553.07 210.331   1
   2  20   2 3097.51 201.841   1
  -2  20  -2 3650.53 199.800   1
  -2  20   2 3285.09 193.433   1
  -2 -20  -2 3013.03 213.890   1
  -2 -20   2 2916.56 224.058   1
   2  20  -2 3643.97 208.085   1
  -2  20  -2 3478.74 220.680   1
  -2  20   2 3465.93 209.747   1
   2 -20   2 3772.63 218.657   1
   2 -20  -2 4014.53 209.197   1
  -2 -20   2 3503.66 206.869   1
  -2 -20  -2 3568.29 203.443   1
   2 -20  -4 102.286 109.912   1
  -2 -20   4-103.393 112.158   1
   2  20  -4 343.490 122.379   1
   2  20   4-55.7761 104.772   1
   2 -20   4 58.4526 133.545   1
  -2  20  -4 55.3300 104.581   1
  -2  20   4 105.993 110.253   1
  -2 -20   4-160.599 140.494   1
  -2  20  -4-140.075 130.816   1
   2  20   4-2.21082 87.3402   1
   2  20  -4-12.8426 113.339   1
   2 -20   4-72.3237 126.586   1
  -2 -20  -4 64.6612 107.067   1
  -2 -20  -6 1065.21 137.832   1
  -2 -20   6 1284.25 141.097   1
   2 -20  -6 1365.86 119.399   1
  -2  20   6 1155.40 104.669   1
   2  20  -6 916.395 149.082   1
   2 -20   6 1008.31 157.845   1
  -2  20  -6 982.617 134.075   1
  -2 -20   6 1284.28 170.214   1
  -2  20  -6 1080.56 157.326   1
  -2  20   6 1600.98 125.686   1
   2  20  -6 1001.26 141.871   1
   2  20   6 1236.10 110.963   1
   2 -20  -6 842.382 124.918   1
   2 -20   6 1460.41 162.669   1
  -2 -20  -8 569.836 162.860   1
  -2 -20   8 151.356 120.789   1
   2  20   8 89.1532 97.6447   1
   2 -20  -8 83.2656 81.5482   1
   2 -20   8-10.9719 144.362   1
   2  20  -8-66.8090 134.728   1
  -2  20   8 177.058 74.9044   1
  -2  20  -8-59.4854 116.962   1
  -2  20  -8 121.756 142.143   1
  -2 -20   8-127.710 150.530   1
  -2 -20  -8-206.817 114.188   1
  -2  20   8 38.6494 89.5741   1
   2 -20   8 19.5745 139.419   1
   2  20   8 5.22210 80.3593   1
   2  20  -8 69.7185 126.062   1
  -2 -20 -10 2969.28 213.012   1
   2  20 -10 4158.20 248.260   1
  -2  20  10 3912.30 193.800   1
  -2  20 -10 3983.16 255.979   1
  -2 -20  10 3810.23 265.125   1
   2  20  10 4001.77 204.216   1
   2  20 -10 3906.74 247.832   1
   2 -20  10 4193.38 256.003   1
  -2 -20  10 3862.14 239.001   1
  -2  20 -10 4238.82 233.821   1
  -2  20  10 3826.85 183.481   1
  -2 -20 -10 3657.07 276.546   1
   2  20  10 4267.72 195.565   1
   2 -20  10 3989.34 257.839   1
   2 -20  12 379.802 165.267   1
  -2 -20 -12 410.146 109.979   1
  -2 -20  12 371.573 172.141   1
  -2  20 -12 492.639 161.767   1
  -2 -20  12 476.885 141.770   1
   2  20  12 520.514 93.7772   1
   2 -20  12 383.288 159.904   1
   2  20 -12 375.720 155.247   1
  -2  20 -12 548.053 132.739   1
   2  20 -12 519.438 155.886   1
  -2  20  12 463.811 66.4912   1
   2  20  12 559.859 84.3423   1
  -2  20  12 459.997 53.3094   1
   2  20  14 186.004 92.9915   1
  -2 -20  14-116.038 146.823   1
   2  20  14 93.6231 83.2916   1
   2  20 -14 278.023 155.444   1
   2 -20  14 141.646 162.098   1
  -2  20 -14 197.610 135.918   1
   2 -20  14 22.9135 163.981   1
   2  20 -14 221.864 154.843   1
  -2 -20 -14-440.411 268.196   1
  -2 -20  14 266.721 179.776   1
  -2 -20 -14-57.8560 100.454   1
  -2  20 -14 35.6055 160.790   1
   2  20  16 172.705 83.0312   1
  -2 -20 -16-162.793 174.205   1
   2  20  16 130.443 74.7257   1
  -2 -20  16 105.445 149.863   1
   2 -20  16 56.5145 163.290   1
   2  20 -16 25.1519 158.559   1
  -2  20 -16 137.974 138.998   1
  -2 -20 -16 64.3464 91.6258   1
   2  20 -16-75.7793 162.246   1
  -2  20 -16 281.456 165.093   1
  -2 -20  16 60.9410 181.772   1
   2 -20  16-210.739 173.932   1
   2  20  18 2528.31 132.200   1
   2  20 -18 2362.73 217.730   1
  -2 -20 -18 1584.57 130.370   1
   2 -20  18 2014.00 223.509   1
   2  20 -18 2426.69 221.985   1
  -2  20 -18 2691.19 205.600   1
   2  20  18 2618.23 130.549   1
  -2 -20  18 2301.11 242.956   1
  -2  20 -18 2504.91 224.319   1
   2 -20  18 2937.01 238.439   1
   2  20 -20 612.564 178.338   1
  -2  20 -20 429.104 156.412   1
  -2 -20  20 488.358 169.644   1
   2  20  20 531.959 74.9422   1
  -2 -20  20 233.217 198.549   1
   2 -20  20 312.824 187.700   1
   2  20 -20 629.706 173.945   1
  -2  20 -20 663.804 186.094   1
   2  20  20 451.237 70.3833   1
  -2 -20  22 1296.30 197.938   1
   2  20  22 1147.65 89.9327   1
  -2  20 -22 1702.31 184.869   1
   2 -20  22 1633.11 212.302   1
   2  20 -22 1331.70 202.024   1
   2 -20  22 1333.11 214.812   1
   2  20  22 1286.38 95.1231   1
  -2  20 -22 1118.38 205.490   1
   2  20 -22 1096.20 193.783   1
  -2  20 -24 138.504 161.929   1
   2  20  24 20.7033 71.4515   1
   2 -20  24 316.783 196.397   1
  -2 -20  24 149.775 211.914   1
   2 -20  24 50.7077 195.878   1
  -2  20 -24 173.180 181.551   1
   2  20 -24-45.5660 179.230   1
  -2 -20  24-142.554 179.028   1
  -2 -20  26 540.291 202.425   1
   2  20  26 412.014 85.7928   1
   2 -20  26 559.587 209.438   1
   2  20 -26 564.529 197.596   1
  -2 -20  26 500.778 230.923   1
   2 -20  26 702.476 217.819   1
   2  20  26 715.754 99.3481   1
   2  20 -26 943.713 199.694   1
  -2 -20  28-37.7745 200.149   1
   2  20 -28 150.628 201.383   1
   2  20  28 18.5841 85.2419   1
   2 -20  28 39.8300 213.754   1
  -2  20 -28-122.957 177.843   1
   2  20 -28 69.8124 193.071   1
  -2  20 -28 213.279 206.215   1
   2  20  28-42.9530 111.088   1
  -2 -20  28-122.911 238.202   1
   2 -20  28-42.3171 219.494   1
   2 -22   0 2087.64 186.848   1
   2  22   0 2032.36 179.496   1
  -2  22   0 1896.47 160.520   1
   2  22   0 2205.56 171.791   1
   2 -22   0 2081.25 187.844   1
  -2 -22   0 2380.73 176.118   1
  -2 -22   0 1994.68 196.740   1
   2 -22  -2-50.1796 130.303   1
  -2 -22   2 33.6405 125.141   1
   2  22   2-97.8753 124.775   1
   2  22  -2 51.5862 136.939   1
   2 -22   2-3.30613 140.652   1
  -2  22  -2 110.684 117.823   1
   2  22  -2 155.686 123.391   1
   2 -22  -2 304.106 132.950   1
   2 -22   2 94.3771 141.708   1
  -2 -22  -2-107.875 122.496   1
  -2  22   2 104.430 129.270   1
  -2 -22  -2-46.3696 146.213   1
  -2  22  -2-133.492 144.149   1
  -2 -22   2-113.220 159.691   1
   2 -22  -4 100.966 124.519   1
  -2 -22   4 257.301 129.255   1
   2  22  -4 34.1662 138.797   1
   2 -22   4-53.2634 148.335   1
  -2  22  -4-11.5330 122.787   1
   2  22  -4 148.439 131.158   1
   2  22   4 158.737 103.101   1
   2 -22   4 401.178 151.571   1
  -2 -22  -4 264.141 130.288   1
  -2  22  -4 107.207 152.320   1
  -2  22   4 124.740 122.616   1
  -2 -22   4 200.208 160.291   1
  -2 -22   6 94.4011 130.458   1
   2 -22  -6-89.6155 106.207   1
   2 -22   6-64.6223 158.050   1
   2  22  -6-14.3821 143.783   1
  -2  22  -6-33.6432 125.111   1
   2  22  -6 91.9717 137.458   1
   2  22   6-88.7434 101.975   1
   2 -22  -6 131.404 121.417   1
   2 -22   6 99.0333 153.650   1
  -2 -22   6-129.346 166.494   1
  -2  22  -6-41.9660 154.189   1
  -2  22   6 54.2084 110.310   1
  -2 -22  -6 52.1662 133.231   1
  -2 -22   8 3712.83 271.784   1
  -2 -22  -8 3586.03 238.371   1
   2 -22   8 3809.56 261.212   1
   2  22  -8 3342.11 251.455   1
   2  22   8 3813.64 222.375   1
  -2 -22   8 3963.86 245.307   1
  -2  22  -8 3835.62 239.058   1
  -2  22   8 4024.05 194.960   1
   2  22  -8 3853.06 254.096   1
  -2  22   8 3579.17 207.168   1
  -2  22  -8 4329.52 269.865   1
   2 -22   8 4226.12 267.939   1
  -2 -22  -8 3626.87 248.273   1
   2  22   8 4315.89 209.302   1
   2  22  10 752.815 94.0163   1
   2  22  10 388.821 111.923   1
   2  22 -10 197.209 163.740   1
   2 -22  10 506.743 172.533   1
  -2  22  10 300.918 81.3041   1
  -2  22 -10 447.229 141.353   1
  -2 -22  10 325.593 187.333   1
  -2  22 -10 389.836 176.071   1
  -2 -22 -10 480.902 136.480   1
   2 -22  10 68.8261 168.972   1
   2  22 -10 526.490 159.215   1
  -2  22  10 404.819 92.1693   1
   2 -22 -10 552.970 84.4229   1
  -2 -22 -12 2263.92 184.456   1
  -2 -22  12 2890.09 254.449   1
  -2  22 -12 3100.90 250.744   1
   2  22  12 3139.06 160.650   1
   2  22  12 3017.28 170.781   1
   2 -22  12 3139.29 248.540   1
  -2 -22  12 2731.21 220.173   1
  -2  22 -12 3040.11 216.711   1
   2  22 -12 2471.62 227.190   1
  -2  22  12 2296.16 136.247   1
   2  22 -12 3062.69 233.183   1
  -2  22  12 3322.04 149.283   1
   2 -22  12 2944.76 251.910   1
  -2  22  14-147.662 41.1978   1
  -2 -22 -14-157.747 315.059   1
  -2 -22  14 21.2770 188.895   1
  -2  22 -14-49.1608 183.262   1
  -2 -22 -14 121.563 113.955   1
  -2 -22  14-94.5924 155.646   1
   2  22 -14-8.48434 161.374   1
   2 -22  14 45.1175 180.489   1
  -2  22 -14-274.426 152.071   1
   2  22  14 59.9491 97.5239   1
  -2  22  14 27.3058 39.6950   1
   2  22 -14-27.9418 163.422   1
   2  22  16 389.978 103.913   1
   2 -22  16 728.344 195.894   1
  -2 -22  16 605.353 174.187   1
   2  22 -16 660.766 179.460   1
   2 -22  16 571.051 192.085   1
  -2  22 -16 607.076 159.762   1
   2  22 -16 288.819 172.855   1
  -2 -22 -16 504.945 109.501   1
  -2 -22  16 133.111 202.108   1
  -2  22 -16 547.441 192.889   1
  -2 -22 -16 180.404 245.018   1
   2  22 -18-73.5216 174.352   1
   2 -22  18 155.402 186.835   1
  -2  22 -18 12.0721 154.157   1
  -2 -22 -18 208.445 77.8388   1
  -2  22 -18 99.1719 178.802   1
   2  22 -18 64.6857 171.601   1
  -2 -22  18-40.6000 203.147   1
   2 -22  18-125.407 191.748   1
   2  22  18 108.830 84.9010   1
  -2 -22  20 1555.99 238.034   1
   2 -22  20 1340.44 226.026   1
   2  22  20 1019.83 92.2036   1
  -2  22 -20 1324.89 183.663   1
  -2  22 -20 820.679 207.573   1
   2  22 -20 1116.07 202.720   1
   2  22 -20 1310.07 204.916   1
   2  22 -22 177.101 187.774   1
   2 -22  22-47.1249 201.682   1
  -2 -22  22-6.24049 221.519   1
  -2  22 -22 164.932 166.904   1
   2  22  22 43.4422 62.0534   1
  -2 -22  22 4.91098 185.403   1
   2  22 -22 5.28929 185.385   1
  -2  22 -22 44.1578 193.149   1
   2 -22  24-157.314 218.198   1
   2  22  24-3.13955 65.6447   1
  -2  22 -24-122.132 178.750   1
  -2 -22  24 45.5822 237.844   1
   2 -22  24 96.7253 213.570   1
   2  22  24 39.5941 60.0980   1
  -2 -22  24-56.5050 193.311   1
  -2  22 -24-68.1048 215.583   1
   2  22 -24-75.8949 201.210   1
   2  24   0 19.7831 143.057   1
  -2  24   0-340.653 130.688   1
   2 -24   0-65.6296 154.542   1
   2  24   0 208.365 133.641   1
  -2 -24   0-110.492 167.736   1
   2 -24   0 61.2153 157.490   1
   2 -24  -2 981.775 164.388   1
  -2 -24   2 956.370 158.121   1
   2  24   2 655.710 155.404   1
   2  24  -2 846.934 164.046   1
  -2  24  -2 1048.11 149.933   1
  -2 -24  -2 787.231 155.252   1
   2  24  -2 600.384 151.582   1
   2 -24   2 949.692 178.322   1
   2 -24  -2 876.306 167.055   1
  -2  24   2 856.825 159.045   1
  -2  24  -2 750.738 173.603   1
  -2 -24   2 699.068 182.881   1
  -2 -24  -2 501.615 172.836   1
  -2 -24   4-83.7457 140.527   1
   2 -24  -4 112.312 133.354   1
   2  24  -4-47.6997 151.984   1
   2 -24   4-156.263 168.303   1
  -2  24   4 39.8697 109.128   1
  -2  24  -4 49.8803 134.967   1
  -2 -24  -4 82.4195 145.436   1
   2  24  -4-125.593 142.543   1
   2  24   4-28.3622 115.141   1
   2 -24  -4 184.294 146.950   1
   2 -24   4-170.482 167.216   1
  -2  24  -4 328.049 171.685   1
  -2 -24   4-56.3810 174.171   1
  -2  24   4 198.009 131.642   1
  -2 -24   6 636.966 158.422   1
   2  24   6 310.150 134.887   1
   2 -24   6 448.996 175.251   1
   2  24  -6 438.904 162.877   1
  -2  24   6 643.476 110.140   1
  -2  24  -6 422.457 146.770   1
  -2 -24  -6 696.439 154.740   1
   2  24   6 484.541 121.981   1
   2  24  -6 591.331 159.841   1
  -2  24   6 338.625 126.866   1
   2 -24  -6 84.1731 144.019   1
   2 -24   6 646.988 179.328   1
  -2  24  -6 417.014 185.374   1
  -2 -24   6 344.836 187.707   1
  -2 -24   8 479.988 198.482   1
  -2  24  -8 370.234 188.035   1
  -2 -24  -8 215.031 154.070   1
  -2 -24   8 340.359 163.514   1
   2  24   8 347.825 127.066   1
   2 -24   8 149.249 178.052   1
   2  24  -8 244.244 167.822   1
  -2  24   8 421.813 95.4295   1
  -2  24  -8 385.362 149.436   1
  -2 -24  -8 472.350 161.071   1
   2  24  -8 437.651 167.527   1
  -2  24   8 334.634 113.077   1
   2 -24   8 408.088 182.978   1
   2  24   8 254.465 103.809   1
  -2 -24  10 4386.73 328.810   1
  -2 -24 -10 3782.29 264.854   1
   2 -24 -10 4869.45 226.511   1
   2 -24  10 4596.23 310.178   1
   2  24  10 3981.81 245.729   1
  -2 -24  10 4490.46 291.543   1
  -2  24 -10 4479.07 279.971   1
   2  24 -10 3801.17 293.463   1
  -2  24  10 4517.09 221.940   1
  -2  24  10 4923.38 235.385   1
   2  24 -10 4718.89 308.498   1
  -2  24 -10 5105.73 318.481   1
   2  24  10 5224.35 238.075   1
   2 -24  10 5079.31 319.367   1
   2 -24  12-159.178 194.088   1
   2 -24 -12-82.2423 159.799   1
   2  24 -12 9.73328 175.302   1
  -2  24  12-12.2337 82.9337   1
  -2 -24 -12 62.7075 273.595   1
   2 -24 -12-33.2792 97.2163   1
  -2 -24  12-8.32750 167.481   1
   2  24 -12-25.8545 170.119   1
   2 -24  12 51.5024 189.533   1
   2  24  12 11.9892 110.067   1
  -2  24 -12-200.992 155.175   1
   2  24  12 44.3479 90.1632   1
  -2  24 -12 127.497 191.795   1
  -2 -24  12-118.012 206.548   1
  -2 -24 -12 332.776 135.753   1
  -2 -24  14-158.748 208.042   1
   2 -24  14-22.0915 195.267   1
  -2  24  14-99.1924 54.1546   1
  -2 -24 -14-398.339 363.757   1
  -2 -24 -14-71.8472 125.720   1
  -2  24 -14-115.124 196.036   1
  -2 -24  14 26.1323 167.358   1
   2  24 -14 58.4017 174.236   1
   2 -24  14 82.3826 191.318   1
   2  24  14 60.0650 102.049   1
  -2  24 -14 82.9312 155.710   1
   2  24  14 9.80161 101.467   1
  -2  24  14 89.6121 58.4423   1
   2  24 -14-66.0243 174.888   1
   2  24  16 3.97836 110.832   1
  -2 -24  16 310.024 175.834   1
   2  24  16-6.14683 95.4870   1
   2  24 -16 238.079 180.935   1
   2 -24  16-15.0110 195.779   1
  -2  24 -16-168.030 162.720   1
  -2  24 -16-270.162 202.664   1
  -2 -24 -16 70.7585 111.436   1
   2  24 -16 57.6804 181.093   1
  -2 -24 -16 326.954 321.088   1
   2 -24  16 34.4181 197.532   1
  -2 -24  16-341.440 221.211   1
  -2  24 -18 799.903 218.869   1
  -2 -24  18 859.840 198.714   1
   2  24  18 618.585 99.2847   1
   2 -24  18 469.955 213.713   1
   2  24 -18 881.024 197.154   1
  -2  24 -18 1042.55 179.843   1
   2  24 -18 601.253 202.975   1
   2  24  18 599.316 108.017   1
  -2 -24  18 643.426 234.429   1
   2 -24  18 868.603 223.893   1
   2  24 -20 143.535 193.294   1
   2  24  20-20.2433 80.3290   1
  -2  24 -20 123.349 168.608   1
  -2  24 -20 235.506 205.272   1
   2  24 -20-5.54088 198.072   1
  -2 -24  20-58.8568 230.859   1
   2 -24  20 190.924 219.307   1
   2  24  20 65.1524 80.0173   1
  -2 -24  22 563.960 205.688   1
   2  24  22 150.757 71.2996   1
   2  24 -22 327.010 204.466   1
  -2  24 -22 692.003 184.771   1
   2  24 -22 548.800 206.670   1
   2  24  22 267.912 65.4377   1
  -2 -24  22 449.768 243.303   1
  -2  24 -22 288.790 215.788   1
   2  26   0 828.465 173.185   1
   2 -26   0 1554.83 266.350   1
   2  26   0 1293.70 169.258   1
  -2 -26   0 1040.89 204.221   1
  -2 -26   0 1209.75 176.617   1
   2 -26   0 991.314 208.155   1
   2 -26  -2-50.8390 163.070   1
  -2 -26   2-38.0589 161.182   1
   2 -26   2 124.372 183.120   1
   2  26  -2 156.198 160.258   1
  -2  26  -2 186.593 143.231   1
  -2 -26  -2-34.6836 156.081   1
   2  26  -2-69.9703 150.531   1
   2 -26   2 42.1597 184.196   1
   2 -26  -2 107.150 174.865   1
  -2 -26  -2 49.8747 178.228   1
  -2  26   2 64.1804 157.668   1
  -2 -26   2 15.1201 188.362   1
  -2  26  -2 430.370 183.466   1
   2 -26  -4-105.369 144.286   1
   2 -26   4 55.7424 185.774   1
  -2 -26   4 205.552 160.201   1
   2  26  -4-3.88477 164.190   1
  -2  26  -4-6.64480 146.936   1
  -2  26   4 177.165 116.405   1
  -2 -26  -4 271.793 159.080   1
   2  26   4 70.2466 125.493   1
   2  26  -4 91.3519 161.287   1
   2 -26   4-261.889 190.304   1
   2 -26  -4 189.043 165.793   1
  -2  26  -4 276.203 188.787   1
  -2 -26   4-31.6659 196.847   1
  -2  26   4-10.0621 142.598   1
  -2 -26  -4 818.562 178.274   1
  -2 -26   6 193.099 162.951   1
   2 -26   6-239.009 193.777   1
   2  26   6 37.6185 137.200   1
   2  26  -6-8.10218 166.303   1
  -2  26   6 70.0042 104.408   1
  -2  26  -6 42.1676 150.510   1
  -2 -26  -6 134.892 157.152   1
   2  26  -6-191.496 163.610   1
   2  26   6 36.1840 122.690   1
  -2  26   6-14.6832 131.128   1
   2 -26  -6-128.253 157.395   1
   2 -26   6 320.738 195.292   1
  -2  26  -6-108.819 196.701   1
  -2 -26   6-5.51996 201.396   1
  -2 -26   8 1540.36 247.147   1
  -2  26  -8 2013.70 243.857   1
  -2 -26  -8 1976.64 207.435   1
   2  26   8 1438.03 170.259   1
   2  26  -8 1535.15 214.206   1
   2 -26   8 1375.16 234.089   1
  -2  26  -8 1646.66 195.085   1
  -2  26   8 1646.53 137.161   1
   2 -26  -8 2027.00 158.610   1
  -2 -26   8 2255.23 219.128   1
   2  26  -8 1990.65 219.440   1
  -2  26   8 2390.11 168.105   1
   2 -26   8 1807.54 241.017   1
   2  26   8 2088.76 160.263   1
  -2  26 -10-96.9202 216.286   1
  -2 -26 -10 255.336 159.549   1
   2 -26 -10 130.945 104.294   1
  -2 -26  10-56.7955 171.298   1
   2  26  10-75.1973 125.312   1
   2  26 -10 166.337 175.718   1
   2 -26  10 43.1353 215.928   1
  -2  26 -10 432.417 163.420   1
  -2  26  10 13.7984 89.5256   1
   2  26 -10-118.654 178.482   1
  -2  26  10 104.175 108.590   1
   2  26  10 87.1386 105.200   1
   2 -26  10 101.147 203.741   1
  -2 -26  10-42.0942 211.452   1
  -2 -26  12 935.175 233.576   1
   2 -26  12 712.645 218.934   1
   2 -26 -12 339.522 184.528   1
  -2 -26 -12 672.929 292.884   1
   2 -26 -12 382.225 118.033   1
  -2 -26  12 839.672 193.418   1
   2  26  12 785.644 113.010   1
   2  26  12 554.022 129.095   1
   2  26 -12 382.622 191.256   1
   2 -26  12 911.232 212.073   1
  -2  26 -12 872.936 177.324   1
  -2  26  12 436.628 81.7456   1
   2  26 -12 649.360 199.450   1
  -2  26  12 682.238 104.117   1
  -2  26 -12 701.818 221.872   1
  -2 -26 -12 655.123 164.643   1
  -2  26  14 13.4454 60.5436   1
  -2 -26 -14-79.3941 419.444   1
  -2  26 -14 454.329 214.348   1
  -2 -26  14 199.877 179.630   1
   2  26  14-23.0886 110.253   1
   2  26 -14 98.6396 183.905   1
   2 -26  14 163.812 202.868   1
  -2  26 -14-271.563 170.955   1
   2 -26  14 109.037 209.723   1
  -2 -26 -14 68.8357 142.223   1
  -2 -26  14-109.565 228.860   1
   2  26  14 43.2445 108.927   1
  -2  26  14 28.2541 70.9416   1
   2  26 -14-227.000 193.495   1
  -2  26 -16 527.056 227.440   1
  -2 -26  16 91.3567 188.742   1
   2  26  16 357.983 107.218   1
   2 -26  16 270.090 215.759   1
   2  26 -16 365.524 192.452   1
  -2  26 -16 225.344 177.948   1
  -2 -26 -16 123.108 131.212   1
  -2 -26  16 193.439 237.705   1
   2 -26  16 313.476 221.962   1
   2  26 -16 148.078 200.077   1
  -2 -26 -16 107.100 417.716   1
   2  26  16 102.388 125.124   1
  -2 -26  18 20.0678 200.566   1
   2  26  18 45.7696 95.2983   1
   2  26 -18 104.689 198.865   1
   2 -26  18 174.095 224.256   1
  -2  26 -18 120.832 182.258   1
  -2 -26  18 6.91905 250.088   1
   2 -26  18-64.7826 229.863   1
   2  26 -18 23.4776 217.385   1
  -2  26 -18-113.926 222.447   1
   2  26  18-42.4763 111.836   1
  -2 -28   0-21.9397 212.331   1
   2 -28   0 70.3017 191.554   1
   2  28   0-68.0613 160.279   1
   2  28   0 287.824 167.430   1
  -2 -28   0 121.710 173.894   1
   2 -28   0-24.2644 185.198   1
   2 -28  -2 802.191 185.118   1
   2 -28   2 664.960 205.493   1
  -2 -28   2 616.161 190.184   1
   2  28  -2 616.254 181.514   1
  -2  28  -2 502.142 155.285   1
  -2  28   2 683.186 141.412   1
  -2 -28  -2 709.016 188.492   1
   2  28  -2 746.576 179.791   1
  -2 -28  -2 787.453 221.214   1
  -2 -28   2 1107.83 239.387   1
   2 -28  -2 417.840 202.593   1
   2 -28   2 544.104 214.731   1
  -2  28   2 668.839 177.895   1
  -2  28  -2 803.068 205.769   1
   2 -28   4-199.389 205.141   1
  -2 -28   4-129.408 183.763   1
   2  28  -4-60.8168 172.393   1
   2  28   4-137.475 156.148   1
  -2  28   4 19.7314 118.959   1
  -2  28  -4-128.720 153.756   1
  -2 -28  -4 29.4399 176.199   1
  -2  28   4 117.613 154.514   1
   2  28  -4 139.108 174.755   1
   2  28   4-32.1662 138.575   1
  -2  28  -4 26.6471 199.227   1
   2 -28  -4-4.33680 186.105   1
   2 -28   4-5.58328 208.569   1
  -2 -28   4 29.9065 216.030   1
  -2 -28  -4-39.3801 202.433   1
   2  28  -6 343.888 184.323   1
   2  28   6 76.2949 147.236   1
  -2  28  -6 417.587 165.194   1
  -2  28   6 79.7649 109.868   1
   2 -28   6 443.010 219.411   1
  -2 -28  -6 262.583 202.105   1
   2 -28  -6 231.108 183.408   1
  -2 -28   6 373.070 231.223   1
   2  28  -6-35.3223 181.453   1
  -2  28   6 224.583 146.605   1
   2  28   6 274.092 141.007   1
  -2  28  -6 182.176 213.773   1
   2 -28   6 425.373 210.625   1
  -2 -28   6 258.665 186.696   1
   2 -28  -6 301.268 145.881   1
   2 -28   8-35.4082 212.370   1
   2 -28  -8 176.571 126.789   1
  -2 -28   8 177.796 191.352   1
   2  28  -8-93.0611 186.215   1
   2  28   8 25.2248 138.837   1
  -2  28   8 60.0753 100.151   1
  -2  28  -8 225.285 164.137   1
   2 -28   8 157.523 219.087   1
  -2 -28   8-6.43687 233.906   1
  -2 -28  -8 250.544 198.863   1
   2  28  -8 52.8000 189.416   1
  -2  28   8-67.3239 131.888   1
   2  28   8 111.408 124.798   1
  -2  28  -8-11.9542 214.748   1
  -2  28 -10 1077.43 244.406   1
  -2 -28 -10 481.470 225.590   1
   2 -28  10 935.885 238.683   1
  -2 -28  10 687.153 208.893   1
   2  28 -10 359.207 199.303   1
   2  28  10 486.069 142.676   1
  -2  28  10 635.890 110.922   1
  -2  28 -10 637.681 183.415   1
   2  28 -10 862.064 214.977   1
  -2  28  10 786.596 135.622   1
   2  28  10 1031.05 134.384   1
   2 -28  10 773.086 241.503   1
  -2 -28 -10 891.102 201.481   1
  -2 -28  10 426.521 250.758   1
   2 -28 -12 351.436 209.950   1
  -2  28  12-21.9560 104.510   1
   2  28 -12-52.7897 204.241   1
  -2 -28 -12-306.982 309.205   1
   2 -28 -12-163.280 128.994   1
   2 -28  12 21.6052 219.309   1
  -2 -28  12 327.516 196.205   1
   2  28 -12 113.346 191.355   1
   2  28  12 109.453 125.606   1
  -2  28 -12 29.6094 173.439   1
  -2  28  12-16.0367 78.3233   1
  -2 -28  12 172.549 243.543   1
  -2 -28 -12-17.0987 177.300   1
   2 -28  12-6.49680 226.960   1
  -2  28 -12-200.651 230.111   1
   3  -1   1 5673.98 236.498   1
  -3   1  -1 5788.42 237.468   1
   3   1  -1 5791.94 252.475   1
  -3  -1   1 5870.45 259.802   1
   3   1   1 5426.55 239.466   1
   3   1  -1 5415.25 237.833   1
  -3  -1   1 5443.33 236.742   1
  -3   1   1 5515.99 238.419   1
  -3  -1  -1 5180.39 239.272   1
   3  -1  -1 5450.80 237.975   1
   3  -1  -1 5696.77 262.443   1
  -3   1   1 5103.94 263.264   1
  -3   1  -1 5714.36 268.126   1
   3  -1   1 5560.44 267.477   1
  -3  -1  -1 5983.82 270.390   1
   3   1   1 5420.27 264.175   1
   3  -1   3 135454. 5687.12   1
  -3   1  -3 144578. 5685.44   1
   3   1   3 144081. 5691.94   1
  -3  -1  -3 137175. 5690.41   1
   3  -1   3 143112. 5667.97   1
   3   1   3 140446. 5669.43   1
  -3   1  -3 138344. 5668.34   1
  -3  -1   3 140339. 5668.62   1
   3   1  -3 138891. 5668.66   1
   3  -1  -3 142282. 5677.17   1
   3   1  -3 142206. 5674.43   1
  -3   1   3 138951. 5682.07   1
  -3  -1   3 139495. 5676.38   1
  -3   1   3 140167. 5668.29   1
  -3  -1  -3 136359. 5670.60   1
   3  -1  -3 140609. 5669.48   1
   3  -1  -5 11341.7 422.823   1
   3   1  -5 10328.2 423.454   1
  -3   1  -5 9365.66 421.374   1
  -3  -1  -5 8228.40 421.037   1
   3   1   5 7922.81 419.785   1
   3  -1   5 9220.58 420.970   1
  -3   1  -5 11233.4 436.720   1
   3  -1   5 9140.85 437.416   1
  -3  -1  -5 8917.81 438.981   1
   3   1   5 7675.39 439.324   1
  -3   1   7 10793.1 433.545   1
   3   1  -7 11080.7 437.592   1
   3  -1  -7 11062.1 433.283   1
  -3  -1   7 11948.0 441.762   1
   3  -1   7 9971.00 433.075   1
   3   1   7 9778.92 432.383   1
  -3  -1  -7 9411.46 433.188   1
  -3   1  -7 9167.99 432.216   1
   3  -1   7 9690.60 444.198   1
  -3  -1  -7 10391.3 446.130   1
   3   1   7 8838.51 449.353   1
  -3  -1   7 12629.1 441.854   1
   3  -1  -7 10277.2 434.155   1
   3   1  -7 11945.2 440.125   1
   3   1   9 72.8182 61.9470   1
  -3  -1  -9 46.9375 29.7504   1
   3   1   9 62.9435 30.9824   1
  -3   1  -9 32.9588 31.1277   1
   3  -1  -9 154.534 32.8361   1
  -3  -1   9 167.684 42.5752   1
  -3   1   9 104.449 36.6154   1
   3   1  -9 180.741 38.4697   1
   3  -1   9 25.3633 33.5173   1
  -3   1  -9 56.2011 46.6159   1
   3   1  -9 127.802 40.8740   1
   3  -1  -9 103.693 35.6096   1
  -3  -1   9 125.500 39.8651   1
   3   1 -11 2893.80 139.160   1
   3  -1 -11 2794.90 134.505   1
   3   1 -11 2978.80 135.553   1
   3  -1 -11 2743.84 129.105   1
  -3   1 -11 2324.20 127.010   1
  -3   1  11 2655.90 134.308   1
  -3  -1  11 3243.58 143.065   1
  -3  -1 -11 2299.98 125.646   1
  -3  -1 -11 2432.80 140.678   1
  -3   1 -11 2553.05 141.004   1
   3   1  11 2291.84 146.780   1
  -3   1 -13 11014.5 511.402   1
  -3  -1 -13 11282.4 510.815   1
   3   1  13 11391.4 512.276   1
   3   1 -13 12600.6 521.186   1
  -3  -1  13 12719.6 517.632   1
   3  -1 -13 12794.5 518.559   1
  -3   1  13 12219.6 518.079   1
  -3  -1  13 14380.2 525.319   1
   3   1 -13 13763.6 519.125   1
  -3   1 -13 11922.2 521.759   1
  -3  -1 -13 11415.5 519.825   1
   3  -1 -13 12428.3 514.066   1
  -3  -1  15 33490.8 1369.48   1
   3   1 -15 32902.3 1373.26   1
   3  -1 -15 34587.3 1371.41   1
  -3   1  15 32178.0 1366.06   1
  -3  -1 -15 33774.5 1372.51   1
  -3   1 -15 33065.1 1373.03   1
   3  -1 -15 33219.5 1365.96   1
  -3   1  15 33522.7 1370.36   1
   3   1 -15 33445.8 1369.04   1
  -3  -1  15 33065.7 1373.58   1
  -3  -1 -15 34367.7 1365.34   1
  -3   1 -15 32882.8 1365.44   1
   3   1  15 33332.3 1366.89   1
   3  -1  15 32504.3 1368.54   1
   3   1  17 17825.5 738.577   1
  -3   1 -17 18278.5 737.811   1
  -3  -1 -17 17945.6 735.154   1
   3  -1  17 18028.2 741.787   1
  -3   1  17 17096.4 737.689   1
   3   1 -17 16892.2 745.215   1
  -3  -1  17 17402.8 741.817   1
   3   1 -17 16532.6 738.583   1
   3  -1 -17 17487.4 736.631   1
  -3  -1  17 17306.2 746.232   1
  -3   1  17 16665.5 741.331   1
   3  -1  17 18407.6 747.277   1
  -3  -1 -17 18176.6 743.915   1
  -3   1 -17 18804.6 746.461   1
   3  -1  19 227.874 85.0984   1
   3   1  19 155.852 78.5942   1
  -3   1 -19 149.242 87.5570   1
   3  -1  19 149.025 90.1872   1
  -3  -1 -19 98.1172 86.1704   1
  -3  -1  19 144.331 88.5804   1
  -3   1  19 17.5560 90.9807   1
   3  -1 -19 45.2384 81.6956   1
   3   1 -19 121.664 76.8650   1
  -3   1  19 143.295 95.8857   1
  -3  -1  19 242.761 94.3827   1
  -3  -1 -21 4940.48 236.449   1
  -3  -1  21 4126.05 238.784   1
  -3   1  21 4361.89 237.609   1
  -3   1 -21 4625.86 236.689   1
  -3  -1 -21 4714.79 222.738   1
  -3   1 -21 4906.98 227.820   1
   3  -1  21 4887.94 235.485   1
   3  -1 -21 4464.55 239.434   1
   3   1 -21 4222.85 242.743   1
   3   1  21 4620.42 231.352   1
  -3  -1  21 4319.73 235.914   1
  -3   1  21 4514.03 233.675   1
   3  -1 -21 4407.72 225.980   1
   3   1 -21 4458.13 228.296   1
   3  -1  21 4513.14 238.857   1
  -3  -1 -23 9754.51 444.448   1
  -3   1 -23 9904.11 448.665   1
  -3   1  23 8752.16 442.345   1
  -3  -1  23 9971.12 450.406   1
  -3  -1 -23 10382.4 435.175   1
  -3   1 -23 9932.02 438.255   1
   3  -1  23 9875.43 446.514   1
   3   1 -23 9024.39 450.588   1
   3   1  23 9755.99 441.543   1
   3  -1 -23 9413.29 449.582   1
  -3  -1  23 9860.96 448.940   1
  -3   1  23 9963.93 444.789   1
   3   1 -23 10659.6 442.215   1
   3  -1 -23 9565.83 435.865   1
   3  -1  23 9992.29 450.342   1
  -3  -1 -25 6232.75 317.559   1
  -3   1 -25 6665.38 323.892   1
   3  -1 -25 5642.23 321.573   1
   3  -1  25 5996.45 316.918   1
   3   1 -25 5654.59 324.370   1
   3   1  25 6036.72 315.208   1
  -3  -1 -25 6415.80 302.571   1
  -3   1 -25 6599.49 309.618   1
  -3  -1  25 6379.18 323.298   1
  -3   1  25 6606.77 319.831   1
   3   1 -25 6490.26 309.829   1
   3  -1 -25 6284.57 306.097   1
   3  -1  25 6589.66 322.973   1
  -3  -1  27 1037.81 156.724   1
  -3   1  27 656.504 147.273   1
   3  -1 -27 981.911 161.472   1
   3   1 -27 764.169 163.334   1
   3  -1  27 828.647 152.067   1
  -3   1 -27 1280.03 135.805   1
   3   1  27 1002.66 147.800   1
  -3   1  27 1132.28 154.777   1
  -3  -1  27 894.236 158.094   1
   3  -1 -27 1038.70 133.614   1
   3   1 -27 952.783 135.961   1
  -3  -1 -27 947.312 123.890   1
  -3  -1 -27 962.984 155.047   1
   3  -1  27 858.890 155.583   1
  -3   1 -27 906.293 156.756   1
   3  -1  29-94.2199 151.448   1
   3   1  29 259.707 150.341   1
   3   1 -29 38.5034 157.360   1
  -3   1 -29 72.6378 125.260   1
   3  -1 -29 65.4073 155.604   1
  -3  -1  29 110.256 155.751   1
  -3   1  29-11.9567 150.459   1
   3  -1 -29-40.0509 125.393   1
  -3  -1 -29-114.536 119.690   1
  -3  -1  29-93.7568 151.174   1
   3  -1  29-112.413 153.856   1
  -3   1  29 238.421 146.655   1
  -3   1 -31 168.482 164.921   1
  -3  -1 -31 115.047 163.479   1
   3  -1  31-9.14517 167.237   1
   3   1  31 35.0407 165.865   1
   3   1 -31 186.967 178.060   1
  -3   1 -31 132.734 140.185   1
   3  -1 -31 190.935 173.897   1
  -3  -1  31 348.775 177.215   1
  -3   1  31 375.775 166.204   1
   3  -1 -31 252.100 137.669   1
   3   1 -31 449.556 143.744   1
  -3  -1 -31 226.313 132.825   1
   3  -1  31 360.650 174.462   1
  -3  -1  31 424.678 168.282   1
  -3   1  31 298.883 160.583   1
  -3   1 -33 2237.46 221.834   1
  -3   1  33 2296.19 215.108   1
  -3  -1  33 2124.46 222.941   1
  -3  -1 -33 1801.95 214.940   1
  -3   1 -33 2076.22 201.635   1
  -3  -1 -33 2164.47 194.612   1
   3   1 -33 1898.28 235.489   1
   3  -1 -33 2298.22 234.878   1
   3  -1  33 2211.08 233.963   1
   3   1  33 1991.83 231.106   1
  -3   1  33 2447.95 230.963   1
  -3  -1  33 2420.31 239.420   1
   3   1 -33 1883.88 195.368   1
   3  -1  33 2717.79 231.563   1
  -3  -1 -35 2784.93 249.980   1
  -3  -1  35 2642.53 244.547   1
  -3   1  35 2415.68 229.268   1
  -3   1 -35 2592.41 250.967   1
   3   1 -35 2611.30 270.800   1
   3  -1 -35 2545.02 258.526   1
   3  -1  35 2551.19 271.703   1
   3   1  35 2385.74 262.085   1
  -3  -1 -35 2575.13 224.620   1
  -3   1 -35 2706.35 232.428   1
  -3  -1  35 2719.80 266.285   1
  -3   1  35 2693.49 260.911   1
   3   1 -35 2690.04 225.845   1
   3  -1 -35 2537.09 218.931   1
   3  -1  35 2799.34 256.754   1
  -3  -1 -37 385.280 212.636   1
  -3   1 -37 95.6158 214.605   1
  -3   1  37 544.258 220.446   1
  -3  -1  37 445.674 231.530   1
   3  -1  37 649.884 238.721   1
   3   1  37 96.3167 228.225   1
   3   1 -37 137.301 222.875   1
   3  -1 -37-98.8924 225.069   1
  -3  -1  37 368.165 197.421   1
  -3   1  37 399.046 191.186   1
   3  -1  37 46.6291 220.565   1
  -3  -1 -37 284.445 182.081   1
  -3   1 -37 143.939 185.869   1
   3  -1 -37 198.339 174.140   1
   3   1 -37 393.698 179.692   1
  -3  -3   1 17176.8 704.255   1
   3   3  -1 16767.6 704.203   1
   3  -3  -1 16220.6 722.313   1
  -3   3  -1 17421.1 719.385   1
   3  -3   1 17063.7 721.890   1
   3  -3  -1 17355.4 702.196   1
  -3   3   1 18706.7 703.346   1
  -3   3  -1 17317.9 702.340   1
   3  -3   1 17282.8 701.912   1
   3   3   1 15226.0 704.611   1
  -3  -3  -1 17074.5 704.873   1
  -3  -3  -1 18288.1 725.524   1
   3   3  -1 17033.5 711.364   1
  -3  -3   1 16660.4 714.247   1
   3   3   1 17161.9 717.813   1
   3   3  -3 2260.99 111.002   1
   3   3  -3 2286.52 106.362   1
  -3  -3   3 2332.76 107.760   1
   3  -3   3 2326.72 104.359   1
   3  -3  -3 2254.29 125.904   1
   3  -3   3 2052.36 121.657   1
  -3  -3  -3 2408.68 141.404   1
   3   3   3 2328.73 134.986   1
  -3   3  -3 2177.51 103.547   1
   3  -3  -3 2422.26 105.983   1
  -3  -3  -3 2182.79 108.419   1
  -3   3   3 2342.68 106.756   1
  -3  -3   3 2322.49 114.208   1
   3   3  -5 74865.6 3075.69   1
  -3  -3   5 75266.6 3076.62   1
  -3  -3  -5 79039.5 3097.58   1
   3   3   5 78764.9 3097.57   1
   3   3   5 73468.4 3073.36   1
  -3  -3   5 78530.5 3076.07   1
   3   3  -5 74755.3 3073.87   1
   3  -3   5 77350.9 3071.65   1
  -3   3  -5 73083.7 3071.04   1
   3  -3  -5 80128.3 3077.37   1
  -3   3   5 76231.3 3070.00   1
  -3  -3  -5 75234.4 3075.07   1
   3  -3  -5 74005.6 3071.64   1
  -3   3   7 3974.10 142.633   1
   3   3  -7 3950.68 142.595   1
  -3  -3   7 3894.19 142.264   1
  -3   3  -7 4039.72 148.041   1
   3   3  -7 4009.47 141.366   1
  -3   3   7 3983.02 131.760   1
   3  -3   7 4012.26 138.358   1
  -3   3  -7 3622.97 134.544   1
  -3  -3   7 3770.86 143.874   1
   3   3   7 4013.15 135.519   1
  -3  -3  -7 3744.28 137.471   1
   3  -3  -7 3891.79 132.503   1
  -3  -3  -7 3800.50 164.201   1
   3   3   7 3965.54 176.425   1
  -3  -3   9 8610.22 372.336   1
   3   3  -9 8529.70 373.999   1
   3  -3  -9 8870.78 364.126   1
  -3   3   9 9046.86 365.570   1
   3  -3   9 9089.72 372.843   1
  -3   3  -9 8361.65 367.560   1
   3   3  -9 8785.19 372.979   1
  -3  -3   9 8827.62 376.429   1
  -3  -3  -9 8487.14 368.059   1
  -3   3  -9 8586.40 376.469   1
   3   3   9 8070.25 394.024   1
  -3  -3  -9 9063.42 381.843   1
  -3   3  11 270.890 50.6580   1
   3   3 -11 186.702 70.2302   1
   3   3  11 75.0489 104.507   1
  -3   3 -11 151.009 53.7670   1
  -3  -3 -11 244.635 49.3768   1
  -3   3  11 269.705 53.4938   1
   3   3 -11 217.076 61.6081   1
   3  -3 -11 277.387 45.5146   1
   3  -3  11 242.304 62.8328   1
  -3  -3  11 302.891 73.2650   1
  -3   3 -11 311.010 72.2856   1
   3  -3  11 215.456 70.1624   1
  -3   3  13 37889.8 1590.71   1
   3   3 -13 38579.8 1602.00   1
   3  -3 -13 40717.1 1590.21   1
  -3   3 -13 39045.5 1595.50   1
   3   3  13 39953.9 1591.03   1
  -3   3  13 39726.7 1593.30   1
   3   3 -13 39491.2 1599.33   1
  -3  -3  13 39526.1 1603.82   1
  -3  -3 -13 38447.5 1591.56   1
  -3   3 -13 36814.3 1600.43   1
   3  -3  13 37942.7 1601.99   1
  -3  -3 -13 40106.3 1599.71   1
   3   3  13 37123.1 1607.73   1
  -3  -3 -15 38917.8 1534.12   1
  -3   3 -15 38187.2 1537.95   1
   3  -3  15 35769.8 1537.20   1
  -3   3  15 38269.2 1526.67   1
   3   3 -15 38336.4 1539.84   1
  -3  -3  15 37880.2 1535.70   1
   3  -3 -15 30068.1 1525.20   1
   3  -3  15 37840.2 1535.06   1
   3   3  15 38503.4 1527.11   1
  -3   3 -15 36728.1 1530.62   1
  -3   3  15 37465.8 1529.51   1
  -3  -3  15 38130.9 1540.43   1
   3   3 -15 38209.2 1535.53   1
  -3  -3 -15 37739.3 1526.36   1
   3  -3 -15 39630.9 1526.48   1
   3   3  15 37457.3 1541.21   1
  -3   3 -17 6703.81 308.963   1
  -3  -3  17 6256.70 305.551   1
   3   3 -17 6417.77 312.118   1
   3  -3  17 6455.07 304.495   1
  -3   3 -17 6510.31 298.916   1
   3   3  17 6931.68 295.580   1
  -3   3  17 6690.74 294.850   1
  -3   3  17 6411.83 299.803   1
  -3  -3  17 6327.13 311.695   1
   3  -3 -17 7080.96 294.324   1
   3   3 -17 6442.24 303.730   1
   3  -3  17 6414.96 308.091   1
  -3  -3 -17 6847.55 302.868   1
  -3   3  19-18.5941 88.2922   1
  -3  -3  19 47.6614 95.2204   1
   3  -3 -19 11.2627 91.6132   1
   3  -3  19 77.5599 85.6672   1
   3   3  19 69.4066 71.6572   1
  -3   3  19-19.0507 76.0612   1
  -3  -3  19 124.431 88.2067   1
   3  -3 -19 72.7472 71.5409   1
   3   3 -19-19.3397 78.6224   1
  -3  -3 -19 67.0674 64.9171   1
   3  -3  19-29.9866 86.8110   1
  -3   3 -19 82.6998 90.4127   1
  -3  -3 -19 86.5724 84.3673   1
  -3   3 -21 4742.28 249.068   1
  -3  -3  21 4308.82 251.086   1
  -3  -3 -21 5284.18 244.277   1
  -3   3  21 4605.44 241.770   1
  -3  -3 -21 5140.33 231.028   1
   3   3 -21 4408.93 254.747   1
   3   3  21 4650.48 235.737   1
   3  -3 -21 4600.36 243.454   1
   3  -3  21 4740.85 248.113   1
  -3  -3  21 4771.76 249.736   1
   3   3 -21 4590.68 241.613   1
   3  -3 -21 5129.47 232.906   1
   3  -3  21 4920.13 250.751   1
  -3   3 -23 8449.12 390.066   1
  -3  -3 -23 8471.50 380.265   1
  -3   3  23 7870.80 378.067   1
  -3  -3  23 7549.03 389.387   1
  -3  -3 -23 8723.01 369.434   1
  -3   3 -23 8239.10 377.516   1
   3  -3  23 8017.53 385.240   1
   3   3 -23 7180.74 389.317   1
   3   3  23 8842.10 377.259   1
   3  -3 -23 8002.87 382.055   1
  -3  -3  23 7848.94 387.732   1
   3  -3 -23 8437.96 368.942   1
   3   3 -23 8055.54 380.242   1
   3  -3  23 8203.15 388.220   1
  -3  -3  25 2870.52 209.579   1
  -3   3  25 3078.66 195.285   1
  -3  -3 -25 3333.59 201.388   1
  -3   3 -25 3036.21 207.563   1
   3  -3 -25 3080.41 205.283   1
   3   3  25 3299.99 194.737   1
   3   3 -25 2375.24 213.168   1
   3  -3  25 3093.61 208.066   1
  -3  -3 -25 3645.67 183.380   1
  -3   3 -25 3159.87 193.545   1
  -3  -3  25 3129.65 211.381   1
   3   3 -25 2713.55 194.267   1
   3  -3 -25 3038.12 182.765   1
   3  -3  25 3059.08 206.468   1
  -3  -3  27 673.899 155.690   1
   3   3 -27 529.042 160.674   1
   3  -3  27 772.105 155.613   1
   3  -3 -27 750.489 153.869   1
  -3   3 -27 865.190 136.265   1
   3   3  27 989.020 143.907   1
  -3   3  27 796.706 145.232   1
  -3  -3  27 876.583 162.161   1
   3  -3 -27 841.947 121.784   1
   3   3 -27 725.689 137.859   1
  -3  -3 -27 773.439 117.351   1
  -3  -3 -27 1046.30 152.561   1
  -3   3  27 807.663 142.097   1
   3  -3  27 769.462 154.849   1
  -3   3 -27 530.430 151.788   1
   3   3 -29 75.7415 164.659   1
   3  -3  29-175.610 159.948   1
   3   3  29 135.209 145.048   1
   3  -3 -29 45.6793 154.240   1
  -3   3 -29-75.7424 129.032   1
  -3   3  29 102.459 142.160   1
  -3  -3  29-88.5183 165.688   1
   3  -3 -29 148.327 122.706   1
   3   3 -29 122.804 135.415   1
  -3  -3 -29 109.244 112.072   1
  -3   3  29 52.5250 141.745   1
   3  -3  29-52.6993 153.462   1
  -3  -3  29-135.655 159.261   1
  -3   3  31 2804.92 222.595   1
  -3   3 -31 2947.82 238.616   1
  -3  -3 -31 2997.32 228.134   1
  -3  -3  31 2759.52 238.327   1
  -3  -3 -31 3091.35 203.332   1
  -3   3 -31 2987.77 217.926   1
   3  -3 -31 2751.64 237.563   1
   3   3  31 2801.74 230.085   1
   3   3 -31 2361.72 246.412   1
   3  -3  31 2958.17 242.404   1
  -3  -3  31 3044.31 249.115   1
  -3   3  31 3081.13 231.321   1
   3  -3 -31 2938.70 203.459   1
   3   3 -31 2989.06 219.190   1
   3  -3  31 2966.53 238.546   1
  -3  -3 -33 2091.16 216.234   1
  -3   3  33 2024.95 201.439   1
  -3   3 -33 1995.83 220.873   1
   3   3  33 1718.48 222.210   1
   3  -3 -33 2093.75 227.314   1
   3  -3  33 2148.30 238.776   1
  -3   3 -33 2243.73 206.066   1
   3   3 -33 1863.56 237.615   1
  -3  -3 -33 2225.03 190.387   1
  -3   3  33 2034.08 216.832   1
  -3  -3  33 2028.60 239.204   1
   3   3 -33 1821.35 201.901   1
   3  -3 -33 2267.07 189.619   1
   3  -3  33 2474.86 230.696   1
  -3  -3  33 1786.40 225.439   1
  -3  -3 -35 358.550 195.350   1
  -3   3 -35 311.890 198.608   1
   3  -3  35 236.595 213.428   1
   3   3  35 356.041 212.270   1
   3  -3 -35 630.117 206.423   1
  -3   3 -35 458.520 177.900   1
   3   3 -35 232.853 210.375   1
  -3  -3  35 463.892 217.843   1
  -3   3  35 478.075 193.866   1
   3   3 -35 389.050 176.872   1
   3  -3 -35 489.527 164.471   1
  -3  -3 -35 479.722 164.776   1
   3  -3  35 369.052 203.098   1
  -3   3  35 482.351 177.076   1
  -3  -3  35 263.385 196.519   1
  -3   3 -37 538.388 217.120   1
  -3  -3 -37 758.744 230.318   1
  -3  -3  37 472.421 237.974   1
   3  -3  37 636.588 246.654   1
  -3   3 -37 380.874 195.549   1
   3  -3 -37 651.609 226.361   1
   3   3 -37 626.764 237.300   1
   3   3 -37 640.394 188.343   1
   3  -3 -37 339.789 173.890   1
  -3  -3 -37 348.405 196.713   1
  -3   3  37 514.307 188.341   1
   3  -3  37 494.883 221.866   1
  -3  -3  37 527.008 208.314   1
  -3  -5  -1 2051.33 90.8415   1
   3   5   1 1766.90 90.3646   1
   3   5  -1 1719.22 89.7844   1
  -3  -5   1 2026.69 93.2013   1
   3  -5  -1 1901.31 85.7879   1
   3  -5   1 1812.67 86.3817   1
   3  -5   1 1573.47 103.035   1
   3  -5  -1 1667.45 109.805   1
  -3   5  -1 1878.30 86.2864   1
  -3   5   1 1849.66 85.9439   1
   3   5  -1 1928.13 96.1845   1
  -3  -5  -1 1771.46 107.023   1
  -3  -5   1 1784.03 100.058   1
   3   5   1 1922.71 100.678   1
  -3  -5   3 21350.2 661.411   1
   3   5  -3 20378.5 657.451   1
  -3   5   3 21780.3 671.979   1
  -3  -5  -3 21143.7 683.947   1
   3  -5  -3 21130.5 646.659   1
  -3   5   3 22330.6 649.182   1
   3   5  -3 22455.5 657.383   1
  -3  -5   3 22860.8 660.093   1
   3  -5   3 21398.9 652.340   1
  -3   5  -3 21891.0 650.949   1
   3   5   3 22061.4 673.304   1
  -3  -5  -3 21419.2 654.406   1
   3   5   3 20860.0 656.147   1
   3  -5  -5 1164.31 83.3612   1
   3   5  -5 1039.29 68.9923   1
  -3  -5   5 1129.62 70.5607   1
  -3   5  -5 1217.14 74.7341   1
   3   5  -5 1045.98 68.3001   1
  -3   5  -5 1265.43 64.7558   1
   3  -5   5 1337.81 72.4579   1
  -3  -5   5 1185.31 73.8235   1
   3  -5  -5 1158.67 60.3249   1
  -3  -5  -5 1049.77 107.666   1
   3   5   5 1126.07 99.2475   1
  -3   5   5 1115.89 93.3075   1
  -3  -5  -5 1189.10 67.8075   1
  -3   5   5 1277.05 63.8414   1
  -3  -5  -7 42240.1 1779.50   1
   3   5   7 42717.5 1783.41   1
  -3  -5   7 43765.0 1764.71   1
  -3  -5   7 42470.2 1761.15   1
   3   5  -7 42854.4 1761.43   1
   3   5  -7 41174.9 1760.95   1
  -3   5  -7 42839.3 1756.76   1
   3  -5   7 43679.9 1759.25   1
   3  -5  -7 43514.3 1753.31   1
  -3   5   7 44090.8 1750.71   1
  -3  -5  -7 43687.3 1759.47   1
  -3   5  -7 43413.0 1763.40   1
   3  -5  -7 42641.4 1754.95   1
   3   5   9 16.6609 123.671   1
   3  -5   9 154.730 66.2823   1
  -3   5  -9 30.4454 62.1294   1
  -3  -5   9 71.5746 55.9816   1
   3   5  -9 25.1680 61.7212   1
   3  -5  -9 108.259 36.1344   1
  -3   5   9 71.1834 38.2014   1
   3  -5   9 73.6445 55.5669   1
  -3   5  -9 20.2728 47.9948   1
  -3  -5   9 131.655 66.9059   1
   3   5  -9 109.042 57.4616   1
  -3  -5  -9 326.734 98.7248   1
  -3  -5  -9-8.06653 49.7246   1
  -3   5 -11 20606.6 862.908   1
   3  -5  11 20140.3 863.471   1
  -3   5  11 19497.4 850.066   1
   3   5 -11 20742.5 864.481   1
  -3  -5  11 20335.8 860.219   1
   3  -5  11 20973.6 860.073   1
  -3   5 -11 21493.9 857.441   1
  -3  -5  11 20976.7 866.746   1
   3   5 -11 20386.3 860.981   1
  -3   5  11 20993.0 848.334   1
   3   5  11 20875.0 849.755   1
  -3  -5 -11 20588.0 853.035   1
   3  -5 -11 21158.8 846.163   1
   3   5  11 20073.6 886.474   1
  -3   5 -13 32795.0 1342.76   1
  -3   5  13 31526.8 1326.77   1
   3   5 -13 32250.0 1343.84   1
   3  -5 -13 33020.8 1324.72   1
  -3   5 -13 35335.1 1339.46   1
   3   5  13 28661.3 1325.79   1
  -3   5  13 33848.2 1328.42   1
  -3  -5  13 33370.1 1347.00   1
   3   5 -13 32757.4 1340.99   1
  -3  -5 -13 33141.1 1330.54   1
   3   5  13 33302.2 1359.48   1
   3  -5  13 33660.5 1344.07   1
  -3   5 -15 8600.34 385.196   1
  -3   5  15 8158.27 365.089   1
   3   5 -15 8356.21 388.193   1
  -3  -5  15 8315.63 382.881   1
   3  -5 -15 8810.06 363.292   1
  -3   5 -15 9710.10 383.269   1
   3   5 -15 8329.79 382.655   1
  -3  -5  15 8535.64 391.168   1
  -3   5  15 8887.38 369.899   1
  -3  -5 -15 8748.93 368.784   1
   3   5  15 7791.25 401.617   1
  -3  -5 -15 8177.62 376.510   1
   3  -5  15 8518.26 385.599   1
   3   5  17 3312.30 227.569   1
   3   5 -17 3694.50 205.559   1
  -3   5  17 4099.69 195.441   1
  -3  -5  17 4198.15 219.244   1
  -3   5 -17 3815.57 209.630   1
  -3   5  17 3930.66 186.702   1
   3   5 -17 3902.65 215.484   1
  -3  -5  17 3802.66 207.398   1
   3  -5  17 3884.16 207.274   1
  -3   5 -17 4608.90 211.513   1
   3  -5 -17 3972.76 184.361   1
  -3  -5 -17 4164.13 203.353   1
   3  -5  17 4168.22 212.019   1
  -3  -5  19 82.9978 102.913   1
  -3   5  19 115.036 82.6620   1
  -3  -5  19 187.101 96.7221   1
  -3   5  19 162.769 65.8993   1
   3  -5 -19 205.680 82.7999   1
  -3   5 -19 258.078 89.3913   1
   3  -5  19 111.687 90.2343   1
  -3  -5 -19 117.114 66.9055   1
   3   5  19 288.653 130.081   1
   3  -5 -19 110.575 62.7697   1
   3   5 -19 219.869 89.1732   1
   3  -5  19 122.910 95.9394   1
  -3  -5 -19 221.646 93.4226   1
  -3   5 -19 102.557 95.1930   1
   3  -5  21 4642.06 235.687   1
  -3  -5 -21 4266.62 218.838   1
  -3  -5  21 4394.29 233.859   1
  -3   5  21 4063.01 207.124   1
   3   5 -21 3766.03 237.471   1
   3  -5  21 3971.87 229.460   1
   3  -5 -21 4067.07 216.839   1
  -3   5 -21 4204.27 233.271   1
  -3  -5  21 3932.42 237.019   1
  -3   5  21 4127.88 214.667   1
   3   5 -21 4202.49 225.995   1
  -3  -5 -21 4532.07 206.648   1
   3  -5 -21 4378.69 204.559   1
  -3   5  23 3837.63 226.324   1
  -3  -5 -23 4625.80 234.967   1
  -3   5 -23 4167.51 245.876   1
  -3  -5  23 4169.83 253.357   1
   3  -5 -23 4411.90 234.154   1
   3  -5  23 4245.97 245.752   1
   3   5  23 4527.63 226.835   1
   3   5 -23 4009.18 251.285   1
  -3   5 -23 4739.20 243.558   1
  -3  -5  23 4538.15 249.395   1
  -3   5  23 4346.37 222.267   1
   3  -5 -23 4453.10 217.786   1
   3   5 -23 4245.72 237.656   1
  -3  -5 -23 4691.09 218.432   1
   3  -5  23 4499.47 247.346   1
  -3  -5  25 3099.37 219.431   1
  -3   5  25 2909.96 190.836   1
  -3   5 -25 2876.36 210.124   1
  -3  -5 -25 2974.40 195.991   1
   3  -5  25 2664.55 206.289   1
   3   5  25 2762.97 187.489   1
   3   5 -25 2592.07 216.666   1
  -3   5 -25 3214.43 212.647   1
  -3   5  25 2953.13 185.102   1
  -3  -5  25 2871.51 211.586   1
   3   5 -25 3270.81 202.868   1
   3  -5 -25 3009.82 176.195   1
  -3  -5 -25 2992.51 174.450   1
   3  -5  25 3146.98 213.812   1
  -3  -5  27 852.690 166.501   1
   3  -5  27 652.821 158.961   1
   3   5 -27 579.355 165.633   1
   3   5  27 556.672 135.726   1
  -3   5 -27 616.935 147.741   1
  -3  -5  27 811.259 165.104   1
  -3   5  27 734.752 129.826   1
   3  -5 -27 620.967 116.972   1
   3   5 -27 620.055 142.708   1
  -3  -5 -27 715.732 114.722   1
   3  -5  27 819.285 159.074   1
  -3   5 -27 559.107 157.711   1
  -3  -5 -27 824.656 150.183   1
  -3   5 -29 28.9225 164.690   1
   3   5 -29 286.120 176.375   1
   3  -5  29 404.622 170.079   1
   3   5  29 109.658 140.897   1
  -3   5 -29 314.712 146.102   1
  -3   5  29 287.569 137.414   1
  -3  -5  29 187.870 169.591   1
   3  -5 -29 301.653 120.853   1
   3   5 -29 383.808 149.620   1
  -3  -5 -29 401.645 120.867   1
  -3  -5  29 413.271 169.272   1
   3  -5  29 168.805 162.551   1
  -3  -5 -29 256.511 149.806   1
  -3  -5 -31 1741.41 195.473   1
  -3   5 -31 1609.19 201.388   1
  -3  -5 -31 1894.10 167.175   1
  -3   5 -31 1940.46 188.463   1
   3   5  31 1378.84 186.907   1
   3   5 -31 1728.37 219.376   1
   3  -5  31 1516.15 215.200   1
  -3   5  31 1540.20 182.500   1
  -3  -5  31 1568.03 217.517   1
   3   5 -31 1717.15 189.332   1
   3  -5 -31 1810.76 166.184   1
   3  -5  31 1887.67 205.316   1
  -3  -5  31 1517.40 208.101   1
  -3   5 -33 1234.92 208.027   1
  -3  -5 -33 1768.48 198.566   1
   3  -5  33 1317.14 219.554   1
   3   5  33 1601.14 204.497   1
  -3   5 -33 1702.86 189.457   1
   3   5 -33 1474.24 225.399   1
  -3  -5 -33 1647.91 172.442   1
  -3  -5  33 876.850 216.876   1
   3  -5 -33 1659.02 168.885   1
   3   5 -33 1673.08 193.186   1
  -3  -5  33 1435.85 213.829   1
   3  -5  33 1147.72 207.932   1
  -3  -5 -35 1962.71 227.054   1
  -3   5 -35 1589.43 233.655   1
   3  -5  35 1850.20 252.766   1
   3   5  35 1693.41 239.991   1
   3  -5 -35 2739.35 214.826   1
  -3   5 -35 1885.42 213.455   1
   3   5 -35 1359.60 241.880   1
  -3  -5  35 1464.82 248.447   1
   3   5 -35 2090.26 211.707   1
   3  -5 -35 1784.85 188.898   1
  -3  -5 -35 2019.75 203.902   1
  -3  -5  35 1871.69 236.521   1
   3  -5  35 2227.57 234.744   1
  -3   5 -37 292.782 215.256   1
  -3  -5 -37 427.771 218.687   1
  -3  -5  37-103.889 235.835   1
   3  -5  37 456.262 234.778   1
   3   5 -37-81.8700 228.250   1
  -3   5 -37 392.038 194.251   1
   3   5 -37 166.442 186.012   1
   3  -5 -37 166.966 164.021   1
  -3  -5  37 302.243 209.302   1
   3  -5  37 294.950 215.130   1
  -3  -5 -37 358.326 192.187   1
  -3  -7   1 619.184 59.9107   1
   3   7  -1 665.070 54.3842   1
  -3   7  -1 620.302 54.3561   1
  -3  -7   1 619.394 53.4357   1
   3   7   1 615.928 46.8895   1
  -3  -7  -1 624.881 49.5921   1
   3   7  -1 587.774 50.3273   1
   3  -7   1 610.136 49.0377   1
  -3   7   1 580.767 39.6901   1
   3  -7  -1 635.073 42.4773   1
  -3   7  -1 552.444 41.0150   1
  -3  -7  -1 614.684 64.6275   1
   3  -7  -1 524.154 67.7723   1
   3   7  -3 4072.26 179.982   1
  -3  -7   3 4124.15 182.900   1
  -3   7  -3 4053.10 181.378   1
  -3  -7  -3 4106.78 175.086   1
   3   7  -3 3940.39 178.322   1
   3  -7  -3 3730.21 167.510   1
  -3   7  -3 3805.54 172.598   1
   3  -7   3 3922.35 176.401   1
  -3  -7   3 4065.50 183.641   1
  -3   7   3 3700.57 167.862   1
  -3  -7  -3 4278.18 202.340   1
   3   7   3 4023.73 185.422   1
   3  -7  -3 3883.92 191.789   1
   3   7   5 26898.3 1107.92   1
  -3  -7   5 26207.8 1100.42   1
   3   7  -5 27457.7 1100.85   1
   3   7  -5 26096.1 1100.51   1
  -3  -7  -5 26731.8 1094.16   1
   3  -7   5 25635.8 1096.79   1
  -3   7  -5 27069.5 1095.10   1
   3  -7  -5 27093.5 1087.10   1
  -3  -7   5 27297.7 1104.26   1
  -3   7   5 26803.8 1088.96   1
  -3   7  -5 26593.8 1100.62   1
   3  -7   5 26206.5 1101.62   1
  -3  -7  -5 27370.6 1123.46   1
   3   7   7 870.740 124.662   1
  -3  -7   7 624.913 71.0581   1
   3  -7  -7 552.782 73.9157   1
   3   7  -7 709.921 78.5668   1
  -3   7  -7 720.732 79.7342   1
   3  -7   7 589.244 79.2093   1
  -3   7  -7 660.038 64.8881   1
   3  -7   7 575.927 69.9786   1
  -3  -7   7 662.462 84.4162   1
   3   7  -7 807.506 76.5209   1
   3  -7  -7 581.384 43.6528   1
  -3   7   7 547.880 51.2501   1
  -3  -7  -7 750.472 61.0443   1
  -3   7  -9 392.324 80.0663   1
   3  -7   9 300.486 83.8098   1
  -3  -7  -9 96.1442 135.369   1
   3   7  -9 376.163 78.5145   1
  -3   7   9 211.829 98.4041   1
   3   7   9 501.648 145.600   1
   3  -7  -9 261.447 45.3056   1
  -3  -7   9 269.168 75.2803   1
   3   7  -9 371.937 83.5413   1
  -3   7   9 352.246 38.3267   1
   3  -7   9 319.120 75.6035   1
  -3   7  -9 394.588 72.3593   1
  -3  -7   9 534.008 93.2104   1
   3   7   9 276.952 55.4525   1
   3  -7  -9 325.452 44.1722   1
  -3   7 -11 5552.69 262.930   1
   3  -7  11 5511.93 263.386   1
   3   7  11 5548.22 308.692   1
  -3  -7 -11 5614.60 277.525   1
   3   7  11 5689.78 242.028   1
  -3  -7  11 5332.76 268.207   1
   3   7 -11 5396.22 259.720   1
  -3   7  11 4967.25 247.770   1
   3  -7 -11 5521.27 235.196   1
   3   7 -11 5337.03 263.633   1
  -3  -7  11 5296.32 257.040   1
   3  -7  11 5675.71 258.571   1
  -3   7 -11 6028.98 255.241   1
  -3   7  11 5678.03 235.052   1
   3  -7 -11 5369.67 236.841   1
   3   7  13 6576.20 353.752   1
   3   7  13 6865.73 287.999   1
  -3   7  13 6472.60 288.459   1
  -3   7 -13 6983.71 311.777   1
   3  -7 -13 6727.75 285.657   1
   3   7 -13 6683.76 313.280   1
   3  -7  13 6590.96 307.500   1
  -3   7 -13 6834.09 301.839   1
   3   7 -13 6415.66 307.539   1
  -3  -7  13 6962.31 317.314   1
  -3   7  13 6580.13 285.147   1
   3  -7  13 7043.88 313.303   1
   3  -7 -13 6542.69 281.543   1
  -3   7  15 13395.3 577.451   1
   3   7 -15 14170.4 605.152   1
  -3  -7  15 13224.1 597.976   1
   3  -7 -15 13824.2 573.227   1
  -3   7 -15 14306.9 593.419   1
   3   7  15 14680.9 579.102   1
  -3   7 -15 13845.4 599.857   1
  -3  -7  15 14086.2 606.948   1
   3   7 -15 13020.4 596.803   1
   3   7  15 13910.3 630.940   1
   3  -7  15 14409.8 602.484   1
   3   7  17 3948.02 247.301   1
   3   7 -17 3719.98 199.897   1
  -3   7  17 3311.26 169.340   1
  -3  -7  17 3415.44 197.229   1
   3   7 -17 3267.46 204.774   1
   3  -7  17 3531.56 200.280   1
  -3   7 -17 3721.90 192.039   1
   3   7  17 3578.51 172.743   1
  -3   7 -17 3328.60 201.120   1
  -3  -7  17 3693.77 210.629   1
   3  -7 -17 3948.54 167.224   1
   3  -7  17 3728.36 204.409   1
  -3  -7 -17 3958.31 190.519   1
  -3  -7  19 3.03246 97.5354   1
  -3   7  19 22.3026 59.7715   1
   3   7 -19 63.1136 107.654   1
   3  -7 -19-9.71457 75.0085   1
  -3   7 -19 84.3989 84.4341   1
   3   7  19-48.6685 65.6037   1
   3  -7  19-88.7910 99.5110   1
  -3  -7  19 107.264 107.812   1
   3   7 -19 8.66875 91.7328   1
   3  -7 -19 55.7536 54.7167   1
   3   7  19 93.6432 156.658   1
  -3  -7 -19-40.5630 84.1355   1
   3  -7  19 18.7110 101.304   1
  -3   7 -19 58.7039 101.444   1
   3   7  21 989.766 179.086   1
   3   7 -21 966.214 123.944   1
  -3  -7  21 851.847 139.776   1
  -3   7 -21 1231.93 137.206   1
  -3   7  21 928.260 91.8220   1
  -3  -7  21 1044.61 131.908   1
   3  -7 -21 964.931 105.421   1
   3  -7  21 1308.22 134.476   1
   3   7  21 1021.14 97.4074   1
   3  -7 -21 1125.11 87.9822   1
  -3  -7 -21 1112.40 112.265   1
   3  -7  21 1014.04 131.540   1
   3   7  23 4775.06 286.077   1
   3   7 -23 4645.77 250.908   1
  -3  -7 -23 5506.22 242.841   1
  -3   7 -23 4669.37 259.626   1
  -3  -7  23 4798.37 268.223   1
  -3   7  23 4895.04 225.873   1
  -3  -7  23 4869.66 259.707   1
   3  -7  23 4643.24 259.262   1
   3  -7 -23 4800.84 234.743   1
   3   7  23 5055.80 229.984   1
   3   7 -23 4643.23 268.359   1
  -3   7 -23 4914.58 246.994   1
   3  -7 -23 5136.21 220.687   1
   3  -7  23 5203.22 261.709   1
   3   7  25 2581.25 213.596   1
  -3  -7 -25 2488.47 133.822   1
   3   7 -25 1620.84 167.255   1
  -3  -7  25 1728.34 186.976   1
  -3   7 -25 1674.74 177.860   1
  -3  -7 -25 1745.79 159.125   1
  -3   7  25 1776.32 140.524   1
  -3  -7  25 1821.53 179.235   1
   3   7 -25 1491.09 191.694   1
   3   7  25 1699.83 147.959   1
   3  -7 -25 1749.43 156.293   1
   3  -7  25 1707.39 182.121   1
  -3   7 -25 2054.04 166.184   1
   3  -7 -25 1901.24 136.035   1
   3  -7  25 1930.83 180.575   1
  -3   7  27 2517.61 184.536   1
  -3  -7 -27 3164.77 202.725   1
  -3  -7  27 2539.93 223.551   1
  -3   7 -27 2702.99 216.394   1
   3  -7  27 2757.40 219.237   1
  -3  -7  27 2632.53 220.427   1
  -3   7  27 2474.94 176.055   1
   3  -7 -27 2587.83 190.525   1
   3   7 -27 2452.64 225.489   1
   3  -7  27 2368.22 215.284   1
  -3   7 -27 2785.94 200.872   1
   3   7 -27 2377.74 201.991   1
  -3  -7 -27 3733.26 179.631   1
   3  -7 -27 2788.61 172.783   1
   3   7  27 3307.98 250.056   1
   3   7  29 218.730 204.106   1
  -3  -7  29 202.648 174.066   1
  -3   7  29 232.317 121.805   1
   3  -7  29 37.5081 170.707   1
   3   7 -29 42.8494 173.924   1
  -3   7 -29 186.655 146.067   1
  -3  -7 -29 309.349 116.147   1
   3  -7 -29 159.304 116.452   1
   3   7 -29 192.094 151.119   1
  -3   7 -29 222.316 166.356   1
  -3  -7 -29 143.586 151.177   1
   3  -7  29 295.955 164.702   1
  -3  -7  29 89.3432 174.430   1
  -3   7  29 112.363 131.407   1
  -3   7  31 787.049 148.723   1
  -3  -7  31 990.231 199.665   1
   3   7 -31 884.189 202.273   1
   3  -7  31 691.892 195.511   1
  -3   7 -31 1075.25 178.182   1
  -3  -7 -31 1163.33 144.971   1
   3   7 -31 626.072 172.801   1
   3  -7 -31 1070.09 142.217   1
  -3   7 -31 1049.16 191.242   1
   3  -7  31 1222.13 195.378   1
  -3  -7  31 767.357 198.772   1
  -3   7  31 1064.42 157.769   1
  -3  -7 -31 1215.45 177.123   1
  -3  -7  33 3166.24 288.267   1
  -3   7  33 3696.30 237.839   1
   3   7 -33 3336.67 289.247   1
   3  -7  33 3198.46 286.766   1
  -3   7 -33 4352.94 286.453   1
  -3  -7 -33 4207.41 242.859   1
   3   7 -33 2971.69 256.228   1
   3  -7 -33 3984.34 233.411   1
  -3  -7 -33 4134.64 264.197   1
  -3  -7  33 3279.62 282.613   1
  -3   7  33 3532.82 237.231   1
  -3   7 -33 3444.94 277.369   1
   3  -7  33 3910.77 278.633   1
  -3  -7  35 1345.50 240.587   1
  -3   7  35 1118.12 174.850   1
   3   7  35 915.775 211.409   1
   3  -7  35 994.781 236.525   1
   3   7 -35 904.101 227.062   1
  -3   7 -35 1580.78 215.296   1
  -3  -7 -35 1178.74 186.264   1
   3   7 -35 1035.79 199.167   1
   3  -7 -35 1276.89 173.037   1
   3  -7  35 1716.32 228.371   1
  -3   7  35 1203.95 175.588   1
  -3  -7  35 1261.93 228.814   1
  -3  -7 -35 1233.31 206.591   1
  -3   7 -35 1131.13 221.427   1
  -3  -9   1 380.265 65.9861   1
  -3  -9  -1 252.786 58.7607   1
   3  -9   1 233.869 57.6535   1
  -3   9  -1 312.223 48.1167   1
  -3  -9  -1 377.897 75.6862   1
  -3  -9   1 275.124 67.7747   1
   3   9  -1 273.221 56.9121   1
   3   9   1 385.604 59.8340   1
   3  -9  -3 12677.4 574.815   1
  -3  -9  -3 13810.9 580.790   1
  -3  -9   3 13327.8 570.592   1
   3   9   3 14327.5 569.688   1
   3   9  -3 14028.4 570.542   1
   3  -9   3 13515.8 567.189   1
  -3   9  -3 15513.3 565.630   1
  -3   9   3 13345.6 556.454   1
   3  -9  -3 12771.1 558.250   1
  -3  -9   3 13608.6 574.665   1
  -3  -9  -3 13166.9 564.562   1
   3  -9   3 13285.5 571.658   1
  -3   9   3 13234.3 563.319   1
   3  -9   5 11624.8 496.620   1
  -3   9   5 10680.7 476.007   1
  -3  -9   5 11192.6 499.433   1
  -3  -9  -5 11599.1 516.846   1
   3   9   5 11338.9 492.962   1
  -3  -9   5 11723.0 493.786   1
   3   9  -5 10942.8 493.333   1
   3  -9   5 11767.6 491.671   1
  -3   9  -5 13196.4 491.584   1
   3  -9  -5 12135.8 478.532   1
  -3  -9  -5 11683.4 484.790   1
   3   9   5 11599.7 484.719   1
   3  -9  -7 36720.6 1678.39   1
  -3  -9  -7 41438.5 1702.65   1
  -3   9   7 41099.2 1661.53   1
  -3  -9   7 41319.9 1685.17   1
  -3  -9   7 40008.6 1676.48   1
   3   9  -7 41124.6 1680.20   1
   3  -9   7 41233.5 1676.63   1
   3  -9  -7 41269.6 1659.00   1
  -3   9  -7 41291.8 1673.55   1
   3   9   7 42111.4 1681.01   1
   3  -9   7 40427.3 1680.65   1
   3   9   7 41667.4 1672.29   1
  -3   9   9 1835.43 127.581   1
  -3  -9  -9 1844.43 184.770   1
  -3  -9   9 1571.50 134.647   1
   3   9  -9 1536.89 121.846   1
   3   9   9 2020.97 155.509   1
   3  -9  -9 1791.27 92.1833   1
  -3  -9   9 1633.49 119.404   1
   3   9  -9 1657.38 129.962   1
   3  -9   9 1863.16 121.552   1
   3  -9  -9 1597.00 80.1925   1
  -3   9  -9 1791.99 110.153   1
   3  -9   9 1676.99 126.370   1
  -3  -9  -9 2014.39 98.4006   1
   3   9   9 1781.76 104.314   1
  -3   9   9 1707.88 85.9657   1
  -3  -9 -11 7373.43 306.204   1
  -3  -9  11 6876.06 318.113   1
   3   9 -11 6747.27 323.865   1
   3  -9  11 6831.02 319.756   1
  -3   9 -11 7199.24 314.546   1
  -3  -9  11 7063.60 330.573   1
   3   9 -11 6713.98 320.455   1
   3   9  11 7149.17 302.365   1
   3   9  11 7393.09 352.995   1
  -3   9  11 5945.91 317.351   1
  -3  -9 -11 6947.43 343.163   1
   3  -9  11 7315.48 326.279   1
   3   9 -13 13284.9 562.166   1
   3  -9 -13 12415.0 528.660   1
   3  -9  13 13680.1 558.754   1
  -3   9 -13 14459.8 553.769   1
   3   9 -13 13078.5 558.004   1
  -3  -9  13 12976.9 565.971   1
   3  -9 -13 11535.6 527.213   1
   3   9  13 13675.4 536.829   1
   3  -9  13 14307.0 564.294   1
  -3  -9 -13 14242.7 560.771   1
   3   9  13 13715.8 594.264   1
   3  -9 -15 5819.62 264.256   1
  -3  -9 -15 6793.59 285.961   1
   3   9 -15 6236.50 304.657   1
   3  -9  15 6528.33 304.326   1
  -3   9 -15 6455.87 291.198   1
   3   9 -15 5839.20 296.843   1
  -3   9  15 6674.17 268.760   1
  -3  -9  15 6186.25 308.879   1
   3   9  15 6308.31 271.046   1
   3   9  15 6092.53 348.266   1
  -3   9  15 5961.27 272.543   1
   3  -9 -17 4916.71 220.516   1
  -3   9  17 4869.42 228.163   1
  -3  -9  17 4928.99 259.893   1
   3   9 -17 5490.86 270.482   1
   3  -9 -17 4813.79 225.814   1
   3   9  17 5435.77 229.739   1
  -3   9 -17 5536.77 254.447   1
   3   9  17 5586.49 320.757   1
  -3   9  17 5046.04 229.583   1
   3   9 -17 5216.07 260.710   1
  -3  -9  17 5176.72 272.670   1
   3  -9  17 5361.67 267.477   1
  -3  -9 -17 5733.28 245.975   1
  -3  -9  19 3.64817 121.365   1
  -3   9  19 19.0941 69.1683   1
  -3   9  19 1.18982 58.5984   1
  -3  -9  19 19.1641 104.534   1
   3  -9  19-53.9933 118.983   1
   3   9 -19 151.627 118.818   1
   3   9  19 48.9510 60.4343   1
  -3   9 -19 10.8284 96.9210   1
   3  -9 -19 53.7430 65.6386   1
   3  -9  19 13.4340 115.846   1
  -3  -9 -19 13.6399 83.5318   1
   3   9 -19-3.12031 102.780   1
   3  -9 -19 15.6707 46.6003   1
   3   9  19 23.3858 192.061   1
  -3   9  21 780.796 84.3575   1
  -3  -9  21 813.018 132.689   1
   3  -9 -21 1169.90 94.8091   1
   3  -9  21 778.885 140.514   1
   3   9  21 968.982 97.7773   1
  -3   9 -21 793.121 118.377   1
  -3   9  21 838.729 97.6697   1
  -3  -9  21 833.263 149.253   1
   3   9 -21 793.715 129.027   1
   3  -9  21 1091.96 148.049   1
  -3  -9 -21 801.966 108.842   1
   3  -9 -21 1065.01 77.9939   1
  -3  -9  23 536.410 153.869   1
  -3   9  23 444.415 86.7347   1
  -3  -9  23 481.428 142.271   1
   3  -9  23 447.621 140.148   1
   3   9 -23 177.856 147.005   1
   3  -9 -23 466.275 97.2164   1
   3   9  23 372.068 95.2031   1
   3   9 -23 474.878 132.247   1
   3  -9 -23 452.445 79.1932   1
  -3  -9 -23 653.510 115.693   1
   3  -9  23 295.249 142.152   1
  -3   9  23 448.302 101.647   1
  -3  -9 -23 620.407 101.602   1
  -3  -9 -25 11605.0 499.306   1
   3   9 -25 10401.8 521.401   1
  -3   9  25 10653.2 487.371   1
  -3  -9  25 10963.9 528.001   1
   3  -9 -25 12004.1 494.643   1
   3   9 -25 9651.93 530.109   1
   3   9  25 10936.5 498.264   1
   3  -9  25 11382.8 530.919   1
  -3   9 -25 11211.7 514.711   1
  -3   9  25 11573.2 493.966   1
  -3  -9  25 10814.0 535.892   1
  -3  -9 -25 12096.5 507.810   1
   3  -9 -25 11718.2 484.292   1
   3  -9  25 12284.3 534.129   1
  -3  -9 -27 2570.63 187.485   1
  -3   9 -27 2049.57 204.823   1
  -3  -9  27 2207.69 217.286   1
  -3   9  27 2315.25 162.448   1
  -3  -9  27 2136.94 207.107   1
   3   9  27 1931.16 171.106   1
   3  -9 -27 2486.07 164.039   1
   3   9 -27 1678.51 210.776   1
   3  -9  27 2191.74 210.246   1
  -3   9 -27 2386.64 187.166   1
  -3   9  27 2182.06 150.627   1
   3   9 -27 1879.88 193.080   1
   3  -9  27 2254.13 210.475   1
  -3  -9 -27 2170.05 165.280   1
  -3  -9 -29-142.602 151.204   1
  -3  -9  29 14.1951 176.705   1
   3  -9  29-55.1535 167.516   1
  -3   9  29 35.9270 122.773   1
  -3  -9  29-14.4813 172.025   1
  -3   9  29 45.6917 109.902   1
   3   9 -29 54.0499 177.748   1
   3  -9  29 48.3481 175.886   1
   3   9  29 138.110 136.794   1
  -3   9 -29 76.3489 142.875   1
   3  -9 -29 81.0037 124.673   1
   3   9 -29 28.9715 152.359   1
  -3  -9 -29 213.714 127.085   1
  -3   9 -29 169.157 168.817   1
  -3   9  31 3395.99 215.617   1
  -3  -9 -31 3452.38 242.264   1
  -3  -9  31 3244.06 274.536   1
  -3   9 -31 3332.05 263.670   1
  -3   9  31 3441.21 210.877   1
  -3  -9  31 3200.36 270.333   1
   3   9 -31 2644.68 269.834   1
   3   9  31 3305.99 235.345   1
   3  -9  31 3418.90 277.596   1
   3  -9 -31 3690.61 225.510   1
  -3   9 -31 3562.50 247.153   1
   3   9 -31 3096.83 248.945   1
  -3  -9 -31 4118.96 228.894   1
   3   9  31 3947.25 332.641   1
   3  -9  31 4020.87 274.058   1
  -3  -9 -33 2351.06 215.306   1
  -3   9 -33 2004.28 234.116   1
  -3  -9  33 2253.66 249.906   1
  -3   9  33 1846.89 176.265   1
  -3  -9  33 2123.85 247.009   1
   3   9  33 1923.02 209.961   1
   3   9 -33 1891.60 243.733   1
   3  -9  33 1924.12 249.867   1
   3  -9 -33 2200.25 200.129   1
  -3   9 -33 2367.44 221.816   1
   3   9 -33 1944.51 218.548   1
  -3  -9 -33 2700.41 201.242   1
   3   9  33 2239.20 299.764   1
   3  -9  33 2408.09 240.949   1
  -3   9  33 2152.25 182.206   1
  -3  -9 -35 1456.19 210.467   1
  -3   9 -35 1014.43 223.931   1
   3   9  35 1585.42 303.825   1
  -3  -9  35 1425.09 251.571   1
   3  -9  35 1266.19 251.744   1
   3   9 -35 976.948 237.503   1
   3  -9 -35 1341.43 202.188   1
  -3   9 -35 1514.83 222.430   1
  -3  -9 -35 1673.58 195.320   1
   3   9 -35 1232.60 211.948   1
   3  -9 -35 1961.25 174.317   1
   3  -9  35 1455.36 231.713   1
  -3   9  35 1100.09 169.176   1
  -3  -9  35 1345.70 241.362   1
  -3  11   1 66.6937 67.7068   1
   3 -11   1 158.389 76.3353   1
   3 -11   1 46.4243 70.1857   1
  -3  11   1 50.3173 48.4312   1
   3 -11  -1 185.697 67.1965   1
  -3  11  -1 288.993 59.7526   1
   3  11   1 41.9402 59.1720   1
  -3 -11   1 10.0160 78.5320   1
   3  11  -1 113.072 62.9516   1
  -3 -11  -1 115.817 72.9806   1
  -3 -11   1 159.922 75.4860   1
  -3 -11  -1 125.905 80.5974   1
   3  11   1 106.813 63.8060   1
   3  11  -1 85.8141 67.3550   1
   3 -11   3 12857.0 553.430   1
  -3  11   3 12587.9 541.586   1
  -3 -11  -3 13288.8 558.750   1
   3  11   3 12891.9 544.754   1
  -3 -11   3 12969.0 551.182   1
   3  11  -3 13481.6 552.281   1
   3 -11  -3 13226.4 540.159   1
   3 -11   3 12609.6 548.637   1
  -3  11   3 12413.6 534.448   1
  -3  11  -3 14027.6 545.496   1
  -3 -11   3 12126.3 556.099   1
  -3 -11  -3 12878.8 547.244   1
   3  11  -3 13506.2 551.652   1
  -3  11  -3 13089.4 550.683   1
   3 -11   5 54363.3 2172.98   1
  -3  11   5 50821.4 2156.80   1
   3 -11  -5 47437.2 2166.90   1
  -3 -11   5 54537.8 2178.26   1
   3  11  -5 51932.9 2170.79   1
  -3 -11  -5 55725.6 2182.04   1
  -3 -11   5 52832.5 2169.22   1
   3  11   5 54573.8 2164.40   1
   3  11  -5 54054.0 2172.39   1
   3 -11  -5 53102.9 2155.33   1
   3 -11   5 52977.2 2168.76   1
  -3  11  -5 55515.8 2165.42   1
  -3  11   5 52190.2 2152.35   1
  -3 -11  -5 54106.7 2162.57   1
   3  11   5 55013.7 2161.12   1
  -3  11  -5 53787.8 2170.71   1
  -3  11  -7 13769.2 569.256   1
  -3  11   7 13021.3 548.201   1
   3 -11   7 13970.5 573.028   1
   3 -11  -7 11770.5 569.063   1
  -3 -11  -7 14006.5 597.211   1
  -3  11   7 12842.4 544.249   1
   3  11   7 14130.0 562.189   1
  -3 -11   7 13436.5 565.746   1
   3  11  -7 13248.0 570.141   1
   3 -11  -7 13678.9 545.865   1
   3 -11   7 13288.2 566.882   1
  -3  11  -7 14237.7 562.295   1
   3  11  -7 12572.0 567.558   1
  -3 -11   7 12615.7 575.456   1
  -3 -11  -7 12041.1 551.435   1
   3  11   7 14229.0 556.438   1
  -3  11  -9 52.7902 82.6301   1
   3 -11   9-46.0119 87.6569   1
  -3 -11  -9 7.47228 155.341   1
  -3 -11   9 2.22807 73.4562   1
   3  11  -9 71.3658 83.7112   1
  -3  11  -9 19.2501 67.4948   1
   3 -11   9-150.871 83.8050   1
   3  11   9 51.4462 61.6857   1
   3  11   9 74.8354 83.5291   1
  -3 -11   9 53.9592 97.9582   1
  -3  11 -11 783.526 103.675   1
   3 -11  11 783.111 106.257   1
   3  11  11 625.476 117.138   1
  -3 -11  11 668.494 93.2729   1
   3  11 -11 662.329 104.742   1
   3 -11  11 696.186 101.203   1
  -3  11 -11 749.681 85.7711   1
   3  11  11 825.893 73.5497   1
  -3 -11  11 689.292 117.603   1
  -3 -11 -11 685.622 155.147   1
  -3 -11 -13 15443.5 659.251   1
   3  11  13 15498.0 666.662   1
   3  11 -13 15004.5 655.612   1
  -3 -11  13 15212.7 649.032   1
   3 -11  13 15052.8 651.843   1
  -3  11 -13 15942.3 645.415   1
   3  11  13 14437.2 628.433   1
  -3 -11  13 15173.6 661.511   1
   3 -11  13 15873.0 657.101   1
  -3  11 -13 14444.7 653.594   1
   3  11 -15 8826.82 412.797   1
   3 -11  15 8462.56 408.117   1
  -3  11 -15 8838.47 399.137   1
   3  11  15 8803.32 378.119   1
   3 -11  15 9200.53 412.829   1
  -3 -11 -15 9800.64 387.701   1
  -3 -11  15 8617.51 418.328   1
  -3  11 -15 8084.64 409.504   1
  -3 -11 -17 844.039 96.5432   1
  -3 -11  17 741.123 126.164   1
   3  11 -17 845.461 137.611   1
   3  11  17 778.947 69.7273   1
  -3  11 -17 827.406 118.199   1
  -3  11  17 696.766 89.6261   1
  -3  11  17 803.536 65.7821   1
  -3 -11  17 1038.54 149.341   1
   3 -11  17 921.206 138.787   1
  -3  11 -17 807.329 134.474   1
  -3 -11 -19 190.698 96.9964   1
  -3 -11  19-16.8644 116.485   1
   3 -11  19-329.008 142.658   1
   3  11 -19 67.1973 130.257   1
  -3  11 -19-48.7550 112.215   1
  -3  11  19 40.2812 70.7309   1
   3  11  19-21.3987 60.1036   1
  -3 -11  19 67.6503 137.261   1
  -3  11  19 2.83553 63.7661   1
   3 -11  19 3.58366 160.373   1
  -3 -11 -19 59.4817 88.6146   1
  -3  11 -19-472.689 176.380   1
  -3 -11 -21 161.728 103.517   1
  -3  11  21-24.4201 95.3524   1
  -3 -11  21 347.100 130.276   1
   3 -11  21 248.717 138.292   1
   3  11  21 92.2974 75.4289   1
   3 -11 -21 269.135 76.9279   1
  -3  11 -21 206.717 117.261   1
  -3  11 -21 253.704 136.641   1
  -3 -11  21 109.156 148.946   1
  -3 -11 -21 248.699 101.878   1
   3 -11  21 380.910 139.795   1
  -3  11  23 9039.26 429.724   1
  -3 -11  23 9860.72 475.856   1
   3 -11  23 9905.77 479.089   1
   3  11 -23 9358.83 482.669   1
   3 -11 -23 10718.9 430.305   1
   3  11  23 9953.03 439.860   1
   3  11  23 10825.8 545.530   1
  -3 -11 -23 11416.0 455.000   1
  -3  11 -23 9097.31 473.411   1
  -3  11  23 9952.05 434.273   1
  -3 -11 -23 10801.5 449.657   1
   3 -11  23 10416.9 482.868   1
  -3 -11  25 6131.17 349.100   1
  -3  11 -25 5838.94 336.770   1
  -3 -11 -25 6952.48 313.883   1
  -3  11  25 6279.03 290.438   1
  -3  11  25 5717.36 283.586   1
  -3 -11  25 5900.34 337.313   1
   3 -11 -25 6209.46 275.950   1
   3  11  25 6390.53 301.098   1
   3 -11  25 6235.34 344.588   1
   3  11 -25 5540.92 344.624   1
  -3  11 -25 6484.94 323.200   1
   3 -11 -25 6119.87 282.489   1
  -3 -11 -25 7581.79 317.651   1
   3 -11  25 6289.14 344.629   1
   3  11  25 6596.43 436.471   1
   3  11  27 1101.64 295.163   1
  -3  11  27 952.525 107.503   1
  -3 -11  27 678.330 175.979   1
   3 -11  27 915.802 186.758   1
   3  11 -27 898.841 192.645   1
   3  11  27 800.253 134.476   1
   3 -11 -27 865.680 107.198   1
  -3  11 -27 929.549 156.279   1
  -3 -11  27 763.401 193.256   1
   3 -11  27 910.944 181.568   1
  -3 -11 -27 1003.78 148.505   1
  -3 -11 -27 688.224 143.171   1
   3 -11 -27 958.866 97.3525   1
  -3 -11 -29 385.644 142.061   1
   3  11 -29 353.550 187.866   1
   3 -11  29-80.4911 193.565   1
   3 -11 -29 60.0246 105.577   1
   3  11  29 209.256 130.762   1
  -3  11 -29 164.661 151.909   1
  -3  11  29 280.765 103.833   1
  -3 -11  29 187.754 175.591   1
  -3  11  29 250.026 116.421   1
   3 -11  29 96.5632 177.404   1
  -3 -11  29 85.2590 188.340   1
   3  11  29 161.944 281.887   1
   3 -11 -29 93.9964 96.6551   1
  -3 -11 -31 1353.13 176.152   1
  -3 -11  31 944.400 214.851   1
   3 -11  31 1187.55 207.393   1
  -3  11  31 1317.99 141.980   1
  -3 -11  31 1039.96 210.555   1
  -3  11  31 960.380 127.540   1
   3 -11  31 844.734 211.712   1
   3  11 -31 639.088 206.576   1
  -3  11 -31 1111.68 177.974   1
   3 -11 -31 1175.15 137.942   1
   3  11  31 1035.27 160.107   1
   3 -11 -31 1455.05 130.640   1
   3  11  31 1179.32 301.286   1
   3  11  33 2942.04 343.937   1
  -3 -11  33 2543.77 268.023   1
  -3  11  33 2392.16 181.079   1
  -3 -11  33 2397.62 266.649   1
   3  11 -33 2017.35 262.079   1
   3  11  33 2718.73 220.092   1
   3 -11  33 2911.46 274.121   1
   3 -11 -33 2513.13 194.299   1
  -3  11 -33 2828.20 238.376   1
   3 -11  33 3300.93 267.618   1
  -3  11  33 2620.99 191.700   1
   3  11 -33 2443.93 239.721   1
   3 -11 -33 3110.09 188.455   1
  -3 -11 -33 3500.02 235.654   1
  -3 -13   1 3789.93 189.784   1
   3  13   1 3743.94 181.828   1
  -3 -13  -1 3914.31 192.844   1
   3  13  -1 3621.58 185.410   1
   3 -13  -1 3749.83 183.755   1
   3 -13   1 3656.64 186.148   1
  -3  13  -1 3743.16 175.778   1
  -3  13   1 4100.34 174.963   1
  -3 -13  -1 3589.96 189.704   1
  -3 -13   1 3480.28 194.218   1
   3 -13   1 3070.92 187.551   1
   3  13   1 3564.08 179.680   1
   3  13  -1 3929.70 185.749   1
  -3  13   1 3306.78 181.598   1
  -3 -13  -3 21430.7 890.285   1
   3  13   3 21898.8 879.579   1
  -3 -13   3 22171.4 887.825   1
   3  13  -3 21146.0 887.206   1
   3 -13  -3 22154.4 878.236   1
   3 -13   3 20993.2 885.456   1
  -3  13   3 21328.8 870.829   1
  -3  13  -3 21283.2 879.294   1
  -3 -13   3 19872.5 892.557   1
   3 -13   3 20633.7 888.470   1
   3  13  -3 20696.0 886.449   1
  -3  13  -3 21004.0 886.931   1
  -3  13   3 20547.1 877.539   1
  -3 -13  -5 11456.7 525.154   1
   3  13   5 12476.1 507.555   1
  -3 -13   5 12395.5 517.223   1
   3  13  -5 11277.3 518.077   1
   3 -13   5 12061.2 518.422   1
   3 -13  -5 13047.8 504.270   1
  -3  13   5 11658.4 495.188   1
  -3  13  -5 12802.4 511.827   1
   3  13  -5 11973.8 518.572   1
  -3 -13   5 11183.4 525.953   1
   3 -13   5 11402.7 521.043   1
   3  13   5 11604.8 503.684   1
  -3  13   5 11806.6 503.696   1
  -3  13  -5 12057.3 520.497   1
  -3 -13   7 1433.59 136.343   1
   3  13  -7 1766.00 124.660   1
   3 -13   7 1755.54 133.331   1
  -3 -13  -7 1648.41 166.731   1
  -3 -13   7 1562.27 118.358   1
   3  13   7 1697.93 106.386   1
   3  13  -7 1631.50 128.454   1
   3 -13   7 1626.85 125.280   1
   3 -13  -7 1874.12 99.1234   1
  -3  13  -7 1709.96 113.312   1
  -3  13  -7 1748.14 130.170   1
  -3  13   7 1786.43 98.3215   1
   3  13   7 1625.59 99.0977   1
  -3  13   9 375.159 42.5587   1
  -3 -13  -9 346.658 162.756   1
   3  13   9 512.067 75.5193   1
  -3 -13   9 438.087 85.3613   1
   3 -13  -9 535.324 54.4374   1
   3 -13   9 423.082 96.3771   1
   3  13  -9 302.834 94.9859   1
  -3  13  -9 329.022 77.6040   1
   3  13  -9 448.274 91.1072   1
  -3  13   9 448.631 54.5886   1
   3 -13   9 262.146 98.1789   1
  -3  13  -9 339.599 96.3451   1
   3  13   9 438.219 66.2433   1
  -3 -13   9 400.719 108.534   1
  -3 -13  11 116.375 109.823   1
   3 -13  11 9.07226 97.3221   1
  -3  13 -11 192.769 97.7404   1
   3  13 -11 20.0766 90.3032   1
  -3 -13 -11 4.00597 169.380   1
   3  13  11-41.5470 82.7242   1
  -3 -13  11 62.7331 85.4920   1
   3 -13  11 55.8022 92.8780   1
   3  13 -11 293.437 100.578   1
  -3  13 -11 169.436 78.6192   1
  -3 -13 -11 130.380 55.6858   1
   3  13  11-23.0994 64.9782   1
   3 -13  13 2733.68 182.131   1
  -3 -13  13 2671.74 189.634   1
  -3  13 -13 2728.27 176.127   1
   3  13 -13 2693.39 181.862   1
  -3 -13  13 2541.17 166.557   1
   3 -13  13 2387.79 173.619   1
  -3  13 -13 2724.13 161.900   1
   3  13 -13 2589.03 173.543   1
   3  13  13 2797.57 140.288   1
  -3 -13 -13 2870.35 136.794   1
  -3 -13 -13 2651.20 215.462   1
   3 -13  15 10228.1 448.179   1
  -3  13 -15 9450.30 440.284   1
  -3 -13  15 9593.28 453.383   1
   3  13 -15 9115.68 443.996   1
   3 -13  15 9301.36 439.864   1
  -3  13 -15 9671.47 430.591   1
   3  13 -15 9278.52 438.475   1
   3  13  15 9100.94 405.993   1
  -3 -13 -15 10263.0 408.478   1
  -3 -13 -15 9269.15 437.324   1
  -3 -13 -17 2034.66 115.394   1
   3  13 -17 1710.89 171.777   1
  -3 -13  17 1785.46 159.406   1
   3  13  17 1637.19 104.115   1
   3  13 -17 1677.77 157.203   1
  -3  13 -17 1608.56 139.665   1
   3  13  17 1924.64 212.863   1
   3 -13  17 2101.36 172.494   1
  -3  13 -17 1842.82 162.573   1
  -3 -13  17 1659.27 180.807   1
   3  13  19 132.087 64.3214   1
   3  13  19 178.983 221.366   1
  -3 -13  19 90.5172 151.252   1
  -3  13 -19 55.4138 131.752   1
  -3 -13  19 60.5640 129.552   1
   3 -13  19-108.266 136.468   1
   3  13 -19-122.297 141.024   1
  -3  13 -19 85.4502 110.646   1
   3 -13  19 27.2938 136.273   1
  -3 -13 -19 5.43931 96.9728   1
  -3 -13 -19-91.6820 90.9937   1
   3  13 -19-21.6788 124.736   1
  -3  13  21 3811.00 226.704   1
  -3 -13 -21 5744.55 252.395   1
  -3 -13  21 5008.33 276.606   1
   3 -13  21 4856.38 281.757   1
  -3  13 -21 4781.24 260.319   1
   3  13  21 5098.66 224.195   1
   3  13  21 4852.05 357.095   1
   3  13 -21 4930.94 274.649   1
  -3  13 -21 4495.58 274.411   1
  -3 -13  21 4779.09 296.261   1
  -3 -13 -21 4988.69 241.582   1
  -3  13  21 4481.50 210.951   1
   3 -13  21 5163.64 286.234   1
  -3  13  23 5457.36 301.416   1
  -3 -13 -23 8511.66 343.519   1
  -3 -13  23 6209.78 352.103   1
   3 -13  23 7243.21 365.587   1
   3  13  23 8252.88 320.252   1
   3  13  23 7359.84 440.272   1
   3  13 -23 6236.66 350.409   1
  -3  13  23 6555.29 298.062   1
  -3 -13 -23 7210.82 321.830   1
   3 -13  23 7482.52 364.266   1
  -3 -13  23 6659.58 370.500   1
  -3  13 -23 6451.72 356.031   1
   3  13  25 1984.22 321.498   1
  -3  13  25 1788.09 123.792   1
  -3  13 -25 1874.54 195.455   1
  -3 -13  25 1801.55 211.806   1
  -3 -13  25 1826.38 195.106   1
   3 -13  25 2016.23 207.631   1
   3  13 -25 2056.03 208.557   1
   3  13  25 1988.32 137.191   1
  -3  13 -25 2186.08 178.788   1
   3 -13 -25 1355.41 98.3395   1
  -3 -13 -25 2162.84 185.832   1
   3 -13  25 2128.08 207.641   1
  -3  13  25 1920.71 125.268   1
   3  13 -25 1442.90 184.706   1
   3  13  27 1161.69 317.807   1
   3  13 -27 1029.28 172.741   1
  -3 -13 -27 1362.92 178.987   1
   3 -13 -27 1094.39 88.1335   1
  -3  13  27 950.523 109.182   1
  -3 -13  27 993.497 184.179   1
   3  13  27 1246.04 131.814   1
   3  13 -27 1240.49 203.579   1
   3 -13  27 1193.16 197.025   1
  -3  13 -27 1097.03 161.983   1
   3 -13 -27 1024.62 85.5118   1
  -3  13  27 1166.47 118.905   1
   3 -13  27 1459.49 200.278   1
  -3 -13  27 1163.33 208.254   1
  -3  13 -27 1065.57 185.447   1
  -3 -13  29 90.7825 197.069   1
   3 -13  29 106.872 182.409   1
  -3  13  29-30.1696 108.355   1
   3  13  29-357.783 304.464   1
   3 -13 -29 83.3064 82.3786   1
   3  13 -29-127.667 161.657   1
  -3 -13 -29-59.1029 173.009   1
  -3  13  29 119.783 95.8741   1
  -3 -13  29-85.7789 176.844   1
   3 -13  29-242.097 196.535   1
   3  13 -29 10.3963 182.257   1
   3  13  29-7.88841 122.349   1
   3 -13 -29 74.4744 77.5185   1
  -3  13 -29 161.867 177.429   1
   3  13  31 630.410 328.998   1
   3 -13 -31 928.008 114.910   1
   3  13 -31 967.001 193.480   1
  -3 -13 -31 1121.67 169.687   1
  -3  13 -31 1067.30 205.413   1
  -3  13  31 854.387 119.112   1
  -3 -13  31 1007.41 211.775   1
   3 -13  31 736.199 214.260   1
   3  13 -31 863.110 212.810   1
  -3  13 -31 1133.74 180.484   1
   3  13  31 1120.35 156.306   1
  -3 -13 -31 1554.03 203.565   1
   3 -13 -31 1035.83 105.790   1
  -3  13  31 1061.84 133.484   1
  -3 -13  31 910.371 230.610   1
   3 -13  31 1224.12 214.519   1
  -3 -13 -33 1896.16 226.113   1
  -3  13  33 1263.19 146.188   1
   3 -13  33 1217.75 233.116   1
  -3 -13  33 971.306 242.031   1
  -3  13  33 861.313 133.758   1
  -3 -13  33 1321.86 234.432   1
   3 -13  33 908.244 241.177   1
  -3  13 -33 1145.84 193.732   1
   3 -13 -33 1177.81 138.929   1
   3  13  33 1030.01 335.444   1
  -3 -13 -33 1337.73 185.740   1
  -3  13 -33 1107.94 226.146   1
  -3 -15  -1 2816.22 164.619   1
  -3 -15   1 2903.26 161.810   1
   3  15  -1 3123.07 161.683   1
   3  15   1 2872.29 155.063   1
   3  15   1 2817.70 151.447   1
   3  15  -1 2735.40 156.299   1
   3 -15  -1 2892.44 162.764   1
   3 -15   1 2645.23 164.854   1
  -3  15   1 2992.52 144.853   1
  -3  15  -1 2968.74 149.351   1
  -3 -15  -1 2505.31 166.384   1
   3 -15   1 2682.15 164.419   1
  -3  15   1 2926.21 160.218   1
   3 -15   3 8859.10 410.248   1
  -3 -15  -3 8370.22 403.720   1
   3  15  -3 8614.77 405.603   1
   3  15   3 9195.03 397.311   1
   3 -15  -3 9691.01 400.179   1
   3 -15   3 8951.41 408.518   1
  -3  15   3 9291.38 387.442   1
  -3  15  -3 9215.75 397.164   1
  -3 -15   3 9128.87 405.849   1
  -3 -15  -3 9388.57 411.080   1
  -3  15   3 9234.09 398.624   1
  -3  15  -3 9010.17 409.623   1
   3  15  -3 9006.82 406.208   1
   3  15  -5 3512.29 180.754   1
   3  15   5 3451.66 163.035   1
  -3 -15   5 3831.96 179.987   1
   3 -15  -5 4140.78 168.910   1
   3  15  -5 3234.40 182.634   1
   3 -15   5 3605.90 187.936   1
  -3  15  -5 3638.02 170.252   1
  -3  15   5 3609.96 165.170   1
  -3  15  -5 3457.21 187.868   1
  -3 -15  -5 3633.00 193.345   1
   3  15   5 3669.21 161.012   1
   3 -15  -7 2784.73 190.046   1
   3  15  -7 3643.59 195.801   1
  -3 -15  -7 3309.55 178.882   1
  -3 -15  -7 3198.91 217.361   1
  -3 -15   7 3331.07 189.437   1
   3  15   7 3769.02 175.449   1
   3  15  -7 3255.94 196.746   1
   3 -15  -7 3923.06 174.205   1
  -3  15  -7 3541.45 185.972   1
   3 -15   7 3424.73 200.730   1
   3  15   7 3501.91 170.809   1
  -3  15   7 3800.20 172.638   1
  -3  15  -7 3465.64 201.503   1
   3 -15  -9 698.393 123.074   1
  -3 -15  -9 471.755 169.900   1
  -3  15   9 439.932 63.1264   1
  -3 -15   9 322.165 91.9116   1
   3  15   9 398.506 70.1233   1
   3 -15   9 303.075 108.713   1
   3 -15  -9 239.336 59.2677   1
   3  15  -9 522.880 109.731   1
  -3  15  -9 338.314 86.7492   1
  -3  15   9 342.154 42.3311   1
   3  15  -9 407.695 98.7596   1
   3  15   9 326.302 64.9344   1
  -3  15  -9 228.074 105.962   1
  -3  15  11 629.023 52.7906   1
  -3 -15 -11 567.460 76.8314   1
   3  15 -11 662.693 112.680   1
  -3 -15 -11 710.482 204.231   1
   3  15  11 671.716 84.0049   1
  -3 -15  11 691.199 107.159   1
   3 -15  11 667.931 121.931   1
   3  15 -11 511.176 120.606   1
  -3  15 -11 768.430 102.569   1
  -3  15  11 794.792 61.0960   1
  -3  15 -11 652.914 121.820   1
  -3  15 -13 1407.27 143.835   1
  -3 -15  13 1182.01 128.691   1
   3  15 -13 1159.45 142.107   1
   3 -15  13 1197.16 142.197   1
  -3  15 -13 1439.31 125.188   1
   3  15 -13 1287.54 136.503   1
   3  15  13 1194.37 101.554   1
  -3 -15 -13 1142.35 217.478   1
  -3 -15 -13 1348.93 93.3974   1
  -3  15 -15 921.413 141.258   1
  -3 -15 -15 973.946 89.0213   1
   3 -15  15 1040.36 144.929   1
   3  15 -15 884.191 149.748   1
  -3  15 -15 948.533 122.480   1
   3  15  15 1077.53 92.2772   1
  -3 -15 -15 1051.04 183.597   1
   3  15 -15 1048.21 137.923   1
   3  15  15 1100.67 124.441   1
  -3 -15 -17 1497.23 102.211   1
  -3  15 -17 1485.26 142.361   1
   3  15 -17 1374.83 173.862   1
   3  15  17 1683.80 161.520   1
   3  15 -17 1450.28 159.721   1
   3  15  17 1425.28 100.680   1
  -3  15 -17 1378.30 162.642   1
  -3  15 -19 190.070 146.795   1
  -3 -15  19 293.879 143.797   1
   3  15 -19 315.981 159.727   1
  -3  15 -19 100.858 120.667   1
   3  15  19-78.6674 177.220   1
   3  15 -19 62.1031 142.753   1
  -3 -15 -19 249.917 79.2446   1
   3  15  19 94.7235 69.1660   1
   3  15  21 1924.09 245.730   1
  -3 -15 -21 2176.60 134.949   1
   3  15  21 2168.43 122.968   1
   3  15 -21 1713.63 199.847   1
   3 -15  21 1949.40 199.614   1
  -3 -15  21 2059.64 192.038   1
   3  15 -21 1950.74 189.111   1
  -3  15 -21 1778.82 191.873   1
  -3 -15 -23 2088.50 145.722   1
   3 -15  23 1980.49 206.599   1
   3  15  23 2153.19 129.181   1
  -3 -15  23 1543.62 190.526   1
   3  15 -23 1821.39 189.315   1
  -3  15 -23 1818.30 197.429   1
  -3 -15  23 1915.60 216.874   1
  -3 -15  25 3785.78 272.249   1
   3 -15  25 3972.13 282.475   1
   3  15  25 4121.67 215.207   1
   3  15 -25 3792.51 267.067   1
  -3 -15  25 4241.54 296.506   1
  -3 -15 -25 4356.63 229.935   1
  -3  15 -25 3898.71 276.409   1
   3  15  25 3955.40 359.077   1
   3  15  27 877.782 298.181   1
  -3  15  27 502.442 107.922   1
  -3 -15  27 344.132 176.775   1
   3  15 -27 462.088 192.433   1
   3 -15  27 553.285 191.901   1
   3  15  27 577.987 113.415   1
  -3  15 -27 480.791 152.083   1
   3  15 -27 476.261 170.736   1
  -3 -15 -27 662.451 134.330   1
  -3 -15  27 759.502 206.056   1
  -3 -15 -27 550.583 167.203   1
   3  15  29 417.791 302.262   1
  -3  15  29 1.50651 107.620   1
  -3 -15  29 103.261 181.460   1
   3  15 -29-128.345 192.924   1
   3 -15  29-174.190 197.419   1
   3  15  29-11.9121 117.655   1
  -3  15 -29 77.9076 153.754   1
   3  15 -29-28.5969 175.884   1
  -3 -15  29-79.4228 212.745   1
  -3  15 -29 266.956 186.189   1
  -3 -15 -29-69.3765 190.879   1
   3  15  31 517.219 319.555   1
  -3  15  31 392.164 118.431   1
  -3 -15  31 435.317 204.914   1
   3  15 -31 433.502 207.736   1
   3  15  31 354.599 135.511   1
  -3  15 -31 750.879 179.512   1
   3  15 -31 599.891 192.516   1
  -3 -15  31 535.447 225.532   1
  -3 -15 -31 705.731 232.419   1
  -3  15 -31 670.524 204.813   1
  -3 -15 -31 554.634 158.488   1
   3 -17   1 1685.17 138.951   1
   3  17   1 1630.31 121.840   1
   3 -17  -1 1785.21 135.211   1
   3  17  -1 1582.92 125.681   1
   3  17   1 1556.54 113.743   1
   3  17  -1 1593.01 120.462   1
  -3  17  -1 1526.67 110.728   1
  -3  17   1 1398.79 105.589   1
  -3  17   1 1579.63 126.845   1
  -3 -17  -1 1398.54 134.163   1
  -3 -17   1 1363.45 140.412   1
  -3 -17   1 1835.73 127.864   1
  -3 -17  -1 1623.54 129.996   1
   3 -17   1 1746.85 136.342   1
   3  17  -3 3491.92 213.819   1
   3 -17  -3 4207.56 213.271   1
   3  17   3 4154.05 204.880   1
   3 -17   3 4041.11 224.426   1
  -3  17  -3 3819.50 202.745   1
  -3  17   3 4187.20 194.206   1
  -3 -17   3 3565.54 227.617   1
   3  17  -3 4285.16 214.383   1
  -3 -17  -3 3636.40 214.328   1
  -3 -17   3 4414.78 216.196   1
  -3 -17  -3 4054.54 218.766   1
  -3  17   3 3945.18 208.356   1
  -3  17  -3 4114.96 222.113   1
   3 -17   3 3799.64 221.177   1
   3 -17   5 4631.59 252.514   1
  -3 -17  -5 4709.58 248.424   1
  -3 -17   5 4813.51 240.517   1
   3 -17  -5 5041.01 234.086   1
   3  17   5 4769.46 225.760   1
   3  17  -5 4453.99 243.950   1
  -3  17  -5 4566.21 232.196   1
   3 -17   5 4751.02 252.522   1
  -3  17   5 4592.44 229.469   1
  -3  17  -5 5014.49 253.953   1
   3  17   5 4486.60 221.502   1
   3  17  -5 4824.07 242.961   1
  -3 -17   5 4128.98 256.568   1
   3 -17  -7 855.957 114.870   1
   3  17  -7 904.884 117.025   1
  -3 -17  -7 932.835 106.434   1
  -3  17  -7 779.162 128.369   1
  -3 -17   7 875.318 140.421   1
  -3  17   7 1130.08 98.1488   1
   3  17   7 1038.31 92.5292   1
  -3 -17  -7 928.726 144.633   1
  -3 -17   7 1018.49 113.621   1
   3 -17  -7 1078.97 99.3802   1
  -3  17  -7 963.973 108.851   1
   3  17  -7 1036.90 126.707   1
   3 -17   7 935.837 130.807   1
  -3  17   7 987.390 70.9071   1
   3  17   7 1019.66 86.2031   1
   3 -17   7 1057.54 133.697   1
   3 -17  -9-137.844 132.825   1
  -3 -17  -9 69.9544 174.057   1
  -3  17  -9 325.750 119.331   1
  -3 -17   9 336.970 138.104   1
  -3  17   9 192.760 74.5032   1
   3 -17  -9 138.534 69.9941   1
  -3 -17   9 138.125 102.390   1
   3  17  -9 244.961 115.934   1
   3 -17   9 154.103 120.906   1
  -3  17  -9 274.049 95.9087   1
   3 -17   9 242.805 123.485   1
   3  17  -9 262.632 105.528   1
   3  17   9 331.863 69.8827   1
  -3  17   9 156.344 48.0542   1
  -3 -17 -11 50.8294 226.717   1
  -3  17 -11 224.535 125.577   1
  -3  17  11 351.072 67.0896   1
  -3 -17  11 255.624 142.430   1
  -3 -17  11 343.390 112.183   1
   3  17 -11 290.761 125.345   1
   3 -17  11 298.534 129.299   1
  -3  17 -11 309.392 104.631   1
  -3 -17 -11 315.026 88.4845   1
   3  17 -11 235.026 115.743   1
  -3  17  11 239.686 48.7653   1
   3 -17  11 303.900 131.454   1
   3  17  11 288.884 81.7900   1
   3  17 -13 2310.52 183.640   1
  -3 -17 -13 2310.71 142.361   1
   3 -17  13 2632.93 196.311   1
  -3 -17 -13 1550.01 287.163   1
   3  17  13 2569.88 140.057   1
   3  17 -13 2026.94 188.395   1
  -3 -17  13 2082.22 170.893   1
   3 -17  13 2366.46 191.655   1
  -3  17 -13 2779.72 170.596   1
   3  17  13 1764.53 144.828   1
  -3  17 -13 2395.51 188.376   1
  -3 -17  13 2427.39 210.840   1
   3 -17  15 958.005 162.962   1
  -3 -17 -15 637.293 228.848   1
   3  17 -15 906.420 149.394   1
   3  17  15 777.398 98.5653   1
   3  17  15 864.096 105.873   1
  -3 -17  15 788.729 140.795   1
   3  17 -15 1024.81 162.204   1
   3 -17  15 909.617 159.847   1
  -3  17 -15 862.339 130.579   1
  -3 -17 -15 1118.65 103.108   1
  -3 -17  15 735.086 179.654   1
  -3  17 -15 708.222 155.022   1
  -3  17 -17 1400.12 182.743   1
  -3 -17  17 1835.88 207.573   1
  -3 -17 -17 1258.97 111.546   1
  -3  17 -17 1714.97 157.608   1
   3 -17  17 1813.41 189.310   1
   3  17  17 1623.70 111.696   1
   3  17 -17 1183.60 171.441   1
   3 -17  17 1615.19 190.723   1
   3  17  17 1631.30 134.536   1
   3  17  19 80.3072 122.030   1
  -3 -17  19 87.2738 144.847   1
   3  17 -19-43.7942 162.377   1
  -3  17 -19-72.5250 127.590   1
   3  17  19 94.2474 73.3599   1
  -3 -17 -19 156.273 80.6311   1
   3  17 -19-45.8047 143.454   1
  -3  17 -19-178.115 157.737   1
  -3 -17  19-95.1234 178.963   1
   3 -17  19-201.960 168.338   1
  -3 -17  21 325.372 187.843   1
  -3  17 -21 606.012 170.446   1
   3  17  21 334.983 150.089   1
  -3 -17  21 427.599 158.619   1
   3  17 -21 510.691 175.498   1
   3 -17  21 282.002 171.047   1
  -3  17 -21 544.616 140.978   1
   3  17  21 508.302 79.6514   1
   3  17 -21 490.648 158.972   1
  -3 -17 -21 416.668 86.8072   1
  -3 -17 -21 253.869 109.894   1
   3 -17  21 466.007 175.178   1
   3 -17  23 3702.64 272.788   1
  -3 -17  23 3842.57 258.560   1
  -3 -17 -23 3720.30 191.071   1
  -3  17 -23 4281.93 246.381   1
   3  17  23 3965.13 191.746   1
   3  17  23 3448.61 261.247   1
   3  17 -23 3131.68 253.055   1
  -3 -17 -23 3869.32 206.967   1
  -3 -17  23 4028.42 289.163   1
  -3  17 -23 3630.51 267.644   1
  -3  17 -25 1797.72 219.142   1
  -3 -17  25 1516.66 239.682   1
  -3 -17 -25 2068.21 151.832   1
  -3 -17  25 1942.04 206.820   1
   3  17 -25 1879.61 225.949   1
   3  17  25 1765.43 134.222   1
   3  17  25 1788.43 243.082   1
   3  17 -25 1967.58 207.104   1
  -3 -17 -25 2050.64 137.569   1
   3 -17  25 2116.02 227.235   1
  -3  17 -27 310.796 188.096   1
  -3 -17  27 218.889 187.462   1
   3 -17  27 512.520 201.116   1
   3  17 -27 359.578 197.153   1
   3  17  27 320.540 105.099   1
  -3  17 -27 79.9596 158.015   1
   3  17  27 126.986 247.862   1
   3  17 -27 416.359 185.984   1
  -3 -17 -27 400.655 115.326   1
   3 -17  27 359.540 199.690   1
  -3 -17 -27 342.877 125.488   1
  -3 -17 -29 25.8739 135.013   1
  -3  17 -29-112.790 195.894   1
  -3 -17  29 237.043 201.876   1
   3  17 -29-21.9419 203.682   1
   3 -17  29-84.6379 206.714   1
  -3  17 -29-80.2424 165.352   1
   3  17  29-40.2359 112.224   1
   3  17  29-28.5715 265.367   1
   3  17 -29-85.2659 185.836   1
  -3 -17 -29-242.333 141.514   1
   3 -17  29 39.6127 200.876   1
   3  19   1 373.203 107.975   1
  -3 -19   1 483.851 110.479   1
   3  19  -1 514.374 110.516   1
   3 -19  -1 273.033 120.266   1
   3 -19   1 281.589 126.118   1
  -3  19  -1 321.036 93.3146   1
  -3  19   1 271.428 86.3201   1
   3  19   1 245.077 91.7720   1
   3  19  -1 437.526 101.225   1
  -3 -19  -1 374.836 112.849   1
  -3 -19  -1 434.621 126.890   1
  -3 -19   1 389.127 130.569   1
  -3  19   1 389.953 118.043   1
  -3  19  -1 268.036 119.376   1
   3 -19   1 329.821 122.066   1
  -3  19  -3 4357.13 228.908   1
  -3  19   3 4735.08 240.364   1
  -3  19  -3 4815.57 253.614   1
  -3 -19   3 4474.65 240.577   1
  -3 -19  -3 4643.71 242.431   1
  -3 -19  -3 3661.95 241.331   1
  -3 -19   3 3893.77 255.652   1
   3  19  -3 4666.40 239.944   1
   3 -19   3 4629.33 252.851   1
   3  19  -3 3867.70 240.017   1
   3  19   3 4152.10 229.289   1
   3 -19  -3 4907.70 242.266   1
   3 -19   3 4562.31 254.789   1
   3 -19   5 2920.79 199.785   1
  -3 -19   5 2636.33 181.887   1
   3 -19   5 2671.60 201.667   1
   3 -19  -5 2614.91 176.103   1
   3  19   5 2808.07 167.908   1
  -3  19  -5 2943.84 172.216   1
  -3 -19  -5 2853.27 192.701   1
  -3 -19   5 2592.98 208.298   1
   3  19  -5 2714.43 185.025   1
   3  19   5 2894.82 161.116   1
  -3  19  -5 2696.10 196.882   1
  -3  19   5 2823.06 176.227   1
   3 -19   7 2436.74 185.435   1
  -3 -19  -7 1896.43 161.294   1
   3  19  -7 2172.12 167.111   1
  -3 -19  -7 1991.73 188.687   1
  -3 -19   7 2296.90 162.946   1
   3  19  -7 2041.59 172.109   1
   3 -19   7 1842.18 183.659   1
   3 -19  -7 2392.09 148.876   1
  -3  19  -7 2364.96 157.960   1
  -3  19   7 2052.19 119.734   1
   3  19   7 2060.79 133.003   1
  -3  19  -7 2080.28 181.158   1
  -3  19   7 2103.87 147.725   1
  -3 -19   7 2050.06 192.293   1
   3 -19  -9 398.580 164.552   1
  -3 -19  -9-3.96424 197.518   1
  -3  19  -9-23.0543 134.407   1
  -3  19   9 36.7314 104.606   1
  -3 -19  -9-52.8688 113.301   1
  -3 -19   9-34.6628 152.780   1
  -3 -19   9 6.39445 116.840   1
   3  19  -9 235.480 134.021   1
   3 -19   9 32.9459 139.636   1
  -3  19  -9-14.2854 109.323   1
   3 -19   9 176.367 139.457   1
   3  19  -9-3.56005 122.555   1
   3  19   9 54.6986 79.0177   1
  -3  19   9 40.8155 60.9205   1
  -3  19  11 316.195 58.2741   1
  -3 -19 -11 625.032 113.998   1
   3  19 -11 456.160 135.476   1
   3 -19  11 403.062 157.232   1
  -3 -19 -11 220.249 246.183   1
   3 -19 -11 98.5808 164.067   1
   3 -19 -11 497.086 60.0601   1
   3  19  11 560.363 90.3300   1
  -3 -19  11 442.633 128.802   1
   3  19 -11 273.350 143.312   1
   3 -19  11 622.222 155.388   1
  -3  19 -11 637.121 124.809   1
   3  19  11 489.808 91.2587   1
  -3 -19  11 369.925 163.157   1
  -3  19  11 503.689 84.4753   1
  -3  19 -11 205.791 147.817   1
   3 -19  13 1036.61 171.046   1
  -3 -19 -13 701.622 284.209   1
   3  19  13 1086.45 97.1520   1
  -3 -19  13 1013.58 147.894   1
   3  19 -13 623.455 160.223   1
   3 -19  13 776.711 167.045   1
  -3  19 -13 968.416 137.002   1
   3  19 -13 904.747 154.822   1
  -3 -19 -13 1041.42 119.588   1
  -3  19  13 708.739 66.1899   1
   3  19  13 972.865 112.898   1
  -3  19  13 749.774 63.0666   1
  -3 -19  13 1083.94 188.313   1
  -3  19 -13 936.351 167.389   1
  -3 -19  15 5156.35 320.591   1
  -3  19 -15 4838.96 298.410   1
   3 -19  15 4552.38 299.361   1
   3  19 -15 4122.97 295.435   1
  -3 -19  15 5300.49 285.784   1
  -3  19 -15 5339.12 276.529   1
   3  19 -15 4879.23 292.611   1
  -3 -19 -15 5363.98 250.513   1
   3 -19  15 5694.31 309.373   1
   3  19  15 5532.14 239.304   1
   3  19  15 3954.87 243.586   1
   3  19  17 1690.02 117.745   1
  -3 -19 -17 1049.44 216.539   1
   3  19 -17 1225.10 194.042   1
   3 -19  17 1742.68 200.603   1
  -3  19 -17 1566.16 166.383   1
   3  19  17 1477.33 119.394   1
   3  19 -17 1371.39 181.022   1
  -3 -19 -17 1521.19 125.137   1
  -3  19 -17 1616.12 193.411   1
  -3 -19  17 1452.42 212.743   1
   3 -19  17 1447.29 200.517   1
  -3 -19  19-119.482 149.992   1
   3  19 -19-109.556 167.602   1
  -3  19 -19 91.7394 137.474   1
   3  19  19-46.9913 79.3308   1
  -3 -19 -19-34.3088 93.6811   1
   3  19 -19-80.2340 155.027   1
   3 -19  19 139.630 178.122   1
  -3  19 -19-109.297 169.739   1
  -3 -19  19-42.9561 193.052   1
  -3 -19 -21 1964.64 134.507   1
   3  19 -21 1674.12 220.348   1
   3 -19  21 1787.98 217.187   1
  -3  19 -21 2174.89 188.222   1
   3  19  21 2089.96 124.193   1
   3  19  21 2237.36 147.903   1
   3  19 -21 1811.96 203.536   1
  -3 -19 -21 1441.01 145.307   1
   3 -19  21 2261.00 227.724   1
  -3 -19  21 2044.08 238.805   1
  -3  19 -21 1848.90 220.581   1
  -3 -19  23 1108.79 232.175   1
  -3  19 -23 1151.11 202.939   1
  -3 -19  23 1362.74 191.241   1
   3 -19  23 1392.62 213.681   1
  -3  19 -23 1584.91 175.521   1
   3  19  23 1326.73 104.029   1
   3  19  23 1412.42 145.325   1
   3  19 -23 1178.80 189.266   1
   3 -19  23 1736.27 222.203   1
  -3 -19 -23 1137.34 125.255   1
  -3 -19 -23 1308.28 114.108   1
   3  19  25 1230.33 158.989   1
  -3 -19  25 1353.71 204.717   1
   3 -19  25 1294.10 222.195   1
   3  19 -25 1308.05 219.938   1
   3  19  25 1359.84 118.469   1
  -3  19 -25 955.293 206.410   1
  -3 -19 -25 894.214 129.378   1
  -3 -19  25 1251.73 242.658   1
  -3 -19 -25 1150.06 108.602   1
   3 -19  25 1304.47 220.753   1
   3  19  27 427.869 176.915   1
  -3 -19  27 554.747 204.601   1
   3  19 -27 462.886 215.138   1
   3 -19  27 350.027 211.334   1
  -3  19 -27 527.332 169.634   1
   3  19  27 369.099 103.099   1
  -3  19 -27-119.613 198.832   1
   3  19 -27 224.100 194.095   1
  -3 -19 -27 299.954 100.482   1
   3 -19  27 536.065 214.809   1
  -3 -19 -27 564.316 124.134   1
  -3 -19  27 367.853 245.075   1
  -3 -21   1 184.149 122.455   1
   3 -21   1 267.868 142.359   1
   3  21   1 8.33038 116.906   1
   3  21  -1 135.735 125.297   1
   3 -21  -1 261.971 139.358   1
  -3  21  -1 127.910 100.723   1
  -3  21   1 187.145 95.5823   1
   3  21  -1 33.4681 108.367   1
   3  21   1 33.3663 101.834   1
   3 -21   1 304.082 141.748   1
  -3 -21  -1 185.522 128.096   1
  -3  21   1-19.2150 132.024   1
  -3  21  -1 31.5142 137.627   1
  -3 -21  -1 66.5933 144.374   1
  -3 -21   1 82.0231 143.752   1
   3  21   3 1072.94 134.280   1
  -3 -21   3 1223.51 147.637   1
  -3  21  -3 1135.24 129.888   1
   3 -21   3 1214.25 167.562   1
   3 -21  -3 1128.80 155.160   1
   3  21  -3 1125.77 148.640   1
  -3  21  -3 1460.96 168.280   1
  -3 -21  -3 778.083 156.927   1
  -3 -21   3 757.185 167.770   1
  -3  21   3 1179.29 149.678   1
   3  21  -3 1065.76 140.686   1
   3 -21   3 1241.14 162.721   1
  -3 -21  -3 1116.53 150.876   1
   3 -21   5 4356.29 266.888   1
  -3 -21   5 5005.15 253.196   1
   3  21   5 3966.94 230.100   1
   3  21  -5 3736.17 252.453   1
   3 -21  -5 4408.81 240.969   1
   3 -21   5 4176.48 265.989   1
  -3  21  -5 4108.12 236.164   1
  -3  21   5 4616.94 217.573   1
  -3 -21  -5 4156.38 253.188   1
  -3 -21   5 3373.38 268.948   1
  -3  21  -5 4482.01 268.474   1
   3  21   5 4449.82 226.010   1
   3  21  -5 3889.40 247.823   1
  -3  21   5 4271.15 238.272   1
   3  21  -7 1411.23 162.404   1
  -3  21   7 1357.78 135.062   1
  -3  21  -7 1581.75 182.330   1
  -3 -21  -7 968.072 181.368   1
  -3 -21   7 1261.16 154.571   1
   3  21  -7 1437.07 175.891   1
   3 -21  -7 1466.17 135.842   1
   3 -21   7 1473.24 182.305   1
  -3  21   7 1253.80 101.647   1
  -3  21  -7 1335.89 145.164   1
   3  21   7 1530.79 120.916   1
   3 -21   7 1611.43 180.991   1
   3 -21  -9-145.573 149.046   1
  -3  21   9 142.421 64.4313   1
   3  21  -9 92.8161 135.474   1
  -3 -21  -9 468.424 204.263   1
  -3 -21   9 28.9733 175.166   1
  -3  21  -9-161.775 165.608   1
  -3  21   9 7.06063 96.7688   1
  -3 -21  -9-95.1063 133.773   1
  -3 -21   9 62.5291 132.858   1
   3  21   9 143.126 106.387   1
   3  21  -9 136.909 146.371   1
   3 -21   9 196.892 158.925   1
  -3  21  -9-52.6730 124.716   1
   3  21   9 140.508 90.9029   1
   3 -21   9 300.780 159.434   1
   3 -21 -11-82.4363 184.332   1
  -3 -21 -11 483.352 255.126   1
  -3 -21 -11 202.075 128.288   1
  -3  21 -11 291.060 172.593   1
  -3 -21  11 328.177 188.357   1
  -3  21  11 294.210 86.4660   1
   3 -21 -11 246.178 64.8428   1
   3  21  11 162.167 99.1752   1
  -3 -21  11 299.333 138.770   1
   3  21  11 382.923 91.2767   1
   3 -21  11 461.295 172.064   1
   3  21 -11 112.634 156.057   1
  -3  21 -11 147.328 132.185   1
  -3  21  11 255.954 59.0821   1
   3 -21  11 358.714 174.645   1
   3  21 -11 310.200 146.490   1
   3  21  13 3346.39 194.077   1
  -3  21 -13 3847.49 270.578   1
  -3 -21  13 4304.17 283.719   1
   3  21 -13 3452.10 250.951   1
   3 -21  13 3139.69 262.551   1
   3  21  13 3789.24 185.132   1
  -3  21 -13 3493.81 229.431   1
   3  21 -13 3629.57 245.366   1
  -3 -21 -13 3170.10 209.329   1
  -3  21  13 3242.22 155.930   1
  -3  21  13 3171.21 161.714   1
   3 -21  13 3979.89 275.079   1
  -3 -21 -15 1973.23 368.449   1
   3  21 -15 2639.43 221.866   1
  -3 -21 -15 2601.37 180.322   1
   3  21  15 3018.13 156.722   1
   3 -21  15 2567.46 239.420   1
  -3 -21  15 2710.49 214.395   1
   3  21 -15 2321.45 229.279   1
  -3  21 -15 2797.37 208.884   1
  -3  21 -15 2805.77 240.511   1
  -3 -21  15 2241.68 250.782   1
   3 -21  15 3210.34 250.051   1
   3  21  15 2239.56 171.790   1
   3  21  17 166.980 101.956   1
   3 -21  17 599.956 187.822   1
   3  21  17 311.298 88.5794   1
   3 -21  17 170.213 184.867   1
   3  21 -17 239.025 178.172   1
  -3  21 -17 298.702 146.512   1
   3  21 -17 483.618 164.089   1
  -3 -21 -17 754.556 252.941   1
  -3  21 -17 472.686 183.127   1
  -3 -21  17 577.254 204.389   1
  -3 -21 -17 70.0477 116.651   1
   3  21  19 100.897 85.5280   1
   3  21 -19 71.2580 177.024   1
  -3  21 -19-50.4717 148.592   1
   3  21  19-143.540 91.4992   1
  -3 -21 -19-158.230 113.413   1
   3  21 -19-28.7762 166.326   1
   3 -21  19 211.573 194.449   1
  -3  21 -19-300.008 188.726   1
  -3 -21  19-80.9219 202.011   1
  -3 -21  21 402.042 169.843   1
   3  21  21 192.851 88.1130   1
   3  21 -21 301.920 187.758   1
  -3  21 -21 24.2295 153.244   1
   3  21  21 136.119 84.0605   1
   3  21 -21 128.614 168.704   1
  -3 -21 -21 119.128 108.858   1
  -3  21 -21 164.586 190.939   1
   3 -21  21 344.631 202.232   1
   3 -21  23 2096.36 244.461   1
  -3 -21  23 1885.35 216.015   1
  -3  21 -23 2580.64 209.766   1
   3  21  23 2028.00 126.169   1
  -3  21 -23 1445.24 228.691   1
  -3 -21  23 2011.31 263.141   1
  -3 -21 -23 1846.41 139.927   1
   3  21 -23 1595.48 220.218   1
   3 -21  23 2238.10 253.379   1
   3  21  23 1954.45 136.600   1
  -3 -21  25 483.861 194.281   1
   3 -21  25 741.702 215.463   1
   3  21  25 651.836 99.6955   1
  -3  21 -25 644.948 210.274   1
   3  21 -25 593.996 192.195   1
  -3 -21 -25 469.905 92.6081   1
   3 -21  25 732.089 222.147   1
  -3 -21  25 692.658 243.556   1
  -3 -21 -25 367.261 102.662   1
   3  21  25 669.066 115.987   1
  -3 -23   1 26.6434 136.567   1
   3 -23  -1-127.897 155.287   1
   3 -23   1 35.6580 162.044   1
   3  23   1 268.328 134.056   1
   3  23  -1-141.384 138.813   1
  -3  23  -1 66.0990 113.246   1
  -3  23  -1 27.2692 153.462   1
  -3 -23  -1-29.1156 162.119   1
  -3 -23   1-105.460 166.350   1
  -3  23   1-25.0955 147.783   1
   3  23  -1 77.9198 121.251   1
   3  23   1 81.0677 112.880   1
   3 -23   1 138.703 155.216   1
  -3 -23  -1 147.030 143.288   1
   3 -23  -3 798.234 158.323   1
   3  23  -3 449.715 149.993   1
   3  23   3 622.471 140.233   1
   3 -23   3 520.870 172.275   1
  -3  23  -3 429.718 128.662   1
  -3 -23   3 629.298 179.478   1
  -3  23   3 614.905 147.957   1
  -3 -23  -3 583.258 168.431   1
  -3  23  -3 808.785 173.960   1
   3  23  -3 646.093 141.998   1
   3 -23   3 685.054 173.804   1
  -3 -23  -3 652.842 156.454   1
  -3 -23  -5 1255.77 180.341   1
   3 -23  -5 1644.13 163.585   1
  -3 -23   5 1459.87 169.996   1
   3  23  -5 846.501 169.591   1
   3 -23   5 1172.02 193.269   1
  -3  23  -5 1306.80 152.150   1
  -3  23   5 1331.22 125.525   1
  -3 -23   5 1441.18 206.449   1
  -3  23   5 1187.29 154.820   1
  -3  23  -5 1441.85 200.218   1
   3  23  -5 1354.58 167.501   1
   3 -23   5 1448.58 192.260   1
   3  23   5 1613.24 140.733   1
  -3 -23  -7 1824.94 199.584   1
  -3 -23   7 1973.98 182.262   1
   3  23   7 1689.72 141.032   1
   3 -23   7 1224.19 200.966   1
   3  23  -7 1275.58 185.909   1
  -3  23  -7 1571.18 164.012   1
  -3  23   7 1459.87 117.240   1
  -3 -23   7 1409.99 214.608   1
  -3  23  -7 1572.15 206.592   1
  -3  23   7 1670.30 150.724   1
   3  23  -7 1415.72 177.789   1
   3 -23   7 1567.55 204.036   1
   3 -23  -9-29.7481 149.934   1
   3  23  -9 98.0505 147.898   1
  -3  23   9 30.4352 104.849   1
  -3 -23  -9-147.050 155.987   1
  -3 -23   9 106.544 193.204   1
  -3  23  -9-77.8885 182.041   1
  -3 -23  -9 123.374 198.127   1
  -3 -23   9-268.374 150.643   1
   3 -23  -9 109.077 97.0897   1
   3  23   9 81.5770 117.461   1
   3 -23   9-337.438 180.744   1
   3  23  -9-53.1732 159.314   1
  -3  23  -9 86.8456 135.908   1
  -3  23   9 72.4783 72.2083   1
   3  23   9 59.0444 99.0875   1
   3 -23   9-77.5200 176.178   1
   3 -23 -11 2.92291 199.211   1
  -3  23 -11 726.404 205.567   1
  -3 -23 -11 564.294 156.311   1
  -3 -23  11 794.640 213.804   1
   3 -23 -11 631.248 81.2466   1
  -3 -23  11 714.360 163.096   1
   3  23  11 701.339 118.402   1
   3 -23  11 699.193 201.422   1
   3  23 -11 397.133 179.141   1
  -3  23 -11 566.795 158.966   1
  -3  23  11 547.310 74.1351   1
  -3  23  11 675.914 102.123   1
   3  23 -11 778.346 171.771   1
   3  23  11 887.526 109.084   1
   3 -23  11 725.570 202.203   1
   3 -23  13 1745.06 227.747   1
  -3 -23 -13 1721.85 370.730   1
   3  23  13 1833.01 142.116   1
  -3 -23  13 1590.12 192.975   1
   3  23  13 1720.46 138.597   1
   3 -23  13 1319.51 221.766   1
   3  23 -13 1130.72 201.007   1
  -3  23 -13 1652.78 185.380   1
  -3  23  13 1583.05 95.6787   1
   3  23 -13 1735.40 201.381   1
  -3  23  13 1623.37 109.307   1
  -3  23 -13 1465.90 228.408   1
  -3 -23  13 1481.06 236.693   1
  -3 -23 -13 1076.87 171.364   1
   3  23 -15 956.435 183.414   1
   3  23  15 540.049 126.309   1
   3  23  15 719.760 109.856   1
  -3 -23  15 676.009 173.724   1
   3 -23  15 713.936 204.485   1
   3  23 -15 1102.44 194.134   1
  -3  23 -15 681.674 162.776   1
  -3 -23 -15 260.881 383.948   1
  -3 -23 -15 661.843 148.483   1
  -3 -23  15 340.756 217.489   1
  -3  23 -15 641.966 203.251   1
   3 -23  15 854.772 209.898   1
   3  23  17 503.166 119.817   1
   3 -23  17 629.493 213.637   1
  -3 -23  17 453.302 178.220   1
   3  23  17 742.104 103.855   1
   3  23 -17 837.800 192.149   1
   3 -23  17 451.234 200.179   1
  -3  23 -17 776.989 167.912   1
   3  23 -17 609.084 188.371   1
  -3 -23 -17 609.947 327.543   1
  -3 -23 -17 575.892 140.468   1
  -3 -23  17 376.265 214.142   1
  -3  23 -17 877.234 209.759   1
   3 -23  19 88.9387 203.149   1
   3  23  19 63.7520 87.6231   1
   3 -23  19 313.132 197.052   1
   3  23 -19-39.6163 190.158   1
  -3  23 -19-164.193 161.024   1
   3  23 -19-67.7201 179.530   1
   3  23  19-67.6210 104.573   1
  -3 -23 -19 71.5378 186.668   1
  -3 -23 -19-81.3327 125.446   1
  -3  23 -19 208.049 199.434   1
  -3 -23  19-18.8784 223.630   1
  -3 -23  21 393.138 184.239   1
   3  23  21 301.268 89.7333   1
   3  23 -21 490.764 200.988   1
  -3  23 -21 289.095 168.625   1
  -3 -23 -21 346.625 117.675   1
  -3 -23  21 188.783 232.077   1
  -3  23 -21 275.330 204.986   1
   3  23 -21 138.397 186.870   1
   3 -23  21 533.757 221.892   1
   3  23  21 342.521 97.7404   1
   3  23  23 385.254 89.7161   1
  -3 -23  23 519.323 192.600   1
   3 -23  23 265.479 219.654   1
  -3  23 -23 303.977 173.937   1
  -3  23 -23 235.194 210.599   1
   3  23 -23 21.8245 195.636   1
   3  23  23 304.740 88.7489   1
   3 -23  23 366.642 226.005   1
  -3 -23  23 459.616 253.819   1
   3 -25  -1-62.0252 176.202   1
   3  25   1 87.4917 147.878   1
   3  25  -1 49.2590 150.478   1
   3 -25   1 292.195 182.288   1
  -3  25  -1 312.378 132.299   1
  -3 -25   1 228.325 158.127   1
  -3 -25  -1 205.366 160.768   1
  -3 -25  -1-162.000 186.570   1
  -3 -25   1 149.912 188.198   1
  -3  25   1-127.595 166.775   1
  -3  25  -1 135.396 179.537   1
   3 -25   1 44.9886 185.899   1
   3  25  -1 259.857 137.922   1
   3  25   1 207.394 128.598   1
  -3 -25   3 422.187 157.883   1
   3  25  -3 345.470 160.574   1
   3 -25   3 442.986 188.564   1
   3  25   3 132.698 146.225   1
  -3  25   3 295.269 113.761   1
  -3  25  -3 243.110 135.308   1
  -3 -25  -3 429.844 167.214   1
  -3 -25  -3 463.676 183.238   1
  -3  25   3 320.552 157.882   1
  -3 -25   3 161.748 194.368   1
  -3  25  -3 140.411 183.406   1
   3 -25   3 640.940 191.580   1
   3  25  -3 300.549 151.244   1
   3  25  -5 627.726 163.402   1
  -3 -25   5 828.281 176.885   1
   3  25  -5 574.990 174.615   1
   3 -25   5 762.923 201.656   1
  -3  25   5 851.707 118.831   1
  -3  25  -5 643.055 151.860   1
  -3 -25  -5 880.226 179.763   1
  -3  25  -5 694.034 200.590   1
  -3 -25   5 484.068 210.471   1
  -3  25   5 806.569 153.332   1
   3 -25   5 449.855 199.443   1
   3  25   5 965.347 138.277   1
   3  25  -7 435.311 163.656   1
  -3 -25   7 421.986 166.264   1
   3  25  -7 419.472 170.926   1
   3  25   7 304.207 135.483   1
   3 -25   7 370.907 194.598   1
  -3  25  -7 335.611 147.625   1
  -3  25   7 326.042 96.6544   1
  -3 -25  -7 505.373 188.795   1
   3 -25   7 161.908 193.898   1
  -3  25  -7 462.851 203.069   1
  -3  25   7 445.273 134.597   1
  -3 -25   7 439.590 210.483   1
   3  25   7 415.628 119.054   1
  -3 -25   9 209.342 210.433   1
  -3  25  -9-124.550 200.573   1
  -3 -25  -9-217.046 170.393   1
   3 -25   9-27.0443 194.252   1
   3 -25  -9 48.9031 104.974   1
  -3 -25   9-65.5780 162.186   1
   3  25   9 28.0632 125.396   1
   3  25  -9 147.347 173.533   1
   3 -25   9 469.426 204.887   1
  -3  25  -9-21.3512 150.033   1
  -3  25   9 103.998 80.6478   1
   3  25   9 207.508 109.455   1
   3  25  -9 65.6936 163.408   1
  -3  25   9-82.3774 116.413   1
   3 -25 -11 549.341 221.152   1
  -3 -25  11 330.132 217.087   1
  -3  25 -11 487.294 211.635   1
  -3 -25 -11 280.588 168.162   1
   3 -25 -11 470.872 89.9119   1
  -3 -25  11 234.010 169.997   1
   3  25  11 306.835 123.370   1
   3  25 -11 256.910 183.868   1
   3 -25  11 393.457 208.004   1
  -3  25 -11 665.125 161.853   1
  -3  25  11 297.786 74.8022   1
   3  25 -11 553.297 178.790   1
  -3  25  11 278.661 107.844   1
   3  25  11 428.194 113.661   1
   3 -25  11 594.552 209.421   1
  -3 -25 -13 388.388 365.669   1
  -3  25 -13 599.532 214.004   1
  -3 -25 -13 536.885 168.173   1
  -3 -25  13 723.019 227.930   1
   3  25  13 341.297 120.052   1
  -3 -25  13 708.847 184.282   1
   3  25 -13 610.889 190.766   1
   3 -25  13 517.466 215.245   1
  -3  25 -13 747.400 166.225   1
  -3  25  13 382.421 73.3414   1
  -3  25  13 745.288 95.5944   1
   3  25 -13 648.795 187.041   1
   3  25  13 499.791 121.768   1
   3 -25  13 809.464 216.084   1
   3 -25  15 846.244 225.252   1
  -3  25  15 641.358 68.8282   1
   3  25 -15 1067.60 204.259   1
  -3 -25 -15 851.979 462.590   1
  -3 -25  15 570.688 236.994   1
  -3  25 -15 1170.49 230.356   1
  -3 -25 -15 903.391 168.012   1
  -3 -25  15 1223.58 196.282   1
   3  25  15 1027.02 125.523   1
   3  25 -15 610.966 199.466   1
   3 -25  15 863.334 223.738   1
  -3  25 -15 1238.03 179.774   1
  -3  25  15 651.843 59.7722   1
   3  25  15 867.312 141.299   1
  -3 -25  17 86.1327 234.457   1
  -3  25 -17 314.410 213.319   1
  -3 -25 -17 308.412 151.441   1
   3  25  17 65.6889 105.998   1
  -3 -25  17 103.670 178.525   1
   3  25 -17 692.010 201.526   1
   3 -25  17 380.237 218.315   1
  -3  25 -17 267.459 166.884   1
  -3 -25 -17 273.188 431.756   1
   3  25 -17 307.371 191.913   1
   3 -25  17 237.537 220.874   1
   3  25  17 231.238 127.597   1
  -3  25 -19-117.262 219.852   1
  -3 -25 -19 48.0507 137.387   1
   3  25  19 70.9457 98.6770   1
   3  25 -19-36.2455 201.428   1
   3 -25  19 491.016 223.684   1
  -3  25 -19 202.758 173.168   1
  -3 -25 -19-213.631 243.311   1
   3  25 -19-373.363 206.025   1
   3  25  19 143.695 121.278   1
   3 -25  19 322.749 229.585   1
  -3 -25  19-280.663 244.515   1
   3 -27  -1-216.611 185.615   1
   3 -27   1 55.3651 191.480   1
   3  27   1-47.1198 160.837   1
   3  27  -1 206.615 167.680   1
  -3 -27   1-32.6931 175.696   1
  -3 -27  -1 64.7023 179.262   1
  -3  27   1 220.174 175.866   1
  -3  27  -1-95.8012 187.541   1
  -3 -27  -1 37.6542 205.587   1
  -3 -27   1-223.914 212.345   1
   3 -27   1-192.300 202.117   1
   3  27  -1 124.890 153.569   1
   3  27   1-38.2961 145.220   1
   3 -27  -3 400.451 182.404   1
  -3 -27   3 634.826 182.829   1
   3  27  -3 229.272 175.255   1
   3 -27   3 309.758 204.308   1
  -3  27   3 506.773 123.377   1
  -3  27  -3 483.590 145.360   1
  -3 -27  -3 370.748 183.950   1
  -3  27  -3 573.346 208.786   1
  -3 -27  -3 483.834 208.500   1
  -3  27   3 277.920 166.105   1
  -3 -27   3 439.714 222.203   1
   3 -27   3 440.245 212.637   1
   3  27  -3 790.746 173.183   1
   3  27  -5 146.081 170.918   1
  -3 -27   5 347.376 182.986   1
   3  27   5 142.672 151.413   1
   3  27  -5 559.693 182.769   1
   3 -27   5 278.518 202.512   1
  -3  27  -5 292.850 147.826   1
  -3  27   5 336.044 118.447   1
  -3 -27  -5 399.039 187.510   1
  -3 -27   5 11.9556 223.076   1
  -3  27  -5 291.798 209.065   1
  -3  27   5 395.772 154.483   1
  -3 -27  -5 994.264 204.608   1
   3 -27   5 285.655 212.017   1
   3  27   5 320.759 138.026   1
   3  27  -7 435.955 181.877   1
   3 -27  -7 631.390 145.547   1
  -3 -27   7 554.908 190.566   1
   3  27  -7 105.305 184.221   1
   3 -27   7 280.690 211.384   1
   3  27   7 190.944 146.264   1
  -3  27  -7 121.293 160.289   1
  -3  27   7 284.701 100.078   1
  -3 -27  -7 143.235 193.359   1
  -3  27  -7 226.665 222.597   1
  -3 -27   7 395.919 232.296   1
  -3  27   7 325.693 144.908   1
   3 -27   7 280.311 224.865   1
   3  27   7 196.317 129.111   1
   3 -27   9 133.406 222.427   1
  -3 -27  -9 294.757 197.207   1
  -3  27  -9 206.339 226.177   1
  -3 -27   9-184.772 231.633   1
  -3 -27   9 192.901 186.139   1
   3 -27   9 515.077 222.421   1
   3  27  -9-13.7129 190.368   1
   3  27   9 55.4451 136.773   1
  -3  27   9 41.8426 86.6374   1
  -3  27  -9 11.2796 159.874   1
   3  27   9 187.511 120.117   1
  -3  27   9 187.138 126.390   1
   3  27  -9-92.5099 188.322   1
   3 -27  11-87.4622 224.386   1
   3 -27 -11-625.653 256.755   1
  -3 -27 -11 289.541 285.639   1
   3 -27 -11 187.184 101.624   1
  -3 -27  11 91.9986 184.904   1
   3 -27  11 503.443 222.893   1
   3  27  11 109.154 130.582   1
   3  27 -11-178.722 193.739   1
  -3  27 -11-118.321 164.925   1
  -3  27  11 112.899 77.2422   1
   3  27 -11 26.7739 188.845   1
  -3  27  11 178.492 114.186   1
   3  27  11 158.108 119.815   1
  -3 -27  11 165.125 239.222   1
  -3  27 -11 307.588 227.956   1
  -3 -27 -11 100.174 192.475   1
  -3 -27 -13 199.010 390.945   1
  -3 -27  13 1036.69 255.752   1
  -3  27 -13 303.345 236.784   1
  -3 -27 -13 753.053 193.448   1
  -3 -27  13 618.420 199.096   1
   3  27 -13 523.306 200.854   1
   3 -27  13 700.978 232.053   1
   3  27  13 288.814 131.986   1
  -3  27 -13 709.964 179.622   1
  -3  27  13 373.591 78.4958   1
  -3  27  13 682.359 106.636   1
   3  27 -13 675.290 202.318   1
   3  27  13 626.985 133.199   1
   3 -27  13 520.503 241.829   1
  -3 -27 -15 708.853 527.341   1
   3 -27  15 332.415 234.327   1
  -3 -27  15 482.001 200.284   1
   3  27 -15 441.462 205.486   1
   3  27  15 330.495 123.413   1
   3 -27  15 165.914 227.867   1
  -3  27 -15 267.097 173.978   1
  -3  27 -15 396.322 242.886   1
  -3 -27 -15 214.403 180.259   1
  -3 -27  15 704.049 257.711   1
   3  27 -15 455.779 207.516   1
  -3  27  15 255.687 66.7628   1
  -3  27  15 224.796 72.1785   1
  -3 -29  -1-106.210 209.510   1
  -3 -29   1 131.706 213.868   1
   3  29  -1-209.686 196.553   1
  -3  29   1 125.696 130.581   1
   3 -29   1-450.866 216.312   1
   3 -29  -1-72.8266 204.994   1
   3 -29   1-154.532 223.665   1
   3  29  -1 159.651 178.379   1
  -3 -29  -1-251.412 243.282   1
  -3 -29   1-254.979 244.989   1
  -3 -29  -3 382.348 208.545   1
   3  29  -3 130.960 192.925   1
  -3  29   3-50.3961 122.791   1
  -3  29  -3 130.462 148.285   1
   3 -29   3 136.588 219.558   1
  -3 -29   3 109.503 205.617   1
   3 -29   3-121.358 230.247   1
   3  29  -3 232.304 182.598   1
  -3 -29  -3 540.649 235.345   1
  -3 -29   3 445.314 251.847   1
  -3 -29  -5 627.938 209.192   1
  -3 -29   5 604.128 211.119   1
   3 -29  -5 509.663 177.040   1
   3 -29   5 516.161 230.418   1
  -3  29   5 485.240 127.727   1
  -3  29  -5 305.976 162.223   1
   3  29   5 574.731 171.326   1
   3  29  -5 176.907 194.106   1
   3 -29   5 19.0400 232.854   1
   3  29  -5 233.851 195.026   1
  -3 -29   5 495.091 255.729   1
  -3 -29  -5 779.060 237.061   1
   3 -29   7 164.306 228.750   1
   3 -29  -7 521.152 155.596   1
  -3 -29   7 643.743 216.740   1
   3  29   7 225.142 158.577   1
   3  29  -7 251.576 199.819   1
  -3  29   7 134.539 103.380   1
  -3  29  -7 264.846 163.896   1
   3  29  -7 129.940 199.240   1
   3 -29   7 124.571 241.884   1
  -3 -29  -7-114.300 223.762   1
  -3 -29   7 269.078 257.188   1
   4   0   0 48725.0 2021.44   1
  -4   0   0 51561.5 2029.15   1
  -4   0   0 47680.3 2000.34   1
   4   0   0 49782.1 2000.78   1
   4   0  -2 115.740 60.7112   1
   4   0   2 54.1716 75.8889   1
  -4   0   2-2.92403 65.8625   1
  -4   0  -2-80.4752 77.3379   1
  -4   0   2 3.70118 28.0339   1
   4   0   2-12.4712 28.4736   1
   4   0  -2-1.38260 30.5620   1
  -4   0  -2 31.7429 30.8145   1
   4   0  -4 19629.5 815.881   1
  -4   0  -4 21121.0 845.941   1
   4   0   4 20019.0 847.196   1
  -4   0  -4 19320.8 816.340   1
   4   0   4 19693.3 815.469   1
  -4   0   4 20072.7 831.171   1
   4   0  -4 19645.0 824.447   1
  -4   0   4 20108.7 815.101   1
  -4   0   6 295.246 37.4798   1
   4   0  -6 51.9968 31.3445   1
   4   0  -6 193.549 48.1969   1
   4   0   6-21.0371 30.5444   1
   4   0   6 10.1571 82.0948   1
  -4   0  -6 69.0764 72.5278   1
  -4   0  -6 59.5660 32.5198   1
  -4   0   6 222.734 60.1320   1
  -4   0  -8 20015.5 950.995   1
   4   0   8 21459.9 951.233   1
  -4   0   8 28717.2 957.218   1
   4   0  -8 22573.1 951.634   1
   4   0  -8 27106.1 958.525   1
   4   0   8 20699.4 974.611   1
  -4   0  -8 22733.0 967.811   1
   4   0 -10 266.462 55.1120   1
  -4   0  10 547.938 68.3316   1
  -4   0 -10-28.5927 50.5099   1
   4   0  10 23.3406 106.312   1
   4   0 -10 358.087 63.1913   1
   4   0 -12 25235.8 977.179   1
   4   0 -12 25052.6 973.934   1
  -4   0  12 25359.8 978.336   1
  -4   0 -12 20378.8 970.418   1
   4   0  12 20510.4 986.978   1
  -4   0  12 25120.4 977.546   1
   4   0  14-33.3829 66.6244   1
  -4   0 -14-11.3797 86.5715   1
   4   0 -14 139.586 61.1705   1
  -4   0  14-23.4169 74.9087   1
  -4   0 -14-68.8431 59.9544   1
   4   0 -14 60.7754 74.4194   1
  -4   0  14-35.0420 67.1897   1
   4   0 -16 33295.8 1382.51   1
   4   0  16 35521.3 1387.98   1
  -4   0 -16 33792.9 1382.29   1
  -4   0  16 32785.1 1384.08   1
  -4   0 -16 34214.9 1392.33   1
   4   0 -16 33245.3 1388.82   1
  -4   0  16 32747.1 1387.74   1
   4   0  18 118.954 76.5520   1
  -4   0  18-2.43966 86.6104   1
  -4   0 -18 129.823 88.1759   1
   4   0 -18 18.2529 69.2237   1
  -4   0  18 94.2411 75.3032   1
  -4   0  20 29585.8 1243.86   1
  -4   0 -20 30636.3 1240.29   1
   4   0  20 29990.1 1243.45   1
  -4   0 -20 31200.6 1249.20   1
   4   0 -20 29834.0 1240.55   1
  -4   0  20 28622.2 1247.10   1
   4   0 -20 29689.8 1250.51   1
  -4   0  22-2.73952 94.0711   1
   4   0 -22 38.7427 115.371   1
   4   0  22-125.751 99.3044   1
  -4   0 -22 17.8858 103.173   1
   4   0 -22 224.571 86.0037   1
  -4   0 -22 32.5811 77.3631   1
  -4   0  22 23.3696 107.221   1
  -4   0  24 21.3896 110.051   1
   4   0 -24 67.9169 134.587   1
   4   0  24-3.05164 109.107   1
  -4   0 -24 12.8411 119.603   1
   4   0 -24 35.9942 96.3072   1
  -4   0 -24 134.216 90.9248   1
  -4   0  24 113.923 121.620   1
  -4   0  26 104.898 124.677   1
   4   0 -26 167.389 147.084   1
   4   0  26 141.817 124.548   1
  -4   0 -26 120.157 132.125   1
   4   0 -26-83.4724 109.396   1
  -4   0 -26 179.714 104.155   1
  -4   0  26-106.337 137.245   1
  -4   0  28 6552.44 305.268   1
   4   0 -28 4988.39 314.803   1
   4   0  28 4942.60 299.220   1
  -4   0 -28 4712.87 277.808   1
   4   0 -28 6333.22 286.573   1
  -4   0  28 5115.86 301.940   1
  -4   0 -28 4805.51 295.883   1
  -4   0  30 41.2162 152.100   1
   4   0 -30 125.026 174.687   1
   4   0  30 84.3791 153.528   1
   4   0 -30-25.6082 126.295   1
  -4   0  30-45.9726 156.669   1
  -4   0 -30 34.8542 125.455   1
  -4   0 -30-48.8034 162.586   1
   4   0 -32 306.336 191.705   1
   4   0  32 475.057 177.453   1
  -4   0 -32 489.983 177.374   1
  -4   0  32 339.890 173.534   1
   4   0 -32 540.105 143.785   1
  -4   0 -32 300.434 142.718   1
  -4   0  32 596.705 177.525   1
   4   0  34 10.3615 185.857   1
   4   0 -34 301.679 207.014   1
  -4   0 -34 64.0689 186.506   1
  -4   0  34 60.4568 184.286   1
   4   0 -34 18.2289 147.259   1
  -4   0  34 296.430 187.563   1
  -4   0 -34-63.7126 151.094   1
   4   0  36 1933.44 268.126   1
  -4   0 -36 2712.04 259.928   1
  -4   0  36 2273.73 247.980   1
  -4   0  36 2823.50 259.604   1
   4   0 -36 2833.79 221.071   1
  -4   0 -36 2504.69 231.969   1
   4   0 -36 1984.75 270.643   1
  -4  -2   0-119.470 72.6547   1
   4  -2   0 32.1780 72.6195   1
  -4   2   0 119.970 76.7263   1
  -4  -2   0-9.02257 26.8264   1
   4  -2   0-7.94633 24.9641   1
   4   2   0-4.29486 31.8032   1
  -4   2   0 17.7143 27.5395   1
   4   2   0-25.9931 55.4405   1
  -4  -2  -2 40750.0 1611.52   1
   4  -2  -2 39535.3 1600.12   1
   4  -2   2 38206.6 1604.76   1
  -4   2  -2 42148.3 1605.75   1
  -4   2   2 38425.4 1604.54   1
   4   2   2 40271.8 1605.76   1
  -4   2  -2 38108.8 1577.40   1
   4  -2   2 39164.4 1576.40   1
  -4  -2   2 40069.7 1578.69   1
   4   2  -2 36210.8 1586.98   1
  -4  -2   2 37621.2 1593.98   1
  -4   2   2 37320.7 1579.38   1
   4   2  -2 37758.6 1578.20   1
  -4  -2  -2 38222.0 1581.17   1
   4  -2  -2 39499.7 1578.55   1
   4   2   2 38903.9 1581.65   1
   4   2  -4 941.112 65.3015   1
  -4  -2   4 926.807 55.5801   1
   4   2  -4 878.675 54.7264   1
  -4   2  -4 972.323 89.1857   1
   4  -2   4 930.197 93.0095   1
  -4   2  -4 806.859 53.1839   1
   4  -2   4 792.041 52.3899   1
   4   2   4 843.816 57.4475   1
  -4  -2  -4 913.170 62.2245   1
   4  -2  -4 877.700 58.6067   1
  -4   2   4 803.618 53.6181   1
   4   2   4 868.006 103.332   1
  -4   2   4 728.710 88.3239   1
  -4  -2  -4 829.405 105.524   1
   4  -2  -4 860.876 75.9933   1
  -4  -2   4 881.267 71.5837   1
   4   2  -6 6614.44 275.628   1
  -4  -2   6 6071.38 278.721   1
   4   2   6 6475.23 311.617   1
   4  -2   6 5866.87 293.352   1
  -4  -2  -6 6435.88 306.180   1
  -4  -2  -6 6603.51 273.824   1
   4   2   6 6319.52 270.580   1
  -4   2  -6 6098.87 268.764   1
  -4  -2   6 6028.77 271.328   1
  -4   2   6 6228.40 267.536   1
   4   2  -6 6095.45 270.251   1
   4  -2   6 6464.59 269.569   1
   4  -2  -6 6179.47 269.612   1
   4  -2  -6 6417.48 277.251   1
   4  -2  -8 84.9476 47.3898   1
  -4  -2   8 38.4874 54.8168   1
   4   2  -8 53.1196 47.7808   1
  -4   2   8 67.6820 38.7319   1
   4  -2  -8 93.0933 37.6482   1
  -4  -2   8 20.3825 46.9245   1
   4   2  -8 106.028 42.8691   1
   4  -2   8 104.808 41.3291   1
   4   2   8 144.148 41.0518   1
  -4   2  -8 79.8464 40.9425   1
  -4  -2  -8 43.9817 42.7661   1
  -4  -2  -8 131.112 95.3941   1
   4  -2   8 174.651 78.1744   1
   4   2   8 91.4120 111.180   1
  -4  -2 -10 48353.1 1811.62   1
   4   2  10 42365.8 1820.91   1
   4  -2  10 43597.7 1807.86   1
  -4  -2 -10 44518.7 1793.98   1
  -4   2 -10 42749.1 1792.82   1
  -4  -2  10 44393.0 1798.84   1
  -4   2  10 43113.9 1791.64   1
   4  -2 -10 43112.6 1790.40   1
   4   2 -10 44187.9 1795.58   1
   4  -2  10 44238.0 1794.39   1
  -4   2 -10 45807.0 1804.51   1
   4   2 -10 44498.1 1797.69   1
   4  -2 -10 43065.9 1792.68   1
   4   2 -12 59.7228 75.7501   1
   4  -2 -12-13.1691 61.7176   1
  -4  -2  12 129.872 72.6029   1
   4  -2 -12 99.8041 53.9835   1
  -4  -2  12 191.247 78.6514   1
   4   2 -12 76.1375 62.6166   1
  -4   2  12-23.7626 63.0050   1
  -4   2 -12 87.3852 58.6772   1
   4   2  12 84.6866 56.7995   1
  -4  -2 -12 102.341 60.1645   1
   4   2  12 77.0830 132.888   1
  -4   2 -12 2.20529 85.0432   1
  -4  -2  14 19.5420 70.1594   1
   4   2 -14-15.1776 80.5368   1
   4  -2 -14 71.4470 69.9800   1
   4   2  14-96.2600 125.727   1
   4   2  14 68.7160 59.5760   1
  -4  -2 -14 4.77741 58.4455   1
  -4   2 -14 112.586 60.4515   1
   4   2 -14 48.6239 66.4721   1
  -4   2  14 56.6963 70.7090   1
   4  -2 -14 85.5579 56.7104   1
   4  -2  14 46.2836 71.6135   1
  -4  -2  14 41.9889 81.2572   1
  -4  -2 -14 95.5390 87.8006   1
  -4   2 -14 134.347 85.9272   1
  -4   2 -16 310.840 88.3520   1
  -4  -2 -16 434.075 92.9569   1
  -4  -2  16 262.590 77.5465   1
   4   2 -16 498.442 91.7023   1
   4  -2  16 242.619 76.0577   1
   4   2  16 388.133 70.4570   1
   4  -2 -16 375.788 64.4690   1
   4   2 -16 305.767 72.2209   1
  -4   2 -16 481.234 68.9692   1
  -4  -2 -16 408.762 69.1092   1
   4   2  16 429.117 118.873   1
  -4  -2  16 396.632 92.3782   1
  -4   2  16 294.256 80.4462   1
  -4  -2  18 37932.0 1613.92   1
  -4   2  18 37602.1 1608.50   1
   4  -2 -18 38382.2 1614.29   1
   4  -2 -18 37583.7 1605.35   1
  -4   2 -18 39968.5 1609.81   1
   4  -2  18 39695.4 1614.08   1
   4   2  18 43594.1 1614.92   1
  -4   2  18 38295.5 1612.07   1
   4   2 -18 38947.2 1612.31   1
  -4  -2  18 37038.1 1617.41   1
   4   2  18 39544.8 1626.28   1
  -4  -2 -18 41600.3 1617.97   1
  -4   2 -18 40365.9 1619.17   1
  -4   2  20 42.3155 78.1739   1
  -4  -2  20 114.368 90.6106   1
   4   2 -20 113.513 105.000   1
   4  -2 -20-44.7335 95.2026   1
   4  -2  20 36.6368 87.0002   1
   4   2  20 101.746 78.5946   1
  -4   2  20 76.1408 94.9044   1
  -4  -2  20-17.6179 102.513   1
   4  -2 -20-1.98642 72.7436   1
   4   2 -20 33.4571 80.2318   1
  -4  -2 -20 124.834 70.4369   1
  -4  -2 -20 34.2319 91.3374   1
  -4   2 -20 2.87382 94.2458   1
  -4   2  22 6408.55 321.378   1
   4   2 -22 6249.39 313.114   1
  -4   2  22 6507.72 314.163   1
   4   2 -22 6485.76 333.086   1
  -4  -2  22 6136.51 319.773   1
   4  -2 -22 6228.93 325.825   1
   4  -2  22 7080.81 324.016   1
  -4   2 -22 6952.16 312.814   1
   4   2  22 6912.08 315.485   1
  -4  -2 -22 7391.97 310.872   1
  -4   2 -22 6763.80 326.036   1
  -4  -2  22 6038.47 326.716   1
   4  -2 -22 6537.93 308.014   1
  -4  -2 -22 7326.52 323.726   1
  -4   2  24 146.370 118.712   1
   4   2 -24-109.351 136.728   1
   4  -2 -24 262.323 134.764   1
   4   2  24 129.447 106.648   1
   4  -2  24-83.3834 113.822   1
  -4   2  24 31.0672 105.685   1
  -4  -2  24 81.1747 114.740   1
   4   2 -24 102.201 99.9102   1
   4  -2 -24 16.6837 90.7583   1
  -4  -2 -24 66.5531 89.3157   1
  -4   2 -24 107.177 94.8081   1
  -4   2 -24-26.6408 120.257   1
  -4  -2 -24 123.715 116.909   1
   4   2 -26 2285.19 214.425   1
   4   2  26 2738.61 190.960   1
   4  -2 -26 2639.66 208.938   1
   4  -2  26 2778.23 200.465   1
  -4   2 -26 2748.14 178.406   1
  -4  -2 -26 2732.91 175.164   1
  -4   2  26 2921.33 189.971   1
  -4  -2  26 2601.69 196.844   1
   4  -2 -26 2588.28 174.446   1
   4   2 -26 2604.56 180.481   1
  -4  -2 -26 2950.52 199.729   1
  -4   2 -26 3079.56 203.066   1
  -4  -2  26 2304.01 205.388   1
  -4   2  26 2577.76 197.901   1
  -4   2  28 94.1118 142.561   1
  -4  -2  28-73.4347 153.024   1
   4   2 -28-223.190 166.572   1
   4  -2 -28 128.518 156.737   1
   4   2  28 100.462 136.944   1
   4  -2  28 110.986 146.807   1
  -4   2  28-76.7866 132.493   1
  -4  -2  28 83.8369 146.199   1
   4   2 -28-82.6802 120.341   1
   4  -2 -28 27.9993 115.213   1
  -4  -2 -28-9.37700 112.850   1
  -4   2 -28 124.249 114.596   1
  -4   2 -28 78.8150 152.035   1
  -4  -2 -28-3.56769 139.956   1
   4  -2  30 2056.02 206.286   1
   4   2  30 1888.20 194.662   1
   4  -2 -30 1638.02 210.469   1
   4   2 -30 1844.39 219.987   1
  -4   2 -30 2009.18 176.137   1
  -4  -2 -30 2235.46 175.469   1
  -4  -2  30 2147.54 206.923   1
  -4   2  30 1950.47 191.938   1
   4   2 -30 1892.97 177.132   1
   4  -2 -30 1847.05 167.815   1
  -4  -2 -30 2532.89 204.903   1
  -4   2  30 1896.25 194.865   1
  -4   2 -30 2107.58 208.700   1
  -4  -2  30 1861.12 202.248   1
  -4  -2  32-17.2425 172.230   1
   4  -2  32 499.251 181.126   1
   4  -2 -32 96.6140 185.433   1
   4   2 -32 5.20124 194.283   1
   4   2  32 167.526 169.858   1
  -4   2  32 152.542 161.024   1
  -4  -2  32 9.68848 177.393   1
   4   2 -32 10.9201 142.086   1
   4  -2 -32 80.8353 135.286   1
  -4  -2 -32 199.594 136.432   1
  -4   2 -32 118.079 140.007   1
  -4   2  32 61.3944 164.771   1
  -4   2 -32 186.244 175.628   1
  -4  -2 -32 112.735 169.648   1
  -4   2 -34 23.4250 187.690   1
   4   2 -34-50.8269 209.205   1
   4  -2  34 316.216 196.967   1
   4   2  34 175.825 192.888   1
   4  -2 -34 99.2829 199.419   1
  -4   2  34 4.62667 177.478   1
  -4  -2  34 47.6601 193.400   1
   4   2 -34 146.896 156.688   1
   4  -2 -34 155.967 145.932   1
  -4  -2 -34 208.564 161.463   1
  -4   2 -34 73.6104 155.318   1
  -4  -2  34 241.886 187.348   1
  -4  -2 -34 57.6200 186.536   1
  -4   2  34-44.8939 174.530   1
  -4   2 -36 272.241 204.464   1
  -4  -2 -36 270.962 206.807   1
  -4   2  36 452.394 198.952   1
  -4  -2  36 286.140 213.852   1
   4   2  36 351.222 224.885   1
   4  -2  36 441.467 219.851   1
   4  -2 -36 362.228 224.960   1
   4   2 -36 256.415 232.155   1
   4   2 -36 279.816 169.759   1
   4  -2 -36 523.253 163.451   1
  -4  -2  36 431.522 207.094   1
  -4   2  36 286.633 189.095   1
  -4   2 -36 524.578 176.115   1
  -4  -2 -36 386.676 189.113   1
   4  -4   0 7624.68 361.228   1
  -4   4   0 8202.48 357.666   1
   4  -4   0 7995.43 329.480   1
  -4   4   0 8200.49 331.142   1
  -4  -4   0 7460.87 333.135   1
   4   4   0 7643.71 345.414   1
  -4  -4   0 7591.69 355.567   1
   4   4   0 7632.77 333.727   1
   4   4  -2 2369.50 129.839   1
   4   4  -2 2632.80 122.364   1
  -4  -4   2 2749.31 123.292   1
  -4   4  -2 2676.10 145.149   1
   4  -4   2 2363.24 150.008   1
  -4   4   2 2714.20 159.640   1
   4  -4  -2 2505.06 156.131   1
  -4  -4  -2 2484.78 162.124   1
   4  -4   2 2440.83 117.629   1
  -4   4   2 2713.13 122.259   1
  -4   4  -2 2582.43 118.777   1
   4  -4  -2 2506.02 118.108   1
  -4  -4  -2 2544.12 123.466   1
   4   4   2 2502.08 126.004   1
  -4  -4   2 2382.73 136.700   1
   4   4   2 2439.75 147.548   1
   4   4  -4 2394.54 126.347   1
   4  -4   4 1988.74 143.484   1
   4  -4  -4 2673.18 150.299   1
  -4  -4  -4 2381.65 170.550   1
   4   4   4 2516.10 158.875   1
   4  -4  -4 2543.92 118.407   1
  -4   4  -4 2419.03 117.048   1
   4   4  -4 2370.79 119.882   1
  -4  -4   4 2495.70 122.539   1
   4  -4   4 2771.09 118.860   1
  -4   4   4 2642.90 121.435   1
  -4  -4  -4 2388.31 123.501   1
   4   4   4 2523.43 125.930   1
  -4  -4   4 2329.75 131.592   1
   4   4   6 90.4335 108.286   1
  -4  -4  -6 11.4893 113.498   1
  -4  -4   6 48.0930 52.2676   1
   4  -4  -6 44.3428 57.8227   1
   4   4  -6-6.55080 47.0465   1
  -4   4   6 23.9475 32.5486   1
   4   4  -6 86.1989 42.9183   1
  -4  -4   6-17.9195 44.2618   1
   4  -4   6 55.8544 37.3711   1
  -4   4  -6 4.77833 34.9972   1
   4  -4  -6 42.3766 40.2552   1
  -4  -4  -6-18.2477 47.3108   1
   4  -4   6 30.2677 68.9673   1
  -4  -4   8 40182.6 1639.22   1
   4   4  -8 40318.6 1637.92   1
   4  -4  -8 36335.0 1631.98   1
  -4   4  -8 40476.0 1642.84   1
  -4   4   8 40920.9 1628.21   1
   4   4  -8 38916.8 1635.24   1
   4  -4   8 40101.7 1634.01   1
  -4   4  -8 40137.9 1632.21   1
  -4  -4   8 40407.8 1640.01   1
  -4  -4  -8 39041.7 1661.32   1
   4   4   8 41031.5 1674.00   1
  -4  -4  -8 40325.8 1636.85   1
   4  -4  -8 41932.3 1631.32   1
  -4   4  10 3502.56 179.487   1
   4  -4 -10 3487.72 161.007   1
   4   4 -10 3341.01 177.407   1
  -4   4  10 3634.55 162.031   1
   4   4 -10 3427.65 173.106   1
   4  -4  10 3572.75 175.817   1
  -4   4 -10 3356.28 166.165   1
  -4  -4  10 3392.30 181.147   1
   4   4  10 3688.04 166.044   1
  -4  -4 -10 3371.91 170.638   1
  -4   4 -10 3437.38 185.460   1
  -4  -4 -10 3672.83 214.647   1
   4   4  10 3686.39 245.042   1
   4   4  12 36705.8 1652.82   1
   4   4  12 41089.6 1616.55   1
  -4  -4 -12 40059.7 1619.82   1
  -4  -4  12 39922.3 1629.99   1
   4   4 -12 39499.7 1628.27   1
   4   4 -12 39771.7 1624.27   1
  -4   4  12 39580.4 1615.19   1
   4  -4 -12 39613.5 1613.14   1
  -4   4 -12 38174.4 1618.43   1
  -4   4  12 39099.7 1620.39   1
  -4   4 -12 40156.7 1630.01   1
  -4  -4  14-62.4314 85.5990   1
  -4   4  14 52.3481 64.7896   1
   4   4 -14 76.6321 84.6369   1
  -4  -4  14 131.515 74.5232   1
   4  -4 -14-24.4464 50.0622   1
   4   4 -14-48.0129 70.1867   1
  -4   4  14 54.3428 61.9699   1
   4   4  14 10.0079 53.5983   1
  -4   4 -14 13.7743 60.8536   1
  -4  -4 -14 31.3269 58.6186   1
   4   4  14 7.67139 142.112   1
  -4   4 -14-103.608 84.5149   1
  -4  -4 -16 5816.38 271.331   1
  -4   4 -16 5581.35 272.719   1
  -4  -4  16 5263.86 266.471   1
  -4   4  16 5671.31 257.181   1
   4   4 -16 5484.42 274.306   1
   4  -4  16 5974.02 268.857   1
  -4   4 -16 5567.54 260.162   1
   4   4  16 5675.29 254.362   1
  -4  -4  16 5375.34 276.294   1
  -4   4  16 5399.41 258.947   1
   4   4 -16 5646.57 266.702   1
   4  -4 -16 6028.16 252.885   1
   4   4  16 5445.54 304.067   1
  -4   4 -18 688.217 106.285   1
  -4  -4 -18 649.299 100.830   1
   4  -4  18 657.013 103.905   1
  -4  -4  18 761.546 97.9964   1
  -4   4  18 601.344 78.6531   1
   4  -4 -18 660.052 72.5061   1
   4  -4  18 652.430 96.2244   1
   4   4  18 659.407 80.1467   1
   4   4 -18 601.490 90.3000   1
  -4   4 -18 636.797 82.9500   1
  -4  -4 -18 678.469 79.1916   1
   4   4  18 475.978 146.575   1
  -4  -4  18 520.449 107.345   1
  -4   4  18 552.058 88.1773   1
   4   4  20 23957.3 1017.33   1
  -4  -4 -20 24471.0 990.257   1
  -4  -4  20 22073.9 1005.43   1
  -4   4  20 22691.5 993.155   1
   4   4 -20 22781.0 996.594   1
  -4   4 -20 24057.6 1005.45   1
  -4   4  20 24531.6 990.420   1
  -4  -4  20 22683.5 1000.14   1
   4   4 -20 22515.5 1008.46   1
   4  -4  20 23401.4 1000.81   1
   4   4  20 25240.5 994.260   1
   4  -4 -20 24934.4 986.233   1
   4  -4  20 23113.3 1005.02   1
  -4  -4 -20 24864.5 999.054   1
  -4  -4 -22-24.4158 103.502   1
  -4   4 -22 22.7459 109.501   1
   4  -4  22 111.214 111.870   1
  -4   4  22 76.4201 85.3687   1
  -4  -4  22 118.191 105.137   1
   4   4 -22 217.236 127.453   1
   4  -4 -22 562.438 99.4409   1
  -4   4 -22 128.654 89.4630   1
   4  -4  22-3.07182 102.664   1
   4   4  22 94.7416 87.0368   1
   4  -4 -22 17.4634 76.7163   1
   4   4 -22-16.7325 95.0540   1
  -4  -4 -22 62.6751 78.4397   1
  -4   4  22-26.8011 101.340   1
  -4  -4  22 133.044 119.229   1
   4   4  22 212.292 141.809   1
  -4   4  24 38.0510 103.031   1
  -4  -4  24 6.85837 119.190   1
   4  -4 -24 544.014 127.101   1
   4   4 -24-79.1930 143.142   1
  -4   4 -24 5.81192 101.591   1
   4   4  24-91.3119 101.276   1
   4  -4  24 82.3617 123.548   1
  -4   4 -24 31.3856 127.637   1
  -4  -4 -24 169.855 118.792   1
   4   4 -24 33.2101 107.112   1
   4  -4 -24 117.549 91.9471   1
  -4  -4 -24 17.4066 91.4333   1
  -4  -4  24 18.3003 127.938   1
  -4   4  24 94.3717 120.184   1
  -4  -4  26 80.2789 135.768   1
   4  -4 -26 212.124 141.416   1
   4   4 -26-85.7302 158.317   1
   4   4  26 36.7391 120.279   1
   4  -4  26 18.8140 136.284   1
  -4   4 -26-28.6684 114.941   1
   4  -4  26 66.5208 143.421   1
  -4  -4 -26 22.2718 132.386   1
  -4   4 -26 22.7385 143.828   1
   4  -4 -26 40.4651 100.402   1
   4   4 -26 161.569 121.332   1
  -4  -4 -26 35.2783 102.153   1
  -4  -4  26 168.663 145.867   1
  -4   4  26 125.475 130.478   1
  -4   4  28 3453.33 222.422   1
  -4  -4 -28 3295.29 223.035   1
  -4   4 -28 3111.50 237.387   1
  -4  -4  28 3748.94 249.080   1
  -4  -4  28 3934.54 245.955   1
   4  -4 -28 3153.78 235.499   1
   4  -4  28 2889.76 235.286   1
   4   4  28 2939.62 215.594   1
   4   4 -28 2696.80 252.468   1
  -4   4 -28 2941.37 213.788   1
   4  -4  28 3494.55 241.357   1
  -4  -4 -28 3319.19 203.320   1
   4  -4 -28 3702.63 205.062   1
   4  -4  30 654.868 179.104   1
  -4   4 -30 720.049 177.041   1
  -4  -4 -30 707.983 166.268   1
   4  -4 -30 486.089 177.294   1
   4  -4  30 501.486 176.422   1
   4   4 -30 465.033 198.605   1
  -4   4 -30 739.977 146.237   1
   4   4  30 740.472 163.898   1
  -4  -4  30 707.031 189.001   1
   4  -4 -30 654.274 133.498   1
   4   4 -30 548.225 158.806   1
  -4  -4  30 352.180 184.602   1
  -4   4  30 664.242 160.518   1
  -4  -4 -30 580.098 134.045   1
  -4   4 -32 990.453 196.176   1
   4  -4  32 1257.61 205.070   1
  -4  -4 -32 1054.34 191.125   1
   4   4 -32 1054.88 215.432   1
   4  -4  32 1334.52 205.844   1
   4  -4 -32 813.303 200.100   1
   4   4  32 1096.29 186.565   1
  -4  -4  32 1147.29 205.079   1
  -4   4  32 1189.97 174.392   1
   4  -4 -32 1195.14 155.646   1
   4   4 -32 1169.25 176.281   1
  -4  -4  32 1146.85 203.886   1
  -4  -4 -32 1516.81 164.630   1
  -4   4 -32 1569.59 176.579   1
  -4  -4  34-187.740 193.597   1
  -4  -4 -34 252.633 185.736   1
   4  -4  34 131.769 194.963   1
   4   4 -34-63.4767 205.818   1
   4   4  34 257.303 194.704   1
   4  -4  34 308.034 195.350   1
   4  -4 -34 24.9919 195.849   1
  -4  -4  34 22.0827 197.746   1
  -4   4  34-25.4059 163.876   1
   4   4 -34 85.6410 157.835   1
   4  -4 -34 39.6645 142.256   1
  -4   4 -34 72.2881 186.443   1
  -4  -4 -34 171.100 157.023   1
  -4   4 -34 17.9365 156.870   1
   4  -4  36 1892.03 247.410   1
  -4  -4  36 1662.27 239.894   1
  -4  -4  36 1679.60 254.923   1
   4  -4  36 1137.76 252.499   1
   4   4 -36 1647.91 263.464   1
   4  -4 -36 1967.82 249.554   1
  -4  -4 -36 2245.13 272.485   1
  -4   4 -36 1955.55 211.080   1
  -4  -4 -36 1805.63 297.255   1
  -4   4 -36 1420.00 234.257   1
   4  -4 -36 1651.10 191.737   1
   4   4 -36 1620.39 206.638   1
   4  -6   0-40.0129 83.6899   1
   4  -6   0 35.3682 31.8551   1
  -4   6   0-26.9266 31.0322   1
   4   6   0 26.9612 51.4606   1
  -4  -6   0-84.6848 70.1902   1
  -4  -6   0 8.50602 38.0399   1
   4   6   0-31.5516 37.6837   1
   4   6  -2 8465.73 374.110   1
   4   6  -2 8401.97 367.589   1
  -4  -6   2 9018.93 371.354   1
  -4  -6  -2 9251.15 368.588   1
   4  -6   2 8650.30 363.668   1
   4  -6   2 8054.49 387.389   1
   4  -6  -2 8331.96 397.844   1
  -4   6   2 9024.25 363.451   1
  -4   6  -2 8303.19 363.094   1
   4  -6  -2 8920.81 361.695   1
   4   6   2 7930.18 368.538   1
  -4  -6  -2 8785.43 398.859   1
   4   6   2 8912.50 382.063   1
  -4  -6   2 8277.65 380.136   1
   4   6  -4 673.000 68.0925   1
  -4  -6   4 700.129 76.5890   1
   4  -6   4 618.687 85.2605   1
  -4  -6   4 683.155 67.6744   1
   4   6  -4 589.744 61.7472   1
  -4   6  -4 707.279 54.5617   1
   4  -6   4 713.208 59.5527   1
  -4  -6  -4 744.180 60.8577   1
   4  -6  -4 697.162 51.5127   1
  -4   6   4 770.342 58.4326   1
   4   6   4 842.882 106.131   1
  -4  -6  -4 696.009 131.659   1
  -4  -6  -6 812.206 159.272   1
   4  -6  -6 1006.56 92.4843   1
   4   6   6 886.198 136.048   1
  -4  -6   6 925.592 86.6769   1
   4   6  -6 934.433 79.9092   1
  -4   6  -6 956.129 93.1357   1
   4   6  -6 757.289 73.4560   1
  -4   6  -6 934.173 66.4337   1
   4  -6   6 836.307 72.4258   1
  -4  -6   6 880.105 83.8018   1
   4  -6  -6 896.155 62.2110   1
  -4  -6  -6 962.225 76.1989   1
  -4   6   6 822.206 67.0939   1
  -4  -6  -8-7.81457 157.835   1
  -4   6  -8 244.549 56.6355   1
   4   6  -8 302.332 68.0349   1
  -4  -6   8 221.464 79.7802   1
   4   6   8 46.4569 149.807   1
  -4   6   8 271.048 123.971   1
   4  -6  -8 188.623 71.8281   1
  -4  -6   8 252.870 73.0333   1
   4   6  -8 198.580 72.4335   1
  -4   6   8 207.158 45.2400   1
   4  -6   8 143.561 65.9242   1
  -4   6  -8 227.996 83.2926   1
  -4  -6  -8 256.063 70.3038   1
   4   6   8 197.889 63.0427   1
   4  -6  -8 207.766 55.3581   1
   4   6  10 116675. 4623.63   1
  -4  -6 -10 114773. 4611.87   1
   4   6  10 115551. 4584.24   1
  -4  -6  10 114176. 4596.32   1
  -4   6  10 106982. 4593.87   1
   4  -6 -10 112762. 4580.50   1
  -4  -6  10 114269. 4592.34   1
   4   6 -10 111674. 4593.37   1
   4   6 -10 112726. 4591.25   1
  -4   6  10 113668. 4577.50   1
  -4   6 -10 113905. 4585.90   1
   4  -6  10 114068. 4589.46   1
  -4   6 -10 109483. 4593.83   1
   4  -6 -10 112999. 4581.37   1
  -4  -6 -10 112840. 4590.10   1
  -4   6 -12 21.3757 86.5146   1
  -4  -6 -12-47.2490 116.526   1
  -4   6 -12 68.5911 60.9211   1
   4   6 -12-34.0406 72.3337   1
  -4   6  12 94.5641 48.2900   1
   4   6  12 324.630 173.029   1
  -4   6  12 14.2686 78.3883   1
   4   6 -12-123.302 86.4696   1
   4  -6 -12 100.295 49.6728   1
   4  -6  12 59.9480 74.9346   1
  -4  -6 -12 49.8271 66.5787   1
  -4  -6  12 43.1993 88.3238   1
  -4   6  14 311.062 73.9757   1
  -4  -6  14 455.085 85.9975   1
   4   6 -14 268.548 94.5997   1
   4  -6 -14 342.176 52.6648   1
  -4   6 -14 391.172 71.5477   1
  -4  -6  14 382.411 99.5088   1
  -4   6  14 437.784 61.8408   1
   4   6 -14 424.257 82.1969   1
   4   6  14 437.914 172.215   1
   4  -6  14 426.070 93.1974   1
  -4   6 -14 510.622 94.1265   1
   4   6  16 405.016 177.363   1
   4   6 -16 280.164 83.9828   1
  -4   6  16 373.266 69.4997   1
  -4  -6  16 356.770 102.188   1
  -4   6  16 320.783 70.6396   1
  -4  -6  16 456.472 87.7483   1
   4   6 -16 253.606 97.6782   1
   4  -6  16 269.825 89.3162   1
  -4   6 -16 281.613 72.7072   1
   4  -6 -16 396.157 54.3528   1
   4  -6  16 438.574 101.308   1
  -4   6 -16 418.879 97.9680   1
   4   6  18 12821.9 588.337   1
  -4  -6 -18 13178.4 537.445   1
  -4   6  18 12526.3 533.919   1
  -4  -6  18 12060.1 556.857   1
   4   6 -18 11823.1 544.578   1
  -4   6 -18 12314.0 551.824   1
  -4   6  18 11861.8 531.632   1
  -4  -6  18 12140.2 547.595   1
   4  -6  18 12661.2 549.986   1
  -4   6 -18 12329.9 541.793   1
   4   6  18 13232.5 532.823   1
   4  -6 -18 12664.3 526.415   1
  -4  -6 -18 13021.7 546.793   1
   4  -6  18 12766.6 555.638   1
  -4   6  20 87.8119 74.2487   1
  -4  -6  20 54.0145 99.7238   1
   4   6  20 385.769 173.833   1
  -4  -6 -20 124.034 73.9298   1
   4   6 -20 79.3503 94.0605   1
   4  -6 -20 42.1928 63.0423   1
   4   6  20 1.93782 70.4143   1
   4  -6  20 165.443 101.033   1
  -4   6  20 183.319 86.3176   1
  -4  -6  20 142.429 118.785   1
  -4   6 -20 53.9650 104.249   1
   4  -6  20 109.769 109.081   1
  -4  -6 -20 149.233 98.0215   1
   4   6  22 4448.44 278.812   1
  -4  -6 -22 3879.46 196.272   1
   4   6 -22 3419.81 210.105   1
  -4  -6  22 3545.12 230.225   1
  -4   6 -22 3572.65 220.676   1
  -4   6  22 3567.83 194.007   1
  -4  -6  22 3744.56 216.705   1
   4   6 -22 3268.15 230.622   1
   4  -6  22 3561.38 218.534   1
   4   6  22 3934.45 198.614   1
   4  -6 -22 3692.29 184.860   1
  -4  -6 -22 3810.81 209.119   1
   4  -6  22 3542.88 222.401   1
  -4  -6 -24 108.286 117.441   1
  -4   6 -24 18.4697 135.223   1
  -4  -6  24-98.2496 127.275   1
  -4   6  24 121.810 101.136   1
   4   6 -24-8.28528 147.277   1
   4   6  24-138.312 100.502   1
   4  -6  24 108.455 132.437   1
  -4   6 -24-69.4928 104.950   1
   4   6 -24-84.2329 117.408   1
   4  -6 -24-31.6156 85.7162   1
  -4  -6 -24 54.0106 93.2561   1
   4   6  24 366.593 194.615   1
  -4  -6  24 58.8899 143.612   1
   4   6  26 2060.42 250.065   1
  -4  -6 -26 2632.92 164.228   1
   4   6 -26 2439.53 182.372   1
  -4  -6  26 2160.35 206.610   1
  -4   6 -26 2142.27 199.958   1
  -4  -6 -26 2791.22 188.616   1
  -4   6  26 2286.74 161.619   1
  -4  -6  26 2146.75 195.433   1
   4  -6 -26 1924.50 184.027   1
   4  -6  26 2270.26 200.621   1
   4   6  26 2331.50 170.564   1
   4   6 -26 1744.42 207.515   1
  -4   6 -26 2318.01 176.133   1
   4  -6 -26 2247.84 150.427   1
   4  -6  26 2204.94 200.046   1
   4   6  28 426.572 211.951   1
  -4  -6 -28 698.559 124.759   1
   4  -6 -28 761.041 117.922   1
   4   6 -28 574.731 150.277   1
  -4  -6  28 756.592 179.653   1
  -4   6  28 637.831 129.047   1
   4   6 -28 486.507 195.712   1
   4  -6 -28 541.921 160.097   1
   4  -6  28 596.971 169.248   1
   4   6  28 546.362 138.824   1
  -4   6 -28 709.165 143.150   1
  -4  -6 -28 763.549 154.589   1
   4  -6  28 662.885 173.295   1
  -4  -6  28 466.331 182.306   1
  -4  -6  30 5097.72 354.791   1
  -4  -6 -30 6752.41 334.231   1
  -4   6 -30 5875.58 345.536   1
  -4   6  30 5786.35 312.927   1
  -4  -6  30 5574.65 351.182   1
   4  -6  30 5942.95 349.577   1
   4   6  30 6561.58 328.628   1
   4  -6 -30 6167.02 340.733   1
   4   6 -30 5217.48 363.742   1
  -4   6 -30 6480.34 328.703   1
   4   6 -30 5627.84 334.082   1
  -4  -6 -30 6373.37 317.470   1
   4  -6  30 6604.10 353.307   1
   4   6  30 7120.15 388.530   1
  -4   6 -32 206.764 178.697   1
  -4  -6  32 229.729 189.319   1
  -4  -6  32-15.6967 186.896   1
  -4   6  32 76.2877 142.156   1
   4  -6  32 191.308 187.179   1
   4   6 -32-10.9819 195.221   1
   4  -6 -32 184.043 177.762   1
  -4   6 -32-144.438 155.296   1
   4   6  32 74.6572 160.717   1
   4  -6 -32-36.8063 130.570   1
   4   6 -32-289.886 158.262   1
  -4  -6 -32 80.8440 139.507   1
   4  -6  32 74.0716 181.379   1
  -4   6  32 135.035 152.414   1
  -4  -6 -32 175.756 171.836   1
   4   6  32 171.218 231.612   1
  -4   6 -34 163.616 194.899   1
  -4  -6  34 536.228 206.199   1
  -4   6  34 288.442 157.138   1
   4  -6  34 119.595 204.527   1
   4   6 -34 324.540 212.216   1
  -4   6 -34 231.497 160.644   1
   4   6  34 422.364 193.323   1
   4  -6 -34 192.899 197.003   1
   4  -6 -34 295.033 145.681   1
   4   6 -34 758.567 172.246   1
  -4  -6 -34 143.424 164.074   1
  -4  -6  34 348.915 201.482   1
   4  -6  34 94.4920 200.354   1
  -4  -6 -34 302.043 187.923   1
  -4   6  34 129.641 160.128   1
   4   6  34 151.262 255.548   1
  -4  -6 -36-122.941 211.357   1
  -4   6 -36 314.570 206.259   1
  -4  -6  36 205.096 219.391   1
   4  -6  36-80.9865 223.459   1
   4   6 -36 6.36499 228.750   1
   4  -6 -36-35.3991 206.068   1
  -4   6 -36 187.748 181.383   1
   4  -6 -36 146.340 158.275   1
   4   6 -36-320.499 180.515   1
  -4  -6 -36-32.0609 184.512   1
  -4   6  36 21.3363 164.509   1
  -4  -6  36-111.261 210.160   1
   4  -6  36 66.9931 216.167   1
   4   6  36-36.5117 284.039   1
   4  -8   0 22944.1 1049.83   1
  -4   8   0 25639.0 1028.05   1
   4  -8   0 25067.7 1028.82   1
  -4  -8   0 25207.6 1036.11   1
   4   8   0 25176.4 1039.47   1
  -4  -8   0 25719.2 1048.90   1
   4  -8  -2 1090.01 138.572   1
   4  -8   2 1116.65 111.037   1
  -4   8   2 1148.58 71.8196   1
  -4  -8   2 1090.82 93.5007   1
  -4  -8  -2 1255.56 85.2353   1
  -4   8  -2 1310.72 77.1832   1
   4  -8   2 1298.08 83.3294   1
   4  -8  -2 1261.15 73.1615   1
   4   8   2 1140.47 100.978   1
  -4  -8  -2 1322.99 130.377   1
  -4  -8   2 1132.33 104.754   1
   4   8  -2 1236.02 93.7562   1
   4   8  -4 4712.06 226.149   1
  -4  -8   4 4626.99 231.257   1
  -4   8   4 4288.22 238.957   1
  -4   8   4 4740.87 211.128   1
  -4  -8   4 4969.57 231.501   1
  -4  -8  -4 5096.02 219.634   1
   4  -8  -4 4930.47 209.298   1
  -4   8  -4 4628.62 214.401   1
   4  -8   4 5112.72 222.392   1
   4   8   4 4628.11 237.515   1
  -4  -8  -4 4893.53 270.611   1
   4   8   4 4824.63 220.803   1
  -4  -8  -6 471.677 168.430   1
   4  -8  -6 567.352 131.335   1
   4   8   6 261.385 113.164   1
   4   8  -6 411.322 78.7525   1
  -4  -8   6 278.468 77.5633   1
  -4  -8  -6 276.672 60.4767   1
   4  -8   6 281.389 69.4184   1
   4   8  -6 219.222 67.6782   1
  -4  -8   6 193.383 83.1787   1
   4  -8  -6 284.347 46.0565   1
  -4   8  -6 208.436 56.3346   1
  -4   8   6 317.816 125.027   1
   4   8   6 314.835 73.2648   1
  -4   8   6 290.241 55.9279   1
   4   8   8 97470.7 3791.38   1
  -4  -8   8 91469.8 3770.33   1
   4   8  -8 92450.2 3770.67   1
   4   8  -8 90624.9 3768.81   1
   4  -8   8 93095.0 3766.61   1
  -4   8  -8 91115.4 3762.71   1
  -4  -8   8 95265.6 3776.16   1
   4  -8  -8 91986.5 3753.08   1
  -4  -8  -8 90184.8 3800.02   1
  -4   8   8 90958.3 3780.30   1
  -4  -8  -8 94168.1 3763.79   1
  -4   8   8 94326.4 3757.02   1
   4  -8  10 3335.04 190.410   1
  -4  -8 -10 3276.58 242.845   1
  -4   8  10 3246.09 214.566   1
   4   8  10 3863.40 245.423   1
   4  -8 -10 3407.98 160.059   1
  -4  -8  10 3620.71 197.222   1
   4   8 -10 3452.87 183.879   1
   4  -8 -10 3468.44 166.545   1
  -4  -8  10 3634.57 185.346   1
   4   8 -10 3565.94 189.531   1
   4  -8  10 3827.51 184.273   1
  -4   8 -10 3647.61 175.394   1
  -4   8  10 3449.72 158.013   1
  -4  -8 -10 3820.38 178.566   1
  -4   8  12 7551.27 357.109   1
   4   8  12 7665.77 407.055   1
  -4  -8 -12 7848.63 377.707   1
   4   8  12 7807.20 333.853   1
   4   8 -12 7751.13 349.684   1
  -4  -8  12 7897.35 360.982   1
   4  -8 -12 7303.74 328.844   1
   4  -8 -12 7698.87 326.102   1
   4   8 -12 7399.34 352.607   1
   4  -8  12 8023.32 348.962   1
  -4   8 -12 7817.73 341.409   1
   4  -8  12 8149.49 357.679   1
  -4   8  12 7648.44 324.863   1
  -4  -8 -14 258.417 115.896   1
   4   8  14 211.133 58.9864   1
   4   8 -14 227.673 82.1048   1
   4   8  14 39.0540 193.167   1
  -4   8  14 173.421 85.8458   1
  -4  -8  14 279.910 103.849   1
   4   8 -14 205.364 95.3513   1
  -4   8 -14 273.224 71.1277   1
   4  -8  14 352.241 98.7138   1
   4  -8 -14 282.626 55.6084   1
   4  -8 -16 3464.09 161.914   1
  -4  -8  16 3424.21 191.824   1
   4  -8 -16 3216.30 168.469   1
   4   8 -16 3467.19 205.555   1
   4  -8  16 3580.40 204.325   1
  -4   8 -16 3387.39 183.229   1
   4   8  16 3787.07 170.131   1
  -4  -8  16 3342.28 209.832   1
   4   8 -16 3395.18 191.406   1
   4   8  16 3117.02 279.007   1
  -4   8  16 2974.47 176.237   1
   4   8  18 1016.83 214.647   1
  -4  -8 -18 1151.78 89.8926   1
   4   8 -18 502.533 103.438   1
   4  -8 -18 719.890 66.0779   1
  -4   8  18 482.684 82.6728   1
  -4  -8  18 517.311 105.398   1
   4  -8 -18 491.697 85.2874   1
   4   8 -18 511.703 123.350   1
  -4   8 -18 660.882 96.3542   1
   4   8  18 663.930 72.2874   1
   4  -8  18 652.956 113.759   1
  -4  -8  18 633.169 131.604   1
   4  -8  18 645.620 117.171   1
  -4  -8 -20 5907.56 286.008   1
   4  -8  20 5951.13 302.637   1
  -4   8  20 5887.68 272.596   1
  -4  -8  20 5717.38 294.299   1
   4  -8 -20 5161.58 275.538   1
   4  -8  20 5975.89 299.377   1
  -4   8 -20 6218.37 290.420   1
   4   8  20 5947.42 269.550   1
  -4  -8  20 5551.85 311.019   1
   4   8 -20 5052.67 290.013   1
  -4  -8 -20 6801.71 279.851   1
   4   8  20 5818.46 371.291   1
   4  -8 -20 5987.85 260.841   1
  -4  -8 -22 98.9054 110.283   1
   4  -8  22 226.607 132.831   1
  -4   8 -22 50.7284 127.654   1
   4   8  22 242.005 224.106   1
   4   8 -22 65.4638 112.895   1
  -4  -8 -22 734.673 96.0173   1
  -4   8  22 89.2840 87.5516   1
  -4  -8  22-79.6917 119.430   1
   4   8 -22-60.1406 141.658   1
   4  -8 -22 146.567 108.881   1
   4  -8  22 224.678 129.327   1
   4   8  22 189.426 86.0170   1
   4  -8 -22 176.599 71.9102   1
  -4   8  22 219.699 100.140   1
  -4  -8  22 182.449 140.915   1
  -4  -8  24-80.1463 154.251   1
  -4   8  24-94.3520 112.548   1
  -4  -8 -24-26.9197 120.179   1
  -4   8 -24 23.3958 141.265   1
  -4  -8  24 52.9302 132.511   1
  -4   8  24 60.9433 92.6988   1
   4  -8  24-95.8265 141.816   1
   4  -8 -24 95.8566 120.305   1
   4   8 -24-30.2706 153.744   1
  -4   8 -24 95.8191 117.841   1
   4   8 -24-83.2311 123.588   1
  -4  -8 -24 318.930 101.856   1
   4  -8 -24 39.0651 80.8997   1
   4   8  24 201.870 236.725   1
  -4  -8 -26 709.167 143.483   1
   4  -8  26 699.219 165.205   1
  -4   8 -26 431.772 157.116   1
  -4  -8  26 733.698 159.065   1
  -4   8  26 459.284 110.521   1
   4  -8  26 506.046 162.113   1
   4  -8 -26 424.378 137.557   1
   4   8 -26 682.322 180.635   1
  -4   8 -26 643.216 135.669   1
   4  -8 -26 594.196 101.276   1
   4   8 -26 536.284 139.924   1
  -4  -8 -26 973.059 122.482   1
   4   8  26 388.483 254.770   1
  -4   8  26 528.270 125.675   1
  -4  -8  26 752.521 175.392   1
   4   8  28 11823.9 603.859   1
  -4  -8 -28 12379.2 519.544   1
   4   8 -28 11074.5 531.571   1
  -4   8  28 11241.0 508.130   1
  -4  -8  28 11250.9 545.591   1
   4  -8  28 10741.6 542.377   1
   4   8 -28 9406.14 547.854   1
   4  -8 -28 11165.3 521.917   1
  -4   8 -28 12504.2 532.199   1
   4  -8  28 12482.1 550.807   1
   4  -8 -28 12224.7 502.361   1
  -4  -8  28 10821.2 550.694   1
  -4   8  28 10709.6 510.442   1
  -4   8  30 579.691 142.394   1
   4  -8  30 461.121 182.181   1
  -4  -8 -30 490.069 161.577   1
   4  -8  30 407.198 182.615   1
   4   8 -30 589.852 198.902   1
  -4   8 -30 659.377 154.277   1
   4  -8 -30 564.632 160.251   1
  -4  -8  30 494.923 181.156   1
  -4   8  30 482.160 128.297   1
   4   8 -30 461.926 159.585   1
   4  -8 -30 266.717 113.941   1
  -4   8 -30 513.773 178.864   1
  -4  -8  30 546.746 193.663   1
  -4  -8 -30 451.024 139.315   1
  -4  -8 -32 1336.29 192.417   1
   4  -8  32 1181.25 209.045   1
  -4   8  32 1020.86 160.605   1
   4  -8  32 1537.37 220.014   1
   4   8 -32 858.574 222.110   1
   4  -8 -32 1220.65 190.912   1
  -4   8 -32 1383.70 179.803   1
  -4  -8  32 1301.46 215.318   1
  -4   8  32 1185.49 155.105   1
   4   8 -32 1396.95 188.059   1
  -4  -8  32 1088.47 219.378   1
  -4   8 -32 1061.27 208.177   1
  -4  -8 -32 1118.42 170.103   1
   4  -8  34-138.277 198.813   1
  -4   8  34 27.4766 146.523   1
  -4  -8 -34-67.8340 183.141   1
  -4  -8  34-212.334 207.903   1
  -4   8  34 23.3130 139.501   1
  -4  -8  34-29.0021 203.535   1
   4  -8  34 158.036 211.403   1
   4   8 -34-12.0212 211.587   1
   4  -8 -34 230.995 183.545   1
  -4   8 -34-14.1380 165.832   1
   4   8 -34 144.124 173.183   1
  -4  -8 -34 78.9217 163.887   1
  -4   8 -34 117.280 191.358   1
   4  10   0-56.8954 69.5478   1
   4  10   0-11.2502 59.4898   1
   4 -10   0 29.8840 59.4674   1
  -4 -10   0-30.4653 77.0094   1
  -4  10   0 151.882 48.8144   1
  -4 -10   0 130.731 93.6971   1
   4 -10   0 51.0271 95.0935   1
  -4 -10   2 17818.7 726.587   1
   4  10  -2 17185.0 718.352   1
   4  10   2 16798.8 717.985   1
   4 -10  -2 16021.7 729.828   1
  -4  10   2 17194.8 705.003   1
  -4 -10   2 17373.4 723.138   1
  -4 -10  -2 16842.7 715.306   1
   4  10   2 16884.0 712.768   1
   4  10  -2 17080.2 717.000   1
   4 -10   2 16781.1 712.100   1
  -4  10  -2 17132.7 707.981   1
   4 -10  -2 18817.0 710.438   1
  -4 -10  -2 16561.6 732.031   1
  -4  10   2 16081.0 714.411   1
  -4  10  -2 17358.0 719.438   1
  -4 -10  -4-96.4604 125.627   1
  -4 -10   4 26.3483 76.2338   1
   4  10   4-32.0439 79.3193   1
   4  10  -4 179.515 74.9816   1
   4  10   4 27.9549 56.9947   1
   4 -10  -4 52.7572 48.5819   1
   4 -10   4 46.4151 68.3604   1
  -4 -10   4 6.81720 82.0988   1
  -4 -10  -4 14.5907 60.2302   1
   4  10  -4 64.7527 68.0810   1
  -4  10   4 94.1923 44.4629   1
  -4  10  -4 47.4021 54.3332   1
   4 -10  -4 159.948 130.351   1
  -4  10  -4 34.2709 79.7912   1
  -4 -10  -6 14493.5 656.300   1
  -4  10   6 14318.3 601.421   1
  -4 -10   6 14659.3 626.485   1
   4  10   6 15091.8 624.152   1
  -4 -10   6 14230.7 619.356   1
   4  10  -6 14596.1 619.380   1
   4 -10   6 14476.0 615.494   1
  -4  10  -6 15152.4 611.049   1
   4 -10  -6 14398.0 599.094   1
  -4 -10  -6 14846.3 609.872   1
  -4  10  -6 14169.8 620.129   1
  -4  10   8-157.647 98.9611   1
   4 -10  -8 23.0826 37.1925   1
  -4 -10   8-2.72057 92.3095   1
   4 -10  -8 148.542 108.780   1
  -4 -10  -8-121.354 171.607   1
   4  10   8 197.417 103.608   1
   4  10  -8-33.2200 80.9953   1
  -4 -10   8-25.0570 74.8972   1
  -4 -10  -8 80.1100 55.7856   1
   4 -10   8 94.8995 75.1906   1
  -4  10  -8-41.1537 60.1029   1
   4 -10   8 7.64012 86.5591   1
  -4  10  -8-30.1598 82.3540   1
   4  10   8 22.5697 68.6265   1
  -4  10   8 63.7463 52.3365   1
   4  10  10 15189.5 649.171   1
  -4 -10  10 13975.1 624.135   1
   4  10 -10 14325.5 629.727   1
   4 -10  10 14735.5 625.373   1
  -4  10 -10 15075.0 619.815   1
   4 -10 -10 14283.4 600.102   1
  -4 -10  10 15306.3 638.956   1
   4  10  10 15044.5 618.350   1
  -4  10  10 14815.6 632.419   1
  -4 -10 -10 13891.1 668.257   1
  -4  10 -10 14965.0 630.257   1
   4 -10  10 15155.2 633.956   1
  -4 -10 -12 1263.87 181.812   1
   4 -10 -12 1204.12 66.9972   1
   4  10  12 1206.71 88.8272   1
  -4 -10  12 1150.46 127.665   1
   4  10  12 1391.16 182.103   1
  -4  10  12 963.956 144.227   1
  -4 -10  12 1035.89 105.142   1
   4  10 -12 1151.71 118.246   1
   4 -10  12 1110.43 110.054   1
  -4  10 -12 1213.08 102.138   1
   4 -10  12 1306.40 121.390   1
  -4  10 -12 1385.99 120.877   1
  -4 -10 -14 432.143 142.271   1
  -4  10  14 509.122 129.033   1
   4 -10 -14 488.894 53.6234   1
  -4  10  14 562.081 54.7432   1
  -4 -10  14 705.587 118.872   1
   4  10 -14 470.780 107.433   1
  -4  10 -14 562.125 92.6576   1
   4 -10  14 693.056 105.619   1
   4  10  14 485.852 66.9687   1
  -4  10 -14 534.976 106.930   1
   4 -10  14 537.228 110.584   1
   4  10  16 464.664 66.2771   1
  -4  10  16 492.030 63.1861   1
  -4 -10 -16 650.872 96.9463   1
   4 -10 -16 511.362 65.6156   1
   4 -10 -16 494.847 68.5127   1
  -4 -10  16 509.438 105.458   1
   4  10 -16 463.084 123.918   1
  -4  10 -16 500.520 98.6693   1
   4  10  16 523.664 213.481   1
  -4  10  16 397.882 114.434   1
  -4 -10  16 446.996 129.553   1
  -4  10 -16 536.500 114.135   1
   4 -10  16 504.467 116.746   1
   4  10  18 7342.40 414.764   1
  -4  10  18 6011.94 312.729   1
   4 -10 -18 6312.08 297.849   1
  -4 -10 -18 7896.17 329.109   1
   4 -10 -18 6119.49 303.312   1
   4  10 -18 6872.66 350.457   1
  -4 -10  18 7013.39 335.471   1
   4 -10  18 7186.88 342.851   1
   4  10  18 7535.13 307.105   1
  -4  10 -18 7672.87 336.209   1
   4 -10  18 7719.30 351.077   1
  -4  10 -18 6738.98 342.779   1
  -4 -10  18 7271.94 356.049   1
  -4  10  18 6978.08 302.809   1
  -4  10  20 81.5384 83.5172   1
  -4 -10  20 64.6159 141.691   1
   4  10  20 60.4718 70.6178   1
   4 -10  20 70.9879 132.974   1
  -4 -10 -20 38.2470 104.760   1
   4  10  20 328.664 255.763   1
  -4  10  20 82.7398 94.6780   1
  -4 -10  20 272.463 116.875   1
   4 -10 -20-8.55957 88.4236   1
   4 -10  20 204.572 127.299   1
  -4  10 -20 89.7896 111.239   1
   4 -10 -20 134.728 62.8160   1
  -4 -10 -20-97.8563 104.363   1
  -4  10  22 1818.43 140.583   1
  -4 -10  22 2319.22 200.656   1
  -4  10  22 2125.34 141.885   1
  -4 -10  22 1964.29 174.575   1
   4  10 -22 1981.18 196.542   1
   4 -10 -22 1787.53 140.782   1
   4 -10  22 2011.77 182.196   1
   4  10  22 2005.92 134.222   1
   4 -10 -22 2048.20 118.542   1
   4  10 -22 1960.79 171.645   1
  -4 -10 -22 2536.32 163.680   1
   4 -10  22 2154.67 188.282   1
  -4 -10 -22 2391.64 159.889   1
   4  10 -24 214.287 137.553   1
  -4  10  24 96.3152 96.7013   1
  -4 -10  24 43.1530 139.278   1
   4  10 -24-117.112 168.225   1
   4 -10  24 185.536 149.463   1
   4  10  24 116.248 106.418   1
  -4  10 -24 64.8144 129.687   1
   4 -10 -24 66.0560 106.855   1
  -4 -10 -24-31.2943 118.388   1
  -4 -10  24 18.1324 168.939   1
  -4  10  24 61.3851 101.685   1
  -4 -10 -24 84.9843 121.972   1
   4 -10  24 21.0328 152.530   1
  -4  10  26 5329.47 274.374   1
  -4 -10  26 5368.62 315.845   1
   4 -10  26 5964.93 327.322   1
  -4 -10 -26 6189.60 299.754   1
   4 -10  26 5484.49 323.650   1
   4 -10 -26 5531.71 281.697   1
   4  10 -26 5176.46 331.660   1
  -4  10 -26 6763.10 322.233   1
   4  10  26 5645.27 284.681   1
   4  10 -26 5122.12 308.770   1
  -4 -10 -26 6483.26 302.689   1
  -4 -10  26 5237.25 332.156   1
   4  10 -28 461.492 158.037   1
  -4 -10 -28 804.818 149.400   1
  -4  10  28 618.197 116.039   1
  -4 -10  28 417.561 170.361   1
   4  10 -28 690.229 194.003   1
   4 -10  28 719.511 182.373   1
   4 -10 -28 598.725 137.234   1
   4  10  28 488.876 133.850   1
  -4  10 -28 495.137 164.738   1
  -4 -10  28 768.092 191.729   1
   4 -10  28 225.786 179.089   1
  -4  10  28 430.954 122.717   1
   4  10  30 7452.40 472.084   1
  -4 -10 -30 7756.57 357.153   1
  -4 -10  30 6576.73 384.583   1
  -4  10  30 5943.87 323.754   1
  -4 -10 -30 7423.36 353.450   1
  -4  10  30 5873.78 321.593   1
  -4 -10  30 6662.10 374.744   1
   4 -10 -30 7148.65 316.880   1
   4 -10 -30 6578.71 338.060   1
   4  10  30 6926.99 344.926   1
   4  10 -30 5223.16 378.860   1
   4 -10  30 6350.01 381.935   1
  -4  10 -30 7464.89 364.164   1
   4  10 -30 6185.15 358.384   1
   4 -10  30 7436.37 382.450   1
   4  10  32 261.534 320.974   1
   4  10 -32-116.745 167.852   1
  -4 -10  32-42.5423 199.561   1
  -4 -10 -32 113.098 162.422   1
  -4 -10  32-54.6645 192.429   1
  -4  10  32-5.50771 124.930   1
   4 -10  32 210.884 201.647   1
   4  10 -32-160.451 200.267   1
   4 -10 -32 6.10422 150.511   1
   4  10  32-151.101 154.496   1
  -4  10 -32 50.7487 162.793   1
   4 -10 -32 235.787 120.096   1
  -4  10  32-28.2800 132.430   1
   4 -10  32-282.371 201.133   1
  -4 -10 -32-64.7897 172.114   1
  -4 -10  34 229.082 211.376   1
   4 -10  34 322.615 217.841   1
   4  10 -34 6.12402 219.270   1
  -4  10 -34 67.1680 171.836   1
   4 -10 -34 256.734 170.463   1
   4  10 -34 61.1538 178.579   1
   4 -10 -34 194.756 139.955   1
  -4 -10 -34 151.629 183.903   1
   4  10  34 262.025 345.385   1
  -4  10  34 399.163 144.062   1
  -4 -10  34 206.258 215.747   1
  -4 -10 -34-107.386 190.292   1
   4 -10  34 104.502 210.111   1
   4 -12   0 24513.8 1046.05   1
  -4  12   0 25460.4 1041.14   1
  -4 -12   0 24533.5 1055.40   1
  -4 -12   0 25634.8 1061.54   1
   4  12   0 26465.6 1052.44   1
   4  12   0 25823.6 1050.52   1
   4  12  -2 607.881 85.4454   1
   4  12   2 477.700 77.8201   1
   4  12   2 642.649 71.1792   1
   4 -12   2 692.574 82.8173   1
   4 -12  -2 641.678 72.4007   1
  -4  12   2 680.719 59.6275   1
  -4  12  -2 707.911 66.6623   1
  -4  12  -2 653.350 88.5811   1
  -4  12   2 697.252 83.6335   1
   4  12  -2 687.955 82.2200   1
  -4 -12  -2 642.771 85.8035   1
  -4 -12   2 669.442 98.3354   1
  -4 -12  -2 724.694 110.264   1
  -4 -12   2 689.932 98.5217   1
  -4  12   4 4055.50 188.168   1
  -4 -12   4 4079.73 221.764   1
   4  12   4 4204.67 206.354   1
  -4 -12   4 4213.40 214.537   1
   4  12  -4 4143.04 210.189   1
   4 -12   4 4115.61 207.781   1
   4 -12  -4 4423.56 194.871   1
   4  12   4 4302.09 200.187   1
   4  12  -4 4393.58 210.167   1
  -4 -12  -4 4346.04 239.042   1
  -4  12  -4 4628.30 200.393   1
  -4  12   4 3998.07 201.877   1
  -4  12  -4 4170.26 213.181   1
   4  12   6 160.795 78.9445   1
   4  12  -6 242.659 82.4913   1
  -4 -12   6 182.413 77.7814   1
  -4  12  -6 149.487 86.2840   1
   4 -12   6 205.716 91.7785   1
  -4  12   6 259.126 68.4163   1
  -4  12  -6 209.430 63.8348   1
   4 -12   6 232.685 79.6503   1
   4 -12  -6 164.584 52.0379   1
   4  12  -6 143.970 75.7825   1
  -4 -12   6 188.246 96.4137   1
  -4  12   6 93.9019 44.1302   1
  -4 -12  -6 405.317 151.207   1
   4 -12   8 10806.4 469.118   1
   4  12   8 10771.8 463.557   1
  -4 -12   8 10610.7 461.090   1
   4  12  -8 9787.02 461.865   1
   4 -12   8 10806.8 460.582   1
  -4  12  -8 10979.9 465.036   1
   4 -12  -8 10089.9 435.412   1
  -4  12  -8 11156.4 455.441   1
   4  12  -8 10395.8 461.708   1
  -4 -12   8 9987.00 472.105   1
  -4 -12  -8 10198.7 507.690   1
   4  12   8 10444.5 451.344   1
   4  12 -10 92.8213 83.7349   1
  -4 -12 -10-251.609 189.903   1
   4  12  10 20.7040 101.621   1
  -4 -12  10 7.53803 79.8448   1
   4  12 -10-34.0259 91.5471   1
  -4 -12  10 180.373 107.428   1
   4 -12 -10-33.3023 42.6631   1
  -4  12 -10-4.52912 74.2160   1
   4 -12  10 83.7602 85.3755   1
  -4  12 -10-19.4028 88.1657   1
   4 -12  10-5.96518 98.0616   1
   4  12  10 73.0294 72.4941   1
  -4  12 -12 4394.60 227.358   1
   4 -12  12 4787.08 236.054   1
  -4  12  12 4296.60 210.274   1
  -4 -12 -12 4355.89 290.651   1
   4  12  12 4192.81 203.620   1
   4  12 -12 3761.10 220.733   1
  -4 -12  12 4319.71 240.779   1
   4  12  12 4451.48 243.971   1
  -4 -12  12 4537.53 220.499   1
   4  12 -12 4168.67 228.384   1
   4 -12  12 4424.90 225.965   1
  -4  12 -12 4693.68 218.557   1
   4 -12 -12 3845.02 179.271   1
  -4  12  12 4184.73 183.171   1
  -4 -12 -12 4484.39 201.118   1
  -4 -12 -14 210.156 156.592   1
  -4  12  14-137.738 118.139   1
   4  12 -14 76.9216 95.7166   1
  -4  12  14 13.1507 38.6675   1
   4  12  14 100.891 161.026   1
   4  12  14 31.9933 64.5339   1
  -4 -12 -14-7.15869 66.4990   1
   4  12 -14 52.9229 110.833   1
   4 -12  14 118.648 100.483   1
  -4  12 -14 231.410 85.7268   1
   4 -12  14-16.8951 109.985   1
  -4  12 -14 53.5533 104.718   1
  -4 -12  14 71.1990 123.779   1
   4  12 -16 2376.90 220.952   1
  -4 -12  16 2313.08 197.323   1
  -4  12 -16 2334.49 177.192   1
  -4  12 -16 2317.75 158.129   1
  -4 -12  16 2352.72 243.542   1
  -4  12  16 2538.56 120.811   1
   4  12 -16 2512.72 204.053   1
   4  12  16 2437.64 132.844   1
   4  12  16 2807.08 247.802   1
  -4  12  16 1872.85 182.316   1
  -4 -12 -16 2259.98 187.394   1
   4 -12  16 2623.30 184.063   1
   4  12  18 124.460 70.1982   1
   4  12 -18 295.878 124.822   1
  -4 -12  18 274.632 126.674   1
   4  12 -18 186.539 144.080   1
  -4  12 -18 327.347 106.911   1
   4 -12  18 236.911 135.439   1
  -4  12 -18 137.918 131.175   1
  -4  12  18 6.79096 140.012   1
  -4 -12  18 99.8314 147.919   1
  -4  12  18 212.616 67.3332   1
  -4 -12  20 6404.60 307.154   1
   4 -12  20 6973.53 318.956   1
   4 -12 -20 4797.25 251.821   1
   4  12  20 7488.74 272.750   1
  -4  12 -20 6300.35 298.146   1
   4 -12 -20 4898.78 254.502   1
   4 -12  20 7152.75 325.580   1
  -4  12  20 5887.19 264.430   1
  -4 -12  20 6130.21 330.435   1
  -4  12 -20 6975.67 319.703   1
  -4  12  20 5760.02 294.357   1
  -4  12  22 421.302 117.914   1
  -4 -12  22 408.011 140.094   1
   4 -12  22 408.646 149.812   1
   4 -12 -22 375.864 75.6228   1
   4  12  22 523.219 88.5050   1
   4 -12  22 331.829 153.974   1
  -4 -12 -22 357.481 122.772   1
  -4  12 -22 317.721 149.184   1
  -4  12  22 392.687 90.1856   1
  -4 -12 -22 275.217 134.949   1
   4 -12 -22 420.387 85.0487   1
  -4 -12  24 155.044 180.394   1
   4  12  24-6.67757 312.135   1
  -4  12  24-26.6045 108.899   1
  -4 -12  24 166.935 145.484   1
   4 -12  24 85.1894 158.374   1
   4  12 -24-136.018 172.941   1
   4  12  24 119.830 96.7756   1
   4 -12 -24 199.304 80.7810   1
  -4 -12 -24 340.877 152.967   1
   4 -12 -24 108.710 79.3150   1
   4 -12  24 67.2956 162.759   1
  -4 -12 -24 69.9761 128.124   1
  -4  12 -24 68.0229 155.855   1
  -4  12  24 23.4582 92.6925   1
   4 -12  26 384.165 174.071   1
  -4 -12 -26 702.443 138.971   1
  -4  12  26 379.851 101.833   1
  -4 -12 -26 261.126 156.694   1
  -4  12  26 336.017 113.133   1
  -4 -12  26 303.310 159.788   1
   4 -12  26 481.858 174.852   1
   4  12 -26 539.773 185.254   1
   4  12  26 435.039 115.232   1
  -4  12 -26 351.343 143.418   1
   4 -12 -26 380.817 94.5599   1
   4  12  26 77.2151 328.651   1
   4 -12 -26 381.436 80.8120   1
  -4 -12  26 427.679 189.529   1
  -4  12 -26 494.576 169.174   1
   4 -12 -28 8841.80 375.340   1
  -4  12  28 7891.48 390.181   1
  -4 -12  28 8480.98 439.303   1
   4  12  28 8751.70 401.497   1
   4  12 -28 7568.67 450.478   1
   4 -12  28 8184.30 446.479   1
  -4  12 -28 9497.46 433.137   1
   4 -12 -28 8097.35 382.406   1
   4  12  28 9098.24 549.081   1
   4 -12  28 9350.20 454.856   1
  -4 -12  28 8089.31 453.619   1
  -4  12 -28 8233.56 442.059   1
  -4  12  28 7881.03 385.090   1
  -4 -12 -30 256.901 152.578   1
   4 -12  30 5.22095 194.920   1
  -4  12  30 18.1885 113.042   1
  -4  12  30-2.31583 118.107   1
  -4 -12  30 97.1830 177.915   1
   4 -12  30 212.549 188.938   1
   4  12 -30 184.559 198.153   1
   4 -12 -30 29.7185 124.180   1
   4  12  30 261.247 136.896   1
  -4 -12 -30 438.733 176.771   1
   4  12  30 608.798 346.860   1
   4 -12 -30 18.9851 92.6179   1
  -4 -12  30-209.969 203.056   1
  -4  12 -30-161.995 184.506   1
   4  12  32 564.785 358.870   1
  -4 -12 -32 889.195 206.329   1
  -4  12  32 710.703 141.111   1
  -4 -12  32 941.626 212.455   1
   4 -12  32 1150.10 224.615   1
   4  12 -32 696.354 222.494   1
   4 -12 -32 1116.71 149.407   1
  -4  12 -32 978.160 202.308   1
   4  12  32 797.619 162.701   1
   4 -12  32 831.382 216.940   1
  -4  12  32 683.091 136.111   1
  -4 -12  32 616.893 227.283   1
  -4  12 -32 868.112 209.722   1
   4 -14   0-54.4709 76.1710   1
  -4  14   0 105.968 55.0455   1
   4  14   0 100.492 70.7022   1
  -4 -14   0-31.6261 94.0418   1
   4  14   0 16.3448 74.2861   1
  -4  14   2 30426.1 1298.17   1
  -4 -14  -2 31346.2 1313.46   1
   4  14  -2 30493.2 1301.60   1
   4 -14   2 31401.8 1300.74   1
   4 -14  -2 31529.3 1296.04   1
  -4  14   2 31136.1 1288.17   1
  -4  14  -2 33034.3 1294.43   1
  -4 -14   2 31997.9 1309.19   1
   4  14   2 31752.8 1298.95   1
   4  14   2 32073.1 1298.62   1
   4  14  -2 31203.8 1302.13   1
  -4  14  -2 31524.7 1304.41   1
  -4 -14  -4 24.8074 132.428   1
   4  14  -4 21.8792 79.7895   1
  -4 -14   4-94.8623 79.8388   1
   4  14   4 226.682 90.7829   1
   4  14   4 72.6514 68.3514   1
  -4  14  -4 37.1080 62.6365   1
   4 -14   4 8.96368 81.1597   1
   4 -14  -4-87.2273 69.1009   1
   4  14  -4 99.1676 74.7809   1
  -4 -14  -4 144.608 98.3491   1
  -4  14   4-24.8568 46.3436   1
  -4  14  -4 22.6708 88.8230   1
  -4  14   4 88.9074 71.3628   1
   4 -14  -6 1564.61 166.323   1
  -4 -14  -6 1739.04 187.702   1
  -4 -14   6 1989.18 138.321   1
   4  14   6 2110.46 128.645   1
   4  14  -6 2030.21 142.512   1
   4 -14   6 2100.97 139.721   1
   4 -14  -6 2001.13 117.389   1
  -4  14  -6 2543.51 137.064   1
  -4  14   6 2026.73 121.711   1
   4  14  -6 1986.77 136.650   1
  -4 -14  -6 1948.08 129.121   1
  -4  14  -6 2070.66 144.686   1
   4  14  -8 859.826 102.678   1
  -4 -14  -8 735.741 183.587   1
   4 -14  -8 588.271 151.621   1
   4  14   8 1033.09 99.8704   1
   4  14  -8 859.498 111.190   1
  -4 -14   8 974.542 104.489   1
   4 -14  -8 848.113 76.3174   1
  -4  14  -8 895.804 94.7821   1
   4 -14   8 889.238 111.862   1
  -4  14  -8 792.636 112.123   1
  -4  14   8 931.783 81.4524   1
   4  14   8 1078.83 88.0779   1
  -4  14 -10 5811.47 301.433   1
  -4  14  10 5748.08 265.963   1
  -4 -14 -10 5550.15 366.689   1
   4 -14 -10 5958.10 292.949   1
  -4  14  10 6748.46 263.657   1
   4  14  10 6306.84 287.939   1
  -4 -14  10 5844.19 291.500   1
   4  14 -10 5672.09 298.513   1
   4 -14 -10 6124.64 261.492   1
   4 -14  10 5968.91 297.545   1
  -4  14 -10 6429.52 287.141   1
   4  14 -10 5750.96 292.978   1
  -4 -14  10 5880.74 312.935   1
  -4 -14 -10 5761.17 274.971   1
   4  14  10 5763.39 280.792   1
  -4 -14  12 19.4610 123.085   1
   4  14 -12 190.305 98.3702   1
  -4  14  12 112.667 60.7743   1
  -4  14 -12 107.958 110.524   1
  -4 -14 -12 147.896 212.664   1
   4  14  12 109.466 104.219   1
  -4 -14  12 118.619 95.1200   1
  -4  14 -12 74.5396 86.1431   1
   4  14  12 108.122 79.0704   1
   4  14 -12 183.849 110.384   1
   4 -14  12 191.503 106.646   1
  -4  14  12 206.111 47.7103   1
  -4 -14  14 8.19895 137.232   1
   4  14  14 131.282 75.8512   1
  -4  14  14-8.06591 37.3323   1
   4 -14  14 155.777 117.841   1
   4  14 -14-17.6861 121.098   1
  -4  14 -14 7.95923 91.6354   1
   4  14 -14 109.153 104.491   1
  -4  14 -14 132.829 119.873   1
  -4 -14 -14-41.1788 199.795   1
  -4 -14  16 210.808 151.869   1
  -4 -14 -16 331.605 82.6031   1
   4 -14  16 277.870 128.094   1
   4  14 -16 300.452 142.004   1
  -4  14 -16 308.125 103.325   1
   4  14 -16 225.989 119.640   1
   4  14  16 234.839 77.2924   1
  -4  14 -16 88.6681 128.442   1
  -4 -14 -16 287.572 179.624   1
  -4 -14 -18 5929.78 262.750   1
  -4 -14  18 5237.85 286.066   1
   4  14 -18 5173.16 301.005   1
   4  14  18 5238.53 249.642   1
  -4  14 -18 5682.57 278.931   1
   4  14 -18 4934.56 287.390   1
   4  14  18 5743.16 347.765   1
  -4 -14  18 5482.68 316.748   1
  -4  14 -18 4937.07 293.572   1
   4  14  20 785.647 255.401   1
  -4  14 -20 779.599 154.984   1
  -4 -14  20 850.986 145.340   1
   4 -14  20 933.421 161.762   1
[truncated: 755,723 more chars]
