# Supplementary material for: Decoupled MOF Breathing: Pressure‐Induced Reversal of Correlation Between Orthogonal Motions in a Diamondoid Framework
Source: Angew Chem Int Ed Engl. 2025 May 15;64(27):e202504297. doi: 10.1002/anie.202504297 (PMC12207364; doi:10.1002/anie.202504297)
Supplement: Supplementary file 1 — Supporting Information [file ANIE-64-e202504297-s002.zip › SHF-62-DMF_SCC-in-FC70_1200bar.cif]

data_dia0922_170_res0-85_badref_msk1_smbkg3
_audit_creation_date               2022-10-07
_audit_creation_method
;
Olex2 1.5
(compiled 2022.04.07 svn.rca3783a0 for OlexSys, GUI svn.r6498)
;
_shelx_SHELXL_version_number       '2018/3'
_audit_contact_author_address      ?
_audit_contact_author_email        ?
_audit_contact_author_name         ''
_audit_contact_author_phone        ?
_publ_contact_author_id_orcid      ?
_publ_section_references
;
Dolomanov, O.V., Bourhis, L.J., Gildea, R.J, Howard, J.A.K. & Puschmann, H.
 (2009), J. Appl. Cryst. 42, 339-341.

Sheldrick, G.M. (2008). Acta Cryst. A64, 112-122.
;
_chemical_name_common              ?
_chemical_name_systematic          ?
_chemical_formula_moiety           'C20 H12 In N2 O10, 2(C H3 N0.5)'
_chemical_formula_sum              'C22 H20 In N10 O3'
_chemical_formula_weight           587.30
_chemical_melting_point            ?
loop_
  _atom_type_symbol
  _atom_type_description
  _atom_type_scat_dispersion_real
  _atom_type_scat_dispersion_imag
  _atom_type_scat_source
 'C' 'C' -0.0004 0.0007 'International Tables Vol C Tables 4.2.6.8 and 6.1.1.4'
 'H' 'H' 0.0000 0.0000 'International Tables Vol C Tables 4.2.6.8 and 6.1.1.4'
 'N' 'N' -0.0004 0.0014 'International Tables Vol C Tables 4.2.6.8 and 6.1.1.4'
 'O' 'O' 0.0006 0.0026 'International Tables Vol C Tables 4.2.6.8 and 6.1.1.4'
 'In' 'In' -2.2014 0.6610
 'International Tables Vol C Tables 4.2.6.8 and 6.1.1.4'

_shelx_space_group_comment
;
The symmetry employed for this shelxl refinement is uniquely defined
by the following loop, which should always be used as a source of
symmetry information in preference to the above space-group names.
They are only intended as comments.
;
_space_group_crystal_system        'orthorhombic'
_space_group_IT_number             70
_space_group_name_H-M_alt          'F d d d'
_space_group_name_Hall             '-F 2uv 2vw'
loop_
  _space_group_symop_operation_xyz
 'x, y, z'
 '-x+1/4, -y+1/4, z'
 'x, -y+1/4, -z+1/4'
 '-x+1/4, y, -z+1/4'
 'x, y+1/2, z+1/2'
 '-x+1/4, -y+3/4, z+1/2'
 'x, -y+3/4, -z+3/4'
 '-x+1/4, y+1/2, -z+3/4'
 'x+1/2, y, z+1/2'
 '-x+3/4, -y+1/4, z+1/2'
 'x+1/2, -y+1/4, -z+3/4'
 '-x+3/4, y, -z+3/4'
 'x+1/2, y+1/2, z'
 '-x+3/4, -y+3/4, z'
 'x+1/2, -y+3/4, -z+1/4'
 '-x+3/4, y+1/2, -z+1/4'
 '-x, -y, -z'
 'x-1/4, y-1/4, -z'
 '-x, y-1/4, z-1/4'
 'x-1/4, -y, z-1/4'
 '-x, -y+1/2, -z+1/2'
 'x-1/4, y+1/4, -z+1/2'
 '-x, y+1/4, z+1/4'
 'x-1/4, -y+1/2, z+1/4'
 '-x+1/2, -y, -z+1/2'
 'x+1/4, y-1/4, -z+1/2'
 '-x+1/2, y-1/4, z+1/4'
 'x+1/4, -y, z+1/4'
 '-x+1/2, -y+1/2, -z'
 'x+1/4, y+1/4, -z'
 '-x+1/2, y+1/4, z-1/4'
 'x+1/4, -y+1/2, z-1/4'

_cell_length_a                     14.7453(3)
_cell_length_b                     25.5326(7)
_cell_length_c                     32.5639(6)
_cell_angle_alpha                  90
_cell_angle_beta                   90
_cell_angle_gamma                  90
_cell_volume                       12259.8(5)
_cell_formula_units_Z              16
_cell_measurement_reflns_used      8159
_cell_measurement_temperature      298
_cell_measurement_theta_max        16.6070
_cell_measurement_theta_min        1.6690
_shelx_estimated_absorpt_T_max     0.986
_shelx_estimated_absorpt_T_min     0.966
_exptl_absorpt_coefficient_mu      0.222
_exptl_absorpt_correction_T_max    1.00000
_exptl_absorpt_correction_T_min    0.29047
_exptl_absorpt_correction_type     multi-scan
_exptl_absorpt_process_details
;
CrysAlisPro 1.171.42.49 (Rigaku Oxford Diffraction, 2022)
Empirical absorption correction using spherical harmonics,
implemented in SCALE3 ABSPACK scaling algorithm.
;
_exptl_absorpt_special_details     ?
_exptl_crystal_colour              'clear yellow'
_exptl_crystal_colour_lustre       clear
_exptl_crystal_colour_modifier     .
_exptl_crystal_colour_primary      yellow
_exptl_crystal_density_diffrn      1.273
_exptl_crystal_density_meas        ?
_exptl_crystal_density_method      ?
_exptl_crystal_description         octahedral
_exptl_crystal_F_000               4720
_exptl_crystal_size_max            0.155
_exptl_crystal_size_mid            0.155
_exptl_crystal_size_min            0.065
_exptl_transmission_factor_max     ?
_exptl_transmission_factor_min     ?
_diffrn_reflns_av_R_equivalents    0.0619
_diffrn_reflns_av_unetI/netI       0.0236
_diffrn_reflns_Laue_measured_fraction_full  0.998
_diffrn_reflns_Laue_measured_fraction_max  0.998
_diffrn_reflns_limit_h_max         17
_diffrn_reflns_limit_h_min         -17
_diffrn_reflns_limit_k_max         29
_diffrn_reflns_limit_k_min         -30
_diffrn_reflns_limit_l_max         38
_diffrn_reflns_limit_l_min         -38
_diffrn_reflns_number              32784
_diffrn_reflns_point_group_measured_fraction_full  0.998
_diffrn_reflns_point_group_measured_fraction_max  0.998
_diffrn_reflns_theta_full          16.603
_diffrn_reflns_theta_max           16.603
_diffrn_reflns_theta_min           1.683
_diffrn_ambient_temperature        298
_diffrn_detector                   'Hybrid Pixel Array Detector'
_diffrn_detector_area_resol_mean   13.3333
_diffrn_measured_fraction_theta_full  0.998
_diffrn_measured_fraction_theta_max  0.998
_diffrn_measurement_details
;
List of Runs (angles in degrees, time in seconds):

  # Type    Start    End  Width  t~exp~   \w     \q     \k     \f   Frames
--------------------------------------------------------------------------
  1  \f   -175.00 175.00   0.20    0.20 -79.00   0.00 -45.00    --  1750
;
_diffrn_measurement_device         'Newport 4-circle diffractometer'
_diffrn_measurement_device_type   
 'dectris-CrysAlisPro-abstract goniometer imported dectris images'
_diffrn_measurement_method         '\f scans'
_diffrn_orient_matrix_type        
 'CrysAlisPro convention (1999,Acta A55,543-557)'
_diffrn_orient_matrix_UB_11        -0.0290745000
_diffrn_orient_matrix_UB_12        0.0075074000
_diffrn_orient_matrix_UB_13        0.0038425000
_diffrn_orient_matrix_UB_21        -0.0146783000
_diffrn_orient_matrix_UB_22        -0.0098720000
_diffrn_orient_matrix_UB_23        -0.0108951000
_diffrn_orient_matrix_UB_31        -0.0050365000
_diffrn_orient_matrix_UB_32        -0.0144408000
_diffrn_orient_matrix_UB_33        0.0094348000
_diffrn_radiation_monochromator    synchrotron
_diffrn_radiation_probe            x-ray
_diffrn_radiation_type             synchrotron
_diffrn_radiation_wavelength       0.4859
_diffrn_source                     synchrotron
_diffrn_special_details           
 'Single Crystal glued onto a carbon fibre and loaded into the medium pressure cell at beamline I19, Diamond Light Source. P = 1200 bar'
_reflns_Friedel_coverage           0.000
_reflns_Friedel_fraction_full      .
_reflns_Friedel_fraction_max       .
_reflns_number_gt                  2053
_reflns_number_total               2619
_reflns_special_details
;
 Reflections were merged by SHELXL according to the crystal
 class for the calculation of statistics and refinement.
 
 _reflns_Friedel_fraction is defined as the number of unique
 Friedel pairs measured divided by the number that would be
 possible theoretically, ignoring centric projections and
 systematic absences.
;
_reflns_threshold_expression       'I > 2\s(I)'
_computing_cell_refinement         'CrysAlisPro 1.171.42.49 (Rigaku OD, 2022)'
_computing_data_collection         'CrysAlisPro 1.171.42.49 (Rigaku OD, 2022)'
_computing_data_reduction          'CrysAlisPro 1.171.42.49 (Rigaku OD, 2022)'
_computing_molecular_graphics      'Olex2 1.5 (Dolomanov et al., 2009)'
_computing_publication_material    'Olex2 1.5 (Dolomanov et al., 2009)'
_computing_structure_refinement    'XL  (Sheldrick, 2008)'
_computing_structure_solution      'XS  (Sheldrick, 2008)'
_refine_diff_density_max           1.213
_refine_diff_density_min           -0.519
_refine_diff_density_rms           0.175
_refine_ls_extinction_coef         .
_refine_ls_extinction_method       none
_refine_ls_goodness_of_fit_ref     1.123
_refine_ls_hydrogen_treatment      constr
_refine_ls_matrix_type             full
_refine_ls_number_parameters       157
_refine_ls_number_reflns           2619
_refine_ls_number_restraints       7
_refine_ls_R_factor_all            0.0834
_refine_ls_R_factor_gt             0.0706
_refine_ls_restrained_S_all        1.126
_refine_ls_shift/su_max            0.000
_refine_ls_shift/su_mean           0.000
_refine_ls_structure_factor_coef   Fsqd
_refine_ls_weighting_details      
 'w=1/[\s^2^(Fo^2^)+(0.1584P)^2^+45.7663P] where P=(Fo^2^+2Fc^2^)/3'
_refine_ls_weighting_scheme        calc
_refine_ls_wR_factor_gt            0.2166
_refine_ls_wR_factor_ref           0.2323
_refine_special_details            ?
_olex2_refinement_description
;
1. Fixed Uiso
 At 1.2 times of:
  All C(H) groups
 At 1.5 times of:
  All C(H,H,H) groups
2. Restrained distances
 C9A-C10A
 1.5 with sigma of 0.02
 C9B-C10B
 1.5 with sigma of 0.02
 C9A-O6A
 1.2 with sigma of 0.02
 C9A-N1A
 1.4 with sigma of 0.02
 C9B-O6B
 1.2 with sigma of 0.02
 C10A-N1A
 2.5 with sigma of 0.04
 O6B-C10B
 2.5 with sigma of 0.04
3. Uiso/Uaniso restraints and constraints
Uiso(C10A) = Uiso(N1A)
4. Others
 Sof(O6B)=Sof(N1B)=Sof(C9B)=Sof(C10B)=Sof(H10D)=Sof(H10E)=Sof(H10F)=1-FVAR(1)
 Sof(O6A)=Sof(N1A)=Sof(C9A)=Sof(C10A)=Sof(H10A)=Sof(H10B)=Sof(H10C)=FVAR(1)
 Fixed Sof: N2(0.5)
5.a Aromatic/amide H refined with riding coordinates:
 C4(H4), C6(H6), C7(H7)
5.b Idealised Me refined as rotating group:
 C10A(H10A,H10B,H10C), C10B(H10D,H10E,H10F), C11(H11A,H11B,H11C)
;
_atom_sites_solution_hydrogens     geom
_atom_sites_solution_primary       direct
_atom_sites_solution_secondary     ?
loop_
  _atom_site_label
  _atom_site_type_symbol
  _atom_site_fract_x
  _atom_site_fract_y
  _atom_site_fract_z
  _atom_site_U_iso_or_equiv
  _atom_site_adp_type
  _atom_site_occupancy
  _atom_site_site_symmetry_order
  _atom_site_calc_flag
  _atom_site_refinement_flags_posn
  _atom_site_refinement_flags_adp
  _atom_site_refinement_flags_occupancy
  _atom_site_disorder_assembly
  _atom_site_disorder_group
 In1 In 0.875000 0.375000 0.07260(2) 0.0478(3) Uani 1 2 d S T P . .
 O2 O 0.7622(4) 0.4124(2) 0.03728(15) 0.0723(14) Uani 1 1 d . . . . .
 O3 O 0.8975(4) 0.4388(2) 0.02297(16) 0.0777(15) Uani 1 1 d . . . . .
 O4 O 0.7429(3) 0.5887(2) -0.14170(15) 0.0669(12) Uani 1 1 d . . . . .
 O5 O 0.6055(4) 0.5622(2) -0.12950(17) 0.0739(15) Uani 1 1 d . . . . .
 C1 C 0.8149(6) 0.4387(3) 0.0154(2) 0.0652(18) Uani 1 1 d . . . . .
 C2 C 0.7783(5) 0.4707(3) -0.0196(2) 0.0669(18) Uani 1 1 d . . . . .
 C3 C 0.6885(5) 0.4698(3) -0.0313(2) 0.072(2) Uani 1 1 d . . . . .
 C4 C 0.6612(6) 0.4998(4) -0.0640(3) 0.082(2) Uani 1 1 d . . . . .
 H4 H 0.600405 0.499636 -0.071508 0.098 Uiso 1 1 calc R U . . .
 C5 C 0.7214(5) 0.5302(3) -0.0859(2) 0.0641(17) Uani 1 1 d . . . . .
 C6 C 0.8111(6) 0.5318(3) -0.0743(2) 0.077(2) Uani 1 1 d . . . . .
 H6 H 0.852337 0.552548 -0.088499 0.093 Uiso 1 1 calc R U . . .
 C7 C 0.8392(6) 0.5015(3) -0.0408(2) 0.0711(19) Uani 1 1 d . . . . .
 H7 H 0.899663 0.502214 -0.032630 0.085 Uiso 1 1 calc R U . . .
 C8 C 0.6904(6) 0.5618(3) -0.1214(2) 0.0646(19) Uani 1 1 d . . . . .
 O6A O 0.4856(11) 0.4711(7) -0.0318(5) 0.118(6) Uiso 0.496(19) 1 d D . P A 1
 N1A N 0.6240(10) 0.4477(8) -0.0032(6) 0.087(4) Uiso 0.496(19) 1 d D . P A 1
 C9A C 0.5310(10) 0.4423(7) -0.0089(5) 0.078(5) Uiso 0.496(19) 1 d D . P A 1
 C10A C 0.4840(13) 0.4069(8) 0.0197(6) 0.087(4) Uiso 0.496(19) 1 d D . P A 1
 H10A H 0.448563 0.427096 0.038654 0.131 Uiso 0.496(19) 1 calc R U P A 1
 H10B H 0.527795 0.386503 0.034477 0.131 Uiso 0.496(19) 1 calc R U P A 1
 H10C H 0.444816 0.383946 0.004447 0.131 Uiso 0.496(19) 1 calc R U P A 1
 O6B O 0.4993(11) 0.4408(8) -0.0490(6) 0.128(6) Uiso 0.504(19) 1 d D . P A 2
 N1B N 0.6284(9) 0.4307(6) -0.0144(5) 0.069(4) Uiso 0.504(19) 1 d . . P A 2
 C9B C 0.5448(13) 0.4174(8) -0.0242(6) 0.095(6) Uiso 0.504(19) 1 d D . P A 2
 C10B C 0.502(2) 0.3788(10) 0.0058(8) 0.134(10) Uiso 0.504(19) 1 d D . P A 2
 H10D H 0.487999 0.396386 0.031094 0.202 Uiso 0.504(19) 1 calc R U P A 2
 H10E H 0.543180 0.350553 0.011047 0.202 Uiso 0.504(19) 1 calc R U P A 2
 H10F H 0.446839 0.365023 -0.005860 0.202 Uiso 0.504(19) 1 calc R U P A 2
 N2 N 0.396(3) 0.4902(13) -0.1148(15) 0.233(16) Uiso 0.5 1 d . . P B -1
 C11 C 0.3122(17) 0.4614(7) -0.0955(6) 0.229(9) Uiso 1 1 d . . . B -1
 H11A H 0.300937 0.429436 -0.110170 0.343 Uiso 1 1 calc R U . B -1
 H11B H 0.259828 0.483611 -0.097255 0.343 Uiso 1 1 calc R U . B -1
 H11C H 0.324447 0.453510 -0.067181 0.343 Uiso 1 1 calc R U . B -1

loop_
  _atom_site_aniso_label
  _atom_site_aniso_U_11
  _atom_site_aniso_U_22
  _atom_site_aniso_U_33
  _atom_site_aniso_U_23
  _atom_site_aniso_U_13
  _atom_site_aniso_U_12
 In1 0.0501(5) 0.0616(5) 0.0318(5) 0.000 0.000 0.0001(3)
 O2 0.076(3) 0.086(3) 0.055(3) 0.023(3) -0.007(2) 0.006(3)
 O3 0.069(3) 0.107(4) 0.057(3) 0.024(3) -0.005(3) 0.009(3)
 O4 0.066(3) 0.082(3) 0.052(3) 0.020(3) 0.003(2) 0.002(3)
 O5 0.067(3) 0.090(4) 0.065(3) 0.021(3) -0.012(2) 0.002(3)
 C1 0.077(5) 0.075(4) 0.044(4) 0.004(3) 0.001(4) 0.009(4)
 C2 0.071(4) 0.082(4) 0.048(4) 0.011(3) -0.003(3) 0.006(4)
 C3 0.062(4) 0.088(5) 0.068(5) 0.029(4) -0.001(4) -0.002(4)
 C4 0.061(4) 0.110(6) 0.075(5) 0.027(5) -0.008(4) 0.003(5)
 C5 0.069(4) 0.077(4) 0.047(4) 0.010(3) -0.006(3) 0.004(3)
 C6 0.069(5) 0.115(6) 0.049(4) 0.020(4) -0.003(3) -0.012(5)
 C7 0.061(4) 0.097(5) 0.056(4) 0.022(4) -0.002(3) 0.001(4)
 C8 0.076(5) 0.070(4) 0.048(4) 0.005(3) -0.003(3) 0.014(4)

_geom_special_details
;
 All esds (except the esd in the dihedral angle between two l.s. planes)
 are estimated using the full covariance matrix.  The cell esds are taken
 into account individually in the estimation of esds in distances, angles
 and torsion angles; correlations between esds in cell parameters are only
 used when they are defined by crystal symmetry.  An approximate (isotropic)
 treatment of cell esds is used for estimating esds involving l.s. planes.
;
loop_
  _geom_bond_atom_site_label_1
  _geom_bond_atom_site_label_2
  _geom_bond_distance
  _geom_bond_site_symmetry_2
  _geom_bond_publ_flag
 In1 O2 2.236(5) . ?
 In1 O2 2.236(5) 14_655 ?
 In1 O3 2.319(5) 14_655 ?
 In1 O3 2.319(5) . ?
 In1 O4 2.288(5) 27_655 ?
 In1 O4 2.288(5) 28_565 ?
 In1 O5 2.255(5) 27_655 ?
 In1 O5 2.255(5) 28_565 ?
 In1 C1 2.626(7) . ?
 In1 C1 2.626(7) 14_655 ?
 In1 C8 2.618(7) 28_565 ?
 In1 C8 2.618(7) 27_655 ?
 O2 C1 1.249(9) . ?
 O3 C1 1.242(10) . ?
 O4 C8 1.226(9) . ?
 O5 C8 1.279(10) . ?
 C1 C2 1.505(9) . ?
 C2 C3 1.378(10) . ?
 C2 C7 1.378(11) . ?
 C3 C4 1.370(10) . ?
 C3 N1A 1.436(17) . ?
 C3 N1B 1.442(15) . ?
 C4 H4 0.9300 . ?
 C4 C5 1.379(11) . ?
 C5 C6 1.377(11) . ?
 C5 C8 1.482(9) . ?
 C6 H6 0.9300 . ?
 C6 C7 1.401(10) . ?
 C7 H7 0.9300 . ?
 O6A C9A 1.244(14) . ?
 N1A C9A 1.390(15) . ?
 C9A C10A 1.470(15) . ?
 C10A H10A 0.9600 . ?
 C10A H10B 0.9600 . ?
 C10A H10C 0.9600 . ?
 O6B C9B 1.209(15) . ?
 N1B C9B 1.32(2) . ?
 C9B C10B 1.527(17) . ?
 C10B H10D 0.9600 . ?
 C10B H10E 0.9600 . ?
 C10B H10F 0.9600 . ?
 N2 C11 1.58(6) . ?
 C11 H11A 0.9600 . ?
 C11 H11B 0.9600 . ?
 C11 H11C 0.9600 . ?

loop_
  _geom_angle_atom_site_label_1
  _geom_angle_atom_site_label_2
  _geom_angle_atom_site_label_3
  _geom_angle
  _geom_angle_site_symmetry_1
  _geom_angle_site_symmetry_3
  _geom_angle_publ_flag
 O2 In1 O2 118.1(3) . 14_655 ?
 O2 In1 O3 56.47(19) . . ?
 O2 In1 O3 80.5(2) 14_655 . ?
 O2 In1 O3 56.47(19) 14_655 14_655 ?
 O2 In1 O3 80.5(2) . 14_655 ?
 O2 In1 O4 130.8(2) . 28_565 ?
 O2 In1 O4 82.5(2) 14_655 28_565 ?
 O2 In1 O4 130.8(2) 14_655 27_655 ?
 O2 In1 O4 82.5(2) . 27_655 ?
 O2 In1 O5 87.5(2) . 28_565 ?
 O2 In1 O5 87.5(2) 14_655 27_655 ?
 O2 In1 O5 139.0(2) . 27_655 ?
 O2 In1 O5 139.0(2) 14_655 28_565 ?
 O2 In1 C1 28.3(2) 14_655 14_655 ?
 O2 In1 C1 98.7(2) . 14_655 ?
 O2 In1 C1 98.7(2) 14_655 . ?
 O2 In1 C1 28.3(2) . . ?
 O2 In1 C8 110.3(2) 14_655 28_565 ?
 O2 In1 C8 111.6(2) . 28_565 ?
 O2 In1 C8 110.3(2) . 27_655 ?
 O2 In1 C8 111.6(2) 14_655 27_655 ?
 O3 In1 O3 91.6(3) . 14_655 ?
 O3 In1 C1 28.2(2) 14_655 14_655 ?
 O3 In1 C1 83.8(2) . 14_655 ?
 O3 In1 C1 83.8(2) 14_655 . ?
 O3 In1 C1 28.2(2) . . ?
 O3 In1 C8 166.1(2) 14_655 28_565 ?
 O3 In1 C8 90.0(2) . 28_565 ?
 O3 In1 C8 166.1(2) . 27_655 ?
 O3 In1 C8 90.0(2) 14_655 27_655 ?
 O4 In1 O3 138.41(18) 28_565 14_655 ?
 O4 In1 O3 138.41(18) 27_655 . ?
 O4 In1 O3 87.7(2) 28_565 . ?
 O4 In1 O3 87.7(2) 27_655 14_655 ?
 O4 In1 O4 118.9(3) 28_565 27_655 ?
 O4 In1 C1 111.5(2) 27_655 14_655 ?
 O4 In1 C1 111.5(2) 28_565 . ?
 O4 In1 C1 110.8(2) 28_565 14_655 ?
 O4 In1 C1 110.8(2) 27_655 . ?
 O4 In1 C8 27.9(2) 27_655 27_655 ?
 O4 In1 C8 100.1(2) 28_565 27_655 ?
 O4 In1 C8 27.9(2) 28_565 28_565 ?
 O4 In1 C8 100.1(2) 27_655 28_565 ?
 O5 In1 O3 164.4(2) 28_565 14_655 ?
 O5 In1 O3 164.4(2) 27_655 . ?
 O5 In1 O3 90.1(3) 27_655 14_655 ?
 O5 In1 O3 90.1(3) 28_565 . ?
 O5 In1 O4 80.8(2) 27_655 28_565 ?
 O5 In1 O4 80.8(2) 28_565 27_655 ?
 O5 In1 O4 57.13(19) 28_565 28_565 ?
 O5 In1 O4 57.13(19) 27_655 27_655 ?
 O5 In1 O5 92.4(3) 28_565 27_655 ?
 O5 In1 C1 166.8(2) 27_655 . ?
 O5 In1 C1 90.4(2) 27_655 14_655 ?
 O5 In1 C1 166.8(2) 28_565 14_655 ?
 O5 In1 C1 90.4(2) 28_565 . ?
 O5 In1 C8 29.3(2) 28_565 28_565 ?
 O5 In1 C8 84.8(2) 28_565 27_655 ?
 O5 In1 C8 29.3(2) 27_655 27_655 ?
 O5 In1 C8 84.8(2) 27_655 28_565 ?
 C1 In1 C1 89.6(3) . 14_655 ?
 C8 In1 C1 138.7(3) 28_565 14_655 ?
 C8 In1 C1 103.7(3) 28_565 . ?
 C8 In1 C1 138.7(3) 27_655 . ?
 C8 In1 C1 103.7(3) 27_655 14_655 ?
 C8 In1 C8 91.7(3) 28_565 27_655 ?
 C1 O2 In1 93.4(5) . . ?
 C1 O3 In1 89.8(4) . . ?
 C8 O4 In1 91.2(5) . 31_655 ?
 C8 O5 In1 91.3(5) . 31_655 ?
 O2 C1 In1 58.2(4) . . ?
 O2 C1 C2 120.0(7) . . ?
 O3 C1 In1 62.0(4) . . ?
 O3 C1 O2 119.9(7) . . ?
 O3 C1 C2 120.1(7) . . ?
 C2 C1 In1 174.7(5) . . ?
 C3 C2 C1 123.1(7) . . ?
 C3 C2 C7 119.9(7) . . ?
 C7 C2 C1 117.0(7) . . ?
 C2 C3 N1A 117.8(9) . . ?
 C2 C3 N1B 119.8(8) . . ?
 C4 C3 C2 119.1(7) . . ?
 C4 C3 N1A 121.4(9) . . ?
 C4 C3 N1B 120.2(9) . . ?
 C3 C4 H4 119.0 . . ?
 C3 C4 C5 121.9(8) . . ?
 C5 C4 H4 119.0 . . ?
 C4 C5 C8 120.9(7) . . ?
 C6 C5 C4 119.4(7) . . ?
 C6 C5 C8 119.6(7) . . ?
 C5 C6 H6 120.6 . . ?
 C5 C6 C7 118.9(7) . . ?
 C7 C6 H6 120.6 . . ?
 C2 C7 C6 120.7(8) . . ?
 C2 C7 H7 119.6 . . ?
 C6 C7 H7 119.6 . . ?
 O4 C8 In1 60.9(4) . 31_655 ?
 O4 C8 O5 120.2(6) . . ?
 O4 C8 C5 122.0(7) . . ?
 O5 C8 In1 59.5(4) . 31_655 ?
 O5 C8 C5 117.8(7) . . ?
 C5 C8 In1 172.8(5) . 31_655 ?
 C9A N1A C3 127.3(14) . . ?
 O6A C9A N1A 123.5(15) . . ?
 O6A C9A C10A 119.3(15) . . ?
 N1A C9A C10A 116.3(14) . . ?
 C9A C10A H10A 109.5 . . ?
 C9A C10A H10B 109.5 . . ?
 C9A C10A H10C 109.5 . . ?
 H10A C10A H10B 109.5 . . ?
 H10A C10A H10C 109.5 . . ?
 H10B C10A H10C 109.5 . . ?
 C9B N1B C3 131.4(14) . . ?
 O6B C9B N1B 123.6(18) . . ?
 O6B C9B C10B 121(2) . . ?
 N1B C9B C10B 113.7(18) . . ?
 C9B C10B H10D 109.5 . . ?
 C9B C10B H10E 109.5 . . ?
 C9B C10B H10F 109.5 . . ?
 H10D C10B H10E 109.5 . . ?
 H10D C10B H10F 109.5 . . ?
 H10E C10B H10F 109.5 . . ?
 N2 C11 H11A 109.5 . . ?
 N2 C11 H11B 109.5 . . ?
 N2 C11 H11C 109.5 . . ?
 H11A C11 H11B 109.5 . . ?
 H11A C11 H11C 109.5 . . ?
 H11B C11 H11C 109.5 . . ?

loop_
  _geom_torsion_atom_site_label_1
  _geom_torsion_atom_site_label_2
  _geom_torsion_atom_site_label_3
  _geom_torsion_atom_site_label_4
  _geom_torsion
  _geom_torsion_site_symmetry_1
  _geom_torsion_site_symmetry_2
  _geom_torsion_site_symmetry_3
  _geom_torsion_site_symmetry_4
  _geom_torsion_publ_flag
 In1 O2 C1 O3 -6.9(8) . . . . ?
 In1 O2 C1 C2 174.1(6) . . . . ?
 In1 O3 C1 O2 6.6(7) . . . . ?
 In1 O3 C1 C2 -174.4(6) . . . . ?
 In1 O4 C8 O5 4.6(7) 31_655 . . . ?
 In1 O4 C8 C5 -172.4(6) 31_655 . . . ?
 In1 O5 C8 O4 -4.7(8) 31_655 . . . ?
 In1 O5 C8 C5 172.4(6) 31_655 . . . ?
 O2 C1 C2 C3 -5.2(12) . . . . ?
 O2 C1 C2 C7 175.6(7) . . . . ?
 O3 C1 C2 C3 175.8(8) . . . . ?
 O3 C1 C2 C7 -3.4(11) . . . . ?
 C1 C2 C3 C4 -179.2(7) . . . . ?
 C1 C2 C3 N1A 15.6(15) . . . . ?
 C1 C2 C3 N1B -10.6(14) . . . . ?
 C1 C2 C7 C6 178.7(7) . . . . ?
 C2 C3 C4 C5 1.2(14) . . . . ?
 C2 C3 N1A C9A -179.1(17) . . . . ?
 C2 C3 N1B C9B -170.1(18) . . . . ?
 C3 C2 C7 C6 -0.5(13) . . . . ?
 C3 C4 C5 C6 -1.7(14) . . . . ?
 C3 C4 C5 C8 179.3(8) . . . . ?
 C3 N1A C9A O6A -26(3) . . . . ?
 C3 N1A C9A C10A 165.0(17) . . . . ?
 C3 N1B C9B O6B -7(4) . . . . ?
 C3 N1B C9B C10B -172.0(16) . . . . ?
 C4 C3 N1A C9A 16(3) . . . . ?
 C4 C3 N1B C9B -2(2) . . . . ?
 C4 C5 C6 C7 1.2(13) . . . . ?
 C4 C5 C8 O4 -179.1(8) . . . . ?
 C4 C5 C8 O5 3.8(12) . . . . ?
 C5 C6 C7 C2 -0.1(13) . . . . ?
 C6 C5 C8 O4 1.9(12) . . . . ?
 C6 C5 C8 O5 -175.2(7) . . . . ?
 C7 C2 C3 C4 0.0(13) . . . . ?
 C7 C2 C3 N1A -165.3(12) . . . . ?
 C7 C2 C3 N1B 168.6(10) . . . . ?
 C8 C5 C6 C7 -179.9(7) . . . . ?
 N1A C3 C4 C5 165.9(13) . . . . ?
 N1B C3 C4 C5 -167.4(10) . . . . ?

_shelx_res_file
;
TITL DIA0922_170_Res0-85_BadRef_Msk1_SmBkg3 in Fddd #70
    dia0922_170_res0-85_badref_msk1_smbkg3.res
    created by SHELXL-2018/3 at 15:35:24 on 07-Oct-2022
REM reset to Fddd #70
CELL 0.4859 14.745253 25.532642 32.563887 90 90 90
ZERR 16 0.000335 0.00065 0.000564 0 0 0
LATT 4
SYMM 0.25-X,0.25-Y,+Z
SYMM +X,0.25-Y,0.25-Z
SYMM 0.25-X,+Y,0.25-Z
SFAC C H N O In
DISP C -0.0004 0.0007 6.0677
DISP H 0 0 0.6065
DISP In -2.2014 0.661 1423.3194
DISP N -0.0004 0.0014 8.9832
DISP O 0.0006 0.0026 13.3363
UNIT 352 320 160 48 16
EADP C10A N1A
DFIX 1.5 C9A C10A
DFIX 1.5 C9B C10B
DFIX 1.2 C9A O6A
DFIX 1.4 C9A N1A
DANG 2.5 C10A N1A
DFIX 1.2 C9B O6B
DANG 2.5 O6B C10B

L.S. 20
PLAN  10
SIZE 0.065 0.155 0.155
TEMP 24.85
CONF
BOND
MORE -1
fmap 2 53
BOND $H
ACTA
REM <olex2.extras>
REM <HklSrc "%.\\DIA0922_170_Res0-85_BadRef_Msk1_SmBkg3.hkl">
REM </olex2.extras>

WGHT    0.158400   45.766304
FVAR       0.41984   0.49577
IN1   5    0.875000    0.375000    0.072595    10.50000    0.05006    0.06163 =
         0.03184    0.00000    0.00000    0.00006
O2    4    0.762228    0.412443    0.037283    11.00000    0.07627    0.08607 =
         0.05469    0.02297   -0.00677    0.00608
O3    4    0.897493    0.438812    0.022973    11.00000    0.06904    0.10739 =
         0.05674    0.02438   -0.00539    0.00865
O4    4    0.742886    0.588659   -0.141697    11.00000    0.06595    0.08239 =
         0.05226    0.02037    0.00338    0.00171
O5    4    0.605473    0.562234   -0.129498    11.00000    0.06703    0.09018 =
         0.06463    0.02143   -0.01226    0.00213
C1    1    0.814925    0.438655    0.015403    11.00000    0.07657    0.07463 =
         0.04443    0.00351    0.00129    0.00904
C2    1    0.778253    0.470692   -0.019649    11.00000    0.07094    0.08183 =
         0.04797    0.01077   -0.00277    0.00579
C3    1    0.688454    0.469777   -0.031331    11.00000    0.06167    0.08757 =
         0.06769    0.02868   -0.00056   -0.00247
C4    1    0.661235    0.499782   -0.063962    11.00000    0.06140    0.10954 =
         0.07502    0.02716   -0.00784    0.00292
AFIX  43
H4    2    0.600405    0.499636   -0.071508    11.00000   -1.20000
AFIX   0
C5    1    0.721355    0.530187   -0.085944    11.00000    0.06873    0.07659 =
         0.04700    0.00991   -0.00597    0.00414
C6    1    0.811091    0.531759   -0.074318    11.00000    0.06883    0.11458 =
         0.04905    0.02050   -0.00294   -0.01199
AFIX  43
H6    2    0.852337    0.552548   -0.088499    11.00000   -1.20000
AFIX   0
C7    1    0.839209    0.501498   -0.040752    11.00000    0.06084    0.09694 =
         0.05552    0.02175   -0.00186    0.00094
AFIX  43
H7    2    0.899663    0.502214   -0.032630    11.00000   -1.20000
AFIX   0
C8    1    0.690391    0.561840   -0.121440    11.00000    0.07569    0.06994 =
         0.04828    0.00455   -0.00335    0.01407
PART 1
O6A   4    0.485648    0.471128   -0.031805    21.00000    0.11832
N1A   3    0.623990    0.447740   -0.003160    21.00000    0.08713
C9A   1    0.531039    0.442305   -0.008870    21.00000    0.07799
C10A  1    0.483968    0.406889    0.019652    21.00000    0.08713
AFIX 137
H10A  2    0.448563    0.427096    0.038654    21.00000   -1.50000
H10B  2    0.527795    0.386503    0.034477    21.00000   -1.50000
H10C  2    0.444816    0.383946    0.004447    21.00000   -1.50000
AFIX   0
PART 2
O6B   4    0.499276    0.440824   -0.049032   -21.00000    0.12784
N1B   3    0.628399    0.430743   -0.014426   -21.00000    0.06949
C9B   1    0.544787    0.417401   -0.024199   -21.00000    0.09531
C10B  1    0.501701    0.378753    0.005806   -21.00000    0.13437
AFIX 137
H10D  2    0.487999    0.396386    0.031094   -21.00000   -1.50000
H10E  2    0.543180    0.350553    0.011047   -21.00000   -1.50000
H10F  2    0.446839    0.365023   -0.005860   -21.00000   -1.50000
AFIX   0

PART -1
N2    3    0.396387    0.490195   -0.114835    10.50000    0.23333
C11   1    0.312179    0.461374   -0.095469    11.00000    0.22863
AFIX 137
H11A  2    0.300937    0.429436   -0.110170    11.00000   -1.50000
H11B  2    0.259828    0.483611   -0.097255    11.00000   -1.50000
H11C  2    0.324447    0.453510   -0.067181    11.00000   -1.50000
AFIX   0
HKLF 4


REM  DIA0922_170_Res0-85_BadRef_Msk1_SmBkg3 in Fddd #70
REM wR2 = 0.232297, GooF = S = 1.12328, Restrained GooF = 1.12602 for all data
REM R1 = 0.070621 for 2053 Fo > 4sig(Fo) and 0.083409 for all 2619 data
REM 157 parameters refined using 7 restraints

END

WGHT      0.1585     45.7672

REM Highest difference peak  1.213,  deepest hole -0.519,  1-sigma level  0.175
Q1    1   0.3750  0.5526 -0.1250  10.50000  0.05    1.21
Q2    1   0.6778  0.3520 -0.0942  11.00000  0.05    1.12
Q3    1   0.6821  0.3577 -0.1018  11.00000  0.05    1.10
Q4    1   0.6903  0.3792 -0.1294  11.00000  0.05    1.05
Q5    1   1.0601  0.4384 -0.0521  11.00000  0.05    1.04
Q6    1   0.8705  0.3488  0.0888  11.00000  0.05    0.94
Q7    1   0.1216  0.3750 -0.1250  10.50000  0.05    0.92
Q8    1   0.8779  0.3479  0.0514  11.00000  0.05    0.81
Q9    1   0.8631  0.3999  0.0631  11.00000  0.05    0.70
Q10   1   0.8806  0.4028  0.0950  11.00000  0.05    0.66
;
_shelx_res_checksum                61103
_shelx_hkl_file
;
   0   0  -6 10.0282 33.7558   1
   0   0   6 57.3639 37.9293   1
   0   0  -6 11.3882 36.3614   1
   0   0   6 55.1876 32.0756   1
   0   0  -8 973.071 55.2318   1
   0   0   8 877.602 54.9575   1
   0   0   8 871.240 51.4109   1
   0   0  10-1.21062 33.1118   1
   0   0 -10 17.7398 31.5883   1
   0   0  10-8.34905 27.8713   1
   0   0  12 458.829 60.3921   1
   0   0 -12 382.940 56.1126   1
   0   0  12 326.920 48.2139   1
   0   0 -14 57.2329 69.9024   1
   0   0  14-49.0438 76.0195   1
   0   0 -14-52.9841 71.0440   1
   0   0  14-3.85708 60.4097   1
   0   0  16 2231.99 140.168   1
   0   0 -16 1850.53 131.958   1
   0   0 -16 2128.50 133.813   1
   0   0  16 2103.10 125.016   1
   0   0 -18 47.5118 84.5680   1
   0   0  18-82.5935 87.9016   1
   0   0 -18 41.5893 83.9231   1
   0   0  18 107.043 71.9331   1
   0   0 -20 79894.7 3449.27   1
   0   0  20 86223.0 3453.28   1
   0   0 -20 79964.3 3450.19   1
   0   0  22 84.2760 83.5154   1
   0   0  22 33.7638 98.4023   1
   0   0 -22 82.6535 99.0883   1
   0   0 -22-54.7285 102.838   1
   0   0  24 42.0424 95.3139   1
   0   0  24-54.9734 113.480   1
   0   0 -24 36.4653 110.702   1
   0   0 -24 179.737 122.163   1
   0   0  26-89.5643 107.568   1
   0   0 -26-3.67917 138.450   1
   0   0  26-16.5025 127.038   1
   0   0 -26 6.66959 124.345   1
   0   0  28 9006.91 455.360   1
   0   0 -28 8718.13 464.560   1
   0   0 -28 10103.3 458.677   1
   0   0  28 9143.98 439.198   1
   0   0 -30 91.2175 177.411   1
   0   0  30 78.5044 136.110   1
   0   0 -30-89.2072 155.013   1
   0   0  32 1970.36 212.702   1
   0   0  32 2222.95 201.845   1
   0   0 -32 2465.24 222.902   1
   0   0 -32 2207.00 243.124   1
   0   0  34-123.709 166.232   1
   0   0 -34 146.405 214.905   1
   0   0  34 4.33083 177.538   1
   0   0 -34-31.9747 189.557   1
   0   0  36 3945.67 303.552   1
   0   0 -36 5043.28 319.351   1
   0   0 -36 3498.02 342.495   1
   0   0  36 4483.19 307.155   1
   0   0 -38-61.6819 258.993   1
   0   0  38-66.2270 204.306   1
   0   0 -38 305.164 222.965   1
   0   0  38 128.029 220.585   1
   0   2   4-12.5587 19.7464   1
   0  -2  -4-0.65883 21.3918   1
   0  -2  -4-2.20964 20.9051   1
   0   2   4 10.2575 22.3250   1
   0   2   6 2507.95 121.128   1
   0  -2  -6 2387.08 122.700   1
   0  -2  -6 2565.65 125.093   1
   0   2   6 2683.64 125.052   1
   0   2  -8-12.5445 19.5805   1
   0  -2  -8-13.9511 28.8429   1
   0   2   8 9.95770 26.3001   1
   0  -2  -8 17.0346 29.6928   1
   0   2  -8-5.52599 21.6676   1
   0  -2   8-7.26223 22.7574   1
   0   2   8-3.63323 29.9693   1
   0   2 -10 6682.16 298.754   1
   0  -2 -10 6615.64 305.612   1
   0   2  10 6818.27 306.396   1
   0  -2  10 7077.10 299.897   1
   0  -2 -10 6888.29 304.860   1
   0   2  10 7067.68 303.447   1
   0  -2  12-16.0722 49.0256   1
   0   2  12-53.3392 58.2578   1
   0  -2 -12-16.9888 57.9428   1
   0   2 -12 2.36165 47.1922   1
   0   2  12 50.7763 51.0941   1
   0  -2  12 4.10228 36.1750   1
   0   2 -14 82.2663 66.0035   1
   0  -2  14 45.4046 71.5625   1
   0   2  14 1.97380 82.2197   1
   0  -2 -14-91.0692 81.6758   1
   0   2 -14 97.7605 69.6295   1
   0  -2  14-32.3334 54.4315   1
   0   2  14 56.0898 69.8482   1
   0  -2 -16-18.7824 88.0765   1
   0  -2  16 41.4138 78.8389   1
   0   2  16 78.2620 91.1092   1
   0  -2 -16-43.4070 87.4777   1
   0   2 -16 122.513 76.3870   1
   0   2  16 40.4477 76.5014   1
   0  -2  16 34.9182 59.1172   1
   0   2  18 44465.7 1837.98   1
   0  -2  18 44556.5 1840.04   1
   0  -2 -18 41425.2 1841.72   1
   0   2  18 43344.0 1844.52   1
   0   2 -18 43347.1 1837.01   1
   0  -2 -18 42948.5 1842.96   1
   0   2 -20 13.6613 103.863   1
   0  -2 -20 40.9349 98.3363   1
   0   2  20 5.51983 95.3422   1
   0  -2  20-226.831 112.455   1
   0  -2 -20-61.0328 94.5219   1
   0   2 -20-121.149 105.863   1
   0  -2  20-140.510 82.5570   1
   0   2 -22 16009.2 691.452   1
   0  -2 -22 15355.0 696.707   1
   0  -2  22 15873.5 678.719   1
   0  -2 -22 15154.2 694.215   1
   0   2  22 15095.7 695.326   1
   0  -2  22 16440.5 692.660   1
   0   2 -22 16215.4 689.935   1
   0   2  22 14497.7 684.286   1
   0   2  24 77.8785 99.2418   1
   0  -2  24-126.247 90.4747   1
   0   2 -24 211.635 117.018   1
   0  -2 -24-106.946 123.911   1
   0   2  24-25.9401 115.880   1
   0  -2  24-19.9770 108.471   1
   0   2 -24 61.1568 105.404   1
   0  -2 -24-3.25373 114.600   1
   0  -2  26 6297.65 296.848   1
   0   2  26 5817.00 303.704   1
   0   2  26 5667.01 316.723   1
   0  -2  26 5442.51 309.976   1
   0  -2 -26 6411.91 321.869   1
   0   2 -26 5719.51 319.972   1
   0  -2 -26 5898.89 326.634   1
   0  -2  28 21.4506 118.404   1
   0   2  28 3.05733 127.492   1
   0   2 -28 19.5904 152.653   1
   0  -2 -28-110.693 161.430   1
   0  -2  28 3.37713 143.097   1
   0   2  28 45.1044 145.243   1
   0   2 -28-157.344 140.797   1
   0  -2 -28 138.078 150.939   1
   0  -2  30 8866.03 404.812   1
   0   2  30 8015.21 406.209   1
   0   2  30 7161.10 417.401   1
   0  -2  30 7780.03 413.597   1
   0   2 -30 9395.55 422.151   1
   0  -2 -30 8721.57 427.341   1
   0   2 -30 7494.34 428.492   1
   0  -2 -30 7151.71 431.415   1
   0  -2  32 133.754 168.137   1
   0   2  32 75.9856 154.611   1
   0   2  32 205.117 172.444   1
   0  -2  32-96.0649 162.757   1
   0  -2 -32 21.8338 173.459   1
   0   2 -32 68.9144 171.747   1
   0  -2 -32 197.386 200.809   1
   0   2 -32-9.69805 190.360   1
   0  -2  34 345.754 169.353   1
   0   2  34 186.350 168.075   1
   0  -2  34 176.962 176.919   1
   0   2  34 500.283 190.674   1
   0   2 -34 231.241 188.389   1
   0  -2 -34 14.0531 191.518   1
   0   2 -34 168.672 218.661   1
   0  -2 -34 69.5801 216.698   1
   0  -2  36-39.9147 177.822   1
   0   2  36 126.629 180.685   1
   0  -2 -36-19.1611 234.636   1
   0   2 -36 66.0897 235.763   1
   0   2  36-66.3832 193.807   1
   0  -2  36-116.773 190.841   1
   0  -2 -36 186.459 204.506   1
   0   2 -36 125.480 204.756   1
   0  -2  38 3427.90 283.667   1
   0   2  38 3227.47 289.096   1
   0  -2 -38 2655.06 343.862   1
   0  -2 -38 4238.17 313.453   1
   0   2 -38 4595.50 308.897   1
   0   2  38 3549.00 292.239   1
   0  -2  38 3606.04 276.482   1
   0  -4  -2 54.5480 33.0580   1
   0   4   2 34.3822 30.1333   1
   0  -4  -2 29.6286 30.3515   1
   0  -4  -4 25819.4 1076.54   1
   0   4   4 23996.6 1075.76   1
   0  -4  -4 25504.8 1075.68   1
   0   4   4 26530.2 1075.18   1
   0  -4  -6 72.4074 34.8336   1
   0   4   6 89.8601 36.1628   1
   0   4   6 125.350 32.2614   1
   0  -4  -6 77.5925 33.7261   1
   0  -4  -8 3684.10 164.410   1
   0   4   8 3684.24 164.995   1
   0  -4  -8 3005.99 159.009   1
   0   4   8 3245.69 158.011   1
   0   4  10 62.2093 43.5641   1
   0  -4 -10 17.2670 48.0371   1
   0  -4  10 46.1674 30.5492   1
   0   4  10 10.2368 46.8230   1
   0  -4 -10-43.2686 48.8840   1
   0   4 -10-12.7962 28.7682   1
   0  -4 -12 15925.2 685.593   1
   0   4  12 16876.5 683.452   1
   0  -4  12 16438.1 674.241   1
   0   4  12 16508.7 687.766   1
   0  -4 -12 16347.0 688.120   1
   0   4 -12 14851.7 672.351   1
   0  -4  12 15319.2 667.578   1
   0   4 -14 81.7435 59.2032   1
   0  -4  14 28.0568 67.8482   1
   0   4  14 32.9667 89.1653   1
   0  -4 -14 31.0070 89.5028   1
   0   4 -14 64.9817 64.9891   1
   0   4  14-7.19417 78.8393   1
   0  -4  14-38.3381 50.2303   1
   0  -4 -16 13487.2 631.200   1
   0   4  16 14098.7 626.864   1
   0   4 -16 12784.4 615.125   1
   0  -4  16 14549.3 621.419   1
   0   4  16 14822.6 634.323   1
   0  -4 -16 13972.0 632.656   1
   0   4 -16 13594.4 617.549   1
   0  -4 -18 175.960 96.0962   1
   0   4 -18 217.883 75.6007   1
   0   4  18 436.395 98.4339   1
   0  -4  18 184.819 82.2684   1
   0  -4 -18 278.905 97.8896   1
   0   4 -18 217.285 79.0318   1
   0   4  18 146.524 83.4375   1
   0  -4 -20 12525.3 354.205   1
   0   4  20 15474.1 366.665   1
   0  -4  20 14061.1 342.470   1
   0  -4 -20 15053.2 364.966   1
   0   4 -20 13457.7 334.965   1
   0   4 -20 12742.9 332.980   1
   0  -4  22 433.391 80.4008   1
   0   4  22 118.752 95.3401   1
   0   4  22 28.4789 108.016   1
   0  -4  22-14.2635 97.0581   1
   0  -4 -22 110.326 107.281   1
   0   4 -22 135.374 96.1169   1
   0  -4 -22-22.8524 111.810   1
   0   4 -22 12.1062 97.7847   1
   0   4  24 428.898 114.645   1
   0  -4  24 418.103 97.7454   1
   0  -4  24 321.300 109.842   1
   0   4  24 320.695 126.581   1
   0   4 -24 472.932 114.805   1
   0  -4 -24 388.077 128.062   1
   0  -4 -24 447.683 135.363   1
   0  -4  26-6.80132 103.218   1
   0   4  26 85.2917 121.248   1
   0  -4 -26-91.7157 146.758   1
   0   4  26 54.8214 135.390   1
   0  -4  26-11.5112 122.175   1
   0  -4 -26-86.4737 142.853   1
   0  -4 -28 11097.1 584.502   1
   0  -4  28 13181.2 554.878   1
   0   4  28 11920.7 567.081   1
   0   4  28 11790.2 579.444   1
   0  -4  28 11398.6 567.266   1
   0  -4 -28 12155.2 581.427   1
   0   4 -28 13207.9 570.542   1
   0  -4  30 135.111 125.781   1
   0   4  30 229.753 150.594   1
   0  -4  30 161.605 150.252   1
   0   4  30-263.701 169.741   1
   0   4 -30 204.968 155.933   1
   0  -4 -30 39.0506 172.958   1
   0  -4 -30-19.2124 182.904   1
   0   4 -30 29.0735 168.986   1
   0   4  32 1406.42 191.491   1
   0   4  32 1561.54 208.785   1
   0  -4  32 1540.08 193.743   1
   0  -4 -32 1739.84 218.170   1
   0   4 -32 1806.61 198.342   1
   0   4 -32 1185.26 215.672   1
   0  -4 -32 1746.66 233.466   1
   0   4  34 41.0175 165.555   1
   0  -4  34-13.1980 147.804   1
   0   4 -34 87.9290 206.783   1
   0  -4 -34-165.742 212.942   1
   0   4  34-242.737 185.463   1
   0  -4  34-7.71457 170.469   1
   0   4 -34 41.7291 181.920   1
   0  -4 -34-83.3412 196.419   1
   0  -4  36 2163.27 206.898   1
   0   4  36 1836.06 223.069   1
   0   4  36 2402.36 246.608   1
   0  -4  36 1656.66 219.109   1
   0  -4 -36 2292.88 250.977   1
   0   4 -36 2513.78 239.103   1
   0  -4 -36 1342.56 277.425   1
   0   4 -36 1925.22 272.198   1
   0   6   0 26.3447 25.3333   1
   0   6   0 56.3848 26.1572   1
   0  -6   0-14.9241 26.0877   1
   0  -6   0 15.4100 24.4068   1
   0  -6   2 3072.67 139.507   1
   0  -6  -2 3113.11 146.782   1
   0  -6   2 3061.26 138.242   1
   0   6  -2 3316.41 139.127   1
   0   6   2 3340.35 145.461   1
   0  -6  -2 3035.81 145.121   1
   0   6  -2 3088.48 139.206   1
   0  -6  -4 23.4044 29.5781   1
   0   6   4 28.1552 29.8885   1
   0  -6  -4 11.6044 31.3499   1
   0   6   4 33.6411 31.2945   1
   0   6   6 111922. 4670.08   1
   0  -6  -6 112242. 4671.59   1
   0   6   6 107791. 4672.05   1
   0  -6  -6 114104. 4673.46   1
   0   6   8 120.609 44.3036   1
   0  -6  -8 83.8806 47.3078   1
   0  -6  -8 15.9960 47.2245   1
   0   6   8 30.8143 47.5215   1
   0   6  10 36239.9 1517.14   1
   0  -6 -10 36859.4 1522.70   1
   0   6  10 34734.1 1520.37   1
   0  -6 -10 35522.2 1519.61   1
   0   6 -12 39.5328 41.6560   1
   0  -6 -12-20.6717 85.6417   1
   0   6  12-60.1965 75.2027   1
   0  -6  12 32.8500 33.0290   1
   0  -6  12 77.1335 51.2413   1
   0   6  12-54.4068 86.0599   1
   0  -6 -12 4.51432 89.1733   1
   0  -6  14 1205.90 71.8727   1
   0   6 -14 1363.72 82.8213   1
   0   6  14 1470.55 112.466   1
   0  -6 -14 1243.56 123.735   1
   0   6  14 1354.02 122.449   1
   0  -6  14 1449.07 90.6539   1
   0   6 -14 1216.33 88.0548   1
   0   6  16-39.9516 83.3428   1
   0  -6  16-0.78121 43.1706   1
   0  -6  16 21.0559 66.1757   1
   0   6  16 60.7540 91.5002   1
   0  -6 -16-32.8130 94.9151   1
   0   6 -16 10.3575 63.8680   1
   0  -6 -16 53.8021 92.6904   1
   0   6 -16-5.67970 56.8749   1
   0  -6 -18 10037.4 468.559   1
   0   6  18 9864.03 468.026   1
   0  -6  18 10784.1 451.683   1
   0  -6 -18 9991.69 469.205   1
   0   6 -18 10349.0 449.052   1
   0   6 -18 9984.17 446.328   1
   0   6  18 9777.85 461.075   1
   0   6  20-179.598 95.3370   1
   0   6 -20 9.00569 77.3238   1
   0  -6 -20-174.655 106.991   1
   0   6  20 55.7395 100.153   1
   0  -6  20-11.1013 80.7836   1
   0  -6 -20-66.9924 103.807   1
   0   6 -20-84.8443 80.7615   1
   0  -6 -22 1596.12 154.267   1
   0  -6  22 1672.25 106.337   1
   0   6 -22 1573.78 131.618   1
   0  -6  22 1531.19 128.254   1
   0   6  22 1571.40 152.501   1
   0  -6 -22 1614.10 155.422   1
   0   6 -22 1784.04 130.032   1
   0  -6  24 8.20238 79.6856   1
   0   6  24 24.2125 114.366   1
   0   6 -24 5.20944 113.287   1
   0  -6 -24-3.76714 131.301   1
   0  -6  24 91.6716 105.397   1
   0   6  24 174.513 126.541   1
   0  -6 -24-113.346 130.723   1
   0   6 -24-9.76286 108.655   1
   0  -6  26 9767.84 470.386   1
   0   6  26 9133.77 484.423   1
   0  -6 -26 10043.5 490.503   1
   0   6 -26 9809.80 476.848   1
   0  -6 -26 9283.73 489.733   1
   0  -6  26 11131.8 455.511   1
   0  -6  28 455.234 106.649   1
   0   6  28-118.508 142.550   1
   0  -6 -28 215.393 167.361   1
   0   6 -28 55.1006 150.993   1
   0  -6  28-34.1476 136.041   1
   0   6  28 265.825 157.886   1
   0  -6 -28-68.3176 160.953   1
   0   6  30 8884.75 447.729   1
   0  -6  30 8705.59 440.285   1
   0   6  30 8520.87 457.605   1
   0  -6 -30 9595.00 466.713   1
   0   6 -30 9121.36 456.651   1
   0  -6 -30 8908.98 472.833   1
   0  -6 -32-93.2395 200.675   1
   0   6 -32 68.8272 183.532   1
   0  -6  32 146.249 153.990   1
   0   6  32-59.1996 175.038   1
   0  -6 -32-14.5340 183.576   1
   0   6  32 96.3831 163.222   1
   0  -6 -34 540.505 222.234   1
   0   6  34 357.473 173.209   1
   0   6  34 260.173 190.383   1
   0  -6  34 520.178 170.029   1
   0  -6 -34 221.161 200.160   1
   0  -6 -36-72.3377 236.991   1
   0   6  36-177.312 182.860   1
   0  -6  36-566.398 118.269   1
   0  -6  36-150.418 182.163   1
   0   6  36 136.358 196.826   1
   0  -6 -36 16.1989 209.244   1
   0  -8   0 600.783 46.5720   1
   0   8   0 732.168 48.1669   1
   0  -8   0 626.758 50.0682   1
   0   8   0 554.323 46.7105   1
   0   8  -2 36.1835 27.8176   1
   0  -8  -2 15.9448 33.9681   1
   0   8   2-27.4566 33.6746   1
   0  -8  -2-5.41145 36.1613   1
   0   8  -2 1.57675 25.8159   1
   0   8   2 25.3514 35.7786   1
   0  -8   2 11.4186 28.1710   1
   0  -8   2 3.67793 24.8544   1
   0  -8  -4 11224.9 481.550   1
   0   8  -4 11865.7 469.641   1
   0   8  -4 10186.5 468.709   1
   0   8   4 10319.0 480.865   1
   0  -8  -4 10791.0 482.939   1
   0  -8   4 11304.7 468.759   1
   0   8   4 11650.0 481.179   1
   0   8   6-53.3759 51.0518   1
   0  -8  -6 94.8840 53.8204   1
   0  -8  -6 1.83270 57.0510   1
   0   8   6-25.7318 54.8557   1
   0   8   8 145660. 6059.04   1
   0   8   8 141622. 6062.00   1
   0  -8  -8 146711. 6064.27   1
   0  -8  -8 144544. 6060.75   1
   0   8  10 222.309 91.0151   1
   0  -8 -10 68.4981 87.0698   1
   0   8  10 291.434 81.6108   1
   0  -8 -10 299.996 96.2775   1
   0   8 -12 41081.7 1734.11   1
   0   8  12 42833.9 1757.64   1
   0  -8 -12 43643.0 1765.64   1
   0   8  12 40782.4 1761.03   1
   0  -8 -12 40875.8 1760.17   1
   0   8  14 164.822 84.6008   1
   0  -8 -14 55.9782 96.0702   1
   0   8  14 65.5124 91.7810   1
   0  -8  14 29.5059 50.6337   1
   0  -8  14-26.3567 36.4412   1
   0   8 -14-8.23754 42.1032   1
   0   8  16 3026.81 197.324   1
   0  -8 -16 3610.66 203.581   1
   0  -8  16 3587.78 165.613   1
   0   8 -16 3313.33 161.244   1
   0   8  16 3283.18 188.589   1
   0  -8 -18-78.7952 99.3240   1
   0   8 -18-18.2744 61.5182   1
   0   8  18-2.61126 90.2318   1
   0  -8 -18 3.27089 105.806   1
   0   8  18 30.5155 100.517   1
   0  -8  18-45.7642 66.7345   1
   0  -8  18-7.69214 44.6766   1
   0  -8 -20 8249.34 407.979   1
   0   8 -20 8668.73 380.538   1
   0   8  20 8168.04 399.077   1
   0  -8  20 8193.49 370.063   1
   0   8  20 8519.17 410.557   1
   0  -8 -20 9089.56 416.721   1
   0  -8  20 8705.60 381.441   1
   0   8 -22-145.433 93.4204   1
   0  -8 -22-53.9588 123.530   1
   0  -8 -22 3.70861 124.266   1
   0  -8  22-62.7690 90.5797   1
   0   8  22-3.49620 117.820   1
   0  -8  22 21.8790 63.0580   1
   0  -8 -24 109.355 140.452   1
   0   8 -24 72.5634 115.463   1
   0  -8 -24-19.6675 139.438   1
   0   8  24-6.45044 125.344   1
   0   8  24 89.7610 133.882   1
   0  -8  24-16.4131 107.326   1
   0  -8  24 71.7502 76.5096   1
   0   8 -26-88.0143 132.930   1
   0  -8 -26 59.6083 158.159   1
   0   8  26 81.2439 133.768   1
   0   8 -26 99.3409 125.108   1
   0  -8 -26-16.6821 153.131   1
   0  -8  26 22.8774 119.008   1
   0   8  26 183.656 146.544   1
   0  -8  26 160.748 87.1898   1
   0  -8  28 17646.6 783.569   1
   0   8  28 14895.5 795.673   1
   0  -8 -28 17195.0 808.796   1
   0   8 -28 17267.1 790.775   1
   0  -8 -28 15880.2 805.449   1
   0   8  30 58.4741 157.144   1
   0  -8 -30-358.200 196.618   1
   0   8 -30 60.2912 159.840   1
   0  -8 -30-19.1506 180.908   1
   0   8 -30 75.1273 149.857   1
   0  -8  30 166.031 141.071   1
   0   8  30-223.396 179.612   1
   0  -8  30-2.09571 105.405   1
   0   8 -32 758.415 171.623   1
   0  -8 -32 721.232 207.202   1
   0  -8  32 661.952 159.129   1
   0   8  32 809.098 194.971   1
   0   8  32 798.369 178.920   1
   0  -8 -32 1008.77 220.150   1
   0   8 -32 1195.52 192.667   1
   0   8 -34-11.0438 167.563   1
   0  -8 -34 5.35650 200.780   1
   0   8  34-134.069 192.893   1
   0  -8  34-51.5063 160.187   1
   0   8  34 13.1333 172.995   1
   0   8 -34 223.577 193.708   1
   0  -8 -34-12.2260 221.829   1
   0  -8 -36 1550.08 248.227   1
   0  -8 -36 1217.41 272.001   1
   0   8  36 1256.48 215.069   1
   0   8  36 1320.39 229.295   1
   0 -10   0 27.6234 52.2878   1
   0  10   0 44.8607 54.1422   1
   0 -10   0-41.1380 56.7485   1
   0 -10  -2 1278.34 94.3030   1
   0  10   2 1476.03 96.9258   1
   0  10  -2 1389.38 86.5793   1
   0 -10   2 1494.69 83.4151   1
   0 -10   2 1370.46 87.9655   1
   0 -10  -2 1307.13 99.8562   1
   0  10  -4-0.79810 43.0195   1
   0 -10   4 60.6509 40.9305   1
   0  10   4 88.2891 66.9746   1
   0 -10  -4-34.6244 69.6746   1
   0  10  -4 40.1256 48.8261   1
   0 -10  -4 55.4422 74.0611   1
   0 -10   6 10682.0 474.550   1
   0 -10  -6 10513.9 498.778   1
   0 -10  -6 11143.0 495.520   1
   0  10  -6 11987.1 474.311   1
   0 -10   6 10912.2 474.804   1
   0  10   6 11181.6 492.118   1
   0  10  -6 11035.9 472.261   1
   0 -10  -8 98.8550 96.7959   1
   0  10   8 111.764 82.8935   1
   0 -10  -8 114.011 88.9215   1
   0 -10 -10 158303. 6736.49   1
   0 -10 -10 155642. 6731.84   1
   0  10  10 166973. 6730.04   1
   0 -10 -12-45.9931 99.7459   1
   0 -10 -12-109.148 92.0147   1
   0  10  12 49.2584 84.2303   1
   0 -10 -14 894.205 113.857   1
   0  10  14 893.068 104.256   1
   0 -10 -14 922.780 121.779   1
   0  10  16 57.5925 88.4830   1
   0  10 -16-7.69772 46.3267   1
   0  10 -16 105.518 98.4639   1
   0 -10  16-38.0335 44.4657   1
   0 -10 -16 20.0953 103.403   1
   0 -10 -18 13856.0 662.839   1
   0  10 -18 15818.7 632.771   1
   0  10  18 15309.1 659.749   1
   0 -10  18 15350.7 631.715   1
   0 -10  18 13468.6 628.105   1
   0 -10 -18 15377.7 671.984   1
   0  10 -18 14944.9 647.313   1
   0 -10 -20-69.5197 116.674   1
   0  10 -20-36.7346 73.1487   1
   0  10  20 166.923 110.266   1
   0 -10  20 23.4129 56.3691   1
   0 -10  20 20.7973 68.3858   1
   0 -10 -20 79.5373 122.285   1
   0 -10  22 3395.17 179.815   1
   0 -10  22 3856.69 192.531   1
   0 -10 -22 3731.34 242.503   1
   0  10 -22 4198.02 199.436   1
   0 -10 -22 3352.38 233.732   1
   0  10 -24 45.1451 109.795   1
   0 -10 -24 78.3184 151.263   1
   0  10  24-3.38100 130.566   1
   0 -10 -24 143.876 152.344   1
   0 -10  24-6.67922 96.8097   1
   0 -10  24-1.35355 74.7806   1
   0  10  26 2264.96 197.746   1
   0 -10  26 2411.27 143.208   1
   0  10  26 2197.58 206.535   1
   0 -10  26 2387.17 163.957   1
   0 -10 -26 2373.25 221.037   1
   0  10 -26 2374.51 178.519   1
   0 -10 -26 2189.62 214.093   1
   0 -10 -28-178.717 176.916   1
   0  10 -28-33.3539 136.018   1
   0  10  28-173.514 152.267   1
   0 -10  28-89.7456 92.2189   1
   0  10  28-48.4156 168.956   1
   0 -10 -28-233.337 183.155   1
   0  10  30 5459.42 331.658   1
   0 -10  30 5969.67 289.656   1
   0  10  30 5387.86 346.198   1
   0 -10 -30 5927.33 361.323   1
   0  10 -30 6486.16 325.818   1
   0 -10 -30 5732.16 359.177   1
   0 -10 -32-56.9757 212.286   1
   0  10 -32-10.8026 166.245   1
   0 -10  32-15.4814 112.005   1
   0  10  32-115.455 173.429   1
   0  10  32-48.4232 189.835   1
   0 -10 -32 15.9828 207.642   1
   0 -10 -34-331.095 291.633   1
   0  10 -34 390.436 184.604   1
   0 -10  34 288.090 125.352   1
   0  10  34-40.9255 228.269   1
   0  10  34 351.494 233.902   1
   0 -10 -34-67.3238 251.521   1
   0 -10 -36 39.9583 255.115   1
   0  10  36-28.7980 195.650   1
   0 -10 -36-199.602 230.586   1
   0  10  36-216.772 215.585   1
   0 -10  36-56.4055 164.761   1
   0 -10  36 187.729 134.352   1
   0 -12   0 15933.5 725.462   1
   0 -12   0 17032.6 723.171   1
   0  12   0 16494.2 722.805   1
   0  12   0 17593.4 724.190   1
   0 -12   2 60.5179 62.1838   1
   0 -12  -2 122.621 78.0467   1
   0  12  -2 15.6126 67.6720   1
   0  12   2 68.4351 76.5605   1
   0  12  -2 77.1786 65.8286   1
   0  12   2-32.6759 78.1897   1
   0 -12  -2-90.0142 86.1819   1
   0 -12   4 1121.48 75.9652   1
   0 -12  -4 879.714 103.669   1
   0  12  -4 1022.63 81.4327   1
   0  12  -4 1089.10 78.4072   1
   0  12   4 939.645 104.024   1
   0 -12  -4 814.246 111.720   1
   0  12   4 1282.29 106.383   1
   0  12  -6-15.8751 43.6973   1
   0  12   6-33.9991 86.8591   1
   0 -12   6-41.5895 56.8160   1
   0 -12  -6 107.579 97.2214   1
   0 -12   6 84.0505 50.0529   1
   0  12  -6 13.3926 54.4208   1
   0 -12  -6-55.3861 85.0702   1
   0  12   6 115.140 82.9503   1
   0  12   8 14647.5 643.897   1
   0  12   8 15164.0 649.699   1
   0 -12   8 15099.7 627.209   1
   0 -12  -8 14531.9 647.837   1
   0 -12   8 13622.5 620.871   1
   0 -12  -8 14747.8 653.353   1
   0  12  -8 15113.2 618.913   1
   0 -12 -10 68.7069 101.259   1
   0  12  10 64.3360 93.1169   1
   0 -12 -10 13.1623 93.4123   1
   0  12  10 75.5292 82.3666   1
   0  12  12 29047.1 1296.76   1
   0  12  12 30955.7 1292.02   1
   0 -12 -12 29101.1 1295.33   1
   0 -12 -12 31493.6 1305.27   1
   0  12  14 27.7255 101.527   1
   0  12  14-128.805 101.315   1
   0 -12 -14-118.970 104.448   1
   0 -12 -14 180.031 117.230   1
   0  12  16 6499.13 312.365   1
   0 -12 -16 6529.44 328.755   1
   0  12  16 5745.62 316.005   1
   0  12 -18-15.5548 126.140   1
   0  12  18 41.9135 115.637   1
   0 -12 -18 231.105 132.692   1
   0  12  18 107.788 104.920   1
   0  12 -18 10.3012 52.4845   1
   0 -12 -18-17.5126 116.429   1
   0  12  20 18444.1 768.553   1
   0  12 -20 17344.3 761.020   1
   0  12  20 16778.5 772.390   1
   0 -12 -20 18461.5 784.976   1
   0 -12  20 15415.0 729.591   1
   0  12 -20 18839.5 734.932   1
   0 -12 -20 17121.3 774.818   1
   0 -12 -22 21.6452 154.962   1
   0 -12 -22-56.2758 145.824   1
   0  12 -22-126.409 88.2659   1
   0  12 -22-71.8954 151.975   1
   0 -12  22-43.7867 77.8237   1
   0  12  22 133.060 138.346   1
   0  12 -24 174.163 103.470   1
   0 -12 -24 12.9085 156.663   1
   0  12  24 90.8242 150.769   1
   0  12 -24 296.887 162.532   1
   0 -12  24 133.167 81.2562   1
   0 -12  26-151.983 94.8905   1
   0 -12 -26 156.707 168.944   1
   0  12 -26-91.1418 114.065   1
   0  12  26 75.0833 144.635   1
   0 -12  26 162.408 86.8017   1
   0 -12 -26-118.791 172.429   1
   0  12 -26 86.5449 158.279   1
   0  12 -28 4608.96 245.808   1
   0 -12 -28 4273.77 299.969   1
   0  12  28 4299.57 273.747   1
   0 -12  28 4166.30 227.357   1
   0 -12  28 4173.32 222.346   1
   0  12 -28 4208.25 263.415   1
   0 -12 -28 4498.94 299.780   1
   0  12 -30 219.452 142.805   1
   0 -12 -30-10.6963 193.532   1
   0  12  30 293.299 167.079   1
   0 -12  30 145.901 119.043   1
   0 -12  30-83.3650 104.270   1
   0 -12 -30 32.1053 195.381   1
   0  12 -30 154.817 159.286   1
   0  12  32 307.916 186.409   1
   0 -12  32 416.312 115.616   1
   0 -12 -32 145.740 222.184   1
   0  12 -32 308.033 155.595   1
   0 -12 -32 660.288 221.227   1
   0  12  34-78.5678 192.120   1
   0 -12  34 22.5737 142.245   1
   0 -12  34-77.7182 120.566   1
   0 -12 -34-52.8804 224.773   1
   0 -12 -34 217.095 231.925   1
   0  12 -34 166.332 165.533   1
   0  14   0 157.494 76.2352   1
   0 -14   0 153.495 76.7784   1
   0  14   2 11249.0 508.722   1
   0  14  -2 12322.4 503.548   1
   0  14  -2 10734.0 501.046   1
   0 -14  -2 11077.1 508.042   1
   0 -14   2 12578.2 502.172   1
   0  14   2 10910.8 506.077   1
   0 -14  -2 10727.0 512.627   1
   0  14  -4 33.4800 59.2470   1
   0 -14  -4 102.608 93.8455   1
   0 -14   4-65.6805 59.0573   1
   0 -14  -4-141.097 87.3871   1
   0  14   4-44.4968 85.5614   1
   0  14   4-2.04575 77.1439   1
   0  14  -4 6.82565 66.6718   1
   0  14   6 1294.39 116.189   1
   0  14   6 1454.24 123.822   1
   0  14  -6 1457.19 86.7140   1
   0 -14  -6 1201.88 120.565   1
   0  14  -6 1373.51 92.8649   1
   0 -14   6 1443.31 89.8780   1
   0 -14  -6 1338.62 133.959   1
   0  14  -8 53.1636 40.2108   1
   0 -14  -8 46.7645 102.741   1
   0  14   8-55.1249 91.5344   1
   0 -14   8-2.17509 61.4824   1
   0  14   8 4.73443 84.0102   1
   0 -14  -8-27.0366 92.5292   1
   0  14 -10 8370.31 333.240   1
   0 -14 -10 7376.07 368.598   1
   0  14  10 8138.95 363.291   1
   0  14  10 7482.09 368.186   1
   0  14 -10 7196.82 328.202   1
   0 -14 -10 7580.18 375.909   1
   0  14  12-98.3800 92.9424   1
   0 -14 -12-3.12611 105.896   1
   0  14  12-28.5843 104.141   1
   0 -14 -12 86.3202 113.840   1
   0 -14 -14 659.794 128.160   1
   0  14  14 728.110 114.714   1
   0  14  14 588.820 121.292   1
   0 -14 -14 659.113 138.681   1
   0  14  16 3.01327 106.438   1
   0 -14 -16 105.367 133.799   1
   0  14  16 24.8931 117.572   1
   0  14  18 29977.9 1271.93   1
   0 -14 -18 30689.2 1289.28   1
   0  14  18 27574.8 1275.65   1
   0 -14 -20 223.711 161.301   1
   0  14  20 245.126 133.793   1
   0 -14 -20-88.1563 149.557   1
   0  14 -20 44.5611 62.8293   1
   0  14  20 220.828 140.922   1
   0  14 -20 70.7852 119.063   1
   0  14  22 3907.59 235.102   1
   0 -14 -22 3908.51 262.232   1
   0  14  22 3270.59 239.460   1
   0 -14 -22 3331.12 247.160   1
   0  14 -22 3506.34 179.155   1
   0  14 -22 3227.72 241.026   1
   0 -14 -24-239.564 175.390   1
   0  14 -24-66.4076 195.062   1
   0  14  24 4.30164 153.079   1
   0  14 -24-101.092 88.4217   1
   0 -14 -24-153.239 163.489   1
   0 -14  26 1976.92 142.114   1
   0 -14 -26 2455.00 225.436   1
   0  14 -26 2415.43 149.379   1
   0  14  26 2329.46 201.227   1
   0 -14  26 1996.65 121.690   1
   0  14  26 2012.35 207.055   1
   0  14 -26 1712.02 235.177   1
   0 -14 -26 2304.29 231.690   1
   0  14  28-184.275 177.931   1
   0 -14 -28-25.5330 183.358   1
   0  14 -28 57.0079 111.121   1
   0 -14 -28 80.2506 196.693   1
   0 -14  28 124.392 88.3172   1
   0 -14  28 55.8016 111.097   1
   0  14 -28 3.44021 206.585   1
   0  14  30 775.635 193.439   1
   0 -14 -30 628.064 203.480   1
   0  14 -30 669.375 132.626   1
   0  14  30 691.189 178.792   1
   0 -14 -30 862.709 221.794   1
   0 -14  30 684.561 110.792   1
   0 -14  30 406.019 123.881   1
   0  14 -30 497.744 213.681   1
   0  14  32-112.892 196.795   1
   0  14 -32-159.496 136.156   1
   0 -14 -32 34.9855 213.517   1
   0  14  32 112.102 175.188   1
   0 -14  32 129.800 118.240   1
   0 -14  32 321.527 122.990   1
   0 -14 -32 242.338 222.743   1
   0  14 -32-203.406 212.688   1
   0 -16   0 28352.8 1220.04   1
   0  16  -2 47.7674 74.8268   1
   0 -16  -2 82.7492 106.636   1
   0  16   2 14.5198 92.9999   1
   0 -16  -2 40.3768 93.7236   1
   0 -16   2 5.51974 78.5381   1
   0  16  -2 44.7094 78.8307   1
   0  16   2 69.9910 87.9560   1
   0  16  -4 334.681 72.3336   1
   0 -16  -4 452.723 113.405   1
   0  16   4 249.507 98.3137   1
   0 -16  -4 355.048 100.396   1
   0 -16   4 312.263 72.8305   1
   0  16   4 344.186 91.3250   1
   0  16  -4 390.191 79.0791   1
   0  16   6-36.4570 89.7769   1
   0  16  -6 10.6152 61.3163   1
   0 -16   6-38.8230 78.5224   1
   0  16   6-17.2635 96.6173   1
   0 -16  -6 69.8383 97.0873   1
   0 -16   6-33.7006 67.6013   1
   0  16  -8 3005.79 159.474   1
   0 -16  -8 2833.18 191.523   1
   0  16   8 3005.32 182.299   1
   0 -16   8 2960.72 160.279   1
   0 -16   8 3053.34 160.290   1
   0  16  -8 3311.39 150.619   1
   0  16   8 2948.50 192.999   1
   0  16  10 10.8682 100.327   1
   0 -16 -10 31.7398 116.128   1
   0  16 -10 0.98255 60.6798   1
   0 -16  10 146.881 101.912   1
   0 -16  10-57.3339 58.3545   1
   0  16  10 42.7502 112.207   1
   0  16 -10 25.9871 41.0425   1
   0  16 -12 2773.28 133.862   1
   0  16 -12 2826.04 138.098   1
   0 -16 -12 2736.96 195.542   1
   0  16  12 2866.34 182.446   1
   0  16  12 2742.68 193.589   1
   0  16  14-14.5126 121.618   1
   0  16  14 39.5164 110.099   1
   0 -16 -14-79.0488 124.569   1
   0 -16 -16 13667.1 664.257   1
   0  16  16 15635.0 659.424   1
   0  16  16 13890.4 663.586   1
   0  16  18 71.6783 142.748   1
   0  16  18 104.481 132.603   1
   0  16  20 7871.57 411.583   1
   0 -16 -20 7733.20 415.255   1
   0  16  20 8317.31 402.870   1
   0 -16 -22-169.613 161.033   1
   0  16  22 21.8081 153.478   1
   0  16  22-103.336 140.654   1
   0 -16 -24-9.43021 170.393   1
   0  16 -24-24.4813 104.929   1
   0  16 -24 32.3663 57.0072   1
   0  16  24-250.718 167.400   1
   0  16  26 16.1362 156.568   1
   0 -16 -26 432.127 181.066   1
   0  16 -26 18.5112 179.609   1
   0  16  26-94.8447 169.686   1
   0  16 -26 18.7037 77.1148   1
   0  16 -28 1048.65 109.321   1
   0  16  28 904.827 196.417   1
   0  16  28 1225.44 182.994   1
   0 -16 -28 1057.28 209.667   1
   0 -16 -30-66.2875 203.614   1
   0  16  30-301.549 176.940   1
   0  16 -30 68.1383 105.101   1
   0  16 -30-18.1604 242.112   1
   0  16  30-117.751 186.288   1
   0  16 -32 205.847 250.848   1
   0  16 -32 201.466 121.605   1
   0 -16 -32 181.124 214.013   1
   0  16  32 365.490 186.235   1
   0 -16  32 290.401 92.3305   1
   0  16  32 247.865 201.803   1
   0 -16  32 223.488 69.1118   1
   0 -18   0-40.4133 106.782   1
   0 -18   0-12.1429 95.8784   1
   0  18   0 21.7120 87.9494   1
   0  18  -2 5971.61 305.253   1
   0  18   2 5854.17 309.641   1
   0  18   2 6442.10 319.850   1
   0  18  -2 6773.05 310.252   1
   0 -18  -2 6473.91 329.160   1
   0 -18  -2 6073.72 318.399   1
   0 -18   2 7282.84 312.464   1
   0  18  -4 5.82048 78.5668   1
   0 -18  -4-158.047 122.931   1
   0  18   4 89.8907 104.859   1
   0 -18  -4-122.898 108.516   1
   0 -18   4-9.24033 81.2547   1
   0  18   4 132.256 99.1091   1
   0  18  -4-12.8436 83.6355   1
   0  18   6 757.394 116.567   1
   0  18  -6 828.609 88.6918   1
   0 -18  -6 757.163 142.598   1
   0  18   6 704.106 127.128   1
   0 -18   6 1026.46 107.419   1
   0 -18  -6 620.684 127.565   1
   0 -18   6 928.804 95.3820   1
   0  18  -8-7.16433 78.7856   1
   0  18   8 58.2086 105.004   1
   0  18  -8 109.077 61.7431   1
   0 -18   8-46.7383 83.5604   1
   0 -18  -8-55.2665 134.476   1
   0  18   8 262.524 120.477   1
   0 -18  -8-46.7045 119.603   1
   0 -18   8 7.61597 82.8257   1
   0  18 -10 4590.41 224.865   1
   0 -18 -10 4211.82 269.094   1
   0  18  10 4688.65 258.588   1
   0  18  10 4814.67 270.965   1
   0  18 -10 5108.32 215.486   1
   0 -18 -10 4969.21 287.313   1
   0 -18  10 4157.38 223.140   1
   0 -18  10 4793.42 242.434   1
   0 -18 -12 190.028 134.001   1
   0  18  12 36.9434 117.295   1
   0  18 -12-135.570 69.8806   1
   0  18  12-49.6221 130.906   1
   0  18 -12 52.0910 49.9628   1
   0 -18 -12 159.174 155.233   1
   0 -18 -14 11.5285 144.146   1
   0  18  14-51.9526 125.474   1
   0  18 -14 34.5739 61.3223   1
   0  18 -14 3.44241 56.1545   1
   0 -18 -14 65.1220 164.554   1
   0  18  14 59.6849 146.334   1
   0 -18 -16 20.1223 148.781   1
   0  18  16 95.2275 137.034   1
   0  18  16 25.0133 150.844   1
   0 -18 -16 82.8767 173.565   1
   0  18  18 6525.27 340.483   1
   0 -18 -18 6994.38 377.377   1
   0  18  20-99.8729 146.572   1
   0 -18 -20-123.768 166.936   1
   0  18  20 81.0306 158.456   1
   0 -18 -20-147.576 186.252   1
   0 -18 -22 2520.89 227.750   1
   0  18  22 2441.81 207.933   1
   0  18  22 2279.68 222.330   1
   0 -18 -22 2342.52 250.203   1
   0  18  24 62.5024 171.292   1
   0 -18 -24-141.741 200.331   1
   0  18  26 556.001 174.096   1
   0  18  26 464.177 187.223   1
   0 -18 -26 527.876 213.510   1
   0 -18 -26 404.783 191.298   1
   0  18  28-114.068 176.482   1
   0 -18 -28 154.573 195.381   1
   0  18  28-61.3855 185.986   1
   0 -18 -28-117.248 221.821   1
   0  18 -30 600.040 73.9532   1
   0  18  30 874.267 192.200   1
   0  18  30 765.115 203.560   1
   0 -18 -30 915.116 249.172   1
   0  18 -30 538.202 139.004   1
   0 -18 -30 930.584 220.667   1
   0 -20   0 7549.19 377.188   1
   0  20   0 6768.48 355.403   1
   0 -20   0 8070.64 366.981   1
   0 -20  -2-10.8304 134.794   1
   0 -20  -2-131.927 126.031   1
   0 -20   2-42.0712 107.717   1
   0  20   2-60.0582 117.772   1
   0  20   2 124.229 108.722   1
   0  20  -2-37.6834 104.477   1
   0  20  -2 151.113 105.489   1
   0  20   4 272.082 130.665   1
   0 -20   4 293.680 107.929   1
   0 -20  -4 287.986 132.870   1
   0  20  -4 341.998 102.364   1
   0 -20  -4 190.429 145.915   1
   0 -20   6-100.442 111.849   1
   0 -20  -6-45.6063 148.629   1
   0  20   6-39.5691 128.706   1
   0  20   6 70.8832 114.747   1
   0  20  -6 82.1341 88.5702   1
   0 -20   6 91.0884 98.2924   1
   0 -20  -6-198.481 136.462   1
   0 -20   8 4492.55 223.068   1
   0 -20  -8 4077.44 259.931   1
   0  20   8 3990.49 241.659   1
   0  20  -8 3955.81 215.816   1
   0 -20   8 3850.66 222.701   1
   0 -20  -8 4100.03 275.471   1
   0  20   8 3851.49 256.954   1
   0  20  -8 4581.70 210.459   1
   0  20 -10 74.4653 86.9720   1
   0  20  10 100.299 126.389   1
   0 -20 -10 88.2433 165.530   1
   0 -20  10-141.118 94.8568   1
   0 -20 -10 120.163 149.388   1
   0  20  10 32.0327 144.755   1
   0  20 -10-102.317 66.1119   1
   0 -20 -12 4637.72 288.028   1
   0 -20  12 2999.47 186.681   1
   0  20  12 4048.06 239.950   1
   0  20 -12 3646.45 190.405   1
   0 -20 -12 3901.43 259.695   1
   0  20  12 4161.33 259.150   1
   0  20 -12 4071.56 177.983   1
   0 -20  12 3212.66 260.940   1
   0 -20 -14 41.4818 159.763   1
   0  20 -14-102.858 69.1539   1
   0  20  14-27.5356 137.049   1
   0  20  14 47.4812 155.338   1
   0  20 -14 22.4095 69.8690   1
   0 -20 -14 138.177 186.479   1
   0  20  16 449.213 168.604   1
   0 -20 -16 448.528 171.680   1
   0  20  16 420.772 153.128   1
   0 -20 -16 521.168 201.136   1
   0 -20 -18 137.955 203.823   1
   0  20  18 106.709 166.147   1
   0  20  18 134.176 150.336   1
   0  20  20 5138.39 332.397   1
   0 -20 -20 6275.85 368.657   1
   0  20  20 5415.85 319.413   1
   0 -20 -22 70.9799 209.440   1
   0  20  22 255.992 161.227   1
   0 -20 -22 53.2842 177.983   1
   0  20  22-118.599 174.362   1
   0 -20 -24-164.820 219.686   1
   0 -20 -24 176.505 189.371   1
   0  20  24 60.7939 183.227   1
   0 -20 -26-127.203 225.818   1
   0 -20 -26-42.0984 195.108   1
   0 -20 -28 1068.73 259.779   1
   0  20  28 937.223 201.731   1
   0 -20 -28 1269.93 227.832   1
   0  20  28 652.118 206.113   1
   0 -22   0-131.787 154.192   1
   0  22   0-41.1959 120.318   1
   0 -22   0-27.8670 134.050   1
   0  22   2 1872.84 171.018   1
   0  22  -2 1976.05 166.638   1
   0  22  -2 2150.26 176.872   1
   0  22   2 2393.21 195.188   1
   0 -22   2 2263.20 182.046   1
   0 -22  -2 2348.95 191.763   1
   0 -22  -2 2350.90 210.878   1
   0  22  -4 33.1302 112.717   1
   0 -22  -4-87.2169 162.599   1
   0  22   4-57.2752 143.182   1
   0  22   4 106.596 125.076   1
   0 -22   4 27.9178 124.492   1
   0 -22  -4 110.047 149.223   1
   0  22   6 336.975 136.612   1
   0  22  -6 419.613 109.983   1
   0 -22   6 157.308 135.528   1
   0 -22  -6 913.307 183.619   1
   0 -22   6 637.496 125.533   1
   0  22   6 584.911 159.746   1
   0 -22  -6 596.402 162.851   1
   0  22  -8 5.33334 87.2899   1
   0 -22   8 118.114 118.855   1
   0 -22  -8 112.461 176.499   1
   0 -22  -8 52.5000 159.689   1
   0  22   8-86.1828 135.327   1
   0  22  -8 5.42909 102.650   1
   0  22   8-37.9889 157.436   1
   0  22  10 9805.22 500.993   1
   0  22 -10 9554.94 447.281   1
   0  22  10 9974.02 481.874   1
   0 -22 -10 10593.6 524.188   1
   0 -22  10 9001.46 453.693   1
   0  22 -10 10668.6 441.901   1
   0 -22 -12 154.528 173.251   1
   0 -22  12 127.127 198.311   1
   0 -22 -12-42.8949 191.773   1
   0 -22  12 45.9051 92.3286   1
   0  22  12 256.462 169.840   1
   0  22 -12 10.6141 62.5408   1
   0  22  12-55.8505 145.690   1
   0  22 -12-34.5921 90.1401   1
   0  22 -14 19.5827 79.0049   1
   0  22  14 65.4428 149.924   1
   0  22  14-99.5179 177.576   1
   0 -22 -14 89.3656 199.537   1
   0  22 -14 58.2426 69.7978   1
   0 -22 -14 50.3265 177.033   1
   0  22  16-98.2233 157.099   1
   0  22 -16 57.7635 57.2965   1
   0 -22 -16 217.118 184.085   1
   0 -22 -16-34.8464 205.705   1
   0  22  16-58.9744 175.986   1
   0  22 -16 57.8601 57.5417   1
   0 -22 -18 1461.53 238.505   1
   0  22  18 1076.48 201.791   1
   0 -22 -18 739.032 208.592   1
   0  22  18 1404.50 184.959   1
   0  22  20-62.2327 184.404   1
   0 -22 -20-80.9950 223.008   1
   0  22  20 129.268 166.672   1
   0  22  22 373.889 175.335   1
   0 -22 -22 490.034 202.964   1
   0  22  22 409.667 195.508   1
   0 -22 -24-13.2305 232.445   1
   0  22  24 21.5476 172.241   1
   0 -22 -24 144.020 204.823   1
   0  22  24-348.808 204.730   1
   0 -22 -26 415.377 258.523   1
   0 -22 -26 608.147 216.971   1
   0  22  26 660.005 214.042   1
   0 -24   0 1825.19 191.608   1
   0  24   0 1497.00 164.944   1
   0 -24   0 1602.75 206.279   1
   0  24  -2-39.4158 135.098   1
   0  24   2-90.8801 154.510   1
   0 -24  -2 136.143 178.027   1
   0  24   2 26.3770 133.224   1
   0 -24   2 207.343 142.980   1
   0  24  -4 242.700 128.384   1
   0 -24  -4 246.573 182.667   1
   0  24   4 192.463 162.178   1
   0  24   4-3.09217 137.792   1
   0 -24  -4 67.4073 164.852   1
   0 -24   4 205.662 144.906   1
   0  24   6 22.7634 141.470   1
   0  24  -6-95.1811 119.533   1
   0  24  -6-9.98885 113.261   1
   0 -24   6 15.6450 145.493   1
   0 -24  -6-214.966 194.871   1
   0 -24   6-12.8672 132.342   1
   0 -24  -6 81.0692 173.982   1
   0  24   6 67.4112 167.980   1
   0  24  -8 4549.50 256.080   1
   0  24   8 4424.61 288.655   1
   0  24   8 4920.94 320.747   1
   0 -24  -8 5492.69 344.580   1
   0 -24   8 5119.63 278.863   1
   0  24  -8 5185.85 252.952   1
   0 -24  -8 4595.32 318.460   1
   0  24  10 31.9232 150.757   1
   0  24 -10-47.8272 106.126   1
   0  24 -10-4.91649 83.5905   1
   0 -24 -10 203.092 207.400   1
   0 -24  10-266.277 128.573   1
   0 -24 -10 73.8057 179.610   1
   0  24  10-29.5653 183.596   1
   0 -24  10-39.9353 141.162   1
   0 -24 -12 476.832 197.152   1
   0  24  12 713.399 195.254   1
   0 -24  12 323.392 114.208   1
   0 -24 -12 788.740 223.126   1
   0  24  12 656.183 166.186   1
   0  24 -12 558.282 107.289   1
   0  24 -12 757.635 82.4176   1
   0 -24  12 661.176 214.832   1
   0  24  14 7.64134 156.257   1
   0 -24 -14 147.234 192.461   1
   0 -24 -14-12.2336 214.237   1
   0  24  14-135.325 186.733   1
   0  24 -14-51.5175 70.6441   1
   0  24 -16 212.130 70.1064   1
   0  24  16 184.906 162.098   1
   0  24 -16 13.8985 87.4684   1
   0 -24 -16 272.905 226.928   1
   0 -24 -16 305.410 199.673   1
   0  24  16 299.390 193.480   1
   0 -24 -18-19.6637 234.708   1
   0  24  18-36.5416 172.949   1
   0 -24 -18-146.647 206.052   1
   0  24  18 21.9244 198.309   1
   0 -24 -20 809.708 276.190   1
   0  24  20 619.721 191.318   1
   0  24  20 285.349 212.973   1
   0 -24 -22-236.866 253.585   1
   0  24  22 12.9551 176.266   1
   0  24  22 119.891 204.528   1
   0 -24 -22-281.661 213.432   1
   0 -26   0-71.6177 169.012   1
   0  26   0-133.273 141.907   1
   0 -26   0 296.167 189.392   1
   0 -26  -2 982.228 212.329   1
   0 -26   2 1264.94 182.386   1
   0 -26  -2 1048.13 197.006   1
   0  26   2 704.326 159.661   1
   0  26   2 884.193 188.508   1
   0  26  -2 896.404 167.415   1
   0 -26  -4-91.3656 200.752   1
   0 -26   4 98.8800 152.713   1
   0 -26  -4 8.59429 178.643   1
   0  26   4 210.224 149.349   1
   0  26  -4 109.029 131.446   1
   0  26   4-14.0894 179.129   1
   0  26  -4-115.895 137.400   1
   0  26  -6 745.064 136.874   1
   0 -26   6 819.297 179.597   1
   0 -26  -6 936.403 222.518   1
   0 -26  -6 1095.94 204.704   1
   0  26   6 695.684 203.538   1
   0  26   6 646.169 163.253   1
   0  26  -6 505.679 136.754   1
   0  26   8 50.1698 154.602   1
   0  26  -8 8.70379 119.936   1
   0  26  -8 154.887 106.396   1
   0 -26  -8-29.7570 211.047   1
   0 -26   8 78.9702 153.833   1
   0 -26  -8 340.880 202.504   1
   0 -26   8-86.4657 146.377   1
   0  26   8-89.3799 190.876   1
   0 -26 -10 497.585 210.543   1
   0  26  10 458.669 169.304   1
   0  26 -10 799.143 123.870   1
   0 -26  10 695.535 168.507   1
   0 -26 -10 783.863 241.787   1
   0 -26  10 479.816 150.540   1
   0  26  10 649.094 211.999   1
   0  26 -10 960.522 108.756   1
   0  26 -12-42.1915 77.7436   1
   0  26  12 19.2323 161.402   1
   0  26 -12 42.2178 103.128   1
   0 -26 -12 144.589 203.152   1
   0 -26  12 15.9525 122.936   1
   0 -26 -12-103.345 222.722   1
   0  26  12-197.989 203.803   1
   0 -26  12 225.661 208.810   1
   0  26 -14 10.9746 76.4121   1
   0  26  14-111.362 166.999   1
   0  26 -14 143.626 92.9178   1
   0  26  14 208.639 205.440   1
   0 -26 -14 140.863 231.599   1
   0 -26  14-77.2139 332.974   1
   0 -26 -14 58.5722 207.946   1
   0  26  16-148.015 213.799   1
   0 -26 -16 297.719 243.670   1
   0  26 -16 55.3406 74.9030   1
   0  26  16 28.6663 169.605   1
   0  26 -16 12.8530 101.719   1
   0 -26 -16-92.5899 210.117   1
   0  26  18 416.989 183.322   1
   0  26  18 444.096 222.422   1
   0 -26 -18 229.298 217.844   1
   0 -26 -18 300.342 254.513   1
   0 -28   0 1313.78 208.596   1
   0 -28   0 1134.59 232.850   1
   0  28   0 894.062 196.627   1
   0  28  -2 35.2992 145.248   1
   0  28   2-154.995 156.719   1
   0 -28  -2-229.702 190.791   1
   0 -28   2-181.609 183.454   1
   0 -28  -2-73.6333 215.685   1
   0  28   2-101.644 187.567   1
   0  28  -2 11.9324 159.546   1
   0  28   4 224.072 163.546   1
   0  28  -4 306.932 142.458   1
   0  28   4 329.207 209.621   1
   0  28  -4-67.5031 149.761   1
   0 -28  -4 207.129 208.952   1
   0 -28   4 216.608 173.793   1
   0 -28  -4-160.876 230.207   1
   0  28   6-27.4376 212.423   1
   0  28  -6-114.506 134.501   1
   0  28   6-584.207 177.331   1
   0  28  -6-166.889 133.330   1
   0 -28  -6-117.631 214.551   1
   0 -28   6-86.4696 186.711   1
   0 -28  -6-68.9256 242.593   1
   0 -28   8 417.867 174.370   1
   0 -28  -8 203.339 247.381   1
   0  28  -8 370.534 131.706   1
   0  28   8 276.733 177.473   1
   0  28   8 776.262 229.676   1
   0  28  -8 124.242 117.077   1
   0 -28  -8 321.812 219.768   1
   0 -28   8 737.589 170.498   1
   0 -28 -10-61.5470 244.777   1
   0 -28  10-181.898 159.630   1
   0  28 -10-28.2367 119.440   1
   0  28  10 170.226 171.103   1
   0  28  10 280.230 223.386   1
   0  28 -10 106.633 99.9023   1
   0 -28 -10 98.5615 223.008   1
   0 -28  10-131.249 172.497   1
   0 -28 -12 140.766 230.996   1
   0  28  12 406.204 176.533   1
   0  28 -12 243.538 113.212   1
   0 -28  12 194.072 225.363   1
   0  28 -12 343.969 88.7723   1
   0 -28 -12 156.367 252.950   1
   0 -28  12 70.9804 142.974   1
   0  28  12 93.4943 227.618   1
   0 -30   0-340.103 211.583   1
   0 -30   0 60.4744 233.351   1
   1   1   3 35218.3 1417.91   1
  -1  -1  -3 33847.5 1417.79   1
  -1   1   3 34369.5 1416.87   1
   1   1   3 33253.0 1414.53   1
  -1   1   3 34024.5 1416.71   1
   1  -1  -3 32524.4 1416.85   1
  -1  -1  -5 25380.3 1073.81   1
   1   1   5 25498.9 1073.69   1
   1  -1   5 25038.2 1072.12   1
  -1   1   5 26438.7 1073.55   1
   1  -1   5 25904.7 1068.88   1
   1   1   5 24773.1 1070.06   1
  -1  -1  -5 25668.6 1070.11   1
  -1   1  -5 24258.4 1068.68   1
   1   1  -5 25770.3 1070.53   1
   1  -1  -5 26659.6 1074.13   1
  -1  -1   5 25123.3 1069.84   1
  -1   1   5 26747.9 1073.43   1
  -1  -1  -7 27737.8 1229.26   1
   1   1   7 27979.6 1228.78   1
   1  -1   7 29825.2 1227.30   1
   1   1  -7 28800.2 1229.74   1
  -1   1   7 30255.9 1234.04   1
   1  -1  -7 28884.9 1232.53   1
  -1  -1   7 31465.3 1230.68   1
   1  -1   7 28995.5 1231.22   1
  -1   1  -7 27039.3 1231.10   1
  -1  -1  -7 28517.0 1233.21   1
   1   1   7 29182.2 1233.61   1
   1   1  -7 29651.2 1230.74   1
  -1  -1   7 31796.9 1230.72   1
  -1   1   7 29689.0 1233.11   1
   1  -1  -7 29357.2 1234.02   1
   1   1   9 45.9079 23.0957   1
  -1  -1  -9 26.5515 25.0283   1
   1  -1   9 52.7645 19.5734   1
   1  -1  -9 71.7364 33.2851   1
  -1   1   9 119.251 31.9359   1
   1   1  -9 59.7454 28.7129   1
  -1  -1   9 32.0682 26.6309   1
   1  -1  -9 72.9697 32.6142   1
  -1  -1   9 64.6467 27.4341   1
   1   1  -9 114.361 28.2299   1
  -1   1   9 81.3932 32.1448   1
   1  -1   9 19.2417 26.9821   1
  -1   1  -9 32.7973 26.4723   1
  -1  -1  -9 45.3178 30.0762   1
   1   1   9 56.0817 30.2096   1
   1  -1  11 138.199 29.8466   1
   1   1  11 91.0853 33.1998   1
  -1  -1 -11 30.4070 38.0853   1
   1   1  11 144.099 44.4995   1
  -1   1 -11 100.779 38.9038   1
   1  -1  11 43.7093 39.8946   1
  -1  -1 -11 118.768 42.5207   1
   1  -1 -11 95.9520 47.3183   1
  -1  -1  11 111.206 38.4437   1
   1   1 -11 52.3884 42.7838   1
  -1   1  11 132.742 44.2009   1
  -1   1  11 86.0215 44.4966   1
  -1  -1  11 52.3886 39.1255   1
   1  -1 -11 98.6286 44.3959   1
   1  -1  13 2471.92 119.232   1
   1   1  13 2182.69 119.266   1
  -1   1  13 2186.02 130.438   1
  -1  -1  13 2281.82 127.627   1
  -1   1 -13 2175.65 125.172   1
  -1  -1 -13 2184.87 129.866   1
   1  -1 -13 2761.47 138.399   1
   1  -1  13 2226.26 127.492   1
   1   1  13 2355.62 133.486   1
   1   1 -13 2132.83 129.078   1
  -1   1  13 2335.72 130.470   1
  -1  -1  13 2296.50 125.153   1
  -1   1  15 3157.86 170.356   1
  -1  -1 -15 3037.16 165.867   1
  -1   1 -15 3049.45 161.211   1
  -1  -1  15 3067.16 164.550   1
   1  -1  15 3557.79 162.280   1
   1   1  15 3000.25 157.715   1
   1  -1 -15 3142.24 172.737   1
  -1   1 -15 3271.34 167.583   1
  -1  -1 -15 2986.01 170.869   1
   1   1  15 3252.42 175.371   1
   1   1 -15 3122.17 170.377   1
   1  -1  15 3079.36 170.232   1
   1  -1 -15 2893.18 175.199   1
  -1  -1  15 3280.75 168.575   1
  -1   1  15 2947.90 171.215   1
  -1  -1  17 4299.34 211.425   1
  -1   1  17 4544.72 217.543   1
  -1   1 -17 4153.37 209.931   1
  -1  -1 -17 4051.74 214.579   1
   1   1  17 4370.74 206.757   1
   1  -1  17 4649.14 206.915   1
  -1  -1 -17 3945.90 216.554   1
  -1   1 -17 4095.45 213.321   1
   1  -1 -17 4176.22 221.840   1
   1  -1  17 4094.00 216.657   1
   1   1  17 4259.16 221.932   1
   1   1 -17 4234.70 217.717   1
   1  -1 -17 4160.80 220.425   1
   1   1 -17 4189.04 216.712   1
  -1  -1  17 4212.58 215.044   1
  -1   1  17 4340.97 219.738   1
   1   1 -19 39.0750 88.6824   1
   1  -1 -19 89.3949 92.6883   1
  -1  -1 -19 98.6930 110.096   1
  -1   1 -19-11.1382 83.0993   1
   1  -1  19 67.6952 88.5506   1
  -1   1  19 119.498 86.3429   1
  -1  -1  19 36.8685 83.7071   1
  -1  -1 -19 161.241 95.8482   1
   1   1 -19-66.9681 89.4211   1
   1  -1 -19 113.917 92.8636   1
  -1   1 -19 76.8277 81.3197   1
  -1   1  21 11698.6 535.234   1
  -1   1 -21 11030.6 532.069   1
  -1  -1 -21 11582.6 536.307   1
  -1  -1  21 11978.5 531.563   1
   1   1  21 11457.1 526.883   1
   1  -1  21 14830.2 535.827   1
   1   1 -21 11054.1 537.209   1
   1  -1 -21 10730.7 539.684   1
  -1   1 -21 12396.5 536.576   1
  -1  -1 -21 13483.5 542.133   1
   1  -1  21 12020.9 537.790   1
   1   1  21 11758.4 539.541   1
   1   1 -21 11016.2 535.426   1
   1  -1 -21 12100.6 542.051   1
  -1   1  21 11445.6 537.667   1
  -1  -1  21 12025.3 536.002   1
  -1  -1  23 11806.3 534.531   1
  -1   1  23 11731.5 539.501   1
  -1   1 -23 11337.1 539.034   1
  -1  -1 -23 11112.5 542.111   1
   1   1  23 12208.7 532.019   1
   1  -1  23 14068.0 540.143   1
   1   1 -23 11783.6 545.636   1
   1  -1 -23 11259.3 546.732   1
  -1   1 -23 12126.7 541.760   1
  -1  -1 -23 12241.3 545.421   1
   1   1 -23 11759.0 541.728   1
   1  -1 -23 11100.7 544.174   1
   1   1  23 11767.9 545.415   1
   1  -1  23 11793.2 542.749   1
  -1   1  23 11405.2 542.553   1
  -1  -1  23 12295.2 541.461   1
  -1  -1  25 6670.30 339.523   1
  -1   1  25 6558.63 343.042   1
  -1   1 -25 6862.98 350.319   1
  -1  -1 -25 6200.41 349.637   1
   1   1  25 7012.38 334.875   1
   1  -1  25 7899.48 339.793   1
   1   1 -25 6470.05 353.581   1
   1  -1 -25 6480.78 356.138   1
  -1   1 -25 7938.32 352.849   1
  -1  -1 -25 7641.48 354.267   1
   1   1 -25 6967.73 349.300   1
   1  -1 -25 6559.79 352.821   1
   1   1  25 6658.67 353.031   1
   1  -1  25 6906.34 351.848   1
  -1   1  25 6719.00 349.382   1
  -1  -1  25 7027.99 346.059   1
   1  -1  27 1495.40 149.975   1
   1   1  27 1667.36 149.905   1
  -1  -1  27 1812.11 165.517   1
   1   1 -27 1691.34 172.578   1
   1   1  27 1525.52 176.903   1
   1  -1 -27 1600.67 173.280   1
  -1   1  27 1423.96 163.413   1
   1  -1  27 1795.07 176.229   1
  -1   1 -27 1580.07 172.743   1
  -1   1  27 1423.36 160.750   1
   1  -1 -27 1433.87 182.814   1
  -1  -1 -27 1330.16 177.313   1
   1   1 -27 1419.77 179.367   1
  -1  -1  27 1703.23 158.515   1
  -1  -1 -27 1801.39 176.103   1
  -1   1 -27 1759.58 169.487   1
  -1   1  29 207.890 140.869   1
   1  -1  29-2.85588 120.255   1
  -1  -1  29 31.1020 133.426   1
   1   1  29 61.8432 131.180   1
  -1  -1  29 6.81027 143.137   1
  -1   1  29 111.991 146.746   1
   1   1  29 7.95193 157.577   1
   1  -1  29-57.0207 154.367   1
   1   1 -29 148.953 160.487   1
  -1   1 -29 86.2991 161.371   1
   1  -1 -29-151.467 170.435   1
  -1  -1 -29 34.4978 167.030   1
   1  -1 -29 257.477 157.080   1
  -1  -1 -29 46.7769 152.972   1
  -1   1 -29 185.948 150.475   1
   1   1 -29-252.215 153.486   1
   1   1  31 1529.16 185.462   1
   1  -1  31 1635.54 163.901   1
  -1   1  31 1340.14 180.356   1
  -1  -1  31 1168.04 171.037   1
  -1   1 -31 1752.87 192.176   1
   1  -1 -31 1188.96 193.352   1
   1   1 -31 1549.65 194.027   1
  -1  -1 -31 1246.90 190.695   1
  -1  -1  31 1287.52 177.660   1
   1   1  31 1467.58 198.419   1
  -1   1  31 1394.25 185.663   1
   1  -1  31 1318.23 191.520   1
   1  -1 -31 1319.10 213.737   1
   1   1 -31 1374.44 208.283   1
  -1  -1 -31 1382.76 213.165   1
  -1   1 -31 1330.75 210.721   1
  -1   1  33 4338.00 290.612   1
   1  -1  33 4937.42 279.180   1
   1   1  33 5067.70 296.446   1
  -1  -1  33 4298.34 282.023   1
   1  -1 -33 4220.01 324.315   1
  -1   1 -33 4157.06 323.010   1
  -1  -1 -33 4567.57 327.319   1
   1   1 -33 3466.55 314.810   1
  -1  -1 -33 5006.97 306.862   1
  -1   1 -33 5542.74 308.179   1
   1   1 -33 4716.12 303.769   1
   1  -1  33 4591.35 303.471   1
   1  -1 -33 4907.71 305.216   1
   1   1  33 4437.38 302.726   1
  -1  -1  33 4178.90 287.417   1
  -1   1  33 4122.67 291.397   1
   1  -1 -35 2758.53 252.386   1
  -1   1 -35 2923.99 257.282   1
  -1  -1 -35 3360.60 260.467   1
   1   1 -35 2831.92 251.097   1
  -1  -1  35 2205.20 229.815   1
  -1   1  35 2224.92 230.689   1
   1   1  35 2485.46 251.575   1
   1  -1  35 2745.47 252.334   1
   1   1  35 2607.23 233.600   1
   1  -1  35 2637.80 226.036   1
  -1  -1  35 2513.85 229.812   1
   1   1 -35 2260.72 274.443   1
   1  -1 -35 2125.47 275.193   1
  -1   1 -35 2392.04 282.705   1
  -1   1  35 2489.38 231.899   1
  -1  -1 -35 2125.28 277.581   1
   1   1 -37 202.525 215.354   1
  -1  -1 -37 518.650 217.642   1
  -1   1 -37 96.4178 213.320   1
   1  -1 -37 369.894 222.238   1
  -1  -1  37 387.809 196.640   1
  -1   1  37 304.836 196.198   1
   1   1  37 326.498 210.404   1
   1  -1  37 224.160 203.983   1
  -1   1 -37 465.928 250.083   1
  -1  -1 -37 91.4943 252.392   1
   1  -1 -37 406.017 248.487   1
   1   1 -37 334.936 254.909   1
  -1  -1  37 56.9032 218.258   1
   1  -1  37 117.565 182.941   1
  -1   1  37 202.109 197.066   1
   1   1  37 485.825 190.272   1
  -1   3   1 25417.6 1036.30   1
   1  -3  -1 24392.2 1036.19   1
  -1  -3  -1 23022.4 1035.89   1
   1  -3  -1 25007.8 1036.76   1
  -1  -3  -1 23964.8 1033.53   1
   1   3   1 26086.3 1034.18   1
  -1   3   3 191904. 7972.22   1
   1  -3  -3 193462. 7971.83   1
  -1  -3  -3 190930. 7969.32   1
   1   3   3 191725. 7968.81   1
   1  -3  -3 189033. 7972.86   1
  -1   3   3 190933. 7971.99   1
  -1  -3  -3 188139. 7972.06   1
   1   3   3 189051. 7971.92   1
  -1  -3  -5 61931.6 2392.71   1
   1  -3  -5 61991.8 2392.46   1
  -1   3   5 60346.0 2392.41   1
  -1  -3  -5 60324.8 2389.13   1
   1   3   5 58872.4 2388.09   1
  -1   3   5 60084.4 2392.30   1
   1  -3  -5 61526.8 2393.50   1
  -1   3  -5 58300.1 2385.14   1
   1  -3   5 59288.8 2391.61   1
  -1   3  -5 57709.3 2395.16   1
   1   3   5 58987.3 2392.02   1
   1  -3  -7 2043.13 110.134   1
  -1   3   7 2201.63 111.944   1
  -1  -3  -7 2206.65 107.977   1
   1   3   7 2208.92 106.126   1
  -1   3  -7 2251.84 100.120   1
  -1  -3  -7 2236.01 111.876   1
   1  -3  -7 2491.04 115.432   1
  -1   3   7 2199.87 111.520   1
  -1   3  -7 2455.19 109.606   1
   1   3   7 2368.36 112.146   1
  -1   3  -9 249.754 23.4351   1
  -1  -3  -9 241.030 36.6719   1
   1   3   9 215.127 33.4030   1
   1  -3   9 228.480 30.8078   1
  -1  -3  -9 281.524 41.4217   1
   1   3   9 259.167 41.9610   1
  -1   3   9 215.239 39.0703   1
   1  -3  -9 272.768 43.6439   1
   1   3  -9 247.155 30.9352   1
  -1  -3   9 229.285 27.8642   1
   1  -3  -9 162.005 40.5281   1
   1   3  -9 235.145 27.6411   1
  -1  -3   9 219.724 27.1496   1
  -1   3   9 257.462 42.2081   1
   1   3  11 1838.38 97.1369   1
  -1   3  11 1734.94 105.860   1
  -1  -3 -11 1664.20 100.684   1
  -1  -3  11 1700.07 91.1385   1
  -1  -3 -11 1930.33 106.579   1
   1   3 -11 1776.16 94.6992   1
   1   3  11 1764.85 106.241   1
   1  -3 -11 1790.83 108.998   1
  -1   3 -11 1643.85 95.8149   1
   1  -3  11 1663.66 93.7563   1
   1  -3 -11 1741.84 106.092   1
  -1  -3  11 2030.32 93.2726   1
  -1   3  11 1903.72 106.167   1
  -1  -3  13 1755.72 91.2008   1
  -1   3 -13 1411.19 89.9047   1
   1   3  13 1634.46 102.902   1
  -1   3  13 1599.83 114.305   1
   1  -3  13 1676.05 86.5241   1
  -1  -3 -13 1648.81 113.477   1
   1  -3 -13 1685.25 120.753   1
   1   3 -13 1578.66 101.102   1
   1  -3  13 1523.68 100.534   1
   1   3  13 1444.24 114.432   1
  -1   3 -13 1543.32 100.827   1
   1   3 -13 1649.93 99.7824   1
  -1  -3  13 1683.15 98.9409   1
  -1   3  13 1589.76 115.441   1
  -1   3  15 21268.3 872.520   1
  -1  -3 -15 20170.6 868.851   1
  -1   3 -15 18634.4 857.286   1
   1   3  15 20634.0 864.615   1
   1  -3  15 19671.7 855.595   1
   1   3  15 20107.6 872.717   1
   1  -3  15 20036.7 863.997   1
   1  -3 -15 21667.4 876.632   1
   1   3 -15 20954.9 864.339   1
  -1  -3 -15 20867.7 873.098   1
  -1   3 -15 19508.3 863.755   1
   1   3 -15 20313.5 863.138   1
   1  -3 -15 19588.0 872.557   1
  -1  -3  15 20354.3 862.668   1
  -1   3  15 21088.7 873.656   1
  -1   3  17 12595.7 532.256   1
   1   3  17 12833.5 524.786   1
  -1  -3 -17 12316.5 529.987   1
   1  -3  17 12378.3 514.503   1
   1  -3  17 11930.1 525.382   1
   1  -3 -17 13173.5 538.925   1
   1   3 -17 13306.3 526.405   1
   1   3  17 12968.5 535.928   1
  -1  -3 -17 13301.6 536.124   1
  -1   3 -17 12503.4 525.481   1
   1  -3 -17 12065.5 534.661   1
   1   3 -17 12225.6 524.601   1
  -1  -3  17 12838.6 524.373   1
  -1   3  17 12582.6 534.619   1
   1   3  19 36.1889 72.3451   1
  -1   3  19 88.2509 89.0684   1
  -1  -3  19 17.0902 79.2101   1
   1   3  19 247.390 93.7234   1
  -1   3 -19 232.002 85.7145   1
   1  -3  19 168.809 88.7497   1
   1  -3 -19 230.174 99.3234   1
  -1  -3 -19 146.508 92.5820   1
   1   3 -19 230.221 85.8039   1
   1  -3 -19 233.037 99.8186   1
   1   3 -19 101.843 84.1003   1
  -1  -3 -19 127.520 88.8909   1
  -1  -3  21 6696.53 298.597   1
  -1  -3 -21 6250.55 313.968   1
   1  -3  21 6470.10 291.876   1
   1   3 -21 6278.58 306.043   1
   1  -3  21 6297.16 308.469   1
   1   3  21 6259.58 315.158   1
   1  -3 -21 6062.35 318.343   1
  -1  -3 -21 6365.74 315.065   1
  -1   3 -21 6675.14 308.697   1
   1  -3 -21 5670.10 315.702   1
  -1  -3  21 6000.43 304.123   1
  -1   3  21 6588.96 316.627   1
  -1  -3  23 16432.5 674.413   1
   1   3  23 15119.6 676.164   1
  -1  -3 -23 14244.1 687.659   1
  -1   3 -23 14952.0 678.891   1
  -1   3  23 15112.5 686.960   1
   1  -3  23 15506.4 668.839   1
   1   3 -23 15268.1 680.459   1
   1   3  23 15048.2 690.705   1
   1  -3 -23 16037.9 696.356   1
   1  -3  23 15138.1 683.032   1
  -1  -3 -23 15559.7 690.594   1
  -1   3 -23 16458.3 684.180   1
   1  -3 -23 14334.2 692.281   1
  -1   3  23 15059.0 690.030   1
  -1  -3  23 15542.8 679.091   1
  -1  -3  25 8084.75 375.486   1
  -1  -3 -25 7390.74 396.240   1
  -1   3  25 7214.70 388.675   1
  -1   3 -25 7595.48 386.573   1
   1  -3  25 8404.19 371.835   1
   1   3  25 7979.16 379.005   1
   1  -3 -25 7985.84 397.892   1
   1  -3  25 7885.21 389.914   1
   1   3 -25 8038.76 388.051   1
   1   3  25 7703.36 397.915   1
  -1  -3 -25 8857.14 397.915   1
  -1   3 -25 8699.97 390.405   1
   1  -3 -25 7400.46 400.754   1
  -1  -3  25 8006.27 383.711   1
  -1   3  25 8055.87 396.481   1
   1   3  27 1331.64 146.883   1
   1  -3  27 1639.96 136.198   1
  -1   3  27 1331.20 164.681   1
  -1   3  27 1183.52 163.731   1
   1   3  27 1354.17 174.387   1
   1  -3  27 1481.44 166.657   1
   1   3 -27 1590.52 165.784   1
  -1  -3 -27 1564.40 171.961   1
   1  -3 -27 1316.56 175.160   1
  -1   3 -27 1751.16 166.916   1
  -1  -3  27 1665.10 157.508   1
  -1  -3 -27 1395.91 183.884   1
  -1  -3  27 1549.79 144.371   1
   1  -3 -27 1538.49 187.083   1
   1   3 -27 1389.97 171.245   1
  -1   3 -27 1138.65 165.035   1
  -1  -3  29-91.7700 127.278   1
   1   3  29 174.770 132.534   1
  -1   3  29-68.6403 148.229   1
   1  -3  29 131.322 119.008   1
   1   3  29 74.2262 160.666   1
   1  -3  29 216.684 158.501   1
  -1  -3  29 94.1986 136.063   1
  -1   3  29-45.8280 149.183   1
  -1  -3 -29-36.5503 159.207   1
   1   3 -29 17.3721 145.793   1
   1  -3 -29-117.770 158.380   1
  -1   3 -29 28.8383 147.601   1
  -1  -3 -29 192.883 172.645   1
   1   3 -29-164.593 160.442   1
  -1   3 -29-109.349 159.765   1
   1  -3 -29-73.9125 169.830   1
  -1   3  31 2366.38 220.130   1
  -1  -3 -31 2280.86 307.729   1
  -1  -3  31 2831.56 205.849   1
   1  -3  31 2920.98 197.283   1
   1   3  31 2644.73 243.249   1
   1  -3  31 2763.53 229.174   1
   1  -3 -31 2793.61 237.496   1
   1   3  31 2057.01 282.470   1
   1   3 -31 2952.80 227.544   1
  -1   3 -31 3541.85 235.795   1
  -1  -3 -31 2501.30 270.207   1
  -1   3 -31 2609.39 241.028   1
   1   3 -31 2844.56 242.070   1
   1  -3 -31 2343.51 248.057   1
  -1   3  31 2670.38 224.989   1
  -1  -3  31 2657.77 212.640   1
  -1   3  33 2379.31 233.187   1
   1  -3  33 2872.43 210.762   1
   1   3  33 3028.22 228.065   1
  -1  -3  33 2845.27 216.854   1
   1  -3 -33 2663.56 250.457   1
   1   3  33 2576.18 245.817   1
   1  -3  33 2585.81 237.990   1
   1   3 -33 2592.08 236.869   1
  -1  -3 -33 3032.14 253.418   1
   1  -3 -33 2711.06 268.888   1
  -1   3 -33 2702.16 263.913   1
   1   3 -33 2720.22 257.720   1
  -1  -3 -33 2576.53 270.063   1
  -1   3  33 2478.91 234.144   1
  -1  -3  33 2661.89 222.122   1
  -1  -3  35 2304.86 218.920   1
   1   3  35 2186.22 229.328   1
   1  -3  35 2532.77 210.538   1
   1  -3  35 2109.34 227.993   1
   1  -3 -35 2824.29 254.043   1
  -1   3  35 1760.72 226.174   1
   1   3  35 2093.95 237.603   1
   1   3 -35 2061.90 233.561   1
  -1   3 -35 2512.10 241.677   1
  -1  -3 -35 2531.31 245.933   1
   1   3 -35 1752.59 253.158   1
  -1   3 -35 1976.42 270.572   1
  -1   3  35 2077.96 228.184   1
   1  -3 -35 2013.14 269.963   1
  -1  -3 -35 2089.63 272.912   1
  -1  -3  35 1995.85 217.949   1
   1   3  37 227.458 208.020   1
  -1   3  37 81.5251 198.118   1
  -1  -3  37 433.189 216.394   1
   1  -3  37 339.754 182.206   1
   1  -3 -37 175.232 212.890   1
   1   3 -37 419.745 210.583   1
  -1  -3 -37 85.3611 216.448   1
  -1   3 -37 106.185 209.447   1
  -1  -3  37 180.495 185.558   1
   1  -3  37 41.0028 200.958   1
  -1   3  37-33.2209 192.562   1
   1   3  37 219.576 206.430   1
   1  -3 -37-105.398 244.362   1
  -1  -3 -37-205.897 252.686   1
   1   3 -37-47.0606 230.831   1
  -1   3 -37-55.5226 245.243   1
   1   5  -1 491.310 33.7318   1
  -1  -5  -1 549.126 42.0668   1
  -1  -5   1 521.082 37.5413   1
   1   5   1 504.725 38.3417   1
   1  -5  -1 538.959 47.2839   1
   1  -5   1 533.652 41.3016   1
  -1   5  -1 593.403 41.1830   1
   1  -5  -1 615.281 43.0669   1
   1  -5   1 552.464 41.6752   1
  -1  -5  -1 520.059 44.9885   1
  -1   5  -1 587.405 40.0569   1
   1  -5  -3 2438.95 104.193   1
  -1   5   3 2450.54 104.427   1
  -1  -5  -3 1648.81 95.2928   1
   1   5   3 1788.57 93.9939   1
  -1   5   3 2414.89 104.748   1
  -1  -5  -3 1705.91 98.6497   1
   1   5   3 1763.91 98.3303   1
   1  -5   3 1908.64 90.6679   1
  -1   5  -3 2045.67 91.1660   1
  -1   5  -3 2349.88 96.7219   1
   1  -5  -5 294671. 12412.1   1
  -1   5   5 294932. 12412.9   1
   1   5   5 306689. 12409.0   1
  -1  -5  -5 301631. 12410.3   1
  -1   5   5 292701. 12412.4   1
   1  -5  -5 297205. 12414.0   1
  -1   5  -5 317763. 12412.1   1
  -1   5  -5 290551. 12404.9   1
  -1  -5  -5 291220. 12412.7   1
   1   5   5 285215. 12412.1   1
   1   5   7 59163.0 2398.49   1
  -1  -5  -7 56851.3 2399.68   1
   1  -5  -7 59707.1 2405.17   1
  -1   5   7 57807.8 2402.67   1
   1  -5  -7 57769.3 2402.13   1
  -1   5   7 58457.1 2403.07   1
  -1   5  -7 54167.5 2390.72   1
  -1   5  -7 55566.9 2402.82   1
   1  -5   7 58741.5 2396.80   1
  -1  -5  -7 58762.3 2403.28   1
   1   5   7 56584.7 2402.53   1
  -1  -5  -9 2080.63 109.735   1
   1   5   9 2118.04 106.620   1
  -1   5   9 2023.63 112.197   1
  -1   5   9 2244.76 115.726   1
   1  -5  -9 2091.12 113.296   1
   1  -5   9 1877.17 94.9987   1
  -1   5  -9 2140.54 114.071   1
   1   5   9 2032.77 113.510   1
  -1  -5  -9 2005.96 113.388   1
   1  -5  -9 2097.70 117.105   1
   1  -5 -11 9667.50 419.156   1
  -1   5  11 10012.5 419.978   1
  -1  -5 -11 8795.27 413.523   1
   1   5  11 9476.84 410.894   1
  -1  -5  11 8762.49 396.827   1
   1  -5  11 9232.62 399.516   1
  -1  -5  11 9964.19 399.403   1
  -1   5  11 9257.68 417.497   1
   1  -5  11 9553.36 403.530   1
  -1  -5 -11 9517.70 418.956   1
   1   5 -11 9181.88 400.558   1
   1  -5 -11 10129.0 423.385   1
   1   5  11 9038.74 418.283   1
   1   5  13 35833.7 1503.60   1
  -1  -5 -13 34343.0 1506.52   1
  -1   5  13 35316.8 1509.95   1
  -1  -5  13 34514.9 1491.02   1
  -1   5 -13 34903.9 1491.78   1
   1  -5  13 35150.9 1492.49   1
  -1   5  13 34379.3 1509.94   1
  -1  -5  13 37347.7 1494.45   1
   1   5 -13 36811.3 1495.42   1
   1   5 -13 36503.4 1495.74   1
   1  -5  13 34504.1 1496.77   1
  -1  -5 -13 36467.8 1511.69   1
   1  -5 -13 36441.1 1513.88   1
   1   5  13 34966.3 1510.81   1
   1  -5  15 20074.3 858.267   1
  -1   5 -15 19859.4 859.001   1
   1   5  15 19909.7 870.526   1
  -1   5  15 20749.2 878.800   1
   1   5 -15 19677.3 862.997   1
   1   5 -15 20142.3 863.026   1
   1   5  15 19769.0 879.394   1
  -1  -5 -15 20988.0 880.649   1
   1  -5  15 20939.8 865.463   1
   1  -5 -15 20925.7 882.963   1
  -1  -5  15 20981.1 862.388   1
  -1   5  15 19814.3 878.819   1
  -1  -5 -17 2360.79 155.068   1
   1   5  17 2345.75 144.282   1
  -1   5  17 2569.13 157.784   1
  -1   5 -17 2310.21 131.213   1
  -1  -5  17 2450.33 136.340   1
  -1   5  17 2405.36 158.141   1
   1   5 -17 2331.72 136.435   1
   1  -5 -17 2831.51 168.192   1
  -1  -5 -17 2521.13 161.828   1
   1  -5  17 2951.88 146.425   1
   1   5  17 2615.12 162.310   1
   1   5 -17 2193.68 136.963   1
   1  -5 -17 2508.18 162.338   1
   1   5  19 271.487 82.0039   1
  -1  -5  19 347.490 63.9871   1
  -1   5 -19 249.602 71.7451   1
  -1  -5 -19 171.617 97.7102   1
  -1   5 -19 292.303 85.0743   1
   1   5 -19 214.806 79.9542   1
   1  -5 -19 138.550 102.796   1
   1  -5  19 364.645 84.8772   1
  -1   5  19 282.704 96.0805   1
   1   5  19 283.378 98.6660   1
  -1  -5  19 271.515 75.1391   1
   1   5 -19 280.327 81.1008   1
  -1   5  19 422.175 98.7980   1
   1  -5 -19 366.803 104.239   1
  -1  -5 -19 246.324 97.1541   1
  -1  -5  21 544.216 77.7200   1
   1   5 -21 524.603 96.3127   1
   1  -5 -21 529.142 123.073   1
  -1  -5 -21 463.463 112.238   1
  -1   5 -21 560.489 89.6040   1
   1   5 -21 463.135 93.6599   1
  -1  -5 -21 559.812 114.736   1
  -1   5 -21 746.754 101.628   1
   1  -5 -21 542.279 123.112   1
  -1   5  21 554.205 115.037   1
   1  -5  21 691.036 102.570   1
  -1  -5  21 494.911 89.1264   1
   1   5  21 467.384 114.664   1
   1   5 -23 9797.34 438.612   1
   1  -5 -23 10215.8 459.096   1
  -1  -5  23 11239.2 425.626   1
  -1  -5 -23 10478.4 454.527   1
   1   5  23 10191.4 437.871   1
  -1   5 -23 10536.9 435.422   1
  -1   5  23 10183.1 452.129   1
  -1   5  23 9341.10 451.102   1
  -1  -5  23 10290.0 432.034   1
  -1  -5 -23 11036.4 457.450   1
  -1   5 -23 11478.8 443.409   1
   1   5 -23 10737.0 436.952   1
   1  -5  23 11250.0 441.705   1
   1   5  23 10120.7 455.639   1
   1  -5 -23 9723.14 458.924   1
   1  -5 -25 7193.09 387.806   1
   1   5 -25 7316.84 372.113   1
   1  -5  25 8964.48 353.483   1
  -1  -5 -25 6862.07 382.722   1
   1   5  25 7085.49 365.016   1
  -1   5 -25 7337.62 367.219   1
  -1   5  25 6572.18 376.171   1
  -1   5  25 7059.24 379.886   1
  -1  -5  25 7523.51 362.349   1
   1   5 -25 7851.45 368.928   1
  -1   5 -25 8181.20 374.646   1
   1   5  25 7402.23 387.857   1
   1  -5  25 8024.46 374.476   1
   1  -5 -27 2476.20 225.548   1
   1   5 -27 2590.00 208.144   1
  -1  -5 -27 2905.21 228.227   1
   1   5  27 2757.63 194.332   1
  -1   5  27 2451.38 210.628   1
   1  -5  27 3267.08 178.226   1
  -1   5  27 2494.43 208.299   1
  -1  -5  27 2798.19 192.523   1
  -1  -5 -27 2814.34 219.578   1
  -1   5 -27 3031.39 209.300   1
   1   5 -27 3185.44 201.561   1
   1   5  27 2879.85 222.730   1
   1  -5 -27 2808.91 222.881   1
   1  -5  27 2947.13 208.432   1
   1  -5 -29 52.4114 178.490   1
  -1  -5 -29 55.8412 178.588   1
   1   5 -29 231.219 158.256   1
   1   5  29 312.400 138.678   1
  -1   5  29 229.308 156.766   1
   1  -5  29 268.215 114.478   1
  -1   5 -29 141.897 151.904   1
  -1  -5 -29 269.266 162.050   1
   1  -5 -29 271.950 169.333   1
   1   5 -29 326.236 147.291   1
   1  -5  29 44.1976 153.395   1
  -1  -5  29 220.568 135.617   1
   1   5  29 64.0966 169.560   1
  -1  -5 -31 2490.08 255.718   1
  -1  -5  31 3016.40 195.428   1
   1   5  31 2188.90 207.947   1
   1  -5  31 2701.36 183.248   1
  -1   5  31 2114.98 213.646   1
   1  -5 -31 2046.30 241.661   1
  -1   5  31 2010.96 214.750   1
  -1  -5 -31 2398.75 237.527   1
  -1   5 -31 2682.12 217.684   1
   1   5  31 1959.58 231.562   1
   1  -5 -31 2389.98 232.459   1
   1  -5  31 2314.26 217.274   1
  -1   5 -33 2713.90 260.693   1
   1  -5 -33 2265.58 268.350   1
  -1   5  33 2566.22 243.536   1
  -1  -5 -33 2275.99 275.372   1
   1  -5  33 3090.13 209.880   1
   1   5  33 2839.98 230.090   1
  -1  -5  33 4043.95 226.092   1
  -1   5  33 2725.68 245.086   1
   1  -5  33 2797.91 240.210   1
  -1  -5  33 2876.34 227.435   1
   1   5  33 2402.41 249.424   1
   1  -5 -33 3166.97 264.573   1
  -1   5 -33 3535.99 249.051   1
  -1  -5 -33 2797.58 258.059   1
   1  -5 -35 1178.45 243.121   1
  -1   5 -35 755.859 229.873   1
  -1  -5 -35 883.950 238.343   1
   1  -5  35 909.304 163.963   1
   1   5  35 927.919 184.802   1
  -1   5  35 1103.40 205.398   1
  -1  -5  35 936.110 171.010   1
   1  -5  35 989.099 198.441   1
   1   5  35 972.253 212.477   1
  -1   5  35 741.340 195.581   1
  -1  -5  35 791.427 178.793   1
   1  -5 -35 931.824 222.080   1
  -1  -5 -35 911.278 217.038   1
   1  -5 -37 408.722 247.840   1
  -1  -5 -37 167.442 248.011   1
  -1   5  37 404.223 203.990   1
  -1  -5  37 540.761 172.251   1
   1   5  37 258.025 196.353   1
  -1  -5 -37 602.452 223.203   1
   1  -5 -37 464.183 222.286   1
   1  -5  37 476.999 201.801   1
   1   5  37 457.002 214.962   1
  -1   5  37 517.480 202.605   1
  -1  -5  37 562.952 185.225   1
   1  -5  37 143.510 164.081   1
  -1   7   1 7053.65 275.589   1
  -1   7  -1 6507.68 272.011   1
   1   7  -1 6142.99 268.478   1
  -1  -7   1 6616.26 270.686   1
  -1  -7  -1 6107.01 272.620   1
   1   7   1 6377.69 271.175   1
   1  -7  -1 6228.39 275.704   1
  -1   7  -1 6425.08 271.875   1
   1  -7   1 6153.53 272.779   1
   1  -7   1 6136.48 271.622   1
   1  -7  -1 6262.44 273.828   1
  -1  -7  -1 5930.75 273.476   1
   1   7  -1 5313.39 270.327   1
  -1  -7   3 273.856 26.7986   1
  -1   7  -3 221.107 26.9800   1
   1  -7  -3 259.643 38.4289   1
  -1  -7  -3 208.787 35.7609   1
  -1   7   3 219.312 38.6268   1
   1   7  -3 268.091 21.7717   1
   1   7   3 221.162 31.6996   1
   1  -7   3 149.032 25.8884   1
  -1   7  -3 179.200 23.9621   1
   1  -7   3 192.205 30.5483   1
  -1  -7  -3 253.160 38.9956   1
   1   7   3 220.358 37.4662   1
   1  -7  -5 3732.13 191.097   1
  -1   7   5 4304.97 194.164   1
  -1  -7  -5 4088.31 190.672   1
   1   7   5 4106.60 188.481   1
   1  -7   5 4339.56 192.538   1
  -1   7  -5 4568.61 183.418   1
  -1   7  -5 4061.74 179.553   1
   1   7   5 4171.22 193.565   1
  -1  -7  -5 3803.27 192.252   1
   1  -7  -5 4024.44 195.201   1
  -1   7   5 3878.00 191.854   1
   1  -7  -7 99581.4 4100.80   1
  -1   7   7 97837.6 4100.83   1
  -1  -7  -7 95948.2 4098.27   1
   1   7   7 97503.4 4096.28   1
  -1   7  -7 102804. 4093.97   1
  -1   7   7 94553.7 4099.99   1
   1  -7   7 98166.3 4098.23   1
  -1  -7  -7 100774. 4102.10   1
   1  -7  -7 99444.0 4103.88   1
   1   7   7 95149.0 4100.94   1
   1  -7   7 96001.9 4086.03   1
  -1   7  -9 1469.60 120.897   1
  -1   7   9 1599.07 110.685   1
  -1   7   9 1735.22 113.828   1
   1  -7  -9 1596.37 110.078   1
  -1  -7  -9 1626.06 107.620   1
   1   7   9 1603.58 101.979   1
   1  -7  -9 1770.13 118.773   1
  -1  -7  -9 1587.92 111.443   1
   1   7   9 1486.21 111.269   1
   1  -7   9 1677.61 83.6988   1
  -1   7 -11 15740.6 713.184   1
   1  -7  11 15491.6 695.085   1
  -1   7  11 15915.7 713.524   1
   1  -7 -11 16470.4 714.261   1
  -1   7  11 17122.2 715.574   1
   1   7  11 17176.7 709.029   1
  -1  -7 -11 15899.6 711.592   1
  -1   7 -11 16773.8 690.428   1
   1  -7 -11 16921.6 720.726   1
  -1  -7 -11 17370.9 716.880   1
   1   7  11 16568.4 715.340   1
   1  -7  11 15894.3 694.958   1
  -1   7 -13 33951.5 1487.90   1
   1  -7  13 34335.7 1473.59   1
  -1   7  13 33568.8 1493.09   1
  -1  -7  13 36575.6 1469.61   1
   1  -7 -13 34900.9 1494.01   1
   1   7 -13 35982.6 1471.41   1
  -1   7  13 36187.3 1494.06   1
  -1  -7 -13 35586.7 1491.89   1
   1   7  13 36678.5 1488.13   1
  -1   7 -13 34711.4 1470.04   1
  -1  -7  13 34432.7 1467.23   1
   1   7  13 33942.0 1493.66   1
  -1  -7 -13 35825.3 1495.43   1
   1   7 -13 33972.3 1471.16   1
   1  -7 -13 36229.0 1499.22   1
   1  -7  13 34788.8 1474.87   1
   1   7 -15 13129.3 540.889   1
  -1   7  15 12090.0 562.231   1
   1   7  15 12737.5 555.855   1
  -1  -7  15 12756.1 533.993   1
  -1   7 -15 12271.5 536.985   1
   1  -7  15 12206.3 539.500   1
  -1  -7  15 12815.2 537.985   1
  -1   7  15 11685.3 562.425   1
  -1   7 -15 13391.4 554.439   1
   1   7  15 12158.9 564.104   1
   1  -7 -15 12544.9 568.928   1
  -1  -7 -15 12810.0 566.045   1
   1  -7  15 12637.5 543.514   1
   1   7 -17 5503.14 241.421   1
   1  -7 -17 4781.81 266.008   1
  -1  -7 -17 4889.63 264.217   1
  -1   7  17 5130.39 264.035   1
   1   7  17 5186.10 255.841   1
  -1   7 -17 4987.71 235.509   1
  -1  -7  17 5459.88 237.344   1
  -1   7  17 4751.94 263.794   1
   1  -7 -17 5146.05 272.429   1
   1  -7  17 5580.42 245.156   1
   1   7  17 4992.81 266.634   1
  -1  -7 -17 5422.04 270.173   1
   1  -7 -19 141.163 108.772   1
  -1  -7 -19 72.7955 102.429   1
   1  -7  19-1.72295 77.2554   1
   1   7 -19 105.984 71.9561   1
  -1   7  19 53.3360 96.3941   1
  -1  -7 -19-105.862 99.8673   1
   1  -7 -19-78.3428 106.562   1
  -1   7  19 129.333 99.5700   1
   1   7  19-37.6061 102.423   1
  -1  -7  19 18.2835 64.3743   1
  -1  -7  19-11.5433 51.7010   1
   1   7  19 53.8126 83.8117   1
  -1   7 -19-46.9889 63.9536   1
   1  -7 -21 1951.84 169.279   1
   1   7 -21 2150.30 140.464   1
  -1  -7  21 2372.88 121.814   1
  -1  -7 -21 2239.81 167.444   1
  -1   7 -21 2144.43 134.005   1
  -1  -7  21 2273.28 132.532   1
  -1   7  21 1968.02 165.168   1
   1  -7 -21 2008.36 174.915   1
   1   7  21 1969.57 168.067   1
   1  -7  21 2011.06 143.103   1
  -1  -7 -21 2183.50 169.515   1
   1   7  23 851.550 121.908   1
  -1  -7  23 1037.40 92.4146   1
   1  -7 -23 833.184 145.569   1
  -1  -7 -23 856.576 143.645   1
  -1   7 -23 928.891 112.375   1
  -1   7  23 825.038 136.046   1
   1  -7 -23 981.267 153.304   1
  -1  -7 -23 910.039 143.423   1
   1  -7  23 826.312 118.051   1
  -1  -7  23 1018.88 105.831   1
   1   7  23 890.137 144.967   1
  -1   7  23 824.798 136.196   1
   1   7 -23 1027.56 118.616   1
   1  -7 -25 9943.17 511.628   1
   1   7 -25 10605.6 491.296   1
  -1  -7 -25 10261.7 513.813   1
   1  -7  25 11370.4 474.908   1
  -1  -7  25 11855.6 474.793   1
  -1   7 -25 10307.8 488.103   1
   1   7  25 10207.0 493.937   1
  -1   7  25 9786.87 503.486   1
  -1  -7  25 10216.0 481.254   1
  -1   7  25 9613.73 504.135   1
   1   7  25 9963.17 509.871   1
   1  -7  25 11463.1 494.174   1
   1  -7 -25 10297.7 513.121   1
   1   7 -27 2378.80 187.421   1
   1   7  27 2258.83 181.684   1
  -1   7  27 1806.54 196.782   1
  -1   7 -27 2334.40 185.724   1
  -1  -7 -27 1962.37 207.184   1
   1  -7 -27 1770.01 209.996   1
   1  -7  27 2511.05 153.681   1
  -1  -7 -27 2052.06 206.014   1
  -1   7  27 2043.89 195.663   1
  -1  -7  27 2200.18 167.194   1
   1   7  27 2168.50 210.540   1
   1  -7 -27 1980.18 209.560   1
   1  -7  27 2391.54 188.332   1
  -1  -7 -29 296.633 182.339   1
   1  -7 -29 229.377 182.337   1
   1   7 -29 10.0070 151.865   1
  -1   7 -29 284.448 158.201   1
   1   7  29 404.727 142.230   1
  -1   7  29 305.228 161.505   1
   1  -7 -29 137.111 174.851   1
  -1  -7 -29 89.1309 171.024   1
   1   7 -29 112.842 144.128   1
   1  -7  29 67.6310 110.048   1
  -1  -7  29 273.404 132.465   1
  -1   7  29 177.461 163.079   1
   1  -7  29 183.051 155.741   1
  -1   7  31 1515.95 199.795   1
   1  -7  31 2108.16 158.835   1
   1   7  31 1794.28 188.121   1
  -1   7  31 1911.00 210.511   1
   1  -7  31 1975.46 196.140   1
   1  -7 -31 1600.87 217.720   1
   1   7 -31 2008.81 190.929   1
  -1  -7 -31 1801.98 214.158   1
   1   7  31 1467.42 213.295   1
   1   7 -31 1876.54 197.211   1
   1  -7 -31 1848.97 229.751   1
  -1   7 -31 1701.16 207.374   1
  -1  -7 -31 1645.95 229.343   1
   1  -7  33 2651.31 166.275   1
  -1   7  33 1755.53 217.353   1
   1   7  33 1666.33 197.373   1
  -1   7  33 1771.54 218.637   1
   1  -7  33 1895.65 204.883   1
  -1  -7 -33 1971.27 228.600   1
   1   7 -33 2005.20 201.775   1
   1  -7 -33 1930.72 232.435   1
  -1  -7  33 1504.84 183.362   1
   1   7  33 1397.74 220.130   1
  -1  -7 -33 1502.48 240.531   1
   1   7 -33 1611.53 210.813   1
  -1   7 -33 1738.15 228.764   1
   1  -7 -33 1522.94 240.750   1
  -1   7  35 1684.31 229.617   1
   1   7  35 1566.60 210.984   1
   1  -7  35 1962.60 217.313   1
  -1  -7  35 1902.07 196.514   1
   1  -7 -35 1992.91 251.543   1
   1   7 -35 2236.04 214.837   1
  -1  -7 -35 2129.62 245.033   1
  -1   7  35 1931.96 230.351   1
   1   7  35 1435.19 230.911   1
  -1  -7 -35 1648.66 261.047   1
   1  -7 -35 1631.02 262.159   1
  -1   7 -35 1727.21 248.167   1
   1   7 -35 1751.21 226.498   1
  -1  -7  37 16.4241 153.957   1
  -1   7  37 56.8693 205.901   1
   1   7  37 121.584 193.442   1
  -1  -7  37 129.144 174.162   1
   1  -7 -37 361.891 227.331   1
   1   7 -37 32.4407 187.699   1
  -1  -7 -37-74.3844 222.250   1
   1   7  37 64.5089 211.942   1
   1  -7  37 224.377 197.709   1
  -1   7  37 71.0717 202.183   1
   1  -7 -37-67.4233 241.934   1
  -1  -7 -37 581.188 251.834   1
  -1  -9   1 59.1113 41.8615   1
  -1  -9  -1 115.236 47.0392   1
   1   9   1 136.753 41.1376   1
   1   9  -1 103.005 35.6116   1
  -1  -9  -1 64.3859 45.1125   1
   1  -9  -1 163.436 50.7325   1
   1  -9   1 148.416 44.4146   1
   1  -9   1 125.412 37.9848   1
  -1   9   1 191.303 45.7011   1
   1  -9  -1 53.1311 41.3035   1
  -1   9  -1 69.5501 39.3127   1
   1  -9  -3 4128.12 197.414   1
  -1  -9  -3 3900.84 197.190   1
  -1   9   3 4154.19 198.320   1
  -1  -9   3 4515.34 187.446   1
  -1   9  -3 4452.67 187.456   1
   1  -9  -3 4020.91 201.019   1
   1  -9   3 3856.62 189.631   1
   1   9  -3 3914.36 183.288   1
   1   9   3 4130.00 193.349   1
   1  -9   3 4355.04 189.182   1
  -1  -9  -3 3914.91 198.307   1
   1  -9  -5 11843.5 522.266   1
  -1   9   5 12215.0 523.672   1
   1   9  -5 11132.9 503.623   1
   1   9   5 12087.2 518.008   1
  -1  -9  -5 11236.9 520.834   1
   1  -9   5 12881.1 515.417   1
  -1   9  -5 13192.3 509.670   1
   1  -9  -5 12249.3 527.418   1
  -1  -9  -5 11541.8 523.148   1
  -1   9  -7 5546.27 242.623   1
  -1   9  -7 5759.68 244.898   1
  -1   9   7 5691.96 266.727   1
   1  -9  -7 5508.88 264.496   1
   1   9   7 5591.54 259.613   1
  -1  -9  -7 5642.85 264.641   1
  -1   9   7 5520.06 265.364   1
   1  -9   7 5481.28 266.838   1
   1  -9   7 5388.85 241.923   1
  -1  -9  -7 5321.08 267.488   1
   1  -9  -7 5669.98 272.657   1
  -1  -9  -9 3335.01 181.305   1
   1  -9  -9 3355.84 189.326   1
  -1   9   9 3334.24 179.427   1
   1  -9  -9 3168.31 175.879   1
  -1  -9  -9 3305.39 178.291   1
   1   9   9 3244.90 169.793   1
  -1   9   9 3140.71 178.026   1
  -1   9  -9 3434.70 157.556   1
  -1   9  -9 2646.85 146.656   1
   1  -9   9 3239.20 177.048   1
   1  -9   9 3181.13 141.779   1
  -1  -9 -11 12207.2 539.976   1
   1  -9 -11 12267.8 544.574   1
  -1   9  11 12802.0 539.517   1
   1  -9 -11 11668.9 535.662   1
   1   9  11 12587.0 531.074   1
  -1  -9 -11 12051.1 535.580   1
  -1   9  11 11248.8 535.310   1
  -1   9 -11 11693.3 509.196   1
  -1   9 -11 12234.6 531.447   1
   1  -9  11 12077.3 509.571   1
   1  -9 -13 14252.0 614.845   1
  -1  -9 -13 14172.9 610.844   1
   1   9  13 13066.5 607.170   1
  -1   9  13 14076.7 608.114   1
   1   9  13 13697.3 599.538   1
  -1  -9 -13 12949.0 604.067   1
  -1   9 -13 13448.2 576.315   1
   1  -9 -13 13165.6 605.878   1
   1  -9  13 13908.6 581.533   1
  -1   9  13 13008.6 605.644   1
   1  -9  13 14028.8 582.975   1
   1   9 -15 14794.2 631.255   1
   1   9  15 15111.4 656.019   1
  -1   9  15 14792.6 661.943   1
  -1   9 -15 14809.5 631.539   1
   1  -9  15 15597.8 637.493   1
  -1  -9 -15 15313.0 665.828   1
   1   9  15 14315.4 663.179   1
   1  -9 -15 15524.9 671.000   1
  -1   9  15 13659.7 660.543   1
   1  -9  17 2193.29 119.534   1
  -1   9  17 2219.25 159.109   1
   1   9 -17 2364.91 119.988   1
   1  -9 -17 2203.80 163.040   1
   1   9 -17 2125.24 116.780   1
  -1   9 -17 2382.26 114.530   1
  -1   9  17 2126.24 158.234   1
   1   9  17 2179.88 145.753   1
   1  -9 -17 2490.29 170.274   1
  -1  -9 -17 2498.87 165.439   1
   1  -9  17 2240.47 125.262   1
   1   9  17 2071.27 162.099   1
  -1  -9  17 2228.56 110.893   1
  -1  -9 -19-131.167 108.323   1
   1  -9 -19 26.7564 107.726   1
  -1   9  19-56.8263 103.946   1
   1   9 -19-29.0713 64.6427   1
   1   9  19-43.0532 89.5926   1
  -1   9 -19 74.3649 60.4899   1
   1  -9 -19-168.523 123.022   1
   1   9 -19-83.8176 73.3785   1
   1  -9  19 94.2958 77.5771   1
  -1  -9 -19 65.7361 111.544   1
  -1  -9  19 39.3538 56.5454   1
   1  -9  19 34.0494 60.4016   1
  -1  -9  19 40.0745 44.9251   1
  -1   9  19 60.6402 102.258   1
   1   9  19 104.321 113.201   1
   1   9 -21 15.2318 77.4103   1
  -1  -9 -21 119.335 121.696   1
   1  -9 -21-36.2633 121.304   1
   1   9  21 121.635 100.332   1
  -1   9 -21 108.174 76.2381   1
   1   9 -21-3.09305 82.2353   1
   1  -9 -21 50.6366 127.611   1
  -1  -9 -21-92.3966 125.961   1
  -1  -9  21-17.9008 67.2061   1
   1  -9  21 104.501 68.2154   1
  -1  -9  21 63.7728 52.8960   1
  -1   9  21-3.41542 112.723   1
   1  -9  21 61.7005 89.5498   1
   1   9  21 61.3843 123.221   1
  -1  -9 -23 9021.89 456.559   1
   1   9 -23 9125.93 424.561   1
   1  -9 -23 8324.96 454.974   1
  -1   9 -23 9476.66 425.538   1
  -1  -9  23 9857.81 410.011   1
   1   9 -23 10019.4 426.239   1
  -1   9  23 8020.94 448.330   1
  -1  -9  23 9308.02 416.939   1
   1  -9  23 9349.57 417.947   1
  -1  -9 -23 9584.55 460.945   1
   1  -9 -23 9295.07 464.028   1
   1   9  23 8590.37 456.433   1
   1  -9  23 9754.32 430.855   1
   1  -9 -25 4812.52 304.977   1
  -1  -9 -25 4920.61 305.180   1
   1   9 -25 4714.37 264.939   1
  -1   9  25 5067.21 296.220   1
  -1   9 -25 4949.90 267.849   1
   1   9  25 4963.72 281.265   1
  -1  -9  25 5296.92 244.354   1
   1   9 -25 5451.01 268.291   1
  -1   9  25 4443.31 292.977   1
  -1  -9  25 5636.37 256.709   1
   1  -9  25 5253.32 252.997   1
   1   9  25 4850.72 302.394   1
   1  -9  25 5683.50 276.438   1
   1  -9 -25 5619.44 313.900   1
  -1  -9 -25 5025.98 304.602   1
   1   9 -27 1387.70 154.291   1
  -1   9  27 1745.48 187.501   1
  -1   9 -27 1458.80 162.063   1
   1   9  27 1745.50 171.473   1
  -1  -9 -27 1651.45 201.633   1
   1  -9 -27 1512.31 205.963   1
  -1  -9  27 1672.05 122.567   1
  -1  -9 -27 1366.00 196.381   1
   1  -9 -27 1741.55 202.331   1
  -1  -9  27 1601.42 141.046   1
  -1   9  27 1623.72 189.928   1
   1  -9  27 1666.94 131.514   1
   1  -9  27 1538.13 164.671   1
   1   9  27 1618.23 193.730   1
  -1   9 -29 487.186 154.668   1
  -1  -9 -29 259.188 180.036   1
   1   9 -29 253.772 137.195   1
   1  -9 -29-153.297 184.231   1
   1   9  29 115.513 143.519   1
  -1   9  29 186.839 165.345   1
   1   9 -29 95.0131 138.709   1
   1  -9 -29 145.107 179.627   1
  -1  -9 -29 454.675 179.457   1
  -1  -9  29 166.257 120.213   1
   1  -9  29 148.689 107.630   1
  -1  -9  29 168.682 98.4387   1
   1  -9  29 16.9025 145.372   1
   1   9  29 112.870 173.425   1
  -1   9  29-77.2454 166.399   1
   1   9 -31 1384.58 176.409   1
  -1  -9 -31 1588.11 225.651   1
  -1   9 -31 1419.07 195.502   1
   1  -9 -31 1591.48 224.094   1
  -1  -9  31 1676.54 139.972   1
   1   9  31 1452.18 182.762   1
  -1   9  31 1448.68 203.422   1
  -1  -9 -31 1670.57 218.571   1
   1   9 -31 2018.63 178.771   1
   1  -9 -31 1462.02 221.094   1
   1  -9  31 1430.07 142.874   1
  -1   9  31 1324.03 200.917   1
   1   9  31 1391.72 209.138   1
   1  -9 -33 2657.59 273.686   1
  -1  -9 -33 2705.31 274.661   1
  -1   9 -33 2935.48 249.861   1
   1   9 -33 2734.50 228.708   1
  -1   9  33 2217.65 244.911   1
  -1  -9  33 2818.67 185.591   1
   1   9  33 2411.36 226.640   1
  -1  -9 -33 3033.97 266.228   1
   1   9 -33 3238.31 223.432   1
   1   9  33 2695.71 255.762   1
   1  -9  33 2813.54 226.521   1
  -1   9  33 3075.61 251.330   1
   1  -9  33 2894.87 195.830   1
   1  -9 -33 2905.55 270.320   1
   1   9 -35 594.208 191.606   1
  -1   9 -35 680.386 214.426   1
  -1  -9 -35 998.928 247.723   1
   1  -9 -35 569.213 239.438   1
  -1   9  35 731.704 209.874   1
   1   9  35 742.383 191.443   1
   1   9  35 892.287 214.290   1
  -1   9  35 553.411 203.054   1
  -1  -9 -35 1102.85 228.760   1
   1   9 -35 754.704 176.941   1
   1  -9 -35 506.649 229.755   1
   1  -9  35 758.056 147.733   1
  -1  -9  35 765.112 137.662   1
  -1  11   1 113.737 65.8246   1
  -1  11  -1 157.406 60.4220   1
  -1 -11  -1 90.6654 73.0259   1
   1  11  -1 32.0519 68.7159   1
   1 -11   1 86.2835 71.5665   1
   1 -11  -1-50.3351 79.0142   1
  -1 -11   1 78.6747 68.2287   1
   1  11   1-118.858 64.1059   1
   1  11  -1 57.6547 57.0344   1
  -1  11   1-129.120 73.8816   1
  -1 -11  -1 49.4068 73.8240   1
  -1  11  -1 224.095 65.9285   1
   1 -11  -1 72.9228 64.4627   1
   1 -11   1 100.026 58.9339   1
  -1 -11  -3 7211.49 337.831   1
   1 -11  -3 7294.13 336.162   1
  -1 -11   3 7315.19 325.212   1
  -1  11   3 7784.47 340.161   1
  -1  11  -3 7657.08 326.326   1
   1  11  -3 6985.13 320.984   1
   1  11   3 7676.63 332.130   1
   1 -11   3 7039.13 327.963   1
  -1  11   3 7048.53 336.039   1
   1 -11   3 7505.06 325.908   1
  -1 -11  -3 6766.99 337.820   1
   1 -11  -3 6444.32 339.941   1
   1  11   3 7301.88 338.237   1
   1  11  -3 7850.00 326.998   1
  -1  11  -3 7754.56 324.876   1
  -1  11  -5 9026.40 367.212   1
   1 -11  -5 8088.89 383.611   1
  -1 -11  -5 8101.88 385.123   1
  -1  11   5 7936.52 383.511   1
  -1 -11   5 9123.15 364.790   1
   1  11  -5 7857.13 362.010   1
   1  11   5 8319.85 378.153   1
   1  11  -5 8853.78 365.776   1
  -1  11   5 7544.90 383.212   1
  -1 -11   5 8056.79 364.281   1
   1 -11   5 8581.43 371.832   1
   1 -11  -5 10155.7 398.961   1
  -1 -11  -5 7569.70 385.495   1
   1  11   5 8120.98 385.823   1
  -1  11  -5 8514.68 364.434   1
   1 -11   7 11704.4 538.200   1
  -1  11  -7 12836.8 526.306   1
  -1  11   7 12415.4 548.447   1
   1 -11  -7 12046.9 546.922   1
  -1 -11  -7 11603.3 547.051   1
   1  11   7 11878.5 541.681   1
   1 -11   7 12241.2 527.452   1
   1  11  -7 12460.2 522.926   1
  -1  11   7 11901.0 548.263   1
  -1  11  -7 12392.3 524.622   1
   1  11   7 12378.8 551.271   1
  -1 -11  -7 12281.7 552.639   1
   1 -11  -7 13062.2 558.247   1
  -1 -11  -9 107.846 94.5302   1
   1 -11   9 181.212 44.4723   1
   1 -11   9 226.345 112.114   1
  -1  11  -9 167.084 46.0404   1
  -1 -11  -9 63.3706 89.9750   1
  -1  11   9 232.471 92.6025   1
   1  11   9 169.128 77.9261   1
   1 -11  -9 156.315 88.8709   1
  -1  11  -9 162.397 47.7685   1
   1 -11  -9 76.5418 102.469   1
   1  11   9 125.197 95.6327   1
   1 -11 -11 14013.5 635.776   1
  -1 -11 -11 14584.1 637.985   1
   1 -11  11 14506.9 619.799   1
  -1  11 -11 13634.6 608.377   1
   1  11  11 15086.3 630.739   1
  -1  11  11 15115.3 638.812   1
  -1 -11 -11 14149.2 641.709   1
   1  11  11 13823.1 639.713   1
   1 -11 -11 15412.6 647.441   1
   1 -11  11 14502.9 606.826   1
   1  11  13 18685.3 748.593   1
  -1  11  13 17205.5 753.536   1
   1 -11 -13 18459.9 765.062   1
  -1 -11 -13 18872.1 762.238   1
  -1  11 -13 16481.9 721.610   1
   1 -11 -13 15377.5 750.631   1
  -1 -11 -13 17701.8 756.275   1
   1  11  15 8853.72 400.855   1
  -1  11  15 8670.58 408.045   1
  -1  11 -15 8657.77 369.969   1
  -1 -11 -15 8535.85 410.907   1
  -1 -11 -15 9371.86 416.659   1
   1 -11 -15 8880.85 419.542   1
  -1  11 -15 7909.58 404.290   1
   1 -11  15 8558.40 374.821   1
  -1  11  17 3171.03 198.390   1
   1  11  17 3147.21 189.226   1
  -1  11 -17 3702.26 155.558   1
   1 -11  17 3144.82 160.197   1
   1 -11 -17 3124.97 211.626   1
  -1 -11 -17 3261.90 209.132   1
  -1  11 -17 3189.03 220.890   1
   1 -11  17 2953.43 162.406   1
   1 -11 -19 698.374 144.194   1
  -1 -11 -19 659.240 136.125   1
  -1  11  19 760.946 125.078   1
   1 -11 -19 785.815 132.270   1
  -1  11 -19 787.894 69.2781   1
  -1 -11 -19 634.654 132.788   1
   1  11  19 680.423 114.612   1
   1 -11  19 824.606 87.3932   1
   1  11 -19 726.508 66.4678   1
   1 -11  19 761.656 85.0881   1
  -1  11 -19 671.204 163.274   1
  -1  11  21 4853.55 276.975   1
  -1  11 -21 5045.29 236.040   1
   1  11  21 5461.00 269.580   1
  -1 -11  21 4464.86 224.308   1
   1 -11  21 5164.82 241.553   1
   1  11 -21 5098.27 233.827   1
   1 -11 -21 5130.16 284.456   1
  -1 -11 -21 4805.76 283.379   1
   1 -11 -21 5253.49 296.083   1
  -1 -11 -21 5524.58 293.615   1
   1 -11  21 5240.91 244.339   1
  -1  11 -21 5613.73 297.539   1
  -1  11 -23 9913.27 420.984   1
  -1 -11  23 8265.53 403.962   1
   1 -11  23 9386.32 417.691   1
  -1 -11 -23 8747.52 457.802   1
   1 -11 -23 8748.23 458.944   1
   1  11 -23 9603.66 415.447   1
   1 -11 -23 9824.75 473.533   1
   1 -11  23 10576.8 426.668   1
  -1 -11 -23 10216.7 468.682   1
  -1  11 -23 9290.26 461.243   1
  -1  11  25 3838.92 248.126   1
   1  11  25 3694.47 227.952   1
  -1  11 -25 3312.49 201.834   1
  -1 -11 -25 3825.59 257.454   1
   1  11 -25 3329.66 193.146   1
   1 -11 -25 3040.46 247.904   1
   1 -11  25 3766.24 191.936   1
  -1 -11  25 3337.93 174.700   1
  -1 -11 -25 3874.15 255.858   1
   1 -11 -25 4024.97 268.315   1
  -1  11 -25 3349.84 260.002   1
   1  11 -27 404.904 114.677   1
   1 -11 -27 191.474 170.584   1
  -1  11 -27 223.440 127.188   1
  -1 -11 -27 399.816 176.557   1
  -1  11  27 202.752 157.164   1
   1  11  27 163.168 143.328   1
  -1 -11  27 107.145 80.3160   1
   1 -11  27 433.403 107.984   1
   1 -11 -27 78.6585 180.871   1
  -1 -11 -27 242.126 173.018   1
  -1  11 -27 232.558 184.635   1
   1  11 -29-4.92263 124.159   1
  -1 -11 -29 220.454 182.993   1
   1 -11 -29 120.159 182.042   1
  -1  11 -29 246.111 143.279   1
   1  11  29 25.8685 147.944   1
  -1  11  29 188.014 168.824   1
  -1 -11  29 119.142 106.498   1
  -1 -11  29 19.9794 89.7124   1
   1 -11  29 24.5264 109.955   1
  -1 -11 -29-139.958 183.710   1
   1 -11 -29-210.022 193.712   1
  -1  11 -29 189.277 182.696   1
  -1  11 -31 2248.15 203.530   1
   1  11 -31 1708.75 176.338   1
   1 -11 -31 1499.21 232.062   1
   1  11  31 1791.56 193.934   1
  -1 -11 -31 2114.69 240.002   1
  -1 -11  31 1750.05 138.327   1
  -1  11  31 1473.32 212.643   1
  -1 -11  31 2048.57 158.455   1
   1 -11  31 2007.98 159.507   1
  -1  11 -31 1928.03 220.060   1
  -1 -11 -31 2338.38 242.399   1
   1 -11 -31 2059.75 241.902   1
   1 -11 -33 940.268 237.979   1
  -1 -11 -33 1270.39 230.455   1
   1  11 -33 1088.66 172.402   1
  -1 -11 -33 1438.63 241.904   1
   1 -11 -33 1541.65 243.446   1
  -1  11 -33 1350.11 200.203   1
  -1  11  33 1224.99 219.048   1
   1  11  33 1128.91 193.744   1
  -1 -11  33 1528.28 153.627   1
   1 -11  33 1229.14 149.065   1
  -1 -11  33 1023.24 129.328   1
   1 -11  33 1106.82 171.927   1
  -1  11 -33 1540.98 213.116   1
  -1  11 -35 771.773 214.583   1
   1 -11 -35 988.002 245.362   1
  -1 -11 -35 1382.42 257.941   1
  -1  11  35 125.854 215.667   1
   1  11  35 883.235 194.563   1
  -1 -11  35 968.991 157.804   1
   1 -11  35 825.367 176.158   1
  -1 -11  35 939.600 132.553   1
   1 -11  35 982.264 154.755   1
   1 -11 -35 1190.68 251.948   1
  -1 -11 -35 856.132 235.435   1
  -1 -13  -1 2054.13 136.756   1
   1 -13  -1 2068.88 142.588   1
   1 -13   1 2341.72 125.466   1
   1  13  -1 2307.77 132.512   1
  -1  13  -1 2297.07 127.222   1
   1 -13   1 2009.92 135.861   1
  -1  13   1 2458.65 133.940   1
   1  13   1 2149.20 126.031   1
   1  13  -1 1988.91 121.480   1
  -1  13   1 1974.02 133.948   1
  -1 -13   1 2023.14 130.872   1
   1 -13  -1 2079.86 130.179   1
  -1 -13  -1 2022.18 135.864   1
  -1  13  -1 2146.27 129.008   1
   1 -13  -3 4098.21 230.874   1
  -1 -13   3 4355.47 211.052   1
  -1 -13  -3 4306.61 225.180   1
   1  13   3 4269.04 225.890   1
   1 -13   3 4476.72 209.649   1
   1 -13   3 4503.90 213.988   1
  -1  13   3 4466.73 221.759   1
   1  13  -3 4493.72 211.839   1
  -1  13  -3 4555.38 208.601   1
   1  13  -3 4108.29 204.779   1
   1  13   3 4473.42 215.700   1
   1 -13  -3 4697.47 222.178   1
  -1  13   3 3894.86 222.437   1
  -1 -13  -3 4150.48 225.057   1
  -1  13  -3 4440.54 211.054   1
  -1 -13   3 4678.56 211.618   1
  -1  13   5 13422.7 618.880   1
  -1 -13   5 15134.6 602.354   1
   1 -13  -5 13366.2 617.815   1
  -1  13  -5 14571.6 604.374   1
  -1 -13  -5 12639.7 617.786   1
   1  13   5 14588.1 613.921   1
   1  13  -5 13840.1 599.262   1
  -1 -13  -5 13716.7 622.245   1
   1 -13  -5 12526.9 625.228   1
   1  13   5 14643.1 622.951   1
  -1 -13   5 13096.2 601.193   1
   1 -13   5 14505.0 606.515   1
  -1  13  -5 13965.7 601.170   1
  -1  13   5 13964.6 619.518   1
   1  13  -5 14903.1 603.157   1
   1  13  -7 5130.24 211.974   1
  -1  13   7 4648.33 240.831   1
   1 -13   7 4564.86 226.425   1
  -1 -13  -7 4624.97 243.456   1
  -1  13   7 4690.93 242.148   1
   1 -13  -7 4028.82 236.496   1
  -1  13  -7 5171.17 216.400   1
   1  13   7 4354.13 232.649   1
  -1 -13   7 5079.25 209.127   1
  -1 -13   7 3855.62 209.215   1
  -1 -13  -7 4910.80 248.437   1
   1  13   7 4848.95 245.856   1
   1 -13  -7 4637.70 252.739   1
  -1  13  -7 4684.36 210.870   1
   1 -13  -9 193.245 106.543   1
   1  13   9 262.759 99.0536   1
  -1  13   9 161.223 92.1114   1
   1 -13  -9 291.296 91.5333   1
  -1 -13  -9 140.363 95.8065   1
  -1  13   9 152.986 93.2857   1
   1  13   9 169.170 80.8729   1
  -1 -13  -9 224.686 100.403   1
  -1  13  -9 252.196 44.0529   1
   1 -13   9 35.1693 110.813   1
   1 -13  11 297.258 114.603   1
  -1  13 -11 407.680 59.0362   1
   1 -13 -11 479.898 103.054   1
  -1 -13 -11 597.116 106.959   1
  -1  13  11 439.506 102.710   1
   1  13  11 500.198 90.6876   1
  -1  13 -11 560.230 51.8929   1
   1  13  11 588.274 111.045   1
   1 -13 -11 516.691 120.363   1
  -1  13  11 627.750 106.377   1
  -1 -13 -11 481.505 112.774   1
   1 -13 -13 16340.2 746.159   1
  -1 -13 -13 16973.1 749.155   1
  -1  13  13 17200.4 746.776   1
   1  13  13 17605.1 741.040   1
   1 -13 -13 17538.5 760.054   1
   1  13  13 16014.1 750.126   1
  -1 -13 -13 17800.9 756.789   1
  -1  13  13 16583.0 746.843   1
  -1  13 -13 15765.2 713.055   1
  -1  13 -13 17983.4 716.212   1
   1  13  15 12801.9 620.891   1
  -1 -13 -15 14626.2 629.092   1
   1 -13 -15 14707.4 634.108   1
  -1 -13 -15 13827.4 620.616   1
   1 -13 -15 13468.2 617.689   1
   1  13  15 14799.2 612.445   1
  -1  13  15 14678.7 619.642   1
  -1  13 -15 14188.9 577.875   1
   1 -13  15 11857.9 579.455   1
  -1  13 -15 14518.4 588.643   1
  -1  13  15 13452.7 617.768   1
   1 -13  17 3157.76 157.163   1
  -1  13  17 3709.26 215.977   1
   1  13  17 3731.54 206.364   1
  -1  13 -17 3783.18 159.850   1
  -1  13  17 3302.94 215.025   1
  -1  13 -17 3623.87 202.912   1
  -1 -13 -17 3826.68 229.843   1
   1 -13 -17 3665.22 237.463   1
   1  13  17 3617.31 222.905   1
  -1 -13 -19 106.259 141.635   1
   1 -13 -19 182.429 151.025   1
   1 -13  19-17.2957 52.3433   1
   1  13  19 88.7128 114.315   1
  -1  13 -19 51.9611 54.8283   1
  -1  13 -19-186.395 160.316   1
  -1  13  19-97.8027 125.122   1
   1  13  19 187.681 132.137   1
   1 -13 -19 25.7682 126.678   1
  -1  13  19 36.8981 123.822   1
  -1 -13 -19 147.646 134.154   1
   1 -13  21 5155.18 228.827   1
   1  13  21 5183.25 268.443   1
  -1  13  21 4755.60 276.494   1
  -1  13 -21 4973.08 224.628   1
   1  13 -21 4452.62 214.032   1
  -1  13  21 4664.00 277.475   1
  -1  13 -21 4766.73 306.307   1
   1  13 -21 4583.16 255.215   1
   1 -13 -21 4745.51 297.549   1
  -1 -13 -21 5225.19 296.630   1
   1  13  21 4867.35 286.002   1
  -1 -13 -21 5021.90 286.173   1
   1 -13 -21 4380.27 279.361   1
  -1 -13 -23 3711.31 252.370   1
   1 -13 -23 3684.82 260.014   1
   1  13  23 3207.80 236.948   1
   1 -13 -23 3246.07 237.099   1
  -1 -13 -23 3064.63 239.709   1
   1  13 -23 3133.02 165.410   1
  -1  13 -23 3553.63 180.131   1
  -1  13  23 3122.38 230.925   1
   1  13 -23 3027.64 207.967   1
  -1  13 -23 3443.19 275.965   1
   1 -13  23 3542.55 190.057   1
  -1 -13 -25 1350.85 197.687   1
   1 -13 -25 1533.12 206.953   1
   1  13  25 1339.04 183.199   1
  -1  13  25 1344.51 176.109   1
   1  13 -25 1253.73 105.686   1
  -1 -13 -25 1342.54 188.504   1
   1 -13 -25 1488.31 186.959   1
  -1  13 -25 1519.87 127.650   1
  -1  13  25 1058.83 172.800   1
   1  13  25 1465.55 160.287   1
   1 -13  25 1156.29 123.988   1
  -1 -13  25 1067.25 94.5776   1
   1 -13  25 1427.37 134.449   1
  -1 -13  25 1004.30 79.5599   1
  -1  13 -25 1281.79 239.512   1
   1  13 -25 1181.51 152.549   1
   1 -13  27 396.680 124.985   1
   1 -13  27 525.760 119.800   1
  -1  13  27 485.544 166.863   1
   1  13  27 795.636 175.303   1
   1  13 -27 453.514 102.241   1
   1 -13 -27 500.791 178.383   1
  -1 -13 -27 597.004 180.764   1
  -1  13 -27 437.344 126.025   1
  -1  13  27 655.765 170.419   1
   1  13  27 725.286 155.261   1
  -1 -13  27 412.237 80.7679   1
  -1 -13 -27 680.007 193.169   1
   1 -13 -27 676.256 204.259   1
  -1  13 -27 583.435 226.754   1
   1  13 -27 492.071 137.902   1
   1 -13  29 9.02529 123.528   1
   1 -13  29-22.3750 120.435   1
  -1  13  29 74.1194 167.724   1
   1  13  29-14.4873 173.783   1
   1  13 -29-7.74841 107.687   1
   1 -13 -29 229.036 184.626   1
  -1  13 -29 94.2517 134.986   1
  -1 -13 -29-174.151 193.276   1
  -1  13  29-57.3335 171.211   1
   1  13  29 87.7533 154.410   1
  -1 -13  29-108.559 91.8703   1
  -1 -13  29 67.1735 90.0957   1
   1 -13 -29-21.7502 197.912   1
  -1 -13 -29 244.310 197.528   1
  -1  13 -29-288.950 222.184   1
   1 -13  31 525.742 129.286   1
  -1 -13 -31 428.888 207.670   1
   1 -13 -31 605.034 217.603   1
   1  13 -31 392.215 124.855   1
  -1  13 -31 374.701 156.353   1
   1 -13 -31 500.359 204.106   1
  -1 -13 -31 700.289 215.830   1
  -1  13  31 172.352 184.028   1
  -1 -13  31 481.579 110.138   1
  -1 -13  31 305.921 100.868   1
  -1  13 -31 393.823 231.431   1
   1  13  31 299.030 192.704   1
   1 -13  31 479.081 136.073   1
  -1  13  31 352.120 183.979   1
  -1 -13 -33 1723.67 267.540   1
   1 -13 -33 1780.30 255.757   1
   1  13 -33 1604.02 167.005   1
   1 -13 -33 1544.58 245.067   1
  -1  13 -33 1349.87 193.129   1
   1  13  33 1582.46 208.091   1
   1 -13  33 1741.31 167.499   1
  -1 -13  33 1561.11 136.909   1
   1 -13  33 1557.54 173.703   1
   1  13  33 1730.37 263.755   1
  -1  13  33 1551.69 224.886   1
  -1  13 -33 1568.78 263.118   1
  -1 -15   1 1322.55 110.517   1
  -1  15  -1 1171.09 106.576   1
  -1 -15  -1 1241.42 117.113   1
  -1  15   1 1044.93 109.727   1
  -1  15   1 1216.98 107.350   1
   1  15  -1 1406.20 110.592   1
  -1  15  -1 1142.89 101.247   1
   1 -15   1 1387.46 102.072   1
   1 -15  -1 1351.39 109.471   1
   1  15   1 1384.36 105.600   1
   1  15  -1 1234.67 99.3006   1
   1  15   3 6953.96 344.337   1
  -1  15   3 7153.37 341.193   1
  -1 -15  -3 7053.05 344.713   1
   1 -15  -3 6821.87 338.562   1
  -1 -15   3 7677.92 331.827   1
  -1  15  -3 7130.49 331.856   1
  -1  15   3 6883.60 339.616   1
   1  15  -3 7297.60 331.860   1
  -1  15  -3 7275.42 328.834   1
   1 -15   3 7701.44 330.987   1
   1  15  -3 7063.28 324.757   1
   1  15   3 7461.31 335.093   1
   1  15  -5 9250.60 413.128   1
   1  15   5 9253.14 427.688   1
   1  15   5 9553.43 439.225   1
  -1 -15   5 10256.9 417.044   1
   1 -15  -5 9083.04 434.394   1
  -1 -15  -5 8836.64 436.638   1
  -1  15  -5 9454.23 418.532   1
  -1  15   5 9033.57 435.246   1
  -1  15   5 9019.90 434.884   1
   1  15  -5 9885.75 418.491   1
   1 -15   5 9837.64 421.645   1
  -1  15  -5 9250.18 414.778   1
  -1 -15   7 1747.86 95.7868   1
  -1  15   7 1659.70 134.782   1
  -1 -15  -7 1674.03 139.104   1
   1 -15  -7 1395.78 130.378   1
   1  15   7 1553.29 123.030   1
   1 -15   7 1486.90 114.254   1
  -1  15   7 1689.58 133.880   1
   1  15  -7 1760.11 99.0060   1
   1 -15   7 1421.72 107.971   1
  -1  15  -7 1533.32 94.0238   1
   1  15   7 1689.80 140.681   1
  -1 -15   9 250.752 52.2699   1
   1 -15  -9 142.387 99.2166   1
  -1 -15  -9 405.445 108.181   1
  -1  15   9 137.296 96.6349   1
   1  15   9 334.561 90.2724   1
   1  15  -9 292.112 48.0079   1
   1 -15   9-33.1786 112.713   1
   1  15  -9 216.113 45.4830   1
  -1  15  -9 235.124 48.5748   1
  -1  15   9 228.995 99.8036   1
   1  15   9 159.882 106.508   1
   1 -15   9 206.500 67.2124   1
   1 -15  11 523.509 148.980   1
  -1  15 -11 934.356 68.6605   1
   1 -15 -11 707.970 119.191   1
  -1  15  11 729.484 118.507   1
  -1 -15 -11 810.734 124.840   1
   1  15  11 714.044 108.192   1
   1  15  11 1035.31 130.899   1
  -1  15  11 864.748 121.467   1
   1 -15  11 672.502 72.3780   1
  -1  15 -11 890.113 68.8932   1
  -1  15 -13 3626.72 147.515   1
   1  15  13 3620.88 191.998   1
  -1  15  13 3129.48 196.473   1
   1 -15  13 2528.26 145.994   1
  -1  15  13 2991.65 196.858   1
  -1 -15 -13 3256.06 205.724   1
   1 -15 -13 2999.29 199.188   1
  -1  15 -13 2715.45 149.880   1
   1 -15  13 3152.24 177.221   1
   1  15  13 3579.33 209.114   1
   1 -15 -15 9074.56 424.491   1
  -1 -15 -15 9152.30 427.526   1
   1  15  15 9954.60 416.266   1
  -1  15  15 9051.29 421.352   1
   1  15  15 8711.17 427.137   1
  -1  15  15 8641.85 422.229   1
  -1  15 -15 9577.31 376.879   1
  -1  15 -17 6212.72 275.018   1
  -1  15  17 6250.03 329.905   1
   1  15  17 6684.50 322.811   1
  -1  15  17 6180.09 333.774   1
  -1  15 -17 6445.49 284.639   1
   1  15  17 6537.21 340.948   1
   1 -15 -19 7.74025 141.757   1
  -1  15  19 148.790 136.896   1
  -1  15 -19-154.085 98.5385   1
   1  15  19-24.3176 145.014   1
  -1  15  19-34.8013 137.979   1
  -1  15 -19 73.2547 64.8572   1
   1  15  19 34.4138 126.615   1
   1 -15 -21 879.396 163.975   1
  -1 -15 -21 1352.38 177.756   1
  -1  15  21 881.288 161.039   1
  -1  15 -21 922.093 82.6548   1
   1  15  21 1062.63 146.702   1
  -1  15 -21 1130.29 152.103   1
  -1  15  21 1036.66 162.293   1
   1  15  21 1085.54 171.384   1
  -1  15 -23 2970.15 137.144   1
  -1  15 -23 2471.47 225.224   1
   1 -15  23 2090.57 120.105   1
  -1  15  23 2526.12 205.063   1
   1 -15  23 1831.90 106.775   1
   1  15  23 2555.96 211.371   1
   1 -15 -23 2278.93 208.515   1
  -1 -15 -23 2739.66 216.962   1
  -1  15 -25 1507.87 248.769   1
   1  15 -25 1395.04 89.8965   1
   1 -15 -25 1706.35 200.452   1
  -1 -15 -25 1941.83 206.852   1
  -1  15 -25 2021.16 129.444   1
   1  15  25 1575.12 198.248   1
  -1  15  25 1633.84 192.863   1
   1 -15  25 1412.11 111.183   1
   1 -15  25 1669.10 104.973   1
   1  15 -25 1232.50 180.634   1
   1  15 -27 667.654 81.9635   1
  -1 -15 -27 499.991 191.737   1
   1 -15 -27 514.582 182.155   1
  -1  15 -27 681.720 120.916   1
  -1  15  27 577.069 175.068   1
   1  15  27 724.149 160.767   1
   1 -15  27 670.000 110.990   1
  -1  15 -27 605.548 252.870   1
   1  15  27 468.664 183.080   1
   1 -15  27 523.057 100.473   1
   1  15 -27 771.783 191.152   1
  -1 -15 -29 96.0954 198.339   1
   1 -15 -29 332.443 191.521   1
  -1  15 -29-49.9658 125.850   1
   1  15  29-39.3864 156.773   1
  -1  15  29-190.154 174.951   1
   1  15 -29-42.5724 87.9427   1
  -1  15  29-76.4402 176.213   1
   1  15  29 20.1993 181.726   1
   1 -15  29 123.000 104.609   1
   1  15 -29-22.3148 188.703   1
  -1  15 -29 4.47662 259.984   1
   1 -15  29-53.6563 136.030   1
   1 -15  31 208.082 156.005   1
  -1 -15  31 194.517 99.3355   1
  -1  15 -31 372.937 144.693   1
   1 -15 -31 344.132 205.122   1
  -1 -15 -31 466.163 214.217   1
  -1  15  31 328.189 186.255   1
   1  15  31 564.144 174.173   1
   1  15 -31 346.667 107.145   1
  -1  15  31 517.722 187.703   1
   1  15  31 330.942 196.281   1
   1 -15  31 459.269 123.769   1
   1  15 -31 529.833 196.270   1
  -1  15 -31 739.267 269.716   1
  -1 -15  31 244.725 63.1521   1
  -1 -15  33 470.912 123.028   1
   1 -15  33 535.405 169.873   1
  -1  15 -33 567.773 280.192   1
   1  15 -33 232.008 202.067   1
   1  15 -33 611.634 125.778   1
   1 -15 -33 530.670 224.441   1
   1  15  33 782.611 184.557   1
  -1  15  33 211.593 199.169   1
  -1  15  33 694.621 206.110   1
   1  15  33 326.828 211.682   1
  -1 -15  33 344.158 96.4112   1
  -1  17  -1 739.244 101.259   1
  -1  17   1 673.122 104.584   1
   1  17   1 537.341 94.0605   1
  -1 -17  -1 775.864 111.397   1
   1  17  -1 626.053 90.6708   1
  -1  17   1 823.382 104.400   1
  -1 -17  -1 936.619 115.874   1
   1 -17  -1 1025.48 106.538   1
   1 -17   1 879.950 97.3336   1
   1 -17   1 668.156 113.655   1
   1  17  -1 624.940 101.059   1
   1 -17  -1 654.421 119.556   1
  -1 -17   1 769.620 105.020   1
  -1  17   3 6615.76 336.871   1
  -1  17  -3 7081.55 323.882   1
   1  17  -3 7614.88 329.751   1
   1  17   3 6936.33 342.925   1
   1  17   3 6865.32 328.480   1
   1  17  -3 6922.00 319.574   1
   1 -17   3 7567.50 327.599   1
  -1 -17  -3 7067.22 344.289   1
  -1 -17   3 7411.35 331.447   1
   1 -17   3 6160.04 326.603   1
   1 -17  -3 6313.93 347.954   1
  -1  17   3 6429.45 336.032   1
  -1 -17   3 7800.97 330.520   1
   1 -17  -3 7403.69 337.801   1
  -1 -17  -3 6573.24 340.991   1
  -1  17  -3 6359.30 325.610   1
  -1  17  -5 4518.36 221.903   1
  -1  17   5 4132.23 237.588   1
   1 -17  -5 3979.22 237.233   1
  -1 -17  -5 4100.87 244.609   1
   1  17   5 4286.17 228.105   1
  -1  17   5 4180.60 239.326   1
   1  17   5 4476.55 245.608   1
   1  17  -5 4582.21 219.994   1
  -1 -17   5 5016.61 220.028   1
   1 -17   5 4718.84 223.922   1
  -1 -17  -5 4330.47 247.816   1
   1 -17  -5 3747.11 249.838   1
  -1 -17   5 4140.09 219.718   1
  -1  17  -5 4502.94 214.286   1
   1 -17   7 2073.24 138.774   1
  -1 -17   7 2122.89 119.804   1
  -1  17   7 2211.43 156.524   1
  -1 -17  -7 1794.00 163.296   1
   1 -17  -7 1780.22 154.645   1
   1  17  -7 2092.28 117.275   1
   1  17   7 1968.08 144.091   1
  -1  17   7 1829.66 154.224   1
   1  17   7 2099.41 161.818   1
   1  17  -7 2150.23 121.020   1
  -1 -17   7 1960.06 124.572   1
  -1  17  -7 2064.46 116.274   1
  -1 -17  -7 1877.03 167.964   1
   1 -17  -7 1640.55 169.075   1
   1 -17   7 1751.93 134.758   1
  -1 -17   9 10.7227 61.8881   1
   1 -17   9 121.297 112.124   1
   1 -17  -9-147.925 112.355   1
  -1  17  -9 49.7207 70.5914   1
  -1  17  -9 14.0839 51.8088   1
  -1 -17  -9 103.096 121.497   1
  -1  17   9 18.1364 108.986   1
   1  17   9-332.134 109.726   1
   1  17  -9 20.7714 58.6053   1
  -1 -17   9-103.758 62.9709   1
  -1 -17  -9 3.68492 137.293   1
   1  17  -9 84.3117 55.6435   1
   1 -17  -9 15.7210 129.162   1
   1  17   9 110.123 119.257   1
  -1  17   9 26.3083 110.038   1
   1 -17   9 75.5490 81.0466   1
  -1 -17 -11 863.309 150.744   1
  -1  17 -11 634.715 66.7619   1
   1 -17 -11 577.959 129.600   1
  -1  17 -11 824.300 80.8547   1
  -1  17  11 563.038 126.324   1
  -1 -17 -11 474.057 135.503   1
   1  17 -11 706.721 58.1843   1
   1  17  11 580.645 114.304   1
   1 -17  11 530.597 170.316   1
  -1  17  11 680.827 130.793   1
   1  17  11 527.580 135.219   1
   1 -17 -11 614.498 150.495   1
   1 -17  11 566.509 84.4585   1
   1  17 -11 549.550 51.7177   1
   1 -17  13 707.188 82.3550   1
  -1 -17 -13 880.141 157.051   1
  -1  17  13 723.649 137.714   1
  -1 -17 -13 733.262 149.829   1
   1  17  13 988.745 148.853   1
   1 -17 -13 1129.64 170.466   1
  -1  17  13 911.986 141.232   1
   1  17  13 825.822 126.764   1
   1 -17 -13 666.281 141.277   1
  -1  17 -13 951.230 80.1617   1
  -1  17 -13 855.156 86.7229   1
   1 -17 -15 8562.13 451.444   1
  -1 -17 -15 9293.72 456.675   1
   1  17  15 9804.04 442.787   1
  -1  17  15 9278.56 448.982   1
  -1  17 -15 8149.97 400.618   1
  -1 -17 -15 10614.8 471.886   1
   1 -17 -15 9788.33 476.329   1
   1  17  15 8512.69 454.719   1
  -1  17 -15 10325.2 401.752   1
  -1  17  15 8389.57 451.426   1
   1  17  17 5978.79 350.000   1
  -1  17  17 6622.06 350.133   1
  -1 -17 -17 7958.11 372.966   1
   1 -17 -17 7033.63 374.481   1
  -1 -17 -17 5720.34 347.149   1
  -1  17 -17 5860.76 277.573   1
  -1  17 -17 7012.19 282.087   1
  -1  17  19-40.8721 143.494   1
   1  17  19 109.296 139.492   1
  -1  17 -19 22.9775 47.1744   1
  -1  17 -19 57.3391 54.5635   1
  -1  17  19 82.3932 151.681   1
  -1 -17 -19 87.6845 183.374   1
   1 -17 -19 20.5472 180.353   1
   1 -17 -21 2380.06 209.769   1
  -1 -17 -21 2110.69 217.429   1
  -1  17  21 2395.46 202.370   1
   1  17  21 2400.74 189.085   1
  -1  17 -21 1928.21 112.960   1
  -1 -17 -21 2582.32 236.361   1
   1 -17 -21 2611.63 243.434   1
  -1  17 -21 2110.82 117.367   1
   1  17  21 2001.03 209.671   1
  -1  17  21 2075.73 204.162   1
  -1  17 -23 1851.69 131.632   1
   1  17  23 2465.14 190.689   1
  -1  17 -23 1999.70 120.959   1
  -1  17  23 2054.86 204.005   1
   1  17  23 1845.00 210.693   1
  -1 -17 -23 1925.07 218.967   1
   1 -17 -23 1994.44 213.483   1
   1 -17 -25 1842.97 210.858   1
  -1 -17 -25 1671.86 211.633   1
  -1  17 -25 1598.15 116.672   1
  -1  17 -25 1127.46 152.776   1
  -1 -17 -25 1435.54 222.164   1
   1 -17 -25 1430.50 228.055   1
   1  17  25 1395.96 200.830   1
  -1  17  25 1270.18 192.669   1
   1 -17 -27 224.562 184.366   1
  -1  17 -27 249.855 104.878   1
  -1  17 -27 126.159 193.032   1
  -1  17  27 125.481 170.720   1
   1  17  27 300.002 158.793   1
   1 -17 -27-53.8155 209.295   1
  -1 -17 -27 139.623 209.481   1
  -1  17  27 9.61122 172.890   1
  -1  17 -29 130.829 117.424   1
  -1 -17 -29 22.1507 210.415   1
  -1  17  29 97.7098 178.909   1
   1  17  29 4.08285 166.690   1
  -1  17 -29 34.0913 233.296   1
   1 -17 -29-36.9944 218.901   1
  -1 -17 -29-205.367 225.136   1
   1  17  29-5.27082 194.984   1
  -1  17  29 169.342 183.516   1
   1  17 -31 97.0184 73.6466   1
   1 -17 -31-120.540 209.127   1
  -1  17 -31 277.505 127.488   1
  -1 -17 -31 192.756 216.354   1
  -1  17  31 316.143 192.376   1
   1  17  31 132.562 176.491   1
   1 -17 -31 114.312 236.236   1
  -1 -17 -31 276.345 236.787   1
  -1  17  31 56.7570 192.777   1
   1  17  31 140.694 198.988   1
   1  17 -31 143.811 206.180   1
  -1  17 -31 32.0509 263.850   1
   1 -17  31 47.6455 67.2741   1
   1  19   1 743.713 124.754   1
   1 -19  -1 725.673 135.872   1
   1 -19   1 658.667 130.395   1
   1  19  -1 645.225 116.867   1
  -1  19   1 622.443 113.582   1
  -1 -19   1 775.655 100.531   1
  -1 -19  -1 538.739 127.489   1
  -1  19  -1 467.350 110.982   1
  -1  19   1 353.508 112.606   1
   1  19  -1 663.481 101.552   1
   1  19   1 489.799 103.224   1
   1 -19   1 658.823 108.652   1
   1 -19  -1 804.309 118.040   1
  -1 -19  -1 625.816 125.401   1
  -1 -19   1 632.743 119.183   1
   1 -19  -3 1486.34 168.891   1
  -1 -19   3 1911.24 150.510   1
  -1 -19  -3 1689.83 163.808   1
   1 -19   3 2190.19 142.891   1
  -1  19   3 2176.40 155.177   1
   1  19   3 1738.91 160.617   1
  -1  19  -3 1621.27 132.688   1
   1  19  -3 1912.86 142.634   1
   1  19  -3 1702.76 129.559   1
   1  19   3 1790.73 141.273   1
  -1  19  -3 1330.15 137.736   1
   1 -19  -3 1835.53 152.913   1
  -1 -19  -3 1613.27 161.321   1
  -1  19   3 1744.15 153.010   1
  -1 -19   3 2114.54 146.934   1
  -1  19   5 4263.29 252.015   1
  -1 -19  -5 3894.73 257.331   1
   1 -19  -5 4721.40 258.172   1
   1  19   5 4309.11 242.252   1
  -1 -19   5 4430.04 238.949   1
   1 -19  -5 3884.80 269.595   1
  -1 -19  -5 4268.48 266.305   1
  -1 -19   5 5145.76 236.573   1
   1 -19   5 5176.75 241.571   1
  -1  19  -5 4664.87 228.094   1
   1  19   5 4244.43 259.998   1
  -1  19   5 4472.54 255.347   1
   1  19  -5 4700.93 236.542   1
   1  19  -7 1488.61 115.923   1
  -1  19   7 1434.43 154.574   1
  -1 -19   7 1449.11 123.713   1
  -1 -19  -7 1351.46 167.914   1
  -1 -19   7 1794.30 119.545   1
   1 -19  -7 1245.44 155.739   1
   1  19   7 1768.77 141.692   1
  -1  19   7 1511.19 150.845   1
  -1 -19  -7 1371.56 163.815   1
   1  19  -7 1501.73 111.741   1
   1 -19   7 1563.78 135.565   1
   1  19   7 1421.73 160.385   1
   1 -19  -7 1222.40 173.392   1
   1 -19   7 1223.77 133.578   1
  -1  19  -7 1303.62 106.108   1
   1 -19   9 69.5499 124.348   1
   1 -19  -9-31.8612 130.104   1
  -1 -19  -9 47.9429 139.544   1
  -1  19  -9 91.1904 91.5597   1
   1  19   9 169.703 108.760   1
   1  19  -9 162.184 74.0994   1
   1  19   9 73.3820 136.725   1
   1 -19  -9-17.5761 155.465   1
   1 -19   9 87.6662 99.9034   1
  -1  19   9 127.953 130.600   1
   1  19  -9 170.928 71.1667   1
  -1 -19  -9 373.654 146.206   1
  -1 -19   9 102.980 82.5416   1
  -1  19  -9 135.186 65.7856   1
  -1 -19  11-257.796 98.4434   1
   1  19  11 234.576 145.180   1
  -1  19  11 141.756 135.620   1
   1 -19 -11 274.585 163.006   1
   1 -19  11 196.192 95.0005   1
   1 -19 -11-29.8251 138.691   1
  -1  19 -11 106.246 63.0148   1
   1  19  11 49.5412 117.503   1
   1  19 -11 198.340 63.0295   1
  -1 -19 -11 247.600 153.012   1
  -1 -19 -11 185.524 148.739   1
  -1  19  11 203.927 131.398   1
  -1  19 -11 221.260 88.2972   1
   1  19 -11 56.8712 54.5832   1
  -1 -19 -13 7973.81 382.942   1
   1 -19 -13 7642.39 389.446   1
   1 -19  13 5341.61 306.679   1
   1  19 -13 6947.84 291.261   1
   1  19  13 8117.10 349.876   1
  -1  19  13 7021.14 354.248   1
   1  19  13 6815.34 366.841   1
  -1  19  13 6766.12 360.545   1
  -1 -19 -13 6721.28 367.901   1
  -1  19 -13 7027.20 308.992   1
   1 -19 -13 7100.72 364.057   1
   1 -19  13 4932.12 388.150   1
   1  19 -13 6409.48 290.247   1
  -1  19 -13 7062.50 307.819   1
   1 -19 -15 3871.68 261.115   1
  -1 -19 -15 4034.09 267.662   1
  -1  19 -15 3960.77 187.629   1
  -1  19  15 3903.97 248.269   1
   1  19  15 4395.18 241.367   1
   1  19  15 4461.08 269.237   1
  -1  19  15 3941.32 258.639   1
  -1 -19 -15 4771.49 285.010   1
   1 -19 -15 4764.58 295.308   1
  -1  19  17 381.577 155.081   1
  -1 -19 -17 339.035 174.423   1
   1  19  17 519.413 144.793   1
  -1  19 -17 501.351 72.7259   1
   1 -19 -17 682.955 171.333   1
  -1 -19 -17 616.962 186.950   1
   1 -19 -17 831.975 210.237   1
  -1  19 -17 405.844 61.1855   1
   1  19  17 540.689 168.656   1
  -1  19  17 273.977 164.758   1
   1  19  19 184.967 143.113   1
  -1  19 -19 6.81881 42.2475   1
  -1  19  19 15.6331 153.021   1
  -1 -19 -19 59.0083 190.897   1
   1 -19 -19 39.2160 196.613   1
  -1  19 -19 55.9477 55.2469   1
  -1  19  19 168.908 159.535   1
   1  19  19-131.560 165.496   1
   1 -19 -21 803.106 223.186   1
  -1 -19 -21 791.577 212.380   1
  -1  19  21 757.665 172.876   1
   1  19  21 647.563 183.883   1
  -1  19  21 615.729 174.199   1
   1  19  21 812.751 158.655   1
   1  19  23 2206.98 195.750   1
  -1  19  23 2016.98 208.932   1
  -1 -19 -23 1662.11 223.714   1
   1 -19 -23 2036.13 222.380   1
   1  19  23 1563.76 214.879   1
  -1  19  23 1700.45 208.040   1
   1 -19 -23 1820.45 252.988   1
  -1 -19 -25 758.166 201.779   1
   1 -19 -25 398.206 226.944   1
  -1 -19 -25 856.363 223.443   1
   1  19  25 410.505 187.194   1
  -1  19  25 352.125 182.731   1
   1 -19 -25 351.274 191.663   1
   1 -19 -27 309.365 197.805   1
   1  19  27 570.995 173.083   1
  -1  19  27 364.057 184.896   1
  -1 -19 -27 455.605 211.652   1
  -1  19 -27 226.602 73.9548   1
  -1 -19 -27 363.215 229.766   1
   1 -19 -27 383.255 235.897   1
  -1  19  27 394.491 191.276   1
   1  19  27 472.327 194.603   1
  -1  19 -27 194.389 66.4420   1
   1 -19 -29 33.5133 206.244   1
  -1 -19 -29-85.4505 209.812   1
  -1  19 -29-45.6304 87.0909   1
   1  19  29 159.657 171.830   1
  -1  19  29-114.872 190.994   1
   1 -19 -29-6.58159 235.760   1
  -1 -19 -29 478.932 236.270   1
  -1  19  29 109.490 188.630   1
   1  19  29-65.5713 201.839   1
  -1  19 -29 28.3019 96.6531   1
  -1  21  -1 101.708 118.730   1
  -1  21   1 59.5141 124.598   1
   1  21   1 416.723 113.906   1
  -1 -21  -1 254.805 144.497   1
  -1 -21   1 852.070 116.816   1
  -1 -21   1 190.250 134.075   1
  -1 -21  -1 79.4485 135.108   1
   1 -21   1 334.475 123.034   1
   1 -21  -1 266.190 128.123   1
  -1  21   1 242.641 123.542   1
   1 -21   1 247.041 143.236   1
   1 -21  -1 305.599 152.327   1
   1  21  -1 312.412 129.389   1
   1  21   1 359.070 136.932   1
  -1  21   3 1627.81 165.017   1
   1  21   3 1600.47 151.896   1
   1  21   3 1569.86 176.379   1
   1  21  -3 1816.55 158.812   1
  -1  21  -3 2023.50 148.149   1
  -1  21   3 1548.39 165.034   1
  -1 -21   3 1409.83 166.367   1
  -1 -21   3 1781.87 159.229   1
  -1 -21  -3 1567.74 180.373   1
  -1 -21  -3 1787.29 188.790   1
   1 -21  -3 1621.20 192.491   1
   1 -21   3 2199.83 159.335   1
   1 -21  -3 1861.06 170.539   1
   1 -21   5 1867.44 155.108   1
  -1 -21   5 1733.22 148.108   1
   1 -21  -5 1754.31 171.034   1
   1  21  -5 1530.31 132.586   1
   1  21   5 1385.61 150.087   1
  -1  21   5 1482.43 164.601   1
  -1  21   5 1518.50 168.659   1
   1  21  -5 1439.86 144.695   1
  -1 -21   5 1502.54 159.745   1
  -1  21  -5 1591.39 131.684   1
   1 -21  -5 1317.55 191.939   1
  -1 -21  -5 1736.74 189.569   1
   1 -21   7 1968.87 159.450   1
  -1 -21   7 1873.99 138.094   1
   1 -21  -7 1542.56 178.305   1
  -1  21  -7 1439.14 141.981   1
   1  21  -7 1850.41 129.033   1
  -1 -21  -7 1474.36 184.664   1
  -1  21   7 1484.05 167.680   1
   1  21   7 1371.14 153.720   1
  -1  21   7 1601.37 177.120   1
   1  21  -7 1624.41 131.389   1
  -1 -21  -7 1499.39 194.287   1
  -1 -21   7 1305.24 144.160   1
  -1  21  -7 1673.44 123.514   1
   1 -21   7 1221.35 154.193   1
   1 -21  -7 1695.41 208.232   1
   1  21   7 1407.83 184.029   1
   1 -21   9 16.9627 137.616   1
   1 -21  -9 144.947 153.094   1
  -1  21  -9 211.463 106.836   1
  -1 -21  -9 143.205 155.102   1
  -1  21   9 6.79950 139.592   1
   1  21  -9 56.1408 84.6755   1
   1  21   9-32.7151 123.334   1
   1 -21  -9-127.896 179.123   1
  -1 -21   9 60.4163 99.4335   1
  -1 -21  -9 221.353 169.486   1
   1 -21   9-275.528 120.162   1
   1  21   9 230.180 158.151   1
  -1  21   9-149.897 149.173   1
   1  21  -9 63.6552 81.8754   1
  -1  21  -9 134.122 77.2363   1
  -1  21 -11 1507.12 136.955   1
   1 -21 -11 1783.30 199.285   1
   1  21 -11 2066.50 116.913   1
  -1 -21 -11 1676.00 203.307   1
   1  21  11 1960.22 171.849   1
  -1  21  11 1409.27 179.538   1
  -1 -21  11 1593.43 140.208   1
   1 -21  11 1600.45 144.874   1
  -1 -21 -11 2088.13 217.985   1
  -1  21  11 1557.60 192.589   1
   1 -21 -11 1958.96 228.843   1
   1  21  11 2030.16 203.745   1
   1  21 -11 1695.57 108.416   1
  -1  21 -11 1800.95 112.235   1
   1 -21  13 1647.88 290.393   1
  -1 -21 -13 2192.01 235.191   1
   1 -21  13 1988.86 144.288   1
   1 -21 -13 2605.94 249.950   1
  -1 -21 -13 1706.41 214.013   1
   1  21  13 1990.62 182.231   1
  -1  21  13 2069.80 195.828   1
   1  21 -13 2261.92 113.013   1
   1 -21 -13 2200.73 213.351   1
  -1  21 -13 1950.35 140.871   1
  -1  21 -13 2241.41 128.918   1
   1  21 -13 2077.63 109.545   1
   1  21  13 2239.07 218.301   1
  -1  21  13 1894.28 208.905   1
   1  21  15 842.424 183.897   1
  -1  21  15 514.065 177.584   1
  -1  21  15 677.722 170.510   1
  -1 -21 -15 539.177 185.696   1
  -1  21 -15 669.245 95.6595   1
   1  21  15 729.399 150.881   1
   1 -21 -15 716.432 185.566   1
  -1  21 -15 644.755 100.181   1
  -1 -21 -15 923.104 206.270   1
   1 -21 -17 328.920 178.210   1
   1  21  17 485.068 152.064   1
  -1  21  17 459.308 160.734   1
  -1 -21 -17 282.746 187.073   1
  -1  21 -17 157.441 79.2202   1
  -1  21 -17 238.680 70.9019   1
  -1 -21 -17 225.568 202.844   1
   1 -21 -17 382.243 212.071   1
  -1  21  17-65.6724 172.548   1
   1  21  17 518.331 183.924   1
   1  21  19-205.266 151.936   1
  -1  21 -19 120.445 60.6912   1
  -1  21  19 45.0937 165.556   1
  -1  21 -19 16.0999 43.1418   1
   1  21  19-141.296 177.667   1
  -1  21  19-67.2639 170.771   1
  -1 -21 -19-187.234 206.165   1
   1 -21 -19-158.525 219.415   1
  -1  21  21 208.851 174.765   1
  -1  21  21 661.594 187.497   1
   1  21  21 639.257 194.258   1
   1  21  21 105.649 159.371   1
   1 -21 -21 683.225 192.417   1
  -1 -21 -21 716.692 229.121   1
   1 -21 -21 718.907 235.752   1
  -1  21  23 594.928 188.643   1
  -1 -21 -23 554.581 207.867   1
   1  21  23 893.697 203.518   1
  -1  21  23 745.840 192.309   1
   1  21  23 691.930 173.388   1
   1 -21 -23 549.790 197.539   1
   1 -21 -23 514.716 241.460   1
  -1 -21 -23 718.958 236.924   1
  -1 -21 -25 1283.48 228.372   1
   1  21  25 1004.46 217.753   1
  -1  21  25 740.585 200.765   1
   1 -21 -25 1095.80 221.361   1
  -1 -21 -25 1136.05 253.957   1
   1 -21 -25 1274.31 263.474   1
  -1 -21 -27 157.594 214.193   1
   1  21  27 45.8812 172.840   1
  -1  21  27 251.237 192.152   1
  -1  21  27 226.071 197.359   1
   1  21  27 311.084 206.758   1
   1 -21 -27 154.993 206.734   1
   1 -21 -27 48.0377 245.357   1
  -1 -21 -27 215.612 241.650   1
  -1  23  -1 51.5780 131.653   1
  -1  23   1 384.834 139.294   1
   1  23   1 285.348 123.446   1
   1  23  -1 301.268 120.626   1
   1  23   1 44.8312 147.039   1
   1  23  -1-51.6336 141.822   1
   1 -23   1-4.05164 166.664   1
  -1 -23   1 653.107 128.526   1
  -1 -23  -1 215.881 161.505   1
   1 -23  -1 261.107 171.653   1
  -1 -23  -1 141.919 160.210   1
  -1 -23   1 73.9455 148.146   1
   1 -23  -1 212.977 142.919   1
   1 -23   1 177.113 143.827   1
  -1  23   1-80.1329 138.115   1
  -1  23   3 678.245 151.683   1
   1  23   3 628.043 141.105   1
   1  23   3 1010.43 179.189   1
  -1 -23   3 1177.99 168.296   1
  -1 -23  -3 1202.41 193.924   1
   1  23  -3 949.030 152.463   1
  -1  23   3 1316.87 165.668   1
  -1  23  -3 1082.64 148.204   1
  -1 -23  -3 951.917 179.716   1
   1 -23  -3 1042.44 167.916   1
   1 -23   3 1148.89 165.079   1
  -1 -23   3 1109.47 159.018   1
  -1 -23  -5 1411.01 198.932   1
  -1  23   5 1190.89 169.846   1
   1  23  -5 1612.82 140.602   1
   1  23   5 1411.43 160.208   1
   1  23   5 1322.68 196.468   1
   1 -23  -5 1407.89 214.546   1
  -1 -23  -5 1574.51 208.924   1
  -1 -23   5 1613.03 170.485   1
  -1  23  -5 1436.79 162.321   1
  -1  23   5 1465.65 183.840   1
   1  23  -5 1691.65 155.145   1
  -1 -23   5 1831.92 158.132   1
   1 -23   5 1955.77 202.149   1
  -1 -23  -7 415.930 177.835   1
   1 -23  -7 571.540 169.329   1
  -1  23   7 548.870 154.084   1
  -1  23  -7 514.716 133.097   1
   1  23  -7 506.267 110.757   1
   1  23   7 610.473 141.353   1
   1  23   7 579.700 175.548   1
   1 -23   7 523.549 154.136   1
  -1 -23   7 498.535 139.576   1
   1 -23  -7 675.084 202.411   1
  -1 -23  -7 707.841 194.838   1
  -1  23  -7 707.687 107.984   1
   1  23  -7 773.213 117.011   1
  -1  23   7 706.686 169.389   1
   1 -23   7 612.679 148.276   1
  -1 -23   9 299.137 113.902   1
   1 -23  -9 158.209 181.755   1
  -1 -23  -9-153.536 177.611   1
  -1  23  -9-63.6917 86.5245   1
  -1  23  -9 138.452 119.228   1
  -1  23   9-64.5944 162.134   1
   1  23   9-44.1438 136.731   1
  -1 -23   9 571.110 121.497   1
   1 -23  -9 467.786 215.010   1
  -1 -23  -9 83.4427 188.751   1
   1 -23   9 249.455 137.463   1
   1  23  -9 122.086 93.1437   1
   1  23   9 103.996 173.222   1
  -1  23   9 26.8155 171.688   1
   1  23 -11 563.550 82.6868   1
   1 -23  11 634.494 197.193   1
   1 -23 -11 799.518 198.643   1
  -1  23  11 246.888 186.234   1
  -1 -23 -11 292.313 182.868   1
  -1  23 -11 601.588 121.198   1
   1  23 -11 497.775 89.2605   1
   1  23  11 493.429 148.799   1
  -1 -23  11 745.673 126.650   1
  -1 -23 -11 694.756 211.609   1
   1 -23  11 629.787 132.418   1
   1  23  11 723.958 191.900   1
  -1  23  11 530.392 198.257   1
  -1  23 -11 431.198 85.4820   1
  -1  23  13 370.901 182.919   1
   1  23  13 547.729 191.675   1
   1 -23 -13 207.219 181.919   1
   1  23 -13 688.213 74.8743   1
  -1 -23 -13 126.199 187.871   1
  -1  23  13 436.501 165.570   1
   1  23  13 479.597 150.902   1
   1 -23  13 216.358 289.321   1
   1 -23 -13 535.866 222.157   1
   1 -23  13 554.432 115.720   1
  -1 -23 -13 725.941 211.526   1
  -1  23 -13 410.250 83.3603   1
   1  23 -13 431.703 64.0269   1
  -1  23 -15 723.575 108.273   1
   1  23 -15 661.929 65.9027   1
  -1  23  15 716.531 175.549   1
  -1 -23 -15 776.938 203.007   1
   1  23 -15 635.726 55.6060   1
   1  23  15 1044.30 165.742   1
   1 -23 -15 745.020 194.943   1
   1  23  15 603.218 196.465   1
  -1  23  15 711.146 191.599   1
   1 -23  15 466.389 264.797   1
  -1 -23 -15 1000.51 228.085   1
   1 -23  15 528.541 96.6358   1
   1 -23 -15 941.989 235.037   1
   1  23  17 500.350 197.605   1
  -1  23  17 414.907 187.746   1
  -1 -23 -17 39.7710 192.744   1
  -1  23 -17 244.169 90.2667   1
  -1  23  17 366.977 173.453   1
   1  23  17 144.526 155.863   1
   1 -23 -17 103.257 192.517   1
  -1 -23 -17 487.832 224.977   1
   1 -23 -17 365.951 231.168   1
  -1  23 -17 157.132 86.8587   1
   1  23  19-177.965 164.209   1
  -1 -23 -19 343.720 198.636   1
  -1  23 -19 42.5138 66.3195   1
  -1  23  19-51.3805 179.162   1
  -1  23 -19 12.7192 48.7004   1
   1 -23 -19-19.9015 238.274   1
  -1 -23 -19 25.6114 224.345   1
   1  23  19 314.222 196.018   1
  -1  23  19-47.3672 200.727   1
  -1  23  21-134.469 209.437   1
   1  23  21 95.9727 199.326   1
   1  23  21-74.0705 164.879   1
  -1 -23 -21 205.820 231.792   1
   1 -23 -21-232.760 250.666   1
  -1  23  21-97.7626 189.649   1
  -1 -23 -23 734.263 224.541   1
  -1  23  23 890.661 202.873   1
   1  23  23 1048.60 187.015   1
   1  23  23 1010.52 222.406   1
  -1  23  23 1033.42 219.543   1
   1 -23 -23 741.822 220.324   1
  -1 -23 -23 1132.34 258.524   1
   1 -23 -23 1365.17 272.481   1
  -1  25   1 321.179 149.060   1
  -1  25  -1 54.3251 142.970   1
   1  25   1 46.6043 134.363   1
   1  25   1-129.158 168.129   1
  -1 -25  -1 129.021 183.308   1
  -1 -25   1 72.1503 134.089   1
   1 -25  -1 239.414 190.616   1
   1 -25   1 132.428 182.457   1
   1 -25  -1 143.667 159.576   1
   1 -25   1 164.029 162.464   1
  -1 -25  -1 197.732 179.435   1
  -1 -25   1 133.535 165.593   1
   1  25  -1 72.6574 160.991   1
  -1  25   1 126.896 148.676   1
  -1  25   3 437.849 157.312   1
   1  25   3 455.120 144.781   1
   1  25   3 307.112 185.027   1
   1 -25  -3 420.409 202.057   1
  -1 -25  -3 201.985 192.507   1
  -1  25   3 309.429 164.813   1
  -1  25  -3 514.844 137.270   1
   1  25  -3 455.429 153.126   1
   1 -25  -3 582.882 172.652   1
  -1 -25  -3 346.592 186.167   1
  -1 -25   3 779.542 163.704   1
  -1 -25  -5 1155.72 210.689   1
   1 -25  -5 1580.43 203.027   1
  -1  25   5 727.450 171.185   1
  -1  25  -5 907.251 155.585   1
   1  25  -5 1135.08 140.044   1
   1  25   5 1300.04 163.364   1
   1  25   5 1153.45 205.819   1
  -1 -25   5 1371.47 180.565   1
  -1 -25  -5 1521.55 224.858   1
   1 -25  -5 1120.36 228.446   1
  -1  25   5 1203.57 192.009   1
  -1  25  -5 1151.10 145.453   1
   1  25  -5 1273.67 157.590   1
   1 -25   5 1452.78 180.793   1
  -1 -25   5 1837.69 168.931   1
  -1 -25  -7 1313.65 220.823   1
   1 -25  -7 1504.05 213.176   1
  -1  25  -7 1081.08 155.611   1
   1  25  -7 1501.20 136.669   1
  -1  25   7 901.423 180.325   1
   1  25   7 1431.14 172.217   1
   1  25   7 1538.74 218.945   1
   1 -25  -7 1731.07 248.742   1
  -1 -25   7 1411.21 174.514   1
   1 -25   7 1552.65 189.336   1
  -1 -25  -7 1696.80 236.943   1
  -1  25  -7 1492.81 139.527   1
   1  25  -7 1602.33 148.559   1
  -1  25   7 1604.91 209.240   1
  -1 -25   9-29.7848 130.364   1
  -1 -25  -9 91.4497 194.442   1
   1 -25  -9 50.1393 181.777   1
  -1  25  -9 52.0637 94.5597   1
  -1  25   9 3.73372 159.040   1
  -1  25  -9 98.4668 124.774   1
   1  25   9 16.6739 145.194   1
   1  25  -9-37.7248 101.578   1
  -1 -25   9 229.737 136.720   1
  -1 -25  -9-150.386 211.079   1
   1 -25   9 152.505 155.116   1
   1 -25  -9 36.2621 221.617   1
   1  25  -9 51.8359 101.765   1
  -1  25   9-24.5880 183.096   1
   1  25   9-99.5681 192.093   1
   1  25 -11 93.4116 82.0837   1
  -1  25  11-15.3327 184.814   1
   1 -25  11 61.0430 198.236   1
   1 -25 -11 72.0254 186.086   1
  -1 -25 -11-219.870 204.405   1
  -1  25  11 266.408 161.197   1
  -1  25 -11 274.775 118.759   1
   1  25 -11 108.823 89.0950   1
   1  25  11 270.445 151.366   1
  -1 -25  11-98.8115 132.277   1
  -1 -25 -11-127.000 215.245   1
   1 -25  11 172.394 136.943   1
   1 -25 -11 63.0462 224.214   1
   1  25  11 124.458 197.218   1
  -1  25 -11 70.6039 83.3003   1
   1  25  13 978.632 218.045   1
  -1  25  13 956.119 210.866   1
   1 -25 -13 809.645 213.654   1
  -1 -25 -13 949.616 222.307   1
   1  25 -13 858.575 89.2929   1
  -1  25  13 856.428 179.681   1
  -1  25 -13 622.529 123.448   1
   1  25  13 800.327 167.363   1
   1 -25  13 675.318 325.034   1
  -1 -25  13 645.639 213.279   1
   1 -25 -13 1368.05 251.611   1
  -1 -25 -13 1115.28 242.123   1
   1 -25  13 737.582 135.194   1
  -1  25 -13 830.768 95.7704   1
   1  25 -13 618.471 78.6010   1
   1 -25  15 619.138 362.840   1
  -1  25 -15 465.314 107.254   1
  -1  25 -15 427.559 110.426   1
  -1  25  15 619.639 179.451   1
  -1 -25 -15 822.030 219.805   1
   1  25  15 547.353 168.452   1
   1 -25 -15 500.003 211.067   1
  -1  25  15 340.745 200.879   1
   1  25  15 620.077 211.380   1
   1 -25  15 160.816 100.722   1
  -1 -25 -15 405.839 239.881   1
   1 -25 -15 602.995 245.653   1
   1  25 -15 557.745 74.8680   1
  -1  25  17 201.454 200.697   1
   1  25  17-76.0030 205.181   1
  -1  25  17 219.654 180.060   1
  -1  25 -17 124.166 91.7021   1
  -1 -25 -17 245.236 210.958   1
   1  25  17 236.790 166.212   1
   1 -25 -17 131.942 203.216   1
  -1  25 -17 103.976 106.441   1
   1 -25 -17 112.284 244.268   1
  -1 -25 -17 169.836 235.885   1
   1 -25 -19 27.0660 208.865   1
  -1  25  19 13.3696 184.124   1
  -1 -25 -19 206.912 210.443   1
  -1  25 -19 55.5037 70.6819   1
  -1  25 -19 88.2603 63.6084   1
   1 -25 -19 137.018 257.251   1
  -1 -25 -19-98.3875 246.662   1
   1  25  19 313.518 169.232   1
   1  25  19 321.922 212.259   1
  -1  25  19 5.69425 209.832   1
   1  25  21 112.665 172.773   1
   1  25  21 115.413 216.004   1
  -1  25  21 110.003 206.934   1
  -1 -25 -21 631.308 259.614   1
  -1  25  21 69.1082 192.291   1
  -1  27   1 46.5148 152.313   1
   1  27   1-8.72987 142.789   1
  -1 -27  -1 36.2245 202.606   1
   1 -27   1-128.355 201.337   1
   1 -27  -1 60.2948 211.669   1
  -1  27   1-179.621 166.026   1
   1  27  -1-54.0915 169.915   1
   1  27   1 92.3245 185.574   1
   1 -27  -1 111.732 181.854   1
   1 -27   1-23.4500 175.371   1
  -1 -27  -1-16.5797 185.437   1
  -1 -27   1 177.697 179.042   1
  -1 -27   3 889.498 176.356   1
  -1 -27  -3 437.026 201.510   1
   1 -27  -3 649.483 193.713   1
  -1  27   3 256.276 163.753   1
   1  27  -3 324.192 137.137   1
   1  27   3 257.597 151.099   1
   1  27   3 657.080 201.953   1
   1 -27  -3 458.495 225.500   1
   1 -27   3 1014.91 200.539   1
  -1 -27  -3 297.909 217.865   1
  -1  27   3 482.045 183.543   1
   1  27  -3 613.659 166.920   1
  -1  27  -3 274.051 151.940   1
   1 -27   3 820.789 184.569   1
   1 -27  -5 1314.18 234.858   1
  -1 -27  -5 1427.22 237.419   1
   1  27  -5 1367.07 151.441   1
  -1  27  -5 1397.06 169.469   1
  -1  27   5 1169.97 193.055   1
   1  27   5 1371.05 179.509   1
   1  27   5 1415.03 232.664   1
  -1 -27  -5 1714.97 253.879   1
  -1 -27   5 1335.28 206.020   1
   1 -27  -5 1173.10 255.990   1
  -1  27   5 1733.43 224.777   1
  -1  27  -5 1466.62 164.017   1
   1  27  -5 1423.91 172.822   1
   1 -27   5 1275.50 201.588   1
   1 -27  -7 636.878 211.348   1
  -1 -27  -7 449.673 219.035   1
  -1  27   7 712.541 176.706   1
  -1  27  -7 298.635 140.635   1
   1  27  -7 391.092 120.295   1
   1  27   7 198.637 157.702   1
   1  27   7 593.150 214.684   1
  -1 -27   7 381.086 168.188   1
  -1 -27  -7 609.201 230.110   1
   1 -27  -7 530.798 240.011   1
   1 -27   7 823.446 188.740   1
  -1  27   7 452.062 195.552   1
   1  27  -7 408.049 134.645   1
  -1  27  -7 583.973 124.185   1
  -1 -27   7 485.151 151.420   1
   1 -27   9 32.9472 175.556   1
   1 -27  -9 9.90633 201.376   1
  -1 -27  -9 234.114 216.773   1
  -1  27  -9 228.349 130.587   1
  -1  27   9 35.0016 168.401   1
   1  27   9 129.989 158.082   1
   1  27  -9 68.4922 106.716   1
   1  27   9-190.174 214.723   1
  -1 -27  -9-244.820 236.164   1
   1 -27  -9-166.687 239.766   1
  -1 -27   9-14.5835 149.472   1
   1 -27   9 40.9839 164.608   1
  -1  27  -9 69.0191 103.094   1
  -1  27   9-75.6021 198.245   1
   1  27  -9 46.2332 106.009   1
  -1 -27  11 106.102 146.989   1
   1 -27 -11 331.896 207.763   1
  -1 -27 -11 198.557 219.912   1
  -1  27  11 68.7587 172.204   1
  -1  27 -11 58.3875 123.433   1
   1  27 -11 182.134 97.3315   1
   1  27  11-40.1792 161.533   1
   1  27  11 298.426 218.507   1
  -1 -27 -11-114.133 239.516   1
   1 -27 -11 118.009 242.189   1
   1 -27  11-113.373 156.038   1
   1  27 -11 155.529 91.4146   1
  -1  27  11 129.285 204.037   1
  -1  27 -11 138.864 90.3577   1
   1 -27  13 420.325 341.659   1
  -1 -27  13 201.615 238.269   1
   1  27  13 557.790 222.601   1
   1 -27 -13 484.638 216.683   1
  -1 -27 -13 414.309 226.534   1
  -1  27 -13 308.422 120.688   1
  -1  27  13 436.514 182.915   1
   1  27  13 416.404 170.451   1
   1  27 -13 267.409 88.6062   1
   1 -27 -13 21.5479 251.834   1
   1 -27  13 402.896 142.376   1
  -1 -27 -13 523.563 246.451   1
   1  27 -13 355.160 78.0589   1
  -1  27 -13 242.706 91.3539   1
  -1  27  13 232.129 203.384   1
  -1  27 -15 377.759 108.339   1
   1 -27  15 212.566 481.200   1
  -1 -27 -15 438.610 233.740   1
   1 -27 -15 365.706 224.225   1
  -1  27  15 221.426 183.674   1
  -1  27 -15 314.417 111.441   1
   1  27  15 231.723 171.652   1
   1  27 -15 257.544 70.1368   1
  -1  27  15 542.104 220.994   1
  -1 -27 -15 499.099 257.028   1
   1 -27  15 206.230 117.044   1
   1 -27 -15 348.371 262.538   1
   1  27  15 596.800 231.912   1
   1  27 -15 359.352 75.2732   1
   1  29  -1 101.235 143.946   1
   1 -29   1-74.0762 225.501   1
   1 -29  -1 66.8846 231.229   1
  -1 -29  -1 138.162 225.938   1
  -1  29   1 4.70045 180.479   1
   1  29  -1 95.8225 182.358   1
   1  29   1-20.0570 196.300   1
  -1  29   1 369.310 168.509   1
   1 -29   1-4.25600 193.726   1
  -1 -29   1 285.974 193.861   1
  -1 -29  -1 198.784 207.838   1
   1 -29  -1-150.518 209.340   1
  -1  29   3 797.327 180.273   1
  -1  29  -3 485.084 166.526   1
   1  29   3 734.937 168.084   1
   1  29  -3 651.662 148.336   1
  -1 -29  -3 531.735 247.745   1
   1 -29   3 471.334 224.322   1
   1 -29  -3 844.092 258.214   1
  -1  29   3 363.307 203.194   1
   1  29   3 965.151 227.616   1
   1 -29   3 740.477 209.766   1
   1 -29  -3 535.745 217.525   1
  -1 -29  -3 913.255 224.709   1
  -1  29   5 538.752 184.418   1
  -1  29  -5 154.928 151.361   1
   1  29   5 406.459 172.468   1
   1  29  -5 169.739 134.926   1
   1 -29  -5 115.014 259.340   1
  -1 -29   5 567.243 202.143   1
  -1 -29  -5 651.008 255.737   1
   1 -29   5 684.383 215.291   1
  -1  29   5 400.416 217.479   1
   1  29   5 527.234 232.370   1
   1 -29  -5 721.865 224.870   1
  -1 -29  -5 467.292 233.588   1
   1 -29  -7 124.404 225.370   1
  -1 -29  -7 76.1319 237.543   1
  -1  29  -7 106.068 144.528   1
  -1  29   7-102.001 186.445   1
   1  29   7 55.6438 170.082   1
   1  29  -7 219.578 126.489   1
   1 -29  -7 304.025 268.314   1
  -1 -29  -7 75.2655 259.216   1
  -1 -29   7 31.2370 183.356   1
   1 -29   7 252.397 195.177   1
  -1  29   7 401.523 224.769   1
   1 -29   7 174.644 190.536   1
  -1 -29   7 2.99807 162.899   1
   1  29   7-24.5872 234.797   1
   1 -29  -9-37.6980 227.263   1
  -1 -29  -9-67.2891 237.353   1
  -1  29  -9 137.653 140.205   1
  -1  29   9-305.915 184.568   1
   1  29   9 50.6991 168.715   1
   1  29  -9 159.275 113.999   1
  -1  29   9-53.9188 220.424   1
   1 -29   9 153.806 198.225   1
  -1 -29   9 419.446 158.563   1
  -1 -29  -9 57.1737 257.888   1
   1 -29   9-133.015 188.036   1
   1 -29  -9-29.3406 266.093   1
  -1 -29   9 36.9127 173.685   1
   1  29   9 32.1494 241.794   1
   2   0   0 25.8471 18.5994   1
  -2   0   0-2.22932 19.1777   1
  -2   0   0 28.4808 37.0045   1
   2   0   0-51.1093 39.6516   1
   2   0  -2 187335. 8032.01   1
   2   0   2 209735. 8047.30   1
  -2   0  -2 202726. 8046.75   1
   2   0   2 193851. 8032.50   1
  -2   0  -2 191745. 8032.05   1
  -2   0   2 188098. 8032.20   1
  -2   0   2 190415. 8036.22   1
  -2   0   4 1.88097 27.9467   1
   2   0  -4-41.7731 29.0414   1
  -2   0  -4 35.7876 29.5982   1
   2   0   4 27.1313 29.1283   1
   2   0   4 51.0104 58.2444   1
  -2   0  -4 48.1586 67.1770   1
  -2   0   4 51.9466 33.0933   1
  -2   0   6 32041.9 1337.56   1
   2   0  -6 31403.7 1338.53   1
  -2   0   6 31324.7 1338.54   1
   2   0   6 31323.6 1336.15   1
  -2   0  -6 32735.9 1335.68   1
  -2   0  -8-4.31652 21.8036   1
  -2   0   8-8.43895 27.6220   1
  -2   0   8-9.54234 25.0590   1
   2   0  -8 40.8822 27.5085   1
   2   0   8-13.5653 30.5904   1
   2   0   8-7.88814 20.4407   1
  -2   0  10 1494.54 83.4941   1
   2   0  10 1402.14 83.6510   1
  -2   0  10 1324.57 79.3200   1
   2   0 -10 1480.01 83.6061   1
  -2   0 -10 1519.76 77.5430   1
   2   0  10 1374.65 73.7364   1
   2   0  12 1.98958 41.3001   1
  -2   0  12-62.3327 61.5839   1
   2   0 -12-59.6817 62.6169   1
  -2   0  12-44.8367 52.5074   1
  -2   0 -12 47.4277 58.9708   1
   2   0  12-6.27546 57.1283   1
   2   0  14 2343.31 134.941   1
   2   0  14 2191.96 115.410   1
  -2   0 -14 2142.85 119.836   1
   2   0 -14 2045.01 128.850   1
  -2   0  14 2242.06 136.834   1
  -2   0  14 2220.85 128.100   1
   2   0 -14 1740.20 134.320   1
  -2   0 -14 2116.51 133.160   1
  -2   0 -16 44.3413 68.0703   1
   2   0  16 31.3778 57.8413   1
  -2   0  16 146.358 86.8697   1
   2   0 -16-130.976 78.5418   1
   2   0 -16 92.3908 87.7450   1
  -2   0  16-1.83388 74.5581   1
   2   0  16-6.11923 81.4978   1
  -2   0 -16-8.34744 83.7675   1
   2   0 -18 81330.3 3490.50   1
   2   0  18 84333.8 3489.36   1
   2   0  18 82368.7 3479.26   1
  -2   0 -18 84355.0 3483.52   1
   2   0 -18 82074.1 3488.17   1
  -2   0  18 81738.9 3485.73   1
  -2   0 -18 83960.4 3489.88   1
  -2   0 -20-2.14807 80.8860   1
  -2   0  20 7.35199 91.9573   1
   2   0 -20 88.9442 92.7718   1
  -2   0  20-2.28128 82.4096   1
   2   0 -20-26.3751 99.4894   1
   2   0  20-20.7514 91.9076   1
  -2   0 -20 20.8196 91.9911   1
   2   0 -22 6133.68 331.402   1
   2   0  22 7112.63 333.319   1
   2   0  22 7151.73 314.720   1
  -2   0  22 6559.09 329.437   1
  -2   0 -22 6873.21 325.535   1
   2   0 -22 6310.92 329.120   1
  -2   0 -22 6987.56 331.725   1
  -2   0  22 6318.82 322.699   1
   2   0 -24 141.450 118.457   1
  -2   0 -24-56.9414 112.143   1
   2   0  24 66.6424 116.807   1
  -2   0  24 11.0683 104.463   1
  -2   0  24 146.605 116.049   1
  -2   0 -24 155.384 109.308   1
   2   0 -24 31.9590 113.116   1
   2   0  24-58.6924 86.3541   1
   2   0  26 4064.53 244.466   1
   2   0 -26 3591.38 245.192   1
   2   0  26 4177.58 220.057   1
  -2   0  26 4134.55 243.828   1
  -2   0 -26 4038.10 240.448   1
   2   0 -26 3248.56 240.362   1
  -2   0  26 3693.73 231.604   1
  -2   0 -26 4331.38 247.026   1
  -2   0  28 119.349 144.744   1
   2   0  28-16.3106 113.004   1
  -2   0 -28-51.7459 145.920   1
   2   0 -28-272.365 154.312   1
  -2   0  28 61.4430 133.540   1
   2   0  28 3.72426 146.139   1
  -2   0 -28 114.110 148.774   1
   2   0 -28 3.77238 152.532   1
   2   0 -30 2450.46 216.537   1
   2   0  30 2021.89 209.704   1
   2   0  30 2259.76 180.026   1
  -2   0  30 2239.92 206.009   1
  -2   0 -30 2099.98 217.096   1
   2   0 -30 1983.93 220.549   1
  -2   0  30 2111.82 193.094   1
  -2   0 -30 2796.13 218.312   1
   2   0  32-23.4859 140.586   1
  -2   0  32 40.2433 163.358   1
  -2   0 -32 323.098 188.771   1
   2   0 -32-232.988 190.855   1
  -2   0  32-198.102 159.119   1
   2   0  32-30.7785 176.758   1
   2   0 -32 97.4773 173.839   1
  -2   0 -32 120.274 177.642   1
  -2   0  34 517.826 187.447   1
   2   0  34 444.786 161.770   1
  -2   0 -34 226.213 209.802   1
   2   0 -34 70.9741 205.089   1
   2   0  34 60.9263 194.508   1
  -2   0  34 483.367 174.491   1
  -2   0 -34 219.471 196.338   1
   2   0 -34 356.914 197.745   1
  -2   0  36-23.2539 198.919   1
   2   0  36 132.307 174.240   1
  -2   0 -36-84.5820 231.292   1
   2   0 -36 54.1123 229.633   1
   2   0 -36 195.081 207.633   1
  -2   0 -36 177.478 208.314   1
   2   0  36-113.718 205.015   1
  -2   0  36 70.8587 179.962   1
   2   0  38 2802.23 285.151   1
   2   0 -38 3136.83 306.840   1
  -2   0  38 2908.48 286.604   1
  -2   0 -38 2597.35 322.590   1
   2   0  38 3306.04 268.136   1
  -2   0 -38 3986.17 303.034   1
  -2   0  38 2128.61 275.323   1
   2  -2   0 102191. 4256.56   1
  -2  -2   0 101602. 4267.62   1
   2   2   0 104687. 4255.25   1
  -2  -2   0 102394. 4255.11   1
  -2   2   0 100044. 4256.94   1
   2  -2   0 99432.6 4263.75   1
  -2   2   0 98790.1 4262.45   1
  -2  -2   2 14300.8 585.604   1
   2  -2   2 12946.1 587.824   1
   2   2  -2 13409.0 585.821   1
  -2  -2  -2 14087.6 584.055   1
  -2   2   2 14069.2 586.307   1
   2  -2  -2 14098.7 586.604   1
   2   2   2 13854.9 584.190   1
  -2   2   2 13377.7 588.390   1
   2  -2  -2 14350.3 589.919   1
   2   2   2 14259.4 592.819   1
  -2  -2   2 14789.3 596.322   1
  -2  -2  -2 11961.1 592.726   1
   2  -2   2 14359.4 603.055   1
  -2   2  -2 13802.2 599.941   1
  -2  -2   4 11251.2 446.542   1
  -2   2   4 10632.8 449.530   1
   2  -2  -4 10388.9 450.599   1
   2   2  -4 11068.5 445.489   1
   2   2   4 9662.75 445.614   1
  -2  -2  -4 10609.5 446.136   1
   2  -2   4 9670.96 448.263   1
  -2   2  -4 11642.8 471.488   1
   2  -2   4 10792.4 468.992   1
  -2   2   4 10829.4 450.929   1
   2  -2  -4 9812.77 449.856   1
   2   2  -6 4397.98 195.038   1
   2  -2  -6 4199.90 197.787   1
  -2   2   6 4335.88 198.716   1
  -2  -2   6 4661.42 192.870   1
   2   2  -6 4836.42 193.396   1
  -2  -2  -6 4429.41 194.268   1
   2   2   6 4177.50 193.210   1
   2  -2  -6 4427.39 200.108   1
  -2   2   6 4231.07 198.026   1
   2  -2   6 4310.52 195.062   1
   2   2   6 4539.41 201.464   1
   2  -2   6 4350.84 204.744   1
  -2   2  -6 4546.19 211.923   1
  -2   2   8 21327.9 860.901   1
   2  -2  -8 19436.7 858.361   1
  -2  -2   8 21289.5 853.405   1
   2   2   8 19183.4 853.371   1
  -2  -2  -8 19754.0 854.321   1
  -2   2   8 20476.3 859.326   1
   2   2  -8 21803.5 854.890   1
   2  -2  -8 21057.3 861.502   1
   2  -2   8 18654.5 853.021   1
  -2   2  -8 19973.5 863.542   1
  -2  -2  -8 19957.1 860.901   1
   2   2   8 20560.6 861.137   1
   2  -2  10 45.2149 40.2803   1
   2   2  10 36.5075 43.3024   1
  -2  -2 -10 55.1523 44.6086   1
  -2   2  10 22.8218 44.4353   1
  -2  -2  10 9.47137 25.8044   1
  -2  -2 -10 34.2846 33.4557   1
   2   2  10 32.6186 30.0789   1
   2  -2 -10 90.2806 42.4346   1
  -2  -2  10 45.4327 31.4288   1
  -2   2  10-13.8025 39.2238   1
   2   2 -10 38.6363 37.3014   1
   2  -2 -10 76.9268 45.3947   1
   2  -2  10 14.3134 27.9203   1
   2  -2  12 5448.63 278.599   1
   2   2  12 5753.50 281.897   1
   2   2 -12 7638.95 294.807   1
   2  -2 -12 6705.90 297.710   1
  -2   2  12 6792.00 293.072   1
  -2  -2  12 6670.99 288.527   1
  -2   2  12 6314.89 295.664   1
   2   2  12 5915.86 292.439   1
  -2  -2 -12 5886.93 292.838   1
   2  -2  12 5592.89 286.878   1
   2   2  14 580.169 90.1691   1
  -2  -2 -14 631.305 89.8878   1
   2  -2  14 661.267 83.7555   1
   2   2  14 657.416 74.1210   1
  -2   2 -14 628.556 66.2240   1
   2  -2  14 645.018 61.8559   1
  -2   2  14 441.763 97.7003   1
  -2  -2  14 489.985 83.9246   1
   2  -2 -14 537.491 92.8513   1
   2   2 -14 597.637 76.4210   1
   2  -2 -14 492.275 97.5309   1
  -2   2  14 471.271 87.0822   1
   2   2 -14 488.472 84.2543   1
  -2  -2  14 662.241 73.9578   1
  -2   2 -16 13307.9 618.114   1
  -2  -2 -16 14098.6 622.414   1
   2  -2  16 14173.6 607.563   1
   2   2  16 15571.0 615.491   1
  -2  -2 -16 13869.3 615.964   1
  -2   2 -16 13403.2 608.320   1
  -2  -2  16 14506.9 617.276   1
   2   2 -16 12523.5 612.815   1
  -2   2  16 14712.4 626.398   1
   2  -2 -16 13718.5 621.748   1
   2   2 -16 14595.8 620.221   1
   2  -2 -16 15083.3 628.745   1
   2   2  16 14162.1 623.252   1
   2  -2  16 12963.9 616.152   1
  -2  -2  16 15035.4 614.210   1
  -2   2  16 15574.3 623.204   1
  -2  -2 -18 4736.50 231.909   1
  -2   2 -18 4360.13 226.583   1
   2   2  18 4945.46 221.838   1
  -2   2 -18 4248.48 214.088   1
  -2  -2 -18 4600.95 224.702   1
  -2   2  18 4289.83 232.450   1
   2  -2 -18 4254.73 229.275   1
   2  -2  18 4346.54 224.094   1
   2   2  18 4316.29 231.174   1
   2  -2 -18 4000.24 234.195   1
   2   2 -18 4208.41 226.153   1
  -2   2  18 4598.89 227.666   1
  -2  -2  18 4464.66 218.594   1
  -2   2 -20 41834.2 1738.97   1
  -2  -2 -20 41813.3 1741.87   1
   2  -2  20 41548.8 1726.66   1
  -2  -2  20 39899.4 1734.42   1
  -2   2 -20 40398.3 1730.73   1
  -2  -2 -20 40514.4 1736.77   1
   2  -2 -20 38675.3 1740.21   1
   2  -2 -20 39600.0 1743.17   1
   2   2  20 40339.2 1741.89   1
   2   2 -20 39820.0 1737.07   1
   2  -2  20 42022.7 1737.76   1
  -2   2  20 41299.2 1739.64   1
  -2  -2  20 42525.2 1733.84   1
   2   2  22 26.9671 83.6094   1
  -2   2 -22-41.0704 89.7351   1
   2  -2  22-21.8068 72.9192   1
  -2   2  22 43.6699 105.806   1
  -2  -2  22-61.6304 98.2485   1
  -2  -2 -22 83.9494 98.7865   1
   2  -2 -22-45.7932 103.545   1
   2   2 -22 47.4611 96.5780   1
   2  -2 -22-101.343 111.856   1
  -2   2  22-13.8250 95.9769   1
  -2  -2  22-36.9226 91.1048   1
   2   2 -22 13.4718 105.044   1
  -2  -2 -22 62.9191 99.2743   1
  -2   2 -22-46.8670 97.9889   1
   2  -2  22 37.7931 98.0341   1
   2   2  22-51.9643 103.273   1
   2   2  24 153.895 99.3357   1
   2  -2  24 106.117 89.0132   1
  -2  -2  24-2.70081 109.613   1
   2  -2 -24 197.118 119.392   1
  -2  -2 -24 67.1300 111.139   1
  -2   2 -24 53.5177 104.202   1
  -2   2  24 22.3909 120.224   1
   2   2 -24 80.7056 113.492   1
  -2   2  24 72.0967 111.040   1
   2   2  24 164.029 119.009   1
  -2  -2  24 114.469 102.626   1
  -2   2 -24 79.1124 113.969   1
   2   2 -24 68.3784 118.150   1
  -2  -2 -24 134.401 117.179   1
   2  -2 -24 142.024 127.181   1
   2  -2  24 149.732 114.830   1
   2  -2  26 56.2728 99.5727   1
   2   2  26 198.319 110.131   1
  -2  -2  26 85.8212 126.027   1
  -2   2  26 408.382 139.884   1
  -2   2 -26 43.2337 122.890   1
   2  -2 -26-18.8815 137.540   1
  -2  -2 -26 13.7416 130.350   1
   2   2 -26-16.8486 130.214   1
   2  -2  26 75.9308 130.915   1
   2   2  26 82.9278 133.417   1
  -2   2  26 45.4917 123.510   1
  -2  -2  26-27.8559 115.180   1
   2  -2 -26 55.9827 142.623   1
  -2   2 -26 110.516 130.269   1
  -2  -2 -26 96.4861 135.262   1
   2   2 -26 100.597 129.615   1
  -2   2 -28 6132.15 320.318   1
  -2  -2 -28 6450.41 329.566   1
   2   2  28 5370.95 298.641   1
   2  -2  28 5860.62 294.704   1
  -2  -2  28 5649.38 310.926   1
  -2  -2 -28 5225.79 321.532   1
  -2   2  28 5268.54 317.728   1
  -2   2 -28 5281.27 313.471   1
   2   2 -28 5295.60 318.165   1
   2  -2 -28 5495.05 328.070   1
   2  -2  28 5619.49 316.450   1
   2   2 -28 5780.72 320.008   1
   2  -2 -28 6038.05 331.332   1
   2   2  28 5151.19 319.612   1
  -2  -2  28 5879.49 306.008   1
  -2   2  28 6385.06 315.768   1
  -2   2  30 157.437 165.564   1
   2  -2  30 186.226 126.652   1
   2   2  30 225.429 133.798   1
  -2  -2  30-17.2802 150.921   1
  -2  -2 -30 237.520 176.018   1
  -2   2 -30 240.656 164.745   1
   2  -2 -30 172.728 178.101   1
   2   2 -30 236.097 166.360   1
   2  -2  30 108.229 158.307   1
  -2   2  30 70.8260 148.797   1
   2   2  30 177.135 166.047   1
   2   2 -30 186.307 161.676   1
  -2   2 -30 204.022 162.275   1
   2  -2 -30 196.287 171.136   1
  -2  -2 -30-21.2598 165.465   1
  -2   2 -32 1412.89 200.402   1
   2  -2 -32 1212.21 202.809   1
   2   2 -32 1204.87 197.041   1
  -2  -2 -32 1444.66 203.441   1
  -2  -2 -32 1084.01 214.639   1
  -2   2 -32 1025.78 204.525   1
   2  -2  32 1443.00 164.184   1
   2   2  32 1367.85 170.536   1
  -2   2  32 984.004 193.970   1
  -2  -2  32 1116.59 184.357   1
   2   2 -32 973.678 200.248   1
   2  -2 -32 1083.61 214.192   1
   2  -2  32 992.796 199.415   1
  -2   2  32 1389.53 185.827   1
   2   2  32 1055.98 203.411   1
  -2  -2  32 1244.65 172.893   1
   2   2 -34 117.754 188.389   1
  -2   2 -34-60.5637 191.547   1
  -2  -2 -34 220.732 194.272   1
   2  -2 -34 151.548 194.433   1
  -2  -2 -34 94.2502 208.843   1
  -2   2 -34-160.285 210.142   1
  -2  -2  34-118.108 172.571   1
   2   2  34-140.927 160.010   1
  -2   2  34-55.0351 189.064   1
   2  -2 -34-39.8001 208.800   1
   2   2 -34-113.959 201.229   1
  -2  -2  34 54.8201 156.903   1
  -2   2  34-96.2639 173.693   1
   2  -2  34-162.573 193.038   1
   2   2  34-121.044 193.629   1
   2  -2  34-96.1232 151.067   1
  -2  -2 -36 3311.22 280.556   1
  -2   2 -36 3127.56 270.003   1
   2  -2 -36 2386.09 291.388   1
   2   2 -36 2299.76 282.426   1
  -2   2 -36 2328.75 291.150   1
  -2  -2  36 2791.89 249.727   1
  -2  -2 -36 2031.28 308.285   1
  -2   2  36 2554.43 263.868   1
   2  -2  36 2878.86 233.432   1
   2   2  36 2793.26 243.244   1
   2  -2  36 2478.49 264.190   1
   2   2  36 1898.27 265.136   1
   2   2 -36 3007.09 264.825   1
   2  -2 -36 2679.76 273.549   1
  -2   2  36 2782.08 250.488   1
  -2  -2  36 3066.66 236.034   1
  -2   4   0 20.5959 29.2443   1
   2  -4   0 73.3232 31.4462   1
   2   4   0-10.4162 22.6692   1
  -2  -4   0-2.24904 23.5000   1
  -2   4   0-27.2085 37.7255   1
   2  -4   0 20.8080 41.1532   1
  -2  -4   0 25.7668 47.9400   1
   2  -4   2 114262. 4673.41   1
  -2   4  -2 113205. 4670.07   1
   2  -4  -2 112209. 4666.01   1
  -2   4   2 113171. 4665.74   1
  -2  -4   2 110774. 4658.88   1
   2   4  -2 110014. 4659.87   1
  -2  -4  -2 111297. 4660.63   1
   2   4   2 109730. 4660.47   1
   2   4   2 113590. 4666.07   1
   2  -4  -2 112824. 4665.50   1
   2  -4   2 112523. 4662.83   1
  -2   4   2 109955. 4664.21   1
  -2   4  -2 111108. 4664.17   1
   2  -4  -4 18100.6 749.550   1
  -2   4   4 17477.1 749.794   1
  -2   4  -4 18192.5 759.943   1
   2  -4   4 18109.6 763.604   1
  -2   4   4 17820.4 749.303   1
   2  -4  -4 18550.2 751.789   1
   2   4   4 17109.9 743.901   1
  -2  -4  -4 17998.1 745.016   1
  -2   4  -4 18015.1 748.422   1
   2   4  -4 17220.2 743.302   1
   2  -4   4 16731.5 746.288   1
   2   4   4 17865.8 750.482   1
  -2  -4  -4 17456.1 750.654   1
   2  -4   6 6553.01 276.401   1
   2  -4  -6 6622.57 280.289   1
  -2   4   6 6507.96 281.293   1
   2   4  -6 6286.10 269.330   1
  -2  -4  -6 6013.53 274.230   1
   2   4   6 6253.49 273.808   1
  -2   4   6 5936.84 278.544   1
   2  -4  -6 6503.47 282.214   1
  -2   4  -6 6067.85 274.054   1
  -2  -4  -6 6508.03 281.979   1
   2   4   6 6870.56 282.206   1
  -2   4  -6 6025.55 293.205   1
   2  -4   6 6363.84 292.688   1
  -2  -4  -8 3641.36 176.648   1
   2   4   8 3807.80 176.860   1
   2   4  -8 3408.96 164.071   1
  -2   4   8 3886.13 177.387   1
   2  -4  -8 3484.88 174.105   1
  -2  -4  -8 3651.04 169.685   1
   2   4   8 3987.64 170.366   1
  -2   4   8 3607.59 175.026   1
   2  -4  -8 3788.41 178.346   1
  -2   4  -8 3672.53 165.121   1
   2  -4   8 3677.41 166.343   1
   2   4  -8 3869.58 163.311   1
  -2  -4   8 3764.43 161.934   1
  -2   4  -8 3322.41 188.977   1
   2  -4   8 3910.45 177.524   1
   2   4  10 25975.2 1128.92   1
  -2  -4 -10 26442.2 1129.15   1
  -2   4  10 26139.5 1130.11   1
   2  -4 -10 25614.5 1128.09   1
  -2  -4 -10 26140.7 1123.26   1
   2   4  10 26212.8 1121.34   1
  -2   4  10 25541.5 1127.73   1
   2   4 -10 26799.6 1117.59   1
   2  -4 -10 26288.6 1131.20   1
   2  -4  10 27283.6 1119.47   1
  -2  -4  10 27123.6 1115.81   1
  -2   4 -10 27495.0 1135.78   1
  -2   4 -12 4886.56 229.130   1
   2  -4  12 4422.82 207.593   1
   2   4 -12 4327.25 211.913   1
  -2   4  12 4382.31 224.722   1
   2  -4 -12 4789.91 232.178   1
   2   4 -12 4505.20 207.315   1
  -2  -4  12 5084.11 213.483   1
  -2   4  12 4486.32 229.596   1
  -2  -4 -12 4833.87 219.970   1
  -2   4 -12 4368.81 204.816   1
   2   4  12 4652.71 214.257   1
   2   4  12 4572.83 226.099   1
  -2  -4  12 4637.25 206.221   1
  -2  -4 -12 4844.70 227.309   1
   2  -4  12 4495.75 215.667   1
  -2   4  14 1250.11 118.821   1
   2   4 -14 1103.53 85.6831   1
  -2  -4  14 1151.40 91.5419   1
   2   4  14 1111.39 90.0855   1
  -2   4 -14 1118.46 77.2302   1
   2   4  14 1081.96 107.828   1
   2  -4 -14 1186.08 120.766   1
  -2  -4  14 1310.61 83.3388   1
  -2   4  14 1371.53 108.418   1
   2   4 -14 1111.58 94.8495   1
  -2  -4 -14 1160.87 108.117   1
   2  -4  14 1292.26 95.7362   1
   2  -4  14 1099.41 77.7662   1
   2  -4 -16 175.323 92.1481   1
   2   4 -16 244.057 66.0998   1
  -2   4  16 175.577 95.8805   1
  -2  -4  16 211.187 69.8334   1
  -2  -4 -16 283.014 82.6635   1
   2   4  16 196.526 67.5790   1
  -2   4 -16 189.912 56.1674   1
   2  -4 -16 18.8331 99.4269   1
   2   4 -16 119.135 77.2853   1
  -2   4  16 206.272 85.2051   1
  -2  -4  16 127.153 62.3171   1
   2  -4  16 341.284 75.8611   1
  -2  -4 -16 237.837 87.6187   1
   2   4  16 205.061 89.5591   1
   2  -4  16 179.338 54.3335   1
   2   4 -18 16393.5 753.689   1
   2  -4 -18 17068.5 767.842   1
   2   4  18 18736.8 757.711   1
  -2  -4 -18 17130.3 763.068   1
  -2   4  18 17737.1 770.443   1
   2   4 -18 17105.6 757.182   1
   2  -4 -18 16885.5 772.127   1
   2  -4  18 18006.5 759.539   1
   2   4  18 17415.4 768.736   1
  -2  -4 -18 18484.6 770.012   1
  -2   4  18 16976.8 765.630   1
  -2  -4  18 17931.6 752.915   1
   2   4 -20 1320.52 110.145   1
   2  -4 -20 1158.81 129.360   1
   2  -4  20 1421.99 96.1794   1
  -2  -4 -20 1305.36 122.694   1
   2  -4 -20 1373.54 137.164   1
   2   4 -20 1414.30 120.363   1
   2  -4  20 1406.17 116.174   1
   2   4  20 1250.81 127.642   1
  -2  -4 -20 1459.95 128.955   1
  -2   4  20 1286.12 123.569   1
  -2  -4  20 1357.27 105.890   1
   2  -4 -22 7000.69 369.705   1
   2   4 -22 6983.56 354.631   1
  -2  -4 -22 7621.73 365.711   1
  -2   4  22 7015.80 370.241   1
   2   4  22 7799.63 355.802   1
   2  -4  22 8074.19 344.976   1
   2   4 -22 7845.24 360.909   1
   2   4  22 7662.84 371.191   1
   2  -4 -22 7245.10 375.779   1
   2  -4  22 7688.30 361.929   1
  -2  -4 -22 7790.00 370.510   1
  -2  -4  22 7544.94 350.006   1
  -2   4  22 7267.47 365.622   1
   2   4 -24 171.290 107.482   1
  -2   4  24 111.110 127.186   1
   2  -4 -24-64.5328 125.976   1
  -2  -4 -24 123.362 117.055   1
   2   4  24-32.2830 100.355   1
  -2  -4  24 46.9302 82.4900   1
  -2   4 -24 27.1506 100.920   1
   2   4  24 160.461 125.824   1
   2  -4 -24 70.6504 131.859   1
  -2   4  24 15.9467 116.868   1
  -2  -4  24-134.162 95.6118   1
  -2  -4 -24-20.7657 119.694   1
   2  -4  24 84.6759 112.178   1
   2   4 -24 16.2605 113.050   1
   2  -4  24-1.92106 83.2074   1
   2   4 -26 3435.77 226.716   1
   2  -4 -26 3464.90 243.923   1
  -2   4 -26 3743.27 226.410   1
  -2   4  26 3501.02 241.142   1
  -2  -4  26 4494.87 220.441   1
  -2  -4 -26 3592.28 240.311   1
   2  -4  26 3771.97 204.855   1
   2   4  26 3952.11 222.803   1
   2   4  26 3427.36 239.779   1
   2  -4  26 3937.81 235.140   1
   2  -4 -26 3396.81 245.873   1
  -2  -4 -26 3971.21 242.472   1
  -2  -4  26 3450.21 213.177   1
  -2   4  26 3605.53 233.985   1
   2  -4 -28 844.782 175.776   1
  -2   4 -28 1201.84 161.661   1
  -2  -4 -28 839.270 170.761   1
  -2  -4  28 746.239 143.272   1
  -2   4  28 778.246 165.854   1
   2   4  28 941.070 154.984   1
   2  -4  28 777.952 161.214   1
  -2   4  28 880.462 157.172   1
   2   4  28 1054.76 173.373   1
  -2  -4  28 773.603 136.230   1
   2  -4 -28 740.921 176.636   1
  -2  -4 -28 912.578 167.650   1
   2   4 -28 901.342 155.937   1
   2  -4  28 954.213 124.765   1
   2  -4 -30 8742.78 472.611   1
  -2   4 -30 8794.24 453.892   1
  -2  -4  30 9496.33 442.532   1
  -2  -4 -30 8745.29 468.871   1
  -2   4  30 7731.34 459.166   1
   2  -4  30 9782.69 433.425   1
   2   4  30 10873.6 465.727   1
   2   4 -30 9108.87 454.322   1
   2  -4 -30 8789.22 469.376   1
   2   4  30 8867.14 466.672   1
  -2  -4 -30 9908.28 468.967   1
  -2   4  30 8212.16 450.772   1
  -2  -4  30 8568.51 437.263   1
   2  -4 -32 63.8759 191.636   1
   2   4 -32 82.5726 187.427   1
  -2   4 -32 4.37448 176.132   1
  -2  -4 -32 128.148 194.634   1
  -2  -4  32-68.2483 164.135   1
   2   4  32 42.7586 161.178   1
  -2   4  32 4.53684 176.998   1
  -2   4  32 258.204 164.787   1
   2  -4  32 153.614 175.221   1
   2   4  32 112.698 183.853   1
  -2  -4  32 85.4640 157.296   1
  -2  -4 -32-65.2397 181.506   1
   2   4 -32-206.455 190.975   1
   2  -4 -32 265.812 185.243   1
   2  -4  32-115.709 132.994   1
   2  -4 -34-11.6927 211.888   1
   2   4 -34 28.6330 189.892   1
  -2   4 -34-29.7593 201.391   1
  -2  -4 -34 211.504 216.126   1
   2   4  34 133.469 165.623   1
  -2  -4  34 347.340 164.074   1
  -2   4  34-72.7111 193.245   1
   2   4  34 144.201 196.801   1
   2  -4  34 207.794 188.878   1
  -2   4  34 123.080 175.687   1
  -2  -4  34 209.909 154.436   1
  -2  -4 -34 90.0918 195.253   1
   2  -4 -34 109.854 197.691   1
   2  -4  34-13.4543 145.673   1
   2  -4 -36 108.996 236.841   1
   2   4 -36 216.470 206.921   1
  -2  -4 -36 146.036 237.347   1
  -2   4 -36 471.613 233.888   1
  -2   4  36 394.025 202.508   1
  -2  -4  36 401.173 178.064   1
   2   4  36 220.705 176.099   1
   2  -4  36 428.630 163.176   1
  -2  -4 -36 463.598 218.026   1
   2  -4 -36 261.665 209.558   1
  -2   4  36 198.709 190.387   1
   2  -4  36 403.036 205.314   1
   2   4  36 308.042 210.422   1
  -2  -4  36 257.383 165.836   1
   2   6   0 22319.1 972.444   1
  -2  -6   0 21979.0 972.850   1
   2  -6   0 24051.7 981.072   1
   2   6   0 22241.0 977.386   1
  -2   6   0 23372.1 977.845   1
   2  -6   0 23748.4 979.013   1
   2  -6   2 12733.5 525.398   1
   2  -6  -2 12492.3 521.636   1
  -2   6   2 12691.6 522.044   1
  -2   6  -2 12604.0 521.330   1
   2  -6   2 12179.6 517.712   1
  -2   6   2 11865.5 520.698   1
  -2   6  -2 12085.1 517.304   1
  -2  -6  -2 11856.7 516.068   1
   2   6  -2 11794.0 512.131   1
  -2  -6   2 12048.7 512.538   1
   2   6   2 13477.9 516.002   1
   2  -6  -2 12183.4 522.618   1
  -2  -6  -2 11199.5 520.902   1
   2   6   2 12180.2 520.858   1
  -2  -6   2 11196.3 519.495   1
   2   6   4 1585.54 87.7275   1
  -2  -6  -4 1624.27 89.3696   1
   2  -6   4 1965.50 108.601   1
   2   6  -4 1598.07 74.9369   1
   2  -6  -4 1692.74 91.9768   1
  -2   6   4 1550.07 87.8704   1
  -2   6  -4 1790.80 91.7725   1
   2  -6  -4 1723.88 88.0961   1
  -2  -6  -4 1492.98 82.0444   1
  -2  -6   4 1661.16 73.3408   1
   2   6   4 1674.16 80.8259   1
  -2   6  -4 1739.45 82.5970   1
   2  -6   4 1451.21 77.6886   1
  -2   6   4 1739.99 90.0293   1
  -2   6  -6 10232.5 430.083   1
   2  -6  -6 9751.08 434.796   1
  -2   6   6 10200.0 437.008   1
  -2  -6  -6 9999.99 430.800   1
   2   6   6 10088.6 428.573   1
   2   6   6 9695.61 435.885   1
   2  -6  -6 9804.12 438.193   1
  -2   6   6 9495.90 434.638   1
   2  -6   6 10347.3 450.029   1
  -2   6  -6 10440.6 442.904   1
  -2  -6  -6 9777.86 436.075   1
   2  -6   8 101944. 4291.09   1
  -2  -6  -8 107450. 4300.43   1
   2  -6  -8 102330. 4298.81   1
  -2   6   8 102437. 4299.44   1
  -2  -6  -8 101510. 4294.39   1
   2   6   8 104761. 4291.49   1
  -2   6   8 100035. 4298.03   1
   2  -6  -8 103574. 4301.94   1
  -2   6  -8 99530.8 4306.55   1
   2  -6   8 104775. 4303.56   1
   2   6   8 98418.8 4298.66   1
  -2  -6 -10 7997.00 342.853   1
  -2   6  10 7589.73 342.818   1
   2  -6 -10 7345.92 339.226   1
  -2  -6 -10 7290.59 334.023   1
   2   6  10 7521.05 329.061   1
   2   6 -10 7630.95 318.594   1
   2  -6 -10 7448.92 344.834   1
  -2   6  10 6895.26 338.430   1
  -2   6 -10 7275.15 321.518   1
   2  -6  10 7228.95 326.915   1
  -2   6 -10 6478.52 355.314   1
   2  -6  10 8027.56 335.545   1
   2   6  10 7171.04 339.591   1
  -2   6 -12 50027.6 2147.06   1
   2  -6  12 49506.5 2126.40   1
   2  -6 -12 53692.7 2147.16   1
   2   6 -12 51110.6 2123.40   1
  -2   6  12 50409.8 2140.02   1
   2   6  12 51433.1 2141.47   1
   2   6 -12 49672.6 2121.51   1
   2  -6 -12 51250.2 2140.79   1
  -2   6  12 52374.2 2143.21   1
  -2  -6  12 49207.1 2122.24   1
  -2  -6 -12 51453.2 2136.14   1
   2   6  12 50230.4 2130.68   1
  -2   6 -12 50426.1 2122.68   1
  -2  -6  12 50709.2 2120.13   1
  -2  -6 -12 53683.9 2142.93   1
  -2  -6 -14 72.5360 88.6931   1
   2   6  14 113.389 91.0037   1
   2  -6  14-49.0942 67.3699   1
   2   6 -14-37.5996 46.8602   1
  -2  -6  14-66.4460 55.1138   1
  -2   6  14-49.3861 92.1995   1
  -2   6 -14 3.46636 45.3940   1
   2   6  14-21.9087 64.1338   1
  -2  -6  14 26.1112 42.7435   1
   2  -6  14 76.3025 53.3894   1
  -2   6 -14-219.447 115.201   1
   2   6 -14-96.5416 64.4805   1
  -2   6  14 34.3495 84.5872   1
   2  -6 -14-35.1762 101.569   1
  -2  -6 -16 10402.3 461.964   1
   2  -6  16 10419.9 445.441   1
   2   6 -16 9439.08 436.629   1
   2  -6 -16 9653.13 460.596   1
  -2   6  16 10373.1 465.213   1
  -2  -6  16 10580.3 436.467   1
  -2   6 -16 10030.6 435.107   1
   2   6  16 10024.4 446.584   1
  -2   6  16 10212.0 460.142   1
   2  -6 -16 10832.4 471.627   1
   2   6  16 9796.34 461.998   1
   2   6 -16 9475.60 440.927   1
  -2   6 -16 10179.4 460.664   1
   2   6 -18 387.265 68.1610   1
   2  -6 -18 287.765 100.893   1
  -2  -6 -18 437.984 95.3605   1
  -2   6  18 305.910 104.159   1
   2   6  18 294.894 77.5852   1
  -2   6 -18 326.549 61.8932   1
   2  -6  18 641.661 55.9275   1
  -2  -6  18 251.341 60.8821   1
   2   6 -18 300.402 77.7871   1
  -2   6  18 297.907 95.1225   1
   2  -6 -18 405.986 113.932   1
   2   6  18 247.337 99.2033   1
   2  -6  18 285.765 80.0240   1
  -2  -6 -18 255.024 97.4944   1
   2  -6 -20 10427.4 505.103   1
   2   6 -20 10427.5 483.578   1
   2   6  20 10302.4 488.803   1
  -2   6 -20 10675.6 479.469   1
  -2  -6 -20 10110.2 498.641   1
  -2   6  20 11138.9 505.223   1
  -2  -6  20 11863.5 482.684   1
   2  -6 -20 11510.6 516.211   1
   2  -6  20 11720.6 491.552   1
   2   6  20 10944.6 508.046   1
   2   6 -20 10951.3 487.543   1
  -2  -6 -20 11504.6 508.402   1
   2   6 -22 710.123 97.5841   1
   2  -6 -22 665.382 130.024   1
  -2   6  22 649.465 133.797   1
  -2  -6 -22 711.620 122.151   1
  -2   6 -22 716.401 92.2350   1
  -2  -6  22 695.055 89.5938   1
   2   6  22 783.291 129.146   1
   2  -6 -22 667.562 136.844   1
  -2   6  22 589.195 120.283   1
   2  -6  22 777.394 109.234   1
  -2  -6 -22 688.730 126.450   1
   2   6 -24 140.483 104.288   1
  -2   6  24 208.303 133.362   1
   2  -6 -24-37.7600 132.784   1
  -2  -6 -24-79.7622 131.086   1
   2   6  24-20.5193 103.490   1
  -2   6 -24 148.547 101.340   1
   2  -6  24-160.779 60.6107   1
  -2  -6  24 21.4174 90.9066   1
  -2   6  24-53.9723 122.042   1
   2   6  24 201.153 127.576   1
   2  -6 -24 47.5795 140.984   1
  -2  -6 -24 18.4597 127.360   1
   2  -6  24-26.3890 114.199   1
   2   6 -26 185.747 120.782   1
   2   6  26 452.608 120.464   1
  -2   6 -26 244.048 123.903   1
  -2  -6 -26 489.964 150.222   1
   2  -6 -26 392.934 155.455   1
  -2   6  26 536.177 155.537   1
  -2  -6  26 303.710 110.296   1
   2   6  26 232.234 149.100   1
  -2   6  26 368.240 139.876   1
   2  -6 -26 338.841 161.071   1
  -2  -6 -26 591.416 154.841   1
   2  -6  26 364.174 137.955   1
   2  -6 -28 16260.2 840.568   1
   2   6 -28 17530.8 821.654   1
  -2   6  28 16921.1 837.622   1
  -2  -6  28 19507.0 812.412   1
  -2  -6 -28 17113.9 839.736   1
   2   6  28 19204.8 823.314   1
   2  -6  28 20637.7 813.665   1
  -2   6  28 17556.8 834.576   1
  -2  -6  28 18122.7 812.468   1
   2  -6 -28 18202.7 846.482   1
   2  -6  28 19299.5 828.716   1
   2   6  28 17583.4 839.893   1
  -2  -6 -28 20396.6 845.938   1
   2   6 -30-3.51037 148.612   1
   2  -6 -30-174.273 180.579   1
  -2  -6 -30 62.0674 179.996   1
   2   6  30 81.8138 138.205   1
  -2  -6  30 193.227 131.381   1
  -2   6  30 39.5133 169.344   1
   2  -6  30 89.2785 119.751   1
  -2  -6  30 124.650 129.961   1
  -2   6  30 238.335 158.133   1
   2   6  30 187.198 176.927   1
  -2  -6 -30-36.2040 169.122   1
   2  -6 -30-114.332 181.095   1
   2   6 -32 1056.61 199.552   1
   2  -6 -32 1178.44 218.591   1
  -2  -6 -32 1037.13 219.454   1
  -2  -6  32 1079.29 171.159   1
  -2   6  32 1157.76 200.852   1
   2   6  32 1007.66 180.931   1
   2  -6  32 1337.10 153.094   1
  -2  -6  32 1096.44 166.270   1
   2   6  32 939.793 204.331   1
   2  -6  32 1217.63 192.340   1
  -2   6  32 1027.44 188.078   1
   2  -6 -32 1297.79 212.273   1
  -2  -6 -32 1289.65 209.108   1
   2  -6 -34-83.5687 210.248   1
   2   6 -34 100.437 178.648   1
  -2  -6 -34-41.0892 217.218   1
  -2   6 -34 79.9132 196.421   1
  -2   6  34-130.945 195.393   1
   2   6  34 9.34224 187.614   1
  -2  -6  34 148.807 154.001   1
   2  -6  34 102.964 143.589   1
  -2  -6  34 84.5573 147.714   1
   2   6  34 233.881 197.192   1
   2  -6  34 37.0638 185.927   1
  -2   6  34 205.250 182.407   1
   2   6 -34 40.9641 173.600   1
  -2  -6 -34-246.964 198.492   1
   2  -6 -34-214.665 206.510   1
   2  -6 -36 1703.37 271.868   1
   2   6 -36 1523.37 232.677   1
  -2  -6 -36 1632.16 274.789   1
  -2   6 -36 1513.64 260.138   1
  -2   6  36 1673.96 241.017   1
   2   6  36 2576.73 238.521   1
   2  -6  36 1757.98 201.457   1
  -2  -6  36 2091.13 200.319   1
  -2   6  36 1746.22 229.455   1
   2  -6  36 1840.23 238.568   1
   2   6  36 1388.94 240.347   1
   2  -6 -36 1986.48 255.601   1
   2   6 -36 1972.04 223.942   1
  -2  -6 -36 1793.53 252.909   1
  -2  -8   0 1.71645 31.2605   1
   2   8   0 19.6667 26.3466   1
   2  -8   0 2.50718 36.0364   1
  -2   8   0 5.51772 31.9883   1
   2  -8   0 2.53687 37.1346   1
  -2  -8   0-24.9661 36.8817   1
  -2   8   0-10.4827 34.2957   1
   2  -8   2 5133.49 237.014   1
   2  -8  -2 5473.72 236.524   1
  -2   8  -2 5157.17 232.527   1
  -2   8   2 5173.25 236.125   1
   2  -8   2 5174.99 232.094   1
   2   8   2 5528.92 228.960   1
   2   8  -2 4939.25 223.879   1
  -2   8   2 4942.47 234.582   1
   2  -8  -2 5485.33 239.999   1
  -2  -8   2 5111.90 226.674   1
  -2  -8  -2 5379.25 232.365   1
  -2  -8  -2 5187.61 236.157   1
   2  -8   4-14.7506 57.3138   1
  -2   8  -4 49.3286 40.7346   1
   2  -8  -4-1.47545 45.1776   1
  -2   8   4 15.6505 47.3602   1
   2   8  -4 21.9090 21.1240   1
  -2  -8  -4 15.8004 43.7442   1
   2   8   4 44.7180 35.4180   1
  -2  -8   4 10.8156 26.7052   1
  -2  -8  -4 48.1010 49.0177   1
   2   8   4 1.49802 48.3925   1
  -2   8   4 33.8231 45.8068   1
   2  -8  -4-101.002 54.1029   1
   2   8   6 2133.70 120.916   1
   2  -8  -6 1893.43 116.681   1
  -2   8   6 2029.96 122.187   1
   2   8   6 1932.64 107.912   1
  -2  -8  -6 2041.39 113.995   1
  -2   8   6 1863.43 117.612   1
   2  -8  -6 2048.81 126.776   1
  -2   8  -6 2161.07 116.032   1
   2  -8   6 1943.67 144.729   1
   2  -8   6 2138.90 101.057   1
  -2  -8  -6 2081.85 121.156   1
   2  -8   8 18824.3 811.406   1
   2  -8   8 18954.0 783.774   1
  -2   8  -8 17696.3 787.249   1
   2  -8  -8 17926.1 798.167   1
  -2   8   8 18471.4 800.536   1
  -2  -8  -8 17930.6 793.785   1
   2   8   8 19068.2 789.996   1
  -2   8   8 18062.7 798.343   1
   2  -8  -8 18902.1 805.033   1
   2   8   8 18244.0 798.852   1
  -2  -8  -8 19403.8 801.099   1
  -2   8  -8 18551.5 799.501   1
   2   8  10 166045. 7158.52   1
  -2   8  10 175146. 7160.48   1
   2  -8 -10 170657. 7158.31   1
  -2  -8 -10 169868. 7154.08   1
   2   8  10 176001. 7150.07   1
   2  -8 -10 173423. 7163.38   1
  -2   8  10 162308. 7157.52   1
  -2   8 -10 167481. 7142.72   1
   2  -8  10 176293. 7157.30   1
  -2   8 -10 174424. 7162.61   1
  -2  -8 -10 171381. 7159.39   1
   2  -8 -12 27.2940 100.264   1
  -2   8  12-2.29482 86.8414   1
   2  -8 -12 114.078 86.9965   1
  -2   8  12 206.400 94.6423   1
  -2  -8 -12 18.2239 82.1868   1
   2   8  12 91.2798 68.0164   1
  -2   8 -12 53.8955 43.1316   1
   2   8  12 75.1273 92.1800   1
  -2  -8 -12-9.71616 89.1722   1
  -2   8 -12 65.4244 136.142   1
   2   8 -14 25.6619 38.1423   1
  -2  -8  14-34.0821 31.7488   1
  -2   8  14-10.7622 95.3309   1
  -2  -8 -14 46.9996 81.2471   1
   2   8  14-58.1123 69.0351   1
  -2  -8 -14 161.884 92.4590   1
   2   8  14 132.510 93.2322   1
  -2   8 -14 14.5116 41.3987   1
   2  -8 -14 84.8346 102.541   1
  -2   8  14 90.7975 87.5837   1
  -2   8 -14-167.787 135.955   1
   2   8  16 2.89187 92.9251   1
   2  -8  16-31.4217 65.3267   1
  -2  -8 -16 49.1149 93.3252   1
   2  -8 -16-65.1156 92.5739   1
   2   8 -16-13.3516 44.2748   1
  -2   8  16 23.4232 101.926   1
  -2   8 -16 33.2087 45.7814   1
   2   8  16 83.3378 73.0345   1
   2  -8 -16 56.1499 107.650   1
  -2   8  16 144.168 90.4577   1
  -2  -8  16 6.63964 38.3255   1
  -2   8 -16 135.648 132.138   1
  -2   8 -18 8667.18 405.166   1
  -2   8  18 7801.80 389.449   1
   2  -8 -18 7928.84 392.144   1
   2   8  18 7922.94 378.224   1
  -2   8  18 8167.87 397.237   1
  -2  -8  18 8209.72 357.222   1
  -2  -8 -18 7936.20 389.671   1
  -2   8 -18 9331.15 365.697   1
   2   8 -18 7931.63 361.411   1
   2  -8  18 8471.86 371.597   1
  -2  -8 -18 8030.42 394.263   1
   2   8  18 7857.07 393.423   1
   2  -8 -18 8175.69 401.494   1
  -2  -8  18 8204.86 358.102   1
   2   8  20 777.277 126.768   1
   2  -8 -20 944.136 140.001   1
  -2   8  20 761.692 121.466   1
   2   8 -20 932.476 83.4962   1
   2  -8 -20 808.372 127.909   1
  -2  -8  20 949.946 76.5805   1
  -2  -8 -20 968.845 126.404   1
   2   8  20 818.503 103.401   1
  -2   8 -20 823.489 80.0871   1
  -2  -8 -20 859.759 129.518   1
   2  -8  20 898.207 99.3068   1
  -2  -8  20 885.623 77.4481   1
   2  -8 -22 3014.16 208.064   1
   2   8 -22 2941.03 169.509   1
  -2  -8  22 3243.50 161.798   1
  -2  -8 -22 2931.26 204.017   1
  -2   8 -22 3031.21 168.119   1
   2  -8 -22 3203.33 221.355   1
   2  -8  22 3210.01 182.557   1
   2   8  22 2948.08 207.401   1
   2   8 -22 3245.95 178.641   1
  -2  -8 -22 3304.23 213.184   1
  -2  -8  22 3202.86 164.214   1
  -2   8  22 2932.00 200.978   1
   2   8 -24-42.5792 97.2767   1
   2  -8 -24-71.2865 138.258   1
  -2   8  24 88.9238 139.079   1
  -2  -8 -24-88.4192 138.484   1
   2   8  24-45.4725 109.426   1
  -2  -8  24 1.46228 85.1862   1
  -2   8 -24-52.1482 97.8697   1
   2   8  24 111.761 137.514   1
  -2   8  24 149.424 132.697   1
   2  -8  24 9.74968 114.394   1
  -2  -8 -24 70.1059 140.374   1
   2   8 -24 156.498 110.615   1
  -2  -8  24-29.0975 84.8575   1
   2  -8 -26 9070.36 491.831   1
   2   8 -26 9897.56 461.152   1
  -2   8  26 9144.36 487.869   1
  -2   8 -26 9709.86 463.019   1
  -2  -8 -26 9522.61 491.927   1
   2   8  26 10386.8 470.921   1
  -2  -8  26 10895.6 452.794   1
   2   8 -26 10773.1 466.630   1
   2  -8  26 10314.3 473.198   1
   2  -8 -26 9619.49 499.921   1
   2   8  26 9245.29 491.192   1
  -2   8  26 8681.04 480.744   1
  -2  -8  26 10059.4 452.397   1
  -2  -8 -26 10731.3 496.633   1
   2  -8  26 10271.7 456.436   1
   2  -8 -28 215.659 173.385   1
   2   8 -28 347.577 127.554   1
  -2   8  28 354.107 169.963   1
  -2  -8 -28 350.891 173.682   1
  -2   8 -28 338.396 137.599   1
   2   8  28 303.573 135.205   1
  -2  -8  28 689.831 130.128   1
   2  -8  28 495.297 147.802   1
   2   8  28 499.115 173.829   1
  -2   8  28 331.231 155.900   1
  -2  -8  28 293.649 110.969   1
  -2  -8 -28 304.311 169.714   1
   2  -8 -28 257.756 179.986   1
   2   8 -28 411.639 135.497   1
   2  -8  28 345.553 113.431   1
   2  -8 -30 5498.51 356.240   1
   2   8 -30 5738.36 315.648   1
  -2  -8 -30 5827.33 357.152   1
  -2   8  30 5132.83 345.153   1
  -2   8 -30 5832.00 326.764   1
   2   8  30 6380.57 324.290   1
  -2  -8  30 6221.35 303.205   1
   2   8  30 5791.77 349.638   1
   2  -8 -30 6158.24 364.852   1
  -2  -8  30 5727.55 300.836   1
  -2   8  30 5146.52 337.377   1
   2   8 -30 6631.97 322.604   1
  -2  -8 -30 6320.82 355.847   1
   2  -8  30 5971.71 303.675   1
   2   8 -32 94.2079 150.597   1
   2  -8 -32 238.896 200.621   1
  -2   8 -32 131.794 169.427   1
  -2  -8 -32 5.45776 197.533   1
   2   8  32-112.830 151.198   1
  -2  -8  32 117.970 125.174   1
  -2   8  32-4.82695 181.825   1
   2   8  32-54.6669 187.985   1
   2  -8  32 14.4739 170.055   1
  -2   8  32 85.7599 171.503   1
  -2  -8  32-59.3050 128.746   1
   2   8 -32 70.5045 155.467   1
  -2  -8 -32-120.316 186.917   1
   2  -8 -32 268.923 205.042   1
   2  -8  32-103.182 129.290   1
   2  -8 -34 60.4637 214.802   1
   2   8 -34 476.899 171.418   1
  -2   8  34 20.5433 198.723   1
  -2  -8  34-89.3967 134.067   1
   2   8  34 49.5319 169.735   1
  -2   8 -34 75.5297 192.539   1
  -2  -8 -34 316.753 218.967   1
  -2   8  34-9.49341 189.952   1
   2  -8  34 138.843 182.701   1
   2   8  34 93.9750 197.686   1
   2   8 -34 272.857 165.849   1
   2  -8 -34 158.973 212.664   1
  -2  -8 -34 53.4840 203.838   1
   2  -8  34 263.172 143.143   1
   2  -8 -36 217.333 240.516   1
  -2  -8 -36 318.653 239.428   1
  -2   8  36 110.373 220.354   1
  -2  -8  36-175.712 146.940   1
   2   8  36-300.241 193.672   1
  -2   8  36 157.945 194.988   1
   2  -8  36 178.991 193.738   1
   2   8  36-37.9476 206.687   1
   2  -8  36 172.226 150.328   1
  -2  -8 -36 112.946 217.211   1
   2   8 -36 3.62767 172.958   1
   2  -8 -36-5.70720 219.515   1
  -2  10   0 18559.8 744.138   1
  -2 -10   0 17263.2 740.174   1
   2  10   0 17173.9 735.096   1
   2 -10   0 17760.6 743.898   1
  -2 -10   0 16115.2 741.967   1
   2 -10   0 17997.2 746.895   1
   2  10   0 16880.5 742.175   1
  -2  10   2 237.916 71.5787   1
  -2  10  -2 178.963 55.7918   1
   2 -10  -2 192.626 63.4001   1
  -2 -10   2 273.888 59.1866   1
  -2 -10  -2 211.081 65.9668   1
   2  10   2 162.431 53.0139   1
   2  10  -2 148.204 42.1649   1
   2 -10   2 146.928 63.5271   1
  -2 -10   2 242.969 58.3126   1
   2  10   2 215.223 70.2645   1
  -2 -10  -2 406.371 72.6270   1
   2  10  -2 262.964 58.6548   1
  -2  10  -2 176.557 50.1480   1
   2 -10   2 369.501 63.7734   1
   2 -10  -2 263.506 78.9795   1
   2 -10  -4 412.762 88.8384   1
   2 -10   4 425.556 80.3590   1
  -2  10   4 321.502 80.9402   1
  -2  10  -4 466.934 60.0975   1
   2 -10  -4 461.763 75.0711   1
  -2 -10   4 387.664 57.9584   1
  -2 -10  -4 425.583 77.4530   1
   2  10  -4 529.688 43.4824   1
   2  10   4 418.362 63.9361   1
  -2  10  -4 482.341 54.9276   1
   2  10  -4 467.991 58.1476   1
  -2 -10  -4 409.655 81.8633   1
   2  10  -6 2010.60 103.600   1
  -2 -10  -6 2039.77 136.712   1
   2 -10   6 2135.62 148.865   1
  -2  10  -6 2258.39 115.176   1
  -2  10   6 2151.66 136.500   1
   2 -10  -6 2116.61 131.184   1
  -2 -10   6 2393.73 104.764   1
   2 -10   6 1882.70 108.238   1
   2  10  -6 1913.69 93.9127   1
  -2 -10   6 1714.98 121.688   1
  -2  10  -6 2151.60 107.219   1
   2 -10  -6 1820.94 142.933   1
  -2 -10  -6 1687.52 127.467   1
   2  10   6 2129.94 118.595   1
  -2  10  -8 43296.4 1771.16   1
   2 -10  -8 39702.4 1782.82   1
  -2  10   8 41587.5 1785.66   1
   2  10   8 42207.0 1775.35   1
  -2 -10  -8 41193.9 1780.35   1
   2 -10  -8 40167.8 1789.51   1
   2 -10   8 41006.9 1792.75   1
  -2  10  -8 43650.5 1773.74   1
  -2 -10  -8 43392.7 1787.21   1
  -2 -10 -10 9907.97 439.309   1
  -2  10  10 9582.44 437.648   1
   2 -10 -10 9495.78 434.360   1
   2  10  10 10046.5 424.734   1
  -2 -10 -10 9340.06 430.449   1
   2 -10 -10 8974.34 442.465   1
  -2  10 -10 8673.39 414.923   1
  -2  10 -10 10017.5 427.836   1
   2 -10  10 9899.64 448.539   1
   2 -10  10 9675.18 410.245   1
   2 -10  12 28962.8 1159.65   1
   2 -10 -12 26639.6 1179.98   1
  -2  10  12 27104.8 1182.92   1
   2  10  12 28149.6 1171.31   1
  -2 -10 -12 26482.4 1176.59   1
  -2  10 -12 27317.6 1181.42   1
   2 -10  12 27307.7 1173.31   1
  -2 -10 -12 28435.9 1185.37   1
  -2  10 -12 26046.8 1157.74   1
   2 -10 -12 28580.9 1190.83   1
  -2  10  14 14.6007 97.8482   1
  -2 -10 -14 42.7868 88.3357   1
   2  10  14 25.9675 72.6583   1
  -2 -10 -14 117.183 96.3214   1
  -2  10 -14 6.04481 42.2318   1
   2 -10 -14 57.3640 110.134   1
  -2  10  16 3981.22 228.577   1
   2  10  16 4229.47 209.937   1
  -2  10 -16 4095.74 183.326   1
   2 -10  16 4193.17 201.582   1
   2  10 -16 3677.53 179.584   1
   2  10 -16 4128.05 181.620   1
   2 -10 -16 4381.58 241.954   1
   2 -10  16 3891.52 194.628   1
  -2 -10 -16 4422.59 233.344   1
   2 -10  18 337.571 80.1287   1
   2  10 -18 243.973 49.4355   1
   2 -10 -18 365.506 112.121   1
  -2 -10 -18 148.331 111.456   1
  -2  10  18 337.242 119.029   1
   2  10  18 202.064 88.9306   1
  -2  10 -18 248.431 53.1055   1
   2 -10 -18 349.523 128.758   1
  -2 -10  18 213.653 38.0085   1
   2 -10  18 320.493 75.9528   1
  -2 -10 -18 293.890 116.666   1
   2  10 -18 341.157 59.2467   1
   2 -10  20 5659.44 264.966   1
  -2  10  20 5556.92 293.822   1
   2  10 -20 5157.06 249.463   1
   2 -10 -20 5530.05 297.040   1
   2  10  20 5832.31 279.756   1
  -2 -10 -20 5244.46 294.570   1
  -2  10  20 5531.06 299.126   1
  -2  10 -20 5905.26 254.858   1
  -2 -10  20 5188.84 242.383   1
   2 -10  20 5913.62 267.064   1
   2 -10 -20 5969.70 313.498   1
  -2 -10  20 5537.59 245.546   1
   2  10 -20 5992.12 256.564   1
  -2 -10 -20 5326.15 301.235   1
   2 -10  22 1179.35 123.932   1
   2 -10 -22 1068.07 174.691   1
  -2  10  22 1205.86 151.953   1
   2 -10 -22 1189.25 157.284   1
  -2 -10 -22 1364.23 162.647   1
  -2  10 -22 1305.60 105.974   1
  -2 -10  22 1193.91 86.3195   1
   2  10 -22 1348.94 100.012   1
   2 -10  22 1329.16 119.486   1
  -2 -10 -22 1561.44 166.061   1
   2  10 -22 1279.35 113.946   1
  -2  10 -22 1309.82 210.835   1
   2  10 -24 262.808 108.410   1
   2 -10  24 213.683 119.781   1
  -2 -10 -24 534.354 154.780   1
  -2 -10 -24 150.196 153.380   1
  -2  10  24 262.251 153.759   1
  -2  10 -24 332.452 100.599   1
  -2 -10  24 218.136 73.0278   1
   2  10  24 259.496 120.119   1
   2 -10 -24 227.487 153.836   1
   2  10 -24 158.180 87.5870   1
   2 -10  24 379.006 100.598   1
  -2  10  24 258.680 142.429   1
  -2  10 -24 398.854 204.115   1
   2 -10  26-22.6293 135.538   1
  -2 -10 -26 57.2563 161.095   1
   2  10 -26-79.2706 115.307   1
   2 -10 -26-4.81310 177.019   1
  -2 -10 -26-103.325 160.874   1
  -2  10  26 28.7493 158.717   1
  -2 -10  26 188.258 80.7024   1
   2  10  26-30.3322 124.870   1
  -2  10 -26-51.2613 115.934   1
   2  10 -26 94.7763 97.2640   1
   2 -10 -26-44.6553 166.092   1
   2 -10  26 251.890 113.736   1
  -2  10  26-75.4240 147.441   1
  -2  10 -26 137.102 215.455   1
   2  10 -28 7491.85 338.257   1
  -2 -10 -28 7286.33 384.417   1
  -2  10  28 5968.96 373.213   1
  -2  10 -28 6777.47 342.973   1
   2  10  28 6790.83 350.222   1
  -2 -10  28 6743.68 314.451   1
   2 -10 -28 6214.08 379.234   1
   2  10 -28 6280.49 329.763   1
  -2 -10 -28 6854.65 383.950   1
   2 -10  28 7029.43 337.316   1
   2 -10 -28 6803.41 395.574   1
   2 -10  28 6875.24 348.905   1
  -2  10 -28 6631.17 394.152   1
  -2 -10 -30 380.031 189.795   1
   2  10 -30 437.859 135.408   1
   2 -10 -30 535.997 205.073   1
  -2 -10 -30 621.669 195.783   1
  -2  10 -30 199.771 146.146   1
  -2  10  30 336.318 181.462   1
   2  10  30 315.672 146.270   1
  -2 -10  30 420.424 102.679   1
   2 -10 -30 130.420 187.254   1
   2  10 -30 259.444 126.995   1
   2 -10  30 371.395 126.255   1
  -2  10  30 239.769 166.380   1
   2 -10  30 91.4641 153.832   1
  -2  10 -30 369.177 216.588   1
  -2 -10 -32 1441.21 220.407   1
   2  10 -32 1170.67 165.095   1
   2 -10 -32 1285.96 235.020   1
   2  10 -32 1091.29 163.510   1
   2 -10 -32 1156.32 225.788   1
  -2  10 -32 1487.35 187.820   1
  -2 -10 -32 1151.01 226.459   1
  -2 -10  32 1321.11 130.867   1
  -2  10  32 1198.19 211.410   1
   2  10  32 1390.48 180.608   1
   2 -10  32 1312.25 157.728   1
  -2  10 -32 1398.58 236.381   1
  -2  10  32 1252.04 202.589   1
   2 -10 -34 40.1827 217.510   1
  -2 -10 -34 105.038 207.731   1
   2  10 -34-27.5427 155.717   1
   2 -10 -34-140.486 213.842   1
   2  10 -34-17.0215 152.603   1
  -2  10 -34 182.279 186.252   1
  -2 -10 -34-90.7079 225.227   1
   2  10  34-57.6193 169.113   1
  -2  10  34-88.7133 199.836   1
  -2 -10  34 35.5977 135.286   1
   2 -10  34-144.831 142.051   1
  -2 -10  34-4.25131 115.970   1
  -2  10 -34 168.529 217.621   1
  -2  10  34-4.89785 182.029   1
  -2 -12   0 32.5282 74.5590   1
   2  12   0 58.2517 54.7103   1
   2  12   0 85.8636 75.6991   1
  -2 -12   0-59.9065 73.5451   1
   2 -12   0 49.6323 68.5823   1
  -2  12   0 18.4467 71.6689   1
   2 -12   0-52.4101 81.9138   1
  -2  12   0 4.76639 65.7298   1
   2 -12  -2 14265.4 602.098   1
   2 -12   2 14206.2 600.877   1
  -2  12  -2 13739.5 597.015   1
  -2  12   2 13528.4 603.750   1
  -2 -12   2 14636.4 598.031   1
   2  12   2 14607.7 594.837   1
   2  12  -2 13652.4 588.138   1
  -2 -12  -2 14047.7 602.476   1
   2  12  -2 13227.6 596.896   1
   2  12   2 13742.2 604.540   1
  -2 -12   2 13329.5 596.398   1
  -2 -12  -2 13133.1 603.386   1
  -2  12  -2 14228.3 596.142   1
  -2  12   2 14399.0 602.772   1
   2 -12   2 13210.6 600.535   1
   2 -12  -2 12179.9 606.379   1
   2 -12   4 84.0974 74.6636   1
  -2  12  -4-18.1337 56.8332   1
   2 -12  -4-35.4981 74.7003   1
  -2  12  -4-7.30711 51.8596   1
  -2  12   4-12.2435 80.2271   1
  -2 -12   4-12.8410 67.2769   1
  -2 -12  -4-127.021 82.2808   1
   2  12  -4-65.6439 44.6089   1
   2  12   4 70.3684 63.6920   1
   2  12   4 40.4034 82.6075   1
  -2 -12  -4 4.26624 82.6742   1
  -2  12   4-79.3817 78.3484   1
   2 -12  -4 65.3793 92.4772   1
   2  12  -4 90.0465 64.0259   1
  -2  12   6 3144.56 184.993   1
   2 -12   6 3350.02 166.565   1
   2 -12  -6 3088.58 197.925   1
  -2 -12  -6 3203.46 189.169   1
   2 -12   6 3487.14 188.079   1
  -2  12  -6 3750.10 166.182   1
  -2 -12   6 3759.12 163.075   1
  -2  12   6 2979.46 186.084   1
   2 -12  -6 3218.08 182.920   1
  -2 -12  -6 2885.69 184.502   1
   2  12   6 3449.45 173.709   1
   2  12  -6 3283.36 151.021   1
  -2  12  -6 3485.00 161.303   1
   2  12  -6 3507.47 162.695   1
   2  12   6 3189.89 189.257   1
  -2  12  -8 2315.32 112.493   1
  -2  12  -8 2265.88 115.690   1
  -2  12   8 1876.26 143.203   1
   2 -12  -8 1826.85 137.601   1
   2 -12   8 1896.33 113.145   1
   2  12   8 2090.56 126.667   1
  -2 -12  -8 2060.42 140.204   1
   2 -12  -8 2072.11 156.712   1
  -2  12   8 1848.76 140.371   1
   2  12   8 2151.43 148.625   1
   2  12  -8 2169.43 106.877   1
  -2 -12  -8 2122.90 149.708   1
   2 -12   8 1941.26 166.824   1
   2 -12  10 13808.6 661.731   1
  -2  12 -10 14911.3 630.167   1
  -2  12  10 14411.3 651.496   1
   2 -12 -10 13775.8 646.714   1
  -2 -12 -10 14292.1 646.406   1
   2  12  10 15022.0 639.245   1
  -2  12  10 13742.1 647.808   1
   2  12  10 14150.1 651.065   1
   2 -12 -10 14399.0 659.505   1
  -2 -12 -10 15221.8 655.416   1
  -2  12 -10 15593.3 630.661   1
   2  12  12 1154.55 125.599   1
   2 -12 -12 1201.05 142.895   1
   2 -12 -12 1288.61 120.964   1
  -2  12  12 1193.43 124.325   1
  -2 -12 -12 1234.23 120.702   1
   2  12  12 1206.23 105.072   1
  -2  12  12 1177.54 119.620   1
  -2  12 -12 1209.47 81.3734   1
  -2 -12 -12 1236.43 132.371   1
   2 -12  12 1288.62 141.114   1
   2 -12 -14 15.0679 98.3900   1
  -2 -12 -14 42.5605 97.0976   1
  -2  12  14 113.231 105.280   1
   2  12  14 70.1645 79.9106   1
   2 -12  14 46.4985 46.9140   1
   2  12  14 6.32638 101.772   1
   2 -12 -14 112.422 123.126   1
  -2  12  14 151.850 98.7797   1
  -2  12 -14 69.6461 48.3361   1
  -2 -12 -14 66.5607 107.226   1
  -2  12 -16-65.4494 141.105   1
  -2  12  16-31.8579 103.802   1
   2  12  16 94.3664 113.140   1
   2 -12 -16 51.8122 129.121   1
   2 -12  16 41.9021 57.5854   1
  -2  12  16 139.551 113.968   1
   2  12  16 35.1794 88.2751   1
  -2 -12 -16-42.7805 113.965   1
  -2  12 -16 78.8749 46.4455   1
   2 -12 -18 6482.87 344.791   1
   2  12  18 5851.47 329.005   1
   2 -12 -18 6127.70 327.040   1
   2  12  18 6386.46 310.890   1
  -2  12  18 6316.18 331.128   1
  -2  12 -18 6491.55 280.584   1
   2 -12  18 6762.03 293.963   1
  -2  12  18 5629.26 321.383   1
  -2  12 -18 5854.91 348.922   1
   2 -12  18 6260.09 290.870   1
  -2 -12 -18 6557.39 336.854   1
   2 -12  20 3171.06 171.333   1
   2 -12 -20 2853.67 204.342   1
   2  12  20 2764.62 180.216   1
  -2 -12 -20 2808.15 204.591   1
  -2  12  20 2552.04 203.610   1
  -2  12 -20 2938.08 143.308   1
   2  12 -20 2498.43 134.897   1
  -2  12 -20 2406.32 258.409   1
   2 -12 -20 2855.84 223.307   1
   2 -12  20 2821.90 158.844   1
   2  12  20 3168.84 212.923   1
  -2 -12 -20 2802.80 213.846   1
   2 -12  22 5715.94 283.696   1
   2  12 -22 4948.93 250.575   1
   2 -12 -22 5449.42 312.186   1
  -2 -12 -22 5446.65 318.018   1
   2  12  22 6075.19 295.494   1
  -2  12 -22 5950.23 259.328   1
  -2  12 -22 5398.53 357.539   1
  -2 -12 -22 5755.12 328.318   1
   2  12  22 5009.04 319.122   1
   2 -12 -22 5701.89 330.908   1
   2 -12  22 5940.16 272.495   1
   2 -12  24 187.748 119.102   1
   2 -12  24 175.772 114.561   1
   2 -12 -24 78.4149 179.389   1
   2 -12 -24 214.986 156.569   1
   2  12 -24 101.396 71.9641   1
  -2 -12 -24-222.407 160.220   1
  -2  12  24 116.334 155.743   1
  -2  12 -24 50.5827 89.2662   1
   2  12  24-134.956 163.711   1
  -2 -12  24 43.8034 55.9657   1
  -2 -12  24-12.0702 55.4787   1
  -2  12 -24 27.2423 238.004   1
  -2  12 -26 2122.94 277.342   1
   2 -12  26 2518.59 168.724   1
   2 -12 -26 2087.67 230.477   1
   2  12  26 1820.93 209.171   1
   2  12 -26 2069.09 132.644   1
   2 -12 -26 2018.57 208.547   1
  -2 -12 -26 2424.85 214.694   1
  -2  12  26 2072.38 205.683   1
   2  12  26 1910.39 177.507   1
  -2  12 -26 2158.95 154.573   1
  -2 -12  26 1853.49 115.418   1
  -2 -12  26 1914.76 119.564   1
   2  12 -26 2232.26 148.338   1
  -2 -12 -26 2025.13 215.417   1
  -2  12 -28-91.2632 243.116   1
  -2 -12  28 178.982 75.8646   1
  -2 -12  28 129.235 84.7221   1
   2  12 -28 84.3752 98.3723   1
   2 -12 -28 311.801 181.371   1
  -2  12 -28 109.204 124.649   1
  -2  12  28 85.9214 172.037   1
  -2 -12 -28 137.506 179.371   1
   2  12  28 198.699 138.665   1
  -2 -12 -28 232.570 183.598   1
   2  12 -28 120.633 115.881   1
   2 -12 -28 59.1411 196.722   1
   2 -12  28 104.210 123.512   1
  -2  12 -30 4550.11 346.692   1
   2 -12  30 5001.10 263.617   1
   2 -12 -30 4838.79 330.743   1
   2  12  30 4463.85 311.470   1
   2  12 -30 4381.72 244.133   1
   2 -12 -30 4108.79 310.637   1
  -2 -12 -30 4834.00 319.859   1
  -2  12  30 4353.47 306.868   1
  -2  12 -30 4945.31 269.348   1
  -2 -12  30 4102.69 223.732   1
   2  12  30 4695.35 279.400   1
  -2 -12  30 4785.73 233.076   1
   2  12 -30 4775.27 252.888   1
  -2 -12 -30 5009.92 319.956   1
   2 -12  32-24.0921 140.542   1
   2  12 -32 26.8511 134.719   1
  -2 -12 -32-5.54531 206.092   1
   2 -12 -32-122.623 218.488   1
   2  12 -32 61.4662 122.786   1
   2 -12 -32-148.831 202.420   1
  -2 -12 -32-62.4321 202.915   1
  -2  12 -32 427.286 158.807   1
  -2  12  32 292.273 192.254   1
   2  12  32-146.432 161.014   1
  -2 -12  32-106.878 112.687   1
  -2 -12  32 42.9174 92.6711   1
  -2  12 -32 180.566 248.681   1
   2  12  32 62.9421 192.546   1
   2 -12  32-96.4037 157.088   1
  -2 -12 -34 146.577 225.633   1
   2 -12 -34 247.454 227.784   1
   2  12 -34 42.1647 136.726   1
   2 -12 -34 344.654 222.448   1
  -2 -12 -34 183.275 230.079   1
  -2  12  34 201.529 207.857   1
  -2 -12  34 299.119 107.860   1
   2 -12  34 326.861 148.819   1
  -2 -12  34 195.854 127.099   1
   2  12  34 310.261 212.219   1
   2 -12  34 208.067 172.122   1
  -2  12 -34 218.923 260.398   1
   2  14   0 36780.6 1549.21   1
   2  14   0 36744.7 1559.44   1
  -2  14   0 36427.9 1556.42   1
   2 -14   0 37768.7 1558.59   1
  -2  14   0 36107.5 1557.57   1
  -2 -14   0 36336.4 1559.18   1
  -2 -14   2 495.209 86.8738   1
  -2 -14  -2 353.630 94.4566   1
  -2  14   2 458.610 89.5408   1
   2  14  -2 508.362 64.1922   1
   2  14   2 525.534 72.8619   1
  -2  14   2 604.596 84.8857   1
   2 -14  -2 584.136 83.3338   1
  -2  14  -2 643.095 80.7696   1
   2 -14   2 589.690 83.7387   1
   2  14   2 377.490 92.6367   1
   2  14  -2 592.116 84.4010   1
  -2 -14  -4 2081.95 151.065   1
  -2 -14   4 2552.70 137.460   1
  -2  14  -4 2395.86 133.112   1
  -2  14   4 1969.11 154.008   1
   2  14  -4 2452.20 118.537   1
   2  14   4 2312.48 134.842   1
   2  14   4 2140.72 152.192   1
   2  14  -4 2120.26 134.337   1
   2 -14  -4 1785.79 164.604   1
  -2  14   4 2381.38 150.055   1
   2 -14  -4 2452.91 151.408   1
   2 -14   4 2410.69 143.036   1
  -2  14  -4 2488.24 128.995   1
  -2  14  -6 267.697 62.3816   1
   2 -14  -6 50.7005 88.9250   1
  -2  14  -6 63.3102 50.9813   1
  -2  14   6-12.9255 97.1337   1
  -2 -14  -6 111.439 91.9724   1
  -2 -14   6 41.9688 61.9334   1
   2  14   6 98.3196 70.4831   1
  -2  14   6 58.8771 91.7635   1
   2  14  -6 32.2000 62.6995   1
   2 -14  -6-12.2576 109.911   1
   2  14   6 103.490 91.7982   1
   2 -14   6 108.052 88.2021   1
  -2  14  -8 9521.82 407.191   1
  -2 -14   8 9738.87 400.438   1
  -2  14   8 8598.69 430.966   1
   2 -14  -8 8550.81 426.778   1
  -2 -14  -8 9064.90 431.082   1
   2  14   8 9147.32 418.278   1
   2  14  -8 9424.52 395.493   1
  -2  14  -8 8861.35 405.129   1
   2  14  -8 9987.56 404.430   1
  -2  14   8 9026.91 428.812   1
   2 -14   8 8291.32 432.536   1
   2  14   8 8922.37 432.680   1
   2 -14  -8 8718.33 441.416   1
   2 -14 -10 323.724 123.057   1
  -2  14  10-2.86715 92.1028   1
   2  14  10 88.8753 100.068   1
   2 -14 -10 155.750 94.2383   1
  -2 -14 -10 76.2236 98.2168   1
  -2  14  10 150.014 100.463   1
   2  14  10 113.055 77.7384   1
   2 -14  10 97.1106 58.7153   1
  -2  14 -10 214.964 59.2116   1
   2 -14  10-22.2226 149.021   1
   2  14  12 3162.85 196.378   1
   2 -14 -12 2997.70 213.434   1
  -2  14  12 3008.78 196.157   1
   2 -14 -12 3015.34 189.991   1
  -2 -14 -12 2956.57 191.045   1
   2  14  12 3139.57 176.355   1
  -2  14 -12 2636.15 156.686   1
  -2  14  12 3084.12 189.507   1
   2 -14  12 3211.45 150.410   1
   2 -14  12 3089.30 225.615   1
  -2  14 -14 23.7894 56.1901   1
  -2  14 -14 70.2036 73.2689   1
   2 -14 -14 157.149 106.451   1
  -2  14  14 147.881 114.527   1
  -2 -14 -14-93.1686 112.294   1
   2  14  14 23.9639 88.7675   1
   2 -14  14 104.804 51.7225   1
   2 -14  14 57.8240 116.535   1
   2  14  14 142.807 115.036   1
  -2  14  14 151.849 107.628   1
   2 -14 -14 186.223 136.286   1
  -2  14 -16 3080.37 154.632   1
  -2  14 -16 3340.30 185.612   1
  -2 -14 -16 3458.04 212.994   1
  -2  14  16 3268.12 215.355   1
   2  14  16 3505.95 192.503   1
   2  14  16 3035.20 212.868   1
   2 -14 -16 3516.01 235.533   1
  -2 -14 -16 3124.48 221.539   1
  -2  14  16 2893.05 204.682   1
   2 -14  16 3184.50 154.846   1
  -2  14 -18 868.807 156.297   1
  -2 -14 -18 1076.52 166.517   1
   2 -14  18 1056.05 97.8723   1
   2 -14 -18 952.711 148.891   1
  -2  14  18 1016.60 154.623   1
   2  14  18 1106.80 127.581   1
  -2  14 -18 1039.43 76.0892   1
   2 -14  18 1004.52 80.0114   1
   2 -14 -18 803.641 171.533   1
   2  14  18 1165.04 159.689   1
  -2  14  18 819.575 142.743   1
   2 -14  20 19935.5 849.399   1
  -2 -14 -20 19755.0 892.859   1
   2 -14 -20 18671.0 888.904   1
   2  14  20 20882.4 877.331   1
  -2  14  20 19013.4 891.360   1
  -2  14 -20 20324.2 845.899   1
  -2 -14 -20 21228.9 904.276   1
  -2  14  20 17836.9 885.169   1
  -2  14 -20 19982.8 893.003   1
   2 -14 -20 21098.9 911.247   1
   2  14  20 19253.7 894.202   1
   2 -14 -22 60.0197 177.011   1
  -2  14  22 139.793 145.277   1
   2  14  22 332.736 160.638   1
   2 -14 -22-267.257 153.008   1
  -2 -14 -22 100.266 156.152   1
  -2  14 -22 323.418 74.4291   1
   2  14  22 299.877 126.176   1
  -2 -14 -22 105.804 166.709   1
   2 -14  22 20.1804 91.1602   1
  -2  14 -22 114.971 217.894   1
   2 -14  24 78.0981 108.047   1
   2 -14 -24 78.9141 190.467   1
  -2 -14 -24 139.521 168.774   1
   2  14 -24 117.532 63.1031   1
   2 -14 -24-44.6425 156.429   1
  -2 -14 -24 35.6980 166.324   1
  -2  14 -24 77.6932 85.0836   1
  -2  14 -24 35.1479 245.031   1
   2  14 -24 225.418 111.511   1
   2 -14  24 191.897 120.177   1
   2  14  24 128.802 165.736   1
  -2  14  24 238.470 151.666   1
   2 -14 -26-114.985 198.171   1
  -2 -14 -26 355.614 179.843   1
  -2  14 -26 668.775 266.911   1
   2 -14 -26 166.269 166.872   1
  -2 -14 -26 161.644 175.822   1
  -2  14  26-39.5235 167.745   1
  -2  14 -26 285.940 102.907   1
   2  14 -26 86.8462 73.9813   1
   2  14  26 52.8086 174.819   1
  -2  14  26 200.994 161.663   1
   2 -14  26-1.94745 119.778   1
   2 -14  26 67.6460 141.005   1
  -2  14 -28 2765.00 334.380   1
  -2  14  28 3545.39 265.697   1
   2 -14  28 3764.14 245.448   1
   2  14 -28 3330.14 189.276   1
  -2  14 -28 3743.48 217.219   1
   2  14  28 4108.86 244.154   1
  -2 -14 -28 4400.77 289.562   1
   2 -14 -28 3462.40 302.558   1
   2  14  28 3737.36 277.373   1
   2 -14  28 3969.27 226.289   1
   2 -14 -28 3374.41 275.791   1
  -2 -14 -28 3875.66 282.166   1
  -2  14 -30 21.2434 273.981   1
  -2 -14  30-139.765 80.5602   1
   2 -14  30 150.616 140.710   1
   2  14  30-223.778 193.135   1
  -2  14  30 147.703 174.260   1
   2  14 -30-75.5905 96.9596   1
   2 -14 -30 43.0439 191.989   1
  -2  14  30-107.923 186.327   1
  -2 -14 -30 302.747 197.432   1
  -2  14 -30 143.837 133.857   1
   2  14  30 59.2875 147.493   1
   2 -14  30-72.9256 160.477   1
  -2 -14  30 38.3850 69.0910   1
  -2 -14 -30 138.377 200.102   1
   2 -14 -30 243.747 220.869   1
  -2  14 -32 560.125 295.141   1
   2 -14  32 837.446 177.462   1
  -2 -14 -32 960.748 226.026   1
   2 -14 -32 684.520 240.655   1
   2 -14 -32 772.681 223.122   1
   2  14 -32 501.389 116.989   1
  -2 -14 -32 548.214 221.063   1
  -2  14 -32 678.401 161.307   1
   2  14  32 492.609 170.972   1
  -2  14  32 623.772 206.052   1
   2 -14  32 528.920 157.273   1
  -2  14  32 837.135 199.140   1
   2  14  32 468.497 208.405   1
  -2 -14  32 602.122 96.0037   1
  -2 -14  32 294.832 98.0335   1
  -2  16   0-52.2790 83.1376   1
  -2 -16   0 67.9662 96.4710   1
   2  16   0 234.509 73.5397   1
  -2 -16   0-33.1672 94.5582   1
   2 -16   0 78.9416 97.7109   1
   2  16   0 87.9931 96.5181   1
   2 -16   0 19.8792 82.0332   1
  -2  16   0 98.2810 76.6871   1
  -2 -16  -2 19464.6 874.698   1
  -2 -16   2 21904.4 865.681   1
  -2  16  -2 19849.4 861.381   1
  -2  16   2 19520.2 866.716   1
   2  16  -2 19989.1 851.096   1
   2  16   2 19359.7 858.278   1
   2 -16   2 21402.8 864.752   1
   2 -16  -2 20875.5 866.204   1
  -2 -16   2 19962.6 861.651   1
  -2 -16  -2 19611.4 872.232   1
   2 -16   2 18087.0 865.414   1
   2 -16  -2 17544.5 871.859   1
  -2  16   2 20126.0 865.655   1
   2  16   2 19176.9 873.445   1
   2  16  -2 21362.8 866.420   1
  -2  16  -4 1.82804 74.9580   1
   2 -16  -4-40.3930 86.3046   1
  -2 -16  -4 304.506 104.593   1
  -2 -16   4 110.785 81.4461   1
  -2  16   4 50.3455 95.9534   1
   2  16   4 59.0981 76.7470   1
   2  16  -4 28.7543 56.5364   1
   2 -16   4 46.0444 86.5944   1
  -2 -16  -4 43.2233 102.354   1
  -2  16   4-81.9395 89.1906   1
  -2  16  -4-6.62101 62.4398   1
   2 -16  -4 6.45812 108.492   1
   2  16  -4 89.2871 79.9126   1
   2  16   4 83.8919 103.077   1
   2  16   6 914.556 125.044   1
   2 -16  -6 701.314 130.088   1
  -2  16  -6 777.935 88.2966   1
  -2 -16   6 872.271 88.4938   1
  -2  16   6 1001.85 117.149   1
   2 -16  -6 837.294 107.345   1
   2  16   6 989.807 98.0806   1
  -2 -16  -6 700.768 118.463   1
   2 -16   6 904.197 109.410   1
  -2 -16   6 831.442 86.5660   1
  -2 -16  -6 906.318 125.223   1
  -2  16   6 905.286 109.782   1
   2  16  -6 964.314 91.1723   1
  -2  16  -6 776.120 76.9283   1
   2 -16   8 462.081 86.4706   1
   2  16   8 491.976 118.928   1
   2  16  -8 493.528 72.4456   1
   2 -16   8 505.265 122.969   1
  -2 -16   8 565.669 65.8134   1
   2 -16  -8 456.284 104.664   1
  -2  16   8 441.992 110.671   1
  -2 -16  -8 548.115 117.947   1
   2  16  -8 493.891 52.1520   1
   2  16   8 520.985 91.6880   1
  -2 -16  -8 699.379 124.765   1
  -2  16   8 666.360 106.397   1
  -2  16  -8 519.454 63.8593   1
  -2  16  10 5276.44 282.275   1
   2 -16 -10 5306.33 279.855   1
  -2 -16 -10 4895.62 282.708   1
   2  16  10 6009.43 268.147   1
   2  16 -10 5040.59 228.455   1
   2 -16  10 4863.28 305.545   1
   2 -16  10 4950.41 249.780   1
  -2  16  10 5385.23 278.555   1
   2  16 -10 5572.17 237.405   1
  -2  16 -10 5544.43 244.615   1
  -2 -16 -10 5441.21 293.361   1
   2  16  10 5110.01 284.532   1
   2 -16  12-113.677 197.338   1
  -2 -16 -12 274.748 133.195   1
  -2  16 -12 72.3851 63.5227   1
   2 -16 -12-30.1795 111.503   1
  -2 -16 -12 75.0315 124.684   1
  -2  16  12-33.9763 120.093   1
   2  16  12-34.1557 92.7206   1
  -2  16 -12 100.998 76.0773   1
   2  16  12 73.9955 122.242   1
  -2  16  12 151.550 113.530   1
   2 -16  12 167.131 72.8282   1
   2 -16  14-88.5231 174.660   1
  -2  16 -14 94.1660 76.9944   1
  -2  16 -14 114.583 70.2988   1
   2 -16 -14 222.565 125.654   1
  -2 -16 -14 197.770 133.478   1
  -2  16  14 142.103 129.484   1
   2  16  14 173.545 103.263   1
  -2 -16 -14 245.913 142.313   1
  -2  16  14 339.875 124.734   1
   2  16  14 151.820 134.351   1
   2 -16  14 216.801 75.3826   1
  -2  16 -16 30.3810 75.8507   1
  -2 -16 -16-159.103 142.392   1
  -2  16  16 222.469 141.797   1
   2  16  16-82.1788 109.337   1
  -2  16 -16 119.560 88.4194   1
  -2 -16 -16 120.942 147.678   1
   2  16  16 97.9736 142.966   1
  -2  16  16 166.054 132.795   1
   2 -16  16 223.426 82.3608   1
   2  16  18 22496.1 1029.03   1
   2 -16  18 22521.5 977.604   1
  -2  16  18 23199.5 1024.91   1
   2  16  18 25463.1 1010.98   1
  -2  16 -18 22382.3 977.133   1
  -2 -16 -18 26241.8 1043.45   1
  -2  16  18 21907.0 1020.88   1
  -2  16 -18 23838.1 987.644   1
  -2  16 -20 321.788 121.949   1
   2 -16 -20 157.639 149.740   1
  -2  16  20 248.649 154.066   1
  -2 -16 -20 433.043 164.911   1
   2  16  20 392.630 127.269   1
  -2  16 -20 197.445 61.3420   1
   2 -16  20 280.574 84.5112   1
   2 -16  20 231.632 66.2120   1
   2  16  20 344.830 163.968   1
  -2  16  20 345.178 148.756   1
  -2 -16 -22 1564.06 193.774   1
   2  16  22 1325.42 155.450   1
  -2  16 -22 1235.53 93.9251   1
   2 -16 -22 1116.47 180.889   1
   2  16  22 1456.75 192.262   1
   2 -16  22 1044.92 108.933   1
  -2  16  22 1475.77 181.384   1
  -2  16 -22 1301.08 172.351   1
   2 -16  22 1233.43 90.5149   1
  -2 -16 -24 247.840 173.127   1
  -2  16 -24 32.9686 79.7398   1
   2 -16 -24 23.0766 162.192   1
   2  16  24 24.2977 172.543   1
   2 -16  24 57.3143 98.4335   1
  -2  16  24 39.6271 155.352   1
  -2  16 -24 46.7103 201.572   1
   2 -16  24 98.5154 73.2218   1
  -2  16 -26 1287.06 118.206   1
  -2 -16 -26 1243.90 205.068   1
  -2  16  26 1320.47 194.929   1
   2  16  26 1453.93 165.780   1
   2 -16 -26 967.146 193.468   1
   2 -16  26 1221.94 111.954   1
  -2  16 -26 1499.25 259.657   1
  -2  16  26 912.411 183.394   1
   2 -16  26 1313.02 130.365   1
   2  16  26 1085.09 201.456   1
  -2  16  28 94.8822 173.959   1
   2 -16  28 55.9716 117.120   1
   2  16  28-191.828 187.925   1
   2 -16 -28 175.909 184.685   1
  -2 -16 -28 78.3596 194.636   1
  -2  16  28-157.979 181.018   1
  -2  16 -28 81.6880 112.001   1
   2  16  28 36.4927 149.949   1
   2 -16  28-124.279 115.117   1
  -2  16 -28-109.725 263.323   1
   2 -16  30 1522.04 167.633   1
   2 -16 -30 1832.12 233.789   1
  -2  16  30 1451.95 221.562   1
  -2  16 -30 1595.29 157.928   1
   2  16 -30 800.462 192.847   1
   2 -16  30 1487.34 151.784   1
   2  16  30 1733.52 225.804   1
  -2  16  30 1689.95 216.395   1
   2  16  30 1646.67 191.658   1
   2  16 -30 1111.38 112.342   1
  -2  16 -30 1312.47 305.389   1
  -2  16 -32-38.4726 307.393   1
   2  16 -32-36.8651 99.7072   1
   2  16 -32-23.6435 176.685   1
  -2 -16 -32 228.013 218.606   1
   2  16  32 148.494 168.499   1
  -2  16  32-5.25394 200.242   1
   2  16  32-122.050 210.716   1
  -2  16  32-56.1905 189.165   1
   2 -16  32-25.6880 171.553   1
   2  18   0 15022.9 645.516   1
  -2  18   0 14727.4 655.431   1
   2 -18   0 12731.0 663.440   1
  -2 -18   0 15146.1 662.495   1
   2 -18   0 16314.8 660.710   1
  -2  18   0 13570.2 656.004   1
  -2 -18   0 15920.7 664.930   1
   2 -18  -2 799.068 111.126   1
  -2  18  -2 951.791 110.146   1
  -2 -18   2 1118.56 121.056   1
   2  18  -2 930.251 91.3542   1
  -2  18   2 650.614 115.071   1
  -2 -18  -2 771.065 129.371   1
   2  18   2 807.499 98.1546   1
   2 -18   2 817.637 123.843   1
   2 -18  -2 552.879 132.357   1
   2  18  -2 661.171 113.032   1
   2  18   2 710.090 125.694   1
  -2 -18   2 751.878 110.895   1
  -2 -18  -2 746.730 124.956   1
  -2  18   2 683.794 108.259   1
   2 -18   2 1038.20 112.252   1
   2 -18   4 1395.87 126.408   1
   2 -18  -4 1281.15 127.738   1
  -2 -18   4 1332.72 124.576   1
  -2  18   4 1183.47 134.629   1
  -2  18  -4 1173.52 115.347   1
  -2 -18  -4 1103.20 142.509   1
   2  18   4 1279.97 115.246   1
   2  18   4 1141.29 144.685   1
   2 -18  -4 1167.86 154.855   1
  -2 -18  -4 1468.00 148.059   1
  -2  18  -4 1351.33 103.122   1
  -2  18   4 1087.82 125.164   1
   2  18  -4 1109.19 120.180   1
   2 -18   6 98.8530 105.817   1
  -2 -18   6-34.2772 89.8039   1
   2 -18  -6 169.634 107.328   1
  -2  18  -6-66.9202 84.1735   1
  -2  18  -6-44.4628 69.3552   1
  -2 -18  -6-54.8071 122.705   1
  -2  18   6 3.04809 108.593   1
   2  18   6-126.504 91.9399   1
  -2 -18   6 50.1824 85.6879   1
  -2 -18  -6-86.1224 125.223   1
  -2  18   6 40.2010 102.740   1
   2  18  -6 191.686 88.9493   1
   2 -18  -6 15.9905 134.885   1
   2  18   6-130.324 123.263   1
  -2  18   8 4035.02 239.710   1
   2 -18   8 3299.91 220.290   1
   2  18  -8 4297.28 211.025   1
  -2 -18  -8 4442.75 260.455   1
   2 -18   8 4281.30 245.218   1
  -2 -18   8 4905.70 208.910   1
  -2  18   8 3861.39 244.123   1
   2 -18  -8 3927.30 240.755   1
  -2 -18  -8 3635.84 249.556   1
   2  18   8 4573.90 229.203   1
   2  18  -8 4460.26 197.422   1
  -2  18  -8 4096.91 204.017   1
   2  18   8 3903.92 253.248   1
   2 -18  -8 3564.78 263.408   1
   2 -18  10-122.368 179.000   1
   2  18  10-54.7045 134.827   1
   2 -18 -10 76.8536 156.499   1
   2 -18  10-40.6156 95.2717   1
   2 -18 -10 98.6502 121.750   1
  -2  18 -10 89.0749 82.8215   1
  -2 -18 -10 211.420 135.202   1
  -2  18  10 86.2043 129.011   1
   2  18 -10 81.8230 48.5749   1
   2  18  10 112.194 102.039   1
  -2 -18  10 202.808 99.1715   1
  -2  18  10 3.46922 118.663   1
   2  18 -10 78.0173 66.2171   1
  -2  18 -10 50.5369 66.7624   1
  -2 -18 -10 32.5425 140.357   1
  -2  18 -12 2683.36 134.755   1
  -2 -18 -12 2384.97 197.248   1
   2 -18 -12 2430.26 189.195   1
   2  18 -12 2178.61 106.635   1
   2  18 -12 1894.24 103.244   1
   2 -18  12 2221.39 275.906   1
   2 -18  12 2229.05 143.604   1
  -2  18  12 2019.90 181.437   1
  -2  18 -12 2242.31 137.191   1
   2 -18 -12 2377.55 216.539   1
  -2 -18 -12 3011.22 212.870   1
   2  18  12 2541.78 199.479   1
  -2 -18 -14-68.0670 159.315   1
  -2  18 -14 12.3006 75.0198   1
   2 -18 -14 26.8123 145.286   1
  -2 -18 -14-180.229 152.501   1
  -2  18  14 299.083 146.511   1
   2  18  14-25.0635 112.328   1
  -2  18 -14 26.0688 94.7069   1
  -2  18  14 100.380 136.307   1
   2  18  14 51.1762 151.343   1
   2 -18 -14-196.511 176.726   1
   2 -18  14-41.3512 89.3835   1
   2 -18 -16 3315.27 269.869   1
   2  18  16 3467.45 248.858   1
  -2  18 -16 3628.54 170.281   1
  -2 -18 -16 3147.76 244.196   1
   2 -18 -16 3355.70 238.350   1
   2  18  16 3468.41 214.571   1
  -2  18  16 3188.18 239.723   1
  -2  18  16 3086.17 235.458   1
   2 -18  16 2863.72 173.096   1
  -2  18 -16 3320.52 173.260   1
   2 -18  16 3148.20 217.786   1
  -2 -18 -16 3968.10 266.341   1
  -2 -18 -18 782.052 193.052   1
  -2  18  18 795.395 167.140   1
   2  18  18 1036.40 144.079   1
  -2  18 -18 819.787 79.4672   1
   2 -18  18 682.094 85.7019   1
  -2  18 -18 851.195 85.8177   1
   2  18  18 763.354 178.082   1
  -2  18  18 817.526 161.812   1
   2 -18 -18 881.014 202.942   1
   2 -18 -20 5486.65 319.540   1
   2  18  20 6064.13 297.296   1
  -2  18  20 5180.80 314.844   1
  -2  18 -20 5992.46 239.305   1
   2  18  20 5694.82 328.563   1
   2 -18 -20 6123.33 358.107   1
   2 -18  20 4310.22 243.156   1
   2 -18  20 4427.22 238.496   1
  -2  18  20 5123.18 312.551   1
  -2  18 -20 5570.38 249.227   1
  -2 -18 -20 6685.06 348.814   1
   2 -18 -22 473.968 171.703   1
  -2  18 -22 248.889 65.5663   1
   2  18  22 300.369 140.122   1
  -2 -18 -22 98.2597 176.562   1
  -2  18  22 124.699 168.602   1
  -2  18  22 201.018 160.777   1
   2  18  22-89.1408 174.337   1
  -2  18 -22 208.946 93.7960   1
  -2 -18 -22 304.710 193.572   1
   2 -18  22 80.8409 75.1971   1
  -2  18 -24-14.1275 74.5127   1
  -2 -18 -24-14.6999 185.089   1
  -2  18  24-124.851 167.233   1
   2  18  24-15.2596 178.583   1
   2 -18 -24 115.372 212.760   1
  -2 -18 -24 129.125 196.233   1
   2 -18 -24-159.109 173.842   1
   2 -18 -26 121.411 181.770   1
  -2 -18 -26-158.971 195.646   1
  -2  18  26-98.5237 182.372   1
  -2  18 -26 25.5833 89.1581   1
  -2  18 -26 49.4170 150.323   1
  -2 -18 -26 98.3293 203.966   1
   2 -18 -26-107.244 226.151   1
   2 -18  26 0.87142 70.9381   1
   2  18  26-131.040 185.351   1
  -2  18  28 1780.57 220.843   1
   2  18  28 1712.83 250.847   1
   2 -18 -28 1809.37 233.214   1
  -2  18 -28 1771.53 137.941   1
  -2 -18 -28 1871.64 243.897   1
  -2  18  28 1612.39 228.606   1
   2  18  28 2051.19 209.425   1
  -2  18 -28 1438.08 217.515   1
   2 -18  28 1316.36 108.167   1
   2 -18 -28 1858.31 276.873   1
   2 -18  28 1128.08 90.3313   1
   2  18  30-39.1893 211.474   1
   2 -18  30-199.486 96.5526   1
  -2  18  30 35.9871 187.819   1
   2 -18 -30-61.7535 201.332   1
  -2 -18 -30 138.205 221.190   1
  -2  18 -30-47.5255 123.887   1
  -2  18  30 174.420 199.350   1
   2  18  30-47.3993 165.092   1
  -2  18 -30 14.8594 238.273   1
  -2 -18 -30 325.959 234.385   1
   2 -18 -30-114.436 246.017   1
   2 -18  30 12.8433 68.3167   1
  -2  20   0 269.752 113.671   1
  -2 -20   0-272.325 132.695   1
   2  20   0-97.6799 95.0371   1
  -2  20   0 96.5060 103.798   1
  -2 -20   0-28.6992 127.882   1
   2 -20   0 108.308 116.502   1
   2 -20   0 236.362 145.762   1
  -2 -20   2 3772.25 223.799   1
  -2 -20  -2 3590.46 233.530   1
  -2  20  -2 2962.02 209.124   1
   2  20   2 3625.65 198.305   1
   2  20  -2 3642.12 193.925   1
   2 -20   2 3203.05 229.273   1
   2 -20  -2 3259.64 242.121   1
  -2  20   2 3552.08 214.496   1
   2  20   2 3385.59 230.151   1
   2  20  -2 3617.54 222.215   1
  -2 -20   2 3656.67 220.067   1
  -2 -20  -2 3712.36 232.526   1
   2 -20   2 3638.29 215.469   1
   2 -20  -2 3483.03 217.096   1
  -2 -20   4 19.0336 121.030   1
   2 -20  -4-6.27033 119.382   1
  -2  20  -4-19.1335 108.044   1
  -2  20   4 171.674 124.838   1
  -2 -20  -4-191.573 143.973   1
   2  20   4 124.885 101.224   1
   2  20   4-62.6579 134.014   1
   2  20  -4 125.045 118.864   1
   2 -20  -4 127.142 154.784   1
  -2  20  -4-15.2513 88.1960   1
  -2  20   4 3.22674 115.467   1
  -2 -20  -4 108.779 139.019   1
   2 -20   4 196.427 121.227   1
   2 -20   6 1286.96 151.874   1
   2 -20  -6 1421.39 154.354   1
  -2 -20   6 1413.96 131.659   1
  -2  20   6 818.304 153.527   1
   2  20   6 1238.03 132.263   1
   2  20  -6 1282.88 103.101   1
  -2 -20  -6 1359.19 172.621   1
   2 -20  -6 1382.18 189.229   1
   2  20   6 991.254 166.126   1
  -2  20   6 1331.77 151.160   1
   2  20  -6 1438.50 133.695   1
  -2  20  -6 1191.54 112.316   1
  -2 -20   6 944.168 130.279   1
  -2 -20  -6 1138.91 172.065   1
   2 -20   8 33.9991 158.890   1
  -2  20  -8 119.389 103.189   1
   2 -20  -8 155.036 131.782   1
  -2 -20   8 163.836 91.6693   1
  -2  20   8 140.289 138.185   1
  -2 -20  -8 107.380 152.007   1
   2  20  -8 97.5398 72.3156   1
   2  20   8 99.6282 111.432   1
   2 -20   8 130.895 120.568   1
   2  20  -8-86.7353 96.8738   1
   2 -20  -8-70.9923 169.232   1
   2  20   8-111.805 152.261   1
  -2 -20  -8 314.331 156.046   1
  -2  20  -8-68.8540 78.9777   1
  -2  20   8 116.046 128.118   1
   2 -20  10 3296.35 225.073   1
  -2  20  10 3718.15 250.011   1
   2  20 -10 3931.85 200.074   1
   2  20  10 3997.13 267.341   1
   2 -20 -10 3959.26 285.699   1
  -2 -20 -10 3828.19 265.423   1
  -2  20 -10 4116.29 214.940   1
  -2  20  10 4333.74 259.528   1
   2 -20 -10 3900.17 253.169   1
   2  20  10 4505.05 231.945   1
   2  20 -10 4025.48 188.842   1
   2 -20  10 3689.50 282.152   1
  -2  20 -10 3946.50 199.924   1
  -2 -20 -10 4401.72 278.430   1
  -2 -20 -12 583.262 181.931   1
   2 -20  12 247.490 111.607   1
   2 -20 -12 278.422 187.435   1
   2  20  12 489.964 169.153   1
   2 -20 -12 405.028 154.527   1
  -2  20 -12 470.547 98.7258   1
  -2  20  12 508.694 154.139   1
  -2 -20 -12 546.179 167.297   1
   2  20  12 334.123 123.782   1
  -2  20  12 463.152 150.814   1
   2  20 -12 455.300 61.7625   1
  -2  20 -12 479.768 87.2862   1
   2  20 -12 335.494 51.9321   1
  -2  20 -14 203.030 100.674   1
  -2  20 -14 233.626 91.0025   1
   2 -20 -14-74.9161 158.367   1
  -2 -20 -14 51.1148 166.993   1
  -2  20  14-15.7194 154.820   1
   2  20  14 276.922 127.500   1
  -2 -20 -14 140.359 179.415   1
  -2  20  14 233.334 154.812   1
   2 -20  14-149.666 283.841   1
   2 -20 -14-107.617 195.462   1
   2 -20  14-70.9440 104.989   1
   2  20  14 65.3099 169.028   1
  -2  20 -16 125.112 90.0934   1
   2 -20  16 195.080 186.786   1
   2 -20 -16-47.4910 159.188   1
  -2  20 -16 12.8063 80.1769   1
  -2  20  16-72.7933 159.254   1
   2  20  16 15.5273 129.763   1
   2 -20  16-15.9428 92.5054   1
  -2  20  16-43.3209 158.093   1
   2  20  16 263.610 173.930   1
   2 -20 -16 73.1373 198.788   1
  -2 -20 -16-141.476 186.392   1
  -2  20 -18 2586.31 133.950   1
  -2  20  18 2377.07 216.799   1
  -2 -20 -18 1811.02 225.003   1
  -2  20  18 2199.42 218.111   1
   2  20  18 2746.42 192.421   1
  -2  20 -18 2558.38 133.659   1
   2 -20 -18 2264.26 259.112   1
   2  20  18 2529.27 231.423   1
  -2 -20 -18 2721.13 247.855   1
  -2  20  20 557.356 175.933   1
   2  20  20 398.798 146.189   1
  -2  20 -20 607.570 78.4499   1
   2 -20 -20 432.854 173.572   1
  -2 -20 -20 427.574 205.764   1
   2 -20 -20 294.130 219.598   1
  -2  20  20 509.927 175.444   1
   2  20  20 393.125 189.516   1
  -2  20 -20 391.953 68.4754   1
   2 -20 -22 1131.14 199.311   1
  -2  20 -22 1136.42 86.2524   1
  -2  20  22 1357.62 197.777   1
   2  20  22 1562.73 173.684   1
  -2 -20 -22 1335.46 214.352   1
  -2 -20 -22 1556.39 234.670   1
  -2  20 -22 1122.71 95.5309   1
   2  20  22 1140.74 208.598   1
  -2  20  22 1149.80 193.802   1
  -2  20 -24-7.61098 69.6692   1
   2  20  24 43.7256 152.942   1
  -2 -20 -24 52.1437 196.211   1
   2 -20 -24-59.1087 230.488   1
  -2 -20 -24 164.304 211.230   1
   2  20  24-21.5242 189.906   1
  -2  20  24 29.7093 174.401   1
   2 -20 -24 111.110 188.037   1
   2 -20 -26 661.295 206.001   1
  -2  20 -26 551.521 92.5261   1
  -2 -20 -26 722.808 215.514   1
  -2  20  26 581.697 200.262   1
   2 -20 -26 732.732 252.557   1
  -2 -20 -26 943.127 234.527   1
  -2  20 -26 550.331 93.5272   1
  -2  20  26 530.252 195.441   1
   2 -20 -28 27.6389 205.735   1
  -2  20 -28-49.0634 100.667   1
  -2  20  28-156.660 201.151   1
  -2 -20 -28-45.5618 217.504   1
   2  20  28 124.525 164.021   1
   2  20  28 223.359 206.100   1
  -2  20  28-52.5290 191.762   1
  -2  20 -28 33.0328 102.910   1
  -2 -20 -28 103.737 232.607   1
   2 -20 -28-97.6072 249.742   1
  -2  22   0 1898.25 183.417   1
  -2 -22   0 2012.84 198.435   1
   2  22   0 2238.13 158.241   1
  -2  22   0 2064.08 176.220   1
  -2 -22   0 2201.17 199.460   1
   2 -22   0 2553.29 193.072   1
   2 -22   0 2075.61 213.619   1
  -2 -22   2-54.7337 143.655   1
   2 -22  -2-144.260 137.384   1
  -2  22  -2-93.0383 130.177   1
  -2  22   2-115.040 145.017   1
  -2 -22  -2-10.6760 152.625   1
   2  22   2 76.7592 110.409   1
  -2  22   2-223.657 129.652   1
  -2 -22  -2 7.86638 153.007   1
  -2 -22   2 3.30750 137.470   1
   2 -22   2-42.7334 133.257   1
   2  22  -2-13.0142 137.535   1
   2 -22  -2 116.658 169.674   1
   2 -22   2-192.128 164.126   1
   2  22   2-70.2921 151.866   1
   2 -22  -4 134.569 139.271   1
  -2 -22   4 241.446 138.097   1
  -2  22   4 237.415 144.397   1
  -2 -22  -4 221.110 164.257   1
   2  22   4 190.628 117.003   1
  -2  22  -4 126.589 106.620   1
  -2  22   4 242.824 136.098   1
  -2 -22   4 11.7945 131.962   1
  -2 -22  -4 315.626 161.653   1
   2 -22   4 21.2138 141.434   1
   2  22   4 16.6113 158.287   1
   2 -22  -4 28.3949 177.934   1
   2  22  -4 89.1940 131.888   1
   2 -22  -6 187.856 141.920   1
  -2 -22   6-60.6742 120.617   1
  -2 -22  -6-223.521 173.771   1
  -2  22   6-67.7896 146.528   1
   2  22   6-41.8543 116.404   1
  -2  22  -6 55.9742 99.0603   1
  -2  22   6 118.504 140.080   1
  -2 -22  -6 198.760 167.772   1
  -2 -22   6 212.375 124.997   1
   2 -22  -6-173.379 182.986   1
   2  22   6 166.212 167.225   1
   2  22  -6 165.005 120.498   1
   2 -22   6-29.8930 147.414   1
   2 -22  -8 3808.13 294.194   1
   2 -22   8 3540.39 250.277   1
  -2  22  -8 3257.93 228.333   1
  -2 -22  -8 3762.52 274.136   1
  -2  22   8 3310.87 255.439   1
   2 -22  -8 3839.72 258.423   1
   2  22   8 3767.71 233.231   1
   2  22  -8 4384.87 198.962   1
   2  22   8 4240.10 279.264   1
  -2  22   8 3765.06 260.171   1
   2  22  -8 3621.49 216.420   1
  -2 -22  -8 4272.97 289.269   1
  -2  22  -8 4189.04 211.664   1
   2 -22   8 4039.65 265.413   1
  -2 -22  10 391.626 92.4718   1
   2 -22 -10 394.603 172.492   1
  -2  22 -10 388.504 118.297   1
  -2 -22 -10 339.880 184.366   1
  -2  22  10 663.153 172.431   1
   2  22 -10 480.727 78.7404   1
   2  22  10 199.559 130.122   1
   2  22 -10 443.807 92.9780   1
  -2  22  10 306.608 159.556   1
   2 -22 -10 465.638 204.811   1
   2  22  10 635.872 183.153   1
   2 -22  10 275.601 142.102   1
  -2 -22 -10 461.958 190.996   1
  -2  22 -10 523.261 89.4750   1
   2 -22  12 2454.05 193.962   1
   2 -22 -12 3065.82 275.205   1
  -2  22 -12 2869.68 161.744   1
  -2  22 -12 2441.87 175.445   1
   2 -22 -12 2634.80 231.950   1
  -2 -22 -12 3234.19 258.483   1
  -2  22  12 2213.87 227.755   1
   2  22  12 2976.77 206.516   1
   2  22  12 2701.61 251.208   1
  -2  22  12 3209.11 238.567   1
   2  22 -12 2892.94 146.173   1
  -2 -22 -12 2934.60 268.528   1
  -2 -22 -14-177.687 205.328   1
   2  22 -14-32.3641 40.5218   1
   2 -22  14-109.276 335.750   1
   2 -22  14 123.612 119.155   1
   2 -22 -14-195.601 214.848   1
   2  22  14-141.904 190.968   1
   2 -22 -14 39.9747 171.577   1
  -2  22  14-81.5685 164.055   1
  -2 -22 -14 159.695 190.660   1
   2  22  14 60.1433 139.781   1
  -2  22 -14 84.4534 103.137   1
   2  22 -14-9.79778 37.3866   1
  -2  22  14 109.266 160.481   1
  -2  22 -16 408.700 112.902   1
  -2 -22 -16 711.891 213.532   1
   2 -22 -16 386.696 183.747   1
  -2 -22 -16 281.624 199.093   1
  -2  22  16 444.039 177.718   1
   2  22  16 632.565 152.898   1
  -2  22  16 768.665 176.829   1
   2 -22  16 606.712 114.589   1
   2 -22 -16 945.809 231.279   1
   2  22  16 657.179 194.301   1
   2 -22  16 815.224 271.910   1
  -2  22  18 69.8168 170.324   1
  -2 -22 -18 275.332 188.734   1
   2  22  18-92.2533 145.260   1
   2 -22  18 204.672 80.9645   1
   2  22  18 5.36500 189.448   1
  -2  22  18-101.515 166.449   1
  -2 -22 -18 30.0647 205.547   1
   2 -22 -18 399.083 228.724   1
  -2  22 -18 22.6347 87.6640   1
  -2 -22 -20 1663.64 244.592   1
   2 -22 -20 997.433 252.941   1
   2  22  20 1250.50 171.345   1
  -2  22 -20 951.443 89.9198   1
   2  22  20 1013.04 213.218   1
  -2  22  20 719.148 195.941   1
  -2  22  20 1333.95 200.253   1
  -2  22  22 78.5562 186.221   1
  -2 -22 -22 58.7411 209.074   1
   2 -22 -22 75.6649 239.942   1
   2  22  22 219.637 156.644   1
  -2  22 -22 28.2726 60.1931   1
  -2  22 -22-111.845 81.3270   1
   2 -22 -22 174.589 193.966   1
   2  22  22-147.006 203.394   1
  -2  22  22 124.074 187.744   1
  -2 -22 -24-391.340 232.451   1
  -2  22 -24-81.0117 65.8898   1
   2  22  24 94.4110 161.293   1
   2 -22 -24-63.8601 247.509   1
  -2 -22 -24 78.6021 232.267   1
  -2  22 -24 39.9035 69.4354   1
   2 -22 -24 153.807 202.552   1
   2  22  24 145.030 219.360   1
  -2  22  24-15.8748 191.879   1
  -2  24   0-170.481 147.874   1
   2  24   0-164.643 120.638   1
  -2 -24   0-46.1930 170.040   1
  -2  24   0-10.4355 134.331   1
   2 -24   0 107.477 181.264   1
  -2 -24   0-66.1510 172.090   1
  -2 -24  -2 858.362 191.217   1
  -2 -24   2 1038.68 178.046   1
   2 -24  -2 884.971 172.814   1
  -2  24  -2 700.295 155.728   1
  -2  24   2 767.356 164.619   1
   2  24   2 704.952 137.659   1
   2 -24   2 579.984 168.244   1
  -2  24   2 984.338 159.665   1
  -2 -24  -2 949.945 193.424   1
  -2 -24   2 1109.55 179.168   1
   2  24   2 840.464 185.621   1
   2 -24  -2 747.282 201.904   1
   2  24  -2 679.511 166.030   1
   2 -24   2 956.550 192.830   1
  -2 -24   4 111.743 145.969   1
   2 -24  -4-84.2964 155.279   1
  -2  24   4 7.24020 150.336   1
  -2 -24  -4-261.792 183.377   1
   2  24  -4-128.727 105.624   1
   2  24   4 106.513 125.560   1
   2 -24   4-141.895 162.456   1
  -2  24   4-55.9234 147.732   1
  -2  24  -4-16.6672 116.362   1
  -2 -24   4 393.347 154.403   1
  -2 -24  -4 52.3049 182.046   1
   2  24  -4 42.1847 143.463   1
   2  24   4 55.4231 179.140   1
   2 -24  -4 26.0574 187.991   1
   2 -24  -6 496.059 167.755   1
  -2  24  -6 223.605 139.998   1
  -2  24   6 566.524 165.831   1
  -2 -24  -6 497.043 191.353   1
   2  24  -6 664.863 106.368   1
   2  24   6 320.899 135.742   1
   2 -24   6 774.750 172.809   1
  -2  24   6 654.226 169.534   1
   2  24  -6 676.079 140.730   1
  -2  24  -6 595.753 117.073   1
  -2 -24   6 214.921 148.841   1
  -2 -24  -6 547.500 196.070   1
   2  24   6 485.203 190.464   1
   2 -24  -6 482.356 209.178   1
   2 -24  -8 316.263 215.982   1
   2  24   8 457.588 195.488   1
   2 -24   8 377.820 166.407   1
  -2 -24   8 361.983 121.881   1
   2 -24  -8 508.135 180.491   1
  -2  24  -8 386.218 134.392   1
  -2 -24  -8 219.096 191.984   1
  -2  24   8 229.085 165.436   1
   2  24  -8 409.061 95.5002   1
   2  24   8 371.855 138.903   1
   2 -24   8 475.011 177.345   1
  -2  24   8 250.824 169.062   1
   2  24  -8 396.066 120.617   1
  -2 -24  -8 576.196 201.672   1
  -2  24  -8 400.328 103.331   1
   2 -24 -10 4374.64 349.494   1
   2 -24  10 3805.98 271.613   1
  -2 -24  10 4904.45 235.920   1
  -2  24 -10 3770.06 250.174   1
  -2 -24 -10 3948.57 314.276   1
   2 -24 -10 4823.77 309.254   1
  -2  24  10 3720.13 291.693   1
   2  24  10 4355.34 267.630   1
   2  24 -10 5018.72 223.468   1
  -2  24  10 4422.32 307.421   1
   2  24  10 4216.12 318.639   1
   2  24 -10 4373.24 232.598   1
  -2  24 -10 4422.11 230.871   1
  -2 -24 -10 5436.01 337.643   1
  -2 -24 -12-99.8255 214.128   1
  -2 -24  12 200.702 159.364   1
   2  24 -12 30.8732 73.6854   1
  -2  24  12-67.3502 173.321   1
   2 -24  12-134.141 289.591   1
  -2 -24  12-7.60356 105.142   1
   2 -24 -12-45.4924 178.800   1
  -2  24  12 28.8635 169.679   1
  -2  24 -12-51.3902 119.381   1
  -2 -24 -12 124.426 204.268   1
   2  24  12-70.5501 142.435   1
  -2  24 -12 48.3042 87.7710   1
   2 -24 -12 112.985 226.231   1
   2  24  12-54.6109 201.061   1
   2 -24  12 148.377 143.566   1
   2 -24 -14-111.478 231.886   1
  -2 -24 -14-18.3402 215.494   1
   2  24 -14 0.60484 53.8232   1
   2 -24  14 112.634 389.932   1
   2 -24  14 50.6266 132.047   1
   2  24  14-56.0850 194.838   1
   2 -24 -14-84.4876 181.015   1
  -2  24  14 68.2462 174.286   1
  -2  24 -14 72.0764 113.846   1
  -2 -24 -14 302.721 209.214   1
   2  24  14-244.134 149.508   1
  -2  24 -14 30.8511 101.455   1
   2  24 -14 28.2291 52.0150   1
  -2  24  14 159.041 174.912   1
  -2  24 -16 45.9331 119.447   1
   2 -24 -16-83.4889 187.306   1
  -2 -24 -16-163.069 206.017   1
  -2  24  16 57.0640 174.012   1
  -2  24 -16 121.950 107.418   1
   2  24  16-103.699 150.298   1
   2 -24  16-35.7798 114.555   1
   2  24  16-189.674 204.535   1
  -2  24  16-76.7304 178.000   1
   2 -24  16-454.591 355.686   1
   2 -24 -16-237.680 237.267   1
  -2 -24 -16 158.672 221.485   1
   2  24  18 647.005 221.351   1
   2 -24 -18 1011.47 213.800   1
  -2  24 -18 486.062 110.975   1
  -2 -24 -18 296.945 219.707   1
  -2  24  18 646.502 191.208   1
   2  24  18 727.187 167.192   1
  -2  24  18 630.284 199.754   1
  -2  24 -18 654.485 113.546   1
  -2 -24 -18 1143.85 248.322   1
   2 -24 -18 720.937 255.335   1
  -2  24  20-18.4776 188.361   1
  -2  24 -20 125.881 95.4332   1
   2  24  20 103.569 157.940   1
   2  24  20-30.0688 212.827   1
  -2  24  20-144.912 195.424   1
   2 -24 -20 188.326 257.251   1
  -2 -24 -20-67.6425 237.103   1
  -2  24 -20-38.5210 81.5495   1
   2 -24 -22 524.244 216.958   1
  -2  24 -22 239.311 88.0139   1
  -2  24  22 445.128 199.980   1
   2  24  22 857.912 174.083   1
  -2  24  22 481.415 207.216   1
  -2  24 -22 222.826 64.2530   1
   2 -24 -22 52.2436 264.880   1
   2  24  22 576.398 226.315   1
  -2  26   0 1093.86 179.742   1
  -2 -26   0 570.409 246.654   1
  -2  26   0 1079.48 172.010   1
   2 -26   0 1532.82 227.895   1
   2 -26   0 1117.27 195.978   1
  -2 -26   0 1294.79 219.595   1
  -2 -26   2 190.781 176.095   1
   2 -26  -2-99.8383 174.653   1
  -2 -26  -2-167.851 194.539   1
  -2  26   2-163.574 160.882   1
   2  26   2 95.6717 135.094   1
   2 -26   2-84.6945 171.333   1
  -2  26   2 255.568 160.005   1
  -2 -26  -2-116.633 200.072   1
  -2 -26   2-47.3046 186.148   1
   2 -26   2-103.482 196.939   1
   2  26  -2 68.5694 169.820   1
   2 -26  -2-5.54526 204.084   1
   2  26   2-23.8860 197.558   1
  -2 -26  -4 197.274 202.256   1
  -2 -26   4-61.5609 160.322   1
   2 -26  -4 34.3529 178.842   1
  -2  26   4 33.9751 163.223   1
   2  26   4 152.418 137.796   1
   2  26  -4 186.059 114.943   1
   2 -26   4 119.222 178.545   1
  -2  26  -4-12.3388 125.786   1
  -2  26   4 132.708 164.789   1
  -2 -26   4-384.038 180.396   1
  -2 -26  -4-354.590 211.793   1
   2  26   4 25.3031 197.066   1
   2 -26   4 446.036 182.660   1
   2 -26  -4 192.740 212.528   1
   2  26  -4 263.190 157.247   1
   2 -26  -6 122.886 178.280   1
  -2 -26  -6-217.049 206.468   1
  -2  26  -6 23.6807 145.630   1
  -2  26   6 70.4026 167.705   1
   2  26   6-32.7197 138.966   1
   2  26  -6 132.965 105.738   1
   2 -26   6 94.9701 175.452   1
  -2  26   6 9.35488 171.788   1
  -2  26  -6 179.032 119.343   1
   2  26  -6 85.4501 139.466   1
  -2 -26   6-143.896 162.077   1
  -2 -26  -6 123.998 212.843   1
   2  26   6 145.688 204.966   1
   2 -26  -6 214.605 222.937   1
   2  26   8 1926.26 249.366   1
   2 -26   8 1728.66 215.860   1
   2 -26  -8 1538.34 271.030   1
   2 -26  -8 2069.70 232.228   1
  -2  26   8 1506.39 213.448   1
  -2  26  -8 1295.85 175.975   1
   2  26   8 1834.08 186.559   1
  -2 -26  -8 1568.42 248.590   1
   2  26  -8 1796.37 138.835   1
  -2 -26   8 2315.95 172.928   1
   2  26  -8 2068.37 169.933   1
  -2  26   8 1807.94 221.843   1
  -2 -26  -8 1952.40 258.369   1
  -2  26  -8 1940.13 152.177   1
   2  26  10-134.712 224.148   1
   2 -26  10 285.236 171.014   1
  -2 -26  10 234.547 119.774   1
   2 -26 -10-231.437 196.672   1
  -2  26  10-74.8888 173.210   1
  -2  26 -10 194.089 137.053   1
  -2 -26 -10-5.10361 223.538   1
   2  26 -10-91.0935 93.6036   1
   2  26  10 55.1013 148.428   1
   2  26 -10 205.420 105.351   1
  -2  26  10 113.312 183.796   1
  -2  26 -10-16.5420 95.1718   1
  -2 -26 -10 166.308 222.856   1
   2 -26 -10 53.5780 236.177   1
   2 -26 -12 451.833 249.330   1
  -2 -26 -12 801.995 242.765   1
  -2 -26  12-124.317 180.457   1
   2 -26  12 469.495 308.761   1
  -2 -26  12 516.718 130.196   1
   2 -26 -12 657.239 207.103   1
  -2  26 -12 650.261 104.606   1
  -2  26 -12 631.705 140.457   1
  -2  26  12 609.228 185.950   1
  -2 -26 -12 745.436 227.505   1
   2  26  12 735.505 163.916   1
   2  26 -12 544.828 85.0547   1
  -2  26  12 810.986 203.173   1
   2  26 -12 851.513 94.0616   1
   2  26  12 884.056 228.447   1
   2 -26  12 601.372 166.817   1
   2  26 -14 7.24900 61.2043   1
   2 -26  14-103.528 434.671   1
   2  26  14 141.565 217.220   1
   2 -26 -14-20.3643 198.162   1
  -2  26 -14 44.4043 123.219   1
  -2 -26 -14 146.390 215.948   1
  -2  26  14-39.5070 176.414   1
   2  26  14 27.9162 153.899   1
   2 -26 -14-416.787 255.014   1
  -2 -26 -14-206.506 234.721   1
   2 -26  14 40.1375 143.536   1
  -2  26 -14-117.998 106.163   1
   2  26 -14-37.5504 61.1123   1
  -2  26  14-163.768 196.825   1
   2  26  16 175.942 220.676   1
   2 -26 -16 88.8626 203.996   1
  -2  26 -16 60.1210 120.323   1
  -2 -26 -16 211.275 223.300   1
  -2  26  16 316.138 187.062   1
   2  26  16 18.1283 160.155   1
   2 -26 -16 563.960 266.583   1
   2 -26  16 89.6380 127.500   1
  -2 -26 -16 68.9765 239.979   1
  -2  26  16 11.1748 198.122   1
   2 -26  16 195.708 462.770   1
  -2  26 -16 180.848 132.324   1
   2 -26 -18 5.35897 214.457   1
  -2  26 -18 111.498 113.544   1
  -2  26  18-143.695 191.600   1
  -2 -26 -18 486.014 235.444   1
   2  26  18-14.9292 163.786   1
   2 -26 -18 168.569 280.042   1
  -2 -26 -18 7.12598 247.569   1
  -2  26  18-34.2497 221.035   1
   2  26  18 83.2402 228.494   1
  -2  26 -18 90.5553 124.337   1
   2 -28   0 41.5687 227.853   1
  -2 -28   0 545.196 207.639   1
  -2  28   0 164.702 166.812   1
  -2  28   0-72.5621 170.437   1
  -2 -28   0 4.35385 197.014   1
   2 -28   0 253.454 195.817   1
  -2 -28   2 920.600 201.879   1
  -2 -28  -2 741.900 220.671   1
   2 -28  -2 767.452 208.457   1
  -2  28   2 544.885 184.514   1
   2  28   2 869.495 152.451   1
   2  28  -2 655.268 137.639   1
   2 -28   2 730.923 213.726   1
  -2  28   2 904.199 194.732   1
  -2 -28  -2 380.436 225.841   1
  -2 -28   2 801.116 211.553   1
   2 -28  -2 594.553 244.909   1
   2 -28   2 638.293 232.842   1
   2  28  -2 650.294 195.449   1
   2  28   2 735.398 219.458   1
   2 -28  -4 61.7242 201.380   1
  -2 -28  -4 59.2023 213.072   1
  -2  28   4 361.461 176.522   1
  -2  28  -4 62.6979 163.582   1
   2  28   4 230.987 144.992   1
   2  28  -4 106.221 119.843   1
   2 -28   4 53.1664 195.902   1
  -2  28   4 63.9410 183.680   1
   2  28  -4-23.0552 162.313   1
  -2  28  -4 132.572 136.862   1
  -2 -28  -4 12.0873 225.522   1
   2 -28   4 110.009 213.695   1
   2 -28  -4-157.558 241.811   1
  -2 -28   4-173.225 188.442   1
   2  28   4-267.269 219.990   1
  -2  28   6 56.5743 181.839   1
  -2  28  -6 53.0931 157.220   1
   2  28   6 155.875 150.868   1
   2  28  -6 126.724 113.137   1
   2 -28   6-38.7845 210.135   1
  -2 -28  -6-63.3671 236.063   1
  -2 -28   6 242.709 181.548   1
   2 -28  -6 102.836 247.236   1
   2  28  -6 63.2688 151.762   1
  -2  28  -6 169.382 132.092   1
  -2  28   6 228.012 197.432   1
   2  28   6 124.471 223.166   1
  -2 -28   6 126.174 156.725   1
  -2 -28  -6 227.200 223.688   1
   2 -28  -6 129.979 203.140   1
   2  28   8 364.109 230.076   1
   2 -28  -8 305.320 205.373   1
  -2 -28  -8 553.449 237.154   1
  -2 -28   8 105.620 142.740   1
  -2  28   8 267.967 185.624   1
  -2  28  -8 289.521 151.020   1
   2  28  -8 36.6544 106.061   1
   2  28   8 152.763 151.362   1
   2 -28   8 7.91395 201.605   1
  -2  28   8-43.4189 198.202   1
   2  28  -8 5.46445 133.537   1
  -2 -28  -8-152.120 239.071   1
   2 -28  -8 235.094 261.570   1
   2 -28   8 158.925 198.742   1
  -2  28  -8 50.2581 114.411   1
   2  28  10 918.208 248.510   1
   2 -28  10 696.389 241.662   1
   2 -28 -10 573.863 226.195   1
  -2 -28 -10 751.141 248.266   1
  -2  28  10 477.387 194.561   1
  -2  28 -10 699.628 157.445   1
   2  28 -10 792.123 111.471   1
   2  28  10 571.410 167.795   1
   2  28 -10 744.272 126.704   1
  -2  28  10 924.361 222.097   1
  -2  28 -10 748.062 116.645   1
  -2 -28 -10 1210.31 269.993   1
   2 -28  10 726.434 200.996   1
   2 -28 -10 546.141 274.005   1
  -2 -28  12 287.362 195.354   1
   2  28 -12-42.1264 89.4067   1
  -2  28  12-147.117 210.876   1
   2 -28  12-245.030 318.452   1
  -2 -28  12-60.8057 141.443   1
  -2 -28 -12-109.276 236.671   1
   2 -28 -12 183.324 213.610   1
  -2  28 -12 37.4306 141.431   1
  -2  28  12 61.4933 187.548   1
   2  28 -12 1.15097 83.2424   1
   2  28  12-52.6715 160.443   1
   2 -28 -12-76.6112 267.670   1
   2 -28  12 235.147 177.699   1
  -2 -28 -12-106.950 255.306   1
   2  28  12-342.455 241.931   1
  -3  -1  -1 5823.29 250.552   1
   3   1   1 5761.43 251.783   1
   3  -1  -1 5822.99 270.360   1
  -3   1   1 5794.07 264.372   1
   3  -1  -1 5741.41 251.323   1
  -3   1  -1 5530.85 254.503   1
  -3  -1   1 5571.70 252.690   1
  -3   1   1 5424.98 251.912   1
   3   1  -1 5603.27 252.498   1
   3  -1   1 5336.67 253.601   1
   3   1  -1 5426.73 275.426   1
  -3  -1   1 5908.68 273.726   1
  -3   1  -1 5899.79 276.182   1
   3  -1   1 6107.28 281.392   1
   3   1   1 6670.33 284.307   1
  -3  -1  -1 5973.42 280.505   1
  -3  -1  -3 141436. 6090.16   1
   3   1   3 151455. 6088.59   1
  -3   1  -3 153184. 6094.49   1
   3  -1   3 145892. 6093.12   1
  -3   1  -3 141108. 6072.08   1
  -3  -1  -3 149756. 6071.25   1
   3   1   3 141176. 6071.33   1
   3  -1   3 143100. 6073.70   1
   3  -1  -3 146941. 6071.45   1
  -3   1   3 144442. 6071.38   1
  -3   1   3 148612. 6076.74   1
   3  -1  -3 145764. 6078.47   1
   3   1  -3 142807. 6082.93   1
  -3  -1   3 150081. 6079.59   1
   3   1  -3 142722. 6071.16   1
  -3  -1   3 143068. 6072.23   1
   3   1   5 10251.9 453.188   1
  -3  -1  -5 9213.38 457.211   1
  -3   1  -5 7905.60 459.213   1
   3  -1   5 8614.19 456.920   1
   3  -1   5 8373.18 440.484   1
   3   1   5 9583.15 441.107   1
  -3  -1  -5 9909.60 440.007   1
  -3   1  -5 8421.56 439.840   1
  -3   1   5 9356.30 441.513   1
  -3  -1   5 12793.7 443.298   1
  -3  -1   7 10901.0 459.863   1
   3  -1  -7 12965.2 467.868   1
   3   1  -7 10843.4 460.327   1
  -3   1   7 11341.5 463.891   1
  -3  -1  -7 10300.8 458.818   1
  -3   1  -7 9891.69 459.152   1
   3   1   7 9634.49 458.922   1
   3  -1   7 9955.89 461.306   1
   3  -1   7 10310.0 472.719   1
  -3   1  -7 9530.64 478.098   1
  -3  -1  -7 10111.6 471.704   1
  -3   1   7 11952.0 466.607   1
   3  -1  -7 13199.2 468.534   1
  -3  -1   7 10702.3 461.570   1
   3   1   9 58.2703 48.2016   1
  -3  -1  -9 76.8404 33.2126   1
  -3   1   9 142.669 38.5078   1
  -3  -1   9 138.724 33.5761   1
   3   1  -9 129.899 37.8450   1
   3  -1  -9 148.782 42.6856   1
   3   1   9 53.8450 31.3676   1
   3  -1   9 72.5428 32.1590   1
  -3   1  -9 16.7050 30.4457   1
  -3   1  -9 75.7415 65.2619   1
  -3  -1   9 117.857 36.7306   1
  -3   1   9 138.252 42.5323   1
   3  -1  -9 134.755 41.7037   1
  -3   1  11 2778.07 145.104   1
  -3  -1  11 2751.49 140.159   1
  -3   1  11 3187.37 140.399   1
  -3  -1  11 2977.91 134.773   1
   3   1  11 2350.55 129.944   1
   3   1 -11 2479.94 138.413   1
   3  -1 -11 3283.49 147.705   1
   3  -1  11 2395.25 130.352   1
   3   1  11 2526.08 147.110   1
   3  -1  11 2493.57 145.902   1
  -3   1 -11 2450.80 153.461   1
  -3  -1  13 12472.8 539.396   1
   3  -1  13 11841.0 536.113   1
   3   1  13 11789.3 535.784   1
  -3   1 -13 11797.5 535.100   1
  -3  -1  13 13131.6 545.746   1
  -3   1  13 12679.2 547.711   1
   3  -1 -13 12612.4 544.171   1
   3   1 -13 12542.8 544.150   1
  -3   1  13 14233.6 545.410   1
   3  -1 -13 14545.8 551.844   1
   3  -1  13 11622.2 546.257   1
   3   1  13 11432.9 547.055   1
   3   1  15 33811.0 1451.92   1
  -3  -1 -15 33894.1 1453.18   1
   3  -1  15 33899.2 1451.78   1
  -3   1 -15 39822.3 1457.98   1
  -3  -1  15 34054.4 1461.06   1
   3  -1 -15 32510.3 1458.09   1
  -3   1  15 34968.2 1464.66   1
   3   1 -15 33271.1 1455.89   1
  -3  -1  15 34674.8 1455.29   1
   3  -1 -15 34507.8 1463.53   1
  -3   1  15 34440.3 1457.85   1
   3   1 -15 33223.4 1459.07   1
   3  -1  15 34176.5 1461.65   1
   3   1  15 34192.8 1463.04   1
   3   1  17 18770.9 758.101   1
  -3   1 -17 18155.2 757.761   1
   3  -1  17 18186.1 756.564   1
  -3  -1 -17 18137.1 759.977   1
  -3   1  17 17491.6 771.705   1
   3  -1 -17 16799.8 765.152   1
   3   1 -17 17181.9 762.132   1
   3  -1 -17 16573.6 770.904   1
  -3   1  17 16747.8 762.646   1
  -3  -1  17 17154.4 759.925   1
   3   1 -17 16262.9 766.390   1
  -3  -1 -17 18038.0 771.662   1
   3   1  17 18100.1 770.133   1
   3  -1  17 18138.3 767.758   1
  -3  -1 -19 124.762 76.6060   1
  -3   1 -19 107.138 71.4951   1
  -3  -1 -19 54.3190 93.1127   1
   3   1  19 126.018 91.3690   1
   3  -1  19 100.977 88.7218   1
   3  -1 -19 118.128 90.0519   1
   3   1 -19-36.0177 90.7238   1
  -3  -1  19 31.5287 82.1549   1
  -3   1  19 131.578 79.4004   1
   3   1 -19 131.339 101.516   1
   3  -1 -19 191.280 99.6516   1
   3   1 -21 4486.44 258.613   1
   3  -1  21 5096.06 254.630   1
   3  -1 -21 4372.44 259.831   1
   3   1  21 4914.14 254.105   1
   3   1  21 5317.79 239.414   1
   3  -1  21 5193.10 236.643   1
  -3  -1  21 4631.56 258.009   1
  -3  -1 -21 4863.08 245.464   1
  -3   1 -21 4818.18 242.359   1
  -3   1  21 4935.87 263.750   1
   3   1 -21 4433.26 249.853   1
   3  -1 -21 4637.74 254.609   1
  -3   1  21 4821.11 246.731   1
  -3  -1  21 4612.29 243.986   1
  -3  -1 -21 5044.92 258.964   1
   3   1  23 10205.8 473.453   1
   3  -1 -23 10203.5 477.991   1
   3  -1  23 9929.85 469.173   1
   3   1 -23 9270.50 470.881   1
   3  -1  23 10920.6 455.381   1
   3   1  23 10305.3 456.565   1
  -3   1 -23 10432.1 461.280   1
  -3   1  23 8888.80 473.144   1
  -3  -1  23 9658.18 471.366   1
  -3  -1 -23 10003.6 464.614   1
   3  -1 -23 9469.66 470.385   1
   3   1 -23 10027.4 467.766   1
  -3   1  23 10720.1 465.531   1
  -3  -1  23 9712.08 459.745   1
  -3  -1 -23 10437.3 476.944   1
   3  -1  25 6289.87 331.081   1
   3   1  25 6329.67 334.425   1
  -3  -1 -25 6421.09 327.921   1
  -3   1  25 5945.68 337.217   1
  -3   1 -25 6376.27 323.030   1
  -3  -1  25 6111.69 333.642   1
   3  -1  25 6804.87 312.444   1
   3   1  25 6738.81 315.263   1
   3   1 -25 5856.81 327.387   1
   3  -1 -25 6277.91 333.700   1
  -3   1  25 6708.14 323.163   1
  -3  -1  25 6271.04 318.503   1
  -3  -1 -25 6637.22 334.849   1
   3  -1 -27 1040.52 168.052   1
   3   1 -27 815.346 164.268   1
  -3  -1  27 872.316 161.589   1
  -3  -1 -27 788.468 152.701   1
  -3   1  27 808.217 162.904   1
   3   1  27 881.365 129.606   1
  -3   1 -27 754.915 144.094   1
   3   1 -27 846.184 153.619   1
   3  -1 -27 1152.07 161.551   1
  -3  -1  27 1236.22 138.390   1
  -3   1  27 976.252 140.695   1
   3  -1  27 832.231 122.703   1
  -3  -1 -27 888.934 163.747   1
   3   1  27 772.714 155.998   1
   3  -1  27 906.823 158.858   1
  -3  -1 -29 171.775 153.979   1
  -3   1 -29-96.9158 151.857   1
  -3   1  29-223.607 166.465   1
  -3  -1  29 66.1440 157.655   1
   3   1  29 45.0805 123.709   1
   3  -1 -29-72.8445 159.423   1
   3   1 -29 88.4239 152.924   1
  -3  -1  29 61.9160 129.904   1
   3  -1  29-43.3451 121.050   1
   3  -1 -29 104.017 164.468   1
  -3   1 -29-117.779 160.542   1
  -3  -1 -29-8.36738 159.180   1
   3   1 -29 187.466 163.420   1
   3   1  31 85.7123 168.867   1
   3  -1  31 87.0737 167.306   1
  -3  -1 -31-56.5536 170.423   1
  -3   1 -31 54.5677 167.657   1
  -3   1  31 39.9937 177.197   1
   3   1  31 278.366 138.110   1
  -3  -1  31 33.4614 173.728   1
   3   1 -31 35.6634 168.141   1
   3  -1 -31 329.861 179.442   1
  -3  -1  31 235.825 142.856   1
  -3   1  31 481.669 149.378   1
   3  -1  31 239.805 133.346   1
   3   1 -31 75.3662 176.879   1
   3  -1 -31 204.101 178.519   1
  -3  -1 -31 275.313 177.710   1
   3  -1  33 1847.03 223.458   1
   3   1  33 2207.33 232.313   1
   3   1 -33 2250.70 236.170   1
   3  -1 -33 2423.25 241.914   1
   3  -1  33 2611.52 198.432   1
  -3   1  33 1868.25 235.374   1
   3   1  33 2651.10 204.676   1
  -3   1 -33 2034.92 230.831   1
  -3  -1 -33 2263.93 240.053   1
  -3  -1  33 2302.93 237.337   1
   3  -1 -33 2299.11 244.191   1
   3   1 -33 2412.72 239.927   1
  -3   1  33 1721.19 202.258   1
  -3  -1 -33 2769.10 246.567   1
   3  -1 -35 2904.74 268.794   1
   3   1 -35 2731.44 257.655   1
   3   1  35 2610.03 257.390   1
   3  -1  35 2358.11 252.118   1
  -3  -1  35 2645.51 255.758   1
  -3  -1 -35 2485.71 272.743   1
  -3   1 -35 2189.62 266.335   1
   3  -1  35 3060.53 231.126   1
  -3   1  35 2065.34 265.709   1
   3   1  35 3307.67 235.542   1
   3   1 -35 2388.20 266.732   1
   3  -1 -35 2365.45 277.364   1
  -3  -1  35 2475.85 224.254   1
  -3   1  35 2879.24 231.951   1
  -3  -1 -35 2908.42 269.722   1
   3   1  37 209.384 221.445   1
   3  -1  37 192.762 215.437   1
   3  -1 -37 56.5490 237.271   1
   3   1 -37 233.471 228.968   1
  -3  -1 -37 338.951 245.247   1
  -3   1 -37-5.97681 240.375   1
  -3   1  37 224.598 219.153   1
  -3  -1  37 140.882 215.911   1
   3  -1 -37 246.019 217.373   1
   3   1 -37 150.223 214.786   1
  -3  -1 -37 359.476 235.164   1
   3   1  37 382.269 189.918   1
   3  -1  37 171.534 181.944   1
  -3   1  37 143.081 176.727   1
  -3  -1  37 362.435 178.336   1
   3  -3  -1 17432.4 744.810   1
  -3   3   1 16863.2 744.993   1
  -3  -3  -1 17865.4 762.976   1
   3   3   1 18471.2 760.797   1
  -3  -3   1 18261.7 764.419   1
  -3  -3  -1 17636.8 742.419   1
   3   3   1 18493.6 744.057   1
  -3  -3   1 16417.9 742.249   1
   3   3  -1 19207.6 744.653   1
   3  -3   1 17316.8 745.860   1
  -3   3  -1 15396.9 745.794   1
  -3   3  -1 18288.8 757.492   1
  -3   3   1 17895.4 751.741   1
   3  -3  -1 17407.7 754.157   1
   3  -3   1 18488.3 763.507   1
  -3   3   3 2337.42 111.249   1
   3  -3  -3 2374.50 112.381   1
  -3  -3  -3 2481.44 108.262   1
  -3  -3   3 2180.90 127.173   1
  -3   3  -3 2466.20 137.438   1
   3  -3   3 2227.44 140.349   1
  -3  -3  -3 2083.88 126.096   1
   3   3   3 2236.92 108.149   1
  -3  -3   3 2474.63 111.054   1
   3  -3  -3 2296.12 117.728   1
  -3   3   3 2218.44 115.001   1
   3   3  -3 2262.31 111.305   1
   3  -3   3 2274.14 113.673   1
  -3   3   5 77560.1 3305.66   1
   3  -3  -5 78598.1 3306.84   1
  -3   3  -5 80498.0 3325.74   1
   3  -3   5 82564.8 3327.08   1
  -3   3  -5 77047.1 3304.04   1
   3  -3  -5 82426.5 3305.75   1
  -3   3   5 77101.6 3303.65   1
  -3  -3  -5 80982.3 3300.43   1
   3   3   5 76485.3 3300.28   1
  -3  -3   5 82478.1 3306.69   1
   3  -3   5 77912.9 3305.55   1
   3   3  -5 80389.2 3300.67   1
  -3  -3   5 74857.1 3302.22   1
   3   3  -7 4036.22 150.356   1
  -3   3   7 3978.89 151.450   1
   3  -3  -7 3746.74 149.872   1
   3   3   7 4119.53 156.306   1
   3   3  -7 4098.04 139.917   1
  -3   3   7 4018.18 148.224   1
  -3  -3  -7 4032.63 142.314   1
   3   3   7 3815.73 140.997   1
   3  -3  -7 3908.12 151.488   1
   3  -3   7 3749.28 146.074   1
  -3   3  -7 4436.93 146.041   1
  -3  -3   7 4287.85 141.648   1
   3  -3   7 3871.75 171.076   1
  -3   3  -7 4147.12 183.674   1
   3  -3  -9 8497.86 388.678   1
  -3   3   9 8547.04 391.476   1
   3   3  -9 9288.63 382.046   1
  -3  -3   9 8800.47 380.443   1
  -3  -3  -9 9202.16 385.671   1
   3   3   9 8624.89 382.428   1
   3  -3  -9 9207.42 393.430   1
  -3   3   9 8927.40 389.173   1
   3  -3   9 8605.22 384.449   1
   3   3   9 8994.81 394.348   1
   3  -3   9 8755.32 397.479   1
  -3   3  -9 8169.60 410.211   1
   3   3 -11 265.638 51.6795   1
  -3   3  11 228.974 71.5645   1
  -3   3 -11 265.141 111.358   1
   3   3  11 227.424 51.8772   1
   3  -3  11 228.609 52.1670   1
   3   3 -11 295.760 54.8027   1
  -3  -3  11 243.604 46.8081   1
  -3   3  11 314.026 63.4482   1
  -3  -3 -11 278.395 59.2585   1
   3  -3 -11 338.875 77.6651   1
  -3  -3 -11 284.221 76.2034   1
   3   3  11 417.244 78.3380   1
   3   3 -13 40159.4 1721.22   1
  -3   3  13 40410.6 1732.73   1
  -3  -3  13 42835.0 1720.03   1
   3   3  13 39639.3 1721.20   1
  -3   3 -13 41940.2 1719.25   1
   3  -3 -13 41129.5 1733.96   1
   3   3 -13 42087.4 1723.53   1
  -3   3  13 40161.8 1728.49   1
   3  -3  13 41434.2 1721.96   1
  -3  -3 -13 39795.0 1732.57   1
   3   3  13 38693.7 1731.37   1
   3  -3  13 40703.1 1728.94   1
  -3   3 -13 39431.0 1738.59   1
   3   3  15 38623.2 1617.55   1
   3  -3  15 38137.4 1612.17   1
  -3  -3 -15 36833.5 1616.78   1
   3   3 -15 38342.3 1605.50   1
  -3  -3  15 30189.4 1605.06   1
  -3   3  15 39697.4 1620.63   1
   3  -3 -15 36595.8 1613.43   1
  -3  -3 -15 38202.0 1608.04   1
   3   3  15 37243.7 1604.94   1
  -3   3 -15 39082.4 1602.52   1
   3   3 -15 39310.4 1609.00   1
   3  -3 -15 39385.3 1620.44   1
  -3   3  15 38662.9 1613.80   1
   3  -3  15 39435.2 1605.35   1
  -3  -3  15 40858.9 1604.94   1
  -3   3 -15 38457.2 1620.64   1
   3  -3 -17 6480.86 326.471   1
  -3   3  17 6405.39 315.810   1
   3   3 -17 6078.50 313.473   1
   3   3 -17 6634.04 307.986   1
  -3   3  17 6365.49 325.442   1
   3  -3 -17 6394.84 319.354   1
  -3  -3 -17 6614.29 311.610   1
   3   3  17 6589.65 305.441   1
   3   3  17 6596.06 321.964   1
  -3  -3  17 6971.99 306.283   1
  -3  -3 -17 6664.67 322.052   1
   3  -3  17 6711.06 315.515   1
   3  -3 -19 69.0819 104.845   1
   3   3 -19-145.087 96.5001   1
  -3  -3  19 117.213 96.5005   1
   3   3  19 66.5347 67.1201   1
  -3  -3 -19 105.154 81.8656   1
  -3   3 -19 68.3534 67.1815   1
   3  -3 -19 16.3623 90.4761   1
   3   3 -19 39.1948 76.7451   1
  -3  -3  19 86.7729 73.3773   1
  -3   3  19 119.230 82.7822   1
   3  -3  19 88.6857 65.7745   1
   3   3  19-21.9668 89.8605   1
  -3  -3 -19 102.471 92.7602   1
   3  -3  19 81.8506 84.5083   1
   3   3  21 4767.32 261.256   1
   3  -3  21 4948.78 254.688   1
   3  -3 -21 4707.20 269.733   1
   3   3 -21 4467.61 257.042   1
   3  -3  21 5267.65 241.471   1
  -3   3 -21 5062.30 242.001   1
  -3  -3  21 4876.43 256.257   1
  -3  -3 -21 5136.76 255.183   1
  -3   3  21 4560.86 268.326   1
   3  -3 -21 4827.99 261.444   1
  -3   3  21 4640.89 254.379   1
  -3  -3  21 5169.33 244.132   1
  -3  -3 -21 5200.23 265.733   1
   3  -3  23 8608.04 403.682   1
   3  -3 -23 7925.93 418.359   1
   3   3  23 8204.87 412.230   1
   3   3 -23 8251.59 406.033   1
   3   3  23 8193.54 392.219   1
   3  -3  23 9925.32 393.009   1
  -3  -3 -23 8181.17 404.413   1
  -3   3  23 7928.68 415.038   1
  -3   3 -23 8933.64 394.492   1
  -3  -3  23 8205.22 403.602   1
   3  -3 -23 8097.57 410.603   1
  -3   3  23 8221.00 403.302   1
  -3  -3  23 8823.97 393.462   1
  -3  -3 -23 8402.81 414.292   1
   3  -3 -25 3046.68 224.812   1
   3   3 -25 3056.81 212.030   1
   3  -3  25 3432.03 209.616   1
   3   3  25 3209.50 219.015   1
  -3  -3  25 3146.31 213.629   1
  -3   3 -25 3297.50 197.064   1
  -3  -3 -25 3163.21 211.059   1
  -3   3  25 2878.78 222.935   1
   3   3  25 3200.85 191.222   1
   3  -3  25 3337.79 186.410   1
   3  -3 -25 3112.32 217.489   1
  -3   3  25 3011.17 204.718   1
  -3  -3  25 3224.55 191.724   1
  -3  -3 -25 3464.33 221.398   1
   3  -3 -27 819.079 166.668   1
  -3   3  27 506.410 161.828   1
  -3  -3 -27 723.601 154.785   1
  -3  -3  27 784.499 152.667   1
   3   3  27 574.584 125.230   1
  -3   3 -27 722.096 136.689   1
   3   3 -27 633.486 145.523   1
   3  -3 -27 654.161 160.365   1
  -3   3  27 793.174 143.233   1
  -3  -3  27 652.913 123.948   1
   3  -3  27 905.210 119.247   1
   3  -3  27 458.013 148.463   1
   3   3 -27 816.054 158.664   1
  -3  -3 -27 865.887 162.089   1
   3   3  27 428.111 153.548   1
  -3  -3 -29 105.205 157.959   1
  -3   3  29 207.246 172.663   1
   3   3  29-12.0716 123.715   1
  -3   3 -29 31.6320 143.269   1
  -3  -3  29-237.584 155.430   1
   3   3 -29 123.475 145.398   1
   3  -3 -29 135.087 169.438   1
  -3  -3  29 19.9040 125.243   1
   3  -3  29 73.0410 116.411   1
   3   3 -29-80.5839 156.909   1
  -3  -3 -29-38.4044 161.240   1
   3  -3 -29-105.653 171.010   1
   3  -3  29-140.418 153.123   1
   3  -3 -31 2609.85 255.453   1
   3   3  31 2812.60 245.708   1
   3  -3  31 3010.68 242.605   1
   3   3 -31 3188.91 244.166   1
   3  -3  31 3405.17 213.080   1
   3   3  31 3323.03 217.753   1
  -3   3 -31 3115.17 238.920   1
  -3  -3 -31 2998.21 248.438   1
  -3   3  31 2863.08 256.877   1
  -3  -3  31 2957.57 240.405   1
   3  -3 -31 3128.21 259.792   1
   3   3 -31 2981.66 237.649   1
  -3   3  31 3090.79 228.658   1
  -3  -3  31 3180.68 214.855   1
  -3  -3 -31 3164.10 250.127   1
   3  -3  33 1897.74 220.294   1
   3   3 -33 2354.69 226.411   1
   3   3  33 2042.95 230.170   1
   3  -3 -33 2690.15 253.301   1
  -3   3 -33 1882.76 227.690   1
  -3  -3  33 2274.80 221.328   1
  -3  -3 -33 1867.95 240.739   1
   3  -3  33 2529.43 196.965   1
  -3   3  33 2135.95 241.067   1
   3   3  33 2223.05 199.327   1
   3   3 -33 1848.44 224.051   1
   3  -3 -33 1872.45 244.146   1
  -3  -3  33 2026.58 192.618   1
  -3   3  33 1773.73 208.558   1
  -3  -3 -33 2853.81 241.112   1
   3  -3  35 413.886 201.556   1
   3   3  35 585.508 206.647   1
  -3  -3 -35 385.994 224.209   1
  -3   3 -35 366.234 214.779   1
  -3  -3  35 662.119 197.023   1
   3   3  35 253.140 174.018   1
  -3   3  35 21.2824 213.047   1
   3   3 -35 704.130 208.381   1
   3  -3 -35 344.500 222.133   1
  -3  -3  35 514.152 161.826   1
  -3   3  35 493.362 179.016   1
   3  -3  35 546.696 167.550   1
   3   3 -35 843.592 202.436   1
  -3  -3 -35 267.611 213.227   1
   3  -3 -35 379.531 216.790   1
   3   3  37 499.415 223.265   1
   3  -3  37 510.096 231.844   1
   3  -3 -37 247.784 239.057   1
  -3   3 -37 352.881 252.766   1
  -3  -3 -37 745.787 251.560   1
  -3  -3  37 231.416 197.736   1
  -3   3  37 509.534 230.857   1
   3   3  37 544.555 194.842   1
  -3  -3  37 378.274 174.179   1
  -3   3  37 274.419 186.789   1
   3  -3  37 588.703 193.751   1
   3   3 -37 470.338 214.068   1
  -3  -3 -37 355.237 235.895   1
   3  -3 -37 718.341 231.391   1
  -3   5   1 1892.36 99.5367   1
   3  -5   1 2092.97 99.6778   1
  -3   5  -1 1914.53 100.384   1
   3  -5  -1 2051.94 101.543   1
  -3  -5   1 2082.51 94.7825   1
  -3  -5  -1 2077.77 95.1527   1
  -3  -5  -1 1932.19 114.312   1
  -3  -5   1 1954.56 121.093   1
   3   5  -1 2063.72 96.4492   1
   3   5   1 2115.26 95.8610   1
  -3   5   1 1966.79 104.931   1
  -3   5  -1 1935.98 108.689   1
   3  -5   1 2091.17 116.032   1
   3  -5  -1 2014.17 109.060   1
   3  -5  -3 22128.7 935.378   1
  -3   5   3 20753.4 932.512   1
   3  -5   3 21877.0 950.006   1
   3   5  -3 21853.4 942.753   1
  -3  -5   3 21385.4 924.767   1
   3   5  -3 22137.3 926.728   1
   3  -5  -3 23178.9 933.859   1
  -3   5   3 23140.7 932.177   1
  -3  -5  -3 21453.9 926.494   1
   3   5   3 22144.6 926.378   1
  -3   5  -3 23319.0 943.336   1
  -3   5  -3 21626.2 932.438   1
   3  -5   3 21672.5 930.118   1
  -3  -5   5 1203.63 83.6191   1
   3  -5  -5 1343.51 76.2395   1
  -3   5   5 1080.23 73.3705   1
   3   5   5 1345.82 79.5534   1
  -3   5   5 1163.09 72.2776   1
  -3  -5  -5 1250.87 67.5601   1
   3   5   5 1177.67 65.3141   1
   3  -5  -5 1280.49 76.7874   1
  -3  -5   5 1218.11 63.5119   1
   3   5  -5 1253.34 97.2208   1
  -3   5  -5 1179.63 99.3437   1
   3   5  -5 1288.50 68.4010   1
   3  -5   5 1267.66 72.0615   1
   3  -5   7 43914.6 1884.25   1
  -3   5  -7 44003.3 1884.09   1
   3  -5  -7 44890.7 1868.26   1
   3  -5  -7 43592.0 1865.36   1
  -3   5   7 43684.8 1866.07   1
  -3   5   7 41348.1 1863.74   1
  -3  -5  -7 46448.1 1860.21   1
   3   5   7 42886.3 1857.80   1
  -3  -5   7 44341.8 1857.76   1
   3  -5   7 44490.8 1863.66   1
   3   5  -7 45529.9 1854.89   1
   3   5   7 44741.9 1868.16   1
  -3  -5   7 43728.4 1858.46   1
  -3   5  -9 285.986 122.627   1
   3   5   9 111.385 70.6118   1
  -3  -5  -9 121.944 68.0473   1
   3  -5  -9 81.4367 58.2044   1
  -3   5   9 202.729 67.0848   1
  -3  -5   9 127.082 38.9806   1
   3   5   9 130.582 45.8093   1
  -3  -5  -9 115.617 50.8821   1
   3  -5  -9 27.3363 67.5862   1
  -3   5   9 235.802 60.8524   1
   3  -5   9 345.466 102.960   1
   3  -5   9 80.4724 54.7104   1
   3   5  11 22041.5 936.647   1
  -3  -5 -11 21534.4 936.892   1
   3   5 -11 21176.5 922.978   1
  -3   5  11 21926.7 937.797   1
   3  -5 -11 21268.8 933.357   1
  -3  -5 -11 21695.8 927.197   1
   3   5  11 21438.7 924.234   1
   3  -5 -11 21764.9 939.340   1
  -3   5  11 21271.7 932.365   1
  -3   5 -11 22308.6 922.239   1
   3  -5  11 21779.3 925.861   1
   3   5 -11 22280.6 920.432   1
  -3  -5  11 21846.5 918.319   1
  -3   5 -11 21301.0 957.503   1
   3   5  13 33826.3 1416.70   1
   3   5 -13 33072.8 1399.98   1
  -3   5  13 32824.1 1416.80   1
  -3  -5  13 33476.9 1397.21   1
   3   5  13 33678.2 1403.78   1
  -3   5 -13 29322.0 1397.52   1
   3   5 -13 35668.3 1401.43   1
   3  -5 -13 34427.2 1420.15   1
  -3   5  13 34352.3 1413.72   1
   3  -5  13 33167.5 1403.22   1
  -3   5 -13 32426.1 1429.38   1
  -3  -5 -13 34783.9 1417.86   1
   3   5  15 8481.50 403.037   1
   3   5 -15 8316.53 382.099   1
  -3   5  15 8400.12 405.690   1
   3  -5 -15 8446.27 400.674   1
  -3  -5  15 8943.36 379.689   1
   3   5  15 8883.00 388.259   1
  -3   5  15 8481.74 399.032   1
   3   5 -15 8752.79 385.965   1
   3  -5 -15 8973.29 409.778   1
   3  -5  15 9129.76 387.455   1
  -3   5 -15 8286.07 419.309   1
  -3  -5 -15 9254.99 405.718   1
   3  -5  15 8296.88 392.898   1
  -3   5 -17 3885.47 237.176   1
   3  -5 -17 3929.29 225.514   1
   3   5 -17 3679.39 199.916   1
  -3   5  17 3854.59 210.481   1
   3   5  17 3934.81 216.023   1
   3   5 -17 3913.40 191.477   1
   3  -5 -17 3911.57 214.773   1
  -3   5  17 3653.17 220.821   1
  -3  -5 -17 4126.47 208.419   1
   3   5  17 4128.10 198.586   1
  -3  -5  17 4240.47 189.519   1
   3  -5  17 3862.99 205.736   1
  -3  -5 -17 3988.13 217.051   1
  -3  -5 -19 254.920 100.844   1
   3  -5  19 137.331 95.9273   1
   3   5  19 222.303 98.9052   1
   3   5 -19 171.540 68.3297   1
   3  -5 -19 231.293 99.1259   1
  -3  -5  19 119.869 84.6161   1
  -3  -5 -19 244.941 93.3175   1
   3   5  19 248.543 74.8508   1
   3  -5  19 198.901 73.0097   1
   3   5 -19 126.142 87.5307   1
   3  -5 -19 62.4640 108.954   1
  -3  -5  19 132.721 63.7270   1
  -3   5  19 219.695 89.4059   1
  -3   5 -19 211.741 129.535   1
   3  -5  21 4800.56 221.614   1
  -3   5  21 4330.77 239.683   1
   3   5 -21 4459.55 222.863   1
   3  -5 -21 4190.69 244.438   1
  -3   5  21 4108.81 254.442   1
  -3  -5 -21 4094.26 237.315   1
  -3  -5  21 4688.75 231.970   1
   3  -5  21 4483.10 233.734   1
  -3  -5 -21 4771.42 250.057   1
  -3  -5  21 4460.61 217.766   1
   3   5  21 4222.09 246.251   1
   3   5 -21 4139.96 233.095   1
   3  -5 -21 4381.14 256.542   1
  -3  -5 -23 4532.54 259.358   1
  -3  -5  23 4655.10 243.843   1
  -3  -5 -23 4484.77 252.744   1
  -3   5  23 4196.11 264.617   1
  -3   5 -23 4639.09 229.615   1
   3   5  23 4488.62 236.307   1
   3  -5 -23 4558.74 257.814   1
   3   5 -23 4135.86 231.332   1
  -3  -5  23 4622.25 227.691   1
  -3   5  23 4201.44 248.956   1
   3   5 -23 4364.31 243.496   1
   3   5  23 4463.65 258.399   1
   3  -5  23 4518.78 244.061   1
   3  -5 -23 4281.54 268.713   1
   3  -5  23 4977.59 230.205   1
  -3  -5 -25 3426.71 220.634   1
  -3  -5 -25 3016.15 212.433   1
  -3   5 -25 2946.75 185.887   1
  -3   5  25 2724.35 222.219   1
   3   5  25 2680.62 186.785   1
   3   5 -25 2714.26 188.298   1
   3  -5 -25 2681.51 215.416   1
  -3   5  25 3135.98 208.390   1
  -3  -5  25 3182.77 182.313   1
   3  -5 -25 3220.49 230.412   1
   3   5 -25 2997.33 203.798   1
   3   5  25 3010.03 216.694   1
   3  -5  25 3026.12 198.483   1
   3  -5  25 2886.47 180.175   1
  -3  -5 -27 593.526 162.383   1
   3   5  27 703.878 161.269   1
   3  -5  27 859.912 150.716   1
  -3  -5 -27 653.401 155.690   1
  -3   5  27 319.640 165.070   1
   3   5  27 458.879 123.903   1
  -3   5 -27 710.495 135.435   1
   3  -5 -27 460.362 161.885   1
   3   5 -27 791.128 133.870   1
  -3   5  27 731.269 149.282   1
  -3  -5  27 622.256 117.793   1
   3  -5 -27 895.796 177.051   1
   3  -5  27 663.169 120.619   1
  -3  -5 -29 114.817 163.870   1
   3  -5 -29 102.382 182.033   1
   3  -5  29 102.489 152.001   1
  -3   5  29 409.511 182.612   1
  -3  -5 -29 503.071 170.479   1
   3   5  29 483.755 135.347   1
  -3   5 -29 185.455 140.795   1
   3   5 -29 305.953 142.417   1
   3  -5 -29 294.263 177.783   1
  -3   5  29 218.126 150.157   1
  -3  -5  29 243.031 120.496   1
   3   5  29 99.0917 167.530   1
   3  -5  29 168.136 121.639   1
  -3  -5 -31 1992.47 216.485   1
   3  -5  31 1544.25 196.092   1
   3  -5 -31 1697.70 226.986   1
   3   5  31 1991.58 178.974   1
   3  -5  31 2059.62 175.256   1
  -3   5 -31 1812.32 194.979   1
  -3   5  31 1707.67 222.951   1
  -3  -5 -31 1613.78 213.853   1
   3  -5 -31 1561.69 221.362   1
   3   5 -31 1663.83 191.843   1
   3   5  31 1803.68 212.852   1
  -3   5  31 1628.17 194.515   1
  -3  -5  31 1631.70 167.782   1
  -3  -5 -33 1605.21 219.419   1
   3  -5 -33 1526.97 229.028   1
   3  -5  33 1689.43 172.750   1
   3   5  33 1720.47 182.412   1
  -3   5  33 1261.76 223.584   1
  -3  -5 -33 1345.36 224.038   1
  -3   5 -33 1560.75 204.603   1
   3  -5 -33 1145.37 223.352   1
   3   5  33 1204.62 210.258   1
   3  -5  33 1666.27 205.351   1
  -3  -5  33 1403.82 164.193   1
  -3   5  33 1362.75 194.449   1
   3  -5 -35 1950.76 251.427   1
  -3  -5 -35 2309.28 248.384   1
  -3  -5 -35 2375.50 262.245   1
  -3   5 -35 1497.05 241.781   1
   3   5  35 1724.41 203.445   1
   3  -5  35 2008.66 205.614   1
  -3   5  35 1831.64 252.623   1
   3  -5 -35 1439.60 257.164   1
   3  -5  35 1806.25 232.812   1
   3   5  35 2134.87 242.639   1
  -3  -5  35 1659.03 186.484   1
  -3   5  35 1868.22 217.506   1
   3  -5 -37 203.557 231.237   1
  -3  -5 -37 28.6376 223.061   1
   3  -5 -37 354.329 242.830   1
  -3  -5 -37 103.959 242.488   1
   3   5  37 416.894 186.226   1
  -3   5  37 333.535 234.695   1
  -3  -5  37 34.5340 161.605   1
  -3   5  37 203.626 188.326   1
   3  -5  37 290.010 188.494   1
   3   5  37-27.5767 220.227   1
   3  -5  37 42.5036 230.155   1
  -3   7  -1 628.605 48.8958   1
  -3   7   1 635.073 51.6565   1
   3  -7  -1 559.307 53.5554   1
   3  -7   1 608.731 50.2419   1
  -3  -7  -1 562.340 44.1963   1
   3   7   1 603.266 41.3858   1
  -3  -7   1 573.046 40.2900   1
   3   7  -1 652.898 41.4978   1
  -3  -7   1 522.604 67.7964   1
   3  -7  -1 602.018 60.4081   1
  -3   7   1 576.588 53.8577   1
   3  -7   1 483.749 63.6005   1
   3  -7  -3 4093.42 192.677   1
  -3   7   3 4125.41 190.483   1
   3   7   3 4265.64 193.408   1
  -3   7   3 4086.56 188.759   1
   3  -7   3 4185.59 185.347   1
  -3  -7   3 3909.20 177.053   1
  -3  -7  -3 3999.19 183.003   1
   3   7   3 3930.60 180.994   1
   3  -7  -3 4234.73 193.483   1
   3   7  -3 3736.24 178.995   1
  -3   7  -3 4504.86 196.103   1
   3  -7   3 4177.87 206.741   1
  -3  -7   3 4286.34 203.851   1
  -3   7  -5 28190.2 1155.65   1
   3  -7  -5 26394.9 1148.56   1
  -3   7   5 27414.1 1149.53   1
   3  -7   5 26968.7 1142.04   1
  -3   7   5 26171.2 1147.73   1
  -3  -7   5 27194.6 1135.01   1
  -3  -7  -5 26307.8 1141.67   1
   3   7   5 27342.3 1140.38   1
   3  -7  -5 27584.1 1152.21   1
   3   7  -5 26949.3 1137.72   1
  -3  -7  -5 26397.2 1150.31   1
   3   7   5 27152.5 1149.87   1
   3  -7   5 28108.7 1169.48   1
  -3  -7   7 591.108 45.6867   1
  -3  -7   7 500.732 73.0268   1
  -3   7  -7 876.825 121.451   1
   3  -7   7 968.352 148.925   1
   3  -7  -7 760.783 76.1692   1
  -3   7   7 729.670 82.9665   1
  -3  -7  -7 689.080 65.6435   1
   3   7   7 713.896 60.1525   1
   3  -7  -7 734.209 89.0401   1
  -3   7   7 791.091 77.4174   1
  -3  -7  -7 575.117 80.9979   1
   3   7   7 744.462 84.4782   1
   3  -7   7 586.566 62.7525   1
   3   7  -7 540.221 54.8012   1
  -3  -7  -9 381.444 87.5703   1
   3   7   9 297.998 90.1541   1
   3  -7   9 180.800 144.575   1
  -3   7   9 325.869 77.3998   1
   3   7  -9 218.445 98.0755   1
  -3   7  -9 232.447 134.971   1
  -3  -7   9 289.905 46.7771   1
   3  -7  -9 187.971 74.8553   1
  -3   7   9 263.548 85.1532   1
   3   7  -9 307.375 40.1101   1
  -3  -7  -9 365.598 70.2135   1
   3   7   9 273.822 60.9859   1
   3  -7  -9 357.739 95.1856   1
  -3   7  -9 278.006 59.4444   1
  -3  -7   9 340.412 47.7938   1
   3   7  11 5715.78 287.469   1
  -3  -7 -11 5829.10 287.775   1
  -3   7 -11 5935.33 326.238   1
   3  -7  11 5720.89 299.695   1
  -3   7 -11 6052.94 267.196   1
   3  -7 -11 6099.52 294.642   1
  -3   7  11 5410.99 280.937   1
   3   7 -11 5657.06 272.073   1
  -3  -7  11 6097.47 260.608   1
   3  -7 -11 5512.35 280.963   1
  -3   7  11 5490.53 286.921   1
  -3  -7 -11 5824.08 275.606   1
   3   7  11 6736.11 275.430   1
   3   7 -11 6029.98 258.709   1
  -3  -7  11 5816.41 261.699   1
  -3   7 -13 6608.12 364.269   1
  -3   7 -13 7249.49 308.082   1
   3   7 -13 6376.37 308.047   1
   3   7  13 6555.90 330.578   1
  -3  -7  13 6999.92 306.803   1
  -3   7  13 6953.64 334.079   1
  -3  -7 -13 6928.99 321.549   1
  -3   7  13 6499.51 325.791   1
   3  -7 -13 6898.32 337.442   1
   3   7 -13 6711.82 304.762   1
  -3  -7 -13 7444.58 334.835   1
  -3  -7  13 6896.63 302.294   1
   3   7 -15 14007.0 614.408   1
  -3   7  15 14640.5 641.972   1
   3  -7 -15 13404.9 635.153   1
  -3  -7  15 14136.1 609.536   1
   3   7  15 15808.9 627.636   1
  -3   7 -15 14625.4 613.645   1
   3   7  15 13868.4 636.578   1
  -3   7  15 13528.6 632.742   1
   3  -7 -15 14803.4 644.949   1
  -3   7 -15 13891.3 661.932   1
  -3  -7 -15 14705.6 639.232   1
  -3   7 -17 3360.70 244.230   1
  -3   7  17 3370.46 201.978   1
   3  -7 -17 3781.99 220.343   1
   3   7 -17 3418.28 175.920   1
   3  -7 -17 3797.55 208.639   1
  -3   7  17 3862.57 218.034   1
  -3  -7 -17 3292.30 197.719   1
   3   7  17 3824.50 194.444   1
  -3   7 -17 3622.34 175.605   1
   3   7  17 3364.55 208.174   1
  -3  -7  17 3858.32 172.315   1
  -3  -7 -17 3838.38 211.448   1
   3  -7  17 3807.70 193.853   1
   3  -7 -19-6.24620 102.306   1
   3   7 -19-93.5288 63.1189   1
  -3   7  19 98.1654 112.310   1
  -3  -7  19-20.2475 76.1885   1
   3   7  19 54.3184 85.6391   1
  -3  -7 -19-13.5214 94.6758   1
  -3   7 -19-30.7997 59.8800   1
   3  -7 -19-7.22887 118.401   1
  -3  -7  19 61.4389 55.5262   1
  -3   7  19 8.62834 93.8670   1
  -3   7 -19 26.9905 153.571   1
   3  -7  19-36.6296 83.9113   1
  -3  -7 -19 57.8410 105.797   1
   3   7  19-35.2403 106.437   1
  -3   7 -21 964.367 175.489   1
  -3   7  21 1228.25 130.303   1
   3  -7 -21 943.636 153.555   1
   3   7  21 1257.42 142.596   1
   3   7 -21 1186.42 98.5465   1
   3  -7 -21 1000.76 134.205   1
  -3  -7  21 1063.50 108.648   1
  -3  -7 -21 963.555 129.526   1
  -3   7 -21 1044.23 96.0499   1
  -3  -7  21 1175.71 91.4907   1
   3  -7  21 1239.97 117.344   1
  -3  -7 -21 1231.62 140.465   1
  -3   7 -23 5076.15 293.139   1
  -3   7  23 4530.59 261.156   1
   3  -7  23 5102.25 251.185   1
   3   7  23 4228.70 268.551   1
   3  -7 -23 4890.63 287.052   1
   3   7 -23 4849.95 237.150   1
   3  -7 -23 4540.73 270.151   1
  -3   7  23 4738.15 280.101   1
  -3  -7 -23 5054.72 267.475   1
  -3  -7  23 4893.83 243.529   1
  -3   7 -23 4948.46 233.771   1
   3   7  23 6091.99 265.207   1
  -3  -7  23 5112.24 231.343   1
  -3  -7 -23 5464.39 278.021   1
  -3   7 -25 2200.73 209.334   1
   3  -7  25 2499.61 140.843   1
  -3   7  25 1466.79 168.161   1
   3  -7 -25 1820.46 200.833   1
   3   7  25 1781.77 188.258   1
   3  -7  25 1898.93 162.342   1
   3   7 -25 1648.40 141.973   1
   3  -7 -25 1579.95 181.544   1
  -3   7 -25 1762.19 144.269   1
  -3   7  25 1674.89 193.519   1
  -3  -7  25 1729.28 151.431   1
  -3  -7 -25 1625.13 176.750   1
   3   7  25 2365.82 174.443   1
  -3  -7  25 1872.11 136.650   1
  -3  -7 -25 1870.27 185.106   1
   3  -7  27 3054.33 207.543   1
   3  -7 -27 2501.79 236.503   1
   3   7  27 2610.91 222.934   1
   3   7 -27 2770.84 199.518   1
  -3  -7 -27 2968.88 226.406   1
   3   7 -27 2708.14 183.863   1
   3  -7 -27 2237.18 222.453   1
  -3  -7  27 2654.12 186.729   1
  -3   7  27 2383.52 227.124   1
  -3  -7 -27 2430.66 218.024   1
   3   7  27 3187.41 204.533   1
  -3   7  27 2422.43 206.754   1
   3  -7  27 3318.60 183.667   1
  -3  -7  27 2807.72 174.855   1
  -3   7 -27 2930.84 241.793   1
  -3   7 -29 456.870 198.300   1
   3  -7 -29 159.003 176.579   1
   3   7 -29 128.712 127.372   1
  -3   7  29 123.784 180.410   1
  -3  -7 -29 293.033 172.819   1
   3   7  29 111.522 138.416   1
   3  -7  29 284.711 123.357   1
  -3   7  29 110.165 151.945   1
  -3  -7  29 311.154 117.797   1
   3  -7 -29 254.431 189.971   1
   3   7  29 169.601 170.165   1
   3  -7  29 288.928 156.041   1
   3   7 -29 162.263 146.287   1
  -3  -7 -29 192.595 170.902   1
   3  -7 -31 877.839 200.421   1
   3   7 -31 1001.24 158.964   1
  -3   7  31 879.221 205.673   1
  -3  -7 -31 922.607 201.162   1
   3   7  31 1045.45 164.211   1
   3  -7  31 1310.31 152.912   1
  -3   7  31 1036.09 179.495   1
   3   7  31 1006.10 198.406   1
   3  -7 -31 713.227 205.940   1
   3   7 -31 1052.98 174.002   1
   3  -7  31 876.618 182.806   1
  -3  -7 -31 1153.17 199.061   1
   3  -7 -33 2984.90 290.880   1
   3   7 -33 3134.13 246.068   1
  -3   7  33 3479.07 291.935   1
  -3  -7 -33 3477.87 290.801   1
   3   7  33 3753.44 250.375   1
   3  -7  33 3896.95 241.903   1
  -3  -7  33 3515.66 230.247   1
  -3   7  33 3311.77 264.545   1
   3  -7  33 3901.94 268.625   1
   3  -7 -33 3818.48 300.209   1
   3   7 -33 3818.79 258.182   1
   3   7  33 3490.36 287.212   1
  -3  -7 -33 4453.10 293.228   1
   3  -7 -35 1410.57 245.811   1
   3   7 -35 1301.11 192.879   1
  -3   7 -35 1327.93 221.388   1
  -3  -7 -35 1077.61 246.158   1
  -3   7  35 910.854 237.308   1
   3   7  35 1704.58 194.860   1
   3  -7  35 1527.98 186.546   1
  -3   7  35 1368.56 208.871   1
  -3  -7  35 1260.96 170.127   1
  -3  -7 -35 1411.14 240.489   1
   3   7 -35 1246.46 199.015   1
   3  -7 -35 1211.40 244.984   1
   3  -7  35 1388.91 214.439   1
   3   7  35 1098.81 227.891   1
   3  -9   1 193.482 59.6567   1
   3  -9  -1 440.221 69.2276   1
  -3  -9  -1 300.569 53.7070   1
   3   9   1 361.503 46.2777   1
   3  -9   1 365.107 76.1572   1
   3  -9  -1 366.575 70.6799   1
  -3   9  -1 220.618 60.2390   1
  -3   9   1 318.861 60.8107   1
   3  -9   3 13949.2 598.801   1
  -3   9  -3 14297.5 588.830   1
  -3   9   3 14380.3 591.160   1
   3  -9  -3 12801.5 589.143   1
   3  -9   3 13445.7 583.407   1
  -3  -9  -3 13197.0 582.284   1
   3   9  -3 13379.2 575.055   1
   3   9   3 14783.4 580.364   1
  -3  -9   3 13343.0 575.586   1
   3  -9  -3 13287.7 592.649   1
   3   9  -3 13289.1 582.365   1
  -3  -9  -3 13027.2 590.981   1
  -3  -9   3 12979.3 594.009   1
  -3  -9  -5 11581.1 524.967   1
   3   9  -5 11280.1 505.454   1
   3  -9  -5 11755.4 528.518   1
  -3   9  -5 12163.1 521.992   1
   3  -9   5 11882.5 541.754   1
   3  -9  -5 12067.2 523.104   1
  -3   9   5 11464.7 523.638   1
  -3  -9  -5 11945.1 516.238   1
   3   9   5 12434.8 513.170   1
  -3  -9   5 12049.6 504.303   1
   3  -9   5 11745.6 512.879   1
  -3   9  -5 12288.1 514.686   1
  -3  -9   7 38191.2 1777.55   1
   3  -9   7 39989.9 1798.59   1
   3   9  -7 42077.7 1763.52   1
   3  -9  -7 42020.8 1785.78   1
   3  -9  -7 40158.4 1777.93   1
  -3   9   7 41133.5 1781.45   1
  -3  -9  -7 40722.0 1773.46   1
  -3  -9   7 41600.0 1759.51   1
   3   9   7 48832.8 1775.97   1
  -3   9  -7 43753.3 1781.51   1
  -3  -9  -7 41511.6 1782.39   1
  -3   9  -7 43634.6 1774.72   1
   3  -9   9 2225.86 192.411   1
   3   9  -9 1754.56 124.158   1
   3  -9  -9 1820.02 139.989   1
  -3   9   9 1581.82 122.286   1
  -3  -9   9 1805.25 93.1621   1
  -3   9  -9 1760.54 148.698   1
   3  -9  -9 1519.08 123.223   1
  -3   9   9 1546.47 132.346   1
  -3  -9  -9 1732.31 117.374   1
  -3  -9   9 1523.09 80.9898   1
   3   9   9 1776.81 107.650   1
  -3  -9  -9 1715.88 131.165   1
  -3   9  -9 1951.81 111.137   1
   3  -9   9 1970.48 101.244   1
   3   9  -9 1672.33 88.6250   1
   3  -9  11 7964.19 328.187   1
  -3   9  11 7189.84 344.908   1
   3  -9 -11 7109.62 340.005   1
  -3  -9 -11 7156.31 335.625   1
   3   9  11 7577.96 328.413   1
  -3   9  11 6740.78 338.871   1
   3  -9 -11 7399.54 353.582   1
  -3   9 -11 7164.88 322.919   1
  -3   9 -11 7333.98 365.134   1
   3   9 -11 6569.65 335.756   1
   3  -9  11 7015.46 363.506   1
  -3  -9 -11 7280.16 346.219   1
  -3   9  13 13229.9 586.832   1
  -3  -9 -13 13643.3 577.189   1
   3   9  13 14588.5 570.574   1
  -3   9  13 12921.3 579.719   1
   3  -9 -13 13868.4 592.763   1
  -3   9 -13 13670.7 561.108   1
  -3  -9 -13 14571.2 588.829   1
   3  -9  13 13825.3 583.293   1
  -3   9 -13 13259.0 606.256   1
  -3  -9  15 5835.56 279.839   1
   3  -9  15 7153.82 303.403   1
  -3   9  15 6121.31 319.969   1
  -3  -9 -15 6779.38 320.320   1
   3   9  15 6918.59 300.018   1
   3   9 -15 6827.98 284.067   1
   3  -9 -15 6778.85 328.446   1
  -3   9  15 5977.38 310.396   1
  -3   9 -15 6470.63 285.714   1
  -3   9 -15 5540.31 350.267   1
   3   9 -15 6108.93 287.193   1
  -3  -9  17 5184.11 229.691   1
   3   9 -17 4913.63 236.644   1
   3  -9 -17 5012.13 270.989   1
  -3   9  17 5549.25 280.281   1
  -3  -9  17 4673.50 233.656   1
  -3   9 -17 5434.51 236.213   1
   3   9  17 5610.83 254.998   1
  -3   9 -17 5205.16 314.774   1
   3   9 -17 5134.48 241.137   1
  -3   9  17 4927.52 266.550   1
   3  -9 -17 5457.67 286.813   1
  -3  -9 -17 5508.18 276.779   1
   3  -9  17 5388.82 252.266   1
   3  -9 -19-55.3058 129.767   1
   3   9 -19-79.6003 77.8355   1
   3   9 -19 6.10007 61.4604   1
   3  -9 -19 23.2560 109.784   1
  -3  -9 -19 207.830 118.287   1
  -3   9  19-39.4339 123.616   1
  -3  -9  19 46.6725 63.9597   1
  -3   9 -19 47.0668 59.9594   1
   3   9  19 48.5696 94.0883   1
  -3   9 -19 133.855 185.052   1
  -3   9  19 64.7708 102.151   1
  -3  -9  19-21.7789 49.1194   1
  -3  -9 -19-6.96486 121.575   1
   3  -9  19-25.3594 84.0611   1
   3   9 -21 930.346 88.8382   1
   3  -9 -21 883.920 138.748   1
  -3  -9 -21 914.917 137.491   1
  -3  -9  21 979.410 92.1918   1
  -3   9 -21 896.536 88.5169   1
   3   9  21 1042.50 116.504   1
   3   9 -21 927.221 110.904   1
   3  -9 -21 862.573 163.088   1
  -3   9  21 749.741 129.097   1
   3  -9  21 1035.38 112.375   1
  -3  -9 -21 1083.54 151.117   1
  -3  -9  21 1016.30 81.3361   1
   3  -9 -23 374.480 164.225   1
   3   9 -23 484.329 90.9588   1
   3  -9 -23 549.025 145.808   1
  -3  -9 -23 579.561 140.612   1
  -3   9  23 322.307 157.636   1
  -3  -9  23 603.376 93.4410   1
  -3   9 -23 381.978 91.1597   1
  -3   9  23 618.456 135.017   1
  -3  -9  23 491.423 81.0200   1
   3   9 -23 461.918 112.642   1
  -3  -9 -23 703.006 154.893   1
   3  -9  23 628.684 119.315   1
   3  -9  23 719.168 109.577   1
   3  -9  25 11265.3 519.739   1
  -3   9  25 9955.98 535.908   1
   3   9 -25 11046.3 506.928   1
   3  -9 -25 10774.4 547.301   1
  -3   9 -25 11135.7 509.361   1
  -3  -9  25 11287.2 504.039   1
  -3  -9 -25 10788.5 541.106   1
  -3   9  25 10482.5 548.594   1
   3   9  25 11601.9 525.530   1
   3   9 -25 12496.7 519.413   1
   3  -9 -25 11947.6 564.906   1
   3  -9  25 12114.6 525.434   1
  -3  -9  25 11749.3 502.437   1
  -3  -9 -25 12339.6 553.338   1
   3  -9  27 2247.88 189.192   1
   3  -9 -27 2254.69 230.325   1
   3   9 -27 2099.06 172.528   1
   3  -9 -27 2034.59 210.831   1
  -3   9  27 2243.03 218.929   1
  -3   9 -27 1867.75 166.766   1
  -3  -9 -27 2211.28 210.703   1
  -3  -9  27 2169.94 150.298   1
   3   9  27 2465.24 185.180   1
   3   9 -27 2271.24 156.742   1
  -3   9  27 1892.88 194.615   1
  -3  -9 -27 2352.06 216.082   1
   3  -9  27 2462.53 177.369   1
   3   9 -29 112.607 136.724   1
  -3  -9 -29 152.120 174.259   1
   3  -9  29-47.5751 154.195   1
   3  -9 -29 39.6290 173.365   1
   3   9 -29-17.8205 117.245   1
  -3   9  29 75.3568 179.881   1
  -3  -9 -29-13.8792 172.075   1
  -3   9 -29 74.8825 135.578   1
  -3  -9  29 62.7581 111.052   1
   3   9  29-14.4762 147.141   1
  -3   9  29 247.887 158.169   1
   3  -9  29-27.1192 128.080   1
   3   9  29 120.903 178.444   1
   3  -9 -29-87.9331 192.523   1
   3  -9  31 3719.79 253.951   1
   3  -9 -31 3144.80 294.038   1
   3   9 -31 3791.27 238.470   1
   3   9  31 3739.92 279.170   1
   3   9 -31 3294.60 226.226   1
   3  -9 -31 3590.98 284.241   1
  -3   9  31 2854.38 275.385   1
  -3   9 -31 3335.90 244.553   1
  -3  -9 -31 3358.10 280.453   1
   3   9  31 4405.95 264.554   1
  -3  -9  31 3503.22 215.955   1
  -3   9  31 3297.53 259.079   1
   3  -9  31 4246.81 237.700   1
  -3   9 -31 4087.14 325.894   1
  -3  -9 -31 3957.32 282.446   1
   3  -9  33 2331.83 222.222   1
   3   9  33 1897.51 242.367   1
   3  -9 -33 2264.89 267.154   1
   3   9 -33 2076.53 190.395   1
   3  -9 -33 2249.53 255.147   1
  -3   9  33 1781.33 247.790   1
  -3   9 -33 2271.94 218.941   1
  -3  -9 -33 2381.53 255.137   1
   3   9  33 2627.98 221.294   1
  -3  -9  33 2624.85 199.031   1
  -3   9  33 1867.61 222.020   1
   3  -9  33 2069.88 195.407   1
  -3   9 -33 2090.05 283.531   1
   3   9 -33 2138.29 198.803   1
  -3  -9 -33 2004.97 244.420   1
   3  -9  35 1153.43 214.231   1
   3   9  35 1283.31 236.235   1
  -3   9 -35 1564.31 281.485   1
   3  -9 -35 1271.78 254.276   1
  -3  -9 -35 1147.89 253.019   1
  -3  -9  35 1231.82 165.179   1
  -3   9  35 1021.71 241.510   1
   3   9  35 1575.31 203.942   1
   3  -9  35 1463.91 185.583   1
  -3   9  35 1242.00 212.838   1
  -3  -9  35 1775.89 166.916   1
   3   9 -35 1677.04 189.945   1
   3  -9 -35 1130.68 256.247   1
  -3  -9 -35 1722.59 245.964   1
  -3 -11  -1 150.301 78.1821   1
   3  11  -1-4.56461 71.2407   1
  -3 -11   1 124.352 63.4210   1
   3  11   1 222.206 52.5316   1
  -3 -11  -1 81.6935 67.0361   1
   3  11  -1 5.13611 46.8862   1
   3 -11   1 158.782 74.1872   1
   3 -11  -1 13.9893 79.4815   1
  -3  11   1 59.8579 64.8885   1
  -3  11  -1 132.754 61.9261   1
   3 -11  -1 90.0670 74.8746   1
   3 -11   1 152.279 79.9263   1
  -3  11  -1 6.30283 65.3136   1
  -3  11   1 250.805 76.3123   1
  -3 -11  -3 13211.6 595.984   1
   3  11  -3 12423.3 584.626   1
   3 -11   3 13817.5 599.841   1
   3 -11  -3 13813.7 594.912   1
  -3  11  -3 13537.4 588.209   1
  -3  11   3 13461.0 594.387   1
  -3 -11   3 13926.2 581.287   1
  -3 -11  -3 13293.8 588.517   1
   3  11  -3 13173.9 576.300   1
   3  11   3 15610.4 587.128   1
   3 -11  -3 13035.7 599.027   1
   3 -11   3 13232.4 588.958   1
  -3  11   3 13874.1 593.065   1
   3  11   3 13711.9 595.024   1
  -3 -11  -5 55004.4 2275.06   1
   3  11  -5 51467.8 2258.92   1
  -3 -11   5 49721.8 2269.36   1
  -3  11   5 52428.8 2271.10   1
   3 -11  -5 54156.5 2278.58   1
   3 -11   5 55751.6 2279.98   1
  -3  11  -5 55527.5 2266.21   1
   3 -11  -5 52666.4 2271.03   1
  -3  11   5 53782.4 2273.66   1
  -3 -11   5 54485.1 2255.65   1
  -3 -11  -5 52842.1 2267.11   1
   3  11  -5 52265.5 2253.58   1
   3  11   5 58263.1 2263.54   1
  -3  11  -5 56371.9 2263.03   1
   3 -11   5 53661.1 2263.08   1
   3  11   5 53927.5 2273.06   1
   3  11   7 14117.7 603.852   1
  -3 -11  -7 14232.6 606.282   1
   3  11  -7 13162.3 581.713   1
   3 -11   7 13697.5 624.142   1
  -3 -11   7 12232.7 602.258   1
   3  11  -7 13479.4 578.468   1
  -3  11  -7 14444.7 594.821   1
   3 -11  -7 13751.7 600.207   1
  -3  11   7 13364.3 603.568   1
  -3 -11  -7 13806.1 596.439   1
  -3 -11   7 14368.7 578.087   1
   3  11   7 14177.0 589.586   1
   3 -11  -7 13348.6 609.949   1
  -3  11   7 12994.5 600.148   1
   3 -11   7 11953.3 583.796   1
  -3  11  -7 14499.7 590.636   1
   3  11   9-15.2364 87.3002   1
  -3 -11  -9 34.4450 89.1569   1
  -3  11   9-25.7912 79.4527   1
   3 -11   9 229.818 157.425   1
   3 -11  -9 71.3106 79.8854   1
  -3  11   9 48.2173 86.8402   1
  -3 -11  -9 37.3392 77.0999   1
   3  11   9 119.891 63.2624   1
  -3  11  -9 16.5636 66.6238   1
  -3  11  -9 42.5941 83.2132   1
   3 -11  -9 131.890 101.340   1
  -3 -11 -11 777.103 111.643   1
   3  11  11 813.132 109.123   1
  -3  11 -11 713.356 113.097   1
   3 -11 -11 712.372 99.2481   1
  -3  11  11 830.668 112.091   1
  -3 -11 -11 756.703 99.0536   1
   3  11  11 921.471 84.6017   1
  -3  11 -11 695.106 79.9282   1
   3 -11 -11 800.262 123.683   1
   3 -11  11 741.101 166.321   1
   3 -11  13 15945.1 684.528   1
  -3  11 -13 15594.9 685.173   1
  -3  11  13 14861.5 680.102   1
   3 -11 -13 14875.2 672.764   1
  -3 -11 -13 14846.2 670.632   1
   3  11  13 16203.3 662.205   1
  -3  11 -13 14273.9 651.799   1
   3 -11 -13 15631.9 688.063   1
  -3 -11 -13 15813.0 681.337   1
   3  11  13 14926.1 678.496   1
  -3  11  15 8647.19 429.023   1
  -3 -11 -15 8748.70 419.678   1
   3  11  15 9154.72 407.784   1
  -3  11 -15 8600.42 394.206   1
  -3 -11 -15 9433.81 431.338   1
   3 -11  15 9908.55 405.309   1
   3 -11 -15 9282.57 439.632   1
   3  11  15 8234.34 428.030   1
   3 -11  17 775.321 104.061   1
   3 -11 -17 925.594 134.601   1
  -3  11  17 776.229 143.425   1
   3  11  17 941.140 112.814   1
  -3  11 -17 917.555 73.6943   1
   3  11 -17 689.088 87.8176   1
   3  11 -17 840.328 72.2958   1
   3 -11 -17 834.485 158.576   1
   3  11  17 989.823 143.276   1
  -3 -11 -17 906.198 143.565   1
   3 -11  19 125.532 103.720   1
   3 -11 -19-112.780 122.989   1
  -3 -11 -19-218.163 140.505   1
  -3  11  19-60.5145 138.278   1
   3  11  19 2.33291 104.295   1
   3  11 -19 72.7946 69.8437   1
  -3  11 -19 16.5528 59.5629   1
   3 -11 -19 64.6696 148.168   1
  -3 -11 -19-86.3647 166.111   1
   3 -11  19-7.37792 88.2458   1
   3  11  19-401.400 188.239   1
   3  11 -19-16.6689 69.7771   1
   3 -11  21 147.823 114.255   1
   3  11 -21-25.5298 95.1709   1
   3 -11 -21 143.832 135.693   1
  -3 -11 -21 151.811 134.449   1
  -3  11 -21 209.410 73.1909   1
   3  11  21 376.748 107.052   1
  -3 -11  21 399.479 70.6552   1
   3 -11 -21 319.904 164.164   1
   3  11  21 194.913 142.436   1
   3 -11  21 301.811 102.341   1
  -3 -11 -21 279.200 145.384   1
   3  11 -23 9458.11 439.487   1
   3 -11 -23 9601.05 485.066   1
  -3  11  23 9337.76 491.412   1
  -3 -11 -23 9488.92 481.394   1
  -3 -11  23 9203.18 429.540   1
  -3  11 -23 11038.6 448.408   1
  -3  11 -23 10013.0 537.029   1
   3 -11  23 11510.0 467.870   1
   3  11  23 8858.29 485.339   1
   3  11 -23 10368.8 446.193   1
   3 -11  23 10755.0 458.020   1
  -3 -11 -23 10788.9 495.046   1
   3  11  25 5710.12 346.442   1
   3 -11  25 6749.44 320.766   1
   3  11 -25 6284.03 301.991   1
   3 -11 -25 6156.72 366.655   1
   3  11 -25 5663.89 291.559   1
   3 -11 -25 6518.65 348.866   1
  -3 -11  25 6376.12 283.571   1
  -3  11 -25 6670.76 301.564   1
  -3  11  25 5628.09 349.865   1
  -3 -11 -25 6045.70 343.634   1
   3  11  25 6621.29 320.691   1
  -3 -11  25 5727.21 280.809   1
   3 -11  25 7268.40 325.990   1
  -3 -11 -25 6563.53 355.824   1
  -3  11 -25 6650.19 426.270   1
  -3  11 -27 922.582 274.793   1
   3 -11 -27 808.089 178.417   1
   3  11 -27 863.261 110.818   1
  -3 -11 -27 1121.87 192.653   1
  -3  11  27 970.374 189.112   1
  -3  11 -27 915.284 126.732   1
   3  11  27 808.846 144.230   1
  -3 -11  27 761.968 93.0780   1
   3 -11 -27 833.463 209.072   1
  -3 -11 -27 809.259 185.951   1
   3 -11  27 1021.34 149.020   1
   3 -11  27 682.322 141.602   1
  -3 -11  27 838.492 96.8033   1
   3 -11  29 68.1178 138.819   1
  -3  11  29 154.401 179.061   1
  -3 -11 -29 107.352 189.489   1
   3  11  29 89.1275 144.118   1
  -3  11 -29-18.2078 125.959   1
  -3 -11  29 245.535 92.6174   1
   3  11 -29 314.067 111.011   1
   3 -11 -29 308.606 182.043   1
   3 -11 -29 148.544 202.143   1
  -3 -11 -29 265.740 187.329   1
   3  11 -29 239.513 125.827   1
  -3  11 -29 44.8554 262.994   1
  -3 -11  29 51.8974 95.5489   1
   3 -11  31 1114.43 166.268   1
  -3 -11 -31 1288.30 218.975   1
   3  11 -31 1275.88 154.389   1
   3 -11 -31 1330.93 238.029   1
   3 -11 -31 1059.06 215.331   1
   3  11 -31 921.033 138.862   1
  -3  11  31 977.167 210.622   1
  -3 -11 -31 1064.30 213.866   1
   3  11  31 1273.40 175.449   1
  -3  11 -31 1128.84 165.730   1
  -3 -11  31 1160.40 118.660   1
  -3 -11  31 1364.23 129.966   1
  -3  11 -31 1480.34 288.223   1
  -3  11 -33 2884.74 329.896   1
   3 -11  33 2732.43 214.807   1
  -3  11  33 2524.63 242.697   1
   3 -11 -33 2942.22 291.049   1
   3  11 -33 2755.03 198.178   1
   3 -11 -33 2290.62 269.579   1
  -3 -11 -33 2655.11 274.105   1
  -3  11 -33 3017.34 232.165   1
  -3  11  33 2518.26 270.870   1
  -3 -11  33 2452.24 174.167   1
   3  11  33 3086.37 245.768   1
  -3 -11  33 2991.02 188.849   1
  -3 -11 -33 3266.73 277.938   1
   3  11 -33 2789.84 205.125   1
   3 -11 -35 890.883 239.159   1
  -3 -11 -35 764.592 253.165   1
  -3  11  35 928.151 234.623   1
  -3 -11  35 761.807 131.869   1
  -3 -11  35 1059.71 151.973   1
  -3  11  35 596.006 203.856   1
   3 -11  35 811.050 173.815   1
  -3 -11 -35 905.484 239.103   1
   3  11 -35 884.406 164.553   1
   3 -11 -35 679.027 251.346   1
  -3  11 -35 1223.62 302.819   1
   3 -13   1 3754.38 199.135   1
   3 -13  -1 3815.11 198.068   1
  -3  13  -1 3713.00 191.739   1
  -3  13   1 3599.29 195.010   1
  -3 -13   1 3641.18 188.643   1
  -3 -13  -1 3582.67 191.394   1
   3  13  -1 3745.22 175.047   1
   3  13   1 4371.46 185.818   1
   3 -13   1 3624.74 197.568   1
   3 -13  -1 3553.23 203.210   1
  -3  13   1 3627.26 191.512   1
  -3  13  -1 3772.11 188.433   1
   3  13  -1 3572.08 191.126   1
   3 -13   3 21965.1 928.471   1
   3 -13  -3 22175.9 926.622   1
  -3  13  -3 22156.4 918.815   1
  -3  13   3 21480.3 926.752   1
  -3 -13   3 22050.5 915.126   1
  -3 -13  -3 21220.8 921.674   1
   3  13  -3 21515.7 907.277   1
   3  13   3 21782.7 913.800   1
   3 -13  -3 19996.2 930.687   1
  -3 -13  -3 20529.9 927.466   1
  -3  13   3 21039.4 924.017   1
   3  13   3 21378.7 926.788   1
   3  13  -3 20762.4 916.479   1
   3 -13   5 11534.2 540.712   1
   3 -13  -5 11841.7 534.320   1
  -3  13  -5 12509.9 524.738   1
  -3  13   5 11075.4 535.150   1
  -3 -13  -5 12146.1 532.127   1
  -3 -13   5 12828.0 519.479   1
   3  13  -5 11725.1 510.681   1
   3  13   5 12752.7 523.005   1
   3 -13  -5 11525.2 543.527   1
  -3  13   5 11952.5 533.923   1
  -3 -13  -5 11556.0 538.837   1
  -3  13  -5 12062.5 521.000   1
   3  13   5 11791.0 537.237   1
   3  13  -5 11591.2 520.448   1
   3 -13  -7 1505.31 141.929   1
  -3  13   7 1570.55 123.072   1
  -3 -13  -7 1745.35 136.950   1
   3 -13   7 1787.02 164.535   1
   3 -13  -7 1564.77 122.750   1
  -3  13  -7 1715.57 108.350   1
  -3  13   7 1435.45 128.658   1
  -3 -13  -7 1604.60 123.664   1
  -3 -13   7 1783.45 100.267   1
   3  13   7 1606.06 107.652   1
   3  13  -7 1839.74 102.196   1
   3  13   7 1749.71 134.745   1
  -3  13  -7 1625.68 103.128   1
   3  13  -9 417.345 43.5958   1
   3 -13   9 392.562 161.533   1
  -3  13  -9 567.917 76.6989   1
   3 -13  -9 385.543 92.3320   1
  -3 -13   9 558.893 57.5303   1
  -3 -13  -9 454.201 95.5729   1
  -3  13   9 409.606 100.476   1
   3  13   9 412.942 74.1058   1
  -3  13   9 465.984 93.4875   1
   3  13  -9 466.876 57.0690   1
  -3 -13  -9 422.406 105.555   1
   3  13   9 326.558 102.871   1
  -3  13  -9 349.867 70.5572   1
   3 -13  -9 425.310 116.681   1
   3 -13 -11 97.5335 116.614   1
  -3 -13 -11 105.545 109.188   1
   3  13  11 68.2421 100.877   1
  -3  13  11 94.8058 91.0452   1
   3 -13  11 164.531 176.314   1
  -3  13 -11 91.4570 80.0897   1
   3 -13 -11 206.925 90.7056   1
  -3 -13 -11 108.042 93.1544   1
  -3  13  11 64.6851 102.402   1
   3  13  11 173.787 73.9047   1
   3 -13  11 92.2549 55.4765   1
  -3  13 -11 104.432 72.5249   1
  -3 -13 -13 3055.20 191.591   1
   3  13  13 2932.95 185.703   1
  -3  13  13 2634.16 186.614   1
   3 -13 -13 2873.37 176.112   1
  -3 -13 -13 2830.07 174.728   1
   3  13  13 2893.29 157.736   1
  -3  13  13 2568.12 173.996   1
   3 -13 -13 2419.53 197.313   1
  -3  13 -13 2408.25 144.734   1
   3 -13  13 2655.48 139.870   1
   3 -13  13 2969.19 226.013   1
  -3 -13 -15 10822.2 473.547   1
   3 -13 -15 10029.2 479.665   1
   3  13  15 9692.13 464.157   1
  -3  13  15 8974.27 463.748   1
  -3 -13 -15 9213.03 454.936   1
   3  13  15 9787.54 441.614   1
  -3  13  15 9159.55 455.827   1
  -3  13 -15 9426.38 428.120   1
   3 -13  15 10399.2 428.536   1
   3 -13  15 9543.45 458.221   1
   3 -13  17 1843.20 117.970   1
  -3  13  17 1798.84 173.855   1
   3 -13 -17 1467.73 162.136   1
  -3  13 -17 1634.52 105.096   1
  -3  13  17 1613.48 158.923   1
   3  13  17 1743.85 134.455   1
  -3  13 -17 1759.61 201.226   1
  -3 -13 -17 1968.30 176.145   1
   3  13  17 1675.75 168.044   1
   3 -13 -17 1679.24 195.319   1
  -3  13 -19-26.2295 65.6928   1
  -3  13 -19 312.619 205.604   1
   3 -13 -19-37.5556 164.828   1
   3  13  19-47.1020 138.154   1
   3 -13 -19 14.9628 138.289   1
  -3 -13 -19-156.463 135.393   1
  -3  13  19 3.97290 148.985   1
   3  13  19-181.554 103.908   1
  -3 -13 -19-58.0871 146.849   1
   3 -13  19 81.2882 97.0870   1
   3 -13  19-195.100 99.4114   1
  -3  13  19-3.51232 123.478   1
   3  13 -21 3816.49 233.601   1
   3 -13  21 5890.67 264.668   1
   3 -13 -21 4890.89 287.604   1
  -3 -13 -21 5080.08 286.027   1
  -3  13 -21 5372.06 230.808   1
   3  13  21 5028.75 258.947   1
  -3  13 -21 5498.55 353.183   1
  -3  13  21 4637.91 280.326   1
   3  13  21 4711.07 289.068   1
   3 -13 -21 4898.76 315.697   1
   3 -13  21 4774.08 248.949   1
   3  13 -21 4508.21 220.136   1
  -3 -13 -21 5764.65 303.407   1
   3  13 -23 5692.16 302.758   1
   3 -13  23 8491.49 348.755   1
   3 -13 -23 6395.59 358.771   1
  -3 -13 -23 6845.52 360.776   1
  -3  13 -23 6952.32 306.482   1
  -3  13 -23 6975.96 429.325   1
  -3  13  23 6258.51 351.093   1
   3 -13  23 7210.23 323.957   1
   3  13 -23 6240.12 299.628   1
  -3 -13 -23 7520.39 373.583   1
   3 -13 -23 7121.30 384.783   1
   3  13  23 6341.48 363.285   1
  -3  13 -25 1581.71 301.642   1
   3  13 -25 1827.02 129.165   1
   3  13  25 2109.72 208.019   1
   3 -13 -25 2104.55 233.416   1
   3 -13 -25 1428.29 197.640   1
  -3  13  25 1568.14 208.550   1
  -3 -13 -25 2062.14 206.520   1
  -3  13 -25 2003.77 134.802   1
   3  13  25 2212.42 170.117   1
   3 -13  25 1808.20 189.097   1
   3  13 -25 1984.00 131.590   1
  -3 -13 -25 2130.48 212.701   1
  -3  13  25 1728.74 190.107   1
  -3  13 -27 701.801 296.807   1
  -3  13  27 993.047 172.522   1
  -3 -13  27 975.245 87.8219   1
   3 -13  27 1121.94 172.967   1
   3  13 -27 1023.50 111.699   1
   3 -13 -27 1154.45 193.769   1
  -3  13 -27 1170.27 124.067   1
  -3  13  27 1142.59 200.110   1
  -3 -13 -27 1464.64 200.285   1
   3  13  27 1215.29 153.472   1
  -3 -13  27 854.780 78.0793   1
  -3 -13 -27 1316.66 204.794   1
   3  13 -27 1070.60 117.405   1
   3 -13 -27 1155.10 223.391   1
   3  13  27 1477.88 198.230   1
   3  13 -29 48.8201 112.566   1
  -3 -13 -29 10.6366 191.903   1
   3 -13 -29-151.629 212.426   1
  -3  13 -29-107.494 290.187   1
  -3 -13  29 17.2993 68.9138   1
   3 -13  29 278.617 165.284   1
   3  13 -29 145.160 101.616   1
   3 -13 -29 82.6955 179.555   1
  -3 -13  29-21.6975 77.3781   1
  -3  13  29-123.618 189.037   1
  -3 -13 -29-183.655 186.171   1
  -3  13 -29 141.712 120.941   1
  -3  13  29-93.4360 164.829   1
   3  13  29 138.967 189.565   1
  -3  13 -31 821.493 312.466   1
  -3  13  31 908.376 189.638   1
   3 -13  31 900.598 170.069   1
   3  13  31 995.631 213.470   1
   3  13 -31 962.424 127.266   1
   3 -13 -31 759.499 210.711   1
  -3 -13 -31 1212.76 222.658   1
  -3  13  31 561.117 212.072   1
  -3 -13  31 782.467 94.6294   1
  -3  13 -31 1012.02 157.043   1
   3  13  31 907.052 168.877   1
   3 -13  31 1382.44 188.531   1
  -3 -13  31 976.864 103.830   1
   3  13 -31 729.153 132.975   1
  -3 -13 -31 1087.91 222.443   1
   3 -13 -31 883.657 243.715   1
   3 -13  33 1287.75 191.183   1
   3  13 -33 1045.71 147.474   1
  -3 -13 -33 1241.88 238.598   1
   3 -13 -33 1338.13 263.149   1
   3  13 -33 1141.39 144.846   1
   3 -13 -33 869.301 236.081   1
  -3 -13 -33 1097.95 238.360   1
   3  13  33 1054.02 188.704   1
  -3 -13  33 910.335 107.429   1
  -3  13 -33 1222.52 326.897   1
   3 -13  33 1096.68 184.449   1
   3  13  33 1604.42 238.100   1
   3 -15  -1 2631.45 165.611   1
   3 -15   1 3043.06 171.466   1
  -3  15  -1 2741.91 159.513   1
  -3  15   1 2707.63 164.332   1
  -3  15   1 2931.59 160.145   1
  -3  15  -1 2894.87 154.963   1
  -3 -15   1 2872.81 165.234   1
  -3 -15  -1 2585.82 166.458   1
   3  15   1 2938.94 146.792   1
   3  15  -1 3323.48 148.925   1
   3 -15   1 2333.15 169.390   1
  -3 -15  -1 2745.06 170.941   1
   3  15  -1 2942.39 166.234   1
  -3 -15  -3 9118.90 429.635   1
   3 -15   3 8654.26 421.387   1
  -3  15   3 8815.73 424.117   1
  -3  15  -3 9543.45 416.129   1
  -3 -15   3 9839.05 417.033   1
  -3 -15  -3 9118.05 422.633   1
   3  15   3 9330.06 409.075   1
   3  15  -3 9599.68 401.228   1
   3 -15  -3 8945.98 423.321   1
   3 -15   3 9332.91 428.730   1
   3  15  -3 9133.90 416.486   1
   3  15   3 8619.13 427.232   1
  -3  15   3 8817.01 421.326   1
  -3  15   5 3617.56 184.926   1
   3 -15  -5 3395.41 183.969   1
  -3  15  -5 3460.03 169.020   1
  -3  15   5 3257.24 188.139   1
  -3 -15   5 3931.50 173.678   1
  -3 -15  -5 3842.00 190.001   1
   3  15   5 3831.83 168.182   1
   3 -15   5 3721.03 199.810   1
  -3  15  -5 3677.88 165.508   1
   3  15  -5 3752.42 171.941   1
   3  15   5 3708.15 195.458   1
  -3 -15   7 2792.32 191.842   1
  -3  15   7 3388.28 195.414   1
   3 -15   7 3258.69 180.571   1
   3 -15   7 3132.32 215.930   1
   3 -15  -7 3600.41 196.964   1
  -3  15  -7 3526.50 177.605   1
  -3  15   7 3160.28 200.450   1
  -3 -15   7 3814.52 177.981   1
  -3 -15  -7 3121.17 197.056   1
   3  15   7 3476.45 179.926   1
  -3  15  -7 3570.59 173.278   1
   3  15  -7 3712.79 176.090   1
   3  15   7 3242.81 204.371   1
   3 -15   9 462.914 166.807   1
   3  15  -9 290.956 66.3077   1
   3 -15  -9 357.658 98.9798   1
  -3  15  -9 351.796 71.3492   1
  -3 -15  -9 267.910 104.750   1
  -3 -15   9 244.094 63.7989   1
  -3  15   9 212.332 108.185   1
   3  15   9 279.969 80.1548   1
   3  15  -9 274.378 43.4263   1
  -3  15   9 376.897 97.9845   1
  -3  15  -9 399.423 69.4723   1
   3  15   9 198.270 110.580   1
   3  15 -11 615.878 56.4153   1
   3 -15  11 649.688 78.1708   1
  -3  15  11 808.849 112.866   1
   3 -15  11 720.928 207.837   1
  -3  15 -11 627.881 91.8508   1
   3 -15 -11 700.073 114.145   1
  -3 -15 -11 613.093 121.157   1
  -3  15  11 419.597 122.873   1
   3  15  11 724.279 93.9170   1
   3  15  11 776.990 130.702   1
   3  15 -11 863.953 67.6347   1
   3 -15 -13 1260.56 136.963   1
  -3  15  13 1184.14 147.541   1
  -3 -15 -13 1222.45 141.958   1
   3  15  13 1594.45 117.648   1
  -3  15  13 1223.30 135.818   1
   3 -15  13 1255.15 95.2683   1
  -3  15 -13 1183.14 109.841   1
   3  15  13 1220.48 149.783   1
   3 -15  13 1318.29 225.536   1
   3  15  15 1077.29 153.405   1
   3 -15  15 1256.53 93.9931   1
  -3 -15 -15 958.105 143.154   1
  -3  15  15 1056.88 156.047   1
   3  15  15 1104.11 115.586   1
  -3  15  15 1000.75 138.780   1
  -3  15 -15 1085.10 98.6908   1
  -3  15 -15 1256.09 125.286   1
   3 -15  15 1036.49 190.003   1
   3 -15  17 1223.60 102.095   1
  -3  15  17 1367.39 176.521   1
   3  15  17 1628.06 135.403   1
   3  15  17 1398.43 172.218   1
  -3  15  17 1282.63 156.378   1
  -3  15 -17 1530.47 105.301   1
  -3  15 -17 1641.74 157.350   1
  -3  15 -19 85.2891 161.476   1
  -3  15 -19 170.649 71.1633   1
   3 -15 -19 158.632 150.762   1
  -3  15  19 141.235 161.485   1
   3  15  19 212.546 111.952   1
  -3  15  19 48.9586 141.707   1
   3 -15  19 276.129 81.0945   1
   3  15  19 105.160 148.753   1
   3 -15  21 2343.48 139.169   1
  -3  15  21 1942.22 210.115   1
  -3 -15 -21 2135.77 202.121   1
  -3  15 -21 2074.44 122.848   1
   3 -15 -21 2096.08 198.842   1
  -3  15  21 1928.68 190.989   1
  -3  15 -21 2212.73 241.750   1
   3  15  21 1657.27 201.057   1
   3 -15  23 2088.06 147.933   1
  -3 -15 -23 1959.59 204.600   1
  -3  15 -23 1945.38 121.988   1
   3  15  23 1752.20 205.092   1
  -3  15  23 1672.76 187.121   1
   3 -15 -23 1922.62 200.373   1
  -3 -15 -25 4198.39 285.926   1
   3 -15 -25 3848.63 281.828   1
   3 -15  25 3961.03 231.626   1
   3  15  25 4149.06 288.788   1
  -3  15 -25 4255.49 214.206   1
  -3  15  25 3699.22 267.002   1
  -3  15 -25 4050.51 351.088   1
   3 -15  25 5031.81 248.943   1
  -3  15 -27 525.747 293.788   1
   3  15 -27 376.031 102.357   1
   3 -15 -27 636.994 186.124   1
  -3 -15 -27 817.236 193.365   1
  -3  15  27 724.002 194.106   1
  -3  15 -27 570.739 107.737   1
   3  15  27 699.399 147.112   1
  -3  15  27 565.957 169.761   1
   3 -15  27 591.179 132.585   1
   3 -15 -27 469.900 224.257   1
   3 -15  27 615.630 161.390   1
  -3  15 -29-254.699 309.416   1
   3  15 -29-111.514 104.140   1
   3 -15 -29 280.393 186.708   1
  -3  15  29-131.506 196.418   1
  -3 -15 -29 261.504 200.817   1
   3  15  29 156.919 146.799   1
  -3  15 -29-90.4522 118.062   1
  -3  15  29 92.8924 172.555   1
   3 -15 -29-117.798 225.067   1
   3  15  29-75.3247 196.998   1
   3 -15  29 85.8614 177.146   1
  -3  15 -31 844.947 331.235   1
   3  15 -31 353.898 118.472   1
   3 -15 -31 530.100 209.772   1
  -3  15  31 454.600 211.171   1
  -3  15 -31 606.859 147.113   1
   3  15  31 600.359 164.322   1
  -3  15  31 855.910 193.064   1
   3 -15 -31 763.581 251.990   1
   3 -15  31 758.203 202.008   1
   3  15  31 335.643 210.772   1
   3 -15  31 555.417 158.486   1
  -3  17  -1 1359.62 123.173   1
  -3 -17   1 1702.16 139.640   1
  -3 -17  -1 1738.45 142.709   1
  -3  17   1 1699.34 130.777   1
  -3  17   1 1475.46 120.018   1
  -3  17  -1 1696.98 117.263   1
   3  17   1 1386.20 105.523   1
   3  17  -1 1558.36 103.575   1
   3  17  -1 1659.28 135.285   1
   3 -17   1 1359.59 138.353   1
   3 -17  -1 1364.08 144.917   1
   3 -17  -1 1707.34 131.435   1
   3 -17   1 1701.92 136.876   1
  -3 -17  -1 1570.89 137.985   1
  -3 -17   3 4512.42 224.486   1
  -3  17   3 3395.72 220.780   1
  -3  17  -3 4048.26 214.571   1
  -3 -17  -3 3744.63 230.732   1
   3  17   3 4002.77 203.824   1
   3  17  -3 4380.28 197.199   1
   3  17  -3 4083.04 219.991   1
   3  17   3 3961.40 231.416   1
  -3  17   3 4271.60 220.355   1
   3 -17  -3 3593.15 237.096   1
   3 -17   3 3833.98 224.494   1
  -3 -17  -3 3958.99 232.257   1
   3 -17  -3 4174.66 224.511   1
   3 -17   3 4137.47 228.889   1
  -3 -17  -5 5148.77 269.324   1
   3 -17   5 5088.96 264.009   1
   3 -17  -5 4794.19 254.857   1
  -3  17  -5 4791.80 239.124   1
  -3 -17   5 4961.08 247.724   1
  -3  17   5 4161.93 254.313   1
  -3 -17  -5 4656.92 263.638   1
   3  17   5 5092.50 238.135   1
   3  17   5 4804.48 265.938   1
   3  17  -5 5080.95 245.877   1
  -3  17  -5 4961.09 234.853   1
  -3  17   5 4700.89 252.599   1
   3 -17  -5 3747.55 267.801   1
  -3 -17   7 639.819 111.557   1
  -3  17   7 992.824 119.863   1
   3 -17   7 903.580 110.979   1
   3  17   7 791.800 133.368   1
   3 -17  -7 705.550 146.604   1
   3  17  -7 1084.98 105.031   1
  -3  17  -7 1020.32 96.6908   1
   3 -17   7 970.116 150.295   1
   3 -17  -7 1039.33 121.805   1
  -3 -17   7 1147.16 107.079   1
   3  17   7 934.190 100.663   1
  -3  17   7 886.836 130.444   1
  -3 -17  -7 982.387 134.819   1
   3  17  -7 993.672 72.2558   1
  -3  17  -7 1019.59 88.9430   1
  -3 -17  -7 977.553 141.860   1
  -3 -17   9-69.0727 133.864   1
   3 -17   9 183.993 175.530   1
   3  17   9 97.6763 123.047   1
   3 -17  -9 218.359 144.611   1
   3  17  -9 216.647 84.6164   1
  -3 -17   9 299.622 78.8650   1
   3 -17  -9 130.002 107.467   1
  -3  17   9 77.5294 118.723   1
  -3 -17  -9 74.3823 119.726   1
   3  17   9 88.7280 86.3857   1
  -3 -17  -9 102.360 130.799   1
  -3  17   9 104.508 106.639   1
  -3  17  -9 160.679 72.1156   1
   3  17  -9 114.824 48.6822   1
   3 -17  11 265.725 226.847   1
   3  17  11 114.081 132.378   1
   3  17 -11 287.569 73.7018   1
   3 -17 -11 313.968 155.089   1
   3 -17 -11 500.745 122.258   1
  -3  17  11 243.270 130.466   1
  -3 -17 -11 98.5893 130.803   1
   3  17  11 389.296 97.7117   1
   3 -17  11 370.380 92.9555   1
  -3  17  11 392.819 118.179   1
   3  17 -11 308.892 53.2546   1
  -3 -17 -11 448.884 144.728   1
  -3  17 -11 287.366 86.8645   1
  -3 -17 -13 2581.86 209.859   1
  -3  17 -13 2622.97 146.677   1
   3 -17 -13 2037.64 183.538   1
  -3  17  13 2295.71 197.777   1
  -3 -17 -13 2520.56 197.230   1
   3  17  13 2679.71 162.752   1
  -3  17 -13 2111.64 158.739   1
   3  17  13 2613.72 200.635   1
   3 -17 -13 2537.22 227.451   1
   3 -17  13 2447.44 149.896   1
  -3  17  13 2419.32 187.428   1
   3 -17  15 542.481 242.663   1
  -3  17 -15 740.517 105.922   1
  -3  17 -15 824.638 103.854   1
   3 -17 -15 840.770 150.107   1
  -3  17  15 811.943 164.343   1
  -3 -17 -15 944.947 159.803   1
   3  17  15 937.133 121.763   1
   3 -17 -15 891.404 198.327   1
   3  17  15 820.945 163.501   1
  -3 -17 -15 957.939 176.479   1
  -3  17  15 930.330 148.360   1
   3 -17  15 907.789 100.649   1
  -3  17 -17 1483.54 129.726   1
  -3 -17 -17 1888.23 207.079   1
  -3  17  17 1800.65 193.190   1
   3  17  17 1768.47 148.313   1
  -3 -17 -17 1242.17 184.513   1
  -3  17 -17 1370.74 114.928   1
  -3  17  17 1227.93 167.694   1
   3 -17  17 1372.70 112.584   1
   3  17  17 1640.60 194.047   1
   3 -17 -17 1824.53 224.789   1
  -3  17 -19 61.2260 116.507   1
   3 -17 -19-162.652 153.042   1
  -3  17  19-60.6358 163.998   1
   3  17  19 67.0420 117.215   1
  -3  17 -19 74.2914 75.6552   1
  -3  17  19-67.8640 144.699   1
   3 -17  19-34.0101 79.0194   1
   3 -17 -19 170.030 200.304   1
   3  17  19-18.4266 165.142   1
  -3 -17 -19-59.0045 173.530   1
   3 -17 -21 362.407 208.217   1
   3  17  21 459.714 182.881   1
  -3  17 -21 469.976 143.548   1
   3 -17 -21 353.822 163.800   1
  -3 -17 -21 781.085 178.235   1
  -3  17  21 143.347 171.013   1
   3  17  21 448.491 127.702   1
  -3  17 -21 468.303 78.2084   1
  -3  17  21 420.531 153.043   1
   3 -17  21 482.033 86.8086   1
   3 -17  21 351.586 107.267   1
  -3 -17 -21 375.030 185.923   1
  -3 -17 -23 4115.56 277.842   1
   3 -17 -23 3646.69 264.939   1
   3 -17  23 3579.46 193.900   1
  -3  17 -23 4140.25 191.009   1
   3  17  23 4101.76 235.639   1
  -3  17 -23 3616.32 256.922   1
  -3  17  23 3433.10 254.907   1
   3 -17  23 3486.74 208.635   1
   3 -17 -23 3922.18 305.240   1
   3  17  23 3288.48 272.103   1
   3  17  25 1671.60 224.347   1
   3 -17 -25 1840.58 262.331   1
   3 -17  25 1813.03 152.560   1
   3 -17 -25 1823.17 215.435   1
  -3  17  25 1533.35 217.054   1
  -3  17 -25 2215.10 135.358   1
  -3  17 -25 1844.32 243.445   1
  -3  17  25 1805.65 201.627   1
   3 -17  25 1957.81 137.279   1
  -3 -17 -25 2097.81 239.907   1
   3  17  27 386.791 193.831   1
   3 -17 -27 252.250 198.377   1
  -3 -17 -27 440.201 198.590   1
  -3  17  27 337.874 198.786   1
  -3  17 -27 405.365 99.3664   1
   3  17  27 382.697 150.909   1
  -3  17 -27 342.932 252.340   1
  -3  17  27 135.844 181.889   1
   3 -17  27 463.013 110.272   1
  -3 -17 -27 516.607 210.606   1
   3 -17  27 385.206 128.034   1
   3 -17 -27 383.177 244.746   1
   3 -17  29 167.690 136.710   1
   3  17  29 190.544 203.902   1
   3 -17 -29-272.223 203.790   1
  -3  17  29 435.955 206.257   1
  -3 -17 -29 77.5494 205.496   1
  -3  17 -29-58.0863 112.794   1
   3  17  29-102.650 155.853   1
  -3  17 -29-280.328 279.486   1
  -3  17  29 29.0459 180.752   1
   3 -17  29-217.228 132.678   1
  -3 -17 -29 96.0179 219.970   1
  -3  19  -1 599.443 113.721   1
   3 -19  -1 361.199 117.124   1
  -3 -19   1 358.361 129.644   1
  -3 -19  -1 186.431 135.159   1
  -3  19   1 381.027 116.241   1
   3  19   1 314.009 87.3460   1
   3  19  -1 388.809 85.2039   1
   3 -19   1 395.386 135.273   1
   3 -19  -1 451.756 139.126   1
   3  19  -1 490.515 129.248   1
  -3  19   1 372.905 100.932   1
  -3  19  -1 336.606 98.4829   1
   3 -19   1 436.127 122.647   1
  -3 -19  -1 437.943 127.825   1
  -3  19  -3 3768.58 230.551   1
  -3  19   3 3953.40 243.537   1
  -3 -19   3 4557.46 248.206   1
  -3 -19  -3 4606.91 261.579   1
  -3  19   3 4135.32 238.713   1
   3  19   3 4384.76 221.552   1
   3 -19  -3 3879.97 263.803   1
   3 -19   3 3795.40 247.265   1
   3 -19  -3 4644.73 248.069   1
   3 -19   3 4789.89 251.168   1
   3  19  -3 4507.75 247.124   1
   3  19   3 4481.08 258.373   1
  -3 -19  -3 4403.78 258.573   1
   3 -19  -5 2853.13 192.999   1
  -3 -19   5 2939.56 189.097   1
  -3 -19  -5 2683.63 209.745   1
  -3  19  -5 2848.78 175.546   1
  -3  19  -5 2742.48 163.608   1
   3 -19   5 3013.09 203.085   1
   3 -19  -5 2544.13 218.866   1
  -3  19   5 2814.52 188.691   1
  -3 -19  -5 2942.50 211.901   1
   3  19   5 2712.83 206.611   1
   3  19  -5 2651.54 187.428   1
  -3 -19  -7 2048.36 192.625   1
  -3  19   7 1910.72 167.645   1
   3 -19   7 1727.35 166.208   1
   3 -19   7 2370.77 199.378   1
   3 -19  -7 2105.41 172.352   1
  -3  19   7 2207.70 180.677   1
  -3 -19   7 2382.36 156.620   1
  -3 -19  -7 1852.68 192.317   1
   3  19   7 2291.38 149.176   1
   3  19  -7 2096.08 122.084   1
  -3  19  -7 2246.03 137.954   1
   3  19  -7 2302.34 160.327   1
   3 -19  -7 1922.54 204.319   1
   3  19   7 2271.53 193.586   1
  -3 -19   9 255.290 158.274   1
   3 -19   9 146.840 195.211   1
   3  19   9-114.474 145.119   1
   3  19  -9 181.776 113.277   1
   3 -19   9-51.1781 114.624   1
   3 -19  -9-28.4739 165.499   1
   3 -19  -9 120.809 123.873   1
  -3  19   9-14.3051 135.731   1
  -3 -19  -9 77.9346 148.351   1
   3  19   9 132.115 101.221   1
  -3 -19  -9 184.413 152.285   1
  -3  19   9 107.910 122.643   1
  -3  19  -9 55.5581 79.8818   1
   3  19  -9 54.4461 60.8779   1
  -3 -19  11 230.358 176.149   1
   3 -19  11 316.979 257.058   1
   3 -19 -11 467.071 184.228   1
   3  19 -11 410.704 90.4052   1
   3  19  11 424.765 159.963   1
  -3  19 -11 474.650 94.8847   1
   3 -19 -11 429.573 140.477   1
  -3 -19  11 417.494 67.1078   1
  -3  19  11 476.265 150.783   1
  -3 -19 -11 452.879 158.953   1
   3  19  11 567.977 114.293   1
  -3 -19 -11 645.235 171.095   1
  -3  19  11 445.463 135.305   1
   3 -19  11 437.524 116.204   1
  -3  19 -11 449.662 94.4972   1
   3  19 -11 381.556 59.7183   1
  -3 -19 -13 958.579 183.647   1
   3 -19  13 1078.32 306.431   1
  -3  19 -13 1036.54 102.415   1
   3 -19 -13 1225.63 160.743   1
  -3  19  13 1126.01 173.242   1
  -3 -19 -13 806.560 172.845   1
   3  19  13 1004.19 129.886   1
  -3  19  13 887.213 154.483   1
   3 -19  13 1067.16 122.443   1
   3  19 -13 741.253 69.1332   1
  -3  19 -13 927.226 120.833   1
   3  19 -13 905.345 68.4121   1
   3 -19 -13 1263.11 209.472   1
   3  19  13 1414.25 183.656   1
   3 -19 -15 4970.26 338.010   1
   3  19  15 5132.04 311.616   1
  -3  19  15 4298.13 302.054   1
  -3 -19 -15 4759.10 306.753   1
   3 -19 -15 5048.50 292.661   1
   3  19  15 5078.86 267.059   1
  -3  19  15 4901.73 292.382   1
   3 -19  15 5115.39 252.059   1
  -3 -19 -15 5801.44 325.411   1
  -3  19 -15 5207.38 241.448   1
  -3  19 -15 3930.72 251.297   1
  -3  19 -17 1504.74 115.172   1
   3 -19  17 1065.57 228.595   1
   3  19  17 1309.22 149.725   1
  -3 -19 -17 1555.97 197.406   1
  -3  19  17 1441.51 195.907   1
  -3  19 -17 1309.43 121.456   1
  -3  19  17 1398.11 180.564   1
   3 -19  17 1277.05 123.584   1
   3  19  17 1325.58 201.490   1
   3 -19 -17 1541.02 238.299   1
  -3 -19 -17 1792.59 216.360   1
   3 -19 -19 161.384 156.543   1
  -3  19  19-224.566 171.235   1
   3  19  19-35.6904 126.059   1
  -3  19 -19-13.6437 82.1274   1
   3 -19  19 33.3533 93.8079   1
  -3  19  19-17.2231 151.836   1
  -3 -19 -19 161.519 189.781   1
   3 -19 -19-283.493 213.028   1
   3  19  19 65.5455 176.731   1
   3 -19  21 2034.10 135.363   1
  -3  19  21 1842.10 217.721   1
  -3 -19 -21 1618.40 219.169   1
  -3  19 -21 2068.92 124.203   1
   3  19  21 1619.89 171.802   1
  -3  19 -21 2189.67 144.723   1
  -3  19  21 2211.67 204.262   1
   3  19  21 1775.52 226.200   1
   3 -19 -21 2152.97 261.534   1
  -3 -19 -21 1915.54 243.172   1
   3 -19  21 1756.96 146.082   1
   3 -19 -23 1169.49 199.016   1
  -3 -19 -23 1206.31 214.243   1
   3  19  23 1403.31 161.011   1
  -3  19 -23 1299.81 99.5906   1
  -3  19 -23 1435.32 137.512   1
  -3  19  23 1087.45 185.299   1
   3 -19  23 1146.04 110.437   1
   3  19  23 1124.83 211.843   1
   3 -19 -23 1815.39 254.784   1
   3 -19  23 1040.12 123.954   1
   3 -19 -25 1189.02 206.906   1
  -3 -19 -25 1094.30 214.298   1
  -3  19  25 947.547 209.842   1
  -3  19 -25 1108.84 102.000   1
   3  19  25 1062.51 220.910   1
   3 -19 -25 1457.35 261.689   1
   3 -19  25 1009.76 105.572   1
   3 -19  25 969.818 125.502   1
  -3 -19 -25 1404.59 237.652   1
  -3  19 -25 1097.61 154.379   1
  -3  19 -27 407.362 172.742   1
   3 -19 -27 218.905 203.639   1
  -3  19  27 586.542 216.170   1
  -3 -19 -27 245.138 208.738   1
   3  19  27 338.898 154.469   1
  -3  19 -27 357.943 99.3073   1
   3  19  27 350.901 209.689   1
  -3  19  27 406.418 192.371   1
   3 -19  27 404.286 96.5070   1
  -3 -19 -27 562.485 229.842   1
   3 -19 -27 300.822 259.946   1
   3 -19  27 264.246 121.508   1
   3 -21  -1 75.5947 132.114   1
  -3  21  -1 97.8633 121.620   1
  -3  21   1 99.4166 129.582   1
  -3 -21   1 230.452 151.854   1
  -3 -21  -1 218.272 152.905   1
   3  21   1 34.7079 95.1195   1
   3  21  -1 28.5385 93.8365   1
   3  21   1-22.6436 147.110   1
   3 -21   1-98.5074 154.590   1
   3 -21  -1 284.591 159.367   1
   3  21  -1 272.594 149.124   1
  -3  21   1-63.2235 113.279   1
  -3  21  -1-130.552 106.188   1
   3 -21   1 82.2806 137.506   1
  -3 -21  -1 214.692 145.881   1
  -3  21  -3 1026.35 138.808   1
   3 -21  -3 1205.83 155.280   1
  -3 -21  -3 1112.64 174.170   1
  -3 -21   3 1130.32 164.879   1
  -3  21   3 956.124 152.962   1
   3  21   3 1112.00 121.713   1
   3  21   3 1004.13 174.037   1
   3 -21   3 1292.74 169.851   1
   3 -21  -3 817.454 181.759   1
   3  21  -3 1127.39 160.942   1
  -3  21   3 1098.70 143.925   1
  -3 -21  -3 1206.43 171.208   1
   3 -21   3 999.852 160.919   1
  -3 -21  -5 4505.43 278.869   1
   3 -21  -5 4163.06 255.876   1
  -3  21  -5 3458.43 233.609   1
  -3  21   5 3178.96 252.927   1
  -3 -21   5 4445.02 248.368   1
  -3 -21  -5 3935.74 272.886   1
   3  21   5 4233.40 226.381   1
   3  21  -5 4499.16 210.240   1
   3 -21   5 4282.66 263.203   1
   3 -21  -5 3570.37 283.150   1
   3  21   5 3841.29 274.740   1
  -3  21  -5 4358.45 225.496   1
   3  21  -5 4180.41 246.410   1
  -3  21   5 4229.73 252.292   1
   3  21  -7 1396.41 144.951   1
  -3  21   7 1435.80 163.605   1
   3 -21  -7 1176.33 212.848   1
   3  21   7 1244.63 193.552   1
   3 -21   7 1298.07 189.808   1
  -3 -21   7 1524.46 146.754   1
   3 -21  -7 1397.21 166.941   1
  -3  21   7 1161.55 177.573   1
  -3 -21  -7 1068.60 187.716   1
   3  21   7 1526.01 140.053   1
   3  21  -7 1361.82 102.952   1
  -3  21  -7 1344.14 120.344   1
  -3 -21  -7 1060.19 189.961   1
  -3 -21   9-43.1475 148.063   1
   3  21  -9 147.238 65.9767   1
  -3  21   9 11.5534 137.827   1
   3 -21   9 234.765 199.764   1
   3 -21  -9-170.383 195.338   1
   3  21   9-130.270 173.620   1
   3  21  -9 15.2645 104.285   1
   3 -21   9-54.3581 137.972   1
   3 -21  -9 206.987 145.025   1
  -3  21  -9 137.785 113.124   1
  -3  21   9 222.721 151.874   1
  -3 -21  -9 65.8772 166.055   1
   3  21   9 50.6472 113.701   1
  -3  21  -9-11.6437 88.5367   1
  -3 -21  -9 214.116 173.082   1
  -3 -21  11-68.7012 191.794   1
   3 -21  11 288.777 263.224   1
   3  21  11 280.391 180.775   1
   3 -21 -11 117.274 202.530   1
   3 -21  11 329.676 135.400   1
  -3  21 -11 412.102 108.463   1
   3 -21 -11 39.6107 150.646   1
  -3 -21  11 294.514 74.5178   1
  -3  21 -11 363.112 95.1479   1
  -3  21  11 238.250 161.104   1
   3  21  11 252.496 123.497   1
   3  21 -11 322.284 61.3026   1
  -3 -21 -11 557.894 194.455   1
  -3  21  11 213.838 148.021   1
   3  21 -11 453.231 93.6064   1
  -3  21 -13 3332.16 196.149   1
   3 -21 -13 3791.74 297.709   1
   3  21  13 3569.36 278.141   1
  -3 -21 -13 3233.42 269.389   1
  -3  21 -13 3668.06 189.193   1
  -3  21  13 3059.68 249.634   1
   3  21  13 3635.07 219.288   1
   3 -21  13 3453.16 210.546   1
  -3  21  13 3481.90 242.303   1
   3  21 -13 3253.54 157.057   1
   3  21 -13 2850.42 159.772   1
  -3 -21 -13 3703.01 291.274   1
   3 -21  15 2095.54 396.258   1
  -3  21  15 2293.05 218.489   1
   3 -21  15 2472.97 182.045   1
  -3  21 -15 2918.44 161.511   1
  -3 -21 -15 2489.15 245.847   1
   3 -21 -15 2065.06 221.025   1
  -3  21  15 2328.00 232.714   1
   3  21  15 3048.02 197.271   1
   3  21  15 2943.62 256.350   1
   3 -21 -15 2891.96 276.795   1
  -3 -21 -15 2972.13 264.358   1
  -3  21 -15 2213.26 178.986   1
  -3  21 -17 192.815 108.740   1
  -3 -21 -17 329.695 203.229   1
  -3  21 -17 132.367 91.2318   1
  -3 -21 -17 236.722 192.057   1
  -3  21  17 135.247 175.611   1
   3  21  17 387.050 136.587   1
  -3  21  17 449.239 165.362   1
   3 -21  17 30.5664 264.993   1
   3  21  17 494.760 196.408   1
   3 -21 -17 582.007 226.062   1
   3 -21  17 335.063 118.751   1
  -3  21 -19 42.7344 87.3723   1
  -3  21  19-9.26049 178.684   1
   3  21  19-84.7178 134.374   1
   3  21  19-213.409 195.558   1
   3 -21 -19 31.9302 228.046   1
  -3  21  19 189.540 165.789   1
   3 -21  19-44.0240 110.818   1
  -3 -21 -19-59.0159 206.779   1
  -3  21 -19 27.7053 96.4618   1
   3 -21 -21 57.1442 174.861   1
  -3  21 -21 87.1825 87.8908   1
  -3  21  21 443.958 187.971   1
   3  21  21 208.519 140.877   1
   3  21  21 303.253 203.734   1
   3 -21  21 134.901 106.423   1
  -3  21  21 95.1021 168.269   1
  -3  21 -21 120.485 83.0412   1
  -3 -21 -21 281.362 220.375   1
   3 -21 -23 1687.94 222.180   1
  -3 -21 -23 1790.17 240.404   1
  -3  21 -23 1761.03 116.288   1
   3  21  23 2136.80 187.573   1
  -3  21 -23 1870.44 127.073   1
   3  21  23 1892.48 242.269   1
   3 -21  23 1192.53 130.102   1
   3 -21 -23 1525.92 278.879   1
  -3 -21 -23 2320.23 264.595   1
   3 -21  23 1501.46 129.476   1
  -3  21  23 1682.30 212.580   1
   3 -21 -25 660.198 202.036   1
  -3 -21 -25 727.176 215.927   1
  -3  21 -25 650.040 91.6652   1
  -3  21 -25 425.100 109.791   1
   3  21  25 703.947 223.971   1
  -3 -21 -25 705.284 240.634   1
   3 -21  25 242.469 98.6954   1
   3 -21 -25 491.773 265.400   1
  -3  21  25 633.471 190.370   1
   3 -21  25 527.415 87.7982   1
   3 -23  -1-54.9543 152.870   1
  -3 -23   1-55.5023 165.282   1
  -3 -23  -1 106.792 172.988   1
  -3  23  -1 359.095 144.051   1
  -3  23   1-189.725 144.747   1
   3  23   1-74.1018 108.378   1
   3 -23   1 36.5751 154.814   1
   3  23   1-183.655 170.152   1
   3 -23   1 166.181 176.305   1
   3 -23  -1 168.521 182.825   1
   3  23  -1 11.5600 158.435   1
  -3 -23  -1 92.4871 165.183   1
  -3  23   1 250.312 127.292   1
  -3  23  -1 34.2110 118.261   1
  -3 -23   3 433.685 162.718   1
  -3  23   3 911.874 161.881   1
  -3  23  -3 451.384 147.378   1
  -3 -23  -3 792.616 190.613   1
   3  23   3 627.492 122.111   1
   3 -23   3 693.734 171.841   1
   3 -23  -3 721.286 202.425   1
   3  23  -3 718.091 162.769   1
   3 -23   3 529.959 178.679   1
   3  23   3 758.831 185.529   1
  -3 -23  -3 692.975 185.444   1
  -3  23   3 730.199 148.276   1
  -3  23   5 1219.35 170.867   1
  -3 -23   5 1028.74 167.430   1
   3 -23  -5 1306.10 182.206   1
  -3  23   5 1038.30 175.921   1
   3  23   5 1445.28 141.868   1
  -3 -23  -5 882.426 202.562   1
   3  23  -5 1479.88 123.852   1
   3 -23   5 1177.32 193.328   1
   3 -23  -5 882.901 215.905   1
   3  23  -5 1383.19 167.450   1
   3  23   5 1471.81 209.261   1
  -3 -23  -5 1559.53 208.637   1
  -3  23  -5 1208.22 134.849   1
  -3  23   7 1630.64 182.723   1
   3 -23   7 1664.47 209.267   1
   3 -23  -7 1736.10 191.593   1
  -3 -23  -7 1263.64 213.750   1
   3  23   7 1763.19 154.495   1
  -3  23   7 1267.17 187.941   1
   3  23  -7 1527.15 116.418   1
   3 -23  -7 1311.53 234.446   1
   3  23   7 1329.72 219.109   1
   3  23  -7 1324.78 157.311   1
  -3  23  -7 1726.51 138.642   1
  -3 -23  -7 1419.47 220.459   1
  -3 -23   9-308.416 152.402   1
  -3  23   9-33.8749 152.438   1
   3 -23   9 186.458 159.251   1
   3 -23  -9-153.728 212.775   1
   3  23  -9-84.6591 116.181   1
   3  23   9-67.2345 188.383   1
   3 -23   9-215.654 213.191   1
   3 -23  -9-44.9655 160.249   1
  -3 -23   9-75.5789 109.720   1
  -3  23  -9 90.8612 124.331   1
  -3 -23  -9-196.254 192.426   1
  -3  23   9 53.1636 166.304   1
   3  23  -9-3.38019 73.8279   1
   3  23   9 170.048 125.591   1
  -3  23  -9 127.015 96.0575   1
  -3 -23  -9-148.718 193.535   1
  -3 -23  11-44.6248 202.680   1
   3 -23  11 356.502 157.722   1
   3 -23 -11 471.998 228.586   1
   3  23  11 502.769 209.471   1
  -3 -23  11 636.215 91.0421   1
   3 -23 -11 669.707 177.506   1
  -3  23 -11 533.542 123.592   1
  -3 -23 -11 283.397 203.329   1
  -3  23  11 333.456 176.316   1
   3  23  11 629.353 145.536   1
   3  23 -11 551.645 73.9626   1
   3  23 -11 611.123 105.344   1
  -3  23  11 657.604 171.552   1
  -3  23 -11 657.351 106.580   1
  -3 -23 -11 768.118 222.489   1
  -3 -23 -13 2191.60 251.422   1
   3 -23  13 2141.00 381.034   1
  -3  23 -13 1627.12 140.931   1
   3 -23 -13 1579.29 205.337   1
  -3  23 -13 1742.36 144.100   1
  -3 -23 -13 1407.18 227.460   1
   3  23  13 1705.80 169.358   1
  -3  23  13 1171.72 205.900   1
   3  23 -13 1404.00 93.2151   1
  -3  23  13 1589.47 198.781   1
   3  23 -13 1282.30 102.367   1
   3 -23 -13 1566.05 252.827   1
   3 -23  13 1414.97 175.560   1
   3  23  13 1720.49 242.036   1
  -3  23  15 822.286 176.100   1
  -3  23 -15 649.667 134.587   1
  -3  23 -15 765.529 118.398   1
   3 -23 -15 673.857 184.773   1
  -3 -23 -15 384.065 205.911   1
  -3  23  15 857.115 194.626   1
   3  23  15 705.889 148.594   1
   3 -23  15 29.1379 421.126   1
   3 -23  15 595.884 146.409   1
   3 -23 -15 397.793 233.846   1
   3  23  15 640.966 214.767   1
  -3 -23 -15 757.418 224.447   1
  -3  23 -17 374.333 129.573   1
  -3 -23 -17 578.068 228.641   1
  -3  23 -17 658.435 112.393   1
   3 -23 -17 384.770 182.757   1
  -3  23  17 959.449 196.037   1
  -3 -23 -17 658.488 211.022   1
   3  23  17 665.422 151.629   1
  -3  23  17 631.397 183.160   1
   3 -23  17 418.539 356.113   1
   3 -23 -17 943.033 247.484   1
   3 -23  17 473.474 137.085   1
   3  23  17 307.283 209.680   1
  -3 -23 -19-273.095 227.737   1
  -3  23 -19-30.2801 97.1908   1
  -3 -23 -19 145.988 206.299   1
  -3  23  19-19.1399 186.736   1
   3  23  19-119.013 143.369   1
  -3  23  19 45.1809 178.504   1
  -3  23 -19-17.1781 107.817   1
   3 -23  19-21.6208 189.237   1
   3 -23  19-12.4747 120.984   1
   3 -23 -19-244.178 244.445   1
   3  23  19 213.387 209.108   1
  -3  23 -21 436.789 98.1727   1
   3 -23 -21 282.484 196.773   1
  -3  23  21 236.503 199.106   1
   3  23  21 495.688 155.554   1
   3 -23  21 220.225 111.201   1
   3  23  21 138.617 211.313   1
   3 -23 -21 101.209 255.157   1
  -3  23  21 282.012 186.662   1
  -3 -23 -21 141.066 237.614   1
  -3  23 -21 286.639 97.4291   1
  -3  23 -23 290.301 94.7085   1
   3 -23 -23 610.738 208.945   1
  -3 -23 -23 222.690 218.963   1
   3  23  23 403.361 160.525   1
   3  23  23 196.804 220.480   1
  -3  23  23 419.145 197.698   1
  -3  23 -23 259.072 86.6103   1
  -3 -23 -23 563.038 255.914   1
   3 -23 -23 567.779 270.226   1
  -3 -25   1-26.8343 184.745   1
  -3  25  -1 210.661 155.775   1
  -3  25   1 175.794 158.556   1
  -3 -25  -1 391.108 192.650   1
   3  25   1 64.3028 124.488   1
   3 -25  -1 32.4766 170.141   1
   3 -25   1 433.331 183.467   1
   3 -25   1-15.5427 197.868   1
   3  25  -1-63.9691 176.851   1
   3 -25  -1 339.533 210.488   1
   3  25   1-130.162 189.061   1
  -3 -25  -1 152.168 192.115   1
  -3  25  -1 286.095 132.862   1
  -3  25   1-15.0884 142.140   1
   3 -25  -3 315.275 173.248   1
  -3  25   3 359.685 166.729   1
  -3 -25  -3 462.243 200.002   1
  -3  25  -3 131.120 153.284   1
   3  25   3 517.102 130.161   1
   3  25  -3 447.873 116.423   1
   3 -25   3 159.111 180.561   1
   3 -25   3 355.360 197.981   1
   3  25  -3 398.032 169.709   1
   3 -25  -3 448.237 217.327   1
   3  25   3 193.504 199.886   1
  -3 -25  -3 338.316 199.199   1
  -3  25   3 456.894 156.243   1
  -3  25   5 487.569 172.053   1
   3 -25  -5 936.019 192.718   1
  -3  25   5 722.261 182.393   1
  -3 -25  -5 1146.81 217.912   1
   3  25  -5 909.497 122.027   1
   3  25   5 887.090 142.079   1
   3 -25   5 1012.26 199.580   1
   3  25   5 887.553 218.957   1
   3 -25  -5 530.052 233.053   1
   3  25  -5 690.835 163.830   1
  -3 -25  -5 924.063 217.000   1
  -3  25  -5 801.938 135.972   1
  -3  25   7 410.733 168.869   1
   3 -25  -7 233.147 178.411   1
  -3  25   7 253.564 176.518   1
  -3  25  -7 64.3786 141.177   1
  -3 -25  -7 363.313 206.604   1
   3  25   7 172.854 134.248   1
   3  25  -7 258.318 95.5703   1
   3 -25   7 419.342 201.420   1
  -3 -25  -7 581.911 213.204   1
   3  25   7 566.234 210.362   1
   3  25  -7 113.481 141.130   1
   3 -25  -7 181.251 229.896   1
  -3  25  -7 428.167 112.694   1
   3 -25  -9 64.4834 230.993   1
   3  25   9 283.301 211.340   1
   3 -25   9 244.272 181.263   1
  -3 -25  -9 58.9801 214.519   1
  -3 -25   9 80.4342 118.365   1
   3 -25  -9-258.583 176.858   1
  -3  25  -9 24.4070 133.274   1
  -3  25   9 345.408 181.130   1
  -3 -25  -9 120.467 210.096   1
   3  25   9-65.8405 139.055   1
   3  25  -9 85.7184 83.4647   1
  -3  25  -9-34.9244 102.229   1
   3  25  -9 38.6338 124.419   1
  -3  25   9-149.882 172.011   1
  -3 -25  11 540.333 219.920   1
   3 -25 -11 420.066 237.100   1
   3  25  11 636.769 221.641   1
   3 -25  11 248.867 174.658   1
  -3 -25  11 351.999 100.405   1
   3 -25 -11 890.613 192.807   1
  -3  25  11 364.590 187.699   1
  -3  25 -11 330.409 133.241   1
  -3 -25 -11 593.348 220.102   1
   3  25  11 252.598 143.442   1
   3  25 -11 331.734 74.9522   1
  -3  25  11 408.265 180.420   1
   3  25 -11 198.879 106.585   1
  -3  25 -11 358.440 105.104   1
  -3 -25 -11 364.323 228.504   1
   3 -25  13 681.815 383.825   1
   3  25  13 702.089 224.565   1
   3 -25 -13 467.692 247.339   1
   3 -25  13 489.921 172.046   1
  -3  25 -13 386.512 129.613   1
   3 -25 -13 637.641 193.637   1
  -3  25  13 630.889 192.859   1
  -3 -25 -13 679.668 226.361   1
   3  25  13 494.122 148.394   1
   3  25 -13 555.954 72.8086   1
   3  25 -13 437.246 83.8508   1
  -3  25  13 449.604 187.202   1
  -3  25 -13 649.471 120.694   1
  -3 -25 -13 336.692 229.460   1
  -3 -25 -15 1241.73 255.400   1
   3  25 -15 571.934 67.2757   1
  -3  25  15 915.234 202.634   1
   3 -25  15 449.240 503.734   1
   3 -25 -15 992.009 264.299   1
   3  25  15 1051.10 232.326   1
   3 -25  15 804.647 172.030   1
   3 -25 -15 797.466 204.868   1
  -3  25 -15 1050.34 134.436   1
  -3  25  15 969.806 205.720   1
  -3 -25 -15 620.054 231.152   1
   3  25  15 1192.71 163.131   1
   3  25 -15 561.220 52.3914   1
  -3  25 -15 854.509 144.221   1
   3 -25 -17 420.650 266.004   1
   3  25  17 326.802 226.116   1
   3 -25  17 74.8648 150.147   1
   3 -25 -17 15.3673 194.342   1
  -3  25 -17 338.025 120.597   1
  -3  25  17 552.155 197.787   1
  -3 -25 -17 362.860 227.806   1
   3  25  17 458.493 153.374   1
   3 -25  17 551.751 469.690   1
  -3  25  17 443.138 196.649   1
  -3 -25 -17 374.802 248.592   1
  -3  25 -17 170.288 139.634   1
   3 -25 -19-366.198 274.653   1
   3  25  19 51.0967 230.817   1
   3 -25  19-132.392 137.089   1
  -3  25 -19 221.559 114.773   1
  -3  25  19 212.866 203.415   1
  -3 -25 -19 205.808 230.807   1
   3  25  19 27.8140 158.786   1
   3 -25  19-275.504 249.786   1
  -3  25  19-60.1864 195.163   1
  -3  25 -19-10.7695 126.210   1
  -3 -25 -19-121.767 252.285   1
  -3 -27   1-189.596 195.607   1
  -3 -27  -1-71.4674 201.807   1
  -3  27  -1 264.285 167.245   1
  -3  27   1 80.8574 172.051   1
   3 -27   1-89.9568 204.491   1
   3 -27  -1 224.613 197.822   1
   3  27  -1 27.8745 187.452   1
   3  27   1 56.1205 200.331   1
   3 -27   1-175.328 227.556   1
   3 -27  -1 73.0832 232.358   1
  -3 -27  -1 160.680 208.749   1
  -3  27   1 75.0487 156.950   1
  -3  27  -1-76.1635 152.391   1
  -3 -27  -3 394.522 213.014   1
  -3 -27   3 486.386 194.578   1
   3 -27  -3 539.268 199.430   1
  -3  27   3 282.710 180.176   1
   3  27  -3 587.162 130.339   1
   3  27   3 283.786 134.964   1
   3 -27   3 249.157 204.940   1
   3 -27  -3 418.578 240.538   1
   3  27   3 233.179 216.186   1
   3 -27   3 615.824 226.185   1
   3  27  -3 543.751 186.392   1
  -3 -27  -3 503.296 224.337   1
  -3  27   3 705.568 177.733   1
  -3  27   5 138.393 178.007   1
   3 -27  -5 467.726 206.032   1
  -3  27  -5 105.049 158.042   1
  -3  27   5 193.411 183.773   1
  -3 -27  -5 447.315 219.197   1
   3  27  -5 197.729 118.202   1
   3  27   5 266.909 139.870   1
   3 -27   5 510.573 210.277   1
   3 -27  -5 474.353 243.819   1
   3  27   5 375.611 224.203   1
   3 -27   5 967.808 223.989   1
   3  27  -5 351.115 168.406   1
  -3 -27  -5 531.789 228.580   1
  -3  27  -5 12.8101 132.432   1
  -3  27   7 365.500 188.947   1
  -3 -27   7 650.411 159.033   1
   3 -27  -7 233.265 206.925   1
  -3  27  -7 387.888 159.010   1
  -3  27   7 477.667 193.503   1
  -3 -27  -7 231.720 225.405   1
   3  27   7 123.693 143.517   1
   3  27  -7 335.660 104.486   1
   3 -27   7 391.924 218.204   1
   3  27   7 206.009 229.400   1
   3 -27  -7 47.9146 251.311   1
   3  27  -7 383.695 155.708   1
  -3 -27  -7 716.848 242.361   1
  -3  27  -7 331.701 121.109   1
  -3 -27  -9-151.532 240.893   1
   3  27   9-94.2853 232.706   1
   3 -27   9-4.53226 201.834   1
   3 -27  -9 183.851 253.513   1
   3 -27  -9 83.5135 200.933   1
  -3 -27  -9 242.326 233.488   1
  -3  27   9 124.938 188.049   1
  -3  27  -9 196.327 150.347   1
   3  27   9-18.1103 143.531   1
   3  27  -9 109.697 91.3440   1
  -3  27  -9 69.0549 109.371   1
  -3  27   9-155.214 192.586   1
   3  27  -9 151.405 130.464   1
  -3 -27 -11 163.933 245.463   1
  -3 -27  11-435.567 241.361   1
   3 -27  11-101.128 296.005   1
  -3 -27  11 199.645 113.599   1
   3 -27 -11 309.820 199.999   1
  -3 -27 -11 27.8391 232.281   1
  -3  27 -11 172.447 144.265   1
  -3  27  11 27.6179 189.734   1
   3  27  11 158.085 149.570   1
   3  27 -11 77.2636 78.7233   1
  -3  27  11 246.492 195.659   1
   3  27 -11 181.253 109.579   1
  -3  27 -11-54.6746 110.047   1
   3 -27 -11 359.964 261.139   1
   3  27  11 77.8899 231.282   1
   3 -27  11-215.069 196.752   1
   3 -27  13-230.867 417.263   1
   3 -27 -13 417.638 272.448   1
   3  27  13 219.532 246.451   1
   3 -27  13 423.289 193.824   1
   3 -27 -13 945.089 216.932   1
  -3  27  13 235.230 199.413   1
  -3 -27 -13 391.919 243.797   1
  -3  27 -13 514.501 148.255   1
   3  27  13 304.990 158.633   1
   3  27 -13 348.320 80.6383   1
   3  27 -13 528.746 90.2260   1
  -3  27  13 694.451 209.185   1
  -3  27 -13 714.955 125.730   1
  -3 -27 -13 296.803 256.169   1
   3 -27  15 378.846 572.886   1
  -3 -27 -15 294.068 260.646   1
   3 -27 -15 590.087 216.699   1
  -3  27  15 57.7738 198.931   1
  -3 -27 -15 418.353 246.692   1
  -3  27 -15 275.332 141.966   1
   3  27  15 727.352 164.711   1
   3 -27 -15 400.529 277.743   1
   3  27  15 286.155 245.936   1
   3 -27  15 501.172 181.088   1
  -3  27  15 276.891 204.239   1
   3  27 -15 213.363 55.6831   1
   3  27 -15 222.396 73.4357   1
   3 -29  -1-155.025 235.439   1
   3 -29   1-196.593 236.810   1
  -3  29   1-150.441 196.662   1
   3  29  -1 123.489 131.938   1
  -3 -29  -1 165.840 220.220   1
  -3 -29   1-180.757 214.140   1
  -3 -29  -1-241.849 234.104   1
   3 -29   1 630.436 257.817   1
   3 -29  -1 377.183 267.930   1
   3 -29   3 253.323 230.344   1
  -3  29   3 411.399 199.492   1
   3  29  -3 143.965 138.994   1
   3  29   3 220.935 144.052   1
   3 -29  -3 202.034 227.057   1
  -3 -29  -3 105.889 225.057   1
  -3 -29  -3-95.9388 240.856   1
  -3  29   3 34.0566 185.416   1
   3 -29   3 618.107 244.008   1
   3 -29  -3 781.411 275.333   1
   3 -29   5 796.423 236.607   1
  -3 -29   5 346.618 184.857   1
  -3 -29  -5 272.275 236.088   1
   3 -29  -5 513.380 228.104   1
   3  29  -5 358.477 123.518   1
   3  29   5 468.547 153.908   1
  -3  29  -5 283.652 174.762   1
  -3  29   5 377.265 198.493   1
  -3 -29  -5 309.746 251.246   1
  -3  29   5 404.769 204.738   1
   3 -29  -5 506.740 279.529   1
   3 -29   5 155.941 236.149   1
  -3 -29   7 417.156 167.947   1
  -3 -29  -7 176.827 239.037   1
   3 -29  -7 305.101 230.572   1
  -3  29  -7 83.8378 169.684   1
  -3  29   7 120.841 197.882   1
   3  29   7 30.3990 152.846   1
   3  29  -7 237.233 111.186   1
  -3  29   7 467.823 209.232   1
   3 -29   7 134.898 228.868   1
   3 -29  -7 76.0627 276.986   1
  -3 -29  -7 468.738 256.497   1
   4   0   0 54687.3 2175.62   1
  -4   0   0 49889.4 2166.92   1
   4   0   0 49318.8 2148.81   1
  -4   0   0 51974.4 2149.85   1
  -4   0   2 42.8620 56.8083   1
   4   0  -2 7.55900 28.8707   1
   4   0  -2-28.3576 63.6216   1
  -4   0  -2 52.9774 73.0322   1
   4   0   2 70.5720 79.8639   1
   4   0   2-23.2487 33.7972   1
  -4   0  -2 11.7318 30.3476   1
  -4   0   2-13.1139 33.5170   1
  -4   0   4 20367.1 870.048   1
   4   0  -4 20472.4 868.553   1
  -4   0  -4 20561.9 869.810   1
   4   0   4 19849.8 870.512   1
  -4   0   4 19991.8 876.935   1
   4   0  -4 21063.4 883.828   1
   4   0   4 21728.5 900.043   1
  -4   0  -4 20980.5 900.417   1
  -4   0  -6-79.9421 86.3344   1
   4   0   6-26.6770 74.5808   1
  -4   0  -6 1.19798 32.6956   1
  -4   0   6 189.462 49.2835   1
  -4   0   6 117.271 33.2019   1
   4   0  -6 188.670 62.2923   1
   4   0   6 26.8612 32.5872   1
  -4   0   8 23492.0 1014.21   1
   4   0  -8 28547.4 1018.69   1
  -4   0   8 28481.0 1021.13   1
  -4   0  -8 21750.8 1037.86   1
   4   0   8 22305.7 1028.48   1
   4   0   8 20925.5 1014.02   1
  -4   0  -8 22351.8 1013.06   1
   4   0 -10 472.184 68.7321   1
  -4   0  10 341.733 56.8436   1
   4   0  10-22.0405 52.3307   1
  -4   0  10 438.673 67.9869   1
  -4   0 -10-61.3080 109.662   1
  -4   0  12 25422.0 1015.00   1
  -4   0  12 25276.0 1010.44   1
   4   0 -12 25390.1 1014.48   1
   4   0  12 20939.6 1006.51   1
  -4   0 -12 21490.4 1026.08   1
   4   0 -12 23909.1 1013.13   1
  -4   0 -14-2.79370 61.2109   1
   4   0  14-16.2859 88.7618   1
  -4   0  14 102.351 62.3182   1
   4   0 -14-9.81165 76.9768   1
   4   0  14-107.565 62.0136   1
   4   0 -14-31.9916 69.9392   1
  -4   0  14 113.626 80.5172   1
  -4   0  16 34145.8 1455.06   1
  -4   0 -16 36372.4 1454.36   1
   4   0  16 34822.9 1453.46   1
   4   0 -16 33551.3 1457.43   1
   4   0  16 34113.3 1464.66   1
  -4   0  16 32919.8 1462.01   1
   4   0 -16 33258.8 1461.03   1
  -4   0 -18-30.2939 71.7466   1
   4   0 -18-35.1971 91.7790   1
   4   0  18-10.5423 88.8116   1
  -4   0  18 8.05474 70.4415   1
   4   0 -18 93.8792 77.9374   1
   4   0 -20 30671.3 1319.70   1
  -4   0 -20 31575.8 1313.26   1
   4   0  20 31722.2 1312.97   1
   4   0  20 30416.7 1323.17   1
   4   0 -20 28600.0 1323.26   1
  -4   0  20 31300.8 1315.66   1
  -4   0  20 30261.3 1327.67   1
   4   0 -22 90.1384 97.0973   1
  -4   0  22-26.8092 121.017   1
  -4   0 -22 24.6929 86.1461   1
   4   0  22-33.6300 104.856   1
  -4   0  22 115.127 90.2601   1
   4   0  22-29.5197 78.1488   1
   4   0 -22 77.7512 113.331   1
   4   0 -24 100.120 113.541   1
  -4   0  24 201.985 140.409   1
  -4   0 -24 112.748 104.121   1
   4   0  24 148.386 122.277   1
  -4   0  24 77.2612 99.7353   1
   4   0  24 76.9072 92.2586   1
   4   0 -24 350.279 136.854   1
   4   0 -26 31.0887 126.416   1
  -4   0  26 23.6315 152.424   1
  -4   0 -26 150.182 123.490   1
   4   0  26-6.97822 134.004   1
  -4   0  26 50.1466 109.813   1
   4   0  26 41.2229 104.215   1
   4   0 -26 226.753 151.206   1
   4   0 -28 6069.10 311.517   1
  -4   0  28 4824.99 321.327   1
  -4   0 -28 4818.01 301.139   1
   4   0  28 5248.75 285.565   1
  -4   0  28 6434.07 295.623   1
   4   0  28 4796.76 307.343   1
   4   0 -28 5307.46 320.873   1
   4   0 -30 63.4094 156.776   1
  -4   0  30-22.4687 176.057   1
  -4   0 -30-27.4832 156.529   1
  -4   0  30 137.645 131.347   1
   4   0 -30-4.26476 172.812   1
   4   0  30 56.8248 128.811   1
   4   0  30-20.6508 163.010   1
  -4   0 -32 373.076 176.062   1
  -4   0  32 117.118 196.359   1
   4   0  32 486.145 181.655   1
   4   0 -32 228.902 189.943   1
  -4   0  32 279.260 141.393   1
   4   0  32 349.513 144.695   1
   4   0 -32 637.599 182.210   1
  -4   0 -34-233.134 194.840   1
  -4   0  34-141.169 211.097   1
   4   0  34 56.6018 188.813   1
   4   0 -34 9.65866 200.533   1
  -4   0  34-25.3079 150.047   1
   4   0  34-3.87304 152.626   1
   4   0 -34-81.9143 189.050   1
  -4   0 -36 2263.94 268.988   1
   4   0  36 2486.51 262.707   1
   4   0 -36 2440.09 268.871   1
   4   0 -36 2481.15 266.249   1
  -4   0  36 2860.36 225.686   1
  -4   0  36 2308.28 275.131   1
   4   0  36 2593.28 235.585   1
   4   2   0 3.35791 72.4655   1
  -4  -2   0 22.0873 70.4439   1
   4  -2   0-51.6188 69.9117   1
   4  -2   0 32.9012 27.9174   1
  -4  -2   0-11.4200 26.4941   1
  -4   2   0 10.5999 32.8208   1
   4   2   0 34.7622 30.7011   1
  -4   2   0 21.7464 50.5686   1
  -4  -2   2 39686.6 1696.22   1
   4   2   2 43049.7 1704.44   1
  -4  -2  -2 40221.2 1703.43   1
  -4   2  -2 41353.5 1702.06   1
   4  -2   2 42916.3 1709.53   1
   4   2  -2 41403.1 1703.62   1
  -4  -2  -2 40846.3 1676.64   1
   4   2   2 37853.4 1676.30   1
   4  -2  -2 41356.3 1677.90   1
   4  -2  -2 38969.2 1691.63   1
  -4   2   2 37452.5 1685.38   1
   4   2  -2 38124.6 1678.63   1
  -4   2  -2 39921.0 1681.70   1
  -4  -2   2 40823.6 1678.90   1
  -4   2   2 38849.0 1678.02   1
   4  -2   2 39278.6 1680.79   1
  -4   2   4 986.939 67.3573   1
  -4   2   4 897.200 57.1873   1
   4  -2  -4 868.038 57.6378   1
  -4  -2  -4 921.720 96.7683   1
   4   2  -4 928.077 90.4649   1
   4   2   4 889.602 90.1294   1
  -4   2  -4 866.193 60.6622   1
  -4  -2  -4 919.740 55.9725   1
   4   2   4 830.224 57.1182   1
   4   2  -4 826.033 56.5141   1
  -4  -2   4 893.562 61.9339   1
   4  -2   4 859.057 64.3697   1
   4  -2  -4 942.219 74.6074   1
   4  -2   4 822.025 105.431   1
  -4   2  -4 858.128 101.929   1
  -4  -2   4 914.027 75.7870   1
  -4   2   6 6537.24 292.140   1
   4  -2  -6 6440.16 296.032   1
  -4   2  -6 7273.14 331.518   1
   4  -2   6 6655.86 324.396   1
  -4  -2  -6 6048.18 311.390   1
  -4   2  -6 6335.66 288.200   1
   4   2   6 6380.24 287.295   1
   4  -2   6 6470.24 291.827   1
   4   2  -6 6603.09 285.811   1
   4  -2  -6 6515.48 289.565   1
  -4   2   6 6299.10 287.758   1
  -4  -2  -6 6729.40 286.475   1
  -4  -2   6 6399.92 287.900   1
  -4  -2   6 6671.45 293.806   1
   4  -2  -8 130.865 55.9847   1
  -4  -2   8 67.3741 47.8375   1
  -4   2   8 137.782 51.5748   1
  -4  -2   8 76.2798 40.2190   1
   4   2  -8 115.246 40.0855   1
  -4   2   8 105.431 44.7389   1
   4  -2  -8 38.1371 47.6740   1
  -4   2  -8 96.3386 43.2330   1
  -4  -2  -8 150.973 42.8454   1
   4   2   8 137.411 42.1897   1
   4  -2   8 111.337 46.8780   1
  -4   2  -8 130.694 115.851   1
  -4  -2  -8 96.5986 81.7517   1
   4  -2   8 107.521 97.2377   1
  -4   2 -10 45796.1 1949.36   1
   4  -2  10 47468.0 1935.57   1
  -4  -2 -10 44332.1 1934.02   1
   4   2  10 43542.5 1917.84   1
   4  -2  10 47359.7 1921.94   1
   4  -2 -10 46140.7 1924.87   1
   4   2 -10 45451.7 1918.34   1
  -4   2  10 46107.9 1921.93   1
  -4  -2  10 44564.1 1916.96   1
  -4  -2 -10 46436.8 1918.26   1
   4   2  10 46662.5 1931.08   1
  -4   2  10 45254.0 1924.66   1
  -4  -2  10 44861.8 1919.74   1
  -4   2  12 125.231 80.6219   1
   4  -2 -12 35.7211 73.8330   1
  -4  -2  12 28.2266 67.2386   1
  -4  -2  12 144.110 56.5604   1
   4  -2 -12 73.8558 82.0925   1
   4   2 -12 33.9758 64.9379   1
  -4   2  12 96.5831 65.8618   1
   4  -2  12 87.1379 62.3725   1
  -4   2 -12 103.351 59.3129   1
   4   2  12 149.789 60.3393   1
  -4   2 -12 24.4287 138.182   1
   4   2  12 173.856 91.9348   1
   4  -2 -14-8.04887 72.3529   1
  -4   2  14 56.7716 83.9918   1
  -4  -2  14-59.2179 73.4289   1
  -4   2 -14-123.712 126.135   1
   4   2  14 82.3082 58.6625   1
   4  -2  14 14.6901 62.4263   1
  -4   2 -14 153.887 61.4588   1
  -4  -2  14 23.1257 57.7398   1
  -4   2  14-1.84523 67.5619   1
   4   2 -14 168.226 73.1993   1
  -4  -2 -14-18.0473 71.6954   1
   4  -2 -14 65.3360 84.0513   1
   4  -2  14 25.1116 89.4545   1
   4   2  14 80.2878 88.6052   1
   4   2  16 377.542 92.8691   1
   4  -2  16 442.266 94.2370   1
   4  -2 -16 289.125 79.8961   1
  -4   2  16 522.945 96.4098   1
  -4   2 -16 385.294 68.5622   1
  -4  -2 -16 401.747 73.4587   1
  -4   2  16 311.188 75.7896   1
  -4  -2  16 335.772 65.6538   1
   4  -2  16 299.626 70.8741   1
   4   2  16 347.317 65.4746   1
  -4   2 -16 287.366 120.650   1
   4   2 -16 438.256 84.7072   1
   4  -2 -16 477.309 96.0735   1
   4  -2 -18 38149.0 1700.09   1
   4   2 -18 38095.6 1694.42   1
  -4  -2  18 38469.2 1701.82   1
  -4  -2  18 39800.0 1691.81   1
  -4   2 -18 42033.1 1691.67   1
  -4  -2 -18 41956.5 1694.52   1
   4   2  18 40281.0 1691.57   1
   4   2 -18 39863.0 1698.85   1
   4  -2 -18 37269.8 1703.72   1
  -4   2  18 39246.2 1697.60   1
  -4   2 -18 40734.4 1713.09   1
   4  -2  18 41541.5 1703.01   1
   4   2  18 41356.4 1706.36   1
   4   2 -20 65.7091 80.2026   1
   4  -2 -20 118.490 90.9868   1
  -4   2  20-25.7883 113.548   1
  -4  -2  20 60.9132 103.098   1
  -4  -2 -20 27.8932 79.9010   1
  -4   2 -20 20.5869 74.5811   1
   4   2 -20-38.4756 98.0064   1
   4  -2 -20 165.660 107.500   1
  -4  -2  20 29.5095 73.7324   1
  -4   2  20-14.4163 82.7273   1
   4  -2  20 4.01424 72.9066   1
   4   2  20 50.7142 98.3207   1
   4  -2  20 97.9561 95.2743   1
   4   2 -22 5757.24 332.740   1
  -4   2  22 6331.81 323.814   1
   4  -2 -22 5830.80 339.998   1
   4   2 -22 6749.70 324.371   1
  -4   2  22 6015.87 342.613   1
   4  -2 -22 6388.68 331.534   1
  -4  -2  22 6625.76 340.662   1
  -4  -2 -22 7132.47 325.904   1
   4  -2  22 7661.44 320.819   1
   4   2  22 7085.60 318.082   1
  -4   2 -22 6736.41 316.896   1
   4   2  22 7014.51 337.814   1
  -4  -2  22 6494.56 317.249   1
   4  -2  22 6940.94 331.711   1
   4   2 -24-28.8370 106.728   1
   4  -2 -24 3.33659 115.451   1
  -4   2  24-46.6906 143.472   1
  -4  -2  24 215.754 140.939   1
  -4   2 -24 45.2476 96.8340   1
  -4  -2 -24-25.5409 110.872   1
   4  -2  24-4.83577 92.9542   1
   4   2  24 75.9762 94.6130   1
  -4   2  24-28.0287 102.073   1
  -4  -2  24 132.600 94.5639   1
   4   2  24 210.446 125.846   1
   4  -2  24 97.6092 122.331   1
   4   2 -24-9.64089 127.248   1
   4  -2 -26 2768.03 206.939   1
  -4   2  26 2904.36 228.117   1
  -4   2 -26 2886.76 188.219   1
  -4  -2  26 2587.13 217.965   1
  -4  -2 -26 2673.20 199.607   1
   4  -2  26 3384.02 187.304   1
   4   2  26 2984.97 184.473   1
   4   2 -26 2617.11 194.195   1
  -4  -2  26 2790.99 182.813   1
  -4   2  26 2640.21 188.521   1
   4  -2  26 2831.71 203.520   1
   4   2  26 2878.12 211.793   1
   4  -2 -26 2376.34 224.650   1
   4   2 -26 2419.46 214.685   1
   4   2 -28-277.192 160.983   1
   4  -2 -28 175.272 168.503   1
  -4   2  28-177.100 174.740   1
  -4  -2  28 94.5503 161.357   1
  -4  -2 -28 128.288 145.167   1
  -4   2 -28-6.40679 131.939   1
   4   2 -28-89.2612 134.823   1
   4  -2 -28 122.018 147.429   1
  -4  -2  28 78.0583 117.080   1
  -4   2  28 19.3065 124.425   1
   4  -2  28-38.2700 118.346   1
   4   2  28 189.614 118.595   1
   4   2  28-28.0736 153.582   1
   4  -2  28-61.6522 145.569   1
  -4  -2 -30 2267.17 208.541   1
  -4  -2  30 1757.90 217.438   1
  -4   2 -30 2033.95 198.454   1
  -4   2  30 1863.71 226.737   1
   4   2  30 2301.12 181.300   1
   4  -2  30 2594.94 185.003   1
   4   2 -30 2010.57 197.063   1
   4  -2 -30 1813.40 209.241   1
  -4  -2  30 1944.77 173.864   1
  -4   2  30 1902.05 184.403   1
   4   2 -30 2056.41 214.448   1
   4   2  30 2077.88 212.837   1
   4  -2 -30 1945.07 221.290   1
   4  -2  30 2029.63 204.737   1
   4  -2 -32 100.757 194.582   1
  -4  -2  32 36.9272 188.449   1
  -4  -2 -32 507.567 181.596   1
  -4   2  32 151.848 196.279   1
  -4   2 -32 148.370 170.716   1
   4   2 -32 113.502 167.935   1
   4  -2 -32 388.623 181.693   1
  -4   2  32-18.3170 151.455   1
  -4  -2  32 127.554 136.404   1
   4  -2  32 247.819 145.188   1
   4   2  32 359.023 144.656   1
   4   2  32 430.244 179.674   1
   4   2 -32-82.0022 188.227   1
   4  -2  32 234.950 175.359   1
   4   2  34 121.260 192.566   1
  -4  -2 -34 81.5909 196.769   1
  -4   2 -34 234.587 191.499   1
  -4   2  34-76.6385 214.501   1
  -4  -2  34 289.247 206.218   1
   4   2 -34-283.791 187.939   1
   4  -2 -34 376.988 201.413   1
  -4  -2  34 156.280 146.535   1
  -4   2  34 261.355 159.551   1
   4  -2  34 67.4078 162.504   1
   4   2  34-74.2662 155.786   1
   4  -2  34 187.126 190.477   1
   4  -2 -34 15.2527 206.921   1
   4   2 -34 50.2753 196.043   1
   4   2  36 296.109 203.647   1
   4  -2  36 14.4481 212.605   1
   4  -2 -36 118.211 218.231   1
   4   2 -36 142.877 204.572   1
  -4   2 -36 405.751 225.792   1
  -4  -2 -36 573.265 224.531   1
  -4   2  36 337.096 232.355   1
  -4  -2  36 494.829 220.129   1
  -4   2  36 462.912 174.996   1
  -4  -2  36 472.743 161.356   1
   4  -2 -36 321.213 222.362   1
   4   2 -36 378.844 211.218   1
   4   2  36 124.695 174.808   1
   4  -2  36 530.454 192.880   1
  -4  -4   0 8253.66 376.711   1
   4   4   0 8243.74 371.708   1
  -4  -4   0 8271.05 344.322   1
   4   4   0 7925.19 345.470   1
   4  -4   0 7586.98 347.315   1
   4  -4   0 7817.96 366.887   1
  -4   4   0 7598.75 358.417   1
  -4   4   0 7771.35 348.736   1
  -4   4   2 2487.83 134.522   1
  -4   4   2 2669.39 126.403   1
   4  -4  -2 2629.31 126.816   1
   4  -4   2 2581.63 163.122   1
   4   4   2 2507.94 146.409   1
   4   4  -2 2509.82 160.674   1
  -4  -4  -2 2753.98 157.767   1
  -4  -4   2 2584.21 158.538   1
   4   4   2 2586.11 123.872   1
  -4  -4  -2 2562.36 121.403   1
   4   4  -2 2658.79 126.579   1
  -4  -4   2 2462.76 122.071   1
  -4   4  -2 2513.24 131.410   1
   4  -4   2 2559.68 127.676   1
  -4   4  -2 2480.53 147.469   1
   4  -4  -2 2438.40 139.960   1
  -4   4   4 2417.77 130.524   1
  -4  -4  -4 2416.10 151.767   1
  -4  -4   4 2580.22 150.542   1
  -4   4  -4 2487.36 160.940   1
   4  -4   4 2536.14 174.113   1
   4   4   4 2359.74 121.392   1
  -4  -4   4 2591.54 124.439   1
  -4   4   4 2364.91 124.097   1
   4  -4  -4 2571.56 126.969   1
  -4  -4  -4 2676.41 121.221   1
   4  -4   4 2507.58 128.429   1
   4   4  -4 2601.55 126.038   1
  -4   4  -4 2647.47 132.168   1
   4  -4  -4 2295.25 134.802   1
   4  -4   6 3.85557 112.618   1
  -4   4  -6-7.10557 103.533   1
  -4  -4   6-30.1932 56.4437   1
   4  -4  -6-13.0070 51.8975   1
  -4   4   6 63.3342 49.1689   1
   4   4  -6-12.9836 35.5872   1
   4  -4  -6 35.3251 46.4716   1
  -4   4   6 67.1781 43.8151   1
   4   4   6 40.6359 35.2415   1
  -4  -4  -6 42.0028 37.8395   1
   4  -4   6 6.88560 49.5828   1
  -4  -4   6 26.2963 43.4578   1
  -4  -4  -6-26.6221 70.7781   1
  -4   4   8 40894.6 1731.28   1
   4  -4  -8 40068.7 1731.51   1
  -4  -4   8 37677.3 1724.69   1
   4   4   8 42017.6 1737.23   1
  -4   4   8 39676.4 1728.12   1
   4   4  -8 42190.5 1721.62   1
   4   4   8 40794.8 1723.43   1
  -4  -4  -8 41294.6 1723.99   1
   4  -4  -8 41622.7 1732.44   1
  -4   4  -8 42865.7 1765.05   1
   4  -4   8 40765.5 1755.76   1
   4  -4   8 40518.2 1730.37   1
  -4  -4   8 42722.6 1724.82   1
   4   4 -10 3316.60 184.415   1
  -4  -4  10 3722.61 168.157   1
  -4   4  10 3391.64 184.314   1
  -4   4  10 3614.59 179.129   1
   4   4 -10 3699.52 167.350   1
   4   4  10 3246.67 168.708   1
  -4  -4 -10 3361.97 172.429   1
   4  -4 -10 3463.12 186.638   1
  -4   4 -10 3678.81 172.396   1
   4  -4  10 3492.05 178.170   1
   4   4  10 3454.00 192.557   1
   4  -4  10 3375.20 218.233   1
  -4   4 -10 3601.35 246.193   1
  -4   4 -12 37512.6 1730.64   1
   4  -4  12 40848.1 1699.05   1
  -4   4 -12 42197.3 1694.46   1
   4  -4 -12 39522.1 1706.99   1
  -4   4  12 41238.8 1708.08   1
  -4  -4  12 40248.9 1691.54   1
   4   4 -12 39544.4 1692.81   1
  -4   4  12 39894.8 1701.58   1
   4   4  12 38922.6 1693.88   1
   4   4 -12 40019.7 1698.98   1
   4   4  12 40501.6 1708.85   1
   4  -4 -14 27.7748 89.4998   1
   4   4 -14 13.3489 66.9761   1
  -4   4  14 17.5146 89.1416   1
   4  -4 -14-21.8923 74.2845   1
  -4  -4  14 14.8014 51.5092   1
  -4   4  14-113.477 72.9881   1
   4   4 -14 103.494 63.2133   1
   4  -4  14 3.53188 64.5395   1
  -4   4 -14 66.1894 55.3286   1
   4   4  14-85.0239 59.9651   1
   4   4  14 30.5101 89.0843   1
  -4   4 -14 23.3949 142.024   1
   4   4 -16 5877.05 275.890   1
   4  -4 -16 5887.32 287.431   1
  -4   4  16 5658.92 293.869   1
  -4  -4  16 6256.59 270.612   1
   4   4  16 5713.95 273.172   1
  -4   4 -16 6191.20 271.088   1
  -4  -4 -16 5989.06 278.050   1
   4  -4 -16 6012.06 296.645   1
   4   4 -16 5671.79 276.965   1
  -4   4  16 5809.42 284.063   1
   4  -4  16 5646.90 287.042   1
   4   4  16 5758.83 291.964   1
  -4   4 -16 5808.21 323.379   1
   4   4 -18 633.833 83.4906   1
   4  -4 -18 491.254 96.0872   1
  -4   4 -18 439.483 149.766   1
   4  -4  18 684.600 85.8490   1
   4   4  18 691.123 79.3362   1
  -4  -4  18 655.841 75.0174   1
  -4   4  18 652.581 92.5243   1
  -4  -4 -18 801.665 91.4343   1
  -4   4 -18 726.361 77.4980   1
   4  -4 -18 691.386 115.292   1
   4   4 -18 622.067 94.0651   1
   4  -4  18 700.548 104.073   1
  -4  -4 -18 677.229 108.330   1
   4   4  18 782.326 110.417   1
  -4   4 -20 25327.3 1061.24   1
   4  -4  20 25828.8 1033.75   1
   4  -4 -20 23137.5 1050.91   1
  -4   4  20 22941.2 1037.68   1
   4   4 -20 23317.0 1036.64   1
   4   4  20 23627.7 1047.16   1
   4   4 -20 24160.2 1031.40   1
   4  -4 -20 23233.7 1042.87   1
  -4   4  20 21816.5 1050.23   1
  -4  -4 -20 23864.6 1036.64   1
  -4   4 -20 24570.7 1028.00   1
  -4  -4  20 24665.9 1026.84   1
   4  -4  20 24653.9 1039.10   1
  -4  -4 -20 23450.2 1047.61   1
   4   4  22 80.2085 113.941   1
   4  -4  22 33.1048 102.919   1
  -4  -4 -22 234.078 118.344   1
   4   4 -22-34.2684 87.1117   1
   4  -4 -22 3.22168 106.563   1
  -4   4  22-160.048 135.972   1
  -4  -4  22 561.592 105.736   1
  -4  -4 -22 13.4884 98.8362   1
   4   4  22 134.486 87.0856   1
  -4   4 -22 49.2317 82.6141   1
  -4   4  22 53.4636 99.6043   1
  -4  -4  22 134.602 79.5974   1
   4  -4  22-2.29369 82.4587   1
   4  -4 -22 206.797 129.352   1
   4   4 -22 28.7560 105.503   1
  -4   4 -22 151.515 143.076   1
   4   4 -24 262.446 105.871   1
   4  -4 -24-14.1318 122.634   1
  -4   4  24-122.087 149.624   1
   4   4  24 74.0487 98.3153   1
  -4   4 -24 78.9586 95.4361   1
  -4  -4 -24-3.08075 117.695   1
   4   4  24 219.110 129.358   1
   4  -4  24 167.816 122.345   1
  -4  -4  24 100.716 92.3158   1
  -4   4  24 75.5503 112.076   1
   4  -4  24 157.351 99.9139   1
   4   4 -24 79.9990 131.710   1
   4  -4 -24 326.906 144.526   1
   4  -4 -26-11.6840 140.328   1
  -4  -4  26 261.679 142.609   1
  -4   4  26 364.627 169.121   1
  -4   4 -26 108.780 114.130   1
  -4  -4 -26 24.1952 133.100   1
   4   4  26 35.3555 109.447   1
  -4  -4 -26 12.0987 146.243   1
   4  -4  26 155.641 136.088   1
   4   4  26 159.971 146.828   1
  -4  -4  26 113.692 102.209   1
  -4   4  26 42.2739 122.137   1
   4  -4  26-32.4747 108.407   1
   4  -4 -26 274.935 161.250   1
   4   4 -26 201.953 145.789   1
   4   4 -28 3531.04 239.389   1
   4  -4  28 3094.70 227.812   1
   4   4  28 2937.56 242.708   1
   4  -4 -28 3782.27 264.498   1
   4  -4 -28 3648.29 250.738   1
  -4  -4  28 3643.91 244.607   1
  -4  -4 -28 2949.57 235.691   1
  -4   4 -28 2919.64 213.569   1
  -4   4  28 2516.77 258.872   1
   4   4  28 3237.69 213.951   1
  -4  -4 -28 3472.03 250.546   1
   4  -4  28 3620.84 211.742   1
  -4  -4  28 3618.60 207.327   1
  -4  -4 -30 800.141 183.824   1
   4   4  30 631.986 181.844   1
   4  -4  30 775.333 167.869   1
  -4  -4  30 492.293 179.284   1
  -4   4  30 493.175 204.658   1
  -4  -4 -30 723.368 179.153   1
   4   4  30 777.631 146.176   1
  -4   4 -30 697.708 156.297   1
   4  -4 -30 708.622 193.311   1
  -4   4  30 518.194 163.524   1
  -4  -4  30 544.923 133.481   1
   4   4 -30 488.096 175.738   1
   4  -4 -30 341.242 198.969   1
   4  -4  30 660.079 141.358   1
   4   4  32 1218.59 203.146   1
   4  -4  32 802.709 187.910   1
  -4  -4 -32 1517.71 212.204   1
  -4   4  32 1000.11 218.538   1
  -4  -4 -32 898.437 201.812   1
   4   4  32 1061.75 164.081   1
  -4  -4  32 961.513 200.959   1
  -4   4 -32 1135.45 185.700   1
   4  -4 -32 1189.64 210.378   1
   4   4 -32 1314.52 180.959   1
  -4   4  32 1112.54 177.227   1
  -4  -4  32 1314.35 156.812   1
   4  -4 -32 890.806 216.946   1
   4  -4  32 1226.26 167.007   1
  -4  -4 -34-58.6057 205.055   1
   4  -4 -34-106.790 208.306   1
   4  -4  34 105.614 188.713   1
  -4   4  34-67.4347 212.564   1
  -4   4 -34-18.3579 189.080   1
  -4  -4 -34 115.657 195.453   1
  -4  -4  34 147.326 191.915   1
   4   4 -34-17.8572 171.535   1
   4  -4 -34 16.9963 201.763   1
  -4   4  34 20.4687 164.672   1
  -4  -4  34-25.5055 142.846   1
   4   4  34-134.418 195.919   1
   4  -4  34 48.0372 162.400   1
   4   4  34-167.986 160.949   1
  -4  -4 -36 1648.13 254.126   1
   4  -4 -36 1725.14 261.122   1
   4  -4 -36 1402.72 256.221   1
  -4   4  36 1513.05 266.172   1
  -4  -4 -36 1305.13 247.641   1
  -4   4 -36 1502.29 326.092   1
  -4  -4  36 1629.76 233.398   1
   4   4  36 1980.78 212.134   1
   4  -4  36 2345.35 274.051   1
   4   4  36 1632.55 241.664   1
   4  -4  36 1802.76 297.182   1
  -4  -4  36 1470.10 187.139   1
  -4   4  36 1771.40 213.257   1
  -4  -6   0 46.6118 85.4376   1
  -4  -6   0-11.8312 32.1371   1
   4   6   0-1.06315 33.7708   1
   4  -6   0-72.3787 67.7162   1
  -4   6   0-69.5869 55.8684   1
   4  -6   0-7.10911 40.0852   1
  -4   6   0-9.79472 39.1279   1
  -4   6   2 8574.32 394.411   1
   4  -6   2 9103.08 388.551   1
   4  -6  -2 8974.25 390.839   1
  -4   6   2 8474.58 388.155   1
  -4  -6  -2 9053.46 382.778   1
  -4  -6  -2 8205.62 408.000   1
  -4  -6   2 8171.24 417.240   1
  -4  -6   2 8818.95 381.702   1
   4   6   2 8974.92 383.909   1
   4   6  -2 9242.47 384.762   1
  -4   6  -2 8553.96 390.768   1
   4  -6  -2 8777.22 400.083   1
   4  -6   2 8752.44 414.000   1
  -4   6  -2 9158.00 401.871   1
   4  -6  -4 768.841 78.1315   1
  -4   6   4 769.168 71.4720   1
  -4  -6  -4 693.009 90.2451   1
  -4  -6   4 745.049 55.2927   1
   4   6  -4 713.411 61.4581   1
   4  -6  -4 783.858 71.0134   1
  -4   6   4 637.257 64.2993   1
   4   6   4 720.753 56.6959   1
  -4  -6  -4 735.974 59.2449   1
   4  -6   4 723.236 131.508   1
  -4   6  -4 837.115 102.216   1
   4  -6   4 763.621 65.1653   1
   4   6  -6 949.714 136.849   1
  -4  -6   6 1152.35 91.6997   1
  -4   6  -6 1075.14 137.829   1
   4  -6  -6 963.035 88.6519   1
  -4   6   6 905.600 82.1705   1
   4   6   6 1075.53 99.4753   1
  -4   6   6 791.793 78.0271   1
   4   6   6 985.058 67.9281   1
  -4  -6  -6 992.413 72.3867   1
   4  -6  -6 996.622 88.3723   1
  -4  -6   6 910.448 65.9768   1
   4  -6   6 1361.75 168.133   1
   4   6  -6 856.602 73.5489   1
   4  -6   6 971.761 80.5411   1
   4  -6   8 31.4806 161.044   1
   4   6   8 160.377 52.9841   1
  -4   6   8 257.044 68.9016   1
   4  -6  -8 300.725 81.9324   1
  -4   6  -8 244.963 147.655   1
   4   6  -8 383.315 126.224   1
  -4  -6   8 163.610 70.8976   1
   4  -6  -8 221.913 74.5378   1
  -4   6   8 142.658 74.2462   1
   4   6  -8 195.881 49.1839   1
  -4  -6  -8 134.969 65.0874   1
   4   6   8 266.346 89.9259   1
  -4  -6   8 178.710 59.9788   1
  -4   6  -8 128.421 66.0156   1
   4  -6   8 288.004 75.0260   1
   4  -6  10 118747. 4904.21   1
  -4   6 -10 119879. 4912.16   1
  -4   6 -10 117370. 4876.53   1
   4  -6 -10 117414. 4887.88   1
   4   6 -10 111950. 4884.26   1
   4  -6 -10 116444. 4884.59   1
  -4  -6  10 115543. 4872.89   1
  -4   6  10 114334. 4886.07   1
   4   6 -10 117467. 4869.83   1
  -4   6  10 114092. 4882.00   1
  -4  -6 -10 117925. 4876.84   1
   4   6  10 117633. 4874.77   1
   4   6  10 116219. 4887.79   1
  -4  -6  10 116755. 4873.98   1
   4  -6  10 114224. 4882.55   1
   4   6  12-27.8107 90.5744   1
   4  -6  12-6.04868 120.313   1
   4   6  12 24.3634 57.7701   1
  -4   6  12-54.6171 75.1729   1
   4   6 -12 83.3804 49.5119   1
  -4   6 -12-4.35795 164.047   1
   4   6 -12 108.579 81.3031   1
  -4   6  12-14.7716 88.7422   1
  -4  -6  12 65.7469 52.7739   1
  -4  -6 -12-3.21774 68.1287   1
   4  -6  12 90.1138 73.8302   1
   4  -6 -12-15.5891 93.2949   1
   4   6 -14 325.111 75.3596   1
   4  -6 -14 337.471 86.8418   1
  -4   6  14 482.546 102.975   1
  -4  -6  14 329.384 55.3600   1
   4   6  14 383.997 67.4667   1
   4  -6 -14 355.670 100.868   1
   4   6 -14 339.281 60.9969   1
  -4   6  14 497.032 85.0846   1
  -4   6 -14 408.692 169.388   1
  -4  -6 -14 378.473 98.1151   1
   4   6  14 417.361 98.4281   1
  -4   6 -16 278.182 171.929   1
  -4   6  16 366.684 86.8026   1
   4   6 -16 333.094 69.2408   1
   4  -6 -16 480.937 108.365   1
   4   6 -16 405.017 72.0627   1
   4  -6 -16 427.673 91.6472   1
  -4   6  16 184.040 101.187   1
  -4  -6 -16 291.412 82.8052   1
   4   6  16 317.903 69.1093   1
  -4  -6  16 354.842 56.1218   1
   4   6  16 362.459 101.801   1
  -4  -6 -16 431.030 103.484   1
  -4   6 -18 12411.5 611.560   1
   4  -6  18 13185.0 566.297   1
   4  -6 -18 12578.2 588.030   1
  -4   6  18 11983.1 571.816   1
   4   6 -18 13176.5 562.189   1
   4   6  18 12928.5 583.096   1
   4   6 -18 12226.4 559.880   1
  -4   6  18 12675.6 587.004   1
   4  -6 -18 12260.4 576.026   1
  -4  -6 -18 12956.5 570.690   1
   4   6  18 12340.5 561.863   1
  -4   6 -18 13374.0 557.147   1
  -4  -6  18 12870.5 554.154   1
  -4  -6 -18 13742.3 585.826   1
   4  -6  18 12962.7 572.873   1
   4   6 -20 82.1571 75.1866   1
   4  -6 -20 103.073 102.442   1
  -4   6 -20 238.455 171.841   1
   4  -6  20 160.613 85.2210   1
  -4   6  20 73.7064 96.6134   1
  -4  -6  20 117.318 65.6614   1
  -4   6 -20 126.372 68.8359   1
  -4  -6 -20 110.577 95.5646   1
   4   6 -20 138.382 90.5789   1
   4  -6 -20 117.134 124.681   1
   4   6  20 101.403 109.086   1
  -4  -6 -20 126.620 110.655   1
   4  -6  20 165.026 98.8114   1
  -4   6 -22 3825.20 274.749   1
   4  -6  22 4026.40 205.976   1
  -4   6  22 3414.18 215.908   1
   4   6  22 3346.94 226.447   1
   4  -6 -22 3312.21 238.363   1
   4   6 -22 3316.72 197.020   1
  -4   6  22 3563.96 243.040   1
   4  -6 -22 3872.18 224.389   1
  -4  -6 -22 3346.79 216.146   1
  -4   6 -22 4153.84 199.715   1
  -4  -6  22 3596.27 189.450   1
  -4  -6 -22 3932.45 234.372   1
   4  -6  22 3901.49 213.842   1
   4  -6  24-59.0033 117.067   1
   4   6  24 57.2580 134.878   1
   4   6 -24-21.1282 102.716   1
   4  -6 -24-33.6178 128.911   1
  -4   6  24-29.6518 152.731   1
  -4  -6 -24 85.8086 128.335   1
  -4   6 -24-60.1624 95.9779   1
   4   6  24 171.829 101.908   1
  -4   6  24-6.47702 117.434   1
  -4  -6  24 53.6813 88.2940   1
   4  -6  24 34.5954 103.245   1
  -4   6 -24 67.3391 188.378   1
   4  -6 -24-76.9277 154.387   1
  -4   6 -26 2214.70 249.759   1
   4  -6  26 2694.18 176.788   1
  -4   6  26 2304.09 187.254   1
   4  -6  26 2568.75 190.940   1
   4  -6 -26 2180.19 222.156   1
   4   6  26 2396.70 208.983   1
   4   6 -26 2531.54 170.394   1
   4  -6 -26 2230.44 204.520   1
  -4  -6 -26 2426.22 200.385   1
  -4   6  26 1616.82 216.688   1
  -4   6 -26 2374.68 166.110   1
  -4  -6  26 2200.38 190.500   1
   4   6  26 2568.88 172.806   1
  -4  -6  26 2339.26 158.023   1
  -4  -6 -26 2470.93 212.108   1
  -4   6 -28 388.047 214.342   1
   4  -6  28 612.716 134.154   1
  -4  -6  28 658.071 118.883   1
  -4   6  28 672.338 158.396   1
   4   6 -28 611.932 129.905   1
   4  -6 -28 851.788 187.839   1
  -4   6  28 786.402 205.172   1
  -4  -6 -28 658.851 169.545   1
  -4  -6  28 646.308 159.248   1
  -4   6 -28 748.577 136.162   1
   4   6  28 781.622 137.406   1
  -4  -6 -28 932.182 180.399   1
   4  -6  28 831.608 155.243   1
   4  -6 -28 671.293 200.867   1
   4  -6 -30 5475.57 384.885   1
   4  -6  30 6713.45 349.294   1
   4   6  30 6056.59 365.676   1
   4   6 -30 5999.98 333.353   1
   4  -6 -30 5998.30 373.120   1
  -4  -6 -30 6397.02 365.507   1
  -4   6 -30 6270.36 337.099   1
  -4  -6  30 6609.28 351.443   1
  -4   6  30 5329.08 379.580   1
   4   6  30 6876.39 336.409   1
  -4   6  30 5756.59 354.161   1
   4  -6  30 7093.04 341.254   1
  -4  -6 -30 6960.86 374.163   1
  -4   6 -30 7334.25 399.974   1
   4   6  32 117.100 188.872   1
   4  -6 -32 111.017 204.975   1
   4  -6 -32 113.099 189.860   1
   4   6 -32 25.4038 144.929   1
  -4  -6 -32 108.047 181.098   1
  -4   6  32 170.350 201.171   1
   4   6  32-136.451 147.571   1
  -4  -6  32-109.022 170.576   1
  -4   6 -32 98.7834 161.851   1
  -4  -6  32 89.0751 127.703   1
  -4   6  32 12.3038 158.818   1
   4  -6  32 59.4984 145.991   1
  -4  -6 -32 199.507 193.182   1
   4   6 -32 203.934 171.001   1
   4  -6  32 153.862 172.857   1
  -4   6 -32-32.4108 225.850   1
   4   6  34 246.287 200.163   1
   4  -6 -34 311.715 212.622   1
   4   6 -34 246.027 163.660   1
  -4  -6 -34 585.572 208.217   1
  -4   6  34 475.804 220.584   1
  -4   6 -34 436.556 193.261   1
   4   6  34 329.715 163.381   1
  -4  -6  34 566.477 182.768   1
  -4   6  34 271.084 171.178   1
  -4  -6  34 314.132 142.151   1
   4  -6  34 344.262 167.476   1
   4  -6  34 139.672 188.865   1
  -4  -6 -34 300.589 208.789   1
   4  -6 -34 391.395 223.506   1
   4   6 -34 423.023 185.503   1
  -4   6 -34 153.351 248.272   1
   4   6  36-156.737 208.574   1
   4  -6  36-180.499 218.812   1
   4  -6 -36 216.001 227.307   1
  -4   6  36 153.684 232.369   1
  -4  -6 -36 163.032 227.530   1
  -4  -6  36 96.9808 182.476   1
   4   6  36-259.299 178.242   1
  -4  -6  36 123.000 151.994   1
  -4   6  36-217.368 179.124   1
   4  -6  36-75.1329 186.700   1
   4   6 -36-160.836 190.528   1
  -4  -6 -36 69.3792 221.404   1
   4  -6 -36-140.452 233.232   1
  -4   6 -36 502.990 280.778   1
  -4  -8   0 24427.8 1127.45   1
   4   8   0 26427.1 1104.51   1
  -4  -8   0 26270.5 1103.77   1
   4  -8   0 26160.9 1112.26   1
  -4   8   0 26637.3 1116.72   1
   4  -8   0 25858.9 1123.42   1
  -4  -8   2 1180.58 142.817   1
  -4  -8  -2 1299.01 117.581   1
   4   8  -2 1204.75 77.3997   1
   4  -8  -2 1095.82 94.8495   1
   4  -8   2 1373.47 89.7632   1
   4   8   2 1344.48 79.6135   1
  -4  -8  -2 1150.20 80.3320   1
  -4  -8   2 1351.17 75.5991   1
   4  -8   2 1248.12 127.753   1
  -4   8  -2 1300.34 105.825   1
  -4   8   2 1149.81 94.7081   1
   4  -8  -2 1314.97 109.461   1
  -4   8   4 4871.32 236.178   1
   4  -8  -4 4682.49 240.538   1
   4   8  -4 4411.00 246.582   1
   4   8  -4 4954.00 222.164   1
   4  -8  -4 4916.68 239.752   1
   4  -8   4 4880.58 228.298   1
  -4  -8  -4 5404.67 230.132   1
   4   8   4 4649.57 221.706   1
  -4  -8   4 4853.82 218.304   1
   4  -8   4 5160.04 277.652   1
  -4   8  -4 5182.93 248.682   1
  -4   8  -4 4909.37 232.529   1
   4  -8   6 383.720 164.905   1
  -4  -8   6 436.794 124.998   1
  -4   8  -6 337.426 111.741   1
  -4   8   6 452.399 81.6143   1
   4  -8  -6 280.367 82.0694   1
   4  -8   6 275.593 64.6077   1
  -4  -8  -6 185.447 64.5871   1
   4  -8  -6 299.653 83.8221   1
  -4   8   6 270.051 71.3990   1
   4   8   6 248.668 56.4549   1
  -4  -8   6 324.170 48.4639   1
   4   8  -6 421.994 120.184   1
  -4   8  -6 337.867 80.6045   1
   4   8  -6 283.923 61.2936   1
  -4   8  -8 97195.7 4013.79   1
   4  -8  -8 92606.3 3996.88   1
  -4   8   8 93412.0 3998.09   1
  -4   8   8 92536.4 3994.63   1
   4   8   8 94023.0 3986.46   1
  -4  -8  -8 93554.0 3988.44   1
   4  -8  -8 96702.2 4001.99   1
  -4  -8   8 97825.0 3981.34   1
   4   8  -8 90994.5 4004.78   1
   4  -8   8 92162.9 4025.71   1
   4   8  -8 97136.5 3984.66   1
   4  -8   8 97052.6 3991.04   1
   4   8 -10 3366.43 218.865   1
  -4   8 -10 4097.79 247.708   1
   4  -8  10 3528.42 256.317   1
  -4  -8  10 3587.20 171.185   1
   4  -8 -10 3676.32 206.467   1
   4  -8  10 3934.20 189.339   1
  -4  -8  10 3527.17 175.838   1
   4  -8 -10 3574.73 193.761   1
  -4   8  10 3637.47 199.830   1
  -4  -8 -10 3822.58 186.053   1
   4   8  10 3686.41 179.167   1
  -4   8  10 3796.99 193.401   1
   4   8 -10 3636.27 168.655   1
  -4  -8 -10 3506.16 202.618   1
   4  -8  12 7866.00 391.100   1
  -4   8 -12 8210.18 409.891   1
   4   8 -12 7714.31 366.767   1
  -4   8 -12 7449.10 346.491   1
  -4   8  12 7528.52 359.132   1
   4  -8 -12 8071.13 374.009   1
  -4  -8  12 7289.42 341.895   1
  -4  -8  12 7788.36 339.143   1
  -4   8  12 7776.07 367.131   1
  -4  -8 -12 8086.43 354.012   1
   4   8  12 7853.88 347.356   1
  -4  -8 -12 7897.91 369.301   1
   4   8 -12 7785.29 336.825   1
   4  -8  14 215.020 118.395   1
  -4   8 -14 200.342 61.9543   1
  -4   8  14 234.948 83.6991   1
  -4   8 -14 218.085 186.547   1
   4   8 -14 311.512 87.3375   1
   4  -8 -14 410.530 111.284   1
  -4   8  14 254.926 99.0549   1
   4   8  14 302.905 67.6165   1
  -4  -8 -14 225.827 96.6250   1
  -4  -8  14 342.741 60.3853   1
  -4  -8  16 3792.64 176.245   1
  -4  -8  16 3382.97 183.702   1
   4  -8 -16 3810.11 208.167   1
  -4   8  16 3404.13 216.730   1
  -4  -8 -16 3911.33 217.558   1
   4   8  16 3606.60 188.029   1
  -4   8 -16 3822.49 181.931   1
   4  -8 -16 3285.45 222.378   1
  -4   8  16 3673.84 204.897   1
  -4   8 -16 3273.57 279.985   1
   4   8 -16 3308.70 188.960   1
  -4   8 -18 959.985 204.266   1
   4  -8  18 1035.29 95.6683   1
  -4   8 -18 619.292 71.6533   1
  -4   8  18 487.458 103.320   1
  -4  -8  18 725.160 68.3148   1
   4   8 -18 441.221 82.8574   1
   4  -8 -18 565.204 112.103   1
  -4  -8  18 581.248 91.9417   1
  -4   8  18 565.297 131.343   1
   4   8  18 511.044 85.5586   1
  -4  -8 -18 587.907 107.860   1
   4  -8 -18 485.292 132.321   1
  -4  -8 -18 712.445 122.053   1
  -4  -8 -20 6123.30 317.352   1
   4  -8  20 5876.61 295.728   1
   4   8 -20 5988.95 284.656   1
  -4  -8  20 5538.76 288.723   1
   4  -8 -20 5948.87 309.215   1
  -4  -8 -20 5990.53 303.624   1
   4   8  20 5967.94 288.236   1
  -4   8 -20 5991.85 276.778   1
   4  -8 -20 5654.47 325.028   1
  -4   8  20 5571.50 301.605   1
   4  -8  20 6879.02 292.537   1
  -4   8 -20 5424.70 368.179   1
  -4  -8  20 5960.44 271.775   1
   4  -8  22 90.8378 109.239   1
  -4  -8 -22 38.7852 134.307   1
   4   8  22 271.614 139.414   1
  -4   8 -22 199.412 215.485   1
  -4   8  22 19.5073 113.619   1
   4  -8  22 673.607 103.785   1
   4   8 -22 66.7112 89.5203   1
   4  -8 -22-68.4858 122.292   1
  -4   8  22 310.261 148.803   1
  -4  -8  22 245.678 110.155   1
  -4  -8 -22 144.008 121.955   1
  -4   8 -22 92.0840 77.9818   1
  -4  -8  22 174.715 73.6328   1
   4   8 -22 132.407 111.388   1
   4  -8 -22 242.644 153.289   1
   4  -8 -24 178.843 166.556   1
   4   8 -24 145.128 123.625   1
   4  -8  24 5.42848 120.770   1
   4   8  24-80.7938 152.353   1
   4  -8 -24 152.026 136.831   1
   4   8 -24 16.7013 96.6220   1
  -4  -8 -24-102.527 137.684   1
  -4  -8  24 141.278 120.505   1
  -4   8  24-52.7951 161.470   1
   4   8  24 2.58426 105.507   1
  -4   8  24-72.4344 124.775   1
   4  -8  24 460.804 107.660   1
  -4  -8  24 90.5342 85.2167   1
  -4   8 -24-188.085 228.723   1
   4  -8  26 641.878 143.567   1
   4   8  26 326.493 162.231   1
  -4  -8 -26 959.223 178.282   1
   4  -8 -26 721.736 162.800   1
   4   8 -26 470.872 115.021   1
  -4  -8  26 359.957 133.567   1
  -4  -8 -26 533.273 157.259   1
  -4   8  26 598.249 181.567   1
   4   8  26 540.942 123.268   1
  -4   8  26 442.678 140.842   1
  -4  -8  26 412.321 101.093   1
   4  -8  26 809.187 132.661   1
  -4   8 -26 757.046 246.995   1
   4   8 -26 616.012 139.602   1
   4  -8 -26 871.705 195.983   1
  -4   8 -28 11694.7 617.670   1
   4  -8  28 13245.5 554.140   1
  -4   8  28 11411.2 558.713   1
   4   8 -28 11584.7 537.930   1
   4  -8 -28 10571.4 572.184   1
  -4  -8 -28 11029.0 565.603   1
  -4   8  28 9826.20 576.157   1
  -4  -8  28 11525.6 543.074   1
   4   8  28 12523.7 546.541   1
  -4  -8 -28 12315.5 577.878   1
  -4  -8  28 12639.9 529.977   1
   4  -8  28 11913.7 551.990   1
   4   8 -28 11316.4 547.054   1
   4  -8 -28 11034.6 583.512   1
   4   8 -30 463.278 160.332   1
  -4  -8 -30 400.955 191.704   1
   4  -8  30 711.279 163.439   1
  -4  -8 -30 184.831 174.939   1
  -4   8  30 568.257 199.865   1
   4   8  30 538.482 142.395   1
  -4  -8  30 322.158 145.610   1
   4  -8 -30 532.649 185.264   1
   4   8 -30 274.694 130.948   1
  -4   8  30 650.811 166.979   1
  -4  -8  30 241.159 116.228   1
   4   8  30 441.049 185.159   1
   4  -8 -30 342.376 204.698   1
   4  -8  30 400.359 145.316   1
   4  -8  32 1192.94 190.623   1
  -4  -8 -32 1167.02 215.589   1
   4   8 -32 1144.78 180.147   1
  -4  -8 -32 1296.87 212.609   1
  -4   8  32 739.752 221.116   1
  -4  -8  32 1136.93 168.300   1
   4   8  32 1398.56 171.438   1
   4  -8 -32 991.949 211.948   1
   4   8 -32 886.491 158.910   1
  -4   8  32 1173.61 186.071   1
   4  -8 -32 1266.10 230.026   1
   4   8  32 790.828 208.381   1
   4  -8  32 1199.31 171.492   1
   4   8 -34 51.7263 164.918   1
   4  -8 -34-29.2711 227.424   1
   4  -8  34-374.041 191.035   1
  -4  -8 -34-116.081 210.683   1
   4   8 -34-169.109 155.840   1
   4  -8 -34-107.928 208.821   1
  -4  -8 -34-11.2643 209.778   1
  -4   8  34 46.4800 216.478   1
  -4  -8  34 80.3906 155.735   1
   4   8  34 86.8038 159.596   1
  -4   8  34 81.0942 174.965   1
   4  -8  34-98.6351 167.489   1
   4   8  34-153.183 197.024   1
  -4  10   0 62.3884 72.0945   1
  -4  10   0 3.29029 63.8748   1
  -4 -10   0 25.0431 57.0173   1
   4 -10   0 18.4558 72.1617   1
   4  10   0 153.355 50.4987   1
   4 -10   0-7.19202 91.6532   1
  -4 -10   0 79.0832 94.9049   1
   4 -10  -2 17837.8 764.042   1
  -4  10  -2 17006.6 756.872   1
  -4  10   2 17837.3 758.025   1
  -4 -10   2 16902.2 769.737   1
   4  10  -2 17322.7 743.628   1
   4 -10  -2 17741.5 760.548   1
  -4  10  -2 17982.2 753.043   1
   4 -10   2 17416.1 754.059   1
  -4  10   2 17718.8 756.109   1
  -4 -10   2 17413.4 744.039   1
   4  10   2 17994.1 745.456   1
  -4 -10  -2 17718.0 747.583   1
   4 -10   2 17631.2 769.188   1
   4  10   2 17878.4 759.528   1
   4  10  -2 15869.4 752.867   1
  -4  10  -4-28.3377 79.8625   1
   4 -10  -4-62.1587 79.8914   1
   4 -10   4-3.08681 119.283   1
  -4  10   4 231.668 78.4063   1
  -4  10  -4 55.4793 61.5543   1
  -4 -10   4 0.81233 46.6946   1
  -4 -10  -4-6.70763 61.9512   1
   4 -10  -4 31.7550 85.5316   1
  -4  10   4 72.2358 68.9884   1
   4 -10   4-14.4351 62.0024   1
   4  10   4-8.11939 52.2936   1
   4  10  -4 53.4985 48.5980   1
  -4 -10   4-20.8789 132.181   1
   4  10   4-116.056 86.6387   1
   4 -10   6 14333.2 681.499   1
   4  10  -6 14792.8 633.418   1
   4 -10  -6 14950.8 657.397   1
  -4  10  -6 16024.6 655.680   1
   4 -10  -6 14256.3 650.158   1
  -4  10   6 14346.2 650.375   1
  -4 -10  -6 14590.5 640.810   1
   4  10   6 15145.3 637.961   1
  -4 -10   6 14746.9 629.199   1
   4 -10   6 15133.5 640.574   1
   4  10   6 14697.8 653.608   1
   4  10  -8-90.6507 97.5508   1
  -4 -10   8 26.3854 38.6772   1
   4 -10  -8 114.853 95.6216   1
  -4 -10   8 107.624 103.999   1
   4 -10   8-204.204 173.641   1
  -4  10  -8 109.897 103.956   1
  -4  10   8-29.8984 84.4336   1
   4 -10  -8-65.8539 79.2198   1
   4 -10   8-104.901 59.5999   1
   4  10   8 19.5901 56.1499   1
  -4 -10  -8 65.5553 67.9779   1
  -4 -10  -8-31.6195 90.1755   1
   4  10   8-29.9882 88.2300   1
  -4  10  -8 38.0024 74.7080   1
   4  10  -8 55.2465 54.8912   1
   4 -10  10 14256.2 696.599   1
   4  10 -10 13458.4 655.442   1
  -4  10 -10 15143.8 649.057   1
   4 -10 -10 14894.7 666.904   1
  -4  10 -10 14438.9 670.378   1
   4 -10 -10 14819.0 655.314   1
  -4  10  10 14351.2 659.566   1
  -4 -10 -10 14944.8 649.065   1
   4  10  10 15092.8 642.828   1
  -4 -10  10 15218.5 629.536   1
   4  10  10 15004.6 660.998   1
  -4 -10 -10 14603.2 662.092   1
   4 -10  12 994.782 184.135   1
  -4 -10  12 1304.69 71.6572   1
  -4  10 -12 1149.97 92.1284   1
   4 -10 -12 1226.16 133.938   1
  -4  10 -12 1133.44 172.319   1
   4  10 -12 1135.19 143.004   1
   4 -10 -12 1132.66 110.687   1
  -4  10  12 1047.74 121.302   1
  -4 -10 -12 1168.87 107.146   1
   4  10  12 1190.56 92.9504   1
  -4 -10 -12 1468.09 127.843   1
   4  10  12 1243.16 125.108   1
   4 -10  14 429.280 147.112   1
  -4  10 -14 1195.04 188.057   1
   4  10 -14 356.456 123.795   1
  -4 -10  14 512.421 55.6899   1
   4  10 -14 551.825 54.6065   1
   4 -10 -14 438.077 123.299   1
  -4  10  14 537.564 114.165   1
   4  10  14 556.019 79.2495   1
  -4 -10 -14 567.540 96.6421   1
  -4  10 -14 515.252 73.7083   1
   4  10  14 429.846 110.604   1
  -4 -10 -14 569.694 116.416   1
  -4  10 -16 428.895 69.2163   1
   4  10 -16 541.113 63.9512   1
   4 -10  16 666.768 102.708   1
  -4 -10  16 443.505 69.3949   1
   4 -10 -16 539.600 112.791   1
  -4 -10  16 416.849 72.9652   1
  -4  10  16 360.609 124.915   1
   4  10  16 433.976 85.1068   1
   4  10 -16 415.829 109.907   1
  -4  10 -16 540.707 198.411   1
   4 -10 -16 618.564 138.342   1
   4  10  16 591.813 119.360   1
  -4 -10 -16 291.244 120.293   1
  -4  10 -18 6946.58 412.771   1
   4  10 -18 6285.68 328.442   1
   4 -10  18 8308.44 350.299   1
  -4 -10  18 6576.80 316.044   1
  -4 -10  18 6152.54 320.481   1
  -4  10  18 6775.77 366.360   1
   4 -10 -18 7179.30 354.277   1
  -4 -10 -18 7319.78 351.531   1
  -4  10 -18 7422.76 320.910   1
   4  10  18 7493.19 337.055   1
  -4 -10 -18 7666.80 367.903   1
   4  10  18 7062.33 363.449   1
   4 -10 -18 7188.20 373.974   1
   4  10 -18 7546.79 320.003   1
   4  10 -20-20.1424 91.0502   1
   4 -10 -20 258.175 152.085   1
  -4  10 -20 183.077 70.1253   1
  -4 -10 -20 3.89443 137.984   1
   4 -10  20 58.9526 104.227   1
  -4  10 -20 415.140 237.847   1
   4  10 -20 24.1091 92.7870   1
   4 -10 -20 14.0306 120.456   1
  -4 -10  20 149.798 89.0955   1
  -4 -10 -20 107.167 122.945   1
   4  10  20 119.387 99.0175   1
  -4 -10  20 98.9657 67.2945   1
   4 -10  20-88.4866 114.979   1
   4  10 -22 1817.65 143.703   1
   4 -10 -22 2298.77 216.358   1
   4  10 -22 2113.01 154.026   1
  -4  10  22 2364.50 208.886   1
   4 -10 -22 1907.51 180.043   1
  -4 -10  22 2048.96 143.907   1
  -4 -10 -22 2086.46 184.116   1
  -4  10 -22 2062.10 132.577   1
  -4 -10  22 2018.81 122.024   1
  -4  10  22 2005.31 173.638   1
   4 -10  22 2263.35 162.848   1
  -4 -10 -22 2277.36 196.239   1
   4 -10  22 2282.79 168.670   1
  -4  10  24 258.875 135.285   1
   4  10 -24 167.542 99.6863   1
   4 -10 -24 190.810 147.728   1
  -4  10  24 291.806 173.730   1
  -4 -10 -24-67.1296 146.596   1
   4  10  24 19.0991 110.513   1
  -4  10 -24 36.8569 92.3520   1
  -4 -10  24-13.2616 101.999   1
   4 -10  24 44.9187 126.030   1
   4 -10 -24-59.2021 181.052   1
   4  10 -24-45.2013 114.991   1
  -4 -10 -24 8.76109 154.429   1
   4 -10  24 12.9907 122.233   1
   4  10 -26 5364.85 283.470   1
   4 -10 -26 5297.02 327.669   1
  -4 -10 -26 5954.32 337.441   1
   4 -10  26 6174.29 307.184   1
  -4 -10 -26 5844.48 327.536   1
  -4 -10  26 5458.29 281.080   1
  -4  10  26 4961.21 340.619   1
   4  10  26 6227.13 301.386   1
  -4  10 -26 5941.83 285.377   1
  -4  10  26 4922.13 313.860   1
   4 -10  26 6228.11 307.906   1
   4 -10 -26 5455.52 356.158   1
  -4  10  28 384.217 159.232   1
   4 -10  28 991.427 153.755   1
   4  10 -28 541.640 121.119   1
   4 -10 -28 669.424 177.837   1
  -4  10  28 436.657 190.988   1
  -4 -10 -28 348.404 177.150   1
  -4 -10  28 425.870 120.521   1
  -4  10 -28 557.325 123.984   1
   4  10  28 673.408 144.321   1
   4 -10 -28 310.242 203.653   1
   4  10 -28 624.548 141.050   1
  -4 -10 -28 357.998 186.931   1
  -4  10 -30 7552.98 459.848   1
   4 -10  30 7887.05 366.306   1
   4 -10 -30 6653.26 409.522   1
   4  10 -30 6782.18 346.404   1
   4 -10  30 7329.81 362.273   1
   4  10 -30 6260.92 336.309   1
   4 -10 -30 6661.05 390.356   1
  -4 -10  30 7215.80 326.283   1
  -4 -10  30 5950.82 328.256   1
  -4  10  30 6065.19 393.395   1
  -4  10 -30 6831.97 345.984   1
  -4 -10 -30 6332.23 383.173   1
   4  10  30 7005.20 353.931   1
  -4  10  30 6037.20 368.058   1
  -4 -10 -30 7195.34 396.553   1
  -4  10 -32-98.8180 293.119   1
  -4  10  32-147.191 172.185   1
   4 -10  32 161.505 154.014   1
   4  10 -32 69.7784 149.011   1
  -4 -10 -32-292.144 205.666   1
   4 -10  32 43.2445 171.735   1
   4 -10 -32 292.115 197.146   1
   4  10 -32 50.0097 133.773   1
  -4  10  32-38.8627 202.222   1
  -4 -10 -32 138.032 199.558   1
  -4 -10  32-8.79624 123.556   1
  -4  10 -32-3.30559 147.226   1
   4  10  32-164.826 148.817   1
  -4 -10  32 70.5959 117.829   1
   4 -10 -32-64.2248 215.037   1
   4 -10 -34 213.010 218.698   1
   4  10 -34 72.7286 151.391   1
  -4 -10 -34 324.704 223.570   1
  -4  10  34 182.416 223.303   1
   4  10  34 3.96825 160.269   1
  -4 -10  34 172.093 136.250   1
  -4 -10  34 503.843 138.519   1
  -4  10  34 121.162 180.421   1
   4 -10  34 396.352 174.988   1
  -4  10 -34 476.314 320.982   1
   4 -10 -34 331.304 235.357   1
   4 -10  34 11.6457 191.555   1
   4  10 -34 138.758 158.947   1
  -4 -10 -34 323.679 217.529   1
   4  12   0 26170.1 1110.31   1
  -4  12   0 26423.0 1121.29   1
   4 -12   0 25496.4 1125.73   1
  -4  12   0 26917.3 1124.03   1
   4 -12   0 25957.8 1131.33   1
  -4 -12   0 26431.7 1114.39   1
   4 -12   2 817.528 113.097   1
   4 -12  -2 674.366 103.914   1
  -4  12   2 669.405 89.4163   1
  -4  12  -2 731.277 84.2064   1
  -4  12  -2 652.276 76.0679   1
  -4 -12  -2 656.688 78.8203   1
  -4 -12   2 741.885 70.9896   1
   4  12  -2 721.005 61.5574   1
   4  12   2 722.060 65.8231   1
  -4  12   2 726.473 87.1143   1
   4 -12   2 647.397 85.8795   1
   4 -12  -2 704.330 100.706   1
   4  12   2 632.525 93.2065   1
   4  12  -2 720.923 87.4001   1
   4  12  -4 4294.10 198.104   1
   4 -12  -4 4193.94 230.366   1
  -4  12  -4 4255.51 216.419   1
   4 -12  -4 4073.91 222.623   1
  -4  12   4 4079.36 221.232   1
  -4 -12  -4 4551.70 213.506   1
  -4 -12   4 4400.57 200.238   1
  -4  12  -4 4551.78 210.963   1
  -4  12   4 4226.40 217.643   1
   4 -12   4 4189.46 243.221   1
   4  12   4 4419.14 204.172   1
   4  12  -4 4209.99 212.048   1
   4  12   4 4520.47 227.273   1
  -4  12  -6 294.284 82.7008   1
  -4  12   6 235.297 86.8341   1
   4 -12  -6 234.437 81.4362   1
   4  12   6 74.5414 90.1870   1
  -4 -12  -6 149.827 92.0879   1
   4  12  -6 294.048 69.6546   1
   4  12   6 157.768 58.8673   1
  -4 -12   6 202.618 49.8968   1
  -4 -12  -6 153.439 74.9346   1
  -4  12   6 229.789 76.3131   1
   4 -12  -6 308.139 99.9476   1
   4  12  -6 142.345 47.8196   1
   4 -12   6 305.585 140.422   1
   4  12   8 10867.4 490.116   1
   4 -12   8 9562.51 524.013   1
  -4  12  -8 10900.6 485.232   1
   4 -12  -8 10593.5 485.741   1
  -4  12   8 9935.32 487.061   1
  -4 -12  -8 11097.5 479.967   1
  -4  12   8 10299.6 483.428   1
   4  12   8 10843.7 470.105   1
  -4 -12   8 10725.6 457.868   1
  -4  12  -8 11145.2 478.256   1
  -4 -12  -8 10752.2 493.052   1
   4 -12  -8 10642.9 498.137   1
  -4  12  10-88.4412 83.4233   1
   4 -12  10 325.971 194.765   1
  -4  12 -10 54.5732 101.810   1
   4 -12 -10-71.0084 84.3852   1
  -4  12  10 44.1812 95.8169   1
   4 -12 -10 197.237 112.455   1
   4  12  10 23.9237 63.1689   1
  -4 -12 -10 63.0888 82.6223   1
  -4 -12  10-4.25399 43.6088   1
   4  12  10 88.4106 97.2063   1
  -4 -12 -10-65.1006 101.035   1
  -4  12 -10-2.12341 79.4548   1
   4  12  12 4330.21 234.322   1
  -4 -12 -12 4635.91 243.294   1
   4  12 -12 4181.02 210.530   1
   4 -12  12 4229.68 296.939   1
  -4  12 -12 4428.32 212.986   1
   4 -12 -12 4039.83 245.764   1
  -4  12  12 3901.96 224.843   1
  -4  12 -12 4871.11 246.978   1
   4 -12 -12 4186.49 225.895   1
  -4  12  12 3949.73 233.414   1
  -4 -12 -12 4169.00 223.433   1
   4  12  12 4530.30 213.867   1
  -4 -12  12 3913.10 183.435   1
   4  12 -12 4185.21 188.587   1
   4 -12  12 4714.08 207.392   1
   4  12 -14 115.868 112.230   1
   4 -12  14 95.8969 164.522   1
  -4  12  14-75.2849 98.1688   1
   4  12 -14 47.1114 39.3460   1
  -4  12 -14-36.1422 150.716   1
  -4  12 -14 7.09228 68.0383   1
   4 -12  14 70.2778 72.2925   1
  -4  12  14-174.822 120.591   1
   4  12  14 66.3916 81.8490   1
  -4 -12 -14-45.6490 95.9292   1
  -4 -12 -14-120.354 116.333   1
   4  12  14-46.7683 109.937   1
   4 -12 -14 50.6214 129.372   1
  -4  12  16 2310.79 228.141   1
   4 -12 -16 2611.49 204.406   1
   4  12  16 2339.25 185.654   1
   4  12  16 2601.89 160.045   1
   4  12 -16 2381.84 122.621   1
  -4  12  16 2391.65 198.654   1
   4 -12 -16 2237.59 244.472   1
  -4  12 -16 2371.40 137.614   1
   4 -12  16 2472.15 197.295   1
   4  12 -16 2211.55 185.301   1
  -4 -12 -16 2474.03 189.221   1
  -4 -12 -18 229.829 141.284   1
   4  12  18 232.793 138.346   1
   4 -12 -18 256.042 136.566   1
  -4  12  18 125.616 150.733   1
   4  12  18 321.764 107.565   1
  -4  12 -18 144.082 71.9010   1
  -4  12  18 39.4196 121.375   1
   4 -12 -18 74.9747 161.254   1
   4  12 -18 226.833 70.8686   1
   4  12 -18 125.952 136.582   1
  -4 -12 -20 7187.42 337.237   1
   4 -12 -20 6176.76 318.486   1
  -4 -12 -20 6879.32 319.827   1
  -4  12 -20 7104.83 277.984   1
   4  12  20 7524.43 309.208   1
   4  12 -20 6839.34 279.866   1
  -4  12  20 5897.95 312.601   1
   4  12 -20 5067.97 293.194   1
   4 -12 -20 6355.65 348.931   1
   4  12  20 6800.15 332.958   1
   4  12 -22 531.398 115.106   1
   4 -12 -22 385.295 145.571   1
   4  12 -22 345.701 98.8703   1
  -4 -12 -22 298.883 144.171   1
  -4 -12  22 268.389 65.5509   1
  -4 -12 -22 442.038 164.668   1
   4 -12  22 367.488 121.946   1
   4  12  22 468.494 156.542   1
  -4  12 -22 456.894 85.0577   1
   4 -12  22 281.150 144.835   1
  -4 -12  22 318.215 88.7572   1
  -4  12 -24-18.5377 289.174   1
   4  12 -24 20.1337 106.627   1
   4 -12 -24 76.0695 149.652   1
  -4 -12 -24 189.220 152.313   1
  -4  12  24 18.8253 175.441   1
  -4  12 -24 189.998 90.4393   1
  -4 -12  24 100.363 70.1024   1
  -4 -12  24 116.128 83.4626   1
   4 -12  24 402.522 157.822   1
  -4 -12 -24-46.5915 163.804   1
   4 -12  24-17.3959 126.152   1
   4  12 -24-41.2607 104.276   1
   4  12  24-103.545 164.622   1
   4 -12 -24-227.081 196.222   1
  -4 -12 -26 358.110 185.570   1
   4 -12  26 270.830 136.140   1
   4  12 -26 455.733 113.128   1
   4 -12  26 621.099 164.274   1
   4  12 -26 377.542 112.769   1
   4 -12 -26 457.445 170.723   1
  -4 -12 -26 513.986 170.135   1
  -4  12  26 241.335 190.831   1
  -4  12 -26 448.084 116.213   1
   4  12  26 518.597 141.992   1
  -4 -12  26 316.672 80.6470   1
  -4  12 -26 251.747 306.736   1
  -4 -12  26 283.177 84.9912   1
   4  12  26 75.3477 173.319   1
   4 -12 -26 594.010 210.131   1
  -4 -12  28 8429.94 379.842   1
   4  12 -28 7950.83 396.199   1
   4 -12 -28 8185.22 445.903   1
  -4  12  28 7453.13 453.002   1
  -4 -12 -28 8377.58 447.072   1
   4  12  28 9682.30 425.779   1
  -4  12 -28 8462.23 396.764   1
  -4 -12  28 7904.80 380.825   1
  -4  12 -28 9271.64 535.051   1
   4 -12  28 10069.9 440.861   1
  -4 -12 -28 9471.32 465.135   1
   4 -12 -28 8467.20 474.468   1
   4  12 -28 7946.54 396.086   1
   4  12  28 8328.86 450.629   1
  -4  12 -30-144.774 321.658   1
   4 -12  30 213.075 157.526   1
  -4 -12 -30 54.2764 201.579   1
   4  12 -30 69.2351 126.004   1
   4  12 -30 21.8147 123.766   1
   4 -12 -30 175.365 184.994   1
  -4 -12 -30-197.140 190.413   1
  -4  12  30 118.479 199.506   1
  -4  12 -30-170.246 127.759   1
  -4 -12  30 38.4719 90.4351   1
   4 -12  30 256.711 172.759   1
  -4 -12  30 106.107 93.5365   1
   4 -12 -30-277.397 224.795   1
   4  12  30 20.5914 192.147   1
   4 -12  32 1054.26 195.513   1
   4  12 -32 680.027 148.614   1
   4 -12 -32 765.867 210.782   1
  -4 -12 -32 522.996 214.913   1
  -4  12  32 660.109 221.067   1
  -4 -12  32 666.809 109.460   1
  -4  12 -32 884.017 157.424   1
   4  12  32 826.672 165.379   1
  -4  12 -32 635.132 339.984   1
   4  12  32 672.415 211.417   1
   4 -12 -32 813.737 246.096   1
  -4 -12 -32 915.603 225.027   1
   4  12 -32 782.838 149.747   1
   4  14   0 59.0815 54.5466   1
  -4 -14   0-22.3242 74.6703   1
  -4  14   0 68.1286 73.9479   1
   4 -14   0 16.0754 93.8557   1
  -4  14   0 93.2917 81.8880   1
   4  14  -2 30193.2 1357.76   1
   4 -14   2 33032.8 1372.63   1
  -4  14   2 31148.2 1362.05   1
  -4 -14  -2 30805.2 1356.17   1
  -4 -14   2 32708.8 1352.96   1
   4  14  -2 31823.3 1345.42   1
   4  14   2 32723.3 1349.10   1
   4 -14  -2 32185.3 1368.25   1
  -4  14  -2 32449.4 1359.11   1
  -4  14  -2 31817.6 1357.09   1
  -4  14   2 31971.3 1360.87   1
   4  14   2 31582.4 1364.63   1
   4 -14   4 206.495 136.100   1
  -4  14   4 82.7324 84.8919   1
   4 -14  -4 75.4816 85.4248   1
  -4  14  -4 233.722 95.9081   1
  -4  14  -4 92.9587 73.1669   1
   4  14   4-81.2580 59.1556   1
  -4 -14  -4-49.6562 80.9047   1
  -4 -14   4 20.7084 66.7088   1
  -4  14   4-34.8397 77.4481   1
   4 -14   4 56.0665 97.7350   1
   4  14  -4 30.4714 48.1582   1
   4  14  -4-48.3933 73.6314   1
   4  14   4-69.4994 94.7147   1
  -4 -14   6 1990.29 173.117   1
   4 -14   6 2015.42 186.201   1
   4 -14  -6 1888.77 142.165   1
  -4  14  -6 2136.84 133.657   1
  -4  14   6 1820.28 146.082   1
  -4 -14  -6 2296.81 141.322   1
  -4 -14   6 2217.98 120.953   1
   4  14   6 2343.37 125.605   1
   4  14  -6 1923.27 126.233   1
  -4  14   6 2047.59 140.986   1
   4 -14   6 1963.06 132.026   1
   4  14   6 2121.37 151.769   1
   4  14  -8 838.317 83.2592   1
  -4  14   8 932.182 107.255   1
  -4 -14   8 736.145 157.560   1
   4 -14   8 730.453 182.305   1
  -4  14  -8 796.663 99.7796   1
   4 -14  -8 918.616 109.790   1
  -4  14   8 824.775 117.177   1
  -4 -14   8 823.156 76.4429   1
   4  14   8 914.895 90.0508   1
  -4 -14  -8 937.725 107.776   1
   4  14   8 1067.91 122.089   1
  -4  14  -8 898.780 91.4985   1
   4  14  10 5560.90 308.592   1
   4  14 -10 5660.05 272.264   1
   4 -14  10 4995.32 364.370   1
  -4 -14  10 6339.92 299.900   1
   4  14 -10 6448.96 271.040   1
  -4  14 -10 6100.95 292.552   1
   4 -14 -10 5891.29 300.879   1
  -4  14  10 5523.17 306.772   1
  -4 -14  10 5924.06 267.621   1
  -4 -14 -10 5792.28 299.739   1
   4 -14 -10 5553.32 318.493   1
  -4  14  10 5821.75 298.890   1
   4 -14  10 5944.21 281.904   1
  -4  14 -10 5842.29 290.591   1
   4 -14 -12 137.730 132.889   1
  -4  14  12 101.622 97.1849   1
   4  14 -12 77.6095 59.8762   1
   4  14  12 128.892 117.310   1
   4 -14  12 320.246 219.961   1
  -4  14 -12 12.0490 100.091   1
   4 -14 -12 21.3257 99.2876   1
   4  14  12 79.4566 87.8724   1
  -4  14 -12 114.650 87.6154   1
  -4  14  12 185.705 114.844   1
  -4 -14 -12 53.2560 103.018   1
   4  14 -12 143.074 51.0941   1
   4 -14 -14-38.7076 142.504   1
  -4  14 -14-35.4531 81.6888   1
   4  14 -14-3.64769 37.3196   1
  -4 -14 -14-144.116 114.392   1
  -4  14  14-62.5529 127.776   1
   4  14  14 56.9805 90.9493   1
  -4  14  14-6.30423 106.773   1
   4  14  14 177.429 124.994   1
   4 -14  14-174.827 214.393   1
   4 -14 -16 583.869 167.622   1
   4 -14  16 284.159 85.2763   1
  -4 -14 -16 281.222 125.235   1
  -4  14  16 246.234 147.498   1
   4  14  16 235.599 99.7772   1
  -4  14  16 350.684 120.638   1
  -4  14 -16 278.567 82.8762   1
   4  14  16 97.8347 138.071   1
   4 -14  16 383.227 191.974   1
   4 -14  18 6151.12 276.100   1
  -4  14  18 4949.13 313.236   1
   4 -14 -18 5140.22 300.443   1
  -4  14 -18 5466.73 263.275   1
  -4  14  18 5046.40 296.572   1
   4  14  18 5908.71 284.793   1
  -4  14 -18 5214.00 344.657   1
   4 -14 -18 5623.74 335.286   1
   4  14  18 5393.13 312.543   1
   4  14 -20 337.258 143.459   1
  -4  14 -20 817.880 93.8650   1
  -4  14 -20 885.625 242.106   1
   4  14  20 1096.42 172.511   1
   4 -14 -20 1079.96 158.565   1
  -4  14  20 1183.31 180.379   1
  -4 -14 -20 831.821 154.580   1
   4  14  20 1128.31 132.370   1
  -4  14  20 923.683 147.553   1
[truncated: 754,469 more chars]
