# Supplementary material for: Decoupled MOF Breathing: Pressure‐Induced Reversal of Correlation Between Orthogonal Motions in a Diamondoid Framework
Source: Angew Chem Int Ed Engl. 2025 May 15;64(27):e202504297. doi: 10.1002/anie.202504297 (PMC12207364; doi:10.1002/anie.202504297)
Supplement: Supplementary file 1 — Supporting Information [file ANIE-64-e202504297-s002.zip › SHF-62-DMF_SCC-in-FC70_200bar.cif]

data_dia0922_160_res0-8_badref_msk1_smbkg3
_audit_creation_date               2022-10-07
_audit_creation_method
;
Olex2 1.5
(compiled 2022.04.07 svn.rca3783a0 for OlexSys, GUI svn.r6498)
;
_shelx_SHELXL_version_number       '2018/3'
_audit_contact_author_address      ?
_audit_contact_author_email        ?
_audit_contact_author_name         ''
_audit_contact_author_phone        ?
_publ_contact_author_id_orcid      ?
_publ_section_references
;
Dolomanov, O.V., Bourhis, L.J., Gildea, R.J, Howard, J.A.K. & Puschmann, H.
 (2009), J. Appl. Cryst. 42, 339-341.

Sheldrick, G.M. (2008). Acta Cryst. A64, 112-122.
;
_chemical_name_common              ?
_chemical_name_systematic          ?
_chemical_formula_moiety           'C20 H12 In N2 O10, 2(C H3 N0.5)'
_chemical_formula_sum              'C22 H20 In N3 O10'
_chemical_formula_weight           601.23
_chemical_melting_point            ?
loop_
  _atom_type_symbol
  _atom_type_description
  _atom_type_scat_dispersion_real
  _atom_type_scat_dispersion_imag
  _atom_type_scat_source
 'C' 'C' -0.0004 0.0007 'International Tables Vol C Tables 4.2.6.8 and 6.1.1.4'
 'H' 'H' 0.0000 0.0000 'International Tables Vol C Tables 4.2.6.8 and 6.1.1.4'
 'In' 'In' -2.2014 0.6610
 'International Tables Vol C Tables 4.2.6.8 and 6.1.1.4'
 'N' 'N' -0.0004 0.0014 'International Tables Vol C Tables 4.2.6.8 and 6.1.1.4'
 'O' 'O' 0.0006 0.0026 'International Tables Vol C Tables 4.2.6.8 and 6.1.1.4'

_shelx_space_group_comment
;
The symmetry employed for this shelxl refinement is uniquely defined
by the following loop, which should always be used as a source of
symmetry information in preference to the above space-group names.
They are only intended as comments.
;
_space_group_crystal_system        'orthorhombic'
_space_group_IT_number             70
_space_group_name_H-M_alt          'F d d d'
_space_group_name_Hall             '-F 2uv 2vw'
loop_
  _space_group_symop_operation_xyz
 'x, y, z'
 '-x+1/4, -y+1/4, z'
 'x, -y+1/4, -z+1/4'
 '-x+1/4, y, -z+1/4'
 'x, y+1/2, z+1/2'
 '-x+1/4, -y+3/4, z+1/2'
 'x, -y+3/4, -z+3/4'
 '-x+1/4, y+1/2, -z+3/4'
 'x+1/2, y, z+1/2'
 '-x+3/4, -y+1/4, z+1/2'
 'x+1/2, -y+1/4, -z+3/4'
 '-x+3/4, y, -z+3/4'
 'x+1/2, y+1/2, z'
 '-x+3/4, -y+3/4, z'
 'x+1/2, -y+3/4, -z+1/4'
 '-x+3/4, y+1/2, -z+1/4'
 '-x, -y, -z'
 'x-1/4, y-1/4, -z'
 '-x, y-1/4, z-1/4'
 'x-1/4, -y, z-1/4'
 '-x, -y+1/2, -z+1/2'
 'x-1/4, y+1/4, -z+1/2'
 '-x, y+1/4, z+1/4'
 'x-1/4, -y+1/2, z+1/4'
 '-x+1/2, -y, -z+1/2'
 'x+1/4, y-1/4, -z+1/2'
 '-x+1/2, y-1/4, z+1/4'
 'x+1/4, -y, z+1/4'
 '-x+1/2, -y+1/2, -z'
 'x+1/4, y+1/4, -z'
 '-x+1/2, y+1/4, z-1/4'
 'x+1/4, -y+1/2, z-1/4'

_cell_length_a                     14.8296(4)
_cell_length_b                     26.0026(7)
_cell_length_c                     32.2294(6)
_cell_angle_alpha                  90
_cell_angle_beta                   90
_cell_angle_gamma                  90
_cell_volume                       12427.9(5)
_cell_formula_units_Z              16
_cell_measurement_reflns_used      8337
_cell_measurement_temperature      298
_cell_measurement_theta_max        16.6080
_cell_measurement_theta_min        1.6780
_shelx_estimated_absorpt_T_max     ?
_shelx_estimated_absorpt_T_min     ?
_exptl_absorpt_coefficient_mu      0.223
_exptl_absorpt_correction_T_max    1.00000
_exptl_absorpt_correction_T_min    0.58367
_exptl_absorpt_correction_type     multi-scan
_exptl_absorpt_process_details
;
CrysAlisPro 1.171.42.49 (Rigaku Oxford Diffraction, 2022)
Empirical absorption correction using spherical harmonics,
implemented in SCALE3 ABSPACK scaling algorithm.
;
_exptl_absorpt_special_details     ?
_exptl_crystal_colour              'clear yellow'
_exptl_crystal_colour_lustre       clear
_exptl_crystal_colour_modifier     .
_exptl_crystal_colour_primary      yellow
_exptl_crystal_density_diffrn      1.285
_exptl_crystal_density_meas        ?
_exptl_crystal_density_method      ?
_exptl_crystal_description         octahedral
_exptl_crystal_F_000               4832
_exptl_crystal_size_max            0.155
_exptl_crystal_size_mid            0.155
_exptl_crystal_size_min            0.065
_exptl_transmission_factor_max     ?
_exptl_transmission_factor_min     ?
_diffrn_reflns_av_R_equivalents    0.0732
_diffrn_reflns_av_unetI/netI       0.0270
_diffrn_reflns_Laue_measured_fraction_full  0.998
_diffrn_reflns_Laue_measured_fraction_max  0.998
_diffrn_reflns_limit_h_max         17
_diffrn_reflns_limit_h_min         -17
_diffrn_reflns_limit_k_max         30
_diffrn_reflns_limit_k_min         -30
_diffrn_reflns_limit_l_max         37
_diffrn_reflns_limit_l_min         -37
_diffrn_reflns_number              33258
_diffrn_reflns_point_group_measured_fraction_full  0.998
_diffrn_reflns_point_group_measured_fraction_max  0.998
_diffrn_reflns_theta_full          16.607
_diffrn_reflns_theta_max           16.607
_diffrn_reflns_theta_min           1.687
_diffrn_ambient_temperature        298
_diffrn_detector                   'Hybrid Pixel Array Detector'
_diffrn_detector_area_resol_mean   13.3333
_diffrn_measured_fraction_theta_full  0.998
_diffrn_measured_fraction_theta_max  0.998
_diffrn_measurement_details
;
List of Runs (angles in degrees, time in seconds):

  # Type    Start    End  Width  t~exp~   \w     \q     \k     \f   Frames
--------------------------------------------------------------------------
  1  \f   -175.00 175.00   0.20    0.20 -79.00   0.00 -45.00    --  1750
;
_diffrn_measurement_device         'Newport 4-circle diffractometer'
_diffrn_measurement_device_type   
 'dectris-CrysAlisPro-abstract goniometer imported dectris images'
_diffrn_measurement_method         '\f scans'
_diffrn_orient_matrix_type        
 'CrysAlisPro convention (1999,Acta A55,543-557)'
_diffrn_orient_matrix_UB_11        0.0290019000
_diffrn_orient_matrix_UB_12        0.0073670000
_diffrn_orient_matrix_UB_13        -0.0037567000
_diffrn_orient_matrix_UB_21        0.0144211000
_diffrn_orient_matrix_UB_22        -0.0097748000
_diffrn_orient_matrix_UB_23        0.0110015000
_diffrn_orient_matrix_UB_31        0.0051031000
_diffrn_orient_matrix_UB_32        -0.0141158000
_diffrn_orient_matrix_UB_33        -0.0095865000
_diffrn_radiation_monochromator    synchrotron
_diffrn_radiation_probe            x-ray
_diffrn_radiation_type             synchrotron
_diffrn_radiation_wavelength       0.4859
_diffrn_source                     synchrotron
_diffrn_special_details           
 'Single Crystal glued onto a carbon fibre and loaded into the medium pressure cell at beamline I19, Diamond Light Source. P = 200 bar'
_reflns_Friedel_coverage           0.000
_reflns_Friedel_fraction_full      .
_reflns_Friedel_fraction_max       .
_reflns_number_gt                  2087
_reflns_number_total               2657
_reflns_special_details
;
 Reflections were merged by SHELXL according to the crystal
 class for the calculation of statistics and refinement.
 
 _reflns_Friedel_fraction is defined as the number of unique
 Friedel pairs measured divided by the number that would be
 possible theoretically, ignoring centric projections and
 systematic absences.
;
_reflns_threshold_expression       'I > 2\s(I)'
_computing_cell_refinement         'CrysAlisPro 1.171.42.49 (Rigaku OD, 2022)'
_computing_data_collection         'CrysAlisPro 1.171.42.49 (Rigaku OD, 2022)'
_computing_data_reduction          'CrysAlisPro 1.171.42.49 (Rigaku OD, 2022)'
_computing_molecular_graphics      'Olex2 1.5 (Dolomanov et al., 2009)'
_computing_publication_material    'Olex2 1.5 (Dolomanov et al., 2009)'
_computing_structure_refinement    'XL  (Sheldrick, 2008)'
_computing_structure_solution      'XS  (Sheldrick, 2008)'
_refine_diff_density_max           1.260
_refine_diff_density_min           -0.636
_refine_diff_density_rms           0.168
_refine_ls_extinction_coef         .
_refine_ls_extinction_method       none
_refine_ls_goodness_of_fit_ref     1.080
_refine_ls_hydrogen_treatment      constr
_refine_ls_matrix_type             full
_refine_ls_number_parameters       157
_refine_ls_number_reflns           2657
_refine_ls_number_restraints       9
_refine_ls_R_factor_all            0.0843
_refine_ls_R_factor_gt             0.0715
_refine_ls_restrained_S_all        1.082
_refine_ls_shift/su_max            0.000
_refine_ls_shift/su_mean           0.000
_refine_ls_structure_factor_coef   Fsqd
_refine_ls_weighting_details      
 'w=1/[\s^2^(Fo^2^)+(0.1702P)^2^+46.6380P] where P=(Fo^2^+2Fc^2^)/3'
_refine_ls_weighting_scheme        calc
_refine_ls_wR_factor_gt            0.2200
_refine_ls_wR_factor_ref           0.2354
_refine_special_details            ?
_olex2_refinement_description
;
1. Fixed Uiso
 At 1.2 times of:
  All C(H) groups
 At 1.5 times of:
  All C(H,H,H) groups
2. Restrained distances
 C9A-C10A
 1.5 with sigma of 0.02
 C9B-C10B
 1.5 with sigma of 0.02
 C9A-O6A
 1.2 with sigma of 0.02
 C9A-N1A
 1.4 with sigma of 0.02
 C9B-N1B
 1.4 with sigma of 0.02
 C9B-O6B
 1.2 with sigma of 0.02
 C10B-N1B
 2.5 with sigma of 0.04
 C10A-N1A
 2.5 with sigma of 0.04
 O6B-C10B
 2.5 with sigma of 0.04
3. Uiso/Uaniso restraints and constraints
Uiso(C10A) = Uiso(N1A)
4. Others
 Sof(O6B)=Sof(N1B)=Sof(C9B)=Sof(C10B)=Sof(H10D)=Sof(H10E)=Sof(H10F)=1-FVAR(1)
 Sof(O6A)=Sof(N1A)=Sof(C9A)=Sof(C10A)=Sof(H10A)=Sof(H10B)=Sof(H10C)=FVAR(1)
 Fixed Sof: N2(0.5)
5.a Aromatic/amide H refined with riding coordinates:
 C4(H4), C6(H6), C7(H7)
5.b Idealised Me refined as rotating group:
 C10A(H10A,H10B,H10C), C10B(H10D,H10E,H10F), C11(H11A,H11B,H11C)
;
_atom_sites_solution_hydrogens     geom
_atom_sites_solution_primary       direct
_atom_sites_solution_secondary     ?
loop_
  _atom_site_label
  _atom_site_type_symbol
  _atom_site_fract_x
  _atom_site_fract_y
  _atom_site_fract_z
  _atom_site_U_iso_or_equiv
  _atom_site_adp_type
  _atom_site_occupancy
  _atom_site_site_symmetry_order
  _atom_site_calc_flag
  _atom_site_refinement_flags_posn
  _atom_site_refinement_flags_adp
  _atom_site_refinement_flags_occupancy
  _atom_site_disorder_assembly
  _atom_site_disorder_group
 In1 In 0.875000 0.375000 0.07290(2) 0.0451(3) Uani 1 2 d S T P . .
 O2 O 0.7625(4) 0.4116(2) 0.03760(15) 0.0711(14) Uani 1 1 d . . . . .
 O3 O 0.8972(4) 0.4378(2) 0.02279(17) 0.0749(15) Uani 1 1 d . . . . .
 O4 O 0.7426(3) 0.5894(2) -0.14129(15) 0.0641(12) Uani 1 1 d . . . . .
 O5 O 0.6058(4) 0.5632(2) -0.12899(17) 0.0708(14) Uani 1 1 d . . . . .
 C1 C 0.8144(6) 0.4386(3) 0.0156(2) 0.0639(18) Uani 1 1 d . . . . .
 C2 C 0.7784(5) 0.4709(3) -0.0194(2) 0.0629(17) Uani 1 1 d . . . . .
 C3 C 0.6888(5) 0.4703(3) -0.0311(2) 0.070(2) Uani 1 1 d . . . . .
 C4 C 0.6618(6) 0.4995(4) -0.0639(2) 0.075(2) Uani 1 1 d . . . . .
 H4 H 0.601551 0.498710 -0.071938 0.091 Uiso 1 1 calc R U . . .
 C5 C 0.7215(5) 0.5302(3) -0.0855(2) 0.0604(17) Uani 1 1 d . . . . .
 C6 C 0.8111(5) 0.5309(3) -0.0738(2) 0.074(2) Uani 1 1 d . . . . .
 H6 H 0.852318 0.551305 -0.088083 0.088 Uiso 1 1 calc R U . . .
 C7 C 0.8388(5) 0.5011(3) -0.0407(2) 0.0661(18) Uani 1 1 d . . . . .
 H7 H 0.899037 0.501466 -0.032722 0.079 Uiso 1 1 calc R U . . .
 C8 C 0.6899(6) 0.5624(3) -0.12085(19) 0.0616(18) Uani 1 1 d . . . . .
 O6A O 0.4874(10) 0.4713(6) -0.0317(5) 0.114(6) Uiso 0.531(19) 1 d D . P A 1
 N1A N 0.6235(9) 0.4479(7) -0.0028(6) 0.085(4) Uiso 0.531(19) 1 d D . P A 1
 C9A C 0.5321(10) 0.4413(7) -0.0095(5) 0.078(5) Uiso 0.531(19) 1 d D . P A 1
 C10A C 0.4878(12) 0.4029(7) 0.0187(5) 0.085(4) Uiso 0.531(19) 1 d D . P A 1
 H10A H 0.456580 0.420764 0.040496 0.127 Uiso 0.531(19) 1 calc R U P A 1
 H10B H 0.532903 0.380900 0.030583 0.127 Uiso 0.531(19) 1 calc R U P A 1
 H10C H 0.445657 0.382639 0.003152 0.127 Uiso 0.531(19) 1 calc R U P A 1
 O6B O 0.5003(11) 0.4419(7) -0.0492(6) 0.116(6) Uiso 0.469(19) 1 d D . P A 2
 N1B N 0.6304(8) 0.4308(6) -0.0140(5) 0.063(4) Uiso 0.469(19) 1 d D . P A 2
 C9B C 0.5439(11) 0.4167(8) -0.0249(6) 0.089(6) Uiso 0.469(19) 1 d D . P A 2
 C10B C 0.501(2) 0.3773(10) 0.0044(9) 0.130(10) Uiso 0.469(19) 1 d D . P A 2
 H10D H 0.488933 0.393179 0.030698 0.195 Uiso 0.469(19) 1 calc R U P A 2
 H10E H 0.541690 0.348930 0.008288 0.195 Uiso 0.469(19) 1 calc R U P A 2
 H10F H 0.445630 0.364942 -0.007380 0.195 Uiso 0.469(19) 1 calc R U P A 2
 C11 C 0.3118(15) 0.4654(7) -0.0960(6) 0.211(8) Uiso 1 1 d . . . B -1
 H11A H 0.315104 0.429473 -0.102586 0.317 Uiso 1 1 calc R U . B -1
 H11B H 0.258827 0.479985 -0.108471 0.317 Uiso 1 1 calc R U . B -1
 H11C H 0.308775 0.469631 -0.066423 0.317 Uiso 1 1 calc R U . B -1
 N2 N 0.399(3) 0.4939(11) -0.1133(12) 0.202(13) Uiso 0.5 1 d . . P B -1

loop_
  _atom_site_aniso_label
  _atom_site_aniso_U_11
  _atom_site_aniso_U_22
  _atom_site_aniso_U_33
  _atom_site_aniso_U_23
  _atom_site_aniso_U_13
  _atom_site_aniso_U_12
 In1 0.0417(5) 0.0598(5) 0.0339(5) 0.000 0.000 0.0005(3)
 O2 0.070(3) 0.085(3) 0.058(3) 0.023(3) -0.007(2) 0.004(3)
 O3 0.057(3) 0.106(4) 0.061(3) 0.023(3) -0.005(3) 0.007(3)
 O4 0.059(3) 0.081(3) 0.053(3) 0.020(2) 0.001(2) 0.001(3)
 O5 0.060(3) 0.090(4) 0.063(3) 0.020(3) -0.010(2) 0.001(3)
 C1 0.067(5) 0.076(4) 0.049(4) 0.002(3) 0.001(4) 0.011(4)
 C2 0.061(4) 0.076(4) 0.052(4) 0.005(3) 0.000(3) 0.007(3)
 C3 0.055(4) 0.086(5) 0.068(4) 0.026(4) -0.005(4) -0.006(4)
 C4 0.052(4) 0.100(6) 0.075(5) 0.023(5) -0.010(4) -0.003(4)
 C5 0.058(4) 0.073(4) 0.050(4) 0.007(3) -0.004(3) 0.006(3)
 C6 0.059(5) 0.101(6) 0.061(4) 0.020(4) 0.000(3) -0.009(4)
 C7 0.053(4) 0.087(5) 0.059(4) 0.019(4) -0.003(3) 0.005(4)
 C8 0.067(5) 0.075(4) 0.043(3) 0.003(3) -0.003(3) 0.011(4)

_geom_special_details
;
 All esds (except the esd in the dihedral angle between two l.s. planes)
 are estimated using the full covariance matrix.  The cell esds are taken
 into account individually in the estimation of esds in distances, angles
 and torsion angles; correlations between esds in cell parameters are only
 used when they are defined by crystal symmetry.  An approximate (isotropic)
 treatment of cell esds is used for estimating esds involving l.s. planes.
;
loop_
  _geom_bond_atom_site_label_1
  _geom_bond_atom_site_label_2
  _geom_bond_distance
  _geom_bond_site_symmetry_2
  _geom_bond_publ_flag
 In1 O2 2.233(5) 14_655 ?
 In1 O2 2.233(5) . ?
 In1 O3 2.320(5) . ?
 In1 O3 2.320(5) 14_655 ?
 In1 O4 2.287(5) 27_655 ?
 In1 O4 2.287(5) 28_565 ?
 In1 O5 2.251(5) 27_655 ?
 In1 O5 2.251(5) 28_565 ?
 In1 C1 2.637(7) . ?
 In1 C1 2.637(7) 14_655 ?
 In1 C8 2.620(7) 27_655 ?
 In1 C8 2.620(7) 28_565 ?
 O2 C1 1.260(9) . ?
 O3 C1 1.249(10) . ?
 O4 C8 1.240(9) . ?
 O5 C8 1.275(10) . ?
 C1 C2 1.504(10) . ?
 C2 C3 1.382(10) . ?
 C2 C7 1.374(11) . ?
 C3 C4 1.360(10) . ?
 C3 N1A 1.452(16) . ?
 C3 N1B 1.453(15) . ?
 C4 H4 0.9300 . ?
 C4 C5 1.382(11) . ?
 C5 C6 1.381(10) . ?
 C5 C8 1.488(9) . ?
 C6 H6 0.9300 . ?
 C6 C7 1.382(10) . ?
 C7 H7 0.9300 . ?
 O6A C9A 1.250(14) . ?
 N1A C9A 1.384(14) . ?
 C9A C10A 1.501(15) . ?
 C10A H10A 0.9600 . ?
 C10A H10B 0.9600 . ?
 C10A H10C 0.9600 . ?
 O6B C9B 1.207(15) . ?
 N1B C9B 1.380(15) . ?
 C9B C10B 1.533(16) . ?
 C10B H10D 0.9600 . ?
 C10B H10E 0.9600 . ?
 C10B H10F 0.9600 . ?
 C11 H11A 0.9600 . ?
 C11 H11B 0.9600 . ?
 C11 H11C 0.9600 . ?
 C11 N2 1.59(5) . ?

loop_
  _geom_angle_atom_site_label_1
  _geom_angle_atom_site_label_2
  _geom_angle_atom_site_label_3
  _geom_angle
  _geom_angle_site_symmetry_1
  _geom_angle_site_symmetry_3
  _geom_angle_publ_flag
 O2 In1 O2 118.7(3) 14_655 . ?
 O2 In1 O3 56.69(19) . . ?
 O2 In1 O3 56.69(19) 14_655 14_655 ?
 O2 In1 O3 80.8(2) 14_655 . ?
 O2 In1 O3 80.8(2) . 14_655 ?
 O2 In1 O4 82.0(2) 14_655 28_565 ?
 O2 In1 O4 130.9(2) 14_655 27_655 ?
 O2 In1 O4 130.9(2) . 28_565 ?
 O2 In1 O4 82.0(2) . 27_655 ?
 O2 In1 O5 138.6(2) 14_655 28_565 ?
 O2 In1 O5 87.2(2) 14_655 27_655 ?
 O2 In1 O5 138.6(2) . 27_655 ?
 O2 In1 O5 87.2(2) . 28_565 ?
 O2 In1 C1 28.5(2) . . ?
 O2 In1 C1 99.5(2) . 14_655 ?
 O2 In1 C1 99.5(2) 14_655 . ?
 O2 In1 C1 28.5(2) 14_655 14_655 ?
 O2 In1 C8 111.2(2) . 28_565 ?
 O2 In1 C8 111.2(2) 14_655 27_655 ?
 O2 In1 C8 110.1(2) 14_655 28_565 ?
 O2 In1 C8 110.1(2) . 27_655 ?
 O3 In1 O3 91.7(3) . 14_655 ?
 O3 In1 C1 28.3(2) . . ?
 O3 In1 C1 84.6(2) . 14_655 ?
 O3 In1 C1 84.6(2) 14_655 . ?
 O3 In1 C1 28.3(2) 14_655 14_655 ?
 O3 In1 C8 166.2(2) 14_655 28_565 ?
 O3 In1 C8 166.2(2) . 27_655 ?
 O3 In1 C8 89.6(2) . 28_565 ?
 O3 In1 C8 89.6(2) 14_655 27_655 ?
 O4 In1 O3 138.09(18) 28_565 14_655 ?
 O4 In1 O3 87.6(2) 27_655 14_655 ?
 O4 In1 O3 87.6(2) 28_565 . ?
 O4 In1 O3 138.09(18) 27_655 . ?
 O4 In1 O4 119.4(3) 28_565 27_655 ?
 O4 In1 C1 110.3(2) 28_565 14_655 ?
 O4 In1 C1 111.1(2) 27_655 14_655 ?
 O4 In1 C1 110.3(2) 27_655 . ?
 O4 In1 C1 111.1(2) 28_565 . ?
 O4 In1 C8 28.2(2) 27_655 27_655 ?
 O4 In1 C8 100.5(2) 27_655 28_565 ?
 O4 In1 C8 100.5(2) 28_565 27_655 ?
 O4 In1 C8 28.2(2) 28_565 28_565 ?
 O5 In1 O3 164.6(2) 28_565 14_655 ?
 O5 In1 O3 89.7(3) 27_655 14_655 ?
 O5 In1 O3 164.6(2) 27_655 . ?
 O5 In1 O3 89.7(3) 28_565 . ?
 O5 In1 O4 81.1(2) 27_655 28_565 ?
 O5 In1 O4 57.32(19) 27_655 27_655 ?
 O5 In1 O4 57.32(19) 28_565 28_565 ?
 O5 In1 O4 81.1(2) 28_565 27_655 ?
 O5 In1 O5 92.9(3) 28_565 27_655 ?
 O5 In1 C1 166.7(2) 27_655 . ?
 O5 In1 C1 166.7(2) 28_565 14_655 ?
 O5 In1 C1 89.5(2) 27_655 14_655 ?
 O5 In1 C1 89.5(2) 28_565 . ?
 O5 In1 C8 29.1(2) 28_565 28_565 ?
 O5 In1 C8 85.4(2) 27_655 28_565 ?
 O5 In1 C8 29.1(2) 27_655 27_655 ?
 O5 In1 C8 85.4(2) 28_565 27_655 ?
 C1 In1 C1 91.0(3) 14_655 . ?
 C8 In1 C1 138.5(3) 28_565 14_655 ?
 C8 In1 C1 138.5(3) 27_655 . ?
 C8 In1 C1 102.7(3) 28_565 . ?
 C8 In1 C1 102.7(3) 27_655 14_655 ?
 C8 In1 C8 92.5(3) 28_565 27_655 ?
 C1 O2 In1 93.9(5) . . ?
 C1 O3 In1 90.2(5) . . ?
 C8 O4 In1 91.0(4) . 31_655 ?
 C8 O5 In1 91.8(5) . 31_655 ?
 O2 C1 In1 57.6(4) . . ?
 O2 C1 C2 121.1(7) . . ?
 O3 C1 In1 61.6(4) . . ?
 O3 C1 O2 119.0(7) . . ?
 O3 C1 C2 119.9(7) . . ?
 C2 C1 In1 175.1(5) . . ?
 C3 C2 C1 122.7(7) . . ?
 C7 C2 C1 117.5(7) . . ?
 C7 C2 C3 119.7(7) . . ?
 C2 C3 N1A 118.2(8) . . ?
 C2 C3 N1B 118.5(8) . . ?
 C4 C3 C2 119.3(7) . . ?
 C4 C3 N1A 121.0(9) . . ?
 C4 C3 N1B 120.9(9) . . ?
 C3 C4 H4 119.2 . . ?
 C3 C4 C5 121.7(8) . . ?
 C5 C4 H4 119.2 . . ?
 C4 C5 C8 120.6(7) . . ?
 C6 C5 C4 119.2(7) . . ?
 C6 C5 C8 120.2(7) . . ?
 C5 C6 H6 120.4 . . ?
 C5 C6 C7 119.2(7) . . ?
 C7 C6 H6 120.4 . . ?
 C2 C7 C6 120.9(8) . . ?
 C2 C7 H7 119.6 . . ?
 C6 C7 H7 119.6 . . ?
 O4 C8 In1 60.8(4) . 31_655 ?
 O4 C8 O5 119.8(6) . . ?
 O4 C8 C5 121.8(7) . . ?
 O5 C8 In1 59.1(4) . 31_655 ?
 O5 C8 C5 118.4(7) . . ?
 C5 C8 In1 173.8(5) . 31_655 ?
 C9A N1A C3 127.2(13) . . ?
 O6A C9A N1A 122.1(14) . . ?
 O6A C9A C10A 122.0(14) . . ?
 N1A C9A C10A 114.6(13) . . ?
 C9A C10A H10A 109.5 . . ?
 C9A C10A H10B 109.5 . . ?
 C9A C10A H10C 109.5 . . ?
 H10A C10A H10B 109.5 . . ?
 H10A C10A H10C 109.5 . . ?
 H10B C10A H10C 109.5 . . ?
 C9B N1B C3 130.1(13) . . ?
 O6B C9B N1B 121.3(16) . . ?
 O6B C9B C10B 122.7(18) . . ?
 N1B C9B C10B 113.9(16) . . ?
 C9B C10B H10D 109.5 . . ?
 C9B C10B H10E 109.5 . . ?
 C9B C10B H10F 109.5 . . ?
 H10D C10B H10E 109.5 . . ?
 H10D C10B H10F 109.5 . . ?
 H10E C10B H10F 109.5 . . ?
 H11A C11 H11B 109.5 . . ?
 H11A C11 H11C 109.5 . . ?
 H11B C11 H11C 109.5 . . ?
 N2 C11 H11A 109.5 . . ?
 N2 C11 H11B 109.5 . . ?
 N2 C11 H11C 109.5 . . ?

loop_
  _geom_torsion_atom_site_label_1
  _geom_torsion_atom_site_label_2
  _geom_torsion_atom_site_label_3
  _geom_torsion_atom_site_label_4
  _geom_torsion
  _geom_torsion_site_symmetry_1
  _geom_torsion_site_symmetry_2
  _geom_torsion_site_symmetry_3
  _geom_torsion_site_symmetry_4
  _geom_torsion_publ_flag
 In1 O2 C1 O3 -4.7(7) . . . . ?
 In1 O2 C1 C2 174.5(6) . . . . ?
 In1 O3 C1 O2 4.5(7) . . . . ?
 In1 O3 C1 C2 -174.7(6) . . . . ?
 In1 O4 C8 O5 3.9(7) 31_655 . . . ?
 In1 O4 C8 C5 -173.4(6) 31_655 . . . ?
 In1 O5 C8 O4 -4.0(7) 31_655 . . . ?
 In1 O5 C8 C5 173.5(6) 31_655 . . . ?
 O2 C1 C2 C3 -4.5(12) . . . . ?
 O2 C1 C2 C7 177.0(7) . . . . ?
 O3 C1 C2 C3 174.7(7) . . . . ?
 O3 C1 C2 C7 -3.9(11) . . . . ?
 C1 C2 C3 C4 -178.0(7) . . . . ?
 C1 C2 C3 N1A 15.4(15) . . . . ?
 C1 C2 C3 N1B -10.9(14) . . . . ?
 C1 C2 C7 C6 178.5(7) . . . . ?
 C2 C3 C4 C5 -0.8(14) . . . . ?
 C2 C3 N1A C9A -176.6(15) . . . . ?
 C2 C3 N1B C9B -168.9(17) . . . . ?
 C3 C2 C7 C6 -0.1(13) . . . . ?
 C3 C4 C5 C6 0.6(13) . . . . ?
 C3 C4 C5 C8 -179.0(7) . . . . ?
 C3 N1A C9A O6A -31(3) . . . . ?
 C3 N1A C9A C10A 161.7(16) . . . . ?
 C3 N1B C9B O6B -9(3) . . . . ?
 C3 N1B C9B C10B -172.9(16) . . . . ?
 C4 C3 N1A C9A 17(2) . . . . ?
 C4 C3 N1B C9B -2(2) . . . . ?
 C4 C5 C6 C7 -0.2(13) . . . . ?
 C4 C5 C8 O4 -178.5(7) . . . . ?
 C4 C5 C8 O5 4.1(11) . . . . ?
 C5 C6 C7 C2 -0.1(13) . . . . ?
 C6 C5 C8 O4 1.9(11) . . . . ?
 C6 C5 C8 O5 -175.5(7) . . . . ?
 C7 C2 C3 C4 0.5(13) . . . . ?
 C7 C2 C3 N1A -166.1(11) . . . . ?
 C7 C2 C3 N1B 167.6(10) . . . . ?
 C8 C5 C6 C7 179.4(7) . . . . ?
 N1A C3 C4 C5 165.4(12) . . . . ?
 N1B C3 C4 C5 -167.6(10) . . . . ?

_shelx_res_file
;
TITL DIA0922_160_Res0-8_BadRef_Msk1_SmBkg3 in Fddd #70
    dia0922_160_res0-8_badref_msk1_smbkg3.res
    created by SHELXL-2018/3 at 15:09:59 on 07-Oct-2022
REM reset to Fddd #70
CELL 0.4859 14.829559 26.002595 32.229387 90 90 90
ZERR 16 0.000371 0.000716 0.000609 0 0 0
LATT 4
SYMM 0.25-X,0.25-Y,+Z
SYMM +X,0.25-Y,0.25-Z
SYMM 0.25-X,+Y,0.25-Z
SFAC C H In N O
DISP C -0.0004 0.0007 6.0677
DISP H 0 0 0.6065
DISP In -2.2014 0.661 1423.3194
DISP N -0.0004 0.0014 8.9832
DISP O 0.0006 0.0026 13.3363
UNIT 352 320 16 48 160
EADP C10A N1A
DFIX 1.5 C9A C10A
DANG 2.5 C10B N1B
DFIX 1.5 C9B C10B
DFIX 1.2 C9A O6A
DFIX 1.4 C9A N1A
DANG 2.5 C10A N1A
DFIX 1.4 C9B N1B
DFIX 1.2 C9B O6B
DANG 2.5 O6B C10B

L.S. 20
PLAN  20
CONF
BOND
MORE -1
BOND $H
fmap 2 53
ACTA
REM <olex2.extras>
REM <HklSrc "%.\\DIA0922_160_Res0-8_BadRef_Msk1_SmBkg3.hkl">
REM </olex2.extras>

WGHT    0.170200   46.637997
FVAR       0.34935   0.53149
IN1   3    0.875000    0.375000    0.072904    10.50000    0.04165    0.05975 =
         0.03390    0.00000    0.00000    0.00052
O2    5    0.762520    0.411640    0.037600    11.00000    0.07042    0.08476 =
         0.05802    0.02273   -0.00733    0.00354
O3    5    0.897167    0.437775    0.022790    11.00000    0.05740    0.10647 =
         0.06095    0.02280   -0.00507    0.00696
O4    5    0.742595    0.589414   -0.141292    11.00000    0.05862    0.08067 =
         0.05286    0.01994    0.00097    0.00126
O5    5    0.605806    0.563224   -0.128995    11.00000    0.05957    0.08984 =
         0.06284    0.02045   -0.00994    0.00140
C1    1    0.814444    0.438594    0.015562    11.00000    0.06690    0.07610 =
         0.04882    0.00163    0.00111    0.01130
C2    1    0.778405    0.470918   -0.019400    11.00000    0.06082    0.07597 =
         0.05177    0.00503   -0.00029    0.00653
C3    1    0.688772    0.470341   -0.031128    11.00000    0.05548    0.08586 =
         0.06793    0.02604   -0.00532   -0.00600
C4    1    0.661761    0.499476   -0.063891    11.00000    0.05202    0.09983 =
         0.07463    0.02272   -0.01049   -0.00311
AFIX  43
H4    2    0.601551    0.498710   -0.071938    11.00000   -1.20000
AFIX   0
C5    1    0.721518    0.530188   -0.085525    11.00000    0.05835    0.07271 =
         0.05001    0.00682   -0.00439    0.00613
C6    1    0.811091    0.530950   -0.073832    11.00000    0.05894    0.10114 =
         0.06108    0.02032    0.00044   -0.00926
AFIX  43
H6    2    0.852318    0.551305   -0.088083    11.00000   -1.20000
AFIX   0
C7    1    0.838774    0.501109   -0.040703    11.00000    0.05254    0.08720 =
         0.05854    0.01860   -0.00279    0.00453
AFIX  43
H7    2    0.899037    0.501466   -0.032722    11.00000   -1.20000
AFIX   0
C8    1    0.689943    0.562362   -0.120849    11.00000    0.06749    0.07476 =
         0.04252    0.00323   -0.00297    0.01117
PART 1
O6A   5    0.487413    0.471317   -0.031740    21.00000    0.11450
N1A   4    0.623545    0.447893   -0.002805    21.00000    0.08483
C9A   1    0.532097    0.441305   -0.009508    21.00000    0.07816
C10A  1    0.487818    0.402944    0.018726    21.00000    0.08483
AFIX 137
H10A  2    0.456580    0.420764    0.040496    21.00000   -1.50000
H10B  2    0.532903    0.380900    0.030583    21.00000   -1.50000
H10C  2    0.445657    0.382639    0.003152    21.00000   -1.50000
AFIX   0
PART 2
O6B   5    0.500257    0.441915   -0.049183   -21.00000    0.11572
N1B   4    0.630367    0.430804   -0.013996   -21.00000    0.06266
C9B   1    0.543857    0.416702   -0.024948   -21.00000    0.08873
C10B  1    0.501023    0.377250    0.004409   -21.00000    0.12977
AFIX 137
H10D  2    0.488933    0.393179    0.030698   -21.00000   -1.50000
H10E  2    0.541690    0.348930    0.008288   -21.00000   -1.50000
H10F  2    0.445630    0.364942   -0.007380   -21.00000   -1.50000
AFIX   0

PART -1
C11   1    0.311764    0.465423   -0.095984    11.00000    0.21111
AFIX 137
H11A  2    0.315104    0.429473   -0.102586    11.00000   -1.50000
H11B  2    0.258827    0.479985   -0.108471    11.00000   -1.50000
H11C  2    0.308775    0.469631   -0.066423    11.00000   -1.50000
AFIX   0
N2    4    0.398826    0.493870   -0.113319    10.50000    0.20158
HKLF 4


REM  DIA0922_160_Res0-8_BadRef_Msk1_SmBkg3 in Fddd #70
REM wR2 = 0.235398, GooF = S = 1.08012, Restrained GooF = 1.08241 for all data
REM R1 = 0.071539 for 2087 Fo > 4sig(Fo) and 0.084326 for all 2657 data
REM 157 parameters refined using 9 restraints

END

WGHT      0.1705     45.4432

REM Highest difference peak  1.260,  deepest hole -0.636,  1-sigma level  0.168
Q1    1   0.3750  0.5722 -0.1250  10.50000  0.05    1.26
Q2    1   0.3750  0.5558 -0.1250  10.50000  0.05    1.19
Q3    1   0.6832  0.3572 -0.1028  11.00000  0.05    1.09
Q4    1   0.6755  0.3514 -0.0947  11.00000  0.05    1.07
Q5    1   0.6870  0.3722 -0.1155  11.00000  0.05    1.05
Q6    1   0.8674  0.3483  0.0894  11.00000  0.05    0.93
Q7    1   0.8761  0.3482  0.0498  11.00000  0.05    0.91
Q8    1   1.0594  0.4404 -0.0519  11.00000  0.05    0.90
Q9    1   0.8943  0.3995  0.0627  11.00000  0.05    0.77
Q10   1   0.8606  0.3980  0.0604  11.00000  0.05    0.72
Q11   1   0.8748  0.4035  0.0980  11.00000  0.05    0.67
Q12   1   0.5563  0.3897 -0.1007  11.00000  0.05    0.61
Q13   1   0.6360  0.4177 -0.0295  11.00000  0.05    0.57
Q14   1   0.5163  0.4185 -0.0638  11.00000  0.05    0.53
Q15   1   0.4891  0.4535 -0.0405  11.00000  0.05    0.52
Q16   1   0.4946  0.4217  0.0323  11.00000  0.05    0.45
Q17   1   0.4974  0.4190  0.0391  11.00000  0.05    0.42
Q18   1   0.4133  0.4696 -0.1168  11.00000  0.05    0.41
Q19   1   0.7514  0.4194  0.0320  11.00000  0.05    0.40
Q20   1   0.4070  0.4764 -0.1091  11.00000  0.05    0.37
;
_shelx_res_checksum                16469
_shelx_hkl_file
;
   0   0  -6 22.0206 22.4877   1
   0   0  -6 34.9174 25.1226   1
   0   0   6 18.6885 24.5034   1
   0   0   6 79.0325 24.0067   1
   0   0   8 1335.23 75.2983   1
   0   0  -8 1357.13 75.7038   1
   0   0  -8 1237.13 74.4423   1
   0   0 -10 30.5461 21.0819   1
   0   0 -10 35.4558 19.3420   1
   0   0  10-5.61821 20.2738   1
   0   0 -12 321.947 40.2280   1
   0   0 -12 278.632 34.9962   1
   0   0  12 251.077 38.0347   1
   0   0 -14 28.0016 39.2728   1
   0   0 -14-51.0354 49.3112   1
   0   0  14 1.31162 45.8535   1
   0   0  14-8.90513 45.6935   1
   0   0  16 1329.16 98.8663   1
   0   0 -16 1492.74 101.396   1
   0   0 -16 1443.12 95.2997   1
   0   0  16 1484.69 100.541   1
   0   0 -18 34.7662 45.7717   1
   0   0 -18 35.8091 53.5360   1
   0   0  18-56.4784 53.2436   1
   0   0  18 3.39320 53.7536   1
   0   0  20 50717.5 2724.81   1
   0   0 -20 55607.0 2726.99   1
   0   0  20 52253.5 2725.86   1
   0   0 -22 5.33481 51.8108   1
   0   0 -22-47.1745 60.0452   1
   0   0  22-30.5343 59.1821   1
   0   0  22 66.4745 63.4358   1
   0   0 -24-17.5431 59.4571   1
   0   0 -24 22.2226 67.9498   1
   0   0  24 44.3496 67.1432   1
   0   0  24-66.6977 72.6591   1
   0   0 -26 15.0471 66.9376   1
   0   0  26 18.2831 82.5357   1
   0   0 -26 98.1277 77.8634   1
   0   0  26-33.7326 74.8172   1
   0   0 -28 5251.46 302.661   1
   0   0  28 5496.97 302.786   1
   0   0  28 4799.20 303.914   1
   0   0 -28 5071.72 295.997   1
   0   0 -30-15.1179 78.9963   1
   0   0 -30-16.2831 90.7021   1
   0   0  30 8.28562 92.4570   1
   0   0  30 27.8498 99.5321   1
   0   0 -32 1372.65 127.130   1
   0   0 -32 1169.02 135.161   1
   0   0  32 1566.04 139.941   1
   0   0  32 1336.27 147.425   1
   0   0 -34-46.3300 96.6836   1
   0   0  34-62.8795 120.391   1
   0   0 -34-86.1532 103.146   1
   0   0  34 18.8216 107.511   1
   0   0 -36 1868.12 173.387   1
   0   0  36 2274.34 179.008   1
   0   0  36 1656.05 189.324   1
   0   0 -36 2272.06 184.918   1
   0  -2   4 4.06464 15.8762   1
   0   2  -4-16.4374 16.5677   1
   0   2  -4-4.72251 15.7240   1
   0  -2   4-0.54406 16.0631   1
   0   2  -6 1809.07 106.492   1
   0  -2   6 1878.25 106.162   1
   0   2  -6 1890.99 105.708   1
   0  -2   6 1941.60 106.146   1
   0  -2   8 18.0400 18.8360   1
   0   2  -8 13.7996 17.4988   1
   0   2  -8 11.6285 19.7886   1
   0  -2  -8-6.76622 14.6376   1
   0   2   8 0.55999 14.0707   1
   0  -2   8 29.4732 19.2671   1
   0   2   8 15.0326 12.7988   1
   0  -2  10 4465.34 237.368   1
   0   2  10 4406.41 233.348   1
   0   2 -10 4409.10 237.748   1
   0  -2 -10 4556.52 233.740   1
   0  -2  10 4356.58 237.104   1
   0   2 -10 4189.20 236.149   1
   0  -2 -12 12.3444 30.0442   1
   0   2 -12-41.9563 38.5818   1
   0   2  12 17.6631 29.2801   1
   0  -2  12 15.8927 35.2734   1
   0  -2 -12-26.9343 24.9446   1
   0   2 -12 38.6294 33.2392   1
   0   2  14-18.1201 41.5708   1
   0  -2 -14-19.4464 43.7414   1
   0   2 -14-16.9787 51.7128   1
   0   2  14 78.1633 42.9223   1
   0  -2  14 37.6956 50.0870   1
   0  -2 -14-53.5176 36.1894   1
   0   2 -14 38.8933 45.4377   1
   0  -2  16 1.68113 55.5683   1
   0   2 -16-36.2372 56.2278   1
   0  -2 -16 10.6940 47.3509   1
   0  -2  16-43.9454 54.6980   1
   0   2  16 3.90639 45.4873   1
   0  -2 -16 21.3805 38.0584   1
   0   2 -16 26.8839 47.4688   1
   0   2 -18 27708.2 1422.84   1
   0   2  18 26260.8 1417.57   1
   0  -2 -18 28315.3 1419.30   1
   0  -2  18 27315.3 1421.85   1
   0   2 -18 27839.0 1420.29   1
   0  -2  18 26833.1 1421.83   1
   0  -2  20 84.2399 61.1020   1
   0   2  20 18.9760 64.7536   1
   0  -2 -20-50.5956 64.8540   1
   0   2 -20 14.4593 59.0862   1
   0  -2  20 26.6222 57.5644   1
   0   2  20-110.776 68.2893   1
   0  -2 -20-59.2857 53.0379   1
   0  -2  22 10476.8 562.640   1
   0   2 -22 10681.6 559.242   1
   0   2  22 10414.7 558.274   1
   0  -2 -22 10735.8 558.102   1
   0   2 -22 10608.8 562.172   1
   0  -2  22 10387.3 560.991   1
   0   2  22 10662.0 557.775   1
   0  -2 -22 9962.46 552.833   1
   0   2  24 32.8692 68.5433   1
   0  -2  24-7.65476 75.6008   1
   0   2 -24 2.41047 70.6416   1
   0  -2 -24-28.4043 65.4592   1
   0   2  24-12.2163 63.2438   1
   0  -2  24 40.7662 70.0166   1
   0   2 -24-26.0040 63.1370   1
   0  -2 -24-24.3292 53.8277   1
   0   2  26 2803.01 191.695   1
   0  -2  26 2808.52 196.232   1
   0  -2 -26 2953.47 181.977   1
   0   2 -26 2950.26 194.695   1
   0  -2  26 3288.09 196.205   1
   0  -2 -26 2923.73 189.052   1
   0   2  26 3147.28 187.798   1
   0   2 -26 3017.91 189.574   1
   0   2 -28-25.2647 77.9591   1
   0  -2 -28-30.7280 71.6105   1
   0  -2  28-9.05912 95.6723   1
   0   2  28-24.0172 87.1032   1
   0  -2 -28 101.579 83.2842   1
   0   2 -28-65.8563 88.9542   1
   0  -2  28-2.76422 87.0625   1
   0   2  28 63.1319 82.3623   1
   0   2 -30 4245.04 287.495   1
   0  -2  30 5373.31 293.723   1
   0   2  30 5345.61 287.071   1
   0  -2  30 4479.94 294.605   1
   0   2  30 4367.15 287.881   1
   0  -2 -30 5148.78 283.707   1
   0   2 -30 4563.60 284.939   1
   0   2  32 120.361 106.126   1
   0  -2  32-7.13569 112.330   1
   0  -2 -32 68.7291 94.5200   1
   0   2 -32-115.060 104.796   1
   0  -2  32 108.960 103.802   1
   0   2  32-66.6597 95.1435   1
   0   2 -32-58.8785 93.8678   1
   0  -2 -32 211.821 107.456   1
   0   2  34 87.6531 117.372   1
   0  -2  34 101.039 126.250   1
   0  -2 -34-94.6884 101.804   1
   0   2 -34-78.7711 111.892   1
   0   2  34 41.9546 107.182   1
   0  -2  34 69.4557 110.630   1
   0  -2 -34-29.9603 98.4957   1
   0   2 -34-34.8508 98.1803   1
   0   2  36-68.7110 124.496   1
   0  -2  36 16.7838 135.439   1
   0   2 -36 29.6679 114.387   1
   0  -2 -36-90.8142 105.558   1
   0   2  36-54.0862 114.077   1
   0  -2  36-59.5176 117.112   1
   0  -2 -36 36.5615 98.9459   1
   0   2 -36 20.6996 104.981   1
   0  -4   2 73.0463 23.8264   1
   0  -4   2 94.3413 21.9603   1
   0   4  -2 51.3247 21.8894   1
   0   4  -4 17574.9 957.469   1
   0  -4   4 19123.8 957.905   1
   0  -4   4 18198.1 957.107   1
   0   4  -4 19220.9 957.540   1
   0   4  -6 50.3143 21.0765   1
   0  -4   6 47.6976 21.2223   1
   0  -4   6 123.739 23.3846   1
   0   4  -6 76.1753 23.1869   1
   0  -4   8 1503.22 87.1824   1
   0   4  -8 1395.78 87.3944   1
   0  -4   8 1445.76 87.1175   1
   0   4  -8 1389.51 85.3920   1
   0   4 -10 15.9035 29.4360   1
   0  -4  10 19.2165 32.0319   1
   0  -4 -10 11.8791 19.0159   1
   0   4 -10 1.37035 31.3867   1
   0   4  10-4.13243 19.4596   1
   0  -4  10-2.67841 29.8140   1
   0  -4 -10 7.48159 13.2322   1
   0  -4  12 10959.6 542.494   1
   0   4 -12 10588.9 541.061   1
   0  -4 -12 10656.6 534.288   1
   0   4 -12 10596.1 542.648   1
   0  -4  12 10634.4 542.365   1
   0   4  12 9530.85 533.644   1
   0  -4 -12 9912.01 531.743   1
   0   4  14-1.77000 37.3375   1
   0  -4 -14 10.4529 39.6073   1
   0   4 -14 13.8702 56.8593   1
   0  -4  14 41.0514 56.7765   1
   0   4  14 35.3335 39.6679   1
   0   4 -14 72.5448 52.5454   1
   0  -4 -14-22.7137 35.0926   1
   0  -4  16 8275.46 453.857   1
   0   4  16 8045.07 444.282   1
   0   4 -16 7816.49 450.621   1
   0   4 -16 8801.18 455.536   1
   0  -4  16 7785.37 452.543   1
   0  -4 -16 8331.87 445.847   1
   0   4  16 8273.78 445.136   1
   0  -4 -16 9981.24 446.496   1
   0  -4  18 37.3910 62.8527   1
   0   4  18 15.4548 44.4092   1
   0   4 -18 258.393 63.6693   1
   0  -4 -18 157.732 49.0227   1
   0  -4  18 169.709 60.0936   1
   0   4  18 166.001 48.4269   1
   0   4 -18 118.052 54.4190   1
   0  -4  20 9647.07 500.652   1
   0  -4 -20 9562.19 491.137   1
   0  -4  20 10104.2 500.774   1
   0   4 -20 10751.3 502.738   1
   0   4  20 8066.05 488.808   1
   0   4  20 8544.92 489.570   1
   0   4 -22-37.3158 61.4846   1
   0  -4 -22 242.491 56.8316   1
   0   4 -22 34.0860 68.6609   1
   0  -4 -22-1.67074 55.2660   1
   0  -4  22 14.6372 67.3313   1
   0   4  22 5.08890 55.3385   1
   0  -4  22 17.5147 70.3581   1
   0   4  22 35.2794 57.2728   1
   0   4 -24 59.6551 69.9702   1
   0  -4 -24 72.1313 58.8013   1
   0  -4 -24 71.6931 63.8227   1
   0   4 -24 28.7043 78.2573   1
   0  -4  24 80.4014 74.4593   1
   0   4  24 67.6099 64.3364   1
   0  -4  24 57.2133 81.5343   1
   0   4 -26 54.3055 79.1099   1
   0  -4 -26-9.35336 64.8376   1
   0  -4  26-158.998 89.1105   1
   0  -4 -26-12.0334 71.2984   1
   0   4 -26 86.0031 86.0132   1
   0  -4  26 80.3112 84.3497   1
   0  -4  28 6714.37 391.609   1
   0  -4 -28 6895.86 374.463   1
   0   4 -28 6337.48 383.146   1
   0   4 -28 6905.82 389.122   1
   0  -4 -28 6248.22 377.071   1
   0  -4  28 7083.56 389.328   1
   0   4  28 7474.29 380.867   1
   0   4 -30-180.814 96.6767   1
   0  -4 -30 61.0268 70.1039   1
   0  -4 -30 23.1323 86.6274   1
   0   4 -30 15.4793 104.222   1
   0   4  30-51.6510 88.6205   1
   0  -4  30 93.9635 104.851   1
   0   4  30-24.4927 91.5068   1
   0  -4  30 72.1167 112.709   1
   0   4 -32 1072.87 128.904   1
   0  -4 -32 1107.35 107.961   1
   0  -4 -32 1025.58 118.872   1
   0   4 -32 1129.63 136.948   1
   0  -4  32 1196.29 138.542   1
   0   4  32 1254.60 125.704   1
   0  -4  32 1205.40 148.630   1
   0   4  32 1066.87 129.318   1
   0   4 -34-58.0186 102.002   1
   0  -4 -34 52.4181 81.8883   1
   0   4 -34-173.547 111.725   1
   0  -4 -34 2.59145 95.7210   1
   0   4  34 111.010 103.165   1
   0  -4  34-87.2505 111.912   1
   0   4  34 168.634 110.735   1
   0  -4  34-16.2756 127.038   1
   0   4 -36 948.017 136.190   1
   0  -4 -36 860.456 115.254   1
   0  -4  36 824.310 158.183   1
   0   4  36 933.155 147.199   1
   0  -4  36 1254.70 149.032   1
   0   4  36 1008.65 133.375   1
   0  -4 -36 964.396 126.992   1
   0   4 -36 925.916 141.527   1
   0   6   0-39.5359 17.6783   1
   0  -6   0 15.6644 16.3915   1
   0   6   0 10.8276 16.1043   1
   0  -6   0-14.6004 15.5057   1
   0  -6  -2 2456.31 140.184   1
   0  -6   2 2638.61 144.483   1
   0   6   2 2620.82 140.445   1
   0   6   2 2819.26 140.310   1
   0  -6   2 2586.36 143.269   1
   0   6  -2 2819.53 144.099   1
   0  -6  -2 2651.29 139.598   1
   0   6  -4-5.97592 20.4511   1
   0  -6   4-2.98374 19.7304   1
   0  -6   4-7.24815 18.4045   1
   0   6  -4-27.8456 19.6847   1
   0  -6   6 68301.6 3619.90   1
   0   6  -6 69843.6 3620.24   1
   0  -6   6 71276.7 3619.53   1
   0   6  -6 71798.0 3619.54   1
   0   6  -8 20.6074 30.8561   1
   0  -6   8 14.9861 29.5656   1
   0  -6   8 57.6835 30.4311   1
   0   6  -8 41.9204 29.0380   1
   0   6 -10 21308.3 1100.09   1
   0  -6  10 20830.7 1100.87   1
   0   6 -10 21004.1 1101.45   1
   0  -6  10 21507.3 1100.71   1
   0   6  12 1.01993 26.1709   1
   0   6 -12 42.7936 52.3935   1
   0  -6  12 3.31181 54.7615   1
   0  -6 -12-18.3142 22.1929   1
   0   6 -12 64.6541 56.6265   1
   0  -6 -12 51.1883 30.0431   1
   0  -6  12 64.1966 55.9341   1
   0   6 -14 1350.31 104.250   1
   0  -6  14 1405.57 107.262   1
   0  -6 -14 1496.84 89.8666   1
   0   6 -14 1443.74 108.193   1
   0   6  14 1359.06 90.1811   1
   0  -6 -14 1317.39 83.7253   1
   0  -6  16 26.6337 60.0092   1
   0   6  16-19.7962 35.5933   1
   0   6 -16-14.7679 59.8052   1
   0  -6 -16-44.4118 40.3035   1
   0  -6  16 8.41351 58.2659   1
   0   6  16 34.9593 40.3134   1
   0   6 -16 1.90403 55.0595   1
   0  -6  18 6028.32 336.011   1
   0   6 -18 6138.09 334.139   1
   0   6  18 5744.86 321.525   1
   0   6  18 6126.98 323.533   1
   0   6 -18 6020.99 336.031   1
   0  -6 -18 6370.30 323.540   1
   0  -6  18 5766.93 334.190   1
   0   6  20-1.33115 46.1718   1
   0  -6  20-51.4711 66.3134   1
   0   6 -20 4.92370 65.2746   1
   0  -6 -20 42.7178 46.7225   1
   0   6  20-19.1810 48.7233   1
   0  -6  20-17.2087 64.7189   1
   0  -6  22 1239.86 112.523   1
   0  -6 -22 1260.84 83.4862   1
   0  -6  22 1281.64 111.274   1
   0  -6 -22 1224.90 92.1263   1
   0   6 -22 1091.87 110.141   1
   0   6  22 1179.91 93.1830   1
   0   6  22 1215.60 92.8794   1
   0  -6 -24-57.7672 47.9099   1
   0   6 -24 7.72741 74.7755   1
   0   6  24 19.7905 63.9012   1
   0  -6  24-72.0574 86.0653   1
   0  -6 -24-16.4345 63.0488   1
   0   6 -24 47.8040 82.3298   1
   0  -6  24-31.0891 79.4917   1
   0   6  24-41.9592 63.0477   1
   0  -6 -26 5156.91 276.306   1
   0   6 -26 4544.31 293.395   1
   0  -6 -26 5012.60 282.147   1
   0   6 -26 4974.00 298.150   1
   0  -6  26 4911.07 297.233   1
   0  -6  26 4912.88 300.492   1
   0   6  26 5168.49 286.244   1
   0   6 -28-115.974 94.7199   1
   0  -6 -28 260.556 60.3854   1
   0   6  28 63.6349 84.9513   1
   0  -6  28 86.8902 103.880   1
   0   6 -28 3.13655 97.8248   1
   0  -6 -28 52.8214 77.2575   1
   0  -6  28-15.7406 95.6372   1
   0   6 -30 5804.35 328.623   1
   0   6 -30 5469.85 329.708   1
   0  -6 -30 5319.38 313.222   1
   0  -6  30 6190.58 333.047   1
   0   6  30 5149.43 317.673   1
   0  -6  30 5123.99 333.562   1
   0   6  32 88.6105 97.7870   1
   0  -6  32 70.8348 122.481   1
   0  -6 -32-38.2233 85.6254   1
   0   6 -32 33.8985 111.786   1
   0  -6  32 7.01479 112.039   1
   0   6 -32 107.456 101.745   1
   0  -6  34 33.7543 127.217   1
   0   6  34 133.227 107.423   1
   0   6 -34 42.9514 108.467   1
   0   6 -34 35.3250 117.905   1
   0  -6 -34-14.4098 93.0087   1
   0  -6  34 133.392 121.438   1
   0  -6  36 8.87974 137.586   1
   0   6 -36 42.4269 115.159   1
   0  -6 -36-186.412 62.4418   1
   0   6 -36 172.662 123.080   1
   0  -6 -36 58.8882 100.479   1
   0  -6  36 34.6027 123.720   1
   0  -8   0 256.446 24.7150   1
   0   8   0 224.586 25.0674   1
   0  -8   0 187.732 25.3253   1
   0   8   0 233.271 25.4402   1
   0  -8  -2 53.5724 15.3731   1
   0  -8   2-14.2979 22.1698   1
   0   8   2 34.1016 16.5449   1
   0  -8  -2 27.1608 16.7483   1
   0   8  -2 25.3809 22.6658   1
   0  -8   2 30.5484 20.5740   1
   0   8   2 7.80730 16.9689   1
   0   8  -2 36.1502 21.8534   1
   0  -8   4 7903.50 420.582   1
   0   8   4 8451.55 414.147   1
   0  -8   4 7550.48 421.243   1
   0   8  -4 7638.85 421.397   1
   0  -8  -4 7850.57 414.319   1
   0   8  -4 7936.55 420.929   1
   0  -8   6-20.4001 33.1906   1
   0   8  -6-10.2268 32.1691   1
   0   8  -6 33.4887 35.6373   1
   0  -8   6 9.77149 33.6653   1
   0   8  -8 100152. 5062.38   1
   0   8  -8 96908.5 5063.47   1
   0  -8   8 99648.9 5063.64   1
   0  -8   8 96854.0 5061.97   1
   0   8 -10 7.08953 56.3835   1
   0  -8  10-57.1425 54.2800   1
   0   8 -10 15.8458 52.0961   1
   0  -8  10 89.9796 58.4886   1
   0   8 -12 27903.7 1460.04   1
   0   8  12 28028.9 1445.54   1
   0   8 -12 28175.4 1461.75   1
   0  -8  12 28672.1 1462.00   1
   0  -8  12 28127.6 1460.29   1
   0   8 -14 27.1929 56.3858   1
   0  -8  14 25.6686 61.1190   1
   0  -8 -14 7.70934 29.5501   1
   0   8 -14-4.28541 61.1214   1
   0  -8 -14 30.5706 28.2140   1
   0   8  14 12.1804 26.3698   1
   0   8 -16 1718.31 122.664   1
   0  -8 -16 1692.10 98.5092   1
   0  -8  16 1855.91 123.270   1
   0   8 -16 1536.87 118.141   1
   0   8  16 1626.57 97.4089   1
   0   8  18 17.3375 36.2031   1
   0  -8  18-9.60539 65.0129   1
   0   8 -18 24.9822 61.6391   1
   0  -8  18-17.5260 66.0444   1
   0  -8 -18 10.8878 37.7965   1
   0   8 -18 77.4556 67.7700   1
   0  -8 -18 3.01124 28.9529   1
   0  -8  20 4652.85 295.161   1
   0   8 -20 5229.79 295.591   1
   0   8  20 5160.64 278.711   1
   0  -8 -20 4902.57 274.950   1
   0   8 -20 5619.78 302.848   1
   0  -8  20 5124.48 299.652   1
   0  -8 -20 5599.07 279.669   1
   0   8  22-61.6640 53.9732   1
   0  -8  22 8.46183 80.1866   1
   0  -8  22 8.57878 77.8500   1
   0   8 -22 71.2589 81.3947   1
   0  -8 -22-26.4387 52.4736   1
   0  -8 -22-20.2135 38.1989   1
   0  -8  24 63.4965 90.0018   1
   0   8  24-35.1931 64.9386   1
   0  -8  24 21.2713 87.3941   1
   0   8 -24 5.57444 81.8542   1
   0  -8 -24-12.8129 60.9472   1
   0   8 -24-15.0969 90.1960   1
   0  -8 -24 1.15388 45.4426   1
   0   8  26 34.7748 73.9247   1
   0  -8  26-71.8454 98.7623   1
   0   8 -26-17.6699 87.9592   1
   0  -8  26 38.4311 96.7588   1
   0   8  26 96.7353 73.8432   1
   0   8 -26-101.647 98.1366   1
   0  -8 -26 107.263 68.7258   1
   0  -8 -26 90.6637 52.1596   1
   0  -8 -28 10144.9 539.126   1
   0   8 -28 9383.21 555.126   1
   0   8  28 11485.9 546.219   1
   0  -8  28 9948.15 557.528   1
   0   8  28 9381.28 540.100   1
   0  -8  28 10026.8 559.940   1
   0  -8 -28 9813.27 532.340   1
   0   8 -30 40.4927 103.734   1
   0   8 -30 31.1232 111.092   1
   0  -8 -30 100.140 79.0575   1
   0  -8  30-74.2484 110.345   1
   0   8  30 15.4969 87.1456   1
   0  -8 -30 63.7976 61.6551   1
   0   8  30-59.7566 86.3013   1
   0  -8  30-15.2889 120.831   1
   0  -8  32 787.953 133.041   1
   0   8  32 495.438 104.067   1
   0  -8 -32 585.393 95.5403   1
   0   8 -32 438.896 127.537   1
   0  -8  32 751.664 141.669   1
   0   8  32 651.333 107.254   1
   0   8 -32 535.279 120.786   1
   0  -8  34-27.2449 122.883   1
   0  -8 -34 46.3923 90.8032   1
   0   8 -34-52.1381 123.165   1
   0   8  34-157.272 103.443   1
   0  -8  34-82.3221 133.008   1
   0   8 -34-7.55407 114.720   1
   0  -8  36 719.858 146.282   1
   0   8 -36 489.440 137.362   1
   0   8 -36 620.313 142.680   1
   0  -8  36 360.666 154.508   1
   0 -10   0-13.8471 28.7027   1
   0 -10   0 37.5614 32.4408   1
   0  10   0 0.96714 32.9353   1
   0 -10  -2 630.723 45.5157   1
   0 -10   2 599.319 52.5498   1
   0  10   2 657.304 48.9270   1
   0 -10   2 529.722 55.0896   1
   0 -10  -2 591.503 48.9632   1
   0  10  -2 753.754 56.1327   1
   0 -10  -4-36.5608 25.8836   1
   0 -10   4-21.1262 39.8289   1
   0  10  -4-28.8103 42.8489   1
   0  10   4 0.61401 27.7736   1
   0 -10   4-22.7884 42.7110   1
   0 -10  -6 7037.54 398.065   1
   0 -10   6 6990.16 410.266   1
   0 -10   6 7335.90 408.809   1
   0  10   6 8241.64 398.439   1
   0 -10  -6 7586.57 402.237   1
   0  10  -6 7554.22 409.232   1
   0  10   6 8111.18 398.358   1
   0 -10   8-52.0586 57.2435   1
   0 -10   8 29.5414 54.1472   1
   0  10  -8-46.5789 53.3657   1
   0 -10  10 111596. 5836.48   1
   0 -10  10 111780. 5838.45   1
   0  10 -10 116735. 5836.89   1
   0 -10  12 56.3804 61.6121   1
   0  10 -12 23.3328 56.1683   1
   0 -10  12-35.6242 56.6100   1
   0 -10  14 860.765 83.1274   1
   0  10 -14 810.785 82.4940   1
   0  10  14 763.324 47.6034   1
   0 -10  14 706.289 84.4425   1
   0  10  14 624.156 110.254   1
   0  10 -16-18.3206 61.9592   1
   0  10  16 3.82659 26.9111   1
   0 -10  16-5.08610 63.7656   1
   0 -10 -16-1.92550 26.9277   1
   0  10  16 77.5050 82.7423   1
   0 -10  18 8757.15 478.282   1
   0  10 -18 9451.40 478.305   1
   0  10  18 9311.08 458.163   1
   0 -10 -18 9053.31 457.533   1
   0 -10 -18 7482.33 457.801   1
   0 -10  18 9165.93 480.745   1
   0  10  18 8855.18 470.489   1
   0 -10  20-30.3650 76.8721   1
   0  10  20-6.58142 41.1653   1
   0  10 -20 13.0125 72.7693   1
   0 -10 -20-9.06498 39.1418   1
   0 -10  20 66.5295 79.1754   1
   0  10 -20-8.67158 79.5960   1
   0 -10 -20 0.83939 39.6908   1
   0  10  22 2341.04 139.289   1
   0 -10  22 2382.61 168.675   1
   0  10 -22 2361.59 169.840   1
   0 -10 -22 2325.03 136.925   1
   0 -10  22 2256.72 168.175   1
   0 -10 -22 2259.11 134.548   1
   0  10 -24-38.6357 89.5441   1
   0  10 -24 87.1558 96.5268   1
   0 -10 -24 17.6804 55.7821   1
   0 -10 -24-60.2077 48.8192   1
   0 -10  24 12.9099 94.8841   1
   0  10  24-2.78196 60.1218   1
   0  10 -26 1395.52 137.399   1
   0 -10  26 1508.73 145.302   1
   0 -10 -26 1398.40 105.234   1
   0  10 -26 1478.79 144.683   1
   0 -10 -26 1421.71 99.4608   1
   0 -10  26 1288.41 144.918   1
   0  10  26 1441.15 111.277   1
   0  10  28 93.2489 74.3261   1
   0 -10  28-130.492 117.160   1
   0  10 -28-33.3604 101.461   1
   0 -10  28 68.1012 110.758   1
   0 -10 -28-46.1159 58.0181   1
   0  10 -30 4028.51 260.707   1
   0 -10  30 4081.30 265.631   1
   0  10 -30 3796.92 263.053   1
   0 -10 -30 3971.39 227.463   1
   0  10  30 3940.75 237.628   1
   0 -10  30 3857.30 267.959   1
   0  10  32-75.1800 90.7235   1
   0 -10  32-42.0000 131.739   1
   0  10 -32 91.0098 128.119   1
   0  10 -32 7.51290 119.283   1
   0 -10  32 98.4568 128.656   1
   0 -10 -32-3.67018 70.7778   1
   0 -10  34-176.443 150.738   1
   0  10  34 122.936 99.8588   1
   0  10 -34-63.4142 133.321   1
   0  10 -34-51.2343 135.459   1
   0 -10  34 4.10961 138.074   1
   0 -10 -34 49.3986 78.2413   1
   0  12   0 10683.4 552.206   1
   0 -12   0 10117.2 551.801   1
   0  12   0 10705.4 551.591   1
   0 -12   0 10483.8 549.228   1
   0 -12  -2 3.34056 33.7618   1
   0 -12   2 62.6425 45.5264   1
   0  12  -2-129.159 51.0638   1
   0  12   2 27.5768 41.2008   1
   0  12  -2 4.29538 49.4815   1
   0  12   2-68.5532 41.2110   1
   0 -12   2-46.5742 51.0373   1
   0 -12   4 466.232 68.7489   1
   0  12  -4 408.813 66.8102   1
   0  12   4 641.779 52.2849   1
   0 -12  -4 570.543 48.5843   1
   0  12   4 665.489 51.2438   1
   0  12  -4 477.907 65.3103   1
   0 -12   4 594.556 63.5507   1
   0  12  -6 14.7189 59.2584   1
   0 -12  -6-27.4584 32.3364   1
   0 -12  -6 3.20697 37.7354   1
   0 -12   6-20.1241 59.4102   1
   0  12  -6-26.1550 52.3737   1
   0  12   6-28.0957 32.7454   1
   0 -12   6 79.3186 51.4278   1
   0  12   6-6.54305 29.3789   1
   0 -12   8 11446.5 627.879   1
   0 -12   8 11519.9 624.734   1
   0  12   8 11973.7 611.516   1
   0  12  -8 11904.9 625.269   1
   0  12  -8 11732.9 628.192   1
   0  12 -10 46.5158 63.7432   1
   0 -12  10 50.8344 64.0545   1
   0  12 -10-42.7081 55.9669   1
   0 -12  10 133.667 59.7888   1
   0  12 -12 23776.4 1201.35   1
   0 -12  12 22471.1 1200.83   1
   0 -12  12 23441.3 1204.60   1
   0  12 -12 22243.9 1203.13   1
   0 -12  14 18.9632 65.5079   1
   0  12 -14-25.7977 69.0163   1
   0 -12  14-18.1721 68.9213   1
   0  12  16 3563.22 232.078   1
   0  12  16 3608.70 193.193   1
   0  12 -16 4096.89 224.169   1
   0 -12  16 3530.17 224.805   1
   0  12 -16 3899.29 226.534   1
   0 -12  18 115.923 78.8880   1
   0  12  18 29.2420 31.0609   1
   0  12 -18-10.5190 72.4067   1
   0 -12  18 47.3982 79.3333   1
   0  12 -18 79.4487 79.5454   1
   0  12  18 173.346 132.192   1
   0  12  20 10371.4 592.977   1
   0  12  20 11361.2 565.132   1
   0  12 -20 11925.8 590.369   1
   0 -12  20 11859.8 594.172   1
   0 -12  20 11015.0 590.502   1
   0  12  22 0.95534 48.6309   1
   0 -12  22 31.8441 98.1219   1
   0 -12 -22-54.5005 64.1123   1
   0  12  22 34.3025 125.697   1
   0 -12  22-23.1962 97.5734   1
   0  12 -24 69.3956 97.5831   1
   0 -12 -24 115.997 61.6071   1
   0 -12  24 187.676 107.160   1
   0  12  24 135.957 58.1250   1
   0  12  24 250.220 125.992   1
   0 -12 -26 1.07193 55.0490   1
   0  12  26-43.5614 62.6785   1
   0 -12  26 58.0435 110.763   1
   0  12 -26-43.3076 99.9696   1
   0 -12 -26 57.6453 62.6544   1
   0 -12  26-114.096 113.354   1
   0  12  26-15.0959 122.156   1
   0  12  28 2483.37 159.468   1
   0 -12  28 2490.54 198.776   1
   0  12 -28 2532.35 191.978   1
   0 -12 -28 2501.74 152.079   1
   0 -12 -28 2274.91 154.621   1
   0  12  28 2873.06 195.693   1
   0 -12  28 2584.46 197.526   1
   0 -12 -30 44.2125 65.3844   1
   0  12  30-54.7033 77.6177   1
   0 -12  30 56.6152 123.231   1
   0 -12 -30-11.6127 71.9107   1
   0  12 -30 29.7691 113.283   1
   0 -12  30-119.620 124.202   1
   0  12  30-29.9681 121.793   1
   0  12 -32 395.108 138.253   1
   0 -12 -32 316.565 80.6925   1
   0 -12  32 450.470 151.162   1
   0 -12  32 128.439 145.767   1
   0  12  32 514.321 90.4666   1
   0  12 -34-54.3462 130.766   1
   0 -12 -34 121.530 78.4136   1
   0 -12  34-91.2799 139.199   1
   0 -12  34-54.3455 143.938   1
   0  12  34-18.0938 91.1830   1
   0 -12 -34 10.1067 81.2881   1
   0  14   0-117.245 50.0663   1
   0 -14   0-54.6687 48.0609   1
   0 -14   0 13.8120 40.2196   1
   0  14   2 7882.68 397.837   1
   0  14  -2 7609.72 402.425   1
   0 -14  -2 7706.01 394.642   1
   0  14   2 7557.91 397.153   1
   0 -14   2 7328.64 398.096   1
   0  14  -2 7258.38 400.848   1
   0 -14   2 6733.94 400.464   1
   0  14   4 30.5032 37.3957   1
   0 -14   4-46.6670 56.1028   1
   0 -14  -4 6.45523 35.9047   1
   0  14  -4-51.7392 56.7212   1
   0  14   4 52.5316 41.1586   1
   0  14  -4-50.3686 53.2198   1
   0 -14   4 64.3380 49.1779   1
   0  14  -6 982.011 84.4350   1
   0  14  -6 906.578 87.4549   1
   0  14   6 980.980 66.6279   1
   0  14   6 1021.49 67.9213   1
   0 -14   6 836.572 80.9685   1
   0 -14  -6 1069.25 70.6112   1
   0 -14   6 928.390 89.1157   1
   0  14   8-6.91543 28.5756   1
   0 -14   8 90.4620 63.8218   1
   0  14  -8 38.0933 61.9641   1
   0 -14  -8 5.00667 58.5368   1
   0  14  -8-1.96137 54.4307   1
   0 -14   8 7.70440 55.2453   1
   0 -14  10 5975.75 356.838   1
   0  14  10 6895.08 340.190   1
   0  14 -10 6428.56 358.420   1
   0 -14  10 6067.68 361.531   1
   0  14  10 6340.74 341.998   1
   0  14 -10 6420.38 362.356   1
   0  14 -12-50.5304 65.2391   1
   0 -14  12-32.2582 64.7820   1
   0 -14  12-92.6158 69.3961   1
   0  14 -12-42.2209 68.9752   1
   0 -14  14 642.096 88.5434   1
   0  14 -14 788.694 88.3668   1
   0 -14  14 609.504 93.7498   1
   0  14 -14 597.912 92.4790   1
   0  14 -16 79.7632 75.5829   1
   0  14 -16-120.053 83.4346   1
   0 -14  16-6.04994 79.9480   1
   0  14 -18 19500.1 966.097   1
   0  14 -18 17374.5 966.846   1
   0 -14  18 17652.1 967.671   1
   0  14 -20-16.6954 98.0146   1
   0  14  20 28.7162 36.4927   1
   0 -14  20-27.7857 92.1838   1
   0  14 -20 65.5221 90.2296   1
   0 -14  20 23.6278 97.8755   1
   0  14  20-51.7683 148.057   1
   0 -14  22 2803.34 192.926   1
   0  14  22 2569.36 148.904   1
   0  14 -22 2876.05 197.271   1
   0 -14  22 2772.36 198.454   1
   0  14  22 2139.29 239.579   1
   0  14  24-15.0474 49.8501   1
   0 -14  24 48.7247 106.056   1
   0 -14  24 108.922 111.053   1
   0  14  24 145.678 183.292   1
   0 -14 -24-33.4931 30.6789   1
   0 -14 -24-3.25734 69.2962   1
   0  14 -24 139.024 109.511   1
   0  14  26 1245.53 90.4010   1
   0 -14  26 1187.50 141.849   1
   0  14 -26 1387.47 139.700   1
   0 -14  26 1446.91 147.738   1
   0 -14 -26 930.979 76.2614   1
   0  14 -26 1379.42 147.603   1
   0 -14 -26 1044.64 119.566   1
   0  14  26 1363.49 202.864   1
   0  14 -28 70.9746 119.155   1
   0  14  28 17.9984 63.4422   1
   0 -14  28 3.91792 118.220   1
   0  14 -28-7.30546 107.610   1
   0 -14 -28-31.7780 50.3608   1
   0  14  28 309.327 182.932   1
   0 -14 -28 30.0074 92.6034   1
   0 -14  28-28.4644 119.106   1
   0  14 -30 487.210 136.228   1
   0 -14  30 359.469 132.931   1
   0  14  30 418.738 77.1647   1
   0 -14  30 516.511 137.847   1
   0 -14 -30 419.723 62.5304   1
   0 -14 -30 196.883 96.0997   1
   0  14  30 676.744 189.276   1
   0  14 -32-76.4618 136.422   1
   0  14  32-109.316 79.6280   1
   0 -14  32-131.622 138.530   1
   0  14 -32 36.8514 124.379   1
   0 -14 -32 1.17945 61.9495   1
   0  14  32-220.946 188.075   1
   0 -14 -32-52.9361 90.4119   1
   0 -14  32-75.0684 138.345   1
   0 -16   0 10569.5 563.024   1
   0 -16  -2-50.6644 40.8227   1
   0 -16   2-23.9602 49.0501   1
   0  16  -2-30.4629 55.8283   1
   0  16   2 23.2268 48.5238   1
   0  16  -2-22.8052 59.2562   1
   0  16   2 36.8266 47.7993   1
   0  16   4 277.138 48.0343   1
   0  16  -4 306.172 65.2831   1
   0 -16  -4 265.923 45.6459   1
   0 -16   4 244.033 55.4114   1
   0  16   4 285.243 50.1436   1
   0  16  -4 153.400 58.4767   1
   0  16   6 23.0890 38.4560   1
   0 -16  -6-62.0518 41.9131   1
   0  16  -6 11.3543 61.5918   1
   0 -16  -6-10.9079 43.9506   1
   0  16  -6 112.363 59.3341   1
   0 -16   6 1.89937 53.6298   1
   0 -16   8 2053.77 133.008   1
   0  16  -8 1942.51 134.209   1
   0 -16  -8 2019.54 128.331   1
   0 -16  -8 1713.30 113.631   1
   0  16   8 2055.12 114.282   1
   0  16  -8 2242.24 142.494   1
   0  16 -10-27.5066 66.1496   1
   0  16  10-51.3971 35.9941   1
   0 -16  10-54.3711 68.9101   1
   0 -16 -10-63.7729 102.773   1
   0 -16 -10-88.9852 31.4871   1
   0  16 -10 79.4926 74.2167   1
   0  16  10-19.3631 35.4628   1
   0  16  12 2331.76 138.931   1
   0  16  12 2243.24 125.914   1
   0 -16  12 2273.36 155.590   1
   0  16 -12 2388.54 157.396   1
   0  16 -12 2347.53 162.249   1
   0  16 -14 18.1402 82.3042   1
   0  16 -14 45.0666 76.4923   1
   0 -16  14-73.2132 76.1012   1
   0  16 -16 10061.1 542.210   1
   0 -16  16 9275.65 534.777   1
   0  16 -16 10178.8 537.688   1
   0  16 -18 101.318 99.6211   1
   0  16 -18-2.96445 89.5641   1
   0 -16  20 5671.63 339.394   1
   0  16 -20 5716.36 344.093   1
   0  16 -20 5888.69 339.281   1
   0  16 -22 85.7196 107.539   1
   0 -16  22-53.9621 102.373   1
   0 -16  24-118.311 113.795   1
   0  16  24 70.8867 151.942   1
   0  16  24 15.7248 37.6566   1
   0  16 -24 108.465 117.295   1
   0  16 -26-66.0672 112.204   1
   0 -16  26 171.409 120.601   1
   0  16  26 244.754 216.604   1
   0  16  26 29.8736 46.8208   1
   0  16 -26 132.947 122.793   1
   0  16 -28 677.773 132.080   1
   0 -16  28 496.045 133.134   1
   0  16 -28 535.840 138.302   1
   0  16  28 594.115 66.8975   1
   0 -16  30-119.636 135.371   1
   0  16 -30 4.03120 122.662   1
   0  16  30 125.020 250.308   1
   0  16 -30 25.9643 133.276   1
   0  16  30 21.5765 62.6448   1
   0  16  32 250.491 74.0342   1
   0  16  32 184.638 259.077   1
   0  16 -32 268.092 137.438   1
   0 -16 -32 50.6480 119.708   1
   0  16 -32 35.7934 142.390   1
   0 -16 -32 147.668 46.8427   1
   0  18   0-91.1659 56.5924   1
   0 -18   0-54.5852 50.9135   1
   0 -18   0-50.2522 61.9306   1
   0  18  -2 4765.78 274.185   1
   0  18   2 4711.01 270.806   1
   0 -18   2 4571.80 277.328   1
   0 -18   2 4961.90 270.730   1
   0 -18  -2 4885.74 267.564   1
   0  18  -2 5148.27 278.851   1
   0  18   2 5116.60 272.617   1
   0 -18   4 49.4696 67.4147   1
   0  18   4 105.805 52.0693   1
   0  18  -4-63.3355 61.2762   1
   0  18  -4-16.4085 66.2231   1
   0  18   4-20.6310 47.4829   1
   0 -18  -4-32.8985 46.0813   1
   0 -18   4-9.11718 54.4150   1
   0 -18   6 545.279 73.3913   1
   0  18  -6 511.597 76.9808   1
   0  18  -6 527.607 84.3144   1
   0  18   6 598.616 58.7868   1
   0 -18  -6 286.498 57.6155   1
   0 -18   6 608.049 84.8189   1
   0 -18  -6 620.645 63.9972   1
   0 -18   8-104.249 67.7908   1
   0  18  -8-36.6559 67.1046   1
   0  18   8-44.5298 46.0527   1
   0 -18   8-44.3699 77.6607   1
   0 -18  -8-83.8578 44.0292   1
   0  18  -8 21.7393 77.3227   1
   0  18   8-15.2082 42.2341   1
   0 -18  -8 10.3041 65.2588   1
   0  18  10 3131.77 174.231   1
   0 -18  10 3536.48 198.176   1
   0  18 -10 3486.72 199.821   1
   0  18  10 3536.82 174.981   1
   0  18 -10 3714.90 208.596   1
   0 -18 -10 3030.65 206.281   1
   0 -18  10 3551.55 208.248   1
   0 -18  12 35.9338 77.9859   1
   0  18  12-0.67225 39.1683   1
   0  18 -12 13.1988 80.9109   1
   0 -18  12-53.8607 91.2192   1
   0  18  12-2.02036 53.0229   1
   0  18 -12-71.1827 88.5694   1
   0 -18  14 2.75665 84.6156   1
   0  18  14-29.0473 34.7001   1
   0  18  14 0.76500 49.5086   1
   0  18 -14 6.55814 95.3843   1
   0 -18  14 171.553 100.076   1
   0  18 -16 51.8295 102.165   1
   0 -18  16 78.3459 103.535   1
   0  18 -16-5.94153 91.3632   1
   0 -18  16-103.405 91.7696   1
   0 -18  18 4918.08 304.458   1
   0  18 -18 4799.70 303.171   1
   0  18 -18 4862.37 295.574   1
   0  18 -20-62.2890 101.211   1
   0  18 -20 26.6336 114.064   1
   0 -18  20-11.7665 114.763   1
   0 -18  20 109.836 106.637   1
   0  18 -22 1826.93 166.840   1
   0 -18  22 1911.79 182.421   1
   0 -18  22 2105.79 169.819   1
   0  18 -22 1797.87 174.750   1
   0  18 -24 95.1947 120.912   1
   0 -18  24-38.7198 123.053   1
   0 -18  24-11.2088 115.893   1
   0  18 -26 355.452 123.349   1
   0 -18  26 296.300 135.039   1
   0  18 -28-137.958 138.671   1
   0 -18  28-212.496 140.955   1
   0 -18  28 41.8536 129.630   1
   0  18 -28-11.9277 121.450   1
   0  18  30 485.063 55.3921   1
   0  18 -30 692.867 145.040   1
   0  18  30 426.272 212.682   1
   0 -18  30 588.715 150.831   1
   0  18 -30 717.359 156.780   1
   0 -18  30 809.383 162.762   1
   0 -20   0 6067.58 312.629   1
   0  20   0 5247.68 314.254   1
   0 -20   0 5635.34 319.607   1
   0 -20   2 21.7245 73.0536   1
   0 -20  -2-49.5688 56.0160   1
   0 -20   2-74.9318 60.4221   1
   0  20   2-5.81596 63.2798   1
   0  20   2 60.2098 62.8160   1
   0  20  -2 101.167 66.7283   1
   0  20  -2 59.6627 71.6528   1
   0 -20   4 223.037 83.0921   1
   0 -20  -4 317.966 61.5627   1
   0 -20   4 362.774 69.1511   1
   0  20   4 334.135 64.6804   1
   0  20  -4 299.271 74.5665   1
   0  20  -4 373.834 83.8361   1
   0  20   6 35.8163 55.2756   1
   0 -20   6 112.933 68.5859   1
   0 -20  -6 100.392 62.6360   1
   0 -20   6 87.9629 82.5411   1
   0 -20  -6 57.9521 57.3013   1
   0  20  -6 70.0930 81.9087   1
   0 -20  -8 2158.47 152.938   1
   0 -20   8 2798.78 185.204   1
   0  20  -8 2784.37 176.135   1
   0  20   8 2366.73 153.277   1
   0 -20   8 2671.61 171.083   1
   0 -20  -8 2878.67 169.868   1
   0  20  -8 2656.11 184.108   1
   0  20   8 2853.70 155.512   1
   0  20  10-8.00739 50.9064   1
   0  20 -10 107.990 84.0134   1
   0 -20  10-35.7959 94.8634   1
   0 -20 -10 52.0804 47.2402   1
   0 -20  10-78.6853 80.6005   1
   0  20 -10 19.1106 92.8001   1
   0  20  10-13.5323 49.5159   1
   0 -20  12 3283.10 216.908   1
   0  20 -12 3463.98 207.770   1
   0  20  12 2835.20 172.704   1
   0 -20  12 3461.66 206.190   1
   0  20 -12 3539.30 218.231   1
   0  20  12 3146.51 178.244   1
   0  20 -14 2.97684 94.8659   1
   0 -20  14 60.4387 91.9622   1
   0  20  14 30.5915 38.9920   1
   0  20 -14-181.043 107.220   1
   0  20  14-83.2958 80.4350   1
   0 -20  14 14.6356 108.576   1
   0  20 -16 321.453 117.850   1
   0 -20  16 439.845 107.485   1
   0  20 -16 382.666 107.877   1
   0 -20  16 388.731 122.298   1
   0 -20  18 120.878 118.954   1
   0  20 -18-31.3003 115.388   1
   0  20 -18-13.0596 102.837   1
   0 -20  20 4151.62 293.978   1
   0  20 -20 4673.93 285.438   1
   0  20 -20 4470.02 294.232   1
   0  20 -22-72.0480 113.947   1
   0 -20  22 130.729 115.691   1
   0  20 -22 80.8984 126.171   1
   0 -20  24 4.60921 138.180   1
   0  20 -24-61.7793 130.952   1
   0 -20  24 95.8448 119.869   1
   0 -20  26 162.245 145.103   1
   0  20 -26 125.983 125.010   1
   0 -20  26-56.6582 127.865   1
   0 -20  28 456.791 154.454   1
   0  20 -28 473.784 143.010   1
   0 -20  28 504.114 144.030   1
   0  20 -28 727.975 158.773   1
   0 -22   0-19.6347 80.9247   1
   0  22   0 15.7844 72.8555   1
   0 -22   0 14.0314 64.2892   1
   0  22  -2 1679.89 133.916   1
   0  22   2 1579.44 127.728   1
   0  22  -2 1741.33 141.184   1
   0  22   2 1998.29 135.507   1
   0 -22   2 1603.94 142.528   1
   0 -22  -2 1794.05 124.822   1
   0 -22   2 1868.46 128.665   1
   0  22   4 23.1532 68.6421   1
   0 -22   4 37.7799 89.4625   1
   0  22  -4-8.59165 88.1615   1
   0  22  -4 85.0240 78.2231   1
   0 -22   4-18.6368 71.7192   1
   0 -22  -4-36.0582 67.3727   1
   0  22   6 276.042 70.1043   1
   0 -22   6 343.916 101.824   1
   0 -22  -6 173.522 71.4505   1
   0  22  -6 348.538 99.0094   1
   0  22   6 265.310 68.3454   1
   0  22  -6 162.524 86.8518   1
   0 -22   6 206.842 79.8577   1
   0 -22  -6 443.450 79.6115   1
   0  22  -8-70.9581 87.8571   1
   0  22   8-101.639 61.8870   1
   0  22   8-16.8592 60.2322   1
   0 -22  -8-34.6889 61.8308   1
   0 -22   8-103.623 101.680   1
   0  22  -8 88.7673 99.1723   1
   0 -22  -8 76.4066 88.0156   1
   0 -22   8-55.3700 81.9379   1
   0  22 -10 7878.54 418.236   1
   0  22  10 7134.70 393.224   1
   0  22 -10 8481.15 429.697   1
   0 -22  10 8131.64 415.089   1
   0  22  10 8835.29 398.085   1
   0 -22  10 7405.86 426.967   1
   0  22 -12 84.6193 110.239   1
   0  22  12-25.7775 58.8399   1
   0 -22  12-52.5913 112.502   1
   0 -22 -12-61.8460 48.5806   1
   0  22 -12 62.1832 96.1591   1
   0  22  12 8.53905 51.3911   1
   0 -22 -12 49.6024 166.033   1
   0 -22  14 182.199 97.9012   1
   0  22  14 50.6405 44.9054   1
   0  22 -14 95.7360 100.534   1
   0 -22  14 43.4173 117.251   1
   0  22 -14 80.9913 115.451   1
   0  22  14 74.5234 85.6439   1
   0 -22  16 137.068 104.047   1
   0 -22  16-207.591 125.279   1
   0  22  16-0.86531 30.7867   1
   0  22 -16-3.25990 106.406   1
   0  22 -16 84.6658 118.900   1
   0  22  16 32.8528 41.6476   1
   0  22 -18 1042.94 150.891   1
   0 -22  18 1257.71 137.607   1
   0  22 -18 1314.44 140.596   1
   0 -22  18 902.641 157.581   1
   0  22 -20 227.638 128.471   1
   0  22 -20-67.6944 114.549   1
   0 -22  20 104.929 131.106   1
   0  22 -22 455.954 129.326   1
   0  22 -22 354.756 142.583   1
   0 -22  22 477.340 133.870   1
   0  22 -24 9.43337 138.809   1
   0 -22  24-29.4883 143.040   1
   0 -22  24 3.95588 127.074   1
   0  22 -26 249.034 149.769   1
   0 -22  26 557.929 145.485   1
   0 -22  26 340.057 158.389   1
   0  24   0 1307.83 124.677   1
   0 -24   0 1132.68 124.549   1
   0  24   0 1110.91 116.292   1
   0 -24   0 1288.24 110.506   1
   0  24  -2-20.3776 91.2312   1
   0  24   2 87.6496 82.2317   1
   0 -24   2 32.5493 93.3728   1
   0  24  -2-41.4330 82.7682   1
   0 -24  -2-11.2727 74.6207   1
   0 -24   2 60.6512 73.4822   1
   0  24   4 113.745 79.3752   1
   0 -24   4 41.6692 100.534   1
   0  24  -4 258.722 99.9622   1
   0  24  -4 103.429 89.2008   1
   0 -24  -4 146.625 80.0366   1
   0  24   6 31.3360 70.2827   1
   0  24  -6-31.5260 88.7689   1
   0  24   6 17.8736 72.7040   1
   0 -24  -6 121.848 76.1765   1
   0 -24   6 75.5365 103.454   1
   0 -24  -6-54.2001 83.0850   1
   0 -24   6-16.5218 80.1935   1
   0  24  -6 73.6403 102.504   1
   0  24  -8 3909.11 243.422   1
   0  24   8 3332.22 217.951   1
   0  24  -8 4238.38 257.719   1
   0 -24   8 3305.85 253.979   1
   0 -24  -8 3233.33 219.525   1
   0  24   8 4632.78 225.854   1
   0 -24   8 4010.98 235.160   1
   0  24 -10 17.5365 99.3733   1
   0  24  10 58.3330 62.5132   1
   0  24  10-54.9495 66.9796   1
   0 -24 -10 76.8552 63.3790   1
   0 -24  10-127.409 117.423   1
   0 -24  10-96.6533 92.0673   1
   0  24 -10 34.3036 114.895   1
   0 -24 -10 57.9115 121.074   1
   0 -24  12 560.236 108.598   1
   0  24 -12 509.848 112.626   1
   0  24  12 548.521 67.5066   1
   0 -24 -12 406.364 179.835   1
   0 -24 -12 232.050 63.8577   1
   0 -24  12 627.807 132.563   1
   0  24 -12 539.390 131.512   1
   0  24  12 699.976 78.0529   1
   0  24 -14-51.7720 104.353   1
   0  24  14 76.6400 82.6221   1
   0 -24  14-107.392 125.558   1
   0  24 -14-104.750 123.632   1
   0 -24  14 33.9513 100.745   1
   0  24  16 130.458 80.8159   1
   0  24  16 209.554 42.3272   1
   0  24 -16 203.455 115.108   1
   0 -24  16 104.872 110.657   1
   0  24 -16-8.76351 131.037   1
   0 -24  16-18.0282 132.218   1
   0  24 -18 3.52180 121.335   1
   0 -24  18-75.6656 118.043   1
   0  24 -18-173.121 138.945   1
   0 -24  18-80.1654 139.838   1
   0  24 -20 240.733 136.349   1
   0  24 -20 127.660 147.597   1
   0 -24  20 427.230 161.171   1
   0  24 -22 212.442 129.066   1
   0 -24  22 3.83673 126.474   1
   0  24 -22-78.3756 149.217   1
   0 -24  22-15.2383 150.361   1
   0 -26   0-39.4867 99.7811   1
   0 -26   0-38.2294 81.7746   1
   0  26   0 52.9486 87.4640   1
   0  26   0-101.114 96.7481   1
   0 -26   2 492.918 117.887   1
   0 -26   2 708.086 97.5844   1
   0 -26  -2 559.490 96.6355   1
   0  26  -2 613.405 105.592   1
   0  26  -2 683.075 119.171   1
   0  26   2 760.002 108.863   1
   0 -26   4 14.1142 109.503   1
   0 -26  -4 42.9821 84.9891   1
   0 -26   4 30.1703 82.8333   1
   0  26   4-41.5131 81.0430   1
   0  26  -4 2.61417 94.5558   1
   0  26  -4 48.0800 109.007   1
   0  26   4 49.3117 84.5537   1
   0  26   6 602.456 94.0525   1
   0 -26  -6 494.852 95.2745   1
   0 -26   6 628.887 129.252   1
   0 -26   6 536.883 100.061   1
   0  26  -6 437.504 107.886   1
   0  26   6 472.198 86.6917   1
   0  26  -6 427.257 122.036   1
   0  26   8-6.04745 76.1976   1
   0 -26   8-31.9869 120.078   1
   0 -26  -8 72.4843 77.4848   1
   0  26  -8 5.83188 99.9167   1
   0  26   8 8.08020 71.0122   1
   0 -26   8 320.688 95.6679   1
   0  26  -8-54.5363 117.634   1
   0 -26  10 820.727 113.614   1
   0  26 -10 718.906 119.493   1
   0  26  10 637.481 81.3145   1
   0 -26 -10 682.233 146.678   1
   0 -26  10 634.030 140.154   1
   0 -26 -10 295.105 84.6576   1
   0  26 -10 1038.19 142.725   1
   0  26  10 1000.64 92.7681   1
   0  26  12-16.6770 74.4718   1
   0  26  12 37.0584 59.5403   1
   0  26 -12-54.6934 108.786   1
   0 -26  12 182.756 100.809   1
   0 -26  12-4.45128 129.483   1
   0 -26 -12-21.1102 62.1300   1
   0  26 -12-51.7779 127.976   1
   0 -26 -12-166.562 183.484   1
   0  26  14-8.70025 89.0045   1
   0  26  14-23.7716 53.9698   1
   0  26 -14 30.0531 110.695   1
   0  26 -14 63.3510 131.558   1
   0 -26  14-140.171 141.055   1
   0 -26 -14 122.081 177.364   1
   0 -26  14 47.3901 105.763   1
   0  26 -16-61.5356 138.727   1
   0 -26  16 19.5169 140.333   1
   0  26 -16-48.8414 114.845   1
   0  26  16-19.1815 45.0841   1
   0  26  16 85.1766 114.053   1
   0 -26  16-157.424 114.068   1
   0  26 -18 336.845 126.546   1
   0  26 -18 382.717 154.848   1
   0 -26  18 416.954 125.103   1
   0 -26  18 249.410 154.522   1
   0 -28   0 800.090 109.253   1
   0 -28   0 602.615 126.277   1
   0  28   0 788.574 124.078   1
   0  28  -2 43.7001 95.2652   1
   0 -28  -2 22.8454 90.4426   1
   0 -28   2 7.17114 90.1792   1
   0 -28   2-108.902 116.659   1
   0  28  -2-95.5343 114.009   1
   0  28   2 69.0459 98.4849   1
   0  28   4-54.2324 85.3912   1
   0  28  -4 27.2869 102.913   1
   0  28   4 52.6111 94.2595   1
   0  28  -4-3.77930 121.911   1
   0 -28   4 130.584 92.9618   1
   0 -28  -4 197.294 97.2898   1
   0 -28   4-19.4211 122.369   1
   0  28   6-45.7674 80.6815   1
   0  28  -6 138.109 105.950   1
   0  28   6 106.862 90.7155   1
   0  28  -6 4.00361 124.468   1
   0 -28   6 106.438 94.8372   1
   0 -28  -6 106.708 93.0002   1
   0 -28   6 136.447 130.516   1
   0 -28  -8 342.427 93.5883   1
   0 -28   8 240.751 138.244   1
   0  28  -8 277.336 112.660   1
   0  28   8 229.398 79.6335   1
   0  28  -8 397.461 135.833   1
   0  28   8 442.931 89.9728   1
   0 -28   8 450.699 108.361   1
   0 -28  -8 220.295 125.945   1
   0 -28 -10-12.8603 78.3304   1
   0 -28  10 64.6061 137.648   1
   0  28  10-77.7311 70.5460   1
   0  28 -10-28.6020 110.197   1
   0  28 -10-4.40358 132.284   1
   0  28  10 33.3401 82.6229   1
   0 -28  10-38.2704 102.541   1
   0 -28 -10-53.9048 146.101   1
   0  28  12 440.224 89.6547   1
   0  28  12 100.750 68.4461   1
   0  28 -12-13.2785 122.495   1
   0 -28  12 140.949 109.669   1
   0 -28 -12 195.835 201.306   1
   0  28 -12 237.837 140.648   1
   0 -28 -12 21.8982 73.8934   1
   0 -28  12 363.350 150.471   1
   0  28  14 17.3397 96.2427   1
   0  28 -14 58.8569 119.124   1
   0  28  14 112.626 59.9842   1
   0  28 -14 102.448 144.721   1
   0 -28  14-45.6563 144.561   1
   0 -28  14-19.2861 113.402   1
   0 -28 -14-112.546 213.755   1
   0 -30   0 18.4086 118.531   1
   0 -30   0-40.4897 100.189   1
   0 -30   2 545.544 143.719   1
   0 -30  -2 630.884 120.252   1
   0 -30   2 956.495 120.631   1
   0  30   2 598.175 109.785   1
   0  30  -2 529.503 118.790   1
   0 -30   4-55.0313 138.140   1
   0 -30   4-93.2332 104.942   1
   0  30   4-24.0715 89.6525   1
   0  30  -4-45.2604 112.634   1
   0 -30  -6 133.853 116.920   1
   0 -30  -6 137.116 103.331   1
   0  30   6 44.4918 87.1750   1
   1  -1   3 22604.5 1135.73   1
  -1   1  -3 22201.3 1135.53   1
   1   1  -3 22009.5 1134.42   1
   1   1  -3 22348.7 1134.82   1
  -1  -1   3 21225.7 1134.83   1
  -1   1  -3 21980.6 1134.00   1
   1  -1   5 15931.4 807.179   1
  -1  -1  -5 14969.9 805.782   1
  -1   1  -5 15748.3 806.944   1
   1   1  -5 16499.3 806.489   1
  -1   1   5 15302.7 804.201   1
   1   1  -5 15285.1 806.320   1
  -1   1   5 15613.9 804.801   1
   1  -1  -5 16014.6 804.599   1
  -1  -1   5 16023.2 806.958   1
  -1  -1  -5 15726.2 804.352   1
  -1   1  -5 16165.6 805.807   1
   1   1   5 14770.6 804.457   1
   1  -1   5 15361.5 805.368   1
  -1  -1  -7 19439.4 1008.90   1
  -1   1  -7 18756.7 1010.08   1
  -1  -1   7 18166.7 1010.55   1
   1   1  -7 19652.0 1011.65   1
   1  -1  -7 20475.8 1009.80   1
  -1   1   7 19402.7 1009.36   1
   1  -1   7 19650.4 1012.07   1
  -1  -1  -7 19616.4 1010.59   1
  -1   1  -7 20025.7 1012.18   1
   1   1   7 19299.3 1010.87   1
   1   1  -7 19474.2 1011.61   1
   1  -1  -7 20930.6 1010.04   1
  -1  -1   7 19604.1 1012.10   1
  -1   1   7 20353.1 1010.20   1
   1  -1   7 18732.7 1010.41   1
  -1   1  -9 7.62178 15.7766   1
  -1  -1  -9 9.69060 12.9611   1
   1  -1   9 15.8701 17.8975   1
   1  -1  -9 2.98531 16.7349   1
  -1   1   9 22.2941 18.1547   1
  -1  -1   9 3.01941 20.8685   1
   1   1  -9 16.9393 18.5443   1
   1   1  -9 5.71711 19.5908   1
  -1   1   9 33.7618 15.8443   1
   1  -1  -9 0.74588 16.7097   1
  -1  -1   9 34.5133 19.1281   1
   1   1   9 18.9356 18.7485   1
  -1  -1  -9-14.0504 18.0901   1
   1  -1   9 21.8563 19.3918   1
  -1   1  -9 36.4546 20.1474   1
  -1   1 -11 90.0035 23.3686   1
   1  -1  11 23.6071 26.1258   1
  -1  -1 -11 16.1855 20.2956   1
   1  -1  11 53.5687 27.7380   1
  -1   1 -11 47.8507 28.4782   1
  -1  -1 -11 72.2781 25.9028   1
   1   1  11 59.7429 26.5282   1
  -1   1  11 35.8188 27.1423   1
   1  -1 -11 55.0591 25.2272   1
   1   1 -11 21.2489 27.4607   1
  -1  -1  11 36.2467 30.3175   1
   1  -1 -11 0.88918 24.5226   1
   1   1 -11 17.9695 28.6134   1
  -1  -1  11 14.0553 27.8377   1
  -1  -1 -13 1711.15 97.7624   1
  -1   1 -13 1470.10 96.3493   1
   1   1 -13 1453.65 100.718   1
   1  -1 -13 1673.70 99.0749   1
   1  -1  13 1605.27 101.784   1
   1   1  13 1561.24 99.7703   1
  -1  -1  13 1638.45 103.879   1
  -1   1  13 1491.54 99.6804   1
  -1   1 -13 1724.10 103.394   1
  -1  -1 -13 1490.20 98.5375   1
   1   1 -13 1676.01 101.353   1
   1  -1 -13 1599.98 98.1579   1
   1  -1 -15 2266.70 135.251   1
   1   1 -15 2319.69 138.908   1
   1  -1  15 2252.24 138.532   1
   1   1  15 2236.08 135.055   1
  -1   1 -15 2229.48 134.392   1
  -1  -1 -15 2884.92 140.360   1
  -1  -1  15 2049.37 138.340   1
   1  -1  15 2355.80 140.020   1
   1   1  15 2165.89 137.177   1
  -1  -1 -15 2253.26 137.389   1
  -1   1 -15 2258.36 140.936   1
  -1   1  15 2046.78 136.654   1
  -1  -1  15 2070.73 140.208   1
   1  -1 -15 2466.37 137.111   1
   1   1 -15 2413.33 139.862   1
   1   1 -17 3238.73 185.379   1
   1  -1 -17 3152.68 181.157   1
   1   1  17 3073.01 182.266   1
   1  -1  17 3097.28 185.504   1
  -1   1 -17 3127.91 181.152   1
  -1  -1 -17 3601.42 183.221   1
   1   1  17 3275.66 184.588   1
   1  -1  17 3252.87 186.357   1
  -1   1  17 3130.68 183.594   1
  -1  -1  17 3197.41 187.041   1
  -1   1 -17 3232.09 187.748   1
  -1  -1 -17 3161.00 184.333   1
  -1   1  17 3025.34 182.632   1
  -1  -1  17 2832.60 184.202   1
   1   1 -17 3352.41 185.822   1
   1  -1 -17 3240.25 183.427   1
   1  -1  19 128.640 68.8361   1
   1   1  19 109.192 54.0004   1
  -1   1  19 52.6549 54.0327   1
  -1  -1  19 110.459 57.7604   1
  -1  -1 -19 103.304 54.4916   1
  -1   1 -19-26.9523 83.4116   1
   1  -1 -19 143.861 50.8960   1
   1   1 -19 124.812 55.2684   1
   1   1  19 214.433 55.2091   1
  -1   1  19 124.520 54.7430   1
  -1  -1  19 164.808 57.5607   1
   1  -1  19 55.6204 60.4363   1
   1  -1  21 6545.89 358.181   1
   1   1 -21 6199.46 355.320   1
   1   1  21 6295.45 355.462   1
   1  -1 -21 6241.64 352.340   1
  -1  -1 -21 8041.26 361.248   1
  -1   1 -21 6317.21 352.559   1
  -1  -1  21 6404.94 358.128   1
  -1   1  21 6205.76 355.190   1
   1   1  21 6879.86 356.508   1
   1  -1  21 7174.37 359.655   1
  -1   1  21 6212.79 354.989   1
  -1  -1  21 5917.87 356.239   1
  -1  -1 -21 6382.48 356.219   1
  -1   1 -21 6435.29 358.397   1
   1   1 -21 6500.72 356.584   1
   1  -1 -21 6704.78 355.036   1
   1   1 -23 6524.36 370.965   1
   1  -1 -23 6307.50 366.752   1
   1  -1  23 6304.90 372.859   1
   1   1  23 6593.95 371.178   1
  -1   1 -23 6585.47 367.517   1
  -1  -1 -23 8784.73 378.593   1
  -1   1  23 6556.60 371.205   1
  -1  -1  23 6582.35 373.470   1
   1   1  23 7069.53 371.758   1
   1  -1  23 6649.23 373.024   1
  -1   1  23 6782.63 370.707   1
  -1  -1  23 6460.52 372.594   1
  -1   1 -23 6701.40 374.915   1
  -1  -1 -23 6956.62 372.805   1
   1  -1 -23 6858.67 370.051   1
   1   1 -23 6742.12 372.339   1
   1  -1  25 4200.15 245.841   1
   1   1 -25 3794.02 238.547   1
   1  -1 -25 3970.25 235.693   1
   1   1  25 3897.22 240.858   1
  -1   1 -25 3956.96 235.228   1
  -1  -1 -25 4776.04 242.021   1
  -1   1  25 4002.42 240.980   1
  -1  -1  25 3711.96 242.638   1
   1  -1  25 4388.85 243.868   1
   1   1  25 4232.40 240.884   1
  -1  -1  25 4150.08 242.629   1
  -1  -1 -25 4201.54 242.385   1
  -1   1 -25 3815.33 243.119   1
  -1   1  25 3966.73 239.268   1
   1  -1 -25 3914.46 238.052   1
   1   1 -25 3976.82 240.333   1
   1  -1 -27 933.630 101.925   1
   1   1  27 888.624 113.671   1
   1  -1  27 1000.05 117.620   1
  -1  -1  27 847.458 113.972   1
   1   1 -27 1050.24 107.261   1
  -1   1 -27 1022.66 101.802   1
  -1  -1 -27 1099.93 103.670   1
  -1   1  27 1014.18 110.288   1
   1   1  27 1149.95 111.882   1
   1  -1  27 1233.79 113.999   1
  -1   1 -27 1103.77 116.419   1
  -1  -1  27 1098.62 113.419   1
  -1  -1 -27 1034.26 111.003   1
  -1   1  27 1084.13 109.747   1
   1  -1 -27 1025.77 105.858   1
   1   1 -27 1084.75 109.563   1
  -1   1 -29-70.1948 86.1904   1
   1  -1 -29 21.5146 76.3842   1
   1   1 -29-56.4585 84.9478   1
  -1  -1 -29 26.1891 74.8842   1
  -1   1 -29 5.62440 91.4785   1
  -1  -1 -29 34.1205 90.5222   1
   1  -1 -29-43.7225 85.1675   1
   1   1 -29 60.1285 86.8058   1
  -1   1  29 74.4689 87.7775   1
   1   1  29 8.93241 95.0128   1
  -1  -1  29 38.2576 94.2014   1
   1  -1  29-25.3056 100.850   1
  -1   1  29-25.6975 88.1550   1
  -1  -1  29-35.7437 90.1259   1
   1  -1  29 22.4441 89.0461   1
   1   1  29-21.4392 89.5678   1
  -1  -1 -31 579.889 94.1874   1
   1  -1 -31 571.227 99.7974   1
   1   1 -31 796.757 107.684   1
  -1   1 -31 774.455 123.783   1
   1  -1  31 794.727 114.251   1
  -1  -1  31 665.583 112.101   1
   1   1  31 719.455 110.112   1
  -1   1  31 634.888 109.452   1
  -1  -1 -31 766.054 110.668   1
   1  -1 -31 547.490 104.540   1
   1   1 -31 565.204 107.473   1
  -1   1 -31 558.688 114.079   1
   1   1  31 528.911 119.321   1
  -1  -1  31 694.052 117.925   1
  -1   1  31 669.052 113.076   1
   1  -1  31 721.250 126.620   1
   1   1 -33 2315.02 178.369   1
  -1   1 -33 2867.90 191.867   1
   1  -1 -33 2114.44 174.162   1
  -1  -1 -33 2345.46 170.164   1
  -1  -1  33 2150.08 188.781   1
   1  -1  33 2070.08 197.082   1
  -1   1  33 2122.95 185.754   1
   1   1  33 2311.95 195.063   1
  -1   1  33 2804.24 185.791   1
   1  -1  33 2771.88 189.222   1
   1   1  33 2793.87 186.206   1
  -1  -1  33 2578.65 185.436   1
  -1  -1 -33 2501.63 183.970   1
  -1   1 -33 2271.46 187.482   1
   1  -1 -33 2302.37 176.313   1
   1   1 -33 2289.66 179.753   1
  -1   1  35 1445.46 160.050   1
   1   1  35 1306.73 168.563   1
  -1  -1 -35 1526.24 141.677   1
   1  -1 -35 1448.03 143.854   1
  -1   1 -35 1624.31 149.286   1
   1   1 -35 1320.57 149.841   1
   1  -1  35 1519.03 174.291   1
  -1  -1  35 1617.25 164.034   1
  -1  -1  35 1481.69 155.664   1
   1  -1  35 1933.05 161.809   1
  -1   1  35 1796.06 155.814   1
   1   1  35 1596.79 156.358   1
  -1   1 -35 1216.92 153.202   1
  -1  -1 -35 1666.33 155.383   1
   1  -1 -35 1824.73 150.735   1
   1   1 -35 1473.03 150.076   1
  -1   1  37 128.907 129.339   1
   1  -1  37 258.473 125.515   1
   1   1  37 291.849 124.843   1
  -1  -1  37 279.558 127.871   1
  -1   1 -37 37.5789 123.538   1
  -1  -1 -37 362.389 119.305   1
   1  -1 -37 251.044 116.606   1
   1   1 -37 263.592 117.543   1
  -1   1  37 172.903 133.324   1
   1   1  37 304.300 140.258   1
   1  -1  37 95.3349 144.189   1
  -1  -1  37 267.999 136.157   1
   1  -1 -37 356.022 127.506   1
  -1  -1 -37 129.767 102.969   1
   1   1 -37 182.683 116.162   1
  -1   1 -37 60.9324 104.237   1
   1   3  -1 16396.2 909.288   1
  -1  -3   1 17824.0 909.640   1
   1  -3   1 16738.4 909.315   1
  -1  -3   1 17199.8 909.520   1
   1  -3   1 17469.1 908.320   1
  -1   3  -1 20163.9 909.185   1
   1   3  -3 144013. 6896.64   1
  -1  -3   3 127254. 6895.83   1
   1  -3   3 136053. 6895.90   1
  -1   3  -3 137727. 6895.72   1
  -1  -3   3 124217. 6896.77   1
   1   3  -3 132374. 6896.79   1
  -1   3  -3 138303. 6897.10   1
   1  -3   3 134583. 6896.81   1
   1  -3   5 40335.8 1912.25   1
   1   3  -5 38490.3 1911.59   1
  -1  -3   5 39542.7 1911.17   1
  -1   3  -5 40214.6 1910.65   1
   1  -3   5 39947.3 1911.07   1
  -1  -3   5 40437.9 1912.60   1
   1   3  -5 39657.8 1912.07   1
   1   3   5 41629.1 1908.68   1
  -1  -3  -5 39876.8 1913.24   1
   1   3   5 37356.8 1917.17   1
  -1   3  -5 41304.6 1912.45   1
   1  -3   7 1995.51 75.7900   1
  -1  -3   7 1862.91 73.7198   1
   1   3  -7 2017.81 76.1133   1
  -1   3  -7 1845.11 72.2025   1
   1  -3   7 1912.31 73.7932   1
   1   3  -7 1881.89 75.2670   1
  -1  -3   7 1929.28 76.4572   1
  -1   3  -7 1805.71 75.1943   1
   1   3   7 2105.71 76.6482   1
   1  -3  -9 55.1222 15.7393   1
   1   3  -9 87.2107 25.8322   1
  -1  -3   9 105.374 24.9541   1
  -1   3   9 103.921 16.3069   1
  -1   3  -9 95.2672 22.8590   1
   1  -3   9 84.9700 24.1919   1
   1   3   9 83.7426 14.9130   1
  -1   3  -9 85.3219 25.0951   1
   1  -3   9 56.3513 23.3057   1
  -1  -3  -9 65.0975 18.5791   1
  -1   3   9 106.449 18.8811   1
  -1  -3   9 63.2928 25.4289   1
   1  -3  -9 67.4401 16.3792   1
   1   3  -9 75.2537 24.4983   1
  -1  -3  11 1086.70 66.3029   1
   1  -3  11 1071.69 65.4718   1
   1  -3 -11 1112.32 56.6368   1
   1   3 -11 1217.66 68.9770   1
  -1   3 -11 1028.01 62.5714   1
   1   3 -11 1152.94 67.6087   1
   1  -3 -11 1185.11 57.7177   1
   1  -3  11 1232.32 67.6617   1
  -1  -3 -11 1179.39 59.0093   1
   1   3  11 1059.18 60.9100   1
  -1   3  11 1189.76 59.2450   1
  -1  -3  11 1199.77 69.5491   1
  -1   3 -11 1095.79 67.5807   1
  -1   3  13 1137.11 73.5037   1
  -1  -3 -13 1121.53 68.4193   1
   1   3  13 1022.20 70.6068   1
   1   3 -13 1173.56 84.6617   1
   1  -3 -13 1149.83 69.0040   1
  -1   3 -13 1078.60 78.1582   1
   1  -3 -13 1048.25 73.2396   1
   1   3 -13 1068.44 82.6981   1
   1   3  13 1062.07 76.9070   1
   1  -3  13 1110.80 81.9998   1
  -1   3  13 1103.43 73.9683   1
  -1  -3 -13 1108.40 74.7566   1
  -1  -3  13 1093.13 86.7658   1
  -1   3 -13 1009.55 83.5749   1
  -1   3  15 12542.3 671.932   1
  -1  -3  15 12602.8 678.272   1
  -1  -3 -15 12275.4 669.660   1
  -1   3 -15 12950.8 675.409   1
   1   3 -15 13727.5 679.007   1
   1   3  15 12702.6 671.486   1
   1  -3  15 12945.4 678.099   1
   1   3 -15 14002.7 680.006   1
   1  -3 -15 13389.2 672.576   1
   1   3  15 12873.0 673.818   1
   1  -3  15 13003.3 678.633   1
  -1   3  15 12379.6 672.094   1
  -1  -3  15 14219.7 681.481   1
  -1   3 -15 12499.1 678.742   1
  -1  -3 -15 12528.6 672.788   1
  -1   3  17 8266.44 464.872   1
  -1  -3  17 8702.71 471.703   1
  -1  -3 -17 8401.14 462.080   1
  -1   3 -17 8640.89 467.881   1
   1   3 -17 8844.39 471.745   1
   1  -3  17 8866.63 471.516   1
   1   3 -17 9799.86 473.162   1
   1  -3 -17 9272.52 465.860   1
   1   3  17 8899.82 466.994   1
   1  -3  17 8956.58 471.881   1
  -1   3  17 8795.53 465.515   1
  -1  -3 -17 8244.99 465.729   1
  -1   3 -17 9368.52 473.918   1
  -1  -3  17 8941.58 473.355   1
  -1   3 -19 82.9713 50.3067   1
   1  -3  19 50.9610 58.5552   1
  -1  -3  19 61.8673 57.8882   1
  -1   3  19 26.8429 49.4816   1
   1   3  19-4.84366 51.8525   1
   1  -3  19 72.5802 58.4097   1
  -1   3  19 153.242 53.5743   1
  -1  -3 -19 41.6753 50.6786   1
  -1  -3  19 90.7473 60.0140   1
  -1   3 -19 97.2255 61.3376   1
   1  -3 -19 86.7004 48.4910   1
   1   3 -19 7.99911 55.4913   1
  -1  -3  21 3296.49 207.640   1
  -1  -3 -21 3291.65 193.841   1
   1  -3  21 3473.24 208.131   1
   1  -3 -21 3538.49 196.870   1
   1   3 -21 3577.35 207.471   1
   1  -3 -21 3365.61 199.053   1
   1   3  21 3808.78 203.395   1
   1  -3  21 3830.25 209.655   1
  -1   3  21 3331.06 200.241   1
  -1  -3 -21 3371.24 201.698   1
  -1  -3  21 3476.21 208.644   1
  -1   3 -21 3328.36 208.253   1
  -1  -3  23 9629.27 499.908   1
  -1  -3 -23 8828.78 485.618   1
  -1   3 -23 8884.26 492.717   1
   1   3 -23 8708.02 496.125   1
   1   3  23 8711.73 490.801   1
   1  -3 -23 9094.78 487.435   1
   1  -3  23 8830.04 498.178   1
   1   3 -23 10154.1 499.049   1
   1  -3 -23 9254.64 490.306   1
   1   3  23 9497.34 492.714   1
   1  -3  23 9355.77 497.825   1
  -1  -3 -23 9146.21 492.424   1
  -1   3  23 9076.72 490.651   1
  -1   3 -23 9161.20 499.246   1
  -1  -3  23 9543.01 498.727   1
  -1  -3  25 4800.83 285.042   1
  -1   3 -25 4783.53 278.083   1
  -1  -3 -25 4768.99 270.165   1
   1  -3 -25 4817.67 271.971   1
   1  -3  25 4810.44 286.658   1
   1   3 -25 4829.68 282.440   1
   1   3  25 4838.20 278.117   1
   1   3 -25 5254.64 284.443   1
   1  -3 -25 4842.68 275.665   1
   1   3  25 5142.23 278.614   1
  -1   3  25 4841.53 276.797   1
  -1  -3 -25 4901.42 278.528   1
  -1   3 -25 4506.92 284.597   1
   1   3 -27 800.742 105.657   1
  -1  -3 -27 955.745 87.8924   1
  -1   3 -27 835.802 99.1287   1
   1  -3  27 752.874 116.028   1
   1   3  27 825.118 104.910   1
  -1   3  27 899.715 102.956   1
  -1  -3  27 715.170 110.447   1
   1  -3 -27 967.332 93.4190   1
   1  -3 -27 1049.70 100.387   1
   1   3 -27 1134.19 112.367   1
  -1  -3  27 993.058 113.613   1
   1   3  27 1078.41 106.175   1
   1  -3  27 1044.88 111.956   1
  -1   3  27 1003.16 102.154   1
  -1   3 -27 996.426 113.605   1
  -1  -3 -27 933.582 104.940   1
   1  -3 -29 25.9827 72.7771   1
  -1  -3 -29-33.4585 68.0538   1
   1   3 -29 95.5534 89.3064   1
  -1   3 -29 10.5914 80.8460   1
   1   3  29 77.9294 93.4348   1
   1  -3  29-103.632 108.884   1
  -1   3  29 46.2470 86.7031   1
  -1  -3  29 137.479 100.633   1
   1  -3  29 5.99009 97.0929   1
   1   3  29 30.5769 87.4795   1
  -1  -3  29 35.8495 96.4705   1
  -1   3  29 16.7609 84.2946   1
   1  -3 -29-98.8857 81.9039   1
  -1  -3 -29-29.2880 88.0016   1
  -1   3 -29-20.9454 98.2884   1
   1   3 -29-16.8437 91.1235   1
  -1   3  31 1180.13 130.000   1
  -1  -3  31 1210.82 142.020   1
   1  -3 -31 1437.53 119.339   1
  -1   3 -31 1344.59 139.457   1
  -1  -3 -31 1482.10 118.109   1
   1   3 -31 1210.91 134.823   1
   1  -3  31 1148.11 165.042   1
   1   3  31 1315.07 138.805   1
   1   3 -31 1613.85 139.100   1
   1  -3 -31 1097.06 122.725   1
  -1   3  31 1467.48 129.782   1
   1  -3  31 1372.12 148.649   1
   1   3  31 1452.84 133.310   1
  -1   3 -31 1059.98 150.836   1
  -1  -3  31 1378.88 139.028   1
  -1  -3 -31 1376.69 130.143   1
  -1  -3  33 1489.39 156.301   1
  -1   3  33 1282.33 145.261   1
   1   3  33 1518.36 155.207   1
  -1   3 -33 1227.98 139.207   1
   1  -3 -33 1599.44 132.889   1
  -1  -3 -33 1403.49 126.654   1
   1   3 -33 1401.67 147.158   1
   1  -3  33 1345.88 163.026   1
   1  -3 -33 1377.09 135.493   1
   1   3 -33 1475.36 149.141   1
   1  -3  33 1548.18 151.225   1
   1   3  33 1663.40 146.415   1
  -1   3  33 1729.77 143.630   1
  -1  -3  33 1795.38 155.460   1
  -1   3 -33 1501.77 151.720   1
  -1  -3 -33 1409.62 141.514   1
  -1  -3  35 1544.09 159.490   1
   1  -3  35 1326.65 164.271   1
   1   3  35 1023.61 151.936   1
  -1   3  35 1215.95 146.381   1
  -1   3 -35 1419.41 153.150   1
   1  -3 -35 1251.93 135.754   1
  -1  -3 -35 1097.40 123.391   1
   1   3 -35 1067.52 139.515   1
   1   3 -35 1370.82 144.175   1
   1  -3 -35 1255.27 132.635   1
  -1   3 -35 1113.14 147.335   1
  -1  -3 -35 825.585 134.695   1
  -1  -3  35 1459.92 153.941   1
   1  -3  35 1242.61 147.482   1
  -1   3  35 1542.55 140.438   1
   1   3  35 1311.33 143.654   1
   1  -3  37-17.8805 142.121   1
  -1  -3  37 110.144 133.128   1
   1   3 -37 113.623 116.917   1
   1  -3 -37 122.349 131.079   1
  -1   3 -37 138.312 132.079   1
  -1   3  37 242.950 118.241   1
   1   3  37 153.787 123.814   1
   1  -3  37 167.978 129.865   1
  -1  -3  37 120.914 126.953   1
   1  -3 -37 264.499 109.086   1
   1   3 -37 159.584 117.940   1
  -1  -3 -37-18.2350 112.370   1
  -1   3 -37 244.998 128.050   1
  -1  -3 -37 66.7482 97.5898   1
   1  -5  -1 391.458 26.7386   1
  -1   5   1 371.867 25.4356   1
   1  -5   1 366.630 30.0681   1
  -1   5  -1 364.288 28.5578   1
  -1  -5   1 418.061 33.2248   1
  -1  -5  -1 407.633 29.1750   1
   1  -5   1 295.948 30.5212   1
   1   5  -1 440.041 31.2047   1
  -1  -5   1 429.419 30.4864   1
  -1  -5  -1 419.748 32.7118   1
   1   5   1 396.967 30.1828   1
   1   5   1 388.650 28.9489   1
  -1   5  -3 891.866 56.9946   1
   1   5  -3 1124.69 58.4950   1
  -1  -5   3 1032.54 57.0584   1
   1  -5   3 869.704 55.1375   1
  -1   5  -3 898.575 54.4818   1
   1   5   3 847.469 59.0524   1
   1  -5   3 877.297 56.5650   1
   1   5   3 759.042 51.7876   1
  -1  -5   5 194833. 10206.3   1
   1   5  -5 203664. 10207.5   1
   1  -5   5 202331. 10206.9   1
  -1   5  -5 209702. 10206.3   1
  -1  -5   5 195765. 10207.8   1
   1   5  -5 199611. 10207.6   1
   1   5   5 201963. 10213.2   1
   1   5   5 185789. 10206.3   1
  -1   5  -5 194517. 10207.4   1
   1  -5   5 200924. 10207.3   1
  -1   5  -7 39985.6 2029.08   1
   1  -5   7 39396.7 2029.70   1
   1   5  -7 38777.7 2030.52   1
  -1  -5   7 41126.1 2030.00   1
   1   5  -7 41313.5 2030.92   1
  -1  -5  -7 36820.8 2027.93   1
   1   5   7 38123.0 2024.25   1
  -1  -5  -7 40601.4 2028.35   1
   1   5   7 38909.6 2036.77   1
   1  -5   7 40072.2 2030.53   1
  -1   5  -7 39592.6 2031.01   1
  -1  -5   7 39604.8 2031.39   1
  -1   5  -9 1331.09 85.8610   1
   1  -5   9 1393.68 87.9673   1
   1   5  -9 1445.76 88.7872   1
  -1  -5   9 1516.20 88.4524   1
   1   5  -9 1441.80 89.9749   1
  -1  -5  -9 1307.39 79.8053   1
   1   5   9 1411.96 95.1640   1
   1  -5   9 1527.82 88.8692   1
  -1  -5   9 1473.83 90.1696   1
  -1   5  -9 1385.73 89.1950   1
  -1  -5  11 5448.49 294.072   1
   1   5 -11 5841.38 296.887   1
   1  -5  11 5403.75 294.905   1
  -1   5 -11 5667.48 292.914   1
   1  -5 -11 4710.80 282.728   1
  -1  -5 -11 5466.95 285.104   1
   1  -5 -11 5822.03 284.098   1
   1   5 -11 5569.60 295.215   1
  -1  -5 -11 5479.19 286.364   1
  -1   5 -11 5619.26 296.380   1
  -1  -5  11 5361.42 296.656   1
  -1   5  11 5593.25 284.603   1
   1  -5  11 5504.51 295.131   1
  -1   5 -13 20795.3 1108.95   1
   1   5 -13 22737.9 1113.05   1
   1   5  13 22239.0 1102.09   1
  -1  -5 -13 20563.2 1101.64   1
   1   5 -13 21179.4 1111.45   1
   1  -5 -13 21840.2 1101.91   1
  -1   5  13 20851.1 1101.84   1
   1  -5  13 21667.7 1111.83   1
  -1   5  13 20963.8 1102.14   1
  -1   5 -13 21097.5 1112.47   1
  -1  -5  13 22041.6 1113.60   1
  -1  -5 -13 21080.8 1103.30   1
  -1  -5 -15 12841.5 672.196   1
   1   5 -15 13123.8 683.682   1
   1   5  15 13119.9 672.991   1
  -1   5 -15 13093.2 680.840   1
  -1   5  15 12430.6 673.117   1
  -1  -5  15 12027.8 682.045   1
  -1   5  15 12211.3 673.122   1
  -1  -5 -15 13918.8 675.382   1
   1  -5  15 14087.8 685.419   1
  -1   5 -15 14044.1 687.289   1
  -1  -5  15 12277.6 683.941   1
   1  -5 -15 12975.4 673.203   1
   1   5 -15 12955.4 683.349   1
   1   5 -17 1744.12 123.176   1
   1   5  17 1915.66 108.678   1
   1  -5  17 1861.44 125.529   1
  -1   5 -17 1810.29 118.877   1
   1  -5 -17 1564.15 107.476   1
   1   5 -17 1983.53 124.493   1
  -1   5  17 1572.75 107.596   1
  -1  -5  17 1494.18 120.369   1
  -1  -5  17 1791.24 125.023   1
   1  -5  17 2003.19 127.226   1
  -1  -5 -17 2363.08 113.631   1
  -1   5  17 1500.94 107.217   1
   1   5  19 273.780 54.8485   1
  -1  -5  19 304.906 69.5620   1
  -1   5  19 271.789 50.2515   1
  -1  -5 -19 274.595 52.5064   1
   1  -5  19 180.061 62.3590   1
   1  -5  19 255.377 67.4815   1
   1   5 -19 283.422 65.7911   1
  -1  -5  19 288.857 66.0967   1
  -1   5  19 230.944 49.1218   1
   1  -5 -19 236.301 41.4539   1
   1   5  19 250.169 48.4673   1
  -1   5 -19 244.548 58.0620   1
   1  -5 -19 221.546 48.1587   1
   1   5 -19 191.165 62.9892   1
  -1   5 -19 313.737 67.0584   1
  -1   5  21 319.549 58.2547   1
   1   5  21 347.304 62.5690   1
   1  -5  21 467.188 75.9527   1
  -1  -5  21 347.934 77.9454   1
   1  -5  21 242.920 74.3633   1
  -1  -5  21 304.172 75.7346   1
   1   5  21 381.734 58.3095   1
  -1   5  21 255.071 56.0704   1
  -1  -5 -21 525.331 62.1831   1
  -1   5 -21 436.168 81.5035   1
   1  -5 -21 249.915 53.5793   1
   1   5 -21 272.251 74.8606   1
   1  -5 -21 342.645 48.7989   1
  -1   5  23 5652.79 335.998   1
  -1  -5  23 5831.40 348.518   1
  -1  -5 -23 4665.05 327.343   1
   1  -5 -23 6304.01 332.052   1
   1  -5  23 6787.70 352.311   1
  -1   5 -23 6226.20 342.736   1
   1   5  23 6593.93 338.296   1
   1   5 -23 5849.75 348.073   1
   1  -5 -23 6344.63 336.034   1
   1   5 -23 6559.64 349.357   1
   1  -5  23 6643.73 349.505   1
   1   5  23 6972.12 340.979   1
  -1   5  23 6399.15 336.859   1
  -1  -5 -23 6559.88 338.744   1
  -1   5 -23 6733.38 353.494   1
  -1  -5  23 6218.08 349.876   1
  -1   5  25 4151.79 273.912   1
  -1  -5  25 4758.21 286.996   1
  -1  -5 -25 5062.88 268.309   1
   1  -5  25 4766.24 291.163   1
  -1   5 -25 4804.10 280.694   1
   1   5  25 4932.55 275.893   1
   1   5 -25 4694.71 285.097   1
   1  -5 -25 4903.77 273.127   1
   1   5 -25 4538.11 285.017   1
   1   5  25 5171.82 278.800   1
  -1   5  25 4996.59 274.810   1
  -1  -5  25 4539.40 286.391   1
  -1  -5 -25 5205.56 277.456   1
  -1   5 -25 5131.99 291.118   1
  -1   5  27 1889.45 139.291   1
  -1  -5  27 1981.28 157.643   1
   1  -5  27 1657.92 159.349   1
   1   5 -27 1691.98 151.679   1
  -1  -5 -27 1925.24 128.559   1
  -1   5 -27 2051.59 146.546   1
   1   5 -27 1773.27 152.167   1
   1  -5 -27 1973.16 136.046   1
   1  -5  27 2176.54 156.096   1
  -1   5  27 1919.81 137.490   1
   1   5  27 1946.46 144.927   1
  -1  -5  27 2061.17 157.624   1
  -1   5 -27 1914.93 156.991   1
  -1  -5 -27 1860.03 141.468   1
   1  -5  29 3.52368 113.066   1
  -1   5  29 39.9719 82.6272   1
  -1  -5  29 107.923 102.750   1
  -1   5 -29-64.8836 89.4893   1
   1   5 -29 43.2602 94.6950   1
  -1  -5 -29 71.9378 65.7314   1
   1   5  29 170.924 90.7304   1
   1  -5  29 91.5489 103.679   1
  -1  -5  29 19.1485 101.958   1
   1  -5 -29-10.2882 78.5461   1
  -1  -5 -29 45.1511 86.3315   1
   1  -5 -31 1508.98 120.213   1
  -1   5 -31 915.867 125.854   1
  -1  -5 -31 1104.30 104.570   1
   1   5 -31 1093.16 133.024   1
   1  -5  31 934.590 150.650   1
  -1  -5  31 1044.55 137.542   1
   1  -5 -31 1150.66 116.260   1
  -1  -5  31 1115.50 137.167   1
   1  -5  31 1183.40 142.473   1
   1   5  31 1302.96 125.992   1
   1   5 -31 973.157 129.157   1
  -1  -5 -31 1140.08 120.164   1
  -1   5 -31 1205.34 144.398   1
   1   5  33 1280.07 151.268   1
   1  -5  33 1372.34 168.377   1
  -1  -5  33 1416.38 159.991   1
   1   5 -33 1655.69 155.588   1
  -1   5 -33 1292.68 142.108   1
  -1  -5 -33 1630.31 126.526   1
   1  -5 -33 1870.46 134.503   1
   1  -5 -33 1352.05 133.930   1
  -1  -5  33 1601.43 156.845   1
  -1  -5 -33 1482.65 141.530   1
  -1   5 -33 1603.13 157.866   1
   1   5 -33 1161.17 148.333   1
   1  -5  33 1809.53 158.747   1
   1   5  33 1643.94 145.963   1
   1   5  35 403.948 128.173   1
  -1  -5  35 789.601 142.807   1
   1  -5  35 316.550 142.653   1
  -1  -5 -35 422.614 93.9922   1
   1  -5 -35 658.159 100.245   1
   1   5 -35 445.297 125.729   1
  -1   5 -35 596.003 120.886   1
   1  -5 -35 429.933 103.932   1
  -1   5 -35 339.778 126.810   1
   1   5 -35 627.559 125.215   1
  -1  -5 -35 495.335 113.346   1
  -1  -5  35 268.437 126.827   1
   1  -5  35 795.225 131.179   1
  -1  -5  37 288.120 141.125   1
   1  -5  37 301.800 151.738   1
   1  -5 -37 349.083 100.835   1
  -1   5 -37 377.289 133.887   1
   1   5 -37 316.885 125.537   1
   1  -5  37 392.523 135.631   1
  -1  -5  37 538.557 137.135   1
  -1  -5 -37 161.847 113.588   1
   1   5 -37 391.637 125.911   1
   1  -5 -37 281.574 106.529   1
  -1   5 -37 273.427 128.675   1
  -1  -5 -37 162.850 96.2177   1
  -1  -7  -1 4771.71 236.391   1
  -1   7   1 4216.76 233.980   1
  -1   7  -1 4594.93 236.035   1
   1  -7   1 4413.29 236.171   1
   1  -7  -1 4456.20 234.666   1
  -1  -7   1 4748.25 236.469   1
   1   7   1 4681.97 235.310   1
   1   7  -1 4709.59 236.881   1
  -1  -7  -1 4459.77 236.031   1
   1   7   1 4161.89 235.548   1
  -1  -7   1 4407.09 237.878   1
  -1   7  -1 4306.06 237.380   1
   1  -7   1 4151.94 236.445   1
  -1  -7  -3 49.2862 24.5111   1
  -1  -7   3 86.5764 20.0578   1
   1   7   3 39.4469 16.2521   1
  -1   7  -3 150.409 22.2751   1
   1  -7   3 144.715 23.1321   1
   1   7  -3 62.9197 21.7363   1
  -1   7   3 63.5225 12.4851   1
  -1  -7  -3 51.4666 15.1171   1
   1   7   3 18.9459 14.3257   1
  -1   7   3 67.2566 14.4916   1
  -1  -7   3 62.1635 23.9396   1
   1  -7   3 153.630 24.3663   1
   1   7  -3 61.1920 22.1980   1
  -1  -7   5 2836.05 167.109   1
   1   7  -5 3176.97 169.498   1
  -1   7  -5 2938.88 167.148   1
   1  -7   5 2956.85 167.913   1
   1   7   5 3374.29 166.945   1
  -1   7  -5 3061.30 169.630   1
   1  -7   5 2817.10 168.385   1
  -1  -7   5 2990.83 170.006   1
   1   7  -5 2956.77 169.208   1
  -1  -7  -5 3332.02 179.931   1
   1   7   5 3295.92 164.416   1
   1  -7   7 69583.4 3574.20   1
  -1   7  -7 69849.0 3573.56   1
  -1   7  -7 70285.0 3575.66   1
   1  -7   7 68312.8 3574.96   1
  -1  -7   7 70442.4 3576.22   1
   1   7  -7 68192.5 3575.15   1
  -1  -7   7 68355.4 3573.68   1
   1   7  -7 70469.4 3575.12   1
  -1  -7  -7 66616.0 3577.42   1
   1   7   7 71995.8 3577.84   1
  -1  -7  -7 69540.1 3567.62   1
   1   7   9 1211.59 131.914   1
   1   7  -9 1471.96 99.7940   1
   1   7  -9 1660.59 101.562   1
  -1  -7   9 1470.83 97.9006   1
   1  -7   9 1531.83 99.0132   1
  -1   7  -9 1442.34 95.5628   1
  -1  -7   9 1453.74 101.865   1
   1  -7   9 1455.56 98.7211   1
  -1   7  -9 1523.49 101.979   1
  -1  -7  -9 1606.70 95.6421   1
   1   7  11 8479.77 532.305   1
  -1  -7 -11 8317.65 517.285   1
   1   7 -11 10018.4 524.521   1
  -1  -7  11 9776.65 522.664   1
  -1   7 -11 10651.4 523.112   1
   1  -7  11 10103.0 524.582   1
   1   7 -11 10723.1 526.289   1
   1   7  11 10410.2 510.958   1
  -1  -7 -11 9239.04 512.714   1
  -1   7 -11 9907.66 525.774   1
  -1  -7  11 10290.7 527.051   1
   1  -7  11 10282.8 525.126   1
   1   7  13 20414.7 1138.91   1
  -1  -7 -13 20660.5 1128.25   1
   1  -7 -13 22040.9 1124.70   1
   1   7 -13 22058.6 1139.23   1
  -1  -7  13 21559.4 1137.54   1
  -1   7  13 21787.0 1125.19   1
  -1   7 -13 22329.3 1137.10   1
   1  -7  13 22531.3 1139.23   1
   1   7 -13 23492.0 1140.67   1
   1  -7 -13 20820.3 1123.57   1
   1   7  13 22977.5 1126.19   1
  -1  -7 -13 21957.9 1127.48   1
  -1  -7  13 22183.7 1141.08   1
  -1   7 -13 23521.0 1141.46   1
  -1   7  13 21948.7 1125.59   1
   1  -7  13 22210.7 1139.30   1
  -1   7  15 7663.89 410.876   1
  -1   7 -15 8146.69 423.909   1
   1   7 -15 8213.92 427.364   1
   1  -7 -15 7505.09 408.451   1
   1   7  15 8030.48 411.454   1
  -1  -7 -15 7638.93 412.810   1
   1   7 -15 7834.56 426.493   1
   1  -7 -15 7973.41 410.633   1
  -1   7 -15 7945.94 428.069   1
  -1  -7 -15 7895.41 412.926   1
   1  -7  15 8126.36 426.583   1
  -1  -7  15 8231.00 428.812   1
   1   7  15 8630.06 423.814   1
   1   7 -17 3437.31 203.270   1
  -1   7 -17 3386.68 198.577   1
   1  -7  17 3153.73 202.168   1
   1   7  17 3357.97 184.684   1
  -1  -7 -17 3421.21 186.744   1
   1  -7  17 3306.25 201.575   1
  -1   7 -17 3611.57 205.711   1
  -1  -7  17 3486.35 205.196   1
   1   7 -17 3346.24 202.326   1
   1  -7 -17 3428.83 183.869   1
  -1   7  17 3256.33 184.229   1
  -1  -7  17 3381.16 201.535   1
   1   7 -19-9.61348 63.2763   1
   1  -7 -19 15.9328 38.7076   1
  -1   7 -19 58.8266 67.6457   1
   1   7 -19-4.80501 64.9665   1
   1  -7  19-22.2260 68.2117   1
  -1   7  19-9.69103 40.9019   1
  -1  -7  19 11.8181 63.5182   1
  -1  -7 -19-1.19307 44.1206   1
   1  -7  19 58.6141 65.0518   1
  -1  -7  19 30.5339 67.8610   1
   1  -7 -19 50.7369 32.5857   1
   1   7  19-1.12925 39.4279   1
  -1   7 -19 27.5138 57.5859   1
   1  -7 -21 1282.24 80.7241   1
   1  -7  21 1160.12 111.053   1
   1   7  21 1201.30 86.9844   1
   1  -7  21 1202.04 108.882   1
  -1   7 -21 1022.70 111.296   1
  -1  -7  21 1198.75 114.443   1
  -1  -7 -21 1240.25 89.5642   1
   1   7 -21 1191.93 111.188   1
   1  -7 -21 1352.00 86.4736   1
  -1  -7  21 1215.36 110.996   1
  -1   7  21 1024.74 86.2149   1
   1  -7 -23 743.034 61.9943   1
   1   7  23 637.305 72.7299   1
  -1   7  23 552.551 71.1357   1
   1  -7  23 599.988 98.7935   1
  -1  -7  23 640.356 97.5701   1
   1   7 -23 583.279 96.8106   1
  -1   7 -23 778.789 89.3933   1
  -1   7 -23 579.610 100.986   1
  -1  -7 -23 634.422 73.6800   1
   1   7 -23 764.901 98.6286   1
   1  -7 -23 682.770 70.8680   1
   1  -7  23 767.158 97.8507   1
  -1  -7  23 608.461 99.6537   1
   1  -7  25 6812.69 381.296   1
  -1   7  25 6244.96 360.116   1
  -1  -7  25 6086.52 374.550   1
  -1  -7 -25 6657.46 355.650   1
   1  -7 -25 6449.79 354.064   1
  -1   7 -25 6873.00 372.343   1
   1   7 -25 6323.39 375.818   1
   1   7  25 6475.82 361.062   1
  -1   7 -25 7027.18 380.463   1
  -1  -7  25 6675.38 379.130   1
  -1  -7 -25 6913.06 361.940   1
   1  -7 -25 6386.38 358.010   1
   1   7 -25 6818.04 376.313   1
   1  -7  25 7028.49 377.224   1
   1  -7  27 1787.29 153.777   1
  -1  -7  27 1440.33 145.278   1
  -1   7  27 1554.57 124.855   1
  -1   7 -27 1619.58 136.703   1
   1   7 -27 1765.29 148.376   1
   1   7  27 1558.23 127.386   1
  -1  -7 -27 1578.40 113.856   1
  -1  -7 -27 1874.07 128.008   1
  -1   7 -27 1568.14 148.135   1
  -1  -7  27 1542.45 148.905   1
   1  -7 -27 1651.59 121.342   1
   1   7 -27 1503.03 145.062   1
   1  -7  27 1937.91 149.739   1
   1   7  29 50.2369 87.7814   1
   1  -7  29 62.4535 113.204   1
  -1   7  29 47.0746 82.5864   1
  -1  -7  29 24.0429 105.485   1
   1   7 -29-28.7691 102.869   1
  -1  -7 -29 61.8259 83.0678   1
   1  -7 -29 78.8114 77.1623   1
  -1   7 -29-37.3967 110.216   1
   1   7 -29 3.32099 101.157   1
  -1   7 -29-24.1416 92.0995   1
  -1  -7 -29-10.7886 62.7768   1
  -1  -7  29 51.1601 108.455   1
   1  -7  29 60.4218 103.389   1
  -1   7  29-22.6809 84.4657   1
  -1  -7 -31 1036.18 92.7859   1
   1   7 -31 777.352 124.921   1
  -1   7 -31 890.004 120.908   1
  -1   7 -31 859.146 136.293   1
  -1  -7 -31 921.799 108.609   1
   1   7 -31 726.255 126.931   1
  -1  -7  31 841.467 131.765   1
   1  -7  31 882.389 133.154   1
  -1   7  31 1101.77 110.749   1
   1   7  31 818.288 116.607   1
   1  -7  31 886.488 144.680   1
  -1   7  31 863.606 109.729   1
  -1  -7  31 712.847 132.331   1
   1   7 -33 753.247 134.148   1
  -1  -7 -33 1337.55 99.7615   1
  -1   7 -33 952.372 128.323   1
  -1   7 -33 992.630 145.136   1
  -1  -7 -33 781.641 114.468   1
   1  -7 -33 933.879 108.237   1
   1   7 -33 1069.26 140.856   1
   1  -7  33 993.116 140.380   1
  -1  -7  33 776.152 137.802   1
  -1   7  33 1148.95 118.685   1
  -1  -7  33 870.698 145.755   1
  -1   7  33 818.478 116.932   1
   1  -7  33 807.252 148.765   1
   1   7  33 756.595 127.163   1
  -1  -7  35 1299.13 161.423   1
   1   7  35 1178.32 143.657   1
   1  -7  35 924.473 161.934   1
   1   7 -35 1056.12 146.611   1
  -1  -7 -35 966.466 126.953   1
   1  -7 -35 956.573 118.801   1
  -1   7 -35 1100.95 154.038   1
   1   7 -35 1054.56 149.288   1
  -1   7 -35 1160.96 139.543   1
  -1   7  35 1169.69 133.717   1
  -1  -7  35 1035.49 154.993   1
  -1   7  35 1192.25 131.159   1
   1  -7  35 1236.58 154.871   1
   1  -9   1 32.0580 26.8132   1
   1  -9  -1 22.6669 23.5707   1
   1   9  -1 64.3428 28.0008   1
  -1   9   1 19.2176 21.3766   1
  -1   9  -1 30.5747 24.1664   1
  -1  -9   1 55.4499 29.2212   1
  -1  -9  -1 80.7608 26.4500   1
   1   9   1 39.3346 23.5916   1
  -1  -9  -1 23.4736 23.0836   1
  -1  -9   1 41.3728 23.8800   1
   1  -9   1 30.0394 25.5333   1
  -1  -9   3 3178.45 184.030   1
  -1  -9  -3 3109.80 177.677   1
  -1   9  -3 3528.65 181.635   1
   1  -9   3 3261.72 181.982   1
  -1   9   3 3043.04 174.901   1
  -1  -9  -3 3500.77 180.336   1
   1  -9   3 3077.25 182.406   1
   1  -9  -3 3448.97 175.949   1
   1   9  -3 3430.65 182.932   1
  -1  -9   3 3072.14 179.930   1
   1   9   3 3673.13 177.143   1
   1   9  -5 8389.95 440.305   1
  -1  -9   5 7949.56 437.562   1
   1  -9   5 8241.90 439.219   1
  -1   9  -5 7963.01 437.749   1
   1   9  -5 8445.41 440.546   1
   1   9   5 8704.76 432.656   1
  -1  -9  -5 8576.14 441.606   1
   1  -9   5 7778.20 439.255   1
  -1  -9   5 8373.46 441.528   1
  -1  -9   7 4210.48 229.372   1
   1  -9   7 3746.82 225.850   1
  -1  -9   7 4091.22 224.620   1
   1   9  -7 4008.32 226.824   1
  -1   9  -7 3975.88 223.999   1
   1  -9   7 4058.28 226.305   1
   1   9  -7 3930.15 226.916   1
   1   9   7 4371.81 219.235   1
  -1  -9  -7 3981.14 214.005   1
  -1  -9  -7 4134.10 248.143   1
  -1  -9   9 2764.72 169.072   1
  -1   9  -9 2803.11 167.911   1
   1  -9   9 2777.63 165.488   1
  -1  -9   9 2723.81 162.162   1
   1   9  -9 2779.33 166.170   1
   1  -9   9 2783.86 165.028   1
  -1   9  -9 2703.54 161.170   1
   1   9  -9 2725.22 165.330   1
   1   9   9 2869.78 169.090   1
   1   9   9 2228.24 153.997   1
  -1  -9  -9 2712.80 172.040   1
  -1  -9  -9 2888.85 147.273   1
   1   9  11 7163.28 441.463   1
   1   9  11 7830.63 409.621   1
   1   9 -11 7721.78 425.328   1
   1  -9  11 7943.83 425.174   1
   1   9 -11 7776.59 426.113   1
  -1   9 -11 7942.29 422.679   1
  -1  -9  11 7309.74 422.463   1
  -1  -9 -11 8762.63 413.411   1
   1  -9  11 7271.16 424.221   1
  -1  -9  11 7849.80 427.810   1
  -1   9 -11 7750.61 426.451   1
   1   9 -13 8428.74 448.466   1
  -1  -9 -13 8095.06 431.392   1
   1   9  13 8665.72 429.890   1
  -1   9 -13 8269.94 444.638   1
   1  -9  13 8639.58 448.199   1
   1   9 -13 8355.81 448.288   1
  -1  -9  13 8038.60 445.260   1
  -1  -9 -13 8002.35 440.155   1
  -1   9 -13 7962.84 448.321   1
  -1  -9  13 7717.64 448.681   1
   1  -9  13 7904.73 447.177   1
  -1   9 -15 9783.67 513.318   1
   1   9 -15 9670.51 516.250   1
   1   9  15 10377.6 498.698   1
  -1   9  15 9125.21 496.252   1
  -1  -9 -15 9534.47 499.238   1
  -1   9 -15 9634.41 518.080   1
  -1  -9  15 9486.37 518.011   1
   1  -9  15 9201.02 515.794   1
   1   9 -15 9355.62 515.701   1
  -1   9  17 1313.31 85.8693   1
  -1  -9  17 1353.97 111.099   1
  -1   9 -17 1587.00 110.738   1
   1  -9  17 1287.00 116.850   1
   1   9  17 1525.82 88.1312   1
   1   9 -17 1459.08 114.744   1
  -1  -9 -17 1413.19 94.8366   1
   1   9 -17 1433.36 115.267   1
   1  -9 -17 1502.15 84.1355   1
  -1  -9  17 1366.10 117.243   1
  -1  -9 -17 1546.92 90.7382   1
  -1   9 -17 1731.04 122.520   1
   1  -9  17 1611.08 116.885   1
  -1   9  17 1404.15 88.4514   1
  -1   9  19 13.5259 37.3879   1
   1   9 -19 18.1101 68.6951   1
  -1  -9  19 57.4496 68.2967   1
   1  -9  19-90.2572 76.9799   1
   1   9  19 24.0862 37.6380   1
  -1   9 -19 4.58602 65.0477   1
  -1  -9 -19 18.7744 43.9574   1
   1  -9 -19 8.41630 27.0938   1
   1  -9 -19 69.5991 36.0908   1
   1   9 -19-10.4412 71.4583   1
  -1   9 -19 75.0782 73.4991   1
  -1  -9  19 2.77095 71.7065   1
  -1  -9 -19 87.5710 43.1421   1
   1  -9  19 10.5794 70.3163   1
  -1   9  19-27.0268 43.8412   1
   1  -9  21 2.87844 81.0403   1
  -1   9  21 69.8778 44.4865   1
  -1  -9  21 13.4926 77.1864   1
   1   9  21 67.2283 46.8774   1
  -1  -9 -21 106.417 46.4868   1
   1  -9 -21 56.6952 32.5865   1
   1  -9 -21-0.91597 41.4598   1
  -1   9 -21 94.5790 82.9244   1
  -1  -9 -21 84.5417 50.7684   1
   1   9 -21 94.2501 78.2714   1
  -1   9  21 16.8438 48.1948   1
   1  -9  21 25.4876 78.1223   1
  -1  -9  21 26.5001 79.8074   1
  -1  -9  23 4993.06 312.044   1
  -1   9  23 5040.49 291.646   1
   1  -9  23 5558.25 318.595   1
   1   9  23 5428.82 294.144   1
   1   9 -23 5347.89 315.167   1
   1  -9 -23 5230.20 286.338   1
  -1  -9 -23 5346.42 292.167   1
   1   9 -23 5341.01 314.619   1
   1  -9 -23 5421.82 290.038   1
   1  -9  23 5684.57 316.278   1
  -1  -9 -23 5808.44 295.592   1
  -1   9 -23 5570.27 320.070   1
  -1  -9  23 5006.54 315.458   1
  -1   9  23 5567.20 293.917   1
   1  -9  25 3368.40 224.479   1
  -1  -9  25 2979.07 215.624   1
  -1   9  25 3100.42 192.563   1
   1   9 -25 3192.81 218.027   1
   1   9  25 3241.67 195.604   1
  -1   9 -25 3127.53 213.072   1
   1  -9 -25 3140.80 184.734   1
  -1  -9 -25 3558.58 191.370   1
   1  -9 -25 3437.08 189.943   1
   1   9 -25 3265.36 218.359   1
  -1  -9  25 3607.11 223.669   1
  -1  -9 -25 3396.85 195.918   1
  -1   9 -25 3270.13 224.407   1
  -1   9  25 3401.15 195.067   1
   1  -9  25 3528.98 221.754   1
  -1   9  27 925.609 97.6186   1
   1   9 -27 1177.98 132.284   1
   1  -9  27 1153.14 139.136   1
   1   9  27 1161.15 104.358   1
  -1  -9  27 1017.41 132.806   1
   1  -9 -27 960.573 84.2786   1
  -1   9 -27 1164.64 123.297   1
  -1  -9 -27 1216.13 93.1710   1
   1  -9 -27 1001.08 93.0567   1
   1   9 -27 1060.54 131.697   1
  -1   9 -27 1092.09 137.376   1
  -1  -9 -27 1250.62 103.154   1
  -1   9  27 1093.04 101.558   1
  -1  -9  27 1168.08 137.363   1
   1  -9  27 1350.07 135.227   1
   1   9  29-37.2548 83.8423   1
  -1   9  29-108.013 77.7861   1
  -1  -9  29 237.532 114.960   1
   1  -9  29-7.61957 115.881   1
   1   9 -29 42.5256 107.951   1
  -1   9 -29 41.1546 97.5609   1
   1  -9 -29 30.1421 57.1284   1
  -1  -9 -29-5.36182 66.6068   1
   1  -9 -29 80.6970 69.7728   1
  -1   9 -29 72.0885 114.879   1
  -1  -9 -29 48.3582 79.0309   1
   1   9 -29 20.3608 110.258   1
  -1   9  29 155.281 81.2727   1
  -1  -9  29 21.8013 114.613   1
   1  -9  29-14.3363 109.284   1
   1  -9  31 990.296 145.894   1
  -1  -9  31 660.248 133.222   1
   1   9  31 922.659 112.629   1
  -1   9  31 775.514 100.611   1
   1   9 -31 581.991 129.554   1
   1  -9 -31 880.351 84.5985   1
  -1   9 -31 811.081 122.986   1
  -1  -9 -31 765.358 92.2335   1
  -1  -9 -31 822.633 101.496   1
  -1   9 -31 839.495 139.278   1
   1   9 -31 758.162 130.805   1
  -1   9  31 911.990 105.382   1
  -1  -9  31 821.786 138.415   1
   1  -9  31 857.294 135.190   1
  -1  -9  33 1532.67 172.621   1
   1   9  33 1527.65 146.818   1
  -1   9  33 1561.95 136.234   1
   1   9 -33 1564.94 167.972   1
   1  -9  33 1242.96 175.336   1
  -1   9 -33 1693.05 157.222   1
   1  -9 -33 1494.27 119.552   1
  -1  -9 -33 1551.56 129.395   1
   1   9 -33 1720.96 167.120   1
  -1  -9 -33 1587.61 135.974   1
  -1   9 -33 1806.17 172.349   1
  -1  -9  33 1725.13 175.099   1
  -1   9  33 1645.42 138.854   1
   1  -9  33 1910.14 170.732   1
  -1   9  35 437.319 106.679   1
   1  -9  35 420.016 153.237   1
  -1  -9  35 441.279 145.238   1
   1   9 -35 497.839 136.810   1
  -1   9 -35 442.499 128.360   1
   1  -9 -35 412.234 84.4541   1
  -1  -9 -35 446.877 93.8255   1
   1   9 -35 457.753 133.795   1
  -1   9 -35 441.752 143.692   1
  -1  -9  35 520.075 138.239   1
  -1   9  35 429.977 109.551   1
   1  -9  35 395.691 141.094   1
  -1  11  -1 103.757 40.7164   1
   1  11  -1 112.001 44.3328   1
   1 -11   1 76.4437 43.1612   1
   1 -11  -1 172.455 40.5467   1
  -1  11   1 62.9896 35.7608   1
   1 -11   1 52.9413 42.7645   1
  -1  11   1 79.5557 42.1852   1
  -1 -11   1 116.204 49.0404   1
  -1 -11  -1 100.921 43.1581   1
  -1 -11   1 105.517 37.7477   1
  -1 -11  -1 62.0728 36.7500   1
   1  11   1 50.0512 40.3471   1
   1  11   1 79.8477 37.9098   1
   1  11  -1-8.70733 42.0757   1
  -1  11  -3 4509.78 241.558   1
  -1  11   3 4234.66 234.277   1
  -1 -11  -3 4560.95 238.991   1
   1  11   3 4546.53 237.050   1
   1  11  -3 4139.57 243.279   1
  -1 -11  -3 4090.84 237.737   1
   1  11   3 4860.55 236.729   1
   1  11  -3 4655.02 244.985   1
  -1 -11   3 4264.31 239.955   1
   1 -11  -3 4381.77 234.989   1
   1 -11   3 4351.96 242.232   1
  -1 -11   3 4077.38 244.972   1
  -1  11  -3 4556.93 245.518   1
   1 -11   3 4083.39 243.017   1
  -1  11   3 4609.51 237.125   1
  -1 -11   5 5050.78 301.775   1
   1 -11   5 4841.75 299.426   1
  -1  11  -5 5637.63 302.404   1
   1  11  -5 5456.15 300.700   1
   1 -11  -5 5582.70 286.746   1
  -1 -11   5 5706.70 297.618   1
   1  11   5 6111.88 289.806   1
   1 -11   5 5578.67 299.826   1
  -1  11   5 5336.67 286.968   1
  -1  11  -5 5795.25 298.329   1
   1 -11  -5 4491.47 286.672   1
  -1 -11  -5 5571.20 298.168   1
  -1  11   5 5952.72 288.934   1
   1  11   5 5873.65 290.416   1
   1 -11   7 8903.91 502.286   1
  -1 -11   7 9036.53 504.289   1
  -1  11  -7 9292.04 503.677   1
   1  11   7 10218.2 490.772   1
  -1 -11   7 8518.47 498.112   1
   1  11  -7 9237.40 502.570   1
   1 -11   7 9319.12 501.684   1
  -1 -11  -7 9060.20 509.570   1
  -1 -11  -7 9625.49 490.209   1
  -1  11  -7 9273.67 499.657   1
   1  11   7 9460.47 491.452   1
  -1 -11  -9 262.638 31.1677   1
  -1 -11  -9 96.2220 112.440   1
   1  11   9 270.375 41.7101   1
  -1 -11   9 248.482 57.1688   1
   1 -11   9 301.740 62.7082   1
   1  11  -9 122.180 61.7645   1
  -1  11  -9 241.911 56.8835   1
  -1 -11   9 160.446 67.7835   1
   1 -11   9 201.469 61.9405   1
   1  11   9 145.276 56.4009   1
  -1 -11  11 9530.70 511.999   1
  -1 -11 -11 8975.66 505.851   1
   1  11  11 8907.08 499.336   1
   1  11 -11 9983.15 515.941   1
  -1  11 -11 10033.2 512.522   1
   1 -11  11 9350.03 513.535   1
   1 -11  11 9321.68 515.083   1
  -1 -11  11 9940.00 518.329   1
  -1 -11 -11 10071.1 497.035   1
   1 -11  13 11648.4 651.107   1
   1  11 -13 12405.9 652.714   1
  -1  11 -13 13125.8 650.334   1
   1  11  13 12419.8 633.300   1
  -1 -11  13 11504.4 648.661   1
  -1 -11  13 11999.0 654.080   1
   1 -11  13 11892.7 652.136   1
   1  11  15 5609.99 281.431   1
   1 -11  15 5524.37 306.671   1
  -1 -11  15 5643.18 308.783   1
  -1 -11 -15 4945.80 282.011   1
   1  11  15 5222.68 331.271   1
  -1  11 -15 5441.62 301.299   1
   1  11 -15 5522.89 304.987   1
   1  11 -17 2052.57 145.637   1
  -1  11 -17 2227.17 141.278   1
   1  11  17 2410.72 118.004   1
  -1  11  17 1959.64 112.125   1
  -1 -11  17 1912.58 142.254   1
  -1  11  17 1940.04 129.610   1
   1  11  17 2137.44 199.569   1
  -1 -11 -17 2201.54 139.843   1
  -1 -11 -17 1970.98 117.441   1
  -1 -11  17 2066.67 149.779   1
   1 -11  17 2052.30 146.856   1
  -1 -11 -19 541.761 82.3079   1
   1  11  19 422.263 146.475   1
  -1 -11  19 580.511 88.0193   1
   1  11 -19 617.602 90.2336   1
   1 -11  19 525.442 93.2384   1
   1  11  19 584.022 50.9714   1
  -1  11 -19 603.103 83.1735   1
   1 -11  19 631.686 91.3788   1
  -1 -11  19 565.682 94.9656   1
  -1  11  19 535.876 46.6297   1
  -1 -11 -19 629.983 54.4878   1
  -1  11 -21 3033.56 176.455   1
   1  11  21 2759.21 149.125   1
  -1 -11 -21 2499.10 159.382   1
   1 -11 -21 2107.27 142.582   1
  -1 -11  21 2554.89 177.489   1
  -1  11  21 2570.13 145.627   1
   1 -11  21 2922.01 184.933   1
   1 -11  21 2848.38 182.215   1
  -1 -11  21 2652.98 182.576   1
  -1 -11 -21 2734.62 150.655   1
   1  11  21 3360.19 216.842   1
   1  11  23 5747.18 297.163   1
   1 -11 -23 4910.14 289.832   1
  -1 -11 -23 5233.02 300.842   1
  -1 -11  23 5694.07 322.459   1
  -1  11  23 5472.15 293.515   1
   1 -11  23 5619.54 325.797   1
   1 -11  23 5778.91 325.514   1
  -1 -11  23 5725.70 326.407   1
  -1 -11 -23 5891.81 297.748   1
   1  11  23 5739.00 339.711   1
  -1  11 -25 2396.66 172.714   1
   1  11 -25 2173.09 179.498   1
   1  11  25 2438.36 147.369   1
  -1 -11  25 2194.22 178.092   1
   1 -11  25 2367.66 186.244   1
  -1  11  25 2364.35 142.500   1
  -1 -11 -25 2238.72 149.702   1
   1 -11 -25 2128.09 135.652   1
  -1 -11 -25 2597.98 147.431   1
   1 -11  25 2521.76 180.132   1
  -1 -11  25 2346.48 182.520   1
   1  11  25 2479.12 203.732   1
  -1  11  27 155.960 63.8807   1
   1 -11  27 159.244 114.296   1
  -1 -11  27 175.983 109.639   1
   1  11  27 170.370 71.6212   1
  -1  11 -27 186.983 99.3040   1
   1  11 -27 277.085 107.305   1
  -1 -11 -27 194.304 72.0266   1
   1 -11 -27 143.285 52.2151   1
   1  11  27 169.336 140.305   1
  -1 -11  27 144.383 116.572   1
   1 -11  27 230.565 113.145   1
  -1  11  29 29.5172 69.3931   1
   1 -11  29 19.7440 119.631   1
  -1 -11  29-7.53344 115.459   1
   1  11  29-19.8035 79.1316   1
   1  11 -29 48.5246 113.863   1
  -1  11 -29 30.4284 102.883   1
   1 -11 -29 123.602 62.3631   1
  -1 -11 -29 5.64588 73.4963   1
   1 -11 -29-22.1006 56.5556   1
   1  11  29 92.4485 140.794   1
   1 -11  29-11.3888 117.148   1
  -1 -11  29-34.7750 118.666   1
  -1  11  31 1022.03 103.048   1
   1  11  31 955.773 114.900   1
   1 -11  31 1185.37 154.041   1
  -1 -11  31 1042.77 150.243   1
  -1  11 -31 899.660 133.386   1
   1  11 -31 923.865 144.876   1
   1 -11 -31 988.740 89.5748   1
   1 -11 -31 986.670 92.9106   1
  -1 -11 -31 1124.92 105.520   1
  -1 -11  31 928.953 155.107   1
   1 -11  31 1032.89 149.714   1
   1  11  31 1330.23 163.174   1
   1  11  33 1138.54 165.006   1
  -1 -11 -33 778.600 102.309   1
   1 -11 -33 661.261 87.4794   1
   1 -11 -33 814.148 90.4765   1
  -1  11  33 878.750 103.346   1
   1  11  33 794.048 115.243   1
   1 -11  33 880.542 160.281   1
  -1 -11  33 749.383 154.040   1
  -1  11 -33 923.126 136.658   1
   1  11 -33 691.475 150.975   1
   1  11 -33 725.330 149.611   1
  -1 -11 -33 716.415 100.593   1
  -1 -11  33 628.350 155.927   1
   1 -11  33 1114.11 150.461   1
  -1 -11  35 626.739 151.707   1
   1 -11  35 758.949 157.740   1
  -1 -11  35 566.173 150.754   1
   1 -11  35 314.426 159.545   1
  -1  11 -35 578.219 139.679   1
   1  11 -35 310.704 145.586   1
   1 -11 -35 584.495 88.9079   1
  -1 -11 -35 508.128 105.110   1
   1 -11 -35 588.275 89.3759   1
   1  11  35 692.174 168.613   1
   1  11 -35 461.564 143.472   1
  -1 -11 -35 437.432 99.8509   1
  -1  13   1 1421.68 91.8451   1
  -1  13  -1 1447.05 94.9620   1
  -1 -13  -1 1465.14 93.3180   1
   1 -13   1 1234.79 96.8962   1
  -1 -13   1 1334.32 101.945   1
  -1  13   1 1485.88 97.7226   1
   1  13  -1 1692.63 100.545   1
   1  13   1 1602.99 96.6875   1
   1 -13   1 1417.30 96.8686   1
   1 -13  -1 1382.54 92.2969   1
  -1 -13   1 1494.28 93.8715   1
   1  13   1 1496.45 95.2454   1
  -1 -13  -1 1146.51 97.4384   1
   1  13  -1 1514.84 99.1122   1
  -1  13   3 3046.47 165.934   1
  -1  13  -3 3245.41 173.748   1
   1 -13  -3 2523.12 165.913   1
   1 -13   3 2894.97 175.194   1
  -1 -13   3 2610.37 177.184   1
  -1  13  -3 3030.11 178.059   1
  -1 -13  -3 3191.77 170.008   1
  -1 -13  -3 2958.82 169.130   1
   1  13  -3 3151.24 176.764   1
   1  13   3 3220.79 169.164   1
  -1  13   3 3166.44 169.580   1
  -1 -13   3 2773.77 171.396   1
   1 -13   3 2652.73 172.986   1
   1  13   3 3578.12 169.873   1
   1  13  -3 2969.65 177.187   1
   1 -13  -3 2954.11 165.630   1
  -1 -13   5 9569.69 530.700   1
   1  13   5 11322.0 525.807   1
   1 -13   5 9232.23 532.110   1
   1 -13  -5 10155.3 522.838   1
   1  13  -5 10228.8 536.198   1
  -1  13   5 9659.23 522.945   1
  -1  13  -5 10094.2 532.179   1
  -1 -13  -5 11043.2 532.127   1
  -1 -13   5 9741.89 537.438   1
   1 -13   5 9770.57 534.787   1
  -1  13  -5 10934.6 537.863   1
   1 -13  -5 8220.35 522.508   1
   1  13   5 11025.9 526.506   1
   1  13  -5 10347.9 536.093   1
  -1  13   5 10743.5 525.384   1
  -1 -13  -7 3255.91 177.841   1
   1  13  -7 3470.05 194.900   1
  -1  13   7 3431.29 175.076   1
  -1 -13  -7 3383.02 198.430   1
   1  13  -7 3435.38 194.838   1
  -1 -13   7 3182.11 187.965   1
   1 -13   7 3005.36 190.126   1
   1  13   7 3893.32 177.217   1
  -1  13  -7 3202.12 189.280   1
   1 -13  -7 3417.80 173.739   1
   1 -13  -7 2428.19 172.481   1
  -1  13  -7 3523.43 197.171   1
  -1 -13   7 3170.30 197.020   1
   1 -13   7 3221.28 193.654   1
   1  13   7 3347.18 177.859   1
   1  13  -9 142.852 62.1457   1
  -1  13  -9 167.702 66.9635   1
  -1 -13   9 244.549 69.4577   1
  -1 -13   9 175.420 56.1743   1
   1  13  -9 253.131 65.0103   1
   1 -13   9 217.712 61.1139   1
  -1  13  -9 252.828 56.2159   1
  -1 -13  -9 26.3170 115.208   1
   1  13   9 130.687 43.7700   1
   1 -13   9 143.929 63.3314   1
   1  13  11 405.829 63.6818   1
  -1 -13 -11 127.108 94.9810   1
  -1  13 -11 238.488 60.2047   1
  -1 -13  11 175.983 73.7423   1
  -1  13 -11 241.774 73.0571   1
   1  13 -11 279.356 69.3070   1
   1 -13  11 251.859 68.6236   1
   1 -13  11 340.703 66.3946   1
   1  13 -11 244.341 68.6173   1
  -1 -13  11 301.995 63.8811   1
  -1 -13  13 12727.4 677.162   1
   1 -13  13 12647.5 679.272   1
   1  13 -13 13183.6 681.007   1
  -1  13 -13 13448.5 677.549   1
   1  13  13 14799.1 666.171   1
   1  13 -13 12333.8 679.612   1
   1  13  13 11637.0 660.352   1
  -1  13 -13 12200.5 682.415   1
  -1 -13  13 13013.3 683.425   1
   1 -13  13 12286.1 680.401   1
   1  13  15 11200.6 535.838   1
  -1 -13  15 10402.5 546.173   1
   1 -13  15 10525.3 545.067   1
  -1  13 -15 9848.63 546.317   1
   1 -13  15 10531.6 542.709   1
   1  13 -15 10646.0 543.568   1
  -1  13 -15 10958.4 539.887   1
   1  13  15 11125.7 518.624   1
   1  13 -15 9803.57 542.010   1
  -1 -13 -15 10171.1 517.314   1
  -1  13 -17 2492.23 158.531   1
   1  13 -17 2639.98 165.139   1
   1  13  17 2586.05 128.773   1
   1  13  17 2593.99 199.034   1
   1  13 -17 2270.17 164.209   1
  -1 -13 -17 2288.30 129.256   1
   1 -13  17 2588.52 166.138   1
  -1 -13  17 2566.05 169.699   1
  -1 -13 -17 1963.42 128.208   1
  -1  13 -17 2503.64 168.969   1
  -1  13 -19 93.0282 92.8328   1
   1  13 -19-18.2822 85.9588   1
  -1 -13 -19 91.5548 51.9183   1
  -1 -13  19 149.207 83.9493   1
   1  13 -19-2.94825 87.2396   1
   1 -13  19-20.8944 89.2785   1
  -1  13 -19-23.5821 76.4482   1
   1  13  19 26.5084 35.5071   1
  -1 -13  19 52.1224 92.5227   1
   1 -13  19 52.7413 89.1494   1
   1  13  19-58.0118 179.994   1
   1 -13  21 2957.95 200.318   1
  -1 -13  21 2811.11 192.510   1
  -1  13  21 2677.84 152.381   1
  -1 -13 -21 3046.52 182.259   1
   1  13  21 2902.13 158.303   1
   1  13 -21 3108.60 199.382   1
  -1  13 -21 3074.20 192.639   1
   1  13 -21 2801.63 195.677   1
  -1 -13  21 2622.56 198.300   1
  -1  13 -21 2979.50 202.863   1
   1 -13  21 3010.76 199.940   1
   1  13  21 2407.40 268.714   1
  -1  13  21 2389.94 192.683   1
   1 -13  23 2111.51 169.646   1
  -1 -13  23 1999.48 163.525   1
  -1  13  23 1945.04 116.887   1
   1  13  23 2194.18 124.986   1
  -1 -13 -23 1948.33 158.311   1
   1  13 -23 1841.11 164.229   1
  -1  13  23 1873.85 162.536   1
   1  13  23 1698.35 238.977   1
  -1  13 -23 2132.99 172.893   1
  -1 -13  23 2036.07 171.782   1
   1 -13  23 2160.90 168.863   1
  -1  13  25 1062.26 119.302   1
   1  13  25 1078.65 210.033   1
  -1 -13 -25 711.694 74.5222   1
  -1 -13 -25 652.253 111.012   1
   1 -13 -25 461.018 69.9399   1
   1  13 -25 793.980 125.832   1
  -1  13 -25 689.638 126.609   1
  -1  13  25 849.154 65.8290   1
  -1 -13  25 720.467 122.267   1
   1 -13  25 899.693 128.296   1
   1  13  25 915.164 77.1622   1
  -1  13 -25 847.764 114.995   1
   1  13 -25 904.632 126.526   1
   1 -13 -25 606.805 56.4114   1
   1 -13  25 771.981 126.504   1
  -1 -13  25 855.175 132.769   1
  -1 -13 -27 317.791 96.6959   1
   1  13 -27 253.833 113.456   1
  -1  13 -27 265.159 123.181   1
  -1 -13 -27 292.907 67.7070   1
  -1  13  27 340.142 59.5196   1
  -1 -13  27 464.770 117.719   1
   1  13  27 343.394 71.6341   1
   1 -13  27 355.667 121.782   1
  -1  13 -27 381.312 109.158   1
   1  13 -27 285.235 116.386   1
   1 -13 -27 259.799 50.6640   1
   1 -13 -27 305.188 62.7047   1
   1 -13  27 361.079 120.326   1
  -1 -13  27 343.810 126.161   1
   1  13  27 754.366 201.576   1
  -1 -13 -29 56.2257 90.8740   1
  -1  13 -29-56.8668 126.289   1
   1  13 -29-7.67958 116.208   1
  -1 -13 -29-5.46110 67.5360   1
  -1  13  29-97.0446 62.5202   1
  -1 -13  29 30.9261 118.660   1
   1  13  29 66.8967 75.5699   1
   1 -13  29-32.6698 124.988   1
   1  13 -29 54.5483 118.500   1
  -1  13 -29-63.7444 106.964   1
   1 -13 -29 23.3572 52.4419   1
   1 -13 -29-12.4256 62.8386   1
   1 -13  29 68.3594 121.334   1
  -1 -13  29 164.512 125.512   1
   1  13  29 12.7509 193.551   1
  -1 -13 -31 266.110 98.3239   1
  -1 -13 -31 228.979 75.9301   1
  -1  13 -31 378.779 134.869   1
  -1  13  31 311.979 72.6525   1
   1 -13  31 166.751 137.496   1
   1  13  31 189.291 88.1273   1
  -1 -13  31 156.627 129.582   1
   1  13 -31 304.031 131.342   1
   1 -13 -31 294.217 62.8113   1
   1 -13 -31 199.625 70.4113   1
  -1 -13  31 146.116 135.610   1
   1 -13  31 354.107 135.208   1
   1  13  31 229.273 196.195   1
  -1 -13 -33 997.471 122.653   1
   1 -13  33 1120.95 168.256   1
  -1 -13  33 935.992 163.868   1
  -1  13  33 1057.17 100.119   1
  -1 -13  33 1168.44 162.639   1
   1  13  33 1020.55 116.890   1
   1 -13  33 946.706 173.066   1
  -1  13 -33 729.219 148.103   1
   1 -13 -33 748.804 95.1650   1
  -1 -13 -33 1017.08 102.594   1
  -1  13 -33 842.099 165.433   1
   1  13  33 976.136 227.161   1
   1  15  -1 821.758 77.0063   1
  -1 -15   1 888.757 69.8947   1
   1 -15  -1 876.635 68.9370   1
   1  15   1 827.734 73.5248   1
   1 -15   1 769.200 73.1435   1
  -1  15   1 870.338 74.8819   1
   1  15  -1 778.777 74.6411   1
  -1 -15  -1 977.778 70.8609   1
  -1  15   1 780.480 68.1357   1
  -1  15  -1 817.596 71.7660   1
  -1  15  -3 5341.97 292.851   1
   1 -15  -3 5030.54 280.379   1
  -1 -15   3 4872.27 285.310   1
   1  15  -3 5312.35 291.037   1
   1  15   3 5693.26 285.012   1
   1 -15   3 4921.66 287.726   1
  -1  15   3 5287.52 284.511   1
   1  15  -3 5261.16 290.911   1
   1  15   3 5300.33 284.267   1
  -1 -15  -3 5634.65 285.228   1
  -1  15   3 5181.40 281.134   1
  -1  15  -3 5150.70 287.102   1
  -1  15   5 6034.45 345.232   1
  -1  15  -5 6569.95 355.947   1
  -1  15  -5 6867.07 361.711   1
   1 -15  -5 6408.19 345.123   1
   1  15  -5 6629.54 360.056   1
   1  15   5 7231.93 349.655   1
   1 -15   5 5814.99 355.866   1
  -1 -15   5 6708.80 354.637   1
  -1  15   5 6652.02 348.527   1
   1  15  -5 6739.68 359.961   1
  -1 -15  -5 6448.99 352.847   1
   1  15   5 6816.66 349.314   1
   1 -15  -7 1284.85 76.4483   1
   1 -15   7 1033.83 96.1867   1
  -1 -15   7 1227.72 92.6254   1
   1  15  -7 1254.54 101.802   1
  -1  15  -7 1127.90 94.7932   1
  -1 -15  -7 1176.57 104.667   1
  -1  15   7 1187.16 77.6022   1
   1  15  -7 1285.76 101.126   1
  -1  15  -7 1320.82 105.059   1
   1  15   7 1245.04 80.8694   1
  -1 -15   9 305.614 61.2315   1
   1 -15   9 60.4114 62.1647   1
   1  15  -9 254.536 69.1769   1
  -1  15  -9 291.374 60.8101   1
  -1  15   9 200.305 29.2673   1
  -1 -15  -9 170.027 112.369   1
  -1  15   9 235.213 31.6810   1
   1  15   9 235.632 43.2225   1
   1  15  -9 291.679 70.7097   1
  -1 -15  -9 172.174 40.3937   1
  -1  15  -9 194.025 71.0876   1
  -1 -15 -11 320.936 135.185   1
   1  15  11 664.968 48.8611   1
  -1 -15  11 590.244 75.9842   1
   1 -15  11 429.256 80.0775   1
   1  15 -11 621.648 84.7058   1
  -1  15 -11 699.550 77.5686   1
   1  15  11 640.722 75.3356   1
  -1  15 -11 651.121 89.9412   1
   1  15 -11 598.300 83.8197   1
  -1 -15 -11 523.087 49.2439   1
   1 -15  13 2247.80 159.460   1
  -1 -15  13 2374.06 156.782   1
   1  15  13 1911.04 138.226   1
   1  15 -13 2506.02 163.426   1
  -1 -15 -13 2085.91 127.823   1
   1  15 -13 2502.26 162.576   1
  -1  15 -13 2529.38 156.478   1
   1  15  13 2786.21 131.840   1
  -1  15 -13 2309.51 165.183   1
   1 -15  15 6753.84 392.446   1
  -1 -15  15 7043.66 390.240   1
  -1  15 -15 7242.83 390.000   1
   1  15 -15 7298.14 394.236   1
   1  15  15 6266.28 366.330   1
   1  15 -15 6744.23 393.800   1
   1  15  15 8324.79 370.639   1
  -1  15 -15 6692.24 396.692   1
  -1 -15  15 6792.02 397.517   1
  -1  15 -17 5133.21 305.668   1
   1  15 -17 5475.15 311.725   1
   1  15  17 5296.28 277.983   1
   1  15  17 5469.78 293.494   1
   1  15 -17 5018.36 311.625   1
  -1  15 -17 5422.89 315.651   1
  -1 -15  17 5015.52 316.105   1
   1  15 -19-72.4094 97.1263   1
  -1  15 -19-13.8212 101.858   1
   1  15  19 3.66435 39.4838   1
  -1  15 -19 36.4572 85.8456   1
  -1 -15  19 52.9384 91.5369   1
   1  15 -19 118.681 96.1999   1
   1 -15  19 133.085 95.7411   1
   1  15  19 125.880 118.482   1
  -1 -15  19 24.5746 103.002   1
   1 -15  21 525.402 115.677   1
   1  15  21 669.699 56.6172   1
   1  15 -21 692.833 117.812   1
  -1 -15  21 673.001 109.152   1
  -1  15 -21 792.174 107.439   1
   1  15  21 652.381 176.748   1
  -1 -15  21 654.304 122.999   1
  -1  15 -21 588.501 122.071   1
   1  15 -21 661.329 114.527   1
  -1 -15 -23 1372.40 91.2845   1
  -1 -15  23 1658.11 144.540   1
   1 -15  23 1617.84 149.414   1
   1  15  23 1661.93 95.4450   1
   1  15  23 1562.96 242.485   1
  -1  15 -23 1767.38 158.677   1
   1  15 -23 1634.55 151.240   1
  -1 -15 -23 1198.43 88.8970   1
  -1  15  25 612.419 183.293   1
  -1 -15 -25 953.622 79.5202   1
   1  15  25 1209.19 259.519   1
  -1  15  25 1115.23 74.1196   1
   1  15  25 1352.38 88.8503   1
   1 -15  25 1111.38 144.141   1
   1  15 -25 1158.18 141.060   1
  -1  15 -25 1403.62 150.437   1
   1  15 -25 1289.78 140.106   1
  -1 -15  25 1440.99 153.996   1
  -1 -15 -25 976.483 102.174   1
  -1 -15  25 1316.84 138.635   1
  -1 -15 -27 275.341 114.295   1
  -1  15  27 409.256 54.0435   1
   1 -15  27 515.197 132.789   1
  -1 -15  27 496.650 123.314   1
   1  15  27 390.408 71.4230   1
   1  15 -27 607.408 128.854   1
  -1  15 -27 572.828 117.729   1
   1  15  27 431.597 258.139   1
  -1 -15  27 541.512 132.122   1
  -1 -15 -27 483.627 61.4686   1
  -1  15  27 359.315 175.359   1
  -1  15  29 70.7265 53.2730   1
   1 -15  29 107.182 132.797   1
  -1 -15  29-7.99725 123.211   1
   1  15  29-45.5115 73.9132   1
   1  15 -29-16.3031 121.508   1
  -1  15 -29-44.6371 113.022   1
  -1  15 -29 154.900 133.402   1
  -1 -15 -29-30.1163 58.9313   1
   1  15 -29 12.2747 122.041   1
  -1 -15  29 56.9817 130.939   1
  -1  15  29-70.4369 168.375   1
   1  15  29-301.853 255.434   1
  -1 -15 -29 88.7609 129.271   1
   1 -15 -31 140.341 94.0922   1
  -1 -15 -31 367.806 141.761   1
   1  15  31 16.0484 257.816   1
  -1  15  31 129.099 176.321   1
  -1  15  31 192.073 63.3723   1
  -1 -15  31 241.453 135.126   1
   1  15  31 168.272 83.2815   1
   1 -15  31 437.809 146.776   1
   1  15 -31 115.148 129.458   1
  -1  15 -31 331.167 125.446   1
  -1 -15 -31 161.576 67.1178   1
  -1  15 -31 343.361 143.594   1
   1  15 -31 300.790 136.219   1
  -1 -15  31 327.816 148.698   1
   1 -15 -31 136.494 47.2469   1
  -1  17   1 700.064 69.1585   1
   1  17  -1 610.242 71.2184   1
   1 -17   1 447.413 68.4293   1
   1 -17  -1 394.178 53.7362   1
  -1 -17  -1 484.189 71.8530   1
  -1 -17   1 535.939 77.8403   1
  -1  17   1 489.655 59.7950   1
  -1  17  -1 481.741 64.3847   1
   1 -17   1 534.503 66.4167   1
   1  17  -1 632.806 72.2612   1
   1  17   1 485.442 66.9544   1
  -1 -17  -1 615.349 63.4284   1
   1 -17  -1 497.316 59.9000   1
  -1 -17   1 496.191 61.4365   1
  -1  17   3 5122.51 275.409   1
   1  17   3 5189.21 274.970   1
   1  17  -3 5233.77 283.014   1
  -1  17  -3 4755.84 283.214   1
  -1  17   3 5060.71 271.482   1
  -1  17  -3 4852.51 277.260   1
  -1 -17  -3 5644.49 276.321   1
  -1 -17   3 4790.80 284.904   1
   1 -17  -3 4435.94 272.022   1
   1 -17   3 4537.60 280.966   1
   1  17   3 5118.50 276.044   1
   1 -17  -3 5116.61 270.702   1
   1 -17   3 4840.24 278.295   1
  -1 -17   3 5117.98 276.350   1
   1  17  -3 4911.38 281.608   1
   1  17  -5 3660.45 191.087   1
   1 -17  -5 3147.73 170.350   1
   1  17   5 3150.75 176.072   1
  -1 -17   5 3213.23 181.505   1
   1 -17   5 2729.18 183.048   1
  -1  17  -5 3045.10 182.331   1
   1  17  -5 3278.18 189.301   1
  -1  17   5 3252.57 175.744   1
  -1 -17  -5 3171.69 180.886   1
  -1 -17   5 2929.68 192.291   1
   1 -17  -5 2383.44 170.791   1
   1 -17   5 2952.99 187.841   1
  -1  17  -5 2996.11 190.386   1
   1  17   5 3154.52 175.483   1
  -1 -17  -7 1569.60 118.094   1
   1 -17  -7 1678.77 92.5905   1
  -1 -17   7 1443.55 106.357   1
   1 -17   7 1389.16 112.244   1
   1  17  -7 1484.85 115.962   1
  -1  17   7 1371.90 89.3413   1
  -1  17  -7 1615.86 110.093   1
  -1  17   7 1566.73 93.7537   1
   1  17  -7 1376.59 115.399   1
   1 -17  -7 1122.12 89.9739   1
   1  17   7 1585.14 95.9229   1
  -1 -17   7 1530.91 121.667   1
  -1  17  -7 1617.08 121.701   1
  -1 -17  -7 1138.12 96.0492   1
   1 -17   7 1421.62 116.732   1
   1 -17  -9-73.6963 51.1911   1
  -1 -17  -9 46.1677 114.455   1
   1  17   9-37.0733 42.8393   1
  -1 -17   9 76.5291 61.8720   1
   1 -17   9-21.1526 72.2478   1
   1  17  -9 136.841 73.1074   1
  -1  17   9 28.7741 32.8518   1
  -1  17  -9-10.7801 73.7071   1
  -1  17   9 5.47019 35.3552   1
   1 -17   9 53.4362 85.0705   1
   1 -17  -9 6.83871 34.0756   1
  -1 -17   9 11.4611 76.9455   1
  -1 -17  -9 19.9619 44.2969   1
  -1  17  -9-83.3260 82.1687   1
   1  17  -9-18.7253 71.1112   1
   1  17   9 51.3350 44.1993   1
  -1 -17  11 489.767 78.4676   1
   1  17  11 487.527 49.1136   1
   1  17 -11 382.813 85.9663   1
  -1  17  11 364.535 35.6899   1
   1 -17  11 452.406 83.9548   1
  -1  17 -11 477.732 77.7757   1
  -1  17 -11 392.114 92.8439   1
  -1 -17  11 355.586 91.0151   1
   1  17 -11 517.845 89.5479   1
  -1 -17 -11 265.161 48.7593   1
  -1 -17 -11 437.863 160.893   1
   1 -17  11 395.721 89.6584   1
  -1  17  11 424.686 39.6627   1
   1  17  11 334.391 65.7998   1
  -1 -17  13 667.484 105.304   1
   1 -17  13 576.419 99.9737   1
   1  17 -13 637.127 95.7446   1
   1 -17  13 617.914 95.5879   1
   1  17 -13 577.014 98.5996   1
  -1 -17 -13 384.891 50.6056   1
  -1  17 -13 506.852 101.539   1
  -1  17 -13 670.697 89.0922   1
  -1 -17  13 614.134 88.2921   1
   1  17  13 718.155 52.8265   1
   1  17  13 508.757 92.3931   1
   1  17  15 8161.40 364.109   1
  -1  17 -15 7120.85 389.648   1
   1  17 -15 7048.49 394.490   1
  -1 -17  15 6948.67 389.144   1
   1 -17  15 6709.70 392.833   1
   1  17 -15 7010.25 396.663   1
   1 -17  15 6435.50 396.510   1
  -1 -17  15 7229.48 400.548   1
  -1  17 -15 7275.69 400.424   1
   1  17 -17 5585.34 332.449   1
   1  17  17 5247.16 295.535   1
   1  17 -17 5719.22 336.145   1
  -1  17 -17 5539.28 339.001   1
   1 -17  17 5111.09 334.461   1
   1  17  17 6269.19 298.244   1
  -1 -17  19-80.2736 97.3555   1
  -1  17 -19 91.6188 94.3346   1
   1  17  19 58.2288 31.0318   1
   1  17  19 49.7901 47.8393   1
  -1  17 -19-14.8664 113.882   1
   1  17 -19 56.8488 106.052   1
   1 -17  19-57.8242 109.882   1
  -1 -17  21 1364.76 139.298   1
   1 -17  21 1801.33 150.559   1
   1  17 -21 1524.17 148.025   1
   1  17 -21 1515.61 146.368   1
  -1  17 -21 1439.08 134.892   1
   1  17  21 1224.29 83.4118   1
  -1  17 -21 1560.53 156.407   1
   1 -17  21 1433.93 151.373   1
   1  17  21 1386.50 107.266   1
  -1 -17  23 1588.37 151.425   1
   1 -17  23 1484.61 156.171   1
   1  17  23 1369.00 91.1058   1
   1  17 -23 1661.14 157.922   1
   1  17  23 1352.80 143.827   1
  -1  17 -23 1652.21 162.545   1
   1  17 -25 1032.80 144.698   1
  -1 -17  25 1098.58 142.253   1
   1  17  25 1049.88 81.2580   1
   1 -17  25 1112.69 149.472   1
   1  17  25 881.825 190.234   1
  -1  17 -25 1118.86 151.076   1
   1  17 -25 1225.31 147.693   1
   1 -17  25 1329.15 155.108   1
  -1  17 -27 154.108 115.739   1
   1  17 -27 169.259 123.395   1
   1 -17  27 200.306 131.299   1
  -1 -17  27 155.689 121.917   1
   1  17  27 80.9434 60.2443   1
   1 -17  27 100.380 126.449   1
  -1  17 -27 123.190 134.303   1
   1  17 -27-125.743 124.040   1
   1  17  27 111.860 235.290   1
   1  17  29 299.915 283.731   1
  -1  17  29-255.256 191.965   1
   1  17  29 13.4424 67.9023   1
   1  17 -29-88.9006 131.927   1
  -1  17 -29 11.5656 119.243   1
   1 -17  29-109.104 140.008   1
  -1  17 -29 68.1655 141.487   1
   1  17 -29 134.349 132.322   1
  -1  17  29-2.41941 43.2470   1
  -1  17 -31 112.154 149.025   1
   1  17 -31 188.611 142.766   1
  -1  17  31 76.5586 58.0298   1
  -1 -17  31 178.349 137.859   1
   1  17  31 83.1269 75.5503   1
   1 -17  31 96.1439 146.782   1
   1  17 -31-66.2601 138.979   1
  -1  17 -31 4.05551 125.719   1
   1 -17  31 246.639 146.672   1
  -1  17  31-191.156 239.671   1
   1  17  31 330.085 309.055   1
  -1 -17 -31 36.0483 42.6906   1
  -1 -17 -31 40.9085 66.7471   1
   1  19  -1 523.688 75.1765   1
   1 -19   1 452.490 74.3440   1
  -1  19   1 516.232 73.9687   1
   1 -19  -1 746.732 64.2124   1
  -1 -19   1 589.973 84.7077   1
  -1  19  -1 458.387 76.3221   1
  -1 -19  -1 489.539 77.2163   1
   1  19   1 443.576 73.2406   1
   1  19  -1 404.111 76.1494   1
  -1  19  -1 435.674 68.7122   1
  -1  19   1 453.988 66.3378   1
   1 -19  -1 471.021 63.0634   1
   1 -19   1 462.786 68.0416   1
  -1 -19   1 600.406 67.7483   1
  -1 -19  -1 554.263 68.2298   1
   1  19   3 1493.07 104.733   1
  -1  19   3 1420.50 106.717   1
  -1  19  -3 1516.91 117.952   1
   1  19  -3 1500.82 116.161   1
  -1  19   3 1369.74 99.5907   1
  -1  19  -3 1457.79 108.319   1
  -1 -19  -3 1599.36 106.703   1
   1 -19   3 1241.68 115.321   1
  -1 -19   3 1417.93 120.610   1
   1 -19  -3 1236.70 102.587   1
   1  19  -3 1421.35 115.683   1
   1 -19   3 1423.57 110.113   1
   1  19   3 1478.49 107.341   1
  -1 -19   3 1470.05 105.367   1
   1 -19  -3 1454.32 98.1639   1
   1 -19   5 3307.23 196.339   1
  -1 -19   5 3530.17 194.104   1
  -1  19  -5 3220.51 194.520   1
   1  19  -5 3184.66 200.989   1
   1  19  -5 3453.60 202.268   1
  -1  19   5 3294.44 187.680   1
  -1  19  -5 3194.73 204.535   1
  -1 -19  -5 3545.62 194.526   1
   1 -19  -5 3342.96 182.359   1
   1 -19   5 2916.04 201.056   1
  -1 -19   5 2829.67 204.318   1
   1 -19  -5 2609.47 183.637   1
   1  19   5 3350.96 188.037   1
  -1 -19  -7 1091.67 106.293   1
   1 -19  -7 974.781 75.3894   1
   1 -19   7 847.236 96.7725   1
  -1 -19   7 999.975 91.3494   1
   1  19  -7 938.263 103.556   1
  -1  19  -7 888.942 92.9074   1
  -1  19   7 913.444 71.7831   1
  -1  19   7 990.575 77.2440   1
  -1  19  -7 1024.97 110.984   1
   1  19  -7 1116.53 104.272   1
   1 -19  -7 631.456 72.7830   1
   1 -19   7 842.846 103.321   1
   1  19   7 1016.28 78.7431   1
  -1 -19   7 991.045 109.951   1
  -1 -19  -7 909.008 83.6104   1
  -1 -19  -9 123.462 118.245   1
   1 -19  -9 93.5054 58.4773   1
  -1 -19   9 84.3717 69.1452   1
   1  19  -9 271.300 83.8165   1
   1  19   9 166.771 55.0405   1
   1 -19   9 189.684 77.3285   1
  -1  19  -9 322.106 74.7427   1
  -1  19   9 198.567 42.5878   1
  -1  19   9 157.923 46.4728   1
   1 -19   9 135.042 85.5465   1
   1 -19  -9 61.5230 45.1637   1
   1  19   9 142.455 53.6649   1
  -1 -19   9 210.366 93.6148   1
   1  19  -9 75.7533 83.8143   1
  -1 -19  -9 197.248 56.8906   1
  -1  19  -9 128.159 89.0784   1
  -1 -19 -11 109.590 50.6741   1
   1  19 -11 74.9584 90.2447   1
  -1  19 -11 16.2219 94.5989   1
  -1 -19  11-53.4787 74.9933   1
   1  19 -11 242.054 87.3478   1
   1  19  11 61.1294 50.7161   1
   1 -19  11 15.8813 82.4161   1
  -1  19 -11 175.148 79.1904   1
  -1  19  11 71.9588 35.3701   1
   1 -19  11 6.27994 88.4837   1
  -1 -19  11 83.2574 96.1125   1
  -1  19  11 94.8141 39.8956   1
   1 -19 -11 17.9691 93.4374   1
   1  19  11 18.2442 61.0483   1
   1 -19  13 5548.37 313.465   1
  -1 -19  13 5110.51 314.099   1
  -1 -19  13 5063.67 300.156   1
   1  19  13 5953.38 278.461   1
   1 -19  13 4716.67 303.201   1
  -1  19  13 4725.82 269.657   1
  -1  19 -13 5551.92 303.339   1
   1  19 -13 5410.39 308.526   1
  -1  19 -13 5817.29 316.861   1
   1  19 -13 5472.07 312.376   1
   1  19  13 5538.74 299.786   1
  -1 -19  15 3631.99 227.420   1
   1  19  15 4030.73 196.073   1
   1 -19  15 3597.89 232.370   1
  -1  19 -15 3525.45 227.760   1
   1  19 -15 3599.34 234.718   1
   1  19 -15 3586.63 238.443   1
  -1 -19  15 3386.07 242.195   1
   1 -19  15 4079.12 243.812   1
  -1  19 -15 3677.06 242.455   1
   1  19 -17 646.917 113.767   1
   1 -19  17 370.054 109.319   1
  -1  19 -17 523.757 102.961   1
   1  19  17 459.535 47.5656   1
   1 -19  17 418.311 117.748   1
  -1 -19  17 455.038 124.599   1
   1  19  17 346.527 46.8852   1
  -1  19 -17 492.112 121.754   1
   1  19 -17 611.067 122.578   1
   1  19  19 11.8406 29.1201   1
  -1  19 -19 24.8429 97.0902   1
   1  19 -19-41.5821 108.139   1
   1 -19  19-132.099 116.533   1
  -1 -19  19 20.4429 122.507   1
   1  19  19-22.2149 32.8295   1
  -1  19 -19 176.066 117.700   1
   1  19 -19-57.3447 112.919   1
  -1  19 -21 624.799 111.163   1
   1  19  21 290.948 36.5601   1
   1  19 -21 520.965 124.051   1
   1 -19  21 502.458 122.028   1
  -1 -19  21 490.492 137.260   1
   1 -19  21 563.371 127.887   1
  -1 -19  21 500.954 113.368   1
  -1  19 -21 558.965 134.712   1
   1  19 -21 370.727 122.443   1
   1 -19  23 1162.92 152.378   1
  -1 -19  23 1161.14 161.375   1
   1 -19  23 1140.37 149.359   1
   1  19 -23 1257.07 155.801   1
  -1  19 -23 1231.98 159.960   1
  -1  19 -23 1123.27 137.966   1
  -1 -19  25 396.304 121.636   1
   1  19  25 248.303 44.9124   1
   1 -19  25 616.655 135.992   1
  -1 -19  25 346.514 142.268   1
   1 -19  25 254.877 134.356   1
   1  19 -25 400.824 132.463   1
  -1  19 -25 427.834 138.657   1
   1  19  25 329.846 55.5938   1
   1  19 -27 386.235 133.530   1
  -1  19 -27 224.616 124.432   1
   1 -19  27 152.485 143.144   1
   1  19  27 247.914 52.6535   1
  -1 -19  27 224.790 146.338   1
   1 -19  27 242.203 143.779   1
  -1  19 -27 422.034 149.818   1
   1  19 -27 244.697 134.623   1
  -1 -19  27 231.181 127.024   1
  -1 -19  29 92.6229 134.528   1
   1  19  29-35.0916 56.4881   1
   1 -19  29 4.43834 143.819   1
   1  19 -29-196.497 136.650   1
  -1  19 -29-31.9121 126.212   1
  -1 -19  29 129.285 152.265   1
   1 -19  29-4.84023 148.429   1
  -1  19 -29 109.728 151.084   1
   1  19 -29-73.7031 143.018   1
   1  19  29 83.3710 144.811   1
   1  21   1 260.966 76.5131   1
   1  21  -1-17.4581 75.2244   1
  -1  21   1 180.683 65.0313   1
   1 -21   1 34.7084 74.2957   1
  -1 -21  -1 64.0687 79.6398   1
  -1  21   1 151.816 76.4395   1
  -1 -21   1 49.2603 84.2770   1
  -1  21  -1 53.8386 80.0343   1
   1  21  -1 162.216 76.1312   1
   1 -21  -1 113.674 61.3947   1
   1 -21   1 175.999 66.8088   1
  -1 -21  -1 131.098 67.6778   1
  -1 -21   1 123.337 67.0005   1
  -1  21  -3 1245.59 108.099   1
   1  21  -3 1088.45 117.872   1
   1  21   3 1395.56 107.407   1
   1  21  -3 1459.40 119.371   1
  -1  21   3 1265.53 108.742   1
  -1  21  -3 1191.77 120.187   1
  -1 -21  -3 1379.78 106.839   1
   1 -21   3 1179.70 116.203   1
   1 -21  -3 1114.78 105.150   1
  -1 -21   3 940.246 120.807   1
   1  21   3 1283.89 109.279   1
   1 -21  -3 1303.11 96.7671   1
   1 -21   3 1203.98 107.328   1
  -1 -21   3 1381.87 105.908   1
  -1 -21   5 1158.36 102.582   1
   1 -21   5 1289.01 110.740   1
   1  21  -5 1101.13 116.229   1
  -1  21  -5 1060.01 105.113   1
   1  21  -5 1080.93 115.416   1
  -1  21   5 1152.59 101.052   1
   1 -21  -5 912.337 97.6904   1
   1 -21   5 819.128 114.084   1
  -1 -21  -5 1298.91 108.669   1
  -1 -21   5 1074.97 123.086   1
  -1  21  -5 1061.22 120.476   1
   1  21   5 1348.14 99.8066   1
  -1 -21  -7 1400.47 128.053   1
   1 -21  -7 1344.70 96.1920   1
   1  21   7 1159.13 100.733   1
  -1 -21   7 1512.22 112.872   1
   1 -21   7 1311.69 117.784   1
  -1  21  -7 1271.70 114.572   1
   1  21  -7 1153.32 122.332   1
  -1  21   7 1182.41 90.8208   1
  -1  21  -7 1332.05 131.024   1
   1  21  -7 1492.06 126.980   1
  -1  21   7 1155.22 96.8328   1
   1 -21   7 1074.06 123.966   1
   1 -21  -7 1065.32 95.2294   1
   1  21   7 1249.87 98.5138   1
  -1 -21  -7 1093.98 103.736   1
  -1 -21   7 1178.68 132.355   1
  -1 -21  -9 134.411 126.766   1
  -1 -21   9 135.280 80.1754   1
   1  21   9-5.35436 62.0281   1
   1  21  -9 86.2028 92.4656   1
   1 -21   9 23.2148 84.9622   1
  -1  21   9 6.66997 47.4587   1
  -1  21   9 65.6226 53.8894   1
  -1 -21   9-44.3746 101.049   1
   1 -21   9 115.352 96.7030   1
   1 -21  -9-15.4855 52.9676   1
   1  21   9 45.5837 61.1483   1
  -1 -21  -9 28.7755 62.7988   1
  -1  21  -9 59.1820 98.6825   1
   1  21  -9 60.1304 91.5343   1
   1 -21 -11 1023.65 124.396   1
   1 -21  11 1235.66 125.186   1
  -1 -21  11 1450.47 121.500   1
   1  21  11 1137.69 94.7371   1
  -1  21  11 1255.99 81.9178   1
   1  21 -11 1403.82 131.219   1
  -1  21 -11 1305.74 122.693   1
  -1 -21 -11 909.682 91.4477   1
  -1 -21  11 1454.06 145.513   1
   1  21  11 1375.78 101.258   1
   1 -21  11 1058.44 134.570   1
   1  21 -11 1318.06 136.988   1
  -1  21 -11 1486.59 141.628   1
  -1  21  11 1255.59 87.4170   1
  -1 -21 -13 1257.73 221.396   1
  -1 -21  13 1866.93 166.539   1
   1 -21  13 1720.61 156.538   1
  -1  21  13 1562.96 92.7900   1
   1  21 -13 1718.91 149.467   1
  -1  21 -13 1590.35 139.431   1
   1 -21  13 1459.47 143.662   1
   1  21  13 1596.37 108.150   1
  -1 -21  13 1691.32 138.270   1
  -1  21  13 1501.32 101.207   1
   1  21  13 1663.38 134.785   1
  -1  21 -13 1737.15 159.942   1
   1  21 -13 1881.46 157.162   1
  -1  21 -15 648.708 128.397   1
   1  21 -15 906.503 151.597   1
   1  21 -15 295.251 139.396   1
  -1  21 -15 578.043 108.037   1
   1  21  15 667.883 65.3252   1
   1  21  15 582.845 106.869   1
   1 -21  15 464.080 123.272   1
  -1 -21  15 861.483 166.086   1
  -1 -21  17 286.007 105.639   1
  -1  21 -17 340.310 104.120   1
   1 -21  17 154.955 110.036   1
   1  21  17 238.408 48.7176   1
   1  21 -17 188.827 114.259   1
   1  21  17 147.227 51.6681   1
   1 -21  17 279.476 122.407   1
  -1 -21  17 151.636 126.824   1
  -1  21 -17 236.122 124.374   1
   1  21 -17 221.350 124.820   1
  -1  21 -19 28.9275 104.244   1
   1  21 -19-10.8795 115.623   1
   1  21  19 41.7726 35.5470   1
   1  21  19-8.46175 28.2898   1
   1  21 -19 32.9257 121.315   1
  -1  21 -19-4.25566 125.178   1
   1 -21  19 75.5082 121.109   1
  -1 -21  19 92.3647 128.491   1
   1  21 -21 606.941 131.528   1
   1 -21  21 334.596 121.514   1
  -1  21 -21 315.109 138.025   1
   1  21 -21 286.627 131.067   1
  -1  21 -21 314.472 115.721   1
  -1 -21  21 305.137 115.472   1
  -1 -21  21 247.413 137.933   1
   1 -21  21 509.562 135.484   1
   1  21 -23 543.230 134.141   1
   1 -21  23 473.348 133.745   1
  -1  21 -23 641.325 147.016   1
   1  21 -23 532.707 141.626   1
  -1  21 -23 509.996 126.414   1
  -1 -21  23 562.073 128.107   1
   1 -21  23 638.501 148.054   1
  -1 -21  23 409.098 151.257   1
   1 -21  25 847.226 151.178   1
  -1  21 -25 846.742 164.221   1
  -1 -21  25 1075.84 146.763   1
  -1 -21  25 930.701 170.611   1
   1 -21  25 942.421 166.570   1
   1 -21  27 77.4593 139.304   1
  -1  21 -27 98.5762 126.573   1
   1  21 -27 189.456 140.525   1
  -1  21 -27 166.518 151.545   1
   1  21 -27 228.346 144.684   1
  -1 -21  27 254.886 130.939   1
   1 -21  27 99.4115 153.506   1
  -1 -21  27 97.2225 155.213   1
   1  23   1 116.242 85.0061   1
   1  23  -1 9.38834 87.8417   1
  -1  23   1 90.7063 70.8142   1
  -1  23  -1-23.7181 72.3012   1
  -1  23  -1 128.812 91.7927   1
  -1  23   1 32.3124 84.5864   1
  -1 -23   1 37.1221 93.0794   1
  -1 -23  -1 154.952 89.7363   1
   1 -23   1 119.265 85.9775   1
   1 -23  -1 192.892 68.0590   1
  -1 -23   1 195.159 75.9378   1
   1 -23   1-3.79457 71.5287   1
  -1 -23  -1 56.7020 77.5213   1
   1  23  -1 86.5989 82.8671   1
   1  23  -3 665.973 104.860   1
  -1  23  -3 684.791 96.6352   1
   1 -23  -3 505.798 92.3408   1
  -1 -23   3 458.989 110.837   1
   1 -23   3 727.456 112.228   1
  -1 -23   3 896.222 92.8809   1
   1 -23  -3 821.320 83.3898   1
   1 -23   3 687.565 96.1472   1
  -1 -23  -3 793.434 98.8895   1
  -1  23   3 846.013 98.0279   1
  -1  23  -3 841.583 116.813   1
   1  23   3 714.292 97.2534   1
   1  23  -3 747.778 106.233   1
   1 -23  -5 1286.29 98.4226   1
  -1 -23  -5 1203.74 133.132   1
   1 -23   5 1133.28 113.270   1
  -1 -23   5 1210.24 107.699   1
   1  23  -5 1119.99 122.071   1
  -1  23   5 984.448 94.8380   1
  -1  23  -5 1173.12 112.636   1
  -1  23  -5 1098.43 130.584   1
   1 -23  -5 905.969 101.861   1
  -1 -23   5 916.903 129.728   1
   1 -23   5 843.047 122.944   1
   1  23   5 1379.56 124.171   1
  -1  23   5 1114.08 105.754   1
   1  23  -5 1257.90 124.988   1
   1 -23  -7 595.382 75.9318   1
   1  23   7 442.156 83.8669   1
   1  23  -7 472.867 104.201   1
  -1  23  -7 368.990 91.1839   1
  -1  23   7 446.095 66.2802   1
  -1  23  -7 525.544 113.940   1
  -1 -23  -7 176.538 81.7751   1
   1 -23   7 520.782 108.854   1
   1 -23  -7 35.2174 75.0667   1
  -1 -23   7 341.212 114.965   1
   1  23  -7 515.188 108.606   1
  -1  23   7 487.247 75.3242   1
   1  23   7 456.665 79.1120   1
  -1 -23  -7 549.767 114.925   1
  -1 -23   9 146.668 93.8714   1
   1  23   9 99.2759 70.5952   1
   1 -23   9 222.072 95.0492   1
   1  23  -9-134.059 107.372   1
   1  23   9-20.0415 72.6346   1
  -1  23  -9-33.8826 88.4378   1
  -1  23   9 62.4936 53.8849   1
   1 -23   9 317.883 111.748   1
  -1 -23   9 215.876 121.509   1
  -1 -23  -9 179.606 73.6742   1
   1 -23  -9 11.9552 61.1751   1
  -1  23   9 114.480 63.4222   1
  -1  23  -9 118.479 110.231   1
   1  23  -9 86.4129 107.095   1
  -1  23  11 371.280 62.4720   1
  -1 -23 -11 233.362 184.933   1
  -1 -23  11 194.453 97.3569   1
   1 -23  11 177.970 101.922   1
   1  23 -11 205.346 118.079   1
  -1  23  11 412.609 53.7617   1
  -1  23 -11 460.812 100.804   1
   1 -23 -11 320.267 109.133   1
   1 -23  11 200.244 117.303   1
  -1 -23  11 510.800 138.717   1
  -1 -23 -11 158.798 68.5855   1
  -1  23 -11 329.645 122.484   1
   1  23 -11 524.051 122.102   1
   1  23  11 601.399 80.0548   1
   1  23 -13 457.347 122.227   1
  -1  23 -13 489.265 130.888   1
  -1 -23  13 301.821 98.5545   1
   1  23 -13 438.940 114.184   1
   1 -23  13 305.339 106.775   1
  -1  23  13 361.693 44.5494   1
  -1  23 -13 308.621 101.552   1
  -1 -23 -13 218.523 216.387   1
  -1 -23 -13 172.514 59.2977   1
  -1 -23  13 103.551 127.612   1
   1 -23  13 273.471 120.768   1
  -1  23  13 313.047 58.6461   1
   1  23  13 312.408 90.1501   1
   1  23  15 786.553 125.208   1
   1 -23  15 458.135 117.158   1
   1  23  15 607.547 67.5069   1
   1  23 -15 674.955 121.181   1
  -1  23 -15 741.346 114.323   1
  -1  23  15 432.926 37.2496   1
  -1 -23  15 678.857 107.767   1
   1 -23  15 588.573 133.462   1
  -1 -23  15 570.011 140.194   1
  -1 -23 -15 273.702 142.301   1
   1  23 -15 730.756 133.782   1
  -1  23 -15 616.373 138.954   1
   1 -23  17 164.349 129.921   1
  -1 -23  17 249.629 137.104   1
   1  23  17 237.091 55.2390   1
   1 -23  17 421.165 118.619   1
   1  23 -17 384.661 120.982   1
  -1  23 -17 160.769 110.744   1
  -1 -23  17 218.431 108.218   1
  -1  23 -17 366.718 134.833   1
   1  23 -17 211.742 128.951   1
   1  23  17 163.770 66.1047   1
  -1  23 -19 20.1549 109.504   1
   1  23  19-31.0348 39.9785   1
   1  23 -19 3.77272 127.009   1
   1  23  19 6.02453 33.4059   1
  -1  23 -19 13.5965 133.100   1
   1  23 -19 219.788 135.575   1
   1 -23  19 108.696 129.539   1
  -1 -23  19 14.1991 140.667   1
   1  23 -21 113.396 129.966   1
   1  23 -21 113.892 140.793   1
  -1  23 -21 28.2744 136.788   1
  -1  23 -21 112.761 114.649   1
  -1 -23  21 271.153 124.140   1
   1 -23  21 255.483 140.686   1
   1 -23  23 667.829 149.198   1
  -1  23 -23 874.400 140.873   1
   1  23 -23 907.465 152.596   1
  -1  23 -23 616.143 163.850   1
   1  23 -23 872.148 162.612   1
  -1 -23  23 673.930 138.901   1
  -1 -23  23 950.961 171.083   1
   1 -23  23 967.398 165.550   1
   1  25  -1 288.163 94.7393   1
   1  25   1-9.38847 90.5256   1
  -1  25  -1 169.506 82.6886   1
  -1  25  -1-18.0841 99.8329   1
  -1  25   1 57.6617 94.2538   1
  -1 -25   1 56.7829 103.307   1
  -1 -25  -1-46.6188 97.9808   1
   1 -25   1 57.8440 94.9344   1
   1 -25  -1 407.250 77.1275   1
  -1 -25   1 20.2891 82.2795   1
   1 -25   1-24.7283 82.5063   1
   1  25  -1 197.300 92.8864   1
   1  25  -3 330.233 100.260   1
  -1  25  -3 284.233 90.9891   1
  -1  25  -3 298.504 110.569   1
   1 -25   3 341.257 105.985   1
  -1 -25   3 399.552 114.024   1
   1 -25  -3 348.534 92.9019   1
  -1  25   3 417.474 94.8592   1
   1  25   3 366.544 90.9246   1
   1  25  -3 529.207 106.825   1
   1 -25  -3 420.325 79.8066   1
   1 -25   3 475.484 88.2552   1
  -1 -25  -3 368.769 97.7574   1
  -1 -25   3 354.488 88.2787   1
   1 -25   5 958.040 107.891   1
  -1 -25   5 932.911 106.222   1
   1  25   5 818.813 104.660   1
   1  25  -5 566.271 115.043   1
  -1  25  -5 843.109 107.938   1
  -1  25   5 791.718 89.7951   1
   1 -25   5 602.178 123.509   1
   1 -25  -5 697.307 99.5086   1
  -1 -25   5 871.511 134.152   1
   1 -25  -5 965.764 95.7568   1
  -1 -25  -5 1084.63 118.828   1
  -1  25   5 876.802 102.458   1
   1  25  -5 868.814 125.596   1
   1  25   5 853.247 103.437   1
  -1  25  -5 901.571 131.047   1
  -1 -25  -7 972.522 111.513   1
  -1  25  -7 1183.99 145.753   1
  -1 -25   7 1386.86 118.410   1
   1 -25   7 1294.59 122.261   1
  -1  25   7 894.263 91.7040   1
   1  25   7 1006.54 108.083   1
   1  25  -7 970.641 129.989   1
  -1  25  -7 1405.08 122.476   1
  -1 -25  -7 1510.82 143.361   1
   1 -25   7 1060.06 139.219   1
  -1 -25   7 1065.50 146.547   1
   1  25   7 1308.40 109.142   1
  -1  25   7 1168.53 105.452   1
   1  25  -7 1157.80 140.305   1
   1 -25  -9 19.5001 91.0500   1
   1 -25   9-2.78912 95.9654   1
  -1 -25   9 26.4554 92.2734   1
   1  25   9 47.5824 76.8263   1
   1  25  -9 9.17407 106.374   1
   1  25   9 98.0297 76.9506   1
  -1  25   9 174.287 59.8615   1
  -1  25  -9-16.3886 93.1872   1
   1 -25   9 80.1893 116.271   1
   1 -25  -9 6.24183 69.6869   1
  -1 -25   9 134.279 127.358   1
  -1 -25  -9-7.44108 77.8206   1
  -1  25   9-38.7243 70.5851   1
   1  25  -9-56.0698 116.077   1
  -1  25  -9 89.8055 118.249   1
  -1  25  11 127.497 65.1558   1
  -1 -25 -11 291.603 191.848   1
  -1 -25  11 112.656 98.0570   1
   1 -25  11 141.475 102.610   1
   1  25 -11 90.0171 109.192   1
   1  25  11 104.388 72.6796   1
  -1  25  11 119.861 53.0906   1
  -1  25 -11-78.1638 100.030   1
   1 -25 -11 147.517 115.745   1
   1 -25  11 121.203 121.023   1
  -1 -25  11 77.2350 129.685   1
  -1 -25 -11 89.5657 71.5264   1
   1  25 -11-71.1590 118.605   1
  -1  25 -11 61.6220 122.995   1
   1  25  11 47.5198 77.7466   1
  -1  25 -13 595.237 142.521   1
   1  25 -13 541.227 132.057   1
  -1 -25  13 843.369 115.947   1
   1 -25  13 619.651 121.593   1
   1  25 -13 728.751 126.761   1
   1  25  13 517.169 79.6491   1
  -1  25 -13 687.129 117.724   1
  -1  25  13 488.755 57.5348   1
   1 -25 -13 254.625 141.941   1
  -1 -25 -13 370.227 239.252   1
   1 -25  13 608.957 140.259   1
  -1 -25  13 543.910 144.337   1
  -1 -25 -13 414.045 72.6773   1
  -1  25  13 720.038 74.6164   1
   1  25  13 760.632 106.298   1
  -1  25  15 325.870 86.7071   1
   1  25  15 380.656 128.216   1
   1  25  15 365.077 67.7384   1
   1 -25  15 453.225 117.970   1
   1  25 -15 513.755 127.200   1
  -1  25  15 215.289 41.5896   1
  -1  25 -15 315.323 113.461   1
  -1 -25  15 315.199 106.677   1
  -1  25 -15 459.024 140.367   1
   1  25 -15 545.856 133.677   1
  -1 -25 -15 69.9349 180.442   1
   1 -25  15 518.897 138.493   1
  -1 -25 -15 291.962 55.4216   1
  -1 -25  15 413.806 142.713   1
  -1  25 -17 89.3185 139.680   1
   1  25 -17 228.983 135.455   1
   1  25 -17-70.9955 124.702   1
   1  25  17 74.7296 55.6092   1
   1 -25  17 109.606 118.537   1
  -1  25 -17 162.719 110.809   1
  -1 -25  17 106.661 109.599   1
   1  25  17 189.578 91.6228   1
   1 -25  17 65.5982 135.458   1
  -1 -25  17 255.027 145.564   1
   1 -25  19-107.598 125.356   1
   1  25 -19-101.284 132.240   1
  -1  25 -19 73.0003 115.521   1
   1 -25  19 39.1975 145.546   1
  -1 -25  19-152.739 167.450   1
  -1  25 -19 73.2551 146.109   1
   1  25 -19 145.370 160.744   1
   1  25  19-8.82583 41.9405   1
   1  25 -21 4.84649 146.897   1
  -1  25 -21-45.5730 151.499   1
   1  25 -21-56.6925 135.512   1
  -1  25 -21 138.637 122.188   1
   1  27  -1 64.6450 97.2163   1
  -1  27  -1-15.7112 86.8013   1
  -1  27  -1 247.332 111.516   1
   1 -27  -1 243.577 81.8923   1
  -1 -27  -1 119.485 104.114   1
  -1 -27   1 149.792 111.156   1
   1 -27   1 122.124 105.139   1
  -1 -27   1-34.0974 90.7314   1
  -1 -27  -1 82.7724 94.2063   1
   1 -27  -1 65.0986 82.1602   1
   1 -27   1 308.594 86.9383   1
   1  27  -1 47.8168 101.336   1
   1  27  -3 153.702 106.320   1
  -1  27  -3 337.926 94.1438   1
  -1  27   3 252.503 81.6784   1
   1 -27   3 155.883 112.927   1
  -1 -27   3 242.506 122.176   1
  -1 -27   3 453.521 98.9205   1
  -1 -27  -3 329.534 104.725   1
   1 -27   3 303.401 93.2501   1
   1 -27  -3 384.364 87.8872   1
  -1  27  -3 458.616 122.467   1
   1  27  -3 351.724 113.048   1
   1  27   3 455.542 100.590   1
  -1  27   3 178.204 101.724   1
  -1 -27   5 1500.61 128.436   1
  -1 -27  -5 1293.56 140.351   1
   1 -27   5 1221.93 125.978   1
  -1  27  -5 1211.10 127.105   1
  -1  27   5 1003.47 106.314   1
   1  27   5 1037.92 118.425   1
   1  27  -5 1075.51 136.273   1
  -1  27  -5 1329.17 156.721   1
  -1 -27   5 1028.82 153.449   1
   1 -27   5 1072.92 148.863   1
   1 -27  -5 856.788 121.385   1
   1  27  -5 1386.80 149.413   1
  -1  27   5 1173.94 123.578   1
   1  27   5 1612.65 127.679   1
   1  27  -7 407.430 116.392   1
   1  27   7 467.033 90.3779   1
  -1  27   7 425.629 75.5595   1
  -1  27  -7 402.984 104.312   1
  -1  27  -7 373.840 134.834   1
   1 -27  -7-4.21095 87.8279   1
  -1 -27   7 382.993 135.829   1
  -1 -27  -7 421.516 99.1049   1
   1 -27   7 458.814 130.070   1
  -1  27   7 381.003 90.5964   1
   1  27   7 449.800 94.1489   1
   1  27  -7 307.539 124.530   1
   1 -27   7 288.671 100.619   1
  -1 -27   7 430.022 101.776   1
  -1 -27  -9-13.3970 150.844   1
   1 -27  -9-28.4402 100.414   1
   1 -27   9 56.8871 100.571   1
  -1 -27   9-19.1287 94.5344   1
   1  27   9 12.5490 80.4511   1
   1  27  -9-38.4607 111.212   1
  -1  27  -9 85.8728 98.8357   1
  -1  27   9-75.1304 63.2429   1
  -1  27  -9 12.8526 128.692   1
  -1 -27  -9 56.3733 83.2055   1
   1 -27   9 71.2266 124.267   1
   1 -27  -9 5.40450 77.0466   1
  -1 -27   9-4.43543 131.281   1
   1  27   9 20.2231 83.4380   1
   1  27  -9-40.9915 120.129   1
  -1  27   9-11.7379 77.9174   1
   1 -27 -11 46.2948 127.636   1
  -1 -27 -11 105.117 200.216   1
   1 -27  11 319.757 108.718   1
  -1 -27  11 196.113 98.8983   1
   1  27 -11 188.954 118.371   1
   1  27  11 57.7806 74.6301   1
  -1  27 -11 44.9627 104.239   1
  -1  27  11 43.1572 56.7394   1
  -1  27 -11-4.49262 133.853   1
  -1 -27 -11-257.024 80.5935   1
   1 -27  11 141.440 130.408   1
  -1 -27  11 97.7669 135.842   1
   1  27 -11 111.304 126.505   1
  -1  27  11 196.482 74.5570   1
   1  27  11 58.1364 86.6268   1
   1  27 -13 84.8981 132.442   1
  -1  27 -13 333.508 143.685   1
  -1 -27  13 539.186 113.333   1
   1 -27  13 400.455 117.158   1
   1  27  13 92.8237 72.2798   1
   1  27 -13 273.065 124.272   1
  -1  27 -13 221.323 111.082   1
  -1  27  13 248.834 54.9029   1
   1 -27 -13 117.603 178.447   1
  -1 -27 -13-230.774 250.340   1
  -1 -27  13 331.591 146.933   1
  -1 -27 -13 136.185 71.2213   1
   1 -27  13 274.125 140.892   1
  -1  27  13 388.579 76.5465   1
   1  27  13 432.094 102.984   1
   1  27  15 371.464 138.055   1
   1 -27  15 393.506 125.710   1
  -1 -27  15 397.423 117.664   1
   1  27 -15 441.175 130.931   1
   1  27  15 209.299 69.5686   1
  -1  27 -15 289.548 115.779   1
  -1  27  15 273.919 46.7834   1
   1  27 -15 419.681 142.260   1
  -1  27 -15 254.025 150.703   1
   1 -27  15 170.403 143.622   1
  -1 -27  15 137.569 151.725   1
  -1 -27 -15 145.861 60.9794   1
  -1 -27 -15 38.3447 220.011   1
  -1  27  15 280.030 88.4916   1
   1 -27  17 101.138 124.462   1
  -1 -27  17 315.458 119.851   1
   1  27  17 102.513 60.3215   1
   1  27 -17 154.311 134.219   1
  -1  27 -17 106.567 115.726   1
   1  27 -17 67.7755 146.583   1
  -1  27 -17 96.3805 148.957   1
   1  27  17 181.923 119.572   1
  -1 -27  17-37.0496 154.755   1
   1 -27  17 111.824 147.839   1
  -1 -29   1-84.4534 122.825   1
   1 -29   1 103.999 113.825   1
  -1 -29  -1 209.879 118.650   1
  -1  29  -1 159.819 118.810   1
   1  29  -1 296.094 113.924   1
   1  29  -1-46.2372 103.842   1
  -1 -29  -1 89.6519 106.154   1
   1 -29  -1 8.90725 89.3469   1
  -1 -29   1-69.3118 102.787   1
   1 -29   1-20.7425 90.3407   1
   1 -29  -3 525.746 100.483   1
  -1 -29   3 531.519 113.026   1
   1 -29   3 508.016 105.359   1
   1  29  -3 241.694 116.887   1
   1  29   3 579.279 108.613   1
  -1  29   3 423.139 93.8306   1
  -1  29  -3 534.182 106.017   1
  -1 -29  -3 623.372 118.697   1
  -1 -29   3 463.323 138.429   1
   1 -29   3 445.920 132.169   1
  -1  29   3 598.993 114.118   1
   1  29  -3 536.078 130.482   1
   1  29   3 346.266 114.310   1
  -1 -29  -3 508.806 123.484   1
  -1  29  -3 448.471 136.609   1
   1  29   5 484.556 99.6319   1
   1  29  -5 227.757 120.647   1
  -1  29   5 365.672 85.4591   1
  -1  29  -5 304.200 106.346   1
   1 -29   5 441.782 138.288   1
  -1 -29   5 178.520 143.092   1
   1 -29  -5 13.4884 104.622   1
  -1  29   5 273.406 105.735   1
   1  29  -5 298.230 132.939   1
   1  29   5 422.308 106.417   1
  -1  29  -5 467.306 141.707   1
  -1 -29   5 508.101 111.080   1
   1 -29   5 369.853 107.309   1
   1 -29   7-19.4171 102.615   1
  -1 -29   7 73.5659 104.772   1
   1  29  -7 166.293 121.980   1
   1  29   7 128.943 88.7390   1
  -1  29  -7 86.6745 104.994   1
  -1  29   7 25.0715 73.8206   1
  -1 -29   7 46.0156 143.665   1
   1 -29  -7 14.4171 93.7541   1
  -1 -29  -7 157.722 102.342   1
   1 -29   7 99.8504 136.113   1
   1  29  -7 240.347 133.661   1
  -1  29   7 132.340 93.8767   1
   1  29   7 162.122 96.2201   1
  -1 -29  -7-90.6862 144.622   1
   1 -29  -7 85.7800 100.274   1
  -1  29  -7 79.2594 138.245   1
   1 -29   9-40.8064 105.240   1
  -1 -29   9 26.1637 103.864   1
   1  29  -9 23.5232 120.487   1
   1  29   9-19.0967 84.2806   1
  -1  29  -9 44.2379 105.592   1
  -1  29   9-29.2943 67.7412   1
   1 -29  -9-26.7898 89.2407   1
  -1 -29  -9 72.2383 93.7604   1
   1 -29   9-132.994 136.576   1
  -1 -29   9 48.2718 144.126   1
  -1  29   9 26.6181 85.9944   1
   1  29  -9 22.3352 135.858   1
  -1 -29  -9 141.544 169.866   1
   1 -29  -9-100.994 117.424   1
  -1  29  -9 102.810 144.475   1
  -1 -29  11 75.1035 106.721   1
   1 -29  11-43.6330 111.273   1
   1  29 -11-102.268 126.128   1
   1  29  11-76.1501 83.1200   1
  -1  29 -11-86.9623 110.767   1
  -1  29  11 34.2025 63.1841   1
  -1 -29 -11 76.5744 85.8252   1
   1 -29  11 106.163 140.296   1
  -1 -29  11-20.2522 148.457   1
   1  29 -11 74.3865 136.464   1
  -1  29  11 84.8058 82.7179   1
   1 -29 -11 66.0359 146.492   1
  -1 -29 -11-147.062 218.120   1
  -1  29 -11 34.3079 148.255   1
   2   0   0-26.6632 26.3750   1
  -2   0   0 30.9400 24.1246   1
  -2   0   0-58.7039 55.1694   1
   2   0   0-38.3911 50.3453   1
   2   0  -2 127871. 6742.89   1
  -2   0   2 127504. 6742.02   1
  -2   0  -2 135801. 6742.89   1
   2   0   2 132514. 6742.11   1
   2   0  -2 133223. 6746.63   1
  -2   0  -2 132805. 6753.70   1
   2   0   2 130978. 6754.77   1
   2   0  -4 11.4815 21.2780   1
  -2   0   4-6.62389 21.7165   1
   2   0   4 33.1045 22.0833   1
  -2   0  -4 32.0647 23.0430   1
  -2   0  -4 37.6553 47.0931   1
   2   0   4 39.3538 58.8457   1
   2   0  -4 36.4514 28.0994   1
   2   0   6 21012.7 1026.81   1
  -2   0  -6 20117.0 1026.92   1
  -2   0   6 20280.7 1027.64   1
   2   0  -6 19535.9 1027.09   1
   2   0  -6 18504.3 1027.07   1
   2   0   8 1.44910 15.6421   1
   2   0  -8-23.2750 16.9265   1
  -2   0   8-7.80890 18.0618   1
   2   0  -8-4.75295 15.6784   1
  -2   0  -8-7.67340 13.9038   1
  -2   0  -8-17.7042 21.5860   1
   2   0 -10 1097.14 69.3136   1
  -2   0 -10 1105.96 70.8524   1
  -2   0  10 988.511 69.1162   1
   2   0 -10 1009.07 67.3214   1
  -2   0 -10 1049.63 66.0103   1
  -2   0 -12 16.2874 27.7202   1
   2   0 -12 11.9833 37.6051   1
  -2   0 -12 16.8328 38.5619   1
   2   0  12-5.49298 40.1169   1
   2   0 -12-17.8199 33.5061   1
  -2   0  12-9.92169 40.3606   1
   2   0  14 1752.49 116.309   1
  -2   0 -14 1790.39 107.299   1
   2   0  14 1716.06 110.526   1
  -2   0  14 1775.42 110.631   1
   2   0 -14 1926.13 115.679   1
   2   0 -14 1778.53 111.169   1
  -2   0  14 1625.03 114.643   1
  -2   0 -14 1941.43 115.665   1
  -2   0 -16-7.36747 37.6899   1
   2   0  16 47.1178 46.3998   1
  -2   0  16 29.2860 45.3009   1
  -2   0  16 93.4340 55.0629   1
   2   0 -16-45.9019 47.2307   1
  -2   0 -16-51.6735 51.1737   1
   2   0  16 131.295 55.3355   1
   2   0 -16 36.3977 53.2875   1
   2   0  18 56132.2 2653.01   1
   2   0  18 53532.1 2650.04   1
  -2   0  18 47445.3 2647.85   1
  -2   0 -18 52271.9 2651.08   1
  -2   0  18 48494.1 2650.51   1
   2   0 -18 51349.0 2648.93   1
  -2   0  20 3.95887 59.8475   1
   2   0 -20 15.8825 52.9313   1
   2   0  20-53.2989 58.2431   1
  -2   0 -20 15.8457 56.8415   1
  -2   0  20-5.38459 53.6726   1
   2   0 -20-7.56224 57.8643   1
   2   0  20-24.3076 55.9421   1
   2   0  22 4205.68 256.989   1
  -2   0 -22 4614.11 250.673   1
   2   0  22 4899.02 258.419   1
   2   0 -22 4351.49 256.318   1
  -2   0  22 4252.51 254.826   1
  -2   0 -22 4652.41 258.494   1
  -2   0  22 4423.62 258.879   1
   2   0 -22 4477.37 254.597   1
   2   0 -24 20.9209 63.1200   1
  -2   0 -24 72.3033 69.6953   1
   2   0  24-4.82320 69.6070   1
  -2   0  24 87.6715 70.9416   1
   2   0  24-23.8853 71.8059   1
  -2   0  24 11.0487 67.3599   1
   2   0 -24 67.8582 67.9001   1
  -2   0 -24 39.1033 54.1645   1
   2   0  26 2078.22 143.805   1
  -2   0 -26 1752.48 126.779   1
   2   0  26 1702.60 141.206   1
   2   0 -26 1707.25 137.377   1
  -2   0  26 1839.08 137.304   1
  -2   0 -26 1910.59 142.521   1
  -2   0  26 1822.51 141.724   1
   2   0 -26 1767.69 134.532   1
  -2   0 -28-62.1110 91.0576   1
   2   0 -28 2.38490 79.4822   1
  -2   0  28-55.4966 87.8578   1
   2   0  28 38.8166 89.7656   1
  -2   0  28 116.638 86.6728   1
   2   0  28-109.295 92.3511   1
  -2   0 -28 17.9283 67.8570   1
   2   0 -28-18.3599 85.7202   1
   2   0  30 1449.66 136.932   1
  -2   0 -30 1476.67 120.309   1
   2   0  30 1439.67 141.252   1
   2   0 -30 1348.39 129.007   1
  -2   0  30 1343.14 133.207   1
   2   0 -30 1425.31 126.158   1
  -2   0  30 1231.75 133.622   1
  -2   0 -30 1298.04 133.516   1
  -2   0  32 34.2715 99.9579   1
   2   0  32-169.539 115.491   1
  -2   0  32 17.8988 101.989   1
   2   0  32 6.33479 104.225   1
   2   0 -32-48.0874 91.1247   1
  -2   0 -32 83.2216 104.311   1
  -2   0 -32-48.2701 81.8080   1
   2   0 -32-84.6649 98.9142   1
  -2   0  34 80.5450 108.429   1
   2   0  34-27.2540 124.414   1
   2   0  34 185.121 117.369   1
  -2   0  34 62.2566 109.821   1
  -2   0 -34 295.051 114.872   1
   2   0 -34 109.058 96.6303   1
  -2   0 -34 166.908 95.0703   1
   2   0 -34 113.782 106.178   1
  -2   0  36-83.1952 128.453   1
   2   0  36 4.24214 136.390   1
   2   0 -36 20.6820 114.879   1
  -2   0 -36 28.7382 98.2028   1
  -2   0  36 72.4799 118.623   1
   2   0  36-39.1722 125.459   1
  -2   0 -36-36.9398 119.083   1
   2   0 -36-49.8383 104.929   1
   2  -2   0 69162.7 3633.44   1
   2  -2   0 68645.1 3621.58   1
  -2   2   0 74065.9 3622.04   1
   2   2   0 71200.8 3624.33   1
  -2  -2   0 70847.6 3623.27   1
   2   2   0 68505.8 3629.40   1
  -2  -2   0 67262.7 3631.40   1
   2   2  -2 9866.18 507.105   1
   2  -2   2 8499.43 510.315   1
  -2   2  -2 10772.2 510.071   1
   2  -2  -2 10966.2 519.909   1
   2   2   2 10437.1 525.556   1
  -2  -2  -2 10808.3 528.938   1
  -2   2  -2 9438.16 503.096   1
   2  -2  -2 8995.27 507.106   1
  -2  -2   2 10004.0 504.759   1
   2   2  -2 9878.98 504.658   1
   2  -2   2 10423.7 503.319   1
  -2  -2   2 10321.9 508.946   1
  -2   2   2 7988.49 507.476   1
  -2  -2  -2 8777.34 509.818   1
   2  -2  -4 8607.43 247.839   1
   2   2  -4 6843.71 245.119   1
  -2   2   4 7914.80 243.710   1
  -2   2  -4 7021.73 242.775   1
   2  -2   4 7808.37 243.824   1
  -2  -2   4 7355.88 246.325   1
  -2  -2  -4 6670.85 249.248   1
   2   2   4 7891.06 281.491   1
  -2  -2  -4 7821.86 275.479   1
  -2  -2   4 6669.20 246.085   1
   2   2  -4 7115.79 246.060   1
  -2   2   6 3006.54 167.636   1
  -2  -2   6 2864.54 167.994   1
   2   2  -6 3025.81 168.362   1
  -2   2   6 3414.30 166.212   1
   2  -2  -6 3342.73 166.423   1
  -2   2  -6 2933.07 166.664   1
   2  -2   6 3283.25 167.665   1
  -2  -2   6 3208.00 169.826   1
   2   2  -6 2959.92 168.391   1
  -2  -2  -6 3121.83 168.453   1
  -2   2  -6 3314.33 170.983   1
   2   2   6 3070.83 181.866   1
  -2  -2  -6 2911.40 174.316   1
   2   2  -8 13954.6 203.490   1
  -2  -2   8 12346.7 197.438   1
   2  -2  -8 13984.8 192.412   1
  -2   2  -8 13043.0 195.562   1
   2  -2   8 13734.6 199.411   1
  -2   2   8 14424.2 193.838   1
  -2  -2   8 13932.8 207.054   1
   2   2  -8 13132.1 201.943   1
  -2  -2  -8 13337.9 194.143   1
   2   2   8 13650.9 222.190   1
  -2   2  -8 14559.4 209.896   1
   2  -2   8 13896.6 209.323   1
  -2   2 -10 51.0217 29.1264   1
   2  -2  10 2.63630 29.2765   1
  -2  -2 -10 22.5523 27.3661   1
   2  -2 -10 17.5869 16.7462   1
   2   2 -10 62.6743 29.3429   1
   2  -2  10 27.6873 25.3741   1
  -2   2 -10-5.54742 21.7711   1
  -2  -2  10 6.16860 24.6364   1
   2  -2 -10 30.2911 20.1891   1
   2   2 -10 11.4585 26.3490   1
  -2  -2  10 27.7280 29.4230   1
  -2   2  10-4.27394 23.9454   1
  -2  -2 -10 8.01949 19.4363   1
  -2  -2 -12 3752.42 229.371   1
  -2   2 -12 3866.89 232.059   1
   2  -2 -12 4747.80 232.599   1
   2   2 -12 4767.45 238.011   1
  -2  -2  12 4903.68 240.503   1
  -2   2  12 4812.41 234.983   1
   2  -2 -12 4514.05 233.218   1
   2   2 -12 4603.59 238.731   1
  -2   2 -12 3982.49 236.549   1
   2  -2  12 4184.25 237.677   1
  -2  -2 -12 3843.25 233.380   1
  -2  -2 -14 380.092 55.3141   1
  -2   2 -14 387.653 60.6660   1
   2  -2  14 429.867 62.8408   1
  -2  -2 -14 461.032 44.4957   1
   2   2  14 438.931 49.4822   1
  -2   2 -14 478.815 55.3166   1
   2  -2 -14 452.592 55.7136   1
   2   2 -14 363.217 63.9602   1
  -2  -2  14 426.928 57.9862   1
  -2   2  14 392.676 48.6248   1
  -2   2  14 452.402 57.6985   1
   2   2 -14 461.091 59.8075   1
  -2  -2  14 364.219 66.0334   1
   2  -2 -14 553.850 50.8856   1
   2  -2  16 8868.59 461.235   1
  -2  -2 -16 8275.92 452.320   1
  -2   2 -16 10107.2 461.138   1
   2  -2  16 8262.10 458.023   1
   2   2  16 8393.11 454.048   1
   2   2 -16 8979.34 461.678   1
   2  -2 -16 8389.16 455.416   1
  -2  -2  16 8714.43 458.319   1
  -2   2  16 7702.50 452.714   1
  -2  -2  16 9015.81 462.326   1
  -2  -2 -16 8078.06 456.234   1
  -2   2  16 8139.78 456.525   1
  -2   2 -16 8706.13 461.131   1
   2   2 -16 8882.42 459.596   1
   2  -2 -16 9447.11 455.388   1
   2   2  18 2765.87 171.253   1
   2  -2  18 3248.56 175.843   1
  -2   2 -18 3224.74 172.882   1
   2  -2  18 3037.47 173.508   1
   2   2 -18 2730.89 174.353   1
   2   2  18 2790.80 166.475   1
  -2  -2  18 2815.71 170.896   1
  -2   2 -18 2690.88 173.195   1
  -2  -2 -18 2847.49 168.799   1
  -2  -2  18 2636.41 174.585   1
  -2   2  18 2728.78 169.965   1
   2  -2 -18 3042.30 166.587   1
   2   2 -18 2737.63 170.809   1
   2  -2  20 27496.0 1401.77   1
   2   2  20 27669.1 1399.93   1
   2  -2 -20 25309.8 1395.87   1
   2  -2  20 26778.7 1400.61   1
   2   2  20 27554.4 1397.15   1
  -2  -2 -20 26233.3 1393.46   1
  -2  -2  20 26135.1 1398.99   1
  -2  -2  20 26391.4 1401.48   1
  -2   2  20 26562.2 1397.78   1
  -2  -2 -20 26730.0 1397.78   1
  -2   2 -20 26293.0 1401.45   1
   2   2 -20 27688.6 1400.08   1
   2  -2 -20 29012.2 1396.67   1
   2  -2  22-16.5424 64.4137   1
  -2  -2 -22-39.6557 58.8716   1
  -2   2  22-57.8315 63.3774   1
  -2   2 -22 49.0261 64.1358   1
   2   2  22-6.38886 62.4791   1
  -2   2 -22 41.8197 60.7211   1
   2  -2 -22 9.19690 55.6978   1
   2   2  22-21.2420 58.1270   1
   2   2 -22 57.6375 65.1732   1
  -2  -2  22 21.7594 62.8902   1
   2  -2  22 37.1970 65.4579   1
  -2   2  22 27.1136 55.8060   1
  -2  -2 -22-6.33699 45.5667   1
   2   2 -22-2.14461 60.4880   1
  -2  -2  22 130.072 70.1454   1
   2  -2 -22 17.1813 53.3715   1
   2   2 -24-27.6626 74.5884   1
   2  -2  24-43.4807 74.5211   1
  -2   2  24 32.3442 63.6721   1
  -2  -2  24 4.76875 70.5749   1
  -2  -2 -24-1.76411 53.2064   1
   2  -2 -24-4.00482 62.6660   1
   2   2  24-32.8397 67.3965   1
  -2   2 -24 95.8478 64.9108   1
   2   2 -24-50.6605 68.7556   1
   2  -2 -24 140.325 62.4838   1
  -2  -2  24-52.9594 76.1728   1
   2   2  24 32.3513 70.9323   1
   2  -2  24 96.7282 74.5601   1
  -2   2 -24-35.3595 73.9019   1
  -2  -2 -24-6.46538 68.4667   1
  -2   2  24-31.5321 69.1685   1
  -2   2  26 89.2279 73.9679   1
   2  -2  26-36.2771 85.5351   1
   2   2  26 54.3551 78.5024   1
  -2  -2  26 20.8465 80.1097   1
   2   2 -26 66.8496 81.6493   1
  -2   2 -26 70.7546 72.8238   1
   2  -2 -26 67.2526 71.9098   1
  -2   2  26 149.867 77.9150   1
   2  -2  26 16.4367 83.4017   1
   2   2  26 82.3050 81.2119   1
  -2  -2  26 5.38202 84.3357   1
  -2  -2 -26 116.984 78.4980   1
  -2   2 -26 51.4892 82.9474   1
   2  -2 -26-48.5897 69.3466   1
   2   2 -26 51.2707 77.9569   1
  -2  -2 -26 77.7700 60.7933   1
   2   2  28 3244.24 210.496   1
   2  -2  28 3607.20 217.147   1
   2   2  28 3013.33 209.052   1
   2   2 -28 2963.46 210.438   1
   2  -2 -28 3115.53 203.982   1
   2  -2  28 2868.82 215.331   1
  -2  -2 -28 3034.49 196.975   1
  -2   2 -28 3076.16 204.665   1
  -2   2  28 3445.71 207.835   1
  -2  -2  28 3641.51 214.900   1
  -2   2  28 2793.93 206.414   1
  -2   2 -28 2823.86 214.778   1
  -2  -2 -28 3242.31 209.755   1
  -2  -2  28 3806.45 216.354   1
   2   2 -28 3877.56 212.674   1
   2  -2 -28 3601.13 204.846   1
   2   2  30 102.883 95.8346   1
  -2  -2  30 126.355 99.2290   1
   2  -2  30 142.586 100.900   1
  -2   2  30 148.774 94.3742   1
   2   2  30 35.9946 97.2324   1
   2  -2  30 97.9860 108.730   1
  -2  -2  30 15.3780 96.3232   1
  -2   2 -30 45.7061 83.5443   1
   2   2 -30 132.028 98.1828   1
   2  -2 -30 207.219 87.3992   1
  -2   2  30 141.871 89.7492   1
  -2   2 -30 67.9517 102.797   1
   2   2 -30 161.162 89.1085   1
  -2  -2 -30 176.107 96.1350   1
  -2  -2 -30 44.2291 72.6937   1
  -2  -2  32 918.419 129.060   1
   2  -2  32 1172.97 132.837   1
  -2   2  32 893.129 119.112   1
   2   2  32 852.448 123.584   1
   2  -2  32 733.114 137.814   1
   2   2  32 785.139 130.282   1
   2  -2 -32 830.325 111.413   1
   2   2 -32 826.023 123.149   1
  -2   2 -32 889.756 112.063   1
  -2  -2  32 845.701 126.701   1
  -2   2  32 957.693 120.874   1
   2  -2 -32 959.469 111.977   1
  -2   2 -32 949.002 132.808   1
  -2  -2 -32 944.960 123.618   1
   2   2 -32 1044.49 119.005   1
  -2  -2 -32 877.567 102.555   1
   2   2  34 16.0823 109.017   1
  -2  -2  34-100.094 112.414   1
   2  -2  34 73.0436 114.590   1
  -2   2  34 2.93188 108.261   1
   2   2  34-62.9891 122.474   1
   2  -2  34 155.117 128.452   1
   2   2 -34 17.4706 107.459   1
  -2   2 -34-15.0789 93.5446   1
   2  -2 -34 5.86184 94.5630   1
  -2  -2  34 24.9983 112.634   1
  -2   2  34-28.3065 103.789   1
  -2   2 -34-40.9587 114.632   1
  -2  -2 -34-3.05900 107.217   1
   2  -2 -34 33.8425 92.0816   1
   2   2 -34-5.97557 100.786   1
  -2  -2 -34 88.3396 86.6321   1
  -2   2  36 1257.98 150.061   1
   2  -2  36 1634.00 164.031   1
   2   2  36 1831.82 161.033   1
  -2  -2  36 1603.98 161.378   1
  -2   2  36 1255.75 154.784   1
   2   2  36 935.776 167.334   1
   2  -2  36 1123.20 191.635   1
   2   2 -36 1080.10 151.525   1
   2  -2 -36 1231.10 142.895   1
  -2   2 -36 1527.76 148.904   1
  -2  -2 -36 1393.63 135.909   1
  -2   2 -36 1292.36 160.769   1
  -2  -2 -36 1248.84 150.738   1
  -2  -2  36 1405.35 159.681   1
   2  -2 -36 1298.76 135.775   1
   2   2 -36 1363.98 145.087   1
   2   4   0 5.86841 21.3630   1
  -2  -4   0 8.70384 22.0722   1
  -2   4   0-5.01929 15.4926   1
   2  -4   0-26.7227 15.6877   1
  -2  -4   0 25.2851 36.8947   1
   2   4   0 9.38641 32.5485   1
   2  -4   0-6.77067 38.1419   1
   2   4  -2 78184.1 4096.47   1
  -2  -4   2 82124.7 4097.47   1
  -2   4  -2 81770.1 4096.46   1
  -2  -4   2 82236.4 4096.39   1
  -2  -4  -2 81210.5 4096.25   1
   2   4  -2 78078.4 4095.60   1
  -2   4  -2 77239.1 4093.52   1
   2  -4   2 81301.6 4093.94   1
  -2   4   2 77095.4 4093.40   1
   2  -4  -2 79314.3 4092.41   1
  -2  -4  -2 80513.3 4108.61   1
   2   4   2 81917.9 4104.09   1
  -2  -4   4 12189.0 637.159   1
   2   4  -4 12073.6 636.916   1
  -2   4  -4 12186.6 637.905   1
   2  -4   4 11870.5 637.875   1
   2  -4   4 13319.3 636.360   1
  -2   4  -4 12108.0 634.978   1
   2   4  -4 12248.6 637.293   1
  -2  -4   4 12563.2 638.096   1
  -2  -4  -4 12129.4 657.510   1
   2   4   4 12250.1 654.428   1
  -2  -4  -4 11764.8 640.319   1
   2   4   4 11937.7 642.024   1
  -2   4   6 3182.82 195.535   1
   2  -4   6 3580.36 195.985   1
  -2   4  -6 3853.05 196.452   1
   2   4  -6 3786.43 195.055   1
  -2  -4   6 3582.49 194.050   1
  -2   4   6 3603.50 189.633   1
   2  -4   6 3574.55 193.394   1
  -2   4  -6 3833.61 193.489   1
  -2  -4   6 3617.82 196.125   1
   2   4  -6 3298.13 194.238   1
   2   4   6 3737.75 194.181   1
  -2  -4  -6 3668.00 210.142   1
   2   4   6 3442.34 217.477   1
  -2  -4  -6 3567.01 198.750   1
   2  -4   8 2271.84 133.051   1
  -2   4  -8 2343.62 133.316   1
  -2   4   8 2095.91 126.319   1
  -2  -4   8 2140.27 130.195   1
   2   4  -8 2476.83 132.978   1
   2  -4   8 2478.59 131.015   1
  -2   4  -8 2678.24 132.507   1
   2   4  -8 2330.51 132.379   1
  -2  -4   8 2359.07 133.675   1
  -2   4   8 2449.22 125.095   1
  -2  -4  -8 2244.92 129.361   1
   2   4   8 2490.74 127.267   1
   2  -4  -8 2216.27 125.003   1
   2   4   8 2080.18 150.117   1
  -2  -4  -8 2247.05 135.276   1
  -2   4 -10 17303.5 895.846   1
   2  -4  10 17099.8 895.833   1
   2   4 -10 17527.4 895.653   1
  -2  -4  10 15698.6 892.614   1
   2  -4  10 17189.7 893.753   1
  -2   4 -10 17510.1 893.180   1
  -2  -4  10 16594.4 895.990   1
  -2   4  10 17758.4 888.637   1
   2   4 -10 16350.5 894.537   1
  -2  -4 -10 17572.9 891.012   1
   2  -4 -10 17472.0 887.807   1
   2   4  10 17562.5 903.581   1
   2  -4  12 3202.74 179.966   1
  -2  -4 -12 2928.34 173.473   1
  -2   4  12 2855.13 167.443   1
   2   4 -12 3152.90 181.174   1
   2  -4 -12 3198.36 170.422   1
   2  -4  12 3206.99 177.790   1
   2   4  12 3124.38 169.153   1
  -2   4 -12 3255.74 175.644   1
  -2   4  12 2965.82 170.638   1
  -2  -4  12 3022.53 181.560   1
   2  -4 -12 3303.25 168.586   1
   2   4 -12 3024.16 178.273   1
  -2  -4 -12 3016.12 169.835   1
   2   4  12 3614.22 189.034   1
  -2   4 -12 3213.33 180.937   1
   2   4 -14 924.135 87.3181   1
  -2   4  14 904.664 66.4091   1
   2  -4 -14 1060.88 70.6709   1
   2   4  14 1118.54 69.2351   1
  -2   4 -14 990.171 75.4304   1
  -2   4  14 854.183 72.2853   1
  -2   4 -14 1016.81 84.5075   1
  -2  -4  14 909.931 88.2258   1
   2   4 -14 949.657 82.0785   1
   2  -4 -14 978.704 66.5210   1
   2  -4  14 948.907 83.8623   1
  -2  -4 -14 950.509 73.4651   1
  -2  -4 -14 920.598 66.7093   1
  -2   4  16 71.6262 36.8476   1
  -2  -4  16 71.7982 53.9637   1
   2  -4 -16 137.269 41.7066   1
   2   4 -16 74.2079 61.5994   1
   2   4  16 98.6866 38.7413   1
  -2   4 -16 20.0892 45.8690   1
   2  -4  16 79.6273 57.3020   1
  -2  -4  16 207.296 63.9605   1
  -2   4  16 6.08389 47.9053   1
   2   4 -16 71.9859 53.7886   1
   2  -4 -16 91.5364 38.5377   1
  -2  -4 -16 148.534 47.3028   1
   2  -4  16 150.515 56.0508   1
  -2   4 -16 135.010 58.9888   1
  -2  -4 -16 93.9673 35.8464   1
  -2   4  18 10142.6 582.517   1
  -2  -4  18 10911.9 590.869   1
  -2   4 -18 11775.8 589.803   1
   2   4 -18 11726.6 596.158   1
   2  -4  18 11548.7 593.404   1
  -2   4  18 10407.3 585.221   1
  -2  -4 -18 11097.3 586.449   1
  -2  -4  18 10779.2 594.419   1
  -2   4 -18 12027.9 595.754   1
   2  -4  18 11819.6 594.569   1
   2  -4 -18 11377.3 583.943   1
   2   4 -18 11144.1 592.340   1
  -2  -4  20 805.215 84.2656   1
  -2   4  20 817.286 70.1154   1
  -2  -4 -20 868.574 66.2675   1
   2  -4  20 836.430 86.2541   1
  -2  -4  20 685.324 88.1185   1
  -2   4  20 923.428 76.7916   1
  -2  -4 -20 786.394 76.3850   1
   2  -4  20 958.117 86.0563   1
  -2   4 -20 769.251 85.7128   1
   2  -4 -20 857.566 70.8161   1
   2   4 -20 789.174 83.3542   1
  -2   4  22 4942.12 289.457   1
  -2  -4  22 4908.07 299.411   1
   2  -4  22 5377.33 302.735   1
   2   4  22 5750.34 293.694   1
   2   4 -22 5297.96 303.774   1
  -2   4 -22 5188.73 295.582   1
  -2  -4 -22 5468.46 287.719   1
  -2   4  22 4927.79 292.006   1
  -2  -4 -22 5362.62 294.043   1
  -2  -4  22 5235.61 305.115   1
  -2   4 -22 5260.13 303.307   1
   2  -4  22 5589.69 302.803   1
   2  -4 -22 5426.65 290.260   1
   2   4 -22 5201.08 300.900   1
  -2   4  24-19.9348 59.8788   1
  -2  -4  24-51.1556 74.1242   1
   2   4 -24-21.8261 81.4590   1
   2  -4  24 43.4463 78.3515   1
  -2   4 -24-50.6352 66.9517   1
   2  -4 -24 125.262 48.0918   1
   2   4  24 9.96924 63.7391   1
   2   4 -24 30.0280 74.3332   1
  -2   4 -24-8.19556 79.2967   1
   2  -4 -24 28.4549 57.3330   1
  -2  -4  24 76.5441 80.0728   1
  -2   4  24-9.44031 65.0446   1
  -2  -4 -24-31.7915 66.4636   1
   2  -4  24-34.9095 76.1236   1
  -2  -4 -24-9.61850 48.4694   1
  -2   4  26 1910.50 137.613   1
  -2  -4  26 1720.22 149.105   1
   2   4 -26 1757.91 152.153   1
   2   4  26 2123.85 144.011   1
   2  -4  26 1834.59 154.636   1
   2  -4 -26 2156.00 134.852   1
  -2  -4 -26 2027.96 130.466   1
  -2   4 -26 1971.41 147.046   1
  -2   4 -26 2055.74 156.393   1
  -2  -4 -26 1884.03 142.045   1
  -2  -4  26 1899.72 154.895   1
   2  -4  26 2197.21 155.173   1
   2  -4 -26 1924.98 135.155   1
   2   4 -26 1954.72 148.982   1
   2  -4  28 618.858 112.610   1
  -2  -4  28 254.746 101.938   1
   2   4  28 520.239 95.5832   1
   2   4 -28 479.159 104.113   1
  -2   4 -28 639.701 104.197   1
   2  -4 -28 494.764 82.3327   1
  -2   4 -28 542.244 110.652   1
   2   4 -28 361.084 97.6779   1
  -2  -4 -28 421.961 94.0758   1
   2  -4 -28 539.740 83.3881   1
  -2   4  28 524.340 91.1060   1
   2  -4  28 550.478 105.896   1
  -2  -4  28 651.424 110.171   1
  -2  -4 -28 526.165 74.9913   1
  -2  -4  30 5169.53 326.690   1
   2  -4  30 5673.10 336.240   1
   2  -4 -30 5129.16 311.594   1
   2   4  30 5235.23 321.482   1
   2   4 -30 5193.61 328.071   1
  -2  -4 -30 5642.59 310.076   1
  -2  -4 -30 5591.48 319.219   1
  -2   4  30 5412.46 316.698   1
  -2  -4  30 5089.51 327.555   1
  -2   4 -30 5342.67 330.522   1
   2  -4  30 6492.81 332.762   1
   2   4 -30 4850.48 320.032   1
   2  -4  32-82.5890 126.056   1
   2   4  32 103.365 104.816   1
  -2  -4  32 24.4990 108.099   1
  -2   4 -32 29.4643 97.7983   1
   2  -4 -32 2.46075 91.1360   1
   2   4 -32-112.075 110.463   1
  -2   4 -32-17.3456 115.428   1
   2   4 -32-97.9409 102.419   1
  -2  -4 -32-16.3103 97.2615   1
   2  -4 -32-111.341 93.7272   1
   2  -4  32 6.90763 111.142   1
  -2   4  32 15.3964 106.240   1
  -2  -4  32-47.4408 111.124   1
  -2  -4 -32 99.5194 75.0067   1
  -2   4  34 64.6692 99.8804   1
  -2  -4  34 123.375 117.605   1
   2   4  34-17.6147 117.996   1
   2  -4  34 25.4788 135.278   1
   2   4 -34 3.70733 115.709   1
  -2   4 -34-43.9014 103.324   1
   2  -4 -34 118.832 88.4193   1
  -2   4 -34 57.3653 119.404   1
  -2  -4 -34-69.0951 106.144   1
   2   4 -34 197.525 107.824   1
   2  -4 -34-4.84728 89.9849   1
   2  -4  34-25.4598 116.488   1
  -2  -4  34-7.12106 121.023   1
  -2  -4 -34 41.2965 81.9408   1
  -2  -4  36 179.662 126.137   1
  -2   4  36 202.047 110.562   1
   2  -4  36-4.59452 146.147   1
   2   4  36 201.722 134.099   1
   2   4 -36 227.035 122.600   1
   2  -4 -36 115.778 96.9808   1
  -2   4 -36 202.064 107.653   1
  -2  -4 -36 166.475 93.2100   1
  -2  -4  36-11.0625 124.459   1
   2  -4  36 217.228 128.971   1
  -2   4 -36 74.6770 130.401   1
  -2  -4 -36 233.819 116.344   1
   2   4 -36 145.505 112.149   1
   2  -4 -36 61.6480 97.4935   1
  -2   6   0 15216.2 840.070   1
   2  -6   0 16636.2 840.510   1
   2   6   0 16610.9 844.617   1
  -2  -6   0 16132.5 846.045   1
  -2   6   0 16498.9 842.676   1
   2   6   0 16504.3 843.352   1
  -2  -6   0 16901.7 843.626   1
  -2  -6  -2 8774.63 452.181   1
   2   6   2 8506.84 447.523   1
  -2  -6   2 8638.40 445.573   1
   2   6  -2 8390.62 444.704   1
   2   6   2 8740.79 444.176   1
  -2  -6  -2 8760.30 443.723   1
   2   6  -2 8490.98 445.027   1
   2  -6   2 8433.95 442.630   1
   2  -6  -2 8842.60 440.287   1
  -2   6   2 8489.27 439.851   1
  -2   6  -2 8745.38 442.587   1
  -2  -6   2 8346.90 445.123   1
  -2   6  -2 8683.34 444.901   1
   2  -6   2 7910.46 444.595   1
   2  -6  -2 7245.75 445.203   1
  -2   6  -4 1175.44 71.8806   1
   2  -6   4 1129.63 71.7193   1
  -2   6   4 1015.76 64.0300   1
   2   6  -4 1039.43 70.9604   1
  -2  -6   4 1180.13 73.1672   1
   2   6   4 1272.61 85.1673   1
  -2  -6   4 1213.57 71.1045   1
   2  -6   4 1140.90 69.1987   1
  -2   6  -4 1118.41 68.1504   1
   2   6   4 1177.33 75.1300   1
  -2  -6  -4 1454.36 69.7144   1
   2   6  -4 1271.54 71.8029   1
   2   6   6 6619.41 346.158   1
   2   6  -6 6474.96 341.922   1
  -2  -6   6 6417.97 340.772   1
   2  -6   6 6281.64 340.612   1
  -2   6  -6 6423.37 339.479   1
  -2   6  -6 6581.39 343.323   1
   2   6  -6 6193.97 342.255   1
  -2  -6   6 6628.31 344.050   1
   2   6   6 6738.97 361.615   1
  -2  -6  -6 6253.90 364.092   1
   2  -6   6 6458.44 342.969   1
  -2  -6  -8 67163.1 3505.48   1
   2  -6   8 68840.7 3503.95   1
   2   6  -8 68111.6 3503.65   1
  -2  -6   8 67418.4 3501.99   1
   2  -6   8 67608.1 3502.11   1
  -2   6  -8 69152.1 3500.87   1
   2   6  -8 66565.3 3503.46   1
  -2  -6   8 69395.6 3505.03   1
   2   6   8 66851.3 3521.61   1
  -2  -6  -8 69289.9 3510.73   1
  -2   6  -8 67489.8 3504.15   1
   2  -6  10 5121.39 278.600   1
  -2  -6  10 4553.58 274.542   1
   2   6 -10 5170.15 279.212   1
   2  -6  10 5016.72 276.515   1
  -2   6 -10 5215.03 274.294   1
  -2  -6  10 4840.05 279.665   1
   2   6 -10 4724.15 277.131   1
  -2   6  10 5224.49 266.000   1
   2   6  10 5212.93 268.888   1
  -2  -6 -10 4407.15 276.071   1
   2   6  10 4931.61 307.269   1
  -2  -6 -10 5929.68 279.180   1
  -2   6 -10 5296.48 279.875   1
   2   6  12 33824.4 1763.16   1
  -2  -6 -12 33210.7 1746.99   1
   2   6 -12 33486.7 1752.23   1
  -2   6  12 33780.0 1742.13   1
  -2  -6  12 35094.4 1755.23   1
  -2   6 -12 36635.0 1755.02   1
  -2   6  12 33501.4 1741.50   1
  -2  -6  12 33060.7 1750.51   1
   2   6 -12 34438.5 1753.76   1
   2  -6 -12 31590.0 1741.04   1
   2  -6  12 35802.8 1752.41   1
   2   6  12 33189.7 1742.96   1
  -2   6 -12 35443.3 1750.14   1
   2  -6 -12 34651.2 1741.34   1
   2  -6  12 35755.3 1754.10   1
   2   6  14-174.867 93.5058   1
  -2  -6 -14 27.0321 38.1913   1
   2  -6 -14 30.7984 29.3019   1
   2   6 -14-27.9752 61.1296   1
   2  -6 -14 31.9338 32.0049   1
   2   6  14 45.5441 31.9309   1
  -2   6 -14-51.1261 47.3957   1
  -2   6  14-14.4833 29.5186   1
  -2   6  14-15.3585 37.5832   1
   2   6 -14 13.0843 53.5519   1
  -2  -6  14 29.3892 61.4232   1
   2  -6  14 25.4682 58.3450   1
  -2   6 -14-57.8303 60.9457   1
  -2  -6 -14 1.10538 41.4761   1
   2   6  16 5866.25 338.709   1
  -2   6  16 5587.11 317.993   1
  -2  -6  16 5332.18 329.122   1
   2   6  16 7148.06 323.005   1
  -2   6 -16 6048.18 328.669   1
   2  -6  16 5700.00 332.202   1
   2   6 -16 5994.85 335.789   1
  -2   6  16 5572.94 320.658   1
  -2   6 -16 6385.25 337.787   1
  -2  -6  16 5592.69 335.440   1
   2  -6 -16 6102.60 318.602   1
   2   6 -16 5917.14 333.173   1
  -2  -6 -16 6647.02 324.360   1
   2  -6  16 6423.58 335.192   1
  -2   6  18 261.408 40.4453   1
   2   6  18 244.296 42.8709   1
  -2   6 -18 301.334 56.4323   1
   2  -6 -18 203.579 39.9117   1
  -2  -6  18 186.922 71.1726   1
   2   6 -18 228.891 62.3134   1
  -2  -6  18 186.513 61.5928   1
   2   6 -18 230.361 70.9585   1
   2  -6  18 281.350 66.1797   1
   2  -6 -18 238.646 40.9737   1
  -2   6 -18 349.343 70.6966   1
   2  -6  18 227.765 65.5515   1
  -2  -6 -18 170.722 49.0259   1
  -2   6  18 234.837 46.0389   1
  -2   6  20 6888.09 392.153   1
  -2  -6  20 6390.65 403.486   1
   2  -6  20 7175.34 406.616   1
   2   6  20 7697.08 394.797   1
  -2  -6 -20 8288.39 397.524   1
  -2   6 -20 7819.38 411.831   1
  -2  -6  20 7399.98 412.061   1
  -2   6  20 7006.54 393.807   1
   2   6 -20 7213.79 407.333   1
   2  -6 -20 7551.04 392.681   1
   2  -6  20 8145.08 410.221   1
  -2   6  22 546.267 59.5043   1
   2   6 -22 597.057 89.5462   1
  -2  -6  22 481.495 82.4701   1
   2  -6  22 540.515 86.6925   1
   2   6  22 372.582 61.7934   1
  -2   6 -22 461.058 87.2154   1
  -2  -6  22 455.462 91.6799   1
   2   6 -22 395.557 80.4979   1
   2  -6 -22 471.408 58.4026   1
   2  -6  22 473.125 83.0449   1
  -2  -6 -22 439.300 66.3429   1
  -2   6  24 36.0365 57.4549   1
   2   6 -24-79.0241 87.6629   1
   2  -6  24-23.2535 86.1327   1
  -2  -6  24 60.0655 81.2860   1
  -2   6 -24 120.890 71.7332   1
   2   6  24 29.2273 62.5484   1
  -2   6 -24 117.114 88.1798   1
   2   6 -24 99.6508 80.3502   1
   2  -6 -24 73.6997 55.6231   1
  -2  -6 -24 58.3274 42.9596   1
   2  -6  24 143.111 86.4202   1
  -2  -6  24 127.109 87.0489   1
  -2  -6 -24 40.0177 65.9317   1
  -2   6  26 144.518 67.6890   1
   2  -6  26 222.865 98.2501   1
  -2  -6  26 132.013 90.7096   1
   2   6 -26 135.345 98.5671   1
  -2   6 -26 161.941 80.9859   1
   2   6  26 252.492 76.9836   1
  -2   6 -26 177.811 98.4623   1
   2   6 -26 193.873 89.8057   1
   2  -6 -26 163.368 65.6264   1
  -2  -6 -26 373.245 61.3247   1
  -2  -6  26 149.836 96.3069   1
   2  -6  26 267.115 94.0806   1
  -2  -6 -26 200.640 77.2524   1
  -2  -6  28 10717.6 600.615   1
  -2   6  28 10725.5 585.071   1
   2   6 -28 10599.4 601.608   1
   2  -6  28 10979.0 604.743   1
  -2  -6 -28 11215.3 584.236   1
   2  -6 -28 10695.8 582.367   1
  -2   6 -28 11196.0 595.053   1
  -2  -6 -28 10987.1 588.968   1
  -2  -6  28 10810.4 602.758   1
  -2   6 -28 10420.7 601.951   1
   2   6 -28 10728.0 598.183   1
   2  -6 -28 10971.8 583.171   1
   2  -6  28 12346.3 603.021   1
  -2   6  30 33.2537 81.5813   1
  -2  -6  30 27.2115 105.074   1
   2  -6  30 216.925 120.589   1
   2   6 -30 21.0800 105.553   1
  -2   6 -30 30.7949 92.8011   1
   2  -6 -30 95.9263 73.4313   1
  -2   6 -30 38.5088 112.816   1
  -2  -6 -30 2.35005 88.0833   1
   2   6 -30-84.8564 100.084   1
   2  -6 -30-36.7607 79.6782   1
  -2  -6 -30 75.1480 71.7846   1
   2  -6  30 122.629 108.376   1
  -2  -6  30-13.8246 109.910   1
  -2   6  32 638.354 112.154   1
  -2  -6  32 990.168 132.572   1
   2  -6  32 827.853 144.587   1
   2   6 -32 699.773 131.786   1
   2  -6 -32 994.638 103.981   1
  -2   6 -32 938.208 130.457   1
   2   6 -32 778.712 125.538   1
  -2   6 -32 801.157 135.510   1
  -2  -6 -32 708.391 110.981   1
   2  -6 -32 722.945 103.321   1
  -2  -6 -32 700.197 96.3061   1
   2  -6  32 886.354 133.066   1
  -2  -6  32 849.921 134.849   1
  -2   6  34-32.3486 93.5432   1
  -2  -6  34-144.397 121.963   1
   2  -6  34-17.6835 137.065   1
   2   6  34 13.2048 113.033   1
  -2   6 -34 35.0812 130.198   1
   2   6 -34 54.9992 120.067   1
   2  -6 -34 119.572 89.2114   1
  -2   6 -34-41.4904 123.066   1
  -2  -6 -34 2.68538 102.020   1
   2   6 -34 27.1594 110.297   1
   2  -6 -34-62.1976 86.2005   1
  -2  -6 -34-54.1839 84.3311   1
  -2   6  34 35.8950 98.8327   1
   2  -6  34-94.9339 118.399   1
  -2  -6  34-162.512 124.199   1
  -2  -6  36 946.822 151.227   1
   2  -6  36 929.298 168.402   1
  -2   6 -36 1176.50 146.247   1
   2   6 -36 809.521 151.680   1
  -2  -6 -36 699.634 131.677   1
   2   6 -36 1051.00 142.480   1
  -2   6 -36 873.752 155.857   1
   2  -6 -36 1087.02 116.987   1
  -2   6  36 907.450 126.988   1
   2  -6  36 1210.68 154.030   1
  -2  -6  36 756.894 152.430   1
  -2  -6 -36 873.139 119.077   1
   2  -8   0 22.8392 21.8257   1
   2  -8   0-0.72715 19.4287   1
  -2   8   0-8.03095 19.1449   1
  -2  -8   0-25.4822 27.4071   1
   2   8   0-10.8157 21.8683   1
  -2  -8   0-23.6221 22.6745   1
   2   8   0 24.1979 22.3780   1
  -2  -8   2 3703.82 195.472   1
   2   8  -2 3555.07 193.721   1
  -2  -8  -2 3697.23 191.913   1
  -2  -8   2 3655.73 194.041   1
   2   8   2 3738.28 193.662   1
   2   8  -2 3573.21 192.985   1
   2  -8   2 3528.95 191.688   1
   2  -8  -2 3461.43 188.383   1
  -2   8  -2 3738.97 190.648   1
  -2   8   2 3320.31 187.158   1
  -2   8  -2 3704.76 193.752   1
   2  -8   2 3422.45 193.326   1
  -2  -8  -2 3408.98 199.000   1
  -2  -8  -4-53.4591 60.3099   1
   2   8   4-18.2675 34.5243   1
  -2  -8   4-14.6483 27.3249   1
   2   8  -4 2.33804 28.5879   1
  -2   8   4-8.86515 13.3142   1
  -2   8  -4-28.0129 24.2614   1
   2  -8   4 5.32811 27.5750   1
   2  -8  -4-13.7244 16.9979   1
  -2  -8   4-13.7811 32.0518   1
   2  -8   4-27.0252 28.9273   1
  -2   8  -4 66.1645 31.6189   1
   2   8  -4 20.9310 28.9463   1
   2   8   6 1435.30 105.007   1
   2  -8   6 1370.18 92.9082   1
  -2  -8   6 1370.06 89.2763   1
   2   8  -6 1438.85 93.6678   1
  -2   8  -6 1495.60 88.3131   1
   2  -8   6 1330.28 90.2661   1
  -2  -8   6 1453.32 95.6768   1
   2   8  -6 1371.61 93.3121   1
  -2   8  -6 1444.59 94.2677   1
  -2  -8  -6 1502.88 84.7977   1
  -2  -8  -6 1393.71 142.625   1
  -2   8  -8 12081.9 641.592   1
   2   8  -8 12640.6 641.936   1
  -2  -8   8 12101.9 638.934   1
  -2   8  -8 12488.1 637.761   1
   2  -8   8 11925.7 639.455   1
  -2  -8   8 11947.5 642.759   1
   2   8  -8 12539.6 641.740   1
  -2  -8  -8 12749.1 635.941   1
   2   8   8 11248.9 641.228   1
   2  -8   8 11990.3 641.039   1
   2   8   8 12129.6 657.274   1
  -2  -8  -8 11546.3 660.959   1
  -2   8 -10 120004. 6162.91   1
   2   8 -10 124347. 6163.20   1
  -2  -8  10 113659. 6158.77   1
   2  -8  10 121581. 6161.08   1
  -2   8 -10 123415. 6158.84   1
   2   8 -10 116012. 6161.67   1
  -2  -8  10 120952. 6163.97   1
   2   8  10 117954. 6154.06   1
  -2  -8 -10 124121. 6164.60   1
   2   8  10 119027. 6179.76   1
   2  -8  10 119222. 6161.95   1
   2   8 -12 11.4283 56.4178   1
  -2  -8  12 72.6570 64.6136   1
  -2  -8  12 11.7928 50.8040   1
   2  -8  12-39.8633 57.8358   1
   2   8 -12 49.3453 61.4346   1
  -2   8 -12 119.158 48.7533   1
   2   8  12-43.9292 146.110   1
   2  -8  12 34.9273 57.2055   1
  -2   8 -12 12.0769 62.5003   1
   2   8  12 61.3422 31.1286   1
  -2  -8  14-55.7993 66.6041   1
   2   8 -14-6.25739 58.6611   1
  -2   8 -14 63.7299 63.0972   1
   2  -8  14 63.6762 58.8323   1
  -2  -8 -14 67.5676 40.6061   1
  -2   8  14 15.1207 28.0996   1
   2   8 -14 90.4347 64.7077   1
   2  -8 -14 22.0296 21.8460   1
  -2   8 -14 106.251 50.0379   1
   2   8  14 54.2790 28.6388   1
   2  -8 -14 18.6102 25.8302   1
  -2  -8  16 64.0371 57.5089   1
  -2   8  16 24.6355 28.0354   1
   2   8 -16 14.4566 65.4052   1
   2   8  16 44.6964 31.3324   1
  -2   8 -16 24.0096 49.3039   1
  -2   8 -16-38.2149 63.7501   1
   2  -8  16 119.878 60.3084   1
  -2  -8 -16 35.5187 41.7778   1
   2  -8 -16 9.63968 27.2375   1
   2   8  16 230.905 115.188   1
  -2  -8  16-10.1848 66.7820   1
   2   8 -16-38.3164 60.0848   1
  -2   8 -18 4975.23 290.846   1
  -2  -8  18 5163.94 293.529   1
  -2   8  18 4738.58 267.849   1
  -2  -8  18 4707.77 284.808   1
   2  -8 -18 4670.36 266.373   1
   2  -8  18 5076.91 288.363   1
  -2   8 -18 5262.75 284.494   1
   2   8 -18 5146.99 292.577   1
  -2  -8 -18 5074.45 273.671   1
   2  -8  18 5382.83 290.352   1
   2   8 -18 5014.86 288.528   1
   2   8  18 5155.77 305.937   1
   2  -8 -18 4948.97 267.889   1
   2  -8  20 623.458 87.0231   1
   2  -8 -20 535.739 51.9659   1
  -2  -8  20 571.606 84.1176   1
   2  -8  20 684.046 90.4187   1
   2   8  20 713.275 60.0592   1
  -2   8 -20 660.015 77.8794   1
  -2   8  20 587.184 55.9408   1
   2  -8 -20 756.197 55.7391   1
  -2   8 -20 778.964 94.4274   1
  -2  -8 -20 701.409 64.4116   1
   2   8 -20 601.316 85.2827   1
  -2  -8  20 662.905 95.9942   1
   2   8  20 722.775 118.884   1
  -2  -8  22 1996.19 150.291   1
  -2   8  22 2068.79 126.329   1
   2  -8 -22 1916.43 122.836   1
   2   8  22 2266.73 131.148   1
   2  -8  22 2173.63 155.507   1
  -2   8 -22 2154.44 158.098   1
  -2  -8  22 2232.16 160.283   1
  -2   8  22 2128.28 129.895   1
  -2  -8 -22 2133.58 133.033   1
   2  -8  22 2289.96 155.508   1
   2   8 -22 2011.93 152.203   1
   2  -8 -22 2145.87 125.709   1
  -2   8  24 1.32501 54.0690   1
   2  -8  24-65.8727 94.0361   1
   2   8 -24 109.179 93.1841   1
  -2  -8  24-63.4708 85.4362   1
  -2   8 -24-128.580 77.2388   1
   2   8  24-24.4447 60.1349   1
   2  -8 -24-29.1160 49.2517   1
   2   8 -24 112.877 88.3695   1
  -2   8 -24-85.1597 97.6485   1
   2  -8  24 122.544 89.8768   1
  -2   8  24 56.4237 61.5376   1
  -2  -8 -24 4.96000 64.5014   1
   2  -8 -24-10.9691 52.6907   1
  -2   8  26 5459.03 312.889   1
  -2  -8  26 5576.73 333.392   1
   2   8 -26 5568.97 338.949   1
   2   8  26 5802.33 319.276   1
   2  -8  26 5536.04 340.630   1
   2  -8 -26 5627.96 312.169   1
  -2   8 -26 5802.56 329.280   1
  -2  -8 -26 5781.37 319.848   1
  -2  -8  26 5524.08 339.663   1
  -2   8 -26 5944.48 342.142   1
   2  -8 -26 5683.45 311.507   1
   2   8 -26 5278.66 333.597   1
  -2   8  26 5855.26 315.885   1
   2  -8  26 6511.25 341.266   1
  -2  -8 -26 5853.00 315.939   1
  -2   8  28 151.090 69.7188   1
   2   8 -28 148.294 109.152   1
   2  -8  28 292.025 116.056   1
  -2  -8  28 176.015 103.746   1
   2   8  28 155.470 82.0221   1
   2  -8 -28 261.489 80.3023   1
  -2   8 -28 249.814 90.8467   1
  -2   8 -28 297.432 111.516   1
  -2  -8 -28 181.962 82.7826   1
   2  -8 -28 191.053 66.8861   1
  -2   8  28 186.652 77.5333   1
   2  -8  28 365.584 110.166   1
  -2  -8  28 179.712 112.042   1
  -2  -8 -28 186.499 70.3074   1
  -2   8  30 3448.63 219.826   1
  -2  -8  30 3710.64 247.676   1
   2   8  30 3529.61 229.698   1
   2  -8  30 3883.16 257.828   1
   2   8 -30 3471.80 250.894   1
  -2   8 -30 4003.79 239.315   1
   2  -8 -30 3722.22 219.408   1
  -2   8 -30 3828.89 253.757   1
  -2  -8  30 3648.98 251.410   1
   2   8 -30 3576.67 244.349   1
   2  -8 -30 3671.64 217.143   1
   2  -8  30 4115.21 250.957   1
  -2   8  30 3790.68 223.947   1
  -2  -8 -30 3627.18 221.477   1
  -2   8  32 58.5660 81.2305   1
  -2  -8  32-98.3691 116.132   1
   2   8  32-65.9182 95.7326   1
   2  -8  32-17.0854 128.112   1
   2  -8 -32-86.0225 72.7799   1
   2   8 -32-27.7388 119.392   1
  -2   8 -32-57.7344 102.374   1
  -2   8 -32 88.1495 121.700   1
  -2  -8 -32 9.43115 92.2570   1
   2   8 -32-62.3850 109.906   1
   2  -8 -32 86.0934 74.7272   1
  -2   8  32 76.7002 88.0015   1
  -2  -8  32 30.7258 121.134   1
   2  -8  32-79.0575 117.375   1
  -2  -8 -32 7.08435 79.4351   1
  -2  -8  34 52.8266 127.939   1
  -2   8  34-2.40703 87.6750   1
   2   8 -34-104.685 125.668   1
  -2   8 -34 70.5862 113.441   1
   2  -8 -34 53.5300 76.5429   1
   2   8  34 55.9194 109.578   1
   2  -8  34-178.142 141.156   1
  -2  -8 -34 24.8793 99.8366   1
  -2   8 -34-59.7284 129.704   1
   2   8 -34 218.743 120.635   1
   2  -8  34 19.9504 124.761   1
  -2   8  34-38.1781 95.8871   1
  -2  -8  34 112.000 124.955   1
  -2  -8 -34 110.605 87.3664   1
  -2  -8  36-124.973 133.921   1
   2  -8  36-131.333 154.041   1
  -2   8 -36-13.2186 133.152   1
   2  -8 -36 15.8913 83.2125   1
   2   8 -36 17.5274 133.853   1
  -2  -8 -36 78.8486 105.959   1
   2   8 -36-107.386 125.258   1
  -2   8 -36 28.9075 134.162   1
  -2  -8 -36 259.845 93.9376   1
  -2  -8  36-79.1040 136.643   1
   2  -8  36 62.4227 132.323   1
  -2   8  36-70.0747 105.647   1
   2  10   0 12401.7 598.258   1
   2 -10   0 11303.4 596.489   1
  -2  10   0 11440.8 594.591   1
  -2 -10   0 11656.2 599.914   1
   2 -10   0 10388.8 596.950   1
  -2 -10   0 11485.3 599.443   1
  -2  10   0 11542.0 598.072   1
  -2 -10   2 180.360 42.0122   1
   2  10  -2 117.960 40.9676   1
   2  10   2 171.890 38.7591   1
   2 -10  -2 189.170 35.7509   1
   2 -10   2 204.437 42.6650   1
  -2  10  -2 218.280 36.0050   1
  -2  10   2 121.554 28.9466   1
  -2 -10  -2 96.5617 50.1093   1
  -2  10   2 249.216 38.9482   1
   2 -10  -2 168.977 37.1738   1
   2 -10   2 179.190 42.8505   1
  -2 -10  -2 218.052 38.8316   1
   2  10   2 186.608 36.4688   1
  -2 -10   2 198.760 47.5593   1
  -2 -10   4 295.024 58.1575   1
  -2 -10  -4 317.916 76.5259   1
  -2 -10   4 376.820 48.6958   1
   2  10  -4 319.582 52.3721   1
   2  10   4 337.846 47.5951   1
   2 -10   4 425.296 54.5584   1
   2 -10  -4 361.611 37.6308   1
  -2  10  -4 369.081 46.7020   1
  -2  10   4 388.339 31.3908   1
   2  10   4 335.404 43.4862   1
   2 -10   4 335.926 52.7234   1
  -2  10   4 334.598 38.8381   1
  -2  10   6 1322.25 78.9621   1
   2 -10   6 1257.26 96.9824   1
  -2 -10  -6 1211.38 141.708   1
   2  10   6 1571.84 94.6107   1
  -2 -10   6 1367.65 92.3663   1
   2  10  -6 1391.57 98.7071   1
  -2 -10  -6 1421.26 84.7485   1
  -2  10   6 1281.37 75.1982   1
   2 -10  -6 1094.18 100.355   1
   2  10   6 1575.65 92.6005   1
  -2 -10   6 1390.80 102.609   1
   2 -10   6 1320.70 95.2933   1
  -2  10  -6 1531.08 92.1539   1
   2 -10  -6 1396.90 78.2878   1
   2  10   8 32172.1 1588.77   1
  -2 -10   8 28243.0 1584.04   1
   2  10  -8 31242.7 1588.20   1
   2 -10   8 29944.6 1586.39   1
  -2  10  -8 31404.1 1584.40   1
  -2 -10   8 30995.9 1590.37   1
   2  10   8 32444.1 1588.20   1
  -2 -10  -8 27267.3 1605.07   1
   2 -10   8 30642.5 1588.24   1
  -2 -10  10 7639.16 407.624   1
   2  10 -10 7612.54 405.294   1
  -2 -10  10 7041.30 399.069   1
   2 -10  10 7089.06 401.757   1
  -2  10 -10 7479.84 398.793   1
  -2 -10 -10 7419.93 421.215   1
   2  10  10 6888.55 398.632   1
   2  10  10 7995.34 417.590   1
   2 -10  10 7424.75 404.096   1
  -2 -10 -10 7891.67 392.414   1
  -2 -10 -12 22068.3 1088.63   1
  -2 -10  12 20809.8 1099.31   1
   2 -10  12 19950.5 1094.63   1
  -2  10 -12 21413.5 1092.79   1
  -2 -10  12 19590.3 1092.29   1
   2  10 -12 21715.2 1098.27   1
   2  10  12 21304.7 1084.96   1
   2  10  12 19985.4 1114.16   1
  -2 -10 -12 20505.7 1093.21   1
   2 -10  12 21063.1 1097.34   1
   2  10 -14 2.40697 65.7708   1
   2 -10  14-43.5177 62.2765   1
  -2  10 -14 80.4967 52.6855   1
   2  10  14 35.7315 29.4999   1
   2 -10  14-28.0945 61.8028   1
  -2 -10  14-12.8356 66.2055   1
  -2  10  16 2343.36 131.081   1
  -2 -10 -16 2695.22 162.695   1
   2  10 -16 2368.09 160.387   1
  -2  10 -16 2364.49 150.872   1
   2  10  16 2552.46 132.977   1
   2  10 -16 2281.99 156.680   1
  -2  10  16 2283.07 128.898   1
  -2 -10  16 2352.62 162.403   1
  -2 -10 -16 2289.78 137.163   1
   2 -10  16 2490.18 158.659   1
  -2 -10 -18 131.508 73.8281   1
  -2 -10 -18 181.697 44.9848   1
  -2  10  18 239.913 36.7672   1
   2 -10  18 196.920 74.5786   1
  -2  10  18 193.192 34.9331   1
  -2 -10  18 283.474 69.6468   1
   2 -10  18 106.544 77.6122   1
   2  10 -18 173.307 81.3937   1
   2  10  18 192.766 37.0063   1
  -2  10 -18 263.561 65.0002   1
   2 -10 -18 122.539 23.4376   1
   2 -10 -18 134.866 30.4136   1
   2  10 -18 204.360 72.2072   1
  -2 -10  18 156.452 80.9350   1
  -2 -10 -20 3847.89 196.973   1
  -2 -10  20 3496.57 223.465   1
  -2  10  20 3466.34 189.399   1
  -2 -10  20 3344.12 214.148   1
   2 -10 -20 3445.81 187.801   1
   2  10 -20 3551.52 221.365   1
   2 -10  20 3572.82 221.402   1
  -2  10 -20 3665.03 211.981   1
   2  10  20 3854.66 194.323   1
   2 -10 -20 3098.41 185.387   1
   2  10 -20 3764.54 219.752   1
   2 -10  20 3751.17 221.299   1
  -2  10  20 3510.63 191.182   1
  -2 -10 -20 3501.55 206.646   1
  -2 -10 -22 1108.54 81.6458   1
   2  10 -22 873.437 107.640   1
  -2 -10  22 806.871 116.034   1
  -2 -10  22 928.109 105.819   1
  -2  10  22 800.282 67.6276   1
   2 -10  22 965.133 115.291   1
   2  10  22 931.375 76.8865   1
   2 -10 -22 773.178 61.6695   1
  -2 -10 -22 674.423 92.0794   1
   2 -10  22 925.900 111.426   1
  -2  10  22 921.530 74.3447   1
   2 -10 -22 902.706 66.2210   1
  -2  10  24 82.8071 59.0801   1
  -2 -10 -24 47.5858 65.1784   1
  -2 -10  24 37.6202 106.331   1
   2  10 -24-49.6000 101.846   1
  -2 -10  24 206.835 95.2985   1
   2 -10  24 180.742 102.148   1
  -2  10 -24 194.647 86.5819   1
   2  10  24 70.9859 59.8636   1
   2 -10 -24 56.2801 42.5056   1
  -2  10  24 122.746 51.2354   1
  -2 -10 -24 90.7590 71.8463   1
   2  10 -24 105.642 95.0710   1
   2  10  24 133.782 161.912   1
   2 -10  26 96.2279 103.392   1
  -2  10  26-2.86498 63.7371   1
  -2 -10 -26-65.6893 72.3796   1
  -2 -10  26-78.8509 108.794   1
  -2 -10  26-3.25768 99.4182   1
  -2  10  26 23.5549 56.5769   1
   2 -10  26 10.8201 111.611   1
   2  10 -26 10.6262 107.939   1
  -2  10 -26 127.555 89.7956   1
   2  10  26 38.0579 71.2053   1
   2 -10 -26-6.23077 47.3457   1
  -2 -10 -26 77.1917 77.7920   1
   2  10  26-11.5984 168.471   1
   2  10 -26-3.26338 97.6848   1
   2 -10  28 4528.01 271.498   1
  -2  10  28 4574.15 239.834   1
  -2  10  28 4011.23 235.294   1
  -2 -10  28 3731.63 264.010   1
   2  10  28 4099.93 243.754   1
   2 -10  28 4066.34 273.431   1
   2  10 -28 3963.53 270.599   1
   2 -10 -28 3943.70 229.284   1
  -2  10 -28 3887.48 256.922   1
   2  10 -28 4161.17 267.189   1
  -2 -10 -28 4184.30 244.603   1
  -2 -10 -28 4561.56 243.780   1
  -2 -10  28 3688.73 273.439   1
   2  10  28 4371.28 295.397   1
  -2  10  30 167.592 81.0449   1
   2 -10  30 190.825 118.483   1
  -2 -10  30 129.398 123.460   1
  -2  10  30 387.955 73.9830   1
  -2 -10  30 143.721 115.412   1
   2 -10  30 223.745 132.113   1
   2  10  30 276.098 88.6038   1
   2  10 -30 224.229 125.152   1
  -2  10 -30 300.155 103.032   1
   2 -10 -30 184.444 60.4338   1
  -2 -10 -30 318.761 86.4280   1
   2  10  30 79.3126 160.985   1
   2  10 -30 200.623 111.451   1
  -2  10  32 1020.78 108.270   1
   2 -10  32 1096.48 149.253   1
  -2 -10  32 835.271 149.686   1
  -2 -10  32 1041.24 144.049   1
  -2  10  32 883.339 101.423   1
   2  10  32 951.370 118.867   1
   2 -10  32 768.880 157.762   1
   2  10 -32 796.881 146.804   1
  -2  10 -32 1005.93 130.286   1
   2 -10 -32 925.549 89.8880   1
   2 -10 -32 784.480 92.7694   1
  -2 -10 -32 978.594 110.386   1
   2  10  32 1439.25 189.590   1
  -2  10 -32 1168.22 152.949   1
   2  10 -32 1105.24 143.440   1
  -2  10  34-46.9750 93.5115   1
   2 -10  34-66.3717 128.851   1
  -2 -10  34-4.22690 133.192   1
  -2 -10  34 54.1806 128.174   1
  -2  10  34 39.5531 85.1632   1
   2  10  34 23.2157 105.505   1
   2 -10  34 145.448 146.216   1
   2  10 -34-35.1194 136.615   1
  -2  10 -34 48.7589 116.174   1
   2 -10 -34 39.8426 74.5986   1
  -2 -10 -34-2.65326 90.7389   1
   2 -10 -34-49.8907 70.3564   1
   2  10  34-38.4235 170.476   1
   2  10 -34 7.57783 117.911   1
  -2  10 -34-71.5412 136.011   1
   2 -12   0-23.0330 45.4246   1
  -2  12   0-27.8852 35.7782   1
   2  12   0-22.8173 44.1845   1
  -2  12   0-5.14154 47.4505   1
   2 -12   0 8.54834 43.7272   1
  -2 -12   0-68.5353 51.9531   1
  -2 -12   0-1.36121 46.6278   1
   2  12   0 45.4423 43.8681   1
  -2 -12   2 10403.1 510.423   1
  -2 -12  -2 10110.5 511.876   1
   2  12  -2 10112.5 510.656   1
   2  12   2 10704.4 507.342   1
   2 -12  -2 9426.20 505.263   1
   2 -12   2 9209.61 508.359   1
  -2  12  -2 10346.9 506.973   1
  -2  12   2 9449.43 502.671   1
  -2 -12   2 9252.19 512.319   1
  -2 -12  -2 9702.24 508.906   1
   2  12  -2 9662.55 510.428   1
   2 -12  -2 8675.14 505.005   1
   2 -12   2 9022.74 509.091   1
   2  12   2 8937.80 506.418   1
  -2  12   2 9725.71 506.562   1
  -2  12  -2 10132.5 511.390   1
   2  12   4 22.0552 40.0230   1
  -2 -12   4 22.8020 45.3145   1
   2 -12   4-55.8871 50.3360   1
   2 -12  -4-16.5542 36.6656   1
   2  12  -4 73.8908 53.4902   1
  -2  12  -4-177.407 45.1282   1
  -2  12   4-7.50195 27.8081   1
   2  12  -4 70.4229 51.1094   1
   2  12   4-2.27035 38.4593   1
  -2  12  -4-40.4456 55.1468   1
   2 -12   4 90.7468 52.2734   1
  -2  12   4 31.9273 38.3686   1
  -2 -12   4 68.2059 59.0851   1
  -2 -12  -4 51.9867 65.7673   1
  -2 -12  -6 2204.56 165.217   1
   2  12   6 2479.25 134.211   1
   2 -12  -6 2309.91 126.268   1
   2  12  -6 2424.90 145.245   1
  -2 -12   6 2189.63 137.566   1
  -2  12  -6 2293.51 138.313   1
   2 -12   6 2235.95 142.680   1
  -2  12   6 2278.64 123.369   1
   2  12  -6 2094.28 143.821   1
  -2 -12  -6 2341.38 131.989   1
  -2 -12   6 2277.16 149.255   1
   2 -12   6 2010.34 141.952   1
   2  12   6 2493.42 134.421   1
  -2  12  -6 2163.11 145.242   1
  -2  12   6 2250.82 127.690   1
   2 -12   8 1330.65 103.014   1
   2  12   8 1358.42 93.3187   1
   2 -12   8 1382.63 101.753   1
  -2  12  -8 1415.87 95.7933   1
   2  12  -8 1297.66 102.325   1
   2  12   8 1576.97 100.354   1
  -2 -12  -8 1157.22 162.211   1
  -2  12   8 1374.89 79.0801   1
  -2  12  -8 1412.97 107.150   1
  -2 -12   8 1371.13 109.791   1
   2  12  -8 1193.22 104.037   1
  -2 -12   8 1273.55 96.6157   1
  -2 -12 -10 9532.48 625.306   1
   2  12  10 12300.4 606.097   1
  -2 -12  10 11008.4 600.861   1
   2  12 -10 11057.5 605.989   1
  -2  12 -10 11746.9 601.449   1
   2 -12  10 10840.6 603.079   1
   2  12 -10 10890.5 605.200   1
  -2 -12  10 11134.8 608.953   1
  -2  12 -10 11661.8 607.692   1
   2 -12  10 10980.9 605.568   1
   2  12  10 12658.3 601.830   1
  -2  12 -12 933.740 98.7336   1
  -2 -12  12 946.559 100.371   1
  -2 -12  12 963.421 85.6861   1
   2  12 -12 1128.20 98.7525   1
  -2  12 -12 1144.80 86.8963   1
   2 -12  12 1045.95 93.4602   1
   2  12 -12 970.855 91.7726   1
   2  12  12 1004.63 78.2356   1
   2 -12  12 1072.76 94.6170   1
  -2 -12 -12 994.468 118.656   1
  -2 -12  14 107.778 59.4700   1
   2 -12  14 86.7300 68.5452   1
   2  12 -14 148.689 72.8370   1
  -2  12 -14 81.8785 56.7383   1
  -2 -12 -14 147.667 41.1274   1
   2 -12  14 137.515 69.2335   1
  -2 -12  14 164.802 77.1945   1
   2  12 -14 162.468 68.7497   1
  -2  12 -14 170.918 75.5477   1
   2  12  14 55.5315 35.9784   1
  -2  12 -16 71.5609 76.7780   1
  -2 -12  16-12.1337 79.0248   1
  -2 -12 -16 52.0539 54.8627   1
   2  12 -16 145.283 76.9880   1
  -2  12 -16-46.2333 60.4159   1
   2 -12  16-43.7657 72.6738   1
   2  12  16 7.37786 31.3445   1
  -2 -12  18 3868.90 234.436   1
  -2 -12  18 3831.14 244.520   1
  -2  12 -18 3570.90 242.499   1
   2 -12  18 3944.83 242.618   1
   2  12 -18 3791.69 241.951   1
  -2  12 -18 4131.75 233.206   1
   2  12  18 4217.01 211.555   1
   2 -12  18 3634.45 239.019   1
  -2 -12 -18 3570.36 213.343   1
   2  12  18 3902.96 310.585   1
  -2 -12 -18 4168.97 234.903   1
   2 -12  20 2170.51 163.310   1
   2  12  20 1544.96 252.353   1
  -2  12  20 1942.39 120.111   1
  -2 -12  20 2007.77 153.178   1
   2 -12  20 1946.26 160.643   1
  -2  12 -20 2028.41 148.637   1
   2  12 -20 2043.99 162.371   1
   2  12  20 2407.74 126.331   1
  -2  12 -20 2229.93 167.362   1
  -2 -12 -20 2072.61 127.269   1
  -2 -12  20 2272.49 168.243   1
  -2 -12 -20 2074.28 163.542   1
  -2  12  22 3819.93 220.086   1
  -2 -12  22 4125.70 251.335   1
   2 -12  22 4317.00 260.969   1
   2  12  22 4406.01 225.417   1
   2  12  22 3487.93 322.841   1
  -2 -12 -22 3650.72 252.410   1
   2 -12  22 4096.90 258.405   1
  -2 -12  22 4299.42 264.054   1
  -2 -12 -22 4138.32 227.122   1
  -2  12 -22 3951.66 263.270   1
  -2 -12 -24 37.1711 103.549   1
  -2  12 -24 25.5690 110.610   1
  -2  12  24 28.3182 47.3731   1
  -2 -12  24 38.0360 96.6460   1
   2  12 -24 104.692 107.384   1
   2 -12  24-3.52438 106.882   1
   2  12  24 81.0368 58.1820   1
   2  12  24 57.5769 210.477   1
   2 -12 -24 15.8373 36.4885   1
   2 -12 -24 12.9479 40.7951   1
  -2 -12  24 139.248 116.630   1
  -2 -12 -24-31.5239 61.9609   1
   2 -12  26 1320.31 141.300   1
  -2 -12  26 1061.59 142.381   1
  -2  12  26 1243.31 93.5785   1
   2  12  26 973.403 224.273   1
  -2 -12 -26 1081.17 122.912   1
  -2  12  26 1188.90 85.3451   1
  -2 -12  26 1115.81 133.826   1
   2 -12  26 1525.28 147.473   1
   2  12 -26 1344.54 145.533   1
   2  12  26 1273.15 96.8074   1
  -2  12 -26 1202.56 123.534   1
   2 -12 -26 951.557 76.5662   1
   2 -12 -26 983.939 79.8813   1
  -2  12 -26 1230.08 148.685   1
  -2 -12 -28-30.7722 93.1107   1
  -2  12 -28 107.452 121.587   1
  -2 -12  28 99.6809 108.347   1
  -2  12  28 61.6623 57.4960   1
   2 -12  28-48.4308 122.162   1
   2  12 -28 67.3009 122.003   1
   2  12  28-41.7524 72.9706   1
  -2  12 -28 159.316 99.6312   1
   2 -12 -28 59.7364 51.5581   1
   2 -12 -28 24.1937 48.3077   1
   2  12  28-266.593 211.633   1
   2 -12  28-34.5629 113.510   1
  -2 -12  28 64.1443 122.185   1
  -2  12  28 97.3115 69.8010   1
  -2  12  30 3298.44 192.019   1
   2 -12  30 3674.42 234.267   1
  -2 -12  30 3239.48 238.312   1
  -2 -12  30 3162.83 224.916   1
  -2  12  30 3156.68 184.549   1
   2 -12  30 3029.00 236.848   1
   2  12  30 3259.62 198.534   1
   2  12 -30 2952.69 230.920   1
   2 -12 -30 2733.80 177.370   1
  -2  12 -30 3344.37 217.961   1
  -2 -12 -30 2938.44 205.192   1
   2 -12 -30 3029.15 179.256   1
   2  12  30 3166.36 294.046   1
  -2 -12 -32 82.3950 100.470   1
   2  12  32 92.7387 215.328   1
   2 -12 -32 34.9036 60.5535   1
   2 -12 -32 25.1986 63.9554   1
  -2  12  32 59.7672 70.7139   1
  -2 -12  32-16.2007 123.726   1
   2  12  32-14.1213 90.5877   1
   2 -12  32-63.6287 139.310   1
   2  12 -32-8.64161 132.313   1
  -2  12 -32-108.664 109.951   1
   2 -12  32 126.188 127.367   1
  -2 -12  32 82.1026 135.358   1
  -2 -12 -32 13.5412 84.7456   1
   2  12  34-138.635 224.055   1
  -2  12  34-58.4679 81.3198   1
  -2 -12  34-38.4529 132.151   1
   2 -12  34-4.80744 149.748   1
   2  12 -34 13.7535 141.194   1
   2 -12 -34-23.6106 71.4945   1
  -2 -12 -34-16.5792 92.8140   1
  -2 -12 -34 203.392 110.184   1
   2 -12 -34 24.7617 68.5870   1
   2 -12  34 65.6036 137.310   1
  -2 -12  34-4.47205 142.070   1
  -2  14   0 23806.1 1265.61   1
  -2 -14   0 25545.2 1270.96   1
  -2  14   0 24405.0 1270.41   1
   2  14   0 26679.9 1270.37   1
   2 -14   0 22321.0 1267.45   1
   2  14   0 24835.6 1270.52   1
  -2  14   2 396.288 42.7564   1
   2  14  -2 489.672 60.8336   1
   2 -14   2 344.917 57.7812   1
   2 -14  -2 305.152 49.2906   1
  -2  14  -2 315.379 49.0895   1
  -2 -14  -2 347.548 58.7439   1
   2  14  -2 443.965 58.4803   1
  -2 -14   2 316.304 54.0133   1
   2  14   2 342.843 50.4219   1
  -2 -14   2 266.232 63.1084   1
  -2  14   2 339.333 53.6195   1
  -2  14  -2 363.626 61.7241   1
  -2  14  -4 1659.22 119.096   1
  -2  14   4 1860.36 107.579   1
   2 -14  -4 1652.47 103.988   1
  -2 -14   4 1779.31 115.744   1
   2  14   4 1859.83 106.440   1
   2  14  -4 1806.12 122.314   1
   2 -14   4 1715.79 116.537   1
  -2  14  -4 1563.69 109.464   1
  -2  14   4 1692.80 99.6287   1
  -2 -14  -4 1767.85 123.489   1
  -2 -14   4 1520.51 127.228   1
   2  14  -4 1630.61 120.436   1
   2  14   4 1743.95 108.017   1
  -2 -14   6 13.8504 68.0236   1
  -2  14   6 99.6159 38.4494   1
  -2  14  -6 128.057 62.7046   1
  -2 -14  -6 119.086 84.8230   1
   2  14   6 83.8626 40.1932   1
  -2 -14   6 142.105 51.8211   1
   2 -14  -6 123.921 33.7321   1
   2 -14   6 80.7153 56.7342   1
   2  14  -6 86.0060 63.2551   1
  -2  14  -6 134.380 48.2476   1
   2 -14   6 266.428 58.7981   1
   2  14   6 160.468 42.6483   1
   2  14  -6 57.1543 61.0257   1
   2  14   8 7151.83 361.500   1
   2  14   8 7761.25 358.484   1
  -2 -14   8 6662.28 364.515   1
   2 -14  -8 6306.47 349.179   1
   2  14  -8 6754.12 371.036   1
   2 -14   8 6105.85 368.563   1
   2 -14   8 6422.53 367.987   1
  -2  14  -8 6850.61 364.390   1
  -2  14   8 6686.90 349.094   1
   2  14  -8 6643.60 368.847   1
  -2  14   8 6968.30 352.346   1
  -2 -14  -8 6067.88 394.194   1
  -2  14  -8 7231.29 373.300   1
  -2 -14   8 6285.73 374.276   1
  -2 -14 -10 96.9377 36.4207   1
  -2 -14 -10 85.6882 150.298   1
  -2  14 -10 17.7791 66.7703   1
  -2 -14  10 137.373 73.2108   1
   2  14 -10 42.7969 62.0745   1
  -2 -14  10 149.692 55.4360   1
   2  14 -10 16.6489 64.9986   1
   2 -14  10 112.142 64.1115   1
  -2  14 -10 84.3812 53.2170   1
   2  14  10 151.409 70.1891   1
   2 -14  10 107.190 63.6991   1
   2 -14  12 2439.81 170.461   1
  -2  14 -12 2699.65 175.935   1
  -2 -14  12 2686.28 178.237   1
  -2 -14  12 2505.01 162.788   1
   2  14 -12 2242.31 172.458   1
   2 -14  12 2358.12 169.827   1
  -2  14 -12 2510.67 162.666   1
   2  14 -12 2580.77 169.907   1
   2  14  12 2272.55 165.994   1
  -2 -14 -12 2193.04 204.060   1
  -2 -14 -14 155.099 84.5743   1
   2  14  14 96.4572 46.1852   1
   2  14  14 113.226 78.2010   1
  -2 -14  14 82.6741 64.6639   1
   2  14 -14 176.129 81.9796   1
   2 -14  14 57.7315 75.4878   1
  -2  14 -14 8.78264 62.0112   1
  -2  14 -14 97.0505 79.5648   1
  -2 -14  14 34.1982 82.4699   1
   2  14 -14 18.9949 71.8214   1
  -2 -14 -14 72.5408 36.0725   1
   2 -14  14 41.4741 73.0353   1
  -2  14 -16 2012.86 160.055   1
  -2 -14  16 2165.30 162.649   1
  -2 -14 -16 2199.74 121.695   1
  -2  14 -16 2047.28 143.801   1
   2 -14  16 2155.60 155.105   1
   2  14 -16 1881.52 155.122   1
   2  14  16 2228.45 176.182   1
   2  14 -16 1977.02 150.874   1
   2 -14  16 2021.78 154.384   1
   2  14  16 2023.83 120.556   1
   2  14  18 855.143 181.457   1
  -2 -14 -18 847.958 70.3546   1
  -2 -14  18 944.822 103.048   1
   2  14 -18 740.718 113.924   1
  -2  14 -18 838.112 96.0083   1
   2  14  18 842.863 60.2190   1
  -2 -14 -18 632.501 66.9426   1
   2 -14  18 801.253 111.418   1
   2  14 -18 771.997 107.025   1
  -2 -14  18 715.165 116.423   1
  -2  14 -18 924.612 116.719   1
  -2 -14 -20 15036.5 735.804   1
  -2 -14  20 13010.3 748.232   1
   2  14 -20 13299.8 755.162   1
   2 -14  20 14067.8 755.776   1
  -2  14 -20 14105.7 748.678   1
   2  14  20 14001.9 728.139   1
   2 -14  20 14349.3 757.747   1
   2  14 -20 13384.5 753.294   1
   2  14  20 13964.7 791.686   1
  -2 -14  20 13663.2 759.260   1
  -2  14 -20 14379.3 760.141   1
  -2  14 -22 63.3676 110.889   1
   2  14 -22-47.5458 100.376   1
  -2 -14  22 116.394 92.7797   1
   2 -14  22 169.895 112.456   1
  -2  14 -22-28.4399 86.7580   1
   2  14  22 140.293 48.3636   1
  -2 -14  22 90.4520 112.460   1
   2 -14  22 109.791 104.613   1
  -2 -14 -22 188.031 95.2993   1
   2  14  22-155.798 246.159   1
  -2 -14  24 43.1878 117.550   1
   2 -14  24 40.7744 105.346   1
  -2  14  24 130.818 53.1005   1
  -2 -14  24-19.5343 98.8083   1
   2  14 -24 3.66869 110.730   1
   2 -14  24 144.344 113.636   1
   2  14  24-5.83651 53.6814   1
  -2 -14 -24 57.8320 119.552   1
   2  14  24-312.545 262.793   1
  -2  14 -24 109.156 115.177   1
   2  14 -24 110.058 107.423   1
  -2  14  24-14.1979 89.1710   1
   2  14  26-46.8530 271.177   1
  -2 -14 -26 12.6411 63.1971   1
  -2  14 -26 72.6189 121.677   1
   2  14 -26 14.6969 110.218   1
  -2  14  26 71.0783 52.7020   1
  -2 -14  26 89.9669 105.055   1
   2 -14  26 106.086 120.204   1
   2  14 -26 120.982 120.144   1
  -2  14 -26 41.2126 96.9680   1
   2  14  26 124.763 62.3642   1
  -2 -14 -26 189.182 133.936   1
   2 -14  26 85.3015 114.236   1
  -2 -14  26 151.334 126.390   1
   2  14  28 1998.26 304.360   1
  -2 -14 -28 1979.81 193.001   1
   2  14 -28 2265.13 183.253   1
   2 -14 -28 1517.25 117.801   1
  -2  14  28 2132.11 131.258   1
   2  14 -28 2410.82 192.406   1
   2  14  28 2350.66 142.433   1
   2 -14  28 2506.16 190.684   1
  -2  14 -28 2476.72 195.391   1
  -2 -14  28 2362.60 197.788   1
  -2 -14 -28 2505.95 140.826   1
   2 -14  28 2266.45 191.823   1
  -2 -14  28 2486.18 181.421   1
   2  14  30 59.9845 261.272   1
   2 -14 -30 87.2641 57.9164   1
  -2 -14 -30-15.6223 74.4065   1
   2  14 -30-7.88427 121.138   1
  -2  14 -30 30.5631 134.614   1
  -2 -14  30-15.6383 118.572   1
  -2  14  30 94.9022 65.3484   1
   2  14  30 15.1394 78.9123   1
   2 -14  30-127.530 137.762   1
  -2  14 -30 75.7399 106.936   1
  -2 -14 -30 114.373 139.427   1
   2 -14 -30 38.5203 51.5374   1
   2 -14  30 68.1976 129.204   1
  -2 -14  30 44.2534 135.000   1
   2  14  32 347.616 281.120   1
  -2 -14 -32 576.438 147.311   1
   2 -14  32 477.226 146.799   1
  -2 -14  32 545.367 151.181   1
  -2 -14  32 214.172 133.006   1
  -2  14  32 536.934 81.5858   1
   2  14  32 604.469 98.1827   1
   2 -14  32 363.733 154.023   1
  -2  14 -32 532.105 126.538   1
   2  14 -32 398.093 144.802   1
   2  14 -32 486.794 138.188   1
  -2 -14 -32 492.685 89.8237   1
  -2  14 -32 405.762 151.848   1
   2 -14 -32 363.025 65.8695   1
   2 -14 -32 468.273 72.7432   1
   2 -16   0 22.1570 53.2428   1
   2  16   0 76.8370 53.7294   1
  -2  16   0-22.4590 44.5173   1
   2 -16   0 26.0674 52.0835   1
  -2 -16   0 67.0292 59.2511   1
  -2  16   0 28.8069 59.6119   1
  -2 -16   0-21.7906 51.6257   1
   2  16   0-67.7062 51.7567   1
   2  16   2 16623.8 784.888   1
   2 -16  -2 14459.4 781.613   1
   2 -16   2 14252.3 787.070   1
   2  16  -2 16008.3 788.332   1
  -2  16   2 14638.9 778.809   1
  -2  16  -2 15234.7 785.137   1
  -2 -16   2 15678.3 786.282   1
  -2 -16  -2 16208.3 787.771   1
   2 -16  -2 13678.7 781.347   1
   2 -16   2 14262.2 788.321   1
  -2 -16  -2 13497.3 785.101   1
   2  16  -2 15520.6 788.054   1
  -2 -16   2 13974.2 789.741   1
  -2  16   2 15760.7 785.298   1
  -2  16  -2 15447.7 792.630   1
  -2 -16   4 34.8128 49.9802   1
   2  16   4 124.044 46.0867   1
   2 -16   4-76.7019 59.9114   1
   2 -16  -4 48.3987 41.4465   1
   2  16  -4 50.5937 59.4033   1
  -2  16   4-67.9283 35.0202   1
  -2  16  -4 17.1888 48.5397   1
  -2 -16  -4-1.96785 68.0259   1
   2 -16   4-67.1919 59.3881   1
   2  16  -4 8.28804 55.3983   1
   2  16   4-29.3470 43.3433   1
  -2  16   4-64.4260 47.3225   1
  -2  16  -4-113.263 66.3432   1
  -2  16  -6 626.325 84.3561   1
   2 -16  -6 556.149 51.1834   1
  -2 -16   6 590.454 67.4996   1
   2  16   6 679.531 59.8578   1
   2  16  -6 523.463 78.3192   1
  -2  16  -6 572.598 67.5852   1
   2 -16   6 587.485 75.3227   1
  -2 -16  -6 583.619 97.9447   1
   2 -16   6 504.017 75.8020   1
   2  16  -6 543.303 74.9905   1
  -2  16   6 617.630 58.2005   1
   2  16   6 598.790 59.8996   1
  -2  16   8 293.250 43.6176   1
  -2  16  -8 202.695 76.0242   1
  -2 -16  -8 298.255 50.3648   1
  -2 -16  -8 379.532 124.538   1
  -2 -16   8 294.496 59.5778   1
   2 -16  -8 281.178 35.1936   1
   2  16  -8 294.099 72.1528   1
   2 -16   8 372.360 72.2056   1
  -2  16   8 354.054 35.1558   1
  -2  16  -8 377.549 62.4325   1
   2 -16   8 334.091 72.6649   1
   2  16  -8 337.548 70.2646   1
   2  16   8 369.532 54.2421   1
   2  16 -10 4130.33 231.371   1
   2 -16  10 3799.33 228.167   1
  -2 -16  10 3965.27 222.296   1
  -2  16 -10 3912.90 221.355   1
  -2  16  10 3600.77 198.734   1
  -2 -16 -10 3458.15 280.384   1
  -2 -16 -10 3828.22 209.055   1
   2  16 -10 3824.13 228.294   1
  -2  16  10 3705.37 201.947   1
   2  16  10 4272.55 222.177   1
  -2  16 -10 4315.36 236.158   1
   2  16  12 2.27303 87.9372   1
  -2 -16  12 13.5317 64.7586   1
   2  16  12 3.24785 47.3870   1
   2  16 -12 179.095 79.9814   1
   2 -16  12-5.22639 76.5749   1
  -2  16 -12 52.3246 62.2949   1
  -2 -16 -12 71.5331 168.667   1
  -2 -16 -12 80.4372 42.2303   1
   2  16 -12-13.8244 71.6722   1
  -2  16 -12 81.9177 84.4701   1
   2  16  14 85.0123 69.2744   1
   2  16  14 260.786 62.1716   1
  -2 -16  14 233.064 73.1926   1
   2  16 -14 148.783 89.1749   1
   2 -16  14 187.947 85.9181   1
  -2  16 -14 194.841 73.5976   1
  -2 -16 -14 150.515 43.6286   1
   2  16 -14 199.925 83.2751   1
  -2  16 -14 16.1646 89.7605   1
  -2 -16 -14 80.3635 123.547   1
   2 -16  16 57.0582 92.5891   1
   2  16 -16-34.7553 94.3479   1
  -2  16 -16 15.0544 75.3084   1
   2  16  16 51.3658 54.3325   1
   2  16 -16-62.2883 87.1967   1
  -2  16 -16 41.1696 99.0581   1
   2  16  16 67.7741 84.2377   1
  -2 -16 -16 35.4454 48.1107   1
  -2 -16 -18 17290.9 907.405   1
  -2  16 -18 17540.1 928.453   1
   2  16 -18 17681.0 937.374   1
   2  16  18 17268.9 908.559   1
   2  16  18 20060.5 926.755   1
  -2  16 -18 17543.3 940.497   1
   2  16 -18 16535.8 933.661   1
  -2 -16  20 239.493 92.9292   1
   2  16 -20 180.321 109.938   1
   2 -16  20 180.490 109.570   1
   2  16  20 190.757 41.9438   1
   2  16  20-5.48166 142.418   1
  -2 -16 -20 62.8993 47.1599   1
   2  16 -20 113.616 100.873   1
  -2  16 -20 196.713 115.693   1
  -2 -16 -20 228.550 47.4390   1
  -2 -16  22 856.017 121.400   1
  -2  16 -22 1115.09 119.057   1
   2  16  22 1305.08 87.2906   1
   2 -16  22 1131.22 140.993   1
   2  16 -22 905.713 128.527   1
  -2  16 -22 994.338 142.686   1
  -2 -16 -22 864.890 76.6471   1
   2  16  22 915.340 205.100   1
  -2 -16 -22 1093.90 79.8947   1
   2  16  24-1.03090 50.9084   1
   2 -16  24 152.971 117.333   1
  -2 -16 -24-7.24960 52.6291   1
  -2  16 -24 123.374 123.784   1
   2  16 -24-41.1973 109.760   1
  -2 -16 -24-19.4573 61.1292   1
  -2 -16  24 128.660 102.472   1
  -2 -16  26 832.006 128.233   1
   2 -16  26 893.536 141.584   1
   2  16  26 811.006 77.2134   1
   2  16 -26 542.176 136.906   1
  -2  16 -26 895.462 119.496   1
  -2  16 -26 802.290 145.042   1
  -2 -16 -26 647.391 75.0479   1
  -2 -16 -26 686.806 96.7825   1
   2  16  26 395.703 282.343   1
   2  16  28-148.521 299.302   1
  -2  16  28-83.8790 65.8181   1
  -2 -16  28-7.59866 118.132   1
   2  16 -28-98.1352 132.352   1
   2 -16  28 17.1092 131.550   1
   2  16  28 94.2428 66.5116   1
  -2  16 -28-56.2117 105.063   1
  -2  16  28-184.050 143.019   1
  -2 -16 -28-61.6762 116.486   1
   2  16 -28-101.143 121.961   1
  -2  16 -28 48.9206 132.318   1
  -2 -16 -28-2.29760 63.5266   1
  -2  16  30 688.816 177.943   1
  -2 -16 -30 1180.47 96.8970   1
  -2 -16  30 918.001 151.107   1
   2  16  30 1211.63 103.531   1
   2  16 -30 1088.48 167.928   1
  -2  16 -30 1051.18 142.539   1
  -2  16 -30 1028.87 166.765   1
   2  16 -30 1132.55 156.270   1
  -2  16  30 845.327 95.1562   1
  -2 -16 -30 1173.37 161.119   1
   2  16  30 1430.36 332.376   1
   2  16  32 70.1399 337.458   1
  -2  16  32 59.0233 76.9362   1
  -2  16  32 195.265 167.291   1
   2 -16  32-4.75961 153.308   1
   2  16 -32 328.018 147.604   1
  -2  16 -32-39.6148 127.158   1
  -2 -16 -32-79.4611 75.1070   1
  -2  16 -32 47.6272 148.438   1
   2  16 -32 154.949 135.888   1
  -2 -16 -32 17.2528 163.701   1
  -2  18   0 11551.7 612.335   1
  -2 -18   0 10738.7 620.915   1
   2 -18   0 11045.8 616.467   1
   2  18   0 12253.9 619.037   1
   2 -18   0 11121.3 615.190   1
   2  18   0 12253.9 619.216   1
  -2 -18   0 12604.6 619.137   1
  -2  18   2 686.104 63.3994   1
  -2  18  -2 639.653 68.1116   1
   2 -18   2 590.505 76.2913   1
   2 -18  -2 526.830 67.8940   1
   2  18  -2 622.407 80.8778   1
  -2  18   2 702.857 76.2773   1
  -2 -18  -2 546.689 79.0084   1
  -2  18  -2 747.006 83.5775   1
  -2 -18   2 629.337 87.0542   1
   2 -18   2 577.086 76.5079   1
   2 -18  -2 747.648 69.7746   1
   2  18   2 753.915 75.5842   1
   2  18  -2 603.022 77.0582   1
  -2 -18   2 751.404 74.0052   1
  -2 -18  -2 766.077 81.0741   1
  -2 -18   4 1098.51 89.8772   1
  -2 -18  -4 1082.37 102.475   1
   2 -18   4 976.206 94.1469   1
   2 -18  -4 1059.19 80.2022   1
   2  18   4 1142.15 87.5571   1
   2  18  -4 749.048 96.4181   1
  -2  18  -4 1129.60 87.1847   1
  -2 -18   4 987.088 106.031   1
  -2  18  -4 1164.76 104.369   1
   2 -18   4 887.074 96.9120   1
   2  18   4 1008.22 84.0622   1
   2  18  -4 1151.70 98.0146   1
  -2  18   4 1088.80 86.7306   1
   2 -18  -6 13.2418 41.2749   1
  -2 -18   6 78.9655 56.6825   1
   2  18   6-1.37184 50.8065   1
   2  18  -6-119.360 71.4198   1
   2 -18   6 19.7402 67.2928   1
  -2  18  -6 11.1613 55.9347   1
  -2 -18   6 105.878 80.2908   1
  -2  18  -6-34.9196 77.3794   1
  -2  18   6-76.0145 50.5790   1
   2 -18   6 39.5815 70.0875   1
   2 -18  -6-38.0250 48.0524   1
   2  18  -6 32.5105 68.9053   1
   2  18   6 11.0948 49.9889   1
  -2 -18  -6 10.0107 89.6056   1
  -2  18   8 2798.64 161.722   1
  -2 -18  -8 2603.96 167.121   1
   2  18  -8 3016.34 185.383   1
   2 -18   8 2626.41 184.287   1
  -2 -18  -8 2874.19 212.269   1
   2 -18  -8 2758.40 156.541   1
   2  18  -8 3062.20 186.574   1
  -2 -18   8 2755.59 174.297   1
   2 -18   8 2722.09 180.819   1
  -2  18  -8 2711.24 173.851   1
  -2  18   8 2918.78 156.458   1
   2  18   8 2981.41 168.827   1
  -2  18  -8 3180.36 193.160   1
  -2 -18   8 2480.13 190.241   1
  -2 -18 -10 208.981 175.138   1
  -2 -18  10-13.1514 91.5280   1
  -2  18 -10 121.371 88.7877   1
  -2 -18 -10 125.983 54.4028   1
  -2 -18  10-2.26436 66.5648   1
   2  18  10 61.0637 47.3263   1
   2 -18  10 125.687 78.4950   1
   2  18 -10-2.79121 83.9529   1
  -2  18 -10 89.0494 66.1516   1
  -2  18  10 9.44424 28.8723   1
   2  18 -10 56.6696 76.8305   1
  -2  18  10 16.2210 39.6712   1
   2 -18 -10 103.807 74.9790   1
   2 -18  10-40.1789 81.7459   1
   2  18  10-8.83061 65.8060   1
  -2  18 -12 1965.49 156.035   1
  -2 -18  12 1584.18 155.014   1
  -2 -18 -12 1424.98 239.275   1
   2  18  12 2230.88 114.283   1
  -2 -18  12 1809.13 134.553   1
   2 -18  12 1697.66 142.747   1
  -2  18 -12 1993.16 133.570   1
   2  18 -12 1738.58 148.659   1
   2  18 -12 1759.95 144.916   1
  -2 -18 -12 1492.49 113.412   1
   2 -18  12 1933.80 149.043   1
   2  18  12 1883.50 150.563   1
  -2  18  12 1676.47 99.8339   1
   2 -18  14 16.3401 93.2526   1
   2  18  14 75.5105 54.4844   1
  -2 -18  14-25.4866 81.3752   1
   2 -18  14 2.93392 92.4902   1
  -2  18 -14 74.6875 76.6502   1
  -2 -18  14 94.5530 105.538   1
  -2  18 -14-31.4780 101.340   1
   2  18 -14 3.17845 89.3775   1
  -2 -18 -14 99.2465 52.0286   1
   2  18  14 113.002 106.344   1
   2  18  16 2916.30 143.204   1
   2 -18  16 2413.69 179.834   1
   2  18 -16 2351.37 183.872   1
  -2  18 -16 2424.28 167.143   1
   2  18  16 2020.37 144.236   1
  -2 -18 -16 2042.06 135.003   1
   2  18 -16 2074.93 176.823   1
  -2  18 -16 2466.85 191.150   1
  -2 -18  16 2489.49 191.891   1
   2 -18  16 2297.56 183.554   1
   2 -18  18 670.081 120.347   1
   2  18 -18 460.194 119.214   1
  -2  18 -18 641.883 104.327   1
   2  18  18 588.821 58.8660   1
  -2 -18  18 615.770 130.589   1
  -2  18 -18 638.723 127.097   1
   2  18 -18 613.356 115.619   1
  -2 -18 -18 463.681 54.4772   1
   2  18  18 801.842 77.1901   1
  -2 -18  20 4355.75 254.120   1
   2 -18  20 4496.65 263.597   1
  -2  18 -20 4620.51 253.159   1
   2  18 -20 4228.19 264.999   1
   2  18  20 4637.59 215.514   1
   2  18  20 5740.46 237.725   1
   2 -18  20 4717.67 268.681   1
  -2 -18  20 4469.79 275.754   1
  -2  18 -20 4644.35 274.744   1
  -2 -18 -20 3453.21 211.571   1
   2  18 -20 4471.56 264.151   1
  -2 -18  22 193.958 103.606   1
   2  18 -22 185.717 116.076   1
   2 -18  22 186.672 119.163   1
   2  18  22 241.051 44.9085   1
  -2  18 -22 262.985 98.9778   1
  -2  18 -22 358.944 128.436   1
   2  18 -22 172.616 113.663   1
   2 -18  22 288.938 121.842   1
  -2 -18 -22 94.9702 42.7995   1
   2  18  22 188.663 104.960   1
  -2 -18 -22 149.173 36.3142   1
   2  18  24-14.4954 49.1701   1
  -2 -18 -24 70.6949 34.6582   1
  -2 -18  24 49.3389 131.258   1
   2 -18  24-131.296 125.183   1
  -2 -18  24-55.5205 107.909   1
   2  18 -24 107.601 117.365   1
  -2 -18 -24 94.1012 43.0932   1
  -2  18 -24-118.437 130.855   1
  -2 -18 -26 58.6252 39.0188   1
   2  18 -26 118.805 130.804   1
   2 -18  26 82.7451 129.653   1
  -2  18 -26-27.7979 112.011   1
   2  18  26-17.8704 56.3542   1
   2  18  26 94.7924 194.507   1
  -2 -18  26-42.0500 139.501   1
   2 -18  26 35.2583 127.239   1
  -2 -18 -26-23.5833 45.7976   1
   2  18 -26 4.13400 123.744   1
  -2  18 -26-177.813 138.189   1
   2  18 -28 1267.42 159.850   1
  -2  18 -28 1433.30 185.974   1
  -2 -18  28 1354.40 150.943   1
   2  18  28 1158.97 92.0703   1
   2 -18  28 973.197 167.691   1
   2  18 -28 1112.59 167.433   1
   2  18  28 832.285 255.731   1
  -2 -18  28 1271.34 176.088   1
  -2 -18 -28 931.980 74.9665   1
  -2 -18 -28 752.527 75.9458   1
  -2  18 -30-107.584 156.267   1
  -2 -18 -30 16.2740 55.8329   1
   2  18 -30 100.932 133.867   1
  -2 -18  30 126.757 130.085   1
   2 -18  30 4.67535 148.605   1
   2  18  30 24.3104 74.8688   1
   2  18 -30-46.4144 144.722   1
  -2  18 -30-100.229 119.642   1
   2  18  30 169.106 297.412   1
   2 -18  30 9.59919 147.546   1
  -2 -18  30 60.0245 151.840   1
  -2 -18 -30 113.771 62.7406   1
   2 -20   0 94.0187 64.6160   1
   2  20   0-215.742 74.7158   1
  -2  20   0-21.6315 54.9030   1
   2  20   0-41.7201 66.3006   1
  -2 -20   0 2.02098 68.6162   1
   2 -20   0 6.28843 66.7516   1
  -2 -20   0-15.2222 78.9994   1
  -2  20   2 2522.81 158.657   1
  -2  20  -2 2644.19 164.054   1
  -2 -20  -2 2886.50 174.571   1
  -2 -20   2 2906.85 171.165   1
  -2  20   2 2907.88 172.697   1
   2  20  -2 2885.10 174.824   1
   2 -20   2 2621.15 169.184   1
   2  20   2 2715.96 170.744   1
   2 -20  -2 2405.83 162.620   1
   2  20  -2 2945.10 177.135   1
   2 -20   2 2342.07 172.072   1
  -2  20  -2 2889.28 179.860   1
  -2 -20  -2 2291.41 173.047   1
  -2 -20   2 2579.72 182.557   1
   2  20   4 8.76746 64.7705   1
   2 -20   4 41.1700 72.0979   1
  -2 -20  -4-143.406 84.6685   1
   2  20  -4-32.9644 72.8884   1
   2  20   4-11.1795 58.2839   1
  -2 -20   4 55.9555 67.0975   1
   2 -20  -4 14.3706 56.3843   1
   2 -20   4 50.2934 73.9288   1
  -2  20   4 46.5023 65.8457   1
  -2 -20   4 38.7174 89.2843   1
  -2  20  -4-10.9455 82.0746   1
  -2 -20   6 752.643 112.753   1
  -2  20  -6 787.011 108.918   1
   2 -20  -6 818.669 70.5360   1
  -2 -20   6 935.772 89.7038   1
  -2  20   6 736.691 67.6578   1
   2  20  -6 977.494 105.213   1
  -2  20  -6 904.961 86.7831   1
   2 -20   6 811.800 98.8738   1
  -2 -20  -6 950.083 120.791   1
   2 -20   6 850.971 102.926   1
   2  20  -6 868.358 99.3043   1
  -2  20   6 795.570 81.4559   1
   2  20   6 808.808 82.1013   1
  -2 -20  -8 59.9505 67.4698   1
  -2  20   8 69.4793 56.0887   1
  -2 -20   8 67.7205 99.3572   1
  -2  20  -8-47.4800 93.1771   1
   2 -20  -8 55.2305 47.2934   1
  -2 -20   8 46.7335 69.5125   1
   2  20   8-36.3725 70.6118   1
   2 -20   8 20.4118 82.1668   1
   2  20  -8 92.3346 88.6331   1
  -2  20  -8 56.1574 69.6869   1
  -2  20   8 26.5301 41.5398   1
   2  20  -8-14.6108 83.4663   1
   2 -20   8 126.622 85.9577   1
  -2 -20  10 2454.08 200.410   1
  -2  20 -10 2901.45 199.337   1
   2  20  10 3236.88 166.294   1
  -2 -20  10 3259.95 183.476   1
   2 -20  10 2660.10 188.989   1
   2  20 -10 2689.12 193.871   1
  -2  20 -10 2900.51 181.002   1
  -2  20  10 2587.18 152.392   1
   2  20  10 3129.91 175.911   1
  -2  20  10 2695.29 159.160   1
   2  20 -10 2856.11 192.782   1
  -2 -20 -10 2304.75 166.922   1
   2 -20  10 2501.75 192.120   1
  -2 -20 -10 2933.26 256.820   1
  -2 -20  12 504.308 89.2254   1
   2  20  12 353.816 60.4387   1
   2 -20  12 394.600 99.2996   1
   2  20 -12 302.882 106.418   1
  -2  20  12 318.432 36.8557   1
  -2  20 -12 366.706 86.8805   1
  -2  20 -12 389.367 114.336   1
  -2 -20 -12 413.058 66.7507   1
  -2 -20  12 344.811 116.085   1
   2 -20  12 595.837 107.350   1
   2  20  12 440.721 102.455   1
   2  20 -12 537.897 104.418   1
  -2  20  12 376.974 47.0036   1
   2  20 -14 212.264 109.560   1
   2 -20  14 116.355 102.549   1
  -2  20 -14 73.6886 84.3367   1
  -2 -20  14 168.316 90.4470   1
   2  20  14 114.513 53.9817   1
   2 -20  14 113.612 108.035   1
   2  20  14 114.596 117.029   1
  -2  20 -14 218.789 116.715   1
  -2 -20 -14 72.0683 57.1625   1
  -2 -20  14 50.9985 118.696   1
   2  20 -14 110.421 104.339   1
   2  20  16 109.239 78.1594   1
  -2 -20 -16 100.527 117.785   1
   2  20  16 33.5830 49.9433   1
  -2 -20  16-48.3987 91.4596   1
   2 -20  16 51.9889 103.313   1
   2  20 -16-6.94175 111.239   1
  -2  20 -16-39.0578 89.9007   1
  -2  20 -16 226.285 120.419   1
  -2 -20 -16 99.0293 49.5027   1
   2  20 -16 115.563 109.225   1
  -2 -20  16 12.3606 121.417   1
   2 -20  16 105.053 109.933   1
   2  20  18 1699.65 110.543   1
   2  20 -18 1782.54 163.750   1
  -2 -20 -18 1208.71 100.657   1
  -2  20 -18 1961.29 150.155   1
   2  20 -18 2140.97 170.413   1
   2  20  18 2315.28 110.127   1
  -2  20 -18 1753.28 174.264   1
  -2 -20  18 1910.49 180.260   1
   2  20 -20 282.287 124.380   1
  -2  20 -20 426.227 107.458   1
   2  20  20 469.301 61.5877   1
  -2 -20  20 319.710 105.455   1
  -2 -20  20 302.441 137.004   1
   2 -20  20 424.452 129.559   1
   2  20 -20 445.401 120.781   1
  -2  20 -20 398.966 136.878   1
   2  20  20 430.327 51.3270   1
  -2 -20  22 962.114 134.930   1
   2  20  22 1095.13 79.2042   1
   2  20 -22 1385.46 158.290   1
   2 -20  22 1025.34 151.242   1
  -2  20 -22 1357.66 139.352   1
   2 -20  22 1078.78 156.055   1
  -2 -20  22 1192.91 167.352   1
   2  20  22 1400.98 93.7108   1
  -2  20 -22 1232.93 162.911   1
   2  20 -22 1187.63 152.807   1
  -2 -20  24-92.0379 114.122   1
   2  20  24-58.6876 46.2912   1
   2 -20  24 196.942 130.995   1
  -2 -20  24-9.61356 142.795   1
   2 -20  24-54.4088 133.164   1
   2  20  24-28.9119 73.2561   1
   2  20 -24 144.255 125.654   1
  -2  20 -24-183.072 141.510   1
  -2 -20  26 426.844 129.357   1
   2  20  26 365.385 61.0635   1
   2 -20  26 438.293 147.347   1
   2  20 -26 339.429 146.482   1
   2 -20  26 465.998 149.596   1
  -2 -20  26 199.189 157.035   1
   2  20  26 572.262 104.040   1
   2  20 -26 364.333 139.389   1
  -2 -20  28-39.7827 127.345   1
   2 -20  28-59.5885 147.049   1
   2  20  28-20.3631 62.6721   1
   2  20 -28 4.55767 142.827   1
  -2  20 -28-48.9955 120.642   1
  -2  20 -28-30.1307 158.096   1
   2  20 -28 9.07031 140.075   1
   2  20  28 63.5637 127.041   1
   2 -20  28-9.80826 148.713   1
  -2 -20  28 87.5055 155.550   1
   2  22   0 1666.76 136.262   1
   2 -22   0 1554.11 125.517   1
  -2  22   0 1685.07 119.807   1
   2  22   0 1695.65 134.090   1
  -2 -22   0 1921.10 135.103   1
  -2 -22   0 1547.97 145.471   1
   2 -22  -2 73.0598 66.6910   1
  -2 -22   2-53.0400 76.6948   1
   2  22   2-21.4215 79.0040   1
   2  22  -2-24.4775 85.5165   1
   2 -22   2 12.4849 75.2456   1
  -2  22  -2 84.9352 67.4622   1
   2  22  -2 44.2338 80.4903   1
   2 -22   2 10.2482 81.4382   1
   2 -22  -2 6.31456 74.6233   1
  -2 -22  -2-61.1369 84.3390   1
  -2  22   2 54.9680 80.3147   1
  -2 -22  -2 10.4892 88.6765   1
  -2 -22   2 122.957 98.7078   1
  -2  22  -2 103.045 91.6433   1
  -2 -22   4 242.318 80.0418   1
   2 -22  -4 105.408 62.7557   1
   2  22  -4 83.9773 90.1334   1
   2 -22   4 229.778 85.2733   1
   2  22   4 101.379 78.6990   1
  -2  22  -4 151.534 71.7412   1
   2  22  -4 50.3221 84.5722   1
   2  22   4 215.666 74.1615   1
   2 -22   4 158.333 89.3565   1
  -2 -22  -4 148.940 95.8022   1
  -2  22  -4-3.02453 96.8616   1
  -2  22   4 159.482 78.8202   1
  -2 -22   4 72.2798 100.076   1
  -2 -22   6-39.3753 76.7599   1
   2 -22  -6 63.3438 55.5948   1
   2 -22   6 19.5560 83.8995   1
   2  22  -6 61.9914 96.4111   1
  -2  22  -6 111.953 74.6862   1
  -2  22   6 30.4436 51.6192   1
   2  22   6-2.01548 71.4292   1
   2  22  -6-65.7857 89.6062   1
   2 -22  -6-11.6023 66.1392   1
   2 -22   6-45.3929 91.1846   1
  -2 -22   6 97.4482 105.751   1
  -2  22  -6 119.947 101.739   1
  -2  22   6-7.12310 69.0899   1
  -2 -22  -6-22.4309 114.670   1
  -2 -22   8 2500.43 203.612   1
  -2  22  -8 3032.06 203.250   1
  -2 -22  -8 2243.57 174.024   1
   2 -22   8 2408.42 185.162   1
   2  22   8 2664.37 172.159   1
  -2 -22   8 2885.44 179.843   1
   2  22  -8 2757.18 194.878   1
  -2  22  -8 2953.25 179.704   1
  -2  22   8 2645.28 154.292   1
  -2  22   8 2537.67 164.654   1
   2  22  -8 2917.71 194.700   1
   2 -22   8 2549.36 193.546   1
   2  22   8 2898.10 174.980   1
  -2 -22  -8 2919.38 229.148   1
  -2 -22 -10 498.928 194.540   1
   2 -22 -10 386.112 66.1088   1
  -2 -22  10 373.588 90.3530   1
   2  22 -10 431.863 115.652   1
  -2  22  10 354.540 52.0701   1
  -2  22 -10 342.117 89.6431   1
  -2 -22  10 413.293 124.483   1
  -2  22 -10 529.788 123.470   1
  -2 -22 -10 396.777 82.0580   1
  -2  22  10 331.925 61.1484   1
   2  22 -10 310.911 106.421   1
   2  22  10 505.783 84.4573   1
   2 -22  10 48.2741 109.357   1
  -2 -22  12 2320.98 161.123   1
   2 -22  12 1914.37 171.721   1
   2  22 -12 2431.01 180.035   1
  -2  22 -12 2108.33 158.331   1
  -2  22  12 1947.77 119.059   1
   2  22  12 2607.18 163.210   1
   2  22 -12 2528.53 179.489   1
  -2 -22  12 2197.92 190.565   1
  -2 -22 -12 1823.76 138.915   1
  -2  22 -12 2019.06 192.478   1
  -2  22  12 2204.59 126.568   1
   2  22  14 155.761 122.826   1
  -2 -22  14-53.8532 92.6048   1
   2  22 -14-41.4455 110.663   1
   2 -22  14 16.3468 108.489   1
  -2 -22 -14-173.057 229.736   1
  -2 -22  14-4.24154 125.702   1
  -2  22 -14 196.033 128.607   1
  -2 -22 -14-43.9081 62.1998   1
   2  22 -14 77.8476 110.000   1
   2  22  16 235.643 107.062   1
   2 -22  16 142.603 122.358   1
  -2 -22  16 353.947 138.166   1
   2  22 -16 444.531 125.614   1
   2 -22  16 328.308 118.134   1
  -2  22 -16 448.250 104.385   1
  -2 -22  16 626.503 107.556   1
  -2 -22 -16-95.9798 148.271   1
  -2  22 -16 620.984 137.570   1
  -2 -22 -16 404.843 62.7913   1
   2  22 -16 418.802 121.198   1
  -2  22 -18 24.7338 100.012   1
   2  22 -18 112.403 119.191   1
   2 -22  18 102.172 119.207   1
  -2 -22 -18-72.4632 42.1407   1
  -2  22 -18 4.46374 131.504   1
   2  22 -18-48.6755 117.804   1
  -2 -22  18-22.9670 135.535   1
   2 -22  18 42.7916 123.002   1
   2  22  18 21.3348 64.4516   1
   2  22 -20 848.805 145.356   1
  -2 -22  20 787.785 162.258   1
   2 -22  20 839.843 151.781   1
  -2  22 -20 1171.96 128.405   1
   2  22  20 739.808 71.4724   1
  -2 -22  20 1115.85 129.703   1
   2  22 -20 928.640 149.331   1
  -2  22 -20 1024.36 165.523   1
   2  22 -22 193.696 133.064   1
   2 -22  22 32.2507 131.850   1
  -2 -22  22-138.951 149.329   1
  -2  22 -22 152.802 112.241   1
   2  22  22 57.8430 41.7548   1
  -2 -22  22 221.660 113.336   1
   2  22  22 47.4539 47.2022   1
  -2  22 -22 140.023 141.614   1
   2  22 -22-122.276 131.419   1
   2 -22  24 59.4804 141.940   1
  -2  22 -24 57.0608 116.851   1
   2  22  24 0.63468 43.8862   1
  -2 -22  24 118.524 155.339   1
   2 -22  24 140.939 142.877   1
   2  22  24-38.7303 47.6487   1
  -2 -22  24 3.63408 118.417   1
  -2  22 -24 65.0107 153.132   1
   2  22 -24 135.370 137.772   1
   2  24   0-116.599 93.3821   1
  -2  24   0-54.9169 70.9419   1
   2 -24   0-13.1108 86.0557   1
   2  24   0 24.5821 85.2304   1
  -2 -24   0 62.8767 102.118   1
  -2 -24   0-76.4154 88.2070   1
   2 -24   0-77.2426 78.6025   1
   2 -24  -2 584.943 85.6315   1
   2 -24   2 633.344 95.1442   1
   2  24   2 535.624 100.578   1
   2  24  -2 462.054 105.590   1
  -2  24  -2 555.500 85.5243   1
  -2 -24  -2 862.131 111.189   1
   2  24  -2 705.053 105.277   1
   2 -24   2 642.859 105.878   1
   2 -24  -2 106.995 95.5519   1
  -2  24  -2 768.389 114.539   1
  -2 -24  -2 371.686 109.505   1
  -2 -24   2 614.210 120.579   1
  -2  24   2 697.872 104.129   1
   2 -24  -4 28.0780 66.2059   1
  -2 -24   4 51.4745 81.2613   1
   2 -24   4-7.17036 86.9605   1
   2  24  -4-79.0767 98.4044   1
  -2  24   4 71.5672 61.6000   1
  -2  24  -4 83.0725 75.9733   1
  -2 -24  -4 97.9041 106.976   1
   2  24  -4 110.267 92.3354   1
   2  24   4-11.7394 79.2993   1
   2 -24  -4-34.4684 81.7673   1
   2 -24   4-98.5344 98.1761   1
  -2  24   4 27.7601 83.4734   1
  -2  24  -4-23.0365 105.486   1
  -2 -24   4-117.812 113.011   1
  -2 -24   6 330.869 91.4286   1
   2 -24  -6 386.484 69.0723   1
   2  24   6 339.899 89.9389   1
   2 -24   6 329.189 96.5258   1
   2  24  -6 235.483 108.440   1
  -2  24   6 327.229 63.6860   1
  -2  24  -6 471.418 88.3307   1
  -2 -24  -6 754.299 135.489   1
   2  24  -6 347.947 105.324   1
   2  24   6 377.701 87.7080   1
   2 -24   6 278.335 107.593   1
   2 -24  -6 19.0099 81.4548   1
  -2 -24   6 320.328 122.591   1
  -2  24  -6 313.897 118.132   1
  -2  24   6 343.468 84.3829   1
  -2  24  -8 316.443 122.065   1
  -2 -24  -8 451.386 92.4866   1
  -2 -24   8 107.404 127.228   1
  -2 -24   8 356.424 94.8860   1
   2 -24   8 185.753 97.8577   1
   2  24  -8 349.539 117.857   1
   2  24   8 239.727 84.9655   1
  -2  24   8 270.560 56.6481   1
  -2  24  -8 295.152 88.3263   1
  -2 -24  -8 551.342 155.155   1
  -2  24   8 229.433 74.9480   1
   2  24  -8 264.173 110.070   1
   2 -24   8 226.290 112.183   1
   2  24   8 315.744 85.1763   1
  -2 -24  10 3592.42 274.433   1
  -2 -24 -10 3069.11 222.542   1
   2 -24 -10 3787.22 214.944   1
   2 -24  10 3097.02 238.181   1
  -2 -24  10 3892.26 237.659   1
   2  24  10 3697.14 221.378   1
  -2  24 -10 3524.46 233.116   1
   2  24 -10 3383.23 252.039   1
  -2  24  10 4081.07 209.375   1
  -2  24  10 3690.51 213.821   1
   2  24 -10 4179.08 262.542   1
  -2  24 -10 3471.26 259.968   1
   2  24  10 4193.79 228.559   1
   2 -24  10 3166.97 251.301   1
  -2 -24  12 65.6461 133.104   1
   2 -24  12 7.99403 118.001   1
   2 -24 -12-179.449 105.156   1
  -2  24  12-36.8601 54.8038   1
   2  24 -12 26.9662 114.437   1
  -2 -24 -12-143.584 245.117   1
   2 -24 -12-27.7725 93.1703   1
  -2 -24  12 383.684 97.1432   1
   2  24 -12 168.608 118.000   1
   2 -24  12 133.814 108.754   1
   2  24  12 47.0170 71.2992   1
  -2  24 -12 76.6852 93.4857   1
  -2  24  12-51.7579 41.6698   1
   2  24  12-31.6008 96.0713   1
  -2  24 -12-42.0360 128.535   1
  -2 -24 -12 24.9092 74.7791   1
  -2 -24  14-27.3617 134.793   1
   2 -24  14 37.9101 124.509   1
  -2  24  14 44.4027 34.7780   1
  -2 -24 -14-33.6373 252.402   1
  -2 -24 -14 120.579 69.0511   1
  -2  24 -14 101.322 131.557   1
  -2 -24  14 125.523 97.8369   1
   2  24 -14 96.2496 120.994   1
   2  24  14 20.3915 67.7092   1
   2 -24  14 132.576 113.776   1
  -2  24 -14 17.4059 96.4817   1
   2  24  14 24.0855 129.267   1
  -2  24  14 18.6825 48.1535   1
   2  24 -14 80.6240 116.537   1
   2  24  16 100.223 130.946   1
  -2 -24  16 40.6346 102.243   1
   2  24  16-21.5203 63.5447   1
   2  24 -16 100.391 121.776   1
   2 -24  16-10.4725 114.619   1
  -2  24 -16-116.097 102.977   1
  -2  24 -16-124.311 134.929   1
  -2 -24 -16-11.1912 57.9095   1
   2  24 -16-104.766 123.458   1
  -2 -24 -16-17.9602 177.495   1
  -2 -24  16-14.2772 139.396   1
   2 -24  16 141.598 130.428   1
   2  24 -18 849.388 144.610   1
  -2  24 -18 710.386 154.492   1
   2 -24  18 606.134 132.694   1
   2  24 -18 848.294 141.953   1
  -2  24 -18 820.098 120.210   1
   2  24  18 647.290 72.4017   1
  -2 -24 -18 309.597 51.1480   1
   2 -24  18 681.371 147.182   1
  -2 -24  18 484.542 155.911   1
   2  24  18 379.574 85.6710   1
  -2  24 -20-3.38058 110.112   1
   2  24 -20 183.239 134.375   1
   2  24  20 14.0713 56.5332   1
   2  24 -20-4.50980 140.283   1
  -2  24 -20 84.8736 146.160   1
  -2 -24  20 102.776 151.471   1
   2 -24  20 9.62332 138.764   1
   2  24  20-24.7524 54.0353   1
  -2 -24  22 434.074 125.495   1
   2  24  22 345.816 56.4669   1
   2  24 -22 517.521 148.686   1
   2 -24  22 296.476 141.690   1
  -2  24 -22 444.342 123.264   1
  -2 -24  22 437.509 166.273   1
   2 -24  22 285.891 153.375   1
   2  24  22 179.176 46.2553   1
  -2  24 -22 514.846 160.569   1
   2  24 -22 150.186 144.588   1
  -2 -26   0 979.914 120.680   1
   2  26   0 847.777 118.468   1
   2  26   0 855.205 122.375   1
  -2 -26   0 910.794 132.570   1
  -2 -26   2 2.59600 94.2523   1
   2 -26   2-4.55555 88.9426   1
   2 -26  -2-73.8813 79.8891   1
   2  26   2 5.03622 98.9675   1
   2  26  -2 115.826 103.550   1
  -2  26  -2 12.7216 82.7924   1
  -2 -26  -2 77.7542 102.938   1
   2  26  -2 105.293 98.2216   1
   2 -26   2 22.2705 104.988   1
   2 -26  -2 29.5663 94.3127   1
  -2 -26   2-164.690 119.355   1
  -2  26   2-45.9258 102.735   1
  -2  26  -2-33.6098 112.922   1
  -2 -26  -2 98.7452 105.768   1
  -2 -26   4 52.4734 91.7518   1
   2 -26   4-2.48427 92.3468   1
   2  26  -4-74.7149 108.998   1
  -2  26   4 17.5508 65.2466   1
  -2  26  -4 142.682 86.1974   1
  -2 -26  -4 17.4283 115.869   1
   2  26  -4 80.7418 101.502   1
   2  26   4 181.245 87.9301   1
   2 -26   4-64.8215 107.343   1
   2 -26  -4-2.43048 89.7275   1
  -2  26  -4 61.1434 118.121   1
  -2 -26   4 19.4942 119.751   1
  -2  26   4 146.182 94.9819   1
  -2 -26   6 94.3125 95.7950   1
   2  26   6-43.6283 90.4805   1
   2 -26   6 35.0141 96.0245   1
   2  26  -6-31.3973 110.371   1
  -2  26   6-28.8522 62.0339   1
  -2  26  -6-128.350 88.9149   1
  -2 -26  -6-210.064 137.141   1
  -2  26   6 38.5714 85.0507   1
   2  26   6 20.2674 85.5611   1
   2  26  -6 162.892 109.477   1
   2 -26   6-32.7462 112.112   1
   2 -26  -6 49.8253 83.9341   1
  -2  26  -6 42.2287 121.355   1
  -2 -26   6-74.0272 125.690   1
  -2 -26  -8 1286.38 132.524   1
  -2  26  -8 1520.69 168.373   1
   2  26   8 1375.78 126.438   1
   2 -26   8 1305.71 144.526   1
   2  26  -8 1572.24 158.168   1
  -2  26  -8 1473.13 134.665   1
  -2  26   8 1274.83 102.532   1
   2 -26  -8 1439.01 115.660   1
  -2 -26   8 1584.77 139.828   1
  -2  26   8 1427.86 120.887   1
   2  26  -8 1584.96 158.450   1
  -2 -26   8 1395.76 174.377   1
   2 -26   8 1321.36 159.412   1
   2  26   8 1610.71 131.624   1
  -2  26 -10 115.429 132.610   1
  -2 -26 -10-80.9715 86.5058   1
   2 -26 -10 12.0358 80.5540   1
  -2 -26  10-14.1156 95.9534   1
   2  26  10 25.9494 82.1132   1
   2  26 -10 13.7253 116.440   1
   2 -26  10 58.0594 111.972   1
  -2  26  10-16.1115 60.6988   1
  -2  26 -10-147.052 96.8834   1
   2  26 -10-178.485 120.160   1
  -2  26  10-4.87248 70.1370   1
   2  26  10 88.5511 88.6116   1
  -2 -26  10-171.722 136.428   1
   2 -26  10-57.5070 124.072   1
  -2 -26  12 723.440 155.890   1
   2 -26  12 688.742 142.399   1
   2 -26 -12 103.084 112.884   1
  -2 -26 -12 229.056 264.186   1
   2 -26 -12 375.376 115.803   1
  -2 -26  12 622.404 111.923   1
   2  26  12 725.910 115.573   1
   2  26  12 511.075 89.2904   1
   2  26 -12 521.648 130.394   1
   2 -26  12 428.138 122.567   1
  -2  26 -12 788.954 112.275   1
  -2  26  12 505.748 58.6337   1
  -2  26  12 646.309 75.4354   1
   2  26 -12 466.752 133.716   1
  -2  26 -12 585.925 148.268   1
  -2 -26 -12 403.608 90.0833   1
  -2  26  14-34.4768 39.1130   1
  -2 -26 -14 31.3811 275.962   1
  -2  26 -14 51.7823 137.593   1
  -2 -26  14 39.4369 100.647   1
   2  26  14-38.0541 74.8916   1
   2  26 -14 110.851 121.679   1
   2 -26  14 41.2394 116.294   1
  -2  26 -14 163.456 103.840   1
   2 -26  14-27.3148 128.978   1
  -2 -26  14-133.048 147.798   1
  -2 -26 -14 17.7518 71.9204   1
   2  26  14-151.969 137.104   1
  -2  26  14 22.1981 57.8666   1
   2  26 -14-183.236 128.930   1
  -2  26 -16 83.3783 145.767   1
  -2 -26  16 92.8243 107.987   1
   2  26  16 151.008 73.2647   1
   2 -26  16 111.916 125.921   1
   2  26 -16 38.4213 128.028   1
  -2  26 -16 35.1187 108.351   1
  -2 -26  16 184.648 154.065   1
  -2 -26 -16 76.7972 64.0154   1
   2 -26  16 47.7011 140.165   1
   2  26 -16 186.000 135.531   1
  -2 -26 -16 3.38670 206.835   1
   2  26  16-57.2275 151.075   1
  -2 -26  18-40.5917 116.345   1
   2  26  18 55.6840 67.4532   1
   2  26 -18-24.1851 135.567   1
   2 -26  18 162.853 129.904   1
  -2  26 -18 133.440 111.307   1
  -2 -26  18-37.3641 160.445   1
   2 -26  18 14.9541 143.702   1
   2  26 -18 159.475 141.418   1
  -2  26 -18 142.755 155.011   1
   2  26  18 14.7807 95.9775   1
   2 -28   0-22.7382 105.755   1
  -2 -28   0-33.6130 119.179   1
   2  28   0 103.527 105.854   1
   2  28   0-104.690 110.221   1
  -2 -28   0 93.7152 109.230   1
   2 -28   0-22.0804 86.3209   1
   2 -28   2 577.770 100.359   1
   2 -28  -2 550.619 90.5699   1
  -2 -28   2 388.092 111.814   1
   2  28  -2 467.719 121.612   1
  -2  28   2 377.176 84.1095   1
  -2  28  -2 319.548 92.0733   1
  -2 -28  -2 552.635 126.620   1
   2  28  -2 479.915 121.430   1
  -2 -28  -2 372.163 124.584   1
   2 -28   2 28.1118 122.178   1
  -2 -28   2 398.385 135.337   1
   2 -28  -2-30.0088 110.536   1
  -2  28   2 481.161 117.158   1
  -2  28  -2 513.898 131.632   1
   2 -28   4 76.6495 95.7741   1
  -2 -28   4-2.83832 102.766   1
   2  28   4-90.4310 103.254   1
   2  28  -4-197.205 116.655   1
  -2  28   4 5.18623 71.9876   1
  -2  28  -4 74.0221 89.2476   1
  -2 -28  -4 79.5143 127.327   1
   2  28   4-64.7506 99.1236   1
  -2  28   4 5.67521 99.7500   1
   2  28  -4 188.433 114.551   1
   2 -28  -4-59.9391 100.100   1
   2 -28   4 22.6824 120.957   1
  -2 -28   4-59.1138 132.321   1
  -2 -28  -4 167.064 108.159   1
  -2  28  -4-27.7931 127.710   1
   2 -28   6 118.063 103.048   1
  -2 -28   6 164.104 103.770   1
   2 -28  -6-1.79094 81.7114   1
   2  28  -6 384.601 121.989   1
   2  28   6 129.606 100.456   1
  -2  28  -6 220.274 95.4074   1
  -2  28   6 136.477 69.7335   1
  -2 -28  -6 218.522 149.552   1
  -2  28   6 35.7218 95.4974   1
   2  28  -6 220.716 119.168   1
   2  28   6 195.476 100.252   1
  -2  28  -6 180.481 133.145   1
   2 -28   6 252.972 125.899   1
   2 -28  -6 7.36845 94.9911   1
  -2 -28   6 361.237 140.358   1
   2 -28   8 129.495 108.942   1
  -2 -28   8 123.471 105.830   1
   2 -28  -8 146.597 85.3169   1
   2  28  -8 121.325 118.073   1
   2  28   8 10.9757 95.4824   1
  -2  28  -8 132.347 97.0779   1
  -2  28   8 4.18249 62.8744   1
   2 -28   8 203.856 128.607   1
  -2 -28   8 154.894 146.546   1
  -2 -28  -8-15.8831 100.849   1
  -2  28   8 213.831 87.5096   1
   2  28  -8 16.2969 119.102   1
   2  28   8-51.4647 94.5837   1
  -2  28  -8 198.932 140.066   1
  -2  28 -10 617.755 157.688   1
   2 -28 -10 753.820 107.298   1
  -2 -28  10 714.138 120.925   1
   2  28 -10 590.336 136.084   1
   2 -28  10 551.060 125.168   1
   2  28  10 507.925 102.249   1
  -2  28 -10 516.109 115.877   1
  -2  28  10 522.215 75.8414   1
  -2  28  10 828.853 96.9275   1
   2  28 -10 810.482 146.825   1
   2  28  10 859.680 116.062   1
   2 -28  10 515.633 146.536   1
  -2 -28  10 461.312 160.041   1
  -2 -28 -10 611.974 107.236   1
  -2 -28 -12 58.3918 87.9093   1
  -2 -28  12-5.12415 149.375   1
   2 -28  12 9.41898 135.445   1
   2 -28 -12 5.99036 118.630   1
  -2 -28 -12-83.4289 276.401   1
   2 -28 -12 24.7214 122.120   1
  -2 -28  12-46.3718 107.069   1
   2  28  12-128.356 88.8844   1
   2 -28  12-193.310 122.043   1
   2  28 -12 117.068 126.703   1
  -2  28  12-17.4221 51.0635   1
  -2  28 -12 41.7233 104.071   1
   2  28 -12-9.00024 129.778   1
  -2  28  12 66.5240 73.0256   1
   2  28  12-11.3452 111.669   1
  -2  28 -12 24.3230 147.296   1
  -2 -28 -14 106.316 304.792   1
  -2 -28  14 42.7783 155.798   1
   2 -28  14 133.308 144.695   1
  -2 -28 -14 166.050 80.7263   1
  -2 -28  14 3.19380 110.824   1
   2  28 -14-103.035 131.518   1
   2  28  14-45.2789 83.3890   1
   2 -28  14-487.882 129.219   1
  -2  28 -14-128.646 111.469   1
   2  28 -14-202.597 139.384   1
  -2  28  14 67.7153 68.0006   1
   2  28  14 224.329 145.727   1
  -2  28  14 0.72850 44.5859   1
  -2  28 -14-50.9273 152.981   1
  -2 -30   0 765.544 155.725   1
  -2 -30   0 1190.36 147.910   1
   2 -30   0 809.147 112.201   1
   2 -30   2 17.4204 97.4927   1
   2 -30  -2 88.3078 91.1079   1
  -2 -30   2 18.0839 115.430   1
   2  30  -2-24.5352 120.182   1
  -2 -30  -2-57.6577 155.820   1
  -2 -30   2-65.3839 139.529   1
   2 -30   2 15.4956 125.475   1
  -2 -30  -2-34.3743 160.285   1
   2 -30  -2-6.72022 112.666   1
  -2  30   2 12.0181 81.1790   1
  -2 -30   4 164.043 116.809   1
   2 -30   4 68.2138 102.760   1
   2  30   4 100.767 110.114   1
   2  30  -4-150.594 124.514   1
  -2 -30  -4 34.7068 145.042   1
  -2 -30  -4 14.1609 122.968   1
   2 -30  -4 48.9116 109.568   1
   2 -30   4 74.8906 128.538   1
  -2 -30   4 115.400 146.209   1
  -2  30  -4 14.8907 94.8272   1
  -2  30   4 103.985 79.4485   1
   2  30  -6-16.7107 124.112   1
   2  30   6 92.1787 103.751   1
  -2  30  -6 203.349 100.556   1
  -2  30   6-21.6041 72.0851   1
  -2 -30   6-82.8190 150.476   1
  -2 -30  -6-9.73703 115.929   1
   2 -30  -6 49.7979 108.963   1
   2 -30   6-35.4958 136.266   1
  -2 -30   6 45.8651 111.707   1
   2 -30   6 2.79175 103.812   1
   2 -30  -6-4.01153 91.7879   1
  -3   1  -1 4182.72 223.431   1
   3  -1   1 4170.48 220.205   1
   3   1  -1 4236.41 237.429   1
   3  -1  -1 4258.43 227.528   1
  -3  -1  -1 3893.40 227.615   1
  -3   1   1 3393.62 225.047   1
  -3  -1   1 4069.12 222.013   1
   3   1   1 4232.77 229.460   1
   3   1  -1 4239.88 225.670   1
   3  -1  -1 4227.16 249.007   1
  -3   1   1 3603.60 250.662   1
   3   1   1 4147.59 253.278   1
  -3  -1   1 3851.58 241.991   1
   3  -1   1 4395.87 254.718   1
  -3  -1  -1 4242.35 256.571   1
  -3   1  -1 4339.82 250.295   1
  -3  -1  -3 97562.1 5229.32   1
   3   1   3 97902.1 5231.83   1
  -3   1  -3 99032.0 5221.54   1
   3  -1   3 94809.3 5224.45   1
  -3  -1  -3 99187.6 5214.06   1
   3   1   3 109356. 5212.46   1
   3  -1   3 107759. 5208.79   1
  -3   1  -3 101069. 5209.19   1
   3   1  -3 99184.2 5209.62   1
  -3  -1   3 99728.5 5208.94   1
   3   1  -3 100948. 5214.39   1
   3  -1  -3 97375.3 5217.39   1
  -3  -1   3 93581.0 5216.10   1
  -3   1   3 106445. 5211.05   1
   3  -1  -3 101992. 5213.69   1
  -3  -1   5 5449.09 314.439   1
   3   1  -5 5445.80 311.759   1
  -3   1  -5 5939.61 318.329   1
   3  -1   5 5232.59 322.837   1
   3   1   5 4890.03 329.069   1
  -3  -1  -5 5549.08 325.247   1
   3   1   5 5424.53 310.005   1
  -3  -1  -5 5288.49 311.020   1
   3  -1   5 5854.03 309.149   1
  -3   1  -5 5317.98 309.178   1
  -3  -1   5 5646.85 309.886   1
   3   1  -5 5244.85 309.306   1
   3  -1  -5 6611.52 315.947   1
   3  -1  -5 7179.71 312.744   1
   3  -1  -7 7432.29 381.877   1
   3   1  -7 7087.81 382.285   1
  -3   1   7 8236.96 382.468   1
   3  -1   7 7283.70 381.298   1
  -3  -1   7 7270.88 383.597   1
   3   1   7 7265.34 381.664   1
  -3  -1  -7 7091.04 382.889   1
  -3   1  -7 6895.41 381.287   1
   3   1   7 6461.98 397.481   1
   3  -1   7 7445.31 392.067   1
  -3  -1  -7 7578.29 391.919   1
  -3  -1   7 6716.26 383.987   1
   3  -1  -7 7368.50 382.575   1
   3   1  -7 7380.57 383.539   1
   3   1   9 13.7116 50.9941   1
  -3  -1  -9 55.6237 23.2678   1
  -3   1  -9 26.1145 21.9218   1
   3   1   9-9.00743 22.2814   1
  -3  -1   9 119.532 30.3163   1
   3   1  -9 36.7484 23.9997   1
  -3   1   9 58.5028 25.0559   1
   3  -1  -9 60.7159 23.3829   1
   3  -1   9 46.2278 23.0600   1
  -3   1  -9 76.3570 33.1106   1
   3  -1  -9 85.0214 24.7475   1
  -3  -1   9 76.7705 29.6364   1
   3   1  -9 89.0523 27.5936   1
   3   1 -11 1960.63 110.701   1
   3  -1 -11 1944.90 106.507   1
   3  -1 -11 1862.62 105.120   1
  -3   1 -11 1588.90 103.705   1
  -3   1  11 1743.44 107.571   1
   3   1 -11 1906.90 108.801   1
  -3  -1 -11 1645.63 104.403   1
   3   1  11 1796.17 124.352   1
  -3  -1 -11 1668.56 111.004   1
  -3   1 -11 1762.08 112.332   1
  -3  -1  13 9120.19 462.497   1
   3   1 -13 9808.03 466.113   1
   3  -1 -13 8935.79 462.006   1
  -3  -1 -13 7981.23 463.694   1
  -3   1 -13 8469.42 465.529   1
  -3   1  13 9137.18 463.367   1
  -3  -1  13 10435.7 468.438   1
   3   1 -13 9906.04 464.070   1
   3  -1 -13 8550.07 460.261   1
  -3  -1 -13 7788.10 459.168   1
   3   1  13 8146.12 459.410   1
  -3   1 -13 7982.69 459.327   1
  -3   1  15 20895.3 1211.52   1
   3   1 -15 23999.1 1217.47   1
  -3  -1  15 22005.0 1213.33   1
   3  -1 -15 24530.5 1215.84   1
  -3   1 -15 24001.1 1218.51   1
  -3  -1 -15 23258.3 1216.77   1
  -3  -1  15 24063.7 1218.04   1
   3  -1 -15 23095.4 1212.95   1
   3   1 -15 23541.7 1214.93   1
  -3   1  15 22776.0 1215.22   1
   3  -1  15 24024.1 1215.04   1
  -3   1 -15 23491.6 1213.43   1
   3   1  15 27159.8 1217.79   1
  -3  -1 -15 22821.3 1212.54   1
  -3  -1 -17 12662.1 675.152   1
   3   1  17 13628.5 677.724   1
  -3   1 -17 13676.4 677.279   1
   3  -1  17 13929.6 679.713   1
   3   1 -17 13413.9 682.250   1
  -3  -1  17 11767.0 676.411   1
  -3   1  17 11960.4 674.919   1
   3   1 -17 13019.9 678.367   1
  -3  -1  17 12373.3 681.520   1
  -3   1  17 12208.5 678.917   1
   3  -1 -17 12782.2 676.188   1
   3  -1  17 12994.9 683.052   1
  -3   1 -17 13394.4 682.260   1
  -3  -1 -17 13303.7 680.533   1
  -3   1  19 111.377 67.0141   1
  -3  -1  19 79.8373 61.2370   1
   3  -1  19 179.454 55.9058   1
   3   1  19 162.469 52.3509   1
   3  -1 -19 11.3365 69.6282   1
  -3   1  19 90.3571 56.4386   1
  -3  -1  19 89.8030 52.3536   1
   3   1 -19 238.187 53.9436   1
   3  -1 -19 98.9338 57.5108   1
  -3   1 -19 51.8801 57.9911   1
  -3  -1 -19 158.303 57.1260   1
   3  -1  19 145.951 63.2073   1
  -3   1 -21 2568.17 168.780   1
  -3  -1  21 2510.04 171.179   1
  -3   1  21 2303.31 167.149   1
  -3  -1 -21 2698.64 166.204   1
  -3  -1 -21 2796.73 159.274   1
  -3   1 -21 2734.10 161.014   1
   3   1  21 3019.35 166.332   1
   3  -1  21 2945.27 167.565   1
   3  -1 -21 2596.88 167.772   1
   3   1 -21 2487.22 171.186   1
  -3  -1  21 2562.38 162.494   1
  -3   1  21 2510.53 160.981   1
   3   1 -21 2741.98 164.348   1
   3  -1 -21 2648.41 161.591   1
   3  -1  21 2919.88 172.137   1
  -3  -1  23 6694.52 347.547   1
  -3   1 -23 6107.23 343.419   1
  -3  -1 -23 5707.06 340.325   1
  -3   1  23 5885.42 342.720   1
  -3   1 -23 6098.28 336.419   1
  -3  -1 -23 6145.95 334.402   1
   3  -1  23 6189.93 342.592   1
   3   1  23 6443.75 340.492   1
   3   1 -23 5645.80 342.951   1
   3  -1 -23 5851.94 340.555   1
  -3  -1  23 6411.67 339.331   1
  -3   1  23 5784.02 335.348   1
   3  -1 -23 5972.10 336.126   1
   3   1 -23 6554.72 340.025   1
   3  -1  23 6412.13 346.357   1
  -3  -1  25 4540.99 248.997   1
  -3  -1 -25 3543.69 240.523   1
  -3   1 -25 3819.17 244.140   1
  -3  -1 -25 4098.07 233.111   1
  -3   1 -25 3998.86 235.142   1
   3  -1 -25 3973.14 241.841   1
   3  -1  25 3919.34 244.243   1
   3   1 -25 3875.57 245.539   1
   3   1  25 4331.25 242.939   1
  -3   1  25 3836.34 235.144   1
  -3  -1  25 4136.91 238.490   1
   3   1 -25 4346.89 240.009   1
   3  -1 -25 4002.45 235.696   1
   3  -1  25 4236.81 246.769   1
  -3  -1  27 673.703 106.937   1
   3   1 -27 636.008 105.561   1
   3  -1 -27 755.584 100.897   1
   3  -1  27 664.758 104.749   1
  -3   1 -27 542.029 82.9408   1
  -3  -1 -27 682.299 82.4928   1
   3   1  27 606.834 99.5780   1
  -3  -1  27 795.337 94.7467   1
  -3   1  27 646.859 90.3176   1
   3  -1 -27 759.662 89.7222   1
   3   1 -27 775.238 93.6260   1
  -3   1 -27 587.662 104.485   1
   3  -1  27 542.853 105.301   1
  -3  -1 -27 576.100 99.7772   1
  -3   1  27 690.738 103.975   1
   3  -1  29 9.60412 99.1140   1
   3   1  29 27.1150 96.5246   1
   3   1 -29-9.15646 96.9628   1
   3  -1 -29 55.5967 88.8650   1
  -3   1 -29-44.7900 74.7101   1
  -3  -1  29-29.7341 84.5535   1
  -3   1  29 85.2430 82.3212   1
   3  -1 -29 30.1978 78.2336   1
  -3  -1 -29-23.3167 69.5125   1
   3  -1  29-71.2966 98.6106   1
  -3   1 -29-32.3763 98.6509   1
  -3   1  29-105.605 95.1189   1
  -3  -1  29-20.4396 95.4305   1
  -3   1 -31 194.878 106.307   1
  -3  -1 -31 132.608 99.6179   1
   3  -1  31-6.94499 109.351   1
   3   1  31 222.367 106.849   1
   3  -1 -31 185.801 98.9819   1
   3   1 -31 81.4902 102.065   1
  -3   1  31 49.2676 90.0369   1
  -3  -1  31 168.621 93.9039   1
   3   1 -31 426.044 93.4630   1
   3  -1 -31 96.0854 86.1347   1
  -3  -1 -31 104.130 79.2086   1
  -3   1 -31 86.5618 84.0873   1
   3  -1  31 22.8669 105.313   1
  -3  -1  31 139.081 103.750   1
  -3   1  31 137.920 103.952   1
  -3  -1  33 1359.36 149.589   1
  -3   1 -33 1520.80 153.502   1
  -3  -1 -33 1349.84 144.301   1
  -3  -1 -33 1421.19 126.976   1
  -3   1 -33 1359.84 130.815   1
   3   1 -33 1232.02 146.799   1
   3  -1  33 1335.41 156.581   1
   3  -1 -33 1485.59 143.530   1
   3   1  33 1251.24 152.870   1
  -3   1  33 1453.77 139.060   1
  -3  -1  33 1303.97 140.058   1
   3  -1 -33 1486.33 131.508   1
   3   1 -33 1748.19 139.836   1
  -3   1  33 1240.12 143.674   1
   3  -1  33 1369.27 151.222   1
  -3  -1 -35 1644.50 163.582   1
  -3  -1  35 1789.26 165.996   1
  -3   1  35 1760.05 164.179   1
  -3   1 -35 1666.99 169.106   1
   3  -1 -35 1397.33 159.229   1
   3  -1  35 1737.25 181.921   1
   3   1  35 1784.68 176.118   1
  -3   1 -35 1647.51 149.573   1
   3   1 -35 1251.95 162.707   1
  -3  -1 -35 1792.16 147.017   1
  -3  -1  35 1718.29 160.749   1
  -3   1  35 1909.20 159.130   1
   3   1 -35 1572.24 149.524   1
   3  -1 -35 1676.23 147.186   1
   3  -1  35 1987.67 173.329   1
  -3   1 -37 228.057 135.593   1
  -3  -1 -37 66.3888 125.654   1
  -3  -1  37-77.7329 122.548   1
   3   1  37 302.953 149.190   1
   3  -1  37 22.9945 147.415   1
   3   1 -37 58.9785 125.932   1
   3  -1 -37 163.978 120.947   1
  -3  -1  37 152.938 130.159   1
   3  -1  37 153.699 133.756   1
  -3   1  37 179.142 125.036   1
  -3   1 -37 166.992 105.995   1
  -3  -1 -37 220.285 101.862   1
   3  -1 -37 82.4386 104.135   1
   3   1 -37 336.520 111.396   1
  -3  -3   1 12169.5 644.277   1
   3   3  -1 11917.2 644.799   1
  -3  -3  -1 13376.9 667.543   1
   3  -3   1 11312.6 658.196   1
   3  -3  -1 11503.1 664.056   1
  -3   3  -1 11919.1 655.293   1
  -3   3   1 14209.4 646.708   1
   3  -3  -1 12130.3 643.143   1
  -3   3  -1 11952.9 642.475   1
   3  -3   1 13092.5 642.198   1
   3   3   1 11300.0 648.560   1
  -3  -3  -1 12731.6 647.289   1
  -3  -3   1 12211.2 654.940   1
   3   3  -1 12480.0 651.725   1
   3   3   1 12558.1 659.823   1
   3   3  -3 1749.99 104.650   1
   3   3  -3 1689.93 100.625   1
  -3  -3   3 1752.73 100.897   1
   3  -3   3 1854.32 98.5503   1
  -3  -3  -3 1832.66 141.354   1
   3  -3   3 1459.67 112.198   1
   3   3   3 1779.40 135.921   1
   3  -3  -3 1818.78 125.226   1
  -3   3  -3 1780.31 98.5107   1
   3  -3  -3 1979.69 105.961   1
   3   3   3 1841.38 112.579   1
  -3   3   3 1775.79 107.937   1
  -3  -3  -3 1656.05 108.851   1
  -3  -3   3 1674.63 107.439   1
   3   3  -5 55626.9 2802.15   1
  -3  -3   5 52493.8 2802.69   1
  -3  -3  -5 59104.7 2825.39   1
   3   3   5 55122.7 2827.11   1
   3   3   5 53915.9 2803.85   1
  -3  -3   5 53160.9 2801.05   1
   3   3  -5 52749.0 2800.46   1
  -3   3  -5 52374.7 2798.60   1
   3  -3   5 56495.9 2798.99   1
   3  -3  -5 57757.9 2806.41   1
  -3  -3  -5 52842.4 2807.86   1
   3  -3  -5 57213.1 2805.02   1
  -3   3   5 53564.5 2800.81   1
  -3  -3  -7 2672.17 175.752   1
   3   3   7 2807.12 189.986   1
  -3  -3  -7 2539.68 160.340   1
   3   3   7 3144.28 158.416   1
  -3  -3   7 2813.44 159.163   1
  -3   3   7 3051.13 165.635   1
  -3  -3   7 2716.89 158.870   1
   3   3  -7 2868.77 158.612   1
  -3   3   7 3013.05 155.196   1
   3   3  -7 2849.03 158.445   1
  -3   3  -7 2848.04 155.622   1
   3  -3   7 2941.17 156.595   1
  -3   3  -7 2768.29 160.777   1
   3  -3  -7 2792.92 157.710   1
  -3  -3   9 6217.54 339.863   1
   3   3  -9 6417.86 340.243   1
  -3   3   9 6586.51 336.348   1
   3  -3  -9 6421.05 336.615   1
  -3   3  -9 6226.55 337.475   1
   3  -3   9 6784.78 340.322   1
  -3  -3   9 6145.51 341.360   1
   3   3  -9 6068.04 339.502   1
  -3  -3  -9 6113.66 339.695   1
  -3   3  -9 6774.16 343.675   1
   3   3   9 6386.79 363.056   1
  -3  -3  -9 6683.69 348.342   1
   3   3 -11 154.123 46.6321   1
  -3   3  11 107.397 37.3311   1
   3   3  11 109.032 89.6918   1
  -3   3 -11 101.994 35.2037   1
  -3  -3 -11 81.0284 36.8767   1
   3   3 -11 151.139 41.4407   1
  -3   3  11 202.750 36.7944   1
   3  -3 -11 85.2966 32.7278   1
   3  -3  11 105.074 41.3735   1
  -3  -3  11 94.2695 47.6352   1
  -3   3 -11 92.1025 48.8125   1
  -3   3  13 26534.5 1380.51   1
   3   3 -13 27643.9 1387.16   1
   3  -3 -13 28353.7 1380.28   1
   3   3  13 28017.8 1380.98   1
  -3   3 -13 26814.2 1382.65   1
  -3  -3  13 26801.6 1387.73   1
  -3   3  13 26593.7 1381.31   1
   3   3 -13 25546.0 1384.49   1
  -3  -3 -13 26010.8 1381.66   1
  -3   3 -13 27637.3 1388.17   1
   3  -3  13 26079.5 1387.63   1
  -3  -3 -13 24881.3 1383.88   1
   3   3  13 24780.8 1394.49   1
   3  -3  15 26501.8 1402.06   1
  -3  -3 -15 26712.2 1398.10   1
  -3   3 -15 28349.8 1402.58   1
  -3   3  15 26483.9 1393.79   1
   3   3 -15 29530.8 1403.41   1
   3  -3 -15 22875.6 1393.37   1
  -3  -3  15 25397.0 1397.28   1
   3  -3  15 27413.2 1398.83   1
  -3   3 -15 26911.5 1396.58   1
   3   3  15 28000.0 1394.67   1
   3   3 -15 26566.0 1398.91   1
  -3   3  15 28107.1 1396.28   1
  -3  -3  15 26421.7 1401.57   1
  -3  -3 -15 27123.8 1395.48   1
   3   3  15 28594.8 1408.02   1
   3  -3 -15 28663.6 1394.42   1
   3  -3  17 4944.19 276.576   1
  -3  -3 -17 4790.15 270.329   1
   3  -3  17 4844.21 272.590   1
  -3   3 -17 4999.81 268.713   1
   3   3  17 5878.95 272.103   1
   3   3 -17 5099.41 277.428   1
  -3   3  17 4538.98 264.354   1
  -3  -3  17 4566.50 269.989   1
  -3  -3  17 4403.44 275.263   1
  -3   3  17 4488.84 268.540   1
   3   3 -17 4895.21 272.015   1
   3  -3 -17 5284.64 266.330   1
  -3   3 -17 4895.99 275.486   1
   3  -3  19 51.3132 62.2795   1
  -3   3 -19-22.6421 60.8794   1
  -3  -3 -19-8.94339 52.8045   1
   3  -3 -19 52.9734 56.1294   1
   3   3  19 24.4029 46.6125   1
   3  -3  19 32.4201 56.7224   1
  -3   3  19 23.1110 44.4678   1
  -3  -3  19-50.6033 53.6946   1
   3  -3 -19 5.51627 45.4134   1
   3   3 -19-74.9811 55.3961   1
  -3  -3 -19 10.4468 42.1383   1
  -3   3  19-21.8625 58.8349   1
  -3  -3  19-25.4702 65.3781   1
   3  -3  21 3160.90 187.962   1
  -3  -3 -21 2950.59 173.164   1
   3  -3  21 2951.67 184.192   1
   3   3 -21 3001.47 189.815   1
   3   3  21 2977.05 176.148   1
   3  -3 -21 2679.43 176.531   1
  -3  -3  21 2792.21 178.621   1
   3   3 -21 2899.27 180.492   1
   3  -3 -21 3326.08 174.674   1
  -3  -3 -21 3273.35 180.862   1
  -3   3 -21 2813.94 185.005   1
  -3  -3  21 2880.16 187.848   1
  -3   3  21 2767.52 180.056   1
   3  -3  23 5285.21 299.545   1
  -3   3 -23 5002.59 289.166   1
  -3  -3 -23 5305.33 285.938   1
   3  -3  23 5242.98 297.622   1
   3   3 -23 5110.61 301.263   1
   3   3  23 5752.06 291.957   1
   3  -3 -23 4672.17 288.579   1
  -3  -3  23 4724.93 291.220   1
   3  -3 -23 5667.85 287.261   1
   3   3 -23 4879.79 292.608   1
  -3   3  23 5100.70 292.332   1
  -3  -3 -23 5201.85 291.540   1
  -3   3 -23 5259.36 299.654   1
  -3  -3  23 4987.31 300.496   1
   3  -3  25 2282.10 154.116   1
   3  -3 -25 1768.70 139.990   1
   3   3  25 2049.35 140.540   1
   3  -3  25 1927.76 150.203   1
   3   3 -25 1769.28 152.311   1
  -3   3 -25 1976.34 136.221   1
  -3  -3 -25 2086.96 132.655   1
  -3  -3  25 1742.02 141.673   1
   3   3 -25 1796.58 141.850   1
   3  -3 -25 2385.29 135.547   1
  -3   3 -25 1877.03 150.929   1
  -3  -3  25 1905.20 154.811   1
  -3   3  25 1878.61 142.113   1
  -3  -3 -25 2112.86 144.842   1
  -3   3 -27 444.124 104.167   1
  -3   3  27 387.005 91.7399   1
   3  -3  27 618.779 105.801   1
  -3  -3 -27 406.611 93.2394   1
   3   3 -27 323.502 102.607   1
   3  -3  27 393.508 103.661   1
   3  -3 -27 590.213 91.5265   1
   3   3  27 496.686 90.8085   1
  -3   3 -27 540.507 83.6709   1
  -3  -3  27 406.483 92.1872   1
  -3   3  27 571.396 83.6332   1
   3   3 -27 402.246 87.7996   1
   3  -3 -27 652.790 79.8737   1
  -3  -3 -27 505.168 74.8838   1
  -3  -3  27 374.665 105.455   1
   3   3 -29 36.6756 102.882   1
   3  -3  29 147.584 106.414   1
   3  -3 -29-52.5453 84.2698   1
   3   3  29-106.866 90.8132   1
  -3   3 -29-62.0226 78.2887   1
  -3  -3  29-54.2906 91.3034   1
  -3   3  29-9.40772 78.4475   1
   3   3 -29-13.4373 86.8205   1
   3  -3 -29-8.38306 74.2643   1
  -3  -3 -29 47.0726 69.1024   1
  -3   3 -29-87.9527 101.081   1
  -3  -3  29 91.0434 102.951   1
  -3   3  29 189.857 92.8848   1
   3  -3  29 45.2242 101.090   1
   3  -3  31 1877.01 157.663   1
  -3   3 -31 1508.81 132.377   1
  -3  -3 -31 1677.18 127.414   1
   3  -3 -31 1365.49 135.230   1
   3   3  31 1452.89 148.888   1
   3   3 -31 1665.33 155.829   1
   3  -3  31 1553.81 158.368   1
  -3  -3  31 1521.08 144.385   1
  -3   3  31 1537.89 134.125   1
   3  -3 -31 1517.86 128.626   1
   3   3 -31 1626.93 140.395   1
  -3   3  31 1516.86 141.347   1
  -3   3 -31 1517.61 153.239   1
  -3  -3 -31 1495.27 142.333   1
  -3  -3  31 1719.25 157.158   1
   3  -3  33 1421.52 152.138   1
  -3  -3  33 1162.21 152.134   1
   3   3  33 1242.00 149.382   1
   3  -3 -33 1104.42 132.730   1
   3  -3  33 1317.38 159.496   1
  -3  -3 -33 1466.07 123.261   1
  -3   3 -33 1365.31 130.563   1
   3   3 -33 1400.55 153.810   1
  -3  -3  33 1019.94 139.843   1
  -3   3  33 1504.10 133.160   1
   3   3 -33 1449.54 139.554   1
   3  -3 -33 1393.09 124.051   1
  -3  -3 -33 1167.65 138.390   1
  -3   3 -33 1181.46 149.984   1
  -3   3  33 1275.72 138.804   1
  -3   3  35 469.639 115.986   1
   3  -3  35 258.340 128.630   1
  -3  -3  35 213.029 125.761   1
   3  -3  35 174.571 139.786   1
   3   3  35 117.437 129.278   1
   3  -3 -35 305.611 107.145   1
  -3   3 -35 380.024 107.154   1
   3   3 -35 248.953 126.553   1
  -3   3  35 226.154 107.237   1
  -3  -3  35 372.330 121.360   1
   3   3 -35 344.780 109.646   1
   3  -3 -35 238.122 94.4585   1
  -3  -3 -35 301.696 98.3521   1
  -3  -3 -35 175.437 119.238   1
  -3   3 -35 355.671 129.625   1
  -3  -3  37 384.229 137.198   1
   3  -3  37 353.636 142.002   1
  -3  -3  37 508.494 131.934   1
   3  -3  37 439.134 159.616   1
   3  -3 -37 486.110 117.434   1
  -3   3 -37 440.298 117.876   1
   3   3 -37 487.222 138.898   1
   3   3 -37 396.536 118.834   1
   3  -3 -37 488.768 105.030   1
  -3  -3 -37 357.658 117.470   1
  -3   3 -37 332.678 139.840   1
  -3  -3 -37 218.864 135.582   1
   3   5  -1 1218.39 80.2394   1
  -3  -5   1 1223.54 75.0473   1
   3   5  -1 1273.87 75.4447   1
  -3  -5  -1 1236.37 75.0780   1
   3  -5   1 1321.70 71.3027   1
   3  -5  -1 1081.01 95.5953   1
   3  -5   1 1080.03 86.2067   1
   3  -5  -1 1240.49 70.7556   1
  -3   5   1 1245.25 72.0387   1
  -3   5  -1 1243.44 71.1913   1
   3   5   1 1242.23 77.2744   1
   3   5   1 1192.82 85.7034   1
  -3  -5   1 1219.96 84.7422   1
  -3  -5  -1 1213.90 93.8054   1
   3   5  -3 16331.2 717.952   1
  -3  -5   3 15761.4 719.438   1
  -3  -5  -3 16143.0 745.598   1
  -3   5   3 15209.7 729.178   1
   3  -5  -3 16492.5 711.438   1
  -3   5   3 15749.2 714.506   1
  -3  -5   3 16976.3 717.177   1
   3   5  -3 16752.6 716.405   1
   3  -5   3 17361.9 713.439   1
  -3   5  -3 16386.5 712.419   1
   3   5   3 17005.4 736.182   1
   3   5   3 14807.3 722.796   1
  -3  -5  -3 16719.9 718.424   1
  -3  -5  -5 868.550 112.435   1
   3   5   5 828.361 102.911   1
  -3  -5   5 907.704 63.2438   1
   3   5  -5 952.753 62.2496   1
  -3   5  -5 1014.83 65.0463   1
   3   5  -5 850.555 60.4279   1
  -3   5  -5 876.065 57.2682   1
   3  -5   5 1021.92 59.2777   1
  -3  -5   5 977.828 62.8995   1
   3  -5  -5 848.439 59.5867   1
   3  -5  -5 831.528 80.2479   1
  -3   5   5 923.187 97.0805   1
  -3  -5  -5 1001.58 71.7648   1
  -3   5   5 872.114 66.6883   1
  -3  -5   7 30176.4 1646.62   1
   3   5  -7 31805.7 1646.80   1
  -3   5  -7 33253.3 1649.45   1
   3  -5   7 35057.9 1646.45   1
  -3   5  -7 31485.1 1644.11   1
   3  -5  -7 30652.9 1645.04   1
  -3  -5   7 31085.8 1648.02   1
   3   5  -7 29092.2 1646.35   1
  -3  -5  -7 32685.2 1668.40   1
   3   5   7 30368.0 1675.00   1
   3  -5  -7 33244.4 1648.58   1
  -3   5   7 33673.5 1642.88   1
  -3  -5  -7 30265.8 1653.81   1
  -3  -5  -9 2.56915 80.7016   1
  -3   5   9 0.68827 25.2870   1
   3   5  -9 8.36312 36.9687   1
   3   5   9 74.3557 124.400   1
  -3  -5  -9 46.1790 54.7085   1
   3   5  -9 19.4306 39.5090   1
  -3  -5   9 33.3515 38.5042   1
   3  -5  -9-1.05242 37.9442   1
  -3   5  -9 33.0170 31.1766   1
   3  -5   9-1.22684 36.0980   1
  -3   5  -9 41.4466 43.3256   1
   3  -5   9 64.8677 44.6925   1
  -3  -5   9-7.94194 43.1439   1
  -3   5  11 12818.5 703.395   1
   3   5  11 14095.9 737.640   1
  -3  -5 -11 12510.0 705.679   1
   3   5  11 14493.4 702.207   1
  -3   5  11 13728.9 699.536   1
  -3  -5  11 13759.4 710.591   1
   3   5 -11 13580.0 707.004   1
   3   5 -11 13350.4 708.201   1
  -3  -5  11 12946.0 705.373   1
   3  -5  11 13943.5 706.064   1
  -3   5 -11 13198.5 703.428   1
   3  -5 -11 13080.8 699.798   1
   3  -5  11 13105.1 709.418   1
  -3   5 -11 14713.1 710.853   1
  -3   5  13 22123.8 1180.85   1
   3   5 -13 22459.6 1189.14   1
   3  -5 -13 22694.7 1179.38   1
  -3   5 -13 23545.4 1184.99   1
   3   5 -13 21861.9 1186.83   1
  -3   5  13 23665.2 1180.48   1
  -3  -5  13 22674.9 1190.45   1
  -3  -5 -13 22306.5 1184.40   1
   3   5  13 22635.1 1206.40   1
   3  -5  13 23519.9 1190.63   1
  -3   5 -13 23528.8 1190.30   1
  -3   5 -15 6076.10 319.782   1
  -3   5  15 5394.49 306.096   1
   3   5 -15 5878.99 320.865   1
  -3  -5  15 5269.29 313.035   1
   3  -5 -15 5964.07 305.531   1
  -3   5 -15 5716.39 312.233   1
  -3  -5  15 5851.20 320.713   1
  -3   5  15 5818.43 308.144   1
   3   5 -15 5668.33 315.991   1
  -3  -5 -15 5873.69 311.058   1
   3   5  15 5250.50 338.012   1
   3  -5  15 6364.55 320.522   1
  -3  -5 -15 5579.09 312.076   1
   3   5  17 2811.65 197.112   1
   3   5 -17 2695.58 169.995   1
  -3   5  17 2660.38 163.182   1
  -3   5 -17 2931.74 176.069   1
  -3  -5  17 2483.21 177.038   1
  -3   5  17 2721.11 159.181   1
   3   5 -17 2795.01 177.372   1
  -3  -5  17 2602.84 168.078   1
   3  -5  17 2830.11 171.674   1
  -3   5 -17 3058.43 168.844   1
   3  -5 -17 2974.71 158.918   1
  -3  -5 -17 2818.51 167.200   1
   3  -5  17 3249.17 177.354   1
  -3  -5 -19 161.389 60.8563   1
   3  -5  19 147.423 65.4422   1
  -3   5 -19 121.862 67.3622   1
  -3   5  19 80.5884 42.4899   1
  -3  -5  19 95.1703 57.6520   1
   3  -5 -19 144.291 48.4213   1
  -3   5 -19 188.619 55.6669   1
   3  -5  19 98.5141 62.8608   1
  -3  -5 -19 123.437 47.8021   1
  -3   5  19 166.946 53.5555   1
  -3  -5  19 96.7378 68.5495   1
   3   5 -19 203.108 59.1425   1
   3  -5 -19 203.312 43.4652   1
   3   5  19 218.720 99.2814   1
   3  -5  21 2600.65 167.333   1
  -3  -5 -21 2593.99 156.584   1
   3  -5 -21 2427.72 150.741   1
   3   5 -21 2266.28 169.243   1
   3  -5  21 2566.49 165.889   1
  -3  -5  21 2298.85 159.013   1
  -3   5  21 2361.94 147.411   1
   3   5 -21 2499.45 162.400   1
   3  -5 -21 2650.26 148.086   1
  -3   5 -21 2455.68 166.571   1
  -3  -5  21 2391.89 171.606   1
  -3   5  21 2613.41 156.212   1
  -3  -5 -21 2661.81 151.230   1
   3  -5  23 3104.03 191.104   1
   3   5  23 3005.13 174.221   1
   3  -5 -23 2659.15 172.807   1
   3   5 -23 2930.37 193.429   1
   3  -5  23 2881.91 188.905   1
  -3   5 -23 2885.74 180.278   1
  -3  -5  23 2788.64 181.531   1
  -3   5  23 2782.21 168.833   1
   3   5 -23 2888.71 183.343   1
   3  -5 -23 2954.29 169.010   1
  -3   5  23 2715.72 175.950   1
  -3   5 -23 2786.47 190.208   1
  -3  -5  23 2752.61 193.012   1
  -3  -5 -23 2904.95 177.367   1
  -3  -5 -23 3009.42 171.520   1
   3  -5  25 2206.96 158.192   1
   3  -5  25 1963.96 158.019   1
   3   5  25 1936.83 139.652   1
   3  -5 -25 2351.21 137.606   1
   3   5 -25 1981.32 161.160   1
  -3   5 -25 1867.82 142.106   1
  -3  -5  25 1850.52 149.187   1
  -3   5  25 1846.26 132.650   1
   3  -5 -25 2046.33 132.668   1
  -3  -5  25 2367.23 168.890   1
  -3   5 -25 1783.62 156.538   1
  -3   5  25 2135.65 143.493   1
  -3  -5 -25 2032.08 142.034   1
  -3  -5 -25 1929.00 134.118   1
   3  -5  27 520.789 107.092   1
  -3   5 -27 519.770 109.434   1
  -3  -5 -27 313.669 87.4110   1
   3   5 -27 361.653 109.042   1
   3  -5  27 549.238 109.550   1
   3   5  27 392.598 85.6704   1
  -3   5 -27 268.610 84.5858   1
  -3   5  27 355.824 75.1455   1
  -3  -5  27 469.878 98.7936   1
   3  -5 -27 338.314 71.2314   1
   3   5 -27 444.592 95.4213   1
  -3  -5  27 351.985 110.940   1
  -3  -5 -27 522.036 77.5406   1
  -3  -5  29 100.741 109.877   1
   3  -5  29 107.684 104.713   1
   3   5 -29 173.623 115.045   1
   3  -5  29 80.5640 110.709   1
  -3   5 -29-11.0353 83.1900   1
   3   5  29 160.318 89.1798   1
  -3   5  29 38.9123 77.1911   1
  -3  -5  29 183.068 99.6826   1
   3   5 -29 94.5654 93.2751   1
   3  -5 -29 53.0169 71.4024   1
  -3   5 -29 90.5534 107.204   1
  -3  -5 -29 48.0569 72.5649   1
  -3  -5 -31 961.221 119.298   1
  -3  -5  31 896.219 138.778   1
   3  -5  31 1086.79 135.183   1
   3   5  31 1144.00 124.504   1
   3  -5  31 919.502 142.556   1
   3   5 -31 696.989 138.287   1
  -3   5 -31 1176.55 117.471   1
  -3  -5  31 963.396 128.959   1
  -3   5  31 1016.00 111.970   1
   3   5 -31 923.206 122.916   1
   3  -5 -31 1055.49 104.571   1
  -3   5 -31 1065.53 138.553   1
  -3  -5 -31 1013.78 107.439   1
  -3  -5  33 982.000 139.806   1
   3  -5  33 929.290 138.283   1
   3  -5  33 801.983 147.014   1
   3   5  33 707.014 126.718   1
  -3   5 -33 818.650 110.653   1
   3   5 -33 779.134 137.731   1
  -3  -5  33 842.407 129.012   1
   3  -5 -33 1023.01 102.868   1
   3   5 -33 1047.34 124.501   1
  -3   5 -33 1016.24 139.602   1
  -3  -5 -33 772.462 119.342   1
  -3  -5 -33 860.265 106.782   1
  -3  -5  35 1215.80 157.850   1
   3  -5  35 1405.24 157.311   1
  -3  -5  35 1020.95 145.519   1
   3  -5  35 981.779 166.619   1
   3  -5 -35 1237.81 114.452   1
   3   5  35 1095.05 154.547   1
   3   5 -35 991.685 153.122   1
  -3   5 -35 921.738 128.860   1
   3  -5 -35 1254.96 118.180   1
   3   5 -35 1248.32 139.985   1
  -3  -5 -35 1084.88 127.876   1
  -3  -5 -35 1095.18 141.278   1
  -3   5 -35 967.302 152.184   1
  -3   7  -1 327.495 36.0862   1
  -3  -7   1 322.365 36.0385   1
   3   7   1 323.448 36.1175   1
  -3  -7  -1 361.313 35.0237   1
   3  -7   1 356.640 31.1199   1
   3  -7  -1 287.017 27.3769   1
  -3   7  -1 328.574 27.6929   1
   3   7  -1 253.309 33.4996   1
  -3   7   1 350.533 27.9485   1
   3  -7  -1 363.697 52.1541   1
   3   7   1 354.898 44.4225   1
  -3  -7  -1 279.668 57.3045   1
   3   7  -1 366.150 40.0055   1
  -3  -7   1 322.323 47.5081   1
   3   7  -3 3011.65 161.518   1
  -3  -7   3 3010.06 163.554   1
  -3   7  -3 3086.52 162.171   1
  -3  -7  -3 3066.89 159.778   1
   3   7  -3 2924.94 160.282   1
   3  -7   3 2967.18 157.451   1
  -3   7  -3 2696.29 155.736   1
   3  -7  -3 2866.92 152.997   1
  -3  -7   3 2718.74 160.944   1
  -3   7   3 2582.29 154.176   1
   3  -7  -3 3061.61 177.233   1
   3   7   3 3143.73 172.479   1
  -3  -7  -3 2755.16 187.477   1
  -3  -7  -5 20868.6 1100.46   1
   3   7   5 20442.9 1084.58   1
  -3  -7   5 19914.3 1070.23   1
   3   7  -5 20940.2 1069.87   1
   3   7  -5 19965.2 1070.01   1
   3  -7   5 19311.3 1070.55   1
  -3   7  -5 22252.4 1071.96   1
   3  -7   5 20981.9 1067.78   1
  -3   7  -5 20672.8 1066.46   1
  -3  -7   5 20975.8 1071.72   1
  -3   7   5 20220.0 1066.44   1
   3  -7  -5 20450.8 1062.25   1
  -3  -7  -5 21437.2 1069.52   1
   3  -7  -7 310.842 33.2079   1
   3   7   7 464.540 133.993   1
  -3  -7  -7 729.934 157.350   1
   3  -7  -7 309.405 64.6195   1
  -3  -7   7 291.725 49.0786   1
   3   7  -7 389.362 50.0192   1
   3  -7   7 441.011 46.8729   1
  -3   7  -7 364.648 41.5894   1
   3   7  -7 338.106 48.7065   1
  -3  -7   7 438.240 55.2688   1
  -3   7  -7 403.522 55.0733   1
   3  -7   7 343.845 53.7753   1
  -3  -7  -7 563.088 62.9415   1
  -3   7   7 230.762 50.3352   1
   3  -7   9 299.182 60.0537   1
  -3   7  -9 454.498 62.7580   1
  -3  -7  -9 224.069 126.192   1
   3   7  -9 241.101 52.5688   1
  -3   7   9 234.444 110.926   1
   3   7   9 322.970 160.435   1
   3  -7  -9 331.488 37.8466   1
  -3  -7   9 265.614 52.3681   1
   3   7  -9 323.125 57.4606   1
  -3   7   9 292.629 34.8157   1
   3  -7   9 328.535 53.8428   1
  -3   7  -9 398.430 48.0232   1
  -3  -7   9 245.704 60.6997   1
   3   7   9 215.155 54.2248   1
  -3  -7  -9 218.411 62.3098   1
   3  -7  -9 247.439 51.1955   1
   3  -7  11 3724.23 221.510   1
   3   7  11 3280.93 283.718   1
  -3  -7 -11 3760.82 236.450   1
   3   7  11 4097.44 212.653   1
  -3  -7  11 3651.63 223.728   1
   3   7 -11 3816.54 219.159   1
  -3   7  11 3354.92 221.441   1
   3  -7 -11 3754.43 214.779   1
  -3  -7  11 3597.64 215.844   1
   3  -7 -11 3931.30 204.135   1
   3   7 -11 3662.65 220.778   1
   3  -7  11 3791.81 217.667   1
  -3   7 -11 4376.80 219.721   1
  -3   7  11 3919.61 205.516   1
  -3   7 -11 3993.58 222.988   1
   3   7  13 4536.02 313.103   1
   3   7  13 4894.89 250.031   1
  -3   7  13 4307.87 252.348   1
  -3   7 -13 4699.32 263.364   1
   3   7 -13 4610.65 262.782   1
   3  -7 -13 4328.67 245.134   1
   3  -7  13 4769.66 259.246   1
  -3   7  13 4601.37 246.347   1
  -3  -7  13 4447.91 263.477   1
   3   7 -13 4476.52 259.414   1
   3  -7  13 4762.42 263.314   1
   3  -7 -13 4547.54 248.445   1
  -3   7  15 9347.95 520.162   1
   3   7 -15 10769.3 536.392   1
  -3  -7  15 8415.11 527.386   1
   3  -7 -15 9593.73 518.265   1
   3   7  15 10478.1 520.833   1
  -3   7 -15 11410.3 532.555   1
  -3   7 -15 10458.3 535.657   1
  -3   7  15 10390.9 519.394   1
  -3  -7  15 9208.27 533.776   1
   3   7 -15 9544.05 530.670   1
   3   7  15 9623.73 564.119   1
   3  -7  15 10174.4 534.183   1
   3   7  17 2675.26 208.788   1
   3   7 -17 2473.41 160.635   1
  -3   7  17 2341.37 144.744   1
  -3  -7  17 2467.86 157.484   1
   3   7 -17 2715.32 168.178   1
   3  -7  17 2677.70 163.407   1
   3  -7 -17 2156.33 142.745   1
  -3   7 -17 2956.62 162.171   1
   3   7  17 2743.21 146.721   1
   3  -7  17 2884.35 166.594   1
  -3  -7 -17 2761.94 153.549   1
   3  -7 -17 2566.32 143.990   1
  -3   7 -17 2492.84 167.485   1
  -3  -7  17 2126.41 165.852   1
  -3  -7 -19 53.6470 53.1189   1
  -3   7 -19 129.488 71.3965   1
   3  -7  19 78.7824 70.6413   1
  -3  -7  19-21.7585 58.3956   1
  -3   7  19 49.8891 41.4323   1
   3  -7 -19 42.6502 42.3352   1
   3   7  19 37.4546 41.5971   1
   3  -7  19 58.2658 68.2299   1
  -3   7 -19 32.2007 64.4220   1
   3   7 -19 21.1374 62.5084   1
   3  -7 -19 37.5678 37.7135   1
  -3  -7  19 27.7031 73.6731   1
   3   7  19-41.2327 127.863   1
   3   7  21 940.440 138.082   1
  -3  -7  21 506.952 95.5168   1
   3   7 -21 685.807 84.9807   1
  -3   7  21 640.513 61.4944   1
  -3  -7  21 630.245 82.1732   1
   3  -7  21 704.086 91.4890   1
   3  -7 -21 568.505 60.8233   1
   3   7  21 707.911 64.7610   1
   3  -7 -21 610.031 59.1032   1
  -3  -7 -21 715.740 71.6762   1
   3  -7  21 707.290 91.3885   1
  -3   7 -21 636.301 94.9353   1
   3   7  23 3432.07 233.931   1
  -3  -7 -23 2598.29 181.391   1
   3   7 -23 2982.70 200.194   1
  -3   7 -23 2899.49 206.793   1
  -3  -7 -23 3440.45 190.405   1
  -3  -7  23 3267.30 213.107   1
  -3   7  23 3026.21 182.623   1
  -3  -7  23 3142.70 198.666   1
   3  -7  23 3349.57 208.840   1
   3   7  23 3439.98 187.567   1
   3   7 -23 3284.55 213.269   1
   3  -7 -23 2798.16 182.472   1
  -3   7 -23 4120.95 214.729   1
   3  -7 -23 3228.92 181.902   1
   3  -7  23 3445.92 208.697   1
  -3  -7  25 1245.78 134.873   1
  -3   7 -25 1093.66 131.908   1
  -3  -7 -25 1458.91 111.721   1
   3  -7  25 1512.50 133.093   1
  -3   7  25 1235.28 98.9957   1
  -3  -7  25 1078.49 117.727   1
   3  -7  25 1203.60 134.481   1
   3  -7 -25 1088.13 97.9896   1
   3   7  25 1481.05 108.411   1
   3   7 -25 908.406 130.075   1
  -3   7 -25 1566.51 137.466   1
   3   7 -25 1059.98 119.395   1
  -3  -7 -25 1727.70 104.849   1
   3  -7 -25 1288.18 98.0352   1
   3   7  25 1476.43 161.659   1
   3   7  27 2495.31 193.031   1
  -3  -7 -27 2241.81 139.514   1
   3  -7 -27 1856.93 131.538   1
   3   7 -27 1882.50 155.060   1
  -3   7  27 1754.03 132.731   1
  -3  -7  27 1880.40 155.491   1
   3  -7 -27 1772.39 133.809   1
   3   7 -27 1755.06 169.246   1
   3  -7  27 2034.38 168.872   1
  -3   7 -27 2485.06 165.292   1
   3  -7  27 2212.85 167.105   1
  -3   7  27 2002.47 141.740   1
  -3  -7 -27 2223.76 146.901   1
  -3  -7  27 2016.07 171.225   1
  -3   7 -27 1974.52 169.944   1
   3   7  29 222.149 139.107   1
  -3  -7  29 16.0224 98.8903   1
  -3   7  29 42.2654 71.2346   1
   3   7 -29-44.9559 115.664   1
   3  -7  29 3.69344 115.324   1
  -3   7 -29 47.2735 94.8692   1
  -3  -7 -29 125.100 74.9516   1
   3  -7 -29-5.12709 69.6199   1
  -3   7 -29-56.8454 111.654   1
   3   7 -29 79.6800 95.9150   1
  -3  -7  29-129.155 118.250   1
  -3   7  29 39.1104 82.7191   1
   3  -7  29-3.53566 110.450   1
  -3  -7  31 629.583 117.641   1
  -3   7  31 464.856 90.8574   1
   3  -7  31 795.180 136.520   1
   3   7 -31 632.420 135.875   1
  -3   7 -31 717.560 110.869   1
  -3  -7 -31 550.269 91.6972   1
   3  -7 -31 656.593 86.7745   1
  -3   7 -31 620.855 128.733   1
   3   7 -31 500.168 112.226   1
   3  -7  31 611.934 127.959   1
  -3   7  31 630.168 99.3691   1
  -3  -7 -31 597.910 103.785   1
  -3  -7  31 613.891 131.757   1
  -3  -7  33 1938.83 177.284   1
  -3   7  33 2011.28 154.840   1
   3   7 -33 1769.56 189.068   1
   3  -7  33 2097.94 197.778   1
  -3   7 -33 2106.24 171.523   1
  -3  -7 -33 2123.70 158.394   1
   3  -7 -33 2114.25 149.477   1
   3   7 -33 2133.39 174.899   1
  -3  -7 -33 2163.30 166.136   1
  -3   7  33 2218.46 161.240   1
  -3  -7  33 1833.57 188.519   1
  -3   7 -33 2031.57 192.149   1
   3  -7  33 2756.04 192.069   1
  -3  -7  35 657.659 136.640   1
  -3   7  35 787.709 111.593   1
   3   7  35 763.051 137.452   1
   3  -7  35 774.100 165.402   1
  -3   7 -35 997.292 129.086   1
   3   7 -35 840.781 153.069   1
  -3  -7 -35 945.354 119.390   1
   3  -7 -35 906.907 102.893   1
   3   7 -35 734.172 132.219   1
   3  -7  35 1180.38 154.963   1
  -3   7  35 750.780 117.602   1
  -3  -7  35 722.058 151.500   1
  -3  -7 -35 875.329 127.330   1
  -3   7 -35 764.713 152.181   1
  -3  -9  -1 152.087 39.3957   1
  -3  -9   1 124.228 40.8815   1
   3  -9   1 160.091 34.1043   1
  -3   9  -1 122.791 29.4888   1
  -3  -9  -1 87.3998 61.6967   1
  -3  -9   1 191.094 50.7321   1
   3   9  -1 118.259 40.5205   1
   3   9   1 121.383 43.4704   1
   3  -9  -3 8851.37 522.393   1
  -3  -9   3 10141.4 519.035   1
  -3  -9  -3 10058.8 533.788   1
   3   9   3 10834.3 521.276   1
  -3  -9   3 9646.62 518.452   1
   3   9  -3 10385.8 517.530   1
   3  -9   3 9961.93 514.322   1
  -3   9   3 8943.76 508.780   1
   3  -9  -3 10394.3 510.055   1
  -3   9  -3 10260.3 512.623   1
  -3  -9  -3 10214.2 515.291   1
   3  -9   3 9515.32 517.360   1
  -3   9   3 9002.28 512.318   1
   3  -9   5 7917.31 431.810   1
  -3  -9  -5 7802.53 464.093   1
  -3   9   5 7286.42 421.338   1
  -3  -9   5 7997.88 433.383   1
   3   9   5 8968.41 440.790   1
  -3  -9   5 7956.23 430.680   1
   3   9  -5 8191.53 430.759   1
   3  -9   5 8262.40 428.618   1
   3  -9  -5 8109.39 420.248   1
  -3   9  -5 8850.93 427.456   1
  -3  -9  -5 8359.11 427.351   1
   3   9   5 8266.42 433.200   1
  -3  -9  -7 29495.7 1627.52   1
  -3   9   7 29144.9 1590.27   1
   3  -9  -7 28006.8 1602.03   1
  -3   9   7 29093.4 1590.11   1
   3   9  -7 30125.3 1595.73   1
  -3  -9   7 30800.7 1598.68   1
   3   9   7 32917.6 1609.30   1
  -3  -9   7 30446.8 1594.78   1
   3   9  -7 31057.6 1595.78   1
   3  -9   7 31614.9 1594.49   1
   3  -9  -7 30081.6 1583.95   1
   3  -9   7 30970.6 1597.31   1
   3   9   7 32477.8 1603.58   1
  -3  -9  -9 1281.60 181.737   1
   3  -9  -9 1467.80 88.3065   1
   3   9   9 1319.37 159.459   1
  -3  -9  -9 1762.08 99.9079   1
  -3   9   9 1494.01 88.3016   1
  -3  -9   9 1336.42 99.1180   1
   3   9  -9 1435.91 106.409   1
   3  -9   9 1495.67 100.154   1
  -3   9  -9 1604.25 97.2974   1
   3  -9  -9 1216.85 76.8080   1
  -3  -9   9 1294.94 109.558   1
   3   9  -9 1382.53 101.014   1
   3   9   9 1491.58 113.610   1
  -3   9   9 1372.34 120.580   1
   3  -9   9 1569.85 105.749   1
  -3  -9 -11 4787.35 261.470   1
  -3  -9  11 4370.65 252.608   1
   3   9 -11 4735.61 259.562   1
   3  -9  11 4478.54 254.897   1
  -3   9 -11 4604.42 251.463   1
  -3  -9  11 4239.22 259.902   1
   3   9 -11 4444.99 256.172   1
   3   9  11 4870.43 251.155   1
   3  -9  11 4702.93 259.068   1
  -3   9  11 3861.55 272.981   1
   3   9  11 4324.99 312.164   1
  -3  -9 -11 4494.89 283.048   1
   3   9 -13 10264.8 518.062   1
   3  -9 -13 9152.36 496.623   1
   3  -9  13 9984.60 514.516   1
  -3   9 -13 10133.3 510.705   1
  -3  -9  13 9634.05 518.591   1
   3   9 -13 9673.50 514.309   1
   3  -9 -13 8702.58 501.770   1
   3   9  13 10340.5 504.919   1
  -3  -9 -13 10492.0 519.786   1
   3   9  13 9460.13 563.351   1
  -3   9  13 9194.08 514.786   1
   3  -9  13 10133.7 517.845   1
  -3   9  15 4186.75 242.410   1
   3  -9 -15 3719.59 237.657   1
  -3  -9 -15 4331.17 260.921   1
   3   9 -15 4333.47 255.998   1
  -3  -9  15 4330.21 257.434   1
  -3   9 -15 4638.97 247.320   1
   3   9 -15 4071.67 250.546   1
  -3   9  15 4554.93 233.538   1
   3   9  15 4762.70 237.833   1
   3   9  15 3673.80 313.684   1
   3  -9  15 4581.32 255.280   1
   3   9  17 4031.09 291.775   1
  -3  -9 -17 4007.31 229.251   1
  -3   9  17 3792.87 209.824   1
  -3  -9  17 3955.93 232.948   1
  -3   9  17 3832.11 206.684   1
  -3  -9  17 3821.16 221.961   1
   3   9 -17 4234.41 234.389   1
   3  -9 -17 3217.84 201.751   1
   3  -9  17 3821.22 227.647   1
   3   9  17 4182.74 208.074   1
  -3   9 -17 4104.50 221.664   1
   3   9 -17 3896.80 226.017   1
   3  -9  17 4416.24 231.188   1
  -3  -9 -17 3864.01 213.770   1
   3  -9 -17 3594.10 205.676   1
   3  -9  19 16.7882 78.5084   1
  -3  -9 -19 14.8138 52.0942   1
  -3  -9 -19-2.14852 65.9494   1
  -3   9  19-10.9118 46.0753   1
  -3  -9  19 32.5877 65.3491   1
   3  -9  19-61.0684 79.7175   1
   3   9 -19-17.6126 83.4934   1
   3  -9 -19-19.8056 35.0140   1
   3   9  19 32.5972 40.9200   1
  -3   9 -19-32.4947 66.6869   1
   3   9  19 85.5458 162.721   1
   3   9 -19-55.8508 67.8734   1
   3  -9 -19 9.66365 38.2829   1
  -3   9  19-5.05236 44.1588   1
  -3  -9  19-60.3649 83.6083   1
  -3  -9 -21 736.034 72.7142   1
   3  -9  21 569.294 97.7668   1
  -3  -9 -21 575.090 82.7977   1
  -3   9  21 614.986 63.9742   1
  -3  -9  21 643.497 86.4607   1
   3  -9 -21 590.891 58.9379   1
   3   9  21 697.371 67.8748   1
  -3   9  21 631.768 66.9116   1
   3   9 -21 506.542 89.4383   1
  -3  -9  21 484.856 104.292   1
   3   9  21 785.523 175.460   1
   3  -9 -21 588.922 56.8145   1
   3  -9  21 558.621 99.8430   1
  -3  -9  23 352.514 105.000   1
   3   9 -23 325.725 90.1023   1
  -3  -9  23 284.140 85.8305   1
  -3   9  23 256.042 59.1302   1
   3   9 -23 187.964 103.358   1
   3  -9  23 342.087 99.4789   1
   3  -9 -23 295.990 53.2049   1
   3   9  23 341.945 62.5625   1
   3  -9 -23 321.038 55.2618   1
   3  -9  23 319.532 94.7777   1
  -3   9 -23 398.745 102.377   1
  -3  -9 -23 342.332 68.4509   1
  -3   9  23 250.835 64.2581   1
  -3  -9 -23 268.373 74.4211   1
  -3  -9 -25 7466.55 420.430   1
   3   9 -25 6988.61 428.137   1
  -3   9  25 7549.41 409.900   1
  -3  -9  25 7499.59 427.117   1
   3  -9 -25 7064.34 406.060   1
   3   9  25 7919.77 414.577   1
   3   9 -25 7153.04 436.979   1
   3  -9  25 8240.57 436.935   1
  -3   9 -25 8861.09 429.686   1
  -3  -9  25 7529.97 440.661   1
  -3  -9 -25 7793.44 415.565   1
  -3   9  25 7722.64 412.003   1
  -3   9 -25 7838.70 437.426   1
   3  -9 -25 7572.81 407.025   1
   3  -9  25 8475.67 437.132   1
  -3  -9 -27 1643.87 127.550   1
  -3   9 -27 1618.42 157.187   1
  -3  -9  27 1489.44 158.273   1
  -3   9  27 1599.03 118.901   1
  -3  -9  27 1600.44 143.311   1
   3  -9 -27 1379.71 107.421   1
   3   9  27 1512.48 123.815   1
   3  -9  27 1483.99 156.744   1
   3   9 -27 1638.13 158.841   1
  -3   9 -27 1764.01 142.989   1
  -3   9  27 1466.89 113.677   1
   3   9 -27 1359.46 140.209   1
   3  -9  27 1978.55 153.995   1
  -3  -9 -27 1782.76 131.987   1
  -3   9  29 9.10243 76.1488   1
  -3  -9  29-107.039 119.636   1
   3  -9  29-25.9687 112.555   1
  -3  -9  29-57.0626 103.629   1
  -3   9  29 26.7085 69.9245   1
   3  -9  29-7.86064 119.772   1
   3   9 -29-11.8234 119.101   1
  -3   9 -29 151.547 109.013   1
   3  -9 -29-24.2632 62.3571   1
   3   9  29 114.909 85.2591   1
  -3  -9 -29 45.4715 86.4656   1
  -3   9 -29 143.911 120.476   1
   3   9 -29-3.28142 102.027   1
  -3   9  31 2092.37 147.781   1
  -3  -9 -31 1886.18 152.852   1
  -3  -9  31 2060.27 191.318   1
  -3   9 -31 1886.53 185.082   1
  -3   9  31 2064.97 143.674   1
  -3  -9  31 1796.11 170.539   1
   3   9 -31 1862.75 188.250   1
   3   9  31 1774.68 156.736   1
   3  -9  31 2283.69 194.193   1
  -3   9 -31 2474.32 189.967   1
   3  -9 -31 1938.43 138.374   1
   3   9 -31 1876.93 169.966   1
  -3  -9 -31 2084.18 156.802   1
   3  -9  31 2169.04 182.018   1
   3   9  31 2108.10 234.517   1
  -3   9  33 1364.97 123.807   1
   3  -9  33 1468.39 161.698   1
  -3  -9  33 1218.67 167.557   1
  -3   9  33 1258.08 118.289   1
  -3  -9  33 1186.66 149.112   1
   3   9 -33 1193.07 168.262   1
   3   9  33 1171.53 136.670   1
   3  -9  33 1346.45 173.532   1
  -3   9 -33 1484.24 151.094   1
   3  -9 -33 1444.90 131.388   1
  -3  -9 -33 1279.17 132.579   1
  -3  -9 -33 1258.15 130.823   1
   3   9 -33 1106.23 147.522   1
  -3   9 -33 1016.14 161.745   1
   3   9  33 1252.71 215.508   1
  -3  -9 -35 812.573 125.998   1
  -3   9 -35 824.414 160.871   1
   3   9  35 1104.24 215.484   1
  -3  -9  35 883.928 147.056   1
   3  -9  35 813.303 171.443   1
   3  -9 -35 675.961 104.334   1
   3   9 -35 831.701 162.489   1
  -3   9 -35 997.779 142.097   1
  -3  -9 -35 836.821 124.489   1
  -3   9  35 1039.47 119.283   1
   3  -9  35 805.396 153.508   1
  -3  -9  35 909.518 160.545   1
   3  -9 -35 1017.80 101.929   1
   3   9 -35 729.410 139.808   1
  -3 -11   1 121.109 51.6845   1
  -3 -11  -1 175.986 49.1394   1
   3  11  -1 210.956 47.0987   1
   3  11   1 52.6886 44.2576   1
   3 -11   1 170.061 51.5139   1
  -3  11   1 124.056 46.9080   1
   3 -11  -1 101.367 38.8470   1
   3 -11   1 137.456 45.1906   1
  -3  11  -1 169.596 37.2219   1
  -3  11   1 116.371 32.5564   1
  -3 -11  -1 48.4776 65.1561   1
  -3 -11   1 102.000 57.7835   1
   3  11   1 225.940 49.4997   1
   3  11  -1 74.7780 48.3688   1
  -3 -11  -3 9316.97 479.671   1
  -3 -11   3 9471.09 484.978   1
  -3  11   3 8625.48 475.889   1
   3 -11   3 8459.75 481.299   1
  -3 -11  -3 9136.89 494.826   1
  -3 -11   3 9041.48 482.645   1
   3  11   3 9513.43 481.354   1
   3  11  -3 9611.25 481.995   1
   3 -11  -3 8600.21 473.382   1
   3 -11   3 8995.34 478.951   1
  -3  11  -3 10794.0 480.497   1
  -3  11   3 8604.84 471.605   1
   3  11  -3 8888.77 481.552   1
  -3  11  -3 9212.94 482.162   1
  -3  11  -5 41857.3 2082.32   1
   3 -11   5 38999.5 2080.79   1
  -3  11   5 37408.6 2072.33   1
   3 -11  -5 34333.0 2082.05   1
   3  11  -5 39473.6 2080.82   1
  -3 -11   5 39877.0 2083.51   1
  -3 -11  -5 42406.3 2100.51   1
   3  11   5 44974.6 2081.82   1
  -3 -11   5 40959.6 2080.46   1
   3  11  -5 42325.2 2081.06   1
   3 -11  -5 40475.7 2070.90   1
   3 -11   5 39241.3 2078.53   1
  -3  11   5 38702.6 2070.27   1
  -3  11  -5 42546.6 2077.37   1
  -3 -11  -5 42421.5 2076.90   1
   3  11   5 43028.5 2080.19   1
  -3  11  -7 11694.0 546.079   1
   3 -11   7 10673.3 543.958   1
  -3  11   7 9943.86 530.194   1
   3 -11  -7 7983.32 552.363   1
  -3 -11  -7 10076.5 581.790   1
  -3  11   7 9625.22 529.716   1
   3  11   7 11930.3 548.373   1
  -3 -11   7 10515.0 540.910   1
   3  11  -7 10712.5 543.617   1
   3 -11  -7 10437.9 528.147   1
   3 -11   7 10477.7 540.809   1
  -3  11  -7 10847.9 537.725   1
  -3 -11   7 10358.1 546.738   1
  -3 -11  -7 8245.69 532.528   1
   3  11   7 11634.8 547.916   1
  -3  11  -9-2.13652 60.3940   1
   3 -11   9-16.6178 57.6088   1
   3  11   9-4.99429 86.7132   1
  -3 -11   9 5.22449 48.6100   1
   3  11  -9 18.3847 57.3161   1
  -3  11  -9-29.8929 42.2739   1
   3 -11   9 19.9730 52.5339   1
  -3 -11  -9 93.0148 160.217   1
   3  11   9-12.3834 77.5777   1
  -3 -11   9-9.17416 64.3159   1
  -3 -11 -11 447.958 145.080   1
   3  11  11 480.888 77.4111   1
   3  11  11 670.282 130.501   1
  -3 -11  11 540.011 64.9095   1
   3  11 -11 622.803 77.6277   1
   3 -11  11 578.286 72.3377   1
  -3  11 -11 635.074 62.8901   1
   3 -11  11 583.730 75.9050   1
  -3  11 -11 690.900 78.3987   1
  -3 -11  11 569.862 81.3377   1
  -3  11 -13 10801.5 600.071   1
   3  11 -13 11492.5 600.636   1
  -3 -11  13 10898.2 593.161   1
   3 -11  13 11325.0 597.289   1
  -3  11 -13 11348.6 591.730   1
  -3 -11  13 11034.3 601.997   1
   3  11  13 10974.6 586.855   1
   3 -11  13 11070.1 598.206   1
   3  11  13 12003.6 634.043   1
  -3 -11 -13 11463.9 607.776   1
  -3 -11  15 6694.24 389.190   1
  -3  11 -15 6405.06 387.302   1
   3  11 -15 6876.62 386.624   1
   3 -11  15 6917.88 385.417   1
  -3  11 -15 6660.94 376.639   1
  -3  11  15 6902.25 361.053   1
   3  11  15 7231.60 368.875   1
   3  11  15 6841.09 439.932   1
  -3 -11 -15 7651.42 385.983   1
  -3 -11 -17 442.678 107.431   1
  -3 -11  17 491.647 79.8135   1
   3  11 -17 558.662 98.4412   1
  -3  11 -17 541.623 85.8426   1
   3  11  17 614.819 54.1103   1
  -3  11  17 577.970 87.5327   1
  -3 -11  17 505.086 102.182   1
  -3  11  17 542.188 47.2878   1
   3 -11  17 605.932 96.4722   1
  -3  11 -17 592.160 104.190   1
  -3 -11 -19-9.09231 106.505   1
  -3 -11  19 14.8758 72.0491   1
   3 -11  19-120.796 100.656   1
   3  11 -19-56.5805 94.0951   1
  -3  11 -19 2.26613 77.2353   1
   3 -11 -19 41.7036 28.0550   1
  -3  11  19 12.6274 64.6867   1
   3  11  19 24.8449 40.8154   1
  -3 -11  19 88.6053 93.4507   1
  -3 -11 -19 64.9067 55.9821   1
   3 -11  19-118.474 113.717   1
  -3  11 -19-43.1211 125.689   1
  -3  11  19 26.0776 39.5773   1
  -3 -11 -21 143.975 108.642   1
  -3  11  21 22.2867 74.7517   1
  -3 -11  21 58.4415 79.6840   1
   3 -11  21 230.188 94.4666   1
   3  11  21 139.625 49.1384   1
  -3  11 -21 294.312 77.3893   1
   3 -11 -21 98.6056 42.9189   1
  -3 -11  21 125.268 103.556   1
   3 -11  21 264.145 93.5746   1
  -3 -11 -21 139.303 61.2836   1
  -3  11 -21 88.0425 97.3159   1
  -3  11  21 59.1641 64.9916   1
  -3  11  23 6638.29 343.048   1
  -3 -11  23 6245.90 361.535   1
   3  11 -23 6554.22 374.905   1
   3 -11  23 6661.52 371.097   1
   3  11  23 7697.75 348.847   1
   3 -11 -23 5537.19 334.123   1
   3  11  23 7176.27 440.211   1
  -3 -11 -23 6379.19 367.251   1
  -3  11  23 5939.50 339.559   1
   3 -11  23 7136.20 372.647   1
  -3 -11 -23 6885.74 347.592   1
  -3 -11  25 4173.47 271.135   1
  -3  11  25 4273.42 231.470   1
  -3 -11 -25 4648.03 240.914   1
  -3  11  25 4195.87 232.433   1
  -3 -11  25 3890.31 254.766   1
   3 -11 -25 3869.01 226.375   1
   3 -11  25 4328.45 268.572   1
   3  11  25 4589.65 238.897   1
   3  11 -25 3927.94 268.935   1
  -3  11 -25 4640.42 255.438   1
   3 -11 -25 3632.38 223.159   1
  -3 -11 -25 4101.50 259.879   1
   3 -11  25 4732.53 268.584   1
   3  11  25 4035.45 358.624   1
  -3 -11  27 518.944 131.188   1
  -3  11  27 620.165 78.1716   1
  -3 -11  27 646.041 111.875   1
   3 -11  27 614.144 135.212   1
   3  11 -27 629.669 131.983   1
   3  11  27 648.177 86.5132   1
   3 -11 -27 522.627 61.1412   1
  -3  11 -27 651.065 106.755   1
  -3 -11 -27 500.760 109.065   1
   3 -11 -27 601.695 68.8795   1
   3 -11  27 787.941 126.952   1
  -3  11  27 573.251 78.3347   1
  -3 -11 -27 705.590 88.9639   1
  -3 -11 -29 140.252 103.323   1
  -3 -11  29 79.5894 104.972   1
  -3  11  29 16.4386 70.3876   1
   3 -11  29-82.7902 128.775   1
   3  11 -29 57.8094 124.486   1
   3 -11 -29 89.7215 54.7296   1
  -3  11 -29 112.588 100.361   1
   3  11  29 10.5690 79.6613   1
   3  11 -29 223.025 110.243   1
   3 -11 -29 128.611 62.1908   1
   3  11  29 33.3186 219.312   1
  -3 -11  29 178.849 126.866   1
  -3  11  29 80.1479 72.9980   1
   3 -11  29 85.9832 119.699   1
  -3 -11 -31 796.767 118.424   1
  -3 -11  31 620.773 142.590   1
  -3  11  31 749.584 90.9667   1
   3 -11  31 745.878 139.367   1
  -3  11  31 605.415 91.0158   1
  -3 -11  31 494.426 124.600   1
   3  11 -31 431.362 143.626   1
   3 -11  31 713.897 149.953   1
   3 -11 -31 470.492 71.6947   1
  -3  11 -31 745.744 128.098   1
   3  11  31 774.976 102.979   1
   3 -11 -31 613.109 78.9051   1
   3  11  31 401.383 238.366   1
   3  11 -31 765.670 126.240   1
  -3  11  33 1624.93 135.312   1
   3 -11  33 2217.89 186.864   1
  -3 -11  33 1304.00 181.924   1
  -3  11  33 1725.37 135.165   1
  -3 -11  33 1464.89 168.430   1
   3  11  33 1761.56 150.766   1
   3  11 -33 1592.04 185.431   1
   3 -11  33 1362.52 188.380   1
   3 -11 -33 1467.05 119.086   1
  -3  11 -33 2173.81 194.322   1
   3  11 -33 1732.45 169.922   1
  -3 -11 -33 1641.35 157.703   1
   3 -11 -33 1752.44 123.162   1
   3  11  33 1928.61 273.828   1
  -3 -13  -1 2975.78 179.085   1
  -3 -13   1 2870.01 175.178   1
   3  13   1 3227.76 169.991   1
   3  13  -1 3247.84 171.393   1
   3 -13  -1 2636.45 165.107   1
   3 -13   1 2503.67 167.087   1
  -3  13   1 2951.17 161.030   1
  -3  13  -1 3917.49 171.728   1
  -3 -13  -1 2710.89 171.022   1
  -3 -13   1 3029.19 175.337   1
   3 -13   1 2208.40 168.445   1
   3  13  -1 2807.92 170.497   1
   3  13   1 3036.56 170.207   1
  -3  13   1 2863.26 168.699   1
   3  13   3 17907.8 833.580   1
  -3 -13   3 15835.3 835.676   1
   3  13  -3 16740.6 834.862   1
   3 -13  -3 15580.4 827.679   1
   3 -13   3 15656.2 832.751   1
  -3  13  -3 16347.2 830.046   1
  -3  13   3 15800.6 825.164   1
  -3 -13   3 15659.3 838.055   1
   3  13  -3 15789.8 835.232   1
   3 -13   3 14250.4 833.513   1
  -3 -13  -3 16144.1 844.193   1
  -3  13   3 15339.7 829.119   1
  -3  13  -3 16676.2 836.658   1
  -3 -13  -5 9076.96 493.744   1
  -3 -13   5 8896.57 473.362   1
   3  13   5 10260.8 472.006   1
   3  13  -5 9227.99 475.319   1
   3 -13   5 8841.43 473.008   1
   3 -13  -5 8667.70 463.084   1
  -3  13   5 8416.01 460.586   1
  -3  13  -5 8969.79 468.615   1
  -3 -13   5 8642.75 478.820   1
   3  13  -5 8582.89 474.029   1
   3 -13   5 8318.88 473.916   1
   3  13   5 9144.79 471.105   1
  -3  13  -5 9699.98 477.467   1
  -3  13   5 8591.06 464.714   1
  -3 -13  -7 1170.15 166.259   1
   3  13   7 1402.61 99.3713   1
  -3 -13   7 1227.32 97.0690   1
   3  13  -7 1411.64 105.065   1
   3 -13   7 1306.18 100.460   1
   3 -13  -7 1344.05 81.3281   1
  -3  13  -7 1363.68 92.5213   1
  -3 -13   7 1308.45 110.252   1
   3  13  -7 1419.43 101.536   1
   3 -13   7 1264.56 104.020   1
  -3  13  -7 1562.34 107.870   1
  -3  13   7 1294.37 83.3598   1
   3  13   7 1485.90 103.366   1
  -3 -13  -9 140.752 168.875   1
   3  13   9 352.776 72.6213   1
  -3 -13   9 426.163 60.7494   1
   3 -13  -9 377.964 33.6797   1
   3  13  -9 207.810 67.0821   1
   3 -13   9 328.338 62.9681   1
  -3  13  -9 294.396 53.0970   1
   3  13  -9 298.203 62.4382   1
   3 -13   9 228.335 65.4245   1
  -3  13  -9 369.177 71.7287   1
  -3 -13   9 267.169 74.4299   1
  -3  13   9 334.593 36.3142   1
   3  13   9 409.306 83.7309   1
  -3  13   9 293.176 38.1819   1
  -3 -13  11 77.4350 71.7984   1
   3 -13  11 95.0206 65.1039   1
  -3  13 -11 143.600 69.4918   1
   3  13 -11 75.4795 61.7900   1
  -3 -13 -11 36.7004 163.639   1
   3  13  11-123.682 86.4719   1
  -3 -13  11 121.038 56.1129   1
   3 -13  11 105.830 61.6230   1
   3  13 -11 22.1588 66.4496   1
  -3  13 -11 138.768 50.7057   1
  -3 -13 -11 179.354 43.7507   1
   3  13  11 77.4845 84.0016   1
  -3 -13  13 1807.17 152.682   1
  -3  13 -13 2250.63 151.788   1
   3 -13  13 2051.78 146.664   1
  -3 -13  13 2010.65 136.927   1
   3  13 -13 1980.10 148.759   1
   3 -13  13 1953.97 143.152   1
  -3  13 -13 2075.41 135.118   1
   3  13 -13 1961.28 142.480   1
   3  13  13 2000.71 134.509   1
  -3 -13 -13 2382.20 127.460   1
  -3 -13 -13 2041.07 188.466   1
  -3  13 -15 7420.02 413.724   1
  -3 -13  15 7095.19 416.166   1
  -3 -13 -15 8074.17 396.704   1
   3  13 -15 7001.73 412.790   1
   3 -13  15 7470.84 409.798   1
  -3  13 -15 7644.27 403.596   1
   3  13 -15 6823.94 407.649   1
   3  13  15 7542.79 394.336   1
   3 -13  15 6990.00 410.977   1
  -3 -13 -15 6790.92 410.467   1
  -3 -13 -17 1561.07 115.257   1
  -3 -13  17 1362.83 120.282   1
   3  13 -17 1624.77 139.018   1
   3  13  17 1432.78 94.9921   1
   3  13 -17 1392.63 127.199   1
  -3  13 -17 1472.00 114.986   1
   3  13  17 1424.90 225.192   1
   3 -13  17 1396.64 129.246   1
  -3  13 -17 1428.47 133.570   1
  -3 -13  17 1522.93 141.900   1
   3  13  19-26.4923 43.3489   1
   3  13  19 367.895 242.962   1
   3  13 -19 23.6705 84.8169   1
   3 -13  19 92.1817 93.3031   1
  -3 -13 -19-22.8582 59.6891   1
  -3  13 -19 100.263 100.746   1
  -3 -13  19-55.2791 83.9640   1
   3 -13  19-107.827 94.2097   1
   3  13 -19 3.33338 101.480   1
  -3  13 -19-16.8880 72.5091   1
  -3 -13 -19-24.7882 98.1073   1
  -3 -13  19-46.4069 105.332   1
  -3 -13 -21 3623.80 220.492   1
  -3 -13  21 3369.51 201.260   1
   3 -13  21 2978.42 207.716   1
  -3  13 -21 3356.72 196.002   1
   3  13  21 3493.78 173.545   1
  -3  13  21 2556.58 192.728   1
   3  13  21 3267.25 336.337   1
   3  13 -21 3257.51 204.774   1
  -3 -13 -21 3015.07 177.772   1
   3 -13  21 3256.31 208.417   1
  -3  13  21 2537.21 163.468   1
  -3  13 -21 3042.56 213.221   1
  -3 -13  21 2893.11 217.410   1
  -3  13  23 4100.62 250.482   1
  -3 -13  23 4356.11 266.875   1
   3  13 -23 4300.25 282.299   1
   3 -13  23 4300.48 277.301   1
   3  13  23 5186.55 246.737   1
  -3 -13 -23 4906.81 290.875   1
   3  13 -23 4179.46 270.387   1
  -3 -13 -23 4333.07 246.319   1
   3 -13  23 4727.39 280.203   1
  -3  13  23 3944.91 236.088   1
  -3 -13  23 4576.98 286.402   1
  -3  13 -23 4758.28 283.184   1
   3  13  25 1535.16 304.969   1
  -3  13  25 1443.25 103.005   1
  -3  13 -25 1693.82 154.742   1
  -3 -13  25 1393.23 153.876   1
  -3 -13  25 1373.78 127.562   1
   3  13 -25 1314.60 149.092   1
   3 -13  25 1622.05 151.329   1
   3  13  25 1398.75 95.0631   1
  -3  13 -25 1685.89 125.275   1
   3 -13 -25 824.071 87.0770   1
  -3 -13 -25 1380.92 165.929   1
   3 -13  25 1405.71 142.645   1
  -3  13  25 1257.31 86.5795   1
   3  13 -25 1249.27 133.873   1
  -3 -13 -27 781.431 152.776   1
   3 -13 -27 745.342 74.5663   1
  -3  13  27 825.921 89.1134   1
  -3 -13  27 823.610 120.848   1
   3  13  27 1019.38 89.4428   1
   3  13 -27 879.225 143.141   1
   3 -13  27 1059.77 146.924   1
   3 -13 -27 573.137 59.0195   1
  -3  13 -27 772.109 112.526   1
   3  13  27 925.559 291.316   1
  -3  13  27 832.067 79.3668   1
  -3 -13  27 752.149 146.765   1
   3 -13  27 784.975 134.220   1
   3  13 -27 897.808 124.214   1
  -3 -13  29 190.246 134.622   1
   3 -13  29 24.8524 124.238   1
  -3  13  29 13.6696 68.4092   1
  -3 -13 -29 192.458 141.542   1
  -3  13  29-43.5067 75.1988   1
  -3 -13  29 21.4293 107.127   1
   3  13 -29-86.2330 131.839   1
   3 -13  29 202.712 137.450   1
   3  13  29 60.4527 76.2192   1
   3 -13 -29 11.4589 45.7282   1
   3 -13 -29 26.9799 58.5476   1
  -3  13 -29-150.671 134.034   1
  -3 -13 -31 610.242 145.929   1
  -3  13 -31 752.931 153.798   1
  -3 -13 -31 727.946 96.8264   1
  -3  13  31 555.488 90.4349   1
  -3 -13  31 683.340 129.183   1
   3  13 -31 490.375 149.891   1
   3 -13  31 743.912 157.928   1
  -3  13 -31 581.742 121.055   1
   3  13  31 487.262 98.4474   1
   3  13  31 676.647 292.628   1
   3 -13 -31 474.040 64.6861   1
   3 -13 -31 518.792 74.3427   1
  -3  13  31 651.468 89.2016   1
   3 -13  31 748.527 145.512   1
  -3 -13  31 546.170 151.673   1
  -3 -13 -33 668.191 105.251   1
  -3  13 -33 811.763 164.112   1
  -3 -13  33 795.409 140.677   1
  -3  13  33 791.229 103.717   1
   3 -13  33 557.747 167.749   1
  -3  13 -33 829.916 143.117   1
   3  13  33 288.133 301.328   1
  -3 -13  33 853.318 165.733   1
  -3  13  33 693.110 100.750   1
   3 -13  33 738.952 152.947   1
  -3 -13 -33 924.232 158.881   1
   3 -13 -33 635.954 75.4810   1
  -3 -15   1 2140.74 141.503   1
  -3 -15  -1 2232.49 146.300   1
   3  15   1 2358.86 135.165   1
   3  15  -1 2310.26 136.547   1
   3  15  -1 2060.36 137.394   1
   3  15   1 2297.06 136.276   1
   3 -15  -1 1926.18 131.108   1
   3 -15   1 1902.69 133.832   1
  -3  15  -1 2173.77 128.461   1
  -3  15   1 2794.55 134.339   1
   3 -15  -1 1698.10 128.232   1
  -3  15   1 2170.20 135.894   1
   3  15   3 7311.87 356.761   1
   3  15  -3 6822.73 360.237   1
   3 -15  -3 6384.58 351.800   1
   3 -15   3 6129.64 357.072   1
  -3  15  -3 6273.59 352.516   1
  -3  15   3 6462.77 347.572   1
  -3 -15   3 6645.00 360.464   1
   3  15  -3 6978.48 361.351   1
  -3 -15  -3 6631.75 358.494   1
  -3  15  -3 6732.77 362.124   1
  -3  15   3 6592.73 354.207   1
  -3 -15  -3 6537.06 370.234   1
  -3 -15  -5 2537.58 187.652   1
  -3 -15   5 2598.59 160.552   1
   3  15   5 3079.96 156.659   1
   3  15  -5 2800.07 164.610   1
   3 -15   5 2563.23 160.071   1
   3 -15  -5 2498.68 148.547   1
  -3  15  -5 2535.47 153.549   1
  -3  15   5 2482.66 143.380   1
   3  15  -5 2424.88 160.947   1
   3  15   5 2639.20 156.758   1
  -3  15   5 2684.84 151.132   1
  -3  15  -5 2679.06 167.043   1
   3 -15  -7 2096.99 175.245   1
   3  15  -7 2533.51 170.588   1
  -3 -15  -7 2833.99 162.427   1
  -3 -15  -7 2833.54 220.831   1
   3  15   7 3181.26 165.254   1
  -3 -15   7 2852.51 169.391   1
   3 -15  -7 2691.93 154.270   1
   3  15  -7 2855.20 175.216   1
   3 -15   7 2501.97 170.560   1
  -3  15  -7 2777.31 164.649   1
  -3  15   7 2869.29 156.446   1
  -3  15  -7 2706.53 177.015   1
   3  15   7 3041.14 168.805   1
  -3 -15  -9 258.719 173.289   1
  -3  15   9 254.369 39.4384   1
   3  15   9 409.266 61.4536   1
  -3 -15   9 169.699 58.2026   1
   3 -15   9 416.629 71.2850   1
   3 -15  -9 286.146 35.0546   1
   3  15  -9 275.418 72.6942   1
  -3  15  -9 249.134 56.5807   1
  -3  15   9 248.432 32.0407   1
   3  15  -9 279.944 65.4764   1
   3  15   9 319.381 74.9748   1
  -3  15  -9 292.911 77.3464   1
  -3  15 -11 494.280 88.8449   1
   3  15 -11 402.939 76.7276   1
  -3  15  11 415.622 54.3441   1
   3  15  11 504.906 101.455   1
  -3 -15  11 553.461 71.5045   1
   3 -15  11 515.762 80.8930   1
   3  15 -11 559.346 89.6832   1
  -3  15 -11 502.238 68.2673   1
  -3 -15 -11 304.138 192.454   1
  -3  15  11 390.927 40.6151   1
  -3 -15 -11 540.041 56.5758   1
   3  15  13 950.408 110.013   1
  -3 -15 -13 958.281 185.535   1
   3  15 -13 1110.87 105.481   1
   3  15 -13 1113.14 111.478   1
  -3 -15  13 984.874 95.4909   1
   3 -15  13 1130.37 108.047   1
  -3  15 -13 1076.89 93.9938   1
  -3  15 -13 1071.29 112.870   1
  -3 -15 -13 1082.95 79.4496   1
   3  15  15 930.322 128.603   1
  -3 -15 -15 772.741 71.9902   1
   3  15 -15 711.005 109.020   1
   3 -15  15 821.055 103.282   1
  -3  15 -15 888.257 88.2334   1
   3  15 -15 793.918 101.432   1
   3  15  15 678.541 81.4047   1
  -3 -15 -15 851.500 146.148   1
  -3  15 -15 808.154 111.578   1
  -3 -15  15 1021.20 119.719   1
   3  15 -17 1213.62 135.505   1
  -3 -15 -17 1141.10 91.7583   1
  -3  15 -17 1122.02 107.758   1
   3  15  17 1328.17 90.3195   1
   3  15 -17 1181.95 122.414   1
  -3  15 -17 1123.25 130.909   1
  -3 -15  17 1191.15 139.693   1
   3  15  17 1161.18 172.320   1
  -3  15 -19 155.051 109.883   1
  -3 -15  19 241.956 146.673   1
  -3 -15  19 64.1348 94.8362   1
   3 -15  19 192.074 104.267   1
   3  15 -19-130.189 122.463   1
  -3  15 -19 18.0396 79.9011   1
   3  15  19 356.814 197.882   1
   3  15 -19 89.3932 113.063   1
  -3 -15 -19 44.3129 64.2018   1
   3  15  19 43.9441 48.7090   1
   3  15  21 1181.05 254.486   1
   3 -15  21 1333.14 141.065   1
   3  15  21 1423.76 90.2059   1
  -3  15 -21 1116.32 119.007   1
  -3 -15  21 1127.96 123.754   1
  -3 -15 -21 1412.31 113.977   1
   3  15 -21 1213.62 135.169   1
  -3 -15  21 1124.65 149.431   1
  -3  15 -21 1211.87 145.565   1
  -3 -15  23 1451.51 135.698   1
   3 -15  23 1323.75 152.260   1
   3  15  23 1432.94 96.9046   1
  -3 -15 -23 1505.54 134.729   1
  -3  15 -23 1333.86 155.616   1
  -3 -15  23 1322.56 160.373   1
   3  15 -23 1263.34 139.836   1
   3  15  23 1383.59 293.828   1
   3  15  25 2488.96 357.627   1
  -3 -15 -25 3147.11 216.425   1
  -3 -15  25 3072.81 203.432   1
   3 -15  25 3269.76 222.360   1
  -3  15 -25 2910.01 197.129   1
   3  15  25 3179.73 171.895   1
   3  15 -25 2793.44 206.404   1
  -3 -15  25 3086.41 226.572   1
  -3 -15 -25 2534.85 171.168   1
  -3  15 -25 2813.39 220.171   1
  -3  15  25 1910.20 185.718   1
   3  15  27 427.935 319.085   1
  -3 -15  27 460.713 113.410   1
   3 -15  27 757.148 143.151   1
   3  15 -27 437.634 134.415   1
  -3  15 -27 357.348 106.142   1
   3  15  27 525.356 76.0303   1
  -3  15  27 302.024 103.819   1
  -3 -15  27 445.368 142.661   1
  -3 -15 -27 487.711 79.7897   1
  -3 -15 -27 294.219 154.721   1
   3  15 -27 482.043 121.141   1
   3  15  29 239.793 324.977   1
  -3 -15  29 48.0583 113.585   1
   3  15 -29-112.214 135.575   1
   3 -15  29-17.8822 139.905   1
   3  15  29-25.1759 74.0211   1
  -3  15 -29 113.929 104.847   1
  -3  15  29-25.8757 97.4060   1
  -3 -15  29-50.6073 140.403   1
  -3 -15 -29 256.882 167.228   1
   3  15 -29-62.4628 117.036   1
  -3  15 -29 173.244 138.726   1
   3  15  31 248.471 337.861   1
  -3  15  31 283.805 102.265   1
  -3 -15  31 395.695 129.505   1
   3  15 -31 356.883 149.919   1
   3 -15  31 307.419 153.509   1
  -3  15 -31 527.831 122.765   1
   3  15  31 299.397 90.1739   1
  -3 -15  31 223.460 153.041   1
  -3 -15 -31 452.899 184.146   1
  -3  15 -31 259.107 149.929   1
   3  15 -31 335.431 132.567   1
  -3 -15 -31 393.216 87.2685   1
  -3 -17   1 1359.09 104.828   1
  -3 -17  -1 1258.08 108.402   1
   3  17   1 1610.25 97.7958   1
   3  17  -1 1358.42 99.5386   1
   3 -17  -1 1084.32 93.7431   1
   3  17  -1 1258.12 98.5452   1
   3  17   1 1285.63 96.1930   1
   3 -17   1 1168.96 97.3848   1
  -3  17  -1 1211.09 86.2784   1
  -3  17   1 1317.45 86.1684   1
  -3 -17  -1 1211.61 103.564   1
  -3 -17   1 1256.78 107.754   1
   3 -17  -1 752.789 84.0210   1
   3 -17   1 1072.25 98.3829   1
  -3  17   1 1358.60 100.704   1
  -3  17  -1 1308.10 103.435   1
  -3 -17   3 2974.87 182.660   1
   3 -17  -3 2740.11 173.456   1
   3  17   3 3736.12 179.604   1
   3  17  -3 3037.15 183.885   1
   3 -17   3 2807.04 181.207   1
  -3  17  -3 2716.96 172.215   1
  -3  17   3 3073.19 169.245   1
  -3 -17  -3 3221.38 197.828   1
   3  17  -3 3166.34 184.152   1
  -3 -17   3 3024.05 190.819   1
  -3 -17  -3 2881.81 181.246   1
   3 -17   3 2821.81 183.189   1
  -3  17   3 2976.47 178.167   1
  -3  17  -3 2939.39 186.845   1
   3 -17   5 3229.06 190.552   1
  -3 -17  -5 3955.43 216.283   1
  -3 -17   5 3774.25 188.472   1
   3  17  -5 3721.50 192.373   1
   3  17   5 4114.28 181.208   1
   3 -17  -5 3218.43 174.124   1
   3 -17   5 3387.03 188.848   1
  -3  17  -5 3705.43 180.616   1
  -3  17   5 3652.09 179.324   1
  -3  17  -5 3800.09 197.170   1
   3  17   5 3757.94 183.648   1
  -3 -17   5 3470.32 198.288   1
   3  17  -5 3536.99 189.763   1
   3 -17  -7 458.769 86.2765   1
  -3 -17  -7 750.906 74.3712   1
   3  17  -7 561.092 81.2751   1
  -3 -17   7 700.558 98.6717   1
  -3  17  -7 805.501 96.0726   1
  -3  17   7 763.052 66.8910   1
   3  17   7 877.564 71.1449   1
  -3 -17  -7 682.107 143.602   1
   3 -17  -7 684.479 60.4048   1
  -3 -17   7 694.887 79.9972   1
   3 -17   7 626.231 85.9971   1
   3  17  -7 684.496 89.2241   1
  -3  17  -7 683.371 72.2776   1
  -3  17   7 705.262 53.1433   1
   3  17   7 818.853 77.2937   1
   3 -17   7 621.156 87.3702   1
   3 -17  -9-114.994 111.779   1
  -3 -17  -9 384.062 182.198   1
  -3  17   9 181.718 47.1750   1
  -3  17  -9 273.211 83.8939   1
  -3 -17   9 179.516 87.3185   1
   3 -17  -9 122.168 37.3058   1
  -3 -17   9 61.8874 62.6979   1
   3 -17   9 115.154 76.1310   1
   3  17  -9 197.946 81.3617   1
  -3  17  -9 293.871 61.8475   1
   3 -17   9 151.254 76.6450   1
   3  17  -9 169.690 70.2137   1
   3  17   9 235.909 73.6983   1
  -3  17   9 106.674 32.1631   1
  -3 -17 -11 386.380 221.068   1
   3  17  11 199.507 103.988   1
  -3 -17  11 151.428 69.7981   1
   3 -17  11 205.468 84.2202   1
   3  17 -11 89.3608 88.9111   1
  -3  17 -11 237.777 66.5815   1
  -3 -17 -11 247.631 55.3394   1
   3  17 -11 103.700 75.9582   1
  -3  17  11 144.058 38.2984   1
  -3  17  11 174.617 41.3116   1
  -3  17 -11 167.471 89.7584   1
  -3 -17  11 290.541 96.6889   1
   3 -17  11 168.403 82.6751   1
   3 -17  13 1668.73 144.991   1
   3  17  13 2080.33 127.617   1
  -3 -17  13 1791.02 131.210   1
   3  17 -13 1735.53 146.419   1
   3 -17  13 1678.53 143.264   1
  -3  17 -13 1760.01 129.028   1
  -3 -17 -13 1475.22 249.981   1
  -3  17 -13 1624.98 150.323   1
  -3 -17  13 1613.14 154.740   1
   3  17 -13 1671.88 139.829   1
  -3 -17 -13 1702.94 114.370   1
   3  17  13 1718.73 161.904   1
   3  17  15 507.695 96.6858   1
   3  17  15 648.255 96.5113   1
   3 -17  15 746.048 110.889   1
   3  17 -15 660.981 114.891   1
   3 -17  15 801.486 110.774   1
  -3 -17 -15 591.126 68.7129   1
   3  17 -15 564.489 102.185   1
  -3 -17 -15 436.494 172.910   1
  -3 -17  15 583.820 124.323   1
  -3  17 -15 709.054 117.855   1
  -3  17 -17 1217.40 143.266   1
  -3 -17 -17 1389.55 93.1194   1
   3 -17  17 1283.86 137.046   1
  -3  17 -17 1244.93 117.458   1
   3  17  17 1124.23 99.9077   1
   3  17 -17 914.545 128.614   1
   3 -17  17 1530.49 141.089   1
   3  17  17 1502.04 132.994   1
   3  17  19 227.695 127.834   1
  -3 -17  19-23.4105 90.5405   1
   3  17 -19 129.564 116.862   1
  -3  17 -19 32.4792 84.3460   1
  -3  17 -19 90.2818 120.077   1
   3  17 -19 181.842 100.241   1
  -3 -17 -19 82.1812 56.4787   1
   3  17  19 19.2521 51.6886   1
   3 -17  19 125.355 110.140   1
   3  17  21 320.752 54.0140   1
  -3  17 -21 239.692 124.817   1
   3  17  21 370.910 167.666   1
  -3 -17  21 229.668 99.0347   1
   3  17 -21 291.572 121.525   1
   3 -17  21 314.271 120.616   1
  -3  17 -21 176.000 91.9270   1
  -3 -17 -21 251.561 63.1952   1
   3 -17  21 337.462 117.661   1
  -3 -17 -21 275.574 63.3936   1
   3  17 -21 261.360 107.234   1
  -3  17 -23 2707.86 219.829   1
  -3 -17  23 2598.31 193.973   1
   3 -17  23 2831.28 212.310   1
   3  17  23 3015.71 160.006   1
  -3  17 -23 3082.49 193.089   1
  -3 -17 -23 2215.03 160.184   1
   3  17 -23 2683.07 202.669   1
  -3 -17 -23 2823.30 166.063   1
   3  17  23 2533.94 270.799   1
  -3 -17 -25 1552.72 118.321   1
  -3 -17  25 1515.45 148.777   1
   3 -17  25 1297.94 163.747   1
   3  17 -25 1329.99 167.602   1
   3  17  25 1916.71 120.069   1
   3  17  25 886.088 269.396   1
   3  17 -25 1340.67 154.405   1
   3 -17  25 1692.48 166.272   1
  -3  17 -25 1410.52 174.534   1
  -3 -17 -25 1320.49 106.110   1
   3  17 -27 303.151 127.908   1
  -3  17 -27 390.378 145.171   1
  -3 -17  27 301.718 118.960   1
   3  17 -27 387.416 143.474   1
   3 -17  27 170.389 139.634   1
   3  17  27 308.045 68.7278   1
  -3  17 -27 259.797 109.376   1
   3  17  27 68.2085 292.444   1
  -3 -17 -27 294.202 70.0411   1
   3 -17  27 273.981 134.611   1
  -3 -17 -27 212.777 96.3795   1
  -3 -17 -29 247.873 115.121   1
   3 -17  29 27.5706 141.456   1
   3  17 -29-74.5465 147.350   1
   3  17  29-55.7515 73.0931   1
  -3  17 -29-7.15022 111.104   1
   3  17  29 48.6764 330.073   1
   3  17 -29 119.619 125.942   1
  -3  17 -29 148.662 148.890   1
   3 -17  29-160.975 141.109   1
  -3 -19   1 294.595 77.8405   1
   3  19   1 388.296 72.4590   1
   3 -19  -1 371.799 67.3604   1
   3 -19   1 398.910 72.6323   1
   3  19  -1 154.312 73.1063   1
  -3  19  -1 218.808 54.5953   1
  -3  19   1 264.220 52.6553   1
  -3 -19  -1 359.185 84.3452   1
  -3 -19  -1 288.495 79.8319   1
  -3  19  -1 339.067 78.1476   1
  -3 -19   1 147.382 82.5021   1
  -3  19   1 327.403 75.9492   1
   3 -19   1 304.764 70.3195   1
   3 -19  -1 105.490 50.2008   1
   3  19  -1 285.664 71.4964   1
   3  19   1 297.677 67.1838   1
   3 -19  -3 2966.10 199.613   1
   3  19   3 3818.53 205.120   1
   3  19  -3 3509.66 212.622   1
   3 -19   3 3205.32 208.754   1
   3 -19   3 3261.32 210.799   1
   3 -19  -3 2687.02 200.578   1
  -3  19  -3 3447.90 199.619   1
  -3  19   3 3975.13 198.026   1
  -3 -19   3 3590.03 209.820   1
  -3 -19  -3 3821.80 224.723   1
  -3  19  -3 3772.55 216.899   1
  -3  19   3 3513.54 206.345   1
  -3 -19   3 3039.34 217.671   1
   3  19  -3 3782.37 212.144   1
  -3 -19  -3 3322.27 210.533   1
  -3 -19   5 1895.51 156.624   1
   3  19  -5 2035.73 145.536   1
   3  19   5 2272.52 134.363   1
   3 -19  -5 1720.42 127.137   1
   3 -19   5 1977.43 145.411   1
   3  19  -5 2051.00 148.073   1
   3  19   5 2142.13 137.021   1
  -3  19  -5 1903.12 132.525   1
  -3 -19   5 2356.15 144.165   1
  -3 -19  -5 1977.27 171.746   1
  -3  19  -5 2115.58 153.446   1
  -3  19   5 2004.47 135.464   1
   3 -19   5 1952.76 147.077   1
   3  19  -7 1779.49 129.016   1
  -3 -19  -7 1429.26 118.641   1
  -3 -19  -7 1643.04 182.560   1
  -3 -19   7 1727.19 124.135   1
   3 -19   7 1387.09 127.640   1
   3 -19  -7 1579.58 103.728   1
   3  19   7 1739.12 119.536   1
  -3  19   7 1554.90 96.9912   1
   3 -19   7 1397.10 130.232   1
  -3  19  -7 1629.68 139.024   1
  -3 -19   7 1404.42 140.563   1
  -3  19   7 1568.58 112.194   1
   3 -19  -9 218.509 125.257   1
  -3 -19  -9-71.2543 203.171   1
  -3  19   9-58.4323 67.2038   1
  -3  19  -9 144.491 95.0598   1
  -3 -19  -9-75.7917 66.4896   1
  -3 -19   9 128.074 101.087   1
  -3 -19   9-16.5846 72.2274   1
   3  19  -9 112.783 89.7242   1
   3 -19   9 26.4007 84.6832   1
  -3  19  -9 86.2519 66.2322   1
   3 -19   9 59.0574 84.8568   1
   3  19  -9 77.3184 79.1655   1
   3  19   9 123.360 81.0152   1
  -3  19   9 38.7738 38.9275   1
  -3 -19 -11 352.966 239.923   1
  -3 -19  11 400.511 114.314   1
  -3  19 -11 321.283 106.327   1
  -3  19  11 282.752 54.1431   1
   3  19  11 353.986 64.0579   1
  -3 -19  11 210.721 79.0003   1
   3  19 -11 345.303 100.072   1
   3 -19  11 177.931 93.1873   1
  -3  19 -11 228.853 73.3352   1
   3 -19  11 309.850 95.8897   1
  -3 -19 -11 252.717 67.1049   1
   3  19 -11 315.048 90.2715   1
   3  19  11 409.401 108.811   1
  -3  19  11 219.866 40.9798   1
  -3 -19 -13 687.549 79.0780   1
   3  19 -13 812.362 112.313   1
   3 -19  13 704.657 115.808   1
  -3 -19 -13 757.653 255.403   1
   3  19  13 1005.20 82.7219   1
  -3 -19  13 680.661 97.8251   1
   3  19 -13 823.396 121.006   1
   3 -19  13 768.214 114.149   1
  -3  19 -13 602.128 91.2873   1
  -3  19 -13 636.110 123.663   1
  -3 -19  13 822.587 133.311   1
   3  19  13 780.147 141.553   1
   3  19  15 5082.80 237.033   1
  -3  19 -15 4062.08 247.348   1
   3  19  15 3542.18 256.766   1
  -3 -19 -15 4104.94 230.595   1
   3  19 -15 4034.71 260.798   1
  -3 -19  15 3982.61 249.850   1
   3  19 -15 3897.85 267.677   1
   3 -19  15 3616.93 259.239   1
  -3 -19  15 3909.67 277.003   1
  -3  19 -15 3952.34 270.056   1
   3 -19  15 3783.79 263.056   1
   3 -19  17 1156.41 143.174   1
  -3  19 -17 1359.20 120.610   1
   3 -19  17 997.931 139.494   1
   3  19 -17 1168.19 146.651   1
   3  19  17 970.612 105.439   1
  -3 -19 -17 1231.16 91.3948   1
   3  19 -17 990.168 133.920   1
  -3 -19  17 1162.92 158.973   1
  -3  19 -17 1344.43 153.513   1
   3  19  17 1507.45 108.653   1
  -3 -19  19-15.2760 93.6925   1
   3  19 -19 124.050 123.815   1
  -3  19 -19-22.6800 88.4344   1
   3  19  19 72.2767 58.6347   1
  -3 -19 -19-94.6599 55.2833   1
   3  19 -19-59.1169 106.845   1
   3 -19  19 15.8523 113.917   1
  -3 -19  19-39.6003 128.541   1
  -3  19 -19-76.4691 126.068   1
  -3  19 -21 1288.41 167.502   1
  -3 -19  21 1213.03 134.227   1
   3 -19  21 1448.11 156.508   1
   3  19 -21 1174.38 160.587   1
   3  19  21 1419.80 94.2943   1
  -3  19 -21 1464.47 133.231   1
   3  19  21 1872.15 139.862   1
   3  19 -21 1366.38 149.959   1
  -3 -19 -21 1381.22 94.1407   1
   3 -19  21 1380.55 155.188   1
  -3 -19 -21 826.098 96.1647   1
   3  19  23 1140.46 150.010   1
  -3 -19  23 924.043 130.076   1
   3 -19  23 1016.46 150.088   1
  -3  19 -23 1321.42 128.520   1
   3  19  23 1139.72 80.1092   1
  -3 -19  23 1071.33 167.508   1
  -3  19 -23 1084.78 160.955   1
   3  19 -23 953.523 139.176   1
  -3 -19 -23 858.546 79.5486   1
   3 -19  23 1136.36 149.548   1
  -3 -19 -23 701.233 80.6518   1
  -3 -19  25 853.063 132.181   1
   3 -19  25 786.717 151.709   1
   3  19 -25 913.287 155.619   1
   3  19  25 811.392 77.3211   1
  -3  19 -25 902.140 159.555   1
  -3 -19 -25 706.513 74.7335   1
  -3 -19 -25 625.109 74.8131   1
  -3 -19  25 661.414 164.702   1
   3 -19  25 964.757 149.206   1
   3  19  25 923.864 174.930   1
   3  19  27 429.985 211.261   1
  -3 -19  27 385.972 146.643   1
   3  19 -27 361.093 180.908   1
   3 -19  27 313.120 147.958   1
   3  19  27 260.545 67.6995   1
  -3  19 -27 268.496 112.494   1
  -3  19 -27 525.256 159.103   1
   3  19 -27 59.6484 150.427   1
  -3 -19 -27 388.964 68.4184   1
   3 -19  27 127.012 139.555   1
  -3 -19 -27 276.179 66.9482   1
  -3 -19  27 166.136 177.557   1
  -3 -21   1 27.0314 82.9841   1
   3 -21   1 67.7221 75.1065   1
   3  21   1 139.740 79.5503   1
   3  21  -1 60.9955 82.1923   1
   3 -21  -1 35.4985 71.9725   1
  -3  21  -1 105.472 56.7247   1
  -3  21   1-60.0332 82.6565   1
  -3  21  -1 329.703 89.5293   1
  -3 -21  -1 149.167 88.1238   1
  -3 -21   1-5.93935 92.1650   1
   3  21  -1 25.3064 75.6208   1
   3  21   1 65.5178 71.5444   1
  -3 -21  -1-18.0521 89.1999   1
   3 -21   1 29.0536 76.5620   1
   3 -21  -1-42.2480 56.9915   1
   3  21   3 812.959 94.9483   1
  -3 -21   3 900.037 101.607   1
   3 -21   3 626.899 96.2084   1
   3 -21  -3 684.651 87.4748   1
   3  21  -3 771.016 104.365   1
  -3  21  -3 813.097 83.2554   1
  -3 -21  -3 767.881 103.958   1
  -3  21  -3 1022.17 114.621   1
  -3  21   3 865.662 100.799   1
  -3 -21   3 915.784 119.286   1
   3  21  -3 1038.59 101.257   1
   3 -21   3 610.080 100.451   1
  -3 -21  -3 891.684 122.260   1
   3 -21   5 2876.78 214.560   1
  -3 -21   5 3562.78 212.641   1
   3  21   5 3663.51 204.798   1
   3  21  -5 3817.88 222.701   1
   3 -21   5 3034.33 211.679   1
   3 -21  -5 3067.07 195.872   1
  -3  21  -5 3345.59 202.208   1
  -3  21   5 3437.32 192.547   1
  -3 -21  -5 3758.55 240.509   1
  -3  21   5 3334.08 205.319   1
  -3 -21   5 2938.26 225.327   1
  -3  21  -5 3626.34 225.973   1
   3  21   5 3480.05 207.470   1
   3  21  -5 3483.20 216.110   1
  -3  21   7 1137.95 95.8961   1
  -3  21  -7 1251.60 131.989   1
  -3 -21  -7 957.575 173.580   1
   3 -21  -7 910.771 82.6131   1
   3 -21   7 858.659 114.160   1
  -3  21  -7 1167.17 98.1008   1
  -3  21   7 977.384 75.1841   1
   3  21   7 1058.60 103.316   1
   3 -21   7 974.722 117.426   1
   3 -21  -9 160.978 107.083   1
  -3  21   9 37.1308 39.9507   1
   3  21  -9 115.199 91.7687   1
  -3 -21   9-162.415 116.623   1
  -3  21  -9 7.10712 108.366   1
  -3 -21  -9 169.467 77.8506   1
  -3  21   9 161.087 63.2891   1
  -3 -21  -9 259.681 203.508   1
  -3 -21   9 27.8330 82.0587   1
   3  21  -9 125.472 101.991   1
   3 -21   9 27.8506 91.0763   1
  -3  21  -9 74.2159 72.9234   1
   3  21   9 72.5404 82.8849   1
   3 -21   9 245.284 97.2299   1
   3 -21 -11 70.4084 142.549   1
  -3 -21 -11-96.0909 245.089   1
  -3 -21  11 80.1661 120.981   1
  -3  21  11 172.412 55.1356   1
  -3  21 -11 214.672 117.541   1
  -3 -21 -11 181.319 74.7510   1
  -3 -21  11 203.645 86.2899   1
   3 -21 -11 226.800 45.7856   1
   3  21 -11 199.227 107.141   1
   3 -21  11 136.405 100.794   1
  -3  21 -11 286.464 81.1015   1
  -3  21  11 91.7129 39.0843   1
   3 -21  11 79.1952 103.077   1
   3  21 -11 72.0313 95.0796   1
   3  21  11 123.317 98.9953   1
  -3  21 -13 3041.76 219.182   1
  -3 -21  13 2451.35 217.181   1
   3  21  13 3458.63 169.550   1
   3  21 -13 3010.94 210.133   1
  -3 -21  13 2968.14 189.034   1
  -3  21 -13 2945.91 186.025   1
  -3 -21 -13 2537.22 171.254   1
   3  21 -13 2703.80 201.040   1
   3  21  13 3020.16 218.931   1
   3 -21  13 2741.05 207.874   1
  -3  21  13 2391.00 153.396   1
  -3  21 -15 2212.26 194.284   1
  -3 -21  15 1955.18 194.115   1
   3  21  15 2629.09 139.992   1
   3 -21  15 1676.18 174.269   1
  -3 -21  15 2290.58 162.604   1
  -3  21 -15 2214.04 160.479   1
   3  21 -15 2166.88 186.051   1
   3  21 -15 2027.27 176.632   1
  -3 -21 -15 1825.04 138.527   1
   3 -21  15 2120.60 184.680   1
   3  21  15 2040.97 189.189   1
   3  21  17 240.730 94.0877   1
   3 -21  17 394.249 123.993   1
   3  21  17 401.284 70.0860   1
   3 -21  17 212.049 120.358   1
   3  21 -17 365.700 129.872   1
  -3  21 -17 318.946 95.6666   1
  -3 -21 -17 228.539 65.6007   1
   3  21 -17 392.107 116.167   1
  -3 -21 -17 186.928 159.565   1
  -3  21 -17 478.126 135.519   1
  -3 -21  17 409.049 141.680   1
   3  21  19-50.0055 68.9157   1
   3  21 -19-32.2128 128.378   1
  -3  21 -19 257.417 98.9306   1
  -3 -21  19-70.5891 139.791   1
  -3  21 -19 304.552 139.527   1
   3  21 -19-23.7762 113.279   1
  -3 -21 -19-53.5467 58.9416   1
   3  21  19-42.4283 67.3886   1
   3 -21  19 55.4421 124.588   1
   3  21  21 118.707 76.7261   1
  -3 -21  21 205.996 107.555   1
   3  21 -21 83.0641 130.670   1
  -3  21 -21 228.447 102.381   1
  -3  21 -21 122.469 141.623   1
   3  21 -21 243.383 121.698   1
  -3 -21 -21 136.845 55.8715   1
   3  21  21 104.847 56.3984   1
   3 -21  21 209.794 131.030   1
  -3 -21 -23 1024.44 94.3331   1
   3  21 -23 1511.96 165.123   1
   3  21  23 1471.16 98.3988   1
  -3  21 -23 1709.99 150.563   1
   3  21  23 1731.56 123.435   1
  -3  21 -23 1317.53 183.486   1
  -3 -21  23 1563.13 190.598   1
   3 -21  23 1360.95 176.180   1
  -3 -21  23 1654.65 154.615   1
   3 -21  23 1675.15 173.563   1
  -3 -21  25 558.361 129.588   1
   3 -21  25 356.921 147.557   1
   3  21 -25 561.628 153.637   1
   3  21  25 492.499 66.7719   1
   3  21  25 710.112 117.868   1
  -3  21 -25 597.238 163.835   1
   3 -21  25 590.472 152.836   1
  -3 -21 -25 307.880 60.1753   1
  -3 -21  25 685.319 168.412   1
  -3 -21 -25 366.599 53.1739   1
   3  21 -25 685.311 146.106   1
  -3 -23   1 71.8247 92.1395   1
   3 -23  -1-11.7477 76.5545   1
   3  23   1-149.303 88.6720   1
   3 -23   1 114.079 82.8496   1
   3  23  -1 102.989 89.6838   1
  -3  23  -1-48.0992 65.8216   1
  -3  23   1 71.7907 60.4991   1
  -3 -23  -1 60.8770 97.9910   1
  -3  23   1-8.04874 91.8684   1
  -3 -23  -1-21.5312 100.235   1
  -3  23  -1 78.9398 96.4879   1
  -3 -23   1-13.1328 102.658   1
   3 -23   1-24.2009 86.3491   1
   3  23  -1 117.652 85.5789   1
   3  23   1 54.4498 79.9793   1
  -3 -23   3 633.712 101.407   1
   3  23  -3 406.899 104.997   1
   3 -23  -3 393.244 81.3157   1
   3 -23   3 625.367 99.1921   1
   3  23   3 564.816 95.4082   1
  -3  23  -3 587.439 79.5858   1
  -3 -23  -3 630.882 125.133   1
  -3 -23   3 6.99129 115.997   1
  -3  23   3 550.457 97.2420   1
  -3 -23  -3 487.833 107.404   1
  -3  23  -3 439.998 112.377   1
   3 -23   3 23.2587 103.772   1
   3  23  -3 539.846 99.0027   1
   3  23  -5 1059.08 117.144   1
   3 -23  -5 973.403 90.7791   1
   3  23  -5 728.079 119.072   1
  -3  23  -5 983.260 97.3604   1
  -3  23   5 1049.18 88.2578   1
  -3 -23  -5 963.250 153.580   1
  -3  23  -5 1108.27 132.489   1
  -3 -23   5 853.312 134.308   1
  -3  23   5 838.132 102.867   1
   3  23   5 1090.95 107.290   1
  -3  23   7 1117.06 108.988   1
   3  23  -7 1190.88 131.333   1
  -3 -23   7 1626.38 128.082   1
  -3 -23  -7 1167.29 188.463   1
   3  23  -7 1373.18 138.216   1
   3 -23   7 1061.07 128.823   1
  -3  23  -7 1355.43 111.195   1
  -3  23   7 1233.96 86.9481   1
  -3 -23   7 1477.63 154.815   1
  -3  23  -7 1394.48 148.572   1
   3  23   7 1349.99 121.216   1
   3 -23  -9-36.2348 101.478   1
   3  23  -9 6.73781 99.4553   1
  -3  23   9-6.26063 67.7463   1
  -3  23  -9-11.4878 119.501   1
  -3 -23  -9-126.015 92.7544   1
  -3 -23   9 54.1298 125.327   1
  -3 -23  -9 125.697 205.787   1
   3  23   9-21.0483 76.5248   1
  -3 -23   9-51.5137 91.2745   1
   3 -23  -9 46.6899 53.3193   1
   3 -23   9-49.3108 100.003   1
   3  23  -9 35.9263 108.936   1
  -3  23  -9-67.0689 80.1279   1
   3  23   9 84.9043 90.4918   1
   3 -23   9 77.6059 105.803   1
   3 -23 -11 128.873 143.942   1
  -3  23 -11 347.660 142.243   1
  -3 -23 -11 775.323 93.7528   1
  -3 -23  11 422.724 136.942   1
   3 -23 -11 394.831 60.7271   1
  -3 -23  11 426.492 102.095   1
   3  23  11 540.048 80.7149   1
   3 -23  11 682.376 125.774   1
   3  23 -11 361.381 124.346   1
  -3  23 -11 469.487 100.410   1
  -3  23  11 440.855 68.2389   1
   3  23 -11 263.290 111.570   1
   3 -23  11 367.616 130.701   1
  -3  23  11 348.241 50.0594   1
   3  23  11 593.666 115.353   1
  -3 -23  13 1217.04 127.223   1
   3  23  13 1461.39 103.348   1
   3  23  13 1226.80 167.134   1
  -3  23  13 1159.66 85.4613   1
   3 -23  13 1102.39 149.832   1
  -3  23 -13 1316.95 127.853   1
   3  23 -13 1232.67 153.834   1
   3 -23  13 1239.82 159.020   1
  -3  23 -13 1305.54 169.246   1
  -3 -23  13 1257.12 167.875   1
  -3 -23 -13 1096.87 110.173   1
   3  23 -13 1253.30 146.186   1
   3  23 -15 617.567 126.862   1
   3  23  15 569.995 158.108   1
  -3 -23  15 639.963 107.626   1
   3  23  15 729.673 78.0586   1
   3 -23  15 343.495 126.347   1
   3  23 -15 528.624 134.768   1
  -3  23 -15 425.465 100.948   1
  -3 -23 -15 313.180 258.034   1
  -3 -23 -15 434.262 83.3342   1
  -3  23 -15 663.778 147.437   1
  -3 -23  15 738.793 153.547   1
   3 -23  15 510.406 135.401   1
   3  23  17 409.860 122.024   1
   3 -23  17 452.227 135.688   1
   3  23  17 700.017 74.5253   1
   3  23 -17 775.089 141.308   1
   3 -23  17 405.841 128.103   1
  -3  23 -17 507.333 106.494   1
   3  23 -17 627.260 130.668   1
  -3 -23 -17 204.657 188.702   1
  -3 -23 -17 322.821 75.8585   1
  -3  23 -17 680.068 150.521   1
  -3 -23  17 423.890 156.683   1
   3  23  19 14.3028 61.4963   1
   3 -23  19 187.126 126.127   1
   3  23 -19 137.006 134.125   1
  -3  23 -19-6.16561 99.1181   1
  -3  23 -19-179.713 150.163   1
  -3 -23  19 25.3326 149.495   1
  -3 -23 -19-47.5317 62.9739   1
   3  23 -19 110.714 123.935   1
   3 -23  19-27.5736 133.539   1
   3  23  19 27.2314 76.8789   1
  -3 -23  21 427.676 116.805   1
   3  23  21 313.359 67.2418   1
   3  23 -21 77.2378 139.780   1
  -3  23 -21 81.2908 107.334   1
  -3 -23 -21 126.032 58.2749   1
  -3  23 -21 434.583 158.451   1
   3  23 -21 52.6726 129.581   1
   3 -23  21 62.1669 139.542   1
  -3 -23  21 234.856 159.422   1
   3  23  21 267.808 66.1646   1
  -3 -23  23 330.183 124.972   1
   3  23  23 352.256 71.0368   1
   3 -23  23 16.9385 140.760   1
  -3  23 -23 257.576 117.641   1
  -3  23 -23 229.696 160.239   1
   3  23 -23 263.880 144.159   1
   3  23  23 198.467 58.1246   1
  -3 -23  23 359.961 167.865   1
   3 -23  23 279.019 151.659   1
   3 -25  -1-128.225 86.9354   1
  -3 -25   1 126.088 102.320   1
   3  25  -1-2.75297 100.203   1
   3 -25   1 95.8164 90.2375   1
   3  25   1 102.797 98.2447   1
  -3  25  -1 31.0940 72.1191   1
  -3 -25  -1 110.415 109.463   1
  -3 -25  -1 153.291 111.325   1
  -3 -25   1 91.1041 115.497   1
  -3  25   1 73.6798 104.064   1
  -3  25  -1 158.706 110.552   1
   3 -25   1 8.94553 97.6659   1
   3  25  -1 104.806 92.8781   1
   3  25   1 97.6873 88.8362   1
  -3 -25   3 441.164 102.610   1
   3 -25  -3 196.197 79.8219   1
   3  25  -3 67.1941 103.971   1
   3 -25   3 309.958 97.4127   1
   3  25   3 205.640 99.2206   1
  -3  25  -3 221.551 78.3538   1
  -3  25   3 435.790 71.6922   1
  -3 -25  -3 306.153 129.111   1
  -3 -25  -3 288.658 107.781   1
  -3  25   3 244.898 97.6999   1
  -3 -25   3 81.4017 121.621   1
  -3  25  -3 354.740 118.844   1
   3 -25   3 3.22453 105.416   1
   3  25  -3 356.297 104.589   1
   3 -25  -5 624.544 82.2271   1
  -3 -25   5 604.466 110.317   1
   3  25  -5 594.390 122.934   1
   3 -25   5 574.155 109.285   1
  -3  25   5 613.158 81.1951   1
  -3  25  -5 571.013 90.8151   1
  -3 -25  -5 660.454 154.625   1
   3  25  -5 545.135 114.231   1
   3  25   5 836.973 105.719   1
  -3 -25   5 558.104 139.351   1
  -3  25  -5 527.908 132.657   1
  -3  25   5 596.691 102.529   1
  -3  25  -7 154.197 126.439   1
  -3  25   7 160.372 86.4148   1
  -3 -25   7 181.074 134.344   1
   3  25  -7 390.728 120.174   1
   3  25   7 163.076 89.4900   1
   3 -25   7 332.927 107.310   1
  -3  25  -7 323.720 86.2037   1
  -3  25   7 260.094 57.4618   1
  -3 -25   7 361.100 101.229   1
   3 -25   7 18.2076 117.905   1
   3  25  -7 161.631 107.296   1
   3  25   7 509.444 97.0021   1
  -3 -25   9 76.5692 137.549   1
  -3 -25  -9-2.48165 95.3195   1
  -3  25  -9 54.3519 128.919   1
  -3  25   9 82.6510 75.8014   1
   3 -25   9 238.796 119.783   1
   3 -25  -9 1.19589 62.0572   1
  -3 -25   9 137.058 100.002   1
   3  25  -9 58.9957 119.038   1
   3  25   9 25.6364 83.3171   1
   3 -25   9 213.066 110.319   1
  -3  25  -9 4.87246 86.4687   1
  -3  25   9 25.1727 50.3952   1
   3  25   9 21.1823 92.7792   1
   3  25  -9 143.317 109.029   1
   3 -25 -11 172.972 146.107   1
  -3 -25 -11 163.332 93.7394   1
  -3 -25  11 360.567 144.235   1
  -3  25 -11 312.217 140.042   1
   3 -25 -11 265.646 67.2213   1
  -3 -25  11 272.273 103.849   1
   3  25  11 297.066 83.8412   1
   3  25 -11 232.746 124.675   1
   3 -25  11 335.637 118.961   1
  -3  25 -11 377.726 94.6794   1
  -3  25  11 153.514 48.6373   1
  -3  25  11 365.258 70.6126   1
   3  25 -11 375.548 119.857   1
   3  25  11 268.880 115.076   1
   3 -25  11 366.816 124.997   1
  -3 -25 -13 474.197 306.418   1
  -3  25 -13 511.734 147.972   1
  -3 -25 -13 478.931 91.4004   1
  -3 -25  13 209.612 148.988   1
   3  25  13 542.870 85.6531   1
  -3 -25  13 487.963 110.753   1
   3  25 -13 445.815 135.314   1
   3 -25  13 255.895 124.466   1
  -3  25 -13 673.020 103.715   1
  -3  25  13 194.557 50.1309   1
   3 -25  13 378.966 133.131   1
   3  25  13 442.042 148.132   1
  -3  25  13 341.988 62.5668   1
   3  25 -13 457.322 124.037   1
  -3 -25 -15 261.289 286.844   1
  -3 -25 -15 672.798 97.5989   1
  -3 -25  15 510.348 163.071   1
  -3  25 -15 1016.87 161.374   1
   3  25  15 993.612 93.0754   1
  -3 -25  15 1039.58 124.404   1
   3  25 -15 603.406 146.897   1
   3 -25  15 571.508 139.459   1
  -3  25 -15 752.159 113.698   1
   3  25 -15 668.689 139.068   1
   3 -25  15 709.791 151.543   1
   3  25  15 940.957 179.029   1
  -3 -25  17 387.912 156.753   1
  -3 -25 -17 64.9639 75.6772   1
  -3  25 -17 206.004 146.193   1
   3  25  17 285.018 72.1197   1
  -3 -25  17 313.087 110.927   1
   3 -25  17 455.536 132.949   1
   3  25 -17 94.6933 134.677   1
  -3  25 -17 218.944 103.751   1
  -3 -25 -17-34.7982 213.361   1
   3  25 -17 328.515 131.456   1
   3 -25  17 118.326 137.763   1
   3  25  17 6.25325 138.026   1
  -3  25 -19-99.1241 155.078   1
  -3 -25 -19-11.1892 66.5779   1
   3  25  19-3.75049 68.1758   1
   3 -25  19 277.550 136.363   1
   3  25 -19 50.9559 138.630   1
  -3  25 -19 195.606 108.934   1
  -3 -25 -19 98.1942 125.790   1
   3  25 -19 68.1626 130.219   1
   3  25  19 85.6294 94.1481   1
   3 -25  19 79.0825 145.106   1
  -3 -25  19-16.2527 159.294   1
   3 -27  -1-51.3595 86.9299   1
   3 -27   1-7.08322 92.8047   1
   3  27   1 2.78127 105.168   1
   3  27  -1 44.2567 109.819   1
  -3  27  -1 7.83026 75.4215   1
  -3 -27  -1 80.2629 121.474   1
  -3 -27   1 21.5211 111.323   1
  -3  27   1 158.737 114.718   1
  -3  27  -1-13.9973 118.283   1
  -3 -27  -1 173.945 121.584   1
  -3 -27   1 52.2363 126.391   1
   3 -27   1 33.0483 109.879   1
   3  27  -1-40.7619 105.520   1
   3  27   1 81.9539 97.5500   1
  -3 -27   3 403.428 115.219   1
   3 -27  -3 356.177 84.7924   1
   3 -27   3 200.179 101.191   1
   3  27  -3 353.754 118.313   1
  -3  27  -3 185.393 82.0797   1
  -3  27   3 348.841 75.4698   1
  -3 -27  -3 435.146 142.353   1
  -3 -27   3 283.480 137.927   1
  -3  27  -3 406.816 130.589   1
  -3 -27  -3 201.916 123.515   1
  -3  27   3 296.822 110.993   1
   3 -27   3-17.7959 118.656   1
   3  27  -3 363.775 111.294   1
  -3 -27   5 318.155 113.618   1
   3  27  -5 39.7019 119.292   1
   3 -27   5 280.094 106.085   1
  -3  27   5 346.139 78.5562   1
  -3  27  -5 132.211 86.5663   1
  -3 -27  -5 322.892 157.503   1
  -3 -27   5 71.0340 135.517   1
  -3  27  -5 268.099 131.474   1
  -3 -27  -5 695.234 115.409   1
  -3  27   5 314.943 102.668   1
   3 -27   5 22.7211 123.394   1
   3  27   5 238.253 100.461   1
   3  27  -5 192.409 116.202   1
   3  27  -7 381.060 122.458   1
   3 -27  -7 370.242 75.6189   1
  -3 -27   7 306.406 112.962   1
   3  27  -7 135.171 125.945   1
   3 -27   7 549.598 117.316   1
   3  27   7 242.886 102.134   1
  -3  27  -7 227.703 93.6311   1
  -3  27   7 288.006 63.8318   1
  -3 -27  -7 185.744 184.629   1
  -3  27  -7 410.043 150.079   1
  -3  27   7 310.706 96.4264   1
  -3 -27   7 190.677 147.313   1
   3 -27   7 8.05631 133.790   1
   3  27   7 484.068 106.146   1
   3 -27   9 42.2738 136.687   1
  -3 -27  -9-13.8692 103.305   1
  -3  27  -9-173.097 144.256   1
  -3 -27   9-111.731 144.601   1
  -3 -27   9-110.620 107.700   1
   3 -27  -9-15.1673 70.6032   1
   3 -27   9 68.6323 113.730   1
   3  27  -9 83.3560 124.567   1
   3  27   9 56.5015 93.6526   1
  -3  27   9 9.39050 54.9746   1
  -3  27  -9-35.9267 94.1258   1
   3  27   9-40.8353 103.358   1
   3  27  -9-111.667 123.412   1
  -3  27   9 44.1010 83.6271   1
   3 -27  11-124.368 130.661   1
   3 -27 -11 53.4296 152.986   1
  -3  27  11 59.4886 50.1742   1
  -3  27  11 131.353 74.8208   1
   3  27 -11 171.037 124.068   1
  -3 -27 -11-92.0330 274.699   1
   3 -27 -11 74.9978 79.1147   1
  -3 -27  11 306.306 112.194   1
   3 -27  11 13.1655 116.174   1
   3  27  11 145.027 90.9570   1
   3  27 -11 94.9032 132.985   1
  -3  27 -11 127.317 95.7540   1
   3  27  11 130.756 117.066   1
  -3 -27 -11 37.4438 100.010   1
  -3  27 -11-57.2952 147.121   1
  -3 -27  11 116.151 151.843   1
  -3 -27 -13 232.799 323.912   1
  -3 -27 -13 438.207 102.963   1
  -3 -27  13 389.913 163.998   1
  -3  27 -13 364.256 159.486   1
  -3 -27  13 427.798 117.560   1
   3  27 -13 347.511 142.888   1
   3  27  13 465.784 94.5506   1
   3 -27  13 453.985 130.068   1
  -3  27 -13 571.195 109.720   1
   3 -27  13 560.670 146.676   1
  -3  27  13 524.462 74.5408   1
   3  27 -13 456.316 137.555   1
   3  27  13 586.469 153.850   1
  -3  27  13 353.921 58.3492   1
  -3  27  15 108.710 50.8138   1
  -3 -27 -15 493.411 312.172   1
  -3 -27 -15 207.043 91.8073   1
  -3  27 -15 431.662 163.533   1
  -3 -27  15 474.920 119.337   1
   3  27 -15 245.284 141.462   1
   3  27  15 278.379 86.6376   1
   3 -27  15 274.826 131.930   1
  -3  27 -15 201.547 108.542   1
   3  27  15 474.764 182.652   1
   3 -27  15 313.176 147.071   1
  -3 -27  15 195.808 165.415   1
   3  27 -15 189.162 134.348   1
  -3  27  15 213.112 52.9114   1
  -3 -29  -1 52.1191 139.187   1
  -3 -29   1 3.28772 131.962   1
   3  29   1 38.8731 119.788   1
   3  29  -1 119.838 125.724   1
  -3  29   1 119.560 77.8151   1
   3 -29   1-158.782 98.5593   1
   3 -29  -1-58.8469 91.5530   1
   3 -29   1 22.0048 120.632   1
   3  29  -1 235.470 124.678   1
   3  29   1 73.3565 113.253   1
  -3 -29  -1 159.943 135.962   1
  -3 -29   1-34.7506 140.584   1
  -3  29   1 64.7674 121.629   1
  -3  29  -1-34.7729 125.209   1
  -3 -29  -3 160.473 156.023   1
   3  29  -3 277.579 126.876   1
  -3  29   3 73.7692 78.5230   1
  -3  29  -3 117.357 85.3715   1
   3 -29   3 206.844 103.383   1
  -3 -29   3 242.330 124.561   1
   3 -29   3 31.3525 122.326   1
   3  29  -3 385.523 126.101   1
  -3  29  -3 260.112 136.188   1
  -3 -29  -3-3.84244 131.793   1
  -3  29   3 185.788 115.298   1
  -3 -29   3-73.1750 143.930   1
  -3 -29  -5 403.081 180.548   1
   3  29   5 201.950 111.857   1
   3  29  -5 307.666 135.172   1
  -3  29   5 228.014 79.4474   1
  -3  29  -5 253.220 93.5470   1
   3 -29   5 243.632 110.674   1
   3 -29  -5 236.796 85.0165   1
  -3 -29   5 488.138 124.274   1
   3 -29   5 20.9316 132.578   1
   3  29  -5 280.456 130.382   1
  -3  29  -5 438.268 146.122   1
  -3 -29  -5 321.751 128.430   1
  -3 -29   5 288.357 150.409   1
   3  29   7 67.5007 109.008   1
   3 -29   7 359.224 117.504   1
   3  29  -7 235.251 135.792   1
  -3  29  -7 211.259 96.7816   1
  -3  29   7 170.464 66.6073   1
   3 -29  -7 232.408 84.3700   1
  -3 -29   7 129.181 119.334   1
   3 -29   7-17.6476 133.915   1
   3  29  -7 411.978 133.763   1
  -3 -29   7 65.6171 154.973   1
  -3  29  -7 370.979 149.834   1
  -3 -29  -9 93.3060 239.345   1
   3 -29  -9 181.529 84.5066   1
  -3 -29   9 90.9064 116.865   1
   3  29   9 35.1309 100.793   1
   3 -29   9 19.3855 116.543   1
   3  29  -9-313.119 143.815   1
  -3  29  -9-150.678 97.9666   1
  -3  29   9 85.0499 60.8377   1
   3  29  -9-26.2267 136.036   1
  -3  29  -9 4.89210 150.602   1
  -3 -29  -9 63.0849 111.594   1
  -3 -29   9 26.2849 156.725   1
   3 -29   9 14.0054 139.111   1
   4   0   0 34271.6 1786.70   1
  -4   0   0 36354.6 1793.76   1
   4   0   0 36570.2 1769.62   1
  -4   0   0 30925.6 1766.46   1
   4   0  -2 3.13920 57.1631   1
  -4   0   2 1.64850 27.8939   1
  -4   0  -2 22.3232 81.2982   1
  -4   0   2 50.8714 72.3196   1
   4   0   2 64.0127 83.5997   1
   4   0   2-8.15323 29.6131   1
  -4   0  -2-2.07811 36.0415   1
   4   0  -2 18.5584 37.5495   1
   4   0  -4 13905.8 776.659   1
  -4   0   4 15162.0 774.461   1
   4   0   4 15604.1 775.632   1
  -4   0  -4 14790.2 777.577   1
  -4   0   4 15061.7 791.971   1
   4   0  -4 14649.2 782.743   1
  -4   0  -4 14883.1 798.601   1
   4   0   4 14508.7 803.885   1
  -4   0   6 83.1555 25.7822   1
   4   0  -6 51.3746 26.1453   1
   4   0   6-17.4773 24.8707   1
  -4   0  -6 10.8711 26.2263   1
  -4   0   6 104.671 49.6577   1
   4   0  -6 87.7582 35.8610   1
   4   0   6-49.9561 74.8933   1
  -4   0  -6-26.7125 60.3559   1
  -4   0   8 17012.4 798.911   1
   4   0  -8 14894.5 797.502   1
  -4   0  -8 13991.3 797.814   1
   4   0   8 14882.5 796.903   1
   4   0  -8 16526.0 800.785   1
   4   0   8 13886.9 817.508   1
  -4   0  -8 15758.5 809.370   1
  -4   0 -10-45.2946 37.6258   1
   4   0  10-42.7472 93.0443   1
   4   0 -10 53.5990 37.4604   1
   4   0 -12 20576.4 954.948   1
   4   0 -12 18327.1 953.290   1
  -4   0  12 20684.7 956.289   1
  -4   0 -12 14827.5 951.208   1
   4   0  12 16456.0 966.897   1
  -4   0  12 19639.0 956.865   1
   4   0  14 4.15727 43.2464   1
  -4   0 -14 67.6501 61.1003   1
   4   0 -14 47.9062 42.3679   1
  -4   0  14 4.84780 50.2179   1
  -4   0 -14-30.0024 41.6261   1
   4   0 -14-19.4615 48.3004   1
  -4   0  14-13.9411 46.6708   1
   4   0  16 25683.6 1160.81   1
  -4   0 -16 21939.5 1156.23   1
  -4   0  16 21335.5 1158.69   1
  -4   0 -16 22606.9 1161.96   1
  -4   0  16 20979.9 1156.41   1
   4   0 -16 21656.8 1155.92   1
   4   0  18 33.6330 52.0001   1
  -4   0  18 75.4201 59.2956   1
  -4   0 -18 12.7380 57.5125   1
   4   0 -18 29.8530 47.2982   1
  -4   0  18 54.8382 49.7862   1
  -4   0  20 20147.8 1107.87   1
   4   0  20 21848.2 1110.67   1
  -4   0 -20 21594.3 1107.75   1
  -4   0 -20 22374.6 1113.74   1
  -4   0  20 20305.1 1111.67   1
   4   0 -20 21052.0 1107.66   1
   4   0 -20 21652.3 1112.81   1
  -4   0  22 61.1594 59.5967   1
   4   0 -22 78.4172 73.9856   1
   4   0  22-36.7018 62.7403   1
  -4   0 -22-33.5765 67.9161   1
   4   0 -22 99.1491 56.9080   1
  -4   0 -22-71.2314 52.3310   1
  -4   0  22 68.9189 70.8540   1
   4   0 -24 58.9262 85.4345   1
   4   0  24-24.2027 74.8609   1
  -4   0 -24-2.53795 77.3023   1
   4   0 -24-40.5237 63.3509   1
  -4   0 -24-2.02492 57.4030   1
  -4   0  24 85.1192 67.2083   1
  -4   0  26-2.30167 72.3638   1
   4   0 -26 134.299 94.0589   1
   4   0  26-5.33675 83.3523   1
  -4   0 -26-76.2617 86.0990   1
   4   0 -26 49.8689 71.3133   1
  -4   0 -26-37.1727 65.7851   1
  -4   0  26 66.0639 90.7620   1
  -4   0  28 4295.04 230.924   1
   4   0  28 3258.86 234.121   1
   4   0 -28 3557.99 238.753   1
  -4   0 -28 2900.84 219.356   1
   4   0 -28 4567.06 228.055   1
  -4   0  28 4878.92 244.985   1
  -4   0 -28 2735.96 230.169   1
  -4   0  30 21.8634 87.5238   1
   4   0 -30 3.25649 104.105   1
   4   0  30 68.4544 103.094   1
   4   0 -30-14.5548 79.4865   1
  -4   0  30-173.136 106.269   1
  -4   0 -30 28.2073 74.5977   1
  -4   0 -30-82.4626 99.0982   1
   4   0 -32 355.224 117.114   1
   4   0  32 397.678 117.358   1
  -4   0  32 401.607 116.708   1
  -4   0 -32 311.257 114.908   1
   4   0 -32 410.689 92.8534   1
  -4   0 -32 241.602 88.1444   1
  -4   0  32 355.326 102.260   1
   4   0  34-71.7983 123.611   1
   4   0 -34-40.4937 117.055   1
  -4   0 -34-23.6269 113.359   1
  -4   0  34 46.4268 115.374   1
   4   0 -34 77.6317 91.6949   1
  -4   0  34-189.320 104.160   1
  -4   0 -34 27.1553 88.4274   1
   4   0  36 1142.33 172.660   1
  -4   0  36 1472.40 164.185   1
  -4   0 -36 1352.05 164.684   1
  -4   0  36 1304.46 153.629   1
   4   0 -36 1836.45 142.234   1
  -4   0 -36 1533.59 143.509   1
   4   0 -36 1142.90 161.639   1
   4   2   0 6.79550 59.1077   1
  -4  -2   0 6.86156 29.1693   1
  -4  -2   0-75.2241 81.3277   1
  -4   2   0 29.3665 77.8420   1
   4  -2   0 17.3312 76.8248   1
  -4   2   0 1.85412 31.2293   1
   4   2   0 28.2006 37.7406   1
   4  -2   0 27.6148 25.1170   1
  -4  -2  -2 26306.7 1447.93   1
   4   2  -2 28305.8 1444.01   1
   4  -2  -2 29974.8 1448.23   1
  -4   2   2 27147.3 1446.90   1
   4   2   2 28243.0 1450.35   1
  -4  -2   2 26559.9 1440.23   1
  -4   2  -2 27281.1 1440.67   1
   4  -2   2 29703.4 1439.97   1
  -4   2   2 28938.7 1471.58   1
   4  -2  -2 26565.6 1462.96   1
   4  -2   2 26581.6 1464.75   1
   4   2   2 28693.1 1471.11   1
  -4  -2  -2 28616.9 1475.44   1
  -4   2  -2 29116.6 1463.00   1
   4   2  -2 26708.0 1450.11   1
  -4  -2   2 26963.7 1457.93   1
  -4  -2  -4 652.867 64.9687   1
  -4   2   4 600.237 51.9132   1
   4  -2  -4 547.121 60.2242   1
   4   2  -4 706.756 49.5684   1
  -4  -2   4 582.891 46.6885   1
   4  -2   4 644.966 45.7904   1
   4   2   4 613.795 56.1025   1
  -4   2  -4 645.292 47.7935   1
   4   2   4 629.861 108.004   1
  -4  -2   4 644.939 67.5805   1
   4   2  -4 651.438 59.0234   1
  -4  -2  -4 589.263 102.652   1
   4  -2  -4 658.122 74.6418   1
  -4   2   4 632.528 92.4813   1
   4  -2   4 618.020 86.1720   1
  -4   2  -4 648.695 75.0688   1
   4   2   6 4320.46 275.849   1
   4  -2   6 3998.42 252.534   1
  -4  -2  -6 4510.44 264.675   1
  -4   2  -6 3781.48 241.368   1
  -4   2  -6 4073.70 230.955   1
  -4  -2  -6 4271.00 239.402   1
   4   2   6 4306.69 234.160   1
   4  -2   6 4581.44 231.283   1
  -4  -2   6 4264.64 232.521   1
  -4   2   6 4513.00 231.964   1
   4   2  -6 4308.33 232.641   1
   4   2  -6 4550.91 236.288   1
   4  -2  -6 4179.47 236.446   1
   4  -2  -6 4293.45 239.691   1
  -4  -2   6 4001.01 239.949   1
   4  -2  -8 69.7402 37.5865   1
  -4  -2   8 93.5833 42.6058   1
   4   2  -8 105.711 36.5569   1
   4  -2  -8 45.2394 34.6556   1
  -4  -2   8 65.4131 33.8678   1
  -4   2   8 70.1270 30.0726   1
   4   2  -8 106.213 32.6993   1
  -4   2  -8 51.6087 31.1217   1
   4   2   8 44.0308 32.5930   1
   4  -2   8 31.7775 29.4339   1
  -4  -2  -8 50.7519 39.1902   1
   4   2   8 63.4554 107.493   1
   4  -2   8 113.725 70.0480   1
  -4  -2  -8 65.9401 77.2060   1
   4   2 -10 32737.0 1650.89   1
   4   2 -10 31544.8 1649.97   1
   4  -2 -10 30134.2 1648.35   1
  -4   2  10 31776.7 1648.37   1
   4  -2  10 31672.1 1649.10   1
  -4   2 -10 31601.5 1649.17   1
  -4  -2 -10 32419.6 1651.97   1
   4  -2 -10 31318.1 1648.55   1
  -4  -2 -10 34624.2 1661.60   1
   4   2  10 32369.5 1675.79   1
   4  -2  10 32509.4 1661.46   1
  -4  -2  10 32794.2 1651.90   1
  -4  -2  12 17.3661 50.3056   1
   4   2 -12 71.5577 50.3273   1
   4  -2 -12 52.3694 41.4273   1
   4  -2 -12 72.7971 41.3169   1
   4   2 -12 54.2960 45.4855   1
  -4   2  12 90.1790 45.0581   1
  -4  -2  12 44.4393 52.2023   1
  -4   2 -12 81.6715 41.0672   1
   4   2  12 65.8089 41.0923   1
  -4  -2 -12 82.1916 45.7498   1
   4   2  12 3.54193 114.521   1
  -4   2 -12 62.8259 60.2435   1
  -4  -2  14 47.5582 49.3869   1
   4   2 -14 71.3963 53.2838   1
   4  -2 -14 79.2478 44.4444   1
   4   2  14 182.314 105.257   1
  -4  -2 -14 86.9022 44.7053   1
   4   2  14 135.081 42.9383   1
  -4   2 -14 67.2587 41.3460   1
   4   2 -14 45.6225 45.9033   1
  -4   2  14 163.619 49.6782   1
   4  -2 -14 43.7099 41.2265   1
   4  -2  14 58.6402 54.9070   1
  -4  -2  14 78.4430 53.9813   1
  -4   2 -14 162.969 59.7152   1
  -4   2 -16 310.780 64.5141   1
  -4  -2 -16 328.531 65.3598   1
  -4  -2  16 176.892 52.3691   1
   4   2 -16 155.443 59.3780   1
   4  -2  16 263.761 53.7053   1
   4   2  16 292.928 49.1245   1
   4   2 -16 198.168 50.2351   1
   4  -2 -16 202.475 44.5227   1
  -4  -2 -16 234.279 48.1771   1
  -4   2 -16 250.196 45.9734   1
   4   2  16 254.355 100.579   1
  -4   2  16 246.383 54.6972   1
  -4  -2  16 269.633 62.7107   1
  -4   2  18 24638.1 1371.14   1
   4  -2 -18 26529.9 1373.77   1
  -4  -2  18 24762.6 1373.14   1
   4  -2 -18 25188.5 1370.19   1
  -4   2 -18 26657.1 1372.24   1
   4   2  18 30871.8 1376.50   1
   4  -2  18 27954.8 1375.93   1
  -4  -2  18 24722.3 1376.72   1
  -4   2  18 25884.8 1373.54   1
   4   2 -18 25322.7 1373.31   1
  -4  -2 -18 27973.3 1377.23   1
  -4   2 -18 27508.6 1379.19   1
   4   2  18 27889.7 1388.17   1
  -4   2  20 15.5640 51.4808   1
  -4  -2  20 25.3919 55.3738   1
   4   2 -20 70.5830 69.5024   1
   4  -2 -20-27.6806 61.6210   1
   4  -2  20-52.2760 58.2353   1
   4   2  20 102.556 54.6841   1
  -4  -2 -20 33.8603 48.4008   1
   4   2 -20 21.4142 53.9636   1
   4  -2 -20-35.5834 49.2693   1
  -4   2  20-21.5220 60.1764   1
  -4  -2  20 40.4928 67.4495   1
  -4  -2 -20-4.27309 60.3307   1
  -4   2 -20 40.7920 65.3653   1
  -4  -2 -22 5017.91 276.857   1
   4   2 -22 4723.09 283.508   1
   4  -2 -22 4625.64 276.423   1
  -4  -2  22 4249.28 271.648   1
   4  -2  22 5335.92 278.954   1
  -4   2 -22 5188.60 271.779   1
   4   2  22 5592.12 275.430   1
  -4   2  22 4305.39 268.937   1
   4  -2 -22 4801.71 269.199   1
   4   2 -22 4855.50 272.880   1
  -4  -2 -22 5163.42 271.010   1
  -4   2 -22 4989.75 280.493   1
  -4  -2  22 4547.85 281.745   1
  -4   2  22 4100.06 273.705   1
  -4  -2  24 215.457 84.8559   1
  -4   2  24 126.389 77.1371   1
   4   2 -24-23.2642 88.5122   1
   4  -2 -24 89.8445 78.7467   1
   4   2  24 2.23198 68.4126   1
   4  -2  24 20.5648 76.8590   1
  -4   2  24 14.0392 62.6842   1
  -4  -2  24 65.5490 66.1356   1
   4   2 -24 59.6552 67.1325   1
   4  -2 -24-91.6063 61.3184   1
  -4   2 -24 118.840 61.5032   1
  -4  -2 -24 53.7484 60.0110   1
  -4   2 -24-35.5057 82.9302   1
  -4  -2 -24 31.2116 74.8167   1
   4  -2  26 1558.78 135.819   1
   4   2 -26 1350.85 141.892   1
   4  -2 -26 1352.41 131.504   1
   4   2  26 1750.26 130.481   1
  -4  -2 -26 1699.98 119.745   1
  -4   2 -26 1630.58 120.431   1
  -4   2  26 1479.87 120.192   1
  -4  -2  26 1362.30 124.766   1
   4  -2 -26 1642.19 118.818   1
   4   2 -26 1586.41 124.127   1
  -4  -2 -26 1565.14 132.255   1
  -4   2 -26 1644.31 138.014   1
  -4  -2  26 1662.44 143.632   1
  -4   2  26 1329.23 133.954   1
  -4  -2  28-6.22353 102.047   1
  -4   2  28 82.6224 93.5917   1
   4  -2 -28-49.7754 91.0674   1
   4   2 -28 16.3116 99.9966   1
   4  -2  28 125.813 99.7909   1
   4   2  28-96.7124 87.5507   1
  -4  -2  28 13.3381 83.0217   1
  -4   2  28-18.8584 76.4562   1
   4  -2 -28-51.1089 74.4519   1
  -4   2 -28 9.93720 71.3757   1
  -4  -2 -28-81.6890 70.8612   1
  -4  -2 -28-89.7890 91.3100   1
   4  -2 -30 947.878 129.835   1
   4   2  30 1359.66 134.797   1
  -4   2 -30 1499.16 120.085   1
  -4  -2 -30 1288.67 117.086   1
   4  -2  30 1192.97 141.245   1
  -4   2  30 1179.37 119.121   1
  -4  -2  30 1356.08 126.526   1
   4   2 -30 1410.62 122.429   1
   4  -2 -30 1499.06 116.386   1
  -4  -2 -30 1454.21 133.792   1
  -4   2  30 1160.96 133.798   1
  -4  -2  30 1136.65 139.913   1
  -4   2 -30 1370.09 141.150   1
   4   2 -32 11.2845 117.936   1
   4  -2  32 331.742 123.348   1
   4   2  32 247.840 112.427   1
   4  -2 -32 219.509 106.537   1
  -4  -2  32 152.302 99.0554   1
  -4   2  32 11.1357 90.0857   1
   4   2 -32 118.004 91.1200   1
   4  -2 -32 4.76216 84.9268   1
  -4   2 -32-2.90534 88.2535   1
  -4  -2 -32 56.4354 85.8499   1
  -4   2  32 141.354 108.826   1
  -4  -2 -32 118.810 102.484   1
  -4  -2  32 108.131 113.739   1
  -4   2 -32 81.4525 113.594   1
  -4   2 -34 121.278 121.060   1
   4  -2  34 45.4370 129.225   1
   4   2 -34-7.93158 127.970   1
   4   2  34-113.826 121.687   1
   4  -2 -34 81.4019 110.495   1
  -4  -2  34 171.195 108.418   1
  -4   2  34 27.2480 99.6822   1
   4   2 -34-8.54380 96.6651   1
   4  -2 -34 42.5980 88.2417   1
  -4  -2 -34 85.6737 94.0367   1
  -4   2 -34 6.24330 92.0392   1
  -4  -2  34 42.3002 123.433   1
  -4   2  34 12.4063 111.385   1
  -4  -2 -34 92.8975 114.308   1
  -4   2 -36 276.927 130.297   1
  -4  -2 -36 61.1076 131.506   1
  -4  -2  36 340.949 119.582   1
  -4   2  36 329.320 108.903   1
   4   2  36 233.304 144.624   1
   4  -2  36 294.996 145.959   1
   4  -2 -36 296.935 121.735   1
   4   2 -36 238.953 132.703   1
  -4  -2  36 202.511 131.105   1
  -4   2  36 38.9782 123.220   1
  -4  -2 -36 149.389 110.858   1
  -4   2 -36 306.075 103.368   1
   4   2 -36 199.344 104.553   1
   4  -2 -36 186.258 97.6885   1
  -4  -4   0 6648.68 352.791   1
  -4   4   0 6290.94 350.483   1
   4  -4   0 7089.70 349.379   1
   4  -4   0 6241.65 378.644   1
  -4   4   0 6475.10 370.731   1
   4   4   0 6461.96 355.921   1
  -4  -4   0 7007.34 378.404   1
   4   4   0 6206.77 364.560   1
  -4  -4   2 2126.59 114.440   1
   4   4  -2 2064.05 115.330   1
  -4   4   2 1987.81 153.434   1
  -4  -4  -2 1707.64 158.459   1
   4  -4  -2 1503.04 149.671   1
  -4   4  -2 1959.95 129.847   1
   4  -4   2 1649.54 138.690   1
   4  -4  -2 1840.67 112.224   1
  -4   4  -2 1836.60 110.774   1
   4  -4   2 2018.33 110.063   1
  -4   4   2 1959.79 119.184   1
  -4  -4  -2 2033.33 119.028   1
   4   4   2 1745.02 125.512   1
   4   4  -2 2110.42 124.769   1
  -4  -4   2 1918.07 131.193   1
   4   4   2 1697.83 143.706   1
   4   4  -4 2208.91 127.666   1
   4  -4  -4 1918.32 152.718   1
   4  -4   4 1722.53 140.944   1
   4   4   4 2343.38 172.655   1
  -4  -4  -4 2119.68 180.868   1
  -4   4  -4 2012.90 118.837   1
   4  -4  -4 1918.67 125.881   1
   4   4  -4 2006.97 121.599   1
  -4  -4   4 2276.42 122.983   1
   4  -4   4 2269.50 118.885   1
  -4   4   4 2038.25 131.149   1
   4   4   4 2198.92 138.682   1
  -4  -4  -4 2093.94 134.469   1
  -4  -4   4 2047.80 133.038   1
   4   4   6-5.08868 120.213   1
  -4  -4   6-12.5206 41.7762   1
   4  -4  -6 82.6558 56.8531   1
   4   4  -6-3.01434 34.4947   1
  -4   4   6 50.6916 34.9632   1
  -4  -4   6-11.4465 30.6110   1
   4   4  -6 22.9867 29.8587   1
  -4   4  -6 10.8960 24.2419   1
   4  -4   6 18.1346 26.7171   1
   4  -4   6-11.9732 55.9730   1
  -4  -4  -6-125.785 112.004   1
   4  -4  -6 82.5037 51.9201   1
   4   4   6 5.62330 43.3039   1
  -4  -4  -6-43.7097 57.9164   1
   4  -4  -8 22003.8 1458.70   1
  -4  -4   8 27978.7 1462.89   1
   4   4  -8 29290.1 1461.65   1
  -4   4  -8 29447.2 1464.65   1
   4   4  -8 28591.3 1460.45   1
  -4   4   8 28568.6 1457.48   1
   4  -4   8 29162.6 1458.74   1
  -4   4  -8 28176.3 1457.86   1
  -4  -4   8 28640.9 1461.76   1
  -4  -4  -8 29345.6 1470.28   1
  -4  -4  -8 31022.9 1487.84   1
   4   4   8 31253.8 1505.17   1
   4  -4  -8 29103.7 1464.64   1
  -4   4  10 2726.09 169.368   1
   4  -4 -10 2656.37 151.872   1
   4   4 -10 2639.86 153.769   1
   4   4 -10 2446.51 151.914   1
  -4   4  10 2715.38 146.996   1
  -4   4 -10 2399.69 147.609   1
   4  -4  10 2670.42 151.326   1
  -4  -4  10 2573.87 155.553   1
   4   4  10 2837.47 151.604   1
  -4  -4 -10 2281.75 159.609   1
  -4   4 -10 2600.03 159.379   1
   4   4  10 2995.22 229.921   1
  -4  -4 -10 2294.49 185.038   1
   4   4  12 27729.9 1568.14   1
   4   4  12 31727.4 1536.43   1
  -4  -4 -12 28432.2 1539.70   1
  -4   4  12 31331.5 1534.83   1
   4   4 -12 28448.0 1538.47   1
  -4  -4  12 28559.6 1541.06   1
   4   4 -12 30260.8 1540.02   1
   4  -4 -12 29484.9 1535.00   1
  -4   4 -12 28735.9 1535.82   1
  -4   4  12 29422.4 1540.90   1
  -4   4 -12 30356.1 1543.44   1
  -4  -4  14 6.16761 58.8027   1
  -4   4  14-44.9437 50.2412   1
  -4  -4  14 12.1891 50.6261   1
   4   4 -14-67.1345 56.9498   1
   4  -4 -14-14.1732 39.5081   1
   4   4 -14-20.8456 47.4057   1
  -4   4  14 8.55143 41.5365   1
   4   4  14 19.0834 38.4660   1
  -4  -4 -14 32.9404 49.6431   1
  -4   4 -14-8.77315 40.7911   1
  -4   4 -14-16.8339 58.6331   1
   4   4  14-8.09972 123.291   1
  -4  -4  16 3453.42 208.555   1
  -4   4  16 3519.44 206.418   1
   4   4 -16 3847.69 215.821   1
   4  -4 -16 3791.62 202.626   1
  -4   4 -16 3438.99 205.198   1
   4  -4  16 3747.84 210.350   1
   4   4  16 3904.69 204.304   1
  -4   4  16 3729.17 205.544   1
   4   4 -16 3535.65 208.771   1
  -4  -4  16 3266.24 214.554   1
   4   4  16 3632.13 249.356   1
  -4   4 -16 3801.39 216.148   1
  -4  -4 -16 3501.06 211.071   1
  -4  -4 -18 366.662 65.9816   1
  -4   4 -18 436.994 73.4873   1
  -4  -4  18 364.567 61.5575   1
  -4   4  18 467.348 59.0429   1
   4  -4 -18 446.152 53.5467   1
   4  -4  18 416.716 67.5176   1
   4   4  18 479.351 55.6078   1
   4   4 -18 488.820 63.2501   1
  -4   4 -18 393.013 57.2805   1
  -4  -4 -18 434.844 60.1008   1
   4   4  18 578.723 125.661   1
  -4  -4  18 332.205 75.9075   1
  -4   4  18 345.564 61.1650   1
   4   4  20 15642.0 895.184   1
  -4  -4 -20 17217.9 876.918   1
  -4   4  20 15610.0 875.733   1
  -4  -4  20 15617.1 885.131   1
   4   4 -20 16504.2 879.758   1
  -4   4 -20 16759.7 884.880   1
  -4   4  20 16565.0 874.748   1
   4   4 -20 16840.5 885.966   1
  -4  -4  20 15134.9 877.756   1
   4  -4  20 17441.3 882.925   1
   4   4  20 19406.2 879.704   1
   4  -4 -20 17181.8 873.156   1
   4  -4  20 16724.2 885.642   1
  -4  -4 -20 16851.0 879.100   1
  -4  -4 -22 66.6336 67.6712   1
  -4   4 -22 100.837 77.4854   1
   4  -4  22 51.1169 77.4102   1
  -4   4  22 60.2348 57.7531   1
  -4  -4  22 35.7046 62.7540   1
   4   4 -22 149.680 85.4674   1
   4  -4 -22 269.403 57.9427   1
   4   4  22 20.7194 56.2866   1
   4  -4  22 137.686 72.7624   1
   4   4 -22 42.7847 63.2869   1
   4  -4 -22-33.3210 53.0696   1
  -4   4 -22 27.0337 56.6858   1
  -4  -4 -22 38.9293 55.0999   1
   4   4  22-63.3187 108.482   1
  -4   4  22 54.5729 66.9773   1
  -4  -4  22-28.1090 82.6885   1
  -4   4 -24 52.2576 85.4577   1
  -4  -4 -24-29.4439 76.1168   1
  -4   4  24-126.919 66.2712   1
  -4  -4  24 55.8945 71.5037   1
   4  -4 -24 311.279 73.7789   1
   4   4 -24-65.7310 95.8159   1
  -4   4 -24 11.2426 64.6914   1
   4   4  24-52.5073 68.8391   1
   4  -4  24 141.300 86.8020   1
   4  -4 -24 10.2395 58.5709   1
   4   4 -24 119.539 70.7121   1
  -4  -4 -24 18.8332 62.1537   1
   4   4  24 225.502 119.450   1
  -4  -4  24-56.6570 95.0875   1
  -4   4  24 68.3574 78.0285   1
  -4  -4 -26 14.3666 81.9148   1
   4  -4  26 28.6977 95.3025   1
  -4   4 -26 9.23593 96.0369   1
   4  -4 -26 162.337 78.9487   1
   4   4 -26 67.0561 103.651   1
  -4   4 -26 119.041 72.1584   1
   4  -4  26-30.4280 94.8316   1
   4   4  26 102.846 78.6872   1
  -4  -4  26 119.234 81.2338   1
   4  -4 -26 16.4708 64.3369   1
   4   4 -26-22.7593 78.0188   1
  -4  -4 -26 54.0610 67.7346   1
  -4   4  26 11.5208 83.7422   1
  -4  -4  26 236.699 104.362   1
   4  -4 -28 2470.98 161.297   1
   4  -4  28 2079.95 174.132   1
   4   4  28 1949.63 157.145   1
   4   4 -28 2125.16 181.488   1
  -4   4 -28 1886.21 153.954   1
   4  -4  28 1783.87 171.287   1
   4  -4 -28 2424.09 149.182   1
  -4  -4  28 2701.22 185.656   1
  -4   4  28 2608.83 165.602   1
  -4  -4 -28 1920.25 157.750   1
  -4  -4 -28 1942.31 149.327   1
  -4   4  30 461.124 105.825   1
  -4   4 -30 310.262 116.288   1
   4  -4  30 414.676 118.005   1
  -4  -4 -30 448.915 101.997   1
   4  -4  30 275.658 117.736   1
   4   4 -30 461.310 126.026   1
   4  -4 -30 347.075 98.9795   1
   4   4  30 526.148 103.604   1
  -4  -4  30 425.810 108.240   1
   4   4 -30 298.052 100.272   1
   4  -4 -30 535.932 85.5247   1
  -4  -4  30 572.762 126.093   1
  -4  -4 -30 425.842 86.7646   1
  -4   4 -30 447.454 93.5617   1
   4   4 -32 470.460 141.282   1
   4  -4  32 718.869 139.146   1
   4  -4 -32 891.077 116.622   1
   4   4  32 967.606 127.229   1
  -4  -4  32 669.758 121.340   1
   4  -4 -32 925.786 100.163   1
   4   4 -32 955.651 117.042   1
   4  -4  32 644.189 134.020   1
  -4  -4  32 852.733 139.491   1
  -4   4 -32 729.929 133.236   1
  -4  -4 -32 823.377 118.131   1
  -4   4 -32 886.233 109.410   1
  -4  -4  34-59.9220 124.206   1
  -4  -4 -34 146.004 110.346   1
   4  -4  34 15.6612 127.797   1
   4  -4  34-4.26856 128.083   1
   4   4 -34 118.475 128.045   1
   4   4  34 65.2747 122.139   1
   4  -4 -34 167.151 102.747   1
  -4  -4  34 195.112 110.512   1
  -4   4  34 34.7373 96.6639   1
   4   4 -34 151.751 102.405   1
   4  -4 -34 74.8051 84.8663   1
  -4   4 -34 67.9808 124.840   1
  -4   4 -34 9.74951 95.7630   1
  -4  -4 -34-3.08016 97.4826   1
   4  -4  36 1039.61 159.526   1
  -4  -4  36 792.954 157.083   1
  -4  -4  36 966.699 142.500   1
   4  -4  36 835.264 164.456   1
   4   4 -36 756.353 156.510   1
   4  -4 -36 842.891 133.234   1
  -4   4 -36 1040.00 129.392   1
  -4   4 -36 756.913 150.519   1
   4  -4 -36 1235.75 117.011   1
   4   4 -36 1021.61 130.047   1
   4  -6   0-63.0465 76.6724   1
   4  -6   0-0.88901 21.8700   1
  -4   6   0 32.1183 23.9025   1
   4   6   0-28.8588 50.3572   1
  -4  -6   0-51.1111 69.5684   1
  -4  -6   0-19.4324 29.5122   1
   4   6   0 12.4463 33.6052   1
   4   6  -2 6198.23 338.055   1
   4  -6  -2 5726.98 364.033   1
  -4  -6  -2 6359.39 365.830   1
   4  -6   2 5468.84 346.643   1
   4  -6  -2 6399.58 327.877   1
  -4   6   2 6043.40 330.321   1
  -4   6  -2 5873.80 328.391   1
  -4  -6   2 6436.08 333.636   1
   4   6  -2 6089.33 333.032   1
  -4  -6  -2 6508.50 334.141   1
   4  -6   2 6771.04 328.892   1
  -4  -6   2 5907.35 344.075   1
   4   6   2 5959.65 348.009   1
   4   6   2 6164.72 338.721   1
  -4  -6  -4 253.579 130.618   1
   4   6   4 425.423 104.327   1
  -4  -6   4 443.916 59.9982   1
   4   6  -4 448.075 50.9612   1
  -4  -6  -4 415.375 53.4263   1
   4  -6   4 373.908 39.9203   1
  -4  -6   4 373.875 46.5270   1
   4   6  -4 364.951 45.0116   1
   4  -6  -4 401.727 39.7007   1
  -4   6  -4 416.434 38.0649   1
   4  -6   4 303.287 65.4682   1
  -4   6   4 350.095 54.4841   1
  -4  -6  -6 686.567 163.461   1
   4   6   6 651.031 144.054   1
  -4  -6   6 509.526 62.8956   1
   4   6  -6 555.240 57.1951   1
  -4   6  -6 424.969 60.8705   1
  -4  -6  -6 530.034 76.4112   1
   4   6  -6 616.798 54.9570   1
   4  -6   6 528.277 48.8749   1
  -4   6  -6 418.044 44.7062   1
  -4  -6   6 547.562 56.4155   1
   4  -6  -6 487.555 53.5194   1
   4  -6  -6 792.737 90.1355   1
  -4   6   6 447.075 67.2822   1
  -4  -6  -8 105.082 149.347   1
  -4   6  -8 165.256 38.6218   1
   4   6  -8 104.801 46.5491   1
  -4  -6   8 185.827 52.8506   1
   4   6   8 230.256 172.503   1
  -4   6   8-142.058 141.360   1
   4  -6  -8 111.579 65.3765   1
   4   6  -8 176.975 51.2602   1
  -4  -6   8 154.811 54.7050   1
  -4   6   8 156.255 43.9850   1
   4  -6   8 71.8398 50.1860   1
  -4   6  -8 248.559 60.0028   1
   4   6   8 172.865 64.5505   1
  -4  -6  -8 217.895 83.9545   1
   4  -6  -8 291.647 69.3212   1
  -4  -6 -10 78442.8 4372.44   1
   4  -6 -10 85357.2 4364.05   1
  -4  -6  10 82181.8 4363.54   1
   4  -6 -10 84266.7 4357.78   1
   4   6 -10 85818.5 4363.91   1
  -4   6  10 86391.7 4356.47   1
   4   6 -10 80871.0 4362.62   1
  -4   6 -10 84331.5 4359.83   1
   4  -6  10 87641.1 4362.09   1
  -4  -6  10 84801.4 4365.71   1
   4   6  10 88587.8 4362.63   1
  -4   6 -10 87051.2 4366.44   1
  -4   6  10 78653.5 4373.50   1
   4   6  10 85754.7 4402.74   1
  -4  -6 -10 87002.9 4383.54   1
  -4   6 -12-46.2374 61.9164   1
  -4  -6 -12-122.403 96.2891   1
  -4   6 -12-45.8360 42.4617   1
   4   6 -12 28.5202 49.3773   1
  -4   6  12 62.3950 36.0719   1
   4   6  12-102.891 171.028   1
  -4   6  12 157.851 79.2871   1
   4   6 -12 7.46149 54.2905   1
   4  -6 -12 5.67562 52.0964   1
   4  -6  12-53.4792 50.2911   1
  -4  -6 -12-73.9784 74.7034   1
  -4  -6  12 80.9393 60.4023   1
   4   6  14 250.917 158.755   1
   4   6 -14 548.050 62.8400   1
  -4   6  14 426.339 49.0614   1
  -4   6  14 271.665 68.2087   1
  -4  -6  14 390.403 61.1914   1
   4   6 -14 515.102 71.8520   1
  -4   6 -14 460.653 55.0676   1
  -4  -6  14 435.957 72.1576   1
   4  -6 -14 379.780 51.5354   1
   4  -6  14 376.586 70.5480   1
  -4   6 -14 562.408 75.0300   1
   4   6  16 165.635 153.482   1
   4   6 -16 257.900 58.3282   1
  -4   6  16 228.056 47.3969   1
  -4  -6  16 215.945 70.8836   1
  -4   6  16 167.889 57.0276   1
  -4  -6  16 341.013 59.5564   1
   4   6 -16 271.836 70.4920   1
   4  -6  16 267.273 60.4169   1
  -4   6 -16 317.634 52.5614   1
   4  -6 -16 289.834 45.5066   1
   4  -6  16 255.604 69.5880   1
  -4   6 -16 295.713 70.0627   1
   4   6  18 8690.75 512.385   1
  -4  -6 -18 8839.08 472.399   1
  -4  -6  18 8225.51 478.339   1
  -4   6  18 8769.27 465.719   1
   4   6 -18 8427.75 472.828   1
  -4   6 -18 9206.18 480.139   1
  -4   6  18 8544.35 467.138   1
  -4  -6  18 7734.81 470.214   1
   4  -6  18 9004.14 475.894   1
  -4   6 -18 9320.43 471.652   1
   4   6  18 9618.08 466.819   1
   4  -6 -18 8700.16 463.274   1
  -4  -6 -18 8474.48 471.353   1
   4  -6  18 9167.67 480.005   1
  -4   6  20 80.1734 53.3701   1
  -4  -6  20 6.64472 61.6132   1
   4   6  20-4.44729 137.085   1
  -4  -6 -20 45.2645 58.1479   1
   4  -6 -20 26.2458 45.7224   1
   4   6 -20 85.4450 62.9768   1
   4   6  20 109.928 47.8309   1
   4  -6  20 115.213 69.8630   1
  -4  -6  20 97.0923 79.5183   1
  -4   6  20 23.3278 56.2958   1
  -4  -6 -20 141.862 61.7105   1
  -4   6 -20 104.076 76.1392   1
   4  -6  20 109.876 74.0203   1
   4   6  22 3301.77 240.646   1
  -4  -6 -22 2927.47 177.279   1
   4   6 -22 2751.84 180.335   1
  -4  -6  22 2473.39 191.028   1
  -4   6 -22 3008.99 191.904   1
  -4   6  22 2554.76 170.355   1
   4   6 -22 2772.38 195.029   1
  -4  -6  22 2385.18 177.249   1
   4  -6  22 2876.02 187.903   1
   4   6  22 3900.65 187.300   1
  -4   6 -22 2867.33 177.287   1
   4  -6 -22 2666.83 165.582   1
   4  -6  22 3025.27 192.287   1
  -4  -6 -22 3034.32 177.643   1
  -4  -6 -24-85.5392 73.6962   1
   4  -6  24-22.2001 89.5680   1
  -4   6 -24 37.0902 91.6933   1
  -4  -6  24-31.2845 78.8067   1
  -4   6  24-39.5071 66.6233   1
   4   6 -24-237.470 105.410   1
  -4   6 -24-63.2371 68.0476   1
   4  -6  24 191.862 90.2753   1
   4   6  24-68.2655 65.4281   1
   4   6 -24-38.8784 76.8987   1
   4  -6 -24-33.0429 59.1310   1
  -4  -6 -24-15.5152 67.1073   1
   4   6  24-191.319 156.244   1
  -4  -6  24-22.5472 96.5319   1
   4   6  26 1417.64 182.405   1
  -4  -6 -26 1540.35 119.975   1
   4   6 -26 1456.19 126.062   1
  -4  -6  26 1206.91 144.485   1
  -4  -6 -26 1550.68 122.931   1
  -4   6 -26 1475.16 143.900   1
  -4   6  26 1229.40 112.959   1
  -4  -6  26 1289.64 125.184   1
   4   6  26 1575.75 118.337   1
   4  -6 -26 1193.21 116.006   1
   4  -6  26 1408.03 141.013   1
   4   6 -26 1384.58 149.970   1
  -4   6 -26 1393.89 119.421   1
   4  -6 -26 1479.91 107.199   1
   4  -6  26 1437.21 141.146   1
   4  -6  28 299.855 117.220   1
  -4   6  28 405.765 83.7244   1
  -4  -6  28 659.057 113.833   1
   4   6 -28 242.908 138.351   1
   4  -6  28 444.235 118.058   1
   4   6  28 377.411 90.8888   1
  -4   6 -28 500.659 92.7747   1
   4  -6 -28 354.285 88.8114   1
   4   6 -28 330.619 100.259   1
   4  -6 -28 512.147 77.4140   1
  -4  -6 -28 488.438 87.1680   1
   4   6  28 572.866 167.484   1
  -4  -6  28 491.785 128.216   1
   4   6  30 4870.68 302.508   1
  -4  -6 -30 4514.63 250.883   1
   4   6 -30 3694.29 256.764   1
  -4  -6  30 3772.38 276.208   1
  -4  -6 -30 4208.09 251.518   1
  -4   6 -30 4288.95 270.824   1
  -4   6  30 3910.85 244.974   1
  -4  -6  30 3868.52 259.305   1
   4  -6  30 4288.53 273.414   1
   4   6  30 3923.90 252.295   1
   4  -6 -30 3494.17 244.642   1
   4   6 -30 3234.37 270.373   1
  -4   6 -30 4537.30 255.317   1
   4  -6 -30 4277.69 239.733   1
   4  -6  30 4742.90 273.509   1
  -4   6 -32 26.6027 121.811   1
  -4  -6  32-66.0089 106.793   1
  -4   6  32 70.8676 87.7565   1
   4  -6  32-53.4322 125.066   1
   4   6 -32-37.7840 126.930   1
   4   6  32 83.2959 103.234   1
   4  -6 -32 22.5024 89.0439   1
  -4   6 -32 34.7495 92.2368   1
   4   6 -32 15.6638 100.810   1
   4  -6 -32 86.1292 78.7075   1
  -4  -6 -32 86.7621 90.3799   1
  -4  -6  32-34.5492 123.259   1
   4  -6  32 7.77886 118.465   1
  -4  -6 -32-149.948 100.837   1
  -4   6  32-40.1530 99.1790   1
   4   6  32-150.939 170.233   1
  -4   6 -34 206.383 132.060   1
  -4  -6  34 264.663 119.227   1
  -4   6  34 33.2721 97.1522   1
   4   6 -34 180.074 134.947   1
   4  -6  34-44.4637 135.946   1
   4   6  34 289.444 122.866   1
   4  -6 -34 143.880 97.4820   1
  -4   6 -34-47.6680 100.541   1
   4  -6 -34 54.2227 84.3527   1
   4   6 -34 199.005 108.174   1
  -4  -6 -34-53.3063 101.243   1
  -4  -6  34-19.8945 132.825   1
  -4  -6 -34 14.3714 109.193   1
  -4   6  34-13.3068 103.032   1
   4  -6  34 69.0294 127.660   1
   4   6  34 19.2501 181.021   1
  -4  -6 -36 146.530 124.994   1
  -4   6 -36 277.946 139.537   1
  -4  -6  36-212.145 127.895   1
   4  -6  36 4.83847 150.194   1
   4   6 -36-51.8883 144.698   1
   4  -6 -36-104.564 103.800   1
  -4   6 -36-22.0021 107.753   1
   4  -6 -36 98.5011 89.7329   1
   4   6 -36 278.343 110.309   1
  -4  -6 -36 195.477 114.377   1
  -4   6  36 73.0216 110.148   1
   4  -6  36 75.9872 135.536   1
  -4  -6  36-37.1336 138.670   1
   4   6  36 278.073 206.117   1
   4  -8   0 16691.8 975.535   1
  -4   8   0 18090.9 958.242   1
   4  -8   0 19453.0 958.590   1
  -4  -8   0 19023.5 964.219   1
   4   8   0 18263.3 968.229   1
  -4  -8   0 18004.6 977.118   1
   4  -8   2 982.915 92.8551   1
   4  -8  -2 637.614 122.361   1
  -4   8   2 878.140 61.8436   1
  -4  -8  -2 916.169 71.1839   1
  -4  -8   2 841.058 72.3665   1
   4  -8   2 812.811 63.0776   1
   4  -8  -2 872.325 59.1966   1
  -4   8  -2 943.513 62.7206   1
  -4  -8   2 928.075 91.7877   1
   4   8   2 1009.23 93.5314   1
  -4  -8  -2 870.758 125.710   1
   4   8  -2 1025.01 79.3351   1
   4   8  -4 4053.96 220.944   1
  -4  -8   4 3842.73 225.626   1
  -4  -8  -4 3851.77 275.868   1
  -4   8   4 3584.30 232.151   1
  -4   8   4 3759.36 213.970   1
  -4  -8   4 3933.49 220.549   1
  -4  -8  -4 4013.56 218.994   1
   4   8  -4 3701.64 218.313   1
   4  -8   4 4612.95 219.718   1
   4  -8  -4 3792.16 209.271   1
  -4   8  -4 3850.82 212.230   1
   4   8   4 4086.10 242.159   1
   4   8   4 3855.47 230.180   1
  -4  -8  -6-86.3483 182.131   1
   4  -8  -6 177.331 137.096   1
   4   8   6 168.221 124.964   1
  -4  -8   6 151.040 56.6003   1
   4   8  -6 184.421 53.6708   1
  -4  -8  -6 181.752 55.9063   1
   4  -8   6 238.093 47.8482   1
   4   8  -6 148.584 49.5626   1
  -4  -8   6 124.601 54.6693   1
  -4   8  -6 203.986 40.2598   1
   4  -8  -6 168.442 33.7320   1
  -4   8   6 229.184 111.591   1
   4   8   6 181.406 89.6059   1
  -4   8   6 184.780 64.4211   1
  -4  -8   8 67378.3 3554.43   1
   4   8  -8 70502.8 3553.94   1
   4   8  -8 68249.8 3553.80   1
   4  -8   8 71998.5 3551.85   1
  -4   8  -8 69834.7 3549.67   1
  -4  -8   8 69035.4 3556.37   1
   4  -8  -8 67522.7 3545.45   1
  -4  -8  -8 68244.7 3590.95   1
  -4   8   8 60735.1 3568.06   1
   4   8   8 68686.5 3583.59   1
  -4   8   8 68560.1 3552.16   1
  -4  -8  -8 73538.8 3558.96   1
   4  -8  10 2524.32 163.529   1
   4   8  10 2673.27 247.534   1
  -4   8  10 2356.57 216.268   1
  -4  -8 -10 2574.28 223.199   1
   4  -8 -10 2326.81 152.005   1
  -4  -8  10 2428.18 162.817   1
   4   8 -10 2678.96 158.585   1
   4  -8 -10 2506.32 151.054   1
  -4  -8  10 2595.72 158.576   1
   4   8 -10 2644.25 159.340   1
   4  -8  10 2803.75 156.338   1
  -4   8 -10 2713.53 152.279   1
  -4   8  10 2647.90 146.592   1
  -4  -8 -10 2774.17 176.505   1
  -4  -8 -12 5914.18 367.717   1
   4   8  12 6036.46 416.002   1
  -4   8  12 5556.22 363.654   1
   4   8  12 6624.60 338.840   1
  -4  -8  12 5974.93 346.696   1
   4   8 -12 6291.01 342.167   1
   4  -8 -12 6402.55 342.623   1
   4  -8 -12 6056.54 328.515   1
   4   8 -12 6075.53 343.795   1
   4  -8  12 6465.73 340.943   1
  -4   8 -12 6393.17 336.977   1
  -4   8  12 6162.71 329.135   1
   4  -8  12 6540.60 347.130   1
   4  -8  14 216.141 67.6738   1
  -4  -8 -14 388.013 93.9102   1
   4   8  14 232.961 48.7269   1
   4   8 -14 249.440 58.9327   1
   4   8  14 137.616 201.929   1
  -4   8  14 242.176 90.7891   1
  -4  -8  14 237.076 58.2017   1
   4   8 -14 385.237 71.0525   1
  -4   8 -14 206.508 48.1198   1
   4  -8 -14 274.357 66.4177   1
  -4  -8  14 252.441 71.5330   1
   4  -8 -16 2292.25 136.684   1
   4   8 -16 2297.37 153.914   1
  -4  -8  16 2089.79 143.085   1
   4  -8 -16 2135.85 128.619   1
   4  -8  16 2158.22 151.735   1
  -4   8 -16 2343.36 139.589   1
  -4  -8  16 2164.49 154.670   1
   4   8 -16 2005.24 144.658   1
  -4  -8 -16 2694.01 163.216   1
   4   8  16 2441.85 134.676   1
   4   8  16 1629.81 242.445   1
  -4   8  16 2059.35 148.957   1
   4  -8  18 416.707 83.5413   1
  -4   8 -18 438.181 84.0579   1
   4   8  18 389.354 182.604   1
   4   8  18 420.466 51.9025   1
   4   8 -18 465.128 73.5969   1
  -4  -8 -18 606.779 82.3675   1
  -4   8  18 361.422 71.4285   1
  -4  -8  18 391.381 71.3558   1
   4  -8 -18 379.582 53.0482   1
   4   8 -18 511.518 90.1509   1
  -4   8 -18 430.595 64.0652   1
   4  -8  18 386.897 76.8262   1
   4  -8 -18 427.819 55.4190   1
  -4  -8  18 345.891 86.5440   1
   4   8  20 4518.73 326.375   1
  -4  -8 -20 4695.66 249.736   1
  -4  -8  20 3990.07 259.361   1
  -4   8 -20 4463.18 259.482   1
  -4   8  20 4119.61 241.262   1
  -4  -8  20 3819.41 245.704   1
   4  -8 -20 3526.85 233.111   1
   4  -8  20 4180.65 252.905   1
  -4   8 -20 4303.39 244.255   1
   4   8  20 4604.44 237.234   1
   4   8 -20 4231.98 250.075   1
   4  -8 -20 4237.89 234.183   1
   4  -8  20 4653.83 258.786   1
  -4  -8 -20 4639.38 244.078   1
  -4   8 -22-24.9472 91.6911   1
  -4  -8 -22 90.9099 68.3819   1
   4  -8  22 175.826 91.4418   1
   4   8  22 78.4780 180.180   1
   4   8 -22-21.1124 75.3406   1
  -4  -8 -22 322.535 76.1588   1
  -4   8  22 144.551 66.8084   1
  -4  -8  22 96.5728 76.0706   1
   4   8 -22 108.553 99.0087   1
   4  -8 -22 97.2950 58.7397   1
   4  -8  22 86.8649 86.3124   1
   4   8  22 71.0796 56.7016   1
   4  -8 -22 130.464 54.9281   1
  -4  -8  22 121.471 95.0363   1
  -4   8  22 100.034 63.9982   1
  -4  -8  24 6.95275 106.311   1
  -4   8  24 32.0943 71.4735   1
   4  -8  24-53.0149 95.9345   1
  -4  -8 -24 52.8011 74.5841   1
  -4   8 -24 49.4861 98.0658   1
  -4  -8  24 2.74919 81.9773   1
  -4   8  24 76.2247 68.5469   1
   4  -8  24-15.8224 95.8810   1
   4   8 -24-85.2424 106.705   1
   4  -8 -24-55.2622 66.0647   1
  -4   8 -24-46.5297 73.9526   1
   4   8 -24 92.1724 82.9886   1
  -4  -8 -24 152.342 80.4193   1
   4  -8 -24 134.915 58.8612   1
   4   8  24 211.190 189.644   1
  -4  -8 -26 460.577 85.2759   1
  -4   8 -26 316.128 114.555   1
   4  -8  26 150.434 110.083   1
  -4  -8  26 157.178 92.0501   1
  -4   8  26 313.419 79.0060   1
   4  -8  26 317.151 111.498   1
   4   8 -26 196.971 120.117   1
   4  -8 -26 230.567 70.9190   1
  -4   8 -26 460.933 87.9403   1
   4   8 -26 344.274 95.6371   1
   4  -8 -26 401.356 67.6489   1
  -4  -8 -26 451.437 92.4789   1
   4   8  26 526.835 201.945   1
  -4  -8  26 344.529 119.405   1
  -4   8  26 366.822 81.9527   1
   4   8  28 7620.86 470.759   1
  -4  -8 -28 8300.15 413.892   1
   4   8 -28 7439.64 416.369   1
  -4   8  28 7280.65 402.917   1
  -4  -8  28 7085.47 415.508   1
   4  -8  28 7421.17 427.091   1
   4   8 -28 6977.26 429.916   1
   4  -8 -28 6039.30 396.601   1
  -4   8 -28 7741.97 412.324   1
   4  -8  28 8303.65 429.463   1
   4  -8 -28 7468.17 396.917   1
  -4  -8  28 6912.57 429.400   1
  -4   8  28 7475.29 403.506   1
  -4   8 -28 7370.46 426.825   1
   4  -8  30 277.929 123.912   1
  -4  -8 -30 287.550 94.7091   1
  -4   8 -30 375.492 128.401   1
  -4   8  30 169.766 89.5370   1
   4  -8  30 254.096 124.289   1
   4   8 -30 336.336 129.324   1
  -4   8 -30 228.251 94.7014   1
   4  -8 -30 261.918 80.5716   1
  -4  -8  30 175.856 108.117   1
  -4   8  30 284.796 87.1731   1
   4   8 -30 143.967 102.094   1
  -4  -8  30 228.150 128.611   1
  -4  -8 -30 338.219 99.1839   1
   4  -8  32 896.320 145.920   1
  -4  -8 -32 1081.90 118.784   1
  -4  -8  32 781.928 151.507   1
  -4   8  32 899.785 113.383   1
   4  -8 -32 838.740 104.712   1
   4   8 -32 906.757 156.841   1
   4  -8  32 1080.01 155.174   1
  -4   8 -32 964.011 118.673   1
  -4  -8  32 820.553 132.789   1
  -4   8  32 791.935 109.822   1
   4   8 -32 922.039 127.268   1
  -4   8 -32 994.999 150.440   1
  -4  -8 -32 713.079 118.020   1
  -4   8  34-12.1511 98.1115   1
   4  -8  34 25.4823 129.673   1
  -4  -8  34 117.905 136.919   1
  -4  -8 -34-108.637 106.397   1
  -4   8  34-71.9186 96.6423   1
  -4  -8  34 57.9996 117.771   1
   4   8 -34 150.516 142.984   1
   4  -8  34-69.3439 142.582   1
  -4   8 -34-27.7221 103.464   1
   4  -8 -34 25.3570 87.7929   1
   4   8  34 104.009 113.163   1
   4   8 -34-124.498 113.884   1
  -4  -8 -34 136.099 105.550   1
  -4   8 -34 113.159 133.264   1
   4  10   0-89.4518 58.8424   1
   4  10   0-14.4188 47.5512   1
   4 -10   0-33.9947 41.2103   1
  -4 -10   0 59.1575 51.1955   1
  -4  10   0-67.2253 33.7493   1
  -4 -10   0 37.0341 83.0174   1
   4  10   2 13211.3 674.786   1
   4  10  -2 13228.9 672.297   1
  -4 -10   2 12344.1 677.788   1
   4 -10  -2 11747.2 682.700   1
  -4  10   2 12068.2 662.272   1
  -4 -10   2 12911.4 671.852   1
   4  10  -2 12374.1 670.354   1
   4  10   2 13331.0 671.413   1
  -4 -10  -2 13371.0 670.051   1
   4 -10  -2 13628.9 663.686   1
  -4  10  -2 12303.1 663.491   1
   4 -10   2 12230.0 664.831   1
  -4 -10  -2 12516.0 690.156   1
  -4  10  -2 13199.5 671.181   1
   4  10   4 16.2902 75.7994   1
  -4 -10   4 20.2730 62.0200   1
  -4 -10  -4 47.0183 133.702   1
   4  10  -4-45.5285 54.4769   1
   4  10   4 25.9867 61.4488   1
   4 -10   4 19.5299 43.6938   1
   4 -10  -4-19.4268 30.3268   1
  -4 -10   4 68.4446 56.0966   1
  -4 -10  -4 9.09019 46.2146   1
  -4  10   4 77.7869 35.2237   1
  -4  10  -4-38.1680 36.3473   1
   4 -10  -4-98.1310 122.180   1
  -4  10  -4 44.2155 56.3642   1
  -4 -10  -6 11246.8 639.309   1
  -4  10   6 10347.0 579.001   1
  -4 -10   6 11411.0 589.559   1
   4  10   6 12123.6 602.566   1
  -4 -10   6 10960.3 587.722   1
   4  10  -6 10809.7 585.066   1
   4 -10   6 10813.9 582.200   1
  -4  10  -6 11248.9 580.362   1
   4 -10  -6 10984.8 573.972   1
  -4 -10  -6 11549.8 583.914   1
  -4  10  -6 11381.6 588.472   1
   4 -10   8-91.0017 60.7679   1
  -4  10  -8 22.9911 59.6845   1
  -4  10   8-27.6175 81.5219   1
   4 -10  -8-38.4030 25.4327   1
  -4 -10  -8 296.685 182.066   1
   4 -10  -8-263.545 112.720   1
   4  10   8 135.493 114.790   1
   4  10  -8 47.3993 53.9608   1
  -4 -10   8-13.4914 52.9174   1
  -4 -10  -8-66.3199 50.1813   1
   4 -10   8-43.8792 48.4029   1
  -4  10  -8 10.8884 38.8255   1
  -4 -10   8 30.8051 61.2062   1
  -4  10   8 124.728 65.3972   1
   4  10   8 137.885 89.8617   1
   4 -10 -10 10700.1 598.142   1
  -4 -10  10 11588.7 604.200   1
   4  10 -10 11860.9 606.510   1
   4 -10  10 11678.3 602.980   1
  -4  10 -10 11325.1 598.534   1
  -4 -10  10 11461.2 609.757   1
   4 -10 -10 11171.5 589.151   1
   4  10  10 12054.5 613.111   1
  -4 -10 -10 10790.2 651.114   1
   4  10  10 12292.9 643.177   1
  -4  10  10 10509.4 614.896   1
  -4  10 -10 12089.1 608.789   1
   4 -10  10 11253.3 607.237   1
  -4 -10  12 735.343 91.8547   1
  -4  10 -12 881.932 91.5695   1
   4  10 -12 987.628 89.8586   1
   4 -10  12 919.677 83.0762   1
  -4  10 -12 942.292 74.7831   1
  -4  10  12 601.870 147.735   1
   4  10  12 1131.20 198.688   1
   4  10  12 988.272 82.6244   1
   4 -10 -12 842.131 58.6593   1
   4 -10  12 746.161 88.8004   1
  -4 -10 -12 912.592 158.459   1
  -4 -10 -14 363.113 117.843   1
  -4  10  14 362.399 140.229   1
   4 -10 -14 365.315 55.4621   1
  -4  10  14 592.757 46.4084   1
  -4 -10  14 434.810 84.3226   1
   4  10 -14 597.811 82.5999   1
   4 -10  14 601.573 75.6579   1
  -4  10 -14 531.329 64.8030   1
   4  10  14 514.139 62.1502   1
  -4  10 -14 464.654 80.5939   1
   4 -10  14 493.273 79.2119   1
   4  10  16 301.288 49.8749   1
  -4  10  16 351.650 42.9990   1
  -4 -10 -16 658.279 111.072   1
   4 -10 -16 347.975 74.6285   1
  -4 -10  16 300.867 68.9760   1
   4 -10 -16 284.813 40.9459   1
   4  10 -16 256.726 82.8538   1
  -4  10 -16 247.886 62.6066   1
   4  10  16 257.361 215.724   1
  -4 -10  16 330.492 86.5789   1
   4 -10  16 314.207 79.5230   1
  -4  10  18 4372.86 271.311   1
   4 -10 -18 4084.58 258.986   1
  -4 -10 -18 4874.19 290.233   1
   4  10 -18 4844.75 282.484   1
  -4 -10  18 4404.73 265.991   1
   4 -10 -18 3838.95 246.807   1
   4 -10  18 4624.57 273.050   1
  -4  10 -18 5369.90 268.465   1
   4  10  18 5365.85 255.597   1
   4  10 -18 4636.83 269.596   1
  -4  10  18 4758.44 250.234   1
  -4 -10  18 4944.56 282.116   1
   4 -10  18 5026.75 278.395   1
   4  10  18 4680.69 369.229   1
  -4  10  20 125.182 55.0602   1
  -4 -10  20-66.9486 97.2295   1
   4  10  20 31.3416 48.2267   1
   4  10 -20 105.335 76.8188   1
   4 -10  20-93.6620 92.6673   1
  -4 -10 -20 73.8377 64.6698   1
   4  10  20-110.633 236.951   1
  -4  10  20 36.9170 87.7573   1
  -4 -10  20 131.153 74.5444   1
   4 -10 -20 84.3491 47.4735   1
   4 -10  20 100.463 86.9426   1
  -4  10 -20 75.3624 69.7615   1
   4 -10 -20 117.190 63.7227   1
  -4 -10 -20 39.8893 107.027   1
  -4  10  22 1514.13 122.546   1
  -4 -10  22 1429.88 147.802   1
  -4  10  22 1454.40 107.821   1
   4  10 -22 1464.55 149.863   1
  -4 -10  22 1537.03 126.923   1
   4 -10 -22 1132.88 97.5507   1
   4 -10  22 1610.31 140.092   1
   4  10  22 1748.53 106.801   1
   4 -10 -22 1523.35 105.119   1
   4  10 -22 1535.06 130.181   1
  -4 -10 -22 1497.34 115.615   1
   4 -10  22 1789.34 143.531   1
  -4 -10 -22 1513.13 145.977   1
   4  10 -24 87.0318 94.3528   1
  -4  10  24 78.8864 77.4553   1
  -4 -10  24-124.346 92.7309   1
   4 -10  24 134.790 103.387   1
   4  10 -24-60.0272 120.992   1
   4  10  24 39.5360 68.6140   1
   4 -10 -24-63.9058 54.3895   1
  -4  10 -24-8.14949 81.6028   1
  -4 -10 -24 44.9644 103.467   1
  -4  10  24 59.9433 66.2478   1
  -4 -10  24 52.3486 125.125   1
  -4 -10 -24 38.2353 75.5127   1
   4 -10  24-27.8527 101.386   1
  -4  10  26 3499.04 206.799   1
  -4 -10  26 3298.63 222.252   1
   4 -10  26 3630.68 234.807   1
   4 -10 -26 2857.12 193.407   1
   4  10 -26 3075.14 240.244   1
   4  10  26 3740.20 206.369   1
  -4  10 -26 3822.91 220.189   1
  -4  10  26 3348.22 201.690   1
  -4 -10  26 3411.51 242.717   1
   4  10 -26 3130.30 221.499   1
  -4 -10 -26 3566.82 227.342   1
   4 -10  26 3823.60 236.382   1
  -4 -10 -26 3522.09 209.365   1
  -4 -10 -28 139.674 107.730   1
   4 -10  28 368.218 119.464   1
  -4  10  28 335.147 79.9995   1
  -4 -10  28 251.428 102.468   1
  -4  10  28 478.165 86.4387   1
   4 -10  28 458.073 126.477   1
   4  10 -28 313.505 131.385   1
   4 -10 -28 279.893 67.9995   1
   4  10  28 377.198 84.5830   1
  -4  10 -28 294.961 96.7350   1
   4  10 -28 403.423 107.801   1
  -4 -10  28 96.9321 126.844   1
   4  10  30 5301.52 378.486   1
  -4 -10 -30 4866.81 280.292   1
  -4 -10  30 4275.49 300.090   1
  -4 -10 -30 4883.92 266.708   1
  -4  10  30 4301.71 258.652   1
  -4  10  30 4250.59 262.042   1
  -4 -10  30 4333.01 280.286   1
   4 -10 -30 3710.16 250.338   1
   4  10 -30 3826.21 296.044   1
   4 -10  30 4461.37 295.462   1
   4  10  30 4903.15 268.577   1
  -4  10 -30 4808.04 276.608   1
   4  10 -30 4394.07 280.227   1
   4 -10 -30 4572.84 252.414   1
   4 -10  30 4839.96 294.788   1
  -4 -10 -32 67.3684 112.397   1
  -4 -10  32 67.5718 114.004   1
  -4  10  32 13.9924 92.1370   1
   4  10 -32 110.299 137.357   1
   4 -10  32-67.3411 135.666   1
  -4  10 -32 6.70069 97.7179   1
   4 -10 -32 6.89391 71.8613   1
   4  10  32 8.23411 96.7663   1
   4 -10 -32-50.3376 72.9425   1
   4  10 -32-28.0871 107.559   1
  -4  10  32 50.4341 85.0088   1
   4 -10  32-67.6086 127.502   1
  -4 -10 -32-26.5314 96.6114   1
  -4 -10  32-34.5322 139.206   1
   4  10  32 148.513 246.451   1
  -4 -10  34-88.0815 127.445   1
   4 -10  34 122.162 155.327   1
   4  10 -34 34.3055 149.509   1
  -4  10 -34-39.0231 108.029   1
   4 -10 -34 70.3351 81.0782   1
   4 -10 -34 199.192 81.3128   1
   4  10 -34-3.63941 115.439   1
  -4 -10 -34-101.441 125.500   1
  -4 -10  34-115.791 149.108   1
  -4 -10 -34 33.2225 108.567   1
  -4  10  34 160.047 93.4295   1
   4 -10  34 13.2420 137.324   1
   4  10  34 147.446 272.903   1
   4  12   0 17943.7 927.558   1
   4 -12   0 16675.3 921.094   1
  -4  12   0 17159.5 919.482   1
  -4 -12   0 17704.3 928.146   1
  -4 -12   0 17430.1 937.229   1
  -4 -12  -2 543.909 103.418   1
   4  12  -2 614.148 66.7519   1
   4  12   2 629.337 69.3933   1
  -4 -12   2 545.773 80.3643   1
   4  12  -2 537.217 64.9920   1
  -4 -12  -2 594.774 63.1428   1
   4  12   2 501.896 63.1701   1
   4 -12  -2 467.120 50.3853   1
   4 -12   2 501.942 57.1799   1
  -4  12   2 496.130 45.5534   1
  -4  12  -2 590.289 49.8663   1
  -4 -12   2 523.166 68.2663   1
  -4  12   2 432.159 59.6175   1
  -4  12  -2 585.570 66.8207   1
  -4 -12  -4 3182.61 234.287   1
   4  12   4 3584.79 196.971   1
  -4 -12   4 3302.89 196.880   1
   4  12  -4 3533.23 191.916   1
   4 -12   4 3111.03 186.800   1
   4  12  -4 3107.88 190.963   1
  -4 -12  -4 3345.18 188.676   1
   4  12   4 3560.96 193.660   1
  -4 -12   4 3264.31 195.996   1
  -4  12   4 2968.91 178.138   1
  -4  12  -4 3635.29 184.312   1
   4 -12  -4 3297.28 179.289   1
  -4  12   4 2957.46 183.936   1
  -4  12  -4 3438.86 194.677   1
  -4 -12  -6 116.747 148.597   1
   4  12   6 180.221 74.4614   1
   4  12  -6 111.545 55.4725   1
  -4 -12   6 102.135 56.5567   1
  -4 -12   6 168.547 64.5584   1
   4 -12   6 167.944 52.2694   1
  -4  12  -6 193.166 41.4255   1
   4 -12  -6 184.496 33.0608   1
   4  12  -6 196.627 55.4751   1
   4 -12   6 94.9655 59.4872   1
  -4  12   6 116.061 43.7291   1
  -4  12  -6 138.081 61.8706   1
  -4  12   6 158.418 37.5603   1
   4 -12   8 7660.60 447.284   1
   4  12   8 8295.70 458.441   1
  -4 -12   8 7748.73 445.450   1
   4  12  -8 8102.24 446.095   1
   4 -12   8 7794.10 443.182   1
  -4  12  -8 8561.56 449.709   1
  -4  12  -8 8295.28 439.748   1
   4 -12  -8 8845.41 431.090   1
   4  12  -8 7728.05 445.396   1
  -4 -12   8 8049.05 451.125   1
  -4 -12  -8 7489.46 505.403   1
   4  12   8 9012.45 460.942   1
   4  12 -10 24.2937 56.6009   1
  -4 -12 -10-63.7500 189.246   1
   4  12  10 255.327 114.493   1
   4  12 -10-23.0554 61.4054   1
  -4 -12  10 12.6693 56.8107   1
  -4 -12  10 23.9616 70.0442   1
   4 -12  10 34.1600 55.4983   1
  -4  12 -10 59.4895 45.6154   1
   4 -12 -10-22.1206 25.0445   1
   4 -12  10-56.2220 64.7713   1
  -4  12 -10-26.9042 66.5006   1
   4  12  10 37.7214 93.6159   1
   4 -12  12 3726.49 215.154   1
  -4 -12 -12 3510.10 276.777   1
  -4  12  12 3162.01 205.571   1
   4  12  12 3749.28 215.982   1
  -4 -12  12 3742.15 220.080   1
   4  12 -12 3220.18 209.532   1
   4  12  12 3979.03 261.835   1
  -4 -12  12 3506.38 207.600   1
   4  12 -12 3611.84 214.566   1
  -4  12 -12 4120.39 207.642   1
   4 -12 -12 3150.77 184.363   1
  -4  12 -12 3931.85 217.538   1
   4 -12  12 3675.03 211.159   1
  -4 -12 -12 4219.77 206.909   1
  -4  12  12 3732.51 191.258   1
  -4  12  14-89.1895 104.740   1
  -4 -12 -14 197.033 133.397   1
  -4  12  14 24.1066 29.7220   1
   4  12 -14 2.47209 65.3016   1
   4  12  14 101.869 57.0169   1
  -4 -12 -14 4.41727 67.5420   1
   4  12 -14-52.0751 78.2696   1
  -4  12 -14 38.3530 63.2380   1
   4 -12  14-9.62246 67.8937   1
  -4 -12  14-81.0900 85.5747   1
  -4  12 -14 2.83416 77.0194   1
   4 -12  14 50.0315 70.8986   1
   4  12  16 2021.24 255.303   1
  -4  12  16 1569.61 182.890   1
  -4  12 -16 1808.94 142.619   1
  -4  12  16 1606.86 100.956   1
   4  12  16 1759.87 115.286   1
   4 -12  16 1717.47 140.148   1
  -4 -12 -16 1725.55 154.432   1
   4  12  18 199.552 52.7678   1
   4 -12  18 222.282 92.7150   1
  -4  12 -18 179.555 100.002   1
   4  12 -18 235.684 104.645   1
   4 -12  18 150.675 90.0542   1
  -4  12 -18 109.394 87.1827   1
  -4 -12  18 59.7896 80.6610   1
  -4  12  18 55.5752 153.984   1
  -4 -12  18 34.2523 102.055   1
  -4  12  18 163.693 45.1652   1
  -4 -12  20 4659.88 256.823   1
   4 -12  20 5007.80 268.300   1
  -4  12 -20 6657.17 276.777   1
   4  12  20 5417.71 240.409   1
   4 -12  20 5395.33 272.297   1
  -4  12  20 4640.79 233.587   1
  -4 -12  20 4438.38 273.380   1
  -4  12 -20 4944.45 272.345   1
  -4  12  20 4271.24 277.510   1
  -4  12  22 454.806 115.519   1
  -4 -12  22 355.845 89.9461   1
   4  12 -22 222.449 117.504   1
   4 -12  22 457.980 109.201   1
   4 -12 -22 235.036 40.8834   1
   4  12  22 319.584 60.0979   1
   4 -12  22 352.658 106.455   1
  -4 -12 -22 236.121 75.1260   1
  -4  12 -22 260.414 109.457   1
  -4  12  22 332.079 60.2194   1
   4 -12 -22 229.645 89.4632   1
  -4 -12  24-20.0564 122.192   1
   4  12  24-406.675 298.263   1
  -4  12  24-72.4341 99.5891   1
  -4 -12  24 51.5896 91.5000   1
   4 -12  24 189.832 107.924   1
   4  12 -24-63.0674 124.336   1
   4  12  24 65.6106 61.1874   1
   4 -12 -24 53.0571 41.4770   1
  -4  12 -24 118.653 96.0602   1
  -4 -12 -24 142.723 148.825   1
   4 -12 -24 2.83929 78.4910   1
  -4  12  24 64.4030 59.8924   1
   4 -12  24 113.888 111.423   1
  -4 -12 -24-45.1051 76.5559   1
  -4  12 -24-52.5345 118.690   1
   4 -12  26 300.933 118.710   1
  -4  12 -26 307.783 126.002   1
  -4 -12 -26 382.726 82.5015   1
  -4 -12 -26 268.690 144.122   1
  -4  12  26 212.798 97.7875   1
  -4 -12  26 196.221 100.424   1
   4 -12  26 240.765 120.397   1
   4  12 -26 191.965 129.407   1
   4  12  26 301.640 77.9618   1
   4 -12 -26 145.129 49.1386   1
  -4  12 -26 325.934 111.695   1
   4  12  26 226.781 294.763   1
   4 -12 -26 210.140 72.7472   1
  -4 -12  26 237.936 127.352   1
   4 -12 -28 5286.60 311.309   1
  -4  12  28 5338.85 324.366   1
  -4 -12  28 5558.13 339.608   1
   4  12 -28 5449.01 356.710   1
   4 -12  28 5708.88 352.445   1
   4 -12 -28 5626.70 311.525   1
  -4  12 -28 6533.02 343.486   1
   4  12  28 6201.05 322.205   1
   4  12  28 5037.19 453.752   1
  -4 -12 -28 5394.11 356.250   1
   4 -12  28 5996.19 354.159   1
  -4  12  28 5482.26 313.209   1
  -4 -12  28 5610.06 357.868   1
  -4  12 -28 6020.61 356.670   1
  -4 -12 -28 5929.75 321.911   1
  -4 -12 -30 110.333 87.1140   1
   4 -12  30 59.2620 130.067   1
  -4  12  30 17.5964 74.5322   1
  -4  12  30-116.171 94.7172   1
  -4 -12  30 142.851 111.139   1
   4 -12  30 4.34933 131.574   1
   4  12 -30 54.4402 137.037   1
   4 -12 -30-10.7615 58.6334   1
   4  12  30 112.736 84.7447   1
  -4 -12 -30 3.90217 136.728   1
   4  12  30-88.6504 291.792   1
   4 -12 -30 50.8148 69.2464   1
  -4  12 -30-25.9292 134.056   1
  -4 -12  30 48.8596 139.525   1
   4  12  32 812.351 312.756   1
  -4 -12 -32 444.761 152.011   1
  -4  12  32 665.891 113.212   1
  -4 -12  32 681.088 133.292   1
   4 -12  32 646.992 159.108   1
   4  12 -32 459.117 157.415   1
  -4  12 -32 677.054 121.121   1
   4 -12 -32 402.493 72.3723   1
   4  12  32 658.332 107.653   1
  -4 -12  32 751.110 156.229   1
   4 -12  32 718.171 148.040   1
  -4  12  32 456.482 92.7708   1
  -4  12 -32 666.914 154.646   1
   4 -14   0 16.2916 45.0995   1
  -4  14   0-21.7252 33.7115   1
   4  14   0 5.68274 54.5391   1
  -4 -14   0 122.833 79.6872   1
   4  14   0 14.1456 54.6143   1
  -4  14   2 23102.4 1245.48   1
  -4 -14  -2 23823.8 1262.83   1
   4  14   2 27616.8 1250.53   1
  -4 -14   2 24287.8 1254.70   1
   4  14  -2 25262.1 1249.15   1
   4 -14  -2 22872.6 1241.90   1
   4 -14   2 22879.0 1244.97   1
  -4  14   2 23021.1 1239.41   1
  -4  14  -2 24309.3 1242.23   1
   4  14   2 24787.2 1249.35   1
   4  14  -2 23970.4 1249.81   1
  -4  14  -2 24152.8 1249.62   1
   4  14  -4-5.87235 55.2709   1
  -4 -14   4 22.3525 61.4059   1
   4  14   4 88.2525 68.4869   1
   4  14   4 84.5785 60.2678   1
   4 -14   4-84.6893 51.7923   1
  -4  14  -4-43.7606 39.6557   1
   4 -14  -4 22.8816 39.4395   1
   4  14  -4-49.3106 55.0720   1
  -4  14   4-36.8732 30.8788   1
  -4  14  -4 31.4470 58.6554   1
  -4  14   4-57.1363 45.9094   1
   4 -14  -4 5.23639 88.9145   1
  -4  14  -6 1711.92 124.538   1
  -4 -14   6 1740.65 121.800   1
   4  14   6 1872.81 124.482   1
   4  14  -6 1816.99 121.084   1
   4 -14   6 1551.96 116.105   1
   4 -14  -6 1693.79 102.489   1
  -4  14  -6 1844.43 110.784   1
  -4  14   6 1574.90 106.448   1
  -4 -14   6 1758.10 128.171   1
  -4 -14  -6 1820.17 115.633   1
   4  14  -6 1654.12 119.537   1
  -4 -14  -6 2049.50 198.376   1
  -4  14  -8 769.316 88.0274   1
  -4  14   8 662.585 60.0778   1
   4  14  -8 821.679 80.6156   1
   4 -14  -8 652.770 150.268   1
  -4 -14  -8 596.887 195.624   1
  -4 -14   8 807.351 80.5202   1
   4  14   8 820.023 93.2082   1
   4  14  -8 724.605 83.5933   1
   4 -14   8 672.872 77.7951   1
   4 -14  -8 717.697 54.7186   1
  -4  14  -8 777.223 71.4420   1
  -4 -14   8 736.965 92.3584   1
   4  14   8 899.261 102.141   1
  -4  14 -10 4819.34 270.773   1
  -4  14  10 4051.05 244.969   1
   4 -14 -10 4003.95 273.370   1
  -4 -14 -10 4079.23 351.467   1
  -4  14  10 4193.57 254.730   1
   4  14  10 5277.21 277.361   1
  -4 -14  10 4609.78 263.628   1
   4  14 -10 4982.69 269.688   1
   4 -14 -10 4422.09 241.955   1
   4 -14  10 4376.87 263.232   1
  -4  14 -10 6193.56 270.533   1
   4  14 -10 4538.65 264.214   1
  -4 -14  10 4690.31 274.313   1
  -4 -14 -10 5019.92 256.324   1
   4  14  10 5016.73 285.504   1
  -4 -14  12 108.172 82.9011   1
   4  14 -12 114.438 67.1105   1
  -4  14 -12 147.025 78.7494   1
  -4  14  12 68.7928 36.4967   1
  -4 -14 -12 187.312 196.356   1
   4  14  12 141.595 107.975   1
  -4 -14  12 183.192 65.7218   1
  -4  14 -12 103.620 61.9043   1
   4  14  12 86.7189 96.2093   1
   4  14 -12 159.470 79.9373   1
   4 -14  12 149.529 70.9105   1
  -4  14  12 13.1640 50.0879   1
  -4 -14  14 95.5820 91.7902   1
[truncated: 770,737 more chars]
