# Supplementary material for: Decoupled MOF Breathing: Pressure‐Induced Reversal of Correlation Between Orthogonal Motions in a Diamondoid Framework
Source: Angew Chem Int Ed Engl. 2025 May 15;64(27):e202504297. doi: 10.1002/anie.202504297 (PMC12207364; doi:10.1002/anie.202504297)
Supplement: Supplementary file 1 — Supporting Information [file ANIE-64-e202504297-s002.zip › SHF-62-DMF_SCC-in-FC70_20bar.cif]

data_dia0922_158_res0-85_bedref_msk1_smbkg3
_audit_creation_date               2023-11-21
_audit_creation_method
;
Olex2 1.5
(compiled 2023.08.24 svn.re1ec1418 for OlexSys, GUI svn.r6817)
;
_shelx_SHELXL_version_number       '2018/3'
_audit_contact_author_address      ?
_audit_contact_author_email        ?
_audit_contact_author_name         ''
_audit_contact_author_phone        ?
_publ_contact_author_id_orcid      ?
_publ_section_references
;
Dolomanov, O.V., Bourhis, L.J., Gildea, R.J, Howard, J.A.K. & Puschmann, H.
 (2009), J. Appl. Cryst. 42, 339-341.

Sheldrick, G.M. (2008). Acta Cryst. A64, 112-122.
;
_chemical_name_common              ?
_chemical_name_systematic          ?
_chemical_formula_moiety           'C20 H12 In N2 O10, 2(C H3 N0.5)'
_chemical_formula_sum              'C22 H20 In N3 O10'
_chemical_formula_weight           601.23
_chemical_melting_point            ?
loop_
  _atom_type_symbol
  _atom_type_description
  _atom_type_scat_dispersion_real
  _atom_type_scat_dispersion_imag
  _atom_type_scat_source
 'C' 'C' -0.0004 0.0007 'International Tables Vol C Tables 4.2.6.8 and 6.1.1.4'
 'H' 'H' 0.0000 0.0000 'International Tables Vol C Tables 4.2.6.8 and 6.1.1.4'
 'In' 'In' -2.2014 0.6610
 'International Tables Vol C Tables 4.2.6.8 and 6.1.1.4'
 'N' 'N' -0.0004 0.0014 'International Tables Vol C Tables 4.2.6.8 and 6.1.1.4'
 'O' 'O' 0.0006 0.0026 'International Tables Vol C Tables 4.2.6.8 and 6.1.1.4'

_shelx_space_group_comment
;
The symmetry employed for this shelxl refinement is uniquely defined
by the following loop, which should always be used as a source of
symmetry information in preference to the above space-group names.
They are only intended as comments.
;
_space_group_crystal_system        'orthorhombic'
_space_group_IT_number             70
_space_group_name_H-M_alt          'F d d d'
_space_group_name_Hall             '-F 2uv 2vw'
loop_
  _space_group_symop_operation_xyz
 'x, y, z'
 '-x+1/4, -y+1/4, z'
 'x, -y+1/4, -z+1/4'
 '-x+1/4, y, -z+1/4'
 'x, y+1/2, z+1/2'
 '-x+1/4, -y+3/4, z+1/2'
 'x, -y+3/4, -z+3/4'
 '-x+1/4, y+1/2, -z+3/4'
 'x+1/2, y, z+1/2'
 '-x+3/4, -y+1/4, z+1/2'
 'x+1/2, -y+1/4, -z+3/4'
 '-x+3/4, y, -z+3/4'
 'x+1/2, y+1/2, z'
 '-x+3/4, -y+3/4, z'
 'x+1/2, -y+3/4, -z+1/4'
 '-x+3/4, y+1/2, -z+1/4'
 '-x, -y, -z'
 'x-1/4, y-1/4, -z'
 '-x, y-1/4, z-1/4'
 'x-1/4, -y, z-1/4'
 '-x, -y+1/2, -z+1/2'
 'x-1/4, y+1/4, -z+1/2'
 '-x, y+1/4, z+1/4'
 'x-1/4, -y+1/2, z+1/4'
 '-x+1/2, -y, -z+1/2'
 'x+1/4, y-1/4, -z+1/2'
 '-x+1/2, y-1/4, z+1/4'
 'x+1/4, -y, z+1/4'
 '-x+1/2, -y+1/2, -z'
 'x+1/4, y+1/4, -z'
 '-x+1/2, y+1/4, z-1/4'
 'x+1/4, -y+1/2, z-1/4'

_cell_length_a                     14.8438(4)
_cell_length_b                     26.1478(7)
_cell_length_c                     32.1175(6)
_cell_angle_alpha                  90
_cell_angle_beta                   90
_cell_angle_gamma                  90
_cell_volume                       12465.8(5)
_cell_formula_units_Z              16
_cell_measurement_reflns_used      9110
_cell_measurement_temperature      298
_cell_measurement_theta_max        16.5540
_cell_measurement_theta_min        1.6810
_shelx_estimated_absorpt_T_max     0.986
_shelx_estimated_absorpt_T_min     0.966
_exptl_absorpt_coefficient_mu      0.222
_exptl_absorpt_correction_T_max    1.00000
_exptl_absorpt_correction_T_min    0.69408
_exptl_absorpt_correction_type     multi-scan
_exptl_absorpt_process_details
;
CrysAlisPro 1.171.42.49 (Rigaku Oxford Diffraction, 2022)
Empirical absorption correction using spherical harmonics,
implemented in SCALE3 ABSPACK scaling algorithm.
;
_exptl_absorpt_special_details     ?
_exptl_crystal_colour              'clear yellow'
_exptl_crystal_colour_lustre       clear
_exptl_crystal_colour_modifier     .
_exptl_crystal_colour_primary      yellow
_exptl_crystal_density_diffrn      1.281
_exptl_crystal_density_meas        ?
_exptl_crystal_density_method      ?
_exptl_crystal_description         octahedral
_exptl_crystal_F_000               4832
_exptl_crystal_preparation         ?
_exptl_crystal_size_max            0.155
_exptl_crystal_size_mid            0.155
_exptl_crystal_size_min            0.065
_exptl_transmission_factor_max     ?
_exptl_transmission_factor_min     ?
_diffrn_reflns_av_R_equivalents    0.0589
_diffrn_reflns_av_unetI/netI       0.0216
_diffrn_reflns_Laue_measured_fraction_full  0.998
_diffrn_reflns_Laue_measured_fraction_max  0.998
_diffrn_reflns_limit_h_max         17
_diffrn_reflns_limit_h_min         -17
_diffrn_reflns_limit_k_max         30
_diffrn_reflns_limit_k_min         -30
_diffrn_reflns_limit_l_max         37
_diffrn_reflns_limit_l_min         -37
_diffrn_reflns_number              33058
_diffrn_reflns_point_group_measured_fraction_full  0.998
_diffrn_reflns_point_group_measured_fraction_max  0.998
_diffrn_reflns_theta_full          16.598
_diffrn_reflns_theta_max           16.598
_diffrn_reflns_theta_min           1.689
_diffrn_ambient_temperature        298
_diffrn_detector                   'Hybrid Pixel Array Detector'
_diffrn_detector_area_resol_mean   13.3333
_diffrn_measured_fraction_theta_full  0.998
_diffrn_measured_fraction_theta_max  0.998
_diffrn_measurement_details
;
List of Runs (angles in degrees, time in seconds):

  # Type    Start    End  Width  t~exp~   \w     \q     \k     \f   Frames
--------------------------------------------------------------------------
  1  \f   -175.00 175.00   0.20    0.20 -79.00   0.00 -45.00    --  1750
;
_diffrn_measurement_device         'Newport 4-circle diffractometer'
_diffrn_measurement_device_type   
 'dectris-CrysAlisPro-abstract goniometer imported dectris images'
_diffrn_measurement_method         '\f scans'
_diffrn_orient_matrix_type        
 'CrysAlisPro convention (1999,Acta A55,543-557)'
_diffrn_orient_matrix_UB_11        0.0290002000
_diffrn_orient_matrix_UB_12        0.0073309000
_diffrn_orient_matrix_UB_13        -0.0037198000
_diffrn_orient_matrix_UB_21        0.0143391000
_diffrn_orient_matrix_UB_22        -0.0097371000
_diffrn_orient_matrix_UB_23        0.0110482000
_diffrn_orient_matrix_UB_31        0.0051680000
_diffrn_orient_matrix_UB_32        -0.0140233000
_diffrn_orient_matrix_UB_33        -0.0096267000
_diffrn_radiation_monochromator    synchrotron
_diffrn_radiation_probe            x-ray
_diffrn_radiation_type             synchrotron
_diffrn_radiation_wavelength       0.4859
_diffrn_source                     synchrotron
_diffrn_special_details           
 'Single Crystal glued onto a carbon fibre and loaded into the medium pressure cell at beamline I19, Diamond Light Source. P = 20 bar'
_reflns_Friedel_coverage           0.000
_reflns_Friedel_fraction_full      .
_reflns_Friedel_fraction_max       .
_reflns_number_gt                  2097
_reflns_number_total               2664
_reflns_special_details
;
 Reflections were merged by SHELXL according to the crystal
 class for the calculation of statistics and refinement.
 
 _reflns_Friedel_fraction is defined as the number of unique
 Friedel pairs measured divided by the number that would be
 possible theoretically, ignoring centric projections and
 systematic absences.
;
_reflns_threshold_expression       'I > 2\s(I)'
_computing_cell_refinement         'CrysAlisPro 1.171.42.49 (Rigaku OD, 2022)'
_computing_data_collection         'CrysAlisPro 1.171.42.49 (Rigaku OD, 2022)'
_computing_data_reduction          'CrysAlisPro 1.171.42.49 (Rigaku OD, 2022)'
_computing_molecular_graphics      'Olex2 1.5 (Dolomanov et al., 2009)'
_computing_publication_material    'Olex2 1.5 (Dolomanov et al., 2009)'
_computing_structure_refinement    'XL  (Sheldrick, 2008)'
_computing_structure_solution      'XS  (Sheldrick, 2008)'
_refine_diff_density_max           1.291
_refine_diff_density_min           -0.882
_refine_diff_density_rms           0.168
_refine_ls_extinction_coef         .
_refine_ls_extinction_method       none
_refine_ls_goodness_of_fit_ref     1.066
_refine_ls_hydrogen_treatment      constr
_refine_ls_matrix_type             full
_refine_ls_number_parameters       157
_refine_ls_number_reflns           2664
_refine_ls_number_restraints       9
_refine_ls_R_factor_all            0.0827
_refine_ls_R_factor_gt             0.0696
_refine_ls_restrained_S_all        1.068
_refine_ls_shift/su_max            0.000
_refine_ls_shift/su_mean           0.000
_refine_ls_structure_factor_coef   Fsqd
_refine_ls_weighting_details      
 'w=1/[\s^2^(Fo^2^)+(0.1713P)^2^+48.9470P] where P=(Fo^2^+2Fc^2^)/3'
_refine_ls_weighting_scheme        calc
_refine_ls_wR_factor_gt            0.2128
_refine_ls_wR_factor_ref           0.2315
_refine_special_details            ?
_olex2_refinement_description
;
1. Fixed Uiso
 At 1.2 times of:
  All C(H) groups
 At 1.5 times of:
  All C(H,H,H) groups
2. Restrained distances
 C9A-C10A
 1.5 with sigma of 0.02
 C9B-C10B
 1.5 with sigma of 0.02
 C9A-O6A
 1.2 with sigma of 0.02
 C9A-N1A
 1.4 with sigma of 0.02
 C9B-N1B
 1.4 with sigma of 0.02
 C9B-O6B
 1.2 with sigma of 0.02
 C10B-N1B
 2.5 with sigma of 0.04
 C10A-N1A
 2.5 with sigma of 0.04
 O6B-C10B
 2.5 with sigma of 0.04
3. Uiso/Uaniso restraints and constraints
Uiso(C10A) = Uiso(N1A)
4. Others
 Sof(N1B)=Sof(O6B)=Sof(C9B)=Sof(C10B)=Sof(H10D)=Sof(H10E)=Sof(H10F)=1-FVAR(1)
 Sof(N1A)=Sof(O6A)=Sof(C9A)=Sof(C10A)=Sof(H10A)=Sof(H10B)=Sof(H10C)=FVAR(1)
 Fixed Sof: N3(0.5)
5.a Aromatic/amide H refined with riding coordinates:
 C4(H4), C6(H6), C7(H7)
5.b Idealised Me refined as rotating group:
 C10A(H10A,H10B,H10C), C10B(H10D,H10E,H10F), C11(H11A,H11B,H11C)
;
_atom_sites_solution_hydrogens     geom
_atom_sites_solution_primary       direct
_atom_sites_solution_secondary     ?
loop_
  _atom_site_label
  _atom_site_type_symbol
  _atom_site_fract_x
  _atom_site_fract_y
  _atom_site_fract_z
  _atom_site_U_iso_or_equiv
  _atom_site_adp_type
  _atom_site_occupancy
  _atom_site_site_symmetry_order
  _atom_site_calc_flag
  _atom_site_refinement_flags_posn
  _atom_site_refinement_flags_adp
  _atom_site_refinement_flags_occupancy
  _atom_site_disorder_assembly
  _atom_site_disorder_group
 In1 In 0.875000 0.375000 0.07300(2) 0.0439(3) Uani 1 2 d S T P . .
 N1A N 0.6245(9) 0.4476(7) -0.0028(6) 0.085(4) Uiso 0.522(19) 1 d D . P A 1
 N1B N 0.6303(8) 0.4316(6) -0.0134(5) 0.062(4) Uiso 0.478(19) 1 d D . P A 2
 C1 C 0.8150(5) 0.4383(3) 0.0154(2) 0.0617(17) Uani 1 1 d . . . . .
 O2 O 0.7624(3) 0.41198(19) 0.03749(15) 0.0695(13) Uani 1 1 d . . . . .
 C2 C 0.7784(5) 0.4703(3) -0.0193(2) 0.0602(16) Uani 1 1 d . . . . .
 O3 O 0.8972(4) 0.4374(2) 0.02288(17) 0.0748(15) Uani 1 1 d . . . . .
 C3 C 0.6890(5) 0.4703(3) -0.0310(2) 0.0691(19) Uani 1 1 d . . . . .
 O4 O 0.7427(3) 0.58911(19) -0.14114(15) 0.0637(12) Uani 1 1 d . . . . .
 C4 C 0.6613(5) 0.4999(4) -0.0639(2) 0.076(2) Uani 1 1 d . . . . .
 H4 H 0.601125 0.499389 -0.071951 0.091 Uiso 1 1 calc R U . . .
 O5 O 0.6061(4) 0.5637(2) -0.12872(16) 0.0680(14) Uani 1 1 d . . . . .
 C5 C 0.7219(5) 0.5304(3) -0.0853(2) 0.0598(16) Uani 1 1 d . . . . .
 O6A O 0.4873(9) 0.4702(6) -0.0317(5) 0.110(5) Uiso 0.522(19) 1 d D . P A 1
 O6B O 0.4993(11) 0.4432(7) -0.0493(6) 0.116(6) Uiso 0.478(19) 1 d D . P A 2
 C6 C 0.8116(5) 0.5314(3) -0.0736(2) 0.073(2) Uani 1 1 d . . . . .
 H6 H 0.852793 0.552111 -0.087502 0.087 Uiso 1 1 calc R U . . .
 C7 C 0.8386(5) 0.5009(3) -0.0406(2) 0.0670(18) Uani 1 1 d . . . . .
 H7 H 0.898779 0.501032 -0.032604 0.080 Uiso 1 1 calc R U . . .
 C8 C 0.6901(5) 0.5627(3) -0.12056(19) 0.0588(17) Uani 1 1 d . . . . .
 C9A C 0.5332(9) 0.4414(6) -0.0097(5) 0.073(4) Uiso 0.522(19) 1 d D . P A 1
 C9B C 0.5436(11) 0.4184(8) -0.0248(6) 0.089(6) Uiso 0.478(19) 1 d D . P A 2
 C10A C 0.4878(12) 0.4054(7) 0.0193(6) 0.085(4) Uiso 0.522(19) 1 d D . P A 1
 H10A H 0.530690 0.380746 0.029268 0.127 Uiso 0.522(19) 1 calc R U P A 1
 H10B H 0.439978 0.388095 0.004998 0.127 Uiso 0.522(19) 1 calc R U P A 1
 H10C H 0.463544 0.424079 0.042490 0.127 Uiso 0.522(19) 1 calc R U P A 1
 C10B C 0.4998(19) 0.3790(9) 0.0040(8) 0.119(9) Uiso 0.478(19) 1 d D . P A 2
 H10D H 0.543054 0.353131 0.011117 0.179 Uiso 0.478(19) 1 calc R U P A 2
 H10E H 0.449470 0.363476 -0.009879 0.179 Uiso 0.478(19) 1 calc R U P A 2
 H10F H 0.479332 0.395643 0.028930 0.179 Uiso 0.478(19) 1 calc R U P A 2
 N3 N 0.398(3) 0.4918(12) -0.1140(14) 0.218(14) Uiso 0.5 1 d . . P B -1
 C11 C 0.3100(15) 0.4623(6) -0.0968(6) 0.218(8) Uiso 1 1 d . . . B -1
 H11A H 0.257220 0.475163 -0.110507 0.326 Uiso 1 1 calc R U . B -1
 H11B H 0.304697 0.467808 -0.067319 0.326 Uiso 1 1 calc R U . B -1
 H11C H 0.315896 0.426366 -0.102209 0.326 Uiso 1 1 calc R U . B -1

loop_
  _atom_site_aniso_label
  _atom_site_aniso_U_11
  _atom_site_aniso_U_22
  _atom_site_aniso_U_33
  _atom_site_aniso_U_23
  _atom_site_aniso_U_13
  _atom_site_aniso_U_12
 In1 0.0420(5) 0.0579(5) 0.0318(4) 0.000 0.000 0.0006(2)
 C1 0.069(5) 0.070(4) 0.047(4) 0.003(3) -0.002(3) 0.009(3)
 O2 0.070(3) 0.081(3) 0.057(3) 0.023(3) -0.008(2) 0.003(3)
 C2 0.061(4) 0.074(4) 0.046(3) 0.009(3) 0.000(3) 0.008(3)
 O3 0.061(3) 0.106(4) 0.058(3) 0.024(3) -0.005(2) 0.008(3)
 C3 0.056(4) 0.087(5) 0.065(4) 0.029(4) -0.003(3) -0.004(4)
 O4 0.059(3) 0.080(3) 0.052(3) 0.017(2) 0.001(2) 0.002(2)
 C4 0.053(4) 0.105(6) 0.070(5) 0.027(5) -0.008(4) 0.001(4)
 O5 0.057(3) 0.085(3) 0.062(3) 0.022(3) -0.009(2) 0.003(3)
 C5 0.058(4) 0.070(4) 0.051(4) 0.009(3) -0.003(3) 0.005(3)
 C6 0.057(4) 0.103(6) 0.058(4) 0.019(4) 0.000(3) -0.009(4)
 C7 0.054(4) 0.090(5) 0.057(4) 0.020(4) -0.003(3) 0.004(4)
 C8 0.064(4) 0.070(4) 0.042(3) 0.006(3) -0.001(3) 0.012(4)

_geom_special_details
;
 All esds (except the esd in the dihedral angle between two l.s. planes)
 are estimated using the full covariance matrix.  The cell esds are taken
 into account individually in the estimation of esds in distances, angles
 and torsion angles; correlations between esds in cell parameters are only
 used when they are defined by crystal symmetry.  An approximate (isotropic)
 treatment of cell esds is used for estimating esds involving l.s. planes.
;
loop_
  _geom_bond_atom_site_label_1
  _geom_bond_atom_site_label_2
  _geom_bond_distance
  _geom_bond_site_symmetry_2
  _geom_bond_publ_flag
 In1 C1 2.636(7) . ?
 In1 C1 2.636(7) 14_655 ?
 In1 O2 2.243(5) . ?
 In1 O2 2.243(5) 14_655 ?
 In1 O3 2.316(5) . ?
 In1 O3 2.316(5) 14_655 ?
 In1 O4 2.293(5) 28_565 ?
 In1 O4 2.293(5) 27_655 ?
 In1 O5 2.247(5) 28_565 ?
 In1 O5 2.247(5) 27_655 ?
 In1 C8 2.622(6) 27_655 ?
 In1 C8 2.622(6) 28_565 ?
 N1A C3 1.447(16) . ?
 N1A C9A 1.382(14) . ?
 N1B C3 1.451(14) . ?
 N1B C9B 1.382(15) . ?
 C1 O2 1.259(9) . ?
 C1 C2 1.496(9) . ?
 C1 O3 1.244(9) . ?
 C2 C3 1.379(10) . ?
 C2 C7 1.382(10) . ?
 C3 C4 1.372(9) . ?
 O4 C8 1.234(9) . ?
 C4 H4 0.9300 . ?
 C4 C5 1.385(10) . ?
 O5 C8 1.275(9) . ?
 C5 C6 1.385(10) . ?
 C5 C8 1.488(9) . ?
 O6A C9A 1.238(13) . ?
 O6B C9B 1.213(15) . ?
 C6 H6 0.9300 . ?
 C6 C7 1.386(10) . ?
 C7 H7 0.9300 . ?
 C9A C10A 1.486(14) . ?
 C9B C10B 1.530(16) . ?
 C10A H10A 0.9600 . ?
 C10A H10B 0.9600 . ?
 C10A H10C 0.9600 . ?
 C10B H10D 0.9600 . ?
 C10B H10E 0.9600 . ?
 C10B H10F 0.9600 . ?
 N3 C11 1.61(5) . ?
 C11 H11A 0.9600 . ?
 C11 H11B 0.9600 . ?
 C11 H11C 0.9600 . ?

loop_
  _geom_angle_atom_site_label_1
  _geom_angle_atom_site_label_2
  _geom_angle_atom_site_label_3
  _geom_angle
  _geom_angle_site_symmetry_1
  _geom_angle_site_symmetry_3
  _geom_angle_publ_flag
 C1 In1 C1 90.9(3) 14_655 . ?
 O2 In1 C1 28.5(2) . . ?
 O2 In1 C1 28.5(2) 14_655 14_655 ?
 O2 In1 C1 99.5(2) . 14_655 ?
 O2 In1 C1 99.5(2) 14_655 . ?
 O2 In1 O2 118.9(3) 14_655 . ?
 O2 In1 O3 81.0(2) 14_655 . ?
 O2 In1 O3 56.55(18) 14_655 14_655 ?
 O2 In1 O3 81.0(2) . 14_655 ?
 O2 In1 O3 56.55(18) . . ?
 O2 In1 O4 130.3(2) 14_655 27_655 ?
 O2 In1 O4 130.3(2) . 28_565 ?
 O2 In1 O4 82.18(19) . 27_655 ?
 O2 In1 O4 82.18(19) 14_655 28_565 ?
 O2 In1 O5 87.17(19) . 28_565 ?
 O2 In1 O5 138.69(19) . 27_655 ?
 O2 In1 O5 138.69(19) 14_655 28_565 ?
 O2 In1 O5 87.17(19) 14_655 27_655 ?
 O2 In1 C8 110.2(2) 14_655 28_565 ?
 O2 In1 C8 110.2(2) . 27_655 ?
 O2 In1 C8 111.0(2) 14_655 27_655 ?
 O2 In1 C8 111.0(2) . 28_565 ?
 O3 In1 C1 84.7(2) 14_655 . ?
 O3 In1 C1 28.2(2) 14_655 14_655 ?
 O3 In1 C1 28.2(2) . . ?
 O3 In1 C1 84.6(2) . 14_655 ?
 O3 In1 O3 91.9(3) . 14_655 ?
 O3 In1 C8 166.1(2) . 27_655 ?
 O3 In1 C8 89.4(2) . 28_565 ?
 O3 In1 C8 166.1(2) 14_655 28_565 ?
 O3 In1 C8 89.4(2) 14_655 27_655 ?
 O4 In1 C1 110.7(2) 28_565 . ?
 O4 In1 C1 110.6(2) 28_565 14_655 ?
 O4 In1 C1 110.6(2) 27_655 . ?
 O4 In1 C1 110.7(2) 27_655 14_655 ?
 O4 In1 O3 138.23(18) 28_565 14_655 ?
 O4 In1 O3 138.23(18) 27_655 . ?
 O4 In1 O3 87.25(19) 27_655 14_655 ?
 O4 In1 O3 87.26(19) 28_565 . ?
 O4 In1 O4 119.7(3) 28_565 27_655 ?
 O4 In1 C8 28.1(2) 28_565 28_565 ?
 O4 In1 C8 100.8(2) 27_655 28_565 ?
 O4 In1 C8 28.1(2) 27_655 27_655 ?
 O4 In1 C8 100.8(2) 28_565 27_655 ?
 O5 In1 C1 166.8(2) 28_565 14_655 ?
 O5 In1 C1 166.8(2) 27_655 . ?
 O5 In1 C1 89.7(2) 28_565 . ?
 O5 In1 C1 89.7(2) 27_655 14_655 ?
 O5 In1 O3 164.7(2) 28_565 14_655 ?
 O5 In1 O3 89.7(3) 27_655 14_655 ?
 O5 In1 O3 89.7(3) 28_565 . ?
 O5 In1 O3 164.7(2) 27_655 . ?
 O5 In1 O4 57.09(18) 27_655 27_655 ?
 O5 In1 O4 57.09(18) 28_565 28_565 ?
 O5 In1 O4 81.4(2) 28_565 27_655 ?
 O5 In1 O4 81.4(2) 27_655 28_565 ?
 O5 In1 O5 92.7(3) 28_565 27_655 ?
 O5 In1 C8 29.1(2) 28_565 28_565 ?
 O5 In1 C8 85.4(2) 28_565 27_655 ?
 O5 In1 C8 29.1(2) 27_655 27_655 ?
 O5 In1 C8 85.4(2) 27_655 28_565 ?
 C8 In1 C1 102.7(2) 27_655 14_655 ?
 C8 In1 C1 138.6(3) 28_565 14_655 ?
 C8 In1 C1 138.6(3) 27_655 . ?
 C8 In1 C1 102.7(2) 28_565 . ?
 C8 In1 C8 92.5(3) 28_565 27_655 ?
 C9A N1A C3 126.6(13) . . ?
 C9B N1B C3 129.1(13) . . ?
 O2 C1 In1 58.1(3) . . ?
 O2 C1 C2 120.0(7) . . ?
 C2 C1 In1 175.1(5) . . ?
 O3 C1 In1 61.4(4) . . ?
 O3 C1 O2 119.4(6) . . ?
 O3 C1 C2 120.7(7) . . ?
 C1 O2 In1 93.4(4) . . ?
 C3 C2 C1 123.6(6) . . ?
 C3 C2 C7 119.1(6) . . ?
 C7 C2 C1 117.3(7) . . ?
 C1 O3 In1 90.4(4) . . ?
 C2 C3 N1A 117.7(8) . . ?
 C2 C3 N1B 118.1(8) . . ?
 C4 C3 N1A 121.0(9) . . ?
 C4 C3 N1B 120.9(8) . . ?
 C4 C3 C2 120.0(7) . . ?
 C8 O4 In1 90.9(4) . 31_655 ?
 C3 C4 H4 119.6 . . ?
 C3 C4 C5 120.8(7) . . ?
 C5 C4 H4 119.6 . . ?
 C8 O5 In1 92.0(4) . 31_655 ?
 C4 C5 C8 119.9(7) . . ?
 C6 C5 C4 120.0(7) . . ?
 C6 C5 C8 120.0(7) . . ?
 C5 C6 H6 120.8 . . ?
 C5 C6 C7 118.3(7) . . ?
 C7 C6 H6 120.8 . . ?
 C2 C7 C6 121.8(7) . . ?
 C2 C7 H7 119.1 . . ?
 C6 C7 H7 119.1 . . ?
 O4 C8 In1 61.0(3) . 31_655 ?
 O4 C8 O5 119.8(6) . . ?
 O4 C8 C5 121.6(7) . . ?
 O5 C8 In1 58.9(3) . 31_655 ?
 O5 C8 C5 118.5(6) . . ?
 C5 C8 In1 174.2(5) . 31_655 ?
 N1A C9A C10A 114.7(13) . . ?
 O6A C9A N1A 124.0(14) . . ?
 O6A C9A C10A 119.6(14) . . ?
 N1B C9B C10B 113.8(15) . . ?
 O6B C9B N1B 122.9(16) . . ?
 O6B C9B C10B 121.5(17) . . ?
 C9A C10A H10A 109.5 . . ?
 C9A C10A H10B 109.5 . . ?
 C9A C10A H10C 109.5 . . ?
 H10A C10A H10B 109.5 . . ?
 H10A C10A H10C 109.5 . . ?
 H10B C10A H10C 109.5 . . ?
 C9B C10B H10D 109.5 . . ?
 C9B C10B H10E 109.5 . . ?
 C9B C10B H10F 109.5 . . ?
 H10D C10B H10E 109.5 . . ?
 H10D C10B H10F 109.5 . . ?
 H10E C10B H10F 109.5 . . ?
 N3 C11 H11A 109.5 . . ?
 N3 C11 H11B 109.5 . . ?
 N3 C11 H11C 109.5 . . ?
 H11A C11 H11B 109.5 . . ?
 H11A C11 H11C 109.5 . . ?
 H11B C11 H11C 109.5 . . ?

loop_
  _geom_torsion_atom_site_label_1
  _geom_torsion_atom_site_label_2
  _geom_torsion_atom_site_label_3
  _geom_torsion_atom_site_label_4
  _geom_torsion
  _geom_torsion_site_symmetry_1
  _geom_torsion_site_symmetry_2
  _geom_torsion_site_symmetry_3
  _geom_torsion_site_symmetry_4
  _geom_torsion_publ_flag
 In1 O4 C8 O5 4.3(7) 31_655 . . . ?
 In1 O4 C8 C5 -174.0(6) 31_655 . . . ?
 In1 O5 C8 O4 -4.4(7) 31_655 . . . ?
 In1 O5 C8 C5 173.9(6) 31_655 . . . ?
 N1A C3 C4 C5 165.7(12) . . . . ?
 N1B C3 C4 C5 -168.8(10) . . . . ?
 C1 C2 C3 N1A 14.7(15) . . . . ?
 C1 C2 C3 N1B -10.1(13) . . . . ?
 C1 C2 C3 C4 -178.4(7) . . . . ?
 C1 C2 C7 C6 179.1(7) . . . . ?
 O2 C1 C2 C3 -4.9(11) . . . . ?
 O2 C1 C2 C7 175.8(7) . . . . ?
 O2 C1 O3 In1 5.3(7) . . . . ?
 C2 C1 O2 In1 174.8(6) . . . . ?
 C2 C1 O3 In1 -175.0(6) . . . . ?
 C2 C3 C4 C5 -0.8(14) . . . . ?
 O3 C1 O2 In1 -5.4(7) . . . . ?
 O3 C1 C2 C3 175.4(7) . . . . ?
 O3 C1 C2 C7 -4.0(11) . . . . ?
 C3 N1A C9A O6A -30(3) . . . . ?
 C3 N1A C9A C10A 164.8(16) . . . . ?
 C3 N1B C9B O6B -10(3) . . . . ?
 C3 N1B C9B C10B -174.3(15) . . . . ?
 C3 C2 C7 C6 -0.3(13) . . . . ?
 C3 C4 C5 C6 -0.1(13) . . . . ?
 C3 C4 C5 C8 -179.2(7) . . . . ?
 C4 C5 C6 C7 0.8(13) . . . . ?
 C4 C5 C8 O4 -177.6(7) . . . . ?
 C4 C5 C8 O5 4.1(11) . . . . ?
 C5 C6 C7 C2 -0.6(13) . . . . ?
 C6 C5 C8 O4 3.3(11) . . . . ?
 C6 C5 C8 O5 -175.1(7) . . . . ?
 C7 C2 C3 N1A -166.0(11) . . . . ?
 C7 C2 C3 N1B 169.3(10) . . . . ?
 C7 C2 C3 C4 1.0(13) . . . . ?
 C8 C5 C6 C7 179.9(7) . . . . ?
 C9A N1A C3 C2 -176.3(15) . . . . ?
 C9A N1A C3 C4 17(2) . . . . ?
 C9B N1B C3 C2 -168.7(16) . . . . ?
 C9B N1B C3 C4 -1(2) . . . . ?

_shelx_res_file
;
TITL DIA0922_158_Res0-85_BedRef_Msk1_SmBkg3 in Fddd #70
    dia0922_158_res0-85_bedref_msk1_smbkg3.res
    created by SHELXL-2018/3 at 10:05:38 on 21-Nov-2023
REM reset to Fddd #70
CELL 0.4859 14.843817 26.147752 32.117479 90 90 90
ZERR 16 0.000367 0.000746 0.000648 0 0 0
LATT 4
SYMM 0.25-X,0.25-Y,+Z
SYMM +X,0.25-Y,0.25-Z
SYMM 0.25-X,+Y,0.25-Z
SFAC C H In N O
DISP C -0.0004 0.0007 6.0677
DISP H 0 0 0.6065
DISP In -2.2014 0.661 1423.3194
DISP N -0.0004 0.0014 8.9832
DISP O 0.0006 0.0026 13.3363
UNIT 352 320 16 48 160
EADP C10A N1A
DFIX 1.5 C9A C10A
DANG 2.5 C10B N1B
DFIX 1.5 C9B C10B
DFIX 1.2 C9A O6A
DFIX 1.4 C9A N1A
DANG 2.5 C10A N1A
DFIX 1.4 C9B N1B
DFIX 1.2 C9B O6B
DANG 2.5 O6B C10B

L.S. 20
PLAN  9
SIZE 0.065 0.155 0.155
TEMP 24.85
CONF
BOND
MORE -1
BOND $H
fmap 2 53
acta
REM <olex2.extras>
REM <HklSrc "%.\\DIA0922_158_Res0-85_BedRef_Msk1_SmBkg3.hkl">
REM </olex2.extras>

WGHT    0.171300   48.947002
FVAR       0.41886   0.52176
IN1   3    0.875000    0.375000    0.072997    10.50000    0.04196    0.05793 =
         0.03179    0.00000    0.00000    0.00056
PART 1
N1A   4    0.624500    0.447645   -0.002775    21.00000    0.08472
PART 2
N1B   4    0.630303    0.431574   -0.013441   -21.00000    0.06190
PART 0
C1    1    0.814967    0.438275    0.015420    11.00000    0.06889    0.06963 =
         0.04670    0.00283   -0.00228    0.00883
O2    5    0.762379    0.411978    0.037488    11.00000    0.07005    0.08144 =
         0.05686    0.02334   -0.00839    0.00328
C2    1    0.778354    0.470276   -0.019274    11.00000    0.06091    0.07351 =
         0.04611    0.00919   -0.00037    0.00793
O3    5    0.897197    0.437424    0.022883    11.00000    0.06052    0.10582 =
         0.05815    0.02400   -0.00466    0.00781
C3    1    0.689042    0.470289   -0.031049    11.00000    0.05571    0.08718 =
         0.06453    0.02853   -0.00294   -0.00356
O4    5    0.742705    0.589105   -0.141144    11.00000    0.05887    0.08012 =
         0.05201    0.01703    0.00109    0.00217
C4    1    0.661322    0.499865   -0.063933    11.00000    0.05282    0.10457 =
         0.06995    0.02669   -0.00846    0.00068
AFIX  43
H4    2    0.601125    0.499389   -0.071951    11.00000   -1.20000
AFIX   0
O5    5    0.606126    0.563727   -0.128717    11.00000    0.05689    0.08480 =
         0.06229    0.02163   -0.00880    0.00342
C5    1    0.721881    0.530426   -0.085340    11.00000    0.05815    0.07050 =
         0.05082    0.00852   -0.00280    0.00542
PART 1
O6A   5    0.487328    0.470165   -0.031734    21.00000    0.10957
PART 2
O6B   5    0.499298    0.443175   -0.049298   -21.00000    0.11557
PART 0
C6    1    0.811627    0.531446   -0.073595    11.00000    0.05650    0.10293 =
         0.05832    0.01929    0.00029   -0.00948
AFIX  43
H6    2    0.852793    0.552111   -0.087502    11.00000   -1.20000
AFIX   0
C7    1    0.838566    0.500909   -0.040604    11.00000    0.05390    0.09049 =
         0.05668    0.01964   -0.00302    0.00381
AFIX  43
H7    2    0.898779    0.501032   -0.032604    11.00000   -1.20000
AFIX   0
C8    1    0.690136    0.562715   -0.120562    11.00000    0.06425    0.06977 =
         0.04224    0.00625   -0.00092    0.01203
PART 1
C9A   1    0.533228    0.441414   -0.009666    21.00000    0.07313
PART 2
C9B   1    0.543580    0.418379   -0.024814   -21.00000    0.08882
PART 1
C10A  1    0.487843    0.405396    0.019340    21.00000    0.08472
AFIX 137
H10A  2    0.530690    0.380746    0.029268    21.00000   -1.50000
H10B  2    0.439978    0.388095    0.004998    21.00000   -1.50000
H10C  2    0.463544    0.424079    0.042490    21.00000   -1.50000
AFIX   0
PART 2
C10B  1    0.499778    0.378987    0.004025   -21.00000    0.11928
AFIX 137
H10D  2    0.543054    0.353131    0.011117   -21.00000   -1.50000
H10E  2    0.449470    0.363476   -0.009879   -21.00000   -1.50000
H10F  2    0.479332    0.395643    0.028930   -21.00000   -1.50000
AFIX   0

PART -1
N3    4    0.397592    0.491830   -0.114004    10.50000    0.21817
C11   1    0.310011    0.462313   -0.096770    11.00000    0.21755
AFIX 137
H11A  2    0.257220    0.475163   -0.110507    11.00000   -1.50000
H11B  2    0.304697    0.467808   -0.067319    11.00000   -1.50000
H11C  2    0.315896    0.426366   -0.102209    11.00000   -1.50000
AFIX   0
HKLF 4


REM  DIA0922_158_Res0-85_BedRef_Msk1_SmBkg3 in Fddd #70
REM wR2 = 0.231531, GooF = S = 1.06554, Restrained GooF = 1.06789 for all data
REM R1 = 0.069649 for 2097 Fo > 4sig(Fo) and 0.082720 for all 2664 data
REM 157 parameters refined using 9 restraints

END

WGHT      0.1713     48.9020

REM Highest difference peak  1.291,  deepest hole -0.882,  1-sigma level  0.168
Q1    1   0.3750  0.5711 -0.1250  10.50000  0.05    1.29
Q2    1   0.6850  0.3568 -0.1031  11.00000  0.05    1.08
Q3    1   0.0711  0.3983 -0.0981  11.00000  0.05    1.08
Q4    1   0.6871  0.3724 -0.1166  11.00000  0.05    1.05
Q5    1   1.0611  0.4388 -0.0524  11.00000  0.05    0.87
Q6    1   0.8701  0.3481  0.0907  11.00000  0.05    0.87
Q7    1   0.8729  0.3469  0.0492  11.00000  0.05    0.81
Q8    1   0.8964  0.3997  0.0626  11.00000  0.05    0.72
Q9    1   0.8475  0.4004  0.0641  11.00000  0.05    0.67
;
_shelx_res_checksum                88740
_shelx_hkl_file
;
   0   0   6 32.1530 35.9380   1
   0   0  -6 50.3241 37.9277   1
   0   0   6 98.5897 39.1324   1
   0   0  -6 57.3960 34.1912   1
   0   0  -8 2418.82 96.8712   1
   0   0   8 2327.43 97.0488   1
   0   0 -10 25.6209 32.1436   1
   0   0  10-5.59465 31.5624   1
   0   0 -10-5.45834 27.1246   1
   0   0 -12 427.261 49.8586   1
   0   0 -12 555.143 58.6949   1
   0   0  12 403.054 57.1475   1
   0   0  14-38.8572 68.4065   1
   0   0 -14-94.6132 73.1355   1
   0   0  14-23.4016 71.9396   1
   0   0 -14-66.2632 61.5906   1
   0   0 -16 2442.48 131.250   1
   0   0  16 2149.38 128.368   1
   0   0 -16 2254.30 117.901   1
   0   0  16 2167.02 127.535   1
   0   0  18-4.03119 81.4523   1
   0   0 -18-25.4875 79.5199   1
   0   0  18-42.0067 80.7663   1
   0   0 -18 108.228 65.8674   1
   0   0  20 76649.1 2900.54   1
   0   0 -20 78507.6 2901.47   1
   0   0  20 79393.8 2902.69   1
   0   0  22 7.74347 97.8469   1
   0   0 -22-52.0601 94.6178   1
   0   0  22-36.5963 92.6946   1
   0   0 -22 16.7650 74.5258   1
   0   0  24 201.267 113.239   1
   0   0 -24 64.0506 104.568   1
   0   0  24 5.28181 105.764   1
   0   0 -24-2.04382 86.5154   1
   0   0  26 15.8687 127.381   1
   0   0 -26 11.0815 118.271   1
   0   0  26-57.1181 118.728   1
   0   0 -26-74.9716 95.1840   1
   0   0  28 7785.18 344.281   1
   0   0 -28 7465.26 341.892   1
   0   0  28 7624.65 352.889   1
   0   0 -28 7189.02 323.595   1
   0   0 -30 7.70776 115.241   1
   0   0  30-166.941 157.640   1
   0   0 -30-3.13340 138.037   1
   0   0  30 36.3499 142.811   1
   0   0 -32 2182.31 198.087   1
   0   0  32 2622.34 207.516   1
   0   0  32 2651.78 222.450   1
   0   0 -32 2228.16 173.493   1
   0   0 -34-155.542 141.338   1
   0   0  34 166.413 189.576   1
   0   0 -34 52.0350 159.303   1
   0   0  34 97.5737 169.520   1
   0   0 -36 2972.05 232.177   1
   0   0  36 3184.57 243.151   1
   0   0  36 2543.46 266.129   1
   0   0 -36 3209.43 232.643   1
   0  -2   4-20.0677 26.3676   1
   0   2  -4 3.73632 24.6125   1
   0   2  -4-47.1485 26.2108   1
   0  -2   4-14.8025 25.3184   1
   0  -2   6 2592.54 116.212   1
   0   2  -6 2733.95 115.519   1
   0  -2   6 2667.89 116.989   1
   0   2  -6 2839.97 117.914   1
   0  -2   8-8.52528 28.2999   1
   0   2   8-9.80452 19.2895   1
   0   2  -8 5.04212 26.9725   1
   0  -2   8 9.96313 28.3187   1
   0   2   8-22.2058 22.8643   1
   0   2  -8 28.1902 29.0686   1
   0  -2  -8-43.7135 22.5039   1
   0  -2 -10 6383.29 244.127   1
   0  -2  10 6295.26 250.756   1
   0   2  10 6412.96 244.670   1
   0   2 -10 6347.01 251.216   1
   0   2 -10 6178.56 248.568   1
   0  -2  10 6106.38 250.228   1
   0  -2 -12 11.0862 47.5056   1
   0   2 -12-48.4485 57.8370   1
   0   2  12 10.0557 45.9721   1
   0  -2  12 39.4167 56.2841   1
   0   2 -12 62.7401 50.7167   1
   0  -2 -12-42.6611 35.9921   1
   0   2  14-10.0930 62.4107   1
   0  -2 -14-28.0041 66.0300   1
   0   2 -14-19.5512 78.5972   1
   0  -2  14-34.1564 77.7868   1
   0   2  14 54.9639 65.2692   1
   0  -2 -14-44.6673 50.3822   1
   0   2 -14 27.4847 70.3047   1
   0  -2  16-131.998 87.1129   1
   0  -2 -16-55.5097 73.6232   1
   0   2 -16 49.6162 84.0326   1
   0   2  16 54.4790 70.8979   1
   0  -2  16-26.1968 84.0830   1
   0   2 -16-33.7440 75.6587   1
   0  -2 -16 48.9900 56.1594   1
   0   2 -18 40051.1 1505.30   1
   0  -2  18 39214.6 1511.20   1
   0  -2 -18 41173.2 1505.60   1
   0   2 -18 41147.7 1511.57   1
   0  -2  18 41704.7 1512.41   1
   0   2  18 38845.5 1504.31   1
   0   2  20-153.694 100.439   1
   0  -2  20-2.53559 93.1120   1
   0   2 -20-83.3431 89.7960   1
   0  -2 -20-87.2719 98.9198   1
   0   2  20-264.743 105.520   1
   0  -2  20-83.1961 91.4834   1
   0  -2 -20-206.836 79.0757   1
   0  -2  22 15990.1 630.947   1
   0   2 -22 16250.6 620.697   1
   0   2  22 16078.1 623.372   1
   0   2 -22 15746.1 626.853   1
   0  -2  22 16290.2 628.733   1
   0  -2 -22 15965.7 620.661   1
   0   2  22 15891.7 620.901   1
   0  -2 -22 15568.4 609.945   1
   0  -2  24-136.635 114.818   1
   0   2  24 2.64057 104.121   1
   0  -2 -24 44.5706 99.4437   1
   0   2 -24 2.78567 108.626   1
   0   2  24-173.229 102.895   1
   0  -2  24 57.6381 113.499   1
   0   2 -24-54.0912 93.3146   1
   0  -2 -24-92.0639 78.1996   1
   0   2  26 4101.15 228.244   1
   0  -2  26 3949.91 237.360   1
   0  -2 -26 4207.69 201.379   1
   0   2 -26 3947.87 228.255   1
   0  -2 -26 4408.89 221.974   1
   0  -2  26 4686.56 234.213   1
   0   2  26 4500.45 221.533   1
   0   2 -26 4091.59 213.139   1
   0  -2 -28 101.514 100.516   1
   0   2 -28 26.5140 114.454   1
   0   2  28 58.5953 135.876   1
   0  -2  28-14.8198 148.916   1
   0  -2 -28 60.1815 123.886   1
   0   2 -28 76.1932 134.709   1
   0   2  28-17.4712 127.644   1
   0  -2  28 26.2941 138.168   1
   0   2 -30 6760.79 340.672   1
   0   2  30 7166.60 336.485   1
   0  -2  30 7571.85 346.170   1
   0   2  30 6932.86 346.551   1
   0  -2  30 6855.17 355.238   1
   0  -2 -30 7971.47 323.780   1
   0   2 -30 6987.62 326.622   1
   0   2  32 172.071 164.159   1
   0  -2  32-181.883 182.009   1
   0  -2 -32-46.0648 144.390   1
   0   2 -32 165.471 156.707   1
   0  -2  32 26.1109 160.914   1
   0   2  32 133.963 151.658   1
   0  -2 -32 111.259 135.928   1
   0   2 -32 213.970 134.057   1
   0   2  34-104.851 184.893   1
   0  -2  34 389.573 195.558   1
   0   2 -34-169.431 165.934   1
   0  -2 -34 156.343 155.308   1
   0  -2  34 87.0416 170.142   1
   0   2  34 39.7374 167.565   1
   0   2 -34 87.2687 143.207   1
   0  -2 -34-16.7362 131.265   1
   0  -2  36 224.802 212.817   1
   0   2  36 147.484 204.952   1
   0  -2 -36 116.163 163.475   1
   0   2 -36-96.3008 178.142   1
   0  -2  36-84.0009 185.344   1
   0   2  36 297.556 180.709   1
   0   2 -36-52.1408 153.509   1
   0  -2 -36 47.0766 137.480   1
   0  -4   2 132.871 36.6768   1
   0  -4   2 203.672 34.6700   1
   0   4  -2 97.9391 32.9477   1
   0   4  -4 25772.0 994.752   1
   0  -4   4 27389.9 995.460   1
   0  -4   4 26346.7 994.718   1
   0   4  -4 27492.1 994.712   1
   0   4  -6 55.3993 30.9503   1
   0  -4   6 60.9239 32.2870   1
   0   4  -6 105.951 33.8218   1
   0   4  -8 1847.86 91.8614   1
   0  -4   8 1853.94 94.6653   1
   0   4 -10-14.3857 43.7762   1
   0  -4  10 53.7644 48.2144   1
   0  -4 -10 23.5984 29.5314   1
   0   4 -10 45.7464 48.0504   1
   0   4  10-17.0048 30.4469   1
   0  -4  10-23.3837 48.0029   1
   0   4 -12 15649.6 590.075   1
   0  -4  12 15374.6 592.554   1
   0   4 -12 15192.4 592.213   1
   0  -4 -12 16106.2 579.245   1
   0  -4  12 16076.0 593.215   1
   0   4  12 14665.5 578.806   1
   0  -4 -12 15218.7 573.422   1
   0   4  14 68.9493 58.1096   1
   0  -4 -14 13.2846 62.8247   1
   0   4 -14 216.518 87.2653   1
   0  -4  14 70.9652 85.1902   1
   0   4  14-26.3336 63.0053   1
   0   4 -14 49.4608 80.3223   1
   0  -4 -14-29.9125 47.4921   1
   0  -4  16 11278.8 498.812   1
   0   4  16 11944.5 483.837   1
   0   4 -16 12140.1 494.978   1
   0  -4 -16 12296.1 485.851   1
   0   4 -16 12714.2 500.418   1
   0  -4  16 12352.7 500.500   1
   0   4  16 12318.6 486.148   1
   0   4  18 216.454 70.6491   1
   0  -4  18 102.652 94.4665   1
   0   4 -18 377.302 92.5216   1
   0  -4 -18 341.978 74.3923   1
   0   4  18 339.208 76.8175   1
   0  -4  18 377.984 94.3391   1
   0   4 -18 99.8590 80.5131   1
   0  -4  20 13793.0 585.881   1
   0   4 -20 16582.8 589.664   1
   0  -4  20 15927.0 589.784   1
   0  -4 -20 15293.0 572.955   1
   0   4  20 13517.8 570.683   1
   0   4  20 14495.1 572.081   1
   0  -4 -22 400.533 71.1405   1
   0   4 -22 11.9987 90.0506   1
   0  -4 -22 32.8258 85.3109   1
   0   4 -22 8.44268 103.971   1
   0  -4  22-72.5546 105.423   1
   0   4  22 38.5625 86.4412   1
   0  -4  22 139.935 111.269   1
   0   4  22 33.5933 86.5920   1
   0   4 -24 184.547 105.144   1
   0  -4 -24 64.1760 78.9756   1
   0  -4 -24 97.9782 97.8763   1
   0   4 -24 93.4844 117.827   1
   0   4  24 101.146 98.4156   1
   0  -4  24 171.154 123.301   1
   0  -4  24 126.347 125.742   1
   0   4 -26 64.4599 114.559   1
   0  -4 -26 34.7922 83.4832   1
   0  -4  26 14.4555 137.654   1
   0  -4 -26-23.2763 110.303   1
   0   4 -26-28.9314 131.035   1
   0  -4  26 6.66362 133.259   1
   0  -4  28 9004.97 438.465   1
   0  -4 -28 9628.77 397.076   1
   0   4 -28 9930.05 421.006   1
   0  -4 -28 9633.16 414.010   1
   0  -4  28 10190.1 434.983   1
   0   4 -28 9763.98 431.215   1
   0   4  28 10829.6 421.693   1
   0  -4 -30-30.4525 98.4035   1
   0   4 -30-49.5455 138.673   1
   0  -4  30 25.5155 175.932   1
   0   4  30 236.416 144.864   1
   0   4 -30 14.2970 159.914   1
   0  -4  30 175.243 165.194   1
   0   4  30-20.9577 140.296   1
   0   4 -32 1659.61 175.764   1
   0  -4 -32 1748.32 141.596   1
   0   4  32 1864.54 192.488   1
   0  -4  32 1572.58 220.980   1
   0  -4 -32 1690.05 171.947   1
   0   4 -32 1691.37 196.060   1
   0  -4  32 2141.47 201.433   1
   0   4  32 2262.40 187.544   1
   0   4 -34-66.0704 147.528   1
   0  -4 -34-156.355 116.563   1
   0   4 -34-159.968 172.676   1
   0  -4 -34-136.706 149.479   1
   0   4  34 134.128 160.600   1
   0  -4  34 49.9755 172.265   1
   0   4  34-66.1430 176.227   1
   0  -4  34-112.478 202.124   1
   0  -4 -36 1244.44 151.125   1
   0   4 -36 1243.46 180.649   1
   0  -4  36 1118.95 238.927   1
   0   4  36 1163.02 214.569   1
   0  -4  36 1571.34 210.039   1
   0  -4 -36 1381.25 176.704   1
   0   4 -36 1057.67 199.971   1
   0  -6   0 17.2562 24.1597   1
   0  -6   0 9.67618 24.9385   1
   0   6   0-12.6743 24.7022   1
   0   6   2 3977.17 158.427   1
   0  -6   2 4009.11 165.299   1
   0  -6  -2 4051.60 158.387   1
   0  -6   2 4049.72 164.492   1
   0  -6  -2 4117.45 157.739   1
   0   6   2 4318.80 158.971   1
   0   6  -2 4288.26 165.363   1
   0   6  -4-31.1241 31.8118   1
   0  -6   4 13.8984 30.1255   1
   0  -6   4-14.5936 29.4772   1
   0   6  -4-8.85033 29.7609   1
   0   6  -6 100304. 3702.56   1
   0  -6   6 99386.0 3702.22   1
   0  -6   6 99403.7 3701.94   1
   0   6  -6 102073. 3701.49   1
   0   6  -8-9.50238 47.9484   1
   0  -6   8 36.1986 46.3838   1
   0  -6   8 54.6393 47.1692   1
   0   6  -8 70.4682 44.6963   1
   0   6 -10 30340.0 1137.02   1
   0   6 -10 31093.7 1138.95   1
   0  -6  10 29504.9 1138.01   1
   0  -6  10 30333.2 1138.75   1
   0   6  12 8.64553 39.8081   1
   0   6 -12-33.4394 79.7065   1
   0  -6  12 18.1065 85.0957   1
   0  -6 -12-15.3328 31.0895   1
   0  -6 -12-5.91436 46.1073   1
   0   6 -12 126.674 85.6171   1
   0  -6  12-10.0804 84.8781   1
   0   6 -14 2329.29 143.875   1
   0  -6  14 2380.73 149.938   1
   0  -6 -14 2713.15 120.394   1
   0   6 -14 2114.96 148.574   1
   0   6  14 2506.83 122.585   1
   0  -6 -14 2507.93 108.501   1
   0  -6  16-109.476 94.5907   1
   0   6  16 1.06416 54.6423   1
   0   6 -16-7.30024 90.9914   1
   0  -6 -16-61.1982 60.2675   1
   0   6  16 9.66531 61.5231   1
   0  -6  16 107.590 91.1482   1
   0   6 -16 23.9725 82.7198   1
   0  -6  18 8838.15 379.950   1
   0   6  18 8970.93 354.884   1
   0   6 -18 9084.12 373.898   1
   0   6  18 9266.45 358.100   1
   0  -6 -18 9285.18 356.221   1
   0   6 -18 8618.84 377.177   1
   0  -6  18 9117.64 379.862   1
   0   6  20 1.56465 69.3850   1
   0  -6  20-2.99398 106.179   1
   0   6 -20 76.8661 101.739   1
   0  -6 -20 2.99588 71.7395   1
   0  -6  20-79.1892 103.363   1
   0   6  20 4.96462 74.7358   1
   0  -6  22 2059.40 160.417   1
   0  -6 -22 2019.19 103.221   1
   0  -6 -22 1780.29 121.105   1
   0  -6  22 2013.13 155.998   1
   0   6 -22 1826.12 152.956   1
   0   6  22 1890.47 126.669   1
   0   6  22 1987.03 124.646   1
   0   6 -24-42.2169 109.676   1
   0  -6 -24-66.4699 67.6472   1
   0   6  24-116.820 98.4796   1
   0  -6  24-70.5654 132.633   1
   0   6 -24-42.3292 125.329   1
   0  -6 -24-17.1350 95.0406   1
   0   6  24 46.4443 101.358   1
   0  -6  24 77.2941 126.331   1
   0  -6 -26 7637.02 303.500   1
   0   6 -26 7009.93 335.109   1
   0  -6 -26 7374.45 319.744   1
   0   6 -26 7152.67 345.946   1
   0  -6  26 7712.73 349.346   1
   0  -6  26 7138.50 353.302   1
   0   6  26 7633.78 328.491   1
   0   6 -28-29.0207 136.742   1
   0  -6  28 190.448 162.891   1
   0   6  28-33.3061 131.755   1
   0   6 -28 57.9532 149.922   1
   0  -6 -28 161.886 119.973   1
   0  -6  28 83.1969 154.717   1
   0   6 -30 8452.76 376.906   1
   0   6 -30 8261.98 387.448   1
   0  -6 -30 7876.83 358.775   1
   0  -6  30 8662.82 391.732   1
   0   6  30 8058.21 369.895   1
   0  -6  30 8064.10 403.674   1
   0   6 -32-114.615 149.711   1
   0  -6 -32 39.5828 134.067   1
   0   6 -32-202.116 173.561   1
   0  -6  32-58.3709 172.924   1
   0   6  32-58.3283 154.763   1
   0  -6  32-98.6634 193.931   1
   0   6 -34 275.860 157.529   1
   0  -6  34-10.5196 202.767   1
   0   6 -34 61.9431 176.281   1
   0  -6 -34 89.1620 143.772   1
   0  -6  34 284.437 184.934   1
   0   6 -36 145.089 166.435   1
   0  -6  36 308.582 198.018   1
   0  -6  36-258.239 217.084   1
   0   6 -36-51.5200 184.728   1
   0  -6 -36-20.7080 155.625   1
   0  -6 -36-277.878 94.1722   1
   0   8   0 282.915 33.8343   1
   0  -8   0 259.897 33.9779   1
   0   8   0 200.884 33.2885   1
   0  -8   0 282.640 33.0243   1
   0  -8   2 16.7256 31.3654   1
   0   8  -2-29.7833 33.6940   1
   0   8   2 31.0139 26.3465   1
   0  -8  -2 19.9267 24.7863   1
   0   8   2-23.9670 25.1687   1
   0  -8   2 40.4388 33.9985   1
   0   8  -2 8.25081 33.8451   1
   0  -8  -2 42.5884 23.6659   1
   0   8   4 12281.4 427.174   1
   0  -8   4 11508.0 439.110   1
   0   8   4 10452.0 425.809   1
   0  -8   4 10932.2 438.593   1
   0   8  -4 11370.3 439.648   1
   0  -8  -4 11812.1 426.645   1
   0   8  -4 11505.3 438.651   1
   0  -8   6 22.2697 50.5718   1
   0   8  -6-16.5215 49.0235   1
   0   8  -6-67.7600 54.3201   1
   0  -8   6-88.9074 53.4416   1
   0   8  -8 146236. 5330.88   1
   0   8  -8 142144. 5332.19   1
   0  -8   8 148049. 5332.83   1
   0  -8   8 141704. 5331.21   1
   0   8 -10 96.3655 86.7025   1
   0   8 -10 48.8247 81.9745   1
   0  -8  10-152.174 85.6281   1
   0  -8  10 61.4704 87.0934   1
   0   8  12 41142.6 1519.92   1
   0   8 -12 40762.5 1545.44   1
   0   8 -12 41609.4 1547.96   1
   0  -8  12 42299.4 1547.81   1
   0  -8  12 40952.2 1546.53   1
   0   8  14-55.4666 40.4208   1
   0   8 -14-57.0712 88.7901   1
   0   8 -14 9.90821 93.7787   1
   0  -8 -14 13.5362 45.8328   1
   0  -8 -14 50.4650 36.3156   1
   0  -8  14-62.1509 93.2347   1
   0  -8  16 2488.74 155.509   1
   0   8 -16 2444.33 156.933   1
   0  -8 -16 2463.39 114.250   1
   0   8 -16 2606.22 150.635   1
   0   8  16 2438.18 112.670   1
   0   8 -18 7.79600 91.3450   1
   0   8  18 59.4296 55.9779   1
   0  -8  18-14.7557 104.315   1
   0  -8  18-113.771 103.053   1
   0  -8 -18 5.27884 58.8846   1
   0   8 -18 23.0693 99.7194   1
   0  -8 -18 15.6841 41.6198   1
   0  -8 -20 7482.07 302.527   1
   0   8 -20 7783.69 339.799   1
   0   8  20 8183.93 312.906   1
   0  -8  20 8265.22 350.605   1
   0   8 -20 8187.05 350.781   1
   0  -8 -20 7895.00 312.703   1
   0  -8  20 7574.30 347.047   1
   0   8  22-29.3585 79.5005   1
   0  -8  22 3.46282 129.073   1
   0  -8  22 102.233 121.538   1
   0  -8 -22-38.0937 80.7550   1
   0   8 -22-79.2508 122.263   1
   0  -8 -22-119.479 57.4106   1
   0  -8  24-220.615 147.512   1
   0   8  24 100.027 100.135   1
   0  -8  24-54.1423 138.058   1
   0   8 -24-37.3316 126.426   1
   0  -8 -24 76.4696 95.6900   1
   0   8 -24-101.244 139.474   1
   0  -8 -24 94.6069 65.8720   1
   0  -8  26 161.875 158.076   1
   0   8  26-26.6915 112.805   1
   0   8 -26-61.3973 135.338   1
   0  -8  26 133.764 150.322   1
   0  -8 -26 35.1747 104.689   1
   0   8 -26-88.3052 148.137   1
   0  -8 -26 53.1735 74.8638   1
   0  -8 -28 14364.5 587.932   1
   0  -8  28 15336.5 641.958   1
   0   8  28 16276.7 616.872   1
   0   8  28 15702.3 611.718   1
   0  -8  28 14877.3 645.124   1
   0   8 -28 14359.4 632.681   1
   0  -8 -28 14817.8 604.318   1
   0  -8  30 93.4187 172.558   1
   0   8  30 77.1384 136.244   1
   0   8 -30 72.4342 170.386   1
   0  -8 -30-75.4305 121.639   1
   0   8  30 50.8223 134.675   1
   0  -8  30-129.426 188.255   1
   0   8 -30-47.5663 152.307   1
   0  -8  32 1335.86 203.431   1
   0   8 -32 835.904 189.325   1
   0  -8 -32 840.340 139.232   1
   0  -8  32 998.686 219.276   1
   0   8  32 794.908 161.808   1
   0   8 -32 905.919 173.344   1
   0  -8  34-97.0774 193.275   1
   0  -8 -34 176.388 137.528   1
   0   8 -34-34.9182 185.839   1
   0  -8  34 268.103 213.866   1
   0   8  34-42.8408 163.585   1
   0   8 -34 253.822 169.123   1
   0  -8  36 1099.25 220.793   1
   0   8 -36 860.814 194.413   1
   0   8 -36 1001.17 211.352   1
   0  -8  36 751.176 243.727   1
   0 -10   0 5.53316 45.8310   1
   0 -10   0 29.1102 48.8331   1
   0  10   0-17.5961 49.6953   1
   0 -10  -2 984.894 58.7182   1
   0  10   2 823.829 62.0294   1
   0 -10   2 778.567 69.0108   1
   0 -10  -2 875.629 61.8227   1
   0 -10   2 668.188 71.6158   1
   0  10  -2 942.043 73.2027   1
   0 -10  -4-37.6609 37.9467   1
   0 -10   4-3.05104 59.5704   1
   0  10   4 31.5709 43.9021   1
   0  10  -4 62.1890 63.5334   1
   0 -10   4 49.3612 65.5609   1
   0 -10  -6 10102.6 409.462   1
   0 -10   6 10599.0 432.468   1
   0  10   6 11856.9 410.775   1
   0 -10   6 10521.5 429.920   1
   0 -10  -6 11106.2 413.434   1
   0  10  -6 10815.7 430.081   1
   0  10   6 10984.9 408.671   1
   0 -10   8-45.5435 89.1329   1
   0  10  -8 64.5926 83.7516   1
   0 -10   8 14.4098 86.2819   1
   0 -10  10 170592. 6476.16   1
   0 -10  10 174550. 6477.68   1
   0  10 -10 181182. 6475.54   1
   0 -10  12-113.371 93.5493   1
   0  10 -12 75.8717 88.0481   1
   0 -10  12 54.0652 91.7406   1
   0 -10  14 1167.72 119.850   1
   0  10  14 1287.99 61.1770   1
   0  10 -14 1468.00 118.223   1
   0 -10  14 1333.26 125.126   1
   0  10  14 1052.16 129.889   1
   0  10  16-37.8879 42.5796   1
   0  10 -16-45.5508 93.6560   1
   0 -10  16-41.8529 101.526   1
   0 -10 -16 6.89970 42.3022   1
   0  10  16 28.0736 109.975   1
   0 -10  18 13148.4 544.225   1
   0  10  18 14330.1 507.345   1
   0  10 -18 14421.9 541.121   1
   0 -10 -18 13442.5 505.928   1
   0 -10 -18 12250.7 504.174   1
   0 -10  18 14537.0 549.460   1
   0  10  18 13168.9 527.198   1
   0 -10  20-51.3659 121.938   1
   0  10  20 3.33257 62.9778   1
   0  10 -20 26.8338 113.789   1
   0 -10 -20 38.3380 52.4757   1
   0 -10  20 89.6986 122.310   1
   0 -10 -20 60.3139 62.6556   1
   0  10 -20-10.0626 121.639   1
   0  10  22 3815.51 172.367   1
   0  10 -22 3839.20 223.148   1
   0 -10  22 3929.04 224.902   1
   0 -10 -22 3713.95 168.418   1
   0 -10  22 3335.25 223.453   1
   0 -10 -22 3543.48 158.291   1
   0  10 -24 63.9215 134.170   1
   0  10 -24 261.860 152.616   1
   0 -10 -24 76.6585 88.0695   1
   0 -10 -24-43.6933 67.2473   1
   0  10  24 77.3960 93.5496   1
   0 -10  24-229.918 161.424   1
   0  10 -26 2197.47 186.959   1
   0  10 -26 1819.33 196.865   1
   0 -10  26 1857.79 200.818   1
   0 -10 -26 2072.13 137.623   1
   0 -10 -26 2106.81 118.481   1
   0  10  26 2025.35 146.325   1
   0 -10  26 2564.56 216.202   1
   0  10  28 218.447 119.135   1
   0 -10  28-107.888 184.941   1
   0  10 -28-43.7598 150.458   1
   0 -10  28-296.368 180.504   1
   0 -10 -28-66.3210 82.8553   1
   0  10 -30 6365.54 324.835   1
   0 -10  30 6344.12 339.782   1
   0  10 -30 6090.26 335.316   1
   0 -10 -30 6092.37 266.414   1
   0  10  30 6311.62 294.098   1
   0 -10  30 6686.44 354.776   1
   0  10  32-5.92389 144.607   1
   0 -10  32 270.401 212.617   1
   0  10 -32 13.3092 194.415   1
   0  10 -32-114.011 174.532   1
   0 -10  32-226.266 210.171   1
   0 -10 -32-67.3511 100.686   1
   0 -10  34-87.3590 233.101   1
   0  10  34 174.785 155.084   1
   0  10 -34 110.924 188.416   1
   0  10 -34 46.0950 204.819   1
   0 -10  34 43.9921 209.849   1
   0 -10 -34 108.070 110.668   1
   0  12   0 15018.7 577.755   1
   0 -12   0 14273.6 576.641   1
   0 -12   0 15240.0 574.035   1
   0  12   0 15845.4 577.664   1
   0 -12   2 20.1790 70.0368   1
   0 -12  -2-40.9782 56.0770   1
   0  12  -2-117.156 75.1300   1
   0  12   2 136.551 66.0067   1
   0  12   2 32.6544 62.2516   1
   0 -12   2-10.0485 77.6556   1
   0  12  -2-6.74014 76.6912   1
   0  12  -4 725.039 97.6202   1
   0 -12   4 668.834 95.7691   1
   0  12   4 941.148 72.5567   1
   0 -12  -4 876.898 63.7484   1
   0  12   4 879.352 67.3564   1
   0 -12   4 800.012 90.7664   1
   0  12  -4 702.276 91.5581   1
   0  12  -6-80.7957 90.3272   1
   0 -12  -6 31.0320 49.4924   1
   0 -12  -6 11.7064 51.2620   1
   0 -12   6 8.46203 88.1303   1
   0 -12   6-13.6309 81.1220   1
   0  12  -6 1.93638 80.5820   1
   0  12   6-34.1834 52.1119   1
   0  12   6 5.70053 42.5691   1
   0 -12   8 18330.3 703.560   1
   0  12  -8 18474.1 703.177   1
   0  12  -8 18815.1 708.462   1
   0 -12   8 18424.0 707.399   1
   0  12   8 17990.1 677.068   1
   0  12 -10-7.71839 100.815   1
   0 -12  10-48.8133 99.5748   1
   0  12 -10 87.1621 86.1559   1
   0 -12  10 147.265 93.2579   1
   0  12 -12 36794.4 1361.09   1
   0 -12  12 35955.3 1364.03   1
   0 -12  12 36426.6 1366.07   1
   0  12 -12 34915.4 1365.31   1
   0 -12  14-41.7242 104.011   1
   0  12 -14 48.0008 103.863   1
   0 -12  14-15.0600 103.308   1
   0  12  16 5363.19 251.133   1
   0  12  16 5417.47 208.411   1
   0  12 -16 5651.60 258.168   1
   0  12 -16 5200.19 265.014   1
   0 -12  16 5545.75 266.525   1
   0  12 -18 218.027 111.951   1
   0 -12  18-91.9811 126.794   1
   0 -12  18-148.734 122.624   1
   0  12  18-32.3469 48.8325   1
   0  12  18 124.562 155.067   1
   0  12  20 16139.6 668.578   1
   0  12  20 17514.4 627.989   1
   0  12 -20 18440.0 671.293   1
   0 -12  20 18554.7 680.111   1
   0 -12  20 17394.2 677.646   1
   0 -12  22 15.9970 154.977   1
   0  12  22 47.3273 75.0562   1
   0 -12 -22-102.696 76.1890   1
   0  12  22 64.8373 166.743   1
   0 -12  22 126.287 151.466   1
   0  12  24 197.670 89.2555   1
   0 -12  24 107.398 167.520   1
   0  12 -24 252.270 151.429   1
   0 -12  24 403.853 166.310   1
   0  12  24 181.975 179.105   1
   0 -12 -24 97.9546 77.0286   1
   0 -12 -26-79.2707 85.8295   1
   0 -12  26 262.740 175.976   1
   0  12  26 18.5215 98.1510   1
   0  12 -26 100.387 150.328   1
   0 -12 -26-6.42414 80.8133   1
   0 -12  26-87.4111 173.587   1
   0  12  26 116.034 173.410   1
   0  12  28 4100.63 205.032   1
   0 -12  28 4194.38 278.502   1
   0  12 -28 4156.09 250.587   1
   0 -12 -28 3970.20 192.003   1
   0 -12 -28 3720.74 185.814   1
   0  12  28 4621.31 262.276   1
   0 -12  28 3848.23 267.941   1
   0  12  30-25.5352 124.311   1
   0 -12  30 115.253 195.318   1
   0 -12 -30-58.6853 93.3203   1
   0  12 -30 77.2722 169.202   1
   0 -12  30-4.78126 192.990   1
   0 -12 -30 100.102 103.295   1
   0  12 -32 969.742 207.647   1
   0 -12 -32 792.693 111.146   1
   0 -12  32 464.839 236.030   1
   0  12  32 625.497 140.985   1
   0 -12  32 652.027 238.564   1
   0  12 -34 103.208 193.348   1
   0 -12 -34 98.9502 118.477   1
   0 -12  34 118.839 215.193   1
   0 -12  34-5.54151 226.950   1
   0 -12 -34-208.329 113.691   1
   0 -14   0 75.0066 64.4705   1
   0  14   0-25.7216 72.4721   1
   0 -14   0 86.6513 74.1321   1
   0  14   2 12197.9 441.158   1
   0 -14  -2 11575.6 436.666   1
   0 -14   2 11389.8 444.348   1
   0  14  -2 11015.6 446.847   1
   0  14   2 11491.4 439.996   1
   0  14  -2 10994.7 445.060   1
   0 -14   2 10156.7 445.335   1
   0 -14   4-42.9132 84.7191   1
   0  14   4-28.3328 56.3445   1
   0 -14  -4-30.3877 54.3112   1
   0  14  -4-152.214 87.7698   1
   0  14  -4-1.97700 79.3220   1
   0  14   4 95.1458 63.4301   1
   0 -14   4 99.8346 77.6366   1
   0  14  -6 1411.48 113.265   1
   0  14   6 1782.72 90.4605   1
   0 -14   6 1357.30 113.616   1
   0  14   6 1644.78 84.4781   1
   0  14  -6 1333.99 121.330   1
   0 -14  -6 1631.48 88.6715   1
   0 -14   6 1221.35 120.984   1
   0 -14   8-57.5859 94.3874   1
   0  14  -8-89.0837 95.1492   1
   0  14   8-5.02515 40.5224   1
   0 -14  -8-27.1545 68.3878   1
   0 -14   8 23.9136 85.4624   1
   0  14  -8-13.9309 84.6119   1
   0  14  10 9898.98 389.266   1
   0  14 -10 10467.1 428.603   1
   0  14 -10 10565.2 422.402   1
   0 -14  10 9718.73 426.827   1
   0  14  10 11082.3 389.995   1
   0 -14  10 9188.47 420.462   1
   0 -14  12-5.72345 101.502   1
   0  14 -12-225.178 102.059   1
   0 -14  12 82.7713 106.675   1
   0  14 -12 21.4168 109.271   1
   0  14 -14 1402.54 131.566   1
   0 -14  14 921.688 131.899   1
   0 -14  14 1128.46 137.582   1
   0  14 -14 1180.15 142.558   1
   0  14 -16 37.2553 116.012   1
   0  14 -16-97.3708 127.866   1
   0 -14  16 39.2447 125.780   1
   0  14 -18 29290.0 1078.53   1
   0  14 -18 26730.8 1081.37   1
   0 -14  18 27640.3 1085.64   1
   0 -14  20-100.365 147.876   1
   0  14  20 21.3532 56.8016   1
   0  14 -20 13.6200 132.598   1
   0  14  20-28.4108 165.154   1
   0  14 -20-34.8602 150.515   1
   0 -14  20 164.786 151.671   1
   0 -14  22 4553.26 266.638   1
   0  14  22 4572.39 190.621   1
   0 -14  22 4532.77 272.634   1
   0  14 -22 4673.50 267.957   1
   0  14 -24-166.274 164.961   1
   0  14  24-14.5141 79.4879   1
   0 -14  24 8.72704 166.946   1
   0 -14 -24-19.2037 51.7898   1
   0 -14  24 222.915 173.773   1
   0 -14 -24 36.1063 75.0495   1
   0  14  24-164.765 223.250   1
   0 -14  26 2134.98 214.198   1
   0  14  26 2149.91 129.921   1
   0  14 -26 2055.86 197.113   1
   0 -14 -26 1863.70 105.031   1
   0  14 -26 2095.68 216.458   1
   0 -14 -26 1638.27 134.329   1
   0  14  26 1889.96 261.877   1
   0 -14  26 2071.67 219.780   1
   0  14 -28-355.614 192.347   1
   0 -14  28 38.8398 190.555   1
   0  14  28 63.5541 100.456   1
   0  14 -28 4.04765 164.440   1
   0 -14 -28 66.1632 76.5953   1
   0  14  28 155.832 229.614   1
   0 -14 -28-54.3191 103.757   1
   0 -14  28 82.7112 193.070   1
   0  14 -30 839.151 205.035   1
   0 -14  30 728.733 204.221   1
   0  14  30 660.469 118.159   1
   0 -14  30 741.210 217.713   1
   0 -14 -30 735.601 95.2557   1
   0 -14 -30 598.638 115.819   1
   0  14  30 796.793 250.681   1
   0  14 -32 39.7614 208.923   1
   0 -14  32 124.692 215.831   1
   0  14  32 90.9296 124.306   1
   0  14 -32-40.2306 185.578   1
   0 -14 -32-113.569 96.7926   1
   0  14  32-51.0959 261.363   1
   0 -14 -32-85.8535 115.847   1
   0 -14  32-52.9457 219.806   1
   0 -16  -2-20.2386 64.3777   1
   0 -16   2 56.5503 78.0254   1
   0  16   2-45.3200 74.3451   1
   0  16  -2 59.6875 84.5889   1
   0  16   2-69.6374 73.2569   1
   0  16  -2-22.1010 91.1600   1
   0  16   4 567.110 71.3702   1
   0  16  -4 359.737 98.1949   1
   0 -16   4 145.887 85.7978   1
   0 -16  -4 464.668 66.8913   1
   0  16   4 699.467 77.9333   1
   0  16  -4 253.003 88.7976   1
   0  16   6 16.3757 57.6438   1
   0 -16  -6 25.3906 62.7000   1
   0  16  -6-29.4611 96.3694   1
   0 -16  -6-1.19648 61.8011   1
   0  16  -6 39.5386 87.6260   1
   0 -16   6-36.2589 89.0936   1
   0 -16   8 3142.89 170.773   1
   0  16  -8 3209.29 170.560   1
   0 -16  -8 3142.69 147.539   1
   0 -16  -8 2622.76 133.173   1
   0  16   8 3002.16 131.598   1
   0  16  -8 3314.31 180.650   1
   0  16 -10-89.2955 101.885   1
   0 -16  10-34.0231 105.600   1
   0  16  10 37.9391 54.4162   1
   0 -16 -10 103.965 114.158   1
   0 -16 -10-22.9287 46.8291   1
   0  16 -10-43.5988 113.883   1
   0  16  10-81.4185 46.0728   1
   0  16  12 3260.80 155.771   1
   0  16  12 3904.75 150.943   1
   0 -16  12 3505.60 202.400   1
   0  16 -12 3785.79 203.521   1
   0  16 -12 3619.60 212.421   1
   0  16 -14 7.10084 130.267   1
   0 -16  14 29.0621 117.177   1
   0  16 -14 186.034 118.025   1
   0  16 -16 15006.9 631.499   1
   0 -16  16 14617.6 623.268   1
   0  16 -16 16546.8 627.087   1
   0  16 -18-3.96272 152.457   1
   0  16 -18-151.373 140.037   1
   0 -16  20 8528.82 412.778   1
   0  16 -20 9078.06 422.006   1
   0  16 -20 9752.54 411.543   1
   0  16 -22 199.697 168.022   1
   0 -16  22 33.4852 162.553   1
   0 -16  24 210.975 172.521   1
   0  16  24 92.2881 178.770   1
   0  16  24 128.885 64.8341   1
   0  16 -24 27.2516 178.272   1
   0 -16  26 93.3488 182.423   1
   0  16  26 102.562 242.463   1
   0  16 -26 16.6049 169.072   1
   0  16  26-16.3200 76.8863   1
   0  16 -26 4.73244 184.178   1
   0 -16  28 1226.66 211.738   1
   0  16 -28 1086.40 211.434   1
   0  16 -28 1285.20 196.734   1
   0  16  28 894.239 101.814   1
   0  16  30 411.827 299.542   1
   0 -16 -30-46.4286 48.7075   1
   0 -16  30 47.7428 206.456   1
   0  16 -30 127.730 179.292   1
   0  16 -30-35.5536 203.497   1
   0 -16 -30-45.8247 76.4842   1
   0  16  30-123.568 101.854   1
   0  16  32 499.000 119.889   1
   0  16 -32 629.176 223.250   1
   0  16 -32 514.362 201.006   1
   0 -16 -32 333.507 75.3169   1
   0 -16 -32 211.389 129.154   1
   0  16  32 638.523 319.297   1
   0 -18   0-35.6677 90.5200   1
   0 -18   0-13.2549 80.4998   1
   0  18   0-145.099 88.0516   1
   0  18   2 7873.10 323.373   1
   0  18  -2 8101.89 334.379   1
   0 -18   2 7010.03 332.168   1
   0 -18   2 7824.70 324.649   1
   0 -18  -2 7998.42 317.776   1
   0  18  -2 7825.77 328.292   1
   0  18   2 7839.68 322.324   1
   0  18   4-111.630 72.7502   1
   0 -18   4 2.71807 102.252   1
   0  18  -4-139.028 104.378   1
   0 -18   4-25.6331 90.2074   1
   0 -18  -4-42.8276 67.7956   1
   0  18   4 4.85955 77.1741   1
   0  18  -4-20.9868 91.2103   1
   0  18  -6 1023.61 114.624   1
   0  18   6 873.701 80.6958   1
   0 -18  -6 614.120 83.4640   1
   0 -18   6 701.092 121.935   1
   0  18  -6 759.358 121.046   1
   0 -18   6 843.054 111.898   1
   0 -18  -6 847.267 85.3352   1
   0  18   8 8.00285 59.1115   1
   0 -18  -8-136.908 68.6259   1
   0 -18   8-134.368 120.316   1
   0  18  -8 25.4517 121.394   1
   0 -18  -8-90.6353 83.0306   1
   0 -18   8-109.864 107.936   1
   0  18  -8-97.4007 105.125   1
   0  18   8 3.66288 71.5042   1
   0  18  10 5276.91 203.772   1
   0 -18  10 5199.98 246.114   1
   0  18 -10 5577.50 248.071   1
   0  18 -10 5507.71 259.765   1
   0  18  10 5201.06 198.805   1
   0 -18  10 5453.65 258.995   1
   0  18  12-38.5254 59.7467   1
   0 -18  12-149.625 123.701   1
   0  18 -12-80.6334 121.834   1
   0  18 -12-61.9915 137.566   1
   0  18  12 62.2190 62.7348   1
   0 -18  12 33.3587 138.551   1
   0 -18  14 38.3404 135.858   1
   0  18  14 28.2550 51.4350   1
   0  18 -14-6.58579 130.173   1
   0  18  14-33.6988 57.2453   1
   0 -18  14 146.605 154.864   1
   0  18 -14 227.797 151.451   1
   0 -18  16 14.7865 145.535   1
   0  18 -16-65.8956 142.362   1
   0  18 -16-61.0126 158.359   1
   0 -18  16-101.704 163.010   1
   0  18 -18 7908.88 371.643   1
   0 -18  18 8098.63 390.642   1
   0  18 -18 7942.04 386.437   1
   0  18 -20 3.74674 151.538   1
   0 -18  20 111.981 165.308   1
   0  18 -20 13.4245 174.794   1
   0 -18  20 23.2792 178.192   1
   0 -18  22 3344.08 244.811   1
   0  18 -22 3428.98 234.853   1
   0 -18  22 3600.63 262.735   1
   0  18 -22 3089.45 254.473   1
   0 -18  24 56.0038 192.072   1
   0  18 -24 121.333 187.734   1
   0 -18  24-37.2249 182.144   1
   0  18 -26 903.060 188.664   1
   0 -18  26 558.200 209.392   1
   0 -18  28-120.258 203.055   1
   0  18 -28-62.0444 182.001   1
   0  18  28 49.0120 55.9383   1
   0 -18  28 204.248 215.362   1
   0  18 -28-192.537 206.558   1
   0 -18  30 992.495 234.919   1
   0  18 -30 1021.26 208.696   1
   0  18  30 905.099 89.9508   1
   0  18 -30 1082.47 230.577   1
   0 -18  30 968.318 244.400   1
   0  18  30 732.633 246.462   1
   0  20   0 9680.25 378.643   1
   0 -20   0 9345.77 374.223   1
   0 -20   2 160.957 111.463   1
   0 -20  -2-65.8960 84.5284   1
   0 -20   2-88.6047 97.2574   1
   0  20  -2-124.433 109.751   1
   0  20  -2-46.7634 100.671   1
   0  20   2-192.439 95.0506   1
   0  20   2 2.21609 95.3937   1
   0 -20   4 429.954 124.511   1
   0 -20  -4 451.892 88.7480   1
   0 -20   4 539.724 103.781   1
   0  20  -4 584.575 125.907   1
   0  20  -4 423.008 110.768   1
   0  20   4 547.125 95.6355   1
   0  20  -6-19.5883 125.143   1
   0 -20  -6 83.3882 85.9574   1
   0 -20   6 24.5170 108.366   1
   0 -20  -6 136.428 90.0683   1
   0 -20   6-9.84723 126.413   1
   0  20   6 167.066 81.7000   1
   0 -20  -8 4128.58 193.598   1
   0 -20   8 4146.15 218.963   1
   0  20   8 3749.52 182.608   1
   0  20  -8 4296.98 218.426   1
   0 -20  -8 3325.25 181.207   1
   0 -20   8 3923.52 233.559   1
   0  20  -8 4258.11 233.056   1
   0  20   8 4097.99 180.235   1
   0  20 -10-114.656 130.468   1
   0  20  10-39.5130 77.4283   1
   0 -20  10 68.3812 144.016   1
   0 -20 -10-25.4260 73.7535   1
   0 -20  10 9.60717 127.160   1
   0  20 -10-55.2739 142.187   1
   0  20  10-51.0433 66.8493   1
   0 -20  12 5258.49 277.748   1
   0  20  12 4428.65 196.616   1
   0  20 -12 5439.93 258.835   1
   0 -20  12 4832.07 258.545   1
   0  20 -12 5461.43 276.825   1
   0  20  12 4678.13 198.865   1
   0  20 -14-48.5505 144.815   1
   0 -20  14 94.6792 147.898   1
   0  20  14-56.0321 59.5232   1
   0  20 -14 167.060 162.641   1
   0  20  14 45.1932 84.6906   1
   0 -20  14-39.1169 168.686   1
   0  20 -16 473.245 178.578   1
   0  20 -16 632.031 160.219   1
   0 -20  16 770.194 169.240   1
   0 -20  16 614.880 186.277   1
   0 -20  18 105.081 185.549   1
   0  20 -18 9.17054 177.741   1
   0  20 -18-75.0972 156.424   1
   0 -20  20 7735.64 390.290   1
   0  20 -20 7183.53 361.373   1
   0  20 -20 7399.67 385.863   1
   0  20 -22 143.387 169.638   1
   0 -20  22 124.162 184.046   1
   0  20 -22-99.6954 190.852   1
   0 -20  24 119.982 209.314   1
   0  20 -24 283.269 202.578   1
   0 -20  24 33.9759 195.537   1
   0 -20  26-85.0230 224.874   1
   0  20 -26 79.9578 183.884   1
   0  20 -26 112.175 211.298   1
   0 -20  26 128.042 205.685   1
   0 -20  28 735.257 243.563   1
   0  20 -28 991.361 211.062   1
   0 -20  28 1051.33 231.525   1
   0  20 -28 944.469 233.750   1
   0 -22   0 20.1324 125.307   1
   0  22   0-58.2105 111.833   1
   0 -22   0-232.378 103.665   1
   0  22  -2 2965.95 181.729   1
   0  22   2 2975.22 171.240   1
   0  22  -2 3083.63 194.057   1
   0  22   2 2941.73 179.792   1
   0 -22   2 2533.49 195.193   1
   0 -22  -2 2883.62 166.687   1
   0 -22   2 2975.51 178.601   1
   0  22   4-21.6064 102.057   1
   0 -22   4 173.463 136.745   1
   0  22  -4-3.31749 132.843   1
   0  22  -4 91.8399 120.240   1
   0 -22  -4-46.8234 96.5134   1
   0 -22   4 87.2420 115.326   1
   0  22  -6 382.177 130.813   1
   0  22   6 489.484 104.192   1
   0  22   6 469.047 101.017   1
   0 -22  -6 320.884 109.517   1
   0 -22   6 439.495 155.841   1
   0  22  -6 571.418 151.855   1
   0 -22  -6 429.067 106.069   1
   0 -22   6 470.273 122.695   1
   0  22   8-9.26161 93.3921   1
   0  22  -8-252.518 134.786   1
   0  22   8 60.5544 88.0359   1
   0 -22  -8-69.0687 95.7811   1
   0 -22   8-94.4609 155.451   1
   0  22  -8 145.688 152.763   1
   0 -22  -8 33.1506 109.039   1
   0 -22   8 15.3798 126.702   1
   0  22 -10 13144.9 492.274   1
   0  22 -10 13045.5 509.211   1
   0 -22  10 12686.9 492.101   1
   0  22  10 12618.8 448.063   1
   0 -22  10 11834.2 509.237   1
   0  22 -12-34.1773 168.547   1
   0  22  12-42.4907 75.3300   1
   0 -22 -12-124.946 72.0895   1
   0 -22  12-75.6792 174.111   1
   0  22  12-12.1246 78.3121   1
   0  22 -12-106.808 146.351   1
   0 -22 -12 30.6358 180.737   1
   0 -22  14 186.995 156.375   1
   0  22  14 105.520 68.1456   1
   0  22 -14 129.518 153.741   1
   0 -22  14-4.67255 180.769   1
   0  22 -14 75.9846 176.412   1
   0  22  14 63.9313 92.0210   1
   0  22 -16-22.4411 157.835   1
   0  22  16 3.35933 46.6043   1
   0 -22  16-48.7751 169.420   1
   0  22 -16-18.6938 183.156   1
   0  22  16 93.0442 54.8391   1
   0 -22  16-93.3414 189.673   1
   0 -22  18 1739.13 229.394   1
   0  22 -18 1647.34 222.397   1
   0  22 -18 1994.42 199.010   1
   0  22 -20-55.7874 194.526   1
   0 -22  20 21.5597 204.452   1
   0  22 -20 8.10025 173.159   1
   0  22 -22 817.352 194.108   1
   0 -22  22 723.907 205.666   1
   0  22 -22 637.244 216.375   1
   0 -22  24 355.829 201.227   1
   0 -22  24-104.967 222.840   1
   0  22 -24 174.624 215.228   1
   0 -22  26 630.027 226.649   1
   0 -22  26 617.259 237.973   1
   0  22 -26 423.397 229.745   1
   0 -24   0 1658.91 174.185   1
   0  24   0 1963.80 160.471   1
   0 -24   0 2022.53 153.547   1
   0  24  -2 116.263 139.118   1
   0  24   2-197.980 125.441   1
   0 -24   2 17.4394 145.959   1
   0  24  -2-116.081 128.216   1
   0 -24  -2 198.716 112.762   1
   0 -24   2 23.3846 118.638   1
   0  24   4 110.005 118.020   1
   0 -24   4 161.913 154.556   1
   0  24  -4 289.507 153.616   1
   0  24  -4 216.625 133.616   1
   0 -24  -4 320.822 114.919   1
   0  24  -6-24.5086 138.448   1
   0  24   6-107.703 109.645   1
   0  24   6-2.17797 107.780   1
   0 -24   6 84.7876 161.715   1
   0 -24  -6-86.7309 117.951   1
   0 -24  -6 69.1571 115.365   1
   0 -24   6 33.1567 129.229   1
   0  24  -6 120.707 158.542   1
   0  24   8 5490.71 261.841   1
   0  24  -8 6841.26 306.045   1
   0  24  -8 6335.82 323.527   1
   0 -24   8 6056.85 327.569   1
   0 -24  -8 5098.07 265.175   1
   0  24   8 6187.42 265.237   1
   0 -24   8 5995.24 296.269   1
   0  24 -10 58.2675 150.812   1
   0  24  10 19.4019 93.8312   1
   0  24  10 81.2048 90.7253   1
   0 -24  10 127.596 181.259   1
   0 -24 -10-156.241 98.1950   1
   0 -24  10 146.914 147.142   1
   0  24 -10-4.41170 174.451   1
   0 -24 -10 30.4963 138.888   1
   0 -24  12 1015.57 171.722   1
   0  24 -12 996.865 170.681   1
   0  24 -12 862.215 197.455   1
   0 -24  12 1034.42 205.822   1
   0 -24 -12 545.597 93.6613   1
   0 -24 -12 750.222 196.795   1
   0  24  12 829.583 97.7300   1
   0  24  14-107.766 75.3906   1
   0  24 -14-163.142 160.893   1
   0  24  14-52.8259 96.2827   1
   0 -24  14 50.6730 194.382   1
   0  24 -14-53.5749 186.950   1
   0 -24  14 11.9463 164.095   1
   0  24 -16 284.702 202.471   1
   0 -24  16 202.360 211.450   1
   0  24 -16 7.72359 168.127   1
   0  24  16 232.307 59.6374   1
   0  24  16 215.131 87.5631   1
   0 -24  16 62.9382 176.298   1
   0  24 -18-132.575 183.955   1
   0 -24  18-349.197 189.713   1
   0  24 -18-132.135 207.923   1
   0 -24  18-38.9245 218.805   1
   0  24 -20 1105.77 209.905   1
   0  24 -20 784.190 230.152   1
   0 -24  20 1117.37 249.821   1
   0  24 -22-8.79901 187.956   1
   0  24 -22-79.5063 226.151   1
   0 -24  22-161.663 203.214   1
   0 -24  22 192.872 230.966   1
   0 -26   0 7.10997 152.147   1
   0  26   0 114.717 134.127   1
   0 -26   0-41.1371 125.570   1
   0  26   0 40.2798 144.202   1
   0 -26   2 627.748 173.646   1
   0  26  -2 1151.64 154.392   1
   0 -26   2 1089.56 143.512   1
   0 -26  -2 1068.70 138.711   1
   0  26   2 927.026 150.089   1
   0 -26   4 99.3939 168.036   1
   0  26  -4 222.199 144.415   1
   0  26   4-13.7132 122.794   1
   0 -26   4 166.519 134.954   1
   0  26   4 35.6754 125.582   1
   0  26  -4-74.4387 161.577   1
   0  26   6 867.779 130.799   1
   0 -26  -6 723.727 140.857   1
   0 -26   6 663.049 189.858   1
   0  26   6 596.711 125.900   1
   0  26  -6 1010.77 163.153   1
   0 -26   6 630.694 154.364   1
   0  26  -6 736.714 184.240   1
   0  26   8-36.3568 107.753   1
   0 -26   8-42.3218 184.345   1
   0 -26  -8 88.5017 117.791   1
   0  26  -8-179.420 154.434   1
   0  26   8 11.1507 107.209   1
   0  26  -8 4.50176 179.373   1
   0 -26   8 33.8298 147.137   1
   0 -26  10 1411.27 173.770   1
   0  26 -10 1037.29 175.994   1
   0  26  10 971.092 114.409   1
   0  26  10 968.470 119.086   1
   0 -26 -10 774.048 123.037   1
   0 -26  10 1313.28 216.961   1
   0 -26 -10 1231.40 165.384   1
   0  26 -10 1063.61 205.332   1
   0  26  12-14.5317 95.4301   1
   0  26  12 21.3845 90.0666   1
   0  26 -12 62.1629 160.432   1
   0 -26  12-25.7052 156.483   1
   0 -26 -12-8.62527 95.8032   1
   0 -26  12-20.9765 199.940   1
   0  26 -12 104.865 195.052   1
   0 -26 -12 50.8571 200.953   1
   0  26  14 151.168 104.652   1
   0  26 -14 84.2021 167.315   1
   0  26  14 95.4419 80.9661   1
   0  26 -14 184.238 203.830   1
   0 -26  14 225.306 206.731   1
   0 -26 -14-14.9626 188.987   1
   0 -26  14-31.8331 168.260   1
   0  26 -16-235.324 213.120   1
   0 -26  16-57.3504 218.661   1
   0  26  16-20.8954 66.6380   1
   0  26 -16-35.7699 169.885   1
   0  26  16 19.0728 122.183   1
   0 -26  16-124.144 178.435   1
   0  26 -18 581.246 188.493   1
   0 -26  18 379.815 192.823   1
   0 -26  18 287.582 237.044   1
   0  26 -18 431.159 233.925   1
   0  26 -20-188.552 235.930   1
   0  26 -20-191.242 194.667   1
   0 -26  20-18.6859 234.805   1
   0 -28   0 993.307 153.635   1
   0 -28   0 767.480 182.564   1
   0  28   0 913.015 175.054   1
   0  28  -2-80.2519 146.395   1
   0 -28  -2-36.4937 131.123   1
   0 -28   2 23.3150 134.830   1
   0 -28   2 93.1677 176.518   1
   0  28   2 6.70009 147.300   1
   0  28  -2-139.642 170.538   1
   0  28  -4 218.800 153.895   1
   0  28   4 327.043 130.484   1
   0 -28  -4 124.070 133.527   1
   0 -28   4 12.3716 145.026   1
   0 -28   4 399.446 190.900   1
   0  28   4 116.775 140.167   1
   0  28  -4-51.5163 180.229   1
   0  28  -6-52.5075 158.023   1
   0  28   6-23.7785 118.397   1
   0  28  -6 95.8081 185.037   1
   0  28   6 33.0513 130.333   1
   0 -28   6-134.324 153.127   1
   0 -28   6 48.3140 195.346   1
   0 -28  -6-37.5540 140.041   1
   0 -28  -8 443.118 134.435   1
   0 -28   8 614.418 208.882   1
   0  28   8 486.378 119.215   1
   0  28  -8 279.064 166.215   1
   0  28  -8 550.828 205.614   1
   0  28   8 405.495 126.443   1
   0 -28   8 513.307 166.533   1
   0 -28  -8 709.475 157.193   1
   0 -28  10 372.760 210.002   1
   0 -28 -10-68.3252 120.316   1
   0  28 -10-72.1272 166.168   1
   0  28  10 49.5585 106.182   1
   0  28  10 16.7306 111.084   1
   0  28 -10 206.891 204.957   1
   0 -28  10 221.234 165.199   1
   0 -28  12 391.750 174.667   1
   0  28  12 420.374 103.234   1
   0  28 -12 324.329 175.342   1
   0  28  12 395.717 114.433   1
   0 -28 -12 214.230 221.509   1
   0  28 -12 592.329 219.373   1
   0 -28 -12 339.971 116.884   1
   0 -28  12 119.336 220.027   1
   0 -28  14-130.874 175.480   1
   0  28  14-208.101 87.8771   1
   0  28 -14-74.4853 176.008   1
   0 -28 -14-23.3768 231.553   1
   0 -28  14 11.9058 227.579   1
   0  28  14-8.59964 113.885   1
   0  28 -14-16.9112 222.547   1
   0 -30   0-191.969 149.877   1
   0 -30   0-220.410 186.871   1
   0  30  -2 1342.43 174.553   1
   0  30   2 860.963 158.392   1
   0 -30   2 1169.17 169.357   1
   0 -30  -2 806.812 164.464   1
   0 -30   2 987.467 214.338   1
   0 -30   4-114.510 216.225   1
   0 -30   4-87.9222 161.332   1
   0  30   4-7.39643 133.425   1
   0  30  -4-92.8165 166.659   1
   0  30  -4 237.520 202.363   1
   0 -30  -6 24.8632 155.852   1
   0 -30  -6-9.65199 158.130   1
   0  30   6-45.2579 127.811   1
   0  30  -8 31.8160 177.628   1
   0  30   8 175.273 123.366   1
   0 -30   8-209.650 179.284   1
   0 -30  -8-65.8121 171.342   1
   0  30  -8-130.299 222.156   1
   0 -30  -8 153.048 146.801   1
   0 -30   8-5.58845 237.537   1
  -1   1  -3 32670.2 1179.83   1
   1  -1   3 31695.8 1179.92   1
   1   1  -3 31763.9 1178.39   1
  -1  -1   3 31438.4 1178.34   1
   1   1  -3 33566.7 1178.46   1
  -1   1  -3 30965.0 1176.02   1
  -1  -1  -5 21739.1 831.221   1
  -1   1  -5 22871.1 833.156   1
   1  -1   5 23052.5 833.542   1
   1   1  -5 23491.0 832.936   1
  -1   1   5 21599.7 828.864   1
  -1   1   5 22186.0 829.125   1
  -1  -1   5 22559.4 832.720   1
   1   1  -5 22636.6 831.798   1
   1  -1  -5 23827.1 828.833   1
  -1   1  -5 22681.0 829.397   1
  -1  -1  -5 22168.6 827.455   1
   1   1   5 22104.1 827.489   1
   1  -1   5 21204.3 828.894   1
  -1  -1  -7 27777.9 1049.99   1
  -1   1  -7 26948.8 1051.91   1
   1   1   7 31439.8 1052.46   1
   1   1  -7 28509.8 1056.79   1
   1  -1  -7 29200.0 1053.36   1
  -1   1   7 27027.7 1052.70   1
  -1  -1   7 27573.4 1055.68   1
  -1  -1  -7 28744.7 1054.77   1
   1   1   7 27078.2 1055.31   1
  -1   1  -7 28663.9 1056.78   1
   1  -1   7 26957.4 1056.63   1
  -1  -1   7 29294.8 1057.02   1
   1  -1  -7 31610.0 1053.71   1
   1   1  -7 28376.3 1055.99   1
  -1   1   7 29567.1 1053.82   1
   1  -1   7 26316.8 1052.71   1
  -1   1  -9-11.6361 23.1426   1
   1  -1   9-1.81080 26.7286   1
  -1  -1  -9 18.8846 18.4542   1
  -1   1   9-0.92278 27.1403   1
   1   1  -9-14.3548 28.8961   1
  -1  -1   9-30.3205 30.6201   1
   1  -1  -9 26.2522 26.3621   1
  -1  -1   9 1.09254 29.1067   1
   1  -1  -9 9.79353 25.7768   1
   1   1  -9 4.60321 31.0358   1
  -1   1   9 12.1709 24.8908   1
   1   1   9 31.2007 27.7258   1
  -1   1  -9-17.4510 31.0751   1
  -1  -1  -9 4.83698 25.9735   1
   1  -1   9 48.7583 30.6552   1
   1  -1  11 1.15985 39.3056   1
  -1  -1 -11 37.1676 27.6360   1
  -1   1 -11 55.8295 32.1053   1
   1   1  11 22.6155 41.7756   1
  -1   1 -11 84.0871 43.2642   1
  -1  -1 -11 64.5593 40.3180   1
   1  -1  11 86.2880 43.3713   1
   1  -1 -11 85.7098 38.6476   1
  -1  -1  11 55.7639 46.1897   1
  -1   1  11 92.3073 41.3802   1
   1   1 -11 84.6449 42.5133   1
   1   1 -11 90.3276 43.5680   1
  -1  -1  11-54.4225 46.4079   1
   1  -1 -11 24.2347 36.5396   1
  -1   1 -13 2217.33 113.048   1
  -1  -1 -13 2551.79 113.255   1
   1  -1 -13 2671.63 121.965   1
   1   1 -13 2502.15 126.003   1
   1   1  13 2357.35 122.707   1
   1  -1  13 2540.84 126.658   1
  -1  -1  13 2650.73 129.845   1
  -1   1 -13 2335.17 125.794   1
  -1  -1 -13 2578.75 123.060   1
  -1   1  13 2340.25 122.559   1
   1   1 -13 2479.28 125.042   1
   1  -1 -13 2324.37 119.370   1
   1   1 -15 3543.88 171.018   1
   1  -1 -15 3538.70 163.831   1
   1  -1  15 3385.76 169.557   1
   1   1  15 3287.99 162.906   1
  -1   1 -15 3527.77 159.681   1
  -1  -1 -15 4445.22 167.192   1
  -1  -1  15 3528.72 174.722   1
   1  -1  15 3640.98 173.240   1
   1   1  15 3719.90 171.171   1
  -1   1  15 3654.19 168.972   1
  -1  -1  15 3522.72 173.901   1
  -1  -1 -15 3673.00 169.043   1
  -1   1 -15 3563.55 172.842   1
   1  -1 -15 3712.07 167.885   1
   1   1 -15 3575.41 173.034   1
   1   1 -17 5134.52 226.264   1
   1   1  17 5068.88 220.973   1
   1  -1 -17 5224.43 219.476   1
   1  -1  17 4983.31 227.279   1
  -1  -1 -17 5948.52 218.833   1
  -1   1 -17 4886.25 215.215   1
   1   1  17 4716.27 224.232   1
   1  -1  17 5209.37 229.567   1
  -1  -1 -17 5007.08 223.521   1
  -1   1 -17 5195.45 229.483   1
  -1   1  17 5168.53 224.554   1
  -1  -1  17 5550.34 229.627   1
  -1  -1  17 5154.92 230.585   1
  -1   1  17 4725.94 223.898   1
   1  -1 -17 5027.46 223.131   1
   1   1 -17 5174.19 227.276   1
  -1   1  19 329.632 86.9756   1
   1  -1  19 258.370 105.117   1
  -1  -1 -19 263.565 82.8877   1
   1   1  19 261.628 86.9126   1
  -1  -1  19 205.918 88.7343   1
   1  -1 -19 393.885 83.9591   1
  -1   1 -19 392.935 113.409   1
   1   1 -19 262.499 86.7704   1
  -1  -1  19 257.026 92.7448   1
   1   1  19 264.675 84.1769   1
   1  -1  19 215.082 94.0495   1
  -1   1  19 371.960 89.9301   1
   1  -1 -21 9164.27 385.354   1
   1   1 -21 9992.51 394.107   1
   1  -1  21 9001.03 395.226   1
   1   1  21 9803.92 393.506   1
  -1   1 -21 9475.64 383.698   1
  -1  -1  21 9360.23 399.930   1
  -1   1  21 9289.11 396.055   1
   1  -1  21 10302.6 399.274   1
   1   1  21 9651.96 394.281   1
  -1   1  21 9662.20 394.075   1
  -1   1 -21 9300.55 395.823   1
  -1  -1  21 9111.72 396.125   1
  -1  -1 -21 9216.36 392.370   1
   1  -1 -21 9680.07 392.834   1
   1   1 -21 9122.32 394.599   1
   1   1 -23 10046.9 413.520   1
   1  -1  23 9494.09 417.316   1
   1  -1 -23 9868.86 406.048   1
   1   1  23 9678.18 415.056   1
  -1  -1 -23 11644.0 410.228   1
  -1   1 -23 9927.05 403.704   1
  -1  -1  23 9998.12 423.888   1
  -1   1  23 9736.34 418.922   1
   1   1  23 10528.0 417.444   1
   1  -1  23 10478.3 420.562   1
  -1  -1  23 9651.91 418.256   1
  -1   1  23 9910.83 414.506   1
  -1   1 -23 10143.4 420.109   1
  -1  -1 -23 9883.97 415.601   1
   1   1 -23 9904.05 417.010   1
   1  -1 -23 10553.3 414.507   1
   1   1  25 5731.24 283.600   1
   1  -1 -25 5949.54 271.138   1
   1   1 -25 5864.20 275.270   1
   1  -1  25 5552.93 287.154   1
  -1  -1 -25 7177.59 273.685   1
  -1   1 -25 6042.52 268.245   1
  -1  -1  25 5776.26 291.473   1
  -1   1  25 6091.46 288.585   1
   1   1  25 6386.81 286.324   1
   1  -1  25 6304.70 286.289   1
  -1  -1  25 6334.22 286.768   1
  -1   1  25 6130.54 281.965   1
  -1   1 -25 6081.98 287.555   1
  -1  -1 -25 6023.88 282.655   1
   1  -1 -25 5971.44 278.700   1
   1   1 -25 6415.63 284.622   1
   1  -1  27 1421.95 167.416   1
   1  -1 -27 1771.91 139.020   1
   1   1 -27 1745.45 147.526   1
   1   1  27 1546.80 161.017   1
  -1  -1 -27 1738.74 129.473   1
  -1   1 -27 1752.26 136.032   1
  -1  -1  27 1740.57 170.746   1
  -1   1  27 1666.28 163.142   1
   1   1  27 1807.52 160.943   1
   1  -1  27 1916.28 164.639   1
  -1  -1  27 1642.20 163.462   1
  -1   1 -27 1716.53 162.038   1
  -1  -1 -27 1626.88 155.852   1
  -1   1  27 1675.30 156.924   1
   1   1 -27 1810.25 157.725   1
   1  -1 -27 1659.13 151.028   1
  -1  -1 -29 22.4498 101.868   1
   1  -1 -29-111.308 112.630   1
   1   1 -29 2.88086 123.075   1
  -1   1 -29-54.0398 120.998   1
   1  -1 -29-228.465 132.167   1
  -1  -1 -29-74.9820 134.744   1
  -1   1 -29 96.2770 139.512   1
   1   1 -29 183.022 133.768   1
   1  -1  29 71.4076 154.427   1
  -1  -1  29 25.6258 146.629   1
  -1   1  29 126.972 143.418   1
   1   1  29-98.5591 148.424   1
   1  -1  29-71.2418 143.753   1
   1   1  29 6.56270 142.228   1
  -1  -1  29 19.8123 140.676   1
  -1   1  29 3.07327 136.030   1
   1   1 -31 967.268 149.345   1
   1  -1 -31 1003.02 138.736   1
  -1   1 -31 1184.45 173.595   1
  -1  -1 -31 901.504 125.879   1
  -1   1  31 1142.37 163.682   1
  -1  -1  31 913.853 166.758   1
   1   1  31 988.915 167.941   1
   1  -1  31 1510.70 177.005   1
   1  -1 -31 1100.63 153.876   1
   1   1 -31 999.598 158.571   1
  -1  -1 -31 947.588 160.313   1
  -1   1 -31 919.829 166.596   1
   1   1  31 1097.80 179.556   1
  -1   1  31 903.468 167.386   1
  -1  -1  31 782.554 172.454   1
   1  -1  31 1087.04 185.550   1
   1   1 -33 3502.41 218.175   1
  -1  -1 -33 3227.04 197.892   1
   1  -1 -33 3301.80 209.569   1
  -1   1 -33 3414.43 214.804   1
   1  -1  33 2866.05 255.429   1
  -1   1  33 3483.45 243.548   1
   1   1  33 3265.97 252.523   1
  -1  -1  33 3037.29 243.698   1
   1   1  33 4256.17 242.288   1
  -1  -1  33 3520.99 236.184   1
  -1   1  33 3681.29 233.405   1
   1  -1  33 3933.86 247.941   1
  -1  -1 -33 3379.52 229.532   1
  -1   1 -33 3086.47 236.527   1
   1  -1 -33 3523.17 224.413   1
   1   1 -33 3641.35 230.148   1
   1  -1  35 2116.44 242.412   1
   1  -1 -35 1887.46 184.360   1
  -1   1 -35 2357.06 187.342   1
   1   1 -35 2295.48 195.121   1
  -1  -1 -35 2083.84 176.960   1
   1   1  35 2552.86 241.110   1
  -1   1  35 2132.23 230.026   1
  -1  -1  35 2297.93 233.678   1
  -1   1  35 2472.34 214.747   1
   1   1  35 2263.51 220.014   1
  -1  -1  35 2358.72 213.250   1
   1  -1  35 2736.25 229.664   1
  -1  -1 -35 1975.90 205.600   1
  -1   1 -35 2416.76 216.189   1
   1  -1 -35 2352.68 203.609   1
   1   1 -35 2118.20 204.159   1
  -1  -1  37 164.913 194.861   1
   1  -1  37 434.155 199.945   1
  -1   1  37 472.704 201.075   1
   1   1  37 541.349 194.597   1
   1  -1 -37 569.345 178.789   1
  -1   1 -37 305.739 186.839   1
  -1  -1 -37 226.430 179.173   1
   1   1 -37 568.572 178.017   1
  -1  -1  37 270.226 210.818   1
  -1   1  37 194.771 213.319   1
   1   1  37 354.821 212.407   1
   1  -1  37-52.8338 217.241   1
  -1  -1 -37 370.227 148.116   1
   1   1 -37 276.393 169.407   1
   1  -1 -37 550.036 179.789   1
  -1   1 -37 462.770 154.291   1
  -1  -3   1 25513.5 945.385   1
   1   3  -1 24112.8 945.007   1
   1  -3   1 24290.8 945.388   1
  -1  -3   1 23394.8 944.749   1
   1  -3   1 25789.8 942.730   1
   1   3  -3 201124. 6988.98   1
  -1  -3   3 186887. 6988.59   1
   1  -3   3 189083. 6986.59   1
  -1   3  -3 190033. 6985.88   1
   1   3  -3 187887. 6988.69   1
  -1  -3   3 182558. 6989.07   1
  -1   3  -3 191807. 6989.08   1
   1  -3   3 191219. 6989.16   1
   1  -3   5 56748.9 1870.73   1
  -1  -3   5 56581.5 1870.03   1
   1   3  -5 55988.7 1870.47   1
  -1   3  -5 59649.6 1866.67   1
   1  -3   5 55579.1 1866.99   1
   1   3  -5 57818.8 1870.32   1
  -1  -3   5 56760.9 1871.03   1
   1   3   5 59029.8 1862.62   1
  -1  -3  -5 57551.7 1871.83   1
   1   3   5 54441.8 1877.00   1
  -1   3  -5 58571.3 1870.86   1
   1  -3   7 3065.50 90.2762   1
  -1  -3   7 2858.12 88.0952   1
   1   3  -7 2932.85 90.9877   1
  -1   3  -7 2976.13 82.4634   1
   1  -3   7 3007.84 86.1502   1
   1   3  -7 2968.00 89.3975   1
  -1  -3   7 3065.33 91.5429   1
  -1   3  -7 2944.36 89.5308   1
   1  -3  -9 98.2576 24.9119   1
  -1  -3   9 115.414 38.3595   1
   1   3  -9 181.681 38.6906   1
  -1   3   9 108.055 26.7345   1
   1   3  -9 106.328 38.6263   1
  -1   3   9 115.782 25.1005   1
   1  -3  -9 56.9835 23.1675   1
  -1  -3   9 139.164 38.0873   1
   1  -3   9 71.0735 36.1786   1
  -1  -3  -9 95.2581 27.5442   1
  -1   3  -9 71.9842 38.0137   1
   1  -3   9 45.4866 33.5771   1
  -1   3  -9 97.2025 30.4252   1
   1   3   9 92.1030 19.4587   1
  -1  -3  11 1828.11 87.8174   1
   1   3 -11 1743.94 87.3048   1
   1  -3  11 1614.93 82.9676   1
  -1   3 -11 1558.51 75.5831   1
   1  -3 -11 1772.47 67.9513   1
  -1  -3  11 1773.50 88.4345   1
  -1   3  11 1696.04 71.2025   1
  -1   3 -11 1709.88 85.6459   1
   1   3  11 1545.64 75.4598   1
   1  -3  11 1623.59 84.4885   1
  -1  -3 -11 1594.22 71.3806   1
   1   3 -11 1815.53 86.0095   1
   1  -3 -11 1762.85 69.6954   1
  -1   3  13 1775.71 93.2833   1
  -1  -3 -13 1584.81 77.8019   1
   1   3  13 1602.03 83.8939   1
  -1   3 -13 1535.40 96.0078   1
   1  -3 -13 1471.93 79.4608   1
   1   3 -13 1575.56 107.604   1
  -1  -3  13 1814.00 112.981   1
  -1  -3 -13 1564.43 93.1199   1
  -1   3 -13 1594.03 108.150   1
  -1   3  13 1756.65 93.8048   1
   1  -3  13 1572.03 105.909   1
   1   3  13 1582.27 97.7492   1
   1   3 -13 1510.14 107.021   1
   1  -3 -13 1619.38 90.3709   1
  -1  -3  15 18667.1 731.420   1
  -1   3  15 19763.8 720.447   1
  -1  -3 -15 18387.3 711.386   1
  -1   3  15 19997.9 719.550   1
  -1   3 -15 18248.3 728.190   1
  -1  -3 -15 18493.9 719.252   1
  -1  -3  15 20769.2 733.071   1
   1  -3  15 18073.0 727.332   1
   1   3  15 18241.1 715.256   1
  -1   3 -15 19178.7 722.141   1
   1   3 -15 19652.5 729.998   1
   1  -3  15 19035.1 729.556   1
   1   3  15 19219.6 722.215   1
   1  -3 -15 19241.7 718.833   1
   1   3 -15 19711.5 730.708   1
  -1  -3  17 13376.0 533.776   1
  -1   3  17 13148.1 521.260   1
   1   3 -17 13582.1 531.127   1
   1  -3  17 12553.6 528.878   1
  -1   3 -17 13088.1 520.877   1
   1   3  17 13665.5 523.651   1
   1  -3  17 13479.7 531.063   1
   1   3 -17 14030.4 532.065   1
   1  -3 -17 14161.6 521.011   1
  -1   3 -17 13288.2 531.068   1
  -1   3  17 14522.0 521.980   1
  -1  -3  17 13920.5 532.276   1
  -1  -3 -17 12761.3 520.060   1
  -1   3 -19 43.8981 88.5350   1
   1   3 -19 37.7231 86.1021   1
   1  -3 -19 139.625 76.8844   1
  -1   3  19 154.474 81.2534   1
  -1  -3 -19-42.6382 76.3608   1
  -1  -3  19 58.9267 89.1021   1
   1   3  19 97.5122 82.3575   1
   1  -3  19 2.46141 88.4109   1
  -1  -3  19 187.923 96.4923   1
  -1   3  19 33.7397 79.5474   1
   1  -3  19 50.3436 92.3598   1
  -1  -3  21 4828.81 241.658   1
  -1  -3 -21 4780.28 207.710   1
   1  -3  21 4590.59 234.989   1
   1  -3 -21 4988.84 214.836   1
   1   3 -21 4888.71 233.341   1
  -1   3 -21 4952.11 237.178   1
  -1  -3  21 5563.49 240.859   1
  -1   3  21 5294.55 225.934   1
  -1  -3 -21 4852.45 225.347   1
   1  -3  21 4947.20 236.696   1
   1   3  21 5067.82 229.291   1
   1  -3 -21 5162.40 224.015   1
   1   3 -21 5058.72 237.327   1
  -1  -3  23 13448.5 547.263   1
  -1  -3 -23 13217.9 516.446   1
  -1   3 -23 13096.4 527.231   1
   1   3  23 12935.5 529.820   1
   1   3 -23 13470.4 538.596   1
   1  -3  23 12475.6 541.199   1
   1  -3 -23 13832.2 522.047   1
  -1   3 -23 13136.5 542.006   1
  -1  -3  23 14223.2 544.429   1
  -1   3  23 13475.4 529.922   1
  -1  -3 -23 12852.4 530.079   1
   1  -3  23 13712.5 541.822   1
   1   3  23 14190.8 534.781   1
   1  -3 -23 13239.8 528.071   1
   1   3 -23 14219.6 542.429   1
  -1  -3  25 7018.07 337.289   1
  -1   3 -25 7069.96 313.792   1
  -1  -3 -25 6936.46 300.332   1
   1  -3  25 7230.88 336.019   1
   1   3 -25 7571.47 327.406   1
   1  -3 -25 7423.67 306.322   1
   1   3  25 6901.60 320.060   1
  -1   3 -25 7444.08 333.099   1
  -1   3  25 8024.45 321.741   1
  -1  -3 -25 6897.23 318.488   1
   1   3  25 7665.60 324.191   1
   1   3 -25 7735.09 331.251   1
   1  -3 -25 7695.97 316.947   1
  -1   3  27 1477.02 150.408   1
  -1   3 -27 1478.99 135.318   1
  -1  -3 -27 1358.34 112.927   1
   1  -3 -27 1441.01 123.109   1
   1   3  27 1278.32 147.347   1
  -1  -3  27 1275.82 166.412   1
   1   3 -27 1532.89 150.043   1
   1  -3  27 1441.20 168.141   1
  -1  -3  27 1684.44 165.001   1
   1   3 -27 1237.84 153.072   1
  -1   3 -27 1472.09 160.460   1
  -1   3  27 1642.63 145.915   1
  -1  -3 -27 1399.98 145.370   1
   1  -3  27 1595.46 159.185   1
   1   3  27 1117.79 146.403   1
   1  -3 -27 1377.21 137.280   1
   1  -3 -29 230.746 125.755   1
  -1  -3 -29-19.5267 132.108   1
   1  -3  29-96.0112 164.017   1
  -1   3  29-223.792 137.684   1
   1   3  29 3.28384 142.090   1
  -1  -3  29-53.8958 153.570   1
   1  -3  29-46.8546 151.025   1
  -1   3  29 53.7994 130.372   1
   1   3  29-12.3394 140.790   1
  -1  -3  29-56.7217 149.056   1
   1   3 -29-101.020 131.862   1
  -1  -3 -29 83.9425 96.0173   1
   1  -3 -29 77.2836 104.508   1
  -1   3 -29-48.4271 119.082   1
  -1   3  31 1648.89 184.297   1
  -1  -3 -31 2039.95 144.923   1
   1  -3 -31 1913.07 151.632   1
  -1   3 -31 1848.04 181.642   1
   1  -3  31 1648.01 233.368   1
   1   3  31 1663.18 191.304   1
   1   3 -31 1905.23 180.552   1
  -1  -3  31 1839.13 200.672   1
  -1   3 -31 1944.09 211.761   1
  -1  -3  31 2392.74 200.060   1
  -1  -3 -31 1760.54 175.124   1
  -1   3  31 2399.77 184.451   1
   1  -3  31 2079.05 210.241   1
   1   3  31 1886.93 184.407   1
   1  -3 -31 2243.07 173.998   1
   1   3 -31 2178.42 187.598   1
  -1  -3  33 2483.57 225.435   1
  -1   3  33 2185.73 208.132   1
   1   3  33 1946.71 212.880   1
   1   3 -33 2215.82 196.649   1
   1  -3  33 1922.56 230.928   1
  -1  -3  33 2716.77 217.953   1
  -1  -3 -33 1848.93 190.312   1
  -1   3 -33 2081.15 210.026   1
   1  -3 -33 2178.80 169.082   1
  -1   3 -33 2479.17 191.276   1
  -1  -3 -33 2164.97 163.209   1
   1   3 -33 2396.28 204.724   1
   1  -3 -33 2437.68 188.781   1
  -1   3  33 2552.97 198.897   1
   1   3  33 2632.84 207.583   1
   1  -3  33 2547.94 216.135   1
  -1   3  35 2006.01 217.106   1
   1  -3  35 1719.21 236.671   1
  -1  -3  35 2036.70 232.605   1
   1   3  35 1903.24 224.949   1
  -1  -3 -35 1807.99 162.606   1
   1  -3 -35 2144.95 180.262   1
  -1   3 -35 1866.12 203.600   1
   1   3 -35 1645.00 193.266   1
  -1  -3 -35 1520.45 190.942   1
  -1   3 -35 2090.26 212.695   1
   1  -3 -35 1949.49 185.206   1
   1   3 -35 1988.50 204.215   1
   1   3  35 2100.77 210.033   1
  -1   3  35 2031.92 200.409   1
   1  -3  35 2155.34 218.550   1
  -1  -3  35 1811.93 214.319   1
   1  -3  37 38.5543 226.676   1
  -1  -3  37 196.819 209.352   1
   1   3 -37 160.277 171.006   1
   1  -3 -37 381.651 169.480   1
  -1   3 -37 228.931 176.656   1
  -1  -3 -37 362.856 138.732   1
   1  -3 -37 237.322 163.118   1
   1   3 -37 78.6800 178.212   1
  -1   3 -37 107.487 188.181   1
  -1  -3 -37 153.712 171.246   1
  -1  -3  37 398.130 195.464   1
   1   3  37 300.294 193.064   1
   1  -3  37 122.612 200.443   1
  -1   3  37 488.663 185.441   1
  -1   5   1 572.512 32.0429   1
   1  -5  -1 590.999 35.3567   1
   1  -5   1 562.720 39.6848   1
  -1   5  -1 650.173 37.4727   1
  -1  -5   1 619.718 45.3633   1
  -1  -5  -1 649.532 37.8238   1
   1   5  -1 608.198 43.8908   1
  -1   5  -1 528.623 45.1589   1
   1   5   1 644.922 38.7165   1
  -1  -5  -1 681.311 41.9794   1
  -1  -5   1 670.072 41.1923   1
   1  -5   1 473.210 42.1058   1
  -1   5  -3 1300.98 65.2194   1
   1  -5   3 1282.53 63.9686   1
   1   5   3 1116.02 53.1167   1
   1  -5   3 1184.26 60.9855   1
  -1   5  -3 1129.64 58.2131   1
  -1  -5   5 284663. 10581.1   1
   1   5  -5 294186. 10582.2   1
  -1   5  -5 294534. 10578.4   1
   1  -5   5 285899. 10579.8   1
  -1  -5   5 287792. 10582.4   1
   1   5  -5 286023. 10581.8   1
   1   5   5 288064. 10584.9   1
  -1  -5  -5 284291. 10586.6   1
   1   5   5 287117. 10575.6   1
  -1   5  -5 281894. 10581.9   1
   1  -5   5 288093. 10581.5   1
  -1  -5   7 60668.0 2152.43   1
   1   5  -7 59274.2 2153.19   1
   1  -5   7 56878.9 2150.07   1
  -1   5  -7 56937.5 2147.75   1
   1   5  -7 58548.7 2152.07   1
   1   5   7 59360.0 2157.19   1
  -1  -5  -7 61263.1 2147.93   1
   1   5   7 57789.9 2140.09   1
  -1  -5  -7 55226.2 2143.37   1
  -1   5  -7 59986.7 2152.64   1
  -1  -5   7 58050.0 2152.79   1
   1  -5   7 56566.2 2151.70   1
   1  -5   9 2074.88 107.826   1
  -1   5  -9 2116.46 102.007   1
   1   5  -9 2113.75 108.790   1
   1   5  -9 2296.14 110.684   1
  -1  -5   9 2174.03 108.170   1
  -1  -5  -9 2175.31 90.4655   1
   1   5   9 2275.86 116.252   1
  -1  -5   9 2374.90 111.143   1
   1  -5   9 2142.06 108.036   1
  -1   5  -9 2074.91 108.356   1
  -1  -5  11 7877.83 320.161   1
   1   5 -11 8045.42 321.972   1
   1  -5  11 7679.68 318.792   1
  -1   5 -11 7764.98 312.932   1
   1  -5 -11 7341.77 297.788   1
  -1  -5 -11 7828.36 300.195   1
   1  -5 -11 8297.83 300.142   1
   1   5 -11 8253.23 320.438   1
  -1  -5 -11 8111.81 304.708   1
  -1   5 -11 7582.13 319.107   1
  -1  -5  11 8087.17 321.787   1
   1  -5  11 7751.76 320.091   1
  -1   5  11 8381.30 301.437   1
  -1   5 -13 29585.7 1172.30   1
   1   5 -13 31857.9 1180.41   1
   1   5  13 31999.5 1160.77   1
  -1  -5 -13 31292.3 1160.60   1
   1  -5 -13 31617.4 1162.32   1
   1   5 -13 30417.2 1178.45   1
  -1   5  13 30981.7 1163.37   1
  -1  -5 -13 31847.7 1165.21   1
   1  -5  13 32659.6 1181.11   1
  -1   5  13 31203.8 1163.22   1
  -1  -5  13 31050.6 1180.91   1
  -1   5 -13 30569.2 1178.99   1
  -1  -5 -15 19798.2 743.853   1
   1   5 -15 19356.9 765.362   1
  -1   5 -15 19435.0 758.581   1
   1   5  15 20432.1 746.212   1
  -1  -5  15 17853.1 764.720   1
  -1   5  15 19369.6 748.917   1
  -1  -5  15 19706.1 766.851   1
  -1  -5 -15 21354.2 751.634   1
   1  -5  15 21594.2 769.004   1
  -1   5 -15 21454.2 769.093   1
  -1   5  15 20107.0 748.713   1
   1  -5 -15 19391.0 747.634   1
   1   5 -15 19319.2 764.952   1
  -1   5 -17 2624.12 146.634   1
   1   5  17 3130.83 131.753   1
   1   5 -17 2545.16 157.937   1
   1  -5  17 2653.74 160.730   1
   1  -5 -17 2412.49 131.936   1
   1   5 -17 2902.51 160.042   1
  -1  -5  17 2491.97 160.883   1
  -1   5  17 2544.56 134.947   1
  -1  -5  17 2608.09 159.038   1
  -1   5  17 2616.03 134.309   1
   1  -5  17 3370.39 167.400   1
   1   5  19 397.061 83.1777   1
   1  -5  19 576.295 103.459   1
  -1   5  19 510.625 76.1843   1
  -1  -5  19 273.016 99.5251   1
  -1  -5 -19 299.737 75.7168   1
  -1  -5  19 360.012 104.487   1
   1  -5  19 496.558 102.113   1
   1   5 -19 613.210 103.364   1
  -1   5  19 337.339 76.5275   1
   1  -5 -19 325.039 57.0997   1
   1   5  19 378.994 69.8929   1
  -1   5 -19 416.581 85.2012   1
  -1   5 -19 447.145 103.679   1
   1  -5 -19 356.147 72.3845   1
   1   5 -19 357.416 96.8348   1
   1   5  21 713.166 96.6356   1
  -1  -5  21 558.163 118.145   1
  -1   5  21 445.825 85.8131   1
   1  -5  21 670.337 110.935   1
  -1   5  21 459.926 89.2021   1
  -1  -5  21 484.887 119.154   1
   1  -5  21 514.333 112.306   1
   1   5  21 635.897 84.3450   1
  -1  -5 -21 753.970 89.0007   1
   1   5 -21 491.074 114.553   1
   1  -5 -21 518.324 84.3754   1
  -1   5 -21 772.882 117.785   1
   1  -5 -21 476.258 66.5870   1
  -1  -5  23 8950.43 408.368   1
  -1   5  23 9322.05 386.143   1
   1  -5 -23 9253.79 369.749   1
  -1  -5 -23 8194.87 365.002   1
   1   5 -23 9478.54 403.984   1
   1   5  23 9900.88 385.499   1
   1  -5  23 9566.96 406.721   1
  -1   5 -23 9444.40 388.990   1
   1  -5 -23 9343.10 380.846   1
   1   5 -23 9276.55 402.918   1
   1   5  23 10409.5 390.856   1
   1  -5  23 10153.3 406.574   1
  -1   5  23 9975.00 383.794   1
  -1  -5  23 9256.77 404.829   1
  -1  -5 -23 10210.1 385.766   1
  -1   5 -23 10015.3 407.530   1
  -1   5  25 7432.64 330.646   1
  -1  -5  25 6852.69 348.334   1
  -1  -5 -25 8341.21 311.708   1
   1   5 -25 7475.12 345.111   1
   1   5  25 7852.16 330.214   1
  -1   5 -25 7679.50 333.113   1
   1  -5  25 7514.18 354.355   1
   1   5 -25 6896.70 343.756   1
   1  -5 -25 7402.17 323.491   1
  -1   5  25 7397.57 326.493   1
   1   5  25 8067.27 335.616   1
   1  -5  25 7865.40 348.640   1
  -1   5 -25 7630.72 351.266   1
  -1  -5  25 8185.76 352.784   1
  -1  -5 -25 7778.16 330.337   1
  -1   5  27 3102.94 187.381   1
  -1  -5  27 2704.02 212.720   1
   1  -5  27 3059.03 221.131   1
   1   5 -27 3048.54 204.368   1
  -1  -5 -27 3175.81 158.889   1
  -1   5 -27 2897.49 185.001   1
   1   5 -27 2929.69 204.745   1
   1  -5 -27 2885.13 178.490   1
   1  -5  27 3257.36 210.263   1
  -1   5  27 3229.89 184.817   1
   1   5  27 3291.39 194.793   1
  -1   5 -27 2843.91 208.080   1
  -1  -5 -27 3150.04 187.763   1
  -1  -5  27 3128.70 212.735   1
  -1   5 -29 141.971 127.920   1
   1   5 -29 143.508 141.685   1
  -1   5  29 63.6577 130.596   1
  -1  -5  29-72.3788 160.740   1
   1  -5  29-4.23028 173.967   1
  -1  -5 -29 89.0193 95.0708   1
  -1  -5  29 41.6312 155.908   1
   1   5  29 300.118 143.116   1
   1  -5  29 147.662 161.562   1
  -1  -5 -29 213.968 130.309   1
   1   5 -29 38.6026 147.767   1
   1  -5 -29 172.139 123.350   1
  -1   5 -31 1445.67 172.441   1
   1  -5 -31 2295.08 142.152   1
   1   5 -31 1499.76 179.336   1
  -1  -5 -31 1562.50 131.981   1
   1  -5  31 1394.89 221.877   1
   1   5  31 1743.39 177.006   1
  -1  -5  31 1648.68 196.734   1
   1  -5  31 1870.01 208.214   1
   1   5 -31 1191.40 179.573   1
  -1  -5 -31 1532.87 163.772   1
   1  -5 -31 1405.28 157.200   1
  -1   5 -31 1208.10 197.847   1
  -1  -5  31 2000.20 206.323   1
   1  -5  33 2245.58 240.245   1
   1   5  33 2317.13 208.268   1
  -1  -5  33 2000.51 226.836   1
   1   5 -33 2071.08 203.485   1
  -1   5 -33 2316.17 189.679   1
  -1  -5 -33 2184.30 158.703   1
   1  -5 -33 2883.97 162.555   1
   1  -5 -33 2343.26 183.603   1
   1   5 -33 1984.64 207.006   1
  -1  -5 -33 2226.63 189.407   1
  -1  -5  33 2424.53 221.380   1
  -1   5 -33 2404.62 221.195   1
   1  -5  33 2292.08 219.785   1
   1   5  33 2589.52 203.455   1
  -1  -5  35 866.748 211.068   1
   1   5  35 626.757 192.927   1
   1  -5  35 634.746 217.926   1
  -1  -5 -35 879.020 132.762   1
  -1   5 -35 748.610 165.864   1
   1   5 -35 768.268 176.277   1
   1  -5 -35 474.512 128.063   1
  -1   5 -35 915.662 195.924   1
   1   5 -35 688.454 184.242   1
  -1  -5 -35 915.191 167.337   1
   1  -5 -35 470.636 151.476   1
  -1  -5  35 557.868 198.683   1
   1  -5  35 932.316 199.084   1
  -1  -5  37 763.566 222.120   1
   1  -5  37 211.605 231.131   1
   1   5 -37 276.812 183.170   1
   1  -5 -37 266.474 133.467   1
  -1   5 -37 370.967 177.479   1
  -1  -5 -37 428.001 138.938   1
  -1  -5  37 447.272 203.819   1
   1  -5  37 897.294 210.110   1
   1   5 -37 366.321 190.790   1
  -1   5 -37 544.664 193.140   1
   1  -5 -37 230.388 160.724   1
  -1  -5 -37 124.739 170.359   1
  -1  -7   1 6523.82 249.319   1
   1   7   1 6680.73 247.814   1
   1   7  -1 6718.21 250.713   1
   1   7   1 6136.27 246.973   1
  -1  -7  -1 6573.40 248.235   1
  -1  -7   1 6379.54 251.304   1
  -1   7   1 6282.16 244.791   1
   1  -7  -1 6599.25 246.170   1
   1  -7   1 6511.13 248.846   1
  -1   7  -1 6425.25 247.769   1
  -1  -7  -1 6722.81 248.208   1
   1  -7   1 6002.70 249.510   1
  -1   7  -1 6090.78 249.879   1
   1   7   3 37.5916 22.6312   1
  -1  -7   3 68.8171 30.1036   1
   1  -7   3 229.912 38.1790   1
  -1  -7   3 55.2964 37.1471   1
   1   7  -3 39.1653 32.2315   1
   1   7  -3 42.6290 32.1673   1
   1  -7   3 240.110 34.9541   1
  -1   7   3 100.558 17.6914   1
   1   7   3 35.3968 19.2657   1
  -1  -7  -3 60.7911 20.4651   1
  -1   7   3 58.5740 20.5056   1
  -1  -7  -3 46.4110 29.4381   1
   1   7   5 4654.27 171.348   1
   1  -7   5 4277.71 176.923   1
  -1   7  -5 4075.68 174.503   1
   1   7   5 4523.50 166.864   1
   1   7  -5 4084.74 178.584   1
  -1  -7   5 4052.94 177.059   1
   1   7  -5 4371.30 180.219   1
  -1  -7  -5 4232.32 184.335   1
   1  -7   5 4035.85 178.128   1
  -1   7  -5 4041.11 178.537   1
  -1  -7   5 4379.50 180.306   1
   1  -7   7 101507. 3787.49   1
  -1   7  -7 101151. 3785.77   1
  -1  -7  -7 101365. 3788.74   1
   1   7  -7 102578. 3789.33   1
  -1  -7   7 100508. 3788.28   1
   1   7  -7 105626. 3790.58   1
   1   7   7 105027. 3786.83   1
   1  -7   7 102535. 3789.38   1
  -1   7  -7 102126. 3789.15   1
  -1  -7   7 103876. 3790.60   1
   1   7   9 2090.96 147.625   1
   1   7  -9 2190.52 123.911   1
   1   7  -9 2329.03 126.865   1
  -1  -7   9 2386.93 123.703   1
  -1   7  -9 2216.16 114.975   1
   1  -7   9 2372.47 121.376   1
   1  -7   9 2135.89 121.277   1
  -1  -7   9 2391.68 126.362   1
  -1   7  -9 2306.61 123.486   1
  -1  -7  -9 2004.17 101.309   1
   1   7  11 13180.3 567.479   1
  -1  -7 -11 13211.8 540.987   1
   1   7 -11 14394.7 559.911   1
  -1  -7  11 13883.6 558.227   1
   1  -7  11 14259.5 559.203   1
  -1   7 -11 14950.3 554.985   1
   1   7 -11 14797.2 561.833   1
   1   7  11 14866.4 534.436   1
  -1  -7 -11 14221.7 539.763   1
   1  -7  11 15101.6 561.440   1
  -1   7 -11 14323.9 560.816   1
  -1  -7  11 14566.7 562.862   1
   1   7  13 30979.5 1235.32   1
  -1  -7 -13 31798.8 1216.93   1
   1   7 -13 32089.6 1237.66   1
   1  -7 -13 33141.9 1213.39   1
  -1   7  13 32217.4 1214.75   1
   1  -7  13 33288.6 1237.60   1
  -1   7 -13 31923.6 1231.74   1
   1   7 -13 33405.6 1239.25   1
   1   7  13 33462.7 1213.82   1
   1  -7 -13 32556.1 1210.73   1
  -1  -7 -13 33439.5 1218.31   1
  -1   7  13 33277.4 1215.19   1
  -1  -7  13 33240.8 1240.65   1
   1  -7  13 34414.9 1239.88   1
  -1   7 -13 33962.1 1240.14   1
  -1   7  15 11877.1 451.162   1
   1   7 -15 11955.4 477.433   1
  -1   7 -15 11811.2 468.709   1
   1   7  15 11995.0 448.607   1
   1  -7 -15 11849.9 444.287   1
  -1  -7 -15 11160.7 449.977   1
   1   7 -15 11295.6 476.185   1
   1  -7 -15 12026.4 449.336   1
  -1  -7 -15 12278.8 453.898   1
  -1   7 -15 12143.8 478.773   1
   1  -7  15 12088.4 477.876   1
  -1  -7  15 12407.4 480.842   1
   1   7  15 12761.7 472.434   1
   1  -7  17 4776.76 241.254   1
   1   7 -17 5137.39 242.725   1
  -1   7 -17 5132.26 231.741   1
   1   7  17 5224.23 209.187   1
   1  -7  17 5430.15 243.628   1
  -1   7 -17 5279.38 244.739   1
  -1  -7  17 4993.89 245.237   1
  -1  -7 -17 5289.06 215.454   1
   1  -7 -17 5404.90 210.714   1
   1   7 -17 4851.61 241.919   1
  -1  -7  17 4874.19 242.598   1
  -1   7  17 5275.94 213.719   1
  -1   7 -19 112.049 104.958   1
   1   7 -19 136.018 101.599   1
   1  -7 -19-1.16477 61.3531   1
   1   7 -19-96.3815 102.582   1
   1  -7  19-5.83829 102.227   1
  -1  -7  19 76.5904 103.043   1
  -1   7  19 72.9896 66.9741   1
  -1  -7 -19 17.8971 65.4971   1
  -1  -7  19-17.6976 103.875   1
   1  -7  19-93.9870 101.882   1
  -1   7 -19-41.6573 87.3651   1
   1  -7 -19 40.3468 45.2437   1
   1   7  19 1.24630 58.7225   1
   1  -7 -21 1837.10 94.5649   1
   1  -7  21 1827.26 151.576   1
   1   7  21 1981.79 110.098   1
  -1   7 -21 1670.95 148.882   1
  -1  -7  21 1843.19 153.981   1
  -1  -7 -21 1780.11 113.602   1
   1  -7  21 2038.79 151.110   1
   1   7 -21 1674.70 150.908   1
   1  -7 -21 1759.44 108.988   1
  -1  -7  21 1642.17 151.610   1
  -1   7  21 1709.82 114.760   1
  -1   7  23 1133.80 107.835   1
   1  -7 -23 1097.04 79.9137   1
   1   7 -23 1122.34 140.063   1
  -1   7 -23 1048.64 125.357   1
   1   7  23 1008.27 104.430   1
   1  -7  23 1021.74 145.639   1
  -1  -7  23 876.436 143.999   1
   1   7 -23 856.258 140.518   1
  -1  -7 -23 1104.94 107.977   1
  -1   7 -23 1032.98 142.435   1
   1  -7 -23 1069.44 101.039   1
   1  -7  23 1231.21 141.805   1
  -1  -7  23 1041.81 148.440   1
  -1   7  25 10044.7 422.993   1
  -1  -7  25 9665.87 449.043   1
  -1  -7 -25 10365.4 408.293   1
   1   7 -25 10008.7 445.596   1
   1  -7  25 10273.4 454.896   1
  -1   7 -25 10484.9 436.947   1
   1   7  25 10796.7 424.702   1
  -1  -7  25 10277.5 453.671   1
  -1   7 -25 10255.4 449.151   1
  -1  -7 -25 10787.0 422.787   1
   1  -7 -25 11159.5 419.416   1
   1   7 -25 10016.8 448.061   1
   1  -7  25 10335.1 450.785   1
  -1  -7  27 2482.57 208.487   1
  -1   7  27 2486.21 171.739   1
   1  -7  27 2781.11 218.949   1
  -1   7 -27 2950.48 184.322   1
   1   7 -27 2481.19 200.984   1
   1   7  27 2642.13 172.875   1
  -1  -7 -27 2705.53 144.163   1
  -1  -7  27 2601.69 207.064   1
  -1   7 -27 2786.94 208.272   1
  -1  -7 -27 2788.06 171.464   1
   1  -7 -27 2625.87 161.655   1
   1   7 -27 2570.16 201.795   1
   1  -7  27 2745.17 206.099   1
   1  -7  29 328.734 180.451   1
  -1   7  29 77.4672 129.812   1
  -1  -7  29-170.483 172.304   1
   1   7  29 14.0222 131.115   1
  -1  -7 -29 61.4790 125.037   1
   1   7 -29 205.818 159.129   1
  -1   7 -29 113.087 165.566   1
   1  -7 -29 8.49791 117.307   1
   1   7 -29-14.9778 155.439   1
  -1   7 -29 69.4535 134.837   1
  -1  -7 -29 204.186 93.0602   1
   1  -7  29 56.1169 164.505   1
  -1  -7  29 20.2848 169.262   1
   1   7 -31 996.882 176.714   1
  -1   7 -31 1397.53 166.551   1
  -1  -7 -31 1665.46 121.891   1
  -1   7  31 1620.99 163.244   1
   1  -7  31 1253.13 192.475   1
  -1  -7  31 1431.12 197.892   1
   1  -7  31 1343.85 211.037   1
  -1  -7  31 977.851 199.815   1
   1   7  31 1165.89 164.509   1
  -1   7  31 1363.45 161.350   1
   1   7 -31 1099.54 184.905   1
  -1  -7 -31 1268.73 155.336   1
  -1   7 -31 1165.83 193.255   1
   1   7 -33 1340.05 189.124   1
  -1   7 -33 1572.69 176.040   1
   1   7 -33 1448.88 197.449   1
  -1  -7 -33 1443.89 164.872   1
  -1   7 -33 1049.29 201.585   1
   1  -7 -33 1073.41 152.312   1
  -1   7  33 1699.84 174.045   1
  -1  -7  33 1603.06 208.380   1
   1  -7  33 1590.09 205.484   1
  -1  -7  33 1698.37 218.695   1
  -1   7  33 1363.07 174.706   1
   1   7  33 1198.15 180.616   1
   1  -7  33 1151.38 223.236   1
  -1   7 -35 1496.87 190.323   1
   1   7 -35 1512.93 209.101   1
  -1   7 -35 1576.67 218.841   1
   1   7 -35 1530.45 210.334   1
  -1  -7 -35 1572.66 180.308   1
   1  -7 -35 1533.23 167.369   1
  -1  -7  35 1787.91 226.729   1
   1  -7  35 2202.59 229.723   1
  -1   7  35 2091.25 191.469   1
  -1   7  35 1878.62 196.344   1
   1  -7  35 1613.97 242.006   1
   1   7  35 1799.48 209.502   1
  -1  -7  35 1968.43 242.361   1
   1  -9  -1 64.2367 36.1611   1
   1  -9   1 29.3854 40.9534   1
  -1   9   1 56.1154 32.6762   1
  -1   9  -1 79.8953 35.7824   1
  -1  -9   1 27.2688 43.7190   1
  -1  -9  -1 94.4598 38.8182   1
  -1  -9  -1 84.4070 34.5528   1
   1   9   1 68.6332 36.8628   1
   1   9  -1 85.5110 42.2381   1
  -1  -9   1 39.7973 36.3972   1
   1  -9   1 75.4975 39.6741   1
  -1  -9  -3 4695.95 201.434   1
  -1  -9   3 5207.25 213.291   1
   1  -9   3 4907.16 209.685   1
  -1   9   3 5133.73 197.215   1
  -1   9  -3 5122.22 207.183   1
  -1  -9  -3 5384.56 204.202   1
   1  -9   3 4516.88 209.384   1
   1   9  -3 4840.81 210.427   1
   1  -9  -3 5465.35 199.686   1
   1   9   3 5637.78 201.662   1
  -1  -9   3 4794.02 207.714   1
  -1  -9   5 11547.6 470.987   1
   1   9  -5 12398.1 476.242   1
  -1   9  -5 11571.5 468.727   1
   1  -9   5 11713.0 471.918   1
   1   9  -5 12278.1 474.286   1
   1   9   5 12984.2 460.352   1
   1  -9   5 11637.7 472.796   1
  -1  -9   5 12551.8 476.273   1
  -1  -9  -5 12629.8 469.526   1
   1   9   7 6351.46 237.991   1
  -1  -9   7 5597.81 251.833   1
   1   9  -7 6055.77 256.738   1
  -1   9  -7 6237.43 250.338   1
   1  -9   7 5807.66 253.153   1
   1   9  -7 5809.63 255.603   1
  -1  -9  -7 5926.61 266.990   1
  -1  -9  -7 5983.38 231.196   1
   1  -9   7 5960.18 255.876   1
  -1   9  -7 6290.48 258.054   1
  -1  -9   7 6081.75 258.662   1
  -1   9  -9 4351.83 205.469   1
   1  -9   9 4355.64 202.333   1
  -1  -9   9 4643.22 208.261   1
  -1  -9   9 4455.88 199.979   1
   1   9  -9 4567.89 204.457   1
   1  -9   9 4290.90 200.250   1
  -1   9  -9 4105.96 192.638   1
   1   9  -9 4286.86 202.086   1
   1   9   9 4659.20 192.713   1
   1   9   9 3705.50 172.725   1
  -1  -9  -9 4159.39 202.187   1
  -1  -9  -9 4361.14 167.033   1
   1   9  11 10767.3 459.061   1
   1   9  11 11714.5 421.563   1
   1   9 -11 11140.1 452.222   1
  -1   9 -11 11294.5 445.352   1
   1  -9  11 11113.1 449.863   1
   1   9 -11 10997.1 451.926   1
  -1  -9  11 10519.7 448.486   1
  -1  -9 -11 10927.1 424.715   1
  -1  -9  11 11628.5 456.316   1
   1  -9  11 10985.0 451.685   1
  -1   9 -11 11509.9 453.490   1
   1   9 -13 12171.7 480.221   1
  -1  -9 -13 11849.7 450.494   1
   1   9  13 12744.5 445.670   1
   1  -9  13 11555.9 477.817   1
  -1   9 -13 11772.6 471.664   1
   1   9 -13 12170.3 479.831   1
  -1  -9  13 11176.1 476.107   1
  -1  -9 -13 10620.7 455.011   1
  -1  -9  13 11753.8 481.040   1
   1  -9  13 11704.4 478.795   1
  -1   9 -13 11496.7 479.553   1
  -1   9  15 14118.8 540.106   1
  -1   9 -15 13739.6 565.207   1
   1   9 -15 14202.9 573.068   1
   1   9  15 15469.3 540.803   1
  -1  -9 -15 14462.9 544.372   1
  -1   9 -15 13833.1 574.368   1
   1  -9  15 13626.4 572.642   1
  -1  -9  15 14120.4 575.217   1
   1   9 -15 14086.4 573.466   1
  -1   9  17 2242.22 107.525   1
  -1  -9  17 2128.23 151.410   1
   1   9  17 2243.87 104.761   1
  -1   9 -17 2208.86 140.177   1
   1  -9  17 2084.19 154.687   1
   1   9 -17 2278.11 154.638   1
  -1   9  17 2294.79 110.652   1
   1   9 -17 2002.88 151.118   1
   1  -9 -17 2503.43 102.295   1
  -1  -9 -17 2501.56 114.306   1
   1  -9  17 2291.40 155.955   1
  -1  -9  17 2273.09 157.125   1
  -1   9 -17 2349.41 157.857   1
  -1  -9 -17 2396.01 112.411   1
  -1   9  19 8.47777 59.7070   1
   1  -9  19 98.1149 113.321   1
   1   9 -19 140.381 110.170   1
  -1  -9  19 15.3825 109.875   1
  -1   9 -19 155.617 94.8517   1
   1   9  19 58.0843 55.4458   1
  -1   9  19-150.263 69.9815   1
  -1  -9  19 35.3088 111.608   1
  -1  -9 -19 116.601 65.6755   1
   1  -9  19 31.8062 113.222   1
   1  -9 -19 14.4223 55.5127   1
  -1   9 -19 9.54675 112.783   1
   1   9 -19 163.190 108.725   1
  -1  -9 -19-44.8595 55.9976   1
   1  -9 -19 84.5745 39.8989   1
   1  -9  21 272.549 129.119   1
  -1  -9  21 93.0347 119.118   1
  -1   9  21 35.2167 69.7785   1
   1   9  21 114.269 68.9373   1
  -1   9  21 24.3945 75.6491   1
   1  -9  21 40.8679 121.696   1
  -1  -9  21-123.044 125.231   1
   1  -9 -21 57.9764 62.9956   1
  -1  -9 -21 130.081 75.9993   1
  -1   9 -21 81.3693 125.034   1
   1   9 -21 91.7112 119.683   1
  -1  -9 -21 166.344 61.8159   1
   1  -9 -21 42.4421 46.5234   1
  -1  -9  23 7781.88 368.877   1
  -1   9  23 7555.94 330.996   1
   1  -9  23 8086.36 374.205   1
   1   9 -23 8424.48 371.863   1
   1   9  23 8751.47 334.433   1
   1  -9 -23 8046.15 317.439   1
  -1   9  23 8334.27 334.334   1
   1  -9 -23 7783.20 325.938   1
   1   9 -23 8023.36 369.239   1
  -1   9 -23 8204.93 373.611   1
  -1  -9 -23 8912.76 335.429   1
   1  -9  23 8523.13 374.440   1
  -1  -9  23 8681.05 374.662   1
  -1  -9 -23 8202.49 325.976   1
   1  -9  25 5151.82 285.456   1
  -1  -9  25 4836.20 274.478   1
  -1   9  25 4849.19 231.107   1
   1   9  25 5289.49 234.970   1
   1   9 -25 5073.65 272.453   1
  -1   9 -25 5188.37 261.700   1
   1  -9 -25 4989.83 210.910   1
  -1   9  25 4906.19 233.301   1
   1  -9  25 5369.29 282.101   1
   1   9 -25 4856.30 273.752   1
   1  -9 -25 4963.18 223.870   1
  -1  -9 -25 5402.79 234.276   1
  -1  -9  25 5116.30 282.931   1
  -1   9 -25 5239.71 280.985   1
  -1  -9 -25 5243.77 220.020   1
  -1  -9  27 1888.35 201.431   1
  -1   9  27 1798.39 142.811   1
   1  -9  27 1776.14 203.398   1
   1   9  27 1793.73 144.104   1
   1   9 -27 1824.37 189.381   1
   1  -9 -27 1565.59 109.328   1
  -1   9 -27 1764.55 170.195   1
  -1   9  27 1747.86 145.297   1
   1  -9  27 1889.34 194.791   1
   1  -9 -27 1859.74 131.604   1
  -1  -9 -27 1929.90 142.844   1
  -1   9 -27 1795.10 194.471   1
   1   9 -27 1521.18 189.531   1
  -1  -9  27 1885.60 200.727   1
  -1  -9 -27 1727.59 118.206   1
   1   9  29 208.188 126.593   1
  -1  -9  29-184.336 180.099   1
  -1   9  29 195.375 119.595   1
   1  -9  29 46.4887 184.875   1
  -1   9 -29 215.672 144.390   1
   1   9 -29 172.379 164.381   1
  -1   9  29-100.227 126.661   1
  -1  -9  29 103.664 178.661   1
   1  -9  29 55.1439 170.847   1
   1  -9 -29 79.6675 105.161   1
   1   9 -29-3.95938 168.269   1
  -1  -9 -29 177.737 121.745   1
  -1   9 -29 227.202 172.615   1
  -1  -9 -29-15.8498 92.4395   1
   1  -9 -29 14.0644 82.0381   1
   1  -9  31 1116.51 214.314   1
  -1   9  31 1300.05 148.865   1
   1   9  31 1134.18 158.836   1
  -1  -9  31 1209.80 207.052   1
   1   9 -31 953.357 186.968   1
  -1   9 -31 1218.40 169.489   1
   1  -9 -31 1168.27 110.608   1
  -1   9  31 1238.16 153.938   1
  -1  -9  31 1221.23 205.222   1
   1  -9  31 1193.11 198.721   1
   1   9 -31 1130.75 191.076   1
  -1  -9 -31 1301.49 147.137   1
  -1   9 -31 1143.81 200.914   1
  -1  -9 -31 1433.80 120.585   1
   1  -9  33 2560.17 257.796   1
  -1   9  33 2349.02 192.032   1
  -1  -9  33 2232.66 250.337   1
   1   9  33 2389.18 202.825   1
   1   9 -33 2226.40 222.303   1
   1  -9 -33 2257.52 149.095   1
  -1   9 -33 2433.01 205.630   1
   1  -9  33 2656.48 240.694   1
  -1   9  33 2820.61 193.445   1
   1   9 -33 2436.85 229.842   1
  -1  -9  33 2485.66 240.720   1
  -1   9 -33 2091.62 233.980   1
  -1  -9 -33 2461.17 159.916   1
   1  -9  35 779.865 239.487   1
  -1  -9  35 659.326 224.371   1
  -1   9 -35 678.269 182.011   1
   1   9 -35 382.702 192.030   1
   1   9 -35 348.274 195.938   1
  -1   9 -35 1110.79 213.896   1
  -1   9  35 726.561 168.417   1
   1  -9  35 780.424 214.644   1
  -1  -9  35 538.976 212.946   1
   1  -9 -35 780.193 119.071   1
   1 -11   1 243.936 66.2552   1
  -1  11  -1 194.905 61.2788   1
   1 -11  -1 192.704 63.5862   1
  -1  11   1 64.1479 54.4167   1
   1  11  -1 306.584 68.4938   1
   1  11   1 35.5146 54.8791   1
   1  11  -1 142.307 64.1748   1
   1 -11   1 91.4446 65.7193   1
   1  11   1 142.830 62.6660   1
  -1 -11  -1 118.689 55.3158   1
  -1 -11   1 231.036 60.0199   1
  -1 -11  -1 139.798 65.4038   1
  -1 -11   1 165.346 71.3286   1
  -1  11   1 207.525 62.2735   1
  -1  11   3 6377.71 247.280   1
  -1  11  -3 6327.91 259.003   1
   1  11   3 6296.06 250.251   1
  -1 -11  -3 6393.74 253.684   1
   1  11  -3 6071.93 263.622   1
  -1 -11  -3 6459.42 253.175   1
   1 -11   3 5410.35 261.765   1
  -1  11  -3 6485.80 265.682   1
  -1  11   3 6509.73 251.471   1
  -1 -11   3 5818.49 265.671   1
   1  11   3 6643.11 252.144   1
   1  11  -3 6814.08 268.522   1
  -1 -11   3 6397.40 260.540   1
   1 -11   3 6221.72 262.552   1
   1 -11  -3 6294.36 249.448   1
   1  11   5 8916.83 320.535   1
   1 -11   5 8006.21 337.564   1
  -1 -11   5 7776.43 333.336   1
   1  11  -5 7660.25 339.529   1
   1 -11  -5 8685.09 315.891   1
  -1  11  -5 8306.00 333.386   1
  -1  11   5 8575.72 315.178   1
  -1  11   5 8759.11 318.266   1
   1 -11  -5 7101.18 315.025   1
  -1 -11  -5 8874.35 329.322   1
  -1  11  -5 8369.63 341.147   1
   1 -11   5 7583.82 337.931   1
  -1 -11   5 7955.93 340.807   1
   1  11   5 8619.35 318.775   1
  -1 -11  -7 14134.0 554.176   1
   1  11   7 14760.7 534.135   1
   1  11  -7 13722.1 556.279   1
  -1 -11   7 13634.9 552.326   1
  -1  11  -7 14254.8 550.043   1
   1 -11   7 13923.3 554.438   1
  -1 -11  -7 14643.4 533.610   1
  -1 -11   7 13650.8 558.439   1
   1 -11   7 13331.3 555.370   1
  -1  11  -7 14676.4 558.573   1
   1  11   7 14005.8 532.847   1
  -1 -11  -9 418.611 45.2654   1
  -1 -11  -9 332.490 129.905   1
   1  11   9 491.188 56.3578   1
  -1 -11   9 352.432 88.7631   1
   1  11  -9 324.270 95.5218   1
   1 -11   9 337.596 93.9955   1
  -1  11  -9 390.214 82.5808   1
  -1 -11   9 319.788 102.163   1
   1 -11   9 460.453 98.1743   1
   1  11   9 510.892 63.4483   1
  -1 -11  11 14134.7 565.627   1
  -1 -11 -11 14012.2 550.520   1
   1  11  11 14702.2 538.844   1
   1  11 -11 14992.8 570.277   1
   1 -11  11 13737.0 566.624   1
  -1  11 -11 14467.1 561.223   1
   1 -11  11 14433.5 569.299   1
  -1 -11  11 14782.2 572.592   1
  -1 -11 -11 14180.1 535.454   1
   1 -11  13 17629.6 728.432   1
   1  11 -13 18891.2 729.762   1
  -1  11 -13 18796.9 722.678   1
  -1 -11  13 18934.6 732.727   1
   1 -11  13 18584.7 730.269   1
   1  11  13 18960.8 694.517   1
  -1 -11  13 17888.4 726.045   1
   1  11  15 8605.90 310.749   1
  -1 -11 -15 7657.47 313.939   1
  -1 -11  15 8732.17 359.719   1
   1 -11  15 8043.45 354.792   1
   1  11  15 7957.45 368.881   1
   1  11 -15 8153.34 352.466   1
  -1  11 -15 8052.13 345.846   1
   1  11 -17 3425.25 190.902   1
  -1  11 -17 3166.79 176.836   1
   1  11  17 3675.68 137.209   1
  -1 -11  17 2851.86 186.655   1
  -1  11  17 3097.15 132.683   1
  -1 -11 -17 3143.46 141.311   1
  -1 -11  17 3472.77 195.736   1
   1 -11  17 3380.49 194.894   1
   1  11  17 3150.49 231.521   1
  -1  11  17 3278.51 158.178   1
  -1 -11 -17 3245.20 155.162   1
  -1 -11 -19 697.999 87.6826   1
   1 -11  19 1198.49 139.513   1
  -1 -11  19 756.742 134.444   1
   1 -11  19 812.976 138.011   1
   1  11 -19 946.789 133.632   1
  -1 -11  19 839.761 134.946   1
   1  11  19 997.339 67.9122   1
  -1  11 -19 889.711 118.144   1
   1  11  19 493.312 191.182   1
  -1 -11 -19 930.649 74.5109   1
  -1  11  19 873.836 66.6724   1
  -1 -11  21 3860.05 226.719   1
  -1  11  21 4035.95 169.310   1
   1 -11  21 3903.04 231.964   1
   1 -11 -21 3223.95 157.225   1
  -1 -11 -21 3807.29 177.068   1
  -1  11 -21 4476.02 214.276   1
   1  11  21 4345.89 170.952   1
  -1 -11  21 3721.35 227.388   1
   1 -11  21 4319.52 231.641   1
  -1 -11 -21 4094.14 173.925   1
   1  11  21 4131.60 254.823   1
  -1 -11  23 8299.96 389.325   1
  -1  11  23 8689.49 340.138   1
   1 -11  23 8996.53 398.617   1
   1 -11 -23 7730.76 328.025   1
  -1 -11 -23 8094.53 341.437   1
   1  11  23 9453.53 343.313   1
   1  11  23 9028.82 407.949   1
  -1 -11 -23 9048.83 343.313   1
  -1 -11  23 8800.97 394.230   1
   1 -11  23 9317.63 395.921   1
   1 -11  25 4282.62 245.617   1
   1  11  25 3742.22 181.283   1
  -1  11 -25 3813.20 219.399   1
   1  11 -25 3861.02 236.916   1
  -1  11  25 3684.55 178.000   1
   1 -11  25 3945.29 251.686   1
  -1 -11  25 3672.27 240.320   1
  -1 -11 -25 3476.80 174.173   1
   1 -11 -25 3220.69 157.059   1
  -1 -11  25 3787.50 249.207   1
  -1 -11 -25 3666.75 180.051   1
   1  11  25 3940.41 266.446   1
  -1  11  27 371.874 105.541   1
   1  11  27 452.536 109.760   1
   1 -11  27 353.074 181.074   1
  -1 -11  27 44.1518 171.669   1
   1  11 -27 187.572 164.945   1
  -1  11 -27 369.058 146.467   1
  -1 -11 -27 177.775 94.2883   1
   1 -11 -27 314.898 73.7922   1
   1 -11  27 322.102 170.489   1
  -1 -11  27 307.654 178.102   1
   1  11  27 341.703 207.172   1
  -1  11  29-100.088 113.219   1
   1 -11  29-106.110 191.005   1
   1  11  29 11.6312 119.826   1
  -1 -11  29 99.3781 182.084   1
  -1  11 -29 58.0927 151.902   1
   1  11 -29 33.9259 170.152   1
   1 -11 -29-31.2163 93.4703   1
  -1 -11 -29 9.27613 98.2734   1
   1 -11 -29-51.9857 79.5155   1
   1 -11  29 31.5489 178.851   1
  -1 -11  29-142.366 181.814   1
   1  11  29-188.967 205.646   1
  -1  11  31 1530.39 148.596   1
   1  11  31 1482.47 161.578   1
   1 -11  31 1561.39 229.055   1
  -1 -11  31 1662.67 226.399   1
   1 -11 -31 1574.60 114.652   1
  -1  11 -31 1511.38 181.831   1
   1  11 -31 1288.57 205.235   1
   1 -11 -31 1619.14 127.808   1
  -1 -11 -31 1392.21 131.420   1
   1  11  31 1489.56 236.476   1
  -1 -11  31 1305.60 221.424   1
   1 -11  31 1815.67 216.943   1
  -1 -11  33 1220.64 237.571   1
   1 -11  33 1000.40 221.388   1
  -1  11  33 1190.24 154.807   1
  -1 -11  33 1321.36 239.421   1
   1  11  33 1202.86 168.193   1
   1 -11  33 844.380 241.058   1
  -1  11 -33 1235.53 189.060   1
   1 -11 -33 1232.57 115.475   1
   1  11 -33 726.789 210.315   1
   1 -11 -33 1149.13 125.615   1
  -1 -11 -33 1113.86 130.255   1
   1  11 -33 887.803 217.138   1
  -1 -11 -33 1124.35 146.260   1
   1  11  33 1317.05 240.766   1
   1  11  35 1212.70 254.608   1
   1 -11  35 1246.40 255.303   1
  -1 -11  35 476.702 235.959   1
  -1  11 -35 876.499 193.324   1
   1  11 -35 987.382 214.038   1
   1 -11 -35 953.855 130.613   1
  -1 -11 -35 882.637 152.050   1
   1  11 -35 1007.41 215.481   1
   1 -11 -35 969.981 121.989   1
  -1 -11 -35 755.645 140.011   1
  -1 -11  35 1009.83 235.220   1
   1 -11  35 914.374 230.522   1
  -1  13   1 2058.82 112.737   1
  -1  13  -1 2060.99 117.428   1
  -1 -13  -1 2437.71 116.223   1
   1  13   1 2143.83 116.967   1
   1  13  -1 2377.15 124.365   1
  -1  13   1 2244.38 121.753   1
  -1 -13   1 2138.78 129.877   1
   1 -13   1 1888.75 122.235   1
  -1 -13  -1 1931.92 123.194   1
   1 -13   1 2146.46 123.022   1
  -1 -13   1 2406.49 118.309   1
   1  13   1 2501.52 123.867   1
   1 -13  -1 2256.26 117.029   1
   1  13  -1 2301.34 127.174   1
  -1  13  -3 4803.99 200.997   1
  -1  13   3 4725.80 189.946   1
   1 -13  -3 3887.94 190.200   1
  -1 -13   3 4361.63 210.642   1
   1 -13   3 4206.29 205.643   1
  -1  13  -3 4767.82 209.459   1
  -1 -13  -3 4721.77 194.530   1
   1  13   3 4609.28 192.363   1
  -1  13   3 4958.09 195.510   1
   1  13  -3 4635.98 208.076   1
  -1 -13  -3 4773.42 195.177   1
   1 -13  -3 4579.21 191.237   1
   1 -13   3 4367.09 205.816   1
  -1 -13   3 4473.15 201.761   1
   1  13   3 4808.70 196.615   1
   1  13  -3 4457.20 211.384   1
   1 -13   5 14677.8 599.086   1
   1  13   5 16489.2 584.635   1
   1 -13  -5 16128.0 581.091   1
  -1 -13   5 14055.0 593.972   1
   1  13  -5 15092.5 602.242   1
  -1  13  -5 16126.2 596.601   1
  -1  13   5 15940.9 580.471   1
  -1  13  -5 16314.7 603.602   1
  -1 -13   5 15426.8 605.589   1
   1 -13   5 15065.5 600.636   1
  -1 -13  -5 16414.4 590.339   1
   1 -13  -5 13405.7 579.743   1
   1  13   5 15296.8 582.933   1
   1  13  -5 15469.3 601.265   1
  -1  13   5 16048.7 583.532   1
   1  13  -7 5131.04 233.447   1
  -1 -13  -7 5101.15 205.278   1
  -1  13   7 5212.30 199.778   1
  -1 -13  -7 5275.76 226.870   1
   1  13   7 5930.04 205.665   1
   1 -13   7 4803.38 228.448   1
  -1 -13   7 5157.90 228.056   1
   1  13  -7 5092.76 234.514   1
  -1  13  -7 5039.65 224.065   1
   1 -13  -7 5072.76 197.128   1
   1 -13  -7 4072.38 196.824   1
  -1 -13   7 5101.11 238.354   1
  -1  13  -7 5070.58 235.364   1
   1 -13   7 4874.23 233.334   1
   1  13   7 5293.18 202.029   1
  -1  13  -9 268.360 104.585   1
  -1 -13   9 261.734 103.894   1
   1  13  -9 261.901 96.4723   1
  -1 -13   9 272.522 90.4886   1
   1 -13   9 208.610 91.0044   1
   1  13  -9 332.217 99.0218   1
  -1  13  -9 238.316 81.0991   1
  -1 -13  -9 245.619 129.218   1
   1  13   9 217.330 52.3861   1
   1 -13   9 243.541 96.8252   1
   1  13  11 531.136 68.2386   1
  -1 -13 -11 274.068 118.925   1
  -1  13 -11 393.640 89.9814   1
   1  13 -11 320.086 102.422   1
  -1  13 -11 262.566 107.090   1
  -1 -13  11 512.693 112.638   1
   1 -13  11 214.227 101.186   1
   1 -13  11 446.975 101.853   1
   1  13 -11 584.660 105.302   1
  -1 -13  11 559.343 101.901   1
  -1 -13  13 18678.4 749.336   1
   1 -13  13 18990.3 751.690   1
  -1  13 -13 20507.8 746.939   1
   1  13 -13 19128.6 752.052   1
   1  13  13 21603.5 723.748   1
   1  13 -13 19388.0 752.814   1
   1  13  13 18032.6 716.010   1
   1 -13  13 18683.3 754.029   1
  -1 -13  13 19616.0 757.593   1
  -1  13 -13 18417.5 754.188   1
   1  13  15 17355.1 606.507   1
  -1  13 -15 15241.0 631.559   1
   1 -13  15 16450.0 633.553   1
  -1 -13  15 16212.9 633.832   1
   1 -13  15 16134.4 629.670   1
  -1  13 -15 17011.6 622.475   1
   1  13 -15 16668.3 629.745   1
   1  13  15 16711.7 584.953   1
   1  13 -15 15763.1 628.410   1
  -1 -13 -15 16137.3 584.477   1
  -1  13 -17 4018.22 204.861   1
   1  13 -17 4224.11 216.926   1
   1  13  17 4056.82 151.452   1
   1  13  17 4208.28 230.107   1
   1  13 -17 3809.55 215.181   1
  -1 -13 -17 3740.90 152.524   1
   1 -13  17 4010.50 220.733   1
  -1 -13  17 3686.22 217.594   1
  -1  13 -17 3948.06 219.739   1
  -1 -13 -17 3232.84 154.587   1
   1  13 -19 150.229 136.183   1
  -1  13 -19-7.36171 136.794   1
  -1 -13 -19 133.008 63.4738   1
   1  13  19 67.6432 50.1689   1
  -1  13 -19-109.637 118.645   1
   1  13  19 74.4198 204.575   1
  -1 -13  19-26.4032 140.457   1
   1 -13  19 37.1952 138.138   1
   1  13 -19 97.2691 133.187   1
   1 -13  19 94.4043 138.107   1
  -1 -13  19 182.171 136.342   1
  -1 -13  21 4533.45 255.299   1
  -1  13 -21 4413.56 254.965   1
   1 -13  21 4748.83 257.140   1
   1 -13  21 4334.18 254.799   1
  -1  13  21 4115.01 172.790   1
  -1 -13  21 4074.11 246.954   1
   1  13 -21 4372.55 246.020   1
   1  13  21 4337.20 179.079   1
   1  13 -21 4401.01 248.546   1
  -1  13 -21 4480.75 231.473   1
   1  13  21 3980.47 307.141   1
  -1  13  21 3627.88 225.511   1
  -1 -13 -21 4118.40 194.124   1
  -1 -13  23 3372.87 233.482   1
   1 -13  23 3537.92 231.746   1
  -1  13 -23 2989.78 229.172   1
  -1  13  23 3059.52 142.315   1
  -1 -13  23 3220.81 224.839   1
   1 -13  23 3487.67 232.429   1
   1  13  23 3384.30 153.372   1
   1  13 -23 3002.12 223.028   1
  -1 -13 -23 3126.86 175.094   1
  -1  13  23 3084.58 205.836   1
   1  13  23 2691.80 287.495   1
   1  13  25 1086.68 270.472   1
  -1  13  25 1114.95 165.104   1
   1 -13 -25 883.545 86.3424   1
  -1 -13 -25 1178.91 124.682   1
   1  13 -25 1425.90 185.238   1
  -1  13 -25 1140.51 187.556   1
  -1 -13 -25 1234.05 106.165   1
  -1  13  25 1321.58 96.2591   1
  -1 -13  25 1351.49 187.996   1
   1 -13  25 1347.04 192.035   1
   1  13  25 1424.61 110.802   1
  -1  13 -25 1301.04 164.665   1
   1  13 -25 1322.48 187.269   1
   1 -13 -25 1211.22 77.0977   1
  -1 -13  25 1452.34 198.901   1
   1 -13  25 1284.99 190.578   1
  -1 -13 -27 290.395 113.687   1
  -1 -13 -27 492.399 101.987   1
  -1  13 -27 615.511 181.692   1
  -1  13  27 634.842 95.2666   1
   1 -13  27 703.602 193.149   1
  -1 -13  27 304.795 183.012   1
   1  13  27 583.014 109.111   1
  -1  13 -27 799.598 159.456   1
   1  13 -27 793.510 178.059   1
   1 -13 -27 620.169 76.1852   1
   1 -13 -27 613.077 79.8420   1
   1 -13  27 750.442 186.101   1
  -1 -13  27 506.309 189.534   1
   1  13  27 472.565 257.476   1
  -1 -13 -29-44.9328 113.118   1
  -1 -13 -29-30.4379 104.255   1
  -1  13 -29 84.0765 188.428   1
  -1  13  29-58.1320 99.9661   1
   1 -13  29-151.158 198.884   1
  -1 -13  29-98.1768 191.741   1
   1  13  29 70.8746 117.241   1
   1  13 -29-39.9504 178.050   1
  -1  13 -29 103.084 160.863   1
   1 -13 -29 10.9457 78.8252   1
   1 -13 -29 44.5165 82.5327   1
   1 -13  29 19.1343 189.768   1
  -1 -13  29-151.438 203.996   1
   1  13  29 287.751 258.102   1
  -1 -13 -31 579.079 122.308   1
  -1 -13  31 458.075 213.932   1
   1 -13  31 634.820 211.872   1
  -1  13  31 411.380 111.844   1
   1 -13  31 349.220 218.270   1
  -1 -13  31 208.717 206.348   1
   1  13  31 384.811 135.346   1
   1  13 -31 570.520 197.946   1
   1 -13 -31 356.138 93.0280   1
   1  13  31 573.407 265.838   1
   1 -13 -31 288.303 92.2069   1
  -1 -13 -31 445.687 117.536   1
  -1  13 -31 615.699 207.050   1
   1  13  33 1668.40 171.543   1
  -1  13  33 1388.22 143.750   1
   1 -13  33 1357.82 263.149   1
  -1 -13  33 1613.81 243.567   1
  -1 -13 -33 1494.51 146.641   1
   1  13  33 2024.45 307.832   1
  -1  13 -33 1864.76 244.653   1
   1 -13 -33 1455.73 124.635   1
  -1 -13 -33 1519.80 151.193   1
   1 -13  33 1869.81 248.132   1
  -1 -13  33 1903.75 247.777   1
  -1 -15   1 1252.62 92.7086   1
   1  15  -1 1204.04 107.279   1
   1 -15   1 1078.50 98.1822   1
   1 -15  -1 1120.69 93.5994   1
   1  15   1 1276.70 101.330   1
  -1  15   1 1217.98 98.7295   1
   1  15  -1 1169.55 100.002   1
  -1 -15  -1 1426.95 91.9510   1
  -1  15  -1 1321.46 96.3033   1
  -1  15   1 1285.62 90.4949   1
  -1  15  -3 8483.38 341.275   1
   1 -15   3 8024.64 335.374   1
  -1 -15   3 7905.56 332.351   1
   1 -15  -3 8047.11 321.476   1
   1  15  -3 7890.80 338.212   1
   1  15   3 8802.69 329.295   1
   1  15   3 7328.94 322.877   1
  -1  15   3 8386.59 327.150   1
   1  15  -3 8332.77 338.252   1
  -1 -15  -3 8460.43 325.997   1
  -1  15   3 8089.44 321.002   1
  -1  15  -3 8488.76 332.203   1
  -1  15  -5 10103.8 403.991   1
  -1  15   5 10544.0 387.398   1
  -1  15  -5 10217.8 412.996   1
   1 -15  -5 10097.2 387.200   1
   1 -15   5 9700.77 408.290   1
   1  15  -5 10279.9 411.850   1
   1  15   5 10855.2 395.331   1
  -1 -15   5 9725.45 403.989   1
  -1  15   5 9963.98 390.922   1
   1  15  -5 9521.32 409.653   1
  -1 -15  -5 9819.96 395.151   1
   1  15   5 9639.26 389.641   1
   1 -15  -7 1778.69 89.9744   1
   1 -15   7 1696.41 130.372   1
  -1 -15   7 1750.75 122.268   1
  -1  15  -7 1952.40 125.064   1
   1  15  -7 1689.01 133.428   1
  -1 -15  -7 1820.03 121.426   1
  -1  15   7 2070.92 95.6591   1
   1  15  -7 1833.69 135.196   1
  -1  15  -7 1871.73 138.030   1
   1  15   7 1790.68 94.6724   1
  -1 -15   9 378.591 95.1064   1
   1 -15   9 255.399 99.4285   1
   1  15  -9 423.311 103.529   1
  -1  15   9 353.124 41.8868   1
  -1  15  -9 250.206 89.9651   1
  -1 -15  -9 264.619 125.124   1
  -1  15   9 340.220 44.2909   1
   1  15   9 295.025 54.5582   1
  -1  15  -9 457.975 109.593   1
  -1 -15  -9 335.090 60.3957   1
   1  15  -9 176.609 104.186   1
  -1 -15 -11 712.471 153.377   1
   1  15  11 1122.41 68.4240   1
   1 -15  11 1174.69 123.584   1
  -1 -15  11 924.172 115.118   1
   1  15 -11 1051.79 125.003   1
  -1  15 -11 936.591 108.629   1
   1  15  11 973.462 83.0763   1
   1  15 -11 793.173 121.940   1
  -1  15 -11 1039.04 129.923   1
  -1 -15 -11 912.544 68.1656   1
  -1 -15  13 3722.92 202.106   1
   1 -15  13 3465.58 204.983   1
   1  15  13 3384.69 157.050   1
  -1 -15 -13 3494.58 148.583   1
   1  15 -13 3522.48 206.141   1
   1  15 -13 3647.27 204.239   1
  -1  15 -13 3865.94 195.119   1
   1  15  13 4023.25 153.514   1
  -1  15 -13 3473.78 209.192   1
  -1 -15  13 3797.49 213.167   1
  -1 -15  15 10791.9 452.812   1
   1 -15  15 11021.0 455.080   1
  -1  15 -15 11473.0 446.958   1
   1  15 -15 11248.1 454.610   1
   1  15  15 9525.96 403.671   1
   1  15 -15 10953.9 455.479   1
   1  15  15 12224.8 411.066   1
  -1 -15  15 10916.4 461.765   1
  -1  15 -15 10990.0 460.242   1
   1  15 -17 8302.49 366.004   1
  -1  15 -17 8421.99 355.866   1
   1  15  17 7919.22 304.590   1
   1  15  17 7794.39 325.188   1
   1  15 -17 8214.50 367.505   1
  -1  15 -17 8423.39 373.457   1
  -1 -15  17 8218.32 374.268   1
   1  15 -19 187.134 151.521   1
  -1  15 -19 170.680 157.157   1
   1 -15  19 198.977 153.235   1
  -1 -15  19 156.414 142.186   1
   1  15 -19 18.3946 145.876   1
  -1  15 -19 209.886 128.843   1
   1  15  19 12.5399 52.6519   1
   1  15  19-280.013 141.302   1
  -1 -15  19 300.897 160.373   1
  -1 -15  21 936.148 167.595   1
   1 -15  21 939.301 176.801   1
   1  15 -21 1026.02 172.220   1
   1  15  21 954.059 72.9989   1
  -1  15 -21 999.832 148.777   1
   1  15  21 994.320 202.382   1
  -1 -15 -21 759.760 66.5518   1
  -1 -15  21 1120.50 179.061   1
   1  15 -21 865.861 171.201   1
  -1  15 -21 1020.37 181.164   1
   1 -15  23 2582.64 215.743   1
  -1 -15  23 2314.41 207.185   1
   1  15  23 2498.50 120.229   1
  -1 -15 -23 2130.86 109.239   1
  -1  15 -23 2529.01 218.890   1
   1  15  23 2056.75 269.851   1
   1  15 -23 2614.49 210.847   1
  -1 -15 -23 2012.91 112.006   1
   1  15  25 1551.70 289.742   1
  -1  15  25 1710.35 95.9336   1
  -1  15  25 1207.93 217.755   1
  -1 -15 -25 1675.23 106.747   1
  -1  15 -25 2230.29 218.842   1
  -1 -15  25 2290.74 225.371   1
   1  15 -25 1717.67 205.696   1
  -1 -15  25 2079.95 211.143   1
   1  15 -25 1990.99 207.639   1
   1  15  25 2041.95 118.822   1
   1 -15  25 1796.15 214.949   1
  -1 -15 -25 1726.06 119.354   1
  -1 -15 -27 584.553 124.304   1
  -1  15  27 804.927 84.6715   1
  -1 -15  27 1080.33 196.985   1
   1 -15  27 891.520 204.375   1
   1  15  27 962.097 107.277   1
  -1  15 -27 637.421 168.443   1
   1  15  27 603.749 308.488   1
  -1 -15  27 744.776 212.620   1
   1  15 -27 1088.46 196.728   1
  -1 -15 -27 730.747 90.9405   1
  -1  15  27 903.319 226.595   1
  -1  15  29-26.3183 87.6831   1
   1 -15  29 149.602 209.895   1
  -1 -15  29-70.7690 192.788   1
   1  15  29 83.2191 110.307   1
  -1  15 -29-36.0114 165.039   1
   1  15 -29-23.1035 187.036   1
  -1  15 -29 128.623 198.942   1
  -1 -15 -29-32.9909 90.8027   1
   1  15 -29 237.834 193.677   1
  -1 -15  29-67.5405 206.469   1
   1  15  29-188.157 303.891   1
  -1  15  29 85.3029 220.429   1
  -1 -15 -29-184.866 139.669   1
  -1 -15 -31 621.545 154.971   1
   1 -15 -31 248.859 102.518   1
   1  15  31 304.460 324.809   1
  -1  15  31 37.2931 234.952   1
  -1  15  31 341.019 103.300   1
   1 -15  31 479.891 229.805   1
  -1 -15  31 344.447 215.654   1
   1  15  31 308.921 128.136   1
   1  15 -31 310.800 200.654   1
  -1  15 -31 602.551 184.083   1
   1  15 -31 384.004 205.054   1
  -1 -15 -31 339.439 103.104   1
  -1  15 -31 132.711 210.358   1
  -1 -15  31 500.702 220.154   1
   1 -15 -31 145.395 68.7562   1
  -1  17  -1 882.883 92.7486   1
   1 -17   1 757.448 98.1583   1
   1  17  -1 739.879 104.514   1
  -1  17   1 939.323 88.0346   1
   1  17  -1 822.245 100.433   1
   1 -17   1 625.525 100.474   1
  -1 -17  -1 966.908 88.9298   1
  -1  17   1 747.376 97.6618   1
  -1 -17   1 770.827 110.914   1
  -1 -17  -1 593.411 101.093   1
   1 -17  -1 740.135 76.8143   1
   1  17   1 913.666 101.929   1
  -1 -17   1 835.386 90.4109   1
   1 -17  -1 841.288 90.3582   1
  -1  17   3 7725.43 316.557   1
   1  17  -3 7884.67 328.975   1
   1  17   3 7941.39 314.462   1
  -1  17  -3 8032.81 333.177   1
  -1  17  -3 7864.17 320.660   1
  -1  17   3 8025.66 310.123   1
  -1 -17  -3 8055.51 315.137   1
   1 -17   3 7473.93 328.740   1
   1 -17  -3 6657.36 311.566   1
  -1 -17   3 7580.54 334.491   1
   1 -17  -3 7652.50 309.837   1
   1  17  -3 7832.68 329.712   1
   1  17   3 8342.76 320.775   1
   1 -17   3 7049.21 322.791   1
  -1 -17   3 7874.07 321.764   1
   1 -17   5 4316.31 217.457   1
   1 -17  -5 4742.17 194.155   1
   1  17   5 4759.33 202.923   1
  -1 -17   5 4625.12 214.903   1
   1  17  -5 4968.01 227.110   1
  -1  17  -5 4866.29 213.870   1
   1  17  -5 4630.16 224.819   1
  -1  17   5 4655.34 200.712   1
  -1 -17  -5 4863.04 205.774   1
  -1  17  -5 4555.17 227.686   1
  -1 -17   5 4442.19 230.900   1
   1 -17  -5 3768.34 194.722   1
   1 -17   5 4445.86 225.040   1
   1  17   5 4697.24 198.911   1
  -1 -17  -7 2206.10 139.961   1
   1 -17  -7 2522.78 115.189   1
  -1 -17   7 2454.49 144.671   1
   1 -17   7 2175.72 151.695   1
   1  17  -7 2440.21 157.422   1
  -1  17  -7 2376.32 143.648   1
   1  17  -7 2484.64 158.048   1
  -1  17   7 2492.72 118.115   1
   1 -17  -7 1957.87 114.656   1
   1  17   7 2411.16 118.151   1
  -1 -17   7 2509.87 166.971   1
  -1 -17  -7 2026.25 124.366   1
  -1  17  -7 2319.19 162.224   1
   1 -17   7 2327.05 158.468   1
   1 -17  -9 0.92492 62.8170   1
  -1 -17  -9 165.823 124.085   1
  -1 -17   9 134.484 96.9537   1
   1  17   9-58.2288 67.7403   1
   1 -17   9-5.94279 115.713   1
   1  17  -9 363.111 113.091   1
  -1  17   9-31.8903 48.4854   1
  -1  17  -9 2.48050 111.973   1
  -1  17   9-81.8738 51.8747   1
   1 -17   9 101.112 130.366   1
   1 -17  -9 125.827 53.0537   1
   1  17  -9-34.4457 114.035   1
  -1 -17   9-36.4021 118.692   1
  -1 -17  -9-27.5784 68.2730   1
  -1  17  -9 54.5544 125.197   1
   1  17   9 14.8005 58.2561   1
  -1 -17 -11 437.197 68.6875   1
  -1 -17  11 563.305 135.933   1
   1  17 -11 607.265 128.623   1
  -1  17 -11 679.460 138.528   1
  -1 -17  11 548.766 118.698   1
   1  17  11 689.282 70.3107   1
   1 -17  11 674.830 130.249   1
  -1  17  11 624.669 47.6128   1
   1  17 -11 662.819 128.210   1
  -1  17 -11 593.913 112.790   1
   1 -17  11 637.468 135.480   1
  -1  17  11 598.325 50.3042   1
   1  17  11 637.560 76.3454   1
  -1 -17 -11 543.069 177.250   1
   1  17  13 1133.71 76.7094   1
  -1 -17  13 882.996 134.371   1
   1 -17  13 1125.25 144.962   1
   1  17 -13 980.080 139.219   1
  -1  17 -13 1020.05 126.905   1
   1 -17  13 646.505 146.037   1
  -1 -17  13 1090.12 154.489   1
  -1 -17 -13 809.137 70.6937   1
  -1  17 -13 986.110 153.855   1
   1  17 -13 1096.73 150.094   1
   1  17  13 821.548 100.235   1
  -1 -17  15 10711.6 489.568   1
   1 -17  15 11495.0 497.954   1
  -1  17 -15 11631.0 485.341   1
   1  17 -15 11505.5 495.040   1
  -1  17 -15 11136.3 501.948   1
   1 -17  15 11145.5 500.146   1
   1  17 -15 10791.5 496.386   1
   1  17  15 12352.3 443.923   1
   1  17 -17 9472.39 404.528   1
  -1  17 -17 9278.31 391.025   1
   1  17  17 8044.91 333.838   1
   1 -17  17 8967.83 410.468   1
  -1  17 -17 9209.29 412.893   1
   1  17 -17 9045.96 407.049   1
   1  17  17 9932.27 340.784   1
  -1 -17  19-23.6136 156.915   1
  -1  17 -19 143.639 143.834   1
   1  17  19 33.8579 43.4146   1
   1  17  19-24.2458 68.1156   1
   1 -17  19 302.722 172.923   1
  -1  17 -19 90.1962 172.830   1
   1  17 -19 252.625 163.139   1
  -1 -17  21 2261.50 206.073   1
   1 -17  21 2239.08 216.911   1
  -1  17 -21 2373.28 220.286   1
   1 -17  21 2206.72 220.650   1
   1  17 -21 2316.42 212.372   1
  -1  17 -21 2235.80 191.248   1
   1  17  21 2017.34 102.105   1
   1  17 -21 2476.70 205.847   1
   1  17  21 2322.70 131.995   1
  -1 -17  23 2258.05 220.280   1
   1 -17  23 2417.24 228.294   1
   1  17  23 2286.84 114.362   1
  -1  17 -23 2440.92 225.794   1
   1  17 -23 2354.53 217.657   1
   1  17  23 2074.68 169.867   1
   1 -17  25 1911.24 227.441   1
  -1 -17  25 1476.46 207.848   1
   1  17  25 1789.41 110.193   1
   1  17 -25 1884.37 212.534   1
  -1  17 -25 1892.08 222.302   1
   1 -17  25 1923.52 224.047   1
   1  17 -25 1966.78 216.829   1
   1  17  25 1621.90 216.400   1
   1 -17  27 212.839 212.047   1
  -1 -17  27 304.695 197.436   1
   1  17  27 197.106 93.0968   1
  -1  17 -27 83.8169 168.367   1
   1  17 -27 141.483 182.063   1
   1  17 -27-19.5050 195.632   1
  -1  17 -27 111.396 200.436   1
   1 -17  27 312.532 205.882   1
   1  17  27 143.771 258.781   1
   1  17  29 210.497 312.131   1
  -1  17 -29-151.873 215.363   1
   1  17 -29 70.6576 203.482   1
  -1  17  29 59.8413 63.6234   1
   1  17  29 41.9547 105.995   1
   1  17 -29 110.341 193.642   1
  -1  17 -29-46.0351 179.693   1
   1 -17  29-118.958 212.736   1
  -1 -17 -29-89.1744 52.8675   1
  -1 -17 -29 63.5204 53.8467   1
   1  17  31 544.904 342.469   1
  -1  17  31-9.80699 278.765   1
  -1  17  31 114.751 84.2524   1
  -1 -17  31 203.979 215.556   1
   1  17  31 12.1760 120.121   1
   1 -17  31 388.426 227.026   1
  -1  17 -31 160.695 186.882   1
   1  17 -31 65.3715 204.487   1
   1 -17  31 56.1851 226.290   1
   1  17 -31-15.6378 216.249   1
  -1  17 -31-200.270 222.246   1
  -1 -17 -31 47.5084 72.5075   1
  -1 -17 -31 127.970 87.0970   1
   1  19  -1 829.382 108.265   1
   1 -19   1 499.097 108.488   1
  -1  19  -1 930.493 116.272   1
  -1 -19   1 746.840 118.853   1
   1 -19  -1 1068.53 91.3353   1
  -1 -19  -1 614.150 113.077   1
  -1  19   1 666.755 107.407   1
   1  19   1 692.889 106.843   1
   1  19  -1 798.004 115.189   1
  -1  19   1 966.770 95.3652   1
  -1  19  -1 717.371 97.1505   1
  -1 -19   1 766.596 96.3258   1
  -1 -19  -1 826.672 95.6044   1
   1 -19   1 810.063 104.283   1
   1 -19  -1 677.176 93.1964   1
  -1  19  -3 2166.93 158.251   1
   1  19   3 2359.65 135.012   1
  -1  19   3 2118.84 141.002   1
   1  19  -3 2233.33 152.382   1
   1  19  -3 2346.47 157.119   1
  -1  19   3 2314.59 129.193   1
  -1  19  -3 2347.56 142.069   1
  -1 -19  -3 2293.32 135.193   1
  -1 -19   3 2192.27 163.102   1
   1 -19   3 1931.84 153.451   1
   1 -19  -3 2179.70 135.658   1
   1 -19  -3 2288.08 130.558   1
   1  19   3 2542.44 144.358   1
   1 -19   3 2249.49 149.119   1
  -1 -19   3 2481.78 143.069   1
   1 -19   5 4803.92 242.159   1
  -1 -19   5 5386.52 238.923   1
   1  19  -5 5321.80 248.523   1
  -1  19  -5 5329.54 236.818   1
  -1  19  -5 4744.68 250.911   1
  -1  19   5 5175.23 223.952   1
   1  19  -5 4718.46 244.887   1
   1 -19  -5 5133.39 216.231   1
  -1 -19  -5 5313.37 228.697   1
  -1 -19   5 4788.42 253.315   1
   1 -19   5 4936.50 249.868   1
   1 -19  -5 4135.79 217.808   1
   1  19   5 5383.77 222.212   1
  -1 -19  -7 1467.16 126.276   1
   1 -19  -7 1434.79 97.0621   1
   1 -19   7 1498.35 138.440   1
  -1 -19   7 1312.02 127.781   1
  -1  19  -7 1794.29 132.428   1
   1  19  -7 1557.95 143.892   1
  -1  19   7 1366.58 93.9437   1
  -1  19   7 1529.98 100.380   1
   1  19  -7 1501.63 146.367   1
   1 -19   7 1227.84 146.572   1
   1 -19  -7 1054.80 97.9829   1
   1  19   7 1470.73 100.706   1
  -1  19  -7 1364.55 151.388   1
  -1 -19  -7 1307.54 111.489   1
  -1 -19   7 1235.91 151.343   1
  -1 -19  -9 241.887 141.463   1
   1 -19  -9 192.382 76.7720   1
  -1 -19   9 217.467 108.405   1
   1  19  -9 265.655 125.345   1
   1  19   9 284.395 83.6000   1
   1 -19   9 135.421 120.361   1
  -1  19  -9 489.293 111.080   1
  -1  19   9 176.578 61.2203   1
  -1  19   9 145.348 65.2116   1
   1 -19   9 45.0529 131.058   1
   1 -19  -9 102.027 67.4134   1
  -1 -19  -9 163.495 84.0027   1
  -1  19  -9 77.4692 134.911   1
   1  19  -9 152.990 128.617   1
  -1 -19   9 339.511 140.872   1
   1  19   9 206.034 70.9882   1
  -1  19 -11 41.2773 140.349   1
  -1 -19 -11 135.065 76.9610   1
   1  19 -11-3.62960 136.922   1
  -1 -19  11-43.0504 120.043   1
   1 -19  11 111.318 129.908   1
   1  19  11 133.822 79.9519   1
  -1  19 -11 266.617 115.882   1
  -1  19  11 270.319 52.2911   1
   1 -19 -11-10.7156 103.665   1
  -1 -19  11 83.9810 145.201   1
   1 -19  11 441.705 144.713   1
   1  19  11 171.083 74.6848   1
  -1  19  11 142.275 55.9714   1
   1  19 -13 8303.07 371.020   1
   1  19  13 9035.46 313.911   1
   1 -19  13 7977.45 364.034   1
  -1 -19  13 8479.57 360.680   1
  -1  19 -13 8650.91 354.627   1
   1  19 -13 8692.97 365.376   1
   1 -19  13 8143.97 374.033   1
  -1 -19  13 8494.26 378.358   1
  -1  19 -13 8459.33 375.726   1
   1  19  13 7663.78 322.969   1
   1  19  15 6305.08 228.889   1
   1 -19  15 5635.00 295.993   1
  -1 -19  15 5857.64 291.151   1
  -1  19 -15 5894.23 282.649   1
   1  19 -15 5598.92 293.203   1
   1  19 -15 5666.94 302.900   1
  -1  19 -15 5688.51 306.763   1
  -1 -19  15 5528.65 307.895   1
   1 -19  15 6322.51 306.306   1
   1  19 -17 754.385 169.348   1
   1 -19  17 473.102 170.722   1
  -1  19 -17 779.082 149.692   1
   1  19  17 849.361 70.1376   1
  -1 -19  17 768.214 188.190   1
   1 -19  17 923.920 184.898   1
  -1  19 -17 1000.63 187.519   1
   1  19 -17 741.527 180.065   1
   1  19  17 552.589 60.4612   1
   1  19  19 61.1346 41.1539   1
  -1  19 -19-49.1091 146.063   1
   1  19 -19 117.811 166.246   1
  -1 -19  19-70.8113 180.051   1
   1 -19  19 55.9087 181.661   1
  -1  19 -19 32.3498 181.012   1
   1  19 -19-31.2294 174.006   1
   1  19  19 40.4848 54.8894   1
  -1 -19  21 878.147 187.583   1
   1  19 -21 931.895 187.440   1
   1 -19  21 819.315 190.184   1
   1  19  21 495.148 51.0156   1
  -1  19 -21 890.079 167.934   1
  -1  19 -21 925.549 201.653   1
   1  19 -21 860.305 196.366   1
   1  19  21 706.036 57.9862   1
   1 -19  21 806.445 198.889   1
  -1 -19  21 704.049 202.787   1
   1  19 -23 2070.36 223.185   1
  -1 -19  23 1607.81 231.973   1
   1 -19  23 1946.51 225.855   1
  -1  19 -23 1704.62 223.030   1
   1  19  23 1428.37 83.9547   1
  -1  19 -23 2183.85 190.218   1
   1 -19  23 1919.55 217.470   1
   1  19  23 1420.00 82.2292   1
   1  19  25 563.094 68.4600   1
   1 -19  25 740.082 210.830   1
  -1 -19  25 362.793 195.669   1
   1 -19  25 764.468 217.098   1
  -1 -19  25 792.551 219.304   1
   1  19  25 335.349 78.9793   1
   1  19 -25 561.240 205.196   1
  -1  19 -25 694.076 210.693   1
  -1  19 -27 241.280 182.028   1
   1  19 -27 298.589 198.230   1
   1 -19  27 716.695 228.176   1
   1  19  27 496.175 84.4525   1
   1 -19  27 448.352 223.581   1
  -1 -19  27 453.195 221.884   1
  -1  19 -27 580.782 228.521   1
   1  19 -27 602.347 212.535   1
  -1 -19  27 117.453 203.545   1
  -1 -19  29 37.6253 213.048   1
   1 -19  29 241.059 228.420   1
   1  19  29 85.6879 94.6434   1
  -1  19 -29-112.561 186.915   1
   1  19 -29 134.166 208.988   1
  -1 -19  29 153.113 235.604   1
   1 -19  29-5.74544 227.461   1
  -1  19 -29 83.3697 227.503   1
   1  19 -29-262.113 221.838   1
   1  19  29-23.5793 173.138   1
   1  21   1 440.796 114.505   1
  -1  21   1 311.554 98.0823   1
   1 -21   1 175.760 116.602   1
  -1 -21  -1 199.148 120.947   1
  -1 -21   1 142.856 124.766   1
  -1  21   1 260.700 116.585   1
  -1  21  -1 364.672 123.671   1
   1  21  -1 51.2255 111.575   1
  -1 -21   1 18.1942 99.5682   1
   1 -21   1 88.9986 102.425   1
   1 -21  -1 130.301 98.2901   1
  -1 -21  -1 245.357 98.9768   1
  -1  21  -3 2079.37 145.873   1
   1  21  -3 2195.34 163.479   1
   1  21   3 2273.56 145.318   1
  -1  21   3 2088.68 151.826   1
  -1  21  -3 1973.66 168.561   1
   1  21  -3 2266.30 165.407   1
  -1 -21  -3 2210.01 143.918   1
   1 -21  -3 1528.68 142.840   1
   1 -21   3 1689.51 163.308   1
  -1 -21   3 1950.96 172.693   1
  -1 -21   3 2259.46 148.093   1
   1  21   3 2150.69 152.551   1
   1 -21   3 2321.61 157.889   1
   1 -21  -3 2203.50 136.252   1
  -1 -21   5 1679.66 143.891   1
   1 -21   5 1645.36 156.424   1
  -1  21  -5 1787.17 143.085   1
   1  21  -5 2200.67 161.943   1
  -1  21   5 1288.15 133.110   1
  -1  21  -5 1878.73 170.953   1
   1  21  -5 1909.16 160.843   1
   1 -21  -5 1327.39 132.018   1
  -1 -21  -5 1804.13 138.241   1
   1 -21  -5 1730.49 121.937   1
  -1 -21   5 1636.88 169.141   1
   1 -21   5 1735.07 164.278   1
   1  21   5 1725.49 128.360   1
  -1 -21  -7 2199.70 155.632   1
   1 -21  -7 1935.46 124.055   1
  -1 -21   7 2206.81 158.864   1
   1 -21   7 1780.59 164.403   1
   1  21   7 2331.06 142.379   1
  -1  21  -7 2066.06 156.114   1
   1  21  -7 2112.14 171.297   1
  -1  21   7 1920.44 119.420   1
  -1  21  -7 1988.21 182.218   1
   1  21  -7 2300.77 177.099   1
  -1  21   7 1825.62 126.136   1
   1 -21  -7 1382.65 124.671   1
   1  21   7 1918.35 127.374   1
  -1 -21  -7 1874.49 140.168   1
   1 -21   7 1981.47 178.350   1
  -1 -21   7 1988.76 184.130   1
  -1 -21  -9-14.6247 149.372   1
  -1 -21   9 228.528 124.569   1
   1  21  -9 120.500 136.521   1
   1  21   9 111.339 97.9930   1
   1 -21   9 12.9930 133.342   1
  -1  21  -9-494.027 126.070   1
  -1  21   9 215.706 70.8311   1
  -1  21   9 63.3583 77.2685   1
  -1  21  -9 169.213 152.491   1
  -1 -21  -9 312.915 96.9181   1
   1  21  -9 140.808 143.655   1
   1 -21   9-144.419 147.473   1
   1 -21  -9 68.6632 81.7070   1
  -1 -21   9-328.161 157.300   1
   1  21   9-27.5812 81.8188   1
  -1 -21  11 1899.33 168.976   1
   1 -21  11 1833.11 179.461   1
   1  21  11 1982.79 130.474   1
  -1  21  11 1970.20 101.785   1
  -1  21 -11 2075.33 167.146   1
   1  21 -11 1796.05 179.521   1
   1 -21 -11 1755.76 145.266   1
  -1 -21  11 1792.15 201.127   1
  -1 -21 -11 1667.99 121.496   1
  -1  21 -11 2295.85 200.273   1
   1  21 -11 1929.16 191.176   1
  -1  21  11 1942.45 107.966   1
   1  21  11 1971.80 121.074   1
   1 -21  11 1889.71 194.499   1
   1  21  13 2688.90 147.045   1
  -1  21  13 2157.80 112.754   1
   1  21  13 2767.72 138.337   1
  -1 -21  13 2539.00 189.900   1
   1 -21  13 2336.50 196.945   1
  -1  21 -13 2674.52 185.379   1
   1  21 -13 2628.20 202.286   1
  -1  21  13 2321.39 103.995   1
  -1 -21  13 2521.70 225.558   1
  -1 -21 -13 1799.92 122.315   1
   1 -21  13 2281.35 213.503   1
  -1  21 -13 2733.63 226.778   1
   1  21 -13 2627.63 214.870   1
  -1 -21 -13 1437.80 238.524   1
   1  21  15 1023.92 90.7198   1
  -1 -21 -15 472.103 63.5645   1
   1 -21  15 1138.01 189.510   1
  -1  21 -15 1071.05 158.894   1
  -1  21 -15 934.813 192.681   1
  -1 -21 -15 556.465 128.264   1
   1  21  15 929.392 113.003   1
  -1 -21  17 99.6170 165.275   1
  -1  21 -17 563.024 156.884   1
   1  21 -17 286.883 174.160   1
   1  21  17 462.843 74.9258   1
   1 -21  17 322.354 169.262   1
   1  21  17 241.999 64.8754   1
   1 -21  17 554.442 192.070   1
  -1 -21  17 364.212 195.744   1
  -1  21 -17 170.319 186.334   1
   1  21 -17 339.376 187.879   1
  -1  21 -19 10.8848 156.257   1
   1  21 -19-21.2075 176.133   1
   1  21  19 105.177 56.2422   1
   1  21  19-35.0866 40.7577   1
   1  21 -19 90.8149 183.102   1
  -1  21 -19-19.7734 195.588   1
   1 -21  19 336.001 191.567   1
  -1 -21  19-127.507 196.609   1
   1 -21  21 561.561 191.507   1
   1  21 -21 705.996 193.490   1
  -1  21 -21 618.262 208.240   1
   1  21 -21 302.981 197.033   1
  -1  21 -21 352.119 163.436   1
  -1 -21  21 507.517 186.025   1
   1 -21  21 826.165 212.469   1
  -1 -21  21 355.240 213.619   1
   1 -21  23 848.288 204.856   1
  -1  21 -23 796.339 218.865   1
   1  21 -23 942.775 215.353   1
  -1  21 -23 849.840 183.413   1
  -1 -21  23 1071.68 210.924   1
   1 -21  23 1142.56 227.766   1
  -1 -21  23 677.083 231.615   1
   1 -21  25 1214.30 221.624   1
  -1  21 -25 992.251 235.738   1
  -1 -21  25 1138.05 218.240   1
  -1 -21  25 1341.01 247.496   1
   1 -21  25 1236.61 239.894   1
   1 -21  27 15.9066 218.888   1
  -1  21 -27 278.544 185.117   1
   1  21 -27 175.973 205.663   1
  -1  21 -27 108.537 230.764   1
   1  21 -27 104.654 219.854   1
  -1 -21  27 246.961 217.858   1
  -1 -21  27 332.890 246.074   1
   1 -21  27 395.684 237.343   1
   1  23  -1 108.066 130.006   1
   1  23   1-25.8830 126.354   1
  -1  23  -1 283.779 111.238   1
  -1  23   1 49.2964 104.879   1
  -1  23   1-80.2572 128.733   1
  -1  23  -1 145.714 135.974   1
  -1 -23  -1 123.194 135.152   1
  -1 -23   1 143.854 139.485   1
   1 -23   1 98.2883 132.612   1
   1  23  -1-62.5752 123.784   1
  -1 -23   1 283.919 114.300   1
   1 -23  -1 178.800 110.452   1
   1 -23   1 41.0570 111.675   1
  -1 -23  -1 141.753 111.073   1
  -1 -23   3 1366.31 135.056   1
   1 -23  -3 1179.84 121.056   1
   1 -23   3 1133.27 147.429   1
   1  23  -3 1371.69 152.343   1
  -1  23  -3 1096.33 138.312   1
  -1  23   3 1148.95 139.546   1
  -1  23  -3 983.967 170.413   1
   1 -23   3 712.743 164.801   1
   1 -23  -3 1046.54 134.399   1
  -1 -23   3 913.766 162.854   1
   1  23  -3 987.359 151.337   1
   1  23   3 1390.05 138.089   1
  -1 -23  -3 1330.93 138.290   1
  -1 -23  -5 1768.54 164.653   1
   1 -23  -5 1804.87 131.190   1
  -1 -23   5 1785.25 152.587   1
   1 -23   5 1514.27 161.933   1
  -1  23   5 1706.13 126.485   1
   1  23  -5 1787.93 169.837   1
  -1  23  -5 1799.03 155.356   1
  -1  23  -5 1790.74 182.331   1
   1 -23   5 1425.83 177.614   1
  -1 -23   5 1594.30 186.575   1
   1 -23  -5 1436.40 139.077   1
   1  23   5 1802.38 160.400   1
  -1  23   5 1923.65 144.790   1
   1  23  -5 2025.44 177.225   1
   1 -23   7 461.484 143.225   1
  -1 -23   7 685.307 138.814   1
   1 -23  -7 665.618 104.346   1
   1  23  -7 699.394 154.551   1
   1  23   7 729.062 122.880   1
  -1  23  -7 800.456 137.501   1
  -1  23  -7 367.289 166.867   1
  -1 -23   7 407.419 167.823   1
   1 -23   7 765.622 165.032   1
  -1 -23  -7 967.083 126.047   1
   1 -23  -7 595.459 109.788   1
   1  23   7 668.164 109.313   1
  -1  23   7 682.144 108.983   1
   1  23  -7 650.105 159.373   1
  -1 -23  -7 889.696 141.525   1
  -1 -23   9-94.2524 147.402   1
   1  23   9 105.104 94.5227   1
   1  23   9 211.413 111.194   1
   1 -23   9 109.851 147.601   1
   1  23  -9 212.330 160.087   1
  -1  23   9 243.392 80.3726   1
  -1  23  -9 26.6078 132.343   1
   1 -23   9 356.876 167.200   1
  -1 -23   9-42.8972 178.498   1
  -1 -23  -9 65.3676 107.207   1
   1 -23  -9 222.544 94.8109   1
  -1  23   9 84.4810 91.2233   1
  -1  23  -9 302.463 170.745   1
   1  23  -9 76.1269 167.086   1
  -1  23  11 621.504 86.5163   1
  -1 -23 -11 576.463 206.295   1
  -1 -23  11 714.778 158.592   1
   1 -23  11 531.577 163.107   1
   1  23 -11 655.901 179.464   1
  -1  23  11 543.737 75.6248   1
  -1  23 -11 488.435 145.679   1
   1 -23 -11 823.013 127.427   1
   1 -23  11 652.541 181.020   1
  -1 -23 -11 630.074 103.426   1
  -1 -23  11 497.483 196.831   1
  -1  23 -11 669.496 186.894   1
   1  23 -11 623.132 182.745   1
   1  23  11 534.913 98.4037   1
   1  23 -13 794.117 185.769   1
  -1  23 -13 624.835 194.894   1
  -1 -23  13 649.695 160.272   1
   1  23 -13 566.156 170.063   1
   1 -23  13 517.627 168.652   1
  -1  23  13 549.655 62.1365   1
  -1  23 -13 534.007 154.543   1
  -1 -23 -13 779.070 242.276   1
  -1 -23 -13 452.030 90.5395   1
  -1 -23  13 723.756 199.811   1
   1 -23  13 699.704 187.714   1
   1  23  13 561.924 106.998   1
  -1  23  13 478.230 75.2291   1
   1  23  15 897.348 131.551   1
   1  23  15 950.949 100.397   1
   1  23 -15 961.732 184.012   1
   1 -23  15 1071.75 183.780   1
  -1  23 -15 977.014 168.646   1
  -1 -23  15 1250.11 168.705   1
  -1 -23  15 1186.73 212.514   1
  -1 -23 -15 485.382 76.0402   1
   1 -23  15 1125.87 211.771   1
  -1 -23 -15 640.304 179.639   1
  -1  23 -15 1278.86 211.744   1
   1  23 -15 1036.36 200.037   1
   1 -23  17 82.5620 196.046   1
  -1 -23  17 525.997 208.335   1
   1 -23  17 589.195 187.478   1
   1  23  17 387.014 82.3807   1
   1  23 -17 500.966 185.143   1
  -1  23 -17 598.272 164.274   1
  -1 -23  17 282.209 170.614   1
  -1  23 -17 637.681 206.798   1
   1  23 -17 601.399 196.575   1
   1  23  17 370.303 84.4066   1
  -1  23 -19-18.7116 163.129   1
   1  23  19 33.1845 59.5413   1
   1  23 -19 74.9357 191.441   1
   1  23  19-65.1745 46.3245   1
   1  23 -19-40.8324 200.814   1
  -1  23 -19-233.555 206.899   1
   1 -23  19 64.9899 205.042   1
  -1 -23  19-388.597 224.077   1
   1  23 -21 291.132 199.678   1
  -1  23 -21-143.423 215.078   1
   1  23 -21-111.064 213.232   1
  -1  23 -21 176.916 169.551   1
  -1 -23  21-151.028 194.331   1
   1 -23  21-45.2341 212.891   1
   1 -23  23 1307.78 226.434   1
   1  23 -23 1359.73 220.252   1
  -1  23 -23 1374.64 194.925   1
  -1  23 -23 999.350 242.714   1
   1  23 -23 700.276 233.342   1
  -1 -23  23 1167.31 215.373   1
   1 -23  23 982.717 243.448   1
  -1 -23  23 1473.28 255.372   1
   1  25   1 126.045 136.569   1
   1  25  -1 235.873 140.831   1
  -1  25  -1 220.526 122.717   1
  -1  25  -1 13.8985 151.576   1
  -1 -25  -1 360.311 149.427   1
   1 -25   1 92.0996 147.068   1
  -1 -25   1 170.127 155.725   1
  -1 -25   1 123.012 124.264   1
   1 -25  -1 151.731 122.467   1
   1 -25   1 91.8279 129.173   1
   1  25  -1 175.021 137.135   1
   1  25  -3 461.794 149.744   1
  -1  25  -3 546.040 132.057   1
  -1  25  -3 559.000 165.568   1
  -1 -25   3 365.420 168.770   1
   1 -25  -3 570.326 137.145   1
   1 -25   3 403.734 158.065   1
   1  25  -3 618.454 153.892   1
   1  25   3 615.498 133.183   1
  -1  25   3 550.280 138.377   1
  -1 -25   3 596.795 132.850   1
  -1 -25  -3 713.132 135.205   1
   1 -25  -3 623.051 117.836   1
   1 -25   3 527.093 136.316   1
  -1 -25   5 1190.83 150.799   1
   1 -25   5 1219.64 157.332   1
   1  25  -5 1491.19 170.971   1
   1  25   5 1386.40 149.136   1
  -1  25  -5 1162.67 152.741   1
  -1  25   5 1228.66 122.735   1
   1 -25  -5 1086.12 142.447   1
   1 -25   5 1153.69 183.580   1
  -1 -25   5 999.904 188.568   1
  -1 -25  -5 1232.23 151.699   1
   1 -25  -5 1767.06 132.840   1
   1  25   5 1269.12 141.170   1
  -1  25   5 1341.01 144.515   1
   1  25  -5 1172.92 177.787   1
  -1  25  -5 1109.09 189.724   1
  -1  25  -7 1871.21 210.567   1
  -1 -25   7 2235.61 178.528   1
   1 -25   7 1996.32 182.576   1
  -1  25   7 1706.86 127.979   1
   1  25  -7 1886.33 189.247   1
  -1  25  -7 2096.91 173.086   1
   1  25   7 1602.33 154.663   1
  -1 -25  -7 1853.75 174.775   1
   1 -25   7 1627.86 205.426   1
   1 -25  -7 1601.86 147.297   1
  -1 -25  -7 1636.12 159.163   1
  -1 -25   7 1570.11 211.937   1
   1  25   7 1802.60 146.597   1
  -1  25   7 1928.30 146.166   1
   1  25  -7 2265.95 204.250   1
   1 -25  -9 10.7194 116.985   1
  -1 -25   9 24.1582 150.047   1
   1 -25   9 39.2620 154.801   1
   1  25   9 161.996 103.506   1
   1  25   9 67.4192 114.268   1
   1  25  -9 46.7028 162.625   1
  -1  25   9 11.8963 85.1561   1
  -1  25  -9 161.852 141.915   1
   1 -25   9-9.06812 176.257   1
   1 -25  -9-51.0711 106.867   1
  -1 -25  -9 149.565 118.585   1
  -1 -25   9 107.374 191.733   1
   1  25  -9 98.6216 174.312   1
  -1  25   9-1.81397 101.884   1
  -1  25  -9 405.873 187.484   1
  -1  25  11 92.7653 89.8562   1
  -1 -25 -11 6.69991 210.120   1
  -1 -25  11 68.3486 153.681   1
   1 -25  11 582.414 166.872   1
   1  25 -11 64.1697 163.964   1
   1  25  11 187.943 108.042   1
  -1  25  11 108.961 75.7387   1
  -1  25 -11 29.6320 148.399   1
   1 -25 -11 79.6486 132.078   1
   1 -25  11 144.054 186.713   1
  -1 -25  11-34.4801 197.238   1
  -1 -25 -11 215.629 110.538   1
  -1  25 -11 271.672 190.192   1
   1  25 -11 86.8485 183.936   1
   1  25  11 102.851 101.186   1
  -1  25 -13 1024.17 213.240   1
   1  25 -13 1327.16 209.613   1
  -1 -25  13 1352.71 181.312   1
  -1  25  13 945.148 79.1912   1
   1 -25  13 976.707 188.250   1
   1  25 -13 1213.73 189.564   1
   1  25  13 835.669 115.711   1
  -1  25 -13 1055.87 171.227   1
  -1 -25 -13 658.561 259.885   1
   1 -25 -13 501.932 151.451   1
   1 -25  13 867.901 211.552   1
  -1 -25  13 950.168 220.045   1
  -1 -25 -13 917.513 109.479   1
   1  25  13 1145.61 125.002   1
  -1  25  13 1090.12 98.7194   1
   1  25  15 727.917 137.552   1
  -1  25  15 556.566 93.6232   1
   1  25 -15 450.683 181.964   1
   1 -25  15 750.319 189.434   1
   1  25  15 618.364 99.4204   1
  -1  25  15 325.567 55.2225   1
  -1  25 -15 749.681 167.672   1
  -1 -25  15 1063.46 177.763   1
  -1  25 -15 1111.69 218.919   1
   1  25 -15 526.490 204.642   1
  -1 -25 -15 262.738 210.976   1
  -1 -25 -15 335.982 80.4998   1
   1 -25  15 693.546 214.172   1
  -1 -25  15 579.552 219.581   1
  -1  25 -17 115.157 212.483   1
   1  25 -17 168.068 209.331   1
   1 -25  17 346.376 188.276   1
   1  25  17 293.428 84.9017   1
   1  25 -17 414.320 190.163   1
  -1  25 -17 376.926 167.415   1
  -1 -25  17 182.661 178.596   1
   1  25  17 142.108 103.278   1
   1 -25  17 279.204 216.501   1
  -1 -25  17-259.408 228.584   1
   1  25 -19 36.2237 204.401   1
   1 -25  19-296.367 199.446   1
  -1  25 -19 115.307 173.430   1
   1 -25  19 186.814 225.677   1
  -1 -25  19 337.079 272.947   1
  -1  25 -19 153.760 223.858   1
   1  25 -19 464.482 278.862   1
   1  25  19 10.2263 54.8887   1
  -1  25 -21-129.844 231.995   1
   1  25 -21 254.117 224.613   1
   1  25 -21-69.5181 203.677   1
  -1  25 -21-3.98117 175.047   1
   1  27  -1 100.052 145.443   1
  -1  27  -1-58.3356 129.564   1
  -1  27  -1 30.4703 168.138   1
   1 -27  -1 482.006 122.725   1
  -1 -27   1-67.8920 169.692   1
   1 -27   1-202.868 162.347   1
  -1 -27  -1-81.3525 159.602   1
  -1 -27   1 65.3172 133.586   1
   1 -27  -1 59.8709 125.936   1
  -1 -27  -1-41.3673 134.699   1
   1 -27   1 339.010 138.196   1
   1  27  -1 402.515 151.890   1
   1  27  -3 337.714 157.341   1
  -1  27  -3 374.251 139.352   1
  -1  27   3 628.499 122.325   1
   1 -27   3 676.469 179.362   1
  -1 -27   3 453.812 182.527   1
  -1 -27  -3 563.859 143.488   1
  -1 -27   3 690.611 145.471   1
   1 -27  -3 400.775 129.091   1
   1 -27   3 350.549 146.942   1
  -1  27  -3 703.637 185.739   1
   1  27   3 680.427 143.824   1
   1  27  -3 653.679 168.479   1
  -1  27   3 615.614 151.400   1
  -1 -27  -5 2076.63 181.677   1
  -1 -27   5 1989.18 181.036   1
   1 -27   5 2206.81 183.938   1
  -1  27  -5 2189.32 179.642   1
   1  27  -5 1684.43 194.011   1
  -1  27   5 1610.15 143.223   1
   1  27   5 1782.36 168.372   1
  -1  27  -5 1923.20 221.078   1
   1 -27  -5 1292.55 170.032   1
  -1 -27   5 1551.01 217.971   1
   1 -27   5 1587.37 211.910   1
   1  27  -5 2109.55 211.062   1
  -1  27   5 1959.25 169.699   1
   1  27   5 2491.12 174.075   1
   1  27  -7 767.091 174.211   1
   1  27   7 686.380 135.706   1
  -1  27  -7 699.138 157.027   1
  -1  27   7 681.595 109.174   1
  -1  27  -7 548.019 200.481   1
  -1 -27   7 930.059 207.173   1
   1 -27   7 613.199 194.561   1
   1 -27  -7 676.688 138.040   1
  -1 -27  -7 877.325 149.912   1
  -1  27   7 681.966 132.365   1
   1  27  -7 1177.83 193.173   1
   1  27   7 541.021 131.516   1
   1 -27   7 578.175 153.868   1
  -1 -27   7 604.157 156.521   1
   1 -27  -9-144.647 127.826   1
   1 -27   9-97.7167 161.357   1
  -1 -27   9-74.0978 151.844   1
   1  27   9-14.6179 120.716   1
   1  27  -9 120.051 167.923   1
  -1  27   9-33.3340 91.5616   1
  -1  27  -9-286.515 153.430   1
  -1  27  -9 64.4632 196.716   1
  -1 -27  -9 108.870 128.295   1
   1 -27   9 292.921 194.395   1
   1 -27  -9 82.0235 117.281   1
  -1 -27   9 174.790 204.361   1
   1  27   9 9.05688 112.681   1
  -1  27   9 181.846 113.130   1
   1  27  -9-88.8557 182.116   1
  -1 -27 -11 417.695 221.136   1
   1 -27 -11-35.1625 144.345   1
   1 -27  11 101.911 172.460   1
  -1 -27  11 496.871 167.742   1
   1  27  11 7.49422 114.033   1
   1  27 -11 110.624 176.017   1
  -1  27 -11 74.1084 155.406   1
  -1  27  11-1.16644 82.4726   1
  -1  27 -11 155.792 207.428   1
  -1 -27  11 152.168 214.351   1
  -1 -27 -11 85.1272 117.151   1
   1 -27  11 309.338 202.265   1
   1  27 -11-29.3011 191.763   1
  -1  27  11 73.9569 101.913   1
   1  27  11 164.615 112.442   1
  -1  27 -13 439.518 219.656   1
   1  27 -13 438.585 205.775   1
  -1 -27  13 563.212 174.751   1
   1 -27  13 456.648 181.980   1
   1  27  13 281.482 109.758   1
   1  27 -13 198.237 183.855   1
  -1  27  13 386.885 76.5997   1
  -1  27 -13 340.626 165.630   1
   1 -27 -13 322.322 189.829   1
  -1 -27 -13 236.064 271.223   1
   1 -27  13 430.230 213.879   1
  -1 -27 -13 89.2462 106.123   1
  -1 -27  13 388.922 225.058   1
   1  27  13 769.259 125.628   1
  -1  27  13 463.125 100.581   1
   1  27  15 325.639 148.904   1
  -1 -27  15 724.670 183.354   1
   1 -27  15 341.345 193.668   1
   1  27 -15 557.448 195.091   1
   1  27  15 392.529 103.870   1
  -1  27 -15 822.534 172.477   1
  -1  27  15 322.600 63.1103   1
   1  27 -15 382.507 215.460   1
  -1  27 -15 214.103 223.267   1
  -1 -27 -15 115.807 90.4361   1
  -1 -27  15 589.089 239.475   1
   1 -27  15 711.359 227.531   1
  -1 -27 -15-20.2907 248.320   1
  -1  27  15 411.203 104.379   1
  -1 -27  17 82.6003 186.225   1
   1 -27  17 271.127 202.454   1
   1  27 -17 264.229 202.410   1
   1  27  17 147.991 90.7317   1
  -1  27 -17 254.310 170.927   1
   1  27  17 181.960 128.214   1
   1 -27  17 452.872 233.442   1
  -1 -27  17 68.4292 246.224   1
  -1  27 -17 140.337 232.611   1
   1  27 -17 84.0466 221.401   1
  -1  29  -1-114.982 173.685   1
   1  29  -1 51.3844 166.532   1
  -1 -29  -1 399.395 182.390   1
  -1 -29   1 130.397 189.434   1
   1 -29   1 249.213 174.856   1
   1  29  -1 104.992 157.306   1
   1 -29   1 295.237 141.703   1
   1 -29  -1-16.1353 138.128   1
  -1 -29  -1-146.087 152.237   1
  -1 -29   1 118.759 146.289   1
   1 -29  -3 934.982 148.098   1
   1 -29   3 904.728 162.152   1
  -1 -29   3 953.442 165.349   1
   1  29  -3 467.572 172.781   1
   1  29   3 778.945 160.435   1
  -1  29  -3 820.440 154.755   1
  -1  29   3 921.426 134.128   1
   1  29   3 609.503 165.475   1
  -1  29   3 531.701 165.907   1
   1  29  -3 1193.63 197.249   1
   1 -29   3 935.385 197.289   1
  -1 -29   3 697.173 213.189   1
  -1  29  -3 559.506 202.086   1
  -1 -29  -3 908.811 166.124   1
   1  29  -5 124.107 176.256   1
   1  29   5 572.136 147.423   1
  -1  29  -5 441.153 156.855   1
  -1  29   5 500.808 121.318   1
   1  29  -5 541.046 202.403   1
   1  29   5 859.588 152.960   1
  -1  29   5 671.326 153.188   1
   1 -29   5 349.552 204.190   1
  -1 -29   5 337.309 221.946   1
   1 -29  -5 440.894 158.826   1
  -1  29  -5 512.963 211.426   1
  -1 -29   5 515.055 164.615   1
   1 -29   5 444.839 164.488   1
  -1 -29   7 3.47133 159.047   1
   1 -29   7 14.1200 162.481   1
   1  29  -7 48.5718 178.633   1
   1  29   7 149.965 132.501   1
  -1  29   7-25.0905 106.556   1
  -1  29  -7 43.8544 156.144   1
   1  29   7 147.119 136.149   1
   1  29  -7 153.054 201.065   1
  -1  29   7 19.1316 136.798   1
   1 -29   7 331.061 208.780   1
  -1 -29   7-32.4326 223.275   1
  -1 -29  -7 114.709 154.020   1
   1 -29  -7-76.6509 145.230   1
  -1  29  -7 400.603 216.653   1
   1 -29  -7 133.562 134.461   1
   1 -29  -9 156.976 145.706   1
  -1 -29  -9-150.423 196.967   1
  -1 -29   9-200.110 166.090   1
   1 -29   9-206.845 168.539   1
   1  29   9-108.770 127.553   1
   1  29  -9-168.420 184.764   1
  -1  29   9-3.10599 98.9044   1
  -1  29  -9 208.319 158.904   1
  -1  29   9 2.36560 124.265   1
   1  29  -9-258.097 207.373   1
   1 -29  -9 77.1223 134.755   1
  -1 -29  -9 80.9359 140.934   1
   1 -29   9 177.812 212.686   1
  -1 -29   9 260.968 230.416   1
   1  29   9 22.9865 128.073   1
  -1  29  -9 188.115 218.230   1
  -1 -29  11 215.424 171.710   1
   1 -29  11 174.594 173.904   1
   1  29 -11-102.258 185.933   1
   1  29  11 52.1454 123.333   1
  -1  29  11-98.2480 89.0798   1
  -1  29 -11-10.3268 161.435   1
  -1  29 -11-73.3421 231.435   1
   1  29 -11 143.782 209.138   1
  -1  29  11 180.228 116.388   1
  -1 -29 -11-381.386 242.939   1
  -1 -29  11 273.846 231.899   1
  -1 -29 -11-141.245 132.093   1
   1 -29  11 256.241 217.861   1
   2   0   0-14.4497 53.5742   1
  -2   0   0-54.5462 60.2771   1
  -2   0   0-24.2149 27.4987   1
   2   0   0 60.9488 28.2532   1
  -2   0   2 172292. 6521.09   1
   2   0  -2 174646. 6521.89   1
   2   0   2 174755. 6521.26   1
  -2   0  -2 189942. 6522.89   1
   2   0  -2 177018. 6526.33   1
   2   0   2 175519. 6538.72   1
  -2   0  -2 179045. 6539.11   1
   2   0  -4 49.5141 29.6016   1
  -2   0   4 23.7873 30.0564   1
   2   0   4 92.0907 32.1160   1
  -2   0  -4 80.0749 31.3061   1
  -2   0  -4 122.699 70.6563   1
   2   0   4 142.990 81.6959   1
   2   0  -4 75.5269 37.8834   1
   2   0   6 28529.8 1030.14   1
  -2   0  -6 28170.0 1030.59   1
  -2   0   6 28112.6 1032.67   1
   2   0  -6 28237.1 1032.98   1
   2   0  -6 26045.1 1031.49   1
   2   0   8-10.4033 22.1134   1
   2   0  -8 14.7298 25.8703   1
  -2   0   8-0.98528 26.1463   1
   2   0  -8-51.8633 25.0620   1
  -2   0  -8 7.42258 31.7332   1
  -2   0  -8 13.7418 20.7727   1
   2   0 -10 1524.15 82.6710   1
  -2   0 -10 1500.16 84.0679   1
   2   0 -10 1565.48 79.5752   1
  -2   0  10 1645.96 83.6003   1
  -2   0 -10 1608.19 74.2216   1
  -2   0 -12-13.9468 40.4809   1
   2   0 -12 52.1832 60.0274   1
  -2   0  12 17.3368 59.9467   1
   2   0 -12-71.8892 53.0376   1
  -2   0 -12 30.3980 58.2621   1
   2   0  12-61.3766 63.9065   1
  -2   0  14 2742.81 146.575   1
  -2   0 -14 2952.32 129.318   1
   2   0  14 2661.46 134.417   1
  -2   0  14 2735.91 141.373   1
   2   0 -14 2969.77 147.758   1
   2   0 -14 2927.84 139.680   1
  -2   0 -14 3035.80 147.201   1
   2   0  14 2883.45 150.430   1
  -2   0 -16-1.20531 54.3382   1
   2   0  16 10.7215 68.1316   1
  -2   0  16-34.3588 73.8996   1
  -2   0 -16-36.1612 77.9694   1
   2   0  16 85.3756 83.8618   1
  -2   0  16-11.3041 81.7439   1
   2   0 -16 62.1302 71.5223   1
   2   0 -16 97.4238 79.3099   1
  -2   0 -18 75343.9 2814.69   1
  -2   0  18 73263.0 2814.79   1
   2   0  18 76545.6 2810.81   1
  -2   0  18 74189.9 2813.39   1
   2   0  18 80544.6 2818.81   1
   2   0 -18 75772.7 2811.80   1
   2   0  20 7.46085 92.0070   1
  -2   0 -20-18.5594 87.7764   1
  -2   0  20 89.6157 91.8530   1
   2   0 -20-24.8241 82.9557   1
   2   0 -20-24.5331 87.2239   1
  -2   0  20 2.29845 87.2441   1
   2   0  20 107.191 82.7186   1
  -2   0  22 6758.03 304.696   1
  -2   0 -22 7143.10 304.531   1
  -2   0 -22 7246.75 287.845   1
   2   0  22 7184.44 304.151   1
   2   0 -22 7128.54 305.322   1
  -2   0  22 6987.94 305.056   1
   2   0  22 6482.17 305.036   1
   2   0 -22 6962.96 299.816   1
   2   0  24 169.896 112.991   1
  -2   0  24-82.8934 109.091   1
  -2   0 -24 77.3938 106.401   1
   2   0 -24 12.1899 97.5961   1
  -2   0  24 8.49900 107.947   1
   2   0  24-2.75158 106.828   1
   2   0 -24-25.9587 103.796   1
  -2   0 -24 29.2508 77.6902   1
  -2   0  26 2552.76 178.563   1
  -2   0 -26 2576.02 176.228   1
  -2   0 -26 2540.44 148.056   1
   2   0  26 2535.15 180.026   1
   2   0 -26 2400.22 171.129   1
  -2   0  26 2507.27 178.113   1
   2   0  26 2725.92 182.952   1
   2   0 -26 2471.88 168.556   1
  -2   0  28-18.8936 142.015   1
   2   0  28-20.4035 138.500   1
   2   0 -28-89.2228 123.877   1
  -2   0 -28 12.4152 133.535   1
  -2   0  28-128.749 137.877   1
   2   0  28 218.098 139.967   1
   2   0 -28 70.8815 127.792   1
  -2   0 -28-4.40986 98.3739   1
  -2   0 -30 2223.06 186.954   1
  -2   0  30 2080.09 186.576   1
  -2   0 -30 2023.81 152.010   1
   2   0  30 2186.06 195.825   1
   2   0 -30 2130.78 173.580   1
  -2   0  30 2013.18 190.474   1
   2   0 -30 2225.18 174.404   1
   2   0  30 2405.30 195.624   1
  -2   0  32 64.0353 162.641   1
   2   0  32-90.8892 169.710   1
  -2   0 -32 77.1395 156.294   1
   2   0 -32 143.762 141.653   1
  -2   0  32-38.8438 157.624   1
   2   0  32-224.787 169.879   1
  -2   0 -32 84.2232 120.789   1
   2   0 -32 49.0138 141.529   1
  -2   0  34-47.6850 176.190   1
   2   0  34 77.8967 192.226   1
   2   0 -34-26.0394 149.694   1
  -2   0 -34 99.3230 169.490   1
   2   0  34 349.216 182.264   1
  -2   0  34 271.958 173.393   1
   2   0 -34 208.076 152.277   1
  -2   0 -34 180.445 130.969   1
  -2   0  36 4.70499 214.115   1
   2   0  36-211.576 209.638   1
   2   0 -36-143.649 168.246   1
  -2   0 -36 87.5517 141.599   1
   2   0  36-95.3322 192.975   1
  -2   0  36 7.85099 185.333   1
  -2   0 -36 202.482 176.441   1
   2   0 -36-162.613 163.391   1
   2  -2   0 101961. 3602.73   1
  -2   2   0 100836. 3585.16   1
   2  -2   0 96922.8 3584.71   1
  -2  -2   0 96398.1 3586.78   1
   2   2   0 92902.5 3594.42   1
  -2  -2   0 97328.0 3597.79   1
   2   2   0 95567.9 3587.27   1
   2  -2  -2 14352.4 536.004   1
  -2  -2  -2 13374.5 537.984   1
  -2   2   2 13585.2 536.123   1
   2   2  -2 15047.6 535.113   1
  -2  -2   2 14350.9 534.734   1
  -2   2  -2 13757.0 532.189   1
   2  -2   2 15094.4 532.399   1
  -2  -2   2 14292.0 539.797   1
   2   2  -2 14226.6 537.960   1
   2  -2  -2 16091.1 551.425   1
   2  -2   2 12837.8 546.373   1
  -2   2  -2 14248.1 545.381   1
   2   2   2 14774.2 556.860   1
  -2  -2  -2 14939.0 561.155   1
   2  -2  -4 12199.6 220.205   1
   2   2  -4 9653.10 220.616   1
  -2   2   4 11359.2 216.326   1
  -2   2  -4 10442.9 215.779   1
   2  -2   4 10778.0 215.999   1
  -2  -2   4 10489.4 223.418   1
  -2  -2  -4 9915.92 223.543   1
   2   2   4 10951.1 269.702   1
  -2  -2  -4 11754.7 268.715   1
   2   2  -4 10641.6 224.851   1
  -2  -2   4 10075.4 224.539   1
  -2   2   6 4257.26 179.935   1
  -2  -2   6 4375.25 182.651   1
   2   2  -6 4370.66 183.769   1
  -2   2   6 5138.35 178.431   1
   2  -2  -6 4854.04 177.903   1
   2  -2   6 4648.17 179.209   1
  -2   2  -6 4420.42 178.422   1
  -2  -2   6 4641.00 184.511   1
   2   2  -6 4338.13 182.373   1
  -2  -2  -6 4701.33 180.421   1
  -2  -2  -6 4313.10 193.721   1
   2   2   6 4561.64 201.509   1
  -2   2  -6 5055.52 187.961   1
  -2   2   8 19174.1 726.223   1
  -2  -2   8 18966.6 731.271   1
   2   2  -8 20252.3 733.696   1
   2  -2  -8 20272.3 725.900   1
   2  -2   8 18613.4 727.024   1
  -2   2  -8 18339.5 725.926   1
   2   2  -8 18844.7 730.798   1
  -2   2   8 20535.0 726.786   1
  -2  -2   8 20583.8 733.745   1
  -2  -2  -8 19103.4 725.855   1
   2   2   8 19325.8 741.034   1
   2  -2   8 19803.0 735.478   1
  -2   2  -8 20721.8 735.068   1
  -2   2 -10 55.5275 45.2253   1
  -2  -2 -10 94.3566 40.6163   1
   2  -2  10 49.4301 46.7355   1
   2   2 -10 55.6642 45.7978   1
   2  -2 -10 7.98170 25.4769   1
   2  -2  10 21.7043 35.1481   1
  -2   2 -10 18.8680 30.7312   1
  -2  -2  10 3.97636 40.9900   1
   2   2 -10 10.5696 38.8761   1
   2  -2 -10 53.6980 30.8674   1
  -2  -2  10 14.5801 44.3612   1
  -2   2  10 60.2189 36.8357   1
  -2  -2 -10 23.5183 26.9893   1
   2  -2 -12 6881.14 257.290   1
   2   2 -12 6721.97 267.140   1
  -2   2 -12 6046.72 262.297   1
   2  -2  12 6173.51 263.896   1
  -2  -2 -12 5979.44 257.100   1
   2   2 -12 7021.19 262.720   1
   2  -2 -12 6766.72 253.858   1
  -2   2  12 7023.50 258.812   1
  -2  -2  12 6598.57 266.017   1
  -2   2 -12 5909.13 250.828   1
  -2  -2 -12 5784.90 247.075   1
  -2  -2 -14 713.991 81.3909   1
  -2   2 -14 654.186 90.5938   1
   2  -2  14 812.865 95.1115   1
  -2  -2 -14 667.625 58.3260   1
  -2   2 -14 631.062 71.2435   1
   2   2  14 677.061 65.0521   1
   2  -2 -14 588.969 79.5160   1
   2   2 -14 678.762 98.7201   1
  -2  -2  14 644.391 89.8599   1
  -2   2  14 586.793 70.5842   1
  -2  -2  14 610.558 94.0285   1
   2   2 -14 767.398 87.4238   1
  -2   2  14 708.076 82.5936   1
   2  -2 -14 699.751 71.0915   1
   2  -2  16 12440.7 494.340   1
  -2  -2 -16 11953.0 475.138   1
  -2   2 -16 13244.6 484.630   1
   2  -2  16 11600.5 486.164   1
   2   2  16 11569.4 477.914   1
   2   2 -16 13046.2 495.586   1
   2  -2 -16 12480.9 483.971   1
  -2  -2  16 12537.6 491.790   1
  -2   2  16 12751.3 486.469   1
  -2  -2  16 13173.0 495.191   1
  -2   2 -16 12411.0 492.949   1
  -2  -2 -16 12052.9 485.457   1
   2   2 -16 13244.3 491.327   1
   2  -2 -16 13459.7 483.077   1
   2  -2  18 4182.98 203.625   1
   2   2  18 3986.28 196.836   1
  -2   2 -18 4428.14 188.700   1
   2  -2  18 4019.13 194.722   1
   2   2  18 4103.34 184.880   1
  -2  -2  18 3945.52 198.429   1
  -2   2 -18 4109.05 201.009   1
  -2  -2 -18 4155.29 191.844   1
  -2   2  18 4307.01 195.124   1
  -2  -2  18 4081.47 202.141   1
   2   2 -18 4127.10 195.710   1
   2  -2 -18 4349.55 187.444   1
   2   2  20 41545.8 1545.98   1
   2  -2  20 42849.1 1551.20   1
   2   2  20 41127.0 1538.01   1
   2  -2  20 39014.7 1544.00   1
   2  -2 -20 41276.0 1539.97   1
  -2  -2 -20 39679.1 1530.68   1
  -2  -2  20 40398.6 1547.30   1
  -2  -2  20 42227.4 1549.46   1
  -2   2  20 40779.6 1541.59   1
  -2  -2 -20 41471.6 1542.28   1
  -2   2 -20 39996.6 1546.59   1
   2   2 -20 41285.6 1545.04   1
   2  -2 -20 44357.4 1539.61   1
  -2   2  22-11.1818 93.4646   1
  -2   2 -22 50.9638 96.6888   1
   2  -2  22-86.9453 101.454   1
   2   2  22 12.9451 100.701   1
  -2  -2 -22 27.5792 89.9373   1
  -2   2 -22-16.5824 81.5784   1
   2   2  22 38.8800 86.3685   1
   2  -2 -22-2.09752 85.1931   1
   2  -2  22-8.03749 98.4126   1
   2   2 -22 8.15387 104.253   1
  -2  -2  22 122.320 100.424   1
  -2   2  22-145.161 89.9218   1
  -2  -2  22 152.992 107.809   1
   2  -2 -22-14.2463 84.5386   1
   2   2 -22 7.49690 93.4142   1
  -2  -2 -22 121.919 65.9856   1
   2   2  24 174.362 114.763   1
  -2   2 -24 5.75355 112.232   1
  -2  -2  24-116.911 122.052   1
  -2   2  24-80.6159 104.576   1
   2  -2  24 68.6803 116.810   1
  -2  -2 -24-46.9551 102.871   1
   2  -2 -24-81.6177 94.3476   1
   2   2  24 37.2413 100.751   1
  -2   2 -24-45.4202 90.7728   1
   2   2 -24-84.9407 116.638   1
   2  -2  24-104.310 118.264   1
  -2  -2  24 167.483 116.249   1
  -2   2  24-80.1712 102.986   1
   2   2 -24 168.934 108.419   1
   2  -2 -24 75.3272 95.1519   1
  -2  -2 -24-54.5094 75.9816   1
   2   2  26 85.0284 127.500   1
  -2  -2 -26 63.9315 118.509   1
  -2  -2  26 162.137 132.380   1
   2  -2  26 296.032 135.828   1
  -2   2  26 78.5606 121.108   1
  -2  -2  26 103.517 132.139   1
   2  -2  26-153.361 132.804   1
   2   2  26 57.0395 118.674   1
   2   2 -26-9.21332 122.638   1
   2  -2 -26 65.0477 106.180   1
  -2   2 -26 66.1927 100.504   1
  -2   2  26-11.3626 117.824   1
   2   2 -26 17.0721 116.487   1
   2  -2 -26 103.011 108.920   1
  -2   2 -26 58.8300 127.281   1
  -2  -2 -26 43.2019 85.2602   1
   2   2  28 4638.21 258.363   1
   2  -2  28 4912.38 267.044   1
   2  -2 -28 4944.86 240.052   1
   2   2  28 4065.80 252.005   1
   2   2 -28 4617.17 256.716   1
   2  -2  28 4485.32 266.226   1
  -2   2 -28 4271.04 231.159   1
  -2  -2 -28 4495.20 223.291   1
  -2   2  28 5208.69 255.580   1
  -2  -2  28 5367.20 267.423   1
  -2  -2  28 4974.69 264.287   1
  -2  -2 -28 4204.11 247.945   1
  -2   2  28 5192.27 255.030   1
  -2   2 -28 4493.37 259.955   1
   2   2 -28 6034.51 257.865   1
   2  -2 -28 5464.30 245.882   1
   2  -2  30 56.4882 156.631   1
  -2   2  30 231.859 143.556   1
  -2  -2  30 121.597 153.609   1
   2   2  30 55.8230 150.085   1
   2   2  30 24.5358 149.835   1
   2  -2  30 170.252 160.928   1
  -2  -2  30-54.9955 157.960   1
   2  -2 -30 220.907 127.926   1
   2   2 -30 342.278 146.521   1
  -2   2 -30 162.692 116.262   1
  -2   2  30 82.5681 144.445   1
  -2   2 -30 397.564 157.350   1
  -2  -2 -30 326.853 144.394   1
   2   2 -30 343.138 140.668   1
   2  -2 -30 106.002 128.127   1
  -2  -2 -30 97.6386 103.727   1
  -2  -2  32 1646.25 191.108   1
   2  -2  32 1498.40 192.034   1
  -2   2  32 1671.45 180.355   1
   2   2  32 1545.92 186.688   1
   2  -2  32 1490.80 205.709   1
   2   2  32 1145.23 183.658   1
   2  -2 -32 1463.48 156.982   1
   2   2 -32 1233.39 172.773   1
  -2   2 -32 1236.77 146.984   1
  -2   2  32 1455.28 184.176   1
  -2  -2  32 1857.69 196.372   1
   2   2 -32 1553.49 175.083   1
   2  -2 -32 1539.58 161.184   1
  -2   2 -32 1345.73 185.041   1
  -2  -2 -32 1429.39 175.760   1
  -2  -2 -32 1244.01 138.390   1
  -2  -2  34-39.6358 177.378   1
   2   2  34 167.602 174.873   1
   2  -2  34 384.992 184.552   1
  -2   2  34-136.280 160.933   1
   2  -2  34 76.9283 191.750   1
   2   2  34-60.7723 183.284   1
   2  -2 -34 64.5359 139.173   1
  -2   2 -34-62.2891 134.116   1
   2   2 -34-34.0607 157.669   1
  -2   2  34-147.366 173.108   1
  -2  -2  34-41.1270 183.354   1
  -2   2 -34 162.613 172.748   1
  -2  -2 -34-20.8244 164.851   1
   2  -2 -34 36.1008 141.747   1
   2   2 -34 345.936 155.438   1
  -2  -2 -34 56.8421 122.777   1
   2  -2  36 2206.69 240.850   1
  -2  -2  36 1874.46 220.773   1
  -2   2  36 1659.19 207.171   1
   2   2  36 2198.79 223.194   1
  -2   2  36 2193.27 230.121   1
  -2  -2  36 1813.31 235.465   1
   2   2  36 1700.36 231.294   1
   2  -2  36 1515.74 283.240   1
  -2   2 -36 2087.90 194.542   1
   2  -2 -36 1869.10 188.246   1
   2   2 -36 2086.02 204.704   1
  -2  -2 -36 1547.50 171.041   1
  -2   2 -36 1846.53 225.536   1
  -2  -2 -36 1634.05 204.388   1
   2  -2 -36 2017.37 188.802   1
   2   2 -36 2098.79 206.443   1
   2   4   0-28.7051 30.0764   1
  -2  -4   0 32.6767 29.3263   1
  -2   4   0 79.3681 21.9391   1
   2  -4   0 15.0823 21.4248   1
   2  -4   0 35.3427 55.5185   1
  -2  -4   0-12.0005 44.6754   1
   2   4   0-4.15329 39.2840   1
  -2  -4   2 116209. 4128.15   1
   2   4  -2 114860. 4127.08   1
  -2   4  -2 118132. 4127.85   1
  -2  -4  -2 113136. 4124.50   1
   2   4  -2 108732. 4125.07   1
  -2   4  -2 103280. 4120.89   1
   2  -4   2 115119. 4121.60   1
  -2  -4   2 113850. 4126.06   1
   2  -4  -2 113418. 4119.57   1
  -2   4   2 110853. 4120.83   1
  -2  -4  -2 108600. 4138.07   1
   2   4   2 112577. 4134.33   1
  -2  -4   4 16933.4 650.847   1
   2   4  -4 17079.7 651.066   1
   2   4   4 16760.0 666.984   1
  -2  -4  -4 17150.3 672.151   1
   2   4  -4 17389.6 650.612   1
  -2  -4   4 17490.5 651.764   1
   2  -4   4 18157.7 647.137   1
  -2   4  -4 17312.6 645.773   1
  -2  -4  -4 16931.9 650.523   1
   2   4   4 17329.9 652.432   1
   2  -4   4 17311.4 652.853   1
  -2   4  -4 17661.0 652.955   1
  -2   4  -6 5187.57 199.473   1
   2  -4   6 4856.18 199.312   1
   2   4  -6 5068.15 197.985   1
  -2  -4   6 4818.49 195.722   1
  -2   4   6 4877.10 186.053   1
  -2   4  -6 5104.61 191.248   1
   2  -4   6 4726.87 191.607   1
   2   4  -6 4855.42 195.830   1
  -2  -4   6 4841.08 198.215   1
   2   4   6 4810.16 192.438   1
   2   4   6 4898.42 221.918   1
  -2  -4  -6 4972.18 216.153   1
  -2  -4  -6 4762.88 195.746   1
   2  -4   8 2991.99 141.622   1
  -2   4  -8 3180.14 142.282   1
  -2   4   8 2972.05 129.149   1
   2   4  -8 3333.45 143.199   1
  -2  -4   8 3212.84 140.334   1
   2  -4   8 3190.31 136.082   1
  -2   4  -8 3560.94 137.428   1
  -2   4   8 3393.80 127.957   1
   2   4  -8 3016.33 139.013   1
  -2  -4   8 3304.11 143.132   1
   2   4   8 3515.49 130.244   1
  -2  -4  -8 3230.60 132.507   1
   2  -4  -8 3163.01 126.797   1
  -2  -4  -8 3119.69 145.980   1
   2   4   8 3226.88 167.147   1
  -2   4 -10 24462.3 926.671   1
   2  -4  10 24995.5 927.858   1
  -2  -4  10 22301.0 922.736   1
   2   4 -10 24500.4 926.975   1
   2  -4  10 23664.0 920.893   1
  -2   4 -10 24722.0 918.890   1
   2   4 -10 23813.5 924.440   1
  -2   4  10 25607.7 914.487   1
  -2  -4  10 24103.7 926.985   1
  -2  -4 -10 24939.6 915.773   1
   2  -4 -10 25194.1 912.330   1
   2   4  10 25682.6 938.308   1
  -2  -4 -12 4380.52 195.322   1
   2  -4  12 4609.26 206.640   1
  -2   4  12 4531.67 186.178   1
   2   4 -12 4439.69 210.339   1
   2  -4 -12 4882.18 190.389   1
   2  -4  12 4606.11 200.660   1
  -2   4 -12 4424.76 193.250   1
   2   4  12 4610.38 184.122   1
   2   4 -12 4391.11 203.830   1
  -2   4  12 4492.40 190.811   1
   2  -4 -12 4760.02 185.280   1
  -2  -4 -12 4587.95 186.020   1
   2   4  12 5501.95 222.373   1
  -2   4 -12 5006.01 209.076   1
  -2  -4  12 4652.47 210.105   1
   2   4 -14 1762.21 125.268   1
  -2   4  14 1525.34 89.5165   1
   2  -4 -14 1718.45 94.3425   1
   2   4  14 1600.58 86.2385   1
  -2   4 -14 1722.19 100.103   1
  -2   4  14 1558.60 98.5583   1
  -2   4 -14 1618.14 119.137   1
  -2  -4  14 1644.30 123.275   1
   2   4 -14 1588.03 114.356   1
   2  -4 -14 1665.05 89.4252   1
   2  -4  14 1750.76 119.269   1
  -2  -4 -14 1551.01 99.8823   1
  -2  -4 -14 1462.32 83.4286   1
  -2   4  16 106.398 58.0707   1
  -2  -4  16 282.050 90.6176   1
   2   4 -16 134.592 92.8583   1
   2  -4 -16 228.925 62.6140   1
  -2   4 -16 182.621 66.9742   1
   2  -4  16 228.981 82.3529   1
   2   4  16 189.219 54.8077   1
   2   4 -16 215.651 84.8713   1
  -2  -4  16 223.642 92.5773   1
  -2   4  16 66.0913 71.7893   1
   2  -4 -16 194.474 59.5070   1
   2  -4  16 238.091 87.3737   1
  -2  -4 -16 198.480 70.5738   1
  -2   4 -16 133.382 90.2525   1
  -2  -4 -16 84.8747 50.3487   1
  -2  -4  18 16736.8 652.720   1
  -2   4  18 14896.6 636.613   1
  -2   4 -18 17054.2 641.432   1
   2   4 -18 17365.9 656.225   1
   2  -4  18 16799.4 651.614   1
  -2   4  18 16381.7 640.085   1
  -2  -4 -18 17476.7 642.402   1
  -2  -4  18 16662.7 655.451   1
  -2   4 -18 16835.4 653.570   1
   2  -4  18 17890.6 656.037   1
   2  -4 -18 17182.2 636.551   1
   2   4 -18 16465.3 650.516   1
  -2  -4  20 1253.71 122.455   1
  -2   4  20 1022.57 97.8944   1
  -2  -4 -20 1309.03 83.6708   1
   2  -4  20 1278.35 120.742   1
  -2   4 -20 1337.68 120.152   1
  -2  -4 -20 1388.67 105.658   1
  -2  -4  20 1231.28 126.185   1
  -2   4  20 1190.51 103.704   1
   2  -4  20 1363.66 121.580   1
   2   4 -20 1373.45 118.441   1
   2  -4 -20 1385.47 95.9945   1
  -2  -4  22 7923.29 361.659   1
  -2   4  22 7933.05 344.321   1
   2   4 -22 8769.88 368.583   1
   2  -4  22 8300.04 362.813   1
  -2   4 -22 8625.77 346.702   1
  -2  -4 -22 8554.97 333.542   1
  -2  -4 -22 8778.15 349.884   1
  -2  -4  22 8277.61 364.960   1
  -2   4  22 8158.51 345.749   1
  -2   4 -22 8253.68 361.146   1
   2  -4  22 9005.83 366.119   1
   2   4 -22 8091.79 359.901   1
   2  -4 -22 8465.26 340.603   1
  -2   4  24 23.2526 97.9209   1
   2  -4  24-44.4741 119.139   1
   2   4 -24-41.5144 123.255   1
  -2  -4  24 84.9208 122.775   1
   2   4  24-20.1259 94.5384   1
   2  -4 -24 229.408 70.0180   1
  -2   4 -24-130.166 95.2860   1
  -2   4 -24 34.2629 119.698   1
   2   4 -24-14.5679 114.082   1
   2  -4 -24 71.6667 89.0465   1
  -2  -4 -24-100.130 101.555   1
   2  -4  24 107.303 122.347   1
  -2   4  24-98.8227 104.018   1
  -2  -4  24-41.0671 125.578   1
  -2  -4 -24 23.8958 72.1732   1
  -2  -4  26 2962.68 203.107   1
   2   4  26 2850.48 180.246   1
   2  -4  26 2855.51 202.537   1
   2  -4 -26 3450.86 164.228   1
   2   4 -26 2597.06 198.708   1
  -2  -4 -26 2848.49 154.155   1
  -2   4 -26 3388.41 183.325   1
  -2  -4  26 2538.06 200.038   1
  -2  -4 -26 2830.52 178.924   1
  -2   4 -26 2991.84 201.534   1
  -2   4  26 3155.40 181.826   1
   2  -4  26 3145.83 203.742   1
   2  -4 -26 2708.65 166.889   1
   2   4 -26 2717.97 191.131   1
  -2  -4  28 876.251 165.395   1
   2  -4  28 773.885 163.970   1
   2   4  28 589.148 139.852   1
   2   4 -28 687.168 151.305   1
   2  -4 -28 633.008 113.964   1
  -2   4 -28 809.017 143.211   1
  -2   4 -28 624.235 156.330   1
   2   4 -28 758.556 145.100   1
  -2  -4 -28 685.387 139.391   1
   2  -4 -28 824.918 121.579   1
   2  -4  28 886.282 162.376   1
  -2  -4  28 690.710 157.470   1
  -2   4  28 726.986 136.144   1
  -2  -4 -28 700.361 102.902   1
  -2  -4  30 7884.50 396.282   1
   2  -4  30 8785.89 405.238   1
   2  -4 -30 7658.57 358.435   1
   2   4  30 8521.07 381.773   1
   2   4 -30 8350.77 392.861   1
  -2  -4 -30 8432.28 353.850   1
  -2  -4 -30 8193.48 375.154   1
  -2  -4  30 8097.05 395.334   1
  -2   4  30 8613.15 377.034   1
  -2   4 -30 8151.85 394.201   1
   2  -4  30 9233.52 403.809   1
   2   4 -30 8141.90 383.485   1
  -2  -4  32 235.774 176.013   1
   2  -4  32 50.7998 191.158   1
   2   4  32 69.2858 157.049   1
   2   4 -32-11.8116 161.071   1
  -2   4 -32 6.36421 139.749   1
   2  -4 -32 2.50991 131.782   1
   2   4 -32-135.206 153.958   1
  -2   4 -32-62.9755 173.310   1
  -2  -4 -32-182.685 144.695   1
   2  -4 -32-62.5012 138.057   1
  -2  -4  32 32.1822 169.848   1
  -2   4  32-244.036 164.061   1
   2  -4  32 125.928 175.846   1
  -2  -4 -32-9.36716 107.779   1
  -2   4  34 293.977 165.266   1
  -2  -4  34 52.6320 185.211   1
   2   4  34-28.7396 175.869   1
   2  -4  34-156.423 200.373   1
   2   4 -34 189.488 165.550   1
   2  -4 -34 185.417 128.652   1
  -2   4 -34 104.170 143.061   1
  -2   4 -34-28.5163 178.585   1
  -2  -4 -34 3.26689 157.554   1
   2   4 -34 70.6235 161.851   1
   2  -4 -34 210.194 137.259   1
   2  -4  34 370.574 186.479   1
  -2  -4  34 46.2961 181.955   1
  -2  -4 -34-138.786 121.552   1
  -2   4  36 403.580 178.163   1
  -2  -4  36-41.2341 204.002   1
   2  -4  36 202.523 222.115   1
   2   4  36 264.490 200.205   1
  -2   4 -36 233.900 149.509   1
   2   4 -36 387.413 185.201   1
   2  -4 -36 40.7575 137.979   1
  -2  -4 -36 317.168 136.526   1
  -2  -4  36 114.296 195.261   1
   2  -4  36 189.768 199.166   1
  -2  -4 -36 303.811 173.018   1
   2   4 -36 131.400 172.578   1
  -2   4 -36-17.0100 193.009   1
   2  -4 -36 184.008 147.446   1
   2  -6   0 24444.7 890.128   1
  -2   6   0 23551.1 889.432   1
  -2  -6   0 23920.5 898.535   1
   2   6   0 23660.2 896.859   1
  -2   6   0 23656.1 894.883   1
   2   6   0 24023.2 894.700   1
  -2  -6   0 25094.4 895.711   1
  -2  -6  -2 11717.6 461.214   1
  -2  -6   2 12214.9 456.308   1
   2   6  -2 11779.9 455.500   1
   2   6   2 11998.9 456.679   1
   2   6  -2 12194.2 454.656   1
   2   6   2 11780.4 451.649   1
  -2  -6  -2 11880.4 451.587   1
   2  -6   2 12025.1 450.452   1
   2  -6  -2 12205.9 446.424   1
  -2   6   2 12240.2 446.259   1
  -2   6  -2 12085.9 449.582   1
  -2  -6   2 11864.6 455.511   1
   2  -6   2 11569.1 456.153   1
  -2   6  -2 12634.8 456.281   1
   2  -6  -2 10827.2 457.205   1
   2  -6   4 1439.33 78.3887   1
  -2   6  -4 1595.42 79.3532   1
  -2   6   4 1420.61 64.0077   1
  -2  -6   4 1355.71 78.0255   1
   2   6  -4 1438.39 76.6297   1
   2   6   4 1788.15 90.9405   1
  -2  -6   4 1504.76 76.0933   1
   2  -6   4 1435.82 72.4892   1
  -2   6  -4 1605.94 70.4627   1
   2   6   4 1529.62 75.2603   1
   2   6  -4 1520.52 78.2858   1
  -2  -6   6 8952.68 346.079   1
   2   6  -6 8793.44 348.132   1
   2  -6   6 8675.24 342.875   1
  -2   6  -6 9114.24 340.429   1
  -2  -6  -6 8338.51 368.654   1
   2   6   6 9158.17 364.143   1
  -2  -6   6 9083.69 349.747   1
   2   6  -6 8805.04 346.557   1
   2  -6   6 9142.96 348.996   1
  -2   6  -6 9202.00 348.778   1
   2   6   6 8541.03 344.185   1
  -2  -6  -8 94888.1 3579.21   1
   2  -6   8 97056.2 3585.15   1
  -2  -6   8 97860.1 3583.56   1
   2   6  -8 95651.0 3585.71   1
   2  -6   8 97478.4 3580.84   1
  -2   6  -8 96719.6 3576.97   1
  -2  -6   8 99813.4 3586.51   1
   2   6  -8 96882.5 3583.65   1
   2   6   8 95487.6 3601.05   1
  -2  -6  -8 100151. 3592.06   1
  -2   6  -8 95925.8 3585.44   1
   2  -6  10 7743.63 306.687   1
   2   6 -10 7361.35 308.000   1
  -2  -6  10 6789.88 300.354   1
   2  -6  10 7383.45 301.012   1
  -2   6 -10 7641.79 294.976   1
   2   6 -10 6728.18 302.830   1
  -2   6  10 7867.64 283.005   1
  -2  -6  10 7379.33 308.173   1
   2   6  10 7784.13 285.974   1
  -2  -6 -10 7034.94 292.974   1
   2   6  10 7005.94 335.475   1
  -2   6 -10 7123.30 306.351   1
   2   6  12 52131.8 1924.52   1
  -2  -6 -12 50842.9 1897.10   1
   2   6 -12 50349.9 1909.70   1
  -2   6  12 51194.8 1892.77   1
  -2   6 -12 52744.6 1913.24   1
  -2  -6  12 52112.5 1913.58   1
  -2   6  12 50590.8 1891.32   1
   2   6 -12 53622.5 1915.06   1
  -2  -6  12 48843.4 1909.05   1
   2  -6  12 52239.4 1908.03   1
   2  -6 -12 49843.9 1891.07   1
   2   6  12 49905.3 1891.85   1
  -2   6 -12 52211.6 1902.22   1
   2  -6 -12 52744.3 1890.02   1
   2  -6  12 53715.4 1913.41   1
   2   6  14-258.103 130.470   1
  -2  -6 -14 150.664 51.2242   1
   2  -6 -14 63.9535 43.3864   1
   2  -6 -14 140.082 50.4595   1
   2   6 -14-21.9107 97.3229   1
   2   6  14 16.0618 43.3017   1
  -2   6 -14-1.58064 66.7494   1
  -2   6  14 24.9152 45.7083   1
  -2  -6  14 16.9392 95.4141   1
   2   6 -14 59.1434 85.4683   1
  -2   6  14-18.7573 58.3189   1
   2  -6  14 9.41153 89.0876   1
  -2   6 -14-46.5634 90.8939   1
  -2  -6 -14-35.3577 65.9094   1
   2   6  16 9587.48 378.267   1
  -2   6  16 8107.45 340.494   1
  -2  -6  16 8028.63 363.957   1
  -2   6 -16 8416.81 351.869   1
   2   6  16 9930.62 341.916   1
   2  -6  16 7952.43 362.515   1
   2   6 -16 8803.79 371.642   1
  -2   6  16 8400.90 343.542   1
  -2  -6  16 7873.53 368.662   1
  -2   6 -16 9828.21 372.766   1
   2   6 -16 8553.36 364.382   1
   2  -6 -16 8717.36 338.801   1
  -2  -6 -16 9500.78 349.514   1
   2  -6  16 9569.56 371.628   1
  -2   6  18 306.030 61.5271   1
  -2   6 -18 284.851 77.4484   1
   2  -6 -18 249.284 57.2547   1
   2   6  18 382.302 59.5702   1
  -2  -6  18 356.325 107.988   1
   2   6 -18 342.092 97.9118   1
  -2  -6  18 235.051 96.7151   1
   2  -6  18 405.124 97.7606   1
   2   6 -18 315.766 105.863   1
   2  -6 -18 304.782 58.8356   1
  -2   6  18 382.427 68.9945   1
   2  -6  18 366.222 101.279   1
  -2  -6 -18 317.471 73.3104   1
  -2   6 -18 485.142 102.891   1
  -2   6  20 10582.4 455.957   1
  -2  -6  20 11013.2 480.149   1
   2  -6  20 11480.6 480.741   1
   2   6  20 12615.4 456.604   1
  -2   6 -20 13552.8 488.811   1
  -2  -6  20 11107.8 485.746   1
  -2   6  20 10999.4 456.747   1
  -2  -6 -20 13074.0 463.452   1
   2   6 -20 11221.0 480.663   1
   2  -6 -20 11607.7 453.593   1
   2  -6  20 12743.3 486.292   1
  -2   6  22 772.041 91.7662   1
  -2  -6  22 776.140 128.304   1
   2  -6  22 812.964 126.005   1
   2   6 -22 935.209 133.814   1
   2   6  22 731.235 87.7585   1
  -2  -6  22 644.578 129.887   1
   2   6 -22 712.925 122.899   1
  -2   6 -22 859.416 129.605   1
   2  -6 -22 734.824 85.2797   1
   2  -6  22 903.236 129.112   1
  -2  -6 -22 794.659 99.3973   1
  -2   6  24 69.3291 93.6738   1
   2   6 -24 158.630 134.169   1
   2  -6  24-50.9864 131.604   1
  -2  -6  24-136.467 132.087   1
   2   6  24 54.9646 93.7242   1
  -2   6 -24 192.867 101.052   1
  -2   6 -24 251.981 131.598   1
   2   6 -24 6.28014 123.011   1
   2  -6 -24 123.126 87.0240   1
  -2  -6 -24 316.890 63.3248   1
  -2  -6  24 425.335 135.939   1
  -2  -6 -24 182.037 101.935   1
   2  -6  24 237.790 132.227   1
  -2   6  26 260.255 109.843   1
  -2  -6 -26 829.020 86.7859   1
  -2   6 -26 365.414 116.919   1
  -2  -6  26 200.344 148.235   1
   2  -6  26 103.844 148.869   1
   2   6 -26 198.923 145.997   1
  -2   6 -26 132.996 146.575   1
   2   6 -26 308.563 136.617   1
   2  -6 -26 241.171 98.3292   1
   2  -6  26 266.532 145.393   1
  -2  -6 -26 306.887 115.602   1
  -2  -6  26 166.422 147.971   1
  -2  -6  28 16146.8 667.366   1
  -2   6  28 15748.5 638.610   1
   2  -6  28 16493.5 668.796   1
   2   6 -28 15779.0 662.653   1
  -2  -6 -28 16632.6 625.882   1
   2  -6 -28 15522.2 623.574   1
  -2   6 -28 16680.1 643.601   1
  -2  -6 -28 15691.6 638.088   1
  -2  -6  28 15755.8 664.165   1
  -2   6 -28 15325.4 662.159   1
   2  -6 -28 16402.7 630.780   1
   2   6 -28 16407.8 659.714   1
   2  -6  28 17500.3 666.447   1
  -2   6  30 2.87848 133.541   1
   2  -6  30 49.1811 178.925   1
  -2  -6  30 12.9806 167.932   1
   2   6 -30-67.7979 162.158   1
   2  -6 -30 119.003 105.576   1
  -2   6 -30 9.17779 131.883   1
  -2   6 -30 59.6903 168.188   1
  -2  -6 -30-116.359 137.700   1
   2   6 -30-80.3547 152.485   1
   2  -6 -30 6.63411 120.011   1
  -2  -6 -30-70.0886 101.535   1
   2  -6  30-173.305 169.364   1
  -2  -6  30-65.4542 172.005   1
  -2  -6  32 1312.00 200.793   1
  -2   6  32 1394.15 175.094   1
   2  -6  32 1344.97 209.317   1
   2  -6 -32 1339.61 138.231   1
   2   6 -32 1242.46 195.956   1
  -2  -6 -32 1238.25 131.089   1
  -2   6 -32 1170.95 172.689   1
  -2  -6 -32 1084.82 159.523   1
   2   6 -32 1206.52 180.635   1
  -2   6 -32 1178.16 196.277   1
   2  -6 -32 1199.11 147.008   1
  -2  -6  32 1227.38 202.273   1
   2  -6  32 1306.22 200.530   1
  -2   6  34 191.195 148.980   1
  -2  -6  34 29.9663 191.216   1
   2   6  34 231.563 170.998   1
   2  -6  34-36.9051 204.692   1
   2  -6 -34 502.368 128.799   1
  -2   6 -34-79.3841 168.766   1
   2   6 -34 113.395 178.727   1
  -2   6 -34 42.9469 183.905   1
  -2  -6 -34 3.04737 156.103   1
   2   6 -34 23.6562 168.749   1
   2  -6 -34-88.0094 130.504   1
  -2  -6 -34-41.0515 120.799   1
  -2  -6  34-129.958 189.070   1
   2  -6  34 37.1234 187.687   1
  -2   6  34-54.8816 150.784   1
  -2  -6  36 991.841 225.032   1
   2  -6  36 1212.29 242.441   1
  -2   6 -36 1210.25 185.046   1
   2   6 -36 1056.50 207.681   1
   2   6 -36 1141.19 198.270   1
  -2   6 -36 964.670 213.911   1
  -2  -6 -36 1012.11 183.125   1
   2  -6 -36 1224.90 156.974   1
  -2  -6  36 1402.46 222.347   1
   2  -6  36 1481.02 225.556   1
  -2   6  36 1232.11 184.692   1
  -2  -6 -36 1200.57 155.818   1
  -2   8   0 58.0020 33.1879   1
   2  -8   0 46.8989 35.0733   1
  -2   8   0-15.7560 25.8013   1
   2  -8   0-2.39208 28.4336   1
  -2  -8   0 10.0531 36.6414   1
  -2  -8   0 36.2608 34.2572   1
   2   8   0-68.7149 33.0245   1
   2   8   0 10.3144 33.0514   1
  -2  -8   2 5236.48 205.398   1
   2   8  -2 5201.52 203.428   1
  -2  -8  -2 5074.17 199.124   1
   2   8   2 4804.60 200.993   1
  -2  -8   2 5118.46 203.440   1
   2   8  -2 4972.32 203.632   1
   2  -8   2 4921.80 199.431   1
   2  -8  -2 5220.50 193.908   1
  -2   8  -2 5181.55 196.225   1
  -2   8   2 4716.91 190.929   1
  -2   8  -2 5173.86 203.765   1
   2  -8   2 4789.77 203.112   1
  -2  -8  -2 5033.56 207.706   1
  -2  -8  -4-74.7377 66.9566   1
   2   8   4-32.9878 42.7856   1
  -2  -8   4 2.76139 42.7012   1
   2   8  -4-33.9833 44.0453   1
  -2   8   4-16.2091 19.7605   1
  -2   8  -4 31.2529 34.4649   1
   2  -8  -4-41.5460 25.1270   1
   2  -8   4 34.7759 41.1792   1
  -2   8  -4 51.4815 47.9932   1
   2  -8   4 2.94146 45.9448   1
   2   8  -4 25.0608 45.3685   1
  -2  -8   4 25.2540 50.2784   1
  -2   8  -6 2257.26 115.050   1
  -2  -8   6 1946.68 107.407   1
   2   8  -6 2154.13 115.575   1
   2  -8   6 2069.78 106.651   1
  -2   8  -6 2150.16 100.123   1
   2   8  -6 1990.90 110.365   1
  -2  -8   6 2140.05 116.122   1
   2   8   6 1864.77 114.524   1
  -2  -8  -6 2110.56 153.211   1
  -2  -8  -6 2087.85 92.9110   1
   2  -8   6 2058.47 111.946   1
  -2  -8  -8 17299.3 690.397   1
  -2  -8  -8 17538.5 655.991   1
   2   8   8 16903.0 661.255   1
   2   8  -8 18213.1 673.418   1
  -2  -8   8 17248.3 668.505   1
   2  -8   8 17401.4 666.889   1
  -2   8  -8 17431.5 661.511   1
   2   8  -8 17705.4 670.306   1
  -2  -8   8 17592.5 673.931   1
  -2   8  -8 17785.7 671.935   1
   2  -8   8 17958.7 671.259   1
   2   8   8 16994.0 680.803   1
  -2   8 -10 183159. 6592.86   1
  -2  -8  10 180223. 6593.52   1
  -2  -8  10 165029. 6586.93   1
   2   8 -10 178035. 6592.85   1
  -2   8 -10 178811. 6582.59   1
   2  -8  10 180885. 6588.38   1
   2   8 -10 180981. 6590.98   1
   2   8  10 180699. 6574.59   1
   2   8  10 174425. 6604.24   1
  -2  -8 -10 182457. 6591.63   1
   2  -8  10 178956. 6591.19   1
   2   8 -12 118.482 86.7336   1
  -2  -8  12 71.6045 97.7563   1
  -2  -8  12 108.548 84.1582   1
   2   8 -12 63.2576 96.3285   1
   2  -8  12 65.1838 85.0270   1
  -2   8 -12 181.765 70.1429   1
   2   8  12 60.4944 165.551   1
   2  -8  12 111.544 88.7299   1
  -2   8 -12 99.8335 92.1479   1
   2   8  12 129.950 42.6497   1
  -2  -8  14 114.945 98.3119   1
   2   8 -14 53.3123 89.8015   1
   2  -8  14-12.7253 91.7013   1
  -2  -8 -14 29.0748 63.7034   1
  -2   8 -14 153.830 95.9300   1
  -2   8  14 48.0013 40.3161   1
   2   8 -14 208.568 101.222   1
  -2   8 -14 73.1125 72.0138   1
   2  -8 -14 95.9274 32.7565   1
   2   8  14 150.968 41.2490   1
   2  -8 -14 64.3713 34.2791   1
  -2   8  16-42.8800 44.1311   1
  -2  -8  16-16.0624 93.2166   1
   2   8 -16-14.4673 103.628   1
   2   8  16 12.5340 43.0498   1
  -2   8 -16 54.8329 74.6412   1
  -2  -8 -16 5.28798 64.2010   1
  -2   8 -16 5.48064 96.8984   1
   2  -8  16 49.7935 93.7567   1
   2  -8 -16 50.6628 39.6111   1
   2   8  16-55.7168 149.814   1
  -2  -8  16 26.2563 103.273   1
   2   8 -16-10.5223 93.0862   1
  -2  -8  18 7416.42 332.562   1
  -2   8 -18 7233.90 326.102   1
  -2  -8  18 7088.08 324.730   1
  -2   8  18 7273.19 292.900   1
   2  -8  18 6885.05 323.533   1
   2  -8 -18 6952.43 286.161   1
   2   8 -18 7488.01 331.548   1
  -2   8 -18 7525.14 311.884   1
   2   8  18 8959.61 297.961   1
   2  -8  18 7382.40 328.093   1
  -2  -8 -18 7470.44 300.091   1
   2   8 -18 7417.99 325.057   1
   2   8  18 7434.81 347.876   1
   2  -8 -18 7713.38 289.769   1
   2  -8  20 1062.84 128.923   1
   2  -8  20 921.882 128.313   1
  -2  -8  20 1081.52 127.969   1
   2  -8 -20 880.031 65.9570   1
   2   8  20 1140.20 77.3488   1
  -2   8 -20 906.573 104.216   1
  -2   8  20 901.436 79.4538   1
   2  -8 -20 1047.73 74.3990   1
  -2  -8 -20 948.211 90.6162   1
  -2   8 -20 971.573 130.551   1
   2   8 -20 876.527 123.857   1
  -2  -8  20 858.961 132.816   1
   2   8  20 992.187 166.080   1
  -2  -8  22 3643.44 209.696   1
  -2   8  22 3327.13 162.912   1
   2  -8 -22 3258.10 151.442   1
   2   8  22 3657.07 164.699   1
   2  -8  22 3197.88 208.523   1
  -2   8  22 3541.62 167.540   1
  -2   8 -22 3635.48 212.528   1
  -2  -8  22 3290.48 210.665   1
  -2  -8 -22 3684.62 173.286   1
   2  -8  22 3588.93 211.459   1
   2  -8 -22 3559.54 158.345   1
   2   8 -22 3678.87 207.064   1
  -2   8  24-27.2240 86.1045   1
   2  -8  24 91.8951 143.449   1
   2   8 -24-51.3732 145.787   1
  -2  -8  24-188.169 143.943   1
   2  -8 -24 18.5547 69.7117   1
   2   8  24 26.9969 90.0705   1
  -2   8 -24-133.111 114.211   1
  -2   8 -24 54.5410 144.796   1
   2   8 -24-104.606 131.886   1
   2  -8  24 125.032 139.314   1
  -2   8  24-37.9197 95.8185   1
  -2  -8 -24 17.1664 100.029   1
   2  -8 -24-48.4659 78.5415   1
  -2   8  26 7997.80 343.693   1
  -2  -8  26 7815.11 382.738   1
   2   8 -26 8700.71 391.287   1
   2   8  26 8547.61 352.577   1
   2  -8  26 8450.64 392.386   1
  -2   8 -26 8320.84 362.759   1
   2  -8 -26 8281.58 334.792   1
  -2   8 -26 8242.84 389.682   1
  -2  -8 -26 8581.04 352.598   1
  -2  -8  26 7919.37 386.810   1
   2   8 -26 8040.27 381.159   1
   2  -8 -26 8350.27 339.207   1
   2  -8  26 9048.73 391.868   1
  -2   8  26 8498.33 348.746   1
  -2  -8 -26 8381.16 341.765   1
  -2   8  28 289.869 108.669   1
   2   8 -28 275.529 168.318   1
  -2  -8  28 350.783 168.272   1
   2   8  28 133.677 122.751   1
   2  -8  28 225.936 174.334   1
   2  -8 -28 272.938 109.762   1
  -2   8 -28 330.754 131.015   1
  -2  -8 -28 519.890 125.138   1
   2  -8 -28 173.114 98.7289   1
  -2   8  28 241.995 118.714   1
   2  -8  28 419.794 168.543   1
  -2  -8  28 383.305 172.429   1
  -2  -8 -28 227.493 96.1556   1
  -2  -8  30 5444.72 316.948   1
  -2   8  30 5317.80 266.120   1
   2   8  30 5807.98 282.114   1
   2  -8  30 5652.38 324.701   1
   2   8 -30 5493.38 312.650   1
   2  -8 -30 5577.39 250.642   1
  -2   8 -30 6168.92 287.762   1
  -2  -8  30 5382.18 319.781   1
  -2   8 -30 5715.17 317.292   1
   2   8 -30 5597.36 305.194   1
   2  -8 -30 5538.27 257.105   1
  -2   8  30 6104.40 274.925   1
   2  -8  30 6042.29 315.749   1
  -2  -8 -30 5899.64 259.343   1
  -2  -8  32-121.509 190.089   1
  -2   8  32 266.683 132.187   1
   2   8  32 154.051 146.686   1
   2  -8  32 127.411 197.385   1
   2   8 -32 98.6363 179.591   1
   2  -8 -32-67.0405 101.138   1
  -2   8 -32 3.42262 145.605   1
   2   8 -32 112.203 165.300   1
  -2  -8 -32 131.380 140.153   1
  -2   8 -32 69.6365 184.057   1
   2  -8 -32 116.256 113.267   1
  -2   8  32 18.2647 135.372   1
  -2  -8  32 45.4943 188.628   1
   2  -8  32 31.9322 183.775   1
  -2  -8 -32 16.3012 111.009   1
  -2   8  34 68.0991 141.341   1
  -2  -8  34 77.7530 198.221   1
  -2   8 -34 166.658 161.724   1
   2  -8 -34 126.246 108.798   1
   2   8 -34 99.0131 192.270   1
   2   8  34 7.20611 162.749   1
   2  -8  34-197.465 211.402   1
  -2   8 -34 63.5411 192.446   1
   2   8 -34-66.6517 178.849   1
  -2  -8 -34-79.1003 147.411   1
  -2  -8  34 199.104 197.041   1
   2  -8  34 274.474 196.310   1
  -2   8  34-134.286 148.885   1
  -2  -8 -34 386.802 123.682   1
  -2  -8  36-60.9939 212.829   1
   2  -8  36-240.987 233.802   1
   2   8 -36 173.875 200.954   1
  -2   8 -36 74.5876 189.955   1
   2  -8 -36-99.3836 120.274   1
   2   8 -36-60.1302 183.970   1
  -2   8 -36 70.5666 201.707   1
  -2  -8 -36-93.0545 160.528   1
  -2  -8 -36 513.885 127.714   1
   2  -8  36 187.828 214.235   1
  -2   8  36-75.1846 164.524   1
  -2  -8  36 349.215 210.566   1
   2  10   0 17254.9 617.630   1
   2 -10   0 16181.1 613.617   1
  -2  10   0 16342.2 609.092   1
  -2 -10   0 16683.2 618.369   1
   2 -10   0 15213.3 615.396   1
  -2 -10   0 16268.2 617.886   1
  -2  10   0 15975.3 615.846   1
   2  10  -2 304.724 65.2723   1
  -2 -10   2 264.509 60.2160   1
   2  10   2 197.683 54.9579   1
   2 -10  -2 411.095 53.3745   1
   2 -10   2 186.827 60.4934   1
  -2  10  -2 215.119 48.4593   1
  -2  10   2 337.904 40.5267   1
  -2 -10  -2 163.084 64.0177   1
  -2  10   2 380.085 56.5243   1
   2 -10   2 170.352 62.3969   1
   2 -10  -2 273.574 55.6101   1
   2  10   2 320.959 51.1851   1
  -2 -10  -2 272.978 56.3621   1
  -2 -10   2 73.6437 66.8913   1
  -2 -10   4 451.967 83.8149   1
  -2 -10  -4 445.456 84.8495   1
   2  10   4 438.235 62.3112   1
   2  10  -4 419.476 79.0914   1
  -2 -10   4 588.059 71.4088   1
   2 -10  -4 457.223 51.5664   1
   2 -10   4 392.406 74.0495   1
  -2  10  -4 516.902 63.1084   1
  -2  10   4 494.015 38.9363   1
   2  10   4 520.864 54.2181   1
   2 -10   4 600.057 78.8229   1
  -2  10   4 469.751 54.1803   1
  -2  10   6 2086.00 91.7492   1
   2 -10   6 1817.71 123.732   1
  -2 -10  -6 1957.43 155.567   1
   2  10   6 2392.17 111.269   1
   2  10  -6 2006.16 126.869   1
  -2 -10   6 2003.09 118.507   1
  -2 -10  -6 2135.20 97.1705   1
  -2  10   6 1956.95 83.0546   1
   2 -10  -6 1647.18 120.405   1
   2  10   6 2168.46 102.459   1
  -2 -10   6 2025.28 131.794   1
   2 -10   6 1854.27 118.978   1
  -2  10  -6 1971.68 109.285   1
   2 -10  -6 2002.27 89.6600   1
   2  10   8 46863.9 1727.36   1
   2  10  -8 46196.4 1739.03   1
  -2 -10   8 45170.5 1734.58   1
  -2  10  -8 48261.1 1730.06   1
   2 -10   8 45039.9 1734.48   1
  -2 -10   8 46605.3 1741.30   1
   2  10   8 47620.9 1730.41   1
  -2 -10  -8 43257.4 1751.60   1
   2 -10   8 47412.1 1738.70   1
  -2 -10  10 11115.3 450.757   1
  -2 -10  10 10592.9 439.738   1
   2  10 -10 11586.9 451.359   1
   2 -10  10 10664.4 440.957   1
  -2  10 -10 11074.4 434.281   1
  -2 -10 -10 11342.1 463.578   1
   2  10  10 11196.9 426.986   1
   2  10  10 11394.6 448.437   1
   2 -10  10 11051.7 445.864   1
  -2 -10 -10 11022.1 420.913   1
  -2 -10 -12 30568.3 1178.53   1
  -2 -10  12 32992.3 1204.68   1
   2 -10  12 30004.4 1196.09   1
  -2  10 -12 32118.8 1190.14   1
   2  10 -12 33630.6 1204.52   1
  -2 -10  12 29743.0 1194.84   1
   2  10  12 32811.6 1176.38   1
   2  10  12 30893.2 1210.34   1
  -2 -10 -12 31013.4 1192.07   1
   2 -10  12 32945.3 1201.83   1
   2 -10  14 28.0393 91.5221   1
   2  10 -14 26.1958 101.465   1
  -2  10 -14 38.3025 75.9265   1
   2  10  14 3.85836 39.8937   1
  -2 -10  14 5.88854 106.430   1
   2 -10  14-63.6171 95.0179   1
  -2 -10 -16 3363.75 155.075   1
   2 -10  16 3589.35 193.044   1
  -2  10 -16 3453.14 173.612   1
   2  10 -16 3462.85 195.826   1
   2  10  16 3657.25 142.636   1
  -2 -10 -16 3003.95 167.606   1
   2  10 -16 3281.31 188.345   1
  -2  10  16 3454.35 140.327   1
  -2 -10  16 3613.41 198.104   1
  -2  10  16 3301.40 140.186   1
  -2 -10 -18 198.637 81.9368   1
  -2  10  18 233.559 48.9256   1
  -2 -10  18 258.353 110.332   1
   2 -10  18 243.561 114.032   1
   2  10 -18 132.422 120.487   1
  -2  10 -18 314.551 92.5655   1
   2  10  18 353.968 50.8624   1
   2 -10 -18 221.522 32.8349   1
  -2 -10  18 229.017 124.118   1
   2  10 -18 270.786 110.713   1
   2 -10 -18 236.219 41.2170   1
  -2 -10 -18 365.013 69.6190   1
  -2  10  18 333.451 55.6279   1
   2 -10  18 402.720 120.065   1
  -2 -10 -20 5391.39 233.242   1
   2  10 -20 5253.37 265.274   1
  -2 -10  20 5014.54 266.344   1
   2  10 -20 5500.95 272.470   1
  -2  10 -20 5566.71 250.959   1
   2 -10  20 5375.70 269.780   1
   2  10  20 5844.17 220.748   1
   2 -10 -20 4980.69 208.359   1
  -2  10  20 5196.59 217.313   1
   2 -10  20 5925.92 274.266   1
  -2  10  20 5717.49 222.226   1
  -2 -10  20 5665.35 277.615   1
  -2 -10 -20 5782.79 229.839   1
   2 -10 -20 5348.70 212.467   1
  -2 -10  22 1248.76 167.154   1
  -2 -10 -22 1394.39 109.717   1
   2  10 -22 1249.30 152.512   1
  -2 -10  22 1460.97 158.169   1
  -2  10  22 1290.05 92.9641   1
   2 -10  22 1172.01 162.646   1
   2  10  22 1407.24 99.1710   1
   2 -10 -22 1240.32 75.3399   1
   2 -10  22 1255.73 158.436   1
  -2  10  22 1537.17 100.995   1
  -2 -10 -22 1194.32 114.116   1
   2 -10 -22 1178.47 84.1654   1
  -2 -10 -24 56.9593 100.830   1
  -2  10  24-72.2976 91.1721   1
  -2 -10  24 231.977 159.936   1
   2  10 -24 35.0585 153.282   1
   2 -10  24 51.1946 158.164   1
   2 -10 -24-9.21996 60.9227   1
  -2  10 -24 208.018 122.621   1
   2  10  24 125.987 88.0584   1
  -2 -10  24 69.5727 149.483   1
  -2  10  24 81.4653 83.1338   1
  -2 -10 -24 221.078 92.4338   1
   2  10 -24 271.626 149.246   1
   2  10  24 46.1576 221.398   1
   2 -10  26-99.0383 162.208   1
  -2  10  26 42.9930 101.748   1
  -2 -10  26-53.9417 172.997   1
  -2 -10 -26 16.9386 111.309   1
  -2 -10  26 91.0374 160.504   1
  -2  10  26 169.034 93.1474   1
   2 -10  26-51.0739 166.448   1
   2  10 -26-78.7069 164.865   1
  -2  10 -26-20.7820 125.543   1
   2  10  26 108.809 105.777   1
   2 -10 -26-70.3103 67.5419   1
  -2 -10 -26 73.2368 101.984   1
   2  10  26-205.983 240.661   1
   2  10 -26-102.519 153.174   1
  -2  10  28 7240.50 290.999   1
   2 -10  28 6872.58 344.182   1
  -2 -10  28 6021.59 338.722   1
  -2  10  28 6671.68 286.221   1
   2  10  28 6607.59 294.716   1
   2  10 -28 6321.27 343.473   1
   2 -10  28 6341.51 348.047   1
  -2  10 -28 6821.55 313.665   1
   2 -10 -28 6065.42 265.436   1
   2  10 -28 6606.80 338.051   1
  -2 -10 -28 6303.32 286.479   1
  -2 -10 -28 7009.81 294.094   1
  -2 -10  28 6110.05 345.503   1
   2  10  28 6919.86 378.228   1
   2 -10  30 581.962 187.326   1
  -2  10  30 509.192 127.545   1
  -2 -10  30 378.150 192.793   1
  -2  10  30 323.117 115.900   1
  -2 -10  30 491.008 189.316   1
   2  10  30 248.918 131.662   1
   2 -10  30 365.865 198.674   1
  -2  10 -30 374.845 145.060   1
   2  10 -30 148.980 181.633   1
   2 -10 -30 261.410 84.4950   1
  -2 -10 -30 271.663 110.553   1
   2  10  30 46.6765 235.778   1
   2  10 -30 311.418 171.981   1
  -2 -10  32 1109.61 222.826   1
   2 -10  32 1825.76 221.321   1
  -2  10  32 1900.13 161.176   1
  -2  10  32 1440.13 153.056   1
  -2 -10  32 1187.96 221.531   1
   2 -10  32 1651.03 237.543   1
   2  10  32 1723.43 171.847   1
   2  10 -32 1769.30 218.574   1
  -2  10 -32 1397.95 176.762   1
   2 -10 -32 1542.40 119.528   1
   2 -10 -32 1645.13 132.633   1
  -2 -10 -32 1521.91 144.898   1
   2  10  32 2063.30 268.878   1
  -2  10 -32 1427.63 216.498   1
   2  10 -32 1396.64 202.383   1
  -2  10  34-67.1231 147.211   1
   2 -10  34 201.064 206.654   1
  -2 -10  34 240.458 214.827   1
  -2  10  34-48.0272 137.761   1
  -2 -10  34-59.0286 205.958   1
   2 -10  34 45.3789 225.160   1
   2  10  34 104.370 158.061   1
   2  10 -34 4.95181 197.421   1
  -2  10 -34-26.6439 163.514   1
   2 -10 -34 77.8231 111.469   1
  -2 -10 -34-47.9605 125.744   1
   2 -10 -34-113.657 102.385   1
   2  10  34-139.289 259.924   1
   2  10 -34-237.675 188.937   1
  -2  10 -34-14.3556 197.535   1
   2 -12   0 117.629 67.5073   1
  -2  12   0-65.8490 53.3371   1
  -2 -12   0-127.604 77.9769   1
   2 -12   0-71.2270 67.4222   1
  -2  12   0 64.9286 71.5633   1
   2  12   0-2.97249 64.8308   1
   2  12   0 20.2001 67.9114   1
  -2 -12   0 133.956 69.3166   1
  -2 -12  -2 14175.7 533.198   1
  -2 -12   2 14241.8 533.357   1
   2  12  -2 14426.8 538.195   1
   2  12   2 15078.8 530.600   1
   2 -12  -2 13695.3 525.981   1
  -2  12  -2 14953.5 526.834   1
   2 -12   2 13718.6 531.868   1
  -2  12   2 14327.4 519.779   1
  -2  12  -2 14170.7 535.313   1
  -2  12   2 13924.0 527.480   1
   2 -12  -2 11900.4 524.996   1
   2 -12   2 13177.6 533.060   1
   2  12   2 12121.4 525.414   1
  -2 -12  -2 13757.6 531.072   1
  -2 -12   2 13816.3 538.503   1
   2  12  -2 14042.2 533.647   1
  -2 -12  -4 96.3973 83.4016   1
   2  12   4 136.148 60.9546   1
  -2 -12   4-49.2332 69.4876   1
   2  12   4-19.7326 52.7401   1
   2 -12   4-92.7713 77.5334   1
   2 -12  -4 69.4593 56.6528   1
   2  12  -4-2.01874 81.7606   1
  -2  12  -4-114.068 64.3772   1
  -2  12   4-48.0271 41.2007   1
   2 -12   4 28.3806 79.8217   1
  -2  12  -4-65.7751 83.2105   1
  -2  12   4-1.01501 57.1539   1
   2  12  -4 33.4553 77.6965   1
  -2 -12   4 107.214 89.4950   1
  -2 -12  -6 3303.41 149.629   1
  -2 -12   6 3176.18 184.561   1
   2  12  -6 3348.88 172.887   1
   2 -12   6 3101.01 172.544   1
  -2 -12  -6 3529.96 187.381   1
   2  12   6 3650.62 153.676   1
   2 -12  -6 3678.66 143.814   1
  -2 -12   6 3399.60 167.088   1
   2  12  -6 3327.89 175.548   1
  -2  12  -6 3460.85 159.909   1
   2 -12   6 3281.30 169.186   1
  -2  12   6 3426.01 135.330   1
   2  12   6 3441.15 149.540   1
  -2  12   6 3443.71 144.552   1
  -2  12  -6 3375.36 176.076   1
   2  12   8 2006.16 106.660   1
   2  12  -8 1941.26 135.317   1
  -2 -12   8 1732.69 120.915   1
  -2  12  -8 1935.01 113.777   1
   2 -12   8 1838.95 124.984   1
   2  12  -8 1773.05 128.478   1
   2  12   8 2126.43 105.804   1
  -2  12  -8 1949.96 136.671   1
  -2  12   8 1871.97 87.4646   1
  -2 -12   8 1913.00 140.525   1
   2 -12   8 1705.99 128.410   1
  -2 -12  -8 2264.36 179.227   1
  -2 -12 -10 16642.1 704.119   1
   2  12  10 18347.4 671.487   1
   2  12 -10 17749.2 690.133   1
  -2 -12  10 17301.6 681.780   1
  -2  12 -10 17266.3 675.206   1
   2 -12  10 16625.3 682.051   1
   2  12 -10 16221.3 684.297   1
  -2  12 -10 17969.2 689.253   1
  -2 -12  10 17967.8 692.273   1
   2 -12  10 17881.0 687.774   1
   2  12  10 18768.8 671.888   1
  -2  12 -12 1570.97 133.566   1
  -2 -12  12 1625.14 140.785   1
   2  12 -12 1625.46 134.782   1
  -2 -12  12 1744.15 120.700   1
  -2  12 -12 1579.23 115.044   1
   2 -12  12 1484.91 125.742   1
   2  12 -12 1671.28 129.466   1
   2  12  12 1520.37 90.4520   1
   2 -12  12 1563.41 131.350   1
  -2 -12 -12 1691.74 148.882   1
   2  12 -14 316.850 112.963   1
   2 -12  14 274.801 106.786   1
  -2  12 -14 93.3043 84.5673   1
  -2 -12 -14 300.869 54.1858   1
   2 -12  14 181.095 107.033   1
   2  12 -14 216.052 107.186   1
  -2  12 -14 202.342 113.323   1
  -2 -12  14 264.295 114.794   1
   2  12  14 269.883 48.4842   1
  -2 -12  16-17.4060 121.496   1
  -2  12 -16 98.9676 117.598   1
  -2 -12 -16-18.6673 65.9244   1
   2  12 -16-36.6675 117.393   1
  -2  12 -16-78.1481 92.0834   1
   2 -12  16-12.9755 114.112   1
   2  12  16 205.613 178.976   1
   2  12  16-44.8889 44.1209   1
  -2 -12  18 5520.19 282.868   1
  -2  12 -18 6170.72 272.322   1
   2  12 -18 6167.26 293.575   1
   2 -12  18 5474.91 290.623   1
   2  12  18 6533.17 235.577   1
  -2 -12  18 6055.15 296.128   1
  -2  12 -18 5522.14 292.994   1
   2  12  18 5316.72 340.671   1
   2 -12  18 5778.12 290.487   1
  -2 -12 -18 5522.11 243.387   1
  -2 -12 -18 5743.02 254.572   1
  -2 -12 -20 3342.09 179.577   1
  -2  12  20 2922.92 138.394   1
  -2 -12  20 2959.01 206.585   1
  -2  12 -20 3106.00 185.805   1
   2  12 -20 3201.71 213.242   1
   2 -12  20 3228.28 211.013   1
   2  12  20 3614.72 144.726   1
  -2  12 -20 3188.86 218.183   1
  -2 -12  20 3180.93 218.935   1
  -2 -12 -20 3202.53 152.987   1
   2  12  20 2741.53 297.812   1
   2 -12  20 3169.28 210.100   1
  -2  12  22 6168.35 237.629   1
  -2 -12  22 6238.94 303.345   1
   2  12  22 6927.81 243.912   1
   2 -12  22 6268.35 309.914   1
   2  12  22 5910.77 375.063   1
  -2 -12 -22 6113.50 270.781   1
   2 -12  22 6385.28 310.899   1
  -2 -12  22 6425.52 312.636   1
  -2  12 -22 6620.08 315.552   1
  -2 -12 -22 6669.20 251.925   1
  -2 -12 -24 112.190 115.398   1
   2 -12  24 145.402 159.200   1
  -2 -12  24 46.4629 176.951   1
  -2 -12 -24 85.5229 94.4493   1
  -2 -12  24-150.362 164.083   1
  -2  12  24-64.2668 73.0767   1
   2  12 -24-4.10971 169.518   1
   2 -12  24 41.8258 164.807   1
   2  12  24 92.5808 83.8692   1
  -2  12 -24 54.0577 164.919   1
   2 -12 -24 6.10524 50.8019   1
   2 -12 -24 73.9210 56.7001   1
   2  12  24 349.634 275.831   1
   2  12  26 2297.77 303.729   1
  -2 -12 -26 1655.77 144.541   1
  -2  12 -26 1817.70 202.794   1
  -2  12  26 1750.20 113.824   1
  -2 -12  26 1720.49 201.086   1
   2  12 -26 1781.72 207.082   1
   2 -12  26 1880.86 206.323   1
   2  12  26 2031.60 128.353   1
   2 -12 -26 1483.49 92.5661   1
  -2  12 -26 1919.69 165.547   1
   2 -12 -26 1575.34 99.1847   1
   2 -12  26 1887.18 201.652   1
  -2 -12  26 1839.82 208.377   1
  -2  12  26 1880.94 128.072   1
   2 -12  28 147.531 182.548   1
  -2 -12  28 199.225 185.601   1
  -2  12  28 19.3181 110.599   1
  -2  12  28-134.374 92.4727   1
  -2 -12  28 41.4546 175.922   1
   2  12 -28 147.346 186.306   1
   2  12  28 127.645 108.433   1
   2 -12  28 270.394 190.618   1
  -2  12 -28 127.479 142.774   1
   2 -12 -28 90.4263 74.9677   1
   2 -12 -28 115.328 68.0758   1
  -2 -12 -28 180.127 118.697   1
   2  12  28 197.028 269.284   1
   2 -12  30 5762.30 316.215   1
  -2 -12  30 5301.87 320.614   1
   2 -12  30 5670.47 323.156   1
  -2  12  30 4940.50 231.266   1
  -2 -12  30 5312.17 314.694   1
   2  12  30 5321.36 250.662   1
   2  12 -30 4945.69 306.617   1
   2 -12 -30 4566.46 210.951   1
  -2  12 -30 5659.22 276.597   1
  -2 -12 -30 4753.00 244.419   1
   2 -12 -30 4736.59 216.849   1
   2  12  30 4879.75 375.944   1
  -2 -12 -32 147.390 126.618   1
  -2 -12  32 225.819 214.159   1
   2 -12  32 222.897 206.737   1
  -2 -12  32 109.545 203.460   1
  -2  12  32 25.5459 113.708   1
   2 -12  32 346.248 218.042   1
   2  12  32 88.0884 137.828   1
  -2  12 -32 11.1520 159.508   1
   2  12 -32-88.2388 200.169   1
   2 -12 -32-68.4214 95.2311   1
   2 -12 -32 122.485 87.0962   1
   2  12  32 38.8592 286.993   1
  -2 -12 -32-24.2360 128.331   1
   2 -12  34 115.702 216.934   1
  -2 -12  34 90.0572 223.617   1
  -2 -12  34 310.507 218.354   1
   2 -12  34 304.021 235.259   1
   2  12 -34 36.2624 210.702   1
  -2 -12 -34 32.9197 139.212   1
   2 -12 -34-6.06857 98.1826   1
   2 -12 -34-63.1086 106.414   1
  -2 -12 -34 151.887 141.389   1
   2  12  34 270.410 310.505   1
  -2  14   0 36648.0 1330.72   1
   2  14   0 37531.4 1340.70   1
   2 -14   0 34585.9 1336.32   1
   2  14   0 35140.3 1337.42   1
  -2  14   0 34024.7 1338.07   1
  -2 -14   0 36558.9 1339.10   1
   2 -14   2 399.743 82.6752   1
   2 -14  -2 604.922 75.3513   1
   2  14  -2 505.528 90.4202   1
  -2  14  -2 543.877 68.7814   1
  -2  14   2 548.659 57.6390   1
  -2 -14   2 485.923 78.5229   1
   2  14   2 506.834 75.2503   1
   2  14  -2 383.937 80.1736   1
  -2 -14   2 538.626 94.9280   1
  -2  14   2 600.033 78.6575   1
  -2  14  -2 594.746 89.8306   1
  -2 -14  -2 444.882 78.3307   1
  -2 -14  -4 2636.03 146.858   1
   2  14  -4 2682.20 161.388   1
   2 -14  -4 2878.64 130.941   1
   2  14   4 2670.88 133.493   1
  -2 -14   4 2784.57 148.908   1
   2 -14   4 2600.28 147.310   1
  -2  14  -4 2885.26 136.226   1
  -2  14   4 2870.11 118.694   1
  -2 -14   4 2359.46 168.792   1
   2  14  -4 2560.30 157.562   1
   2  14   4 2695.86 130.335   1
  -2  14  -4 2597.16 153.862   1
  -2  14   4 2671.27 132.880   1
  -2 -14  -6 78.3047 97.8639   1
   2  14   6 162.993 60.6573   1
  -2 -14   6 127.557 80.8195   1
   2  14  -6 246.432 97.4414   1
   2 -14  -6 184.224 52.9832   1
   2 -14   6 97.3019 83.6482   1
  -2  14  -6 68.4133 68.8620   1
   2  14  -6 172.603 91.0671   1
   2 -14   6 172.222 90.8698   1
   2  14   6 148.813 56.8943   1
  -2  14   6 241.605 58.8674   1
  -2  14  -6 169.199 94.8473   1
  -2 -14   6 61.1762 103.706   1
   2 -14   8 9506.03 423.097   1
   2  14   8 11186.6 402.805   1
   2 -14  -8 10327.1 390.120   1
  -2 -14   8 10151.3 419.286   1
   2  14  -8 10517.1 430.444   1
   2 -14   8 9860.79 420.836   1
  -2  14  -8 10518.8 412.851   1
  -2  14   8 10150.5 387.499   1
   2  14   8 10531.0 402.328   1
  -2 -14  -8 10203.6 440.800   1
  -2  14  -8 10501.1 427.464   1
  -2 -14   8 9852.35 431.043   1
  -2  14   8 10890.7 394.477   1
   2  14  -8 10317.4 423.273   1
  -2 -14 -10 98.2149 52.1188   1
  -2 -14 -10 37.2423 169.149   1
  -2  14 -10-119.745 109.113   1
  -2 -14  10 194.503 110.898   1
   2  14 -10 184.507 98.6452   1
  -2 -14  10 121.725 89.0318   1
   2  14 -10 31.9455 101.444   1
   2 -14  10 92.4803 95.2658   1
  -2  14 -10 8.16729 77.0708   1
   2  14  10 209.268 74.6396   1
   2 -14  10 45.1659 97.7082   1
   2 -14  12 3685.96 206.007   1
  -2  14 -12 4002.22 213.335   1
  -2 -14  12 3987.22 216.856   1
  -2 -14  12 3650.59 195.331   1
   2  14 -12 3880.73 212.747   1
   2 -14  12 3717.35 205.097   1
  -2  14 -12 3892.09 188.793   1
   2  14 -12 4015.74 205.862   1
   2  14  12 3763.31 178.798   1
  -2 -14 -12 3456.56 233.934   1
  -2 -14 -12 3942.50 161.765   1
  -2 -14 -14 2.00432 114.038   1
   2  14  14 119.770 57.0387   1
   2  14  14 236.967 94.0505   1
  -2 -14  14 101.347 99.1753   1
   2  14 -14 124.140 120.757   1
   2 -14  14 92.9331 111.745   1
  -2  14 -14 203.921 92.9818   1
  -2  14 -14 132.236 121.948   1
   2  14 -14 3.18310 110.327   1
  -2 -14  14-3.56266 125.583   1
   2 -14  14 197.019 116.404   1
  -2 -14 -14 107.562 50.4474   1
  -2 -14  16 3010.90 206.140   1
  -2  14 -16 2950.08 200.317   1
  -2 -14 -16 3013.74 133.225   1
  -2  14 -16 2856.41 171.410   1
   2  14 -16 3097.60 201.552   1
   2  14  16 3327.67 192.568   1
   2  14 -16 2857.81 190.997   1
   2 -14  16 2693.93 194.950   1
   2  14  16 3009.19 131.148   1
   2  14  18 1231.74 202.390   1
  -2 -14 -18 984.138 92.3627   1
   2 -14  18 1347.00 162.503   1
  -2 -14  18 1250.16 150.537   1
   2  14 -18 1205.74 164.520   1
  -2  14 -18 1309.38 134.259   1
   2  14  18 1358.04 76.6349   1
  -2 -14 -18 1296.27 86.9603   1
  -2  14 -18 1172.84 167.529   1
  -2 -14  18 1257.40 170.681   1
   2  14 -18 1351.64 156.575   1
  -2 -14 -20 22089.9 811.380   1
  -2 -14  20 21019.7 850.291   1
   2 -14  20 21105.7 855.075   1
  -2  14 -20 21823.7 838.773   1
   2  14 -20 22242.9 857.578   1
   2  14  20 21502.4 803.823   1
   2 -14  20 21701.1 859.282   1
   2  14 -20 20530.7 850.171   1
   2  14  20 20852.9 874.281   1
  -2 -14  20 21235.1 860.396   1
  -2  14 -20 21130.9 858.404   1
  -2  14 -22 271.524 169.129   1
   2  14 -22 197.775 155.342   1
  -2 -14  22 135.424 152.388   1
   2 -14  22 165.803 167.252   1
  -2  14 -22-64.2050 132.203   1
   2  14  22 124.543 66.1225   1
   2 -14  22 314.182 164.159   1
  -2 -14  22 272.492 171.518   1
  -2 -14 -22 155.973 105.450   1
   2  14  22 166.532 275.581   1
  -2 -14  24 27.1636 177.213   1
   2 -14  24 199.179 165.890   1
  -2  14  24-9.03887 68.7227   1
  -2 -14  24-114.647 160.239   1
   2  14 -24 47.5040 169.806   1
   2 -14  24-44.3101 173.602   1
   2  14  24 31.0345 78.5744   1
  -2 -14 -24 56.1158 127.668   1
   2  14  24-438.528 298.266   1
  -2  14 -24 48.7860 171.762   1
   2  14 -24 135.518 162.243   1
  -2  14  24 36.3529 123.568   1
   2  14  26 485.427 312.534   1
  -2 -14 -26 90.0710 96.9561   1
  -2  14 -26 105.539 183.180   1
   2  14 -26 179.825 168.536   1
  -2 -14  26 324.855 177.700   1
  -2  14  26 149.601 76.4198   1
   2 -14  26 283.585 183.179   1
   2  14 -26 187.533 181.374   1
  -2  14 -26 80.8530 143.550   1
   2  14  26 164.393 93.1739   1
  -2 -14 -26 129.899 141.315   1
   2 -14  26 46.5686 183.350   1
  -2 -14  26 42.5344 188.441   1
   2  14  28 3548.16 373.632   1
   2  14 -28 3657.36 249.856   1
  -2 -14 -28 3561.33 212.140   1
  -2  14  28 3592.94 157.174   1
   2  14  28 4077.45 177.368   1
   2  14 -28 3519.47 260.460   1
   2 -14  28 4007.39 266.393   1
  -2  14 -28 3870.16 263.960   1
  -2 -14 -28 3865.89 175.094   1
  -2 -14  28 3241.56 264.625   1
  -2 -14  28 3695.84 256.324   1
   2 -14  28 3577.61 262.894   1
   2  14  30-35.9899 331.804   1
   2 -14 -30 30.4550 75.1666   1
  -2 -14 -30-16.0867 115.606   1
   2  14 -30-229.978 189.988   1
  -2  14 -30 4.98663 201.519   1
  -2  14  30-100.859 96.6149   1
  -2 -14  30 30.4659 196.174   1
   2  14  30-228.941 121.844   1
   2 -14  30 117.605 208.182   1
  -2  14 -30-110.557 154.274   1
  -2 -14 -30 205.227 147.804   1
   2 -14 -30-105.971 70.2664   1
   2 -14  30-261.981 204.572   1
  -2 -14  30-119.709 209.019   1
   2  14  32 477.373 358.563   1
  -2 -14 -32 700.499 165.942   1
   2 -14  32 1208.65 231.538   1
  -2 -14  32 747.832 237.068   1
  -2  14  32 746.047 118.568   1
  -2 -14  32 910.674 222.064   1
   2 -14  32 610.925 233.378   1
   2  14  32 1027.17 145.477   1
  -2  14 -32 1002.84 182.117   1
   2  14 -32 807.704 215.782   1
  -2 -14 -32 771.555 130.437   1
  -2  14 -32 855.740 223.474   1
   2  14 -32 580.072 203.457   1
   2 -14 -32 555.311 87.4396   1
   2 -14 -32 497.510 92.6089   1
   2 -16   0-128.720 86.4893   1
   2  16   0 68.9158 84.5997   1
  -2  16   0 118.791 67.5509   1
   2 -16   0 166.077 83.9358   1
  -2 -16   0 56.9803 87.7883   1
  -2 -16   0 198.189 76.5566   1
   2  16   0 128.603 75.5380   1
   2 -16   2 22904.4 878.433   1
   2  16   2 24860.3 873.049   1
   2 -16  -2 22545.8 867.484   1
   2  16  -2 23847.9 878.398   1
  -2  16   2 22518.3 859.418   1
  -2  16  -2 24578.1 870.094   1
  -2 -16   2 24144.6 873.747   1
  -2 -16  -2 24239.7 873.142   1
   2 -16  -2 20036.9 864.566   1
   2 -16   2 21257.8 879.115   1
  -2 -16  -2 20532.9 871.232   1
   2  16  -2 23110.2 874.685   1
  -2  16   2 23507.7 870.474   1
  -2  16  -2 24590.3 885.378   1
   2  16   4 7.88416 67.9083   1
  -2 -16   4-21.3828 75.8887   1
   2 -16   4-13.5482 89.2090   1
   2  16  -4 201.748 94.1744   1
   2 -16  -4 91.4747 66.1477   1
  -2  16  -4 134.729 71.5747   1
  -2  16   4-129.452 50.7961   1
  -2 -16  -4 65.8296 87.8362   1
   2 -16   4-35.8896 90.6706   1
   2  16   4-122.308 65.5149   1
   2  16  -4 9.40172 83.2033   1
  -2  16   4 29.1629 69.5525   1
  -2  16  -4 167.921 99.2294   1
  -2  16  -6 853.990 118.458   1
   2 -16  -6 955.334 73.7046   1
   2  16   6 1017.45 83.4383   1
  -2 -16   6 821.943 97.9836   1
   2 -16   6 1019.40 110.727   1
  -2  16  -6 937.033 93.2359   1
   2  16  -6 876.160 117.180   1
  -2 -16  -6 749.496 113.101   1
   2 -16   6 737.842 108.345   1
  -2  16   6 913.777 80.4837   1
   2  16  -6 896.440 107.481   1
   2  16   6 863.976 76.3864   1
  -2 -16  -8 536.633 136.915   1
   2 -16  -8 412.183 51.3298   1
  -2 -16   8 432.596 95.7451   1
   2  16  -8 406.351 111.020   1
   2 -16   8 567.360 106.510   1
  -2  16   8 545.290 44.7929   1
  -2  16  -8 454.106 85.7121   1
   2  16  -8 295.753 101.126   1
   2  16   8 523.447 67.7204   1
  -2  16  -8 569.903 118.360   1
  -2 -16  -8 471.584 74.5360   1
  -2  16   8 459.619 63.8386   1
   2  16 -10 6147.85 279.849   1
  -2 -16  10 6452.60 269.325   1
   2 -16  10 6029.87 275.387   1
  -2  16 -10 6180.03 259.573   1
  -2  16  10 5309.88 221.135   1
  -2 -16 -10 5608.13 310.648   1
  -2 -16 -10 6253.49 240.518   1
  -2  16  10 5953.19 227.805   1
   2  16 -10 5906.72 273.600   1
   2  16  10 6819.04 248.931   1
  -2  16 -10 6543.29 284.714   1
   2  16  12-1.78577 92.5069   1
  -2 -16  12 63.9858 101.453   1
   2  16  12 69.4526 68.1676   1
   2 -16  12-46.8803 117.772   1
   2  16 -12 151.200 121.909   1
  -2  16 -12 23.9330 92.3443   1
  -2 -16 -12 325.731 192.954   1
  -2 -16 -12 71.2177 61.4991   1
   2  16 -12 90.6927 113.833   1
  -2  16 -12 104.072 128.833   1
   2  16  14 276.810 80.8222   1
   2  16  14 265.136 81.2769   1
  -2 -16  14 200.507 116.276   1
   2 -16  14 167.727 129.882   1
   2  16 -14 152.953 134.075   1
  -2  16 -14 276.352 107.962   1
  -2 -16 -14 174.832 62.7879   1
   2  16 -14 438.925 130.328   1
  -2  16 -14 284.259 139.940   1
  -2 -16 -14 186.376 155.737   1
   2 -16  16 295.099 143.397   1
   2  16 -16-141.927 146.464   1
  -2  16 -16-172.765 115.637   1
   2  16  16 13.1182 69.2291   1
   2  16 -16-21.9067 137.606   1
  -2  16 -16 58.6676 147.503   1
   2  16  16 88.0988 104.732   1
  -2 -16 -16 76.5490 67.9485   1
  -2  16 -18 27139.8 1069.49   1
  -2 -16  18 25062.1 1056.15   1
  -2  16 -18 27889.9 1049.58   1
   2  16 -18 27924.5 1068.23   1
   2  16  18 27976.9 1014.90   1
   2  16  18 28504.4 1035.04   1
  -2 -16 -18 26723.0 1014.78   1
   2  16 -18 25554.2 1060.79   1
  -2 -16  20 212.127 153.141   1
   2 -16  20 274.701 162.943   1
   2  16 -20 211.629 161.178   1
   2  16  20 334.374 59.9455   1
   2  16  20 269.310 163.989   1
  -2 -16 -20 184.223 73.5718   1
  -2  16 -20 288.519 171.905   1
   2  16 -20 273.838 156.791   1
  -2 -16 -20 334.484 64.4671   1
  -2 -16  22 1603.52 186.108   1
   2  16  22 1994.25 105.351   1
  -2  16 -22 1772.01 167.497   1
   2 -16  22 1403.67 201.535   1
  -2 -16 -22 1442.97 104.327   1
  -2  16 -22 1398.68 201.777   1
   2  16 -22 1521.36 191.117   1
   2  16  22 1918.26 233.347   1
  -2 -16 -22 1566.33 98.1248   1
   2  16  24-80.6942 73.0642   1
   2  16 -24-63.2027 178.569   1
   2 -16  24-50.9539 180.114   1
   2  16 -24 35.0174 170.043   1
  -2  16 -24 93.8951 180.245   1
  -2 -16 -24-54.8397 81.5859   1
  -2 -16 -24 46.8091 78.2848   1
  -2 -16  24-82.9500 165.181   1
  -2 -16  26 1299.19 196.854   1
   2  16  26 1173.64 102.037   1
   2 -16  26 968.891 207.926   1
   2  16 -26 1338.05 207.101   1
  -2  16 -26 1155.45 167.120   1
  -2  16 -26 1156.48 206.823   1
  -2 -16 -26 897.152 104.406   1
  -2 -16 -26 1083.02 113.680   1
   2  16  26 1376.96 318.293   1
   2  16  28-297.552 337.352   1
  -2  16  28 158.963 81.8915   1
  -2 -16  28-39.1722 194.650   1
   2  16 -28-9.93007 199.668   1
   2 -16  28 249.238 205.869   1
   2  16  28-1.63395 100.334   1
  -2  16 -28-107.417 158.564   1
  -2  16  28 62.2968 185.982   1
  -2 -16 -28 3.76269 124.702   1
  -2  16 -28-137.416 201.252   1
   2  16 -28-145.973 187.406   1
  -2 -16 -28 17.3679 97.7462   1
  -2  16  30 1178.52 225.563   1
   2  16  30 1445.27 376.825   1
  -2  16  30 1438.50 123.197   1
  -2 -16  30 1701.20 232.894   1
   2  16  30 2050.07 148.480   1
   2  16 -30 1990.30 239.335   1
  -2  16 -30 2225.83 203.090   1
   2  16 -30 2143.07 229.025   1
  -2  16 -30 2154.05 250.646   1
  -2 -16 -30 1724.05 134.736   1
  -2 -16 -30 1606.09 173.775   1
  -2  18   0 18457.1 692.544   1
  -2 -18   0 17459.7 708.995   1
   2 -18   0 16382.4 699.995   1
   2 -18   0 17605.7 700.320   1
   2  18   0 18851.3 706.396   1
   2  18   0 19481.5 704.399   1
  -2 -18   0 19003.3 702.332   1
   2 -18   2 826.290 110.911   1
  -2  18   2 1116.05 83.3419   1
  -2  18  -2 1067.00 92.9811   1
   2  18   2 879.786 107.551   1
   2  18  -2 602.338 112.009   1
  -2  18  -2 849.678 117.042   1
  -2 -18  -2 899.212 112.657   1
  -2  18   2 945.707 105.498   1
  -2 -18   2 1070.89 125.086   1
   2 -18  -2 1201.53 95.8958   1
   2 -18   2 812.400 109.565   1
   2 -18  -2 1013.45 98.0756   1
   2  18  -2 906.546 106.876   1
  -2 -18  -2 1004.39 104.319   1
  -2 -18   2 1049.64 102.158   1
  -2 -18   4 1872.46 125.177   1
  -2 -18  -4 1686.36 127.646   1
   2  18  -4 1608.67 143.128   1
   2 -18   4 1893.23 135.372   1
   2 -18  -4 1735.06 110.546   1
   2  18   4 1672.35 121.185   1
  -2  18  -4 1956.33 118.385   1
  -2  18  -4 1723.72 143.108   1
  -2 -18   4 1534.86 146.613   1
   2 -18   4 1269.51 132.025   1
   2  18   4 1742.05 111.889   1
   2  18  -4 1574.04 130.591   1
  -2  18   4 1581.79 117.180   1
  -2 -18  -6-28.5315 108.855   1
  -2 -18   6 103.718 89.4319   1
   2  18   6 172.522 81.9453   1
   2 -18  -6 135.391 65.5941   1
   2  18   6 8.09712 67.6881   1
   2  18  -6-41.1484 109.763   1
   2 -18   6 176.499 105.845   1
  -2  18  -6-77.3484 85.2540   1
   2 -18   6-29.1010 105.015   1
   2 -18  -6 43.4389 72.3491   1
   2  18  -6-62.6866 101.465   1
  -2  18   6 12.2327 77.1195   1
  -2 -18   6-189.144 119.380   1
  -2  18  -6-64.3121 114.594   1
  -2  18   8 4546.73 190.595   1
   2  18  -8 4296.49 226.552   1
  -2 -18  -8 4001.58 199.178   1
   2 -18   8 3973.12 228.249   1
  -2 -18  -8 4572.18 241.359   1
   2 -18  -8 4123.92 180.592   1
   2  18  -8 4546.65 232.190   1
   2 -18   8 4126.53 225.008   1
  -2 -18   8 4660.14 218.984   1
  -2  18  -8 4426.26 209.343   1
  -2  18   8 4365.95 176.622   1
   2  18   8 4551.28 193.583   1
  -2 -18   8 4244.75 240.268   1
  -2  18  -8 4438.34 235.800   1
  -2 -18 -10-102.108 192.173   1
  -2 -18  10 3.75705 136.459   1
  -2  18 -10-78.0524 131.499   1
  -2 -18 -10 229.223 82.8340   1
  -2 -18  10 55.6109 108.092   1
   2  18  10 96.7043 76.3776   1
   2 -18  10-21.8755 120.532   1
   2  18 -10 218.684 129.313   1
  -2  18  10 46.7959 40.6016   1
  -2  18 -10 111.781 96.3048   1
  -2  18  10 141.709 59.7552   1
   2  18 -10 124.140 116.902   1
   2 -18 -10-65.5295 104.679   1
   2 -18  10-30.5950 123.648   1
   2  18  10 39.8561 80.0445   1
  -2 -18 -12 2604.89 144.981   1
   2  18 -12 3045.54 196.767   1
   2 -18  12 2988.64 200.773   1
   2  18  12 3311.87 145.026   1
   2 -18  12 3018.74 197.101   1
  -2 -18  12 2590.18 182.015   1
   2  18 -12 2678.96 200.066   1
  -2  18 -12 3077.50 173.253   1
   2  18  12 2775.39 166.910   1
  -2 -18  12 2662.39 213.319   1
  -2  18 -12 2841.16 206.481   1
  -2 -18 -14 19.7937 79.9170   1
   2 -18  14-116.370 147.234   1
   2  18  14 48.7772 80.2135   1
  -2 -18  14-62.4502 130.087   1
   2 -18  14 218.101 143.580   1
  -2  18 -14-65.1150 113.479   1
  -2  18 -14 19.9234 155.362   1
   2  18 -14 44.6223 141.279   1
  -2 -18  14-101.009 161.176   1
   2  18  14 90.2143 113.857   1
   2  18  16 4366.25 175.498   1
   2 -18  16 3907.08 243.558   1
  -2  18 -16 3711.63 216.240   1
   2  18 -16 3838.59 245.363   1
   2 -18  16 3585.08 250.516   1
   2  18 -16 3190.37 236.539   1
  -2 -18 -16 3566.56 165.124   1
  -2 -18  16 3808.52 256.906   1
  -2  18 -16 4104.43 258.227   1
   2  18  16 3445.01 171.193   1
   2  18  18 879.981 75.9618   1
   2  18 -18 968.582 176.529   1
  -2  18 -18 867.158 145.663   1
  -2 -18 -18 909.494 75.7586   1
   2 -18  18 600.035 178.445   1
  -2 -18  18 861.453 192.775   1
  -2  18 -18 721.167 185.380   1
   2  18 -18 787.043 173.743   1
   2  18  18 1152.78 100.702   1
  -2 -18  20 7081.17 363.312   1
  -2  18 -20 7865.21 362.719   1
   2 -18  20 7003.92 349.912   1
  -2 -18  20 6776.63 331.669   1
  -2  18 -20 7334.73 323.036   1
   2  18 -20 7358.13 352.544   1
   2  18  20 7580.73 263.954   1
   2  18 -20 7028.01 347.586   1
   2 -18  20 7346.40 355.159   1
  -2 -18 -20 6204.10 261.742   1
   2  18  20 8511.88 289.363   1
  -2 -18  22 208.656 163.489   1
   2 -18  22-77.1164 185.222   1
   2  18  22 255.917 60.7620   1
  -2  18 -22 162.103 143.596   1
  -2 -18 -22 358.199 57.6456   1
  -2 -18 -22 102.359 66.6436   1
   2 -18  22 379.761 188.825   1
   2  18  22 260.064 126.686   1
  -2  18 -22 226.865 194.756   1
   2  18 -22 323.360 175.594   1
   2  18  24 107.744 69.6090   1
  -2 -18 -24-143.577 53.6773   1
  -2 -18  24 186.251 204.578   1
   2 -18  24 237.434 193.218   1
  -2 -18  24 66.9846 176.269   1
   2  18 -24 60.6314 181.955   1
  -2 -18 -24 69.2268 68.1086   1
  -2  18 -24 50.2419 196.484   1
  -2 -18 -26-14.7938 58.3824   1
   2  18 -26-237.178 201.534   1
   2 -18  26 259.616 208.830   1
   2  18  26-27.2962 83.1109   1
  -2  18 -26-148.771 163.736   1
  -2 -18  26 37.7023 211.975   1
   2 -18  26-5.28754 206.227   1
   2  18  26 144.790 217.467   1
   2  18 -26-169.228 191.819   1
  -2 -18 -26-112.887 74.1211   1
   2  18 -28 2101.75 233.887   1
  -2  18 -28 2105.52 263.496   1
  -2 -18  28 2145.64 231.478   1
  -2  18 -28 2812.94 254.427   1
   2  18  28 1974.09 130.020   1
   2 -18  28 2139.90 260.642   1
   2  18 -28 2025.88 241.724   1
  -2 -18 -28 1244.21 108.927   1
  -2 -18  28 1962.32 259.234   1
   2  18  28 1637.08 290.456   1
  -2 -18 -28 1362.08 100.454   1
  -2  18 -30-16.7982 232.894   1
   2  18 -30-133.754 204.979   1
  -2 -18 -30 4.93669 87.9785   1
  -2 -18  30 126.194 208.653   1
   2 -18  30 92.3537 230.725   1
   2  18  30 5.05438 113.442   1
  -2  18 -30 234.387 178.658   1
   2  18 -30-21.1106 218.571   1
   2 -18  30 109.305 235.672   1
  -2 -18  30-231.299 240.807   1
  -2 -18 -30-87.4572 84.3754   1
   2  18  30 47.3148 325.076   1
   2 -20   0 13.1930 98.4258   1
   2  20   0-41.3129 113.399   1
  -2  20   0 83.5997 79.5480   1
   2 -20   0 276.704 105.498   1
  -2 -20   0-34.7782 119.869   1
  -2 -20   0-25.3070 96.4588   1
   2  20   0-110.811 97.8084   1
   2  20   2 4275.52 216.383   1
   2 -20   2 3959.24 213.903   1
   2  20  -2 4635.01 229.527   1
   2 -20  -2 4158.74 207.351   1
  -2  20   2 4404.43 194.523   1
  -2  20  -2 3846.41 199.588   1
   2  20  -2 4377.63 218.799   1
  -2  20   2 4447.96 219.207   1
   2 -20   2 3849.69 217.939   1
   2 -20  -2 4347.25 207.432   1
  -2 -20   2 4527.47 213.974   1
  -2 -20  -2 4703.97 215.582   1
  -2  20  -2 4691.06 231.684   1
  -2 -20  -2 3942.30 221.105   1
  -2 -20   2 4116.97 233.374   1
   2 -20  -4 127.087 87.7196   1
  -2 -20   4 30.2308 99.4607   1
   2  20   4 175.344 102.708   1
   2 -20   4 5.37880 113.450   1
  -2  20  -4 212.531 89.5930   1
   2 -20   4-77.1732 116.132   1
  -2 -20  -4 132.439 107.580   1
   2  20  -4 40.0640 108.186   1
   2  20   4-28.1532 86.7570   1
  -2  20   4-22.9310 102.870   1
  -2 -20   4-60.6708 130.109   1
  -2  20  -4-72.0808 125.722   1
  -2  20  -6 1128.94 154.614   1
  -2 -20   6 1347.00 166.024   1
   2  20  -6 1363.40 150.253   1
  -2 -20   6 1273.99 127.320   1
   2 -20  -6 1214.23 102.990   1
  -2  20   6 1255.43 87.0255   1
  -2  20  -6 1422.38 118.749   1
   2 -20   6 1036.27 142.741   1
  -2 -20  -6 1327.93 147.689   1
  -2  20   6 1289.43 115.152   1
   2  20  -6 1287.57 141.962   1
   2 -20  -6 997.077 109.417   1
   2 -20   6 1211.81 144.023   1
   2  20   6 1050.68 105.632   1
   2 -20  -8-4.35836 70.9883   1
  -2 -20   8 199.081 115.953   1
   2 -20   8 117.085 130.581   1
   2  20  -8-13.4766 136.089   1
  -2  20   8-43.9745 59.0420   1
  -2  20  -8 186.577 103.223   1
   2  20  -8 20.1425 128.948   1
   2 -20   8 114.390 133.602   1
  -2  20  -8 250.332 144.114   1
  -2 -20  -8 27.3868 101.680   1
  -2 -20   8 386.911 152.015   1
  -2  20   8 148.536 86.6346   1
   2  20  10 4309.51 194.225   1
   2  20  10 4566.80 194.888   1
  -2 -20  10 4350.17 224.966   1
   2 -20  10 3971.27 235.838   1
   2  20 -10 4649.10 245.895   1
  -2  20 -10 4446.80 214.507   1
  -2  20  10 3697.34 164.847   1
  -2 -20 -10 3854.27 279.739   1
   2 -20  10 4110.92 241.677   1
   2  20 -10 4165.07 236.625   1
  -2 -20 -10 3475.73 195.504   1
  -2  20  10 4082.88 178.771   1
  -2 -20  10 3977.20 257.019   1
  -2  20 -10 4711.38 252.649   1
  -2 -20  12 467.485 137.988   1
   2  20  12 716.990 93.7970   1
   2 -20  12 677.542 156.131   1
   2  20 -12 518.921 158.403   1
  -2  20 -12 814.264 125.896   1
  -2  20  12 504.502 49.4285   1
  -2  20 -12 670.674 169.719   1
  -2 -20 -12 604.008 98.2942   1
  -2 -20  12 943.541 182.522   1
   2 -20  12 665.280 163.245   1
   2  20  12 664.892 115.006   1
  -2  20  12 633.584 63.4678   1
   2  20 -12 815.171 156.647   1
   2  20 -14 54.7107 163.859   1
   2 -20  14-15.0387 156.321   1
  -2  20 -14 117.522 125.689   1
  -2 -20  14 31.3697 143.890   1
   2  20  14 183.082 86.1940   1
   2 -20  14 193.380 163.368   1
   2  20  14 296.915 123.483   1
  -2  20 -14 168.520 171.220   1
  -2 -20 -14 190.679 87.5043   1
  -2 -20  14 514.785 186.351   1
   2  20 -14 56.1134 161.063   1
   2  20  16 1.47175 90.9914   1
  -2 -20 -16 125.386 156.161   1
  -2 -20  16-66.0633 147.265   1
   2  20  16 99.3432 77.1673   1
   2 -20  16 211.430 163.340   1
   2  20 -16 44.5515 164.916   1
  -2  20 -16 91.4076 131.588   1
  -2 -20  16 381.957 187.897   1
   2  20 -16-96.6731 165.424   1
  -2 -20 -16-71.7115 78.9375   1
  -2  20 -16-27.2753 177.947   1
   2 -20  16 155.584 170.242   1
   2  20  18 2732.10 133.628   1
   2  20 -18 2997.77 235.392   1
  -2  20 -18 2650.73 195.911   1
   2  20 -18 2991.53 231.671   1
   2  20  18 3486.44 141.461   1
  -2 -20  18 3420.22 256.136   1
  -2  20 -18 3065.00 242.700   1
   2 -20  18 3083.81 242.970   1
   2  20 -20 788.093 189.907   1
  -2  20 -20 938.901 158.196   1
   2  20  20 661.455 87.2906   1
  -2 -20  20 531.751 206.986   1
   2 -20  20 364.267 197.526   1
   2  20 -20 708.122 187.077   1
  -2  20 -20 714.010 203.850   1
   2  20  20 652.762 68.5719   1
   2 -20  22 1996.74 230.204   1
  -2 -20  22 1769.82 199.946   1
   2  20  22 1879.87 101.093   1
  -2  20 -22 2244.28 194.514   1
   2  20 -22 2637.73 231.492   1
  -2 -20  22 1808.94 239.729   1
   2  20  22 2163.01 125.082   1
   2  20 -22 1974.40 221.703   1
  -2  20 -22 1888.77 237.320   1
  -2 -20  24 79.9919 175.623   1
   2  20  24-56.1791 65.3385   1
   2 -20  24 147.025 205.678   1
   2 -20  24 5.40200 202.394   1
  -2 -20  24-138.259 218.748   1
   2  20  24 39.2325 99.7024   1
  -2  20 -24 43.1132 208.259   1
   2  20 -24 24.8758 197.947   1
  -2 -20  26 767.216 194.047   1
   2  20  26 554.970 85.1802   1
   2 -20  26 730.914 226.356   1
   2  20 -26 932.382 222.681   1
   2 -20  26 851.816 229.034   1
  -2 -20  26 587.253 230.937   1
   2  20  26 609.603 130.617   1
   2  20 -26 354.969 208.552   1
  -2 -20  28 295.497 200.783   1
   2 -20  28 22.8346 230.622   1
   2  20  28-29.8972 95.8313   1
   2  20 -28 185.357 217.255   1
  -2  20 -28 31.9478 174.077   1
  -2  20 -28 80.6603 234.854   1
   2  20 -28 42.4921 216.634   1
   2  20  28 48.8726 149.442   1
   2 -20  28-29.3579 239.077   1
  -2 -20  28-30.1855 238.656   1
   2  22   0 2811.66 188.667   1
   2 -22   0 2445.31 173.212   1
  -2  22   0 2941.79 155.518   1
   2  22   0 2799.86 176.695   1
   2 -22   0 2406.27 178.817   1
  -2 -22   0 3017.65 176.078   1
  -2 -22   0 2291.24 194.015   1
   2 -22  -2 10.5204 106.253   1
  -2 -22   2 56.5567 110.971   1
   2  22  -2-181.044 134.876   1
   2 -22   2 33.9745 119.388   1
   2  22   2 31.8507 127.326   1
  -2  22  -2 249.540 97.4000   1
   2  22  -2 88.1436 118.384   1
   2 -22   2 145.297 125.352   1
  -2 -22  -2 141.714 115.750   1
  -2  22   2-112.110 123.414   1
  -2 -22  -2-41.6587 131.575   1
  -2  22  -2 154.078 135.088   1
  -2 -22   2 13.9799 144.676   1
  -2 -22   4 119.423 112.865   1
   2 -22  -4 165.798 99.6723   1
   2  22  -4 361.881 139.291   1
   2 -22   4 165.981 126.494   1
   2  22   4 99.3303 121.993   1
  -2  22  -4 158.847 105.250   1
   2  22  -4 87.8807 126.096   1
   2  22   4 83.7264 100.723   1
   2 -22   4 154.475 130.968   1
  -2 -22  -4 344.596 126.428   1
  -2  22  -4 181.197 149.383   1
  -2 -22   4 254.578 156.099   1
  -2  22   4 240.162 117.812   1
  -2 -22   6 57.0167 115.728   1
   2 -22  -6 19.8215 88.5024   1
   2  22  -6 303.635 144.756   1
   2 -22   6 78.3267 131.385   1
  -2  22   6 39.4303 74.2480   1
  -2  22  -6 108.058 106.862   1
   2  22   6 54.3183 97.7185   1
   2  22  -6 47.7065 134.831   1
   2 -22  -6-208.887 105.891   1
   2 -22   6-159.273 138.299   1
  -2 -22   6 44.0660 162.023   1
  -2  22  -6 63.5654 152.803   1
  -2  22   6 102.148 105.074   1
  -2 -22  -6 19.1769 140.994   1
  -2 -22   8 3742.79 264.973   1
  -2  22  -8 4306.88 264.120   1
  -2 -22  -8 3381.19 216.589   1
  -2 -22   8 4247.93 229.076   1
   2  22   8 4418.72 218.201   1
   2 -22   8 3765.79 238.233   1
   2  22  -8 4519.54 254.390   1
  -2  22  -8 4822.56 222.141   1
  -2  22   8 4083.37 179.404   1
  -2  22   8 4206.48 200.690   1
   2  22  -8 4408.41 248.377   1
   2 -22   8 3843.30 249.014   1
   2  22   8 4328.06 206.948   1
  -2 -22  -8 3878.51 260.416   1
  -2 -22 -10 413.751 215.299   1
   2 -22 -10 522.055 86.8398   1
  -2 -22  10 533.107 141.533   1
   2  22 -10 853.136 169.044   1
   2 -22  10 616.306 158.955   1
  -2  22  10 514.838 68.1863   1
  -2  22 -10 453.443 126.032   1
  -2  22 -10 672.963 179.888   1
  -2 -22 -10 479.578 117.600   1
  -2 -22  10 849.234 185.199   1
   2  22 -10 633.593 163.321   1
  -2  22  10 472.751 87.9052   1
   2  22  10 663.125 106.280   1
   2 -22  10 547.865 165.788   1
   2  22  12 4198.68 190.983   1
   2 -22  12 3521.61 241.887   1
  -2  22  12 3532.30 154.191   1
  -2  22 -12 3842.78 212.075   1
   2  22 -12 3588.80 243.211   1
  -2  22  12 3059.87 141.487   1
   2  22 -12 3801.59 241.504   1
   2 -22  12 3436.39 249.342   1
  -2  22 -12 3912.21 263.475   1
  -2 -22  12 3781.62 261.676   1
  -2 -22 -12 3130.03 179.000   1
   2  22 -14 315.971 169.490   1
  -2 -22  14-168.500 151.009   1
   2  22 -14 239.483 173.103   1
   2 -22  14 8.17706 175.332   1
   2  22  14 24.7936 129.809   1
  -2 -22 -14 191.957 255.400   1
  -2  22 -14-187.847 193.072   1
  -2 -22 -14-69.6632 94.1025   1
  -2 -22  14 77.8060 189.025   1
   2 -22  14 141.421 182.197   1
   2  22  16 338.139 115.469   1
  -2 -22  16 889.428 211.513   1
   2 -22  16 538.625 193.417   1
   2  22 -16 673.795 184.627   1
   2 -22  16 458.092 186.844   1
  -2  22 -16 601.037 148.652   1
  -2 -22  16 939.897 168.283   1
  -2 -22 -16 617.970 189.267   1
   2  22 -16 855.133 186.743   1
  -2  22 -16 516.901 200.304   1
  -2 -22 -16 331.776 87.4408   1
  -2  22 -18 36.8916 146.509   1
   2  22 -18 246.948 183.808   1
   2 -22  18 150.563 189.413   1
   2  22 -18 122.417 182.121   1
  -2  22 -18-35.9522 200.130   1
  -2 -22 -18 29.6294 66.2397   1
   2 -22  18-186.957 191.730   1
  -2 -22  18-57.9313 202.953   1
   2  22  18-31.9181 80.1438   1
   2  22 -20 1849.49 222.573   1
  -2 -22  20 1133.62 233.812   1
   2 -22  20 1491.95 225.811   1
   2  22  20 1260.68 89.8160   1
  -2  22 -20 1634.04 180.163   1
  -2 -22  20 1583.16 198.943   1
   2  22 -20 1265.93 217.645   1
  -2  22 -20 1944.39 242.129   1
   2  22 -22-48.3833 199.265   1
   2 -22  22 101.444 208.724   1
  -2 -22  22 182.486 221.215   1
  -2  22 -22-179.295 160.454   1
   2  22  22 103.674 58.0373   1
   2  22  22 102.678 75.2704   1
  -2 -22  22 330.251 185.450   1
  -2  22 -22 116.474 213.627   1
   2  22 -22-20.4079 197.735   1
   2 -22  24 189.622 220.770   1
   2 -22  24 34.6880 221.122   1
  -2 -22  24-89.0391 230.663   1
   2  22  24 60.1038 62.9769   1
  -2 -22  24 163.937 192.408   1
   2  22  24-119.104 75.4898   1
  -2  22 -24-74.6935 230.331   1
   2  22 -24 173.919 211.335   1
   2  22 -26-190.008 224.684   1
   2 -22  26 43.7874 229.592   1
   2  22  26 45.4779 73.3663   1
   2 -22  26-36.1495 231.092   1
  -2 -22  26 111.431 244.429   1
   2  22  26-46.3042 74.8906   1
  -2 -22  26 19.6715 201.298   1
  -2  22 -26 160.289 237.165   1
   2  22 -26 206.580 216.674   1
   2  24   0-137.757 142.469   1
  -2  24   0-5.89416 102.255   1
   2 -24   0-21.6689 133.382   1
   2  24   0 36.3934 128.116   1
  -2 -24   0 54.1433 154.480   1
  -2 -24   0 54.3818 123.824   1
   2 -24   0 150.656 122.464   1
   2 -24  -2 953.976 128.634   1
   2 -24   2 890.698 147.897   1
   2  24   2 1126.04 153.686   1
   2  24  -2 914.734 160.288   1
  -2  24  -2 852.493 122.372   1
  -2 -24  -2 1135.13 149.141   1
   2  24  -2 1052.19 150.525   1
   2 -24   2 859.328 156.356   1
   2 -24  -2 1244.31 142.924   1
  -2  24  -2 903.030 166.634   1
  -2 -24   2 899.345 174.142   1
  -2 -24  -2 806.718 163.156   1
  -2  24   2 1005.42 151.696   1
   2 -24  -4 88.1339 106.795   1
  -2 -24   4-186.687 128.165   1
   2  24  -4-16.8371 149.576   1
  -2  24   4 9.33544 89.4190   1
  -2  24  -4 182.881 113.800   1
  -2 -24  -4-41.1615 137.046   1
   2  24   4-68.3797 115.330   1
   2  24  -4-110.942 139.302   1
   2 -24   4 21.8483 147.396   1
  -2  24  -4 30.4787 158.715   1
  -2 -24   4 98.6162 167.772   1
  -2  24   4 85.4143 127.654   1
  -2 -24   6 538.451 138.475   1
   2 -24  -6 423.911 103.083   1
   2  24   6 588.051 139.976   1
   2 -24   6 465.913 148.908   1
   2  24  -6 478.795 161.381   1
  -2  24  -6 433.886 124.453   1
  -2  24   6 669.228 88.3408   1
  -2 -24  -6 550.442 163.214   1
   2  24  -6 610.934 158.695   1
   2  24   6 606.660 119.826   1
   2 -24   6 730.310 164.540   1
   2 -24  -6 252.968 121.010   1
  -2  24  -6 625.224 177.145   1
  -2  24   6 548.977 125.666   1
  -2 -24   6 303.926 182.204   1
  -2  24  -8 689.913 183.085   1
  -2 -24   8-27.3963 193.828   1
  -2 -24  -8 367.247 135.920   1
  -2 -24   8 688.239 146.152   1
   2 -24   8 233.128 153.402   1
   2  24  -8 683.022 175.023   1
   2  24   8 395.113 133.871   1
  -2  24   8 395.583 78.8869   1
  -2  24  -8 449.809 129.661   1
  -2 -24  -8 622.130 175.082   1
   2  24  -8 567.835 167.826   1
  -2  24   8 552.886 111.593   1
   2 -24   8 430.173 172.119   1
   2  24   8 525.496 113.058   1
  -2 -24  10 5156.08 362.981   1
  -2 -24 -10 4810.64 270.711   1
   2 -24 -10 5099.80 251.198   1
   2  24  10 5814.12 272.470   1
  -2 -24  10 5954.89 305.428   1
   2 -24  10 5358.13 307.784   1
  -2  24 -10 5924.17 288.358   1
   2  24 -10 5785.17 327.445   1
  -2  24  10 6583.85 245.177   1
  -2  24 -10 6240.28 337.281   1
  -2  24  10 5856.64 255.581   1
   2  24 -10 6690.72 344.123   1
   2  24  10 6238.20 269.114   1
   2 -24  10 5715.04 325.294   1
   2 -24  12 75.0502 184.823   1
   2 -24 -12-254.123 139.181   1
  -2  24  12-11.3136 78.6810   1
   2  24 -12-48.7114 177.779   1
  -2 -24 -12 294.892 267.866   1
   2 -24 -12-32.7667 106.762   1
  -2 -24  12 7.16456 152.305   1
   2  24  12 145.430 109.637   1
   2  24 -12-113.097 177.345   1
   2 -24  12 121.263 165.100   1
  -2  24 -12 35.8718 139.723   1
  -2  24  12 33.7439 57.1136   1
   2  24  12 105.832 114.444   1
  -2  24 -12-111.389 197.851   1
  -2 -24  12 125.190 201.035   1
  -2 -24 -12 102.968 114.404   1
  -2 -24  14-31.2110 201.648   1
   2 -24  14 173.184 192.049   1
  -2  24  14 82.9890 48.2843   1
  -2 -24 -14 95.6351 275.693   1
  -2  24 -14 263.859 204.180   1
  -2 -24 -14 45.3440 103.932   1
  -2 -24  14 198.992 159.344   1
   2  24 -14 133.846 179.150   1
   2  24  14 78.6722 104.037   1
   2 -24  14 64.7020 174.898   1
  -2  24 -14-123.287 145.781   1
   2  24  14 14.4964 138.569   1
  -2  24  14-78.1204 63.9842   1
   2  24 -14 36.9618 180.475   1
   2  24  16-173.003 139.393   1
  -2 -24  16 222.165 165.658   1
   2  24  16-33.7966 99.5844   1
   2  24 -16-87.4351 180.468   1
   2 -24  16 150.469 180.192   1
  -2  24 -16 133.159 146.791   1
  -2 -24 -16 59.3275 88.7758   1
  -2  24 -16 121.934 205.946   1
   2  24 -16-264.012 190.149   1
  -2 -24 -16-124.035 222.221   1
  -2 -24  16 43.6138 210.938   1
   2 -24  16-10.3976 195.612   1
  -2  24 -18 1287.24 234.793   1
   2  24  18 1001.38 106.829   1
   2 -24  18 1081.21 201.485   1
   2  24 -18 1053.84 206.170   1
  -2  24 -18 1112.63 170.746   1
   2  24 -18 1148.57 213.194   1
   2  24  18 548.806 106.667   1
  -2 -24  18 863.699 236.721   1
   2 -24  18 1138.75 222.050   1
   2  24  20 23.9824 89.0386   1
  -2  24 -20 14.5222 158.416   1
   2  24 -20 57.2518 201.288   1
  -2  24 -20 85.9171 219.635   1
   2  24 -20-274.677 211.380   1
   2 -24  20 85.7148 217.390   1
  -2 -24  20-64.8608 228.855   1
   2  24  20 126.412 72.3667   1
   2  24 -22 799.636 224.257   1
   2 -24  22 209.976 211.071   1
   2  24  22 451.194 64.0280   1
  -2  24 -22 573.314 175.362   1
  -2 -24  22 784.243 251.306   1
   2 -24  22 738.616 238.177   1
  -2 -24  22 497.498 200.151   1
   2  24  22 594.363 87.6632   1
  -2  24 -22 840.199 248.408   1
   2  24 -22 361.390 220.269   1
   2  26   0 826.724 168.643   1
   2  26   0 1292.90 163.032   1
  -2 -26   0 1355.19 187.106   1
  -2 -26   0 1225.96 157.514   1
   2 -26  -2 85.8885 125.012   1
  -2 -26   2 134.221 136.190   1
   2 -26   2-152.951 141.757   1
   2  26  -2-33.5414 156.540   1
   2  26   2-12.0088 146.708   1
  -2  26  -2 61.4889 119.611   1
  -2 -26  -2-31.9682 140.663   1
   2  26  -2-25.1538 146.190   1
   2 -26   2 120.364 161.989   1
   2 -26  -2 246.801 147.515   1
  -2  26  -2-81.1894 170.153   1
  -2 -26   2 4.17930 173.503   1
  -2  26   2-9.87070 154.467   1
  -2 -26  -2-193.340 162.111   1
  -2 -26   4-9.27627 136.143   1
   2 -26   4 167.722 147.652   1
   2  26  -4-21.1228 160.863   1
  -2  26   4 239.600 99.0429   1
  -2  26  -4 61.2795 124.749   1
  -2 -26  -4 121.999 149.373   1
   2  26  -4 193.046 153.959   1
   2  26   4 48.0073 125.263   1
   2 -26   4-8.05360 165.236   1
   2 -26  -4 5.73353 136.549   1
  -2 -26   4 177.403 182.379   1
  -2  26   4 127.241 141.430   1
  -2  26  -4 188.887 178.229   1
  -2 -26   6 9.69151 141.983   1
   2  26   6 5.25184 139.238   1
   2  26  -6-88.5584 166.650   1
   2 -26   6 102.174 152.348   1
  -2  26  -6 28.8858 127.411   1
  -2  26   6 111.327 88.6087   1
  -2 -26  -6 67.4093 169.389   1
   2  26  -6 171.990 159.704   1
   2  26   6 116.238 120.795   1
  -2  26   6 140.457 128.375   1
   2 -26  -6-256.663 131.961   1
   2 -26   6 176.420 169.502   1
  -2  26  -6-53.6716 181.102   1
  -2 -26   6 14.0821 186.605   1
  -2 -26  -8 2070.59 183.941   1
  -2  26  -8 2092.76 239.770   1
   2  26   8 2283.09 179.152   1
   2 -26   8 1890.52 207.240   1
   2  26  -8 2156.42 220.080   1
  -2  26  -8 2459.08 183.092   1
  -2  26   8 2184.18 130.912   1
   2 -26  -8 2297.97 151.208   1
  -2 -26   8 2754.86 196.877   1
   2  26  -8 3045.82 225.203   1
  -2  26   8 2571.77 165.053   1
   2 -26   8 2093.66 227.580   1
  -2 -26   8 2239.49 247.675   1
   2  26   8 2123.80 166.774   1
  -2 -26 -10 60.3878 128.450   1
  -2  26 -10 199.186 205.451   1
   2 -26 -10-21.7446 107.337   1
  -2 -26  10 136.869 147.288   1
   2  26  10 17.8576 124.921   1
   2  26 -10-195.490 173.097   1
   2 -26  10-95.9928 179.506   1
  -2  26 -10-204.205 142.022   1
  -2  26  10-90.1894 85.4902   1
   2  26 -10 76.8482 176.999   1
  -2  26  10-35.4143 104.003   1
   2  26  10 129.996 116.298   1
   2 -26  10 53.3218 191.623   1
  -2 -26  10 252.031 205.479   1
  -2 -26  12 513.776 216.251   1
   2 -26  12 1075.05 211.771   1
   2 -26 -12 413.007 163.105   1
  -2 -26 -12 1124.59 292.772   1
   2 -26 -12 598.709 129.536   1
  -2 -26  12 718.545 169.246   1
   2  26  12 896.299 137.388   1
   2  26  12 909.129 133.872   1
   2  26 -12 1003.14 193.174   1
   2 -26  12 801.199 188.562   1
  -2  26 -12 913.140 157.732   1
  -2  26  12 705.161 76.4067   1
   2  26 -12 962.395 195.257   1
  -2  26  12 914.470 102.449   1
  -2  26 -12 729.651 222.293   1
  -2 -26 -12 817.198 129.359   1
  -2  26  14-12.9563 55.8308   1
  -2 -26 -14-59.0255 301.709   1
  -2  26 -14 136.888 208.635   1
  -2 -26 -14 121.389 108.116   1
  -2 -26  14 283.332 163.376   1
   2  26  14 108.288 115.951   1
   2  26 -14 26.0372 186.614   1
   2 -26  14 226.060 186.332   1
  -2  26 -14 148.164 148.265   1
   2 -26  14-26.9289 198.038   1
  -2 -26  14-130.175 217.707   1
  -2  26  14-18.7037 75.7157   1
   2  26  14 75.0705 146.682   1
   2  26 -14 190.339 192.732   1
  -2  26 -16 131.174 222.351   1
  -2 -26  16 95.9799 175.846   1
   2 -26  16 66.9587 191.826   1
   2  26 -16-157.525 194.565   1
   2  26  16 204.862 111.988   1
  -2  26 -16 190.004 158.126   1
   2 -26  16 316.270 213.043   1
  -2 -26 -16 126.666 96.8789   1
  -2 -26  16 76.4725 226.531   1
   2  26 -16 233.270 202.845   1
  -2 -26 -16-90.9703 253.318   1
   2  26  16 210.226 163.116   1
  -2 -26  18 93.0950 188.047   1
   2  26 -18-169.855 206.265   1
   2 -26  18-234.161 203.344   1
   2  26  18 85.3716 104.864   1
  -2  26 -18 216.650 167.234   1
  -2 -26  18 146.819 240.253   1
   2 -26  18-307.030 227.823   1
   2  26 -18 198.739 216.872   1
  -2  26 -18 65.1894 233.721   1
   2  26  18 46.7831 116.742   1
   2 -28   0 26.8257 163.308   1
  -2 -28   0-72.2622 176.896   1
   2  28   0 117.406 153.863   1
   2  28   0 119.537 162.921   1
   2 -28   0-50.0681 136.323   1
  -2 -28   0 44.1803 148.931   1
   2 -28  -2 845.799 141.446   1
   2 -28   2 664.374 153.091   1
  -2 -28   2 674.771 159.004   1
   2  28  -2 772.032 179.880   1
  -2  28   2 654.839 120.356   1
  -2  28  -2 748.896 136.098   1
  -2 -28  -2 838.337 171.874   1
   2  28  -2 833.397 175.008   1
   2 -28   2 711.220 185.416   1
   2 -28  -2 618.196 170.906   1
  -2 -28   2 646.074 197.573   1
  -2  28   2 671.283 174.633   1
  -2 -28  -2 621.112 181.953   1
  -2  28  -2 1036.59 195.479   1
   2 -28   4-210.528 152.255   1
  -2 -28   4 9.82284 147.815   1
   2  28  -4-218.952 171.796   1
   2  28   4-145.699 152.153   1
  -2  28   4 88.8261 102.172   1
  -2  28  -4 48.7365 129.535   1
  -2 -28  -4 376.061 170.023   1
  -2  28   4 19.2488 148.590   1
   2  28   4 6.40195 141.594   1
   2  28  -4-120.350 168.373   1
   2 -28   4 13.4132 177.849   1
  -2 -28   4 71.9331 194.122   1
   2 -28  -4-80.2526 150.369   1
  -2  28  -4-151.273 192.091   1
  -2 -28   6 229.964 157.478   1
   2 -28   6 344.826 164.163   1
   2  28  -6 236.416 177.549   1
   2  28   6 312.822 149.759   1
  -2  28   6 235.729 96.7017   1
  -2  28  -6 280.216 140.156   1
  -2 -28  -6 296.413 186.516   1
   2  28   6 325.281 137.768   1
   2  28  -6 455.930 181.417   1
  -2  28   6 98.9985 141.253   1
  -2  28  -6 385.990 202.655   1
   2 -28   6 355.368 190.775   1
  -2 -28   6 716.165 213.197   1
   2 -28  -6 133.208 144.837   1
   2 -28   8-323.621 173.874   1
  -2 -28   8-3.55261 155.918   1
   2 -28  -8 7.61861 116.510   1
   2  28  -8-35.4776 179.960   1
   2  28   8 96.3408 141.299   1
  -2  28  -8 58.1932 138.067   1
  -2  28   8 78.0258 88.6689   1
   2 -28   8 281.108 197.623   1
  -2 -28  -8 270.390 151.053   1
  -2 -28   8 42.8914 214.195   1
  -2  28   8 55.6007 126.193   1
   2  28  -8 36.7717 185.750   1
   2  28   8 74.0918 129.384   1
  -2  28  -8 246.837 209.685   1
  -2  28 -10 1207.79 239.333   1
  -2 -28 -10 1081.49 255.443   1
   2 -28 -10 978.959 139.360   1
  -2 -28  10 1343.61 181.498   1
   2  28  10 908.942 152.235   1
   2 -28  10 1076.23 195.798   1
   2  28 -10 933.221 201.652   1
  -2  28 -10 1106.98 165.897   1
  -2  28  10 1015.57 106.850   1
  -2  28  10 992.686 132.121   1
   2  28 -10 956.026 210.422   1
   2  28  10 1077.11 146.891   1
  -2 -28 -10 936.100 156.954   1
  -2 -28  10 933.417 236.488   1
   2 -28  10 1767.54 252.683   1
  -2 -28 -12 86.5275 131.993   1
   2 -28  12-83.7830 208.788   1
  -2 -28  12 76.2234 222.695   1
   2 -28 -12 91.8159 168.179   1
  -2 -28 -12 602.474 301.165   1
   2 -28 -12 56.2012 138.427   1
  -2 -28  12 38.4374 162.875   1
   2  28  12 142.992 131.780   1
   2 -28  12-4.23128 185.421   1
   2  28 -12 103.358 190.258   1
  -2  28 -12 45.4147 151.300   1
  -2  28  12-23.9543 72.2211   1
   2  28 -12 5.09888 194.712   1
  -2  28  12-53.0551 103.702   1
   2  28  12-167.961 136.578   1
  -2  28 -12-96.4836 225.944   1
  -2 -28 -14 555.556 329.463   1
   2 -28  14 23.4489 218.912   1
  -2 -28  14 12.2219 233.950   1
  -2 -28 -14 100.504 123.112   1
  -2 -28  14-36.4168 171.679   1
   2 -28  14-149.755 186.878   1
   2  28  14 65.4487 127.440   1
   2  28 -14 66.9694 195.552   1
  -2  28 -14 13.5550 159.124   1
   2  28 -14 21.4097 207.797   1
  -2  28 -14 142.206 236.572   1
  -2  28  14 36.9906 89.2036   1
   2  28  14 8.33641 159.608   1
  -2  28  14-60.7886 64.2786   1
  -2 -30   0 924.084 189.744   1
   2 -30   0 1279.80 169.422   1
   2 -30   0 1259.59 204.666   1
  -2  30   2 108.052 116.428   1
   2  30  -2-277.740 182.741   1
   2 -30   2-116.756 156.101   1
   2 -30  -2-57.8086 138.979   1
  -2 -30   2 301.944 171.806   1
  -2 -30  -2-361.682 196.314   1
   2 -30   2-128.132 189.265   1
  -2 -30   2-208.845 209.347   1
   2 -30  -2 174.674 174.928   1
  -2 -30  -2 91.3694 212.739   1
  -2 -30  -4 38.6916 184.347   1
   2 -30   4-169.561 164.944   1
  -2 -30   4-6.95218 163.409   1
   2  30  -4 63.5864 182.753   1
   2  30   4 64.6518 162.625   1
   2 -30  -4 317.207 171.178   1
   2 -30   4 146.878 203.263   1
  -2 -30   4 284.149 219.570   1
  -2 -30  -4 409.800 187.436   1
   2  30  -4-118.534 187.645   1
  -2  30  -4 68.7875 138.572   1
  -2  30   4-27.9386 109.722   1
   2 -30   6-41.3718 162.278   1
   2 -30  -6 11.2802 131.439   1
  -2 -30   6 64.5128 166.893   1
   2  30  -6-39.0225 186.674   1
   2  30   6-243.873 157.796   1
  -2  30  -6 183.110 144.005   1
  -2  30   6-242.313 106.135   1
   2  30  -6-200.562 196.174   1
  -2 -30   6 116.539 222.605   1
   2 -30   6 136.346 210.417   1
  -2 -30  -6-136.000 171.561   1
   2 -30  -6-26.0504 163.152   1
  -3   1  -1 5900.55 230.096   1
   3  -1   1 6099.29 228.061   1
   3   1  -1 6053.00 246.882   1
  -3  -1   1 5621.30 253.534   1
   3  -1  -1 5867.05 232.780   1
   3   1  -1 6164.03 232.329   1
  -3  -1   1 5498.68 228.349   1
  -3  -1  -1 5230.28 232.724   1
   3   1   1 5996.13 235.143   1
  -3   1   1 5297.21 231.310   1
  -3   1  -1 6085.66 268.549   1
  -3   1   1 5435.86 265.084   1
   3  -1  -1 6165.52 260.685   1
   3   1   1 6183.00 263.655   1
  -3  -1  -1 6204.43 270.730   1
   3  -1   1 5712.69 266.997   1
   3  -1   3 135559. 5071.78   1
  -3   1  -3 135768. 5067.14   1
  -3  -1  -3 129770. 5072.25   1
   3   1   3 136259. 5075.30   1
  -3   1  -3 135553. 5046.33   1
   3  -1   3 141035. 5045.42   1
   3   1   3 144092. 5049.01   1
   3   1  -3 140342. 5046.98   1
  -3  -1   3 135984. 5045.90   1
   3  -1  -3 136563. 5056.42   1
  -3  -1   3 127761. 5054.56   1
   3   1  -3 136458. 5052.63   1
  -3   1   3 133084. 5046.51   1
  -3  -1  -3 134255. 5049.99   1
   3  -1  -3 143701. 5049.99   1
   3  -1  -5 9104.82 307.437   1
  -3  -1   5 8418.44 307.223   1
   3   1  -5 6889.46 304.784   1
  -3  -1  -5 6990.87 306.145   1
   3   1   5 6768.68 304.585   1
   3  -1   5 7406.49 303.426   1
  -3   1  -5 7451.93 305.933   1
   3  -1   5 6663.93 325.475   1
   3   1   5 6495.54 333.205   1
  -3   1  -5 9378.98 326.943   1
  -3  -1  -5 7094.95 328.299   1
  -3  -1   5 7310.74 312.175   1
   3   1  -5 7419.05 308.965   1
   3  -1  -5 8292.02 310.477   1
   3  -1  -7 11328.7 399.939   1
  -3   1   7 12767.1 401.683   1
   3   1  -7 9907.88 400.411   1
   3  -1   7 10138.2 397.844   1
  -3  -1   7 11109.5 403.667   1
  -3  -1  -7 9768.06 400.086   1
  -3   1  -7 9941.57 398.216   1
   3   1   7 10101.2 398.067   1
  -3  -1  -7 10794.6 418.240   1
   3  -1   7 11470.0 420.934   1
   3   1   7 10066.9 425.471   1
  -3  -1   7 10070.6 405.723   1
   3   1  -7 10730.8 405.155   1
   3  -1  -7 10212.6 400.936   1
   3   1   9 92.8969 74.9140   1
  -3  -1  -9 19.4690 31.2751   1
  -3   1  -9 9.57269 31.6792   1
   3   1   9-0.87235 31.3409   1
  -3  -1   9 155.303 43.0514   1
  -3   1   9 131.688 37.7618   1
   3  -1  -9 127.919 33.3985   1
   3   1  -9 123.611 37.7443   1
   3  -1   9 93.2234 33.6335   1
  -3   1  -9 50.9063 47.0347   1
   3  -1  -9 98.9318 37.7046   1
  -3  -1   9 59.7247 41.1012   1
   3   1  -9 61.5527 41.7640   1
   3   1 -11 2775.77 131.331   1
   3  -1 -11 2759.45 124.544   1
   3  -1 -11 2669.52 119.324   1
  -3   1 -11 2396.92 115.860   1
   3   1 -11 3002.88 126.190   1
  -3   1  11 2815.83 125.702   1
  -3  -1  11 2982.39 133.467   1
  -3  -1 -11 2396.42 115.636   1
   3   1  11 2422.43 152.151   1
  -3  -1 -11 2306.43 130.599   1
  -3   1 -11 2494.01 133.582   1
   3   1 -13 14011.4 505.758   1
  -3  -1  13 13542.5 499.023   1
   3  -1 -13 13431.8 499.419   1
  -3  -1 -13 12001.8 501.055   1
  -3   1 -13 12398.0 502.949   1
   3  -1 -13 13148.7 493.852   1
  -3  -1  13 15757.0 507.857   1
  -3   1  13 13010.7 498.359   1
   3   1 -13 14873.6 499.648   1
  -3  -1 -13 11958.1 489.806   1
   3   1  13 11627.5 488.628   1
  -3   1 -13 11839.7 489.661   1
   3  -1 -15 35333.5 1301.11   1
  -3  -1  15 32917.5 1298.58   1
  -3   1  15 32654.0 1294.96   1
   3   1 -15 35417.5 1304.76   1
  -3  -1 -15 34282.9 1301.91   1
  -3   1 -15 34793.6 1303.76   1
   3  -1 -15 34803.3 1294.71   1
  -3  -1  15 36201.5 1304.28   1
  -3   1  15 35275.8 1300.00   1
   3   1 -15 34722.7 1297.62   1
   3  -1  15 33567.3 1294.20   1
  -3  -1 -15 34048.8 1291.39   1
  -3   1 -15 34077.8 1292.17   1
   3   1  15 39073.1 1297.77   1
   3   1  17 20132.9 745.725   1
  -3   1 -17 19822.6 744.206   1
  -3  -1 -17 19325.3 742.526   1
   3  -1  17 20014.3 748.825   1
   3   1 -17 20338.4 759.263   1
  -3  -1  17 18963.2 752.036   1
  -3   1  17 18894.5 748.790   1
  -3   1  17 19182.8 753.103   1
   3   1 -17 20259.9 751.051   1
  -3  -1  17 18815.5 756.453   1
   3  -1 -17 19977.8 747.639   1
   3  -1  17 20663.0 761.757   1
  -3   1 -17 19544.7 755.924   1
  -3  -1 -17 19901.3 754.843   1
  -3   1  19 132.764 106.714   1
  -3  -1  19 273.551 97.0921   1
   3   1  19 226.156 73.9956   1
   3  -1  19 289.280 79.6443   1
   3  -1 -19 54.4066 105.941   1
  -3   1  19 32.2887 93.6990   1
  -3  -1  19 284.974 86.4030   1
   3  -1 -19 125.463 84.8179   1
   3   1 -19 320.915 79.0857   1
  -3   1 -19 302.066 92.6268   1
  -3  -1 -19 285.133 85.1518   1
   3  -1  19 209.397 95.1944   1
  -3  -1 -21 3986.80 195.670   1
  -3   1 -21 4032.20 199.772   1
  -3  -1  21 3505.11 201.797   1
  -3   1  21 3604.48 196.830   1
  -3  -1 -21 3946.83 176.058   1
  -3   1 -21 4013.90 178.926   1
   3   1  21 4133.05 188.129   1
   3  -1  21 3928.92 190.786   1
   3   1 -21 3781.51 204.173   1
   3  -1 -21 4020.81 199.203   1
  -3  -1  21 3814.26 194.474   1
  -3   1  21 3568.69 189.247   1
   3  -1 -21 4040.03 186.245   1
   3   1 -21 3948.91 190.502   1
   3  -1  21 3979.33 204.737   1
  -3  -1  23 9004.52 386.256   1
  -3   1  23 8414.78 379.949   1
  -3   1 -23 9085.63 383.811   1
  -3  -1 -23 8868.37 379.926   1
  -3  -1 -23 8984.21 362.133   1
  -3   1 -23 8613.65 363.595   1
   3  -1  23 8895.12 379.708   1
   3   1  23 8893.86 372.105   1
   3   1 -23 8830.39 385.267   1
   3  -1 -23 9249.60 381.393   1
  -3   1  23 8617.11 374.460   1
  -3  -1  23 9188.53 379.892   1
   3   1 -23 10310.4 378.801   1
   3  -1 -23 9405.06 371.553   1
   3  -1  23 9282.99 390.008   1
  -3   1 -25 5739.85 287.069   1
  -3  -1  25 6590.53 293.019   1
  -3  -1 -25 6003.19 284.360   1
   3   1 -25 5784.85 289.268   1
   3   1  25 5798.56 279.754   1
   3  -1 -25 6323.56 286.743   1
   3  -1  25 5693.01 283.542   1
  -3  -1 -25 5834.82 261.222   1
  -3   1 -25 5795.41 263.876   1
  -3   1  25 5615.18 277.300   1
  -3  -1  25 6379.65 282.131   1
   3  -1 -25 6296.46 272.901   1
   3   1 -25 6743.47 279.255   1
   3  -1  25 6519.81 298.419   1
   3  -1  27 961.267 151.136   1
   3   1 -27 989.682 150.933   1
   3  -1 -27 1014.62 146.370   1
   3   1  27 728.711 139.972   1
  -3   1 -27 989.457 115.670   1
  -3   1  27 1016.27 138.715   1
  -3  -1  27 1246.15 141.471   1
   3   1 -27 1377.06 137.231   1
   3  -1 -27 1061.96 128.385   1
  -3  -1 -27 978.146 110.934   1
  -3  -1  27 1037.90 154.469   1
  -3   1  27 1200.49 149.206   1
  -3  -1 -27 908.521 142.712   1
  -3   1 -27 1014.66 151.492   1
   3  -1  27 867.526 161.562   1
   3   1 -29-141.830 150.409   1
   3   1  29-120.926 144.094   1
   3  -1  29 69.9145 151.783   1
   3  -1 -29-47.3923 135.054   1
  -3   1  29 155.405 133.802   1
  -3  -1  29-43.3791 133.312   1
  -3   1 -29-119.335 108.085   1
  -3  -1 -29-46.2798 103.297   1
  -3  -1 -29-41.0483 137.608   1
   3  -1  29-26.4324 151.945   1
  -3  -1  29 3.38114 147.136   1
  -3   1 -29-113.757 142.291   1
  -3   1  29 53.2012 143.056   1
  -3  -1 -31 107.153 149.254   1
  -3   1 -31 149.610 155.282   1
   3  -1  31 157.024 166.808   1
   3   1  31 184.076 159.408   1
   3  -1 -31 118.165 148.331   1
   3   1 -31 194.812 153.170   1
  -3  -1  31 340.617 148.123   1
  -3   1  31-52.9844 145.434   1
   3   1 -31 502.927 139.262   1
   3  -1 -31 190.625 129.240   1
  -3   1 -31 196.860 120.165   1
  -3  -1 -31 143.661 113.297   1
   3  -1  31 282.045 169.515   1
  -3  -1  31 100.112 158.825   1
  -3   1  31 266.736 156.634   1
  -3   1 -33 2066.40 204.504   1
  -3  -1 -33 2030.03 199.123   1
  -3  -1 -33 1853.54 160.181   1
  -3   1 -33 1843.29 165.796   1
   3   1 -33 1482.69 200.849   1
   3  -1 -33 2252.62 191.761   1
   3  -1  33 2047.60 217.472   1
   3   1  33 1983.17 211.308   1
  -3   1  33 2041.04 197.723   1
  -3  -1  33 2177.83 206.429   1
   3  -1 -33 2127.63 176.080   1
   3   1 -33 2334.95 186.587   1
  -3  -1  33 2022.96 212.825   1
  -3   1  33 1866.49 200.752   1
   3  -1  33 2046.83 215.076   1
  -3   1 -35 2816.89 231.908   1
  -3  -1 -35 2487.20 224.385   1
  -3  -1  35 2534.68 233.598   1
  -3   1  35 2559.65 226.399   1
   3  -1 -35 2273.32 211.406   1
   3   1  35 2036.93 238.860   1
   3  -1  35 2875.11 249.998   1
  -3   1 -35 2707.36 192.130   1
   3   1 -35 2134.40 216.873   1
  -3  -1 -35 2459.76 188.275   1
  -3  -1  35 2335.28 230.497   1
  -3   1  35 2289.64 223.166   1
   3  -1 -35 2506.60 196.263   1
   3   1 -35 2442.24 202.440   1
   3  -1  35 3062.10 244.202   1
  -3   1 -37 199.463 197.627   1
  -3  -1 -37-11.8579 190.331   1
  -3  -1  37 190.855 195.742   1
   3  -1  37 181.530 219.162   1
   3   1  37 265.703 214.595   1
   3  -1 -37 203.381 177.001   1
   3   1 -37 263.993 186.914   1
  -3  -1  37-8.38551 199.599   1
  -3   1  37 832.164 197.116   1
   3  -1  37 401.014 208.733   1
  -3   1 -37 160.963 153.334   1
  -3  -1 -37 148.774 151.744   1
   3  -1 -37 418.274 161.791   1
   3   1 -37 333.041 166.477   1
  -3  -3   1 17041.0 641.933   1
   3   3  -1 16710.5 642.719   1
   3  -3   1 16344.1 666.090   1
  -3   3  -1 16195.9 661.862   1
   3  -3  -1 17837.4 669.847   1
  -3   3   1 19413.9 643.803   1
   3  -3  -1 16466.8 639.764   1
   3  -3   1 17620.1 639.129   1
  -3   3  -1 16946.9 639.904   1
   3   3   1 15488.8 645.088   1
  -3  -3  -1 16529.4 643.938   1
  -3  -3   1 16997.5 656.000   1
  -3  -3  -1 17486.3 668.465   1
   3   3   1 18636.4 661.134   1
   3   3  -1 17862.2 651.620   1
   3   3  -3 2421.49 106.817   1
  -3  -3   3 2477.88 107.587   1
   3  -3   3 2591.76 103.333   1
   3  -3   3 2252.93 130.558   1
   3  -3  -3 2794.03 134.104   1
   3   3   3 2540.14 142.891   1
  -3  -3  -3 2610.55 150.921   1
  -3   3  -3 2450.69 103.445   1
   3   3  -3 2496.12 112.406   1
  -3  -3   3 2554.52 116.698   1
   3  -3  -3 2607.39 108.812   1
  -3  -3  -3 2373.40 112.250   1
  -3   3   3 2473.47 110.305   1
   3   3   3 2676.97 116.520   1
   3   3  -5 78799.8 2873.41   1
  -3  -3   5 75156.7 2874.62   1
  -3  -3  -5 81376.2 2900.41   1
   3   3   5 79190.1 2902.14   1
   3   3  -5 75526.4 2870.53   1
  -3  -3   5 74235.1 2871.36   1
   3  -3   5 76708.4 2866.80   1
  -3   3  -5 76250.2 2867.22   1
   3  -3  -5 81273.5 2874.43   1
   3  -3  -5 82527.7 2871.93   1
  -3  -3  -5 77764.8 2876.40   1
  -3   3   5 79155.5 2867.92   1
   3   3   7 4156.94 212.380   1
  -3  -3  -7 4173.09 200.616   1
  -3  -3  -7 3927.51 172.566   1
   3   3   7 4343.89 169.348   1
  -3  -3   7 4240.93 174.296   1
  -3   3   7 4329.82 176.384   1
  -3  -3   7 4080.00 173.992   1
   3   3  -7 4282.06 174.751   1
  -3   3   7 4305.64 165.678   1
   3   3  -7 4348.95 172.817   1
  -3   3  -7 4060.39 166.790   1
   3  -3   7 4100.27 167.398   1
  -3   3  -7 4293.31 179.425   1
   3  -3  -7 4196.02 167.824   1
  -3  -3   9 9311.25 360.383   1
   3   3  -9 9566.12 362.483   1
  -3   3   9 9401.44 351.526   1
   3  -3  -9 9386.51 351.071   1
  -3   3  -9 8738.97 351.878   1
   3  -3   9 9162.94 355.221   1
   3   3  -9 9252.69 358.353   1
  -3  -3   9 9093.81 361.044   1
  -3  -3  -9 8623.31 354.590   1
  -3   3  -9 9912.61 366.204   1
  -3  -3  -9 9823.64 374.079   1
   3   3   9 8880.43 390.164   1
   3   3 -11 58.3295 73.0478   1
  -3   3  11 17.2523 51.2338   1
   3   3  11 152.702 124.353   1
  -3   3 -11 165.256 50.5062   1
  -3  -3 -11 194.508 51.2287   1
   3  -3 -11 81.1013 44.8677   1
  -3   3  11 301.379 53.9822   1
   3   3 -11 137.738 60.0779   1
   3  -3  11 164.897 57.2413   1
  -3  -3  11 137.602 71.3743   1
  -3   3 -11 121.266 75.2376   1
  -3   3  13 37640.9 1437.48   1
  -3  -3  13 36019.3 1444.40   1
   3   3 -13 39583.4 1451.07   1
   3  -3 -13 40826.5 1436.17   1
  -3   3 -13 37868.0 1437.89   1
   3   3  13 39598.0 1434.78   1
  -3  -3  13 37769.3 1448.83   1
   3   3 -13 38519.2 1444.46   1
  -3   3  13 40910.1 1440.20   1
  -3  -3 -13 36984.2 1437.09   1
  -3   3 -13 40105.6 1451.24   1
  -3  -3 -13 38731.1 1445.17   1
   3  -3  13 38424.0 1451.72   1
   3   3  13 37547.2 1463.03   1
  -3  -3 -15 40397.6 1485.03   1
  -3   3 -15 41735.7 1491.83   1
   3  -3  15 40355.4 1493.59   1
  -3   3  15 38789.1 1477.38   1
   3   3 -15 43657.7 1495.15   1
   3  -3 -15 32684.3 1477.23   1
  -3  -3  15 39248.0 1486.88   1
   3  -3  15 39165.7 1482.54   1
   3   3  15 40576.8 1474.58   1
  -3   3 -15 38835.7 1477.61   1
   3   3 -15 39140.0 1485.03   1
  -3  -3  15 39674.8 1491.02   1
  -3   3  15 39859.7 1480.25   1
  -3  -3 -15 39085.5 1476.14   1
   3   3  15 44581.5 1504.44   1
   3  -3 -15 43290.2 1477.48   1
  -3  -3  17 6626.83 318.324   1
  -3   3 -17 7672.46 319.783   1
   3  -3  17 7467.90 310.406   1
   3   3  17 8664.85 305.783   1
  -3   3 -17 7209.05 301.045   1
   3   3 -17 7733.33 324.803   1
  -3   3  17 6844.70 300.841   1
  -3  -3  17 7006.60 312.579   1
   3   3 -17 7842.15 312.380   1
  -3   3  17 7253.89 307.894   1
   3  -3 -17 8039.60 301.507   1
   3  -3  17 7562.04 322.933   1
  -3  -3 -17 7592.02 310.565   1
  -3   3  19-38.7481 90.4391   1
  -3  -3  19-69.3366 98.1903   1
   3  -3 -19 74.6640 85.7495   1
   3  -3  19 114.319 84.6415   1
   3   3  19 4.57345 67.0620   1
  -3  -3  19 75.1544 84.5766   1
  -3   3  19 55.2132 73.1639   1
   3  -3 -19-73.2949 71.9273   1
   3   3 -19 18.2137 81.3039   1
  -3  -3 -19-20.6245 61.2411   1
   3  -3  19 62.7640 98.9216   1
  -3   3 -19-34.2609 94.0808   1
  -3  -3 -19-27.1433 82.6847   1
  -3   3 -21 4122.93 216.553   1
  -3  -3  21 4018.10 219.392   1
  -3   3  21 4181.83 207.831   1
  -3  -3 -21 4317.76 205.999   1
  -3  -3 -21 4415.24 190.261   1
   3  -3  21 4357.58 212.741   1
   3   3 -21 4453.23 223.229   1
   3  -3 -21 4069.68 202.016   1
   3   3  21 4206.42 195.134   1
  -3  -3  21 3907.62 209.762   1
   3   3 -21 4312.19 208.068   1
   3  -3 -21 4548.59 195.735   1
   3  -3  21 4716.20 223.711   1
  -3   3  23 7064.86 326.840   1
  -3   3 -23 7803.76 341.398   1
  -3  -3 -23 7580.86 326.615   1
  -3  -3  23 7130.17 341.152   1
  -3  -3 -23 7929.46 312.824   1
  -3   3 -23 7637.35 317.024   1
   3   3  23 7937.34 321.435   1
   3  -3 -23 7835.42 326.232   1
   3  -3  23 7339.47 334.944   1
   3   3 -23 7652.48 343.427   1
  -3  -3  23 6756.13 328.623   1
   3  -3 -23 8156.95 318.010   1
   3   3 -23 7615.71 329.363   1
   3  -3  23 7943.28 345.953   1
  -3  -3  25 2946.93 200.658   1
  -3  -3 -25 3446.44 186.102   1
  -3   3 -25 2852.80 196.237   1
   3  -3 -25 3018.96 182.509   1
   3   3  25 3037.30 175.268   1
   3  -3  25 3187.98 197.741   1
   3   3 -25 2677.29 200.604   1
  -3   3 -25 3093.06 167.315   1
  -3  -3 -25 3301.82 161.050   1
  -3  -3  25 2335.03 184.467   1
   3  -3 -25 3332.14 168.931   1
   3   3 -25 2843.21 181.784   1
   3  -3  25 3152.13 204.578   1
  -3  -3  27 524.325 153.630   1
   3  -3  27 797.979 157.524   1
   3   3 -27 838.856 158.555   1
  -3   3 -27 729.038 115.053   1
   3  -3 -27 768.355 128.588   1
   3   3  27 726.833 132.620   1
  -3  -3  27 784.415 140.990   1
  -3   3  27 953.264 129.047   1
   3  -3 -27 801.500 117.684   1
   3   3 -27 748.397 134.167   1
  -3  -3 -27 787.067 104.344   1
  -3   3  27 793.239 138.028   1
  -3   3 -27 705.322 149.186   1
   3  -3  27 829.528 159.939   1
  -3  -3 -27 793.992 139.232   1
   3   3 -29 69.7195 160.080   1
   3  -3  29 140.219 158.872   1
   3   3  29 222.282 133.253   1
   3  -3 -29 82.2397 128.264   1
  -3   3 -29 173.664 112.072   1
  -3  -3  29 133.078 139.995   1
  -3   3  29-51.5189 127.440   1
   3  -3 -29-23.9991 113.585   1
   3   3 -29-92.8717 132.340   1
  -3  -3 -29-2.24535 100.388   1
   3  -3  29 15.8496 161.037   1
  -3   3  29 145.190 140.979   1
  -3  -3  29 130.558 156.122   1
  -3   3 -29-7.14347 152.645   1
  -3   3 -31 2030.99 206.483   1
  -3   3  31 2395.41 195.381   1
  -3  -3 -31 2003.08 185.922   1
  -3  -3  31 2354.19 209.892   1
  -3   3 -31 2241.89 166.415   1
  -3  -3 -31 2188.20 155.785   1
   3  -3  31 2247.48 213.179   1
   3   3  31 2203.11 198.064   1
   3  -3 -31 1941.57 174.423   1
   3   3 -31 1964.65 209.823   1
  -3   3  31 2163.43 184.231   1
  -3  -3  31 2477.27 202.712   1
   3  -3 -31 2227.68 166.762   1
   3   3 -31 2347.93 185.069   1
   3  -3  31 2669.42 219.068   1
  -3  -3 -33 1956.26 190.171   1
  -3   3 -33 2051.83 209.399   1
  -3   3  33 1936.88 195.536   1
   3   3  33 2094.35 206.730   1
   3  -3  33 1656.82 218.822   1
   3  -3 -33 1772.51 177.060   1
  -3   3 -33 2112.94 169.057   1
  -3  -3 -33 1859.58 156.720   1
   3   3 -33 1780.65 209.386   1
  -3  -3  33 1691.50 199.199   1
  -3   3  33 1802.86 188.353   1
   3   3 -33 1995.32 190.783   1
   3  -3 -33 1744.59 163.173   1
  -3  -3  33 1587.82 216.112   1
   3  -3  33 2423.70 222.255   1
  -3   3 -35 386.767 190.451   1
  -3  -3 -35 297.076 181.750   1
   3  -3  35 721.764 211.156   1
   3   3  35 317.068 195.163   1
  -3   3 -35 665.900 150.897   1
   3  -3 -35 398.048 153.514   1
   3   3 -35 235.108 188.219   1
  -3   3  35 365.655 169.661   1
  -3  -3  35 335.661 189.196   1
   3  -3 -35 716.040 145.335   1
   3   3 -35 301.730 163.177   1
  -3  -3 -35 459.213 142.879   1
   3  -3  35 302.081 197.019   1
  -3   3  35 611.409 175.913   1
  -3  -3  35 395.799 191.915   1
  -3  -3 -37 723.925 209.269   1
  -3   3 -37 484.835 206.377   1
  -3  -3  37 591.213 204.291   1
   3  -3  37 580.196 233.791   1
   3   3 -37 401.511 196.458   1
  -3   3 -37 591.022 165.168   1
   3  -3 -37 348.675 161.591   1
   3   3 -37 499.466 176.269   1
   3  -3 -37 578.938 154.843   1
  -3  -3 -37 726.461 171.002   1
  -3  -3  37 957.445 214.079   1
   3  -3  37 691.489 224.481   1
  -3  -5   1 1495.86 76.9051   1
  -3  -5  -1 1683.45 76.6721   1
   3   5  -1 1708.23 78.0839   1
   3   5   1 1499.20 77.7452   1
   3  -5   1 1743.16 71.0410   1
   3  -5  -1 1615.91 108.614   1
   3  -5   1 1553.07 99.0461   1
   3  -5  -1 1801.46 71.0930   1
  -3   5  -1 1689.36 71.4658   1
  -3   5   1 1515.79 72.1403   1
   3   5  -1 1596.06 83.8754   1
   3   5   1 1547.67 88.2236   1
  -3  -5  -1 1629.95 98.6872   1
  -3  -5   1 1443.68 87.6530   1
  -3  -5   3 22721.9 737.969   1
   3   5  -3 23042.8 735.970   1
  -3   5   3 23193.5 752.451   1
  -3  -5  -3 24025.9 767.873   1
   3  -5  -3 24833.6 725.221   1
  -3   5   3 24139.8 728.351   1
   3   5  -3 24075.2 732.846   1
  -3  -5   3 24006.3 734.412   1
  -3   5  -3 24056.2 726.502   1
   3  -5   3 25543.9 727.578   1
   3   5   3 25154.9 754.070   1
   3   5   3 23206.9 737.156   1
  -3  -5  -3 22866.0 732.462   1
   3  -5  -5 1283.62 87.9822   1
  -3  -5   5 1325.44 76.9101   1
   3   5  -5 1364.22 75.6203   1
  -3   5  -5 1572.64 81.4115   1
   3   5  -5 1515.11 74.2836   1
  -3   5  -5 1296.81 65.5797   1
   3  -5   5 1417.04 67.6198   1
  -3  -5   5 1384.10 76.3554   1
   3  -5  -5 1453.05 67.3729   1
  -3   5   5 1405.81 108.931   1
  -3  -5  -5 1400.39 123.716   1
   3   5   5 1424.67 115.809   1
  -3   5   5 1420.25 72.0075   1
  -3  -5  -5 1392.31 77.4622   1
   3  -5  -7 42817.2 1699.67   1
  -3  -5   7 43360.3 1705.66   1
   3   5  -7 45016.3 1707.58   1
  -3   5   7 48747.3 1696.68   1
  -3   5  -7 45660.0 1699.09   1
   3  -5   7 48888.5 1701.81   1
  -3   5  -7 48223.9 1710.96   1
   3   5  -7 42828.2 1704.47   1
  -3  -5   7 45613.0 1707.66   1
  -3  -5  -7 46158.1 1732.46   1
   3   5   7 44041.7 1735.49   1
  -3  -5  -7 44445.6 1708.16   1
   3  -5  -7 48072.4 1701.51   1
  -3  -5  -9 222.973 112.277   1
  -3   5   9-34.7238 35.1671   1
   3   5  -9 1.57973 56.0569   1
   3   5   9 26.8560 146.001   1
  -3  -5   9 86.9618 67.7091   1
  -3  -5   9 31.1004 57.6769   1
   3   5  -9 40.6364 62.0762   1
   3  -5  -9 119.691 44.4249   1
  -3   5  -9 18.2884 43.4506   1
   3  -5   9 10.9501 50.2656   1
  -3  -5  -9 4.52502 58.5879   1
  -3   5  -9 35.4740 67.1179   1
   3  -5   9 99.6091 69.8839   1
   3  -5  11 19126.0 726.706   1
  -3   5 -11 19916.2 726.236   1
  -3   5  11 18407.6 710.872   1
   3   5 -11 18600.8 725.089   1
   3  -5  11 19104.5 715.534   1
  -3   5 -11 18022.4 710.587   1
  -3   5  11 19490.9 706.842   1
  -3  -5  11 18893.1 725.404   1
   3   5 -11 18934.0 719.411   1
  -3  -5 -11 18247.3 714.173   1
   3  -5 -11 19232.6 705.756   1
   3   5  11 18522.1 759.636   1
  -3   5  13 32222.2 1244.30   1
   3   5 -13 33214.3 1261.89   1
   3  -5 -13 34371.3 1241.49   1
  -3   5 -13 33386.2 1247.92   1
   3   5 -13 32338.3 1255.21   1
  -3  -5  13 33134.6 1261.35   1
  -3   5  13 34671.6 1244.57   1
  -3  -5 -13 32104.8 1247.06   1
   3   5  13 33757.4 1283.57   1
  -3   5 -13 34637.8 1261.98   1
   3  -5  13 34346.9 1263.44   1
  -3   5 -15 8929.88 358.891   1
  -3   5  15 8243.30 335.348   1
   3   5 -15 9168.00 365.667   1
  -3  -5  15 8116.59 352.314   1
   3  -5 -15 9290.89 333.397   1
  -3   5 -15 8350.27 340.130   1
   3   5 -15 8039.82 349.778   1
  -3   5  15 8989.75 339.381   1
  -3  -5  15 8310.59 360.222   1
  -3  -5 -15 8370.80 338.240   1
   3   5  15 8501.71 385.985   1
   3  -5  15 8925.61 360.158   1
  -3  -5 -15 8248.52 345.866   1
   3   5  17 4182.14 250.142   1
   3   5 -17 4237.77 206.948   1
  -3   5  17 4289.94 194.487   1
  -3   5 -17 4656.17 216.537   1
  -3  -5  17 4069.12 218.101   1
  -3   5  17 4161.30 186.323   1
  -3  -5  17 3911.11 205.938   1
   3   5 -17 4397.15 221.725   1
   3  -5  17 4413.83 205.898   1
  -3   5 -17 4543.92 193.995   1
   3  -5 -17 4584.50 184.915   1
  -3  -5 -17 4541.87 202.057   1
   3  -5  17 4868.59 219.277   1
  -3   5 -19 199.322 103.217   1
  -3  -5 -19 226.174 91.8445   1
   3  -5  19 287.339 105.631   1
  -3   5  19 317.940 67.1640   1
  -3  -5  19 251.438 93.8380   1
   3  -5 -19 229.230 74.0821   1
  -3   5 -19 289.192 74.6562   1
   3  -5  19 294.974 95.8639   1
  -3  -5 -19 211.240 67.8336   1
  -3  -5  19 140.454 109.496   1
  -3   5  19 291.557 82.0335   1
   3  -5 -19 269.572 65.2640   1
   3   5 -19 161.740 90.4096   1
   3   5  19 516.955 151.079   1
  -3  -5 -21 3575.94 182.100   1
   3  -5  21 4006.15 206.772   1
   3  -5 -21 3698.64 175.623   1
   3   5 -21 3907.05 211.232   1
   3  -5  21 3633.03 196.960   1
  -3  -5  21 3411.75 190.389   1
  -3   5  21 3542.26 172.231   1
   3  -5 -21 3852.83 168.650   1
   3   5 -21 3225.88 189.355   1
  -3   5 -21 3720.78 204.097   1
  -3  -5  21 3557.71 209.149   1
  -3   5  21 3582.09 181.336   1
  -3  -5 -21 3718.47 167.870   1
   3  -5  23 4725.49 237.371   1
   3   5  23 4447.37 202.219   1
   3  -5 -23 4280.50 205.396   1
   3  -5  23 4196.66 229.434   1
   3   5 -23 4080.67 237.851   1
  -3   5 -23 4391.07 205.402   1
  -3  -5  23 3878.96 222.392   1
  -3   5  23 4549.38 204.396   1
   3   5 -23 4301.25 221.101   1
   3  -5 -23 4219.20 196.247   1
  -3  -5 -23 4263.14 211.042   1
  -3   5  23 4128.48 209.631   1
  -3   5 -23 4271.67 231.928   1
  -3  -5  23 4323.23 238.877   1
  -3  -5 -23 4458.81 195.432   1
   3  -5  25 3139.43 208.989   1
   3  -5  25 2760.99 204.083   1
   3   5  25 2764.37 170.783   1
   3   5 -25 3112.87 213.858   1
  -3   5 -25 3142.54 174.529   1
  -3  -5  25 3098.48 201.101   1
  -3   5  25 2818.98 174.257   1
   3  -5 -25 3114.08 165.210   1
  -3  -5  25 3197.50 218.312   1
  -3   5  25 3269.20 181.934   1
  -3   5 -25 3031.05 207.355   1
  -3  -5 -25 3004.28 182.033   1
  -3  -5 -25 2950.06 160.729   1
   3  -5  27 899.055 162.911   1
  -3   5 -27 703.602 157.031   1
  -3  -5 -27 502.958 132.731   1
   3   5 -27 851.352 165.178   1
   3  -5  27 547.471 158.207   1
   3   5  27 658.488 125.570   1
  -3   5 -27 590.101 118.402   1
  -3  -5  27 790.484 152.833   1
  -3   5  27 839.506 122.950   1
   3  -5 -27 736.565 109.236   1
   3   5 -27 680.092 143.505   1
  -3  -5  27 797.120 163.979   1
  -3  -5 -27 661.953 106.245   1
   3  -5  29 94.3373 163.649   1
  -3  -5  29 173.960 165.181   1
   3   5 -29 4.13356 172.091   1
   3  -5  29 8.14104 164.237   1
  -3   5 -29 69.8561 117.751   1
   3   5  29 126.080 129.879   1
  -3  -5  29 142.597 155.635   1
  -3   5  29 55.9326 124.115   1
   3  -5 -29 150.767 110.906   1
   3   5 -29 36.3684 140.312   1
  -3   5 -29 159.764 160.009   1
  -3  -5 -29 18.1446 105.245   1
  -3  -5  31 1546.12 199.280   1
   3  -5  31 1471.84 201.155   1
  -3  -5 -31 1064.48 159.031   1
   3   5  31 1520.03 171.422   1
   3  -5  31 1287.19 198.117   1
   3   5 -31 1449.93 200.334   1
  -3   5 -31 1287.03 148.138   1
  -3   5  31 1423.99 164.694   1
  -3  -5  31 1241.01 182.153   1
   3   5 -31 1490.28 174.057   1
   3  -5 -31 1414.85 144.351   1
  -3   5 -31 1778.56 197.220   1
  -3  -5 -31 1437.63 137.505   1
   3  -5  33 1539.50 211.622   1
  -3  -5  33 1254.61 205.770   1
   3  -5  33 1295.59 211.945   1
   3   5  33 972.215 185.190   1
   3   5 -33 1541.32 206.568   1
  -3   5 -33 1257.29 156.717   1
  -3  -5  33 1213.15 192.560   1
   3  -5 -33 1193.92 143.719   1
   3   5 -33 1277.65 177.089   1
  -3   5 -33 1223.77 200.742   1
  -3  -5 -33 1132.69 170.488   1
  -3  -5 -33 1295.07 142.956   1
  -3  -5  35 1922.29 229.076   1
   3  -5  35 2048.52 232.402   1
  -3  -5  35 1695.67 210.703   1
   3  -5  35 1423.26 239.340   1
   3  -5 -35 1903.36 147.141   1
   3   5  35 1440.92 217.375   1
  -3   5 -35 1813.04 177.066   1
   3   5 -35 1875.31 225.850   1
   3   5 -35 1761.46 194.776   1
   3  -5 -35 2008.29 165.616   1
  -3  -5 -35 1692.42 171.482   1
  -3  -5 -35 1572.46 201.124   1
  -3   5 -35 1669.08 218.750   1
  -3   7  -1 353.471 47.0774   1
  -3  -7   1 395.393 44.5777   1
  -3  -7  -1 435.940 42.3778   1
   3   7   1 478.345 43.2235   1
   3  -7   1 435.267 35.7913   1
   3  -7  -1 432.001 32.3203   1
  -3   7  -1 358.491 32.0817   1
   3   7  -1 338.948 42.7029   1
  -3   7   1 430.185 32.0400   1
   3  -7  -1 463.748 71.1787   1
  -3  -7  -1 457.623 62.5589   1
  -3  -7   1 382.761 55.9358   1
   3   7  -1 454.836 50.0553   1
   3   7   1 370.924 52.1474   1
  -3  -7   3 4262.91 178.529   1
   3   7  -3 4327.53 176.659   1
  -3   7  -3 4234.30 177.928   1
   3   7  -3 4042.70 172.675   1
  -3  -7  -3 4404.12 170.560   1
  -3   7  -3 4040.49 165.097   1
   3  -7   3 4345.71 167.926   1
   3  -7  -3 4291.10 161.212   1
  -3  -7   3 4283.50 176.242   1
  -3   7   3 3697.99 163.159   1
   3   7   3 4057.84 182.872   1
  -3  -7  -3 4369.12 203.692   1
   3  -7  -3 4282.02 195.522   1
   3   7   5 29585.5 1145.80   1
  -3  -7   5 28860.2 1133.00   1
   3   7  -5 30716.8 1133.77   1
   3   7  -5 29889.6 1131.95   1
  -3  -7  -5 29467.1 1127.42   1
   3  -7   5 29754.4 1126.47   1
  -3   7  -5 30537.4 1124.73   1
  -3  -7   5 30558.1 1134.79   1
   3  -7  -5 31696.1 1119.03   1
  -3   7   5 29437.4 1123.13   1
   3  -7   5 28682.8 1135.11   1
  -3   7  -5 31873.0 1136.34   1
  -3  -7  -5 30944.4 1163.11   1
   3   7   7 589.440 140.820   1
   3  -7  -7 301.704 70.3249   1
  -3  -7   7 407.582 68.8217   1
   3   7  -7 543.083 76.1561   1
  -3   7  -7 399.081 77.4809   1
   3  -7   7 440.224 77.1756   1
  -3   7  -7 394.113 50.6927   1
   3  -7   7 456.233 59.5454   1
  -3  -7   7 445.444 76.2271   1
   3   7  -7 396.063 66.4988   1
   3  -7  -7 455.523 38.9363   1
  -3   7   7 445.054 53.3928   1
   3  -7   9 525.005 92.3341   1
  -3   7  -9 776.567 94.7621   1
  -3  -7  -9 345.636 163.622   1
   3  -7  -9 551.358 56.7110   1
   3   7  -9 518.031 79.8390   1
   3   7   9 630.235 178.320   1
  -3   7   9 388.488 118.605   1
   3  -7  -9 500.889 50.1293   1
  -3  -7   9 497.159 79.6585   1
   3   7  -9 563.838 91.9722   1
  -3   7   9 518.654 45.1103   1
   3  -7   9 533.822 74.0434   1
  -3   7  -9 550.720 65.6643   1
  -3  -7   9 611.398 94.3441   1
  -3  -7  -9 591.144 70.8632   1
   3   7   9 445.866 66.1345   1
   3  -7  11 5761.46 250.644   1
  -3  -7 -11 5309.87 267.231   1
   3   7  11 5267.27 312.835   1
   3   7  11 5826.67 226.052   1
   3   7 -11 5247.40 241.657   1
  -3  -7  11 5530.86 251.967   1
  -3   7  11 5095.62 236.880   1
   3  -7 -11 5381.14 223.912   1
   3  -7 -11 5710.21 218.596   1
   3   7 -11 5557.44 251.313   1
  -3  -7  11 5370.02 241.707   1
   3  -7  11 5440.36 237.790   1
  -3   7 -11 6098.83 236.007   1
  -3   7  11 5715.92 218.253   1
  -3   7 -11 5586.62 249.442   1
   3   7  13 6615.80 352.359   1
   3   7  13 7371.33 271.508   1
  -3   7  13 6575.93 274.255   1
  -3   7 -13 6909.56 299.091   1
   3   7 -13 6912.94 300.809   1
   3  -7 -13 6440.35 268.411   1
   3  -7  13 6877.86 288.310   1
  -3  -7  13 6520.20 300.045   1
  -3   7  13 6926.85 268.718   1
   3   7 -13 6688.50 291.556   1
   3  -7  13 6829.38 299.511   1
   3  -7 -13 6767.44 267.546   1
  -3   7  15 14064.7 568.007   1
   3   7 -15 15692.0 601.250   1
  -3  -7  15 13511.5 586.470   1
   3  -7 -15 14974.1 564.629   1
  -3   7 -15 17021.0 584.637   1
   3   7  15 15664.2 567.071   1
  -3   7 -15 15258.7 595.117   1
  -3  -7  15 14371.3 594.442   1
   3   7 -15 14305.4 586.802   1
   3   7  15 14251.1 633.246   1
   3  -7  15 15753.4 596.753   1
   3   7  17 4176.90 264.516   1
   3   7 -17 3875.46 198.451   1
  -3   7  17 3512.79 170.050   1
  -3  -7  17 3409.19 194.692   1
   3   7 -17 3993.36 212.914   1
   3  -7 -17 3639.13 169.260   1
   3  -7  17 4329.57 202.838   1
  -3   7 -17 4658.60 195.445   1
   3   7  17 4211.69 169.792   1
  -3  -7 -17 4476.88 189.404   1
   3  -7  17 4274.60 211.944   1
   3  -7 -17 3977.29 166.715   1
  -3   7 -17 4097.25 211.267   1
  -3  -7  17 3812.65 209.954   1
  -3  -7 -19 53.5055 80.6550   1
  -3   7 -19-3.08237 111.080   1
   3  -7  19 89.8362 111.347   1
  -3   7  19 28.1490 61.4170   1
  -3  -7  19 36.5986 98.4533   1
   3  -7 -19-51.5230 65.2037   1
   3   7  19 110.585 58.1199   1
  -3   7 -19 25.1643 89.8322   1
   3  -7  19 52.2211 100.763   1
   3  -7 -19 100.276 55.4703   1
   3   7 -19-27.1540 94.5298   1
  -3  -7  19 73.1214 112.719   1
   3   7  19 28.8472 172.098   1
   3   7  21 1182.13 191.272   1
   3   7 -21 890.118 122.071   1
  -3  -7  21 814.173 136.520   1
  -3   7  21 942.128 86.3031   1
  -3  -7  21 916.354 118.880   1
   3  -7 -21 888.463 85.7834   1
   3  -7  21 855.357 129.048   1
   3   7  21 1035.20 83.8765   1
   3  -7 -21 1022.68 79.0516   1
  -3  -7 -21 1149.72 102.440   1
  -3   7 -21 1022.73 136.430   1
   3  -7  21 1039.90 136.981   1
   3   7  23 5325.79 295.663   1
  -3  -7 -23 4332.53 209.816   1
   3   7 -23 4608.96 245.322   1
  -3  -7  23 4696.70 263.264   1
  -3  -7 -23 5327.05 228.540   1
  -3   7 -23 4743.49 255.983   1
  -3   7  23 4625.24 216.304   1
  -3  -7  23 4426.03 245.737   1
   3   7  23 5178.16 217.772   1
   3  -7  23 4697.79 257.433   1
   3   7 -23 5059.87 264.719   1
   3  -7 -23 4497.62 215.072   1
   3  -7 -23 4792.34 211.910   1
   3  -7  23 5394.28 264.276   1
  -3  -7 -25 2297.15 153.751   1
  -3  -7  25 2104.31 192.554   1
  -3   7 -25 1764.04 181.906   1
   3  -7  25 2090.45 189.334   1
  -3   7  25 2064.02 137.247   1
  -3  -7  25 1696.93 174.091   1
   3  -7  25 2259.55 189.107   1
   3  -7 -25 1636.01 128.518   1
   3   7  25 2020.96 138.961   1
   3   7 -25 1940.51 188.943   1
  -3   7 -25 2254.37 168.510   1
   3   7 -25 1917.51 169.679   1
   3  -7 -25 1983.15 128.029   1
   3   7  25 2255.05 231.166   1
   3   7  27 4413.28 270.519   1
  -3  -7 -27 3853.64 175.931   1
   3   7 -27 3166.53 212.685   1
   3  -7 -27 3226.55 169.274   1
  -3  -7  27 2802.58 214.989   1
  -3   7  27 2895.59 177.887   1
   3   7 -27 2904.38 229.616   1
   3  -7  27 3228.23 228.987   1
   3  -7 -27 2616.68 167.979   1
  -3   7 -27 3655.87 205.581   1
   3  -7  27 3263.52 232.100   1
  -3  -7 -27 3366.22 194.188   1
  -3   7  27 3212.48 187.320   1
  -3  -7  27 3031.78 230.657   1
  -3   7 -27 3261.77 228.340   1
   3   7  29-239.270 209.547   1
  -3  -7  29-89.0578 156.843   1
  -3   7  29 239.327 119.447   1
   3   7 -29 8.78871 178.993   1
   3  -7  29 73.0816 171.410   1
  -3   7 -29 151.032 128.608   1
  -3  -7 -29 130.021 104.864   1
   3  -7 -29 159.759 103.321   1
  -3   7 -29-4.05550 167.342   1
   3   7 -29-46.3170 148.764   1
  -3   7  29 12.1589 128.515   1
   3  -7  29 197.562 172.536   1
  -3  -7  29-107.223 174.408   1
  -3  -7  31 700.599 178.827   1
  -3   7  31 680.275 137.715   1
   3  -7  31 623.532 195.906   1
   3   7 -31 901.024 201.920   1
  -3   7 -31 874.826 146.180   1
  -3  -7 -31 657.598 123.554   1
   3  -7 -31 886.703 123.795   1
  -3   7 -31 694.492 188.577   1
   3   7 -31 1000.45 170.478   1
   3  -7  31 1300.14 198.723   1
  -3  -7  31 660.292 190.124   1
  -3   7  31 650.163 148.064   1
  -3  -7 -31 856.129 148.187   1
  -3  -7  33 3011.45 240.967   1
  -3   7  33 3187.36 208.473   1
   3  -7  33 3220.46 267.975   1
   3   7 -33 3238.83 261.089   1
  -3   7 -33 3334.14 212.562   1
  -3  -7 -33 3233.52 196.273   1
   3   7 -33 2913.60 229.452   1
   3  -7 -33 3052.88 186.749   1
  -3   7  33 3062.69 210.571   1
  -3  -7 -33 3316.02 215.536   1
  -3   7 -33 3422.35 256.237   1
  -3  -7  33 3130.98 256.884   1
   3  -7  33 3366.75 257.815   1
  -3  -7  35 1226.44 208.159   1
  -3   7  35 1366.04 171.173   1
   3  -7  35 1374.67 240.570   1
   3   7  35 1182.92 197.223   1
  -3   7 -35 1044.81 167.273   1
   3   7 -35 1047.67 219.562   1
  -3  -7 -35 1324.37 156.935   1
   3   7 -35 1015.67 190.712   1
  -3  -7 -35 1665.07 185.936   1
  -3   7 -35 1240.31 221.083   1
  -3   7  35 1250.52 171.535   1
   3  -7  35 1343.06 222.470   1
  -3  -7  35 1164.47 226.224   1
  -3  -9  -1 225.868 55.4810   1
  -3  -9   1 177.131 58.8460   1
   3  -9   1 184.837 47.2257   1
  -3   9  -1 207.169 40.2176   1
  -3  -9  -1 192.878 76.0204   1
  -3  -9   1 156.211 65.2500   1
   3   9  -1 186.447 58.2877   1
   3   9   1 179.168 57.8612   1
   3  -9  -3 13300.3 549.311   1
  -3  -9  -3 14738.5 557.596   1
  -3  -9   3 14462.6 542.090   1
   3   9   3 14623.9 541.520   1
   3   9  -3 14530.8 540.888   1
   3  -9   3 14094.9 533.224   1
   3  -9  -3 15100.8 526.056   1
  -3   9  -3 15063.9 529.945   1
  -3   9   3 13071.9 524.350   1
  -3  -9   3 13633.3 540.513   1
  -3  -9  -3 14081.4 533.810   1
   3  -9   3 13330.8 541.037   1
  -3   9   3 12719.4 532.094   1
   3  -9   5 11808.0 465.163   1
  -3   9   5 11177.9 443.533   1
  -3  -9   5 11841.9 465.231   1
   3   9   5 12039.2 465.340   1
  -3  -9  -5 11840.9 493.759   1
  -3  -9   5 11537.2 460.693   1
   3   9  -5 11871.6 463.530   1
   3  -9   5 11823.2 455.090   1
   3  -9  -5 12040.3 441.507   1
  -3   9  -5 12415.0 451.279   1
  -3  -9  -5 11988.7 451.720   1
   3   9   5 11542.3 456.148   1
   3  -9  -7 37197.7 1681.33   1
  -3  -9  -7 45185.6 1713.77   1
  -3   9   7 39118.4 1671.12   1
  -3   9   7 43934.2 1665.87   1
   3   9  -7 44472.3 1680.47   1
  -3  -9   7 45289.9 1686.01   1
   3   9   7 46902.8 1690.93   1
  -3  -9   7 44768.7 1680.27   1
   3   9  -7 43689.2 1681.74   1
   3  -9   7 44884.6 1676.30   1
   3  -9  -7 45956.9 1660.10   1
   3  -9   7 46782.3 1685.56   1
   3   9   7 44967.0 1679.74   1
   3   9   9 2130.96 183.591   1
   3  -9  -9 2280.73 106.289   1
  -3  -9  -9 2884.28 116.852   1
  -3   9   9 2249.23 103.910   1
   3   9  -9 2257.79 147.831   1
  -3  -9   9 2209.74 133.772   1
   3  -9   9 2427.58 130.858   1
  -3   9  -9 2328.21 121.440   1
   3   9  -9 2125.26 135.669   1
  -3  -9   9 2085.06 150.233   1
   3   9   9 2449.51 129.758   1
  -3   9   9 2256.32 153.353   1
  -3  -9  -9 2432.92 220.205   1
   3  -9   9 2328.73 143.711   1
  -3  -9 -11 6544.52 267.375   1
  -3  -9  11 6120.14 273.748   1
   3   9 -11 6431.33 282.834   1
   3  -9  11 6360.60 273.701   1
  -3   9 -11 6319.22 263.053   1
   3   9 -11 6216.20 275.295   1
  -3  -9  11 6486.69 285.755   1
   3   9  11 6723.46 259.387   1
  -3  -9 -11 6531.40 309.669   1
  -3   9  11 5919.52 284.582   1
   3   9  11 6770.89 332.038   1
   3  -9  11 6583.80 283.192   1
   3  -9  13 15660.8 597.542   1
   3   9 -13 15265.1 597.488   1
   3  -9 -13 14691.2 561.700   1
   3  -9  13 15184.2 588.633   1
  -3   9 -13 14940.2 578.648   1
   3   9 -13 14644.8 589.189   1
  -3  -9  13 14920.8 597.316   1
   3  -9 -13 15051.1 564.889   1
   3   9  13 15940.3 570.701   1
  -3   9  13 14490.4 579.349   1
   3   9  13 14849.0 638.002   1
  -3  -9 -13 15351.9 595.754   1
  -3   9  15 6006.48 261.290   1
  -3  -9  15 6517.89 295.408   1
   3   9 -15 6820.37 298.778   1
   3  -9  15 6950.19 294.281   1
  -3   9 -15 6745.01 272.243   1
   3   9 -15 6236.33 283.546   1
   3   9  15 6770.44 257.043   1
   3   9  15 5513.93 349.774   1
  -3  -9 -15 6345.22 278.690   1
   3  -9 -15 6405.18 254.147   1
   3   9  17 5785.55 339.575   1
  -3  -9 -17 6181.20 258.795   1
   3  -9 -17 5856.12 233.783   1
  -3   9  17 5764.37 240.905   1
  -3  -9  17 5502.39 269.612   1
   3   9 -17 6237.98 285.219   1
   3  -9 -17 5599.74 232.773   1
   3  -9  17 5635.41 274.083   1
  -3   9 -17 6181.66 258.376   1
   3   9  17 6418.27 238.599   1
   3   9 -17 6063.12 272.533   1
   3  -9  17 6432.19 283.010   1
  -3  -9 -17 5938.46 252.048   1
  -3   9  17 6161.24 239.984   1
  -3  -9  17 5982.05 282.895   1
   3  -9  19-97.8226 123.663   1
  -3  -9 -19 15.6862 79.7275   1
  -3  -9 -19-37.3377 83.9761   1
  -3   9  19-32.3091 63.8494   1
  -3  -9  19-159.601 106.695   1
   3  -9 -19 12.1435 51.0027   1
   3  -9  19 15.2889 118.910   1
   3   9 -19 95.5927 129.794   1
   3  -9 -19-97.7912 53.6609   1
   3   9  19-117.587 56.2606   1
  -3   9 -19-126.598 93.8339   1
   3   9 -19 55.8059 105.248   1
  -3   9  19-63.3097 69.7120   1
  -3  -9  19-62.0564 123.265   1
   3   9  19 39.2971 214.122   1
   3   9  21 1218.91 229.208   1
  -3  -9 -21 961.028 102.703   1
  -3  -9  21 741.711 129.554   1
  -3   9  21 818.175 84.1363   1
   3  -9 -21 791.103 74.6481   1
   3  -9  21 781.996 141.973   1
   3   9  21 1015.72 86.6616   1
  -3   9  21 1070.91 94.7650   1
   3   9 -21 910.438 131.293   1
  -3  -9  21 790.399 154.692   1
   3  -9  21 863.249 146.864   1
  -3  -9 -21 988.597 103.428   1
   3  -9 -21 804.237 74.5226   1
   3   9 -23 415.894 135.508   1
  -3  -9  23 411.560 130.844   1
  -3   9  23 622.008 89.4148   1
   3   9 -23 807.479 162.068   1
   3  -9  23 509.271 150.387   1
   3  -9 -23 479.941 75.6692   1
   3   9  23 607.972 87.6764   1
   3  -9 -23 532.079 76.5294   1
   3  -9  23 655.724 152.056   1
  -3   9  23 691.612 99.7184   1
  -3   9 -23 343.865 151.230   1
  -3  -9 -23 491.924 104.469   1
  -3  -9 -23 507.535 97.5695   1
  -3  -9 -25 11166.0 475.231   1
   3   9 -25 11473.5 502.088   1
  -3   9  25 11817.1 468.456   1
  -3  -9  25 10476.6 499.017   1
   3  -9 -25 11253.9 458.715   1
   3   9  25 12180.5 470.807   1
   3   9 -25 11481.5 516.322   1
   3  -9  25 12549.5 514.232   1
  -3   9 -25 13161.2 494.312   1
  -3  -9  25 11638.8 517.340   1
  -3  -9 -25 12436.2 478.583   1
  -3   9  25 12797.1 474.103   1
  -3   9 -25 12180.1 513.681   1
   3  -9 -25 11720.8 460.614   1
   3  -9  25 12716.0 517.373   1
  -3   9  27 2794.86 163.569   1
  -3   9 -27 2538.41 218.196   1
  -3  -9 -27 2740.02 173.756   1
  -3  -9  27 2683.03 226.166   1
  -3  -9  27 2300.83 202.124   1
   3   9 -27 2474.27 226.668   1
   3  -9 -27 2165.24 136.704   1
   3   9  27 2546.98 163.246   1
   3  -9  27 2595.55 219.105   1
  -3   9 -27 3202.87 194.505   1
  -3   9  27 2528.86 152.573   1
   3   9 -27 2492.95 202.450   1
  -3  -9 -27 2497.88 164.352   1
   3  -9  27 3072.90 225.608   1
  -3  -9 -29-5.02109 113.687   1
  -3  -9  29 70.8859 160.086   1
  -3   9  29-24.1786 108.630   1
   3  -9  29 127.310 179.045   1
   3   9 -29 9.25515 182.227   1
  -3   9 -29 166.874 168.334   1
   3  -9 -29-132.392 90.4973   1
   3   9  29 211.002 123.987   1
  -3  -9  29 202.026 183.933   1
  -3   9  29-60.6826 119.754   1
   3  -9  29 82.1321 178.174   1
   3   9 -29-185.419 157.178   1
  -3   9 -29 8.67988 180.461   1
   3   9  31 3346.36 321.998   1
  -3  -9 -31 2875.18 184.426   1
   3   9 -31 2654.02 223.859   1
   3   9 -31 2833.43 249.934   1
   3  -9  31 2413.30 245.382   1
   3   9  31 2500.13 196.744   1
  -3   9 -31 3753.99 229.788   1
   3  -9 -31 2616.46 161.211   1
  -3  -9  31 2559.18 230.655   1
  -3   9  31 2843.60 180.551   1
  -3   9 -31 3052.09 246.431   1
  -3  -9 -31 2905.73 192.809   1
  -3  -9  31 2841.02 249.944   1
   3  -9  31 3089.19 247.716   1
  -3   9  31 3210.62 189.483   1
   3   9  33 1781.20 307.523   1
  -3  -9 -33 1964.40 167.152   1
  -3  -9  33 1736.34 214.325   1
  -3   9  33 1865.77 165.531   1
   3   9  33 1772.59 188.572   1
   3   9 -33 2284.18 243.136   1
   3  -9  33 2019.04 243.355   1
  -3   9 -33 2171.72 196.281   1
   3  -9 -33 2102.88 159.087   1
   3  -9  33 2246.90 235.328   1
  -3  -9  33 1560.22 231.509   1
  -3   9  33 2312.47 175.074   1
  -3  -9 -33 1823.61 178.328   1
   3   9 -33 1752.72 206.336   1
  -3   9 -33 1792.35 233.297   1
   3   9  35 1448.34 316.522   1
  -3  -9  35 741.009 214.274   1
   3  -9  35 1055.70 255.773   1
   3   9 -35 1068.45 231.540   1
   3  -9 -35 1181.81 134.392   1
  -3   9 -35 1561.92 185.148   1
  -3  -9 -35 1546.98 161.851   1
   3   9 -35 1158.70 202.456   1
   3  -9 -35 1071.11 136.944   1
  -3  -9 -35 1454.13 181.457   1
  -3   9 -35 1224.27 228.697   1
   3  -9  35 1462.96 234.683   1
  -3   9  35 1596.85 173.773   1
  -3  -9  35 1066.83 236.625   1
  -3  11   1 202.950 70.6589   1
   3 -11   1 372.772 65.0584   1
  -3  11  -1 148.506 47.3530   1
   3 -11  -1 168.544 57.4940   1
  -3  11   1 168.026 45.0164   1
   3  11  -1 220.116 66.8879   1
   3  11   1 145.019 61.0767   1
  -3 -11  -1 130.719 70.0074   1
  -3 -11   1 163.521 77.7335   1
  -3 -11   1 192.131 78.4875   1
  -3 -11  -1 212.652 85.6415   1
   3  11   1 126.729 67.7085   1
   3  11  -1 301.848 75.0890   1
   3 -11   3 12238.6 507.119   1
  -3  11   3 12233.4 496.543   1
  -3 -11   3 13251.6 510.267   1
  -3 -11  -3 12937.4 500.068   1
  -3 -11  -3 13012.3 516.497   1
   3  11   3 13399.5 503.507   1
  -3 -11   3 13067.7 507.566   1
   3  11  -3 13781.3 509.179   1
   3 -11   3 12851.5 501.118   1
   3 -11  -3 12450.6 491.095   1
  -3  11   3 12796.2 487.764   1
   3  11  -3 12680.8 504.680   1
  -3  11  -3 12655.5 507.161   1
   3 -11   5 61319.9 2226.91   1
  -3  11   5 57343.7 2211.00   1
   3 -11  -5 54594.3 2225.75   1
  -3  11   5 57674.8 2205.43   1
   3  11  -5 58399.8 2223.44   1
  -3 -11   5 61003.9 2229.93   1
  -3 -11  -5 63611.5 2241.72   1
  -3 -11   5 61870.0 2224.68   1
   3  11   5 64260.5 2221.89   1
   3  11  -5 60043.0 2225.98   1
   3 -11   5 59686.0 2220.56   1
   3 -11  -5 60224.7 2207.12   1
  -3  11  -5 60883.7 2215.20   1
  -3 -11  -5 61781.4 2215.51   1
   3  11   5 61090.2 2217.16   1
  -3  11  -5 59658.7 2226.14   1
  -3  11   7 14971.7 597.001   1
   3 -11   7 16632.3 621.908   1
   3 -11  -7 13630.2 622.676   1
  -3 -11  -7 16106.0 654.780   1
   3  11   7 17104.9 617.445   1
  -3 -11   7 16330.5 616.606   1
   3  11  -7 16405.7 622.685   1
   3 -11  -7 16663.4 592.902   1
   3 -11   7 16352.0 613.414   1
  -3  11  -7 16545.2 606.117   1
  -3  11   7 14521.8 593.700   1
  -3 -11   7 15904.3 624.857   1
   3  11   7 17069.3 612.389   1
  -3  11  -7 16668.1 621.723   1
  -3  11  -9 47.4515 94.5022   1
   3 -11   9 22.7251 89.5281   1
  -3 -11  -9-89.3503 176.692   1
  -3 -11   9-80.4197 78.8884   1
   3  11  -9 119.717 93.6060   1
   3 -11   9 73.4858 79.4815   1
  -3  11  -9 27.3371 61.7016   1
   3  11   9 136.650 84.9604   1
   3  11   9 25.1804 101.571   1
  -3 -11   9 92.6338 99.1734   1
  -3 -11  11 827.688 121.979   1
  -3  11 -11 1119.87 120.071   1
  -3 -11  11 832.496 98.7565   1
   3 -11  11 900.227 102.862   1
   3  11 -11 971.556 114.305   1
  -3  11 -11 915.787 82.8469   1
   3  11  11 889.594 144.397   1
   3  11  11 901.683 87.2603   1
  -3 -11 -11 1144.85 180.493   1
   3 -11  11 906.849 111.133   1
  -3  11 -13 15777.0 660.614   1
  -3 -11  13 16681.7 663.967   1
   3  11 -13 17501.1 667.122   1
   3 -11  13 16533.6 654.825   1
  -3  11 -13 16808.7 642.980   1
   3  11  13 16662.7 634.008   1
   3 -11  13 16493.1 660.394   1
   3  11  13 18049.4 687.678   1
  -3 -11 -13 16972.0 666.545   1
  -3 -11  15 10102.9 448.476   1
  -3  11 -15 9955.38 443.420   1
   3  11 -15 10796.8 448.854   1
   3 -11  15 10830.0 444.581   1
  -3  11 -15 10333.7 423.680   1
  -3  11  15 10944.7 400.387   1
   3  11  15 10924.4 409.486   1
   3  11  15 10807.0 489.131   1
  -3  11  15 9211.16 423.204   1
  -3 -11 -15 10891.4 423.987   1
  -3 -11 -17 914.859 114.719   1
  -3 -11  17 936.092 128.442   1
   3  11 -17 814.958 143.409   1
   3  11  17 918.220 68.8304   1
  -3  11 -17 677.919 123.545   1
  -3  11  17 745.814 98.0587   1
  -3 -11  17 907.034 147.146   1
  -3  11  17 878.675 65.8421   1
  -3  11 -17 670.178 150.137   1
   3 -11  17 723.029 145.279   1
  -3 -11 -19 2.42572 113.696   1
  -3 -11  19 118.724 119.990   1
   3 -11  19-94.8603 151.398   1
   3  11 -19-33.9399 142.453   1
   3 -11 -19 103.714 39.1775   1
  -3  11 -19-153.435 115.247   1
  -3  11  19 43.4640 78.8217   1
   3  11  19 4.33817 57.1666   1
  -3 -11  19 26.2160 138.744   1
  -3  11  19 68.5301 61.2720   1
  -3 -11 -19 28.3872 85.4193   1
  -3  11 -19-365.851 196.812   1
   3 -11  19-39.4516 177.989   1
  -3 -11 -21 250.708 115.914   1
  -3  11  21 63.2623 94.8276   1
  -3 -11  21 208.572 128.046   1
   3 -11  21 211.858 142.137   1
   3  11  21 169.345 67.8810   1
  -3  11 -21 211.346 106.974   1
   3 -11 -21-30.8029 60.3490   1
  -3 -11 -21 287.781 93.4842   1
   3 -11  21 243.813 146.546   1
  -3  11  21 73.8245 97.3362   1
  -3 -11  21 67.6883 154.066   1
  -3  11  23 9956.22 389.881   1
  -3 -11  23 9272.37 427.520   1
   3  11 -23 10380.3 449.883   1
   3 -11  23 10188.5 440.173   1
   3 -11 -23 8842.93 374.978   1
   3  11  23 11478.1 394.114   1
   3  11  23 9862.26 517.600   1
  -3 -11 -23 10601.6 413.756   1
   3 -11  23 10160.0 444.297   1
  -3 -11 -23 10185.8 399.449   1
  -3  11  23 10177.0 389.399   1
  -3  11  25 6571.14 274.345   1
  -3 -11  25 6028.70 317.270   1
   3  11  25 7099.45 281.386   1
   3 -11  25 6785.42 334.446   1
   3  11 -25 6332.45 339.844   1
   3 -11 -25 5776.94 256.945   1
  -3  11 -25 6992.66 306.077   1
   3  11  25 6985.10 454.582   1
  -3 -11 -25 6678.13 301.488   1
   3 -11  25 7597.38 343.855   1
  -3 -11  25 6886.17 347.059   1
  -3  11  25 6532.38 275.672   1
  -3 -11 -25 7431.47 292.951   1
  -3  11  27 1068.06 117.573   1
   3 -11  27 1141.92 195.103   1
  -3 -11 -27 1252.83 134.181   1
  -3 -11 -27 1006.00 141.851   1
  -3  11  27 1083.95 110.502   1
  -3 -11  27 674.460 169.751   1
   3 -11 -27 905.729 91.2422   1
   3  11  27 1023.59 121.483   1
   3 -11 -27 1013.22 82.9510   1
  -3  11 -27 1110.10 153.852   1
  -3 -11  27 1164.70 201.250   1
   3  11  27 1196.78 309.802   1
   3 -11  27 705.079 198.327   1
   3  11 -27 1306.90 204.430   1
  -3 -11 -29 93.0009 127.917   1
  -3  11  29 149.536 105.060   1
  -3 -11  29-235.206 173.945   1
   3 -11  29 183.393 193.772   1
   3  11 -29-43.6275 198.988   1
   3 -11 -29 260.057 78.3478   1
  -3  11 -29 135.226 143.558   1
   3  11  29 154.402 117.546   1
   3  11 -29 136.642 163.046   1
   3 -11 -29 293.892 87.3468   1
   3  11  29-263.736 298.018   1
  -3  11  29 55.2199 113.759   1
  -3 -11  29 144.821 195.936   1
   3 -11  29 9.55228 192.370   1
  -3 -11 -31 1073.97 146.173   1
  -3  11  31 858.685 132.342   1
  -3 -11  31 987.252 217.468   1
   3 -11  31 1063.41 215.093   1
  -3  11  31 894.115 130.234   1
  -3 -11  31 738.165 184.993   1
   3  11 -31 818.816 214.604   1
   3 -11  31 936.329 217.192   1
   3  11  31 1033.35 145.338   1
   3 -11 -31 659.238 95.7009   1
  -3  11 -31 825.870 172.143   1
   3 -11 -31 1050.40 107.139   1
   3  11  31 1041.29 319.018   1
   3  11 -31 1073.51 188.745   1
   3  11  33 3271.24 366.483   1
  -3 -11  33 2300.14 264.132   1
  -3  11  33 2746.44 179.093   1
  -3 -11  33 2219.95 240.105   1
   3  11  33 2581.02 201.260   1
   3  11 -33 2584.65 262.305   1
   3 -11  33 2269.61 267.919   1
  -3  11 -33 3466.08 257.913   1
   3 -11 -33 2354.63 146.470   1
   3 -11  33 2638.23 259.807   1
  -3  11  33 2542.30 182.044   1
   3  11 -33 2599.54 231.532   1
   3 -11 -33 2513.28 154.555   1
  -3 -11 -33 2591.39 192.032   1
  -3 -13   1 4584.38 208.282   1
  -3 -13  -1 4665.62 211.286   1
   3  13   1 4884.25 202.388   1
   3  13  -1 4804.94 206.416   1
   3 -13  -1 4501.90 195.574   1
   3 -13   1 4235.10 198.353   1
  -3  13   1 4476.09 184.061   1
  -3 -13   1 4482.06 209.428   1
  -3 -13  -1 4509.17 204.585   1
   3 -13   1 3755.43 202.239   1
   3  13   1 4565.31 198.621   1
   3  13  -1 4355.95 201.615   1
  -3  13   1 4016.05 199.453   1
   3  13   3 25739.0 910.938   1
  -3 -13   3 23978.5 915.409   1
   3  13  -3 24167.2 916.214   1
   3 -13  -3 23934.9 902.511   1
   3 -13   3 23575.1 910.877   1
  -3  13  -3 24808.6 903.617   1
  -3  13   3 24670.8 896.555   1
  -3 -13   3 23916.4 919.834   1
   3  13  -3 23290.6 913.442   1
  -3 -13  -3 23505.2 909.116   1
   3 -13   3 22622.1 914.870   1
  -3 -13  -3 23898.1 920.946   1
  -3  13  -3 24461.1 916.754   1
  -3  13   3 23718.3 905.837   1
  -3 -13  -5 13714.2 538.386   1
  -3 -13   5 13210.2 518.806   1
   3  13   5 14144.4 512.913   1
   3  13  -5 12904.6 523.934   1
   3 -13  -5 13277.3 501.548   1
   3 -13   5 13134.9 517.404   1
  -3  13  -5 13981.5 508.241   1
   3  13  -5 12373.4 517.952   1
  -3 -13   5 12646.1 526.759   1
   3 -13   5 13096.5 522.846   1
   3  13   5 13544.5 509.281   1
  -3  13  -5 13554.5 524.576   1
  -3  13   5 12403.4 503.903   1
   3 -13   7 2258.79 141.344   1
  -3 -13  -7 2236.71 189.534   1
   3  13   7 2019.46 122.095   1
  -3 -13   7 2122.41 128.342   1
   3  13  -7 2043.98 140.847   1
   3 -13   7 1920.53 129.557   1
   3 -13  -7 2282.48 99.7503   1
  -3  13  -7 2111.67 113.883   1
   3  13  -7 1934.55 130.015   1
  -3 -13   7 1895.64 144.333   1
  -3  13  -7 2520.49 144.605   1
  -3  13   7 2086.88 103.430   1
   3  13   7 2096.25 117.684   1
   3 -13   9 331.654 100.496   1
  -3  13  -9 358.274 105.302   1
  -3 -13  -9 644.855 185.982   1
   3  13   9 446.218 87.8131   1
   3 -13  -9 582.926 47.2387   1
  -3 -13   9 646.125 89.6939   1
   3  13  -9 458.243 103.508   1
   3 -13   9 437.169 93.2692   1
  -3  13  -9 609.764 74.4746   1
  -3  13   9 542.258 47.6119   1
   3  13  -9 464.153 93.6767   1
  -3 -13   9 355.910 111.642   1
  -3  13   9 476.508 51.8175   1
   3  13   9 666.174 92.1364   1
   3 -13  11 263.602 103.103   1
  -3  13 -11 480.441 110.404   1
   3  13 -11 8.05184 92.8426   1
  -3 -13 -11-62.6528 188.050   1
   3  13  11-12.9008 97.9809   1
  -3 -13  11 194.668 89.6104   1
   3 -13  11 259.314 97.9631   1
   3  13 -11 104.902 107.948   1
  -3  13 -11 225.873 74.0697   1
  -3 -13  11 54.0725 112.561   1
   3  13  11 140.084 90.2731   1
  -3 -13  13 3097.74 198.727   1
  -3  13 -13 3431.59 193.628   1
   3 -13  13 3306.01 192.853   1
   3  13 -13 2955.01 197.136   1
  -3 -13  13 3250.50 181.401   1
   3 -13  13 3471.99 187.268   1
  -3  13 -13 3425.20 165.765   1
   3  13 -13 3120.57 185.757   1
   3  13  13 3262.36 157.315   1
  -3 -13 -13 3354.87 149.121   1
  -3 -13 -13 3618.11 235.032   1
  -3 -13  15 10974.1 479.702   1
  -3  13 -15 11050.1 473.120   1
  -3 -13 -15 11756.6 438.813   1
   3  13 -15 11464.3 480.930   1
   3 -13  15 10859.0 466.567   1
  -3  13 -15 11157.5 451.506   1
   3  13 -15 10987.0 466.292   1
   3  13  15 11579.5 436.792   1
   3 -13  15 11363.3 474.435   1
  -3 -13 -15 10734.9 466.931   1
  -3 -13  17 2064.90 172.079   1
   3  13 -17 2272.78 190.225   1
   3 -13  17 2506.49 183.718   1
  -3  13 -17 2283.06 146.846   1
   3  13  17 2260.17 113.747   1
   3  13 -17 2084.59 169.542   1
  -3  13 -17 2338.47 182.090   1
  -3 -13  17 2515.43 196.223   1
  -3 -13 -17 2348.03 132.681   1
   3  13  19-38.0829 61.4592   1
   3  13  19 118.985 264.798   1
  -3 -13  19-97.7355 158.489   1
  -3 -13  19-142.994 131.774   1
   3 -13  19-10.4780 137.086   1
   3  13 -19 51.8801 156.307   1
  -3  13 -19 2.48302 106.590   1
  -3 -13 -19-29.7787 88.9853   1
   3 -13  19 99.5016 145.167   1
  -3  13 -19-41.8660 149.115   1
  -3 -13 -19-24.5442 106.922   1
   3  13 -19 58.1852 129.330   1
  -3  13  21 4237.70 214.876   1
  -3 -13 -21 4573.95 234.410   1
  -3 -13  21 4157.28 249.647   1
   3 -13  21 4940.12 262.568   1
   3  13  21 4941.79 194.723   1
  -3  13 -21 4975.59 232.294   1
   3  13  21 4391.04 370.376   1
   3  13 -21 4925.10 253.964   1
  -3  13 -21 4705.49 268.712   1
  -3 -13  21 4814.18 277.121   1
  -3 -13 -21 4647.84 211.682   1
   3 -13  21 4954.62 267.424   1
  -3  13  21 3980.49 185.601   1
  -3 -13 -23 6748.71 321.161   1
  -3 -13  23 7147.72 335.064   1
   3  13 -23 6927.76 354.992   1
   3 -13  23 6869.28 346.008   1
   3  13  23 7803.38 283.053   1
  -3  13  23 6254.97 285.352   1
   3  13 -23 6642.80 332.463   1
  -3 -13  23 7601.67 358.671   1
  -3  13 -23 6932.51 349.183   1
   3 -13  23 7539.95 349.480   1
  -3 -13 -23 7098.65 291.949   1
  -3  13  23 6149.78 274.517   1
   3 -13  25 2663.01 215.879   1
  -3  13  25 1915.46 117.170   1
   3  13  25 1815.21 352.747   1
  -3  13  25 2157.99 124.231   1
  -3 -13  25 2330.58 194.739   1
   3 -13  25 2090.56 207.789   1
   3  13 -25 2080.21 213.635   1
   3  13  25 2237.65 120.882   1
  -3  13 -25 2293.23 166.956   1
   3 -13 -25 1559.07 99.6192   1
  -3 -13 -25 2413.88 186.159   1
   3  13 -25 2252.40 192.240   1
  -3  13 -25 2268.94 214.083   1
  -3 -13  25 2349.08 220.757   1
  -3  13  27 1370.36 117.883   1
  -3 -13  27 1501.41 187.967   1
   3  13  27 1650.56 123.051   1
   3  13 -27 1439.90 214.420   1
   3 -13  27 1483.08 210.971   1
   3 -13 -27 1073.93 78.3854   1
  -3  13 -27 1502.99 161.453   1
   3  13  27 1728.58 352.895   1
  -3 -13 -27 1155.96 168.611   1
   3 -13 -27 1353.66 92.9899   1
  -3 -13  27 1555.18 216.441   1
   3 -13  27 1970.57 214.627   1
  -3 -13 -29 180.789 153.081   1
  -3  13 -29 34.1756 199.067   1
  -3 -13  29 32.1699 173.597   1
  -3  13  29-54.8860 105.023   1
   3  13 -29-35.4204 198.127   1
   3 -13  29-197.688 198.773   1
   3  13  29 31.2582 109.962   1
   3  13  29 384.436 343.662   1
   3 -13 -29 6.42217 65.4173   1
   3 -13 -29 94.9220 76.8877   1
  -3 -13  29 169.049 204.244   1
   3 -13  29-140.129 196.723   1
  -3  13  29-59.2565 107.659   1
  -3 -13 -31 913.045 172.752   1
  -3  13 -31 896.869 219.344   1
  -3 -13 -31 878.110 135.947   1
  -3 -13  31 737.299 200.075   1
  -3  13  31 846.229 125.655   1
   3  13 -31 681.864 224.673   1
   3 -13  31 998.019 229.072   1
  -3  13 -31 1145.36 171.375   1
   3  13  31 855.223 141.407   1
   3  13  31 1031.62 371.300   1
   3 -13 -31 656.987 86.7431   1
   3 -13 -31 848.388 96.3704   1
  -3  13  31 937.692 133.263   1
  -3 -13  31 856.184 225.655   1
   3 -13  31 1243.79 219.093   1
  -3 -13 -33 978.861 152.428   1
  -3  13 -33 985.918 229.710   1
  -3  13  33 1162.15 141.790   1
  -3 -13  33 1053.57 216.245   1
   3 -13  33 953.414 250.658   1
  -3  13 -33 1283.42 193.620   1
   3  13  33 430.540 393.127   1
  -3 -13  33 932.917 237.477   1
  -3  13  33 960.024 148.658   1
   3 -13  33 1102.97 241.022   1
   3 -13 -33 959.536 99.9806   1
  -3 -13 -33 1391.67 186.192   1
   3 -15  -1 2999.79 162.609   1
   3 -15   1 3102.53 166.707   1
  -3  15  -1 3444.70 153.888   1
  -3 -15  -1 3266.11 176.836   1
  -3 -15   1 3344.93 174.495   1
  -3  15   1 3354.64 168.646   1
   3  15  -1 3424.77 170.873   1
   3  15   1 3367.42 166.262   1
   3  15  -1 3633.42 174.909   1
   3  15   1 3740.36 173.196   1
   3  15  -3 9854.01 396.704   1
   3  15   3 10762.1 388.124   1
   3 -15  -3 9168.51 379.127   1
   3 -15   3 9272.64 388.813   1
  -3  15   3 9777.04 369.566   1
  -3  15  -3 9222.67 377.247   1
  -3 -15   3 9849.71 392.804   1
  -3 -15  -3 9993.54 401.794   1
  -3  15   3 9721.93 383.333   1
  -3  15  -3 9699.75 396.117   1
  -3 -15  -3 9741.27 389.581   1
   3  15  -3 9583.54 392.515   1
   3  15  -5 3745.87 184.227   1
  -3 -15   5 4156.60 184.345   1
   3  15   5 4613.09 176.222   1
   3  15  -5 4162.11 193.789   1
   3 -15  -5 3705.14 162.716   1
   3 -15   5 3621.68 182.036   1
  -3  15  -5 3651.12 166.574   1
  -3 -15  -5 3565.58 201.660   1
   3  15   5 3782.19 169.612   1
  -3  15   5 3975.99 166.493   1
  -3  15  -5 3755.06 191.741   1
   3 -15  -7 3436.70 210.434   1
   3  15  -7 4010.69 205.814   1
  -3 -15  -7 4372.41 189.188   1
  -3 -15  -7 4215.63 247.348   1
   3  15   7 4475.96 191.819   1
  -3 -15   7 4345.00 204.036   1
   3 -15  -7 4482.64 178.490   1
   3  15  -7 4144.12 214.345   1
   3 -15   7 3938.62 203.809   1
  -3  15  -7 4193.67 190.076   1
   3  15   7 4234.85 189.534   1
  -3  15  -7 4066.35 214.843   1
  -3  15   7 4432.48 180.556   1
  -3  15   9 408.113 43.3113   1
   3  15  -9 266.068 98.3287   1
  -3  15  -9 313.955 112.504   1
  -3 -15  -9 677.018 192.669   1
   3  15   9 631.833 84.0496   1
  -3 -15   9 521.514 92.9091   1
   3 -15  -9 516.530 51.6824   1
   3 -15   9 543.894 102.890   1
   3  15  -9 454.390 112.039   1
  -3  15  -9 425.083 78.9010   1
   3  15   9 532.270 87.7562   1
  -3  15   9 538.521 58.9185   1
  -3  15 -11 567.023 125.188   1
  -3  15  11 523.541 58.3083   1
   3  15 -11 711.021 113.789   1
  -3 -15 -11 543.608 211.873   1
  -3  15  11 757.950 55.3444   1
  -3 -15  11 705.802 107.412   1
   3 -15  11 674.333 115.678   1
   3  15 -11 721.258 130.472   1
  -3  15 -11 760.783 91.5811   1
  -3 -15 -11 760.153 74.7111   1
   3  15  11 699.766 107.570   1
  -3 -15 -13 1363.95 221.405   1
   3  15  13 1584.82 122.376   1
   3  15 -13 1598.92 145.574   1
   3  15 -13 1841.78 160.815   1
  -3 -15  13 1568.10 138.290   1
   3 -15  13 1616.38 145.455   1
  -3  15 -13 1723.05 122.923   1
  -3  15 -13 1684.20 155.950   1
  -3 -15 -13 1677.43 98.9823   1
   3  15  15 1252.80 142.428   1
  -3 -15 -15 1100.87 88.0132   1
   3  15 -15 1033.53 161.062   1
   3 -15  15 1210.79 145.978   1
  -3  15 -15 1485.15 121.090   1
   3  15 -15 1173.01 143.297   1
   3  15  15 1027.88 95.5846   1
  -3 -15 -15 1002.09 183.640   1
  -3 -15  15 1323.66 168.843   1
  -3  15 -15 1225.55 157.700   1
   3  15 -17 1931.00 194.333   1
  -3 -15 -17 1881.82 112.487   1
  -3  15 -17 1800.84 141.947   1
   3  15  17 2057.80 197.921   1
   3  15 -17 1877.78 171.876   1
   3  15  17 1789.54 107.822   1
  -3  15 -17 2012.61 186.322   1
  -3 -15  17 2077.63 197.233   1
  -3  15 -19-74.4552 164.011   1
  -3 -15  19 273.402 174.643   1
   3 -15  19 170.660 153.999   1
   3  15 -19 373.060 205.989   1
  -3  15 -19 15.8338 113.499   1
   3  15  19 108.560 213.271   1
  -3 -15 -19-1.41270 81.7573   1
   3  15  19 22.0308 66.9619   1
   3  15  21 1513.02 281.207   1
   3 -15  21 1918.54 198.983   1
   3  15  21 2128.29 109.526   1
  -3  15 -21 1719.67 156.789   1
  -3 -15  21 2034.37 183.934   1
  -3 -15 -21 1965.11 131.007   1
   3  15 -21 1907.67 188.219   1
  -3 -15  21 2074.75 217.659   1
  -3  15 -21 1946.87 209.089   1
   3  15  23 2596.20 325.446   1
  -3 -15  23 1942.35 192.153   1
   3 -15  23 2057.33 211.574   1
   3  15  23 2205.69 117.847   1
  -3 -15 -23 2322.46 155.058   1
   3  15 -23 2211.29 198.488   1
  -3 -15  23 2299.61 228.745   1
  -3  15 -23 2060.43 218.749   1
  -3 -15 -25 4778.46 240.993   1
  -3 -15  25 4482.47 271.119   1
   3 -15  25 5060.52 290.693   1
   3  15 -25 4541.69 289.621   1
  -3  15 -25 4522.06 244.887   1
   3  15  25 4958.92 203.455   1
   3  15 -25 4361.63 269.780   1
  -3 -15 -25 4752.98 212.487   1
  -3 -15  25 4538.77 299.133   1
  -3  15 -25 4675.06 293.281   1
   3  15  25 4564.47 405.723   1
   3  15  27 1031.69 356.764   1
  -3 -15  27 681.404 182.063   1
   3 -15  27 876.994 204.744   1
   3  15  27 806.810 104.193   1
  -3  15 -27 988.440 156.298   1
  -3  15  27 659.695 121.437   1
  -3 -15  27 590.801 211.638   1
  -3 -15 -27 758.164 115.411   1
  -3 -15 -27 564.367 161.908   1
   3  15 -27 707.894 181.965   1
   3  15  29-319.949 377.349   1
  -3 -15  29 129.021 183.002   1
   3  15 -29-279.071 213.378   1
   3 -15  29 5.31920 208.150   1
  -3  15 -29-225.672 155.005   1
   3  15  29 99.8745 108.217   1
  -3  15  29-41.8916 118.699   1
  -3 -15  29 10.5852 214.055   1
  -3 -15 -29 34.7933 174.436   1
   3  15 -29-40.4884 181.535   1
  -3  15 -29 5.17785 205.954   1
   3  15  31 1015.20 408.373   1
  -3  15  31 491.790 127.393   1
  -3 -15  31 941.587 208.427   1
   3  15 -31 497.611 223.089   1
   3 -15  31 220.870 230.726   1
   3  15  31 652.242 133.412   1
  -3  15 -31 525.506 171.873   1
  -3 -15  31 426.417 230.759   1
  -3 -15 -31 597.621 197.201   1
  -3 -15 -31 393.414 127.935   1
  -3  15 -31 344.679 221.432   1
   3  15 -31 721.222 203.479   1
  -3 -17   1 2163.45 132.999   1
  -3 -17  -1 2057.84 136.829   1
   3  17  -1 1942.18 133.952   1
   3  17   1 2127.40 127.320   1
   3 -17  -1 1723.85 121.863   1
   3 -17   1 1737.80 127.269   1
  -3  17  -1 1887.18 104.778   1
  -3  17   1 1770.37 101.235   1
  -3  17   1 1902.44 127.954   1
  -3 -17  -1 1721.16 134.541   1
  -3 -17   1 2004.68 142.684   1
   3  17   1 2067.93 121.324   1
   3  17  -1 1891.51 126.546   1
   3 -17   1 1635.63 129.266   1
   3 -17  -1 1308.54 106.495   1
   3  17  -3 4678.40 227.337   1
   3 -17  -3 4449.53 207.029   1
   3  17   3 5048.35 214.939   1
   3 -17   3 4372.13 219.353   1
  -3  17  -3 4750.27 201.460   1
  -3  17   3 4937.25 193.550   1
  -3  17   3 4386.29 210.784   1
  -3  17  -3 4419.65 225.309   1
  -3 -17   3 4649.48 233.975   1
   3  17  -3 4466.49 218.890   1
  -3 -17  -3 4562.16 218.775   1
   3 -17   3 4278.39 222.451   1
  -3 -17   3 4744.57 218.532   1
  -3 -17  -3 4734.49 228.605   1
   3 -17   5 4971.39 254.594   1
  -3 -17  -5 5714.70 266.196   1
  -3 -17   5 5742.10 248.970   1
   3  17   5 5948.75 239.449   1
   3  17  -5 5167.77 257.282   1
   3 -17  -5 5241.41 230.467   1
   3 -17   5 5116.09 250.118   1
  -3  17  -5 5363.56 232.777   1
  -3  17   5 5396.63 234.675   1
  -3  17  -5 5763.62 261.034   1
   3  17   5 5715.91 236.088   1
  -3 -17   5 5560.30 266.702   1
   3  17  -5 5247.19 249.489   1
   3 -17  -7 675.735 121.092   1
  -3 -17  -7 1093.15 100.230   1
   3  17  -7 1040.25 116.264   1
  -3  17  -7 1272.02 134.566   1
  -3 -17   7 1154.42 140.707   1
  -3  17   7 1249.07 92.0671   1
  -3 -17  -7 1328.81 165.175   1
   3  17   7 1292.00 97.4930   1
  -3 -17   7 1138.02 112.516   1
   3 -17  -7 1186.72 84.7813   1
   3 -17   7 1106.00 121.442   1
   3  17  -7 1076.54 128.030   1
  -3  17  -7 1095.18 97.0057   1
  -3  17   7 866.037 64.4513   1
   3  17   7 1178.18 94.7403   1
   3 -17   7 949.523 127.253   1
   3 -17  -9 472.585 143.693   1
  -3 -17  -9 498.878 195.867   1
  -3  17   9 302.879 68.6767   1
  -3 -17   9 368.013 134.133   1
  -3  17  -9-59.5603 123.435   1
  -3 -17   9 317.401 100.626   1
   3 -17  -9 277.039 58.3146   1
   3 -17   9 177.140 112.828   1
   3  17  -9 261.304 122.319   1
  -3  17  -9 214.393 85.5010   1
   3 -17   9 203.043 121.159   1
   3  17  -9 44.8311 108.633   1
   3  17   9 373.708 88.3288   1
  -3  17   9 204.734 44.3703   1
  -3 -17 -11 88.3895 238.690   1
   3  17  11 266.686 109.050   1
  -3 -17  11 171.014 105.286   1
   3 -17  11 401.292 122.674   1
   3  17 -11 330.639 136.229   1
  -3  17 -11 382.312 92.9416   1
   3  17 -11 188.553 117.151   1
  -3 -17 -11 156.285 78.0717   1
  -3  17  11 267.192 48.4641   1
  -3  17  11 400.409 62.1679   1
  -3 -17  11 389.025 143.155   1
  -3  17 -11 248.266 132.480   1
   3 -17  11 309.179 129.307   1
   3 -17  13 2543.35 190.450   1
   3  17  13 3045.13 154.150   1
   3  17 -13 2678.68 199.986   1
  -3 -17  13 2530.08 172.544   1
  -3  17 -13 2492.73 154.611   1
   3 -17  13 2116.72 181.423   1
  -3 -17 -13 2003.13 286.577   1
  -3  17 -13 2564.32 200.480   1
  -3 -17  13 2248.18 202.997   1
   3  17 -13 2378.15 181.468   1
  -3 -17 -13 2607.60 136.681   1
   3  17  13 2707.66 173.938   1
   3  17  15 1048.38 112.103   1
   3  17  15 1055.13 120.889   1
   3 -17  15 922.956 160.417   1
   3  17 -15 979.019 170.853   1
   3 -17  15 649.569 151.366   1
  -3 -17 -15 737.323 90.1763   1
   3  17 -15 771.345 149.952   1
  -3 -17 -15 605.985 220.159   1
  -3  17 -15 893.935 170.912   1
   3  17  17 1927.84 121.392   1
   3  17 -17 1897.75 186.956   1
   3 -17  17 2127.96 200.516   1
  -3 -17 -17 2068.07 118.162   1
  -3  17 -17 2199.26 156.988   1
   3  17  17 2043.08 161.172   1
  -3  17 -17 2214.66 209.867   1
  -3  17 -19-62.9531 180.029   1
   3  17  19 101.946 144.212   1
  -3 -17  19 37.9103 147.528   1
   3  17 -19 153.142 175.683   1
  -3  17 -19 67.6430 123.072   1
   3 -17  19-53.1788 168.989   1
   3  17 -19-7.90370 151.990   1
  -3 -17 -19 101.444 75.8369   1
   3  17  19 142.087 71.0187   1
  -3  17 -21 621.211 190.615   1
  -3 -17  21 299.870 159.662   1
   3  17 -21 416.342 181.549   1
   3 -17  21 371.746 176.657   1
  -3  17 -21 350.801 132.091   1
  -3 -17 -21 390.402 96.9864   1
   3 -17  21 437.009 180.242   1
   3  17 -21 210.055 163.761   1
  -3 -17 -21 552.056 84.4704   1
   3  17  21 388.452 72.3854   1
  -3  17 -23 4085.12 284.207   1
  -3 -17  23 4031.22 258.416   1
   3 -17  23 4175.37 277.493   1
   3  17  23 4374.30 182.818   1
   3  17 -23 3872.36 258.615   1
  -3 -17 -23 3503.69 191.946   1
  -3 -17 -23 4473.13 190.665   1
   3  17  23 4528.85 304.821   1
  -3 -17 -25 2653.12 148.725   1
  -3 -17  25 2150.60 218.475   1
   3 -17  25 2569.56 248.269   1
   3  17 -25 2538.65 243.352   1
   3  17  25 3140.84 155.382   1
   3  17  25 2457.66 312.109   1
   3  17 -25 2251.41 221.923   1
   3 -17  25 2650.30 245.607   1
  -3  17 -25 2149.29 244.777   1
  -3 -17 -25 2328.00 145.219   1
  -3  17 -27 489.329 213.374   1
   3  17 -27 382.189 192.634   1
  -3 -17  27 606.242 191.206   1
   3  17 -27 522.448 213.588   1
   3  17  27 433.364 95.2728   1
  -3  17 -27 402.156 155.835   1
   3  17  27 364.149 320.383   1
  -3 -17 -27 357.394 106.482   1
   3 -17  27 448.182 208.678   1
  -3 -17 -27 562.416 115.551   1
  -3 -17 -29 300.353 132.055   1
   3 -17  29 55.2304 218.459   1
   3  17 -29 87.3106 218.316   1
  -3  17 -29 154.358 161.565   1
   3  17  29 132.550 104.891   1
   3  17  29-260.662 362.976   1
   3  17 -29 128.479 197.617   1
  -3  17 -29 43.4300 216.437   1
   3 -17  29 222.927 218.150   1
   3  19   1 553.682 110.306   1
  -3 -19   1 429.585 107.198   1
   3 -19  -1 305.386 100.069   1
   3 -19   1 481.553 106.713   1
   3  19  -1 521.236 115.795   1
  -3  19  -1 398.224 76.4221   1
  -3  19   1 512.230 72.4315   1
  -3 -19  -1 612.442 120.221   1
  -3 -19   1 685.290 125.978   1
  -3  19  -1 509.250 116.724   1
  -3  19   1 351.530 110.324   1
   3  19  -1 503.843 102.612   1
   3  19   1 599.336 97.1250   1
  -3 -19  -1 423.297 108.840   1
   3 -19   1 189.456 106.106   1
   3 -19  -1 52.4608 76.6625   1
   3 -19   3 4945.71 260.944   1
   3 -19  -3 4050.78 242.787   1
  -3  19  -3 5499.51 236.757   1
  -3  19   3 6326.87 233.343   1
  -3  19  -3 5771.13 268.785   1
  -3  19   3 5802.07 252.915   1
  -3 -19   3 5203.90 272.223   1
   3  19  -3 5753.40 258.612   1
  -3 -19  -3 5112.36 257.913   1
  -3 -19   3 5812.00 256.371   1
  -3 -19  -3 5532.59 263.668   1
   3 -19  -3 5429.76 247.021   1
   3  19   3 5759.82 250.141   1
   3  19  -3 5608.49 265.417   1
   3 -19   3 5033.04 257.410   1
   3 -19   5 3092.33 191.345   1
  -3 -19   5 3289.40 182.017   1
   3  19  -5 3152.14 192.476   1
   3  19   5 3605.21 172.429   1
   3 -19  -5 3029.42 161.037   1
   3 -19   5 2964.23 187.595   1
  -3  19  -5 3134.62 163.288   1
  -3 -19  -5 3264.59 201.501   1
   3  19  -5 3090.52 185.588   1
   3  19   5 3403.98 166.908   1
  -3  19  -5 3255.22 199.198   1
  -3 -19   5 2631.71 204.137   1
  -3  19   5 3303.22 171.618   1
   3 -19   7 2338.91 175.996   1
  -3 -19  -7 2400.57 155.332   1
   3  19  -7 2229.02 167.197   1
  -3 -19  -7 2509.70 215.114   1
  -3 -19   7 2731.56 163.167   1
   3 -19  -7 2394.23 134.552   1
   3  19  -7 3152.71 185.406   1
   3 -19   7 2163.82 171.375   1
  -3  19   7 2315.37 115.131   1
   3  19   7 2619.90 143.561   1
  -3  19  -7 2561.70 188.602   1
  -3 -19   7 2422.82 195.533   1
  -3  19   7 2691.95 145.118   1
   3 -19  -9 223.406 170.240   1
  -3 -19  -9-350.483 223.502   1
  -3  19   9-108.338 102.160   1
  -3  19  -9 221.598 142.579   1
  -3 -19  -9-54.9125 100.877   1
  -3 -19   9 610.436 156.671   1
  -3 -19   9 67.2160 111.484   1
   3  19  -9-82.2628 138.337   1
   3 -19   9 163.440 130.497   1
  -3  19  -9 150.754 92.7492   1
   3 -19   9 35.2803 133.519   1
   3  19  -9 120.049 120.808   1
   3  19   9 197.961 98.0921   1
  -3  19   9 217.837 57.7495   1
  -3 -19 -11 112.711 259.626   1
  -3 -19  11 145.296 162.106   1
  -3  19 -11 707.569 159.903   1
  -3  19  11 421.227 82.1580   1
  -3 -19  11 480.750 124.193   1
   3  19  11 527.627 94.9245   1
   3  19 -11 96.5594 147.647   1
   3 -19  11 299.240 140.364   1
  -3  19 -11 427.485 106.466   1
   3 -19  11 457.444 147.210   1
  -3 -19 -11 323.563 97.7817   1
   3  19 -11 225.414 133.921   1
   3  19  11 457.994 118.495   1
  -3  19  11 389.690 55.9343   1
  -3 -19 -13 1073.92 106.902   1
   3  19 -13 992.162 156.622   1
   3 -19  13 1191.05 171.341   1
  -3 -19 -13 907.395 282.892   1
   3  19  13 1264.09 109.598   1
  -3 -19  13 1095.57 147.222   1
   3  19 -13 1126.33 176.473   1
   3 -19  13 1118.90 164.089   1
  -3  19 -13 1016.15 124.333   1
  -3  19 -13 1275.27 182.057   1
  -3 -19  13 908.170 185.566   1
   3  19  13 1174.77 150.114   1
   3  19  15 7158.08 275.588   1
  -3 -19  15 6512.61 312.690   1
  -3  19 -15 6777.83 294.881   1
   3  19 -15 6809.13 337.840   1
   3 -19  15 5778.76 321.690   1
   3  19  15 5962.17 285.763   1
   3  19 -15 6492.91 323.045   1
  -3 -19 -15 5867.47 266.499   1
  -3 -19  15 6296.32 350.099   1
  -3  19 -15 6607.94 339.313   1
   3 -19  15 6099.43 330.395   1
   3 -19  17 2129.49 210.276   1
   3  19 -17 2161.34 214.422   1
   3 -19  17 1867.13 201.184   1
  -3  19 -17 2070.73 159.706   1
   3  19  17 1769.16 128.542   1
   3  19 -17 2082.16 195.660   1
  -3 -19 -17 1787.10 120.656   1
  -3 -19  17 2545.76 235.265   1
  -3  19 -17 2142.54 218.573   1
   3  19  17 2235.75 140.452   1
  -3 -19  19 305.214 154.123   1
   3  19 -19-127.797 185.735   1
  -3  19 -19-26.5239 129.735   1
   3  19  19 29.8104 76.8769   1
  -3 -19 -19-131.122 80.9278   1
   3  19 -19 131.805 163.030   1
   3 -19  19 204.682 181.657   1
  -3 -19  19-299.521 203.452   1
  -3  19 -19 19.2822 189.486   1
  -3  19 -21 2249.84 238.528   1
  -3 -19  21 2078.00 201.947   1
   3 -19  21 1933.14 222.490   1
   3  19 -21 2563.16 236.742   1
   3  19  21 2156.82 115.514   1
  -3  19 -21 2324.19 178.981   1
   3  19  21 2478.76 169.350   1
   3  19 -21 2106.79 211.906   1
   3 -19  21 2253.50 231.606   1
  -3 -19 -21 2080.03 120.045   1
  -3 -19 -23 1635.75 106.763   1
   3 -19  23 1803.96 224.753   1
   3  19  23 1549.24 100.618   1
  -3  19 -23 1820.64 171.333   1
   3  19  23 2101.22 177.763   1
   3  19 -23 1549.40 205.878   1
  -3  19 -23 1961.55 233.168   1
  -3 -19  23 1494.50 238.096   1
  -3 -19 -23 1225.54 113.037   1
   3 -19  23 1553.71 226.436   1
   3  19  25 1520.38 210.724   1
  -3 -19  25 1090.08 201.265   1
   3 -19  25 1501.82 226.495   1
   3  19 -25 1374.79 229.010   1
   3  19  25 1254.64 99.2032   1
  -3  19 -25 1475.86 231.072   1
  -3 -19 -25 1286.21 100.740   1
  -3 -19 -25 1040.58 107.049   1
   3 -19  25 1700.85 232.450   1
  -3 -19  25 1110.69 239.986   1
   3  19  27 463.686 234.453   1
  -3 -19  27 804.992 255.196   1
   3 -19  27 685.146 222.273   1
  -3  19 -27 730.585 167.322   1
   3  19  27 615.480 96.7098   1
  -3  19 -27 513.133 229.560   1
   3  19 -27-166.344 243.872   1
  -3 -19 -27 522.495 92.6972   1
  -3 -19  27 237.052 279.633   1
   3 -19  27 367.351 223.790   1
  -3 -19 -27 407.604 98.2107   1
  -3 -21   1 246.068 119.078   1
   3 -21   1 70.7493 116.484   1
   3  21   1 38.0190 122.102   1
   3  21  -1-210.349 127.407   1
   3 -21  -1 43.8280 112.719   1
  -3  21  -1 21.0080 81.3726   1
  -3  21   1 51.7942 120.932   1
  -3  21  -1 66.4050 128.083   1
  -3 -21  -1 15.7609 135.158   1
  -3 -21   1 203.432 139.408   1
   3  21   1-15.2231 103.269   1
   3  21  -1 86.4524 110.880   1
  -3 -21  -1 69.1148 120.112   1
   3 -21   1 205.054 120.109   1
   3  21   3 1340.82 140.100   1
   3 -21   3 1332.50 146.019   1
   3 -21  -3 1335.84 127.284   1
   3  21  -3 1273.29 152.027   1
  -3  21  -3 1300.51 109.714   1
  -3 -21  -3 1382.92 152.671   1
  -3  21  -3 1376.75 160.473   1
  -3 -21   3 1124.94 167.550   1
  -3  21   3 1229.92 140.745   1
   3  21  -3 1352.13 141.636   1
   3 -21   3 1167.06 149.957   1
  -3 -21  -3 1481.63 154.562   1
  -3 -21   3 1371.68 139.907   1
  -3 -21   5 5488.92 257.622   1
   3 -21   5 4700.05 262.100   1
   3  21   5 6031.48 251.018   1
   3 -21  -5 4622.58 235.423   1
   3  21  -5 5499.91 278.063   1
   3  21   5 5318.55 242.213   1
  -3  21  -5 5292.72 237.752   1
  -3  21   5 5234.64 218.558   1
  -3 -21  -5 5451.08 277.650   1
  -3  21   5 5133.20 248.535   1
  -3 -21   5 4979.97 284.717   1
  -3  21  -5 4938.95 276.140   1
   3 -21   5 4643.94 268.692   1
   3  21  -5 5158.69 262.303   1
  -3  21   7 1846.01 131.500   1
  -3  21  -7 1759.38 185.060   1
  -3 -21  -7 1454.54 200.015   1
   3 -21  -7 1564.17 113.534   1
   3 -21   7 1479.63 162.504   1
  -3  21  -7 1653.01 127.869   1
  -3  21   7 1403.86 91.4349   1
   3  21   7 1671.92 128.296   1
   3 -21   7 1521.82 169.741   1
   3 -21  -9 36.2559 154.160   1
  -3  21   9 79.3530 57.4346   1
   3  21  -9 303.719 140.362   1
  -3 -21  -9 373.274 225.047   1
  -3 -21   9 60.0183 173.606   1
  -3  21  -9 201.834 162.183   1
  -3 -21  -9 361.839 118.073   1
  -3  21   9 147.116 95.4533   1
  -3 -21   9 102.533 126.298   1
   3  21  -9 3.71572 154.880   1
   3 -21   9 90.8251 141.605   1
  -3  21  -9 121.287 106.155   1
   3  21   9 297.055 106.797   1
   3 -21   9 92.4488 148.117   1
   3 -21  11 444.167 161.911   1
   3 -21 -11 86.9975 170.450   1
  -3  21  11 193.445 54.5433   1
   3  21 -11 333.924 147.316   1
  -3  21  11 212.441 82.7383   1
  -3 -21 -11 186.807 270.801   1
   3 -21 -11 143.514 64.0766   1
  -3 -21  11 296.434 134.299   1
   3  21 -11 418.234 165.272   1
   3 -21  11 304.493 152.569   1
  -3  21 -11 342.434 115.182   1
   3  21  11 359.779 118.173   1
  -3 -21  11 86.4671 178.257   1
  -3 -21 -11 474.434 114.975   1
  -3  21 -11 286.414 172.538   1
  -3  21 -13 4730.27 275.523   1
  -3 -21  13 4663.06 279.973   1
   3  21 -13 4674.85 262.149   1
  -3 -21  13 4900.17 235.230   1
  -3  21 -13 4426.81 213.764   1
   3  21  13 4963.21 227.666   1
   3  21 -13 4821.15 248.016   1
  -3 -21 -13 3850.08 194.527   1
  -3  21  13 3836.55 158.819   1
   3 -21  13 4302.96 264.496   1
   3  21 -15 3109.11 233.732   1
  -3 -21 -15 3049.95 175.768   1
   3  21  15 3686.28 174.125   1
   3 -21  15 3061.08 240.371   1
  -3  21 -15 3378.75 200.912   1
   3  21 -15 3426.10 252.066   1
   3 -21  15 3326.36 253.592   1
  -3 -21  15 3448.45 266.497   1
  -3  21 -15 3656.64 261.458   1
   3  21  15 3587.33 211.938   1
   3  21  17 446.495 110.312   1
  -3 -21 -17 346.970 204.199   1
   3  21  17 484.517 98.0611   1
   3 -21  17 153.655 176.678   1
   3  21 -17 190.579 186.425   1
  -3  21 -17 359.124 134.460   1
  -3 -21 -17 590.594 96.9162   1
   3  21 -17 306.861 172.647   1
  -3  21 -17 401.395 199.881   1
  -3 -21  17 502.790 208.223   1
   3 -21  17 365.462 189.750   1
  -3 -21  19-20.5807 160.194   1
   3  21  19 102.320 97.0953   1
   3  21 -19-197.772 196.794   1
  -3  21 -19-105.344 139.672   1
   3  21  19 68.0232 86.0839   1
   3  21 -19 201.123 174.664   1
  -3 -21 -19 22.2610 86.9937   1
   3 -21  19 25.5834 194.088   1
  -3 -21  19 43.3191 210.610   1
  -3  21 -19-184.608 202.595   1
   3  21  21 66.3013 104.200   1
  -3 -21  21 340.599 172.576   1
   3  21 -21 252.037 197.996   1
  -3  21 -21 185.741 146.123   1
   3  21  21 104.877 75.9391   1
   3  21 -21 265.026 181.630   1
  -3 -21 -21 198.868 84.5215   1
  -3  21 -21 320.390 211.304   1
   3 -21  21 192.253 208.183   1
   3 -21  23 2387.27 259.059   1
  -3 -21  23 2046.93 266.196   1
   3  21  23 2180.98 122.626   1
  -3  21 -23 2714.36 200.824   1
  -3  21 -23 2318.87 265.044   1
  -3 -21 -23 2099.92 124.271   1
   3  21 -23 2291.29 237.562   1
   3  21  23 2987.84 161.055   1
  -3 -21  23 2329.66 225.825   1
   3 -21  23 2314.17 250.257   1
  -3 -21  25 1125.60 209.217   1
   3 -21  25 1095.53 226.096   1
   3  21 -25 868.349 230.626   1
   3  21  25 827.841 90.7525   1
  -3  21 -25 1151.71 241.625   1
  -3 -21 -25 800.734 83.3189   1
   3  21 -25 878.559 213.416   1
   3  21  25 1139.03 150.266   1
   3 -21  25 1310.96 237.678   1
  -3 -21  25 826.912 249.820   1
  -3 -21 -25 529.682 90.5012   1
  -3 -23   1 109.082 128.976   1
   3 -23  -1 344.412 123.756   1
   3  23   1 48.6779 131.210   1
   3 -23   1 174.179 127.949   1
   3  23  -1 148.037 139.472   1
  -3  23  -1 225.205 93.8137   1
  -3  23   1 7.85552 85.5997   1
  -3  23   1-43.0347 140.723   1
  -3 -23  -1 136.977 149.685   1
  -3 -23   1-298.507 160.064   1
  -3  23  -1 160.004 146.658   1
   3  23   1 84.3036 114.810   1
   3  23  -1 184.977 123.478   1
  -3 -23  -1 62.2593 135.519   1
   3 -23   1 173.056 136.172   1
  -3 -23   3 913.484 139.138   1
   3 -23  -3 682.936 124.768   1
   3  23   3 961.725 145.597   1
   3 -23   3 971.043 149.621   1
   3  23  -3 998.423 162.994   1
  -3  23  -3 782.278 107.186   1
  -3  23   3 806.362 143.383   1
  -3 -23  -3 600.944 153.648   1
  -3  23  -3 852.542 166.138   1
   3  23  -3 859.574 143.836   1
   3 -23   3 845.208 153.401   1
  -3 -23  -3 571.672 153.370   1
  -3 -23   5 1326.67 192.687   1
  -3  23  -5 1951.19 190.628   1
   3 -23  -5 1264.82 130.241   1
   3 -23   5 1435.84 169.226   1
   3  23  -5 1570.58 179.795   1
  -3  23  -5 1395.78 128.877   1
  -3  23   5 1626.01 113.237   1
  -3 -23  -5 1821.17 192.595   1
   3  23  -5 1480.34 166.193   1
  -3  23   5 1502.13 150.227   1
   3  23   5 1369.27 139.024   1
   3 -23   5 1529.61 177.239   1
   3 -23   7 1710.74 190.927   1
  -3 -23  -7 1977.74 225.359   1
  -3 -23   7 2292.75 174.714   1
   3  23  -7 2033.74 197.743   1
   3 -23   7 2035.51 189.587   1
  -3  23  -7 2003.23 148.285   1
  -3  23   7 1929.96 110.011   1
  -3  23  -7 2279.40 211.709   1
  -3 -23   7 2297.92 219.825   1
   3  23   7 2010.84 154.960   1
   3  23  -7 1808.80 182.125   1
  -3  23   7 1942.30 151.308   1
   3 -23  -9-119.160 151.364   1
   3  23  -9 223.353 153.396   1
  -3 -23  -9-4.22728 228.474   1
   3 -23  -9 110.281 81.9078   1
  -3 -23   9-141.356 140.548   1
   3  23   9-110.308 122.090   1
   3 -23   9-113.873 157.657   1
   3  23  -9 39.4213 168.286   1
  -3  23  -9 26.6522 116.040   1
  -3  23  -9 91.5866 177.380   1
  -3 -23  -9-109.030 142.775   1
  -3  23   9 35.6074 103.882   1
  -3 -23   9-37.7675 188.216   1
   3  23   9 152.269 118.994   1
   3 -23   9-8.39258 164.108   1
   3 -23 -11 119.277 187.572   1
  -3 -23 -11 526.357 132.064   1
  -3  23 -11 819.415 221.823   1
  -3 -23  11 659.554 204.865   1
   3 -23 -11 581.078 80.2732   1
  -3 -23  11 1062.57 155.909   1
   3  23  11 807.047 119.386   1
   3 -23  11 331.034 187.775   1
   3  23 -11 958.939 187.599   1
  -3  23 -11 683.331 144.410   1
  -3  23  11 537.475 67.0268   1
   3 -23  11 549.164 204.775   1
  -3  23  11 780.621 98.0619   1
   3  23 -11 604.304 169.389   1
   3  23  11 644.155 131.302   1
  -3  23 -13 1825.24 241.534   1
  -3 -23  13 2133.37 241.159   1
   3  23  13 1903.41 179.072   1
   3  23  13 2240.28 140.726   1
  -3 -23  13 1787.96 180.923   1
   3  23 -13 1872.31 217.986   1
   3 -23  13 1907.74 223.117   1
  -3  23 -13 2059.32 172.341   1
  -3  23  13 1511.73 91.2489   1
   3  23 -13 1969.72 198.926   1
  -3 -23 -13 1532.98 148.135   1
  -3  23  13 1806.49 102.592   1
   3 -23  13 1296.50 223.869   1
   3  23 -15 1185.68 188.735   1
   3  23  15 860.261 167.573   1
  -3 -23  15 1022.13 167.538   1
   3  23  15 1089.17 116.590   1
   3 -23  15 838.862 192.847   1
   3  23 -15 887.985 201.130   1
  -3  23 -15 911.650 147.198   1
  -3 -23 -15 831.280 309.259   1
  -3 -23 -15 746.708 122.847   1
  -3 -23  15 979.394 223.112   1
  -3  23 -15 888.100 217.074   1
   3 -23  15 1107.08 206.679   1
   3  23  17 852.339 138.362   1
   3 -23  17 1077.45 213.462   1
   3  23  17 1132.68 112.905   1
   3  23 -17 956.947 207.431   1
   3 -23  17 1040.44 199.891   1
  -3  23 -17 1180.41 155.292   1
   3  23 -17 762.920 191.010   1
  -3 -23 -17 329.002 237.938   1
  -3  23 -17 779.936 222.097   1
  -3 -23  17 949.334 229.713   1
  -3 -23 -17 550.751 112.881   1
   3  23  19 48.4025 95.3667   1
   3  23 -19 28.9634 197.918   1
  -3  23 -19-109.693 148.938   1
  -3  23 -19-110.714 216.622   1
  -3 -23 -19 79.5725 95.7654   1
  -3 -23  19 63.5066 223.660   1
   3  23 -19 107.050 185.052   1
   3 -23  19 274.374 211.865   1
   3  23  19-3.19185 97.6413   1
  -3 -23  21 305.983 187.979   1
   3  23  21 411.194 99.9649   1
   3  23 -21 300.660 212.458   1
  -3  23 -21 223.342 153.944   1
  -3 -23 -21 185.949 88.6071   1
  -3  23 -21 235.255 229.491   1
   3  23 -21 585.950 206.939   1
   3 -23  21 407.033 225.549   1
  -3 -23  21 256.498 234.103   1
   3  23  21 295.541 88.3910   1
  -3 -23  23 190.842 199.152   1
   3  23  23 452.624 101.762   1
   3 -23  23 197.259 221.652   1
  -3  23 -23 361.182 167.844   1
  -3 -23 -23 204.546 62.4873   1
  -3  23 -23 267.317 235.467   1
   3  23 -23 251.602 214.782   1
   3  23  23 278.352 78.7575   1
   3 -23  23 131.188 236.645   1
  -3 -23  23 110.537 242.547   1
  -3 -23 -23 113.647 69.4558   1
  -3 -25   1-34.8280 141.585   1
   3  25  -1 54.4696 156.019   1
   3 -25   1 257.839 141.849   1
   3  25   1 127.574 154.815   1
  -3  25  -1 100.462 102.623   1
  -3 -25  -1 216.330 149.131   1
  -3 -25  -1 42.3052 163.662   1
  -3 -25   1-69.6786 168.118   1
  -3  25   1 142.819 158.256   1
  -3  25  -1-307.535 167.887   1
   3 -25   1-3.54807 154.683   1
   3  25  -1 161.665 136.246   1
   3  25   1 133.698 128.314   1
   3 -25  -3 441.956 127.890   1
  -3 -25   3 355.558 143.410   1
   3  25  -3 605.868 165.409   1
   3 -25   3 232.719 148.566   1
   3  25   3 373.838 149.812   1
  -3  25   3 408.631 95.2665   1
  -3  25  -3 383.320 111.822   1
  -3 -25  -3 432.788 162.449   1
  -3  25   3 377.643 149.688   1
  -3 -25   3 548.066 185.585   1
  -3  25  -3 335.458 176.233   1
  -3 -25  -3 259.068 162.160   1
   3 -25   3 460.753 165.926   1
   3  25  -3 603.753 150.253   1
   3  25  -5 855.860 165.882   1
   3 -25  -5 932.272 122.958   1
  -3 -25   5 865.813 152.896   1
   3  25  -5 848.304 178.823   1
   3 -25   5 797.746 162.103   1
  -3  25  -5 993.503 127.778   1
  -3  25   5 1057.81 112.488   1
  -3 -25  -5 986.318 186.494   1
   3 -25   5 796.757 181.569   1
  -3  25   5 971.651 151.560   1
  -3 -25   5 1030.93 203.271   1
  -3  25  -5 1142.99 196.456   1
   3  25   5 1140.75 139.295   1
  -3  25   7 166.548 128.764   1
  -3  25  -7 597.604 190.022   1
  -3 -25   7 293.797 199.001   1
   3  25  -7 421.697 180.901   1
   3  25   7 328.742 138.991   1
   3 -25   7 532.944 165.056   1
  -3  25  -7 424.861 120.820   1
  -3  25   7 493.284 80.0992   1
  -3 -25   7 484.245 150.423   1
   3 -25   7 348.022 174.371   1
   3  25  -7 453.525 161.241   1
   3  25   7 692.115 130.286   1
  -3 -25   9-134.233 207.809   1
  -3 -25  -9 95.7430 142.437   1
  -3  25  -9-81.2157 196.903   1
   3 -25   9-45.9913 182.517   1
  -3 -25   9-34.9041 148.828   1
   3 -25  -9 46.2040 91.6579   1
   3  25   9 72.9294 129.627   1
   3  25  -9 28.9705 178.913   1
   3 -25   9 184.450 170.166   1
  -3  25   9 51.5271 71.6074   1
  -3  25  -9 30.6790 123.661   1
   3  25   9 79.9716 122.542   1
  -3  25   9 179.807 114.852   1
   3  25  -9 179.706 170.793   1
   3 -25 -11 373.008 194.798   1
  -3 -25  11 403.962 218.677   1
  -3 -25 -11 292.683 139.746   1
  -3  25 -11 653.144 210.739   1
   3 -25 -11 513.475 90.4653   1
  -3 -25  11 297.071 153.948   1
   3  25  11 183.877 128.556   1
   3  25 -11 784.962 191.172   1
   3 -25  11 429.128 185.171   1
  -3  25 -11 509.719 137.161   1
  -3  25  11 211.579 67.0162   1
  -3  25  11 514.928 101.544   1
   3  25 -11 539.016 177.624   1
   3  25  11 674.477 137.269   1
   3 -25  11 353.994 191.949   1
  -3 -25 -13 574.937 136.766   1
  -3  25 -13 789.925 217.989   1
  -3 -25  13 676.103 228.182   1
  -3 -25  13 920.697 168.317   1
   3  25  13 730.440 129.190   1
   3  25 -13 609.558 194.749   1
   3 -25  13 945.084 198.431   1
  -3  25 -13 508.001 142.058   1
  -3 -25 -13 154.303 330.079   1
   3  25 -13 618.861 185.117   1
  -3  25  13 627.660 87.7369   1
   3  25  13 621.890 159.937   1
   3 -25  13 758.401 204.624   1
   3  25 -15 1328.73 205.317   1
   3  25  15 1369.08 190.321   1
   3  25  15 1560.76 138.991   1
  -3 -25  15 1608.29 187.960   1
   3 -25  15 1067.24 211.672   1
   3  25 -15 1112.80 211.545   1
  -3  25 -15 1501.68 164.070   1
  -3 -25 -15 770.963 335.247   1
  -3 -25  15 1045.18 243.548   1
  -3 -25 -15 993.380 139.655   1
  -3  25 -15 1617.99 242.126   1
   3 -25  15 1120.47 226.390   1
   3  25  17 164.359 147.638   1
   3  25  17 442.780 114.441   1
  -3 -25  17 547.964 173.862   1
   3 -25  17 470.769 207.049   1
   3  25 -17 458.039 206.569   1
  -3  25 -17 489.459 151.472   1
  -3 -25 -17 65.5324 112.959   1
  -3 -25  17 155.579 231.721   1
  -3  25 -17 97.5402 226.153   1
   3  25 -17 538.346 197.504   1
  -3 -25 -17 61.8133 270.229   1
   3 -25  17 509.086 223.494   1
   3  25  19-83.5592 116.108   1
  -3 -25  19 295.716 243.611   1
   3 -25  19-5.90009 225.949   1
   3  25  19 44.5154 104.134   1
   3 -25  19-139.887 210.497   1
   3  25 -19-39.7657 210.954   1
  -3  25 -19 192.998 155.167   1
   3  25 -19-212.777 200.861   1
  -3 -25 -19-108.078 168.723   1
  -3 -25 -19-19.2795 101.551   1
  -3  25 -19 364.076 237.467   1
   3  25  21 175.528 105.390   1
  -3 -25  21 233.740 187.210   1
   3  25 -21-170.593 218.613   1
  -3  25 -21 312.776 164.303   1
  -3  25 -21 123.820 242.325   1
  -3 -25 -21 117.915 80.3057   1
   3  25 -21 402.918 210.927   1
   3  25  21 149.513 95.1387   1
  -3 -25  21-197.566 246.344   1
   3 -27  -1-245.773 141.828   1
   3 -27   1 71.4355 146.545   1
   3  27   1-121.228 163.053   1
   3  27  -1 103.100 166.485   1
  -3  27  -1 41.5796 106.863   1
  -3 -27   1 23.6179 155.077   1
  -3 -27  -1-173.150 165.328   1
  -3  27   1 203.395 174.817   1
  -3  27  -1-32.5899 177.614   1
  -3 -27  -1-42.7312 181.675   1
  -3 -27   1-86.4365 189.924   1
   3 -27   1-94.5700 169.954   1
   3  27   1 143.459 142.031   1
   3  27  -1-99.8797 150.959   1
   3 -27  -3 647.525 133.317   1
  -3 -27   3 663.810 161.729   1
   3  27  -3 359.818 175.894   1
   3 -27   3 475.593 159.528   1
  -3  27   3 397.597 103.595   1
  -3  27  -3 538.980 118.894   1
  -3 -27  -3 624.529 178.946   1
  -3  27  -3 270.838 190.493   1
  -3 -27  -3 299.857 179.953   1
  -3 -27   3 482.137 200.404   1
  -3  27   3 438.061 164.860   1
   3 -27   3 525.323 184.703   1
   3  27  -3 417.182 164.672   1
   3  27  -5 553.990 169.300   1
  -3 -27   5 154.329 154.990   1
   3  27  -5 480.773 184.401   1
   3 -27   5 289.527 163.871   1
  -3  27   5 336.464 102.611   1
  -3  27  -5 128.312 122.837   1
  -3 -27  -5 295.182 190.572   1
  -3 -27   5 605.479 212.023   1
  -3  27  -5 190.971 197.524   1
  -3  27   5 306.830 151.549   1
   3 -27   5 195.604 186.982   1
   3  27   5 316.708 140.734   1
   3  27  -7 634.069 181.281   1
  -3 -27   7 801.914 167.137   1
   3  27  -7 98.9182 187.629   1
   3 -27   7 527.617 178.007   1
   3  27   7 509.481 156.656   1
  -3  27  -7 380.048 134.399   1
  -3  27   7 504.792 86.4392   1
  -3 -27  -7 196.865 209.463   1
  -3  27   7 571.264 145.502   1
  -3  27  -7 854.316 224.879   1
  -3 -27   7 522.461 217.668   1
   3 -27   7 535.924 199.394   1
   3  27   7 461.446 138.852   1
   3 -27   9 303.088 220.163   1
  -3 -27  -9 268.152 155.560   1
  -3 -27   9 111.140 219.115   1
  -3  27  -9 83.3258 218.194   1
  -3 -27   9 450.552 163.087   1
   3 -27  -9 81.1862 101.546   1
   3  27  -9 8.56570 189.019   1
   3 -27   9-114.537 179.274   1
   3  27   9 185.558 143.858   1
  -3  27   9 19.0364 76.9800   1
  -3  27  -9 68.8575 134.113   1
   3  27   9 36.8957 132.786   1
   3  27  -9 149.110 178.866   1
  -3  27   9 111.743 125.415   1
   3 -27  11 349.978 205.751   1
   3 -27 -11-223.548 208.491   1
  -3  27  11 154.544 71.3371   1
   3  27 -11 255.740 188.989   1
  -3  27  11 15.7455 109.970   1
  -3 -27 -11 42.2941 304.262   1
   3 -27 -11 5.38979 102.899   1
  -3 -27  11 60.8603 161.029   1
   3  27  11-28.9360 134.802   1
   3 -27  11-59.8822 178.908   1
   3  27 -11 222.528 197.234   1
  -3  27 -11-107.191 138.789   1
   3  27  11 122.334 141.576   1
  -3 -27 -11-33.6757 147.874   1
  -3 -27  11-271.302 226.842   1
  -3  27 -11 153.193 221.783   1
  -3 -27 -13 830.085 354.393   1
  -3 -27 -13 622.212 151.516   1
  -3 -27  13 855.854 243.964   1
  -3  27 -13 594.552 233.688   1
  -3 -27  13 1204.85 183.838   1
   3  27 -13 764.161 210.433   1
   3  27  13 683.184 141.625   1
   3 -27  13 805.379 198.529   1
  -3  27 -13 869.332 154.628   1
   3 -27  13 577.789 218.615   1
  -3  27  13 822.475 103.128   1
   3  27 -13 934.997 203.999   1
   3  27  13 706.936 175.577   1
  -3  27  13 599.603 78.2111   1
  -3  27  15 235.231 64.2815   1
  -3 -27 -15 411.517 346.737   1
  -3 -27 -15 463.730 137.635   1
  -3  27 -15 369.333 237.713   1
  -3 -27  15 1047.91 181.938   1
   3  27 -15 455.344 209.709   1
   3  27  15 446.055 133.433   1
   3 -27  15 813.721 206.975   1
  -3  27 -15 696.675 155.468   1
   3  27  15 509.785 189.608   1
   3 -27  15 367.084 227.490   1
  -3 -27  15 24.7860 243.035   1
   3  27 -15 457.685 207.077   1
  -3  27  15 407.443 67.7612   1
   3 -29  -1 24.7389 139.733   1
   3 -29   1 124.331 149.961   1
   3  29   1-146.113 181.803   1
   3  29  -1-258.496 190.812   1
  -3  29   1 36.8866 110.659   1
  -3 -29  -1 134.263 182.769   1
  -3 -29   1 358.686 184.437   1
   3 -29   1-82.7915 177.626   1
   3  29  -1 24.3342 172.701   1
   3  29   1 135.687 163.416   1
  -3  29  -1 44.0938 189.191   1
  -3 -29  -1 70.3020 202.000   1
  -3 -29   1-139.177 215.399   1
  -3  29   1 218.542 180.962   1
   3 -29   3 123.987 163.511   1
  -3 -29   3 212.939 173.618   1
   3  29  -3 231.483 192.493   1
  -3  29   3 245.067 111.457   1
  -3  29  -3 15.7664 120.153   1
  -3 -29  -3 258.016 193.661   1
   3 -29   3-46.6307 188.765   1
   3  29  -3 8.57463 177.389   1
  -3  29  -3 134.348 203.797   1
  -3 -29  -3-8.78126 193.116   1
  -3  29   3 272.301 174.394   1
  -3 -29   3 83.7260 220.995   1
  -3 -29  -5 1165.45 190.278   1
  -3 -29   5 619.081 232.567   1
  -3  29  -5 473.824 215.075   1
  -3  29   5 472.998 168.745   1
   3 -29   5 676.289 175.738   1
  -3 -29   5 570.559 173.126   1
   3  29   5 526.976 175.060   1
   3  29  -5 560.528 201.317   1
  -3  29   5 439.202 108.399   1
  -3  29  -5 324.775 133.022   1
  -3 -29  -5 690.618 217.147   1
   3 -29   5 657.820 209.852   1
   3  29  -5 701.984 191.766   1
   3  29   5 681.544 160.461   1
   3  29   7 132.087 160.877   1
   3 -29   7 533.746 180.851   1
   3  29  -7 492.342 201.785   1
  -3  29   7 304.839 91.9162   1
  -3  29  -7 410.329 137.279   1
   3 -29  -7 282.937 122.127   1
  -3 -29   7 408.787 171.389   1
   3 -29   7 740.632 214.180   1
  -3  29   7 110.703 152.541   1
   3  29  -7 118.150 190.983   1
  -3  29  -7 446.221 226.371   1
  -3 -29   7 275.086 237.783   1
  -3 -29  -9 248.526 270.170   1
  -3 -29   9-141.426 173.918   1
   3 -29  -9-77.8745 119.987   1
   3  29   9 259.429 155.641   1
   3 -29   9 181.898 186.892   1
   3  29  -9 521.442 207.729   1
  -3  29   9-1.22930 84.9539   1
  -3  29  -9 68.7902 137.537   1
   3  29  -9-123.144 198.153   1
  -3 -29  -9-3.43081 171.226   1
  -3  29  -9 67.5870 227.733   1
  -3 -29   9 155.365 240.931   1
   3 -29   9 155.265 215.026   1
   4   0   0 45171.6 1724.19   1
  -4   0   0 46759.1 1733.99   1
   4   0   0 48912.4 1702.34   1
  -4   0   0 42667.4 1699.45   1
   4   0  -2 56.2421 61.7899   1
  -4   0   2-5.56007 32.0700   1
  -4   0  -2-78.0006 94.5505   1
  -4   0   2-16.9779 78.3407   1
   4   0   2 68.7945 96.7861   1
   4   0   2-25.4122 33.0772   1
  -4   0  -2-1.70448 40.4026   1
   4   0  -2 53.6764 39.7729   1
   4   0  -4 19696.9 758.112   1
  -4   0   4 20328.5 755.421   1
  -4   0  -4 20225.8 759.123   1
   4   0   4 20376.9 756.810   1
  -4   0   4 19435.2 775.466   1
   4   0  -4 20256.4 766.254   1
  -4   0  -4 21039.0 794.424   1
   4   0   4 19805.8 794.890   1
   4   0  -6 23.3374 32.8935   1
   4   0   6 17.1918 32.6778   1
  -4   0  -6 10.3933 33.1988   1
   4   0  -6 6.41343 43.7145   1
  -4   0   6 155.241 61.0448   1
   4   0   6-56.3254 102.135   1
  -4   0  -6 22.8036 84.0637   1
   4   0  -8 21254.7 820.184   1
   4   0   8 20014.6 817.958   1
  -4   0  -8 19439.4 819.709   1
   4   0   8 19491.7 851.992   1
  -4   0  -8 21783.6 841.612   1
  -4   0 -10-19.6759 53.1441   1
   4   0  10-141.907 129.836   1
   4   0 -10 267.533 64.3418   1
   4   0 -10 273.444 55.0107   1
   4   0 -12 29690.6 1010.57   1
   4   0 -12 28819.0 1005.38   1
  -4   0  12 30473.3 1009.86   1
   4   0  12 23245.3 1029.96   1
  -4   0  12 29044.5 1010.81   1
   4   0  14 38.2459 59.5491   1
  -4   0 -14-20.4616 89.6894   1
   4   0 -14 10.8986 63.4322   1
  -4   0  14 92.7834 75.1642   1
  -4   0 -14-15.7042 59.9200   1
   4   0 -14 1.87859 75.0074   1
  -4   0  14 7.15058 69.4046   1
   4   0  16 34278.3 1196.47   1
  -4   0 -16 31873.3 1193.61   1
  -4   0  16 32252.9 1202.23   1
  -4   0 -16 30715.9 1204.86   1
  -4   0  16 30041.4 1198.02   1
   4   0 -16 31848.0 1195.93   1
  -4   0  18 136.321 88.6144   1
   4   0  18-36.1723 70.6055   1
   4   0 -18-48.1660 70.1160   1
  -4   0 -18 56.7816 89.5908   1
  -4   0  18 54.5890 76.4075   1
  -4   0 -20 32548.8 1174.00   1
   4   0  20 30697.0 1175.50   1
  -4   0 -20 31168.2 1186.13   1
   4   0 -20 32128.8 1177.96   1
  -4   0  20 29129.3 1184.32   1
   4   0 -20 33331.7 1189.93   1
  -4   0  20 29636.7 1179.57   1
  -4   0  22 84.2409 92.7954   1
   4   0 -22 44.4123 115.287   1
   4   0  22 33.5790 90.3600   1
  -4   0 -22-41.6747 103.361   1
   4   0 -22 185.465 85.8828   1
  -4   0 -22-28.0563 75.6796   1
  -4   0  22 202.330 111.195   1
   4   0 -24-12.6701 125.992   1
   4   0  24 23.1127 105.003   1
  -4   0 -24 77.2155 119.705   1
   4   0 -24-9.23539 96.5964   1
  -4   0 -24 26.3133 83.3095   1
  -4   0  24 21.7046 105.429   1
  -4   0  26-23.8062 119.635   1
   4   0 -26-116.535 136.849   1
   4   0  26 45.4285 117.998   1
  -4   0 -26 60.0494 128.578   1
   4   0 -26-81.4509 106.244   1
  -4   0 -26 17.5268 95.1245   1
  -4   0  26 37.7593 137.623   1
  -4   0  28 7210.81 288.688   1
   4   0 -28 5507.54 291.035   1
   4   0 -28 7124.97 273.063   1
  -4   0  28 6408.15 296.613   1
  -4   0  30 287.437 143.832   1
   4   0 -30 45.7026 160.411   1
   4   0  30 94.6733 149.607   1
   4   0 -30-5.51482 122.687   1
  -4   0  30 104.338 157.875   1
  -4   0 -30 28.2188 110.106   1
  -4   0 -30 100.942 150.155   1
   4   0  32 247.573 170.469   1
   4   0 -32 524.089 174.493   1
  -4   0  32 497.922 175.257   1
  -4   0 -32 575.922 168.267   1
   4   0 -32 675.653 138.039   1
  -4   0 -32 404.287 126.080   1
  -4   0  32 876.955 165.615   1
   4   0  34 169.248 190.211   1
   4   0 -34 4.16819 174.480   1
  -4   0 -34-7.60716 170.138   1
  -4   0  34 26.7064 174.824   1
   4   0 -34 109.413 137.699   1
  -4   0 -34 15.0988 129.799   1
  -4   0  34-16.6561 168.367   1
   4   0  36 1838.21 245.853   1
  -4   0 -36 1842.43 222.112   1
  -4   0  36 1980.96 229.346   1
  -4   0  36 2305.08 226.303   1
   4   0 -36 2390.92 189.248   1
  -4   0 -36 1967.49 186.016   1
   4   0 -36 1944.98 226.340   1
   4   2   0-32.6617 68.3869   1
  -4  -2   0 10.2553 32.8209   1
  -4  -2   0-29.0948 81.6940   1
  -4   2   0-7.72358 92.5128   1
   4  -2   0 91.9346 88.6083   1
   4  -2   0 5.03994 30.4288   1
   4   2   0 27.6889 39.3350   1
  -4   2   0 19.4036 33.7747   1
  -4  -2  -2 36961.4 1431.02   1
   4  -2  -2 40302.6 1430.09   1
   4   2  -2 40545.6 1428.59   1
  -4   2   2 37103.6 1429.48   1
   4   2   2 39839.1 1433.76   1
  -4  -2   2 36868.5 1424.20   1
   4  -2   2 38985.6 1423.49   1
  -4   2  -2 38448.5 1425.76   1
  -4  -2   2 37749.0 1445.92   1
   4   2  -2 35828.5 1434.72   1
  -4   2  -2 37960.3 1457.54   1
  -4  -2  -2 39486.5 1468.75   1
   4   2   2 38194.1 1457.95   1
  -4   2   2 39639.8 1461.83   1
   4  -2  -2 38788.5 1452.62   1
   4  -2   2 37096.3 1458.37   1
   4  -2   4 880.367 106.539   1
  -4   2  -4 725.995 91.0261   1
   4  -2   4 728.951 47.4257   1
  -4   2  -4 731.008 49.1094   1
   4   2   4 828.289 58.5617   1
   4  -2  -4 725.344 75.2557   1
   4   2  -4 739.714 61.5422   1
  -4  -2   4 847.810 50.4194   1
   4   2  -4 780.327 51.1234   1
   4   2   4 543.860 107.992   1
  -4  -2   4 801.471 69.7298   1
  -4  -2  -4 927.800 117.201   1
  -4   2   4 716.120 98.6164   1
  -4   2   4 715.781 52.6925   1
   4  -2  -4 742.566 59.5560   1
  -4  -2  -4 737.641 64.7175   1
   4   2   6 5730.92 289.964   1
   4  -2   6 5713.32 272.421   1
  -4  -2  -6 6317.73 285.090   1
  -4  -2  -6 5927.85 243.811   1
  -4   2  -6 5600.28 235.353   1
   4   2   6 5977.21 238.492   1
   4  -2   6 6249.34 234.995   1
   4   2  -6 6219.20 238.382   1
  -4   2   6 6130.96 235.068   1
  -4  -2   6 5943.87 238.032   1
   4   2  -6 6040.46 243.373   1
  -4  -2   6 5841.36 247.721   1
   4  -2  -6 5884.03 239.199   1
   4  -2  -6 5734.48 244.378   1
   4  -2  -8 28.2728 49.5255   1
  -4  -2   8 117.838 59.6688   1
   4   2  -8 56.5980 51.4382   1
   4  -2  -8 46.5988 41.5543   1
   4   2  -8 86.5573 42.3933   1
  -4   2   8 103.517 39.2918   1
  -4  -2   8 88.8758 47.7837   1
  -4   2  -8 90.8203 40.5764   1
   4  -2   8 79.0015 41.6461   1
  -4  -2  -8 52.1656 48.2434   1
   4   2   8 47.4183 132.895   1
   4  -2   8 41.4211 99.4316   1
  -4  -2  -8 103.197 107.228   1
   4   2 -10 45838.2 1674.06   1
  -4   2  10 45726.3 1667.63   1
   4   2 -10 45560.0 1670.77   1
   4  -2 -10 44020.2 1666.55   1
   4  -2  10 43148.1 1666.12   1
  -4  -2 -10 44011.9 1670.13   1
  -4   2 -10 45236.3 1667.56   1
   4  -2 -10 45336.6 1669.10   1
   4  -2  10 45754.3 1692.99   1
   4   2  10 44788.5 1707.29   1
  -4  -2  10 46158.9 1673.30   1
   4   2 -12 99.1153 77.7496   1
   4  -2 -12-1.44405 63.4114   1
  -4  -2  12 135.182 74.0825   1
   4  -2 -12 80.6218 54.4521   1
   4   2 -12 24.0238 63.8551   1
  -4  -2  12-18.4382 79.3391   1
  -4   2  12 26.1510 63.7556   1
  -4   2 -12 65.3886 58.1734   1
  -4  -2 -12 95.7500 61.6204   1
   4   2  12 51.2916 55.9302   1
   4   2  12 311.750 162.075   1
  -4   2 -12 105.651 89.9082   1
  -4  -2  14 134.659 75.7369   1
   4  -2 -14 52.1695 67.0996   1
   4   2 -14 190.328 87.7676   1
  -4  -2  14 295.213 85.7032   1
   4  -2  14 168.486 74.0264   1
   4   2 -14 268.575 70.9395   1
  -4   2  14 237.558 71.9870   1
   4  -2 -14 156.668 59.5584   1
  -4  -2 -14 176.103 62.6066   1
   4   2  14 284.208 61.2315   1
  -4   2 -14 149.997 60.1854   1
   4   2  14 270.882 152.962   1
  -4   2 -14 282.941 91.9050   1
  -4   2 -16 353.046 92.9736   1
  -4  -2 -16 472.759 94.3996   1
  -4  -2  16 182.837 79.7277   1
   4   2 -16 415.541 97.2911   1
   4  -2  16 416.657 75.8409   1
   4   2  16 372.170 65.9045   1
   4   2 -16 513.221 76.6877   1
   4  -2 -16 297.025 64.3553   1
  -4   2 -16 396.763 64.7019   1
  -4  -2 -16 365.958 68.0695   1
   4   2  16 517.659 154.251   1
  -4   2  16 388.419 81.1349   1
  -4  -2  16 293.619 91.4011   1
  -4  -2  18 35619.5 1452.07   1
   4  -2 -18 39852.5 1454.55   1
   4  -2 -18 38463.6 1445.51   1
   4   2  18 40633.2 1446.21   1
   4  -2  18 39187.3 1449.30   1
  -4  -2  18 36165.7 1457.47   1
   4   2 -18 38167.2 1450.94   1
  -4   2  18 37964.9 1451.34   1
  -4  -2 -18 39874.5 1457.31   1
  -4   2 -18 39794.3 1460.44   1
   4   2  18 40858.9 1479.41   1
  -4   2  20 16.7885 79.6644   1
  -4  -2  20 29.5070 87.9788   1
   4   2 -20-160.356 110.568   1
   4  -2 -20 38.9261 95.1817   1
   4  -2  20 19.5267 81.2451   1
   4   2  20 195.950 74.3004   1
  -4  -2 -20-14.2804 68.0266   1
   4   2 -20 86.0366 81.4852   1
   4  -2 -20 35.7907 73.5024   1
  -4   2  20-52.3485 97.4157   1
  -4  -2  20-35.8167 103.029   1
  -4   2 -20 44.3890 96.0937   1
  -4  -2 -20 109.477 92.3663   1
  -4  -2 -22 7503.53 325.357   1
  -4  -2  22 7475.07 326.483   1
   4  -2 -22 7929.08 331.206   1
   4   2 -22 7679.47 343.487   1
   4  -2  22 7893.32 325.554   1
   4   2  22 7681.12 314.314   1
  -4   2 -22 7797.06 312.577   1
  -4   2  22 7029.80 316.774   1
   4  -2 -22 7330.10 311.801   1
   4   2 -22 7535.57 320.090   1
  -4  -2 -22 8180.26 311.932   1
  -4   2  22 6223.92 323.027   1
  -4  -2  22 6806.59 334.794   1
  -4   2 -22 7931.25 335.057   1
  -4  -2  24 88.4878 130.508   1
  -4   2  24 227.076 118.373   1
   4   2 -24 145.437 136.292   1
   4  -2 -24 88.7779 119.447   1
   4   2  24-89.3234 103.001   1
   4  -2  24 63.1971 111.552   1
  -4   2  24 57.4641 99.3088   1
  -4  -2  24 8.91664 111.229   1
   4   2 -24 30.1322 100.013   1
   4  -2 -24 67.3866 92.1236   1
  -4  -2 -24 76.1644 86.0741   1
  -4   2 -24 59.0627 88.3638   1
  -4   2 -24-60.0878 123.956   1
  -4  -2 -24 41.9409 113.387   1
   4  -2  26 2162.07 175.811   1
   4   2 -26 2403.63 189.839   1
   4  -2 -26 2089.61 172.276   1
   4   2  26 2240.11 159.875   1
  -4   2 -26 2155.09 144.315   1
  -4  -2 -26 2413.65 144.500   1
  -4   2  26 2018.53 154.323   1
  -4  -2  26 1979.65 169.405   1
   4   2 -26 1823.05 152.577   1
   4  -2 -26 2177.14 146.578   1
  -4   2 -26 2315.91 179.605   1
  -4  -2 -26 2232.80 168.610   1
  -4  -2  26 1941.58 184.317   1
  -4   2  26 1909.46 172.876   1
   4  -2 -28 177.871 141.687   1
   4   2 -28-172.102 157.063   1
   4  -2  28 55.9706 143.149   1
   4   2  28-33.2594 130.378   1
  -4  -2  28 161.673 140.206   1
  -4   2  28 69.0218 123.445   1
   4  -2 -28-98.5528 114.773   1
  -4   2 -28 91.8209 106.584   1
  -4  -2 -28 9.61687 103.155   1
  -4  -2  28 71.8345 153.911   1
  -4   2  28-101.318 145.314   1
  -4  -2  30 1892.98 198.552   1
  -4  -2 -30 2126.05 185.846   1
  -4   2 -30 2105.30 194.663   1
   4   2 -30 1747.74 202.521   1
   4  -2 -30 2034.05 188.564   1
   4   2  30 2063.84 184.013   1
  -4  -2 -30 2293.04 157.155   1
  -4   2 -30 2057.76 155.689   1
   4  -2  30 1750.56 195.242   1
  -4   2  30 2242.18 176.826   1
  -4  -2  30 2010.92 190.341   1
   4  -2 -30 2074.57 158.293   1
   4   2 -30 1900.05 166.185   1
  -4   2  30 1861.57 186.390   1
   4   2 -32 26.1722 180.281   1
   4  -2  32 8.75210 179.829   1
   4   2  32 184.259 162.054   1
   4  -2 -32 273.674 158.427   1
  -4  -2  32-161.845 164.746   1
  -4   2  32 82.1190 147.530   1
   4   2 -32-161.530 141.134   1
   4  -2 -32 110.487 126.434   1
  -4  -2 -32 53.6400 122.666   1
  -4   2 -32 107.051 125.187   1
  -4   2  32 16.9679 162.055   1
  -4  -2  32-19.3700 171.491   1
  -4   2 -32 311.723 168.257   1
  -4  -2 -32 182.926 154.331   1
   4  -2  34-28.6402 192.352   1
   4   2  34 200.879 183.333   1
   4   2 -34-22.6010 186.657   1
   4  -2 -34 156.532 166.873   1
  -4  -2  34-4.47937 178.804   1
  -4   2  34 77.6328 158.632   1
   4   2 -34-120.180 147.465   1
   4  -2 -34 218.247 135.293   1
  -4   2 -34-9.33556 133.563   1
  -4  -2 -34 27.5585 136.344   1
  -4  -2 -34 105.142 166.396   1
  -4   2 -34-12.1032 176.931   1
  -4  -2  34 219.093 184.566   1
  -4   2  34-21.5412 170.318   1
  -4   2 -36-67.9278 191.010   1
  -4  -2 -36 114.775 192.602   1
  -4  -2  36 310.172 192.474   1
   4   2  36 33.6329 216.122   1
   4  -2  36 305.272 214.109   1
   4   2 -36 207.970 196.096   1
   4  -2 -36 220.806 173.083   1
   4   2 -36 384.151 157.403   1
   4  -2 -36 317.343 146.355   1
  -4  -2  36 308.243 199.947   1
  -4   2  36 237.294 185.481   1
  -4  -2 -36 123.171 157.369   1
  -4   2 -36 382.318 149.873   1
   4  -4   0 9325.66 397.739   1
  -4   4   0 9407.16 391.005   1
  -4   4   0 9059.58 358.225   1
   4  -4   0 9601.75 356.189   1
  -4  -4   0 9340.14 360.787   1
   4   4   0 8711.96 374.947   1
  -4  -4   0 9291.98 389.951   1
   4   4   0 9581.75 364.664   1
   4   4  -2 2552.60 124.982   1
  -4  -4   2 2658.52 113.573   1
   4   4  -2 2604.06 114.098   1
  -4   4  -2 2332.36 141.656   1
   4  -4  -2 2515.73 159.917   1
  -4  -4  -2 2418.17 164.875   1
   4  -4   2 2259.13 152.793   1
   4  -4   2 2555.56 107.719   1
  -4   4  -2 2476.81 109.864   1
   4  -4  -2 2612.72 110.466   1
  -4  -4  -2 2483.99 117.192   1
   4   4   2 2330.44 121.879   1
  -4   4   2 2568.05 115.962   1
   4   4   2 2621.74 149.181   1
  -4  -4   2 2513.23 134.085   1
   4   4  -4 3075.40 142.909   1
  -4  -4  -4 3011.33 198.981   1
   4   4   4 2933.78 185.500   1
   4  -4  -4 3460.13 172.038   1
   4  -4   4 2735.34 169.462   1
   4  -4  -4 3277.21 136.995   1
  -4   4  -4 2752.57 129.914   1
   4   4  -4 3096.85 135.479   1
  -4  -4   4 3287.02 136.879   1
   4  -4   4 3211.98 130.102   1
  -4   4   4 3281.45 140.797   1
   4   4   4 3232.25 148.483   1
  -4  -4  -4 3004.68 143.971   1
  -4  -4   4 3267.90 151.467   1
   4   4   6 71.9865 130.187   1
   4  -4  -6 53.0015 65.9178   1
  -4  -4   6 1.88987 55.8547   1
   4   4  -6 26.7960 49.8378   1
  -4   4   6 29.8781 39.3771   1
  -4  -4   6 28.7893 44.6665   1
   4   4  -6 20.8430 41.4605   1
  -4   4  -6 38.6755 35.4712   1
   4  -4   6 41.7404 36.3789   1
  -4  -4  -6 12.2704 60.3767   1
   4  -4  -6-58.4436 54.2489   1
  -4  -4  -6-94.9889 129.406   1
   4  -4   6 5.86699 85.7709   1
  -4  -4   8 41109.8 1499.40   1
   4   4  -8 41899.2 1497.94   1
  -4   4  -8 41734.0 1503.24   1
  -4   4   8 41776.6 1487.63   1
   4   4  -8 42528.9 1494.92   1
   4  -4   8 41039.8 1489.04   1
  -4   4  -8 41265.6 1489.25   1
  -4  -4   8 41067.9 1496.77   1
  -4  -4  -8 43082.3 1532.27   1
   4   4   8 45176.7 1550.00   1
  -4  -4  -8 42921.0 1500.92   1
   4  -4  -8 44364.7 1494.33   1
  -4   4  10 3824.74 182.667   1
  -4  -4 -10 3673.50 221.527   1
   4   4  10 3723.34 263.248   1
  -4  -4 -10 3511.26 173.242   1
   4   4  10 3782.78 164.153   1
  -4  -4  10 3650.24 176.535   1
   4   4 -10 4018.77 180.168   1
  -4   4  10 4100.34 161.008   1
   4   4 -10 3612.75 169.800   1
   4  -4  10 3858.64 165.774   1
  -4   4 -10 3415.39 161.334   1
  -4   4 -10 3842.94 186.474   1
   4  -4 -10 3939.78 163.291   1
  -4   4  12 44733.7 1641.33   1
   4   4 -12 43368.7 1645.24   1
   4  -4 -12 44341.3 1632.14   1
  -4   4 -12 42150.8 1633.55   1
  -4  -4 -12 42231.1 1638.07   1
   4   4  12 44964.2 1632.91   1
  -4   4 -12 45090.0 1650.05   1
   4   4 -12 42776.6 1640.36   1
  -4   4  12 46465.2 1633.52   1
  -4  -4  12 44077.0 1645.48   1
   4   4  12 42002.6 1685.95   1
  -4  -4  14-75.1590 88.8927   1
  -4   4  14 8.26245 70.0963   1
  -4  -4  14-19.0381 77.9407   1
   4   4 -14-55.7151 89.4053   1
   4  -4 -14-19.2581 54.3102   1
   4   4 -14 54.7041 71.2716   1
  -4   4  14-10.9061 63.3554   1
  -4   4 -14 13.0228 59.1317   1
  -4  -4 -14 66.9842 63.3804   1
   4   4  14 69.3541 54.2246   1
  -4   4 -14 71.0041 89.2244   1
   4   4  14-117.576 168.543   1
  -4   4  16 5150.75 225.629   1
  -4  -4  16 4918.37 233.620   1
   4   4 -16 5371.69 247.389   1
   4  -4 -16 5701.32 219.019   1
   4   4  16 5608.58 218.421   1
  -4   4 -16 4927.93 221.565   1
   4  -4  16 5039.39 227.933   1
  -4   4  16 5816.38 228.964   1
   4   4 -16 5080.18 230.908   1
  -4  -4  16 5028.61 244.387   1
   4   4  16 5637.63 298.905   1
  -4   4 -16 5082.72 242.594   1
  -4  -4 -16 4939.86 234.058   1
  -4  -4 -18 682.796 97.8105   1
  -4   4 -18 569.238 105.697   1
  -4  -4  18 536.767 93.0654   1
  -4   4  18 695.588 81.5662   1
   4  -4 -18 758.762 73.1794   1
   4  -4  18 584.376 91.1717   1
   4   4  18 668.860 72.8329   1
   4   4 -18 682.038 90.9308   1
  -4   4 -18 643.560 77.1892   1
  -4  -4 -18 495.118 77.5472   1
   4   4  18 732.758 172.947   1
  -4  -4  18 549.839 108.757   1
  -4   4  18 530.424 88.1890   1
   4   4  20 24250.6 996.721   1
  -4  -4 -20 25912.0 958.044   1
  -4  -4  20 23611.4 975.410   1
  -4   4  20 23142.1 960.877   1
   4   4 -20 24414.0 965.561   1
  -4   4 -20 25312.1 975.975   1
  -4   4  20 26004.1 959.241   1
  -4  -4  20 23991.3 968.877   1
   4   4 -20 26741.8 982.253   1
   4  -4  20 24455.0 965.642   1
   4   4  20 26957.0 957.365   1
   4  -4 -20 26638.8 954.822   1
  -4  -4 -20 25878.3 966.714   1
   4  -4  20 25351.4 979.899   1
  -4  -4 -22-14.9039 102.004   1
  -4   4 -22-79.3728 115.958   1
   4  -4  22 148.080 123.575   1
  -4   4  22-50.8873 86.8859   1
  -4  -4  22-102.780 105.420   1
   4   4 -22 358.977 132.219   1
   4  -4 -22 478.473 86.6620   1
   4   4  22 86.5972 79.6145   1
   4  -4  22 45.3259 102.673   1
   4  -4 -22 15.6752 79.7997   1
   4   4 -22-28.3493 95.7844   1
  -4  -4 -22 82.3900 78.4413   1
  -4   4 -22 34.3477 81.4183   1
   4   4  22-47.1291 165.173   1
  -4   4  22 13.4589 102.057   1
  -4  -4  22 25.7996 123.131   1
  -4   4 -24-3.37313 131.753   1
   4  -4  24-10.8797 131.640   1
  -4  -4 -24 96.7349 112.611   1
  -4  -4  24 86.4934 118.673   1
  -4   4  24-104.293 100.431   1
   4   4 -24 3.73735 144.148   1
   4   4  24 125.648 93.3539   1
   4  -4  24 9.25753 122.745   1
   4  -4 -24 37.6637 87.7029   1
   4   4 -24-27.5968 109.041   1
  -4  -4 -24 54.3919 87.2076   1
  -4   4 -24 55.1270 94.3998   1
   4   4  24-21.8882 174.760   1
  -4  -4  24 133.142 136.498   1
  -4   4  24 83.3534 115.354   1
   4  -4  26 30.7300 147.421   1
  -4  -4 -26 114.558 124.939   1
  -4   4 -26 93.3701 146.342   1
   4  -4 -26 252.337 118.194   1
   4   4 -26 19.6615 155.392   1
   4   4  26 4.91938 109.615   1
   4  -4  26 115.113 142.394   1
  -4  -4  26 73.3345 131.483   1
   4   4 -26 212.568 121.193   1
   4  -4 -26 36.6730 97.1029   1
  -4   4  26 154.195 129.252   1
  -4  -4  26 29.1933 151.370   1
  -4   4 -26 57.2178 102.730   1
  -4  -4 -26 109.809 98.2864   1
   4  -4  28 2977.54 232.916   1
   4  -4 -28 3804.88 211.115   1
   4  -4  28 2697.03 225.410   1
   4   4  28 2693.88 196.887   1
   4   4 -28 3064.97 240.896   1
  -4   4 -28 2646.15 186.559   1
  -4  -4  28 3929.49 232.725   1
   4   4 -28 4268.73 216.353   1
   4  -4 -28 3674.58 187.253   1
  -4  -4  28 4334.64 247.594   1
  -4   4  28 4078.21 216.043   1
  -4  -4 -28 2965.29 182.938   1
   4  -4  30 474.151 181.759   1
  -4   4 -30 530.449 171.334   1
  -4  -4 -30 814.056 154.654   1
  -4   4  30 773.389 154.961   1
   4  -4  30 625.412 179.140   1
   4   4 -30 880.340 191.704   1
   4  -4 -30 789.180 146.870   1
   4   4  30 601.258 147.994   1
  -4  -4  30 741.917 173.967   1
   4   4 -30 793.536 150.791   1
   4  -4 -30 640.877 122.471   1
  -4  -4  30 426.582 183.772   1
  -4  -4 -30 642.249 121.033   1
  -4   4 -30 777.490 131.416   1
   4  -4  32 1650.90 206.534   1
   4   4 -32 1718.96 213.645   1
  -4   4 -32 1688.51 155.697   1
   4   4  32 1248.08 179.160   1
   4  -4 -32 1335.32 168.999   1
  -4  -4  32 1738.98 198.364   1
   4   4 -32 1665.16 173.858   1
   4  -4 -32 1642.00 148.030   1
  -4   4 -32 1650.41 198.701   1
  -4  -4 -32 1592.93 174.666   1
   4  -4  32 1571.08 211.730   1
  -4  -4  32 1375.44 202.650   1
   4  -4  34-85.7657 199.977   1
  -4  -4 -34 96.4933 166.872   1
  -4  -4  34 120.711 189.289   1
   4  -4  34 153.331 198.232   1
   4   4  34 4.09258 181.793   1
   4   4 -34 97.9834 194.247   1
   4  -4 -34-73.6712 150.277   1
  -4  -4  34 186.613 183.502   1
  -4   4  34-61.4297 150.865   1
   4  -4 -34-78.9543 131.351   1
   4   4 -34 184.818 152.046   1
  -4   4 -34 234.343 183.549   1
  -4   4 -34-48.1390 138.221   1
  -4  -4 -34 89.0539 138.629   1
  -4  -4  36 1340.56 227.220   1
  -4  -4  36 1345.69 223.547   1
   4  -4  36 1155.02 237.247   1
   4   4 -36 1190.08 232.132   1
   4  -4 -36 1398.60 184.629   1
  -4   4 -36 1557.25 179.013   1
  -4  -4 -36 2276.69 317.535   1
  -4   4 -36 959.230 211.224   1
   4  -4 -36 1876.04 167.822   1
   4   4 -36 1512.06 187.011   1
   4  -6   0 94.0324 99.6623   1
   4  -6   0-13.6276 30.6479   1
  -4   6   0 4.00171 30.7615   1
  -4  -6   0-76.4270 79.4736   1
   4   6   0 61.4560 58.1942   1
  -4  -6   0-38.5213 41.2123   1
   4   6   0 108.581 44.1128   1
   4   6  -2 8368.76 350.432   1
   4  -6  -2 8378.38 382.832   1
   4  -6   2 8137.17 371.744   1
  -4   6   2 9096.24 339.800   1
   4  -6  -2 9183.57 336.391   1
  -4   6  -2 8702.89 337.677   1
  -4  -6   2 8925.53 345.128   1
  -4  -6  -2 9080.55 344.101   1
   4   6  -2 8634.05 343.839   1
   4  -6   2 9227.34 337.124   1
   4   6   2 8194.23 359.197   1
  -4  -6  -2 8122.12 377.324   1
  -4  -6   2 7880.17 355.945   1
   4   6   2 8919.82 348.626   1
  -4  -6  -4 497.225 140.199   1
  -4  -6   4 470.655 71.8702   1
   4   6   4 436.684 110.658   1
   4   6  -4 606.768 65.6517   1
  -4  -6   4 547.977 60.4355   1
   4  -6   4 451.196 47.1027   1
   4   6  -4 488.169 56.4284   1
  -4   6  -4 513.466 46.2057   1
   4  -6  -4 425.865 44.8665   1
   4  -6   4 561.310 97.1111   1
  -4  -6  -4 600.344 61.1471   1
  -4   6   4 454.679 57.2441   1
   4  -6  -6 727.844 62.2918   1
  -4  -6   6 800.549 76.3588   1
   4  -6  -6 1095.02 96.3629   1
  -4  -6  -6 721.303 175.571   1
   4   6   6 772.713 155.406   1
  -4  -6   6 785.060 85.0030   1
   4   6  -6 782.412 77.5969   1
   4   6  -6 812.731 70.9208   1
   4  -6   6 792.971 60.9737   1
  -4   6  -6 732.582 58.7923   1
  -4   6  -6 650.785 87.1400   1
  -4  -6  -6 761.811 81.4063   1
  -4   6   6 653.949 68.9729   1
  -4  -6  -8 126.810 178.221   1
  -4   6  -8 171.531 54.0892   1
   4   6  -8 142.282 68.0971   1
  -4  -6   8 233.118 77.0742   1
  -4   6   8 301.578 144.111   1
   4   6   8 306.640 188.076   1
   4  -6  -8 87.2029 74.0591   1
   4   6  -8 270.177 79.3994   1
  -4  -6   8 180.173 76.2805   1
  -4   6   8 212.050 52.7921   1
   4  -6   8 103.133 67.3242   1
  -4   6  -8 287.390 89.5242   1
   4  -6  -8 229.303 73.0092   1
   4   6   8 84.8710 72.9543   1
  -4  -6  -8 251.440 88.0273   1
   4   6  10 124487. 4545.78   1
  -4  -6 -10 126724. 4529.06   1
   4   6  10 123732. 4496.08   1
  -4  -6  10 124811. 4506.01   1
   4   6 -10 119112. 4500.70   1
  -4   6  10 118313. 4509.58   1
  -4  -6  10 120312. 4503.23   1
   4   6 -10 126527. 4506.40   1
  -4   6  10 120928. 4488.67   1
  -4   6 -10 119069. 4493.31   1
   4  -6  10 125500. 4496.47   1
  -4   6 -10 125847. 4508.55   1
   4  -6 -10 120954. 4494.59   1
  -4  -6 -10 115811. 4505.42   1
  -4   6 -12 44.1080 93.0105   1
  -4  -6 -12-73.8362 132.125   1
  -4   6 -12-5.58835 59.5347   1
  -4   6  12 65.4593 52.2240   1
   4   6 -12-8.04333 76.1528   1
   4   6  12-45.7449 197.389   1
  -4   6  12 57.3394 89.0885   1
   4   6 -12 58.4417 88.1875   1
   4  -6 -12-47.3719 60.2342   1
   4  -6  12-40.3723 70.9880   1
  -4  -6 -12-42.9465 80.5079   1
  -4  -6  12 40.3710 90.8289   1
   4   6  14 817.642 210.563   1
   4   6 -14 949.373 94.3996   1
  -4   6  14 848.757 71.2498   1
  -4   6  14 726.104 87.6366   1
  -4  -6  14 856.588 94.8499   1
   4   6 -14 895.434 113.258   1
  -4   6 -14 816.496 77.1821   1
  -4  -6  14 731.970 108.065   1
   4  -6 -14 775.456 67.4511   1
  -4   6 -14 914.187 108.327   1
   4  -6  14 915.323 113.115   1
   4   6  16 608.742 206.276   1
   4   6 -16 415.143 85.9491   1
  -4   6  16 476.572 71.1081   1
  -4  -6  16 429.607 105.080   1
  -4   6  16 276.412 73.0656   1
  -4  -6  16 406.217 91.1895   1
   4   6 -16 292.055 104.404   1
   4  -6  16 295.447 85.3933   1
  -4   6 -16 426.892 70.8516   1
   4  -6 -16 427.730 58.8698   1
  -4   6 -16 518.143 102.660   1
   4  -6  16 396.915 103.769   1
   4   6  18 13189.4 575.959   1
  -4  -6 -18 12854.1 510.471   1
   4   6 -18 12711.2 518.507   1
  -4  -6  18 12716.0 530.776   1
  -4   6  18 13584.9 507.256   1
  -4   6 -18 13125.0 529.439   1
  -4   6  18 12674.4 506.461   1
  -4  -6  18 12296.0 520.055   1
   4  -6  18 12645.0 518.105   1
  -4   6 -18 13534.9 510.515   1
   4   6  18 13379.2 501.750   1
   4  -6 -18 13395.8 499.791   1
  -4  -6 -18 12538.6 516.414   1
   4  -6  18 13661.9 534.262   1
  -4   6  20 35.8892 76.9962   1
  -4  -6  20 133.071 103.643   1
   4   6  20 187.234 192.383   1
  -4  -6 -20 185.503 79.5779   1
   4   6 -20 129.798 97.8779   1
   4  -6 -20 95.7894 65.1264   1
   4  -6  20 85.3605 100.839   1
   4   6  20 170.357 66.2760   1
  -4   6  20 18.0050 86.0771   1
  -4  -6  20 85.3347 122.139   1
  -4  -6 -20 56.9058 93.7153   1
  -4   6 -20 114.915 112.398   1
   4  -6  20 120.400 118.331   1
   4   6  22 4528.26 303.975   1
  -4  -6 -22 4620.39 210.014   1
   4   6 -22 4214.86 224.580   1
  -4  -6  22 4065.96 243.028   1
  -4   6 -22 4101.50 238.626   1
  -4   6  22 4107.62 205.817   1
   4   6 -22 4465.22 251.193   1
  -4  -6  22 4061.61 228.529   1
   4  -6  22 4220.10 233.102   1
  -4   6 -22 4762.15 213.083   1
   4  -6 -22 4424.66 198.010   1
   4  -6  22 4512.33 247.389   1
  -4  -6 -22 4533.55 218.471   1
   4  -6  24 7.74795 142.248   1
  -4  -6 -24-9.88877 110.732   1
  -4   6 -24-68.5021 138.418   1
  -4  -6  24-130.630 127.389   1
  -4   6  24 4.24897 99.0245   1
   4   6 -24 131.718 150.478   1
  -4   6 -24 2.31322 99.0491   1
   4   6  24 34.7506 91.1467   1
   4  -6  24-32.8703 131.314   1
   4   6 -24 2.97241 114.653   1
   4  -6 -24-57.1526 87.7096   1
  -4  -6 -24-2.24243 92.8439   1
   4   6  24 246.828 223.325   1
  -4  -6  24 135.785 145.628   1
   4   6  26 2169.31 258.821   1
  -4  -6 -26 2068.93 144.519   1
   4   6 -26 2047.31 165.520   1
  -4   6 -26 1836.39 189.484   1
  -4  -6 -26 1896.72 159.538   1
  -4  -6  26 1966.71 198.734   1
  -4   6  26 2011.48 146.949   1
  -4  -6  26 1787.12 179.223   1
   4  -6 -26 2054.27 152.740   1
   4   6  26 2197.11 145.017   1
   4  -6  26 1759.79 186.142   1
   4   6 -26 1832.42 203.303   1
  -4   6 -26 2013.39 152.832   1
   4  -6 -26 1894.18 132.001   1
   4  -6  26 2526.51 204.421   1
   4  -6  28 781.154 186.992   1
  -4   6 -28 472.053 169.879   1
  -4  -6  28 1367.57 192.041   1
  -4   6  28 653.371 124.267   1
   4   6 -28 213.775 209.221   1
   4  -6  28 686.253 176.969   1
   4   6  28 573.565 127.800   1
  -4   6 -28 907.982 135.266   1
   4  -6 -28 723.795 130.081   1
   4  -6 -28 695.255 109.223   1
   4   6 -28 475.621 151.972   1
  -4  -6 -28 692.874 118.948   1
   4   6  28 1252.80 249.360   1
  -4  -6  28 411.553 187.462   1
   4   6  30 7077.34 396.986   1
  -4  -6 -30 6610.15 294.512   1
   4   6 -30 6467.19 317.946   1
  -4  -6  30 6075.67 344.604   1
  -4   6 -30 5990.01 329.634   1
  -4  -6 -30 7027.98 308.262   1
  -4   6  30 5686.68 294.899   1
  -4  -6  30 6123.25 330.899   1
   4  -6  30 6401.45 341.273   1
   4   6  30 6189.80 300.510   1
   4  -6 -30 5809.32 295.269   1
   4   6 -30 6118.36 346.321   1
  -4   6 -30 6708.18 300.352   1
   4  -6 -30 6267.13 283.027   1
   4  -6  30 6715.35 344.020   1
  -4   6 -32 21.4866 178.500   1
  -4  -6  32-212.167 175.900   1
  -4   6  32-145.924 140.058   1
   4  -6  32 104.799 187.193   1
   4   6 -32 44.2300 194.215   1
  -4   6 -32 77.7481 132.694   1
   4   6  32 182.317 154.187   1
   4  -6 -32 43.1596 131.307   1
   4   6 -32 3.56959 151.648   1
   4  -6 -32-60.8597 116.691   1
  -4  -6 -32-83.1109 127.865   1
  -4  -6  32-188.620 188.299   1
  -4  -6 -32-65.1965 148.027   1
  -4   6  32 32.5283 153.033   1
   4  -6  32-214.497 190.092   1
   4   6  32 156.290 252.536   1
  -4   6 -34 220.811 190.577   1
  -4  -6  34 353.381 190.749   1
  -4   6  34 275.572 150.138   1
   4   6 -34 166.747 205.320   1
   4  -6  34 469.638 210.722   1
   4   6  34-50.2932 177.459   1
  -4   6 -34 181.226 147.860   1
   4  -6 -34 194.988 139.725   1
   4   6 -34 122.538 158.718   1
   4  -6 -34 16.7161 123.536   1
  -4  -6 -34 57.4194 145.742   1
   4  -6  34 273.076 205.687   1
  -4   6  34 119.351 161.238   1
  -4  -6 -34 62.0240 162.051   1
  -4  -6  34-41.1520 198.255   1
   4   6  34 11.7627 280.637   1
  -4  -6 -36 96.2680 185.632   1
  -4   6 -36 42.5685 205.528   1
  -4  -6  36-484.303 208.713   1
   4  -6  36 323.796 224.517   1
   4  -6 -36 131.974 146.355   1
   4   6 -36 80.6198 216.583   1
  -4   6 -36-146.560 157.977   1
   4   6 -36-164.774 167.898   1
   4  -6 -36-151.750 133.477   1
  -4  -6 -36-41.1483 159.882   1
  -4   6  36-96.1814 172.006   1
   4  -6  36-190.560 213.882   1
  -4  -6  36-94.8977 214.054   1
   4   6  36-164.295 310.202   1
   4  -8   0 24355.3 1014.79   1
  -4   8   0 26144.9 983.572   1
   4  -8   0 27414.8 983.023   1
  -4  -8   0 26779.4 992.531   1
   4   8   0 26281.3 998.551   1
  -4  -8   0 25403.9 1007.35   1
   4  -8   2 1182.30 123.519   1
   4  -8  -2 1029.22 154.690   1
  -4   8   2 1253.30 69.1275   1
  -4  -8   2 1245.08 88.6961   1
  -4  -8  -2 1364.53 82.7646   1
  -4   8  -2 1214.51 71.4380   1
   4  -8   2 1167.38 72.0947   1
   4  -8  -2 1255.16 66.6081   1
  -4  -8  -2 1432.67 140.260   1
   4   8   2 1207.67 107.357   1
  -4  -8   2 1118.08 104.612   1
   4   8  -2 1174.69 93.5511   1
   4   8  -4 5798.28 242.464   1
  -4  -8   4 5355.14 245.539   1
  -4   8   4 5266.58 260.513   1
  -4  -8  -4 6094.59 300.117   1
  -4   8   4 5325.56 226.912   1
  -4  -8   4 5747.45 241.605   1
   4   8  -4 5466.88 237.269   1
  -4  -8  -4 5827.00 234.115   1
   4  -8   4 6230.08 234.167   1
  -4   8  -4 5484.96 226.075   1
   4  -8  -4 5956.43 222.090   1
   4   8   4 5353.27 256.518   1
   4   8   4 5747.99 243.209   1
  -4  -8  -6 386.955 195.336   1
   4  -8  -6 585.072 142.096   1
   4   8   6 224.994 132.579   1
   4   8  -6 246.335 79.7468   1
  -4  -8   6 306.421 83.8440   1
  -4  -8  -6 169.012 66.4201   1
   4  -8   6 306.173 64.7406   1
   4   8  -6 109.610 70.5328   1
  -4  -8   6 278.257 82.9777   1
   4  -8  -6 228.486 45.4211   1
  -4   8  -6 286.307 55.4076   1
  -4   8   6 185.750 141.329   1
  -4   8   6 406.925 73.0599   1
   4   8   6 307.773 94.1068   1
  -4  -8   8 96907.6 3696.85   1
   4   8  -8 102890. 3699.21   1
   4   8  -8 101438. 3695.62   1
   4  -8   8 102178. 3688.76   1
  -4   8  -8 99707.8 3685.60   1
  -4  -8   8 99049.4 3699.26   1
   4  -8  -8 100819. 3680.20   1
  -4   8   8 93477.3 3711.94   1
  -4  -8  -8 99194.6 3736.54   1
   4   8   8 96789.7 3723.63   1
  -4   8   8 98422.4 3685.64   1
  -4  -8  -8 101925. 3694.10   1
  -4   8  10 3753.63 230.338   1
  -4  -8 -10 3831.82 262.108   1
   4   8  10 3986.65 265.867   1
   4  -8 -10 3825.56 162.564   1
  -4  -8  10 3701.17 191.360   1
   4   8 -10 3657.14 180.030   1
  -4  -8 -10 3403.57 183.582   1
   4  -8 -10 3336.21 163.749   1
  -4  -8  10 4033.14 184.425   1
   4   8 -10 3728.27 187.779   1
   4  -8  10 4022.21 175.249   1
  -4   8 -10 3906.43 167.419   1
  -4   8  10 3950.45 157.916   1
   4  -8  10 4198.15 196.924   1
   4   8  12 9014.33 463.729   1
  -4   8  12 9259.32 403.521   1
  -4  -8 -12 9211.63 423.731   1
   4   8  12 9795.26 375.824   1
  -4  -8  12 9556.46 397.712   1
   4   8 -12 8899.17 386.655   1
   4  -8 -12 9826.37 376.777   1
   4  -8 -12 9247.38 365.735   1
   4   8 -12 9216.58 396.827   1
   4  -8  12 10077.0 384.053   1
  -4   8 -12 9458.39 375.399   1
  -4   8  12 9859.50 365.760   1
   4  -8  12 9984.61 399.437   1
   4  -8  14 254.093 101.486   1
  -4  -8 -14 366.997 133.560   1
   4   8  14 371.691 63.3910   1
   4   8 -14 322.903 86.4947   1
  -4   8  14 309.795 101.591   1
  -4  -8  14 172.679 85.7426   1
   4   8 -14 299.108 107.508   1
  -4   8 -14 246.894 66.0720   1
  -4  -8  14 376.346 105.834   1
   4  -8 -14 385.726 70.9407   1
   4  -8 -16 3388.81 147.580   1
   4   8 -16 3416.72 192.275   1
  -4  -8  16 2905.00 172.134   1
   4  -8 -16 2992.46 146.776   1
   4  -8  16 3365.51 190.356   1
  -4   8 -16 3163.41 156.569   1
   4   8 -16 3157.36 172.485   1
  -4  -8  16 3143.97 190.756   1
   4   8  16 3348.63 148.666   1
   4   8  16 3087.03 289.136   1
  -4   8  16 3111.74 164.395   1
   4   8  18 794.691 235.899   1
  -4  -8 -18 1026.82 99.1044   1
   4   8 -18 419.975 104.010   1
  -4  -8  18 505.966 127.128   1
  -4   8  18 511.247 90.0648   1
  -4  -8  18 739.781 109.519   1
   4  -8 -18 672.286 79.5284   1
   4   8 -18 470.343 137.176   1
  -4   8 -18 729.948 87.7328   1
   4   8  18 689.955 69.3619   1
   4  -8  18 650.888 111.819   1
   4  -8 -18 754.695 69.3573   1
  -4   8 -18 569.115 125.349   1
   4  -8  18 597.091 126.160   1
   4   8  20 7364.01 399.541   1
  -4  -8 -20 7364.06 287.420   1
  -4  -8  20 5778.14 312.530   1
  -4   8 -20 7094.70 317.073   1
  -4   8  20 6202.55 278.156   1
  -4  -8  20 6104.79 300.729   1
   4  -8 -20 6680.43 268.158   1
   4  -8  20 6258.27 302.407   1
   4  -8 -20 6373.63 274.179   1
  -4   8 -20 6546.61 282.712   1
   4   8  20 7069.66 270.882   1
   4   8 -20 5956.16 295.828   1
  -4  -8 -20 7058.01 290.314   1
   4  -8  20 7067.88 318.403   1
   4   8  22 315.663 242.105   1
   4   8 -22 94.5205 116.429   1
  -4  -8 -22 470.566 95.8909   1
  -4  -8 -22 111.443 104.441   1
   4  -8  22 127.130 142.202   1
  -4   8 -22 272.948 140.712   1
  -4  -8  22 177.736 125.238   1
  -4   8  22 233.653 93.6123   1
   4   8 -22-23.8813 148.990   1
   4  -8 -22 119.095 88.3192   1
   4   8  22 171.731 74.9260   1
   4  -8  22 233.236 130.917   1
   4  -8 -22 27.3285 72.8616   1
  -4   8  22 146.118 98.4588   1
  -4  -8  22-11.2685 145.940   1
  -4   8 -24 7.54128 149.979   1
   4  -8  24 52.9779 153.587   1
  -4  -8 -24 58.6217 110.270   1
  -4  -8  24 61.5720 136.634   1
  -4   8  24-21.7574 97.9378   1
   4   8 -24-76.2689 162.317   1
   4  -8 -24-135.225 99.0734   1
   4  -8  24-21.4911 142.927   1
  -4   8 -24 66.9457 105.678   1
   4  -8 -24-79.2070 80.8541   1
   4   8 -24 176.416 128.512   1
  -4  -8 -24 120.920 103.083   1
   4   8  24-22.6013 255.002   1
  -4  -8  24 31.6582 156.896   1
  -4   8  24 83.8301 110.080   1
  -4  -8 -26 657.755 128.395   1
  -4   8 -26 642.568 167.601   1
   4  -8  26 412.617 171.864   1
  -4  -8  26 497.473 151.680   1
  -4   8  26 449.553 110.675   1
   4  -8  26 451.706 165.889   1
   4   8 -26 546.935 182.503   1
  -4   8 -26 488.655 119.529   1
   4  -8 -26 359.753 106.959   1
   4   8 -26 519.282 143.096   1
   4  -8 -26 633.412 94.7681   1
  -4  -8 -26 562.722 116.918   1
   4   8  26 635.504 273.558   1
  -4   8  26 427.004 119.264   1
  -4  -8  26 263.555 175.908   1
   4   8  28 12864.5 572.794   1
  -4  -8 -28 11609.2 465.444   1
   4   8 -28 10883.4 482.529   1
  -4   8  28 11273.4 458.909   1
  -4  -8  28 10582.4 491.598   1
   4  -8 -28 9680.43 450.402   1
   4  -8  28 11391.5 502.858   1
   4   8 -28 11196.4 508.388   1
  -4   8 -28 12213.4 468.790   1
  -4  -8  28 10736.3 505.938   1
  -4   8 -28 11294.1 500.656   1
  -4   8  28 11192.9 460.332   1
   4  -8 -28 11664.8 447.851   1
   4  -8  28 12370.3 511.470   1
  -4  -8  30 74.7159 169.514   1
  -4   8  30 529.775 127.242   1
   4  -8  30 299.319 185.753   1
   4   8 -30 107.125 193.212   1
   4  -8 -30 470.533 116.658   1
  -4   8 -30 478.565 133.736   1
   4  -8  30 336.996 189.792   1
  -4   8 -30 259.448 183.376   1
  -4   8  30 518.493 138.799   1
  -4  -8 -30 408.679 140.866   1
   4   8 -30 347.996 157.932   1
  -4  -8 -30 384.216 130.249   1
  -4  -8  30 162.485 194.047   1
  -4   8 -32 1470.07 214.274   1
  -4   8  32 1692.45 168.758   1
  -4  -8  32 1582.62 206.293   1
   4   8 -32 1512.56 232.301   1
   4  -8  32 1811.57 225.240   1
  -4   8 -32 1411.04 164.407   1
   4  -8 -32 1219.57 143.259   1
  -4   8  32 1542.29 160.718   1
   4   8 -32 1812.66 190.781   1
   4  -8  32 1567.00 226.460   1
  -4  -8 -32 1822.68 174.002   1
  -4  -8  32 1353.57 219.202   1
  -4  -8 -32 1682.73 163.505   1
  -4   8  34-200.572 150.741   1
   4  -8  34-41.5799 206.128   1
  -4  -8 -34-107.813 158.555   1
  -4  -8  34 212.834 202.421   1
  -4   8  34-220.631 149.737   1
  -4  -8  34-60.2888 193.006   1
   4   8 -34 130.869 216.001   1
   4  -8  34 101.865 210.868   1
  -4   8 -34 196.210 153.222   1
   4  -8 -34 9.54762 124.033   1
   4   8  34 297.184 164.339   1
   4   8 -34-43.2152 166.943   1
  -4  -8 -34-86.4273 144.506   1
  -4   8 -34 57.2350 197.423   1
   4  10   0-42.1000 79.3943   1
   4  10   0 9.78949 66.3572   1
   4 -10   0 4.25518 56.6909   1
  -4 -10   0-52.1915 74.2444   1
  -4  10   0-132.747 49.1645   1
  -4 -10   0-46.0875 103.035   1
   4  10   2 18991.2 707.808   1
   4  10  -2 18552.2 706.307   1
  -4 -10   2 18375.8 712.618   1
   4 -10  -2 17753.6 723.796   1
  -4  10   2 18282.5 689.620   1
  -4 -10   2 18161.0 705.020   1
   4  10  -2 17181.1 700.871   1
  -4 -10  -2 18984.1 701.199   1
   4  10   2 18236.6 700.763   1
   4 -10  -2 19163.5 689.898   1
  -4  10  -2 18349.4 691.473   1
   4 -10   2 18249.2 693.595   1
  -4 -10  -2 19208.7 726.824   1
  -4  10  -2 18273.4 705.773   1
  -4 -10   4-73.2768 83.7947   1
  -4 -10  -4-115.226 149.177   1
   4  10   4 46.8701 90.2919   1
   4  10  -4-42.1062 79.3550   1
   4  10   4 81.5556 72.1688   1
   4 -10   4 25.8259 60.1246   1
   4 -10  -4-43.9140 43.8684   1
  -4 -10  -4 66.4228 61.5692   1
  -4 -10   4 24.4843 80.8950   1
  -4  10   4 20.2513 46.2609   1
  -4  10  -4-50.0734 51.0077   1
   4 -10  -4-53.0159 151.092   1
  -4  10  -4 60.3265 88.4870   1
  -4 -10  -6 16431.0 679.325   1
  -4  10   6 15483.6 612.380   1
  -4 -10   6 16747.7 634.020   1
   4  10   6 16752.6 638.923   1
  -4 -10   6 16160.7 630.476   1
   4  10  -6 16084.8 629.628   1
   4 -10   6 15656.3 619.008   1
  -4  10  -6 16352.8 615.368   1
   4 -10  -6 16732.4 606.344   1
  -4 -10  -6 16188.0 619.465   1
  -4  10  -6 16282.5 632.557   1
   4 -10   8-78.5609 92.8944   1
  -4  10  -8-29.0739 92.5205   1
  -4  10   8-137.438 115.057   1
   4 -10  -8-2.21532 37.1156   1
  -4 -10  -8 125.023 197.748   1
   4 -10  -8-191.130 117.524   1
   4  10   8 183.100 128.108   1
   4  10  -8 37.9964 85.9349   1
  -4 -10   8 66.9951 78.7310   1
  -4 -10  -8-149.550 64.4113   1
   4 -10   8 13.6309 68.9688   1
  -4  10  -8-18.7113 56.0331   1
  -4 -10   8 81.5909 92.1446   1
  -4  10   8 200.361 69.4714   1
   4  10   8 30.6434 93.6483   1
   4 -10 -10 16919.8 649.102   1
   4  10  10 18070.9 700.032   1
  -4 -10  10 17610.5 666.685   1
   4  10 -10 17632.1 671.795   1
   4 -10  10 17456.4 660.975   1
  -4  10 -10 17313.9 652.558   1
  -4 -10  10 17732.4 675.600   1
   4 -10 -10 16686.8 638.803   1
   4  10  10 17855.4 663.724   1
  -4  10  10 16275.1 675.922   1
  -4 -10 -10 17109.2 719.621   1
  -4  10 -10 17208.1 670.724   1
   4 -10  10 17467.3 674.326   1
  -4  10  12 1151.01 166.132   1
   4  10  12 1161.27 214.406   1
  -4  10 -12 1358.22 128.425   1
   4  10 -12 1352.24 125.731   1
   4 -10  12 1203.69 104.812   1
  -4  10 -12 1404.28 91.3094   1
  -4 -10  12 1215.41 128.896   1
   4 -10 -12 1175.59 66.7759   1
   4  10  12 1473.78 95.4421   1
  -4 -10 -12 1532.98 198.416   1
   4 -10  12 1077.25 123.269   1
  -4  10  14 771.281 153.881   1
   4  10  14 1152.10 239.766   1
  -4 -10  14 1013.55 131.295   1
  -4  10  14 940.410 63.9440   1
   4 -10  14 959.316 107.355   1
   4  10 -14 931.720 126.731   1
  -4  10 -14 818.899 85.0980   1
   4  10  14 949.646 79.7343   1
   4 -10 -14 859.785 67.7117   1
  -4 -10 -14 918.230 160.642   1
  -4  10 -14 837.519 123.567   1
   4 -10  14 1000.87 127.007   1
   4  10  16 573.731 68.0869   1
  -4  10  16 611.658 65.0449   1
   4 -10 -16 477.884 80.8282   1
  -4 -10 -16 753.245 111.907   1
  -4 -10  16 221.947 107.234   1
   4  10 -16 605.463 135.724   1
  -4  10 -16 387.859 85.5336   1
   4  10  16 359.513 243.697   1
  -4  10  16 1027.90 137.869   1
  -4 -10  16 522.505 132.288   1
   4 -10  16 649.880 127.492   1
   4  10  18 7004.24 422.776   1
  -4  10  18 7277.40 281.033   1
   4  10 -18 6713.39 312.449   1
  -4  10  18 6474.78 298.052   1
  -4 -10  18 7491.50 334.046   1
  -4 -10  18 6956.13 315.200   1
   4 -10 -18 6203.33 275.543   1
   4  10 -18 7450.49 337.980   1
   4 -10  18 6660.57 316.741   1
  -4  10 -18 7285.58 300.434   1
   4  10  18 7756.04 282.838   1
   4 -10  18 7474.47 332.497   1
  -4 -10 -18 7265.30 315.805   1
   4 -10 -18 6654.70 282.689   1
   4 -10  20-129.080 148.699   1
  -4 -10 -20 175.597 100.554   1
   4  10  20 269.681 272.526   1
  -4 -10 -20 91.1842 115.014   1
  -4  10  20 42.3125 104.261   1
  -4 -10  20 328.387 123.740   1
   4 -10 -20 66.0397 70.7107   1
   4 -10  20-3.21221 128.456   1
  -4  10 -20 77.3880 99.3105   1
   4  10  20 55.6550 67.7999   1
   4  10 -20 127.177 116.278   1
   4 -10 -20 46.9675 73.7493   1
  -4  10  20 282.930 86.3130   1
  -4 -10  20 230.006 146.947   1
   4 -10 -22 2485.92 127.992   1
  -4  10  22 2194.43 150.381   1
   4  10 -22 2362.77 210.571   1
  -4 -10  22 2290.86 183.424   1
   4 -10 -22 2242.00 128.689   1
   4 -10  22 2587.71 192.642   1
   4  10  22 2702.96 133.668   1
  -4 -10 -22 2387.26 171.392   1
   4  10 -22 2639.28 180.154   1
  -4 -10  22 2462.39 206.208   1
  -4  10  22 2470.88 144.775   1
  -4 -10 -22 2417.69 156.331   1
   4 -10  22 2611.02 201.422   1
  -4 -10 -24 8.24896 126.242   1
  -4  10  24 32.3318 103.391   1
  -4 -10  24-80.0236 150.370   1
   4 -10  24 209.357 156.622   1
   4  10 -24 71.6011 185.033   1
   4  10  24-42.2827 91.7375   1
   4 -10 -24-66.3279 81.5302   1
  -4  10 -24 28.9060 112.321   1
   4  10 -24 175.550 145.933   1
  -4 -10 -24-22.1668 111.543   1
   4 -10  24 114.631 162.332   1
  -4  10  24-88.4826 101.180   1
  -4 -10  24 246.817 204.745   1
  -4  10  26 5178.46 236.992   1
  -4 -10  26 5143.49 281.854   1
   4 -10  26 5089.73 289.213   1
   4 -10 -26 4468.31 217.233   1
   4  10 -26 4752.43 301.069   1
   4  10  26 5212.52 232.369   1
  -4  10 -26 5319.35 252.492   1
  -4 -10 -26 5054.16 255.448   1
   4  10 -26 4803.18 270.256   1
  -4  10  26 4766.65 232.214   1
  -4 -10  26 5096.02 302.390   1
   4 -10  26 5627.49 296.570   1
  -4 -10 -26 5242.60 246.326   1
  -4 -10  28 512.421 199.956   1
  -4 -10  28 507.819 170.966   1
  -4  10  28 359.968 118.049   1
   4 -10  28 463.697 185.910   1
   4  10 -28 432.848 193.576   1
   4 -10 -28 502.197 97.0201   1
   4  10  28 611.384 117.438   1
  -4  10 -28 640.537 138.133   1
   4  10 -28 454.282 159.266   1
   4 -10  28 295.069 189.453   1
  -4  10  28 561.178 125.005   1
  -4 -10 -28 614.824 140.047   1
  -4 -10 -30 7099.78 329.393   1
  -4  10  30 7092.38 316.292   1
  -4 -10  30 6627.40 377.027   1
  -4 -10 -30 7338.18 326.727   1
  -4  10  30 6988.06 316.127   1
  -4 -10  30 7102.13 362.937   1
   4 -10 -30 6155.90 296.119   1
   4  10  30 7561.44 322.769   1
   4 -10  30 7207.42 374.559   1
   4  10 -30 6976.68 383.693   1
  -4  10 -30 7723.55 332.982   1
   4 -10  30 8067.02 383.687   1
   4  10 -30 6894.81 348.996   1
   4 -10 -30 7166.40 297.117   1
  -4  10  32 76.7731 132.411   1
  -4 -10  32 88.6926 205.272   1
  -4 -10 -32 38.9496 146.318   1
   4 -10  32 5.20625 204.894   1
  -4 -10  32-302.440 186.693   1
  -4  10  32-186.163 133.386   1
   4  10 -32 204.433 212.795   1
   4 -10  32-36.2407 204.843   1
  -4  10 -32 131.167 142.972   1
   4 -10 -32-6.93928 102.685   1
   4  10  32 86.3429 138.425   1
   4 -10 -32 13.9632 101.857   1
   4  10 -32 4.04440 165.821   1
  -4 -10 -32-9.69999 143.386   1
  -4 -10  34 452.695 208.264   1
   4 -10  34 84.8538 232.786   1
   4  10 -34 301.826 228.322   1
  -4  10 -34 21.0756 155.626   1
   4 -10 -34 208.003 114.397   1
   4  10 -34-174.824 178.492   1
   4 -10 -34-5.67764 112.341   1
  -4 -10 -34 281.075 163.666   1
   4  10  34 303.261 368.486   1
   4 -10  34 27.1459 216.167   1
  -4 -10  34 46.0175 220.394   1
  -4 -10 -34 5.79839 159.876   1
  -4  10  34 105.853 143.094   1
   4 -12   0 25131.0 951.027   1
  -4  12   0 25050.4 947.332   1
  -4 -12   0 24571.2 971.805   1
   4  12   0 28375.0 965.368   1
  -4 -12   0 25336.9 962.471   1
   4  12   0 24848.1 958.759   1
  -4  12  -2 840.996 94.4211   1
  -4  12   2 611.445 84.6029   1
  -4 -12   2 826.380 101.581   1
  -4 -12  -2 858.971 119.552   1
   4  12  -2 849.315 91.8414   1
   4  12   2 743.071 88.4669   1
   4 -12  -2 747.542 65.5004   1
   4 -12   2 811.942 76.0390   1
  -4  12   2 675.757 57.7859   1
  -4  12  -2 925.818 64.4759   1
  -4 -12   2 813.471 96.8610   1
   4  12  -2 804.957 86.9665   1
  -4 -12  -2 909.071 85.2555   1
   4  12   2 800.467 80.0579   1
  -4 -12  -4 5113.82 259.453   1
  -4 -12   4 4734.22 223.087   1
   4  12   4 4913.34 219.118   1
   4  12  -4 4777.54 220.224   1
   4 -12   4 4872.83 209.624   1
   4  12   4 5004.48 212.412   1
  -4 -12  -4 4698.01 209.570   1
   4  12  -4 4470.71 214.514   1
  -4 -12   4 5026.55 225.301   1
  -4  12   4 4817.67 194.548   1
   4 -12  -4 4985.62 195.975   1
  -4  12  -4 5045.37 201.472   1
  -4  12  -4 4896.54 223.456   1
  -4  12   4 4598.98 208.385   1
  -4 -12  -6 370.635 167.983   1
   4  12   6 177.533 92.1544   1
   4  12  -6 166.756 88.9241   1
  -4 -12   6 161.829 85.4103   1
  -4 -12   6 186.684 93.3280   1
   4 -12  -6 319.075 45.9041   1
   4 -12   6 263.467 74.1062   1
  -4  12  -6 259.018 56.6624   1
   4  12  -6 109.965 81.3509   1
  -4  12  -6 327.422 94.5029   1
  -4  12   6 258.780 66.2685   1
   4 -12   6 101.189 91.8182   1
  -4  12   6 355.252 49.2471   1
   4 -12   8 11704.5 495.592   1
   4  12   8 11929.6 496.374   1
  -4 -12   8 11859.4 489.591   1
   4  12  -8 11644.3 492.320   1
   4 -12   8 11779.8 483.631   1
  -4  12  -8 12457.2 495.807   1
  -4  12  -8 11857.2 474.885   1
   4 -12  -8 13616.1 463.595   1
  -4 -12   8 11584.0 498.052   1
   4  12  -8 11224.8 487.205   1
  -4 -12  -8 11703.2 549.271   1
   4  12   8 12828.7 492.169   1
   4  12 -10 20.0554 83.9422   1
  -4 -12 -10 220.619 212.717   1
   4  12  10 142.507 130.704   1
  -4 -12  10 96.5341 84.9917   1
   4  12 -10-23.2443 98.4030   1
  -4 -12  10 33.4982 104.988   1
   4 -12 -10 20.6026 33.2448   1
  -4  12 -10 88.2011 66.7751   1
   4 -12  10-13.4551 84.7436   1
   4 -12  10-65.4514 100.717   1
  -4  12 -10 100.129 100.979   1
   4  12  10 10.0151 99.5375   1
  -4  12 -12 6216.58 268.579   1
   4 -12  12 5953.52 268.504   1
  -4 -12 -12 5944.88 331.246   1
  -4  12  12 5067.91 248.695   1
   4  12  12 6110.01 248.151   1
  -4 -12  12 5513.56 270.502   1
   4  12 -12 5172.99 254.319   1
   4  12  12 5999.26 295.615   1
  -4 -12  12 6028.13 257.258   1
   4  12 -12 6169.54 270.962   1
   4 -12  12 5856.89 255.951   1
   4 -12 -12 5221.39 212.000   1
  -4  12 -12 6374.26 244.480   1
  -4  12  12 5561.93 219.538   1
  -4 -12 -12 6052.79 238.427   1
  -4 -12 -14 66.0815 167.866   1
  -4  12  14-125.174 138.976   1
  -4  12  14 41.2135 42.0205   1
   4  12 -14 2.82310 99.8672   1
   4  12  14 346.257 199.932   1
   4  12  14 11.7042 68.8615   1
  -4 -12 -14 7.71823 79.4219   1
   4  12 -14 154.313 121.140   1
   4 -12  14 74.8713 98.9621   1
  -4  12 -14-68.1262 85.5229   1
  -4 -12  14-24.4326 126.798   1
  -4  12 -14 85.7746 116.615   1
   4 -12  14 67.4342 118.698   1
  -4  12 -16 2417.32 184.458   1
  -4  12 -16 2781.50 160.448   1
  -4  12  16 2591.55 115.931   1
   4  12  16 2578.33 130.952   1
   4 -12  16 2564.21 187.676   1
   4  12  16 2913.83 274.333   1
  -4 -12 -16 2470.85 192.736   1
  -4 -12  18 170.027 128.921   1
   4  12 -18-127.243 160.858   1
   4 -12  18 371.271 134.122   1
  -4  12 -18 192.971 112.501   1
   4  12  18 352.036 71.1618   1
   4 -12  18 277.259 144.833   1
  -4  12 -18 211.548 145.927   1
  -4  12  18 316.171 166.833   1
  -4  12  18 279.885 68.2079   1
  -4 -12  18 491.381 161.129   1
  -4 -12  20 7499.64 324.719   1
   4 -12  20 7751.04 332.527   1
  -4  12 -20 8954.75 320.800   1
   4  12  20 8156.72 281.107   1
   4 -12  20 8009.46 342.608   1
  -4  12  20 7591.58 277.621   1
  -4 -12  20 7372.80 345.590   1
  -4  12 -20 7647.57 339.781   1
  -4  12  20 6716.32 315.415   1
  -4  12  22 434.637 127.079   1
  -4 -12  22 480.846 146.484   1
   4  12 -22 449.827 179.080   1
   4 -12  22 640.570 158.767   1
   4 -12 -22 451.249 57.8041   1
   4  12  22 584.846 82.2738   1
   4 -12  22 539.455 165.719   1
  -4 -12 -22 310.242 111.715   1
  -4  12 -22 450.468 162.907   1
  -4  12  22 489.451 89.0871   1
   4 -12 -22 273.527 95.0297   1
   4  12  24 48.6526 342.849   1
  -4  12  24 171.646 121.546   1
  -4 -12  24 288.339 156.721   1
   4 -12 -24 35.4006 86.8874   1
   4 -12  24 57.0577 162.023   1
   4  12 -24-28.1421 183.273   1
   4  12  24-6.06328 83.6415   1
   4 -12 -24 122.296 59.5929   1
  -4  12 -24 54.7073 134.793   1
   4 -12  24 40.2440 170.116   1
  -4 -12 -24-88.4495 114.698   1
  -4  12 -24-46.8603 170.344   1
  -4  12  24-42.0914 90.2063   1
  -4 -12  24 132.322 182.661   1
   4 -12  26 338.023 189.578   1
  -4  12 -26 648.745 188.493   1
  -4 -12 -26 252.407 121.637   1
  -4 -12 -26 456.443 156.421   1
  -4  12  26 428.863 122.285   1
  -4 -12  26 190.816 162.700   1
   4 -12  26 432.312 181.689   1
   4  12 -26 481.175 199.556   1
  -4  12 -26 525.531 146.086   1
   4 -12 -26 392.450 69.4253   1
   4  12  26 430.257 106.789   1
   4  12  26 778.384 354.930   1
   4 -12 -26 458.751 87.9413   1
  -4 -12  26 430.924 198.458   1
   4 -12 -28 8103.67 354.195   1
  -4  12  28 8441.79 375.549   1
  -4 -12  28 8360.15 417.896   1
   4  12 -28 8952.03 440.014   1
   4 -12  28 9067.21 432.566   1
  -4  12 -28 9705.27 399.412   1
   4  12  28 9179.37 372.519   1
   4 -12 -28 9684.67 358.537   1
   4  12  28 8216.78 549.097   1
  -4 -12 -28 8800.68 406.076   1
   4 -12  28 9566.37 443.800   1
  -4  12  28 8628.47 367.045   1
  -4 -12 -28 9319.91 380.509   1
  -4 -12  28 8351.68 440.679   1
  -4  12 -28 8897.70 435.171   1
  -4 -12 -30-152.500 134.303   1
   4 -12  30-206.832 206.332   1
  -4  12  30-41.5284 115.899   1
  -4  12  30 127.395 127.605   1
  -4 -12  30 71.4572 183.068   1
   4 -12  30-50.2662 194.192   1
   4  12 -30-10.6473 209.139   1
   4  12  30 153.643 121.443   1
   4 -12 -30 55.4429 78.1251   1
  -4 -12 -30 243.214 164.820   1
   4  12  30 53.0578 371.966   1
   4 -12 -30 46.4925 91.0592   1
  -4  12 -30-122.795 202.983   1
  -4 -12  30 30.4374 206.670   1
   4  12  32 520.593 405.315   1
  -4 -12 -32 1294.33 189.214   1
  -4  12  32 1117.80 154.637   1
  -4 -12  32 981.692 209.728   1
   4 -12  32 1274.58 237.375   1
   4  12 -32 1108.25 236.453   1
   4 -12 -32 809.538 99.7750   1
   4  12  32 1192.17 152.816   1
  -4  12 -32 1503.33 174.460   1
   4 -12  32 1217.01 233.601   1
  -4 -12  32 1028.57 232.337   1
  -4  12  32 998.709 143.902   1
  -4  12 -32 977.093 230.968   1
   4 -14   0 187.655 68.9025   1
  -4  14   0-31.4506 50.3501   1
   4  14   0 29.2486 76.1943   1
  -4 -14   0 136.055 100.677   1
   4  14   0-94.5765 83.5537   1
  -4  14   2 31960.8 1316.14   1
  -4 -14  -2 34963.5 1335.42   1
   4  14  -2 36283.4 1324.97   1
   4 -14   2 34819.6 1316.43   1
   4 -14  -2 34358.0 1310.87   1
  -4  14   2 34557.9 1305.31   1
  -4  14  -2 36086.5 1308.90   1
  -4 -14   2 35023.7 1328.87   1
   4  14   2 39028.9 1323.84   1
   4  14  -2 35327.1 1322.35   1
   4  14   2 36503.4 1320.04   1
  -4  14  -2 34644.1 1324.10   1
  -4 -14  -4 51.2312 149.416   1
   4  14  -4 65.9661 84.2260   1
  -4 -14   4-57.2458 86.4351   1
   4  14   4 50.0681 90.9163   1
   4  14   4-20.7318 77.1460   1
  -4  14  -4-84.4120 55.1918   1
   4 -14  -4 56.6107 57.3681   1
   4 -14   4-48.9617 73.7799   1
   4  14  -4 36.1422 77.1732   1
  -4  14  -4-71.2311 93.6789   1
  -4  14   4 74.2969 68.4688   1
  -4  14   4 68.5187 44.0923   1
   4 -14  -6 2095.94 193.735   1
  -4 -14  -6 2758.06 220.015   1
   4  14   6 2994.74 150.864   1
  -4 -14   6 2524.00 149.970   1
   4  14  -6 2564.08 150.209   1
   4 -14  -6 2649.81 119.196   1
   4 -14   6 2669.43 144.177   1
  -4  14  -6 2618.37 127.120   1
  -4 -14   6 2489.03 162.885   1
   4  14  -6 2368.89 146.532   1
  -4  14   6 2227.86 126.877   1
  -4 -14  -6 2637.63 137.965   1
  -4  14  -6 2537.74 157.582   1
  -4  14  -8 1102.67 123.868   1
  -4  14   8 1024.20 80.4350   1
   4  14  -8 1117.38 111.941   1
  -4 -14  -8 1160.22 217.070   1
   4 -14  -8 850.622 166.779   1
   4  14   8 1223.14 115.505   1
  -4 -14   8 1030.62 108.614   1
   4  14  -8 976.551 120.655   1
   4 -14   8 1041.07 106.380   1
   4 -14  -8 1124.28 69.2075   1
  -4  14  -8 1159.73 89.6596   1
  -4 -14   8 1093.65 128.492   1
   4  14   8 1147.82 110.157   1
  -4  14 -10 7231.90 323.663   1
  -4  14  10 6188.42 281.114   1
   4 -14 -10 5882.28 304.312   1
  -4 -14 -10 7167.75 400.284   1
  -4  14  10 7194.79 286.746   1
   4  14  10 7475.76 316.358   1
  -4 -14  10 7569.04 314.696   1
   4  14 -10 7359.82 325.166   1
   4 -14 -10 7282.07 275.528   1
   4 -14  10 7160.50 312.003   1
  -4 -14  10 6885.59 327.250   1
   4  14 -10 7392.77 313.534   1
  -4 -14 -10 7208.41 292.748   1
   4  14  10 7348.76 316.031   1
  -4 -14  12 258.439 130.647   1
   4  14 -12 260.510 103.385   1
  -4  14 -12 130.853 122.174   1
  -4  14  12 72.3787 55.0589   1
  -4 -14 -12 217.607 230.985   1
   4  14  12-2.75219 121.060   1
  -4 -14  12 245.085 101.753   1
  -4  14 -12 310.846 91.3711   1
   4  14  12 151.237 103.377   1
   4 -14  12 198.974 105.018   1
   4  14 -12 27.1123 118.938   1
  -4  14  12-37.8688 56.4512   1
  -4 -14  14 37.9771 139.883   1
   4  14  14 66.1137 86.8891   1
  -4  14  14 12.6550 40.2050   1
   4 -14  14-3.01567 113.956   1
   4  14 -14 7.20559 136.799   1
  -4  14 -14 69.9614 92.5366   1
   4  14 -14-21.3446 113.571   1
  -4 -14 -14 109.330 212.110   1
  -4  14 -14 203.031 129.037   1
  -4 -14  16 374.443 159.641   1
  -4  14 -16 205.128 140.243   1
  -4 -14  16 183.760 123.694   1
   4  14 -16-4.01069 158.885   1
  -4  14 -16 232.634 104.345   1
   4  14 -16 217.416 126.059   1
   4  14  16 306.052 79.9106   1
  -4 -14 -16 278.805 87.6783   1
  -4 -14 -16 201.948 184.631   1
   4  14 -18 5935.97 317.022   1
  -4 -14  18 5925.40 292.152   1
  -4 -14  18 5882.61 317.931   1
  -4  14 -18 6037.92 308.619   1
  -4  14 -18 6454.98 279.911   1
   4  14 -18 5626.84 292.093   1
   4  14  18 6025.01 253.533   1
  -4 -14 -18 6118.85 270.085   1
   4  14 -20 1261.32 160.144   1
  -4 -14 -20 1384.79 141.018   1
  -4 -14  20 1374.57 160.566   1
   4 -14  20 1093.82 170.171   1
  -4  14 -20 1422.81 141.429   1
   4  14  20 1351.28 97.9054   1
  -4  14  20 855.012 184.208   1
   4  14  20 1121.20 296.224   1
  -4  14 -20 1123.25 178.353   1
  -4  14  20 1130.14 77.5234   1
  -4 -14  20 1587.83 199.726   1
  -4 -14 -22 4885.55 256.693   1
  -4 -14  22 5223.21 272.390   1
  -4  14 -22 4977.37 286.879   1
  -4 -14  22 5181.25 299.205   1
  -4  14  22 4239.85 199.221   1
   4 -14  22 5201.45 282.052   1
   4  14  22 5639.17 212.859   1
   4  14 -22 4964.74 266.404   1
  -4  14  22 4188.74 273.822   1
   4  14  22 4683.49 405.849   1
  -4 -14 -22 4662.73 232.454   1
   4  14  24-544.047 354.777   1
  -4  14  24-148.813 163.469   1
  -4 -14  24 115.800 159.780   1
   4 -14  24 193.220 170.794   1
   4  14 -24 29.2735 189.885   1
   4  14  24-11.7810 83.7653   1
  -4 -14 -24 179.265 157.887   1
  -4  14  24 36.9983 75.2445   1
  -4 -14 -24 72.6458 112.973   1
  -4  14 -24 54.8450 178.853   1
   4  14 -24 156.723 152.073   1
  -4 -14  24 34.1374 194.095   1
   4  14  26 2702.31 406.561   1
  -4  14  26 2655.64 199.521   1
  -4 -14 -26 2892.03 230.812   1
  -4 -14  26 3133.44 232.453   1
   4  14 -26 3069.90 260.631   1
   4 -14  26 3212.49 243.881   1
  -4  14 -26 4095.09 237.754   1
   4  14  26 3514.98 171.901   1
  -4  14  26 2496.38 149.885   1
  -4 -14  26 2792.56 263.990   1
  -4  14 -26 2853.78 249.432   1
   4  14 -26 2651.96 222.347   1
   4 -14 -28-58.5963 47.6871   1
   4  14 -28 211.502 166.276   1
  -4  14  28-32.1870 95.1097   1
  -4  14  28-98.8496 142.434   1
  -4 -14  28-46.8145 177.065   1
   4 -14  28 14.8946 198.746   1
   4  14 -28-47.3902 207.042   1
  -4  14 -28 178.300 162.029   1
   4  14  28 32.0230 102.837   1
  -4 -14 -28-79.5823 187.961   1
   4 -14 -28 70.2766 94.7728   1
  -4 -14  28-20.9293 211.555   1
  -4  14 -28-276.185 204.063   1
   4  14  28-30.2099 396.999   1
  -4  14  30 3459.79 207.490   1
   4  14  30 2745.35 452.007   1
  -4 -14 -30 3380.46 256.446   1
   4 -14 -30 2288.52 159.053   1
  -4 -14  30 3682.13 261.683   1
   4 -14  30 3806.21 277.795   1
   4  14  30 3761.79 185.856   1
  -4  14 -30 4249.03 230.978   1
[truncated: 763,996 more chars]
