# Supplementary material for: Decoupled MOF Breathing: Pressure‐Induced Reversal of Correlation Between Orthogonal Motions in a Diamondoid Framework
Source: Angew Chem Int Ed Engl. 2025 May 15;64(27):e202504297. doi: 10.1002/anie.202504297 (PMC12207364; doi:10.1002/anie.202504297)
Supplement: Supplementary file 1 — Supporting Information [file ANIE-64-e202504297-s002.zip › SHF-62-DMF_SCC-in-FC70_20bar_d.cif]

data_dia0922_176_res0-85_badref_msk1_smbkg3
_audit_creation_date               2022-10-07
_audit_creation_method
;
Olex2 1.5
(compiled 2022.04.07 svn.rca3783a0 for OlexSys, GUI svn.r6498)
;
_shelx_SHELXL_version_number       '2018/3'
_audit_contact_author_address      ?
_audit_contact_author_email        ?
_audit_contact_author_name         ''
_audit_contact_author_phone        ?
_publ_contact_author_id_orcid      ?
_publ_section_references
;
Dolomanov, O.V., Bourhis, L.J., Gildea, R.J, Howard, J.A.K. & Puschmann, H.
 (2009), J. Appl. Cryst. 42, 339-341.

Sheldrick, G.M. (2008). Acta Cryst. A64, 112-122.
;
_chemical_name_common              ?
_chemical_name_systematic          ?
_chemical_formula_moiety           'C20 H12 In N2 O10, 2(C H3 N0.5)'
_chemical_formula_sum              'C22 H20 In N10 O3'
_chemical_formula_weight           587.30
_chemical_melting_point            ?
loop_
  _atom_type_symbol
  _atom_type_description
  _atom_type_scat_dispersion_real
  _atom_type_scat_dispersion_imag
  _atom_type_scat_source
 'C' 'C' -0.0004 0.0007 'International Tables Vol C Tables 4.2.6.8 and 6.1.1.4'
 'H' 'H' 0.0000 0.0000 'International Tables Vol C Tables 4.2.6.8 and 6.1.1.4'
 'N' 'N' -0.0004 0.0014 'International Tables Vol C Tables 4.2.6.8 and 6.1.1.4'
 'O' 'O' 0.0006 0.0026 'International Tables Vol C Tables 4.2.6.8 and 6.1.1.4'
 'In' 'In' -2.2014 0.6610
 'International Tables Vol C Tables 4.2.6.8 and 6.1.1.4'

_shelx_space_group_comment
;
The symmetry employed for this shelxl refinement is uniquely defined
by the following loop, which should always be used as a source of
symmetry information in preference to the above space-group names.
They are only intended as comments.
;
_space_group_crystal_system        'orthorhombic'
_space_group_IT_number             70
_space_group_name_H-M_alt          'F d d d'
_space_group_name_Hall             '-F 2uv 2vw'
loop_
  _space_group_symop_operation_xyz
 'x, y, z'
 '-x+1/4, -y+1/4, z'
 'x, -y+1/4, -z+1/4'
 '-x+1/4, y, -z+1/4'
 'x, y+1/2, z+1/2'
 '-x+1/4, -y+3/4, z+1/2'
 'x, -y+3/4, -z+3/4'
 '-x+1/4, y+1/2, -z+3/4'
 'x+1/2, y, z+1/2'
 '-x+3/4, -y+1/4, z+1/2'
 'x+1/2, -y+1/4, -z+3/4'
 '-x+3/4, y, -z+3/4'
 'x+1/2, y+1/2, z'
 '-x+3/4, -y+3/4, z'
 'x+1/2, -y+3/4, -z+1/4'
 '-x+3/4, y+1/2, -z+1/4'
 '-x, -y, -z'
 'x-1/4, y-1/4, -z'
 '-x, y-1/4, z-1/4'
 'x-1/4, -y, z-1/4'
 '-x, -y+1/2, -z+1/2'
 'x-1/4, y+1/4, -z+1/2'
 '-x, y+1/4, z+1/4'
 'x-1/4, -y+1/2, z+1/4'
 '-x+1/2, -y, -z+1/2'
 'x+1/4, y-1/4, -z+1/2'
 '-x+1/2, y-1/4, z+1/4'
 'x+1/4, -y, z+1/4'
 '-x+1/2, -y+1/2, -z'
 'x+1/4, y+1/4, -z'
 '-x+1/2, y+1/4, z-1/4'
 'x+1/4, -y+1/2, z-1/4'

_cell_length_a                     14.8230(4)
_cell_length_b                     26.1769(7)
_cell_length_c                     32.0896(6)
_cell_angle_alpha                  90
_cell_angle_beta                   90
_cell_angle_gamma                  90
_cell_volume                       12451.4(6)
_cell_formula_units_Z              16
_cell_measurement_reflns_used      7367
_cell_measurement_temperature      298
_cell_measurement_theta_max        16.5420
_cell_measurement_theta_min        1.6890
_shelx_estimated_absorpt_T_max     0.986
_shelx_estimated_absorpt_T_min     0.967
_exptl_absorpt_coefficient_mu      0.218
_exptl_absorpt_correction_T_max    1.00000
_exptl_absorpt_correction_T_min    0.50500
_exptl_absorpt_correction_type     multi-scan
_exptl_absorpt_process_details
;
CrysAlisPro 1.171.42.49 (Rigaku Oxford Diffraction, 2022)
Empirical absorption correction using spherical harmonics,
implemented in SCALE3 ABSPACK scaling algorithm.
;
_exptl_absorpt_special_details     ?
_exptl_crystal_colour              'clear yellow'
_exptl_crystal_colour_lustre       clear
_exptl_crystal_colour_modifier     .
_exptl_crystal_colour_primary      yellow
_exptl_crystal_density_diffrn      1.253
_exptl_crystal_density_meas        ?
_exptl_crystal_density_method      ?
_exptl_crystal_description         octahedral
_exptl_crystal_F_000               4720
_exptl_crystal_size_max            0.155
_exptl_crystal_size_mid            0.155
_exptl_crystal_size_min            0.065
_exptl_transmission_factor_max     ?
_exptl_transmission_factor_min     ?
_diffrn_reflns_av_R_equivalents    0.0977
_diffrn_reflns_av_unetI/netI       0.0338
_diffrn_reflns_Laue_measured_fraction_full  0.999
_diffrn_reflns_Laue_measured_fraction_max  0.999
_diffrn_reflns_limit_h_max         17
_diffrn_reflns_limit_h_min         -17
_diffrn_reflns_limit_k_max         30
_diffrn_reflns_limit_k_min         -30
_diffrn_reflns_limit_l_max         37
_diffrn_reflns_limit_l_min         -37
_diffrn_reflns_number              33351
_diffrn_reflns_point_group_measured_fraction_full  0.999
_diffrn_reflns_point_group_measured_fraction_max  0.999
_diffrn_reflns_theta_full          16.607
_diffrn_reflns_theta_max           16.607
_diffrn_reflns_theta_min           1.691
_diffrn_ambient_temperature        298
_diffrn_detector                   'Hybrid Pixel Array Detector'
_diffrn_detector_area_resol_mean   13.3333
_diffrn_measured_fraction_theta_full  0.999
_diffrn_measured_fraction_theta_max  0.999
_diffrn_measurement_details
;
List of Runs (angles in degrees, time in seconds):

  # Type    Start    End  Width  t~exp~   \w     \q     \k     \f   Frames
--------------------------------------------------------------------------
  1  \f   -175.00 175.00   0.20    0.20 -79.00   0.00 -45.00    --  1750
;
_diffrn_measurement_device         'Newport 4-circle diffractometer'
_diffrn_measurement_device_type   
 'dectris-CrysAlisPro-abstract goniometer imported dectris images'
_diffrn_measurement_method         '\f scans'
_diffrn_orient_matrix_type        
 'CrysAlisPro convention (1999,Acta A55,543-557)'
_diffrn_orient_matrix_UB_11        0.0290181000
_diffrn_orient_matrix_UB_12        0.0073409000
_diffrn_orient_matrix_UB_13        -0.0037781000
_diffrn_orient_matrix_UB_21        0.0144575000
_diffrn_orient_matrix_UB_22        -0.0097434000
_diffrn_orient_matrix_UB_23        0.0110096000
_diffrn_orient_matrix_UB_31        0.0050937000
_diffrn_orient_matrix_UB_32        -0.0139773000
_diffrn_orient_matrix_UB_33        -0.0096701000
_diffrn_radiation_monochromator    synchrotron
_diffrn_radiation_probe            x-ray
_diffrn_radiation_type             synchrotron
_diffrn_radiation_wavelength       0.4859
_diffrn_source                     synchrotron
_diffrn_special_details           
 'Single Crystal glued onto a carbon fibre and loaded into the medium pressure cell at beamline I19, Diamond Light Source. P = 20 bar (d)'
_reflns_Friedel_coverage           0.000
_reflns_Friedel_fraction_full      .
_reflns_Friedel_fraction_max       .
_reflns_number_gt                  2044
_reflns_number_total               2666
_reflns_special_details
;
 Reflections were merged by SHELXL according to the crystal
 class for the calculation of statistics and refinement.
 
 _reflns_Friedel_fraction is defined as the number of unique
 Friedel pairs measured divided by the number that would be
 possible theoretically, ignoring centric projections and
 systematic absences.
;
_reflns_threshold_expression       'I > 2\s(I)'
_computing_cell_refinement         'CrysAlisPro 1.171.42.49 (Rigaku OD, 2022)'
_computing_data_collection         'CrysAlisPro 1.171.42.49 (Rigaku OD, 2022)'
_computing_data_reduction          'CrysAlisPro 1.171.42.49 (Rigaku OD, 2022)'
_computing_molecular_graphics      'Olex2 1.5 (Dolomanov et al., 2009)'
_computing_publication_material    'Olex2 1.5 (Dolomanov et al., 2009)'
_computing_structure_refinement    'XL  (Sheldrick, 2008)'
_computing_structure_solution      'XS  (Sheldrick, 2008)'
_refine_diff_density_max           1.324
_refine_diff_density_min           -0.667
_refine_diff_density_rms           0.170
_refine_ls_extinction_coef         .
_refine_ls_extinction_method       none
_refine_ls_goodness_of_fit_ref     1.073
_refine_ls_hydrogen_treatment      constr
_refine_ls_matrix_type             full
_refine_ls_number_parameters       157
_refine_ls_number_reflns           2666
_refine_ls_number_restraints       7
_refine_ls_R_factor_all            0.0856
_refine_ls_R_factor_gt             0.0695
_refine_ls_restrained_S_all        1.074
_refine_ls_shift/su_max            0.000
_refine_ls_shift/su_mean           0.000
_refine_ls_structure_factor_coef   Fsqd
_refine_ls_weighting_details      
 'w=1/[\s^2^(Fo^2^)+(0.1686P)^2^+36.6072P] where P=(Fo^2^+2Fc^2^)/3'
_refine_ls_weighting_scheme        calc
_refine_ls_wR_factor_gt            0.2126
_refine_ls_wR_factor_ref           0.2330
_refine_special_details            ?
_olex2_refinement_description
;
1. Fixed Uiso
 At 1.2 times of:
  All C(H) groups
 At 1.5 times of:
  All C(H,H,H) groups
2. Restrained distances
 C9A-C10A
 1.5 with sigma of 0.02
 C9B-C10B
 1.5 with sigma of 0.02
 C9A-O6A
 1.2 with sigma of 0.02
 C9A-N1A
 1.4 with sigma of 0.02
 C9B-O6B
 1.2 with sigma of 0.02
 C10A-N1A
 2.5 with sigma of 0.04
 O6B-C10B
 2.5 with sigma of 0.04
3. Uiso/Uaniso restraints and constraints
Uiso(C10A) = Uiso(N1A)
4. Others
 Sof(O6B)=Sof(N1B)=Sof(C9B)=Sof(C10B)=Sof(H10D)=Sof(H10E)=Sof(H10F)=1-FVAR(1)
 Sof(O6A)=Sof(N1A)=Sof(C9A)=Sof(C10A)=Sof(H10A)=Sof(H10B)=Sof(H10C)=FVAR(1)
 Fixed Sof: N2(0.5)
5.a Aromatic/amide H refined with riding coordinates:
 C4(H4), C6(H6), C7(H7)
5.b Idealised Me refined as rotating group:
 C10A(H10A,H10B,H10C), C10B(H10D,H10E,H10F), C11(H11A,H11B,H11C)
;
_atom_sites_solution_hydrogens     geom
_atom_sites_solution_primary       direct
_atom_sites_solution_secondary     ?
loop_
  _atom_site_label
  _atom_site_type_symbol
  _atom_site_fract_x
  _atom_site_fract_y
  _atom_site_fract_z
  _atom_site_U_iso_or_equiv
  _atom_site_adp_type
  _atom_site_occupancy
  _atom_site_site_symmetry_order
  _atom_site_calc_flag
  _atom_site_refinement_flags_posn
  _atom_site_refinement_flags_adp
  _atom_site_refinement_flags_occupancy
  _atom_site_disorder_assembly
  _atom_site_disorder_group
 In1 In 0.875000 0.375000 0.07298(2) 0.0457(3) Uani 1 2 d S T P . .
 O2 O 0.7625(4) 0.41210(19) 0.03761(15) 0.0713(14) Uani 1 1 d . . . . .
 O3 O 0.8976(4) 0.4374(2) 0.02275(17) 0.0773(16) Uani 1 1 d . . . . .
 O4 O 0.7430(3) 0.58928(19) -0.14113(15) 0.0645(12) Uani 1 1 d . . . . .
 O5 O 0.6061(4) 0.5636(2) -0.12877(16) 0.0697(14) Uani 1 1 d . . . . .
 C1 C 0.8154(6) 0.4385(3) 0.0154(2) 0.0651(18) Uani 1 1 d . . . . .
 C2 C 0.7781(5) 0.4705(3) -0.0194(2) 0.0635(17) Uani 1 1 d . . . . .
 C3 C 0.6886(5) 0.4700(3) -0.0311(2) 0.0692(19) Uani 1 1 d . . . . .
 C4 C 0.6613(6) 0.4998(4) -0.0640(2) 0.078(2) Uani 1 1 d . . . . .
 H4 H 0.601029 0.499358 -0.072059 0.093 Uiso 1 1 calc R U . . .
 C5 C 0.7221(5) 0.5305(3) -0.0854(2) 0.0612(17) Uani 1 1 d . . . . .
 C6 C 0.8115(6) 0.5316(3) -0.0733(2) 0.072(2) Uani 1 1 d . . . . .
 H6 H 0.852512 0.552496 -0.087118 0.087 Uiso 1 1 calc R U . . .
 C7 C 0.8393(6) 0.5012(3) -0.0406(2) 0.0686(19) Uani 1 1 d . . . . .
 H7 H 0.899600 0.501239 -0.032635 0.082 Uiso 1 1 calc R U . . .
 C8 C 0.6905(6) 0.5629(3) -0.12067(19) 0.0604(18) Uani 1 1 d . . . . .
 O6A O 0.4867(10) 0.4696(6) -0.0324(5) 0.110(5) Uiso 0.52(2) 1 d D . P A 1
 N1A N 0.6241(10) 0.4472(7) -0.0029(6) 0.087(4) Uiso 0.52(2) 1 d D . P A 1
 C9A C 0.5316(11) 0.4423(7) -0.0094(5) 0.082(5) Uiso 0.52(2) 1 d D . P A 1
 C10A C 0.4853(13) 0.4058(7) 0.0191(6) 0.087(4) Uiso 0.52(2) 1 d D . P A 1
 H10A H 0.460346 0.424196 0.042333 0.130 Uiso 0.52(2) 1 calc R U P A 1
 H10B H 0.527895 0.381074 0.029079 0.130 Uiso 0.52(2) 1 calc R U P A 1
 H10C H 0.437704 0.388779 0.004352 0.130 Uiso 0.52(2) 1 calc R U P A 1
 O6B O 0.5003(12) 0.4425(8) -0.0492(6) 0.121(6) Uiso 0.48(2) 1 d D . P A 2
 N1B N 0.6303(9) 0.4312(6) -0.0133(5) 0.063(4) Uiso 0.48(2) 1 d . . P A 2
 C9B C 0.5442(14) 0.4190(8) -0.0238(7) 0.089(6) Uiso 0.48(2) 1 d D . P A 2
 C10B C 0.502(2) 0.3794(10) 0.0053(8) 0.125(10) Uiso 0.48(2) 1 d D . P A 2
 H10D H 0.486959 0.395290 0.031288 0.188 Uiso 0.48(2) 1 calc R U P A 2
 H10E H 0.544904 0.352397 0.010172 0.188 Uiso 0.48(2) 1 calc R U P A 2
 H10F H 0.448927 0.365565 -0.007313 0.188 Uiso 0.48(2) 1 calc R U P A 2
 C11 C 0.3104(16) 0.4616(7) -0.0965(6) 0.224(8) Uiso 1 1 d . . . B -1
 H11A H 0.315400 0.425961 -0.103152 0.336 Uiso 1 1 calc R U . B -1
 H11B H 0.256302 0.475177 -0.108592 0.336 Uiso 1 1 calc R U . B -1
 H11C H 0.308283 0.465704 -0.066755 0.336 Uiso 1 1 calc R U . B -1
 N2 N 0.397(4) 0.4920(12) -0.1149(16) 0.234(16) Uiso 0.5 1 d . . P B -1

loop_
  _atom_site_aniso_label
  _atom_site_aniso_U_11
  _atom_site_aniso_U_22
  _atom_site_aniso_U_33
  _atom_site_aniso_U_23
  _atom_site_aniso_U_13
  _atom_site_aniso_U_12
 In1 0.0434(5) 0.0588(5) 0.0349(4) 0.000 0.000 0.0005(3)
 O2 0.068(3) 0.085(3) 0.061(3) 0.024(3) -0.007(2) 0.005(3)
 O3 0.059(3) 0.109(4) 0.064(3) 0.027(3) -0.006(3) 0.008(3)
 O4 0.060(3) 0.080(3) 0.053(3) 0.018(2) 0.000(2) 0.002(3)
 O5 0.062(3) 0.084(3) 0.063(3) 0.021(3) -0.009(2) 0.003(3)
 C1 0.074(5) 0.071(4) 0.050(4) 0.004(3) 0.000(4) 0.012(4)
 C2 0.062(5) 0.077(4) 0.051(4) 0.010(3) -0.002(3) 0.003(4)
 C3 0.055(4) 0.087(5) 0.066(4) 0.024(4) -0.005(3) -0.007(4)
 C4 0.055(4) 0.103(6) 0.075(5) 0.027(5) -0.009(4) -0.001(5)
 C5 0.062(4) 0.071(4) 0.050(3) 0.010(3) -0.005(3) 0.006(3)
 C6 0.061(5) 0.099(5) 0.056(4) 0.018(4) 0.000(3) -0.010(4)
 C7 0.055(4) 0.089(5) 0.062(4) 0.019(4) -0.004(3) 0.006(4)
 C8 0.065(5) 0.071(4) 0.045(3) 0.007(3) -0.003(3) 0.012(4)

_geom_special_details
;
 All esds (except the esd in the dihedral angle between two l.s. planes)
 are estimated using the full covariance matrix.  The cell esds are taken
 into account individually in the estimation of esds in distances, angles
 and torsion angles; correlations between esds in cell parameters are only
 used when they are defined by crystal symmetry.  An approximate (isotropic)
 treatment of cell esds is used for estimating esds involving l.s. planes.
;
loop_
  _geom_bond_atom_site_label_1
  _geom_bond_atom_site_label_2
  _geom_bond_distance
  _geom_bond_site_symmetry_2
  _geom_bond_publ_flag
 In1 O2 2.239(5) . ?
 In1 O2 2.239(5) 14_655 ?
 In1 O3 2.319(5) 14_655 ?
 In1 O3 2.319(5) . ?
 In1 O4 2.293(5) 27_655 ?
 In1 O4 2.293(5) 28_565 ?
 In1 O5 2.249(5) 27_655 ?
 In1 O5 2.249(5) 28_565 ?
 In1 C1 2.637(7) 14_655 ?
 In1 C1 2.637(7) . ?
 In1 C8 2.619(7) 28_565 ?
 In1 C8 2.619(6) 27_655 ?
 O2 C1 1.264(9) . ?
 O3 C1 1.242(10) . ?
 O4 C8 1.230(9) . ?
 O5 C8 1.278(10) . ?
 C1 C2 1.501(9) . ?
 C2 C3 1.380(10) . ?
 C2 C7 1.390(11) . ?
 C3 C4 1.371(10) . ?
 C3 N1A 1.445(17) . ?
 C3 N1B 1.451(15) . ?
 C4 H4 0.9300 . ?
 C4 C5 1.391(11) . ?
 C5 C6 1.381(11) . ?
 C5 C8 1.489(9) . ?
 C6 H6 0.9300 . ?
 C6 C7 1.381(10) . ?
 C7 H7 0.9300 . ?
 O6A C9A 1.226(14) . ?
 N1A C9A 1.393(15) . ?
 C9A C10A 1.490(15) . ?
 C10A H10A 0.9600 . ?
 C10A H10B 0.9600 . ?
 C10A H10C 0.9600 . ?
 O6B C9B 1.211(15) . ?
 N1B C9B 1.36(2) . ?
 C9B C10B 1.527(17) . ?
 C10B H10D 0.9600 . ?
 C10B H10E 0.9600 . ?
 C10B H10F 0.9600 . ?
 C11 H11A 0.9600 . ?
 C11 H11B 0.9600 . ?
 C11 H11C 0.9600 . ?
 C11 N2 1.63(6) . ?

loop_
  _geom_angle_atom_site_label_1
  _geom_angle_atom_site_label_2
  _geom_angle_atom_site_label_3
  _geom_angle
  _geom_angle_site_symmetry_1
  _geom_angle_site_symmetry_3
  _geom_angle_publ_flag
 O2 In1 O2 119.1(3) . 14_655 ?
 O2 In1 O3 56.61(19) . . ?
 O2 In1 O3 81.1(2) 14_655 . ?
 O2 In1 O3 56.61(19) 14_655 14_655 ?
 O2 In1 O3 81.1(2) . 14_655 ?
 O2 In1 O4 130.2(2) . 28_565 ?
 O2 In1 O4 82.2(2) 14_655 28_565 ?
 O2 In1 O4 130.2(2) 14_655 27_655 ?
 O2 In1 O4 82.2(2) . 27_655 ?
 O2 In1 O5 86.9(2) . 28_565 ?
 O2 In1 O5 86.9(2) 14_655 27_655 ?
 O2 In1 O5 138.7(2) . 27_655 ?
 O2 In1 O5 138.7(2) 14_655 28_565 ?
 O2 In1 C1 99.7(2) 14_655 . ?
 O2 In1 C1 28.6(2) . . ?
 O2 In1 C1 28.6(2) 14_655 14_655 ?
 O2 In1 C1 99.7(2) . 14_655 ?
 O2 In1 C8 110.1(2) 14_655 28_565 ?
 O2 In1 C8 110.9(2) . 28_565 ?
 O2 In1 C8 110.1(2) . 27_655 ?
 O2 In1 C8 110.9(2) 14_655 27_655 ?
 O3 In1 O3 91.9(3) . 14_655 ?
 O3 In1 C1 84.7(2) 14_655 . ?
 O3 In1 C1 28.1(2) . . ?
 O3 In1 C1 28.1(2) 14_655 14_655 ?
 O3 In1 C1 84.7(2) . 14_655 ?
 O3 In1 C8 166.2(2) 14_655 28_565 ?
 O3 In1 C8 89.4(2) . 28_565 ?
 O3 In1 C8 166.2(2) . 27_655 ?
 O3 In1 C8 89.4(2) 14_655 27_655 ?
 O4 In1 O3 138.29(18) 28_565 14_655 ?
 O4 In1 O3 138.29(18) 27_655 . ?
 O4 In1 O3 87.2(2) 28_565 . ?
 O4 In1 O3 87.2(2) 27_655 14_655 ?
 O4 In1 O4 119.7(3) 28_565 27_655 ?
 O4 In1 C1 110.7(2) 27_655 . ?
 O4 In1 C1 110.7(2) 28_565 14_655 ?
 O4 In1 C1 110.5(2) 28_565 . ?
 O4 In1 C1 110.5(2) 27_655 14_655 ?
 O4 In1 C8 28.0(2) 27_655 27_655 ?
 O4 In1 C8 100.9(2) 28_565 27_655 ?
 O4 In1 C8 28.0(2) 28_565 28_565 ?
 O4 In1 C8 100.9(2) 27_655 28_565 ?
 O5 In1 O3 164.5(2) 28_565 14_655 ?
 O5 In1 O3 164.5(2) 27_655 . ?
 O5 In1 O3 89.6(3) 27_655 14_655 ?
 O5 In1 O3 89.6(3) 28_565 . ?
 O5 In1 O4 81.4(2) 27_655 28_565 ?
 O5 In1 O4 81.4(2) 28_565 27_655 ?
 O5 In1 O4 57.16(19) 28_565 28_565 ?
 O5 In1 O4 57.16(19) 27_655 27_655 ?
 O5 In1 O5 93.0(3) 28_565 27_655 ?
 O5 In1 C1 89.5(2) 27_655 14_655 ?
 O5 In1 C1 166.9(2) 27_655 . ?
 O5 In1 C1 89.5(2) 28_565 . ?
 O5 In1 C1 166.9(2) 28_565 14_655 ?
 O5 In1 C8 29.2(2) 28_565 28_565 ?
 O5 In1 C8 85.5(2) 28_565 27_655 ?
 O5 In1 C8 29.2(2) 27_655 27_655 ?
 O5 In1 C8 85.5(2) 27_655 28_565 ?
 C1 In1 C1 91.1(3) 14_655 . ?
 C8 In1 C1 102.5(3) 28_565 . ?
 C8 In1 C1 138.6(3) 28_565 14_655 ?
 C8 In1 C1 102.5(3) 27_655 14_655 ?
 C8 In1 C1 138.6(3) 27_655 . ?
 C8 In1 C8 92.7(3) 28_565 27_655 ?
 C1 O2 In1 93.5(5) . . ?
 C1 O3 In1 90.4(5) . . ?
 C8 O4 In1 90.9(4) . 31_655 ?
 C8 O5 In1 91.7(4) . 31_655 ?
 O2 C1 In1 57.9(4) . . ?
 O2 C1 C2 119.7(7) . . ?
 O3 C1 In1 61.6(4) . . ?
 O3 C1 O2 119.3(7) . . ?
 O3 C1 C2 121.0(7) . . ?
 C2 C1 In1 174.9(5) . . ?
 C3 C2 C1 123.5(7) . . ?
 C3 C2 C7 119.9(7) . . ?
 C7 C2 C1 116.5(7) . . ?
 C2 C3 N1A 117.9(8) . . ?
 C2 C3 N1B 118.1(8) . . ?
 C4 C3 C2 119.3(7) . . ?
 C4 C3 N1A 121.4(9) . . ?
 C4 C3 N1B 121.7(9) . . ?
 C3 C4 H4 119.4 . . ?
 C3 C4 C5 121.2(8) . . ?
 C5 C4 H4 119.4 . . ?
 C4 C5 C8 120.1(7) . . ?
 C6 C5 C4 119.7(7) . . ?
 C6 C5 C8 120.2(7) . . ?
 C5 C6 H6 120.4 . . ?
 C5 C6 C7 119.2(7) . . ?
 C7 C6 H6 120.4 . . ?
 C2 C7 H7 119.6 . . ?
 C6 C7 C2 120.8(8) . . ?
 C6 C7 H7 119.6 . . ?
 O4 C8 In1 61.1(4) . 31_655 ?
 O4 C8 O5 120.1(6) . . ?
 O4 C8 C5 121.8(7) . . ?
 O5 C8 In1 59.1(3) . 31_655 ?
 O5 C8 C5 118.1(7) . . ?
 C5 C8 In1 174.0(5) . 31_655 ?
 C9A N1A C3 126.6(14) . . ?
 O6A C9A N1A 124.8(15) . . ?
 O6A C9A C10A 119.6(15) . . ?
 N1A C9A C10A 114.9(14) . . ?
 C9A C10A H10A 109.5 . . ?
 C9A C10A H10B 109.5 . . ?
 C9A C10A H10C 109.5 . . ?
 H10A C10A H10B 109.5 . . ?
 H10A C10A H10C 109.5 . . ?
 H10B C10A H10C 109.5 . . ?
 C9B N1B C3 128.8(13) . . ?
 O6B C9B N1B 123.5(17) . . ?
 O6B C9B C10B 123(2) . . ?
 N1B C9B C10B 112.9(18) . . ?
 C9B C10B H10D 109.5 . . ?
 C9B C10B H10E 109.5 . . ?
 C9B C10B H10F 109.5 . . ?
 H10D C10B H10E 109.5 . . ?
 H10D C10B H10F 109.5 . . ?
 H10E C10B H10F 109.5 . . ?
 H11A C11 H11B 109.5 . . ?
 H11A C11 H11C 109.5 . . ?
 H11B C11 H11C 109.5 . . ?
 N2 C11 H11A 109.5 . . ?
 N2 C11 H11B 109.5 . . ?
 N2 C11 H11C 109.5 . . ?

loop_
  _geom_torsion_atom_site_label_1
  _geom_torsion_atom_site_label_2
  _geom_torsion_atom_site_label_3
  _geom_torsion_atom_site_label_4
  _geom_torsion
  _geom_torsion_site_symmetry_1
  _geom_torsion_site_symmetry_2
  _geom_torsion_site_symmetry_3
  _geom_torsion_site_symmetry_4
  _geom_torsion_publ_flag
 In1 O2 C1 O3 -5.2(7) . . . . ?
 In1 O2 C1 C2 174.7(6) . . . . ?
 In1 O3 C1 O2 5.1(7) . . . . ?
 In1 O3 C1 C2 -174.9(6) . . . . ?
 In1 O4 C8 O5 4.3(7) 31_655 . . . ?
 In1 O4 C8 C5 -174.0(6) 31_655 . . . ?
 In1 O5 C8 O4 -4.4(7) 31_655 . . . ?
 In1 O5 C8 C5 173.9(6) 31_655 . . . ?
 O2 C1 C2 C3 -5.4(12) . . . . ?
 O2 C1 C2 C7 175.7(7) . . . . ?
 O3 C1 C2 C3 174.5(8) . . . . ?
 O3 C1 C2 C7 -4.4(11) . . . . ?
 C1 C2 C3 C4 -178.5(7) . . . . ?
 C1 C2 C3 N1A 15.0(15) . . . . ?
 C1 C2 C3 N1B -9.4(14) . . . . ?
 C1 C2 C7 C6 179.3(7) . . . . ?
 C2 C3 C4 C5 -0.3(14) . . . . ?
 C2 C3 N1A C9A -179.0(16) . . . . ?
 C2 C3 N1B C9B -170.8(16) . . . . ?
 C3 C2 C7 C6 0.4(13) . . . . ?
 C3 C4 C5 C6 -0.5(13) . . . . ?
 C3 C4 C5 C8 -179.4(7) . . . . ?
 C3 N1A C9A O6A -24(3) . . . . ?
 C3 N1A C9A C10A 164.8(16) . . . . ?
 C3 N1B C9B O6B -5(3) . . . . ?
 C3 N1B C9B C10B -174.3(16) . . . . ?
 C4 C3 N1A C9A 15(2) . . . . ?
 C4 C3 N1B C9B -2(2) . . . . ?
 C4 C5 C6 C7 1.2(13) . . . . ?
 C4 C5 C8 O4 -177.7(7) . . . . ?
 C4 C5 C8 O5 4.0(11) . . . . ?
 C5 C6 C7 C2 -1.2(13) . . . . ?
 C6 C5 C8 O4 3.5(11) . . . . ?
 C6 C5 C8 O5 -174.8(7) . . . . ?
 C7 C2 C3 C4 0.4(13) . . . . ?
 C7 C2 C3 N1A -166.1(11) . . . . ?
 C7 C2 C3 N1B 169.4(10) . . . . ?
 C8 C5 C6 C7 -179.9(7) . . . . ?
 N1A C3 C4 C5 165.7(12) . . . . ?
 N1B C3 C4 C5 -168.9(10) . . . . ?

_shelx_res_file
;
TITL DIA0922_176_Res0-85_BadRef_Msk1_SmBkg3 in Fddd #70
    dia0922_176_res0-85_badref_msk1_smbkg3.res
    created by SHELXL-2018/3 at 16:00:06 on 07-Oct-2022
REM reset to Fddd #70
CELL 0.4859 14.823001 26.176928 32.08965 90 90 90
ZERR 16 0.000429 0.000722 0.000622 0 0 0
LATT 4
SYMM 0.25-X,0.25-Y,+Z
SYMM +X,0.25-Y,0.25-Z
SYMM 0.25-X,+Y,0.25-Z
SFAC C H N O In
DISP C -0.0004 0.0007 6.0677
DISP H 0 0 0.6065
DISP In -2.2014 0.661 1423.3194
DISP N -0.0004 0.0014 8.9832
DISP O 0.0006 0.0026 13.3363
UNIT 352 320 160 48 16
EADP C10A N1A
DFIX 1.5 C9A C10A
DFIX 1.5 C9B C10B
DFIX 1.2 C9A O6A
DFIX 1.4 C9A N1A
DANG 2.5 C10A N1A
DFIX 1.2 C9B O6B
DANG 2.5 O6B C10B

L.S. 20
PLAN  9
SIZE 0.065 0.155 0.155
TEMP 24.85
CONF
BOND
MORE -1
fmap 2 53
BOND $H
ACTA
REM <olex2.extras>
REM <HklSrc "%.\\DIA0922_176_Res0-85_BadRef_Msk1_SmBkg3.hkl">
REM </olex2.extras>

WGHT    0.168600   36.607197
FVAR       0.31563   0.52166
IN1   5    0.875000    0.375000    0.072977    10.50000    0.04338    0.05877 =
         0.03494    0.00000    0.00000    0.00047
O2    4    0.762520    0.412103    0.037613    11.00000    0.06774    0.08508 =
         0.06097    0.02379   -0.00691    0.00491
O3    4    0.897610    0.437373    0.022753    11.00000    0.05885    0.10853 =
         0.06445    0.02651   -0.00633    0.00771
O4    4    0.742985    0.589277   -0.141130    11.00000    0.06013    0.08043 =
         0.05309    0.01828   -0.00039    0.00196
O5    4    0.606140    0.563628   -0.128770    11.00000    0.06182    0.08415 =
         0.06313    0.02065   -0.00860    0.00257
C1    1    0.815364    0.438466    0.015414    11.00000    0.07429    0.07052 =
         0.05038    0.00387    0.00037    0.01189
C2    1    0.778081    0.470499   -0.019362    11.00000    0.06228    0.07679 =
         0.05129    0.00997   -0.00214    0.00277
C3    1    0.688567    0.469999   -0.031139    11.00000    0.05497    0.08675 =
         0.06587    0.02407   -0.00488   -0.00721
C4    1    0.661277    0.499756   -0.063979    11.00000    0.05498    0.10311 =
         0.07489    0.02735   -0.00874   -0.00134
AFIX  43
H4    2    0.601029    0.499358   -0.072059    11.00000   -1.20000
AFIX   0
C5    1    0.722091    0.530511   -0.085409    11.00000    0.06235    0.07079 =
         0.05043    0.00990   -0.00523    0.00555
C6    1    0.811495    0.531571   -0.073349    11.00000    0.06148    0.09946 =
         0.05584    0.01822   -0.00036   -0.00993
AFIX  43
H6    2    0.852512    0.552496   -0.087118    11.00000   -1.20000
AFIX   0
C7    1    0.839265    0.501174   -0.040584    11.00000    0.05485    0.08916 =
         0.06180    0.01861   -0.00373    0.00553
AFIX  43
H7    2    0.899600    0.501239   -0.032635    11.00000   -1.20000
AFIX   0
C8    1    0.690529    0.562851   -0.120674    11.00000    0.06513    0.07134 =
         0.04459    0.00732   -0.00284    0.01226
PART 1
O6A   4    0.486666    0.469599   -0.032443    21.00000    0.11020
N1A   3    0.624146    0.447192   -0.002928    21.00000    0.08667
C9A   1    0.531619    0.442295   -0.009383    21.00000    0.08188
C10A  1    0.485270    0.405845    0.019130    21.00000    0.08667
AFIX 137
H10A  2    0.460346    0.424196    0.042333    21.00000   -1.50000
H10B  2    0.527895    0.381074    0.029079    21.00000   -1.50000
H10C  2    0.437704    0.388779    0.004352    21.00000   -1.50000
AFIX   0
PART 2
O6B   4    0.500292    0.442529   -0.049231   -21.00000    0.12131
N1B   3    0.630276    0.431237   -0.013290   -21.00000    0.06297
C9B   1    0.544165    0.419028   -0.023817   -21.00000    0.08931
C10B  1    0.502356    0.379389    0.005285   -21.00000    0.12524
AFIX 137
H10D  2    0.486959    0.395290    0.031288   -21.00000   -1.50000
H10E  2    0.544904    0.352397    0.010172   -21.00000   -1.50000
H10F  2    0.448927    0.365565   -0.007313   -21.00000   -1.50000
AFIX   0

PART -1
C11   1    0.310433    0.461597   -0.096466    11.00000    0.22388
AFIX 137
H11A  2    0.315400    0.425961   -0.103152    11.00000   -1.50000
H11B  2    0.256302    0.475177   -0.108592    11.00000   -1.50000
H11C  2    0.308283    0.465704   -0.066755    11.00000   -1.50000
AFIX   0
N2    3    0.397393    0.492012   -0.114938    10.50000    0.23416
HKLF 4


REM  DIA0922_176_Res0-85_BadRef_Msk1_SmBkg3 in Fddd #70
REM wR2 = 0.232961, GooF = S = 1.07339, Restrained GooF = 1.07443 for all data
REM R1 = 0.069535 for 2044 Fo > 4sig(Fo) and 0.085552 for all 2666 data
REM 157 parameters refined using 7 restraints

END

WGHT      0.1639     37.7965

REM Highest difference peak  1.324,  deepest hole -0.667,  1-sigma level  0.170
Q1    1   0.3750  0.5630 -0.1250  10.50000  0.05    1.32
Q2    1   0.6939  0.3795 -0.1290  11.00000  0.05    1.16
Q3    1   0.0751  0.4018 -0.0963  11.00000  0.05    1.03
Q4    1   1.0622  0.4378 -0.0556  11.00000  0.05    0.89
Q5    1   0.8688  0.3492  0.0896  11.00000  0.05    0.83
Q6    1   0.8759  0.3480  0.0500  11.00000  0.05    0.77
Q7    1   0.8484  0.3996  0.0620  11.00000  0.05    0.74
Q8    1   0.8933  0.3985  0.0624  11.00000  0.05    0.66
Q9    1   0.8765  0.4034  0.0979  11.00000  0.05    0.58
;
_shelx_res_checksum                33013
_shelx_hkl_file
;
   0   0  -6 42.2414 19.1040   1
   0   0  -6 41.4363 18.5317   1
   0   0   6 27.8234 19.5877   1
   0   0   6 1.32230 18.6435   1
   0   0   8 1161.46 77.4061   1
   0   0  -8 1137.16 77.2109   1
   0   0 -10 7.77758 15.4631   1
   0   0 -10 3.59952 16.3196   1
   0   0  10 5.88931 16.2717   1
   0   0 -12 283.360 32.8767   1
   0   0 -12 266.165 33.3397   1
   0   0  12 212.425 32.1747   1
   0   0 -14 24.2896 36.5281   1
   0   0 -14-23.5484 35.2842   1
   0   0  14-7.02884 37.0578   1
   0   0  14 11.2533 36.6196   1
   0   0  16 1342.63 107.916   1
   0   0 -16 1581.34 108.462   1
   0   0  16 1408.86 108.571   1
   0   0 -16 1602.57 108.995   1
   0   0 -18 21.1090 40.3949   1
   0   0  18 14.6068 43.3596   1
   0   0  18-61.3002 41.7580   1
   0   0 -20 46057.2 2749.75   1
   0   0  20 39435.9 2749.00   1
   0   0  20 44856.5 2750.25   1
   0   0 -22-4.72979 47.0638   1
   0   0 -22-17.9123 43.8030   1
   0   0  22 19.8230 49.7462   1
   0   0  22-78.2372 48.3211   1
   0   0 -24-55.1412 53.2835   1
   0   0 -24-46.8616 51.2970   1
   0   0  24-36.3708 56.4390   1
   0   0  24 33.6643 53.3892   1
   0   0 -26 50.6141 59.1996   1
   0   0  26-45.1181 59.4305   1
   0   0 -26 34.7370 57.4472   1
   0   0  26 83.7153 65.1758   1
   0   0  28 4278.60 290.015   1
   0   0 -28 4336.51 286.284   1
   0   0 -28 4154.43 287.530   1
   0   0  28 4053.85 286.807   1
   0   0 -30-37.3499 71.0659   1
   0   0  30-2.04999 71.7767   1
   0   0 -30-27.1620 66.9809   1
   0   0  30 100.875 78.0881   1
   0   0 -32 1339.23 121.551   1
   0   0  32 1379.98 133.511   1
   0   0 -32 1279.92 125.690   1
   0   0  32 1294.66 124.842   1
   0   0 -34 43.4011 81.7006   1
   0   0  34-121.447 83.2431   1
   0   0 -34 6.48201 77.4141   1
   0   0  34 99.4495 94.6486   1
   0   0 -36 1655.73 139.115   1
   0   0  36 1647.55 158.263   1
   0   0  36 1466.39 143.356   1
   0   0 -36 1231.39 144.942   1
   0  -2   4 0.43012 13.0403   1
   0   2  -4 2.60005 13.1830   1
   0  -2   4-18.4197 12.8299   1
   0   2  -4-11.6325 12.9092   1
   0  -2   6 1385.78 94.6562   1
   0   2  -6 1358.02 94.7608   1
   0   2  -6 1447.06 94.4814   1
   0  -2   6 1433.34 94.7909   1
   0  -2   8-0.73432 14.1794   1
   0   2   8 3.48113 11.0062   1
   0   2  -8 2.83967 14.1098   1
   0  -2  -8-5.55252 10.9560   1
   0  -2   8-6.37260 14.9348   1
   0   2   8-9.94342 10.9147   1
   0   2  -8-8.22185 15.1063   1
   0   2  10 3472.10 223.713   1
   0  -2  10 3637.60 226.362   1
   0   2 -10 3378.81 225.551   1
   0  -2 -10 3673.49 223.754   1
   0   2 -10 3364.57 226.050   1
   0  -2  10 3217.11 225.632   1
   0   2 -12-14.8007 27.5082   1
   0  -2 -12 7.75482 23.6843   1
   0  -2  12 53.9679 29.5315   1
   0   2  12 10.1314 23.8907   1
   0   2 -12 20.5079 29.4470   1
   0  -2 -12-29.7116 21.8290   1
   0   2  14-18.9252 33.5943   1
   0  -2  14 49.8274 40.1752   1
   0   2 -14-80.5503 42.2315   1
   0  -2 -14-46.2178 30.6637   1
   0  -2 -14 20.1602 32.5478   1
   0   2 -14-4.49382 36.7221   1
   0   2  14 95.0187 34.4208   1
   0  -2  16-30.6672 44.0903   1
   0   2  16-57.3799 36.4041   1
   0   2 -16-13.4178 43.7542   1
   0  -2 -16 27.1129 33.1887   1
   0  -2 -16-15.6405 35.2280   1
   0   2 -16-35.2295 42.2207   1
   0  -2  16-59.9392 45.3375   1
   0   2  18 19974.7 1374.87   1
   0  -2  18 21216.2 1377.69   1
   0   2 -18 22324.5 1377.52   1
   0  -2 -18 22378.1 1375.57   1
   0  -2  18 20821.6 1377.38   1
   0   2 -18 23702.1 1378.96   1
   0   2  20-28.7972 52.2945   1
   0  -2  20-22.4392 48.1087   1
   0  -2 -20-37.6256 47.1444   1
   0   2 -20 17.9618 43.5894   1
   0  -2 -20-81.9362 50.4263   1
   0  -2  20-4.86152 47.8426   1
   0   2  20-20.2801 54.1370   1
   0   2  22 7955.28 532.742   1
   0   2 -22 8781.96 536.606   1
   0  -2  22 7913.71 534.874   1
   0   2 -22 8300.25 533.895   1
   0  -2 -22 8916.21 532.457   1
   0  -2  22 8032.16 534.705   1
   0   2  22 7871.21 531.499   1
   0  -2 -22 8199.99 531.478   1
   0   2  24-18.1629 49.9330   1
   0  -2  24 35.4899 57.2052   1
   0  -2 -24-48.2392 47.3418   1
   0   2 -24-72.0976 58.6349   1
   0   2 -24 45.5387 52.0558   1
   0  -2 -24-38.5819 48.8300   1
   0   2  24 33.6496 54.1561   1
   0  -2  24 5.85288 58.2687   1
   0   2 -26 2239.08 170.335   1
   0  -2  26 2227.75 172.467   1
   0   2  26 2348.83 168.455   1
   0  -2 -26 2334.98 164.764   1
   0   2 -26 2300.43 168.021   1
   0  -2  26 2298.64 169.698   1
   0  -2 -26 2183.94 164.010   1
   0   2  26 2277.93 164.626   1
   0   2 -28 127.940 71.6074   1
   0  -2 -28 10.8350 58.6979   1
   0  -2  28 62.7410 70.8467   1
   0   2  28-60.0099 62.2948   1
   0  -2 -28-8.49000 60.7433   1
   0   2 -28-82.7376 66.8713   1
   0   2  28-6.14282 69.3403   1
   0  -2  28-27.4581 74.4041   1
   0  -2 -30 3528.51 247.284   1
   0   2  30 3577.46 251.476   1
   0  -2  30 3692.12 254.797   1
   0   2 -30 3608.95 249.186   1
   0   2  30 3412.19 246.445   1
   0  -2  30 3729.79 252.032   1
   0   2 -30 3376.51 252.332   1
   0   2  32-31.6791 73.0268   1
   0  -2  32-30.3225 81.1562   1
   0  -2 -32-94.8297 71.0644   1
   0   2 -32 31.0024 81.6332   1
   0  -2 -32 5.74980 69.7395   1
   0   2 -32-67.2293 74.7405   1
   0   2  32 70.7151 84.5634   1
   0  -2  32-79.4189 91.4981   1
   0  -2  34 83.3578 87.6518   1
   0   2  34 54.7744 79.1700   1
   0   2 -34 44.4021 87.4997   1
   0  -2 -34 64.0092 76.3826   1
   0  -2 -34 74.8612 75.7670   1
   0   2 -34 84.4554 80.3995   1
   0  -2  34 77.3030 96.3428   1
   0   2  34 67.4793 93.4422   1
   0  -2  36 104.272 91.0619   1
   0   2  36 59.7460 83.0436   1
   0   2 -36 89.3866 94.7743   1
   0  -2 -36 132.919 81.9353   1
   0   2 -36-25.9782 85.4001   1
   0  -2 -36 33.8958 78.7456   1
   0   2  36-56.1497 101.701   1
   0  -2  36 54.0376 105.286   1
   0  -4   2 46.1039 17.3589   1
   0  -4   2 79.1411 17.3143   1
   0   4  -4 14195.4 947.661   1
   0  -4   4 15416.5 948.028   1
   0   4  -4 15369.4 947.992   1
   0  -4   4 14796.7 947.685   1
   0   4  -6 9.45189 15.8554   1
   0  -4   6 11.3447 15.7826   1
   0   4  -6 3.60383 15.7448   1
   0  -4   6 47.9583 16.9621   1
   0   4  -8 817.529 57.1261   1
   0  -4   8 718.956 56.2550   1
   0   4  -8 741.710 56.1435   1
   0  -4   8 782.913 56.5666   1
   0   4  10-2.87764 13.6609   1
   0  -4  10 20.7697 24.1097   1
   0  -4 -10 11.9572 14.5276   1
   0   4 -10-0.99663 22.9504   1
   0   4 -10-3.14325 24.9769   1
   0  -4  10-7.93182 25.1660   1
   0   4  12 7876.77 528.660   1
   0  -4 -12 8181.80 528.107   1
   0   4 -12 8475.83 533.433   1
   0  -4 -12 8604.45 529.170   1
   0  -4  12 8543.85 533.980   1
   0   4 -12 8800.67 534.469   1
   0  -4  12 8117.76 533.320   1
   0  -4  14 37.6318 44.9450   1
   0   4  14-17.2301 29.6354   1
   0   4 -14 20.1751 45.8146   1
   0  -4 -14-18.4946 25.0426   1
   0   4 -14 35.1894 42.6188   1
   0  -4 -14 5.59815 30.2052   1
   0   4  14-33.2129 31.5795   1
   0   4  16 6715.51 437.984   1
   0  -4 -16 6924.82 437.209   1
   0  -4  16 7082.84 444.485   1
   0   4 -16 7162.61 443.235   1
   0  -4 -16 6604.60 438.456   1
   0  -4  16 6896.52 443.929   1
   0   4  16 6291.64 438.638   1
   0   4 -16 7569.47 445.131   1
   0  -4  18 146.107 52.1801   1
   0   4  18 143.991 36.9163   1
   0   4 -18 274.731 54.1146   1
   0   4 -18 111.451 46.9588   1
   0  -4 -18 67.6772 36.1820   1
   0   4  18 22.6984 37.5166   1
   0  -4  18 165.295 52.0524   1
   0   4  20 6740.13 484.479   1
   0  -4  20 8207.87 491.395   1
   0  -4 -20 7077.47 483.951   1
   0   4 -20 9106.47 491.354   1
   0  -4  20 8753.24 492.349   1
   0   4  20 6851.37 483.323   1
   0  -4 -22 139.756 35.7546   1
   0   4 -22 25.9130 57.2132   1
   0   4 -22-17.6438 50.7111   1
   0  -4 -22 62.2257 43.4027   1
   0   4  22 86.5527 45.7674   1
   0  -4  22-45.8668 57.4603   1
   0   4  22 25.3235 40.8798   1
   0  -4  22 11.4427 55.0613   1
   0  -4 -24 46.1988 42.9893   1
   0   4 -24 156.686 66.5271   1
   0   4 -24 18.8687 57.0091   1
   0  -4 -24 63.4458 48.2398   1
   0  -4  24 110.212 63.5824   1
   0  -4  24 177.962 64.8883   1
   0   4  24-1.33543 48.3288   1
   0  -4 -26-29.8088 48.1405   1
   0   4 -26 51.7915 72.1888   1
   0  -4  26 2.18494 68.0911   1
   0  -4 -26 2.91085 53.8742   1
   0   4 -26 77.6463 63.8399   1
   0  -4  26-2.24889 71.1045   1
   0   4 -28 5393.17 349.653   1
   0  -4 -28 4832.71 337.352   1
   0  -4  28 5114.14 347.843   1
   0   4 -28 5120.10 344.100   1
   0  -4 -28 4747.05 337.903   1
   0  -4  28 5408.09 347.524   1
   0   4  28 5374.88 339.510   1
   0  -4 -30-1.70858 58.1195   1
   0   4 -30-18.2711 84.2692   1
   0   4  30-15.5284 65.6809   1
   0  -4  30 11.9741 82.7610   1
   0   4  30-24.9150 72.8141   1
   0  -4  30 23.6534 86.5720   1
   0   4 -30-10.9956 77.3212   1
   0   4 -32 1126.06 112.061   1
   0  -4 -32 963.719 101.824   1
   0  -4  32 1036.66 124.851   1
   0   4  32 1043.67 112.252   1
   0   4 -32 977.794 120.479   1
   0  -4 -32 991.722 99.4498   1
   0   4  32 971.135 102.724   1
   0  -4  32 922.422 116.479   1
   0   4 -34-104.217 94.6455   1
   0  -4 -34-74.5208 70.6101   1
   0  -4  34-133.538 98.8632   1
   0   4  34 99.3167 90.7267   1
   0   4 -34-26.5103 81.7225   1
   0  -4 -34-77.1307 72.5156   1
   0   4  34 66.0083 74.4541   1
   0  -4  34-28.7493 87.9163   1
   0  -4 -36 702.126 99.5818   1
   0   4 -36 805.301 122.396   1
   0  -4  36 685.408 128.418   1
   0   4  36 761.816 117.435   1
   0  -4 -36 689.625 97.3339   1
   0   4 -36 752.628 107.733   1
   0  -4  36 690.563 114.385   1
   0   6   0-3.13683 12.5646   1
   0  -6   0 11.2836 12.5206   1
   0   6   0-24.9047 12.3877   1
   0  -6   0 4.16567 11.8508   1
   0   6   2 2011.47 142.980   1
   0  -6  -2 2311.59 143.110   1
   0  -6   2 2203.26 145.228   1
   0   6   2 2346.01 143.278   1
   0  -6   2 2191.91 144.844   1
   0   6  -2 2213.85 145.163   1
   0  -6  -2 2300.47 143.551   1
   0  -6   4 17.2369 16.0078   1
   0   6  -4-7.96903 14.2897   1
   0   6  -4-26.8426 15.4501   1
   0  -6   4-27.2307 14.9170   1
   0   6  -6 58079.4 3706.87   1
   0  -6   6 58610.2 3707.14   1
   0  -6   6 57075.5 3706.66   1
   0   6  -6 60546.4 3707.25   1
   0   6  -8 46.7357 23.2307   1
   0  -6   8 9.36098 22.3494   1
   0  -6   8 30.4833 22.9736   1
   0   6  -8 3.09004 23.3338   1
   0   6 -10 16570.5 1039.55   1
   0   6 -10 16269.3 1038.85   1
   0  -6  10 16684.6 1039.36   1
   0  -6  10 15754.7 1038.61   1
   0   6  12 26.7097 24.3156   1
   0  -6  12-27.9156 42.2281   1
   0   6 -12 31.4710 44.9790   1
   0  -6 -12 0.29566 15.1273   1
   0  -6 -12 17.7526 23.2643   1
   0   6 -12 59.3518 41.7847   1
   0  -6  12 2.69492 42.7757   1
   0   6  14 1306.66 93.4313   1
   0  -6 -14 1341.50 91.1243   1
   0  -6 -14 1521.55 94.7229   1
   0   6 -14 1236.46 103.838   1
   0  -6  14 1262.06 106.167   1
   0   6 -14 1179.45 106.558   1
   0   6  14 1513.66 95.4126   1
   0  -6  16-86.3112 49.5105   1
   0   6  16-25.1129 27.3947   1
   0   6 -16-8.33126 48.0613   1
   0   6 -16 7.61593 43.2406   1
   0  -6 -16-20.1661 28.8134   1
   0  -6  16 3.11782 46.0853   1
   0   6  16 29.8814 30.7590   1
   0   6  18 4177.12 307.833   1
   0   6 -18 5126.24 317.624   1
   0   6 -18 4812.46 314.728   1
   0  -6 -18 4961.29 307.916   1
   0  -6  18 4893.79 316.850   1
   0   6  18 4938.00 307.515   1
   0  -6  18 4592.46 314.804   1
   0   6  20-52.0717 35.3915   1
   0  -6  20-113.439 54.8330   1
   0   6 -20-16.0224 48.2614   1
   0  -6 -20-41.0074 36.8638   1
   0  -6  20 7.49697 52.3650   1
   0   6  20-26.4559 37.6725   1
   0   6  22 835.681 80.6176   1
   0  -6  22 893.780 93.5724   1
   0  -6 -22 1001.40 78.4706   1
   0  -6  22 969.418 95.0696   1
   0   6 -22 888.903 89.9832   1
   0  -6 -22 1057.31 77.0387   1
   0   6  22 1001.17 78.0115   1
   0  -6 -24 37.7472 42.8074   1
   0   6 -24-105.341 71.1497   1
   0  -6  24 53.1932 66.8443   1
   0   6  24 34.4427 45.0756   1
   0  -6 -24 61.3408 46.3569   1
   0   6 -24 74.8735 61.8757   1
   0   6  24-61.5693 51.4429   1
   0  -6  24-23.9569 64.8209   1
   0  -6 -26 4688.48 274.420   1
   0   6  26 3778.96 274.603   1
   0  -6  26 4134.62 283.388   1
   0  -6 -26 3971.67 271.986   1
   0  -6  26 4113.75 283.953   1
   0   6 -26 3868.38 280.101   1
   0   6 -26 3914.96 285.978   1
   0   6 -28-87.0191 87.5264   1
   0  -6  28-2.49170 78.9393   1
   0  -6 -28 14.2537 58.3936   1
   0   6 -28-93.5281 72.4509   1
   0  -6  28 81.7043 81.2377   1
   0   6  28-22.7736 66.2371   1
   0  -6  30 4120.48 298.913   1
   0   6  30 4253.29 288.998   1
   0  -6 -30 4357.84 284.575   1
   0   6 -30 4194.19 292.956   1
   0  -6  30 4080.13 296.230   1
   0   6 -30 4125.27 299.800   1
   0   6 -32-54.3075 93.3420   1
   0  -6 -32 63.9917 65.4648   1
   0   6 -32-43.8136 81.5593   1
   0  -6  32 18.0013 95.8412   1
   0   6  32 51.8511 78.0427   1
   0  -6  32 90.8699 89.4228   1
   0   6 -34 44.8824 100.771   1
   0   6 -34-68.6941 86.5347   1
   0  -6 -34 143.618 71.7324   1
   0   6  34 4.79044 86.2079   1
   0  -6  34 124.155 101.972   1
   0  -6  34-102.567 95.9114   1
   0   6 -36 40.4448 103.251   1
   0  -6  36-135.749 110.922   1
   0   6 -36-62.7762 89.7423   1
   0  -6 -36-11.3305 76.9790   1
   0   6  36-80.2258 79.8171   1
   0  -6  36-5.80151 99.2130   1
   0  -8   0 270.211 23.9095   1
   0   8   0 275.694 23.9780   1
   0  -8   0 240.487 23.3743   1
   0   8   0 201.990 22.7337   1
   0  -8  -2 30.1391 14.0354   1
   0  -8   2 17.6466 16.4430   1
   0   8  -2 19.0170 16.3785   1
   0   8   2 0.47506 12.4951   1
   0  -8  -2 37.2521 12.8313   1
   0  -8   2 9.19169 15.6970   1
   0   8  -2-11.2718 16.8252   1
   0   8   2 21.5364 13.4572   1
   0  -8   4 6791.87 448.714   1
   0   8   4 7337.87 445.552   1
   0  -8   4 6629.60 449.030   1
   0   8  -4 6673.42 448.830   1
   0  -8  -4 7082.28 446.937   1
   0   8  -4 7043.07 449.232   1
   0   8  -6 8.25264 25.5322   1
   0  -8   6 22.6100 25.3470   1
   0  -8   6-10.6030 25.7812   1
   0   8  -6-10.1373 25.2036   1
   0   8  -8 79770.2 4983.01   1
   0  -8   8 82144.7 4983.33   1
   0   8  -8 76990.0 4982.66   1
   0  -8   8 76316.8 4982.07   1
   0   8 -10 51.2804 42.4300   1
   0   8 -10 47.9692 44.5599   1
   0  -8  10-103.786 44.5667   1
   0  -8  10 1.36252 43.6038   1
   0   8  12 21595.4 1373.59   1
   0   8 -12 22431.8 1382.70   1
   0  -8  12 22892.0 1382.83   1
   0   8 -12 20963.3 1381.29   1
   0  -8  12 21165.6 1381.14   1
   0   8 -14-69.8827 51.5793   1
   0  -8  14 1.67581 48.9508   1
   0   8 -14-18.5723 44.6603   1
   0  -8 -14 20.4625 22.2677   1
   0  -8 -14-5.10758 20.2602   1
   0   8  14-26.9268 23.8812   1
   0  -8  16 1317.36 108.997   1
   0   8 -16 1384.95 106.075   1
   0  -8 -16 1384.28 92.0168   1
   0   8 -16 1363.85 109.574   1
   0   8  16 1278.73 93.0883   1
   0  -8  18 64.1075 52.1434   1
   0   8  18-36.9711 30.9431   1
   0   8 -18 1.99389 54.4998   1
   0  -8  18 19.8031 53.5812   1
   0   8 -18 43.1994 48.8859   1
   0  -8 -18-15.4158 29.1085   1
   0  -8 -18 13.9092 20.4831   1
   0  -8  20 3778.96 267.749   1
   0   8  20 3669.23 257.896   1
   0   8 -20 4416.57 272.308   1
   0  -8 -20 3890.79 255.050   1
   0   8 -20 4203.39 268.215   1
   0  -8  20 4059.39 271.087   1
   0  -8 -20 4074.38 257.456   1
   0   8  22-37.8100 42.8658   1
   0  -8  22-55.2793 63.0273   1
   0  -8  22 4.54169 64.5932   1
   0   8 -22-4.09471 59.0584   1
   0  -8 -22-13.8774 38.6477   1
   0  -8 -22-12.0291 27.9071   1
   0   8  24-2.48444 51.2610   1
   0  -8  24-25.3160 69.8419   1
   0  -8  24-23.9888 71.6910   1
   0   8 -24 45.6150 76.5964   1
   0   8 -24 138.117 67.2193   1
   0  -8 -24 105.005 46.8517   1
   0  -8 -24 28.5922 33.8232   1
   0  -8  26-60.2716 79.7451   1
   0   8  26-36.6351 58.3287   1
   0   8 -26-2.69644 82.2292   1
   0  -8  26-5.06213 80.3090   1
   0  -8 -26-22.0854 51.8939   1
   0   8 -26-27.2398 71.1139   1
   0  -8 -26 88.5652 39.3106   1
   0  -8  28 8154.22 535.439   1
   0   8  28 7545.78 524.539   1
   0   8 -28 8614.17 542.652   1
   0  -8 -28 7683.10 518.957   1
   0   8  28 9476.90 525.408   1
   0  -8  28 7518.99 535.206   1
   0   8 -28 7603.54 530.975   1
   0  -8 -28 8043.08 523.300   1
   0   8 -30-21.6844 97.2865   1
   0  -8 -30-12.5004 60.7740   1
   0   8 -30 74.1059 80.8729   1
   0  -8  30-119.577 91.4436   1
   0   8  30 2.93437 60.1405   1
   0  -8 -30 101.079 48.2993   1
   0   8  30 31.7205 67.7710   1
   0  -8  30-29.0946 93.6547   1
   0   8  32 517.404 76.9974   1
   0  -8  32 635.831 107.916   1
   0   8 -32 266.996 94.2638   1
   0  -8 -32 447.661 76.5170   1
   0   8  32 566.171 88.1701   1
   0  -8  32 435.164 110.684   1
   0   8 -32 568.425 113.019   1
   0  -8  34-71.3673 98.4518   1
   0  -8 -34 27.9938 69.1959   1
   0   8 -34 2.68641 89.3910   1
   0   8  34-32.9301 82.6539   1
   0  -8  34-16.3397 105.265   1
   0   8 -34 10.2211 104.865   1
   0  -8  36 457.132 115.240   1
   0   8 -36 512.285 122.384   1
   0   8 -36 333.234 103.495   1
   0  -8  36 275.530 125.239   1
   0 -10   0-33.7791 25.2857   1
   0 -10   0-32.1334 24.3123   1
   0  10   0 22.8433 25.2461   1
   0 -10   2 560.543 48.5737   1
   0 -10  -2 594.840 46.5727   1
   0  10   2 588.555 46.1390   1
   0 -10  -2 585.347 45.2121   1
   0 -10   2 444.856 49.5259   1
   0  10  -2 588.656 50.4549   1
   0 -10  -4-42.1203 28.5924   1
   0  10   4 36.1684 22.5459   1
   0  10  -4-15.8651 33.8126   1
   0 -10   4 20.2662 31.0312   1
   0 -10   4 28.1425 33.5278   1
   0 -10  -6 6071.28 399.448   1
   0 -10   6 6075.96 406.809   1
   0  10   6 6756.89 400.138   1
   0 -10   6 5789.60 405.148   1
   0 -10  -6 5967.56 405.612   1
   0  10  -6 6190.46 406.494   1
   0  10   6 6446.06 400.376   1
   0 -10   8 44.0461 46.0194   1
   0  10  -8 97.6001 45.7978   1
   0 -10   8-26.4732 42.9844   1
   0 -10  10 92479.8 6098.04   1
   0 -10  10 97067.3 6099.63   1
   0  10 -10 99932.8 6099.43   1
   0 -10  12 10.1727 49.0226   1
   0  10 -12-14.9324 49.8447   1
   0 -10  12 43.9420 45.9399   1
   0 -10  14 729.305 74.5607   1
   0  10 -14 717.852 78.2879   1
   0  10  14 790.214 54.5797   1
   0  10  14 849.336 119.625   1
   0 -10  14 751.570 78.3977   1
   0  10 -16 36.3249 56.6521   1
   0  10  16 0.94520 24.3019   1
   0  10  16 91.6145 61.6246   1
   0 -10  16-26.1889 53.5487   1
   0 -10 -16-63.7557 21.0536   1
   0 -10  18 6960.25 458.128   1
   0  10 -18 7781.09 461.960   1
   0  10  18 7124.38 447.263   1
   0 -10 -18 7271.31 446.239   1
   0 -10 -18 5863.08 446.928   1
   0  10  18 7580.88 452.164   1
   0 -10  18 7786.11 461.638   1
   0  10 -18 6913.95 457.616   1
   0 -10  20-10.5310 60.0275   1
   0  10  20-9.05739 34.7524   1
   0  10 -20-25.4883 64.0109   1
   0 -10 -20 39.8488 31.1813   1
   0  10 -20-12.4870 59.4008   1
   0 -10 -20 36.6216 28.7575   1
   0 -10  20 30.0932 63.3155   1
   0 -10  22 1961.31 147.476   1
   0  10  22 1874.58 127.757   1
   0 -10 -22 1888.12 125.332   1
   0 -10 -22 1610.36 122.392   1
   0  10 -22 2147.58 145.572   1
   0 -10  22 1773.74 148.407   1
   0 -10  24-19.6824 75.5366   1
   0  10  24 15.0920 47.8476   1
   0  10 -24-64.8210 85.0874   1
   0 -10 -24 4.39319 33.7187   1
   0 -10 -24-21.8390 42.5969   1
   0  10 -24-18.4233 69.5978   1
   0  10 -26 1295.67 129.731   1
   0 -10  26 1073.65 122.352   1
   0 -10 -26 1207.67 92.3122   1
   0  10 -26 1074.08 114.053   1
   0 -10 -26 1107.99 85.8504   1
   0 -10  26 1214.44 124.121   1
   0  10  26 1106.74 96.9508   1
   0  10 -28-45.9655 99.6843   1
   0  10  28 35.2059 58.9011   1
   0 -10  28 28.3568 90.4341   1
   0 -10 -28-35.7169 40.3714   1
   0 -10  28-34.2470 93.3238   1
   0 -10  30 3227.22 234.867   1
   0  10  30 2963.73 215.515   1
   0  10 -30 3247.95 239.984   1
   0  10 -30 3170.71 228.924   1
   0 -10 -30 3013.60 206.745   1
   0 -10  30 3074.88 235.437   1
   0 -10  32 139.178 102.870   1
   0  10  32 3.65755 73.8443   1
   0 -10  32-46.2010 105.357   1
   0  10 -32 3.46997 110.930   1
   0 -10 -32 12.0739 48.5936   1
   0  10 -32 95.1936 94.9992   1
   0  10  34 81.3447 79.5283   1
   0 -10  34 131.192 116.253   1
   0  10 -34-121.861 122.709   1
   0 -10  34-12.6933 110.175   1
   0 -10 -34-63.7803 55.5523   1
   0 -10 -34 105.333 65.6386   1
   0  10 -34-33.7281 96.5540   1
   0 -12   0 8527.86 549.974   1
   0  12   0 7893.74 548.950   1
   0  12   0 8844.15 549.948   1
   0 -12   0 9134.97 549.805   1
   0 -12   2-6.08381 37.4700   1
   0 -12  -2 20.3066 33.5007   1
   0  12  -2-49.9498 41.3039   1
   0  12   2 28.0177 33.5191   1
   0  12  -2 4.15957 36.5501   1
   0 -12   2 34.2285 39.3991   1
   0  12   2 20.9860 31.8287   1
   0  12   4 457.421 43.2098   1
   0  12   4 529.429 44.3195   1
   0 -12  -4 486.106 48.9753   1
   0 -12   4 447.810 52.3220   1
   0 -12   4 431.273 54.9414   1
   0  12  -4 394.024 52.7653   1
   0 -12   6 1.40916 45.2867   1
   0 -12  -6-50.5527 47.5855   1
   0  12  -6-23.5483 43.7329   1
   0 -12  -6 8.74891 24.8244   1
   0  12   6-34.4127 27.1363   1
   0  12  -6-9.34447 45.4393   1
   0 -12   6 52.7850 41.2677   1
   0  12   6 34.4003 26.4982   1
   0  12   8 10703.1 669.263   1
   0 -12   8 10497.1 675.106   1
   0  12  -8 9852.73 675.526   1
   0  12  -8 10597.2 676.362   1
   0 -12   8 10678.7 677.098   1
   0 -12  10-37.9475 50.1494   1
   0 -12  10-30.7238 45.1835   1
   0  12 -10 78.8886 49.8421   1
   0  12 -10 20.7022 45.6013   1
   0 -12  12 18927.8 1203.05   1
   0  12 -12 17371.4 1203.21   1
   0 -12  12 19450.6 1205.48   1
   0  12 -12 19802.6 1204.88   1
   0  12 -14 5.54860 49.9441   1
   0  12 -14 134.108 63.0396   1
   0 -12  14-36.1394 51.1228   1
   0 -12  14-14.3047 56.3656   1
   0  12  16 2451.65 228.268   1
   0  12 -16 2797.52 204.731   1
   0 -12  16 3195.44 209.597   1
   0  12 -16 3205.73 210.341   1
   0  12  16 2909.20 188.976   1
   0  12  18 94.5514 141.240   1
   0 -12  18 96.8117 60.8452   1
   0  12  18-38.7576 26.4604   1
   0  12 -18-18.5475 67.4063   1
   0 -12  18 32.9929 64.7911   1
   0  12  20 8639.51 592.891   1
   0  12 -20 9806.86 593.314   1
   0  12  20 8878.08 575.767   1
   0 -12  20 9177.49 592.440   1
   0 -12  20 9080.72 589.460   1
   0  12  22-25.4180 39.0996   1
   0 -12  22 41.1519 77.1901   1
   0 -12  22-15.9569 80.3251   1
   0 -12 -22-87.0658 65.8779   1
   0  12  22-63.1368 87.9628   1
   0 -12  24 209.866 83.8402   1
   0  12  24 176.732 47.5920   1
   0  12 -24 168.951 92.5602   1
   0 -12  24 2.78458 87.6496   1
   0 -12 -24 125.136 52.7174   1
   0  12  24 150.154 84.6492   1
   0  12  26-37.9737 76.8027   1
   0 -12 -26-27.8727 48.6501   1
   0  12  26-21.0427 50.0592   1
   0 -12  26-38.8383 88.7105   1
   0  12 -26 6.10380 93.7389   1
   0 -12  26 46.6173 90.7578   1
   0 -12 -26 16.3865 43.4807   1
   0 -12  28 2214.07 173.488   1
   0  12  28 2156.37 146.481   1
   0  12 -28 2105.84 178.516   1
   0 -12 -28 2001.09 141.057   1
   0 -12 -28 1642.56 139.965   1
   0 -12  28 2049.56 176.298   1
   0  12  28 2263.81 159.388   1
   0 -12  30-89.2434 102.403   1
   0  12  30-77.5678 64.6021   1
   0 -12  30 28.6863 102.713   1
   0  12 -30 37.9091 107.923   1
   0 -12 -30 25.3916 51.7943   1
   0 -12 -30-24.8273 50.9160   1
   0  12 -32 460.372 134.218   1
   0 -12  32 353.558 127.115   1
   0 -12  32 489.201 126.020   1
   0  12  32 417.102 75.6054   1
   0 -12 -32 301.825 61.3916   1
   0  12 -34 166.830 124.027   1
   0 -12 -34-22.5980 64.5456   1
   0 -12 -34-3.99254 58.9612   1
   0 -12  34-34.6151 113.439   1
   0 -12  34-74.4504 114.837   1
   0  14   0 1.07912 38.1994   1
   0 -14   0-4.49884 37.9066   1
   0 -14   0-20.9829 38.0195   1
   0  14  -2 6640.62 405.146   1
   0  14  -2 5902.14 403.511   1
   0  14   2 5522.69 401.102   1
   0 -14   2 5821.40 404.213   1
   0 -14  -2 6662.92 402.830   1
   0  14   2 6772.71 402.643   1
   0 -14   2 6465.75 403.855   1
   0  14  -4 70.4668 43.4835   1
   0 -14   4 69.2926 41.4924   1
   0  14   4 19.9088 32.7339   1
   0  14   4 24.6650 30.9945   1
   0 -14   4 31.5343 44.7197   1
   0  14  -4-50.7589 40.9587   1
   0 -14  -4-26.4385 38.6145   1
   0  14   6 923.169 63.7657   1
   0 -14   6 839.611 73.8708   1
   0  14  -6 768.610 75.4608   1
   0  14  -6 756.316 74.2625   1
   0 -14  -6 963.175 77.5424   1
   0  14   6 750.375 63.5350   1
   0 -14   6 732.174 76.9217   1
   0  14   8 45.7722 30.7653   1
   0 -14   8-43.8705 49.0543   1
   0  14  -8 28.9071 45.3018   1
   0 -14  -8-1.52744 72.9923   1
   0 -14   8 17.7967 42.8439   1
   0  14  -8-8.25534 46.9431   1
   0 -14  10 5443.47 379.782   1
   0  14  10 5989.52 370.294   1
   0  14 -10 5822.52 382.565   1
   0  14  10 5948.40 379.387   1
   0  14 -10 5274.26 380.403   1
   0 -14  10 5773.81 383.581   1
   0  14 -12 71.3181 50.8969   1
   0 -14  12-4.17384 57.5899   1
   0 -14  12 19.3905 49.5734   1
   0  14 -12-43.3681 55.9049   1
   0  14 -14 570.876 73.0894   1
   0 -14  14 494.011 77.7044   1
   0  14 -14 710.391 79.8104   1
   0 -14  14 433.615 70.2616   1
   0  14 -16-29.8137 58.8643   1
   0  14 -16 21.1859 66.6305   1
   0 -14  16 81.7975 67.2167   1
   0 -14  18 14446.1 928.429   1
   0  14 -18 13127.2 923.638   1
   0  14 -18 15970.1 929.733   1
   0 -14  20-70.6595 73.3666   1
   0  14  20-2.47506 29.7839   1
   0  14 -20 21.1333 81.9163   1
   0 -14  20 35.2892 81.3580   1
   0  14  20-48.5155 158.728   1
   0  14 -20 49.7014 72.5402   1
   0 -14  22 2393.67 184.633   1
   0  14 -22 2353.54 175.784   1
   0  14  22 1998.14 261.754   1
   0  14  22 2165.43 150.354   1
   0 -14  22 2484.98 179.661   1
   0  14 -24-10.4051 78.9580   1
   0  14  24 50.7528 40.9432   1
   0 -14  24 66.1692 84.1802   1
   0 -14  24 53.8506 91.5064   1
   0 -14 -24-17.0969 28.1674   1
   0 -14 -24 196.326 150.954   1
   0  14  24 3.12757 173.381   1
   0  14  26 870.534 168.608   1
   0 -14 -26 895.924 74.6016   1
   0 -14  26 892.594 123.988   1
   0  14  26 1085.90 82.2486   1
   0 -14  26 996.351 117.285   1
   0  14 -26 1013.25 128.046   1
   0 -14 -26 744.896 157.677   1
   0  14 -26 988.591 114.013   1
   0  14 -28 124.003 89.0307   1
   0 -14  28 23.8522 95.0766   1
   0  14  28 24.1867 51.1635   1
   0  14 -28 88.2519 107.385   1
   0 -14 -28 53.6629 43.7694   1
   0  14  28 92.1226 131.962   1
   0 -14 -28-106.793 104.807   1
   0 -14  28-3.25798 101.597   1
   0  14 -30 343.551 100.957   1
   0 -14  30 242.815 105.448   1
   0  14  30 391.421 64.0479   1
   0 -14 -30 280.675 55.1538   1
   0 -14 -30 79.4092 91.7744   1
   0  14  30 288.793 132.175   1
   0  14 -32-14.9908 98.3853   1
   0  14  32-47.3537 65.7988   1
   0 -14  32 6.68368 110.565   1
   0  14 -32 3.80232 118.760   1
   0 -14  32-77.0775 114.600   1
   0  14  32-98.8213 129.735   1
   0 -14 -32-66.1100 54.7504   1
   0 -14 -32-216.860 85.8845   1
   0 -16   0 18343.8 1170.82   1
   0 -16   2 60.5281 42.9590   1
   0 -16  -2 35.6442 41.3766   1
   0  16  -2 16.4133 45.9149   1
   0  16   2-10.9157 39.9015   1
   0  16  -2-9.70000 43.4598   1
   0  16   2 16.8278 37.1193   1
   0  16   4 295.079 42.0808   1
   0  16  -4 237.028 50.4295   1
   0 -16   4 291.251 49.6442   1
   0 -16  -4 251.936 49.2024   1
   0  16  -4 333.632 54.4363   1
   0  16   4 281.792 43.7788   1
   0  16   6-24.9659 33.7308   1
   0 -16  -6 18.1043 51.9996   1
   0  16  -6-24.4542 45.4182   1
   0 -16  -6-42.8802 32.4909   1
   0 -16   6 9.28143 44.7993   1
   0  16  -6-13.2165 48.9142   1
   0  16  -8 1716.79 125.250   1
   0 -16  -8 1736.51 135.530   1
   0 -16   8 1869.33 123.356   1
   0 -16  -8 1435.81 109.168   1
   0  16  -8 1690.97 123.885   1
   0  16   8 1571.70 112.485   1
   0 -16  10-17.6734 52.6884   1
   0  16  10 26.2826 28.1373   1
   0  16 -10-31.3758 57.9123   1
   0 -16 -10 64.6474 114.288   1
   0  16 -10-3.81036 52.9500   1
   0 -16 -10 2.59317 24.1162   1
   0  16  10-29.8047 46.2753   1
   0  16 -12 2018.37 158.823   1
   0  16  12 2241.52 180.459   1
   0  16 -12 2036.72 161.835   1
   0  16  12 2152.06 140.374   1
   0 -16  12 2280.02 158.188   1
   0  16 -14 51.8510 61.0295   1
   0  16 -14-18.5983 67.8443   1
   0 -16  14 59.8040 60.1529   1
   0 -16  16 8021.87 533.576   1
   0  16 -16 7876.76 534.683   1
   0  16 -16 8655.46 538.969   1
   0  16 -18-50.5764 74.0982   1
   0  16 -18 44.8451 82.0377   1
   0 -16  20 4576.83 319.377   1
   0  16 -20 4383.08 318.572   1
   0  16 -20 5082.28 326.298   1
   0  16 -22-97.8364 82.9391   1
   0 -16  22-12.8736 80.9897   1
   0 -16  24 49.2515 88.0097   1
   0  16  24 195.702 178.686   1
   0  16  24-0.90528 32.6324   1
   0  16 -24 88.5269 87.3343   1
   0  16 -26 124.664 104.970   1
   0 -16  26 23.1203 91.1392   1
   0  16  26-21.7624 232.712   1
   0  16  26 19.7961 40.9291   1
   0  16 -26 28.8573 88.2456   1
   0  16 -28 489.153 120.323   1
   0 -16  28 389.901 107.225   1
   0  16  28 370.929 274.604   1
   0  16 -28 404.956 103.026   1
   0  16  28 446.068 58.0371   1
   0 -16  30 32.9316 105.430   1
   0  16 -30-71.1120 118.099   1
   0  16  30-46.8032 265.827   1
   0  16 -30 9.20141 97.6245   1
   0  16  30-20.1413 55.2567   1
   0  16  32 196.636 65.6545   1
   0  16  32-30.4642 246.549   1
   0  16 -32 19.8494 128.063   1
   0 -16 -32 180.212 218.634   1
   0  16 -32 246.985 107.211   1
   0 -16 -32 178.175 49.3839   1
   0  18   0-53.5942 46.7348   1
   0 -18   0-22.0083 47.1459   1
   0 -18   0-12.0639 47.8457   1
   0 -18   2 4511.70 284.367   1
   0  18  -2 4366.22 284.560   1
   0  18   2 4569.75 282.554   1
   0 -18   2 3889.32 285.336   1
   0 -18  -2 4565.58 283.367   1
   0  18  -2 4362.21 284.770   1
   0  18   2 3654.04 280.692   1
   0 -18   4 1.84491 54.0579   1
   0  18  -4 69.7425 52.0615   1
   0  18   4-14.4567 42.2546   1
   0  18  -4-8.50468 49.2883   1
   0 -18   4 58.5810 47.4127   1
   0 -18  -4 40.1998 49.5765   1
   0  18   4 25.9215 39.3460   1
   0 -18  -6 346.262 49.8773   1
   0 -18   6 437.024 70.2542   1
   0  18  -6 382.903 66.9801   1
   0  18  -6 469.656 64.2118   1
   0  18   6 480.637 52.2359   1
   0 -18   6 425.517 61.4263   1
   0 -18  -6 574.982 71.0934   1
   0  18   8 18.2016 37.4289   1
   0 -18   8-52.5177 56.2027   1
   0  18  -8-72.1954 59.5526   1
   0 -18  -8-25.4906 35.5106   1
   0 -18   8-6.56785 62.5367   1
   0 -18  -8 81.7137 79.9422   1
   0  18  -8 87.4189 56.2665   1
   0  18   8 25.9205 41.0856   1
   0  18  10 2967.45 180.456   1
   0 -18  10 2997.07 194.665   1
   0  18 -10 3074.28 199.368   1
   0  18  10 2969.45 185.105   1
   0  18 -10 2882.95 195.749   1
   0 -18 -10 2492.54 223.137   1
   0 -18  10 3187.99 202.274   1
   0  18 -12 48.5194 70.6092   1
   0  18  12 29.2924 32.1419   1
   0 -18  12-24.4699 63.9353   1
   0  18 -12-141.664 66.3151   1
   0  18  12 116.174 105.162   1
   0 -18  12 60.6427 73.8073   1
   0 -18  14 126.435 82.8710   1
   0 -18  14 49.7017 66.5993   1
   0  18  14-9.72747 26.9462   1
   0  18 -14 22.3091 77.8127   1
   0  18 -14 33.0079 69.3478   1
   0 -18  16-59.7957 88.5893   1
   0  18 -16 15.8883 83.8226   1
   0 -18  16 91.6989 73.8181   1
   0  18 -16-114.124 77.5039   1
   0  18 -18 3598.95 285.076   1
   0 -18  18 4510.55 295.462   1
   0  18 -18 4270.06 292.374   1
   0  18 -20-111.714 94.6638   1
   0 -18  20-85.5603 98.4259   1
   0  18 -20-19.0895 82.5326   1
   0 -18  20 12.8482 81.5779   1
   0  18 -22 1768.34 163.895   1
   0  18 -22 1617.25 152.386   1
   0 -18  22 1872.22 153.938   1
   0 -18  22 1622.93 164.766   1
   0 -18  24 20.6442 102.989   1
   0 -18  24-25.9310 92.2434   1
   0  18 -24 50.0310 88.5583   1
   0  18 -26 267.474 113.065   1
   0 -18  26 218.262 110.876   1
   0 -18  28 44.6084 115.008   1
   0 -18  28 12.9405 105.963   1
   0  18 -28-50.1616 98.6708   1
   0  18 -28 169.842 119.313   1
   0  18  30 420.919 57.7045   1
   0  18 -30 416.041 134.458   1
   0  18 -30 464.918 114.303   1
   0  18  30 444.089 242.856   1
   0 -18  30 500.072 121.476   1
   0 -18  30 555.519 135.118   1
   0 -20   0 4958.81 347.133   1
   0  20   0 5063.57 345.822   1
   0 -20   0 5681.15 347.194   1
   0  20   2 56.7071 49.6558   1
   0 -20   2-37.9065 58.8939   1
   0  20  -2 24.6129 54.7406   1
   0  20  -2-72.0355 57.1987   1
   0  20   2 76.2123 51.2735   1
   0 -20  -2 6.08061 55.0497   1
   0 -20   2-51.7128 56.3444   1
   0  20   4 300.500 54.8801   1
   0 -20   4 240.120 69.1827   1
   0  20  -4 316.714 64.4182   1
   0  20  -4 188.406 66.0575   1
   0 -20   4 348.373 62.3902   1
   0 -20  -4 243.069 65.6734   1
   0 -20   6 29.2091 67.5487   1
   0 -20  -6-39.6942 46.7618   1
   0  20  -6 12.2117 60.2708   1
   0 -20   6 37.6727 58.3778   1
   0 -20  -6-23.8001 72.4520   1
   0  20   6-22.6534 48.1834   1
   0 -20   8 2629.78 172.734   1
   0  20   8 2257.34 159.841   1
   0  20  -8 2714.39 176.810   1
   0  20  -8 2415.76 174.014   1
   0 -20  -8 2020.38 158.656   1
   0 -20   8 2324.47 178.795   1
   0 -20  -8 2449.12 185.659   1
   0  20   8 2301.23 162.959   1
   0  20 -10 77.9907 75.6141   1
   0  20  10 10.5747 41.9656   1
   0 -20  10-111.545 79.5749   1
   0 -20 -10-43.9484 37.9846   1
   0  20 -10 79.5772 68.4128   1
   0  20  10 25.2070 54.5398   1
   0 -20  10 12.3839 67.0386   1
   0  20  12 2545.67 178.797   1
   0  20 -12 3302.45 206.587   1
   0  20 -12 2576.99 199.596   1
   0 -20  12 2675.50 207.601   1
   0 -20  12 3149.70 200.131   1
   0 -20  14-32.4209 77.2492   1
   0  20 -14 164.597 87.8620   1
   0  20  14-43.8012 33.9928   1
   0  20 -14 2.52172 76.7024   1
   0  20  14 119.248 131.181   1
   0 -20  14 108.311 88.1208   1
   0  20 -16 313.428 88.9209   1
   0 -20  16 268.924 87.4397   1
   0  20 -16 443.547 97.5497   1
   0 -20  16 318.976 103.897   1
   0 -20  18-107.586 100.464   1
   0  20 -18-61.0923 85.6547   1
   0  20 -18 35.0577 95.8836   1
   0 -20  20 3435.44 269.930   1
   0  20 -20 4005.79 270.327   1
   0  20 -20 3340.62 260.426   1
   0  20 -22-3.26116 103.593   1
   0 -20  22 20.0671 92.3050   1
   0  20 -22-18.0065 91.8279   1
   0 -20  24 62.6013 111.527   1
   0  20 -24-3.11958 95.2112   1
   0 -20  24-42.3473 97.8031   1
   0 -20  26 114.872 117.356   1
   0  20 -26 25.6667 118.515   1
   0  20 -26 103.214 99.2608   1
   0 -20  26 51.0725 107.073   1
   0 -20  28 436.452 136.339   1
   0  20 -28 429.742 134.602   1
   0 -20  28 444.747 118.324   1
   0  20 -28 394.305 113.146   1
   0 -22   0-31.0785 66.4777   1
   0  22   0-10.0575 63.4602   1
   0 -22   0 31.2523 63.7227   1
   0  22   2 1644.71 125.532   1
   0  22  -2 1472.71 129.365   1
   0  22  -2 1553.93 128.255   1
   0  22   2 1274.82 124.121   1
   0 -22   2 1411.91 133.092   1
   0 -22  -2 1779.51 130.598   1
   0 -22   2 1826.50 130.213   1
   0  22   4 36.3860 58.7069   1
   0 -22   4-20.8158 73.1529   1
   0  22  -4-16.7957 66.0079   1
   0  22  -4 23.6536 69.9674   1
   0 -22   4 22.3438 64.8566   1
   0 -22  -4-39.3170 75.4648   1
   0  22   6 220.672 62.3110   1
   0 -22   6 234.307 82.6330   1
   0 -22  -6 188.844 59.5022   1
   0  22  -6 234.134 76.3719   1
   0  22  -6 227.550 77.7359   1
   0  22   6 275.696 60.0277   1
   0 -22   6 374.601 72.5447   1
   0 -22  -6 302.657 88.7466   1
   0  22   8-28.7372 52.2493   1
   0  22  -8-71.0584 77.0672   1
   0  22   8-110.622 59.3359   1
   0 -22  -8 5.61322 49.9510   1
   0 -22   8-125.459 83.7889   1
   0  22  -8 74.0064 75.4532   1
   0 -22  -8-33.0339 102.355   1
   0 -22   8-34.8086 69.1865   1
   0  22  10 6467.50 401.024   1
   0  22 -10 7558.13 420.567   1
   0  22 -10 6500.13 417.069   1
   0 -22  10 7291.44 414.921   1
   0  22  10 6629.65 405.411   1
   0 -22  10 6732.09 422.055   1
   0  22 -12-2.62993 81.7552   1
   0  22  12 87.6920 82.8928   1
   0 -22  12-21.1535 92.6621   1
   0 -22 -12-37.2107 34.7553   1
   0  22  12 34.8248 45.0549   1
   0  22 -12 81.9996 89.4841   1
   0 -22 -12 176.380 181.654   1
   0 -22  14-85.7549 83.4968   1
   0  22  14 38.3374 39.8392   1
   0  22 -14 60.6646 91.3963   1
   0 -22  14-6.37918 98.4512   1
   0  22  14-43.1381 167.625   1
   0  22 -14 254.280 88.0086   1
   0  22 -16 90.2317 98.1784   1
   0  22  16 61.0760 28.5626   1
   0 -22  16 54.4501 85.6879   1
   0  22 -16-45.6510 87.5101   1
   0 -22  16 3.36085 102.365   1
   0  22 -18 858.914 119.076   1
   0  22 -18 988.532 127.398   1
   0 -22  18 991.170 133.285   1
   0  22 -20-188.517 96.4510   1
   0  22 -20 54.8604 107.827   1
   0 -22  20 62.2171 110.868   1
   0  22 -22 297.409 121.879   1
   0 -22  22 425.232 109.076   1
   0  22 -22 253.446 106.392   1
   0 -22  22 468.675 123.547   1
   0 -22  24 123.705 104.156   1
   0  22 -24-53.2013 104.181   1
   0 -22  24 7.90225 119.473   1
   0  22 -26 72.1753 126.206   1
   0  22 -26 370.249 114.303   1
   0 -22  26 188.591 131.095   1
   0 -22  26 276.975 115.151   1
   0  24   0 1010.17 109.665   1
   0 -24   0 1151.41 112.385   1
   0  24   0 1205.17 111.865   1
   0 -24   0 1125.40 113.839   1
   0  24  -2-2.20768 72.0445   1
   0  24   2 1.92746 67.9162   1
   0 -24   2 118.453 78.4777   1
   0  24  -2 78.1032 74.0540   1
   0 -24  -2-1.94703 79.0307   1
   0 -24   2-31.7750 72.8388   1
   0  24   4 83.6366 66.8258   1
   0 -24   4 69.1767 84.1855   1
   0  24  -4 112.430 75.2199   1
   0  24  -4 126.609 79.5007   1
   0 -24  -4 85.2949 88.2393   1
   0  24  -6 2.30447 80.8983   1
   0  24   6 22.5454 62.6826   1
   0  24   6-13.4559 65.0736   1
   0 -24   6 123.753 87.7719   1
   0 -24  -6-74.8672 62.2492   1
   0 -24  -6 57.0910 97.8894   1
   0 -24   6 16.8907 74.8535   1
   0  24  -6 59.1835 79.0105   1
   0  24  -8 4025.78 254.068   1
   0  24   8 3534.30 235.325   1
   0  24  -8 3166.77 249.557   1
   0 -24  -8 2914.47 232.961   1
   0 -24   8 3502.30 256.687   1
   0  24   8 3374.86 238.733   1
   0 -24   8 3936.51 248.713   1
   0  24  10-20.1538 55.2909   1
   0  24 -10 34.2829 92.0372   1
   0  24  10-46.1147 69.8774   1
   0 -24  10-6.22812 97.6332   1
   0 -24 -10-28.5432 49.7653   1
   0 -24  10 91.8739 79.7173   1
   0  24 -10 2.77079 85.9572   1
   0 -24 -10-133.736 150.856   1
   0 -24  12 592.939 93.3215   1
   0  24 -12 431.019 102.328   1
   0 -24 -12 161.306 199.545   1
   0 -24  12 560.399 112.431   1
   0 -24 -12 260.381 50.1095   1
   0  24 -12 643.716 99.3682   1
   0  24  12 420.984 94.2975   1
   0  24  14-4.44416 44.6044   1
   0  24 -14 40.5080 96.8293   1
   0  24  14-290.262 169.026   1
   0 -24  14 48.5976 107.599   1
   0  24 -14 72.2680 90.2108   1
   0 -24  14 50.4471 86.3871   1
   0  24 -16 34.4404 95.5415   1
   0 -24  16 87.1794 112.067   1
   0  24 -16 51.7600 102.420   1
   0  24  16 98.7565 37.8151   1
   0  24  16 71.7943 93.8057   1
   0 -24  16 71.9692 91.5012   1
   0  24 -18-44.7550 115.607   1
   0 -24  18-11.1699 96.5854   1
   0  24 -18-81.2583 102.087   1
   0 -24  18 22.7051 117.457   1
   0  24 -20 673.551 133.419   1
   0  24 -20 353.763 117.585   1
   0 -24  20 338.942 135.541   1
   0  24 -22-195.869 121.047   1
   0  24 -22 17.4360 106.830   1
   0 -24  22-81.8187 126.993   1
   0 -24  22 40.2589 103.782   1
   0 -26   0 36.0224 82.0757   1
   0  26   0-50.5209 79.9409   1
   0  26   0 68.5159 77.4476   1
   0 -26   0 88.3083 83.8095   1
   0 -26   2 450.423 97.9691   1
   0  26  -2 552.298 95.4658   1
   0  26   2 554.928 89.1590   1
   0 -26  -2 646.289 100.799   1
   0 -26   2 464.374 93.0113   1
   0 -26   4-76.1436 90.5984   1
   0  26   4 13.8132 71.8366   1
   0  26  -4 74.6419 86.2866   1
   0 -26   4-42.2472 81.3208   1
   0  26  -4 59.6034 83.2202   1
   0  26   4-85.1586 72.8041   1
   0 -26   6 474.121 91.3684   1
   0  26   6 412.496 83.6551   1
   0 -26   6 533.943 107.265   1
   0 -26  -6 422.088 78.8644   1
   0  26   6 424.472 79.3768   1
   0  26  -6 369.554 101.128   1
   0 -26  -6 377.831 114.003   1
   0  26  -6 554.312 97.5792   1
   0  26   8 16.5308 73.6940   1
   0 -26   8 150.810 102.803   1
   0 -26  -8 24.6202 60.9913   1
   0  26  -8-93.9939 93.4597   1
   0  26   8-62.5361 65.7363   1
   0  26  -8 93.4766 87.9462   1
   0 -26   8-42.5772 85.3477   1
   0 -26  10 728.078 102.555   1
   0  26 -10 412.951 109.198   1
   0  26  10 573.079 74.6441   1
   0  26  10 775.429 93.1343   1
   0 -26 -10 463.846 69.9888   1
   0 -26  10 550.283 118.608   1
   0 -26 -10 537.495 168.843   1
   0  26 -10 640.101 106.323   1
   0  26  12 119.562 93.0017   1
   0  26  12-47.5552 55.8837   1
   0  26 -12-2.87870 97.3221   1
   0 -26  12 112.778 89.1688   1
   0 -26 -12 44.9683 46.3133   1
   0 -26  12-21.3922 109.652   1
   0  26 -12-96.8350 97.5852   1
   0 -26 -12 130.596 217.141   1
   0  26  14-90.9442 165.048   1
   0  26 -14-27.2232 103.047   1
   0  26  14 14.6047 50.8171   1
   0  26 -14 134.056 102.024   1
   0 -26  14 78.6520 112.890   1
   0 -26 -14-82.8535 181.821   1
   0 -26  14 223.674 92.8967   1
   0  26 -16-61.5436 103.374   1
   0 -26  16-86.1087 120.520   1
   0  26 -16 3.17098 108.562   1
   0  26  16-6.50136 41.2973   1
   0  26  16 15.0776 181.261   1
   0 -26  16 47.3622 95.4796   1
   0  26 -18 313.480 118.594   1
   0 -26  18 252.724 103.542   1
   0 -26  18 264.870 130.506   1
   0  26 -18 247.680 114.503   1
   0  26 -20-127.840 115.436   1
   0  26 -20 66.8802 121.324   1
   0 -26  20 127.215 130.900   1
   0 -28   0 750.612 108.284   1
   0 -28   0 606.546 104.745   1
   0  28   0 363.614 99.3954   1
   0  28  -2 82.3468 88.4642   1
   0 -28   2 42.8783 90.0013   1
   0 -28  -2 36.3528 97.1541   1
   0 -28   2 45.8705 95.2194   1
   0  28   2 58.0173 83.2516   1
   0  28  -2 56.3440 89.2488   1
   0  28   4 5.53145 77.7252   1
   0  28  -4-9.72861 92.6545   1
   0 -28  -4-15.3066 108.051   1
   0 -28   4 86.8034 92.1820   1
   0 -28   4 18.5168 102.156   1
   0  28  -4 141.584 94.1072   1
   0  28   4-4.60443 83.2408   1
   0  28  -6 95.0696 96.4141   1
   0  28   6-55.6540 73.9002   1
   0  28  -6-66.2036 96.7112   1
   0  28   6-71.9383 83.9101   1
   0 -28   6 29.7243 90.5111   1
   0 -28   6 72.4155 106.190   1
   0 -28  -6-22.8504 73.9785   1
   0 -28   8 167.606 113.845   1
   0 -28  -8 256.764 71.7290   1
   0  28  -8 271.620 102.543   1
   0  28   8 343.643 73.7958   1
   0  28  -8 388.115 104.684   1
   0  28   8 187.488 85.9302   1
   0 -28   8 147.476 96.1876   1
   0 -28  -8 182.890 146.635   1
   0 -28  10-99.5602 113.874   1
   0 -28 -10-83.3581 59.5938   1
   0  28  10 74.8234 65.0190   1
   0  28 -10 91.3713 102.462   1
   0  28  10-10.1614 87.8875   1
   0  28 -10-41.6936 99.3315   1
   0 -28  10-28.8753 93.4998   1
   0 -28  12 391.526 101.535   1
   0  28 -12 339.011 112.710   1
   0  28  12 271.513 66.4474   1
   0  28  12 96.5710 107.662   1
   0 -28 -12 251.648 234.930   1
   0  28 -12 296.738 109.360   1
   0 -28  12 386.735 124.253   1
   0 -28 -12 156.898 56.2342   1
   0 -28  14 74.2955 101.038   1
   0  28  14-102.979 56.1992   1
   0  28 -14-163.721 110.968   1
   0 -28 -14-40.3067 221.464   1
   0 -28  14 93.2332 121.831   1
   0  28  14 287.208 174.914   1
   0  28 -14 21.1379 107.545   1
   0 -30   0-67.3515 99.5889   1
   0 -30   0 10.5856 105.642   1
   0  30  -2 346.770 105.928   1
   0  30   2 437.468 98.9939   1
   0  30  -2 328.106 112.134   1
   0 -30   2 460.880 119.944   1
   0 -30   2 491.019 113.875   1
   0  30   4-31.3844 84.7048   1
   0  30  -4 2.54571 102.992   1
   0 -30   4-26.1145 102.856   1
   0  30  -4-99.7631 106.701   1
   0 -30   4 118.410 116.957   1
   0 -30  -6 132.284 138.696   1
   0 -30  -6 22.9048 81.3746   1
   0  30   6 41.6223 80.4579   1
   0  30  -8-258.065 114.644   1
   0  30   8 19.9546 76.3518   1
   0 -30   8-84.6555 106.205   1
   0 -30  -8-34.5662 164.260   1
   0 -30  -8-1.80957 75.0763   1
   0 -30   8-41.9017 127.118   1
   0  30  -8-65.1350 112.485   1
  -1   1  -3 19384.7 1175.87   1
   1  -1   3 18686.2 1175.87   1
   1   1  -3 17130.5 1176.10   1
  -1   1  -3 19731.7 1175.65   1
  -1  -1   3 17258.0 1175.93   1
   1   1  -3 18880.5 1176.05   1
  -1   1  -5 14477.6 843.125   1
   1  -1   5 14217.6 843.035   1
  -1  -1  -5 12562.9 842.127   1
   1   1  -5 12839.7 843.031   1
  -1   1   5 13400.7 842.329   1
  -1   1  -5 13716.6 842.542   1
   1  -1   5 13482.6 842.753   1
   1   1   5 13267.5 841.870   1
  -1  -1  -5 12923.9 841.515   1
  -1  -1   5 12725.6 843.039   1
   1   1  -5 12484.3 842.797   1
   1  -1  -5 13562.3 842.138   1
  -1   1   5 13403.3 842.147   1
   1  -1   7 17085.2 1019.02   1
  -1  -1  -7 16222.6 1017.51   1
  -1   1  -7 16317.8 1018.58   1
   1   1   7 14418.1 1017.55   1
  -1   1   7 15992.2 1017.97   1
  -1  -1   7 14679.5 1018.57   1
   1  -1  -7 17603.6 1018.13   1
   1   1  -7 15446.0 1018.85   1
  -1  -1  -7 15921.7 1018.05   1
   1   1   7 15257.7 1018.04   1
   1  -1   7 16179.3 1018.93   1
  -1   1  -7 16473.7 1019.20   1
   1  -1  -7 17533.4 1018.13   1
  -1  -1   7 15580.5 1018.82   1
  -1   1   7 17410.3 1018.24   1
   1   1  -7 14971.4 1018.60   1
   1  -1   9 4.46952 15.7780   1
  -1  -1  -9 9.48183 10.8104   1
  -1   1  -9 1.97702 13.1629   1
  -1   1   9 15.9750 13.2780   1
  -1  -1   9 16.4930 14.8060   1
   1  -1  -9 7.35074 12.5404   1
   1   1  -9 10.4577 13.9514   1
  -1   1   9-0.55330 12.6412   1
  -1  -1   9 8.36280 15.3497   1
   1   1  -9 47.7761 16.5074   1
   1  -1  -9 10.5872 13.1479   1
   1   1   9 18.7016 12.7395   1
   1  -1   9 12.2107 14.2872   1
  -1   1  -9-5.29113 15.1983   1
  -1  -1  -9-2.43537 13.3916   1
  -1   1 -11 15.1285 19.3349   1
   1  -1  11 19.9009 23.0430   1
  -1  -1 -11 9.36622 16.4244   1
   1  -1  11 38.5896 21.4338   1
   1   1  11 17.7495 18.7830   1
  -1  -1 -11 35.1295 19.8481   1
  -1   1 -11 45.2130 22.1905   1
  -1   1  11 51.5932 20.5776   1
  -1  -1  11 78.2794 23.3500   1
   1  -1 -11 36.8135 18.6526   1
   1   1 -11 39.3392 20.4119   1
   1   1 -11 20.6844 24.1607   1
   1  -1 -11-38.5719 21.1986   1
  -1  -1  11 8.45634 21.8487   1
  -1   1 -13 1478.60 106.689   1
  -1  -1 -13 1496.77 104.690   1
   1   1 -13 1433.88 106.945   1
   1  -1 -13 1584.68 105.976   1
   1  -1  13 1513.84 107.898   1
   1   1  13 1527.17 105.871   1
  -1  -1  13 1393.95 108.535   1
  -1  -1 -13 1552.28 107.116   1
  -1   1  13 1524.77 107.158   1
  -1   1 -13 1650.46 109.310   1
   1   1 -13 1555.62 108.978   1
   1  -1 -13 1697.61 107.897   1
   1  -1 -15 2082.55 136.399   1
   1  -1  15 1957.18 138.110   1
   1   1 -15 2082.67 138.085   1
   1   1  15 1828.68 135.485   1
  -1  -1 -15 1934.06 132.753   1
  -1   1 -15 2019.61 135.565   1
  -1  -1  15 1789.87 136.043   1
   1  -1  15 1960.17 136.200   1
   1   1  15 1845.45 133.760   1
  -1   1  15 1986.09 135.687   1
  -1  -1 -15 1940.27 135.512   1
  -1  -1  15 1801.47 136.836   1
  -1   1 -15 2047.86 137.345   1
   1   1 -15 1912.56 135.225   1
   1  -1 -15 2111.33 134.215   1
   1  -1 -17 2997.51 183.620   1
   1   1 -17 2864.13 185.795   1
   1   1  17 2576.98 183.015   1
   1  -1  17 2587.19 185.300   1
  -1   1 -17 2658.23 182.559   1
  -1  -1 -17 2687.80 180.511   1
   1   1  17 2695.95 181.470   1
   1  -1  17 2595.50 183.266   1
  -1   1 -17 2703.84 184.236   1
  -1  -1  17 2576.75 184.246   1
  -1  -1 -17 2597.33 182.441   1
  -1   1  17 2827.52 183.339   1
  -1   1  17 2892.23 182.648   1
  -1  -1  17 2426.77 182.839   1
   1  -1 -17 2922.70 181.965   1
   1   1 -17 2608.61 182.157   1
   1   1  19 118.146 40.6574   1
  -1  -1  19 80.2170 46.7537   1
   1  -1  19 120.305 51.5122   1
  -1   1  19 167.513 45.5421   1
   1   1 -19 160.930 42.9009   1
   1  -1 -19 205.501 41.0885   1
  -1  -1 -19 156.134 43.9698   1
  -1   1 -19 71.0486 54.8954   1
   1   1  19 128.048 47.3866   1
  -1   1  19 181.590 44.9025   1
   1  -1  19 157.006 53.0671   1
  -1  -1  19 91.1814 46.8332   1
   1  -1 -21 5676.33 345.361   1
   1  -1  21 5267.62 346.512   1
   1   1 -21 5530.45 347.002   1
   1   1  21 4805.94 344.278   1
  -1   1 -21 5378.42 344.412   1
  -1  -1 -21 5163.90 342.300   1
  -1  -1  21 5093.14 344.788   1
  -1   1  21 5578.86 344.526   1
   1   1  21 5253.54 342.714   1
   1  -1  21 5414.38 344.714   1
  -1   1 -21 5136.43 344.784   1
  -1  -1  21 4635.46 344.572   1
  -1  -1 -21 5010.25 343.465   1
  -1   1  21 5188.12 344.316   1
   1   1 -21 5036.62 343.207   1
   1  -1 -21 5702.06 343.297   1
   1  -1  23 5229.43 360.145   1
   1  -1 -23 5854.32 359.742   1
   1   1 -23 5235.42 360.734   1
   1   1  23 5312.40 359.192   1
  -1   1 -23 5594.38 358.329   1
  -1  -1 -23 5468.54 356.225   1
  -1  -1  23 4982.58 358.532   1
  -1   1  23 5898.20 359.115   1
   1  -1  23 5583.34 358.491   1
   1   1  23 5231.76 356.267   1
  -1   1 -23 5543.64 359.237   1
  -1  -1  23 5104.80 359.483   1
  -1  -1 -23 5244.35 357.476   1
  -1   1  23 5434.59 358.650   1
   1   1 -23 5230.63 356.862   1
   1  -1 -23 5949.93 357.015   1
   1   1  25 3154.46 221.839   1
   1  -1 -25 3338.42 222.589   1
   1  -1  25 3108.53 223.809   1
   1   1 -25 3352.51 224.931   1
  -1  -1 -25 3140.78 217.254   1
  -1   1 -25 3090.88 220.333   1
  -1   1  25 3338.78 221.375   1
  -1  -1  25 2801.99 220.380   1
   1   1  25 3136.09 218.012   1
   1  -1  25 3379.35 220.192   1
  -1  -1 -25 3047.29 218.863   1
  -1   1  25 3385.87 221.614   1
  -1  -1  25 3124.94 221.810   1
  -1   1 -25 3112.73 220.622   1
   1   1 -25 2862.76 217.538   1
   1  -1 -25 3477.83 218.411   1
   1   1  27 804.835 97.1360   1
   1  -1 -27 816.713 95.9366   1
   1  -1  27 898.322 100.030   1
  -1   1 -27 848.000 92.4955   1
  -1  -1 -27 827.405 86.7475   1
   1   1 -27 845.203 99.6036   1
  -1  -1  27 832.223 96.7758   1
  -1   1  27 984.812 95.5389   1
   1  -1  27 1030.18 93.5857   1
  -1  -1  27 753.777 97.1887   1
   1   1  27 955.840 90.3752   1
  -1  -1 -27 853.171 91.5534   1
  -1   1  27 928.314 95.0886   1
  -1   1 -27 934.244 94.1159   1
   1  -1 -27 907.237 88.6999   1
   1   1 -27 985.297 91.0383   1
  -1  -1 -29 43.5106 60.4939   1
   1  -1 -29 12.7398 69.7637   1
  -1   1 -29-14.7897 66.0552   1
   1   1 -29 78.0685 79.8037   1
  -1   1 -29 64.4604 69.6375   1
   1  -1 -29-1.78390 64.0537   1
  -1  -1 -29 66.3237 66.5634   1
   1   1 -29-49.5142 64.8688   1
  -1   1  29 89.8837 71.7189   1
  -1  -1  29-18.2164 75.5522   1
   1  -1  29-101.946 81.4292   1
   1   1  29-36.7859 75.7892   1
  -1   1  29-1.97991 70.0363   1
  -1  -1  29-19.5131 73.8771   1
   1   1  29-24.1944 64.1466   1
   1  -1  29 4.00998 68.4117   1
   1  -1 -31 438.492 87.2024   1
   1   1 -31 622.602 95.9090   1
  -1   1 -31 498.203 85.3886   1
  -1  -1 -31 513.375 78.5603   1
   1  -1  31 496.798 86.4923   1
   1   1  31 538.715 83.0976   1
  -1   1  31 451.213 87.0375   1
  -1  -1  31 539.399 92.0373   1
  -1   1 -31 461.030 86.4956   1
   1  -1 -31 558.761 80.7421   1
  -1  -1 -31 546.031 84.2383   1
   1   1 -31 550.732 82.7868   1
  -1   1  31 555.092 90.9079   1
  -1  -1  31 422.663 92.1874   1
   1  -1  31 504.980 98.3085   1
   1   1  31 542.261 97.0920   1
   1   1 -33 1697.96 157.466   1
   1  -1 -33 1654.71 154.567   1
  -1  -1 -33 1812.33 149.214   1
  -1   1 -33 1801.16 154.930   1
  -1   1  33 2160.05 161.135   1
  -1  -1  33 2002.84 160.769   1
   1  -1  33 1616.12 163.670   1
   1   1  33 2010.66 163.381   1
   1   1  33 1936.71 150.637   1
  -1   1  33 1935.63 154.270   1
   1  -1  33 1924.49 154.243   1
  -1   1 -33 1700.62 153.360   1
  -1  -1  33 1611.51 155.115   1
  -1  -1 -33 1717.27 150.131   1
   1  -1 -33 2042.92 150.152   1
   1   1 -33 1643.78 148.939   1
   1   1 -35 890.114 129.711   1
  -1   1 -35 1008.58 122.608   1
   1  -1 -35 1143.74 127.503   1
  -1  -1 -35 1162.19 120.310   1
  -1   1  35 1492.29 136.319   1
  -1   1  35 1174.67 125.211   1
   1   1  35 1242.68 122.691   1
   1  -1  35 1307.90 124.781   1
  -1  -1  35 1065.02 127.688   1
   1   1  35 1117.25 136.816   1
   1  -1  35 1301.93 140.051   1
  -1  -1  35 1220.50 135.841   1
  -1   1 -35 1097.38 123.823   1
   1  -1 -35 1179.83 119.637   1
  -1  -1 -35 1201.83 121.582   1
   1   1 -35 1233.86 119.889   1
  -1   1  37 130.369 101.820   1
   1  -1  37 248.434 91.2087   1
  -1  -1  37 331.165 100.417   1
   1   1  37 320.414 91.9149   1
  -1   1 -37 368.097 92.6960   1
  -1  -1 -37 29.9211 86.4027   1
   1   1 -37 121.770 88.8876   1
   1  -1 -37 71.5672 90.2743   1
   1  -1  37 256.687 112.359   1
  -1  -1  37 109.983 112.804   1
  -1   1  37 155.006 113.582   1
   1   1  37 214.542 108.213   1
  -1  -1 -37 250.116 91.1543   1
   1   1 -37 129.817 107.140   1
  -1   1 -37 155.383 89.9820   1
   1  -1 -37 142.527 112.257   1
  -1  -3   1 15322.0 926.212   1
   1   3  -1 13777.2 925.575   1
   1  -3   1 14422.5 924.353   1
  -1  -3   1 14099.3 925.001   1
   1  -3   1 14893.0 924.245   1
  -1   3  -1 14875.2 924.159   1
  -1  -3   3 106275. 6809.88   1
   1   3  -3 102542. 6809.69   1
   1   3  -3 118838. 6810.45   1
  -1  -3   3 101746. 6809.90   1
  -1   3  -3 111531. 6809.67   1
   1  -3   3 107975. 6809.51   1
  -1   3  -3 106056. 6809.30   1
   1  -3   3 108096. 6809.62   1
   1  -3   5 32229.7 1913.16   1
   1   3  -5 31155.0 1913.17   1
  -1  -3   5 30813.5 1913.01   1
  -1   3  -5 32983.7 1912.92   1
   1  -3   5 32045.3 1913.11   1
   1   3  -5 31977.2 1913.12   1
  -1  -3   5 32298.6 1913.35   1
   1   3   5 31801.0 1910.90   1
  -1   3  -5 32205.7 1913.28   1
  -1  -3  -5 32052.9 1912.98   1
   1   3   5 33016.5 1916.60   1
   1  -3   7 1809.91 133.167   1
  -1   3  -7 1973.34 133.288   1
   1  -3   7 1824.74 133.598   1
   1   3   7 2392.23 130.593   1
   1   3  -7 2149.08 134.213   1
  -1  -3   7 1823.58 133.341   1
  -1  -3   7 1892.79 133.584   1
   1   3  -7 1950.57 133.391   1
  -1   3  -7 1808.61 133.477   1
   1   3   7 2145.63 132.900   1
   1   3  -9-2.70265 19.2344   1
   1  -3  -9 42.3212 12.5078   1
  -1   3   9 56.6863 12.5469   1
  -1  -3   9 41.6933 18.3540   1
   1  -3   9 27.5163 19.1999   1
   1   3   9 18.9434 11.0968   1
  -1   3  -9 38.7273 19.0509   1
   1   3  -9 45.9321 17.3781   1
   1  -3  -9 31.6455 12.3119   1
  -1  -3   9 39.0483 18.5259   1
  -1   3   9 43.0700 12.7306   1
   1  -3   9 1.73753 17.7342   1
  -1   3  -9 44.9973 18.6217   1
  -1  -3  -9 26.1818 12.5169   1
  -1  -3  11 904.918 55.9615   1
   1  -3 -11 878.282 50.5568   1
   1  -3  11 857.985 56.9201   1
  -1   3 -11 956.952 56.0293   1
   1   3 -11 1047.82 58.1345   1
   1   3  11 860.319 49.9081   1
   1   3 -11 931.390 55.0047   1
   1  -3 -11 913.226 49.4567   1
  -1  -3 -11 976.148 50.8112   1
   1  -3  11 958.897 55.9121   1
  -1   3 -11 875.665 55.8947   1
  -1  -3  11 967.060 57.2847   1
  -1   3  11 995.791 50.7357   1
   1  -3 -13 985.566 65.0478   1
   1   3 -13 959.278 75.2517   1
   1   3  13 928.214 67.0678   1
  -1   3 -13 845.958 72.2507   1
  -1  -3 -13 925.832 63.4025   1
   1   3 -13 898.700 71.5037   1
   1  -3 -13 816.544 65.3046   1
   1   3  13 802.002 65.7772   1
  -1   3  13 864.049 66.3685   1
  -1  -3  13 920.501 74.4524   1
  -1  -3 -13 836.164 67.1575   1
   1  -3  13 889.887 72.3579   1
  -1   3 -13 825.693 73.1701   1
  -1   3  13 831.529 66.9303   1
  -1   3 -15 10992.4 676.693   1
   1  -3  15 9480.14 676.208   1
   1   3  15 10015.0 673.378   1
   1   3 -15 11793.0 678.468   1
  -1  -3 -15 11994.5 673.666   1
   1   3  15 10512.1 672.978   1
   1  -3 -15 10232.4 672.537   1
   1   3 -15 10918.8 676.348   1
  -1  -3  15 10883.0 676.866   1
  -1   3  15 10317.0 672.897   1
  -1   3  15 10112.1 673.228   1
   1  -3  15 10288.7 676.256   1
  -1   3 -15 9811.66 675.921   1
  -1  -3 -15 10025.2 673.313   1
  -1  -3  15 11695.0 678.297   1
   1   3 -17 8373.24 471.394   1
   1  -3  17 6519.36 468.129   1
  -1   3 -17 7350.61 468.596   1
   1   3  17 7028.99 464.484   1
   1  -3  17 7039.04 468.117   1
   1   3 -17 8008.38 468.569   1
   1  -3 -17 7163.95 464.319   1
  -1   3  17 6945.35 464.719   1
  -1  -3  17 7509.23 469.110   1
  -1  -3  17 7647.19 469.974   1
  -1  -3 -17 6957.04 465.390   1
  -1   3 -17 6974.33 468.136   1
  -1   3  17 7186.55 465.355   1
  -1  -3 -19 19.7724 39.2285   1
   1   3  19 65.7957 37.6087   1
  -1  -3  19 60.5901 47.7699   1
  -1   3  19 67.9667 41.5731   1
   1  -3  19 31.0773 43.3975   1
   1   3 -19 14.6375 42.2965   1
  -1   3 -19 42.0957 45.4243   1
   1  -3 -19-29.2972 36.3372   1
  -1   3  19 94.0904 40.5850   1
  -1  -3  19 111.269 47.0371   1
   1  -3  19 3.30502 49.1589   1
   1   3 -21 2922.35 192.017   1
   1  -3 -21 2836.17 184.467   1
   1  -3  21 2523.74 188.456   1
  -1  -3 -21 2587.03 180.947   1
   1   3 -21 3018.01 187.453   1
   1  -3 -21 2667.15 182.243   1
   1   3  21 2719.27 182.845   1
   1  -3  21 2638.65 187.083   1
  -1  -3  21 2642.70 188.652   1
  -1  -3  21 2951.96 191.259   1
  -1  -3 -21 2441.95 183.497   1
  -1   3  21 2619.71 183.982   1
  -1   3 -21 2626.65 187.449   1
   1   3 -23 8280.23 475.722   1
   1  -3 -23 7145.41 467.572   1
   1   3  23 6646.75 468.508   1
  -1   3 -23 7196.77 471.082   1
   1  -3  23 6265.32 471.211   1
  -1  -3 -23 7376.05 466.101   1
   1   3 -23 7760.69 471.052   1
   1  -3 -23 7013.13 466.376   1
   1  -3  23 7031.30 470.658   1
   1   3  23 7502.08 467.246   1
  -1  -3  23 7509.04 472.557   1
  -1   3 -23 6993.37 470.791   1
  -1  -3 -23 6980.23 467.695   1
  -1  -3  23 7792.35 473.732   1
  -1   3  23 7034.48 467.897   1
   1  -3  25 3535.34 261.726   1
   1   3  25 3438.54 257.611   1
   1   3 -25 4424.20 266.214   1
   1  -3 -25 4026.82 256.256   1
  -1  -3 -25 3506.61 252.771   1
  -1   3 -25 3560.43 258.679   1
   1  -3 -25 3504.68 253.337   1
   1   3 -25 4238.62 259.359   1
   1   3  25 3848.31 254.918   1
  -1  -3  25 4063.91 262.884   1
  -1   3  25 3970.15 256.669   1
  -1   3 -25 3873.71 260.012   1
  -1  -3 -25 3636.28 255.354   1
  -1   3  27 705.274 84.9618   1
   1  -3  27 759.742 96.0558   1
   1   3  27 742.347 88.7098   1
   1  -3  27 766.986 88.8564   1
  -1  -3  27 863.257 94.8012   1
   1   3  27 699.318 80.3048   1
   1  -3 -27 664.945 80.5935   1
   1   3 -27 689.213 98.1208   1
  -1  -3 -27 771.636 77.5196   1
  -1   3 -27 630.634 88.5487   1
  -1  -3  27 850.956 94.4318   1
  -1   3 -27 858.680 89.7148   1
   1  -3 -27 661.823 78.8819   1
  -1   3  27 752.312 83.6957   1
  -1  -3 -27 759.418 83.3520   1
   1   3 -27 709.876 84.8565   1
  -1   3 -29 6.94445 73.8202   1
   1  -3 -29-30.1581 63.4768   1
   1   3 -29-21.1509 84.1822   1
  -1  -3 -29-35.4382 58.9180   1
   1  -3  29-69.5535 74.8396   1
  -1   3  29 53.6919 67.5134   1
   1   3  29-6.95810 62.0557   1
  -1  -3  29-25.7296 79.9449   1
   1  -3 -29 43.3609 62.1012   1
  -1  -3 -29-1.75716 64.8500   1
   1  -3  29 89.4588 83.4536   1
   1   3  29 41.2137 74.0873   1
  -1  -3  29 21.5433 78.5607   1
  -1   3  29 17.8697 68.8207   1
   1   3  31 912.328 115.303   1
   1  -3  31 947.344 132.469   1
   1   3 -31 1018.78 124.255   1
   1  -3 -31 983.277 107.053   1
  -1  -3 -31 1137.51 106.219   1
  -1   3 -31 1246.18 122.761   1
   1  -3 -31 1129.79 105.415   1
   1   3 -31 1190.99 110.607   1
   1   3  31 1210.99 105.716   1
  -1   3  31 1010.69 108.219   1
   1  -3  31 967.936 117.846   1
  -1  -3  31 994.372 118.456   1
  -1   3  31 1158.16 112.448   1
  -1  -3  31 1292.46 121.180   1
  -1  -3 -31 953.860 106.191   1
  -1   3 -31 1056.72 120.702   1
   1   3 -33 1506.32 137.664   1
   1  -3 -33 1169.15 117.220   1
  -1   3 -33 1295.93 126.336   1
  -1  -3 -33 1471.56 123.913   1
   1  -3 -33 1125.77 114.109   1
   1   3 -33 1178.79 119.537   1
   1  -3  33 1242.69 123.016   1
   1   3  33 1234.64 116.034   1
  -1   3  33 1170.52 117.464   1
   1  -3  33 1322.63 135.786   1
   1   3  33 1159.12 129.040   1
  -1   3  33 1210.11 125.110   1
  -1  -3  33 1404.62 134.062   1
  -1  -3 -33 928.782 115.927   1
  -1   3 -33 1003.92 121.972   1
  -1  -3  33 1251.64 128.928   1
   1  -3 -35 972.259 112.905   1
  -1   3 -35 959.777 121.784   1
  -1  -3 -35 982.311 112.321   1
   1   3 -35 993.497 129.397   1
  -1  -3 -35 1053.15 110.204   1
   1   3 -35 1133.37 115.444   1
  -1  -3  35 925.295 129.315   1
  -1   3  35 983.513 123.540   1
   1   3  35 1063.12 127.096   1
   1  -3  35 859.041 131.100   1
   1  -3 -35 933.564 107.456   1
  -1  -3  35 1197.34 125.629   1
  -1   3 -35 964.375 117.062   1
   1   3  35 982.794 110.475   1
  -1   3  35 1108.75 113.486   1
   1  -3  35 970.004 118.828   1
  -1  -3 -37 135.333 84.6827   1
  -1   3 -37 233.052 97.7236   1
   1  -3 -37-10.4449 91.2741   1
   1   3 -37 84.0791 108.585   1
   1   3  37 98.1486 86.1547   1
   1  -3  37 381.143 99.9065   1
  -1  -3  37 237.821 99.4891   1
  -1   3  37 131.289 90.2632   1
  -1  -3 -37 228.112 87.4748   1
   1  -3 -37 250.697 83.7392   1
  -1   3 -37 137.531 92.8660   1
   1   3 -37 137.731 91.0593   1
  -1  -3  37 154.826 111.116   1
   1  -3  37 163.180 113.599   1
   1   5  -1 413.307 31.8853   1
   1  -5  -1 447.157 26.6300   1
   1  -5   1 396.210 28.6918   1
  -1   5  -1 432.178 28.3032   1
  -1   5   1 380.933 25.3857   1
  -1  -5  -1 402.875 28.7658   1
  -1  -5   1 369.709 30.1824   1
   1  -5   1 358.007 27.7502   1
  -1  -5   1 403.425 31.9073   1
   1   5   1 361.219 33.3431   1
  -1  -5  -1 396.913 37.4521   1
   1   5   1 351.145 29.5793   1
   1   5   3 682.520 63.6601   1
  -1   5  -3 825.388 56.3601   1
   1  -5   3 905.896 57.0022   1
  -1  -5   3 817.643 57.0095   1
   1   5  -3 685.263 56.0733   1
   1   5  -3 828.247 57.1574   1
  -1  -5   3 698.936 56.7505   1
   1   5   3 686.398 58.0534   1
   1  -5   3 865.800 56.8782   1
  -1   5  -3 920.414 57.6514   1
  -1  -5  -3 789.096 54.7564   1
   1  -5   5 163457. 10241.0   1
  -1   5  -5 168434. 10241.0   1
   1   5  -5 158490. 10240.8   1
  -1  -5   5 165185. 10241.2   1
  -1  -5   5 155267. 10240.7   1
   1   5  -5 169342. 10241.2   1
   1   5   5 149099. 10246.7   1
  -1   5  -5 154694. 10240.9   1
   1  -5   5 167022. 10241.1   1
   1  -5   7 33443.1 2147.62   1
  -1   5  -7 34820.2 2147.71   1
   1   5  -7 33667.1 2147.33   1
  -1  -5   7 34583.5 2147.62   1
   1   5  -7 34693.9 2147.92   1
   1   5   7 31770.8 2143.75   1
  -1  -5  -7 30930.7 2148.19   1
  -1  -5  -7 36136.0 2145.64   1
   1   5   7 41248.9 2156.78   1
   1  -5   7 33653.9 2147.63   1
  -1  -5   7 33569.9 2147.81   1
  -1   5  -7 35360.6 2147.97   1
   1   5   9 1301.04 86.9061   1
   1   5  -9 1232.64 85.4599   1
  -1  -5   9 1155.32 84.1107   1
  -1  -5  -9 1137.74 79.4798   1
   1   5  -9 1133.85 83.5937   1
   1  -5   9 1143.11 85.1369   1
  -1   5  -9 1169.87 85.0159   1
   1  -5   9 1279.70 85.0805   1
  -1   5  -9 1291.10 85.3904   1
  -1  -5   9 1175.45 84.7860   1
  -1  -5  -9 1171.67 78.8020   1
  -1  -5  11 4487.77 292.504   1
   1  -5  11 4563.75 293.894   1
  -1   5 -11 4792.83 293.587   1
   1  -5 -11 4151.48 286.716   1
   1   5 -11 4681.13 294.110   1
  -1  -5 -11 4204.78 286.768   1
   1  -5 -11 4648.28 287.009   1
   1   5 -11 4736.48 292.872   1
  -1  -5 -11 4589.16 287.774   1
  -1   5 -11 4447.04 293.204   1
  -1   5  11 4632.00 287.321   1
  -1  -5  11 4602.64 293.805   1
   1  -5  11 4521.74 293.400   1
   1   5  13 17567.8 1100.61   1
  -1  -5 -13 17203.5 1099.62   1
   1   5 -13 17861.4 1106.46   1
  -1   5 -13 17319.6 1105.78   1
   1   5 -13 16478.3 1104.66   1
   1  -5 -13 17723.2 1100.22   1
  -1   5  13 16225.5 1100.03   1
  -1   5  13 17408.2 1100.45   1
  -1   5 -13 16686.2 1105.38   1
  -1  -5 -13 18119.5 1101.09   1
   1  -5  13 18527.3 1106.56   1
  -1  -5  13 17513.1 1106.18   1
  -1  -5 -15 10729.9 697.683   1
   1   5  15 11140.0 699.532   1
  -1   5 -15 12125.5 706.164   1
   1   5 -15 10479.2 704.958   1
  -1  -5  15 9962.84 703.509   1
  -1   5  15 10342.7 698.631   1
  -1  -5 -15 12202.9 700.194   1
  -1   5  15 10571.3 699.006   1
   1  -5  15 12168.0 706.082   1
  -1  -5  15 10939.7 705.031   1
  -1   5 -15 11789.5 705.718   1
   1   5 -15 10215.6 703.126   1
   1  -5 -15 11024.2 698.688   1
   1   5  17 1531.10 103.092   1
   1   5 -17 1489.39 112.535   1
  -1   5 -17 1789.42 114.973   1
   1   5 -17 1420.95 108.207   1
   1  -5 -17 1415.16 100.177   1
  -1   5  17 1241.86 100.382   1
  -1  -5  17 1306.51 108.804   1
  -1  -5  17 1158.00 109.723   1
  -1  -5 -17 1673.31 103.243   1
  -1   5  17 1366.95 101.283   1
  -1  -5 -19 215.073 41.8255   1
  -1  -5  19 185.529 54.7942   1
  -1   5  19 229.030 41.1096   1
   1  -5  19 220.831 52.5238   1
   1   5  19 236.603 40.8111   1
   1   5 -19 351.273 59.1482   1
  -1  -5  19 190.840 52.1642   1
  -1   5  19 218.867 40.1918   1
   1  -5  19 219.325 54.2369   1
  -1   5 -19 242.769 52.5700   1
   1   5  19 202.891 42.6111   1
   1  -5 -19 166.848 36.5949   1
   1  -5 -19 190.848 38.2416   1
  -1   5 -19 302.911 52.9140   1
   1   5 -19 256.463 50.2398   1
  -1   5  21 276.703 47.8555   1
   1   5  21 349.978 47.1993   1
   1  -5  21 436.017 62.1616   1
  -1  -5  21 308.452 65.0697   1
  -1   5  21 258.905 47.3857   1
  -1  -5  21 218.114 62.2497   1
   1  -5  21 326.047 63.7868   1
   1   5  21 370.035 51.9729   1
   1   5 -21 365.631 59.8562   1
  -1  -5 -21 359.697 48.0881   1
   1  -5 -21 324.726 45.9357   1
  -1   5 -21 404.295 61.4581   1
   1  -5 -21 237.209 42.9485   1
  -1   5  23 4778.33 316.180   1
  -1  -5  23 4849.18 323.730   1
   1  -5 -23 5142.33 315.419   1
  -1   5 -23 5442.07 324.682   1
   1  -5  23 5204.66 325.735   1
   1   5 -23 4796.36 327.170   1
   1   5  23 4856.79 318.188   1
   1   5 -23 4984.11 321.957   1
   1  -5 -23 5183.52 315.496   1
   1   5  23 5414.30 316.404   1
   1  -5  23 5570.54 324.350   1
  -1  -5  23 4887.15 325.193   1
  -1  -5 -23 5462.59 317.270   1
  -1   5 -23 5370.85 324.884   1
  -1   5  23 5085.61 316.154   1
  -1   5  25 3787.40 267.633   1
  -1  -5  25 3626.73 273.970   1
  -1  -5 -25 4426.35 264.211   1
   1  -5  25 3907.57 276.832   1
  -1   5 -25 4462.42 276.859   1
   1   5 -25 4214.31 279.727   1
   1   5  25 3886.57 269.266   1
   1  -5 -25 4004.21 266.062   1
   1   5 -25 3817.32 271.791   1
  -1   5  25 3486.03 265.826   1
   1   5  25 4127.64 267.030   1
   1  -5  25 4173.03 274.577   1
  -1  -5  25 3568.50 275.183   1
  -1   5 -25 4119.61 275.010   1
  -1  -5 -25 4203.94 267.946   1
  -1  -5  27 1509.93 132.946   1
  -1   5  27 1455.54 122.082   1
   1  -5  27 1366.85 134.511   1
  -1   5 -27 1544.14 131.843   1
   1   5 -27 1499.29 140.591   1
  -1  -5 -27 1582.89 114.375   1
   1  -5 -27 1422.05 118.118   1
   1   5 -27 1360.66 125.831   1
   1  -5  27 1502.82 130.331   1
  -1   5  27 1471.92 119.039   1
   1   5  27 1757.73 120.411   1
  -1  -5  27 1297.72 133.542   1
  -1   5 -27 1509.52 129.968   1
  -1  -5 -27 1546.89 120.714   1
   1  -5  29 88.4432 89.0249   1
  -1   5  29 51.3462 68.7652   1
  -1  -5  29 37.9026 81.2543   1
  -1   5 -29 67.0642 79.2315   1
   1   5 -29-39.3930 89.3073   1
  -1  -5 -29 61.4384 52.5367   1
  -1  -5  29 83.0656 84.8449   1
   1  -5  29 167.343 81.6692   1
   1   5  29 42.3232 62.3300   1
  -1  -5 -29 150.076 64.2400   1
   1  -5 -29 34.1553 61.6033   1
   1   5 -29 64.7072 71.6646   1
  -1   5 -29 41.2312 79.9768   1
   1  -5 -31 797.403 82.2658   1
   1   5 -31 804.052 118.969   1
  -1  -5 -31 832.788 84.2971   1
  -1   5 -31 665.989 111.195   1
  -1  -5  31 1050.44 111.761   1
   1  -5  31 698.283 119.195   1
   1  -5 -31 861.752 91.7396   1
   1  -5  31 656.920 110.877   1
  -1  -5  31 512.698 109.219   1
   1   5  31 1053.84 92.9263   1
  -1  -5 -31 735.685 91.1207   1
  -1   5 -31 936.564 108.840   1
   1   5 -31 766.604 98.2987   1
   1  -5  33 1422.04 139.205   1
  -1  -5  33 1090.50 133.064   1
   1   5 -33 1300.78 140.462   1
   1   5  33 1039.20 123.100   1
   1  -5 -33 1407.68 109.816   1
  -1   5 -33 1115.30 130.562   1
  -1  -5 -33 1188.31 106.888   1
   1  -5 -33 1015.13 110.312   1
   1   5 -33 1067.35 119.742   1
  -1   5 -33 1373.30 127.009   1
  -1  -5 -33 1142.93 113.830   1
  -1  -5  33 1109.04 130.011   1
   1   5  33 1332.42 114.221   1
   1  -5  33 1052.08 125.204   1
   1  -5  35 141.107 109.128   1
   1   5  35 348.147 101.991   1
  -1  -5  35 212.752 108.145   1
  -1  -5 -35 317.802 75.6170   1
  -1   5 -35 515.781 103.794   1
   1  -5 -35 512.576 80.7667   1
   1   5 -35 427.873 115.358   1
  -1  -5 -35 392.704 84.6191   1
  -1   5 -35 669.676 101.985   1
   1  -5 -35 342.463 81.4316   1
   1   5 -35 466.996 94.4770   1
   1  -5  35 576.513 102.539   1
  -1  -5  35 274.600 104.108   1
  -1  -5  37 255.042 115.945   1
   1  -5  37 77.8113 115.737   1
   1  -5 -37 223.019 83.2355   1
  -1   5 -37 350.010 106.860   1
   1   5 -37 227.927 114.349   1
  -1  -5  37 124.003 106.103   1
   1  -5  37 451.165 103.089   1
  -1  -5 -37 145.296 85.6550   1
  -1   5 -37 409.788 98.9206   1
   1  -5 -37 115.520 81.2069   1
   1   5 -37 236.191 95.3617   1
  -1  -5 -37 362.022 77.5892   1
   1  -7   1 3678.67 243.097   1
   1  -7  -1 3667.17 242.095   1
  -1   7  -1 3922.29 243.429   1
  -1   7   1 3728.06 242.274   1
   1   7  -1 4243.37 244.514   1
  -1  -7  -1 4123.28 243.467   1
  -1  -7   1 4014.97 244.273   1
  -1  -7  -1 3520.78 245.184   1
   1   7   1 3811.41 244.059   1
  -1  -7   1 3943.63 244.682   1
   1  -7   1 3544.31 243.194   1
  -1   7  -1 3341.99 243.371   1
  -1  -7  -3 33.5933 29.2653   1
  -1  -7   3 52.0498 17.5380   1
   1   7   3 24.8779 19.2247   1
  -1  -7   3 49.9556 18.1021   1
  -1   7  -3 109.342 19.3317   1
  -1   7   3 56.7136 11.9515   1
   1   7  -3 32.8622 16.2979   1
   1  -7   3 38.6532 16.8995   1
   1   7  -3 51.1313 17.9259   1
  -1   7   3 59.9647 11.1489   1
  -1   7  -3 132.734 18.4882   1
   1  -7   3 118.851 18.7726   1
  -1  -7  -3 23.9895 12.4248   1
   1   7   3 34.2801 14.8694   1
   1   7   5 1925.70 132.088   1
   1   7   5 2089.57 133.148   1
  -1  -7   5 1850.55 128.176   1
   1   7  -5 1958.76 128.773   1
   1   7  -5 1875.91 128.317   1
  -1  -7   5 2085.40 129.336   1
   1  -7   5 1930.51 128.218   1
  -1   7  -5 1840.08 128.146   1
  -1  -7  -5 1801.34 144.012   1
   1  -7   5 1909.19 128.670   1
  -1   7  -5 1861.57 128.359   1
  -1  -7   7 53924.7 3610.57   1
   1   7  -7 58120.5 3611.32   1
   1   7  -7 55729.0 3610.73   1
  -1   7  -7 57164.1 3611.14   1
   1  -7   7 56257.5 3610.80   1
   1  -7   7 57559.0 3611.26   1
  -1  -7   7 57350.4 3611.51   1
  -1   7  -7 55659.2 3610.88   1
   1   7   7 55350.4 3616.87   1
  -1  -7  -7 67350.9 3616.66   1
  -1  -7  -9 1102.09 117.836   1
   1   7  -9 1271.47 90.5537   1
  -1  -7   9 1113.45 88.2535   1
   1  -7   9 1200.00 89.6154   1
  -1   7  -9 1214.92 89.7227   1
   1   7  -9 1228.22 88.3934   1
   1   7   9 1334.84 137.256   1
   1  -7   9 1168.95 89.2957   1
  -1   7  -9 1103.73 88.8581   1
  -1  -7   9 1254.04 90.3451   1
   1  -7  11 8089.68 517.999   1
  -1   7 -11 7906.56 517.648   1
  -1  -7  11 8307.42 518.805   1
  -1  -7  11 7796.19 516.843   1
   1  -7  11 7861.68 517.839   1
   1   7 -11 8220.54 518.347   1
  -1   7 -11 8366.04 518.573   1
   1   7  11 8583.04 509.902   1
   1   7 -11 7837.64 516.744   1
  -1  -7 -11 6398.61 515.257   1
  -1  -7 -11 7957.91 510.545   1
   1   7  11 7506.36 523.681   1
  -1   7  13 17507.0 1141.00   1
   1  -7  13 18075.8 1148.94   1
  -1   7 -13 17739.7 1148.48   1
  -1  -7  13 18121.7 1149.35   1
  -1   7  13 16794.8 1140.97   1
  -1   7 -13 17993.4 1149.09   1
   1  -7  13 17727.7 1148.48   1
   1   7 -13 17911.2 1149.34   1
   1  -7 -13 20979.5 1140.92   1
   1   7  13 18539.8 1141.65   1
   1   7 -13 17129.4 1147.63   1
   1  -7 -13 17854.3 1141.00   1
  -1  -7 -13 16722.6 1142.54   1
  -1  -7 -13 17924.5 1141.98   1
   1   7  13 16380.1 1146.72   1
  -1   7  15 5973.08 408.638   1
   1   7 -15 6675.63 419.030   1
   1   7  15 6567.11 409.586   1
  -1   7 -15 6550.05 418.281   1
   1  -7 -15 6425.34 407.662   1
  -1  -7 -15 6067.88 408.884   1
   1  -7 -15 6386.11 408.619   1
   1   7 -15 6438.99 416.669   1
   1   7  15 6584.13 413.271   1
   1  -7  15 6367.66 417.646   1
  -1  -7  15 6606.29 418.756   1
  -1  -7 -15 6861.62 410.180   1
  -1   7 -15 6336.11 417.168   1
  -1   7 -17 2833.47 189.585   1
   1  -7  17 2469.55 187.531   1
   1   7  17 2861.01 179.033   1
   1   7 -17 2868.84 190.596   1
   1  -7 -17 2735.40 176.731   1
   1   7 -17 2628.83 186.218   1
  -1  -7 -17 2778.16 178.952   1
  -1  -7  17 2426.75 188.127   1
   1  -7  17 2707.77 188.265   1
  -1   7 -17 2909.97 188.285   1
  -1  -7  17 2577.81 186.803   1
  -1   7  17 2538.05 177.238   1
  -1   7 -19 21.2341 52.5456   1
   1   7  19 52.0039 35.1608   1
   1  -7 -19 25.9802 25.5584   1
  -1  -7  19-18.2086 51.0262   1
   1   7 -19 32.7875 57.2792   1
   1  -7  19-13.4755 54.0817   1
  -1   7  19 0.84947 32.8903   1
   1  -7 -19-6.08083 30.0930   1
   1   7 -19-3.49478 48.3721   1
  -1   7 -19 58.8227 51.2521   1
   1  -7  19-22.9052 51.9023   1
  -1  -7  19 1.97258 54.8293   1
  -1  -7 -19 16.3934 34.1258   1
   1  -7 -21 931.148 70.4207   1
   1   7  21 948.826 77.8867   1
   1  -7  21 1009.90 92.4706   1
   1  -7 -21 960.930 73.9304   1
   1   7 -21 1018.86 88.3766   1
  -1  -7  21 800.409 93.0613   1
   1  -7  21 994.708 91.1360   1
  -1   7 -21 828.837 88.6878   1
  -1  -7 -21 842.215 75.6841   1
  -1   7  21 927.136 74.8080   1
  -1  -7  21 964.216 90.8044   1
  -1   7 -23 591.299 80.4505   1
   1  -7 -23 580.916 53.8539   1
   1   7 -23 548.356 87.2871   1
  -1   7  23 475.290 59.6788   1
   1   7  23 530.221 64.6395   1
  -1  -7  23 480.031 77.4665   1
   1  -7  23 603.141 82.1704   1
   1  -7 -23 471.469 57.3807   1
  -1   7 -23 595.676 78.1213   1
  -1  -7 -23 548.508 60.7162   1
   1   7 -23 497.123 72.8362   1
   1  -7  23 568.176 78.1590   1
  -1  -7  23 498.627 82.4249   1
  -1  -7  25 4838.66 352.384   1
  -1   7  25 5193.08 344.304   1
  -1  -7 -25 5182.12 340.329   1
   1  -7 -25 5121.51 341.346   1
   1   7  25 5280.14 346.265   1
   1   7 -25 5220.69 358.106   1
  -1   7 -25 5349.82 355.286   1
   1  -7  25 4982.51 354.434   1
   1   7 -25 5167.00 351.125   1
   1  -7 -25 5378.62 342.792   1
  -1  -7  25 4875.11 355.810   1
  -1   7 -25 5562.25 353.312   1
  -1  -7 -25 5634.42 344.533   1
   1  -7  25 5381.52 354.295   1
   1  -7  27 1309.46 127.113   1
  -1   7  27 1208.70 108.897   1
   1   7 -27 1446.73 134.543   1
  -1  -7  27 1029.80 122.409   1
   1   7  27 1285.14 112.833   1
  -1   7 -27 1377.27 125.390   1
  -1  -7 -27 1391.55 99.1696   1
   1   7 -27 1281.12 118.254   1
   1  -7 -27 1277.02 104.862   1
  -1  -7 -27 1274.26 107.996   1
  -1   7 -27 1440.57 123.257   1
  -1  -7  27 1091.38 127.239   1
   1  -7  27 1276.35 123.561   1
  -1  -7  29-132.179 84.8621   1
  -1   7  29 105.749 66.3933   1
   1  -7  29 47.3663 90.8020   1
   1   7  29 103.417 71.7169   1
  -1  -7 -29-8.82533 46.4174   1
  -1  -7  29 5.42590 86.5842   1
   1  -7  29 96.3470 83.5531   1
  -1   7  29 90.6817 62.4782   1
  -1   7 -29 45.6733 85.7458   1
   1   7 -29 136.148 97.1132   1
  -1  -7 -29-58.7032 62.6836   1
   1  -7 -29 99.6550 60.0692   1
   1   7 -29 77.9707 76.8894   1
  -1   7 -29-36.3853 80.3459   1
   1   7 -31 735.841 118.297   1
  -1  -7 -31 707.290 72.7436   1
  -1   7 -31 750.530 107.260   1
   1  -7  31 645.466 106.398   1
  -1  -7  31 635.062 110.795   1
  -1   7  31 746.900 83.2779   1
   1  -7  31 636.430 112.814   1
  -1   7  31 689.077 91.5470   1
  -1  -7  31 662.167 108.032   1
   1   7  31 741.402 94.6200   1
   1   7 -31 704.305 98.2646   1
  -1  -7 -31 683.010 86.1393   1
  -1   7 -31 596.270 101.858   1
  -1   7 -33 810.715 116.210   1
   1   7 -33 855.482 129.685   1
  -1  -7 -33 940.352 79.5179   1
   1  -7 -33 735.461 88.9202   1
  -1  -7 -33 708.878 90.3776   1
  -1   7 -33 640.089 108.090   1
   1   7 -33 808.572 106.086   1
  -1  -7  33 652.228 118.320   1
   1  -7  33 640.481 110.684   1
  -1   7  33 846.133 91.2531   1
   1   7  33 484.723 102.142   1
  -1  -7  33 926.573 120.877   1
   1  -7  33 850.363 119.506   1
  -1   7  33 644.160 100.129   1
   1   7 -35 987.012 140.253   1
  -1   7 -35 852.879 125.326   1
  -1   7 -35 736.479 116.682   1
   1   7 -35 917.114 116.521   1
   1  -7 -35 896.439 100.599   1
  -1  -7 -35 927.046 101.644   1
  -1  -7  35 962.195 131.308   1
  -1   7  35 1074.49 101.670   1
   1  -7  35 998.123 123.919   1
   1  -7  35 845.472 132.569   1
   1   7  35 691.126 115.977   1
  -1  -7  35 807.642 130.354   1
  -1   7  35 1043.50 116.001   1
   1  -9   1 37.7520 20.6833   1
   1  -9  -1 50.4517 18.9395   1
  -1   9  -1 82.5950 21.6288   1
  -1   9   1 46.2301 19.3612   1
   1   9  -1 32.1642 22.1828   1
  -1  -9  -1 10.0996 25.0089   1
   1   9   1 90.8785 23.1566   1
  -1  -9   1 56.3407 23.2387   1
  -1  -9   1 25.9549 21.3055   1
  -1  -9  -1 57.7065 20.3416   1
   1  -9   1 24.0366 20.1594   1
   1   9  -3 3018.10 197.143   1
  -1  -9   3 3059.96 197.177   1
   1  -9  -3 3223.51 193.048   1
  -1  -9  -3 2897.27 194.300   1
   1   9  -3 2819.27 196.648   1
  -1  -9   3 3072.38 197.539   1
  -1   9  -3 3008.41 196.553   1
  -1   9   3 2769.59 192.827   1
   1  -9   3 2907.50 196.251   1
   1   9   3 3312.33 195.602   1
   1  -9   3 2769.94 196.618   1
  -1  -9  -3 3172.62 199.920   1
  -1  -9   5 7180.04 473.455   1
   1   9  -5 7609.51 474.368   1
   1  -9   5 7087.13 473.130   1
  -1   9  -5 7171.93 473.372   1
   1   9  -5 7349.11 473.699   1
   1   9   5 7849.37 472.523   1
  -1  -9  -5 7226.76 481.247   1
   1  -9   5 7433.98 473.975   1
  -1  -9   5 7313.22 474.301   1
  -1   9  -7 3195.99 220.773   1
  -1  -9   7 3505.53 222.245   1
   1  -9   7 3301.63 221.310   1
  -1  -9   7 3135.77 220.142   1
   1   9  -7 3361.88 221.478   1
   1  -9   7 3292.65 220.639   1
  -1   9  -7 3241.42 221.122   1
   1   9  -7 3223.38 220.656   1
   1   9   7 3511.74 223.319   1
  -1  -9  -7 2831.29 243.851   1
  -1  -9  -7 3474.50 214.924   1
  -1  -9   9 2463.63 164.812   1
   1  -9   9 2243.23 162.714   1
  -1   9  -9 2301.33 162.525   1
  -1   9  -9 2276.21 162.419   1
   1  -9   9 2210.69 162.144   1
   1   9  -9 2222.92 161.293   1
  -1  -9   9 2413.18 161.824   1
   1   9  -9 2500.03 163.906   1
   1   9   9 2079.06 159.554   1
   1   9   9 2366.74 183.369   1
  -1  -9  -9 2574.71 165.681   1
  -1  -9  -9 2469.18 155.238   1
   1  -9  11 6249.01 408.096   1
  -1  -9  11 6405.02 408.765   1
  -1   9 -11 6305.61 407.505   1
  -1  -9  11 6062.02 406.548   1
   1  -9  11 6083.36 407.265   1
   1   9 -11 6645.26 408.882   1
  -1   9 -11 6492.93 408.081   1
   1   9 -11 5852.60 406.283   1
   1   9  11 6324.44 398.130   1
  -1  -9 -11 6166.55 412.203   1
   1   9  11 5405.42 428.075   1
  -1  -9  13 6056.46 416.778   1
   1  -9  13 6165.44 417.743   1
   1   9 -13 6512.11 419.321   1
  -1   9 -13 6358.47 418.510   1
   1   9  13 6729.25 407.914   1
  -1  -9 -13 5999.27 428.506   1
   1   9 -13 6166.53 417.037   1
  -1  -9 -13 6304.22 408.405   1
  -1   9 -13 6337.79 418.077   1
  -1  -9  13 6317.29 419.025   1
   1  -9  13 6398.50 418.704   1
  -1   9 -15 7440.34 489.230   1
   1   9 -15 7648.06 489.735   1
   1   9  15 7687.71 478.455   1
  -1  -9  15 7650.69 489.747   1
  -1  -9 -15 7645.99 478.831   1
  -1   9 -15 7522.62 488.252   1
   1  -9  15 7495.36 489.082   1
  -1   9  15 7302.78 477.606   1
   1   9 -15 7124.67 486.991   1
  -1  -9  17 1218.39 99.3999   1
  -1   9  17 1159.52 82.6694   1
   1  -9  17 1071.51 100.307   1
   1   9  17 1212.04 84.0867   1
  -1   9 -17 1299.65 102.730   1
   1   9 -17 1387.41 106.369   1
  -1  -9 -17 1029.40 88.1138   1
   1   9 -17 1137.51 98.4193   1
   1  -9 -17 1120.35 81.5784   1
  -1   9  17 1172.19 81.9265   1
  -1  -9 -17 1355.01 85.8986   1
  -1   9 -17 1286.56 101.347   1
   1  -9  17 1219.01 101.971   1
  -1  -9  17 1254.89 103.103   1
   1  -9  19-14.2305 57.8238   1
   1   9 -19 88.6372 62.8735   1
  -1  -9  19-23.1472 53.4255   1
  -1   9  19 2.72246 30.6914   1
  -1   9 -19 69.0359 58.8304   1
   1   9  19 15.5217 34.1822   1
   1  -9 -19 31.0260 20.1593   1
  -1  -9 -19-35.2079 32.3097   1
   1  -9 -19 13.1333 29.5693   1
   1  -9  19-39.7947 59.2229   1
  -1  -9  19 49.5409 59.8711   1
  -1   9  19-21.8377 29.8384   1
  -1  -9 -19 65.3221 33.7839   1
   1   9 -19 71.5603 52.5869   1
  -1   9 -19-3.99879 54.3675   1
   1  -9  21 160.169 65.8957   1
  -1  -9  21 54.1295 59.5853   1
  -1   9  21 40.1826 36.8223   1
   1   9  21 66.9393 41.3324   1
  -1  -9 -21 44.3923 32.0376   1
   1  -9 -21 64.5534 25.0992   1
   1  -9 -21 41.7446 34.0006   1
  -1  -9  21-6.93803 66.0758   1
  -1   9  21 6.09801 34.7729   1
   1  -9  21 135.525 64.7929   1
  -1  -9 -21 39.2065 38.3825   1
   1   9 -21 60.0934 57.5305   1
  -1   9 -21 44.6021 62.3497   1
  -1  -9  23 4159.53 290.469   1
   1  -9  23 4033.03 291.371   1
  -1   9  23 4051.25 277.884   1
   1   9 -23 4414.75 296.804   1
   1   9  23 4519.33 280.921   1
   1  -9 -23 4198.41 274.103   1
  -1  -9 -23 4009.90 275.846   1
   1   9 -23 4255.19 288.575   1
   1  -9 -23 4248.84 276.840   1
  -1   9  23 4541.59 277.280   1
  -1  -9 -23 4482.34 278.845   1
  -1  -9  23 4062.61 293.519   1
  -1   9 -23 4268.74 290.409   1
   1  -9  23 3862.19 290.937   1
  -1  -9  25 2506.36 195.742   1
   1  -9  25 2688.37 199.583   1
  -1   9  25 2524.45 181.323   1
  -1   9 -25 2662.00 201.287   1
   1   9  25 2680.56 184.344   1
   1   9 -25 2631.01 203.864   1
   1  -9 -25 2538.07 175.316   1
  -1  -9 -25 2614.40 176.858   1
   1  -9 -25 2665.05 179.014   1
   1   9 -25 2666.91 193.616   1
  -1   9  25 2739.39 179.830   1
  -1   9 -25 2884.21 197.580   1
   1  -9  25 2584.43 197.874   1
  -1  -9  25 2412.71 200.130   1
  -1  -9 -25 2698.31 181.439   1
  -1   9  27 965.475 87.4948   1
   1   9  27 834.977 90.3205   1
  -1  -9  27 776.773 110.409   1
   1  -9  27 954.304 113.182   1
  -1   9 -27 944.236 112.428   1
   1  -9 -27 791.946 75.0654   1
   1   9 -27 998.646 120.319   1
  -1  -9 -27 855.276 75.1948   1
   1  -9 -27 866.256 81.7934   1
  -1   9  27 1056.93 82.8343   1
   1  -9  27 988.514 110.180   1
  -1  -9  27 819.784 114.669   1
  -1  -9 -27 921.254 84.7675   1
   1   9 -27 761.528 101.814   1
  -1   9 -27 860.205 106.912   1
  -1   9  29 34.2698 63.8611   1
  -1  -9  29 84.0363 89.8792   1
   1  -9  29-14.5090 90.4542   1
   1   9  29 43.1268 66.9500   1
   1   9 -29 77.0352 102.545   1
  -1   9 -29 99.8229 89.4111   1
   1  -9 -29 31.6827 45.3212   1
  -1  -9 -29-1.16287 47.3147   1
   1  -9 -29-1.24676 56.2408   1
  -1  -9  29-92.8344 96.0052   1
   1  -9  29-40.2927 88.4147   1
  -1   9  29 111.443 56.3474   1
  -1   9 -29 28.3308 84.3094   1
  -1  -9 -29 14.9972 60.9165   1
   1   9 -29 190.163 81.2706   1
  -1   9  31 553.368 84.9949   1
   1   9  31 509.023 88.3181   1
  -1  -9  31 626.964 108.257   1
   1  -9  31 462.095 108.010   1
  -1   9 -31 579.627 107.013   1
   1   9 -31 731.253 121.069   1
   1  -9 -31 474.104 67.0265   1
  -1  -9 -31 695.889 68.4480   1
   1  -9  31 451.070 104.910   1
  -1  -9  31 684.991 114.883   1
  -1   9  31 602.647 75.6871   1
  -1  -9 -31 603.032 78.7468   1
  -1   9 -31 660.104 104.104   1
   1   9 -31 718.307 100.419   1
  -1   9 -33 1125.23 131.427   1
   1  -9 -33 1141.43 101.176   1
   1   9 -33 1250.54 152.084   1
  -1   9 -33 1183.38 137.267   1
  -1  -9 -33 1092.03 100.832   1
   1   9 -33 1265.08 129.740   1
  -1  -9  33 1120.90 141.743   1
  -1   9  33 1273.43 108.808   1
   1  -9  33 1253.76 137.721   1
  -1   9  33 1254.75 119.115   1
  -1  -9  33 1398.29 143.735   1
   1  -9  33 1317.05 143.568   1
   1   9  33 1142.29 120.480   1
  -1  -9  35 344.765 119.096   1
   1  -9  35 447.130 123.234   1
  -1   9 -35 331.379 116.202   1
   1   9 -35 262.453 126.007   1
  -1   9  35 463.566 79.2518   1
   1  -9  35 503.050 112.948   1
  -1  -9  35 349.565 116.838   1
   1   9 -35 256.094 100.961   1
  -1   9 -35 377.877 102.870   1
   1  -9 -35 323.848 66.4283   1
  -1  -9 -35 311.383 67.9346   1
   1 -11   1 53.7838 33.0521   1
   1  11   1 97.0785 33.0930   1
   1  11  -1 14.4952 33.4579   1
  -1  11   1 35.8859 31.2763   1
   1 -11   1 95.3479 33.9023   1
   1  11  -1 169.147 37.2343   1
  -1  11  -1 99.9340 36.7514   1
   1 -11  -1 119.564 31.6776   1
  -1 -11   1 150.593 38.3946   1
  -1 -11  -1 89.2193 40.1973   1
   1  11   1 80.1858 35.3758   1
  -1 -11   1 146.012 37.1049   1
  -1  11   1 104.744 31.2209   1
  -1 -11  -1 146.208 33.9929   1
   1  11  -3 3738.41 229.093   1
   1 -11  -3 3646.03 223.065   1
   1  11   3 3927.72 225.775   1
  -1 -11   3 3478.14 228.008   1
   1 -11   3 3525.78 227.010   1
  -1  11   3 3268.17 222.942   1
  -1  11  -3 3401.92 227.559   1
  -1 -11  -3 3705.99 230.804   1
  -1 -11  -3 3593.62 224.785   1
   1  11  -3 3091.32 226.822   1
  -1 -11   3 3279.70 228.238   1
  -1  11  -3 3264.51 227.261   1
   1 -11   3 3076.57 227.281   1
  -1  11   3 3215.18 222.955   1
   1  11   3 3492.58 225.011   1
  -1 -11  -5 4527.77 304.466   1
   1  11   5 5073.65 293.283   1
   1  11  -5 4551.87 297.525   1
   1 -11   5 4589.41 296.002   1
   1 -11  -5 4741.46 289.949   1
  -1 -11   5 4769.10 296.604   1
   1  11   5 5058.97 293.619   1
   1 -11  -5 4099.61 289.011   1
  -1  11  -5 4190.30 296.288   1
   1 -11   5 4049.73 296.717   1
  -1 -11   5 4684.90 298.007   1
  -1  11   5 4442.76 289.704   1
  -1  11   5 4379.69 289.770   1
  -1  11  -5 4760.97 296.945   1
   1  11   7 8580.06 524.478   1
   1  11   7 8482.66 521.167   1
  -1 -11   7 7864.21 524.433   1
   1  11  -7 8314.09 525.825   1
  -1 -11  -7 7200.74 539.386   1
  -1 -11  -7 8286.59 518.660   1
   1 -11   7 7756.34 524.216   1
  -1  11  -7 8122.46 525.287   1
   1 -11   7 7752.23 525.424   1
  -1 -11   7 7991.35 526.034   1
   1 -11   9 181.327 51.8839   1
  -1 -11  -9 70.1059 123.432   1
   1  11   9 172.853 52.3866   1
   1  11  -9 101.706 50.9432   1
  -1 -11   9 228.091 47.8743   1
   1 -11   9 226.980 49.3302   1
  -1  11  -9 265.650 50.3002   1
  -1 -11   9 217.201 54.3828   1
   1  11   9 225.904 106.234   1
  -1 -11  -9 254.796 30.0694   1
  -1 -11  11 7940.28 507.327   1
  -1 -11 -11 7464.18 501.465   1
   1  11  11 6937.26 499.799   1
  -1  11 -11 8447.35 508.829   1
   1  11 -11 8483.45 509.551   1
   1 -11  11 8195.45 507.803   1
   1 -11  11 7971.11 509.003   1
  -1 -11  11 8283.24 509.661   1
  -1 -11 -11 8084.01 499.169   1
  -1  11 -13 10706.5 677.675   1
   1  11 -13 10454.3 677.939   1
   1 -11  13 10085.2 676.634   1
  -1 -11  13 10659.1 678.450   1
   1 -11  13 10512.5 677.828   1
  -1 -11  13 10119.1 675.829   1
   1  11  13 10584.1 666.144   1
   1  11  15 4740.77 284.513   1
  -1 -11 -15 4145.70 284.529   1
  -1 -11  15 4280.84 298.603   1
   1 -11  15 4518.99 299.513   1
   1  11  15 4190.13 333.437   1
   1  11 -15 4463.05 299.009   1
  -1  11 -15 4459.66 298.561   1
  -1  11 -17 1826.36 133.692   1
   1  11 -17 1604.70 133.121   1
   1  11  17 1736.36 112.677   1
  -1 -11 -17 1677.58 113.216   1
  -1 -11  17 1957.20 135.067   1
   1 -11  17 1676.83 132.196   1
  -1 -11 -17 2059.14 176.723   1
  -1  11  17 1666.37 116.783   1
   1  11  17 2025.38 206.219   1
  -1  11  17 1553.01 110.680   1
  -1 -11  17 1771.64 130.342   1
  -1 -11 -19 336.778 88.9564   1
  -1 -11  19 551.738 78.2166   1
   1 -11  19 489.575 77.7952   1
   1  11  19 531.341 46.5023   1
   1  11 -19 584.059 81.6774   1
  -1 -11  19 438.039 71.6578   1
   1 -11  19 463.458 74.3486   1
  -1  11 -19 517.337 77.9033   1
  -1  11  19 382.710 42.5315   1
  -1 -11 -19 456.062 45.9903   1
   1  11  19 594.869 128.671   1
   1  11  21 2192.11 136.795   1
  -1  11 -21 2128.76 157.737   1
   1 -11 -21 1603.92 129.433   1
  -1 -11 -21 1924.04 145.553   1
  -1  11  21 2109.98 133.964   1
   1 -11  21 2013.68 155.852   1
  -1 -11  21 2094.32 154.120   1
  -1 -11  21 1955.99 158.402   1
  -1 -11 -21 2155.72 135.094   1
   1 -11  21 2216.71 158.305   1
   1  11  21 2231.13 171.379   1
   1  11  23 4804.66 285.550   1
   1 -11 -23 3834.59 278.574   1
  -1 -11 -23 4040.18 286.499   1
  -1  11  23 4500.24 283.141   1
  -1 -11  23 4557.63 299.665   1
   1 -11  23 4495.60 300.726   1
  -1 -11 -23 4757.49 283.654   1
   1 -11  23 4371.30 301.016   1
  -1 -11  23 4374.40 302.735   1
   1  11  23 4723.72 304.612   1
   1  11  25 2010.46 133.816   1
  -1  11 -25 1991.53 157.550   1
   1  11 -25 1901.24 162.848   1
  -1 -11  25 1791.29 152.977   1
  -1  11  25 1893.47 129.777   1
   1 -11  25 1746.60 154.523   1
   1 -11 -25 1644.09 121.412   1
  -1 -11 -25 1798.66 131.936   1
  -1 -11  25 1746.82 158.755   1
   1 -11  25 1620.56 152.910   1
   1  11  25 2017.42 159.624   1
  -1  11  27 202.140 55.7178   1
  -1 -11  27 326.592 91.6926   1
   1 -11  27 176.608 90.3880   1
   1  11  27 146.074 61.3452   1
  -1  11 -27 75.1936 88.9237   1
   1  11 -27 260.523 99.5535   1
  -1 -11 -27 156.694 53.2442   1
   1 -11 -27 137.247 37.9727   1
  -1 -11  27 181.002 97.9808   1
   1 -11  27 116.628 89.2056   1
   1  11  27 181.439 91.7864   1
  -1  11  29 15.1059 60.1567   1
  -1 -11  29-91.0385 93.3656   1
   1  11  29 147.234 66.0153   1
   1 -11  29 110.144 97.3091   1
   1  11 -29 77.4662 104.490   1
  -1  11 -29-97.6497 97.1677   1
   1 -11 -29-8.68205 52.9691   1
   1 -11 -29 20.5837 39.7536   1
  -1 -11 -29 3.73870 53.4674   1
   1  11  29-2.07137 90.6181   1
  -1 -11  29-77.6940 101.323   1
   1 -11  29 34.6688 93.3134   1
   1 -11  31 740.310 117.622   1
  -1 -11  31 723.216 126.949   1
   1  11  31 820.487 94.5440   1
  -1  11  31 897.983 90.3898   1
   1 -11  31 844.978 122.578   1
  -1 -11  31 704.018 119.784   1
  -1  11 -31 871.375 121.486   1
   1 -11 -31 739.147 72.1837   1
   1  11 -31 894.518 135.988   1
   1 -11 -31 836.481 82.6022   1
  -1 -11 -31 722.066 81.0433   1
   1  11  31 922.800 112.933   1
   1  11 -31 844.138 111.390   1
  -1 -11  33 406.978 127.297   1
   1 -11  33 481.967 114.720   1
  -1  11  33 565.657 87.3270   1
  -1 -11  33 522.211 125.595   1
   1 -11  33 617.303 124.816   1
   1  11  33 650.107 92.0778   1
   1  11 -33 587.210 137.876   1
   1 -11 -33 638.417 66.3761   1
  -1  11 -33 618.169 121.787   1
  -1 -11 -33 693.765 79.4701   1
   1 -11 -33 506.009 76.6596   1
  -1 -11 -33 476.807 74.8880   1
   1  11 -33 693.674 110.264   1
   1  11  33 553.099 108.504   1
   1  11  35 582.549 115.101   1
   1 -11  35 497.815 128.904   1
  -1 -11  35 357.844 125.690   1
  -1  11 -35 371.125 120.917   1
   1  11 -35 303.063 136.322   1
  -1 -11  35 415.251 125.030   1
   1 -11  35 549.450 119.717   1
   1  11 -35 525.224 107.564   1
  -1 -11 -35 431.241 78.0114   1
  -1 -11 -35 364.661 76.2554   1
   1 -11 -35 405.126 65.3824   1
   1 -11 -35 478.240 78.3966   1
  -1 -13   1 1148.90 94.5748   1
  -1 -13  -1 1438.97 96.7802   1
   1  13  -1 1079.71 92.2567   1
  -1 -13  -1 1115.42 91.8218   1
   1  13   1 1168.86 91.3884   1
   1  13   1 1436.74 93.0080   1
   1 -13   1 1266.27 91.8921   1
   1 -13  -1 1231.92 88.9908   1
   1  13  -1 1350.36 94.2132   1
   1 -13   1 1090.06 91.9387   1
  -1  13   1 1184.38 90.0661   1
  -1 -13   1 1235.33 94.3959   1
  -1  13   1 1284.80 90.9025   1
  -1  13  -1 1207.40 92.5456   1
  -1  13   3 2593.76 168.939   1
  -1  13  -3 2711.18 174.246   1
  -1 -13  -3 2713.65 176.849   1
  -1 -13  -3 2665.37 169.519   1
   1  13  -3 2383.39 172.823   1
  -1  13   3 2469.39 168.413   1
   1  13   3 2514.20 170.527   1
   1 -13   3 2398.58 173.299   1
  -1 -13   3 2542.81 174.986   1
  -1  13  -3 2569.57 173.445   1
   1 -13  -3 2226.41 167.976   1
   1 -13   3 2608.43 172.397   1
   1  13   3 2839.02 171.135   1
   1  13  -3 2566.29 174.871   1
   1 -13  -3 2696.67 168.596   1
  -1 -13   3 2293.09 173.505   1
   1 -13   5 8835.48 563.671   1
  -1  13  -5 8577.74 562.894   1
   1 -13  -5 7218.98 556.064   1
  -1 -13   5 9256.45 565.062   1
   1  13  -5 9611.09 564.820   1
   1  13   5 10138.6 559.704   1
   1 -13  -5 9174.85 557.471   1
  -1 -13   5 8742.84 563.287   1
   1 -13   5 8628.61 561.916   1
  -1  13  -5 9171.05 563.559   1
  -1  13   5 8794.61 557.263   1
  -1  13   5 8298.92 556.950   1
   1  13  -5 8640.75 563.090   1
   1  13   5 9160.27 559.821   1
  -1 -13  -5 9423.34 567.801   1
   1  13   7 2970.76 180.660   1
   1 -13  -7 2753.82 175.867   1
   1  13   7 3183.17 178.227   1
  -1 -13   7 2924.00 184.295   1
   1  13  -7 3135.63 187.171   1
   1 -13   7 2740.08 183.340   1
  -1  13  -7 2770.82 185.177   1
  -1 -13  -7 2866.23 207.427   1
  -1  13   7 2593.41 173.855   1
   1  13  -7 2632.91 184.019   1
  -1 -13  -7 2956.67 176.000   1
   1 -13  -7 2111.23 172.213   1
  -1  13  -7 2747.79 185.286   1
   1 -13   7 2597.97 185.805   1
  -1 -13   7 2939.40 187.630   1
  -1  13  -9 108.984 49.8844   1
   1  13  -9 101.146 46.1711   1
  -1 -13   9 162.961 52.7736   1
  -1 -13   9 151.033 47.1805   1
   1  13  -9 167.187 52.4452   1
   1 -13   9 104.354 46.4621   1
  -1  13  -9 110.235 48.9561   1
  -1 -13  -9 254.345 122.266   1
   1  13   9 282.176 83.6020   1
   1 -13   9 87.5967 50.6252   1
   1  13  11 186.263 86.2699   1
  -1 -13 -11 129.711 85.2311   1
  -1  13 -11 194.174 53.9716   1
   1 -13  11 162.956 56.0277   1
  -1 -13  11 300.933 53.9001   1
   1 -13  11 248.946 53.6784   1
   1  13 -11 222.042 57.3857   1
   1  13 -11 266.345 54.5985   1
  -1 -13  11 235.284 60.3482   1
  -1  13 -11 254.307 56.4130   1
  -1 -13  13 11091.0 665.937   1
  -1  13 -13 9416.42 662.873   1
   1 -13  13 10388.4 664.823   1
  -1 -13  13 10689.2 662.988   1
   1 -13  13 10635.2 663.059   1
  -1  13 -13 11031.2 664.470   1
   1  13 -13 10524.2 664.737   1
   1  13 -13 9949.56 661.932   1
   1  13  13 9650.19 652.178   1
   1  13  13 11277.4 661.412   1
   1  13  15 9301.24 556.971   1
   1  13 -15 7735.42 545.461   1
  -1 -13 -15 7049.09 533.692   1
   1  13 -15 9052.43 550.303   1
  -1  13 -15 9179.07 549.942   1
  -1 -13 -15 9106.54 535.242   1
   1 -13  15 8787.43 547.688   1
  -1  13 -15 7976.50 547.435   1
  -1 -13  15 8783.23 550.304   1
   1 -13  15 8799.89 550.076   1
   1  13  15 9179.26 534.072   1
  -1 -13 -17 1823.16 130.704   1
  -1  13 -17 1918.00 151.939   1
  -1 -13  17 2243.85 157.511   1
   1 -13  17 2032.13 154.803   1
   1  13 -17 2166.15 156.551   1
  -1  13 -17 2119.91 155.468   1
   1  13  17 2040.06 130.870   1
   1  13 -17 1944.71 149.859   1
  -1 -13 -17 2121.72 139.234   1
   1  13  17 2269.62 213.981   1
   1 -13  19-7.40369 72.6505   1
  -1 -13  19-12.7285 75.2144   1
  -1 -13 -19 140.226 115.349   1
   1  13  19 16.2388 30.6152   1
  -1  13 -19-36.0303 73.5597   1
   1  13  19-42.2752 194.972   1
   1  13 -19 40.3968 77.8725   1
   1 -13  19-2.25842 69.1329   1
  -1 -13  19 17.7553 66.4301   1
   1  13 -19-98.3339 64.4751   1
  -1  13 -19 16.0073 68.3554   1
  -1  13  21 2015.02 171.729   1
   1  13 -21 2207.52 171.429   1
   1 -13  21 2395.96 176.002   1
  -1 -13  21 2362.75 173.795   1
   1  13 -21 2440.47 182.061   1
  -1  13 -21 2284.52 176.915   1
   1  13  21 2379.45 152.538   1
   1  13  21 1892.52 279.816   1
  -1  13  21 2105.58 149.130   1
   1 -13  21 2166.48 177.636   1
  -1 -13  21 2467.84 181.103   1
  -1  13 -21 2326.38 174.466   1
  -1 -13 -21 2182.30 231.779   1
  -1 -13  23 1679.26 141.658   1
  -1  13  23 1450.04 111.840   1
   1 -13  23 1785.41 143.731   1
   1  13  23 1641.38 116.223   1
  -1 -13 -23 1595.51 195.598   1
   1  13 -23 1552.00 136.675   1
   1  13  23 1758.51 227.413   1
  -1  13  23 1611.02 131.440   1
  -1 -13  23 1703.59 149.892   1
  -1  13 -23 1642.50 140.879   1
   1 -13  23 1653.77 145.620   1
  -1  13  25 663.501 79.9875   1
   1  13  25 498.329 173.823   1
  -1 -13 -25 657.163 62.1982   1
   1 -13 -25 262.047 65.9001   1
  -1 -13 -25 473.037 121.589   1
   1  13 -25 550.722 93.6412   1
  -1  13 -25 628.329 100.714   1
  -1  13  25 685.629 62.5829   1
   1 -13  25 729.410 102.462   1
   1  13  25 697.148 68.2235   1
  -1 -13  25 563.818 97.6408   1
   1  13 -25 798.696 112.669   1
  -1  13 -25 768.078 107.588   1
   1 -13 -25 542.589 57.7746   1
   1 -13  25 836.104 106.397   1
  -1 -13  25 626.970 108.435   1
  -1 -13 -27 60.6395 95.7708   1
  -1 -13  27 469.990 107.274   1
   1 -13  27 199.975 95.1857   1
  -1  13  27 287.680 54.9999   1
  -1 -13  27 92.0614 92.6984   1
   1  13  27 385.161 60.5888   1
   1 -13  27 387.201 98.2732   1
   1  13 -27 181.939 106.934   1
  -1  13 -27 286.547 102.339   1
   1 -13 -27 245.755 49.0005   1
   1 -13 -27 171.960 50.8382   1
  -1 -13 -27 258.777 51.8756   1
  -1  13 -27 203.275 88.5398   1
   1  13  27 297.512 144.455   1
  -1 -13 -29 20.8340 85.0361   1
  -1 -13  29 13.2684 106.872   1
   1 -13  29-52.4706 99.5977   1
  -1  13  29 70.4563 57.8897   1
   1 -13  29-21.6658 97.1432   1
  -1 -13  29 30.7250 94.9505   1
   1  13  29 59.5170 62.8885   1
  -1  13 -29 162.149 102.799   1
   1  13 -29 144.728 111.847   1
   1 -13 -29 76.8964 51.6426   1
   1 -13 -29 87.2879 46.7656   1
  -1  13 -29 11.4913 90.5682   1
  -1 -13 -29-83.8969 52.1209   1
   1  13  29-39.5422 139.080   1
  -1 -13 -31 200.737 83.8358   1
  -1 -13  31 202.310 115.178   1
   1 -13  31 167.223 106.361   1
  -1  13  31 104.233 65.6204   1
   1 -13  31 256.044 110.818   1
   1  13  31 74.6124 68.3147   1
  -1 -13  31 338.199 109.672   1
   1  13 -31 188.274 121.366   1
  -1  13 -31 219.544 109.085   1
   1 -13 -31 133.271 57.0743   1
   1 -13 -31 152.611 50.5190   1
  -1  13 -31 148.838 97.4594   1
  -1 -13 -31 175.858 57.1579   1
   1  13  31 241.394 140.057   1
   1  13  33 896.212 159.045   1
  -1  13  33 865.362 95.8993   1
   1 -13  33 761.802 136.122   1
   1  13  33 795.610 97.9343   1
  -1 -13  33 820.926 134.055   1
   1 -13  33 834.796 132.377   1
  -1 -13  33 822.065 137.614   1
  -1 -13 -33 848.588 85.2607   1
  -1 -13 -33 746.021 102.942   1
   1 -13 -33 671.784 77.2711   1
  -1  13 -33 888.275 125.623   1
   1  15  -1 689.653 67.1811   1
   1 -15   1 751.652 64.0681   1
   1  15   1 806.305 64.9292   1
   1 -15  -1 759.087 62.5384   1
   1  15  -1 689.072 65.2959   1
  -1  15   1 581.295 61.6840   1
  -1  15   1 656.724 63.2640   1
  -1  15  -1 669.120 66.0077   1
  -1 -15   1 663.420 68.0847   1
  -1 -15  -1 735.521 70.0728   1
  -1  15  -3 4170.40 300.617   1
   1 -15   3 4710.06 300.235   1
   1 -15  -3 4757.51 296.832   1
   1  15   3 4815.89 298.412   1
  -1 -15   3 4695.29 301.974   1
   1  15  -3 5082.25 302.591   1
   1  15   3 4338.61 298.257   1
   1  15  -3 4178.26 300.491   1
  -1  15   3 4268.28 296.498   1
  -1 -15  -3 4962.54 303.876   1
  -1  15  -3 4556.92 301.288   1
  -1  15   3 4522.30 296.983   1
   1 -15  -5 5760.00 365.341   1
  -1  15   5 5675.87 365.127   1
  -1  15  -5 6287.31 372.723   1
  -1 -15  -5 5408.89 375.233   1
  -1  15   5 5095.89 364.677   1
   1  15  -5 5289.04 370.624   1
   1  15   5 5677.87 367.582   1
   1  15   5 6554.72 367.702   1
   1 -15   5 5449.33 369.972   1
  -1 -15   5 5675.05 371.313   1
   1  15  -5 5997.04 372.981   1
  -1  15  -5 5374.14 371.122   1
   1 -15   7 1020.94 84.1280   1
  -1 -15   7 936.075 83.2844   1
   1  15  -7 1144.08 89.1216   1
  -1  15  -7 1025.08 86.6417   1
  -1  15  -7 929.004 85.2119   1
   1  15  -7 939.856 84.7847   1
  -1  15   7 849.364 69.9559   1
   1  15   7 989.309 79.1273   1
   1 -15  -7 1041.61 75.3348   1
  -1 -15  -7 911.576 116.554   1
  -1 -15   9 190.771 49.2808   1
   1 -15   9 229.259 50.9621   1
   1  15  -9 175.593 55.5196   1
  -1  15  -9 116.861 52.7184   1
  -1  15   9 175.041 26.1515   1
  -1  15   9 152.969 27.8505   1
  -1 -15  -9 321.507 129.488   1
   1  15   9 202.985 64.6348   1
  -1  15  -9 86.5371 53.0908   1
  -1 -15  -9 119.219 30.7138   1
   1  15  -9 98.2817 50.8806   1
  -1 -15  11 561.541 68.2652   1
  -1  15 -11 667.567 73.8268   1
   1 -15  11 516.199 68.0345   1
   1  15 -11 564.476 74.6552   1
  -1 -15 -11 592.568 47.1323   1
   1  15  11 571.659 52.8737   1
   1  15  11 525.354 131.182   1
  -1  15 -11 632.209 71.4628   1
   1  15 -11 501.656 70.0700   1
   1  15 -13 2048.46 149.645   1
  -1  15 -13 2140.70 148.563   1
  -1 -15 -13 1925.16 126.388   1
   1  15 -13 1864.26 145.123   1
  -1 -15  13 2017.50 146.123   1
   1 -15  13 1930.93 145.147   1
   1  15  13 2192.03 134.034   1
  -1  15 -13 1847.15 145.733   1
  -1 -15  13 2049.62 151.071   1
   1 -15  15 5927.66 376.962   1
  -1 -15  15 6024.91 377.409   1
  -1  15 -15 6372.34 380.240   1
   1  15 -15 5925.10 380.165   1
   1  15  15 5178.96 361.054   1
   1  15  15 6620.25 369.984   1
  -1 -15  15 6025.94 381.442   1
  -1  15 -15 5673.49 377.442   1
   1  15 -15 5446.21 375.743   1
  -1  15 -17 4627.63 306.506   1
   1  15 -17 4765.03 308.259   1
   1  15  17 4573.81 285.012   1
   1  15  17 4172.23 309.618   1
   1  15 -17 3974.32 301.397   1
  -1  15 -17 4114.35 303.633   1
  -1 -15  17 4126.16 307.464   1
  -1  15 -19 135.675 75.3467   1
   1  15 -19 51.5589 70.5453   1
  -1  15 -19 84.7785 81.2467   1
   1  15  19 3.79617 31.2241   1
   1 -15  19 32.7349 75.2847   1
   1  15 -19 5.39895 83.2139   1
  -1 -15  19 37.9045 76.6830   1
   1  15  19-166.333 154.713   1
  -1 -15  19 96.8037 83.8980   1
  -1 -15  21 541.388 88.6795   1
   1 -15  21 454.366 89.3982   1
   1  15 -21 496.147 102.608   1
  -1  15 -21 579.856 97.4519   1
   1  15  21 429.676 49.8102   1
   1  15  21 448.776 200.524   1
  -1 -15  21 443.524 98.3314   1
  -1  15 -21 549.628 92.8556   1
   1  15 -21 491.692 84.1390   1
  -1 -15 -23 1414.53 126.876   1
   1 -15  23 1273.24 124.747   1
  -1 -15  23 1370.02 123.075   1
   1  15  23 1314.43 89.2961   1
   1  15 -23 1194.05 118.307   1
  -1 -15 -23 989.210 81.7312   1
  -1  15 -23 1181.80 120.552   1
   1  15  25 1170.16 278.116   1
  -1  15  25 820.006 74.5188   1
  -1  15  25 647.654 185.348   1
  -1 -15 -25 816.981 70.2997   1
   1 -15  25 899.849 116.058   1
  -1 -15  25 1032.03 116.711   1
   1  15  25 1015.09 79.2070   1
   1  15 -25 987.214 128.405   1
  -1  15 -25 1053.91 115.275   1
   1  15 -25 905.582 109.016   1
  -1 -15  25 909.323 126.966   1
  -1 -15 -25 1129.52 189.121   1
  -1 -15 -27 522.867 221.107   1
  -1  15  27 376.648 56.8818   1
   1 -15  27 393.131 104.229   1
  -1 -15  27 438.009 101.636   1
   1  15  27 352.921 60.5760   1
  -1  15 -27 459.215 109.005   1
   1  15  27 205.761 286.435   1
  -1 -15  27 336.231 113.252   1
   1 -15  27 427.410 105.613   1
   1  15 -27 422.741 96.4224   1
  -1 -15 -27 341.950 49.8834   1
  -1  15  27 384.138 143.566   1
  -1  15  29 16.7950 56.3863   1
  -1 -15  29 90.0230 100.925   1
   1  15  29 112.002 58.7505   1
   1 -15  29 207.180 103.639   1
  -1  15 -29 20.7220 107.539   1
   1  15 -29-88.2061 115.323   1
   1  15 -29 82.0874 93.6414   1
  -1 -15 -29-72.8683 47.2754   1
  -1  15 -29-75.3053 95.5389   1
  -1 -15  29-17.6956 111.363   1
   1 -15  29 29.6102 100.758   1
  -1  15  29 8.50343 121.232   1
   1  15  29 67.7119 255.569   1
  -1 -15 -29-183.873 219.007   1
  -1 -15 -31 258.657 198.070   1
   1 -15 -31-57.7685 106.833   1
   1  15  31 502.799 248.723   1
  -1  15  31 92.3616 122.284   1
  -1  15  31 135.939 65.7384   1
   1  15  31 188.718 66.3356   1
   1 -15  31 158.353 113.625   1
  -1 -15  31 307.572 109.690   1
   1  15 -31 39.2327 123.477   1
  -1  15 -31 145.283 111.635   1
  -1  15 -31 21.8066 101.088   1
  -1 -15 -31 218.519 53.3892   1
   1  15 -31 164.450 100.350   1
   1 -15  31 150.469 111.685   1
  -1 -15  31 259.166 122.439   1
   1 -15 -31 48.4999 54.1754   1
  -1  17  -1 369.402 58.1675   1
   1  17   1 412.844 57.4161   1
   1 -17   1 488.190 56.2533   1
  -1  17   1 482.852 55.8889   1
   1  17  -1 403.243 57.9125   1
   1 -17   1 393.452 58.4051   1
  -1  17  -1 466.167 56.8259   1
  -1  17   1 408.739 53.2630   1
   1 -17  -1 467.083 48.2839   1
  -1 -17  -1 257.240 56.4818   1
  -1 -17   1 485.462 62.6615   1
   1 -17  -1 490.859 53.3312   1
   1  17  -1 608.765 61.2623   1
  -1 -17  -1 554.469 66.1480   1
  -1 -17   1 501.380 62.2095   1
  -1  17   3 3811.93 280.332   1
   1  17  -3 4002.78 285.499   1
   1  17   3 4043.15 282.510   1
  -1  17  -3 4056.78 285.313   1
   1 -17   3 4331.81 284.014   1
   1 -17  -3 4650.76 281.437   1
  -1 -17   3 4677.20 287.193   1
   1  17  -3 4903.92 287.826   1
   1  17   3 4985.06 284.044   1
  -1 -17  -3 4837.26 289.888   1
   1 -17  -3 3702.67 280.065   1
   1 -17   3 4125.93 286.134   1
  -1 -17   3 4499.16 288.216   1
  -1  17  -3 4401.32 285.834   1
  -1  17   3 4094.41 280.780   1
  -1 -17  -5 2642.54 188.067   1
   1 -17  -5 2861.11 173.844   1
  -1  17  -5 2492.68 180.075   1
   1  17  -5 2344.30 178.858   1
  -1  17   5 2286.73 171.570   1
  -1 -17   5 2772.47 180.494   1
   1 -17   5 2722.65 178.601   1
   1  17   5 2785.11 174.349   1
   1  17  -5 2997.64 182.852   1
  -1 -17   5 2713.69 183.591   1
   1 -17  -5 2224.78 170.650   1
  -1  17  -5 2429.90 180.089   1
   1 -17   5 2560.68 181.976   1
   1  17   5 2514.92 175.142   1
  -1 -17  -7 1100.88 129.531   1
   1 -17  -7 1373.61 97.4555   1
  -1 -17   7 1542.85 106.217   1
   1 -17   7 1384.81 103.966   1
   1  17  -7 1466.45 107.528   1
  -1  17  -7 1380.75 106.565   1
   1  17  -7 1170.75 103.951   1
  -1  17   7 1207.84 90.7681   1
   1 -17  -7 1105.85 88.4332   1
   1  17   7 1353.93 98.5337   1
  -1 -17  -7 1090.80 92.3419   1
  -1 -17   7 1273.03 109.846   1
  -1  17  -7 1241.22 105.931   1
   1 -17   7 1360.64 108.309   1
   1 -17  -9 48.8531 60.7231   1
  -1 -17  -9-183.648 135.626   1
   1  17   9 53.7692 37.0625   1
  -1 -17   9 38.2074 52.7107   1
   1  17  -9-12.2430 60.0970   1
   1 -17   9 143.694 58.3099   1
  -1  17  -9 74.8556 70.2635   1
  -1  17   9-12.2746 29.7338   1
  -1  17   9 43.4241 31.2623   1
   1 -17   9 109.748 70.1743   1
   1 -17  -9 75.0473 24.4284   1
  -1 -17   9 22.0640 61.7826   1
   1  17  -9-33.4790 53.8622   1
  -1  17  -9 51.6896 61.6012   1
  -1 -17  -9 52.9994 34.5986   1
   1  17   9-43.4385 58.6108   1
   1  17 -11 295.344 65.3863   1
  -1 -17  11 365.784 74.1086   1
  -1  17 -11 217.196 67.4210   1
  -1 -17 -11 249.973 38.5589   1
  -1 -17  11 352.795 63.0374   1
   1  17  11 404.702 43.9770   1
   1 -17  11 429.770 65.7582   1
   1  17 -11 384.007 71.2250   1
  -1  17 -11 379.378 70.0566   1
  -1  17  11 253.053 31.4413   1
  -1 -17 -11 216.686 165.132   1
   1 -17  11 403.778 74.2335   1
  -1  17  11 287.732 41.0336   1
   1  17  11 372.531 119.856   1
   1 -17  13 519.760 83.3902   1
   1  17  13 575.322 52.6667   1
  -1 -17  13 461.711 74.1833   1
   1  17 -13 587.190 83.3208   1
   1 -17  13 549.448 77.1419   1
  -1  17 -13 560.641 81.8228   1
   1  17  13 491.155 132.132   1
  -1 -17 -13 475.993 45.3491   1
  -1 -17  13 627.152 86.0958   1
   1  17 -13 444.179 76.5003   1
  -1  17 -13 471.082 78.6542   1
   1 -17  15 5872.35 380.867   1
  -1 -17  15 5889.52 380.389   1
  -1  17 -15 6176.38 384.199   1
   1  17 -15 6302.03 385.837   1
   1 -17  15 5872.37 385.350   1
  -1  17 -15 5858.34 382.456   1
   1  17 -15 5710.04 380.919   1
   1  17  15 6890.16 366.702   1
  -1  17 -17 4827.17 316.679   1
   1  17 -17 4908.89 318.475   1
   1  17  17 4497.13 291.077   1
   1  17  17 5052.83 297.117   1
   1 -17  17 4367.56 317.296   1
   1  17 -17 4355.11 312.401   1
  -1 -17  19 123.165 79.5377   1
   1  17  19 36.2220 26.4445   1
  -1  17 -19-10.8645 89.0443   1
   1  17  19 50.5487 64.2016   1
  -1  17 -19 18.5304 85.2717   1
   1  17 -19 56.1599 77.3845   1
   1 -17  19-11.5501 90.7813   1
  -1 -17  21 1146.73 119.343   1
   1 -17  21 1365.86 123.254   1
  -1  17 -21 1120.61 125.358   1
   1  17  21 1173.66 124.351   1
   1 -17  21 1239.06 129.042   1
  -1  17 -21 1158.87 120.793   1
   1  17  21 986.058 79.7165   1
   1  17 -21 1235.76 132.522   1
   1  17 -21 1139.08 118.105   1
  -1 -17  23 1430.70 130.054   1
   1 -17  23 1148.98 129.685   1
   1  17  23 1186.93 87.8218   1
   1  17 -23 1120.93 123.970   1
   1  17  23 1004.11 176.299   1
  -1  17 -23 1098.81 126.810   1
   1  17 -25 1089.31 134.217   1
  -1 -17  25 963.015 120.008   1
   1  17  25 867.200 74.4129   1
   1 -17  25 965.863 120.784   1
   1 -17  25 904.221 125.370   1
   1  17 -25 935.436 115.254   1
  -1  17 -25 669.935 117.261   1
   1  17  25 700.931 230.630   1
   1  17  27 137.833 258.394   1
  -1  17 -27 64.7946 108.583   1
   1  17 -27 32.5974 112.118   1
   1  17  27 56.2450 48.5014   1
   1 -17  27 145.830 105.273   1
  -1 -17  27 94.7080 99.1086   1
  -1  17 -27 46.3378 96.7518   1
   1  17 -27 54.1848 94.3231   1
   1  17  29 49.7843 55.2523   1
  -1  17 -29 3.59270 113.739   1
   1  17 -29 61.2718 119.837   1
   1  17  29-165.259 297.467   1
  -1  17 -29-9.57784 102.346   1
   1  17 -29-59.3506 98.4271   1
  -1  17  29 67.7838 55.6766   1
   1  17  31 307.976 333.591   1
  -1  17  31-176.985 273.005   1
  -1  17  31 48.7301 70.0533   1
   1 -17  31 228.460 116.603   1
  -1 -17  31 14.0794 114.183   1
   1  17  31 147.619 62.0282   1
  -1  17 -31 123.410 120.890   1
   1  17 -31 146.781 129.619   1
   1  17 -31 109.860 104.325   1
  -1  17 -31 88.4562 109.522   1
  -1 -17 -31 30.1312 39.3121   1
  -1 -17 -31 234.223 172.513   1
   1  19  -1 417.482 65.0175   1
   1  19   1 491.216 64.0876   1
  -1  19   1 511.348 62.1482   1
  -1  19  -1 478.815 63.6590   1
   1  19  -1 441.427 63.3350   1
   1 -19   1 421.715 63.4895   1
  -1 -19   1 422.548 66.6248   1
   1 -19  -1 688.912 56.9109   1
  -1 -19  -1 423.569 63.8891   1
  -1  19  -1 401.075 61.5910   1
  -1  19   1 416.096 58.6388   1
  -1 -19   1 398.979 67.0306   1
   1 -19  -1 512.911 59.6660   1
  -1 -19  -1 493.576 71.2908   1
   1 -19   1 461.447 60.4180   1
  -1  19  -3 1107.84 103.934   1
   1  19   3 1276.22 101.788   1
  -1  19   3 1037.93 98.2130   1
   1  19  -3 1240.26 105.467   1
   1  19  -3 1642.66 110.240   1
   1 -19   3 1227.49 103.516   1
   1 -19  -3 1334.08 99.7690   1
   1  19   3 1425.59 101.785   1
  -1 -19  -3 1266.85 114.531   1
  -1 -19   3 1383.08 107.819   1
  -1 -19   3 1484.62 111.139   1
   1 -19   3 1273.78 107.317   1
   1 -19  -3 1048.41 97.6446   1
  -1  19   3 1206.10 99.0871   1
  -1  19  -3 1398.39 106.321   1
  -1 -19  -5 3091.96 206.347   1
   1 -19  -5 2997.45 189.531   1
   1  19  -5 3119.70 198.295   1
  -1  19  -5 2851.40 196.040   1
   1  19  -5 2748.38 195.663   1
  -1  19   5 2581.87 187.082   1
  -1  19  -5 2481.92 194.799   1
   1 -19   5 2935.29 194.085   1
  -1 -19   5 3109.56 196.638   1
   1 -19  -5 2261.83 185.345   1
  -1 -19   5 2956.56 200.363   1
   1 -19   5 2852.30 198.467   1
   1  19   5 2719.84 190.622   1
  -1 -19  -7 729.203 118.555   1
   1 -19  -7 865.232 78.0573   1
   1 -19   7 895.395 80.6025   1
  -1 -19   7 756.813 82.7981   1
  -1  19  -7 939.679 87.3871   1
  -1  19   7 702.787 66.7232   1
   1  19  -7 892.166 88.2585   1
  -1  19  -7 827.224 85.6090   1
  -1  19   7 784.035 67.1930   1
   1  19  -7 923.401 85.4366   1
   1 -19   7 749.183 88.0349   1
   1 -19  -7 525.251 63.2150   1
   1  19   7 728.639 75.9654   1
  -1 -19   7 755.579 89.9392   1
  -1 -19  -7 657.353 69.3110   1
  -1 -19  -9-76.4757 147.061   1
   1 -19  -9 219.505 72.4970   1
  -1 -19   9 180.219 64.4031   1
   1  19  -9 139.241 70.3419   1
   1  19   9 144.682 45.4283   1
   1 -19   9 141.229 61.3549   1
  -1  19   9 104.209 38.2940   1
  -1  19  -9 228.848 66.8849   1
  -1  19   9 111.715 40.4315   1
   1 -19   9 99.8101 71.0132   1
   1 -19  -9 74.9365 32.0821   1
   1  19   9 127.132 64.4201   1
  -1 -19   9 192.074 73.3258   1
  -1 -19  -9 190.734 43.6371   1
  -1  19  -9 38.9558 64.0877   1
   1  19  -9 156.369 63.6419   1
  -1 -19  11 2.58956 77.5094   1
   1  19 -11-6.87036 68.8220   1
  -1 -19 -11 34.3691 38.7464   1
  -1  19 -11 128.646 70.5318   1
  -1 -19  11 72.5385 65.4274   1
   1  19  11 152.722 43.2325   1
   1 -19  11 4.02430 65.6151   1
  -1  19  11 76.0632 32.8422   1
  -1  19 -11 55.2112 68.4120   1
   1 -19 -11 41.4749 108.146   1
   1 -19  11 156.262 76.2578   1
  -1  19  11 88.7139 42.0929   1
   1  19  11 12.5128 108.103   1
  -1 -19 -13 3359.36 280.067   1
   1 -19  13 4336.60 303.619   1
  -1 -19  13 4612.27 306.189   1
   1 -19  13 4682.18 298.511   1
   1  19  13 5212.16 283.894   1
  -1 -19  13 4854.57 299.791   1
   1  19 -13 4013.83 299.402   1
  -1  19 -13 4490.67 301.077   1
   1  19  13 5444.28 347.378   1
  -1  19 -13 4639.70 301.859   1
   1  19 -13 4911.35 304.561   1
  -1 -19  15 3148.79 234.828   1
   1 -19  15 3460.57 236.480   1
   1  19  15 3518.29 216.568   1
  -1  19 -15 3214.95 239.494   1
   1  19 -15 3433.33 242.839   1
  -1  19 -15 3177.27 239.392   1
   1  19 -15 2775.16 236.008   1
  -1 -19  15 3055.15 244.113   1
   1 -19  15 3188.45 242.721   1
   1  19 -17 499.335 100.022   1
   1 -19  17 334.528 86.6438   1
  -1  19 -17 472.201 96.9735   1
   1  19  17 433.493 45.0487   1
   1 -19  17 290.266 96.8035   1
   1  19  17 334.139 36.9884   1
   1  19 -17 352.428 88.4026   1
  -1  19 -17 331.360 88.1321   1
   1  19  19-4.88488 23.0745   1
  -1  19 -19-40.0650 92.0448   1
   1  19 -19-51.5812 98.3701   1
   1 -19  19-121.521 98.0872   1
  -1 -19  19 6.52072 100.689   1
   1  19  19 68.2259 33.7453   1
   1  19 -19 174.128 84.7548   1
  -1  19 -19-19.7742 89.2452   1
  -1  19 -21 377.180 104.864   1
   1  19  21 245.980 34.4885   1
   1  19 -21 493.154 111.218   1
   1 -19  21 509.626 97.8958   1
  -1 -19  21 450.935 111.606   1
   1 -19  21 458.341 109.513   1
  -1 -19  21 569.606 97.7784   1
  -1  19 -21 374.797 97.2510   1
   1  19 -21 451.881 94.7769   1
  -1 -19  23 1082.07 132.855   1
   1 -19  23 720.292 123.586   1
   1  19  23 764.476 60.5603   1
   1  19 -23 954.582 114.744   1
  -1  19 -23 892.575 114.314   1
  -1  19 -23 849.160 122.607   1
  -1 -19  25 269.470 102.315   1
   1  19 -25 160.963 116.124   1
   1  19  25 254.977 37.4013   1
   1 -19  25 338.993 104.205   1
  -1 -19  25 321.487 119.349   1
   1 -19  25 257.283 111.282   1
   1  19 -25 360.331 100.756   1
  -1  19 -25 502.733 106.475   1
   1  19  25 334.934 74.0954   1
  -1  19 -27 67.4471 117.031   1
   1  19 -27 297.435 123.902   1
   1  19  27 173.715 41.4591   1
   1 -19  27 204.960 112.898   1
   1 -19  27 277.104 118.579   1
  -1 -19  27 295.385 125.311   1
  -1  19 -27 359.419 111.313   1
   1  19 -27 234.639 103.263   1
  -1 -19  27 203.613 107.807   1
  -1 -19  29-44.3648 112.004   1
   1  19  29 1.25608 45.9948   1
   1 -19  29-151.103 115.076   1
   1  19 -29 47.9294 130.411   1
  -1  19 -29 44.7581 118.992   1
  -1 -19  29-3.99980 125.352   1
   1 -19  29 71.1373 121.472   1
  -1  19 -29-40.4400 111.252   1
   1  19 -29 13.3060 105.712   1
   1  19  29-54.5687 198.948   1
   1  21   1 197.483 61.5746   1
  -1  21   1 51.7825 57.0158   1
   1 -21   1 16.4657 60.4953   1
  -1 -21  -1 178.468 71.3802   1
   1 -21   1 52.0446 56.5753   1
  -1 -21   1 59.3261 67.8319   1
   1 -21  -1 41.8588 55.4005   1
   1  21  -1 50.4978 60.8947   1
  -1 -21   1 159.493 67.6217   1
  -1  21  -1 124.076 59.6242   1
  -1  21   1 159.842 57.6191   1
  -1 -21  -1 90.9301 63.0516   1
  -1  21  -3 1314.77 107.891   1
   1  21  -3 1330.29 111.299   1
   1  21  -3 1161.85 107.320   1
  -1  21  -3 1070.16 105.509   1
  -1  21   3 1204.37 100.791   1
   1  21   3 1171.98 104.176   1
   1 -21   3 1204.74 104.491   1
   1  21   3 1298.25 104.068   1
   1 -21  -3 1267.00 102.335   1
  -1 -21   3 1072.68 112.739   1
   1 -21   3 1022.68 108.064   1
   1 -21  -3 1034.63 99.7018   1
  -1 -21  -3 1230.43 119.463   1
  -1 -21   3 1323.04 110.371   1
  -1 -21  -5 858.435 120.299   1
   1 -21  -5 1171.27 93.1725   1
  -1  21  -5 988.743 98.4403   1
   1  21  -5 1190.90 102.630   1
   1  21  -5 912.498 96.6608   1
  -1  21   5 797.259 86.7649   1
   1 -21  -5 716.602 83.7645   1
   1 -21   5 1166.96 96.9797   1
  -1 -21   5 1037.60 97.9057   1
  -1  21  -5 708.607 95.4580   1
   1 -21   5 907.976 100.569   1
  -1 -21   5 896.404 102.917   1
   1  21   5 917.261 90.9224   1
  -1 -21  -7 1077.54 144.738   1
   1 -21  -7 1105.12 103.054   1
   1 -21   7 1179.78 103.992   1
   1  21   7 1443.65 95.5087   1
  -1 -21   7 1203.03 106.674   1
   1  21  -7 1434.96 113.314   1
  -1  21   7 1048.03 90.2145   1
  -1  21  -7 1156.98 108.865   1
  -1  21  -7 1078.75 107.106   1
   1  21  -7 1079.35 105.968   1
  -1  21   7 970.670 90.6805   1
   1 -21  -7 818.370 86.1249   1
   1  21   7 1062.90 99.7021   1
   1 -21   7 1047.02 111.519   1
  -1 -21   7 1041.11 114.156   1
  -1 -21  -7 955.217 93.1624   1
  -1 -21  -9-88.8476 153.267   1
  -1 -21   9-17.0571 69.5448   1
   1  21  -9 46.1433 76.6117   1
   1 -21   9-36.3194 69.3658   1
   1  21   9 95.0562 51.7387   1
  -1  21  -9-156.356 72.1495   1
  -1  21   9-24.0684 43.3037   1
   1 -21  -9-8.99874 38.2550   1
  -1 -21   9-55.7766 81.5846   1
   1 -21   9 195.730 80.7215   1
  -1  21  -9 51.4131 71.5138   1
   1  21  -9 79.1523 71.5704   1
  -1 -21  -9 87.9300 50.0606   1
  -1  21   9 21.7310 46.9516   1
   1  21   9-9.44550 68.9019   1
   1  21  11 1358.37 91.7284   1
  -1 -21  11 1255.91 113.462   1
   1 -21  11 1288.13 110.684   1
   1  21  11 1080.84 129.612   1
  -1  21  11 1081.96 90.3336   1
  -1  21  11 1040.24 83.5866   1
   1  21 -11 1196.15 119.124   1
  -1  21 -11 1077.27 115.662   1
   1  21 -11 1059.26 113.572   1
   1 -21  11 1003.70 119.383   1
  -1 -21  11 893.632 123.211   1
   1 -21 -11 868.472 145.065   1
  -1 -21 -11 942.761 86.9723   1
  -1  21 -11 1054.73 113.467   1
  -1  21 -13 1481.19 128.599   1
   1  21 -13 1350.98 127.020   1
   1  21  13 1583.86 99.7866   1
  -1 -21  13 1456.22 126.099   1
   1 -21  13 1440.79 123.182   1
  -1  21  13 1243.55 89.3993   1
  -1  21 -13 1600.32 130.257   1
   1  21 -13 1477.02 133.936   1
  -1  21  13 850.053 115.249   1
  -1 -21 -13 884.060 229.457   1
  -1 -21  13 1437.59 140.509   1
   1 -21  13 1287.88 134.868   1
  -1 -21 -13 996.941 94.1185   1
   1  21  13 1636.07 210.437   1
  -1  21 -15 441.525 97.6594   1
   1 -21  15 572.197 91.9790   1
  -1  21 -15 667.918 102.361   1
   1  21  15 578.456 58.3281   1
   1  21  15 547.736 139.461   1
   1 -21  15 490.232 105.305   1
  -1 -21  17 228.915 88.8715   1
  -1  21 -17 295.690 98.6433   1
   1  21 -17 128.482 102.597   1
   1  21  17 256.268 42.2723   1
   1 -21  17 245.708 87.5494   1
   1  21  17 214.186 42.0806   1
   1 -21  17 237.146 103.883   1
  -1 -21  17 258.912 109.062   1
  -1  21 -17 244.101 91.8053   1
   1  21 -17 195.843 93.6182   1
  -1  21 -19 108.206 101.049   1
   1  21  19 40.9666 29.5821   1
   1  21 -19 6.40781 104.922   1
   1  21  19-4.90855 20.4479   1
  -1  21 -19 69.0070 91.9243   1
   1  21 -19 77.8325 89.8426   1
   1 -21  19-107.717 103.912   1
  -1 -21  19-10.5722 107.652   1
   1 -21  21 223.365 95.4171   1
   1  21 -21 281.060 114.836   1
   1  21 -21 177.108 98.8577   1
  -1  21 -21 294.016 100.119   1
  -1  21 -21 307.583 107.974   1
  -1 -21  21 286.551 97.9623   1
   1 -21  21 268.097 111.698   1
  -1 -21  21 118.300 117.325   1
   1 -21  23 300.405 104.797   1
  -1  21 -23 414.073 106.267   1
   1  21 -23 383.249 106.245   1
  -1  21 -23 451.645 118.024   1
  -1 -21  23 462.298 106.159   1
   1 -21  23 272.048 119.800   1
  -1 -21  23 346.245 124.211   1
   1 -21  25 882.237 124.759   1
  -1  21 -25 776.073 122.534   1
  -1 -21  25 953.607 125.941   1
   1 -21  25 701.780 135.367   1
  -1 -21  25 500.577 141.787   1
   1 -21  27 130.311 111.151   1
   1  21 -27 183.887 131.819   1
  -1  21 -27 114.308 122.364   1
  -1  21 -27 27.7410 108.263   1
   1  21 -27-37.9046 106.399   1
  -1 -21  27 66.0166 107.966   1
   1 -21  27-34.9150 125.878   1
  -1 -21  27 70.4677 130.749   1
   1  23   1-19.5170 68.8355   1
   1  23  -1 175.482 73.5650   1
  -1  23   1 137.622 65.4799   1
  -1  23  -1 163.986 69.1335   1
  -1 -23   1 143.723 75.3928   1
  -1 -23  -1 173.008 73.4742   1
  -1  23  -1 79.7822 67.6307   1
  -1  23   1-16.3990 64.1842   1
   1 -23   1 93.4104 69.7945   1
  -1 -23   1 201.809 79.5546   1
   1 -23  -1 174.987 65.7947   1
  -1 -23  -1 238.548 84.4471   1
   1 -23   1 146.448 66.3140   1
   1  23  -1 54.7196 69.7441   1
   1  23  -3 832.873 93.2061   1
  -1  23  -3 532.093 90.3267   1
  -1 -23   3 678.285 94.7856   1
   1 -23   3 460.780 96.4378   1
   1 -23  -3 758.131 79.0683   1
   1  23   3 564.370 86.2524   1
   1  23  -3 678.148 89.6834   1
   1 -23   3 480.248 84.9803   1
  -1 -23   3 759.987 92.1053   1
  -1 -23  -3 724.219 110.451   1
   1 -23  -3 771.297 83.8378   1
  -1  23   3 672.604 80.5170   1
  -1  23  -3 456.657 89.3395   1
   1 -23   5 1042.61 100.507   1
  -1  23   5 806.154 89.2579   1
  -1  23  -5 968.350 104.737   1
   1  23  -5 1248.40 109.164   1
  -1  23  -5 934.745 104.326   1
   1 -23  -5 746.373 87.7383   1
  -1 -23   5 955.445 112.415   1
   1 -23   5 1002.78 109.110   1
   1  23  -5 851.749 104.076   1
  -1  23   5 869.723 91.0251   1
   1  23   5 946.375 110.505   1
  -1 -23  -5 1008.95 142.644   1
  -1 -23   5 1131.33 106.941   1
   1 -23  -5 1128.90 99.8859   1
   1 -23   7 338.717 78.8958   1
   1 -23  -7 504.729 84.6620   1
  -1 -23   7 274.802 82.7206   1
   1  23  -7 392.413 88.8507   1
   1  23   7 442.864 69.5685   1
  -1  23  -7 347.224 83.6952   1
  -1  23  -7 398.540 84.9474   1
  -1 -23  -7 317.351 68.9925   1
   1 -23  -7 209.789 56.1854   1
  -1 -23   7 157.333 92.8699   1
   1 -23   7 422.414 91.0504   1
  -1  23   7 377.150 63.9908   1
   1  23   7 567.285 79.9271   1
   1  23  -7 410.557 86.2408   1
  -1 -23  -7 279.995 132.340   1
  -1 -23   9-55.0940 83.5106   1
   1  23   9 72.9630 76.4131   1
   1 -23   9 85.0104 76.9600   1
   1  23   9 33.0901 58.7820   1
   1  23  -9 108.895 91.1265   1
  -1  23  -9 124.246 83.2074   1
  -1  23   9 94.8596 51.1477   1
   1 -23   9 353.894 91.4394   1
  -1 -23  -9 99.4478 58.4839   1
   1 -23  -9 130.001 44.8322   1
  -1 -23   9 200.038 97.5695   1
  -1  23   9 55.8035 56.2966   1
   1  23  -9 43.5263 83.3045   1
  -1  23  -9 53.6091 81.4611   1
  -1  23  11 207.916 61.5316   1
  -1 -23 -11 407.626 215.113   1
  -1 -23  11 426.816 92.5069   1
   1 -23  11 566.229 87.4122   1
   1  23 -11 294.290 101.163   1
  -1  23  11 321.097 48.8716   1
  -1  23 -11 328.063 90.8907   1
   1 -23 -11 170.844 130.017   1
  -1 -23 -11 263.733 57.4092   1
   1 -23  11 91.8527 94.8992   1
  -1 -23  11 443.009 111.206   1
   1  23 -11 414.737 93.2702   1
  -1  23 -11 265.319 89.4282   1
   1  23  11 369.565 104.385   1
  -1  23 -13 272.379 92.9063   1
   1  23 -13 215.745 90.3247   1
  -1 -23  13 364.388 90.3795   1
   1  23 -13 208.501 100.398   1
   1 -23  13 367.904 89.5170   1
  -1  23 -13 378.509 97.1000   1
  -1  23  13 314.958 40.6259   1
  -1 -23 -13 254.631 220.116   1
   1 -23  13 275.668 102.109   1
  -1 -23 -13 219.359 50.3190   1
  -1 -23  13 284.381 107.208   1
   1  23  13 263.914 173.659   1
  -1  23  13 261.695 74.5879   1
   1  23  15 519.746 199.198   1
   1 -23  15 781.853 100.773   1
   1  23 -15 570.716 112.563   1
  -1  23 -15 693.856 108.048   1
  -1 -23  15 602.851 101.109   1
   1  23  15 650.288 60.9493   1
  -1  23 -15 584.422 103.149   1
   1  23 -15 676.017 103.490   1
  -1 -23 -15 362.075 126.151   1
   1 -23  15 564.877 114.772   1
  -1 -23  15 722.509 122.762   1
  -1 -23 -15 318.661 48.5897   1
  -1  23 -17 390.295 100.467   1
   1  23 -17 219.519 96.0557   1
   1  23 -17 127.259 108.317   1
   1  23  17 274.153 46.7914   1
   1 -23  17 354.089 95.0008   1
  -1  23 -17 160.732 102.237   1
  -1 -23  17 203.139 95.7629   1
  -1 -23  17 397.015 115.285   1
   1 -23  17 329.996 112.401   1
   1  23  17 92.8587 59.7154   1
  -1  23 -19-18.7379 103.471   1
   1  23 -19 135.880 117.745   1
   1  23  19 17.0488 30.8090   1
   1  23  19-32.7188 22.6425   1
  -1  23 -19-16.1134 96.9710   1
   1  23 -19 22.3260 96.9719   1
  -1 -23  19 80.2693 117.698   1
   1 -23  19-43.6735 109.272   1
   1  23 -21 156.257 121.446   1
   1  23 -21 56.1074 104.934   1
  -1  23 -21 13.3964 101.044   1
  -1  23 -21 308.121 111.512   1
  -1 -23  21-29.7529 101.974   1
   1 -23  21 109.301 117.271   1
   1 -23  23 532.421 117.590   1
  -1  23 -23 510.713 120.733   1
   1  23 -23 556.014 121.454   1
   1  23 -23 734.296 137.628   1
  -1  23 -23 505.453 127.501   1
  -1 -23  23 648.575 118.697   1
   1 -23  23 515.006 132.912   1
  -1 -23  23 488.782 140.730   1
   1 -23  25 211.582 113.541   1
   1  23 -25 292.263 115.961   1
  -1 -23  25 228.886 115.296   1
   1 -23  25 378.652 129.129   1
  -1 -23  25 266.617 138.340   1
   1  25  -1 114.548 78.1474   1
   1  25   1 11.5037 76.1152   1
  -1  25  -1 24.8395 74.2004   1
  -1  25  -1 39.6029 75.5568   1
  -1 -25  -1 11.4042 78.5509   1
   1 -25   1 133.952 77.3034   1
  -1 -25   1 81.6984 84.1449   1
   1 -25   1-16.8272 72.9567   1
   1 -25  -1 41.8336 74.4751   1
  -1 -25   1-79.8299 87.3615   1
   1  25  -1-2.34251 77.6196   1
   1  25  -3 334.716 86.8569   1
  -1  25  -3 433.628 86.0951   1
  -1  25  -3 293.757 86.7197   1
   1 -25  -3 180.365 71.3242   1
  -1 -25   3 335.832 94.3410   1
   1 -25   3 305.052 87.8267   1
   1  25   3 360.407 82.7473   1
   1  25  -3 367.113 86.9919   1
  -1  25   3 334.247 75.4013   1
  -1 -25   3 326.834 89.6212   1
   1 -25  -3 285.105 79.2949   1
   1 -25   3 358.427 79.3454   1
  -1 -25  -3 445.769 111.783   1
   1 -25   5 776.931 95.3456   1
   1 -25  -5 865.814 98.5571   1
  -1 -25   5 825.883 104.216   1
   1  25   5 858.173 92.2474   1
   1  25  -5 697.102 103.632   1
  -1  25   5 640.824 83.1529   1
  -1  25  -5 725.995 100.435   1
  -1  25  -5 832.986 103.604   1
   1 -25   5 634.081 104.503   1
  -1 -25   5 606.471 109.870   1
   1 -25  -5 637.169 81.9653   1
  -1  25   5 688.296 86.2312   1
   1  25  -5 683.647 102.006   1
   1  25   5 701.526 96.6012   1
  -1 -25  -5 559.735 132.430   1
   1  25   7 1167.47 100.918   1
   1  25  -7 1055.92 120.393   1
  -1  25   7 1040.26 92.2662   1
  -1  25  -7 903.278 113.895   1
  -1  25   7 876.025 96.3754   1
  -1  25  -7 1219.55 118.864   1
   1  25   7 999.765 109.603   1
   1  25  -7 1050.61 117.989   1
   1 -25  -7 874.500 90.5367   1
  -1 -25  -7 921.021 100.082   1
   1 -25   7 819.504 120.461   1
  -1 -25  -7 1153.95 163.525   1
   1 -25   7 1186.63 109.930   1
  -1 -25   7 1235.45 118.646   1
   1 -25  -9 44.0811 107.270   1
  -1 -25   9 76.5132 88.3567   1
   1 -25   9 81.6866 79.9461   1
   1  25   9 106.260 84.6776   1
   1  25   9 30.2567 63.7056   1
   1  25  -9 55.0656 93.5462   1
  -1  25   9 19.1252 54.5812   1
  -1  25  -9 9.97882 87.8884   1
  -1 -25   9 9.72692 105.103   1
   1 -25   9-128.170 96.0158   1
  -1 -25  -9 2.91320 63.9783   1
   1 -25  -9 17.9774 49.8516   1
  -1  25   9 100.084 62.8954   1
   1  25  -9 5.68705 91.8709   1
  -1  25  -9 168.212 87.1152   1
  -1  25  11 19.9509 64.7333   1
  -1 -25 -11 30.8722 221.353   1
  -1 -25  11 129.929 88.6720   1
   1 -25  11 119.045 85.6656   1
   1  25  11 71.1278 60.0110   1
   1  25 -11 16.7417 96.5630   1
  -1  25 -11 63.6460 91.3563   1
  -1  25  11 11.7427 46.7434   1
   1 -25 -11-70.1185 136.990   1
   1 -25  11 74.3952 99.3766   1
  -1 -25 -11 117.409 58.3666   1
  -1 -25  11 102.647 109.771   1
  -1  25 -11 29.0382 89.4169   1
   1  25 -11 73.5554 93.4264   1
   1  25  11 57.4340 103.664   1
  -1  25 -13 596.225 106.568   1
   1  25 -13 435.576 103.783   1
  -1 -25  13 824.144 104.385   1
   1 -25  13 435.851 101.121   1
   1  25 -13 476.385 112.771   1
   1  25  13 661.066 69.5418   1
  -1  25 -13 622.075 108.798   1
  -1  25  13 442.523 55.3635   1
   1 -25 -13 357.172 143.688   1
  -1 -25  13 720.390 126.327   1
   1 -25  13 563.354 116.868   1
  -1 -25 -13 515.575 64.1909   1
   1  25  13 559.281 177.463   1
  -1  25  13 415.617 88.3202   1
   1  25  15 760.446 239.866   1
  -1  25  15 108.221 155.340   1
   1  25  15 366.441 56.0584   1
   1 -25  15 392.629 98.4299   1
   1  25 -15 351.000 112.073   1
  -1  25 -15 333.616 105.505   1
  -1  25  15 187.581 35.6413   1
  -1 -25  15 396.022 101.435   1
  -1  25 -15 455.587 103.895   1
   1  25 -15 325.040 102.395   1
  -1 -25 -15-25.7916 177.051   1
  -1 -25 -15 121.428 42.9873   1
  -1 -25  15 291.598 121.565   1
   1 -25  15 272.905 114.397   1
  -1  25 -17 235.191 104.575   1
   1  25 -17 137.051 105.008   1
   1  25 -17 13.3593 114.271   1
   1 -25  17 168.840 98.4018   1
   1  25  17 121.979 47.8547   1
  -1  25 -17 157.712 106.133   1
  -1 -25  17 101.443 101.497   1
   1  25  17 64.9945 95.6153   1
  -1 -25  17 63.3654 123.014   1
   1 -25  17 201.484 113.526   1
   1 -25  19 29.4933 101.895   1
   1  25 -19-24.6235 123.089   1
   1  25  19 18.5805 28.6767   1
  -1 -25  19 136.457 147.974   1
   1 -25  19-15.4951 118.886   1
  -1  25 -19 55.0087 105.426   1
   1  25 -19 190.113 143.897   1
  -1  25 -19-184.669 112.115   1
  -1  25 -21 92.6180 110.587   1
   1  25 -21-7.00597 111.529   1
  -1  25 -21 170.629 117.265   1
   1  25 -21 72.9573 124.322   1
   1  27  -1 57.0689 84.5318   1
  -1  27  -1 63.5925 81.6911   1
  -1  27  -1 29.0677 83.6517   1
  -1 -27   1 152.095 92.1675   1
  -1 -27  -1-153.355 88.6164   1
   1 -27   1 100.442 85.0150   1
  -1 -27   1 98.2204 99.9314   1
   1 -27  -1 73.8125 83.8564   1
   1 -27   1 139.143 83.9905   1
  -1 -27  -1 118.225 104.522   1
   1  27  -1-25.8548 85.5586   1
   1  27  -3 288.103 94.1935   1
  -1  27  -3 312.422 88.0081   1
  -1  27   3 198.220 77.5920   1
  -1  27  -3 263.521 91.7672   1
   1 -27  -3 385.060 80.3750   1
  -1 -27   3 388.907 103.749   1
   1 -27   3 260.402 93.6904   1
   1  27   3 261.201 88.9659   1
   1  27  -3 395.320 97.4501   1
  -1  27   3 284.074 82.8367   1
   1 -27  -3 306.348 89.1613   1
  -1 -27   3 457.495 101.090   1
   1 -27   3 320.373 87.3571   1
  -1 -27  -3 167.421 118.545   1
  -1 -27   5 1264.67 128.369   1
  -1 -27  -5 1178.92 157.902   1
   1 -27   5 1219.59 118.548   1
  -1  27   5 1048.56 105.020   1
   1  27   5 990.343 110.089   1
   1  27  -5 1154.20 126.986   1
  -1  27  -5 968.634 122.758   1
  -1  27  -5 941.539 125.534   1
   1 -27  -5 1047.45 106.214   1
   1 -27   5 968.830 127.838   1
  -1 -27   5 940.471 134.042   1
   1  27  -5 1254.25 128.221   1
  -1  27   5 982.021 112.365   1
   1  27   5 1215.04 120.777   1
   1  27  -7 560.783 104.449   1
   1  27   7 418.176 80.4632   1
  -1  27  -7 281.033 95.8644   1
  -1  27   7 326.195 71.7559   1
  -1  27  -7 196.781 101.132   1
   1 -27   7 412.249 106.263   1
  -1 -27  -7 420.803 84.3309   1
   1 -27  -7 194.112 68.7952   1
  -1 -27   7 396.429 114.414   1
   1  27   7 408.176 93.7459   1
  -1  27   7 438.912 80.8427   1
   1  27  -7 548.552 102.587   1
   1 -27   7 245.458 89.0429   1
  -1 -27   7 490.725 101.341   1
   1 -27  -9 28.6754 117.546   1
   1 -27   9 31.2053 86.4635   1
  -1 -27   9 101.293 93.9413   1
   1  27   9 10.4081 67.5775   1
   1  27  -9 81.1829 100.092   1
  -1  27  -9-139.678 95.8496   1
  -1  27   9 42.4015 59.4620   1
  -1  27  -9 70.6245 95.7750   1
   1 -27   9 118.479 101.347   1
  -1 -27  -9-3.28452 68.9128   1
  -1 -27   9 106.877 113.972   1
   1 -27  -9-45.4762 55.1345   1
   1  27   9-18.0934 92.4761   1
   1  27  -9 82.8887 96.4524   1
  -1  27   9 30.4812 71.6464   1
  -1 -27 -11 60.5884 230.318   1
   1 -27 -11 196.611 154.021   1
  -1 -27  11 86.9822 94.5573   1
   1 -27  11 65.0846 89.6590   1
   1  27  11 121.903 66.1576   1
   1  27 -11-98.1241 108.171   1
  -1  27 -11-27.8666 98.5346   1
  -1  27  11 129.435 52.5203   1
  -1  27 -11 89.5789 99.9647   1
  -1 -27 -11 152.358 64.0386   1
   1 -27  11 41.7440 107.028   1
  -1 -27  11 157.390 114.210   1
   1  27 -11-32.0955 97.7331   1
  -1  27  11 46.9557 73.4194   1
   1  27  11 189.906 111.966   1
  -1  27 -13 126.482 104.040   1
   1  27 -13 244.562 105.467   1
   1 -27  13 176.891 97.3131   1
  -1 -27  13 267.385 103.199   1
   1  27  13 258.077 64.2560   1
   1  27 -13 298.768 111.946   1
  -1  27 -13 231.634 106.705   1
  -1  27  13 216.561 48.4883   1
  -1 -27 -13 157.518 259.314   1
   1 -27 -13 54.8726 186.085   1
  -1 -27  13 86.5602 121.539   1
   1 -27  13 355.264 118.061   1
  -1 -27 -13 128.012 56.0352   1
   1  27  13 419.811 180.906   1
  -1  27  13 208.040 90.2033   1
   1  27  15 383.180 262.816   1
   1 -27  15 364.730 103.035   1
  -1 -27  15 415.543 105.714   1
   1  27 -15 461.986 123.586   1
   1  27  15 255.020 61.9295   1
  -1  27 -15 463.048 112.733   1
  -1  27  15 150.106 40.3494   1
   1  27 -15 68.9973 108.460   1
  -1  27 -15 178.683 107.734   1
  -1 -27 -15 125.226 46.4142   1
   1 -27  15 169.083 120.742   1
  -1 -27  15 222.015 129.655   1
  -1 -27 -15-101.306 236.807   1
  -1  27  15 62.0666 177.147   1
   1 -27  17 120.595 103.923   1
  -1 -27  17-9.04077 105.453   1
   1  27 -17-24.4174 119.799   1
   1  27  17 54.1410 53.8060   1
  -1  27 -17 44.9068 110.068   1
   1  27  17 215.099 145.226   1
   1 -27  17 52.2541 123.344   1
  -1 -27  17 94.5118 134.012   1
   1  27 -17 187.758 110.947   1
  -1  27 -17 163.821 110.901   1
   1  29  -1 94.8199 95.5453   1
  -1  29  -1-100.863 93.4592   1
   1 -29  -1-71.5672 62.6061   1
   1 -29   1-64.4503 91.3826   1
  -1 -29   1 18.3726 102.258   1
  -1 -29  -1 88.1944 98.3215   1
   1  29  -1-32.9253 92.6547   1
  -1 -29   1 162.664 111.478   1
   1 -29  -1-98.1449 92.1440   1
   1 -29   1 223.135 90.2347   1
  -1 -29  -1-8.96793 119.319   1
   1 -29  -3 445.601 105.206   1
   1 -29   3 515.721 100.333   1
  -1 -29   3 560.545 117.997   1
   1  29  -3 453.319 108.791   1
   1  29   3 716.178 98.6255   1
  -1  29   3 448.820 88.6318   1
  -1  29  -3 353.645 99.9292   1
   1  29   3 376.960 105.693   1
   1  29  -3 351.345 110.434   1
  -1  29   3 325.793 96.6392   1
   1 -29   3 435.508 107.816   1
  -1 -29   3 367.285 119.726   1
  -1  29  -3 383.892 104.090   1
  -1 -29  -3 348.813 140.371   1
   1  29  -5 569.221 110.277   1
   1  29   5 385.141 88.4949   1
  -1  29  -5 276.756 102.730   1
  -1  29   5 330.005 81.6723   1
  -1  29   5 189.070 88.3220   1
   1  29  -5 395.973 112.915   1
   1  29   5 434.323 102.838   1
   1 -29   5 307.444 110.668   1
  -1 -29   5 226.837 120.743   1
   1 -29  -5 209.185 80.4694   1
  -1  29  -5 291.278 105.800   1
  -1 -29   5 303.446 113.968   1
   1 -29   5 406.897 99.2221   1
  -1 -29   7-124.973 106.858   1
   1 -29   7 150.264 95.0397   1
   1  29  -7-53.4896 106.334   1
   1  29   7 47.8027 77.4596   1
  -1  29   7 37.0585 68.8082   1
  -1  29  -7-23.5499 99.4376   1
   1  29   7 55.7538 97.4881   1
  -1  29   7 104.561 83.4722   1
   1  29  -7-103.624 108.269   1
   1 -29  -7 52.3895 69.5455   1
   1 -29   7 60.5054 108.541   1
  -1 -29  -7-42.0075 82.4940   1
  -1 -29   7 51.7231 119.112   1
  -1  29  -7 66.8340 104.929   1
   1 -29  -7 190.579 116.632   1
  -1 -29  -9 43.4856 206.071   1
   1 -29  -9 186.174 140.029   1
  -1 -29   9 51.0215 103.761   1
   1 -29   9-7.77115 94.9421   1
   1  29   9 94.5607 74.1620   1
   1  29  -9-2.97902 110.008   1
  -1  29  -9-65.8226 103.493   1
  -1  29   9-74.8422 63.2324   1
   1  29  -9 107.229 104.965   1
  -1  29   9 47.1765 83.4526   1
  -1 -29   9-11.6809 121.017   1
   1 -29  -9 20.9375 62.8628   1
   1 -29   9 131.712 111.504   1
  -1 -29  -9 174.973 76.4114   1
   1  29   9 68.6202 103.695   1
  -1  29  -9 182.023 107.194   1
   1 -29  11 90.1281 97.1102   1
  -1 -29  11-125.559 105.276   1
   1  29  11 80.6249 73.4088   1
   1  29 -11 21.9952 111.612   1
  -1  29 -11 156.156 105.584   1
  -1  29  11 144.210 57.4482   1
  -1 -29  11 20.4926 125.234   1
  -1 -29 -11-21.1113 69.2061   1
   1 -29  11-86.8359 117.260   1
   1  29 -11 131.892 109.517   1
  -1  29  11 62.3324 85.7236   1
  -1  29 -11-52.9705 109.954   1
  -2   0   0-59.2031 56.0415   1
   2   0   0-55.1812 52.5322   1
  -2   0   0-29.4638 45.7790   1
   2   0   0 15.4229 43.8729   1
  -2   0   2 94005.2 6846.31   1
   2   0  -2 96553.4 6847.97   1
  -2   0  -2 109880. 6844.87   1
   2   0   2 116634. 6844.43   1
   2   0   2 125727. 6855.63   1
  -2   0  -2 120490. 6852.50   1
   2   0  -2 100992. 6849.57   1
   2   0  -4 20.0603 26.2731   1
  -2   0   4-8.59762 23.9476   1
  -2   0  -4 34.1768 15.9451   1
   2   0   4 47.7585 15.5391   1
  -2   0  -4 21.1649 30.0504   1
   2   0   4 100.138 41.5308   1
   2   0  -4 84.4181 34.8545   1
   2   0  -6 14885.9 998.290   1
  -2   0   6 15824.0 998.413   1
   2   0  -6 15425.5 998.783   1
  -2   0  -6 15929.3 996.950   1
   2   0   6 16195.3 997.047   1
   2   0   8 1.82473 13.1142   1
   2   0  -8-11.9094 15.0517   1
  -2   0   8-18.7484 15.0084   1
   2   0  -8-10.4568 14.1596   1
  -2   0  -8 6.15228 14.1878   1
  -2   0  -8-2.46959 10.5964   1
   2   0 -10 898.503 64.8144   1
  -2   0 -10 875.920 64.1309   1
  -2   0  10 932.455 65.0274   1
   2   0 -10 846.710 64.4300   1
   2   0  10 887.953 63.7851   1
  -2   0 -10 943.398 62.9020   1
  -2   0 -12 30.1086 23.6824   1
   2   0 -12-30.3205 31.4042   1
  -2   0  12-20.3815 29.7847   1
   2   0 -12 6.18972 27.8455   1
   2   0  12-27.5515 28.1723   1
  -2   0 -12 35.7849 28.3730   1
  -2   0 -14 1552.33 113.896   1
  -2   0  14 1605.90 114.829   1
  -2   0 -14 1731.94 112.515   1
   2   0  14 1698.28 114.433   1
   2   0 -14 1598.83 115.210   1
  -2   0  14 1521.98 113.700   1
   2   0 -14 1547.49 112.837   1
   2   0  14 1533.03 112.790   1
   2   0  16 77.4038 42.3711   1
  -2   0 -16 14.3391 32.7182   1
  -2   0  16 43.6380 39.3045   1
   2   0  16 93.6628 38.9003   1
  -2   0 -16-6.20889 40.5442   1
  -2   0  16 50.0842 41.3111   1
   2   0 -16-1.10646 37.2195   1
   2   0 -16-25.1982 42.8403   1
  -2   0 -18 41937.4 2709.73   1
  -2   0  18 43849.8 2709.86   1
   2   0  18 43682.2 2710.33   1
  -2   0  18 40687.5 2709.04   1
   2   0  18 43941.8 2709.21   1
   2   0 -18 42319.0 2708.48   1
  -2   0 -20 39.4753 44.2132   1
   2   0  20 4.19619 40.5238   1
   2   0 -20 5.35364 40.6513   1
  -2   0  20 21.0316 46.0151   1
  -2   0  20 4.50562 45.8089   1
   2   0 -20 20.6794 49.0514   1
   2   0  20 14.5409 48.2186   1
  -2   0  22 3414.88 249.186   1
  -2   0 -22 3702.86 249.497   1
  -2   0 -22 3643.32 246.029   1
   2   0 -22 3909.52 251.897   1
   2   0  22 3772.76 251.773   1
  -2   0  22 3832.27 249.534   1
   2   0  22 3663.28 247.079   1
   2   0 -22 3656.98 246.705   1
  -2   0  24 5.36067 56.9813   1
   2   0  24 74.1840 51.1626   1
  -2   0 -24-111.682 56.0356   1
   2   0 -24 108.000 50.9366   1
   2   0 -24 23.5780 61.2712   1
   2   0  24 14.2156 61.6294   1
  -2   0  24 27.4631 57.0965   1
  -2   0 -24 27.6288 46.1287   1
  -2   0 -26 1304.34 117.337   1
  -2   0  26 1341.93 120.713   1
  -2   0 -26 1333.32 112.108   1
   2   0  26 1249.46 122.038   1
   2   0 -26 1366.75 122.703   1
  -2   0  26 1561.29 120.688   1
   2   0  26 1563.32 115.560   1
   2   0 -26 1372.70 113.419   1
   2   0  28 69.7211 64.2202   1
  -2   0  28-50.0333 73.8473   1
   2   0 -28 116.727 63.4554   1
  -2   0 -28-61.4176 68.8864   1
  -2   0  28-136.752 73.7972   1
   2   0  28-128.850 78.9608   1
   2   0 -28-2.35186 77.4528   1
  -2   0 -28-42.8331 57.8587   1
  -2   0  30 985.305 115.212   1
  -2   0 -30 1134.94 110.700   1
  -2   0 -30 1136.39 106.400   1
   2   0 -30 1058.77 118.470   1
   2   0  30 1067.26 119.030   1
  -2   0  30 1237.14 116.439   1
   2   0 -30 1072.50 104.575   1
   2   0  30 1201.82 109.131   1
  -2   0  32 69.9389 86.7755   1
   2   0  32-16.6212 91.0505   1
  -2   0 -32-66.6976 78.6428   1
   2   0 -32-27.9733 71.2126   1
  -2   0  32-58.2634 82.0195   1
   2   0  32-36.1206 75.3955   1
   2   0 -32-60.4993 89.6873   1
  -2   0 -32 191.725 73.3794   1
  -2   0  34 123.224 94.6426   1
   2   0  34 78.5209 101.086   1
  -2   0 -34 108.969 85.6319   1
   2   0 -34 186.622 78.2782   1
  -2   0  34 61.3691 89.4849   1
   2   0  34 105.579 81.9502   1
   2   0 -34 76.8701 98.0262   1
  -2   0 -34 220.782 85.6432   1
  -2   0  36-75.7027 113.254   1
   2   0  36-91.0237 108.832   1
   2   0 -36-79.9186 105.427   1
  -2   0 -36-65.7276 88.8871   1
  -2   0  36-45.8475 100.254   1
   2   0  36-169.243 89.4180   1
   2   0 -36-96.5423 86.0840   1
  -2   0 -36 81.9639 88.1363   1
  -2  -2   0 55224.6 3777.45   1
  -2   2   0 67015.7 3767.87   1
   2  -2   0 57215.3 3767.05   1
  -2  -2   0 53207.8 3770.89   1
   2   2   0 55366.3 3772.79   1
   2   2   0 52849.7 3775.37   1
  -2  -2   2 8112.30 520.890   1
   2   2  -2 8304.62 521.384   1
   2  -2   2 8691.27 518.463   1
  -2  -2  -2 8915.48 541.465   1
   2  -2  -2 9212.76 533.717   1
   2   2   2 7962.82 536.683   1
  -2   2  -2 8888.17 521.522   1
   2  -2   2 7598.75 521.969   1
   2  -2  -2 7661.88 524.887   1
  -2   2  -2 7969.49 518.326   1
  -2  -2  -2 7315.61 532.021   1
  -2   2   2 6330.97 526.865   1
   2   2  -2 8000.85 524.406   1
  -2  -2   2 8288.25 525.881   1
  -2  -2  -4 6755.24 279.657   1
  -2  -2  -4 4875.07 263.937   1
   2   2  -4 5517.10 261.541   1
  -2  -2   4 5788.24 261.760   1
   2  -2   4 6597.80 259.668   1
  -2   2  -4 5797.14 258.570   1
  -2   2   4 5194.05 263.243   1
   2  -2  -4 5399.44 270.103   1
   2   2  -4 5833.23 263.946   1
  -2  -2   4 6005.75 265.306   1
  -2   2   6 2890.78 181.018   1
  -2  -2   6 2442.20 179.012   1
   2   2  -6 2462.10 178.777   1
   2  -2  -6 2716.32 178.165   1
  -2   2   6 2998.53 177.427   1
  -2   2  -6 2736.43 176.949   1
   2  -2   6 2741.36 177.282   1
  -2  -2   6 2711.60 178.628   1
   2   2  -6 2548.73 178.222   1
  -2  -2  -6 2631.06 177.068   1
   2   2   6 3015.34 185.020   1
  -2  -2  -6 2885.98 179.937   1
  -2   2  -6 3020.19 178.470   1
  -2   2   8 11259.9 712.801   1
  -2  -2   8 10297.3 713.280   1
   2   2  -8 11132.2 713.410   1
   2  -2  -8 10938.5 712.123   1
  -2   2  -8 11673.1 712.488   1
   2  -2   8 10992.0 712.515   1
  -2   2   8 12089.1 711.865   1
   2   2  -8 10550.9 713.005   1
  -2  -2   8 11089.6 713.232   1
  -2  -2  -8 10417.0 710.784   1
   2   2   8 11851.5 714.784   1
   2  -2   8 11473.4 713.060   1
  -2   2  -8 12274.9 713.422   1
  -2   2 -10 41.0191 21.4384   1
   2  -2  10 22.9833 19.8063   1
  -2  -2 -10 21.1439 17.9447   1
   2  -2 -10-2.58651 13.1241   1
   2   2 -10 43.0973 23.5982   1
  -2   2 -10 2.27118 17.7018   1
   2  -2  10 18.4602 20.7104   1
  -2  -2  10-10.5252 24.9503   1
   2  -2 -10 4.69917 18.5454   1
   2   2 -10 27.1962 20.8013   1
  -2   2  10 51.4841 19.5493   1
  -2  -2  10 24.6454 22.4722   1
  -2  -2 -10-7.92317 13.3055   1
  -2   2 -12 3399.14 233.396   1
  -2  -2 -12 3199.33 230.752   1
   2  -2 -12 3591.62 233.350   1
  -2   2  12 3953.84 233.929   1
  -2  -2  12 3715.33 236.737   1
   2   2 -12 3139.06 234.339   1
   2   2 -12 3795.77 237.558   1
   2  -2 -12 3803.37 233.634   1
  -2   2 -12 3479.61 235.214   1
  -2  -2 -12 3199.95 232.524   1
   2  -2  12 3528.41 234.827   1
   2  -2  14 399.977 47.8018   1
  -2  -2 -14 406.462 45.4437   1
  -2   2 -14 387.702 50.9862   1
   2   2  14 377.917 43.7295   1
  -2   2 -14 338.437 44.0419   1
  -2  -2 -14 382.049 37.2748   1
   2   2 -14 336.646 54.3563   1
   2  -2 -14 358.294 46.5232   1
  -2   2  14 342.585 45.2088   1
  -2  -2  14 317.221 50.4918   1
  -2  -2  14 359.490 52.5180   1
   2   2 -14 394.093 49.0429   1
  -2   2  14 405.560 46.5414   1
   2  -2 -14 385.492 43.6996   1
   2   2  16 6504.86 446.066   1
   2  -2  16 6891.79 447.928   1
  -2  -2 -16 6774.12 444.384   1
  -2   2 -16 6750.91 447.030   1
   2   2 -16 7873.74 450.850   1
   2   2  16 6315.59 445.924   1
   2  -2 -16 7783.45 447.350   1
   2  -2  16 6684.01 449.433   1
  -2   2  16 6811.48 446.127   1
  -2  -2  16 6845.87 448.748   1
  -2   2  16 7183.53 446.924   1
  -2  -2 -16 6433.63 446.356   1
  -2  -2  16 7407.05 449.785   1
  -2   2 -16 6906.69 449.175   1
   2  -2 -16 7424.37 446.207   1
   2   2 -16 6777.88 447.835   1
   2  -2  18 2305.59 154.843   1
   2   2  18 2123.26 151.931   1
  -2   2 -18 2108.53 152.812   1
   2  -2  18 2253.04 157.979   1
   2   2  18 2184.07 154.269   1
  -2  -2  18 2083.39 155.235   1
  -2  -2  18 2125.64 156.278   1
  -2  -2 -18 2297.23 153.635   1
  -2   2  18 2276.85 153.707   1
  -2   2 -18 2203.11 156.608   1
   2   2 -18 2112.46 153.508   1
   2  -2 -18 2470.56 152.543   1
   2  -2  20 21614.1 1405.03   1
   2   2  20 21132.6 1403.26   1
   2   2  20 21614.9 1404.77   1
   2  -2 -20 24390.2 1405.68   1
   2  -2  20 21641.5 1407.19   1
  -2  -2 -20 21101.0 1401.82   1
  -2  -2  20 21429.3 1405.70   1
  -2   2 -20 22784.7 1406.64   1
  -2   2  20 22953.6 1404.51   1
  -2  -2  20 21962.9 1406.34   1
  -2  -2 -20 21862.1 1404.33   1
   2  -2 -20 23306.1 1403.48   1
   2   2 -20 21372.7 1404.54   1
   2   2  22-76.5063 45.6460   1
  -2   2 -22-3.49847 48.9971   1
  -2  -2 -22 59.0483 47.5355   1
  -2   2  22 16.2968 48.6323   1
   2  -2  22 21.3454 46.1090   1
   2   2  22-51.5435 50.9273   1
  -2   2 -22 51.9962 45.1706   1
   2  -2 -22 30.2406 50.1496   1
   2   2 -22 35.2097 58.5304   1
   2  -2  22 27.6455 57.1213   1
  -2  -2  22 16.1919 52.8740   1
  -2   2  22 25.7447 47.1242   1
   2  -2 -22 30.4299 42.8216   1
  -2  -2  22 83.0833 55.0159   1
   2   2 -22-23.9985 47.0000   1
  -2  -2 -22 25.9963 36.5872   1
  -2  -2 -24 9.97531 44.3613   1
  -2   2 -24-22.1310 50.0767   1
   2  -2 -24 68.4902 58.8994   1
  -2  -2  24-3.93721 60.6478   1
   2   2 -24-83.5451 67.0781   1
   2  -2  24 27.6214 64.4941   1
   2   2  24 98.5124 59.4652   1
  -2   2  24 16.8294 53.7592   1
   2   2 -24 78.8925 52.4624   1
   2  -2 -24 50.1053 48.6869   1
  -2   2 -24-3.74146 56.8591   1
   2   2  24 35.3961 49.6923   1
   2  -2  24 19.4662 53.2783   1
  -2   2  24-37.6274 55.6171   1
  -2  -2 -24-47.1411 53.3960   1
  -2  -2  24-9.72792 61.4443   1
  -2  -2 -26 53.4422 51.2441   1
   2  -2 -26-21.4176 67.9439   1
   2   2 -26-9.39167 74.0679   1
  -2   2 -26 13.0483 56.9084   1
  -2  -2  26 49.4023 68.9630   1
   2   2  26 120.404 69.3850   1
   2  -2  26-52.2817 70.8774   1
  -2   2  26 61.4735 63.4021   1
  -2  -2 -26 33.0422 59.9550   1
  -2   2 -26 19.9457 63.5974   1
   2  -2 -26 68.0306 54.6919   1
   2   2 -26-58.5940 60.1327   1
   2   2  26 19.9478 56.6581   1
  -2   2  26 130.068 63.9704   1
  -2  -2  26-75.8854 71.6421   1
   2  -2  26-31.9882 60.4641   1
   2   2  28 2358.20 185.434   1
   2  -2  28 2197.03 187.563   1
   2  -2  28 2343.80 196.537   1
   2   2 -28 3530.99 202.850   1
   2  -2 -28 2842.98 193.756   1
   2   2  28 2285.78 192.241   1
  -2  -2 -28 2340.35 182.185   1
  -2   2 -28 2193.87 187.151   1
  -2   2  28 2749.98 191.223   1
  -2  -2  28 3228.42 197.806   1
  -2   2 -28 2237.42 191.238   1
  -2  -2 -28 2198.94 187.061   1
  -2   2  28 2890.09 191.640   1
  -2  -2  28 3256.96 198.728   1
   2  -2 -28 2665.00 185.356   1
   2   2 -28 2893.33 189.533   1
   2  -2  30 55.3284 72.5309   1
  -2   2  30 73.1989 74.4530   1
   2   2  30 53.5166 68.2164   1
  -2  -2  30 19.1495 82.1233   1
   2  -2 -30 71.4478 77.2760   1
  -2   2 -30 137.162 69.9885   1
   2   2 -30 66.3269 87.4678   1
   2  -2  30 42.6128 86.7908   1
   2   2  30-75.3249 80.9732   1
  -2   2  30 76.0386 76.7882   1
  -2  -2  30 96.2004 82.8421   1
   2  -2 -30-7.13671 66.2488   1
  -2  -2 -30 43.4294 71.1049   1
  -2   2 -30 122.490 76.4171   1
   2   2 -30-24.2882 69.4384   1
  -2  -2 -30 69.3292 59.2567   1
   2  -2  32 861.362 101.358   1
  -2  -2  32 773.283 107.448   1
  -2   2  32 957.069 102.968   1
   2   2  32 753.773 95.6530   1
   2   2  32 549.085 107.529   1
   2  -2  32 537.319 113.871   1
   2  -2 -32 739.198 103.461   1
   2   2 -32 887.715 116.412   1
  -2   2 -32 687.621 95.9803   1
  -2  -2  32 958.041 112.779   1
  -2   2  32 856.341 104.266   1
   2  -2 -32 752.022 92.7002   1
  -2   2 -32 747.512 103.815   1
   2   2 -32 735.732 94.9579   1
  -2  -2 -32 668.125 96.2716   1
  -2  -2 -32 659.393 87.4194   1
   2   2  34 28.1749 79.2524   1
  -2  -2  34 65.6587 92.1163   1
   2  -2  34 107.661 84.1579   1
  -2   2  34 131.040 84.4774   1
   2   2  34 20.3015 97.4411   1
   2  -2  34 75.2650 102.479   1
   2  -2 -34 98.8948 87.0416   1
   2   2 -34-67.0079 104.038   1
  -2   2 -34-75.1367 78.9149   1
  -2   2  34 89.9064 91.6959   1
  -2  -2  34-8.87534 95.9580   1
   2  -2 -34-60.9112 75.4674   1
   2   2 -34 68.8141 79.1283   1
  -2   2 -34-58.2183 84.1473   1
  -2  -2 -34-89.8724 80.9581   1
  -2  -2 -34 70.8498 70.2445   1
   2   2  36 1197.43 116.459   1
  -2   2  36 1012.81 119.157   1
  -2  -2  36 937.754 129.272   1
   2  -2  36 1240.88 124.856   1
  -2  -2  36 1170.70 135.729   1
  -2   2  36 1129.07 132.506   1
   2   2  36 829.365 134.022   1
   2  -2  36 698.511 154.247   1
  -2   2 -36 852.734 122.569   1
   2  -2 -36 943.548 124.865   1
   2   2 -36 1245.88 141.042   1
   2   2 -36 917.958 114.427   1
  -2   2 -36 873.479 124.318   1
  -2  -2 -36 818.663 114.691   1
  -2  -2 -36 869.508 109.569   1
   2  -2 -36 1011.66 112.331   1
   2   4   0 0.84669 28.3051   1
  -2  -4   0 1.51929 24.3770   1
  -2   4   0 13.6004 10.5377   1
   2  -4   0-21.8633 11.6815   1
   2  -4   0-20.7036 24.9024   1
   2   4   0-18.6046 39.2285   1
  -2  -4   0-6.38352 45.5428   1
   2   4  -2 65048.7 4135.10   1
  -2  -4   2 67835.1 4136.29   1
   2   4   2 60980.2 4141.98   1
  -2  -4  -2 61054.0 4144.10   1
   2  -4  -2 66604.5 4130.17   1
  -2   4   2 62956.7 4130.80   1
  -2  -4   2 68238.7 4133.48   1
   2   4  -2 63814.9 4133.27   1
  -2   4  -2 62129.1 4131.09   1
   2  -4   2 66216.0 4131.43   1
  -2  -4  -2 67395.9 4135.86   1
   2   4   2 66168.3 4139.93   1
  -2   4  -2 68053.5 4132.11   1
   2   4  -4 9535.69 629.206   1
  -2  -4   4 9516.30 629.618   1
   2   4   4 8721.80 641.317   1
  -2  -4  -4 10644.7 647.590   1
   2   4   4 7999.74 636.137   1
  -2  -4   4 10564.8 628.962   1
   2   4  -4 9537.62 628.339   1
   2  -4   4 10209.3 627.268   1
  -2   4  -4 10320.5 626.957   1
  -2   4  -4 10234.3 627.668   1
   2  -4   4 9726.82 627.526   1
  -2  -4  -4 8744.79 637.089   1
  -2   4   6 2692.10 181.181   1
  -2  -4   6 2740.60 183.956   1
   2   4  -6 2981.68 184.389   1
   2  -4   6 2751.21 182.315   1
  -2   4  -6 2820.85 181.778   1
   2   4  -6 2743.84 183.174   1
  -2  -4   6 2772.28 183.648   1
   2   4   6 2766.83 182.975   1
  -2  -4  -6 2263.04 189.003   1
   2   4   6 3228.75 209.863   1
  -2  -4  -6 3011.60 191.966   1
   2  -4   6 2832.68 182.644   1
  -2   4  -6 3079.49 183.164   1
  -2  -4  -8 1769.00 124.571   1
   2   4   8 1819.89 136.755   1
   2   4   8 1994.89 121.189   1
  -2  -4  -8 1865.44 123.713   1
  -2  -4   8 1974.33 125.739   1
   2   4  -8 1762.84 124.631   1
  -2   4   8 1649.37 124.317   1
   2  -4   8 1816.30 124.010   1
  -2   4  -8 1700.27 124.370   1
  -2  -4   8 1723.08 125.094   1
   2   4  -8 1952.86 126.059   1
   2  -4   8 1888.90 124.785   1
  -2   4  -8 1873.47 123.553   1
  -2   4   8 1999.86 121.154   1
   2  -4  -8 1769.28 122.999   1
  -2   4 -10 14048.2 860.426   1
   2  -4  10 13991.0 859.856   1
  -2  -4  10 12225.8 859.793   1
   2   4 -10 13078.5 860.351   1
   2  -4  10 13350.2 860.108   1
  -2   4 -10 13381.2 859.069   1
  -2   4  10 14219.3 856.448   1
   2   4 -10 13007.5 859.750   1
  -2  -4  10 13407.0 860.439   1
  -2  -4 -10 13246.3 856.725   1
   2  -4 -10 13504.9 856.915   1
   2   4  10 14106.6 863.455   1
   2   4  12 2782.37 168.919   1
  -2   4 -12 2438.34 168.083   1
  -2   4  12 2352.37 162.645   1
   2  -4 -12 2440.85 161.881   1
   2   4 -12 2276.99 168.459   1
   2  -4  12 2502.47 168.853   1
   2   4  12 2743.80 162.547   1
  -2   4 -12 2436.28 165.694   1
  -2  -4 -12 2324.95 160.790   1
  -2  -4  12 2506.68 168.451   1
   2   4 -12 2399.68 166.628   1
  -2   4  12 2401.23 161.982   1
   2  -4 -12 2563.73 162.431   1
  -2  -4 -12 2369.99 162.580   1
   2  -4  12 2524.44 166.770   1
   2   4 -14 873.863 73.7882   1
  -2   4  14 724.963 60.4728   1
   2  -4 -14 722.815 59.7408   1
   2   4  14 658.700 57.5001   1
  -2   4 -14 665.018 65.2416   1
  -2  -4 -14 707.712 55.0488   1
   2  -4 -14 738.214 59.1936   1
   2   4 -14 789.179 67.5712   1
  -2  -4  14 863.365 72.2688   1
  -2   4 -14 774.811 70.7622   1
  -2   4  14 626.177 59.3565   1
   2  -4  14 766.461 67.4787   1
  -2  -4 -14 706.583 59.7968   1
  -2  -4  16 113.992 45.9332   1
  -2   4  16 91.1252 34.9335   1
   2   4 -16 165.644 51.1273   1
   2  -4 -16 165.511 35.4574   1
  -2   4 -16 86.1545 39.6648   1
   2  -4  16 88.0298 49.3478   1
   2   4  16 111.301 33.5275   1
  -2  -4 -16 83.2115 25.2723   1
   2  -4 -16 152.035 34.2287   1
  -2   4  16 28.9119 35.5556   1
  -2  -4  16 20.1819 47.0970   1
   2   4 -16 86.2347 41.3783   1
  -2  -4 -16 22.4002 35.3162   1
   2  -4  16 71.0776 41.6264   1
  -2   4 -16 121.419 46.6503   1
  -2   4  18 8651.57 588.558   1
  -2  -4  18 9083.25 593.066   1
  -2   4 -18 9438.80 592.290   1
   2  -4  18 8951.46 593.732   1
   2   4 -18 9555.50 594.844   1
   2   4 -18 9002.81 592.082   1
   2  -4 -18 9353.68 588.258   1
  -2   4  18 9221.01 588.974   1
  -2   4 -18 9350.10 593.592   1
  -2  -4  18 8921.26 593.482   1
  -2  -4 -18 9648.02 589.850   1
   2  -4  18 9067.87 592.193   1
  -2   4  20 741.707 64.7526   1
  -2  -4  20 783.359 74.8668   1
  -2  -4 -20 650.914 56.8565   1
   2  -4  20 702.657 77.8673   1
   2  -4 -20 700.987 62.5795   1
   2   4 -20 739.914 70.4226   1
  -2  -4 -20 822.169 66.7191   1
  -2  -4  20 691.422 75.6365   1
  -2   4  20 632.402 65.7206   1
   2  -4  20 591.917 68.7672   1
  -2   4 -20 590.064 71.1475   1
  -2   4  22 4268.59 288.079   1
  -2  -4  22 4141.24 293.442   1
   2   4 -22 4491.24 296.734   1
   2  -4  22 4188.31 294.856   1
  -2  -4 -22 4448.50 284.505   1
  -2   4 -22 4515.00 292.439   1
   2   4 -22 4468.80 291.906   1
   2  -4 -22 4376.47 286.830   1
  -2  -4  22 4128.11 294.684   1
  -2   4 -22 4316.61 293.407   1
  -2  -4 -22 4733.96 289.840   1
  -2   4  22 4001.80 287.868   1
   2  -4  22 4514.54 292.440   1
  -2   4  24-27.2532 52.3925   1
   2  -4  24 41.9882 66.4663   1
  -2  -4  24 25.2584 63.8036   1
   2   4 -24 16.4902 70.9454   1
  -2   4 -24-68.5357 56.0692   1
   2   4  24 49.7614 56.9533   1
   2  -4 -24-41.5471 38.5495   1
  -2  -4 -24-2.32781 37.8182   1
   2  -4 -24 3.96903 47.4309   1
   2   4 -24-27.8281 58.9321   1
  -2   4 -24 8.00868 59.1016   1
   2  -4  24-36.3198 57.0136   1
  -2  -4 -24 21.0607 52.0214   1
  -2  -4  24 103.023 65.7852   1
  -2   4  24 26.5909 53.0427   1
  -2   4  26 1520.80 122.166   1
  -2  -4  26 1470.47 131.080   1
   2   4  26 1509.07 127.504   1
   2   4 -26 1584.29 138.703   1
   2  -4  26 1488.59 133.966   1
   2  -4 -26 1762.26 122.608   1
  -2   4 -26 1470.66 125.724   1
  -2  -4 -26 1421.02 112.719   1
   2   4 -26 1523.54 125.676   1
   2  -4 -26 1503.66 117.723   1
  -2   4  26 1573.99 122.204   1
  -2  -4 -26 1575.45 122.209   1
  -2  -4  26 1349.88 132.163   1
  -2   4 -26 1299.22 127.554   1
   2  -4  26 1712.93 128.378   1
   2  -4  28 327.255 88.3393   1
  -2  -4  28 470.380 86.9683   1
   2   4  28 323.040 82.2870   1
  -2   4 -28 472.628 79.1498   1
   2   4 -28 202.258 93.8477   1
   2  -4 -28 421.658 73.0891   1
  -2  -4 -28 405.743 58.7892   1
   2  -4 -28 423.152 67.5550   1
  -2   4 -28 385.138 82.3025   1
  -2  -4 -28 378.274 72.9429   1
   2   4 -28 258.651 74.8006   1
   2  -4  28 518.891 80.2515   1
  -2   4  28 376.514 73.6052   1
  -2  -4  28 266.286 85.7055   1
  -2  -4  30 4313.47 296.610   1
   2  -4  30 4214.29 299.474   1
   2  -4 -30 4293.88 287.954   1
   2   4  30 4048.29 291.528   1
   2   4 -30 4109.90 299.861   1
  -2   4 -30 4320.50 293.226   1
  -2  -4 -30 4341.71 281.913   1
   2   4 -30 3844.88 288.303   1
  -2  -4 -30 4146.50 286.767   1
  -2  -4  30 3841.05 296.046   1
  -2   4  30 3826.15 287.376   1
  -2   4 -30 4594.93 294.878   1
   2  -4  30 4646.63 292.984   1
  -2  -4  32-34.6143 93.2704   1
   2  -4  32-109.297 99.0931   1
   2   4  32 57.5041 84.6692   1
   2   4 -32-206.691 101.842   1
  -2   4 -32 93.1197 79.1621   1
   2  -4 -32-79.2048 84.5285   1
  -2  -4 -32-12.2148 57.6095   1
   2  -4 -32-10.6535 74.1602   1
   2   4 -32 45.5627 77.7865   1
  -2   4 -32 17.3677 85.6027   1
  -2  -4 -32-49.2205 73.3996   1
  -2   4  32 9.78435 85.7133   1
  -2  -4  32-27.0420 91.4199   1
   2  -4  32 40.5356 81.7745   1
  -2  -4  34 40.1331 100.095   1
  -2   4  34 85.3739 89.4086   1
   2  -4  34 42.2029 104.297   1
   2   4  34-68.8032 96.7530   1
  -2   4 -34 108.324 85.7785   1
   2  -4 -34 122.121 80.3200   1
   2   4 -34 3.38607 106.462   1
  -2  -4 -34 67.6919 62.4673   1
   2  -4 -34 28.3146 73.1308   1
  -2   4 -34 28.1766 88.4297   1
  -2  -4 -34-4.13735 78.7680   1
   2   4 -34 28.4197 81.5240   1
   2  -4  34 139.935 86.6118   1
  -2  -4  34 36.5125 96.8225   1
  -2  -4  36 145.625 108.867   1
  -2   4  36 231.601 97.6208   1
   2   4 -36 34.2189 85.2367   1
  -2  -4 -36-71.4734 85.0133   1
  -2   4 -36 85.4827 96.0455   1
   2  -4 -36 20.0986 87.4866   1
  -2   4 -36 80.2690 89.8257   1
   2   4 -36 65.3510 114.168   1
  -2  -4 -36 175.012 70.1632   1
   2  -4  36 86.6992 93.4785   1
  -2  -4  36 73.1003 104.742   1
   2  -4 -36 167.286 78.5653   1
   2  -4  36-6.97317 115.088   1
   2   4  36 263.436 106.861   1
  -2   6   0 14380.5 967.111   1
   2  -6   0 14664.5 966.833   1
  -2   6   0 17134.9 967.507   1
  -2  -6   0 14584.8 973.260   1
   2   6   0 15142.0 971.695   1
  -2  -6   0 15797.6 969.281   1
   2   6   0 14771.7 969.326   1
   2  -6  -2 5992.44 441.450   1
  -2  -6   2 7542.52 443.126   1
  -2  -6  -2 6936.64 452.244   1
   2   6   2 7061.80 448.472   1
   2   6  -2 6491.99 443.536   1
  -2  -6   2 6857.88 445.036   1
  -2  -6  -2 7537.61 442.943   1
   2   6  -2 7119.25 442.840   1
   2  -6   2 6673.38 440.926   1
  -2   6   2 7070.30 438.890   1
  -2   6  -2 6795.61 440.461   1
   2  -6  -2 6765.81 439.194   1
   2  -6   2 6678.96 441.164   1
  -2   6  -2 7398.78 441.548   1
   2   6   2 7166.99 444.364   1
  -2  -6  -4 1103.89 62.9277   1
   2   6   4 833.504 81.2670   1
  -2  -6   4 805.025 61.4273   1
   2   6  -4 827.199 61.3529   1
   2  -6   4 775.876 58.3768   1
  -2   6  -4 813.122 57.2353   1
   2   6  -4 815.933 59.6950   1
  -2  -6   4 861.413 60.2716   1
  -2   6   4 772.161 54.4037   1
   2  -6   4 806.048 58.3022   1
  -2   6  -4 821.864 58.7817   1
   2   6   4 800.760 81.5224   1
  -2   6  -6 4893.97 306.535   1
  -2  -6   6 4604.33 307.137   1
   2   6  -6 4741.91 307.087   1
   2  -6   6 4620.65 306.186   1
  -2   6  -6 4700.46 305.167   1
  -2  -6   6 5051.76 307.470   1
   2   6  -6 4636.95 306.530   1
   2   6   6 4246.05 315.920   1
   2   6   6 4658.13 326.315   1
  -2  -6  -6 5671.91 335.709   1
   2  -6   6 4751.83 305.851   1
  -2  -6  -8 50391.5 3444.52   1
   2  -6   8 53294.2 3436.18   1
  -2  -6   8 52104.6 3436.86   1
   2   6  -8 55295.1 3437.45   1
   2  -6   8 53903.6 3436.58   1
  -2   6  -8 54991.0 3435.76   1
   2   6  -8 52078.6 3436.42   1
  -2  -6   8 56156.6 3437.38   1
   2   6   8 58573.7 3455.77   1
  -2  -6  -8 59009.3 3440.51   1
  -2   6  -8 53899.5 3436.94   1
   2  -6  10 4439.34 276.871   1
   2   6 -10 4225.26 277.706   1
  -2  -6  10 3889.27 277.241   1
   2  -6  10 4161.53 277.586   1
  -2   6 -10 4099.58 275.698   1
  -2  -6  10 4138.95 277.824   1
  -2   6  10 4363.03 270.149   1
   2   6 -10 3640.39 276.026   1
  -2  -6 -10 3463.85 279.709   1
   2   6  10 4541.34 271.153   1
   2   6  10 4825.35 306.844   1
  -2   6 -10 4401.99 277.843   1
   2   6  12 29143.0 1767.73   1
  -2  -6 -12 26036.5 1759.13   1
  -2   6  12 27077.8 1756.28   1
   2   6 -12 26871.7 1761.67   1
  -2   6 -12 28685.3 1763.11   1
  -2  -6  12 29485.8 1763.62   1
  -2   6  12 27127.3 1757.73   1
  -2  -6  12 26891.6 1762.05   1
   2   6 -12 29237.1 1763.56   1
   2  -6  12 28719.6 1763.00   1
  -2   6 -12 29363.5 1761.90   1
   2  -6 -12 26929.4 1756.05   1
   2   6  12 27970.7 1756.63   1
   2  -6 -12 27688.2 1757.18   1
   2  -6  12 29861.2 1762.58   1
  -2  -6 -14 23.0612 28.8485   1
   2  -6  14 41.4033 43.3440   1
  -2   6 -14 15.2389 46.1634   1
  -2   6  14 6.90129 30.2682   1
   2  -6 -14 11.4266 27.0660   1
   2   6 -14-12.6910 49.1212   1
  -2   6 -14-36.2027 40.9002   1
   2   6  14 15.6598 26.7869   1
   2  -6 -14 50.1275 30.2362   1
  -2  -6 -14 43.9974 28.6639   1
   2   6  14-35.6491 62.4940   1
  -2   6  14 14.3836 28.4252   1
  -2  -6  14-72.6176 50.8593   1
   2   6 -14 47.7756 41.9956   1
  -2   6  16 4297.42 301.826   1
  -2   6 -16 5272.04 313.764   1
  -2  -6  16 4577.64 310.181   1
  -2  -6  16 4284.50 308.256   1
  -2   6  16 4291.65 302.130   1
   2  -6  16 4793.59 311.487   1
  -2   6 -16 4500.53 308.288   1
   2   6 -16 4715.23 311.234   1
   2   6  16 5033.07 302.770   1
  -2  -6 -16 5073.16 303.401   1
   2  -6  16 5014.28 310.485   1
   2   6 -16 4372.03 307.681   1
   2   6  16 5048.16 309.922   1
   2  -6 -16 4644.34 301.952   1
  -2   6  18 155.042 36.3450   1
  -2   6 -18 132.834 47.8386   1
   2  -6 -18 99.1883 34.8811   1
   2   6  18 146.456 35.9909   1
  -2   6 -18 198.374 51.1699   1
  -2  -6 -18 149.083 37.6000   1
   2  -6  18 212.214 50.6108   1
   2  -6  18 242.178 56.9532   1
  -2  -6  18 178.996 51.2645   1
   2   6 -18 124.441 56.8514   1
   2   6 -18 126.949 47.7839   1
  -2  -6  18 171.917 54.3984   1
  -2   6  18 131.402 35.5924   1
   2  -6 -18 166.392 34.8758   1
  -2   6  20 5406.73 390.587   1
  -2  -6  20 5653.32 398.030   1
   2  -6  20 6111.21 400.511   1
   2   6  20 6251.71 392.367   1
   2  -6  20 6732.34 399.943   1
  -2   6 -20 6945.55 401.796   1
  -2   6  20 5732.53 390.947   1
  -2  -6  20 5822.87 399.705   1
  -2  -6 -20 6836.11 392.974   1
   2  -6 -20 5847.50 390.484   1
   2   6 -20 5832.11 396.734   1
  -2   6  22 430.316 53.5388   1
  -2  -6  22 418.523 69.2624   1
   2   6 -22 445.171 77.0216   1
   2  -6  22 430.648 72.9993   1
   2   6  22 391.289 57.0670   1
  -2  -6 -22 344.583 54.9491   1
   2  -6  22 454.479 66.6418   1
  -2   6 -22 320.297 65.3761   1
  -2  -6  22 374.029 72.4626   1
   2   6 -22 344.072 64.6022   1
   2  -6 -22 427.288 51.6164   1
  -2   6  24-19.1374 52.3196   1
   2   6 -24 99.9883 78.2193   1
   2  -6  24 20.9771 71.4501   1
  -2  -6  24-11.1979 67.3441   1
  -2   6 -24 120.464 64.8212   1
   2   6  24 51.1559 55.6817   1
  -2  -6  24 211.971 71.1838   1
   2  -6  24 63.8253 63.8385   1
  -2  -6 -24 41.7124 53.2443   1
   2  -6 -24 57.9920 47.4771   1
  -2   6 -24 30.0259 64.4668   1
   2   6 -24 62.1690 61.7219   1
  -2  -6 -24-27.8782 27.2073   1
  -2   6  26 77.0104 60.4216   1
  -2   6 -26 197.871 72.1064   1
  -2  -6 -26 412.551 44.5396   1
   2   6  26 135.310 66.3438   1
   2  -6  26 145.205 80.5989   1
   2   6 -26 124.751 88.0208   1
  -2  -6  26 111.248 77.7482   1
  -2  -6  26 87.8302 79.7258   1
   2  -6  26 216.324 72.4089   1
  -2  -6 -26 125.566 60.0149   1
   2   6 -26 161.846 69.1571   1
  -2   6 -26 216.908 73.5752   1
   2  -6 -26 223.463 56.4380   1
  -2  -6  28 8410.73 542.343   1
  -2   6  28 7661.93 531.637   1
   2   6 -28 8667.78 546.750   1
   2  -6  28 7616.95 541.044   1
   2  -6 -28 8152.51 530.212   1
  -2  -6 -28 8465.39 527.367   1
  -2   6 -28 8437.76 538.662   1
   2  -6  28 8369.87 537.556   1
  -2  -6 -28 8162.22 531.347   1
  -2  -6  28 8342.05 543.270   1
  -2   6 -28 8139.79 538.422   1
   2   6 -28 7854.12 535.982   1
   2  -6 -28 8009.78 529.211   1
  -2  -6  30 30.7555 88.9560   1
  -2   6  30 48.1179 73.3294   1
   2  -6  30 64.5402 94.1720   1
   2  -6 -30 77.9577 65.0063   1
   2   6 -30-59.3557 98.1410   1
  -2   6 -30 12.8102 80.9705   1
  -2  -6  30 27.4627 90.6281   1
   2  -6  30 43.8568 80.3761   1
   2  -6 -30-76.5468 65.6018   1
  -2  -6 -30-67.1942 67.6859   1
   2   6 -30 39.3011 75.7072   1
  -2   6 -30-2.50480 83.4666   1
  -2  -6 -30 2.88379 50.2585   1
  -2   6  32 524.936 99.0527   1
  -2  -6  32 730.326 110.989   1
   2  -6  32 507.356 114.531   1
   2   6 -32 669.281 122.570   1
  -2   6 -32 615.267 101.107   1
   2  -6 -32 738.858 89.4756   1
   2  -6  32 625.946 100.269   1
  -2  -6  32 659.951 114.431   1
   2  -6 -32 586.618 86.1212   1
   2   6 -32 607.867 95.6421   1
  -2   6 -32 637.448 103.228   1
  -2  -6 -32 691.736 88.7196   1
  -2  -6 -32 564.036 73.0376   1
  -2   6  34 56.7933 85.6424   1
  -2  -6  34 102.850 102.137   1
   2   6  34-77.9718 93.6359   1
   2  -6  34-43.5285 104.977   1
   2   6 -34-118.558 112.818   1
  -2   6 -34 44.0320 87.9403   1
   2  -6 -34 125.271 71.8317   1
  -2   6  34-39.5349 75.6637   1
   2  -6  34 50.6527 88.6126   1
  -2  -6  34 101.787 101.099   1
   2  -6 -34-38.7880 71.2925   1
  -2   6 -34 61.8377 91.2976   1
  -2  -6 -34-154.222 77.8760   1
   2   6 -34-12.4503 83.5637   1
  -2  -6 -34 6.97000 60.2373   1
  -2  -6  36 593.941 126.542   1
   2  -6  36 657.765 131.887   1
   2  -6 -36 1162.44 97.5081   1
  -2   6 -36 737.643 115.222   1
   2   6 -36 772.334 142.117   1
  -2  -6  36 521.905 125.289   1
  -2   6  36 702.375 99.3086   1
   2  -6  36 883.367 115.111   1
   2  -6 -36 611.196 94.7711   1
  -2  -6 -36 639.008 88.7519   1
   2   6 -36 684.477 107.995   1
  -2  -6 -36 725.824 101.460   1
  -2   6 -36 753.053 115.284   1
   2   8   0-59.2091 22.6600   1
  -2  -8   0 6.19147 19.8603   1
   2  -8   0 13.2914 14.8472   1
  -2   8   0 17.4657 16.0628   1
   2  -8   0 18.6102 16.6941   1
  -2   8   0-9.06005 13.5446   1
  -2  -8   0 2.87301 32.4310   1
   2   8   0 23.7317 25.1352   1
  -2  -8   2 3066.16 188.723   1
   2   8  -2 2910.55 188.235   1
   2  -8   2 2739.88 186.048   1
  -2  -8  -2 2752.10 197.369   1
  -2  -8   2 2809.94 190.640   1
   2   8   2 2892.08 191.247   1
   2   8  -2 2989.19 189.449   1
   2  -8   2 2718.07 186.530   1
   2  -8  -2 2739.40 184.539   1
  -2   8   2 2855.94 183.789   1
  -2   8  -2 2822.66 185.690   1
  -2  -8  -2 3152.34 187.589   1
  -2   8  -2 2892.90 186.926   1
  -2  -8   4-10.5870 28.7548   1
   2   8  -4 14.3582 26.4015   1
  -2  -8   4-19.1932 26.0992   1
  -2   8  -4-11.2656 20.1590   1
   2  -8  -4 3.31320 13.9602   1
   2  -8   4-17.5181 23.5452   1
   2   8  -4 6.18583 25.2681   1
  -2   8   4 1.56379 10.0776   1
  -2  -8  -4-65.8650 74.1172   1
   2   8   4-17.4854 44.7409   1
   2  -8   4 26.0060 21.4827   1
  -2   8  -4 20.0593 23.4881   1
  -2  -8  -6 1257.56 87.1020   1
   2   8  -6 1298.68 88.8884   1
  -2  -8   6 1111.03 87.4396   1
  -2   8  -6 1130.30 83.8923   1
   2  -8   6 1149.39 86.1659   1
  -2  -8   6 1181.40 87.6312   1
   2   8  -6 1081.53 85.7759   1
   2   8   6 1056.74 113.829   1
  -2  -8  -6 1004.60 139.976   1
   2  -8   6 1227.08 85.0258   1
  -2   8  -6 1152.32 86.4610   1
  -2   8  -8 9686.95 628.432   1
  -2  -8   8 9595.69 628.256   1
   2   8  -8 10465.0 629.271   1
   2  -8   8 10010.1 628.120   1
  -2   8  -8 9832.75 626.787   1
   2   8  -8 9424.15 627.685   1
  -2  -8   8 10098.5 629.014   1
  -2  -8  -8 9741.94 633.537   1
   2   8   8 8689.43 633.271   1
   2  -8   8 9570.43 627.420   1
   2   8   8 9390.94 649.269   1
  -2  -8  -8 11963.6 654.369   1
  -2   8 -10 98341.7 6189.96   1
  -2  -8  10 89669.4 6189.27   1
   2   8 -10 99547.2 6190.32   1
   2  -8  10 98387.3 6189.70   1
  -2   8 -10 98195.0 6188.79   1
   2   8 -10 93298.4 6189.14   1
  -2  -8  10 98703.6 6190.39   1
   2   8  10 101784. 6185.39   1
   2   8  10 92888.7 6205.14   1
  -2  -8 -10 101741. 6189.86   1
   2  -8  10 96716.2 6189.21   1
   2   8 -12 31.4604 44.2376   1
  -2  -8  12 53.2920 48.9953   1
  -2  -8  12 49.6993 45.4015   1
   2   8 -12 22.0003 49.2936   1
   2  -8  12 29.2023 48.9659   1
  -2   8 -12 5.44073 41.8775   1
   2   8  12-28.3840 161.711   1
  -2   8 -12 65.6615 48.0008   1
   2  -8  12 70.9678 44.7272   1
   2   8  12 56.9644 21.7137   1
  -2  -8  14 24.4659 49.0031   1
   2   8 -14-13.9211 43.4878   1
  -2  -8 -14 37.1074 28.6030   1
   2  -8  14-7.93458 43.9114   1
  -2   8 -14 105.779 49.4058   1
  -2   8  14 22.7174 34.1259   1
   2   8 -14 123.952 53.8798   1
   2  -8 -14 54.9998 20.3348   1
  -2   8 -14 42.0874 43.4355   1
   2   8  14 57.7461 21.4246   1
   2  -8 -14 23.2633 35.6788   1
  -2   8  16 24.6957 31.0591   1
  -2  -8  16 55.0568 47.5325   1
   2   8 -16-102.092 55.8264   1
  -2   8 -16-3.28693 45.1210   1
   2   8  16 45.5121 26.7357   1
  -2  -8  16 7.64614 52.0629   1
   2   8 -16-13.4593 45.7759   1
   2  -8 -16 10.6551 30.4022   1
   2   8  16 52.3702 81.0814   1
  -2  -8 -16 15.8831 29.4906   1
  -2   8 -16-8.89785 49.0098   1
   2  -8  16 31.0614 46.7248   1
   2   8  18 3998.35 265.772   1
   2   8 -18 3805.58 257.636   1
  -2  -8  18 3893.13 258.381   1
   2  -8 -18 3487.75 245.902   1
  -2   8 -18 3856.51 258.192   1
   2   8 -18 4104.98 262.236   1
   2  -8  18 3752.92 259.284   1
   2   8  18 4175.60 249.133   1
  -2   8  18 3771.10 248.783   1
  -2  -8 -18 4020.75 249.392   1
   2  -8  18 4123.77 258.919   1
  -2   8 -18 3756.96 258.776   1
  -2  -8  18 3942.48 261.101   1
   2  -8 -18 3523.03 247.663   1
  -2   8 -20 540.923 71.6220   1
  -2  -8 -20 566.318 53.7934   1
  -2  -8  20 533.840 75.1997   1
   2   8 -20 431.980 66.0377   1
  -2   8  20 531.491 52.5885   1
   2  -8 -20 494.132 46.0052   1
   2  -8  20 496.589 73.6249   1
  -2  -8  20 420.173 69.7980   1
  -2   8 -20 466.585 67.4913   1
   2   8  20 429.280 51.1550   1
   2   8  20 487.481 79.6571   1
   2  -8 -20 484.053 50.1856   1
   2  -8  20 423.146 68.6437   1
  -2   8  22 1831.48 127.028   1
  -2  -8  22 1707.65 141.186   1
   2  -8  22 1694.81 142.559   1
   2   8 -22 1936.91 147.951   1
   2   8  22 1975.83 129.359   1
   2  -8 -22 1595.92 122.197   1
  -2  -8 -22 1976.53 128.205   1
  -2  -8  22 1778.65 144.090   1
  -2   8 -22 1649.77 140.804   1
  -2   8  22 1701.41 125.284   1
   2  -8  22 1846.01 139.872   1
   2   8 -22 1770.73 138.091   1
   2  -8 -22 1689.13 124.681   1
  -2   8  24 14.8323 50.7685   1
   2  -8  24-24.4277 75.2850   1
   2   8 -24 130.249 83.5106   1
  -2  -8  24-54.6444 73.6487   1
   2   8  24-78.6001 54.9910   1
  -2   8 -24-2.22334 66.9935   1
   2  -8 -24-61.9946 42.7892   1
  -2   8 -24-80.1109 71.0702   1
   2   8 -24-21.4686 66.0013   1
  -2  -8 -24 106.564 52.4600   1
  -2   8  24-57.4881 50.5132   1
   2  -8  24-11.2566 67.5695   1
   2  -8 -24 3.14256 46.4076   1
  -2  -8  26 3868.28 300.137   1
  -2   8  26 4478.02 291.528   1
   2   8 -26 4653.43 310.410   1
   2  -8  26 4414.34 305.223   1
   2   8  26 4666.37 294.656   1
  -2   8 -26 4823.35 302.653   1
   2  -8 -26 4095.06 286.838   1
  -2  -8 -26 4380.07 291.546   1
  -2   8  26 4368.37 288.735   1
  -2  -8  26 4103.01 305.154   1
  -2   8 -26 4211.18 301.774   1
   2  -8 -26 4393.30 288.548   1
   2   8 -26 4347.34 299.349   1
   2  -8  26 4463.62 301.502   1
  -2  -8 -26 4345.75 287.131   1
  -2   8  28 27.3308 64.4512   1
  -2  -8  28 226.175 89.1125   1
   2  -8  28 176.532 93.2369   1
   2   8  28 224.497 73.6726   1
   2   8 -28 77.8480 99.1658   1
  -2   8 -28 133.061 80.5295   1
   2  -8 -28 136.342 53.4701   1
  -2  -8 -28 215.106 63.8522   1
   2  -8 -28 107.883 58.3165   1
  -2  -8  28 211.577 92.0549   1
   2  -8  28 138.247 79.8769   1
  -2   8  28 228.037 59.8821   1
  -2  -8 -28 137.643 48.8216   1
  -2  -8  30 2777.57 212.868   1
  -2   8  30 2775.17 197.838   1
   2  -8  30 2703.60 214.555   1
   2   8 -30 2746.52 220.777   1
   2   8  30 2619.94 200.152   1
   2  -8 -30 2507.79 189.384   1
  -2   8 -30 2811.24 208.659   1
  -2   8 -30 2698.53 207.978   1
  -2  -8  30 2672.75 214.697   1
   2  -8 -30 2690.12 191.768   1
   2   8 -30 2728.57 205.515   1
   2  -8  30 2868.34 207.306   1
  -2   8  30 2911.00 193.064   1
  -2  -8 -30 2681.06 188.143   1
  -2  -8  32 102.579 98.4157   1
  -2   8  32 58.6825 77.9155   1
   2   8 -32 123.862 112.171   1
   2  -8 -32-47.4737 59.4524   1
  -2   8 -32 198.060 89.8963   1
   2   8  32-40.0115 83.0105   1
   2  -8  32-35.7332 101.703   1
  -2   8 -32 43.6533 90.9054   1
  -2  -8 -32-37.7300 69.3626   1
   2   8 -32 111.553 84.9576   1
   2  -8  32 43.4554 87.4757   1
  -2   8  32 21.8576 65.3127   1
  -2  -8  32 70.6547 102.276   1
  -2  -8 -32 30.7132 55.2463   1
  -2   8  34-58.1566 84.8726   1
  -2  -8  34 168.685 102.399   1
   2   8 -34 80.0426 117.465   1
  -2   8 -34 67.6997 93.3632   1
   2  -8 -34-25.2623 64.6738   1
   2   8  34 75.8991 89.7832   1
   2  -8  34-17.2953 110.784   1
  -2  -8 -34-26.9254 74.2386   1
  -2   8 -34 107.811 95.9805   1
   2   8 -34-191.257 93.0593   1
  -2  -8  34 76.6791 108.570   1
  -2   8  34 48.7753 70.6151   1
   2  -8  34 22.7254 94.3907   1
  -2  -8 -34 6.69934 61.4025   1
  -2  -8  36-31.7087 112.205   1
   2  -8  36 121.628 119.331   1
  -2   8 -36 101.939 101.619   1
   2   8 -36 225.143 128.183   1
   2  -8 -36-113.573 73.5756   1
  -2  -8  36 115.564 113.447   1
  -2   8  36 32.6336 76.6777   1
   2  -8  36-5.93777 100.636   1
  -2   8 -36 32.3483 100.231   1
   2   8 -36-8.13093 92.8519   1
  -2  -8 -36 63.0157 80.4906   1
  -2  -8 -36 84.6282 66.4846   1
   2 -10   0 8675.34 573.270   1
  -2  10   0 8920.80 572.272   1
  -2 -10   0 9464.18 579.505   1
   2 -10   0 8199.99 572.271   1
  -2 -10   0 9613.94 575.326   1
   2  10   0 9920.92 576.551   1
   2  10  -2 132.136 39.7617   1
   2  10   2 139.692 42.0747   1
  -2 -10   2 195.339 44.6097   1
   2 -10  -2 256.456 31.4279   1
   2 -10   2 130.293 35.5011   1
  -2  10   2 167.335 25.7178   1
  -2  10  -2 106.129 30.8498   1
  -2 -10  -2 199.497 62.3279   1
   2 -10  -2 164.818 26.5503   1
   2 -10   2 130.515 31.7273   1
  -2  10   2 170.688 30.3540   1
   2  10   2 196.731 36.8859   1
  -2 -10  -2 210.789 36.1509   1
  -2 -10   2 157.400 38.1995   1
  -2 -10   4 255.185 45.7196   1
  -2 -10   4 260.121 47.5120   1
   2  10  -4 258.841 46.1616   1
   2  10   4 260.945 54.3730   1
   2 -10   4 208.346 42.1493   1
   2 -10  -4 242.661 31.7922   1
  -2  10   4 302.290 26.3574   1
  -2  10  -4 245.305 39.4774   1
   2  10   4 203.394 47.6701   1
  -2  10   4 285.667 31.3246   1
   2 -10   4 298.431 40.7842   1
   2 -10   6 1070.15 85.7685   1
   2  10   6 1241.86 102.423   1
   2  10   6 1314.01 114.722   1
   2  10  -6 1104.24 89.8550   1
  -2 -10   6 1107.99 89.6480   1
  -2  10  -6 1152.70 85.2316   1
   2 -10   6 1113.36 87.6518   1
   2 -10  -6 1080.83 74.1628   1
  -2  10   6 1050.32 72.1730   1
  -2 -10   6 1185.46 89.4297   1
   2 -10  -6 922.557 86.9352   1
  -2 -10  -6 1189.24 82.9446   1
  -2  10   6 1149.81 74.8772   1
   2  10   8 26572.5 1691.36   1
  -2 -10   8 25007.2 1677.83   1
   2  10  -8 27775.1 1678.87   1
   2 -10   8 25154.5 1677.46   1
  -2  10  -8 26871.0 1677.32   1
  -2 -10   8 27023.7 1679.00   1
   2  10   8 26838.7 1685.09   1
  -2 -10  -8 24709.4 1697.74   1
   2 -10   8 26846.1 1677.89   1
  -2 -10  10 6064.97 397.412   1
   2 -10  10 5730.44 395.375   1
  -2  10 -10 6090.15 394.982   1
  -2 -10 -10 6749.84 396.009   1
   2  10  10 5321.17 396.591   1
   2  10 -10 6280.87 397.370   1
  -2 -10  10 5761.89 395.443   1
   2  10  10 6177.43 420.980   1
  -2 -10 -10 7039.26 413.996   1
   2 -10  10 6161.20 395.746   1
  -2 -10  12 18183.1 1117.33   1
   2  10 -12 18576.0 1116.98   1
  -2 -10  12 16599.6 1114.63   1
  -2  10 -12 17784.3 1115.05   1
   2 -10  12 16595.5 1115.10   1
   2 -10  12 17374.9 1115.30   1
   2  10  12 17449.1 1108.32   1
  -2 -10 -12 17596.3 1122.20   1
  -2 -10 -12 17680.4 1112.16   1
   2  10  12 15869.1 1135.34   1
   2 -10  14 54.5187 50.0230   1
   2  10 -14 49.6440 54.4945   1
  -2  10 -14-6.75981 46.4672   1
   2 -10  14-57.4413 48.8032   1
   2  10  14 10.4764 20.2429   1
  -2 -10  14 57.9261 52.4184   1
  -2 -10  16 1993.97 142.265   1
  -2  10  16 1777.35 120.302   1
  -2 -10  16 1634.00 136.666   1
  -2  10 -16 1813.29 137.624   1
   2  10 -16 2041.51 142.731   1
   2  10  16 1986.84 122.406   1
  -2 -10 -16 1828.80 123.869   1
   2 -10  16 1921.11 138.581   1
   2  10 -16 1703.00 136.065   1
  -2  10  16 1690.73 127.058   1
  -2 -10 -16 1842.92 176.693   1
  -2 -10 -18 42.2545 80.7134   1
  -2  10  18 145.559 27.4819   1
  -2 -10 -18 188.138 35.1078   1
   2 -10  18 233.891 59.6051   1
  -2 -10  18 177.254 58.7733   1
  -2  10  18 154.370 38.8615   1
   2 -10  18 214.299 64.4874   1
   2  10 -18 132.206 67.6781   1
  -2  10 -18 115.232 57.2971   1
   2 -10 -18 121.267 19.5380   1
   2  10  18 165.105 30.4140   1
   2 -10 -18 62.2406 40.7241   1
  -2 -10  18 183.187 66.2063   1
   2  10 -18 272.127 57.3183   1
  -2 -10  20 2799.85 198.620   1
  -2 -10 -20 2886.67 182.046   1
  -2  10  20 2703.60 181.562   1
  -2 -10  20 2565.08 194.578   1
   2 -10  20 2775.34 197.771   1
  -2  10 -20 2857.82 195.726   1
   2 -10 -20 2620.59 175.824   1
   2  10  20 2905.54 181.579   1
  -2 -10 -20 2348.65 191.841   1
   2  10 -20 2768.88 194.173   1
   2 -10 -20 2561.91 179.951   1
  -2  10  20 2741.08 178.473   1
   2 -10  20 2853.27 196.610   1
  -2  10  22 731.223 61.4078   1
   2 -10  22 699.469 88.3058   1
  -2 -10 -22 547.031 80.2466   1
  -2 -10  22 774.755 91.0510   1
   2 -10  22 738.728 94.5594   1
   2  10  22 757.868 68.8579   1
   2 -10 -22 665.238 56.6878   1
   2  10 -22 672.872 84.9105   1
  -2 -10  22 579.420 93.1583   1
  -2 -10 -22 738.366 68.6289   1
   2 -10 -22 670.506 65.7253   1
  -2  10  22 663.909 66.9150   1
   2  10 -24-48.2481 72.0102   1
   2  10 -24-59.4041 89.7218   1
   2 -10  24 103.894 83.8398   1
   2  10  24 103.513 55.8859   1
  -2  10 -24 60.2373 75.0221   1
   2 -10 -24 73.2786 41.5216   1
  -2  10  24 81.5342 51.1313   1
  -2 -10  24-22.4618 78.5847   1
  -2 -10 -24 91.8602 58.2754   1
   2  10  24 23.5897 110.199   1
  -2  10  24 30.7696 43.4340   1
  -2 -10  24 121.948 83.1972   1
  -2 -10 -24 85.6600 53.0220   1
  -2 -10 -26-38.1614 56.1302   1
   2  10 -26-9.55647 76.4259   1
  -2  10  26 12.7089 55.8134   1
  -2 -10  26-2.67046 84.2284   1
   2  10 -26 55.6070 95.1635   1
   2 -10  26-82.7544 85.6793   1
  -2  10 -26 12.7081 78.5866   1
   2  10  26 53.0236 61.9666   1
   2 -10 -26-44.3932 45.8016   1
  -2 -10 -26 77.8641 58.2764   1
  -2 -10  26-50.7221 90.0724   1
   2 -10  26 2.56392 80.7390   1
  -2  10  26-5.04628 47.6962   1
   2  10  26 113.109 111.965   1
  -2 -10 -28 3547.77 226.260   1
  -2 -10  28 2976.25 247.313   1
  -2  10  28 3054.43 226.460   1
  -2 -10  28 3353.47 244.271   1
   2  10  28 3197.89 229.907   1
   2  10 -28 3072.50 252.192   1
   2 -10  28 3154.43 244.881   1
  -2  10 -28 3441.76 242.680   1
   2 -10 -28 3434.36 220.702   1
   2  10 -28 3167.08 237.817   1
  -2 -10 -28 3000.68 224.062   1
   2  10  28 3609.29 252.724   1
  -2  10  28 3469.84 222.950   1
   2 -10  28 3364.29 242.679   1
  -2  10 -30 262.345 93.9519   1
   2  10 -30 212.519 87.1166   1
  -2 -10  30 299.259 98.3836   1
  -2  10  30 184.228 70.6967   1
   2  10  30 249.914 76.7859   1
   2 -10  30 269.325 103.935   1
  -2  10 -30 159.331 91.5435   1
   2  10 -30 254.865 115.008   1
   2 -10 -30 171.971 51.9703   1
  -2 -10 -30 179.045 60.7919   1
   2 -10  30 131.252 91.7481   1
  -2 -10  30 112.593 103.203   1
  -2  10  30 312.106 60.1960   1
   2  10  30 212.689 107.579   1
  -2  10 -32 764.324 113.306   1
   2  10 -32 562.206 106.098   1
  -2 -10  32 695.295 118.455   1
  -2  10  32 740.730 95.6388   1
   2 -10  32 668.566 124.120   1
   2  10  32 620.041 98.5343   1
   2  10 -32 865.494 135.484   1
   2 -10 -32 640.138 74.3031   1
  -2  10 -32 766.719 115.744   1
   2 -10 -32 722.252 84.1349   1
  -2 -10 -32 704.789 83.8688   1
  -2  10  32 825.695 83.8892   1
   2 -10  32 769.576 114.809   1
  -2 -10  32 696.457 125.543   1
   2  10  32 1033.90 127.173   1
   2  10 -34 2.75900 90.9318   1
  -2  10 -34 173.023 100.513   1
  -2  10  34 43.9852 83.7862   1
  -2 -10  34 6.86077 107.780   1
   2  10  34-9.16120 86.1974   1
   2 -10  34 102.965 114.161   1
   2  10 -34 35.9387 122.764   1
  -2  10 -34 127.716 102.106   1
   2 -10 -34-6.06488 68.5366   1
  -2 -10 -34-64.4795 67.9022   1
   2 -10 -34-52.2817 57.7878   1
  -2  10  34-41.0509 66.2727   1
   2 -10  34 102.119 97.9353   1
  -2 -10  34 149.685 115.216   1
   2  10  34 295.449 116.013   1
  -2 -12   0 151.411 57.0714   1
   2  12   0 27.1193 42.2499   1
   2 -12   0 27.6217 35.5430   1
  -2  12   0 14.8226 31.0867   1
   2 -12   0-28.4160 31.9600   1
  -2  12   0-28.0192 36.2178   1
  -2 -12   0 1.16629 40.6813   1
   2  12   0 7.04828 39.8811   1
  -2 -12  -2 8178.96 498.122   1
   2  12  -2 7678.31 499.104   1
  -2 -12   2 8041.79 500.103   1
   2 -12  -2 6989.69 494.592   1
   2 -12   2 7420.90 497.217   1
  -2 -12   2 8203.82 502.133   1
   2  12   2 9029.69 500.137   1
   2  12  -2 8275.62 500.225   1
   2 -12   2 7241.93 497.455   1
   2 -12  -2 7597.28 495.538   1
  -2  12   2 7535.33 494.609   1
  -2  12  -2 8062.26 497.473   1
  -2 -12  -2 8065.40 506.218   1
   2  12   2 7626.43 498.528   1
  -2  12   2 7825.62 495.954   1
  -2  12  -2 7597.11 498.231   1
  -2 -12   4 11.1288 44.6067   1
  -2 -12  -4 73.4423 82.2055   1
   2  12   4 115.787 45.8545   1
  -2 -12   4 8.68000 46.7615   1
   2 -12   4-28.0293 40.9212   1
   2 -12  -4-84.6830 29.7815   1
   2  12  -4-15.1952 46.0993   1
  -2  12  -4-65.0182 40.8848   1
  -2  12   4-8.31251 23.4915   1
  -2  12   4 9.93695 28.9608   1
  -2  12  -4-15.1044 42.1995   1
   2 -12   4 11.7897 38.0810   1
   2  12   4 5.87974 44.6702   1
   2  12  -4 34.5383 42.2671   1
   2  12   6 2098.50 143.526   1
   2  12   6 2002.28 139.647   1
  -2 -12   6 1893.29 138.936   1
   2 -12  -6 1986.13 126.456   1
   2  12  -6 1873.89 138.828   1
  -2  12  -6 1915.36 136.362   1
   2 -12   6 1858.71 136.549   1
  -2  12   6 1985.62 125.215   1
   2 -12   6 1766.75 136.012   1
  -2  12   6 1863.17 126.985   1
  -2  12  -6 1735.53 137.086   1
  -2 -12   6 1938.23 140.215   1
   2  12  -6 1588.20 136.517   1
  -2 -12  -6 2059.23 131.594   1
  -2 -12  -6 2112.36 183.036   1
  -2 -12   8 1075.90 89.7608   1
  -2  12  -8 963.659 86.6386   1
  -2  12   8 957.905 69.5632   1
   2  12  -8 1056.18 88.8008   1
  -2 -12   8 954.402 86.1165   1
   2 -12   8 1069.32 86.0620   1
  -2  12  -8 1120.28 85.3498   1
   2  12  -8 978.753 86.2013   1
  -2 -12  -8 880.427 167.011   1
   2  12   8 1265.83 99.8247   1
   2  12   8 1247.79 135.438   1
   2 -12   8 1061.48 85.7336   1
   2  12  10 10398.9 618.386   1
  -2  12 -10 8819.85 610.913   1
  -2 -12  10 9860.06 613.755   1
   2 -12  10 9109.88 610.614   1
  -2  12 -10 9862.31 611.374   1
   2  12 -10 8489.73 610.431   1
   2  12 -10 10174.7 613.253   1
  -2 -12  10 9311.17 611.226   1
   2  12  10 10163.9 627.915   1
  -2 -12 -10 10326.4 646.289   1
   2 -12  10 9444.67 611.167   1
  -2  12 -12 865.303 85.9984   1
  -2 -12  12 925.527 88.4796   1
  -2 -12  12 972.149 83.6554   1
   2  12 -12 1202.44 89.9410   1
  -2  12 -12 959.440 84.0378   1
   2 -12  12 827.835 83.4051   1
   2  12 -12 934.084 82.2071   1
   2  12  12 724.611 77.0232   1
   2 -12  12 854.882 84.0279   1
  -2 -12 -12 979.229 95.9775   1
   2 -12  14 133.094 56.0021   1
   2  12 -14 54.2313 58.6891   1
  -2  12 -14 102.862 55.1522   1
  -2 -12 -14 153.904 68.7096   1
   2 -12  14 23.0693 53.7193   1
  -2 -12  14 189.364 59.6291   1
  -2  12 -14 136.760 55.9680   1
   2  12  14 149.762 27.2503   1
  -2  12 -16 20.9076 58.5296   1
  -2 -12  16 32.0718 61.7149   1
  -2 -12 -16-40.7628 123.264   1
   2  12 -16 87.6755 63.8123   1
  -2  12 -16 26.2330 56.6641   1
   2 -12  16 33.0733 56.4776   1
   2  12  16 228.229 172.888   1
   2  12  16 27.5885 22.3004   1
  -2 -12  18 2851.12 217.227   1
  -2  12 -18 3313.29 220.196   1
   2 -12  18 2999.65 220.896   1
   2  12 -18 3254.35 223.472   1
   2  12  18 3379.68 202.670   1
  -2 -12 -18 2934.71 271.004   1
  -2 -12 -18 2900.65 202.883   1
   2 -12  18 2914.25 219.800   1
   2  12  18 3422.25 311.854   1
  -2  12 -18 2807.02 219.055   1
  -2 -12  18 3247.23 223.056   1
   2  12  20 1863.44 272.269   1
  -2  12  20 1595.03 124.247   1
  -2  12 -20 1565.17 141.108   1
  -2 -12  20 2038.47 147.589   1
  -2 -12 -20 1673.14 119.108   1
  -2 -12  20 1611.21 139.112   1
  -2  12 -20 1701.01 140.170   1
   2 -12  20 1566.52 141.030   1
   2  12 -20 1808.81 146.902   1
   2  12  20 1819.14 118.176   1
   2 -12  20 1609.48 139.801   1
  -2 -12 -20 1628.57 213.872   1
  -2  12  22 2984.93 206.939   1
  -2 -12  22 3182.54 223.139   1
   2  12  22 3401.50 205.718   1
   2 -12  22 3042.36 225.406   1
   2  12  22 3888.47 314.031   1
  -2 -12 -22 2784.45 251.426   1
   2 -12  22 3346.31 226.311   1
  -2 -12 -22 3565.31 206.040   1
  -2 -12  22 3335.83 229.923   1
  -2  12 -22 3486.86 226.444   1
  -2 -12 -24 212.525 109.806   1
  -2  12 -24 75.6417 81.6553   1
  -2  12  24 8.16633 53.4564   1
  -2 -12  24-15.4626 85.0853   1
   2  12 -24-110.828 99.8562   1
   2 -12  24 61.7791 85.9346   1
  -2  12 -24-68.8760 79.9564   1
   2  12  24 57.3477 52.0538   1
   2  12  24-12.3158 180.073   1
   2 -12 -24 11.1564 25.3828   1
   2 -12 -24 0.76973 50.2768   1
  -2 -12 -24-16.1217 49.9664   1
   2 -12  24 54.8719 79.3859   1
  -2  12  24 75.6832 38.7899   1
  -2 -12  24-28.4883 95.0396   1
   2 -12  26 842.122 112.000   1
  -2 -12  26 863.607 121.209   1
  -2  12  26 938.625 76.0534   1
   2  12  26 1057.77 176.642   1
  -2 -12 -26 921.778 115.546   1
  -2  12  26 860.134 85.1795   1
  -2 -12  26 887.086 113.951   1
   2 -12  26 867.988 115.849   1
   2  12 -26 880.208 127.241   1
   2  12  26 976.884 88.2878   1
   2 -12 -26 858.577 66.4795   1
  -2  12 -26 959.777 110.656   1
   2 -12 -26 757.478 80.6520   1
  -2  12 -26 1093.45 114.009   1
   2  12  28 97.3075 150.535   1
   2 -12 -28 57.7055 33.9764   1
   2 -12 -28-18.0891 56.5246   1
  -2  12  28 101.766 61.8077   1
  -2 -12  28 8.78180 90.9258   1
   2  12  28 63.9350 64.4280   1
   2 -12  28 82.3421 97.8222   1
   2  12 -28 21.1149 109.206   1
  -2  12 -28 60.6124 88.9904   1
  -2 -12  28 85.9751 103.539   1
   2 -12  28-25.8753 90.2885   1
  -2  12  28 55.6337 48.7559   1
  -2 -12 -28-53.0787 83.0062   1
   2  12  30 2464.71 232.787   1
  -2 -12 -30 2376.83 187.134   1
  -2 -12  30 2290.66 207.804   1
  -2  12  30 2757.03 179.610   1
  -2 -12  30 2396.83 199.945   1
   2 -12  30 2551.91 204.444   1
   2  12 -30 2611.72 215.004   1
   2  12  30 2674.64 182.173   1
  -2  12 -30 2508.59 199.569   1
   2 -12 -30 2259.85 164.027   1
   2 -12 -30 2157.00 172.318   1
  -2  12  30 2631.92 171.348   1
   2 -12  30 2525.18 199.130   1
  -2 -12 -32-1.98841 84.0767   1
   2 -12  32 107.132 100.126   1
  -2 -12  32 73.0308 112.276   1
  -2  12  32 27.2447 59.0947   1
  -2  12  32 38.0225 76.7238   1
  -2 -12  32 3.29899 104.673   1
   2 -12  32-103.105 111.588   1
   2  12  32-1.90922 76.4141   1
  -2  12 -32-125.977 102.650   1
   2  12 -32-244.634 122.525   1
   2 -12 -32-42.9906 65.7364   1
   2 -12 -32-0.89759 43.3142   1
   2  12  32 3.56453 151.185   1
  -2 -12 -32 1.40647 63.4819   1
   2 -12  34-41.3834 108.064   1
  -2 -12  34 119.137 118.314   1
  -2 -12  34 7.04093 114.005   1
   2 -12  34 43.5408 117.011   1
   2  12 -34 145.365 133.016   1
  -2 -12 -34 39.5092 87.7718   1
   2 -12 -34 24.7366 49.3417   1
   2 -12 -34-98.6170 72.8767   1
   2  12  34-102.466 156.913   1
  -2 -12 -34 45.5488 69.7067   1
  -2  14   0 19866.0 1265.40   1
   2  14   0 22103.4 1268.55   1
   2 -14   0 18851.9 1265.35   1
  -2  14   0 18766.2 1265.90   1
  -2 -14   0 20833.7 1271.82   1
   2  14   0 20087.9 1267.82   1
  -2 -14   2 218.707 56.2054   1
   2  14   2 298.455 47.0607   1
   2 -14   2 197.635 44.2865   1
   2 -14  -2 361.001 40.7263   1
   2  14  -2 320.732 52.3871   1
  -2  14   2 312.697 37.4458   1
  -2  14  -2 273.696 44.7868   1
  -2 -14  -2 291.934 68.7679   1
  -2 -14   2 284.400 50.2827   1
  -2  14  -2 226.988 46.5529   1
  -2  14   2 245.816 40.9385   1
   2  14  -2 243.292 48.1777   1
  -2 -14   4 1254.96 114.805   1
   2  14  -4 1457.84 113.787   1
   2 -14   4 1294.84 107.364   1
  -2 -14   4 1521.06 116.362   1
   2  14   4 1494.81 107.393   1
   2 -14  -4 1570.50 101.136   1
   2  14  -4 1574.81 114.804   1
   2 -14   4 1412.41 107.949   1
  -2  14  -4 1445.37 108.108   1
  -2  14   4 1432.19 99.1323   1
  -2 -14  -4 1395.83 131.296   1
   2  14   4 1550.18 109.157   1
  -2  14  -4 1323.60 108.932   1
  -2  14   4 1410.49 101.565   1
  -2  14   6 133.637 29.3817   1
  -2  14  -6 45.3074 46.6610   1
  -2 -14   6 85.6235 53.5730   1
  -2 -14  -6 26.6140 104.043   1
  -2 -14   6 72.7476 51.1156   1
   2  14   6 71.2961 44.0460   1
   2 -14   6 112.879 45.9115   1
   2  14  -6 176.321 52.7493   1
   2 -14  -6 123.712 27.9494   1
  -2  14  -6 24.2629 43.3644   1
   2 -14   6 137.062 43.8829   1
   2  14   6 182.003 53.2820   1
   2  14  -6 31.3899 46.9333   1
   2  14   8 6534.27 400.828   1
   2 -14  -8 5918.66 380.085   1
   2  14   8 6489.95 388.882   1
  -2 -14   8 5977.95 390.806   1
   2  14  -8 6337.46 392.632   1
   2 -14   8 5372.29 389.776   1
  -2  14  -8 5855.41 389.909   1
   2 -14   8 5789.45 389.705   1
  -2  14   8 6312.10 379.619   1
  -2  14   8 5705.63 380.420   1
   2  14  -8 5580.12 389.797   1
  -2 -14  -8 5319.58 424.203   1
  -2  14  -8 5422.44 389.955   1
  -2 -14   8 6008.29 393.495   1
  -2 -14 -10 62.8474 33.8012   1
  -2 -14 -10 200.920 155.610   1
  -2 -14  10 120.170 57.2110   1
  -2  14 -10-27.6313 51.6524   1
   2  14 -10-8.99884 49.0594   1
  -2 -14  10 105.736 49.6535   1
   2 -14  10 81.1323 50.1308   1
   2  14 -10 49.4251 54.6670   1
  -2  14 -10 111.677 49.8507   1
   2  14  10 183.860 136.411   1
   2 -14  10 169.886 51.1170   1
  -2 -14  12 2093.02 159.900   1
  -2  14 -12 1847.92 154.757   1
   2 -14  12 2114.85 156.140   1
  -2 -14  12 2017.13 154.723   1
   2  14 -12 2133.21 158.723   1
   2 -14  12 2069.02 155.494   1
  -2  14 -12 2080.16 155.331   1
   2  14 -12 1984.89 153.607   1
   2  14  12 1911.79 172.021   1
  -2 -14 -12 2437.67 144.253   1
  -2 -14 -12 2047.84 194.545   1
   2 -14  14 98.9249 59.2088   1
   2  14  14 78.7338 103.929   1
  -2 -14  14 115.776 57.5024   1
   2  14 -14 49.4863 63.1897   1
   2 -14  14 88.8609 59.2726   1
  -2  14 -14 54.3613 56.7661   1
   2  14  14 83.7872 38.1639   1
  -2  14 -14 137.658 61.5082   1
   2  14 -14-12.0606 53.9571   1
  -2 -14  14 47.1410 64.1758   1
  -2 -14 -14 53.1232 38.9754   1
  -2 -14 -14 82.5613 56.4529   1
  -2 -14 -16 1622.96 118.427   1
   2  14  16 1922.07 194.629   1
   2  14 -16 1567.93 135.474   1
  -2  14 -16 1602.30 131.012   1
   2 -14  16 1484.33 130.586   1
   2  14 -16 1359.30 126.976   1
  -2  14 -16 1545.46 131.211   1
  -2 -14  16 1423.84 136.520   1
   2  14  16 1687.48 108.170   1
   2  14  18 579.543 207.855   1
   2 -14  18 607.868 87.8661   1
  -2 -14 -18 527.158 55.2676   1
  -2 -14  18 644.522 86.6952   1
   2  14 -18 645.833 97.2588   1
  -2  14 -18 801.824 89.9741   1
   2  14  18 699.584 52.0626   1
  -2 -14 -18 714.466 97.7906   1
   2  14 -18 605.903 83.9580   1
  -2 -14  18 734.725 97.7686   1
  -2  14 -18 654.273 89.6214   1
  -2 -14 -20 12914.3 726.169   1
  -2 -14  20 10333.4 713.937   1
  -2  14 -20 11725.2 717.217   1
   2  14 -20 11483.4 719.547   1
   2 -14  20 10727.6 715.455   1
   2  14  20 11168.6 700.872   1
   2  14  20 10016.7 759.863   1
   2  14 -20 10333.2 713.171   1
   2 -14  20 10619.2 716.142   1
  -2 -14  20 11152.4 719.084   1
  -2  14 -20 10355.2 715.206   1
  -2 -14  22 108.812 80.2260   1
   2 -14  22-10.5213 85.1371   1
   2  14  22 64.0649 40.6132   1
   2  14  22-262.579 264.709   1
  -2 -14  22 58.7061 89.4054   1
   2  14 -22 42.1062 75.8870   1
  -2  14 -22 18.5838 84.6209   1
   2 -14  22 101.011 84.5290   1
  -2 -14 -24-4.31776 46.1607   1
  -2 -14  24 77.0261 96.0912   1
   2 -14  24 45.0605 84.8164   1
  -2  14  24 39.0913 66.7069   1
  -2 -14  24 29.5458 84.0765   1
   2  14 -24 198.949 100.315   1
   2 -14  24-11.1795 89.1646   1
   2  14  24-34.1019 48.6139   1
  -2 -14 -24 61.1685 225.857   1
  -2  14  24-7.22511 55.0218   1
   2  14  24-141.391 287.675   1
  -2  14 -24-104.675 86.9180   1
   2  14 -24 36.2022 79.6246   1
   2  14  26 181.547 290.965   1
  -2  14  26 37.2209 67.5526   1
  -2 -14  26 62.7389 89.1825   1
   2 -14  26 179.942 94.8569   1
   2  14 -26 229.577 108.070   1
  -2  14 -26 180.362 89.4572   1
   2  14  26-27.1142 56.1279   1
  -2  14 -26 111.540 88.2003   1
  -2 -14 -26 56.8021 49.6882   1
   2  14 -26 70.0745 84.3306   1
  -2 -14 -26 272.515 221.869   1
  -2 -14  26-22.7048 102.633   1
   2 -14  26 2.93982 89.9747   1
   2  14  28 1502.61 299.645   1
   2  14 -28 1772.49 153.996   1
  -2 -14 -28 1597.33 235.612   1
  -2  14  28 1867.63 138.608   1
   2  14  28 1947.57 135.481   1
   2  14 -28 2083.76 180.759   1
   2 -14  28 1905.93 163.421   1
  -2 -14  28 1621.85 174.580   1
  -2  14 -28 2010.37 161.454   1
  -2 -14 -28 1877.64 129.137   1
  -2 -14  28 1923.32 161.459   1
   2 -14  28 1752.05 162.493   1
   2  14  30 38.2145 245.007   1
   2 -14 -30-8.64565 44.2793   1
   2  14 -30 14.4289 90.0372   1
  -2  14 -30 33.9392 99.4976   1
  -2 -14 -30-14.8032 56.5122   1
  -2 -14  30 28.9651 100.821   1
  -2  14  30-31.5166 75.1495   1
   2  14  30 53.9271 68.9096   1
   2 -14  30 36.6582 106.483   1
  -2  14 -30 69.9549 98.3590   1
  -2 -14 -30 176.184 161.397   1
   2 -14 -30-134.993 67.1435   1
   2 -14  30-12.7185 103.778   1
  -2 -14  30-3.55792 113.639   1
   2  14  32 392.448 244.355   1
  -2 -14 -32 375.026 151.447   1
   2 -14  32 443.535 116.132   1
  -2 -14  32 369.723 129.245   1
  -2  14  32 421.478 88.3807   1
  -2 -14  32 273.496 113.750   1
   2 -14  32 411.057 121.105   1
   2  14  32 347.124 82.1802   1
   2  14 -32 219.026 132.593   1
  -2  14 -32 364.160 111.076   1
   2  14 -32 269.667 101.569   1
  -2 -14 -32 418.146 69.5741   1
  -2  14 -32 310.749 111.455   1
   2 -14 -32 329.319 75.1370   1
   2 -14 -32 223.884 53.7634   1
   2 -16   0-117.890 44.5589   1
   2  16   0-14.3811 46.4836   1
  -2  16   0 17.0037 41.6427   1
   2 -16   0-15.2719 39.5362   1
  -2 -16   0 35.9497 45.1519   1
  -2  16   0 32.2254 43.6380   1
  -2 -16   0 36.0907 58.5148   1
   2  16   0 26.8108 44.0096   1
   2  16   2 14995.3 819.566   1
   2 -16  -2 13659.0 816.196   1
   2 -16   2 12710.3 818.750   1
   2  16  -2 14632.5 821.156   1
  -2  16  -2 12753.6 819.155   1
  -2  16   2 12468.9 815.272   1
  -2 -16   2 13646.7 823.077   1
  -2 -16  -2 13761.0 825.959   1
   2 -16   2 12037.0 819.220   1
   2 -16  -2 10921.5 814.654   1
   2  16  -2 12177.6 819.455   1
  -2 -16  -2 13312.9 818.536   1
  -2  16   2 12067.0 816.306   1
  -2  16  -2 12030.7 819.825   1
   2  16   4-83.5097 44.9733   1
  -2 -16   4 23.0380 50.8180   1
   2  16  -4 27.9029 49.6464   1
   2 -16   4 9.91995 43.6365   1
   2 -16  -4-8.39500 33.0224   1
  -2  16   4-60.7860 30.9750   1
  -2  16  -4 62.8462 44.7633   1
  -2 -16  -4 9.66641 83.1250   1
   2 -16   4 34.9213 45.2851   1
   2  16   4-43.8119 46.4011   1
   2  16  -4-21.6602 47.2472   1
  -2  16   4 28.8107 34.0250   1
  -2  16  -4 53.9044 46.8852   1
  -2  16  -6 467.530 63.9487   1
   2  16   6 516.039 57.6171   1
  -2 -16   6 501.196 65.3755   1
   2 -16   6 583.572 61.9112   1
   2 -16  -6 495.931 46.1654   1
   2  16  -6 401.493 65.5693   1
  -2  16  -6 529.288 62.5921   1
  -2 -16  -6 361.175 113.224   1
   2 -16   6 404.541 63.0037   1
  -2  16   6 454.264 47.0186   1
   2  16  -6 543.095 63.4591   1
   2  16   6 501.188 64.6146   1
  -2 -16  -8 399.203 147.512   1
   2 -16  -8 214.178 35.2765   1
  -2 -16   8 231.016 56.3985   1
   2  16  -8 177.368 57.8420   1
   2 -16   8 239.410 54.5558   1
  -2  16   8 244.599 28.0843   1
  -2  16  -8 269.298 55.6181   1
   2  16  -8 256.420 55.4528   1
   2  16   8 256.537 71.2996   1
  -2  16   8 253.070 33.2057   1
  -2 -16  -8 201.862 39.9012   1
  -2  16  -8 228.989 57.3281   1
   2  16 -10 3568.62 215.890   1
  -2 -16  10 3347.31 212.581   1
   2 -16  10 3141.19 211.091   1
  -2  16 -10 3230.50 212.145   1
  -2  16  10 2857.79 193.974   1
  -2 -16 -10 2248.40 273.319   1
  -2  16  10 2795.22 195.714   1
  -2 -16 -10 3608.71 201.830   1
   2  16 -10 3115.49 211.779   1
   2  16  10 3685.09 250.696   1
  -2  16 -10 3250.60 213.560   1
   2  16  12 123.284 154.128   1
  -2 -16  12-108.090 60.5538   1
   2  16  12 64.4917 58.1044   1
   2 -16  12 61.5454 58.1509   1
   2  16 -12-40.4819 65.3106   1
  -2  16 -12 12.0419 57.7717   1
  -2 -16 -12 83.0368 183.695   1
  -2 -16 -12 70.0165 36.0353   1
   2  16 -12 72.4679 58.2439   1
  -2  16 -12 136.288 61.9352   1
   2  16  14 28.3994 67.5323   1
   2  16  14 176.918 77.2654   1
  -2 -16  14 73.9039 66.3979   1
   2 -16  14 74.1587 66.3905   1
   2  16 -14 93.9461 73.2750   1
  -2  16 -14 60.5466 64.9267   1
  -2 -16 -14 150.321 39.7905   1
   2  16 -14 102.373 64.0032   1
  -2  16 -14 78.3829 67.5840   1
  -2 -16 -14 25.1930 87.5038   1
   2  16 -16 174.186 81.9471   1
   2 -16  16 161.043 71.9052   1
  -2  16 -16-83.1742 70.8363   1
  -2  16 -16 19.5770 71.7612   1
   2  16 -16-20.6609 66.9845   1
  -2 -16 -16 62.1444 45.1372   1
   2  16  16 29.8052 38.7089   1
   2  16  16 29.4609 109.137   1
  -2  16 -18 13619.2 962.260   1
  -2 -16  18 13935.6 961.329   1
   2  16 -18 14826.6 965.495   1
  -2  16 -18 15103.7 963.170   1
   2  16  18 14954.6 947.357   1
   2  16 -18 13341.3 960.390   1
   2  16  18 15417.2 971.335   1
  -2 -16 -18 16111.2 949.674   1
  -2 -16  20 123.588 81.8796   1
  -2 -16 -20 121.995 54.4550   1
   2 -16  20 144.002 84.1506   1
   2  16 -20 40.7158 91.9292   1
   2  16  20 165.364 33.8595   1
  -2 -16 -20 91.9947 36.7641   1
   2  16  20 87.3352 180.589   1
  -2  16 -20 37.5902 82.3001   1
   2  16 -20 214.988 78.5453   1
   2 -16  22 816.971 109.573   1
   2  16  22 823.191 68.7864   1
  -2  16 -22 850.613 110.727   1
  -2 -16  22 978.505 109.312   1
   2  16  22 829.259 240.421   1
  -2 -16 -22 894.427 93.8866   1
  -2  16 -22 857.762 110.020   1
   2  16 -22 632.610 103.899   1
  -2 -16 -22 821.393 68.8760   1
  -2 -16  24-115.438 89.5886   1
   2  16  24-52.2523 45.9617   1
   2  16 -24 226.984 105.082   1
   2 -16  24-92.3861 93.3942   1
  -2  16 -24 90.2421 89.4205   1
  -2 -16 -24-26.6853 41.9689   1
   2  16 -24 10.9718 84.9976   1
  -2 -16 -24-53.9301 120.634   1
  -2 -16  26 604.741 107.478   1
   2 -16  26 811.446 113.939   1
   2  16  26 674.710 70.6612   1
   2  16 -26 775.167 127.963   1
  -2  16 -26 558.481 106.291   1
   2  16  26 425.939 300.420   1
  -2 -16 -26 725.896 188.899   1
  -2 -16 -26 477.831 61.8718   1
  -2  16 -26 687.182 110.848   1
  -2  16  28-14.1771 126.540   1
  -2  16  28 19.4934 87.5186   1
  -2 -16  28-22.0750 99.4726   1
   2  16  28-24.9095 60.4656   1
   2 -16  28-87.0320 103.400   1
   2  16 -28 95.6183 121.644   1
  -2  16 -28 3.18440 98.7122   1
   2  16  28-13.1802 319.290   1
  -2 -16 -28-72.7418 48.6476   1
   2  16 -28 44.3625 92.2068   1
  -2  16 -28 78.8959 99.3856   1
  -2 -16 -28-80.9839 244.929   1
  -2  16  30 510.199 133.742   1
   2  16  30 889.312 367.505   1
  -2  16  30 779.342 113.930   1
  -2 -16  30 1023.63 133.922   1
   2 -16  30 1048.06 133.463   1
   2  16  30 1028.55 93.6818   1
  -2  16 -30 837.295 129.837   1
   2  16 -30 1071.90 151.141   1
   2  16 -30 846.366 122.141   1
  -2  16 -30 867.954 129.843   1
  -2 -16 -30 703.492 291.567   1
  -2 -16 -30 873.974 82.4196   1
  -2  18   0 9557.47 652.793   1
  -2 -18   0 11078.2 661.989   1
   2 -18   0 8905.70 652.607   1
   2 -18   0 10486.4 653.407   1
   2  18   0 11641.0 656.749   1
  -2 -18   0 10523.4 657.166   1
   2  18   0 9935.44 656.268   1
   2  18  -2 598.454 69.1511   1
   2 -18  -2 604.867 57.6664   1
   2 -18   2 510.853 64.6187   1
  -2 -18  -2 666.052 90.5263   1
   2 -18  -2 654.279 60.7633   1
  -2 -18   2 544.056 75.5998   1
  -2  18  -2 487.498 67.5442   1
  -2 -18  -2 581.272 67.0589   1
  -2  18   2 517.758 61.5809   1
  -2 -18   2 642.894 73.4843   1
   2  18   2 690.327 66.7315   1
   2 -18   2 557.720 64.5686   1
  -2  18  -2 643.525 66.1391   1
  -2  18   2 608.404 59.7577   1
   2  18  -2 461.492 68.5208   1
  -2 -18   4 1121.92 94.8062   1
  -2  18  -4 971.038 90.2857   1
   2  18   4 1054.43 85.3608   1
   2 -18  -4 979.492 78.5844   1
   2 -18   4 954.464 85.3919   1
   2  18  -4 1074.33 92.9614   1
  -2  18  -4 974.603 86.7448   1
  -2 -18  -4 825.229 114.417   1
  -2 -18   4 1037.57 93.5059   1
   2 -18   4 831.476 87.2740   1
   2  18  -4 876.579 88.8659   1
  -2  18   4 856.232 78.8024   1
   2  18   4 1018.17 87.1001   1
  -2  18   6 17.0501 36.7810   1
  -2 -18   6-8.66277 61.8995   1
  -2  18  -6-1.92951 56.7047   1
  -2 -18  -6 15.2822 109.781   1
   2  18   6 54.3411 46.5321   1
  -2 -18   6-1.96584 57.1065   1
   2 -18  -6 64.4834 38.1933   1
   2  18  -6 21.1632 56.9279   1
   2 -18   6 1.65329 51.6537   1
  -2  18  -6-18.7891 52.7782   1
   2 -18  -6 18.6781 32.2895   1
   2 -18   6 55.9720 54.4275   1
   2  18   6-38.8153 56.4693   1
   2  18  -6-63.7907 55.0103   1
   2  18   8 2704.96 176.420   1
   2 -18  -8 2269.99 157.196   1
   2 -18   8 2316.97 168.839   1
   2  18  -8 2725.96 175.200   1
  -2 -18   8 2451.61 172.085   1
  -2  18  -8 2330.82 169.959   1
  -2  18   8 2286.24 154.163   1
   2 -18   8 2254.77 171.554   1
  -2 -18  -8 2355.24 160.659   1
  -2  18   8 2160.91 156.626   1
   2  18  -8 2202.37 169.599   1
  -2 -18  -8 2484.60 232.533   1
  -2 -18   8 2618.12 177.271   1
  -2  18  -8 2310.02 172.114   1
  -2 -18 -10 85.3854 196.933   1
  -2  18 -10 35.5298 64.0065   1
  -2 -18  10 24.9843 71.6574   1
  -2 -18 -10 107.249 43.0970   1
  -2 -18  10 69.3983 63.8827   1
   2  18  10 5.60893 49.2242   1
   2 -18  10-38.9555 60.7040   1
   2  18 -10 101.175 69.6824   1
  -2  18  10 31.7879 26.0309   1
  -2  18 -10 106.106 62.5941   1
   2  18 -10-28.1068 60.9714   1
  -2  18  10 57.5246 31.7459   1
   2 -18 -10 34.3943 51.4203   1
   2 -18  10 6.56202 62.9889   1
   2  18  10 10.9694 121.351   1
   2  18 -12 1240.68 127.573   1
  -2 -18 -12 1491.08 111.223   1
  -2 -18  12 1495.02 130.011   1
   2 -18  12 1387.67 128.060   1
  -2  18 -12 1690.48 130.579   1
   2  18 -12 1597.15 135.022   1
   2  18  12 1887.52 118.561   1
   2  18  12 2084.36 231.873   1
  -2 -18 -12 974.751 247.270   1
  -2 -18  12 1567.48 138.481   1
   2 -18  12 1422.77 131.649   1
  -2  18 -12 1466.10 130.922   1
   2 -18  14-17.4946 75.4450   1
  -2 -18  14 153.700 74.1105   1
   2  18  14 2.30405 62.2203   1
   2 -18  14-15.5661 71.8965   1
  -2  18 -14 66.7192 72.8728   1
  -2  18 -14 67.0647 76.2096   1
  -2 -18  14 195.944 86.3051   1
   2  18 -14 52.0407 70.1303   1
  -2 -18 -14 18.6182 41.3920   1
   2  18  14-53.4658 136.718   1
   2  18  16 2443.56 158.459   1
   2 -18  16 2224.33 168.706   1
  -2  18 -16 2193.11 169.595   1
   2  18 -16 2318.31 175.832   1
   2 -18  16 1966.01 171.371   1
  -2 -18 -16 2160.18 142.285   1
   2  18 -16 1778.48 163.648   1
  -2 -18  16 2373.83 177.812   1
  -2  18 -16 2076.71 170.534   1
   2  18  16 1718.23 147.631   1
   2  18  18 489.605 46.8002   1
   2  18 -18 537.917 101.905   1
  -2  18 -18 546.759 96.5786   1
  -2 -18 -18 437.121 48.5633   1
   2 -18  18 496.624 97.6953   1
  -2 -18  18 551.398 107.247   1
   2  18 -18 451.178 87.5471   1
  -2  18 -18 318.460 93.5971   1
   2  18  18 616.571 92.0384   1
  -2 -18  20 3798.98 265.976   1
  -2  18 -20 3944.74 259.178   1
   2 -18  20 3789.56 256.826   1
  -2 -18  20 3728.70 255.613   1
  -2  18 -20 3935.11 260.031   1
   2  18 -20 4361.94 268.000   1
   2  18  20 3873.84 228.939   1
   2  18 -20 3605.38 255.212   1
   2 -18  20 3802.00 260.482   1
  -2 -18 -20 3641.25 228.983   1
   2  18  20 4554.56 261.944   1
  -2 -18  22 142.491 89.4920   1
   2 -18  22 5.62565 92.6625   1
  -2  18 -22 207.062 92.0262   1
   2  18  22 167.070 37.1978   1
  -2 -18 -22 100.885 34.4105   1
  -2 -18 -22 96.6398 33.8547   1
   2 -18  22 254.819 97.9350   1
   2  18  22 89.2619 140.980   1
   2  18 -22 115.019 84.7908   1
  -2  18 -22 53.8401 93.4815   1
   2 -18  24-26.5904 95.0609   1
   2  18  24-4.68484 43.4128   1
  -2 -18 -24-54.2217 38.6207   1
  -2 -18  24-32.0493 108.363   1
   2 -18  24 119.693 98.8608   1
  -2 -18  24 132.516 95.7938   1
  -2 -18 -24-27.6927 32.9306   1
   2  18 -24 26.1939 86.9622   1
  -2  18 -24 52.8660 95.7572   1
  -2 -18 -26-44.2304 46.7408   1
   2 -18  26 34.2207 101.960   1
   2  18 -26 22.5761 118.402   1
   2  18  26-13.1565 51.3017   1
  -2  18 -26-79.1759 103.221   1
  -2 -18  26-74.7576 114.622   1
   2 -18  26-26.8780 102.157   1
   2  18  26-91.6488 242.559   1
  -2 -18 -26-14.2904 34.4868   1
   2  18 -26 15.0782 93.1367   1
  -2 -18 -28 845.482 89.6612   1
  -2 -18  28 839.032 131.291   1
   2  18  28 1048.21 85.6036   1
   2 -18  28 1239.73 138.600   1
   2  18 -28 1127.33 155.436   1
  -2  18 -28 1065.27 161.052   1
  -2 -18 -28 617.133 68.1722   1
  -2 -18  28 814.405 149.103   1
   2  18  28 492.211 295.515   1
   2  18 -28 998.619 123.252   1
  -2  18 -28 952.217 137.363   1
  -2 -18 -30 0.60669 42.9347   1
  -2  18 -30 178.493 113.239   1
   2  18 -30 131.296 102.051   1
  -2 -18  30-65.7622 113.015   1
   2  18  30 12.9135 64.2132   1
   2 -18  30 98.8486 117.560   1
   2  18 -30-58.1820 132.330   1
  -2  18 -30 59.3505 111.860   1
   2 -18  30 54.3655 117.506   1
  -2 -18  30-125.121 129.915   1
  -2 -18 -30-39.1582 109.577   1
   2  18  30 40.9001 320.086   1
   2 -20   0 6.90564 50.6669   1
   2  20   0-1.72581 59.5675   1
  -2  20   0-36.6828 51.2071   1
   2 -20   0-55.0773 51.0602   1
  -2 -20   0 94.1750 62.0551   1
  -2 -20   0-24.9030 77.6684   1
   2  20   0-56.0072 56.5969   1
   2 -20  -2 2684.75 178.430   1
   2  20  -2 2962.90 187.180   1
   2  20   2 2850.86 182.630   1
   2 -20   2 2673.17 180.332   1
  -2  20  -2 2456.47 180.787   1
  -2  20   2 2535.56 177.184   1
  -2  20   2 2268.20 178.303   1
   2  20  -2 2485.39 184.506   1
   2 -20   2 2294.09 180.784   1
   2 -20  -2 2531.94 176.071   1
  -2 -20   2 2763.62 191.229   1
  -2 -20  -2 2706.41 198.770   1
  -2  20  -2 2270.32 182.648   1
  -2 -20  -2 2479.51 183.404   1
  -2 -20   2 2623.48 187.523   1
   2 -20  -4 14.5457 47.7549   1
  -2 -20   4-25.6522 67.3827   1
   2  20   4-10.1977 55.6226   1
   2 -20   4 100.627 57.3424   1
  -2  20  -4 86.9941 58.2943   1
   2 -20   4-7.57629 58.6513   1
  -2  20   4 28.3540 48.7289   1
  -2 -20   4 56.0855 67.7222   1
  -2  20  -4-48.7907 61.8135   1
  -2 -20  -4 21.9200 99.7697   1
   2  20  -4-22.7649 62.2305   1
   2  20   4 26.1378 59.1447   1
  -2 -20   6 691.777 87.8777   1
   2 -20  -6 778.690 68.8590   1
   2  20  -6 817.544 88.1989   1
  -2  20  -6 942.680 82.7316   1
  -2  20   6 658.953 62.9229   1
   2 -20   6 533.481 79.3068   1
  -2  20   6 641.871 67.0176   1
   2  20  -6 609.253 83.8594   1
   2  20   6 697.195 82.8359   1
   2 -20  -6 558.850 62.4672   1
   2 -20   6 589.670 81.7424   1
  -2 -20  -6 722.315 138.133   1
  -2 -20   6 479.142 89.8218   1
  -2  20  -6 743.251 85.6458   1
   2 -20   8 104.457 64.1590   1
   2  20  -8-60.9622 73.5413   1
  -2  20  -8 67.7691 65.7734   1
  -2  20   8 79.8145 36.0880   1
  -2 -20  -8-2.56998 51.6012   1
  -2  20   8 32.9735 42.7477   1
  -2 -20   8 54.0183 78.2119   1
  -2  20  -8 24.7417 68.3702   1
   2  20  -8-11.1542 65.5975   1
   2 -20   8-17.8443 66.7490   1
   2 -20  -8 47.4925 49.4120   1
  -2 -20   8 35.2186 69.8271   1
  -2 -20 -10 2224.70 276.689   1
  -2 -20  10 2487.52 181.136   1
  -2  20 -10 2231.32 172.048   1
   2 -20  10 2517.83 169.798   1
  -2 -20  10 2363.81 171.726   1
   2  20  10 2612.00 158.847   1
  -2  20 -10 2714.65 172.067   1
   2  20 -10 2664.70 177.272   1
  -2  20  10 2062.69 146.854   1
   2  20  10 2282.19 197.815   1
   2 -20  10 1926.26 171.592   1
  -2 -20 -10 2104.87 155.603   1
   2  20 -10 2083.86 170.005   1
  -2  20  10 1926.11 150.395   1
  -2 -20 -12 356.268 53.1729   1
  -2 -20  12 430.025 95.1907   1
  -2  20 -12 299.260 85.2568   1
   2  20  12 292.055 58.7089   1
  -2 -20  12 369.456 81.7414   1
   2  20  12 329.230 197.609   1
  -2  20 -12 435.521 81.9516   1
   2 -20  12 340.468 83.7874   1
   2  20 -12 469.293 81.5047   1
  -2  20  12 286.042 43.8117   1
  -2  20  12 248.646 30.3881   1
   2 -20  12 317.928 79.7236   1
   2  20 -12 367.736 89.8640   1
   2 -20  14 53.1865 77.5829   1
   2  20 -14 35.7083 91.1360   1
  -2  20 -14 134.126 80.9744   1
   2  20  14 58.7825 54.3893   1
  -2 -20  14 127.223 82.6528   1
   2 -20  14 144.128 85.5371   1
   2  20  14 208.130 190.397   1
  -2 -20  14 54.8219 98.2718   1
  -2 -20 -14 179.365 44.6745   1
   2  20 -14 95.8052 81.9927   1
  -2  20 -14 77.5694 83.3665   1
   2  20  16 124.912 74.6949   1
  -2 -20 -16 65.1047 80.7597   1
   2  20  16 54.7692 53.9651   1
  -2 -20  16-66.3869 82.0177   1
   2 -20  16 4.89250 80.0722   1
   2  20 -16 235.714 95.4985   1
  -2  20 -16 20.6768 82.7659   1
   2  20 -16 77.6803 84.0705   1
  -2  20 -16-78.8066 88.4396   1
  -2 -20  16-105.484 99.6280   1
  -2 -20 -16 19.9005 38.3764   1
   2 -20  16-2.87724 87.6124   1
   2  20  18 1417.07 102.824   1
  -2  20 -18 1646.54 141.855   1
   2  20 -18 1613.02 149.771   1
  -2 -20 -18 1177.12 98.4985   1
   2  20 -18 1415.15 135.958   1
   2 -20  18 1385.84 142.361   1
   2  20  18 1927.99 115.054   1
  -2 -20  18 1388.58 152.149   1
  -2  20 -18 1751.54 144.702   1
  -2  20 -20 688.841 104.724   1
   2  20  20 421.249 42.9494   1
  -2  20 -20 175.295 99.6413   1
   2  20 -20 459.366 95.5011   1
   2 -20  20 581.922 106.225   1
  -2 -20  20 245.874 114.010   1
   2  20  20 444.057 73.2285   1
   2  20 -20 452.780 113.635   1
   2 -20  22 1006.14 122.703   1
   2  20 -22 1003.57 138.507   1
  -2  20 -22 1031.45 126.294   1
   2  20  22 863.638 73.8498   1
   2  20 -22 965.035 119.745   1
  -2  20 -22 941.260 126.388   1
  -2 -20  22 1032.91 137.749   1
   2  20  22 1160.25 104.411   1
  -2 -20  22 943.979 124.666   1
   2 -20  24 192.025 101.446   1
   2  20  24 15.9168 41.0496   1
  -2 -20  24 74.1556 101.242   1
   2 -20  24 104.103 105.705   1
  -2 -20  24 77.0859 121.101   1
   2  20 -24 9.30122 96.4806   1
  -2  20 -24-136.348 105.162   1
   2  20  24 16.9578 98.3089   1
   2 -20  26 496.791 113.159   1
   2  20 -26 376.018 135.399   1
  -2  20 -26 332.615 111.254   1
   2  20  26 212.732 54.6336   1
  -2 -20  26 344.370 110.852   1
  -2 -20  26 208.289 130.915   1
   2 -20  26 118.663 118.659   1
   2  20 -26 339.604 104.730   1
   2  20  26 370.049 135.911   1
   2 -20  28-17.2299 112.764   1
   2  20 -28-53.2568 132.512   1
   2  20  28 42.3960 55.8910   1
  -2  20 -28 10.3431 110.801   1
  -2 -20  28-108.307 133.566   1
   2 -20  28-3.72842 121.645   1
   2  20  28 45.4583 171.955   1
  -2  20 -28-24.7585 111.603   1
   2  20 -28 16.4043 104.139   1
  -2 -20  28 61.5329 113.628   1
  -2 -22   0 1723.09 148.417   1
   2 -22   0 1712.13 126.215   1
   2  22   0 1793.66 132.614   1
  -2  22   0 1540.22 124.823   1
   2 -22   0 1313.29 124.919   1
  -2 -22   0 1531.45 135.078   1
   2  22   0 1509.89 131.867   1
   2 -22   2 65.8734 61.3616   1
   2  22  -2 7.91140 72.0684   1
   2  22   2 66.0268 65.8661   1
  -2  22  -2-15.2695 62.1753   1
   2  22  -2-79.3948 68.5916   1
   2 -22  -2 228.440 53.2837   1
   2 -22   2 32.4865 63.8335   1
  -2  22   2 104.743 60.0533   1
  -2 -22  -2-15.8297 68.2584   1
  -2  22  -2 55.3397 65.5675   1
  -2 -22   2 18.6629 76.2989   1
   2 -22  -2 26.2503 56.1686   1
  -2 -22  -2 104.361 99.9825   1
  -2 -22   2 94.1761 82.8212   1
   2 -22  -4 133.597 57.3267   1
  -2 -22   4 158.367 80.3374   1
   2  22  -4 99.7040 76.5411   1
   2 -22   4 57.9520 65.7105   1
   2  22   4 269.579 67.5255   1
  -2  22  -4 142.013 67.8562   1
   2  22  -4 167.928 72.1262   1
   2  22   4 38.9571 70.4879   1
   2 -22   4 102.431 69.1725   1
  -2 -22  -4 336.244 117.440   1
  -2  22  -4 168.826 71.8587   1
  -2  22   4 73.0193 56.9288   1
  -2 -22   4 127.036 79.8194   1
   2 -22  -6 58.9700 56.2289   1
  -2 -22   6-72.3007 77.4968   1
   2  22  -6-9.05891 78.3961   1
   2 -22   6 121.999 66.2679   1
  -2  22   6 16.3910 46.0972   1
  -2  22  -6-37.7525 68.1430   1
   2  22   6 27.8335 75.6419   1
   2  22  -6-75.8530 73.2646   1
   2 -22  -6 28.8600 46.4465   1
   2 -22   6 22.6186 70.2854   1
  -2  22  -6-34.7425 73.7787   1
  -2  22   6-1.31829 53.2710   1
  -2 -22   6-45.1125 81.8833   1
  -2 -22  -6 13.5703 140.302   1
  -2 -22  -8 2208.00 250.876   1
  -2 -22   8 2463.76 178.135   1
   2 -22   8 2349.78 171.358   1
   2  22   8 2682.78 166.591   1
   2  22  -8 2818.87 182.706   1
  -2  22  -8 2329.96 173.401   1
  -2  22   8 2151.01 153.823   1
   2  22  -8 2089.41 175.389   1
  -2  22   8 2079.82 158.259   1
   2 -22   8 2067.73 175.970   1
   2  22   8 2396.57 180.098   1
  -2 -22   8 2158.84 183.786   1
  -2  22  -8 2181.55 176.596   1
  -2 -22  -8 1873.66 163.467   1
  -2 -22 -10 326.979 227.210   1
   2 -22 -10 232.536 75.5055   1
  -2 -22  10 355.108 89.0666   1
   2 -22  10 441.117 81.7448   1
   2  22 -10 247.032 93.3552   1
  -2  22  10 315.026 42.0740   1
  -2  22 -10 111.684 80.8278   1
  -2 -22 -10 210.063 62.7616   1
  -2  22 -10 298.101 88.8221   1
  -2 -22  10 488.935 99.9239   1
   2  22 -10 343.151 84.3756   1
  -2  22  10 276.811 52.7081   1
   2  22  10 372.789 121.183   1
   2 -22  10 387.871 89.2854   1
   2  22  12 2181.74 235.174   1
   2 -22  12 2131.04 157.566   1
  -2  22  12 1929.48 131.013   1
  -2  22 -12 2145.16 159.241   1
   2  22 -12 2382.19 168.275   1
  -2  22  12 1709.44 123.316   1
   2  22 -12 1717.22 157.848   1
   2 -22  12 1933.89 162.777   1
  -2 -22 -12 1682.93 134.868   1
  -2 -22  12 1937.83 171.140   1
  -2  22 -12 1891.24 163.271   1
   2  22 -14-36.3904 85.0469   1
  -2 -22  14 10.4321 88.4213   1
   2  22 -14-68.9760 95.4365   1
   2 -22  14-29.5816 84.6358   1
   2  22  14-280.301 231.586   1
  -2 -22 -14 330.659 249.431   1
  -2 -22  14 145.296 103.914   1
  -2  22 -14-8.69309 89.8669   1
  -2 -22 -14-48.6062 47.2936   1
   2 -22  14-44.2563 94.5747   1
   2  22  16 228.117 118.723   1
   2 -22  16 410.820 104.253   1
   2  22 -16 357.561 110.017   1
   2 -22  16 567.514 98.2221   1
  -2  22 -16 356.418 98.4171   1
  -2 -22  16 449.086 97.6537   1
  -2 -22 -16 372.054 113.721   1
  -2 -22  16 440.275 115.364   1
   2  22 -16 445.210 97.9065   1
  -2  22 -16 452.543 102.007   1
  -2 -22 -16 253.796 50.0144   1
  -2  22 -18 34.4978 93.9452   1
   2  22 -18-57.9146 107.338   1
   2 -22  18 24.7234 91.4188   1
  -2 -22  18-43.5806 111.134   1
   2 -22  18 35.9931 97.9499   1
   2  22  18 14.3336 51.1581   1
  -2 -22 -18-68.1205 31.9265   1
   2  22 -18 99.7820 92.0221   1
  -2  22 -18-22.1166 96.8504   1
   2  22 -20 1147.39 137.033   1
   2 -22  20 832.525 124.865   1
  -2 -22  20 1072.02 142.314   1
  -2  22 -20 896.310 122.461   1
   2  22  20 667.663 61.6731   1
  -2 -22  20 1089.95 121.122   1
   2  22 -20 703.514 114.515   1
  -2  22 -20 626.158 121.504   1
   2  22 -22 54.0948 119.957   1
   2 -22  22 45.7540 102.076   1
  -2 -22  22-114.831 120.132   1
  -2  22 -22-21.9617 104.620   1
   2  22  22-1.03052 33.0867   1
  -2 -22  22 46.3314 102.004   1
   2  22 -22-35.3613 99.8906   1
  -2  22 -22-112.182 106.837   1
   2 -22  24 180.035 110.197   1
  -2 -22  24 119.890 129.422   1
   2 -22  24-89.4152 115.739   1
   2  22  24 8.70943 38.6107   1
   2  22  24 51.4983 52.7217   1
  -2 -22  24 110.018 106.725   1
   2  22 -24 43.1161 103.375   1
  -2  22 -24-70.1076 111.850   1
   2  22  26-43.7137 44.0383   1
   2  22 -26 77.9821 137.740   1
   2 -22  26 36.6245 113.105   1
  -2 -22  26 34.4170 136.718   1
   2 -22  26 73.1984 121.807   1
   2  22  26 49.6660 55.5034   1
  -2 -22  26 191.668 115.389   1
   2  22 -26 82.0431 107.267   1
  -2  22 -26-104.441 112.324   1
   2  24   0 86.2416 77.0203   1
  -2  24   0 104.044 66.4224   1
   2  24   0 55.7596 75.8433   1
   2 -24   0 52.7981 65.8167   1
  -2 -24   0 140.880 81.5059   1
  -2 -24   0-54.7074 99.3837   1
   2 -24   0 93.5945 65.0497   1
   2 -24   2 673.103 84.7738   1
   2 -24  -2 702.618 81.7627   1
   2  24   2 654.351 89.4709   1
   2  24  -2 482.822 92.0233   1
  -2  24  -2 383.010 83.4012   1
   2  24  -2 526.719 91.9131   1
   2 -24   2 677.127 88.7553   1
   2 -24  -2 908.563 77.7488   1
  -2 -24   2 672.231 99.2946   1
  -2  24  -2 423.199 88.2788   1
  -2 -24  -2 501.200 91.5506   1
  -2  24   2 402.120 80.0600   1
  -2 -24  -2 588.685 126.547   1
   2 -24  -4 101.994 63.7220   1
  -2 -24   4-12.7530 87.4754   1
   2  24  -4-43.5584 83.4267   1
  -2  24   4 75.4625 55.6402   1
  -2  24  -4 39.4933 71.6244   1
   2  24   4-17.3924 78.8787   1
   2  24  -4-4.96221 77.0078   1
   2 -24   4 34.6092 74.7797   1
  -2  24  -4-35.0060 76.3740   1
  -2 -24   4-38.4118 86.3724   1
  -2  24   4-52.8527 64.7148   1
  -2 -24  -4 60.9343 128.488   1
  -2 -24   6 318.814 91.1431   1
   2 -24  -6 206.028 67.5797   1
   2  24  -6 422.670 91.8014   1
   2 -24   6 279.131 77.9306   1
  -2  24   6 298.281 56.7990   1
  -2  24  -6 397.957 82.2440   1
   2  24  -6 341.510 85.7759   1
   2  24   6 315.427 90.2998   1
   2 -24  -6 181.097 58.3065   1
   2 -24   6 173.078 84.8420   1
  -2  24   6 253.850 65.1105   1
  -2 -24   6 215.571 97.7480   1
  -2  24  -6 296.114 85.5220   1
  -2 -24  -6 300.526 156.017   1
  -2 -24  -8 247.752 187.156   1
  -2 -24   8 466.895 98.0300   1
   2 -24   8 192.019 79.6613   1
   2  24  -8 261.544 97.6268   1
   2  24   8 339.633 73.1549   1
  -2  24   8 184.146 50.2838   1
  -2  24  -8 307.473 84.5089   1
   2  24  -8 129.488 89.4740   1
  -2  24   8 269.554 60.1094   1
   2 -24   8 276.496 89.4327   1
   2  24   8 236.843 95.8756   1
  -2 -24   8 213.066 103.338   1
  -2  24  -8 309.306 89.2729   1
  -2 -24  -8 270.525 72.5020   1
   2  24 -10 3130.87 240.086   1
  -2  24 -10 3078.81 235.089   1
  -2  24  10 3045.58 213.008   1
   2 -24  10 2850.13 235.730   1
   2 -24 -10 2850.58 223.921   1
  -2 -24  10 3329.57 239.514   1
   2  24  10 3700.85 219.009   1
   2 -24  10 3456.59 229.440   1
  -2  24 -10 3565.63 233.832   1
   2  24 -10 3649.14 244.458   1
  -2  24  10 2763.72 207.232   1
  -2 -24  10 3413.18 254.492   1
  -2 -24 -10 2736.80 216.958   1
   2  24  10 3511.83 249.070   1
   2 -24  12-3.01174 94.8049   1
   2 -24 -12 1.06810 71.7025   1
   2  24 -12 46.4645 90.6446   1
  -2  24  12-20.5155 53.5418   1
  -2 -24 -12-145.088 258.324   1
   2 -24 -12-6.42792 114.530   1
  -2 -24  12-16.2112 93.3418   1
   2  24 -12-31.4652 98.8536   1
   2  24  12 9.76385 58.7139   1
   2 -24  12 75.5826 85.6900   1
  -2  24  12-12.2281 39.3839   1
  -2  24 -12 15.3464 89.8439   1
   2  24  12 70.9338 180.667   1
  -2 -24  12 27.3990 105.942   1
  -2  24 -12 94.1053 94.8358   1
  -2 -24 -12 30.9665 58.3218   1
   2 -24  14 146.255 99.3719   1
  -2 -24  14-42.9352 109.165   1
  -2  24  14 49.2024 24.6830   1
  -2 -24 -14 135.697 268.082   1
  -2  24 -14 83.1279 96.1104   1
  -2 -24 -14-3.04806 52.8112   1
  -2 -24  14 102.175 92.4888   1
   2  24 -14-21.1290 102.439   1
   2  24  14-18.6694 56.2879   1
   2 -24  14 97.7189 87.6856   1
  -2  24 -14-16.1840 91.7011   1
   2  24  14-4.80254 255.816   1
  -2  24  14-124.015 61.1103   1
   2  24 -14-6.03759 90.3695   1
   2  24  16-48.9773 183.645   1
  -2 -24  16 97.4649 96.2043   1
   2  24 -16-179.184 108.134   1
   2 -24  16 173.965 91.6950   1
   2  24  16-49.2770 54.3802   1
  -2  24 -16-97.0988 96.5475   1
  -2  24 -16 80.3863 98.5989   1
  -2 -24 -16 63.6865 45.6898   1
   2  24 -16 88.2554 97.0181   1
  -2 -24 -16 10.1606 152.883   1
   2 -24  16 40.1371 100.734   1
  -2 -24  16-150.449 116.732   1
  -2  24 -18 526.041 113.201   1
   2  24  18 562.101 61.5952   1
   2 -24  18 506.251 104.545   1
   2  24 -18 537.589 123.961   1
  -2  24 -18 403.174 109.135   1
   2  24 -18 510.435 110.088   1
   2 -24  18 417.415 115.039   1
  -2 -24 -18 304.763 41.3603   1
  -2 -24  18 449.024 130.950   1
   2  24  18 279.740 74.6819   1
   2  24  20-12.4725 48.3807   1
   2  24 -20 32.1580 121.419   1
  -2  24 -20-139.065 108.098   1
  -2  24 -20 34.8412 105.296   1
   2  24 -20 13.5486 106.025   1
  -2 -24  20 65.6654 125.951   1
   2 -24  20-77.4743 112.217   1
   2  24  20-7.37282 38.2104   1
   2  24 -22 174.049 132.019   1
   2 -24  22 241.856 111.365   1
  -2  24 -22 519.319 116.849   1
   2  24  22 166.088 36.7040   1
  -2 -24  22 325.722 139.194   1
   2 -24  22 423.300 124.784   1
   2  24  22 267.124 48.9394   1
  -2 -24  22 267.402 114.248   1
  -2  24 -22 312.533 118.955   1
   2  24 -22 324.440 114.656   1
   2  26   0 749.546 104.442   1
   2  26   0 707.535 107.570   1
  -2 -26   0 571.100 108.670   1
  -2 -26   0 773.407 131.068   1
   2 -26   2-133.180 77.4221   1
   2 -26  -2 68.7107 73.8034   1
  -2 -26   2 63.0246 104.960   1
   2  26   2-2.03118 81.2404   1
   2  26  -2 69.0296 86.1995   1
  -2  26  -2 48.8085 77.9135   1
  -2 -26  -2 28.7490 122.727   1
   2  26  -2-63.8089 86.5234   1
   2 -26   2 155.453 81.1386   1
   2 -26  -2 51.2326 69.9959   1
  -2 -26   2-45.3558 93.4501   1
  -2 -26  -2-4.90837 84.1128   1
  -2  26   2-6.32288 77.7002   1
  -2  26  -2 9.56579 81.9905   1
  -2 -26   4-16.5856 99.6079   1
   2 -26   4-50.5387 76.8851   1
   2  26  -4 75.6823 89.5484   1
  -2  26  -4 35.6937 79.1826   1
  -2  26   4 106.060 61.7486   1
  -2 -26  -4 51.6712 136.672   1
   2  26   4 7.31859 86.7011   1
   2  26  -4 70.8296 87.9104   1
   2 -26   4 124.725 84.2572   1
   2 -26  -4 38.1755 63.8177   1
  -2  26   4 101.517 70.8189   1
  -2  26  -4-51.0670 84.3357   1
  -2 -26   4 129.722 97.5409   1
  -2 -26   6-35.7195 96.7861   1
   2  26   6 56.2374 74.5543   1
   2 -26   6 91.8104 81.1952   1
   2  26  -6-15.6192 93.9251   1
  -2  26   6-59.0266 55.0060   1
  -2  26  -6 17.9252 82.0712   1
  -2 -26  -6 82.7111 164.249   1
  -2  26   6 75.2945 66.7250   1
   2  26  -6 126.188 92.4050   1
   2  26   6 135.225 91.2904   1
   2 -26  -6 60.7922 60.1068   1
   2 -26   6 95.7685 86.8444   1
  -2  26  -6-100.551 88.7580   1
  -2 -26   6 118.481 100.983   1
  -2 -26  -8 1137.61 120.742   1
  -2 -26   8 1085.72 150.808   1
   2  26   8 1624.49 121.122   1
   2 -26   8 1377.04 131.557   1
  -2  26  -8 1306.27 132.431   1
   2  26  -8 1616.80 144.352   1
  -2  26   8 1092.82 103.441   1
   2 -26  -8 1602.05 127.503   1
  -2 -26   8 1404.78 141.574   1
  -2  26   8 1209.75 113.710   1
  -2  26  -8 1315.04 138.266   1
   2  26  -8 1439.68 139.878   1
   2 -26   8 986.844 137.212   1
   2  26   8 1360.90 139.835   1
  -2 -26 -10 100.375 68.6340   1
  -2  26 -10-66.5588 96.0117   1
  -2 -26 -10 254.295 237.398   1
   2 -26 -10 110.418 95.5297   1
  -2 -26  10 80.5426 94.8803   1
   2  26  10 72.9512 67.7974   1
   2  26 -10-65.6197 99.5579   1
   2 -26  10 62.5237 89.0807   1
  -2  26 -10-53.1166 90.2536   1
  -2  26  10 11.5492 43.9500   1
   2  26 -10 52.0307 94.1054   1
  -2  26  10 33.9231 61.6322   1
   2  26  10 137.957 119.823   1
  -2 -26  10-49.5875 109.081   1
   2 -26  10-18.7639 97.9096   1
   2 -26  12 310.674 111.960   1
  -2 -26  12 631.659 128.557   1
   2 -26 -12 96.2690 82.9771   1
  -2 -26 -12 314.303 283.609   1
   2 -26 -12 371.329 133.428   1
  -2 -26  12 635.211 110.255   1
   2  26  12 529.240 193.452   1
   2  26  12 650.524 77.5913   1
   2  26 -12 463.110 115.469   1
   2 -26  12 715.476 102.522   1
  -2  26  12 522.175 55.6814   1
  -2  26 -12 688.373 108.011   1
   2  26 -12 454.510 108.190   1
  -2  26  12 547.793 74.8724   1
  -2  26 -12 501.950 111.801   1
  -2 -26 -12 426.455 75.3262   1
  -2  26  14 6.06780 28.8513   1
  -2 -26 -14 48.4143 286.976   1
  -2  26 -14-291.649 105.236   1
  -2 -26  14-2.95829 99.8679   1
   2  26  14 27.7194 61.2354   1
   2 -26  14 7.92824 91.3583   1
   2  26 -14 92.3222 108.807   1
  -2  26 -14-104.380 97.7487   1
  -2 -26 -14 72.5230 57.6732   1
  -2 -26  14-101.662 119.793   1
   2 -26  14-6.95963 103.787   1
   2  26  14-176.053 271.743   1
  -2  26  14-61.9655 69.6262   1
   2  26 -14 140.801 99.0849   1
  -2  26 -16 131.086 106.208   1
  -2 -26  16 75.4657 104.989   1
   2  26  16 105.346 60.1267   1
   2 -26  16 182.526 96.7336   1
   2  26 -16 206.949 116.193   1
  -2  26 -16 148.917 103.493   1
  -2 -26  16 332.380 128.187   1
  -2 -26 -16 87.6570 52.0705   1
   2 -26  16 83.9920 112.122   1
   2  26 -16-30.5334 103.936   1
  -2 -26 -16 41.8737 196.879   1
   2  26  16 154.640 242.930   1
  -2 -26  18 43.9400 106.256   1
   2  26  18 5.49812 55.5029   1
   2  26 -18-42.2516 119.816   1
   2 -26  18-246.345 104.069   1
  -2  26 -18 21.8624 107.510   1
   2 -26  18 64.9553 115.178   1
  -2 -26  18-167.369 140.799   1
   2  26 -18 20.9988 109.556   1
  -2  26 -18-7.16691 108.443   1
   2  26  18 31.0635 93.2426   1
   2  28   0 88.2040 91.4062   1
   2 -28   0-20.9491 80.5844   1
   2  28   0 42.7667 94.6872   1
  -2 -28   0 133.679 97.3376   1
  -2 -28   0-13.0090 123.236   1
   2 -28   0 65.2443 79.4683   1
   2 -28   2 491.314 91.4862   1
  -2 -28   2 409.335 125.385   1
   2 -28  -2 426.188 87.5432   1
   2  28  -2 384.693 102.058   1
  -2  28   2 324.692 77.5201   1
  -2  28  -2 515.694 89.3073   1
  -2 -28  -2 430.348 143.865   1
   2  28  -2 270.974 102.673   1
  -2 -28   2 385.007 107.822   1
   2 -28  -2 449.520 85.6091   1
   2 -28   2 297.102 94.4548   1
  -2  28  -2 276.407 98.2035   1
  -2 -28  -2 265.387 101.446   1
  -2  28   2 376.461 90.6903   1
   2 -28   4 101.228 82.2687   1
  -2 -28   4-63.1650 108.752   1
   2  28  -4 119.211 97.5431   1
   2  28   4 16.3025 84.2107   1
  -2  28   4 24.6405 64.6541   1
  -2  28  -4 73.0236 84.5222   1
  -2 -28  -4-164.775 152.032   1
   2  28  -4 81.7296 95.1238   1
  -2  28   4-43.1781 79.2475   1
   2  28   4-85.1104 99.0306   1
  -2 -28   4-42.8726 105.320   1
   2 -28   4-13.9625 90.4601   1
   2 -28  -4 9.33587 69.9440   1
  -2 -28  -4 402.911 90.6388   1
  -2  28  -4-11.3226 92.5550   1
  -2 -28   6 71.4888 109.238   1
   2 -28   6 81.3204 86.5235   1
   2  28  -6 216.791 102.220   1
   2  28   6 95.2616 81.8321   1
  -2  28   6 105.191 60.9364   1
  -2  28  -6 141.967 90.0138   1
  -2 -28  -6 155.843 178.120   1
   2  28  -6 65.6546 100.115   1
  -2  28   6 190.314 76.4332   1
   2  28   6 239.595 103.817   1
  -2  28  -6-47.2624 98.2369   1
   2 -28   6 33.0638 96.7550   1
   2 -28  -6 66.9951 67.1756   1
  -2 -28   6 295.154 114.225   1
  -2 -28   8-35.6287 107.502   1
   2 -28   8-28.8914 89.5932   1
   2 -28  -8 143.548 95.6816   1
   2  28  -8-11.3497 103.201   1
   2  28   8 130.805 79.1486   1
  -2  28   8 38.2709 54.7179   1
  -2  28  -8 10.0335 90.9915   1
  -2 -28   8 37.0610 116.861   1
  -2 -28  -8 108.776 81.1008   1
   2 -28   8-38.4377 100.401   1
   2  28  -8 22.7881 101.007   1
  -2  28   8-40.7003 73.5419   1
   2  28   8 61.4728 109.192   1
  -2  28  -8-56.2347 98.2800   1
  -2  28 -10 695.278 117.774   1
   2 -28 -10 495.481 122.379   1
  -2 -28 -10 644.718 270.882   1
  -2 -28  10 487.880 118.982   1
   2  28 -10 833.698 126.795   1
   2 -28  10 730.649 111.029   1
   2  28  10 672.158 89.3091   1
  -2  28  10 374.594 65.3456   1
  -2  28 -10 612.876 111.314   1
  -2  28  10 617.523 86.7320   1
   2  28 -10 720.691 120.033   1
   2  28  10 450.092 140.154   1
  -2 -28 -10 452.688 90.5740   1
  -2 -28  10 683.009 138.289   1
   2 -28  10 1034.10 135.502   1
  -2 -28  12 69.6031 126.022   1
  -2 -28 -12 76.4831 70.6075   1
   2 -28  12-71.7267 109.276   1
   2 -28 -12 116.523 78.6754   1
  -2 -28 -12-268.481 304.906   1
   2 -28 -12 83.9482 144.966   1
  -2 -28  12-9.08598 106.968   1
   2  28  12 37.2281 71.3232   1
   2  28 -12 12.6710 110.810   1
   2 -28  12-99.1729 96.1570   1
  -2  28 -12-156.864 103.353   1
  -2  28  12 67.4293 45.3381   1
  -2  28  12-15.3408 72.2124   1
   2  28 -12 89.8497 103.167   1
   2  28  12-135.081 194.613   1
  -2  28 -12-99.0852 106.260   1
  -2 -28 -14 181.895 310.329   1
  -2 -28  14 219.116 133.623   1
  -2 -28 -14-31.8935 65.2099   1
   2 -28  14-15.0684 115.280   1
  -2 -28  14 62.3263 106.776   1
   2  28  14 63.0780 68.6404   1
   2 -28  14 176.163 100.046   1
   2  28 -14 46.4443 116.915   1
  -2  28 -14 44.0424 104.170   1
   2  28 -14-3.55310 108.411   1
  -2  28 -14-111.156 112.973   1
  -2  28  14-4.76989 34.6818   1
   2  28  14 342.280 289.116   1
  -2  28  14 91.5423 79.8441   1
  -2 -30   0 858.098 158.806   1
   2 -30   0 584.731 104.450   1
  -2 -30   0 359.570 125.294   1
   2 -30   0 482.692 104.722   1
   2  30   0 884.273 117.456   1
  -2  30   2 75.8733 74.7605   1
   2  30  -2-46.1065 104.026   1
   2 -30   2-2.23587 88.7537   1
   2 -30  -2-90.4002 90.7420   1
  -2 -30   2 78.4423 132.912   1
  -2 -30  -2-125.087 173.328   1
  -2 -30  -2-6.02754 115.537   1
   2 -30   2 13.9816 92.4126   1
   2 -30  -2-2.31919 81.5678   1
  -2 -30   2 58.7633 114.813   1
  -2 -30  -4 119.954 175.576   1
  -2 -30   4 111.982 124.344   1
   2 -30   4 32.6087 90.6031   1
   2  30  -4 189.838 106.659   1
   2  30   4-78.5906 94.3104   1
   2  30  -4-90.5247 107.746   1
   2 -30  -4 134.446 80.1283   1
   2 -30   4 235.349 101.581   1
  -2 -30  -4-27.7906 101.345   1
  -2 -30   4-40.3324 119.438   1
  -2  30  -4 66.5474 89.1474   1
  -2  30   4-21.1607 69.6417   1
   2 -30   6-55.4122 91.5991   1
   2 -30  -6-57.9097 99.0285   1
  -2 -30   6 58.0323 120.369   1
   2  30  -6-25.7365 109.460   1
   2  30   6-4.09457 89.2009   1
  -2  30   6 2.92721 64.1760   1
  -2  30  -6-167.750 93.1888   1
  -2 -30   6 27.0911 124.624   1
  -2 -30  -6-119.938 96.7551   1
   2 -30  -6 55.4034 74.4023   1
   2 -30   6 61.9016 105.034   1
   2  30  -6-44.5565 109.989   1
  -3  -1   1 3229.22 252.510   1
  -3   1  -1 4484.07 257.947   1
   3   1  -1 3494.54 248.206   1
   3   1   1 3348.44 257.678   1
  -3  -1  -1 3595.38 262.180   1
   3  -1  -1 3039.34 252.060   1
  -3   1   1 2992.00 256.897   1
   3  -1   1 4748.39 268.799   1
  -3   1  -1 3449.82 230.497   1
   3  -1  -1 3430.56 240.356   1
   3   1   1 3430.19 246.459   1
   3  -1   1 3594.52 227.400   1
  -3  -1  -1 3384.37 249.129   1
   3   1  -1 3371.08 245.743   1
  -3   1   1 3012.01 243.374   1
  -3  -1   1 3561.46 239.099   1
  -3  -1  -3 72579.7 5215.30   1
  -3   1  -3 84994.7 5210.81   1
   3  -1   3 86070.8 5209.95   1
   3   1   3 87288.5 5213.12   1
   3   1  -3 74549.1 5217.63   1
  -3  -1   3 73811.3 5220.11   1
  -3  -1   3 76753.7 5212.98   1
  -3   1   3 80523.2 5217.23   1
   3   1  -3 83435.8 5215.93   1
   3  -1  -3 79564.3 5221.32   1
   3   1   3 102334. 5237.96   1
  -3   1  -3 82386.5 5216.91   1
   3  -1   3 85389.4 5221.31   1
  -3  -1  -3 97649.3 5231.98   1
   3  -1  -3 77680.2 5221.02   1
   3   1  -5 4296.48 268.910   1
  -3  -1   5 4147.17 264.380   1
   3   1  -5 3800.65 264.973   1
  -3   1  -5 4299.09 266.141   1
  -3  -1  -5 4180.86 271.820   1
   3   1   5 4344.48 279.964   1
   3  -1   5 3872.66 268.989   1
  -3   1  -5 3877.54 261.648   1
   3  -1   5 4359.85 261.738   1
   3   1   5 4287.47 262.574   1
  -3  -1  -5 3959.76 263.849   1
  -3   1   5 3872.13 264.627   1
   3  -1  -5 3478.87 267.726   1
  -3  -1   5 4155.46 271.488   1
   3  -1  -5 4245.51 269.912   1
  -3   1   7 5781.55 355.756   1
   3  -1  -7 5307.38 356.531   1
   3   1  -7 5470.78 356.459   1
  -3  -1   7 5646.71 356.205   1
   3  -1   7 5663.66 353.865   1
  -3  -1  -7 5292.79 354.245   1
  -3   1  -7 5319.66 353.411   1
   3   1   7 5673.11 353.628   1
   3   1   7 5803.41 363.487   1
   3  -1   7 5638.45 358.298   1
  -3  -1  -7 5767.21 358.298   1
   3   1  -7 5412.80 357.653   1
   3  -1  -7 5312.82 357.364   1
  -3  -1   7 5556.29 359.929   1
  -3   1  -9 39.0944 21.6899   1
   3  -1   9 18.2813 20.2096   1
   3  -1  -9 42.0997 24.1327   1
  -3  -1   9 73.1190 24.2253   1
  -3   1   9 38.8735 22.1790   1
   3   1  -9 15.2221 23.6503   1
   3   1   9 5.06500 16.0101   1
  -3   1  -9 17.7723 15.8880   1
  -3  -1  -9 34.9376 16.4860   1
   3   1   9 9.06383 34.4448   1
   3  -1  -9 45.3530 24.3898   1
   3   1  -9 52.1908 26.4106   1
  -3  -1   9 30.0345 31.5929   1
   3   1 -11 1587.16 107.237   1
   3  -1 -11 1601.24 104.619   1
   3   1 -11 1405.02 104.179   1
   3  -1 -11 1465.94 103.899   1
  -3   1 -11 1354.08 99.6078   1
  -3   1  11 1483.19 103.143   1
  -3  -1  11 1514.57 105.981   1
  -3  -1 -11 1458.67 99.4728   1
  -3  -1 -11 1488.73 103.129   1
  -3   1 -11 1467.80 103.744   1
   3   1  11 1466.51 108.936   1
   3  -1 -13 6242.12 442.541   1
   3   1  13 6694.08 441.702   1
  -3  -1 -13 6497.68 440.284   1
  -3   1 -13 6378.81 440.849   1
   3  -1 -13 7018.77 443.527   1
   3   1 -13 8532.93 447.123   1
  -3  -1  13 6960.11 446.658   1
  -3  -1  13 8654.72 447.158   1
  -3   1  13 6826.35 442.931   1
   3   1 -13 6774.02 443.711   1
  -3   1 -13 6802.75 443.713   1
  -3  -1 -13 6734.61 442.794   1
   3  -1  15 18440.5 1199.61   1
  -3   1 -15 19213.0 1198.25   1
   3   1  15 18921.5 1198.73   1
  -3  -1 -15 18241.6 1196.81   1
   3   1 -15 20679.2 1201.27   1
  -3  -1  15 18653.5 1200.85   1
   3  -1 -15 19116.1 1199.46   1
  -3   1  15 17763.0 1199.59   1
   3   1 -15 18021.0 1199.46   1
   3  -1 -15 18312.2 1198.69   1
  -3   1  15 18994.4 1199.07   1
  -3  -1  15 19951.0 1200.72   1
  -3  -1 -15 19058.5 1199.22   1
  -3   1 -15 18968.2 1200.16   1
   3   1  17 10863.5 677.518   1
  -3  -1 -17 10299.3 674.527   1
  -3   1 -17 11254.8 676.371   1
   3  -1  17 10540.4 678.317   1
  -3  -1  17 9856.31 678.273   1
  -3   1  17 10014.2 677.723   1
  -3  -1  17 11516.4 679.240   1
   3   1 -17 10368.8 677.488   1
   3  -1 -17 10069.5 676.303   1
  -3   1  17 10278.1 676.979   1
   3  -1  17 11248.3 678.288   1
  -3  -1 -17 10246.7 676.971   1
  -3   1 -17 10936.4 678.573   1
  -3   1  19 22.6111 53.0542   1
  -3  -1  19 115.115 48.5994   1
   3   1  19 77.3332 43.4097   1
   3  -1  19 94.4801 49.4004   1
   3  -1 -19 138.479 55.4697   1
  -3   1  19 58.2653 54.2213   1
  -3  -1  19 101.369 50.1082   1
   3  -1 -19 72.3378 48.5894   1
   3   1 -19 123.982 43.6686   1
  -3   1 -19 103.359 47.2752   1
   3  -1  19 117.690 42.9099   1
  -3  -1 -19 127.643 44.1822   1
  -3  -1 -21 2130.09 148.402   1
  -3  -1  21 2159.77 150.811   1
  -3   1  21 2009.62 148.519   1
  -3   1 -21 1853.77 148.689   1
  -3  -1 -21 2017.17 142.352   1
  -3   1 -21 2153.29 145.394   1
   3  -1  21 2074.67 151.466   1
   3   1 -21 1965.67 151.735   1
   3  -1 -21 2013.15 149.775   1
   3   1  21 2117.81 149.980   1
  -3   1  21 2087.48 149.333   1
  -3  -1  21 2005.29 150.241   1
   3   1 -21 1981.46 146.799   1
   3  -1 -21 2100.87 146.574   1
   3  -1  21 2154.22 147.913   1
  -3   1 -23 4832.78 323.404   1
  -3  -1 -23 4573.04 321.907   1
  -3  -1  23 5402.04 325.227   1
  -3   1  23 4842.52 321.930   1
  -3  -1 -23 4616.89 317.203   1
  -3   1 -23 4845.21 319.865   1
   3   1  23 4970.35 324.310   1
   3   1 -23 5312.79 326.717   1
   3  -1 -23 4867.75 323.409   1
   3  -1  23 4715.52 325.169   1
  -3  -1  23 4916.96 324.398   1
  -3   1  23 4622.60 321.799   1
   3   1 -23 5108.34 321.555   1
   3  -1 -23 4410.71 319.072   1
   3  -1  23 4910.33 321.918   1
  -3  -1 -25 2893.43 225.890   1
  -3  -1  25 3766.17 230.902   1
  -3   1 -25 2945.57 226.722   1
   3  -1 -25 3225.52 228.707   1
   3  -1  25 3099.38 230.074   1
   3   1  25 2995.97 228.605   1
   3   1 -25 3660.60 233.200   1
  -3  -1 -25 3116.29 219.909   1
  -3   1 -25 3516.54 225.249   1
  -3   1  25 3011.69 225.989   1
  -3  -1  25 3455.09 229.611   1
   3   1 -25 3468.44 224.856   1
   3  -1 -25 3056.85 222.340   1
   3  -1  25 3418.62 226.113   1
  -3  -1  27 715.240 87.4622   1
   3  -1 -27 327.392 86.3997   1
   3   1 -27 754.563 93.8475   1
   3  -1  27 423.208 89.8962   1
  -3   1 -27 412.186 69.0582   1
   3   1  27 458.184 85.9061   1
  -3   1  27 544.847 82.5418   1
  -3  -1  27 650.615 86.6744   1
   3  -1 -27 394.077 72.0433   1
   3   1 -27 662.515 76.1994   1
  -3  -1 -27 378.397 63.7253   1
   3  -1  27 428.710 75.5005   1
  -3   1 -27 354.830 78.9932   1
  -3   1  27 549.474 81.0297   1
  -3  -1 -27 432.236 79.0940   1
   3   1 -29 31.9643 87.2926   1
   3  -1  29-109.489 88.0611   1
   3   1  29 74.2301 84.8362   1
   3  -1 -29-24.3366 82.2428   1
  -3   1 -29 28.3017 62.0125   1
  -3   1  29 30.0697 77.0760   1
  -3  -1  29 34.4636 79.2331   1
  -3  -1 -29-1.75676 55.3212   1
  -3   1 -29-80.5748 74.2275   1
  -3  -1 -29-99.3636 71.5140   1
  -3   1  29 21.0526 75.9382   1
  -3  -1  29-45.2329 77.3510   1
   3  -1  29 117.038 69.9393   1
  -3  -1 -31 202.576 80.1379   1
  -3   1 -31 57.5361 79.3978   1
   3  -1  31-59.6296 93.5942   1
   3   1  31 71.6393 90.4389   1
   3   1 -31 191.717 93.8312   1
   3  -1 -31 193.836 91.8803   1
  -3   1  31 136.176 83.7874   1
  -3  -1  31-40.0809 87.3018   1
   3  -1 -31 44.6816 69.6601   1
   3   1 -31 106.528 71.4261   1
  -3  -1 -31 61.2778 61.0942   1
  -3   1 -31 103.584 67.2580   1
  -3   1  31 110.681 85.3093   1
  -3  -1  31 321.739 87.3310   1
   3  -1  31 187.563 76.0009   1
  -3  -1  33 1375.38 130.291   1
  -3  -1 -33 1131.12 120.608   1
  -3   1  33 1170.12 124.758   1
  -3   1 -33 1093.63 120.273   1
  -3  -1 -33 1101.49 107.415   1
   3   1 -33 1247.35 138.286   1
   3  -1 -33 1041.93 130.310   1
  -3   1 -33 1144.43 111.783   1
   3  -1  33 752.937 129.298   1
   3   1  33 842.354 129.940   1
  -3   1  33 1080.87 126.479   1
  -3  -1  33 1139.64 131.281   1
   3  -1 -33 1046.14 111.184   1
   3   1 -33 1267.83 115.554   1
   3  -1  33 1279.41 118.468   1
  -3   1  35 1172.22 138.761   1
  -3   1 -35 1155.44 134.677   1
  -3  -1 -35 1324.01 135.138   1
   3   1  35 1328.36 149.017   1
   3  -1  35 1405.20 151.118   1
  -3  -1 -35 1294.84 122.996   1
  -3   1 -35 1428.61 129.135   1
   3   1 -35 1255.18 153.423   1
   3  -1 -35 1302.82 146.121   1
  -3   1  35 1252.29 145.506   1
  -3  -1  35 1250.96 146.118   1
   3   1 -35 1452.47 129.415   1
   3  -1 -35 1484.25 127.704   1
   3  -1  35 1542.86 135.742   1
  -3  -1  35 1212.95 141.337   1
  -3  -1 -37 87.9844 95.6394   1
  -3   1 -37 144.921 99.1372   1
  -3  -1  37 81.1420 114.043   1
   3  -1  37 71.5133 118.205   1
   3   1  37 96.2365 117.885   1
   3  -1 -37 129.284 112.876   1
   3   1 -37 189.487 119.341   1
  -3   1 -37 10.6531 87.5487   1
  -3  -1 -37 19.1878 80.7235   1
  -3  -1  37 217.984 106.247   1
  -3   1  37 86.3259 103.156   1
   3  -1  37 205.865 98.0458   1
   3   1 -37 278.954 90.6695   1
   3  -1 -37 191.224 87.7393   1
  -3   3  -1 9784.04 659.921   1
   3   3   1 10492.1 672.348   1
   3  -3  -1 12476.4 680.336   1
   3  -3   1 10734.4 664.662   1
  -3  -3  -1 10160.4 676.243   1
   3  -3  -1 10837.0 654.554   1
  -3   3  -1 9938.90 653.442   1
  -3   3   1 11840.2 657.269   1
   3  -3   1 10462.3 653.230   1
  -3  -3  -1 9795.37 663.176   1
   3   3   1 9348.84 668.264   1
  -3  -3   1 9500.67 657.628   1
   3   3  -1 9126.18 659.702   1
  -3  -3   1 9554.39 668.472   1
   3   3  -1 9943.53 664.675   1
   3   3  -3 1343.44 98.0706   1
  -3  -3   3 1473.78 97.3408   1
   3  -3   3 1509.71 92.9264   1
   3  -3  -3 1447.18 120.363   1
  -3  -3  -3 1455.31 136.249   1
   3   3   3 1229.07 126.768   1
   3  -3   3 1234.87 100.036   1
  -3   3  -3 1395.97 92.6405   1
   3  -3  -3 1398.00 103.035   1
   3   3   3 1428.31 118.801   1
  -3   3   3 1415.26 113.655   1
  -3  -3  -3 1230.06 119.098   1
   3   3  -3 1262.47 102.620   1
  -3  -3   3 1389.59 107.434   1
  -3  -3   5 40940.7 2775.19   1
   3   3  -5 45116.7 2774.33   1
   3   3   5 52783.6 2797.87   1
  -3  -3  -5 55594.4 2793.09   1
   3   3   5 42108.4 2772.49   1
  -3  -3  -5 37783.1 2778.87   1
  -3  -3   5 42607.2 2771.56   1
   3   3  -5 41993.9 2771.68   1
   3  -3   5 46933.5 2769.50   1
  -3   3  -5 43057.2 2768.77   1
   3  -3  -5 49969.8 2779.58   1
   3  -3  -5 43437.4 2780.90   1
  -3   3   5 39656.8 2774.32   1
  -3   3   7 2498.18 161.982   1
  -3  -3   7 2089.83 153.034   1
   3   3  -7 2102.05 150.864   1
  -3   3  -7 2335.51 148.850   1
  -3   3   7 2334.44 148.507   1
   3   3  -7 2029.27 149.237   1
  -3   3  -7 2180.51 146.122   1
   3  -3   7 2388.02 147.747   1
  -3  -3   7 2120.54 149.357   1
  -3  -3  -7 2011.68 151.273   1
   3   3   7 2389.51 147.154   1
   3  -3  -7 2016.71 155.963   1
  -3  -3  -7 2493.22 158.726   1
   3   3   7 2935.52 180.649   1
   3  -3  -9 5103.12 335.003   1
  -3  -3   9 5002.63 336.599   1
   3   3  -9 5248.28 335.866   1
  -3   3   9 5275.11 332.541   1
   3   3  -9 4928.77 334.524   1
  -3   3  -9 5111.55 332.090   1
   3  -3   9 5112.20 333.227   1
  -3  -3   9 5069.92 334.774   1
  -3  -3  -9 5021.11 333.272   1
  -3   3  -9 5633.99 334.728   1
  -3  -3  -9 5233.45 336.012   1
   3   3   9 5437.53 346.631   1
  -3   3  11-33.4631 47.1475   1
   3   3 -11 86.6017 40.7492   1
   3   3  11 144.762 62.8679   1
  -3  -3 -11 92.0939 26.9505   1
  -3   3 -11 76.1536 27.8833   1
   3  -3 -11 31.1699 36.0648   1
   3   3 -11 59.2085 36.3386   1
  -3   3  11 87.0348 31.0604   1
   3  -3  11 72.7939 34.5188   1
  -3  -3  11 72.4112 38.5106   1
  -3   3 -11 56.3059 35.6887   1
  -3   3  13 22530.2 1388.89   1
   3   3 -13 21701.7 1389.68   1
  -3  -3  13 19468.3 1389.15   1
   3  -3 -13 21926.4 1386.86   1
  -3   3 -13 25282.9 1389.62   1
   3   3  13 22912.6 1385.91   1
  -3  -3  13 21224.6 1389.30   1
  -3   3  13 23062.8 1386.49   1
   3   3 -13 20703.6 1388.48   1
  -3  -3 -13 20354.4 1385.27   1
   3  -3  13 21380.4 1388.47   1
  -3   3 -13 23295.3 1389.61   1
  -3  -3 -13 21143.6 1386.69   1
   3   3  13 20818.3 1391.08   1
  -3  -3 -15 21633.4 1398.91   1
   3  -3  15 22997.1 1401.57   1
  -3   3 -15 23644.3 1402.42   1
  -3   3  15 23112.8 1400.79   1
   3  -3 -15 18236.8 1397.65   1
   3   3 -15 23782.5 1403.24   1
  -3  -3  15 20276.1 1401.73   1
   3  -3  15 22245.0 1401.89   1
   3   3  15 22892.6 1398.61   1
  -3   3 -15 22972.7 1400.50   1
   3   3 -15 20293.7 1400.47   1
  -3  -3  15 21809.4 1401.85   1
  -3   3  15 24098.6 1399.23   1
  -3  -3 -15 20517.4 1397.20   1
   3  -3 -15 23440.2 1399.50   1
   3   3  15 23103.9 1403.49   1
  -3  -3  17 4108.95 273.052   1
  -3   3  17 4496.29 269.159   1
   3   3 -17 3829.52 270.518   1
  -3   3  17 4213.18 270.388   1
   3   3 -17 3985.53 273.101   1
  -3  -3  17 3601.11 271.747   1
   3  -3  17 3889.30 273.033   1
  -3   3 -17 4002.96 269.576   1
   3   3  17 4216.96 268.627   1
  -3   3 -17 4107.78 273.046   1
   3  -3 -17 4270.94 268.754   1
  -3  -3 -17 4107.30 268.591   1
   3  -3  17 4087.88 270.971   1
  -3   3 -19 17.1745 47.7573   1
  -3  -3 -19 64.4681 41.7775   1
   3  -3  19-24.9610 43.8225   1
   3  -3 -19 14.3967 44.9139   1
   3   3  19 83.9162 40.7432   1
   3  -3  19-3.57210 50.1705   1
  -3  -3  19-19.0271 48.5398   1
  -3   3  19-8.39129 46.4200   1
   3   3 -19 16.9314 42.3387   1
   3  -3 -19-53.9247 42.5493   1
  -3  -3 -19-12.8598 30.2689   1
  -3   3  19-37.4483 44.6277   1
  -3  -3  19 10.4471 48.1191   1
   3  -3  21 2456.70 171.121   1
  -3  -3 -21 2422.96 164.281   1
   3   3  21 2307.81 169.510   1
   3   3 -21 2649.28 177.876   1
   3  -3 -21 2627.40 170.499   1
   3  -3  21 2318.71 176.338   1
  -3  -3  21 2231.73 173.202   1
   3  -3 -21 2488.15 168.222   1
   3   3 -21 2188.63 169.727   1
  -3  -3 -21 2241.41 169.124   1
  -3   3 -21 2527.85 174.834   1
  -3  -3  21 2487.14 174.643   1
  -3   3  21 2685.68 170.381   1
   3  -3  23 4199.29 272.421   1
  -3  -3 -23 3967.51 265.296   1
  -3   3 -23 4021.04 270.242   1
   3  -3  23 3753.73 276.340   1
   3   3  23 4129.86 272.541   1
   3   3 -23 4111.99 277.451   1
   3  -3 -23 4355.92 272.081   1
  -3  -3  23 3726.31 273.829   1
   3   3 -23 3552.93 270.086   1
   3  -3 -23 4174.07 268.853   1
  -3   3 -23 4196.42 275.524   1
  -3   3  23 4297.59 271.120   1
  -3  -3 -23 3967.28 270.296   1
  -3  -3  23 3897.54 275.188   1
   3  -3  25 1822.36 129.841   1
   3   3  25 1600.09 131.243   1
   3  -3 -25 1937.14 132.734   1
   3  -3  25 1400.21 135.099   1
   3   3 -25 1799.84 139.335   1
  -3  -3 -25 1561.32 117.332   1
  -3   3 -25 1606.09 125.987   1
  -3  -3  25 1528.18 132.444   1
   3   3 -25 1431.80 126.279   1
   3  -3 -25 1816.07 123.812   1
  -3  -3  25 1468.83 133.103   1
  -3  -3 -25 1439.03 127.246   1
  -3   3 -25 1305.66 131.289   1
  -3   3 -27 396.911 81.7428   1
  -3   3  27 328.548 74.2875   1
   3  -3  27 485.189 75.4882   1
  -3  -3 -27 435.585 74.8527   1
   3  -3  27 391.415 90.5732   1
   3   3 -27 322.891 90.4483   1
  -3   3 -27 394.696 70.3656   1
   3   3  27 493.630 81.6852   1
   3  -3 -27 393.814 79.3114   1
  -3  -3  27 354.620 82.9152   1
  -3   3  27 389.323 77.5794   1
   3   3 -27 351.010 72.5082   1
   3  -3 -27 443.166 68.4268   1
  -3  -3 -27 280.806 55.6959   1
  -3  -3  27 233.654 82.9437   1
  -3  -3  29 60.7965 82.6351   1
  -3   3  29 136.613 73.7321   1
   3  -3  29 2.17051 70.2923   1
   3   3 -29-138.596 93.6672   1
   3  -3  29 2.75599 88.2896   1
   3  -3 -29-133.607 80.2032   1
   3   3  29 93.6409 81.1121   1
  -3   3 -29 63.0977 68.6313   1
  -3  -3  29 28.1143 81.5653   1
  -3   3  29 28.3863 74.4069   1
   3   3 -29 49.8792 68.5419   1
   3  -3 -29-81.8390 64.3906   1
  -3  -3 -29 98.0232 52.2545   1
  -3   3 -29 157.339 79.0833   1
   3  -3  31 1250.76 118.831   1
  -3  -3 -31 1282.19 102.849   1
  -3   3 -31 1178.35 116.634   1
   3  -3 -31 1187.29 123.440   1
   3   3  31 1295.18 128.445   1
   3   3 -31 976.464 133.358   1
   3  -3  31 1132.17 133.023   1
  -3   3  31 1246.07 122.072   1
  -3  -3  31 1201.80 127.007   1
   3  -3 -31 1274.85 111.998   1
   3   3 -31 1078.73 113.874   1
  -3   3  31 1120.33 119.249   1
  -3   3 -31 989.078 120.342   1
  -3  -3 -31 1074.02 114.752   1
  -3  -3  31 1193.34 129.229   1
  -3  -3  33 869.769 129.936   1
   3  -3  33 1092.24 116.790   1
  -3   3  33 839.233 116.415   1
   3   3  33 1099.05 127.504   1
   3  -3  33 981.665 134.556   1
   3  -3 -33 1079.28 122.256   1
  -3  -3 -33 1016.71 99.1999   1
   3   3 -33 900.185 137.554   1
  -3   3 -33 1245.45 122.170   1
  -3   3  33 1044.47 122.477   1
  -3  -3  33 1219.35 131.508   1
   3  -3 -33 1254.67 109.939   1
   3   3 -33 1081.61 115.039   1
  -3  -3 -33 878.490 112.375   1
  -3   3 -33 1037.38 120.642   1
   3  -3  35 196.729 92.3743   1
  -3  -3  35 169.292 103.132   1
  -3   3  35 199.806 90.8768   1
   3  -3  35 129.558 113.733   1
   3   3  35 159.270 111.546   1
  -3   3 -35 311.608 101.968   1
   3  -3 -35 251.926 100.024   1
   3   3 -35 249.980 119.222   1
  -3  -3  35 39.2610 107.092   1
  -3   3  35 57.4096 100.935   1
   3   3 -35 195.036 88.5723   1
   3  -3 -35 374.596 83.3498   1
  -3  -3 -35 210.564 73.7964   1
  -3  -3 -35 343.750 92.2971   1
  -3   3 -35 169.535 96.9136   1
  -3  -3  37 289.770 113.156   1
   3  -3  37 132.019 101.928   1
  -3  -3  37 421.024 121.055   1
   3  -3  37 294.968 126.307   1
   3  -3 -37 189.613 102.938   1
   3   3 -37 132.685 123.640   1
  -3   3 -37 258.974 103.022   1
   3   3 -37 321.459 96.1121   1
   3  -3 -37 322.954 89.7380   1
  -3  -3 -37 439.169 88.7211   1
  -3   3 -37 440.174 105.590   1
  -3  -3 -37 222.295 101.847   1
  -3  -5  -1 596.195 88.9571   1
  -3  -5   1 927.655 66.9292   1
   3  -5   1 937.176 61.0333   1
   3  -5   1 754.055 68.3428   1
   3  -5  -1 901.573 78.4110   1
  -3   5  -1 883.246 60.5558   1
  -3   5   1 924.575 61.3174   1
   3  -5  -1 946.159 60.5164   1
   3   5  -1 864.730 68.4952   1
   3   5   1 958.270 78.4851   1
  -3  -5  -1 933.392 69.1157   1
   3   5  -1 837.953 74.9524   1
  -3  -5   1 706.792 78.9348   1
   3   5   1 689.902 80.5196   1
   3   5  -3 13401.9 797.850   1
  -3  -5  -3 12626.9 815.513   1
   3   5   3 13681.9 811.526   1
  -3   5   3 14755.4 802.638   1
  -3   5   3 13940.0 793.417   1
   3  -5  -3 14437.0 790.203   1
  -3  -5   3 14304.9 794.930   1
   3   5  -3 14092.2 795.134   1
  -3   5  -3 13507.7 790.559   1
   3  -5   3 17360.4 793.581   1
  -3  -5   3 13098.8 799.895   1
  -3  -5  -3 13523.9 801.739   1
   3   5   3 12327.7 808.619   1
   3   5   5 810.150 106.977   1
  -3  -5  -5 830.343 116.703   1
   3   5  -5 782.953 65.1388   1
  -3  -5   5 744.984 67.6084   1
  -3   5  -5 891.816 60.4654   1
  -3  -5  -5 847.133 97.5669   1
   3   5  -5 860.084 63.0949   1
  -3   5  -5 835.343 57.8725   1
   3  -5   5 843.735 58.9875   1
  -3  -5   5 818.359 62.5106   1
   3  -5  -5 719.732 61.5394   1
   3  -5  -5 764.010 86.1494   1
  -3   5   5 859.289 103.443   1
  -3   5   5 893.325 88.0310   1
   3  -5  -7 23300.5 1613.90   1
  -3  -5   7 23470.2 1614.42   1
   3   5  -7 25036.7 1613.93   1
  -3   5  -7 26750.0 1612.17   1
   3   5  -7 23929.2 1612.48   1
  -3   5  -7 26123.8 1610.66   1
   3  -5   7 25877.5 1611.34   1
  -3  -5   7 26488.2 1613.40   1
   3   5   7 26708.3 1638.49   1
  -3  -5  -7 30829.6 1631.48   1
  -3   5   7 24684.8 1612.76   1
   3  -5  -7 27592.3 1621.25   1
  -3  -5  -7 22370.7 1624.34   1
  -3  -5  -9 35.4308 56.8245   1
  -3   5   9-49.8222 28.4732   1
   3   5  -9-26.4396 33.1627   1
   3   5   9 138.199 131.866   1
  -3  -5  -9 3.62404 60.6177   1
  -3  -5   9 38.4044 41.2964   1
   3   5  -9-7.92859 39.0972   1
   3  -5  -9-43.9138 73.0722   1
  -3   5  -9 8.38592 26.3590   1
   3  -5   9-31.5277 31.4994   1
   3  -5   9 7.61653 30.3200   1
  -3   5  -9 30.1551 31.4845   1
  -3  -5   9-11.4350 35.9238   1
   3   5  11 11045.6 699.075   1
   3   5  11 10932.7 675.201   1
  -3  -5 -11 9417.40 679.054   1
   3   5 -11 10397.3 679.766   1
  -3  -5  11 10725.8 680.921   1
  -3   5  11 9724.45 682.029   1
   3  -5  11 10654.3 679.086   1
  -3   5 -11 10971.1 680.060   1
   3   5 -11 11049.4 681.241   1
   3  -5  11 10173.1 679.165   1
  -3   5 -11 10547.5 677.566   1
  -3   5  11 11024.2 675.635   1
   3  -5 -11 10755.3 679.493   1
  -3   5 -13 18874.1 1165.16   1
  -3   5  13 17056.5 1163.84   1
   3   5 -13 18983.0 1166.05   1
   3  -5 -13 18293.9 1161.72   1
  -3   5 -13 17806.3 1162.54   1
  -3   5  13 18781.6 1160.26   1
  -3  -5  13 18479.6 1165.63   1
   3   5 -13 17020.2 1164.07   1
  -3  -5 -13 17653.6 1161.83   1
   3   5  13 19414.6 1174.23   1
   3  -5  13 19306.4 1164.50   1
  -3   5 -15 4785.82 305.580   1
  -3   5  15 4231.41 302.133   1
   3   5 -15 5192.15 307.826   1
  -3  -5  15 4233.23 304.737   1
   3  -5 -15 4502.98 299.821   1
  -3   5 -15 4696.10 302.128   1
  -3  -5  15 4887.34 306.074   1
   3   5 -15 4110.73 303.057   1
  -3   5  15 4833.22 298.963   1
  -3  -5 -15 4613.39 299.123   1
   3   5  15 4582.13 313.199   1
  -3  -5 -15 4460.48 299.636   1
   3  -5  15 4939.68 303.974   1
   3   5  17 2308.38 173.420   1
   3   5 -17 2269.40 163.931   1
  -3   5  17 2334.70 158.802   1
  -3  -5  17 2457.98 168.012   1
  -3   5 -17 2306.56 166.714   1
  -3   5  17 2200.74 162.164   1
   3   5 -17 2435.73 168.715   1
  -3  -5  17 2230.97 166.690   1
   3  -5  17 2498.20 168.435   1
  -3   5 -17 2489.50 163.189   1
   3  -5 -17 2183.87 159.456   1
  -3  -5 -17 2443.31 160.451   1
   3  -5  17 2483.23 165.042   1
  -3   5 -19 183.607 55.2424   1
  -3  -5 -19 194.188 44.7141   1
   3  -5  19 126.456 46.9067   1
  -3   5  19 195.645 46.3607   1
  -3  -5  19 228.948 55.8836   1
   3  -5 -19 139.901 40.5916   1
  -3   5 -19 124.206 44.2256   1
   3  -5  19 175.939 56.4877   1
  -3  -5 -19 105.867 34.7026   1
  -3   5  19 164.050 42.2035   1
  -3  -5  19 7.66622 55.5141   1
   3  -5 -19 169.429 42.0111   1
   3   5 -19 127.352 48.9994   1
   3   5  19 158.791 64.2183   1
  -3  -5 -21 1883.66 133.359   1
   3   5 -21 1823.96 142.243   1
  -3   5  21 1951.69 140.380   1
  -3  -5  21 1944.97 147.129   1
   3  -5  21 2095.68 149.949   1
   3   5 -21 2079.78 151.172   1
   3  -5 -21 1964.10 138.552   1
  -3   5 -21 1947.90 146.796   1
  -3   5  21 1858.63 138.205   1
  -3  -5 -21 1901.89 138.236   1
  -3  -5  21 2016.20 149.393   1
   3  -5 -21 1993.71 137.625   1
   3  -5  21 1944.44 143.263   1
  -3   5  23 2167.06 163.253   1
  -3  -5 -23 2156.47 163.773   1
  -3   5 -23 2261.08 171.916   1
  -3  -5  23 2386.21 174.387   1
  -3  -5  23 2157.38 170.519   1
   3  -5 -23 2283.80 164.715   1
   3   5  23 2445.43 165.439   1
   3  -5  23 2240.18 174.594   1
   3   5 -23 2625.69 178.027   1
  -3   5 -23 2509.16 167.093   1
  -3   5  23 2202.61 165.291   1
   3   5 -23 2286.08 167.870   1
   3  -5 -23 2302.68 161.956   1
   3  -5  23 2446.53 168.494   1
  -3  -5 -23 2299.18 157.705   1
   3  -5  25 1741.60 125.989   1
   3  -5  25 1345.19 133.212   1
   3   5  25 1537.58 123.216   1
   3  -5 -25 1873.64 121.402   1
  -3   5 -25 1462.55 121.003   1
  -3  -5  25 1434.34 130.203   1
  -3   5  25 1491.69 121.703   1
   3  -5 -25 1405.39 115.571   1
   3   5 -25 1454.81 123.646   1
  -3  -5 -25 1284.77 118.404   1
  -3   5  25 1575.17 119.797   1
  -3   5 -25 1274.89 127.162   1
  -3  -5 -25 1405.48 110.144   1
   3  -5  27 312.717 75.6415   1
  -3   5 -27 397.304 82.2058   1
  -3  -5 -27 224.798 70.2793   1
   3  -5  27 405.471 90.3173   1
   3   5 -27 255.611 94.8781   1
  -3   5 -27 321.989 71.1559   1
   3   5  27 390.487 78.7227   1
  -3   5  27 343.286 74.8333   1
  -3  -5  27 510.576 89.6658   1
   3  -5 -27 218.413 62.5793   1
   3   5 -27 299.090 75.0359   1
  -3  -5  27 199.958 86.9417   1
  -3  -5 -27 413.510 56.3066   1
   3  -5  29 129.809 77.3291   1
  -3  -5  29 134.714 89.0928   1
   3   5 -29 153.522 102.244   1
   3  -5  29 85.1909 93.9634   1
   3   5  29 140.026 78.2542   1
  -3   5 -29 113.198 72.3906   1
  -3   5  29 138.861 76.0602   1
  -3  -5  29 29.4951 86.3241   1
   3  -5 -29 138.153 66.0576   1
   3   5 -29 174.779 77.0006   1
  -3   5 -29 137.143 82.8095   1
  -3  -5 -29 98.5954 52.2480   1
   3  -5  31 845.587 101.450   1
  -3  -5  31 832.740 115.353   1
   3   5 -31 909.439 126.494   1
   3  -5  31 665.940 113.486   1
   3   5  31 745.861 106.528   1
  -3   5 -31 636.623 95.2785   1
  -3  -5  31 909.441 113.976   1
  -3   5  31 841.803 103.146   1
   3  -5 -31 676.901 89.2742   1
   3   5 -31 728.186 97.8799   1
  -3   5 -31 522.664 102.300   1
  -3  -5 -31 588.700 91.9019   1
  -3  -5 -31 675.650 78.0658   1
   3  -5  33 653.625 101.478   1
  -3  -5  33 633.498 115.627   1
   3  -5  33 741.534 119.309   1
   3   5  33 530.769 108.198   1
  -3   5 -33 768.083 98.4157   1
   3   5 -33 696.563 125.915   1
  -3  -5  33 565.938 113.221   1
   3  -5 -33 512.063 87.9752   1
   3   5 -33 572.438 97.1758   1
  -3  -5 -33 744.629 94.4471   1
  -3   5 -33 753.009 106.782   1
  -3  -5 -33 544.226 78.1397   1
   3  -5  35 893.355 115.995   1
  -3  -5  35 1046.96 132.416   1
  -3  -5  35 865.593 134.436   1
   3   5  35 798.659 128.684   1
   3  -5  35 916.490 135.852   1
   3  -5 -35 652.200 92.9104   1
  -3   5 -35 915.344 114.234   1
   3   5 -35 945.699 144.260   1
   3  -5 -35 782.434 101.410   1
   3   5 -35 881.611 112.108   1
  -3   5 -35 884.168 118.702   1
  -3  -5 -35 1025.82 112.256   1
  -3  -5 -35 824.971 97.6577   1
  -3  -7  -1 238.327 63.8944   1
  -3  -7   1 211.877 51.9597   1
   3   7   1 141.994 47.1963   1
   3   7  -1 259.801 41.8436   1
   3   7   1 260.460 40.6485   1
   3  -7   1 209.369 23.0728   1
   3  -7  -1 243.245 23.2225   1
  -3   7  -1 196.831 20.2549   1
   3   7  -1 215.839 33.6895   1
  -3  -7   1 207.284 31.3257   1
  -3  -7  -1 233.544 32.6984   1
  -3   7   1 211.117 19.4718   1
   3  -7  -1 144.695 34.6653   1
  -3   7  -1 213.453 25.2640   1
   3   7  -3 2539.50 164.508   1
  -3  -7   3 2431.14 167.942   1
  -3   7  -3 2439.92 159.002   1
  -3  -7  -3 2571.83 163.675   1
   3   7  -3 2323.60 161.316   1
   3  -7  -3 2501.81 155.183   1
  -3   7  -3 2434.00 157.043   1
   3  -7   3 2398.02 158.083   1
  -3  -7   3 2254.62 161.078   1
  -3   7   3 2220.05 155.425   1
  -3  -7  -3 2320.53 194.335   1
   3  -7  -3 2703.94 171.678   1
   3   7   3 2439.01 177.705   1
  -3  -7   5 16442.1 1111.63   1
   3   7  -5 18107.1 1110.72   1
  -3   7  -5 18545.6 1108.20   1
   3  -7   5 16417.6 1107.39   1
   3   7  -5 16963.2 1109.14   1
  -3   7  -5 18435.6 1106.80   1
   3  -7   5 17009.5 1107.15   1
  -3  -7   5 18770.2 1110.12   1
  -3   7   5 16563.5 1107.15   1
   3  -7  -5 17340.1 1103.32   1
   3   7   5 17324.4 1126.41   1
  -3  -7  -5 16471.5 1133.37   1
  -3  -7  -5 17449.5 1114.39   1
   3  -7  -7 242.735 25.6456   1
  -3  -7  -7 292.597 165.433   1
   3   7   7 164.598 137.838   1
   3  -7  -7 69.5763 74.1275   1
  -3  -7   7 253.466 49.0093   1
   3   7  -7 216.762 45.1381   1
  -3  -7  -7 276.618 106.702   1
  -3   7  -7 251.074 32.6421   1
   3  -7   7 263.199 38.2901   1
   3   7  -7 166.735 40.2519   1
  -3  -7   7 274.720 43.7232   1
  -3   7  -7 268.501 40.3542   1
   3  -7   7 210.700 36.9384   1
  -3   7   7 249.657 87.9781   1
   3  -7   9 337.935 44.7865   1
  -3   7  -9 319.507 47.5785   1
  -3  -7  -9 315.017 104.614   1
   3   7  -9 235.564 47.6442   1
  -3   7   9 112.366 117.527   1
   3   7   9 275.043 165.006   1
   3  -7  -9 232.278 44.7839   1
  -3  -7   9 264.886 53.6203   1
   3   7  -9 272.199 52.5411   1
  -3   7   9 146.036 42.6331   1
  -3   7  -9 267.679 40.3033   1
   3  -7   9 200.928 47.2716   1
   3   7   9 260.861 50.0735   1
   3  -7  -9 389.493 64.4998   1
  -3  -7  -9 466.456 117.107   1
  -3  -7   9 241.897 50.3611   1
   3  -7  11 3093.75 210.534   1
  -3  -7 -11 3021.27 216.813   1
  -3   7  11 2701.23 230.585   1
   3   7  11 3354.56 292.710   1
   3   7  11 3270.43 205.767   1
  -3  -7  11 3158.46 213.815   1
   3   7 -11 2869.02 212.002   1
   3  -7 -11 3396.17 237.368   1
  -3  -7  11 2927.26 213.579   1
   3  -7 -11 3250.71 203.715   1
   3   7 -11 3259.90 214.669   1
   3  -7  11 2997.02 212.321   1
  -3   7 -11 3077.97 209.060   1
  -3   7  11 3188.76 204.183   1
  -3   7 -11 3190.29 212.779   1
   3   7  13 4265.80 301.117   1
   3   7  13 3877.51 239.962   1
  -3   7  13 3397.27 251.632   1
   3  -7 -13 3206.24 250.499   1
   3   7 -13 3933.20 250.459   1
   3  -7 -13 3646.82 238.818   1
   3  -7  13 3855.27 249.434   1
  -3   7 -13 3548.62 245.281   1
   3  -7  13 3665.69 246.653   1
  -3   7 -13 3913.89 249.706   1
  -3  -7  13 3784.89 249.778   1
   3   7 -13 3312.87 246.710   1
  -3   7  13 3792.34 239.510   1
   3  -7 -15 7440.79 508.421   1
  -3  -7  15 7132.15 512.897   1
   3   7 -15 8414.22 515.568   1
   3  -7  15 8139.76 512.455   1
  -3   7 -15 7840.84 510.998   1
   3   7  15 8404.70 505.623   1
   3   7  15 8232.99 535.237   1
   3   7 -15 7230.97 511.289   1
  -3   7  15 8161.64 505.423   1
  -3  -7  15 8055.92 514.474   1
  -3   7  15 7243.72 510.722   1
  -3   7 -15 8190.36 514.998   1
   3   7  17 2122.79 175.410   1
   3   7 -17 1919.80 147.626   1
  -3   7  17 1845.11 145.793   1
   3   7 -17 2134.78 153.818   1
  -3  -7  17 1886.45 150.065   1
   3  -7 -17 1904.51 138.256   1
   3  -7  17 1960.16 151.312   1
   3   7  17 2294.64 140.742   1
  -3   7 -17 1983.71 146.402   1
   3  -7  17 2127.63 148.824   1
  -3  -7 -17 2379.17 142.105   1
   3  -7 -17 1833.21 142.609   1
  -3   7 -17 2309.22 154.933   1
  -3  -7  17 2038.58 152.659   1
  -3  -7  19-33.8603 55.7254   1
  -3   7  19 8.94718 45.9656   1
   3  -7 -19-8.22426 36.2029   1
   3  -7  19-26.8474 58.9359   1
  -3   7 -19-18.6770 47.6000   1
   3   7  19-14.7109 34.2848   1
  -3  -7 -19-19.6272 38.9969   1
  -3   7 -19 76.4625 56.3243   1
   3  -7  19 7.29262 50.3330   1
   3   7 -19 56.0262 48.8216   1
   3  -7 -19 57.3757 41.1696   1
   3   7  19-17.9797 87.5200   1
  -3  -7  19 33.4186 58.1990   1
  -3  -7  21 551.664 78.9666   1
  -3  -7 -21 557.908 59.8617   1
  -3   7 -21 575.514 78.1527   1
   3  -7  21 556.020 70.4440   1
  -3   7  21 513.643 65.6207   1
  -3  -7  21 523.147 75.8014   1
   3  -7  21 496.710 80.1266   1
   3  -7 -21 492.948 57.1367   1
   3   7  21 586.925 58.4779   1
   3   7 -21 532.565 70.3859   1
   3  -7 -21 501.382 61.2766   1
   3   7  21 406.233 94.3104   1
   3   7  23 2699.74 182.862   1
   3   7 -23 2364.97 170.927   1
  -3  -7  23 2556.16 178.016   1
  -3   7 -23 2299.39 175.258   1
  -3  -7 -23 2484.22 163.438   1
  -3   7  23 2265.01 166.023   1
  -3  -7  23 2389.03 174.623   1
   3  -7  23 2364.60 178.470   1
   3   7  23 2496.46 163.722   1
   3  -7 -23 2230.76 161.602   1
   3   7 -23 2836.74 182.763   1
  -3   7 -23 2607.00 171.550   1
   3  -7 -23 2338.70 162.440   1
   3  -7  23 2721.64 173.107   1
   3   7  25 1158.87 115.346   1
  -3  -7 -25 1281.55 86.0805   1
   3   7 -25 997.585 103.168   1
  -3   7 -25 936.418 109.504   1
  -3  -7  25 900.176 112.227   1
  -3  -7 -25 1047.71 95.6203   1
  -3   7  25 1013.07 98.2072   1
  -3  -7  25 898.361 108.648   1
   3  -7 -25 787.012 91.6110   1
   3  -7  25 959.106 114.190   1
   3   7 -25 1065.95 118.694   1
   3   7  25 1150.74 100.045   1
  -3   7 -25 1135.32 104.222   1
   3  -7 -25 1109.42 93.4880   1
   3  -7  25 1120.75 105.082   1
   3   7  27 2079.26 149.684   1
  -3  -7 -27 1873.74 122.630   1
   3   7 -27 1720.74 137.676   1
  -3  -7 -27 1623.73 130.312   1
  -3   7  27 1528.96 128.382   1
  -3  -7  27 1532.57 146.732   1
  -3   7 -27 1542.38 142.613   1
  -3   7  27 1596.30 133.349   1
  -3  -7  27 1507.14 144.033   1
   3  -7 -27 1363.31 126.656   1
   3   7 -27 1545.78 152.855   1
   3  -7  27 1591.29 148.526   1
  -3   7 -27 1582.39 137.070   1
   3  -7 -27 1514.25 126.889   1
   3  -7  27 1860.38 141.014   1
  -3   7  29-24.0677 67.3698   1
   3  -7  29 38.9058 79.3840   1
  -3  -7  29 130.380 92.2236   1
  -3  -7  29 56.1339 88.8248   1
  -3   7  29 29.6614 74.8428   1
   3   7 -29-35.6344 103.163   1
   3  -7  29 70.9060 95.8691   1
  -3   7 -29 19.4271 73.7904   1
   3  -7 -29 1.51278 64.1312   1
   3   7 -29-70.8383 78.5913   1
  -3  -7 -29 87.2198 53.1061   1
   3   7  29 58.8106 91.2380   1
  -3   7 -29 18.1470 84.1587   1
  -3  -7  31 343.239 102.206   1
  -3   7  31 409.066 90.3065   1
   3  -7  31 340.292 105.557   1
   3   7 -31 477.384 119.500   1
  -3   7 -31 488.616 87.9261   1
  -3   7 -31 342.716 96.5747   1
   3   7 -31 415.088 89.3338   1
   3  -7 -31 390.986 76.0763   1
  -3  -7 -31 375.695 65.7438   1
   3  -7  31 617.188 95.6273   1
  -3   7  31 389.897 79.3080   1
  -3  -7 -31 333.113 78.8143   1
  -3  -7  31 384.260 105.834   1
  -3  -7 -33 1669.46 127.914   1
   3   7 -33 1594.64 144.833   1
  -3   7  33 1795.37 148.068   1
  -3  -7  33 1496.15 155.960   1
   3  -7  33 1649.90 163.129   1
  -3   7 -33 1648.32 146.420   1
   3   7 -33 1280.35 166.999   1
  -3   7  33 1526.15 134.487   1
  -3  -7 -33 1492.18 136.008   1
  -3  -7  33 1636.19 161.034   1
  -3   7 -33 1620.76 150.822   1
   3  -7 -33 1450.66 132.521   1
   3  -7  33 1670.69 148.482   1
  -3  -7  35 766.425 127.092   1
   3  -7  35 631.844 129.223   1
   3   7  35 740.001 115.150   1
  -3   7 -35 450.783 104.181   1
   3   7 -35 576.162 138.527   1
  -3  -7 -35 735.178 86.2373   1
   3   7 -35 452.399 103.910   1
   3  -7  35 627.531 110.715   1
  -3  -7  35 604.427 126.838   1
  -3   7  35 651.717 95.0867   1
  -3   7 -35 592.041 114.190   1
  -3  -7 -35 677.771 98.7781   1
  -3  -9   1 60.7859 36.7510   1
  -3  -9  -1 190.894 38.8251   1
  -3   9  -1 118.341 25.2632   1
   3  -9   1 91.7266 29.0482   1
  -3  -9  -1 159.916 76.3883   1
  -3  -9   1 72.2443 60.9708   1
   3   9  -1 110.833 46.2934   1
   3   9   1 96.5060 53.8060   1
   3   9   3 8138.40 499.832   1
  -3  -9  -3 7199.46 512.706   1
   3   9  -3 8194.13 493.557   1
  -3  -9   3 7578.16 496.422   1
  -3  -9  -3 8506.65 491.694   1
   3  -9   3 7660.44 488.806   1
  -3   9  -3 8076.20 487.542   1
  -3   9   3 7296.83 484.620   1
   3  -9  -3 7722.92 485.735   1
  -3  -9   3 8544.32 492.696   1
   3  -9   3 7111.23 488.297   1
  -3   9   3 7112.18 486.128   1
   3  -9  -3 7194.01 491.835   1
   3  -9   5 6335.57 416.878   1
  -3  -9  -5 6505.90 459.434   1
  -3   9   5 6001.41 412.168   1
  -3  -9   5 6738.32 420.549   1
   3   9   5 6865.61 435.583   1
  -3  -9   5 6121.90 422.476   1
   3   9  -5 6712.73 421.257   1
   3  -9   5 6580.67 417.944   1
  -3   9  -5 6584.69 415.744   1
   3  -9  -5 6568.94 412.030   1
  -3  -9  -5 7051.99 420.202   1
   3   9   5 7085.71 440.478   1
   3   9   7 25755.7 1604.93   1
  -3  -9   7 23259.8 1585.14   1
   3   9  -7 26089.9 1585.12   1
   3  -9   7 25103.9 1583.07   1
   3  -9  -7 25665.9 1576.39   1
  -3   9  -7 24593.3 1581.28   1
   3   9  -7 24557.9 1583.81   1
  -3  -9   7 25414.1 1584.97   1
  -3   9   7 25873.8 1582.70   1
   3  -9   7 25348.0 1582.60   1
  -3  -9  -7 23213.7 1612.20   1
  -3   9   7 23403.5 1578.99   1
   3   9   7 25863.4 1602.26   1
   3  -9  -7 21104.3 1590.90   1
  -3   9   9 1339.71 106.545   1
   3   9   9 1083.41 120.845   1
  -3  -9   9 1196.81 96.8381   1
   3   9  -9 1217.57 93.5036   1
   3   9   9 1122.99 178.312   1
  -3  -9  -9 1423.91 188.916   1
   3  -9  -9 1107.03 91.8820   1
  -3  -9   9 981.044 96.0252   1
   3   9  -9 1327.64 97.5688   1
   3  -9   9 1286.00 93.3182   1
  -3   9  -9 1151.91 86.9570   1
   3  -9  -9 1031.40 74.5686   1
   3  -9   9 1271.25 89.7117   1
  -3   9   9 1267.05 105.754   1
  -3  -9 -11 3624.43 280.905   1
   3   9 -11 3752.63 238.957   1
  -3  -9  11 3491.53 238.506   1
   3  -9  11 3339.98 236.341   1
  -3   9 -11 3481.69 233.410   1
  -3  -9  11 3777.87 239.068   1
   3   9 -11 3206.63 235.646   1
   3   9  11 3580.52 232.909   1
   3  -9  11 3496.58 234.766   1
  -3   9  11 3682.12 264.903   1
  -3  -9 -11 3531.91 249.453   1
   3   9  11 3094.13 295.600   1
   3   9 -13 8280.13 527.700   1
   3  -9 -13 7803.53 515.796   1
   3  -9  13 7695.08 526.319   1
  -3   9 -13 8025.06 524.166   1
   3   9 -13 7558.03 525.081   1
  -3  -9  13 8045.48 527.636   1
   3  -9 -13 9691.00 528.707   1
   3   9  13 8490.23 519.176   1
  -3  -9 -13 8715.35 525.095   1
   3   9  13 8582.67 578.485   1
  -3   9  13 7708.08 536.755   1
   3  -9  13 8203.78 525.579   1
   3  -9 -15 3383.79 255.218   1
  -3  -9  15 3156.71 243.123   1
   3   9 -15 3678.68 246.168   1
   3   9  15 3781.30 325.577   1
  -3  -9 -15 3354.01 272.895   1
   3   9  15 3805.95 232.587   1
  -3  -9  15 3637.63 245.410   1
   3   9 -15 3443.99 242.007   1
  -3   9 -15 3470.60 240.409   1
  -3   9  15 3196.98 247.609   1
   3  -9  15 3806.06 242.863   1
   3   9  17 3513.16 278.055   1
  -3  -9 -17 2713.07 223.844   1
  -3   9  17 2982.70 212.171   1
  -3  -9  17 3373.02 217.640   1
  -3   9  17 3194.02 200.938   1
  -3  -9  17 2872.92 213.985   1
   3   9 -17 3379.09 218.077   1
   3  -9 -17 2848.48 199.662   1
   3  -9  17 2909.33 215.477   1
   3   9  17 3228.15 201.423   1
  -3   9 -17 3180.54 211.643   1
   3   9 -17 2795.50 211.123   1
   3  -9  17 3267.93 212.901   1
  -3  -9 -17 3136.10 203.728   1
   3  -9 -17 2943.47 212.277   1
   3  -9  19-114.747 58.8069   1
  -3  -9 -19-9.96356 36.8736   1
  -3  -9 -19 25.3245 64.7398   1
  -3   9  19-32.9205 57.6876   1
  -3  -9  19 63.7095 60.1108   1
   3  -9 -19 77.4495 51.6137   1
   3  -9  19 73.1372 68.9603   1
   3   9 -19-72.6158 69.5308   1
   3   9  19-12.6436 36.5251   1
  -3   9 -19-84.9568 56.1873   1
   3  -9 -19-75.9907 32.7583   1
   3   9 -19-19.6035 55.0777   1
   3   9  19 153.597 135.066   1
  -3  -9  19 13.5839 63.5093   1
  -3   9  19 2.26905 34.3870   1
  -3  -9 -21 544.924 71.9704   1
  -3   9 -21 432.411 79.0630   1
  -3  -9 -21 545.168 56.4962   1
   3  -9  21 506.325 74.8845   1
  -3   9  21 464.688 71.0817   1
  -3  -9  21 459.296 78.5448   1
   3  -9 -21 475.319 51.9782   1
   3  -9  21 504.415 83.5226   1
   3   9  21 445.285 54.3150   1
  -3   9  21 498.652 54.3718   1
  -3  -9  21 361.400 80.7743   1
   3  -9 -21 469.037 63.5790   1
   3   9 -21 407.948 72.2858   1
  -3  -9  23 219.023 77.6359   1
  -3   9  23 269.412 68.2900   1
   3   9 -23 394.215 92.1987   1
   3  -9  23 273.859 84.5726   1
   3  -9 -23 215.800 48.8970   1
   3   9  23 412.600 56.2060   1
   3   9 -23 296.924 72.0823   1
   3  -9 -23 236.095 60.4259   1
  -3  -9 -23 217.529 62.5865   1
  -3  -9 -23 319.351 55.9064   1
  -3   9 -23 272.035 79.1114   1
  -3   9  23 338.955 53.7496   1
   3  -9  23 291.334 74.6182   1
  -3  -9 -25 5687.73 385.652   1
   3   9 -25 5471.52 390.990   1
  -3   9  25 6210.97 387.265   1
  -3  -9  25 5603.86 394.870   1
   3  -9 -25 5181.66 379.401   1
   3   9  25 6020.43 385.511   1
   3   9 -25 5828.20 400.322   1
   3  -9  25 6235.37 397.965   1
  -3   9 -25 6347.85 393.269   1
  -3  -9  25 5695.09 398.372   1
  -3   9  25 5859.45 382.239   1
  -3   9 -25 5980.38 395.942   1
  -3  -9 -25 6238.88 384.822   1
   3  -9 -25 5683.84 382.529   1
   3  -9  25 6600.07 394.931   1
  -3  -9 -27 1271.42 110.438   1
  -3   9 -27 1249.81 126.846   1
  -3  -9  27 1227.20 133.587   1
  -3   9  27 1241.63 105.445   1
  -3  -9  27 1251.28 128.757   1
   3  -9 -27 1098.92 99.8247   1
   3   9  27 1255.82 114.922   1
   3   9 -27 1133.91 138.517   1
   3  -9  27 1185.04 131.534   1
  -3   9 -27 1455.28 123.657   1
  -3   9  27 1200.56 113.013   1
   3   9 -27 1262.28 121.169   1
  -3  -9 -27 1377.65 109.396   1
   3  -9  27 1441.61 124.388   1
  -3  -9 -29-24.8034 62.0662   1
  -3  -9  29-2.93182 92.3753   1
  -3   9  29 43.6656 75.5489   1
   3  -9  29-21.3657 97.4252   1
   3   9 -29-3.39058 106.356   1
   3   9  29 12.1099 74.1361   1
   3  -9 -29-122.918 56.7385   1
  -3   9 -29-107.537 82.7424   1
  -3   9  29 53.2749 61.8556   1
  -3  -9  29-38.5317 94.9752   1
   3  -9  29 5.21211 83.9270   1
  -3   9 -29 16.4229 88.4833   1
   3   9 -29-77.3641 80.8608   1
  -3   9  31 1528.32 121.181   1
  -3  -9 -31 1390.85 123.614   1
  -3   9 -31 1561.19 143.399   1
  -3   9  31 1458.77 133.644   1
  -3  -9  31 1563.92 149.625   1
   3   9 -31 1394.34 162.700   1
   3   9  31 1416.83 134.473   1
   3  -9  31 1508.27 152.933   1
  -3   9 -31 1451.03 136.349   1
   3  -9 -31 1296.97 115.980   1
   3   9 -31 1308.22 135.074   1
  -3  -9 -31 1408.59 120.364   1
   3  -9  31 1548.44 139.653   1
  -3  -9  31 1247.36 150.392   1
   3   9  31 1449.07 165.703   1
   3   9  33 1062.24 151.918   1
  -3  -9 -33 988.643 101.118   1
   3   9 -33 894.328 116.639   1
  -3  -9  33 888.392 131.230   1
  -3   9  33 1032.05 117.565   1
   3   9 -33 648.636 144.971   1
   3  -9  33 1108.74 139.865   1
   3   9  33 1061.09 119.637   1
  -3   9 -33 872.619 119.724   1
   3  -9 -33 905.655 96.0268   1
   3  -9  33 1189.48 123.278   1
  -3  -9  33 836.952 135.274   1
  -3   9  33 1015.41 100.134   1
  -3  -9 -33 915.234 104.522   1
  -3   9 -33 1030.37 126.812   1
   3   9  35 603.376 147.544   1
  -3  -9  35 585.338 131.693   1
   3  -9  35 782.800 136.486   1
   3  -9 -35 454.728 83.0804   1
   3   9 -35 496.594 146.082   1
  -3   9 -35 572.974 110.513   1
  -3  -9 -35 602.713 91.1380   1
  -3   9  35 614.184 91.0188   1
   3  -9  35 664.802 113.662   1
  -3  -9  35 613.711 132.795   1
   3   9 -35 581.886 108.354   1
   3  -9 -35 554.404 90.1592   1
  -3   9 -35 754.249 118.872   1
  -3  -9 -35 738.514 96.5584   1
   3  11  -1 147.067 47.9063   1
   3  11   1 65.0760 49.3922   1
  -3 -11  -1 104.220 44.7127   1
  -3 -11   1 61.6460 45.1470   1
   3 -11   1 145.609 35.1333   1
  -3  11   1 143.234 35.4284   1
   3 -11  -1 39.2164 35.3310   1
   3 -11   1 159.774 39.6472   1
  -3  11   1 120.382 30.9676   1
  -3  11  -1 109.175 29.6261   1
  -3 -11  -1 187.050 84.1205   1
  -3 -11   1 59.5605 68.5624   1
   3  11   1 61.5661 55.0161   1
   3  11  -1 234.168 56.3163   1
   3 -11  -3 6655.26 447.699   1
  -3 -11   3 7703.79 452.242   1
   3 -11   3 6113.45 447.131   1
  -3  11   3 6422.80 445.051   1
  -3 -11  -3 6651.10 471.067   1
   3  11   3 7823.27 456.963   1
  -3 -11   3 7096.50 456.569   1
   3  11  -3 7669.20 453.391   1
   3 -11  -3 6723.29 445.264   1
   3 -11   3 6770.33 448.680   1
  -3  11   3 6915.85 443.409   1
  -3  11  -3 7219.28 446.731   1
  -3 -11  -3 7794.41 450.601   1
   3  11  -3 7242.16 451.344   1
  -3  11  -3 7199.95 449.346   1
  -3  11  -5 34571.4 2109.60   1
  -3  11   5 32168.4 2103.90   1
   3 -11   5 32883.1 2108.03   1
   3 -11  -5 27942.8 2108.97   1
  -3 -11  -5 34285.5 2131.24   1
  -3 -11   5 35931.2 2111.25   1
   3  11  -5 33435.8 2110.23   1
   3  11   5 36622.7 2115.94   1
  -3 -11   5 34236.2 2112.93   1
   3  11  -5 36165.9 2111.72   1
   3 -11  -5 32995.5 2103.94   1
   3 -11   5 32468.3 2108.62   1
  -3  11  -5 32366.0 2107.11   1
  -3  11   5 31847.6 2102.59   1
  -3 -11  -5 38448.9 2109.38   1
   3  11   5 35516.7 2116.87   1
   3 -11   7 9112.89 561.726   1
  -3  11   7 8211.76 554.750   1
   3 -11  -7 7901.28 582.028   1
  -3 -11  -7 8054.33 602.227   1
   3  11   7 9680.10 576.763   1
  -3 -11   7 8674.13 565.340   1
   3  11  -7 10047.4 565.780   1
   3 -11  -7 8825.82 554.720   1
   3 -11   7 9030.42 562.702   1
  -3  11  -7 9283.86 560.751   1
  -3  11   7 8073.79 554.794   1
  -3 -11   7 9502.81 565.382   1
   3  11   7 9533.35 589.771   1
  -3  11  -7 8952.34 563.249   1
   3 -11   9 35.1185 42.5744   1
  -3  11  -9 16.3007 47.0462   1
   3  11   9-78.4071 113.836   1
  -3 -11   9 10.6821 50.5449   1
   3  11  -9 14.0132 51.2928   1
  -3  11  -9 2.60860 37.5598   1
   3 -11   9 50.7239 44.6791   1
  -3 -11  -9-4.97862 175.832   1
   3  11   9 35.6007 138.019   1
  -3 -11   9-3.49952 50.4031   1
  -3 -11 -11 711.633 137.736   1
   3  11  11 395.117 79.9504   1
   3  11  11 495.540 153.980   1
  -3 -11  11 463.140 65.5135   1
   3 -11  11 536.876 63.8776   1
   3  11 -11 473.056 67.6118   1
  -3  11 -11 551.282 56.6375   1
   3 -11  11 489.510 59.7429   1
  -3  11 -11 456.341 65.0898   1
  -3 -11  11 404.923 64.7504   1
  -3  11 -13 8086.12 575.051   1
   3  11 -13 9523.32 577.674   1
   3 -11  13 8685.75 575.616   1
  -3  11 -13 8787.62 572.947   1
  -3 -11  13 9229.00 577.388   1
   3  11  13 9118.19 569.304   1
   3 -11  13 8734.49 573.977   1
  -3 -11 -13 8810.37 577.550   1
   3  11  13 8638.48 615.130   1
  -3 -11  15 5745.36 374.710   1
  -3  11 -15 5206.89 372.463   1
   3  11 -15 5943.38 374.424   1
   3 -11  15 5789.16 371.019   1
  -3  11 -15 5424.72 368.944   1
  -3  11  15 5613.38 357.963   1
   3  11  15 5702.58 361.264   1
  -3  11  15 4888.90 384.369   1
   3  11  15 5147.40 429.815   1
  -3 -11 -15 6090.99 412.922   1
  -3 -11 -17 440.634 179.283   1
  -3 -11  17 616.224 77.1315   1
   3  11 -17 559.055 83.8580   1
  -3  11 -17 381.916 79.2100   1
   3  11  17 462.601 44.3436   1
  -3  11  17 476.299 109.635   1
  -3  11  17 489.049 42.5925   1
  -3 -11  17 683.834 83.7411   1
   3 -11  17 453.153 74.4774   1
  -3  11 -17 462.962 83.3219   1
  -3 -11 -19-256.863 162.067   1
  -3 -11  19 63.0815 69.5473   1
   3 -11  19 52.6271 79.8582   1
   3  11 -19 40.2418 75.1505   1
  -3  11 -19 13.9542 66.5479   1
   3 -11 -19 25.7812 21.4678   1
  -3  11  19 6.61278 85.9355   1
   3  11  19 8.55367 32.1021   1
  -3 -11  19-2.48376 72.8191   1
  -3  11 -19-249.021 99.4039   1
  -3 -11 -19 0.93306 38.5301   1
   3 -11  19-8.51995 81.9656   1
  -3  11  19 20.9216 31.5898   1
  -3 -11 -21 248.641 131.041   1
  -3  11  21-75.2383 97.0658   1
  -3 -11  21 148.613 74.9047   1
   3 -11  21 190.299 79.1149   1
  -3  11 -21 64.2244 65.1553   1
   3 -11 -21 88.9938 33.1836   1
   3  11  21 65.4197 40.9962   1
  -3 -11 -21 128.671 44.0730   1
   3 -11  21 22.6363 68.4566   1
  -3  11  21 40.4314 49.6689   1
  -3 -11  21 52.7495 79.5295   1
  -3  11  23 5232.11 332.840   1
  -3 -11  23 4898.74 340.147   1
   3  11 -23 5715.05 346.993   1
   3 -11  23 4937.26 340.543   1
   3  11  23 5565.26 325.578   1
   3 -11 -23 4440.64 317.945   1
   3  11  23 5282.34 405.932   1
  -3 -11 -23 4699.74 347.624   1
   3 -11  23 5111.04 337.782   1
  -3  11  23 4930.22 321.536   1
  -3 -11 -23 5172.21 324.669   1
  -3  11  25 3446.18 228.609   1
  -3 -11  25 3173.40 237.942   1
   3  11  25 3488.97 223.046   1
   3 -11  25 3199.47 238.697   1
   3  11 -25 3591.41 245.712   1
  -3  11 -25 3382.12 233.997   1
   3 -11 -25 2902.58 211.828   1
  -3 -11  25 3255.46 243.547   1
  -3  11  25 3066.77 215.839   1
  -3 -11 -25 3425.62 222.228   1
  -3 -11 -25 3490.59 243.687   1
   3 -11  25 3484.37 235.760   1
   3  11  25 3622.53 306.088   1
   3  11  27 817.809 179.761   1
  -3 -11 -27 399.145 97.3183   1
  -3 -11  27 416.282 99.4280   1
  -3  11  27 465.875 87.4661   1
   3 -11  27 345.253 106.272   1
   3  11 -27 568.265 114.236   1
   3  11  27 526.471 77.6204   1
   3 -11 -27 439.169 53.0854   1
  -3  11 -27 530.300 94.1233   1
  -3 -11  27 530.094 110.025   1
   3 -11 -27 438.743 75.0114   1
  -3  11  27 477.217 63.0679   1
  -3 -11 -27 515.688 73.6152   1
   3 -11  27 510.427 96.5784   1
   3  11 -29 221.759 88.3040   1
  -3 -11 -29 10.7679 86.1610   1
   3  11 -29 128.361 112.237   1
   3 -11  29-108.883 103.762   1
  -3  11 -29 5.54572 85.6414   1
   3 -11 -29 179.292 47.7352   1
   3  11  29 164.777 73.4887   1
  -3  11  29 9.33244 80.9097   1
  -3 -11  29-3.05677 96.8236   1
   3 -11 -29 112.784 69.3285   1
   3  11  29-181.484 161.195   1
   3 -11  29 11.1617 91.0166   1
  -3 -11  29 28.6873 102.849   1
  -3  11  29-5.83411 55.0132   1
  -3 -11 -31 544.461 96.7056   1
  -3  11  31 568.909 96.7753   1
  -3 -11  31 439.672 110.265   1
   3  11 -31 495.077 132.372   1
   3 -11  31 412.919 113.966   1
  -3  11 -31 409.617 100.461   1
   3 -11 -31 481.454 63.8628   1
   3  11  31 380.546 88.3914   1
   3  11 -31 381.412 98.1914   1
   3 -11 -31 511.628 80.9460   1
   3  11  31 552.454 171.898   1
  -3  11  31 490.065 69.6568   1
  -3 -11  31 359.395 117.411   1
   3 -11  31 500.071 103.836   1
   3 -11  33 1374.34 140.004   1
  -3 -11  33 965.682 155.037   1
  -3  11  33 1252.74 109.372   1
  -3  11  33 1241.99 132.992   1
   3  11 -33 1205.22 164.952   1
   3  11  33 1085.24 127.972   1
   3 -11  33 1215.58 151.836   1
  -3  11 -33 1265.60 138.695   1
   3 -11 -33 1242.97 108.988   1
  -3 -11 -33 1245.97 128.562   1
   3 -11 -33 1214.46 116.003   1
   3  11  33 1459.30 197.155   1
  -3 -13   1 2784.40 176.438   1
  -3 -13  -1 2720.22 175.055   1
   3 -13   1 2007.28 168.851   1
  -3 -13   1 2828.69 188.042   1
   3  13   1 2830.03 178.188   1
   3  13  -1 2905.98 178.433   1
   3 -13  -1 2394.34 170.148   1
   3 -13   1 2327.97 171.363   1
  -3  13   1 2561.29 166.824   1
  -3  13  -1 2564.45 168.327   1
  -3 -13  -1 2587.24 192.597   1
   3  13  -1 2583.09 176.202   1
   3  13   1 2569.63 176.563   1
  -3  13   1 2502.22 170.704   1
  -3 -13   3 13857.4 872.042   1
  -3 -13  -3 14023.4 869.941   1
   3 -13   3 11920.1 867.625   1
  -3 -13  -3 13195.5 884.424   1
  -3 -13   3 13843.0 875.991   1
   3  13   3 15259.0 873.580   1
   3  13  -3 14460.7 872.487   1
   3 -13  -3 13168.9 866.171   1
   3 -13   3 12982.9 869.116   1
  -3  13   3 15749.5 865.969   1
  -3  13  -3 12997.7 867.120   1
   3  13  -3 12933.1 871.026   1
  -3  13   3 12787.6 866.207   1
  -3  13  -3 13716.8 870.022   1
   3  13   5 8043.27 475.009   1
   3  13   5 8065.37 473.496   1
  -3 -13   5 7098.43 472.717   1
   3  13  -5 8128.39 471.847   1
   3 -13  -5 6962.22 462.267   1
   3 -13   5 7025.16 468.298   1
  -3  13   5 6929.07 460.213   1
  -3  13  -5 7403.39 466.111   1
  -3 -13  -5 7128.64 498.868   1
  -3 -13   5 7422.41 471.319   1
   3  13  -5 6921.57 469.157   1
  -3  13  -5 7673.65 469.479   1
  -3  13   5 7307.26 462.788   1
   3 -13   5 6823.24 466.585   1
   3 -13   7 1202.19 96.6815   1
  -3 -13   7 1178.70 103.622   1
   3  13  -7 1305.94 103.748   1
   3 -13   7 1011.45 97.9448   1
   3 -13  -7 1236.15 85.2390   1
  -3  13  -7 1396.07 94.7954   1
  -3 -13  -7 947.570 187.341   1
   3  13   7 1319.20 115.023   1
  -3 -13   7 1418.34 103.600   1
   3  13  -7 1154.96 98.6002   1
  -3  13  -7 1242.41 100.157   1
  -3  13   7 1198.05 85.6993   1
   3  13   7 1242.00 141.906   1
  -3  13   9 259.998 29.8841   1
   3 -13   9 220.320 50.3564   1
  -3  13  -9 387.515 57.4487   1
   3  13   9 375.316 91.4993   1
   3 -13  -9 304.653 28.7281   1
  -3 -13   9 228.904 57.8559   1
   3  13  -9 175.998 56.0126   1
   3 -13   9 311.693 55.3288   1
  -3  13  -9 249.849 47.2774   1
  -3 -13  -9 35.2987 174.215   1
   3  13  -9 239.899 53.6321   1
  -3 -13   9 176.029 59.8632   1
   3  13   9 405.157 155.341   1
  -3  13   9 311.223 34.4080   1
   3 -13  11 71.5839 48.4640   1
  -3  13 -11 167.745 55.7866   1
   3  13 -11 55.5853 51.1466   1
  -3 -13 -11-60.7809 177.507   1
   3  13  11-94.0731 109.665   1
  -3 -13  11 109.257 56.1914   1
   3  13 -11 142.423 58.1817   1
   3 -13  11 87.4381 54.0231   1
  -3  13 -11 82.0042 44.0996   1
   3  13  11 38.4295 123.910   1
  -3 -13  11 165.067 58.1271   1
  -3 -13  13 1641.09 135.529   1
  -3  13 -13 1849.01 133.583   1
   3  13 -13 1869.73 136.827   1
  -3 -13  13 1565.36 130.231   1
   3 -13  13 1734.42 131.454   1
  -3  13 -13 1631.48 125.894   1
   3  13 -13 1589.07 128.104   1
  -3 -13 -13 1959.82 132.446   1
   3  13  13 1383.07 127.761   1
  -3 -13 -13 2019.03 162.432   1
   3 -13  13 1553.42 127.349   1
  -3  13 -15 5628.70 387.656   1
  -3 -13  15 6160.61 391.820   1
  -3 -13 -15 6539.72 396.362   1
   3  13 -15 6151.39 391.068   1
  -3  13 -15 5850.25 385.083   1
   3 -13  15 5492.91 386.948   1
   3  13 -15 5452.08 385.638   1
   3  13  15 5893.14 376.517   1
  -3 -13 -15 6031.54 384.113   1
   3 -13  15 5492.06 385.492   1
  -3 -13  17 1189.68 117.249   1
  -3  13 -17 1035.14 111.471   1
   3  13 -17 1281.36 119.414   1
  -3 -13  17 1173.86 112.688   1
  -3 -13 -17 1322.89 169.202   1
  -3  13 -17 1207.54 105.098   1
   3  13  17 1246.74 240.296   1
   3  13 -17 1114.85 108.444   1
   3  13  17 1190.46 84.6890   1
   3 -13  17 1167.79 108.467   1
   3  13  19 16.0970 31.3191   1
   3  13  19-5.87326 251.289   1
  -3  13 -19-31.7392 75.5881   1
  -3 -13  19-2.71151 83.8086   1
  -3 -13  19 62.1167 75.0580   1
   3  13 -19 112.806 85.0873   1
   3 -13  19-11.9533 77.4495   1
  -3  13 -19 21.3375 66.0619   1
   3  13 -19-2.26660 68.4736   1
  -3 -13 -19-269.542 204.476   1
  -3 -13 -19 16.8739 40.7714   1
   3 -13  19-13.7868 68.8117   1
  -3  13  21 1930.77 199.140   1
   3  13  21 2024.79 329.922   1
  -3 -13 -21 2988.53 292.130   1
  -3 -13  21 2333.50 176.068   1
   3 -13  21 2283.23 175.986   1
   3  13  21 2775.38 154.944   1
  -3  13 -21 2259.25 171.036   1
  -3 -13 -21 2212.74 153.157   1
  -3  13  21 1892.22 145.707   1
   3 -13  21 2395.13 173.824   1
  -3  13 -21 2368.07 175.765   1
  -3 -13  21 2841.35 185.874   1
   3  13 -21 2148.20 171.521   1
  -3 -13 -23 3666.97 336.547   1
  -3 -13  23 3611.06 251.608   1
   3  13 -23 3742.43 258.377   1
   3 -13  23 3382.30 251.417   1
   3  13  23 3602.48 230.911   1
   3  13 -23 3281.46 246.111   1
  -3  13  23 3172.62 224.909   1
  -3 -13 -23 3529.05 231.291   1
   3 -13  23 3980.69 250.631   1
  -3 -13  23 3943.67 258.873   1
  -3  13 -23 3736.46 251.543   1
  -3  13  23 3121.76 251.842   1
  -3 -13  25 1177.37 125.105   1
  -3  13 -25 1074.69 113.483   1
   3  13 -25 1114.17 107.503   1
   3  13  25 1570.20 317.801   1
  -3  13  25 1132.16 116.474   1
  -3 -13  25 1028.14 115.032   1
   3 -13  25 1073.10 116.604   1
   3  13  25 1037.18 81.8515   1
   3  13 -25 1253.55 127.862   1
  -3  13 -25 1012.21 106.644   1
  -3 -13 -25 895.784 218.663   1
   3 -13 -25 630.496 131.352   1
  -3  13  25 975.286 69.6179   1
   3 -13  25 1197.63 110.351   1
   3  13  27 671.120 277.445   1
   3 -13  27 689.965 103.803   1
  -3 -13 -27 710.538 176.831   1
  -3  13  27 731.015 107.187   1
  -3 -13  27 577.056 108.668   1
   3  13 -27 787.750 124.954   1
   3  13  27 730.224 78.2238   1
   3 -13  27 753.634 112.979   1
   3 -13 -27 484.457 48.5651   1
  -3  13 -27 819.123 104.428   1
   3 -13 -27 374.758 104.348   1
  -3 -13  27 758.044 119.657   1
   3  13  29 36.0628 252.785   1
   3 -13 -29 16.1991 32.7644   1
  -3 -13  29-3.39686 110.744   1
   3 -13  29-97.6830 97.0063   1
  -3  13  29-10.2546 49.3441   1
  -3 -13 -29-16.8414 148.561   1
  -3  13  29 9.69257 94.9596   1
  -3 -13  29 93.4735 100.402   1
   3  13 -29-179.285 117.949   1
   3 -13  29-88.8208 103.304   1
   3  13  29 114.520 70.8725   1
   3 -13 -29 36.1383 85.0677   1
  -3  13 -29-27.5526 100.326   1
  -3  13 -31 637.765 112.761   1
  -3 -13 -31 293.027 73.4399   1
  -3 -13 -31 297.043 144.008   1
  -3  13  31 536.150 108.060   1
  -3 -13  31 445.042 116.801   1
   3 -13  31 484.521 119.904   1
   3  13 -31 387.943 133.239   1
   3  13  31 684.335 89.2977   1
  -3  13 -31 544.807 107.441   1
  -3  13  31 492.326 64.5856   1
  -3 -13  31 234.443 120.798   1
   3 -13  31 466.910 108.008   1
   3 -13 -31 377.477 49.3457   1
   3 -13 -31 294.319 89.5520   1
   3  13  31 207.946 240.351   1
  -3 -13 -33 590.693 144.636   1
  -3 -13  33 512.221 127.047   1
  -3  13  33 524.587 118.025   1
   3 -13  33 608.478 131.480   1
  -3  13 -33 580.651 114.522   1
   3  13  33 643.516 252.900   1
   3 -13  33 602.807 118.625   1
  -3  13  33 513.021 72.7900   1
  -3 -13  33 584.726 133.226   1
   3 -13 -33 433.473 57.6714   1
  -3  13 -33 336.771 114.693   1
  -3 -13 -33 536.430 82.7251   1
  -3 -15   1 1870.37 148.985   1
   3  15   1 2142.77 137.889   1
   3  15  -1 2122.15 138.015   1
   3 -15  -1 1680.77 129.531   1
   3 -15   1 1716.44 130.818   1
  -3  15  -1 1804.77 127.916   1
  -3  15   1 1799.52 126.087   1
  -3 -15  -1 1897.98 156.320   1
   3  15   1 1969.24 137.424   1
   3  15  -1 1948.10 137.401   1
  -3  15   1 1748.18 130.577   1
  -3 -15   3 5542.89 357.629   1
   3  15   3 6179.61 352.880   1
   3  15  -3 5791.13 352.728   1
   3 -15  -3 5143.81 344.654   1
   3 -15   3 5018.68 348.142   1
  -3  15   3 5096.60 342.366   1
  -3  15  -3 5231.32 346.275   1
  -3 -15  -3 5347.25 370.625   1
  -3 -15  -3 5966.59 350.249   1
   3  15  -3 5241.76 351.293   1
  -3  15  -3 5232.87 349.807   1
  -3  15   3 5121.01 345.383   1
   3  15  -5 1961.89 149.205   1
   3  15   5 2524.05 152.792   1
  -3 -15   5 2046.57 154.840   1
   3  15  -5 2429.28 152.666   1
   3 -15   5 2018.73 146.986   1
   3 -15  -5 2182.50 139.281   1
  -3  15  -5 1954.90 143.617   1
  -3  15   5 2116.73 136.319   1
   3  15   5 2323.49 157.125   1
  -3 -15  -5 2212.78 197.142   1
  -3  15   5 2111.56 140.169   1
  -3  15  -5 2119.80 150.044   1
   3  15   7 2568.08 188.522   1
   3  15   7 2660.04 171.638   1
  -3 -15   7 2356.66 170.632   1
   3 -15  -7 2422.94 154.660   1
   3  15  -7 2560.06 169.574   1
   3 -15   7 2370.41 165.832   1
  -3  15  -7 2262.12 162.313   1
   3  15  -7 2190.34 166.529   1
  -3 -15  -7 2584.93 162.467   1
   3 -15  -7 1647.61 163.464   1
  -3 -15  -7 2021.00 233.147   1
  -3  15   7 2297.27 155.478   1
  -3  15  -7 2230.79 167.263   1
   3 -15  -9 4.85428 123.078   1
  -3 -15  -9 314.272 184.216   1
   3  15   9 381.143 75.4999   1
   3 -15  -9 295.002 29.6285   1
  -3 -15   9 281.463 61.7486   1
   3 -15   9 194.842 56.6070   1
   3  15  -9 387.711 63.1394   1
  -3  15  -9 241.162 50.4169   1
  -3  15   9 191.146 25.6451   1
  -3  15  -9 54.2241 56.1441   1
  -3  15   9 231.101 32.1281   1
   3  15   9 249.273 145.221   1
   3  15  -9 233.360 58.4992   1
  -3 -15 -11 145.743 201.431   1
  -3  15  11 380.532 35.5408   1
  -3 -15  11 288.191 67.5459   1
   3 -15  11 546.973 68.0267   1
   3  15 -11 671.994 75.8745   1
  -3  15 -11 401.595 59.8279   1
  -3  15 -11 328.394 68.2809   1
   3  15  11 576.137 174.246   1
  -3  15  11 226.546 65.0711   1
   3  15 -11 383.975 64.2565   1
  -3 -15 -11 455.952 56.2165   1
  -3 -15  13 967.147 100.631   1
  -3  15 -13 758.813 94.0226   1
  -3 -15  13 983.262 96.0210   1
   3  15 -13 1015.73 99.8159   1
   3 -15  13 915.348 92.7267   1
  -3  15 -13 919.264 88.4717   1
  -3 -15 -13 795.127 175.620   1
   3  15 -13 912.144 91.7676   1
   3  15  13 891.775 121.923   1
  -3 -15 -13 1004.07 83.5741   1
   3  15  15 502.579 69.9009   1
   3  15  15 719.696 157.176   1
  -3 -15 -15 700.146 75.9062   1
   3  15 -15 665.574 93.0770   1
   3 -15  15 714.620 84.4014   1
  -3  15 -15 616.224 77.7411   1
  -3 -15 -15 596.386 101.684   1
   3  15 -15 592.332 81.1566   1
  -3 -15  15 663.604 92.6286   1
  -3  15 -15 559.584 83.9637   1
   3  15  17 1049.99 211.292   1
   3  15 -17 1080.99 117.034   1
  -3 -15  17 982.038 107.933   1
  -3  15 -17 1018.52 100.556   1
  -3  15 -17 939.348 108.381   1
  -3 -15  17 1098.10 117.486   1
   3  15 -17 882.718 103.178   1
  -3 -15 -17 1296.71 109.953   1
   3  15  17 998.670 79.1146   1
  -3  15 -19 94.3385 81.5352   1
  -3 -15  19-15.1843 93.8377   1
   3 -15  19 42.6161 80.0131   1
   3  15 -19-31.3218 108.043   1
  -3  15 -19 58.8698 69.7864   1
   3  15  19 313.127 237.327   1
  -3 -15 -19-119.956 113.192   1
   3  15  19 8.35792 34.4848   1
  -3 -15  21 1112.36 116.030   1
   3 -15  21 992.875 116.323   1
  -3  15 -21 937.828 107.719   1
   3  15  21 1035.50 77.9600   1
  -3 -15  21 943.378 122.796   1
  -3  15 -21 977.231 114.933   1
   3  15 -21 960.771 110.877   1
  -3 -15 -21 1106.07 177.049   1
  -3 -15  23 1094.21 123.569   1
   3 -15  23 1250.91 127.554   1
   3  15  23 1200.08 89.6781   1
  -3  15 -23 933.877 122.764   1
  -3 -15  23 1042.47 131.453   1
   3  15 -23 1043.31 117.464   1
  -3 -15 -23 1420.32 234.220   1
   3  15  23 1034.99 301.822   1
  -3 -15 -25 3243.57 324.138   1
  -3 -15  25 2086.83 189.100   1
   3 -15  25 2413.17 191.909   1
   3  15 -25 2531.32 201.498   1
   3  15  25 2334.33 162.762   1
  -3  15 -25 2627.81 187.183   1
   3  15 -25 2195.64 184.283   1
  -3 -15  25 2365.27 198.646   1
  -3  15 -25 2236.61 189.136   1
  -3 -15 -25 2350.62 162.310   1
   3  15  25 1688.99 361.853   1
  -3  15  25 1500.89 202.718   1
   3  15  27 504.328 340.858   1
  -3  15  27 191.828 136.210   1
  -3 -15  27 379.692 103.790   1
   3 -15  27 306.125 107.868   1
   3  15  27 334.094 66.5949   1
  -3  15 -27 589.293 101.677   1
   3  15 -27 438.004 97.1488   1
  -3 -15  27 431.349 115.945   1
  -3 -15 -27 402.645 64.4310   1
  -3  15 -27 356.234 106.475   1
  -3 -15 -27 451.445 291.266   1
   3  15  29-247.311 367.065   1
  -3  15  29 77.3137 123.826   1
  -3 -15  29-46.4795 104.208   1
   3 -15  29-27.0642 106.781   1
   3  15 -29-97.4834 124.864   1
  -3  15 -29-18.4189 95.5069   1
   3  15  29-36.9509 69.4719   1
   3  15 -29-91.8875 93.1959   1
  -3 -15  29-76.1450 120.425   1
  -3  15 -29-29.1417 102.124   1
  -3 -15 -29-51.9751 287.119   1
   3  15  31 110.979 380.704   1
  -3  15  31 279.126 129.556   1
  -3 -15  31 63.2813 113.276   1
   3  15 -31 277.772 136.856   1
   3 -15  31 416.689 120.022   1
   3  15  31 261.647 80.0444   1
  -3  15 -31 324.104 106.169   1
   3  15 -31 236.572 103.439   1
  -3 -15  31 128.400 126.061   1
  -3 -15 -31 215.123 292.937   1
  -3 -15 -31 303.361 69.3072   1
  -3  15 -31 303.943 112.362   1
  -3 -17  -1 957.343 115.999   1
  -3 -17   1 1076.92 110.283   1
   3  17  -1 1284.82 93.2010   1
   3  17   1 1098.95 92.5791   1
   3  17   1 1177.71 93.2378   1
   3  17  -1 964.842 91.7448   1
   3 -17  -1 1125.22 84.3851   1
   3 -17   1 1072.90 86.5988   1
  -3  17  -1 884.843 80.4923   1
  -3  17   1 922.043 78.2832   1
  -3 -17  -1 1105.04 91.4313   1
  -3 -17   1 1194.97 94.0458   1
   3 -17   1 849.784 83.0133   1
   3 -17  -1 939.566 77.2679   1
  -3  17   1 1006.02 85.0954   1
  -3  17  -1 977.068 87.3709   1
   3 -17   3 2302.74 177.953   1
  -3 -17   3 2736.79 191.963   1
   3  17  -3 3101.62 186.057   1
   3  17   3 2957.66 183.257   1
   3 -17  -3 2664.26 175.338   1
   3 -17   3 2640.25 180.444   1
  -3  17  -3 2326.06 176.215   1
  -3  17   3 2441.28 171.727   1
  -3 -17   3 3025.01 186.363   1
  -3 -17  -3 2840.98 181.269   1
  -3  17   3 2315.13 175.634   1
  -3  17  -3 2414.27 181.326   1
  -3 -17  -3 2640.54 210.418   1
   3  17  -3 2569.18 183.509   1
   3 -17   5 2607.26 175.314   1
  -3 -17  -5 3035.84 221.162   1
  -3 -17   5 3122.62 186.021   1
   3  17   5 3327.20 178.523   1
   3 -17  -5 2909.54 167.318   1
   3  17  -5 3511.17 182.708   1
  -3  17  -5 2815.54 172.653   1
   3 -17   5 2891.43 176.464   1
  -3  17   5 2687.72 168.395   1
  -3  17  -5 2954.92 178.642   1
   3  17   5 3285.53 183.733   1
  -3 -17   5 3215.14 182.497   1
   3  17  -5 2903.24 179.094   1
   3 -17  -7 296.323 62.4396   1
   3  17  -7 525.183 72.5234   1
  -3 -17  -7 723.507 65.8521   1
  -3 -17   7 700.305 80.3807   1
  -3  17  -7 543.033 74.3244   1
  -3  17   7 616.757 55.3768   1
   3  17   7 768.050 75.6727   1
  -3 -17  -7 542.289 171.549   1
  -3 -17   7 596.173 79.5972   1
   3 -17  -7 653.502 53.7128   1
   3 -17   7 500.409 70.0631   1
   3  17  -7 631.264 75.5653   1
  -3  17  -7 636.356 66.7700   1
  -3  17   7 531.871 47.6772   1
   3  17   7 771.859 98.0235   1
   3 -17   7 552.857 69.6343   1
   3 -17  -9 171.727 89.9073   1
  -3 -17  -9 408.413 201.333   1
  -3  17  -9 177.300 61.9281   1
  -3  17   9 135.333 34.4448   1
  -3 -17   9 221.718 69.6642   1
   3 -17  -9 110.236 31.2848   1
  -3 -17   9 78.5173 64.8774   1
   3 -17   9 81.4812 60.3045   1
   3  17  -9 43.5569 64.8592   1
  -3  17  -9 159.018 53.5092   1
  -3  17   9 96.1048 23.1726   1
   3  17  -9 168.836 60.2518   1
   3  17   9 327.673 132.621   1
   3 -17   9 155.597 58.3608   1
  -3 -17 -11 149.801 229.889   1
   3  17  11 244.341 200.604   1
  -3 -17  11 50.2348 67.8249   1
   3 -17  11 152.774 65.1207   1
   3  17 -11 168.614 72.4744   1
  -3  17 -11 132.794 56.4386   1
  -3 -17 -11 122.041 49.0415   1
   3  17 -11 207.123 64.2355   1
   3 -17  11 102.646 61.9602   1
  -3  17  11 117.764 29.7258   1
  -3  17  11 97.6501 30.3562   1
  -3  17 -11 106.088 66.7244   1
  -3 -17  11 125.101 73.2485   1
  -3 -17 -13 998.932 258.998   1
   3  17  13 1562.11 137.426   1
  -3 -17  13 1724.55 133.399   1
  -3  17 -13 1187.33 123.558   1
  -3 -17  13 1375.78 126.073   1
   3  17 -13 1347.99 128.882   1
  -3  17 -13 1451.63 118.751   1
   3 -17  13 1316.93 121.905   1
   3  17 -13 1135.51 119.670   1
   3  17  13 1548.75 210.352   1
   3 -17  13 1203.85 120.832   1
  -3 -17 -13 1594.42 109.009   1
   3  17  15 539.757 121.164   1
   3 -17  15 499.500 84.2005   1
   3  17 -15 575.672 94.5755   1
   3 -17  15 572.874 86.4986   1
  -3 -17 -15 402.251 64.9824   1
   3  17 -15 466.834 81.5336   1
   3  17  15 462.265 90.5448   1
  -3 -17 -15 162.648 128.239   1
  -3  17 -15 491.501 87.5363   1
   3  17  17 792.918 153.811   1
  -3 -17 -17 1062.47 90.3776   1
   3  17 -17 1248.85 122.190   1
  -3  17 -17 964.794 104.423   1
   3 -17  17 903.074 109.084   1
   3  17 -17 867.811 104.776   1
  -3  17 -17 911.454 112.105   1
   3  17  17 932.060 81.8729   1
  -3  17 -19 142.650 88.1858   1
   3  17  19 84.6214 168.117   1
  -3 -17  19 16.0275 83.1086   1
   3  17 -19-18.1059 96.4893   1
  -3  17 -19 21.6575 75.8487   1
   3 -17  19 43.2435 81.4678   1
   3  17 -19 39.0217 78.9286   1
  -3 -17 -19-6.35835 63.5823   1
   3  17  19 49.8548 35.9870   1
  -3  17 -21 222.726 95.6017   1
   3  17  21 62.2573 212.327   1
  -3 -17  21 173.746 90.2372   1
   3  17 -21 211.864 102.018   1
   3 -17  21 210.853 92.5053   1
  -3  17 -21 279.795 86.8882   1
   3 -17  21 128.081 87.9055   1
  -3 -17 -21 212.969 45.3682   1
   3  17 -21 107.864 82.3183   1
  -3 -17 -21 270.483 77.1102   1
   3  17  21 233.773 39.9143   1
  -3 -17 -23 2653.99 180.178   1
  -3 -17  23 1981.66 180.544   1
   3 -17  23 2122.64 183.841   1
   3  17  23 2792.99 156.009   1
   3  17 -23 1825.77 176.355   1
  -3 -17 -23 1834.40 150.435   1
   3 -17  23 2308.72 181.973   1
   3  17  23 2268.74 306.533   1
  -3  17 -23 2090.49 183.067   1
  -3 -17 -25 1111.43 93.7656   1
  -3  17 -25 1188.07 135.830   1
  -3 -17  25 981.363 134.495   1
   3  17 -25 1195.26 146.073   1
   3 -17  25 1162.48 136.204   1
   3  17  25 1190.92 94.9768   1
   3  17 -25 1189.62 127.583   1
   3 -17  25 1255.29 132.706   1
  -3 -17 -25 1511.48 166.139   1
   3  17  25 912.934 308.564   1
  -3  17 -27 315.347 107.513   1
  -3 -17  27 264.039 109.249   1
   3  17 -27 220.094 125.879   1
   3  17  27 293.634 61.9037   1
  -3  17 -27 377.682 102.025   1
   3  17 -27 253.216 101.868   1
   3 -17  27 312.566 104.321   1
  -3 -17 -27 326.772 59.0570   1
   3  17  27 501.269 321.439   1
  -3 -17 -27 449.446 192.053   1
  -3 -17 -29 208.691 248.425   1
   3 -17  29-3.45218 112.354   1
   3  17 -29 40.9547 130.212   1
  -3  17 -29 143.645 101.338   1
   3  17  29-5.85903 67.1326   1
   3  17 -29 87.1776 96.7644   1
   3 -17  29-157.433 109.181   1
   3  17  29 382.980 354.327   1
  -3  17 -29 67.6624 106.638   1
   3  19   1 365.603 64.8804   1
  -3 -19   1 208.855 87.4096   1
   3 -19  -1 261.082 53.7941   1
   3 -19   1 385.543 57.4417   1
   3  19  -1 287.113 66.0957   1
  -3  19  -1 252.247 49.4711   1
  -3  19   1 302.218 46.6858   1
   3  19  -1 310.094 66.0321   1
   3  19   1 270.857 67.3478   1
   3 -19   1 154.818 50.9298   1
   3 -19  -1 250.039 40.3053   1
  -3 -19  -1 264.318 63.7573   1
  -3  19  -1 199.623 58.5025   1
  -3 -19   1 286.843 66.3259   1
  -3  19   1 274.015 56.5915   1
  -3 -19  -1 281.618 99.2000   1
  -3 -19  -3 2945.17 238.060   1
  -3 -19   3 3237.94 221.651   1
   3  19   3 3556.60 210.348   1
   3 -19  -3 3155.90 202.676   1
   3  19  -3 3781.24 214.800   1
   3 -19   3 2990.11 207.069   1
  -3  19  -3 2754.54 203.647   1
  -3  19   3 2844.04 199.100   1
   3 -19   3 2755.63 206.239   1
   3 -19  -3 2359.84 200.273   1
  -3  19  -3 2939.12 209.539   1
  -3  19   3 2934.32 204.074   1
  -3 -19   3 3171.69 214.420   1
  -3 -19  -3 3317.14 209.686   1
   3  19  -3 3077.16 212.367   1
  -3 -19  -5 1709.43 191.462   1
  -3 -19   5 1779.02 145.857   1
   3 -19  -5 1723.17 124.547   1
   3  19  -5 2143.96 141.924   1
   3 -19   5 1695.96 134.054   1
   3  19   5 2009.23 135.661   1
   3  19   5 1780.12 141.386   1
  -3  19  -5 1504.44 129.530   1
   3 -19   5 1708.03 134.515   1
  -3  19  -5 1743.98 138.228   1
  -3  19   5 1701.35 126.996   1
   3  19  -5 1459.03 136.655   1
  -3 -19   5 1893.67 143.620   1
   3  19  -7 1292.88 116.943   1
  -3 -19  -7 1403.56 109.671   1
   3  19   7 1295.74 132.461   1
  -3 -19   7 1607.92 125.790   1
  -3 -19  -7 1222.32 206.835   1
   3  19   7 1514.74 113.858   1
   3 -19  -7 1382.71 100.044   1
   3  19  -7 1821.34 123.021   1
   3 -19   7 1265.49 114.076   1
  -3  19   7 1326.46 96.0988   1
   3 -19   7 1064.89 112.626   1
  -3  19  -7 1241.46 117.299   1
  -3 -19   7 1487.49 124.672   1
  -3  19   7 1108.46 101.174   1
   3 -19  -9 47.2257 87.4727   1
  -3 -19  -9-278.404 238.211   1
  -3  19  -9 112.781 69.6989   1
  -3  19   9 13.1347 48.7062   1
  -3 -19  -9 22.0100 55.1153   1
  -3 -19   9 76.3676 78.8487   1
  -3 -19   9 19.2885 74.3754   1
   3 -19   9 58.1374 65.3546   1
  -3  19  -9 134.468 59.0561   1
   3 -19   9-6.39394 63.0933   1
   3  19  -9 114.506 68.0215   1
   3  19   9 157.276 138.844   1
  -3  19   9 78.1488 30.0554   1
  -3 -19 -11 367.316 247.666   1
  -3 -19  11 299.419 87.8645   1
  -3  19 -11 274.468 77.5179   1
  -3  19  11 177.746 41.1138   1
   3  19  11 257.378 71.6530   1
  -3 -19  11 175.610 78.9419   1
   3  19 -11 221.925 82.7746   1
   3 -19  11 396.498 76.4986   1
  -3  19 -11 110.753 66.1193   1
   3 -19  11 114.316 71.8201   1
  -3 -19 -11 246.956 57.1100   1
   3  19 -11 211.981 74.5928   1
   3  19  11 476.295 208.569   1
  -3  19  11 197.566 30.9843   1
   3  19 -13 462.234 91.3649   1
  -3 -19 -13 729.713 72.4166   1
   3 -19  13 493.081 91.0349   1
   3  19  13 896.177 92.5949   1
  -3 -19  13 683.520 97.4726   1
   3  19 -13 662.075 102.148   1
   3 -19  13 610.211 91.4729   1
  -3  19 -13 774.979 87.8721   1
  -3 -19 -13 692.504 274.909   1
  -3  19 -13 683.994 96.5135   1
  -3 -19  13 623.624 105.110   1
   3  19  13 717.629 232.592   1
   3  19  15 4079.80 248.755   1
  -3  19 -15 3476.49 246.527   1
   3 -19  15 3234.68 248.006   1
   3  19 -15 2905.70 247.821   1
  -3 -19 -15 3786.64 234.049   1
  -3 -19  15 3427.35 251.646   1
   3  19 -15 3907.66 257.936   1
   3 -19  15 2952.70 248.340   1
  -3 -19  15 3409.36 259.213   1
  -3  19 -15 3367.13 251.517   1
  -3  19 -17 870.315 118.596   1
  -3 -19  17 1240.62 131.830   1
  -3  19 -17 984.406 109.333   1
   3 -19  17 968.487 115.183   1
   3  19 -17 1120.03 126.509   1
   3  19  17 862.212 93.3828   1
  -3 -19 -17 1054.94 86.4760   1
   3  19 -17 850.757 111.671   1
   3 -19  17 1000.64 114.977   1
   3  19  17 1097.87 123.850   1
  -3 -19  19 59.2444 87.1229   1
   3  19 -19 105.055 101.957   1
  -3  19 -19-61.1999 82.2648   1
   3  19  19-40.1361 41.2959   1
  -3 -19 -19-5.02536 52.4902   1
   3  19 -19-33.5296 83.3748   1
  -3 -19  19 142.433 104.205   1
  -3  19 -19 229.064 95.7431   1
   3 -19  19-46.5921 91.9211   1
   3  19  21 1215.12 162.706   1
  -3 -19  21 1120.86 125.766   1
   3 -19  21 1123.65 125.296   1
   3  19 -21 1309.56 141.216   1
  -3  19 -21 1100.73 119.499   1
   3  19  21 1220.91 80.9929   1
  -3  19 -21 915.766 126.545   1
   3  19 -21 889.190 120.240   1
   3 -19  21 1113.33 127.251   1
  -3 -19 -21 694.269 81.8562   1
  -3 -19 -21 1267.06 92.2980   1
  -3 -19 -23 968.783 82.6613   1
   3 -19  23 941.102 121.647   1
   3  19  23 877.701 70.1266   1
  -3  19 -23 931.127 114.077   1
  -3 -19  23 921.764 134.893   1
  -3  19 -23 913.571 123.363   1
   3  19 -23 816.772 112.936   1
   3 -19  23 939.961 118.558   1
  -3 -19 -23 538.222 69.4455   1
   3  19  23 907.707 186.174   1
   3  19  25 839.151 227.155   1
  -3 -19  25 588.577 120.127   1
   3 -19  25 638.936 120.047   1
   3  19 -25 648.362 136.597   1
   3  19  25 622.995 66.2921   1
  -3 -19 -25 494.962 64.5403   1
  -3  19 -25 869.863 121.333   1
  -3 -19 -25 758.706 81.4231   1
   3 -19  25 684.546 117.608   1
  -3 -19  25 701.247 136.203   1
   3  19  27 224.854 260.941   1
  -3 -19  27 370.455 154.945   1
   3 -19  27 439.841 116.222   1
   3  19  27 302.493 61.5345   1
  -3  19 -27 294.595 105.020   1
  -3  19 -27 494.504 115.522   1
  -3 -19 -27 212.799 53.3056   1
   3  19 -27 54.1403 126.472   1
  -3 -19 -27 281.309 82.2197   1
   3 -19  27 436.757 112.512   1
  -3 -19  27-123.588 160.557   1
  -3 -21   1 114.896 99.3304   1
   3  21  -1 39.0794 69.2780   1
   3 -21   1 49.8438 58.2458   1
   3  21   1 110.480 69.3430   1
   3 -21  -1 84.1298 56.9312   1
  -3  21  -1 109.081 51.9331   1
   3  21   1 45.7645 69.7532   1
   3  21  -1-2.21896 69.0169   1
   3 -21   1 87.9988 56.3624   1
   3 -21  -1-23.9498 38.4891   1
  -3 -21  -1 49.7923 107.997   1
  -3  21   1 68.7379 60.8945   1
  -3  21  -1 143.928 63.9239   1
  -3 -21  -1-91.6198 69.0096   1
  -3 -21   1 81.2303 72.7714   1
   3 -21   3 808.066 83.4849   1
   3  21   3 1058.76 90.8454   1
   3 -21  -3 830.588 76.6534   1
  -3 -21   3 863.464 112.339   1
   3  21  -3 898.794 93.5194   1
  -3  21  -3 644.529 77.3709   1
  -3 -21  -3 712.221 87.6507   1
  -3  21  -3 726.333 88.4682   1
  -3 -21   3 795.122 97.5986   1
  -3  21   3 694.516 80.1351   1
   3  21  -3 667.836 90.1333   1
   3 -21  -3 476.703 72.8232   1
   3 -21   3 640.787 81.5610   1
  -3 -21  -3 608.331 138.515   1
   3 -21   5 2562.14 207.889   1
  -3 -21   5 3206.76 221.888   1
   3  21   5 3695.71 208.619   1
   3  21  -5 3743.25 218.002   1
   3 -21   5 3112.88 208.414   1
   3 -21  -5 2884.96 200.245   1
  -3  21  -5 2864.32 204.952   1
  -3  21   5 2523.26 195.237   1
  -3 -21  -5 2689.08 258.896   1
  -3  21   5 2706.83 201.545   1
  -3 -21   5 2886.98 218.098   1
  -3  21  -5 2874.96 212.658   1
   3  21   5 3549.65 218.583   1
   3  21  -5 2647.80 212.603   1
  -3  21   7 820.690 77.7023   1
  -3  21  -7 654.726 99.1800   1
  -3 -21  -7 801.627 207.682   1
   3 -21  -7 946.839 75.3133   1
  -3 -21   7 934.856 111.379   1
   3  21  -7 492.304 99.1278   1
   3 -21   7 787.778 93.5198   1
  -3  21   7 858.311 68.3005   1
  -3  21  -7 741.596 87.1475   1
   3  21   7 1040.37 117.253   1
   3 -21   7 638.534 92.2449   1
   3 -21  -9 33.4589 72.8115   1
  -3  21   9 66.5571 32.0843   1
   3  21  -9 116.171 76.9948   1
  -3 -21  -9 84.0117 236.590   1
  -3 -21   9-5.75389 88.1280   1
  -3  21  -9 209.530 81.1430   1
  -3 -21  -9 31.8336 60.8730   1
  -3  21   9 46.8519 45.8863   1
  -3 -21   9 271.501 87.4505   1
   3  21  -9 47.0090 83.3962   1
   3 -21   9 126.064 71.7121   1
  -3  21  -9-66.7585 67.4639   1
   3  21   9 22.4854 135.282   1
   3 -21   9 49.0081 72.9020   1
   3 -21 -11-244.458 137.877   1
  -3 -21 -11-53.6909 259.234   1
  -3 -21  11 205.554 96.0463   1
  -3  21 -11 192.125 84.2886   1
  -3  21  11 102.772 42.1788   1
  -3 -21 -11 209.083 60.9725   1
  -3 -21  11 107.040 84.6115   1
   3 -21 -11 137.873 50.9175   1
   3  21 -11 267.978 91.3515   1
   3 -21  11 248.048 78.7183   1
  -3  21 -11 140.647 71.9346   1
  -3  21  11 59.3134 28.1708   1
   3  21 -11 152.085 80.1344   1
   3  21  11 165.121 195.613   1
   3 -21  11 124.720 78.2402   1
   3 -21  13 2018.72 178.331   1
   3  21 -13 2775.45 187.452   1
  -3  21 -13 2512.02 173.842   1
   3  21  13 3331.14 312.391   1
   3  21 -13 2361.73 179.732   1
  -3 -21 -13 2555.95 160.252   1
  -3 -21  13 2375.71 181.251   1
  -3  21 -13 2290.34 182.531   1
  -3 -21  13 2209.70 188.274   1
  -3  21  13 1862.71 147.268   1
   3  21 -15 1465.51 154.729   1
  -3 -21 -15 1796.78 132.298   1
   3  21  15 1942.80 142.440   1
   3 -21  15 1716.78 155.807   1
  -3  21 -15 1813.53 150.215   1
   3  21 -15 2078.07 168.504   1
   3 -21  15 1550.88 157.501   1
  -3  21 -15 1674.85 160.212   1
  -3 -21  15 2186.30 173.498   1
   3  21  15 1781.06 230.804   1
   3  21  17 234.792 85.6705   1
  -3 -21 -17 43.9736 111.073   1
   3  21  17 233.340 78.3439   1
   3 -21  17 281.989 93.9130   1
   3  21 -17 266.461 107.340   1
  -3  21 -17 217.805 86.0443   1
   3  21 -17 95.2554 89.5516   1
  -3 -21 -17 342.617 55.1246   1
  -3  21 -17 257.208 98.8250   1
  -3 -21  17 196.444 111.611   1
   3 -21  17 44.8237 93.0085   1
  -3 -21  19-62.2989 96.4703   1
   3  21  19 16.5319 84.3899   1
   3  21 -19 50.0968 108.969   1
  -3  21 -19-56.0626 88.5832   1
   3  21  19 86.9401 49.3249   1
  -3 -21 -19-20.3409 48.9112   1
   3  21 -19 206.491 92.6524   1
   3 -21  19-15.6990 95.6714   1
  -3  21 -19-77.0654 99.1676   1
  -3 -21  19-51.4203 114.506   1
   3  21  21 98.3182 96.7050   1
  -3 -21  21 117.855 98.1379   1
   3  21 -21 198.178 115.502   1
   3 -21  21 62.2186 99.6688   1
  -3  21 -21 162.552 92.4174   1
   3  21  21 164.632 40.2694   1
   3 -21  21 42.7681 99.3026   1
  -3  21 -21 159.301 103.340   1
  -3 -21  21 114.447 116.155   1
   3  21 -21 9.25534 93.0008   1
  -3 -21 -21 109.152 48.1813   1
  -3 -21  23 1186.52 135.408   1
   3 -21  23 1127.41 133.921   1
   3  21  23 1121.95 80.5352   1
  -3  21 -23 1161.14 128.314   1
   3  21  23 1346.64 140.611   1
   3 -21  23 1188.73 136.423   1
   3  21 -23 1014.33 130.189   1
  -3 -21 -23 1161.60 82.3584   1
  -3  21 -23 914.011 136.516   1
  -3 -21  23 896.059 149.139   1
  -3 -21 -23 653.646 78.4908   1
  -3 -21  25 347.053 117.099   1
   3 -21  25 582.750 118.224   1
   3  21 -25 459.006 136.354   1
   3  21  25 480.528 58.2645   1
   3  21  25 621.693 153.239   1
   3 -21  25 499.323 116.499   1
  -3 -21  25 526.805 138.842   1
  -3 -21 -25 320.423 50.3857   1
   3  21 -25 352.514 109.558   1
  -3 -21 -25 321.949 50.1935   1
  -3  21 -25 517.350 120.721   1
  -3 -23   1 227.010 106.738   1
   3 -23  -1 66.5635 61.7230   1
   3  23   1 251.683 75.7171   1
   3 -23   1 60.4815 63.3878   1
   3  23  -1 71.7702 77.2680   1
  -3  23  -1 198.466 57.9125   1
  -3  23   1 36.9583 54.1661   1
  -3 -23  -1 382.367 125.174   1
   3 -23   1 77.5788 63.1027   1
   3  23  -1 188.308 78.2904   1
   3  23   1 38.4477 78.5534   1
  -3 -23  -1 54.0374 78.7532   1
  -3  23   1 76.3875 67.9914   1
  -3 -23   1-50.1721 82.8893   1
  -3  23  -1 89.3417 72.0723   1
  -3 -23   3 572.925 111.028   1
   3 -23  -3 413.700 70.6932   1
   3  23   3 625.960 83.9509   1
   3 -23   3 486.613 79.8239   1
   3  23  -3 685.632 92.3307   1
  -3  23  -3 448.412 71.7576   1
  -3 -23  -3 423.054 142.853   1
   3 -23   3 390.370 77.5029   1
   3  23  -3 461.199 89.5410   1
  -3  23   3 500.592 75.0900   1
  -3 -23  -3 423.433 85.3225   1
  -3  23  -3 359.233 83.7588   1
  -3  23  -5 892.363 104.055   1
  -3 -23   5 854.013 112.726   1
   3  23  -5 1024.91 109.506   1
   3 -23  -5 834.482 84.5674   1
   3 -23   5 803.845 96.5139   1
  -3  23  -5 905.336 92.2112   1
  -3  23   5 812.643 77.3148   1
  -3 -23  -5 960.524 183.515   1
   3 -23   5 754.520 97.7908   1
   3  23  -5 952.777 106.799   1
  -3  23   5 850.608 87.7517   1
   3  23   5 958.858 114.597   1
  -3  23  -7 1053.46 117.538   1
  -3 -23   7 1120.68 128.097   1
  -3 -23  -7 962.626 227.842   1
  -3 -23   7 1076.56 127.405   1
   3 -23   7 1174.02 112.117   1
  -3  23  -7 1142.46 106.596   1
   3  23  -7 1204.97 121.029   1
  -3  23   7 1100.12 84.0935   1
   3 -23   7 799.145 110.198   1
   3  23   7 1126.27 136.581   1
   3  23  -7 1085.89 118.639   1
  -3  23   7 947.699 93.7419   1
  -3  23  -9 91.8188 85.4224   1
  -3 -23  -9-98.2156 74.3954   1
  -3 -23   9 19.0828 99.8812   1
  -3  23   9-9.18075 51.2940   1
  -3 -23  -9 118.726 243.404   1
   3  23   9 37.3353 68.8596   1
  -3 -23   9-8.38739 93.4678   1
   3 -23  -9 30.3009 53.8581   1
   3 -23   9 120.329 77.8125   1
   3  23  -9-34.5296 91.8588   1
  -3  23  -9 68.8149 72.5969   1
   3 -23   9 45.9756 80.6020   1
   3  23  -9 8.23041 85.0464   1
   3  23   9-41.3087 139.269   1
   3 -23  -9-5.64773 69.1403   1
  -3  23 -11 333.365 107.960   1
  -3 -23 -11 436.835 71.9301   1
  -3 -23  11 363.196 111.192   1
   3 -23 -11 381.783 67.2784   1
   3  23  11 483.692 75.3470   1
  -3 -23  11 430.339 102.532   1
   3 -23  11 355.779 99.7101   1
   3  23 -11 485.899 104.684   1
  -3  23  11 309.630 40.8358   1
  -3  23 -11 279.843 94.7661   1
   3 -23 -11 43.6886 109.658   1
  -3  23  11 368.159 55.8309   1
   3  23 -11 339.181 95.6681   1
   3  23  11 421.250 199.771   1
   3 -23  11 323.830 105.983   1
   3  23  13 1569.97 286.444   1
   3  23  13 1288.12 98.0231   1
  -3 -23  13 1074.84 123.794   1
  -3  23  13 746.614 76.4868   1
   3 -23  13 1035.27 123.136   1
   3  23 -13 1386.13 131.820   1
  -3  23 -13 967.783 117.857   1
   3 -23  13 648.069 121.345   1
  -3 -23  13 884.759 134.014   1
  -3  23 -13 779.131 127.674   1
  -3 -23 -13 894.159 92.2926   1
   3  23 -13 908.124 120.402   1
   3  23 -15 384.246 99.1133   1
   3  23  15 862.531 245.653   1
  -3 -23  15 456.827 106.066   1
   3  23  15 585.259 76.7527   1
   3 -23  15 384.021 97.6822   1
   3  23 -15 700.704 117.293   1
  -3  23 -15 458.295 94.5833   1
  -3 -23 -15 287.146 282.007   1
  -3 -23 -15 379.339 66.8167   1
  -3  23 -15 496.418 111.055   1
  -3 -23  15 448.447 121.683   1
   3 -23  15 227.571 102.449   1
   3  23  17 339.565 123.426   1
   3 -23  17 391.179 109.476   1
   3  23  17 655.558 80.1002   1
   3  23 -17 604.810 121.636   1
   3 -23  17 472.910 104.044   1
  -3  23 -17 589.069 100.618   1
   3  23 -17 625.744 107.772   1
  -3 -23 -17 244.375 141.522   1
  -3  23 -17 772.098 116.942   1
  -3 -23  17 608.889 129.811   1
  -3 -23 -17 407.951 65.0881   1
   3  23  19-7.67408 68.6200   1
   3  23 -19-100.370 115.329   1
  -3  23 -19-156.190 93.9932   1
  -3 -23 -19 27.3065 48.4228   1
  -3 -23  19-31.6311 120.675   1
  -3  23 -19 71.9071 104.994   1
   3  23 -19-76.9545 96.0579   1
   3 -23  19 172.822 102.719   1
   3  23  19 30.5754 62.3027   1
   3  23  21 142.636 73.6094   1
  -3 -23  21 109.999 109.219   1
   3  23 -21 131.082 124.916   1
  -3  23 -21-17.5213 98.3109   1
  -3 -23  21 131.524 125.048   1
  -3 -23 -21 102.189 45.1601   1
  -3  23 -21 217.380 112.329   1
   3  23 -21 26.4378 101.146   1
   3 -23  21 118.978 108.276   1
   3  23  21 226.832 46.7921   1
  -3 -23  23 91.1180 113.512   1
   3  23  23 235.232 80.4771   1
   3 -23  23 140.079 109.583   1
  -3  23 -23 240.741 108.898   1
  -3  23 -23 198.895 118.845   1
   3  23 -23 167.297 108.082   1
   3  23  23 139.763 43.2942   1
  -3 -23  23 324.293 139.259   1
   3 -23  23 120.432 117.361   1
  -3 -25   1 152.540 117.625   1
   3  25  -1 108.731 85.4424   1
   3 -25   1 195.925 72.7801   1
   3  25   1 55.8862 82.5325   1
  -3  25  -1-6.52871 64.5491   1
  -3 -25  -1-88.5188 130.890   1
  -3 -25  -1 136.339 86.3065   1
  -3 -25   1-83.2075 90.2257   1
  -3  25   1 23.0156 74.5240   1
  -3  25  -1 79.8841 78.0253   1
   3 -25   1-67.6674 71.8889   1
   3  25  -1-92.1263 90.8084   1
   3  25   1 63.6183 86.3626   1
   3 -25  -3 270.941 69.3091   1
  -3 -25   3 120.532 113.135   1
   3  25  -3 348.090 91.6497   1
   3 -25   3 133.008 75.0615   1
   3  25   3 323.172 83.9219   1
  -3  25  -3 210.305 70.6967   1
  -3  25   3 217.447 59.5148   1
  -3 -25  -3 257.136 153.683   1
  -3  25   3 211.328 74.6936   1
  -3 -25   3 228.008 99.5064   1
  -3  25  -3 267.488 88.1446   1
  -3 -25  -3 474.825 89.2391   1
   3 -25   3 119.138 79.0787   1
   3  25  -3 301.441 91.1689   1
   3  25  -5 440.248 99.2802   1
   3 -25  -5 542.289 75.4336   1
  -3 -25   5 382.902 116.495   1
   3  25  -5 493.374 99.5253   1
   3 -25   5 567.650 86.1737   1
  -3  25   5 437.871 62.4336   1
  -3  25  -5 449.420 81.7086   1
  -3 -25  -5 654.271 184.642   1
   3 -25   5 374.012 91.1716   1
  -3 -25   5 594.644 111.142   1
  -3  25  -5 301.529 96.0500   1
  -3  25   5 440.994 77.0537   1
   3  25   5 608.741 107.337   1
  -3 -25   7 154.831 106.791   1
  -3  25  -7 137.521 93.8593   1
  -3  25   7 222.349 66.2792   1
   3  25  -7 157.334 97.1462   1
   3  25   7 385.537 79.1460   1
   3 -25   7 331.076 83.9672   1
  -3  25  -7 274.056 76.4092   1
  -3  25   7 198.947 49.1991   1
  -3 -25   7 426.243 109.937   1
   3 -25   7 112.475 86.0465   1
   3  25  -7 136.120 93.7540   1
   3  25   7 175.771 111.574   1
  -3 -25  -9 20.6186 72.9504   1
  -3  25   9 28.6016 58.1733   1
  -3  25  -9 47.3384 92.5259   1
  -3 -25   9 179.778 109.717   1
   3 -25   9-39.0243 88.1226   1
   3 -25  -9-50.2407 63.8389   1
  -3 -25   9 98.5535 102.683   1
   3  25  -9-50.7799 101.909   1
   3 -25   9 30.4127 85.0298   1
   3  25   9 58.4399 72.2887   1
  -3  25  -9 2.20717 78.5993   1
  -3  25   9 69.7668 42.7574   1
   3  25   9 145.273 135.323   1
   3  25  -9 68.2337 93.3758   1
   3 -25 -11 137.424 106.444   1
  -3 -25  11 213.462 117.981   1
  -3 -25 -11 189.216 74.0769   1
  -3  25 -11 236.265 102.496   1
   3 -25 -11 306.796 77.9614   1
  -3 -25  11 295.491 104.405   1
   3  25  11 262.380 73.7002   1
   3  25 -11 374.871 107.792   1
   3 -25  11 259.212 92.2850   1
  -3  25 -11 224.886 85.8915   1
  -3  25  11 151.571 37.3350   1
   3  25 -11 227.976 98.3963   1
  -3  25  11 200.483 56.7655   1
   3  25  11 162.179 200.654   1
   3 -25  11 127.374 94.7877   1
  -3 -25 -13 322.897 73.1206   1
  -3 -25  13 280.151 121.804   1
  -3  25 -13 224.724 107.660   1
  -3 -25  13 453.838 106.777   1
   3  25  13 357.302 75.8397   1
   3  25 -13 347.667 113.605   1
   3 -25  13 511.931 98.3545   1
  -3  25 -13 362.331 92.8487   1
  -3 -25 -13 155.527 307.405   1
  -3  25  13 311.036 56.7717   1
   3  25 -13 338.222 103.676   1
   3  25  13 470.448 283.824   1
   3 -25  13 278.985 101.746   1
   3  25 -15 685.648 119.309   1
   3  25  15 1269.49 296.522   1
   3  25  15 852.049 87.8385   1
  -3 -25  15 778.478 123.796   1
   3 -25  15 655.903 114.949   1
   3  25 -15 853.411 131.877   1
  -3  25 -15 876.844 110.776   1
  -3 -25 -15 524.185 323.385   1
  -3 -25  15 621.248 139.383   1
  -3 -25 -15 646.803 83.8473   1
  -3  25 -15 775.881 125.218   1
   3 -25  15 738.668 120.815   1
   3  25  17 67.3828 160.072   1
   3  25  17 266.662 67.3973   1
  -3 -25  17 162.735 109.016   1
   3 -25  17 155.479 102.312   1
   3  25 -17 292.363 121.461   1
  -3  25 -17 286.500 96.5869   1
  -3 -25  17 65.6775 126.583   1
  -3 -25 -17 137.098 58.4486   1
  -3  25 -17 145.430 110.886   1
   3  25 -17 91.0969 104.847   1
  -3 -25 -17 139.733 176.163   1
   3 -25  17 117.587 109.146   1
   3  25  19-13.2491 79.2017   1
   3 -25  19 75.9576 113.031   1
   3  25  19 53.7540 66.1225   1
   3 -25  19 48.2723 104.410   1
   3  25 -19-122.814 126.795   1
  -3  25 -19 238.462 101.405   1
   3  25 -19-13.8487 106.650   1
  -3 -25 -19 68.3449 76.1927   1
  -3 -25  19-81.1084 130.931   1
  -3  25 -19 95.6469 114.584   1
  -3 -25 -19 58.9854 51.5325   1
   3  25  21 65.9671 65.6715   1
  -3 -25  21 126.866 118.271   1
   3  25 -21 76.2722 130.001   1
  -3  25 -21 39.4829 104.486   1
  -3 -25 -21 26.7306 36.8269   1
  -3  25 -21-37.9905 116.013   1
   3  25 -21 202.688 112.216   1
   3  25  21-26.0320 51.5451   1
  -3 -25  21-128.558 138.211   1
   3 -27  -1 86.5987 73.5298   1
   3 -27   1 50.2332 77.8782   1
   3  27   1-4.50447 87.9486   1
   3  27  -1-125.356 92.6067   1
  -3  27  -1-33.0000 69.2941   1
  -3 -27  -1 91.3888 142.570   1
  -3 -27   1 152.158 135.297   1
  -3  27   1 11.5589 82.1532   1
  -3  27  -1 129.555 85.6874   1
  -3 -27   1 70.3106 98.8211   1
  -3 -27  -1-74.8108 95.7919   1
   3 -27   1 43.3175 78.0458   1
   3  27  -1 68.9605 98.1278   1
   3  27   1 43.4409 97.2377   1
  -3 -27   3 227.665 126.975   1
   3 -27  -3 212.540 76.6437   1
   3  27  -3 331.881 99.4478   1
   3 -27   3 271.028 85.6756   1
  -3  27  -3 460.435 79.2864   1
  -3  27   3 314.679 66.2668   1
  -3 -27  -3 478.733 169.853   1
  -3  27  -3 392.888 97.3977   1
  -3 -27  -3 139.661 97.3886   1
  -3 -27   3 281.323 109.402   1
  -3  27   3 325.515 82.4883   1
   3 -27   3 105.899 85.1361   1
   3  27  -3 332.436 100.110   1
   3  27  -5 161.287 100.649   1
  -3 -27   5 116.241 118.152   1
   3  27  -5 214.258 100.800   1
   3 -27   5 226.472 85.6459   1
  -3  27   5 171.069 57.0037   1
  -3  27  -5 231.654 79.3387   1
  -3 -27  -5 172.482 188.555   1
  -3 -27   5 88.6757 109.621   1
  -3  27  -5 156.326 94.3073   1
  -3  27   5 193.049 77.0520   1
   3 -27   5 174.975 90.8625   1
   3  27   5 294.142 108.666   1
   3  27  -7 448.472 105.688   1
  -3 -27   7 212.466 119.920   1
   3  27  -7 288.763 107.916   1
   3 -27   7 201.741 89.8738   1
   3  27   7 324.272 85.2085   1
  -3  27  -7 239.720 85.3902   1
  -3  27   7 253.572 53.7518   1
  -3 -27  -7-21.3234 222.122   1
  -3 -27   7 187.188 117.163   1
  -3  27  -7 174.778 107.452   1
  -3  27   7 213.672 74.3075   1
   3 -27   7 206.713 101.298   1
   3  27   7 209.134 120.251   1
   3 -27   9 94.4845 106.303   1
  -3 -27  -9-56.2967 82.7278   1
  -3  27  -9-15.9626 104.817   1
  -3 -27   9-15.0759 116.971   1
  -3 -27   9 38.4064 112.819   1
   3 -27  -9 21.8517 75.2138   1
   3  27  -9 115.890 105.479   1
   3 -27   9 44.8190 88.9851   1
   3  27   9 151.139 78.3312   1
  -3  27  -9-53.1892 87.1406   1
  -3  27   9-59.2636 49.1512   1
   3  27   9-28.3984 141.547   1
   3  27  -9-87.4889 101.388   1
  -3  27   9 52.9633 65.9254   1
   3 -27  11 67.7352 101.150   1
   3 -27 -11-42.7559 106.767   1
  -3  27  11 31.6530 38.4228   1
  -3  27  11 19.4155 62.7120   1
   3  27 -11 86.9887 103.428   1
  -3 -27 -11 187.202 313.624   1
   3 -27 -11 151.157 90.1401   1
  -3 -27  11 115.537 112.247   1
   3  27  11 29.3690 74.1879   1
   3 -27  11 104.607 90.7828   1
   3  27 -11 3.14082 111.300   1
  -3  27 -11 124.785 87.7400   1
   3  27  11 400.605 210.131   1
  -3 -27  11 23.6708 119.229   1
  -3 -27 -11 37.5184 78.1119   1
  -3  27 -11 113.625 107.050   1
  -3 -27 -13 216.853 332.293   1
  -3 -27 -13 504.532 81.9122   1
  -3  27 -13 380.311 114.555   1
  -3 -27  13 316.764 132.563   1
  -3 -27  13 603.633 121.943   1
   3  27 -13 487.331 122.650   1
   3  27  13 452.030 79.5213   1
   3 -27  13 450.105 102.346   1
  -3  27 -13 359.261 97.4704   1
   3 -27  13 200.966 108.492   1
  -3  27  13 363.428 66.6445   1
   3  27 -13 447.915 115.273   1
   3  27  13 252.831 290.136   1
  -3  27  13 298.594 43.8478   1
  -3 -27 -15 549.309 344.631   1
  -3 -27  15 398.145 136.356   1
  -3 -27 -15 173.677 72.3058   1
  -3  27 -15 330.694 115.598   1
  -3 -27  15 426.026 117.258   1
   3  27 -15 502.645 125.430   1
   3  27  15 308.036 74.6518   1
   3 -27  15 253.347 103.284   1
  -3  27 -15 496.239 101.660   1
   3  27  15-51.2167 326.910   1
   3 -27  15 135.851 110.642   1
  -3  27  15 272.948 59.9142   1
   3  27 -15 424.509 113.558   1
   3 -29   1-26.3906 81.5982   1
   3 -29  -1-17.5976 80.9643   1
   3  29   1 106.268 97.9511   1
   3  29  -1-117.865 107.625   1
  -3  29   1 16.9561 68.5417   1
  -3 -29  -1 58.3108 167.974   1
  -3 -29   1 229.764 159.708   1
  -3 -29  -1 85.1752 107.863   1
  -3 -29   1-33.5023 113.420   1
  -3  29   1 48.7762 88.1942   1
  -3  29  -1-106.343 93.7066   1
   3 -29   1 103.757 86.7357   1
   3  29   1 80.5030 111.546   1
   3  29  -1 46.4027 113.251   1
   3 -29   3 96.8189 84.5002   1
  -3 -29   3 59.0818 140.736   1
   3  29  -3 186.163 107.936   1
  -3  29  -3 183.646 78.7479   1
  -3  29   3 79.7583 64.3867   1
  -3 -29  -3-145.031 184.279   1
  -3  29  -3 84.2979 96.0686   1
  -3 -29  -3 188.215 104.288   1
  -3 -29   3 173.706 116.763   1
  -3  29   3 86.5921 87.0626   1
   3 -29   3 18.9742 89.6830   1
   3  29  -3 139.425 111.538   1
   3  29  -5 331.871 116.263   1
  -3 -29   5 330.946 136.034   1
   3 -29   5 289.974 95.2161   1
   3  29   5 448.016 97.2037   1
   3  29  -5 430.807 114.267   1
  -3  29   5 302.587 65.1859   1
  -3  29  -5 197.900 85.4480   1
  -3 -29  -5 270.976 211.661   1
  -3 -29  -5 344.068 101.903   1
  -3  29  -5 352.252 107.078   1
  -3  29   5 271.945 87.3629   1
  -3 -29   5 393.117 127.178   1
   3 -29   5 343.257 100.214   1
   3  29   5 158.400 123.102   1
   3  29   7 50.1594 87.9354   1
   3 -29   7 192.122 92.9776   1
   3  29  -7 107.880 113.160   1
  -3  29  -7 223.137 88.4039   1
  -3  29   7 188.789 56.6800   1
   3 -29  -7 216.323 85.0934   1
  -3 -29   7 238.302 131.441   1
   3  29  -7 129.113 112.042   1
  -3  29   7 215.616 80.2486   1
   3 -29   7 40.9966 100.889   1
  -3  29  -7 183.262 107.648   1
  -3 -29   7 117.948 127.131   1
   3 -29   9-63.4395 105.479   1
  -3 -29  -9-214.986 287.395   1
  -3 -29   9 92.5610 125.893   1
   3 -29  -9-42.0634 91.4220   1
   3  29   9-20.6335 83.3360   1
   3 -29   9 27.8934 93.7472   1
   3  29  -9 97.5812 116.643   1
  -3  29   9-27.8471 59.0936   1
  -3  29  -9 154.122 89.0814   1
  -3 -29  -9-132.749 91.0589   1
  -3  29  -9 27.5033 112.249   1
  -3 -29   9 24.6537 129.393   1
   3  29  -9-110.660 114.323   1
   4   0   0 30148.3 1731.07   1
  -4   0   0 30930.5 1747.28   1
   4   0   0 25804.7 1737.61   1
  -4   0   0 22997.7 1728.99   1
   4   0  -2 44.6307 66.4266   1
  -4   0   2-29.5557 53.1334   1
  -4   0  -2-35.4327 48.0194   1
   4   0  -2 20.9200 73.4722   1
   4   0   2-25.2034 28.5802   1
   4   0   2 67.6351 86.4959   1
  -4   0   2-39.9469 81.1191   1
  -4   0  -2 68.4616 87.3363   1
  -4   0  -4 12058.2 773.909   1
   4   0   4 12079.9 770.948   1
   4   0  -4 11489.2 782.930   1
   4   0  -4 11623.1 782.628   1
  -4   0   4 11774.7 775.841   1
   4   0   4 14736.5 803.194   1
  -4   0   4 12127.7 791.456   1
  -4   0  -4 12651.2 786.045   1
   4   0  -6 19.8377 41.1863   1
  -4   0   6 8.86751 26.3825   1
   4   0   6 7.85647 17.5166   1
  -4   0  -6-3.02778 21.5499   1
   4   0   6-27.0310 59.5669   1
  -4   0  -6-22.7434 43.5667   1
   4   0  -6 14.1493 41.9032   1
  -4   0   6 5.74370 58.4279   1
  -4   0   8 11445.2 715.697   1
   4   0  -8 11256.2 719.240   1
  -4   0  -8 10752.5 713.048   1
   4   0   8 11533.2 712.607   1
   4   0  -8 10672.3 716.996   1
  -4   0  -8 11502.0 718.036   1
   4   0   8 11065.5 724.294   1
  -4   0 -10 12.1059 26.3280   1
   4   0  10 22.5940 59.0233   1
   4   0 -10 30.6787 44.8688   1
   4   0 -10 35.8594 42.2330   1
  -4   0  10 147.915 41.4066   1
   4   0 -12 15582.4 844.768   1
   4   0 -12 12685.4 842.420   1
  -4   0  12 14915.6 843.279   1
  -4   0 -12 11339.8 838.479   1
   4   0  12 12651.2 846.032   1
  -4   0  12 14103.9 849.103   1
   4   0  14-40.1639 37.3840   1
  -4   0 -14 35.5402 39.7949   1
   4   0 -14-21.7141 43.0595   1
  -4   0  14 1.29505 41.2509   1
  -4   0 -14 17.8464 29.2103   1
   4   0 -14 21.6667 43.9507   1
  -4   0  14-45.2418 56.5079   1
  -4   0 -16 16999.0 1119.00   1
   4   0  16 18047.3 1121.39   1
  -4   0  16 17383.3 1124.83   1
  -4   0 -16 17280.9 1121.70   1
  -4   0  16 18954.4 1122.79   1
   4   0 -16 17145.6 1121.84   1
   4   0  18 7.36240 43.4909   1
  -4   0  18 98.3684 55.2994   1
  -4   0 -18 68.4144 43.9858   1
   4   0 -18 20.7502 43.9935   1
  -4   0  18 40.1643 45.6167   1
   4   0 -20 18491.8 1076.13   1
   4   0  20 16676.3 1074.33   1
  -4   0 -20 16728.7 1070.97   1
  -4   0 -20 16391.5 1073.54   1
  -4   0  20 17722.3 1074.71   1
   4   0 -20 15804.2 1072.90   1
  -4   0  20 16069.7 1076.04   1
  -4   0  22 28.4075 61.4066   1
   4   0 -22 131.166 60.7481   1
   4   0  22-50.7362 56.1264   1
  -4   0 -22-65.8070 53.3823   1
   4   0 -22 67.5761 51.1582   1
  -4   0 -22-37.0213 38.7535   1
  -4   0  22 88.9656 55.2947   1
   4   0 -24-2.11821 67.5747   1
   4   0  24 15.0714 67.5543   1
  -4   0 -24 124.355 62.7097   1
   4   0 -24 86.7620 57.7271   1
  -4   0 -24-20.1753 42.8285   1
  -4   0  24-10.8827 67.7949   1
  -4   0  26-44.5218 74.7237   1
   4   0 -26 89.9213 75.2792   1
   4   0  26-42.3136 74.4652   1
  -4   0 -26 105.859 70.2699   1
   4   0 -26 74.7093 62.3311   1
  -4   0 -26 23.6549 48.7401   1
  -4   0  26-10.2982 71.7916   1
  -4   0  28 3840.32 231.687   1
   4   0  28 2353.26 225.380   1
   4   0 -28 4142.09 232.829   1
   4   0 -28 3044.42 218.139   1
  -4   0  28 3933.27 226.893   1
  -4   0  30 54.6771 90.8521   1
   4   0 -30-61.2993 89.3880   1
   4   0  30-218.389 91.3966   1
   4   0 -30-28.2876 70.3517   1
  -4   0  30 73.8651 82.5141   1
  -4   0 -30 1.85269 58.7357   1
  -4   0 -30-50.9015 78.5570   1
   4   0  32 67.9431 102.230   1
   4   0 -32 277.266 104.440   1
  -4   0  32 256.398 91.9148   1
  -4   0 -32 341.410 89.5088   1
   4   0 -32 315.824 80.4438   1
  -4   0 -32 166.670 67.7553   1
  -4   0  34 12.7948 104.570   1
   4   0  34-16.6148 106.888   1
   4   0 -34-16.1596 107.093   1
  -4   0  34-161.016 96.2510   1
   4   0 -34 22.2000 79.6820   1
  -4   0 -34 21.5679 66.8768   1
  -4   0 -34-82.4622 89.8236   1
   4   0  36 834.811 146.010   1
  -4   0 -36 1066.67 128.710   1
  -4   0  36 1236.57 135.313   1
  -4   0  36 1007.98 143.465   1
   4   0 -36 937.854 117.555   1
   4   0 -36 957.484 146.214   1
  -4   0 -36 1199.98 113.758   1
   4  -2   0-59.0731 84.6050   1
  -4  -2   0 4.70875 81.8748   1
  -4   2   0 18.2365 86.0396   1
  -4  -2   0-16.6802 58.3188   1
  -4   2   0-9.87620 39.8809   1
   4  -2   0 1.17597 22.6622   1
   4   2   0-32.9420 76.9198   1
   4   2   0-49.2436 70.8851   1
  -4   2  -2 22522.5 1417.94   1
   4  -2   2 22941.8 1415.63   1
   4   2   2 20006.9 1430.82   1
   4  -2  -2 25284.3 1428.08   1
   4   2  -2 19942.2 1428.36   1
   4   2  -2 22780.7 1428.74   1
  -4   2   2 21023.3 1430.33   1
  -4  -2  -2 20712.9 1433.59   1
  -4  -2   2 20347.2 1421.11   1
   4  -2  -2 21036.8 1436.78   1
   4   2   2 21162.5 1440.23   1
  -4   2  -2 24102.3 1429.90   1
  -4  -2  -2 25901.9 1451.63   1
  -4   2   2 23977.0 1445.59   1
   4  -2   2 26428.2 1442.29   1
  -4  -2   2 20508.7 1435.53   1
   4   2  -4 436.435 59.0263   1
  -4  -2   4 454.033 72.7380   1
   4  -2  -4 438.116 77.1083   1
  -4   2   4 404.328 66.0864   1
  -4  -2   4 436.794 42.9930   1
  -4   2  -4 326.939 50.1898   1
   4  -2   4 363.048 60.5659   1
   4  -2   4 446.871 34.1264   1
  -4   2  -4 395.197 34.8012   1
   4  -2  -4 438.407 84.0511   1
   4   2   4 366.772 47.9813   1
   4   2  -4 489.413 53.2761   1
  -4  -2  -4 447.277 75.9404   1
  -4  -2  -4 502.802 102.982   1
   4   2   4 353.535 102.722   1
  -4   2   4 419.157 95.6863   1
   4   2  -6 3623.21 240.293   1
   4  -2   6 3123.86 240.735   1
  -4  -2  -6 3859.44 251.748   1
   4   2   6 4320.89 281.766   1
  -4   2  -6 3163.03 230.281   1
   4   2   6 3862.21 233.586   1
  -4  -2  -6 3404.32 239.588   1
   4   2  -6 3619.40 236.722   1
  -4  -2   6 3937.17 235.604   1
   4  -2   6 3872.87 230.780   1
   4  -2  -6 3120.48 249.051   1
  -4   2   6 3442.38 236.818   1
  -4  -2   6 3181.32 244.881   1
   4  -2  -6 3487.50 244.140   1
   4  -2  -8 26.8124 46.0392   1
  -4  -2   8 86.8862 55.3491   1
   4   2  -8 73.0053 41.8894   1
   4  -2  -8-71.1855 57.8447   1
   4   2  -8 65.3238 35.5898   1
  -4  -2   8 51.2257 31.4471   1
  -4   2   8 59.0611 32.7715   1
   4  -2   8 70.7585 22.2307   1
  -4   2  -8 43.0953 20.5020   1
   4   2   8 70.4607 23.1306   1
  -4  -2  -8 7.33307 33.7204   1
   4   2   8 99.8534 90.6986   1
   4  -2   8 28.3518 44.4814   1
  -4  -2  -8 43.4672 53.3714   1
   4  -2 -10 25367.2 1633.54   1
   4   2 -10 26084.0 1634.60   1
   4  -2  10 24862.4 1635.06   1
  -4  -2 -10 26899.9 1635.36   1
   4   2  10 25903.6 1643.79   1
  -4  -2 -10 25343.1 1631.57   1
  -4   2 -10 24975.8 1629.69   1
  -4  -2  10 26904.2 1633.46   1
   4   2 -10 24574.0 1633.08   1
  -4   2  10 26463.8 1632.06   1
   4  -2  10 26603.5 1631.08   1
   4  -2 -10 24530.4 1634.07   1
  -4   2 -10 25730.3 1632.43   1
   4   2 -12-29.0542 48.2526   1
   4  -2 -12 3.62344 42.8386   1
  -4  -2  12 5.50141 59.0609   1
   4  -2 -12 60.3613 47.8372   1
   4   2 -12-1.38375 45.1993   1
  -4  -2  12 9.44853 44.2540   1
  -4   2  12-30.7433 40.8712   1
   4   2  12 81.2184 29.4467   1
  -4   2 -12 17.9513 28.3518   1
  -4  -2 -12 27.8226 31.0724   1
   4   2  12 49.0877 79.0091   1
  -4   2 -12 1.25452 40.8601   1
   4   2 -14 111.276 49.0248   1
  -4  -2  14 30.8061 56.1343   1
   4  -2 -14 52.6306 41.7722   1
   4   2  14 306.930 72.8615   1
   4   2  14 113.798 34.5976   1
  -4   2 -14 97.4185 31.7338   1
  -4  -2 -14 95.6898 32.4219   1
  -4   2  14 55.2804 40.1911   1
   4   2 -14 79.5714 43.8170   1
   4  -2 -14 94.3218 45.8635   1
   4  -2  14 125.287 40.9564   1
  -4  -2  14 106.559 45.2722   1
  -4  -2 -14 106.407 40.9550   1
  -4   2 -14 85.3244 42.6819   1
  -4   2 -16 217.567 47.2826   1
  -4  -2 -16 249.455 45.1588   1
  -4  -2  16 226.223 57.9092   1
   4   2 -16 249.346 52.2412   1
   4   2  16 227.588 42.1783   1
   4  -2  16 274.034 47.1020   1
   4  -2 -16 192.870 45.6453   1
   4   2 -16 236.233 47.9447   1
  -4   2 -16 171.427 34.9269   1
  -4   2  16 232.061 44.2293   1
  -4  -2  16 213.758 50.4479   1
   4   2  16 215.931 65.1925   1
  -4  -2 -18 21650.6 1330.72   1
  -4   2 -18 20995.6 1332.20   1
  -4   2  18 19472.8 1333.03   1
  -4  -2  18 18989.9 1333.33   1
   4  -2 -18 21671.1 1330.99   1
   4  -2  18 21090.7 1332.20   1
   4   2  18 22139.7 1330.57   1
  -4   2  18 22126.5 1330.87   1
   4   2 -18 20068.4 1331.32   1
  -4  -2  18 21792.7 1332.99   1
   4  -2 -18 19525.8 1330.11   1
   4   2  18 20412.8 1334.85   1
  -4   2  20-1.87157 56.0000   1
  -4  -2  20-44.0896 56.1307   1
   4   2 -20-23.2196 57.2790   1
   4  -2 -20-18.6546 48.8626   1
   4  -2  20-30.9302 52.2546   1
   4   2  20 30.4747 44.1409   1
  -4   2  20-58.6855 49.4321   1
  -4  -2  20 16.0836 52.3735   1
   4  -2 -20-16.0777 46.4728   1
   4   2 -20-11.5763 47.5661   1
  -4  -2 -20-8.20543 33.1021   1
  -4  -2 -20-33.3515 45.6226   1
  -4   2 -20 22.9480 48.2307   1
   4   2 -22 3742.02 265.456   1
  -4  -2  22 3542.29 269.700   1
  -4   2  22 3778.97 268.779   1
   4   2 -22 4075.82 271.300   1
   4  -2 -22 4169.85 267.477   1
   4   2  22 3976.19 266.215   1
   4  -2  22 4207.56 270.963   1
  -4   2 -22 4070.94 262.764   1
  -4  -2 -22 4007.86 260.585   1
  -4   2  22 3792.06 265.205   1
  -4  -2  22 4068.83 269.665   1
  -4   2 -22 4107.45 268.638   1
   4  -2 -22 3605.30 263.718   1
  -4  -2 -22 4028.81 264.983   1
  -4   2  24 79.2804 66.6152   1
  -4  -2  24 43.5414 68.8637   1
   4   2 -24 39.2635 71.6478   1
   4  -2 -24 5.81523 64.7381   1
   4   2  24-5.83363 61.2432   1
   4  -2  24 6.81730 69.0899   1
  -4   2 -24 45.5552 48.4372   1
  -4  -2 -24-33.0511 42.0966   1
   4   2 -24-18.3936 57.0022   1
   4  -2 -24 121.864 56.5677   1
  -4   2 -24-37.2285 65.7817   1
  -4  -2 -24-10.8238 59.4129   1
  -4  -2  24 140.559 66.4850   1
  -4   2  24 133.404 59.7672   1
  -4  -2  26 1048.86 117.336   1
   4  -2 -26 1142.27 112.622   1
   4   2  26 1369.15 115.509   1
   4   2 -26 1236.52 120.526   1
   4  -2  26 1207.22 120.335   1
  -4   2 -26 1166.82 101.618   1
  -4  -2 -26 1183.78 96.3604   1
  -4   2  26 1101.56 114.976   1
   4   2 -26 1134.09 107.594   1
   4  -2 -26 1108.27 104.117   1
  -4  -2 -26 1209.55 109.175   1
  -4   2 -26 1196.64 114.902   1
  -4  -2  26 1084.69 116.311   1
  -4   2  26 1275.65 111.749   1
   4  -2 -28 39.5376 79.3825   1
   4   2 -28 72.9369 86.8487   1
   4  -2  28-34.9895 84.5883   1
   4   2  28-80.9948 81.6405   1
  -4   2  28 99.1367 82.4742   1
  -4  -2  28 62.5791 83.6370   1
   4  -2 -28 44.1178 65.6187   1
  -4   2 -28-72.5212 59.0349   1
  -4  -2 -28 24.6191 52.0355   1
  -4  -2  28-11.7478 80.0864   1
  -4   2  28-24.1409 74.2890   1
   4  -2 -30 967.267 118.972   1
   4  -2  30 973.136 122.964   1
  -4   2 -30 968.812 97.8991   1
  -4  -2 -30 1085.69 93.8950   1
   4   2  30 1105.61 118.851   1
  -4   2  30 1068.39 116.933   1
  -4  -2  30 1156.93 120.048   1
   4  -2 -30 942.699 101.847   1
   4   2 -30 1057.61 106.135   1
  -4  -2  30 1012.91 116.202   1
  -4   2 -30 1044.87 113.974   1
  -4   2  30 853.850 110.015   1
  -4  -2 -30 997.698 109.340   1
   4  -2  32 92.8164 102.215   1
   4   2 -32-74.9691 104.619   1
   4   2  32 49.6680 95.4665   1
   4  -2 -32 13.8589 93.1908   1
  -4  -2  32 160.399 98.4062   1
  -4   2  32 232.970 95.5850   1
   4   2 -32-47.3349 80.4473   1
   4  -2 -32 136.397 76.5867   1
  -4   2 -32 147.548 69.2256   1
  -4  -2 -32 142.866 62.4422   1
  -4  -2  32-153.284 94.9765   1
  -4   2 -32-17.6270 86.5246   1
  -4   2  32 2.28198 85.9718   1
  -4  -2 -32 68.6561 81.5488   1
  -4   2 -34-13.1179 90.0781   1
   4  -2  34 6.78090 109.555   1
   4   2  34-3.24650 107.186   1
   4   2 -34 83.2854 113.778   1
   4  -2 -34 30.0547 100.980   1
  -4   2  34 3.08410 104.669   1
  -4  -2  34-3.26423 106.353   1
   4   2 -34-32.9726 84.3732   1
   4  -2 -34-29.9222 79.3988   1
  -4   2 -34 30.7483 72.9401   1
  -4  -2 -34 71.2326 68.9561   1
  -4   2  34 106.852 94.2832   1
  -4  -2 -34-14.2072 86.1511   1
  -4  -2  34 148.356 101.465   1
  -4  -2 -36 258.416 102.074   1
  -4   2 -36 16.3968 99.0830   1
  -4  -2  36 105.718 115.808   1
   4   2  36 113.018 123.798   1
   4  -2  36 122.715 118.381   1
   4  -2 -36 132.505 110.190   1
   4   2 -36 133.575 121.908   1
  -4  -2  36 159.422 107.742   1
  -4   2  36 189.904 100.257   1
  -4  -2 -36 247.955 82.0768   1
  -4   2 -36 128.116 80.5159   1
   4   2 -36-17.0823 87.9924   1
   4  -2 -36 62.7205 84.5315   1
  -4   4   0 5142.01 362.451   1
   4  -4   0 6003.45 360.737   1
  -4   4   0 5915.75 373.840   1
   4  -4   0 6767.73 392.996   1
  -4  -4   0 5359.37 390.618   1
  -4  -4   0 5617.53 369.966   1
   4   4   0 5283.91 377.920   1
   4   4   0 4870.27 379.354   1
  -4  -4   2 1501.03 104.984   1
  -4   4  -2 1331.58 106.929   1
   4  -4  -2 1525.74 145.368   1
   4   4   2 1389.16 139.609   1
  -4  -4  -2 1460.59 152.721   1
  -4   4   2 1936.26 144.766   1
   4  -4   2 1282.20 115.115   1
   4  -4   2 1516.03 96.9045   1
   4  -4  -2 1532.65 100.114   1
  -4   4   2 1278.97 109.343   1
  -4   4  -2 1409.55 97.5094   1
  -4  -4  -2 1418.27 122.200   1
   4   4   2 1584.00 144.500   1
   4   4  -2 1488.60 111.590   1
  -4  -4   2 1209.29 126.733   1
   4   4  -2 1346.02 116.626   1
   4   4  -4 1669.09 130.240   1
   4  -4  -4 1661.45 154.729   1
   4  -4   4 1646.99 128.689   1
   4   4   4 1765.23 167.511   1
  -4  -4  -4 2333.22 188.818   1
   4  -4  -4 1889.54 129.994   1
  -4   4  -4 1559.52 115.515   1
   4   4   4 1521.41 150.447   1
   4   4  -4 1658.13 124.121   1
  -4  -4   4 2017.54 123.300   1
   4  -4   4 1921.90 116.290   1
  -4   4   4 1662.78 148.632   1
  -4  -4  -4 1476.04 156.780   1
  -4  -4   4 1758.00 138.969   1
   4   4   6 84.6526 123.995   1
   4  -4  -6 13.6245 70.4246   1
  -4  -4   6-30.0222 52.2986   1
   4   4  -6 1.81078 43.4347   1
  -4   4   6-12.2373 64.1494   1
   4   4  -6-1.42379 35.1477   1
  -4  -4   6 2.69450 30.7210   1
   4  -4   6 24.3434 20.4816   1
  -4   4  -6-13.6117 17.4191   1
  -4  -4  -6-19.2592 114.694   1
   4  -4   6-17.0401 35.1620   1
   4   4   6-22.0108 43.7850   1
   4  -4  -6 20.7482 90.6941   1
  -4  -4  -6 21.2603 96.2862   1
   4  -4  -8 19235.1 1485.23   1
  -4  -4   8 22624.0 1488.17   1
   4   4  -8 23183.2 1485.31   1
  -4   4  -8 23199.1 1482.07   1
   4   4  -8 23044.5 1483.42   1
   4  -4   8 28046.4 1483.18   1
  -4   4  -8 22504.7 1479.19   1
  -4  -4   8 23374.4 1483.37   1
  -4  -4  -8 22102.6 1491.26   1
   4   4   8 31264.7 1532.29   1
  -4  -4  -8 25177.4 1495.41   1
   4  -4  -8 21954.3 1495.85   1
  -4   4   8 23242.0 1482.88   1
  -4   4  10 2165.34 180.967   1
   4  -4 -10 2113.26 169.067   1
   4   4 -10 2322.03 154.780   1
   4   4 -10 2033.81 150.799   1
  -4   4  10 2268.07 147.927   1
   4  -4  10 2109.17 146.861   1
  -4   4 -10 1985.26 143.544   1
  -4  -4  10 2168.96 151.650   1
  -4  -4 -10 1906.31 156.595   1
   4   4  10 2290.30 144.847   1
  -4   4 -10 2274.74 149.363   1
  -4  -4 -10 2066.46 161.313   1
   4   4  10 2351.16 216.825   1
  -4   4  12 24731.8 1529.38   1
   4   4  12 24261.0 1538.91   1
   4   4  12 25680.9 1517.82   1
  -4  -4 -12 22359.5 1520.64   1
  -4  -4  12 23719.3 1522.11   1
   4   4 -12 23597.4 1522.87   1
   4   4 -12 21940.2 1521.15   1
  -4   4  12 25284.9 1519.16   1
  -4   4 -12 22740.7 1518.20   1
   4  -4 -12 23792.3 1522.81   1
  -4   4 -12 24688.1 1521.62   1
  -4  -4  14-3.17711 46.4033   1
  -4   4  14 33.8300 66.2426   1
  -4  -4  14 32.0594 55.0351   1
   4   4 -14 13.2872 49.5845   1
   4  -4 -14 15.9754 46.9458   1
  -4   4  14 3.10999 36.4649   1
   4   4 -14 35.0120 44.5906   1
  -4   4 -14-34.6576 33.0215   1
   4   4  14 23.9603 28.0180   1
  -4  -4 -14 17.8330 37.0821   1
   4   4  14-5.84213 89.0027   1
  -4   4 -14 7.36418 43.2623   1
  -4  -4 -16 2876.15 199.755   1
  -4   4 -16 3160.93 204.699   1
  -4  -4  16 2720.08 206.193   1
  -4   4  16 3147.57 210.231   1
   4   4 -16 3159.48 206.926   1
   4  -4  16 2797.51 203.092   1
   4   4  16 3187.49 198.364   1
  -4   4 -16 2848.20 199.270   1
  -4  -4  16 2798.82 204.675   1
  -4   4  16 3390.69 200.103   1
   4   4 -16 2663.53 202.252   1
   4  -4 -16 2941.32 201.950   1
   4   4  16 2791.76 218.940   1
  -4   4  18 368.939 66.2819   1
  -4  -4  18 289.020 62.7471   1
   4   4  18 302.571 84.1978   1
  -4  -4 -18 308.371 45.0778   1
  -4   4 -18 405.255 47.4550   1
   4   4 -18 346.791 54.4088   1
   4  -4 -18 415.177 55.5413   1
   4  -4  18 320.774 57.8738   1
   4   4  18 370.861 47.9317   1
  -4  -4  18 295.583 58.8291   1
  -4   4  18 334.142 49.3977   1
  -4  -4 -18 367.760 50.6907   1
  -4   4 -18 388.313 58.5091   1
   4   4  20 12702.1 856.739   1
  -4  -4 -20 12860.9 847.721   1
  -4  -4  20 13079.6 853.970   1
   4   4 -20 12101.2 851.165   1
  -4   4  20 14446.3 849.821   1
  -4   4 -20 13316.7 854.288   1
  -4   4  20 14355.7 854.631   1
  -4  -4  20 11930.5 854.030   1
   4   4 -20 14050.2 856.126   1
   4  -4  20 12923.4 854.302   1
   4   4  20 13958.8 849.905   1
   4  -4 -20 13022.5 849.747   1
  -4  -4 -20 13557.7 849.521   1
   4  -4  20 13228.3 852.192   1
  -4  -4 -22 43.2520 49.5664   1
   4  -4  22 36.0277 54.1379   1
  -4   4 -22 47.6890 60.0450   1
  -4   4  22-31.0489 62.4809   1
  -4  -4  22 87.9798 64.8878   1
   4   4 -22 61.7503 69.2171   1
   4  -4 -22 277.897 45.3450   1
   4   4  22 15.8920 49.2153   1
   4  -4  22-17.6223 65.1846   1
   4  -4 -22 29.7854 52.2985   1
   4   4 -22 7.50654 54.7384   1
  -4   4 -22-6.75749 48.9652   1
  -4  -4 -22 26.7716 39.2276   1
  -4   4  22-23.3149 51.4361   1
  -4  -4  22 46.6053 63.7589   1
   4   4  22-55.0094 70.4686   1
  -4  -4 -24 15.0172 57.0574   1
   4  -4  24 2.01451 59.9688   1
  -4   4 -24-19.9531 68.6461   1
  -4   4  24 16.4845 72.5792   1
  -4  -4  24 2.39566 72.4368   1
   4  -4 -24 354.716 61.2423   1
   4   4 -24-67.1970 77.3694   1
   4   4  24 104.337 59.1507   1
   4  -4  24 77.4341 74.3912   1
   4  -4 -24 46.9070 57.2473   1
   4   4 -24-29.8707 61.8211   1
  -4   4 -24-34.7470 54.4734   1
  -4  -4 -24 14.8463 43.0878   1
  -4  -4  24 24.6020 70.5530   1
  -4   4  24 11.1185 58.4960   1
   4   4  24 92.4345 78.2771   1
  -4  -4  26 43.2441 79.8379   1
   4  -4 -26 28.5821 68.5054   1
   4   4 -26-48.9189 86.6205   1
   4   4  26 55.8745 69.1052   1
  -4   4 -26-13.8457 61.6145   1
   4  -4  26-18.2109 83.8513   1
  -4  -4 -26 73.3614 65.2287   1
  -4   4 -26 32.7730 75.3689   1
   4  -4  26 72.5592 67.2560   1
   4  -4 -26 26.3376 61.4977   1
   4   4 -26 74.7615 66.8931   1
  -4  -4 -26 2.93193 47.7933   1
  -4   4  26 72.1679 64.8441   1
  -4  -4  26-21.6212 76.5739   1
  -4   4  28 1865.09 134.811   1
  -4  -4  28 1496.13 148.898   1
   4  -4 -28 1840.03 138.992   1
   4   4  28 1364.01 135.925   1
   4  -4  28 1540.84 148.238   1
  -4   4 -28 1562.76 130.773   1
   4  -4  28 1672.92 135.737   1
   4   4 -28 1347.61 134.594   1
  -4  -4 -28 1444.34 120.422   1
   4  -4 -28 1555.29 128.770   1
  -4  -4 -30 531.163 83.3817   1
   4  -4  30 339.736 83.2634   1
  -4   4 -30 341.175 91.2087   1
  -4   4  30 354.297 85.1477   1
   4  -4 -30 318.888 89.0573   1
   4  -4  30 516.146 107.216   1
   4   4 -30 293.987 110.371   1
   4   4  30 203.803 91.6284   1
  -4  -4  30 404.393 102.523   1
   4   4 -30 470.309 87.4160   1
   4  -4 -30 357.738 77.9211   1
  -4  -4  30 347.897 98.0003   1
  -4  -4 -30 242.953 62.1997   1
  -4   4 -30 319.734 74.5450   1
   4  -4  32 839.111 105.252   1
  -4   4 -32 579.427 107.679   1
  -4  -4 -32 609.775 100.080   1
   4  -4  32 492.790 120.947   1
   4   4 -32 607.682 127.572   1
   4  -4 -32 723.639 107.310   1
   4   4  32 768.217 113.726   1
  -4  -4  32 840.497 120.668   1
   4  -4 -32 734.834 94.4517   1
   4   4 -32 870.421 102.410   1
  -4  -4  32 587.527 113.767   1
  -4  -4 -32 701.434 82.2999   1
  -4   4 -32 774.678 95.7014   1
  -4  -4  34-114.188 102.184   1
   4  -4  34-13.1407 88.8159   1
  -4  -4 -34 9.06465 86.3849   1
   4   4  34-181.165 109.812   1
   4   4 -34-111.865 119.467   1
   4  -4  34 45.0056 110.145   1
   4  -4 -34 13.6752 94.0475   1
  -4  -4  34-138.771 109.066   1
  -4   4  34-83.9819 103.412   1
   4  -4 -34 131.284 80.4620   1
   4   4 -34 103.837 84.5858   1
  -4   4 -34 13.7637 93.6372   1
  -4  -4 -34 8.12800 69.5924   1
  -4   4 -34-20.4061 76.9874   1
   4  -4  36 663.542 111.887   1
  -4  -4  36 728.484 125.934   1
  -4  -4  36 750.414 135.372   1
   4  -4  36 675.450 134.623   1
   4   4 -36 716.978 143.551   1
   4  -4 -36 609.567 117.878   1
  -4   4 -36 618.031 102.651   1
   4   4 -36 488.718 104.930   1
   4  -4 -36 915.842 102.415   1
   4  -6   0-16.5791 55.3967   1
   4  -6   0-5.94745 15.0862   1
  -4   6   0 40.7945 17.1831   1
   4   6   0 95.5426 62.7060   1
  -4  -6   0-47.2800 83.4693   1
  -4  -6   0 27.8020 36.1354   1
   4   6   0 49.7434 57.7851   1
   4  -6  -2 5465.98 347.069   1
  -4  -6  -2 4286.87 346.473   1
   4  -6   2 4364.41 316.143   1
  -4   6   2 4815.86 308.603   1
   4  -6  -2 5097.26 306.132   1
  -4   6  -2 4467.55 306.107   1
  -4  -6   2 5051.01 313.081   1
   4  -6   2 5026.89 306.866   1
   4   6  -2 4462.33 319.804   1
  -4  -6   2 3927.54 324.578   1
   4   6   2 4268.76 330.794   1
   4   6  -2 4456.33 314.407   1
   4   6   2 4518.05 333.392   1
  -4  -6  -2 5165.02 318.210   1
  -4  -6  -4 232.105 135.162   1
  -4  -6   4 221.314 67.8090   1
   4   6   4 202.533 117.783   1
   4   6  -4 302.467 56.5667   1
  -4  -6  -4 361.433 85.8917   1
   4   6  -4 287.012 45.9110   1
  -4   6  -4 243.897 27.8702   1
   4  -6   4 339.664 32.7711   1
  -4  -6   4 304.263 44.6100   1
   4  -6  -4 304.774 30.8474   1
   4  -6   4 301.046 46.2768   1
  -4   6   4 274.896 66.1798   1
  -4  -6   6 416.056 51.6700   1
  -4  -6  -6 320.816 167.352   1
   4   6   6 372.729 152.215   1
   4  -6  -6 605.413 91.8512   1
  -4  -6   6 357.479 71.4286   1
   4   6  -6 481.463 60.9392   1
   4   6  -6 495.256 54.8663   1
  -4  -6  -6 259.164 136.417   1
  -4   6  -6 389.992 37.5444   1
   4  -6   6 444.571 42.4132   1
  -4   6  -6 416.174 46.8407   1
  -4   6   6 454.272 113.618   1
   4  -6  -6 307.878 50.9065   1
  -4  -6  -8-100.288 143.952   1
  -4   6  -8 88.4194 29.0646   1
   4   6  -8 79.6630 45.7043   1
  -4  -6   8 77.4631 46.6523   1
  -4   6   8 78.8082 148.389   1
   4   6   8 175.480 178.847   1
   4  -6  -8 16.5539 78.5997   1
  -4  -6   8 231.905 66.5665   1
   4   6  -8 161.824 53.4958   1
  -4   6   8 120.590 74.0596   1
   4  -6   8 114.203 36.6239   1
  -4   6  -8 154.805 42.5194   1
   4   6   8 57.9889 60.6832   1
   4  -6  -8 276.510 104.645   1
  -4  -6  -8 49.1817 152.465   1
   4  -6 -10 71513.9 4359.38   1
   4  -6 -10 65675.1 4346.47   1
  -4  -6  10 65245.1 4350.54   1
   4   6 -10 72907.8 4349.43   1
   4   6 -10 64330.0 4347.12   1
  -4   6  10 69066.3 4344.47   1
  -4   6 -10 67640.8 4344.43   1
   4  -6  10 68272.8 4345.89   1
  -4  -6  10 69698.4 4348.26   1
   4   6  10 72007.5 4345.51   1
  -4  -6 -10 58476.4 4359.34   1
  -4   6 -10 70923.9 4346.94   1
   4   6  10 81504.1 4387.74   1
  -4   6  10 65192.2 4361.71   1
  -4  -6 -10 72365.4 4356.50   1
  -4   6 -12 17.6434 43.6349   1
  -4  -6 -12-9.44209 62.8263   1
  -4   6 -12-11.2271 33.3894   1
   4   6 -12 35.9422 45.3006   1
  -4   6  12 36.1750 36.5730   1
   4   6  12-17.1306 178.380   1
  -4   6  12-68.5739 104.193   1
   4   6 -12 34.0745 51.6146   1
   4  -6 -12 11.3714 99.3532   1
   4  -6  12 9.71418 42.9091   1
  -4  -6 -12 54.2565 80.2243   1
  -4  -6  12 70.6668 48.9442   1
  -4   6  14 400.707 89.6299   1
   4   6 -14 531.855 66.9918   1
  -4  -6  14 369.621 67.0884   1
   4  -6 -14 431.390 80.1214   1
  -4   6 -14 528.681 54.0788   1
  -4  -6  14 545.954 63.8851   1
  -4   6  14 436.044 48.7356   1
   4   6 -14 458.688 60.5786   1
   4   6  14 671.983 149.311   1
   4  -6  14 477.099 57.2182   1
  -4   6 -14 466.516 60.8581   1
   4   6  16 180.501 115.730   1
   4   6 -16 223.169 50.8955   1
  -4   6  16 250.724 40.6837   1
  -4  -6  16 330.141 56.2884   1
  -4   6  16 60.1715 70.7288   1
  -4  -6  16 304.123 60.6883   1
   4   6 -16 260.006 60.4802   1
  -4   6 -16 250.816 46.7586   1
   4  -6  16 206.336 54.0828   1
   4  -6  16 281.534 50.5965   1
  -4   6 -16 148.431 52.7487   1
   4  -6 -16 195.552 59.4921   1
  -4   6 -18 7445.08 469.353   1
  -4  -6  18 6508.26 469.420   1
  -4   6  18 7067.51 470.180   1
   4  -6 -18 6898.71 463.942   1
   4  -6  18 7027.71 468.722   1
  -4   6 -18 7582.07 465.874   1
   4   6  18 7673.65 461.811   1
  -4   6  18 7386.93 461.512   1
  -4  -6  18 7373.07 469.807   1
   4   6 -18 6455.79 466.139   1
  -4  -6 -18 6825.05 463.949   1
  -4  -6 -18 7050.38 462.764   1
   4  -6  18 7333.77 467.118   1
   4   6  18 7175.77 485.346   1
  -4   6  20 7.75157 65.6741   1
  -4  -6  20 62.5838 64.8797   1
   4   6  20 52.4447 97.2197   1
  -4  -6 -20 49.7704 43.5236   1
   4   6 -20 7.69339 55.1056   1
   4  -6 -20-8.28566 53.3561   1
   4   6  20 155.219 40.4954   1
   4  -6  20-19.4038 61.3089   1
  -4   6  20 18.4091 42.3044   1
  -4  -6  20-8.59690 61.8899   1
  -4   6 -20 110.351 58.9209   1
   4  -6  20-1.88712 51.6709   1
  -4  -6 -20 23.5043 43.1193   1
   4   6  22 2310.19 190.323   1
  -4  -6 -22 2335.76 159.609   1
   4   6 -22 2091.36 167.023   1
  -4   6 -22 2195.02 171.441   1
  -4  -6  22 2348.83 173.438   1
  -4   6  22 2197.15 171.210   1
  -4  -6  22 2095.21 172.156   1
   4   6 -22 2364.54 176.710   1
   4  -6  22 2069.83 173.367   1
  -4   6 -22 2426.98 166.051   1
   4   6  22 2359.89 161.164   1
   4  -6 -22 2137.62 162.497   1
   4  -6  22 2420.81 167.939   1
  -4  -6 -22 2382.40 161.324   1
  -4  -6 -24 20.3472 56.1290   1
   4  -6  24 97.7702 63.6473   1
  -4   6 -24 9.41852 72.8309   1
  -4  -6  24 27.4641 74.5911   1
  -4   6  24 42.5872 75.2375   1
   4   6 -24 2.66878 83.4581   1
  -4   6 -24 22.0143 58.1893   1
   4   6  24-26.7135 55.0109   1
   4  -6  24 90.8294 78.9031   1
   4   6 -24 65.0673 66.1784   1
   4  -6 -24-25.2170 62.3327   1
  -4  -6 -24 29.0698 48.8507   1
  -4  -6  24 46.0414 74.1096   1
   4   6  24 130.289 101.784   1
  -4  -6 -26 1081.61 99.7839   1
  -4  -6  26 1133.37 118.842   1
   4  -6  26 1018.08 108.217   1
  -4   6 -26 931.150 112.899   1
  -4   6  26 936.904 111.633   1
  -4  -6  26 973.837 114.734   1
   4  -6 -26 1081.25 100.403   1
   4  -6  26 1004.52 118.097   1
   4   6  26 1082.92 101.500   1
   4   6 -26 1067.90 123.718   1
  -4   6 -26 1207.32 105.036   1
   4   6 -26 936.625 104.552   1
  -4  -6 -26 1059.39 92.5080   1
   4  -6 -26 1028.37 99.3788   1
   4   6  26 964.463 129.508   1
   4  -6  28 528.500 85.4209   1
  -4   6 -28 318.994 93.3106   1
  -4  -6  28 505.936 115.156   1
  -4   6  28 446.950 92.2750   1
   4   6 -28 165.843 125.097   1
   4  -6  28 306.419 100.753   1
   4  -6 -28 272.940 76.8994   1
   4   6  28 370.763 82.6885   1
  -4   6 -28 416.924 80.6322   1
   4  -6 -28 294.942 73.9347   1
   4   6 -28 184.956 85.9851   1
  -4  -6 -28 313.171 64.5347   1
   4   6  28 435.407 107.713   1
  -4  -6  28 308.623 104.081   1
   4   6  30 3615.79 250.294   1
  -4  -6 -30 3216.27 224.491   1
   4   6 -30 3066.50 234.834   1
  -4  -6 -30 3153.36 230.192   1
  -4  -6  30 2866.72 244.654   1
  -4   6 -30 3111.66 239.314   1
  -4   6  30 3102.54 238.825   1
  -4  -6  30 3232.42 245.625   1
   4   6  30 3352.05 237.228   1
   4  -6  30 3391.56 248.070   1
   4  -6 -30 2931.93 231.893   1
   4   6 -30 2997.83 250.210   1
  -4   6 -30 3657.20 238.127   1
   4  -6 -30 3279.20 228.491   1
   4  -6  30 3542.63 236.851   1
  -4  -6  32-56.3980 100.172   1
  -4   6 -32 50.0374 92.4990   1
  -4  -6  32 26.0500 101.637   1
  -4   6  32-19.0193 97.0175   1
   4  -6  32 9.98536 104.982   1
   4   6 -32-172.765 113.885   1
   4  -6 -32 22.4133 82.6706   1
   4   6  32-99.4196 91.5570   1
  -4   6 -32-50.8081 91.0624   1
   4  -6 -32 16.8177 75.4878   1
   4   6 -32 22.3760 82.8173   1
  -4  -6 -32-1.91630 63.8559   1
   4   6  32 77.5733 109.148   1
  -4  -6 -32-43.5332 78.6114   1
   4  -6  32 102.169 86.1678   1
  -4   6  32 92.3864 79.6574   1
  -4   6 -34 75.1365 99.5886   1
  -4  -6  34 24.4324 110.806   1
  -4   6  34 64.7789 105.544   1
   4   6 -34 11.7735 122.789   1
   4  -6  34 120.982 114.894   1
  -4   6 -34-6.44285 99.0633   1
   4   6  34 193.349 107.026   1
   4  -6 -34 183.368 90.3359   1
   4  -6 -34 76.2344 80.8908   1
   4   6 -34 69.8138 87.6967   1
  -4  -6 -34 211.976 75.4822   1
   4   6  34 65.9541 121.532   1
   4  -6  34 63.4504 91.2989   1
  -4  -6 -34 45.2187 85.2477   1
  -4  -6  34-21.7014 105.675   1
  -4   6  34-14.6615 84.9349   1
  -4   6 -36-80.6627 101.696   1
  -4  -6 -36 103.636 95.7705   1
  -4  -6  36 3.75766 118.382   1
   4  -6  36 90.7674 121.686   1
   4   6 -36-37.3984 133.546   1
   4  -6 -36 61.5529 92.4596   1
  -4   6 -36 152.133 98.9320   1
   4   6 -36-48.3402 93.3343   1
   4  -6 -36-49.4033 84.4421   1
  -4  -6 -36-8.85188 79.3912   1
  -4   6  36 63.5728 90.7886   1
   4  -6  36 8.61852 96.1426   1
  -4  -6  36-19.5441 113.722   1
   4   6  36-16.2737 132.849   1
   4  -8   0 16703.5 980.475   1
   4  -8   0 13633.3 987.510   1
  -4   8   0 14718.1 979.107   1
   4   8   0 15748.9 993.381   1
  -4  -8   0 14824.7 1001.98   1
  -4  -8   0 16274.8 986.245   1
   4   8  -2 606.393 80.5791   1
  -4  -8   2 776.959 69.0730   1
  -4  -8  -2 884.853 72.6062   1
   4  -8   2 691.162 55.4393   1
   4  -8  -2 676.313 51.4246   1
  -4   8  -2 686.132 52.5513   1
  -4   8   2 665.785 52.4952   1
  -4  -8   2 638.802 99.3641   1
   4   8   2 532.873 104.987   1
  -4  -8  -2 714.088 143.924   1
   4  -8   2 692.923 68.7429   1
   4  -8  -2 590.568 99.7686   1
   4   8  -4 3361.55 216.525   1
  -4  -8  -4 3107.70 282.702   1
  -4   8   4 2844.34 212.095   1
  -4   8   4 2878.65 204.860   1
  -4  -8   4 3384.99 211.878   1
   4   8  -4 3247.66 212.075   1
   4  -8  -4 3190.01 200.841   1
  -4   8  -4 2931.43 202.389   1
   4  -8   4 3151.95 205.329   1
   4   8   4 2850.65 242.072   1
  -4  -8   4 2957.35 223.688   1
  -4  -8  -4 3421.76 218.080   1
   4   8   4 3528.30 257.237   1
  -4  -8  -6-330.435 192.648   1
   4  -8  -6 6.90397 132.856   1
   4   8   6-246.148 147.287   1
   4   8  -6 129.736 56.9769   1
  -4  -8   6 189.323 69.8002   1
  -4  -8  -6 36.2175 95.5172   1
   4  -8   6 186.962 39.8309   1
   4   8  -6 150.297 50.4552   1
  -4  -8   6 201.305 51.1720   1
  -4   8  -6 130.161 31.3248   1
   4  -8  -6 118.358 24.7314   1
  -4   8   6 145.930 86.9181   1
   4   8   6-73.7271 164.316   1
  -4   8   6 196.662 94.2223   1
  -4  -8   8 53006.1 3620.66   1
   4   8  -8 57743.7 3618.78   1
   4   8  -8 55036.5 3617.23   1
   4  -8   8 55261.6 3614.93   1
  -4   8  -8 58994.9 3614.09   1
  -4  -8   8 58011.7 3618.05   1
   4  -8  -8 58126.2 3611.32   1
   4   8   8 51326.3 3642.20   1
  -4   8   8 67314.6 3640.13   1
  -4  -8  -8 70128.3 3660.81   1
  -4   8   8 53052.1 3623.20   1
  -4  -8  -8 54500.5 3631.69   1
   4  -8  10 2103.02 155.739   1
  -4   8  10 2057.70 222.432   1
  -4  -8 -10 2437.75 211.370   1
   4  -8 -10 2241.14 159.950   1
  -4  -8  10 2402.19 161.185   1
   4  -8 -10 2189.60 162.318   1
   4   8  10 1649.70 244.452   1
  -4  -8  10 2006.51 164.311   1
   4   8 -10 2250.52 161.636   1
   4  -8  10 2161.63 156.461   1
  -4   8 -10 2711.00 156.631   1
   4   8 -10 2124.82 158.568   1
  -4   8  10 2150.45 158.741   1
  -4  -8 -10 2018.90 227.519   1
   4  -8  12 5088.46 338.015   1
   4  -8 -12 4998.34 332.939   1
   4   8 -12 5338.26 341.752   1
   4  -8  12 4971.23 338.343   1
  -4   8 -12 5322.09 335.842   1
   4   8 -12 4848.82 338.701   1
  -4  -8  12 5095.27 340.946   1
   4  -8 -12 6087.99 364.779   1
   4   8  12 5290.30 334.786   1
  -4   8  12 5095.47 332.522   1
   4   8  12 5394.66 416.651   1
  -4  -8 -12 5180.85 350.164   1
  -4   8  12 4960.64 374.804   1
   4  -8  14 180.715 47.8334   1
  -4  -8 -14 144.536 59.3594   1
   4   8  14 154.805 34.6520   1
   4   8 -14 120.249 49.6797   1
   4   8  14-99.0481 217.508   1
  -4   8  14 214.263 113.386   1
  -4  -8  14 113.787 57.8035   1
   4   8 -14 213.555 59.1450   1
  -4   8 -14 174.750 40.7029   1
   4  -8 -14 230.327 132.446   1
  -4  -8  14 168.495 54.6652   1
  -4   8  16 1569.91 154.117   1
  -4  -8  16 1488.46 134.166   1
   4   8 -16 1850.80 136.380   1
   4  -8 -16 1658.33 118.613   1
   4  -8  16 1829.69 129.977   1
  -4   8 -16 1732.91 125.652   1
   4   8  16 1843.69 119.682   1
   4   8 -16 1606.72 129.869   1
  -4  -8  16 1842.89 135.323   1
  -4  -8 -16 1859.49 155.700   1
   4   8  16 2166.32 246.673   1
   4  -8 -16 1516.39 155.259   1
   4  -8  18 295.701 58.1768   1
  -4   8 -18 358.250 65.4044   1
   4   8  18 295.436 40.4749   1
   4   8 -18 325.625 61.2570   1
  -4  -8 -18 507.065 74.8307   1
  -4   8  18 230.807 87.0707   1
  -4  -8  18 324.022 70.0990   1
   4  -8 -18 288.033 42.2163   1
   4   8 -18 371.723 74.1109   1
  -4   8 -18 255.833 52.6706   1
   4  -8  18 288.220 66.9448   1
   4  -8 -18 441.951 80.0957   1
  -4  -8  18 318.263 67.3342   1
   4   8  20 3858.05 287.004   1
  -4  -8 -20 3700.26 240.086   1
  -4   8  20 3265.86 246.533   1
  -4  -8  20 3607.88 244.391   1
  -4   8 -20 3661.19 245.061   1
  -4  -8  20 3125.09 242.944   1
   4  -8 -20 3178.06 229.084   1
   4  -8  20 3228.24 243.180   1
  -4   8 -20 3393.78 236.211   1
   4   8  20 4189.43 233.097   1
   4   8 -20 3100.87 238.360   1
  -4  -8 -20 3528.97 231.614   1
   4  -8  20 3714.60 240.285   1
   4  -8 -20 2993.09 238.155   1
  -4  -8 -22 66.8910 50.1867   1
   4  -8  22 106.099 62.6268   1
  -4   8 -22 54.5963 73.2343   1
   4   8  22 167.651 132.587   1
   4   8 -22 100.118 63.1798   1
  -4  -8 -22 301.636 62.9217   1
  -4   8  22 54.0059 82.2048   1
  -4  -8  22 199.717 75.6711   1
   4   8 -22 113.016 79.4382   1
   4  -8 -22 77.3241 49.6248   1
   4  -8  22 159.957 77.3131   1
   4   8  22 38.5082 45.4843   1
   4  -8 -22 103.039 64.7940   1
  -4  -8  22 62.1628 75.3720   1
  -4   8  22 7.85333 49.7572   1
  -4  -8  24 44.6609 82.7291   1
  -4   8  24 17.5711 55.6259   1
   4  -8  24-2.24543 69.1116   1
  -4   8 -24 57.3016 77.6680   1
  -4  -8 -24-23.3693 55.1884   1
  -4  -8  24-2.62298 78.3360   1
  -4   8  24 14.8023 83.6238   1
   4  -8  24 26.6795 83.5445   1
   4   8 -24-144.979 92.1245   1
   4  -8 -24-163.260 58.0466   1
  -4   8 -24 44.7360 61.2928   1
   4   8 -24 68.6879 68.3399   1
  -4  -8 -24 154.203 63.3549   1
   4  -8 -24 23.6539 67.1516   1
   4   8  24-259.685 134.140   1
  -4  -8 -26 258.207 65.4651   1
  -4   8 -26 327.101 89.2136   1
   4  -8  26 255.065 79.1149   1
  -4  -8  26 362.893 92.0391   1
  -4   8  26 165.002 88.2039   1
   4  -8  26 450.305 97.9689   1
   4   8 -26 312.669 101.096   1
   4  -8 -26 124.346 62.7020   1
  -4   8 -26 214.521 71.2341   1
   4  -8 -26 377.649 75.0012   1
   4   8 -26 267.882 79.1965   1
  -4  -8 -26 409.285 70.4731   1
   4   8  26 390.510 136.624   1
  -4   8  26 199.777 63.1273   1
  -4  -8  26 230.047 92.0710   1
   4   8  28 5840.49 401.608   1
  -4  -8 -28 5782.63 368.694   1
   4   8 -28 5244.12 373.930   1
  -4   8  28 5841.31 378.401   1
  -4  -8  28 5385.92 381.513   1
   4  -8  28 5571.22 383.969   1
   4   8 -28 5805.13 388.462   1
   4  -8 -28 4783.63 366.297   1
  -4   8 -28 5900.90 374.389   1
   4  -8  28 6300.59 378.365   1
   4  -8 -28 5594.03 368.652   1
  -4  -8  28 5535.21 383.239   1
  -4   8  28 5195.11 366.814   1
  -4   8 -28 5528.69 380.736   1
  -4   8  30 275.450 74.2709   1
  -4  -8 -30 405.958 79.2010   1
   4  -8  30 180.037 87.7599   1
   4  -8  30 308.475 105.569   1
   4   8 -30 280.710 114.669   1
  -4   8 -30 436.928 83.6314   1
   4  -8 -30 150.673 75.0659   1
  -4  -8  30 350.891 103.755   1
  -4   8  30 308.520 99.1225   1
   4   8 -30 222.576 87.4428   1
  -4  -8  30 118.042 103.163   1
  -4   8 -30 300.890 96.0787   1
  -4  -8 -30 334.758 73.0995   1
   4  -8  32 840.527 108.772   1
  -4  -8 -32 739.900 97.0165   1
  -4   8  32 705.973 93.3975   1
   4   8 -32 843.224 136.556   1
   4  -8  32 805.749 129.243   1
   4  -8 -32 626.477 92.9964   1
  -4   8 -32 649.009 102.382   1
  -4   8  32 759.882 117.540   1
  -4  -8  32 539.955 121.440   1
   4   8 -32 683.318 103.907   1
  -4   8 -32 520.404 111.560   1
  -4  -8  32 568.490 125.352   1
  -4  -8 -32 635.988 90.9287   1
  -4   8  34-20.7792 79.5601   1
   4  -8  34 68.8221 94.0989   1
  -4  -8 -34-69.2602 82.6727   1
  -4  -8  34-6.58277 109.145   1
  -4   8  34-2.93276 107.370   1
  -4  -8  34-21.6392 111.807   1
   4  -8  34 192.459 117.519   1
   4   8 -34-16.4770 126.959   1
   4  -8 -34 74.9431 77.3603   1
  -4   8 -34 5.98747 92.2796   1
   4   8 -34-62.0084 93.5899   1
  -4   8 -34 148.322 99.5458   1
  -4  -8 -34 143.258 77.5533   1
   4  10   0-105.687 72.2392   1
   4  10   0-14.4669 58.7261   1
   4 -10   0-16.8455 31.8744   1
  -4 -10   0 43.2869 49.8494   1
  -4  10   0-29.0119 23.9887   1
   4 -10   0 21.7205 48.1460   1
  -4 -10   0-102.484 103.571   1
   4  10   2 10724.2 671.551   1
  -4 -10  -2 9512.08 686.197   1
  -4 -10   2 10034.6 673.964   1
   4  10  -2 10776.7 666.767   1
  -4  10  -2 10507.2 658.477   1
  -4 -10  -2 11338.1 663.116   1
   4  10  -2 10227.6 663.208   1
   4 -10  -2 10153.7 655.384   1
   4 -10   2 9920.18 657.190   1
  -4  10  -2 10322.1 655.541   1
  -4 -10   2 11050.5 663.033   1
  -4  10   2 9825.33 654.206   1
   4  10   2 10960.1 669.217   1
   4 -10  -2 9849.47 664.988   1
  -4 -10  -4-102.279 166.477   1
   4  10   4 100.631 96.5315   1
  -4 -10   4 27.5045 73.3424   1
   4  10  -4-58.9169 58.1227   1
   4  10   4 6.17543 111.243   1
   4 -10   4 40.8154 37.0926   1
   4 -10  -4 15.7347 26.3455   1
  -4 -10   4 1.61353 51.2407   1
  -4 -10  -4 6.48987 53.0192   1
  -4  10  -4-27.9038 29.1396   1
  -4  10   4 22.6088 24.5709   1
  -4  10  -4 57.6828 41.1650   1
   4 -10  -4 57.3216 104.105   1
  -4 -10  -6 7483.95 653.497   1
  -4  10   6 9029.07 603.696   1
  -4 -10   6 9875.14 609.845   1
   4  10   6 9256.31 631.436   1
  -4 -10   6 8996.31 614.429   1
   4  10  -6 9932.64 611.439   1
   4 -10   6 8764.01 605.290   1
  -4  10  -6 10847.9 606.287   1
   4 -10  -6 9418.38 600.010   1
  -4  10  -6 8915.89 606.210   1
  -4 -10  -6 9791.50 611.846   1
  -4  10   8-2.83780 57.7522   1
   4 -10  -8 11.3395 18.8562   1
  -4 -10   8-7.18384 51.9729   1
  -4 -10  -8-42.6322 192.932   1
   4 -10  -8-296.302 123.499   1
   4  10   8 156.297 144.992   1
   4  10  -8 82.2798 54.2216   1
  -4 -10   8 92.5949 62.8565   1
  -4 -10  -8-88.1549 79.7731   1
   4 -10   8-37.0447 43.3609   1
  -4  10  -8 49.0843 33.4560   1
   4 -10   8-77.5296 42.6420   1
  -4  10  -8 36.3325 46.5601   1
   4  10   8-95.6619 156.225   1
  -4  10   8 339.437 108.416   1
   4 -10 -10 8786.61 607.661   1
  -4 -10  10 9145.01 610.213   1
   4  10 -10 10354.4 609.201   1
   4 -10  10 9567.77 606.109   1
  -4  10 -10 9570.82 602.610   1
  -4 -10  10 9945.49 608.800   1
   4  10  10 9014.79 618.130   1
   4 -10 -10 9086.21 596.105   1
  -4  10 -10 9643.60 606.286   1
   4 -10  10 9237.75 604.692   1
   4  10  10 9712.67 651.234   1
  -4  10  10 9681.23 616.255   1
  -4 -10 -10 11118.3 662.576   1
  -4  10 -12 680.426 75.1504   1
   4  10 -12 830.034 79.4220   1
   4 -10  12 702.755 69.5653   1
  -4  10 -12 690.477 63.8470   1
   4 -10  12 619.836 72.7394   1
  -4 -10  12 778.335 77.7526   1
   4 -10 -12 666.319 52.1910   1
   4  10  12 668.422 72.8346   1
  -4  10  12 793.153 161.776   1
   4  10  12 643.540 206.608   1
  -4 -10 -12 695.298 123.779   1
  -4 -10 -14 503.198 84.4449   1
   4  10  14 661.442 219.599   1
  -4  10  14 379.931 154.538   1
   4 -10 -14 342.573 60.7473   1
  -4  10  14 521.902 43.9212   1
  -4 -10  14 512.295 69.4835   1
   4  10 -14 443.823 69.9177   1
   4 -10  14 461.449 67.4975   1
  -4  10 -14 341.667 53.0508   1
   4  10  14 421.666 48.6495   1
   4 -10  14 305.008 58.3572   1
   4  10  16 232.705 36.4529   1
  -4  10  16 226.613 35.9394   1
   4  10  16 360.084 224.885   1
  -4  10  16 625.503 150.977   1
  -4 -10  16 359.898 69.9197   1
  -4 -10  16 323.416 70.7976   1
   4 -10 -16 254.696 34.5022   1
   4  10 -16 435.712 72.6628   1
  -4  10 -16 212.898 51.5843   1
   4 -10  16 148.844 55.9683   1
   4 -10 -16 418.445 130.602   1
  -4 -10 -16 806.029 178.882   1
   4 -10 -18 3925.51 290.205   1
  -4 -10  18 3380.61 258.246   1
   4 -10 -18 3234.92 240.650   1
   4  10 -18 4064.99 262.134   1
   4 -10  18 3705.28 259.120   1
  -4  10 -18 3660.16 252.201   1
   4  10  18 4151.19 243.556   1
  -4  10  18 3920.84 242.051   1
  -4 -10  18 3869.27 259.678   1
   4  10 -18 3453.68 254.663   1
  -4 -10 -18 3620.54 302.607   1
   4 -10  18 3765.09 254.828   1
  -4  10  18 3340.14 278.866   1
   4  10  18 4253.91 379.343   1
  -4 -10 -20 25.2045 46.0198   1
   4 -10  20 62.3961 64.4395   1
   4  10  20 6.73428 237.626   1
  -4 -10 -20-13.1498 123.250   1
  -4  10  20 84.6816 113.149   1
  -4 -10  20 59.3289 73.5591   1
   4 -10 -20-5.29461 40.1102   1
   4 -10  20-31.4286 75.6093   1
  -4  10 -20 68.0154 57.1485   1
   4  10  20 31.8913 37.2175   1
   4  10 -20 23.9259 63.4528   1
   4 -10 -20 150.288 119.386   1
  -4  10  20 148.749 42.4455   1
  -4 -10  20 20.3457 75.2327   1
  -4 -10  22 1417.73 126.453   1
  -4  10  22 1253.33 98.2824   1
  -4  10  22 1174.85 141.875   1
   4  10 -22 1395.44 130.794   1
  -4 -10  22 1241.61 122.610   1
   4 -10 -22 1097.64 95.7651   1
   4 -10  22 1153.55 125.828   1
   4  10  22 1492.28 101.149   1
  -4 -10 -22 1233.00 147.655   1
   4  10 -22 1178.47 114.080   1
   4 -10 -22 980.019 130.253   1
  -4 -10 -22 1245.88 100.093   1
   4 -10  22 1348.72 116.752   1
   4  10 -24-7.04557 74.7196   1
  -4  10  24-101.977 100.524   1
  -4 -10  24-32.9832 88.7378   1
   4  10 -24 141.962 98.6927   1
   4 -10  24 58.7571 88.3900   1
   4  10  24 15.5646 51.9313   1
   4 -10 -24-58.1674 49.7163   1
  -4  10 -24 85.1725 66.5692   1
  -4 -10 -24-32.7134 97.2461   1
  -4 -10  24-53.9743 94.6937   1
  -4  10  24-7.52339 51.0617   1
  -4 -10 -24-5.36378 54.2621   1
   4 -10  24 60.1316 72.2470   1
  -4  10  26 2735.38 204.201   1
  -4 -10  26 2641.78 202.307   1
   4 -10  26 2569.52 203.426   1
   4 -10 -26 2143.66 176.485   1
   4  10 -26 2849.86 210.652   1
  -4  10 -26 2709.09 191.801   1
   4  10  26 2705.41 184.020   1
  -4 -10 -26 2669.45 182.336   1
  -4  10  26 2480.48 178.997   1
  -4 -10  26 2649.09 204.833   1
   4  10 -26 2370.53 192.569   1
  -4 -10 -26 2335.16 199.098   1
   4 -10  26 2886.98 196.806   1
  -4 -10 -28 169.841 93.3075   1
   4 -10  28 253.106 89.3519   1
  -4  10  28 233.325 65.3845   1
  -4 -10  28 104.946 98.1471   1
  -4  10  28 225.785 105.272   1
   4  10 -28 308.414 113.191   1
   4 -10  28 289.667 105.766   1
   4 -10 -28 219.696 60.4463   1
   4  10  28 278.151 74.1727   1
  -4  10 -28 169.089 81.6871   1
   4  10 -28 261.162 86.7993   1
  -4 -10  28 501.769 105.657   1
   4  10  30 3512.81 305.624   1
  -4 -10 -30 3624.55 251.258   1
   4  10 -30 3101.77 249.551   1
  -4 -10  30 3584.32 264.037   1
  -4 -10 -30 3480.84 241.984   1
  -4  10  30 3301.08 237.561   1
  -4  10  30 3691.43 259.162   1
  -4 -10  30 3468.84 261.097   1
   4  10  30 3522.51 247.023   1
   4 -10 -30 2821.74 233.964   1
   4 -10  30 3747.12 263.264   1
   4  10 -30 3808.61 269.500   1
  -4  10 -30 3748.92 250.699   1
   4 -10 -30 3465.91 242.954   1
   4 -10  30 3916.94 255.182   1
  -4 -10  32 36.9136 109.690   1
  -4 -10  32 45.4099 110.262   1
  -4  10  32-33.5946 113.093   1
   4  10 -32-3.94560 120.983   1
   4 -10  32 3.50212 109.444   1
   4 -10 -32-145.337 65.4903   1
   4  10  32-36.3980 87.7396   1
  -4  10 -32-67.2734 84.8576   1
   4  10 -32 84.5342 90.2165   1
   4 -10 -32 135.496 82.9391   1
  -4 -10 -32 74.9851 92.0314   1
  -4  10  32 40.8792 68.8935   1
   4 -10  32-98.0151 92.2540   1
  -4 -10 -32-11.0940 77.2757   1
   4  10  32 223.457 184.796   1
  -4 -10  34 227.054 123.108   1
   4 -10  34 79.0481 119.956   1
   4  10 -34 90.0475 134.768   1
  -4  10 -34-47.6709 93.7224   1
   4 -10 -34 44.2466 70.3713   1
   4  10 -34 8.47021 95.3582   1
   4 -10 -34 75.9456 89.3467   1
  -4 -10 -34 78.9587 99.7347   1
   4  10  34-106.796 193.624   1
  -4  10  34-58.2205 75.5720   1
  -4 -10 -34-15.3593 84.3287   1
  -4 -10  34-38.3952 119.790   1
   4 -10  34 35.9731 99.4740   1
   4  12   0 13800.5 912.723   1
   4 -12   0 13501.6 906.401   1
  -4  12   0 14111.2 904.512   1
  -4 -12   0 13021.1 924.559   1
   4  12   0 17020.7 917.659   1
  -4 -12   0 14885.5 912.040   1
  -4  12  -2 454.587 52.4783   1
  -4  12   2 410.192 47.1784   1
  -4 -12   2 250.245 89.1752   1
  -4 -12  -2 554.416 123.091   1
   4  12  -2 481.517 69.3528   1
   4  12   2 543.271 80.3828   1
   4 -12  -2 430.588 45.2706   1
   4 -12   2 364.823 51.3044   1
  -4  12  -2 447.667 42.8157   1
  -4  12   2 397.241 38.4287   1
   4  12  -2 545.929 66.7737   1
  -4 -12   2 628.428 64.6387   1
   4 -12  -2 258.416 51.8874   1
  -4 -12  -2 564.303 61.9115   1
   4  12   2 496.801 76.5983   1
  -4 -12  -4 2453.05 245.361   1
   4  12   4 2731.92 202.652   1
   4  12  -4 2994.00 192.127   1
  -4 -12   4 2664.26 200.539   1
   4  12  -4 2583.59 188.839   1
  -4 -12  -4 3070.88 189.211   1
  -4  12  -4 2879.58 185.823   1
  -4  12   4 2556.03 179.244   1
   4 -12  -4 2634.23 178.135   1
   4 -12   4 2549.02 183.677   1
  -4 -12   4 2903.15 189.959   1
   4  12   4 3019.70 209.538   1
  -4  12  -4 3186.30 182.503   1
  -4  12   4 2468.20 175.855   1
   4  12   6 193.504 98.3044   1
   4  12  -6 105.176 55.2167   1
  -4 -12   6 16.8058 69.3272   1
   4 -12   6 73.0783 40.9238   1
  -4  12  -6 150.436 46.6837   1
  -4  12   6 149.345 31.7313   1
  -4  12  -6 129.932 34.8946   1
   4 -12  -6 168.106 28.8050   1
   4 -12   6 131.995 45.5395   1
   4  12  -6 67.5040 50.4305   1
  -4 -12   6 102.499 52.9639   1
  -4  12   6 178.074 28.4884   1
  -4 -12  -6 240.317 181.966   1
  -4  12  -8 6922.01 415.487   1
  -4 -12  -8 5236.16 473.992   1
   4  12   8 6440.70 440.349   1
  -4 -12   8 5985.61 419.715   1
   4  12  -8 6890.83 418.262   1
   4 -12   8 6135.70 413.623   1
   4  12  -8 6070.32 415.410   1
  -4  12  -8 6287.67 410.173   1
   4 -12  -8 6208.65 404.538   1
   4  12   8 7114.34 467.676   1
   4 -12   8 6371.00 412.814   1
  -4 -12   8 6591.71 417.472   1
   4  12 -10-20.7464 50.3638   1
  -4 -12 -10 89.0539 205.363   1
   4  12  10-228.270 150.441   1
  -4 -12  10-27.1832 62.1789   1
   4  12 -10 34.3711 57.1342   1
  -4 -12  10 8.32809 54.8518   1
   4 -12 -10-16.9700 19.7943   1
   4 -12  10-21.0195 50.1323   1
  -4  12 -10 14.9309 37.0619   1
   4  12  10 74.3448 147.753   1
  -4  12 -10 42.8181 51.4214   1
   4 -12  10 34.4191 44.2504   1
   4  12  12 3140.74 284.661   1
  -4  12  12 2847.24 210.415   1
  -4 -12 -12 3500.60 278.941   1
   4  12  12 2733.60 224.757   1
  -4 -12 -12 3612.90 237.634   1
  -4  12  12 2986.82 210.261   1
  -4 -12  12 3052.11 220.289   1
   4  12 -12 3464.12 221.197   1
   4 -12  12 3099.92 214.001   1
   4 -12  12 2932.57 215.952   1
   4 -12 -12 3300.45 200.562   1
  -4  12 -12 2981.03 210.598   1
   4  12 -12 2774.88 214.962   1
  -4 -12  12 2978.90 218.590   1
  -4  12 -12 3133.61 217.131   1
  -4  12  14 55.1298 97.3512   1
  -4 -12 -14 19.0212 93.9362   1
   4  12 -14-12.1776 55.3284   1
  -4  12  14 16.8187 30.1637   1
   4  12  14 236.097 203.908   1
   4  12  14 18.1868 47.0143   1
  -4 -12 -14 98.4491 133.823   1
   4  12 -14-72.1669 65.2890   1
   4 -12  14 6.12443 58.3430   1
  -4  12 -14-34.1651 47.9588   1
  -4 -12  14-2.31285 64.4117   1
   4 -12  14 45.8890 52.3452   1
  -4  12 -14-81.9915 62.4356   1
  -4  12  16 1311.86 193.332   1
   4  12  16 1084.53 255.781   1
  -4  12 -16 1297.18 119.152   1
  -4  12 -16 1318.11 109.894   1
  -4  12  16 1340.13 92.6437   1
   4  12  16 1359.66 98.1773   1
   4 -12  16 1349.05 114.150   1
  -4 -12 -16 1360.59 115.556   1
   4  12  18 164.980 36.9274   1
   4 -12  18 93.0025 66.9683   1
  -4  12 -18 60.8038 75.3376   1
   4  12 -18 36.5310 84.5576   1
   4 -12  18 182.484 77.8028   1
  -4  12 -18 61.5650 59.2937   1
  -4 -12  18 37.3633 80.1679   1
  -4  12  18 55.8185 172.222   1
  -4 -12  18 83.7171 80.8184   1
  -4  12  18 132.527 34.0328   1
  -4 -12  20 3708.08 250.124   1
   4 -12  20 4011.94 250.995   1
  -4  12 -20 4229.61 243.641   1
   4  12  20 4266.83 229.528   1
   4 -12  20 4160.31 245.949   1
  -4  12  20 3972.62 226.980   1
  -4 -12  20 3913.40 252.413   1
  -4  12 -20 3924.23 249.256   1
  -4  12  22 100.516 146.761   1
  -4 -12  22 97.9188 85.2240   1
   4  12 -22 244.202 97.6466   1
   4 -12  22 220.095 90.5615   1
   4 -12 -22 189.659 37.0254   1
   4  12  22 259.683 48.6855   1
   4 -12  22 299.234 77.8004   1
  -4 -12 -22 252.262 54.8350   1
  -4  12 -22 319.843 87.4112   1
  -4  12  22 239.810 46.6011   1
   4 -12 -22 514.423 182.327   1
  -4 -12  24-42.6620 95.0949   1
   4  12  24 212.224 314.748   1
  -4  12  24-129.863 129.739   1
  -4 -12  24 60.3815 88.5560   1
   4 -12  24 71.4641 91.1798   1
   4  12 -24-127.351 99.8762   1
   4 -12 -24 106.572 36.6619   1
  -4  12 -24 83.8150 72.9303   1
   4  12  24 34.1983 51.6141   1
  -4 -12 -24 122.822 197.187   1
   4 -12 -24-23.1971 148.882   1
   4 -12  24 68.6284 77.9291   1
  -4 -12 -24-33.9853 54.8908   1
  -4  12  24 7.94101 47.2527   1
  -4  12 -24-102.566 88.7304   1
   4  12  26 494.212 293.220   1
   4 -12  26 246.401 87.1611   1
  -4 -12 -26 226.401 62.6152   1
  -4 -12 -26 63.3795 168.358   1
  -4  12  26 127.244 124.897   1
  -4 -12  26 194.625 97.9214   1
   4 -12  26 357.056 102.516   1
   4  12 -26 106.244 108.124   1
  -4  12 -26 259.945 81.4673   1
   4 -12 -26 161.891 42.5993   1
   4  12  26 169.434 62.5893   1
   4 -12 -26 137.862 129.262   1
  -4  12 -26 179.187 95.3518   1
  -4 -12  26 224.708 102.932   1
  -4  12  28 4043.36 301.147   1
  -4 -12  28 4424.63 301.766   1
  -4  12 -28 4135.37 293.585   1
  -4 -12 -28 4554.00 276.148   1
  -4  12  28 3997.88 269.973   1
  -4 -12  28 4114.63 296.398   1
   4  12 -28 4415.18 304.064   1
   4  12  28 4287.29 277.251   1
   4 -12  28 4648.63 299.842   1
  -4  12 -28 4283.04 287.363   1
   4 -12 -28 3437.88 265.196   1
   4  12  28 4011.04 406.254   1
  -4 -12 -28 4233.43 322.633   1
   4 -12 -28 3069.11 287.776   1
   4 -12  28 4650.86 293.377   1
   4 -12  30 88.2500 94.5019   1
  -4  12  30-31.5537 58.6810   1
  -4  12  30 33.4799 122.755   1
  -4 -12  30-3.40248 105.466   1
   4 -12  30 64.4503 109.181   1
   4  12 -30 7.71942 120.717   1
   4  12  30 56.7656 76.3283   1
   4 -12 -30-81.1800 47.8239   1
  -4 -12 -30 127.010 139.643   1
   4  12  30-103.315 255.870   1
   4 -12 -30-54.0386 100.049   1
  -4 -12  30 20.6036 110.990   1
  -4  12 -30 34.2805 101.866   1
   4  12  32 671.937 261.605   1
  -4 -12 -32 441.335 143.259   1
  -4  12  32 791.816 139.701   1
  -4 -12  32 400.843 123.842   1
   4  12 -32 234.836 139.511   1
   4 -12  32 703.763 127.358   1
  -4  12 -32 603.919 102.939   1
   4 -12 -32 342.721 63.2092   1
   4  12  32 389.741 96.9571   1
   4 -12  32 610.814 113.229   1
  -4 -12  32 398.992 125.990   1
  -4  12  32 507.206 76.1975   1
  -4  12 -32 539.135 116.268   1
   4 -14   0 68.6797 40.5361   1
  -4  14   0 0.85116 28.1632   1
   4  14   0 57.5924 59.6685   1
  -4 -14   0 85.3123 96.1617   1
   4  14   0-46.6013 60.5731   1
  -4 -14   2 19201.9 1268.37   1
  -4 -14  -2 18742.0 1275.76   1
   4  14   2 21687.7 1262.91   1
   4  14  -2 20450.0 1260.76   1
   4 -14   2 18897.2 1255.63   1
   4 -14  -2 18484.9 1253.70   1
  -4  14   2 18794.5 1251.30   1
  -4  14  -2 20845.8 1254.04   1
   4  14   2 23099.6 1264.34   1
   4  14  -2 21964.5 1262.01   1
  -4  14   2 18724.7 1254.30   1
  -4  14  -2 19559.1 1256.87   1
   4  14  -4-69.0763 54.7046   1
   4  14   4 42.4197 81.3855   1
  -4 -14   4-16.0309 73.7993   1
   4  14   4 77.6561 83.9477   1
   4 -14  -4 45.2529 35.0050   1
  -4  14  -4 24.0599 31.6477   1
   4 -14   4-43.5581 44.8949   1
   4  14  -4-36.1417 52.2413   1
  -4  14  -4 14.3830 46.2011   1
  -4  14   4 39.2952 34.3976   1
  -4  14   4-15.1063 21.9107   1
  -4  14   6 1248.26 96.7914   1
  -4 -14  -6 1105.19 212.595   1
   4  14   6 1573.36 132.564   1
  -4 -14   6 1318.13 122.766   1
   4  14  -6 1372.70 114.051   1
   4 -14   6 1434.76 108.337   1
   4 -14  -6 1303.01 97.1987   1
  -4  14  -6 1457.44 101.389   1
   4 -14  -6 902.909 129.645   1
  -4 -14   6 1349.43 113.001   1
  -4  14  -6 1455.03 110.332   1
   4  14  -6 1309.92 111.055   1
  -4 -14  -6 1816.19 112.901   1
  -4  14   8 587.856 51.2640   1
  -4 -14  -8 378.226 202.534   1
   4 -14  -8 799.329 160.132   1
   4  14   8 725.057 110.597   1
   4  14  -8 641.649 76.4333   1
  -4 -14   8 606.364 82.3535   1
   4 -14   8 626.423 69.9655   1
   4 -14  -8 594.886 51.3946   1
  -4  14  -8 546.255 59.6191   1
   4  14  -8 671.235 72.3807   1
   4  14   8 656.578 175.016   1
  -4 -14   8 618.514 76.5572   1
  -4  14  -8 714.984 73.0908   1
  -4  14 -10 3906.70 256.000   1
  -4  14  10 3501.69 239.912   1
  -4 -14 -10 3345.11 351.786   1
   4 -14 -10 3425.59 275.250   1
  -4  14  10 3438.77 260.934   1
   4  14  10 3746.17 281.230   1
  -4 -14  10 3802.35 259.785   1
   4  14 -10 4500.50 259.914   1
   4 -14  10 3775.68 253.922   1
   4 -14 -10 3586.42 239.337   1
  -4  14 -10 3689.14 248.715   1
   4  14 -10 3505.30 253.342   1
  -4 -14  10 4092.39 258.088   1
  -4 -14 -10 4320.29 254.829   1
   4  14  10 4296.05 327.497   1
  -4 -14  12 49.7845 64.2966   1
   4  14 -12 222.756 59.9834   1
  -4  14  12 77.7085 25.6551   1
  -4  14 -12 50.4643 61.1568   1
  -4 -14 -12 73.2081 215.738   1
   4  14  12 55.8262 137.512   1
   4  14 -12 43.4462 65.1906   1
   4 -14  12 121.875 61.2296   1
  -4  14 -12 132.281 48.9600   1
   4  14  12 24.9356 129.941   1
  -4  14  12-117.157 90.5334   1
  -4 -14  12 193.107 69.4898   1
   4  14  14 133.131 70.1402   1
  -4 -14  14 10.0446 71.5600   1
  -4  14  14-9.64842 32.8407   1
   4 -14  14 17.7626 65.4851   1
   4  14 -14 33.5437 71.8764   1
  -4  14 -14 24.8230 51.5287   1
   4  14 -14-10.9957 62.7913   1
  -4  14 -14-65.2741 66.1408   1
  -4 -14 -14 88.4297 132.315   1
  -4  14 -16 17.2171 71.8987   1
  -4 -14  16 199.610 83.4381   1
  -4 -14  16 100.872 78.7587   1
   4  14 -16 120.328 85.4095   1
  -4  14 -16 26.6634 56.5893   1
   4  14 -16 108.977 69.8721   1
   4  14  16 78.8470 49.0789   1
  -4 -14 -16 260.872 123.347   1
  -4 -14 -16-29.6931 92.5523   1
  -4 -14  18 2851.36 225.585   1
   4  14 -18 3316.41 229.408   1
   4  14  18 3024.65 205.343   1
[truncated: 773,708 more chars]
