# Supplementary material for: Decoupled MOF Breathing: Pressure‐Induced Reversal of Correlation Between Orthogonal Motions in a Diamondoid Framework
Source: Angew Chem Int Ed Engl. 2025 May 15;64(27):e202504297. doi: 10.1002/anie.202504297 (PMC12207364; doi:10.1002/anie.202504297)
Supplement: Supplementary file 1 — Supporting Information [file ANIE-64-e202504297-s002.zip › SHF-62-DMF_SCC-in-FC70_400bar.cif]

data_dia0922_162_res0-85_badref_msk1_smbkg3
_audit_creation_date               2022-10-07
_audit_creation_method
;
Olex2 1.5
(compiled 2022.04.07 svn.rca3783a0 for OlexSys, GUI svn.r6498)
;
_shelx_SHELXL_version_number       '2018/1'
_audit_contact_author_address      ?
_audit_contact_author_email        ?
_audit_contact_author_name         ''
_audit_contact_author_phone        ?
_publ_contact_author_id_orcid      ?
_publ_section_references
;
Dolomanov, O.V., Bourhis, L.J., Gildea, R.J, Howard, J.A.K. & Puschmann, H.
 (2009), J. Appl. Cryst. 42, 339-341.

Sheldrick, G.M. (2008). Acta Cryst. A64, 112-122.

Sheldrick, G.M. (2015). Acta Cryst. C71, 3-8.
;
_chemical_name_common              ?
_chemical_name_systematic          ?
_chemical_formula_moiety           'C20 H12 In N2 O10, 2(C H3 N0.5)'
_chemical_formula_sum              'C22 H20 In N3 O10'
_chemical_formula_weight           601.23
_chemical_melting_point            ?
loop_
  _atom_type_symbol
  _atom_type_description
  _atom_type_scat_dispersion_real
  _atom_type_scat_dispersion_imag
  _atom_type_scat_source
 'C' 'C' -0.0004 0.0007 'International Tables Vol C Tables 4.2.6.8 and 6.1.1.4'
 'H' 'H' 0.0000 0.0000 'International Tables Vol C Tables 4.2.6.8 and 6.1.1.4'
 'In' 'In' -2.2014 0.6610
 'International Tables Vol C Tables 4.2.6.8 and 6.1.1.4'
 'N' 'N' -0.0004 0.0014 'International Tables Vol C Tables 4.2.6.8 and 6.1.1.4'
 'O' 'O' 0.0006 0.0026 'International Tables Vol C Tables 4.2.6.8 and 6.1.1.4'

_shelx_space_group_comment
;
The symmetry employed for this shelxl refinement is uniquely defined
by the following loop, which should always be used as a source of
symmetry information in preference to the above space-group names.
They are only intended as comments.
;
_space_group_crystal_system        'orthorhombic'
_space_group_IT_number             70
_space_group_name_H-M_alt          'F d d d'
_space_group_name_Hall             '-F 2uv 2vw'
loop_
  _space_group_symop_operation_xyz
 'x, y, z'
 '-x+1/4, -y+1/4, z'
 'x, -y+1/4, -z+1/4'
 '-x+1/4, y, -z+1/4'
 'x, y+1/2, z+1/2'
 '-x+1/4, -y+3/4, z+1/2'
 'x, -y+3/4, -z+3/4'
 '-x+1/4, y+1/2, -z+3/4'
 'x+1/2, y, z+1/2'
 '-x+3/4, -y+1/4, z+1/2'
 'x+1/2, -y+1/4, -z+3/4'
 '-x+3/4, y, -z+3/4'
 'x+1/2, y+1/2, z'
 '-x+3/4, -y+3/4, z'
 'x+1/2, -y+3/4, -z+1/4'
 '-x+3/4, y+1/2, -z+1/4'
 '-x, -y, -z'
 'x-1/4, y-1/4, -z'
 '-x, y-1/4, z-1/4'
 'x-1/4, -y, z-1/4'
 '-x, -y+1/2, -z+1/2'
 'x-1/4, y+1/4, -z+1/2'
 '-x, y+1/4, z+1/4'
 'x-1/4, -y+1/2, z+1/4'
 '-x+1/2, -y, -z+1/2'
 'x+1/4, y-1/4, -z+1/2'
 '-x+1/2, y-1/4, z+1/4'
 'x+1/4, -y, z+1/4'
 '-x+1/2, -y+1/2, -z'
 'x+1/4, y+1/4, -z'
 '-x+1/2, y+1/4, z-1/4'
 'x+1/4, -y+1/2, z-1/4'

_cell_length_a                     14.8138(4)
_cell_length_b                     25.8970(7)
_cell_length_c                     32.3070(6)
_cell_angle_alpha                  90
_cell_angle_beta                   90
_cell_angle_gamma                  90
_cell_volume                       12394.0(5)
_cell_formula_units_Z              16
_cell_measurement_reflns_used      8457
_cell_measurement_temperature      298
_cell_measurement_theta_max        16.5820
_cell_measurement_theta_min        1.6790
_shelx_estimated_absorpt_T_max     0.986
_shelx_estimated_absorpt_T_min     0.966
_exptl_absorpt_coefficient_mu      0.223
_exptl_absorpt_correction_T_max    1.00000
_exptl_absorpt_correction_T_min    0.60985
_exptl_absorpt_correction_type     multi-scan
_exptl_absorpt_process_details
;
CrysAlisPro 1.171.42.49 (Rigaku Oxford Diffraction, 2022)
Empirical absorption correction using spherical harmonics,
implemented in SCALE3 ABSPACK scaling algorithm.
;
_exptl_absorpt_special_details     ?
_exptl_crystal_colour              'clear yellow'
_exptl_crystal_colour_lustre       clear
_exptl_crystal_colour_modifier     .
_exptl_crystal_colour_primary      yellow
_exptl_crystal_density_diffrn      1.289
_exptl_crystal_density_meas        ?
_exptl_crystal_density_method      ?
_exptl_crystal_description         octahedral
_exptl_crystal_F_000               4832
_exptl_crystal_size_max            0.155
_exptl_crystal_size_mid            0.155
_exptl_crystal_size_min            0.065
_exptl_transmission_factor_max     ?
_exptl_transmission_factor_min     ?
_diffrn_reflns_av_R_equivalents    0.0685
_diffrn_reflns_av_unetI/netI       0.0257
_diffrn_reflns_Laue_measured_fraction_full  0.998
_diffrn_reflns_Laue_measured_fraction_max  0.998
_diffrn_reflns_limit_h_max         17
_diffrn_reflns_limit_h_min         -17
_diffrn_reflns_limit_k_max         30
_diffrn_reflns_limit_k_min         -30
_diffrn_reflns_limit_l_max         38
_diffrn_reflns_limit_l_min         -38
_diffrn_reflns_number              33260
_diffrn_reflns_point_group_measured_fraction_full  0.998
_diffrn_reflns_point_group_measured_fraction_max  0.998
_diffrn_reflns_theta_full          16.604
_diffrn_reflns_theta_max           16.604
_diffrn_reflns_theta_min           1.686
_diffrn_ambient_temperature        298
_diffrn_detector                   'Hybrid Pixel Array Detector'
_diffrn_detector_area_resol_mean   13.3333
_diffrn_measured_fraction_theta_full  0.998
_diffrn_measured_fraction_theta_max  0.998
_diffrn_measurement_details
;
List of Runs (angles in degrees, time in seconds):

  # Type    Start    End  Width  t~exp~   \w     \q     \k     \f   Frames
--------------------------------------------------------------------------
  1  \f   -175.00 175.00   0.20    0.20 -79.00   0.00 -45.00    --  1750
;
_diffrn_measurement_device         'Newport 4-circle diffractometer'
_diffrn_measurement_device_type   
 'dectris-CrysAlisPro-abstract goniometer imported dectris images'
_diffrn_measurement_method         '\f scans'
_diffrn_orient_matrix_type        
 'CrysAlisPro convention (1999,Acta A55,543-557)'
_diffrn_orient_matrix_UB_11        0.0290178000
_diffrn_orient_matrix_UB_12        0.0073878000
_diffrn_orient_matrix_UB_13        -0.0037746000
_diffrn_orient_matrix_UB_21        0.0144631000
_diffrn_orient_matrix_UB_22        -0.0097995000
_diffrn_orient_matrix_UB_23        0.0109811000
_diffrn_orient_matrix_UB_31        0.0050774000
_diffrn_orient_matrix_UB_32        -0.0141895000
_diffrn_orient_matrix_UB_33        -0.0095496000
_diffrn_radiation_monochromator    synchrotron
_diffrn_radiation_probe            x-ray
_diffrn_radiation_type             synchrotron
_diffrn_radiation_wavelength       0.4859
_diffrn_source                     synchrotron
_diffrn_special_details           
 'Single Crystal glued onto a carbon fibre and loaded into the medium pressure cell at beamline I19, Diamond Light Source. P = 400'
_reflns_Friedel_coverage           0.000
_reflns_Friedel_fraction_full      .
_reflns_Friedel_fraction_max       .
_reflns_number_gt                  2096
_reflns_number_total               2649
_reflns_special_details
;
 Reflections were merged by SHELXL according to the crystal
 class for the calculation of statistics and refinement.
 
 _reflns_Friedel_fraction is defined as the number of unique
 Friedel pairs measured divided by the number that would be
 possible theoretically, ignoring centric projections and
 systematic absences.
;
_reflns_threshold_expression       'I > 2\s(I)'
_computing_cell_refinement         'CrysAlisPro 1.171.42.49 (Rigaku OD, 2022)'
_computing_data_collection         'CrysAlisPro 1.171.42.49 (Rigaku OD, 2022)'
_computing_data_reduction          'CrysAlisPro 1.171.42.49 (Rigaku OD, 2022)'
_computing_molecular_graphics      'Olex2 1.5 (Dolomanov et al., 2009)'
_computing_publication_material    'Olex2 1.5 (Dolomanov et al., 2009)'
_computing_structure_refinement    'SHELXL 2018/1 (Sheldrick, 2015)'
_computing_structure_solution      'XS  (Sheldrick, 2008)'
_refine_diff_density_max           1.318
_refine_diff_density_min           -0.582
_refine_diff_density_rms           0.172
_refine_ls_extinction_coef         .
_refine_ls_extinction_method       none
_refine_ls_goodness_of_fit_ref     1.108
_refine_ls_hydrogen_treatment      constr
_refine_ls_matrix_type             full
_refine_ls_number_parameters       157
_refine_ls_number_reflns           2649
_refine_ls_number_restraints       7
_refine_ls_R_factor_all            0.0848
_refine_ls_R_factor_gt             0.0718
_refine_ls_restrained_S_all        1.111
_refine_ls_shift/su_max            0.000
_refine_ls_shift/su_mean           0.000
_refine_ls_structure_factor_coef   Fsqd
_refine_ls_weighting_details      
 'w=1/[\s^2^(Fo^2^)+(0.1624P)^2^+51.1549P] where P=(Fo^2^+2Fc^2^)/3'
_refine_ls_weighting_scheme        calc
_refine_ls_wR_factor_gt            0.2181
_refine_ls_wR_factor_ref           0.2341
_refine_special_details            ?
_olex2_refinement_description
;
1. Fixed Uiso
 At 1.2 times of:
  All C(H) groups
 At 1.5 times of:
  All C(H,H,H) groups
2. Restrained distances
 C9A-C10A
 1.5 with sigma of 0.02
 C9B-C10B
 1.5 with sigma of 0.02
 C9A-O6A
 1.2 with sigma of 0.02
 C9A-N1A
 1.4 with sigma of 0.02
 C9B-O6B
 1.2 with sigma of 0.02
 C10A-N1A
 2.5 with sigma of 0.04
 O6B-C10B
 2.5 with sigma of 0.04
3. Uiso/Uaniso restraints and constraints
Uiso(C10A) = Uiso(N1A)
4. Others
 Sof(O6B)=Sof(N1B)=Sof(C9B)=Sof(C10B)=Sof(H10D)=Sof(H10E)=Sof(H10F)=1-FVAR(1)
 Sof(O6A)=Sof(N1A)=Sof(C9A)=Sof(C10A)=Sof(H10A)=Sof(H10B)=Sof(H10C)=FVAR(1)
 Fixed Sof: N2(0.5)
5.a Aromatic/amide H refined with riding coordinates:
 C4(H4), C6(H6), C7(H7)
5.b Idealised Me refined as rotating group:
 C10A(H10A,H10B,H10C), C10B(H10D,H10E,H10F), C11(H11A,H11B,H11C)
;
_atom_sites_solution_hydrogens     geom
_atom_sites_solution_primary       direct
_atom_sites_solution_secondary     ?
loop_
  _atom_site_label
  _atom_site_type_symbol
  _atom_site_fract_x
  _atom_site_fract_y
  _atom_site_fract_z
  _atom_site_U_iso_or_equiv
  _atom_site_adp_type
  _atom_site_occupancy
  _atom_site_site_symmetry_order
  _atom_site_calc_flag
  _atom_site_refinement_flags_posn
  _atom_site_refinement_flags_adp
  _atom_site_refinement_flags_occupancy
  _atom_site_disorder_assembly
  _atom_site_disorder_group
 In1 In 0.875000 0.375000 0.07282(2) 0.0458(3) Uani 1 2 d S T P . .
 O2 O 0.7624(4) 0.4120(2) 0.03756(15) 0.0700(13) Uani 1 1 d . . . . .
 O3 O 0.8972(4) 0.4381(2) 0.02285(17) 0.0745(15) Uani 1 1 d . . . . .
 O4 O 0.7427(3) 0.5889(2) -0.14132(15) 0.0646(12) Uani 1 1 d . . . . .
 O5 O 0.6057(4) 0.5630(2) -0.12902(17) 0.0709(14) Uani 1 1 d . . . . .
 C1 C 0.8147(6) 0.4385(3) 0.0153(2) 0.0631(18) Uani 1 1 d . . . . .
 C2 C 0.7784(5) 0.4705(3) -0.0196(2) 0.0635(17) Uani 1 1 d . . . . .
 C3 C 0.6885(5) 0.4699(3) -0.0311(2) 0.072(2) Uani 1 1 d . . . . .
 C4 C 0.6615(6) 0.4995(4) -0.0640(3) 0.079(2) Uani 1 1 d . . . . .
 H4 H 0.601248 0.498877 -0.072113 0.095 Uiso 1 1 calc R U . . .
 C5 C 0.7219(5) 0.5303(3) -0.0856(2) 0.0612(17) Uani 1 1 d . . . . .
 C6 C 0.8114(6) 0.5314(3) -0.0739(2) 0.073(2) Uani 1 1 d . . . . .
 H6 H 0.852541 0.552098 -0.088025 0.088 Uiso 1 1 calc R U . . .
 C7 C 0.8392(5) 0.5011(3) -0.0409(2) 0.0676(19) Uani 1 1 d . . . . .
 H7 H 0.899512 0.501372 -0.032922 0.081 Uiso 1 1 calc R U . . .
 C8 C 0.6903(6) 0.5625(3) -0.1209(2) 0.0622(18) Uani 1 1 d . . . . .
 O6A O 0.4869(10) 0.4705(6) -0.0317(5) 0.112(6) Uiso 0.517(18) 1 d D . P A 1
 N1A N 0.6233(10) 0.4475(7) -0.0031(6) 0.086(4) Uiso 0.517(18) 1 d D . P A 1
 C9A C 0.5316(10) 0.4413(7) -0.0096(5) 0.079(5) Uiso 0.517(18) 1 d D . P A 1
 C10A C 0.4863(13) 0.4064(7) 0.0203(6) 0.086(4) Uiso 0.517(18) 1 d D . P A 1
 H10A H 0.462206 0.426369 0.042806 0.130 Uiso 0.517(18) 1 calc R U P A 1
 H10B H 0.529150 0.381941 0.030804 0.130 Uiso 0.517(18) 1 calc R U P A 1
 H10C H 0.438083 0.388440 0.006642 0.130 Uiso 0.517(18) 1 calc R U P A 1
 O6B O 0.5000(11) 0.4413(7) -0.0496(6) 0.120(6) Uiso 0.483(18) 1 d D . P A 2
 N1B N 0.6300(9) 0.4310(6) -0.0140(5) 0.065(4) Uiso 0.483(18) 1 d . . P A 2
 C9B C 0.5445(13) 0.4179(8) -0.0246(6) 0.087(6) Uiso 0.483(18) 1 d D . P A 2
 C10B C 0.500(2) 0.3793(9) 0.0047(8) 0.119(9) Uiso 0.483(18) 1 d D . P A 2
 H10D H 0.486876 0.395975 0.030480 0.178 Uiso 0.483(18) 1 calc R U P A 2
 H10E H 0.540535 0.350905 0.009408 0.178 Uiso 0.483(18) 1 calc R U P A 2
 H10F H 0.445300 0.366764 -0.007505 0.178 Uiso 0.483(18) 1 calc R U P A 2
 N2 N 0.400(3) 0.4897(12) -0.1144(14) 0.216(14) Uiso 0.5 1 d . . P B -1
 C11 C 0.3116(16) 0.4622(7) -0.0959(6) 0.216(8) Uiso 1 1 d . . . B -1
 H11A H 0.307335 0.427655 -0.106478 0.324 Uiso 1 1 calc R U . B -1
 H11B H 0.258941 0.481398 -0.103965 0.324 Uiso 1 1 calc R U . B -1
 H11C H 0.315498 0.461227 -0.066273 0.324 Uiso 1 1 calc R U . B -1

loop_
  _atom_site_aniso_label
  _atom_site_aniso_U_11
  _atom_site_aniso_U_22
  _atom_site_aniso_U_33
  _atom_site_aniso_U_23
  _atom_site_aniso_U_13
  _atom_site_aniso_U_12
 In1 0.0427(5) 0.0610(5) 0.0338(5) 0.000 0.000 0.0003(3)
 O2 0.069(3) 0.085(3) 0.056(3) 0.023(3) -0.006(2) 0.006(3)
 O3 0.061(3) 0.104(4) 0.059(3) 0.023(3) -0.007(3) 0.009(3)
 O4 0.061(3) 0.080(3) 0.054(3) 0.019(3) 0.001(2) -0.001(3)
 O5 0.062(3) 0.088(3) 0.063(3) 0.021(3) -0.010(2) 0.001(3)
 C1 0.070(5) 0.074(4) 0.046(4) 0.001(3) -0.001(4) 0.012(4)
 C2 0.064(4) 0.077(4) 0.050(4) 0.007(3) -0.002(3) 0.004(3)
 C3 0.058(4) 0.091(5) 0.066(5) 0.025(4) -0.003(4) -0.005(4)
 C4 0.052(4) 0.108(6) 0.077(5) 0.031(5) -0.010(4) 0.000(4)
 C5 0.060(4) 0.074(4) 0.049(4) 0.008(3) -0.005(3) 0.008(3)
 C6 0.064(5) 0.097(5) 0.059(4) 0.021(4) -0.001(3) -0.009(4)
 C7 0.053(4) 0.091(5) 0.059(4) 0.021(4) -0.003(3) 0.001(4)
 C8 0.067(5) 0.073(4) 0.047(4) 0.000(3) -0.004(3) 0.013(4)

_geom_special_details
;
 All esds (except the esd in the dihedral angle between two l.s. planes)
 are estimated using the full covariance matrix.  The cell esds are taken
 into account individually in the estimation of esds in distances, angles
 and torsion angles; correlations between esds in cell parameters are only
 used when they are defined by crystal symmetry.  An approximate (isotropic)
 treatment of cell esds is used for estimating esds involving l.s. planes.
;
loop_
  _geom_bond_atom_site_label_1
  _geom_bond_atom_site_label_2
  _geom_bond_distance
  _geom_bond_site_symmetry_2
  _geom_bond_publ_flag
 In1 O2 2.235(5) . ?
 In1 O2 2.235(5) 14_655 ?
 In1 O3 2.320(5) . ?
 In1 O3 2.320(5) 14_655 ?
 In1 O4 2.293(5) 27_655 ?
 In1 O4 2.293(5) 28_565 ?
 In1 O5 2.254(5) 27_655 ?
 In1 O5 2.254(5) 28_565 ?
 In1 C1 2.637(7) 14_655 ?
 In1 C1 2.637(7) . ?
 In1 C8 2.618(7) 28_565 ?
 In1 C8 2.618(7) 27_655 ?
 O2 C1 1.260(9) . ?
 O3 C1 1.246(10) . ?
 O4 C8 1.227(9) . ?
 O5 C8 1.280(10) . ?
 C1 C2 1.498(10) . ?
 C2 C3 1.383(11) . ?
 C2 C7 1.382(10) . ?
 C3 C4 1.370(10) . ?
 C3 N1A 1.446(17) . ?
 C3 N1B 1.440(15) . ?
 C4 H4 0.9300 . ?
 C4 C5 1.386(11) . ?
 C5 C6 1.378(10) . ?
 C5 C8 1.490(9) . ?
 C6 H6 0.9300 . ?
 C6 C7 1.388(10) . ?
 C7 H7 0.9300 . ?
 O6A C9A 1.232(14) . ?
 N1A C9A 1.385(15) . ?
 C9A C10A 1.483(15) . ?
 C10A H10A 0.9600 . ?
 C10A H10B 0.9600 . ?
 C10A H10C 0.9600 . ?
 O6B C9B 1.207(15) . ?
 N1B C9B 1.35(2) . ?
 C9B C10B 1.524(17) . ?
 C10B H10D 0.9600 . ?
 C10B H10E 0.9600 . ?
 C10B H10F 0.9600 . ?
 N2 C11 1.61(5) . ?
 C11 H11A 0.9600 . ?
 C11 H11B 0.9600 . ?
 C11 H11C 0.9600 . ?

loop_
  _geom_angle_atom_site_label_1
  _geom_angle_atom_site_label_2
  _geom_angle_atom_site_label_3
  _geom_angle
  _geom_angle_site_symmetry_1
  _geom_angle_site_symmetry_3
  _geom_angle_publ_flag
 O2 In1 O2 118.7(3) . 14_655 ?
 O2 In1 O3 80.9(2) . 14_655 ?
 O2 In1 O3 56.59(18) 14_655 14_655 ?
 O2 In1 O3 80.9(2) 14_655 . ?
 O2 In1 O3 56.59(18) . . ?
 O2 In1 O4 130.6(2) . 28_565 ?
 O2 In1 O4 82.2(2) 14_655 28_565 ?
 O2 In1 O4 130.6(2) 14_655 27_655 ?
 O2 In1 O4 82.2(2) . 27_655 ?
 O2 In1 O5 87.3(2) . 28_565 ?
 O2 In1 O5 87.3(2) 14_655 27_655 ?
 O2 In1 O5 138.7(2) . 27_655 ?
 O2 In1 O5 138.7(2) 14_655 28_565 ?
 O2 In1 C1 99.2(2) 14_655 . ?
 O2 In1 C1 28.5(2) . . ?
 O2 In1 C1 28.5(2) 14_655 14_655 ?
 O2 In1 C1 99.2(2) . 14_655 ?
 O2 In1 C8 110.0(2) 14_655 28_565 ?
 O2 In1 C8 111.4(2) . 28_565 ?
 O2 In1 C8 110.0(2) . 27_655 ?
 O2 In1 C8 111.4(2) 14_655 27_655 ?
 O3 In1 O3 91.8(3) 14_655 . ?
 O3 In1 C1 28.2(2) . . ?
 O3 In1 C1 84.3(2) 14_655 . ?
 O3 In1 C1 84.3(2) . 14_655 ?
 O3 In1 C1 28.2(2) 14_655 14_655 ?
 O3 In1 C8 89.7(2) . 28_565 ?
 O3 In1 C8 166.0(2) 14_655 28_565 ?
 O3 In1 C8 89.7(2) 14_655 27_655 ?
 O3 In1 C8 166.0(2) . 27_655 ?
 O4 In1 O3 87.5(2) 28_565 . ?
 O4 In1 O3 87.5(2) 27_655 14_655 ?
 O4 In1 O3 138.26(18) 28_565 14_655 ?
 O4 In1 O3 138.26(18) 27_655 . ?
 O4 In1 O4 119.3(3) 28_565 27_655 ?
 O4 In1 C1 110.6(2) 27_655 . ?
 O4 In1 C1 110.6(2) 28_565 14_655 ?
 O4 In1 C1 111.1(2) 28_565 . ?
 O4 In1 C1 111.1(2) 27_655 14_655 ?
 O4 In1 C8 27.9(2) 27_655 27_655 ?
 O4 In1 C8 100.5(2) 28_565 27_655 ?
 O4 In1 C8 27.9(2) 28_565 28_565 ?
 O4 In1 C8 100.5(2) 27_655 28_565 ?
 O5 In1 O3 89.8(3) 28_565 . ?
 O5 In1 O3 89.8(3) 27_655 14_655 ?
 O5 In1 O3 164.6(2) 27_655 . ?
 O5 In1 O3 164.6(2) 28_565 14_655 ?
 O5 In1 O4 81.1(2) 27_655 28_565 ?
 O5 In1 O4 81.1(2) 28_565 27_655 ?
 O5 In1 O4 57.14(19) 28_565 28_565 ?
 O5 In1 O4 57.14(19) 27_655 27_655 ?
 O5 In1 O5 92.7(3) 28_565 27_655 ?
 O5 In1 C1 90.0(2) 27_655 14_655 ?
 O5 In1 C1 166.8(2) 27_655 . ?
 O5 In1 C1 90.0(2) 28_565 . ?
 O5 In1 C1 166.8(2) 28_565 14_655 ?
 O5 In1 C8 29.3(2) 28_565 28_565 ?
 O5 In1 C8 85.1(2) 28_565 27_655 ?
 O5 In1 C8 29.3(2) 27_655 27_655 ?
 O5 In1 C8 85.1(2) 27_655 28_565 ?
 C1 In1 C1 90.4(3) 14_655 . ?
 C8 In1 C1 103.2(3) 28_565 . ?
 C8 In1 C1 138.5(3) 28_565 14_655 ?
 C8 In1 C1 103.2(3) 27_655 14_655 ?
 C8 In1 C1 138.5(3) 27_655 . ?
 C8 In1 C8 92.1(3) 28_565 27_655 ?
 C1 O2 In1 93.8(4) . . ?
 C1 O3 In1 90.2(5) . . ?
 C8 O4 In1 91.0(4) . 31_655 ?
 C8 O5 In1 91.4(5) . 31_655 ?
 O2 C1 In1 57.7(4) . . ?
 O2 C1 C2 120.7(7) . . ?
 O3 C1 In1 61.6(4) . . ?
 O3 C1 O2 119.1(7) . . ?
 O3 C1 C2 120.2(7) . . ?
 C2 C1 In1 175.0(5) . . ?
 C3 C2 C1 122.8(7) . . ?
 C7 C2 C1 117.3(7) . . ?
 C7 C2 C3 119.9(7) . . ?
 C2 C3 N1A 118.6(9) . . ?
 C2 C3 N1B 118.9(8) . . ?
 C4 C3 C2 119.0(7) . . ?
 C4 C3 N1A 121.0(9) . . ?
 C4 C3 N1B 120.9(9) . . ?
 C3 C4 H4 119.3 . . ?
 C3 C4 C5 121.5(8) . . ?
 C5 C4 H4 119.3 . . ?
 C4 C5 C8 120.3(7) . . ?
 C6 C5 C4 119.8(7) . . ?
 C6 C5 C8 120.0(7) . . ?
 C5 C6 H6 120.6 . . ?
 C5 C6 C7 118.9(7) . . ?
 C7 C6 H6 120.6 . . ?
 C2 C7 C6 121.0(8) . . ?
 C2 C7 H7 119.5 . . ?
 C6 C7 H7 119.5 . . ?
 O4 C8 In1 61.1(4) . 31_655 ?
 O4 C8 O5 120.3(6) . . ?
 O4 C8 C5 121.6(7) . . ?
 O5 C8 In1 59.4(4) . 31_655 ?
 O5 C8 C5 118.0(7) . . ?
 C5 C8 In1 173.8(5) . 31_655 ?
 C9A N1A C3 127.4(14) . . ?
 O6A C9A N1A 123.0(15) . . ?
 O6A C9A C10A 120.5(15) . . ?
 N1A C9A C10A 114.6(13) . . ?
 C9A C10A H10A 109.5 . . ?
 C9A C10A H10B 109.5 . . ?
 C9A C10A H10C 109.5 . . ?
 H10A C10A H10B 109.5 . . ?
 H10A C10A H10C 109.5 . . ?
 H10B C10A H10C 109.5 . . ?
 C9B N1B C3 129.9(13) . . ?
 O6B C9B N1B 123.6(17) . . ?
 O6B C9B C10B 120.6(19) . . ?
 N1B C9B C10B 114.2(17) . . ?
 C9B C10B H10D 109.5 . . ?
 C9B C10B H10E 109.5 . . ?
 C9B C10B H10F 109.5 . . ?
 H10D C10B H10E 109.5 . . ?
 H10D C10B H10F 109.5 . . ?
 H10E C10B H10F 109.5 . . ?
 N2 C11 H11A 109.5 . . ?
 N2 C11 H11B 109.5 . . ?
 N2 C11 H11C 109.5 . . ?
 H11A C11 H11B 109.5 . . ?
 H11A C11 H11C 109.5 . . ?
 H11B C11 H11C 109.5 . . ?

loop_
  _geom_torsion_atom_site_label_1
  _geom_torsion_atom_site_label_2
  _geom_torsion_atom_site_label_3
  _geom_torsion_atom_site_label_4
  _geom_torsion
  _geom_torsion_site_symmetry_1
  _geom_torsion_site_symmetry_2
  _geom_torsion_site_symmetry_3
  _geom_torsion_site_symmetry_4
  _geom_torsion_publ_flag
 In1 O2 C1 O3 -6.0(7) . . . . ?
 In1 O2 C1 C2 174.4(6) . . . . ?
 In1 O3 C1 O2 5.8(7) . . . . ?
 In1 O3 C1 C2 -174.7(6) . . . . ?
 In1 O4 C8 O5 4.6(7) 31_655 . . . ?
 In1 O4 C8 C5 -173.5(6) 31_655 . . . ?
 In1 O5 C8 O4 -4.7(7) 31_655 . . . ?
 In1 O5 C8 C5 173.5(6) 31_655 . . . ?
 O2 C1 C2 C3 -4.8(12) . . . . ?
 O2 C1 C2 C7 176.0(7) . . . . ?
 O3 C1 C2 C3 175.7(8) . . . . ?
 O3 C1 C2 C7 -3.6(11) . . . . ?
 C1 C2 C3 C4 -178.5(7) . . . . ?
 C1 C2 C3 N1A 14.9(15) . . . . ?
 C1 C2 C3 N1B -10.8(14) . . . . ?
 C1 C2 C7 C6 179.1(7) . . . . ?
 C2 C3 C4 C5 -0.8(14) . . . . ?
 C2 C3 N1A C9A -177.1(16) . . . . ?
 C2 C3 N1B C9B -169.5(17) . . . . ?
 C3 C2 C7 C6 -0.1(13) . . . . ?
 C3 C4 C5 C6 0.2(14) . . . . ?
 C3 C4 C5 C8 -179.3(7) . . . . ?
 C3 N1A C9A O6A -29(3) . . . . ?
 C3 N1A C9A C10A 166.3(16) . . . . ?
 C3 N1B C9B O6B -6(3) . . . . ?
 C3 N1B C9B C10B -172.3(16) . . . . ?
 C4 C3 N1A C9A 17(3) . . . . ?
 C4 C3 N1B C9B -2(2) . . . . ?
 C4 C5 C6 C7 0.4(13) . . . . ?
 C4 C5 C8 O4 -177.8(7) . . . . ?
 C4 C5 C8 O5 4.0(11) . . . . ?
 C5 C6 C7 C2 -0.5(13) . . . . ?
 C6 C5 C8 O4 2.7(11) . . . . ?
 C6 C5 C8 O5 -175.5(7) . . . . ?
 C7 C2 C3 C4 0.7(13) . . . . ?
 C7 C2 C3 N1A -165.9(12) . . . . ?
 C7 C2 C3 N1B 168.4(10) . . . . ?
 C8 C5 C6 C7 179.9(7) . . . . ?
 N1A C3 C4 C5 165.5(12) . . . . ?
 N1B C3 C4 C5 -168.2(10) . . . . ?

_shelx_res_file
;
TITL DIA0922_162_Res0-85_BadRef_Msk1_SmBkg3 in Fddd #70
    dia0922_162_res0-85_badref_msk1_smbkg3.res
    created by SHELXL-2018/1 at 15:11:04 on 07-Oct-2022
REM reset to Fddd #70
CELL 0.4859 14.813792 25.896993 32.307043 90 90 90
ZERR 16 0.000373 0.00073 0.000641 0 0 0
LATT 4
SYMM 0.25-X,0.25-Y,+Z
SYMM +X,0.25-Y,0.25-Z
SYMM 0.25-X,+Y,0.25-Z
SFAC C H In N O
DISP C -0.0004 0.0007 6.0677
DISP H 0 0 0.6065
DISP In -2.2014 0.661 1423.3194
DISP N -0.0004 0.0014 8.9832
DISP O 0.0006 0.0026 13.3363
UNIT 352 320 16 48 160
EADP C10A N1A
DFIX 1.5 C9A C10A
DFIX 1.5 C9B C10B
DFIX 1.2 C9A O6A
DFIX 1.4 C9A N1A
DANG 2.5 C10A N1A
DFIX 1.2 C9B O6B
DANG 2.5 O6B C10B

L.S. 30
PLAN  15
SIZE 0.065 0.155 0.155
TEMP 24.85
CONF
BOND
MORE -1
BOND $H
fmap 2 53
acta
REM <olex2.extras>
REM <HklSrc "%.\\DIA0922_162_Res0-85_BadRef_Msk1_SmBkg3.hkl">
REM </olex2.extras>

WGHT    0.162400   51.154900
FVAR       0.36170   0.51683
IN1   3    0.875000    0.375000    0.072825    10.50000    0.04274    0.06097 =
         0.03381    0.00000    0.00000    0.00032
O2    5    0.762441    0.411962    0.037563    11.00000    0.06857    0.08509 =
         0.05620    0.02273   -0.00604    0.00566
O3    5    0.897189    0.438086    0.022849    11.00000    0.06096    0.10369 =
         0.05889    0.02314   -0.00679    0.00855
O4    5    0.742731    0.588935   -0.141318    11.00000    0.06079    0.07959 =
         0.05353    0.01863    0.00068   -0.00083
O5    5    0.605727    0.563008   -0.129016    11.00000    0.06169    0.08809 =
         0.06286    0.02053   -0.00965    0.00057
C1    1    0.814700    0.438495    0.015314    11.00000    0.07007    0.07356 =
         0.04579    0.00080   -0.00118    0.01210
C2    1    0.778450    0.470506   -0.019563    11.00000    0.06405    0.07671 =
         0.04978    0.00654   -0.00160    0.00392
C3    1    0.688529    0.469918   -0.031120    11.00000    0.05794    0.09126 =
         0.06650    0.02476   -0.00301   -0.00499
C4    1    0.661495    0.499492   -0.064035    11.00000    0.05214    0.10811 =
         0.07684    0.03087   -0.00974   -0.00024
AFIX  43
H4    2    0.601248    0.498877   -0.072113    11.00000   -1.20000
AFIX   0
C5    1    0.721923    0.530311   -0.085567    11.00000    0.05982    0.07436 =
         0.04933    0.00800   -0.00472    0.00780
C6    1    0.811433    0.531406   -0.073945    11.00000    0.06379    0.09650 =
         0.05858    0.02096   -0.00102   -0.00934
AFIX  43
H6    2    0.852541    0.552098   -0.088025    11.00000   -1.20000
AFIX   0
C7    1    0.839172    0.501093   -0.040866    11.00000    0.05270    0.09085 =
         0.05925    0.02070   -0.00346    0.00063
AFIX  43
H7    2    0.899512    0.501372   -0.032922    11.00000   -1.20000
AFIX   0
C8    1    0.690306    0.562519   -0.120943    11.00000    0.06696    0.07278 =
         0.04683    0.00036   -0.00430    0.01339
PART 1
O6A   5    0.486892    0.470500   -0.031678    21.00000    0.11242
N1A   4    0.623347    0.447530   -0.003055    21.00000    0.08636
C9A   1    0.531557    0.441340   -0.009563    21.00000    0.07914
C10A  1    0.486257    0.406448    0.020304    21.00000    0.08636
AFIX 137
H10A  2    0.462206    0.426369    0.042806    21.00000   -1.50000
H10B  2    0.529150    0.381941    0.030804    21.00000   -1.50000
H10C  2    0.438083    0.388440    0.006642    21.00000   -1.50000
AFIX   0
PART 2
O6B   5    0.500044    0.441258   -0.049649   -21.00000    0.12016
N1B   4    0.629984    0.431028   -0.013972   -21.00000    0.06482
C9B   1    0.544547    0.417871   -0.024604   -21.00000    0.08701
C10B  1    0.500214    0.379313    0.004650   -21.00000    0.11882
AFIX 137
H10D  2    0.486876    0.395975    0.030480   -21.00000   -1.50000
H10E  2    0.540535    0.350905    0.009408   -21.00000   -1.50000
H10F  2    0.445300    0.366764   -0.007505   -21.00000   -1.50000
AFIX   0

PART -1
N2    4    0.400193    0.489687   -0.114442    10.50000    0.21616
C11   1    0.311556    0.462223   -0.095923    11.00000    0.21630
AFIX 137
H11A  2    0.307335    0.427655   -0.106478    11.00000   -1.50000
H11B  2    0.258941    0.481398   -0.103965    11.00000   -1.50000
H11C  2    0.315498    0.461227   -0.066273    11.00000   -1.50000
AFIX   0
HKLF 4


REM  DIA0922_162_Res0-85_BadRef_Msk1_SmBkg3 in Fddd #70
REM R1 =  0.0718 for    2096 Fo > 4sig(Fo)  and  0.0848 for all    2649 data
REM    157 parameters refined using      7 restraints

END

WGHT      0.1624     51.2141

REM Highest difference peak  1.318,  deepest hole -0.582,  1-sigma level  0.172
Q1    1   0.3750  0.5723 -0.1250  10.50000  0.05    1.32
Q2    1   0.6751  0.3512 -0.0944  11.00000  0.05    1.10
Q3    1   0.6838  0.3576 -0.1029  11.00000  0.05    1.10
Q4    1   0.8748  0.3487  0.0904  11.00000  0.05    0.98
Q5    1   1.0561  0.4405 -0.0514  11.00000  0.05    0.95
Q6    1   0.8746  0.3480  0.0499  11.00000  0.05    0.92
Q7    1   0.8950  0.3994  0.0630  11.00000  0.05    0.77
Q8    1   0.8532  0.3982  0.0612  11.00000  0.05    0.72
Q9    1   0.8751  0.4035  0.0978  11.00000  0.05    0.70
Q10   1   0.5453  0.3910 -0.0933  11.00000  0.05    0.64
Q11   1   0.6360  0.4127 -0.0283  11.00000  0.05    0.56
Q12   1   0.5209  0.4188 -0.0644  11.00000  0.05    0.52
Q13   1   0.4893  0.4530 -0.0406  11.00000  0.05    0.50
Q14   1   0.6417  0.4129 -0.0204  11.00000  0.05    0.47
Q15   1   0.4084  0.4814 -0.1082  11.00000  0.05    0.38
;
_shelx_res_checksum                89228
_shelx_hkl_file
;
   0   0  -6 7.50293 22.8589   1
   0   0  -6 44.6919 26.0518   1
   0   0   6 30.4854 26.0784   1
   0   0   6 54.4183 24.5758   1
   0   0  -8 1270.31 70.2804   1
   0   0   8 1210.09 69.5608   1
   0   0  -8 1214.45 68.9207   1
   0   0 -10-13.3283 21.9968   1
   0   0 -10 4.44715 19.2337   1
   0   0  10-1.96044 20.5024   1
   0   0 -12 302.312 41.3373   1
   0   0 -12 247.922 35.8565   1
   0   0  12 291.422 39.4769   1
   0   0 -14 44.5258 43.6081   1
   0   0 -14-23.1868 52.1163   1
   0   0  14-9.54167 47.5627   1
   0   0  14 16.6622 48.3952   1
   0   0  16 1487.35 102.895   1
   0   0 -16 1616.57 106.758   1
   0   0 -16 1557.95 100.711   1
   0   0  16 1564.31 105.845   1
   0   0 -18 14.4555 47.5867   1
   0   0 -18-21.9830 56.0795   1
   0   0  18-8.61405 52.7399   1
   0   0  18-39.3757 58.4800   1
   0   0  20 56043.8 2764.97   1
   0   0 -20 57280.9 2766.94   1
   0   0  20 54765.5 2766.90   1
   0   0 -22 35.5792 54.5203   1
   0   0 -22 17.5923 63.6742   1
   0   0  22-37.7377 61.0033   1
   0   0  22 9.49598 67.3788   1
   0   0 -24 4.32762 62.7951   1
   0   0 -24 9.52762 71.1913   1
   0   0  24-13.7314 68.5767   1
   0   0  24 84.7920 75.8034   1
   0   0 -26-56.6589 71.4328   1
   0   0  26 17.5472 89.5362   1
   0   0 -26-66.8258 81.4799   1
   0   0  26-7.41298 77.7637   1
   0   0 -28 5972.00 319.309   1
   0   0  28 6184.04 316.700   1
   0   0  28 5113.99 321.223   1
   0   0 -28 5217.89 309.579   1
   0   0 -30-19.6477 85.0439   1
   0   0  30-55.6771 105.117   1
   0   0 -30-61.7297 99.4852   1
   0   0  30 27.7025 93.3455   1
   0   0 -32 1551.89 144.143   1
   0   0 -32 1333.29 134.984   1
   0   0  32 1639.64 143.277   1
   0   0  32 1340.21 155.307   1
   0   0 -34 55.1245 102.340   1
   0   0  34-41.4504 125.709   1
   0   0 -34-71.1351 110.516   1
   0   0  34-37.3911 107.123   1
   0   0 -36 2245.34 186.047   1
   0   0  36 2336.88 184.053   1
   0   0  36 1770.24 203.686   1
   0   0 -36 2329.60 195.222   1
   0   0 -38-59.8847 124.197   1
   0   0  38 52.1587 127.238   1
   0   0 -38 84.6079 134.644   1
   0  -2   4 16.1068 16.5035   1
   0   2  -4 24.1033 16.9847   1
   0   2  -4-12.1253 15.8309   1
   0  -2   4-8.44723 16.4928   1
   0  -2   6 1974.07 109.637   1
   0   2  -6 1977.19 110.329   1
   0  -2   6 2033.31 109.838   1
   0   2  -6 2057.01 108.760   1
   0  -2   8 8.89377 20.3869   1
   0   2  -8-9.34851 19.0575   1
   0   2  -8 9.41399 21.2292   1
   0  -2  -8 11.3072 15.5553   1
   0   2   8 3.45388 14.2510   1
   0  -2   8 4.04124 20.0219   1
   0   2   8-2.71717 13.4335   1
   0   2  10 4795.76 242.377   1
   0  -2  10 4644.45 246.625   1
   0   2 -10 4755.50 247.692   1
   0  -2 -10 4897.09 242.987   1
   0  -2  10 4635.38 247.035   1
   0   2 -10 4906.42 246.455   1
   0  -2 -12-39.7096 33.0942   1
   0   2 -12-7.30997 39.7975   1
   0   2  12-21.0387 31.2179   1
   0  -2  12-23.7813 39.3275   1
   0   2 -12 12.8234 35.6332   1
   0  -2 -12-16.6808 25.8657   1
   0   2  14 46.7366 44.4969   1
   0  -2 -14 6.19233 46.5819   1
   0   2 -14-39.7922 55.5481   1
   0  -2  14-30.0784 52.4300   1
   0   2  14 8.03986 43.1861   1
   0   2 -14-32.4216 48.8282   1
   0  -2 -14 28.1468 37.2319   1
   0  -2  16 13.0378 59.4637   1
   0  -2 -16 33.1067 50.2439   1
   0   2 -16-66.6972 61.5392   1
   0  -2  16-44.0536 59.1340   1
   0   2  16 52.3757 47.2971   1
   0  -2 -16-2.36059 40.5303   1
   0   2 -16 46.1864 52.6865   1
   0  -2  18 29495.6 1446.71   1
   0  -2 -18 29651.1 1443.75   1
   0   2 -18 28663.9 1447.48   1
   0   2  18 28441.6 1441.78   1
   0  -2  18 29103.1 1448.06   1
   0   2 -18 29387.3 1445.43   1
   0  -2  20 49.1109 65.0444   1
   0   2  20 51.4280 67.2777   1
   0   2 -20-6.65335 61.4650   1
   0  -2 -20-34.2013 68.3797   1
   0  -2  20 27.7733 59.4908   1
   0   2  20-63.7006 67.5786   1
   0  -2 -20-38.4835 54.3319   1
   0  -2  22 11313.9 575.492   1
   0   2  22 11616.0 570.501   1
   0   2 -22 10820.9 569.437   1
   0  -2  22 11420.1 571.606   1
   0  -2 -22 10900.4 568.011   1
   0   2 -22 11101.3 573.014   1
   0   2  22 11721.5 567.940   1
   0  -2 -22 10408.2 563.449   1
   0  -2  24 74.3500 79.8182   1
   0   2  24 48.5665 72.2796   1
   0  -2 -24-6.53332 68.4307   1
   0   2 -24-25.9032 74.8424   1
   0   2  24-6.14756 65.7753   1
   0  -2  24-27.1769 72.8148   1
   0  -2 -24 5.80377 56.8080   1
   0   2 -24 70.0719 69.6229   1
   0   2 -26 3214.27 202.950   1
   0   2 -26 3247.24 208.259   1
   0  -2 -26 3445.14 203.829   1
   0  -2  26 3736.05 208.900   1
   0  -2  26 3303.97 215.103   1
   0   2  26 3359.20 207.944   1
   0  -2 -26 3158.88 195.742   1
   0   2 -28 28.0476 82.4858   1
   0  -2 -28 7.26778 76.5770   1
   0  -2  28-20.4039 101.790   1
   0   2  28 26.9866 94.8243   1
   0  -2 -28 63.6945 87.3153   1
   0   2 -28-14.7760 93.3266   1
   0  -2  28-34.2415 91.2616   1
   0   2  28-7.27880 82.9568   1
   0  -2 -30 5527.97 295.857   1
   0   2 -30 4779.29 296.095   1
   0   2 -30 5128.31 302.014   1
   0   2  30 5662.26 295.180   1
   0  -2  30 5578.33 302.005   1
   0  -2  30 4613.07 308.140   1
   0   2  30 4662.98 302.391   1
   0  -2  32 51.6467 119.891   1
   0   2  32 39.1686 112.821   1
   0  -2 -32 80.2852 99.6060   1
   0   2 -32-62.4416 111.140   1
   0   2  32 71.6810 96.8899   1
   0  -2  32 76.1506 107.046   1
   0  -2 -32 73.3086 109.036   1
   0   2 -32-74.9047 98.9723   1
   0  -2  34-74.5071 132.945   1
   0   2  34-70.7067 127.116   1
   0  -2 -34-12.1370 108.343   1
   0   2 -34 212.723 119.434   1
   0  -2  34 72.8329 111.267   1
   0   2  34 73.8192 107.270   1
   0  -2 -34 53.0086 105.431   1
   0   2 -34 148.214 106.098   1
   0   2  36-34.6523 136.626   1
   0  -2  36 47.6228 141.912   1
   0   2 -36-21.5534 118.052   1
   0  -2 -36-3.19196 114.692   1
   0  -2  36-80.6096 121.990   1
   0   2  36-112.788 115.483   1
   0  -2 -36-74.7148 106.293   1
   0   2 -36-73.4066 115.079   1
   0  -4   2 71.7839 24.7380   1
   0   4  -2 34.5239 23.1473   1
   0  -4   2 59.5864 22.8151   1
   0   4  -4 18127.9 966.494   1
   0  -4   4 19917.9 967.192   1
   0  -4   4 19450.0 966.723   1
   0   4  -4 20844.0 967.118   1
   0   4  -6 60.7115 24.3830   1
   0  -4   6 103.943 24.0301   1
   0   4  -6 64.0596 22.5766   1
   0  -4   6 7.15347 22.2165   1
   0   4  -8 1684.94 98.7853   1
   0  -4   8 1594.85 96.0214   1
   0   4  -8 1530.64 94.4804   1
   0   4 -10 9.34836 31.2427   1
   0  -4  10 2.84620 33.3472   1
   0  -4 -10 33.4599 20.3273   1
   0   4 -10 17.6894 33.0747   1
   0  -4  10 35.5775 32.5615   1
   0   4  10-9.24558 19.6129   1
   0   4 -12 11091.4 549.589   1
   0  -4  12 11369.4 551.430   1
   0  -4 -12 11377.7 542.170   1
   0  -4  12 11518.1 551.230   1
   0   4 -12 11373.0 551.959   1
   0   4  12 10133.5 540.689   1
   0  -4 -12 10504.8 539.510   1
   0   4  14-8.65923 40.5667   1
   0   4 -14-14.9311 61.5326   1
   0  -4 -14 11.2323 44.4138   1
   0   4  14 11.4094 39.8298   1
   0  -4  14-32.5626 57.7837   1
   0  -4 -14-49.3724 38.3220   1
   0   4 -14-10.0874 53.4131   1
   0  -4  16 9227.08 465.861   1
   0   4 -16 8798.32 462.147   1
   0   4  16 8410.06 453.608   1
   0  -4 -16 8668.93 455.240   1
   0  -4  16 9606.59 465.379   1
   0   4 -16 9223.05 465.799   1
   0   4  16 8693.38 453.507   1
   0  -4 -16 9882.71 455.536   1
   0   4  18 181.872 49.0763   1
   0  -4  18 88.0025 66.9970   1
   0   4 -18 143.319 64.8824   1
   0  -4 -18 188.037 51.9888   1
   0   4  18 142.989 49.6181   1
   0  -4  18 174.960 63.8274   1
   0   4 -18 113.513 58.0540   1
   0  -4  20 8612.94 494.777   1
   0  -4  20 10119.5 496.139   1
   0  -4 -20 10058.3 487.222   1
   0   4 -20 10718.0 499.471   1
   0   4  20 9239.11 484.587   1
   0   4  20 8916.83 485.884   1
   0   4 -22-7.23977 65.2551   1
   0  -4 -22 1.78844 58.8376   1
   0   4 -22 39.2353 72.5997   1
   0  -4  22 30.3484 69.8205   1
   0   4  22-35.3196 55.6612   1
   0   4  22-75.8661 62.3239   1
   0  -4  22 33.6766 77.3798   1
   0  -4 -24 143.557 65.2420   1
   0   4 -24 94.3238 74.3168   1
   0  -4 -24-27.6061 66.0662   1
   0   4 -24 143.078 84.2523   1
   0  -4  24 85.7746 78.8615   1
   0   4  24 122.686 66.2736   1
   0  -4  24 46.0163 88.3964   1
   0   4 -26-8.52913 82.0596   1
   0  -4 -26 18.5907 66.6325   1
   0  -4  26-36.5035 96.9284   1
   0   4 -26-98.4829 91.0488   1
   0  -4 -26-30.1922 75.2838   1
   0  -4  26-17.1136 85.2955   1
   0  -4  28 6664.76 408.736   1
   0  -4 -28 7614.84 391.402   1
   0   4 -28 7418.97 402.276   1
   0  -4 -28 6996.93 393.749   1
   0   4 -28 7097.45 405.270   1
   0  -4  28 7647.92 404.162   1
   0   4  28 7926.53 394.273   1
   0   4 -30 59.0949 100.428   1
   0  -4 -30 42.2856 75.6065   1
   0   4  30 70.3764 102.541   1
   0  -4  30 7.73031 117.415   1
   0   4 -30 36.9173 111.869   1
   0  -4 -30 140.377 92.0669   1
   0   4  30-16.9662 89.8609   1
   0  -4  30 48.4843 107.121   1
   0   4 -32 1053.18 133.293   1
   0  -4 -32 1115.53 114.251   1
   0  -4  32 1107.76 157.258   1
   0   4  32 1285.83 140.237   1
   0  -4 -32 1327.12 128.696   1
   0   4 -32 1132.15 144.069   1
   0  -4  32 1127.85 138.945   1
   0   4  32 1231.07 125.716   1
   0  -4 -34-69.9305 89.2998   1
   0   4 -34 40.9609 106.374   1
   0   4 -34 94.5281 120.788   1
   0  -4 -34 47.9860 105.478   1
   0  -4  34 70.8196 112.874   1
   0   4  34 119.209 102.609   1
   0   4  34 51.8489 119.737   1
   0  -4  34 119.335 136.423   1
   0   4 -36 984.615 144.069   1
   0  -4 -36 1241.42 125.084   1
   0   4  36 1009.27 159.630   1
   0  -4  36 940.022 169.049   1
   0   4  36 1133.35 137.068   1
   0  -4  36 1134.38 149.592   1
   0  -4 -36 1067.66 135.557   1
   0   4 -36 899.318 150.254   1
   0  -6   0 17.5423 17.5520   1
   0   6   0-33.8950 19.1493   1
   0   6   0 1.28982 17.3775   1
   0  -6   0 11.8688 16.5869   1
   0  -6   2 2616.30 141.712   1
   0  -6  -2 2596.59 137.164   1
   0   6   2 2757.33 137.557   1
   0  -6   2 2535.68 141.098   1
   0   6   2 2814.48 137.472   1
   0   6  -2 2969.06 142.143   1
   0  -6  -2 2643.83 136.647   1
   0   6  -4 8.58648 21.2945   1
   0  -6   4 1.07416 21.5082   1
   0  -6   4 7.18208 20.4739   1
   0   6  -4-15.4667 20.2665   1
   0  -6   6 74637.8 3762.01   1
   0   6  -6 77504.1 3762.58   1
   0  -6   6 75054.9 3761.80   1
   0   6  -6 78921.4 3761.85   1
   0   6  -8 17.7850 32.0198   1
   0  -6   8 28.8622 31.7239   1
   0   6  -8-8.17453 28.9173   1
   0  -6   8 90.8988 33.6379   1
   0   6 -10 23397.2 1167.51   1
   0  -6  10 23440.6 1168.40   1
   0   6 -10 23381.8 1169.03   1
   0  -6  10 23808.9 1168.97   1
   0   6  12-13.9185 28.1845   1
   0   6 -12 48.4270 57.0416   1
   0  -6  12 46.4334 59.7727   1
   0  -6 -12-19.6530 23.7299   1
   0  -6 -12 44.5410 31.7054   1
   0   6 -12-28.2530 58.7152   1
   0  -6  12 18.4207 57.0438   1
   0   6 -14 1362.63 99.4765   1
   0   6  14 1468.71 80.3576   1
   0  -6  14 1389.75 103.213   1
   0   6 -14 1323.59 103.253   1
   0  -6 -14 1482.32 82.3768   1
   0   6  14 1301.60 81.1333   1
   0  -6 -14 1109.02 74.9865   1
   0   6  16-18.6058 37.8177   1
   0  -6  16 71.1324 64.6058   1
   0   6 -16 18.1470 62.1144   1
   0  -6 -16-39.3882 41.9938   1
   0  -6  16 11.1045 60.8516   1
   0   6  16 31.6846 39.9542   1
   0   6 -16 6.21925 60.0920   1
   0  -6  18 6692.26 357.999   1
   0   6  18 6666.77 340.997   1
   0   6 -18 6557.89 353.634   1
   0   6  18 6852.95 340.958   1
   0  -6  18 6380.51 354.212   1
   0  -6 -18 6743.75 341.895   1
   0   6 -18 6566.63 356.593   1
   0   6  20-94.1172 48.4854   1
   0  -6  20 41.4540 73.2010   1
   0  -6 -20 15.2220 49.0524   1
   0   6 -20-29.1152 70.0633   1
   0   6  20-47.6266 48.8171   1
   0  -6  20 35.9111 66.6942   1
   0  -6  22 1258.96 119.535   1
   0  -6 -22 1273.92 84.1280   1
   0   6 -22 1066.99 113.088   1
   0  -6 -22 1199.26 93.1936   1
   0  -6  22 1276.54 111.604   1
   0   6  22 1306.00 92.6115   1
   0   6  22 1139.66 93.2547   1
   0   6 -24 5.67541 78.6513   1
   0  -6 -24 38.6631 51.5045   1
   0  -6  24-39.0145 90.3777   1
   0   6  24 75.6295 66.8220   1
   0  -6 -24 1.76246 65.2846   1
   0   6 -24 54.4502 86.5397   1
   0   6  24 16.9040 63.3414   1
   0  -6  24-29.2911 83.5623   1
   0  -6 -26 5616.19 305.422   1
   0   6 -26 6066.62 326.406   1
   0  -6 -26 5608.85 311.120   1
   0  -6  26 6177.38 328.304   1
   0   6 -26 5772.47 329.669   1
   0  -6  26 5645.86 331.423   1
   0   6  26 5787.43 316.408   1
   0   6 -28 22.8729 97.1374   1
   0  -6 -28 195.326 65.5673   1
   0   6  28-86.7258 92.0544   1
   0  -6  28-18.8215 113.560   1
   0  -6 -28-21.1899 81.5452   1
   0   6 -28-3.38885 106.363   1
   0  -6  28 155.585 103.605   1
   0   6 -30 5696.49 332.882   1
   0  -6 -30 5524.15 317.158   1
   0   6 -30 5836.04 337.286   1
   0  -6  30 6337.63 336.372   1
   0  -6  30 5512.07 343.947   1
   0   6  30 5672.79 324.594   1
   0   6  32-139.968 106.886   1
   0  -6  32 124.384 130.020   1
   0  -6 -32 29.3694 93.8494   1
   0   6 -32-84.7307 116.606   1
   0  -6  32 68.7547 111.202   1
   0   6 -32 3.72925 108.976   1
   0   6  34 209.437 118.420   1
   0  -6  34 19.1711 142.521   1
   0   6 -34 111.139 113.749   1
   0  -6 -34 184.970 99.8523   1
   0   6 -34 123.187 126.023   1
   0  -6  34 128.868 122.650   1
   0  -6  36 50.5513 145.063   1
   0   6 -36-29.6180 120.723   1
   0  -6 -36-241.391 73.1360   1
   0   6 -36-252.398 133.929   1
   0  -6 -36-38.7951 106.210   1
   0  -6  36-140.985 128.822   1
   0  -8   0 250.901 27.4811   1
   0   8   0 341.899 29.9487   1
   0  -8   0 255.225 28.5811   1
   0   8   0 309.494 29.3660   1
   0  -8   2 26.7221 23.4590   1
   0   8   2 5.47607 18.7094   1
   0   8  -2 4.23090 23.1481   1
   0  -8   2 16.4989 23.7475   1
   0  -8  -2 6.96734 17.8536   1
   0   8  -2 16.6000 24.7212   1
   0   8   2 3.38677 17.9977   1
   0  -8  -2 28.2327 16.5924   1
   0   8   4 9092.78 407.571   1
   0  -8   4 8185.40 415.160   1
   0   8   4 7344.62 406.697   1
   0   8  -4 8116.43 415.798   1
   0  -8   4 7931.66 415.212   1
   0  -8  -4 8311.25 407.207   1
   0   8  -4 8664.96 415.759   1
   0  -8   6 2.85826 35.5195   1
   0   8  -6-20.9614 33.6364   1
   0   8  -6-39.1243 37.0097   1
   0  -8   6-10.5022 36.5639   1
   0   8  -8 106864. 5221.47   1
   0   8  -8 104883. 5222.60   1
   0  -8   8 107749. 5222.55   1
   0  -8   8 105401. 5221.76   1
   0   8 -10 91.6213 63.1332   1
   0   8 -10 62.6550 55.9705   1
   0  -8  10-11.0901 58.7186   1
   0  -8  10 116.484 60.9120   1
   0   8 -12 29509.8 1475.58   1
   0   8  12 29396.5 1458.90   1
   0   8 -12 29610.7 1477.00   1
   0  -8  12 31045.9 1477.56   1
   0  -8  12 30366.1 1477.05   1
   0   8 -14 33.8311 61.3245   1
   0  -8  14 2.26095 63.8785   1
   0   8 -14 131.426 67.1618   1
   0  -8 -14 22.3432 31.2971   1
   0  -8 -14-9.83180 29.5741   1
   0   8  14-21.8609 28.6269   1
   0   8 -16 1747.53 132.910   1
   0  -8  16 2215.66 135.235   1
   0  -8 -16 1917.60 107.713   1
   0   8 -16 2025.17 130.618   1
   0   8  16 1861.27 106.622   1
   0   8  18 21.9293 38.3190   1
   0  -8  18-32.5649 73.3539   1
   0   8 -18 24.7151 64.1221   1
   0  -8  18-31.6569 68.1641   1
   0  -8 -18 8.70910 40.4175   1
   0   8 -18-40.3307 70.4633   1
   0  -8 -18 20.0435 31.6664   1
   0  -8  20 5519.07 308.615   1
   0   8 -20 5606.13 305.774   1
   0   8  20 5499.15 286.419   1
   0  -8 -20 5054.02 282.220   1
   0   8 -20 6020.02 313.079   1
   0  -8  20 6080.85 310.907   1
   0  -8 -20 5801.88 286.767   1
   0  -8  22 12.7286 86.2853   1
   0   8  22 28.6723 55.0144   1
   0  -8  22-92.1200 82.4075   1
   0  -8 -22-12.1606 54.5442   1
   0   8 -22-95.1304 85.5539   1
   0  -8 -22-1.11778 41.6660   1
   0  -8  24 3.41846 96.9151   1
   0   8  24 21.1921 68.5182   1
   0  -8  24-25.1861 91.9530   1
   0   8 -24-76.8713 87.6190   1
   0   8 -24 100.632 96.6230   1
   0  -8 -24-32.3452 64.8214   1
   0  -8 -24 70.6084 50.1434   1
   0   8  26-8.15439 79.2581   1
   0  -8  26-51.5380 107.115   1
   0   8 -26-58.6160 92.8430   1
   0  -8  26 102.812 99.0698   1
   0   8  26-25.1631 71.5896   1
   0   8 -26 30.9110 107.417   1
   0  -8 -26 51.2046 71.9942   1
   0  -8 -26 23.4359 55.6258   1
   0  -8 -28 10903.6 579.274   1
   0   8 -28 10408.4 598.031   1
   0  -8  28 11540.7 599.029   1
   0  -8  28 10738.0 602.065   1
   0   8  28 10545.3 582.409   1
   0  -8 -28 11014.0 573.201   1
   0   8 -30 33.3478 108.972   1
   0  -8 -30 82.0688 85.7630   1
   0   8 -30-82.7013 118.935   1
   0  -8  30-94.6722 115.415   1
   0   8  30 52.6928 86.0550   1
   0  -8 -30 80.5570 69.1368   1
   0  -8  30-120.902 126.316   1
   0   8  30-7.68941 91.1631   1
   0  -8  32 877.941 140.273   1
   0   8  32 796.694 106.669   1
   0  -8 -32 703.184 101.939   1
   0   8 -32 703.977 140.766   1
   0   8  32 517.898 114.621   1
   0  -8  32 617.641 151.250   1
   0   8 -32 563.671 126.919   1
   0  -8  34 32.0177 129.031   1
   0  -8 -34-54.6786 96.8247   1
   0   8 -34-8.13320 128.371   1
   0   8  34 9.72955 111.369   1
   0  -8  34 4.91908 141.504   1
   0   8 -34-104.787 123.922   1
   0  -8  36 931.251 153.659   1
   0   8 -36 529.001 144.022   1
   0   8 -36 689.399 154.479   1
   0  -8  36 500.459 169.502   1
   0 -10   0 15.2286 32.4173   1
   0 -10   0 21.3600 35.4233   1
   0  10   0 34.7341 35.8915   1
   0 -10   2 617.523 59.9717   1
   0 -10  -2 609.519 52.1414   1
   0 -10   2 592.971 57.1916   1
   0  10  -2 756.362 60.2954   1
   0 -10  -2 758.912 50.3414   1
   0  10   2 780.344 53.9812   1
   0 -10  -4-24.0812 26.5934   1
   0  10   4-32.9732 31.4383   1
   0  10  -4 24.6461 45.4140   1
   0 -10   4-43.0613 45.6280   1
   0 -10   4 16.8747 47.4913   1
   0 -10   6 7508.18 419.955   1
   0 -10  -6 7546.82 405.965   1
   0 -10   6 7765.43 419.081   1
   0  10   6 9046.12 407.022   1
   0 -10  -6 7880.20 408.775   1
   0  10  -6 8076.20 419.135   1
   0  10   6 8559.63 405.985   1
   0 -10   8 68.4324 62.7194   1
   0 -10   8-48.4717 59.5452   1
   0  10  -8-3.52712 57.1288   1
   0 -10  10 120197. 5961.40   1
   0 -10  10 116596. 5961.80   1
   0  10 -10 126882. 5961.67   1
   0 -10  12 11.5146 62.8792   1
   0  10 -12 51.0246 60.0777   1
   0 -10  12 8.95753 61.1824   1
   0 -10  14 839.323 87.9796   1
   0  10 -14 802.600 84.1876   1
   0  10  14 777.885 47.4333   1
   0 -10  14 781.252 88.2622   1
   0  10  14 567.821 100.024   1
   0  10  16 2.94045 28.4470   1
   0  10 -16 4.95697 63.7323   1
   0 -10  16 96.5770 69.6943   1
   0 -10 -16-18.5154 28.9033   1
   0  10  16-36.7558 80.2883   1
   0 -10  18 9347.74 495.882   1
   0  10 -18 10240.8 494.877   1
   0  10  18 9973.62 471.729   1
   0 -10 -18 9766.35 470.820   1
   0 -10 -18 8132.52 471.008   1
   0 -10  18 10620.4 498.528   1
   0  10  18 8967.53 484.328   1
   0 -10  20 93.5272 83.8513   1
   0  10  20 17.3224 43.5696   1
   0  10 -20-48.6436 76.8158   1
   0 -10  20 97.5273 81.4018   1
   0 -10 -20 40.6883 43.9937   1
   0 -10 -20-23.3875 41.9588   1
   0 -10  22 2442.67 172.486   1
   0  10 -22 2266.09 174.109   1
   0 -10 -22 2491.98 139.381   1
   0  10  22 2441.43 141.719   1
   0 -10  22 2392.36 175.792   1
   0 -10 -22 2414.70 137.328   1
   0  10 -24 52.3392 95.1299   1
   0  10 -24 31.4367 105.243   1
   0 -10 -24-49.8089 59.9799   1
   0 -10 -24-4.92179 53.1238   1
   0 -10  24 25.2331 105.731   1
   0  10  24 10.7483 64.3146   1
   0  10 -26 1579.24 146.003   1
   0 -10  26 1737.13 152.939   1
   0 -10 -26 1494.22 110.723   1
   0  10 -26 1499.35 152.160   1
   0 -10  26 1382.12 156.476   1
   0  10  26 1422.30 116.935   1
   0 -10 -26 1569.15 105.713   1
   0  10 -28-43.9323 109.592   1
   0  10  28 48.9844 79.8893   1
   0 -10  28 33.7206 123.773   1
   0 -10 -28 25.5424 63.6182   1
   0 -10  28 81.4026 114.863   1
   0  10 -30 4356.49 272.244   1
   0 -10  30 4650.37 275.521   1
   0  10 -30 4154.88 277.275   1
   0 -10 -30 4355.77 237.630   1
   0  10  30 3907.20 246.874   1
   0 -10  30 4211.91 284.960   1
   0 -10  32-89.9811 141.296   1
   0  10  32-200.995 100.244   1
   0 -10  32-307.862 133.425   1
   0  10 -32 24.8227 137.180   1
   0  10 -32-24.9395 127.105   1
   0 -10 -32 57.4116 76.9097   1
   0 -10  34-45.3660 163.074   1
   0  10  34 128.108 107.189   1
   0  10 -34-66.0854 142.345   1
   0 -10 -34-18.3944 84.8484   1
   0 -10  34 76.2464 146.181   1
   0  10 -34-163.109 146.242   1
   0 -12   0 11441.8 576.364   1
   0  12   0 11682.9 578.214   1
   0  12   0 11933.4 579.084   1
   0 -12   0 10956.5 577.859   1
   0  12   2 23.2998 45.2148   1
   0  12  -2-10.3294 52.8091   1
   0 -12  -2 2.94021 37.6172   1
   0 -12   2 15.6317 49.8141   1
   0 -12   2 63.9572 53.8992   1
   0  12  -2-47.1790 54.9987   1
   0  12   2-47.0994 44.6439   1
   0  12   4 626.506 53.9111   1
   0  12  -4 699.183 75.1846   1
   0  12  -4 681.532 72.9199   1
   0 -12  -4 567.550 50.1915   1
   0 -12   4 602.753 73.3159   1
   0 -12   4 622.839 70.0921   1
   0  12   4 648.130 56.0522   1
   0  12   6-6.60797 35.6991   1
   0  12  -6-37.8533 57.0310   1
   0 -12   6 34.6000 56.4217   1
   0  12   6-22.4160 30.9671   1
   0 -12  -6-30.8524 37.0445   1
   0 -12   6-9.75797 61.4361   1
   0  12  -6 43.9430 64.7061   1
   0 -12  -6-6.36783 34.3621   1
   0  12  -8 12604.9 598.982   1
   0  12  -8 12195.4 602.024   1
   0 -12  -8 11968.0 590.066   1
   0  12   8 12226.7 580.789   1
   0 -12   8 12215.0 598.805   1
   0 -12  -8 10840.5 580.160   1
   0 -12   8 11787.8 600.000   1
   0  12 -10 11.9923 68.2078   1
   0 -12  10 2.34910 65.3943   1
   0 -12  10 4.49654 62.8834   1
   0  12 -10 100.260 60.6341   1
   0  12 -12 24684.7 1210.46   1
   0 -12  12 24103.7 1211.82   1
   0 -12  12 24142.7 1213.45   1
   0  12 -12 23777.1 1214.06   1
   0 -12  14 34.9768 71.7425   1
   0  12 -14 92.1181 75.9934   1
   0 -12  14-8.22716 73.9651   1
   0  12 -16 4376.93 241.339   1
   0  12 -16 3898.02 243.836   1
   0 -12  16 4165.16 243.337   1
   0  12 -18 60.0819 77.3118   1
   0 -12  18-99.5391 81.9752   1
   0  12  18-60.2033 32.6252   1
   0 -12  18-50.0180 82.2215   1
   0  12  18 74.1339 117.336   1
   0  12 -18-12.7261 84.3928   1
   0  12 -20 12751.5 597.905   1
   0  12 -20 12183.8 600.514   1
   0  12  20 10861.3 595.871   1
   0 -12  20 12778.4 601.290   1
   0  12  20 11894.4 568.394   1
   0 -12  20 11586.2 599.298   1
   0  12  22-43.0434 51.5580   1
   0 -12  22 3.60716 103.536   1
   0 -12 -22-20.8158 64.9796   1
   0  12  22-38.9644 124.646   1
   0 -12  22 69.0717 101.248   1
   0  12 -24 6.93257 101.935   1
   0 -12 -24 38.0431 62.6058   1
   0  12  24 101.817 60.4092   1
   0 -12  24 88.8561 114.555   1
   0  12  24 62.7795 126.841   1
   0 -12 -26-1.13629 57.4686   1
   0  12  26-36.5822 67.6283   1
   0 -12  26 37.1942 120.187   1
   0  12 -26 73.3997 109.743   1
   0 -12 -26 104.861 66.3352   1
   0 -12  26-26.6667 113.682   1
   0  12  26-11.0510 122.967   1
   0 -12  28 2824.86 214.963   1
   0  12  28 2751.98 169.497   1
   0  12 -28 2811.00 204.805   1
   0 -12 -28 2670.52 160.867   1
   0 -12 -28 2533.43 164.869   1
   0  12  28 3164.33 208.532   1
   0 -12  28 3076.88 211.949   1
   0 -12 -30 38.2297 69.0401   1
   0 -12  30-46.1453 134.123   1
   0  12  30 99.1376 85.3993   1
   0 -12 -30-110.409 76.6391   1
   0  12 -30 85.6032 117.645   1
   0 -12  30-12.3139 126.805   1
   0  12  30-87.0818 133.052   1
   0  12 -32 324.245 140.838   1
   0 -12 -32 354.502 86.7830   1
   0 -12  32 295.842 147.650   1
   0  12  32 687.125 101.469   1
   0 -12  32 597.318 163.671   1
   0  12 -34 59.7002 136.478   1
   0 -12 -34 23.0955 80.7554   1
   0 -12  34-17.9158 143.443   1
   0  12  34 2.58023 99.1918   1
   0 -12  34 46.7818 160.662   1
   0 -12 -34 26.2016 88.1410   1
   0 -14   0 20.5081 51.5696   1
   0 -14   0 82.9579 46.2107   1
   0  14   2 8135.01 407.893   1
   0  14  -2 8233.58 413.656   1
   0  14   2 8216.43 407.867   1
   0 -14   2 7742.82 409.508   1
   0 -14  -2 8238.87 405.223   1
   0  14  -2 8280.45 412.417   1
   0 -14   2 6993.92 410.495   1
   0  14   4 1.11213 39.4017   1
   0 -14   4-31.6385 60.0900   1
   0 -14  -4-57.2547 37.6348   1
   0  14  -4-14.2120 59.4276   1
   0  14  -4-14.6912 55.7781   1
   0  14   4 47.5913 44.4297   1
   0 -14   4-25.2948 53.2235   1
   0  14  -6 952.077 87.6133   1
   0  14  -6 1059.74 93.9215   1
   0  14   6 1063.98 66.7149   1
   0 -14   6 866.645 85.5513   1
   0  14   6 957.666 68.8687   1
   0 -14  -6 1073.59 70.1761   1
   0 -14   6 797.733 90.1637   1
   0  14   8-21.3436 29.0020   1
   0 -14   8 28.8937 63.7299   1
   0  14  -8 26.9450 67.4850   1
   0 -14  -8-8.28301 53.5715   1
   0 -14   8-13.2329 58.8300   1
   0  14  -8-43.0533 59.1281   1
   0  14  10 6944.02 337.039   1
   0 -14  10 6282.25 358.451   1
   0  14 -10 7052.76 358.965   1
   0 -14  10 6343.72 360.526   1
   0  14  10 6622.98 337.733   1
   0  14 -10 6713.38 362.573   1
   0 -14  12-21.0025 70.7328   1
   0  14 -12-40.1404 68.1468   1
   0 -14  12-98.1109 72.9583   1
   0  14 -12-28.6347 74.9271   1
   0  14 -14 777.138 92.7660   1
   0 -14  14 622.694 92.3982   1
   0 -14  14 601.377 96.0471   1
   0  14 -14 636.184 99.4118   1
   0  14 -16 48.8518 78.3097   1
   0  14 -16-32.6930 89.1999   1
   0 -14  16 35.0817 84.9635   1
   0  14 -18 22025.2 1039.09   1
   0  14 -18 19845.3 1040.44   1
   0 -14  18 19471.2 1039.20   1
   0  14 -20 61.8980 105.215   1
   0  14  20 43.4698 38.1963   1
   0 -14  20-38.7348 104.068   1
   0  14 -20 100.281 96.0534   1
   0 -14  20-10.6615 101.509   1
   0  14  20 57.6912 118.577   1
   0 -14  22 2887.40 202.490   1
   0  14  22 2638.40 149.785   1
   0  14 -22 2814.89 200.615   1
   0 -14  22 3103.60 202.001   1
   0  14  22 2441.69 223.478   1
   0  14  24-10.8786 53.9048   1
   0 -14  24-43.7731 114.665   1
   0 -14  24-46.6514 112.697   1
   0 -14 -24-20.5536 30.8785   1
   0  14 -24 3.98648 115.688   1
   0 -14 -24-87.7324 60.7585   1
   0  14  24 85.7605 174.321   1
   0  14  26 1120.58 199.682   1
   0 -14 -26 1089.96 80.8340   1
   0 -14  26 1704.66 161.929   1
   0  14  26 1394.75 98.4479   1
   0  14 -26 1507.34 149.739   1
   0 -14 -26 1031.95 117.150   1
   0 -14  26 1675.97 158.819   1
   0  14 -26 1466.03 157.915   1
   0  14 -28 17.2355 128.250   1
   0  14  28 43.7517 68.3655   1
   0 -14  28 17.9476 128.282   1
   0  14 -28 146.090 116.538   1
   0 -14  28-33.8601 125.065   1
   0 -14 -28 10.6182 51.2375   1
   0 -14 -28-112.993 92.9591   1
   0  14  28-55.5812 175.991   1
   0  14 -30 371.781 142.623   1
   0 -14  30 498.664 147.377   1
   0  14  30 385.751 83.0571   1
   0  14 -30 387.452 132.265   1
   0 -14  30 444.560 142.193   1
   0 -14 -30 480.108 66.0052   1
   0 -14 -30 288.698 96.7616   1
   0  14  30 712.785 188.553   1
   0  14 -32-27.8573 147.719   1
   0 -14  32 190.868 152.197   1
   0  14  32 15.5234 82.9136   1
   0  14 -32-27.0058 133.302   1
   0 -14 -32 93.8940 65.4323   1
   0 -14 -32 25.0634 92.5866   1
   0  14  32 167.308 192.925   1
   0 -14  32 49.9541 141.790   1
   0 -16   0 12048.7 613.425   1
   0  16   2 26.8733 49.9914   1
   0 -16   2-166.609 59.3001   1
   0 -16  -2 14.4926 43.4255   1
   0  16  -2 3.70140 59.7626   1
   0  16   2-34.8312 52.6242   1
   0  16  -2-53.8291 63.4254   1
   0  16   4 174.435 48.5118   1
   0  16  -4 276.522 69.7683   1
   0 -16  -4 182.394 44.1014   1
   0 -16   4 293.203 61.9965   1
   0  16   4 221.629 52.1650   1
   0  16  -4 211.029 63.0434   1
   0  16   6-18.6507 40.5668   1
   0 -16  -6-110.100 45.9520   1
   0  16  -6-9.99384 69.0023   1
   0 -16  -6-13.7289 43.5502   1
   0 -16   6-131.270 62.3236   1
   0  16  -6-32.4285 58.7485   1
   0  16   8 2123.53 122.177   1
   0 -16   8 2034.98 142.496   1
   0  16  -8 2293.01 143.705   1
   0 -16  -8 2297.00 130.319   1
   0 -16  -8 1781.57 118.385   1
   0  16   8 2289.19 119.196   1
   0  16  -8 2433.07 151.777   1
   0 -16  10 46.6813 74.3603   1
   0  16  10 50.8434 38.2477   1
   0  16 -10-22.5767 68.9489   1
   0 -16 -10-64.1866 86.7404   1
   0 -16 -10-102.853 32.7135   1
   0  16 -10-11.6322 78.6126   1
   0  16  10 3.01797 34.5964   1
   0  16  12 2195.54 129.933   1
   0 -16  12 2184.02 156.671   1
   0  16  12 2206.69 120.622   1
   0  16 -12 2237.46 161.569   1
   0  16 -12 2599.12 157.769   1
   0  16 -14-82.6296 90.4654   1
   0 -16  14 128.997 81.7623   1
   0  16 -14 37.2612 79.9244   1
   0 -16  16 10410.0 572.577   1
   0  16 -16 10842.6 577.727   1
   0  16 -16 11438.4 572.800   1
   0  16 -18-18.4446 107.986   1
   0  16 -18-128.847 96.4504   1
   0 -16  20 6020.87 355.299   1
   0  16 -20 6411.71 359.552   1
   0  16 -20 6170.23 352.635   1
   0  16 -22 81.0612 118.821   1
   0 -16  22-38.8681 115.571   1
   0 -16  24-132.138 125.226   1
   0  16  24 17.0494 123.000   1
   0  16  24 12.8386 40.4993   1
   0  16 -24 4.23890 123.005   1
   0  16 -26-100.785 117.869   1
   0 -16  26-13.0686 125.584   1
   0  16  26-274.017 183.360   1
   0  16  26 9.94818 50.1207   1
   0  16 -26 127.995 129.595   1
   0  16 -28 713.061 142.592   1
   0 -16  28 642.697 146.924   1
   0  16  28 298.772 217.721   1
   0  16  28 673.498 73.0099   1
   0  16 -28 737.630 150.633   1
   0 -16  30 34.1526 142.420   1
   0  16 -30-101.512 131.500   1
   0  16 -30 42.6442 144.405   1
   0  16  30 135.176 230.139   1
   0  16  30-7.70181 67.9478   1
   0  16  32 255.688 79.6769   1
   0  16 -32 249.443 154.924   1
   0  16 -32 302.384 144.885   1
   0 -16 -32 163.760 47.1983   1
   0 -16 -32 235.422 107.273   1
   0  16  32 282.622 248.418   1
   0 -18   0 41.1187 62.2642   1
   0 -18   0-39.8292 54.9718   1
   0  18   0-51.5948 59.8816   1
   0  18  -2 5360.66 282.575   1
   0  18   2 5023.26 273.962   1
   0 -18   2 4648.32 279.315   1
   0 -18   2 5217.44 276.147   1
   0 -18  -2 5690.64 271.213   1
   0  18  -2 4862.66 276.564   1
   0  18   2 4774.37 272.032   1
   0  18   4-39.2725 51.2570   1
   0 -18   4-2.50278 72.3219   1
   0  18  -4-35.7725 70.7423   1
   0 -18  -4-54.2818 47.3492   1
   0 -18   4-8.50729 60.5816   1
   0  18  -4-95.4928 66.1880   1
   0  18   4 53.2439 54.4312   1
   0  18   6 579.029 60.5867   1
   0 -18  -6 410.613 60.8041   1
   0 -18   6 546.447 88.8459   1
   0  18  -6 590.260 90.2598   1
   0 -18  -6 607.010 63.6061   1
   0 -18   6 585.982 81.9980   1
   0  18  -6 442.614 80.7030   1
   0  18   8-32.0719 44.2142   1
   0 -18  -8-149.254 47.1048   1
   0 -18   8 93.7366 83.8021   1
   0  18  -8 32.8598 84.4535   1
   0 -18  -8 57.4450 59.7551   1
   0  18  -8-85.3725 74.7055   1
   0 -18   8 15.4226 73.5381   1
   0  18   8 39.0208 48.6560   1
   0 -18  10 3351.48 204.627   1
   0  18  10 3051.27 176.059   1
   0  18 -10 3436.88 204.268   1
   0  18 -10 3809.46 215.221   1
   0  18  10 3927.87 176.573   1
   0 -18 -10 2675.35 172.613   1
   0 -18  10 3522.41 212.031   1
   0 -18 -10 3566.85 200.534   1
   0 -18  12 91.6733 85.2536   1
   0  18  12 81.4552 42.0292   1
   0  18 -12-157.822 87.1088   1
   0  18 -12-78.2173 98.4167   1
   0  18  12-20.7464 49.5112   1
   0 -18  12-53.4336 96.3832   1
   0 -18  14 44.3275 94.3592   1
   0  18  14 67.6285 35.9613   1
   0  18  14 37.7687 49.8548   1
   0 -18  14-81.5505 101.108   1
   0  18 -14-32.4342 105.048   1
   0 -18  16-125.035 103.202   1
   0  18 -16-12.8306 94.8905   1
   0  18 -16 37.9592 112.289   1
   0 -18  16 3.74645 108.252   1
   0  18 -18 5497.23 312.993   1
   0 -18  18 5206.77 318.659   1
   0  18 -18 5226.67 322.635   1
   0  18 -20-35.6530 107.017   1
   0 -18  20-118.199 116.742   1
   0  18 -20 146.165 123.745   1
   0 -18  20-179.685 123.623   1
   0 -18  22 2075.79 182.403   1
   0  18 -22 2287.08 175.374   1
   0 -18  22 1752.31 183.807   1
   0  18 -22 2023.25 188.449   1
   0  18 -24-27.2168 129.410   1
   0 -18  24 26.6911 127.903   1
   0 -18  24 98.0001 126.897   1
   0  18 -26 300.641 140.802   1
   0  18 -26 369.157 128.566   1
   0 -18  26 380.600 143.258   1
   0  18 -28-43.7765 130.166   1
   0 -18  28-28.6255 141.638   1
   0  18 -28 160.943 146.579   1
   0 -18  28 19.0432 137.025   1
   0  18  30 356.786 55.1884   1
   0  18 -30 575.354 148.368   1
   0  18 -30 709.413 164.914   1
   0 -18  30 635.171 161.112   1
   0  18  30 323.467 169.583   1
   0 -18  30 833.896 164.732   1
   0 -20   0 5617.67 315.313   1
   0  20   0 5355.05 310.079   1
   0 -20   0 6305.42 309.669   1
   0 -20   2-86.7692 77.7099   1
   0 -20  -2-40.3966 58.6974   1
   0 -20   2-103.869 68.4093   1
   0  20  -2 90.5788 77.8667   1
   0  20  -2 95.7564 70.4474   1
   0  20   2-14.6404 66.0772   1
   0  20   2-85.7792 65.7960   1
   0 -20   4 365.776 89.0530   1
   0 -20   4 237.026 76.3150   1
   0 -20  -4 311.670 64.0648   1
   0  20  -4 185.209 85.6514   1
   0  20  -4 350.390 79.6745   1
   0  20   4 353.778 67.9122   1
   0  20  -6 148.922 90.9360   1
   0 -20   6 32.6402 77.0212   1
   0 -20  -6 42.8840 63.8500   1
   0 -20  -6-42.1180 60.6276   1
   0 -20   6 125.825 88.2092   1
   0  20   6-9.38339 57.5736   1
   0 -20  -8 3238.85 169.881   1
   0 -20   8 2655.74 179.054   1
   0  20   8 2492.86 156.414   1
   0  20  -8 2686.13 180.434   1
   0 -20   8 2944.54 190.713   1
   0 -20  -8 2186.78 154.388   1
   0  20  -8 2985.40 191.572   1
   0  20   8 3069.96 157.797   1
   0  20 -10 74.5446 88.9143   1
   0  20  10 49.0673 53.2078   1
   0 -20 -10 88.8602 49.1238   1
   0 -20  10-34.3024 100.492   1
   0 -20  10 151.800 88.2214   1
   0  20 -10 80.1491 98.2679   1
   0  20  10 7.79622 50.1715   1
   0 -20  12 3602.61 216.062   1
   0  20  12 2698.15 164.382   1
   0  20 -12 3454.01 204.668   1
   0 -20  12 2924.65 202.841   1
   0  20 -12 3691.25 218.533   1
   0  20  12 3201.65 168.269   1
   0 -20  14-113.045 101.735   1
   0  20 -14 35.3382 98.1551   1
   0  20  14 39.4231 41.9018   1
   0  20 -14 74.1111 111.773   1
   0  20  14 12.4318 76.6739   1
   0 -20  14 57.7374 112.366   1
   0  20 -16 556.430 132.452   1
   0  20 -16 454.113 113.425   1
   0 -20  16 254.324 114.500   1
   0 -20  16 68.5259 121.821   1
   0 -20  18-67.1156 122.754   1
   0  20 -18-124.705 126.774   1
   0  20 -18-28.3204 108.994   1
   0 -20  20 4525.23 292.982   1
   0  20 -20 4385.38 282.008   1
   0  20 -20 4663.76 296.732   1
   0  20 -22 3.92864 115.076   1
   0 -20  22 158.656 126.830   1
   0  20 -22-9.30833 133.606   1
   0 -20  24 95.2812 137.552   1
   0  20 -24-125.780 141.803   1
   0 -20  24-202.642 135.239   1
   0 -20  26 88.7403 143.226   1
   0  20 -26-121.959 131.445   1
   0 -20  26-51.1202 140.455   1
   0 -20  28 685.575 163.822   1
   0  20 -28 602.879 149.026   1
   0 -20  28 406.908 160.376   1
   0  20 -28 521.918 169.234   1
   0 -22   0-31.0073 84.0675   1
   0  22   0-62.7389 78.1281   1
   0 -22   0 72.4633 70.5474   1
   0  22  -2 1593.50 132.572   1
   0  22   2 1303.44 124.412   1
   0  22   2 1793.96 133.598   1
   0  22  -2 1868.44 143.374   1
   0 -22   2 1502.76 141.554   1
   0 -22  -2 1937.07 124.531   1
   0 -22   2 1839.95 131.455   1
   0  22   4 14.3535 72.7500   1
   0 -22   4 33.7220 92.2334   1
   0  22  -4-3.10831 91.8990   1
   0  22  -4-133.234 84.8756   1
   0 -22  -4 15.8764 67.9448   1
   0 -22   4-51.9676 82.5418   1
   0  22   6 476.423 75.0013   1
   0  22  -6 497.068 96.4392   1
   0  22   6 431.250 76.6274   1
   0 -22  -6 334.106 76.3022   1
   0 -22   6 408.873 105.925   1
   0  22  -6 129.703 105.762   1
   0 -22  -6 320.333 79.2261   1
   0 -22   6 337.171 92.1765   1
   0  22  -8-162.771 94.0278   1
   0  22   8-57.8406 63.8304   1
   0  22   8 32.9347 62.8321   1
   0 -22   8 116.086 103.949   1
   0 -22  -8-46.3806 64.5241   1
   0  22  -8-17.7381 107.698   1
   0 -22  -8-14.8692 82.0409   1
   0 -22   8 42.7140 89.2308   1
   0  22 -10 8152.53 406.349   1
   0  22  10 7050.76 375.945   1
   0  22 -10 8778.65 421.472   1
   0 -22  10 7697.36 403.243   1
   0 -22  10 7714.27 415.853   1
   0  22  10 9020.16 380.107   1
   0  22 -12-89.4460 100.216   1
   0  22  12-56.0268 53.6955   1
   0  22 -12-120.916 120.788   1
   0 -22  12-163.594 103.354   1
   0 -22  12-137.723 118.404   1
   0 -22 -12-33.3067 48.6110   1
   0 -22 -12 115.224 140.436   1
   0  22  12 15.4783 57.4846   1
   0 -22  14-62.6088 106.596   1
   0  22  14 14.8519 46.4247   1
   0  22 -14 106.814 105.142   1
   0 -22  14 152.569 124.256   1
   0  22  14 55.0976 80.1156   1
   0  22 -14 130.876 124.763   1
   0 -22  16 132.868 114.129   1
   0 -22  16 90.7688 126.172   1
   0  22  16-24.0678 32.4309   1
   0  22 -16 24.6789 108.864   1
   0  22  16 18.9658 43.3752   1
   0  22 -16-44.2349 131.660   1
   0  22 -18 1214.03 143.458   1
   0 -22  18 1034.38 146.930   1
   0  22 -18 876.296 157.084   1
   0 -22  18 1198.44 158.859   1
   0  22 -20-76.7798 139.716   1
   0  22 -20 62.1172 117.107   1
   0 -22  20-150.970 139.198   1
   0  22 -22 404.305 133.467   1
   0 -22  22 598.156 143.947   1
   0  22 -22 393.674 151.808   1
   0  22 -24-5.16527 153.105   1
   0 -22  24-13.6777 137.853   1
   0 -22  24 61.3215 146.833   1
   0  22 -26 234.528 161.452   1
   0 -22  26 480.984 166.079   1
   0 -22  26 215.801 152.525   1
   0  24   0 1286.80 127.856   1
   0 -24   0 1465.31 116.968   1
   0  24   0 1040.08 117.161   1
   0 -24   0 1150.75 128.329   1
   0  24   2-20.8394 88.3129   1
   0  24  -2 6.28280 99.2527   1
   0 -24   2-83.5696 99.4349   1
   0  24  -2-193.032 89.8524   1
   0 -24   2-35.2377 80.1896   1
   0 -24  -2-32.6657 76.3279   1
   0  24   4 213.467 85.4155   1
   0 -24   4-26.8859 104.131   1
   0  24  -4 64.0980 104.229   1
   0  24  -4 128.474 92.6014   1
   0 -24  -4 231.059 81.8121   1
   0 -24   4 92.2525 87.8316   1
   0  24   6-84.5477 75.6030   1
   0  24  -6 62.7870 96.8907   1
   0  24   6-101.451 77.9993   1
   0 -24   6 85.7542 108.896   1
   0 -24  -6 184.024 78.4785   1
   0 -24  -6-84.9692 82.9188   1
   0 -24   6-11.2896 91.4295   1
   0  24  -6 127.160 111.648   1
   0  24   8 3159.83 204.872   1
   0  24  -8 3962.45 235.017   1
   0  24  -8 4186.44 250.917   1
   0 -24  -8 2857.09 204.915   1
   0 -24   8 3432.75 245.179   1
   0  24   8 4502.48 212.439   1
   0 -24   8 3725.38 231.375   1
   0  24 -10 59.9093 103.205   1
   0  24  10-6.98156 64.6082   1
   0  24  10 3.14702 66.4408   1
   0 -24 -10 111.118 65.1513   1
   0 -24  10-173.497 123.812   1
   0 -24  10 57.2981 101.080   1
   0  24 -10-45.0472 121.891   1
   0 -24 -10-82.2667 109.827   1
   0 -24  12 425.459 118.683   1
   0  24 -12 789.919 119.904   1
   0  24  12 547.254 68.4563   1
   0 -24 -12 351.184 154.330   1
   0 -24 -12 263.839 64.4930   1
   0 -24  12 513.685 136.518   1
   0  24 -12 547.602 138.653   1
   0  24  12 611.945 77.1833   1
   0  24 -14-73.4687 109.939   1
   0  24  14-25.1728 78.8207   1
   0 -24  14-75.9491 132.572   1
   0  24 -14 245.312 133.045   1
   0 -24  14 190.707 114.113   1
   0  24 -16 122.999 137.176   1
   0 -24  16 266.466 140.052   1
   0  24 -16 157.971 117.917   1
   0  24  16 181.192 43.8922   1
   0  24  16 113.252 80.0772   1
   0 -24  16 254.839 124.314   1
   0  24 -18 141.942 124.351   1
   0 -24  18-76.3724 129.945   1
   0  24 -18-9.92992 144.920   1
   0 -24  18 341.384 145.522   1
   0  24 -20 427.719 141.358   1
   0  24 -20 473.840 163.967   1
   0 -24  20 487.290 172.690   1
   0  24 -22-181.844 137.051   1
   0  24 -22-10.6668 155.686   1
   0 -24  22 151.639 138.834   1
   0 -24  22 89.7804 155.478   1
   0 -26   0 53.5121 101.527   1
   0  26   0 2.48854 91.4020   1
   0 -26   0 113.255 85.7181   1
   0  26   0-161.779 104.050   1
   0 -26   2 423.322 120.994   1
   0  26  -2 693.708 111.657   1
   0 -26   2 664.384 106.010   1
   0 -26  -2 931.309 103.339   1
   0  26   2 702.097 113.024   1
   0  26  -2 503.001 121.868   1
   0 -26   4-40.3125 112.933   1
   0  26  -4-45.1405 98.3027   1
   0  26   4-72.3133 83.9112   1
   0 -26   4-122.206 93.1926   1
   0 -26  -4-78.2306 84.1835   1
   0  26  -4-11.1300 113.940   1
   0  26   4-31.2581 89.5665   1
   0  26   6 599.649 97.2205   1
   0 -26  -6 407.217 94.8853   1
   0 -26   6 430.125 128.592   1
   0  26   6 329.323 87.2410   1
   0  26  -6 332.543 109.134   1
   0 -26   6 562.512 110.818   1
   0  26  -6 551.859 131.181   1
   0  26   8 4.13358 77.7484   1
   0 -26  -8 62.9809 80.3409   1
   0 -26   8-83.0151 123.995   1
   0  26  -8 15.7280 105.438   1
   0  26   8-20.8461 72.5861   1
   0  26  -8 129.806 125.788   1
   0 -26   8 123.643 105.225   1
   0 -26  10 531.618 119.851   1
   0  26  10 594.365 81.2250   1
   0  26 -10 644.603 123.232   1
   0  26  10 692.728 87.8136   1
   0 -26 -10 299.978 82.4103   1
   0 -26  10 658.056 140.664   1
   0 -26 -10 858.041 132.422   1
   0  26 -10 539.570 144.531   1
   0  26  12 35.9083 72.9959   1
   0  26 -12-191.305 114.668   1
   0  26  12 37.9696 63.1105   1
   0 -26  12-3.52489 112.584   1
   0 -26  12 96.7292 131.764   1
   0 -26 -12-4.91105 64.4369   1
   0  26 -12 46.7328 134.131   1
   0 -26 -12-77.1467 157.371   1
   0  26  14 15.0172 86.7317   1
   0  26 -14-7.25211 115.061   1
   0  26  14 74.7649 56.9822   1
   0  26 -14 92.7396 141.737   1
   0 -26  14 91.8477 138.922   1
   0 -26 -14 15.9956 149.795   1
   0 -26  14 33.3556 119.769   1
   0  26 -16-91.5207 146.597   1
   0 -26  16-85.7635 147.361   1
   0  26 -16 11.3982 118.069   1
   0  26  16-84.8913 48.5535   1
   0  26  16-72.2420 109.049   1
   0 -26  16 214.940 127.111   1
   0  26 -18 295.113 131.833   1
   0  26 -18 405.676 164.601   1
   0 -26  18 165.050 135.322   1
   0 -26  18 347.239 158.581   1
   0 -28   0 862.656 113.899   1
   0 -28   0 720.764 133.847   1
   0  28   0 984.487 137.204   1
   0  28  -2-25.0232 100.057   1
   0 -28  -2-118.502 94.0194   1
   0 -28   2 64.2731 95.3847   1
   0 -28   2 135.299 119.932   1
   0  28   2 38.3736 106.524   1
   0  28  -2-113.172 121.778   1
   0  28  -4 29.4107 106.884   1
   0  28   4 119.790 88.4527   1
   0 -28   4 113.240 101.354   1
   0 -28  -4 211.836 98.1194   1
   0 -28   4 92.4803 127.630   1
   0  28  -4 100.455 129.894   1
   0  28   4 119.324 100.443   1
   0  28   6-6.21623 82.9009   1
   0  28  -6-37.3463 109.735   1
   0  28   6 23.8422 94.1296   1
   0  28  -6-98.4991 132.058   1
   0 -28   6-36.4788 103.216   1
   0 -28   6 47.0798 132.800   1
   0 -28  -6-128.043 96.1776   1
   0 -28   8 194.794 143.333   1
   0 -28  -8 287.313 93.6980   1
   0  28  -8 280.969 118.381   1
   0  28   8 188.916 81.6347   1
   0  28  -8 178.276 141.420   1
   0  28   8 261.975 91.9378   1
   0 -28   8 444.395 122.300   1
   0 -28  -8 307.303 118.059   1
   0 -28 -10 114.606 80.0678   1
   0 -28  10-105.046 140.509   1
   0  28  10 6.68803 76.3038   1
   0  28 -10 216.922 117.326   1
   0  28 -10 23.8659 139.495   1
   0  28  10 4.17740 83.0932   1
   0 -28  10-3.50533 115.332   1
   0 -28 -10-54.0764 134.615   1
   0  28  12 352.659 87.5109   1
   0  28 -12-10.8142 126.400   1
   0  28  12 161.274 71.3090   1
   0 -28  12 136.163 123.750   1
   0 -28 -12 157.831 175.780   1
   0  28 -12 325.973 152.930   1
   0 -28  12 140.303 146.523   1
   0 -28 -12 8.49214 75.0405   1
   0  28  14 95.1755 94.8113   1
   0  28 -14 71.6335 122.981   1
   0  28  14-33.6717 61.8853   1
   0  28 -14-94.5511 151.767   1
   0 -28  14-73.4433 150.319   1
   0 -28  14 142.614 126.375   1
   0 -28 -14 13.9898 182.572   1
   0 -30   0 56.8110 124.340   1
   0 -30   0 10.9360 101.974   1
   0 -30   2 712.870 147.078   1
   0 -30   2 696.635 118.502   1
   0 -30  -2 607.648 119.960   1
   0  30   2 435.239 112.130   1
   0  30  -2 631.021 122.548   1
   0 -30   4-205.344 145.133   1
   0 -30   4-3.00134 110.065   1
   0  30   4-2.39055 95.2092   1
   0  30  -4-49.2009 116.126   1
   0 -30  -6 40.6339 115.082   1
   0 -30  -6-37.1446 106.252   1
   0  30   6 37.4956 90.0755   1
   1  -1   3 25194.3 1186.83   1
  -1   1  -3 23935.5 1186.80   1
   1   1  -3 24332.2 1186.59   1
  -1  -1   3 23368.0 1186.71   1
   1   1  -3 24301.0 1186.56   1
  -1   1  -3 23733.5 1185.83   1
  -1  -1  -5 16963.8 843.972   1
  -1   1  -5 17750.7 845.674   1
   1  -1   5 17623.6 845.589   1
   1   1  -5 17459.0 845.810   1
  -1   1   5 16438.6 843.264   1
  -1  -1   5 17556.5 846.015   1
   1  -1  -5 17643.6 843.324   1
  -1   1   5 17047.6 843.539   1
   1   1  -5 16669.8 845.237   1
   1  -1   5 16933.9 844.506   1
  -1  -1  -5 16674.2 843.118   1
  -1   1  -5 17279.0 844.774   1
  -1   1  -7 20068.1 1027.07   1
  -1  -1  -7 20956.1 1025.52   1
   1  -1  -7 21133.5 1026.56   1
   1   1  -7 21490.9 1029.07   1
  -1  -1   7 20378.5 1028.11   1
  -1   1   7 20340.3 1026.18   1
  -1   1  -7 20783.0 1028.60   1
   1   1   7 20325.3 1026.69   1
  -1  -1  -7 20473.4 1026.80   1
   1  -1   7 20972.0 1028.25   1
  -1  -1   7 21207.5 1029.14   1
  -1   1   7 21498.3 1026.98   1
   1   1  -7 20945.9 1028.44   1
   1  -1  -7 22160.7 1026.65   1
   1  -1   7 19750.7 1027.17   1
  -1   1  -9-3.38483 17.4504   1
   1  -1   9 3.65470 19.2799   1
  -1  -1  -9 8.76759 14.0472   1
  -1   1   9 10.2532 18.6135   1
  -1  -1   9-10.8017 20.9121   1
   1  -1  -9-13.5845 18.2276   1
   1   1  -9 16.3664 19.9726   1
   1  -1  -9-0.82772 18.6296   1
   1   1  -9 17.0152 21.7594   1
  -1  -1   9 27.4601 20.7652   1
  -1   1   9 46.8227 19.1123   1
   1   1   9 58.8142 19.1254   1
   1  -1   9 12.8623 19.7766   1
  -1  -1  -9 18.5274 18.4519   1
  -1   1  -9 10.1747 19.8905   1
  -1  -1 -11 62.2980 23.4891   1
   1  -1  11 25.9278 27.2938   1
  -1   1 -11 105.339 26.6720   1
  -1   1 -11 53.6382 29.9297   1
  -1  -1 -11 46.8447 27.0263   1
   1  -1  11 40.7610 28.5816   1
   1   1  11 47.2546 26.4949   1
  -1  -1  11 53.4671 31.9533   1
   1   1 -11 25.6019 29.3595   1
  -1   1  11 51.5593 28.8244   1
   1  -1 -11 86.6587 27.9238   1
   1   1 -11 52.3335 30.7029   1
   1  -1 -11 35.2151 25.2540   1
  -1  -1  11 45.5072 29.2888   1
  -1   1 -13 1583.67 96.9991   1
  -1  -1 -13 1727.02 98.5824   1
   1   1 -13 1641.99 103.065   1
   1  -1 -13 1690.55 100.003   1
   1  -1  13 1538.76 100.813   1
   1   1  13 1680.76 98.8673   1
  -1   1 -13 1673.25 103.212   1
  -1  -1 -13 1589.39 99.3544   1
  -1   1  13 1591.36 100.442   1
  -1  -1  13 1725.06 105.750   1
   1  -1 -13 1579.76 98.1986   1
   1   1 -13 1562.13 102.317   1
   1   1 -15 2478.58 142.743   1
   1   1  15 2399.43 138.595   1
   1  -1  15 2398.82 141.654   1
   1  -1 -15 2240.29 137.792   1
  -1   1 -15 2151.48 136.677   1
  -1  -1 -15 2692.44 141.815   1
  -1  -1  15 2540.99 145.139   1
   1  -1  15 2400.80 141.583   1
   1   1  15 2398.76 139.101   1
  -1  -1  15 2357.46 144.471   1
  -1   1  15 2301.32 139.856   1
  -1   1 -15 2464.02 144.037   1
  -1  -1 -15 2386.63 140.962   1
   1   1 -15 2426.16 143.268   1
   1  -1 -15 2616.57 141.174   1
   1  -1  17 3209.37 185.569   1
   1  -1 -17 3029.32 179.530   1
   1   1  17 3494.89 182.192   1
   1   1 -17 3261.40 184.259   1
  -1   1 -17 2887.82 178.725   1
  -1  -1 -17 3643.73 182.416   1
   1  -1  17 3307.67 183.525   1
   1   1  17 3401.08 181.818   1
  -1  -1 -17 3291.97 183.261   1
  -1  -1  17 3343.33 186.657   1
  -1   1 -17 3292.96 186.445   1
  -1   1  17 3197.39 182.245   1
  -1  -1  17 3412.83 186.664   1
  -1   1  17 3016.97 182.672   1
   1   1 -17 3284.41 185.282   1
   1  -1 -17 3222.58 182.079   1
   1   1  19 32.6000 54.0356   1
  -1  -1  19 143.495 61.3053   1
  -1   1  19 52.0727 58.1213   1
   1  -1  19 66.2940 69.6459   1
  -1  -1 -19 103.634 57.8885   1
   1  -1 -19 72.2169 55.5874   1
   1   1 -19 104.418 58.8750   1
  -1   1  19 90.6600 58.8889   1
   1   1  19 185.971 58.1284   1
  -1  -1  19 161.969 62.6398   1
   1  -1  19 115.600 64.7304   1
   1  -1  21 6809.91 379.927   1
   1   1  21 7038.17 378.612   1
   1   1 -21 6864.82 378.618   1
   1  -1 -21 6630.13 375.233   1
  -1  -1 -21 7700.56 378.538   1
  -1   1 -21 6845.63 375.326   1
  -1  -1  21 7153.93 383.048   1
  -1   1  21 6755.48 379.011   1
   1   1  21 7813.11 378.257   1
   1  -1  21 7883.92 380.817   1
  -1   1  21 7161.94 378.057   1
  -1  -1  21 7366.76 381.164   1
  -1  -1 -21 7260.55 379.264   1
  -1   1 -21 7171.22 381.313   1
   1   1 -21 7689.07 381.457   1
   1  -1 -21 7604.92 378.779   1
   1  -1 -23 6853.23 386.220   1
   1   1  23 7015.64 390.730   1
   1  -1  23 7052.55 393.646   1
   1   1 -23 7124.89 390.942   1
  -1   1 -23 6858.10 386.723   1
  -1  -1 -23 8784.09 396.920   1
  -1   1  23 6929.64 392.045   1
  -1  -1  23 7247.18 395.137   1
   1   1  23 8131.04 390.441   1
   1  -1  23 7621.90 391.723   1
  -1   1  23 7622.45 389.936   1
  -1   1 -23 7495.42 394.934   1
  -1  -1 -23 7689.61 392.484   1
  -1  -1  23 7249.28 391.855   1
   1  -1 -23 7737.21 390.530   1
   1   1 -23 7392.24 392.036   1
   1   1  25 4399.17 257.868   1
   1  -1 -25 4146.85 250.909   1
   1   1 -25 4414.57 256.427   1
   1  -1  25 4235.85 260.233   1
  -1   1 -25 4650.02 253.560   1
  -1  -1 -25 5163.11 258.342   1
  -1   1  25 4060.62 257.643   1
  -1  -1  25 4231.30 261.928   1
   1  -1  25 4937.07 258.464   1
   1   1  25 5118.27 256.130   1
  -1   1 -25 4170.90 259.139   1
  -1   1  25 4495.79 254.102   1
  -1  -1 -25 4656.61 258.444   1
  -1  -1  25 4446.60 257.133   1
   1   1 -25 4348.87 257.162   1
   1  -1 -25 4567.69 254.693   1
  -1  -1 -27 1169.43 109.871   1
  -1   1 -27 1153.98 109.920   1
   1   1 -27 1121.33 114.198   1
   1  -1 -27 998.312 111.837   1
  -1  -1  27 1069.75 116.033   1
  -1   1 -27 1109.24 121.229   1
  -1  -1 -27 1183.31 117.452   1
  -1   1  27 1181.38 113.110   1
   1   1 -27 1111.00 113.977   1
   1  -1 -27 974.669 106.465   1
  -1   1  27 977.278 118.960   1
   1  -1  27 1021.08 122.935   1
  -1  -1  27 924.216 120.449   1
   1   1  27 1054.54 119.944   1
   1   1  27 1529.97 118.128   1
   1  -1  27 1230.61 114.160   1
  -1  -1 -29-10.5952 80.4079   1
   1   1 -29 47.3478 91.0697   1
  -1   1 -29-80.4678 89.1612   1
   1  -1 -29 48.5115 82.4992   1
  -1   1 -29-3.02040 97.5871   1
   1   1 -29-56.8269 92.0825   1
   1  -1 -29-7.91500 89.6412   1
  -1  -1 -29-138.065 96.6385   1
   1  -1  29-41.9094 106.594   1
  -1   1  29-15.7491 95.8062   1
   1   1  29 236.369 104.855   1
  -1  -1  29 57.1554 102.816   1
   1  -1  29 2.78183 92.8950   1
  -1  -1  29 62.8096 94.0407   1
  -1   1  29 42.3951 92.1042   1
   1   1  29-44.6377 90.5099   1
   1   1 -31 635.873 112.419   1
   1  -1 -31 643.941 105.496   1
  -1   1 -31 939.608 122.655   1
  -1  -1 -31 660.503 102.870   1
  -1  -1  31 880.393 118.673   1
  -1   1  31 903.117 115.538   1
   1   1  31 801.957 114.386   1
   1  -1  31 949.211 119.310   1
   1   1 -31 644.363 116.542   1
  -1   1 -31 809.017 122.227   1
   1  -1 -31 514.489 109.006   1
  -1  -1 -31 781.845 117.941   1
   1   1  31 685.680 128.173   1
   1  -1  31 879.120 135.422   1
  -1  -1  31 909.185 130.631   1
  -1   1  31 660.432 124.567   1
   1   1 -33 2353.19 192.304   1
  -1   1 -33 3071.26 204.032   1
  -1  -1 -33 2616.40 185.902   1
   1  -1 -33 2490.85 187.504   1
   1  -1  33 2655.76 214.475   1
   1   1  33 2281.61 209.267   1
  -1   1  33 2364.48 200.761   1
  -1  -1  33 2199.54 203.729   1
   1  -1  33 3079.02 199.136   1
  -1   1  33 2969.84 194.138   1
   1   1  33 3260.24 196.445   1
  -1   1 -33 2928.58 202.796   1
  -1  -1 -33 2527.32 194.269   1
  -1  -1  33 3169.67 199.121   1
   1  -1 -33 2703.29 191.195   1
   1   1 -33 2546.62 193.510   1
   1   1 -35 1436.84 155.497   1
   1  -1  35 1391.53 182.945   1
  -1   1  35 1124.66 165.391   1
  -1  -1  35 1374.73 172.990   1
  -1   1 -35 1902.56 158.642   1
  -1  -1 -35 1693.14 149.860   1
   1  -1 -35 1519.37 153.208   1
   1   1  35 1540.57 180.479   1
   1  -1  35 1795.75 161.405   1
   1   1  35 1938.66 160.747   1
  -1   1  35 1857.60 155.887   1
  -1  -1  35 1795.46 161.633   1
  -1   1 -35 1691.48 165.933   1
   1   1 -35 1523.74 157.181   1
  -1  -1 -35 1597.06 160.087   1
   1  -1 -35 1452.18 153.497   1
  -1   1  37 161.716 127.842   1
   1  -1  37 209.146 126.626   1
  -1  -1  37 151.386 129.205   1
   1   1  37 318.549 128.374   1
  -1  -1 -37 301.327 127.233   1
   1  -1 -37 209.461 121.612   1
   1   1 -37 238.984 123.823   1
  -1   1 -37 185.024 131.320   1
   1  -1  37 365.054 153.753   1
  -1   1  37 179.865 148.322   1
   1   1  37 206.113 148.741   1
  -1  -1  37 143.348 146.369   1
   1  -1 -37 336.855 137.221   1
   1   1 -37 212.072 124.818   1
  -1  -1 -37-10.6026 109.479   1
  -1   1 -37 96.4340 116.705   1
   1   3  -1 18374.9 922.343   1
  -1  -3   1 18843.1 922.545   1
   1  -3   1 17554.9 921.675   1
  -1  -3   1 18319.8 922.394   1
  -1   3  -1 20719.5 922.042   1
   1  -3   1 18618.2 921.245   1
   1   3  -3 152460. 6990.12   1
  -1  -3   3 141050. 6989.31   1
   1  -3   3 144535. 6988.71   1
  -1   3  -3 143774. 6988.36   1
   1   3  -3 144870. 6989.56   1
  -1  -3   3 135196. 6989.65   1
   1  -3   3 138196. 6989.07   1
  -1   3  -3 140460. 6989.37   1
   1  -3   5 44919.3 1993.58   1
   1   3  -5 42956.5 1994.14   1
  -1  -3   5 43118.5 1993.56   1
  -1   3  -5 43510.8 1992.43   1
   1  -3   5 43670.7 1992.86   1
  -1  -3   5 43653.9 1994.58   1
   1   3  -5 42293.8 1993.73   1
   1   3   5 42786.2 1989.76   1
   1   3   5 40389.9 1999.06   1
  -1  -3  -5 42236.9 1995.12   1
  -1   3  -5 44357.0 1993.81   1
   1  -3   7 1845.95 73.7250   1
   1   3  -7 2008.17 76.0356   1
  -1  -3   7 1807.19 73.7894   1
  -1   3  -7 1814.59 71.6536   1
   1  -3   7 1921.87 73.4268   1
   1   3   7 2166.80 65.7412   1
   1   3  -7 1958.53 75.5451   1
  -1  -3   7 2005.30 77.0858   1
  -1   3  -7 1975.61 74.9865   1
   1   3   7 2170.12 77.7819   1
   1  -3  -9 94.1630 17.4331   1
  -1   3   9 146.178 18.9245   1
   1   3  -9 148.199 29.2537   1
  -1  -3   9 107.371 27.5825   1
   1  -3   9 118.614 26.5830   1
  -1   3  -9 106.266 24.1828   1
   1   3   9 91.2594 16.9388   1
  -1   3   9 87.1588 19.3826   1
  -1  -3   9 98.0711 27.6237   1
   1   3  -9 162.388 28.8689   1
   1  -3   9 163.506 27.3615   1
  -1  -3  -9 103.093 19.7714   1
  -1   3  -9 112.353 27.7976   1
   1  -3  -9 113.398 18.1123   1
  -1  -3  11 1194.14 70.1963   1
   1  -3  11 1158.99 68.8018   1
  -1   3 -11 1240.20 66.5175   1
   1   3 -11 1341.88 72.7451   1
   1  -3 -11 1237.56 59.0778   1
   1   3  11 1284.44 61.7876   1
  -1  -3 -11 1202.00 60.5116   1
   1  -3  11 1330.19 70.5801   1
  -1   3 -11 1319.94 71.5090   1
  -1   3  11 1248.37 61.2519   1
  -1  -3  11 1261.38 72.7127   1
   1   3 -11 1368.24 72.1360   1
   1  -3 -11 1223.62 59.6400   1
   1   3  13 1183.49 72.7676   1
  -1   3 -13 1093.89 81.2652   1
   1   3 -13 1175.26 87.0392   1
   1  -3 -13 1066.97 69.6879   1
  -1  -3 -13 1142.11 70.0668   1
  -1  -3 -13 1063.21 75.2211   1
  -1  -3  13 1139.10 89.3299   1
  -1   3 -13 1039.10 86.3424   1
  -1   3  13 1161.63 75.7196   1
   1   3  13 1235.22 76.8253   1
   1  -3  13 1243.15 85.2695   1
  -1   3  13 1238.27 76.1527   1
   1   3 -13 1220.26 88.2767   1
   1  -3 -13 1046.56 74.4793   1
  -1   3 -15 14402.9 694.637   1
   1   3 -15 13551.0 696.431   1
   1  -3  15 13596.8 696.315   1
   1   3  15 13469.8 688.865   1
  -1  -3 -15 12806.5 686.704   1
  -1   3  15 13738.2 689.661   1
  -1  -3  15 15231.6 699.853   1
  -1   3 -15 13904.7 696.959   1
  -1  -3 -15 13415.8 689.736   1
   1  -3  15 14122.1 696.186   1
   1   3  15 14200.2 690.073   1
  -1  -3  15 13478.7 697.235   1
  -1   3  15 13131.3 689.617   1
   1   3 -15 14881.1 698.113   1
   1  -3 -15 14722.7 690.469   1
   1  -3  17 9149.41 476.821   1
  -1   3 -17 9416.62 474.057   1
   1   3 -17 9355.82 477.421   1
  -1  -3 -17 8793.15 466.439   1
  -1  -3 -17 8301.13 469.219   1
  -1  -3  17 8978.61 477.053   1
  -1   3  17 9376.13 469.890   1
  -1   3 -17 9625.63 478.651   1
   1   3  17 9278.05 469.866   1
   1  -3  17 9827.60 477.089   1
  -1   3  17 9168.91 470.507   1
  -1  -3  17 9340.69 478.746   1
   1   3 -17 10310.7 479.125   1
   1  -3 -17 9677.06 470.551   1
  -1   3 -19 77.1626 52.7937   1
   1  -3 -19 38.6752 52.6525   1
   1   3 -19 71.9411 60.1733   1
  -1   3 -19 22.7442 61.2449   1
  -1  -3  19 62.8473 64.0291   1
   1  -3  19 40.3563 59.0532   1
  -1   3  19 178.760 54.7489   1
   1   3  19 82.5740 53.5861   1
  -1  -3 -19 76.9804 53.4640   1
   1  -3  19 60.3799 63.3273   1
  -1   3  19 53.5204 54.3310   1
  -1  -3  19 137.575 66.9186   1
   1  -3 -21 3667.40 208.743   1
   1  -3  21 3606.43 220.794   1
  -1  -3 -21 3896.23 207.492   1
  -1   3  21 3698.99 211.577   1
  -1  -3  21 3730.96 221.268   1
  -1  -3 -21 3660.73 213.631   1
  -1   3 -21 3675.31 221.062   1
   1   3  21 4316.48 213.710   1
   1  -3  21 3942.18 219.441   1
  -1  -3  21 3646.26 222.669   1
   1  -3 -21 3946.07 212.437   1
   1   3 -21 4074.02 222.173   1
   1   3 -23 9650.97 517.881   1
   1   3  23 9281.84 511.791   1
   1  -3  23 10079.5 521.403   1
   1  -3 -23 9759.58 508.564   1
  -1  -3 -23 9398.91 506.395   1
  -1   3 -23 9540.31 514.048   1
  -1  -3  23 10525.9 520.572   1
  -1   3  23 10440.1 511.360   1
  -1  -3 -23 9912.84 512.668   1
  -1   3 -23 9779.95 520.328   1
   1  -3  23 10472.5 518.343   1
   1   3  23 10766.8 512.247   1
  -1  -3  23 9730.92 522.178   1
   1  -3 -23 10172.0 511.683   1
   1   3 -23 10237.0 519.823   1
   1  -3  25 5421.83 303.037   1
   1  -3 -25 5255.83 285.015   1
   1   3  25 5201.26 291.042   1
   1   3 -25 4803.12 294.643   1
  -1  -3 -25 5197.28 283.053   1
  -1   3 -25 4845.93 290.117   1
  -1   3  25 5670.21 288.640   1
  -1   3 -25 5264.01 300.114   1
  -1  -3 -25 5526.53 292.110   1
   1   3  25 5677.73 289.134   1
  -1  -3  25 5078.26 300.490   1
   1   3 -25 5354.65 297.295   1
   1  -3 -25 5245.59 288.392   1
  -1  -3  27 1003.50 122.238   1
   1   3  27 971.113 110.910   1
   1  -3 -27 918.390 96.3017   1
   1  -3  27 880.051 124.600   1
  -1  -3 -27 1010.84 92.6041   1
  -1   3 -27 922.300 104.494   1
   1   3 -27 883.391 112.129   1
  -1   3  27 1052.65 104.519   1
  -1   3 -27 991.038 119.274   1
  -1  -3 -27 1010.12 108.972   1
  -1  -3  27 1039.27 117.099   1
   1   3  27 928.725 104.281   1
   1  -3  27 1126.81 114.179   1
  -1   3  27 1149.52 112.590   1
   1  -3 -27 887.701 104.039   1
   1   3 -27 983.202 116.373   1
  -1   3 -29-97.7627 88.7669   1
   1  -3 -29 4.79470 76.1609   1
   1   3 -29 70.0088 95.5921   1
  -1  -3 -29 32.5638 73.7599   1
  -1  -3 -29 117.852 91.9616   1
   1   3 -29-94.8248 99.7354   1
  -1   3 -29 19.2651 101.169   1
   1  -3 -29-53.2855 88.1122   1
  -1  -3  29-12.3977 98.6857   1
   1  -3  29 20.9643 97.9012   1
  -1   3  29 27.0395 85.6415   1
   1   3  29 56.4439 87.9735   1
  -1  -3  29 74.9869 106.338   1
   1   3  29 33.7557 95.7519   1
  -1   3  29 108.506 94.8353   1
   1  -3  29-114.652 112.329   1
   1   3 -31 1647.84 148.443   1
   1   3  31 1272.97 148.106   1
   1  -3  31 1300.33 181.844   1
   1  -3 -31 1534.02 130.951   1
  -1   3 -31 1485.95 154.328   1
  -1  -3 -31 1459.67 126.929   1
  -1   3 -31 1526.61 166.358   1
  -1  -3  31 1629.56 147.296   1
  -1  -3 -31 1365.69 138.721   1
   1  -3  31 1748.19 160.894   1
  -1   3  31 1712.51 138.522   1
   1   3  31 1889.11 140.696   1
  -1   3  31 1351.17 143.994   1
  -1  -3  31 1443.08 158.419   1
   1  -3 -31 1553.96 135.363   1
   1   3 -31 1532.41 147.001   1
   1   3 -33 1694.54 160.300   1
   1   3  33 1227.78 162.437   1
  -1   3 -33 1554.69 154.799   1
   1  -3 -33 1603.43 143.421   1
  -1  -3 -33 1678.73 140.112   1
  -1  -3  33 1971.00 161.557   1
  -1   3 -33 1530.98 162.854   1
  -1  -3 -33 1589.37 150.563   1
  -1   3  33 1843.35 148.710   1
   1  -3  33 2051.69 158.589   1
   1   3  33 1835.88 151.725   1
   1  -3  33 1615.08 179.487   1
  -1  -3  33 1559.81 167.603   1
  -1   3  33 1617.10 160.267   1
   1   3 -33 1735.49 158.597   1
   1  -3 -33 1642.46 146.242   1
  -1   3 -35 1254.07 159.961   1
  -1  -3 -35 1422.10 135.460   1
   1  -3 -35 1343.69 144.955   1
   1   3 -35 1222.18 154.660   1
  -1  -3  35 1509.86 159.005   1
  -1   3 -35 1280.28 158.273   1
  -1   3  35 1654.49 146.150   1
   1  -3  35 1282.18 151.899   1
   1   3  35 1479.34 146.004   1
   1   3  35 1423.61 166.810   1
  -1  -3  35 1086.78 165.172   1
  -1   3  35 1239.15 158.523   1
   1  -3  35 1349.56 176.616   1
   1  -3 -35 1388.21 139.786   1
   1   3 -35 1518.47 155.389   1
  -1  -3 -35 1341.43 146.707   1
   1   3 -37 33.5095 122.020   1
  -1   3 -37 105.230 136.723   1
   1  -3 -37 131.197 139.000   1
  -1  -3 -37-6.67967 106.119   1
  -1  -3  37 259.445 129.844   1
   1   3  37 91.2055 119.236   1
   1  -3  37 25.7480 128.476   1
  -1   3  37 68.0057 118.238   1
  -1   3 -37-7.80707 131.812   1
   1   3 -37 112.350 123.376   1
  -1  -3 -37 240.595 122.211   1
   1  -3 -37 298.651 114.165   1
   1   3  37 4.46841 141.816   1
  -1  -3  37 188.183 145.210   1
   1  -3  37 276.934 156.035   1
   1  -5  -1 403.224 29.7592   1
  -1   5   1 376.615 28.4309   1
   1  -5   1 380.935 32.7563   1
  -1   5  -1 387.177 31.6380   1
  -1  -5   1 446.061 36.5691   1
  -1  -5  -1 419.726 31.6129   1
   1  -5   1 354.216 32.9765   1
   1   5  -1 489.720 35.2488   1
  -1  -5   1 482.813 33.6709   1
  -1  -5  -1 465.749 34.9729   1
   1   5   1 513.682 32.9990   1
   1   5   1 459.834 31.6481   1
  -1   5  -3 1032.04 62.6615   1
  -1  -5   3 1251.14 64.7380   1
   1   5  -3 1350.86 66.5565   1
  -1   5  -3 996.378 60.3446   1
   1  -5   3 963.454 60.8624   1
   1   5   3 1062.85 62.8065   1
   1  -5   3 1022.81 61.8109   1
  -1  -5  -3 991.817 56.7485   1
   1   5   3 961.092 57.2985   1
  -1  -5   5 213694. 10504.5   1
   1   5  -5 220462. 10505.7   1
  -1   5  -5 219183. 10503.8   1
   1  -5   5 214287. 10504.1   1
   1   5  -5 212674. 10505.1   1
  -1  -5   5 216055. 10505.9   1
   1   5   5 216465. 10508.5   1
   1   5   5 202822. 10502.6   1
   1  -5   5 215965. 10504.4   1
  -1   5  -5 213813. 10504.9   1
   1  -5   7 42465.0 2073.66   1
  -1   5  -7 42549.0 2072.90   1
   1   5  -7 41412.0 2074.50   1
  -1  -5   7 42468.1 2074.18   1
   1   5  -7 44478.9 2075.62   1
   1   5   7 40115.5 2067.13   1
  -1  -5  -7 40575.9 2070.46   1
   1   5   7 42695.5 2080.12   1
  -1  -5  -7 44165.5 2072.18   1
   1  -5   7 41852.1 2073.59   1
  -1   5  -7 43192.7 2074.77   1
  -1  -5   7 42750.8 2075.48   1
   1  -5   9 1456.29 89.6084   1
  -1   5  -9 1533.62 88.1876   1
   1   5  -9 1567.58 91.2623   1
   1   5  -9 1584.81 92.4302   1
  -1  -5   9 1402.59 89.9546   1
  -1  -5  -9 1329.89 79.9698   1
   1   5   9 1423.77 95.3792   1
  -1  -5   9 1505.56 91.7357   1
   1  -5   9 1381.00 88.2336   1
  -1   5  -9 1642.58 91.9293   1
  -1  -5  11 6091.48 311.153   1
   1  -5 -11 5306.29 296.795   1
  -1   5 -11 6162.50 308.181   1
   1   5 -11 6742.47 313.856   1
   1  -5  11 5931.92 310.277   1
  -1  -5 -11 5804.33 299.336   1
   1   5 -11 6391.59 312.076   1
   1  -5 -11 6353.60 298.117   1
  -1  -5 -11 6013.62 299.910   1
  -1   5 -11 6343.15 312.122   1
  -1  -5  11 6131.43 312.815   1
   1  -5  11 5977.82 309.646   1
  -1   5  11 5837.12 298.446   1
  -1   5 -13 22687.6 1171.85   1
   1   5 -13 24402.9 1176.11   1
   1   5  13 23965.5 1163.96   1
  -1  -5 -13 22978.9 1163.85   1
   1  -5 -13 23933.1 1163.66   1
   1   5 -13 23718.5 1175.24   1
  -1   5  13 24070.2 1164.34   1
  -1   5  13 23248.4 1163.80   1
   1  -5  13 24063.5 1174.30   1
  -1   5 -13 24151.0 1175.87   1
  -1  -5 -13 22822.2 1164.70   1
  -1  -5  13 23896.5 1176.29   1
  -1  -5 -15 13675.4 696.737   1
   1   5 -15 14392.9 710.355   1
   1   5  15 14370.4 697.965   1
  -1   5 -15 13770.6 706.418   1
  -1   5  15 13393.2 698.101   1
  -1  -5  15 13135.1 709.266   1
  -1  -5  15 14093.6 711.078   1
   1  -5  15 14858.8 710.128   1
  -1  -5 -15 14525.8 699.288   1
  -1   5 -15 15166.9 712.751   1
  -1   5  15 13778.5 697.545   1
   1  -5 -15 14054.7 697.802   1
   1   5 -15 14015.3 709.456   1
   1   5  17 1934.49 109.590   1
  -1   5 -17 1691.77 119.168   1
   1  -5  17 1743.68 126.933   1
   1   5 -17 1878.46 125.848   1
   1   5 -17 1862.44 125.136   1
   1  -5 -17 1508.65 108.017   1
  -1   5  17 1671.17 109.089   1
  -1  -5  17 1755.97 126.724   1
  -1   5  17 1614.86 107.404   1
   1  -5  17 2143.85 127.426   1
  -1  -5 -17 2423.98 114.582   1
  -1   5 -17 2031.62 131.668   1
  -1  -5  17 1825.96 127.756   1
   1   5  19 239.989 53.0477   1
  -1  -5  19 302.357 71.6623   1
  -1   5  19 223.839 49.9025   1
  -1  -5 -19 253.012 53.6004   1
   1  -5  19 229.798 65.7639   1
  -1   5  19 236.941 52.4354   1
   1   5 -19 364.607 71.1160   1
   1  -5  19 242.038 72.7354   1
  -1  -5  19 376.456 74.0754   1
   1  -5 -19 208.846 42.9116   1
   1   5  19 241.076 50.0292   1
  -1   5 -19 141.559 59.1480   1
   1   5 -19 266.083 68.3111   1
  -1   5 -19 249.821 71.3880   1
   1  -5 -19 173.233 50.8653   1
   1  -5  21 439.044 76.1469   1
   1   5  21 449.625 63.4734   1
  -1   5  21 365.447 58.3981   1
  -1  -5  21 382.238 81.6750   1
  -1  -5  21 313.130 84.6645   1
   1   5  21 403.713 60.5898   1
   1  -5  21 309.441 79.8326   1
  -1   5  21 273.930 60.9530   1
  -1  -5 -21 471.994 64.0839   1
   1   5 -21 407.965 80.9994   1
  -1   5 -21 311.842 82.7368   1
   1  -5 -21 271.618 58.3766   1
   1  -5 -21 364.392 51.3773   1
  -1  -5  23 6689.32 363.145   1
  -1   5  23 6277.56 346.822   1
   1  -5 -23 6404.25 340.487   1
  -1   5 -23 6958.71 355.025   1
   1   5 -23 6159.04 358.671   1
   1   5  23 6867.38 347.668   1
   1  -5  23 7185.15 363.564   1
   1  -5 -23 6630.43 344.783   1
   1   5 -23 6876.95 360.523   1
   1   5  23 7520.63 347.462   1
   1  -5  23 7227.41 359.095   1
  -1  -5 -23 7131.09 348.041   1
  -1   5  23 7138.19 345.655   1
  -1   5 -23 7042.87 363.881   1
  -1  -5  23 6788.96 360.706   1
  -1   5  25 4748.02 286.369   1
  -1  -5  25 4966.39 300.027   1
  -1  -5 -25 5627.05 279.436   1
  -1   5 -25 5042.68 292.602   1
   1  -5  25 4869.87 301.662   1
   1   5 -25 5126.84 298.761   1
   1   5  25 5469.76 287.687   1
   1  -5 -25 5111.22 283.573   1
   1   5 -25 4940.33 298.265   1
   1   5  25 5507.72 286.137   1
  -1   5  25 5499.31 284.300   1
  -1   5 -25 5363.71 302.895   1
  -1  -5 -25 5372.91 287.846   1
  -1   5  27 1739.43 144.074   1
  -1  -5  27 1634.87 161.820   1
   1  -5  27 1975.99 167.117   1
   1   5 -27 1865.25 159.505   1
  -1   5 -27 2023.96 150.875   1
  -1  -5 -27 2046.64 132.012   1
   1   5 -27 2289.96 160.430   1
   1  -5 -27 1877.65 139.082   1
  -1   5  27 2116.79 140.149   1
   1   5  27 2014.81 142.581   1
   1  -5  27 2348.91 159.208   1
  -1  -5  27 2066.76 160.414   1
  -1  -5 -27 2068.79 145.960   1
  -1   5 -27 1961.09 162.125   1
   1  -5  29 54.8743 121.437   1
  -1  -5  29 41.2999 112.049   1
  -1   5  29 150.866 92.5523   1
  -1   5 -29 28.1942 93.2011   1
   1   5 -29-41.3277 102.908   1
  -1  -5 -29 101.186 72.0472   1
  -1  -5  29 136.039 106.725   1
   1  -5  29 148.671 105.549   1
   1   5  29 166.868 88.8415   1
   1  -5 -29 175.192 83.8554   1
  -1  -5 -29 133.176 91.7851   1
  -1  -5 -31 1186.39 109.464   1
   1   5 -31 941.502 138.476   1
  -1   5 -31 925.506 133.971   1
   1  -5 -31 1640.34 126.618   1
  -1  -5  31 1101.76 148.939   1
   1  -5  31 1126.84 162.249   1
   1  -5 -31 1179.51 122.103   1
   1   5 -31 1223.06 141.545   1
  -1  -5  31 1170.23 140.527   1
   1  -5  31 1276.18 145.228   1
   1   5  31 1472.17 126.763   1
  -1   5 -31 1193.34 149.203   1
  -1  -5 -31 1233.63 125.345   1
  -1  -5  33 1531.16 175.700   1
   1   5  33 1592.09 163.550   1
   1  -5  33 1293.35 180.154   1
   1   5 -33 1816.82 165.695   1
  -1  -5 -33 1858.26 136.833   1
  -1   5 -33 1588.28 156.712   1
   1  -5 -33 1942.33 144.477   1
   1  -5 -33 1578.99 143.816   1
  -1  -5  33 1940.23 166.566   1
  -1   5 -33 1631.94 170.815   1
  -1  -5 -33 1648.46 150.829   1
   1   5 -33 1403.46 159.953   1
   1   5  33 1975.67 149.208   1
   1  -5  33 1957.56 162.729   1
  -1  -5  35 602.451 150.598   1
   1   5  35 451.264 136.410   1
   1  -5  35 321.726 150.928   1
  -1  -5 -35 541.129 101.628   1
   1  -5 -35 535.829 103.515   1
  -1   5 -35 579.022 128.435   1
   1   5 -35 621.802 134.865   1
   1   5 -35 398.475 127.823   1
  -1   5 -35 452.460 138.004   1
  -1  -5 -35 492.925 118.703   1
   1  -5 -35 478.850 109.006   1
   1  -5  35 809.422 133.780   1
  -1  -5  35 746.234 136.129   1
   1  -5  37 313.089 158.368   1
  -1  -5  37 104.735 149.226   1
   1  -5 -37 238.866 104.493   1
   1   5 -37 361.124 134.148   1
  -1   5 -37 176.490 134.556   1
  -1  -5  37 393.131 137.355   1
   1  -5  37 142.171 133.155   1
  -1  -5 -37 215.467 121.950   1
   1   5 -37 188.971 132.208   1
  -1   5 -37 493.856 137.661   1
   1  -5 -37 401.516 111.293   1
  -1  -5 -37 270.622 104.307   1
  -1  -7  -1 4895.66 239.773   1
   1  -7   1 4455.58 240.024   1
  -1   7  -1 4897.52 240.207   1
   1  -7  -1 4686.79 238.511   1
  -1   7   1 4609.23 237.926   1
  -1  -7   1 4837.25 240.608   1
   1   7  -1 5097.60 241.859   1
   1   7   1 4871.23 239.552   1
  -1  -7  -1 4982.43 240.194   1
  -1  -7   1 4962.93 242.260   1
   1   7   1 4632.14 239.321   1
   1  -7   1 4318.10 239.627   1
  -1   7  -1 4411.50 241.045   1
  -1  -7  -3 69.5712 23.6052   1
  -1  -7   3 91.3918 23.3381   1
   1   7   3 69.9064 17.6807   1
   1  -7   3 193.415 26.3612   1
   1   7  -3 120.462 25.4592   1
  -1   7  -3 153.396 23.4359   1
  -1   7   3 92.7285 13.8096   1
  -1  -7  -3 86.4440 16.5854   1
   1   7   3 55.8103 15.4621   1
  -1   7   3 89.1330 16.0668   1
  -1  -7   3 95.4883 27.8190   1
   1   7  -3 57.0122 23.4940   1
   1  -7   3 177.518 25.7365   1
  -1   7  -3 226.905 29.6419   1
  -1  -7   5 2980.35 174.462   1
   1   7  -5 3360.46 176.975   1
   1  -7   5 3155.03 175.165   1
  -1   7  -5 3320.93 174.466   1
   1   7   5 3508.04 171.621   1
  -1   7  -5 3355.96 176.643   1
   1  -7   5 3213.30 175.147   1
  -1  -7   5 3323.40 177.504   1
   1   7  -5 3157.28 175.947   1
  -1  -7  -5 3479.97 181.793   1
   1   7   5 3490.26 169.611   1
   1  -7   7 72362.9 3645.54   1
  -1   7  -7 74040.8 3645.04   1
  -1  -7   7 75104.1 3647.86   1
   1  -7   7 72245.8 3645.79   1
  -1   7  -7 76441.3 3647.42   1
   1   7  -7 74040.8 3647.13   1
  -1  -7   7 71632.0 3645.65   1
   1   7  -7 75817.3 3647.44   1
   1   7   7 77687.1 3646.74   1
  -1  -7  -7 71807.4 3648.20   1
  -1  -7  -7 74317.1 3637.35   1
   1   7   9 1255.84 122.416   1
   1   7  -9 1479.48 102.561   1
   1   7  -9 1596.25 103.322   1
  -1  -7   9 1478.22 100.476   1
  -1   7  -9 1573.42 98.0115   1
   1  -7   9 1492.87 100.500   1
   1  -7   9 1515.67 100.256   1
  -1  -7   9 1565.16 103.537   1
  -1   7  -9 1617.07 103.589   1
  -1  -7  -9 1672.59 93.1988   1
   1   7  11 9965.25 554.727   1
  -1  -7 -11 9361.50 539.095   1
   1   7 -11 10949.4 549.473   1
  -1  -7  11 11013.1 548.576   1
   1  -7  11 11108.2 549.135   1
  -1   7 -11 11333.5 547.208   1
   1   7 -11 11612.7 551.155   1
   1   7  11 11244.1 533.659   1
  -1  -7 -11 10140.3 534.422   1
   1  -7  11 11321.1 548.750   1
  -1   7 -11 11456.4 551.070   1
  -1  -7  11 10886.8 551.386   1
   1   7  13 21485.9 1181.79   1
  -1  -7 -13 22253.4 1170.45   1
   1   7 -13 23505.3 1183.20   1
   1  -7 -13 24266.8 1166.35   1
  -1   7  13 23774.6 1167.28   1
  -1  -7  13 23645.1 1182.62   1
  -1   7 -13 24633.5 1181.18   1
   1   7 -13 25449.4 1185.28   1
   1  -7  13 25747.0 1184.21   1
   1   7  13 24161.0 1168.10   1
   1  -7 -13 22840.7 1165.27   1
  -1  -7 -13 23201.5 1168.83   1
   1  -7  13 24420.2 1182.90   1
  -1   7 -13 25188.6 1184.97   1
  -1  -7  13 24876.3 1185.50   1
  -1   7  13 23824.6 1167.17   1
  -1   7  15 8575.94 424.293   1
  -1   7 -15 8563.08 438.027   1
   1   7 -15 8318.04 440.912   1
   1  -7 -15 8326.33 421.103   1
   1   7  15 8308.45 423.971   1
  -1  -7 -15 8195.41 425.568   1
   1   7 -15 8376.82 441.163   1
   1  -7 -15 8493.88 422.953   1
  -1   7 -15 8698.43 443.277   1
  -1  -7 -15 8450.03 425.211   1
   1  -7  15 8830.17 440.579   1
  -1  -7  15 8797.54 443.656   1
   1   7  15 9390.22 439.122   1
  -1   7 -17 3763.33 206.959   1
   1   7  17 3459.70 191.046   1
   1   7 -17 3491.76 210.975   1
   1  -7  17 3682.76 211.547   1
  -1   7 -17 3822.49 214.617   1
  -1  -7  17 3582.26 213.029   1
   1  -7  17 3691.69 209.607   1
  -1  -7 -17 3582.50 192.512   1
   1   7 -17 3617.21 211.497   1
   1  -7 -17 3792.99 190.330   1
  -1  -7  17 3500.08 211.090   1
  -1   7  17 3682.52 191.851   1
   1  -7 -19 3.18746 41.1698   1
  -1   7 -19-22.1358 71.0031   1
   1   7 -19 15.7417 70.9613   1
   1  -7  19-13.6689 72.2127   1
  -1   7  19 25.6118 44.5808   1
   1   7 -19-36.8009 71.5394   1
  -1  -7  19-35.1105 73.6845   1
   1  -7  19-82.9779 66.4635   1
  -1  -7  19 43.2233 71.3590   1
  -1  -7 -19 15.0909 45.6532   1
  -1   7 -19 13.9957 60.6814   1
   1   7  19 49.4391 41.6773   1
   1  -7 -19-34.6729 35.5075   1
   1  -7 -21 1327.92 84.4220   1
   1  -7  21 1411.45 119.457   1
   1   7  21 1293.58 90.8127   1
  -1  -7  21 1255.78 117.726   1
   1  -7  21 1366.53 112.207   1
  -1   7 -21 1326.48 118.761   1
  -1  -7 -21 1197.42 91.6749   1
   1  -7 -21 1465.13 89.9688   1
   1   7 -21 1311.35 118.391   1
  -1  -7  21 1168.10 116.342   1
  -1   7  21 1161.11 91.8484   1
  -1   7  23 769.788 80.0293   1
  -1   7 -23 811.606 96.3307   1
   1  -7 -23 820.270 67.8351   1
  -1  -7  23 733.208 106.213   1
   1   7  23 717.251 78.1486   1
   1   7 -23 761.935 103.177   1
   1  -7  23 655.305 106.494   1
  -1  -7 -23 758.716 79.9320   1
  -1   7 -23 626.466 102.456   1
   1   7 -23 854.280 106.783   1
   1  -7 -23 739.988 74.7899   1
   1  -7  23 797.777 99.1974   1
  -1  -7  23 777.396 106.903   1
  -1   7  25 7247.20 373.595   1
  -1  -7  25 6860.02 391.349   1
   1  -7  25 7667.36 397.199   1
  -1  -7 -25 7079.73 367.293   1
   1  -7 -25 6885.00 365.941   1
   1   7 -25 6549.76 387.601   1
  -1   7 -25 7665.85 387.078   1
   1   7  25 6723.98 372.568   1
  -1  -7  25 7015.65 390.320   1
  -1  -7 -25 7200.30 372.890   1
  -1   7 -25 7005.21 391.991   1
   1  -7 -25 6837.67 368.558   1
   1   7 -25 7188.61 390.680   1
   1  -7  25 7838.14 390.353   1
  -1  -7  27 1783.19 158.667   1
  -1   7  27 1572.92 129.251   1
   1  -7  27 1508.46 157.872   1
  -1   7 -27 1596.36 141.759   1
   1   7 -27 1689.78 152.501   1
   1   7  27 1560.52 129.358   1
  -1  -7 -27 1712.64 117.947   1
  -1  -7  27 1824.05 153.788   1
  -1   7 -27 1653.30 156.489   1
  -1  -7 -27 1645.74 128.090   1
   1  -7 -27 1751.71 123.419   1
   1   7 -27 1588.85 151.108   1
   1  -7  27 1952.45 151.268   1
   1  -7  29 86.4413 122.431   1
  -1   7  29-97.3446 88.8003   1
   1   7  29 166.746 94.5052   1
  -1  -7  29 27.5166 115.588   1
   1   7 -29 170.861 111.915   1
   1  -7 -29 145.669 82.8829   1
  -1   7 -29 21.8923 112.657   1
  -1  -7 -29 6.62212 85.6433   1
   1   7 -29-25.8338 108.295   1
  -1   7 -29 133.272 98.7571   1
  -1  -7 -29 21.9657 70.0070   1
  -1   7  29 59.2880 84.2535   1
   1  -7  29 146.304 106.607   1
  -1  -7  29 81.5552 109.432   1
  -1  -7 -31 1096.17 101.807   1
  -1   7 -31 910.854 127.041   1
   1   7 -31 856.101 137.445   1
  -1  -7 -31 923.973 115.546   1
   1   7 -31 939.793 137.048   1
  -1   7 -31 935.036 144.279   1
   1  -7  31 1230.24 137.970   1
  -1  -7  31 1146.71 141.793   1
  -1   7  31 1197.99 113.950   1
   1  -7  31 1186.68 157.500   1
   1   7  31 855.439 123.475   1
  -1  -7  31 1056.92 148.176   1
  -1   7  31 783.566 118.860   1
  -1   7 -33 890.929 137.202   1
  -1  -7 -33 1467.87 108.750   1
   1   7 -33 958.524 146.857   1
   1   7 -33 1138.31 149.174   1
  -1   7 -33 1151.40 151.468   1
   1  -7 -33 1077.13 116.135   1
  -1  -7 -33 1123.65 124.255   1
  -1  -7  33 1097.43 147.067   1
   1  -7  33 1280.07 147.237   1
  -1   7  33 1147.51 122.141   1
   1  -7  33 1093.32 165.672   1
  -1   7  33 837.758 126.870   1
  -1  -7  33 867.529 155.182   1
   1   7  33 1037.49 136.820   1
  -1   7 -35 919.272 146.188   1
   1   7 -35 1123.07 158.357   1
  -1   7 -35 1238.77 163.154   1
  -1  -7 -35 1047.40 134.611   1
   1   7 -35 1176.60 156.200   1
   1  -7 -35 1068.63 123.578   1
  -1   7  35 1230.05 129.919   1
  -1  -7  35 1246.13 159.150   1
   1  -7  35 1440.49 156.871   1
   1  -7  35 1228.45 178.488   1
  -1   7  35 1119.34 139.839   1
  -1  -7  35 1103.53 171.048   1
   1   7  35 1129.41 149.554   1
   1  -9   1 42.1910 29.5958   1
   1   9  -1 95.3324 31.9815   1
   1  -9  -1 72.9126 27.1776   1
  -1   9  -1 1.85092 25.4687   1
  -1   9   1 66.6054 23.3950   1
  -1  -9   1 57.9685 32.3792   1
  -1  -9  -1 19.1083 27.8632   1
   1   9   1 51.4127 26.4576   1
  -1  -9  -1 28.3471 23.9107   1
  -1  -9   1 28.0771 25.0347   1
   1  -9   1 8.03080 26.2984   1
  -1  -9  -3 3236.60 174.775   1
  -1  -9   3 3235.75 182.302   1
   1  -9   3 3046.68 179.468   1
  -1   9  -3 3604.97 179.214   1
  -1   9   3 3104.47 171.702   1
  -1  -9  -3 3627.60 176.856   1
   1  -9   3 2958.06 178.600   1
   1   9  -3 3572.90 182.130   1
  -1  -9   3 3354.81 179.283   1
   1   9   3 3832.60 174.565   1
   1  -9  -3 3469.13 172.879   1
  -1  -9   5 8576.18 434.912   1
   1   9  -5 8374.53 436.225   1
   1  -9   5 8469.56 435.548   1
  -1   9   5 8240.22 423.065   1
  -1   9  -5 8537.24 433.397   1
   1   9  -5 8678.18 436.380   1
   1   9   5 9123.04 427.166   1
  -1  -9   5 8536.88 437.264   1
   1  -9   5 8333.50 434.628   1
  -1  -9  -5 9120.62 434.796   1
   1   9   7 4521.89 219.658   1
  -1  -9   7 4117.73 228.899   1
   1   9  -7 4471.09 232.174   1
   1  -9   7 4045.95 229.567   1
  -1   9  -7 4275.40 228.041   1
   1   9  -7 4197.39 231.402   1
  -1  -9  -7 4371.81 241.925   1
  -1  -9  -7 4171.72 215.212   1
  -1  -9   7 4366.06 233.282   1
   1  -9   7 4123.13 229.071   1
  -1   9  -9 2990.82 167.505   1
  -1  -9   9 2850.62 167.627   1
   1  -9   9 2794.63 163.051   1
  -1  -9   9 2634.24 161.181   1
   1   9  -9 3006.36 166.080   1
   1  -9   9 2765.39 164.038   1
  -1   9  -9 2782.57 159.331   1
   1   9  -9 2829.05 165.068   1
   1   9   9 2906.49 161.226   1
   1   9   9 2323.45 148.961   1
  -1  -9  -9 2787.24 168.422   1
  -1  -9  -9 2786.02 141.962   1
   1  -9  11 8033.22 433.740   1
  -1  -9  11 8208.53 437.275   1
  -1   9 -11 8452.55 436.591   1
  -1  -9  11 8503.36 434.307   1
   1   9 -11 8610.46 436.884   1
   1  -9  11 8493.65 435.320   1
  -1   9 -11 8371.46 431.916   1
   1   9 -11 8552.36 436.069   1
   1   9  11 8018.08 416.787   1
   1   9  11 7874.33 441.735   1
  -1  -9 -11 8933.57 419.214   1
   1  -9  13 8541.79 466.268   1
  -1  -9  13 9473.39 471.410   1
  -1   9 -13 9028.29 469.551   1
   1  -9  13 9174.91 468.799   1
  -1   9 -13 8783.98 464.341   1
   1   9 -13 9508.02 470.148   1
   1   9  13 9218.59 447.719   1
  -1  -9  13 8484.30 466.107   1
  -1  -9 -13 8825.69 448.561   1
  -1  -9 -13 8982.72 456.998   1
   1   9 -13 9160.51 468.833   1
  -1   9  15 9705.11 508.235   1
  -1   9 -15 10224.7 527.628   1
   1   9 -15 10462.7 531.211   1
   1   9  15 10851.2 510.736   1
   1   9 -15 10600.5 531.945   1
  -1  -9  15 10623.1 533.870   1
  -1   9 -15 10709.8 533.495   1
   1  -9  15 10004.4 529.309   1
  -1  -9 -15 10181.0 510.861   1
  -1   9  17 1566.16 90.3381   1
  -1  -9  17 1436.99 120.324   1
   1  -9  17 1626.45 124.811   1
   1   9  17 1556.10 90.9639   1
  -1   9 -17 1616.68 114.974   1
   1   9 -17 1604.68 121.442   1
  -1   9  17 1568.00 90.0205   1
   1   9 -17 1472.39 120.810   1
   1  -9 -17 1540.44 86.6472   1
  -1  -9 -17 1405.50 97.7005   1
  -1   9 -17 1780.46 126.850   1
   1  -9  17 1688.66 119.171   1
  -1  -9 -17 1605.72 93.2591   1
  -1  -9  17 1755.35 125.872   1
  -1  -9  19 40.2560 74.4101   1
   1   9 -19 16.9675 74.4180   1
   1  -9  19-35.3600 79.8099   1
  -1   9  19 27.9239 41.0825   1
   1   9  19 40.7952 40.1340   1
  -1   9 -19 110.775 67.5102   1
  -1  -9 -19 45.0288 44.1850   1
   1  -9  19-2.72530 70.5265   1
  -1  -9  19 79.3983 80.1419   1
  -1   9  19-12.3783 44.3713   1
   1  -9 -19-2.28821 36.9635   1
   1  -9 -19 48.9396 30.1698   1
  -1  -9 -19 7.41146 46.3302   1
   1   9 -19 34.2698 75.8916   1
  -1   9 -19 57.0891 77.8599   1
  -1   9  21 19.0105 48.0876   1
  -1  -9  21 21.7370 83.5959   1
   1  -9  21 63.8818 87.5421   1
   1   9  21 29.5318 47.3976   1
  -1  -9  21-50.0059 85.4512   1
   1  -9  21 107.804 80.0053   1
  -1   9  21-2.15716 48.1631   1
   1  -9 -21 25.6703 42.3209   1
   1  -9 -21 90.4359 35.7848   1
  -1  -9 -21 84.8863 50.0919   1
  -1   9 -21 165.264 89.7138   1
   1   9 -21-33.3327 82.9533   1
  -1  -9 -21 30.2878 52.0994   1
  -1  -9  23 5488.88 332.955   1
  -1   9  23 5650.24 308.467   1
   1  -9  23 6109.59 338.483   1
   1   9  23 6028.05 309.742   1
   1   9 -23 6068.05 334.115   1
   1  -9 -23 5713.34 301.617   1
  -1   9  23 6214.67 307.549   1
   1   9 -23 6286.44 335.272   1
   1  -9 -23 5648.80 304.663   1
  -1  -9 -23 5721.21 307.699   1
  -1   9 -23 6023.56 336.699   1
  -1  -9 -23 6179.95 310.903   1
  -1  -9  23 5915.39 334.109   1
   1  -9  23 6362.57 333.424   1
  -1  -9  25 3288.45 228.202   1
   1  -9  25 3429.18 234.503   1
  -1   9  25 3535.56 200.655   1
   1   9 -25 3482.64 228.346   1
  -1   9 -25 3377.92 220.805   1
   1   9  25 3556.83 202.315   1
   1  -9 -25 3274.37 189.659   1
  -1   9  25 3799.71 199.019   1
   1  -9  25 3833.78 228.407   1
   1   9 -25 3445.48 227.459   1
   1  -9 -25 3442.29 194.729   1
  -1  -9 -25 3631.80 197.408   1
  -1  -9  25 3875.76 231.997   1
  -1  -9 -25 3575.46 201.953   1
  -1   9 -25 3480.39 231.015   1
  -1   9  27 1130.48 104.798   1
   1   9  27 1089.41 107.030   1
   1  -9  27 1015.99 147.280   1
  -1  -9  27 1122.97 144.169   1
   1   9 -27 1004.00 135.616   1
   1  -9 -27 991.879 87.1781   1
  -1   9 -27 1025.36 127.429   1
   1  -9  27 1324.96 137.017   1
  -1   9  27 1198.53 101.576   1
  -1  -9  27 1148.83 139.320   1
   1  -9 -27 1275.23 97.5631   1
  -1  -9 -27 1126.50 97.4645   1
  -1  -9 -27 1224.19 106.433   1
  -1   9 -27 1132.28 141.230   1
   1   9 -27 1179.16 138.075   1
   1   9  29 207.517 88.0750   1
  -1  -9  29 78.0141 125.176   1
  -1   9  29 187.988 82.2616   1
   1  -9  29 258.467 127.852   1
   1   9 -29-66.2527 115.507   1
  -1   9 -29 119.696 105.281   1
   1  -9  29 304.009 112.941   1
  -1  -9  29 64.3411 116.021   1
  -1   9  29 60.4911 80.1483   1
   1  -9 -29 90.7468 73.5577   1
  -1  -9 -29-47.5351 72.4252   1
   1  -9 -29 29.7383 62.3819   1
  -1  -9 -29 79.6166 83.1098   1
   1   9 -29 221.810 117.548   1
  -1   9 -29 271.133 121.863   1
   1  -9  31 656.541 151.685   1
  -1  -9  31 755.306 149.252   1
   1   9  31 881.076 116.759   1
  -1   9  31 800.033 109.334   1
   1   9 -31 892.562 139.878   1
   1  -9 -31 1049.65 92.1049   1
  -1   9 -31 964.916 131.046   1
   1  -9  31 902.846 137.931   1
  -1  -9  31 1075.91 146.711   1
  -1   9  31 1066.18 107.111   1
  -1  -9 -31 918.950 109.647   1
  -1  -9 -31 856.613 99.6973   1
   1   9 -31 740.922 136.623   1
  -1   9 -31 902.825 147.428   1
   1   9  33 1651.18 156.213   1
  -1   9  33 1713.79 147.908   1
   1   9 -33 1674.39 179.123   1
  -1  -9  33 1481.41 185.720   1
   1  -9  33 1572.66 190.519   1
   1  -9 -33 1676.31 128.780   1
  -1   9 -33 1707.36 168.906   1
   1  -9  33 2177.53 178.751   1
  -1   9  33 1955.20 142.903   1
  -1  -9 -33 1860.07 145.959   1
   1   9 -33 1749.05 179.336   1
  -1  -9 -33 1730.09 139.395   1
  -1  -9  33 1815.04 178.388   1
  -1   9 -33 1605.50 181.229   1
  -1   9  35 548.591 115.598   1
   1  -9  35 129.918 157.232   1
   1   9  35 401.594 124.407   1
  -1  -9  35 339.720 157.060   1
  -1   9 -35 560.643 137.674   1
   1   9 -35 391.604 144.855   1
  -1   9 -35 637.385 152.406   1
   1   9 -35 544.739 140.100   1
  -1  -9  35 594.888 145.872   1
  -1   9  35 494.705 107.387   1
   1  -9  35 451.455 141.569   1
  -1  -9 -35 465.268 103.525   1
   1  -9 -35 492.331 91.4989   1
   1  11  -1 31.4269 44.3856   1
   1  11   1 18.9006 39.8230   1
   1 -11   1 67.0666 44.6811   1
  -1 -11  -1 163.816 47.1362   1
  -1  11   1 57.5220 45.5186   1
  -1 -11   1 30.7357 50.1518   1
  -1  11   1 99.3649 38.6329   1
   1  11  -1 105.377 48.0592   1
   1 -11  -1-7.47621 42.8876   1
   1 -11   1 88.0550 47.2621   1
  -1  11  -1 91.4685 41.8564   1
  -1 -11   1 115.648 41.2313   1
  -1 -11  -1 37.9243 37.3566   1
   1  11   1 59.2315 43.8090   1
   1  11   3 5345.21 252.881   1
   1  11  -3 5138.41 261.560   1
  -1 -11   3 4787.24 257.036   1
   1 -11  -3 4883.16 250.260   1
   1 -11   3 4699.54 258.725   1
  -1  11   3 4800.88 249.118   1
  -1  11  -3 5027.35 257.331   1
   1  11  -3 4705.87 259.611   1
  -1 -11  -3 4822.35 253.131   1
  -1 -11  -3 5245.72 253.856   1
  -1  11  -3 5025.62 260.656   1
  -1  11   3 5233.17 252.259   1
  -1 -11   3 4242.35 259.762   1
   1 -11   3 4304.91 257.246   1
   1  11   3 4808.31 251.291   1
  -1 -11   5 6232.61 310.028   1
   1 -11   5 5950.22 311.466   1
   1  11  -5 5687.71 312.578   1
   1  11   5 6590.85 299.885   1
   1 -11  -5 6187.74 296.992   1
  -1  11   5 5730.56 296.281   1
  -1  11  -5 6002.37 308.895   1
   1  11  -5 5580.84 311.562   1
  -1  11   5 6484.84 298.771   1
   1 -11  -5 4842.77 295.427   1
  -1 -11  -5 6206.36 306.142   1
  -1  11  -5 6365.25 314.906   1
  -1 -11   5 5403.80 312.113   1
   1 -11   5 5404.52 309.519   1
   1  11   5 6378.10 299.318   1
  -1 -11  -7 9409.01 501.564   1
   1  11   7 10434.0 486.959   1
   1 -11   7 9700.17 500.519   1
  -1 -11   7 9041.51 497.625   1
   1  11  -7 9591.49 501.967   1
  -1  11  -7 9659.43 497.904   1
  -1 -11  -7 9793.32 486.306   1
  -1 -11   7 9309.96 502.476   1
   1 -11   7 9115.62 499.359   1
  -1  11  -7 10201.4 504.226   1
   1  11   7 9890.56 487.015   1
  -1 -11  -9 215.655 31.1358   1
  -1 -11  -9 140.822 99.1551   1
   1  11   9 179.070 38.5768   1
  -1 -11   9 140.532 59.5260   1
   1  11  -9 131.652 67.1566   1
   1 -11   9 148.757 63.2809   1
  -1  11  -9 240.213 56.6527   1
  -1 -11   9 230.671 69.7939   1
  -1  11  -9 288.389 73.1919   1
   1 -11   9 176.326 64.2136   1
   1  11   9 226.560 53.8697   1
   1 -11  11 10463.7 525.170   1
  -1 -11  11 10317.6 523.394   1
  -1 -11 -11 10009.5 514.194   1
   1  11  11 9197.98 506.592   1
  -1  11 -11 10576.4 521.912   1
   1  11 -11 10633.2 526.517   1
   1 -11  11 10214.4 524.855   1
  -1 -11  11 10548.7 528.444   1
  -1 -11 -11 10478.5 503.811   1
  -1  11 -13 13751.0 652.303   1
   1  11 -13 13470.2 655.809   1
  -1 -11  13 12773.4 656.373   1
   1 -11  13 13140.5 654.450   1
   1  11  13 12519.4 632.284   1
   1 -11  13 12699.9 654.180   1
  -1 -11  13 12051.4 651.990   1
   1  11  15 6008.29 289.383   1
  -1 -11 -15 5292.55 289.367   1
  -1 -11  15 5977.05 319.085   1
   1 -11  15 6308.27 318.529   1
   1  11  15 5429.06 328.246   1
  -1  11 -15 6105.04 313.414   1
   1  11 -15 5970.22 316.241   1
   1  11 -17 2323.03 155.424   1
  -1  11 -17 2373.99 149.391   1
   1  11  17 2529.93 123.949   1
  -1 -11  17 1930.71 152.042   1
  -1 -11  17 2399.12 159.638   1
  -1 -11 -17 2168.44 122.986   1
   1 -11  17 2121.19 152.126   1
  -1  11  17 2046.24 134.814   1
   1  11  17 1975.28 188.946   1
  -1 -11 -17 2255.34 140.701   1
  -1 -11 -19 562.104 79.9400   1
   1 -11  19 574.905 92.4749   1
  -1 -11  19 447.988 97.0191   1
   1  11 -19 600.348 95.5605   1
  -1 -11  19 481.241 94.2177   1
   1  11  19 634.919 53.2602   1
   1 -11  19 656.384 101.603   1
  -1  11 -19 606.892 88.3068   1
  -1  11  19 597.598 49.1286   1
  -1 -11 -19 561.627 54.5514   1
   1  11  19 662.120 144.350   1
  -1  11 -21 3126.24 189.247   1
   1  11  21 3164.73 160.912   1
  -1 -11 -21 2678.35 169.158   1
   1 -11 -21 2464.61 154.005   1
  -1  11  21 3144.44 158.113   1
   1 -11  21 2724.70 197.367   1
  -1 -11  21 3032.37 195.709   1
  -1 -11  21 3128.74 197.446   1
   1 -11  21 3026.94 192.507   1
  -1 -11 -21 2963.76 161.183   1
   1  11  21 3152.77 220.142   1
   1  11  23 6161.57 309.093   1
   1 -11 -23 5391.74 301.589   1
  -1 -11 -23 5631.53 312.577   1
  -1  11  23 5925.76 306.394   1
   1 -11  23 6318.10 344.424   1
  -1 -11  23 5932.13 339.992   1
   1 -11  23 6589.54 338.935   1
  -1 -11  23 6307.76 341.532   1
  -1 -11 -23 6351.80 309.820   1
   1  11  23 5795.42 350.102   1
   1  11  25 2587.97 150.351   1
  -1  11 -25 2464.41 178.018   1
   1  11 -25 2185.75 182.604   1
  -1  11  25 2345.97 145.208   1
  -1 -11  25 2254.67 185.657   1
   1 -11  25 2596.25 195.112   1
  -1 -11 -25 2467.18 153.055   1
   1 -11 -25 2340.87 138.391   1
  -1 -11  25 2560.41 189.008   1
   1 -11  25 2711.46 185.315   1
   1  11  25 2629.11 207.444   1
  -1  11  27 188.195 69.9803   1
   1  11  27 279.852 76.9260   1
  -1 -11  27 108.220 117.311   1
   1 -11  27 238.156 125.161   1
  -1  11 -27 158.623 105.907   1
   1  11 -27 168.650 113.401   1
  -1 -11 -27 154.933 76.2258   1
   1 -11 -27 84.7046 56.5538   1
  -1 -11  27 256.138 118.466   1
   1 -11  27 230.145 115.973   1
   1  11  27 175.675 144.672   1
  -1  11  29 127.528 75.6951   1
   1  11  29-114.180 85.2438   1
   1 -11  29-48.9432 128.924   1
  -1 -11  29 64.3070 125.836   1
  -1  11 -29 67.2760 109.361   1
   1  11 -29 118.654 120.857   1
   1 -11 -29 109.251 64.7734   1
   1 -11 -29 99.7666 62.6228   1
  -1 -11 -29-133.501 81.7499   1
   1 -11  29 140.044 117.761   1
  -1 -11  29 64.4366 123.242   1
   1  11  29 14.2855 140.990   1
  -1  11  31 1058.81 111.349   1
   1 -11  31 926.890 166.559   1
  -1 -11  31 1035.50 161.332   1
   1  11  31 1066.25 121.230   1
  -1  11 -31 1011.56 142.559   1
   1 -11 -31 1092.83 97.5682   1
   1  11 -31 991.885 153.814   1
   1 -11 -31 1194.27 99.6611   1
  -1 -11 -31 1248.64 112.950   1
   1  11  31 1514.24 176.922   1
  -1 -11  31 1194.82 159.731   1
   1 -11  31 1322.17 156.357   1
   1 -11  33 1141.71 157.393   1
  -1 -11  33 850.902 161.916   1
  -1  11  33 719.624 108.987   1
   1  11  33 903.171 123.816   1
  -1 -11  33 804.245 167.257   1
   1 -11  33 669.265 166.596   1
  -1  11 -33 992.820 146.143   1
   1  11 -33 615.415 154.999   1
   1 -11 -33 827.284 93.5046   1
  -1 -11 -33 952.266 111.134   1
   1 -11 -33 757.098 93.3773   1
  -1 -11 -33 804.443 106.689   1
   1  11 -33 1099.29 158.668   1
   1  11  33 793.193 173.865   1
   1  11  35 835.148 183.498   1
   1 -11  35 667.351 176.026   1
  -1 -11  35 469.598 165.724   1
  -1  11 -35 679.368 146.262   1
   1  11 -35 647.185 155.869   1
   1 -11 -35 585.878 95.0129   1
  -1 -11 -35 653.280 108.005   1
   1  11 -35 430.986 146.866   1
  -1 -11 -35 617.871 112.518   1
   1 -11 -35 580.983 96.0024   1
   1 -11  35 811.602 155.197   1
  -1 -11  35 761.402 157.198   1
  -1  13  -1 1438.29 98.2901   1
  -1  13   1 1526.12 95.6212   1
  -1 -13  -1 1689.69 97.2648   1
   1  13   1 1520.53 99.0935   1
  -1 -13  -1 1292.88 101.992   1
   1  13  -1 1680.82 103.824   1
  -1  13   1 1511.53 101.808   1
   1 -13   1 1404.76 100.352   1
  -1 -13   1 1455.12 106.700   1
  -1 -13   1 1610.88 99.1198   1
   1  13  -1 1760.36 105.754   1
   1 -13  -1 1512.09 97.4428   1
   1  13   1 1704.54 102.056   1
   1 -13   1 1562.07 103.152   1
  -1  13  -3 3464.15 178.660   1
  -1  13   3 3061.89 169.651   1
  -1 -13   3 2805.95 182.372   1
   1 -13  -3 2664.85 169.555   1
   1 -13   3 3040.51 179.505   1
  -1  13  -3 3590.87 185.009   1
  -1 -13  -3 3490.07 174.400   1
  -1 -13  -3 3147.06 173.995   1
   1  13   3 3647.98 173.787   1
  -1  13   3 3482.39 174.746   1
   1  13  -3 3211.97 182.372   1
  -1 -13   3 3103.17 178.723   1
   1 -13   3 3088.76 180.103   1
   1 -13  -3 3177.08 170.969   1
   1  13  -3 2970.88 182.345   1
   1  13   3 3383.39 174.328   1
   1 -13   5 9101.11 528.934   1
  -1 -13   5 10181.3 529.156   1
   1  13  -5 11191.7 534.938   1
   1 -13  -5 10781.1 518.634   1
   1  13   5 12056.6 522.864   1
  -1  13  -5 10880.2 529.427   1
  -1  13   5 9734.24 517.867   1
   1 -13   5 9969.85 530.122   1
  -1  13  -5 11223.0 534.516   1
  -1 -13   5 9914.67 533.865   1
  -1 -13  -5 11044.1 525.753   1
   1 -13  -5 8293.64 516.823   1
   1  13   5 11225.8 520.957   1
  -1  13   5 11355.4 521.106   1
   1  13  -5 11318.7 534.057   1
  -1 -13  -7 3116.54 175.855   1
   1  13  -7 3640.47 195.857   1
  -1  13   7 3401.11 173.085   1
  -1 -13  -7 3684.60 194.489   1
   1  13   7 4052.89 176.341   1
   1 -13   7 3436.55 193.296   1
   1  13  -7 3551.31 195.962   1
  -1 -13   7 3379.59 190.343   1
  -1  13  -7 3213.34 188.859   1
   1 -13  -7 3535.65 170.876   1
   1 -13  -7 2511.20 169.435   1
  -1 -13   7 3369.80 198.270   1
   1 -13   7 3375.85 192.701   1
  -1  13  -7 4034.59 199.515   1
   1  13   7 3403.54 174.887   1
  -1  13  -9 166.183 72.8775   1
  -1 -13   9 166.316 73.0958   1
   1  13  -9 186.199 69.0514   1
  -1 -13   9 119.467 60.4018   1
   1  13  -9 188.358 67.5961   1
   1 -13   9 166.721 65.0500   1
  -1  13  -9 202.712 58.5936   1
  -1 -13  -9 92.4238 96.6295   1
   1  13   9 163.321 41.6241   1
   1 -13   9 126.875 64.1380   1
   1  13  11 459.307 61.7611   1
  -1 -13 -11 288.873 94.1351   1
  -1  13 -11 267.306 64.4570   1
   1 -13  11 295.353 72.6445   1
  -1 -13  11 289.306 69.1505   1
   1  13 -11 402.162 76.9040   1
   1 -13  11 293.696 73.7640   1
  -1  13 -11 297.467 77.4224   1
  -1 -13  11 328.732 78.3227   1
   1  13 -11 489.353 78.8291   1
  -1 -13  13 13272.6 676.876   1
   1 -13  13 13315.9 678.904   1
   1  13 -13 13977.8 680.540   1
  -1  13 -13 14380.2 676.389   1
  -1 -13  13 13169.5 681.392   1
   1 -13  13 13076.1 678.432   1
  -1  13 -13 13323.3 682.685   1
   1  13 -13 13609.7 680.285   1
   1  13  13 11433.0 655.668   1
   1  13  13 15203.3 660.304   1
   1 -13  15 11214.6 540.634   1
  -1  13 -15 10452.3 542.305   1
  -1 -13  15 10800.3 541.860   1
   1 -13  15 10830.0 539.705   1
   1  13 -15 11069.4 539.849   1
  -1  13 -15 11631.5 536.506   1
   1  13  15 11294.1 511.031   1
   1  13  15 12407.7 526.706   1
   1  13 -15 11159.0 540.654   1
  -1 -13 -17 2495.75 131.331   1
  -1  13 -17 2815.75 167.455   1
   1  13 -17 2799.79 173.133   1
   1  13  17 2630.37 131.929   1
   1  13 -17 2737.66 174.401   1
   1  13  17 2511.49 183.435   1
   1 -13  17 2484.08 171.569   1
  -1 -13 -17 2194.09 131.477   1
  -1 -13  17 2641.40 177.075   1
  -1  13 -17 2722.71 176.449   1
   1 -13  19 57.6189 90.1822   1
  -1 -13  19 10.3901 98.4659   1
  -1 -13 -19 83.8715 48.3507   1
  -1  13 -19-57.8403 81.1475   1
   1  13  19 8.03446 36.9231   1
   1  13  19-29.2014 153.041   1
   1  13 -19-3.33482 95.0788   1
  -1  13 -19 6.91018 99.6083   1
  -1 -13  19-12.8986 90.5851   1
   1  13 -19-16.1279 89.5036   1
   1 -13  19-23.5857 97.2444   1
  -1  13  21 2847.07 158.394   1
   1 -13  21 3249.81 212.299   1
  -1 -13  21 2956.75 204.210   1
  -1 -13 -21 2808.36 180.133   1
  -1  13 -21 3413.97 200.992   1
   1  13 -21 3260.32 206.779   1
   1  13  21 3143.28 164.599   1
   1  13 -21 3139.00 208.333   1
  -1  13 -21 3418.41 214.238   1
  -1 -13  21 3394.39 211.717   1
   1 -13  21 3262.70 207.687   1
   1  13  21 3074.28 254.768   1
  -1  13  21 2617.82 197.920   1
  -1  13  23 2055.88 121.675   1
  -1 -13  23 2093.33 171.946   1
   1 -13  23 2132.66 180.746   1
   1  13  23 2241.18 128.386   1
  -1 -13 -23 2221.88 158.381   1
   1  13 -23 2071.85 174.175   1
   1  13  23 2034.46 235.575   1
  -1  13  23 1898.65 163.022   1
   1 -13  23 2446.51 174.716   1
  -1  13 -23 2166.57 179.611   1
  -1 -13  23 2517.07 180.219   1
   1  13  25 849.105 201.233   1
  -1  13  25 816.755 119.292   1
  -1 -13 -25 889.942 77.5574   1
  -1 -13 -25 742.447 110.692   1
   1 -13 -25 454.331 71.1699   1
   1  13 -25 955.006 132.303   1
  -1  13 -25 919.807 136.256   1
  -1  13  25 896.178 70.7452   1
  -1 -13  25 784.886 132.682   1
   1 -13  25 917.398 140.880   1
   1  13  25 964.929 80.7896   1
   1  13 -25 877.178 129.658   1
  -1  13 -25 866.603 121.839   1
   1 -13 -25 625.637 55.9237   1
  -1 -13  25 753.892 135.279   1
   1 -13  25 808.545 129.957   1
  -1 -13 -27 136.841 97.9405   1
   1  13 -27 361.251 126.094   1
  -1  13 -27 436.828 131.733   1
  -1 -13 -27 251.258 69.7339   1
  -1  13  27 376.695 65.7930   1
   1 -13  27 328.640 130.950   1
   1  13  27 258.256 73.3725   1
  -1 -13  27 363.997 126.828   1
  -1  13 -27 514.212 114.649   1
   1  13 -27 399.246 123.291   1
   1 -13 -27 327.721 51.9605   1
   1 -13 -27 367.570 66.3991   1
   1 -13  27 304.722 125.266   1
  -1 -13  27 265.001 128.923   1
   1  13  27 365.139 191.225   1
  -1 -13 -29-92.8401 97.5772   1
  -1 -13 -29 28.0154 72.2497   1
   1  13 -29-54.4427 127.010   1
  -1  13 -29-113.596 132.307   1
  -1  13  29 4.50405 67.4788   1
   1 -13  29 55.2404 132.424   1
   1  13  29 44.5169 81.2929   1
  -1 -13  29 57.5857 126.935   1
   1  13 -29 72.5447 125.240   1
  -1  13 -29 285.086 118.675   1
   1 -13 -29 23.8626 53.5743   1
   1 -13 -29 52.6537 67.1477   1
  -1 -13  29-21.4223 126.407   1
   1 -13  29 33.0387 125.622   1
   1  13  29 80.6286 190.438   1
  -1 -13 -31 338.937 102.649   1
  -1 -13 -31 214.066 79.2621   1
  -1  13 -31 259.490 141.712   1
   1  13 -31 21.7424 133.873   1
  -1  13  31 196.674 78.0626   1
   1 -13  31 215.336 149.878   1
   1  13  31 259.921 91.8966   1
  -1 -13  31 484.331 146.203   1
   1  13 -31 252.846 136.049   1
   1 -13 -31 277.743 63.3989   1
   1 -13 -31 246.838 74.7287   1
   1  13  31 139.426 193.582   1
   1 -13  31 237.258 135.788   1
  -1 -13  31 360.305 143.554   1
  -1 -13 -33 988.049 129.223   1
  -1 -13  33 1288.49 174.432   1
   1 -13  33 1166.01 170.904   1
  -1  13  33 1081.22 110.103   1
   1  13  33 1030.75 126.841   1
   1 -13  33 1074.56 188.965   1
  -1 -13  33 1197.58 176.324   1
  -1  13 -33 1126.00 163.671   1
   1 -13 -33 931.223 103.135   1
  -1  13 -33 1183.50 180.035   1
  -1 -13 -33 1002.82 108.344   1
   1  13  33 1298.76 225.429   1
   1 -15   1 814.212 78.1477   1
   1  15   1 1065.56 80.6468   1
   1  15  -1 1009.48 83.4379   1
   1 -15  -1 826.784 73.9060   1
  -1 -15   1 984.748 75.3450   1
  -1  15   1 956.153 80.7416   1
   1  15  -1 885.934 79.5513   1
   1  15   1 897.865 75.7947   1
  -1 -15  -1 936.740 72.3150   1
  -1  15   1 867.773 71.2511   1
  -1  15  -1 851.046 75.1423   1
  -1  15  -3 5648.82 299.999   1
   1 -15   3 5447.12 296.134   1
   1  15   3 6096.96 292.056   1
   1 -15  -3 5083.00 286.717   1
  -1 -15   3 5247.40 293.676   1
   1  15  -3 5512.76 297.977   1
   1  15  -3 5684.96 298.791   1
   1  15   3 5651.04 289.751   1
  -1  15   3 5780.88 291.195   1
  -1 -15  -3 5903.15 290.278   1
  -1  15   3 5449.96 286.616   1
  -1  15  -3 5488.22 293.231   1
  -1  15   5 6602.67 346.991   1
  -1  15  -5 6908.83 358.213   1
  -1  15  -5 7318.52 365.455   1
   1  15   5 7300.23 351.915   1
   1 -15   5 6504.22 360.406   1
   1 -15  -5 6817.48 347.258   1
  -1 -15   5 6184.21 357.538   1
   1  15  -5 6989.43 364.228   1
  -1  15   5 6727.99 350.076   1
   1  15  -5 6919.13 363.652   1
  -1 -15  -5 6987.33 354.130   1
   1  15   5 7150.62 350.303   1
   1 -15  -7 1326.30 75.8241   1
  -1 -15   7 1053.98 95.2707   1
   1 -15   7 972.764 98.6908   1
   1  15  -7 1274.11 105.236   1
  -1  15  -7 1185.43 96.9036   1
  -1 -15  -7 1352.36 99.8417   1
  -1  15   7 1275.77 77.8417   1
   1  15  -7 1247.84 103.410   1
  -1  15  -7 1435.22 108.645   1
   1  15   7 1204.82 78.9787   1
  -1 -15   9 119.581 65.1051   1
   1 -15   9 195.784 71.0590   1
   1  15  -9 332.520 75.0710   1
  -1  15   9 240.659 31.4367   1
  -1  15  -9 238.106 62.2798   1
  -1 -15  -9 253.524 97.8405   1
  -1  15   9 267.317 33.1014   1
   1  15   9 238.825 42.8030   1
  -1 -15  -9 141.162 42.0570   1
   1  15  -9 326.625 74.8843   1
  -1  15  -9 149.886 74.0135   1
  -1 -15 -11 506.980 121.247   1
   1  15  11 702.407 50.8192   1
  -1 -15  11 524.649 81.3292   1
   1 -15  11 495.782 86.6175   1
   1  15 -11 512.863 86.6678   1
  -1  15 -11 736.316 81.4377   1
   1  15  11 649.136 71.8373   1
  -1  15 -11 706.746 93.7831   1
   1  15 -11 732.590 90.9576   1
  -1 -15 -11 519.531 51.1702   1
   1 -15  13 2414.23 162.118   1
  -1 -15  13 2334.75 158.159   1
   1  15  13 1871.70 133.412   1
  -1 -15 -13 1847.19 123.354   1
   1  15 -13 2392.36 163.548   1
   1  15 -13 2715.74 164.879   1
  -1  15 -13 2651.53 157.046   1
   1  15  13 2906.34 127.054   1
  -1  15 -13 2699.06 168.571   1
  -1 -15  15 6795.77 390.050   1
   1 -15  15 7060.48 394.144   1
  -1  15 -15 8028.15 391.985   1
   1  15 -15 7645.95 395.134   1
   1  15  15 8583.22 366.652   1
   1  15 -15 7458.40 397.094   1
  -1  15 -15 7398.50 398.646   1
   1  15  15 6176.38 362.667   1
   1  15 -17 5471.82 303.205   1
  -1  15 -17 5563.55 298.420   1
   1  15  17 5069.97 264.778   1
  -1  15 -17 5311.33 308.054   1
  -1 -15  17 5116.35 307.089   1
   1  15  17 5592.47 277.091   1
   1  15 -17 5222.59 304.677   1
  -1  15 -19-37.0587 89.1330   1
   1  15  19-15.2580 41.4056   1
   1 -15  19 119.316 106.639   1
   1  15 -19-71.5442 98.8125   1
  -1 -15  19 203.601 101.885   1
   1  15 -19 164.953 106.295   1
  -1  15 -19-18.6292 108.356   1
   1  15  19-1.69813 101.598   1
  -1 -15  19 63.3339 107.878   1
   1  15 -21 779.245 126.115   1
  -1  15 -21 768.229 129.098   1
   1 -15  21 617.813 125.191   1
   1  15  21 776.034 60.4715   1
   1  15 -21 553.811 119.749   1
  -1 -15  21 693.162 120.556   1
  -1  15 -21 922.271 115.158   1
   1  15  21 706.050 151.490   1
  -1 -15  21 731.498 128.482   1
   1 -15  23 1716.16 161.909   1
  -1 -15  23 1642.78 156.575   1
   1  15  23 1807.04 98.8013   1
  -1 -15 -23 1423.82 90.9228   1
  -1 -15 -23 1306.52 91.9054   1
   1  15 -23 1667.49 158.508   1
   1  15  23 1854.27 212.976   1
  -1  15 -23 1963.77 167.209   1
   1  15  25 850.022 227.248   1
  -1  15  25 1121.30 74.0986   1
  -1  15  25 961.224 170.551   1
  -1 -15 -25 1189.44 81.6799   1
   1 -15  25 1111.50 150.596   1
  -1 -15  25 1301.11 149.953   1
   1  15  25 1274.74 89.3999   1
   1  15 -25 1284.97 151.665   1
  -1  15 -25 1437.21 158.282   1
  -1 -15  25 1305.76 153.101   1
  -1 -15 -25 936.082 95.5480   1
  -1 -15 -27 467.623 106.910   1
  -1  15  27 493.268 56.8859   1
   1  15  27 433.708 74.1068   1
  -1 -15  27 584.926 137.183   1
   1 -15  27 548.491 144.592   1
   1  15 -27 446.098 130.101   1
  -1  15 -27 428.431 116.605   1
   1  15  27 911.143 235.748   1
  -1 -15  27 419.610 137.333   1
  -1 -15 -27 401.458 63.0838   1
  -1  15  27 332.992 167.460   1
  -1  15  29 127.808 57.3122   1
   1  15  29-33.3067 76.0533   1
   1 -15  29-106.691 144.133   1
  -1 -15  29-160.327 136.848   1
   1  15 -29-151.263 133.114   1
  -1  15 -29-151.084 121.051   1
   1  15 -29-75.1391 132.584   1
  -1  15 -29-121.108 144.327   1
  -1 -15 -29-30.5004 60.6092   1
  -1 -15  29-27.3509 133.223   1
  -1  15  29-259.776 165.644   1
   1  15  29-176.308 243.893   1
  -1 -15 -29-212.261 121.727   1
  -1 -15 -31 360.434 138.639   1
   1 -15 -31 177.299 91.2154   1
  -1  15 -31 178.442 148.704   1
   1  15 -31 307.490 143.560   1
  -1 -15 -31 181.000 69.0605   1
  -1  15  31 197.855 70.2156   1
   1  15  31 192.876 87.7797   1
   1 -15  31 190.746 156.300   1
  -1 -15  31 141.100 144.810   1
   1  15 -31 197.954 139.133   1
  -1  15 -31 202.123 129.182   1
  -1 -15  31 363.518 150.054   1
   1 -15 -31 143.917 46.2550   1
   1  15  31 110.262 248.412   1
  -1  15  31 175.974 176.666   1
  -1  15 -33 550.515 166.451   1
  -1 -15 -33 208.002 77.5469   1
   1  15 -33 419.272 155.122   1
  -1  15  33 350.903 80.4425   1
  -1 -15  33 221.564 158.242   1
   1 -15  33 356.392 167.775   1
  -1  15 -33 342.088 138.794   1
   1  15 -33 313.891 149.142   1
   1 -15 -33 234.158 58.8693   1
  -1  15  33 155.689 189.777   1
   1  15  33 52.0669 259.266   1
  -1 -15 -33 285.030 142.439   1
   1 -15 -33 152.057 98.3113   1
  -1 -15  33 479.243 157.206   1
   1 -17   1 643.879 71.7880   1
   1  17  -1 486.052 75.2775   1
  -1  17  -1 537.387 67.3848   1
   1  17   1 645.792 72.3340   1
  -1  17   1 501.424 62.4527   1
   1  17  -1 594.447 74.6054   1
   1 -17  -1 274.128 52.5144   1
   1 -17   1 558.776 72.6399   1
  -1 -17  -1 685.467 65.6385   1
  -1  17   1 684.708 74.4672   1
  -1 -17   1 607.450 81.0981   1
  -1 -17  -1 528.135 75.4777   1
  -1 -17   1 637.756 66.7618   1
   1 -17  -1 446.316 64.9169   1
   1  17   3 5316.43 275.304   1
  -1  17   3 5357.73 277.319   1
  -1  17  -3 5469.47 288.135   1
   1  17  -3 5365.29 285.069   1
  -1  17   3 4949.93 271.449   1
  -1  17  -3 5301.20 279.255   1
  -1 -17  -3 5729.29 276.156   1
   1 -17   3 5095.16 282.781   1
  -1 -17   3 5328.78 288.932   1
   1 -17  -3 4447.45 271.549   1
  -1 -17   3 5226.37 278.867   1
   1  17  -3 5222.44 285.098   1
   1 -17   3 5046.57 281.166   1
   1 -17  -3 5104.56 272.433   1
   1  17   3 5530.05 278.549   1
   1  17   5 3265.18 177.873   1
   1 -17  -5 3196.72 170.849   1
   1  17  -5 3524.40 194.071   1
   1 -17   5 2997.34 187.360   1
  -1 -17   5 2870.49 185.561   1
  -1  17  -5 3202.43 184.835   1
  -1  17  -5 3183.22 194.636   1
  -1  17   5 3293.59 176.378   1
   1  17  -5 3309.81 191.410   1
  -1 -17  -5 3563.54 181.632   1
  -1 -17   5 3322.41 196.225   1
   1 -17  -5 2540.80 170.892   1
   1 -17   5 2937.80 188.093   1
   1  17   5 3467.85 176.149   1
  -1 -17  -7 1548.98 113.001   1
   1 -17  -7 1717.92 93.1885   1
   1 -17   7 1479.16 118.257   1
  -1 -17   7 1390.45 113.368   1
   1  17  -7 1557.22 122.128   1
  -1  17   7 1486.81 91.6301   1
  -1  17  -7 1662.43 114.376   1
  -1  17   7 1648.33 95.5751   1
   1  17  -7 1647.65 123.919   1
   1 -17  -7 1179.66 90.7145   1
   1  17   7 1660.07 96.7403   1
  -1 -17   7 1434.48 124.562   1
  -1  17  -7 1716.74 127.170   1
  -1 -17  -7 1202.22 97.9150   1
   1 -17   7 1677.21 123.133   1
   1 -17  -9 8.26274 45.7920   1
  -1 -17  -9-9.31404 95.7641   1
  -1 -17   9-127.915 70.2508   1
   1  17   9-45.8673 46.8950   1
   1  17  -9-54.9201 77.3598   1
   1 -17   9-8.08082 79.3832   1
  -1  17   9 73.7435 35.5198   1
  -1  17  -9 56.3658 76.1790   1
  -1  17   9 0.81506 36.5348   1
   1 -17   9 16.6027 84.9927   1
   1 -17  -9-71.5358 34.8925   1
  -1 -17   9-83.2429 83.2317   1
  -1 -17  -9 88.1856 47.8217   1
  -1  17  -9-141.352 88.4939   1
   1  17  -9-5.75020 77.6173   1
   1  17   9 73.6955 43.8653   1
   1  17  11 514.614 53.0966   1
  -1 -17  11 653.852 87.9050   1
   1  17 -11 577.345 92.9127   1
  -1  17  11 356.256 37.6027   1
   1 -17  11 555.214 94.8247   1
  -1  17 -11 504.281 82.8116   1
  -1 -17  11 471.838 97.1356   1
  -1 -17 -11 326.645 51.2694   1
   1  17 -11 476.989 93.4834   1
  -1  17 -11 417.937 100.642   1
  -1 -17 -11 228.724 135.812   1
   1 -17  11 480.836 93.1902   1
  -1  17  11 421.032 40.4210   1
   1  17  11 532.839 65.6338   1
   1 -17  13 523.902 103.173   1
   1 -17  13 618.353 103.309   1
   1  17 -13 588.427 99.8849   1
   1  17 -13 659.782 105.005   1
  -1 -17 -13 407.273 51.2058   1
  -1 -17  13 793.206 110.431   1
  -1  17 -13 468.659 107.239   1
  -1  17 -13 816.765 94.3304   1
   1  17  13 666.291 55.5623   1
  -1 -17  13 637.852 96.1563   1
   1  17  13 520.217 88.3634   1
   1  17  15 8155.77 365.768   1
  -1  17 -15 7968.58 395.878   1
   1  17 -15 7701.08 400.951   1
  -1 -17  15 6972.18 396.253   1
   1 -17  15 6819.98 398.596   1
   1  17 -15 7229.53 402.568   1
  -1  17 -15 7978.86 408.394   1
   1 -17  15 7560.80 401.441   1
  -1 -17  15 7424.78 405.301   1
   1  17 -17 6317.05 334.810   1
   1  17  17 5330.54 290.822   1
   1  17 -17 5329.30 334.533   1
   1 -17  17 5972.68 335.132   1
  -1 -17  17 5708.18 338.687   1
  -1  17 -17 5928.67 340.764   1
   1  17  17 6263.52 292.735   1
   1  17 -19 10.7802 105.849   1
  -1 -17  19 21.4061 104.259   1
  -1  17 -19-3.25271 101.066   1
   1  17  19 41.7687 33.3480   1
   1  17  19-11.2841 45.4767   1
  -1  17 -19-4.01762 125.479   1
   1  17 -19 135.727 115.187   1
  -1 -17  19-48.1491 116.120   1
   1 -17  19-59.6320 115.307   1
  -1 -17  21 1678.49 156.309   1
   1 -17  21 1631.04 160.642   1
   1  17 -21 1500.70 160.557   1
   1  17  21 1370.68 88.5785   1
   1  17 -21 1799.06 158.149   1
  -1  17 -21 1634.43 147.701   1
  -1  17 -21 1538.54 164.261   1
   1 -17  21 1698.45 158.205   1
   1  17  21 1570.96 104.580   1
  -1 -17  23 1657.66 161.140   1
   1 -17  23 1809.92 167.727   1
   1  17  23 1379.14 90.8242   1
  -1  17 -23 1673.06 172.345   1
   1  17 -23 1401.09 160.790   1
   1  17  23 1486.84 130.344   1
  -1 -17  25 1238.01 154.483   1
   1  17  25 1137.40 85.1664   1
   1  17 -25 1146.50 152.488   1
   1 -17  25 1561.13 166.393   1
   1 -17  25 1361.03 156.268   1
   1  17  25 924.476 162.135   1
  -1  17 -25 1130.17 163.260   1
   1  17 -25 1255.37 156.746   1
   1  17 -27-8.76074 126.023   1
  -1  17 -27 172.402 120.652   1
   1  17  27 72.6879 63.2914   1
  -1 -17  27 237.910 132.724   1
   1 -17  27 342.481 146.251   1
   1 -17  27-67.4014 133.689   1
  -1  17 -27-177.113 148.169   1
   1  17 -27 245.517 135.130   1
   1  17  27 150.819 192.938   1
   1  17  29 135.873 236.651   1
  -1  17  29-139.434 155.389   1
   1  17  29 63.2827 72.2301   1
   1 -17  29-144.084 155.606   1
  -1  17 -29 4.22902 126.196   1
   1  17 -29 55.4066 133.109   1
   1 -17  29 4.67894 139.407   1
  -1  17 -29-89.1192 157.284   1
   1  17 -29 56.0618 140.620   1
  -1  17  29-17.3750 41.4531   1
   1  17 -31 129.398 151.731   1
  -1  17 -31-101.784 154.677   1
  -1  17  31 55.1104 56.8467   1
  -1 -17  31 145.272 148.519   1
   1 -17  31 67.9404 157.340   1
   1  17  31 46.4054 81.3305   1
   1  17 -31-14.6336 144.396   1
  -1  17 -31 142.888 135.790   1
   1 -17  31 290.993 148.929   1
  -1  17  31 520.260 213.983   1
   1  17  31 241.872 269.212   1
  -1 -17 -31 34.6340 43.3363   1
  -1 -17 -31 70.7540 60.5415   1
   1  19  -1 490.508 77.1975   1
   1 -19   1 444.768 75.7146   1
  -1 -19  -1 472.906 81.7418   1
  -1  19  -1 515.064 83.7831   1
  -1 -19   1 257.074 81.7486   1
   1 -19  -1 593.371 61.7227   1
  -1  19   1 522.693 78.1755   1
  -1  19   1 464.377 67.0973   1
   1  19   1 459.326 77.7552   1
   1  19  -1 343.685 79.6269   1
  -1  19  -1 421.133 69.9977   1
  -1 -19   1 381.909 67.8823   1
   1 -19  -1 413.573 67.9332   1
   1 -19   1 494.648 74.5895   1
  -1 -19  -1 542.586 68.3548   1
  -1  19   3 1480.23 100.170   1
  -1  19  -3 1321.17 108.391   1
  -1  19   3 1406.08 107.684   1
   1  19  -3 1576.57 118.531   1
  -1  19  -3 1378.82 120.698   1
   1  19   3 1576.31 105.620   1
  -1 -19  -3 1488.17 104.470   1
  -1 -19   3 1480.48 122.109   1
   1 -19  -3 1162.42 100.301   1
   1 -19   3 1371.55 114.768   1
   1  19   3 1509.40 109.967   1
   1  19  -3 1456.56 118.482   1
  -1 -19   3 1466.85 108.290   1
   1 -19   3 1215.95 111.301   1
   1 -19  -3 1500.18 101.989   1
  -1 -19   5 3704.82 199.118   1
   1 -19   5 2910.57 198.270   1
  -1  19  -5 3260.04 195.797   1
   1  19  -5 3167.40 204.221   1
  -1  19   5 3284.41 188.629   1
   1  19  -5 3646.04 206.161   1
  -1  19  -5 3417.18 209.309   1
   1 -19  -5 2565.59 182.548   1
  -1 -19  -5 3816.96 194.222   1
   1 -19  -5 3443.34 183.125   1
   1 -19   5 3334.18 203.352   1
  -1 -19   5 3214.45 209.155   1
   1  19   5 3702.83 189.012   1
  -1 -19  -7 1084.79 101.451   1
   1 -19  -7 1057.78 77.3322   1
  -1 -19   7 921.337 98.4114   1
  -1  19  -7 911.574 96.5598   1
   1 -19   7 714.850 102.529   1
   1  19  -7 999.074 109.613   1
  -1  19   7 1019.48 75.1545   1
  -1  19  -7 1205.89 118.128   1
   1  19  -7 1045.45 109.106   1
  -1  19   7 1204.61 82.1479   1
   1 -19  -7 557.846 73.6576   1
   1  19   7 1135.90 81.1419   1
   1 -19   7 999.649 108.204   1
  -1 -19   7 1021.09 115.558   1
  -1 -19  -7 878.522 86.2435   1
  -1 -19  -9 124.531 107.996   1
   1 -19  -9 131.883 55.3626   1
  -1 -19   9 117.583 77.5836   1
   1  19   9 83.7184 57.9704   1
   1 -19   9 61.9322 85.1337   1
  -1  19   9 155.764 44.8654   1
  -1  19   9 180.430 48.7136   1
   1 -19  -9-15.5272 44.6447   1
   1 -19   9 136.744 88.1202   1
   1  19   9 206.304 53.6026   1
  -1 -19   9 100.265 95.5057   1
   1  19  -9 31.5518 87.8842   1
  -1  19  -9 89.7595 93.9322   1
  -1 -19  -9 151.272 58.7196   1
  -1  19 -11 148.287 102.409   1
   1  19 -11 33.5867 96.5777   1
  -1 -19 -11 64.0617 53.4745   1
  -1 -19  11 102.457 83.4267   1
   1  19 -11 193.682 92.4408   1
   1  19  11 13.7069 54.7603   1
   1 -19  11 75.5382 90.5630   1
  -1  19  11 53.7439 37.3722   1
  -1  19 -11 169.719 81.2534   1
   1 -19  11 58.4861 92.9180   1
  -1 -19  11-17.6489 100.193   1
  -1  19  11 112.502 41.2680   1
   1 -19 -11 77.7085 80.6763   1
   1  19  11 55.6087 59.0319   1
   1 -19  13 5920.57 302.393   1
  -1 -19  13 5674.33 306.611   1
  -1 -19  13 5263.30 293.688   1
   1  19  13 5801.36 263.709   1
   1 -19  13 5413.34 299.020   1
   1  19 -13 5555.64 299.235   1
  -1  19 -13 5837.01 293.312   1
  -1  19  13 4826.04 253.021   1
   1  19 -13 5794.40 304.338   1
  -1  19 -13 5819.32 308.461   1
   1  19  13 5598.99 280.951   1
   1 -19  15 3147.57 223.213   1
   1  19  15 3508.78 179.916   1
  -1 -19  15 3136.72 218.449   1
   1  19 -15 3642.96 226.071   1
  -1  19 -15 3651.80 216.393   1
  -1  19 -15 3725.68 234.875   1
   1  19 -15 4015.98 233.783   1
   1 -19  15 3984.82 229.754   1
  -1 -19  15 3767.84 236.161   1
   1  19 -17 385.381 115.253   1
   1 -19  17 529.638 121.562   1
  -1  19 -17 504.244 106.980   1
   1  19  17 446.524 49.8108   1
   1 -19  17 473.324 120.577   1
  -1 -19  17 535.916 131.664   1
   1  19  17 332.857 48.3715   1
  -1  19 -17 704.729 135.603   1
   1  19 -17 344.111 124.412   1
  -1  19 -19 116.138 105.122   1
   1  19  19-12.2402 30.3740   1
   1  19 -19-33.9049 115.207   1
  -1 -19  19 47.4298 127.341   1
   1 -19  19-51.9791 115.079   1
   1  19  19 20.4893 36.1506   1
  -1  19 -19 191.232 127.952   1
   1  19 -19 8.26247 119.426   1
  -1  19 -21 740.222 122.960   1
   1  19 -21 732.459 134.708   1
   1 -19  21 495.180 133.002   1
   1 -19  21 654.219 136.830   1
  -1 -19  21 477.005 140.422   1
  -1 -19  21 660.281 128.225   1
  -1  19 -21 550.226 144.925   1
   1  19 -21 533.975 134.848   1
   1 -19  23 1146.97 157.911   1
  -1 -19  23 1246.14 165.348   1
   1 -19  23 1191.80 160.079   1
  -1  19 -23 1213.40 168.254   1
   1  19 -23 981.121 155.489   1
  -1  19 -23 1165.82 144.007   1
  -1 -19  25 376.513 137.609   1
   1 -19  25 229.068 141.361   1
   1  19  25 299.704 46.0446   1
   1 -19  25 528.073 141.001   1
  -1 -19  25 705.912 150.797   1
   1  19 -25 330.303 141.436   1
  -1  19 -25 368.520 146.527   1
   1  19  25 298.280 48.1320   1
  -1  19 -27 365.823 131.603   1
   1  19 -27 239.801 137.536   1
   1  19  27 172.976 52.8282   1
   1 -19  27 222.762 153.327   1
  -1 -19  27 452.810 150.093   1
   1 -19  27 527.329 149.425   1
   1  19 -27 305.695 147.338   1
  -1  19 -27 237.734 156.113   1
  -1 -19  27 360.421 142.640   1
  -1 -19  29-160.966 150.690   1
   1 -19  29-96.6152 156.566   1
   1  19  29-37.7901 61.0889   1
   1  19 -29 47.7108 141.494   1
  -1  19 -29 158.420 132.789   1
   1 -19  29-4.98054 151.117   1
  -1 -19  29-82.4703 157.397   1
  -1  19 -29 20.8144 156.390   1
   1  19 -29-49.4311 151.756   1
   1  19  29 138.368 124.632   1
   1  21  -1 299.191 84.9322   1
  -1  21   1 142.240 66.1718   1
   1 -21   1 35.7659 75.7484   1
  -1 -21  -1 250.395 85.7787   1
  -1 -21   1 181.375 89.9573   1
  -1  21   1 287.122 83.4467   1
  -1  21  -1-13.4336 87.3303   1
   1  21  -1 86.2831 79.6745   1
   1 -21  -1 147.993 70.2106   1
  -1 -21  -1 128.997 69.4224   1
  -1 -21   1 157.297 70.2923   1
   1 -21   1 61.6608 74.1018   1
   1  21  -3 1130.34 121.245   1
  -1  21  -3 1409.08 112.039   1
   1  21   3 1469.26 110.549   1
  -1  21   3 1321.70 114.538   1
   1  21  -3 1460.46 123.260   1
  -1  21  -3 1451.47 130.989   1
  -1 -21  -3 1600.07 110.516   1
   1 -21  -3 1215.24 107.706   1
   1 -21   3 1120.43 118.482   1
  -1 -21   3 1476.26 131.542   1
   1 -21   3 1163.57 116.166   1
  -1 -21   3 1311.46 110.556   1
   1  21   3 1130.57 112.502   1
   1 -21  -3 1327.88 102.703   1
  -1 -21   5 1227.30 108.989   1
   1  21  -5 1231.51 121.890   1
  -1  21  -5 948.275 107.730   1
  -1  21   5 1179.84 102.774   1
   1  21  -5 1442.64 123.715   1
  -1  21  -5 1369.08 128.762   1
   1 -21   5 896.439 117.236   1
   1 -21  -5 881.735 98.9499   1
  -1 -21  -5 1368.16 108.694   1
  -1 -21   5 1148.24 128.471   1
   1  21   5 1285.09 102.002   1
  -1 -21  -7 1452.34 122.884   1
   1 -21  -7 1320.25 95.0646   1
   1 -21   7 1312.62 124.810   1
   1  21   7 1272.08 104.958   1
  -1 -21   7 1114.49 116.760   1
   1  21  -7 1345.09 127.950   1
  -1  21   7 1236.00 91.8794   1
  -1  21  -7 1125.26 115.445   1
   1  21  -7 1520.40 133.487   1
  -1  21   7 1238.84 98.9239   1
   1 -21  -7 968.018 92.9538   1
   1  21   7 1488.80 100.412   1
   1 -21   7 1145.21 127.003   1
  -1  21  -7 1080.30 134.090   1
  -1 -21   7 1437.77 137.839   1
  -1 -21  -7 1076.94 104.540   1
  -1 -21  -9-120.103 114.408   1
  -1 -21   9 25.5947 88.0082   1
   1  21   9 50.9083 62.0309   1
   1  21  -9 105.835 95.6929   1
   1 -21   9 145.512 95.5923   1
   1  21   9 151.855 69.6010   1
  -1  21  -9-50.9697 82.4653   1
  -1  21   9 38.5940 50.4822   1
   1 -21  -9 10.7397 52.1667   1
  -1 -21   9 75.7924 106.611   1
   1 -21   9-66.2881 98.8256   1
  -1 -21  -9 111.339 66.4376   1
  -1  21  -9 64.9182 107.367   1
   1  21  -9 30.8032 97.8209   1
  -1  21   9 19.0128 55.4191   1
   1  21 -11 1351.17 143.229   1
  -1 -21  11 1311.18 147.138   1
   1  21 -11 1388.82 136.939   1
  -1  21  11 1324.89 84.9378   1
  -1  21 -11 1234.44 126.421   1
   1  21  11 1497.74 101.516   1
   1 -21 -11 1200.23 119.346   1
   1 -21  11 1317.49 134.796   1
   1  21  11 1211.01 99.1917   1
  -1 -21  11 1428.72 131.678   1
  -1  21 -11 1288.86 150.476   1
   1 -21  11 1225.34 140.752   1
  -1 -21 -11 1010.90 94.8082   1
  -1  21  11 1481.17 89.7357   1
  -1 -21 -13 754.815 189.729   1
  -1 -21 -13 1145.63 97.4682   1
  -1 -21  13 1730.44 166.043   1
   1 -21  13 1490.86 153.677   1
  -1  21  13 1486.41 87.6173   1
   1  21 -13 1756.91 151.349   1
  -1  21 -13 1828.99 142.996   1
  -1 -21  13 1565.13 143.343   1
   1  21  13 1508.87 104.635   1
   1 -21  13 1855.35 152.645   1
   1  21  13 1935.32 128.301   1
  -1  21  13 1548.89 94.7830   1
  -1  21 -13 1530.07 161.911   1
   1  21 -13 1708.04 158.469   1
   1  21 -15 676.523 140.592   1
   1  21  15 490.633 64.3328   1
  -1  21 -15 492.545 108.513   1
  -1  21 -15 437.962 132.993   1
   1  21 -15 635.242 144.521   1
   1  21  15 540.056 100.087   1
  -1 -21  15 233.607 149.429   1
   1 -21  15 443.225 123.100   1
  -1 -21  17 267.607 116.535   1
  -1  21 -17 268.332 107.044   1
   1  21  17 237.922 53.5608   1
   1 -21  17 274.288 121.291   1
   1  21 -17 317.895 121.115   1
   1  21  17 111.899 53.9542   1
  -1 -21  17 302.049 133.720   1
   1 -21  17 299.928 125.924   1
  -1  21 -17 405.317 136.692   1
   1  21 -17 303.816 129.614   1
  -1  21 -19-92.0313 109.668   1
   1  21 -19 7.87324 119.859   1
   1  21  19-0.56575 38.7491   1
   1  21  19 19.9154 31.0355   1
  -1  21 -19-37.2285 133.271   1
   1  21 -19 167.507 129.434   1
  -1 -21  19 171.488 134.788   1
   1 -21  19 112.167 127.878   1
   1 -21  21 496.474 140.082   1
   1  21 -21 370.189 134.708   1
  -1  21 -21 577.203 152.367   1
   1  21 -21 677.893 144.950   1
  -1  21 -21 404.303 121.639   1
  -1 -21  21 438.540 132.070   1
   1 -21  21 342.932 138.556   1
  -1 -21  21 612.615 154.327   1
   1  21 -23 483.749 142.662   1
   1 -21  23 398.238 144.105   1
  -1  21 -23 485.671 154.773   1
   1  21 -23 546.386 150.960   1
  -1  21 -23 737.379 135.584   1
  -1 -21  23 837.323 141.732   1
  -1 -21  23 687.138 158.404   1
   1 -21  23 532.915 148.456   1
   1 -21  25 885.749 166.784   1
  -1  21 -25 724.987 174.050   1
  -1 -21  25 943.925 157.966   1
  -1 -21  25 1043.24 174.559   1
   1 -21  25 1184.75 170.735   1
   1 -21  27 237.095 151.527   1
   1  21 -27 42.1901 144.304   1
  -1  21 -27 271.068 135.621   1
   1  21 -27 81.3962 151.988   1
  -1  21 -27 300.397 164.220   1
  -1 -21  27-118.255 143.772   1
  -1 -21  27-26.5110 158.238   1
   1 -21  27 122.721 152.532   1
   1  23   1 162.466 88.7481   1
   1  23  -1 2.59045 90.7811   1
  -1  23   1 45.6402 73.7017   1
  -1  23  -1-10.8007 77.4804   1
  -1 -23  -1 30.6114 93.1508   1
  -1  23   1 83.7579 89.8242   1
  -1  23  -1 94.1792 96.4608   1
  -1 -23   1 193.545 98.6408   1
   1 -23   1 42.7002 88.3618   1
   1  23  -1 205.295 91.6027   1
   1 -23  -1 156.644 77.9285   1
  -1 -23  -1 172.326 79.0090   1
  -1 -23   1 31.4312 77.2677   1
   1 -23   1 91.5651 81.9006   1
   1 -23   3 787.042 107.175   1
   1 -23  -3 857.750 89.3076   1
  -1 -23  -3 807.233 101.746   1
   1  23  -3 840.434 111.644   1
  -1  23  -3 487.104 98.3564   1
  -1  23  -3 636.274 119.316   1
   1 -23  -3 787.857 97.1424   1
  -1 -23   3 782.628 122.307   1
   1 -23   3 734.916 114.304   1
   1  23  -3 861.512 113.499   1
  -1  23   3 887.883 104.714   1
   1  23   3 810.587 102.877   1
  -1 -23   3 950.183 100.901   1
  -1 -23  -5 1184.02 133.872   1
   1 -23  -5 1318.37 99.8683   1
   1 -23   5 1290.24 123.648   1
  -1 -23   5 1459.63 117.917   1
   1  23  -5 1006.50 125.215   1
  -1  23   5 922.098 96.6683   1
  -1  23  -5 1018.45 115.138   1
  -1  23  -5 1333.79 139.985   1
   1 -23   5 1062.76 127.818   1
  -1 -23   5 1288.44 138.797   1
   1 -23  -5 767.417 102.907   1
   1  23   5 1273.39 128.576   1
  -1  23   5 1454.74 112.212   1
   1  23  -5 1284.29 130.335   1
   1 -23  -7 561.955 75.5900   1
   1  23  -7 499.057 110.135   1
   1  23   7 399.180 89.2134   1
  -1  23   7 509.706 69.8771   1
  -1  23  -7 536.493 98.5063   1
  -1  23  -7 627.631 125.312   1
   1 -23   7 496.763 111.318   1
  -1 -23   7 449.048 121.060   1
  -1 -23  -7 325.730 88.5348   1
   1 -23  -7 348.954 74.7415   1
   1  23   7 458.989 81.4440   1
  -1  23   7 595.332 80.7021   1
   1  23  -7 467.445 114.936   1
  -1 -23  -7 691.024 107.701   1
  -1 -23   9 156.003 104.643   1
   1  23   9 170.853 70.6779   1
   1 -23   9 68.7671 102.652   1
   1  23  -9-35.0657 114.304   1
   1  23   9 22.2784 76.3196   1
  -1  23  -9 42.6864 92.5253   1
   1 -23   9 248.636 112.390   1
  -1 -23   9 217.368 128.405   1
   1 -23  -9 20.6312 61.1684   1
  -1 -23  -9 207.415 74.9990   1
  -1  23   9 140.787 65.9856   1
   1  23  -9 59.6132 115.873   1
  -1  23  -9 118.172 119.150   1
  -1  23  11 477.096 64.7575   1
  -1 -23 -11 518.641 166.833   1
  -1 -23  11 518.946 115.802   1
   1  23 -11 230.544 125.703   1
   1  23  11 260.669 76.1665   1
   1 -23  11 522.378 114.960   1
  -1  23 -11 465.085 104.630   1
  -1  23  11 410.498 57.3256   1
   1 -23 -11 355.154 99.9346   1
  -1 -23 -11 175.348 71.4943   1
   1 -23  11 600.467 129.063   1
  -1 -23  11 470.889 148.330   1
  -1  23 -11 428.931 134.979   1
   1  23 -11 503.904 132.334   1
   1  23  11 450.330 77.1979   1
  -1  23 -13 468.938 139.184   1
   1  23 -13 528.779 131.969   1
  -1 -23  13 339.730 110.285   1
   1 -23  13 338.181 117.721   1
   1  23 -13 363.393 117.510   1
  -1  23  13 339.817 47.2104   1
  -1  23 -13 392.824 107.124   1
  -1 -23 -13 457.582 184.414   1
  -1 -23 -13 237.533 61.1558   1
   1 -23  13 193.020 122.507   1
  -1 -23  13 372.482 138.221   1
  -1  23  13 312.019 58.5819   1
   1  23  13 389.465 87.9196   1
   1  23  15 659.618 118.301   1
   1  23  15 445.943 69.7180   1
   1  23 -15 527.038 127.075   1
   1 -23  15 680.039 128.897   1
  -1  23  15 372.775 37.7563   1
  -1  23 -15 628.838 117.143   1
  -1 -23  15 504.610 122.396   1
   1 -23  15 707.387 138.157   1
  -1 -23 -15 354.525 51.7523   1
  -1 -23  15 853.607 147.922   1
  -1 -23 -15 318.373 136.177   1
  -1  23 -15 541.171 145.994   1
   1  23 -15 879.551 142.552   1
  -1 -23  17 286.685 142.812   1
   1 -23  17 399.838 134.815   1
   1  23 -17 280.672 126.321   1
   1  23  17 241.071 58.1203   1
   1 -23  17 166.018 125.428   1
  -1  23 -17 275.640 117.432   1
  -1 -23  17 232.202 119.977   1
  -1  23 -17 392.558 144.106   1
   1  23 -17 500.332 141.716   1
   1  23  17 126.842 67.0772   1
  -1  23 -19-11.0923 115.046   1
   1  23  19-84.7714 41.8515   1
   1  23 -19 16.2536 131.977   1
   1  23  19 14.3206 35.9492   1
   1  23 -19-37.9717 142.220   1
  -1  23 -19 204.412 144.756   1
  -1 -23  19-149.487 151.041   1
   1 -23  19 107.000 134.708   1
   1  23 -21 50.9430 136.772   1
   1  23 -21-98.3492 153.391   1
  -1  23 -21 5.18109 150.782   1
  -1  23 -21 328.375 125.235   1
  -1 -23  21 70.5968 133.617   1
   1 -23  21-140.994 143.314   1
   1 -23  23 983.931 164.182   1
  -1  23 -23 874.470 145.988   1
   1  23 -23 993.206 158.851   1
   1  23 -23 635.842 165.648   1
  -1  23 -23 548.086 175.812   1
  -1 -23  23 659.674 153.609   1
  -1 -23  23 758.825 172.919   1
   1 -23  23 947.555 167.445   1
   1  25   1 186.963 96.6795   1
   1  25  -1 129.861 97.9890   1
  -1  25  -1 118.419 85.5398   1
  -1  25  -1 75.4113 107.454   1
  -1  25   1 139.459 101.892   1
  -1 -25  -1 77.3620 101.571   1
   1 -25  -1 509.874 80.4516   1
  -1 -25   1 244.964 110.338   1
   1 -25   1 295.186 100.627   1
   1 -25   1 56.3593 90.9378   1
  -1 -25   1-12.1625 84.4949   1
  -1 -25  -1 75.9761 86.1495   1
   1  25  -1 43.3741 97.7792   1
   1  25  -3 487.448 107.691   1
  -1  25  -3 443.372 95.5037   1
  -1  25  -3 335.493 119.140   1
   1 -25  -3 171.766 91.4051   1
  -1 -25   3 269.752 117.330   1
   1 -25   3 254.546 107.362   1
  -1  25   3 339.050 97.6910   1
   1  25  -3 456.618 110.363   1
   1  25   3 438.384 96.5824   1
   1 -25   3 306.858 98.9322   1
  -1 -25   3 360.333 92.1904   1
   1 -25  -3 395.180 84.2329   1
   1 -25   5 1010.34 118.070   1
  -1 -25   5 794.475 109.833   1
  -1  25   5 903.178 93.9806   1
   1  25  -5 848.033 123.094   1
   1  25   5 587.775 106.775   1
  -1  25  -5 739.688 110.340   1
  -1  25  -5 983.885 141.675   1
   1 -25   5 803.105 126.489   1
   1 -25  -5 575.604 99.7952   1
  -1 -25   5 963.760 140.649   1
  -1  25   5 764.369 106.101   1
   1  25   5 936.749 105.138   1
   1  25  -5 1089.84 131.909   1
   1 -25  -5 914.401 96.1179   1
  -1 -25  -5 1091.37 117.949   1
  -1  25  -7 1268.10 155.530   1
   1 -25   7 1009.63 130.272   1
  -1 -25   7 1308.91 123.509   1
  -1  25   7 1052.00 94.3548   1
   1  25   7 1108.53 111.023   1
   1  25  -7 970.039 130.777   1
  -1  25  -7 1087.76 122.360   1
  -1 -25  -7 1458.84 134.814   1
  -1 -25   7 867.498 148.895   1
  -1 -25  -7 1009.03 112.104   1
   1 -25   7 1097.17 143.495   1
  -1  25   7 1308.28 108.211   1
   1  25  -7 1009.09 142.431   1
   1  25   7 1230.43 107.034   1
  -1 -25   9 280.046 103.584   1
   1 -25   9 6.53775 105.959   1
   1  25   9 39.3787 75.3658   1
   1  25   9-31.7755 79.8728   1
   1  25  -9 63.3407 109.414   1
  -1  25   9 108.003 61.4795   1
  -1  25  -9-20.9765 98.5219   1
  -1 -25  -9 99.9847 80.9170   1
   1 -25   9-19.6244 118.215   1
   1 -25  -9-6.03440 70.4548   1
  -1 -25   9-30.1527 129.868   1
  -1  25   9-47.5537 73.9170   1
   1  25  -9 68.3327 119.534   1
  -1  25  -9 103.155 128.604   1
  -1  25  11 75.5908 65.3335   1
  -1 -25 -11 59.2120 162.942   1
   1 -25  11 121.361 111.702   1
  -1 -25  11 163.776 107.776   1
   1  25 -11 91.2184 113.564   1
   1  25  11 88.7310 75.1100   1
  -1  25 -11 142.885 105.148   1
  -1  25  11 120.472 55.3538   1
   1 -25 -11 7.64691 102.726   1
  -1 -25  11 181.111 136.788   1
   1 -25  11 70.5828 122.722   1
  -1 -25 -11 22.5996 73.0886   1
   1  25 -11 89.4482 125.828   1
  -1  25 -11 225.977 137.492   1
   1  25  11 154.561 76.9565   1
  -1  25 -13 945.566 157.922   1
   1  25 -13 739.173 143.901   1
  -1 -25  13 728.869 126.184   1
   1 -25  13 722.671 135.337   1
   1  25 -13 475.990 130.047   1
   1  25  13 521.496 82.8511   1
  -1  25 -13 824.207 124.007   1
  -1  25  13 569.553 60.9170   1
   1 -25 -13 255.646 121.469   1
  -1 -25 -13 372.219 203.128   1
  -1 -25 -13 390.134 74.7485   1
  -1 -25  13 677.656 151.947   1
   1 -25  13 770.100 144.569   1
   1  25  13 966.154 104.938   1
  -1  25  13 673.910 74.5386   1
  -1  25  15 358.641 80.7802   1
   1  25  15 486.047 121.055   1
   1 -25  15 520.331 132.398   1
   1  25  15 378.699 70.0746   1
   1  25 -15 545.350 132.760   1
  -1  25 -15 479.472 121.300   1
  -1  25  15 225.110 44.6363   1
  -1 -25  15 544.584 125.212   1
  -1  25 -15 559.920 152.683   1
   1  25 -15 375.560 140.558   1
  -1 -25 -15 242.006 55.6433   1
  -1 -25  15 455.516 149.828   1
   1 -25  15 528.547 143.239   1
   1  25 -17 4.86009 143.661   1
  -1  25 -17-67.0238 152.153   1
   1 -25  17 134.444 133.461   1
   1  25 -17 113.262 130.065   1
   1  25  17 118.962 57.9644   1
  -1  25 -17 124.247 116.208   1
  -1 -25  17 93.3503 124.072   1
   1  25  17-102.441 92.6097   1
   1 -25  17 337.130 143.254   1
  -1 -25  17-15.4918 150.386   1
   1  25 -19-159.382 139.429   1
   1 -25  19 158.823 134.061   1
  -1  25 -19 64.7693 123.151   1
   1 -25  19 407.528 151.437   1
  -1 -25  19 5.32685 169.145   1
  -1  25 -19-128.477 156.515   1
   1  25 -19-284.488 172.537   1
   1  25  19-12.7080 44.2336   1
  -1  25 -21-27.7370 164.892   1
   1  25 -21 125.970 154.560   1
  -1  25 -21 71.7754 126.834   1
   1  25 -21 87.4188 135.655   1
   1  27  -1 16.9895 99.8567   1
  -1  27  -1 39.4810 90.4829   1
  -1  27  -1 14.2689 117.506   1
  -1 -27  -1 27.2936 109.755   1
   1 -27   1 148.659 108.507   1
  -1 -27   1 261.224 117.356   1
   1 -27  -1 63.6757 77.4029   1
   1 -27   1 75.8432 95.1849   1
  -1 -27   1-31.4873 93.8595   1
  -1 -27  -1 90.5058 94.1361   1
   1 -27  -1 85.8289 88.3010   1
   1  27  -1 33.8813 108.468   1
  -1  27   1 224.284 113.215   1
   1  27  -3 163.866 109.498   1
  -1  27  -3 234.429 99.8720   1
  -1  27   3 264.014 87.0952   1
  -1  27  -3 398.323 132.569   1
  -1 -27   3 287.560 127.431   1
   1 -27   3 346.836 120.606   1
  -1  27   3 332.466 107.771   1
   1  27  -3 454.737 124.371   1
   1  27   3 363.702 103.910   1
   1 -27  -3 324.396 89.8865   1
  -1 -27   3 567.718 104.648   1
  -1 -27  -3 260.198 105.682   1
   1 -27   3 366.665 106.669   1
   1 -27   5 958.571 133.493   1
   1  27   5 1039.19 120.792   1
   1  27  -5 903.516 137.360   1
  -1  27   5 1286.49 108.925   1
  -1  27  -5 994.421 127.046   1
  -1  27   5 1211.33 126.488   1
  -1  27  -5 1460.03 166.460   1
   1  27  -5 1270.00 153.796   1
   1 -27   5 853.274 148.286   1
   1 -27  -5 753.415 117.904   1
  -1 -27   5 1060.77 156.180   1
   1  27   5 1314.37 127.347   1
  -1 -27  -5 1529.25 138.951   1
  -1 -27   5 1238.29 132.797   1
   1  27  -7 225.692 118.021   1
   1  27   7 373.379 92.8344   1
  -1  27  -7 490.097 110.980   1
  -1  27   7 342.022 78.2900   1
  -1  27  -7 433.261 143.057   1
   1 -27  -7 4.16998 88.1346   1
  -1 -27   7 479.606 141.290   1
   1 -27   7 630.252 134.852   1
  -1 -27  -7 381.828 101.275   1
   1  27   7 415.474 95.3728   1
   1  27  -7 574.857 135.910   1
  -1  27   7 654.271 98.3538   1
  -1 -27   7 413.634 110.893   1
   1 -27   7 409.227 115.837   1
   1 -27  -9 4.09585 93.3901   1
  -1 -27  -9-19.0846 137.328   1
  -1 -27   9-75.8069 103.472   1
   1 -27   9-74.1522 113.473   1
   1  27  -9-38.3852 116.146   1
   1  27   9-54.7033 81.5761   1
  -1  27  -9 28.2790 105.012   1
  -1  27   9 16.3879 65.3225   1
  -1  27  -9 51.2342 137.482   1
  -1 -27   9 37.3890 133.843   1
   1 -27   9-228.237 132.655   1
  -1 -27  -9 30.3743 87.5995   1
   1 -27  -9 38.1864 78.5783   1
   1  27   9 8.94266 84.2242   1
  -1  27   9 42.6007 80.6120   1
   1  27  -9 139.280 131.140   1
  -1 -27 -11 51.5926 173.562   1
   1 -27 -11 13.1937 116.135   1
  -1 -27  11 85.1224 109.473   1
   1 -27  11 193.869 120.368   1
   1  27 -11-14.6589 120.344   1
   1  27  11 162.037 80.5694   1
  -1  27  11-15.0459 60.5491   1
  -1  27 -11 200.960 108.878   1
  -1  27 -11 4.91207 142.803   1
  -1 -27  11 201.110 144.515   1
   1 -27  11-90.8422 133.119   1
  -1 -27 -11-121.218 81.6873   1
  -1  27  11 113.984 75.1300   1
   1  27 -11 50.6761 134.226   1
   1  27  11 171.755 87.6122   1
   1 -27 -13 74.8540 146.427   1
  -1 -27 -13 147.551 209.812   1
  -1  27 -13 438.388 156.247   1
  -1 -27  13 436.456 122.162   1
   1 -27  13 261.215 128.167   1
   1  27  13 269.400 77.2542   1
   1  27 -13 203.715 130.267   1
  -1  27 -13 305.917 119.406   1
  -1  27  13 194.563 57.8649   1
  -1 -27  13-15.3808 152.440   1
   1 -27  13-4.77363 141.562   1
  -1 -27 -13 235.632 73.3686   1
   1  27  13 299.575 99.6288   1
  -1  27  13 311.110 75.0065   1
   1  27 -13 313.602 147.021   1
   1  27  15 158.657 130.740   1
   1 -27  15 327.184 134.536   1
  -1 -27  15 76.8226 127.556   1
   1  27 -15 211.524 132.114   1
   1  27  15 345.536 73.1586   1
  -1  27  15 179.632 48.4088   1
  -1  27 -15 314.959 123.320   1
  -1  27 -15 294.867 159.352   1
   1  27 -15 211.137 152.145   1
   1 -27  15 260.065 148.626   1
  -1 -27  15 192.830 160.112   1
  -1 -27 -15 120.900 60.2362   1
  -1 -27 -15 416.029 193.261   1
  -1  27  15 282.541 84.7214   1
   1 -27  17-12.6277 136.071   1
  -1 -27  17 109.356 131.559   1
   1  27  17-11.2526 61.6361   1
   1  27 -17 66.4417 134.358   1
  -1  27 -17 64.0388 122.309   1
   1  27 -17 146.278 154.540   1
  -1  27 -17 133.842 161.047   1
   1  27  17-23.7849 115.096   1
  -1 -27  17-33.2345 163.511   1
   1 -27  17 240.355 155.612   1
   1 -29   1 124.460 117.360   1
  -1 -29   1 72.7629 129.019   1
  -1 -29  -1-11.1915 120.922   1
  -1  29  -1-74.4592 126.695   1
   1  29  -1 52.2545 117.572   1
   1  29  -1 41.6041 109.870   1
   1 -29  -1 158.941 93.6191   1
   1 -29   1 63.6098 98.7466   1
  -1 -29   1 57.5561 104.245   1
  -1 -29  -1-64.4591 105.506   1
   1 -29   3 591.760 115.129   1
  -1 -29   3 764.405 118.799   1
   1 -29  -3 480.747 103.119   1
   1  29  -3 517.309 124.666   1
   1  29   3 510.829 113.025   1
  -1  29  -3 701.530 114.263   1
  -1  29   3 262.725 95.1710   1
  -1 -29   3 591.375 148.112   1
   1 -29   3 381.858 134.431   1
  -1 -29  -3 443.917 125.071   1
   1  29   3 619.762 122.399   1
  -1  29   3 579.591 122.093   1
   1  29  -3 480.108 136.331   1
  -1 -29  -3 558.708 123.311   1
  -1  29  -3 299.733 141.656   1
   1  29  -5 476.357 127.409   1
   1  29   5 307.328 101.559   1
  -1  29  -5 323.485 113.222   1
  -1  29   5 189.002 87.0731   1
   1 -29   5 96.6893 136.404   1
   1 -29  -5-2.66727 105.753   1
  -1 -29   5 265.813 151.188   1
   1  29  -5 372.176 139.857   1
   1  29   5 359.913 108.487   1
  -1  29   5 349.760 110.377   1
  -1  29  -5 247.264 146.773   1
  -1 -29   5 656.215 120.178   1
   1 -29   5 317.637 118.693   1
   1 -29   7-3.32719 115.657   1
  -1 -29   7 66.8780 109.990   1
   1  29  -7-27.7969 125.307   1
   1  29   7-20.4855 93.9433   1
  -1  29   7-5.50909 77.2623   1
  -1  29  -7-30.7922 110.775   1
  -1 -29  -7-27.6386 104.361   1
   1 -29   7 183.423 141.349   1
   1 -29  -7-4.69737 96.3105   1
  -1 -29   7-96.8498 149.960   1
   1  29   7 46.3819 96.6177   1
  -1  29   7 209.610 100.412   1
   1  29  -7 126.229 140.799   1
   1 -29  -7-25.0831 99.6044   1
  -1 -29  -7-34.8162 131.433   1
  -1  29  -7 4.79619 150.633   1
  -1 -29   9 89.8865 114.834   1
   1 -29   9 119.775 124.186   1
   1  29  -9 29.1454 126.286   1
   1  29   9-4.17194 89.1514   1
  -1  29   9 17.8600 71.9188   1
  -1  29  -9 142.861 115.009   1
  -1 -29  -9 62.0970 93.8732   1
  -1 -29   9 40.4525 149.518   1
   1 -29   9 18.8996 142.460   1
   1 -29  -9 13.7773 87.5436   1
  -1  29   9 123.289 92.1756   1
   1  29  -9 189.212 144.686   1
   1 -29  -9 148.367 112.678   1
  -1 -29  -9 107.009 151.666   1
  -1  29  -9-231.499 154.678   1
   1 -29  11 92.0544 125.663   1
  -1 -29  11 159.752 117.681   1
   1  29  11 3.77579 85.4651   1
   1  29 -11 7.60147 127.709   1
  -1  29  11-1.37971 66.2658   1
  -1  29 -11 33.7993 117.855   1
  -1 -29 -11-6.05613 86.3593   1
  -1 -29  11 58.3309 153.051   1
   1 -29  11 74.6614 146.005   1
   1  29 -11 201.564 146.336   1
  -1 -29 -11 180.805 193.334   1
   1 -29 -11-118.440 133.144   1
  -1  29 -11 58.0659 156.232   1
  -2   0   0-1.03227 22.1096   1
   2   0   0 36.5816 23.9160   1
  -2   0   0-26.0772 44.5916   1
   2   0   0 7.45343 39.6227   1
   2   0  -2 138670. 6969.51   1
  -2   0   2 138529. 6968.89   1
  -2   0  -2 146941. 6970.16   1
   2   0   2 143314. 6969.54   1
   2   0  -2 143634. 6973.17   1
  -2   0  -2 146735. 6982.28   1
   2   0   2 139433. 6982.34   1
   2   0  -4 28.8217 21.5090   1
  -2   0   4 13.6827 21.4464   1
  -2   0  -4 13.2491 24.9571   1
   2   0   4 28.4538 24.3923   1
   2   0   4 83.1194 60.1693   1
  -2   0  -4 41.4948 50.6959   1
   2   0  -4 37.8647 27.8557   1
   2   0   6 22895.9 1098.69   1
  -2   0  -6 22369.2 1098.87   1
  -2   0   6 22419.6 1099.23   1
   2   0  -6 22370.7 1099.31   1
   2   0  -6 21396.6 1098.64   1
   2   0   8-11.9574 17.2759   1
   2   0  -8 9.09173 18.1881   1
   2   0  -8-16.4074 16.8376   1
  -2   0   8-17.3395 18.6687   1
  -2   0  -8-9.76296 21.4018   1
  -2   0  -8-0.77411 16.0258   1
   2   0 -10 1151.37 70.8865   1
  -2   0 -10 1058.64 69.9737   1
   2   0 -10 1075.85 68.1088   1
  -2   0  10 1158.04 70.9146   1
  -2   0 -10 1042.97 66.0202   1
  -2   0 -12 11.5344 30.4450   1
   2   0 -12 10.7053 41.9102   1
  -2   0  12 6.70325 43.8058   1
   2   0 -12-45.1916 37.1433   1
  -2   0 -12 30.9295 39.4691   1
   2   0  12-36.7531 39.8768   1
  -2   0  14 1704.65 115.975   1
  -2   0 -14 1770.28 107.270   1
   2   0  14 1844.57 110.756   1
  -2   0  14 1695.75 111.564   1
   2   0 -14 1810.56 115.815   1
   2   0 -14 1917.65 112.036   1
   2   0  14 1889.72 114.685   1
  -2   0 -14 1903.06 115.177   1
  -2   0 -16 4.09607 42.2140   1
   2   0  16-17.1170 48.5877   1
  -2   0  16-4.84981 49.2074   1
  -2   0 -16 38.1816 52.7474   1
   2   0  16 48.7374 54.8794   1
   2   0 -16 45.9701 49.9945   1
  -2   0  16 54.3272 58.6513   1
   2   0 -16 28.0609 55.6238   1
  -2   0 -18 57887.1 2790.99   1
  -2   0  18 51301.8 2790.46   1
   2   0  18 59379.2 2790.83   1
  -2   0  18 54888.5 2789.86   1
   2   0  18 60496.5 2791.14   1
   2   0 -18 55726.9 2788.97   1
   2   0  20-65.0095 58.1567   1
  -2   0 -20 70.8442 58.8429   1
   2   0 -20-100.237 54.9191   1
  -2   0  20-25.6079 64.0772   1
  -2   0  20-28.8776 58.8813   1
   2   0 -20 35.3617 60.0400   1
   2   0  20-4.08471 57.1127   1
  -2   0  22 4621.16 270.416   1
  -2   0 -22 5102.79 271.516   1
  -2   0 -22 4964.58 264.665   1
   2   0 -22 4791.09 270.385   1
   2   0  22 5327.29 272.202   1
  -2   0  22 4658.66 270.035   1
   2   0  22 5055.41 269.360   1
   2   0 -22 4818.25 267.713   1
   2   0  24 34.7928 69.9938   1
  -2   0  24-4.91154 75.1385   1
  -2   0 -24 93.8467 72.5162   1
   2   0 -24 26.9239 69.5470   1
  -2   0  24-73.4422 72.4461   1
   2   0 -24 4.92556 72.3528   1
   2   0  24 28.3177 74.6229   1
  -2   0 -24-27.1597 59.1288   1
  -2   0 -26 2089.83 152.372   1
  -2   0  26 1929.08 151.118   1
  -2   0 -26 2138.19 141.802   1
   2   0  26 2084.62 155.170   1
   2   0 -26 2020.83 151.057   1
  -2   0  26 1929.76 150.558   1
   2   0  26 2488.87 151.931   1
   2   0 -26 1917.60 145.412   1
   2   0  28 103.646 89.5794   1
  -2   0  28 120.420 95.2265   1
   2   0 -28-79.2533 84.3540   1
  -2   0 -28-72.5156 94.7783   1
  -2   0  28-66.9864 92.8884   1
   2   0  28-62.9743 96.7617   1
   2   0 -28-34.7574 90.2917   1
  -2   0 -28-5.01362 75.4935   1
  -2   0 -30 1619.96 146.087   1
  -2   0 -30 1411.83 125.730   1
   2   0 -30 1442.60 137.566   1
   2   0  30 1267.23 147.376   1
  -2   0  30 1518.65 145.389   1
   2   0 -30 1639.03 133.895   1
   2   0  30 1805.75 141.129   1
  -2   0  30 1356.93 137.207   1
  -2   0  32-147.337 109.252   1
   2   0  32 77.7671 117.628   1
  -2   0 -32 92.9345 109.606   1
   2   0 -32-22.8825 95.8303   1
  -2   0  32-9.29569 103.559   1
   2   0  32-36.2770 102.186   1
   2   0 -32-9.98029 101.589   1
  -2   0 -32-32.7995 91.0102   1
  -2   0  34 93.2664 121.471   1
   2   0  34 34.3240 129.540   1
   2   0 -34 218.239 105.340   1
  -2   0 -34 134.986 119.711   1
   2   0  34 239.249 118.332   1
  -2   0  34 200.577 113.364   1
  -2   0 -34 81.2280 98.8492   1
   2   0 -34 114.833 112.361   1
  -2   0  36-4.20381 137.596   1
   2   0  36 79.6198 143.161   1
   2   0 -36-122.811 122.802   1
  -2   0 -36-212.362 111.676   1
  -2   0 -36 97.1909 125.460   1
   2   0 -36 128.048 111.719   1
  -2   0  36-88.3791 120.854   1
   2   0  36-6.73363 122.988   1
  -2  -2   0 75745.2 3684.89   1
   2  -2   0 74085.8 3695.62   1
  -2   2   0 77260.1 3684.03   1
   2   2   0 74256.1 3685.60   1
   2   2   0 71765.9 3690.30   1
  -2  -2   0 74425.8 3692.62   1
  -2   2   2 9047.61 516.480   1
  -2  -2  -2 9329.62 518.606   1
   2   2  -2 10691.0 514.154   1
  -2  -2   2 10385.9 514.086   1
   2  -2   2 11311.0 513.480   1
  -2   2  -2 9878.68 512.970   1
   2  -2  -2 9821.66 516.097   1
   2   2  -2 10497.4 516.591   1
  -2  -2   2 10760.9 518.091   1
   2  -2  -2 11585.7 526.717   1
  -2   2  -2 11874.8 522.052   1
   2  -2   2 9019.57 521.008   1
   2   2   2 11308.3 531.975   1
  -2  -2  -2 10578.0 533.789   1
   2  -2  -4 8560.26 390.253   1
   2   2  -4 7520.51 389.427   1
  -2   2   4 8281.95 388.010   1
   2  -2   4 8222.44 388.936   1
  -2   2  -4 7226.84 388.310   1
  -2  -2   4 7771.27 390.273   1
  -2  -2  -4 7141.81 392.153   1
   2   2   4 8730.17 414.322   1
  -2  -2  -4 8191.14 409.823   1
   2   2  -4 7751.90 390.452   1
  -2  -2   4 7173.55 390.372   1
  -2  -2   6 3067.62 173.324   1
  -2   2   6 3115.47 172.299   1
   2   2  -6 3424.57 175.045   1
  -2   2   6 3624.87 170.799   1
   2  -2  -6 3476.34 170.772   1
   2  -2   6 3511.66 173.393   1
  -2   2  -6 3298.95 172.280   1
  -2  -2   6 3441.81 175.190   1
   2   2  -6 3034.44 173.297   1
  -2  -2  -6 3577.80 174.068   1
  -2   2  -6 3472.93 175.046   1
  -2  -2  -6 3110.65 181.387   1
   2   2   6 3413.36 188.228   1
  -2  -2   8 13859.1 236.398   1
   2   2  -8 14951.8 241.637   1
   2  -2  -8 15099.8 226.263   1
   2  -2   8 14223.1 234.608   1
  -2   2  -8 14004.1 231.811   1
  -2  -2   8 15147.8 241.835   1
   2   2  -8 14524.1 237.857   1
  -2   2   8 15491.1 228.608   1
  -2  -2  -8 14285.7 229.715   1
   2   2   8 15219.4 258.794   1
   2  -2   8 15094.1 239.457   1
  -2   2  -8 15755.0 242.169   1
  -2  -2 -10 18.1058 26.5514   1
  -2   2 -10 2.55241 28.8148   1
   2  -2  10 38.7583 29.3219   1
   2   2 -10 37.7293 30.9073   1
   2  -2 -10 12.7278 18.5802   1
  -2   2 -10 38.0814 23.7865   1
   2  -2  10 19.0154 26.1087   1
  -2  -2  10 1.22107 28.5194   1
   2   2 -10 47.7413 27.1687   1
   2  -2 -10 60.8840 22.5666   1
  -2   2  10 30.0986 25.3275   1
  -2  -2  10 5.46943 31.3353   1
  -2  -2 -10 23.1457 21.6138   1
  -2   2 -12 4288.58 238.059   1
  -2  -2 -12 4141.56 234.452   1
  -2   2  12 4883.43 240.226   1
   2  -2 -12 5158.45 237.599   1
   2   2 -12 4944.29 242.600   1
  -2  -2  12 5032.57 245.832   1
   2   2 -12 4603.01 244.252   1
   2  -2 -12 4740.80 238.452   1
  -2   2 -12 4342.86 241.515   1
   2  -2  12 4375.97 240.782   1
  -2  -2 -12 4168.96 237.177   1
  -2   2 -14 493.174 65.8431   1
   2  -2  14 470.494 62.4164   1
  -2  -2 -14 477.064 58.6021   1
  -2  -2 -14 509.258 48.3573   1
  -2   2 -14 540.721 59.3319   1
   2   2  14 513.313 53.4907   1
   2   2 -14 564.248 72.1814   1
   2  -2 -14 412.423 58.2651   1
  -2   2  14 428.216 53.0400   1
  -2  -2  14 411.668 63.9612   1
  -2  -2  14 462.406 70.8507   1
  -2   2  14 448.590 60.6527   1
   2   2 -14 483.815 62.5620   1
   2  -2 -14 569.010 54.0879   1
   2   2  16 9400.96 471.947   1
   2  -2  16 9770.96 476.154   1
  -2   2 -16 10552.7 477.260   1
  -2  -2 -16 8680.37 467.574   1
   2  -2  16 9127.44 474.530   1
   2   2  16 9402.61 470.235   1
   2  -2 -16 9031.22 471.445   1
   2   2 -16 9249.28 478.281   1
  -2   2  16 8289.47 469.147   1
  -2  -2  16 9089.79 475.280   1
  -2  -2 -16 9006.83 471.446   1
  -2  -2  16 9627.32 478.849   1
  -2   2 -16 9456.52 476.363   1
  -2   2  16 8611.16 471.916   1
   2   2 -16 10017.0 476.422   1
   2  -2 -16 10150.9 470.743   1
   2  -2  18 3226.83 177.776   1
   2   2  18 3061.52 172.950   1
  -2   2 -18 3479.29 178.910   1
   2   2  18 3089.24 172.108   1
   2   2 -18 2949.99 180.046   1
   2  -2  18 3322.76 179.033   1
  -2  -2  18 2824.21 177.099   1
  -2   2 -18 2916.84 178.587   1
  -2   2  18 2897.13 174.954   1
  -2  -2 -18 2997.76 172.968   1
  -2  -2  18 3053.68 182.360   1
   2   2 -18 2804.49 176.010   1
   2  -2 -18 3103.08 170.449   1
   2   2  20 30766.4 1438.18   1
   2  -2  20 31476.7 1442.36   1
   2   2  20 28633.2 1437.37   1
   2  -2  20 28759.5 1441.69   1
   2  -2 -20 26949.3 1436.44   1
  -2  -2 -20 27571.2 1433.56   1
  -2  -2  20 29358.9 1442.05   1
  -2  -2  20 29299.1 1443.71   1
  -2   2  20 28195.9 1438.11   1
  -2  -2 -20 28381.5 1437.58   1
  -2   2 -20 28572.3 1442.04   1
   2  -2 -20 30413.1 1436.66   1
   2   2 -20 28860.9 1440.23   1
  -2   2 -22-32.1801 67.6588   1
  -2   2  22-2.05537 66.2914   1
  -2  -2 -22-79.2005 63.1125   1
   2  -2  22 36.9906 64.3767   1
   2   2  22-81.3793 61.3479   1
  -2   2 -22 52.7757 63.1592   1
   2   2  22 48.3582 60.2122   1
   2   2 -22 2.52610 70.5065   1
   2  -2 -22-6.01056 59.9086   1
   2  -2  22 20.0602 67.3964   1
  -2  -2  22-9.98388 69.2149   1
  -2   2  22-20.7472 60.4650   1
  -2  -2  22 37.8357 72.7568   1
   2  -2 -22 71.5475 57.5897   1
   2   2 -22-25.1506 65.3690   1
  -2  -2 -22 5.20210 48.1144   1
  -2  -2 -24 32.9140 57.5397   1
   2  -2 -24-6.59788 66.2999   1
   2   2  24-26.0127 70.4237   1
  -2   2 -24 34.2403 73.8175   1
   2  -2  24 8.34354 78.8020   1
   2   2 -24 21.8239 77.3391   1
  -2  -2  24 13.6730 78.0967   1
  -2   2  24-2.31017 69.7472   1
   2   2 -24-24.5498 73.8585   1
   2  -2 -24 33.9708 64.8189   1
  -2  -2 -24-34.2378 72.0184   1
  -2  -2  24 37.5077 78.7919   1
   2   2  24 103.443 70.7485   1
  -2   2 -24 10.6989 77.7858   1
   2  -2  24-54.8050 74.5670   1
  -2   2  24 11.1342 70.5188   1
  -2  -2 -26 104.611 66.2314   1
  -2   2 -26 5.38529 77.8438   1
   2  -2 -26 108.039 77.2785   1
   2   2 -26 85.0486 87.4664   1
   2   2  26 15.9816 81.5813   1
  -2  -2  26 8.96321 87.7228   1
   2  -2  26-30.5263 88.6237   1
  -2   2  26 138.247 80.8214   1
   2   2 -26 65.3129 79.7061   1
  -2  -2 -26 4.95106 83.0156   1
  -2   2 -26 14.5475 87.7493   1
   2  -2 -26 64.8776 72.4745   1
   2   2  26-44.4759 80.7660   1
  -2  -2  26 154.240 91.3107   1
  -2   2  26 122.367 80.9203   1
   2  -2  26 53.3166 83.0289   1
   2  -2  28 3933.02 225.872   1
   2   2  28 3903.71 218.827   1
   2  -2 -28 3430.24 215.785   1
   2   2 -28 3024.97 220.470   1
   2   2  28 3084.89 219.853   1
   2  -2  28 3253.07 228.417   1
  -2   2 -28 3434.37 216.808   1
  -2  -2 -28 3463.04 208.031   1
  -2   2  28 3688.24 221.314   1
  -2  -2  28 3506.65 226.164   1
  -2   2 -28 3184.66 225.588   1
  -2   2  28 3634.23 219.031   1
  -2  -2 -28 3307.85 218.887   1
  -2  -2  28 3746.30 226.581   1
   2  -2 -28 3804.70 214.516   1
   2   2 -28 4087.54 222.405   1
  -2   2  30 2.71422 95.0428   1
   2   2  30-34.7819 93.9005   1
   2  -2  30 66.2930 101.442   1
  -2  -2  30 63.5443 102.591   1
   2  -2  30 241.380 118.232   1
  -2  -2  30-3.53352 106.417   1
   2   2  30-55.7659 103.805   1
  -2   2 -30 251.281 93.4676   1
   2  -2 -30 115.366 91.4801   1
   2   2 -30 247.379 105.154   1
  -2   2  30 49.3830 96.6531   1
   2   2 -30 102.621 94.7345   1
  -2  -2 -30 177.356 98.9070   1
  -2   2 -30 147.173 110.192   1
  -2  -2 -30 155.721 79.9899   1
  -2  -2  32 816.911 129.070   1
  -2   2  32 1088.55 125.408   1
   2   2  32 1126.65 124.379   1
   2  -2  32 912.053 129.522   1
   2  -2  32 767.715 147.918   1
   2   2  32 842.137 136.231   1
   2   2 -32 1044.32 134.596   1
   2  -2 -32 814.353 117.390   1
  -2  -2 -32 1011.29 111.806   1
  -2   2 -32 794.914 117.201   1
  -2   2  32 1044.86 130.307   1
  -2  -2  32 871.570 138.452   1
  -2   2 -32 877.381 136.537   1
  -2  -2 -32 833.713 126.226   1
   2  -2 -32 981.878 116.356   1
   2   2 -32 1218.69 128.066   1
  -2  -2  34-52.2810 115.216   1
  -2   2  34-102.890 109.845   1
   2  -2  34 83.7722 113.379   1
   2   2  34 65.4536 109.850   1
   2  -2  34-67.5883 135.098   1
   2   2  34 40.8567 126.844   1
   2  -2 -34 114.551 104.234   1
  -2   2 -34 118.590 99.1995   1
   2   2 -34 3.84137 115.880   1
  -2  -2  34 20.5966 121.933   1
  -2   2  34 182.739 116.652   1
   2  -2 -34 2.77504 97.6493   1
   2   2 -34 54.4197 105.691   1
  -2   2 -34 43.9646 120.753   1
  -2  -2 -34 196.590 116.512   1
  -2  -2 -34 54.5728 94.2728   1
   2  -2  36 1887.16 168.313   1
   2   2  36 1725.89 157.762   1
  -2   2  36 1921.46 160.023   1
  -2  -2  36 1121.49 171.550   1
  -2   2  36 1175.61 168.471   1
   2  -2  36 1128.12 202.138   1
   2  -2 -36 1530.57 154.280   1
   2   2  36 1418.22 179.875   1
  -2   2 -36 1170.83 154.050   1
  -2  -2 -36 1605.38 145.890   1
   2   2 -36 1273.93 163.361   1
  -2  -2 -36 1546.11 158.479   1
  -2   2 -36 1473.71 170.055   1
  -2  -2  36 1336.93 160.657   1
   2   2 -36 1549.04 153.425   1
   2  -2 -36 1277.91 143.724   1
   2   4   0 9.98388 22.3484   1
  -2  -4   0 17.0575 21.9286   1
  -2   4   0-20.0089 17.4383   1
   2  -4   0 2.86340 16.6060   1
   2   4   0-26.5418 30.7912   1
  -2  -4   0-27.1539 34.3540   1
   2  -4   0-77.1799 41.2660   1
   2   4  -2 82815.0 4119.13   1
  -2  -4   2 86246.3 4120.38   1
  -2   4  -2 89194.4 4118.41   1
  -2  -4  -2 85570.2 4118.46   1
  -2  -4   2 87372.2 4119.01   1
   2   4  -2 80153.1 4117.71   1
  -2   4  -2 79277.0 4116.03   1
   2  -4   2 89412.5 4116.96   1
   2  -4  -2 84195.2 4114.92   1
  -2   4   2 78870.6 4115.75   1
  -2  -4  -2 81817.8 4129.15   1
   2   4   2 85355.9 4126.24   1
  -2  -4   4 13331.7 663.044   1
   2   4  -4 12788.1 662.931   1
   2   4   4 14070.4 677.734   1
  -2  -4  -4 13265.9 680.753   1
  -2  -4   4 13703.4 664.027   1
   2   4  -4 13319.9 663.029   1
  -2   4  -4 13275.9 661.022   1
   2  -4   4 14300.8 662.403   1
  -2  -4  -4 12277.8 664.648   1
   2   4   4 13312.1 666.940   1
   2  -4   4 13238.5 662.544   1
  -2   4  -4 13461.5 663.037   1
   2  -4   6 4224.26 213.286   1
  -2   4  -6 4423.45 214.033   1
   2   4  -6 4402.17 214.758   1
  -2  -4   6 4174.81 212.888   1
  -2   4   6 4027.89 206.740   1
  -2   4  -6 4259.30 211.728   1
   2  -4   6 3811.69 211.113   1
   2   4  -6 3901.85 212.423   1
  -2  -4   6 4206.19 214.571   1
   2   4   6 4243.88 211.870   1
  -2  -4  -6 4187.55 228.604   1
   2   4   6 4187.26 233.443   1
  -2  -4  -6 3901.20 215.287   1
  -2   4  -8 2601.19 139.613   1
   2  -4   8 2335.99 137.678   1
  -2   4   8 2294.43 131.830   1
   2   4  -8 2688.94 140.837   1
  -2  -4   8 2562.34 138.743   1
   2  -4   8 2622.64 137.667   1
  -2   4  -8 3004.31 139.677   1
  -2  -4   8 2644.16 140.803   1
   2   4  -8 2419.53 138.397   1
   2   4   8 2564.05 133.218   1
  -2  -4  -8 2585.69 135.825   1
   2  -4  -8 2442.17 130.436   1
  -2   4   8 2716.12 130.872   1
  -2  -4  -8 2530.72 142.972   1
   2   4   8 2342.00 157.110   1
  -2   4 -10 19055.1 939.786   1
   2  -4  10 18650.0 938.892   1
  -2  -4  10 17705.1 938.359   1
   2   4 -10 19199.6 941.345   1
   2  -4  10 17994.6 937.734   1
  -2   4 -10 19375.3 937.716   1
  -2  -4  10 18540.7 940.783   1
   2   4 -10 17952.3 938.687   1
  -2   4  10 19584.5 932.188   1
  -2  -4 -10 19416.9 934.899   1
   2  -4 -10 18978.0 930.751   1
   2   4  10 19307.7 948.958   1
  -2   4 -12 3292.09 186.175   1
   2  -4  12 3337.00 185.642   1
  -2  -4 -12 3398.50 178.747   1
  -2   4  12 3025.44 173.540   1
   2   4 -12 3522.61 190.497   1
   2  -4 -12 3465.33 177.205   1
   2  -4  12 3474.82 185.513   1
   2   4  12 3462.82 175.587   1
  -2   4 -12 3502.44 182.798   1
  -2  -4  12 3400.70 189.925   1
   2   4 -12 3138.34 185.037   1
  -2   4  12 2974.23 176.894   1
  -2  -4 -12 3271.41 176.636   1
   2  -4 -12 3611.52 174.496   1
   2   4  12 4093.62 198.164   1
  -2   4  14 770.618 66.4643   1
   2   4 -14 1004.96 91.2876   1
   2  -4 -14 980.550 70.2647   1
  -2   4 -14 986.523 77.4829   1
   2   4  14 1085.01 69.3440   1
  -2   4  14 938.646 73.1999   1
  -2  -4  14 948.045 91.0920   1
  -2   4 -14 959.073 84.8706   1
   2   4 -14 899.820 82.8306   1
   2  -4 -14 1061.44 67.1824   1
  -2  -4 -14 950.299 71.8086   1
   2  -4  14 1007.28 83.6340   1
  -2  -4 -14 913.770 67.1539   1
  -2   4  16 44.6283 40.8015   1
  -2  -4  16 151.890 61.4144   1
   2   4 -16 104.586 67.9358   1
   2  -4 -16 146.330 45.4484   1
  -2   4 -16 86.3231 49.4949   1
   2  -4  16 106.343 59.9997   1
   2   4  16 114.151 40.9823   1
  -2  -4  16 157.200 66.6307   1
   2   4 -16 106.753 58.1791   1
  -2   4  16 26.2987 48.7146   1
   2  -4 -16 172.030 41.9339   1
   2  -4  16 243.721 58.2415   1
  -2  -4 -16 88.0391 47.2748   1
  -2   4 -16 152.407 60.4666   1
  -2  -4 -16 63.6647 37.9267   1
  -2  -4  18 11803.3 617.252   1
  -2   4  18 11085.3 607.281   1
  -2   4 -18 12476.8 614.663   1
   2   4 -18 12154.2 620.697   1
   2  -4  18 12952.2 619.129   1
  -2   4  18 11680.8 609.410   1
  -2  -4 -18 12474.2 610.176   1
  -2  -4  18 12171.8 620.571   1
  -2   4 -18 12541.4 619.134   1
   2  -4  18 12987.8 617.855   1
   2  -4 -18 11883.8 606.856   1
   2   4 -18 12031.1 616.645   1
  -2   4  20 781.643 76.7316   1
  -2  -4  20 849.950 90.7853   1
  -2  -4 -20 961.866 72.9566   1
   2  -4  20 1076.23 95.4906   1
  -2  -4  20 848.639 95.6357   1
  -2   4  20 942.947 81.2832   1
  -2   4 -20 1032.67 94.9509   1
  -2  -4 -20 1016.55 81.7015   1
   2  -4  20 946.258 88.3694   1
   2  -4 -20 978.503 75.6411   1
   2   4 -20 927.434 90.4834   1
  -2   4  22 5518.07 300.891   1
  -2  -4  22 5484.88 313.065   1
   2  -4  22 6047.24 314.855   1
   2   4 -22 5464.21 315.015   1
   2   4  22 5751.13 302.697   1
  -2  -4 -22 5608.59 297.500   1
  -2   4 -22 5687.33 307.515   1
  -2  -4 -22 5697.58 303.130   1
  -2  -4  22 5715.70 315.151   1
  -2   4 -22 5917.16 314.368   1
  -2   4  22 5461.71 301.444   1
   2  -4  22 6224.54 312.164   1
   2   4 -22 5353.15 309.421   1
   2  -4 -22 5762.65 299.455   1
  -2   4  24 4.14104 66.4308   1
  -2  -4  24-35.2207 82.9736   1
   2   4 -24 32.8135 85.1453   1
   2  -4  24-38.6452 81.4532   1
   2   4  24 6.50623 66.9068   1
   2  -4 -24 96.6703 49.0817   1
  -2   4 -24-99.9249 72.2259   1
  -2   4 -24 2.91927 80.8602   1
   2   4 -24 111.737 79.1052   1
   2  -4 -24-1.77467 60.5389   1
   2  -4  24-21.2111 77.0666   1
  -2   4  24-19.9548 68.2573   1
  -2  -4 -24 14.6817 69.0315   1
  -2  -4  24 153.608 84.3783   1
  -2  -4 -24 7.14861 54.2022   1
  -2  -4  26 2241.12 165.181   1
  -2   4  26 1969.82 149.819   1
   2   4 -26 2007.42 165.390   1
   2   4  26 2098.18 153.516   1
   2  -4 -26 2225.31 145.009   1
   2  -4  26 2145.83 168.522   1
  -2  -4 -26 2216.07 141.527   1
  -2   4 -26 2448.88 161.305   1
  -2   4 -26 2188.46 168.334   1
  -2  -4 -26 2460.92 154.522   1
  -2  -4  26 2148.05 166.460   1
   2  -4  26 2617.67 163.477   1
   2  -4 -26 2136.74 145.087   1
   2   4 -26 2277.54 161.049   1
   2  -4  28 431.060 116.514   1
  -2  -4  28 451.443 112.156   1
   2   4  28 527.944 100.553   1
  -2   4 -28 677.270 113.063   1
   2   4 -28 434.570 111.261   1
   2  -4 -28 624.630 90.4312   1
  -2   4 -28 822.338 118.828   1
   2   4 -28 409.120 102.829   1
  -2  -4 -28 516.228 98.2721   1
   2  -4 -28 572.596 87.0269   1
  -2   4  28 659.872 97.1872   1
   2  -4  28 605.820 110.849   1
  -2  -4  28 480.810 114.395   1
  -2  -4 -28 612.429 83.1558   1
  -2  -4  30 5490.16 344.908   1
   2  -4 -30 5584.82 327.323   1
   2   4 -30 5477.08 344.751   1
   2  -4  30 5741.48 351.863   1
   2   4  30 5770.49 336.700   1
  -2  -4 -30 5950.88 325.299   1
  -2   4 -30 6935.18 356.308   1
  -2  -4 -30 6342.67 335.636   1
  -2  -4  30 6049.81 344.074   1
  -2   4  30 5742.71 329.460   1
  -2   4 -30 6358.22 349.077   1
   2  -4  30 6891.79 344.922   1
   2   4 -30 5840.09 338.299   1
   2  -4 -30 5844.15 325.840   1
  -2   4  32 50.0276 108.934   1
  -2  -4  32 124.614 116.902   1
   2   4  32 6.82702 107.406   1
   2  -4  32 8.67150 130.440   1
  -2   4 -32 123.861 117.908   1
   2  -4 -32 35.5124 97.0517   1
   2   4 -32-202.623 117.169   1
  -2  -4 -32-111.249 105.542   1
  -2   4 -32-59.5221 120.406   1
   2   4 -32-3.28732 104.574   1
   2  -4 -32-76.6803 94.8097   1
  -2  -4  32 74.3273 111.109   1
  -2   4  32 10.6063 109.170   1
   2  -4  32-47.1726 113.026   1
  -2  -4 -32-42.1289 81.0728   1
  -2  -4  34 51.7695 126.703   1
  -2   4  34-64.9760 110.767   1
   2   4  34-69.0565 126.984   1
   2  -4  34 150.140 142.314   1
  -2   4 -34 108.919 110.548   1
   2   4 -34-24.6332 119.939   1
   2  -4 -34-2.95583 97.5652   1
  -2   4 -34 38.5055 123.181   1
  -2  -4 -34-49.3245 111.986   1
   2   4 -34-17.0973 112.430   1
   2  -4 -34 191.691 96.8214   1
   2  -4  34 236.363 120.367   1
  -2  -4  34 100.011 121.424   1
  -2  -4 -34 80.8055 92.4635   1
  -2  -4  36 245.111 139.895   1
  -2   4  36-14.9378 119.649   1
   2  -4  36 107.122 152.155   1
   2   4  36-34.1684 141.604   1
  -2   4 -36 134.854 117.583   1
   2   4 -36 310.654 132.053   1
   2  -4 -36 230.536 110.055   1
  -2  -4 -36 268.480 104.232   1
  -2  -4 -36 218.518 119.418   1
   2   4 -36 170.151 119.658   1
  -2   4 -36 260.403 134.665   1
   2  -4  36 88.5354 126.430   1
  -2  -4  36 254.065 133.131   1
   2  -4 -36 174.754 101.725   1
   2  -6   0 17415.1 854.221   1
  -2   6   0 16426.6 853.591   1
   2   6   0 19195.8 858.636   1
  -2  -6   0 17758.3 859.687   1
  -2   6   0 16230.5 854.977   1
   2   6   0 17879.8 856.436   1
  -2  -6   0 17382.5 856.880   1
  -2  -6  -2 9308.02 460.474   1
   2   6  -2 9279.67 454.733   1
   2   6   2 9340.66 456.490   1
  -2  -6   2 9428.46 455.133   1
   2   6   2 8945.28 452.579   1
  -2  -6  -2 9229.57 452.412   1
   2   6  -2 9346.58 454.500   1
   2  -6   2 9227.78 452.362   1
  -2   6   2 8941.04 448.904   1
  -2   6  -2 9386.96 452.284   1
   2  -6  -2 9241.53 449.413   1
  -2  -6   2 9148.72 454.787   1
   2  -6  -2 7895.39 455.099   1
   2  -6   2 8405.24 452.755   1
  -2   6  -2 8969.19 453.452   1
  -2  -6  -4 1247.78 100.430   1
  -2   6   4 1242.17 67.3539   1
   2   6   4 1391.15 85.7987   1
  -2  -6   4 1306.04 74.6246   1
   2   6  -4 1314.43 76.1696   1
  -2  -6  -4 1418.84 70.9928   1
  -2   6  -4 1241.85 72.0384   1
   2   6  -4 1162.52 74.4548   1
  -2  -6   4 1242.84 76.0870   1
   2  -6   4 1187.68 73.0768   1
  -2   6  -4 1242.41 74.8563   1
   2  -6   4 1215.90 74.1304   1
   2   6   6 7551.33 361.624   1
   2   6  -6 7135.01 360.059   1
  -2  -6   6 6878.90 357.930   1
   2  -6   6 6932.22 357.493   1
  -2   6  -6 7008.76 356.209   1
  -2   6  -6 7102.00 359.498   1
   2   6  -6 6871.20 358.792   1
  -2  -6   6 7012.67 360.566   1
  -2  -6  -6 7149.26 377.718   1
   2   6   6 7372.43 373.632   1
   2  -6   6 7052.32 358.504   1
  -2  -6  -8 72699.0 3621.99   1
   2  -6   8 75141.5 3621.44   1
   2   6  -8 74043.8 3623.08   1
  -2  -6   8 72490.0 3621.30   1
   2  -6   8 71873.5 3620.41   1
  -2   6  -8 74486.4 3619.19   1
   2   6  -8 72864.8 3621.66   1
  -2  -6   8 74895.2 3623.97   1
  -2  -6  -8 76588.9 3629.49   1
   2   6   8 71209.7 3636.20   1
  -2   6  -8 73491.9 3622.12   1
   2  -6  10 5661.23 287.009   1
  -2  -6  10 5284.89 286.618   1
   2   6 -10 5549.58 289.922   1
   2  -6  10 5287.18 285.893   1
  -2   6 -10 5291.85 283.043   1
  -2  -6  10 5564.83 290.849   1
   2   6 -10 5103.09 286.977   1
  -2   6  10 5625.27 273.769   1
   2   6  10 5565.05 277.346   1
  -2  -6 -10 5235.53 284.695   1
   2   6  10 5311.59 312.730   1
  -2   6 -10 5672.13 288.546   1
   2   6  12 36553.3 1802.12   1
  -2  -6 -12 35727.6 1783.62   1
  -2   6  12 35850.5 1778.67   1
   2   6 -12 36109.2 1790.36   1
  -2   6 -12 38869.1 1792.30   1
  -2  -6  12 37503.5 1793.30   1
  -2   6  12 36025.8 1777.80   1
   2   6 -12 38371.1 1793.32   1
  -2  -6  12 35838.6 1789.82   1
   2  -6  12 37584.5 1790.02   1
   2  -6 -12 33077.3 1777.43   1
  -2   6 -12 37197.2 1787.49   1
   2   6  12 35063.4 1779.60   1
   2  -6 -12 37368.1 1777.19   1
   2  -6  12 38362.8 1790.69   1
   2   6  14-152.038 97.8324   1
  -2  -6 -14-2.42212 41.3587   1
   2  -6 -14 12.1436 29.8881   1
   2  -6 -14-11.8804 33.4269   1
   2   6 -14-20.2511 66.4528   1
  -2   6 -14-15.1864 48.7518   1
   2   6  14 25.7042 32.9195   1
  -2   6  14 19.2162 30.7877   1
   2   6 -14 44.2298 59.4365   1
  -2  -6  14-62.9930 67.9210   1
  -2   6  14-59.9976 41.1398   1
  -2  -6 -14 44.2318 41.9340   1
   2  -6  14-27.3421 58.9917   1
  -2   6 -14-29.4404 62.7513   1
   2   6  16 6180.75 351.930   1
  -2  -6  16 6046.20 345.502   1
   2   6 -16 6809.65 351.856   1
  -2   6  16 6199.94 331.179   1
   2  -6  16 6158.00 345.931   1
   2   6  16 7421.54 335.712   1
  -2   6 -16 6462.98 341.992   1
  -2  -6  16 6348.90 350.554   1
  -2   6 -16 6977.57 351.662   1
  -2   6  16 6094.49 333.211   1
   2  -6 -16 6408.90 330.175   1
   2   6 -16 6623.46 347.595   1
   2  -6  16 6986.80 346.971   1
  -2  -6 -16 6934.97 335.294   1
  -2   6  18 169.247 43.6362   1
  -2  -6  18 173.265 65.2543   1
   2  -6  18 206.485 68.5190   1
   2   6 -18 185.868 73.2084   1
   2  -6 -18 166.874 41.6746   1
  -2   6 -18 244.935 57.7903   1
   2   6  18 226.672 44.9872   1
  -2  -6  18 233.817 74.5224   1
   2   6 -18 248.346 66.3389   1
   2  -6 -18 233.560 41.8654   1
  -2  -6 -18 351.666 40.3131   1
  -2   6  18 171.612 47.9020   1
  -2  -6 -18 249.047 50.9325   1
  -2   6 -18 300.799 72.1328   1
   2  -6  18 278.116 65.5688   1
  -2  -6  20 7138.35 413.786   1
  -2   6  20 7438.23 398.999   1
  -2   6 -20 7616.37 409.124   1
   2   6  20 8040.06 401.018   1
   2  -6  20 7832.95 415.603   1
  -2  -6  20 8030.43 419.889   1
  -2   6 -20 8345.71 418.588   1
  -2  -6 -20 8372.22 402.604   1
  -2   6  20 7139.29 398.833   1
   2   6 -20 8057.74 415.830   1
   2  -6 -20 7914.28 397.832   1
   2  -6  20 8515.82 415.990   1
  -2   6  22 412.275 63.7565   1
  -2  -6  22 401.360 88.8742   1
   2   6 -22 442.659 92.4150   1
   2  -6  22 671.932 92.4909   1
   2   6  22 612.597 67.7361   1
   2   6 -22 572.093 88.0159   1
  -2  -6  22 564.305 96.3409   1
  -2   6 -22 613.625 93.2981   1
   2  -6 -22 499.739 61.8276   1
   2  -6  22 575.570 86.1440   1
  -2  -6 -22 479.656 69.3054   1
  -2   6  24 49.2288 63.1051   1
  -2  -6  24 53.1160 88.3198   1
   2   6 -24 108.868 93.0093   1
   2  -6  24 25.4805 90.0308   1
  -2   6 -24 115.962 75.6120   1
   2   6  24 43.9029 67.1884   1
  -2   6 -24 116.560 91.3598   1
   2   6 -24-5.73188 83.8407   1
   2  -6 -24 37.0245 58.3912   1
  -2  -6 -24-21.4793 42.5837   1
  -2  -6 -24 42.2061 68.1416   1
   2  -6  24 159.457 86.0118   1
  -2  -6  24 184.583 93.7338   1
  -2   6  26 182.541 76.7003   1
   2   6  26 239.134 79.9248   1
  -2   6 -26 220.692 89.0677   1
  -2  -6 -26 508.855 67.0884   1
   2  -6  26 187.197 103.406   1
   2   6 -26 366.723 107.268   1
  -2  -6  26 212.677 102.222   1
  -2   6 -26 217.750 104.732   1
   2   6 -26 81.8980 93.4968   1
   2  -6 -26 277.030 69.5796   1
   2  -6  26 214.325 96.3499   1
  -2  -6  26 106.167 103.785   1
  -2  -6 -26 189.090 80.3666   1
  -2   6  28 11185.5 605.137   1
  -2  -6  28 10962.0 621.114   1
   2   6 -28 11173.1 621.643   1
   2  -6  28 11880.4 626.410   1
   2  -6 -28 11265.5 600.296   1
  -2  -6 -28 12012.7 603.369   1
  -2   6 -28 12108.8 616.370   1
  -2  -6  28 12300.9 623.971   1
  -2   6 -28 12079.0 624.379   1
  -2  -6 -28 11562.7 606.928   1
   2   6 -28 11719.3 618.249   1
   2  -6 -28 12016.0 601.079   1
   2  -6  28 13259.4 620.730   1
  -2   6  30-2.58043 89.5951   1
  -2  -6  30-86.0184 115.592   1
   2  -6  30-12.5957 125.352   1
   2  -6 -30-30.6060 76.8481   1
   2   6 -30 100.008 113.835   1
  -2   6 -30-58.2817 101.196   1
  -2   6 -30-98.0932 119.582   1
   2   6 -30-93.9336 105.750   1
   2  -6 -30-28.3202 81.6069   1
  -2  -6 -30 23.6974 76.2292   1
   2  -6  30 87.7902 107.894   1
  -2  -6  30 182.506 114.318   1
  -2  -6  32 712.055 141.414   1
  -2   6  32 718.926 122.246   1
   2  -6  32 702.307 149.695   1
   2  -6 -32 897.849 108.993   1
  -2   6 -32 783.076 130.712   1
   2   6 -32 773.275 139.450   1
  -2   6 -32 712.009 142.325   1
  -2  -6 -32 811.835 116.587   1
   2   6 -32 855.169 130.338   1
   2  -6 -32 788.414 106.497   1
  -2  -6 -32 899.402 104.048   1
   2  -6  32 1063.84 135.602   1
  -2  -6  32 735.420 137.190   1
  -2  -6  34-112.619 132.060   1
  -2   6  34 53.5329 104.552   1
   2   6  34 64.5733 115.450   1
   2  -6  34 4.89559 143.136   1
  -2   6 -34 75.0269 137.174   1
   2   6 -34-4.39013 125.585   1
   2  -6 -34 106.410 95.4861   1
  -2   6 -34-117.357 126.506   1
  -2  -6 -34 48.9460 106.495   1
   2   6 -34-83.9024 117.190   1
   2  -6 -34 2.32907 88.7820   1
  -2  -6 -34 11.4578 90.9564   1
  -2  -6  34-55.0318 125.100   1
   2  -6  34-89.5634 122.612   1
  -2   6  34-43.7050 96.8533   1
  -2  -6  36 919.030 167.461   1
   2  -6  36 814.248 176.860   1
   2   6 -36 990.956 159.874   1
  -2   6 -36 1011.37 163.643   1
   2  -6 -36 1627.85 146.016   1
   2   6 -36 1185.09 153.775   1
  -2  -6 -36 879.758 139.295   1
  -2   6 -36 995.769 163.305   1
   2  -6 -36 1045.24 124.612   1
  -2   6  36 1373.59 136.081   1
  -2  -6  36 1226.36 162.565   1
   2  -6  36 1286.57 159.550   1
  -2  -6 -36 1196.78 131.517   1
   2  -8   0-2.55989 22.3027   1
  -2   8   0 5.55815 20.3047   1
   2  -8   0-8.87331 21.1261   1
  -2  -8   0 12.0316 26.8920   1
  -2  -8   0 24.7092 25.0855   1
   2   8   0-11.9302 22.3225   1
   2   8   0 1.03648 23.4612   1
  -2  -8   2 3988.04 200.914   1
  -2  -8  -2 3755.83 196.389   1
   2   8  -2 3844.32 199.068   1
  -2  -8   2 3910.26 199.309   1
   2   8   2 4039.95 198.738   1
   2   8  -2 3961.98 199.638   1
   2  -8   2 3663.82 197.017   1
   2  -8  -2 3786.82 193.527   1
  -2   8  -2 3986.03 196.033   1
  -2   8   2 3587.99 192.013   1
  -2   8  -2 3896.65 198.777   1
   2  -8   2 3607.89 197.262   1
  -2  -8  -2 3753.89 202.650   1
   2   8   4-51.1417 34.1224   1
  -2  -8  -4 3.91463 53.1081   1
   2   8  -4-42.6578 33.1436   1
  -2  -8   4-37.3674 30.1668   1
  -2   8   4 2.87350 15.1954   1
   2  -8   4 65.7861 31.8783   1
  -2   8  -4-11.1844 24.8945   1
   2  -8  -4-42.2559 18.5129   1
  -2  -8   4-2.94411 35.1185   1
  -2   8  -4 1.29013 32.6955   1
   2  -8   4-21.7935 30.4217   1
   2   8  -4 15.6056 30.6758   1
   2   8   6 1609.32 102.970   1
   2  -8   6 1529.91 94.7104   1
  -2  -8   6 1455.75 92.8241   1
   2   8  -6 1496.73 97.7377   1
  -2   8  -6 1525.20 90.7470   1
   2  -8   6 1351.48 93.2049   1
   2   8  -6 1345.42 95.4902   1
  -2  -8   6 1515.10 99.7699   1
  -2   8  -6 1567.35 96.8605   1
  -2  -8  -6 1606.57 85.6789   1
  -2  -8  -6 1619.41 133.560   1
  -2   8  -8 13401.3 665.795   1
  -2  -8   8 13112.5 664.682   1
   2   8  -8 13512.7 667.282   1
   2  -8   8 13522.8 664.127   1
  -2   8  -8 13259.5 661.619   1
   2   8  -8 13229.4 665.444   1
  -2  -8   8 12898.8 667.266   1
  -2  -8  -8 13055.9 657.738   1
   2   8   8 12608.4 663.144   1
   2  -8   8 13478.6 664.432   1
   2   8   8 13437.5 675.745   1
  -2  -8  -8 13088.0 682.037   1
  -2   8 -10 127462. 6315.08   1
  -2  -8  10 124981. 6313.01   1
   2   8 -10 132867. 6316.69   1
  -2   8 -10 128904. 6311.05   1
   2  -8  10 130249. 6313.49   1
   2   8 -10 125332. 6314.15   1
  -2  -8  10 128631. 6316.92   1
   2   8  10 125836. 6305.28   1
   2   8  10 128853. 6327.11   1
  -2  -8 -10 135728. 6317.36   1
   2  -8  10 128758. 6313.28   1
  -2  -8  12 20.6309 66.8528   1
   2   8 -12 32.7831 61.9701   1
  -2  -8  12 17.8163 56.9974   1
   2   8 -12 24.4885 65.8625   1
   2  -8  12 57.2182 60.6238   1
  -2   8 -12 50.9593 51.9042   1
   2   8  12 45.0161 127.762   1
   2  -8  12 31.1937 58.7345   1
  -2   8 -12 127.616 65.1548   1
   2   8  12 65.7029 33.6540   1
  -2  -8  14 32.3926 66.8741   1
   2   8 -14 78.3404 62.1375   1
  -2   8 -14 18.6788 65.1220   1
  -2  -8 -14 58.2782 40.7593   1
   2  -8  14 14.9295 59.3515   1
  -2   8  14 39.2980 27.8994   1
   2  -8  14 35.0359 64.7333   1
   2   8 -14 145.697 71.8020   1
  -2   8 -14 65.6372 52.9900   1
   2  -8 -14 8.09873 23.0407   1
   2   8  14 79.8841 31.9528   1
   2   8  14 38.1957 123.956   1
   2  -8 -14 29.8166 25.7450   1
  -2   8  16-14.8451 29.0351   1
  -2  -8  16 43.2405 61.8653   1
   2   8 -16 16.0141 72.0154   1
  -2   8 -16 83.8840 55.9642   1
   2   8  16 5.75250 33.0633   1
   2  -8  16 13.8998 61.7600   1
  -2  -8 -16 26.7936 41.8800   1
  -2   8 -16-43.2333 68.1013   1
   2  -8 -16 41.6996 27.7153   1
   2   8  16 29.7736 112.093   1
  -2  -8  16 40.7925 71.8896   1
   2   8 -16 40.9705 64.1668   1
  -2   8 -18 5979.73 304.581   1
  -2  -8  18 5566.62 306.007   1
  -2   8  18 5005.75 277.928   1
  -2  -8  18 5381.91 299.857   1
   2  -8 -18 4896.57 275.861   1
   2  -8  18 5463.42 300.909   1
   2   8 -18 5722.44 306.622   1
  -2   8 -18 5651.13 296.607   1
  -2  -8 -18 5536.69 282.924   1
   2  -8  18 5459.55 299.191   1
   2   8 -18 5443.00 299.739   1
   2   8  18 5443.98 316.186   1
   2  -8 -18 5567.79 277.206   1
  -2   8 -20 836.709 96.6848   1
  -2  -8  20 744.091 101.576   1
   2   8 -20 643.291 88.7652   1
  -2  -8 -20 666.558 65.3809   1
  -2  -8  20 572.882 89.6637   1
  -2   8  20 681.907 59.6860   1
  -2   8 -20 754.926 82.7319   1
   2  -8 -20 605.793 54.2145   1
   2  -8  20 627.201 93.8838   1
   2   8  20 644.296 61.2334   1
   2  -8  20 602.639 89.4015   1
   2   8  20 689.235 121.197   1
   2  -8 -20 731.154 56.6764   1
  -2   8  22 2224.87 133.292   1
  -2  -8  22 2021.56 160.634   1
   2  -8 -22 2067.68 127.255   1
   2  -8  22 2111.94 162.348   1
   2   8  22 2398.72 136.570   1
  -2   8 -22 2444.35 166.770   1
  -2  -8  22 2341.42 167.070   1
  -2   8  22 2337.19 134.362   1
  -2  -8 -22 2396.38 138.074   1
   2  -8  22 2198.47 158.391   1
   2   8 -22 2618.15 162.328   1
   2  -8 -22 2205.67 129.313   1
  -2   8  24 72.0419 60.1678   1
   2   8 -24-41.0089 98.6826   1
   2  -8  24 85.5582 98.3908   1
  -2  -8  24-13.2889 94.7178   1
   2   8  24 14.3974 63.4742   1
  -2   8 -24-106.286 82.8641   1
   2  -8 -24 28.4861 53.2681   1
  -2   8 -24-27.1183 100.582   1
   2   8 -24 24.6572 90.4522   1
  -2   8  24-1.49300 63.2169   1
   2  -8  24 39.6386 89.5303   1
  -2  -8 -24 10.4342 67.4070   1
   2  -8 -24-7.62127 54.2480   1
  -2   8  26 6029.50 337.557   1
  -2  -8  26 6015.82 360.294   1
   2   8 -26 6150.33 364.253   1
   2  -8  26 6462.42 367.391   1
   2   8  26 6418.04 341.724   1
   2  -8 -26 6453.86 335.310   1
  -2   8 -26 6702.56 354.697   1
  -2  -8  26 6358.32 364.108   1
  -2  -8 -26 6391.68 341.413   1
  -2   8 -26 6651.88 367.398   1
   2   8 -26 6097.54 358.329   1
   2  -8 -26 6189.70 332.813   1
  -2   8  26 6827.46 338.647   1
   2  -8  26 6876.68 361.629   1
  -2  -8 -26 6418.93 339.504   1
  -2   8  28 268.290 78.9335   1
  -2  -8  28 221.583 116.673   1
   2   8 -28 261.953 116.243   1
   2  -8  28 326.496 126.665   1
   2   8  28 174.303 86.3670   1
   2  -8 -28 368.419 84.7857   1
  -2   8 -28 258.319 98.6541   1
  -2  -8 -28 257.905 87.4513   1
  -2   8 -28 202.391 119.777   1
   2  -8 -28 203.837 69.5692   1
  -2  -8  28 238.859 116.931   1
   2  -8  28 285.540 110.853   1
  -2   8  28 261.184 78.2435   1
  -2  -8 -28 323.321 78.9036   1
  -2  -8  30 3770.12 258.571   1
  -2   8  30 3624.55 228.200   1
   2   8  30 3963.01 237.147   1
   2   8 -30 3573.64 257.668   1
   2  -8  30 3953.72 268.749   1
  -2   8 -30 3852.34 246.272   1
   2  -8 -30 4037.13 225.857   1
  -2  -8  30 4060.68 258.409   1
  -2   8 -30 3918.71 260.108   1
   2  -8 -30 3754.41 221.286   1
   2   8 -30 3884.59 251.501   1
   2  -8  30 4312.06 253.428   1
  -2   8  30 4151.44 227.710   1
  -2  -8 -30 3840.21 228.884   1
  -2   8  32-100.677 91.5536   1
  -2  -8  32 43.7070 122.140   1
   2  -8  32 94.6700 141.905   1
   2   8  32 123.057 102.947   1
   2  -8 -32-29.8212 77.7376   1
   2   8 -32 91.0752 126.196   1
  -2   8 -32 60.7388 110.403   1
  -2   8 -32 115.356 129.693   1
   2   8 -32 18.5744 116.946   1
  -2  -8 -32-17.7434 95.6532   1
   2  -8 -32 81.2070 77.9010   1
  -2   8  32-52.4750 88.2638   1
  -2  -8  32 141.036 126.090   1
   2  -8  32-14.9186 115.722   1
  -2  -8 -32-5.21661 85.7789   1
  -2  -8  34 27.9104 134.583   1
  -2   8  34-14.3136 98.5794   1
   2   8 -34 124.476 136.689   1
   2  -8 -34 163.587 84.9979   1
  -2   8 -34 33.0726 120.655   1
   2   8  34-54.0154 114.157   1
   2  -8  34 147.825 147.953   1
  -2   8 -34 179.582 136.482   1
  -2  -8 -34 109.356 105.208   1
   2   8 -34-3.85542 123.403   1
  -2   8  34-11.8644 97.5108   1
  -2  -8  34 108.365 132.264   1
   2  -8  34 31.3873 124.736   1
  -2  -8 -34 100.046 96.1317   1
  -2  -8  36 89.2369 141.652   1
   2  -8  36 92.8850 160.918   1
  -2   8 -36 124.728 140.631   1
   2  -8 -36 234.472 94.6901   1
   2   8 -36-139.860 143.837   1
   2   8 -36 242.665 130.062   1
  -2  -8 -36 149.218 112.099   1
  -2   8 -36-141.835 145.452   1
  -2  -8 -36 113.085 100.701   1
  -2  -8  36 77.6628 138.986   1
   2  -8  36 114.678 136.057   1
  -2   8  36 2.55908 103.366   1
   2  10   0 13191.7 616.384   1
   2 -10   0 12144.0 613.890   1
  -2  10   0 12398.4 612.042   1
  -2 -10   0 12864.0 617.472   1
   2 -10   0 11219.2 613.124   1
  -2 -10   0 12596.7 617.323   1
  -2  10   0 12123.9 614.938   1
   2  10   2 264.148 40.8604   1
   2  10  -2 83.3167 46.6107   1
  -2 -10   2 168.833 43.2390   1
   2 -10  -2 182.604 36.6551   1
   2 -10   2 181.274 45.5542   1
  -2  10  -2 174.178 37.3669   1
  -2  10   2 146.700 31.3104   1
  -2 -10  -2 146.209 48.6564   1
   2 -10  -2 150.327 37.0155   1
   2 -10   2 175.993 44.6197   1
  -2  10   2 240.127 40.0454   1
  -2 -10  -2 298.724 42.3038   1
   2  10   2 175.494 37.6998   1
  -2 -10   2 161.878 50.4200   1
  -2 -10   4 301.713 61.1051   1
  -2 -10  -4 364.937 69.2891   1
   2  10  -4 391.040 58.9800   1
  -2 -10   4 402.868 51.8609   1
   2  10   4 336.523 46.5779   1
   2 -10  -4 360.284 39.4569   1
   2 -10   4 346.181 55.7998   1
  -2  10  -4 387.897 48.7635   1
  -2  10   4 367.860 32.7998   1
   2  10   4 360.638 43.7367   1
  -2  10   4 332.093 39.8449   1
   2 -10   4 347.457 54.2138   1
  -2  10   6 1429.92 81.7356   1
   2 -10   6 1345.29 99.8975   1
  -2 -10  -6 1641.34 133.773   1
   2  10   6 1540.99 95.1831   1
  -2 -10   6 1422.24 97.8444   1
   2 -10  -6 1573.87 81.6923   1
   2  10  -6 1545.83 106.596   1
  -2 -10  -6 1620.62 87.8524   1
  -2  10   6 1341.55 78.2190   1
   2 -10  -6 1321.97 103.402   1
   2  10   6 1652.79 93.5912   1
  -2 -10   6 1472.54 107.581   1
  -2  10  -6 1546.16 96.5167   1
   2 -10   6 1393.74 100.818   1
   2  10   8 33640.4 1605.07   1
   2  10  -8 32413.9 1608.42   1
  -2 -10   8 30565.3 1604.79   1
   2 -10   8 32393.4 1606.06   1
  -2  10  -8 32623.9 1603.29   1
  -2 -10   8 31957.8 1609.70   1
   2  10   8 34286.4 1604.01   1
   2 -10   8 32306.2 1606.09   1
  -2 -10  -8 29935.9 1619.92   1
  -2 -10  10 7515.74 408.630   1
   2  10 -10 8194.26 408.477   1
  -2 -10  10 7647.43 402.715   1
   2 -10  10 7530.80 403.301   1
  -2  10 -10 7772.72 400.036   1
   2 -10  10 7648.37 403.999   1
   2  10  10 8322.58 411.265   1
   2  10  10 7121.38 397.658   1
  -2 -10 -10 7696.09 420.493   1
  -2 -10 -10 8082.79 390.685   1
  -2 -10  12 21603.4 1079.00   1
   2  10 -12 22759.5 1079.19   1
  -2 -10  12 20751.8 1073.09   1
  -2  10 -12 21607.2 1071.34   1
   2 -10  12 21287.6 1074.45   1
   2  10  12 21381.5 1086.73   1
  -2 -10 -12 20656.3 1071.51   1
   2  10  12 20149.3 1061.33   1
   2 -10  12 22008.9 1075.37   1
  -2 -10 -12 23083.0 1064.35   1
   2  10 -14 13.4318 69.4746   1
   2 -10  14-40.8923 63.2658   1
  -2  10 -14 37.2011 53.8948   1
   2  10  14 67.5406 33.0263   1
  -2 -10  14-24.8032 72.2395   1
   2 -10  14 26.2653 63.5842   1
  -2  10  16 2496.94 136.392   1
   2  10 -16 2892.64 174.588   1
  -2  10 -16 2655.35 160.563   1
   2  10  16 2729.09 139.868   1
  -2  10  16 2522.35 134.886   1
  -2 -10  16 2764.57 173.604   1
  -2 -10 -16 2518.70 142.283   1
   2 -10  16 2764.05 166.484   1
  -2 -10 -16 2730.12 164.550   1
  -2 -10 -18 302.501 74.4124   1
  -2  10  18 246.775 37.3357   1
  -2 -10 -18 186.987 45.4686   1
   2 -10  18 354.452 79.9945   1
  -2  10  18 209.319 35.6213   1
  -2 -10  18 131.363 74.5743   1
   2 -10  18 159.445 81.9960   1
   2  10 -18 123.537 82.7171   1
   2  10  18 283.485 40.5083   1
  -2  10 -18 263.327 68.7757   1
   2 -10 -18 122.254 25.0128   1
   2 -10 -18 122.670 31.1917   1
  -2 -10  18 206.648 85.8751   1
   2  10 -18 162.621 75.7135   1
  -2 -10  20 3653.29 230.905   1
  -2 -10 -20 3860.97 200.586   1
  -2  10  20 3674.68 193.391   1
  -2 -10  20 3758.36 225.105   1
   2 -10 -20 3541.59 190.559   1
   2  10 -20 3879.50 230.847   1
  -2  10 -20 3986.43 220.683   1
   2 -10  20 3816.65 229.284   1
   2  10  20 4071.08 199.373   1
   2 -10 -20 3298.95 188.935   1
   2  10 -20 3813.44 225.641   1
   2 -10  20 4193.10 227.635   1
  -2  10  20 3958.87 194.883   1
  -2 -10 -20 3772.79 210.061   1
  -2 -10  22 879.966 121.820   1
  -2 -10 -22 910.570 82.0483   1
   2  10 -22 952.968 112.812   1
  -2 -10  22 905.305 114.631   1
  -2  10  22 860.233 70.2616   1
   2  10  22 907.416 79.3619   1
   2 -10  22 883.483 120.802   1
   2 -10 -22 849.327 64.1593   1
  -2 -10 -22 792.614 96.1213   1
  -2  10  22 1068.94 76.0904   1
   2 -10  22 1001.14 112.348   1
   2 -10 -22 913.450 65.9732   1
  -2 -10  24 130.167 107.405   1
  -2  10  24 145.067 60.4760   1
  -2 -10 -24 143.576 70.3429   1
   2  10 -24 50.6716 107.958   1
   2 -10  24 7.40367 110.354   1
   2 -10 -24 86.5414 45.9222   1
  -2  10 -24 59.6425 88.0322   1
   2  10  24 82.3440 63.3344   1
  -2 -10  24 206.666 104.916   1
  -2  10  24 90.3739 56.1062   1
  -2 -10 -24 146.103 75.1239   1
   2  10 -24 43.0434 99.3368   1
   2  10  24 146.824 161.443   1
   2 -10  26 233.585 104.484   1
  -2 -10  26-194.058 118.504   1
  -2 -10 -26-139.255 77.6178   1
  -2  10  26 25.4815 64.6995   1
  -2 -10  26-15.0004 109.293   1
  -2  10  26-33.7392 62.2513   1
   2 -10  26 131.763 116.929   1
   2  10 -26-111.771 115.951   1
   2 -10 -26 9.13677 50.5876   1
  -2  10 -26 50.9607 93.8676   1
   2  10  26 43.4139 73.4746   1
  -2 -10 -26 136.653 84.5052   1
   2  10  26-46.5246 171.249   1
   2  10 -26 76.4869 105.436   1
   2 -10  28 4951.64 278.975   1
  -2  10  28 4919.53 245.043   1
   2 -10  28 4697.36 288.447   1
  -2  10  28 4154.49 243.803   1
  -2 -10  28 4508.26 280.461   1
   2  10 -28 4018.82 279.774   1
   2  10  28 4344.83 250.522   1
  -2  10 -28 4448.98 268.668   1
   2 -10 -28 4154.29 236.543   1
   2  10 -28 4307.27 277.063   1
  -2 -10 -28 4370.38 252.830   1
  -2 -10 -28 4500.17 250.079   1
  -2 -10  28 4250.79 282.884   1
   2  10  28 4702.06 305.958   1
   2 -10  30 242.125 119.255   1
  -2 -10  30 330.808 132.803   1
  -2  10  30 147.288 81.3932   1
  -2  10  30 291.106 80.0529   1
  -2 -10  30 97.9903 126.734   1
   2  10  30 39.5956 89.6940   1
   2 -10  30 418.185 140.793   1
   2 -10 -30 239.172 67.1403   1
   2  10 -30 374.091 131.286   1
  -2  10 -30 148.225 106.542   1
  -2 -10 -30 364.582 91.8205   1
   2  10  30 235.997 166.355   1
   2  10 -30 268.099 119.958   1
  -2 -10  32 1007.36 157.963   1
   2 -10  32 1319.36 151.245   1
  -2  10  32 1007.42 108.560   1
  -2  10  32 875.778 108.339   1
  -2 -10  32 804.289 152.331   1
   2 -10  32 853.765 166.624   1
   2  10  32 888.406 121.247   1
   2  10 -32 802.859 154.085   1
  -2  10 -32 1026.29 139.379   1
   2 -10 -32 1014.84 94.6032   1
   2 -10 -32 973.136 95.8581   1
  -2 -10 -32 1037.89 117.447   1
   2  10  32 1117.55 192.447   1
  -2  10 -32 941.645 154.780   1
   2  10 -32 1134.14 151.061   1
  -2  10  34-21.5946 94.4675   1
   2 -10  34 8.21748 128.704   1
  -2 -10  34-132.198 140.578   1
  -2 -10  34 87.0120 140.675   1
  -2  10  34 30.8572 93.4461   1
   2  10  34 88.2739 108.490   1
   2 -10  34-36.9203 152.322   1
  -2  10 -34 175.947 123.614   1
   2  10 -34 38.5933 140.615   1
   2 -10 -34 66.3818 77.3838   1
   2 -10 -34-9.70366 74.6204   1
  -2 -10 -34 8.61875 101.243   1
   2  10  34 186.203 180.404   1
   2  10 -34 179.338 125.336   1
  -2  10 -34 270.950 143.867   1
   2 -12   0 55.8906 47.3809   1
  -2  12   0-2.06299 37.9188   1
  -2  12   0-27.5568 50.6971   1
   2 -12   0 15.7075 44.6091   1
   2  12   0-31.8652 49.9146   1
  -2 -12   0 25.7478 46.4854   1
  -2 -12   0 84.1266 55.4720   1
   2  12   0 30.5765 45.3421   1
  -2 -12  -2 10532.9 514.806   1
  -2 -12   2 10604.6 513.915   1
   2  12  -2 10456.4 516.047   1
   2  12   2 11266.4 511.885   1
   2 -12  -2 10162.4 509.486   1
  -2  12  -2 10767.4 511.018   1
   2 -12   2 9715.66 512.535   1
  -2  12   2 9985.13 505.975   1
  -2  12  -2 10770.3 515.971   1
  -2  12   2 10090.4 510.159   1
   2 -12   2 9618.46 512.130   1
   2 -12  -2 9261.60 507.525   1
   2  12   2 9169.82 509.168   1
   2  12  -2 10676.4 514.943   1
  -2 -12  -2 10159.1 512.668   1
  -2 -12   2 9957.03 517.107   1
  -2 -12  -4 31.4830 59.2179   1
  -2 -12   4-42.9316 48.6536   1
   2  12   4-14.7386 40.0931   1
   2  12   4-29.0232 39.1139   1
   2 -12   4 4.85958 52.5914   1
   2  12  -4 3.66732 58.1224   1
   2 -12  -4-19.5279 40.0448   1
  -2  12  -4-74.5797 46.5190   1
  -2  12   4-11.1863 30.2652   1
  -2  12  -4-41.4829 58.4292   1
  -2  12   4 66.7673 41.2960   1
   2 -12   4-35.1479 52.2057   1
   2  12  -4-69.5227 55.9129   1
  -2 -12   4 98.1624 63.1232   1
   2  12  -6 2404.90 148.063   1
  -2 -12   6 2167.62 152.877   1
  -2 -12  -6 2446.10 134.480   1
   2 -12   6 2355.66 145.923   1
  -2 -12  -6 2554.79 163.265   1
   2  12   6 2657.88 136.312   1
  -2 -12   6 2294.70 143.344   1
   2 -12  -6 2530.42 129.469   1
   2  12  -6 2241.05 149.854   1
   2 -12   6 2399.21 147.457   1
  -2  12  -6 2407.52 142.236   1
  -2  12   6 2337.42 125.662   1
   2  12   6 2491.79 135.164   1
  -2  12   6 2433.70 130.664   1
  -2  12  -6 2502.03 151.739   1
   2  12   8 1628.83 99.4773   1
   2  12   8 1682.75 96.8388   1
  -2 -12   8 1302.86 104.159   1
   2  12  -8 1387.32 111.722   1
  -2 -12  -8 1541.31 89.3862   1
   2 -12   8 1300.19 106.941   1
  -2  12  -8 1459.79 100.884   1
   2  12  -8 1467.86 108.655   1
  -2  12  -8 1457.54 113.104   1
  -2 -12   8 1308.97 113.843   1
  -2  12   8 1525.36 83.1742   1
   2 -12   8 1394.36 107.051   1
  -2 -12  -8 1550.49 148.808   1
  -2 -12 -10 10433.0 624.190   1
   2  12  10 12655.0 605.514   1
  -2 -12  10 11542.4 606.592   1
   2  12 -10 11817.7 611.266   1
  -2  12 -10 12143.2 604.799   1
   2 -12  10 11618.4 607.721   1
   2  12 -10 10781.2 607.279   1
  -2  12 -10 12095.1 611.372   1
  -2 -12  10 11653.6 613.033   1
   2 -12  10 11642.5 608.149   1
   2  12  10 13304.0 601.468   1
  -2  12 -12 1104.54 103.494   1
  -2 -12  12 1028.29 104.196   1
  -2 -12  12 951.606 92.6304   1
   2  12 -12 1316.13 106.040   1
  -2  12 -12 1043.64 88.1148   1
   2 -12  12 1036.60 95.7863   1
   2  12 -12 1127.16 96.4760   1
   2  12  12 987.700 77.2181   1
   2 -12  12 925.100 95.1036   1
  -2 -12 -12 1058.70 116.676   1
  -2 -12  14 106.531 65.0978   1
   2 -12  14 102.900 70.3714   1
   2  12 -14 78.2772 76.7430   1
  -2  12 -14-11.2288 61.9568   1
  -2 -12 -14 163.440 40.5189   1
   2 -12  14 166.966 73.4105   1
  -2  12 -14 11.5241 77.3017   1
  -2 -12  14 228.342 83.3139   1
   2  12 -14 107.824 71.7493   1
   2  12  14 71.7824 38.1386   1
   2  12 -16 132.120 77.3525   1
  -2 -12  16 42.4680 84.5887   1
  -2  12 -16 80.4496 81.7955   1
  -2 -12 -16 31.8813 51.4019   1
   2  12 -16 43.2650 78.4809   1
  -2  12 -16-91.9736 67.4066   1
   2 -12  16-19.5955 73.4201   1
   2  12  16 257.720 138.581   1
   2  12  16 11.6113 34.0670   1
  -2 -12  18 4277.49 251.313   1
  -2  12 -18 4094.58 257.335   1
  -2 -12  18 4554.33 261.397   1
  -2  12 -18 4466.13 246.905   1
   2 -12  18 3947.89 255.827   1
   2  12 -18 4795.84 260.087   1
   2  12  18 4468.93 222.448   1
  -2 -12 -18 3892.31 223.455   1
   2 -12  18 4308.91 253.000   1
   2  12  18 4070.09 299.844   1
  -2 -12 -18 4656.01 241.570   1
   2 -12  20 2105.34 161.533   1
   2  12  20 2154.93 232.668   1
  -2  12  20 1845.20 116.796   1
  -2 -12  20 2023.15 158.337   1
  -2  12 -20 2144.79 152.430   1
   2 -12  20 2379.01 168.694   1
   2  12 -20 2177.95 166.052   1
   2  12  20 2439.95 125.367   1
  -2 -12  20 2241.71 169.388   1
  -2 -12 -20 2093.30 124.540   1
  -2  12 -20 2360.26 169.247   1
  -2 -12 -20 1944.88 156.346   1
  -2  12  22 3891.63 216.913   1
  -2 -12  22 3902.53 254.963   1
   2  12  22 4391.42 223.186   1
   2 -12  22 4048.32 262.015   1
   2  12  22 4117.74 321.663   1
  -2 -12 -22 4114.99 250.878   1
   2 -12  22 4381.35 258.945   1
  -2 -12  22 4109.70 262.625   1
  -2 -12 -22 4503.27 224.755   1
  -2  12 -22 4232.73 267.038   1
  -2 -12 -24 97.3533 101.901   1
  -2 -12  24 50.3967 114.941   1
  -2 -12 -24 28.9027 63.8348   1
  -2 -12  24 21.8339 106.317   1
  -2  12  24 47.9687 48.2215   1
   2  12 -24 15.2668 112.988   1
   2 -12  24 121.159 116.181   1
   2  12  24 104.720 61.1102   1
  -2  12 -24 126.266 116.136   1
   2 -12 -24 33.7734 39.2840   1
   2 -12 -24 56.8344 41.4442   1
   2  12  24 228.244 203.144   1
   2  12  26 1598.57 232.641   1
  -2 -12 -26 1176.87 125.852   1
  -2  12 -26 1379.79 155.424   1
  -2  12  26 1392.38 91.1349   1
  -2 -12  26 1261.10 144.798   1
   2 -12  26 1547.41 161.227   1
  -2  12 -26 1322.49 131.974   1
   2  12 -26 982.258 151.091   1
   2  12  26 1463.98 104.110   1
   2 -12 -26 1133.29 82.7767   1
   2 -12 -26 994.925 82.1647   1
  -2 -12  26 1224.07 153.759   1
   2 -12  26 1525.70 145.929   1
  -2  12  26 1387.11 95.2376   1
  -2 -12 -28 128.539 97.4713   1
  -2  12 -28-51.0779 124.351   1
  -2  12  28 56.3679 62.2362   1
  -2 -12  28-8.27338 119.487   1
   2 -12  28 4.49448 131.721   1
   2  12  28 15.6759 75.8906   1
   2  12 -28-4.27648 124.868   1
  -2  12 -28 117.479 104.237   1
   2 -12 -28 87.5279 51.8166   1
   2 -12 -28 33.9739 52.1734   1
   2  12  28 192.562 199.810   1
  -2  12  28 95.1930 68.8592   1
   2 -12  28 46.0514 117.452   1
  -2 -12  28 101.537 124.914   1
  -2  12  30 3374.57 195.838   1
   2 -12  30 3978.38 242.996   1
  -2 -12  30 3409.82 249.178   1
  -2  12 -30 3490.68 246.800   1
  -2  12  30 3449.38 193.627   1
  -2 -12  30 3320.52 241.468   1
   2 -12  30 4047.05 259.308   1
   2  12  30 3675.35 207.623   1
   2  12 -30 3535.34 246.757   1
  -2  12 -30 3590.70 230.748   1
   2 -12 -30 3040.82 186.439   1
  -2 -12 -30 3527.75 216.836   1
   2 -12 -30 3010.46 184.765   1
   2  12  30 3401.99 295.159   1
  -2 -12 -32 59.0738 108.002   1
   2 -12  32 121.306 133.063   1
  -2 -12  32-223.574 144.553   1
  -2 -12  32 102.667 135.785   1
  -2  12  32-28.2178 76.1888   1
   2 -12  32-189.192 153.675   1
   2  12  32 20.5593 96.6603   1
   2  12 -32 99.0712 135.630   1
  -2  12 -32 188.524 118.833   1
   2 -12 -32-17.4051 63.8596   1
   2 -12 -32-38.3123 66.0064   1
   2  12  32 168.572 207.023   1
  -2 -12 -32 2.07106 88.2703   1
  -2 -12  34 102.502 145.080   1
   2 -12  34 4.32413 138.837   1
  -2 -12  34-223.946 150.665   1
  -2  12  34 147.531 85.7508   1
   2 -12  34 167.797 167.897   1
   2  12 -34 65.2707 147.624   1
   2 -12 -34 115.695 74.3506   1
  -2 -12 -34 204.398 115.834   1
   2 -12 -34 28.3969 73.1435   1
  -2 -12 -34 37.7462 96.8657   1
   2  12  34 217.315 227.149   1
  -2  14   0 25886.7 1303.13   1
   2 -14   0 24459.9 1305.75   1
   2  14   0 28482.2 1309.48   1
  -2 -14   0 26468.5 1307.68   1
   2  14   0 27010.4 1307.82   1
  -2  14   0 26371.6 1308.42   1
   2 -14  -2 387.798 55.6354   1
   2 -14   2 344.708 61.4714   1
   2  14  -2 427.885 65.3844   1
  -2  14  -2 344.678 51.6540   1
  -2  14   2 386.557 44.8153   1
  -2 -14  -2 399.885 60.1517   1
   2  14  -2 443.527 61.3473   1
  -2  14  -2 479.755 67.0882   1
  -2 -14   2 140.674 65.2280   1
  -2  14   2 473.180 58.6401   1
  -2 -14   2 351.425 56.6302   1
   2  14   2 383.524 54.8852   1
  -2  14  -4 1916.56 125.313   1
  -2  14   4 1666.54 109.448   1
  -2  14   4 1680.92 101.011   1
  -2  14  -4 1738.91 112.849   1
   2 -14   4 1639.36 119.119   1
   2  14  -4 1945.13 128.207   1
   2 -14  -4 1744.01 106.982   1
   2  14   4 2022.35 110.920   1
  -2 -14   4 1994.28 120.518   1
  -2 -14  -4 1810.07 122.008   1
   2  14  -4 1885.81 125.374   1
  -2 -14   4 1499.81 130.492   1
   2  14   4 1998.16 109.721   1
  -2  14  -6 30.0957 64.0695   1
  -2  14   6 82.7576 40.9223   1
  -2 -14   6 54.5538 71.8752   1
  -2 -14  -6 108.041 77.6161   1
  -2 -14   6 94.9178 55.3959   1
   2  14   6 142.061 41.9199   1
   2 -14   6 129.521 60.4531   1
   2  14  -6 106.799 69.3150   1
   2 -14  -6 145.277 36.8519   1
  -2  14  -6 82.2035 49.7574   1
   2  14   6 122.496 41.7202   1
   2  14  -6 87.6903 63.8094   1
   2  14   8 7521.56 360.424   1
   2  14   8 7922.85 358.135   1
   2  14  -8 7027.25 374.020   1
  -2 -14   8 6893.33 368.599   1
   2 -14  -8 6591.08 349.450   1
   2 -14   8 6465.98 369.417   1
  -2  14  -8 7255.36 366.614   1
   2 -14   8 6875.06 370.906   1
  -2  14   8 6849.91 348.739   1
   2  14  -8 7196.71 372.505   1
  -2  14   8 7330.00 352.595   1
  -2 -14  -8 6463.57 384.988   1
  -2  14  -8 7553.60 376.138   1
  -2 -14   8 6284.41 374.980   1
  -2 -14 -10 94.1977 37.5972   1
  -2 -14 -10 119.086 127.908   1
  -2 -14  10 57.7083 74.4436   1
   2  14 -10 183.639 68.8272   1
  -2  14 -10 63.1093 72.1484   1
  -2 -14  10 51.5399 60.6471   1
   2  14 -10 58.7668 69.6372   1
   2 -14  10-27.4195 68.0257   1
  -2  14 -10 102.727 55.2782   1
   2  14  10 84.9063 65.1179   1
   2 -14  10 41.5952 65.0345   1
   2 -14  12 2535.11 171.589   1
  -2  14 -12 2835.27 178.952   1
  -2 -14  12 2277.42 176.591   1
  -2 -14  12 2503.57 168.101   1
   2  14 -12 2620.29 177.633   1
  -2  14 -12 2607.69 165.047   1
   2 -14  12 2529.91 173.199   1
   2  14 -12 2623.63 172.078   1
   2  14  12 2420.96 162.783   1
  -2 -14 -12 2363.59 200.766   1
  -2 -14 -12 3251.62 147.944   1
  -2 -14 -14 74.1607 83.8438   1
   2  14  14 65.9524 47.9540   1
   2  14  14 194.184 70.2210   1
  -2 -14  14 121.929 73.4478   1
   2  14 -14 89.7832 84.1001   1
   2 -14  14-26.2813 83.1698   1
  -2  14 -14 14.4204 64.7713   1
  -2  14 -14-3.17766 83.7103   1
   2  14 -14 38.0492 75.5834   1
  -2 -14  14 170.710 90.6280   1
   2 -14  14 22.7185 75.3728   1
  -2 -14 -14 135.011 36.6451   1
  -2  14 -16 2226.35 168.910   1
  -2 -14  16 2196.24 170.273   1
  -2 -14 -16 2254.23 124.829   1
  -2  14 -16 2436.44 153.574   1
   2 -14  16 2093.96 162.667   1
   2  14 -16 2289.77 170.361   1
   2  14  16 2633.90 169.152   1
   2  14 -16 2164.89 161.082   1
   2 -14  16 2276.78 161.058   1
   2  14  16 2192.88 126.354   1
   2  14  18 996.097 155.361   1
  -2 -14 -18 670.005 64.7582   1
   2 -14  18 927.320 112.559   1
  -2 -14  18 749.301 107.725   1
   2  14 -18 846.205 121.022   1
   2  14  18 788.608 60.7770   1
  -2  14 -18 799.247 97.8311   1
  -2 -14 -18 846.297 67.8755   1
  -2 -14  18 593.745 121.807   1
  -2  14 -18 791.800 120.547   1
   2  14 -18 754.606 109.946   1
  -2 -14 -20 15709.9 746.521   1
  -2 -14  20 13598.7 766.694   1
   2 -14  20 15089.0 774.192   1
   2  14 -20 15163.4 774.101   1
  -2  14 -20 15119.2 765.103   1
   2  14  20 14683.5 741.044   1
   2 -14  20 14901.0 771.353   1
   2  14 -20 14128.6 769.280   1
   2  14  20 14470.0 789.105   1
  -2  14 -20 14897.1 776.067   1
  -2 -14  20 15724.6 778.481   1
  -2 -14  22 127.718 117.449   1
   2  14 -22 25.3563 104.565   1
  -2  14 -22 148.478 118.646   1
  -2 -14  22 46.5240 99.8553   1
   2 -14  22 100.289 115.353   1
  -2  14 -22 3.14207 93.8990   1
   2  14  22 58.3810 50.5610   1
   2 -14  22 310.544 110.666   1
  -2 -14 -22 74.4781 89.4549   1
   2  14  22 65.8895 207.716   1
  -2 -14 -24-1.18308 60.4595   1
  -2 -14  24-33.2796 121.960   1
   2 -14  24-30.0206 111.987   1
  -2  14  24 24.8948 49.9762   1
  -2 -14  24 133.092 110.294   1
   2  14 -24 84.1966 117.483   1
   2 -14  24 115.585 123.191   1
   2  14  24 37.4375 56.9553   1
   2  14  24-219.490 229.685   1
  -2  14  24 80.1561 89.2456   1
  -2 -14 -24-14.4341 109.521   1
  -2  14 -24 37.6135 120.160   1
   2  14 -24 15.1431 110.519   1
   2 -14  26 74.0042 114.298   1
  -2 -14  26 212.387 130.170   1
   2  14  26 185.298 241.471   1
  -2  14  26 41.6922 53.2809   1
  -2 -14  26 76.7570 115.871   1
   2 -14  26 83.5702 126.416   1
   2  14 -26 182.295 124.979   1
  -2  14 -26 196.385 105.733   1
   2  14  26 53.0451 64.9596   1
  -2 -14 -26 50.9163 125.944   1
  -2 -14 -26 216.764 67.9176   1
  -2  14 -26-17.3885 127.067   1
   2  14 -26 102.665 115.933   1
   2  14  28 2065.83 290.527   1
  -2 -14 -28 2339.56 187.006   1
   2  14 -28 2614.42 188.473   1
  -2  14  28 2300.01 124.428   1
   2  14 -28 2334.16 192.555   1
   2  14  28 2501.80 139.124   1
  -2  14 -28 2961.09 177.775   1
   2 -14  28 2914.36 189.160   1
  -2  14 -28 2972.25 203.155   1
  -2 -14 -28 2535.52 137.007   1
  -2 -14  28 2595.77 201.375   1
   2 -14  28 2450.92 200.367   1
  -2 -14  28 2566.47 189.107   1
   2  14  30-98.0904 259.982   1
   2 -14 -30 104.378 61.3576   1
  -2 -14 -30-1.65846 77.2911   1
   2  14 -30 63.7189 128.001   1
  -2  14 -30-60.9937 144.190   1
  -2 -14  30 159.595 136.636   1
  -2  14  30-12.0002 64.8834   1
   2  14  30 106.446 82.9458   1
   2 -14  30 39.7921 146.599   1
  -2  14 -30 23.6776 114.028   1
  -2 -14 -30 6.35177 134.790   1
   2 -14 -30-6.22502 50.2058   1
   2 -14  30 29.8065 129.143   1
  -2 -14  30 144.731 140.750   1
   2  14  32 95.9580 269.971   1
  -2 -14 -32 614.640 147.875   1
  -2 -14  32 407.932 157.880   1
   2 -14  32 511.974 151.800   1
  -2 -14  32 322.335 147.831   1
  -2  14  32 474.113 80.9416   1
   2 -14  32 557.015 164.333   1
   2  14  32 640.913 102.524   1
   2  14 -32 339.479 149.261   1
  -2  14 -32 561.489 132.262   1
  -2  14 -32 557.991 159.786   1
  -2 -14 -32 554.350 94.7123   1
   2  14 -32 497.949 147.911   1
   2 -14 -32 386.828 64.5769   1
   2 -14 -32 413.049 76.6299   1
   2  16   0-43.8969 58.1072   1
   2 -16   0-155.015 60.4046   1
  -2  16   0-76.7037 48.0918   1
   2 -16   0-43.5776 54.5616   1
  -2 -16   0-2.13698 61.8344   1
  -2  16   0 70.6062 63.8341   1
  -2 -16   0-28.2871 50.9701   1
   2  16   0 45.2075 52.7869   1
   2 -16  -2 15466.1 752.690   1
   2  16   2 16079.8 755.501   1
   2 -16   2 14185.7 759.799   1
   2  16  -2 16340.6 760.226   1
  -2  16   2 14735.9 748.266   1
  -2  16  -2 15858.6 755.812   1
  -2 -16   2 15966.3 756.395   1
  -2 -16  -2 16742.7 758.212   1
   2 -16  -2 13227.5 749.149   1
   2 -16   2 13720.1 756.261   1
  -2 -16  -2 13102.5 754.775   1
  -2 -16   2 13451.9 759.562   1
   2  16  -2 15736.5 758.130   1
  -2  16   2 15996.4 755.662   1
  -2  16  -2 15735.5 763.961   1
  -2 -16   4 13.5343 53.0723   1
   2  16   4 96.6435 51.4775   1
   2 -16   4-25.3879 63.5839   1
   2 -16  -4 44.6033 44.7125   1
   2  16  -4-66.6518 65.0826   1
  -2  16   4-51.1991 37.1695   1
  -2  16  -4 20.5600 50.5466   1
  -2 -16  -4-43.0206 65.5407   1
   2 -16   4-27.0014 60.3696   1
   2  16  -4-19.8363 61.0829   1
   2  16   4 11.7739 45.2923   1
  -2  16  -4 50.8228 68.2970   1
  -2  16   4 4.37870 49.5909   1
  -2  16  -6 724.317 90.4507   1
  -2 -16   6 565.566 71.9765   1
   2  16   6 718.742 64.8140   1
   2 -16  -6 586.676 55.7536   1
   2  16  -6 615.622 85.2442   1
   2 -16   6 469.992 80.0609   1
  -2  16  -6 575.081 69.6931   1
  -2 -16  -6 584.492 89.2802   1
   2 -16   6 474.793 76.4338   1
   2  16  -6 745.363 82.0628   1
  -2  16   6 638.715 61.1230   1
   2  16   6 672.756 61.9672   1
  -2 -16  -8 297.736 54.0598   1
  -2  16   8 375.697 47.5718   1
  -2  16  -8 240.619 82.9801   1
  -2 -16  -8 392.219 110.324   1
  -2 -16   8 337.027 66.9302   1
   2 -16  -8 340.218 38.4694   1
   2  16  -8 352.308 79.2996   1
   2 -16   8 276.732 75.6866   1
  -2  16   8 334.188 36.7052   1
  -2  16  -8 317.515 63.9462   1
   2 -16   8 390.463 76.0633   1
   2  16   8 409.438 54.5877   1
   2  16  -8 407.964 74.4193   1
   2  16  10 4494.75 221.426   1
   2 -16  10 3747.11 232.655   1
   2  16 -10 4123.00 236.868   1
  -2 -16  10 4485.39 230.871   1
  -2  16 -10 4305.41 227.279   1
  -2  16  10 3741.62 199.747   1
  -2 -16 -10 3644.23 264.123   1
  -2 -16 -10 3990.78 210.906   1
   2  16 -10 4014.93 232.901   1
  -2  16  10 3888.12 203.328   1
   2 -16  10 3955.10 232.897   1
  -2  16 -10 4510.81 241.244   1
   2  16  12 42.6163 83.2008   1
   2  16  12 81.2338 46.9855   1
  -2 -16  12 35.0414 74.3856   1
   2  16 -12 102.504 82.4057   1
   2 -16  12-137.570 86.7923   1
  -2  16 -12 9.55073 66.6469   1
  -2 -16 -12 81.6770 149.034   1
  -2 -16 -12 101.714 44.1296   1
   2  16 -12 38.6023 78.3192   1
  -2  16 -12 3.29434 87.4505   1
   2  16  14 144.136 71.5913   1
   2  16  14 228.575 59.8096   1
  -2 -16  14 202.003 81.8239   1
   2 -16  14 191.539 94.3953   1
   2  16 -14 161.060 94.7434   1
  -2  16 -14 172.220 77.1053   1
  -2 -16 -14 245.213 46.6525   1
   2  16 -14 82.4129 88.0222   1
  -2  16 -14 80.6404 96.5113   1
  -2 -16 -14 160.888 120.350   1
   2 -16  16 47.0309 99.7293   1
   2  16 -16-135.867 101.585   1
  -2  16 -16 5.48989 78.8282   1
   2  16  16-80.0291 58.8921   1
  -2  16 -16-81.4228 105.339   1
   2  16 -16 70.5926 93.6048   1
   2  16  16 162.512 77.0152   1
  -2 -16 -16 4.00858 48.5778   1
  -2 -16 -18 17676.9 907.145   1
   2  16 -18 18943.4 942.678   1
  -2  16 -18 18921.1 933.105   1
   2  16  18 17792.8 909.427   1
   2  16  18 20951.0 923.754   1
  -2  16 -18 18445.1 945.797   1
   2  16 -18 18531.9 940.619   1
  -2 -16  20 323.052 106.381   1
   2 -16  20 114.628 116.040   1
   2  16 -20 249.740 113.492   1
   2  16  20 163.839 43.9735   1
   2  16  20 240.337 125.409   1
  -2 -16 -20 76.8087 47.6868   1
  -2  16 -20 106.157 120.465   1
   2  16 -20 379.169 112.408   1
  -2 -16 -20 242.305 46.5480   1
  -2 -16  22 814.179 131.648   1
   2  16  22 1135.61 81.3873   1
  -2  16 -22 1255.57 124.530   1
   2 -16  22 910.241 143.924   1
  -2 -16 -22 859.343 74.9345   1
  -2  16 -22 1302.92 151.169   1
   2  16 -22 993.218 136.342   1
   2  16  22 1285.79 175.859   1
  -2 -16 -22 979.632 74.8131   1
  -2 -16  24-79.2727 114.588   1
   2  16  24-34.9459 54.1393   1
   2 -16  24-64.7421 129.593   1
  -2 -16 -24-12.3901 55.2394   1
   2  16 -24 4.04181 118.243   1
  -2  16 -24-4.42971 130.142   1
   2  16  24-238.743 202.086   1
  -2 -16 -24-5.42862 58.9382   1
  -2 -16  26 633.669 139.534   1
   2 -16  26 902.344 154.226   1
   2  16  26 871.307 80.7662   1
   2  16 -26 840.721 151.468   1
  -2  16 -26 1052.44 129.655   1
  -2 -16 -26 692.314 78.0786   1
  -2  16 -26 853.975 152.760   1
  -2 -16 -26 761.660 91.0532   1
   2  16  28-11.3401 257.599   1
  -2  16  28-4.41044 59.0753   1
  -2 -16  28-66.6549 125.689   1
   2  16 -28-92.8942 135.000   1
   2 -16  28 159.310 143.836   1
   2  16  28 45.2634 70.2327   1
  -2  16 -28-3.88353 113.727   1
  -2  16  28-12.1209 133.796   1
  -2 -16 -28 2.06578 103.997   1
   2  16 -28 21.8172 128.595   1
  -2 -16 -28-30.3560 65.7146   1
  -2  16 -28 143.622 145.688   1
  -2  16  30 875.103 175.797   1
  -2 -16 -30 1170.12 100.833   1
  -2 -16  30 1000.18 166.127   1
   2  16  30 1270.09 109.793   1
  -2  16 -30 1216.96 149.680   1
   2  16 -30 1380.59 176.786   1
   2  16 -30 1200.80 165.425   1
  -2  16 -30 1341.77 182.326   1
  -2  16  30 1022.04 96.3076   1
  -2 -16 -30 1097.43 152.069   1
   2  16  30 1263.68 295.655   1
   2  16  32 308.078 299.590   1
  -2  16  32-27.4147 75.2594   1
  -2  16  32-31.2434 165.866   1
   2 -16  32-16.0854 162.684   1
   2  16 -32 137.478 151.942   1
  -2  16 -32-116.229 125.525   1
   2  16 -32-4.63657 143.444   1
  -2  16 -32-138.579 159.921   1
  -2 -16 -32 7.39812 78.5515   1
  -2 -16 -32 195.053 154.975   1
  -2  18   0 11840.7 599.786   1
  -2 -18   0 11018.3 609.483   1
   2  18   0 12385.5 606.676   1
   2 -18   0 11027.8 602.317   1
  -2 -18   0 13032.0 606.212   1
   2 -18   0 11236.7 603.272   1
   2  18   0 12826.9 608.545   1
  -2 -18   2 657.585 74.0282   1
   2 -18  -2 636.236 73.0651   1
   2  18   2 543.635 75.7695   1
   2 -18   2 619.416 80.7201   1
   2  18  -2 601.404 84.6011   1
  -2  18   2 526.245 62.2053   1
  -2  18  -2 629.557 69.3222   1
  -2  18  -2 824.966 88.6612   1
  -2 -18  -2 625.049 82.1027   1
  -2 -18   2 579.883 89.5400   1
  -2  18   2 565.507 77.0206   1
   2 -18  -2 567.276 66.4577   1
   2 -18   2 612.964 77.7323   1
   2  18  -2 652.481 79.3752   1
  -2 -18  -2 728.493 80.1702   1
  -2 -18  -4 1179.66 99.7648   1
  -2 -18   4 1065.29 91.3301   1
   2  18  -4 938.727 101.948   1
   2 -18  -4 937.403 82.1961   1
   2  18   4 1154.20 91.2137   1
   2 -18   4 806.904 97.6157   1
  -2  18  -4 1002.21 88.2394   1
  -2  18  -4 1050.28 106.661   1
  -2 -18   4 992.521 108.168   1
   2 -18   4 909.548 97.7110   1
   2  18   4 1126.86 85.1958   1
   2  18  -4 1156.92 100.246   1
  -2  18   4 1251.64 91.1233   1
  -2 -18  -6-28.3312 81.3509   1
  -2 -18   6 74.2257 63.0372   1
   2  18   6 19.1005 55.3288   1
   2 -18  -6-10.2064 46.2864   1
   2  18   6 42.2801 51.2980   1
   2  18  -6-18.7971 75.0380   1
   2 -18   6-27.4161 75.3216   1
  -2  18  -6 32.6178 60.6150   1
   2 -18   6-60.7717 73.1193   1
   2 -18  -6-86.0033 47.5416   1
   2  18  -6 39.7272 70.0974   1
  -2  18   6-14.5002 55.2562   1
  -2 -18   6-6.14096 82.3712   1
  -2  18  -6 2.91290 81.2553   1
   2  18  -8 3157.79 190.254   1
  -2 -18  -8 2496.17 170.972   1
  -2  18   8 3027.87 165.916   1
   2 -18   8 2752.85 187.098   1
  -2 -18  -8 2918.25 205.380   1
   2 -18  -8 2855.16 159.487   1
   2  18  -8 2831.46 192.178   1
   2 -18   8 2766.77 189.353   1
  -2 -18   8 2944.22 182.370   1
  -2  18  -8 3049.99 179.444   1
  -2  18   8 3133.22 159.493   1
   2  18   8 3264.51 171.028   1
  -2 -18   8 2950.58 198.267   1
  -2  18  -8 3482.11 198.952   1
  -2 -18 -10-32.5186 152.881   1
  -2  18 -10 103.946 94.8062   1
  -2 -18 -10 40.7852 56.0460   1
  -2 -18  10 137.997 99.1820   1
  -2 -18  10 5.37270 75.1337   1
   2  18  10-20.6919 52.7868   1
   2 -18  10 78.9058 87.8504   1
   2  18 -10 55.9803 89.1828   1
  -2  18  10 43.6964 32.0237   1
  -2  18 -10 47.5824 69.5843   1
   2 -18  10 61.9007 82.1967   1
   2  18 -10 60.6946 83.8248   1
  -2  18  10-0.81516 41.7744   1
   2  18  10 88.2329 65.5536   1
   2 -18 -10 32.5260 75.1917   1
  -2 -18 -12 1356.28 210.412   1
   2  18  12 2128.98 106.101   1
   2 -18  12 1695.29 143.814   1
   2  18 -12 1817.86 148.273   1
  -2 -18  12 1779.64 134.069   1
  -2  18  12 1701.26 89.0962   1
  -2  18  12 1277.97 87.0214   1
   2  18 -12 1821.05 142.717   1
  -2 -18 -12 1478.59 105.920   1
   2 -18  12 1928.60 143.603   1
   2  18  12 2087.77 139.117   1
  -2  18 -12 1941.84 153.034   1
  -2 -18  12 1741.89 153.706   1
   2 -18  14 47.1200 97.3397   1
   2  18  14 90.8264 53.9607   1
  -2 -18  14 82.2915 91.0431   1
   2 -18  14 126.860 101.886   1
  -2  18 -14 32.6977 82.1919   1
  -2  18 -14-75.6697 108.813   1
  -2 -18  14 124.792 114.846   1
  -2 -18 -14 17.4011 54.4822   1
   2  18 -14 71.6782 99.1434   1
   2  18  14 107.363 101.514   1
   2  18  16 3071.58 147.315   1
  -2 -18  16 2618.59 182.043   1
   2 -18  16 2360.70 192.056   1
   2  18 -16 2347.57 192.029   1
  -2  18 -16 2688.62 176.619   1
   2  18  16 2214.06 150.108   1
  -2 -18 -16 2151.54 140.388   1
   2  18 -16 2676.74 191.088   1
  -2 -18  16 2956.67 203.389   1
  -2  18 -16 2509.15 199.867   1
   2 -18  16 2850.04 196.018   1
   2 -18  18 680.429 124.424   1
   2  18 -18 473.747 122.824   1
  -2  18 -18 838.831 111.844   1
   2  18  18 532.678 62.1613   1
  -2  18 -18 643.781 133.890   1
  -2 -18  18 768.256 138.774   1
   2  18 -18 661.674 123.786   1
  -2 -18 -18 615.482 57.1620   1
   2  18  18 735.646 73.9442   1
  -2 -18  20 4431.55 258.593   1
  -2  18 -20 5048.54 255.532   1
   2  18 -20 4749.60 268.993   1
   2  18  20 4570.84 210.403   1
   2  18  20 5469.15 227.331   1
   2 -18  20 4694.79 265.831   1
  -2 -18  20 4955.34 279.508   1
  -2  18 -20 4751.67 275.860   1
   2  18 -20 4752.64 266.657   1
  -2 -18 -20 3476.08 205.470   1
  -2 -18  22 172.739 116.694   1
   2 -18  22 325.222 132.663   1
   2  18 -22 49.7182 121.546   1
   2  18  22 221.731 47.4737   1
  -2  18 -22 182.802 102.543   1
   2  18 -22 161.502 121.742   1
  -2  18 -22 118.314 131.097   1
  -2 -18 -22 58.2280 42.6301   1
   2 -18  22 132.721 122.188   1
   2  18  22 159.549 91.1672   1
  -2 -18 -22 158.050 36.1593   1
   2  18  24 70.0191 51.1245   1
  -2 -18 -24 88.0526 35.0498   1
  -2 -18  24-4.75948 137.398   1
   2 -18  24-78.1965 131.195   1
  -2 -18  24 281.749 121.516   1
  -2 -18 -24 35.9636 42.7882   1
   2  18 -24 30.1080 122.737   1
  -2  18 -24 9.45726 137.922   1
  -2 -18 -26 34.1362 36.7174   1
   2 -18  26 46.8295 138.884   1
   2  18 -26 69.0825 137.365   1
  -2  18 -26 26.9125 117.923   1
   2  18  26 18.2114 58.0809   1
   2  18  26 70.0969 160.407   1
  -2 -18  26-123.095 145.799   1
   2 -18  26 71.6533 131.220   1
   2  18 -26-4.46033 130.414   1
  -2 -18 -26 19.7798 46.0726   1
  -2  18 -26-54.0958 148.772   1
   2  18 -28 1311.59 170.258   1
  -2  18 -28 1392.40 193.395   1
  -2 -18  28 1419.39 170.246   1
   2  18  28 1375.21 96.3710   1
   2 -18  28 1538.34 188.460   1
   2  18 -28 1304.09 172.821   1
   2  18  28 1241.08 222.141   1
  -2 -18  28 1139.38 180.243   1
  -2 -18 -28 959.693 73.7632   1
  -2 -18 -28 751.139 78.8021   1
  -2  18 -30 84.3885 161.767   1
  -2 -18 -30-19.8503 58.4313   1
   2  18 -30-42.5383 142.553   1
  -2 -18  30 19.2176 139.869   1
   2 -18  30 41.7522 160.073   1
   2  18  30 26.4194 76.9324   1
   2  18 -30 50.1542 149.818   1
  -2  18 -30-8.48279 126.698   1
   2  18  30 160.090 238.445   1
   2 -18  30 52.7108 151.539   1
  -2 -18  30-63.0670 160.645   1
  -2 -18 -30 40.3413 59.3236   1
   2 -20   0-14.2040 69.7847   1
   2  20   0-52.7215 79.9281   1
  -2  20   0-20.3020 58.5875   1
  -2 -20   0 29.9339 83.3423   1
   2 -20   0 87.7942 68.9133   1
  -2 -20   0-21.3636 67.8992   1
   2  20   0-61.9253 68.2657   1
  -2  20  -2 2757.01 163.927   1
  -2  20   2 2560.17 157.715   1
  -2  20  -2 2827.12 180.638   1
  -2 -20  -2 2216.95 173.211   1
  -2 -20   2 2666.45 183.823   1
  -2 -20  -2 2967.05 173.441   1
  -2 -20   2 3061.81 170.960   1
   2 -20   2 2590.61 170.780   1
   2  20   2 2669.15 171.516   1
   2 -20  -2 2457.70 164.308   1
   2 -20   2 2513.80 171.173   1
   2  20  -2 2922.71 177.672   1
  -2  20   2 2872.32 174.238   1
   2  20  -2 2907.10 173.936   1
   2  20   4-49.7733 71.0197   1
   2 -20   4 134.303 81.0275   1
  -2  20   4 63.1165 73.9769   1
  -2 -20   4-54.2494 92.0523   1
  -2  20  -4-91.8964 90.3055   1
  -2 -20  -4 36.2890 78.4567   1
   2  20  -4 75.8805 80.0408   1
   2  20   4-70.0074 61.1669   1
  -2 -20   4 111.777 69.7677   1
   2 -20  -4 15.4801 61.6467   1
   2 -20   4 43.2994 76.3221   1
  -2 -20  -6 1135.44 114.229   1
  -2 -20   6 799.828 120.130   1
  -2  20  -6 979.852 115.035   1
   2  20  -6 882.001 111.668   1
  -2  20  -6 808.961 90.8112   1
   2 -20   6 716.842 106.754   1
  -2  20   6 855.453 70.0747   1
  -2 -20   6 869.590 94.3831   1
   2 -20  -6 1074.97 80.1382   1
   2 -20   6 946.656 105.402   1
   2  20  -6 853.527 105.788   1
  -2  20   6 897.696 87.4754   1
   2  20   6 933.295 84.9173   1
  -2 -20  -8-14.7926 72.1698   1
  -2  20   8 28.7810 59.2699   1
  -2 -20   8 18.2434 102.864   1
  -2  20  -8 27.4184 99.0370   1
  -2 -20   8 117.892 76.6933   1
   2 -20  -8-1.01033 49.2923   1
   2  20   8 49.5408 67.4964   1
   2  20   8 1.69706 68.1580   1
   2 -20   8-26.0175 90.8912   1
   2  20  -8 84.1461 96.1569   1
  -2  20   8 0.95748 44.5333   1
  -2  20  -8 217.638 75.4764   1
   2  20  -8-34.0060 88.3037   1
   2 -20   8 150.680 88.9241   1
  -2  20 -10 2982.87 206.235   1
  -2 -20  10 3052.43 212.974   1
  -2 -20  10 3052.00 190.141   1
   2  20  10 3179.96 171.302   1
   2 -20  10 2574.34 194.878   1
   2  20 -10 3099.73 202.689   1
  -2  20 -10 2942.62 185.232   1
  -2  20  10 2686.39 154.400   1
   2  20  10 3435.86 177.204   1
  -2  20  10 3011.28 161.958   1
   2  20 -10 3065.96 199.357   1
  -2 -20 -10 2422.06 171.620   1
   2 -20  10 2853.54 197.019   1
  -2 -20 -10 2728.42 233.771   1
   2  20  12 453.239 67.8103   1
  -2 -20  12 532.244 101.637   1
   2 -20  12 411.884 108.971   1
   2  20 -12 525.485 116.108   1
  -2  20  12 338.489 39.5640   1
  -2  20 -12 488.228 93.3036   1
  -2  20 -12 459.717 120.984   1
  -2 -20 -12 395.999 71.8251   1
  -2 -20  12 401.993 124.284   1
   2 -20  12 415.947 108.249   1
   2  20  12 416.769 96.1433   1
   2  20 -12 642.222 109.447   1
  -2  20  12 416.364 48.4713   1
   2  20 -14 208.434 115.358   1
   2 -20  14 121.548 110.914   1
  -2  20 -14 164.108 90.9940   1
  -2 -20  14 112.672 99.6967   1
   2  20  14 96.6224 59.1641   1
   2 -20  14-94.7840 109.158   1
   2  20  14 125.671 110.044   1
  -2 -20 -14 68.0001 60.8900   1
  -2 -20  14 122.228 125.335   1
   2  20 -14 11.1204 108.358   1
  -2  20 -14 89.6959 118.972   1
   2  20  16 23.2736 78.7206   1
  -2 -20 -16 140.985 117.310   1
   2  20  16 36.6266 52.6558   1
  -2 -20  16 54.4885 103.214   1
   2  20 -16-37.7381 116.676   1
   2 -20  16 121.534 112.882   1
  -2  20 -16 137.216 93.3846   1
  -2 -20 -16 40.4694 52.7535   1
  -2 -20  16 219.892 127.442   1
   2  20 -16 42.7261 112.870   1
  -2  20 -16 158.662 127.401   1
   2 -20  16-50.0745 109.670   1
   2  20  18 1780.00 109.404   1
   2  20 -18 2055.42 169.884   1
  -2  20 -18 1895.13 150.653   1
   2  20 -18 1983.32 170.950   1
   2  20  18 2218.12 106.925   1
  -2 -20  18 1845.08 182.713   1
  -2  20 -18 2032.86 181.465   1
   2 -20  18 928.042 168.416   1
   2  20 -20 368.953 130.905   1
  -2  20 -20 470.985 113.990   1
  -2 -20  20 444.931 119.494   1
   2  20  20 408.114 58.7335   1
   2 -20  20 153.201 127.888   1
  -2 -20  20 447.325 146.301   1
   2  20 -20 353.755 124.913   1
  -2  20 -20 304.045 140.457   1
   2  20  20 363.675 52.9393   1
  -2 -20  22 937.002 145.430   1
   2  20  22 985.747 78.3071   1
   2 -20  22 1178.01 158.584   1
  -2  20 -22 1401.43 142.814   1
   2  20 -22 1498.08 165.647   1
   2 -20  22 1255.01 159.678   1
   2  20  22 1313.30 89.4787   1
  -2 -20  22 1494.32 175.242   1
   2  20 -22 1109.11 156.427   1
  -2  20 -22 1214.84 171.255   1
  -2 -20  24-42.1204 125.499   1
   2  20  24 18.2872 48.0744   1
   2 -20  24 101.005 138.890   1
  -2 -20  24 81.2648 144.889   1
   2 -20  24 18.3483 133.832   1
   2  20  24 19.1755 67.4803   1
   2  20 -24-36.6141 133.888   1
  -2  20 -24 30.4146 145.656   1
  -2 -20  26 598.303 142.448   1
   2  20  26 385.631 63.3177   1
   2 -20  26 547.359 159.790   1
   2  20 -26 446.588 150.158   1
  -2 -20  26 298.855 161.097   1
   2 -20  26 519.739 153.459   1
   2  20  26 532.917 92.6957   1
   2  20 -26 302.949 146.999   1
  -2 -20  28-242.590 142.877   1
   2 -20  28-166.084 156.930   1
   2  20 -28 108.179 150.597   1
   2  20  28 4.35920 64.4582   1
  -2  20 -28 12.5298 127.290   1
  -2  20 -28 277.007 170.269   1
   2  20 -28 176.003 145.517   1
   2  20  28-93.8518 110.104   1
   2 -20  28 63.7329 149.119   1
  -2 -20  28 227.461 163.259   1
   2 -22   0 1697.03 130.764   1
   2  22   0 1589.11 139.862   1
  -2  22   0 1610.82 120.502   1
   2  22   0 1886.24 135.769   1
   2 -22   0 1491.41 129.879   1
  -2 -22   0 1968.74 134.910   1
  -2 -22   0 1506.84 147.137   1
   2 -22  -2-13.6212 73.5819   1
  -2 -22   2-33.2961 78.5182   1
   2  22   2 7.19056 85.6886   1
   2  22  -2-19.2386 93.8345   1
   2 -22   2 127.568 84.8725   1
  -2  22  -2 54.3029 70.5321   1
   2  22  -2 178.209 84.2249   1
   2 -22   2-56.4373 82.4254   1
   2 -22  -2-8.33123 73.6358   1
  -2 -22  -2-21.5200 83.9424   1
  -2 -22   2 56.2902 104.340   1
  -2 -22  -2 90.4661 94.8421   1
  -2  22   2 5.04008 85.2621   1
  -2  22  -2 153.036 98.5546   1
  -2 -22   4 110.457 79.3601   1
   2 -22  -4 32.5268 69.6310   1
   2  22  -4 170.803 98.6959   1
   2 -22   4-7.86380 91.0429   1
   2  22   4 128.436 86.5266   1
  -2  22  -4 203.034 76.6585   1
   2  22  -4 123.847 88.5702   1
   2  22   4 78.8215 72.7625   1
   2 -22   4 118.684 91.4676   1
  -2 -22  -4 215.408 95.5144   1
  -2  22  -4 112.264 104.039   1
  -2 -22   4 109.925 105.196   1
  -2  22   4 112.523 84.0588   1
   2 -22  -6 106.867 61.3188   1
  -2 -22   6-59.4651 83.5937   1
   2  22  -6-43.7445 102.811   1
   2 -22   6-62.3722 93.4853   1
  -2  22   6 125.781 55.7596   1
  -2  22  -6 16.5037 77.1275   1
   2  22   6 78.7828 72.5944   1
   2  22  -6 41.5068 94.9048   1
   2 -22  -6 3.15476 66.8517   1
   2 -22   6-3.08669 93.9534   1
  -2 -22   6 7.49456 111.206   1
  -2  22  -6 105.873 109.822   1
  -2  22   6 29.0004 74.7585   1
  -2 -22  -6 35.1447 106.823   1
  -2 -22   8 2588.25 212.314   1
  -2 -22  -8 2581.27 182.454   1
  -2  22  -8 2800.62 211.053   1
   2 -22   8 2552.34 195.557   1
   2  22  -8 2888.09 204.430   1
   2  22   8 2851.68 181.141   1
  -2 -22   8 2962.99 189.029   1
  -2  22  -8 3301.38 188.210   1
  -2  22   8 2717.44 159.443   1
   2  22  -8 3052.78 203.511   1
  -2  22   8 2980.54 172.432   1
   2 -22   8 2728.32 198.363   1
  -2 -22  -8 2961.19 222.281   1
   2  22   8 3276.54 179.764   1
   2  22  10 402.512 81.5217   1
   2  22 -10 458.895 119.443   1
   2  22  10 361.048 80.0331   1
  -2  22  10 372.332 54.5196   1
  -2  22 -10 294.861 92.5044   1
   2  22 -10 309.616 111.521   1
  -2  22  10 291.707 63.2298   1
   2 -22  10 81.1528 110.128   1
  -2  22 -10 684.609 130.096   1
  -2 -22  10 393.653 129.175   1
  -2 -22 -10 424.799 84.5192   1
   2 -22 -10 382.584 65.3775   1
  -2 -22  12 2118.18 173.573   1
   2 -22  12 2248.02 187.906   1
  -2  22 -12 2585.66 171.291   1
   2  22 -12 2542.12 191.357   1
  -2  22  12 2152.90 125.794   1
   2  22  12 2905.15 165.355   1
   2  22 -12 2423.72 189.295   1
  -2  22 -12 2655.90 205.636   1
  -2 -22  12 2193.90 200.006   1
  -2 -22 -12 1794.97 145.463   1
  -2  22  12 2567.24 133.329   1
   2  22  14-72.1364 115.549   1
  -2 -22  14-37.0368 104.812   1
   2  22 -14 56.3054 116.353   1
   2 -22  14 22.3281 119.814   1
  -2  22 -14-12.1316 99.6924   1
  -2 -22 -14 56.5977 200.416   1
  -2  22 -14 4.42475 132.646   1
  -2 -22  14 81.1488 131.601   1
  -2 -22 -14-23.6991 64.6155   1
   2  22 -14 178.981 117.403   1
   2  22  16 384.689 107.902   1
   2 -22  16 383.394 126.682   1
  -2 -22  16 758.608 150.609   1
  -2 -22  16 496.593 119.672   1
   2  22 -16 269.469 128.853   1
   2 -22  16 373.446 129.295   1
  -2  22 -16 547.307 111.237   1
   2  22 -16 580.292 132.906   1
  -2 -22 -16 148.500 149.951   1
  -2  22 -16 434.818 144.075   1
  -2 -22 -16 444.102 65.8965   1
  -2  22 -18-33.8330 104.430   1
   2  22 -18-163.774 130.116   1
   2 -22  18-58.0692 130.615   1
  -2 -22 -18-142.787 44.8867   1
   2  22 -18 52.3209 124.356   1
  -2  22 -18-87.0236 140.640   1
   2 -22  18-4.37622 128.340   1
  -2 -22  18 58.3573 139.081   1
   2  22  18 26.5515 67.3218   1
  -2 -22  20 789.198 164.282   1
   2 -22  20 1015.95 157.201   1
   2  22  20 740.331 73.3720   1
   2  22 -20 835.682 150.827   1
  -2  22 -20 1192.47 173.474   1
  -2  22 -20 1284.96 137.038   1
   2  22 -20 1020.82 156.391   1
   2  22 -22 192.724 139.605   1
   2 -22  22 193.496 140.635   1
  -2 -22  22 57.7444 154.402   1
  -2  22 -22 112.100 116.344   1
   2  22  22 31.6367 44.3349   1
  -2 -22  22 128.905 125.752   1
   2  22  22 8.81781 51.3526   1
  -2  22 -22 52.3340 151.224   1
   2  22 -22-4.69784 136.861   1
   2 -22  24 48.5177 154.559   1
   2  22  24-8.96005 46.0335   1
  -2  22 -24 129.707 122.021   1
  -2 -22  24 59.7127 154.690   1
   2 -22  24 98.3187 143.896   1
   2  22  24 73.0358 48.5966   1
  -2 -22  24-61.0559 135.514   1
  -2  22 -24 76.0279 163.715   1
   2  22 -24 53.3821 142.656   1
   2  24   0-22.2496 96.2007   1
  -2  24   0 31.9062 73.6869   1
   2 -24   0-12.9858 87.5077   1
   2  24   0-2.85444 88.3107   1
  -2 -24   0 186.393 110.782   1
   2 -24   0-58.0514 87.7050   1
   2 -24  -2 713.199 95.5536   1
  -2 -24   2 726.977 100.499   1
   2  24   2 604.147 108.938   1
   2  24  -2 582.603 113.288   1
  -2  24  -2 559.961 91.2546   1
  -2 -24  -2 850.878 110.075   1
   2  24  -2 562.415 105.031   1
   2 -24   2 396.943 103.607   1
   2 -24  -2 25.8965 96.9429   1
  -2  24  -2 773.192 122.480   1
  -2 -24   2 382.606 121.529   1
  -2  24   2 596.306 109.659   1
  -2 -24  -2 286.131 113.129   1
   2 -24  -4 130.045 74.9626   1
  -2 -24   4 5.27511 84.4260   1
   2 -24   4-5.54482 93.9648   1
   2  24  -4 131.122 106.392   1
  -2  24   4-56.8177 64.5700   1
  -2  24  -4 58.2402 81.1954   1
  -2 -24  -4 155.859 103.867   1
   2  24   4 162.690 82.9456   1
   2  24  -4-68.3051 98.2261   1
   2 -24   4 21.5793 97.4718   1
   2 -24  -4-8.36707 78.5842   1
  -2  24  -4 104.623 113.643   1
  -2 -24   4 57.5166 115.613   1
  -2  24   4 95.1246 91.2827   1
  -2 -24   6 391.016 96.4978   1
   2 -24  -6 359.663 73.1570   1
   2  24   6 374.860 95.8018   1
   2  24  -6 384.754 115.179   1
   2 -24   6 198.956 102.470   1
  -2  24  -6 535.854 93.3376   1
  -2  24   6 327.061 66.1230   1
  -2 -24  -6 452.550 123.330   1
   2  24  -6 338.005 110.998   1
   2  24   6 523.187 88.3044   1
   2 -24  -6 39.8070 79.4954   1
   2 -24   6 362.471 109.806   1
  -2  24  -6 360.439 127.502   1
  -2 -24   6 328.322 127.609   1
  -2  24   6 339.608 90.3419   1
  -2 -24   8 55.5373 134.154   1
  -2  24  -8 206.823 129.580   1
  -2 -24  -8 293.115 97.1487   1
  -2 -24   8 144.865 98.5372   1
   2 -24   8 391.416 109.825   1
   2  24  -8 211.460 120.217   1
   2  24   8 289.180 90.4672   1
  -2  24   8 300.045 60.2844   1
  -2  24  -8 376.238 94.2160   1
  -2 -24  -8 250.328 138.025   1
   2  24  -8 525.872 123.444   1
  -2  24   8 133.744 77.7867   1
   2 -24   8 315.758 116.091   1
   2  24   8 418.707 86.0579   1
  -2 -24  10 3487.51 273.484   1
  -2 -24 -10 3138.59 220.836   1
   2 -24 -10 3796.70 209.908   1
  -2 -24  10 3492.36 238.156   1
   2  24  10 3269.71 219.568   1
   2 -24  10 3224.40 243.665   1
  -2  24 -10 3843.04 234.281   1
   2  24 -10 3459.34 254.162   1
  -2  24  10 4091.53 206.149   1
  -2  24 -10 3933.00 265.090   1
  -2  24  10 3981.75 211.864   1
   2  24 -10 3969.63 261.242   1
   2  24  10 4535.04 225.225   1
   2 -24  10 3364.32 251.792   1
   2 -24  12 73.3532 120.579   1
   2 -24 -12 405.947 105.282   1
  -2  24  12 25.5178 57.2332   1
   2  24 -12 138.057 122.258   1
  -2 -24 -12 108.886 208.266   1
   2 -24 -12-84.7879 83.7250   1
  -2 -24  12 329.948 106.208   1
   2  24 -12 291.633 124.646   1
   2 -24  12 126.160 120.077   1
   2  24  12 126.020 77.8538   1
  -2  24 -12 200.473 99.7126   1
   2  24  12 83.9405 93.8515   1
  -2  24 -12 82.8350 136.637   1
  -2 -24 -12-53.5050 78.7624   1
  -2 -24  12-83.4084 141.586   1
   2 -24  14 90.1716 125.283   1
  -2 -24  14 14.4448 138.968   1
  -2  24  14-17.6268 37.6325   1
  -2 -24 -14 247.359 218.942   1
  -2 -24 -14 64.3848 72.2328   1
  -2  24 -14-14.4604 140.182   1
  -2 -24  14 233.925 109.885   1
   2  24 -14-27.1759 124.007   1
   2  24  14 125.789 73.3383   1
   2 -24  14-132.942 123.212   1
  -2  24 -14 3.16854 103.187   1
   2  24  14-86.9221 121.659   1
  -2  24  14 48.9953 47.8207   1
   2  24 -14 80.9407 124.960   1
   2  24  16 249.441 126.908   1
  -2 -24  16-133.690 115.881   1
   2  24 -16 146.215 127.565   1
   2  24  16 28.7326 69.1422   1
   2 -24  16-36.1903 124.471   1
  -2  24 -16 80.2205 106.577   1
  -2  24 -16-15.1045 144.114   1
  -2 -24 -16-33.5760 60.3538   1
   2  24 -16-8.99824 127.411   1
  -2 -24 -16 3.02195 172.560   1
   2 -24  16 117.259 132.079   1
  -2 -24  16 216.604 149.859   1
  -2  24 -18 676.741 168.808   1
  -2 -24  18 491.233 132.698   1
   2  24  18 588.885 75.1478   1
   2 -24  18 181.855 139.376   1
   2  24 -18 739.904 145.641   1
  -2  24 -18 861.682 124.995   1
   2  24 -18 749.036 148.463   1
   2  24  18 416.655 87.3445   1
  -2 -24  18 686.409 165.304   1
   2 -24  18 812.439 153.039   1
   2  24 -20-88.5291 138.314   1
   2  24  20 70.4416 61.2283   1
  -2  24 -20 103.729 117.266   1
  -2  24 -20 109.067 159.447   1
   2  24 -20 4.85707 143.072   1
  -2 -24  20 70.5801 159.166   1
   2 -24  20-9.86897 143.427   1
   2  24  20-29.8380 57.8504   1
   2  24  22 285.463 59.8717   1
  -2 -24  22 374.889 138.878   1
   2  24 -22 422.440 155.621   1
  -2  24 -22 511.975 130.074   1
   2  24  22 278.129 49.6902   1
  -2 -24  22 224.811 169.240   1
   2 -24  22 258.751 153.986   1
  -2  24 -22 422.336 171.348   1
   2  24 -22 206.883 153.231   1
   2  26   0 659.012 121.794   1
   2  26   0 818.017 117.978   1
  -2 -26   0 666.774 132.738   1
  -2 -26   0 879.094 115.611   1
   2 -26  -2-119.508 90.9408   1
  -2 -26   2-38.8757 95.5337   1
   2 -26   2 122.718 99.5940   1
   2  26  -2 93.5128 108.105   1
  -2  26  -2-152.356 89.2844   1
  -2 -26  -2 119.889 102.977   1
   2  26  -2 33.4880 102.610   1
   2 -26   2-40.9835 107.873   1
   2 -26  -2 2.65734 97.0679   1
  -2 -26   2 224.343 123.553   1
  -2  26  -2 22.2554 124.118   1
  -2  26   2-118.084 111.354   1
  -2 -26  -2 96.1092 112.490   1
   2 -26   4 104.998 103.748   1
  -2 -26   4 45.1949 95.3511   1
   2  26  -4 210.994 114.324   1
  -2  26  -4 89.3140 88.5468   1
  -2  26   4 135.970 71.1661   1
  -2 -26  -4-32.3261 111.081   1
   2  26  -4 292.055 112.185   1
   2  26   4 18.6778 87.6357   1
   2 -26   4 40.9248 107.282   1
   2 -26  -4 30.5564 88.6159   1
  -2  26  -4-79.4917 125.969   1
  -2  26   4-44.5904 98.8949   1
  -2 -26   4 200.139 127.864   1
   2 -26   6-150.315 109.203   1
  -2 -26   6-146.353 96.9646   1
   2  26   6 29.3525 94.2263   1
   2  26  -6 41.4943 115.631   1
  -2  26  -6 29.1164 91.4755   1
  -2  26   6-28.2749 64.4638   1
  -2 -26  -6-165.176 125.107   1
   2  26   6-196.521 89.4430   1
   2  26  -6 30.1728 113.028   1
  -2  26   6-31.5974 90.7335   1
   2 -26  -6 22.5675 84.6753   1
   2 -26   6-87.4192 111.846   1
  -2  26  -6-80.5768 130.340   1
  -2 -26   6 118.193 130.242   1
  -2  26  -8 1362.09 178.756   1
  -2 -26   8 1469.92 179.603   1
  -2 -26  -8 1127.35 134.550   1
   2 -26   8 1587.19 156.643   1
   2  26   8 1228.96 130.811   1
   2  26  -8 1270.23 159.943   1
  -2  26  -8 1297.84 135.866   1
  -2  26   8 1350.76 104.613   1
  -2 -26   8 1551.19 143.615   1
   2 -26  -8 1495.42 114.760   1
   2  26  -8 1580.81 162.785   1
  -2  26   8 1678.94 126.765   1
   2 -26   8 1211.47 158.287   1
   2  26   8 1783.99 131.472   1
  -2  26 -10-150.834 144.224   1
  -2 -26 -10 20.5904 91.0821   1
   2 -26 -10 113.518 80.0968   1
  -2 -26  10-6.40177 101.142   1
   2  26  10-77.0702 88.6339   1
   2  26 -10-257.251 122.089   1
   2 -26  10-155.395 126.429   1
  -2  26 -10-151.713 101.162   1
  -2  26  10-2.70310 63.7398   1
  -2  26  10 46.0336 74.8051   1
   2  26 -10 50.7680 125.410   1
   2  26  10-16.3884 89.4239   1
   2 -26  10-203.816 128.877   1
  -2 -26  10 167.113 142.485   1
  -2 -26  12 526.087 160.627   1
   2 -26  12 635.896 143.596   1
   2 -26 -12 164.482 118.617   1
  -2 -26 -12 382.119 220.929   1
   2 -26 -12 711.901 108.883   1
  -2 -26  12 610.707 120.282   1
   2  26  12 791.491 115.541   1
   2  26  12 481.673 96.2786   1
   2  26 -12 386.457 134.674   1
   2 -26  12 489.485 132.044   1
  -2  26 -12 570.862 115.513   1
  -2  26  12 438.578 60.8732   1
   2  26 -12 633.880 143.660   1
  -2  26  12 713.798 76.7303   1
  -2  26 -12 759.810 163.358   1
  -2 -26 -12 552.348 94.5784   1
  -2  26  14-34.3586 43.1640   1
  -2 -26 -14 120.116 234.941   1
  -2  26 -14-124.035 147.848   1
  -2 -26  14 70.4352 112.796   1
   2  26  14-105.925 80.0007   1
   2 -26  14 67.0170 126.595   1
   2  26 -14 16.1431 125.401   1
  -2  26 -14-112.574 108.057   1
  -2 -26 -14-7.91876 74.9004   1
   2 -26  14-50.6889 133.799   1
  -2 -26  14-78.7192 147.511   1
  -2  26  14-42.7437 56.3660   1
   2  26  14 17.8962 125.978   1
   2  26 -14 68.9943 131.218   1
  -2  26 -16 333.648 159.131   1
  -2 -26  16 238.826 121.511   1
   2  26  16 36.2966 77.6584   1
   2 -26  16 215.046 139.024   1
   2  26 -16 197.063 137.196   1
  -2  26 -16 187.332 114.002   1
  -2 -26 -16 54.9144 66.8303   1
  -2 -26  16-16.2975 154.830   1
   2 -26  16 38.6207 138.850   1
   2  26 -16 120.227 142.974   1
  -2 -26 -16 135.519 199.977   1
   2  26  16 301.103 148.449   1
  -2 -26  18-24.0975 128.571   1
   2  26  18-32.6869 72.7837   1
   2  26 -18 206.432 141.789   1
   2 -26  18-139.194 142.317   1
  -2  26 -18 40.2038 117.472   1
  -2 -26  18 78.9702 165.805   1
   2 -26  18 40.3506 146.368   1
   2  26 -18 55.0944 147.769   1
  -2  26 -18 117.405 161.090   1
   2  26  18 85.5831 98.3563   1
   2 -28   0 3.21717 107.112   1
  -2 -28   0-130.518 127.402   1
   2  28   0-87.6173 113.800   1
   2  28   0-143.410 118.008   1
   2 -28   0-159.418 100.014   1
  -2 -28   0 33.0543 108.783   1
  -2 -28   2 499.066 114.533   1
   2 -28  -2 533.547 99.2941   1
   2 -28   2 245.083 109.942   1
   2  28  -2 281.746 124.962   1
  -2  28  -2 381.506 97.5357   1
  -2  28   2 395.950 89.1328   1
  -2 -28  -2 591.180 127.409   1
   2  28  -2 572.163 127.992   1
  -2 -28  -2 438.545 129.950   1
  -2 -28   2 366.900 140.062   1
   2 -28   2 27.8508 121.511   1
   2 -28  -2 14.6703 112.681   1
  -2  28   2 502.806 125.031   1
  -2  28  -2 545.066 142.228   1
  -2 -28   4-52.1319 104.568   1
   2 -28   4 6.01512 103.518   1
   2  28  -4-132.944 118.676   1
   2  28   4-27.7459 106.367   1
  -2  28  -4-183.433 96.1857   1
  -2  28   4 9.52922 74.7729   1
  -2 -28  -4-32.0944 122.537   1
   2  28  -4-89.6749 120.167   1
  -2  28   4 94.9139 107.035   1
   2  28   4-136.654 102.801   1
  -2  28  -4 73.9868 136.817   1
   2 -28  -4 18.3921 99.5935   1
   2 -28   4-33.7174 119.824   1
  -2 -28   4 228.529 139.163   1
  -2 -28  -4 119.208 114.346   1
   2  28  -6 145.235 126.660   1
   2  28   6 137.799 104.077   1
  -2  28  -6 172.221 99.6124   1
  -2  28   6 42.5498 71.1076   1
  -2 -28   6 104.107 145.634   1
   2 -28   6 112.380 124.730   1
   2 -28  -6 16.2205 96.0791   1
   2  28  -6 271.739 128.612   1
   2  28   6 159.855 102.142   1
  -2  28   6 197.573 103.758   1
  -2  28  -6-18.5247 141.426   1
  -2 -28   6 83.9905 106.958   1
   2 -28   6 103.764 115.586   1
   2 -28  -6-27.0758 83.8530   1
  -2 -28   8 48.2895 106.435   1
   2 -28   8-20.7270 118.099   1
   2 -28  -8 45.7834 84.0537   1
   2  28   8 114.021 97.9913   1
   2  28  -8 69.7392 124.198   1
  -2  28  -8 17.6230 100.503   1
  -2  28   8 32.7195 67.7705   1
   2 -28   8 38.2655 127.812   1
  -2 -28  -8 48.0630 106.582   1
  -2 -28   8 94.8289 147.425   1
   2  28  -8-61.0103 129.135   1
  -2  28   8-4.65018 91.3077   1
   2  28   8 155.618 97.2065   1
  -2  28  -8 438.785 151.290   1
  -2  28 -10 692.429 172.056   1
  -2 -28 -10 344.782 198.979   1
  -2 -28  10 710.249 127.289   1
   2 -28  10 526.338 137.254   1
   2  28  10 475.777 108.104   1
   2  28 -10 563.980 143.022   1
  -2  28 -10 635.468 122.483   1
  -2  28  10 726.083 81.9124   1
   2  28 -10 742.734 153.818   1
  -2  28  10 917.659 101.030   1
   2  28  10 800.767 114.938   1
  -2 -28 -10 656.345 112.323   1
  -2 -28  10 604.150 167.294   1
   2 -28  10 592.381 147.879   1
  -2 -28 -12 4.26252 91.0358   1
  -2 -28  12 48.8824 155.294   1
   2 -28  12 137.218 140.916   1
   2 -28 -12-39.0632 120.195   1
  -2 -28 -12-181.259 237.444   1
   2 -28 -12 83.7182 110.139   1
  -2 -28  12 3.50722 113.081   1
   2  28  12-110.961 92.8325   1
   2 -28  12 89.0662 129.115   1
   2  28 -12 71.6536 130.304   1
  -2  28  12 30.1087 55.8050   1
  -2  28 -12 84.9298 110.339   1
  -2  28  12 75.2955 74.4385   1
   2  28 -12-48.0445 138.669   1
   2  28  12 135.337 109.514   1
  -2  28 -12 188.125 159.413   1
  -2 -28 -14 71.4162 260.893   1
   2 -28  14 4.95961 142.116   1
  -2 -28  14 107.426 166.981   1
  -2 -28 -14 59.9548 82.5105   1
  -2 -28  14-3.66316 119.799   1
   2  28 -14 12.4929 138.036   1
   2  28  14 120.513 89.2336   1
   2 -28  14-195.111 136.408   1
  -2  28 -14 6.87631 114.345   1
   2  28 -14 4.98569 146.084   1
  -2  28  14 10.5897 48.4827   1
  -2  28  14 29.3048 67.8893   1
  -2  28 -14 5.59314 163.620   1
  -2 -30   0 626.572 159.609   1
   2 -30   0 836.736 121.255   1
  -2 -30   0 1041.11 145.473   1
   2 -30   2-94.9249 109.907   1
   2 -30  -2 100.861 97.0778   1
  -2 -30   2 131.417 115.310   1
   2  30  -2-106.607 125.024   1
  -2 -30  -2 73.2578 164.866   1
   2 -30  -2-6.52975 115.405   1
  -2 -30   2-13.8925 144.765   1
   2 -30   2 11.5068 125.704   1
  -2  30   2 22.0739 85.1196   1
   2 -30   4 18.9577 113.428   1
  -2 -30   4 26.0623 116.162   1
   2  30   4-66.5028 117.010   1
   2  30  -4 73.3374 126.298   1
  -2 -30  -4 24.4227 138.526   1
  -2  30  -4 128.692 100.877   1
  -2  30   4 62.6336 81.9256   1
   2 -30  -4 2.93467 110.099   1
   2 -30   4 28.8579 133.782   1
  -2 -30  -4-127.669 130.429   1
  -2 -30   4-156.864 151.079   1
   3  -1   1 4402.27 221.506   1
  -3   1  -1 4344.23 224.490   1
   3   1  -1 4473.32 235.757   1
  -3  -1   1 4185.91 239.926   1
   3   1  -1 4398.18 225.524   1
  -3   1   1 3845.86 225.816   1
  -3  -1   1 4058.30 221.967   1
   3   1   1 4540.77 229.643   1
   3  -1  -1 4273.64 226.703   1
  -3  -1  -1 4054.61 227.504   1
  -3   1  -1 4630.26 251.558   1
  -3   1   1 3828.96 248.063   1
   3  -1  -1 4521.91 244.388   1
   3   1   1 4448.49 248.037   1
   3  -1   1 4407.79 249.951   1
  -3  -1  -1 4718.44 254.455   1
  -3   1  -3 107179. 5358.25   1
   3  -1   3 100696. 5359.88   1
   3   1   3 109846. 5366.35   1
  -3  -1  -3 105281. 5364.42   1
   3  -1   3 111345. 5343.11   1
  -3   1  -3 106803. 5343.92   1
  -3  -1  -3 107517. 5348.19   1
   3   1   3 111929. 5345.95   1
  -3  -1   3 108693. 5342.89   1
   3   1  -3 107762. 5343.49   1
   3   1  -3 112444. 5348.21   1
  -3  -1   3 104695. 5350.09   1
   3  -1  -3 107194. 5351.18   1
   3  -1  -3 109264. 5346.90   1
  -3   1   3 113240. 5344.40   1
   3   1   5 5631.43 357.012   1
  -3  -1  -5 6275.77 354.499   1
   3  -1   5 5888.72 352.086   1
  -3   1  -5 7093.70 349.065   1
   3   1   5 5953.94 337.548   1
  -3  -1  -5 5697.88 338.316   1
   3  -1   5 6257.19 336.576   1
  -3   1  -5 6339.36 337.298   1
   3   1  -5 5853.00 336.204   1
  -3  -1   5 6767.87 337.671   1
  -3  -1   5 6491.91 342.291   1
   3   1  -5 6131.57 338.905   1
   3  -1  -5 7042.49 338.264   1
  -3  -1   7 8392.45 397.243   1
   3  -1  -7 7961.57 392.367   1
  -3   1   7 8537.85 392.694   1
   3   1  -7 7445.40 392.783   1
   3  -1   7 7527.51 392.545   1
   3   1   7 7853.55 393.333   1
  -3   1  -7 7499.62 393.037   1
  -3  -1  -7 7805.30 394.848   1
   3   1   7 7343.94 410.367   1
   3  -1   7 8280.51 406.206   1
  -3  -1  -7 8191.43 405.695   1
   3   1  -7 7480.92 394.100   1
   3  -1  -7 7546.06 393.180   1
  -3  -1   7 8071.12 397.501   1
   3   1   9 22.5179 53.1855   1
   3   1   9 27.6675 23.9708   1
  -3   1  -9 31.9860 22.8695   1
  -3  -1  -9 57.3228 26.2555   1
  -3   1   9 90.2495 26.4021   1
  -3  -1   9 133.830 31.1448   1
   3  -1  -9 103.808 24.8790   1
   3   1  -9 48.8882 26.0679   1
   3  -1   9 21.4522 24.6151   1
  -3   1  -9 62.7103 31.6528   1
   3  -1  -9 89.8981 26.9401   1
  -3  -1   9 57.5274 30.4699   1
   3   1  -9 97.6907 31.3034   1
   3  -1 -11 2053.84 115.947   1
   3   1 -11 1951.67 118.761   1
   3  -1 -11 2028.80 112.102   1
  -3   1 -11 1862.06 112.391   1
  -3  -1  11 2269.01 121.021   1
  -3   1  11 2069.44 115.675   1
   3   1 -11 2329.41 116.790   1
  -3  -1 -11 1841.03 112.600   1
   3   1  11 2129.46 135.452   1
  -3  -1 -11 1732.85 115.683   1
  -3   1 -11 1855.64 117.801   1
   3   1 -13 9880.31 484.267   1
  -3  -1  13 9416.25 480.172   1
   3  -1 -13 10134.7 481.602   1
  -3  -1 -13 8844.14 480.410   1
  -3   1 -13 9166.89 482.375   1
  -3   1  13 9542.15 480.658   1
   3   1 -13 10867.9 481.600   1
  -3  -1  13 11606.5 486.612   1
   3  -1 -13 9391.13 477.582   1
   3   1  13 8715.79 477.272   1
  -3   1 -13 8651.20 477.121   1
  -3  -1 -13 8850.80 477.374   1
   3   1 -15 25643.1 1258.14   1
  -3  -1  15 24260.8 1253.73   1
   3  -1 -15 25289.6 1255.48   1
  -3   1  15 23499.2 1251.30   1
  -3  -1 -15 25465.3 1255.03   1
  -3   1 -15 24728.3 1256.23   1
  -3  -1  15 25068.7 1257.28   1
   3   1 -15 25735.7 1254.05   1
   3  -1 -15 24998.2 1251.52   1
  -3   1  15 25039.6 1254.83   1
   3   1  15 28929.6 1257.26   1
  -3   1 -15 25167.3 1252.44   1
  -3  -1 -15 25438.3 1252.10   1
   3  -1  15 25419.0 1254.41   1
  -3  -1 -17 13327.9 684.069   1
   3   1  17 14325.2 686.726   1
  -3   1 -17 14191.7 685.735   1
   3  -1  17 14598.3 688.848   1
   3   1 -17 13950.7 692.292   1
  -3   1  17 12701.3 684.434   1
  -3  -1  17 13218.0 687.783   1
  -3   1  17 12516.7 687.676   1
  -3  -1  17 12257.5 689.865   1
   3  -1 -17 13482.9 684.309   1
   3   1 -17 13784.9 687.041   1
  -3   1 -17 14385.6 690.883   1
  -3  -1 -17 13903.5 687.903   1
   3  -1  17 14603.9 689.708   1
  -3   1  19 68.9451 69.4951   1
  -3  -1  19 126.301 68.2226   1
   3  -1  19 128.470 58.0714   1
   3   1  19 99.8357 52.6284   1
   3  -1 -19 98.9170 72.3397   1
  -3   1  19 69.6462 60.8611   1
  -3  -1  19 142.371 59.0828   1
   3  -1 -19 36.5130 57.8435   1
   3   1 -19 69.1414 53.1896   1
  -3   1 -19 93.4631 59.9272   1
   3  -1  19 54.7899 59.9618   1
  -3  -1 -19 197.746 60.2761   1
  -3   1 -21 3135.80 181.252   1
  -3  -1  21 2687.57 182.223   1
  -3   1  21 2450.77 178.898   1
  -3  -1 -21 3123.15 178.123   1
  -3   1 -21 3120.95 173.537   1
  -3  -1 -21 3055.91 171.277   1
   3   1  21 3343.26 178.359   1
   3  -1  21 3169.63 180.120   1
   3   1 -21 2819.62 184.186   1
   3  -1 -21 2743.86 179.524   1
  -3   1  21 2782.98 174.728   1
  -3  -1  21 2941.45 178.366   1
   3  -1 -21 3004.95 173.601   1
   3   1 -21 2997.17 175.411   1
   3  -1  21 3337.72 181.143   1
  -3   1  23 5868.27 353.749   1
  -3   1 -23 6826.05 356.447   1
  -3  -1 -23 6505.87 352.706   1
  -3  -1  23 7052.23 360.557   1
  -3  -1 -23 6662.73 347.330   1
  -3   1 -23 6427.72 349.370   1
   3  -1  23 6564.93 356.079   1
   3   1  23 6771.61 353.144   1
   3   1 -23 5934.56 356.367   1
   3  -1 -23 6192.59 353.919   1
  -3  -1  23 6504.08 354.318   1
  -3   1  23 6054.44 350.252   1
   3  -1 -23 6999.66 349.624   1
   3   1 -23 7438.29 353.220   1
   3  -1  23 7201.85 356.266   1
  -3  -1  25 4850.02 259.301   1
  -3  -1 -25 4156.51 250.460   1
  -3   1 -25 4406.95 252.825   1
   3  -1 -25 4236.98 252.625   1
   3  -1  25 4301.49 253.935   1
   3   1 -25 4093.36 254.787   1
   3   1  25 4419.40 251.571   1
  -3  -1 -25 4245.23 241.745   1
  -3   1 -25 4504.94 246.485   1
  -3  -1  25 4206.38 251.129   1
  -3   1  25 4047.96 246.762   1
   3  -1 -25 4242.71 243.884   1
   3   1 -25 4741.03 248.400   1
   3  -1  25 4503.50 251.355   1
  -3  -1  27 739.038 112.275   1
   3  -1 -27 577.162 104.137   1
   3  -1  27 686.118 110.402   1
   3   1 -27 630.385 108.801   1
   3   1  27 631.714 103.897   1
  -3   1 -27 545.167 89.0537   1
  -3   1  27 617.664 100.481   1
  -3  -1  27 757.448 104.934   1
   3   1 -27 877.042 96.4919   1
   3  -1 -27 703.396 91.9182   1
  -3  -1 -27 692.841 87.4004   1
  -3  -1 -27 614.624 102.828   1
  -3   1  27 662.304 107.034   1
   3  -1  27 656.923 105.277   1
  -3   1 -27 662.978 107.084   1
   3  -1  29-31.0505 103.699   1
   3   1 -29 3.34033 103.254   1
   3   1  29 9.72878 98.5529   1
   3  -1 -29-82.6117 95.8830   1
  -3   1 -29 35.5420 80.6307   1
  -3   1  29-53.7703 90.6947   1
  -3  -1  29-28.7332 96.0589   1
   3  -1 -29-95.1081 84.5905   1
  -3  -1 -29-40.9834 77.3469   1
  -3   1  29 14.4128 99.7928   1
  -3  -1  29-53.0654 102.788   1
   3  -1  29-37.3404 96.3216   1
  -3   1 -31 308.570 111.649   1
  -3  -1 -31 127.790 106.001   1
   3  -1  31 170.004 114.269   1
   3   1  31 172.598 111.634   1
   3  -1 -31 72.6121 103.491   1
  -3   1 -31 35.6727 86.9751   1
   3   1 -31 128.375 108.542   1
  -3   1  31 130.425 101.533   1
  -3  -1  31 121.395 105.332   1
   3  -1 -31 300.074 92.3096   1
   3   1 -31 353.120 95.6694   1
  -3  -1 -31 103.256 84.3176   1
  -3  -1  31 196.396 111.243   1
   3  -1  31 164.284 106.820   1
  -3   1  31 215.943 106.354   1
  -3  -1  33 1628.15 159.549   1
  -3   1  33 1563.54 153.461   1
  -3  -1 -33 1797.73 156.936   1
  -3   1 -33 1441.73 157.547   1
  -3  -1 -33 1586.37 137.042   1
   3   1 -33 1445.09 159.239   1
  -3   1 -33 1558.76 139.732   1
   3  -1  33 1268.89 163.244   1
   3  -1 -33 1454.42 150.670   1
   3   1  33 1133.82 158.006   1
  -3   1  33 1383.02 150.998   1
  -3  -1  33 1498.72 159.169   1
   3   1 -33 1839.97 144.546   1
   3  -1  33 1689.77 153.183   1
  -3  -1  35 1938.58 171.436   1
  -3   1  35 1929.70 169.365   1
  -3   1 -35 1872.01 176.416   1
  -3  -1 -35 1668.46 173.481   1
   3   1 -35 1778.05 175.187   1
   3  -1  35 1461.05 184.300   1
   3   1  35 1616.37 182.787   1
   3  -1 -35 1516.19 165.224   1
  -3  -1 -35 1986.78 156.870   1
  -3   1 -35 1977.21 161.135   1
  -3  -1  35 1438.15 171.725   1
  -3   1  35 1403.86 167.521   1
   3  -1 -35 1869.07 152.362   1
   3   1 -35 1761.63 156.169   1
   3  -1  35 2091.14 171.217   1
  -3   1 -37 174.168 137.136   1
  -3  -1 -37 131.624 135.695   1
  -3  -1  37 30.8614 134.929   1
   3  -1  37 240.320 155.410   1
   3   1  37 33.3931 149.489   1
   3  -1 -37 198.517 128.997   1
   3   1 -37 99.5056 130.265   1
  -3  -1  37 136.727 133.155   1
   3  -1  37 160.248 132.506   1
  -3   1  37 62.4578 127.232   1
  -3   1 -37 122.543 114.919   1
  -3  -1 -37 82.8806 110.515   1
   3  -1 -37 68.8506 108.582   1
   3   1 -37 350.598 116.423   1
  -3  -3   1 13193.5 650.464   1
   3   3  -1 12693.0 650.751   1
  -3   3  -1 12962.3 664.170   1
  -3  -3  -1 13622.1 670.436   1
   3  -3   1 11855.5 665.332   1
   3  -3  -1 12143.6 669.053   1
  -3   3   1 14581.5 652.666   1
  -3   3  -1 12576.2 649.247   1
   3  -3  -1 13001.0 649.547   1
   3  -3   1 13809.8 649.231   1
   3   3   1 11856.2 653.844   1
  -3  -3  -1 12717.7 652.783   1
   3   3   1 13833.5 664.667   1
   3   3  -1 13485.9 657.276   1
  -3  -3   1 13176.9 660.986   1
   3   3  -3 1911.93 107.940   1
  -3  -3   3 1898.06 104.164   1
   3   3  -3 1968.83 104.370   1
   3  -3   3 2004.54 102.670   1
   3  -3   3 1708.07 118.154   1
   3   3   3 1982.31 132.000   1
   3  -3  -3 1794.85 122.266   1
  -3  -3  -3 1725.50 135.720   1
  -3   3  -3 1895.19 102.765   1
   3  -3  -3 1994.63 108.070   1
   3   3   3 2062.71 115.131   1
  -3   3   3 1786.52 108.675   1
  -3  -3  -3 1873.14 112.110   1
  -3  -3   3 1838.51 110.362   1
   3   3  -5 59522.2 2872.97   1
  -3  -3   5 58009.4 2874.15   1
   3   3   5 59482.7 2896.19   1
  -3  -3  -5 63791.7 2896.82   1
   3   3  -5 56820.6 2870.87   1
  -3  -3   5 56358.8 2871.75   1
   3  -3   5 59396.7 2869.86   1
  -3   3  -5 56662.1 2869.81   1
   3  -3  -5 62764.6 2876.45   1
  -3   3   5 57537.8 2870.60   1
   3  -3  -5 59723.3 2874.29   1
  -3  -3  -5 56689.4 2877.88   1
   3   3   7 3127.76 164.548   1
  -3  -3  -7 3133.00 152.072   1
  -3  -3  -7 2913.65 129.628   1
   3   3   7 3363.42 126.840   1
  -3  -3   7 3169.57 128.419   1
  -3   3   7 3078.44 131.837   1
  -3  -3   7 2816.31 126.256   1
   3   3  -7 3176.89 128.105   1
   3   3  -7 3122.72 126.116   1
  -3   3   7 3208.62 120.838   1
   3  -3   7 3274.33 125.152   1
  -3   3  -7 3026.06 122.969   1
  -3   3  -7 3123.48 128.311   1
   3  -3  -7 3018.46 124.019   1
  -3  -3   9 6633.74 348.629   1
   3   3  -9 6742.26 350.608   1
  -3   3   9 7031.36 344.212   1
   3  -3  -9 6829.06 344.139   1
  -3   3  -9 6553.54 346.090   1
   3  -3   9 7268.01 349.952   1
  -3  -3   9 6654.80 350.177   1
   3   3  -9 6664.26 348.326   1
  -3  -3  -9 6708.96 348.876   1
  -3   3  -9 7288.14 351.489   1
  -3  -3  -9 7237.50 359.650   1
   3   3   9 6562.67 371.812   1
   3   3 -11 143.002 50.9490   1
  -3   3  11 76.0025 36.9392   1
   3   3  11-3.01901 90.4323   1
  -3  -3 -11 119.662 41.8965   1
  -3   3 -11 117.583 39.1135   1
  -3   3  11 165.637 38.0259   1
   3  -3 -11 164.707 33.6986   1
   3   3 -11 116.715 42.2513   1
   3  -3  11 158.307 45.2187   1
  -3  -3  11 64.2719 49.8266   1
  -3   3 -11 117.272 50.7103   1
   3  -3  11 108.250 48.8078   1
  -3   3  13 27259.7 1431.26   1
   3   3 -13 30056.9 1440.53   1
   3  -3 -13 29866.6 1430.67   1
   3   3  13 29858.9 1432.27   1
  -3   3 -13 30084.8 1435.18   1
  -3   3  13 29512.9 1432.93   1
   3   3 -13 28842.6 1436.45   1
  -3  -3  13 28485.2 1439.59   1
  -3  -3 -13 28375.0 1433.49   1
  -3  -3 -13 28725.8 1434.26   1
   3  -3  13 28704.9 1437.45   1
  -3   3 -13 29009.8 1438.53   1
   3   3  13 27357.3 1447.81   1
  -3  -3 -15 29550.2 1415.21   1
  -3   3 -15 29256.8 1420.06   1
   3  -3  15 28880.6 1418.53   1
  -3   3  15 27530.8 1411.32   1
   3  -3 -15 22903.3 1411.22   1
   3   3 -15 30199.4 1422.81   1
  -3  -3  15 27780.3 1417.39   1
   3  -3  15 30067.6 1418.55   1
   3   3  15 29767.9 1412.98   1
  -3   3 -15 29292.2 1415.55   1
  -3   3  15 27743.9 1413.71   1
  -3  -3  15 27514.0 1420.13   1
   3   3 -15 27720.4 1416.67   1
  -3  -3 -15 28531.6 1413.65   1
   3   3  15 32162.7 1430.46   1
   3  -3 -15 31535.5 1412.09   1
   3  -3  17 5243.56 279.944   1
  -3  -3 -17 5315.83 275.126   1
   3  -3  17 5055.29 278.738   1
   3   3  17 6111.61 277.957   1
  -3   3 -17 5288.84 275.010   1
   3   3 -17 5242.51 285.394   1
  -3   3  17 4990.09 270.673   1
  -3  -3  17 4965.11 278.393   1
  -3   3  17 4715.34 274.788   1
   3  -3 -17 5350.34 270.461   1
   3   3 -17 5108.00 277.754   1
  -3  -3  17 4852.46 282.801   1
  -3   3 -17 5212.03 280.748   1
  -3  -3 -19-1.80630 55.6989   1
  -3   3 -19-35.0336 62.5792   1
   3  -3  19 128.275 63.3750   1
   3  -3 -19-51.5473 62.2055   1
   3  -3  19-71.0182 60.0668   1
   3   3  19-18.4333 49.2862   1
  -3   3  19-71.7381 49.7923   1
  -3  -3  19-11.1343 58.9798   1
   3   3 -19-18.5162 55.8917   1
   3  -3 -19-37.2638 49.4832   1
  -3  -3 -19 34.3351 46.5922   1
  -3   3  19 37.7748 61.6255   1
  -3  -3  19-27.3273 68.6483   1
   3  -3  21 3360.85 195.037   1
  -3  -3 -21 3181.68 182.747   1
   3   3  21 3381.46 186.193   1
   3   3 -21 2937.79 198.623   1
   3  -3 -21 2965.13 186.521   1
   3  -3  21 3281.48 194.060   1
  -3  -3  21 3127.41 192.244   1
   3  -3 -21 3548.31 182.976   1
   3   3 -21 3233.10 189.889   1
  -3  -3 -21 3464.92 188.835   1
  -3   3 -21 3251.62 194.806   1
  -3  -3  21 3071.63 198.592   1
  -3   3  21 3070.34 189.769   1
   3  -3  23 5997.21 311.956   1
  -3  -3 -23 5645.46 299.858   1
  -3   3 -23 5851.35 305.283   1
   3  -3  23 5638.13 312.135   1
   3   3 -23 5132.11 314.723   1
   3   3  23 6014.09 305.596   1
   3  -3 -23 5213.04 303.331   1
  -3  -3  23 5344.34 309.663   1
   3   3 -23 5522.00 306.890   1
   3  -3 -23 6022.73 300.301   1
  -3   3  23 5349.53 306.367   1
  -3   3 -23 5746.41 313.008   1
  -3  -3 -23 5857.89 305.297   1
  -3  -3  23 5212.28 314.423   1
   3  -3  25 2606.36 162.364   1
   3  -3 -25 2165.68 152.961   1
   3   3  25 2297.97 153.419   1
   3  -3  25 2368.97 163.937   1
   3   3 -25 1914.79 164.601   1
  -3  -3 -25 2295.55 144.235   1
  -3   3 -25 2476.23 152.404   1
  -3  -3  25 1949.70 156.972   1
   3  -3 -25 2545.81 146.197   1
   3   3 -25 2030.70 152.238   1
  -3  -3  25 2168.63 167.063   1
  -3   3  25 2071.79 153.859   1
  -3  -3 -25 2358.95 154.464   1
  -3   3 -25 2056.64 161.563   1
   3  -3  27 560.752 105.279   1
  -3   3 -27 609.654 111.266   1
  -3  -3 -27 565.368 98.7838   1
  -3   3  27 593.565 98.4520   1
   3   3 -27 534.536 110.879   1
   3  -3  27 628.162 112.477   1
  -3   3 -27 479.623 89.4727   1
   3  -3 -27 458.851 94.8986   1
   3   3  27 423.211 94.7715   1
  -3  -3  27 428.046 101.937   1
  -3   3  27 517.839 90.6338   1
   3  -3 -27 520.558 82.2444   1
   3   3 -27 675.339 97.9973   1
  -3  -3 -27 577.674 82.0274   1
  -3  -3  27 473.429 113.168   1
  -3  -3  29 106.758 109.529   1
  -3   3  29 153.533 94.2916   1
   3  -3  29-15.3427 99.2379   1
   3   3 -29 7.23726 107.212   1
   3  -3  29-58.4200 108.179   1
   3   3  29 94.2563 94.9247   1
  -3   3 -29 2.88005 84.9777   1
   3  -3 -29-110.982 90.8226   1
  -3  -3  29 13.5268 98.6709   1
  -3   3  29 11.1062 87.8949   1
   3   3 -29 5.68051 91.2532   1
   3  -3 -29 59.8871 79.1816   1
  -3  -3 -29 74.8152 76.5739   1
  -3   3 -29-6.64907 106.998   1
   3  -3  31 1880.89 158.083   1
  -3  -3 -31 1823.48 137.635   1
  -3   3 -31 1689.17 145.488   1
   3  -3 -31 1660.66 146.925   1
   3   3  31 1820.71 156.529   1
   3   3 -31 1619.95 164.220   1
   3  -3  31 2005.77 169.774   1
  -3  -3  31 1459.47 156.669   1
  -3   3  31 1583.99 145.793   1
   3   3 -31 1695.42 147.116   1
   3  -3 -31 1781.73 136.184   1
  -3   3  31 1639.25 148.530   1
  -3   3 -31 1860.04 161.869   1
  -3  -3 -31 1445.85 146.361   1
  -3  -3  31 1691.53 162.411   1
  -3  -3  33 1250.51 159.001   1
   3  -3  33 1882.38 156.192   1
   3   3  33 1357.92 155.083   1
   3  -3  33 1201.65 166.321   1
   3  -3 -33 1328.20 141.722   1
   3   3 -33 1082.08 158.613   1
  -3  -3 -33 1448.60 131.496   1
  -3   3 -33 1443.05 139.467   1
  -3   3  33 1361.49 142.504   1
  -3  -3  33 1336.88 157.047   1
   3   3 -33 1607.44 145.651   1
   3  -3 -33 1454.99 131.261   1
  -3  -3 -33 1568.12 148.559   1
  -3   3 -33 1375.76 159.842   1
  -3   3  33 1430.94 143.299   1
   3  -3  35 478.464 130.177   1
  -3   3  35 377.057 115.563   1
  -3  -3  35 144.222 130.664   1
   3  -3  35 284.671 144.431   1
   3   3  35 351.771 139.081   1
  -3   3 -35 296.313 113.354   1
   3   3 -35 162.368 134.777   1
   3  -3 -35 365.975 115.102   1
  -3   3  35 356.571 121.429   1
  -3  -3  35 337.399 131.665   1
   3   3 -35 501.653 114.461   1
   3  -3 -35 326.484 101.037   1
  -3  -3 -35 423.933 108.711   1
  -3  -3 -35 255.407 125.346   1
  -3   3 -35 119.850 134.597   1
  -3  -3  37 309.903 140.596   1
  -3   3  37 644.804 128.982   1
   3  -3  37 349.932 143.141   1
  -3  -3  37 358.094 145.436   1
   3  -3  37 509.879 168.864   1
   3  -3 -37 434.060 124.855   1
   3   3 -37 477.765 147.239   1
  -3   3 -37 505.728 126.303   1
   3   3 -37 494.461 123.779   1
   3  -3 -37 511.817 111.792   1
  -3  -3 -37 590.328 129.815   1
  -3   3 -37 455.973 150.397   1
  -3  -3 -37 521.352 145.412   1
   3   5  -1 1372.66 82.4083   1
  -3  -5   1 1452.23 78.2880   1
   3   5  -1 1232.08 76.8456   1
  -3  -5  -1 1386.96 77.3924   1
   3  -5   1 1341.23 74.0848   1
   3  -5  -1 1265.76 100.274   1
   3  -5   1 1111.75 90.2418   1
   3  -5  -1 1381.78 74.1599   1
  -3   5   1 1319.67 75.1063   1
  -3   5  -1 1372.07 74.5733   1
   3   5   1 1343.18 79.7967   1
  -3  -5  -1 1277.17 93.8330   1
  -3  -5   1 1294.93 86.2873   1
   3   5   1 1377.76 86.9368   1
  -3  -5   3 17100.4 701.590   1
   3   5  -3 17512.9 699.557   1
  -3  -5  -3 17584.2 724.293   1
  -3   5   3 16455.1 695.325   1
   3  -5  -3 17566.2 692.617   1
  -3  -5   3 17839.3 698.680   1
   3   5  -3 17561.7 697.417   1
  -3   5  -3 17688.0 694.406   1
   3  -5   3 18263.9 695.225   1
   3   5   3 18421.8 715.883   1
   3   5   3 16373.2 702.925   1
  -3  -5  -3 17471.6 699.125   1
  -3  -5  -5 744.437 102.188   1
   3   5  -5 995.537 63.0636   1
  -3  -5   5 911.243 62.5441   1
  -3   5  -5 1061.07 64.0947   1
   3   5  -5 889.508 60.6827   1
   3  -5   5 1044.05 60.3372   1
  -3   5  -5 947.574 57.5413   1
  -3  -5   5 1015.77 63.1199   1
   3  -5  -5 845.456 58.1848   1
   3   5   5 854.386 93.3559   1
  -3   5   5 752.626 88.8235   1
   3  -5  -5 834.409 74.7502   1
  -3  -5  -5 933.956 68.9050   1
  -3   5   5 909.433 64.6523   1
  -3  -5   7 33072.1 1694.67   1
   3   5  -7 33984.0 1695.69   1
  -3  -5  -7 35500.0 1717.39   1
   3   5   7 33417.3 1719.21   1
  -3  -5   7 33709.4 1695.90   1
   3   5  -7 31721.0 1693.83   1
   3  -5   7 36936.5 1694.58   1
  -3   5  -7 33412.0 1691.74   1
   3  -5  -7 32688.3 1691.30   1
  -3   5  -7 36966.0 1696.60   1
  -3  -5  -7 32384.9 1700.00   1
  -3   5   7 36299.2 1689.42   1
   3  -5  -7 35458.6 1694.62   1
  -3  -5  -9 87.2935 84.0453   1
  -3   5   9 2.04284 25.3573   1
   3   5  -9 71.0504 40.1184   1
   3   5   9 153.556 115.435   1
  -3  -5   9 31.9664 45.7849   1
  -3  -5   9 5.84724 40.1053   1
   3   5  -9 18.1362 44.5357   1
   3  -5  -9 74.6691 36.2378   1
  -3   5  -9 6.09425 33.1238   1
   3  -5   9 52.5763 38.9361   1
  -3  -5  -9-23.4556 54.4927   1
   3  -5   9 49.2386 44.0680   1
  -3   5  -9 39.4196 45.9287   1
  -3   5 -11 15567.3 748.280   1
   3  -5  11 14891.2 746.836   1
  -3   5  11 14112.4 740.643   1
  -3  -5  11 14330.2 745.047   1
   3   5 -11 14945.2 749.110   1
   3  -5  11 15176.0 745.376   1
  -3   5 -11 14471.6 742.615   1
  -3  -5  11 14940.1 749.422   1
  -3   5  11 15031.4 737.163   1
   3   5 -11 14977.1 745.802   1
   3   5  11 15643.1 740.689   1
  -3  -5 -11 14413.6 744.201   1
   3  -5 -11 14897.6 737.308   1
   3   5  11 14654.6 774.800   1
  -3   5  13 23855.8 1226.76   1
   3   5 -13 23831.6 1237.38   1
   3  -5 -13 24743.3 1224.71   1
  -3   5 -13 25374.6 1232.21   1
   3   5 -13 24204.1 1234.03   1
  -3  -5  13 24387.8 1238.09   1
  -3   5  13 25583.5 1226.51   1
  -3  -5 -13 24833.5 1231.39   1
   3   5  13 24528.7 1254.00   1
   3  -5  13 26233.8 1236.22   1
  -3   5 -13 25271.8 1236.81   1
  -3   5 -15 6555.72 329.911   1
  -3   5  15 5856.68 315.880   1
   3   5 -15 6277.56 333.665   1
  -3  -5  15 5631.76 325.987   1
   3  -5 -15 6265.14 314.535   1
  -3   5 -15 6264.42 324.356   1
  -3  -5  15 6518.66 334.467   1
  -3   5  15 6311.54 318.707   1
   3   5 -15 5952.62 326.781   1
  -3  -5 -15 6507.57 322.349   1
   3   5  15 5396.64 348.215   1
  -3  -5 -15 6040.79 320.660   1
   3  -5  15 6786.54 329.799   1
   3   5  17 2913.39 205.511   1
  -3   5  17 2928.20 170.361   1
   3   5 -17 2849.01 176.880   1
  -3   5 -17 3349.69 184.031   1
  -3  -5  17 2986.02 186.582   1
  -3   5  17 2755.68 164.566   1
   3   5 -17 3096.26 187.177   1
  -3  -5  17 2924.74 178.926   1
   3  -5  17 3187.11 180.219   1
  -3   5 -17 3308.48 177.087   1
   3  -5 -17 3258.66 164.585   1
  -3  -5 -17 3004.60 171.695   1
   3  -5  17 3113.10 180.090   1
   3  -5  19 111.426 66.4588   1
  -3   5 -19 93.7599 69.1459   1
  -3  -5 -19 190.082 59.8876   1
  -3   5  19 142.846 46.1306   1
  -3  -5  19 14.5097 62.8704   1
   3  -5 -19 114.151 51.7511   1
   3  -5  19 200.714 65.4496   1
  -3   5 -19 175.222 58.3918   1
  -3  -5 -19 151.820 52.6880   1
  -3  -5  19 141.844 72.6702   1
  -3   5  19 173.191 57.1843   1
   3   5 -19 118.799 62.3734   1
   3  -5 -19 147.445 43.9637   1
   3   5  19 226.489 106.839   1
   3  -5  21 3166.56 177.619   1
  -3  -5 -21 3099.67 166.325   1
   3   5 -21 2771.25 184.128   1
   3  -5  21 2665.65 175.952   1
   3  -5 -21 2607.12 161.698   1
  -3  -5  21 2626.81 174.459   1
  -3   5  21 2721.78 158.702   1
   3   5 -21 2850.78 174.033   1
   3  -5 -21 2918.73 157.963   1
  -3   5 -21 2922.89 180.520   1
  -3  -5  21 2518.05 181.019   1
  -3   5  21 2629.03 165.659   1
  -3  -5 -21 2744.05 161.578   1
   3  -5  23 3581.32 197.489   1
   3  -5 -23 2747.83 179.625   1
   3  -5  23 3237.80 197.937   1
   3   5 -23 2946.17 203.465   1
   3   5  23 3219.99 181.936   1
  -3   5 -23 3453.30 191.803   1
  -3  -5  23 3070.57 193.404   1
  -3   5  23 2694.65 176.207   1
   3  -5 -23 3122.12 175.303   1
   3   5 -23 3058.78 191.323   1
  -3   5  23 2856.22 182.872   1
  -3   5 -23 3203.29 198.838   1
  -3  -5 -23 3142.13 182.837   1
  -3  -5  23 3237.05 203.775   1
  -3  -5 -23 3276.73 180.794   1
   3  -5  25 2330.83 160.768   1
   3   5  25 1955.34 143.282   1
   3  -5 -25 2475.84 142.095   1
   3   5 -25 1956.65 166.692   1
   3  -5  25 1927.94 160.864   1
  -3   5 -25 2009.31 150.318   1
  -3   5  25 2168.65 140.752   1
  -3  -5  25 1951.06 158.460   1
   3   5 -25 2565.56 159.959   1
   3  -5 -25 2085.50 135.612   1
  -3  -5  25 2158.71 173.005   1
  -3   5  25 2308.40 147.273   1
  -3   5 -25 2196.70 163.742   1
  -3  -5 -25 1972.01 143.898   1
  -3  -5 -25 1956.22 139.870   1
   3  -5  27 552.135 106.213   1
  -3   5 -27 459.083 110.720   1
  -3  -5 -27 395.582 91.2791   1
   3  -5  27 577.043 116.837   1
   3   5 -27 339.455 115.759   1
  -3   5 -27 402.972 94.4064   1
   3   5  27 337.681 90.0894   1
  -3   5  27 494.948 83.3695   1
  -3  -5  27 332.408 105.453   1
   3   5 -27 553.957 101.413   1
   3  -5 -27 393.992 75.7092   1
  -3  -5  27 542.532 118.409   1
  -3  -5 -27 364.342 82.1054   1
   3  -5  29 142.467 105.491   1
  -3  -5  29 46.2667 115.073   1
   3   5 -29-11.5891 118.900   1
   3  -5  29 157.246 117.019   1
   3   5  29-54.2599 91.8715   1
  -3   5 -29 162.986 92.9630   1
  -3   5  29 71.1283 84.9783   1
  -3  -5  29 265.082 109.957   1
   3  -5 -29 251.417 77.6990   1
   3   5 -29 103.699 98.6140   1
  -3   5 -29 78.7921 113.757   1
  -3  -5 -29 68.4028 80.5658   1
  -3  -5  31 795.240 144.684   1
   3  -5  31 1235.86 138.702   1
   3   5 -31 881.852 146.995   1
   3   5  31 1093.07 129.648   1
   3  -5  31 1101.39 151.013   1
  -3   5 -31 1003.15 121.960   1
  -3  -5 -31 1032.00 114.535   1
  -3   5  31 1053.77 120.860   1
  -3  -5  31 971.530 139.709   1
  -3  -5 -31 1141.89 124.673   1
  -3   5 -31 1135.22 145.532   1
   3   5 -31 1200.08 132.449   1
   3  -5 -31 1192.83 109.257   1
   3  -5  33 1227.30 140.704   1
  -3  -5  33 933.124 146.346   1
   3  -5  33 922.649 156.018   1
   3   5  33 900.923 135.935   1
  -3   5 -33 908.454 125.475   1
   3   5 -33 646.896 142.665   1
  -3  -5  33 1017.54 142.668   1
   3   5 -33 1041.94 130.885   1
   3  -5 -33 914.732 105.613   1
  -3   5 -33 1073.51 148.161   1
  -3  -5 -33 1051.54 127.572   1
  -3  -5 -33 813.335 114.223   1
  -3  -5  35 1262.32 160.499   1
   3  -5  35 1284.47 155.603   1
  -3  -5  35 1081.45 160.811   1
   3  -5  35 1127.99 177.110   1
   3  -5 -35 1095.10 120.361   1
   3   5  35 1183.12 162.831   1
  -3  -5 -35 1382.63 140.356   1
  -3   5 -35 1272.69 142.798   1
   3   5 -35 772.592 159.852   1
   3  -5 -35 1259.50 122.135   1
   3   5 -35 1281.97 143.981   1
  -3  -5 -35 1203.13 147.209   1
  -3   5 -35 1227.43 164.601   1
  -3   7  -1 402.314 38.3731   1
  -3  -7   1 416.617 39.3351   1
   3   7  -1 320.666 36.2987   1
  -3  -7  -1 423.777 37.5655   1
   3   7   1 422.286 37.8220   1
  -3   7  -1 419.977 31.8883   1
   3  -7   1 334.957 33.5846   1
   3  -7  -1 394.190 30.9704   1
  -3   7   1 366.605 30.7247   1
   3  -7  -1 350.362 55.1186   1
  -3  -7   1 442.070 46.6756   1
   3   7  -1 386.381 41.6416   1
  -3  -7  -1 373.093 54.5421   1
  -3  -7   3 3110.07 165.777   1
   3   7  -3 3242.49 163.928   1
  -3   7  -3 3248.22 163.466   1
   3   7  -3 2844.46 161.195   1
  -3  -7  -3 3289.74 160.991   1
   3  -7  -3 2992.22 154.861   1
   3  -7   3 3001.55 160.153   1
  -3   7  -3 3021.68 158.277   1
  -3  -7   3 2930.26 163.343   1
  -3   7   3 2708.50 156.062   1
  -3  -7  -3 3080.38 185.260   1
   3   7   3 3293.03 171.858   1
   3  -7  -3 3152.32 179.015   1
   3   7   5 23526.4 1095.66   1
  -3  -7   5 21012.2 1082.23   1
   3   7  -5 22628.3 1083.26   1
   3   7  -5 21031.7 1081.79   1
  -3  -7  -5 22152.0 1080.23   1
   3  -7   5 21045.4 1079.70   1
  -3   7  -5 21895.7 1078.74   1
  -3  -7   5 22021.8 1083.80   1
   3  -7  -5 21453.5 1073.78   1
  -3   7   5 21598.7 1077.73   1
  -3   7  -5 23242.2 1083.16   1
   3  -7   5 21533.6 1081.07   1
  -3  -7  -5 22607.0 1107.31   1
   3  -7  -7 318.004 35.4373   1
  -3  -7  -7 529.731 139.123   1
   3   7   7 549.421 119.834   1
   3  -7  -7 399.070 61.1605   1
  -3  -7   7 435.160 52.8909   1
   3   7  -7 336.352 56.3285   1
   3  -7   7 474.340 50.8931   1
  -3   7  -7 382.163 44.4227   1
   3   7  -7 434.409 51.9075   1
  -3  -7   7 431.650 58.7507   1
  -3   7  -7 402.074 54.8307   1
   3  -7   7 386.243 55.0028   1
  -3  -7  -7 611.084 62.4411   1
  -3   7   7 263.312 48.8870   1
  -3   7  -9 309.315 62.2313   1
   3  -7   9 382.012 61.2552   1
  -3  -7  -9 202.500 122.708   1
   3   7  -9 314.629 56.8090   1
  -3   7   9 246.051 91.2830   1
   3   7   9 268.056 137.818   1
   3  -7  -9 261.465 37.9271   1
  -3  -7   9 404.983 56.5544   1
   3   7  -9 379.003 64.6002   1
  -3   7   9 260.250 34.4044   1
   3  -7   9 335.715 56.7964   1
  -3   7  -9 405.045 51.8508   1
  -3  -7   9 419.696 66.3898   1
   3  -7  -9 320.877 49.7880   1
  -3  -7  -9 166.883 56.6819   1
   3   7   9 255.563 55.2489   1
   3  -7  11 4231.80 230.267   1
   3   7  11 3912.72 282.764   1
  -3  -7 -11 4265.75 247.641   1
   3   7  11 4374.94 222.199   1
   3   7 -11 3960.98 228.689   1
  -3  -7  11 3750.57 232.842   1
  -3   7  11 3867.46 227.915   1
   3  -7 -11 4066.34 220.962   1
  -3  -7  11 3916.29 226.840   1
   3  -7 -11 4353.28 213.319   1
   3   7 -11 3950.91 233.034   1
   3  -7  11 4156.80 228.235   1
  -3   7 -11 4829.36 230.396   1
  -3   7  11 4253.75 213.684   1
  -3   7 -11 4222.39 231.972   1
   3   7  13 5115.46 315.729   1
   3   7  13 5142.23 256.091   1
  -3   7  13 4603.58 256.347   1
  -3   7 -13 5020.24 269.922   1
   3   7 -13 4790.01 271.180   1
   3  -7 -13 4777.25 251.213   1
   3  -7  13 4892.52 266.222   1
  -3   7 -13 6210.61 272.750   1
   3   7 -13 4636.45 265.472   1
  -3  -7  13 4869.46 272.489   1
  -3   7  13 4897.34 251.569   1
   3  -7  13 5220.04 268.800   1
   3  -7 -13 4834.90 252.829   1
  -3   7  15 9865.84 527.054   1
  -3  -7  15 9473.10 538.573   1
   3   7 -15 11147.5 547.043   1
   3  -7 -15 10381.6 524.698   1
   3   7  15 10665.7 528.084   1
  -3   7 -15 12018.3 541.842   1
  -3   7 -15 10950.4 543.527   1
  -3   7  15 10688.8 526.594   1
   3   7 -15 10454.5 539.338   1
  -3  -7  15 9820.68 543.126   1
   3   7  15 10596.7 573.099   1
   3  -7  15 11025.7 541.524   1
   3   7  17 2732.09 212.892   1
   3   7 -17 2637.34 163.706   1
  -3   7  17 2315.46 145.665   1
   3   7 -17 2690.86 174.568   1
  -3  -7  17 2507.90 163.831   1
   3  -7 -17 2223.53 145.194   1
   3  -7  17 2903.02 167.957   1
   3   7  17 2809.33 148.937   1
  -3   7 -17 3308.33 168.464   1
  -3   7 -17 2777.01 170.331   1
  -3  -7  17 2482.51 171.054   1
   3  -7 -17 2760.47 144.627   1
   3  -7  17 2959.28 167.888   1
  -3  -7 -17 2888.68 154.009   1
  -3  -7  19 5.20142 65.9491   1
  -3   7  19-34.8196 40.8013   1
   3  -7 -19 46.8234 44.3544   1
  -3   7 -19-7.50756 66.6252   1
   3  -7  19 47.6933 73.1736   1
   3   7  19 41.2342 44.3921   1
  -3  -7  19 115.857 79.3932   1
   3   7 -19-57.5281 65.5965   1
   3  -7 -19 29.2221 37.7972   1
   3   7  19 75.8934 128.606   1
   3  -7  19 20.4563 70.3625   1
  -3  -7 -19-10.8279 55.1779   1
  -3   7 -19-13.9183 74.1568   1
   3   7  21 833.490 143.570   1
   3   7 -21 866.821 94.0132   1
  -3  -7  21 770.514 105.320   1
  -3   7  21 713.702 68.1933   1
  -3  -7  21 666.651 92.7219   1
   3  -7 -21 637.692 68.3677   1
   3  -7  21 829.487 99.6092   1
   3   7  21 802.708 72.6673   1
   3  -7 -21 764.626 66.0336   1
  -3  -7 -21 908.237 77.9008   1
  -3   7 -21 662.264 100.446   1
   3  -7  21 773.650 95.3511   1
   3   7  23 3487.56 238.715   1
  -3  -7 -23 2278.67 183.980   1
   3   7 -23 3281.75 207.451   1
  -3   7 -23 3343.29 214.735   1
  -3  -7 -23 3645.88 194.689   1
  -3  -7  23 3513.37 221.081   1
  -3   7  23 3230.77 187.431   1
  -3  -7  23 3477.39 211.284   1
   3  -7  23 3638.64 215.360   1
   3   7  23 3609.45 192.789   1
   3   7 -23 3387.42 222.343   1
   3  -7 -23 2854.79 187.381   1
  -3   7 -23 4388.70 215.456   1
   3  -7 -23 3541.49 185.596   1
   3  -7  23 3953.56 213.411   1
  -3  -7  25 1187.76 141.748   1
  -3   7 -25 1461.43 139.953   1
  -3  -7 -25 1411.05 112.742   1
   3  -7  25 1319.74 130.954   1
  -3  -7  25 1205.92 129.048   1
  -3   7  25 1221.35 101.954   1
   3  -7 -25 1250.52 103.488   1
   3   7  25 1285.56 109.033   1
   3  -7  25 1195.03 135.449   1
   3   7 -25 1065.92 138.444   1
  -3   7 -25 1646.05 140.538   1
   3   7 -25 1269.98 125.877   1
  -3  -7 -25 1806.07 108.888   1
   3  -7 -25 1321.55 99.2365   1
   3   7  25 1609.81 170.758   1
   3   7  27 2471.78 202.495   1
  -3  -7 -27 2465.79 145.020   1
   3  -7 -27 1971.90 131.947   1
   3   7 -27 1906.13 159.216   1
  -3  -7  27 1886.77 164.921   1
  -3   7  27 1680.71 135.138   1
   3  -7 -27 1782.82 135.295   1
   3   7 -27 1831.89 172.642   1
   3  -7  27 2159.71 175.215   1
  -3   7 -27 2518.19 171.058   1
   3  -7  27 2319.08 168.871   1
  -3   7  27 1976.46 142.323   1
  -3  -7 -27 2314.05 148.164   1
  -3  -7  27 1963.69 174.265   1
  -3   7 -27 2021.57 172.336   1
   3   7  29 12.6986 149.495   1
  -3  -7  29 131.744 114.262   1
  -3   7  29-52.8483 77.6003   1
   3  -7  29 88.9109 119.469   1
   3   7 -29 114.711 123.549   1
  -3   7 -29 45.1912 99.7811   1
  -3  -7 -29 157.921 83.7617   1
   3  -7 -29 112.919 72.8044   1
   3   7 -29 121.199 102.746   1
  -3   7 -29-22.9178 119.512   1
  -3   7  29 17.1805 83.9693   1
   3  -7  29 68.5091 108.630   1
  -3  -7  29 163.209 120.409   1
  -3   7  31 557.407 96.4613   1
  -3  -7  31 639.137 130.160   1
   3  -7  31 573.810 139.964   1
   3   7 -31 610.838 138.482   1
  -3   7 -31 685.959 118.346   1
  -3  -7 -31 665.297 101.149   1
   3  -7 -31 750.814 89.2824   1
   3   7 -31 431.730 117.757   1
  -3   7 -31 575.696 140.249   1
   3  -7  31 666.958 126.569   1
  -3   7  31 637.703 102.502   1
  -3  -7  31 520.985 135.247   1
  -3  -7 -31 408.707 104.434   1
  -3  -7  33 1872.46 195.371   1
  -3   7  33 1976.13 166.748   1
   3   7 -33 2167.99 205.807   1
   3  -7  33 2111.21 208.870   1
  -3   7 -33 2616.93 188.506   1
  -3  -7 -33 2410.25 172.067   1
   3  -7 -33 2394.00 157.913   1
   3   7 -33 2286.01 187.081   1
  -3   7  33 2378.70 169.269   1
  -3  -7 -33 2455.86 177.604   1
  -3  -7  33 2310.99 202.962   1
  -3   7 -33 2545.52 205.771   1
   3  -7  33 2941.97 197.680   1
  -3  -7  35 639.247 152.584   1
  -3   7  35 1058.87 121.114   1
   3   7  35 875.940 142.294   1
   3  -7  35 837.087 171.235   1
   3   7 -35 726.248 157.533   1
  -3   7 -35 1119.57 135.945   1
  -3  -7 -35 832.596 128.353   1
   3  -7 -35 778.196 106.823   1
   3   7 -35 836.915 139.469   1
   3  -7  35 1171.63 152.399   1
  -3   7  35 783.873 121.549   1
  -3  -7  35 887.082 158.123   1
  -3  -7 -35 845.875 131.131   1
  -3   7 -35 767.011 158.395   1
  -3  -9  -1 194.780 42.5041   1
  -3  -9   1 202.404 43.0852   1
   3  -9   1 143.816 36.7610   1
  -3   9  -1 178.981 33.0167   1
  -3  -9  -1 266.443 60.7689   1
  -3  -9   1 201.499 50.9476   1
   3   9   1 155.090 44.8672   1
   3   9  -1 159.440 42.8383   1
   3  -9  -3 9925.10 536.912   1
  -3  -9   3 11012.0 532.079   1
  -3  -9  -3 11368.8 545.960   1
  -3  -9   3 10930.8 532.255   1
   3   9   3 11304.8 532.430   1
   3   9  -3 10803.9 530.822   1
   3  -9   3 10593.9 527.393   1
  -3   9  -3 11039.0 525.769   1
  -3   9   3 9611.29 521.097   1
   3  -9  -3 10973.2 522.466   1
  -3  -9  -3 10477.1 526.571   1
   3  -9   3 10181.4 527.992   1
  -3   9   3 9774.81 523.398   1
   3  -9   5 8308.65 447.333   1
  -3  -9  -5 8507.43 474.293   1
  -3   9   5 7708.38 438.162   1
  -3  -9   5 8763.22 451.679   1
   3   9   5 9528.94 454.958   1
  -3  -9   5 8671.52 448.620   1
   3   9  -5 8827.36 450.733   1
   3  -9   5 8889.82 446.657   1
   3  -9  -5 8994.84 437.736   1
  -3   9  -5 10166.4 447.313   1
  -3  -9  -5 9005.75 443.687   1
   3   9   5 9358.44 449.324   1
  -3  -9  -7 32189.0 1620.65   1
   3  -9  -7 30088.2 1596.29   1
  -3   9   7 27083.8 1586.78   1
  -3   9   7 29844.3 1585.72   1
  -3  -9   7 32526.2 1597.31   1
   3   9   7 35607.4 1604.57   1
  -3  -9   7 32388.2 1593.14   1
   3   9  -7 34267.5 1596.70   1
   3  -9   7 33209.2 1592.80   1
   3  -9  -7 31848.0 1580.62   1
  -3   9  -7 40654.0 1597.61   1
   3  -9   7 33110.5 1593.77   1
   3   9   7 34634.1 1599.44   1
   3   9   9 1422.61 146.129   1
   3  -9  -9 1336.46 85.5367   1
  -3  -9  -9 1847.88 98.8311   1
  -3   9   9 1377.69 85.6562   1
   3   9  -9 1527.41 112.196   1
  -3  -9   9 1319.28 101.023   1
   3  -9   9 1525.14 102.077   1
  -3   9  -9 1681.16 99.4193   1
   3  -9  -9 1292.81 76.6486   1
   3   9  -9 1525.28 104.709   1
  -3  -9   9 1380.17 112.120   1
   3   9   9 1558.19 112.100   1
   3  -9   9 1526.93 104.580   1
  -3  -9  -9 1633.40 170.981   1
  -3   9   9 1499.11 118.031   1
  -3  -9 -11 5135.00 269.933   1
  -3  -9  11 4656.19 266.087   1
   3   9 -11 5010.43 273.942   1
   3  -9  11 4833.54 268.000   1
  -3   9 -11 5230.23 265.192   1
   3   9 -11 4866.65 269.148   1
  -3  -9  11 4848.47 275.132   1
   3   9  11 5281.19 262.828   1
  -3   9  11 4083.94 275.978   1
  -3  -9 -11 5022.12 294.798   1
   3   9  11 5105.94 308.503   1
   3  -9  11 5216.52 270.223   1
   3   9 -13 10805.9 522.229   1
   3  -9 -13 9324.64 496.044   1
   3  -9  13 10320.1 516.236   1
  -3   9 -13 11208.9 513.642   1
   3   9 -13 10254.1 516.020   1
  -3  -9  13 10388.6 522.240   1
   3   9  13 11118.0 505.696   1
   3  -9 -13 8825.71 499.796   1
   3  -9  13 11167.6 518.284   1
   3   9  13 10363.6 555.529   1
  -3  -9 -13 10719.4 521.112   1
  -3   9  13 9786.41 511.408   1
  -3  -9 -15 4749.73 263.571   1
   3  -9 -15 4117.21 240.770   1
   3   9 -15 5010.57 265.851   1
   3  -9  15 4994.34 260.073   1
  -3   9 -15 4984.10 254.069   1
  -3   9  15 4640.59 237.577   1
   3   9 -15 4581.20 257.814   1
  -3  -9  15 4704.73 265.255   1
   3   9  15 4818.90 242.439   1
   3   9  15 4321.70 308.555   1
  -3   9  15 4460.23 244.114   1
   3   9  17 4055.48 289.576   1
  -3  -9 -17 4422.68 232.999   1
   3  -9 -17 3909.14 208.249   1
  -3   9  17 3849.16 212.129   1
   3   9 -17 4282.25 240.451   1
  -3  -9  17 3917.14 231.269   1
   3  -9 -17 3538.83 205.327   1
   3  -9  17 4034.52 233.690   1
   3   9  17 4435.64 212.461   1
  -3   9 -17 4537.08 228.060   1
   3   9 -17 3953.40 230.195   1
  -3  -9 -17 3976.43 214.926   1
   3  -9  17 4478.97 234.119   1
  -3   9  17 4028.80 210.144   1
  -3  -9  17 4205.47 239.083   1
   3  -9  19-2.76616 79.7028   1
  -3  -9 -19 26.9366 52.0369   1
  -3  -9 -19-59.7322 69.6748   1
  -3   9  19 17.0068 44.8351   1
  -3  -9  19 25.0558 72.2297   1
   3  -9  19 74.6709 84.9963   1
   3   9 -19-9.83325 88.5998   1
   3  -9 -19 47.3726 37.7930   1
   3   9  19 43.4717 43.9752   1
  -3   9 -19-33.6687 70.0900   1
   3   9  19-136.809 159.651   1
   3   9 -19-5.41320 73.8445   1
   3  -9 -19 17.0036 37.8169   1
  -3  -9  19-70.8246 89.9613   1
  -3   9  19-30.5447 47.4229   1
  -3  -9 -21 535.590 70.9151   1
   3  -9  21 757.397 101.486   1
  -3  -9 -21 704.396 86.3063   1
  -3   9  21 599.942 64.1916   1
  -3  -9  21 602.330 97.0446   1
   3  -9 -21 595.321 58.6246   1
   3   9  21 718.560 71.0062   1
  -3   9  21 692.065 68.8789   1
  -3  -9  21 547.385 110.033   1
   3   9 -21 709.164 95.2022   1
   3  -9 -21 667.785 60.0948   1
   3  -9  21 580.351 101.549   1
  -3  -9  23 339.363 109.226   1
   3   9 -23 338.832 93.7097   1
  -3  -9  23 353.067 99.1009   1
  -3   9  23 401.028 62.0371   1
   3   9 -23 330.339 114.556   1
   3  -9  23 313.471 104.834   1
   3  -9 -23 323.527 58.0888   1
   3   9  23 349.579 67.0337   1
   3  -9 -23 465.300 57.6097   1
  -3  -9 -23 434.231 73.1201   1
   3  -9  23 391.060 100.451   1
  -3   9  23 402.718 69.2371   1
  -3  -9 -23 501.427 85.5109   1
  -3  -9 -25 7669.53 424.414   1
   3   9 -25 8106.77 436.011   1
  -3   9  25 8007.04 413.055   1
  -3  -9  25 7895.12 437.848   1
   3   9  25 8191.15 418.599   1
   3  -9 -25 7170.10 408.998   1
   3  -9  25 8402.48 443.754   1
   3   9 -25 7806.45 444.096   1
  -3   9 -25 8834.11 435.199   1
  -3  -9  25 8190.83 447.057   1
  -3  -9 -25 8158.04 418.097   1
  -3   9  25 8241.27 414.937   1
  -3   9 -25 8588.70 445.348   1
   3  -9 -25 7829.15 408.475   1
   3  -9  25 9002.10 440.249   1
  -3   9 -27 1721.96 165.627   1
  -3  -9 -27 1791.39 131.510   1
  -3  -9  27 1706.39 168.979   1
  -3   9  27 1630.64 122.264   1
  -3  -9  27 1640.75 153.612   1
   3   9  27 1673.82 130.313   1
   3  -9 -27 1516.05 113.420   1
   3  -9  27 1581.54 161.602   1
   3   9 -27 1604.46 164.288   1
  -3   9 -27 2005.22 151.544   1
  -3   9  27 1524.84 117.896   1
   3   9 -27 1673.58 150.253   1
   3  -9  27 2201.88 159.040   1
  -3  -9 -27 1753.98 138.527   1
  -3   9  29-52.6536 80.4147   1
  -3  -9  29 56.5843 122.999   1
   3  -9  29 39.9292 115.631   1
  -3  -9  29 149.146 114.144   1
  -3   9  29-112.356 74.1693   1
   3  -9  29-55.6620 127.443   1
   3   9 -29 43.0462 126.731   1
  -3   9 -29 69.0351 109.961   1
   3  -9 -29 40.7923 68.1890   1
   3   9  29 72.7814 86.8465   1
  -3  -9 -29 197.158 93.9577   1
   3   9 -29-66.5906 107.966   1
  -3   9 -29-12.1993 125.989   1
  -3  -9 -31 2028.05 162.388   1
  -3   9 -31 2383.95 200.104   1
  -3  -9  31 2297.22 200.814   1
  -3   9  31 2370.55 156.615   1
  -3   9  31 2178.64 153.280   1
  -3  -9  31 2006.33 186.777   1
   3   9 -31 2079.64 200.119   1
   3   9  31 2014.48 165.245   1
   3  -9  31 2263.56 206.400   1
   3  -9 -31 2179.94 150.145   1
  -3   9 -31 2988.18 204.808   1
   3   9 -31 1887.58 180.366   1
  -3  -9 -31 2455.39 169.306   1
   3   9  31 2254.58 246.975   1
   3  -9  31 2634.61 191.653   1
  -3  -9 -33 1288.18 136.720   1
  -3   9 -33 1373.22 172.459   1
  -3   9  33 1260.65 124.303   1
  -3  -9  33 1288.59 164.501   1
   3   9  33 1287.85 143.245   1
   3   9 -33 1268.87 173.650   1
   3  -9  33 1443.96 184.323   1
  -3   9 -33 1779.38 170.918   1
   3  -9 -33 1371.91 136.100   1
   3   9 -33 1129.94 153.009   1
  -3  -9 -33 1557.87 141.723   1
   3   9  33 1518.79 228.991   1
  -3   9  33 1424.19 125.951   1
   3  -9  33 1680.40 163.191   1
  -3  -9  33 1081.34 171.308   1
  -3   9 -35 888.764 168.092   1
  -3  -9 -35 673.107 127.849   1
   3   9  35 822.891 225.055   1
  -3  -9  35 873.354 164.014   1
   3  -9  35 719.875 178.141   1
   3   9 -35 896.198 172.074   1
   3  -9 -35 899.230 111.743   1
  -3   9 -35 1103.97 147.649   1
  -3  -9 -35 1058.44 136.283   1
   3  -9  35 1343.26 161.152   1
  -3   9  35 1015.49 120.349   1
  -3  -9  35 873.586 168.751   1
   3  -9 -35 972.028 105.544   1
   3   9 -35 1010.23 150.158   1
  -3 -11  -1 53.2745 48.8767   1
   3  11   1 119.544 45.9335   1
  -3 -11   1 38.2628 53.4817   1
   3  11  -1 87.7698 46.8973   1
   3 -11   1 227.194 50.6180   1
  -3  11   1 106.362 48.6611   1
   3 -11   1 122.493 47.5370   1
   3 -11  -1 94.2942 42.2882   1
  -3  11   1 158.407 35.4526   1
  -3  11  -1 93.8091 37.7418   1
  -3 -11  -1-11.9603 63.8217   1
  -3 -11   1 41.4902 56.0754   1
   3  11   1 159.377 49.9435   1
   3  11  -1 59.7580 49.7767   1
  -3 -11   3 9624.87 500.620   1
  -3 -11  -3 9860.42 495.023   1
  -3  11   3 9135.09 490.687   1
   3 -11   3 9351.96 496.064   1
  -3 -11  -3 10426.4 508.923   1
   3  11   3 10751.1 497.495   1
  -3 -11   3 9475.31 498.381   1
   3  11  -3 10936.6 501.125   1
   3 -11  -3 9579.11 489.347   1
   3 -11   3 9203.09 494.875   1
  -3  11   3 9207.51 487.126   1
  -3  11  -3 12153.2 499.322   1
   3  11  -3 9831.36 497.812   1
  -3  11  -3 9647.81 497.563   1
  -3  11  -5 43354.1 2087.36   1
   3 -11   5 41289.4 2085.11   1
  -3  11   5 38651.3 2076.59   1
   3 -11  -5 36041.3 2088.06   1
   3  11  -5 42674.3 2086.61   1
  -3 -11   5 41578.9 2089.88   1
  -3 -11  -5 45457.1 2102.46   1
  -3 -11   5 42437.8 2086.28   1
   3  11   5 47187.2 2086.44   1
   3  11  -5 44938.7 2089.46   1
   3 -11  -5 43398.7 2075.99   1
   3 -11   5 40649.4 2084.45   1
  -3  11   5 39636.5 2075.08   1
  -3  11  -5 44939.6 2083.62   1
  -3 -11  -5 44524.1 2081.50   1
   3  11   5 45534.4 2084.27   1
  -3  11  -7 11694.8 546.693   1
  -3  11   7 10108.7 529.142   1
   3 -11   7 11132.8 543.504   1
  -3 -11  -7 10945.3 573.868   1
   3 -11  -7 8494.28 549.180   1
  -3  11   7 9679.61 529.217   1
   3  11   7 12378.9 546.326   1
  -3 -11   7 11016.7 542.491   1
   3  11  -7 11275.3 547.434   1
   3 -11  -7 11147.2 528.095   1
   3 -11   7 11180.7 542.819   1
  -3  11  -7 11432.7 539.607   1
  -3 -11   7 11022.0 548.893   1
   3  11  -7 10633.8 543.523   1
  -3 -11  -7 9159.44 532.491   1
   3  11   7 12202.2 546.111   1
   3 -11   9 75.4588 58.7198   1
  -3  11  -9 31.1018 62.4625   1
   3  11   9-23.2675 77.8109   1
  -3 -11   9-1.96031 52.9798   1
   3  11  -9 81.6737 64.4617   1
  -3  11  -9-3.33697 45.4100   1
   3 -11   9 1.97820 56.0731   1
  -3 -11  -9-72.5091 139.136   1
   3  11   9 62.5616 75.5335   1
  -3 -11   9 156.384 70.2307   1
  -3 -11 -11 810.549 141.701   1
   3  11  11 569.779 78.5210   1
   3  11  11 733.955 112.646   1
  -3 -11  11 644.488 72.7258   1
   3 -11  11 704.180 77.0037   1
   3  11 -11 653.161 84.9288   1
  -3  11 -11 588.646 65.3406   1
   3 -11  11 523.101 75.4736   1
  -3  11 -11 568.886 80.5876   1
  -3 -11  11 473.031 85.2488   1
  -3  11 -13 11700.2 615.677   1
  -3 -11  13 11709.4 610.908   1
   3  11 -13 11859.7 617.984   1
   3 -11  13 12068.7 613.476   1
  -3  11 -13 12258.0 608.094   1
  -3 -11  13 12241.1 620.021   1
   3  11  13 11335.7 601.437   1
   3 -11  13 12399.0 613.540   1
  -3 -11 -13 12208.4 623.296   1
   3  11  13 12829.6 639.024   1
  -3 -11 -15 8251.78 383.675   1
  -3 -11  15 7163.46 392.446   1
  -3  11 -15 6817.92 389.602   1
   3  11 -15 7119.56 390.671   1
   3 -11  15 7366.77 387.944   1
  -3  11 -15 7341.58 379.579   1
  -3  11  15 7079.55 359.970   1
   3  11  15 7112.65 368.374   1
   3  11  15 7311.99 425.668   1
   3 -11  15 7404.06 385.664   1
  -3 -11 -17 619.345 101.490   1
  -3 -11  17 572.481 89.4128   1
   3  11 -17 535.458 105.146   1
  -3  11 -17 512.967 87.5260   1
   3  11  17 635.497 56.7681   1
  -3  11  17 556.320 80.0421   1
  -3  11  17 591.548 49.9627   1
  -3 -11  17 418.416 104.666   1
   3 -11  17 588.523 95.2981   1
  -3  11 -17 647.459 107.211   1
  -3 -11 -19 85.9683 102.323   1
  -3 -11  19 38.4125 84.3392   1
   3 -11  19-6.15450 104.639   1
   3  11 -19-97.7902 101.183   1
  -3  11 -19 22.6523 80.1404   1
  -3  11  19-8.36173 59.3654   1
   3  11  19 38.8725 44.2872   1
  -3 -11  19 66.8627 97.2988   1
  -3 -11 -19-19.8865 54.7491   1
   3 -11  19-5.86166 112.072   1
  -3  11  19 34.4311 41.9275   1
  -3  11 -19-68.8621 135.117   1
  -3 -11 -21 127.948 106.248   1
  -3  11  21-111.647 74.5622   1
  -3 -11  21 139.119 89.7151   1
   3 -11  21 72.8641 97.1156   1
   3  11  21 135.017 52.1731   1
   3 -11 -21 73.5184 45.6899   1
  -3  11 -21 154.553 80.2082   1
  -3 -11  21 269.698 109.934   1
  -3  11 -21 31.2904 104.399   1
   3 -11  21 24.8954 90.3814   1
  -3 -11 -21 89.7060 59.9317   1
  -3  11  21 56.9872 67.2680   1
  -3  11  23 7076.60 355.647   1
  -3 -11  23 6776.82 382.046   1
   3  11 -23 7179.10 394.135   1
   3 -11  23 7093.91 388.089   1
   3  11  23 8034.01 362.828   1
   3 -11 -23 6110.75 347.111   1
   3  11  23 6883.70 447.094   1
  -3 -11 -23 7106.36 380.129   1
  -3  11  23 6635.36 352.222   1
   3 -11  23 7748.73 386.300   1
  -3 -11 -23 7232.99 360.049   1
  -3 -11  25 4602.63 280.363   1
  -3  11  25 4533.70 233.373   1
  -3 -11 -25 4638.01 242.130   1
  -3  11  25 4193.21 233.045   1
  -3 -11  25 4586.58 269.603   1
   3 -11 -25 4132.77 227.172   1
   3 -11  25 4581.32 275.302   1
   3  11 -25 4222.22 278.006   1
   3  11  25 4628.12 241.576   1
  -3  11 -25 4483.27 259.929   1
   3 -11 -25 3778.10 225.260   1
  -3 -11 -25 4572.66 264.057   1
   3 -11  25 5264.92 273.341   1
   3  11  25 4642.71 361.580   1
   3  11  27 492.189 228.902   1
  -3 -11  27 698.269 139.191   1
  -3 -11  27 427.411 121.754   1
  -3  11  27 631.319 78.7441   1
   3 -11  27 869.191 142.919   1
   3  11 -27 744.915 140.806   1
   3  11  27 701.841 91.4869   1
   3 -11 -27 521.671 65.0960   1
  -3  11 -27 696.538 114.802   1
  -3 -11 -27 774.249 115.628   1
   3 -11 -27 674.416 68.9197   1
  -3  11  27 673.609 79.7745   1
   3 -11  27 723.869 127.317   1
  -3 -11 -27 656.712 91.8015   1
  -3 -11 -29 325.466 106.813   1
  -3 -11  29 61.5435 117.991   1
  -3  11  29 45.2179 70.3298   1
   3  11 -29 234.298 133.781   1
   3 -11  29 100.566 136.493   1
  -3  11 -29 158.311 107.293   1
   3 -11 -29 109.249 59.1975   1
   3  11  29 115.744 85.1883   1
   3  11 -29 74.4917 116.262   1
   3 -11 -29-3.78625 61.5634   1
   3  11  29-23.3269 218.690   1
  -3 -11  29 227.880 132.218   1
   3 -11  29 116.273 121.821   1
  -3  11  29 97.5858 74.5714   1
   3  11  31 823.357 241.998   1
   3 -11 -31 785.104 81.0716   1
   3  11 -31 792.504 135.055   1
  -3  11  31 700.243 92.0183   1
  -3 -11  31 489.778 138.604   1
   3  11 -31 670.933 155.019   1
   3 -11  31 802.295 159.976   1
   3 -11 -31 662.513 79.8240   1
   3  11  31 542.591 105.113   1
  -3  11 -31 710.961 134.654   1
  -3 -11  31 654.197 154.314   1
  -3  11  31 776.171 94.4477   1
   3 -11  31 969.555 145.167   1
  -3 -11 -31 623.971 122.494   1
   3  11  33 1950.58 270.191   1
  -3 -11  33 1872.12 194.391   1
  -3  11  33 1647.56 137.209   1
  -3 -11  33 1527.41 184.030   1
   3  11  33 2058.42 156.943   1
   3 -11  33 1877.71 204.793   1
   3  11 -33 1523.37 196.040   1
   3 -11 -33 1473.47 125.293   1
  -3  11 -33 2086.80 188.251   1
   3 -11  33 2173.89 187.216   1
  -3  11  33 2117.60 140.151   1
   3  11 -33 1346.29 172.920   1
   3 -11 -33 1724.29 124.870   1
  -3 -11 -33 1946.71 167.253   1
  -3 -13   1 3043.98 174.979   1
  -3 -13  -1 3015.95 176.470   1
   3  13   1 3140.49 169.600   1
   3  13  -1 3167.39 172.302   1
   3 -13  -1 2804.85 164.595   1
   3 -13   1 2819.37 167.591   1
  -3  13   1 3001.27 160.311   1
  -3  13  -1 3674.06 169.947   1
  -3 -13   1 2879.78 174.420   1
  -3 -13  -1 2957.57 171.420   1
   3 -13   1 2482.85 166.202   1
   3  13   1 3030.58 168.095   1
   3  13  -1 3072.88 170.068   1
  -3  13   1 3003.52 167.935   1
   3  13   3 18604.6 827.855   1
  -3 -13   3 17314.7 831.086   1
   3  13  -3 17377.1 832.024   1
   3 -13  -3 16019.2 821.739   1
   3 -13   3 16231.5 827.764   1
  -3  13   3 16430.5 819.167   1
  -3  13  -3 16919.3 824.929   1
  -3 -13   3 15837.9 832.826   1
   3  13  -3 17322.8 830.482   1
   3 -13   3 15389.4 827.067   1
  -3 -13  -3 16871.9 836.162   1
  -3  13   3 15090.3 822.453   1
  -3  13  -3 16897.4 830.864   1
  -3 -13  -5 9002.59 488.350   1
   3  13   5 10566.8 470.588   1
  -3 -13   5 9390.82 473.280   1
   3  13  -5 9551.65 477.006   1
   3 -13   5 9385.20 472.945   1
   3 -13  -5 9092.43 461.924   1
  -3  13   5 8518.69 458.995   1
  -3  13  -5 9719.19 468.929   1
   3  13  -5 9549.63 474.276   1
  -3 -13   5 8592.00 478.175   1
   3 -13   5 8872.62 472.290   1
   3  13   5 9831.01 469.137   1
  -3  13  -5 9322.64 476.298   1
  -3  13   5 8886.73 462.788   1
   3  13  -7 1216.07 99.8631   1
  -3 -13   7 1293.08 110.981   1
   3 -13   7 1249.77 100.368   1
  -3 -13  -7 1073.41 146.578   1
   3  13   7 1413.28 95.5430   1
  -3 -13   7 1385.60 97.6753   1
   3  13  -7 1469.75 107.707   1
   3 -13   7 1271.06 100.239   1
   3 -13  -7 1244.25 78.5429   1
  -3  13  -7 1375.78 92.4510   1
  -3  13   7 1297.00 80.2553   1
  -3  13  -7 1483.87 108.197   1
   3  13   7 1400.88 97.0735   1
  -3  13   9 308.363 39.0382   1
  -3 -13  -9 107.695 140.009   1
   3  13   9 329.822 67.9017   1
  -3 -13   9 249.064 60.1053   1
   3 -13  -9 332.346 34.5381   1
   3 -13   9 324.100 67.4233   1
   3  13  -9 464.868 76.8659   1
  -3  13  -9 286.842 55.4763   1
   3  13  -9 301.376 66.9251   1
  -3  13   9 302.196 36.3630   1
   3 -13   9 339.986 66.6177   1
  -3  13  -9 428.981 76.4227   1
  -3 -13   9 279.137 79.3036   1
   3  13   9 424.511 78.2894   1
  -3 -13  11 2.99026 78.1292   1
  -3  13 -11 86.9139 71.4528   1
   3 -13  11 36.1496 64.8271   1
   3  13 -11 67.3482 66.1958   1
  -3 -13 -11 47.6747 143.999   1
   3  13  11-66.4634 78.0712   1
  -3 -13  11 109.298 61.1847   1
   3 -13  11 123.264 65.1777   1
   3  13 -11 39.1156 74.0294   1
  -3  13 -11 57.1822 51.7914   1
  -3 -13 -11 116.295 42.1636   1
   3  13  11 115.082 80.8299   1
  -3 -13  13 2062.95 156.849   1
  -3  13 -13 2172.71 151.500   1
   3 -13  13 2052.80 145.614   1
  -3 -13  13 2223.89 144.251   1
   3  13 -13 1960.48 153.023   1
   3 -13  13 2040.85 146.215   1
  -3  13 -13 2145.27 137.417   1
   3  13 -13 2047.84 145.606   1
   3  13  13 1975.85 134.715   1
  -3 -13 -13 2421.82 125.938   1
  -3 -13 -13 2302.04 189.880   1
  -3  13 -15 7955.97 420.495   1
  -3 -13  15 7446.52 422.342   1
  -3 -13 -15 8485.31 399.243   1
   3  13 -15 7806.25 423.322   1
   3 -13  15 7687.62 415.980   1
  -3  13 -15 7709.07 408.813   1
   3  13 -15 7257.40 413.642   1
   3  13  15 7547.06 398.469   1
   3 -13  15 7933.52 416.436   1
  -3 -13 -15 7516.25 416.767   1
  -3 -13 -17 1440.57 108.446   1
  -3 -13  17 1399.07 127.457   1
   3  13 -17 1380.78 143.186   1
   3  13  17 1425.21 94.9692   1
   3  13 -17 1478.15 129.297   1
  -3  13 -17 1492.33 115.503   1
   3  13  17 1369.66 193.228   1
   3 -13  17 1608.71 129.482   1
  -3 -13  17 1549.89 147.865   1
  -3  13 -17 1441.18 137.182   1
   3  13  19 55.6311 48.3351   1
   3  13  19 100.412 201.115   1
  -3  13 -19-39.2263 104.763   1
  -3 -13  19-22.9312 112.871   1
  -3 -13  19 25.0359 92.8091   1
   3 -13  19 23.0305 98.6799   1
   3  13 -19 14.7584 108.907   1
  -3  13 -19-85.1429 80.9697   1
  -3 -13 -19-17.1158 56.7227   1
   3 -13  19 6.31558 94.5680   1
  -3 -13 -19-204.176 95.6649   1
   3  13 -19 66.3585 91.6458   1
  -3  13  21 2902.85 191.036   1
  -3 -13 -21 3920.06 219.394   1
  -3 -13  21 3475.55 213.952   1
   3 -13  21 3516.11 220.389   1
   3  13  21 3583.51 179.693   1
  -3  13 -21 3561.11 204.657   1
   3  13  21 3281.35 306.861   1
   3  13 -21 3530.99 215.057   1
  -3 -13 -21 3035.76 180.719   1
  -3  13  21 2854.05 167.704   1
   3 -13  21 3506.86 214.733   1
  -3  13 -21 3527.56 224.831   1
  -3 -13  21 3351.91 230.905   1
  -3  13  23 4277.88 254.716   1
  -3 -13  23 4707.11 284.073   1
   3  13 -23 5135.21 300.548   1
   3 -13  23 4998.20 293.042   1
   3  13  23 5555.45 256.852   1
  -3 -13 -23 5004.73 293.710   1
   3  13 -23 4559.08 282.921   1
  -3 -13 -23 4908.17 255.161   1
  -3  13  23 4255.08 244.294   1
   3 -13  23 4959.02 286.979   1
  -3 -13  23 5114.78 301.416   1
  -3  13 -23 5038.94 296.433   1
   3  13  25 1102.44 271.688   1
  -3  13  25 1463.69 99.4989   1
  -3  13 -25 1688.98 159.748   1
  -3 -13  25 1417.12 158.118   1
  -3 -13  25 1341.86 139.597   1
   3  13 -25 1388.38 160.706   1
   3 -13  25 1636.71 155.905   1
   3  13  25 1452.83 97.0754   1
  -3  13 -25 1559.17 130.274   1
  -3 -13 -25 1741.77 167.167   1
   3 -13 -25 836.878 84.3025   1
  -3  13  25 1326.57 85.9045   1
   3 -13  25 1719.54 147.112   1
   3  13 -25 1321.94 139.685   1
   3 -13 -27 725.374 74.6375   1
  -3 -13 -27 754.199 149.994   1
  -3  13  27 847.811 89.3612   1
  -3 -13  27 973.903 137.483   1
   3  13 -27 959.238 150.629   1
   3  13  27 1134.53 95.2389   1
   3 -13  27 880.434 150.249   1
  -3  13 -27 948.837 123.357   1
   3 -13 -27 671.027 62.8099   1
   3  13  27 982.911 269.391   1
  -3  13  27 851.170 80.3820   1
   3 -13  27 1068.74 142.455   1
   3  13 -27 788.907 128.660   1
  -3 -13  27 873.477 155.439   1
  -3  13 -27 1000.45 155.111   1
  -3 -13  29-36.6402 138.207   1
   3 -13  29-56.9564 128.070   1
  -3  13  29 92.3691 71.1643   1
  -3 -13 -29 25.0047 134.878   1
  -3  13  29-9.77461 74.3135   1
  -3 -13  29 85.4803 124.966   1
   3  13 -29-145.714 140.770   1
   3 -13  29-14.3141 137.405   1
   3  13  29 123.013 81.7373   1
   3  13  29 27.3210 263.453   1
   3 -13 -29 12.4873 49.7644   1
   3 -13 -29 3.00331 57.2520   1
  -3  13 -29-4.64701 137.530   1
  -3 -13 -31 627.016 149.509   1
  -3 -13 -31 559.983 99.4365   1
  -3  13 -31 618.382 158.475   1
  -3 -13  31 681.155 145.292   1
  -3  13  31 708.217 92.3760   1
   3  13 -31 542.987 157.051   1
   3 -13  31 762.357 164.182   1
   3  13  31 628.816 104.651   1
  -3  13 -31 650.519 131.677   1
   3  13  31 397.684 279.446   1
   3 -13 -31 492.132 69.1660   1
   3 -13 -31 616.234 74.2736   1
  -3  13  31 762.684 89.2654   1
  -3 -13  31 773.161 160.436   1
   3 -13  31 782.988 148.858   1
  -3 -13 -33 817.139 112.042   1
  -3  13 -33 892.659 168.750   1
  -3 -13  33 873.738 161.087   1
  -3  13  33 608.473 102.752   1
   3 -13  33 587.475 178.056   1
  -3  13 -33 926.972 152.240   1
   3  13  33 653.127 300.395   1
  -3  13  33 801.680 101.555   1
  -3 -13  33 671.917 169.203   1
   3 -13  33 1087.86 160.592   1
  -3 -13 -33 991.425 160.585   1
   3 -13 -33 634.887 81.0754   1
  -3 -15   1 2316.83 143.368   1
  -3 -15  -1 2433.62 146.555   1
   3  15  -1 2346.74 141.873   1
   3  15   1 2533.11 140.386   1
   3  15  -1 2402.11 139.583   1
   3  15   1 2336.22 136.836   1
   3 -15  -1 2096.28 134.238   1
   3 -15   1 2207.10 138.025   1
  -3  15  -1 2289.64 131.092   1
  -3  15   1 2655.83 135.024   1
   3 -15  -1 1749.94 127.287   1
  -3  15   1 2075.11 137.202   1
   3  15   3 7637.86 353.361   1
   3  15  -3 7188.89 359.690   1
   3 -15  -3 6345.93 347.698   1
   3 -15   3 6268.24 353.500   1
  -3  15  -3 6741.65 349.208   1
  -3  15   3 6700.32 343.210   1
  -3 -15   3 6840.26 356.315   1
  -3 -15  -3 6466.41 353.734   1
   3  15  -3 7182.56 357.335   1
  -3  15  -3 6795.69 359.232   1
  -3  15   3 6530.94 349.792   1
  -3 -15  -3 7138.44 364.784   1
  -3 -15  -5 2881.41 185.161   1
  -3 -15   5 2730.16 163.205   1
   3  15   5 3174.81 158.565   1
   3 -15  -5 2553.13 150.738   1
   3  15  -5 2795.21 169.659   1
   3 -15   5 2471.28 162.856   1
  -3  15  -5 2754.26 156.703   1
   3  15  -5 2839.44 165.851   1
   3  15   5 2798.85 157.302   1
  -3  15   5 2559.83 152.356   1
  -3  15  -5 2669.07 170.091   1
   3  15  -7 2912.18 173.769   1
  -3 -15  -7 2866.33 162.259   1
  -3 -15  -7 2711.35 207.071   1
   3  15   7 3254.85 164.751   1
  -3 -15   7 2849.31 169.931   1
   3 -15  -7 2907.64 154.880   1
   3  15  -7 2855.57 178.000   1
   3 -15   7 2607.82 171.913   1
  -3  15  -7 2653.53 164.485   1
  -3  15   7 2958.82 156.650   1
  -3  15  -7 2970.53 180.097   1
   3  15   7 3109.12 166.505   1
   3 -15  -9 107.210 101.934   1
  -3 -15  -9 205.136 145.752   1
  -3  15   9 260.069 41.3642   1
   3  15   9 419.665 59.6960   1
  -3 -15   9 349.551 65.2335   1
   3 -15  -9 196.534 36.7169   1
   3 -15   9 277.722 72.6757   1
   3  15  -9 230.730 77.5270   1
  -3  15  -9 208.004 58.5679   1
  -3  15   9 277.156 33.9046   1
   3  15  -9 173.485 70.3624   1
   3  15   9 337.650 73.0008   1
  -3  15  -9 218.074 79.9041   1
  -3  15  11 419.847 52.8411   1
   3  15 -11 486.695 81.3488   1
  -3 -15 -11 450.119 55.6542   1
  -3 -15 -11 307.080 165.895   1
   3  15  11 511.650 96.7241   1
  -3 -15  11 537.311 75.4882   1
   3 -15  11 513.097 84.8824   1
   3  15 -11 415.128 92.2348   1
  -3  15 -11 547.695 71.2009   1
  -3  15 -11 430.987 89.8723   1
  -3  15  11 473.510 43.0882   1
  -3  15 -13 1150.41 118.159   1
  -3 -15  13 965.469 101.913   1
   3  15 -13 1081.81 118.180   1
   3 -15  13 966.079 108.387   1
  -3  15 -13 1194.86 96.2277   1
   3  15 -13 1128.07 110.286   1
   3  15  13 1093.81 109.547   1
  -3 -15 -13 1136.32 78.8177   1
   3  15  15 1012.14 115.615   1
  -3 -15 -15 693.120 140.969   1
   3  15 -15 1046.85 122.955   1
   3 -15  15 837.157 108.827   1
  -3  15 -15 854.114 91.4882   1
   3  15  15 756.231 84.1233   1
   3  15 -15 959.936 105.763   1
  -3  15 -15 770.845 114.861   1
  -3 -15 -15 746.146 71.3450   1
  -3 -15 -17 1150.96 89.2536   1
   3  15 -17 1094.09 137.894   1
  -3  15 -17 1357.46 112.419   1
   3  15  17 1117.79 90.0048   1
   3  15 -17 1213.43 125.360   1
  -3  15 -17 1333.16 140.091   1
  -3 -15  17 1423.00 148.145   1
   3  15  17 1281.35 155.788   1
  -3 -15  19 16.5330 143.378   1
  -3  15 -19 295.832 116.735   1
  -3 -15  19 19.8069 104.749   1
   3  15 -19-89.3566 126.768   1
  -3  15 -19 95.3098 82.5880   1
   3  15  19 129.535 167.635   1
   3  15 -19 95.5379 113.394   1
  -3 -15 -19 88.1871 62.4973   1
   3  15  19 151.761 54.9315   1
   3  15  21 1192.55 217.951   1
   3 -15  21 1500.32 154.857   1
   3  15  21 1438.47 96.3498   1
  -3  15 -21 1400.02 129.317   1
  -3 -15  21 1418.56 141.596   1
  -3 -15 -21 1609.12 115.629   1
   3  15 -21 1348.21 144.456   1
  -3 -15  21 1514.63 165.347   1
  -3  15 -21 1305.40 156.528   1
   3  15  23 1201.05 253.328   1
  -3 -15 -23 1498.08 129.433   1
   3 -15  23 1308.59 159.530   1
   3  15  23 1615.13 102.252   1
  -3 -15  23 1374.49 148.437   1
   3  15 -23 1545.60 149.823   1
  -3  15 -23 1549.81 167.139   1
  -3 -15  23 1377.27 166.660   1
  -3 -15 -25 3371.22 208.554   1
  -3 -15  25 3126.27 213.213   1
   3 -15  25 3008.85 226.726   1
   3  15  25 3177.54 172.611   1
   3  15 -25 3193.58 214.917   1
  -3 -15  25 2957.32 227.716   1
  -3 -15 -25 2929.22 170.456   1
  -3  15 -25 3291.85 229.384   1
   3  15  25 3216.88 322.085   1
  -3  15  27 489.236 97.3178   1
  -3 -15  27 634.946 131.190   1
   3 -15  27 685.417 149.315   1
   3  15 -27 666.991 144.744   1
   3  15  27 331.117 76.1757   1
  -3  15 -27 461.394 115.094   1
   3  15 -27 524.843 128.746   1
  -3 -15  27 565.527 152.215   1
  -3 -15 -27 467.256 79.4433   1
   3  15  27 541.540 278.942   1
  -3 -15 -27 454.213 145.664   1
   3  15  29 155.892 287.067   1
  -3  15  29-24.8592 89.5413   1
  -3 -15  29-61.9171 129.314   1
   3  15 -29 151.563 141.494   1
   3 -15  29-74.4318 144.853   1
  -3  15 -29-123.214 116.137   1
   3  15  29 52.6836 76.9398   1
   3  15 -29-112.973 125.631   1
  -3 -15  29-48.8299 148.382   1
  -3  15 -29-63.7030 145.630   1
  -3 -15 -29-30.1008 155.872   1
   3  15  31 582.079 314.648   1
  -3  15  31 364.250 96.9591   1
  -3 -15  31 445.069 144.708   1
   3  15 -31 390.209 158.832   1
   3  15  31 388.332 95.2245   1
  -3  15 -31 436.388 127.399   1
   3  15 -31 402.724 140.794   1
  -3 -15  31 186.175 158.790   1
  -3 -15 -31 305.826 173.212   1
  -3  15 -31 403.026 161.868   1
  -3 -15 -31 339.581 90.5571   1
  -3 -17   1 1335.62 102.932   1
  -3 -17  -1 1455.37 107.515   1
   3  17   1 1461.41 102.773   1
   3  17  -1 1178.41 102.661   1
   3 -17  -1 1130.40 96.6323   1
   3 -17   1 1078.59 100.038   1
  -3  17  -1 1393.51 88.7382   1
  -3  17   1 1359.03 86.8642   1
  -3  17   1 1401.86 103.080   1
  -3  17  -1 1328.35 106.299   1
  -3 -17  -1 1198.08 105.193   1
  -3 -17   1 1204.70 109.103   1
   3  17   1 1314.40 95.8224   1
   3  17  -1 1215.29 98.5443   1
   3 -17   1 1113.09 95.6557   1
   3 -17  -1 713.810 79.9741   1
   3  17  -3 2959.37 186.806   1
   3 -17  -3 2983.46 176.399   1
   3  17   3 3616.92 182.729   1
   3 -17   3 2710.37 183.097   1
  -3  17  -3 3107.19 174.906   1
  -3  17   3 3389.69 170.673   1
  -3  17   3 3111.55 179.996   1
  -3  17  -3 3167.14 189.738   1
  -3 -17   3 2960.61 192.804   1
   3  17  -3 3209.47 185.134   1
  -3 -17  -3 2754.81 181.980   1
   3 -17   3 2780.84 181.672   1
  -3 -17  -3 3222.96 194.028   1
  -3 -17   3 3252.55 184.712   1
   3 -17   5 3363.41 213.609   1
  -3 -17  -5 3821.02 229.809   1
  -3 -17   5 3787.52 213.545   1
   3  17   5 4072.76 207.204   1
   3 -17  -5 3413.85 201.767   1
   3  17  -5 3775.58 219.801   1
   3 -17   5 3403.77 215.075   1
  -3  17  -5 3655.95 206.389   1
  -3  17   5 3518.79 205.367   1
  -3  17  -5 3880.40 223.249   1
   3  17   5 4318.65 209.025   1
  -3 -17   5 3653.07 224.581   1
   3  17  -5 3871.07 216.056   1
   3 -17  -7 579.180 92.6222   1
  -3 -17  -7 650.376 75.1166   1
   3  17  -7 839.184 89.6003   1
  -3  17  -7 914.120 101.405   1
  -3 -17   7 736.968 103.331   1
  -3  17   7 877.809 71.4069   1
   3  17   7 856.645 73.7098   1
  -3 -17  -7 683.456 130.668   1
  -3 -17   7 737.846 82.0755   1
   3 -17  -7 722.937 65.3446   1
   3  17  -7 596.444 94.1178   1
   3 -17   7 667.723 91.2946   1
  -3  17   7 662.995 53.6981   1
  -3  17  -7 810.296 76.7396   1
   3  17   7 744.554 75.1754   1
   3 -17   7 651.533 88.3904   1
   3 -17  -9-9.13732 109.410   1
  -3 -17  -9-38.4085 153.420   1
  -3 -17   9 128.164 94.5204   1
  -3  17   9 78.2888 48.5315   1
  -3  17  -9 247.140 90.7183   1
   3 -17  -9 121.643 41.3175   1
  -3 -17   9 182.943 68.1983   1
   3 -17   9 106.433 79.7305   1
   3  17  -9 325.123 90.4409   1
  -3  17  -9 182.058 63.5455   1
   3 -17   9 258.807 80.5891   1
   3  17  -9 130.910 75.4418   1
   3  17   9 205.732 71.5793   1
  -3  17   9 135.588 34.7306   1
  -3 -17 -11 172.820 187.338   1
   3  17  11 186.131 94.7740   1
  -3 -17  11 161.966 72.8772   1
   3  17 -11-9.59389 95.3849   1
   3 -17  11 311.422 88.3848   1
  -3  17 -11 34.1787 66.5811   1
  -3 -17 -11 195.433 57.8910   1
   3  17 -11 166.502 82.1402   1
   3 -17  11 350.653 85.3933   1
  -3  17  11 244.814 45.1659   1
  -3  17 -11 107.318 95.4086   1
  -3 -17  11 314.261 103.634   1
  -3  17  11 219.423 40.6074   1
   3 -17  13 1944.84 149.141   1
   3  17  13 2220.37 128.873   1
  -3 -17  13 1946.87 139.074   1
   3  17 -13 1578.92 156.010   1
   3 -17  13 1689.22 150.250   1
  -3  17 -13 1795.05 133.094   1
   3  17 -13 1844.72 145.985   1
  -3 -17 -13 1833.30 117.192   1
  -3 -17 -13 1402.85 230.003   1
  -3  17 -13 1754.92 156.308   1
  -3 -17  13 1642.57 160.323   1
   3  17  13 1858.26 159.235   1
   3  17  15 566.650 97.5584   1
   3  17  15 615.184 91.0239   1
  -3 -17  15 546.281 100.760   1
   3  17 -15 737.642 124.848   1
   3 -17  15 865.449 117.515   1
  -3 -17 -15 653.406 70.1181   1
   3  17 -15 757.138 110.519   1
  -3 -17  15 970.260 134.664   1
  -3  17 -15 901.862 127.204   1
  -3 -17 -15 332.625 170.996   1
   3 -17  15 444.589 106.616   1
  -3  17 -17 1390.08 153.560   1
  -3 -17  17 1240.87 156.615   1
  -3 -17 -17 1374.32 92.9688   1
   3 -17  17 1334.59 143.282   1
  -3  17 -17 1323.78 122.586   1
   3 -17  17 1332.22 137.719   1
   3  17 -17 1308.64 138.255   1
   3  17  17 1187.84 103.000   1
   3  17  17 1453.52 124.515   1
   3  17  19 324.041 113.804   1
  -3 -17  19 124.456 102.195   1
   3  17 -19 302.015 125.254   1
  -3  17 -19-23.6875 89.5917   1
   3 -17  19 18.2551 110.039   1
   3  17 -19-76.5989 108.209   1
  -3 -17 -19 150.360 56.7644   1
  -3  17 -19 191.180 129.363   1
   3  17  19 9.20413 56.1045   1
  -3  17 -21 210.576 133.916   1
   3  17  21 502.267 147.333   1
  -3 -17  21 187.237 109.480   1
   3  17 -21 338.539 129.534   1
   3 -17  21 324.735 126.065   1
  -3  17 -21 400.806 100.195   1
  -3 -17 -21 228.804 63.9263   1
   3 -17  21 349.534 118.831   1
   3  17 -21 233.573 114.150   1
  -3 -17 -21 432.146 63.8813   1
   3  17  21 313.158 57.8723   1
   3 -17  23 2841.89 218.644   1
  -3 -17  23 2843.06 205.515   1
  -3 -17 -23 2830.42 162.081   1
   3  17  23 2924.57 158.504   1
  -3  17 -23 3224.21 196.344   1
   3  17 -23 2825.65 207.286   1
  -3 -17 -23 2291.87 157.121   1
   3  17  23 2985.59 246.440   1
  -3  17 -23 2967.43 225.516   1
  -3 -17 -25 1578.78 113.086   1
  -3 -17  25 1408.96 159.531   1
   3  17 -25 1241.77 172.051   1
   3 -17  25 1410.95 173.272   1
   3  17  25 1926.89 118.760   1
   3  17  25 1517.04 237.462   1
   3  17 -25 1207.00 156.098   1
   3 -17  25 1697.78 166.897   1
  -3  17 -25 1450.50 178.044   1
  -3 -17 -25 1243.29 103.240   1
  -3  17 -27 360.565 150.363   1
  -3 -17  27 208.034 132.767   1
   3 -17  27 389.557 150.111   1
   3  17 -27 490.631 154.642   1
   3  17  27 272.042 71.0839   1
  -3  17 -27 317.209 115.939   1
   3  17  27 198.495 239.497   1
   3  17 -27 123.667 135.152   1
   3 -17  27 453.992 138.322   1
  -3 -17 -27 199.358 70.4443   1
  -3 -17 -27 126.459 90.3013   1
  -3 -17 -29 83.8597 104.092   1
   3 -17  29 67.0080 155.382   1
   3  17 -29-40.5754 151.505   1
   3  17  29-78.1099 78.5740   1
  -3  17 -29-79.2853 122.352   1
   3  17  29 105.039 272.456   1
   3  17 -29 61.7217 132.567   1
  -3  17 -29 62.0010 152.670   1
  -3 -17 -29 28.7489 73.3246   1
   3 -17  29-177.442 143.157   1
   3  19   1 212.115 76.0440   1
  -3 -19   1 401.584 80.2220   1
   3 -19  -1 191.546 72.7531   1
   3 -19   1 261.606 76.7373   1
   3  19  -1 151.309 78.6690   1
  -3  19   1 270.105 56.5295   1
  -3  19  -1 313.005 58.6169   1
  -3 -19  -1 390.135 83.0984   1
  -3 -19  -1 300.223 84.7608   1
  -3  19  -1 419.814 86.0390   1
  -3 -19   1 157.068 87.3445   1
  -3  19   1 333.528 81.2727   1
   3  19  -1 221.698 71.9393   1
   3  19   1 356.478 69.7114   1
   3 -19   1 289.547 71.5853   1
   3 -19  -3 2807.67 193.403   1
   3 -19   3 3301.83 204.580   1
  -3  19  -3 3596.58 196.458   1
  -3  19   3 3882.86 193.677   1
  -3 -19  -3 3828.65 217.232   1
  -3 -19   3 3586.59 206.307   1
  -3  19  -3 3590.13 215.212   1
  -3  19   3 3825.58 206.167   1
  -3 -19   3 3080.11 216.725   1
  -3 -19  -3 3124.83 207.330   1
   3  19  -3 3733.87 208.405   1
   3 -19   3 3189.43 207.547   1
   3  19   3 4001.18 205.778   1
   3 -19  -3 2892.61 196.684   1
   3  19  -3 3769.64 213.571   1
  -3 -19   5 1817.93 160.637   1
   3  19  -5 2169.22 149.015   1
   3  19  -5 1906.40 152.424   1
   3 -19  -5 2058.67 131.880   1
   3 -19   5 1983.56 150.582   1
   3  19   5 2306.65 139.681   1
   3  19   5 2251.56 136.313   1
  -3  19  -5 1988.69 134.283   1
  -3 -19   5 2208.61 144.809   1
  -3 -19  -5 2130.49 163.660   1
  -3  19  -5 2279.91 160.791   1
  -3  19   5 2018.80 137.125   1
   3 -19   5 1929.66 145.249   1
   3  19  -7 1854.57 134.105   1
  -3 -19  -7 1546.05 121.235   1
  -3 -19  -7 1618.20 170.466   1
  -3 -19   7 1738.62 126.216   1
   3 -19  -7 1592.98 106.710   1
   3 -19   7 1453.52 133.504   1
   3  19   7 1771.16 118.675   1
  -3  19   7 1557.19 97.6975   1
   3 -19   7 1558.85 129.753   1
  -3  19  -7 1601.87 142.933   1
  -3 -19   7 1457.91 145.496   1
  -3  19   7 1637.24 114.779   1
   3 -19  -9-145.390 125.105   1
  -3 -19  -9-98.0284 170.687   1
  -3  19  -9 17.4038 99.1878   1
  -3  19   9-136.900 71.7351   1
  -3 -19  -9 3.69809 70.1596   1
  -3 -19   9 22.1069 101.081   1
  -3 -19   9 10.5399 75.7627   1
   3  19  -9 230.889 96.9667   1
   3 -19   9 62.0244 89.7993   1
  -3  19  -9 70.4195 71.0205   1
   3 -19   9 17.5976 84.6995   1
   3  19  -9 58.1028 83.9997   1
   3  19   9 65.9997 78.0966   1
  -3  19   9 43.1075 42.6320   1
  -3  19  11 211.033 44.8793   1
  -3 -19 -11 427.560 200.347   1
   3 -19 -11 413.538 42.2319   1
   3  19  11 476.330 68.2145   1
  -3 -19  11 439.103 89.1212   1
   3  19 -11 246.497 109.822   1
   3 -19  11 299.315 101.886   1
  -3  19 -11 350.437 80.4952   1
   3 -19  11 323.604 98.3591   1
  -3 -19 -11 223.757 71.1819   1
   3  19 -11 255.027 95.4215   1
   3  19  11 252.263 100.346   1
  -3 -19  11 409.018 120.072   1
  -3  19 -11 420.821 113.220   1
  -3  19  11 260.136 58.1773   1
   3  19 -13 902.811 117.904   1
  -3 -19 -13 777.897 82.2668   1
   3  19  13 917.759 83.1428   1
  -3 -19  13 871.149 108.482   1
  -3  19 -13 949.295 100.813   1
   3  19 -13 669.759 127.623   1
   3 -19  13 666.366 121.511   1
   3 -19  13 1001.63 119.851   1
  -3 -19 -13 797.720 224.777   1
  -3  19 -13 705.998 132.647   1
  -3 -19  13 657.471 134.001   1
   3  19  13 814.345 136.201   1
   3  19  15 4991.20 231.735   1
  -3  19 -15 4629.87 249.647   1
   3  19  15 3691.40 251.418   1
   3  19 -15 3819.68 259.760   1
  -3 -19 -15 4013.69 226.696   1
  -3 -19  15 3901.22 251.019   1
   3  19 -15 4090.52 269.469   1
   3 -19  15 3754.29 262.135   1
  -3 -19  15 3785.61 275.105   1
  -3  19 -15 4307.78 274.781   1
   3 -19  15 4029.69 260.315   1
   3  19  17 1516.34 107.080   1
   3 -19  17 1416.93 152.420   1
   3  19 -17 1121.87 153.701   1
  -3  19 -17 1176.85 124.480   1
   3  19  17 1120.36 108.314   1
  -3 -19 -17 1228.15 93.4591   1
   3  19 -17 1188.99 141.600   1
  -3  19 -17 1305.13 159.997   1
  -3 -19  17 1307.45 165.042   1
   3 -19  17 1436.04 145.094   1
  -3 -19  19-14.4838 104.446   1
   3  19 -19 119.414 130.105   1
  -3  19 -19 9.36362 94.9375   1
   3  19  19-42.8335 61.7515   1
   3  19 -19 19.5084 111.862   1
  -3 -19 -19-26.9012 55.9507   1
   3 -19  19-66.7102 115.284   1
  -3 -19  19 61.2643 136.827   1
  -3  19 -19-13.8101 134.232   1
  -3  19 -21 1461.09 176.415   1
  -3 -19  21 1437.19 147.957   1
   3  19 -21 1282.58 166.881   1
   3 -19  21 1064.81 160.112   1
   3  19  21 1410.41 97.0712   1
  -3  19 -21 1752.38 140.601   1
   3  19  21 1732.57 129.507   1
   3  19 -21 1584.25 155.899   1
  -3 -19 -21 1428.28 94.5212   1
  -3 -19 -21 866.804 94.5156   1
   3 -19  21 1638.66 159.027   1
  -3  19 -23 1016.00 166.162   1
  -3 -19  23 1203.01 173.253   1
  -3 -19  23 1048.62 143.134   1
   3 -19  23 1175.35 162.150   1
  -3  19 -23 1252.39 131.774   1
   3  19  23 1072.90 82.3504   1
   3  19  23 1350.22 135.093   1
   3  19 -23 1081.91 148.697   1
   3 -19  23 1167.78 150.943   1
  -3 -19 -23 743.326 81.0634   1
  -3 -19 -23 1044.36 81.2517   1
   3  19  25 1121.31 160.773   1
  -3 -19  25 681.119 143.367   1
   3 -19  25 778.305 162.145   1
   3  19 -25 964.397 164.230   1
   3  19  25 956.859 82.4494   1
  -3  19 -25 906.856 166.678   1
  -3 -19 -25 800.239 75.2539   1
   3 -19  25 1071.36 152.466   1
  -3 -19 -25 608.814 75.7037   1
  -3 -19  25 557.905 169.350   1
   3  19  27 474.715 180.162   1
  -3 -19  27 447.863 155.768   1
   3  19 -27 199.276 175.999   1
   3 -19  27 292.384 158.999   1
   3  19  27 404.154 73.0928   1
  -3  19 -27 337.241 120.933   1
  -3  19 -27 248.504 161.703   1
   3  19 -27 236.989 152.439   1
  -3 -19 -27 395.086 67.5088   1
   3 -19  27 394.912 145.198   1
  -3 -19 -27 292.857 68.2747   1
  -3 -19  27 208.214 176.515   1
  -3 -21   1 93.2763 82.3695   1
   3 -21   1 115.734 82.0176   1
   3  21   1 79.3879 85.0428   1
   3  21  -1-124.926 87.5359   1
   3 -21  -1 205.538 81.3253   1
  -3  21  -1-3.48727 60.3178   1
  -3  21   1 57.5252 88.4033   1
  -3  21  -1-48.9101 91.4588   1
  -3 -21  -1 119.620 94.6323   1
  -3 -21   1 35.1508 97.5505   1
   3  21  -1 54.9281 79.0293   1
   3  21   1 23.8472 73.2367   1
  -3 -21  -1-61.2663 90.9177   1
   3 -21   1 2.33541 77.3374   1
   3  21   3 677.769 100.300   1
   3 -21   3 556.828 103.738   1
   3 -21  -3 740.060 90.9240   1
   3  21  -3 690.763 111.211   1
  -3  21  -3 882.775 85.4651   1
  -3 -21  -3 688.935 107.894   1
  -3  21  -3 866.886 115.697   1
  -3 -21   3 696.159 118.093   1
  -3  21   3 812.197 103.800   1
   3  21  -3 758.159 102.723   1
   3 -21   3 763.135 100.394   1
  -3 -21  -3 894.300 117.181   1
  -3 -21   3 995.544 102.798   1
   3 -21   5 2916.06 210.522   1
  -3 -21   5 3633.29 210.090   1
   3 -21  -5 3191.82 194.956   1
   3 -21   5 2851.38 212.817   1
   3  21   5 3500.52 205.191   1
   3  21  -5 3307.69 220.505   1
  -3  21  -5 3157.83 198.904   1
  -3  21   5 3692.17 190.012   1
  -3 -21  -5 3547.26 227.587   1
  -3  21  -5 3672.51 226.700   1
  -3 -21   5 3027.60 226.073   1
   3  21   5 3956.70 205.344   1
  -3  21   5 3498.78 204.888   1
   3  21  -5 3399.59 214.361   1
  -3  21   7 870.691 97.7407   1
  -3  21  -7 893.357 132.590   1
  -3 -21  -7 1050.04 161.178   1
   3 -21  -7 1009.94 86.9789   1
   3 -21   7 977.171 122.458   1
  -3  21  -7 1123.34 100.548   1
  -3  21   7 892.341 75.3937   1
   3  21   7 1338.36 104.065   1
   3 -21   7 874.713 116.060   1
   3 -21  -9 122.940 109.122   1
  -3  21   9 78.2260 42.5734   1
   3  21  -9 72.9244 95.0081   1
  -3 -21   9 4.04769 118.389   1
  -3  21  -9 161.627 114.059   1
  -3 -21  -9 38.3781 82.9198   1
  -3  21   9 239.016 69.2296   1
  -3 -21  -9-39.0563 173.611   1
  -3 -21   9 92.4352 87.6255   1
   3  21   9 133.695 76.0149   1
   3  21  -9 99.4046 109.401   1
   3 -21   9 139.047 103.864   1
  -3  21  -9 147.235 78.6557   1
   3  21   9 110.056 80.4781   1
   3 -21   9-22.4404 97.9740   1
   3 -21 -11 65.1958 136.239   1
  -3 -21 -11 249.492 208.759   1
  -3 -21  11 145.793 126.112   1
  -3  21 -11 203.808 123.721   1
  -3  21  11 197.773 58.9283   1
  -3 -21 -11 222.552 80.5359   1
  -3 -21  11 235.502 92.1489   1
   3 -21 -11 231.568 45.7418   1
   3  21  11 192.505 72.4265   1
   3  21  11 240.612 99.2223   1
   3 -21  11 161.523 109.664   1
   3  21 -11 296.180 117.330   1
  -3  21 -11 172.512 84.2702   1
  -3  21  11 213.174 43.3075   1
   3  21 -11 231.233 105.088   1
   3 -21  11 85.2173 104.984   1
  -3  21 -13 3302.83 225.361   1
  -3 -21  13 2186.66 217.095   1
  -3 -21  13 2580.22 189.499   1
   3  21 -13 3118.52 213.751   1
   3  21  13 3466.75 169.038   1
  -3  21 -13 2943.78 186.600   1
   3  21 -13 2531.31 200.617   1
  -3 -21 -13 2553.19 169.960   1
   3  21  13 3067.29 209.582   1
  -3  21  13 2565.12 150.383   1
   3 -21  13 2993.39 208.179   1
   3  21 -15 2377.85 181.516   1
  -3 -21 -15 1915.56 138.887   1
   3  21  15 2740.19 139.292   1
   3  21 -15 2114.01 187.743   1
  -3 -21  15 2042.58 166.921   1
   3 -21  15 1959.96 184.234   1
  -3  21 -15 2141.00 162.196   1
  -3  21 -15 2584.64 201.988   1
  -3 -21  15 2170.77 200.552   1
   3 -21  15 1744.15 179.977   1
   3  21  15 2047.14 183.234   1
   3  21  17 235.829 92.4831   1
   3 -21  17 519.150 129.644   1
   3  21  17 229.661 67.0039   1
   3 -21  17 148.074 129.437   1
   3  21 -17 423.250 134.609   1
  -3  21 -17 21.6406 96.8706   1
  -3 -21 -17 74.0021 66.3336   1
   3  21 -17 378.449 121.749   1
  -3 -21 -17 217.978 154.198   1
  -3  21 -17 277.440 142.682   1
  -3 -21  17 569.523 152.783   1
   3  21  19-15.2329 66.7764   1
   3  21 -19 62.0655 133.506   1
  -3  21 -19 240.962 102.456   1
  -3 -21  19-90.8883 147.473   1
  -3  21 -19 122.105 143.791   1
  -3 -21 -19-44.9862 60.5891   1
   3  21 -19 33.3331 119.258   1
   3 -21  19-122.454 130.010   1
   3  21  19-79.7555 73.9311   1
  -3 -21  21 165.306 117.862   1
   3  21  21 167.639 74.2123   1
   3  21 -21 409.892 141.083   1
  -3  21 -21 112.855 105.642   1
  -3  21 -21-75.9315 150.804   1
  -3 -21 -21 115.579 57.9646   1
   3  21 -21 124.869 125.313   1
   3  21  21 110.324 61.5527   1
   3 -21  21 53.0300 131.076   1
  -3 -21  23 1643.95 166.039   1
   3 -21  23 1344.52 182.176   1
   3  21  23 1600.28 100.883   1
  -3  21 -23 1538.84 153.120   1
   3  21  23 1709.77 120.616   1
  -3  21 -23 1557.74 193.986   1
  -3 -21  23 1316.60 192.202   1
   3 -21  23 1774.32 176.941   1
   3  21 -23 1660.43 174.197   1
  -3 -21 -23 1096.09 94.6870   1
  -3 -21  25 646.417 144.857   1
   3 -21  25 469.990 158.571   1
   3  21 -25 652.936 164.447   1
   3  21  25 505.007 70.1448   1
   3  21  25 619.978 104.556   1
  -3  21 -25 534.570 171.794   1
  -3 -21  25 675.364 175.598   1
   3 -21  25 459.771 153.688   1
  -3 -21 -25 289.368 59.1580   1
  -3 -21 -25 275.392 52.6993   1
   3  21 -25 663.596 147.339   1
  -3 -23   1 95.4686 93.9585   1
   3 -23  -1 24.7743 85.5975   1
   3  23   1-67.6366 95.0718   1
   3 -23   1 144.447 91.5096   1
   3  23  -1 84.3779 99.1289   1
  -3  23   1 90.6142 64.5978   1
  -3  23  -1 89.0353 68.7051   1
  -3 -23  -1 2.86216 96.5118   1
  -3  23   1 11.6527 98.8208   1
  -3 -23  -1 19.7792 104.901   1
  -3  23  -1-34.9172 103.176   1
  -3 -23   1 147.665 110.912   1
   3 -23   1 28.5370 87.3810   1
   3  23  -1-2.89892 87.1667   1
   3  23   1 113.812 82.5525   1
  -3 -23   3 476.825 95.3372   1
   3 -23  -3 375.850 88.7460   1
   3  23   3 348.389 98.8825   1
   3 -23   3 334.059 101.302   1
   3  23  -3 482.099 110.093   1
  -3  23  -3 524.332 79.5818   1
  -3 -23  -3 476.241 117.493   1
  -3  23   3 591.812 102.713   1
  -3 -23  -3 529.481 112.060   1
  -3  23  -3 577.479 119.107   1
  -3 -23   3 18.7229 122.600   1
   3 -23   3 2.84116 99.5076   1
   3  23  -3 515.376 101.864   1
   3  23  -5 1160.60 122.136   1
   3 -23  -5 941.226 97.3255   1
  -3 -23   5 1033.21 115.051   1
   3  23  -5 918.910 128.699   1
  -3  23  -5 1005.05 100.839   1
  -3  23   5 1160.33 92.1076   1
   3  23   5 1102.02 106.282   1
  -3 -23   5 727.984 139.565   1
  -3  23   5 924.449 109.009   1
  -3  23  -5 887.386 136.863   1
  -3 -23  -5 990.289 141.273   1
  -3 -23  -7 1455.27 179.320   1
  -3 -23   7 1403.86 128.396   1
   3  23   7 1449.82 121.301   1
   3 -23   7 1253.99 136.543   1
   3  23  -7 924.832 142.837   1
  -3  23  -7 1261.68 115.171   1
  -3  23   7 1201.10 90.0522   1
  -3  23  -7 1367.50 154.069   1
  -3 -23   7 1340.31 159.119   1
  -3  23   7 1200.57 115.190   1
   3  23  -7 1581.59 138.618   1
   3 -23   7 1080.63 134.653   1
   3 -23  -9 64.2903 106.065   1
   3  23  -9 57.1980 105.091   1
  -3  23  -9 70.5871 127.485   1
  -3 -23  -9-129.472 97.0107   1
  -3 -23   9 62.6706 131.032   1
  -3  23   9 107.765 73.6726   1
  -3 -23  -9 26.3861 178.313   1
  -3 -23   9 82.8970 92.5653   1
   3 -23  -9 99.1466 57.5815   1
   3  23   9-42.5549 81.4457   1
   3 -23   9 98.9422 108.191   1
   3  23  -9 106.017 117.141   1
  -3  23  -9-40.9058 83.2671   1
   3  23   9-134.660 90.4088   1
   3 -23   9 94.0999 105.915   1
   3 -23 -11 341.608 141.568   1
  -3  23 -11 249.695 148.399   1
  -3 -23 -11 709.892 98.9893   1
  -3 -23  11 361.160 145.543   1
   3 -23 -11 457.197 62.1305   1
   3  23  11 610.567 89.3933   1
  -3 -23  11 562.160 107.214   1
   3 -23  11 408.776 131.528   1
   3  23 -11 519.345 133.294   1
  -3  23 -11 613.955 107.929   1
  -3  23  11 554.743 73.4170   1
   3  23 -11 563.661 125.048   1
   3 -23  11 739.019 137.393   1
  -3  23  11 352.369 54.6281   1
   3  23  11 618.980 110.530   1
  -3 -23  13 1399.86 136.004   1
   3  23  13 1386.99 109.966   1
  -3  23  13 1283.56 86.4827   1
   3  23  13 1158.85 158.444   1
   3 -23  13 969.742 156.371   1
   3  23 -13 1229.60 158.581   1
  -3  23 -13 1380.25 133.819   1
   3 -23  13 1137.17 155.517   1
  -3  23 -13 1372.34 176.036   1
  -3 -23  13 1043.97 175.655   1
  -3 -23 -13 1079.42 113.952   1
   3  23 -13 1322.29 152.200   1
   3  23 -15 603.151 132.412   1
   3  23  15 552.941 150.231   1
   3  23  15 589.301 83.2064   1
  -3 -23  15 527.943 116.835   1
   3 -23  15 539.135 135.351   1
   3  23 -15 409.143 139.235   1
  -3  23 -15 729.444 110.445   1
  -3 -23 -15 372.263 233.514   1
  -3  23 -15 781.495 154.117   1
  -3 -23 -15 450.800 87.5470   1
  -3 -23  15 897.311 162.545   1
   3 -23  15 505.400 136.393   1
   3  23  17 268.635 117.277   1
   3 -23  17 621.649 139.669   1
  -3 -23  17 528.046 120.515   1
   3  23  17 647.763 78.7787   1
   3  23 -17 540.834 147.154   1
   3 -23  17 547.743 140.354   1
  -3  23 -17 641.621 113.232   1
   3  23 -17 739.491 138.781   1
  -3 -23 -17 7.10500 184.918   1
  -3 -23  17 418.280 158.098   1
  -3 -23 -17 397.726 80.8168   1
  -3  23 -17 675.468 162.450   1
   3  23  19 66.4389 64.8573   1
   3 -23  19-82.4044 136.906   1
   3  23 -19 157.698 136.576   1
  -3  23 -19 13.5648 107.099   1
  -3 -23  19-54.0163 155.125   1
  -3  23 -19-26.2364 150.024   1
  -3 -23 -19 52.8269 66.4956   1
   3  23 -19 53.8569 127.238   1
   3 -23  19-36.3986 130.663   1
   3  23  19-75.5881 81.0430   1
   3  23  21 174.433 67.6239   1
  -3 -23  21 386.069 127.487   1
   3  23 -21 210.070 147.468   1
  -3  23 -21 149.172 111.910   1
  -3 -23  21 375.151 166.837   1
  -3  23 -21 92.3662 159.741   1
  -3 -23 -21 88.5715 62.3924   1
   3  23 -21 162.583 139.869   1
   3 -23  21 222.425 142.195   1
   3  23  21 297.959 71.5694   1
  -3 -23  23 151.388 135.075   1
   3  23  23 427.361 71.7158   1
   3 -23  23 114.969 153.767   1
  -3  23 -23 26.2533 118.951   1
  -3  23 -23 163.314 163.482   1
   3  23 -23 110.079 144.505   1
   3  23  23 187.281 62.5824   1
   3 -23  23 108.466 152.084   1
  -3 -23  23 119.311 170.723   1
  -3 -25   1 84.9545 101.343   1
   3 -25  -1 91.0997 93.5851   1
   3  25  -1 43.1710 106.886   1
   3 -25   1 136.127 97.9892   1
   3  25   1 177.701 106.079   1
  -3  25  -1 22.2770 76.5535   1
  -3 -25  -1 82.8973 106.786   1
  -3 -25  -1 142.608 115.693   1
  -3 -25   1 113.361 119.598   1
  -3  25   1 61.6984 111.304   1
  -3  25  -1 21.2774 118.429   1
   3 -25   1 8.63194 100.986   1
   3  25  -1 35.0285 96.1118   1
   3  25   1 76.3574 90.8448   1
  -3 -25   3 411.756 102.021   1
   3 -25  -3 287.758 89.3323   1
   3  25  -3 193.009 114.147   1
   3 -25   3 232.735 106.744   1
   3  25   3 276.830 107.357   1
  -3  25  -3 357.040 84.5013   1
  -3  25   3 166.811 72.9244   1
  -3 -25  -3 352.189 125.229   1
  -3  25   3 253.685 108.097   1
  -3 -25   3 145.297 125.567   1
  -3  25  -3 144.180 122.132   1
  -3 -25  -3 23.8272 114.920   1
   3 -25   3-9.39765 106.576   1
   3  25  -3 383.617 107.400   1
   3  25  -5 624.518 117.873   1
   3 -25  -5 600.399 89.3301   1
  -3 -25   5 640.241 110.330   1
   3  25  -5 375.900 126.687   1
   3 -25   5 663.119 119.972   1
  -3  25   5 493.795 83.2924   1
  -3  25  -5 320.591 91.5969   1
  -3 -25  -5 809.886 144.252   1
  -3 -25   5 520.987 145.228   1
  -3  25  -5 716.209 141.495   1
  -3  25   5 540.994 108.284   1
   3 -25   5 3.40457 121.058   1
   3  25   5 742.775 104.218   1
   3  25  -7 355.214 114.257   1
  -3 -25   7 303.509 102.382   1
   3  25  -7 190.294 122.867   1
   3  25   7 236.277 95.8535   1
   3 -25   7 219.745 114.256   1
  -3  25  -7 159.284 89.6781   1
  -3  25   7 229.935 61.0432   1
  -3 -25  -7 51.4431 156.966   1
   3 -25   7 21.6294 116.909   1
  -3  25   7 304.613 93.3570   1
  -3  25  -7 197.708 132.235   1
  -3 -25   7 190.366 143.397   1
   3  25   7 350.078 94.0237   1
  -3 -25   9 271.260 145.317   1
  -3  25  -9 299.260 137.949   1
  -3 -25  -9-47.9037 98.8116   1
   3 -25   9 129.573 119.004   1
   3 -25  -9 76.6807 64.8133   1
  -3 -25   9 88.0110 101.824   1
   3  25  -9 34.5753 123.997   1
   3  25   9 76.1357 89.8553   1
   3 -25   9-69.8791 118.187   1
  -3  25  -9 32.1857 90.3482   1
  -3  25   9 19.5668 53.3075   1
   3  25   9 116.939 92.6388   1
   3  25  -9 105.248 113.890   1
  -3  25   9 55.2119 80.8540   1
   3 -25 -11 105.758 143.399   1
  -3 -25  11 316.148 152.465   1
  -3 -25 -11 139.481 97.7755   1
  -3  25 -11 386.670 147.096   1
   3 -25 -11 251.601 66.8198   1
  -3 -25  11 359.134 109.409   1
   3  25  11 354.005 91.1448   1
   3 -25  11 202.024 128.298   1
   3  25 -11 520.080 136.930   1
  -3  25 -11 414.486 100.479   1
  -3  25  11 204.056 53.1218   1
   3  25 -11 289.510 124.467   1
  -3  25  11 334.952 76.2857   1
   3  25  11 415.224 113.632   1
   3 -25  11 342.294 127.554   1
  -3 -25 -13 413.046 259.502   1
  -3 -25 -13 309.772 95.3379   1
  -3 -25  13 449.222 157.435   1
  -3  25 -13 350.120 151.592   1
  -3 -25  13 347.489 113.143   1
   3  25  13 365.796 89.2828   1
   3  25 -13 280.539 138.482   1
   3 -25  13 409.821 135.268   1
  -3  25 -13 528.860 106.928   1
  -3  25  13 263.705 54.0390   1
   3 -25  13 230.219 132.711   1
   3  25  13 577.448 142.017   1
   3  25 -13 679.288 133.873   1
  -3  25  13 381.194 65.4094   1
  -3 -25 -15 235.464 255.916   1
  -3 -25 -15 570.081 98.5796   1
  -3  25 -15 820.385 172.368   1
  -3 -25  15 893.845 174.018   1
   3  25  15 752.289 96.3780   1
  -3 -25  15 786.010 129.294   1
   3  25 -15 642.056 154.870   1
   3 -25  15 472.549 147.411   1
  -3  25 -15 830.621 120.496   1
   3  25 -15 939.493 148.036   1
   3 -25  15 742.901 149.820   1
   3  25  15 963.862 170.307   1
  -3 -25 -17 247.581 82.4431   1
  -3  25 -17 141.341 156.249   1
  -3 -25  17 411.863 162.932   1
   3  25  17 177.716 79.3383   1
  -3 -25  17 517.512 121.688   1
   3  25 -17 107.196 141.874   1
   3 -25  17 300.554 146.649   1
  -3  25 -17 46.8224 106.678   1
  -3 -25 -17 541.015 216.211   1
   3  25 -17 149.290 136.124   1
   3 -25  17 112.435 141.090   1
   3  25  17 259.018 136.763   1
  -3  25 -19-107.363 169.053   1
  -3 -25 -19-45.7920 71.2271   1
   3  25  19-59.5770 75.2223   1
   3  25 -19 110.825 145.496   1
   3 -25  19-77.7517 147.837   1
  -3  25 -19 17.6283 114.510   1
  -3 -25 -19 77.9449 121.980   1
   3  25 -19 29.0045 143.214   1
   3  25  19 77.3323 96.2862   1
   3 -25  19 317.962 148.717   1
  -3 -25  19 97.3732 164.946   1
   3 -27   1 107.816 103.679   1
   3 -27  -1 52.7673 95.6943   1
   3  27   1-218.116 117.954   1
   3  27  -1 3.31789 117.192   1
  -3 -27  -1 106.174 122.275   1
  -3 -27   1 156.789 113.287   1
  -3  27   1 53.8728 121.691   1
  -3  27  -1 65.9044 126.619   1
  -3 -27  -1-110.102 128.841   1
  -3 -27   1-121.445 132.966   1
   3 -27   1 54.1816 108.718   1
   3  27  -1 27.9968 107.024   1
   3  27   1-70.8779 103.454   1
  -3 -27   3 478.287 117.502   1
   3 -27  -3 453.552 98.4649   1
   3  27  -3 307.069 126.483   1
   3 -27   3 247.416 112.034   1
  -3  27  -3 197.364 88.1153   1
  -3  27   3 337.870 81.4591   1
  -3 -27  -3 514.285 140.089   1
  -3  27  -3 340.427 138.821   1
  -3 -27  -3 267.171 129.015   1
  -3  27   3 405.929 121.270   1
  -3 -27   3 296.162 144.133   1
   3 -27   3-3.44388 116.882   1
   3  27  -3 307.443 121.455   1
   3  27  -5 314.123 121.814   1
  -3 -27   5 236.752 108.880   1
   3  27   5 279.566 109.426   1
   3 -27   5 235.395 115.733   1
   3  27  -5 124.535 127.936   1
  -3  27   5 285.091 82.8646   1
  -3  27  -5 121.420 89.1491   1
  -3 -27  -5 387.833 147.802   1
  -3 -27   5 267.036 148.798   1
  -3  27  -5 358.948 143.893   1
  -3 -27  -5 788.379 123.623   1
  -3  27   5 252.483 108.874   1
   3 -27   5 18.5729 122.018   1
   3  27   5 305.651 103.814   1
   3  27  -7 401.414 126.903   1
   3 -27  -7 269.403 80.4741   1
  -3 -27   7 288.209 113.871   1
   3 -27   7 281.841 126.710   1
   3  27  -7 183.225 129.786   1
   3  27   7 249.349 108.809   1
  -3  27  -7 211.896 99.9251   1
  -3  27   7 193.609 66.9450   1
  -3 -27  -7 409.920 171.476   1
  -3  27  -7 353.750 158.217   1
  -3 -27   7 129.726 152.905   1
  -3  27   7 251.694 102.111   1
   3 -27   7-39.8243 131.888   1
   3  27   7 364.651 104.236   1
   3 -27   9 25.1115 137.574   1
  -3 -27  -9-47.6502 110.640   1
  -3  27  -9-94.6286 157.433   1
  -3 -27   9 276.116 156.737   1
  -3 -27   9 36.5578 110.213   1
   3 -27  -9 67.0587 71.0895   1
   3 -27   9-57.7274 127.535   1
   3  27  -9 59.8726 133.950   1
   3  27   9 100.908 100.046   1
  -3  27  -9-141.209 99.8333   1
  -3  27   9 32.3141 58.7115   1
   3  27   9-40.0506 101.089   1
  -3  27   9 53.3180 87.8633   1
   3  27  -9 185.516 127.744   1
   3 -27  11-52.7416 132.491   1
   3 -27 -11 26.9582 152.392   1
  -3  27  11 80.0329 55.1050   1
  -3  27  11 109.354 77.9970   1
   3  27 -11 310.565 134.278   1
  -3 -27 -11 266.793 235.079   1
   3 -27 -11 70.4294 77.1694   1
  -3 -27  11 82.3134 112.048   1
   3  27  11 203.700 97.6881   1
   3  27 -11 62.5729 138.507   1
   3 -27  11 145.043 130.825   1
  -3  27 -11-83.4566 102.985   1
   3  27  11 192.429 116.246   1
  -3 -27  11 10.8355 156.415   1
  -3 -27 -11 145.346 105.074   1
  -3  27 -11-156.412 157.066   1
  -3 -27 -13 161.619 272.690   1
  -3 -27  13 326.089 171.822   1
  -3 -27 -13 309.086 105.991   1
  -3  27 -13 272.278 168.951   1
  -3 -27  13 676.923 128.120   1
   3  27 -13 369.242 150.597   1
   3  27  13 522.685 101.968   1
   3 -27  13 376.629 141.298   1
  -3  27 -13 468.093 113.094   1
   3 -27  13 530.880 147.456   1
  -3  27  13 643.806 77.8418   1
   3  27 -13 551.557 145.513   1
   3  27  13 677.016 148.950   1
  -3  27  13 440.459 62.9848   1
  -3  27  15 157.348 54.3743   1
  -3 -27 -15 135.627 271.607   1
  -3 -27  15 442.998 174.575   1
  -3 -27 -15 346.527 98.0650   1
  -3  27 -15 328.999 169.466   1
  -3 -27  15 304.384 120.404   1
   3  27 -15 164.066 146.367   1
   3  27  15 209.319 92.9384   1
   3 -27  15 236.665 145.268   1
  -3  27 -15 330.784 114.398   1
   3  27  15 499.235 171.487   1
   3 -27  15 381.921 146.604   1
   3  27 -15 251.243 141.559   1
  -3  27  15 170.112 52.3939   1
  -3 -29   1-39.0186 137.272   1
  -3 -29  -1 64.2153 136.195   1
   3  29   1 222.856 127.187   1
   3  29  -1 3.49287 133.973   1
  -3  29   1-17.5016 82.8718   1
   3 -29   1 122.938 106.323   1
   3 -29  -1 110.806 103.295   1
   3 -29   1-14.0885 115.715   1
   3  29  -1 15.2827 124.289   1
   3  29   1 131.656 117.739   1
  -3 -29  -1 149.894 144.023   1
  -3 -29   1 163.363 150.307   1
  -3  29   1-55.3247 130.478   1
  -3  29  -1 123.499 134.831   1
  -3 -29  -3 211.018 150.668   1
   3  29  -3 87.4118 133.626   1
  -3  29   3 104.729 86.0144   1
  -3  29  -3 169.059 90.5750   1
   3 -29   3 213.541 114.316   1
  -3 -29   3-13.8312 127.091   1
   3 -29   3 7.56814 121.222   1
   3  29  -3 146.024 128.992   1
  -3  29  -3 118.449 145.629   1
  -3 -29  -3 103.327 136.554   1
  -3 -29   3 162.394 156.935   1
  -3 -29  -5 440.713 164.207   1
   3  29   5 191.284 122.856   1
   3  29  -5 350.364 141.477   1
  -3  29   5 324.769 84.8462   1
  -3  29  -5 213.770 97.5717   1
   3 -29   5 253.635 123.560   1
  -3 -29   5 349.436 123.802   1
   3 -29  -5 418.774 95.0290   1
   3 -29   5-8.13765 131.332   1
   3  29  -5 537.833 139.843   1
  -3  29  -5 164.942 154.933   1
  -3 -29   5 516.292 163.970   1
  -3 -29  -5 650.175 138.825   1
   3  29   7 134.668 114.296   1
   3 -29   7 176.717 125.561   1
   3  29  -7 190.973 139.189   1
  -3  29  -7 190.811 100.994   1
  -3  29   7 61.8580 68.9387   1
   3 -29  -7 199.129 86.7128   1
  -3 -29   7 152.273 121.342   1
   3 -29   7-21.6805 135.270   1
   3  29  -7 256.403 136.800   1
  -3  29  -7 92.0566 158.665   1
  -3 -29   7 70.1002 161.953   1
  -3 -29  -9-30.6610 213.878   1
   3 -29  -9-52.5401 86.1988   1
  -3 -29   9-194.286 123.024   1
   3  29   9 36.7682 107.166   1
   3 -29   9 122.910 127.597   1
   3  29  -9 95.2061 143.672   1
  -3  29   9 58.1800 65.9548   1
  -3  29  -9 67.6277 102.980   1
   3  29  -9 13.8426 136.202   1
  -3  29  -9 225.451 165.991   1
  -3 -29  -9-235.765 121.400   1
  -3 -29   9 234.780 167.067   1
   3 -29   9 36.9295 139.367   1
  -4   0   0 37687.8 1859.37   1
   4   0   0 37955.0 1853.74   1
  -4   0   0 33948.0 1836.47   1
   4   0   0 39915.8 1839.19   1
   4   0  -2 61.6651 50.4005   1
  -4   0   2 6.14611 27.4347   1
   4   0   2 21.0350 70.1003   1
  -4   0   2 93.3515 65.4202   1
  -4   0  -2-17.0095 73.8240   1
   4   0  -2-19.2157 34.1607   1
   4   0   2-11.1341 28.9238   1
  -4   0  -2 19.7867 33.6694   1
   4   0  -4 14696.8 791.205   1
  -4   0   4 16268.2 789.671   1
  -4   0  -4 15395.3 792.678   1
   4   0   4 16559.3 791.933   1
  -4   0   4 15753.1 804.945   1
   4   0  -4 16085.7 797.978   1
  -4   0  -4 16869.0 819.009   1
   4   0   4 16142.7 820.778   1
  -4   0   6 133.924 28.4509   1
   4   0  -6 53.1395 26.5954   1
   4   0   6-1.25328 26.9943   1
  -4   0  -6 18.6808 28.9621   1
  -4   0   6 97.4532 46.6742   1
   4   0  -6 71.0301 36.0498   1
  -4   0  -6 6.37527 62.1900   1
   4   0   6-43.8132 74.4436   1
   4   0  -8 15978.5 842.207   1
  -4   0  -8 15368.2 844.029   1
   4   0   8 16388.1 843.604   1
   4   0  -8 16790.8 845.188   1
  -4   0  -8 17338.6 857.970   1
   4   0   8 15479.3 865.560   1
  -4   0 -10-26.8027 39.9031   1
   4   0  10-10.0460 91.2162   1
   4   0 -10 162.182 46.7080   1
   4   0 -10 128.432 39.4638   1
   4   0 -12 20460.2 957.999   1
   4   0 -12 19413.3 954.605   1
  -4   0  12 21535.3 958.386   1
  -4   0 -12 16257.2 954.074   1
   4   0  12 17742.4 972.537   1
  -4   0  12 19903.6 958.189   1
   4   0  14-27.4638 48.2304   1
  -4   0 -14-1.80933 57.3760   1
   4   0 -14 11.3896 42.8769   1
  -4   0  14 86.5926 53.7445   1
  -4   0 -14-39.7803 46.8969   1
   4   0 -14 38.5600 52.9706   1
  -4   0  14 24.5869 48.2836   1
   4   0  16 26944.0 1225.13   1
  -4   0 -16 24598.5 1221.26   1
  -4   0  16 23653.5 1223.42   1
  -4   0 -16 25017.1 1224.88   1
  -4   0  16 23052.3 1220.62   1
   4   0 -16 24571.0 1220.15   1
   4   0  18 50.9504 54.8548   1
  -4   0  18 36.4673 61.6989   1
  -4   0 -18-24.9837 58.9176   1
   4   0 -18 32.5428 49.4116   1
  -4   0  18 87.7924 52.9267   1
  -4   0  20 21001.6 1114.71   1
  -4   0 -20 22670.0 1115.04   1
   4   0  20 23056.5 1117.66   1
  -4   0 -20 23484.0 1119.42   1
  -4   0  20 20311.7 1117.62   1
   4   0 -20 23044.8 1114.44   1
   4   0 -20 22894.4 1121.69   1
  -4   0  22 159.824 63.4390   1
   4   0 -22 121.194 80.6551   1
   4   0  22 92.6518 67.4315   1
  -4   0 -22-93.3122 70.6772   1
   4   0 -22 33.6778 57.4128   1
  -4   0 -22-8.32810 55.7647   1
  -4   0  22 86.5818 77.0728   1
   4   0 -24 115.910 88.3868   1
   4   0  24 13.1802 76.2648   1
  -4   0 -24 137.781 78.8970   1
   4   0 -24-14.7820 66.0993   1
  -4   0 -24 40.6446 65.1564   1
  -4   0  24-26.5836 69.6163   1
  -4   0  26-78.8227 78.3291   1
   4   0 -26 44.3406 98.3160   1
   4   0  26-107.876 88.5988   1
  -4   0 -26 47.6961 87.0533   1
   4   0 -26-6.81157 72.6882   1
  -4   0 -26-34.1731 70.4141   1
  -4   0  26 29.7254 96.2553   1
  -4   0  28 4306.67 233.532   1
   4   0  28 3390.23 235.212   1
   4   0 -28 3202.30 239.971   1
  -4   0 -28 3070.92 220.999   1
   4   0 -28 4897.65 229.120   1
  -4   0  28 4329.58 244.485   1
  -4   0 -28 3265.75 232.038   1
  -4   0  30 75.7918 95.0208   1
   4   0 -30 7.14552 110.492   1
   4   0  30-60.2158 105.494   1
   4   0 -30 89.0900 84.2129   1
  -4   0  30-3.25595 107.757   1
  -4   0 -30-11.4628 85.1789   1
  -4   0 -30 102.752 104.166   1
   4   0  32 288.272 121.246   1
   4   0 -32 351.833 122.177   1
  -4   0  32 440.667 121.781   1
  -4   0 -32 84.8241 114.116   1
   4   0 -32 487.285 98.8955   1
  -4   0 -32 459.471 100.135   1
  -4   0  32 273.722 107.363   1
   4   0  34-155.433 130.027   1
   4   0 -34 121.530 121.453   1
  -4   0 -34 113.898 120.096   1
  -4   0  34 7.04798 120.374   1
   4   0 -34 193.904 97.5545   1
  -4   0  34 137.176 111.729   1
  -4   0 -34 80.7312 97.2795   1
   4   0  36 1558.54 184.196   1
  -4   0  36 1619.92 170.661   1
  -4   0 -36 1472.33 170.631   1
  -4   0  36 1212.00 158.822   1
   4   0 -36 1568.89 144.663   1
   4   0 -36 1153.67 170.876   1
  -4   0 -36 1656.20 154.744   1
   4  -2   0-35.7555 67.2782   1
  -4   2   0 124.810 72.8012   1
  -4  -2   0 3.67797 60.8807   1
  -4  -2   0-6.38726 27.6393   1
  -4   2   0 30.4000 30.7629   1
   4   2   0-2.01646 35.0082   1
   4  -2   0-4.17524 25.6205   1
   4   2   0 24.1908 48.1835   1
   4   2   2 31863.2 1503.58   1
  -4  -2  -2 31541.7 1508.60   1
  -4   2   2 30704.2 1503.17   1
  -4   2  -2 29969.3 1499.65   1
   4  -2   2 29776.0 1502.18   1
   4  -2  -2 29578.9 1495.88   1
   4  -2   2 30960.5 1475.75   1
  -4   2  -2 29728.9 1476.80   1
  -4  -2   2 29216.5 1475.31   1
  -4  -2   2 29109.9 1491.12   1
   4   2  -2 28056.9 1484.11   1
   4  -2  -2 31707.3 1482.21   1
  -4   2   2 29948.1 1481.77   1
  -4  -2  -2 28082.4 1482.23   1
   4   2   2 28928.3 1484.03   1
   4   2  -2 30199.0 1478.22   1
   4   2  -4 723.294 58.0367   1
  -4  -2   4 653.867 48.3197   1
   4   2  -4 712.287 50.0855   1
   4  -2   4 584.098 85.7198   1
  -4   2  -4 670.379 77.5463   1
   4   2   4 608.671 56.9028   1
  -4   2  -4 664.090 49.9226   1
   4  -2   4 731.360 49.0710   1
  -4  -2  -4 665.598 64.2386   1
   4  -2  -4 778.854 62.1206   1
  -4   2   4 671.802 52.8989   1
   4   2   4 535.350 95.1475   1
  -4   2   4 703.471 85.4478   1
   4  -2  -4 726.523 70.9517   1
  -4  -2   4 686.666 66.7497   1
  -4  -2  -4 777.070 99.1921   1
  -4  -2   6 4475.88 247.558   1
   4   2  -6 5099.78 245.101   1
  -4  -2  -6 5019.48 274.525   1
   4   2   6 5023.16 283.794   1
   4  -2   6 4342.08 263.547   1
  -4   2  -6 4423.02 240.006   1
  -4  -2  -6 4564.46 247.790   1
   4   2   6 4677.37 243.345   1
  -4  -2   6 4409.50 239.943   1
   4   2  -6 4508.10 240.181   1
  -4   2   6 4802.72 239.179   1
   4  -2   6 4927.00 240.464   1
   4  -2  -6 4537.18 243.533   1
   4  -2  -6 4565.16 245.899   1
   4  -2  -8 25.0872 36.6618   1
  -4  -2   8 15.2535 41.5313   1
   4   2  -8 110.211 37.4450   1
  -4   2   8 89.7320 29.7509   1
   4  -2  -8 97.1540 34.6285   1
  -4  -2   8 79.2154 34.4461   1
   4   2  -8 80.3328 32.1005   1
   4  -2   8 79.6705 32.6461   1
   4   2   8 87.1658 35.1007   1
  -4   2  -8 37.3226 32.7210   1
  -4  -2  -8 88.8631 41.5119   1
   4  -2   8-5.93727 69.3451   1
   4   2   8 4.31947 101.508   1
  -4  -2  -8-3.23330 78.0009   1
   4  -2 -10 33918.8 1709.28   1
   4   2 -10 35025.5 1712.40   1
   4  -2 -10 33008.1 1708.16   1
  -4   2  10 34346.7 1708.39   1
   4   2 -10 33224.4 1709.72   1
   4  -2  10 33635.0 1709.86   1
  -4  -2 -10 35532.8 1713.20   1
  -4   2 -10 35042.0 1710.93   1
   4   2  10 34706.5 1738.23   1
  -4  -2 -10 38168.4 1725.77   1
   4  -2  10 35912.6 1726.19   1
  -4   2 -10 35971.1 1713.82   1
  -4  -2  10 35556.7 1712.56   1
   4   2 -12 35.3625 55.1406   1
   4  -2 -12 51.3813 44.2361   1
  -4  -2  12 63.3053 51.5185   1
   4  -2 -12 45.1232 40.6034   1
   4   2 -12 111.466 48.2424   1
  -4  -2  12 43.0111 55.1226   1
  -4   2  12-10.3495 45.7366   1
   4   2  12 57.3662 43.8392   1
  -4  -2 -12 67.4450 48.6734   1
  -4   2 -12 58.1695 43.6573   1
   4   2  12-22.8819 121.228   1
  -4   2 -12 1.78945 59.3105   1
  -4  -2  14 82.0142 51.9621   1
   4  -2 -14-13.9351 50.3860   1
   4   2 -14 79.1008 59.6606   1
   4   2  14 131.071 112.227   1
  -4  -2 -14 45.6811 47.2077   1
  -4   2 -14 29.2691 43.7856   1
   4   2  14 146.375 45.7534   1
   4  -2 -14 73.7649 42.2809   1
  -4   2  14 77.3491 50.5822   1
   4   2 -14 159.291 50.6882   1
   4  -2  14 128.519 58.7724   1
  -4  -2  14 112.300 59.9813   1
  -4  -2 -14 72.8500 58.2778   1
  -4   2 -14 98.9427 59.8422   1
  -4  -2 -16 307.919 63.2031   1
  -4   2 -16 319.431 64.4077   1
  -4  -2  16 288.486 56.4310   1
   4   2 -16 331.883 69.1047   1
   4   2  16 283.317 52.7701   1
   4  -2  16 235.654 56.8287   1
   4  -2 -16 241.460 46.2761   1
   4   2 -16 230.975 52.9981   1
  -4  -2 -16 231.886 53.5918   1
  -4   2 -16 320.385 51.5894   1
   4   2  16 391.097 107.144   1
  -4   2  16 217.300 56.1843   1
  -4  -2  16 188.801 65.2537   1
  -4   2  18 26258.5 1415.05   1
  -4  -2  18 27116.9 1418.59   1
   4  -2 -18 29007.9 1420.07   1
   4  -2 -18 28036.7 1413.99   1
   4   2  18 32621.4 1421.52   1
   4  -2  18 30192.8 1420.92   1
  -4   2 -18 29812.0 1417.94   1
  -4   2  18 27202.5 1418.00   1
   4   2 -18 27267.5 1417.28   1
  -4  -2  18 25023.4 1420.88   1
  -4  -2 -18 29819.2 1420.00   1
  -4   2 -18 30295.2 1423.28   1
   4   2  18 30965.2 1437.88   1
  -4  -2  20-17.6721 60.9351   1
  -4   2  20 46.6465 53.7084   1
   4   2 -20-43.4412 74.8472   1
   4  -2 -20-13.4338 65.4679   1
   4  -2  20 50.6590 60.5920   1
   4   2  20 52.6801 56.8235   1
  -4  -2 -20-11.9300 52.9053   1
   4  -2 -20 45.0684 50.7784   1
   4   2 -20 8.13327 55.9548   1
  -4  -2 -20 25.2886 60.2564   1
  -4   2 -20 22.0528 65.6977   1
  -4   2  20-33.9673 66.8645   1
  -4  -2  20 67.1134 73.1832   1
  -4  -2 -22 5390.43 281.690   1
  -4  -2  22 4591.86 279.048   1
   4   2 -22 5055.74 292.152   1
   4  -2 -22 4710.19 283.759   1
   4  -2  22 5639.57 286.096   1
  -4   2 -22 5248.55 277.607   1
   4   2  22 5702.71 280.380   1
  -4  -2 -22 5349.74 277.576   1
  -4   2  22 4958.80 275.911   1
   4   2 -22 4908.66 277.718   1
   4  -2 -22 5058.76 273.491   1
  -4   2 -22 5484.02 285.755   1
  -4   2  22 4369.04 279.759   1
  -4  -2  22 5054.82 288.943   1
  -4   2  24 22.5455 80.6606   1
   4   2 -24-35.5123 94.3972   1
   4  -2 -24-61.9834 83.1828   1
   4   2  24 73.6471 74.0488   1
   4  -2  24 28.0336 79.7071   1
  -4   2  24 53.7617 67.5362   1
  -4  -2  24 70.1525 73.8346   1
   4   2 -24-58.0729 70.7683   1
   4  -2 -24 52.1918 64.1094   1
  -4   2 -24 43.9558 65.0339   1
  -4  -2 -24 20.4911 64.7752   1
  -4  -2 -24 49.0627 75.6845   1
  -4   2 -24-11.2552 82.8023   1
   4  -2  26 1742.61 144.582   1
   4   2 -26 1356.45 151.183   1
   4  -2 -26 1508.87 141.116   1
   4   2  26 1890.82 138.622   1
  -4   2 -26 1782.06 130.265   1
  -4  -2 -26 1860.30 129.071   1
  -4  -2  26 1609.69 136.732   1
  -4   2  26 1610.21 130.458   1
   4  -2 -26 1851.66 125.196   1
   4   2 -26 1772.28 132.139   1
  -4  -2 -26 1784.14 137.898   1
  -4   2 -26 1933.99 147.054   1
  -4  -2  26 1479.00 149.148   1
  -4   2  26 1637.87 144.133   1
  -4  -2  28-10.0513 108.255   1
  -4   2  28-94.7165 98.9037   1
   4  -2 -28-6.08362 97.1168   1
   4   2 -28-25.2075 108.286   1
   4  -2  28-34.1943 100.621   1
   4   2  28 6.03590 91.0282   1
  -4   2  28 90.9565 83.7127   1
  -4  -2  28-62.2833 90.6671   1
   4   2 -28-166.805 86.5406   1
   4  -2 -28-59.7337 76.4434   1
  -4  -2 -28-21.3099 79.0039   1
  -4   2 -28 48.9596 77.6847   1
  -4  -2 -28 70.2871 91.5950   1
   4   2 -30 1246.03 150.914   1
   4  -2 -30 1363.81 141.718   1
   4  -2  30 1429.17 150.407   1
   4   2  30 1267.46 141.248   1
  -4   2 -30 1328.33 125.223   1
  -4  -2 -30 1608.83 128.310   1
  -4  -2  30 1126.00 136.104   1
  -4   2  30 1341.70 129.286   1
   4  -2 -30 1471.68 119.975   1
   4   2 -30 1375.38 128.021   1
  -4  -2 -30 1512.14 139.389   1
  -4  -2  30 1269.23 146.211   1
  -4   2  30 1397.54 142.450   1
  -4   2 -30 1462.47 147.073   1
   4  -2  32 45.3630 121.262   1
   4   2 -32-8.22114 127.880   1
   4   2  32 55.7750 112.083   1
   4  -2 -32 38.2338 106.968   1
  -4  -2  32 72.5660 106.249   1
  -4   2  32 158.772 99.8778   1
   4  -2 -32 109.182 87.9655   1
   4   2 -32 189.026 99.4093   1
  -4  -2 -32-9.39749 93.9659   1
  -4   2 -32 63.4352 91.7001   1
  -4  -2  32 193.355 120.252   1
  -4   2 -32 14.3975 116.291   1
  -4   2  32-18.8291 109.424   1
  -4  -2 -32-3.21417 106.059   1
  -4   2 -34-7.54412 126.591   1
   4   2 -34 21.6459 131.948   1
   4  -2  34 67.3472 133.162   1
   4   2  34-12.3517 127.266   1
   4  -2 -34 93.4567 115.112   1
  -4  -2  34 133.203 119.410   1
  -4   2  34-10.3601 107.106   1
   4  -2 -34 70.5280 92.3792   1
   4   2 -34 21.0453 101.555   1
  -4   2 -34 10.2920 98.8611   1
  -4  -2 -34 50.9737 101.679   1
  -4  -2 -34-3.38783 116.611   1
  -4  -2  34 172.787 128.990   1
  -4   2  34-105.206 117.109   1
  -4   2 -36 317.337 136.689   1
  -4  -2 -36 224.445 135.076   1
  -4   2  36 168.485 116.489   1
  -4  -2  36 169.285 128.610   1
   4   2  36 185.159 151.572   1
   4  -2  36 228.507 149.599   1
   4   2 -36 275.854 141.845   1
   4  -2 -36-4.01312 125.679   1
  -4  -2  36 303.978 140.457   1
  -4   2  36 236.065 127.991   1
  -4   2 -36 193.047 109.698   1
  -4  -2 -36 180.726 118.178   1
   4   2 -36 257.546 110.333   1
   4  -2 -36 150.899 100.449   1
  -4  -4   0 6727.51 343.461   1
   4  -4   0 6971.93 340.779   1
  -4   4   0 6767.69 342.617   1
   4  -4   0 6377.61 369.670   1
  -4   4   0 6970.04 365.386   1
   4   4   0 6467.89 345.857   1
   4   4   0 6776.81 355.435   1
  -4  -4   0 6280.52 362.812   1
  -4  -4   2 2194.65 117.623   1
   4   4  -2 2235.22 118.943   1
  -4  -4  -2 2170.73 154.862   1
  -4   4   2 2141.91 153.688   1
   4  -4  -2 1668.36 147.420   1
   4  -4   2 1755.18 143.330   1
  -4   4  -2 2159.04 137.445   1
   4  -4   2 2103.41 114.762   1
   4  -4  -2 2088.67 117.408   1
  -4   4  -2 2273.07 117.029   1
  -4   4   2 2003.98 122.497   1
   4   4   2 1977.10 128.796   1
  -4  -4  -2 2128.48 121.875   1
  -4  -4   2 1828.51 130.527   1
   4   4  -2 2144.87 126.007   1
   4   4   2 2010.81 141.827   1
   4   4  -4 2343.40 128.335   1
   4   4   4 2138.71 159.656   1
   4  -4  -4 2235.98 149.277   1
   4  -4   4 2136.24 145.832   1
  -4  -4  -4 1978.70 169.529   1
  -4   4  -4 2183.64 120.219   1
   4  -4  -4 2094.27 126.075   1
   4   4  -4 2108.13 121.297   1
  -4  -4   4 2203.14 121.961   1
   4  -4   4 2300.84 119.750   1
  -4   4   4 2090.45 128.623   1
  -4  -4  -4 2134.47 132.749   1
   4   4   4 2202.13 135.741   1
  -4  -4   4 2163.93 131.821   1
   4   4   6 23.0036 100.936   1
   4  -4  -6 85.6381 53.8636   1
  -4  -4   6 30.9868 41.8495   1
   4   4  -6 15.6950 35.3753   1
  -4   4   6 55.2855 33.8865   1
   4   4  -6 11.9838 29.8793   1
  -4  -4   6-18.7715 33.1846   1
  -4   4  -6 21.8006 27.8130   1
   4  -4   6-3.45148 27.4754   1
  -4  -4  -6 54.5048 104.179   1
   4  -4   6-13.3766 60.0190   1
   4  -4  -6 40.3109 50.3319   1
  -4  -4  -6-45.9993 56.8668   1
   4   4  -8 31581.4 1521.28   1
   4  -4  -8 26492.8 1517.83   1
  -4  -4   8 30935.5 1522.90   1
  -4   4  -8 32335.9 1521.95   1
  -4   4   8 30381.2 1515.38   1
   4   4  -8 30544.9 1518.98   1
  -4   4  -8 31113.6 1517.79   1
   4  -4   8 31002.6 1518.24   1
  -4  -4   8 30866.6 1520.86   1
  -4  -4  -8 31326.4 1528.57   1
   4   4   8 32777.1 1560.70   1
  -4  -4  -8 32531.8 1547.90   1
   4  -4  -8 31436.3 1521.81   1
  -4   4  10 2544.14 163.996   1
   4  -4 -10 2825.69 151.478   1
   4   4 -10 2810.98 156.977   1
  -4   4  10 2746.03 146.371   1
   4   4 -10 2656.23 152.970   1
  -4   4 -10 2591.57 149.807   1
   4  -4  10 2625.82 152.552   1
  -4  -4  10 2744.92 157.639   1
   4   4  10 2902.01 152.970   1
  -4  -4 -10 2548.32 161.310   1
  -4   4 -10 2659.77 158.674   1
   4   4  10 2558.46 222.380   1
  -4  -4 -10 2493.28 187.907   1
   4   4  12 28484.0 1579.23   1
   4   4  12 33319.1 1547.32   1
  -4  -4 -12 30827.2 1550.98   1
  -4  -4  12 30409.6 1552.13   1
   4   4 -12 32211.6 1553.43   1
  -4   4  12 31219.7 1543.95   1
   4  -4 -12 31201.2 1544.26   1
   4   4 -12 30466.9 1549.17   1
  -4   4 -12 30797.3 1547.10   1
  -4   4  12 30776.8 1550.28   1
  -4   4 -12 32438.6 1553.05   1
  -4  -4  14 21.7434 61.4687   1
  -4   4  14-39.2330 50.6847   1
   4   4 -14 41.7782 61.7339   1
  -4  -4  14 81.0008 52.8879   1
   4  -4 -14 1.15477 38.2650   1
  -4   4  14 15.3576 44.4901   1
   4   4 -14 1.79874 49.9724   1
  -4  -4 -14 23.8798 52.3442   1
   4   4  14-6.96115 41.8671   1
  -4   4 -14 33.4036 43.6129   1
  -4   4 -14-2.06611 58.4093   1
   4   4  14-106.818 129.512   1
  -4  -4  16 3844.91 222.544   1
  -4   4  16 3754.99 217.654   1
   4   4 -16 4094.72 231.336   1
   4  -4 -16 4104.23 213.607   1
   4   4  16 4256.88 216.949   1
  -4   4 -16 3962.66 219.091   1
   4  -4  16 4258.24 224.512   1
  -4   4  16 4210.63 218.602   1
  -4  -4  16 4016.64 230.488   1
   4   4 -16 3858.27 221.457   1
   4   4  16 3892.46 262.110   1
  -4  -4 -16 3859.09 219.837   1
  -4   4 -16 4226.49 228.054   1
  -4  -4 -18 391.598 65.6175   1
  -4   4 -18 429.312 76.3656   1
   4  -4  18 465.216 74.4170   1
  -4   4  18 399.034 58.4321   1
  -4  -4  18 369.043 65.7356   1
   4  -4 -18 484.654 53.6018   1
   4  -4  18 491.851 70.3362   1
   4   4  18 466.420 58.9600   1
   4   4 -18 374.958 64.4802   1
  -4   4 -18 554.644 61.0323   1
  -4  -4 -18 485.082 65.6263   1
   4   4  18 357.544 123.033   1
  -4  -4  18 374.057 80.1891   1
  -4   4  18 333.189 63.8942   1
   4   4  20 17368.2 922.159   1
  -4  -4 -20 17614.1 898.328   1
  -4  -4  20 16560.2 907.396   1
  -4   4  20 16812.2 897.663   1
   4   4 -20 17234.3 900.828   1
  -4   4 -20 17977.2 905.994   1
  -4   4  20 17504.6 895.466   1
  -4  -4  20 16505.2 901.147   1
   4   4 -20 18335.1 910.965   1
   4  -4  20 18537.7 905.491   1
   4   4  20 20426.2 901.404   1
   4  -4 -20 18610.5 893.297   1
  -4  -4 -20 18038.8 899.117   1
   4  -4  20 18756.4 905.095   1
   4  -4  22 85.5916 76.0442   1
  -4  -4 -22 38.1816 66.5207   1
  -4   4 -22 45.2193 77.8132   1
  -4   4  22-28.2547 57.3309   1
  -4  -4  22 64.1787 69.2274   1
   4   4 -22 64.7881 94.5494   1
   4  -4 -22 309.188 64.5942   1
   4   4  22-2.08283 60.8608   1
  -4   4 -22 20.5329 60.2866   1
   4  -4  22 5.47807 75.9142   1
   4  -4 -22 36.9837 54.2469   1
   4   4 -22 45.1642 67.5205   1
  -4  -4 -22 68.4972 60.5031   1
   4   4  22 64.1389 115.851   1
  -4   4  22 81.8010 72.2125   1
  -4  -4  22 69.2539 85.0165   1
  -4  -4 -24 25.4138 76.1797   1
  -4   4 -24-6.00567 87.3386   1
  -4  -4  24-8.51676 78.7397   1
  -4   4  24 18.5610 66.9404   1
   4  -4 -24 266.168 77.4385   1
   4   4 -24-146.077 101.809   1
  -4   4 -24-29.6135 69.6583   1
   4   4  24-13.6805 69.3342   1
   4  -4  24-78.8544 86.2860   1
   4  -4 -24 22.7996 60.8204   1
   4   4 -24 98.8619 74.6433   1
  -4  -4 -24-50.7595 69.1480   1
   4   4  24 359.656 129.549   1
  -4  -4  24 137.534 95.6026   1
  -4   4  24 66.7454 81.7521   1
  -4  -4 -26-31.8150 84.4025   1
   4  -4  26 8.79092 94.7149   1
  -4   4 -26-19.3811 100.635   1
   4  -4 -26 151.469 84.8266   1
   4   4 -26 74.2228 109.347   1
   4   4  26 28.1852 81.0740   1
   4  -4  26-3.31003 97.8947   1
  -4   4 -26 53.3429 76.4721   1
  -4  -4  26-9.15469 88.0143   1
   4   4 -26 75.1346 83.2588   1
   4  -4 -26 139.962 67.5405   1
  -4  -4  26 219.714 107.603   1
  -4   4  26 62.6506 90.0651   1
  -4  -4 -26 17.4948 76.8504   1
   4  -4  28 2512.50 177.339   1
   4  -4 -28 2306.02 167.392   1
   4  -4  28 2328.27 181.421   1
   4   4  28 1917.54 162.242   1
   4   4 -28 1770.44 185.618   1
  -4   4 -28 2347.87 163.887   1
  -4  -4  28 2488.11 179.745   1
   4  -4 -28 2472.88 152.282   1
  -4   4  28 2485.49 170.280   1
  -4  -4 -28 2117.30 161.722   1
  -4  -4  28 2464.61 191.764   1
  -4  -4 -28 2207.66 158.138   1
  -4   4  30 439.065 109.208   1
  -4   4 -30 440.489 122.381   1
   4  -4  30 619.246 118.126   1
  -4  -4 -30 522.335 106.467   1
   4  -4  30 569.619 130.112   1
   4  -4 -30 440.481 106.289   1
   4   4 -30 505.268 136.711   1
   4   4  30 393.363 108.489   1
  -4  -4  30 245.197 115.123   1
   4  -4 -30 587.884 88.7861   1
   4   4 -30 493.784 108.724   1
  -4  -4  30 411.279 131.577   1
  -4  -4 -30 319.916 93.8333   1
  -4   4 -30 475.892 100.330   1
  -4   4 -32 860.683 139.386   1
   4  -4  32 1049.40 136.572   1
  -4  -4 -32 811.309 123.633   1
   4   4 -32 1014.66 152.078   1
   4  -4  32 741.193 147.434   1
   4  -4 -32 846.917 124.612   1
   4   4  32 913.889 128.408   1
  -4  -4  32 639.982 131.528   1
  -4   4  32 950.856 117.433   1
   4  -4 -32 899.110 105.055   1
   4   4 -32 774.608 120.514   1
  -4  -4  32 863.092 143.308   1
  -4  -4 -32 1087.25 120.345   1
  -4   4 -32 981.463 119.603   1
   4  -4  34 120.570 119.673   1
  -4  -4  34 92.0010 130.812   1
  -4  -4 -34-70.9457 116.009   1
   4   4  34 3.90605 125.648   1
   4   4 -34 162.031 136.220   1
   4  -4  34 107.165 134.765   1
   4  -4 -34-135.027 112.078   1
  -4  -4  34 62.6095 118.666   1
  -4   4  34-42.3003 102.570   1
   4   4 -34-67.6576 105.810   1
   4  -4 -34-60.6617 90.5256   1
  -4   4 -34 20.1462 129.038   1
  -4  -4 -34 3.45080 105.168   1
  -4   4 -34 24.9073 102.183   1
  -4  -4  36 987.801 161.863   1
   4  -4  36 1161.50 155.222   1
  -4  -4  36 813.484 153.584   1
   4  -4  36 805.479 173.146   1
   4  -4 -36 883.322 138.043   1
   4   4 -36 765.484 163.076   1
  -4  -4 -36 1465.55 205.995   1
  -4   4 -36 987.571 136.493   1
  -4  -4 -36 471.285 198.330   1
  -4   4 -36 929.364 158.789   1
   4   4 -36 933.354 136.893   1
   4  -4 -36 1229.50 121.730   1
   4  -6   0-13.1064 76.1243   1
  -4   6   0-8.56586 25.4179   1
   4  -6   0 6.76230 24.1105   1
   4   6   0 27.2447 45.4518   1
  -4  -6   0-54.6171 62.0393   1
  -4  -6   0-1.34268 28.7787   1
   4   6   0 35.8975 33.5233   1
   4   6  -2 6836.80 350.719   1
   4   6  -2 6599.42 345.473   1
  -4  -6  -2 6965.60 346.012   1
  -4  -6   2 6978.62 346.123   1
   4  -6   2 6988.34 342.012   1
   4  -6  -2 6300.20 374.679   1
   4  -6   2 5951.79 361.959   1
   4  -6  -2 6998.25 341.314   1
  -4   6   2 6587.60 343.558   1
  -4   6  -2 6683.38 342.284   1
   4   6   2 6458.40 349.432   1
  -4  -6   2 6401.11 355.013   1
  -4  -6  -2 6764.35 372.408   1
   4   6   2 7137.81 360.748   1
   4   6   4 596.811 95.0978   1
  -4  -6   4 450.702 58.7428   1
   4   6  -4 498.601 53.3083   1
   4  -6   4 412.068 73.3301   1
   4   6  -4 465.882 47.5710   1
  -4  -6   4 468.490 50.7622   1
  -4   6  -4 469.601 42.2325   1
   4  -6   4 441.014 43.8222   1
  -4  -6  -4 456.699 55.6481   1
  -4   6   4 566.622 58.8014   1
   4  -6  -4 427.366 43.2867   1
  -4  -6  -4 360.544 113.990   1
   4   6   6 581.342 125.663   1
  -4  -6  -6 405.208 141.441   1
   4  -6  -6 776.868 79.2454   1
  -4  -6   6 623.007 67.1684   1
   4   6  -6 586.082 60.1112   1
  -4   6  -6 653.226 64.9981   1
  -4  -6  -6 591.323 75.5905   1
   4   6  -6 576.570 56.9488   1
  -4   6  -6 502.978 50.8024   1
   4  -6   6 650.215 54.9479   1
  -4  -6   6 611.622 60.2665   1
   4  -6  -6 519.399 55.6225   1
  -4   6   6 620.642 68.0115   1
  -4  -6  -8 124.650 148.227   1
  -4   6  -8 148.294 41.3714   1
   4   6  -8 139.331 47.3495   1
  -4  -6   8 107.879 55.0658   1
  -4   6   8 231.420 116.857   1
   4   6   8 171.889 145.484   1
   4  -6  -8 80.2323 57.9659   1
   4   6  -8 206.255 54.7704   1
  -4  -6   8 196.422 54.4300   1
  -4   6   8 181.929 44.1078   1
   4  -6   8 77.7481 52.3193   1
  -4   6  -8 186.234 58.9066   1
  -4  -6  -8 180.389 81.1133   1
   4   6   8 125.553 63.0768   1
   4  -6  -8 130.950 63.6333   1
  -4  -6 -10 95331.3 4480.28   1
   4   6  10 93202.6 4493.87   1
   4   6  10 94725.6 4457.16   1
  -4  -6  10 90351.3 4459.95   1
  -4   6  10 85447.9 4464.88   1
   4  -6 -10 89738.4 4451.76   1
  -4  -6  10 87409.5 4458.05   1
   4   6 -10 93720.4 4460.65   1
   4   6 -10 88442.0 4456.83   1
  -4   6  10 90950.6 4449.20   1
   4  -6  10 92014.3 4456.81   1
  -4   6 -10 90559.2 4454.21   1
  -4   6 -10 90844.3 4459.25   1
   4  -6 -10 91911.4 4456.75   1
  -4  -6 -10 86320.4 4465.60   1
  -4   6 -12 103.903 63.0950   1
  -4  -6 -12 111.152 98.0037   1
  -4   6 -12-32.8695 44.8424   1
   4   6 -12 29.5166 50.8377   1
  -4   6  12 56.1282 36.8056   1
   4   6  12-130.929 164.256   1
  -4   6  12 12.2781 71.5450   1
   4   6 -12-45.7179 62.1154   1
   4  -6 -12 17.2234 49.1513   1
   4  -6  12 40.9122 51.0982   1
  -4  -6 -12-45.8839 72.6630   1
  -4  -6  12 81.5901 64.0362   1
  -4   6  14 445.653 67.6620   1
  -4  -6  14 353.438 63.1774   1
   4   6 -14 469.432 77.3021   1
   4  -6 -14 346.471 49.7257   1
  -4   6 -14 518.877 60.0814   1
  -4  -6  14 484.918 77.1270   1
   4   6 -14 453.775 63.8180   1
  -4   6  14 427.432 49.0788   1
   4   6  14 350.988 156.840   1
   4  -6  14 439.882 70.2211   1
  -4   6 -14 564.579 74.3130   1
   4   6  16 258.915 151.256   1
   4   6 -16 232.263 59.9067   1
  -4   6  16 286.503 49.8397   1
  -4  -6  16 231.060 73.6658   1
  -4   6  16 145.485 54.2992   1
  -4  -6  16 234.912 61.1750   1
   4   6 -16 299.966 78.3046   1
   4  -6  16 284.784 64.2260   1
  -4   6 -16 296.200 56.4746   1
   4  -6 -16 271.346 44.9359   1
   4  -6  16 335.091 68.9326   1
  -4   6 -16 249.054 72.0753   1
   4   6  18 9189.78 529.175   1
  -4  -6 -18 9913.68 489.624   1
  -4  -6  18 8805.05 495.667   1
  -4   6  18 9460.37 481.467   1
   4   6 -18 8840.38 488.766   1
  -4   6 -18 9823.96 495.769   1
  -4   6  18 9087.71 481.925   1
  -4  -6  18 8523.46 488.331   1
   4  -6  18 9973.36 493.377   1
  -4   6 -18 9850.36 488.172   1
   4   6  18 9813.14 481.999   1
   4  -6 -18 9721.12 477.712   1
  -4  -6 -18 9242.02 484.467   1
   4  -6  18 10005.7 493.735   1
  -4  -6  20-2.54952 66.8269   1
  -4   6  20 154.252 56.2956   1
   4   6  20 133.905 140.913   1
  -4  -6 -20 115.584 66.0214   1
   4  -6 -20 93.3588 46.5105   1
   4   6 -20 29.3988 67.2668   1
   4   6  20 32.4670 50.6517   1
   4  -6  20 105.098 73.1611   1
  -4   6  20 88.8255 60.4238   1
  -4  -6  20 159.840 86.0241   1
  -4  -6 -20 18.5905 61.3715   1
  -4   6 -20 48.3158 76.3811   1
   4  -6  20 62.9986 73.6998   1
   4   6  22 2758.35 235.219   1
  -4  -6 -22 2931.30 178.202   1
   4   6 -22 2675.87 181.897   1
  -4  -6  22 2669.68 194.764   1
  -4   6 -22 3244.18 195.010   1
  -4   6  22 2501.49 169.266   1
   4   6 -22 3074.11 203.777   1
  -4  -6  22 2823.66 184.800   1
   4  -6  22 2913.85 190.530   1
   4  -6 -22 2925.02 165.652   1
   4  -6  22 3027.24 189.658   1
  -4  -6 -22 3131.68 177.205   1
  -4   6 -24 6.46053 92.6731   1
  -4  -6 -24 32.2273 75.6206   1
  -4  -6  24-12.0189 85.8683   1
  -4   6  24 83.7772 67.9759   1
   4   6 -24 48.2555 105.301   1
   4  -6  24 70.6968 92.9053   1
  -4   6 -24-15.6031 74.0710   1
   4   6  24 68.6359 68.3057   1
   4  -6 -24-42.0567 59.1308   1
   4   6 -24 41.1598 80.0680   1
  -4  -6 -24 67.0783 73.1318   1
   4   6  24 315.938 155.141   1
  -4  -6  24-65.6946 102.656   1
   4   6  26 2013.21 198.909   1
  -4  -6 -26 1564.66 126.445   1
   4   6 -26 1449.38 133.294   1
  -4  -6 -26 1549.27 126.399   1
  -4  -6  26 1363.04 151.709   1
  -4   6 -26 1563.02 149.442   1
  -4   6  26 1607.84 117.839   1
  -4  -6  26 1325.29 137.202   1
   4  -6 -26 1399.44 121.918   1
   4  -6  26 1741.73 151.821   1
   4   6 -26 1519.08 159.194   1
   4   6  26 1513.36 123.764   1
  -4   6 -26 1712.75 130.168   1
   4  -6 -26 1333.68 109.031   1
   4  -6  26 1793.58 144.948   1
   4   6  28 339.277 164.166   1
  -4  -6 -28 444.995 94.8961   1
   4  -6 -28 450.056 77.6339   1
   4   6 -28 403.466 106.853   1
  -4   6  28 421.522 84.9125   1
  -4  -6  28 502.476 123.420   1
   4   6 -28 296.672 142.518   1
   4  -6  28 478.430 125.025   1
   4  -6 -28 423.236 91.3119   1
   4   6  28 349.459 94.6888   1
  -4   6 -28 525.640 101.494   1
   4  -6  28 542.944 116.944   1
  -4  -6  28 173.399 130.034   1
  -4  -6  30 4020.07 287.671   1
  -4  -6 -30 4575.89 261.263   1
  -4   6 -30 4750.22 283.427   1
  -4   6  30 4108.48 254.541   1
  -4  -6  30 4280.77 276.801   1
   4  -6  30 4526.91 285.129   1
   4   6  30 4318.63 263.322   1
   4  -6 -30 3575.73 255.107   1
   4   6 -30 4016.42 288.069   1
  -4   6 -30 4705.46 266.707   1
   4   6 -30 4716.05 271.946   1
  -4  -6 -30 4381.44 261.104   1
   4  -6  30 5080.15 277.267   1
   4   6  30 5548.92 321.662   1
  -4   6 -32-92.8815 127.362   1
  -4  -6  32 118.089 130.298   1
  -4  -6  32 69.5949 116.459   1
  -4   6  32-63.7360 93.2257   1
   4  -6  32-116.694 130.105   1
   4   6 -32-41.3165 133.437   1
  -4   6 -32 38.5030 100.025   1
   4  -6 -32 13.8414 95.0634   1
   4   6  32-13.4660 107.964   1
   4  -6 -32 100.701 80.9303   1
   4   6 -32 76.0322 105.734   1
  -4  -6 -32 15.9184 98.3150   1
   4  -6  32 39.9340 120.340   1
  -4  -6 -32 60.1655 103.110   1
  -4   6  32-13.3131 100.800   1
   4   6  32 230.169 184.094   1
  -4   6 -34 4.26257 136.496   1
  -4  -6  34 131.736 124.958   1
  -4   6  34 100.218 102.752   1
   4   6 -34 73.1672 141.725   1
   4  -6  34 262.375 147.740   1
  -4   6 -34 101.682 107.986   1
   4  -6 -34 110.763 104.746   1
   4   6  34 249.293 125.934   1
   4  -6 -34 69.2142 86.6565   1
   4   6 -34 161.791 112.799   1
  -4  -6 -34 62.1959 111.574   1
  -4   6  34 64.1038 107.573   1
   4  -6  34 131.731 125.389   1
  -4  -6  34 139.731 137.212   1
  -4  -6 -34 94.2876 113.712   1
   4   6  34 99.1710 196.940   1
  -4  -6 -36-175.002 133.395   1
  -4   6 -36 160.087 146.418   1
  -4  -6  36 103.697 136.929   1
   4  -6  36-5.25178 155.266   1
   4   6 -36 179.843 151.436   1
   4  -6 -36-19.4065 107.170   1
  -4   6 -36 117.275 117.353   1
   4  -6 -36 30.6741 92.6501   1
   4   6 -36-7.10225 113.731   1
  -4  -6 -36 18.6185 123.739   1
   4  -6  36-195.094 133.464   1
  -4   6  36 26.4920 113.576   1
  -4  -6  36 148.733 143.123   1
   4   6  36 147.306 217.321   1
   4  -8   0 17681.1 998.771   1
  -4   8   0 19235.6 980.074   1
   4  -8   0 20694.1 980.298   1
  -4  -8   0 20592.9 985.308   1
   4   8   0 20102.6 990.024   1
  -4  -8   0 18890.0 996.449   1
   4  -8  -2 818.558 125.422   1
   4  -8   2 892.000 99.1582   1
  -4   8   2 964.625 66.0005   1
  -4  -8  -2 981.284 72.1085   1
  -4  -8   2 1002.56 76.2720   1
   4  -8   2 972.106 68.3395   1
   4  -8  -2 1042.49 64.0600   1
  -4   8  -2 992.953 66.7115   1
   4   8   2 917.474 90.1679   1
  -4  -8  -2 1043.61 120.299   1
  -4  -8   2 892.217 89.8524   1
   4   8  -2 993.034 80.4859   1
  -4  -8   4 3903.26 223.064   1
   4   8  -4 4309.67 220.358   1
  -4  -8  -4 4095.60 264.632   1
  -4   8   4 3706.02 232.078   1
  -4   8   4 3817.21 212.412   1
  -4  -8   4 4031.36 219.447   1
   4   8  -4 3907.10 216.703   1
  -4  -8  -4 4185.83 216.253   1
   4  -8  -4 3900.92 207.780   1
   4  -8   4 4682.76 219.195   1
  -4   8  -4 4003.99 211.629   1
   4   8   4 4217.24 237.196   1
   4   8   4 3914.56 224.980   1
   4  -8  -6 338.089 115.870   1
  -4  -8  -6 95.7470 151.170   1
   4   8   6 55.7294 101.572   1
   4   8  -6 209.975 55.5470   1
  -4  -8   6 305.464 63.0508   1
  -4  -8  -6 114.514 53.9500   1
   4  -8   6 248.831 52.3206   1
  -4  -8   6 101.904 57.2073   1
   4   8  -6 217.944 52.2272   1
  -4   8  -6 190.300 43.3107   1
   4  -8  -6 232.842 37.1772   1
  -4   8   6 147.637 107.216   1
  -4   8   6 262.819 66.2331   1
   4   8   6 149.609 85.2662   1
  -4  -8   8 72293.6 3600.11   1
   4   8  -8 75823.3 3601.70   1
   4   8  -8 74077.9 3599.55   1
   4  -8   8 75105.8 3597.58   1
  -4   8  -8 72645.1 3595.14   1
  -4  -8   8 72119.5 3602.03   1
   4  -8  -8 71348.2 3590.07   1
  -4  -8  -8 71529.2 3632.80   1
  -4   8   8 68251.0 3613.31   1
   4   8   8 73398.7 3624.21   1
  -4   8   8 73198.0 3595.40   1
  -4  -8  -8 76462.6 3602.31   1
   4   8  10 3131.08 229.075   1
  -4  -8 -10 2828.29 222.341   1
  -4   8  10 2406.38 198.679   1
   4  -8 -10 2354.02 149.830   1
   4   8 -10 2560.69 157.967   1
  -4  -8  10 2633.00 165.463   1
  -4  -8 -10 2962.00 173.387   1
  -4  -8  10 2697.78 159.455   1
   4  -8 -10 2617.59 150.238   1
   4   8 -10 2784.12 164.179   1
   4  -8  10 2835.60 158.747   1
  -4   8 -10 2937.86 154.371   1
  -4   8  10 2797.55 145.329   1
   4  -8  10 2528.00 160.545   1
  -4  -8 -12 6368.76 370.250   1
   4   8  12 6698.83 406.546   1
  -4   8  12 5506.68 356.920   1
   4   8  12 6644.09 340.220   1
  -4  -8  12 6086.49 349.090   1
   4   8 -12 6361.54 343.471   1
   4  -8 -12 6277.36 340.585   1
   4  -8 -12 6473.71 329.778   1
   4   8 -12 6618.38 349.660   1
   4  -8  12 6966.94 344.680   1
  -4   8 -12 7077.04 340.588   1
   4  -8  12 7075.02 346.923   1
  -4   8  12 6373.96 329.391   1
  -4  -8 -14 207.574 95.0551   1
   4   8  14 135.488 50.4277   1
   4   8 -14 200.302 61.9194   1
   4   8  14 169.660 178.265   1
  -4   8  14 223.838 80.4951   1
  -4  -8  14 302.602 75.4675   1
   4   8 -14 191.215 73.2908   1
  -4   8 -14 245.168 52.7653   1
   4  -8  14 272.085 67.6711   1
   4  -8 -14 252.502 61.8276   1
   4  -8 -16 2486.69 140.191   1
  -4  -8  16 2356.04 152.961   1
   4  -8 -16 2192.38 135.814   1
   4   8 -16 2472.39 165.432   1
   4  -8  16 2579.56 157.787   1
   4   8  16 2688.38 142.848   1
  -4   8 -16 2745.50 150.180   1
  -4  -8  16 2215.58 163.358   1
   4   8 -16 2332.66 152.950   1
  -4  -8 -16 2731.79 167.579   1
   4   8  16 2354.73 243.328   1
  -4   8  16 2150.88 149.340   1
   4   8  18 499.932 181.443   1
   4   8  18 448.097 55.3581   1
   4   8 -18 501.385 76.9838   1
  -4  -8 -18 695.208 84.5902   1
   4  -8 -18 497.286 55.0057   1
  -4   8  18 371.190 68.6926   1
  -4  -8  18 382.174 74.0030   1
   4  -8 -18 303.190 56.5092   1
   4   8 -18 409.145 95.9546   1
  -4   8 -18 421.030 68.4520   1
   4  -8  18 390.566 79.7760   1
  -4  -8  18 289.890 89.2926   1
   4  -8  18 457.053 82.4691   1
   4   8  20 4135.28 320.913   1
  -4  -8 -20 4738.53 250.884   1
  -4  -8  20 4106.65 263.431   1
  -4   8 -20 4610.64 260.430   1
  -4   8  20 4279.35 240.477   1
   4  -8 -20 3740.98 234.530   1
  -4  -8  20 4120.61 250.953   1
   4  -8  20 4712.46 258.515   1
  -4   8 -20 4687.03 249.166   1
   4   8  20 4518.51 237.697   1
   4   8 -20 4296.96 252.442   1
   4  -8 -20 4435.55 233.681   1
   4  -8  20 5014.97 259.418   1
  -4  -8 -20 4664.65 243.006   1
  -4  -8 -22 107.366 68.7133   1
   4  -8  22 209.270 90.6814   1
  -4   8 -22 65.7333 94.5417   1
   4   8  22 60.1083 175.211   1
   4   8 -22-25.1704 79.7688   1
  -4  -8 -22 382.826 82.3296   1
  -4   8  22 120.606 66.5880   1
  -4  -8  22 2.97341 80.8947   1
   4   8 -22 118.329 107.453   1
   4  -8 -22 42.5647 61.6587   1
   4  -8  22 40.8970 90.3524   1
   4   8  22 50.9252 58.3638   1
   4  -8 -22 74.9865 53.1838   1
  -4  -8  22 119.428 102.851   1
  -4   8  22 89.7615 68.0935   1
  -4  -8  24 149.154 109.740   1
  -4   8  24 1.82726 76.3276   1
   4  -8  24-9.48248 97.0626   1
  -4  -8 -24 56.0969 74.5051   1
  -4   8 -24 90.4470 107.130   1
  -4  -8  24-51.8561 91.8018   1
  -4   8  24 78.5955 68.9588   1
   4   8 -24-59.0703 117.231   1
   4  -8  24 30.7684 100.511   1
   4  -8 -24 38.6654 67.0113   1
  -4   8 -24 111.975 80.5167   1
   4   8 -24-53.0955 89.0358   1
  -4  -8 -24 69.2507 84.2181   1
   4  -8 -24 67.6034 57.7099   1
   4   8  24 211.264 189.429   1
  -4  -8 -26 392.618 88.5054   1
  -4   8 -26 330.466 116.430   1
   4  -8  26 379.939 110.301   1
  -4  -8  26 349.834 103.529   1
  -4   8  26 449.587 80.1433   1
   4  -8  26 310.078 115.848   1
   4   8 -26 388.984 128.225   1
  -4   8 -26 446.518 94.2343   1
   4  -8 -26 359.732 77.8840   1
   4   8 -26 478.046 104.499   1
   4  -8 -26 375.276 68.5451   1
  -4  -8 -26 600.102 101.202   1
   4   8  26-22.4653 192.983   1
  -4   8  26 386.369 86.2051   1
  -4  -8  26 276.325 124.941   1
   4   8  28 7785.91 483.432   1
  -4  -8 -28 8594.30 425.902   1
   4   8 -28 8192.45 429.206   1
  -4   8  28 8093.54 413.657   1
  -4  -8  28 7707.64 433.757   1
   4  -8  28 8578.87 443.744   1
   4   8 -28 7481.08 444.764   1
   4  -8 -28 6546.39 408.403   1
  -4   8 -28 8356.24 426.702   1
   4  -8  28 8588.92 436.077   1
   4  -8 -28 7648.56 405.404   1
  -4  -8  28 7740.95 444.718   1
  -4   8  28 7480.57 413.252   1
  -4   8 -28 8034.90 440.768   1
  -4   8  30 301.816 94.1570   1
   4  -8  30 505.801 126.858   1
  -4  -8 -30 365.308 99.1135   1
   4  -8  30 277.717 132.009   1
   4   8 -30 246.417 139.008   1
  -4   8 -30 202.181 100.816   1
   4  -8 -30 325.374 87.8885   1
  -4  -8  30 155.541 118.446   1
  -4   8  30 428.378 88.6061   1
   4   8 -30 334.157 112.113   1
   4  -8 -30 306.793 72.7909   1
  -4  -8  30 207.302 133.545   1
  -4   8 -30 178.479 130.900   1
  -4  -8 -30 331.979 105.966   1
   4  -8  32 1012.80 149.279   1
  -4  -8 -32 887.810 122.604   1
  -4   8  32 1025.64 116.283   1
   4   8 -32 958.927 164.853   1
   4  -8  32 1096.61 159.194   1
   4  -8 -32 813.405 109.548   1
  -4   8 -32 1053.07 131.129   1
  -4   8  32 1101.68 114.793   1
  -4  -8  32 741.549 143.222   1
   4   8 -32 800.639 131.299   1
  -4  -8  32 1036.01 159.572   1
  -4   8 -32 1162.66 160.116   1
  -4  -8 -32 896.023 130.212   1
  -4   8  34 53.1546 98.8814   1
   4  -8  34-76.1689 134.854   1
  -4  -8  34-53.7330 144.102   1
  -4  -8 -34-11.4956 108.129   1
  -4   8  34 11.3348 97.4528   1
  -4  -8  34-86.5857 131.232   1
   4  -8  34-166.720 151.452   1
   4   8 -34-81.9738 147.049   1
   4  -8 -34 143.962 93.1954   1
   4   8  34 81.1576 115.148   1
  -4   8 -34-65.6095 110.709   1
   4   8 -34-51.0695 119.192   1
  -4  -8 -34-93.0124 115.127   1
  -4   8 -34 206.718 137.227   1
   4  10   0 34.3521 56.2286   1
   4  10   0-15.7061 49.3962   1
   4 -10   0 10.8579 44.2504   1
  -4 -10   0 16.6125 52.4154   1
  -4  10   0-40.4345 36.8615   1
  -4 -10   0-57.1984 73.6758   1
   4 -10   0 74.1018 81.8742   1
  -4 -10   2 13736.3 680.852   1
   4  10  -2 14026.0 675.308   1
   4  10   2 13917.0 677.135   1
   4 -10  -2 12826.2 687.827   1
  -4  10   2 12270.9 664.836   1
  -4 -10   2 13402.2 674.639   1
   4  10   2 14214.7 673.371   1
  -4 -10  -2 13945.4 671.837   1
   4  10  -2 13489.2 673.009   1
  -4  10  -2 13340.2 666.788   1
   4 -10   2 13292.8 668.598   1
   4 -10  -2 14233.4 666.592   1
  -4 -10  -2 14155.8 692.452   1
  -4  10   2 11766.8 667.167   1
  -4  10  -2 13614.5 672.655   1
  -4 -10  -4 83.9576 115.447   1
   4  10   4 26.6805 68.8866   1
  -4 -10   4 86.7558 60.7691   1
   4  10  -4 1.83011 53.9667   1
   4  10   4-39.8721 59.2730   1
   4 -10   4-90.0092 47.8890   1
   4 -10  -4 33.1059 33.3285   1
  -4 -10  -4 41.1815 45.0694   1
  -4 -10   4-3.84928 56.3650   1
  -4  10   4 49.8368 37.0074   1
  -4  10  -4-19.5781 39.4525   1
   4 -10  -4-40.1293 118.463   1
  -4  10  -4 45.3884 57.3355   1
  -4 -10  -6 11516.9 626.880   1
  -4  10   6 10833.1 578.394   1
  -4 -10   6 12099.5 591.335   1
   4  10   6 12867.7 600.301   1
  -4 -10   6 11132.4 588.219   1
   4  10  -6 11698.5 588.461   1
   4 -10   6 11401.7 584.095   1
  -4  10  -6 11741.2 581.891   1
   4 -10  -6 11206.2 573.976   1
  -4 -10  -6 12205.1 583.717   1
  -4  10  -6 12178.8 589.263   1
  -4  10   8-34.0847 83.0239   1
   4 -10  -8 22.7761 27.9902   1
  -4 -10   8 4.65528 64.5885   1
  -4 -10  -8 88.0180 153.787   1
   4 -10  -8-57.4632 91.6707   1
   4  10   8 51.6880 97.2878   1
   4  10  -8 31.1193 61.9354   1
  -4 -10   8-36.8804 54.2320   1
  -4 -10  -8-6.29179 47.5874   1
  -4  10  -8-19.6613 42.1932   1
   4 -10   8 64.4988 51.8245   1
   4 -10   8 9.61425 57.8514   1
  -4  10  -8 6.33560 63.3127   1
   4  10   8 8.40617 84.5554   1
  -4  10   8 91.9506 62.0703   1
   4 -10 -10 11189.2 594.994   1
   4  10  10 12601.9 633.166   1
  -4 -10  10 12250.9 604.316   1
   4  10 -10 11977.7 607.840   1
   4 -10  10 12221.5 603.172   1
  -4  10 -10 12437.2 599.438   1
  -4 -10  10 11942.8 610.213   1
   4  10  10 12511.9 610.496   1
   4 -10 -10 11414.8 587.403   1
  -4 -10 -10 12125.6 649.626   1
  -4  10  10 10837.7 612.309   1
  -4  10 -10 12492.2 607.945   1
   4 -10  10 11921.6 604.495   1
  -4 -10  12 720.617 95.8944   1
  -4  10 -12 962.920 94.0784   1
   4  10 -12 941.037 96.4065   1
   4 -10  12 1003.33 88.9414   1
  -4  10 -12 994.838 79.9028   1
   4  10  12 1050.57 170.045   1
   4 -10 -12 959.648 61.4098   1
   4  10  12 957.640 83.8723   1
   4 -10  12 904.713 89.0003   1
  -4 -10 -12 1138.32 158.841   1
  -4 -10 -14 265.823 116.223   1
  -4  10  14 440.990 118.326   1
   4  10  14 947.816 186.765   1
  -4 -10 -14 856.402 88.1563   1
   4 -10 -14 377.571 54.4352   1
  -4  10  14 613.512 47.4323   1
  -4 -10  14 611.267 94.4582   1
   4  10 -14 510.960 87.6121   1
  -4  10 -14 496.190 67.9208   1
   4 -10  14 478.419 77.5762   1
   4  10  14 487.695 64.7284   1
  -4  10 -14 609.653 85.3541   1
   4 -10  14 600.741 81.5542   1
   4  10  16 427.184 57.0343   1
  -4  10  16 369.942 45.7063   1
  -4 -10 -16 461.660 104.705   1
   4 -10 -16 366.519 71.7607   1
   4 -10 -16 341.242 45.6380   1
  -4 -10  16 366.632 75.8809   1
   4  10 -16 317.306 91.1765   1
  -4  10 -16 362.941 70.7712   1
  -4  10  16 731.880 109.843   1
   4  10  16 397.221 190.905   1
  -4 -10  16 377.339 93.8177   1
  -4  10 -16 379.844 85.5986   1
   4 -10  16 501.759 84.3079   1
  -4  10  18 4944.48 275.612   1
   4  10  18 5255.61 360.728   1
  -4  10  18 5230.31 258.516   1
   4  10 -18 5081.66 280.895   1
  -4 -10  18 5185.09 293.610   1
   4  10 -18 5263.93 294.911   1
  -4 -10  18 4830.81 277.260   1
   4 -10 -18 4004.44 254.480   1
   4 -10  18 5163.70 285.045   1
  -4  10 -18 5509.53 278.636   1
   4  10  18 5487.33 263.780   1
   4 -10  18 5378.00 285.023   1
  -4 -10 -18 5386.41 295.595   1
   4 -10 -18 4598.16 264.524   1
   4 -10  20 56.9880 92.2065   1
  -4 -10 -20 14.9072 65.2772   1
   4  10  20-127.192 212.123   1
  -4 -10 -20-22.6312 102.365   1
  -4  10  20 88.9466 78.7963   1
  -4 -10  20 73.1273 79.5995   1
   4 -10 -20 68.9637 50.4535   1
   4 -10  20-24.8601 91.9054   1
  -4  10 -20 39.2064 75.3533   1
   4  10  20 63.1734 51.2002   1
   4  10 -20-60.1567 81.6645   1
   4 -10 -20 85.6976 60.3426   1
  -4  10  20 119.050 59.7610   1
  -4 -10  20 60.8300 99.6127   1
  -4 -10 -22 1667.68 147.970   1
   4  10 -22 1372.26 131.561   1
   4  10 -22 1614.22 155.828   1
  -4 -10  22 1548.34 134.442   1
   4 -10 -22 1284.03 98.8220   1
   4 -10  22 1694.57 144.319   1
   4  10  22 1661.81 107.678   1
  -4  10  22 1395.25 117.531   1
   4 -10 -22 1436.90 102.277   1
  -4 -10  22 1380.31 151.110   1
  -4  10  22 1597.47 110.127   1
  -4 -10 -22 1570.35 114.042   1
   4 -10  22 1722.59 141.856   1
   4  10 -24 9.50688 98.2941   1
  -4  10  24-9.07054 73.8465   1
  -4 -10  24 20.4677 101.919   1
   4  10 -24-70.5149 124.489   1
   4 -10  24 168.474 109.421   1
   4  10  24 16.4108 71.5764   1
  -4  10 -24 27.1376 86.4235   1
   4 -10 -24 31.8361 57.9924   1
  -4 -10 -24 114.599 106.864   1
  -4 -10  24 52.0376 126.660   1
  -4  10  24 131.678 70.4480   1
  -4 -10 -24 56.3241 74.0707   1
   4 -10  24-43.5008 101.448   1
  -4  10  26 3698.03 218.233   1
  -4 -10  26 3596.26 242.567   1
   4 -10  26 3894.18 250.777   1
   4 -10 -26 3415.13 207.203   1
   4  10 -26 3481.71 257.011   1
  -4  10 -26 4334.47 237.979   1
   4  10  26 4196.87 221.500   1
  -4  10  26 3432.15 213.144   1
  -4 -10  26 3771.34 257.734   1
   4  10 -26 3926.69 238.736   1
  -4 -10 -26 3718.23 238.311   1
  -4 -10 -26 3725.81 220.431   1
   4 -10  26 4467.72 248.808   1
  -4 -10 -28 504.501 118.049   1
   4 -10  28 280.852 122.131   1
  -4  10  28 393.431 84.0478   1
  -4 -10  28 156.172 111.791   1
  -4  10  28 186.714 84.5504   1
   4  10 -28 419.089 139.270   1
   4 -10  28 315.802 127.435   1
   4  10  28 463.856 90.5992   1
   4 -10 -28 317.964 71.8026   1
  -4  10 -28 368.153 104.158   1
   4  10 -28 401.075 113.556   1
  -4 -10  28 230.281 136.892   1
   4  10  30 5037.62 382.426   1
  -4 -10 -30 4944.07 289.815   1
   4  10 -30 4736.05 290.782   1
  -4  10  30 4604.67 265.984   1
  -4 -10  30 4742.08 311.247   1
  -4 -10 -30 5130.58 274.061   1
  -4  10  30 4623.58 268.556   1
  -4 -10  30 4630.35 296.955   1
   4 -10 -30 4061.92 258.930   1
   4  10  30 5037.01 277.648   1
   4  10 -30 4897.45 316.019   1
   4 -10  30 4727.88 308.119   1
  -4  10 -30 5194.68 289.625   1
   4 -10 -30 4713.33 257.870   1
   4 -10  30 5415.55 301.642   1
  -4 -10  32-128.025 147.016   1
  -4 -10  32-110.699 124.887   1
  -4  10  32 48.9015 90.4084   1
   4  10 -32 206.057 142.317   1
   4 -10  32-107.349 141.978   1
  -4  10 -32 18.6832 105.268   1
   4 -10 -32 34.6802 76.9814   1
   4  10  32 123.232 101.758   1
   4 -10 -32 18.2805 72.5715   1
   4  10 -32-70.4367 114.855   1
  -4 -10 -32 17.9719 118.545   1
  -4 -10 -32 30.3908 97.2941   1
  -4  10  32-75.2406 88.5169   1
   4 -10  32 68.5778 125.396   1
   4  10  32-233.434 248.810   1
  -4 -10  34-23.6036 137.186   1
   4 -10  34 138.442 157.051   1
   4  10 -34 5.32799 159.441   1
  -4  10 -34 222.756 119.728   1
   4 -10 -34 37.2992 86.8884   1
   4 -10 -34 137.585 81.4967   1
   4  10 -34 3.84214 122.884   1
  -4 -10 -34 170.728 134.264   1
   4  10  34 70.6154 269.963   1
  -4 -10  34 222.419 155.332   1
  -4  10  34 4.55082 97.6589   1
  -4 -10 -34 56.7884 109.919   1
   4 -10  34-37.8687 136.945   1
   4  12   0 19519.3 956.549   1
   4 -12   0 18243.7 951.373   1
  -4  12   0 18485.5 949.081   1
  -4 -12   0 18890.3 965.625   1
   4  12   0 21032.1 959.737   1
  -4 -12   0 19833.7 958.505   1
  -4  12  -2 523.879 67.5881   1
  -4  12   2 575.193 61.0923   1
  -4 -12  -2 586.789 95.5357   1
  -4 -12   2 512.245 79.0488   1
   4  12   2 656.860 69.5616   1
   4  12  -2 634.027 68.6848   1
   4 -12   2 528.256 59.2806   1
   4 -12  -2 607.097 53.3387   1
  -4  12   2 468.265 47.9060   1
  -4  12  -2 560.090 52.0088   1
  -4 -12   2 503.657 70.7474   1
   4  12  -2 544.751 65.1586   1
  -4 -12  -2 543.051 65.0185   1
   4  12   2 561.286 63.0531   1
  -4  12   4 3143.99 179.895   1
  -4 -12   4 3331.73 198.368   1
  -4 -12   4 3446.19 198.401   1
   4  12   4 3675.62 197.332   1
   4  12  -4 3390.58 194.699   1
   4 -12   4 3310.08 189.576   1
   4  12  -4 3507.23 193.423   1
   4  12   4 4065.91 195.285   1
  -4 -12  -4 3519.43 227.637   1
  -4  12  -4 3836.89 186.866   1
   4 -12  -4 3423.39 181.004   1
  -4  12  -4 3655.58 196.571   1
  -4  12   4 2919.93 183.677   1
   4  12   6 233.552 71.2683   1
  -4 -12   6 92.3881 56.0458   1
   4  12  -6 2.23782 59.9902   1
  -4  12   6 122.720 43.5563   1
  -4  12  -6 114.215 62.6003   1
   4 -12   6 251.911 60.8611   1
   4 -12   6 170.046 54.9481   1
   4 -12  -6 155.027 35.3627   1
  -4  12  -6 155.085 44.6632   1
  -4 -12   6 158.939 67.1351   1
   4  12  -6 269.415 58.4726   1
  -4  12   6 206.310 39.8595   1
  -4 -12  -6 305.016 128.932   1
   4 -12   8 8242.53 441.125   1
   4  12   8 9032.22 451.073   1
  -4 -12   8 8295.64 441.486   1
   4  12  -8 8307.87 445.060   1
   4 -12   8 8612.43 441.019   1
  -4  12  -8 8790.65 445.029   1
   4 -12  -8 8409.87 424.807   1
  -4  12  -8 8949.56 436.599   1
   4  12  -8 8177.33 441.100   1
  -4 -12   8 8136.20 447.609   1
  -4 -12  -8 7453.35 484.933   1
   4  12   8 9480.68 453.283   1
   4  12 -10 34.5650 59.6860   1
  -4 -12 -10 150.382 166.879   1
   4  12  10 62.7629 99.7961   1
  -4 -12  10 47.4954 57.6580   1
   4  12 -10 95.5257 69.7908   1
  -4 -12  10 33.8779 72.5148   1
   4 -12 -10 3.83606 27.0180   1
   4 -12  10 64.5863 60.5607   1
  -4  12 -10-7.54039 49.3657   1
  -4  12 -10-2.52336 66.1947   1
   4 -12  10 120.393 65.2094   1
   4  12  10 163.011 91.9276   1
   4 -12  12 3815.73 213.546   1
  -4 -12 -12 3778.70 274.341   1
  -4  12  12 2966.42 204.506   1
   4  12  12 3869.74 214.192   1
   4  12 -12 3303.57 209.766   1
  -4 -12  12 3662.35 222.484   1
   4  12  12 4258.68 248.043   1
  -4 -12  12 3652.59 208.597   1
   4  12 -12 3856.27 219.421   1
   4 -12 -12 3307.94 182.831   1
  -4  12 -12 4282.78 209.311   1
  -4  12 -12 4176.74 218.808   1
   4 -12  12 3837.36 213.168   1
  -4  12  12 3676.99 188.803   1
  -4 -12 -12 4202.74 203.392   1
  -4  12  14-12.9236 102.003   1
  -4 -12 -14 161.478 129.741   1
   4  12 -14 2.61021 70.6608   1
  -4  12  14 17.3711 30.1381   1
   4  12  14-58.9600 144.543   1
   4  12  14 37.9892 57.7686   1
  -4 -12 -14 53.4540 64.5288   1
   4  12 -14 62.3468 82.7364   1
  -4  12 -14 90.8371 66.8757   1
   4 -12  14-57.6847 73.5865   1
   4 -12  14 45.3663 73.5346   1
  -4  12 -14 44.2492 79.1535   1
  -4 -12  14 133.611 89.1949   1
  -4 -12  16 2225.66 175.087   1
  -4  12 -16 1997.24 149.930   1
  -4  12 -16 2336.87 148.199   1
  -4  12  16 1837.60 107.993   1
   4  12  16 1791.75 122.600   1
   4 -12  16 1795.76 144.113   1
   4  12  16 2061.83 227.641   1
  -4  12  16 1512.38 170.891   1
  -4 -12 -16 1867.01 157.922   1
  -4 -12  18 68.5487 85.5028   1
   4  12 -18 154.125 111.745   1
   4 -12  18 319.660 94.9603   1
  -4  12 -18 82.9546 89.4025   1
   4  12  18 168.790 57.5562   1
   4 -12  18 105.709 92.6050   1
  -4  12 -18 199.761 103.534   1
  -4  12  18 175.048 129.035   1
  -4 -12  18 73.3322 111.580   1
  -4  12  18 184.886 47.2620   1
  -4 -12  20 5188.32 271.837   1
   4 -12  20 5819.60 283.142   1
   4  12  20 5494.22 250.696   1
  -4  12 -20 6834.95 288.551   1
   4 -12  20 5866.88 281.069   1
  -4  12  20 4940.06 243.342   1
  -4 -12  20 5254.38 288.567   1
  -4  12 -20 5274.80 283.835   1
  -4  12  20 4712.60 276.294   1
  -4  12  22 308.678 105.603   1
  -4 -12  22 307.699 100.640   1
   4 -12  22 394.692 110.456   1
   4 -12 -22 222.636 43.4125   1
   4  12  22 298.076 63.1935   1
   4 -12  22 421.424 108.221   1
  -4 -12 -22 325.426 75.5454   1
  -4  12 -22 439.031 118.790   1
  -4  12  22 365.045 62.4393   1
  -4 -12 -22 404.564 139.367   1
   4 -12 -22 341.313 85.0713   1
  -4 -12  24 12.8801 126.767   1
   4  12  24-49.7260 262.858   1
  -4  12  24 164.659 91.0008   1
  -4 -12  24 60.8906 103.589   1
   4 -12  24 115.325 114.106   1
   4  12 -24 126.428 129.863   1
   4  12  24 72.6707 66.0043   1
   4 -12 -24 80.4114 43.7695   1
  -4 -12 -24 209.863 145.783   1
   4 -12 -24 29.7586 75.2299   1
   4 -12  24 99.3372 109.960   1
  -4 -12 -24 8.85334 75.7212   1
  -4  12 -24-51.7483 119.856   1
  -4  12  24 29.9377 60.9710   1
   4 -12  26 513.956 122.585   1
  -4 -12 -26 264.903 81.3326   1
  -4 -12 -26 479.043 145.875   1
  -4  12  26 211.210 90.9864   1
  -4 -12  26 155.653 109.425   1
   4 -12  26 344.960 127.082   1
   4  12 -26 331.308 138.152   1
  -4  12 -26 339.832 114.879   1
   4  12  26 203.274 82.6175   1
   4 -12 -26 229.281 53.1795   1
   4  12  26 760.441 280.029   1
   4 -12 -26 270.172 72.5701   1
  -4  12 -26 414.158 131.694   1
  -4 -12  26 328.330 136.901   1
   4 -12 -28 5740.56 322.253   1
  -4  12  28 5749.38 334.665   1
  -4 -12  28 5935.26 360.379   1
   4  12 -28 6223.05 377.789   1
   4 -12  28 6294.16 370.383   1
  -4  12 -28 7436.37 363.176   1
   4 -12 -28 5905.03 323.610   1
   4  12  28 6631.25 336.732   1
   4  12  28 5004.06 453.491   1
  -4 -12 -28 6442.96 370.411   1
   4 -12  28 7095.17 367.519   1
  -4  12  28 5802.51 325.024   1
  -4 -12  28 5678.26 372.908   1
  -4  12 -28 6821.68 374.584   1
  -4 -12 -28 6571.78 333.795   1
   4 -12  30 69.3069 129.983   1
  -4  12  30 43.0557 75.6858   1
  -4 -12 -30 89.5795 88.6628   1
  -4  12  30-77.5630 92.9946   1
  -4 -12  30 116.738 124.989   1
   4 -12  30 4.73112 139.506   1
   4  12 -30-124.391 146.408   1
   4  12  30 45.2563 88.0570   1
   4 -12 -30-31.8887 63.4552   1
  -4 -12 -30 188.919 140.435   1
   4  12  30 334.579 279.848   1
   4 -12 -30-45.0553 68.3149   1
  -4 -12  30 109.380 144.580   1
  -4  12 -30-64.9575 140.150   1
   4  12  32 731.167 308.978   1
  -4 -12 -32 553.282 155.982   1
  -4  12  32 563.001 111.569   1
  -4 -12  32 495.986 144.861   1
   4  12 -32 647.859 165.375   1
   4 -12  32 633.467 163.752   1
   4 -12 -32 464.012 77.5728   1
  -4  12 -32 664.271 127.796   1
   4  12  32 539.235 110.233   1
  -4 -12  32 638.985 163.514   1
   4 -12  32 759.954 148.992   1
  -4  12  32 582.119 96.1057   1
  -4  12 -32 649.014 161.290   1
   4 -14   0 27.0477 47.9811   1
  -4  14   0 53.3866 37.7432   1
   4  14   0 30.1167 54.6469   1
  -4 -14   0 21.1460 74.3557   1
   4  14   0 15.3342 55.7374   1
  -4  14   2 22166.0 1233.01   1
  -4 -14  -2 25137.9 1250.05   1
  -4 -14   2 25326.5 1243.71   1
   4  14   2 28271.2 1239.68   1
   4  14  -2 26813.8 1240.45   1
   4 -14  -2 23952.0 1231.44   1
   4 -14   2 24192.4 1235.03   1
  -4  14   2 23576.5 1228.34   1
  -4  14  -2 24907.6 1231.61   1
   4  14   2 26731.4 1238.31   1
   4  14  -2 25677.0 1238.93   1
  -4  14  -2 24810.0 1238.58   1
  -4 -14  -4 6.96861 119.783   1
   4  14   4 132.071 68.7382   1
   4  14  -4 27.3092 59.2470   1
  -4 -14   4 35.1876 59.9079   1
   4  14   4 87.3933 60.5786   1
  -4  14  -4-64.9744 42.9499   1
   4 -14  -4 8.08987 42.2508   1
   4 -14   4-1.86014 52.7391   1
   4  14  -4-25.0757 55.3111   1
  -4 -14  -4 107.649 66.9932   1
  -4  14   4 0.98898 33.6630   1
   4 -14  -4 14.3063 89.3637   1
  -4  14  -4 15.1488 59.6234   1
  -4  14   4 2.73308 45.3206   1
  -4  14   6 1439.99 101.773   1
  -4 -14  -6 1376.99 169.390   1
  -4 -14   6 1678.29 118.817   1
   4  14   6 1885.51 119.851   1
   4  14  -6 1841.69 123.828   1
   4 -14   6 1657.74 115.319   1
   4 -14  -6 1602.60 99.2510   1
  -4  14  -6 1861.71 109.587   1
   4 -14  -6 1090.83 149.523   1
   4  14  -6 1838.47 119.503   1
  -4 -14  -6 1747.94 112.026   1
  -4  14  -6 1752.83 123.577   1
  -4  14   8 620.219 60.1167   1
   4  14  -8 763.539 83.1508   1
  -4 -14  -8 1138.06 176.138   1
   4 -14  -8 645.858 133.747   1
  -4 -14   8 761.602 82.5625   1
   4  14   8 806.601 89.2570   1
   4  14  -8 900.323 91.5816   1
   4 -14   8 775.138 83.6896   1
   4 -14  -8 730.225 56.2990   1
  -4  14  -8 941.342 80.3992   1
   4  14   8 804.692 97.4957   1
  -4 -14   8 816.294 96.7975   1
  -4  14  -8 852.795 94.1310   1
  -4  14 -10 4734.03 270.583   1
  -4  14  10 3971.49 240.901   1
  -4 -14 -10 4322.93 330.806   1
   4 -14 -10 4215.47 265.106   1
  -4  14  10 4615.20 251.493   1
   4  14  10 5347.54 269.004   1
  -4 -14  10 4540.79 261.002   1
   4  14 -10 5088.38 271.781   1
   4 -14 -10 4696.92 239.196   1
   4 -14  10 4540.39 263.518   1
[truncated: 770,860 more chars]
