# Supplementary material for: Decoupled MOF Breathing: Pressure‐Induced Reversal of Correlation Between Orthogonal Motions in a Diamondoid Framework
Source: Angew Chem Int Ed Engl. 2025 May 15;64(27):e202504297. doi: 10.1002/anie.202504297 (PMC12207364; doi:10.1002/anie.202504297)
Supplement: Supplementary file 1 — Supporting Information [file ANIE-64-e202504297-s002.zip › SHF-62-DMF_SCC-in-FC70_600bar.cif]

data_dia0922_164_res0-85_badref_msk1_smbkg3
_audit_creation_date               2022-10-07
_audit_creation_method
;
Olex2 1.5
(compiled 2022.04.07 svn.rca3783a0 for OlexSys, GUI svn.r6498)
;
_shelx_SHELXL_version_number       '2018/3'
_audit_contact_author_address      ?
_audit_contact_author_email        ?
_audit_contact_author_name         ''
_audit_contact_author_phone        ?
_publ_contact_author_id_orcid      ?
_publ_section_references
;
Dolomanov, O.V., Bourhis, L.J., Gildea, R.J, Howard, J.A.K. & Puschmann, H.
 (2009), J. Appl. Cryst. 42, 339-341.

Sheldrick, G.M. (2008). Acta Cryst. A64, 112-122.
;
_chemical_name_common              ?
_chemical_name_systematic          ?
_chemical_formula_moiety           'C20 H12 In N2 O10, 2(C H3 N0.5)'
_chemical_formula_sum              'C22 H20 In N3 O10'
_chemical_formula_weight           601.23
_chemical_melting_point            ?
loop_
  _atom_type_symbol
  _atom_type_description
  _atom_type_scat_dispersion_real
  _atom_type_scat_dispersion_imag
  _atom_type_scat_source
 'C' 'C' -0.0004 0.0007 'International Tables Vol C Tables 4.2.6.8 and 6.1.1.4'
 'H' 'H' 0.0000 0.0000 'International Tables Vol C Tables 4.2.6.8 and 6.1.1.4'
 'In' 'In' -2.2014 0.6610
 'International Tables Vol C Tables 4.2.6.8 and 6.1.1.4'
 'N' 'N' -0.0004 0.0014 'International Tables Vol C Tables 4.2.6.8 and 6.1.1.4'
 'O' 'O' 0.0006 0.0026 'International Tables Vol C Tables 4.2.6.8 and 6.1.1.4'

_shelx_space_group_comment
;
The symmetry employed for this shelxl refinement is uniquely defined
by the following loop, which should always be used as a source of
symmetry information in preference to the above space-group names.
They are only intended as comments.
;
_space_group_crystal_system        'orthorhombic'
_space_group_IT_number             70
_space_group_name_H-M_alt          'F d d d'
_space_group_name_Hall             '-F 2uv 2vw'
loop_
  _space_group_symop_operation_xyz
 'x, y, z'
 '-x+1/4, -y+1/4, z'
 'x, -y+1/4, -z+1/4'
 '-x+1/4, y, -z+1/4'
 'x, y+1/2, z+1/2'
 '-x+1/4, -y+3/4, z+1/2'
 'x, -y+3/4, -z+3/4'
 '-x+1/4, y+1/2, -z+3/4'
 'x+1/2, y, z+1/2'
 '-x+3/4, -y+1/4, z+1/2'
 'x+1/2, -y+1/4, -z+3/4'
 '-x+3/4, y, -z+3/4'
 'x+1/2, y+1/2, z'
 '-x+3/4, -y+3/4, z'
 'x+1/2, -y+3/4, -z+1/4'
 '-x+3/4, y+1/2, -z+1/4'
 '-x, -y, -z'
 'x-1/4, y-1/4, -z'
 '-x, y-1/4, z-1/4'
 'x-1/4, -y, z-1/4'
 '-x, -y+1/2, -z+1/2'
 'x-1/4, y+1/4, -z+1/2'
 '-x, y+1/4, z+1/4'
 'x-1/4, -y+1/2, z+1/4'
 '-x+1/2, -y, -z+1/2'
 'x+1/4, y-1/4, -z+1/2'
 '-x+1/2, y-1/4, z+1/4'
 'x+1/4, -y, z+1/4'
 '-x+1/2, -y+1/2, -z'
 'x+1/4, y+1/4, -z'
 '-x+1/2, y+1/4, z-1/4'
 'x+1/4, -y+1/2, z-1/4'

_cell_length_a                     14.7964(4)
_cell_length_b                     25.7840(7)
_cell_length_c                     32.3861(6)
_cell_angle_alpha                  90
_cell_angle_beta                   90
_cell_angle_gamma                  90
_cell_volume                       12355.7(5)
_cell_formula_units_Z              16
_cell_measurement_reflns_used      8360
_cell_measurement_temperature      298
_cell_measurement_theta_max        16.6190
_cell_measurement_theta_min        1.6750
_shelx_estimated_absorpt_T_max     0.986
_shelx_estimated_absorpt_T_min     0.966
_exptl_absorpt_coefficient_mu      0.224
_exptl_absorpt_correction_T_max    1.00000
_exptl_absorpt_correction_T_min    0.62267
_exptl_absorpt_correction_type     multi-scan
_exptl_absorpt_process_details
;
CrysAlisPro 1.171.42.49 (Rigaku Oxford Diffraction, 2022)
Empirical absorption correction using spherical harmonics,
implemented in SCALE3 ABSPACK scaling algorithm.
;
_exptl_absorpt_special_details     ?
_exptl_crystal_colour              'clear yellow'
_exptl_crystal_colour_lustre       clear
_exptl_crystal_colour_modifier     .
_exptl_crystal_colour_primary      yellow
_exptl_crystal_density_diffrn      1.293
_exptl_crystal_density_meas        ?
_exptl_crystal_density_method      ?
_exptl_crystal_description         octahedral
_exptl_crystal_F_000               4832
_exptl_crystal_size_max            0.155
_exptl_crystal_size_mid            0.155
_exptl_crystal_size_min            0.065
_exptl_transmission_factor_max     ?
_exptl_transmission_factor_min     ?
_diffrn_reflns_av_R_equivalents    0.0672
_diffrn_reflns_av_unetI/netI       0.0257
_diffrn_reflns_Laue_measured_fraction_full  0.998
_diffrn_reflns_Laue_measured_fraction_max  0.998
_diffrn_reflns_limit_h_max         17
_diffrn_reflns_limit_h_min         -17
_diffrn_reflns_limit_k_max         30
_diffrn_reflns_limit_k_min         -30
_diffrn_reflns_limit_l_max         38
_diffrn_reflns_limit_l_min         -38
_diffrn_reflns_number              33179
_diffrn_reflns_point_group_measured_fraction_full  0.998
_diffrn_reflns_point_group_measured_fraction_max  0.998
_diffrn_reflns_theta_full          16.607
_diffrn_reflns_theta_max           16.607
_diffrn_reflns_theta_min           1.685
_diffrn_ambient_temperature        298
_diffrn_detector                   'Hybrid Pixel Array Detector'
_diffrn_detector_area_resol_mean   13.3333
_diffrn_measured_fraction_theta_full  0.998
_diffrn_measured_fraction_theta_max  0.998
_diffrn_measurement_details
;
List of Runs (angles in degrees, time in seconds):

  # Type    Start    End  Width  t~exp~   \w     \q     \k     \f   Frames
--------------------------------------------------------------------------
  1  \f   -175.00 175.00   0.20    0.20 -79.00   0.00 -45.00    --  1750
;
_diffrn_measurement_device         'Newport 4-circle diffractometer'
_diffrn_measurement_device_type   
 'dectris-CrysAlisPro-abstract goniometer imported dectris images'
_diffrn_measurement_method         '\f scans'
_diffrn_orient_matrix_type        
 'CrysAlisPro convention (1999,Acta A55,543-557)'
_diffrn_orient_matrix_UB_11        0.0290351000
_diffrn_orient_matrix_UB_12        0.0074136000
_diffrn_orient_matrix_UB_13        -0.0037965000
_diffrn_orient_matrix_UB_21        0.0145160000
_diffrn_orient_matrix_UB_22        -0.0098272000
_diffrn_orient_matrix_UB_23        0.0109552000
_diffrn_orient_matrix_UB_31        0.0050465000
_diffrn_orient_matrix_UB_32        -0.0142702000
_diffrn_orient_matrix_UB_33        -0.0095119000
_diffrn_radiation_monochromator    synchrotron
_diffrn_radiation_probe            x-ray
_diffrn_radiation_type             synchrotron
_diffrn_radiation_wavelength       0.4859
_diffrn_source                     synchrotron
_diffrn_special_details           
 'Single Crystal glued onto a carbon fibre and loaded into the medium pressure cell at beamline I19, Diamond Light Source. P = 600 bar'
_reflns_Friedel_coverage           0.000
_reflns_Friedel_fraction_full      .
_reflns_Friedel_fraction_max       .
_reflns_number_gt                  2089
_reflns_number_total               2641
_reflns_special_details
;
 Reflections were merged by SHELXL according to the crystal
 class for the calculation of statistics and refinement.
 
 _reflns_Friedel_fraction is defined as the number of unique
 Friedel pairs measured divided by the number that would be
 possible theoretically, ignoring centric projections and
 systematic absences.
;
_reflns_threshold_expression       'I > 2\s(I)'
_computing_cell_refinement         'CrysAlisPro 1.171.42.49 (Rigaku OD, 2022)'
_computing_data_collection         'CrysAlisPro 1.171.42.49 (Rigaku OD, 2022)'
_computing_data_reduction          'CrysAlisPro 1.171.42.49 (Rigaku OD, 2022)'
_computing_molecular_graphics      'Olex2 1.5 (Dolomanov et al., 2009)'
_computing_publication_material    'Olex2 1.5 (Dolomanov et al., 2009)'
_computing_structure_refinement    'XL  (Sheldrick, 2008)'
_computing_structure_solution      'XS  (Sheldrick, 2008)'
_refine_diff_density_max           1.241
_refine_diff_density_min           -0.609
_refine_diff_density_rms           0.174
_refine_ls_extinction_coef         .
_refine_ls_extinction_method       none
_refine_ls_goodness_of_fit_ref     1.114
_refine_ls_hydrogen_treatment      constr
_refine_ls_matrix_type             full
_refine_ls_number_parameters       157
_refine_ls_number_reflns           2641
_refine_ls_number_restraints       7
_refine_ls_R_factor_all            0.0838
_refine_ls_R_factor_gt             0.0717
_refine_ls_restrained_S_all        1.116
_refine_ls_shift/su_max            0.000
_refine_ls_shift/su_mean           0.000
_refine_ls_structure_factor_coef   Fsqd
_refine_ls_weighting_details      
 'w=1/[\s^2^(Fo^2^)+(0.1675P)^2^+31.8906P] where P=(Fo^2^+2Fc^2^)/3'
_refine_ls_weighting_scheme        calc
_refine_ls_wR_factor_gt            0.2195
_refine_ls_wR_factor_ref           0.2352
_refine_special_details            ?
_olex2_refinement_description
;
1. Fixed Uiso
 At 1.2 times of:
  All C(H) groups
 At 1.5 times of:
  All C(H,H,H) groups
2. Restrained distances
 C9A-C10A
 1.5 with sigma of 0.02
 C9B-C10B
 1.5 with sigma of 0.02
 C9A-O6A
 1.2 with sigma of 0.02
 C9A-N1A
 1.4 with sigma of 0.02
 C9B-O6B
 1.2 with sigma of 0.02
 C10A-N1A
 2.5 with sigma of 0.04
 O6B-C10B
 2.5 with sigma of 0.04
3. Uiso/Uaniso restraints and constraints
Uiso(C10A) = Uiso(N1A)
4. Others
 Sof(O6B)=Sof(N1B)=Sof(C9B)=Sof(C10B)=Sof(H10D)=Sof(H10E)=Sof(H10F)=1-FVAR(1)
 Sof(O6A)=Sof(N1A)=Sof(C9A)=Sof(C10A)=Sof(H10A)=Sof(H10B)=Sof(H10C)=FVAR(1)
 Fixed Sof: N2(0.5)
5.a Aromatic/amide H refined with riding coordinates:
 C4(H4), C6(H6), C7(H7)
5.b Idealised Me refined as rotating group:
 C10A(H10A,H10B,H10C), C10B(H10D,H10E,H10F), C11(H11A,H11B,H11C)
;
_atom_sites_solution_hydrogens     geom
_atom_sites_solution_primary       direct
_atom_sites_solution_secondary     ?
loop_
  _atom_site_label
  _atom_site_type_symbol
  _atom_site_fract_x
  _atom_site_fract_y
  _atom_site_fract_z
  _atom_site_U_iso_or_equiv
  _atom_site_adp_type
  _atom_site_occupancy
  _atom_site_site_symmetry_order
  _atom_site_calc_flag
  _atom_site_refinement_flags_posn
  _atom_site_refinement_flags_adp
  _atom_site_refinement_flags_occupancy
  _atom_site_disorder_assembly
  _atom_site_disorder_group
 In1 In 0.875000 0.375000 0.07277(2) 0.0468(3) Uani 1 2 d S T P . .
 O2 O 0.7625(4) 0.4121(2) 0.03746(15) 0.0719(13) Uani 1 1 d . . . . .
 O3 O 0.8975(4) 0.4383(2) 0.02289(16) 0.0756(15) Uani 1 1 d . . . . .
 O4 O 0.7428(3) 0.5888(2) -0.14141(15) 0.0651(12) Uani 1 1 d . . . . .
 O5 O 0.6056(4) 0.5629(2) -0.12915(16) 0.0722(14) Uani 1 1 d . . . . .
 C1 C 0.8146(5) 0.4388(3) 0.0154(2) 0.0640(17) Uani 1 1 d . . . . .
 C2 C 0.7780(5) 0.4705(3) -0.0195(2) 0.0649(17) Uani 1 1 d . . . . .
 C3 C 0.6880(5) 0.4698(3) -0.0312(2) 0.073(2) Uani 1 1 d . . . . .
 C4 C 0.6618(6) 0.4994(4) -0.0639(2) 0.080(2) Uani 1 1 d . . . . .
 H4 H 0.601456 0.498717 -0.071904 0.096 Uiso 1 1 calc R U . . .
 C5 C 0.7214(5) 0.5304(3) -0.0856(2) 0.0634(17) Uani 1 1 d . . . . .
 C6 C 0.8114(6) 0.5316(3) -0.0741(2) 0.076(2) Uani 1 1 d . . . . .
 H6 H 0.852598 0.552214 -0.088255 0.091 Uiso 1 1 calc R U . . .
 C7 C 0.8389(5) 0.5013(3) -0.0408(2) 0.0692(19) Uani 1 1 d . . . . .
 H7 H 0.899188 0.501730 -0.032686 0.083 Uiso 1 1 calc R U . . .
 C8 C 0.6905(6) 0.5622(3) -0.12107(19) 0.0623(18) Uani 1 1 d . . . . .
 O6A O 0.4866(10) 0.4703(6) -0.0318(5) 0.119(6) Uiso 0.516(18) 1 d D . P A 1
 N1A N 0.6238(10) 0.4478(7) -0.0029(6) 0.088(4) Uiso 0.516(18) 1 d D . P A 1
 C9A C 0.5320(10) 0.4416(7) -0.0093(5) 0.079(5) Uiso 0.516(18) 1 d D . P A 1
 C10A C 0.4852(12) 0.4059(7) 0.0193(6) 0.088(4) Uiso 0.516(18) 1 d D . P A 1
 H10A H 0.452465 0.425656 0.039529 0.132 Uiso 0.516(18) 1 calc R U P A 1
 H10B H 0.528816 0.384324 0.032939 0.132 Uiso 0.516(18) 1 calc R U P A 1
 H10C H 0.443781 0.384575 0.004065 0.132 Uiso 0.516(18) 1 calc R U P A 1
 O6B O 0.4998(11) 0.4406(7) -0.0497(6) 0.120(6) Uiso 0.484(18) 1 d D . P A 2
 N1B N 0.6294(9) 0.4307(6) -0.0140(5) 0.068(4) Uiso 0.484(18) 1 d . . P A 2
 C9B C 0.5450(13) 0.4171(7) -0.0251(6) 0.088(6) Uiso 0.484(18) 1 d D . P A 2
 C10B C 0.503(2) 0.3789(10) 0.0049(8) 0.128(10) Uiso 0.484(18) 1 d D . P A 2
 H10D H 0.493634 0.395583 0.031121 0.192 Uiso 0.484(18) 1 calc R U P A 2
 H10E H 0.542051 0.349675 0.008363 0.192 Uiso 0.484(18) 1 calc R U P A 2
 H10F H 0.445524 0.367429 -0.005724 0.192 Uiso 0.484(18) 1 calc R U P A 2
 N2 N 0.400(3) 0.4888(11) -0.1149(13) 0.215(14) Uiso 0.5 1 d . . P B -1
 C11 C 0.3115(15) 0.4619(7) -0.0954(6) 0.211(7) Uiso 1 1 d . . . B -1
 H11A H 0.304275 0.427816 -0.106923 0.316 Uiso 1 1 calc R U . B -1
 H11B H 0.259350 0.482506 -0.101824 0.316 Uiso 1 1 calc R U . B -1
 H11C H 0.318142 0.459348 -0.066024 0.316 Uiso 1 1 calc R U . B -1

loop_
  _atom_site_aniso_label
  _atom_site_aniso_U_11
  _atom_site_aniso_U_22
  _atom_site_aniso_U_33
  _atom_site_aniso_U_23
  _atom_site_aniso_U_13
  _atom_site_aniso_U_12
 In1 0.0454(5) 0.0612(5) 0.0337(5) 0.000 0.000 0.0000(3)
 O2 0.072(3) 0.087(3) 0.057(3) 0.023(3) -0.009(2) 0.005(3)
 O3 0.064(3) 0.102(4) 0.060(3) 0.023(3) -0.006(3) 0.009(3)
 O4 0.062(3) 0.081(3) 0.052(3) 0.019(2) 0.003(2) 0.001(2)
 O5 0.065(3) 0.089(3) 0.062(3) 0.021(3) -0.009(2) 0.002(3)
 C1 0.071(5) 0.073(4) 0.049(4) 0.003(3) -0.002(4) 0.010(4)
 C2 0.066(4) 0.079(4) 0.050(4) 0.008(3) -0.004(3) 0.003(3)
 C3 0.058(4) 0.093(5) 0.068(4) 0.028(4) -0.001(3) -0.003(4)
 C4 0.056(4) 0.107(6) 0.078(5) 0.025(5) -0.008(4) -0.001(4)
 C5 0.065(4) 0.074(4) 0.052(4) 0.009(3) -0.008(3) 0.006(3)
 C6 0.068(5) 0.108(6) 0.053(4) 0.019(4) 0.000(3) -0.012(4)
 C7 0.055(4) 0.095(5) 0.057(4) 0.022(4) -0.002(3) 0.001(4)
 C8 0.068(5) 0.074(4) 0.045(4) 0.000(3) -0.001(3) 0.013(4)

_geom_special_details
;
 All esds (except the esd in the dihedral angle between two l.s. planes)
 are estimated using the full covariance matrix.  The cell esds are taken
 into account individually in the estimation of esds in distances, angles
 and torsion angles; correlations between esds in cell parameters are only
 used when they are defined by crystal symmetry.  An approximate (isotropic)
 treatment of cell esds is used for estimating esds involving l.s. planes.
;
loop_
  _geom_bond_atom_site_label_1
  _geom_bond_atom_site_label_2
  _geom_bond_distance
  _geom_bond_site_symmetry_2
  _geom_bond_publ_flag
 In1 O2 2.234(5) 14_655 ?
 In1 O2 2.234(5) . ?
 In1 O3 2.320(5) 14_655 ?
 In1 O3 2.320(5) . ?
 In1 O4 2.293(5) 27_655 ?
 In1 O4 2.293(5) 28_565 ?
 In1 O5 2.253(5) 27_655 ?
 In1 O5 2.253(5) 28_565 ?
 In1 C1 2.639(7) . ?
 In1 C1 2.639(7) 14_655 ?
 In1 C8 2.621(7) 28_565 ?
 In1 C8 2.621(7) 27_655 ?
 O2 C1 1.257(9) . ?
 O3 C1 1.251(9) . ?
 O4 C8 1.227(9) . ?
 O5 C8 1.283(10) . ?
 C1 C2 1.495(9) . ?
 C2 C3 1.384(10) . ?
 C2 C7 1.384(10) . ?
 C3 C4 1.362(10) . ?
 C3 N1A 1.438(16) . ?
 C3 N1B 1.442(15) . ?
 C4 H4 0.9300 . ?
 C4 C5 1.383(11) . ?
 C5 C6 1.383(10) . ?
 C5 C8 1.483(9) . ?
 C6 H6 0.9300 . ?
 C6 C7 1.393(9) . ?
 C7 H7 0.9300 . ?
 O6A C9A 1.237(14) . ?
 N1A C9A 1.383(14) . ?
 C9A C10A 1.478(15) . ?
 C10A H10A 0.9600 . ?
 C10A H10B 0.9600 . ?
 C10A H10C 0.9600 . ?
 O6B C9B 1.203(15) . ?
 N1B C9B 1.35(2) . ?
 C9B C10B 1.519(17) . ?
 C10B H10D 0.9600 . ?
 C10B H10E 0.9600 . ?
 C10B H10F 0.9600 . ?
 N2 C11 1.61(5) . ?
 C11 H11A 0.9600 . ?
 C11 H11B 0.9600 . ?
 C11 H11C 0.9600 . ?

loop_
  _geom_angle_atom_site_label_1
  _geom_angle_atom_site_label_2
  _geom_angle_atom_site_label_3
  _geom_angle
  _geom_angle_site_symmetry_1
  _geom_angle_site_symmetry_3
  _geom_angle_publ_flag
 O2 In1 O2 118.4(3) 14_655 . ?
 O2 In1 O3 56.61(18) 14_655 14_655 ?
 O2 In1 O3 80.7(2) . 14_655 ?
 O2 In1 O3 56.61(18) . . ?
 O2 In1 O3 80.7(2) 14_655 . ?
 O2 In1 O4 82.3(2) 14_655 28_565 ?
 O2 In1 O4 82.3(2) . 27_655 ?
 O2 In1 O4 130.6(2) 14_655 27_655 ?
 O2 In1 O4 130.6(2) . 28_565 ?
 O2 In1 O5 138.9(2) 14_655 28_565 ?
 O2 In1 O5 138.9(2) . 27_655 ?
 O2 In1 O5 87.4(2) 14_655 27_655 ?
 O2 In1 O5 87.4(2) . 28_565 ?
 O2 In1 C1 99.1(2) . 14_655 ?
 O2 In1 C1 28.4(2) 14_655 14_655 ?
 O2 In1 C1 28.4(2) . . ?
 O2 In1 C1 99.1(2) 14_655 . ?
 O2 In1 C8 111.5(2) . 28_565 ?
 O2 In1 C8 110.1(2) 14_655 28_565 ?
 O2 In1 C8 111.5(2) 14_655 27_655 ?
 O2 In1 C8 110.1(2) . 27_655 ?
 O3 In1 O3 91.8(3) . 14_655 ?
 O3 In1 C1 28.3(2) . . ?
 O3 In1 C1 84.2(2) 14_655 . ?
 O3 In1 C1 84.2(2) . 14_655 ?
 O3 In1 C1 28.3(2) 14_655 14_655 ?
 O3 In1 C8 166.1(2) 14_655 28_565 ?
 O3 In1 C8 89.7(2) . 28_565 ?
 O3 In1 C8 166.1(2) . 27_655 ?
 O3 In1 C8 89.7(2) 14_655 27_655 ?
 O4 In1 O3 138.39(18) 28_565 14_655 ?
 O4 In1 O3 138.39(18) 27_655 . ?
 O4 In1 O3 87.52(19) 28_565 . ?
 O4 In1 O3 87.52(19) 27_655 14_655 ?
 O4 In1 O4 119.2(2) 28_565 27_655 ?
 O4 In1 C1 110.7(2) 27_655 . ?
 O4 In1 C1 110.7(2) 28_565 14_655 ?
 O4 In1 C1 111.1(2) 28_565 . ?
 O4 In1 C1 111.1(2) 27_655 14_655 ?
 O4 In1 C8 27.9(2) 27_655 27_655 ?
 O4 In1 C8 27.9(2) 28_565 28_565 ?
 O4 In1 C8 100.5(2) 27_655 28_565 ?
 O4 In1 C8 100.5(2) 28_565 27_655 ?
 O5 In1 O3 164.4(2) 28_565 14_655 ?
 O5 In1 O3 164.4(2) 27_655 . ?
 O5 In1 O3 89.9(3) 27_655 14_655 ?
 O5 In1 O3 89.9(3) 28_565 . ?
 O5 In1 O4 81.0(2) 27_655 28_565 ?
 O5 In1 O4 81.0(2) 28_565 27_655 ?
 O5 In1 O4 57.16(19) 28_565 28_565 ?
 O5 In1 O4 57.16(19) 27_655 27_655 ?
 O5 In1 O5 92.5(3) 28_565 27_655 ?
 O5 In1 C1 90.0(2) 28_565 . ?
 O5 In1 C1 166.8(2) 28_565 14_655 ?
 O5 In1 C1 90.0(2) 27_655 14_655 ?
 O5 In1 C1 166.8(2) 27_655 . ?
 O5 In1 C8 29.3(2) 28_565 28_565 ?
 O5 In1 C8 85.0(2) 28_565 27_655 ?
 O5 In1 C8 29.3(2) 27_655 27_655 ?
 O5 In1 C8 85.0(2) 27_655 28_565 ?
 C1 In1 C1 90.4(3) . 14_655 ?
 C8 In1 C1 103.2(3) 27_655 14_655 ?
 C8 In1 C1 138.5(3) 27_655 . ?
 C8 In1 C1 103.2(3) 28_565 . ?
 C8 In1 C1 138.5(3) 28_565 14_655 ?
 C8 In1 C8 92.1(3) 28_565 27_655 ?
 C1 O2 In1 94.0(4) . . ?
 C1 O3 In1 90.1(4) . . ?
 C8 O4 In1 91.1(4) . 31_655 ?
 C8 O5 In1 91.5(5) . 31_655 ?
 O2 C1 In1 57.7(4) . . ?
 O2 C1 C2 120.5(7) . . ?
 O3 C1 In1 61.6(4) . . ?
 O3 C1 O2 119.0(6) . . ?
 O3 C1 C2 120.5(7) . . ?
 C2 C1 In1 174.5(5) . . ?
 C3 C2 C1 123.1(7) . . ?
 C7 C2 C1 117.0(7) . . ?
 C7 C2 C3 119.8(7) . . ?
 C2 C3 N1A 117.9(8) . . ?
 C2 C3 N1B 118.8(8) . . ?
 C4 C3 C2 118.6(7) . . ?
 C4 C3 N1A 121.9(9) . . ?
 C4 C3 N1B 121.4(9) . . ?
 C3 C4 H4 118.7 . . ?
 C3 C4 C5 122.5(8) . . ?
 C5 C4 H4 118.7 . . ?
 C4 C5 C8 121.1(7) . . ?
 C6 C5 C4 119.3(7) . . ?
 C6 C5 C8 119.6(7) . . ?
 C5 C6 H6 120.7 . . ?
 C5 C6 C7 118.5(7) . . ?
 C7 C6 H6 120.7 . . ?
 C2 C7 C6 121.1(7) . . ?
 C2 C7 H7 119.4 . . ?
 C6 C7 H7 119.4 . . ?
 O4 C8 In1 61.0(4) . 31_655 ?
 O4 C8 O5 120.1(6) . . ?
 O4 C8 C5 122.0(7) . . ?
 O5 C8 In1 59.2(4) . 31_655 ?
 O5 C8 C5 117.9(7) . . ?
 C5 C8 In1 173.2(5) . 31_655 ?
 C9A N1A C3 126.8(14) . . ?
 O6A C9A N1A 123.6(15) . . ?
 O6A C9A C10A 119.1(15) . . ?
 N1A C9A C10A 116.0(13) . . ?
 C9A C10A H10A 109.5 . . ?
 C9A C10A H10B 109.5 . . ?
 C9A C10A H10C 109.5 . . ?
 H10A C10A H10B 109.5 . . ?
 H10A C10A H10C 109.5 . . ?
 H10B C10A H10C 109.5 . . ?
 C9B N1B C3 129.5(13) . . ?
 O6B C9B N1B 124.2(17) . . ?
 O6B C9B C10B 121.4(19) . . ?
 N1B C9B C10B 112.3(18) . . ?
 C9B C10B H10D 109.5 . . ?
 C9B C10B H10E 109.5 . . ?
 C9B C10B H10F 109.5 . . ?
 H10D C10B H10E 109.5 . . ?
 H10D C10B H10F 109.5 . . ?
 H10E C10B H10F 109.5 . . ?
 N2 C11 H11A 109.5 . . ?
 N2 C11 H11B 109.5 . . ?
 N2 C11 H11C 109.5 . . ?
 H11A C11 H11B 109.5 . . ?
 H11A C11 H11C 109.5 . . ?
 H11B C11 H11C 109.5 . . ?

loop_
  _geom_torsion_atom_site_label_1
  _geom_torsion_atom_site_label_2
  _geom_torsion_atom_site_label_3
  _geom_torsion_atom_site_label_4
  _geom_torsion
  _geom_torsion_site_symmetry_1
  _geom_torsion_site_symmetry_2
  _geom_torsion_site_symmetry_3
  _geom_torsion_site_symmetry_4
  _geom_torsion_publ_flag
 In1 O2 C1 O3 -5.8(7) . . . . ?
 In1 O2 C1 C2 174.0(6) . . . . ?
 In1 O3 C1 O2 5.6(7) . . . . ?
 In1 O3 C1 C2 -174.2(6) . . . . ?
 In1 O4 C8 O5 4.4(7) 31_655 . . . ?
 In1 O4 C8 C5 -172.9(6) 31_655 . . . ?
 In1 O5 C8 O4 -4.5(7) 31_655 . . . ?
 In1 O5 C8 C5 172.9(6) 31_655 . . . ?
 O2 C1 C2 C3 -4.4(12) . . . . ?
 O2 C1 C2 C7 176.1(7) . . . . ?
 O3 C1 C2 C3 175.4(7) . . . . ?
 O3 C1 C2 C7 -4.2(11) . . . . ?
 C1 C2 C3 C4 -178.8(7) . . . . ?
 C1 C2 C3 N1A 15.3(15) . . . . ?
 C1 C2 C3 N1B -11.0(14) . . . . ?
 C1 C2 C7 C6 179.1(7) . . . . ?
 C2 C3 C4 C5 -0.6(14) . . . . ?
 C2 C3 N1A C9A -177.2(16) . . . . ?
 C2 C3 N1B C9B -168.5(16) . . . . ?
 C3 C2 C7 C6 -0.5(13) . . . . ?
 C3 C4 C5 C6 0.2(14) . . . . ?
 C3 C4 C5 C8 -179.9(7) . . . . ?
 C3 N1A C9A O6A -29(3) . . . . ?
 C3 N1A C9A C10A 164.3(16) . . . . ?
 C3 N1B C9B O6B -8(3) . . . . ?
 C3 N1B C9B C10B -172.1(16) . . . . ?
 C4 C3 N1A C9A 17(3) . . . . ?
 C4 C3 N1B C9B -1(2) . . . . ?
 C4 C5 C6 C7 0.1(13) . . . . ?
 C4 C5 C8 O4 -178.0(7) . . . . ?
 C4 C5 C8 O5 4.7(11) . . . . ?
 C5 C6 C7 C2 0.0(13) . . . . ?
 C6 C5 C8 O4 2.0(11) . . . . ?
 C6 C5 C8 O5 -175.3(7) . . . . ?
 C7 C2 C3 C4 0.7(13) . . . . ?
 C7 C2 C3 N1A -165.2(12) . . . . ?
 C7 C2 C3 N1B 168.5(10) . . . . ?
 C8 C5 C6 C7 -179.8(7) . . . . ?
 N1A C3 C4 C5 164.7(12) . . . . ?
 N1B C3 C4 C5 -168.1(10) . . . . ?

_shelx_res_file
;
TITL DIA0922_164_Res0-85_BadRef_Msk1_SmBkg3 in Fddd #70
    dia0922_164_res0-85_badref_msk1_smbkg3.res
    created by SHELXL-2018/3 at 15:07:37 on 07-Oct-2022
REM reset to Fddd #70
CELL 0.4859 14.796436 25.784015 32.386089 90 90 90
ZERR 16 0.000373 0.000689 0.000608 0 0 0
LATT 4
SYMM 0.25-X,0.25-Y,+Z
SYMM +X,0.25-Y,0.25-Z
SYMM 0.25-X,+Y,0.25-Z
SFAC C H In N O
DISP C -0.0004 0.0007 6.0677
DISP H 0 0 0.6065
DISP In -2.2014 0.661 1423.3194
DISP N -0.0004 0.0014 8.9832
DISP O 0.0006 0.0026 13.3363
UNIT 352 320 16 48 160
EADP C10A N1A
DFIX 1.5 C9A C10A
DFIX 1.5 C9B C10B
DFIX 1.2 C9A O6A
DFIX 1.4 C9A N1A
DANG 2.5 C10A N1A
DFIX 1.2 C9B O6B
DANG 2.5 O6B C10B

L.S. 20
PLAN  9
SIZE 0.065 0.155 0.155
TEMP 24.85
CONF
BOND
MORE -1
fmap 2 53
BOND $H
ACTA
REM <olex2.extras>
REM <HklSrc "%.\\DIA0922_164_Res0-85_BadRef_Msk1_SmBkg3.hkl">
REM </olex2.extras>

WGHT    0.167500   31.890600
FVAR       0.36473   0.51589
IN1   3    0.875000    0.375000    0.072766    10.50000    0.04543    0.06119 =
         0.03369    0.00000    0.00000    0.00004
O2    5    0.762501    0.412089    0.037464    11.00000    0.07240    0.08687 =
         0.05656    0.02260   -0.00854    0.00519
O3    5    0.897493    0.438309    0.022892    11.00000    0.06389    0.10240 =
         0.06047    0.02257   -0.00613    0.00918
O4    5    0.742808    0.588806   -0.141413    11.00000    0.06210    0.08122 =
         0.05185    0.01894    0.00287    0.00138
O5    5    0.605569    0.562858   -0.129153    11.00000    0.06501    0.08941 =
         0.06226    0.02070   -0.00927    0.00216
C1    1    0.814567    0.438782    0.015350    11.00000    0.07062    0.07272 =
         0.04865    0.00320   -0.00155    0.01019
C2    1    0.778047    0.470462   -0.019544    11.00000    0.06566    0.07919 =
         0.04995    0.00811   -0.00381    0.00323
C3    1    0.688044    0.469793   -0.031187    11.00000    0.05776    0.09269 =
         0.06769    0.02834   -0.00140   -0.00295
C4    1    0.661798    0.499373   -0.063886    11.00000    0.05630    0.10666 =
         0.07782    0.02464   -0.00808   -0.00125
AFIX  43
H4    2    0.601456    0.498717   -0.071904    11.00000   -1.20000
AFIX   0
C5    1    0.721432    0.530361   -0.085637    11.00000    0.06467    0.07362 =
         0.05178    0.00903   -0.00760    0.00579
C6    1    0.811379    0.531595   -0.074096    11.00000    0.06776    0.10780 =
         0.05281    0.01880    0.00018   -0.01184
AFIX  43
H6    2    0.852598    0.552214   -0.088255    11.00000   -1.20000
AFIX   0
C7    1    0.838892    0.501264   -0.040784    11.00000    0.05482    0.09544 =
         0.05735    0.02235   -0.00180    0.00067
AFIX  43
H7    2    0.899188    0.501730   -0.032686    11.00000   -1.20000
AFIX   0
C8    1    0.690476    0.562184   -0.121073    11.00000    0.06823    0.07430 =
         0.04451   -0.00018   -0.00146    0.01264
PART 1
O6A   5    0.486550    0.470313   -0.031751    21.00000    0.11890
N1A   4    0.623759    0.447800   -0.002862    21.00000    0.08824
C9A   1    0.532000    0.441597   -0.009277    21.00000    0.07926
C10A  1    0.485161    0.405911    0.019320    21.00000    0.08824
AFIX 137
H10A  2    0.452465    0.425656    0.039529    21.00000   -1.50000
H10B  2    0.528816    0.384324    0.032939    21.00000   -1.50000
H10C  2    0.443781    0.384575    0.004065    21.00000   -1.50000
AFIX   0
PART 2
O6B   5    0.499752    0.440602   -0.049701   -21.00000    0.12027
N1B   4    0.629427    0.430673   -0.014014   -21.00000    0.06828
C9B   1    0.544986    0.417137   -0.025112   -21.00000    0.08779
C10B  1    0.502652    0.378940    0.004927   -21.00000    0.12823
AFIX 137
H10D  2    0.493634    0.395583    0.031121   -21.00000   -1.50000
H10E  2    0.542051    0.349675    0.008363   -21.00000   -1.50000
H10F  2    0.445524    0.367429   -0.005724   -21.00000   -1.50000
AFIX   0

PART -1
N2    4    0.400313    0.488760   -0.114857    10.50000    0.21462
C11   1    0.311538    0.461889   -0.095443    11.00000    0.21062
AFIX 137
H11A  2    0.304275    0.427816   -0.106923    11.00000   -1.50000
H11B  2    0.259350    0.482506   -0.101824    11.00000   -1.50000
H11C  2    0.318142    0.459348   -0.066024    11.00000   -1.50000
AFIX   0
HKLF 4


REM  DIA0922_164_Res0-85_BadRef_Msk1_SmBkg3 in Fddd #70
REM wR2 = 0.235177, GooF = S = 1.11395, Restrained GooF = 1.11636 for all data
REM R1 = 0.071699 for 2089 Fo > 4sig(Fo) and 0.083807 for all 2641 data
REM 157 parameters refined using 7 restraints

END

WGHT      0.1675     31.9104

REM Highest difference peak  1.241,  deepest hole -0.609,  1-sigma level  0.174
Q1    1   0.3750  0.5703 -0.1250  10.50000  0.05    1.24
Q2    1   0.6768  0.3511 -0.0948  11.00000  0.05    1.11
Q3    1   0.6819  0.3567 -0.1026  11.00000  0.05    1.10
Q4    1   0.8707  0.3489  0.0897  11.00000  0.05    1.03
Q5    1   1.0598  0.4396 -0.0518  11.00000  0.05    1.00
Q6    1   0.8742  0.3482  0.0504  11.00000  0.05    0.96
Q7    1   0.8782  0.3973  0.0609  11.00000  0.05    0.77
Q8    1   0.8775  0.4033  0.0963  11.00000  0.05    0.72
Q9    1   0.5519  0.3898 -0.1003  11.00000  0.05    0.64
;
_shelx_res_checksum                23451
_shelx_hkl_file
;
   0   0   6 33.7516 27.2322   1
   0   0  -6 59.4779 28.0865   1
   0   0   6 56.6933 27.5746   1
   0   0  -6 30.1789 25.7215   1
   0   0  -8 1215.59 64.6335   1
   0   0   8 1084.10 63.7271   1
   0   0  -8 1009.57 62.9156   1
   0   0 -10-3.08190 23.4539   1
   0   0  10-7.00993 23.1683   1
   0   0 -10 2.83996 21.5546   1
   0   0 -12 381.786 44.4587   1
   0   0  12 287.158 42.3031   1
   0   0 -12 262.996 39.9521   1
   0   0  14 1.43925 50.4824   1
   0   0 -14-90.7620 52.6735   1
   0   0  14 14.0624 50.7093   1
   0   0 -14 34.2951 46.6336   1
   0   0  16 1616.31 107.161   1
   0   0 -16 1651.43 108.650   1
   0   0 -16 1511.18 102.854   1
   0   0  16 1407.93 106.598   1
   0   0  18-17.5035 60.4322   1
   0   0 -18 42.4350 60.5158   1
   0   0  18 23.3870 57.2924   1
   0   0 -18 66.8527 53.5523   1
   0   0  20 57155.3 2809.22   1
   0   0 -20 57897.0 2810.24   1
   0   0  20 56330.3 2811.14   1
   0   0 -22 46.0994 61.6305   1
   0   0 -22 29.0029 67.3656   1
   0   0  22-35.4593 66.9191   1
   0   0  22 4.94466 71.0871   1
   0   0 -24 9.14556 68.3602   1
   0   0 -24 123.987 75.1887   1
   0   0  24-28.9605 74.7856   1
   0   0  24-129.078 87.1081   1
   0   0 -26-29.7388 75.4771   1
   0   0  26-42.3772 93.8447   1
   0   0 -26 13.1426 84.8294   1
   0   0  26 65.5462 82.8115   1
   0   0 -28 6049.00 334.869   1
   0   0  28 5668.95 339.556   1
   0   0  28 6704.58 335.580   1
   0   0 -28 5410.34 327.130   1
   0   0  30-50.6084 113.361   1
   0   0 -30 35.2887 90.6469   1
   0   0  30 175.294 101.571   1
   0   0 -32 1491.12 150.949   1
   0   0 -32 1590.81 147.841   1
   0   0  32 1690.76 152.450   1
   0   0  32 1427.43 166.296   1
   0   0 -34 105.387 109.140   1
   0   0  34-4.29059 134.130   1
   0   0 -34 20.1934 115.525   1
   0   0  34 27.1050 118.355   1
   0   0 -36 2474.92 196.570   1
   0   0  36 2663.88 201.220   1
   0   0  36 2219.13 219.353   1
   0   0 -36 2116.01 193.346   1
   0   0 -38 40.4714 132.344   1
   0   0  38-141.032 138.585   1
   0   0 -38 8.49306 128.622   1
   0  -2   4-6.27534 17.2511   1
   0   2  -4 7.88532 15.6761   1
   0   2  -4-11.3663 17.5724   1
   0  -2   4 18.3764 16.8951   1
   0   2  -6 2129.94 112.651   1
   0  -2   6 2001.71 112.623   1
   0  -2   6 2045.94 112.909   1
   0   2  -6 2091.04 113.014   1
   0  -2   8 11.1885 22.0696   1
   0   2   8-10.4757 14.9034   1
   0   2  -8-5.02212 22.0090   1
   0  -2   8 11.2455 21.1688   1
   0   2   8 6.64453 16.0204   1
   0  -2  -8-3.63365 16.2104   1
   0   2  -8-19.7693 21.9403   1
   0   2  10 4879.32 247.464   1
   0  -2 -10 5045.22 247.849   1
   0  -2  10 4814.54 251.959   1
   0   2 -10 4867.57 252.330   1
   0   2 -10 4835.91 252.039   1
   0  -2  10 4858.64 252.576   1
   0   2 -12-27.6262 40.5355   1
   0  -2 -12-27.5362 34.5704   1
   0   2  12 20.1027 32.8586   1
   0  -2  12-8.48872 39.2997   1
   0   2 -12 26.0162 39.3926   1
   0  -2 -12-13.2118 29.2681   1
   0   2  14 18.3363 48.0062   1
   0   2 -14-26.5396 58.6413   1
   0  -2 -14-34.3552 48.5195   1
   0   2  14 4.86057 48.3379   1
   0  -2  14-85.2039 58.9817   1
   0  -2 -14 15.9091 40.7721   1
   0   2 -14 45.2221 54.2990   1
   0  -2  16 40.4786 63.7839   1
   0   2 -16 11.1561 62.8774   1
   0  -2 -16-17.2232 53.0839   1
   0   2  16 48.1238 52.9185   1
   0  -2  16 19.8704 61.3609   1
   0  -2 -16 11.2827 44.1795   1
   0   2 -16 24.6016 56.8457   1
   0   2 -18 31342.3 1512.65   1
   0  -2 -18 30508.2 1509.18   1
   0  -2  18 30927.3 1512.97   1
   0   2  18 30628.1 1508.63   1
   0   2 -18 29934.2 1513.22   1
   0  -2  18 29985.5 1514.25   1
   0   2  20-100.721 74.2326   1
   0  -2  20 26.7424 70.2280   1
   0   2 -20 31.4536 64.7931   1
   0  -2 -20-74.7568 70.1712   1
   0  -2  20 68.4594 64.9983   1
   0   2  20-20.0184 70.3676   1
   0  -2 -20-85.2983 61.1747   1
   0   2  22 11894.3 577.882   1
   0  -2  22 11008.0 581.918   1
   0  -2 -22 10748.3 570.233   1
   0   2 -22 11186.6 579.355   1
   0  -2 -22 10958.9 574.290   1
   0  -2  22 11469.5 578.878   1
   0   2  22 11822.7 575.513   1
   0   2 -22 11295.3 577.850   1
   0  -2 -24-28.3594 62.2504   1
   0   2 -24 56.6124 74.0711   1
   0   2  24 58.0413 75.9222   1
   0  -2  24-97.6634 87.3688   1
   0   2 -24-100.456 82.5542   1
   0  -2 -24 102.264 72.8318   1
   0  -2  24 49.4738 80.0985   1
   0   2  24-28.7034 71.6391   1
   0  -2 -26 3402.18 208.156   1
   0   2 -26 3469.30 217.702   1
   0  -2 -26 3603.20 215.320   1
   0   2 -26 3550.09 221.402   1
   0  -2  26 4199.70 224.621   1
   0   2  26 3659.53 222.548   1
   0  -2  26 3136.42 225.722   1
   0   2 -28-62.7312 92.1191   1
   0  -2 -28-74.8448 79.8656   1
   0  -2  28 24.7295 108.889   1
   0   2  28 108.615 98.7067   1
   0   2 -28 27.2975 99.8431   1
   0  -2 -28-18.3197 91.3768   1
   0  -2  28 81.2848 98.9313   1
   0   2  28 83.7759 92.1061   1
   0  -2 -30 5250.19 303.118   1
   0   2 -30 5172.68 310.458   1
   0   2 -30 5091.68 314.004   1
   0  -2  30 5693.30 316.020   1
   0   2  30 6146.87 311.624   1
   0   2  30 5159.95 316.067   1
   0  -2  30 5113.82 323.277   1
   0  -2 -32-39.5592 99.8808   1
   0   2 -32-123.264 105.652   1
   0  -2 -32-29.9162 106.407   1
   0   2 -32-95.5759 116.044   1
   0  -2  32 50.7405 114.394   1
   0   2  32-8.98084 106.439   1
   0  -2  32-107.472 130.875   1
   0   2  32 66.4173 119.627   1
   0  -2 -34 96.4989 109.343   1
   0   2 -34-29.6415 114.998   1
   0  -2 -34-79.1695 114.072   1
   0   2 -34 185.875 125.299   1
   0  -2  34 227.249 123.423   1
   0   2  34 232.927 120.284   1
   0   2  34 77.2896 132.679   1
   0  -2  34 208.138 137.979   1
   0   2 -36 119.925 121.569   1
   0  -2 -36 20.3886 131.071   1
   0   2  36-22.3860 144.430   1
   0  -2  36-186.902 154.917   1
   0   2 -36 56.2575 128.469   1
   0  -2 -36 13.2636 119.445   1
   0  -2  36 15.1403 130.117   1
   0   2  36 72.9685 126.865   1
   0  -2 -38 2067.03 193.256   1
   0   2 -38 2351.33 203.287   1
   0   2  38 2409.57 202.888   1
   0  -2  38 2619.89 206.392   1
   0  -2  38 2131.45 227.497   1
   0  -2 -38 2401.82 199.372   1
   0   2 -38 1931.59 198.863   1
   0  -4   2 50.1478 25.4607   1
   0  -4   2 64.6030 24.1606   1
   0   4  -2 10.4934 23.5385   1
   0  -4   4 20037.8 972.931   1
   0   4  -4 18424.2 972.454   1
   0  -4   4 20071.5 973.191   1
   0   4  -4 20576.4 973.035   1
   0   4  -6 71.4999 26.2745   1
   0   4  -6 51.9444 24.0344   1
   0  -4   6 20.2412 24.9032   1
   0  -4   8 2010.92 111.558   1
   0   4  -8 2148.98 113.148   1
   0  -4   8 1842.98 110.154   1
   0   4  -8 1858.82 109.556   1
   0  -4  10 8.87179 36.4144   1
   0   4 -10 10.0082 32.8544   1
   0  -4 -10 23.5160 21.1865   1
   0   4 -10 14.7581 34.7129   1
   0   4  10 11.9577 20.9523   1
   0  -4  10 15.9000 34.4838   1
   0  -4  12 12132.3 583.796   1
   0   4 -12 11888.0 582.595   1
   0  -4 -12 11470.7 573.109   1
   0   4 -12 12100.3 583.850   1
   0  -4  12 11965.3 582.680   1
   0   4  12 10721.1 572.421   1
   0  -4 -12 11663.7 571.754   1
   0   4  14 46.7521 45.1530   1
   0  -4 -14 46.6555 44.3288   1
   0   4 -14 67.6981 65.1732   1
   0   4  14 91.0168 43.9576   1
   0  -4  14 20.1207 61.0339   1
   0  -4 -14-30.9803 36.9934   1
   0   4 -14 39.4195 58.7763   1
   0  -4  16 9380.63 482.135   1
   0   4  16 8861.35 469.692   1
   0   4 -16 9821.43 480.420   1
   0  -4 -16 9566.45 471.213   1
   0   4 -16 9633.00 481.701   1
   0  -4  16 9845.63 481.078   1
   0   4  16 9355.40 470.132   1
   0  -4 -16 8967.83 467.026   1
   0   4  18 102.999 52.4811   1
   0  -4  18 113.129 71.6856   1
   0   4 -18 229.138 69.8434   1
   0  -4 -18 185.065 53.7902   1
   0  -4  18 185.784 67.2284   1
   0   4  18 121.181 53.3897   1
   0   4 -18 50.1894 62.3646   1
   0  -4  20 9433.33 507.809   1
   0  -4 -20 9892.11 496.526   1
   0   4 -20 10937.6 509.713   1
   0  -4  20 10439.9 507.230   1
   0   4  20 9117.58 495.226   1
   0   4  20 9360.75 496.399   1
   0  -4 -22 198.283 51.8641   1
   0   4 -22-134.336 74.5411   1
   0  -4 -22 21.7849 61.5747   1
   0   4 -22-135.900 79.6824   1
   0  -4  22 28.7787 74.5514   1
   0   4  22 3.64934 61.3843   1
   0   4  22 38.3120 64.5029   1
   0  -4  22 78.4445 80.6156   1
   0  -4 -24 230.934 65.1311   1
   0   4 -24 115.818 82.9946   1
   0   4 -24 114.538 86.8961   1
   0  -4 -24 141.184 72.4111   1
   0   4  24 163.648 71.6071   1
   0  -4  24 145.771 86.0715   1
   0  -4  24 161.907 91.5561   1
   0   4 -26 6.07355 90.0981   1
   0  -4 -26-22.0159 73.1134   1
   0  -4  26 72.3979 100.529   1
   0  -4 -26 106.272 80.9079   1
   0   4 -26 6.11743 94.2446   1
   0  -4  26 54.1475 92.5517   1
   0  -4  28 7969.23 445.436   1
   0  -4 -28 8874.94 431.888   1
   0   4 -28 7447.29 435.727   1
   0   4 -28 8032.63 439.449   1
   0  -4 -28 7268.27 426.279   1
   0  -4  28 8523.19 440.720   1
   0   4  28 8390.72 428.871   1
   0  -4  30 68.0414 126.300   1
   0   4  30-9.49352 103.764   1
   0  -4 -30 88.2814 96.5436   1
   0   4 -30-58.6707 116.077   1
   0  -4  30-3.41237 115.290   1
   0   4  30 2.68589 100.035   1
   0   4 -30-55.7089 109.562   1
   0  -4 -30-96.9015 91.2026   1
   0  -4  32 954.372 158.608   1
   0   4  32 1087.18 142.713   1
   0   4 -32 1132.04 149.116   1
   0  -4 -32 1102.38 130.232   1
   0   4  32 1245.15 134.808   1
   0  -4  32 1331.83 149.609   1
   0   4 -32 1053.70 143.221   1
   0  -4  34 14.2103 141.253   1
   0   4  34-19.1855 123.444   1
   0   4 -34-64.3667 124.796   1
   0  -4 -34 61.9645 107.616   1
   0   4  34 207.857 117.965   1
   0  -4  34 56.6549 124.597   1
   0  -4 -34-112.955 95.8440   1
   0   4 -34-138.034 117.050   1
   0  -4  36 1065.57 185.556   1
   0   4  36 1239.14 168.960   1
   0  -4 -36 967.395 143.657   1
   0   4 -36 1037.53 159.730   1
   0  -4  36 1323.62 160.498   1
   0   4  36 1436.10 154.378   1
   0  -4 -36 1279.25 138.563   1
   0   4 -36 959.227 153.840   1
   0   6   0 25.6187 19.4062   1
   0   6   0-13.2072 19.8958   1
   0  -6   0 27.8311 18.7641   1
   0  -6   0-29.7079 18.5916   1
   0  -6  -2 2565.31 136.144   1
   0  -6   2 2625.07 140.759   1
   0   6   2 2769.63 136.724   1
   0  -6  -2 2669.41 135.736   1
   0   6  -2 2894.31 141.518   1
   0  -6   2 2628.56 140.640   1
   0   6   2 2694.52 136.503   1
   0   6  -4 4.36749 23.1127   1
   0  -6   4 24.8942 22.1835   1
   0  -6   4 17.0788 22.3592   1
   0   6  -4 24.6568 22.2153   1
   0  -6   6 79298.9 3930.00   1
   0   6  -6 81340.4 3930.44   1
   0  -6   6 79653.3 3930.05   1
   0   6  -6 80814.6 3929.74   1
   0   6  -8-10.5065 35.0465   1
   0  -6   8 63.1420 33.2459   1
   0   6  -8 68.7358 33.4704   1
   0  -6   8 26.9509 35.7317   1
   0   6 -10 25120.3 1236.07   1
   0  -6  10 24654.7 1236.10   1
   0   6 -10 24651.1 1236.31   1
   0  -6  10 25511.0 1237.23   1
   0   6  12 1.75557 30.7305   1
   0   6 -12-31.4882 61.3151   1
   0  -6  12-55.9473 64.8889   1
   0  -6 -12-44.0782 24.5732   1
   0   6 -12 5.71848 61.1326   1
   0  -6 -12 17.4932 33.1140   1
   0  -6  12 54.1248 59.8023   1
   0   6  14 1246.02 76.2868   1
   0   6 -14 1258.41 100.098   1
   0  -6  14 1423.07 101.479   1
   0   6 -14 1221.96 102.132   1
   0  -6 -14 1281.77 77.1212   1
   0   6  14 1179.32 79.7621   1
   0  -6 -14 1041.97 69.4355   1
   0  -6  16 73.7098 69.4236   1
   0   6  16 29.9052 41.5658   1
   0  -6 -16 10.0887 42.7637   1
   0   6 -16 43.6970 65.0961   1
   0  -6  16-6.74837 66.0396   1
   0   6  16 57.2473 46.0477   1
   0   6 -16 84.7701 64.4547   1
   0  -6  18 7014.80 366.325   1
   0   6  18 6513.18 347.478   1
   0   6 -18 6847.76 363.480   1
   0   6  18 7085.59 349.500   1
   0   6 -18 7015.72 364.890   1
   0  -6  18 6654.40 362.074   1
   0  -6 -18 6772.25 348.270   1
   0  -6  20 14.3172 77.0040   1
   0   6  20-31.5790 52.0534   1
   0   6 -20-8.09139 74.3831   1
   0  -6 -20-22.4580 51.0819   1
   0   6  20-51.1658 54.0452   1
   0  -6  20-28.9638 72.3490   1
   0  -6  22 1082.78 119.578   1
   0  -6 -22 1298.58 86.8143   1
   0   6  22 1254.42 98.8614   1
   0  -6 -22 1286.72 96.5558   1
   0   6 -22 1135.33 118.044   1
   0  -6  22 1305.84 117.377   1
   0   6  22 1337.16 99.3752   1
   0  -6 -24-6.14731 54.2368   1
   0   6 -24 63.3780 89.1125   1
   0  -6  24 60.4901 96.4197   1
   0   6  24 146.726 73.4607   1
   0   6 -24 30.9266 91.3650   1
   0  -6 -24-3.61230 68.1459   1
   0  -6  24-42.4427 89.3705   1
   0   6  24 69.3449 72.2200   1
   0  -6 -26 6097.80 322.127   1
   0   6 -26 5941.18 344.328   1
   0   6 -26 5901.46 346.219   1
   0  -6 -26 6134.16 328.213   1
   0  -6  26 6704.70 347.352   1
   0   6  26 6049.21 333.421   1
   0  -6  26 5900.01 348.784   1
   0  -6 -28 219.404 71.1518   1
   0   6 -28-84.2316 107.391   1
   0   6  28 100.436 95.9325   1
   0  -6  28-74.0691 118.494   1
   0  -6 -28 74.9447 86.5734   1
   0   6 -28 97.7021 111.767   1
   0  -6  28 41.0412 106.261   1
   0   6 -30 6058.97 351.877   1
   0   6 -30 5918.07 352.925   1
   0  -6 -30 6022.20 333.894   1
   0  -6  30 6779.74 354.054   1
   0   6  30 5752.84 339.808   1
   0  -6  30 5670.63 358.969   1
   0  -6  32 220.065 139.079   1
   0   6  32-22.6247 112.341   1
   0  -6 -32 30.7167 99.2523   1
   0   6 -32-26.8613 126.328   1
   0  -6  32 22.9298 123.954   1
   0   6 -32 55.3782 118.157   1
   0  -6  34 24.7400 148.249   1
   0   6  34 191.355 124.099   1
   0   6 -34 104.883 124.435   1
   0   6 -34 152.298 131.648   1
   0  -6 -34 103.612 105.826   1
   0  -6  34 241.638 130.672   1
   0  -6  36-163.365 160.851   1
   0   6 -36 66.6217 131.647   1
   0  -6 -36-194.449 69.8789   1
   0  -6 -36 11.6423 112.566   1
   0   6 -36-8.35903 136.723   1
   0  -6  36-50.1430 138.294   1
   0   8   0 365.213 32.9940   1
   0  -8   0 349.109 31.8209   1
   0  -8   0 317.779 32.1789   1
   0   8   0 311.086 32.0254   1
   0   8   2 28.4974 20.7867   1
   0   8  -2 3.31816 25.0789   1
   0  -8   2-8.55588 24.2958   1
   0  -8   2 8.86328 24.9606   1
   0  -8  -2 47.7283 19.2762   1
   0   8  -2 21.7307 25.5511   1
   0   8   2 22.7678 19.4419   1
   0  -8  -2 49.4924 18.3179   1
   0   8   4 9100.36 411.005   1
   0  -8   4 8171.05 418.805   1
   0   8   4 7661.51 410.256   1
   0  -8   4 8045.44 419.052   1
   0   8  -4 8172.89 419.435   1
   0  -8  -4 8193.48 410.465   1
   0   8  -4 8984.44 419.870   1
   0  -8   6 10.4534 37.9475   1
   0   8  -6-20.3831 37.6866   1
   0  -8   6 4.57906 38.7860   1
   0   8  -6-58.4170 41.0747   1
   0   8  -8 111204. 5356.56   1
   0   8  -8 108751. 5357.07   1
   0  -8   8 109734. 5356.58   1
   0  -8   8 107958. 5356.31   1
   0   8 -10 69.8201 64.4468   1
   0  -8  10 5.77720 64.0471   1
   0   8 -10 69.6547 61.0802   1
   0  -8  10 213.689 65.8766   1
   0   8  12 30214.1 1497.43   1
   0   8 -12 31627.0 1516.67   1
   0  -8  12 31593.8 1516.58   1
   0   8 -12 30885.0 1516.76   1
   0  -8  12 30532.2 1516.20   1
   0   8 -14-31.8716 65.5412   1
   0  -8  14-84.5863 67.0657   1
   0  -8 -14 11.6445 32.1385   1
   0   8 -14-51.5080 69.6824   1
   0  -8 -14-27.5505 27.9599   1
   0   8  14-37.4472 30.9032   1
   0  -8  16 2154.36 141.197   1
   0  -8 -16 1984.87 113.031   1
   0   8 -16 2076.54 142.603   1
   0   8  16 1941.20 113.090   1
   0   8 -16 2262.00 141.034   1
   0  -8  18 39.5193 77.6465   1
   0   8  18-35.3446 40.9849   1
   0   8 -18-65.8865 70.9555   1
   0  -8  18 138.912 75.2295   1
   0  -8 -18-10.7837 42.4897   1
   0   8 -18 8.22819 75.8155   1
   0  -8 -18 19.0765 31.8887   1
   0  -8  20 5692.35 322.200   1
   0   8  20 5748.51 299.383   1
   0   8 -20 5959.60 321.858   1
   0  -8 -20 5473.23 294.088   1
   0  -8  20 6183.93 323.802   1
   0   8 -20 6064.39 325.593   1
   0  -8 -20 5996.58 299.124   1
   0   8  22 20.3169 58.5201   1
   0  -8  22 6.57153 90.8263   1
   0  -8  22-98.0502 87.4992   1
   0   8 -22-18.8277 89.2490   1
   0  -8 -22-18.0210 57.3768   1
   0  -8 -22 14.3681 41.8656   1
   0  -8  24 42.6179 102.746   1
   0   8  24-58.6563 72.6573   1
   0  -8  24 166.306 100.161   1
   0   8 -24 113.724 96.3339   1
   0   8 -24-39.9643 99.4180   1
   0  -8 -24-23.8942 69.8265   1
   0  -8 -24-16.5959 51.5715   1
   0   8  26 42.2769 84.1864   1
   0  -8  26 87.8629 114.038   1
   0   8 -26-17.3174 103.446   1
   0   8  26 24.5518 84.4761   1
   0  -8  26 44.8279 103.530   1
   0   8 -26-17.6256 109.449   1
   0  -8 -26-55.2401 77.7490   1
   0  -8 -26-1.46364 57.5487   1
   0  -8 -28 11289.4 587.491   1
   0   8 -28 10658.2 608.106   1
   0  -8  28 12049.8 610.239   1
   0  -8  28 11100.2 612.595   1
   0   8  28 10503.0 590.344   1
   0  -8 -28 10662.5 579.218   1
   0   8 -30 159.196 119.499   1
   0   8 -30 89.7359 124.958   1
   0  -8 -30 64.3288 90.6315   1
   0  -8  30-30.7304 120.310   1
   0   8  30 42.2804 98.4757   1
   0  -8 -30-56.1729 69.3282   1
   0   8  30-26.6581 98.3901   1
   0  -8  30 155.995 133.961   1
   0   8  32 617.348 118.666   1
   0  -8  32 648.755 143.878   1
   0  -8 -32 638.189 109.072   1
   0   8 -32 757.632 148.737   1
   0  -8  32 671.268 157.229   1
   0   8  32 475.739 119.066   1
   0   8 -32 541.062 135.548   1
   0   8  34-157.792 116.151   1
   0  -8  34-131.444 137.862   1
   0  -8 -34 27.5384 101.797   1
   0   8 -34-76.2412 138.019   1
   0   8  34-117.514 115.831   1
   0  -8  34-162.872 152.534   1
   0   8 -34 71.1278 135.299   1
   0  -8  36 706.686 160.898   1
   0   8 -36 535.571 154.596   1
   0   8 -36 586.665 160.063   1
   0  -8  36 498.139 181.756   1
   0 -10   0 29.8044 35.6617   1
   0 -10   0-15.8698 36.6244   1
   0  10   0 36.1944 38.9810   1
   0 -10   2 697.146 65.1199   1
   0 -10  -2 717.403 57.4113   1
   0  10  -2 785.897 66.4235   1
   0  10   2 888.495 59.8378   1
   0 -10  -2 841.996 55.9636   1
   0 -10   2 784.778 64.2910   1
   0 -10  -4-7.97600 28.6721   1
   0 -10   4 16.4433 46.2189   1
   0  10   4-32.8203 34.9009   1
   0  10  -4-107.095 51.5097   1
   0 -10   4 34.2360 50.0504   1
   0 -10  -6 7401.96 411.981   1
   0 -10   6 7523.20 426.941   1
   0  10   6 9254.05 413.430   1
   0 -10   6 7826.63 426.691   1
   0 -10  -6 8285.19 415.984   1
   0  10  -6 8575.30 427.039   1
   0  10   6 8818.01 412.275   1
   0 -10   8-44.5532 66.3626   1
   0 -10   8 79.2436 65.4461   1
   0  10  -8 98.2269 62.8874   1
   0 -10  10 120209. 6054.36   1
   0 -10  10 119978. 6054.98   1
   0  10 -10 130826. 6055.12   1
   0 -10  12-70.1096 69.3305   1
   0 -10  12 37.2189 66.9656   1
   0  10 -12-29.3060 66.2363   1
   0 -10  14 901.971 94.7239   1
   0  10  14 737.238 47.4643   1
   0  10 -14 875.092 90.0291   1
   0 -10  14 679.414 90.6225   1
   0  10  14 615.136 109.904   1
   0  10 -16-74.8620 72.0296   1
   0  10  16 22.5526 31.1744   1
   0 -10  16 114.250 75.0095   1
   0 -10 -16-37.5842 30.6717   1
   0  10  16 113.220 82.7016   1
   0 -10  18 10170.7 526.143   1
   0  10  18 10432.6 499.700   1
   0  10 -18 10901.6 526.001   1
   0 -10 -18 10164.1 498.480   1
   0 -10 -18 9173.22 497.810   1
   0 -10  18 10678.7 525.734   1
   0  10  18 9985.07 505.603   1
   0  10  20-10.6304 46.3301   1
   0 -10  20 80.8263 90.9954   1
   0  10 -20 115.644 83.2990   1
   0 -10  20 21.7208 83.8134   1
   0 -10 -20-19.9405 39.9020   1
   0 -10 -20 28.9191 45.3196   1
   0 -10  22 2744.41 181.611   1
   0 -10 -22 2445.17 143.729   1
   0  10 -22 2539.06 180.988   1
   0 -10 -22 2317.22 138.463   1
   0  10  22 2685.93 147.566   1
   0 -10  22 2596.45 185.129   1
   0  10  24-97.4772 69.8775   1
   0 -10  24 45.1677 110.821   1
   0  10 -24-139.296 106.060   1
   0 -10 -24-27.8425 51.6271   1
   0 -10 -24 80.9977 63.8079   1
   0  10 -24 78.8901 108.993   1
   0 -10  24 21.0323 103.318   1
   0  10 -26 1538.02 154.631   1
   0 -10  26 1744.45 159.399   1
   0  10 -26 1546.90 159.771   1
   0 -10 -26 1669.59 116.831   1
   0 -10  26 1657.11 165.995   1
   0  10  26 1407.20 122.122   1
   0 -10 -26 1576.10 107.047   1
   0  10 -28 15.6410 119.577   1
   0 -10  28-27.1297 122.593   1
   0 -10 -28 24.3715 61.9173   1
   0 -10  28-13.0562 128.899   1
   0  10  28 95.5298 85.0043   1
   0  10 -30 4343.15 278.421   1
   0 -10 -30 4385.63 234.226   1
   0 -10  30 4450.96 278.506   1
   0  10 -30 3926.04 277.922   1
   0  10  30 3795.45 247.344   1
   0 -10  30 4340.49 288.030   1
   0  10  32 134.231 103.253   1
   0 -10  32-153.092 152.904   1
   0 -10  32 51.6372 142.642   1
   0  10 -32 215.299 145.383   1
   0  10 -32 22.2015 135.528   1
   0 -10 -32 17.5992 75.0455   1
   0 -10  34-115.197 184.173   1
   0  10  34 124.928 114.404   1
   0  10 -34-9.37394 158.060   1
   0 -10 -34 100.905 84.6505   1
   0 -10  34 85.2152 156.623   1
   0  10 -34 80.5708 159.220   1
   0  12   0 11797.6 597.598   1
   0 -12   0 12170.5 596.193   1
   0 -12   0 10908.8 596.330   1
   0  12   0 12971.1 599.615   1
   0  12  -2-4.93961 59.2496   1
   0  12   2 10.6570 47.2865   1
   0 -12   2 41.3495 58.3168   1
   0  12  -2 81.4434 58.2010   1
   0  12   2-27.7804 49.2306   1
   0 -12  -2-19.3413 40.5943   1
   0 -12   2 7.53227 53.8090   1
   0  12  -4 622.122 77.1661   1
   0 -12  -4 660.286 55.7843   1
   0 -12   4 685.301 78.9533   1
   0  12   4 734.050 60.4038   1
   0  12  -4 727.057 80.3315   1
   0  12   4 833.561 61.7341   1
   0 -12   4 699.818 75.2114   1
   0  12   6 32.4212 32.4041   1
   0 -12  -6-38.3452 40.1574   1
   0  12  -6-2.07016 67.4982   1
   0 -12  -6 34.3555 36.3607   1
   0 -12   6-9.93197 65.8115   1
   0  12  -6 9.39809 61.4742   1
   0 -12   6 71.6805 60.9620   1
   0  12   6-0.77575 38.7759   1
   0  12  -8 12342.8 585.811   1
   0  12  -8 12986.6 590.491   1
   0 -12  -8 11804.1 577.233   1
   0 -12   8 11151.4 584.410   1
   0 -12   8 11707.2 586.906   1
   0 -12  -8 10293.6 565.345   1
   0  12   8 12229.4 566.018   1
   0 -12  10 83.9709 68.3724   1
   0  12 -10 39.4839 71.6436   1
   0  12 -10 159.144 66.4830   1
   0 -12  10 4.72629 67.1548   1
   0  12 -12 23947.9 1217.90   1
   0  12 -12 25808.2 1216.22   1
   0 -12  12 23134.3 1214.64   1
   0 -12  12 24507.6 1216.98   1
   0 -12  14-58.3140 78.2433   1
   0  12 -14 2.86866 77.4766   1
   0 -12  14-100.299 78.4566   1
   0  12 -16 4164.00 252.863   1
   0  12 -16 4430.59 251.844   1
   0 -12  16 4333.96 251.885   1
   0  12 -18 104.585 84.9877   1
   0 -12  18 19.4292 87.3624   1
   0  12  18 2.48830 35.0845   1
   0 -12  18 47.5829 86.0202   1
   0  12  18 27.0604 135.801   1
   0  12 -18 91.5177 90.1932   1
   0  12 -20 13713.0 617.225   1
   0  12 -20 12838.5 616.940   1
   0 -12 -20 9476.46 581.647   1
   0  12  20 10630.6 609.551   1
   0 -12  20 13418.7 617.538   1
   0  12  20 12777.0 582.698   1
   0 -12  20 12368.3 616.546   1
   0  12  22 42.3218 54.8042   1
   0 -12  22 3.72890 108.779   1
   0 -12 -22-15.4693 57.4611   1
   0  12  22 126.626 116.400   1
   0 -12  22-71.0323 107.295   1
   0  12 -24-84.3701 109.673   1
   0 -12 -24 143.431 58.0780   1
   0  12  24 137.055 65.3530   1
   0 -12  24 175.759 120.641   1
   0  12  24 197.892 111.667   1
   0 -12 -26-19.0612 61.9459   1
   0 -12  26 153.764 126.433   1
   0  12  26-48.8344 71.5464   1
   0  12 -26 46.5568 117.806   1
   0 -12 -26 78.5082 62.1125   1
   0 -12  26 15.8102 120.199   1
   0  12  26-22.4220 101.888   1
   0  12  28 2665.93 173.009   1
   0 -12  28 2848.54 224.684   1
   0  12 -28 2659.01 211.586   1
   0 -12 -28 2644.98 163.485   1
   0 -12 -28 2733.85 163.141   1
   0  12  28 3122.50 186.607   1
   0 -12  28 2904.14 216.457   1
   0 -12 -30 32.7315 75.5698   1
   0  12  30-83.3625 90.5417   1
   0 -12  30 52.9471 141.653   1
   0 -12 -30-27.3718 70.9113   1
   0  12 -30 21.8809 129.895   1
   0 -12  30-138.216 135.733   1
   0  12  30-143.912 107.522   1
   0  12 -32 477.268 152.725   1
   0 -12 -32 420.383 84.4381   1
   0 -12  32 442.158 157.659   1
   0 -12  32 295.067 166.782   1
   0  12  32 390.690 104.082   1
   0  12 -34-53.8203 148.867   1
   0 -12 -34 37.7071 86.8036   1
   0 -12  34-99.5200 154.853   1
   0  12  34 101.187 104.354   1
   0 -12  34-91.4501 167.590   1
   0 -12 -34-97.6644 83.5069   1
   0  14   0 20.2583 53.3593   1
   0 -14   0-82.0199 56.4543   1
   0 -14   0 89.7155 49.4893   1
   0  14   2 8383.29 422.807   1
   0  14  -2 8723.96 429.719   1
   0  14   2 8396.80 422.860   1
   0 -14   2 8049.99 424.771   1
   0 -14  -2 8520.87 419.830   1
   0  14  -2 8291.79 427.072   1
   0 -14   2 7715.46 426.324   1
   0  14   4-22.7553 44.1533   1
   0 -14   4 60.5736 62.1720   1
   0 -14  -4 6.16085 39.1596   1
   0  14  -4-34.0058 63.9762   1
   0 -14   4-40.0735 60.4984   1
   0  14  -4-47.4965 59.9233   1
   0  14   4 86.4589 48.0498   1
   0  14  -6 1017.56 91.9109   1
   0  14   6 1029.90 69.2697   1
   0  14  -6 1176.78 98.9686   1
   0 -14   6 913.407 90.0580   1
   0  14   6 930.601 72.4733   1
   0 -14  -6 1107.06 73.5085   1
   0 -14   6 1018.92 95.1194   1
   0  14   8-8.38432 30.5715   1
   0 -14   8-36.7623 67.7067   1
   0  14  -8 86.7146 72.4146   1
   0 -14  -8 12.4179 56.7796   1
   0 -14   8-80.2532 65.5179   1
   0  14  -8-27.2077 61.9435   1
   0 -14  10 6055.32 345.039   1
   0  14  10 6720.82 322.262   1
   0  14 -10 6311.80 345.174   1
   0 -14  10 6147.27 347.679   1
   0  14  10 6308.76 321.513   1
   0  14 -10 6688.92 350.985   1
   0 -14  12-5.47936 75.3306   1
   0  14 -12-47.9246 74.9519   1
   0 -14  12 31.2987 75.8791   1
   0  14 -12-115.639 83.1224   1
   0 -14  14 669.655 99.2475   1
   0  14 -14 798.910 98.1870   1
   0 -14  14 462.319 96.5613   1
   0  14 -14 744.834 104.478   1
   0  14 -16 40.2292 88.4917   1
   0  14 -16 50.5560 92.0976   1
   0 -14  16 29.1277 87.8831   1
   0  14 -18 22542.3 1086.01   1
   0  14 -18 21024.3 1087.11   1
   0 -14  18 20785.9 1085.47   1
   0  14 -20-11.2960 109.748   1
   0  14  20 19.3218 40.6367   1
   0 -14  20 62.7932 110.524   1
   0  14 -20 182.999 106.765   1
   0  14  20 366.855 136.087   1
   0 -14  20 3.62324 107.621   1
   0  14 -22 3257.62 205.283   1
   0  14  22 2574.93 152.782   1
   0 -14  22 2756.48 205.645   1
   0  14 -22 2861.23 209.438   1
   0  14  22 2473.75 243.446   1
   0 -14  22 3438.34 211.541   1
   0 -14  24-137.025 121.936   1
   0 -14  24 24.9373 121.840   1
   0  14  24 7.11736 56.9544   1
   0  14 -24-41.4072 122.567   1
   0  14  24 243.962 192.386   1
   0  14  26 1135.45 205.299   1
   0 -14 -26 1221.84 85.1433   1
   0 -14  26 1534.15 167.212   1
   0  14 -26 1510.75 158.870   1
   0  14  26 1439.51 102.011   1
   0 -14 -26 1064.96 105.477   1
   0 -14  26 1811.86 166.604   1
   0  14 -26 1549.19 165.693   1
   0  14 -28 71.7834 134.980   1
   0  14  28 39.1743 72.0837   1
   0 -14  28-97.9854 139.217   1
   0 -14  28 61.7071 134.174   1
   0 -14 -28 40.1087 55.8631   1
   0 -14 -28 5.84244 80.1093   1
   0  14  28-237.627 173.469   1
   0  14 -30 429.297 151.385   1
   0 -14  30 486.978 155.692   1
   0  14  30 354.317 85.9440   1
   0  14 -30 473.022 141.691   1
   0 -14  30 601.214 152.532   1
   0 -14 -30 502.131 70.9948   1
   0 -14 -30 334.948 88.4709   1
   0  14  30 420.241 173.924   1
   0  14 -32 169.479 153.517   1
   0 -14  32-144.874 157.185   1
   0  14  32-22.1736 87.5859   1
   0  14 -32-106.241 147.077   1
   0 -14 -32-19.6500 69.5003   1
   0 -14 -32 90.3415 85.5220   1
   0  14  32 172.925 167.733   1
   0 -14  32 19.3248 154.371   1
   0 -16   0 13336.9 675.275   1
   0  16   2 23.4980 54.5106   1
   0 -16   2-150.756 69.4897   1
   0 -16   2-34.9859 59.6954   1
   0 -16  -2 6.89029 47.3006   1
   0  16  -2-19.1597 63.8828   1
   0  16   2 67.7026 56.5129   1
   0  16  -2-43.2259 68.3640   1
   0  16   4 275.699 54.4461   1
   0  16  -4 368.189 75.6601   1
   0 -16   4 206.064 66.7232   1
   0 -16  -4 240.754 48.3068   1
   0  16   4 217.946 55.7945   1
   0  16  -4 238.830 67.5691   1
   0  16   6 11.5983 43.5460   1
   0 -16  -6-122.663 49.2411   1
   0  16  -6-2.61348 72.2608   1
   0 -16  -6-96.2078 48.6898   1
   0 -16   6 2.31025 65.6517   1
   0  16  -6 116.063 67.5616   1
   0 -16   8 2031.32 146.310   1
   0  16   8 2071.05 125.623   1
   0  16  -8 2534.85 150.001   1
   0 -16  -8 2239.86 134.565   1
   0 -16  -8 1816.24 121.125   1
   0  16   8 2400.01 121.748   1
   0  16  -8 2452.16 156.339   1
   0  16  10 49.0047 40.7946   1
   0 -16  10-56.7216 81.2296   1
   0  16 -10-116.870 76.6806   1
   0 -16 -10 11.0036 96.9121   1
   0 -16 -10-85.5217 35.0456   1
   0  16 -10 57.6872 86.3128   1
   0  16  10-5.07076 33.9694   1
   0  16  12 2170.40 124.304   1
   0 -16  12 1990.88 157.201   1
   0  16  12 2179.82 120.112   1
   0  16 -12 2651.78 170.116   1
   0  16 -12 2492.61 162.019   1
   0  16 -14-65.5588 97.8070   1
   0 -16  14 80.6785 90.4807   1
   0  16 -14 55.7247 89.0728   1
   0 -16  16 11018.1 598.200   1
   0  16 -16 11209.9 603.169   1
   0  16 -16 12029.2 600.714   1
   0  16 -18 15.3949 114.672   1
   0  16 -18 69.3225 103.765   1
   0 -16  20 6193.77 359.354   1
   0  16 -20 6448.87 364.909   1
   0  16 -20 6013.19 355.857   1
   0  16 -22 33.7915 125.230   1
   0 -16  22-28.2330 120.022   1
   0 -16  24 89.9419 126.287   1
   0  16  24 284.109 134.339   1
   0  16  24 48.9721 42.0168   1
   0  16 -24 105.995 133.126   1
   0  16 -26 17.0884 127.090   1
   0 -16  26 22.4681 133.888   1
   0  16  26-123.874 208.817   1
   0  16  26-54.2729 54.1609   1
   0  16 -26-197.824 141.474   1
   0  16 -28 823.311 149.200   1
   0 -16  28 605.432 154.015   1
   0  16  28 449.427 246.429   1
   0  16  28 752.876 78.5828   1
   0  16 -28 674.093 161.328   1
   0 -16  30-121.161 149.516   1
   0  16 -30-70.7476 142.922   1
   0  16 -30-4.94054 148.257   1
   0  16  30 256.189 262.620   1
   0  16  30 9.28168 71.9051   1
   0  16  32 230.423 84.2477   1
   0  16 -32 392.127 165.133   1
   0  16 -32 274.632 152.136   1
   0 -16 -32 191.833 47.3649   1
   0  16  32 280.311 267.937   1
   0 -16 -32 57.7414 83.0111   1
   0 -18   0 41.9091 67.4072   1
   0 -18   0 17.8965 57.2651   1
   0  18   0 55.8546 64.1320   1
   0  18   2 4759.58 273.043   1
   0  18  -2 4942.09 277.632   1
   0  18   2 5271.06 275.754   1
   0  18  -2 5399.86 283.324   1
   0 -18   2 4687.73 279.525   1
   0 -18   2 5151.36 276.516   1
   0 -18  -2 5321.85 270.432   1
   0  18   4 28.5905 55.9560   1
   0 -18   4 35.6945 75.1488   1
   0  18  -4-2.68771 78.7492   1
   0 -18   4-17.8615 67.3122   1
   0 -18  -4 38.2712 50.8386   1
   0  18   4 48.4505 57.2636   1
   0  18  -4-96.0257 71.0226   1
   0  18  -6 632.831 89.3305   1
   0  18   6 639.082 66.1475   1
   0 -18  -6 430.252 65.0421   1
   0 -18   6 542.144 94.7807   1
   0  18  -6 645.303 99.4520   1
   0 -18   6 704.603 89.0672   1
   0 -18  -6 739.931 70.4394   1
   0  18   8 39.3323 53.0396   1
   0  18  -8 34.4697 78.2765   1
   0  18   8 30.7263 45.4290   1
   0 -18  -8-126.784 49.5325   1
   0 -18   8 104.135 86.9356   1
   0  18  -8-149.800 90.5380   1
   0 -18   8 24.3970 79.5099   1
   0 -18  -8 103.207 67.6997   1
   0 -18  10 3260.16 211.769   1
   0  18  10 3347.71 183.914   1
   0  18 -10 3660.54 214.289   1
   0 -18 -10 3325.88 209.815   1
   0  18 -10 4144.02 226.635   1
   0  18  10 3988.97 181.647   1
   0 -18  10 3910.75 220.911   1
   0 -18 -10 2670.65 178.631   1
   0 -18  12-18.5247 91.8806   1
   0  18  12 37.1052 44.7934   1
   0  18 -12 30.8212 92.4928   1
   0 -18  12 101.892 99.1904   1
   0  18  12-26.9741 45.7850   1
   0  18 -12 92.4981 103.328   1
   0  18  14 12.0475 37.7220   1
   0 -18  14-52.7095 101.539   1
   0  18  14-17.1072 44.0654   1
   0  18 -14 184.428 112.535   1
   0 -18  14 68.5636 107.045   1
   0  18 -16-3.96330 118.621   1
   0 -18  16 3.80887 113.044   1
   0 -18  16-24.6086 109.414   1
   0  18 -16 17.3306 107.617   1
   0 -18  18 5346.09 319.323   1
   0  18 -18 5247.42 322.064   1
   0  18 -18 5147.56 312.403   1
   0  18 -20-80.4068 118.106   1
   0  18 -20-113.299 130.931   1
   0 -18  20-8.42023 127.217   1
   0 -18  20-31.6390 118.896   1
   0  18 -22 2092.81 185.461   1
   0 -18  22 2233.17 194.782   1
   0 -18  22 2039.03 188.974   1
   0  18 -22 1927.07 193.881   1
   0  18 -24-108.950 139.317   1
   0 -18  24 154.853 130.894   1
   0 -18  24-50.8603 135.174   1
   0  18 -26 622.481 156.520   1
   0 -18  26 159.111 142.977   1
   0  18 -26 493.623 143.665   1
   0 -18  26 327.897 150.528   1
   0  18 -28-192.218 150.532   1
   0 -18  28-90.0000 151.053   1
   0 -18  28 207.855 153.512   1
   0  18 -28 157.896 141.230   1
   0  18  30 364.819 55.2496   1
   0  18 -30 712.683 162.407   1
   0  18  30 143.651 182.259   1
   0 -18  30 692.525 172.081   1
   0  18 -30 649.842 173.324   1
   0 -18  30 996.748 176.494   1
   0 -20   0 6105.54 305.434   1
   0  20   0 5571.75 307.976   1
   0 -20   0 5202.51 309.337   1
   0 -20   2 59.6972 80.8708   1
   0 -20   2-83.9313 72.7179   1
   0 -20  -2 8.78858 63.0997   1
   0  20   2 73.0631 72.6411   1
   0  20   2 173.587 72.1129   1
   0  20  -2-6.89177 75.8921   1
   0  20  -2-40.6146 83.4652   1
   0 -20   4 381.675 94.5237   1
   0 -20  -4 348.509 70.2480   1
   0 -20   4 243.407 81.0615   1
   0  20   4 347.181 74.7765   1
   0  20  -4 511.978 86.8232   1
   0  20  -4 245.084 94.5846   1
   0 -20   6 79.2164 93.2162   1
   0 -20  -6-12.8024 62.8324   1
   0  20   6-21.4098 62.1240   1
   0  20  -6 108.893 83.3805   1
   0  20  -6 51.2756 93.3876   1
   0 -20  -6-44.5565 67.0269   1
   0 -20   6 67.8641 81.3981   1
   0 -20   8 2869.13 196.686   1
   0 -20  -8 2338.74 161.588   1
   0  20   8 2670.60 164.386   1
   0  20  -8 2979.50 192.241   1
   0 -20   8 2713.17 188.492   1
   0 -20  -8 3282.57 177.085   1
   0  20  -8 3158.52 204.025   1
   0  20   8 3133.33 164.632   1
   0  20  10 4.59640 57.1433   1
   0  20 -10 122.540 97.8825   1
   0 -20 -10 65.3173 52.7559   1
   0 -20  10-3.49227 103.466   1
   0 -20  10 203.095 98.1850   1
   0  20 -10 87.7158 108.739   1
   0  20  10 39.4802 51.2935   1
   0 -20  12 3414.25 215.678   1
   0  20  12 2876.31 161.837   1
   0  20 -12 3898.08 211.448   1
   0 -20  12 2973.38 206.005   1
   0  20 -12 3602.06 218.516   1
   0  20  12 3759.90 163.712   1
   0 -20 -12 1977.34 219.711   1
   0 -20  14 69.4670 108.936   1
   0  20  14 19.2774 44.8614   1
   0  20 -14-41.5830 108.785   1
   0  20 -14-85.5336 121.143   1
   0  20  14 44.4468 63.2841   1
   0 -20  14 11.7523 118.286   1
   0  20 -16 281.889 135.557   1
   0  20 -16 344.317 118.802   1
   0 -20  16 316.847 120.578   1
   0 -20  16 230.811 128.546   1
   0 -20  18 43.2082 129.952   1
   0  20 -18 58.0770 132.263   1
   0  20 -18 53.4837 117.948   1
   0 -20  20 4610.26 296.341   1
   0  20 -20 4498.67 286.544   1
   0  20 -20 4186.45 295.125   1
   0  20 -22-121.577 129.594   1
   0 -20  22-13.0489 131.058   1
   0  20 -22-116.504 143.823   1
   0 -20  24 168.591 147.263   1
   0  20 -24-55.4873 149.253   1
   0 -20  24 32.1094 142.233   1
   0 -20  26-10.2939 153.334   1
   0  20 -26 106.231 143.554   1
   0 -20  26 4.83653 144.769   1
   0 -20  28 773.850 178.515   1
   0  20 -28 904.328 168.266   1
   0 -20  28 619.702 170.437   1
   0  20 -28 760.345 179.085   1
   0 -22   0-81.7553 89.8281   1
   0  22   0-20.6046 84.1982   1
   0 -22   0 67.2391 74.9751   1
   0  22  -2 1346.84 134.731   1
   0  22   2 1593.44 128.767   1
   0  22  -2 1849.47 147.570   1
   0  22   2 1847.72 138.395   1
   0 -22   2 1557.43 143.055   1
   0 -22  -2 1555.55 123.771   1
   0 -22   2 1753.71 131.834   1
   0  22   4 82.3492 81.0721   1
   0 -22   4-9.38791 99.3076   1
   0  22  -4-108.334 104.517   1
   0  22  -4 120.052 92.0387   1
   0 -22  -4 48.1330 74.3857   1
   0 -22   4-51.6136 88.3316   1
   0  22  -6 205.879 99.7168   1
   0  22   6 194.555 77.5340   1
   0  22   6 281.924 78.1386   1
   0 -22  -6 319.362 80.4990   1
   0 -22   6 383.598 108.505   1
   0  22  -6 405.401 113.729   1
   0 -22  -6 338.238 83.6827   1
   0 -22   6 366.954 97.4512   1
   0  22   8 120.768 69.3029   1
   0  22  -8-46.0844 99.8177   1
   0  22   8 38.7307 65.7330   1
   0 -22   8-57.3870 110.984   1
   0 -22  -8-31.4000 68.4540   1
   0  22  -8 14.9837 112.759   1
   0 -22  -8-13.5507 86.7142   1
   0 -22   8-23.9086 97.4409   1
   0  22 -10 7830.66 415.191   1
   0  22  10 6813.41 382.772   1
   0  22 -10 8624.25 428.172   1
   0 -22  10 7932.85 413.081   1
   0 -22 -10 5669.35 379.749   1
   0 -22  10 8457.28 426.348   1
   0  22  10 9289.75 386.315   1
   0  22 -12 110.367 112.056   1
   0  22  12-81.3646 59.6131   1
   0 -22 -12-211.333 159.631   1
   0 -22 -12 18.1143 52.1603   1
   0 -22  12-36.2657 120.038   1
   0  22  12 8.06448 56.2975   1
   0  22 -12-71.4991 125.882   1
   0 -22  12 24.0427 109.095   1
   0  22  14 29.4874 51.2305   1
   0  22 -14 179.993 116.161   1
   0 -22  14-91.6058 118.818   1
   0 -22  14 165.309 129.450   1
   0  22 -14 137.352 131.949   1
   0  22  14 70.3137 66.4247   1
   0  22 -16-98.4378 123.224   1
   0  22  16-21.3064 35.9094   1
   0 -22  16 89.8219 124.786   1
   0 -22  16-44.6594 135.260   1
   0  22  16 20.9451 40.7517   1
   0  22 -16-153.034 139.304   1
   0 -22  18 1069.28 167.851   1
   0  22 -18 1158.70 155.699   1
   0 -22  18 1275.23 160.086   1
   0  22 -18 1058.61 171.611   1
   0  22 -20-105.589 151.287   1
   0 -22  20 68.7200 144.301   1
   0  22 -20-82.9587 135.374   1
   0  22 -22 373.038 144.794   1
   0 -22  22 313.920 148.917   1
   0  22 -22 521.983 165.901   1
   0 -22  24-69.1411 157.348   1
   0 -22  24 90.8786 150.366   1
   0  22 -24-59.4977 161.972   1
   0 -22  26 346.567 171.735   1
   0 -22  26 497.813 163.439   1
   0  22 -26 329.485 176.466   1
   0 -24   0 1405.37 120.219   1
   0  24   0 1073.98 125.687   1
   0 -24   0 1256.01 132.549   1
   0  24   2 83.7271 95.2548   1
   0  24  -2-36.5197 105.452   1
   0 -24   2-165.827 106.725   1
   0  24  -2 120.811 96.6018   1
   0 -24  -2 21.2583 81.8779   1
   0  24   4 159.213 90.5453   1
   0 -24   4 89.6245 110.295   1
   0  24  -4 7.18277 113.303   1
   0  24  -4 331.527 105.494   1
   0 -24  -4 230.377 86.8111   1
   0 -24   4 104.019 95.1874   1
   0  24  -6 9.20881 103.836   1
   0  24   6-133.026 83.5587   1
   0  24   6 146.426 81.1122   1
   0 -24   6-143.943 115.974   1
   0 -24  -6 74.2775 85.0653   1
   0 -24  -6-30.7796 88.0691   1
   0 -24   6 73.5709 99.1816   1
   0  24  -6 19.1901 117.008   1
   0  24   8 3156.91 208.120   1
   0  24  -8 3758.69 241.776   1
   0  24  -8 3831.08 256.563   1
   0 -24   8 3942.10 253.469   1
   0 -24  -8 3023.40 208.259   1
   0  24   8 4343.15 213.638   1
   0 -24   8 3619.48 236.130   1
   0  24  10 9.08228 71.6581   1
   0  24 -10-99.0652 115.697   1
   0  24  10 20.8001 67.9195   1
   0 -24  10 83.0609 127.627   1
   0 -24 -10 15.0855 70.2430   1
   0 -24  10 80.1520 108.791   1
   0  24 -10-172.389 138.775   1
   0 -24 -10-168.997 121.305   1
   0 -24  12 495.641 127.953   1
   0  24  12 529.570 74.8410   1
   0  24 -12 519.456 131.658   1
   0 -24 -12 427.814 171.896   1
   0 -24 -12 488.711 71.2131   1
   0 -24  12 456.834 141.858   1
   0  24 -12 696.547 151.576   1
   0  24  12 703.667 76.4155   1
   0  24 -14 165.457 123.587   1
   0  24  14-2.53719 68.1882   1
   0 -24  14-36.9641 136.640   1
   0  24 -14 9.57781 138.560   1
   0 -24  14 120.557 123.335   1
   0  24 -16 199.431 149.999   1
   0 -24  16 4.85302 145.788   1
   0  24 -16 275.323 128.642   1
   0  24  16 128.956 47.5945   1
   0  24  16 98.3551 68.2535   1
   0 -24  16 254.882 133.009   1
   0  24 -18-20.5127 136.956   1
   0 -24  18 29.5050 134.622   1
   0  24 -18-151.358 158.879   1
   0 -24  18 35.5580 151.959   1
   0  24 -20 413.906 154.284   1
   0  24 -20 411.361 171.063   1
   0 -24  20 571.476 181.904   1
   0  24 -22 85.6835 145.887   1
   0  24 -22 11.2065 165.878   1
   0 -24  22 28.1438 149.282   1
   0 -24  22 77.0444 163.263   1
   0 -26   0-121.630 112.295   1
   0  26   0-40.4637 101.708   1
   0 -26   0-81.3982 93.0113   1
   0  26   0-51.2602 113.991   1
   0 -26   2 689.880 131.871   1
   0  26  -2 541.883 120.570   1
   0 -26  -2 730.526 106.360   1
   0 -26   2 754.849 109.955   1
   0  26   2 822.767 123.844   1
   0  26  -2 740.853 135.374   1
   0 -26   4-160.144 121.534   1
   0  26  -4-76.3378 107.545   1
   0  26   4 59.9287 90.2347   1
   0 -26   4 41.9236 96.4597   1
   0 -26  -4-88.7751 92.3674   1
   0  26  -4-177.057 127.070   1
   0  26   4-139.365 98.4382   1
   0  26   6 555.961 101.189   1
   0 -26   6 427.129 135.923   1
   0 -26  -6 178.550 98.3931   1
   0  26  -6 392.900 120.229   1
   0  26   6 427.858 95.5343   1
   0  26  -6 556.326 140.085   1
   0 -26   6 525.454 115.386   1
   0 -26   8-125.036 112.753   1
   0  26   8 46.7519 80.9692   1
   0 -26   8 25.9039 129.556   1
   0 -26  -8 111.258 87.5037   1
   0  26   8 15.0485 80.1210   1
   0  26  -8-114.888 115.836   1
   0 -26  -8 143.014 108.201   1
   0  26  -8-35.5304 134.035   1
   0 -26  10 597.834 128.314   1
   0  26  10 601.056 88.3480   1
   0  26 -10 642.737 134.267   1
   0  26  10 818.679 91.9745   1
   0 -26 -10 374.101 89.0855   1
   0 -26  10 702.511 152.014   1
   0 -26 -10 838.350 141.669   1
   0  26 -10 687.729 155.441   1
   0  26  12-31.6315 71.5026   1
   0  26  12-25.1221 68.6541   1
   0  26 -12 26.1927 121.363   1
   0 -26  12-154.706 122.768   1
   0 -26 -12 4.06534 69.9130   1
   0 -26  12-86.5208 143.348   1
   0  26 -12-103.191 146.311   1
   0 -26 -12 22.2556 172.551   1
   0  26  14 33.9192 76.7978   1
   0  26  14 77.9715 63.1575   1
   0  26 -14-62.0087 125.147   1
   0  26 -14 10.2588 151.117   1
   0 -26  14-126.062 150.936   1
   0 -26 -14 83.4210 160.307   1
   0 -26  14 143.777 128.700   1
   0  26 -16-144.428 158.596   1
   0 -26  16-79.0088 158.637   1
   0  26  16-65.1589 52.9153   1
   0  26 -16 138.267 132.478   1
   0  26  16-16.0504 89.9424   1
   0 -26  16 131.074 130.165   1
   0  26 -18 294.301 145.320   1
   0  26 -18 376.810 173.586   1
   0 -26  18 181.361 145.915   1
   0 -26  18 422.832 166.032   1
   0 -28   0 720.245 116.368   1
   0 -28   0 578.892 137.137   1
   0  28   0 770.081 141.603   1
   0  28  -2-66.1946 112.520   1
   0 -28   2 112.124 104.476   1
   0 -28  -2-121.897 102.564   1
   0 -28   2-133.706 127.032   1
   0  28  -2 52.9181 130.902   1
   0  28   2 23.5000 112.964   1
   0  28  -4-3.17025 116.849   1
   0  28   4-12.1925 97.7027   1
   0  28   4 73.6199 107.524   1
   0  28  -4 134.222 140.244   1
   0 -28  -4 40.1318 102.322   1
   0 -28   4-20.7263 107.471   1
   0 -28   4 176.692 138.075   1
   0  28   6 20.0517 91.6645   1
   0  28  -6 97.2517 121.009   1
   0  28   6 57.6494 99.1113   1
   0  28  -6-13.7312 140.482   1
   0 -28   6 43.8012 110.487   1
   0 -28  -6 223.828 103.408   1
   0 -28   6-22.3863 142.964   1
   0 -28   8 203.745 151.942   1
   0 -28  -8 205.793 102.578   1
   0  28  -8 333.168 127.190   1
   0  28   8 305.324 91.6083   1
   0  28  -8 241.510 155.062   1
   0  28   8 554.175 98.8992   1
   0 -28   8 548.760 128.103   1
   0 -28  -8 394.732 128.522   1
   0 -28  10-49.9316 152.170   1
   0 -28 -10 19.9228 87.0505   1
   0  28  10 37.5154 81.9043   1
   0  28 -10 343.592 131.029   1
   0  28 -10 35.5831 153.665   1
   0  28  10 63.5721 86.1798   1
   0 -28  10 18.1732 123.977   1
   0 -28 -10-109.961 147.126   1
   0 -28  12 321.187 134.702   1
   0  28  12 239.455 79.3562   1
   0  28 -12 300.728 136.784   1
   0  28  12 328.880 85.9812   1
   0 -28 -12 216.942 186.809   1
   0 -28 -12-25.8249 83.0798   1
   0 -28  12 220.047 156.694   1
   0  28 -12 356.396 161.634   1
   0 -28  14 108.755 132.741   1
   0  28 -14 52.5081 136.722   1
   0  28  14 3.75492 67.7057   1
   0 -28 -14-3.04962 205.351   1
   0  28  14 134.822 86.8809   1
   0 -28  14 93.2186 161.039   1
   0  28 -14 144.276 160.476   1
   0 -30   0 153.712 134.084   1
   0 -30   0-20.1319 110.820   1
   0 -30   2 472.219 153.228   1
   0 -30  -2 960.789 132.766   1
   0 -30   2 730.849 128.307   1
   0  30  -2 476.911 131.544   1
   0  30   2 511.609 122.242   1
   0 -30   4-143.418 154.685   1
   0 -30   4 182.012 116.985   1
   0  30  -4 108.745 126.419   1
   0  30   4 71.9204 104.341   1
   1  -1   3 25795.0 1225.42   1
  -1   1  -3 24440.7 1225.16   1
   1   1  -3 25161.3 1224.33   1
  -1  -1   3 24600.9 1224.67   1
   1   1  -3 25751.3 1224.44   1
  -1   1  -3 24422.1 1223.45   1
  -1   1  -5 18533.5 887.616   1
  -1  -1  -5 17775.4 886.553   1
   1  -1   5 18727.4 888.015   1
   1   1  -5 18241.4 887.540   1
  -1   1   5 17649.9 884.940   1
   1  -1  -5 18104.5 884.861   1
   1   1  -5 18488.3 887.350   1
  -1   1   5 18144.0 885.265   1
  -1  -1   5 18817.1 887.941   1
   1  -1   5 17971.2 886.180   1
   1   1   5 17072.2 884.520   1
  -1  -1  -5 17756.4 884.521   1
  -1   1  -5 18417.7 886.574   1
  -1  -1  -7 21632.7 1063.73   1
  -1   1  -7 20462.2 1065.28   1
  -1  -1   7 21419.0 1066.72   1
   1   1  -7 22098.8 1067.63   1
  -1   1   7 21030.4 1064.64   1
   1  -1  -7 22783.4 1065.24   1
   1   1   7 20835.9 1066.27   1
   1  -1   7 22003.3 1067.29   1
  -1  -1  -7 21520.6 1065.58   1
  -1   1  -7 21792.0 1067.27   1
   1  -1  -7 23300.8 1065.17   1
   1   1  -7 21545.7 1067.04   1
  -1  -1   7 22004.8 1067.83   1
  -1   1   7 22210.7 1065.38   1
   1  -1   7 20747.5 1065.92   1
   1  -1   9 22.4639 20.8346   1
  -1   1  -9 14.1752 18.3127   1
  -1  -1  -9 23.3417 15.8887   1
  -1   1   9-8.67000 20.5161   1
   1   1  -9 35.3390 23.7588   1
  -1  -1   9 21.9484 23.7145   1
   1  -1  -9 16.8582 19.5271   1
  -1  -1   9 21.9886 22.7640   1
   1   1  -9 40.9052 23.3338   1
  -1   1   9 29.0848 19.4021   1
   1  -1  -9 7.72339 19.8447   1
  -1   1  -9 33.6656 22.2534   1
  -1  -1  -9 0.88918 19.8103   1
   1   1   9 36.9625 21.3295   1
   1  -1   9 28.8064 22.5669   1
  -1   1 -11 67.7410 27.8338   1
   1  -1  11 53.7372 30.9417   1
  -1  -1 -11 47.0907 26.7835   1
  -1   1 -11 39.6240 31.2152   1
   1  -1  11 94.8054 32.7360   1
  -1  -1 -11 51.9040 28.9618   1
   1   1  11 93.1173 30.6973   1
  -1  -1  11 59.8047 34.5910   1
   1  -1 -11 62.5697 28.8000   1
   1   1 -11 82.9574 33.2821   1
  -1   1  11 16.0224 30.2426   1
  -1  -1  11 9.05753 32.8947   1
   1   1 -11 58.2600 34.0358   1
   1  -1 -11 56.4866 28.5064   1
  -1   1 -13 1544.57 99.7995   1
  -1  -1 -13 1611.32 98.3632   1
   1   1 -13 1657.30 105.670   1
   1  -1 -13 1731.99 102.825   1
   1  -1  13 1640.72 104.943   1
   1   1  13 1661.64 102.413   1
  -1   1  13 1462.75 101.863   1
  -1   1 -13 1713.12 105.055   1
  -1  -1 -13 1592.55 101.415   1
  -1  -1  13 1997.16 108.862   1
   1  -1 -13 1615.90 101.829   1
   1   1 -13 1766.23 106.155   1
   1  -1 -15 2565.64 140.955   1
   1   1 -15 2468.04 143.926   1
   1  -1  15 2368.55 142.828   1
   1   1  15 2469.68 139.495   1
  -1  -1 -15 2417.98 135.694   1
  -1   1 -15 2190.10 137.363   1
  -1  -1  15 2346.73 144.191   1
   1   1  15 2412.86 140.012   1
   1  -1  15 2408.40 143.252   1
  -1  -1 -15 2135.64 138.679   1
  -1   1 -15 2413.25 143.174   1
  -1  -1  15 2257.75 144.486   1
  -1   1  15 2235.56 139.393   1
   1   1 -15 2433.62 144.548   1
   1  -1 -15 2455.64 140.642   1
   1  -1  17 3251.61 188.314   1
   1  -1 -17 3071.71 181.496   1
   1   1  17 3304.76 183.618   1
   1   1 -17 3545.52 188.741   1
  -1   1 -17 3117.34 181.607   1
  -1  -1 -17 3355.17 179.900   1
   1  -1  17 3278.73 185.536   1
   1   1  17 3542.35 184.525   1
  -1   1 -17 3181.21 186.685   1
  -1   1  17 3036.34 182.762   1
  -1  -1  17 3203.21 186.697   1
  -1  -1 -17 3263.37 184.239   1
  -1   1  17 3145.92 183.733   1
  -1  -1  17 3233.34 187.800   1
   1  -1 -17 3288.87 184.338   1
   1   1 -17 3449.91 188.037   1
   1  -1  19 4.06096 77.2057   1
  -1  -1  19 83.6711 63.8127   1
  -1   1  19 41.6664 58.3526   1
   1   1  19-18.6152 58.6994   1
  -1  -1 -19 122.024 59.9490   1
   1   1 -19 152.210 61.7446   1
   1  -1 -19 60.7426 60.0289   1
  -1   1  19 154.963 62.9358   1
   1  -1  19 44.7191 70.9209   1
   1   1  19 74.1327 62.4231   1
  -1  -1  19 151.310 66.7609   1
   1   1 -21 7240.51 396.993   1
   1  -1  21 7684.69 399.134   1
   1  -1 -21 7192.12 392.894   1
   1   1  21 7180.27 395.345   1
  -1  -1 -21 7875.02 392.706   1
  -1   1 -21 7312.11 392.951   1
  -1   1  21 7190.84 396.292   1
  -1  -1  21 7112.21 398.506   1
   1  -1  21 8952.73 400.790   1
   1   1  21 8145.45 396.449   1
  -1  -1 -21 7260.34 394.489   1
  -1  -1  21 7688.61 397.179   1
  -1   1  21 7323.40 393.705   1
  -1   1 -21 7609.89 397.778   1
   1  -1 -21 7792.72 395.595   1
   1   1 -21 7681.30 398.159   1
   1  -1  23 7744.45 410.464   1
   1  -1 -23 7428.91 402.960   1
   1   1 -23 7373.67 407.267   1
   1   1  23 7345.63 406.495   1
  -1  -1 -23 7751.29 402.661   1
  -1   1 -23 7295.33 402.813   1
  -1  -1  23 7677.00 411.067   1
  -1   1  23 7969.00 408.562   1
   1  -1  23 7796.13 407.886   1
   1   1  23 8386.97 406.716   1
  -1  -1 -23 7639.54 405.298   1
  -1  -1  23 7322.89 405.947   1
  -1   1 -23 7867.58 408.247   1
  -1   1  23 7954.01 405.458   1
   1  -1 -23 8243.89 406.325   1
   1   1 -23 7673.17 407.794   1
   1   1 -25 4337.22 264.122   1
   1  -1 -25 4297.39 258.733   1
   1  -1  25 4506.53 268.135   1
   1   1  25 4535.19 265.329   1
  -1   1 -25 4297.36 257.569   1
  -1  -1 -25 4865.32 259.338   1
  -1   1  25 4445.34 265.302   1
  -1  -1  25 4485.32 268.867   1
   1   1  25 5155.64 264.336   1
   1  -1  25 4717.82 264.239   1
  -1  -1  25 4539.77 263.097   1
  -1   1 -25 4694.51 265.783   1
  -1  -1 -25 4772.11 262.986   1
  -1   1  25 4587.37 260.207   1
   1   1 -25 4475.16 264.171   1
   1  -1 -25 4882.33 262.250   1
  -1   1 -27 1173.13 114.918   1
  -1  -1 -27 1309.20 117.449   1
  -1   1  27 1301.21 127.341   1
  -1   1 -27 1131.12 123.431   1
   1   1 -27 1098.25 121.046   1
  -1  -1 -27 1224.35 122.698   1
   1  -1 -27 1059.95 117.509   1
  -1  -1  27 1139.69 123.808   1
  -1   1  27 1250.24 119.598   1
   1   1  27 1090.57 125.453   1
  -1  -1  27 821.421 127.104   1
   1  -1  27 1368.70 134.018   1
   1   1 -27 1167.57 121.864   1
   1  -1 -27 1071.70 117.472   1
   1  -1  27 1333.25 124.385   1
   1   1  27 1300.25 121.220   1
   1  -1 -29 22.8466 92.6277   1
   1   1 -29-18.9474 97.0532   1
  -1  -1 -29-3.09804 95.3549   1
  -1   1 -29 61.4104 88.2610   1
   1  -1 -29-11.0716 96.3137   1
  -1  -1 -29-113.791 99.7493   1
  -1   1 -29 15.2436 102.037   1
   1   1 -29 29.7145 98.4515   1
   1   1  29 13.5509 105.242   1
  -1  -1  29 38.5539 110.347   1
   1  -1  29 148.116 114.325   1
  -1   1  29 55.8441 103.520   1
  -1   1  29 50.5296 95.6634   1
  -1  -1  29-2.98212 100.679   1
   1   1  29 46.7442 100.157   1
   1  -1  29 136.034 101.681   1
  -1  -1 -31 825.105 115.906   1
   1  -1 -31 613.673 113.410   1
  -1   1 -31 809.966 117.861   1
   1   1 -31 550.366 120.792   1
   1   1  31 912.653 126.267   1
  -1  -1  31 772.911 125.836   1
   1  -1  31 929.910 128.414   1
  -1   1  31 955.138 122.894   1
  -1  -1 -31 722.627 119.608   1
  -1   1 -31 825.915 128.919   1
   1  -1 -31 625.741 116.275   1
   1   1 -31 738.761 123.258   1
   1   1  31 733.071 136.921   1
  -1   1  31 782.501 130.905   1
   1  -1  31 519.108 140.409   1
  -1  -1  31 890.955 136.114   1
   1   1 -33 2402.38 200.644   1
   1  -1 -33 2585.43 197.267   1
  -1   1 -33 2873.55 206.374   1
  -1  -1 -33 3068.67 201.363   1
   1  -1  33 3020.24 226.825   1
   1   1  33 2794.28 222.846   1
  -1  -1  33 2231.47 213.922   1
  -1   1  33 2500.01 212.083   1
  -1   1  33 3012.55 203.678   1
   1  -1  33 3433.35 213.743   1
   1   1  33 3435.86 211.714   1
  -1  -1 -33 2763.04 202.965   1
  -1  -1  33 2858.77 208.514   1
  -1   1 -33 2755.48 208.071   1
   1  -1 -33 2716.48 199.989   1
   1   1 -33 2696.76 203.215   1
  -1  -1 -35 1710.45 159.303   1
  -1   1 -35 1981.65 175.471   1
   1  -1 -35 1583.86 160.383   1
   1   1 -35 1347.07 164.424   1
   1   1 -35 1775.59 167.477   1
  -1   1 -35 1730.09 174.069   1
   1  -1 -35 1760.99 163.264   1
  -1  -1  35 2106.37 173.892   1
  -1   1  35 1579.49 164.461   1
   1   1  35 2276.68 180.780   1
   1  -1  35 1988.29 176.343   1
  -1  -1 -35 1517.90 166.897   1
   1   1  35 1752.63 189.417   1
  -1  -1  35 1361.88 181.366   1
  -1   1  35 1498.44 178.920   1
   1  -1  35 1395.35 189.702   1
   1   1  37 363.648 140.026   1
  -1   1  37 269.921 139.710   1
   1  -1  37 281.057 143.413   1
  -1  -1  37 243.885 138.458   1
  -1   1 -37 106.528 136.431   1
  -1  -1 -37 28.8339 129.937   1
   1  -1 -37 264.077 127.251   1
   1   1 -37 226.110 128.973   1
   1  -1  37 121.048 159.809   1
   1   1  37 77.7080 153.190   1
  -1   1  37 109.728 153.045   1
  -1  -1  37 224.892 155.745   1
  -1   1 -37 247.141 134.037   1
  -1  -1 -37 138.141 116.808   1
   1   1 -37 184.678 132.070   1
   1  -1 -37 143.219 145.248   1
   1   3  -1 19043.3 922.549   1
  -1  -3   1 19239.6 922.768   1
   1  -3   1 17972.4 922.514   1
  -1  -3   1 18572.3 922.711   1
   1  -3   1 19321.4 921.379   1
  -1   3  -1 18577.1 921.229   1
   1   3  -3 149039. 7169.35   1
  -1  -3   3 144360. 7168.67   1
   1  -3   3 150804. 7168.37   1
  -1   3  -3 147937. 7167.80   1
   1   3  -3 150669. 7169.39   1
  -1  -3   3 142498. 7169.46   1
   1  -3   3 141913. 7168.69   1
  -1   3  -3 146643. 7169.12   1
   1  -3   5 46846.3 2074.04   1
  -1  -3   5 45191.0 2073.90   1
   1   3  -5 45961.6 2074.48   1
   1  -3   5 45886.8 2073.18   1
  -1   3  -5 45097.0 2072.56   1
  -1  -3   5 45597.1 2074.90   1
   1   3  -5 44627.6 2074.10   1
   1   3   5 42338.3 2068.69   1
  -1   3  -5 45919.8 2073.97   1
  -1  -3  -5 44699.1 2071.84   1
   1   3   5 42420.1 2078.09   1
   1  -3   7 1812.89 107.603   1
  -1   3  -7 1848.13 105.872   1
   1  -3   7 1877.70 107.005   1
   1   3   7 2104.38 101.089   1
  -1  -3   7 1885.56 107.799   1
   1   3  -7 1961.05 108.801   1
   1   3  -7 1941.20 108.634   1
  -1  -3   7 1984.72 109.482   1
  -1   3  -7 1871.07 107.762   1
   1   3   7 2130.25 104.461   1
  -1   3   9 197.782 20.7549   1
  -1  -3   9 135.296 29.8062   1
   1   3  -9 112.430 30.2482   1
   1  -3  -9 113.952 19.1601   1
   1  -3   9 136.377 29.4149   1
   1   3   9 120.705 19.1048   1
  -1   3  -9 127.512 26.7167   1
   1   3  -9 147.708 29.7262   1
  -1  -3   9 78.3515 29.1600   1
  -1   3   9 140.312 21.6574   1
  -1   3  -9 139.324 29.2977   1
   1  -3   9 146.270 28.7084   1
  -1  -3  -9 108.217 22.0545   1
   1  -3  -9 149.913 20.4363   1
  -1  -3  11 1384.11 73.9191   1
   1   3 -11 1384.60 74.8964   1
   1  -3  11 1265.43 71.4676   1
  -1   3 -11 1321.24 69.5048   1
   1  -3 -11 1213.22 61.0400   1
   1   3  11 1246.15 65.0209   1
  -1  -3 -11 1229.26 61.6823   1
   1  -3  11 1465.63 73.2853   1
  -1   3 -11 1202.50 71.1987   1
  -1   3  11 1243.90 61.4643   1
  -1  -3  11 1254.99 73.3456   1
   1   3 -11 1402.57 74.0868   1
   1  -3 -11 1340.16 61.2654   1
   1   3  13 1264.24 79.3702   1
  -1   3 -13 1240.16 88.9120   1
   1   3 -13 1204.31 93.2910   1
   1  -3 -13 1244.57 76.1341   1
  -1  -3 -13 1296.78 75.3287   1
  -1   3 -13 1229.21 93.1216   1
  -1  -3  13 1244.67 94.8242   1
  -1  -3 -13 1130.80 81.3907   1
  -1   3  13 1137.73 80.5588   1
   1   3  13 1226.97 84.9422   1
   1  -3  13 1391.78 93.1890   1
  -1   3  13 1258.46 81.8007   1
   1   3 -13 1238.81 93.5255   1
   1  -3 -13 1261.44 81.8592   1
  -1   3 -15 14903.8 730.540   1
   1  -3  15 14082.1 732.423   1
   1   3 -15 14999.5 733.371   1
   1   3  15 14610.1 724.901   1
  -1  -3 -15 13768.6 722.134   1
  -1  -3  15 15544.8 734.401   1
  -1   3  15 13991.6 724.431   1
  -1   3 -15 14668.3 732.332   1
  -1  -3 -15 13993.4 724.943   1
   1   3  15 14977.8 727.451   1
   1  -3  15 15157.6 732.816   1
  -1   3  15 14398.4 725.596   1
  -1  -3  15 14323.5 733.503   1
   1   3 -15 15537.0 734.383   1
   1  -3 -15 15102.0 726.060   1
   1  -3  17 10250.0 480.370   1
   1   3 -17 9899.92 480.545   1
  -1   3 -17 9618.21 476.065   1
  -1  -3 -17 9267.31 467.571   1
  -1   3 -17 9986.61 479.501   1
  -1   3  17 9297.64 469.953   1
  -1  -3  17 10048.1 480.077   1
  -1  -3 -17 8860.87 470.020   1
   1  -3  17 9996.92 479.179   1
   1   3  17 9555.76 472.590   1
  -1  -3  17 8810.26 478.596   1
  -1   3  17 9686.24 471.939   1
   1  -3 -17 9915.64 471.562   1
   1   3 -17 9869.01 479.509   1
  -1   3 -19 67.4122 58.5711   1
   1  -3 -19 96.5742 56.2571   1
  -1   3 -19 143.809 67.2027   1
   1   3 -19 15.9286 64.3413   1
  -1  -3 -19 178.205 56.8394   1
  -1   3  19 134.902 58.3903   1
   1  -3  19 142.113 66.5571   1
  -1  -3  19 79.5564 64.7950   1
   1   3  19 47.9533 58.4893   1
  -1   3  19 57.3278 57.1452   1
   1  -3  19 98.1494 67.5556   1
  -1  -3  19 130.535 68.6868   1
   1  -3  21 3910.80 235.949   1
   1  -3 -21 3974.12 223.247   1
  -1  -3 -21 4040.00 220.916   1
  -1   3  21 4073.17 225.855   1
  -1  -3  21 3951.99 234.146   1
  -1  -3 -21 3996.29 227.010   1
  -1   3 -21 4078.04 234.507   1
   1   3  21 4077.67 228.464   1
   1  -3  21 4457.79 236.042   1
  -1  -3  21 3970.40 236.999   1
   1   3 -21 4340.79 236.661   1
   1  -3 -21 4387.95 227.489   1
  -1   3 -23 9966.75 535.242   1
   1  -3  23 10270.0 542.573   1
   1   3 -23 9873.00 540.323   1
   1  -3 -23 10283.6 530.038   1
   1   3  23 9918.75 533.286   1
  -1  -3 -23 10144.3 527.942   1
  -1  -3  23 10941.0 541.575   1
  -1  -3 -23 10228.1 532.727   1
  -1   3 -23 10573.3 541.102   1
  -1   3  23 10469.7 531.843   1
   1  -3  23 10819.7 540.432   1
   1   3  23 11073.3 536.046   1
  -1  -3  23 10119.1 542.676   1
   1   3 -23 10817.9 541.728   1
   1  -3 -23 10702.4 532.679   1
   1  -3  25 5387.74 311.569   1
   1   3 -25 5353.57 307.720   1
   1   3  25 5145.41 300.617   1
   1  -3 -25 5434.44 295.170   1
  -1   3 -25 5239.85 301.346   1
  -1  -3 -25 5326.46 292.871   1
  -1  -3  25 5980.60 308.655   1
  -1  -3 -25 5199.65 298.196   1
  -1   3  25 5661.08 299.190   1
  -1   3 -25 5509.34 308.785   1
   1   3  25 5900.41 301.777   1
   1  -3  25 5866.44 307.021   1
  -1  -3  25 4822.16 308.667   1
   1  -3 -25 5401.37 298.427   1
   1   3 -25 5627.48 307.524   1
   1   3 -27 1051.88 122.182   1
  -1  -3 -27 978.241 99.4273   1
  -1   3 -27 888.301 111.181   1
  -1  -3 -27 986.867 112.447   1
   1   3 -27 1090.97 122.167   1
  -1   3 -27 1122.34 125.611   1
  -1  -3  27 1054.33 122.982   1
  -1   3  27 960.604 110.368   1
   1   3  27 1219.34 117.005   1
   1  -3  27 1114.43 121.156   1
   1  -3 -27 1288.35 112.023   1
   1  -3  27 824.007 128.029   1
  -1   3  27 883.127 115.218   1
   1   3  27 827.698 115.156   1
  -1  -3  27 990.907 128.030   1
   1  -3 -27 1042.66 103.582   1
  -1  -3 -29-14.5938 78.8893   1
   1   3 -29-47.7809 103.634   1
  -1   3 -29 31.0011 95.3210   1
   1  -3 -29 30.2239 82.3761   1
   1  -3 -29-30.5861 91.1192   1
  -1  -3 -29 156.050 97.5470   1
  -1   3 -29-94.1453 109.955   1
   1   3 -29 124.516 106.541   1
  -1  -3  29 60.8724 106.461   1
  -1   3  29-20.8115 95.8774   1
   1   3  29 2.82797 99.8324   1
   1  -3  29-9.70771 108.839   1
   1   3  29 79.1598 105.396   1
   1  -3  29 72.8361 119.027   1
  -1   3  29 88.7364 100.858   1
  -1  -3  29-89.3024 115.980   1
   1   3 -31 1451.50 158.368   1
  -1  -3  31 1361.97 163.801   1
   1  -3  31 1336.01 199.399   1
  -1   3 -31 1739.34 167.274   1
   1  -3 -31 1636.56 138.892   1
  -1  -3 -31 1598.85 134.378   1
  -1  -3 -31 1672.42 147.590   1
  -1   3 -31 1570.07 178.386   1
  -1  -3  31 1986.20 160.453   1
   1   3  31 1801.40 154.768   1
   1  -3  31 1816.80 176.382   1
  -1   3  31 1815.33 147.635   1
  -1   3  31 1579.23 154.264   1
   1   3  31 1552.27 160.249   1
   1   3 -31 1540.24 156.580   1
   1  -3 -31 1666.51 146.061   1
   1  -3  33 1603.55 185.251   1
  -1  -3  33 1364.06 174.169   1
   1   3 -33 1910.78 172.703   1
   1  -3 -33 1515.53 147.206   1
  -1  -3 -33 1361.08 141.718   1
  -1   3 -33 2010.36 164.618   1
  -1  -3  33 1822.98 169.104   1
  -1  -3 -33 1572.95 157.232   1
  -1   3 -33 1676.17 169.166   1
  -1   3  33 1767.95 156.376   1
   1  -3  33 2090.69 171.086   1
   1   3  33 2043.74 166.345   1
   1   3  33 1556.51 173.546   1
  -1   3  33 1791.70 166.400   1
   1   3 -33 1901.45 167.727   1
   1  -3 -33 1666.25 152.662   1
  -1   3 -35 1511.30 158.955   1
   1   3 -35 1223.98 163.813   1
   1  -3 -35 1395.98 146.861   1
  -1  -3 -35 1402.34 140.602   1
  -1  -3  35 1790.85 170.383   1
  -1   3 -35 1177.95 163.302   1
  -1  -3 -35 1321.08 151.221   1
  -1   3  35 1635.68 155.515   1
   1  -3  35 1602.79 166.824   1
   1   3  35 1766.18 164.214   1
  -1   3  35 1252.80 164.601   1
  -1  -3  35 1105.46 173.271   1
   1  -3  35 1213.22 182.565   1
   1   3  35 1117.66 171.831   1
   1  -3 -35 1553.20 147.282   1
   1   3 -35 1354.70 161.972   1
   1   3 -37 66.1199 132.910   1
  -1  -3 -37 249.277 112.992   1
   1  -3 -37 339.211 125.267   1
  -1   3 -37 174.614 135.166   1
  -1   3  37 114.137 128.532   1
   1   3  37 3.75164 137.351   1
   1  -3  37 211.299 140.947   1
  -1  -3  37 239.042 138.418   1
  -1  -3 -37 384.807 128.914   1
   1   3 -37 91.7087 129.613   1
   1  -3 -37 184.804 120.385   1
  -1   3 -37 160.475 139.436   1
   1   3  37 199.300 149.706   1
   1  -3  37 130.381 163.490   1
  -1  -3  37 59.8852 153.158   1
   1   5  -1 523.652 36.0870   1
  -1   5   1 380.119 28.6534   1
   1  -5   1 397.464 33.6139   1
   1  -5  -1 414.475 30.1189   1
  -1   5  -1 401.330 32.5422   1
  -1  -5  -1 400.122 31.8446   1
  -1  -5   1 445.118 37.1902   1
   1  -5   1 319.490 33.4498   1
  -1   5  -1 373.711 35.5060   1
   1   5   1 512.225 33.6612   1
  -1  -5   1 480.317 34.1965   1
  -1  -5  -1 504.727 35.5852   1
   1   5   1 484.601 31.7316   1
  -1   5  -3 1061.19 69.1633   1
   1   5  -3 1459.01 73.6206   1
  -1  -5   3 1312.46 71.5140   1
  -1   5  -3 1176.56 67.7601   1
   1  -5   3 968.622 67.5000   1
   1   5   3 1279.65 70.5543   1
   1  -5   3 1010.47 68.4005   1
   1   5   3 1127.03 63.6264   1
  -1  -5  -3 1295.54 63.4971   1
   1   5  -5 229362. 10791.7   1
  -1  -5   5 221665. 10790.7   1
   1  -5   5 227054. 10790.7   1
  -1   5  -5 224972. 10789.9   1
  -1  -5   5 224434. 10792.1   1
   1   5  -5 221652. 10791.3   1
   1   5   5 235781. 10796.5   1
   1   5   5 203014. 10786.4   1
  -1   5  -5 216008. 10790.4   1
   1  -5   5 223926. 10790.8   1
  -1  -5   7 44048.6 2123.07   1
   1   5  -7 45375.8 2124.29   1
  -1   5  -7 44012.1 2121.90   1
   1  -5   7 43586.0 2122.68   1
   1   5  -7 43465.4 2123.63   1
  -1  -5  -7 45159.4 2116.99   1
   1   5   7 42239.8 2128.76   1
   1   5   7 40205.6 2114.47   1
  -1  -5  -7 42903.2 2117.44   1
  -1   5  -7 44884.9 2123.24   1
   1  -5   7 43633.9 2122.82   1
  -1  -5   7 44013.6 2124.15   1
  -1   5  -9 1561.74 91.3447   1
   1  -5   9 1553.07 93.5551   1
   1   5  -9 1503.03 93.5773   1
   1   5  -9 1723.72 96.5028   1
  -1  -5   9 1452.07 92.7881   1
  -1  -5  -9 1304.68 80.9660   1
   1   5   9 1535.63 93.4481   1
  -1  -5   9 1542.27 94.2528   1
  -1   5  -9 1574.31 93.5280   1
   1  -5   9 1620.96 92.8235   1
   1   5 -11 6972.36 328.423   1
  -1  -5  11 6406.41 325.886   1
   1  -5  11 6286.10 325.671   1
   1  -5 -11 5532.95 310.805   1
  -1   5 -11 6802.92 324.371   1
  -1  -5 -11 6064.01 312.448   1
   1   5 -11 6352.77 326.346   1
   1  -5 -11 6754.71 312.278   1
  -1  -5 -11 6389.98 314.506   1
  -1   5  11 6085.28 312.165   1
  -1   5 -11 6457.11 325.815   1
   1  -5  11 6395.38 324.740   1
  -1  -5  11 6530.97 327.112   1
  -1  -5 -13 23630.2 1206.75   1
   1   5  13 23948.8 1207.33   1
  -1   5 -13 25465.6 1217.96   1
   1   5 -13 26692.7 1221.54   1
   1  -5  13 25012.1 1219.35   1
   1   5 -13 24541.8 1219.80   1
   1  -5 -13 25178.0 1207.41   1
  -1   5  13 24472.1 1207.85   1
   1  -5  13 25294.3 1219.15   1
  -1  -5  13 25779.4 1220.91   1
  -1   5 -13 25195.5 1219.75   1
  -1   5  13 24200.8 1207.25   1
  -1  -5 -13 23662.7 1208.43   1
  -1  -5 -15 14565.4 716.419   1
   1   5  15 14595.2 718.070   1
  -1   5 -15 14660.2 728.426   1
   1   5 -15 14829.5 731.399   1
  -1   5  15 13347.2 717.742   1
   1  -5  15 15733.2 731.305   1
  -1   5 -15 15486.7 732.445   1
  -1  -5 -15 14780.5 719.207   1
  -1   5  15 13880.2 717.253   1
  -1  -5  15 14667.9 731.339   1
   1  -5 -15 14235.8 717.917   1
   1   5 -15 14998.6 731.681   1
  -1   5 -17 1681.34 125.186   1
   1   5  17 2123.35 114.869   1
   1  -5  17 1662.33 130.308   1
   1   5 -17 1823.62 131.740   1
   1   5 -17 1881.72 131.792   1
   1  -5 -17 1565.41 112.026   1
  -1   5  17 1696.74 112.924   1
  -1  -5  17 1807.02 132.595   1
   1  -5  17 2059.12 132.216   1
  -1  -5  17 2122.44 133.798   1
  -1   5  17 1708.15 111.798   1
  -1  -5 -17 2265.54 116.843   1
  -1   5 -17 2469.98 137.747   1
   1   5  19 289.184 62.8572   1
  -1  -5  19 265.784 73.0823   1
   1  -5  19 282.256 71.9341   1
  -1  -5 -19 255.204 56.0466   1
  -1   5  19 236.892 54.3222   1
  -1  -5  19 276.849 78.2551   1
  -1   5  19 256.175 57.0361   1
   1   5 -19 265.103 77.1613   1
   1  -5  19 171.265 70.8099   1
   1   5  19 287.970 55.0299   1
   1  -5 -19 203.523 46.7862   1
  -1   5 -19 187.510 66.5824   1
   1  -5 -19 236.162 53.8554   1
  -1   5 -19 324.875 75.1321   1
   1   5 -19 277.691 72.9215   1
   1  -5  21 495.595 82.7244   1
  -1  -5  21 268.937 84.5706   1
  -1   5  21 411.882 63.2261   1
   1   5  21 362.178 73.2109   1
  -1   5  21 268.209 64.3241   1
   1  -5  21 407.004 86.9060   1
   1   5  21 377.988 64.9917   1
  -1  -5  21 265.390 86.1758   1
  -1  -5 -21 444.939 65.8583   1
   1   5 -21 447.249 85.3954   1
   1  -5 -21 307.343 62.8936   1
  -1   5 -21 438.390 85.9135   1
   1  -5 -21 333.157 53.8947   1
  -1  -5  23 6604.07 370.290   1
  -1   5  23 6808.74 355.419   1
   1  -5 -23 6784.13 348.520   1
  -1   5 -23 7281.68 365.073   1
   1  -5  23 7265.69 372.546   1
   1   5  23 7340.06 356.993   1
   1   5 -23 6552.71 369.701   1
   1   5 -23 7197.09 370.157   1
   1  -5 -23 6960.47 353.756   1
   1   5  23 7797.22 359.958   1
   1  -5  23 7364.02 369.013   1
  -1  -5  23 7242.09 369.906   1
  -1   5 -23 7189.09 370.720   1
  -1   5  23 7411.76 353.976   1
  -1  -5 -23 7131.52 354.532   1
  -1  -5  25 5343.66 307.096   1
  -1   5  25 4806.26 289.978   1
  -1  -5 -25 5754.55 282.885   1
   1  -5 -25 5008.84 279.849   1
  -1   5 -25 5266.03 298.940   1
   1   5  25 5080.62 290.883   1
   1   5 -25 5343.34 306.085   1
   1  -5  25 4961.92 307.229   1
   1  -5 -25 5094.59 287.127   1
   1   5 -25 4986.44 302.388   1
  -1   5  25 5451.47 289.184   1
   1   5  25 6045.03 296.360   1
  -1   5 -25 5542.54 306.623   1
  -1  -5 -25 5458.30 290.343   1
   1  -5  27 1899.35 173.800   1
  -1   5  27 1843.70 149.206   1
  -1  -5  27 1885.40 168.683   1
   1   5 -27 1938.30 166.920   1
  -1   5 -27 2123.75 158.898   1
  -1  -5 -27 1971.12 134.757   1
   1   5 -27 1996.90 164.604   1
   1  -5 -27 1819.11 143.161   1
   1  -5  27 2403.58 165.435   1
  -1   5  27 2147.78 146.687   1
   1   5  27 2256.28 156.434   1
  -1   5 -27 2169.66 167.563   1
  -1  -5  27 1993.02 163.808   1
  -1  -5 -27 2112.35 149.106   1
  -1   5  29 212.895 96.9191   1
  -1  -5  29 261.105 118.740   1
   1  -5  29 81.2280 127.050   1
   1   5 -29-10.9351 109.847   1
  -1   5 -29 180.436 104.778   1
  -1  -5 -29 203.296 75.9768   1
   1   5  29 203.065 104.441   1
  -1   5  29 23.8358 90.9192   1
  -1  -5  29 119.968 111.641   1
   1  -5  29 105.318 110.803   1
   1  -5 -29 139.787 90.1354   1
  -1  -5 -29 34.1096 93.0438   1
   1  -5 -31 1503.24 117.168   1
   1   5 -31 1001.70 147.783   1
  -1   5 -31 1292.94 147.789   1
  -1  -5 -31 1339.46 115.490   1
   1  -5  31 1224.43 172.758   1
  -1  -5  31 958.338 152.419   1
   1  -5 -31 1186.61 128.551   1
   1  -5  31 1444.14 155.765   1
  -1  -5  31 1228.63 149.206   1
   1   5  31 1326.61 139.073   1
  -1  -5 -31 1261.57 131.722   1
  -1   5 -31 1217.03 156.864   1
   1   5 -31 1220.59 147.431   1
   1   5  33 1509.10 168.655   1
  -1  -5  33 1483.36 179.356   1
   1  -5  33 1524.56 190.060   1
  -1  -5 -33 1575.91 138.110   1
   1  -5 -33 1990.12 151.614   1
  -1   5 -33 1758.54 165.536   1
   1   5 -33 1429.16 169.879   1
   1  -5 -33 1577.36 149.507   1
   1   5 -33 1854.06 172.349   1
  -1  -5 -33 1713.34 155.134   1
  -1   5 -33 1784.57 175.194   1
  -1  -5  33 2029.32 175.527   1
   1   5  33 1922.46 164.591   1
   1  -5  33 2161.80 176.359   1
   1   5  35 446.283 140.352   1
   1  -5  35 504.922 161.235   1
  -1  -5  35 43.4115 151.512   1
  -1  -5 -35 420.241 103.315   1
  -1   5 -35 579.173 132.668   1
   1   5 -35 439.154 138.777   1
   1  -5 -35 594.116 129.180   1
  -1  -5 -35 515.093 122.850   1
  -1   5 -35 701.022 146.027   1
   1  -5 -35 508.847 115.883   1
   1   5 -35 688.221 142.268   1
   1  -5  35 706.890 144.175   1
  -1  -5  35 594.550 144.840   1
   1  -5  37 53.8927 165.061   1
  -1  -5  37 430.747 164.904   1
   1  -5 -37 320.577 120.127   1
   1   5 -37 415.652 148.256   1
  -1   5 -37 204.056 132.849   1
   1  -5  37 352.427 146.181   1
  -1  -5  37 423.286 148.030   1
   1  -5 -37 355.189 118.777   1
  -1   5 -37 304.444 144.682   1
   1   5 -37 209.312 139.606   1
  -1  -5 -37 348.633 129.811   1
  -1  -5 -37 229.055 106.154   1
  -1  -7  -1 5029.39 246.599   1
  -1   7   1 4854.14 244.996   1
  -1   7  -1 4956.78 247.058   1
   1  -7  -1 4765.84 245.087   1
   1  -7   1 4740.92 247.173   1
   1   7  -1 5228.07 248.997   1
  -1  -7   1 5064.83 247.569   1
   1   7   1 5023.26 246.384   1
  -1  -7   1 4877.75 249.379   1
  -1  -7  -1 4887.31 246.907   1
   1   7   1 4810.41 246.421   1
   1  -7   1 4410.50 246.802   1
  -1  -7  -3 95.6739 26.1304   1
  -1  -7   3 115.679 25.2678   1
   1   7   3 86.9954 19.2298   1
  -1   7   3 133.310 16.0670   1
   1  -7   3 141.559 26.4567   1
   1   7  -3 124.881 27.3346   1
  -1   7  -3 108.536 25.1458   1
  -1  -7  -3 101.141 18.1767   1
   1   7   3 88.5698 17.1057   1
   1  -7   3 153.871 27.1437   1
  -1   7   3 132.048 17.6430   1
   1   7  -3 144.180 28.5160   1
  -1  -7   3 119.657 30.4415   1
  -1   7  -3 177.909 29.7383   1
   1   7  -5 3387.65 179.903   1
  -1  -7   5 3193.94 178.046   1
  -1   7  -5 3386.67 177.743   1
   1  -7   5 3315.87 178.370   1
   1   7   5 3552.33 174.567   1
   1  -7   5 3039.03 177.498   1
  -1   7  -5 3319.75 179.090   1
  -1  -7   5 3323.57 180.184   1
   1   7  -5 3166.09 178.994   1
  -1  -7  -5 3666.87 187.571   1
   1   7   5 3562.50 170.976   1
  -1   7  -7 76359.8 3717.17   1
   1  -7   7 73076.6 3717.08   1
  -1   7  -7 78262.8 3718.95   1
   1  -7   7 75006.9 3717.61   1
  -1  -7   7 75835.4 3719.15   1
   1   7  -7 74319.5 3718.69   1
  -1  -7   7 73902.7 3717.69   1
   1   7  -7 77919.0 3719.38   1
   1   7   7 79920.5 3718.93   1
  -1  -7  -7 74780.7 3720.17   1
  -1  -7  -7 75904.0 3708.06   1
   1   7   9 1268.73 130.920   1
   1   7  -9 1528.54 101.882   1
  -1  -7   9 1478.22 100.042   1
   1   7  -9 1555.01 103.692   1
   1  -7   9 1491.15 100.427   1
  -1   7  -9 1414.24 97.7113   1
   1  -7   9 1544.22 101.115   1
  -1  -7   9 1508.90 102.755   1
  -1   7  -9 1430.35 100.956   1
  -1  -7  -9 1514.29 86.2577   1
   1   7  11 9611.46 586.143   1
  -1  -7 -11 10871.7 569.481   1
   1   7 -11 11503.7 582.570   1
  -1  -7  11 11275.4 580.686   1
   1   7 -11 12565.5 584.666   1
  -1   7 -11 11968.4 580.547   1
   1  -7  11 11593.5 581.944   1
   1   7  11 11795.9 565.105   1
  -1  -7 -11 10985.1 567.343   1
  -1   7 -11 12216.1 583.482   1
   1  -7  11 11922.6 581.595   1
  -1  -7  11 11445.4 583.093   1
   1   7  13 23343.1 1222.25   1
  -1  -7 -13 24343.8 1214.97   1
   1   7 -13 24260.1 1229.71   1
   1  -7 -13 25688.0 1211.73   1
  -1  -7  13 24419.6 1228.94   1
  -1   7  13 24248.0 1212.61   1
  -1   7 -13 25535.9 1227.86   1
   1  -7  13 25937.3 1230.12   1
   1   7 -13 25677.3 1230.71   1
   1   7  13 25971.9 1213.87   1
   1  -7 -13 23762.3 1210.49   1
  -1  -7 -13 24351.7 1214.59   1
   1  -7  13 26388.8 1229.93   1
  -1   7  13 24098.8 1212.51   1
  -1   7 -13 26377.4 1230.98   1
  -1  -7  13 25096.3 1230.54   1
  -1   7  15 8674.81 437.538   1
   1   7 -15 8767.09 456.656   1
  -1   7 -15 9309.58 454.346   1
   1   7  15 8387.06 437.281   1
   1  -7 -15 8621.73 434.440   1
  -1  -7 -15 8348.74 437.476   1
   1  -7 -15 8903.44 436.575   1
   1   7 -15 8810.05 456.704   1
  -1  -7  15 9015.84 457.533   1
  -1  -7 -15 8654.35 438.732   1
  -1   7 -15 9413.61 457.906   1
   1  -7  15 9273.07 456.212   1
   1   7  15 9558.09 443.761   1
   1   7  17 3652.63 195.462   1
   1  -7  17 3712.77 218.588   1
  -1   7 -17 3949.93 214.664   1
   1   7 -17 3823.09 218.123   1
  -1  -7 -17 3630.50 196.236   1
  -1  -7  17 3783.99 218.366   1
   1  -7  17 3960.77 215.951   1
  -1   7 -17 3742.23 217.639   1
   1   7 -17 3846.69 218.570   1
   1  -7 -17 3781.54 194.074   1
  -1   7  17 3476.07 195.230   1
  -1  -7  17 3568.33 217.291   1
   1   7 -19 46.4793 75.7607   1
   1  -7 -19-10.0970 44.8772   1
  -1   7 -19-65.7142 74.4275   1
  -1   7  19 46.1445 48.2671   1
  -1  -7  19-203.581 83.1588   1
   1   7 -19 83.4592 74.6582   1
   1  -7  19 79.0937 77.6525   1
   1  -7  19-5.30799 70.2471   1
  -1  -7 -19 10.1248 47.3109   1
  -1  -7  19 82.2884 75.4496   1
   1  -7 -19-7.63693 41.7801   1
   1   7  19-19.4537 45.0374   1
  -1   7 -19 10.0182 68.0797   1
   1  -7 -21 1599.87 94.9138   1
   1   7  21 1274.65 96.1798   1
   1  -7  21 1322.68 125.181   1
   1  -7  21 1436.88 121.258   1
  -1   7 -21 1497.72 125.902   1
  -1  -7  21 1394.41 123.889   1
  -1  -7 -21 1287.77 96.9631   1
   1   7 -21 1386.67 125.301   1
   1  -7 -21 1328.55 93.8054   1
  -1  -7  21 1207.38 122.502   1
  -1   7  21 1349.04 97.7941   1
  -1   7 -23 612.621 101.042   1
   1  -7 -23 1040.66 79.1650   1
   1   7 -23 749.764 110.824   1
  -1   7  23 622.986 82.3434   1
   1  -7  23 661.666 113.833   1
   1   7  23 713.542 83.0838   1
  -1  -7  23 813.869 111.219   1
  -1  -7 -23 651.977 79.6412   1
  -1   7 -23 718.489 109.432   1
   1   7 -23 840.062 111.943   1
   1  -7 -23 792.432 78.9860   1
  -1  -7  23 790.566 110.901   1
   1  -7  23 647.292 106.411   1
   1  -7  25 7497.04 409.657   1
  -1  -7  25 6893.04 405.148   1
  -1   7  25 7076.09 386.305   1
  -1  -7 -25 7315.23 379.398   1
   1  -7 -25 7541.45 382.114   1
   1   7  25 6988.25 386.709   1
   1   7 -25 7246.28 405.374   1
  -1   7 -25 7789.81 403.220   1
  -1  -7  25 7366.66 404.853   1
  -1   7 -25 7685.68 407.353   1
  -1  -7 -25 7483.19 385.428   1
   1  -7 -25 7065.78 382.517   1
   1   7 -25 7239.17 404.504   1
   1  -7  25 8294.53 407.615   1
   1  -7  27 1666.47 164.546   1
  -1  -7  27 1694.92 159.662   1
  -1   7  27 1518.73 132.844   1
  -1   7 -27 1727.94 150.524   1
   1   7  27 1449.57 133.481   1
   1   7 -27 1631.48 157.730   1
  -1  -7 -27 1751.47 118.334   1
  -1  -7 -27 1664.60 130.921   1
  -1   7 -27 1829.21 160.611   1
  -1  -7  27 1659.63 155.258   1
   1   7 -27 1586.62 154.233   1
   1  -7 -27 1676.78 127.296   1
   1  -7  27 1888.61 158.015   1
   1  -7  29 97.7510 131.664   1
  -1  -7  29 133.940 125.017   1
   1   7  29 274.097 99.7495   1
  -1   7  29 73.3501 93.2742   1
   1   7 -29 50.9208 116.607   1
   1  -7 -29 114.983 88.0890   1
  -1   7 -29 188.416 121.255   1
  -1  -7 -29 102.854 89.3056   1
   1   7 -29 74.1422 115.685   1
  -1   7 -29 7.09510 106.261   1
  -1  -7 -29 150.509 72.7885   1
  -1  -7  29 182.598 116.972   1
   1  -7  29 95.4585 116.736   1
  -1   7  29 227.696 92.0884   1
   1   7 -31 868.422 147.497   1
  -1  -7 -31 1151.56 106.754   1
  -1   7 -31 1174.67 140.107   1
  -1  -7  31 1467.67 156.626   1
  -1  -7 -31 1061.91 122.594   1
  -1   7 -31 1232.26 153.664   1
   1   7 -31 1205.31 150.753   1
  -1   7  31 1426.32 127.006   1
   1  -7  31 1181.78 150.495   1
   1  -7  31 1344.69 165.357   1
   1   7  31 840.072 132.868   1
  -1   7  31 998.166 127.930   1
  -1  -7  31 929.509 158.992   1
  -1   7 -33 1266.87 149.139   1
  -1  -7 -33 1532.72 112.920   1
   1   7 -33 1093.92 158.726   1
  -1   7 -33 1027.00 158.264   1
  -1  -7 -33 1024.64 128.608   1
   1   7 -33 1001.99 157.050   1
   1  -7 -33 1186.04 125.145   1
   1  -7  33 1364.53 160.166   1
  -1   7  33 1278.48 134.726   1
  -1  -7  33 1207.96 159.124   1
  -1   7  33 1063.22 138.513   1
  -1  -7  33 1027.25 168.082   1
   1  -7  33 921.892 170.929   1
   1   7  33 1027.98 146.548   1
  -1   7 -35 1216.35 159.450   1
   1   7 -35 1127.94 167.794   1
   1   7 -35 1131.71 163.355   1
  -1  -7 -35 1122.74 138.575   1
  -1   7 -35 1230.73 169.754   1
   1  -7 -35 1116.85 130.525   1
  -1   7  35 1500.18 145.110   1
   1  -7  35 1493.40 171.715   1
  -1  -7  35 1373.15 166.832   1
  -1   7  35 986.808 145.968   1
  -1  -7  35 1074.55 179.394   1
   1  -7  35 1032.29 187.060   1
   1   7  35 914.379 156.968   1
  -1   7 -37 206.511 140.399   1
   1   7 -37 109.632 150.299   1
   1  -7 -37 151.672 102.517   1
  -1   7 -37 40.0725 146.316   1
  -1  -7 -37 244.199 123.476   1
   1   7 -37-72.6746 143.315   1
   1  -7 -37 2.69883 109.487   1
  -1  -7  37 128.222 146.299   1
   1  -7  37 175.671 147.838   1
  -1   7  37 3.16357 125.811   1
   1  -7  37 201.332 172.345   1
  -1  -7  37-113.060 162.203   1
   1  -9  -1 68.7209 29.3869   1
   1  -9   1 27.5167 31.8852   1
  -1   9  -1 28.7025 28.4643   1
  -1   9   1 59.2634 26.1719   1
  -1  -9   1 29.1494 34.3259   1
  -1  -9  -1 101.991 30.4899   1
   1   9   1 18.6298 28.2800   1
   1   9  -1 96.0148 33.0479   1
  -1  -9   1 4.19546 27.7034   1
  -1  -9  -1 41.8898 26.4325   1
   1  -9   1 36.6279 29.1897   1
  -1  -9   3 3273.87 181.681   1
  -1  -9  -3 3021.84 173.547   1
  -1   9  -3 3478.35 178.493   1
   1  -9   3 3028.86 178.900   1
  -1   9   3 3162.11 170.421   1
  -1  -9  -3 3477.62 175.552   1
   1  -9   3 2872.09 177.300   1
  -1  -9   3 3508.16 179.491   1
   1   9   3 3799.83 173.349   1
   1  -9  -3 3518.46 171.759   1
   1   9  -3 3516.00 181.209   1
  -1  -9   5 8626.59 445.501   1
   1   9  -5 9132.49 448.214   1
  -1   9  -5 9095.38 445.045   1
   1  -9   5 8227.63 445.550   1
  -1   9   5 8564.51 433.283   1
   1   9  -5 8567.18 447.241   1
   1   9   5 9402.28 437.563   1
  -1  -9  -5 9299.02 446.772   1
  -1  -9   5 8678.15 447.922   1
   1  -9   5 8426.10 445.186   1
  -1  -9   7 4364.62 235.846   1
   1  -9   7 4121.43 232.156   1
   1   9  -7 4378.90 235.111   1
  -1  -9   7 4109.51 232.094   1
  -1   9  -7 4310.65 231.815   1
   1  -9   7 3934.45 232.332   1
   1   9  -7 4239.05 234.653   1
   1   9   7 4705.91 222.489   1
  -1  -9  -7 4302.43 217.396   1
  -1  -9  -7 4293.63 249.736   1
   1  -9   9 2654.17 160.784   1
  -1  -9   9 2725.00 164.064   1
   1   9  -9 2940.71 164.502   1
  -1  -9   9 2813.90 160.648   1
  -1   9  -9 2734.99 158.584   1
   1  -9   9 2537.91 160.815   1
   1   9  -9 2812.32 164.140   1
   1   9   9 2719.28 158.963   1
   1   9   9 2291.93 142.296   1
  -1  -9  -9 2547.78 164.091   1
  -1  -9  -9 2774.72 137.543   1
  -1  -9  11 8812.72 452.772   1
  -1   9 -11 8746.88 451.604   1
   1  -9  11 8520.84 449.806   1
  -1  -9  11 8310.38 449.217   1
   1   9 -11 9108.17 452.872   1
   1  -9  11 8473.06 450.324   1
  -1   9 -11 8982.87 448.699   1
   1   9 -11 8544.78 451.994   1
   1   9  11 8309.20 430.782   1
   1   9  11 8381.22 462.006   1
  -1  -9 -11 9343.79 432.637   1
  -1   9 -13 9989.55 492.892   1
   1  -9  13 9351.55 490.216   1
  -1  -9  13 9665.83 493.302   1
   1  -9  13 9466.36 491.647   1
  -1   9 -13 10110.3 490.071   1
   1   9 -13 9861.36 492.836   1
   1   9  13 9474.71 469.258   1
  -1  -9  13 9381.68 490.271   1
  -1  -9 -13 9073.43 471.071   1
  -1  -9 -13 9510.92 475.543   1
   1   9 -13 9753.74 493.024   1
   1   9 -15 10842.9 566.471   1
  -1   9 -15 10346.7 562.300   1
   1   9  15 12495.4 546.720   1
  -1  -9  15 11186.0 568.404   1
  -1   9 -15 11207.6 567.502   1
   1  -9  15 10665.0 564.368   1
  -1  -9 -15 10524.2 545.135   1
  -1   9  15 10686.6 542.580   1
   1   9 -15 10461.1 566.010   1
  -1  -9  17 1504.60 123.732   1
  -1   9  17 1474.18 91.4396   1
   1  -9  17 1378.57 125.295   1
  -1   9 -17 1712.14 120.385   1
   1   9  17 1528.23 92.3679   1
   1   9 -17 1724.04 128.690   1
  -1  -9 -17 1574.91 96.5493   1
   1   9 -17 1735.99 127.314   1
   1  -9 -17 1654.19 88.0591   1
  -1   9  17 1501.12 93.4268   1
  -1  -9 -17 1608.42 94.3727   1
  -1  -9  17 1707.86 129.194   1
   1  -9  17 1575.13 122.591   1
  -1   9 -17 1629.02 127.557   1
   1  -9  19-18.3221 86.0076   1
  -1  -9  19 47.8243 79.7582   1
   1   9 -19 104.728 81.7072   1
  -1   9  19 29.8018 42.6602   1
   1   9  19 116.942 44.6656   1
  -1   9 -19-48.4598 73.7476   1
  -1  -9 -19-41.8989 42.9560   1
   1  -9 -19 13.0373 31.1801   1
   1  -9 -19 26.0723 40.8143   1
   1  -9  19 74.5754 75.8315   1
  -1  -9  19-98.5917 84.7401   1
  -1   9  19 39.9739 48.7539   1
  -1  -9 -19 95.9269 46.7605   1
  -1   9 -19 8.97963 81.1691   1
   1   9 -19 17.8644 81.0989   1
  -1   9  21-19.6304 50.5669   1
   1  -9  21 59.8195 92.5544   1
  -1  -9  21 148.428 89.7027   1
   1   9  21 103.937 52.3644   1
   1  -9 -21 100.063 37.6069   1
  -1  -9 -21 33.7376 46.4741   1
   1  -9 -21-14.3081 47.2336   1
  -1   9  21 19.7748 54.2877   1
  -1  -9  21 38.0015 90.2446   1
   1  -9  21-9.23667 86.5213   1
  -1   9 -21 3.18452 92.3022   1
  -1  -9 -21 30.5693 53.3957   1
   1   9 -21-69.6928 91.6660   1
  -1   9  23 5719.79 314.973   1
   1  -9  23 6099.96 346.616   1
  -1  -9  23 5899.43 342.923   1
   1   9  23 6011.49 317.552   1
   1   9 -23 6025.27 344.154   1
   1  -9 -23 5789.31 307.602   1
  -1  -9 -23 5964.77 312.732   1
   1   9 -23 6372.49 343.982   1
   1  -9 -23 5970.88 312.086   1
  -1   9  23 6499.44 316.839   1
  -1   9 -23 6167.60 345.078   1
   1  -9  23 6709.86 344.368   1
  -1  -9  23 6156.48 342.199   1
  -1  -9 -23 6095.91 316.586   1
   1  -9  25 3765.20 244.234   1
  -1  -9  25 3497.17 236.877   1
  -1   9  25 3235.18 204.378   1
  -1   9 -25 3629.97 231.144   1
   1   9 -25 3651.47 237.393   1
   1   9  25 3465.83 208.333   1
   1  -9 -25 3460.30 193.976   1
  -1  -9 -25 3549.82 199.679   1
   1   9 -25 3538.70 235.793   1
   1  -9 -25 3646.37 200.821   1
  -1   9  25 4141.09 208.427   1
  -1  -9  25 3831.03 237.449   1
   1  -9  25 3864.28 237.846   1
  -1  -9 -25 3704.56 206.514   1
  -1   9 -25 3412.77 237.363   1
  -1   9  27 1153.54 108.034   1
   1  -9  27 1127.94 152.653   1
   1   9  27 1317.73 113.777   1
  -1  -9  27 774.465 145.437   1
   1   9 -27 1215.97 146.832   1
  -1   9 -27 1288.91 137.923   1
   1  -9 -27 1088.19 90.0395   1
  -1  -9 -27 1150.79 97.2259   1
   1  -9 -27 1179.61 101.946   1
  -1  -9  27 1164.47 144.063   1
  -1   9  27 1229.09 111.044   1
   1  -9  27 1519.38 146.222   1
  -1  -9 -27 945.575 106.885   1
  -1   9 -27 1184.04 146.036   1
   1   9 -27 1115.40 143.730   1
  -1   9  29 15.8045 89.2059   1
  -1  -9  29 97.8862 127.336   1
   1  -9  29-80.1181 135.853   1
   1   9  29 83.1376 92.5016   1
  -1   9 -29-120.868 117.525   1
   1   9 -29 28.8228 125.110   1
  -1  -9 -29 43.4472 71.8254   1
   1  -9 -29 103.298 64.7729   1
   1  -9 -29 99.5047 78.5656   1
   1  -9  29 175.351 125.271   1
  -1  -9  29 38.8441 125.608   1
  -1   9  29 59.7189 91.5236   1
  -1   9 -29 118.247 125.563   1
  -1  -9 -29-12.1650 87.1835   1
   1   9 -29-30.8862 121.681   1
  -1   9  31 886.422 117.640   1
   1  -9  31 1064.87 168.725   1
  -1  -9  31 879.927 157.729   1
   1   9  31 864.473 124.696   1
   1   9 -31 703.059 151.534   1
  -1   9 -31 909.203 139.081   1
   1  -9 -31 965.787 95.6085   1
  -1  -9 -31 1074.03 102.768   1
   1  -9  31 919.968 147.092   1
  -1   9  31 1223.88 122.882   1
  -1  -9  31 1074.40 154.984   1
  -1   9 -31 1264.09 159.779   1
   1   9 -31 937.285 153.636   1
  -1   9  33 1841.77 157.914   1
  -1  -9  33 2149.87 202.597   1
   1   9  33 1486.86 163.471   1
   1  -9  33 1845.75 204.261   1
   1   9 -33 1762.99 189.827   1
  -1   9 -33 1688.96 176.233   1
   1  -9 -33 1689.16 132.785   1
  -1  -9 -33 2070.79 142.789   1
  -1  -9 -33 1861.05 151.954   1
  -1   9  33 2097.71 159.001   1
   1  -9  33 2132.53 186.466   1
  -1   9 -33 1673.90 187.065   1
   1   9 -33 1284.68 182.746   1
  -1  -9  33 1924.26 190.875   1
  -1   9  35 334.007 120.096   1
   1   9  35 429.433 133.557   1
  -1  -9  35 337.795 160.781   1
   1  -9  35 463.727 171.234   1
   1   9 -35 286.256 153.712   1
  -1   9 -35 466.635 144.352   1
  -1  -9 -35 368.469 97.9469   1
   1  -9 -35 299.474 91.9740   1
  -1   9 -35 320.557 153.336   1
   1   9 -35 567.256 149.239   1
   1  -9  35 340.952 146.548   1
  -1  -9  35 593.954 155.325   1
  -1   9  35 582.447 122.575   1
   1 -11   1 54.4896 46.7126   1
  -1 -11   1 15.1704 54.0927   1
  -1 -11  -1 93.2269 50.6213   1
  -1  11   1 110.494 48.7715   1
   1 -11   1 68.2273 50.5674   1
   1  11  -1 48.0370 51.6737   1
  -1  11  -1 60.1218 46.4377   1
  -1  11   1 148.619 43.4766   1
   1 -11  -1 39.9162 46.2344   1
  -1 -11   1 41.9736 44.5191   1
  -1 -11  -1 40.5523 40.6642   1
   1  11   1 100.612 48.8101   1
   1  11   1 70.8013 43.8762   1
   1  11  -1 140.838 50.4572   1
   1  11  -3 5166.21 273.079   1
   1 -11  -3 4887.38 260.666   1
   1  11   3 5490.99 263.552   1
  -1 -11   3 5363.47 269.363   1
   1 -11   3 4702.91 269.113   1
  -1  11  -3 5307.78 269.261   1
  -1  11   3 4960.98 259.901   1
  -1 -11  -3 5342.92 264.260   1
  -1 -11  -3 4785.73 263.457   1
   1  11  -3 5090.63 271.301   1
  -1  11   3 5517.94 262.958   1
  -1  11  -3 5244.82 271.585   1
  -1 -11   3 4647.26 271.633   1
   1 -11   3 4432.41 268.100   1
   1  11   3 5498.80 262.463   1
   1 -11   5 5664.47 322.676   1
  -1  11  -5 6778.63 327.468   1
  -1 -11   5 5775.59 325.955   1
   1 -11   5 6288.78 324.849   1
   1 -11  -5 6401.19 309.208   1
   1  11   5 6980.56 312.645   1
  -1 -11   5 6378.38 323.891   1
   1  11  -5 6054.85 326.614   1
  -1  11   5 5747.16 308.637   1
  -1  11  -5 6506.97 323.249   1
   1 -11  -5 5095.99 308.133   1
  -1 -11  -5 6200.25 319.427   1
  -1  11   5 6889.66 311.501   1
   1  11  -5 5888.68 325.644   1
   1  11   5 6601.11 311.513   1
  -1  11  -7 10098.5 502.660   1
  -1 -11   7 10035.5 503.456   1
   1 -11   7 9135.57 499.135   1
   1  11   7 10111.6 485.496   1
   1 -11   7 9137.63 499.548   1
   1  11  -7 9777.87 502.046   1
  -1 -11   7 9055.96 497.698   1
  -1  11  -7 9931.36 498.543   1
  -1 -11  -7 9593.40 485.242   1
   1  11   7 10065.9 485.011   1
  -1 -11  -7 9830.80 503.545   1
   1 -11   9 197.413 67.6955   1
  -1 -11  -9 160.678 32.5369   1
  -1 -11  -9 221.187 111.613   1
   1  11   9 181.780 40.9170   1
   1 -11   9 210.835 69.6030   1
   1  11  -9 225.342 70.7793   1
  -1  11  -9 186.162 62.4461   1
  -1 -11   9 27.5390 62.4720   1
   1  11   9 153.238 44.5141   1
  -1 -11   9 127.167 72.5989   1
  -1  11  -9 235.317 73.9401   1
   1 -11  11 10618.0 536.359   1
  -1 -11  11 10543.0 534.505   1
  -1 -11 -11 10161.8 519.417   1
   1  11  11 9777.75 515.022   1
   1  11 -11 11615.9 539.245   1
  -1  11 -11 11313.3 534.667   1
   1 -11  11 10409.0 535.350   1
  -1 -11  11 10495.8 537.311   1
  -1 -11 -11 10467.5 513.121   1
  -1  11 -13 14637.1 667.346   1
   1  11 -13 14062.6 670.213   1
  -1 -11  13 13152.2 669.326   1
   1 -11  13 13430.3 667.832   1
   1  11  13 12737.0 643.706   1
  -1 -11  13 12109.6 664.994   1
   1 -11  13 12919.4 667.900   1
   1  11 -15 6308.47 325.444   1
  -1  11 -15 6739.82 324.931   1
   1  11  15 5983.92 295.265   1
   1 -11  15 6144.93 326.858   1
   1 -11  15 6361.19 325.360   1
  -1 -11  15 6372.97 327.986   1
   1  11  15 5706.18 345.308   1
  -1 -11 -15 5361.56 295.776   1
   1  11  17 2347.74 123.054   1
  -1 -11 -17 2203.86 133.824   1
  -1 -11 -17 2106.11 123.450   1
   1 -11  17 2387.14 159.614   1
  -1 -11  17 2302.59 160.736   1
   1  11  17 2026.83 201.816   1
   1  11 -17 2401.60 160.361   1
  -1  11 -17 2548.04 156.283   1
  -1 -11 -19 550.819 70.4031   1
   1 -11  19 649.548 99.4791   1
  -1 -11  19 583.804 103.553   1
   1  11  19 540.774 53.8813   1
   1 -11  19 712.974 106.387   1
   1  11 -19 653.003 102.011   1
  -1 -11  19 531.378 99.1077   1
  -1  11 -19 648.429 96.3511   1
  -1  11  19 498.370 49.4027   1
  -1 -11 -19 516.702 54.6188   1
   1  11  19 436.267 151.982   1
   1  11  21 3245.53 170.589   1
  -1  11 -21 3532.62 204.720   1
   1  11 -21 3635.82 212.048   1
   1 -11 -21 2625.19 160.885   1
  -1 -11 -21 2989.39 174.086   1
  -1 -11  21 3334.49 208.862   1
   1 -11  21 3469.02 212.929   1
  -1  11  21 3034.15 167.250   1
  -1 -11 -21 3204.00 170.495   1
   1 -11  21 3633.72 208.451   1
  -1 -11  21 3442.37 210.649   1
   1  11  21 3325.22 220.681   1
   1  11  23 6391.56 320.760   1
  -1 -11 -23 5893.11 319.763   1
   1 -11 -23 5595.86 310.270   1
   1 -11  23 6704.08 358.494   1
  -1 -11  23 6322.73 352.590   1
  -1  11  23 6028.18 317.042   1
   1 -11  23 7291.00 356.040   1
  -1 -11  23 6692.68 354.419   1
  -1 -11 -23 6473.61 319.427   1
   1  11  23 6281.62 349.301   1
  -1  11 -25 2796.56 190.886   1
   1  11 -25 2484.81 198.046   1
   1  11  25 2452.98 158.148   1
  -1  11  25 2642.04 154.386   1
  -1 -11  25 2400.86 196.817   1
   1 -11  25 2733.38 204.399   1
  -1 -11 -25 2479.81 154.537   1
   1 -11 -25 2409.78 143.303   1
  -1 -11  25 2927.78 201.089   1
   1 -11  25 2869.43 198.298   1
   1  11  25 2794.11 193.084   1
  -1  11  27 249.762 76.0064   1
   1  11  27 15.3475 79.0039   1
  -1 -11  27 104.101 125.218   1
   1 -11  27 181.984 132.418   1
  -1  11 -27 259.475 116.348   1
   1  11 -27 216.919 123.907   1
  -1 -11 -27 196.298 71.9350   1
   1 -11 -27 67.9151 54.9554   1
   1 -11  27 165.253 125.517   1
  -1 -11  27 90.8193 124.394   1
   1  11  27 214.496 121.486   1
  -1  11  29-21.6015 81.6153   1
  -1 -11  29 128.448 131.248   1
   1 -11  29 73.7916 134.384   1
   1  11  29 173.266 88.9870   1
   1  11 -29 64.9365 129.978   1
  -1  11 -29 99.3901 118.695   1
   1 -11 -29 246.953 71.2631   1
   1 -11 -29 2.75243 61.8520   1
  -1 -11 -29 60.4116 74.7288   1
  -1 -11  29-12.4075 128.793   1
   1 -11  29 251.942 127.872   1
   1  11  29 4.69920 114.731   1
  -1  11  31 1173.41 119.085   1
   1  11  31 1262.35 130.368   1
   1 -11  31 1087.59 173.438   1
  -1 -11  31 1401.18 173.613   1
  -1  11 -31 1230.66 154.453   1
   1  11 -31 1308.90 166.725   1
   1 -11 -31 1303.91 105.412   1
  -1 -11 -31 1026.27 109.313   1
   1 -11 -31 905.042 97.3806   1
   1  11  31 1357.39 146.436   1
  -1 -11  31 1292.37 166.991   1
   1 -11  31 1283.52 163.945   1
   1 -11  33 1291.94 167.831   1
  -1 -11  33 777.020 167.014   1
  -1  11  33 815.714 116.398   1
   1  11  33 851.098 128.486   1
  -1 -11  33 493.972 167.506   1
   1 -11  33 611.075 178.841   1
   1  11 -33 1048.12 173.588   1
  -1  11 -33 835.100 154.454   1
   1 -11 -33 843.156 95.0439   1
   1 -11 -33 983.782 100.904   1
  -1 -11 -33 726.283 105.391   1
  -1 -11 -33 703.992 109.899   1
   1  11  33 1073.02 142.866   1
   1  11  35 844.372 148.441   1
   1 -11  35 828.662 187.016   1
  -1 -11  35 713.647 178.509   1
   1  11 -35 585.838 168.994   1
  -1  11 -35 802.379 158.619   1
   1 -11 -35 617.180 101.912   1
   1  11 -35 649.941 165.039   1
  -1 -11 -35 605.772 114.340   1
   1 -11 -35 532.429 96.4768   1
  -1 -11 -35 722.905 110.625   1
   1 -11  35 891.150 167.862   1
  -1 -11  35 974.538 172.562   1
  -1  13   1 1643.72 99.3907   1
  -1  13  -1 1669.53 103.773   1
  -1 -13  -1 1598.92 99.3707   1
  -1  13   1 1733.37 104.356   1
   1  13   1 1679.25 102.984   1
   1  13  -1 1695.63 108.033   1
  -1 -13  -1 1192.80 103.196   1
  -1 -13   1 1493.20 109.451   1
   1 -13   1 1414.78 102.795   1
  -1 -13   1 1592.44 101.389   1
   1  13  -1 1522.71 108.659   1
   1  13   1 1651.64 104.406   1
   1 -13  -1 1337.40 99.4748   1
   1 -13   1 1522.84 105.669   1
  -1  13  -3 3338.75 182.065   1
  -1  13   3 3008.45 171.951   1
   1 -13   3 2908.58 181.511   1
  -1  13  -3 3505.87 186.687   1
  -1 -13   3 3133.72 186.791   1
   1 -13  -3 2861.79 172.184   1
  -1 -13  -3 3404.49 175.934   1
   1  13  -3 3297.42 185.765   1
  -1  13   3 3560.05 176.982   1
  -1 -13  -3 3089.25 176.266   1
   1  13   3 3561.41 175.477   1
   1  13   3 3692.82 178.350   1
   1 -13  -3 3070.47 173.159   1
   1 -13   3 2999.77 183.176   1
  -1 -13   3 3176.32 181.401   1
   1  13  -3 3137.13 186.568   1
   1 -13  -5 10699.8 526.765   1
  -1 -13   5 9963.68 538.126   1
   1 -13   5 10005.0 539.343   1
   1  13  -5 10852.2 543.195   1
   1  13   5 11570.8 530.758   1
  -1  13   5 10252.3 526.666   1
  -1  13  -5 11355.7 539.680   1
  -1  13  -5 11329.8 543.420   1
  -1 -13   5 10062.5 542.604   1
   1 -13   5 10179.0 539.206   1
  -1 -13  -5 11077.3 534.389   1
   1 -13  -5 9237.88 525.914   1
   1  13   5 11023.5 528.700   1
   1  13  -5 11450.7 543.619   1
  -1  13   5 11089.5 529.343   1
  -1  13   7 3730.27 182.520   1
   1  13  -7 3625.33 205.992   1
  -1 -13  -7 3378.14 185.796   1
  -1 -13  -7 3402.18 202.473   1
   1  13   7 4177.39 186.138   1
   1 -13   7 3414.53 202.908   1
   1  13  -7 4093.11 208.709   1
  -1 -13   7 3354.65 200.563   1
  -1  13  -7 3629.75 201.675   1
   1 -13  -7 3550.19 179.962   1
   1 -13  -7 2793.66 179.411   1
  -1  13  -7 3891.35 207.590   1
  -1 -13   7 3594.72 208.434   1
   1 -13   7 3513.53 202.364   1
   1  13   7 3639.52 183.607   1
  -1 -13   9 171.357 74.6510   1
  -1  13  -9 194.333 75.2437   1
   1  13  -9 178.268 72.0408   1
  -1 -13   9 59.3480 64.3894   1
   1 -13   9 135.010 68.4561   1
   1  13  -9 196.806 73.1148   1
  -1  13  -9 79.3952 60.5363   1
  -1 -13  -9-2.54686 110.771   1
   1 -13   9 89.0354 67.8000   1
   1  13   9 157.069 38.5719   1
  -1 -13  11 300.735 82.5826   1
  -1  13 -11 324.072 79.5804   1
   1  13 -11 391.052 80.3502   1
   1  13  11 345.737 51.7301   1
  -1 -13  11 388.804 76.3769   1
   1  13 -11 362.557 79.6217   1
   1 -13  11 253.003 76.7015   1
  -1  13 -11 269.270 69.6640   1
   1 -13  11 283.530 75.8424   1
  -1 -13 -11 209.415 99.7139   1
   1 -13  13 13158.8 692.099   1
  -1 -13  13 13175.9 690.450   1
  -1  13 -13 14685.8 691.853   1
   1  13 -13 14519.9 695.031   1
   1 -13  13 13444.1 693.387   1
  -1  13 -13 13578.9 695.630   1
  -1 -13  13 13772.1 695.519   1
   1  13 -13 14170.7 695.132   1
   1  13  13 12023.0 667.393   1
   1  13  13 15482.4 673.254   1
  -1  13 -15 10831.2 549.325   1
  -1 -13  15 11385.7 550.193   1
   1 -13  15 10755.7 546.921   1
   1 -13  15 11047.5 547.837   1
  -1 -13  15 10027.0 542.232   1
   1  13 -15 11192.4 547.635   1
  -1  13 -15 11700.8 544.166   1
   1  13  15 11087.9 515.744   1
   1  13  15 12000.4 532.924   1
   1  13 -15 11458.6 549.097   1
  -1 -13 -17 2399.55 130.053   1
  -1  13 -17 2990.32 173.171   1
   1  13 -17 2795.28 177.857   1
   1  13  17 2581.06 132.170   1
   1  13 -17 2614.57 177.334   1
   1  13  17 3205.08 201.464   1
  -1 -13  17 2687.32 178.896   1
  -1  13 -17 2846.04 180.341   1
   1 -13  17 2690.75 176.713   1
  -1 -13 -17 2221.26 131.394   1
  -1 -13  19 35.1833 102.634   1
   1 -13  19 3.35997 95.5632   1
  -1 -13 -19-3.00529 42.9899   1
  -1  13 -19 52.6007 90.8041   1
   1  13  19 3.78391 39.6590   1
   1  13  19-64.5960 178.985   1
   1  13 -19-59.1752 99.9129   1
  -1  13 -19 122.471 105.546   1
   1  13 -19-13.6257 98.3280   1
   1 -13  19-80.2488 100.658   1
  -1 -13  19-36.8983 97.6907   1
  -1  13  21 2888.14 163.120   1
   1 -13  21 3285.34 220.640   1
  -1 -13  21 3389.80 217.487   1
  -1 -13 -21 3235.86 177.939   1
  -1  13 -21 3946.17 216.584   1
   1  13 -21 3700.85 222.748   1
   1  13  21 3085.31 170.561   1
   1  13 -21 3378.45 217.905   1
  -1 -13  21 3015.15 218.368   1
   1 -13  21 3616.49 218.207   1
  -1  13 -21 3346.48 219.489   1
  -1  13  21 2699.19 202.752   1
   1  13  21 2996.90 276.356   1
  -1 -13  23 2454.89 183.961   1
  -1  13  23 2155.58 125.262   1
   1 -13  23 2404.82 189.714   1
   1  13  23 2198.25 133.024   1
  -1 -13 -23 2056.41 146.054   1
   1  13 -23 2133.83 182.038   1
  -1  13  23 2119.97 156.185   1
   1  13  23 1874.93 249.803   1
   1 -13  23 2486.79 183.362   1
  -1 -13  23 2542.74 187.971   1
  -1  13 -23 2170.01 183.327   1
  -1  13  25 826.390 101.692   1
   1  13  25 893.655 212.556   1
  -1 -13 -25 862.981 80.7451   1
   1  13 -25 816.535 139.073   1
  -1  13 -25 949.864 145.141   1
  -1  13  25 982.139 75.1460   1
   1  13  25 1004.24 86.3168   1
   1 -13  25 854.474 143.581   1
  -1 -13  25 684.965 134.681   1
   1  13 -25 921.995 140.682   1
  -1  13 -25 972.208 131.507   1
  -1 -13 -25 744.678 97.3678   1
   1 -13 -25 552.751 67.4867   1
   1 -13 -25 646.683 58.2134   1
  -1 -13  25 889.853 139.352   1
   1 -13  25 880.486 139.775   1
  -1 -13 -27 354.431 88.4184   1
  -1  13 -27 261.562 134.047   1
  -1 -13 -27 271.380 74.0026   1
   1  13 -27 340.418 131.861   1
  -1  13  27 407.302 70.0367   1
   1  13  27 320.212 79.3751   1
   1 -13  27 269.049 138.069   1
  -1 -13  27 225.130 132.118   1
   1  13 -27 462.765 136.365   1
  -1  13 -27 383.961 123.902   1
   1 -13 -27 323.151 54.1225   1
   1 -13  27 427.609 135.837   1
  -1 -13  27 333.022 134.126   1
   1  13  27 141.932 189.445   1
  -1 -13 -29-41.6106 84.9405   1
  -1 -13 -29 1.52882 74.3088   1
  -1  13 -29 241.658 139.350   1
   1  13 -29-91.8891 135.000   1
  -1  13  29 26.7347 72.7686   1
   1 -13  29 133.259 139.291   1
  -1 -13  29 27.6712 137.168   1
   1  13  29-35.9836 86.6453   1
  -1  13 -29 116.531 125.277   1
   1  13 -29-40.9423 136.086   1
   1 -13 -29 3.07545 56.5652   1
   1 -13 -29 55.6121 61.9889   1
  -1 -13  29-74.8432 137.353   1
   1 -13  29-92.0765 135.009   1
   1  13  29-33.4383 178.066   1
  -1 -13 -31 313.786 94.7201   1
  -1 -13 -31 227.000 84.6909   1
  -1  13 -31 531.787 154.290   1
   1  13 -31 141.192 144.774   1
  -1  13  31 253.199 84.3142   1
   1 -13  31 428.090 160.856   1
  -1 -13  31 347.387 151.487   1
   1  13  31 283.326 99.2050   1
   1  13 -31 109.849 144.701   1
   1 -13 -31 282.029 67.4671   1
   1 -13 -31 307.344 71.4681   1
   1 -13  31 307.816 147.968   1
  -1 -13  31 299.268 150.338   1
   1  13  31 634.502 187.699   1
  -1 -13 -33 1135.19 123.367   1
   1 -13  33 1518.85 193.381   1
  -1 -13  33 1420.84 180.818   1
  -1  13  33 1102.82 116.304   1
  -1 -13  33 1163.26 185.177   1
   1  13  33 1089.40 132.837   1
   1 -13  33 817.854 198.553   1
  -1  13 -33 966.596 173.613   1
   1 -13 -33 1177.77 103.044   1
  -1 -13 -33 1145.73 115.700   1
   1  13 -33 1109.96 175.900   1
  -1  13 -33 1045.34 189.933   1
   1  13  33 1206.44 204.180   1
   1  15   1 1162.49 87.0540   1
  -1 -15   1 1005.08 80.5556   1
   1  15  -1 853.888 87.0792   1
   1 -15   1 972.606 84.3500   1
   1 -15  -1 893.467 79.3507   1
   1  15  -1 1043.79 87.2793   1
   1  15   1 967.850 81.3132   1
  -1  15   1 1021.22 85.6105   1
  -1 -15  -1 950.263 77.4484   1
  -1  15  -1 876.207 81.7590   1
  -1  15   1 1063.58 79.7573   1
  -1  15  -3 5795.17 298.762   1
   1 -15  -3 5486.70 284.949   1
   1  15   3 5907.72 289.300   1
   1 -15   3 4867.69 292.635   1
  -1 -15   3 5310.21 291.087   1
   1  15  -3 5723.05 297.710   1
   1  15   3 5282.80 286.516   1
  -1  15   3 5522.33 288.359   1
   1  15  -3 5651.79 297.055   1
  -1 -15  -3 5663.83 287.519   1
  -1  15   3 5335.39 284.194   1
  -1  15  -3 5696.69 292.776   1
  -1  15   5 6713.71 358.483   1
  -1  15  -5 7257.25 371.794   1
  -1  15  -5 7235.33 376.387   1
   1 -15  -5 6905.89 358.060   1
   1 -15   5 6585.32 372.168   1
   1  15   5 7543.14 363.683   1
  -1 -15   5 6740.47 370.632   1
   1  15  -5 6921.75 375.989   1
  -1  15   5 7139.71 361.701   1
   1  15  -5 7260.81 376.442   1
  -1 -15  -5 7200.24 365.836   1
   1  15   5 7660.28 361.740   1
   1 -15  -7 1344.39 78.3720   1
   1 -15   7 1072.02 103.604   1
  -1 -15   7 1178.15 101.214   1
   1  15  -7 1143.99 108.575   1
  -1  15  -7 1352.96 103.186   1
  -1 -15  -7 1348.31 105.345   1
  -1 -15  -7 1042.60 85.4045   1
   1  15  -7 1354.12 109.781   1
  -1  15   7 1304.94 81.1898   1
   1  15   7 1306.38 81.1151   1
  -1  15  -7 1441.05 112.103   1
   1 -15  -9 237.758 47.1471   1
  -1 -15   9 267.913 71.5942   1
   1 -15   9 223.706 76.2376   1
   1  15  -9 279.471 78.7860   1
  -1  15   9 207.253 33.4616   1
  -1  15  -9 165.919 68.7164   1
  -1  15   9 231.226 34.9600   1
  -1 -15  -9 322.053 107.829   1
   1  15   9 286.245 42.4295   1
  -1 -15  -9 217.576 46.3739   1
   1  15  -9 168.258 75.6239   1
  -1  15  -9 196.357 78.4585   1
  -1 -15 -11 448.503 135.664   1
   1  15  11 692.702 54.1456   1
  -1  15 -11 760.062 91.1481   1
   1 -15  11 505.055 92.5416   1
   1  15 -11 607.526 93.9036   1
  -1 -15 -11 573.169 54.5193   1
  -1 -15  11 703.668 90.9109   1
   1  15  11 770.467 66.0664   1
   1  15 -11 758.480 98.1445   1
  -1  15 -11 657.539 97.5723   1
   1 -15  13 2471.85 167.849   1
  -1 -15  13 2247.64 163.039   1
   1  15  13 2035.20 131.435   1
   1  15 -13 2638.55 169.663   1
  -1 -15 -13 1982.31 125.332   1
  -1  15 -13 2572.04 161.650   1
   1  15 -13 2608.01 167.499   1
   1  15  13 2853.46 129.031   1
  -1  15 -13 2603.17 171.704   1
  -1 -15  15 7130.44 386.449   1
   1 -15  15 6998.53 388.443   1
   1  15 -15 7595.94 389.480   1
  -1  15 -15 7808.61 386.190   1
   1  15 -15 7786.18 393.416   1
   1  15  15 8404.51 357.386   1
  -1  15 -15 7616.89 393.890   1
   1  15  17 5298.79 269.847   1
   1  15 -17 5242.97 310.449   1
  -1  15 -17 5627.51 308.079   1
   1  15  17 5565.54 283.473   1
   1  15 -17 5253.17 313.532   1
  -1  15 -17 5407.72 314.308   1
   1  15  19 43.5704 40.7838   1
  -1  15 -19 35.9835 98.4837   1
   1  15 -19 36.1079 108.591   1
   1 -15  19-61.9840 111.228   1
  -1 -15  19 53.0967 106.401   1
   1  15  19-155.591 110.411   1
   1  15 -19 214.212 111.906   1
  -1  15 -19 102.476 115.548   1
   1  15  21 696.117 62.1756   1
   1 -15  21 711.608 133.514   1
   1  15 -21 849.144 134.102   1
  -1 -15  21 594.781 125.186   1
  -1  15 -21 681.115 121.144   1
   1  15  21 620.685 165.242   1
  -1 -15  21 872.578 135.566   1
  -1  15 -21 759.746 135.005   1
   1  15 -21 777.022 133.675   1
  -1 -15  23 1964.26 166.512   1
   1 -15  23 1900.49 169.850   1
   1  15  23 1924.79 102.469   1
  -1 -15 -23 1394.99 89.2640   1
  -1  15 -23 2094.44 171.698   1
   1  15  23 1776.41 241.269   1
  -1 -15 -23 1289.56 92.8072   1
   1  15 -23 1841.71 167.529   1
   1  15  25 1106.51 252.625   1
  -1  15  25 1075.85 73.0595   1
  -1  15  25 876.755 185.971   1
  -1  15 -25 1511.30 164.392   1
   1  15 -25 1414.70 162.205   1
  -1 -15 -25 924.900 80.7273   1
  -1 -15  25 1575.96 163.559   1
   1  15  25 1277.97 92.2725   1
   1 -15  25 1190.85 160.089   1
  -1 -15  25 1291.76 155.368   1
  -1 -15 -25 1006.95 85.9635   1
  -1 -15 -27 449.632 89.7201   1
  -1  15  27 520.339 59.7544   1
  -1 -15  27 667.750 147.022   1
   1 -15  27 463.912 148.414   1
   1  15  27 344.802 77.4244   1
  -1  15 -27 464.111 130.610   1
   1  15 -27 375.731 139.764   1
   1  15  27-35.9816 261.791   1
  -1 -15  27 553.436 145.658   1
  -1 -15 -27 432.487 66.3641   1
  -1  15  27 369.165 175.696   1
  -1  15  29 6.63744 60.2997   1
  -1 -15  29-205.245 141.215   1
   1  15  29 80.9649 80.6131   1
   1 -15  29-99.9969 151.201   1
  -1  15 -29 13.0746 130.512   1
   1  15 -29-4.73390 138.097   1
  -1 -15 -29-42.3218 65.6705   1
  -1  15 -29-33.5334 149.314   1
   1  15 -29-27.8323 141.066   1
  -1 -15  29-46.8683 141.952   1
   1  15  29 38.2774 263.880   1
  -1  15  29 212.510 162.780   1
  -1 -15 -29-155.982 102.383   1
  -1 -15 -31 307.389 116.454   1
   1 -15 -31 180.892 76.6323   1
  -1  15 -31 283.554 157.729   1
   1  15 -31 327.457 155.939   1
  -1 -15 -31 168.705 73.4387   1
  -1  15  31 233.823 73.3208   1
   1  15  31 228.828 94.4244   1
  -1 -15  31 202.691 152.535   1
   1 -15  31 63.7919 162.926   1
   1  15 -31 348.652 152.092   1
  -1  15 -31 384.402 144.215   1
  -1 -15  31 425.378 157.824   1
   1 -15 -31 196.967 46.7294   1
  -1  15  31 343.737 162.088   1
   1  15  31-88.4527 268.391   1
   1 -15 -33 249.717 89.1291   1
  -1 -15 -33 536.828 126.018   1
   1  15  33 445.719 280.543   1
  -1  15  33 339.699 170.254   1
  -1  15  33 269.485 83.7081   1
  -1 -15  33 205.799 165.659   1
  -1  15 -33 231.876 149.195   1
   1  15 -33 313.909 165.351   1
  -1 -15  33 451.110 163.287   1
   1  15 -33 386.323 160.739   1
  -1  15 -33 498.573 171.491   1
  -1 -15 -33 381.585 84.7694   1
   1 -15 -33 313.205 60.9005   1
   1  17  -1 595.675 79.0015   1
   1 -17   1 518.404 76.5935   1
   1 -17  -1 287.057 55.1824   1
  -1 -17   1 538.896 82.3282   1
  -1 -17  -1 569.900 78.2903   1
  -1  17   1 677.515 76.4412   1
   1  17  -1 483.377 79.3649   1
  -1  17  -1 542.418 72.1781   1
   1  17   1 552.810 75.5785   1
   1 -17   1 545.010 75.3013   1
  -1  17   1 552.734 67.6059   1
  -1 -17   1 590.868 70.4702   1
  -1 -17  -1 601.228 67.6495   1
   1 -17  -1 574.679 69.7347   1
   1  17   3 5720.01 279.395   1
  -1  17   3 5551.48 281.085   1
   1  17  -3 5601.99 289.984   1
  -1  17  -3 5700.32 292.188   1
  -1  17   3 5213.39 275.248   1
  -1  17  -3 5448.72 284.169   1
  -1 -17  -3 5784.48 279.787   1
  -1 -17   3 4657.97 289.100   1
  -1 -17  -3 4448.60 275.593   1
   1 -17   3 4783.94 284.890   1
   1 -17  -3 4892.53 275.623   1
   1 -17  -3 5263.73 275.438   1
   1 -17   3 4980.99 284.180   1
   1  17   3 5608.58 281.640   1
   1  17  -3 5070.65 288.048   1
  -1 -17   3 5310.74 282.287   1
   1  17  -5 3286.63 195.744   1
  -1 -17   5 2870.42 188.038   1
   1 -17  -5 3182.25 172.523   1
   1 -17   5 2954.62 190.053   1
   1  17   5 3155.65 179.639   1
  -1  17  -5 3143.61 188.651   1
  -1  17   5 3397.50 179.056   1
  -1  17  -5 3569.06 199.938   1
   1  17  -5 3319.27 195.046   1
  -1 -17  -5 3485.05 183.658   1
   1 -17   5 2933.26 191.403   1
   1 -17  -5 2729.90 172.782   1
  -1 -17   5 3104.40 197.119   1
   1  17   5 3472.68 177.211   1
  -1 -17  -7 1617.43 120.062   1
   1 -17  -7 1499.43 94.7888   1
  -1 -17   7 1537.64 118.335   1
   1 -17   7 1400.93 122.884   1
   1  17  -7 1583.08 127.081   1
  -1  17  -7 1742.37 121.251   1
  -1  17   7 1509.86 94.7707   1
   1  17  -7 1699.73 128.530   1
  -1  17  -7 1649.96 130.635   1
  -1  17   7 1668.63 99.4159   1
   1 -17  -7 1211.90 93.5145   1
   1  17   7 1748.50 98.7187   1
  -1 -17  -7 1379.64 102.343   1
   1 -17   7 1674.84 125.696   1
  -1 -17   7 1366.05 127.294   1
  -1 -17  -9-14.6610 104.820   1
   1 -17  -9 51.5615 50.9827   1
  -1 -17   9-99.2266 74.5675   1
   1  17   9 23.5293 50.0946   1
   1  17   9 76.7051 43.5638   1
   1 -17   9 27.9239 84.9593   1
   1  17  -9-5.71562 83.3663   1
  -1  17   9-19.8802 37.9924   1
  -1  17  -9 78.3421 81.8504   1
   1 -17   9-54.6552 94.1580   1
   1 -17  -9-58.7794 40.0589   1
  -1  17   9-23.0669 39.0882   1
  -1 -17   9-15.6078 86.7081   1
  -1  17  -9-33.9003 92.8149   1
   1  17  -9 30.2048 82.3108   1
  -1 -17  -9 75.0924 50.4680   1
   1 -17  11 540.542 103.316   1
  -1 -17  11 491.864 91.2665   1
   1  17  11 500.490 56.6735   1
  -1  17  11 433.375 40.8039   1
   1 -17  11 350.359 96.0073   1
   1  17 -11 428.803 96.3934   1
  -1  17 -11 527.337 91.0036   1
   1  17  11 546.912 59.1167   1
  -1 -17 -11 688.693 160.603   1
  -1 -17  11 507.890 105.357   1
  -1  17 -11 441.255 103.706   1
   1  17 -11 438.519 99.6345   1
  -1 -17 -11 429.022 54.4240   1
  -1  17  11 455.938 41.6468   1
   1 -17  13 412.895 105.207   1
   1 -17  13 663.791 110.112   1
   1  17 -13 468.326 107.010   1
   1  17 -13 785.331 115.112   1
  -1 -17  13 535.129 110.971   1
  -1 -17 -13 419.930 53.1374   1
  -1  17 -13 791.542 117.090   1
  -1  17 -13 618.395 99.5538   1
  -1 -17  13 490.151 98.8074   1
   1  17  13 731.267 59.5799   1
   1  17  13 597.575 77.0267   1
   1  17  15 8105.35 362.733   1
   1  17 -15 7336.18 400.983   1
  -1  17 -15 8011.88 397.847   1
  -1 -17  15 7149.98 396.485   1
   1 -17  15 7115.57 399.560   1
   1  17 -15 7501.54 406.063   1
   1 -17  15 7986.71 404.546   1
  -1  17 -15 7716.86 407.042   1
  -1 -17  15 7679.20 406.178   1
   1 -17  17 4920.14 322.965   1
   1  17 -17 5556.01 323.430   1
   1  17  17 5037.32 276.507   1
   1  17 -17 5520.67 328.770   1
   1  17  17 6110.75 279.520   1
   1 -17  17 6336.51 330.344   1
  -1 -17  17 5603.78 330.673   1
  -1  17 -17 5658.15 330.753   1
  -1 -17  19-48.8489 113.290   1
   1  17 -19-79.9997 117.883   1
  -1  17 -19 124.097 111.355   1
   1  17  19 1.07700 35.8430   1
   1  17  19 65.5599 48.8433   1
  -1  17 -19 78.2703 138.786   1
   1  17 -19 56.6079 118.023   1
  -1 -17  19 159.006 121.396   1
   1 -17  19-50.9327 122.238   1
   1 -17  21 2156.00 173.465   1
  -1 -17  21 1549.83 161.521   1
  -1  17 -21 1640.51 171.544   1
   1  17 -21 1501.47 167.779   1
  -1  17 -21 1699.93 154.407   1
   1  17  21 1247.05 89.4750   1
   1  17 -21 1854.60 169.453   1
   1  17  21 1623.80 107.659   1
   1 -17  21 1702.00 165.120   1
  -1 -17  21 1743.88 172.200   1
   1 -17  23 1847.04 176.024   1
  -1 -17  23 1661.90 169.060   1
  -1  17 -23 1954.74 160.832   1
   1  17  23 1315.46 94.6298   1
   1  17 -23 1724.83 174.517   1
   1  17  23 1412.63 135.464   1
  -1 -17  23 1735.10 175.842   1
  -1  17 -23 1553.39 172.860   1
  -1 -17  25 1165.19 160.450   1
   1 -17  25 1324.16 169.002   1
   1  17  25 987.392 85.2616   1
   1 -17  25 1336.20 165.422   1
   1  17 -25 1227.13 164.394   1
   1  17  25 1006.09 171.039   1
  -1  17 -25 1173.62 166.947   1
   1  17 -25 1400.87 169.725   1
  -1 -17  27 226.768 142.269   1
   1 -17  27 14.7302 152.869   1
   1  17  27 56.7593 66.5015   1
   1 -17  27 238.348 144.288   1
   1  17 -27 288.732 143.245   1
  -1  17 -27 211.018 132.812   1
   1  17  27 189.109 220.446   1
  -1  17 -27-29.5364 147.467   1
   1  17 -27 167.059 144.694   1
   1  17  29-93.8219 76.2912   1
   1 -17  29-46.7597 162.674   1
   1  17 -29-117.945 142.139   1
  -1  17 -29 13.6658 137.659   1
   1 -17  29-84.3229 152.697   1
   1  17  29 315.073 275.434   1
  -1  17  29-124.389 172.049   1
  -1  17 -29-214.598 164.268   1
   1  17 -29-4.91403 149.779   1
  -1  17 -31-42.0431 162.401   1
   1  17 -31 20.1871 153.419   1
  -1 -17  31 111.003 162.141   1
  -1  17  31 64.8900 61.4756   1
   1 -17  31-185.087 167.643   1
   1  17  31 150.120 85.2876   1
  -1  17 -31 209.424 147.733   1
   1  17 -31 61.8740 158.633   1
   1 -17  31 325.268 165.296   1
   1  17  31-96.7412 297.824   1
  -1  17  31 101.911 241.640   1
  -1 -17 -31 24.0424 44.1605   1
  -1 -17 -31 47.8414 48.9084   1
   1  19  -1 671.618 87.8699   1
   1 -19   1 483.451 80.5776   1
   1  19   1 402.781 83.4723   1
  -1  19   1 481.903 73.7177   1
   1  19  -1 445.403 85.5010   1
  -1  19  -1 520.403 78.9009   1
  -1  19   1 473.620 83.1932   1
  -1 -19   1 474.887 87.2751   1
  -1  19  -1 371.032 86.0717   1
   1 -19  -1 728.516 68.2693   1
  -1 -19  -1 460.496 83.8290   1
   1 -19   1 426.169 79.7224   1
   1 -19  -1 422.946 74.1726   1
  -1 -19  -1 531.401 73.5555   1
  -1 -19   1 439.145 73.2825   1
   1  19  -3 1356.84 120.592   1
   1  19   3 1301.11 110.314   1
   1 -19  -3 1404.29 102.836   1
   1 -19   3 1308.68 115.366   1
  -1 -19   3 1414.83 110.769   1
  -1  19   3 1537.06 111.275   1
   1  19  -3 1570.66 122.936   1
   1  19   3 1534.66 108.006   1
  -1  19  -3 1523.06 125.817   1
  -1  19   3 1240.32 101.357   1
  -1  19  -3 1206.68 110.643   1
   1 -19   3 1436.68 117.826   1
   1 -19  -3 1286.41 104.033   1
  -1 -19   3 1310.20 124.388   1
  -1 -19  -3 1482.53 106.971   1
   1 -19  -5 3353.71 185.528   1
  -1 -19  -5 3613.51 197.702   1
  -1 -19   5 3234.46 200.141   1
   1 -19   5 2964.12 202.962   1
  -1  19  -5 3262.50 201.372   1
   1  19  -5 3541.01 210.166   1
  -1  19  -5 3688.10 215.535   1
  -1  19   5 3641.20 193.702   1
   1  19  -5 3692.36 212.439   1
   1  19   5 3751.00 191.903   1
   1 -19   5 3411.25 207.919   1
  -1 -19   5 2974.57 210.199   1
   1 -19  -5 2725.03 186.649   1
  -1 -19  -7 1239.53 110.824   1
   1 -19  -7 1144.09 82.4470   1
  -1 -19   7 1100.92 106.822   1
  -1  19   7 939.433 79.6555   1
   1  19  -7 908.791 114.787   1
   1 -19   7 861.869 109.527   1
  -1  19  -7 827.627 103.775   1
  -1  19  -7 1217.62 123.400   1
  -1  19   7 1190.16 86.8388   1
   1  19  -7 1002.57 116.553   1
   1 -19   7 976.680 114.021   1
   1 -19  -7 693.559 79.8193   1
   1  19   7 1068.54 83.4956   1
  -1 -19   7 1167.11 122.892   1
  -1 -19  -7 1083.36 90.2416   1
  -1 -19  -9 180.282 115.663   1
  -1 -19   9 13.9890 84.6510   1
   1  19   9 271.194 64.7824   1
   1 -19   9 84.9094 91.6303   1
  -1  19   9 154.884 48.8396   1
  -1  19   9 140.177 52.0148   1
   1 -19   9 246.874 96.6228   1
   1 -19  -9 7.91278 51.3925   1
   1  19   9 159.223 54.6841   1
  -1 -19   9 81.8156 100.101   1
  -1  19  -9 168.140 103.077   1
  -1 -19  -9 169.801 61.8668   1
   1  19  -9 116.580 99.6534   1
  -1  19 -11 112.635 109.114   1
  -1 -19 -11 86.4820 55.8598   1
  -1 -19  11-25.1933 107.636   1
   1  19 -11 112.913 107.279   1
  -1 -19  11 122.439 91.0522   1
   1  19  11 100.182 60.3024   1
   1 -19  11 66.1919 98.2417   1
   1  19 -11 197.255 100.109   1
  -1  19  11 32.4503 40.5062   1
  -1  19 -11 95.0971 89.1414   1
   1 -19  11 179.344 101.158   1
  -1  19  11 100.355 42.1356   1
   1 -19 -11 114.849 86.7479   1
   1  19  11 100.958 56.1236   1
  -1 -19  13 5862.56 309.752   1
   1 -19  13 6073.92 305.983   1
   1 -19  13 5020.54 299.930   1
   1  19  13 5650.95 263.456   1
  -1 -19  13 5326.03 297.184   1
   1  19 -13 5162.31 300.275   1
  -1  19 -13 5726.10 297.570   1
  -1  19  13 4604.29 251.339   1
   1  19 -13 6046.25 309.086   1
  -1  19 -13 6374.29 314.163   1
   1  19  13 5833.67 272.676   1
  -1  19  13 5510.39 254.453   1
   1  19  15 3344.39 173.864   1
  -1 -19  15 3025.89 215.346   1
   1 -19  15 3336.01 224.197   1
   1  19 -15 3471.24 224.685   1
  -1  19 -15 3738.61 217.648   1
  -1  19 -15 3648.36 233.260   1
   1  19 -15 3582.41 230.408   1
   1 -19  15 3669.66 227.238   1
  -1 -19  15 3781.89 235.530   1
   1  19 -17 335.898 126.531   1
   1 -19  17 316.367 125.963   1
  -1  19 -17 377.805 112.996   1
  -1 -19  17 367.078 118.357   1
   1  19  17 406.375 52.4755   1
  -1 -19  17 322.904 135.233   1
   1 -19  17 453.941 125.401   1
   1  19  17 347.162 45.9311   1
  -1  19 -17 511.284 136.924   1
   1  19 -17 578.665 136.755   1
   1  19  19 22.1059 31.2971   1
  -1  19 -19-115.889 113.095   1
   1  19 -19 16.0642 125.895   1
   1 -19  19-232.596 131.495   1
  -1 -19  19 13.1210 130.357   1
   1  19  19 37.7772 38.4825   1
  -1  19 -19 143.356 137.807   1
   1  19 -19-174.069 132.136   1
  -1  19 -21 717.987 132.838   1
   1  19 -21 490.578 141.377   1
  -1 -19  21 392.517 143.316   1
   1 -19  21 691.823 143.807   1
  -1 -19  21 442.676 136.036   1
  -1  19 -21 533.817 151.439   1
   1  19 -21 516.981 142.834   1
  -1  19 -23 1192.56 153.853   1
   1 -19  23 1279.89 171.373   1
  -1 -19  23 1257.03 162.119   1
  -1  19 -23 1326.93 180.161   1
   1 -19  23 1580.47 175.618   1
   1  19 -23 1372.55 171.655   1
  -1 -19  23 1223.77 173.923   1
   1 -19  25 487.528 154.736   1
   1  19  25 222.723 45.2215   1
   1 -19  25 454.469 148.193   1
  -1 -19  25 542.750 157.246   1
   1  19 -25 466.229 151.635   1
  -1  19 -25 520.731 157.638   1
  -1 -19  25 465.040 142.669   1
  -1 -19  27 412.866 155.008   1
  -1  19 -27 326.097 142.423   1
   1  19 -27 183.801 150.272   1
   1 -19  27 314.999 159.249   1
   1  19  27 169.241 53.5251   1
  -1 -19  27 347.821 158.331   1
   1 -19  27 269.738 158.384   1
  -1  19 -27 524.899 172.075   1
   1  19 -27 171.122 154.738   1
   1  19  27 125.448 78.8404   1
  -1 -19  29-302.365 164.350   1
   1  19  29 44.8070 62.0103   1
   1 -19  29-179.574 165.014   1
  -1  19 -29 32.9840 143.147   1
   1  19 -29 198.531 156.436   1
   1 -19  29-5.28350 162.366   1
  -1 -19  29 74.5894 162.997   1
  -1  19 -29-43.3358 164.730   1
   1  19 -29-83.3151 162.456   1
   1  19  29 66.6713 125.717   1
   1  21  -1 274.743 90.0232   1
  -1  21  -1 219.921 77.0291   1
  -1  21   1 115.124 71.6869   1
   1 -21   1 50.5142 83.2663   1
   1  21  -1 169.981 86.8542   1
  -1 -21   1 102.312 93.2091   1
  -1 -21  -1-31.2353 88.5864   1
  -1  21   1 32.7856 85.9203   1
  -1  21  -1 70.5300 92.2498   1
  -1 -21  -1 36.9970 73.1077   1
   1 -21  -1 143.912 75.3952   1
  -1 -21   1 129.811 76.8855   1
   1 -21   1 230.290 80.2018   1
   1  21   3 1212.46 119.373   1
   1 -21   3 1345.99 123.537   1
   1 -21  -3 1385.66 106.542   1
  -1 -21   3 1232.16 115.064   1
  -1  21  -3 1263.72 117.550   1
   1  21  -3 1459.43 130.366   1
  -1  21  -3 1306.02 134.777   1
  -1  21   3 1552.69 120.924   1
   1  21  -3 1459.51 132.475   1
   1  21   3 1359.54 115.232   1
  -1 -21   3 1330.59 134.385   1
   1 -21   3 1289.68 125.770   1
   1 -21  -3 1232.78 114.889   1
  -1 -21  -3 1368.41 112.948   1
  -1 -21  -5 1413.52 115.122   1
   1 -21  -5 1138.81 97.9242   1
  -1 -21   5 1256.94 114.493   1
   1  21  -5 1047.67 125.006   1
  -1  21  -5 973.801 114.538   1
   1 -21   5 1004.84 125.703   1
   1 -21  -5 923.923 103.640   1
  -1 -21   5 1064.25 133.420   1
  -1  21  -5 1446.67 138.295   1
   1  21  -5 1171.85 129.520   1
  -1  21   5 1293.27 110.854   1
   1  21   5 1315.83 105.036   1
  -1 -21  -7 1628.75 131.122   1
   1 -21  -7 1500.97 101.667   1
   1  21   7 1167.33 109.252   1
  -1 -21   7 1294.55 123.038   1
   1 -21   7 1165.92 127.851   1
   1  21  -7 980.406 131.348   1
  -1  21   7 1122.40 95.3239   1
  -1  21  -7 1259.10 123.844   1
   1  21  -7 1398.00 138.136   1
  -1  21  -7 1337.20 141.322   1
  -1  21   7 1345.38 104.291   1
   1 -21  -7 842.139 97.6258   1
   1  21   7 1456.44 101.794   1
   1 -21   7 1260.57 134.446   1
  -1 -21  -7 1191.40 109.145   1
  -1 -21   7 1384.23 142.809   1
  -1 -21  -9-5.43056 122.446   1
  -1 -21   9 8.86873 92.9802   1
   1  21   9 25.4259 73.5628   1
   1  21  -9 15.9088 103.007   1
   1 -21   9-77.2837 99.2737   1
  -1  21  -9 143.594 93.5530   1
  -1  21   9-84.2311 55.8365   1
  -1 -21   9-140.297 114.465   1
   1 -21  -9 1.22427 59.9981   1
   1 -21   9-76.3294 107.253   1
  -1 -21  -9 159.974 69.6302   1
   1  21  -9 39.9070 107.503   1
  -1  21  -9 60.2908 113.544   1
  -1  21   9 44.9462 59.0784   1
   1  21   9 2.98844 61.0159   1
   1  21  11 1332.42 104.868   1
   1 -21  11 1305.35 141.843   1
  -1 -21  11 1431.96 139.085   1
  -1  21  11 1309.24 88.8362   1
   1  21 -11 1314.00 145.151   1
  -1  21 -11 1195.37 134.932   1
   1 -21 -11 1450.91 125.429   1
  -1 -21 -11 1034.29 98.5963   1
   1 -21  11 1422.81 149.858   1
  -1 -21  11 1241.30 155.598   1
  -1  21 -11 1537.35 157.976   1
   1  21 -11 1455.46 151.818   1
  -1  21  11 1445.71 91.4278   1
   1  21  11 1545.25 101.893   1
  -1 -21 -13 843.974 215.353   1
  -1 -21 -13 1137.26 101.208   1
  -1 -21  13 1595.50 173.387   1
   1 -21  13 1763.63 164.634   1
  -1  21 -13 1807.06 150.399   1
   1  21 -13 1685.96 160.059   1
  -1  21  13 1481.58 91.2620   1
  -1 -21  13 1787.32 154.113   1
   1  21  13 1624.47 109.549   1
   1 -21  13 1366.67 154.692   1
  -1  21  13 1705.90 96.2478   1
   1  21  13 1889.92 118.709   1
   1  21 -13 1916.68 169.610   1
  -1  21 -13 2030.30 176.231   1
   1  21 -15 464.974 142.189   1
   1  21  15 582.951 69.0378   1
  -1  21 -15 454.813 120.347   1
  -1  21 -15 707.729 146.616   1
   1  21 -15 620.514 151.406   1
   1  21  15 529.287 87.7960   1
   1 -21  15 578.505 136.090   1
  -1 -21  15 618.522 158.362   1
  -1 -21  17 344.611 125.871   1
  -1  21 -17 278.014 118.496   1
   1  21  17 271.732 56.2786   1
   1  21 -17 400.930 133.978   1
   1 -21  17 221.513 129.056   1
   1  21  17 222.330 52.2272   1
   1 -21  17 574.238 139.028   1
  -1 -21  17 189.449 140.026   1
  -1  21 -17 180.635 139.359   1
   1  21 -17 394.404 137.191   1
  -1  21 -19 53.1175 120.012   1
   1  21 -19-38.0117 130.374   1
   1  21  19 44.2880 39.3054   1
   1  21  19 14.8241 30.5385   1
  -1  21 -19 106.421 143.650   1
   1  21 -19-125.125 134.970   1
   1 -21  19 114.043 136.396   1
  -1 -21  19 51.7687 142.543   1
   1 -21  21 356.528 141.923   1
   1  21 -21 208.188 143.003   1
  -1  21 -21 617.427 155.481   1
   1  21 -21 240.706 145.968   1
  -1  21 -21 376.203 128.828   1
  -1 -21  21 316.279 135.638   1
   1 -21  21 416.778 152.885   1
  -1 -21  21 397.618 150.753   1
   1 -21  23 468.543 150.640   1
   1  21 -23 575.575 155.084   1
   1  21 -23 574.114 156.928   1
  -1  21 -23 537.540 164.923   1
  -1  21 -23 585.296 142.991   1
  -1 -21  23 719.459 151.637   1
  -1 -21  23 438.444 160.838   1
   1 -21  23 523.789 160.504   1
   1 -21  25 976.060 172.295   1
  -1  21 -25 927.602 187.439   1
   1  21 -25 816.614 174.075   1
  -1 -21  25 827.115 167.804   1
   1 -21  25 895.214 174.920   1
  -1 -21  25 1385.99 189.415   1
   1 -21  27-35.6299 157.816   1
   1  21 -27 144.920 156.215   1
  -1  21 -27-9.25074 146.582   1
   1  21 -27 31.8998 163.394   1
  -1  21 -27-22.3088 169.182   1
  -1 -21  27 34.6016 152.290   1
   1 -21  27 261.111 167.839   1
  -1 -21  27-104.092 167.115   1
   1  23  -1 191.873 99.2868   1
   1  23   1 189.270 95.4275   1
  -1  23  -1 97.2846 84.7408   1
  -1  23   1 63.8328 81.6680   1
  -1 -23   1 80.5922 103.381   1
  -1  23   1-17.1244 97.1153   1
  -1  23  -1 111.529 103.672   1
  -1 -23  -1 82.7140 99.0669   1
   1 -23   1 65.7411 96.1541   1
  -1 -23  -1 45.8408 84.7597   1
   1 -23   1 138.070 87.7756   1
   1 -23  -1 42.6722 79.4135   1
  -1 -23   1 44.6553 82.5176   1
   1  23  -1 26.7996 96.7924   1
   1  23  -3 724.320 115.172   1
  -1  23  -3 662.129 107.818   1
  -1  23  -3 812.368 130.597   1
  -1 -23   3 694.994 123.695   1
   1 -23  -3 748.908 103.897   1
   1 -23   3 794.289 120.102   1
   1  23   3 806.478 107.927   1
   1  23  -3 899.686 121.990   1
  -1  23   3 746.911 109.145   1
   1 -23  -3 860.709 95.4094   1
  -1 -23   3 888.447 105.441   1
   1 -23   3 682.088 110.554   1
  -1 -23  -3 867.568 108.378   1
  -1 -23  -5 1544.88 145.637   1
   1 -23  -5 1204.48 104.080   1
   1 -23   5 1116.81 127.648   1
  -1 -23   5 1171.29 119.286   1
  -1  23   5 1013.87 102.595   1
   1  23  -5 1073.07 131.934   1
  -1  23  -5 960.115 123.299   1
  -1  23  -5 1315.74 147.330   1
   1 -23  -5 935.733 108.622   1
   1 -23   5 1093.21 135.354   1
  -1 -23   5 1049.56 141.846   1
   1  23  -5 1064.17 136.914   1
  -1  23   5 1515.53 119.529   1
   1  23   5 1614.60 135.329   1
   1  23  -7 479.581 117.117   1
   1  23   7 269.030 92.0950   1
  -1  23  -7 377.389 104.982   1
  -1  23   7 388.535 75.3751   1
  -1  23  -7 547.257 131.843   1
   1 -23  -7 397.063 81.9772   1
  -1 -23  -7 607.806 95.7675   1
   1 -23   7 584.773 121.431   1
  -1 -23   7 565.734 130.175   1
  -1  23   7 551.256 85.2298   1
   1  23   7 588.661 85.1541   1
   1  23  -7 542.133 124.006   1
  -1 -23  -7 630.691 116.833   1
  -1 -23   9 78.3966 111.852   1
   1  23   9 48.5376 70.2891   1
   1  23   9 114.563 81.4653   1
   1  23  -9 100.741 118.827   1
   1 -23   9 247.401 113.016   1
  -1  23  -9 289.463 106.718   1
   1 -23  -9-1.47007 70.4587   1
  -1 -23  -9 281.410 80.5093   1
   1 -23   9 239.499 119.720   1
  -1 -23   9 36.3205 132.407   1
  -1  23   9 64.2358 68.8440   1
   1  23  -9 220.285 127.719   1
  -1  23  -9 82.4142 129.133   1
  -1  23  11 371.405 65.6294   1
  -1 -23 -11 474.154 181.330   1
  -1 -23  11 534.267 124.230   1
   1  23  11 343.618 82.8248   1
   1  23 -11 365.845 139.841   1
   1 -23  11 399.346 122.249   1
  -1  23 -11 315.168 113.611   1
  -1  23  11 434.374 62.3091   1
   1 -23 -11 503.999 108.651   1
  -1 -23  11 497.238 162.451   1
  -1 -23 -11 443.890 76.9028   1
   1 -23  11 419.553 132.219   1
  -1  23 -11 370.423 139.881   1
   1  23 -11 577.817 144.096   1
   1  23  11 460.844 76.0769   1
  -1  23 -13 512.809 148.863   1
   1  23 -13 362.563 139.569   1
  -1 -23  13 179.334 117.060   1
   1  23 -13 357.598 126.369   1
   1 -23  13 77.1920 121.446   1
  -1  23  13 334.783 50.0076   1
  -1  23 -13 319.172 115.791   1
  -1 -23 -13 91.6195 212.435   1
   1 -23  13 532.433 136.138   1
  -1 -23  13 374.886 142.882   1
  -1 -23 -13 229.525 64.1371   1
   1  23  13 388.491 77.7397   1
  -1  23  13 366.381 57.4719   1
   1  23  15 570.349 98.3029   1
   1  23 -15 441.597 136.550   1
   1  23  15 554.103 74.8477   1
   1 -23  15 384.633 135.340   1
  -1  23 -15 808.574 128.526   1
  -1  23  15 333.284 39.2794   1
  -1 -23  15 605.134 130.534   1
  -1  23 -15 747.203 156.626   1
   1  23 -15 1020.56 155.755   1
  -1 -23 -15-22.5448 145.408   1
   1 -23  15 735.603 148.160   1
  -1 -23 -15 539.225 57.1054   1
  -1 -23  15 807.109 153.639   1
  -1  23 -17 179.931 148.235   1
   1  23 -17 163.212 144.575   1
   1 -23  17 457.893 138.013   1
   1  23 -17 339.066 139.953   1
   1  23  17 148.974 59.4618   1
  -1  23 -17 281.372 124.570   1
  -1 -23  17 210.908 129.375   1
  -1 -23  17 335.867 150.834   1
   1 -23  17 316.495 145.255   1
   1  23  17 154.225 62.1740   1
  -1  23 -19-55.0912 128.021   1
   1  23 -19-52.5660 147.273   1
   1 -23  19 164.211 136.749   1
   1  23  19-12.4470 41.3815   1
   1  23  19-5.13649 34.7662   1
  -1  23 -19-218.542 157.597   1
   1  23 -19-179.517 154.000   1
   1 -23  19-113.725 146.677   1
  -1 -23  19-126.922 154.156   1
   1  23 -21 243.022 151.856   1
  -1  23 -21 340.548 163.201   1
   1  23 -21-82.6395 162.824   1
  -1  23 -21 119.652 130.344   1
  -1 -23  21-47.8463 144.854   1
   1 -23  21 124.753 153.446   1
  -1 -23  21 10.5436 161.274   1
   1 -23  23 706.330 168.557   1
   1  23 -23 888.825 172.494   1
  -1  23 -23 864.242 159.025   1
  -1  23 -23 604.318 181.554   1
   1  23 -23 726.419 176.715   1
  -1 -23  23 674.943 162.054   1
   1 -23  23 831.984 175.257   1
  -1 -23  23 888.057 181.852   1
   1  25  -1 341.518 107.117   1
   1  25   1-55.6219 99.8472   1
  -1  25  -1-66.8885 93.2197   1
  -1  25  -1 96.1047 114.434   1
  -1  25   1 34.6374 108.300   1
  -1 -25   1-34.3161 112.959   1
   1 -25  -1 413.009 85.8528   1
   1 -25   1-54.0741 108.487   1
  -1 -25  -1 246.670 108.895   1
  -1 -25   1 83.5924 90.4730   1
  -1 -25  -1 179.749 95.0788   1
   1 -25   1 75.9767 97.4060   1
   1  25  -1-19.4785 105.296   1
   1  25  -3 431.534 114.863   1
  -1  25  -3 430.447 103.978   1
  -1  25  -3 440.286 128.845   1
   1 -25   3 265.880 117.967   1
   1 -25  -3 500.519 103.282   1
  -1 -25   3 209.458 123.324   1
   1  25   3 303.327 99.4071   1
   1  25  -3 357.371 119.339   1
  -1  25   3 439.269 109.420   1
   1 -25  -3 558.032 90.8827   1
  -1 -25   3 414.688 98.9860   1
   1 -25   3 247.566 103.609   1
  -1 -25   5 796.040 115.004   1
   1 -25   5 739.662 119.606   1
   1  25  -5 907.178 130.287   1
   1  25   5 734.605 112.091   1
  -1  25  -5 723.571 118.359   1
  -1  25   5 680.244 96.6874   1
  -1  25  -5 713.331 145.546   1
   1 -25   5 641.884 134.810   1
  -1 -25   5 768.748 141.781   1
   1 -25  -5 725.412 107.368   1
   1  25   5 961.287 110.665   1
   1  25  -5 1051.73 140.871   1
  -1  25   5 794.907 112.958   1
  -1 -25  -5 1171.54 125.370   1
   1 -25  -5 1037.05 100.981   1
  -1 -25  -7 1187.19 139.009   1
   1 -25   7 1232.26 137.579   1
  -1 -25   7 1376.10 131.479   1
  -1  25   7 1012.18 101.040   1
   1  25  -7 1067.67 140.728   1
   1  25   7 1038.34 115.018   1
  -1  25  -7 1223.05 133.101   1
   1  25  -7 1440.90 157.574   1
  -1  25   7 1291.09 114.699   1
   1 -25   7 1164.79 151.780   1
  -1 -25  -7 956.407 117.671   1
  -1 -25   7 1520.79 163.735   1
  -1  25  -7 1170.86 160.501   1
   1  25   7 1164.58 110.892   1
   1 -25   9 89.2294 115.723   1
  -1 -25   9 226.942 109.322   1
   1  25   9 13.8589 77.5557   1
   1  25  -9 59.8283 119.496   1
   1  25   9 17.2890 83.9352   1
  -1  25  -9 181.821 109.490   1
  -1  25   9 10.1989 68.7028   1
   1 -25   9-58.5252 127.199   1
  -1 -25   9 79.0766 137.331   1
   1 -25  -9-5.19230 77.8866   1
  -1 -25  -9 74.2145 84.8056   1
   1  25  -9-77.2754 130.430   1
  -1  25   9-20.0438 79.1887   1
  -1  25  -9-171.381 137.713   1
   1  25 -11 144.740 136.107   1
  -1  25  11 132.115 68.2409   1
  -1 -25 -11 185.131 176.152   1
  -1 -25  11 193.342 112.928   1
   1 -25  11-73.0705 121.302   1
   1  25 -11 100.456 126.011   1
   1  25  11 75.6138 79.7831   1
  -1  25  11 109.750 60.6549   1
  -1  25 -11 101.351 114.581   1
   1 -25 -11 145.655 111.592   1
  -1 -25  11 184.387 141.049   1
  -1 -25 -11 95.1049 77.3881   1
   1 -25  11 234.336 133.325   1
  -1  25 -11 122.952 144.259   1
   1  25  11 14.4000 74.8189   1
  -1  25 -13 764.450 162.210   1
   1  25 -13 731.953 154.501   1
  -1 -25  13 520.597 129.187   1
   1 -25  13 345.711 139.415   1
   1  25 -13 682.655 142.427   1
   1  25  13 522.139 86.2745   1
  -1  25  13 560.451 63.7852   1
  -1  25 -13 668.013 130.930   1
  -1 -25 -13 324.312 227.695   1
   1 -25 -13 1.94303 134.044   1
   1 -25  13 638.218 152.621   1
  -1 -25  13 839.519 158.222   1
  -1 -25 -13 347.191 77.6191   1
  -1  25  13 784.596 74.1227   1
   1  25  13 943.958 95.2944   1
  -1 -25 -15 147.306 184.904   1
   1  25  15 405.912 102.737   1
   1  25 -15 365.816 140.550   1
   1  25  15 257.929 73.7280   1
   1 -25  15 550.898 144.238   1
  -1  25  15 361.674 48.2809   1
  -1  25 -15 397.901 130.751   1
  -1 -25  15 386.459 131.299   1
  -1  25 -15 765.902 167.020   1
   1  25 -15 370.018 153.796   1
  -1 -25 -15 269.177 60.0740   1
   1 -25  15 337.531 148.875   1
  -1 -25  15 529.958 156.384   1
  -1  25  15 378.834 70.8014   1
  -1  25 -17 75.3589 157.904   1
   1  25 -17 5.15024 154.096   1
   1 -25  17 233.850 139.051   1
   1  25  17 88.2867 61.9440   1
   1  25 -17 235.872 143.591   1
  -1  25 -17 346.447 129.695   1
  -1 -25  17 223.485 132.957   1
   1  25  17 2.62922 78.8873   1
   1 -25  17-87.6642 152.100   1
  -1 -25  17 242.300 158.498   1
   1  25 -19-95.2280 149.720   1
   1 -25  19 134.177 141.927   1
   1  25  19-11.0663 41.8023   1
   1 -25  19-32.2350 158.179   1
  -1 -25  19 109.113 171.752   1
  -1  25 -19 65.1649 133.488   1
  -1  25 -19-22.3488 164.322   1
   1  25 -19 90.5675 171.005   1
  -1  25 -21 106.963 140.215   1
  -1  25 -21 69.4561 173.773   1
   1  25 -21-66.4566 167.734   1
   1  25 -21-70.3513 152.946   1
   1  27  -1-26.9450 110.023   1
  -1  27  -1 205.379 99.3785   1
  -1  27  -1 136.321 126.963   1
   1 -27  -1-244.394 81.4377   1
   1 -27   1-42.4460 117.013   1
  -1 -27   1 161.437 122.486   1
  -1 -27  -1-142.739 116.926   1
   1 -27  -1 62.9818 94.5270   1
   1 -27   1 68.2613 99.5769   1
  -1 -27  -1 24.4567 99.9370   1
  -1 -27   1 49.7059 100.568   1
   1  27  -1 247.213 118.015   1
  -1  27   1 198.896 120.401   1
   1  27  -3 238.955 120.925   1
  -1  27   3 252.973 93.8912   1
  -1  27  -3 449.668 111.375   1
  -1  27  -3 122.637 139.171   1
  -1 -27  -3 1010.78 115.476   1
  -1 -27   3 116.555 130.959   1
   1 -27   3 552.521 132.951   1
   1  27   3 380.625 110.826   1
   1  27  -3 594.489 134.387   1
  -1  27   3 553.256 119.365   1
   1 -27  -3 376.003 95.0319   1
   1 -27   3 351.193 112.521   1
  -1 -27  -3 309.082 112.156   1
  -1 -27   3 254.420 106.600   1
  -1 -27  -5 1467.69 147.613   1
  -1 -27   5 1482.45 143.452   1
   1 -27   5 1384.57 143.489   1
  -1  27   5 1157.59 115.973   1
   1  27   5 1064.43 129.257   1
   1  27  -5 749.769 148.581   1
  -1  27  -5 1066.76 139.850   1
  -1  27  -5 1157.31 170.484   1
   1 -27   5 1291.02 162.809   1
  -1 -27   5 987.993 164.251   1
   1 -27  -5 995.268 131.369   1
   1  27   5 1560.59 135.567   1
  -1  27   5 1441.16 138.803   1
   1  27  -5 1512.25 169.430   1
  -1 -27   7 279.928 118.483   1
   1 -27   7 379.477 121.390   1
   1  27   7 205.530 98.5427   1
   1  27  -7 197.356 126.598   1
  -1  27   7 287.518 83.8624   1
  -1  27  -7 126.701 114.335   1
  -1  27  -7 534.586 151.228   1
  -1 -27  -7 167.870 103.409   1
  -1 -27   7 203.797 145.511   1
   1 -27   7 456.765 140.837   1
   1 -27  -7-20.8817 97.2445   1
   1  27  -7 519.992 147.591   1
  -1  27   7 516.272 103.141   1
   1  27   7 537.363 98.9962   1
   1 -27  -7 354.784 98.2691   1
  -1 -27  -9-146.748 151.368   1
   1 -27  -9-4.29109 101.864   1
   1 -27   9-74.2694 121.861   1
  -1 -27   9 3.29912 110.732   1
   1  27  -9 237.790 126.554   1
   1  27   9-57.7841 88.5970   1
  -1  27  -9 150.727 116.046   1
  -1  27   9 4.80386 72.8557   1
  -1  27  -9-87.7272 147.460   1
  -1 -27  -9 56.4519 90.9847   1
   1 -27  -9 26.1321 87.8798   1
  -1 -27   9 28.6392 143.161   1
   1 -27   9 87.5350 136.881   1
   1  27   9 13.4970 85.9278   1
   1  27  -9 51.5770 141.503   1
  -1  27   9-75.4371 86.3308   1
   1 -27 -11 115.672 125.580   1
   1 -27  11 3.75976 125.174   1
  -1 -27  11-42.4296 120.079   1
   1  27  11 39.0275 84.5076   1
   1  27 -11-94.0910 133.512   1
  -1  27 -11 129.679 118.303   1
  -1  27  11 68.0226 66.0711   1
  -1  27 -11 237.787 160.756   1
  -1 -27 -11 146.376 86.5956   1
  -1 -27  11 10.0272 149.928   1
   1 -27  11-77.7404 146.208   1
   1  27 -11 58.7370 146.528   1
  -1  27  11 52.9258 76.0477   1
   1  27  11 104.496 83.2452   1
   1 -27 -13 129.702 165.972   1
  -1 -27 -13-62.4746 245.768   1
  -1  27 -13 161.524 162.286   1
  -1 -27  13 220.930 127.318   1
   1 -27  13 241.863 133.978   1
   1  27  13 232.637 81.8879   1
   1  27 -13 161.269 137.838   1
  -1  27  13 272.228 62.3884   1
  -1  27 -13 201.646 126.828   1
   1 -27  13 239.959 156.759   1
  -1 -27  13 215.256 159.729   1
  -1 -27 -13 216.396 79.5714   1
  -1  27  13 337.742 74.3715   1
   1  27  13 344.779 93.5857   1
   1  27 -13 368.269 157.820   1
   1  27  15 303.629 110.668   1
  -1  27 -15 230.783 169.539   1
   1 -27  15 313.901 144.223   1
  -1 -27  15 641.957 143.435   1
   1  27 -15 340.524 148.262   1
   1  27  15 269.424 79.1052   1
  -1  27 -15 324.197 132.206   1
  -1  27  15 140.921 51.7325   1
   1 -27  15 422.459 164.486   1
  -1 -27  15 590.409 174.402   1
  -1 -27 -15 252.683 68.0161   1
   1  27 -15 405.696 162.485   1
  -1 -27 -15 237.048 211.960   1
  -1  27  15 349.594 74.5956   1
   1 -27  17 194.931 149.177   1
  -1 -27  17 159.556 140.162   1
   1  27 -17 251.651 150.502   1
   1  27  17-23.3056 67.7953   1
  -1  27 -17-32.2428 133.125   1
   1  27  17 155.499 98.2305   1
   1 -27  17 134.045 165.634   1
  -1 -27  17 90.8727 171.971   1
   1  27 -17 171.729 167.908   1
  -1  27 -17-5.83749 174.485   1
  -1  29   1 118.388 100.835   1
  -1 -29  -1-53.7195 128.285   1
   1 -29   1 236.254 132.355   1
  -1 -29   1-103.155 135.503   1
  -1  29  -1 237.487 136.942   1
   1  29  -1-106.179 130.593   1
  -1  29   1 208.395 128.320   1
   1  29  -1 56.8802 118.399   1
   1 -29  -1 153.377 103.267   1
   1 -29   1-27.7178 104.859   1
  -1 -29  -1-143.555 113.686   1
  -1 -29   1 147.786 115.168   1
   1  29   3 609.645 123.554   1
   1  29  -3 441.314 134.030   1
  -1  29  -3 435.073 121.232   1
  -1  29   3 380.273 104.642   1
   1 -29   3 279.200 146.764   1
  -1 -29  -3 472.561 132.209   1
  -1 -29   3 468.201 152.584   1
   1  29  -3 790.197 148.596   1
  -1  29  -3 312.399 154.248   1
  -1  29   3 596.040 131.687   1
   1  29   3 727.640 130.475   1
  -1 -29  -3 594.315 131.754   1
   1 -29   3 501.756 120.457   1
   1 -29  -3 372.681 107.366   1
  -1 -29   3 680.842 123.199   1
   1  29   5 347.311 112.551   1
   1  29  -5 583.465 141.245   1
  -1  29   5 284.516 97.3376   1
  -1  29  -5 544.871 124.920   1
   1 -29   5 387.505 151.967   1
   1 -29  -5 5.86122 116.460   1
  -1 -29   5 337.587 156.008   1
   1  29   5 420.064 113.719   1
  -1  29   5 459.595 116.570   1
   1  29  -5 471.786 155.535   1
  -1  29  -5 400.829 158.730   1
   1 -29   5 562.258 130.571   1
  -1 -29   5 425.676 122.065   1
   1 -29   7 149.166 125.566   1
  -1 -29   7 59.9383 118.894   1
   1  29  -7 253.067 138.767   1
   1  29   7 111.392 103.227   1
  -1  29  -7-29.6004 120.909   1
  -1  29   7 71.1605 85.6937   1
   1 -29  -7 18.5940 106.186   1
  -1 -29   7 247.645 158.099   1
   1 -29   7 4.77792 149.053   1
  -1 -29  -7 5.78641 110.313   1
  -1  29   7 194.391 105.734   1
   1  29  -7 155.158 155.270   1
   1 -29  -7 59.2879 105.272   1
  -1 -29  -7 101.076 143.526   1
  -1  29  -7-20.2796 160.938   1
  -1 -29   9-76.2990 120.303   1
   1 -29   9-73.2332 130.036   1
   1  29   9 153.553 98.4548   1
   1  29  -9 168.767 137.615   1
  -1  29   9 125.474 78.7573   1
  -1  29  -9-41.6022 126.492   1
   1  29  -9 15.3181 156.451   1
  -1  29  -9-338.893 172.421   1
  -1 -29  -9 44.4432 165.670   1
   1 -29  -9-76.0174 119.686   1
   1 -29  -9 32.4664 102.056   1
  -1 -29  -9-2.52866 101.395   1
  -1 -29   9-62.3645 157.567   1
   1 -29   9 201.856 155.009   1
  -2   0   0-64.9081 51.7861   1
   2   0   0 2.08325 44.9821   1
  -2   0   0-6.69503 18.8081   1
   2   0   0-16.9654 19.0637   1
   2   0   2 143708. 7124.42   1
  -2   0  -2 148636. 7122.70   1
  -2   0  -2 147950. 7110.59   1
   2   0   2 147071. 7110.24   1
   2   0  -2 143291. 7110.27   1
  -2   0   2 142175. 7109.95   1
   2   0  -2 148688. 7115.71   1
   2   0  -4 22.3275 21.6781   1
  -2   0   4-6.04147 22.0334   1
  -2   0  -4 28.2460 23.7589   1
   2   0   4 41.3082 23.9339   1
  -2   0  -4 31.6007 39.9851   1
   2   0   4 86.3441 53.2201   1
   2   0  -4 65.6591 29.5461   1
   2   0  -6 22907.5 1149.28   1
  -2   0   6 23019.9 1149.91   1
   2   0  -6 23880.7 1150.03   1
  -2   0  -6 23642.7 1149.14   1
   2   0   6 23591.8 1148.93   1
   2   0   8-10.7628 18.8507   1
   2   0  -8-2.85455 19.5949   1
  -2   0   8 25.3266 20.8401   1
   2   0  -8-3.46808 18.4544   1
  -2   0  -8-24.1218 25.0956   1
  -2   0  -8 14.6139 16.2698   1
   2   0 -10 1101.64 69.6822   1
  -2   0 -10 1117.78 70.3987   1
  -2   0  10 1078.82 69.1407   1
   2   0 -10 1070.86 67.5750   1
   2   0  10 1076.76 66.8689   1
  -2   0 -10 1066.84 64.3637   1
  -2   0 -12 21.7280 33.3370   1
   2   0 -12 7.00332 44.1992   1
  -2   0  12-30.7453 47.2937   1
   2   0 -12-27.6551 38.8022   1
   2   0  12 15.3461 46.0271   1
  -2   0 -12-20.5924 42.7892   1
  -2   0 -14 1888.21 115.695   1
  -2   0 -14 1900.35 108.060   1
   2   0  14 1930.98 112.541   1
   2   0 -14 1776.70 117.933   1
  -2   0  14 1732.26 112.919   1
   2   0 -14 1829.37 112.481   1
  -2   0  14 1385.30 113.589   1
   2   0  14 1703.49 117.678   1
  -2   0 -16-29.9730 46.7058   1
   2   0  16 59.6438 54.8480   1
   2   0 -16-21.8167 61.4551   1
  -2   0  16 32.3173 55.3406   1
  -2   0  16 90.3863 62.0020   1
   2   0 -16 21.0611 52.1974   1
  -2   0 -16 27.6015 57.5215   1
   2   0  16-22.7200 63.2889   1
  -2   0  18 57415.7 2915.39   1
  -2   0 -18 59698.5 2915.48   1
  -2   0 -18 60645.7 2912.74   1
   2   0  18 61901.9 2915.70   1
  -2   0  18 55512.6 2914.42   1
   2   0 -18 58676.7 2914.20   1
   2   0  18 61806.5 2917.87   1
   2   0  20-36.7738 63.2915   1
   2   0 -20 69.8884 66.3302   1
  -2   0  20-6.54047 63.0884   1
   2   0 -20 55.9460 61.4187   1
  -2   0  20 32.1931 64.6522   1
  -2   0 -20 115.271 62.8752   1
   2   0  20-34.0486 68.2711   1
  -2   0 -22 5112.74 274.712   1
  -2   0  22 5013.76 275.472   1
  -2   0 -22 4998.09 269.338   1
   2   0 -22 4536.06 275.151   1
   2   0  22 5108.30 276.305   1
  -2   0  22 4562.64 274.370   1
   2   0  22 5526.88 278.943   1
   2   0 -22 5005.04 273.321   1
   2   0  24 23.9981 80.6599   1
  -2   0  24-42.2240 77.4038   1
  -2   0 -24-49.8432 76.9146   1
   2   0 -24-4.74106 72.5872   1
   2   0 -24-174.750 84.3545   1
   2   0  24 46.7111 80.5746   1
  -2   0  24-61.3401 78.6317   1
  -2   0 -24-59.7357 64.5356   1
  -2   0  26 2525.23 165.085   1
  -2   0 -26 2280.60 164.004   1
  -2   0 -26 2351.24 155.241   1
   2   0  26 2302.18 169.315   1
   2   0 -26 2088.39 164.096   1
  -2   0  26 1988.26 164.782   1
   2   0 -26 2092.07 158.717   1
   2   0  26 2826.63 171.512   1
   2   0 -28 58.4535 98.3931   1
  -2   0 -28-13.1884 79.3574   1
   2   0  28 3.27763 101.864   1
  -2   0  28-73.9442 101.451   1
   2   0 -28 62.1118 92.0572   1
  -2   0 -28 17.4433 96.8063   1
   2   0  28-58.5858 101.632   1
  -2   0  28 53.6960 96.4157   1
  -2   0 -30 1920.57 150.515   1
  -2   0  30 1554.69 146.732   1
  -2   0 -30 1632.20 136.122   1
   2   0 -30 1331.59 145.200   1
   2   0  30 1328.88 154.712   1
  -2   0  30 1419.11 152.533   1
   2   0 -30 1623.40 142.169   1
   2   0  30 1705.81 154.316   1
  -2   0  32 90.9263 119.889   1
   2   0  32 39.7758 123.379   1
  -2   0 -32-3.30012 111.954   1
   2   0 -32-81.2518 101.299   1
   2   0  32-282.410 121.589   1
  -2   0  32 57.6394 110.207   1
  -2   0 -32 68.1985 93.4576   1
   2   0 -32 28.4952 113.135   1
  -2   0  34 89.7569 128.083   1
   2   0  34 137.323 138.545   1
  -2   0 -34 215.503 124.723   1
   2   0 -34 139.044 112.267   1
   2   0  34 192.048 132.537   1
  -2   0  34 297.200 122.867   1
  -2   0 -34 239.101 107.159   1
   2   0 -34 251.937 126.301   1
  -2   0  36 13.2118 143.207   1
   2   0  36-125.708 151.204   1
  -2   0 -36 175.816 115.204   1
   2   0 -36-106.772 135.122   1
  -2   0 -36 127.265 130.220   1
   2   0 -36 139.247 120.323   1
  -2   0  36-162.057 131.021   1
   2   0  36-75.9275 137.912   1
  -2  -2   0 77079.8 3724.28   1
   2  -2   0 77698.7 3736.06   1
  -2   2   0 76068.1 3723.14   1
   2  -2   0 77253.9 3722.71   1
   2   2   0 74491.1 3724.54   1
  -2  -2   0 76597.2 3733.65   1
   2   2   0 73598.0 3731.07   1
   2   2  -2 11058.7 526.775   1
   2   2  -2 10562.3 523.159   1
  -2  -2   2 10627.5 523.364   1
   2  -2   2 11756.8 522.581   1
   2  -2   2 9381.99 526.223   1
   2   2   2 11090.1 544.408   1
  -2  -2  -2 10304.9 546.367   1
  -2   2  -2 11982.8 525.879   1
   2  -2  -2 11077.8 537.588   1
  -2   2  -2 9716.71 521.827   1
  -2   2   2 9956.00 524.438   1
  -2  -2  -2 9413.33 525.755   1
   2  -2  -2 10998.5 524.141   1
  -2  -2   2 10740.5 527.885   1
   2  -2  -4 8905.04 396.141   1
  -2  -2   4 7978.88 397.733   1
  -2   2   4 8390.94 394.605   1
   2   2  -4 7849.37 396.995   1
  -2   2  -4 7364.03 395.224   1
   2  -2   4 8031.50 395.734   1
  -2  -2  -4 7718.39 398.034   1
   2   2   4 9161.55 425.034   1
  -2  -2  -4 8047.23 415.554   1
   2   2  -4 7970.26 397.957   1
  -2  -2   4 7036.67 397.382   1
  -2  -2   6 3049.83 176.310   1
   2   2  -6 3514.32 177.608   1
  -2   2   6 3639.58 173.387   1
   2  -2  -6 3507.33 173.148   1
  -2   2  -6 3242.23 174.676   1
   2  -2   6 3782.76 177.434   1
  -2  -2   6 3417.34 178.256   1
   2   2  -6 3224.81 176.655   1
  -2  -2  -6 3465.25 175.247   1
  -2   2  -6 3344.85 178.981   1
   2   2   6 3510.41 186.944   1
  -2  -2  -6 3352.68 178.708   1
  -2  -2   8 14169.5 756.407   1
   2   2  -8 15847.2 758.746   1
   2  -2  -8 15918.2 753.363   1
   2  -2   8 14626.1 755.963   1
  -2   2  -8 14514.6 755.186   1
  -2   2   8 16328.4 754.324   1
  -2  -2   8 15516.8 758.746   1
   2   2  -8 14924.5 757.455   1
  -2  -2  -8 14881.0 753.829   1
   2   2   8 15835.1 758.044   1
   2  -2   8 15337.7 759.508   1
  -2   2  -8 15650.0 758.978   1
  -2  -2 -10 5.91161 29.7454   1
   2  -2  10 32.0806 35.0371   1
  -2   2 -10-24.4360 32.0641   1
   2  -2 -10 41.4049 19.9989   1
   2   2 -10 15.3958 32.8335   1
   2  -2  10 15.1857 27.8070   1
  -2   2 -10 24.1786 25.4452   1
  -2  -2  10 13.9754 29.6583   1
   2  -2 -10 58.8424 24.0145   1
   2   2 -10 62.1328 31.2347   1
  -2   2  10 41.9855 27.9190   1
  -2  -2  10 42.9667 34.4695   1
  -2  -2 -10 31.1498 21.2828   1
  -2   2 -12 5053.23 255.159   1
  -2  -2 -12 4117.07 246.147   1
   2  -2 -12 5469.23 251.148   1
  -2  -2  12 5421.58 259.531   1
   2   2 -12 5135.49 256.084   1
  -2   2  12 5537.14 254.805   1
   2   2 -12 4733.48 257.148   1
   2  -2 -12 5057.62 251.831   1
  -2   2 -12 4675.12 255.188   1
  -2  -2 -12 4238.91 250.702   1
   2  -2  12 4543.12 255.679   1
  -2   2 -14 535.099 69.1010   1
  -2  -2 -14 501.095 61.3596   1
   2  -2  14 406.206 69.9988   1
  -2   2 -14 606.782 63.8776   1
  -2  -2 -14 472.798 49.7112   1
   2   2  14 472.886 54.8616   1
   2  -2 -14 357.786 61.6492   1
   2   2 -14 410.370 76.1649   1
  -2   2  14 357.589 55.1849   1
  -2  -2  14 486.498 68.7777   1
  -2   2  14 446.285 62.3328   1
  -2  -2  14 514.278 75.1418   1
   2   2 -14 425.204 68.0574   1
   2  -2 -14 529.941 57.5043   1
   2  -2  16 10237.5 503.868   1
   2   2  16 9708.55 500.882   1
  -2  -2 -16 9369.84 493.209   1
  -2   2 -16 10447.3 500.773   1
   2  -2  16 9469.51 500.973   1
   2   2  16 9537.29 496.050   1
   2  -2 -16 9878.64 498.081   1
  -2  -2  16 9936.59 502.673   1
  -2   2  16 9393.88 496.201   1
   2   2 -16 9962.50 504.931   1
  -2  -2 -16 9714.68 498.238   1
  -2   2 -16 9781.92 502.469   1
  -2   2  16 9643.06 498.172   1
  -2  -2  16 9354.71 503.058   1
   2  -2 -16 10588.9 497.321   1
   2   2 -16 10799.1 503.315   1
   2   2  18 3360.76 187.621   1
   2  -2  18 3592.96 191.012   1
  -2   2 -18 3430.50 184.781   1
   2   2 -18 3124.15 190.620   1
   2  -2  18 3421.10 189.331   1
   2   2  18 3039.82 181.062   1
  -2  -2  18 2884.10 186.980   1
  -2  -2 -18 3197.46 182.540   1
  -2   2  18 3030.58 182.835   1
  -2  -2  18 3119.42 190.023   1
  -2   2 -18 3196.01 188.000   1
   2   2 -18 3107.57 186.622   1
   2  -2 -18 3478.91 181.590   1
   2  -2  20 31497.1 1481.91   1
   2   2  20 31381.7 1479.57   1
  -2  -2 -20 29145.2 1471.68   1
   2   2  20 30150.4 1476.12   1
   2  -2  20 29484.7 1480.28   1
   2  -2 -20 27177.3 1474.62   1
  -2  -2  20 29701.6 1480.43   1
  -2  -2  20 29843.0 1480.95   1
  -2   2  20 29143.4 1475.66   1
  -2   2 -20 29996.1 1479.88   1
  -2  -2 -20 28920.0 1475.01   1
   2   2 -20 31100.0 1479.96   1
   2  -2 -20 31139.7 1474.73   1
  -2  -2 -22 8.93478 51.8421   1
  -2   2 -22-2.33258 63.4858   1
   2   2  22-51.0922 67.0740   1
   2   2 -22 13.3418 75.8494   1
   2  -2  22 21.4171 74.7680   1
  -2  -2  22 67.8855 73.4424   1
   2  -2 -22 14.9713 66.4699   1
  -2   2  22 37.4172 65.4982   1
   2   2 -22-81.7339 69.0408   1
   2  -2 -22 13.6758 63.8664   1
  -2  -2  22-103.031 78.3301   1
  -2   2 -22 34.9185 69.5748   1
   2   2  22 7.14832 71.2055   1
  -2   2  22 47.7219 66.9922   1
   2  -2  22-51.4734 71.4466   1
  -2  -2 -22-83.7949 67.5776   1
  -2   2 -24 143.404 76.3001   1
   2  -2 -24 91.3874 74.3059   1
  -2  -2 -24 73.1800 59.9231   1
   2   2 -24-85.4035 88.2023   1
   2  -2  24 73.4762 85.3260   1
  -2  -2  24-45.7571 83.3023   1
   2   2  24-85.3863 78.5539   1
  -2   2  24 17.1519 74.0008   1
  -2   2 -24 51.2337 80.9740   1
   2   2 -24 23.1378 76.7616   1
   2  -2 -24 46.8120 68.5653   1
   2  -2  24-36.2530 82.0763   1
   2   2  24 62.1059 81.1737   1
  -2  -2 -24 62.0933 74.3356   1
  -2   2  24 2.24256 75.9069   1
  -2  -2  24 62.4421 85.4828   1
  -2   2 -26 63.2422 83.4299   1
  -2  -2 -26 32.7231 67.2308   1
   2  -2 -26 61.2997 82.7786   1
   2   2  26 56.8983 90.5191   1
   2   2 -26 103.329 94.8004   1
   2  -2  26 108.397 95.4818   1
  -2  -2  26 65.5981 92.1831   1
  -2   2  26-59.7254 88.5152   1
  -2   2 -26 111.148 93.3594   1
  -2  -2 -26 154.760 86.9038   1
   2  -2 -26 36.8448 78.7908   1
   2   2 -26 255.514 90.4782   1
  -2  -2  26 106.682 94.9813   1
   2   2  26 86.6562 92.6444   1
  -2   2  26 208.754 85.0364   1
   2  -2  26 149.498 95.9529   1
   2  -2  28 4222.20 243.151   1
   2   2  28 4131.22 238.007   1
  -2  -2 -28 3599.16 219.127   1
  -2   2 -28 4013.21 239.418   1
   2  -2 -28 3538.92 229.175   1
   2  -2  28 3316.26 241.279   1
   2   2 -28 3448.41 236.170   1
   2   2  28 3454.30 232.581   1
  -2   2  28 3676.40 233.198   1
  -2  -2  28 3807.05 240.607   1
  -2  -2 -28 3407.85 228.907   1
  -2   2  28 3683.19 228.856   1
  -2   2 -28 3661.65 238.645   1
  -2  -2  28 3933.80 237.985   1
   2  -2 -28 4039.60 228.210   1
   2   2 -28 4064.16 234.352   1
   2   2 -30 223.153 114.280   1
   2  -2 -30 189.639 100.405   1
  -2  -2 -30 136.923 85.3939   1
  -2   2 -30 154.763 103.435   1
   2  -2  30 65.1440 119.250   1
   2   2  30 253.005 113.545   1
  -2   2  30 159.576 105.157   1
  -2  -2  30 78.2060 114.951   1
   2   2 -30 86.6825 103.031   1
  -2  -2 -30 237.468 102.860   1
  -2   2 -30 56.1642 110.843   1
   2  -2  30 140.550 113.167   1
  -2   2  30 190.523 101.177   1
   2   2  30 93.2527 110.376   1
  -2  -2  30 119.268 108.787   1
   2  -2  32 1003.10 143.171   1
  -2   2  32 1076.35 132.189   1
  -2  -2  32 966.354 137.869   1
   2   2  32 1055.96 141.883   1
   2   2  32 1003.68 143.776   1
   2  -2  32 1061.60 156.148   1
   2  -2 -32 748.516 126.307   1
  -2  -2 -32 958.477 116.312   1
   2   2 -32 805.851 140.836   1
  -2   2 -32 1060.79 131.146   1
  -2   2  32 974.364 137.986   1
  -2  -2  32 886.120 148.351   1
  -2   2 -32 1135.01 143.707   1
   2   2 -32 988.347 133.780   1
  -2  -2 -32 972.065 130.766   1
   2  -2 -32 1040.23 125.121   1
   2  -2  34-138.873 130.882   1
   2   2  34-7.28053 126.971   1
  -2  -2  34-151.209 125.816   1
  -2   2  34 6.40997 115.384   1
   2   2  34 37.3882 132.576   1
   2  -2  34-88.1437 142.370   1
   2   2 -34 169.520 125.245   1
   2  -2 -34 10.3806 109.927   1
  -2   2 -34-36.4834 108.990   1
  -2  -2  34 30.3725 131.899   1
  -2   2  34-53.6531 124.254   1
   2  -2 -34-120.651 105.830   1
  -2   2 -34-139.779 124.399   1
  -2  -2 -34-45.9145 116.915   1
   2   2 -34-115.311 116.789   1
  -2  -2 -34-15.4507 95.2235   1
   2  -2  36 2183.61 190.232   1
   2   2  36 1931.12 183.190   1
  -2  -2  36 1497.17 186.661   1
  -2   2  36 1152.81 173.656   1
   2  -2  36 1017.59 211.271   1
   2   2  36 1562.36 191.108   1
  -2   2 -36 1754.17 168.665   1
   2  -2 -36 1498.42 164.615   1
  -2  -2 -36 1575.01 151.167   1
   2   2 -36 1415.51 178.020   1
  -2  -2 -36 1703.48 167.836   1
  -2   2  36 1930.10 169.338   1
  -2  -2  36 1730.09 174.027   1
  -2   2 -36 1465.85 174.429   1
   2  -2 -36 1374.41 155.481   1
   2   2 -36 1505.96 165.544   1
   2   4   0 36.4264 21.7182   1
  -2  -4   0 35.2668 23.7837   1
   2  -4   0-17.7850 17.7028   1
  -2   4   0 12.5606 17.8716   1
   2   4   0-15.9980 33.8284   1
  -2  -4   0 14.0198 37.0163   1
   2  -4   0-68.2180 34.1120   1
   2   4   2 86982.2 4203.29   1
  -2  -4   2 87462.3 4197.10   1
   2   4  -2 86239.4 4196.04   1
  -2  -4  -2 86459.1 4207.83   1
   2  -4  -2 87623.8 4191.02   1
  -2   4   2 83993.1 4191.31   1
  -2   4  -2 79935.8 4192.26   1
   2  -4   2 90030.5 4193.62   1
  -2   4  -2 88177.4 4196.13   1
  -2  -4   2 88041.0 4195.52   1
   2   4  -2 82877.0 4194.26   1
  -2  -4  -2 87691.9 4194.32   1
   2   4   2 83520.4 4195.26   1
   2   4  -4 13657.5 678.334   1
  -2  -4  -4 13112.4 698.215   1
   2   4   4 14472.0 696.460   1
  -2  -4   4 14401.8 679.778   1
   2   4  -4 13758.3 678.142   1
  -2   4  -4 13736.5 676.121   1
   2  -4   4 14231.9 677.010   1
  -2  -4   4 13848.4 678.496   1
  -2  -4  -4 12707.4 677.684   1
   2   4   4 13644.0 679.348   1
  -2   4  -4 13808.3 679.111   1
   2  -4   4 13134.8 678.987   1
  -2   4  -6 4818.87 228.407   1
   2  -4   6 4549.79 228.698   1
   2   4  -6 4637.44 228.180   1
  -2  -4   6 4454.50 226.397   1
  -2   4   6 4278.53 219.355   1
   2  -4   6 4117.24 224.524   1
  -2   4  -6 5268.16 227.928   1
  -2  -4   6 4237.48 227.822   1
   2   4  -6 4108.69 226.071   1
   2   4   6 4074.25 247.411   1
  -2  -4  -6 4368.57 239.154   1
  -2  -4  -6 4141.84 225.826   1
   2  -4   8 2374.29 144.376   1
  -2   4  -8 2683.06 144.842   1
  -2   4   8 2250.56 136.563   1
   2   4  -8 2868.35 146.973   1
  -2  -4   8 2592.99 143.934   1
   2  -4   8 2752.51 143.094   1
  -2   4  -8 2749.50 141.817   1
   2   4  -8 2731.38 145.032   1
  -2  -4   8 2708.82 146.299   1
  -2  -4  -8 2639.96 138.839   1
   2   4   8 2728.06 137.192   1
  -2   4   8 2820.67 135.487   1
   2  -4  -8 2644.77 134.768   1
   2   4   8 2219.70 158.951   1
  -2  -4  -8 2721.61 141.514   1
  -2   4 -10 19468.3 963.755   1
   2  -4  10 19101.9 963.676   1
   2   4 -10 18981.9 964.267   1
  -2  -4  10 18285.1 962.300   1
   2  -4  10 19365.4 962.445   1
  -2   4 -10 19140.2 960.644   1
  -2   4  10 19597.5 955.458   1
   2   4 -10 18803.9 963.225   1
  -2  -4  10 18986.9 964.935   1
  -2  -4 -10 20085.7 956.807   1
   2  -4 -10 19811.2 954.057   1
   2   4  10 20433.5 966.592   1
  -2   4 -12 3519.56 189.821   1
  -2  -4 -12 3359.00 182.333   1
   2  -4  12 3493.32 189.744   1
   2  -4 -12 3544.88 178.895   1
  -2   4  12 3150.93 175.419   1
   2   4 -12 3505.43 193.016   1
   2  -4  12 3512.01 188.689   1
   2   4  12 3199.12 176.227   1
  -2   4 -12 3460.58 184.588   1
  -2   4  12 2992.83 178.237   1
   2   4 -12 3278.29 188.136   1
  -2  -4  12 3385.34 192.635   1
  -2  -4 -12 3393.67 177.014   1
   2  -4 -12 3497.78 175.445   1
   2   4  12 3900.09 186.916   1
  -2   4  14 893.776 72.4070   1
   2   4 -14 988.092 97.6715   1
   2  -4 -14 1005.23 74.6891   1
  -2   4 -14 1082.80 82.9773   1
   2   4  14 1283.40 79.4856   1
  -2   4 -14 1059.19 90.6567   1
  -2   4  14 913.737 77.2621   1
  -2  -4  14 986.676 95.2167   1
   2   4 -14 1086.31 91.1856   1
   2  -4 -14 1065.48 71.5110   1
   2  -4  14 1037.66 90.5176   1
  -2  -4 -14 1026.75 78.8681   1
  -2  -4 -14 1022.57 70.3920   1
  -2  -4  16 141.111 67.0090   1
  -2   4  16 24.5837 45.0633   1
   2  -4 -16 145.839 47.7863   1
   2   4 -16 16.2615 70.0970   1
  -2   4 -16 37.5560 53.6647   1
   2  -4  16 126.924 66.3287   1
   2   4  16 137.124 44.5096   1
  -2  -4  16 60.5239 68.3763   1
  -2   4  16 37.9888 50.0350   1
   2   4 -16 97.7208 62.0960   1
   2  -4 -16 135.741 44.4478   1
  -2  -4 -16 127.071 50.9080   1
  -2   4 -16 163.783 65.1558   1
   2  -4  16 79.9117 61.6063   1
  -2  -4 -16 121.920 40.1955   1
  -2   4  18 11395.2 627.198   1
  -2  -4  18 12093.6 638.087   1
  -2   4 -18 12958.1 634.823   1
   2   4 -18 12489.6 641.142   1
   2  -4  18 13170.9 639.997   1
  -2  -4 -18 12795.9 630.040   1
  -2   4  18 11857.9 628.470   1
  -2  -4  18 12561.8 639.906   1
  -2   4 -18 13148.3 639.247   1
   2  -4  18 13456.8 639.369   1
   2   4 -18 12762.9 637.850   1
   2  -4 -18 12737.2 627.601   1
  -2   4  20 1017.49 83.1459   1
  -2  -4  20 939.370 97.0843   1
  -2  -4 -20 966.164 74.5420   1
   2  -4  20 934.596 99.7866   1
  -2  -4  20 950.593 99.9663   1
  -2   4  20 934.758 83.8015   1
  -2   4 -20 1080.74 97.9495   1
  -2  -4 -20 1032.96 85.2252   1
   2  -4  20 1041.46 97.0845   1
   2   4 -20 869.138 94.2889   1
   2  -4 -20 923.722 79.2623   1
  -2  -4  22 5408.69 313.932   1
  -2   4  22 5082.53 300.716   1
   2   4  22 5794.32 304.088   1
   2  -4  22 6083.76 317.229   1
   2   4 -22 5232.10 315.738   1
  -2   4 -22 5842.65 308.793   1
  -2  -4 -22 5852.01 297.408   1
  -2  -4 -22 5716.30 303.187   1
  -2  -4  22 5627.47 316.166   1
  -2   4 -22 5681.46 313.144   1
  -2   4  22 5617.43 302.058   1
   2  -4  22 5957.02 313.722   1
   2  -4 -22 5831.13 300.336   1
   2   4 -22 5669.94 313.033   1
  -2   4  24-69.7131 70.5912   1
  -2  -4  24 24.5469 87.8729   1
   2  -4  24 77.6442 88.9947   1
   2   4 -24 25.3516 93.6028   1
   2  -4 -24 60.7932 56.4601   1
   2   4  24 2.29221 72.5701   1
  -2   4 -24-117.091 77.2268   1
   2   4 -24 151.160 85.1261   1
  -2   4 -24 17.6780 88.6431   1
   2  -4 -24-18.9630 68.2571   1
  -2  -4  24-149.990 90.4687   1
  -2  -4 -24 71.6922 72.1968   1
   2  -4  24 11.5767 84.5207   1
  -2   4  24-6.05225 71.8271   1
  -2  -4 -24 37.5149 57.4207   1
  -2  -4  26 2185.61 170.505   1
  -2   4  26 2067.39 154.809   1
   2   4 -26 2036.49 174.565   1
   2  -4 -26 2293.89 150.857   1
   2  -4  26 2234.24 175.046   1
   2   4  26 2343.78 160.231   1
  -2  -4 -26 2416.35 145.894   1
  -2   4 -26 2478.60 162.660   1
  -2  -4  26 2340.93 173.035   1
  -2  -4 -26 2152.90 155.809   1
  -2   4 -26 2078.88 168.380   1
   2  -4  26 2616.76 171.661   1
   2   4 -26 2194.69 166.922   1
   2  -4 -26 2184.60 149.888   1
   2   4  28 722.730 113.096   1
   2  -4  28 663.405 125.955   1
  -2  -4  28 508.954 122.367   1
   2   4 -28 516.432 120.496   1
  -2   4 -28 474.756 104.066   1
   2  -4 -28 501.812 95.1507   1
   2   4 -28 527.102 112.286   1
  -2  -4 -28 606.853 105.798   1
  -2   4 -28 550.153 117.782   1
   2  -4 -28 641.100 94.0307   1
  -2   4  28 393.146 98.6603   1
  -2  -4  28 696.600 119.522   1
   2  -4  28 760.578 121.625   1
  -2  -4 -28 616.016 85.3378   1
  -2  -4  30 5608.56 355.586   1
   2  -4  30 6092.93 361.002   1
   2   4 -30 5694.12 356.236   1
   2  -4 -30 5772.84 336.389   1
   2   4  30 5927.03 345.783   1
  -2   4 -30 6371.85 349.428   1
  -2  -4 -30 6300.39 332.439   1
  -2  -4 -30 6025.63 339.638   1
  -2  -4  30 6068.81 351.047   1
  -2   4  30 6619.54 340.233   1
  -2   4 -30 6105.62 353.084   1
   2  -4  30 7520.79 360.126   1
   2   4 -30 5612.94 345.399   1
   2  -4 -30 5712.79 333.879   1
  -2  -4  32-17.0112 125.954   1
  -2   4  32 82.0318 115.178   1
   2   4  32 110.086 114.504   1
   2  -4  32-8.93040 134.962   1
   2  -4 -32-37.3562 105.318   1
  -2   4 -32-22.5873 114.655   1
   2   4 -32 102.901 124.536   1
  -2   4 -32 48.2096 122.651   1
  -2  -4 -32 17.4208 105.485   1
   2   4 -32 17.3446 114.091   1
   2  -4 -32-108.091 107.593   1
  -2   4  32-25.2003 118.055   1
  -2  -4  32-43.4349 120.629   1
   2  -4  32 177.447 126.458   1
  -2  -4 -32 2.64043 84.2940   1
  -2  -4  34-4.54182 135.690   1
  -2   4  34 136.302 119.882   1
   2   4  34 168.822 127.933   1
   2  -4  34 140.919 149.068   1
   2  -4 -34 67.9334 104.503   1
   2   4 -34 104.580 132.215   1
  -2   4 -34 17.5889 132.945   1
  -2   4 -34-54.3194 129.290   1
  -2  -4 -34 129.657 114.010   1
   2   4 -34 176.768 120.621   1
   2  -4 -34 19.0994 102.861   1
  -2  -4  34 114.695 128.573   1
   2  -4  34 56.1322 129.956   1
  -2  -4 -34-63.7189 94.9813   1
  -2   4  36 278.116 128.639   1
  -2  -4  36 150.290 145.731   1
   2  -4  36 10.5462 161.079   1
   2   4  36 101.449 144.303   1
   2  -4 -36 298.134 115.570   1
  -2   4 -36 187.354 135.224   1
   2   4 -36-37.4684 138.893   1
  -2  -4 -36 183.651 105.810   1
   2  -4  36 126.665 141.892   1
  -2  -4  36-3.99330 137.184   1
   2   4 -36 123.857 127.369   1
  -2   4 -36 202.330 139.394   1
  -2  -4 -36 175.527 121.801   1
   2  -4 -36 135.612 110.832   1
   2  -6   0 17570.0 869.317   1
  -2   6   0 17323.0 868.776   1
   2   6   0 19729.2 874.481   1
  -2  -6   0 17499.1 875.312   1
  -2   6   0 16868.3 871.022   1
   2   6   0 17825.7 871.594   1
  -2  -6   0 17670.9 872.127   1
  -2  -6  -2 9860.78 481.944   1
  -2  -6   2 9393.72 475.210   1
   2   6   2 9497.88 477.027   1
   2   6  -2 9931.95 475.226   1
  -2  -6  -2 9559.94 472.202   1
   2   6  -2 9632.52 474.624   1
   2   6   2 9348.29 472.139   1
   2  -6   2 9066.91 472.332   1
   2  -6  -2 10624.4 470.548   1
  -2   6  -2 10933.3 474.465   1
  -2   6   2 9472.01 468.637   1
  -2  -6   2 9075.82 474.823   1
   2  -6   2 8516.27 474.128   1
  -2   6  -2 9287.67 473.964   1
   2  -6  -2 8499.79 471.609   1
   2  -6   4 1197.48 76.9760   1
  -2   6  -4 1349.72 77.2766   1
  -2  -6  -4 1438.63 108.683   1
  -2   6   4 1249.82 67.2209   1
   2   6  -4 1283.47 77.1009   1
  -2  -6   4 1312.17 79.2853   1
   2   6   4 1421.22 87.7086   1
  -2  -6   4 1328.79 76.4786   1
   2  -6   4 1231.65 74.8746   1
   2  -6  -4 1202.69 66.2966   1
  -2   6  -4 1309.95 73.4449   1
   2   6   4 1357.97 75.0768   1
  -2  -6  -4 1290.09 70.6206   1
   2   6  -4 1459.65 78.8232   1
   2   6   6 7424.49 371.098   1
   2   6  -6 7799.11 374.547   1
  -2  -6   6 7161.35 371.623   1
   2  -6   6 7346.77 371.725   1
  -2   6  -6 6958.72 369.427   1
  -2   6  -6 7564.22 373.598   1
   2   6  -6 7405.03 373.507   1
  -2  -6   6 7431.68 374.726   1
  -2  -6  -6 7377.44 394.197   1
   2   6   6 7708.64 390.570   1
   2  -6   6 7146.59 372.708   1
  -2  -6  -8 75563.7 3740.04   1
   2  -6   8 77220.4 3743.54   1
  -2  -6   8 75232.0 3742.66   1
   2   6  -8 76369.5 3744.48   1
   2  -6   8 77421.7 3742.62   1
  -2   6  -8 77438.9 3740.64   1
  -2  -6   8 75965.5 3745.27   1
   2   6  -8 76898.7 3743.85   1
  -2  -6  -8 78636.3 3747.59   1
   2   6   8 72463.5 3760.05   1
  -2   6  -8 75463.9 3743.38   1
   2  -6  10 5750.78 291.169   1
  -2  -6  10 5303.28 289.484   1
   2   6 -10 5943.31 294.581   1
   2  -6  10 5427.01 289.381   1
  -2   6 -10 5577.19 286.591   1
  -2  -6  10 5682.10 293.931   1
  -2   6  10 5581.07 275.805   1
   2   6 -10 5226.62 290.128   1
  -2  -6 -10 5422.42 284.087   1
   2   6  10 5379.83 278.162   1
   2   6  10 5148.60 318.916   1
  -2   6 -10 5795.36 291.903   1
   2   6  12 36848.0 1853.55   1
  -2  -6 -12 35902.2 1837.65   1
  -2  -6  12 38842.7 1850.48   1
  -2   6  12 37081.8 1834.41   1
   2   6 -12 37815.7 1847.54   1
  -2   6 -12 40346.5 1848.40   1
  -2   6  12 36337.8 1833.54   1
  -2  -6  12 36680.2 1846.33   1
   2   6 -12 40088.9 1850.86   1
   2  -6 -12 35547.1 1833.36   1
   2  -6  12 39349.6 1847.17   1
   2   6  12 37160.8 1835.13   1
  -2   6 -12 38416.0 1843.91   1
   2  -6 -12 38374.1 1832.70   1
   2  -6  12 39712.6 1848.09   1
  -2  -6 -14 6.01481 47.0721   1
   2  -6  14-35.7067 64.8035   1
  -2   6 -14 36.0046 65.6320   1
  -2   6  14-8.50505 33.8794   1
   2  -6 -14-16.5017 36.8276   1
   2   6 -14-53.7126 72.7201   1
   2   6  14 18.5825 35.0023   1
  -2   6 -14 28.3015 52.6116   1
   2  -6 -14-27.7927 31.8152   1
  -2  -6 -14 32.4263 40.0287   1
   2   6  14-240.946 85.3211   1
   2   6 -14 36.0924 63.6451   1
  -2  -6  14 38.8858 70.0516   1
  -2   6  14-56.7921 42.7956   1
  -2   6  16 6222.29 348.423   1
  -2  -6  16 7048.42 368.338   1
  -2   6 -16 7300.34 367.407   1
  -2  -6 -16 7162.00 351.707   1
   2  -6  16 7176.00 364.845   1
  -2   6  16 6341.64 346.708   1
   2   6 -16 7333.75 369.967   1
  -2  -6  16 6623.00 363.919   1
   2  -6  16 6704.57 364.119   1
  -2   6 -16 7024.76 359.617   1
   2   6  16 7740.98 351.576   1
   2   6 -16 6784.28 364.869   1
   2  -6 -16 6866.36 346.373   1
   2   6  16 6693.02 356.928   1
  -2   6  18 211.027 47.0579   1
  -2  -6  18 266.441 73.0697   1
   2   6 -18 129.735 77.7447   1
   2  -6  18 289.584 75.8462   1
   2   6  18 292.831 48.7095   1
  -2   6 -18 193.454 62.0473   1
  -2  -6 -18 412.676 41.3019   1
   2  -6 -18 242.230 45.2160   1
   2   6 -18 174.215 71.2390   1
  -2  -6  18 281.047 77.5475   1
  -2   6  18 109.500 50.2803   1
   2  -6  18 336.549 73.4001   1
  -2  -6 -18 248.944 55.0695   1
  -2   6 -18 227.425 75.2895   1
  -2   6  20 7468.15 412.566   1
  -2  -6  20 7264.77 428.789   1
  -2   6 -20 8025.44 424.580   1
   2   6  20 8228.23 415.066   1
   2  -6  20 7950.71 430.331   1
   2  -6 -20 8309.07 412.310   1
   2   6 -20 8453.69 431.399   1
  -2  -6  20 8410.71 433.798   1
  -2  -6 -20 8607.16 416.520   1
  -2   6 -20 8698.17 432.943   1
  -2   6  20 7821.73 413.218   1
   2  -6  20 8547.49 431.308   1
  -2   6  22 555.048 68.8121   1
  -2  -6  22 551.689 96.0254   1
   2  -6  22 397.027 93.4756   1
   2   6 -22 493.325 99.4908   1
   2   6  22 477.417 70.5768   1
   2  -6 -22 476.029 66.1425   1
  -2   6 -22 609.313 98.9415   1
  -2  -6  22 423.782 97.7064   1
   2   6 -22 528.017 93.1083   1
   2  -6  22 603.890 92.3413   1
  -2  -6 -22 541.909 71.5835   1
  -2   6  24-9.57712 67.2435   1
   2   6 -24 81.2384 98.1149   1
   2  -6  24 106.171 99.0676   1
  -2  -6  24 243.985 98.5001   1
  -2   6 -24 74.6635 79.7179   1
   2   6  24-23.0339 72.2414   1
  -2  -6 -24-36.1153 41.2780   1
   2  -6 -24 81.0883 65.1034   1
   2   6 -24 48.2315 91.6032   1
  -2   6 -24 119.959 95.1959   1
   2  -6  24 33.9885 92.2641   1
  -2  -6  24 118.132 99.1053   1
  -2  -6 -24 3.85095 71.0919   1
  -2   6  26 218.540 80.2689   1
   2   6 -26 187.712 112.800   1
   2  -6  26 68.7432 108.677   1
  -2  -6  26 192.300 108.254   1
  -2   6 -26 254.704 90.8172   1
   2   6  26 207.641 85.2027   1
  -2  -6 -26 566.205 68.0205   1
   2  -6 -26 275.408 76.0402   1
   2   6 -26 79.7508 101.851   1
  -2   6 -26 123.767 106.144   1
   2  -6  26 271.871 106.960   1
  -2  -6  26 282.208 109.527   1
  -2  -6 -26 148.492 81.5366   1
  -2   6  28 11717.4 629.962   1
  -2  -6  28 12001.3 648.942   1
   2  -6 -28 11857.3 625.286   1
   2   6 -28 11753.5 649.616   1
   2  -6  28 12267.4 651.529   1
  -2  -6 -28 12586.7 626.071   1
  -2   6 -28 12399.5 640.552   1
   2  -6 -28 12315.1 626.153   1
   2   6 -28 12867.4 646.229   1
  -2  -6  28 11985.5 646.347   1
  -2  -6 -28 11916.4 630.342   1
  -2   6 -28 12784.3 648.174   1
   2  -6  28 13905.1 648.903   1
  -2   6  30 56.9060 98.5807   1
  -2  -6  30-91.0002 124.660   1
   2  -6  30 4.32495 132.798   1
   2   6 -30 106.645 123.299   1
   2  -6 -30 132.814 85.0307   1
  -2   6 -30 212.419 108.667   1
  -2  -6 -30 27.9096 77.6442   1
   2  -6 -30 50.0683 88.0456   1
   2   6 -30 119.308 114.131   1
  -2   6 -30 63.7488 121.746   1
   2  -6  30-150.685 117.779   1
  -2  -6  30-47.9906 118.840   1
  -2   6  32 722.543 129.525   1
  -2  -6  32 1064.92 158.647   1
   2  -6  32 1061.89 164.300   1
  -2   6 -32 791.554 133.562   1
   2  -6 -32 922.995 115.900   1
   2   6 -32 830.107 150.438   1
  -2  -6 -32 793.541 105.329   1
   2  -6 -32 887.297 117.703   1
  -2   6 -32 1099.34 151.114   1
   2   6 -32 957.112 139.490   1
  -2  -6 -32 721.399 120.642   1
   2  -6  32 946.619 147.603   1
  -2  -6  32 1133.84 149.453   1
  -2   6  34 32.8078 111.492   1
  -2  -6  34-94.8024 142.916   1
   2   6  34-63.1639 122.793   1
   2  -6  34 146.874 149.846   1
   2  -6 -34 180.211 96.2353   1
   2   6 -34 120.335 138.464   1
  -2   6 -34 12.2788 119.345   1
  -2  -6 -34 56.2705 92.7922   1
   2  -6 -34 2.50037 95.9838   1
  -2   6 -34 61.2698 132.308   1
  -2  -6 -34 55.0108 110.362   1
   2   6 -34-73.0951 123.780   1
  -2   6  34-44.0438 106.369   1
  -2  -6  34 117.291 130.541   1
   2  -6  34 74.6654 130.046   1
  -2  -6  36 534.394 170.937   1
   2  -6  36 1319.99 194.329   1
   2   6  36 1099.38 167.247   1
   2   6 -36 874.184 172.498   1
  -2   6 -36 969.996 160.393   1
   2  -6 -36 1582.60 133.085   1
  -2  -6 -36 1056.56 132.710   1
   2  -6 -36 1286.51 134.090   1
   2   6 -36 1098.25 161.857   1
  -2   6 -36 1019.49 166.969   1
  -2  -6 -36 1089.35 143.829   1
  -2  -6  36 1242.18 168.848   1
  -2   6  36 921.438 140.567   1
   2  -6  36 1595.27 173.067   1
   2  -8   0 22.4453 26.4965   1
   2  -8   0-1.70853 23.3394   1
  -2   8   0-0.75419 20.2675   1
   2   8   0 29.7426 24.4831   1
  -2  -8   0-11.4014 27.2838   1
  -2  -8   0 2.54015 29.6654   1
   2   8   0-1.08502 26.4265   1
   2  -8   2 3764.49 206.274   1
  -2  -8  -2 3687.94 210.880   1
  -2  -8   2 4091.36 207.623   1
   2   8   2 3985.20 206.230   1
   2   8  -2 4069.55 207.730   1
   2  -8  -2 3893.02 200.963   1
   2  -8   2 3933.23 205.257   1
  -2   8   2 3825.14 199.666   1
  -2   8  -2 4254.55 204.115   1
  -2  -8   2 3958.66 209.038   1
   2   8  -2 3904.72 206.797   1
  -2  -8  -2 4035.25 204.379   1
  -2   8  -2 4210.17 207.396   1
   2   8   4-43.5235 36.0566   1
  -2  -8  -4 51.3116 58.2074   1
  -2  -8   4-29.9885 32.4973   1
   2   8  -4-30.3079 36.7206   1
  -2   8   4 9.83400 15.9512   1
  -2   8  -4-18.3535 28.5958   1
   2  -8   4 46.1639 33.2442   1
   2  -8  -4-22.7011 19.9828   1
  -2   8  -4 26.9735 36.1240   1
   2  -8   4-17.1926 34.1072   1
   2   8  -4 8.28985 34.3843   1
  -2  -8   4-17.0933 37.6373   1
  -2   8  -6 1706.17 102.341   1
  -2  -8   6 1554.13 98.4614   1
   2   8  -6 1636.72 104.343   1
   2  -8   6 1348.80 98.6382   1
  -2   8  -6 1624.11 96.1122   1
   2   8  -6 1495.87 101.186   1
  -2  -8   6 1571.77 106.385   1
   2   8   6 1695.06 109.119   1
   2  -8   6 1533.44 99.7169   1
  -2  -8  -6 1664.63 88.8856   1
  -2  -8  -6 1366.04 144.195   1
  -2   8  -8 14302.1 685.663   1
   2   8  -8 13458.6 687.167   1
  -2  -8   8 13588.7 684.335   1
   2  -8   8 13578.9 683.938   1
  -2   8  -8 13207.4 680.992   1
  -2  -8   8 13223.1 687.605   1
   2   8  -8 14124.6 686.357   1
   2   8   8 13186.1 678.992   1
  -2  -8  -8 13908.6 675.563   1
   2  -8   8 13664.2 684.714   1
  -2  -8  -8 13375.2 705.510   1
   2   8   8 14221.3 698.472   1
  -2   8 -10 130745. 6424.79   1
  -2  -8  10 129442. 6423.97   1
   2   8 -10 134266. 6427.30   1
  -2   8 -10 135362. 6422.03   1
   2  -8  10 131631. 6424.41   1
   2   8 -10 126943. 6424.52   1
  -2  -8  10 130853. 6427.53   1
   2   8  10 128372. 6413.76   1
   2   8  10 133092. 6441.71   1
  -2  -8 -10 134130. 6421.71   1
   2  -8  10 132678. 6424.42   1
   2   8 -12 71.3888 65.3897   1
  -2  -8  12-47.0252 70.5179   1
  -2  -8  12 72.7690 62.7195   1
   2   8 -12 83.1669 71.4482   1
   2  -8  12 50.7206 68.1478   1
  -2   8 -12 39.6544 53.2006   1
   2   8  12 114.839 148.503   1
   2  -8  12 18.8176 62.7483   1
  -2   8 -12 40.6363 67.6837   1
   2   8  12 49.6260 32.8681   1
  -2  -8  14 37.9846 72.4724   1
   2   8 -14 65.8897 68.0775   1
  -2   8 -14 115.285 70.6003   1
  -2  -8 -14 109.728 46.4515   1
   2  -8  14 48.0393 65.4012   1
  -2   8  14 59.5724 30.4102   1
   2   8 -14 128.265 76.1285   1
   2  -8  14 23.1913 68.2437   1
  -2   8 -14 57.7006 56.4052   1
   2  -8 -14 27.0620 25.8073   1
   2   8  14 66.2028 32.4473   1
   2   8  14-103.749 132.877   1
   2  -8 -14 5.99986 25.0401   1
  -2   8  16 24.4563 31.3921   1
  -2  -8  16 5.04983 67.2044   1
   2   8 -16 27.8793 75.1252   1
  -2   8 -16 13.1043 59.4257   1
   2   8  16 44.1508 35.3123   1
  -2   8 -16-2.56545 69.7967   1
   2  -8  16-29.8177 66.0939   1
  -2  -8 -16 67.7009 46.8955   1
   2  -8 -16 44.4423 29.0480   1
   2   8  16 88.8460 108.536   1
  -2  -8  16 60.1858 74.3327   1
   2   8 -16-7.59785 70.5790   1
  -2  -8  18 5722.35 307.056   1
  -2   8 -18 5980.52 305.591   1
  -2  -8  18 5271.05 302.330   1
  -2   8  18 5172.89 278.233   1
   2  -8 -18 4993.53 276.009   1
  -2   8 -18 5680.22 298.686   1
   2  -8  18 5702.77 305.079   1
   2   8 -18 6054.97 309.992   1
   2   8  18 5855.92 282.773   1
   2  -8  18 5756.16 302.999   1
  -2  -8 -18 5484.48 283.514   1
   2   8 -18 5516.91 302.978   1
   2   8  18 5561.46 307.866   1
   2  -8 -18 5509.75 277.004   1
  -2   8 -20 607.383 99.3125   1
  -2  -8 -20 724.739 68.8954   1
  -2  -8  20 821.564 103.434   1
   2   8 -20 621.714 95.9131   1
  -2   8  20 544.715 60.1779   1
  -2  -8  20 643.169 96.3437   1
   2  -8 -20 592.376 56.0469   1
   2   8  20 747.076 65.0153   1
   2  -8  20 543.805 96.3094   1
  -2   8 -20 625.641 87.9529   1
   2  -8  20 832.264 96.4907   1
   2   8  20 762.358 106.381   1
   2  -8 -20 662.640 57.8399   1
  -2  -8  22 2264.48 167.903   1
  -2   8  22 2180.62 135.829   1
   2  -8 -22 2040.95 129.823   1
   2  -8  22 2147.41 166.805   1
   2   8  22 2129.21 138.114   1
  -2   8  22 2383.03 137.627   1
  -2  -8  22 2377.70 170.712   1
  -2  -8 -22 2266.81 140.145   1
  -2   8 -22 2565.09 170.246   1
   2  -8  22 2559.66 167.360   1
   2   8 -22 2229.19 163.328   1
   2  -8 -22 2515.71 133.465   1
  -2  -8  24 52.5701 100.937   1
  -2   8  24 29.5114 64.9291   1
   2   8 -24 104.453 106.956   1
   2  -8  24-180.316 108.974   1
  -2   8 -24 87.9709 89.1728   1
   2   8  24 3.78348 69.5011   1
   2  -8 -24-46.7417 56.3649   1
  -2   8 -24-54.1705 102.227   1
   2   8 -24-32.4098 96.2408   1
   2  -8  24 52.6422 98.4737   1
  -2   8  24 34.5988 67.9242   1
  -2  -8 -24 89.0414 70.3467   1
   2  -8 -24-87.6020 59.0765   1
  -2  -8  26 6205.48 369.349   1
  -2   8  26 6230.74 343.196   1
   2   8 -26 6553.31 373.962   1
   2   8  26 6285.28 348.260   1
   2  -8  26 6563.86 375.029   1
   2  -8 -26 5957.45 337.329   1
  -2   8 -26 6904.71 361.974   1
  -2   8  26 6829.64 343.883   1
  -2  -8 -26 6350.57 345.471   1
  -2  -8  26 6748.87 370.773   1
  -2   8 -26 6354.79 371.367   1
   2   8 -26 6537.16 367.656   1
   2  -8 -26 6539.27 338.994   1
   2  -8  26 7031.78 370.977   1
  -2  -8 -26 6764.89 342.728   1
  -2  -8  28 181.876 121.008   1
  -2   8  28 207.969 83.4097   1
   2   8 -28 240.319 127.152   1
   2   8  28 357.884 94.5221   1
   2  -8  28 201.880 129.050   1
   2  -8 -28 370.804 76.9809   1
  -2   8 -28 142.334 103.301   1
  -2  -8 -28 161.518 91.8879   1
  -2   8 -28 201.168 122.106   1
   2  -8 -28 250.226 75.4658   1
   2  -8  28 184.561 116.782   1
  -2  -8  28 158.403 123.400   1
  -2   8  28 257.358 86.9239   1
  -2  -8 -28 338.446 76.6952   1
   2  -8  30 3983.45 277.023   1
  -2  -8  30 4195.26 275.415   1
  -2   8  30 3939.35 239.329   1
   2   8 -30 3479.91 269.551   1
   2   8  30 3871.64 246.535   1
  -2   8 -30 4327.19 260.644   1
   2  -8 -30 4027.61 234.593   1
  -2  -8  30 3934.36 268.328   1
  -2   8 -30 4216.55 271.588   1
   2  -8 -30 3782.14 230.621   1
   2   8 -30 3931.74 264.456   1
   2  -8  30 4737.97 271.209   1
  -2   8  30 4302.11 238.226   1
  -2  -8 -30 4326.85 236.570   1
  -2  -8  32 50.5892 132.755   1
  -2   8  32 78.4699 96.2327   1
   2   8  32-53.1968 108.879   1
   2  -8  32 9.79646 143.516   1
  -2   8 -32 27.3594 114.890   1
   2  -8 -32 2.39086 89.1386   1
   2   8 -32 73.7067 138.739   1
  -2   8 -32 120.371 131.960   1
  -2  -8 -32 35.3393 100.592   1
   2   8 -32 15.6020 123.315   1
   2  -8 -32-6.12019 82.0124   1
  -2   8  32-42.5392 94.8956   1
   2  -8  32-32.6175 126.407   1
  -2  -8  32 122.789 132.329   1
  -2  -8 -32-52.3528 86.5420   1
  -2   8  34 56.9528 105.538   1
  -2  -8  34 43.8633 145.444   1
   2  -8 -34 31.9774 89.7952   1
  -2   8 -34 163.739 125.302   1
   2   8 -34-53.8450 148.285   1
   2  -8  34-31.5576 157.531   1
   2   8  34 31.3666 120.831   1
  -2  -8 -34 48.4870 108.735   1
  -2   8 -34 254.744 140.559   1
   2   8 -34 52.8387 130.618   1
  -2   8  34 46.3168 102.644   1
   2  -8  34 34.4849 136.884   1
  -2  -8  34 141.007 140.505   1
  -2  -8 -34 51.8898 94.2987   1
  -2  -8  36-82.9171 154.571   1
   2  -8  36 152.009 170.455   1
  -2   8 -36 31.6965 132.200   1
   2   8 -36 51.5494 151.150   1
   2  -8 -36 104.487 97.3848   1
  -2   8  36 127.551 111.860   1
  -2  -8  36-26.7681 148.401   1
   2  -8  36-36.2478 144.877   1
   2   8 -36-4.19266 136.492   1
  -2   8 -36 260.963 146.472   1
  -2  -8 -36-68.7950 116.531   1
  -2  -8 -36 198.175 101.204   1
   2  10   0 13539.7 626.480   1
   2 -10   0 12491.6 624.082   1
  -2  10   0 12064.8 621.433   1
  -2 -10   0 13364.5 627.558   1
   2 -10   0 11473.4 623.969   1
  -2 -10   0 12430.0 627.210   1
  -2  10   0 12887.1 625.050   1
   2  10   2 203.680 42.8888   1
   2  10  -2 143.312 51.7540   1
  -2 -10   2 97.7419 45.0546   1
   2 -10  -2 146.794 40.7201   1
   2 -10   2 132.680 49.0686   1
  -2  10  -2 165.242 41.0064   1
  -2  10   2 150.269 33.0271   1
  -2 -10  -2 228.771 53.8543   1
   2 -10   2 94.9210 47.7677   1
   2 -10  -2 158.934 42.7399   1
  -2  10   2 160.298 42.0969   1
  -2 -10  -2 210.932 45.0437   1
   2  10   2 103.743 38.0196   1
  -2 -10   2 130.692 53.9368   1
  -2  10   4 395.306 43.7859   1
  -2 -10   4 264.767 65.2398   1
  -2 -10  -4 444.036 77.1394   1
   2  10  -4 416.972 64.3497   1
   2  10   4 395.876 51.5690   1
  -2 -10   4 361.880 55.9711   1
   2 -10  -4 407.537 42.8668   1
   2 -10   4 353.418 61.5145   1
  -2  10   4 443.996 36.2935   1
  -2  10  -4 345.036 52.7695   1
   2  10   4 365.102 44.4902   1
   2 -10   4 316.848 58.9393   1
   2 -10  -6 1147.39 99.0180   1
  -2 -10  -6 1670.91 143.840   1
  -2 -10   6 1380.56 112.504   1
   2 -10   6 1438.43 105.032   1
   2  10   6 1678.53 91.5604   1
   2  10   6 1697.08 98.8168   1
   2  10  -6 1610.60 110.173   1
  -2 -10   6 1460.80 100.563   1
   2 -10  -6 1578.89 82.2459   1
   2 -10   6 1457.69 105.229   1
  -2  10  -6 1618.04 100.383   1
  -2  10   6 1366.87 78.1236   1
  -2 -10  -6 1487.62 88.5407   1
  -2  10   6 1346.30 82.1511   1
   2  10   8 33345.0 1610.60   1
  -2 -10   8 30975.4 1615.20   1
   2  10  -8 32434.3 1618.83   1
   2 -10   8 32444.3 1616.49   1
  -2  10  -8 33478.8 1614.26   1
  -2 -10   8 31678.4 1619.82   1
  -2 -10  -8 30451.0 1635.05   1
   2  10   8 34598.9 1614.90   1
   2 -10   8 33277.4 1617.30   1
   2 -10  10 7328.40 404.093   1
   2  10 -10 7974.76 408.800   1
  -2 -10  10 7831.33 404.010   1
  -2  10 -10 8030.52 401.900   1
   2 -10  10 7367.32 404.119   1
  -2 -10  10 7323.80 408.502   1
   2  10  10 7489.51 393.842   1
   2  10  10 8443.28 413.775   1
  -2 -10 -10 7130.89 420.449   1
  -2 -10 -10 8172.72 389.529   1
  -2 -10 -12 22850.0 1060.30   1
   2  10 -12 22015.5 1077.97   1
  -2 -10  12 20969.2 1073.06   1
  -2  10 -12 21983.3 1071.43   1
   2 -10  12 20870.7 1073.44   1
  -2 -10 -12 20913.3 1063.12   1
   2  10  12 21647.7 1090.39   1
   2 -10  12 22320.8 1075.56   1
   2  10  12 20360.7 1058.07   1
  -2 -10  12 21992.1 1078.11   1
   2  10 -14-72.5429 77.2759   1
   2 -10  14-2.51473 68.9691   1
  -2  10 -14 11.0244 58.9530   1
   2 -10  14-22.9159 69.4406   1
   2  10  14 61.8578 32.1264   1
  -2 -10  14 47.5322 77.5334   1
   2  10 -16 2822.99 180.746   1
  -2  10 -16 2840.31 169.935   1
   2  10  16 2781.83 145.058   1
  -2 -10 -16 2830.47 162.529   1
  -2  10  16 2642.79 142.859   1
  -2  10  16 2637.15 140.644   1
  -2 -10  16 2706.15 179.148   1
  -2 -10 -16 2687.17 150.757   1
   2 -10  16 2974.74 177.346   1
  -2 -10 -18 371.217 66.2947   1
  -2 -10 -18 150.275 49.1692   1
  -2  10  18 211.192 39.7088   1
   2 -10  18 233.229 83.0355   1
  -2 -10  18 220.215 82.5395   1
  -2  10  18 161.124 37.1898   1
   2 -10  18 205.390 88.5199   1
   2  10 -18 131.349 89.6605   1
   2  10  18 204.610 42.4359   1
   2 -10 -18 111.728 25.3017   1
  -2  10 -18 220.948 73.8572   1
   2 -10 -18 173.820 30.5827   1
   2  10 -18 164.950 81.9137   1
  -2 -10  18 307.418 89.7065   1
  -2 -10 -20 4085.04 206.361   1
  -2 -10  20 3847.75 236.455   1
  -2  10  20 3809.42 198.390   1
  -2 -10  20 3885.88 234.265   1
   2  10 -20 4074.56 240.248   1
   2 -10  20 3933.91 236.675   1
  -2  10 -20 4107.01 227.616   1
   2 -10 -20 3274.70 193.054   1
   2  10  20 3915.38 203.612   1
  -2 -10 -20 3798.46 210.069   1
   2  10 -20 4298.77 236.764   1
   2 -10 -20 3857.73 195.158   1
  -2  10  20 3893.17 199.612   1
   2 -10  20 4261.81 235.902   1
  -2  10  22 882.311 77.0028   1
   2 -10  22 1199.88 121.686   1
  -2 -10 -22 887.171 90.5193   1
  -2 -10  22 844.715 120.338   1
   2 -10  22 1134.24 129.261   1
   2  10  22 874.432 82.0152   1
   2 -10 -22 777.534 64.5451   1
  -2 -10 -22 911.700 83.2060   1
   2  10 -22 972.284 118.849   1
  -2 -10  22 1078.69 125.766   1
   2 -10 -22 892.341 67.1875   1
  -2  10  22 896.145 72.5841   1
  -2 -10 -24 97.2089 71.5044   1
  -2  10  24 230.409 65.9603   1
  -2 -10  24-11.0249 112.437   1
   2  10 -24 121.858 115.801   1
   2 -10  24-76.3534 116.210   1
   2  10  24 58.4464 68.4946   1
  -2  10 -24-28.3314 95.5773   1
   2 -10 -24 122.782 48.8571   1
  -2 -10  24 192.790 111.604   1
  -2  10  24 82.3813 58.2137   1
  -2 -10 -24 134.630 72.6148   1
   2  10 -24 139.237 109.137   1
   2  10  24 165.600 145.473   1
   2 -10  26 267.098 115.880   1
  -2  10  26 101.387 72.0267   1
  -2 -10  26 54.2357 122.678   1
  -2 -10 -26 5.25854 79.5452   1
  -2  10  26 45.4699 65.7817   1
  -2 -10  26-23.5177 117.224   1
   2 -10  26-28.8141 123.936   1
   2  10 -26-53.3665 124.867   1
  -2  10 -26-43.5593 100.898   1
   2  10  26 75.2737 79.1250   1
   2 -10 -26 72.0323 55.1127   1
  -2 -10 -26 130.051 78.6883   1
   2  10  26 18.2844 148.113   1
   2  10 -26 32.7318 111.244   1
  -2  10  28 5252.68 256.048   1
   2 -10  28 5398.29 294.425   1
  -2 -10  28 4200.99 291.051   1
   2 -10  28 4703.74 299.165   1
  -2  10  28 4408.00 252.991   1
   2  10  28 4138.97 259.622   1
   2  10 -28 4562.87 298.065   1
  -2  10 -28 4778.55 279.601   1
   2 -10 -28 4316.43 244.175   1
   2  10 -28 4608.72 291.760   1
  -2 -10 -28 4240.80 254.847   1
  -2 -10 -28 4634.81 258.251   1
  -2 -10  28 4676.05 296.199   1
   2  10  28 4885.25 290.186   1
  -2  10  30 236.770 90.2996   1
   2 -10  30 267.209 129.467   1
  -2 -10  30 229.949 135.199   1
   2  10  30 217.097 98.8891   1
   2 -10  30 81.0953 143.242   1
   2  10 -30 91.8198 138.824   1
  -2  10 -30 239.330 118.205   1
   2 -10 -30 200.177 69.3922   1
  -2 -10  30 309.344 136.970   1
  -2  10  30 406.343 87.8589   1
  -2 -10 -30 298.853 87.3239   1
   2  10 -30 428.143 131.142   1
   2  10  30 213.569 139.058   1
  -2  10  32 1102.29 119.186   1
   2 -10  32 1283.13 159.850   1
  -2 -10  32 879.182 161.810   1
  -2  10  32 993.593 115.293   1
  -2 -10  32 927.923 162.522   1
   2 -10  32 962.740 178.370   1
   2  10  32 986.980 127.490   1
  -2  10 -32 814.451 141.913   1
   2 -10 -32 889.867 96.4936   1
   2  10 -32 920.818 167.202   1
  -2 -10 -32 1027.71 114.318   1
   2  10  32 931.611 157.994   1
   2  10 -32 1058.16 156.097   1
  -2  10  34-24.7756 104.442   1
  -2 -10  34-4.51999 144.698   1
   2 -10  34 179.054 143.106   1
  -2 -10  34-96.1890 147.690   1
  -2  10  34-18.6298 99.1013   1
   2  10  34-29.2978 116.250   1
   2 -10  34 92.4165 163.138   1
   2  10 -34 66.4964 152.703   1
  -2  10 -34-73.7951 129.321   1
   2 -10 -34 126.808 82.4320   1
  -2 -10 -34-117.949 98.3615   1
   2 -10 -34 141.339 80.2246   1
   2  10  34-53.5343 146.130   1
   2  10 -34 197.592 135.872   1
  -2  10 -34-45.6570 145.561   1
   2 -12   0-13.0988 50.7829   1
  -2  12   0 83.5279 42.6759   1
   2 -12   0-21.2708 48.4532   1
  -2  12   0 33.4974 53.8750   1
  -2 -12   0-34.5731 52.0595   1
   2  12   0-48.4549 54.7398   1
  -2 -12   0 41.9388 57.3469   1
   2  12   0-7.22505 49.2198   1
  -2 -12  -2 10649.9 521.299   1
  -2 -12   2 10856.6 520.277   1
   2  12  -2 10434.6 522.371   1
   2  12   2 11125.4 517.922   1
  -2  12  -2 10916.3 517.427   1
  -2  12   2 10204.9 511.900   1
   2 -12   2 9505.47 518.757   1
   2 -12  -2 10005.0 515.212   1
  -2  12   2 10819.3 516.379   1
  -2  12  -2 10676.4 521.800   1
   2 -12  -2 9335.82 514.343   1
   2 -12   2 9767.20 519.005   1
   2  12   2 10282.8 516.023   1
  -2 -12   2 9893.81 523.950   1
  -2 -12  -2 9650.93 518.392   1
   2  12  -2 10816.0 521.793   1
  -2 -12  -4 1.88637 66.6888   1
  -2 -12   4-34.9127 51.6931   1
   2  12   4 32.0469 43.5615   1
   2  12   4-32.8154 40.8767   1
   2 -12   4 25.4273 55.9923   1
   2 -12  -4 22.2741 42.7365   1
   2  12  -4 80.6499 61.0754   1
  -2  12  -4 28.1459 50.4162   1
  -2  12   4-9.41378 32.1333   1
  -2  12  -4-20.0759 60.4900   1
   2 -12   4-25.7393 56.4361   1
  -2  12   4-14.5288 42.9092   1
   2  12  -4 59.5663 58.8491   1
  -2 -12   4-56.7446 66.2877   1
  -2 -12  -6 2442.67 139.425   1
   2  12  -6 2395.72 155.917   1
  -2 -12   6 2290.66 160.328   1
   2 -12   6 2467.75 153.174   1
  -2 -12  -6 2558.25 170.408   1
   2  12   6 2739.43 141.917   1
   2 -12  -6 2475.79 133.522   1
  -2 -12   6 2518.24 149.264   1
   2  12  -6 2435.95 157.248   1
  -2  12  -6 2589.45 149.404   1
   2 -12   6 2253.49 151.642   1
  -2  12   6 2564.74 130.191   1
   2  12   6 2581.93 138.289   1
  -2  12   6 2496.58 134.744   1
  -2  12  -6 2369.33 155.279   1
   2  12   8 1694.36 96.5764   1
   2  12   8 1543.56 99.5237   1
   2  12  -8 1472.59 118.116   1
  -2 -12   8 1293.99 107.021   1
  -2 -12  -8 1459.38 91.5927   1
   2 -12   8 1348.59 110.837   1
  -2  12  -8 1477.67 106.115   1
  -2 -12   8 1357.75 118.926   1
   2  12  -8 1561.84 115.401   1
  -2  12  -8 1618.00 117.313   1
  -2  12   8 1566.66 84.8352   1
   2 -12   8 1503.36 112.212   1
  -2 -12  -8 1621.38 166.085   1
  -2 -12 -10 9707.07 620.894   1
   2  12  10 12175.2 594.176   1
   2  12 -10 11913.5 607.568   1
  -2 -12  10 11556.1 601.657   1
   2 -12  10 11224.8 602.565   1
  -2  12 -10 12655.3 601.446   1
   2  12 -10 11327.6 604.840   1
  -2  12 -10 11777.3 605.575   1
  -2 -12  10 11483.7 607.816   1
   2 -12  10 11324.9 603.349   1
   2  12  10 13002.3 596.387   1
  -2  12 -12 920.241 100.793   1
  -2 -12  12 957.654 104.761   1
   2  12 -12 1010.48 104.377   1
  -2 -12  12 1084.72 95.9986   1
   2 -12  12 808.668 94.9894   1
  -2  12 -12 1087.85 89.9789   1
   2  12 -12 822.637 96.1664   1
   2  12  12 893.274 69.6142   1
   2 -12  12 854.993 95.9416   1
  -2 -12 -12 1020.11 112.513   1
  -2 -12  14 2.66260 69.0279   1
   2 -12  14 114.786 75.6544   1
   2  12 -14 241.339 85.5403   1
  -2  12 -14 14.4398 67.3856   1
  -2 -12 -14 72.8270 37.6903   1
   2 -12  14 99.8285 76.4292   1
  -2  12 -14 188.637 83.7688   1
  -2 -12  14 95.0946 82.6767   1
   2  12 -14 11.3819 77.2523   1
   2  12  14 146.321 37.0111   1
  -2  12 -16-3.09925 84.2063   1
   2  12 -16 27.1670 79.6989   1
  -2 -12  16 81.5030 88.5195   1
  -2 -12 -16 111.033 46.6751   1
   2  12 -16 12.8643 85.5919   1
  -2  12 -16-5.17335 70.1961   1
   2 -12  16 23.8249 77.9436   1
   2  12  16 39.1265 156.428   1
   2  12  16 5.96884 34.4725   1
  -2 -12  18 4667.95 262.777   1
  -2 -12  18 4730.00 270.215   1
  -2  12 -18 4810.23 269.110   1
  -2  12 -18 4649.84 258.620   1
   2  12 -18 4551.41 269.250   1
   2  12  18 4452.20 229.727   1
   2 -12  18 4655.48 265.440   1
  -2 -12 -18 4070.94 232.188   1
   2  12  18 3843.03 320.105   1
  -2 -12 -18 4567.49 241.843   1
   2 -12  20 2171.81 168.494   1
   2  12  20 2092.50 258.130   1
  -2  12  20 1953.97 120.826   1
  -2 -12  20 2204.74 167.428   1
   2  12 -20 2438.21 175.744   1
  -2  12 -20 2430.34 162.122   1
   2 -12  20 2077.37 172.389   1
   2  12  20 2391.97 128.959   1
  -2 -12  20 2424.75 177.151   1
  -2 -12 -20 2003.94 128.052   1
  -2  12 -20 2351.00 173.850   1
  -2 -12 -20 2150.05 146.833   1
  -2  12  22 3824.11 213.711   1
  -2 -12  22 4078.19 256.283   1
   2 -12  22 4317.31 265.862   1
   2  12  22 4130.79 219.526   1
   2  12  22 3985.74 329.094   1
  -2 -12 -22 3867.00 236.762   1
   2 -12  22 4701.56 263.007   1
  -2 -12  22 4316.54 264.063   1
  -2 -12 -22 4188.19 221.304   1
  -2  12 -22 4428.33 265.508   1
  -2 -12 -24 33.5061 89.8185   1
  -2 -12  24-3.94203 120.142   1
  -2 -12 -24 1.38337 66.2351   1
  -2 -12  24-19.0902 111.464   1
  -2  12  24 66.5907 51.8079   1
   2  12 -24 80.3326 123.335   1
   2 -12  24 105.101 122.639   1
   2  12  24 58.5600 64.8458   1
  -2  12 -24-27.4731 121.346   1
   2 -12 -24 74.6183 38.6953   1
   2 -12 -24 46.1207 41.0220   1
   2  12  24 9.76121 222.165   1
   2  12  26 1556.57 231.551   1
  -2 -12 -26 1488.27 123.452   1
  -2  12 -26 1511.95 164.883   1
  -2 -12  26 1443.48 163.335   1
  -2  12  26 1319.03 97.0347   1
   2 -12  26 1555.55 169.102   1
  -2 -12  26 1338.91 154.721   1
   2  12 -26 1522.77 167.341   1
  -2  12 -26 1460.10 142.702   1
   2  12  26 1334.11 109.159   1
   2 -12 -26 1160.86 85.5974   1
   2 -12 -26 1219.17 87.7959   1
   2 -12  26 1528.64 155.504   1
  -2  12  26 1564.91 107.539   1
  -2 -12 -28 102.043 88.3202   1
  -2 -12  28-64.3523 135.863   1
   2 -12  28-70.4970 129.357   1
  -2  12  28 45.6713 79.6466   1
  -2 -12  28 156.120 126.620   1
  -2  12  28 126.421 66.7386   1
   2 -12  28 288.458 143.861   1
   2  12 -28 91.7967 136.625   1
   2  12  28 16.5853 83.7678   1
  -2  12 -28 123.618 111.582   1
   2 -12 -28 94.8823 55.0210   1
   2 -12 -28 20.3488 52.0117   1
  -2  12 -28-30.0315 129.051   1
   2  12  28 221.912 196.111   1
   2  12  30 3407.76 283.670   1
  -2 -12 -30 3559.96 212.176   1
  -2 -12  30 3747.19 255.367   1
  -2  12 -30 3533.43 250.996   1
  -2  12  30 3341.82 197.325   1
  -2 -12  30 3225.35 249.231   1
   2 -12  30 3346.93 258.351   1
   2  12 -30 3497.77 257.844   1
   2  12  30 3564.05 212.767   1
   2 -12 -30 3099.60 187.177   1
  -2  12 -30 3735.40 238.621   1
   2 -12 -30 3113.86 188.013   1
   2 -12  30 3926.84 251.256   1
  -2  12  30 3728.52 206.038   1
  -2 -12 -32 2.54732 98.5423   1
   2  12  32 144.627 193.270   1
   2 -12 -32-159.359 68.5159   1
   2 -12 -32 78.9447 68.7812   1
  -2 -12  32 92.6985 145.110   1
  -2  12  32 9.86229 81.1746   1
   2 -12  32 26.3625 154.733   1
   2  12  32 58.9684 101.729   1
   2  12 -32 45.2776 144.076   1
  -2  12 -32 25.2921 125.640   1
  -2  12  32 20.9692 95.4488   1
   2 -12  32 113.686 144.170   1
  -2 -12  32-64.6164 146.327   1
  -2 -12 -32 83.3398 90.5510   1
   2  12  34 43.1390 203.419   1
  -2 -12  34-10.4007 154.175   1
  -2  12  34 58.3085 90.5729   1
   2 -12  34 190.343 172.026   1
   2  12 -34 281.169 163.103   1
   2 -12 -34 62.3872 78.1921   1
  -2 -12 -34 74.7314 101.322   1
  -2 -12 -34 194.685 108.102   1
   2 -12 -34 82.9630 74.9345   1
   2 -12  34 141.753 153.185   1
  -2 -12  34 176.914 153.348   1
  -2  14   0 26586.9 1318.59   1
  -2 -14   0 26876.8 1323.02   1
   2  14   0 27793.6 1323.29   1
   2  14   0 27683.9 1324.38   1
   2 -14   0 24849.2 1321.06   1
  -2  14   0 27015.8 1323.33   1
   2 -14  -2 419.627 57.9791   1
   2 -14   2 347.012 65.9830   1
   2  14  -2 370.052 69.2020   1
  -2  14   2 412.264 48.9932   1
  -2  14  -2 323.187 55.1733   1
   2  14   2 456.396 56.6181   1
   2  14  -2 472.582 64.9800   1
   2  14   2 402.065 59.6001   1
  -2 -14   2 364.289 60.3459   1
  -2 -14  -2 382.039 64.0378   1
  -2  14  -2 433.815 69.6528   1
  -2  14   2 304.300 58.5534   1
  -2 -14  -4 1774.04 125.930   1
  -2 -14   4 1752.79 122.494   1
   2 -14   4 1484.08 121.724   1
  -2  14  -4 1913.79 118.032   1
  -2  14   4 1691.46 103.100   1
   2  14  -4 1824.80 130.167   1
   2 -14  -4 1904.12 109.949   1
   2  14   4 2141.59 114.187   1
  -2  14  -4 1673.14 125.638   1
  -2  14   4 1839.81 111.445   1
  -2 -14   4 1645.42 136.316   1
   2  14  -4 1841.23 129.115   1
   2  14   4 1968.25 111.280   1
  -2 -14  -6 198.837 87.4379   1
   2  14   6 131.896 45.9102   1
  -2 -14   6 120.974 60.1080   1
   2  14   6 102.063 41.6728   1
  -2  14  -6 105.185 55.1177   1
   2  14  -6 29.9962 69.4092   1
   2  14  -6 195.653 75.8972   1
   2 -14   6 158.444 66.0940   1
   2 -14  -6 192.795 40.4790   1
  -2 -14   6 74.2613 76.3328   1
  -2  14   6 109.416 43.0845   1
  -2  14  -6 74.5094 68.0561   1
   2  14   8 7582.24 358.164   1
  -2 -14   8 6640.89 368.129   1
   2  14  -8 7059.51 375.965   1
   2 -14  -8 6639.72 348.981   1
   2 -14   8 6552.64 371.622   1
  -2  14  -8 7187.75 368.481   1
  -2  14   8 6985.68 348.245   1
  -2  14  -8 7258.49 376.266   1
  -2 -14   8 6288.40 374.838   1
  -2  14   8 7400.26 352.456   1
   2  14  -8 7138.37 374.328   1
  -2 -14  -8 6500.80 392.435   1
   2  14   8 7506.67 358.419   1
  -2 -14 -10 56.7548 40.3450   1
  -2 -14 -10-58.1248 146.421   1
  -2  14 -10 192.660 77.4626   1
  -2 -14  10 158.705 80.8243   1
   2  14 -10 94.1926 73.2529   1
  -2 -14  10 175.910 68.9177   1
   2  14 -10 41.8294 76.1806   1
   2 -14  10 23.2271 72.1381   1
  -2  14 -10 39.8314 61.1933   1
   2  14  10 128.912 55.3409   1
   2 -14  10 153.621 71.0603   1
   2 -14  12 2546.63 169.531   1
  -2  14 -12 2787.86 174.212   1
  -2 -14  12 2413.61 175.486   1
  -2 -14  12 2508.66 165.073   1
   2  14 -12 2597.49 174.346   1
  -2  14 -12 2401.38 160.648   1
   2 -14  12 2414.17 169.154   1
   2  14 -12 2623.44 169.956   1
   2  14  12 2204.42 149.902   1
  -2 -14 -12 2740.42 205.386   1
  -2 -14 -12 2754.45 139.856   1
  -2 -14 -14-32.6563 74.3531   1
   2  14  14 19.4063 43.7555   1
   2  14  14 210.948 75.9090   1
  -2 -14  14 147.108 77.9225   1
   2  14 -14 216.503 90.8885   1
   2 -14  14-81.5394 85.1993   1
  -2  14 -14 49.1183 72.5201   1
  -2  14 -14-34.8736 85.3535   1
   2  14 -14 67.9666 82.6934   1
  -2 -14  14 67.0896 91.1742   1
   2 -14  14 45.2897 81.6587   1
  -2 -14 -14 89.9668 37.9593   1
  -2 -14  16 2376.09 175.419   1
  -2  14 -16 2459.81 173.896   1
  -2 -14 -16 2212.55 126.072   1
   2  14 -16 2360.28 175.412   1
   2 -14  16 2357.06 169.563   1
  -2  14 -16 2526.34 159.982   1
   2  14  16 2483.24 173.987   1
   2  14 -16 2104.04 165.721   1
   2 -14  16 2380.19 168.638   1
   2  14  16 2195.05 126.638   1
   2  14  18 736.377 168.097   1
  -2 -14 -18 645.229 68.6629   1
   2 -14  18 597.974 115.341   1
  -2 -14  18 814.696 114.431   1
   2  14 -18 823.979 122.082   1
  -2  14 -18 916.624 107.106   1
   2  14  18 693.313 60.2231   1
  -2 -14 -18 795.007 65.0055   1
   2  14 -18 955.624 120.195   1
  -2 -14  18 687.634 122.627   1
  -2  14 -18 989.685 126.187   1
  -2 -14 -20 15530.6 751.526   1
  -2 -14  20 14673.2 778.669   1
   2 -14  20 15207.5 784.505   1
  -2  14 -20 15558.8 776.565   1
   2  14 -20 15254.5 784.774   1
   2  14  20 14334.3 748.789   1
   2 -14  20 16196.9 785.776   1
   2  14 -20 14912.2 780.989   1
   2  14  20 15193.9 809.114   1
  -2 -14  20 15865.1 787.822   1
  -2  14 -20 15282.5 785.038   1
  -2  14 -22 224.291 123.469   1
  -2 -14  22 109.465 121.490   1
   2  14 -22 216.873 113.788   1
  -2 -14  22 243.646 115.165   1
   2 -14  22 120.037 125.510   1
  -2  14 -22 26.7867 100.160   1
   2  14  22 69.8099 53.1215   1
   2 -14  22 84.8218 115.484   1
  -2 -14 -22-6.15908 74.4706   1
   2  14  22-104.409 245.204   1
  -2 -14 -24-1.18675 63.2120   1
   2 -14  24 12.0536 117.284   1
  -2 -14  24 42.2858 128.342   1
  -2  14  24 85.6703 55.4827   1
  -2 -14  24 19.9067 117.169   1
   2  14 -24-21.1444 126.450   1
   2 -14  24 85.5553 127.242   1
   2  14  24 55.7521 61.8354   1
   2  14  24 79.4151 253.267   1
  -2  14  24 95.5596 78.4102   1
  -2 -14 -24-58.2268 92.7334   1
   2  14 -24 11.9270 122.669   1
  -2  14 -24-75.5787 128.980   1
   2 -14  26 66.9767 123.841   1
  -2 -14  26 52.8841 135.288   1
   2  14  26-47.9773 266.906   1
  -2  14  26 93.8979 58.2482   1
  -2 -14  26-4.22796 124.075   1
   2  14 -26-9.03492 132.921   1
   2 -14  26 195.081 134.422   1
   2  14  26 89.1762 70.0020   1
  -2 -14 -26 52.8688 105.923   1
  -2  14 -26 192.879 134.904   1
   2  14 -26 87.0628 124.601   1
  -2 -14 -26 80.2824 69.2561   1
   2  14  28 2459.43 320.466   1
   2  14 -28 2442.29 193.592   1
  -2 -14 -28 2357.19 168.148   1
  -2  14  28 2431.85 127.460   1
  -2  14 -28 3009.01 187.221   1
   2  14 -28 2956.12 211.737   1
   2  14  28 2534.85 142.714   1
   2 -14  28 2958.76 201.123   1
  -2  14 -28 2898.76 205.724   1
  -2 -14 -28 2455.22 137.833   1
  -2 -14  28 2883.34 205.909   1
  -2 -14  28 2586.03 196.287   1
   2 -14  28 2399.24 204.682   1
   2  14  30-68.4137 270.698   1
   2 -14 -30 5.28510 56.1427   1
   2  14 -30-40.2935 138.335   1
  -2  14 -30-156.604 147.132   1
  -2 -14 -30-70.2837 82.3663   1
  -2  14  30-29.6182 71.3629   1
  -2 -14  30-171.646 141.664   1
   2  14  30-75.8894 89.8506   1
   2 -14  30 25.6621 151.927   1
  -2  14 -30-66.4415 122.793   1
  -2 -14 -30 74.3498 115.920   1
   2 -14 -30-32.7302 50.3466   1
   2 -14  30 87.4615 139.493   1
  -2 -14  30 212.637 149.043   1
   2  14  32 380.974 278.340   1
  -2 -14 -32 601.417 128.130   1
  -2 -14  32 631.426 164.638   1
   2 -14  32 554.994 162.221   1
  -2  14  32 376.112 83.8061   1
  -2 -14  32 532.768 159.149   1
   2 -14  32 356.986 169.185   1
   2  14  32 505.620 107.674   1
  -2  14 -32 379.191 139.592   1
   2  14 -32 443.697 165.899   1
  -2 -14 -32 367.848 94.0336   1
   2  14 -32 390.012 152.561   1
  -2  14 -32 296.187 157.870   1
   2 -14 -32 257.109 62.9117   1
   2 -14 -32 310.741 69.7724   1
   2  16   0 23.9898 61.9275   1
   2 -16   0 8.74680 61.7140   1
  -2  16   0 42.6921 51.5655   1
   2 -16   0 33.5500 58.6077   1
  -2 -16   0-20.1806 66.5215   1
  -2  16   0-5.87632 65.6966   1
  -2 -16   0 46.6371 56.3064   1
   2  16   0 7.59075 56.3605   1
   2  16   2 16874.1 764.066   1
   2  16  -2 16289.1 767.704   1
   2 -16   2 13996.5 766.183   1
   2 -16  -2 15029.4 759.278   1
  -2  16  -2 15614.5 762.983   1
  -2  16   2 14510.6 755.231   1
  -2 -16   2 15865.7 763.420   1
  -2 -16  -2 16367.9 765.045   1
   2 -16  -2 13647.6 757.179   1
   2 -16   2 14045.8 764.403   1
  -2 -16  -2 13952.8 763.261   1
  -2 -16   2 14446.3 768.052   1
   2  16  -2 16275.4 766.684   1
  -2  16   2 16386.9 762.588   1
  -2  16  -2 15768.1 770.863   1
   2  16   4 9.68771 54.2851   1
  -2 -16   4 2.02393 56.4930   1
   2 -16  -4-61.9358 49.6835   1
   2 -16   4 76.8304 67.9925   1
   2  16  -4 118.337 71.4504   1
  -2  16   4 39.5260 39.4679   1
  -2  16  -4-92.4103 58.8953   1
  -2 -16  -4 8.18245 69.3121   1
   2 -16   4-97.6992 68.1026   1
   2  16  -4 75.5488 65.7794   1
   2  16   4 64.5703 47.3658   1
  -2  16  -4 84.2018 72.0066   1
  -2  16   4-16.3521 52.4190   1
  -2  16  -6 807.660 92.5713   1
   2 -16  -6 601.680 58.2472   1
  -2 -16   6 626.673 76.0880   1
   2  16   6 752.191 68.5581   1
   2 -16   6 574.954 87.6828   1
   2  16  -6 586.578 89.2929   1
  -2  16  -6 624.303 77.3909   1
  -2 -16  -6 663.073 97.3886   1
   2 -16   6 502.161 84.7365   1
  -2  16   6 681.282 64.7166   1
   2  16  -6 546.377 84.2641   1
   2  16   6 618.437 62.3195   1
  -2  16  -8 360.714 86.0361   1
  -2 -16  -8 283.849 58.9807   1
  -2  16   8 389.143 51.6912   1
  -2 -16  -8 547.345 120.827   1
   2 -16  -8 333.822 41.8910   1
  -2 -16   8 388.007 72.3520   1
   2  16  -8 521.432 87.6211   1
   2 -16   8 350.827 83.9108   1
  -2  16  -8 441.772 72.7170   1
  -2  16   8 384.396 43.8047   1
   2 -16   8 405.262 82.3352   1
   2  16   8 489.839 55.2980   1
   2  16  -8 359.872 80.4783   1
   2  16  10 4443.18 216.989   1
  -2 -16  10 4191.74 232.902   1
   2  16 -10 4331.56 242.284   1
   2 -16  10 4047.67 237.646   1
  -2  16 -10 4485.88 232.282   1
  -2  16  10 3656.76 200.234   1
  -2 -16 -10 3963.49 281.381   1
  -2  16  10 3920.05 204.659   1
   2  16 -10 4285.39 238.812   1
  -2 -16 -10 3915.83 213.202   1
   2 -16  10 4185.71 239.049   1
  -2  16 -10 4756.36 244.488   1
  -2 -16 -12-3.77430 166.925   1
   2 -16  12 107.598 87.9649   1
  -2 -16  12 70.3597 77.5955   1
   2  16  12 23.2954 50.1483   1
   2  16 -12 139.435 92.6179   1
   2 -16  12-115.636 87.7177   1
  -2  16 -12 85.3410 74.9044   1
  -2 -16 -12 140.335 49.1988   1
  -2  16 -12 36.0200 92.3952   1
   2  16 -12 135.339 84.7620   1
   2  16  12 103.551 70.4872   1
   2  16  14 9.49205 61.6482   1
   2  16  14 164.926 62.5228   1
  -2 -16  14 15.1034 88.2900   1
   2 -16  14 332.808 101.448   1
   2  16 -14 113.015 99.2184   1
  -2  16 -14 171.653 84.4662   1
  -2 -16 -14 151.551 49.6435   1
   2  16 -14 130.978 94.7825   1
  -2  16 -14 122.324 100.964   1
  -2 -16 -14 103.913 115.712   1
   2 -16  16-55.8216 105.560   1
   2  16 -16-65.1310 108.187   1
  -2  16 -16 118.140 87.1939   1
   2  16  16-10.9843 54.3075   1
   2  16 -16-49.6680 101.312   1
  -2  16 -16-88.7660 109.248   1
   2  16  16 146.499 82.3075   1
  -2 -16 -16 16.6091 52.3226   1
  -2 -16 -18 17390.0 890.897   1
  -2  16 -18 19889.4 922.023   1
   2  16 -18 18962.2 929.814   1
   2  16  18 16926.5 892.178   1
   2  16  18 20903.1 909.603   1
  -2  16 -18 19570.4 933.382   1
   2  16 -18 18470.6 927.199   1
  -2 -16  20 145.867 111.476   1
   2  16 -20 364.859 124.898   1
   2 -16  20 197.382 124.855   1
   2  16  20 157.560 46.5069   1
   2  16  20 270.743 131.414   1
  -2 -16 -20 182.677 52.2929   1
  -2  16 -20 390.053 129.452   1
   2  16 -20 388.269 121.355   1
  -2 -16 -20 310.720 48.5359   1
  -2 -16  22 1187.26 142.364   1
   2  16  22 1086.92 80.5918   1
   2 -16  22 1036.78 151.545   1
  -2  16 -22 1404.09 136.192   1
  -2  16 -22 1246.23 154.694   1
   2  16 -22 924.897 144.061   1
  -2 -16 -22 898.337 78.5902   1
   2  16  22 1237.77 192.456   1
  -2 -16 -22 991.993 75.4440   1
  -2 -16  24 102.988 120.569   1
   2  16  24 42.5182 57.5198   1
   2 -16  24-93.6541 132.922   1
  -2  16 -24-147.774 133.257   1
   2  16 -24 17.0499 122.970   1
  -2 -16 -24 8.65431 57.3223   1
   2  16  24-127.823 223.805   1
  -2 -16 -24 20.0380 55.4173   1
  -2 -16  26 759.295 148.722   1
   2  16  26 895.745 86.8025   1
   2 -16  26 941.549 163.699   1
   2  16 -26 847.280 163.188   1
  -2  16 -26 954.036 137.575   1
   2  16 -26 1068.00 151.751   1
  -2 -16 -26 848.477 81.7848   1
  -2  16 -26 948.446 158.924   1
  -2 -16 -26 744.142 86.6612   1
   2  16  26 643.902 273.733   1
   2  16  28 131.791 291.080   1
  -2  16  28-20.0411 65.2506   1
  -2 -16  28-133.819 137.100   1
   2 -16  28-39.7936 152.787   1
   2  16  28 24.7623 75.7182   1
   2  16 -28-104.730 151.507   1
  -2  16 -28-123.517 123.935   1
  -2  16  28 71.4955 140.042   1
  -2 -16 -28-90.0652 89.6602   1
   2  16 -28 124.183 140.573   1
  -2 -16 -28 6.09759 68.8010   1
  -2  16 -28 97.3060 146.302   1
  -2 -16 -30 1331.28 131.591   1
  -2 -16  30 1104.04 171.204   1
   2  16  30 1179.62 113.336   1
   2  16 -30 1211.12 183.956   1
  -2  16  30 739.333 173.577   1
  -2 -16 -30 1062.34 102.221   1
   2  16 -30 1265.34 175.624   1
  -2  16 -30 1158.37 187.755   1
  -2  16 -30 1389.23 164.456   1
   2  16  30 1104.40 328.601   1
  -2  16  30 944.413 100.018   1
   2  16  32 194.901 339.286   1
  -2  16  32 28.9878 81.7912   1
  -2  16  32 131.188 152.840   1
   2 -16  32 88.5375 170.390   1
   2  16 -32 86.4539 159.348   1
  -2  16 -32 144.507 138.436   1
   2  16 -32 68.3814 150.030   1
  -2 -16 -32-131.495 83.6932   1
  -2  16 -32 83.9309 164.052   1
  -2 -16 -32-18.0631 126.657   1
  -2  18   0 11210.2 587.499   1
   2  18   0 12843.2 595.788   1
  -2 -18   0 10864.2 597.114   1
   2 -18   0 11200.5 591.353   1
  -2 -18   0 12805.0 595.042   1
   2 -18   0 10718.7 591.175   1
   2  18   0 12190.7 596.144   1
  -2 -18   2 610.040 78.7816   1
   2 -18  -2 528.333 75.6806   1
   2  18   2 682.451 82.2483   1
   2  18  -2 656.841 90.6809   1
   2 -18   2 650.702 85.2195   1
  -2  18  -2 604.216 74.7003   1
  -2  18   2 466.778 66.3099   1
  -2 -18  -2 607.475 87.3826   1
  -2  18  -2 736.764 91.5003   1
  -2  18   2 662.730 81.3855   1
  -2 -18   2 692.039 96.8963   1
   2 -18   2 622.548 82.5454   1
   2 -18  -2 665.221 74.2579   1
   2  18  -2 651.519 84.6713   1
  -2 -18  -2 713.903 83.8871   1
  -2 -18  -4 1049.03 101.896   1
  -2 -18   4 1014.09 94.8848   1
   2 -18  -4 1001.53 86.4701   1
   2  18   4 1173.37 95.6469   1
   2  18  -4 907.701 105.700   1
   2 -18   4 791.334 99.6975   1
  -2  18  -4 869.456 92.2355   1
  -2 -18   4 1046.05 113.445   1
  -2  18  -4 1140.14 110.623   1
   2 -18   4 1042.70 102.959   1
   2  18   4 1126.80 86.0886   1
  -2  18   4 1000.64 90.2772   1
   2  18  -4 1158.86 105.199   1
  -2 -18  -6-48.3517 91.5766   1
  -2 -18   6 2.35228 66.0225   1
   2 -18  -6 8.31755 50.1023   1
   2  18   6 3.36942 61.2425   1
   2  18   6 28.5859 52.8763   1
   2 -18   6 82.5361 78.8415   1
   2  18  -6 39.3056 82.4039   1
  -2  18  -6-46.2015 66.5789   1
   2 -18  -6-1.37714 55.0882   1
   2 -18   6 86.6024 80.2905   1
   2  18  -6 42.5254 79.1408   1
  -2 -18   6 225.224 92.6529   1
  -2  18  -6 88.1644 86.9543   1
  -2  18   6 34.9228 58.5686   1
   2  18  -8 3225.28 194.364   1
  -2 -18  -8 2586.28 172.548   1
  -2  18   8 3057.13 166.706   1
   2 -18   8 2948.99 192.948   1
  -2 -18  -8 3163.91 212.458   1
   2 -18  -8 2904.45 159.613   1
   2  18  -8 2947.41 196.456   1
  -2 -18   8 2714.18 182.095   1
   2 -18   8 2385.47 189.158   1
  -2  18  -8 3062.32 183.972   1
  -2  18   8 2900.31 157.784   1
   2  18   8 3369.86 169.640   1
  -2  18  -8 3236.32 199.317   1
  -2 -18   8 3079.25 201.276   1
  -2 -18 -10-63.7189 170.121   1
  -2 -18 -10 47.4371 61.8398   1
  -2  18 -10 125.048 99.5465   1
  -2 -18  10 21.3217 101.344   1
  -2 -18  10 71.3491 80.8456   1
   2  18  10 68.1356 59.3942   1
   2 -18  10 48.3132 90.5621   1
   2  18 -10 45.3928 94.7303   1
  -2  18 -10 133.451 79.7706   1
  -2  18  10 72.2700 33.5525   1
   2 -18  10 21.9796 90.0694   1
  -2  18  10 13.2917 46.2077   1
   2  18 -10 200.810 91.4693   1
   2  18  10 40.1609 60.4510   1
   2 -18 -10 14.4020 67.1501   1
  -2 -18 -12 1373.19 233.888   1
   2  18  12 2031.10 109.580   1
   2 -18  12 1579.24 148.636   1
  -2 -18  12 1494.99 138.887   1
   2  18 -12 1936.94 155.420   1
  -2  18  12 1749.82 90.9532   1
  -2  18  12 1370.09 87.9973   1
   2  18  12 1928.67 127.615   1
   2 -18  12 2004.63 151.847   1
   2  18 -12 1829.36 151.756   1
  -2 -18 -12 1577.88 110.421   1
  -2  18 -12 2157.85 160.809   1
  -2 -18  12 1686.83 157.287   1
   2 -18  14 121.521 106.553   1
   2  18  14 30.1937 57.0341   1
  -2 -18  14 254.506 100.274   1
   2 -18  14 252.536 109.188   1
   2  18 -14-39.7893 111.677   1
  -2  18 -14 140.967 92.8325   1
   2  18  14 92.8793 84.8118   1
   2  18 -14-32.5592 106.653   1
  -2  18 -14-38.0161 114.043   1
  -2 -18  14-51.1142 117.335   1
  -2 -18 -14-56.2718 58.4384   1
  -2 -18  16 2767.19 203.849   1
  -2  18 -16 2837.01 203.510   1
   2  18  16 3040.10 143.675   1
  -2 -18  16 2322.71 179.731   1
   2 -18  16 2117.31 188.479   1
   2  18 -16 2686.64 197.407   1
  -2  18 -16 2663.86 180.229   1
   2  18 -16 2684.76 193.455   1
  -2 -18 -16 2131.08 135.921   1
   2  18  16 2302.95 141.841   1
   2 -18  16 2787.04 195.042   1
   2 -18  18 708.928 134.558   1
   2  18 -18 646.860 132.723   1
  -2  18 -18 714.844 118.465   1
   2  18  18 585.144 61.1278   1
  -2  18 -18 861.908 143.242   1
   2  18 -18 640.789 130.132   1
  -2 -18  18 678.280 143.246   1
  -2 -18 -18 441.410 59.5394   1
   2  18  18 834.267 76.4603   1
  -2 -18  20 4717.74 264.534   1
  -2  18 -20 4818.53 258.893   1
   2  18 -20 4726.22 273.785   1
   2  18  20 4519.00 208.839   1
   2  18  20 5440.23 227.028   1
   2 -18  20 5226.17 276.769   1
  -2 -18  20 4867.31 281.860   1
  -2  18 -20 4585.67 277.135   1
   2  18 -20 4892.32 274.521   1
  -2 -18 -20 3319.65 204.441   1
  -2 -18  22 104.579 120.199   1
   2 -18  22 139.495 133.678   1
   2  18 -22 196.175 133.485   1
  -2  18 -22 243.198 115.916   1
   2  18  22 174.907 52.3358   1
   2  18 -22 288.283 130.848   1
  -2  18 -22 175.193 139.386   1
  -2 -18 -22 86.4836 43.9146   1
   2 -18  22 195.155 133.966   1
   2  18  22-23.3561 97.4578   1
  -2 -18 -22 72.0242 35.7000   1
   2  18  24-63.4489 55.7489   1
  -2 -18  24 9.67454 144.175   1
   2 -18  24 111.468 137.992   1
  -2 -18 -24-26.0124 43.1845   1
   2  18 -24 86.1778 132.748   1
  -2  18 -24 168.362 141.780   1
  -2 -18  24 25.6640 127.419   1
   2 -18  26 9.70702 150.620   1
   2  18 -26 24.6392 146.564   1
  -2  18 -26 175.959 128.033   1
   2  18  26-20.4391 63.3060   1
   2  18  26 138.855 170.339   1
  -2 -18  26-20.0158 154.382   1
   2 -18  26 91.2190 141.809   1
  -2 -18 -26 2.19104 35.9731   1
  -2 -18 -26-8.10021 47.0863   1
  -2  18 -26-135.275 146.794   1
  -2  18 -28 2003.46 209.426   1
   2  18 -28 1489.46 179.732   1
  -2 -18  28 1285.49 174.630   1
   2  18  28 1158.01 98.9002   1
   2 -18  28 1487.20 196.410   1
   2  18 -28 1466.03 188.199   1
   2  18  28 1073.88 241.421   1
  -2 -18  28 1310.71 187.038   1
  -2 -18 -30 47.4629 61.6051   1
   2  18 -30 154.971 150.865   1
  -2  18 -30 70.0600 167.650   1
  -2 -18  30-55.2825 150.341   1
   2 -18  30-16.2454 168.050   1
   2  18  30-51.7827 81.9869   1
  -2  18 -30 116.507 137.774   1
   2  18 -30-101.836 161.585   1
   2  18  30-41.8314 274.626   1
   2 -18  30 227.150 162.830   1
  -2 -18  30-90.8389 165.664   1
  -2 -18 -30-38.4306 54.6558   1
   2 -20   0-4.22906 74.8385   1
   2  20   0 97.3648 85.3079   1
  -2  20   0-25.5627 64.6475   1
   2  20   0-26.4879 74.3644   1
  -2 -20   0-83.0528 75.5579   1
   2 -20   0 38.6512 74.9055   1
  -2 -20   0 47.3151 86.8324   1
  -2  20  -2 2664.10 164.906   1
  -2  20   2 2513.19 157.871   1
  -2 -20   2 2779.08 170.049   1
  -2 -20  -2 2849.03 173.083   1
  -2  20  -2 2848.31 182.305   1
   2  20  -2 2776.37 174.512   1
  -2  20   2 2693.86 173.782   1
   2 -20  -2 2531.23 165.237   1
   2  20  -2 2793.22 176.578   1
   2  20   2 2655.38 172.365   1
   2 -20   2 2309.60 170.681   1
   2 -20   2 2534.02 171.656   1
   2 -20  -2 2551.94 163.839   1
  -2 -20  -2 2317.58 173.454   1
  -2 -20   2 2701.82 184.790   1
   2  20  -4 8.53438 89.4978   1
   2  20   4-76.9119 76.3981   1
   2 -20   4-83.6788 88.3726   1
  -2 -20  -4-141.198 89.0368   1
   2  20  -4 2.88758 84.3063   1
   2  20   4-44.6642 66.0699   1
   2 -20  -4 8.12951 67.7852   1
  -2 -20   4-76.4727 75.2621   1
   2 -20   4-65.6643 83.6466   1
  -2 -20   4-29.0729 97.9078   1
  -2  20   4-6.20135 78.6065   1
  -2  20  -4-6.07213 92.6754   1
  -2 -20   6 877.035 124.290   1
  -2  20  -6 658.610 116.968   1
  -2  20   6 739.122 90.6649   1
   2 -20  -6 862.419 79.8597   1
   2  20  -6 785.227 117.300   1
  -2  20   6 825.840 72.6447   1
  -2  20  -6 977.937 99.8445   1
   2 -20   6 608.165 107.210   1
  -2 -20   6 1012.25 100.875   1
  -2 -20  -6 758.997 119.433   1
   2 -20   6 937.628 113.193   1
   2  20  -6 991.571 114.094   1
   2  20   6 1010.36 87.2148   1
  -2 -20  -8-11.5029 77.6793   1
  -2  20   8 132.331 66.0220   1
  -2 -20   8 87.7559 111.945   1
  -2  20  -8-66.1910 105.858   1
   2 -20  -8 38.2001 53.2108   1
  -2 -20   8-29.4441 82.6150   1
   2  20   8 24.7470 73.2390   1
   2  20   8-36.6124 66.5714   1
  -2  20  -8 155.786 85.1781   1
  -2  20   8 70.8960 48.1542   1
   2 -20   8 38.6170 95.5380   1
   2 -20   8 219.061 99.6542   1
   2  20  -8-123.568 104.497   1
   2  20  -8 123.448 96.3891   1
   2  20  10 3365.46 177.159   1
  -2 -20  10 2988.11 214.579   1
  -2  20 -10 3456.65 215.917   1
   2  20  10 3121.26 176.645   1
  -2 -20  10 2866.42 194.936   1
   2  20 -10 2735.70 208.354   1
   2 -20  10 2736.45 203.640   1
  -2  20 -10 3099.38 194.066   1
  -2  20  10 2802.48 159.640   1
   2  20 -10 3176.34 208.792   1
  -2 -20 -10 2350.74 176.444   1
  -2  20  10 3135.85 167.754   1
   2 -20  10 3164.76 208.570   1
  -2 -20 -10 3149.72 257.385   1
   2 -20  12 418.064 114.822   1
  -2 -20 -12 378.309 75.4965   1
  -2 -20  12 417.876 128.947   1
  -2  20 -12 482.561 127.970   1
  -2 -20  12 511.847 104.716   1
   2  20  12 414.488 71.7445   1
   2 -20  12 366.344 117.252   1
   2  20 -12 405.491 120.464   1
  -2  20 -12 579.486 102.151   1
   2  20 -12 312.930 114.349   1
  -2  20  12 468.384 50.2709   1
   2  20  12 492.250 84.4359   1
  -2  20  12 256.381 39.5634   1
   2  20  14 57.7747 91.5728   1
  -2 -20  14 67.0468 106.329   1
   2  20  14 55.7517 63.5154   1
   2 -20  14 115.261 115.083   1
   2  20 -14 102.874 123.557   1
  -2  20 -14 161.450 100.522   1
   2 -20  14-69.9958 115.946   1
   2  20 -14 90.4745 121.107   1
  -2 -20 -14-164.237 201.676   1
  -2 -20  14 93.8880 132.735   1
  -2 -20 -14 51.5570 64.1700   1
  -2  20 -14 99.3320 123.724   1
   2  20  16-33.2261 69.7258   1
  -2 -20 -16 17.5647 104.836   1
   2  20  16-3.31402 56.5389   1
  -2 -20  16 188.325 112.773   1
   2 -20  16 164.165 123.667   1
   2  20 -16 137.594 126.774   1
  -2  20 -16-13.1389 103.329   1
  -2  20 -16-174.096 133.369   1
  -2 -20 -16 61.9594 58.2094   1
   2  20 -16 218.179 126.270   1
  -2 -20  16 8.97016 133.621   1
   2 -20  16 78.0530 123.162   1
   2  20  18 1888.70 105.306   1
   2  20 -18 1720.16 173.629   1
   2 -20  18 1442.56 170.153   1
   2  20 -18 1672.26 175.298   1
  -2  20 -18 2420.23 163.565   1
   2  20  18 2180.64 108.525   1
  -2 -20  18 1768.61 185.324   1
  -2  20 -18 2162.48 187.492   1
   2  20 -20 338.993 140.016   1
  -2  20 -20 497.578 122.448   1
   2  20  20 521.680 64.1091   1
  -2 -20  20 552.677 129.513   1
  -2 -20  20 479.971 150.373   1
   2 -20  20 409.435 140.219   1
   2  20 -20 447.747 142.854   1
  -2  20 -20 205.224 147.175   1
   2  20  20 349.063 53.1549   1
  -2 -20  22 1228.85 155.790   1
   2  20  22 977.420 77.8218   1
   2 -20  22 818.205 163.286   1
   2  20 -22 1117.19 167.653   1
  -2  20 -22 1332.82 150.647   1
  -2 -20  22 1445.74 180.739   1
   2 -20  22 1209.90 169.674   1
   2  20  22 1196.83 88.7343   1
  -2  20 -22 1279.07 177.881   1
   2  20 -22 1188.66 164.438   1
   2  20  24 78.4242 51.6076   1
   2 -20  24-19.0878 147.515   1
  -2 -20  24 61.8633 152.357   1
   2 -20  24-162.466 147.508   1
  -2  20 -24 233.000 156.100   1
   2  20 -24-184.102 148.813   1
  -2 -20  24-185.236 137.400   1
  -2 -20  26 380.366 154.586   1
   2  20  26 381.986 66.9965   1
   2 -20  26 439.337 166.112   1
   2  20 -26 408.895 166.784   1
  -2 -20  26 499.512 169.911   1
   2 -20  26 374.512 162.327   1
   2  20  26 534.096 97.5707   1
   2  20 -26 646.223 162.730   1
  -2 -20  28-97.6077 147.360   1
   2  20  28 69.5169 69.3566   1
   2  20 -28 26.6432 164.883   1
   2 -20  28-48.1345 169.558   1
  -2  20 -28-106.496 137.237   1
  -2  20 -28-11.1309 171.116   1
   2  20 -28 71.8638 153.555   1
   2  20  28 33.3815 117.001   1
   2 -20  28-52.9324 165.457   1
  -2 -20  28 55.0153 170.565   1
   2 -22   0 1582.39 133.755   1
   2  22   0 1520.27 142.936   1
  -2  22   0 1444.02 122.387   1
   2  22   0 1886.29 138.976   1
  -2 -22   0 1749.21 136.144   1
  -2 -22   0 1407.65 148.906   1
  -2 -22   2-17.5002 86.5503   1
   2 -22  -2 99.9771 79.4711   1
   2  22   2-32.4478 92.5243   1
   2 -22   2-286.768 92.4523   1
   2  22  -2-46.0460 101.210   1
  -2  22  -2-155.118 80.9055   1
   2  22  -2 31.7427 88.8573   1
   2 -22  -2 2.29023 80.3006   1
   2 -22   2 24.9603 90.5041   1
  -2 -22  -2-2.48713 89.3639   1
  -2  22   2 21.1069 93.0667   1
  -2 -22  -2 120.365 99.5994   1
  -2  22  -2 142.891 105.424   1
  -2 -22   2 73.3661 107.577   1
  -2 -22   4 146.540 86.8189   1
   2 -22  -4 50.0756 74.7672   1
   2  22  -4 9.21202 104.439   1
   2 -22   4 13.6272 95.8230   1
  -2  22  -4 174.542 84.9847   1
   2  22  -4 171.672 96.4078   1
   2  22   4 115.944 77.7349   1
   2 -22   4 170.082 99.8684   1
  -2 -22  -4 175.129 102.981   1
  -2  22   4 96.9280 89.1619   1
  -2  22  -4 201.458 108.491   1
  -2 -22   4 53.2035 111.691   1
  -2 -22   6 78.5007 86.6043   1
   2 -22  -6 135.146 65.5354   1
   2  22  -6-55.5881 111.311   1
   2 -22   6 79.6396 100.292   1
  -2  22   6 99.1793 59.8747   1
  -2  22  -6 91.7014 87.3509   1
   2  22   6-20.5810 75.5973   1
   2  22  -6 85.5645 104.107   1
   2 -22   6-3.30867 101.805   1
   2 -22  -6-18.5407 76.6715   1
  -2  22   6 42.6760 80.6337   1
  -2 -22   6-18.7939 115.819   1
  -2  22  -6-47.2373 112.788   1
  -2 -22  -6 2.88282 114.835   1
  -2 -22   8 2604.33 214.638   1
  -2 -22  -8 2429.12 183.777   1
   2 -22   8 2738.09 200.611   1
   2  22   8 2782.13 183.222   1
  -2 -22   8 3004.44 193.300   1
   2  22  -8 2657.22 207.144   1
  -2  22  -8 3083.54 192.967   1
  -2  22   8 2606.64 160.434   1
  -2  22  -8 3489.94 220.504   1
   2  22  -8 2981.60 208.704   1
  -2  22   8 2835.75 173.852   1
   2 -22   8 3197.22 209.613   1
  -2 -22  -8 2728.91 231.042   1
   2  22   8 3432.91 180.442   1
   2  22  10 341.221 78.8742   1
   2  22  10 287.025 85.6383   1
   2  22 -10 343.828 126.299   1
  -2  22  10 364.152 61.3882   1
  -2  22 -10 413.095 103.135   1
  -2  22 -10 335.390 134.344   1
  -2 -22  10 146.786 133.215   1
  -2 -22 -10 338.562 87.7534   1
   2 -22  10 11.3330 120.811   1
  -2  22  10 309.522 68.0453   1
   2  22 -10 470.966 125.145   1
   2 -22 -10 402.889 68.7044   1
  -2 -22  12 2284.96 203.627   1
  -2 -22 -12 1710.86 142.317   1
   2  22  12 2660.79 152.199   1
   2 -22  12 2132.36 188.720   1
  -2 -22  12 2183.70 174.663   1
  -2  22 -12 2294.93 174.821   1
   2  22 -12 2018.47 189.956   1
  -2  22  12 1971.68 121.215   1
  -2  22 -12 2108.69 201.498   1
   2  22 -12 2519.16 195.489   1
  -2  22  12 2575.41 129.775   1
   2 -22  12 2677.30 197.605   1
  -2  22  14-19.3882 28.6213   1
  -2 -22 -14-98.9828 221.114   1
  -2 -22  14 59.7921 137.374   1
  -2  22 -14 4.53121 144.055   1
  -2 -22 -14-37.6195 69.5320   1
  -2 -22  14-38.4460 108.466   1
   2  22 -14-152.638 124.771   1
   2 -22  14-34.6715 128.927   1
  -2  22 -14 52.3536 108.544   1
   2  22  14 43.1437 96.0432   1
  -2  22  14-6.43693 32.8283   1
   2  22 -14 80.6601 126.398   1
   2  22  16 401.994 93.3044   1
   2 -22  16 71.3685 144.667   1
  -2 -22  16 333.255 121.948   1
   2  22 -16 520.894 142.473   1
   2 -22  16 431.134 135.501   1
  -2  22 -16 703.685 126.097   1
   2  22 -16 428.952 140.031   1
  -2 -22 -16 98.0958 144.662   1
  -2 -22  16 372.471 149.802   1
  -2  22 -16 655.073 153.795   1
  -2 -22 -16 350.446 67.1948   1
  -2  22 -18 87.2235 114.360   1
   2  22 -18 25.8443 134.834   1
   2 -22  18-154.420 137.059   1
  -2 -22 -18-39.6498 45.1441   1
   2  22 -18 78.6419 134.353   1
  -2  22 -18-24.7962 146.796   1
  -2 -22  18 233.253 149.541   1
   2 -22  18 121.758 140.746   1
   2  22  18 13.2815 62.2982   1
  -2 -22  20 979.190 177.556   1
   2 -22  20 1103.27 167.198   1
  -2  22 -20 1014.10 141.267   1
   2  22  20 750.216 70.1301   1
   2  22 -20 900.571 164.354   1
  -2  22 -20 743.603 171.257   1
   2  22 -20 805.404 162.569   1
   2  22 -22-85.5059 152.766   1
   2 -22  22 199.890 152.570   1
  -2 -22  22-16.0200 156.384   1
  -2  22 -22 23.9755 124.560   1
   2  22  22 33.4931 44.6487   1
  -2 -22  22-103.555 136.806   1
   2  22  22 63.9902 55.9331   1
   2  22 -22 204.027 153.313   1
  -2  22 -22-21.4761 159.106   1
   2 -22  24-225.408 171.094   1
  -2  22 -24 205.571 137.503   1
   2  22  24-34.8680 49.1541   1
  -2 -22  24-44.0474 165.991   1
   2 -22  24 63.3619 154.873   1
  -2 -22  24 81.9243 143.823   1
   2  22  24 51.5042 50.3778   1
  -2  22 -24-16.7175 177.975   1
   2  22 -24-159.314 157.304   1
   2  24   0 156.902 107.045   1
  -2  24   0 34.2829 81.8194   1
   2 -24   0 36.9206 96.8128   1
   2  24   0-71.3623 93.4312   1
  -2 -24   0 30.6180 111.501   1
   2 -24   0-143.641 96.4732   1
  -2 -24   2 468.275 104.624   1
   2 -24  -2 617.292 99.3733   1
   2  24   2 455.560 114.301   1
   2  24  -2 602.830 122.297   1
  -2  24  -2 693.945 101.299   1
  -2 -24  -2 872.994 117.754   1
   2  24  -2 616.017 112.579   1
   2 -24   2 533.648 113.938   1
  -2  24  -2 531.839 125.587   1
  -2 -24   2 688.493 128.912   1
  -2  24   2 740.193 119.206   1
  -2 -24  -2 660.188 121.569   1
   2 -24  -4-67.2191 78.4463   1
  -2 -24   4 107.179 91.1830   1
   2  24  -4 13.0850 112.466   1
   2 -24   4 14.4971 101.443   1
  -2  24  -4 22.6468 87.9099   1
  -2  24   4-190.691 74.3901   1
  -2 -24  -4-17.0233 110.113   1
   2  24  -4 285.406 107.759   1
   2  24   4-58.9810 84.4666   1
   2 -24  -4-7.15462 90.0616   1
   2 -24   4-6.67362 104.320   1
  -2  24  -4 7.54156 120.667   1
  -2 -24   4 89.2389 119.720   1
  -2  24   4-47.3568 96.3765   1
  -2 -24   6 409.828 103.218   1
   2  24   6 310.299 102.870   1
   2 -24   6 325.691 110.981   1
   2  24  -6 199.406 120.263   1
  -2  24  -6 232.714 98.8352   1
  -2  24   6 311.341 69.7360   1
  -2 -24  -6 388.835 129.717   1
   2  24  -6 263.834 117.208   1
   2  24   6 430.827 88.8129   1
  -2  24   6 405.210 95.4349   1
   2 -24  -6-4.25663 89.4732   1
   2 -24   6 296.094 119.172   1
  -2  24  -6 456.318 136.403   1
  -2 -24   6 325.174 130.488   1
  -2 -24   8 443.954 144.256   1
  -2  24  -8 295.889 137.856   1
  -2 -24  -8 100.224 97.3629   1
  -2 -24   8 345.169 105.908   1
   2 -24   8 188.853 115.563   1
   2  24  -8 209.506 127.167   1
   2  24   8 293.498 95.3914   1
  -2  24  -8 467.046 105.205   1
  -2  24   8 314.526 64.8792   1
  -2 -24  -8 278.572 150.988   1
  -2  24   8 302.951 87.0561   1
   2  24  -8 310.402 130.403   1
   2 -24   8 346.556 126.632   1
   2  24   8 412.411 86.2537   1
  -2 -24  10 3291.01 270.886   1
  -2 -24 -10 3050.12 212.934   1
   2 -24 -10 3730.52 203.529   1
  -2 -24  10 3291.17 233.110   1
   2 -24  10 3144.17 239.776   1
   2  24  10 3357.21 214.583   1
  -2  24 -10 3605.68 231.840   1
   2  24 -10 3414.86 249.846   1
  -2  24  10 3409.84 195.089   1
  -2  24 -10 3813.71 264.078   1
  -2  24  10 3751.27 205.329   1
   2  24 -10 3823.46 262.511   1
   2  24  10 4297.65 214.854   1
   2 -24  10 3688.52 253.269   1
   2 -24  12-8.74557 130.676   1
   2 -24 -12 28.1264 94.0584   1
   2  24 -12 48.4591 134.375   1
  -2  24  12 40.0059 59.7741   1
  -2 -24 -12-55.5011 236.096   1
   2 -24 -12 88.4322 92.3937   1
  -2 -24  12 23.4830 107.929   1
   2  24 -12 3.90177 127.829   1
   2 -24  12-22.2195 124.453   1
   2  24  12-58.7734 84.3930   1
  -2  24 -12-180.813 110.422   1
   2  24  12 98.2326 85.6352   1
  -2 -24  12 203.521 148.373   1
  -2  24 -12-56.9930 143.554   1
  -2 -24 -12 66.5907 80.8841   1
  -2 -24  14 19.7074 147.691   1
   2 -24  14 32.2498 134.027   1
  -2  24  14-29.5769 38.1485   1
  -2 -24 -14-38.1491 241.558   1
  -2 -24 -14-84.4133 75.6579   1
  -2  24 -14 99.4476 147.028   1
  -2 -24  14 89.2967 114.236   1
   2  24 -14 293.830 136.689   1
   2  24  14-65.6564 79.5117   1
   2 -24  14-149.919 132.032   1
  -2  24 -14 109.370 112.845   1
   2  24  14-107.279 102.997   1
  -2  24  14-12.9031 47.0526   1
   2  24 -14 165.118 137.349   1
   2  24  16-142.765 106.035   1
  -2 -24  16 41.6972 120.846   1
   2  24 -16 201.018 138.648   1
   2  24  16 48.8108 73.7367   1
   2 -24  16-46.0807 137.243   1
  -2  24 -16 28.7508 116.556   1
  -2  24 -16-72.6831 155.468   1
  -2 -24 -16 60.7654 64.2138   1
   2  24 -16-81.2028 138.652   1
  -2 -24 -16-65.5806 177.086   1
  -2 -24  16 25.7318 151.113   1
   2 -24  16-87.0878 140.518   1
  -2  24 -18 773.214 174.500   1
  -2 -24  18 525.194 141.671   1
   2  24  18 466.225 78.1598   1
   2 -24  18 299.414 149.502   1
   2  24 -18 539.422 154.288   1
  -2  24 -18 705.874 136.486   1
   2  24 -18 645.448 158.749   1
   2  24  18 388.403 81.8736   1
  -2 -24  18 796.260 175.650   1
   2 -24  18 699.129 162.271   1
   2  24 -20-37.5444 152.202   1
   2  24  20 24.8884 64.7140   1
  -2  24 -20-142.903 127.992   1
  -2  24 -20 157.183 164.297   1
   2  24 -20-195.459 159.469   1
   2 -24  20 79.3647 155.105   1
  -2 -24  20 171.244 166.279   1
   2  24  20-3.77372 54.8606   1
   2  24 -22 380.948 164.381   1
   2  24  22 215.534 61.5186   1
  -2  24 -22 589.198 141.248   1
   2  24  22 260.964 49.3394   1
   2  24 -22 307.696 160.977   1
  -2 -24  22 410.941 180.074   1
  -2 -24  22 415.182 149.209   1
  -2  24 -22 349.258 180.502   1
   2  26   0 633.870 128.151   1
   2  26   0 845.753 124.773   1
  -2 -26   0 748.081 136.248   1
  -2 -26   0 717.255 119.535   1
   2 -26  -2-111.875 95.0159   1
  -2 -26   2 67.2119 101.954   1
   2 -26   2 193.247 106.675   1
   2  26  -2-35.8895 114.223   1
  -2  26  -2-76.9208 96.8854   1
  -2 -26  -2-32.7746 111.607   1
   2  26  -2-201.408 114.803   1
   2 -26  -2 8.81048 105.561   1
   2 -26   2 3.45158 116.904   1
  -2  26   2-78.4063 117.807   1
  -2 -26   2 20.0782 127.549   1
  -2  26  -2 3.89406 131.836   1
  -2 -26  -2 24.4716 114.035   1
   2 -26   4 136.601 111.199   1
   2 -26  -4 129.955 85.3450   1
  -2 -26   4 151.723 103.898   1
   2  26  -4 150.938 122.608   1
  -2  26   4 50.8712 76.5859   1
  -2  26  -4-82.8685 97.2504   1
  -2 -26  -4 117.835 119.029   1
   2  26   4 169.757 95.6181   1
   2  26  -4 195.762 119.128   1
   2 -26   4 3.70923 118.631   1
   2 -26  -4 145.645 101.388   1
  -2  26  -4 128.846 136.073   1
  -2  26   4 302.246 108.288   1
  -2 -26   4 4.27038 131.963   1
  -2 -26  -4 489.411 111.945   1
   2 -26   6 29.8577 114.310   1
  -2 -26   6 101.199 101.985   1
   2  26   6-25.5795 102.143   1
   2  26  -6-10.8186 122.683   1
  -2  26   6-6.63415 69.6144   1
  -2  26  -6-68.6314 100.870   1
  -2 -26  -6 33.9050 133.832   1
   2  26  -6 51.9443 120.833   1
  -2  26   6 2.60831 98.1541   1
   2  26   6-57.2040 89.4172   1
   2 -26   6 3.94659 122.238   1
   2 -26  -6-26.8376 95.4350   1
  -2  26  -6-115.497 140.767   1
  -2 -26   6-17.9145 137.223   1
  -2 -26   8 1124.10 181.074   1
  -2  26  -8 1354.18 184.393   1
  -2 -26  -8 1080.94 138.006   1
   2 -26   8 1359.92 163.019   1
   2  26   8 1209.15 136.322   1
   2  26  -8 1226.37 164.927   1
  -2  26  -8 1492.90 147.007   1
  -2  26   8 1265.43 106.576   1
   2 -26  -8 1462.12 120.489   1
  -2 -26   8 1904.47 152.544   1
   2  26  -8 1667.05 175.808   1
  -2  26   8 1706.93 133.729   1
   2 -26   8 1553.45 171.102   1
   2  26   8 1649.32 130.715   1
  -2  26 -10 19.6980 155.326   1
  -2 -26 -10-2.32276 95.3289   1
   2 -26 -10-1.63435 84.5838   1
  -2 -26  10-50.1831 113.359   1
   2  26  10 2.19035 95.1506   1
   2  26 -10 93.1859 129.347   1
   2 -26  10 33.0500 136.358   1
  -2  26 -10 64.2461 109.990   1
  -2  26  10 25.1598 63.2011   1
   2  26 -10 72.7674 135.555   1
  -2  26  10 12.5625 79.4912   1
   2  26  10-56.6292 87.2474   1
  -2 -26  10 200.630 146.921   1
   2 -26  10 76.1558 136.850   1
  -2 -26  12 753.657 165.919   1
   2 -26  12 651.836 152.143   1
   2 -26 -12 373.929 104.150   1
  -2 -26 -12 391.746 253.078   1
   2 -26 -12 406.118 112.972   1
  -2 -26  12 585.190 126.942   1
   2  26  12 825.632 104.460   1
   2  26  12 456.432 99.3848   1
   2  26 -12 321.214 141.037   1
   2 -26  12 330.391 138.124   1
  -2  26 -12 698.949 126.143   1
  -2  26  12 404.437 63.0142   1
  -2  26  12 555.428 79.2281   1
   2  26 -12 779.471 160.434   1
  -2 -26 -12 558.067 99.4415   1
  -2  26 -12 443.130 167.697   1
  -2  26  14-13.0392 43.9144   1
  -2 -26 -14 340.146 272.833   1
  -2  26 -14 64.5206 156.244   1
  -2 -26  14 87.7607 118.489   1
   2  26  14-30.5202 87.1591   1
   2  26 -14-136.109 140.013   1
   2 -26  14-12.2371 133.228   1
  -2  26 -14 57.0054 118.639   1
   2 -26  14 49.6306 146.833   1
  -2 -26 -14 35.5658 78.0801   1
  -2 -26  14 42.8902 157.083   1
  -2  26  14 45.9255 56.5325   1
   2  26  14 87.7238 107.684   1
   2  26 -14 9.93385 142.569   1
  -2  26 -16 196.666 170.938   1
  -2 -26  16 212.979 126.119   1
   2  26  16-12.6860 82.9089   1
   2  26 -16 128.325 146.860   1
   2 -26  16 85.9761 144.122   1
  -2  26 -16-30.0402 124.068   1
  -2 -26  16 288.205 166.985   1
   2 -26  16 254.737 153.710   1
  -2 -26 -16 60.8846 69.1003   1
   2  26 -16 87.6300 152.736   1
  -2 -26 -16-63.5107 212.277   1
   2  26  16 263.337 121.750   1
  -2 -26  18-8.15640 130.963   1
   2  26  18 1.36058 77.7625   1
   2  26 -18-65.0838 152.896   1
   2 -26  18-36.0346 151.245   1
  -2  26 -18-27.4387 129.475   1
   2 -26  18 282.387 163.633   1
  -2 -26  18-137.904 174.559   1
   2  26 -18 48.0540 165.133   1
  -2  26 -18 35.0122 171.621   1
   2  26  18 1.62991 86.7124   1
   2  28   0-103.869 120.945   1
   2 -28   0 7.13171 118.122   1
   2  28   0-32.7466 118.610   1
  -2 -28   0-105.621 133.498   1
   2 -28   0-235.044 107.838   1
  -2 -28   0-155.101 117.472   1
   2 -28  -2 416.836 104.270   1
   2 -28   2 486.392 118.227   1
  -2 -28   2 559.630 124.925   1
   2  28  -2 540.191 135.745   1
  -2  28  -2 299.408 105.013   1
  -2  28   2 316.297 96.3507   1
  -2 -28  -2 515.938 134.829   1
   2  28  -2 912.329 138.842   1
  -2 -28   2 511.015 149.526   1
   2 -28  -2 59.7473 125.929   1
   2 -28   2 26.6967 135.668   1
  -2 -28  -2 503.503 136.369   1
  -2  28   2 461.142 132.732   1
  -2  28  -2 115.224 146.111   1
   2 -28   4-85.2434 117.428   1
  -2 -28   4 12.9063 113.513   1
   2  28  -4-38.8806 126.905   1
   2  28   4 116.066 114.741   1
  -2  28  -4-112.692 104.326   1
  -2  28   4 104.163 82.2288   1
  -2 -28  -4-10.1251 132.901   1
   2  28  -4-140.071 128.158   1
  -2  28   4-150.546 116.906   1
   2  28   4 109.597 103.443   1
  -2  28  -4-178.729 147.301   1
  -2 -28  -4 83.9827 122.268   1
  -2 -28   4 55.1506 144.070   1
   2 -28   4 28.7449 130.005   1
   2 -28  -4-6.09375 111.046   1
   2  28  -6-111.139 135.802   1
   2  28   6 89.9027 110.882   1
  -2  28  -6 235.906 110.352   1
  -2  28   6 146.012 77.1744   1
   2 -28   6 126.730 135.567   1
   2 -28  -6-2.77186 107.197   1
  -2 -28   6 33.9530 149.179   1
   2  28  -6 230.986 134.149   1
  -2  28   6 338.228 109.772   1
   2  28   6 201.006 105.960   1
  -2  28  -6 277.194 154.220   1
  -2 -28   6 246.401 116.401   1
   2 -28  -6 121.170 88.2284   1
   2 -28   6 265.028 123.679   1
  -2 -28   8 84.4772 113.748   1
   2 -28   8 7.25448 125.379   1
   2 -28  -8 13.3429 89.3504   1
   2  28  -8 7.73421 132.039   1
   2  28   8-25.3816 105.660   1
  -2  28   8-19.4439 72.2150   1
  -2  28  -8 44.1997 110.991   1
  -2 -28  -8-2.89486 109.872   1
   2 -28   8 4.61079 139.223   1
  -2 -28   8-112.381 155.266   1
  -2  28   8 223.383 98.3997   1
   2  28  -8-27.8395 139.743   1
   2  28   8-26.7618 96.3334   1
  -2  28  -8 127.618 157.030   1
  -2  28 -10 911.620 182.369   1
  -2 -28 -10 896.955 219.289   1
   2 -28  10 416.953 147.334   1
  -2 -28  10 690.819 135.235   1
   2  28  10 558.038 114.234   1
   2  28 -10 719.770 154.180   1
  -2  28  10 591.262 86.2811   1
  -2  28 -10 719.525 132.444   1
  -2  28  10 693.563 103.997   1
   2  28 -10 859.615 163.378   1
   2  28  10 769.878 112.555   1
  -2 -28  10 671.384 178.668   1
   2 -28  10 686.350 160.310   1
  -2 -28 -10 381.439 115.285   1
  -2 -28  12 160.955 168.525   1
  -2 -28 -12-123.502 96.3291   1
   2 -28  12-35.8444 152.781   1
  -2 -28 -12 322.341 272.355   1
   2 -28 -12-58.6867 122.311   1
  -2 -28  12 21.9929 120.242   1
   2 -28  12 44.9240 137.868   1
   2  28  12 45.2401 96.5887   1
   2  28 -12-12.5798 140.333   1
  -2  28 -12 63.1641 119.139   1
  -2  28  12-39.1948 59.6178   1
  -2  28  12-56.5427 77.6419   1
   2  28 -12-92.9963 151.456   1
   2  28  12 45.9430 101.712   1
   2 -28 -12 48.9269 101.123   1
  -2  28 -12-84.3691 165.869   1
   2 -30   0 104.186 147.848   1
  -2 -30   0 35.6488 164.043   1
  -2 -30   0 819.708 152.697   1
   2 -30   0 695.741 121.985   1
   2  30  -2 112.506 134.384   1
  -2  30   2-28.1854 94.3134   1
   2 -30   2 4.23452 134.561   1
  -2 -30   2 14.2262 153.657   1
   2 -30  -2 29.9177 128.555   1
   2 -30   2 21.4638 115.389   1
  -2 -30   2-33.8221 125.758   1
   2 -30  -2 33.3990 103.995   1
   3  -1   1 4584.66 224.101   1
  -3   1  -1 4625.65 225.994   1
   3   1  -1 4767.22 242.445   1
   3   1  -1 4359.79 226.329   1
  -3   1   1 4068.65 226.765   1
  -3  -1   1 4188.10 224.062   1
   3  -1  -1 4421.70 227.379   1
  -3  -1  -1 3767.12 227.176   1
   3   1   1 4546.80 229.304   1
   3  -1  -1 4373.83 253.193   1
  -3  -1   1 4261.50 248.692   1
  -3   1  -1 4777.31 259.651   1
   3  -1   1 4592.59 259.724   1
  -3  -1  -1 4708.00 266.235   1
  -3   1   1 4185.80 260.115   1
   3   1   1 4558.44 259.486   1
  -3   1  -3 111286. 5465.17   1
   3   1   3 112670. 5481.89   1
  -3  -1  -3 109298. 5478.70   1
   3  -1   3 105331. 5471.20   1
   3  -1   3 113931. 5454.39   1
   3   1   3 114394. 5456.45   1
  -3  -1  -3 110119. 5458.02   1
  -3   1  -3 110853. 5454.86   1
  -3  -1   3 111738. 5454.59   1
   3   1  -3 109336. 5455.02   1
  -3  -1   3 107399. 5463.68   1
   3   1  -3 112865. 5461.28   1
   3  -1  -3 111827. 5464.56   1
  -3   1   3 114865. 5455.14   1
   3  -1  -3 111359. 5456.98   1
   3   1  -5 7021.58 369.905   1
   3   1  -5 6599.62 366.007   1
  -3  -1   5 8818.04 369.250   1
   3  -1   5 6462.34 375.285   1
   3   1   5 5822.76 385.545   1
  -3  -1  -5 6609.36 378.284   1
  -3   1  -5 7415.89 370.648   1
   3   1   5 5897.40 365.153   1
  -3  -1  -5 6270.59 366.638   1
  -3   1  -5 7103.19 366.161   1
   3  -1   5 6412.66 365.203   1
   3  -1  -5 8472.04 367.962   1
  -3   1   7 8557.92 406.495   1
   3  -1  -7 8626.50 406.416   1
   3   1  -7 8041.60 407.552   1
  -3  -1   7 9678.27 413.286   1
   3  -1   7 7720.41 406.235   1
   3   1   7 7757.84 406.273   1
  -3  -1  -7 7406.71 406.791   1
  -3   1  -7 7575.87 406.254   1
   3   1   7 7204.60 418.242   1
  -3  -1  -7 8284.62 411.323   1
   3  -1   7 8170.80 411.706   1
   3   1  -7 8672.33 410.367   1
  -3  -1   7 8733.65 413.742   1
   3  -1  -7 8085.37 407.818   1
   3   1   9 42.8191 45.1433   1
   3   1   9 26.2960 24.3182   1
  -3  -1  -9 31.1393 24.9607   1
  -3   1  -9 65.7691 25.3443   1
  -3   1   9 100.847 28.3706   1
   3   1  -9 39.3663 27.1674   1
  -3  -1   9 140.223 33.5758   1
   3  -1  -9 93.0804 25.5064   1
   3  -1   9 39.1976 26.0792   1
  -3   1  -9 45.1976 37.3695   1
   3  -1  -9 77.7015 28.4850   1
   3   1  -9 90.9244 32.5249   1
  -3  -1   9 79.3507 33.4897   1
   3   1 -11 2079.26 121.278   1
   3  -1 -11 2164.86 116.610   1
   3  -1 -11 2151.51 113.432   1
  -3   1 -11 1786.47 111.676   1
  -3  -1  11 2224.35 122.662   1
  -3   1  11 1889.13 116.412   1
   3   1 -11 2252.28 117.472   1
  -3  -1 -11 1836.62 111.942   1
  -3  -1 -11 1802.72 121.538   1
  -3   1 -11 1856.22 122.095   1
   3   1  11 1924.53 122.386   1
  -3  -1 -13 9165.16 480.195   1
   3   1  13 8921.91 481.057   1
  -3   1 -13 8846.04 480.347   1
   3   1 -13 10149.0 488.559   1
   3  -1 -13 9917.19 485.025   1
  -3  -1  13 9560.50 483.762   1
   3   1 -13 10873.9 485.563   1
  -3   1  13 9479.33 484.262   1
  -3  -1  13 11424.8 490.618   1
  -3  -1 -13 8989.72 485.909   1
  -3   1 -13 9008.58 486.399   1
   3  -1 -13 9546.34 481.036   1
   3  -1 -15 26587.0 1265.21   1
   3   1 -15 26245.3 1267.55   1
  -3   1  15 24089.0 1260.40   1
  -3  -1  15 24036.9 1262.06   1
  -3  -1 -15 25075.3 1264.61   1
  -3   1 -15 25556.2 1265.86   1
   3   1 -15 26204.4 1263.23   1
  -3  -1  15 25920.7 1266.76   1
   3  -1 -15 25588.9 1260.68   1
  -3   1  15 24994.3 1263.80   1
  -3   1 -15 25161.6 1260.52   1
  -3  -1 -15 25728.0 1260.25   1
   3  -1  15 25912.4 1263.34   1
   3   1  15 26896.5 1262.73   1
   3   1  17 13975.8 691.106   1
  -3   1 -17 14327.1 690.214   1
  -3  -1 -17 13687.2 688.327   1
   3  -1  17 14102.1 693.432   1
  -3  -1  17 12811.9 691.959   1
  -3   1  17 12747.4 689.190   1
   3   1 -17 14127.7 697.834   1
  -3   1  17 13382.6 693.431   1
  -3  -1  17 13090.3 695.639   1
   3   1 -17 13432.1 691.718   1
   3  -1 -17 13698.3 689.445   1
   3  -1  17 14840.0 699.536   1
  -3   1 -17 14836.3 696.951   1
  -3  -1 -17 14385.0 694.260   1
  -3  -1  19 142.535 70.3616   1
  -3   1  19 64.0464 72.6823   1
   3  -1  19 79.9707 60.8463   1
   3   1  19 155.275 59.8742   1
   3  -1 -19-19.7150 76.8406   1
  -3  -1  19 95.4742 61.7770   1
  -3   1  19 9.53140 63.6890   1
   3  -1 -19 47.1903 61.3795   1
   3   1 -19 243.837 61.5054   1
  -3   1 -19 155.624 64.3583   1
   3  -1  19-22.3294 71.5009   1
  -3  -1 -19 198.766 65.4552   1
  -3  -1 -21 3491.86 191.351   1
  -3  -1  21 2743.27 193.395   1
  -3   1  21 2716.59 191.450   1
  -3   1 -21 3468.68 193.601   1
  -3  -1 -21 3306.08 182.870   1
  -3   1 -21 3504.55 186.789   1
   3  -1  21 3390.03 194.252   1
   3   1 -21 3188.79 198.955   1
   3  -1 -21 2830.57 192.265   1
   3   1  21 3517.39 191.459   1
  -3   1  21 3048.84 187.826   1
  -3  -1  21 2889.98 189.562   1
   3   1 -21 3233.02 189.583   1
   3  -1 -21 3307.42 186.987   1
   3  -1  21 3576.23 200.015   1
  -3  -1 -23 6771.60 370.627   1
  -3   1 -23 7087.61 374.202   1
  -3  -1  23 6912.54 376.084   1
  -3   1  23 6525.28 371.251   1
  -3  -1 -23 6903.99 364.871   1
  -3   1 -23 6916.01 367.877   1
   3   1  23 7308.09 372.847   1
   3   1 -23 6541.14 376.825   1
   3  -1  23 7259.90 376.235   1
   3  -1 -23 6710.18 373.273   1
  -3   1  23 6437.51 368.794   1
  -3  -1  23 6938.21 373.320   1
   3  -1 -23 7047.70 367.973   1
   3   1 -23 7611.95 372.115   1
   3  -1  23 7730.60 381.507   1
  -3  -1  25 4742.26 266.255   1
  -3  -1 -25 4269.69 258.035   1
  -3   1 -25 4631.85 262.711   1
   3  -1 -25 4003.78 261.920   1
   3  -1  25 4709.34 266.669   1
   3   1  25 4427.21 260.942   1
   3   1 -25 3854.75 263.915   1
  -3  -1 -25 4626.89 250.500   1
  -3   1 -25 4554.66 254.654   1
  -3  -1  25 4582.60 261.780   1
  -3   1  25 4226.85 256.926   1
   3  -1 -25 4580.30 254.936   1
   3   1 -25 4692.44 258.889   1
   3  -1  25 5146.64 270.727   1
  -3  -1  27 873.759 119.026   1
  -3   1  27 769.722 110.798   1
   3  -1 -27 716.832 114.850   1
   3   1 -27 386.166 115.386   1
   3  -1  27 511.313 114.884   1
   3   1  27 856.557 112.105   1
  -3   1 -27 592.410 93.9926   1
  -3   1  27 589.461 104.268   1
  -3  -1  27 692.002 110.930   1
   3  -1 -27 870.000 102.478   1
   3   1 -27 797.173 104.852   1
  -3  -1 -27 667.196 88.9776   1
  -3  -1 -27 651.774 105.758   1
   3  -1  27 689.306 118.844   1
  -3   1 -27 852.109 113.539   1
   3   1  29-34.6382 107.579   1
   3   1 -29 53.8449 111.431   1
   3  -1  29-69.9115 116.521   1
   3  -1 -29-130.091 106.720   1
  -3   1 -29-25.5615 85.2693   1
  -3   1  29 56.2868 98.7117   1
  -3  -1  29-137.092 103.397   1
   3  -1 -29-44.7742 92.0302   1
  -3  -1 -29-31.1915 78.8096   1
  -3  -1  29-88.3738 105.396   1
   3  -1  29-188.445 115.101   1
  -3   1  29-46.5677 102.428   1
  -3  -1 -31 134.993 108.332   1
  -3   1 -31 125.088 114.913   1
   3  -1  31 162.427 125.202   1
   3   1  31 221.299 121.669   1
   3  -1 -31 170.812 116.929   1
   3   1 -31 158.756 117.398   1
  -3   1 -31 179.429 93.3752   1
  -3   1  31 225.224 109.572   1
  -3  -1  31 207.005 115.246   1
   3   1 -31 173.723 101.710   1
   3  -1 -31 155.392 98.2704   1
  -3  -1 -31 65.1468 87.0150   1
   3  -1  31 229.177 123.699   1
  -3   1  31 95.1384 110.031   1
  -3  -1  31 207.686 116.159   1
  -3  -1  33 1640.19 162.731   1
  -3  -1 -33 1463.97 156.398   1
  -3   1 -33 1234.57 157.294   1
   3  -1 -33 1515.50 160.180   1
  -3  -1 -33 1546.80 139.538   1
  -3   1 -33 1589.44 144.591   1
   3   1 -33 1424.38 166.303   1
   3  -1  33 1324.51 169.233   1
   3   1  33 1428.15 170.317   1
  -3  -1  33 1458.43 161.880   1
  -3   1  33 1508.56 157.721   1
   3   1 -33 1833.00 152.914   1
  -3   1  33 1397.19 154.303   1
   3  -1  33 1956.85 174.904   1
  -3  -1  35 2107.25 181.125   1
  -3   1  35 1782.79 172.444   1
  -3   1 -35 2180.67 180.378   1
  -3  -1 -35 1832.77 175.560   1
   3   1 -35 1772.03 187.518   1
   3  -1  35 1455.72 191.732   1
   3   1  35 1778.20 190.186   1
  -3  -1 -35 1914.78 160.275   1
  -3   1 -35 2050.18 165.779   1
   3  -1 -35 1583.62 178.862   1
  -3   1  35 1554.78 176.208   1
  -3  -1  35 1520.49 182.451   1
   3  -1 -35 1670.36 160.040   1
   3   1 -35 1619.38 163.557   1
   3  -1  35 2287.21 191.764   1
  -3  -1 -37 93.3863 137.081   1
  -3   1 -37 169.020 143.073   1
  -3  -1  37 151.130 144.342   1
   3  -1  37 262.308 162.295   1
   3   1  37 299.748 163.772   1
   3  -1 -37 138.171 136.684   1
   3   1 -37 194.544 144.261   1
  -3  -1  37 76.4074 138.181   1
  -3   1  37 237.317 136.289   1
   3  -1  37 30.2370 151.205   1
  -3   1 -37 91.5824 117.819   1
  -3  -1 -37 116.219 112.703   1
   3  -1 -37 67.6715 120.179   1
   3   1 -37 189.189 123.114   1
  -3  -3   1 13306.7 663.128   1
   3   3  -1 12822.7 663.463   1
  -3  -3  -1 14372.5 688.823   1
   3  -3  -1 12873.4 686.023   1
  -3   3  -1 13791.1 671.899   1
   3  -3   1 12624.2 677.394   1
  -3   3  -1 13514.4 661.643   1
  -3   3   1 13844.0 663.453   1
   3  -3   1 13729.3 661.495   1
   3  -3  -1 13592.9 662.033   1
   3   3   1 12177.1 665.068   1
  -3  -3  -1 13447.8 665.036   1
   3   3   1 14172.9 679.763   1
  -3  -3   1 13020.3 675.138   1
   3   3  -1 13866.2 671.898   1
   3   3  -3 1771.95 106.458   1
   3   3  -3 1931.50 102.580   1
  -3  -3   3 1870.54 102.342   1
   3  -3   3 1914.49 100.566   1
   3  -3   3 1753.43 110.611   1
   3  -3  -3 1783.85 125.471   1
   3   3   3 2001.06 137.815   1
  -3  -3  -3 1722.70 141.468   1
   3  -3  -3 2100.98 104.471   1
  -3   3  -3 1887.53 100.486   1
  -3  -3  -3 1750.07 106.217   1
  -3   3   3 1759.07 104.430   1
  -3  -3   3 1927.62 110.921   1
  -3  -3   5 57624.9 2917.90   1
   3   3  -5 60869.7 2916.98   1
  -3  -3  -5 63803.1 2941.16   1
   3   3   5 60105.0 2943.52   1
  -3  -3   5 59288.9 2915.78   1
   3   3  -5 57848.4 2914.57   1
  -3   3  -5 56703.3 2912.78   1
   3  -3   5 62240.5 2913.61   1
   3  -3  -5 61059.2 2920.36   1
  -3  -3  -5 58070.9 2918.58   1
  -3   3   5 60083.1 2912.91   1
   3  -3  -5 60276.4 2915.58   1
  -3   3   7 3085.87 138.110   1
  -3  -3   7 2962.21 132.501   1
   3   3  -7 2967.17 132.346   1
  -3   3  -7 3133.22 136.331   1
   3   3  -7 3170.96 131.325   1
  -3   3   7 3145.25 125.005   1
   3  -3   7 3196.75 129.984   1
  -3   3  -7 3022.77 127.454   1
  -3  -3   7 3011.85 132.747   1
   3   3   7 3226.17 128.840   1
  -3  -3  -7 2893.59 130.920   1
   3  -3  -7 3096.77 127.156   1
  -3  -3  -7 3236.72 148.973   1
   3   3   7 3172.05 171.733   1
  -3  -3   9 6605.34 347.032   1
   3   3  -9 6820.90 349.106   1
  -3   3   9 6993.27 341.991   1
   3  -3  -9 6888.22 341.569   1
  -3   3  -9 6416.64 343.603   1
   3  -3   9 7267.24 348.051   1
   3   3  -9 6649.35 346.610   1
  -3  -3   9 6945.23 349.705   1
  -3  -3  -9 6780.91 345.193   1
  -3   3  -9 7079.49 351.022   1
  -3  -3  -9 6883.02 348.061   1
   3   3   9 6110.07 364.387   1
  -3   3  11 161.313 41.3243   1
   3   3 -11 176.983 54.0495   1
   3   3  11 111.536 81.6601   1
  -3  -3 -11 133.877 40.2119   1
  -3   3 -11 173.372 40.7341   1
   3  -3 -11 141.326 35.0110   1
  -3   3  11 183.298 41.1155   1
   3   3 -11 148.226 48.4242   1
   3  -3  11 181.270 47.7034   1
  -3  -3  11 64.3619 55.2950   1
   3  -3  11 202.101 59.0345   1
  -3   3 -11 180.105 56.9072   1
  -3   3  13 28914.2 1468.35   1
   3   3 -13 29944.0 1477.13   1
   3  -3 -13 31223.2 1467.26   1
   3   3  13 29937.1 1468.15   1
  -3   3 -13 30343.3 1471.68   1
  -3  -3  13 29895.3 1477.22   1
   3   3 -13 30177.4 1474.35   1
  -3   3  13 30416.3 1469.85   1
  -3  -3 -13 29024.4 1468.67   1
  -3   3 -13 29628.9 1475.94   1
  -3  -3 -13 29175.8 1473.21   1
   3  -3  13 30676.2 1478.52   1
   3   3  13 28292.8 1475.18   1
  -3  -3 -15 29145.0 1446.91   1
  -3   3 -15 29952.8 1451.33   1
   3  -3  15 28996.2 1452.49   1
  -3   3  15 28338.0 1442.03   1
   3  -3 -15 25077.3 1442.57   1
   3   3 -15 30310.7 1453.53   1
  -3  -3  15 28397.0 1448.43   1
   3  -3  15 30036.2 1449.30   1
   3   3  15 30527.9 1443.90   1
  -3   3 -15 29002.1 1445.95   1
  -3  -3  15 29040.5 1452.04   1
  -3   3  15 29127.4 1444.83   1
   3   3 -15 29379.5 1449.06   1
  -3  -3 -15 29349.4 1443.12   1
   3   3  15 31295.4 1448.68   1
   3  -3 -15 31609.1 1442.58   1
   3  -3  17 5360.10 285.569   1
  -3  -3 -17 5255.15 276.500   1
   3  -3  17 5395.11 281.473   1
  -3   3 -17 5272.99 275.970   1
   3   3  17 5559.07 274.409   1
  -3   3  17 4954.65 271.099   1
   3   3 -17 5297.07 287.361   1
  -3  -3  17 4771.22 278.958   1
  -3  -3  17 4877.03 283.794   1
   3   3 -17 5275.78 280.302   1
  -3   3  17 4815.89 275.187   1
   3  -3 -17 5380.16 271.212   1
  -3   3 -17 5278.86 282.641   1
  -3   3 -19-47.9735 65.9802   1
  -3  -3 -19 57.2957 59.1831   1
   3  -3  19 99.1704 71.0287   1
   3  -3 -19-80.2667 65.6428   1
   3   3  19 33.1079 53.7872   1
   3  -3  19-23.4246 64.9094   1
  -3  -3  19 27.9302 63.1876   1
  -3   3  19-17.9988 52.8777   1
   3  -3 -19-28.6854 53.1949   1
   3   3 -19 8.88378 60.2561   1
  -3  -3 -19-19.0962 46.6511   1
  -3   3  19-38.4449 65.5624   1
  -3  -3  19-5.06319 72.2523   1
   3  -3  21 3790.42 208.387   1
  -3  -3 -21 3401.63 187.890   1
   3   3  21 3370.85 192.650   1
   3  -3 -21 3178.43 194.423   1
   3  -3  21 3421.51 202.396   1
  -3  -3  21 2950.49 198.232   1
   3   3 -21 3184.58 208.267   1
   3  -3 -21 3512.65 188.852   1
   3   3 -21 3415.37 198.876   1
  -3  -3 -21 3636.97 195.913   1
  -3   3 -21 3440.38 202.041   1
  -3  -3  21 2974.11 203.706   1
  -3   3  21 3106.43 195.943   1
   3  -3  23 6675.64 330.488   1
  -3   3 -23 5952.83 318.187   1
  -3  -3 -23 6130.70 310.942   1
   3  -3  23 6064.67 326.323   1
   3   3 -23 6101.70 330.963   1
   3   3  23 6212.96 317.793   1
   3  -3 -23 5207.65 314.905   1
  -3  -3  23 5434.80 321.137   1
   3   3 -23 5514.10 319.524   1
   3  -3 -23 6051.76 311.451   1
  -3   3 -23 5793.28 323.164   1
  -3  -3 -23 5948.45 316.226   1
  -3  -3  23 5495.96 325.386   1
  -3   3  23 5411.81 315.867   1
   3  -3  25 2505.31 170.062   1
   3  -3 -25 2058.92 156.049   1
   3   3  25 2329.61 156.072   1
   3  -3  25 2287.40 168.710   1
   3   3 -25 1840.90 166.702   1
  -3  -3 -25 2327.91 144.529   1
  -3   3 -25 2179.15 153.036   1
  -3  -3  25 2077.05 161.360   1
   3   3 -25 2238.87 158.599   1
   3  -3 -25 2334.60 147.538   1
  -3  -3  25 2268.36 169.737   1
  -3   3  25 2010.47 154.038   1
  -3  -3 -25 2259.03 154.584   1
  -3   3 -25 2240.83 165.706   1
  -3  -3 -27 711.247 103.476   1
  -3   3 -27 619.823 113.916   1
  -3   3  27 632.764 103.723   1
   3  -3  27 641.564 119.750   1
   3  -3  27 591.600 120.981   1
   3   3 -27 516.416 117.828   1
  -3   3 -27 527.497 96.7683   1
   3   3  27 553.785 103.959   1
   3  -3 -27 414.576 101.390   1
  -3  -3  27 468.919 108.006   1
  -3   3  27 559.372 95.9517   1
   3   3 -27 479.205 102.724   1
   3  -3 -27 524.391 89.5963   1
  -3  -3 -27 584.372 83.3909   1
  -3  -3  27 720.894 120.801   1
  -3   3  29-136.321 102.202   1
  -3  -3  29 3.37888 109.439   1
   3  -3  29 3.62471 116.298   1
   3   3 -29-7.76453 120.131   1
   3  -3  29-42.1478 118.679   1
   3   3  29-19.2739 101.036   1
  -3   3 -29 51.2899 90.2570   1
   3  -3 -29-20.5121 97.9056   1
  -3  -3  29-10.6446 107.193   1
  -3   3  29 40.5867 96.2111   1
   3  -3 -29-57.1328 86.6727   1
   3   3 -29-12.1886 98.2990   1
  -3  -3 -29 62.1127 78.8078   1
  -3   3 -29-113.809 112.956   1
   3  -3  31 2382.56 182.978   1
  -3   3 -31 2074.03 160.897   1
  -3  -3 -31 1914.82 147.987   1
   3  -3 -31 1790.47 161.842   1
   3   3  31 1712.63 169.017   1
   3   3 -31 1707.21 181.945   1
   3  -3  31 2080.25 183.122   1
  -3  -3  31 1845.54 173.486   1
  -3   3  31 1882.58 162.364   1
   3   3 -31 2081.80 163.093   1
   3  -3 -31 1912.40 151.165   1
  -3   3  31 1895.63 160.988   1
  -3   3 -31 1913.78 173.017   1
  -3  -3 -31 1883.30 159.710   1
  -3  -3  31 1993.98 177.187   1
   3  -3  33 1720.51 174.448   1
  -3  -3  33 1376.90 166.528   1
   3  -3 -33 1473.70 154.211   1
   3  -3  33 1481.74 177.330   1
   3   3  33 1452.41 166.296   1
   3   3 -33 1301.01 169.029   1
  -3   3 -33 1492.56 148.436   1
  -3  -3 -33 1497.16 136.661   1
  -3  -3  33 1524.99 168.320   1
  -3   3  33 1303.84 150.924   1
   3   3 -33 1610.39 155.667   1
   3  -3 -33 1612.99 141.726   1
  -3   3 -33 1683.09 167.466   1
  -3  -3 -33 1581.70 153.158   1
  -3   3  33 1527.27 152.587   1
  -3   3  35 314.526 123.137   1
   3  -3  35 581.360 151.558   1
  -3  -3  35 300.204 139.449   1
   3  -3  35 312.760 151.141   1
   3   3  35 318.698 146.069   1
  -3   3 -35 334.184 119.039   1
   3   3 -35 226.720 145.691   1
   3  -3 -35 403.819 123.843   1
  -3   3  35 163.141 125.154   1
  -3  -3  35 375.208 143.856   1
   3   3 -35 230.424 124.463   1
   3  -3 -35 408.988 109.455   1
  -3  -3 -35 206.515 107.473   1
  -3  -3 -35 515.004 128.745   1
  -3   3 -35 346.781 139.964   1
  -3   3  37 407.079 138.384   1
   3  -3  37 443.820 163.381   1
  -3  -3  37 475.771 146.473   1
  -3  -3  37 115.085 149.262   1
   3  -3  37 221.480 172.005   1
  -3   3 -37 504.874 134.410   1
   3  -3 -37 326.027 136.312   1
   3   3 -37 284.648 155.477   1
   3  -3 -37 431.456 117.151   1
   3   3 -37 379.490 131.130   1
  -3  -3 -37 547.790 127.329   1
  -3   3 -37 305.393 146.098   1
  -3  -3 -37 594.240 148.131   1
   3   5  -1 1351.93 86.7976   1
  -3  -5  -1 1461.21 80.7829   1
   3   5  -1 1405.82 80.7297   1
  -3  -5   1 1408.89 81.2227   1
   3  -5  -1 1463.29 77.2632   1
   3  -5   1 1390.32 77.4067   1
   3  -5  -1 1257.59 98.6326   1
   3  -5   1 1270.48 88.0537   1
  -3   5  -1 1429.31 77.8048   1
  -3   5   1 1512.25 78.0488   1
   3   5   1 1363.50 81.8807   1
  -3  -5   1 1324.26 91.3258   1
  -3  -5  -1 1461.61 101.525   1
   3   5   1 1466.66 92.8533   1
  -3  -5   3 17205.6 730.287   1
   3   5  -3 17640.3 728.281   1
  -3  -5  -3 17909.5 757.200   1
  -3   5   3 17987.1 722.008   1
   3  -5  -3 16995.1 719.510   1
  -3  -5   3 18457.4 726.983   1
   3   5  -3 17862.8 725.538   1
   3  -5   3 17743.2 722.969   1
  -3   5  -3 17607.2 722.047   1
   3   5   3 18774.2 744.607   1
  -3  -5  -3 17583.0 725.666   1
   3   5   3 16559.8 727.700   1
  -3  -5  -5 774.370 110.177   1
  -3   5   5 754.281 96.7281   1
  -3  -5   5 961.174 65.9839   1
   3   5  -5 978.307 64.8057   1
  -3   5  -5 1049.64 68.3600   1
   3   5  -5 940.307 62.8307   1
  -3   5  -5 1017.71 59.5234   1
   3  -5   5 1083.73 65.2333   1
  -3  -5   5 985.728 65.4131   1
   3  -5  -5 964.911 58.2629   1
   3   5   5 1085.15 106.157   1
   3  -5  -5 741.129 79.5066   1
  -3   5   5 927.306 61.9600   1
  -3  -5  -5 958.340 66.0060   1
  -3  -5  -7 34370.4 1713.19   1
   3   5   7 33680.4 1721.51   1
  -3  -5   7 34287.4 1693.73   1
  -3  -5   7 33634.3 1692.22   1
   3   5  -7 34741.4 1692.81   1
   3   5  -7 32884.2 1691.26   1
   3  -5   7 35730.3 1690.94   1
  -3   5  -7 34798.0 1689.07   1
  -3   5   7 35362.3 1685.13   1
   3  -5  -7 34693.6 1688.43   1
  -3  -5  -7 32761.6 1693.30   1
  -3   5  -7 35743.6 1694.56   1
   3  -5  -7 33008.6 1688.80   1
   3   5   9 268.704 133.741   1
  -3  -5  -9 78.5208 47.4551   1
  -3  -5   9 56.7698 42.9339   1
   3   5  -9 58.5008 50.1868   1
   3  -5  -9 68.1010 33.8896   1
   3  -5   9 46.2596 41.7520   1
  -3   5  -9 28.0738 37.5556   1
  -3   5   9 9.64728 26.3904   1
  -3  -5   9 65.8207 50.1169   1
   3   5  -9 16.8433 43.5315   1
  -3  -5  -9-26.8794 77.3249   1
   3  -5   9 80.2496 51.8314   1
  -3   5  -9 76.3651 50.1742   1
  -3   5  11 14575.2 769.674   1
   3   5  11 14841.4 802.903   1
   3   5  11 15759.8 767.976   1
  -3  -5 -11 15359.1 771.214   1
  -3  -5  11 15902.6 779.325   1
   3   5 -11 15449.5 775.284   1
  -3   5  11 15527.5 765.875   1
   3   5 -11 15773.8 779.070   1
  -3  -5  11 15196.9 774.613   1
   3  -5  11 15722.8 774.749   1
  -3   5 -11 15538.3 772.288   1
   3  -5 -11 15639.8 765.283   1
  -3   5 -11 15993.6 777.756   1
   3  -5  11 15603.1 778.902   1
  -3   5  13 23916.1 1245.87   1
   3   5 -13 25275.4 1258.44   1
   3  -5 -13 25718.6 1243.63   1
   3   5  13 22996.8 1244.99   1
  -3   5 -13 27657.0 1254.08   1
  -3   5  13 26062.1 1246.04   1
  -3  -5  13 25672.9 1259.57   1
   3   5 -13 25584.1 1255.37   1
  -3  -5 -13 24754.4 1248.43   1
   3   5  13 24996.5 1267.35   1
   3  -5  13 26872.9 1258.97   1
  -3   5 -13 26825.4 1257.94   1
  -3   5 -15 7017.16 342.821   1
  -3   5  15 6047.24 326.715   1
   3   5 -15 6744.12 347.038   1
  -3  -5  15 6128.55 338.680   1
   3  -5 -15 6561.31 325.020   1
  -3   5 -15 7262.00 339.857   1
   3   5 -15 6186.23 339.729   1
  -3   5  15 6380.52 329.193   1
  -3  -5  15 6464.20 345.694   1
  -3  -5 -15 6294.61 329.473   1
   3   5  15 5703.54 347.348   1
  -3  -5 -15 6187.76 333.823   1
   3  -5  15 6742.38 343.624   1
   3   5  17 2767.07 191.783   1
   3   5 -17 3059.52 184.877   1
  -3  -5  17 3149.78 191.957   1
  -3   5  17 3002.79 174.568   1
  -3   5 -17 3302.11 188.368   1
  -3   5  17 2684.16 168.165   1
   3   5 -17 3174.41 193.512   1
  -3  -5  17 3096.08 185.007   1
   3  -5  17 3139.88 185.802   1
  -3   5 -17 3695.97 188.465   1
   3  -5 -17 3293.26 168.508   1
  -3  -5 -17 3088.83 177.926   1
   3  -5  17 3352.57 190.104   1
  -3   5  19 54.1691 58.3870   1
  -3  -5  19 91.3865 77.3664   1
  -3   5  19 126.829 47.7983   1
  -3  -5  19 70.8716 69.8655   1
   3  -5 -19 167.977 55.6445   1
   3  -5  19 59.1726 70.6551   1
  -3   5 -19 142.671 68.4572   1
  -3  -5 -19 212.824 53.9365   1
   3   5  19 145.762 85.9432   1
   3   5 -19 175.390 68.7283   1
   3  -5 -19 97.5051 46.7071   1
   3  -5  19 176.269 75.5448   1
  -3  -5 -19 156.203 64.6357   1
  -3   5 -19 100.694 73.5347   1
  -3  -5 -21 3125.36 173.765   1
   3  -5  21 3250.34 189.232   1
  -3  -5  21 2842.52 182.527   1
   3   5 -21 2766.58 191.746   1
  -3   5  21 2779.41 165.892   1
   3  -5  21 3040.73 187.299   1
   3  -5 -21 2552.73 168.496   1
  -3   5 -21 2856.90 185.338   1
  -3   5  21 2788.09 171.339   1
  -3  -5  21 2940.54 191.228   1
   3   5 -21 2816.37 181.118   1
  -3  -5 -21 3059.44 167.309   1
   3  -5 -21 2967.13 164.282   1
  -3   5  23 2825.12 186.976   1
  -3  -5 -23 3298.13 188.894   1
  -3   5 -23 3368.32 204.360   1
  -3  -5  23 3188.35 207.282   1
   3  -5 -23 3207.59 188.624   1
   3  -5  23 3289.69 206.774   1
   3   5 -23 3058.19 208.676   1
   3   5  23 3477.54 188.820   1
  -3   5 -23 3748.58 206.158   1
  -3  -5  23 2727.66 198.388   1
  -3   5  23 2629.73 180.445   1
   3   5 -23 3101.60 197.437   1
   3  -5 -23 3123.87 180.144   1
  -3  -5 -23 3336.71 182.870   1
   3  -5  23 3612.90 207.875   1
  -3  -5  25 2240.18 172.518   1
  -3   5  25 2299.76 149.889   1
  -3  -5 -25 1967.22 146.555   1
  -3   5 -25 1877.53 162.955   1
   3  -5  25 1859.78 166.628   1
   3   5 -25 1981.37 172.032   1
   3  -5 -25 2410.19 147.261   1
   3   5  25 1822.92 146.371   1
  -3   5 -25 2336.11 166.293   1
  -3  -5  25 2021.72 164.791   1
  -3   5  25 2074.23 142.868   1
   3  -5 -25 2256.58 139.589   1
   3   5 -25 2254.52 163.259   1
  -3  -5 -25 2152.51 140.333   1
   3  -5  25 2455.59 171.312   1
  -3  -5  27 395.665 120.005   1
   3  -5  27 516.553 123.032   1
   3   5 -27 412.993 125.838   1
   3   5  27 632.376 100.157   1
  -3   5 -27 486.186 107.288   1
  -3  -5  27 444.179 113.106   1
  -3   5  27 444.313 89.4497   1
   3   5 -27 569.517 108.859   1
   3  -5 -27 388.015 81.6929   1
  -3  -5 -27 338.678 82.3703   1
   3  -5  27 497.459 118.553   1
  -3   5 -27 580.665 116.128   1
  -3  -5 -27 490.562 95.4543   1
  -3   5 -29 187.698 118.906   1
   3   5 -29-86.2952 131.175   1
   3  -5  29 63.7807 124.607   1
   3   5  29 168.810 100.855   1
  -3   5 -29 100.924 101.070   1
  -3   5  29 113.651 89.5501   1
  -3  -5  29 123.369 114.969   1
   3   5 -29 172.527 109.329   1
   3  -5 -29 241.789 83.6105   1
  -3  -5 -29 90.2658 80.1724   1
   3  -5  29 361.827 122.496   1
  -3  -5  29 10.8273 118.993   1
  -3   5 -31 1027.95 149.914   1
   3   5  31 1217.96 140.837   1
   3  -5  31 1222.61 160.586   1
   3   5 -31 973.893 159.915   1
  -3   5 -31 1227.36 136.583   1
  -3  -5 -31 1089.54 115.918   1
  -3  -5  31 1050.82 149.820   1
  -3   5  31 1227.51 131.494   1
   3   5 -31 1222.65 142.418   1
   3  -5 -31 1112.21 117.332   1
  -3  -5  31 1142.76 155.287   1
   3  -5  31 1167.41 155.500   1
  -3  -5 -31 1239.32 130.228   1
  -3   5 -33 978.620 150.146   1
  -3  -5 -33 1086.81 131.626   1
   3   5  33 914.688 144.017   1
   3  -5  33 856.320 160.690   1
  -3   5 -33 970.876 132.218   1
   3   5 -33 1005.70 159.836   1
  -3  -5  33 797.679 150.998   1
   3  -5 -33 807.111 114.037   1
   3   5 -33 917.454 136.148   1
  -3  -5 -33 936.926 115.350   1
   3  -5  33 1236.05 158.613   1
  -3  -5  33 994.305 153.465   1
  -3  -5 -35 1169.37 151.166   1
  -3   5 -35 1451.38 170.638   1
   3  -5 -35 1351.05 128.650   1
   3   5  35 1238.09 171.830   1
   3  -5  35 1400.05 186.153   1
   3   5 -35 1212.42 175.173   1
  -3   5 -35 1300.77 151.757   1
  -3  -5  35 1079.30 169.926   1
   3   5 -35 1366.86 157.313   1
   3  -5 -35 1260.37 129.740   1
  -3  -5 -35 1118.41 137.354   1
   3  -5  35 1656.02 176.685   1
  -3  -5  35 1241.39 168.022   1
  -3  -5 -37 308.340 136.420   1
  -3   5 -37-91.0472 147.174   1
  -3  -5  37-70.1616 152.511   1
   3  -5  37-28.0435 168.980   1
   3  -5 -37 716.073 118.168   1
  -3   5 -37 323.677 133.047   1
   3   5 -37 93.7621 157.779   1
   3  -5 -37 81.0361 104.193   1
   3   5 -37 119.308 131.133   1
   3  -5  37 393.556 157.389   1
  -3   5  37 64.0656 123.776   1
  -3  -5  37 250.108 148.108   1
  -3  -5 -37 121.427 121.739   1
   3   7  -1 375.701 44.4001   1
  -3  -7   1 467.286 52.0359   1
  -3   7  -1 521.467 44.8152   1
  -3  -7   1 472.925 42.4587   1
  -3  -7  -1 409.955 39.2754   1
   3   7  -1 345.719 38.9076   1
   3   7   1 412.492 38.6535   1
   3  -7  -1 447.476 34.0229   1
  -3   7   1 407.951 32.5750   1
  -3   7  -1 410.377 33.6398   1
   3  -7   1 514.727 39.8296   1
  -3  -7  -1 600.710 63.2626   1
   3  -7  -1 437.251 50.6513   1
  -3  -7   3 2920.93 168.078   1
   3   7  -3 3241.90 167.011   1
  -3   7  -3 3400.95 168.336   1
  -3  -7  -3 3378.69 163.130   1
   3   7  -3 2934.74 163.762   1
  -3   7  -3 3024.14 160.606   1
   3  -7  -3 3044.91 157.032   1
   3  -7   3 2983.89 162.175   1
  -3  -7   3 3083.34 166.639   1
  -3   7   3 2899.90 157.476   1
   3   7   3 3265.95 175.864   1
  -3  -7  -3 3179.78 192.445   1
   3  -7  -3 3050.52 179.357   1
   3   7   5 23237.5 1082.50   1
  -3  -7   5 20541.1 1067.73   1
   3   7  -5 22248.0 1068.51   1
  -3  -7  -5 21820.5 1064.21   1
   3   7  -5 20742.5 1067.14   1
  -3   7  -5 22302.5 1064.24   1
   3  -7   5 20363.7 1064.49   1
   3  -7  -5 21588.9 1058.15   1
  -3  -7   5 22116.0 1070.10   1
  -3   7   5 21240.0 1060.62   1
  -3   7  -5 22570.2 1068.94   1
   3  -7   5 21203.9 1068.89   1
  -3  -7  -5 22265.0 1097.91   1
  -3  -7  -7 719.428 152.117   1
   3   7   7 631.534 130.520   1
   3  -7  -7 262.885 65.4950   1
  -3  -7   7 418.793 55.8580   1
   3   7  -7 373.693 61.4395   1
   3  -7   7 416.769 62.2711   1
  -3   7  -7 582.489 63.1439   1
  -3   7  -7 429.358 50.6950   1
   3  -7   7 382.844 54.0160   1
   3   7  -7 500.912 58.3995   1
  -3  -7   7 486.754 65.1601   1
   3  -7  -7 373.698 34.5488   1
  -3   7   7 276.239 44.8267   1
  -3  -7  -7 577.482 54.9951   1
  -3   7  -9 426.609 69.1750   1
   3  -7   9 397.331 70.5118   1
  -3  -7  -9 120.658 128.438   1
   3   7  -9 348.452 63.3594   1
   3   7   9 321.548 162.070   1
  -3   7   9 116.385 107.128   1
   3  -7  -9 274.335 40.5872   1
  -3  -7   9 222.201 57.1594   1
   3   7  -9 341.873 67.1426   1
  -3   7   9 287.588 33.4416   1
  -3   7  -9 401.529 60.4464   1
   3  -7   9 415.290 62.2993   1
  -3  -7   9 362.321 72.2988   1
   3   7   9 311.945 51.6696   1
   3  -7  -9 314.752 44.1697   1
   3  -7  11 4601.15 240.696   1
   3   7  11 4163.75 302.157   1
  -3  -7 -11 4466.21 242.516   1
   3   7  11 4325.52 224.490   1
  -3  -7  11 3991.44 240.980   1
   3   7 -11 4074.97 235.395   1
  -3   7  11 3766.48 235.641   1
   3  -7 -11 4182.92 222.738   1
   3   7 -11 4175.55 239.665   1
   3  -7 -11 4286.83 217.970   1
  -3  -7  11 4214.23 234.122   1
   3  -7  11 4479.29 236.562   1
  -3   7 -11 4730.32 233.976   1
  -3   7  11 4385.02 218.592   1
  -3   7 -11 4362.33 238.931   1
   3   7  13 4959.28 330.062   1
   3   7  13 5260.66 263.341   1
  -3   7  13 4804.36 266.598   1
  -3   7 -13 5368.28 280.029   1
   3  -7 -13 4950.68 259.580   1
   3   7 -13 5022.97 280.952   1
   3  -7  13 5060.14 276.284   1
  -3   7 -13 5757.27 275.322   1
   3   7 -13 5044.06 277.750   1
  -3  -7  13 5145.26 283.034   1
  -3   7  13 4887.31 259.881   1
   3  -7  13 5458.46 281.183   1
   3  -7 -13 5174.58 259.833   1
  -3   7  15 10026.1 536.407   1
   3   7 -15 11458.6 557.687   1
  -3  -7  15 9772.37 548.809   1
   3  -7 -15 11102.3 533.196   1
   3   7  15 10858.7 536.410   1
  -3   7 -15 11325.9 547.615   1
  -3   7 -15 10957.3 553.001   1
  -3   7  15 10596.8 535.611   1
  -3  -7  15 10725.6 555.715   1
   3   7 -15 10417.8 550.248   1
   3   7  15 10295.2 579.631   1
   3  -7  15 11239.3 554.597   1
   3   7  17 2823.30 207.593   1
   3   7 -17 2692.60 174.570   1
  -3   7  17 2756.77 155.572   1
  -3  -7  17 2569.03 172.603   1
   3   7 -17 2701.85 182.329   1
   3  -7  17 2992.03 178.954   1
   3   7  17 2861.74 156.520   1
  -3   7 -17 2734.80 169.209   1
  -3   7 -17 2841.43 178.315   1
  -3  -7  17 2706.99 180.896   1
   3  -7 -17 2914.47 151.897   1
  -3  -7 -17 3022.21 165.934   1
   3  -7  17 2808.37 177.917   1
  -3  -7  19-43.5421 70.2336   1
  -3   7  19 15.2564 44.1535   1
   3  -7 -19-40.5531 49.4075   1
  -3   7 -19 45.1407 64.0087   1
   3  -7  19 45.0258 78.4062   1
   3   7  19 9.21609 48.9706   1
  -3  -7  19 45.2144 82.5564   1
   3   7 -19 21.3581 72.2966   1
   3  -7 -19 48.8055 40.2363   1
   3   7  19-60.0419 112.488   1
  -3   7 -19 33.5877 77.8434   1
  -3  -7 -19-11.7377 58.4802   1
   3  -7  19 2.86699 77.3894   1
   3   7  21 652.374 123.910   1
   3   7 -21 762.783 98.0759   1
  -3  -7  21 494.572 104.728   1
  -3   7  21 732.620 71.3228   1
  -3  -7  21 874.866 101.127   1
   3  -7 -21 625.119 72.4997   1
   3  -7  21 775.964 105.531   1
   3   7  21 725.822 74.4883   1
   3  -7 -21 786.264 67.7162   1
  -3  -7 -21 932.568 81.8139   1
  -3   7 -21 768.828 103.914   1
   3  -7  21 821.550 106.373   1
   3   7  23 3523.16 217.576   1
   3   7 -23 3512.41 212.209   1
  -3   7 -23 3537.96 217.789   1
  -3  -7 -23 3813.33 197.335   1
  -3  -7  23 3326.11 220.022   1
  -3   7  23 3281.00 188.897   1
  -3  -7  23 3372.63 212.137   1
   3  -7  23 3824.30 222.557   1
   3   7  23 3421.86 192.924   1
   3   7 -23 3424.19 225.054   1
   3  -7 -23 3058.40 188.862   1
  -3   7 -23 3763.16 208.084   1
   3  -7 -23 3644.55 186.461   1
   3  -7  23 4074.35 221.108   1
   3   7  25 1341.50 143.065   1
  -3  -7 -25 1874.02 107.508   1
   3   7 -25 1298.02 132.324   1
  -3  -7  25 1368.95 146.465   1
  -3   7 -25 1210.25 141.006   1
  -3  -7 -25 1330.58 113.966   1
  -3   7  25 1153.98 105.653   1
  -3  -7  25 1132.09 133.598   1
   3  -7 -25 1137.49 107.570   1
   3   7  25 1383.80 116.006   1
   3   7 -25 1243.19 148.271   1
   3  -7  25 1233.44 143.791   1
  -3   7 -25 1617.98 131.112   1
   3  -7 -25 1461.10 104.021   1
   3  -7  25 1484.63 144.192   1
  -3   7  27 1875.52 144.362   1
  -3  -7 -27 1923.87 148.123   1
  -3  -7  27 2112.43 178.484   1
  -3   7 -27 2220.44 176.385   1
   3  -7  27 2423.70 179.066   1
  -3  -7  27 1851.81 170.846   1
  -3   7  27 2073.39 141.923   1
   3  -7 -27 1575.80 139.402   1
   3   7 -27 1743.67 179.722   1
   3  -7  27 2210.86 179.349   1
  -3   7 -27 2539.30 169.399   1
   3   7 -27 1962.65 165.783   1
  -3  -7 -27 2376.73 142.835   1
   3  -7 -27 2212.87 137.819   1
   3   7  27 2182.90 169.537   1
   3   7  29 46.2986 119.708   1
  -3   7  29 91.7124 83.0287   1
  -3  -7  29 106.021 120.588   1
   3   7 -29 38.9302 130.709   1
   3  -7  29 16.8058 125.720   1
  -3   7 -29-33.4447 109.922   1
  -3  -7 -29 86.5107 79.8396   1
   3   7 -29 142.225 112.342   1
   3  -7 -29 51.7752 76.1768   1
  -3   7 -29 133.768 126.224   1
  -3  -7  29 30.8069 124.537   1
   3  -7  29 152.233 123.154   1
  -3   7  29-26.5376 90.5292   1
  -3   7  31 497.866 102.178   1
  -3  -7  31 417.057 135.986   1
   3  -7  31 673.145 151.381   1
   3   7 -31 485.865 149.971   1
  -3   7 -31 866.931 139.875   1
  -3  -7 -31 699.736 102.022   1
   3  -7 -31 773.593 97.2553   1
   3   7 -31 580.473 130.379   1
  -3   7 -31 668.272 141.102   1
   3  -7  31 788.688 145.906   1
  -3   7  31 707.695 110.816   1
  -3  -7  31 716.312 145.439   1
  -3  -7 -31 503.190 109.891   1
  -3  -7  33 2359.35 210.143   1
  -3   7  33 2190.80 177.266   1
   3   7 -33 1912.21 216.304   1
   3  -7  33 2403.77 222.179   1
  -3   7 -33 2691.38 205.521   1
  -3  -7 -33 2391.02 175.870   1
   3  -7 -33 2375.27 167.862   1
   3   7 -33 2358.99 198.478   1
  -3   7  33 2687.39 182.417   1
  -3  -7 -33 2730.92 186.676   1
  -3  -7  33 2550.17 212.942   1
  -3   7 -33 2468.43 209.187   1
  -3  -7  35 1121.39 166.056   1
  -3   7  35 970.096 129.722   1
   3  -7  35 645.399 176.808   1
   3   7  35 963.543 156.098   1
   3   7 -35 642.530 172.335   1
  -3   7 -35 841.171 151.569   1
  -3  -7 -35 939.675 125.836   1
   3  -7 -35 788.854 113.433   1
   3   7 -35 715.711 146.319   1
   3  -7  35 1413.72 172.695   1
  -3   7  35 1281.56 135.543   1
  -3  -7  35 1320.59 172.046   1
  -3  -7 -35 791.968 133.779   1
  -3   7 -35 776.550 163.904   1
  -3  -9  -1 158.649 44.8610   1
  -3  -9   1 241.674 47.7509   1
   3  -9   1 123.797 40.3912   1
  -3   9  -1 267.271 36.4462   1
  -3  -9   1 216.125 56.0011   1
  -3  -9  -1 254.482 65.9064   1
   3   9  -1 156.052 46.4711   1
   3   9   1 177.376 48.7546   1
   3  -9  -3 10002.3 531.865   1
  -3  -9   3 10889.1 534.530   1
  -3  -9  -3 11269.9 548.504   1
  -3  -9   3 10628.1 533.600   1
   3   9   3 11620.3 535.063   1
   3   9  -3 11043.5 532.751   1
   3  -9   3 10500.4 528.920   1
  -3   9  -3 11849.3 528.286   1
   3  -9  -3 10544.3 522.880   1
  -3   9   3 9908.69 521.588   1
  -3  -9  -3 10497.1 527.453   1
   3  -9   3 10133.4 532.070   1
  -3   9   3 9807.32 525.780   1
   3  -9   5 9033.60 465.671   1
  -3  -9  -5 8882.99 494.646   1
  -3   9   5 8115.55 451.485   1
  -3  -9   5 8740.62 467.042   1
   3   9   5 9228.28 469.536   1
  -3  -9   5 8681.11 463.546   1
   3   9  -5 9067.12 465.721   1
   3  -9   5 9034.47 461.926   1
   3  -9  -5 10158.3 453.572   1
  -3   9  -5 10082.5 462.070   1
  -3  -9  -5 9131.87 457.497   1
   3   9   5 9455.13 460.678   1
   3  -9  -7 31732.9 1608.22   1
  -3  -9  -7 32373.4 1635.39   1
  -3   9   7 30362.5 1591.16   1
  -3   9   7 31629.7 1591.85   1
  -3  -9   7 32538.8 1606.62   1
   3   9   7 35220.9 1613.96   1
  -3  -9   7 31826.1 1601.41   1
   3   9  -7 33971.2 1605.27   1
   3  -9   7 33317.5 1601.59   1
   3  -9  -7 32513.1 1588.26   1
  -3   9  -7 34290.1 1599.73   1
   3  -9   7 33201.9 1604.40   1
   3   9   7 33606.2 1602.24   1
  -3  -9  -9 1564.40 186.135   1
   3  -9  -9 1354.08 85.6939   1
  -3  -9  -9 1607.18 92.9150   1
  -3   9   9 1422.33 81.4244   1
   3   9  -9 1391.45 114.190   1
  -3  -9   9 1468.21 103.481   1
   3  -9   9 1527.70 104.260   1
   3  -9  -9 1301.07 74.7701   1
  -3   9  -9 1423.56 96.4650   1
  -3  -9   9 1288.73 114.668   1
   3   9  -9 1320.45 105.870   1
   3   9   9 1374.52 101.530   1
   3   9   9 1415.38 158.887   1
  -3   9   9 1302.85 113.631   1
   3  -9   9 1390.06 107.627   1
  -3  -9 -11 5571.82 276.379   1
   3   9 -11 5603.04 288.425   1
  -3  -9  11 5071.55 279.590   1
   3  -9  11 5090.03 281.307   1
  -3   9 -11 5272.98 276.655   1
   3   9 -11 5076.85 281.916   1
  -3  -9  11 5015.52 287.782   1
   3   9  11 5283.99 270.667   1
   3  -9  11 5183.67 283.923   1
   3   9  11 5680.88 334.922   1
  -3   9  11 4608.28 294.082   1
  -3  -9 -11 4820.06 298.724   1
   3   9 -13 11098.9 526.323   1
   3  -9 -13 9658.19 498.235   1
   3  -9  13 10783.6 521.442   1
  -3   9 -13 11388.0 517.022   1
   3   9 -13 11053.1 522.306   1
  -3  -9  13 10775.5 526.720   1
   3   9  13 10918.4 506.187   1
   3  -9 -13 8470.05 499.417   1
  -3  -9 -13 10771.7 513.846   1
   3   9  13 10414.0 568.868   1
  -3   9  13 9631.16 516.720   1
   3  -9  13 11437.9 524.432   1
  -3  -9 -15 4607.56 257.434   1
   3  -9 -15 4065.58 238.670   1
   3   9 -15 4840.34 268.761   1
   3   9  15 4654.98 326.029   1
   3   9  15 4871.58 242.717   1
  -3   9 -15 4980.09 257.112   1
   3  -9  15 5120.79 265.463   1
  -3   9  15 4759.18 248.979   1
  -3   9  15 4746.78 239.212   1
   3   9 -15 4661.94 262.018   1
  -3  -9  15 4917.53 270.528   1
  -3   9  17 3912.70 209.332   1
  -3  -9  17 3925.95 237.088   1
   3   9 -17 4241.58 240.720   1
  -3  -9  17 3927.03 229.551   1
   3  -9  17 4064.04 233.249   1
   3  -9 -17 3322.54 201.000   1
   3   9  17 4244.52 207.581   1
  -3   9 -17 4096.96 224.642   1
   3   9  17 4056.71 296.441   1
  -3   9  17 3969.83 205.693   1
   3   9 -17 3983.49 229.849   1
   3  -9  17 4541.12 235.376   1
  -3  -9 -17 3951.19 214.691   1
   3  -9 -17 3962.79 202.500   1
   3   9  19 178.229 170.341   1
   3   9 -19 66.4348 79.8032   1
  -3  -9  19-160.086 96.3000   1
  -3   9  19-8.69413 50.1884   1
  -3   9  19 14.4360 49.2733   1
  -3  -9  19 55.3359 79.3741   1
   3  -9  19-15.3448 92.2433   1
   3   9 -19 47.6607 93.3597   1
   3   9  19 47.1024 46.0555   1
   3  -9 -19 26.6951 41.2877   1
  -3   9 -19 17.4627 73.8128   1
   3  -9 -19 46.6997 37.9838   1
  -3  -9 -19 1.60411 58.5564   1
   3  -9  19 60.3915 87.0713   1
  -3   9  21 627.156 72.0348   1
  -3  -9  21 537.997 112.640   1
  -3   9  21 630.576 69.5623   1
  -3  -9  21 596.079 101.190   1
   3  -9 -21 667.029 64.8433   1
   3  -9  21 801.164 113.879   1
   3   9  21 825.851 77.1399   1
  -3  -9 -21 815.816 84.5400   1
   3   9 -21 726.715 103.814   1
   3  -9  21 797.852 112.184   1
  -3  -9 -21 568.452 76.3566   1
   3  -9 -21 657.916 62.3796   1
  -3  -9  23 480.956 118.531   1
  -3   9  23 357.446 65.6035   1
  -3  -9  23 285.185 100.996   1
   3  -9  23 207.926 108.275   1
   3   9 -23 288.881 121.745   1
   3   9  23 380.829 70.9486   1
   3  -9 -23 399.961 61.8897   1
   3   9 -23 349.943 101.287   1
   3  -9 -23 402.468 57.9918   1
  -3  -9 -23 195.023 74.1796   1
   3  -9  23 532.257 112.000   1
  -3   9  23 239.015 69.0359   1
  -3  -9 -23 368.075 77.9668   1
  -3  -9 -25 8000.54 424.584   1
   3   9 -25 8400.01 445.244   1
  -3   9  25 7696.13 416.740   1
  -3  -9  25 7617.17 443.529   1
   3  -9  25 8227.39 450.063   1
   3  -9 -25 7046.27 412.752   1
   3   9 -25 8082.01 452.584   1
   3   9  25 7908.97 422.890   1
  -3   9 -25 8856.85 439.780   1
  -3  -9 -25 8246.89 422.705   1
  -3  -9  25 8678.06 453.496   1
  -3   9  25 8322.22 418.821   1
  -3   9 -25 8890.49 451.366   1
   3  -9 -25 8442.40 412.946   1
   3  -9  25 9143.84 450.860   1
  -3  -9 -27 1665.78 131.172   1
   3   9 -27 1540.46 155.874   1
  -3   9  27 1493.56 118.336   1
  -3  -9  27 1600.79 159.191   1
   3   9  27 1430.32 131.699   1
   3  -9 -27 1404.19 111.968   1
   3  -9  27 1676.43 168.855   1
   3   9 -27 1652.45 171.264   1
  -3   9 -27 1917.36 150.704   1
   3  -9  27 1864.48 167.135   1
   3  -9 -27 1522.07 111.080   1
  -3   9 -27 1723.18 164.316   1
  -3  -9 -27 1755.93 132.387   1
  -3  -9  27 1554.20 169.466   1
  -3   9  27 1678.69 123.853   1
  -3   9  29-23.8477 85.8336   1
  -3  -9  29-12.3072 128.784   1
   3  -9  29 89.6350 127.051   1
  -3  -9  29-37.0189 121.299   1
  -3   9  29-55.7278 77.2089   1
   3  -9  29-8.82821 134.301   1
   3   9 -29-77.2755 134.266   1
   3   9  29-71.1217 94.8836   1
  -3   9 -29-69.1809 110.670   1
   3  -9 -29 79.8108 71.9543   1
   3   9 -29 36.8461 114.623   1
  -3  -9 -29 191.737 87.1312   1
  -3   9 -29-36.4982 126.824   1
  -3  -9  31 2073.27 202.451   1
  -3  -9 -31 2245.48 167.635   1
  -3   9 -31 2514.33 206.262   1
  -3   9  31 2618.24 165.238   1
  -3   9  31 2336.54 160.945   1
  -3  -9  31 1969.85 198.964   1
   3   9 -31 2157.56 212.923   1
   3  -9  31 2117.07 211.180   1
   3   9  31 2116.96 175.899   1
  -3   9 -31 2428.37 191.175   1
   3  -9 -31 1984.15 153.604   1
   3   9 -31 2216.98 193.549   1
  -3  -9 -31 2502.13 168.260   1
   3   9  31 2573.45 219.268   1
   3  -9  31 3107.52 210.925   1
  -3  -9 -33 1532.34 141.990   1
  -3   9 -33 1460.88 178.815   1
  -3   9  33 1387.69 130.854   1
  -3  -9  33 1551.49 176.600   1
   3   9  33 1366.62 155.146   1
   3   9 -33 1214.94 187.660   1
   3  -9  33 1235.71 186.343   1
  -3   9 -33 1104.27 160.016   1
   3  -9 -33 1299.51 125.194   1
   3   9 -33 1411.74 165.409   1
  -3  -9 -33 1267.36 133.064   1
   3   9  33 1497.02 196.074   1
  -3   9  33 1461.77 133.844   1
   3  -9  33 1758.02 179.908   1
  -3  -9  33 1112.44 174.977   1
  -3   9 -35 942.888 170.439   1
  -3  -9 -35 994.410 135.221   1
   3   9  35 1008.81 191.229   1
  -3  -9  35 917.097 173.845   1
   3  -9  35 881.357 190.912   1
   3   9 -35 541.789 178.384   1
  -3   9 -35 1188.43 169.365   1
   3  -9 -35 978.847 126.569   1
  -3  -9 -35 1043.52 132.100   1
   3  -9  35 1227.95 178.108   1
  -3   9  35 1147.26 128.721   1
  -3  -9  35 901.541 175.711   1
   3  -9 -35 1082.37 112.244   1
   3   9 -35 1060.36 161.130   1
  -3 -11  -1 169.773 54.7301   1
   3  11   1 79.5481 46.2158   1
  -3 -11   1-26.7641 60.0541   1
   3  11  -1 28.0965 48.5894   1
   3 -11   1 58.3512 56.0783   1
  -3  11   1 66.3650 52.3963   1
  -3  11   1 99.5683 37.0668   1
  -3  11  -1 132.102 42.9460   1
   3 -11   1 60.0432 51.1604   1
   3 -11  -1 65.0628 46.3297   1
  -3 -11  -1 74.5875 69.2800   1
  -3 -11   1-13.2139 60.5657   1
   3  11   1 216.230 53.8033   1
   3  11  -1 228.442 55.9337   1
  -3 -11   3 9500.85 506.971   1
   3 -11   3 9616.28 504.340   1
  -3  11   3 9224.03 496.351   1
  -3 -11  -3 10295.6 516.456   1
  -3 -11   3 9732.32 504.441   1
   3  11   3 10843.6 503.419   1
   3  11  -3 10954.0 506.977   1
   3 -11  -3 9739.54 494.771   1
   3 -11   3 9784.92 501.322   1
  -3  11   3 9665.23 491.952   1
  -3  11  -3 10501.8 499.541   1
  -3 -11  -3 10002.1 500.460   1
   3  11  -3 9881.39 503.423   1
  -3  11  -3 10091.6 504.358   1
  -3  11  -5 44252.5 2061.28   1
   3 -11   5 42441.0 2060.87   1
  -3  11   5 37303.6 2049.18   1
   3 -11  -5 38123.6 2057.35   1
   3  11  -5 42570.0 2060.60   1
  -3 -11   5 42021.1 2064.44   1
  -3 -11  -5 45120.3 2077.77   1
   3  11   5 46516.2 2059.91   1
  -3 -11   5 42329.7 2060.01   1
   3  11  -5 44500.9 2063.25   1
   3 -11  -5 41461.1 2048.45   1
   3 -11   5 40484.5 2057.91   1
  -3  11   5 39413.2 2046.84   1
  -3  11  -5 43788.8 2055.98   1
  -3 -11  -5 43912.3 2054.08   1
   3  11   5 46444.5 2056.37   1
  -3  11  -7 11531.4 539.334   1
  -3  11   7 9865.34 521.342   1
   3 -11   7 10799.1 537.992   1
  -3 -11  -7 10811.7 574.202   1
   3 -11  -7 8911.56 545.837   1
  -3  11   7 9577.34 519.502   1
   3  11   7 12380.0 540.522   1
  -3 -11   7 10742.9 535.205   1
   3  11  -7 11146.1 540.526   1
   3 -11  -7 10612.2 519.470   1
   3 -11   7 10756.1 535.491   1
  -3  11  -7 11608.1 532.220   1
   3  11  -7 10686.1 537.030   1
  -3 -11   7 10486.8 542.106   1
  -3 -11  -7 9793.84 524.705   1
   3  11   7 11936.3 533.565   1
   3 -11   9 63.5531 67.4235   1
  -3  11  -9-15.9253 66.3531   1
  -3 -11  -9 106.581 159.364   1
  -3 -11   9 26.6565 57.0188   1
   3  11  -9 16.9948 68.8749   1
   3 -11   9-56.7009 62.3855   1
  -3  11  -9 82.1497 50.6815   1
   3  11   9 13.1067 63.0252   1
   3  11   9 96.7082 86.0291   1
  -3 -11   9 129.895 76.2608   1
   3 -11  11 490.728 79.4463   1
  -3  11 -11 600.243 84.8379   1
   3  11  11 854.442 123.043   1
  -3 -11  11 572.335 74.2883   1
   3 -11  11 587.233 79.8685   1
   3  11 -11 676.041 88.2236   1
  -3  11 -11 716.508 71.0083   1
   3  11  11 612.833 70.0051   1
  -3 -11  11 572.929 93.4245   1
  -3 -11 -11 616.520 151.558   1
   3  11  13 12996.8 640.313   1
  -3 -11 -13 11558.5 606.026   1
   3  11 -13 12091.3 612.150   1
  -3 -11  13 11888.4 604.010   1
   3 -11  13 11986.6 607.354   1
  -3  11 -13 12271.2 601.117   1
   3  11  13 10982.6 590.810   1
  -3 -11  13 11874.5 613.546   1
  -3  11 -13 11822.6 608.745   1
   3 -11  13 12285.1 607.952   1
  -3 -11 -15 7407.84 367.812   1
   3  11 -15 7363.24 385.627   1
   3 -11  15 6963.69 379.907   1
  -3  11 -15 7257.61 372.927   1
   3  11  15 6951.32 357.990   1
  -3  11  15 6987.60 350.931   1
   3 -11  15 7199.92 380.701   1
  -3 -11  15 7012.90 385.766   1
  -3  11 -15 6590.07 381.421   1
  -3 -11 -17 713.917 89.1686   1
  -3 -11  17 712.363 99.6925   1
   3  11 -17 525.416 110.077   1
   3  11  17 667.440 57.7574   1
  -3  11 -17 719.696 97.7954   1
  -3  11  17 485.576 88.5909   1
  -3  11  17 544.514 50.7229   1
  -3 -11  17 593.180 110.354   1
   3 -11  17 662.598 107.282   1
  -3  11 -17 481.896 108.825   1
  -3 -11 -19-11.7053 85.7801   1
  -3 -11  19-43.1931 89.5638   1
   3 -11  19-87.1360 112.641   1
   3  11 -19-90.8905 109.331   1
  -3  11 -19-95.2327 89.5306   1
  -3  11  19 111.105 67.9697   1
   3  11  19-9.71993 44.0819   1
  -3 -11  19-78.1630 100.590   1
  -3  11  19-16.1439 43.3750   1
  -3 -11 -19 3.09531 61.9402   1
   3 -11  19-99.0559 123.267   1
  -3  11 -19-174.839 140.327   1
  -3 -11 -21 246.378 93.4378   1
  -3  11  21-48.8122 80.8371   1
  -3 -11  21 76.0421 94.6439   1
   3 -11  21 182.806 107.815   1
   3  11  21 79.3378 55.8196   1
   3 -11 -21 114.680 50.4486   1
  -3  11 -21 96.8674 84.5761   1
  -3 -11  21 262.094 114.352   1
  -3  11 -21 115.630 107.140   1
  -3 -11 -21 165.465 67.7688   1
   3 -11  21 149.867 104.053   1
  -3  11  21 150.972 72.6038   1
  -3  11  23 6884.73 365.740   1
  -3 -11  23 6966.86 394.182   1
   3  11 -23 7594.03 407.592   1
   3 -11  23 7564.60 400.904   1
   3 -11 -23 6922.79 359.194   1
   3  11  23 7529.28 369.588   1
   3  11  23 6413.24 457.989   1
  -3 -11 -23 7388.78 382.471   1
  -3  11 -23 7374.27 402.308   1
  -3  11  23 6786.89 362.438   1
   3 -11  23 7708.98 399.591   1
  -3 -11 -23 6945.73 370.391   1
  -3 -11  25 4433.48 287.823   1
  -3 -11 -25 4480.26 249.842   1
  -3  11  25 4671.22 241.874   1
  -3  11  25 4392.24 242.723   1
  -3 -11  25 4568.69 278.238   1
   3 -11 -25 4208.88 234.018   1
   3  11  25 4683.68 249.244   1
   3  11 -25 4216.62 288.880   1
   3 -11  25 4732.41 286.194   1
  -3  11 -25 4844.77 270.917   1
   3 -11 -25 4296.67 235.313   1
  -3 -11 -25 4563.32 261.293   1
   3 -11  25 5182.51 285.917   1
   3  11  25 4325.88 364.570   1
   3  11  27 695.940 226.785   1
  -3 -11  27 572.816 145.062   1
  -3 -11  27 464.067 128.617   1
  -3  11  27 473.092 81.9036   1
   3 -11  27 780.984 147.023   1
   3  11 -27 574.043 146.893   1
   3  11  27 586.929 94.9264   1
   3 -11 -27 494.596 67.2230   1
  -3  11 -27 642.408 120.403   1
   3 -11  27 617.356 135.684   1
  -3 -11 -27 510.078 93.6602   1
   3 -11 -27 657.009 68.4857   1
  -3 -11 -27 731.001 106.759   1
  -3 -11  29 91.6830 136.029   1
   3 -11  29 21.2832 132.757   1
  -3  11  29 99.5228 79.7453   1
   3  11 -29 114.133 140.996   1
   3 -11  29 14.1117 141.891   1
   3 -11 -29 114.581 62.5541   1
   3  11  29 148.320 91.5922   1
  -3  11 -29 172.222 112.565   1
  -3  11  29 156.784 79.3073   1
  -3 -11  29 30.0873 126.296   1
   3 -11 -29 84.6622 64.0560   1
  -3 -11 -29 34.6301 99.1268   1
   3  11  29-44.3375 209.821   1
  -3  11  31 682.458 100.794   1
  -3 -11  31 830.427 159.222   1
   3 -11  31 806.238 155.824   1
  -3  11  31 740.333 98.2901   1
  -3 -11  31 511.075 145.222   1
   3 -11  31 837.547 165.995   1
   3  11 -31 782.084 167.129   1
   3  11  31 954.905 117.916   1
   3 -11 -31 575.898 83.0662   1
  -3  11 -31 723.038 136.414   1
   3 -11 -31 668.423 83.2184   1
   3  11 -31 899.678 143.947   1
   3  11  31 926.532 222.884   1
  -3 -11 -31 652.715 115.953   1
   3 -11  33 2328.33 203.157   1
  -3 -11  33 1879.22 199.958   1
  -3  11  33 2135.64 146.565   1
  -3  11  33 1892.93 143.972   1
  -3 -11  33 1979.43 198.018   1
   3  11  33 1728.26 164.221   1
   3  11 -33 1738.68 210.359   1
   3 -11  33 1552.98 209.576   1
   3 -11 -33 1534.76 128.413   1
  -3  11 -33 1937.65 183.068   1
   3  11 -33 1775.08 184.675   1
  -3 -11 -33 2052.28 163.832   1
   3 -11 -33 1538.61 126.837   1
   3  11  33 2030.92 255.160   1
   3  13   1 2927.59 165.705   1
  -3 -13   1 2913.37 171.884   1
  -3 -13  -1 2687.65 173.898   1
   3  13  -1 3169.20 169.774   1
   3 -13  -1 2713.44 162.057   1
   3 -13   1 2589.92 164.298   1
  -3  13   1 3032.78 157.233   1
  -3  13  -1 3058.18 159.830   1
  -3 -13  -1 2891.74 169.829   1
  -3 -13   1 2897.67 172.686   1
   3 -13   1 2640.97 167.274   1
   3  13   1 3011.50 164.447   1
   3  13  -1 2894.70 166.418   1
  -3  13   1 2886.61 164.057   1
  -3 -13  -3 16379.6 837.019   1
   3  13   3 18314.0 826.865   1
  -3 -13   3 17243.3 830.698   1
   3  13  -3 17886.0 832.524   1
   3 -13  -3 16235.6 820.940   1
   3 -13   3 15911.5 827.340   1
  -3  13   3 16240.3 817.537   1
  -3  13  -3 16760.9 823.644   1
  -3 -13   3 15592.8 832.613   1
   3 -13   3 16055.4 828.892   1
   3  13  -3 16976.3 829.625   1
  -3  13   3 15784.4 821.799   1
  -3  13  -3 16719.7 829.833   1
  -3 -13  -5 9148.52 489.654   1
  -3 -13   5 9283.23 472.576   1
   3  13   5 10357.1 469.157   1
   3  13  -5 9249.90 475.595   1
   3 -13   5 8892.43 472.007   1
   3 -13  -5 8879.95 460.113   1
  -3  13  -5 9637.58 467.523   1
  -3  13   5 8938.43 456.491   1
   3  13  -5 9373.08 473.443   1
  -3 -13   5 8697.13 477.852   1
   3 -13   5 8542.24 472.394   1
   3  13   5 9711.07 465.730   1
  -3  13   5 8860.80 460.914   1
  -3  13  -5 9722.03 475.468   1
   3  13  -7 1381.91 105.378   1
  -3 -13   7 1381.30 116.010   1
   3 -13   7 1380.85 106.666   1
  -3 -13  -7 1212.75 162.460   1
   3  13   7 1494.97 99.8176   1
  -3 -13   7 1346.00 100.593   1
   3  13  -7 1467.60 111.372   1
   3 -13   7 1087.98 102.744   1
   3 -13  -7 1196.53 79.9636   1
  -3  13  -7 1298.56 94.7076   1
  -3  13  -7 1538.91 110.743   1
  -3  13   7 1302.12 81.9505   1
   3  13   7 1382.98 93.5960   1
  -3  13   9 321.998 36.7376   1
  -3 -13  -9 182.063 168.168   1
   3  13   9 466.998 73.1822   1
   3 -13  -9 409.258 37.6002   1
  -3 -13   9 338.407 65.9868   1
   3 -13   9 353.035 73.5559   1
   3  13  -9 250.198 75.9246   1
  -3  13  -9 384.497 61.3464   1
   3  13  -9 416.682 73.6868   1
   3 -13   9 329.900 75.0822   1
  -3  13  -9 333.123 76.7111   1
  -3  13   9 311.811 39.7390   1
  -3 -13   9 332.663 84.9921   1
   3  13   9 383.862 67.5957   1
  -3 -13  11 183.081 86.4100   1
   3 -13  11 187.412 72.8286   1
  -3  13 -11 120.609 76.5421   1
   3  13 -11 79.8315 70.5701   1
  -3 -13 -11 78.2883 164.017   1
   3  13  11-77.2426 82.5069   1
  -3 -13  11 107.073 64.8670   1
   3 -13  11 147.792 73.4780   1
   3  13 -11 149.341 80.7157   1
  -3  13 -11 76.6459 58.3292   1
  -3 -13 -11 47.3562 41.8550   1
   3  13  11 43.6591 66.6413   1
  -3  13 -13 2237.40 154.849   1
   3 -13  13 2067.83 150.810   1
   3  13 -13 2096.66 158.427   1
  -3 -13  13 2072.31 145.383   1
   3 -13  13 2248.61 151.898   1
  -3  13 -13 2172.93 140.465   1
   3  13 -13 2289.89 151.496   1
  -3 -13  13 2195.42 161.588   1
   3  13  13 1961.17 129.851   1
  -3 -13 -13 2220.67 124.252   1
  -3 -13 -13 1769.39 180.920   1
  -3  13 -15 7790.59 414.475   1
  -3 -13  15 7363.96 417.865   1
  -3 -13 -15 8232.17 389.902   1
   3  13 -15 7856.29 418.461   1
   3 -13  15 7528.19 410.917   1
  -3  13 -15 7809.57 403.291   1
   3  13 -15 7731.73 411.508   1
   3  13  15 7242.48 388.014   1
   3 -13  15 7854.19 412.717   1
  -3 -13 -15 7012.65 398.194   1
  -3 -13 -17 1425.52 103.620   1
  -3 -13  17 1423.82 133.788   1
   3  13 -17 1432.68 147.813   1
   3  13  17 1388.11 93.1585   1
   3  13 -17 1440.64 134.247   1
  -3  13 -17 1381.61 120.292   1
   3  13  17 1543.73 221.693   1
   3 -13  17 1536.77 135.783   1
  -3  13 -17 1624.72 142.847   1
  -3 -13  17 1548.02 151.044   1
   3  13  19 7.09438 47.8362   1
   3  13  19 191.526 232.647   1
   3  13 -19 26.9713 98.9958   1
  -3 -13 -19 17.7529 66.8689   1
   3 -13  19 51.5351 101.753   1
  -3 -13  19 29.3607 98.5542   1
   3 -13  19 120.373 104.482   1
   3  13 -19 119.167 118.074   1
  -3  13 -19-22.3383 82.5667   1
  -3 -13 -19-120.168 79.2940   1
  -3 -13  19-3.83481 114.418   1
  -3  13 -19-25.1769 109.487   1
  -3 -13 -21 3874.45 211.678   1
  -3 -13  21 3750.14 225.214   1
   3 -13  21 3450.70 229.336   1
   3  13  21 3682.74 186.086   1
  -3  13 -21 3714.95 214.530   1
  -3 -13 -21 3246.64 190.902   1
  -3  13  21 2871.91 174.717   1
   3 -13  21 4061.12 232.650   1
   3  13 -21 3809.58 227.431   1
  -3  13 -21 3683.78 231.851   1
  -3 -13  21 3411.60 237.347   1
   3  13  21 3275.01 336.692   1
  -3  13  21 2851.81 203.619   1
  -3  13  23 4518.12 266.288   1
  -3 -13 -23 5204.43 287.437   1
  -3 -13  23 4860.02 295.758   1
   3 -13  23 5122.93 304.360   1
   3  13  23 5844.75 270.446   1
  -3 -13 -23 4845.55 264.189   1
  -3  13  23 4399.33 253.217   1
   3 -13  23 5565.29 303.293   1
   3  13 -23 4911.86 296.079   1
  -3 -13  23 5171.76 309.504   1
  -3  13 -23 5234.30 305.413   1
   3  13  23 4930.89 404.557   1
   3  13  25 1324.79 304.779   1
  -3  13  25 1463.81 111.338   1
  -3  13 -25 1457.69 163.150   1
  -3 -13  25 1496.65 170.365   1
  -3 -13  25 1208.97 150.003   1
   3  13 -25 1465.11 168.576   1
   3 -13  25 1694.10 166.792   1
   3  13  25 1644.63 108.312   1
  -3  13 -25 1638.65 141.297   1
   3  13 -25 1270.28 151.464   1
   3 -13  25 1743.31 159.577   1
  -3  13  25 1414.29 98.5750   1
   3 -13 -25 957.496 88.1522   1
  -3 -13 -25 1374.07 148.129   1
  -3  13  27 721.258 85.0949   1
   3 -13  27 1166.16 151.593   1
   3  13  27 1032.52 301.988   1
   3  13 -27 841.161 137.530   1
  -3 -13 -27 725.414 132.008   1
  -3  13  27 841.188 95.0498   1
  -3 -13  27 803.505 141.521   1
   3  13  27 991.329 96.0780   1
   3  13 -27 1009.05 160.201   1
   3 -13  27 1012.59 159.358   1
  -3  13 -27 982.585 129.748   1
   3 -13 -27 653.200 61.2978   1
   3 -13 -27 706.975 70.5570   1
  -3 -13  27 1102.88 162.528   1
  -3  13 -27 1004.97 154.206   1
   3 -13  29-76.1319 140.055   1
  -3 -13  29 97.6219 145.659   1
  -3  13  29-48.3751 78.1842   1
   3  13  29 302.022 284.342   1
   3 -13 -29-22.6176 50.7217   1
   3  13 -29 95.7103 126.294   1
  -3 -13 -29 21.2417 118.957   1
  -3  13  29 59.9174 79.4257   1
  -3 -13  29 71.4563 130.427   1
   3  13 -29-79.3879 149.358   1
   3 -13  29-127.924 151.054   1
   3  13  29-4.49191 86.2349   1
   3 -13 -29 75.3916 56.4873   1
  -3  13 -29 258.421 143.142   1
  -3 -13 -31 709.280 135.470   1
  -3 -13 -31 718.670 102.600   1
  -3  13 -31 660.799 163.022   1
  -3 -13  31 583.386 148.167   1
  -3  13  31 692.430 98.3709   1
   3 -13  31 798.578 172.113   1
   3  13 -31 643.458 176.326   1
   3  13  31 756.451 113.119   1
  -3  13 -31 769.107 137.973   1
   3  13  31 687.003 295.963   1
   3 -13 -31 482.094 69.6865   1
   3 -13 -31 600.212 74.1194   1
  -3  13  31 729.699 99.9519   1
   3 -13  31 879.346 163.333   1
  -3 -13  31 606.774 160.981   1
  -3 -13 -33 808.540 114.337   1
  -3  13 -33 783.660 178.651   1
  -3 -13  33 1026.02 170.938   1
  -3  13  33 836.039 109.938   1
   3 -13  33 691.083 186.424   1
  -3  13 -33 942.438 152.730   1
   3  13  33 836.261 311.859   1
  -3  13  33 916.981 114.363   1
   3 -13  33 916.366 172.590   1
  -3 -13  33 900.879 180.794   1
  -3 -13 -33 1046.64 143.210   1
   3 -13 -33 509.523 81.5325   1
  -3 -15   1 2350.13 142.587   1
  -3 -15  -1 2200.99 145.017   1
   3  15  -1 2396.66 141.848   1
   3  15   1 2517.81 138.649   1
   3  15   1 2404.56 134.109   1
   3  15  -1 2273.81 137.402   1
   3 -15  -1 2105.89 132.611   1
   3 -15   1 1933.82 134.683   1
  -3  15  -1 2246.43 128.575   1
  -3  15   1 2242.03 125.914   1
   3 -15   1 1898.86 136.956   1
   3 -15  -1 1530.48 125.742   1
  -3  15   1 2096.25 134.460   1
  -3 -15  -3 7331.40 373.803   1
   3  15  -3 7380.32 367.482   1
   3  15   3 7317.20 359.462   1
   3 -15   3 6094.35 360.482   1
   3 -15  -3 6415.56 353.903   1
  -3  15   3 6694.71 349.295   1
  -3  15  -3 6924.75 356.008   1
  -3 -15   3 7178.05 364.758   1
  -3 -15  -3 6866.24 362.097   1
  -3  15  -3 7234.61 366.001   1
  -3  15   3 6771.99 355.836   1
   3  15  -3 7533.77 365.351   1
  -3 -15  -5 3030.77 181.597   1
  -3 -15   5 2710.85 151.806   1
   3  15   5 2949.02 146.491   1
   3  15  -5 2784.93 160.336   1
   3 -15  -5 2587.29 138.272   1
   3 -15   5 2538.21 153.259   1
  -3  15  -5 2799.58 145.400   1
   3  15  -5 2804.49 156.846   1
   3  15   5 2873.10 143.376   1
  -3  15   5 2565.37 139.376   1
  -3  15  -5 2717.11 159.214   1
   3 -15  -7 2069.54 160.649   1
  -3 -15  -7 2802.90 156.925   1
   3  15  -7 3026.15 172.303   1
  -3 -15  -7 2631.83 207.517   1
   3  15   7 3201.41 159.949   1
  -3 -15   7 2521.61 163.926   1
   3 -15  -7 2530.25 147.968   1
   3  15  -7 2693.22 174.093   1
   3 -15   7 2288.39 166.810   1
  -3  15  -7 2843.07 161.545   1
  -3  15   7 2653.06 149.115   1
  -3  15  -7 2723.22 173.993   1
   3  15   7 3136.39 158.635   1
  -3 -15  -9 185.750 168.069   1
   3 -15  -9 139.762 114.944   1
  -3  15   9 275.839 44.1315   1
   3  15   9 374.716 63.3661   1
  -3 -15   9 351.050 70.7758   1
   3 -15   9 402.357 79.0933   1
   3 -15  -9 178.648 38.9150   1
   3  15  -9 286.656 85.6868   1
  -3  15  -9 269.098 64.2065   1
  -3  15   9 288.190 33.8147   1
   3  15  -9 363.036 78.1524   1
   3  15   9 385.465 65.3449   1
  -3  15  -9 271.171 85.3664   1
  -3  15  11 379.374 46.7337   1
   3  15 -11 452.120 86.7125   1
  -3 -15 -11 471.294 59.0824   1
  -3 -15 -11 394.859 195.641   1
  -3  15  11 552.080 45.0428   1
  -3 -15  11 401.501 79.0521   1
   3 -15  11 476.974 89.4142   1
   3  15 -11 443.628 96.7983   1
  -3  15 -11 515.084 76.7110   1
   3  15  11 507.745 82.4011   1
  -3  15 -11 456.636 94.6387   1
  -3 -15  13 978.026 106.814   1
   3  15 -13 1288.35 127.531   1
  -3  15 -13 1326.29 105.899   1
   3 -15  13 1058.41 116.127   1
   3  15 -13 1114.84 116.311   1
  -3 -15 -13 1137.21 82.0424   1
   3  15  13 969.285 99.6685   1
  -3  15 -13 1301.41 124.851   1
  -3 -15 -13 766.421 189.512   1
   3  15  15 836.763 123.875   1
   3 -15  15 602.320 110.548   1
   3  15 -15 767.301 124.827   1
  -3  15 -15 924.186 96.9423   1
   3  15 -15 916.219 113.292   1
  -3 -15 -15 761.259 70.8519   1
   3  15  15 755.212 78.3140   1
  -3  15 -15 756.902 117.874   1
  -3 -15 -15 789.609 132.139   1
  -3 -15 -17 1315.73 92.0225   1
  -3  15 -17 1286.50 118.217   1
   3  15 -17 1175.97 146.216   1
   3  15  17 1208.53 90.3792   1
   3  15 -17 1217.57 135.831   1
  -3  15 -17 1374.92 145.495   1
   3  15  17 1443.59 164.862   1
  -3 -15  19 202.644 141.192   1
  -3  15 -19 42.8989 116.780   1
  -3 -15  19 130.632 113.023   1
   3  15 -19 20.2404 130.164   1
  -3  15 -19 158.012 90.7351   1
   3  15  19 207.575 182.689   1
   3  15 -19 174.729 122.636   1
  -3 -15 -19 6.67156 59.4878   1
   3  15  19 39.5680 51.7444   1
   3  15  21 1504.76 251.642   1
  -3 -15 -21 1593.37 111.073   1
   3  15  21 1472.95 98.4195   1
   3  15 -21 1520.20 165.745   1
   3 -15  21 1233.12 157.208   1
  -3 -15  21 1430.61 148.201   1
   3  15 -21 1422.83 151.930   1
  -3  15 -21 1394.07 160.858   1
  -3 -15  21 1472.12 165.932   1
  -3 -15 -23 1380.37 119.651   1
   3 -15  23 1756.61 170.964   1
   3  15  23 1588.29 105.342   1
  -3 -15  23 1522.80 155.295   1
   3  15 -23 1339.05 155.235   1
  -3 -15  23 1252.63 167.599   1
  -3  15 -23 1707.29 170.536   1
  -3 -15 -25 2967.27 193.845   1
  -3 -15  25 2683.96 217.560   1
   3 -15  25 3001.32 231.641   1
   3  15  25 3173.49 174.995   1
   3  15 -25 2881.99 220.876   1
  -3 -15 -25 2645.95 173.953   1
  -3 -15  25 3229.19 236.742   1
  -3  15 -25 3598.65 235.932   1
   3  15  25 3288.80 360.541   1
   3  15  27 757.314 322.005   1
  -3  15  27 469.109 109.955   1
  -3 -15  27 392.518 134.799   1
   3  15 -27 426.566 152.217   1
   3 -15  27 434.273 152.684   1
   3  15  27 535.673 84.0759   1
  -3  15 -27 530.530 123.443   1
   3  15 -27 418.682 137.135   1
  -3 -15 -27 479.968 82.9522   1
  -3 -15  27 640.872 159.009   1
  -3 -15 -27 431.462 121.163   1
   3  15  29 46.0316 332.927   1
  -3  15  29 18.7336 99.4182   1
  -3 -15  29-64.6185 137.859   1
   3  15 -29 222.093 153.618   1
   3 -15  29-200.218 160.475   1
  -3  15 -29-169.373 124.297   1
   3  15  29 43.6156 84.7640   1
   3  15 -29 48.6937 134.141   1
  -3 -15  29 113.911 152.275   1
  -3  15 -29 127.332 150.799   1
  -3 -15 -29 64.1607 128.986   1
   3  15  31 712.592 348.619   1
  -3  15  31 382.963 106.281   1
  -3 -15  31 395.858 152.642   1
   3  15 -31 496.548 171.711   1
   3  15  31 492.806 103.218   1
  -3  15 -31 388.777 136.425   1
   3  15 -31 378.935 150.046   1
  -3 -15  31 433.151 166.417   1
  -3  15 -31 441.271 164.487   1
  -3 -15 -31 479.226 95.4321   1
  -3 -15 -31 369.055 146.943   1
   3  17   1 1266.52 102.704   1
   3  17  -1 1528.00 109.262   1
   3 -17  -1 1208.71 100.282   1
   3 -17   1 1072.74 101.955   1
   3  17  -1 1365.16 102.674   1
   3  17   1 1293.34 97.8375   1
  -3  17   1 1318.57 86.8371   1
  -3  17  -1 1291.80 90.4624   1
  -3  17   1 1411.60 104.115   1
  -3 -17  -1 1138.15 108.578   1
  -3 -17   1 1136.14 112.756   1
   3 -17   1 1166.25 103.009   1
  -3 -17   1 1312.51 105.894   1
  -3 -17  -1 1229.73 109.421   1
  -3 -17   3 3262.46 186.864   1
   3 -17  -3 2793.84 176.624   1
   3  17  -3 2828.49 188.760   1
   3  17   3 3547.38 183.583   1
   3 -17   3 2837.39 186.149   1
  -3  17  -3 2900.79 175.494   1
  -3  17   3 3298.79 171.174   1
  -3 -17   3 2787.24 195.565   1
  -3 -17  -3 2731.40 184.923   1
   3  17  -3 3418.52 188.622   1
  -3  17   3 3123.10 180.801   1
  -3  17  -3 3252.43 191.612   1
  -3 -17  -3 3151.00 197.243   1
   3 -17   3 3099.01 187.653   1
   3 -17   5 3336.15 215.510   1
  -3 -17  -5 3903.74 233.596   1
  -3 -17   5 3898.36 214.150   1
   3  17   5 4093.83 207.130   1
   3  17  -5 3733.74 220.420   1
   3 -17  -5 3065.88 199.906   1
   3 -17   5 3556.08 216.280   1
  -3  17  -5 3666.40 206.098   1
  -3  17   5 3534.23 203.441   1
  -3  17  -5 3657.99 222.354   1
   3  17   5 4236.15 206.117   1
   3  17  -5 3969.82 217.551   1
  -3 -17   5 3143.13 223.345   1
   3 -17  -7 657.740 78.5662   1
  -3 -17  -7 746.628 81.0817   1
   3  17  -7 824.133 94.3480   1
  -3 -17   7 823.188 109.529   1
  -3  17  -7 769.472 105.169   1
  -3  17   7 762.373 71.8563   1
   3  17   7 764.191 76.1913   1
  -3 -17  -7 695.114 138.592   1
  -3 -17   7 735.466 87.7364   1
   3 -17  -7 762.312 69.0394   1
  -3  17  -7 809.440 82.3290   1
   3  17  -7 677.254 100.488   1
   3 -17   7 679.704 95.9428   1
  -3  17   7 652.367 55.4037   1
   3  17   7 983.706 76.8996   1
   3 -17   7 701.148 96.9345   1
   3 -17  -9-127.310 107.450   1
  -3 -17  -9 150.127 172.745   1
  -3  17  -9 158.218 91.6554   1
  -3 -17   9 139.177 97.3246   1
  -3  17   9 113.992 51.8685   1
   3 -17  -9 78.0907 43.9973   1
  -3 -17   9 152.579 75.6755   1
   3 -17   9 99.0517 85.1848   1
   3  17  -9 299.502 97.3361   1
  -3  17  -9 150.214 69.3828   1
   3 -17   9 131.269 84.2363   1
   3  17  -9 169.259 83.7993   1
   3  17   9 107.374 63.0611   1
  -3  17   9 89.8183 34.3401   1
   3  17  11 195.767 82.1464   1
  -3 -17  11 117.532 80.7587   1
   3  17 -11 16.7226 101.983   1
   3 -17  11 200.572 93.5818   1
  -3  17 -11 109.662 74.9920   1
  -3  17  11 181.631 37.5421   1
   3 -17  11 281.968 94.1387   1
  -3  17 -11 152.128 99.2756   1
  -3  17  11 257.578 48.3060   1
  -3 -17  11 157.402 105.485   1
  -3 -17 -11 232.796 62.3455   1
   3  17 -11 172.463 91.0037   1
  -3 -17 -13 1692.80 117.388   1
   3  17 -13 1842.97 152.227   1
   3 -17  13 1811.41 152.026   1
   3  17  13 2182.28 131.136   1
   3  17 -13 1532.47 159.604   1
  -3 -17  13 1841.92 142.235   1
   3 -17  13 1596.88 152.300   1
  -3  17 -13 2076.45 139.559   1
   3  17  13 1737.49 140.840   1
  -3  17 -13 1611.32 156.052   1
  -3 -17  13 1815.41 165.387   1
   3 -17  15 645.051 119.120   1
  -3 -17 -15 512.039 173.352   1
   3  17 -15 717.261 122.384   1
   3  17  15 526.086 89.5338   1
   3  17  15 766.037 98.8003   1
  -3 -17  15 813.768 112.003   1
   3  17 -15 648.137 132.239   1
   3 -17  15 716.953 122.659   1
  -3  17 -15 615.455 97.8891   1
  -3 -17 -15 756.727 75.2629   1
  -3 -17  15 803.635 137.299   1
  -3  17 -15 691.065 127.370   1
  -3 -17  17 1260.70 160.484   1
  -3  17 -17 1197.34 154.748   1
  -3 -17 -17 1247.27 91.8273   1
  -3  17 -17 1232.21 126.181   1
   3 -17  17 1021.62 145.395   1
   3  17  17 1194.25 96.0010   1
   3  17 -17 1161.73 140.693   1
   3 -17  17 1490.08 150.242   1
   3  17  17 1503.19 130.105   1
   3  17  19 243.272 124.627   1
  -3 -17  19 93.9144 107.153   1
   3  17 -19 80.4600 130.573   1
  -3  17 -19-78.0894 97.7057   1
  -3  17 -19-46.3418 127.192   1
  -3 -17  19-31.0158 132.734   1
   3  17 -19 121.205 114.114   1
  -3 -17 -19 166.058 58.6362   1
   3  17  19 33.2680 54.7466   1
   3 -17  19 131.337 120.287   1
   3  17  21 401.266 59.8331   1
  -3 -17  21 349.807 144.311   1
  -3  17 -21 349.853 136.391   1
   3  17  21 428.632 155.371   1
  -3 -17  21 221.635 117.397   1
   3 -17  21 356.973 134.319   1
   3  17 -21 538.810 144.371   1
  -3  17 -21 499.183 110.327   1
  -3 -17 -21 247.370 72.5394   1
   3 -17  21 435.382 129.675   1
  -3 -17 -21 218.534 62.0549   1
   3  17 -21 251.887 123.495   1
   3 -17  23 2944.76 222.112   1
  -3 -17  23 2798.86 206.595   1
  -3 -17 -23 2783.78 156.915   1
   3  17  23 2770.27 155.425   1
  -3  17 -23 3006.77 198.331   1
  -3 -17 -23 2180.07 155.804   1
   3  17 -23 2712.59 213.551   1
   3  17  23 2797.91 255.988   1
  -3  17 -23 3155.54 226.880   1
  -3 -17 -25 1523.19 111.884   1
  -3 -17  25 1424.08 166.255   1
   3  17 -25 1579.86 184.402   1
   3  17  25 1674.73 111.716   1
   3  17  25 1401.97 259.733   1
   3  17 -25 1199.14 164.643   1
   3 -17  25 1836.16 183.961   1
  -3  17 -25 1644.64 186.649   1
  -3 -17 -25 1369.90 108.703   1
  -3  17 -27 206.082 152.741   1
  -3 -17  27 158.063 137.965   1
   3 -17  27-15.0848 152.566   1
   3  17 -27 207.108 156.496   1
  -3  17 -27 444.010 125.652   1
   3  17  27 319.934 75.2640   1
   3  17  27 307.941 279.540   1
   3  17 -27 113.650 143.655   1
   3 -17  27 486.632 149.007   1
  -3 -17 -27 235.001 74.3132   1
  -3 -17 -27 229.336 82.5041   1
  -3 -17 -29-115.589 94.0830   1
   3 -17  29 10.6232 160.298   1
   3  17 -29-155.406 167.188   1
  -3  17 -29 200.062 128.970   1
   3  17  29 64.2358 83.0189   1
   3  17  29-144.202 319.940   1
   3  17 -29-126.865 145.959   1
  -3 -17 -29-46.5105 76.3772   1
  -3  17 -29 46.8444 159.318   1
   3 -17  29 29.9416 153.431   1
  -3 -19   1 300.659 84.1485   1
   3  19   1 225.771 82.3503   1
   3 -19  -1 306.699 78.0893   1
   3  19  -1 340.304 87.6244   1
   3 -19   1 287.531 82.2375   1
  -3  19  -1 311.760 63.0607   1
  -3  19   1 310.331 59.7920   1
   3  19  -1 261.237 76.1306   1
   3  19   1 296.308 71.8043   1
  -3 -19  -1 285.644 88.4061   1
  -3 -19  -1 228.896 90.7948   1
  -3 -19   1 200.780 94.9119   1
  -3  19   1 298.692 83.1568   1
  -3  19  -1 228.306 85.1079   1
   3 -19   1 352.110 82.2645   1
  -3  19  -3 3361.43 192.683   1
  -3  19   3 3634.29 200.847   1
  -3  19  -3 3622.01 213.046   1
  -3 -19   3 3412.91 204.577   1
  -3 -19  -3 3940.60 216.911   1
  -3 -19   3 3333.00 218.307   1
  -3 -19  -3 3166.98 206.018   1
   3  19  -3 3620.88 205.886   1
   3 -19   3 3277.74 204.970   1
   3 -19  -3 2964.31 196.088   1
   3  19   3 3501.13 201.163   1
   3 -19  -3 2824.00 192.895   1
   3  19  -3 3517.81 210.660   1
   3 -19   3 2981.41 204.813   1
   3 -19   5 1698.50 149.763   1
  -3 -19   5 2055.31 146.970   1
   3 -19   5 1809.33 153.004   1
   3  19   5 2329.47 142.266   1
   3 -19  -5 2019.11 133.439   1
   3  19  -5 2242.10 157.453   1
  -3  19  -5 2133.93 137.705   1
  -3  19   5 1861.89 138.644   1
  -3  19  -5 1940.26 157.772   1
  -3 -19  -5 2355.02 173.764   1
  -3 -19   5 1898.45 163.697   1
   3  19  -5 2100.52 152.054   1
   3  19   5 2304.12 137.597   1
  -3  19  -7 1600.75 146.998   1
  -3  19   7 1760.51 118.568   1
  -3 -19   7 1293.53 147.683   1
  -3 -19   7 1648.94 129.334   1
  -3 -19  -7 1601.79 179.149   1
   3 -19  -7 1599.50 109.856   1
   3 -19   7 1309.93 138.403   1
   3  19   7 1816.12 117.731   1
  -3  19   7 1527.83 99.2229   1
  -3 -19  -7 1645.32 127.744   1
   3  19  -7 1818.96 137.785   1
   3 -19   7 1658.16 138.594   1
   3 -19  -9 54.4178 115.077   1
  -3 -19  -9 190.316 192.192   1
  -3  19  -9 194.712 104.024   1
  -3  19   9 78.2618 76.5037   1
  -3 -19  -9 163.425 78.4607   1
  -3 -19   9-52.9217 111.767   1
  -3 -19   9 85.5484 83.8996   1
   3  19  -9 6.71327 101.578   1
   3 -19   9-110.648 98.7389   1
  -3  19  -9 84.5542 77.9511   1
   3 -19   9 9.59751 93.2534   1
   3  19  -9 102.824 92.4190   1
   3  19   9 15.7074 72.6559   1
  -3  19   9 217.876 46.2177   1
  -3 -19 -11 189.764 230.560   1
  -3  19 -11 362.615 117.818   1
  -3 -19  11 432.980 121.788   1
  -3  19  11 281.395 62.4639   1
   3  19  11 412.900 71.9928   1
   3 -19 -11 353.011 44.9243   1
  -3 -19  11 447.277 96.3847   1
   3  19 -11 318.135 114.794   1
   3 -19  11 279.125 108.221   1
  -3  19 -11 473.600 88.8156   1
   3 -19  11 366.747 108.930   1
   3  19 -11 460.299 106.501   1
  -3 -19 -11 284.566 76.8984   1
   3  19  11 413.609 90.8229   1
  -3  19  11 327.488 45.1876   1
  -3 -19 -13 879.223 86.3708   1
   3  19 -13 781.605 123.621   1
  -3  19  13 504.212 51.7762   1
   3 -19  13 1012.77 128.710   1
  -3 -19 -13 298.269 243.322   1
   3  19  13 826.456 83.0957   1
  -3 -19  13 709.994 110.865   1
   3  19 -13 582.533 130.603   1
   3 -19  13 650.697 126.009   1
  -3  19 -13 851.722 104.052   1
  -3 -19  13 850.731 142.584   1
  -3  19 -13 1025.55 138.633   1
   3  19  13 594.774 110.503   1
   3  19  15 4956.09 230.954   1
  -3  19 -15 4375.89 250.060   1
   3  19  15 3211.86 237.338   1
   3  19 -15 4346.97 267.585   1
  -3 -19 -15 3805.25 225.364   1
   3 -19  15 3740.46 263.455   1
   3  19 -15 4110.18 273.703   1
  -3 -19  15 3859.09 251.947   1
  -3 -19  15 3965.49 277.014   1
  -3  19 -15 4467.57 273.165   1
   3 -19  15 4416.54 267.588   1
   3  19  17 1404.46 107.531   1
   3 -19  17 1510.99 157.974   1
  -3  19 -17 1186.52 129.415   1
   3  19 -17 885.518 157.144   1
   3  19  17 1015.28 100.342   1
   3  19 -17 1204.74 148.194   1
  -3 -19 -17 1149.06 93.9249   1
  -3  19 -17 1234.69 160.972   1
  -3 -19  17 1088.10 164.641   1
   3 -19  17 1311.50 153.090   1
  -3 -19  19-92.4115 110.878   1
   3  19 -19 292.155 136.981   1
  -3  19 -19-109.048 106.226   1
   3  19  19-23.6265 58.6673   1
  -3 -19 -19 42.3597 60.2310   1
   3  19 -19 180.531 122.147   1
  -3 -19  19 18.9888 140.079   1
  -3  19 -19 151.258 138.690   1
   3 -19  19 154.136 127.889   1
  -3 -19 -21 1377.54 96.7799   1
   3  19 -21 1221.54 174.155   1
  -3  19 -21 1637.48 147.816   1
   3 -19  21 1243.14 169.238   1
   3  19  21 1373.02 96.1111   1
   3  19  21 1723.22 137.981   1
   3  19 -21 1261.48 162.654   1
  -3 -19  21 1423.14 182.766   1
  -3  19 -21 1461.80 181.528   1
  -3 -19 -21 986.719 101.903   1
   3 -19  21 1684.30 173.669   1
   3  19  23 1262.41 142.529   1
  -3 -19  23 842.891 145.597   1
   3 -19  23 1092.02 170.822   1
  -3  19 -23 1122.88 139.920   1
   3  19  23 973.025 79.8361   1
  -3 -19  23 1039.17 174.213   1
  -3  19 -23 1165.22 174.824   1
   3  19 -23 851.390 154.059   1
   3 -19  23 1348.83 165.397   1
  -3 -19 -23 759.887 82.6292   1
  -3 -19 -23 873.500 80.6257   1
   3  19  25 1229.86 169.144   1
  -3 -19  25 752.573 156.949   1
   3 -19  25 680.207 168.115   1
   3  19 -25 991.610 176.710   1
   3  19  25 1066.23 94.9193   1
  -3  19 -25 1131.44 178.864   1
  -3 -19 -25 660.938 81.3180   1
  -3 -19 -25 849.773 78.2152   1
   3 -19  25 1207.48 167.891   1
  -3 -19  25 850.649 176.956   1
   3  19  27 414.150 188.108   1
  -3 -19  27 549.356 159.771   1
   3  19 -27 273.081 181.042   1
   3 -19  27 187.277 166.335   1
   3  19  27 311.494 75.5002   1
  -3  19 -27 435.469 128.995   1
  -3  19 -27 320.411 168.195   1
   3  19 -27 294.784 159.416   1
  -3 -19 -27 287.968 67.2436   1
   3 -19  27 477.721 160.740   1
  -3 -19 -27 239.565 70.3375   1
  -3 -19  27 417.644 184.576   1
  -3 -21   1 5.39898 88.6272   1
   3 -21   1 38.8070 86.4210   1
   3  21   1 18.2086 90.1559   1
   3  21  -1 44.3659 94.0227   1
   3 -21  -1 142.689 85.1446   1
  -3  21  -1-20.2642 67.0218   1
  -3  21   1 149.917 62.5327   1
  -3  21   1-50.2202 93.3724   1
  -3  21  -1 75.5606 97.4125   1
  -3 -21  -1 74.8210 100.913   1
  -3 -21   1-9.93566 102.809   1
   3  21  -1 29.7931 84.0489   1
   3  21   1 58.9670 77.8250   1
   3 -21   1 115.576 89.3838   1
  -3 -21  -1 22.4184 92.9518   1
  -3 -21  -3 877.942 125.385   1
   3  21   3 718.606 106.879   1
  -3 -21   3 845.602 109.139   1
   3  21  -3 1056.25 111.032   1
   3 -21   3 850.758 112.908   1
  -3  21  -3 900.203 90.7643   1
   3 -21  -3 774.944 96.8940   1
   3  21  -3 854.799 120.894   1
   3 -21   3 683.829 111.156   1
  -3 -21  -3 651.121 115.182   1
  -3  21  -3 1026.24 123.508   1
  -3 -21   3 702.497 125.583   1
  -3  21   3 743.925 107.420   1
   3 -21   5 3236.02 214.895   1
  -3 -21   5 3419.27 210.041   1
   3  21   5 3338.76 204.116   1
   3  21  -5 3195.21 220.827   1
   3 -21  -5 2952.73 192.275   1
   3 -21   5 2448.19 210.338   1
  -3  21  -5 3058.48 197.952   1
  -3  21   5 3911.63 191.390   1
  -3 -21  -5 3407.82 232.244   1
  -3 -21   5 2926.68 227.127   1
  -3  21  -5 3538.15 224.840   1
   3  21   5 3783.67 201.185   1
  -3  21   5 3301.93 202.402   1
   3  21  -5 3384.08 214.807   1
  -3  21   7 1079.35 103.935   1
  -3  21  -7 1028.87 139.743   1
  -3 -21  -7 1266.23 175.958   1
   3 -21  -7 1022.88 90.9575   1
   3 -21   7 703.685 124.922   1
  -3  21  -7 1121.61 106.986   1
  -3  21   7 967.404 78.2228   1
   3  21   7 1094.38 100.882   1
   3 -21   7 626.804 121.175   1
   3 -21  -9-32.4533 90.9362   1
  -3  21   9 88.7087 45.0251   1
   3  21  -9 90.3715 104.093   1
  -3 -21  -9-134.195 195.388   1
  -3 -21   9-185.607 128.915   1
  -3  21  -9 188.787 123.272   1
  -3 -21  -9-99.0382 91.4901   1
  -3  21   9 129.735 72.6343   1
  -3 -21   9 187.608 94.0755   1
   3  21   9 90.2543 82.0556   1
   3  21  -9 53.7236 116.674   1
   3 -21   9 134.397 108.425   1
  -3  21  -9 118.165 84.0496   1
   3  21   9 10.4971 78.4571   1
   3 -21   9 213.501 106.549   1
   3 -21 -11 249.273 146.249   1
  -3 -21 -11 277.668 237.685   1
  -3 -21  11 108.381 133.229   1
  -3  21 -11 269.229 129.428   1
  -3 -21 -11 105.523 84.5434   1
   3 -21 -11 104.032 47.8452   1
  -3 -21  11 95.4608 97.0365   1
   3  21  11 247.401 78.6248   1
   3  21  11 269.628 86.0122   1
   3 -21  11 181.380 116.480   1
   3  21 -11 327.419 126.215   1
  -3  21 -11 265.783 93.4666   1
  -3  21  11 212.512 43.5499   1
   3 -21  11 141.463 117.465   1
   3  21 -11 363.785 117.160   1
  -3  21  11 197.662 64.3496   1
   3  21  13 3186.14 189.868   1
  -3  21 -13 2797.78 219.758   1
  -3 -21  13 2851.48 223.786   1
   3  21 -13 2652.17 210.819   1
   3  21  13 3279.26 165.186   1
   3 -21  13 2601.29 206.572   1
  -3  21 -13 2971.69 188.787   1
  -3 -21 -13 2398.13 167.409   1
   3  21 -13 3155.92 211.042   1
  -3  21  13 2359.31 141.452   1
  -3  21  13 2494.88 144.495   1
   3 -21  13 3114.78 214.800   1
   3  21 -15 2492.43 191.782   1
  -3 -21 -15 1802.84 140.352   1
   3  21  15 2577.54 139.989   1
   3  21 -15 1916.39 193.988   1
   3 -21  15 1833.50 187.352   1
  -3 -21  15 2143.34 173.425   1
  -3  21 -15 2218.44 167.188   1
  -3  21 -15 2475.26 205.928   1
  -3 -21  15 1773.30 198.040   1
   3 -21  15 2251.64 192.096   1
   3  21  15 1989.44 165.767   1
   3  21  17 142.357 83.5160   1
   3 -21  17 276.900 135.391   1
   3  21  17 251.180 71.9748   1
   3 -21  17 16.5664 134.359   1
   3  21 -17 307.781 142.459   1
  -3  21 -17 308.989 109.096   1
   3  21 -17 208.554 130.718   1
  -3 -21 -17 120.681 72.7968   1
  -3 -21 -17 442.143 142.623   1
  -3  21 -17 421.181 149.115   1
  -3 -21  17 304.362 150.596   1
   3  21  19-39.2586 71.3605   1
   3  21 -19 45.4358 140.252   1
  -3  21 -19 134.530 109.518   1
  -3  21 -19 4.93275 148.562   1
  -3 -21  19 107.280 152.823   1
   3  21 -19 22.5909 128.731   1
  -3 -21 -19-87.0410 67.2219   1
   3 -21  19 55.3332 134.737   1
   3  21  19 108.168 67.3938   1
  -3 -21  21 60.9448 124.634   1
   3  21  21 154.346 76.2197   1
   3  21 -21 104.175 146.502   1
  -3  21 -21 73.0491 112.571   1
  -3  21 -21-66.5639 152.328   1
  -3 -21 -21 173.887 63.5044   1
   3  21 -21 93.3708 133.986   1
   3  21  21 77.3271 59.2891   1
   3 -21  21 434.246 149.565   1
  -3 -21  23 1371.64 166.337   1
  -3  21 -23 1757.60 159.058   1
   3 -21  23 1592.28 189.514   1
   3  21  23 1411.26 94.9599   1
   3  21  23 1759.29 120.305   1
  -3  21 -23 1421.43 198.145   1
  -3 -21 -23 865.702 91.6027   1
  -3 -21  23 1383.30 196.764   1
   3 -21  23 1843.44 191.872   1
   3  21 -23 1389.26 179.216   1
  -3 -21 -23 1082.99 91.6399   1
  -3 -21  25 435.386 145.543   1
   3 -21  25 420.988 166.486   1
   3  21 -25 447.538 167.566   1
   3  21  25 594.151 75.4013   1
   3  21  25 598.942 110.068   1
  -3  21 -25 612.962 178.362   1
   3 -21  25 721.371 166.678   1
  -3 -21  25 615.073 178.869   1
  -3 -21 -25 273.144 59.8890   1
   3  21 -25 598.916 157.414   1
  -3 -21 -25 265.675 55.0697   1
  -3 -23   1-14.6276 99.8824   1
   3 -23  -1 4.69566 91.3429   1
   3 -23   1-7.73363 95.1398   1
   3  23   1 168.395 103.323   1
   3  23  -1-21.5030 105.754   1
  -3  23  -1 39.9195 73.7341   1
  -3 -23  -1 66.2482 103.997   1
  -3  23   1 147.055 104.575   1
  -3 -23  -1 146.461 110.643   1
  -3  23  -1-58.5748 107.705   1
  -3 -23   1 256.936 117.290   1
   3 -23   1 2.98858 98.5401   1
   3  23  -1 129.101 92.8036   1
   3  23   1 24.5517 86.5269   1
   3 -23  -3 431.439 94.3300   1
   3  23  -3 693.162 120.392   1
   3  23   3 375.550 106.069   1
   3 -23   3 436.887 110.535   1
  -3  23  -3 550.779 88.3299   1
  -3 -23  -3 645.737 126.705   1
  -3  23   3 508.588 109.544   1
  -3 -23  -3 519.755 116.991   1
  -3  23  -3 454.803 123.469   1
  -3 -23   3 578.601 128.957   1
   3 -23   3 6.41370 114.276   1
   3  23  -3 551.183 109.006   1
   3  23  -5 1078.87 128.010   1
   3 -23  -5 1049.48 101.647   1
  -3 -23   5 987.531 121.728   1
   3  23  -5 875.234 134.751   1
  -3  23  -5 930.110 104.839   1
  -3  23   5 959.987 89.2780   1
   3  23   5 932.411 106.645   1
  -3 -23   5 1087.94 148.495   1
  -3  23   5 1019.41 115.979   1
  -3  23  -5 901.752 142.609   1
  -3 -23  -5 1031.84 154.394   1
  -3 -23   7 1443.35 130.205   1
  -3 -23  -7 1202.17 189.859   1
   3  23   7 1504.80 118.284   1
   3 -23   7 862.009 136.950   1
   3  23  -7 1097.22 149.165   1
  -3  23  -7 1113.76 117.420   1
  -3  23   7 1082.14 89.9268   1
  -3 -23   7 1215.96 163.252   1
  -3  23  -7 1166.01 155.306   1
   3  23  -7 1360.21 140.621   1
  -3  23   7 1457.15 118.769   1
   3 -23  -9-62.1490 87.0107   1
   3  23  -9 26.4741 112.934   1
  -3  23  -9 202.240 134.100   1
  -3  23   9 54.8811 78.5700   1
  -3 -23  -9-136.191 105.782   1
  -3 -23   9 229.722 139.472   1
  -3 -23  -9 69.6712 192.790   1
  -3 -23   9 164.719 100.966   1
   3 -23  -9 119.195 61.3684   1
   3  23   9 75.3297 89.0045   1
   3 -23   9 126.904 115.770   1
   3  23  -9 19.0483 124.621   1
  -3  23  -9 13.6121 91.1133   1
   3  23   9 4.54444 84.5299   1
   3 -23   9 68.7819 118.502   1
   3 -23 -11 351.805 142.621   1
  -3  23 -11 635.364 156.138   1
  -3 -23 -11 252.061 100.049   1
  -3 -23  11 517.240 153.970   1
   3 -23 -11 448.731 64.8702   1
   3  23  11 404.644 92.6338   1
  -3 -23  11 520.397 115.418   1
   3 -23  11 264.651 136.613   1
   3  23 -11 494.446 142.683   1
  -3  23 -11 549.586 114.721   1
  -3  23  11 445.584 54.9734   1
  -3  23  11 528.084 78.3058   1
   3  23 -11 736.712 132.591   1
   3  23  11 849.535 102.973   1
   3 -23  11 499.272 143.878   1
   3 -23  13 1213.16 165.239   1
  -3 -23 -13 854.046 290.804   1
   3  23  13 1341.68 139.528   1
  -3 -23  13 1432.76 142.634   1
   3  23  13 1496.35 113.145   1
   3 -23  13 1316.24 165.102   1
   3  23 -13 1200.83 164.195   1
  -3  23 -13 1085.91 136.370   1
  -3  23  13 1100.43 78.2768   1
   3  23 -13 1633.87 163.844   1
  -3  23  13 1202.09 87.0621   1
  -3  23 -13 1195.23 180.776   1
  -3 -23  13 1217.12 177.462   1
  -3 -23 -13 924.003 115.469   1
   3  23 -15 572.191 141.994   1
   3  23  15 516.364 127.070   1
   3  23  15 702.766 89.2667   1
  -3 -23  15 659.030 127.013   1
   3 -23  15 272.026 141.554   1
   3  23 -15 622.626 150.893   1
  -3  23 -15 503.463 117.198   1
  -3 -23 -15 256.662 254.457   1
  -3 -23 -15 570.764 93.9310   1
  -3 -23  15 335.909 159.794   1
  -3  23 -15 782.513 166.518   1
   3 -23  15 810.558 151.357   1
   3  23  17 388.515 104.776   1
   3 -23  17 437.156 146.060   1
  -3 -23  17 689.132 130.257   1
   3  23  17 566.645 83.8171   1
   3 -23  17 701.536 149.261   1
   3  23 -17 261.617 150.181   1
  -3  23 -17 793.534 124.690   1
   3  23 -17 638.269 149.184   1
  -3 -23 -17 294.761 178.603   1
  -3 -23  17 460.752 164.969   1
  -3 -23 -17 347.944 85.0635   1
  -3  23 -17 454.576 163.018   1
   3  23  19-9.74289 69.8343   1
   3 -23  19-35.8519 147.073   1
   3  23 -19-126.636 149.316   1
  -3  23 -19-43.1319 113.315   1
  -3 -23  19 104.701 160.839   1
  -3  23 -19-148.995 158.849   1
  -3 -23 -19 20.0095 70.8400   1
   3  23 -19-91.9386 138.813   1
   3 -23  19 228.740 146.956   1
   3  23  19 13.0555 75.8400   1
   3  23  21 216.191 72.6445   1
  -3 -23  21 330.281 136.311   1
   3  23 -21 210.463 163.135   1
  -3  23 -21 502.740 127.135   1
  -3  23 -21-5.53198 162.290   1
  -3 -23  21 67.4562 168.005   1
  -3 -23 -21 89.3155 64.6501   1
   3  23 -21 220.546 152.356   1
   3 -23  21 223.211 154.700   1
   3  23  21 209.295 67.6572   1
   3  23  23 230.176 73.9524   1
  -3 -23  23 222.461 141.646   1
   3 -23  23 336.896 165.519   1
  -3  23 -23 257.377 131.670   1
  -3  23 -23 528.256 178.976   1
   3  23 -23 196.113 162.727   1
   3  23  23 282.633 63.9871   1
  -3 -23  23 208.535 177.838   1
   3 -23  23 64.6458 163.890   1
   3 -25  -1-27.9589 101.348   1
   3  25  -1 238.420 116.598   1
   3 -25   1 194.273 107.066   1
   3  25   1-30.7425 110.857   1
  -3  25  -1-109.252 84.5613   1
  -3 -25   1 12.6458 109.661   1
  -3 -25  -1 6.48723 112.729   1
  -3 -25  -1-112.108 124.174   1
  -3 -25   1 79.6015 126.301   1
  -3  25   1 67.7433 119.345   1
  -3  25  -1-77.0300 125.794   1
   3 -25   1-33.1705 115.147   1
   3  25  -1 3.29573 104.536   1
   3  25   1 72.6621 95.8086   1
  -3 -25   3 316.545 109.986   1
   3  25  -3 212.374 122.551   1
   3 -25   3 321.695 113.404   1
   3  25   3 345.601 114.666   1
  -3  25  -3 344.366 90.0061   1
  -3  25   3 346.631 78.1765   1
  -3 -25  -3 234.067 129.240   1
  -3  25   3 302.638 116.395   1
  -3 -25   3 219.149 134.976   1
  -3  25  -3 187.720 130.867   1
  -3 -25  -3 108.088 118.750   1
   3 -25   3 14.2992 118.282   1
   3  25  -3 185.414 112.327   1
   3  25  -5 801.717 131.672   1
   3 -25  -5 630.503 94.9306   1
  -3 -25   5 705.688 121.629   1
   3  25  -5 700.934 136.782   1
   3 -25   5 610.475 126.100   1
  -3  25   5 619.637 84.5910   1
  -3  25  -5 551.448 102.689   1
  -3 -25  -5 623.529 156.717   1
  -3 -25   5 587.305 151.119   1
  -3  25  -5 853.632 151.934   1
  -3  25   5 489.147 114.139   1
   3  25   5 928.306 108.938   1
   3  25  -7 148.548 118.219   1
  -3 -25   7 217.442 110.357   1
   3  25  -7 301.398 133.126   1
   3  25   7 135.498 101.700   1
   3 -25   7 175.147 120.750   1
  -3  25  -7 287.242 97.8432   1
  -3  25   7 249.261 65.9803   1
  -3 -25  -7 245.809 171.149   1
   3 -25   7 3.99059 125.615   1
  -3  25  -7 163.125 141.024   1
  -3  25   7 244.296 97.8402   1
  -3 -25   7 144.303 145.483   1
   3  25   7 334.072 95.1067   1
  -3 -25   9-111.812 153.133   1
  -3  25  -9 97.6282 144.430   1
  -3 -25  -9 170.071 107.585   1
   3 -25   9 54.5735 128.580   1
   3 -25  -9 106.000 67.9701   1
  -3 -25   9-13.1137 105.638   1
   3  25   9 160.242 97.2967   1
   3  25  -9-16.0738 133.489   1
   3 -25   9 95.4094 129.119   1
  -3  25   9 55.6305 56.2761   1
  -3  25  -9-102.527 98.6581   1
   3  25   9 14.9705 88.6660   1
  -3  25   9 86.9009 86.2165   1
   3  25  -9-123.762 126.232   1
   3 -25 -11 173.638 135.223   1
  -3 -25  11 304.510 157.262   1
  -3 -25 -11 136.263 102.800   1
  -3  25 -11 464.034 157.180   1
   3 -25 -11 214.565 70.5778   1
  -3 -25  11 232.752 116.367   1
   3  25  11 315.839 97.4039   1
   3  25 -11 229.714 140.048   1
   3 -25  11 290.603 137.062   1
  -3  25 -11 368.437 111.867   1
  -3  25  11 268.703 55.2572   1
   3  25 -11 423.495 134.684   1
  -3  25  11 335.554 81.7077   1
   3  25  11 438.701 105.725   1
   3 -25  11 190.058 140.154   1
  -3 -25 -13 229.917 296.209   1
  -3 -25 -13 380.418 100.497   1
  -3 -25  13 518.365 168.109   1
  -3  25 -13 537.116 161.218   1
  -3 -25  13 317.541 120.471   1
   3  25  13 413.906 97.1523   1
   3  25 -13 278.867 148.662   1
   3 -25  13 281.470 140.896   1
  -3  25 -13 598.639 117.290   1
  -3  25  13 301.310 54.0474   1
  -3  25  13 459.435 68.9423   1
   3  25 -13 559.673 144.290   1
   3  25  13 481.724 122.137   1
   3 -25  13 494.422 148.455   1
   3 -25  15 1106.63 164.062   1
  -3  25  15 370.411 49.5821   1
   3  25 -15 988.716 158.591   1
  -3 -25 -15 346.633 284.988   1
  -3 -25  15 727.808 174.958   1
  -3 -25 -15 515.596 98.5117   1
  -3  25 -15 822.614 178.493   1
   3  25  15 732.437 100.319   1
  -3 -25  15 669.154 131.534   1
   3  25 -15 659.240 160.379   1
   3 -25  15 488.607 153.508   1
  -3  25 -15 726.693 123.512   1
  -3  25  15 427.154 46.4451   1
   3  25  15 812.405 139.461   1
  -3 -25  17-5.68064 167.073   1
  -3  25 -17 183.588 163.189   1
  -3 -25 -17 171.667 83.6533   1
   3  25  17 232.307 86.2967   1
  -3 -25  17 85.6408 123.438   1
   3  25 -17 190.807 148.940   1
   3 -25  17 85.5267 148.546   1
  -3  25 -17 301.569 119.658   1
  -3 -25 -17 565.455 240.542   1
   3  25 -17 350.998 149.989   1
   3 -25  17 251.157 151.617   1
   3  25  17 103.607 115.314   1
  -3  25 -19-52.0233 173.552   1
  -3 -25  19-64.2777 170.185   1
  -3 -25 -19-41.2184 74.2176   1
   3  25  19-7.68730 80.3894   1
   3  25 -19-48.4628 152.718   1
   3 -25  19 94.4762 154.155   1
  -3  25 -19 59.8149 123.702   1
  -3 -25 -19 184.081 102.833   1
   3  25 -19-31.2490 154.416   1
   3  25  19 95.2173 88.6564   1
   3 -25  19-48.1637 155.945   1
   3 -27  -1 121.201 102.735   1
   3 -27   1 160.373 111.889   1
   3  27   1-121.460 124.588   1
   3  27  -1 155.962 122.248   1
  -3 -27   1-40.9046 121.135   1
  -3 -27  -1 3.50383 128.769   1
  -3  27   1 56.1071 129.984   1
  -3  27  -1 182.617 138.485   1
  -3 -27  -1 225.590 134.879   1
  -3 -27   1 17.3903 138.062   1
   3 -27   1 29.5654 123.671   1
   3  27  -1 7.25609 114.369   1
   3  27   1 79.5978 106.120   1
   3 -27  -3 291.970 101.106   1
  -3 -27   3 612.424 127.484   1
   3  27  -3 273.185 135.126   1
   3 -27   3 261.911 119.712   1
  -3  27  -3 399.313 98.1980   1
  -3  27   3 292.921 83.7562   1
  -3 -27  -3 419.263 145.719   1
  -3  27  -3 412.672 149.498   1
  -3 -27  -3 381.392 138.819   1
  -3  27   3 251.156 126.090   1
  -3 -27   3 13.7411 146.387   1
   3 -27   3 182.023 132.430   1
   3  27  -3 469.427 128.668   1
   3  27  -5 254.371 129.286   1
  -3 -27   5 181.831 117.762   1
   3  27   5 203.590 115.373   1
   3  27  -5 184.134 134.374   1
   3 -27   5 402.123 122.634   1
  -3  27   5 176.245 81.2024   1
  -3  27  -5 151.741 96.8983   1
  -3 -27  -5 317.903 164.099   1
  -3 -27   5 298.628 150.921   1
  -3  27  -5 198.707 147.290   1
  -3 -27  -5 476.805 125.595   1
  -3  27   5 256.770 117.398   1
   3 -27   5 46.0775 131.810   1
   3  27   5 311.890 107.189   1
   3  27  -7 364.518 136.816   1
   3 -27  -7 414.857 86.4446   1
  -3 -27   7 327.521 126.398   1
   3  27  -7 315.780 144.363   1
   3 -27   7 247.523 132.718   1
   3  27   7 190.102 112.977   1
  -3  27  -7 213.193 109.297   1
  -3  27   7 211.643 72.3072   1
  -3 -27  -7 462.036 190.198   1
  -3  27  -7 464.818 169.180   1
  -3 -27   7 166.732 160.653   1
  -3  27   7 358.824 111.007   1
   3 -27   7 17.6256 145.423   1
   3  27   7 403.239 103.841   1
   3 -27   9-449.949 152.631   1
  -3 -27  -9 226.445 115.850   1
  -3  27  -9 190.371 163.501   1
  -3 -27   9 42.2698 161.086   1
  -3 -27   9-76.5835 118.812   1
   3 -27  -9 71.8485 78.3169   1
   3 -27   9 44.7172 133.990   1
   3  27  -9 70.7794 140.958   1
   3  27   9 7.81693 105.865   1
  -3  27  -9 2.99981 106.532   1
  -3  27   9 19.9833 60.9896   1
   3  27   9-5.52446 97.5859   1
  -3  27   9-2.28749 95.9422   1
   3  27  -9 128.942 138.720   1
   3 -27  11 29.0794 145.320   1
   3 -27 -11 103.923 136.593   1
  -3  27  11 61.0353 56.4475   1
   3  27 -11 172.653 138.677   1
  -3  27  11 12.5334 83.4683   1
  -3 -27 -11-30.5743 267.081   1
   3 -27 -11-19.8277 81.6434   1
  -3 -27  11 179.732 119.487   1
   3 -27  11 19.6088 133.833   1
   3  27  11 173.054 105.978   1
   3  27 -11-221.580 149.620   1
  -3  27 -11-22.1602 109.085   1
   3  27  11 310.337 109.738   1
  -3 -27  11 11.0467 165.432   1
  -3 -27 -11 130.346 109.872   1
  -3  27 -11 220.884 164.358   1
  -3 -27 -13-13.3590 312.014   1
  -3 -27 -13 441.357 111.320   1
  -3  27 -13 325.146 178.020   1
  -3 -27  13 437.178 180.731   1
  -3 -27  13 564.027 135.417   1
   3  27 -13 736.555 163.180   1
   3  27  13 369.089 106.211   1
   3 -27  13 453.648 152.652   1
  -3  27 -13 373.637 121.495   1
   3 -27  13 613.655 162.493   1
  -3  27  13 480.378 79.6420   1
   3  27 -13 433.710 151.418   1
   3  27  13 709.401 129.459   1
  -3  27  13 340.879 60.9292   1
  -3  27  15-16.3651 50.2285   1
  -3 -27 -15 115.480 305.868   1
  -3 -27 -15 184.767 98.7042   1
  -3  27 -15 636.198 182.828   1
  -3 -27  15 293.988 178.204   1
  -3 -27  15 287.640 130.379   1
   3  27 -15 189.610 156.492   1
   3  27  15 260.992 98.8244   1
   3 -27  15 259.739 153.129   1
  -3  27 -15 316.036 123.615   1
   3  27  15 316.387 142.129   1
   3 -27  15 366.497 160.617   1
   3  27 -15 299.099 156.272   1
  -3  27  15 218.083 52.7643   1
  -3 -29   1-18.5922 146.579   1
  -3 -29  -1 282.262 147.234   1
   3  29  -1 142.448 143.853   1
  -3  29   1 52.3518 88.2982   1
   3 -29   1 138.110 115.574   1
   3 -29  -1 229.187 110.801   1
   3 -29   1 20.5312 134.597   1
   3  29  -1-51.4650 130.894   1
   3  29   1 47.5723 123.664   1
  -3 -29   1 260.830 158.174   1
  -3 -29  -1-120.689 146.952   1
  -3  29  -1 44.7351 143.986   1
  -3 -29  -3 323.808 158.738   1
   3  29  -3 351.274 145.091   1
  -3  29   3 121.161 85.6775   1
  -3  29  -3 155.679 98.0317   1
  -3 -29   3 212.830 133.590   1
   3 -29   3 25.9598 122.513   1
   3 -29   3-4.37386 140.406   1
   3  29  -3-42.0984 137.097   1
  -3  29  -3-81.0385 155.274   1
  -3 -29  -3 184.396 142.535   1
  -3 -29   3 85.1499 160.532   1
  -3 -29  -5 403.299 177.091   1
   3  29   5 344.081 128.069   1
   3  29  -5 294.357 149.284   1
  -3  29   5 218.521 91.6626   1
  -3  29  -5 388.052 107.686   1
   3 -29   5 356.262 134.161   1
   3 -29  -5 302.987 100.056   1
  -3 -29   5 275.165 131.996   1
   3 -29   5 4.65369 147.437   1
   3  29  -5 586.085 148.386   1
  -3  29  -5 416.962 163.193   1
  -3 -29   5 358.562 168.716   1
  -3 -29  -5 234.010 138.008   1
   3  29   7 242.239 121.931   1
   3 -29   7 152.475 134.978   1
   3  29  -7 161.809 148.228   1
  -3  29  -7-14.6052 107.612   1
  -3  29   7 84.6997 75.8387   1
   3 -29  -7 276.811 92.8668   1
  -3 -29   7 207.816 130.018   1
   3 -29   7-24.3439 147.722   1
   3  29  -7 279.351 145.654   1
  -3  29  -7 230.136 169.760   1
  -3 -29  -7 183.398 132.599   1
  -3 -29   7 171.362 173.608   1
  -3 -29  -9-182.803 232.681   1
  -3 -29   9-89.2358 127.763   1
   3 -29  -9-46.2020 90.1159   1
   3 -29   9-112.747 140.848   1
   3  29   9 77.4880 114.983   1
   3  29  -9 144.842 150.213   1
  -3  29  -9 130.833 109.054   1
  -3  29   9-57.0682 69.0998   1
   3  29  -9-24.2992 148.385   1
   3 -29   9 20.4547 152.013   1
  -3  29  -9-39.2817 170.652   1
  -3 -29   9 51.5183 172.486   1
  -3 -29  -9-85.2059 122.509   1
  -4   0   0 40359.6 1865.37   1
   4   0   0 38126.6 1855.36   1
   4   0   0 40139.1 1831.80   1
   4   0  -2-14.8493 54.9132   1
  -4   0   2 42.4414 71.2429   1
   4   0   2 4.60613 79.2619   1
  -4   0  -2-31.3326 82.5367   1
  -4   0   2-1.31899 23.7132   1
   4   0   2-10.9022 25.3700   1
   4   0  -2-1.60444 29.3408   1
  -4   0  -2-1.62101 28.4610   1
   4   0  -4 15572.5 788.379   1
   4   0   4 16385.6 823.215   1
  -4   0  -4 16200.3 812.370   1
   4   0   4 15809.9 787.631   1
  -4   0  -4 15458.7 788.736   1
   4   0  -4 16082.8 797.807   1
  -4   0   4 15865.9 805.882   1
  -4   0   4 16332.2 787.127   1
  -4   0  -6 16.9098 27.6064   1
   4   0   6-2.32354 25.4696   1
   4   0  -6 41.5345 26.4854   1
  -4   0   6 170.736 28.3299   1
   4   0  -6 77.1638 38.4048   1
  -4   0   6 154.572 52.3559   1
   4   0   6-40.2764 76.2819   1
  -4   0  -6 2.30672 53.7681   1
   4   0   8 16280.3 871.558   1
  -4   0  -8 15568.6 871.596   1
   4   0  -8 17081.3 871.670   1
   4   0  -8 19275.3 876.582   1
   4   0   8 16436.4 888.543   1
  -4   0  -8 17621.3 877.067   1
   4   0 -10 180.006 42.7708   1
  -4   0 -10-29.1331 40.5146   1
   4   0  10 9.39751 80.8154   1
   4   0 -10 264.698 51.3052   1
   4   0 -12 20062.2 933.706   1
   4   0 -12 19378.8 930.307   1
  -4   0  12 20245.1 934.423   1
   4   0  12 17715.5 937.345   1
  -4   0  12 19577.7 934.563   1
   4   0  14 39.5134 50.7618   1
  -4   0 -14-27.4592 66.5950   1
   4   0 -14 26.5707 46.9572   1
  -4   0  14 34.3477 59.0748   1
  -4   0 -14-1.52219 47.0843   1
   4   0 -14 85.5755 58.1832   1
  -4   0  14-48.5181 54.7359   1
   4   0  16 27845.3 1239.21   1
  -4   0 -16 25540.9 1233.82   1
  -4   0  16 22968.1 1235.75   1
  -4   0 -16 24810.2 1239.44   1
  -4   0  16 23991.4 1234.32   1
   4   0 -16 24709.9 1232.85   1
   4   0  18 10.0005 57.8515   1
  -4   0  18 65.0033 67.3496   1
  -4   0 -18-13.4484 63.2874   1
   4   0 -18 55.3458 51.0938   1
  -4   0  18 35.2891 56.1022   1
  -4   0  20 21842.8 1131.88   1
   4   0  20 23325.1 1134.01   1
  -4   0 -20 23715.1 1131.00   1
  -4   0 -20 23236.2 1135.95   1
   4   0 -20 22719.9 1130.67   1
  -4   0  20 20941.5 1134.70   1
   4   0 -20 23293.3 1138.41   1
  -4   0  22 137.224 68.7942   1
   4   0 -22 62.7640 84.4652   1
   4   0  22-39.9372 70.7675   1
  -4   0 -22-43.6647 76.4126   1
   4   0 -22 98.2141 63.1839   1
  -4   0 -22 2.07412 58.0561   1
  -4   0  22 26.0746 79.9495   1
   4   0 -24-77.0758 94.5104   1
   4   0  24 2.78942 83.6189   1
  -4   0 -24 64.9415 83.3198   1
   4   0 -24 6.69433 69.8190   1
  -4   0 -24-11.2674 66.3851   1
  -4   0  24 55.7824 75.9700   1
  -4   0  26 2.75011 82.1390   1
   4   0 -26-61.8511 102.434   1
   4   0  26 85.9596 93.9690   1
  -4   0 -26-46.1033 94.9320   1
   4   0 -26 57.3792 78.7670   1
  -4   0 -26-17.0930 73.7300   1
  -4   0  26-14.7818 100.250   1
  -4   0  28 4308.35 241.984   1
   4   0 -28 3341.55 247.574   1
   4   0  28 3589.67 246.995   1
  -4   0 -28 3353.62 228.418   1
   4   0 -28 4736.91 237.951   1
  -4   0  28 4378.88 250.633   1
  -4   0 -28 3700.05 241.141   1
  -4   0  30 52.0790 101.415   1
   4   0 -30-26.3951 118.775   1
   4   0  30 303.422 118.106   1
   4   0 -30-51.3081 90.4630   1
  -4   0  30-59.2525 115.338   1
  -4   0 -30 20.1151 85.6174   1
  -4   0 -30 70.7313 108.100   1
   4   0 -32 290.437 132.780   1
   4   0  32 269.132 131.847   1
  -4   0 -32 367.977 121.592   1
  -4   0  32 319.625 122.897   1
   4   0 -32 360.747 102.909   1
  -4   0 -32 382.238 100.127   1
  -4   0  32 284.587 115.594   1
   4   0  34 114.331 138.242   1
   4   0 -34 34.4197 133.665   1
  -4   0 -34 3.58762 121.129   1
  -4   0  34 89.0031 125.501   1
   4   0 -34 71.5561 104.476   1
  -4   0 -34-10.1017 100.328   1
  -4   0  34 19.2685 116.497   1
   4   0  36 1470.54 193.907   1
   4   0 -36 1496.61 189.222   1
  -4   0 -36 1508.22 175.647   1
  -4   0  36 1547.45 174.932   1
  -4   0  36 1539.68 174.297   1
   4   0 -36 1833.98 156.111   1
  -4   0 -36 1705.70 161.134   1
  -4  -2   0-95.6556 79.2783   1
   4  -2   0-34.9056 79.1176   1
  -4   2   0 122.357 80.3240   1
  -4  -2   0-6.90385 24.2424   1
  -4   2   0 8.88067 26.5321   1
   4  -2   0 3.62386 22.0279   1
   4   2   0-1.67277 30.1161   1
   4   2   0 16.4434 56.6802   1
  -4  -2  -2 32903.1 1550.88   1
  -4   2  -2 30744.7 1528.98   1
   4  -2   2 30653.9 1539.16   1
   4   2   2 31155.4 1541.83   1
   4  -2  -2 31261.2 1536.32   1
  -4   2   2 33447.1 1545.57   1
   4  -2   2 30897.9 1508.49   1
  -4   2  -2 29471.5 1509.25   1
  -4  -2   2 31115.0 1509.70   1
   4   2  -2 29031.2 1520.52   1
  -4  -2   2 30607.4 1528.36   1
   4   2  -2 31180.6 1511.07   1
   4  -2  -2 31741.0 1512.96   1
  -4   2   2 30232.8 1512.52   1
   4   2   2 30454.6 1515.12   1
  -4  -2  -2 29656.4 1514.02   1
   4  -2  -4 605.933 73.3485   1
   4   2  -4 707.112 50.0137   1
  -4  -2   4 671.590 48.9841   1
  -4   2  -4 739.286 68.0957   1
   4  -2   4 713.403 85.1002   1
   4   2   4 673.942 54.7668   1
   4  -2   4 651.437 47.9113   1
  -4   2  -4 712.007 49.2504   1
  -4   2   4 709.744 51.1032   1
  -4  -2  -4 685.087 58.8453   1
   4  -2  -4 758.085 57.5501   1
  -4  -2  -4 700.415 109.902   1
  -4  -2   4 821.166 72.5152   1
   4   2   4 675.152 108.555   1
   4   2  -4 730.626 61.2833   1
  -4   2   4 682.122 96.5003   1
   4   2  -6 4949.48 251.456   1
   4   2   6 4855.07 293.810   1
   4  -2   6 4570.37 261.611   1
  -4  -2  -6 5041.00 276.535   1
  -4   2  -6 4788.02 245.534   1
  -4  -2  -6 4860.15 250.952   1
   4   2   6 4627.80 247.226   1
  -4   2   6 4888.62 244.781   1
   4   2  -6 4584.79 245.788   1
  -4  -2   6 4597.40 246.283   1
   4  -2   6 5029.15 245.868   1
   4  -2  -6 4676.92 247.349   1
   4  -2  -6 4782.70 254.174   1
  -4  -2   6 4858.74 256.222   1
  -4  -2   8 86.2504 45.9432   1
   4  -2  -8 55.1531 40.3020   1
   4   2  -8 34.0965 39.2476   1
  -4   2   8 44.9065 29.1131   1
   4  -2  -8 91.4259 34.0445   1
   4   2  -8 50.7269 33.6205   1
  -4  -2   8 137.262 37.9372   1
  -4   2  -8 92.3136 33.1886   1
   4  -2   8 78.9789 32.9961   1
   4   2   8 101.309 35.3265   1
  -4  -2  -8 80.8851 38.8279   1
  -4  -2  -8 119.838 69.3327   1
   4   2   8 105.744 108.765   1
   4  -2   8 82.3802 59.0261   1
   4  -2 -10 34806.2 1725.27   1
   4   2 -10 35396.6 1728.31   1
  -4   2  10 33963.5 1723.50   1
   4  -2 -10 34104.1 1723.13   1
   4   2 -10 33855.7 1725.40   1
   4  -2  10 34075.0 1725.38   1
  -4  -2 -10 36121.9 1726.71   1
  -4   2 -10 34370.8 1724.90   1
   4   2  10 35408.8 1748.73   1
  -4  -2 -10 39147.7 1731.00   1
   4  -2  10 36107.4 1730.90   1
  -4   2 -10 36093.4 1732.71   1
  -4  -2  10 35201.9 1728.24   1
   4   2 -12 71.6638 59.0565   1
  -4  -2  12 30.1648 57.1100   1
   4  -2 -12 103.868 49.0518   1
   4  -2 -12 87.6838 43.1336   1
  -4  -2  12 9.19990 60.0635   1
   4   2 -12 85.7168 49.9932   1
  -4   2  12 48.7340 48.3408   1
  -4   2 -12 14.2596 45.8050   1
   4   2  12 83.7735 45.5521   1
  -4  -2 -12 53.5934 47.5252   1
   4   2  12 65.8983 108.143   1
  -4   2 -12 45.9865 67.8861   1
  -4  -2  14 45.8183 54.6802   1
   4  -2 -14-51.2275 54.9245   1
   4   2 -14 99.1098 64.2665   1
   4   2  14 103.663 93.3739   1
   4   2  14 129.860 47.6824   1
  -4  -2 -14 96.0881 47.4856   1
  -4   2 -14 98.1188 46.5660   1
  -4   2  14 44.2424 55.1952   1
   4   2 -14 84.5677 50.9808   1
   4  -2 -14 35.2844 43.0317   1
   4  -2  14 125.647 58.7936   1
  -4  -2  14 83.2640 62.5080   1
  -4  -2 -14 42.4583 64.9636   1
  -4   2 -14 82.5380 66.3451   1
  -4   2 -16 402.027 71.8955   1
  -4  -2 -16 287.805 71.4455   1
  -4  -2  16 298.677 61.7998   1
   4   2 -16 280.581 71.2303   1
   4   2  16 288.376 56.1323   1
   4  -2  16 243.651 59.9445   1
   4   2 -16 262.537 57.1417   1
   4  -2 -16 304.600 50.1702   1
  -4  -2 -16 265.989 55.4669   1
  -4   2 -16 311.911 53.5058   1
   4   2  16 313.999 88.2593   1
  -4   2  16 278.841 63.6755   1
  -4  -2  16 269.639 70.8972   1
  -4   2  18 26919.6 1446.52   1
  -4  -2  18 26387.0 1449.36   1
   4  -2 -18 29174.4 1451.25   1
   4  -2 -18 28100.8 1444.86   1
   4   2  18 34287.1 1454.21   1
   4  -2  18 30516.7 1452.22   1
  -4   2 -18 29549.8 1448.05   1
  -4   2  18 28731.8 1450.10   1
   4   2 -18 29023.2 1449.89   1
  -4  -2  18 27810.0 1454.34   1
   4   2  18 30684.1 1454.15   1
  -4  -2 -18 30355.1 1453.00   1
  -4   2 -18 31296.4 1455.79   1
  -4   2  20 1.96462 57.0315   1
  -4  -2  20 73.8180 64.3411   1
   4   2 -20-5.65665 79.0157   1
   4  -2 -20 11.5896 71.8912   1
   4  -2  20 33.8900 66.9042   1
   4   2  20 55.8050 58.9217   1
  -4   2  20 81.4410 70.7136   1
  -4  -2  20 56.2539 77.6100   1
   4  -2 -20 27.6595 53.6863   1
   4   2 -20 51.0878 60.8209   1
  -4  -2 -20-1.90362 53.6152   1
  -4  -2 -20 76.8803 66.8202   1
  -4   2 -20 110.617 73.7411   1
  -4   2  22 4576.87 281.366   1
   4   2 -22 4952.48 278.637   1
  -4  -2  22 4684.11 287.520   1
  -4   2  22 4710.58 275.149   1
   4   2 -22 4880.35 292.075   1
  -4  -2  22 4723.76 280.026   1
   4  -2 -22 4953.04 285.623   1
   4  -2  22 5429.33 286.645   1
   4   2  22 5504.94 280.107   1
  -4   2 -22 5236.25 277.031   1
  -4  -2 -22 5430.55 275.651   1
  -4   2 -22 5438.92 287.329   1
   4  -2 -22 5008.22 273.118   1
  -4  -2 -22 5450.39 282.411   1
  -4   2  24 35.4740 85.0125   1
   4   2 -24 124.455 101.854   1
   4  -2 -24 114.724 91.4653   1
   4   2  24 100.573 79.6788   1
   4  -2  24 20.7577 85.9217   1
  -4   2  24 2.34964 72.9248   1
  -4  -2  24 70.8692 78.3667   1
   4   2 -24-14.7955 74.6132   1
   4  -2 -24 14.2864 67.6329   1
  -4   2 -24 61.2551 70.0427   1
  -4  -2 -24 71.0418 66.2164   1
  -4   2 -24 23.0848 88.0964   1
  -4  -2 -24 100.328 82.4623   1
   4  -2  26 1862.85 154.283   1
   4   2 -26 1599.80 161.068   1
   4  -2 -26 1675.99 147.806   1
   4   2  26 1936.84 147.093   1
  -4   2 -26 1872.85 135.463   1
  -4  -2 -26 1819.58 131.443   1
  -4   2  26 1710.88 136.408   1
  -4  -2  26 1653.09 143.162   1
   4  -2 -26 1706.47 130.438   1
   4   2 -26 1797.57 138.940   1
  -4  -2 -26 1777.04 143.264   1
  -4   2 -26 1930.57 151.264   1
  -4  -2  26 1586.47 153.803   1
  -4   2  26 1744.93 147.008   1
  -4  -2  28-3.34614 111.569   1
  -4   2  28-46.0531 104.579   1
   4   2 -28-101.549 114.957   1
   4  -2 -28-198.071 106.297   1
   4  -2  28-129.781 111.775   1
   4   2  28-12.8030 100.154   1
  -4   2  28-11.2082 88.7203   1
  -4  -2  28 35.6297 99.2519   1
   4  -2 -28 21.0230 80.3072   1
   4   2 -28 22.2365 90.4746   1
  -4   2 -28-66.2785 82.5793   1
  -4  -2 -28-23.5506 78.6560   1
  -4   2 -28 25.8248 106.954   1
  -4  -2 -28 20.0648 95.3750   1
   4  -2 -30 1353.56 151.957   1
   4  -2  30 1564.91 161.024   1
   4   2  30 1697.74 154.020   1
   4   2 -30 1016.81 160.381   1
  -4   2 -30 1437.02 131.982   1
  -4  -2 -30 1461.83 129.730   1
  -4  -2  30 1562.44 148.988   1
  -4   2  30 1499.57 138.334   1
   4   2 -30 1460.47 136.592   1
   4  -2 -30 1374.30 128.164   1
  -4  -2  30 1347.90 154.080   1
  -4  -2 -30 1624.05 144.812   1
  -4   2  30 1345.76 147.753   1
  -4   2 -30 1524.17 151.800   1
  -4  -2  32 51.0445 126.387   1
   4  -2  32 79.0328 132.502   1
   4  -2 -32 7.45615 119.248   1
   4   2 -32 4.38437 134.865   1
   4   2  32 50.9924 121.206   1
  -4   2  32 79.7126 105.379   1
  -4  -2  32 109.396 115.827   1
   4   2 -32 192.988 105.424   1
   4  -2 -32 86.3803 93.1484   1
  -4   2 -32 141.770 98.0196   1
  -4  -2 -32 92.5032 93.3839   1
  -4   2 -32-112.151 122.698   1
  -4   2  32 146.476 115.554   1
  -4  -2 -32 148.293 110.675   1
  -4   2 -34-18.9686 128.200   1
   4  -2  34 61.1368 143.397   1
   4   2 -34-171.398 149.923   1
   4   2  34 324.110 137.258   1
   4  -2 -34 186.820 128.192   1
  -4   2  34 72.2277 113.668   1
  -4  -2  34 101.802 124.171   1
   4   2 -34-76.9495 111.802   1
   4  -2 -34 110.228 101.417   1
  -4   2 -34 83.6385 105.741   1
  -4  -2 -34 133.639 104.216   1
  -4   2  34 89.6099 120.732   1
  -4  -2 -34-122.822 123.317   1
  -4  -2  34 11.3860 132.181   1
  -4   2 -36 212.758 137.797   1
  -4  -2 -36 266.181 139.558   1
  -4   2  36 541.920 130.916   1
  -4  -2  36 202.281 136.600   1
   4   2  36-4.75559 160.474   1
   4  -2  36 237.033 157.065   1
   4   2 -36 117.469 152.237   1
   4  -2 -36 304.409 136.053   1
  -4   2  36 253.689 131.560   1
  -4  -2  36 196.762 142.450   1
  -4  -2 -36 137.803 118.925   1
  -4   2 -36 244.335 117.365   1
   4   2 -36 164.121 116.453   1
   4  -2 -36 277.872 108.102   1
  -4  -4   0 6704.78 336.806   1
   4  -4   0 6941.49 333.808   1
  -4   4   0 6605.57 334.891   1
  -4   4   0 6628.41 353.728   1
   4  -4   0 6317.48 367.061   1
   4   4   0 6285.58 337.497   1
   4   4   0 6441.27 350.977   1
  -4  -4   0 6509.32 361.868   1
   4   4  -2 2117.68 116.569   1
  -4  -4   2 2040.74 115.634   1
  -4  -4  -2 1972.90 163.642   1
   4  -4  -2 1844.46 157.322   1
   4  -4   2 2005.05 141.812   1
  -4   4  -2 2083.91 126.541   1
  -4   4   2 2240.10 158.608   1
   4  -4  -2 2108.20 114.320   1
  -4   4  -2 2161.86 114.022   1
  -4   4   2 2082.28 118.176   1
   4  -4   2 2045.37 112.880   1
   4   4   2 2088.19 123.166   1
  -4  -4  -2 2074.57 118.017   1
   4   4  -2 2150.44 127.360   1
   4   4   2 2014.21 145.716   1
  -4  -4   2 1971.31 134.627   1
   4   4  -4 2124.08 125.593   1
   4  -4  -4 2026.92 152.238   1
  -4  -4  -4 1856.18 175.061   1
   4  -4   4 1819.25 132.971   1
   4   4   4 2265.53 169.408   1
   4  -4  -4 2148.42 120.480   1
  -4   4  -4 2100.13 115.987   1
   4   4  -4 2066.82 118.177   1
  -4  -4   4 2262.93 119.662   1
   4  -4   4 2232.49 116.658   1
  -4   4   4 2084.73 121.611   1
   4   4   4 2156.86 127.437   1
  -4  -4  -4 2143.73 125.548   1
  -4  -4   4 2002.30 131.037   1
   4   4   6-30.6352 116.260   1
  -4  -4   6-59.9460 46.2851   1
   4  -4  -6 39.4536 57.5980   1
   4   4  -6 47.5299 39.0090   1
  -4   4   6 19.8323 29.6830   1
  -4  -4   6 2.94508 32.9051   1
   4   4  -6 35.1183 33.1455   1
   4  -4   6 52.1057 29.7544   1
  -4   4  -6 8.10372 27.7227   1
   4  -4   6 31.2334 49.8170   1
  -4  -4  -6 56.7669 113.296   1
  -4  -4  -6 19.6306 46.9481   1
   4  -4  -6 26.9278 41.3915   1
   4  -4  -8 27903.4 1542.82   1
   4   4  -8 31435.2 1545.89   1
  -4  -4   8 31533.8 1547.97   1
  -4   4  -8 31882.4 1549.54   1
  -4   4   8 31022.3 1538.80   1
   4   4  -8 31278.5 1543.56   1
  -4   4  -8 31619.9 1541.70   1
   4  -4   8 31731.8 1542.77   1
  -4  -4   8 31009.1 1545.59   1
  -4  -4  -8 32326.3 1549.07   1
  -4  -4  -8 32973.0 1567.60   1
   4   4   8 33556.8 1590.62   1
   4  -4  -8 32460.8 1543.68   1
  -4   4  10 2525.86 170.698   1
   4  -4 -10 2875.32 151.863   1
   4   4 -10 2885.08 161.477   1
   4   4 -10 2634.27 156.051   1
  -4   4  10 2651.12 148.139   1
   4  -4  10 2892.40 158.790   1
  -4   4 -10 2630.18 152.300   1
  -4  -4  10 2675.18 162.009   1
  -4  -4 -10 2772.40 159.643   1
   4   4  10 2754.09 152.725   1
  -4   4 -10 2848.85 166.941   1
   4   4  10 2473.10 236.601   1
  -4  -4 -10 3002.97 180.198   1
   4   4  12 29003.0 1572.31   1
   4   4  12 33138.2 1540.13   1
  -4  -4 -12 31511.1 1542.95   1
  -4  -4  12 30067.4 1547.26   1
   4   4 -12 31737.8 1547.89   1
  -4   4  12 30321.7 1537.66   1
   4   4 -12 30793.5 1543.90   1
   4  -4 -12 31703.9 1537.70   1
  -4   4 -12 31238.1 1541.08   1
  -4   4  12 30330.5 1545.43   1
  -4   4 -12 32428.8 1549.40   1
  -4  -4  14 66.2554 67.0863   1
  -4   4  14-20.2997 54.7918   1
  -4  -4  14 41.5596 56.1593   1
   4   4 -14 27.5667 65.1123   1
   4  -4 -14-16.1913 39.6643   1
  -4   4  14 18.9476 48.6474   1
   4   4 -14 11.2688 53.2654   1
  -4  -4 -14 51.2629 50.2135   1
  -4   4 -14-24.2129 46.9097   1
   4   4  14 10.9181 42.3973   1
   4   4  14-62.6527 117.791   1
  -4   4 -14 24.4904 65.1980   1
  -4  -4 -16 4027.59 231.054   1
  -4   4 -16 4226.77 235.195   1
  -4  -4  16 3769.09 229.103   1
  -4   4  16 3732.65 223.689   1
   4   4 -16 4337.59 239.153   1
   4  -4  16 4492.32 231.635   1
  -4   4 -16 4066.46 225.293   1
   4   4  16 4371.35 222.692   1
  -4  -4  16 3984.95 238.700   1
  -4   4  16 4280.52 225.459   1
   4   4 -16 4178.40 229.915   1
   4  -4 -16 4275.16 219.673   1
   4   4  16 4143.59 254.099   1
  -4  -4  18 464.601 71.6680   1
  -4   4  18 401.404 63.3717   1
   4   4  18 438.266 108.764   1
  -4   4 -18 504.674 65.3510   1
  -4  -4 -18 474.482 64.5755   1
   4   4 -18 492.843 71.2884   1
   4  -4 -18 458.465 55.8410   1
   4  -4  18 380.323 73.1163   1
   4   4  18 563.936 63.1955   1
  -4  -4  18 428.445 84.3492   1
  -4   4  18 294.786 67.8070   1
  -4  -4 -18 472.660 75.8064   1
   4  -4  18 560.782 87.1514   1
  -4   4 -18 504.996 81.7455   1
   4   4  20 18055.0 915.659   1
  -4  -4 -20 18142.2 904.475   1
  -4   4  20 16594.8 905.148   1
   4   4 -20 17665.6 909.522   1
  -4  -4  20 17010.7 916.474   1
  -4   4 -20 18604.4 915.565   1
  -4   4  20 18032.1 904.032   1
  -4  -4  20 16893.0 910.209   1
   4   4 -20 17753.5 918.635   1
   4  -4  20 18527.0 914.119   1
   4   4  20 20510.8 909.799   1
   4  -4 -20 18799.2 900.989   1
   4  -4  20 18384.1 918.240   1
  -4  -4 -20 18237.6 908.354   1
  -4  -4 -22 27.1458 71.9966   1
  -4   4 -22 26.0861 83.5644   1
   4  -4  22-51.0573 88.8373   1
  -4   4  22 25.6238 61.8126   1
  -4  -4  22 18.8479 75.8248   1
   4  -4 -22 347.779 69.7323   1
   4   4 -22 26.8535 95.5599   1
   4  -4  22 83.7111 79.8824   1
   4   4  22-40.5272 64.4560   1
  -4   4 -22-11.6757 63.9267   1
   4  -4 -22 61.4051 57.8899   1
   4   4 -22 124.142 72.4356   1
  -4  -4 -22 59.0012 60.7891   1
  -4   4  22 100.612 76.5945   1
  -4  -4  22 18.4615 90.3349   1
   4   4  22 15.5030 93.4075   1
  -4  -4 -24 75.1593 80.9957   1
  -4   4 -24 49.0658 93.1840   1
  -4   4  24-28.1744 72.4385   1
  -4  -4  24 32.1139 83.5378   1
   4  -4 -24 348.165 83.3368   1
   4   4 -24 21.6947 105.729   1
  -4   4 -24-94.9140 76.4043   1
   4  -4  24 63.6138 96.2077   1
   4   4  24-56.8839 75.1352   1
   4  -4 -24 91.0422 66.5108   1
   4   4 -24 24.3694 82.0339   1
  -4  -4 -24-55.2965 67.6666   1
  -4  -4  24 139.243 97.9969   1
  -4   4  24 57.7242 85.2942   1
   4   4  24 94.6483 99.3814   1
  -4  -4  26 98.3734 95.1039   1
   4  -4 -26 142.594 90.1318   1
   4   4 -26-7.69917 117.068   1
  -4   4 -26 110.910 83.6361   1
   4   4  26 26.9583 86.4592   1
   4  -4  26-6.98172 105.903   1
  -4  -4 -26 38.3727 88.9183   1
   4  -4  26 96.9446 112.780   1
  -4   4 -26 210.526 105.668   1
   4   4 -26 46.0228 91.5253   1
   4  -4 -26 156.175 74.2449   1
  -4  -4 -26-11.9338 72.6444   1
  -4  -4  26 161.287 109.062   1
  -4   4  26 29.7638 90.9525   1
  -4   4  28 2807.45 177.314   1
  -4  -4 -28 2326.48 169.503   1
  -4  -4  28 3007.19 199.911   1
  -4  -4  28 2701.24 190.065   1
   4  -4 -28 2287.89 175.813   1
   4  -4  28 2018.00 188.640   1
   4   4  28 1964.17 171.525   1
   4   4 -28 1881.09 197.425   1
  -4   4 -28 2173.85 168.889   1
   4  -4  28 2199.42 193.544   1
  -4  -4 -28 2271.26 161.773   1
   4  -4 -28 2865.28 161.899   1
  -4   4 -30 544.198 128.899   1
   4  -4  30 487.364 133.881   1
  -4   4  30 451.891 113.574   1
  -4  -4 -30 512.240 110.074   1
   4  -4  30 585.058 140.491   1
   4   4 -30 421.523 141.894   1
   4  -4 -30 491.778 115.234   1
   4   4  30 364.642 113.916   1
  -4   4 -30 407.596 105.266   1
  -4  -4  30 540.569 127.694   1
   4  -4 -30 601.290 95.9761   1
   4   4 -30 297.360 114.710   1
  -4  -4  30 409.486 134.308   1
  -4  -4 -30 596.569 98.2895   1
  -4   4 -32 756.890 142.975   1
  -4  -4 -32 922.121 127.872   1
   4  -4  32 1061.66 153.340   1
   4  -4  32 803.255 157.188   1
   4   4 -32 911.742 160.192   1
   4  -4 -32 719.249 130.414   1
   4   4  32 853.941 138.988   1
  -4  -4  32 1030.33 144.677   1
  -4   4  32 719.770 119.220   1
   4  -4 -32 1038.02 112.516   1
   4   4 -32 810.500 128.944   1
  -4  -4  32 914.449 150.538   1
  -4  -4 -32 878.043 116.391   1
  -4   4 -32 835.174 122.781   1
   4  -4  34 4.40005 141.117   1
  -4  -4 -34 87.5832 116.772   1
  -4  -4  34-125.330 138.985   1
   4   4 -34 34.6987 143.015   1
   4   4  34 141.161 134.779   1
   4  -4  34-116.373 143.921   1
   4  -4 -34-43.1421 118.509   1
  -4  -4  34 56.0676 128.286   1
  -4   4  34 17.0555 109.851   1
   4   4 -34 75.9700 114.901   1
   4  -4 -34 144.986 96.3948   1
  -4   4 -34-68.9462 135.455   1
  -4   4 -34 95.6650 107.818   1
  -4  -4 -34 29.7938 105.452   1
   4  -4  36 1138.71 176.750   1
  -4  -4  36 977.369 168.288   1
  -4  -4  36 1271.97 169.134   1
   4  -4  36 1150.69 185.516   1
   4   4 -36 903.839 184.970   1
   4  -4 -36 949.557 153.463   1
  -4   4 -36 1188.12 146.559   1
  -4  -4 -36 1474.59 192.023   1
  -4  -4 -36 1107.09 204.299   1
  -4   4 -36 884.910 163.043   1
   4  -4 -36 1112.12 129.975   1
   4   4 -36 1205.48 150.291   1
   4   6   0-28.9531 50.1590   1
  -4  -6   0-39.4508 70.5746   1
  -4   6   0-8.88668 24.8491   1
   4  -6   0 0.93992 24.5780   1
   4   6   0-8.56333 33.5905   1
  -4  -6   0 3.99328 29.8953   1
  -4  -6  -2 7035.93 382.883   1
   4  -6  -2 6928.03 386.890   1
   4  -6   2 6040.36 357.149   1
  -4   6  -2 6670.10 345.097   1
   4  -6  -2 7294.66 344.351   1
  -4   6   2 6992.37 345.856   1
  -4  -6  -2 7165.10 349.272   1
  -4  -6   2 6882.02 349.529   1
   4   6  -2 6555.47 348.332   1
   4  -6   2 7004.30 345.266   1
   4   6  -2 6957.29 355.923   1
   4   6   2 6337.64 350.651   1
   4   6   2 6829.08 365.444   1
  -4  -6   2 6729.74 362.511   1
  -4  -6  -4 427.314 131.610   1
   4   6   4 742.147 108.195   1
  -4  -6   4 496.928 64.7146   1
   4   6  -4 469.906 57.5826   1
  -4  -6   4 523.737 52.8692   1
   4   6  -4 479.653 50.3858   1
  -4   6  -4 498.530 44.7727   1
   4  -6   4 463.022 46.8599   1
   4  -6  -4 589.777 44.3345   1
  -4   6   4 485.684 52.4581   1
   4  -6   4 537.510 63.5668   1
  -4  -6  -4 574.794 54.3984   1
   4  -6  -6 727.306 86.7085   1
   4  -6  -6 608.237 54.1801   1
  -4  -6   6 698.287 66.1239   1
  -4  -6  -6 798.727 169.854   1
   4   6   6 560.854 142.271   1
  -4  -6   6 736.811 71.4723   1
   4   6  -6 601.827 63.5421   1
  -4  -6  -6 528.917 67.3964   1
   4   6  -6 630.862 59.9047   1
  -4   6  -6 645.468 53.9063   1
   4  -6   6 646.994 58.6812   1
  -4   6  -6 749.989 76.1723   1
  -4   6   6 577.185 61.0549   1
  -4  -6  -8 410.180 160.108   1
  -4   6  -8 163.276 43.2288   1
   4   6  -8 209.952 53.4625   1
  -4  -6   8 211.030 60.4355   1
  -4   6   8 180.987 138.170   1
   4   6   8 232.186 169.092   1
   4  -6  -8 30.2956 65.2024   1
  -4  -6   8 167.698 59.1019   1
   4   6  -8 196.137 58.1926   1
  -4   6   8 229.226 41.9860   1
   4  -6   8 127.788 52.8096   1
  -4   6  -8 251.288 68.6982   1
   4   6   8 144.601 56.1083   1
  -4  -6  -8 233.546 69.6841   1
   4  -6  -8 241.088 56.0578   1
   4  -6 -10 92454.8 4432.86   1
  -4  -6 -10 87057.1 4440.12   1
   4  -6 -10 90697.0 4430.64   1
  -4  -6  10 88632.1 4438.03   1
   4   6 -10 90342.4 4439.40   1
  -4   6  10 90945.8 4427.59   1
   4   6 -10 89928.6 4436.56   1
  -4   6 -10 92714.3 4433.40   1
   4  -6  10 91855.8 4435.85   1
  -4  -6  10 89957.4 4440.23   1
   4   6  10 90999.3 4433.47   1
  -4   6 -10 88978.3 4439.72   1
  -4   6  10 86620.1 4446.70   1
  -4  -6 -10 93639.1 4452.66   1
   4   6  10 90727.6 4477.72   1
  -4   6 -12 24.5742 67.9397   1
  -4  -6 -12 88.0228 82.8277   1
  -4   6 -12-8.01332 47.3939   1
   4   6 -12 34.7983 55.4944   1
  -4   6  12 34.4048 37.7069   1
   4   6  12-239.812 181.594   1
  -4   6  12 6.73230 81.1267   1
   4   6 -12-4.55062 68.3867   1
   4  -6 -12 30.7697 45.1522   1
   4  -6  12-35.1023 55.0394   1
  -4  -6 -12-4.08297 62.8639   1
  -4  -6  12 18.5567 68.0392   1
  -4   6  14 334.153 70.7821   1
   4   6 -14 444.169 80.8967   1
  -4  -6  14 364.534 64.8950   1
   4  -6 -14 345.196 49.9125   1
  -4   6 -14 486.685 60.9335   1
  -4  -6  14 444.840 80.1155   1
  -4   6  14 319.037 50.9118   1
   4   6 -14 439.846 66.9411   1
   4   6  14 452.756 167.044   1
   4  -6  14 314.194 77.7165   1
  -4   6 -14 459.221 77.6049   1
  -4   6  16 332.502 54.5000   1
   4   6 -16 187.299 63.1841   1
  -4  -6  16 216.011 79.7340   1
  -4   6  16 209.059 61.5403   1
  -4  -6  16 250.599 65.9531   1
   4   6 -16 189.182 78.9997   1
   4  -6  16 305.809 71.9843   1
  -4   6 -16 265.895 58.7132   1
   4  -6 -16 228.038 44.4256   1
  -4   6 -16 382.133 75.7299   1
   4  -6  16 321.683 81.3105   1
   4   6  18 9344.76 525.218   1
  -4  -6 -18 9905.22 492.498   1
  -4   6  18 8940.63 486.701   1
  -4  -6  18 8976.07 503.495   1
   4   6 -18 9396.83 497.006   1
  -4   6 -18 10124.3 503.757   1
  -4   6  18 9399.28 489.106   1
  -4  -6  18 9040.44 496.720   1
   4  -6  18 9924.72 501.607   1
  -4   6 -18 9981.57 495.252   1
   4   6  18 9891.74 487.598   1
   4  -6 -18 9678.47 483.014   1
  -4  -6 -18 9622.64 494.979   1
   4  -6  18 10568.2 508.200   1
  -4   6  20 97.5915 57.7799   1
  -4  -6  20 45.0747 71.7245   1
   4   6  20 14.6521 129.003   1
  -4  -6 -20 139.285 60.9054   1
   4   6 -20 44.4648 73.8516   1
   4  -6 -20 57.2254 47.7711   1
   4   6  20 143.884 55.7249   1
   4  -6  20 56.6195 78.9198   1
  -4   6  20 127.403 63.8924   1
  -4  -6  20 135.713 90.7132   1
  -4   6 -20 125.386 83.5924   1
   4  -6  20-22.1240 86.0405   1
  -4  -6 -20 197.611 71.3267   1
   4   6  22 3011.21 217.413   1
  -4  -6 -22 3107.37 175.621   1
   4   6 -22 2983.90 187.757   1
  -4  -6  22 2605.17 196.358   1
  -4   6 -22 3245.98 197.168   1
  -4   6  22 2720.26 172.465   1
   4   6 -22 2844.76 203.530   1
  -4  -6  22 2600.21 184.264   1
   4  -6  22 2951.54 193.697   1
   4   6  22 3120.44 177.258   1
   4  -6 -22 2837.15 165.641   1
   4  -6  22 3029.78 200.662   1
  -4  -6 -22 3028.49 178.859   1
  -4  -6 -24 72.6333 79.1018   1
  -4   6 -24-88.1469 101.073   1
  -4   6  24 26.4553 72.9647   1
  -4  -6  24 18.7441 89.2670   1
   4   6 -24 11.5771 114.477   1
   4   6  24 95.6399 74.1925   1
  -4   6 -24-2.72608 79.8775   1
   4  -6  24 27.1296 100.064   1
   4   6 -24-44.1767 89.7465   1
   4  -6 -24-1.55652 62.4880   1
  -4  -6 -24-26.7598 70.0440   1
   4   6  24 266.425 132.284   1
  -4  -6  24-3.48152 106.091   1
   4   6  26 1513.53 168.250   1
  -4  -6 -26 1693.67 127.019   1
   4   6 -26 1654.75 143.202   1
  -4  -6 -26 1770.39 134.141   1
  -4  -6  26 1419.43 159.562   1
  -4   6 -26 1654.83 154.211   1
  -4   6  26 1641.58 124.643   1
  -4  -6  26 1642.30 146.824   1
   4  -6 -26 1403.70 130.493   1
   4   6  26 1320.65 127.472   1
   4  -6  26 1726.83 159.400   1
   4   6 -26 1256.47 164.391   1
  -4   6 -26 1790.19 138.390   1
   4  -6 -26 1502.74 115.300   1
   4  -6  26 1790.90 162.637   1
   4   6  28 345.085 133.625   1
  -4  -6 -28 419.123 91.4699   1
   4   6 -28 349.051 113.081   1
   4  -6 -28 435.069 82.3204   1
  -4  -6  28 233.217 125.949   1
  -4   6  28 528.690 92.9157   1
   4   6 -28 503.786 151.019   1
   4  -6  28 778.135 138.379   1
   4  -6 -28 505.132 102.562   1
   4   6  28 320.498 99.3306   1
  -4   6 -28 377.436 103.572   1
  -4  -6 -28 427.192 102.200   1
   4  -6  28 551.242 135.659   1
  -4  -6  28 432.641 136.811   1
  -4  -6  30 4596.80 296.850   1
  -4  -6 -30 4474.98 265.423   1
  -4   6 -30 4469.79 285.854   1
  -4   6  30 4004.75 260.237   1
  -4  -6  30 4056.95 283.657   1
   4  -6  30 4830.12 298.238   1
   4   6  30 4549.69 272.277   1
   4  -6 -30 3882.39 263.799   1
   4   6 -30 4138.56 299.251   1
  -4   6 -30 4739.32 274.349   1
   4   6 -30 4583.74 280.645   1
  -4  -6 -30 4438.76 262.615   1
   4  -6  30 5387.33 297.952   1
   4   6  30 5395.25 292.026   1
  -4   6 -32-129.950 133.214   1
  -4  -6  32-29.0485 135.833   1
  -4  -6  32 174.256 125.605   1
  -4   6  32-64.1217 98.3516   1
   4  -6  32 154.172 140.557   1
   4   6 -32 91.9460 142.786   1
   4   6  32 183.286 118.254   1
   4  -6 -32 29.5911 103.828   1
  -4   6 -32-43.5899 107.122   1
   4  -6 -32-30.6700 86.2655   1
   4   6 -32-124.401 117.753   1
  -4  -6 -32-102.640 99.0287   1
   4  -6  32 96.2526 140.498   1
  -4  -6 -32 11.4842 104.968   1
  -4   6  32-2.68543 105.874   1
   4   6  32 50.6835 141.332   1
  -4   6 -34 102.208 137.855   1
  -4  -6  34 232.423 138.398   1
  -4   6  34 25.5793 107.392   1
   4   6 -34-104.534 155.986   1
   4  -6  34 348.297 157.609   1
   4   6  34 102.083 135.627   1
  -4   6 -34 253.661 116.343   1
   4  -6 -34 83.7106 113.294   1
   4  -6 -34 226.428 94.9578   1
   4   6 -34 197.919 122.254   1
  -4  -6 -34 189.350 109.592   1
  -4  -6  34 252.591 146.100   1
  -4  -6 -34 137.728 118.555   1
   4  -6  34 233.553 146.878   1
  -4   6  34 208.037 114.044   1
   4   6  34 55.6144 153.311   1
  -4   6 -36-88.5676 143.619   1
  -4  -6 -36-166.464 135.466   1
  -4  -6  36 48.1015 139.547   1
   4   6 -36-54.9496 172.582   1
   4  -6  36-21.7733 162.919   1
  -4   6 -36-8.29517 122.246   1
   4  -6 -36 20.7108 117.667   1
   4  -6 -36 17.2725 97.3406   1
   4   6 -36-137.163 126.656   1
  -4  -6 -36 31.9307 121.717   1
  -4  -6  36 48.5275 150.324   1
  -4   6  36 66.7880 119.724   1
   4  -6  36 19.1435 153.829   1
   4   6  36 131.644 170.708   1
   4  -8   0 18451.0 987.825   1
  -4   8   0 20241.4 975.315   1
   4  -8   0 20060.5 975.517   1
  -4  -8   0 19555.0 980.166   1
   4   8   0 19652.3 986.184   1
  -4  -8   0 19813.1 995.082   1
   4  -8  -2 691.503 123.019   1
   4  -8   2 963.448 85.0335   1
  -4   8   2 957.225 64.6442   1
  -4  -8   2 906.739 78.5219   1
  -4  -8  -2 959.073 73.3557   1
  -4   8  -2 1067.29 68.0540   1
   4  -8   2 1001.19 70.9204   1
   4  -8  -2 1005.83 64.4307   1
  -4  -8   2 1024.66 98.1530   1
   4   8   2 945.522 96.2513   1
   4   8  -2 959.105 82.4098   1
  -4  -8  -2 1050.05 126.702   1
   4   8  -4 4013.41 213.379   1
  -4  -8   4 3885.42 218.409   1
  -4  -8  -4 4031.40 270.147   1
  -4   8   4 3544.57 214.096   1
  -4   8   4 3769.75 201.718   1
  -4  -8   4 3944.63 212.863   1
   4   8  -4 3879.67 209.695   1
  -4  -8  -4 4230.31 208.155   1
   4  -8  -4 3812.21 199.163   1
  -4   8  -4 3893.10 203.472   1
   4  -8   4 4421.25 209.840   1
   4   8   4 4197.13 233.050   1
   4   8   4 4087.66 214.065   1
   4  -8  -6 150.609 131.043   1
  -4  -8  -6 239.800 174.733   1
   4   8   6 261.562 119.359   1
   4   8  -6 244.562 61.9476   1
  -4  -8   6 150.254 62.6647   1
  -4  -8  -6 115.782 52.9073   1
   4  -8   6 279.157 54.3454   1
  -4  -8   6 263.504 65.6197   1
   4   8  -6 174.960 54.5441   1
  -4   8  -6 220.895 46.0301   1
   4  -8  -6 257.641 37.2989   1
  -4   8   6 120.297 104.582   1
   4   8   6 196.430 70.1123   1
  -4   8   6 158.556 53.4450   1
  -4  -8   8 72850.3 3626.73   1
   4   8  -8 75774.7 3627.69   1
   4   8  -8 73795.4 3625.33   1
   4  -8   8 73580.7 3623.09   1
  -4   8  -8 75148.7 3621.02   1
  -4  -8   8 73315.9 3629.07   1
   4  -8  -8 72375.9 3614.22   1
  -4  -8  -8 72172.7 3662.88   1
   4   8   8 80069.2 3658.74   1
  -4   8   8 66338.6 3640.45   1
  -4  -8  -8 76379.2 3624.46   1
  -4   8   8 75245.3 3618.74   1
   4  -8  10 2805.39 174.174   1
  -4   8  10 2461.20 221.220   1
  -4  -8 -10 2575.63 228.186   1
   4   8  10 2814.96 247.701   1
   4  -8 -10 2534.53 152.633   1
   4   8 -10 2838.62 167.038   1
  -4  -8  10 2615.98 173.991   1
   4  -8 -10 2854.52 158.545   1
  -4  -8  10 2842.53 167.672   1
   4   8 -10 3074.16 174.051   1
   4  -8  10 2881.01 166.076   1
  -4   8 -10 3065.55 161.870   1
  -4   8  10 2907.72 150.680   1
  -4  -8 -10 2878.22 170.081   1
  -4  -8 -12 6101.76 354.224   1
  -4   8  12 5848.62 358.820   1
   4   8  12 6504.83 413.080   1
   4   8  12 6300.10 329.027   1
  -4  -8  12 6384.04 345.103   1
   4   8 -12 6126.73 336.807   1
   4  -8 -12 5908.45 327.370   1
   4  -8 -12 6491.07 322.424   1
   4   8 -12 6553.07 343.615   1
   4  -8  12 6668.90 338.359   1
  -4   8 -12 6775.23 333.516   1
   4  -8  12 6528.02 344.454   1
  -4   8  12 6383.93 321.331   1
  -4  -8 -14 82.1389 75.7112   1
   4   8  14 161.081 48.6506   1
   4   8 -14 165.831 63.8348   1
   4   8  14-36.4530 199.045   1
  -4   8  14 229.143 88.6209   1
  -4  -8  14 255.148 80.9324   1
   4   8 -14 91.3953 76.2250   1
  -4   8 -14 196.295 56.0741   1
   4  -8  14 195.485 75.5492   1
   4  -8 -14 216.745 54.1183   1
   4  -8 -16 2620.46 143.661   1
   4  -8 -16 2337.23 142.438   1
  -4  -8  16 2438.24 161.740   1
   4   8 -16 2610.57 174.358   1
   4  -8  16 2582.68 171.506   1
  -4   8 -16 2826.69 159.352   1
   4   8  16 2769.98 147.511   1
  -4  -8  16 2379.55 172.760   1
   4   8 -16 2289.47 161.209   1
  -4  -8 -16 3011.75 164.683   1
   4   8  16 1944.83 258.296   1
  -4   8  16 2464.50 162.082   1
   4   8  18 611.970 193.612   1
  -4  -8 -18 810.395 78.5576   1
   4   8  18 485.478 58.4734   1
   4   8 -18 414.697 84.8371   1
   4  -8 -18 589.007 55.8082   1
  -4   8  18 443.720 76.4322   1
  -4  -8  18 364.908 81.2337   1
   4  -8 -18 276.810 59.8419   1
   4   8 -18 346.732 100.482   1
  -4   8 -18 511.693 75.0914   1
   4  -8  18 469.266 89.9013   1
  -4  -8  18 459.989 100.748   1
   4  -8  18 490.351 95.3006   1
   4   8  20 3977.73 320.992   1
  -4  -8 -20 5051.66 250.957   1
  -4   8 -20 4739.31 267.203   1
  -4   8  20 4411.48 246.960   1
  -4  -8  20 4169.30 256.933   1
   4  -8 -20 3703.50 239.167   1
   4  -8  20 4751.66 265.440   1
  -4   8 -20 4914.97 256.259   1
   4   8  20 4593.77 241.358   1
  -4  -8  20 4324.82 270.222   1
   4   8 -20 4500.70 259.518   1
   4  -8 -20 4533.20 236.369   1
  -4  -8 -20 4370.98 249.574   1
   4  -8  20 4947.67 269.637   1
  -4  -8 -22 99.2836 74.7825   1
   4  -8  22 115.439 102.806   1
  -4   8 -22 131.903 100.586   1
   4   8  22 93.7288 172.118   1
   4   8 -22 108.027 89.8562   1
  -4  -8 -22 394.146 75.8846   1
  -4   8  22 115.763 71.1515   1
  -4  -8  22 120.541 87.4312   1
   4   8 -22 298.842 116.334   1
   4  -8 -22 90.8426 67.0611   1
   4   8  22 27.4740 64.9735   1
   4  -8  22 116.035 100.666   1
   4  -8 -22 119.634 55.4017   1
  -4  -8  22 203.253 108.955   1
  -4   8  22 97.3458 73.6009   1
  -4  -8  24 97.4445 115.745   1
  -4   8  24 60.0281 78.3715   1
  -4  -8 -24-74.7934 80.9747   1
   4  -8  24-62.8834 108.499   1
  -4   8 -24-24.3923 107.141   1
  -4  -8  24-53.6071 101.115   1
  -4   8  24 73.0536 72.6105   1
   4  -8  24 18.1924 110.369   1
   4  -8 -24-48.6714 74.4732   1
   4   8 -24 36.8486 120.678   1
  -4   8 -24-46.8092 88.2933   1
   4   8 -24 47.5688 94.0238   1
  -4  -8 -24 147.080 79.0984   1
   4  -8 -24 45.8705 60.4746   1
   4   8  24-50.2746 178.067   1
  -4  -8 -26 431.556 92.8375   1
   4  -8  26 643.620 130.538   1
  -4   8 -26 350.697 122.290   1
  -4  -8  26 214.452 108.618   1
  -4   8  26 382.160 86.4106   1
   4  -8  26 422.052 131.286   1
   4   8 -26 263.965 134.045   1
  -4   8 -26 487.683 103.583   1
   4  -8 -26 268.428 81.6685   1
   4  -8 -26 309.328 70.4026   1
   4   8 -26 367.982 110.444   1
  -4  -8 -26 543.301 92.8834   1
   4   8  26 637.557 180.975   1
  -4   8  26 369.821 89.9264   1
  -4  -8  26 370.149 130.592   1
   4   8  28 8209.52 470.971   1
  -4  -8 -28 8494.41 426.990   1
   4   8 -28 8311.51 440.793   1
  -4   8  28 7933.84 422.105   1
  -4  -8  28 7782.46 442.911   1
   4  -8  28 8251.51 453.072   1
   4  -8 -28 6546.69 416.943   1
   4   8 -28 7212.89 454.670   1
  -4   8 -28 8604.95 436.937   1
   4  -8  28 9317.59 455.663   1
   4  -8 -28 7775.72 412.802   1
  -4  -8  28 8146.88 451.868   1
  -4   8  28 8120.39 421.317   1
  -4   8 -28 8229.92 448.556   1
   4  -8  30 490.066 141.625   1
  -4   8  30 374.644 97.8072   1
  -4  -8 -30 254.660 101.286   1
   4  -8  30 483.508 144.485   1
   4   8 -30 286.042 147.452   1
  -4   8 -30 454.185 112.136   1
   4  -8 -30 355.339 96.0031   1
  -4  -8  30 289.809 127.924   1
  -4   8  30 151.507 92.2133   1
   4   8 -30 469.153 124.959   1
   4  -8 -30 226.568 76.8817   1
  -4   8 -30 420.178 134.893   1
  -4  -8  30 246.709 143.253   1
  -4  -8 -30 353.663 100.070   1
  -4  -8 -32 831.212 125.017   1
  -4   8  32 948.700 120.668   1
   4  -8  32 1089.75 166.424   1
   4   8 -32 780.234 169.985   1
   4  -8  32 1071.48 170.336   1
   4  -8 -32 860.915 116.209   1
  -4   8 -32 1171.00 138.125   1
  -4  -8  32 623.591 147.466   1
  -4   8  32 805.221 118.852   1
   4   8 -32 968.521 145.690   1
  -4  -8  32 1012.15 165.841   1
  -4   8 -32 1308.15 163.803   1
  -4  -8 -32 1040.18 125.319   1
   4  -8  34-185.995 151.991   1
  -4   8  34 36.7640 105.476   1
  -4  -8 -34-159.116 115.554   1
  -4  -8  34-180.845 151.645   1
  -4   8  34-41.6156 103.381   1
  -4  -8  34 56.7286 136.943   1
   4  -8  34-115.233 154.321   1
   4   8 -34-103.775 159.702   1
   4  -8 -34 16.3965 100.713   1
   4   8  34-29.7773 122.660   1
  -4   8 -34-97.1183 118.657   1
   4   8 -34-70.0767 124.653   1
  -4  -8 -34-13.2824 110.090   1
  -4   8 -34 17.9304 139.338   1
   4  10   0 110.714 61.6659   1
   4  10   0-76.4720 49.7105   1
   4 -10   0-41.3235 45.0883   1
  -4 -10   0-49.6765 56.8981   1
  -4  10   0 9.16982 37.0072   1
  -4 -10   0-72.6946 84.4022   1
   4 -10   0 44.5389 65.8767   1
  -4 -10   2 13710.2 687.728   1
   4  10   2 13827.7 683.555   1
   4  10  -2 14014.4 681.422   1
   4 -10  -2 13161.8 685.076   1
  -4  10   2 12983.4 669.416   1
  -4 -10   2 13438.3 680.734   1
   4  10   2 13696.3 676.822   1
   4  10  -2 13368.7 677.686   1
  -4 -10  -2 13776.8 676.840   1
   4 -10  -2 15529.4 674.465   1
  -4  10  -2 13562.7 671.518   1
   4 -10   2 13186.2 673.737   1
  -4 -10  -2 14200.6 701.041   1
  -4  10   2 11503.6 674.395   1
  -4  10  -2 13711.7 679.882   1
  -4 -10  -4 127.815 128.100   1
   4  10   4 16.2548 75.1549   1
  -4 -10   4 22.1822 66.6477   1
   4  10  -4 22.9020 57.1680   1
   4  10   4 44.3009 53.0997   1
   4 -10  -4-3.46174 35.8864   1
   4 -10   4 26.9009 50.1801   1
  -4 -10   4 26.3854 62.3572   1
  -4 -10  -4 59.8810 48.0287   1
  -4  10  -4 2.49699 41.3151   1
  -4  10   4 62.2070 35.8155   1
   4 -10  -4-96.2945 125.371   1
  -4  10  -4 49.5058 63.2303   1
  -4 -10  -6 11230.9 633.401   1
  -4  10   6 11049.5 572.707   1
  -4 -10   6 11973.4 589.709   1
   4  10   6 13149.3 599.821   1
  -4 -10   6 10982.8 585.307   1
   4  10  -6 11083.3 584.491   1
   4 -10   6 10929.2 580.312   1
  -4  10  -6 12117.7 578.689   1
   4 -10  -6 11319.5 569.622   1
  -4 -10  -6 12002.3 578.677   1
  -4  10  -6 12036.7 586.478   1
  -4  10   8 168.377 72.0368   1
   4 -10  -8-15.0327 28.7865   1
  -4 -10   8 73.7579 71.3658   1
   4 -10  -8-26.3625 106.312   1
  -4 -10  -8 300.426 180.041   1
   4  10   8 54.1810 109.774   1
   4  10  -8-66.9732 63.9940   1
  -4 -10   8-58.3260 61.2632   1
  -4 -10  -8-9.06827 47.0851   1
   4 -10   8 55.5218 57.5115   1
  -4  10  -8-17.4505 45.2510   1
   4 -10   8-33.1310 68.1190   1
  -4  10  -8 26.8624 66.3328   1
  -4  10   8-13.6463 50.8839   1
   4  10   8 79.3072 71.8707   1
   4 -10 -10 11149.8 589.187   1
  -4 -10  10 11514.1 597.378   1
   4  10 -10 12504.7 604.277   1
   4 -10  10 12274.2 598.498   1
  -4  10 -10 12523.1 594.179   1
  -4 -10  10 11502.7 604.843   1
   4  10  10 12523.9 598.451   1
   4 -10 -10 11278.5 579.586   1
   4  10  10 12980.5 634.942   1
  -4 -10 -10 10897.2 646.630   1
  -4  10  10 10349.0 603.722   1
  -4  10 -10 12353.0 602.207   1
   4 -10  10 12279.5 603.622   1
  -4 -10 -12 767.251 151.640   1
   4  10  12 962.723 80.4921   1
   4 -10 -12 886.763 59.4317   1
  -4 -10  12 964.668 104.395   1
   4  10  12 730.422 190.772   1
  -4 -10  12 871.173 88.2001   1
   4  10 -12 1076.41 103.449   1
   4 -10  12 949.761 91.6987   1
  -4  10 -12 1075.60 85.2040   1
   4 -10  12 1089.19 101.336   1
  -4  10 -12 1044.31 102.056   1
  -4 -10 -14 530.485 106.994   1
   4  10  14 1037.26 217.869   1
  -4  10  14 470.045 141.489   1
  -4 -10 -14 879.109 80.3200   1
   4 -10 -14 304.826 47.7327   1
  -4  10  14 512.487 47.2875   1
  -4 -10  14 444.880 93.7299   1
   4  10 -14 654.012 92.8715   1
  -4  10 -14 634.976 77.0542   1
   4 -10  14 608.747 85.0412   1
   4  10  14 476.770 59.4879   1
  -4  10 -14 548.459 90.8438   1
   4 -10  14 505.426 89.6987   1
   4  10  16 346.747 54.8877   1
  -4  10  16 370.180 49.0421   1
  -4 -10 -16 557.745 91.8352   1
   4 -10 -16 350.499 60.1358   1
  -4 -10  16 356.057 79.4276   1
   4 -10 -16 284.143 47.6336   1
   4  10 -16 347.042 97.8387   1
  -4  10 -16 473.375 82.6098   1
  -4  10  16 498.168 121.900   1
   4  10  16 482.576 215.157   1
  -4 -10  16 340.671 99.9877   1
  -4  10 -16 395.817 89.6283   1
   4 -10  16 529.021 95.1653   1
  -4  10  18 4986.60 288.863   1
   4 -10 -18 4687.94 268.226   1
  -4 -10 -18 5582.20 294.827   1
   4 -10 -18 4180.65 263.393   1
   4  10 -18 5395.74 306.100   1
  -4 -10  18 5075.33 289.303   1
   4 -10  18 5388.05 296.876   1
  -4  10 -18 6248.37 295.372   1
   4  10  18 5708.38 271.571   1
  -4 -10  18 5159.57 302.829   1
  -4  10  18 5314.23 267.093   1
   4 -10  18 5929.04 303.854   1
   4  10  18 4766.99 380.874   1
  -4  10  20 155.273 61.4058   1
  -4 -10  20 186.814 109.095   1
   4  10  20 41.4846 52.7184   1
   4  10 -20 144.424 88.9887   1
   4 -10  20 20.8204 102.642   1
  -4 -10 -20 11.9250 74.6929   1
   4  10  20 256.703 240.880   1
  -4  10  20 38.3077 87.7950   1
  -4 -10  20-18.0723 84.2144   1
   4 -10 -20 24.1113 53.3360   1
  -4  10 -20 37.9514 87.1441   1
   4 -10  20 46.1710 98.5381   1
   4 -10 -20 28.1364 55.6260   1
  -4 -10 -20 32.4268 90.5871   1
  -4  10  22 1610.21 128.783   1
  -4 -10  22 1648.94 158.764   1
  -4  10  22 1597.93 113.283   1
   4  10 -22 1680.08 166.440   1
  -4 -10  22 1651.43 142.235   1
   4 -10 -22 1315.31 105.336   1
   4 -10  22 1671.06 154.450   1
   4  10  22 1526.22 111.415   1
   4 -10 -22 1615.64 105.522   1
   4  10 -22 1468.48 141.381   1
  -4 -10 -22 1572.17 122.301   1
   4 -10  22 1706.95 153.651   1
  -4 -10 -22 1821.69 138.690   1
   4  10 -24 167.303 108.359   1
  -4  10  24-53.0032 81.1590   1
  -4 -10  24 109.286 108.243   1
   4  10 -24-47.5437 132.043   1
   4 -10  24 104.926 115.717   1
   4 -10 -24-9.40071 63.3438   1
  -4  10 -24 35.3724 103.256   1
   4  10  24 58.3910 77.8611   1
  -4 -10 -24 50.8788 95.1781   1
  -4 -10  24 28.1397 127.693   1
  -4  10  24 20.1051 71.8289   1
  -4 -10 -24 42.3038 79.0560   1
   4 -10  24 34.8512 115.972   1
  -4  10  26 3821.53 226.111   1
  -4 -10  26 3972.77 250.760   1
   4 -10  26 3842.29 261.205   1
   4 -10 -26 3183.12 214.370   1
   4  10 -26 3802.63 270.315   1
  -4  10 -26 4950.75 261.491   1
   4  10  26 4063.06 226.905   1
  -4 -10  26 4041.31 266.850   1
   4  10 -26 3743.00 249.353   1
  -4 -10 -26 4017.38 238.835   1
   4 -10  26 4343.11 265.405   1
  -4 -10 -26 4046.66 229.731   1
  -4 -10 -28 388.955 109.560   1
   4 -10  28 376.297 140.804   1
  -4  10  28 254.682 85.0827   1
  -4 -10  28 486.317 127.836   1
  -4  10  28 472.864 93.9210   1
   4  10 -28 179.379 144.478   1
   4 -10  28 544.043 143.277   1
   4 -10 -28 340.351 78.4543   1
   4  10  28 439.631 95.0065   1
  -4  10 -28 422.509 122.259   1
   4  10 -28 573.896 124.478   1
  -4 -10  28 373.420 140.889   1
   4  10  30 4892.21 367.068   1
  -4 -10 -30 5201.23 289.601   1
   4  10 -30 4747.88 300.549   1
  -4 -10  30 4711.70 319.779   1
  -4  10  30 4721.75 272.739   1
  -4 -10 -30 4833.07 279.580   1
  -4  10  30 4885.26 277.279   1
  -4 -10  30 4964.36 308.329   1
   4  10  30 5100.05 285.136   1
   4  10 -30 4259.00 320.821   1
   4 -10  30 5025.86 318.693   1
   4 -10 -30 4114.95 265.542   1
  -4  10 -30 5825.45 306.078   1
   4 -10 -30 4837.75 263.166   1
   4 -10  30 5884.72 322.598   1
   4 -10  32-75.3921 148.559   1
  -4  10  32-85.2542 95.3691   1
  -4 -10 -32-66.1700 103.905   1
  -4 -10  32 111.909 143.445   1
  -4 -10  32-64.3034 133.038   1
  -4  10  32-10.3756 98.8407   1
   4  10 -32 205.677 155.865   1
   4 -10  32 65.7968 149.105   1
   4  10  32-12.6151 108.979   1
   4 -10 -32 48.4172 83.1051   1
  -4  10 -32-72.0556 115.951   1
   4  10 -32-119.777 129.150   1
  -4 -10 -32-91.8080 114.051   1
   4 -10 -32-69.8205 75.9957   1
   4  10  32-174.266 233.819   1
  -4 -10  34-44.0535 143.059   1
   4 -10  34-38.0184 166.024   1
   4  10 -34 254.685 173.524   1
  -4  10 -34 64.3474 130.030   1
   4 -10 -34 167.048 92.2583   1
   4  10 -34 70.3343 134.097   1
   4 -10 -34 86.7810 82.8255   1
  -4 -10 -34 63.3979 123.811   1
   4  10  34 280.456 247.857   1
  -4  10  34 74.2470 102.347   1
  -4 -10  34-95.5971 159.193   1
  -4 -10 -34-65.3673 116.107   1
   4 -10  34 108.429 155.630   1
   4  12   0 19866.0 965.065   1
   4 -12   0 18464.6 960.489   1
  -4  12   0 19106.0 957.316   1
  -4 -12   0 19192.9 976.354   1
   4  12   0 21823.1 969.510   1
  -4 -12   0 18672.6 966.818   1
  -4  12  -2 507.661 70.9015   1
  -4  12   2 470.149 64.0376   1
  -4 -12  -2 637.335 103.533   1
  -4 -12   2 540.423 83.0403   1
   4  12  -2 508.951 70.9520   1
   4  12   2 604.022 71.3305   1
   4 -12  -2 552.727 55.3911   1
   4 -12   2 438.184 62.5146   1
  -4  12   2 526.895 47.8268   1
  -4  12  -2 510.975 52.2689   1
  -4 -12   2 519.263 75.6302   1
   4  12  -2 483.100 65.7024   1
  -4 -12  -2 581.183 67.3699   1
   4  12   2 690.688 63.7767   1
  -4  12   4 3142.09 175.745   1
  -4 -12   4 3321.12 198.800   1
   4  12   4 3706.02 196.495   1
  -4 -12   4 3392.25 196.876   1
   4  12  -4 3498.81 194.229   1
   4 -12  -4 3091.04 177.192   1
   4 -12   4 3263.47 188.815   1
   4  12   4 3765.37 189.321   1
   4  12  -4 3393.30 191.245   1
  -4 -12  -4 3237.56 227.632   1
  -4  12  -4 3837.00 184.962   1
  -4  12  -4 3401.04 195.213   1
  -4  12   4 3069.05 183.674   1
   4  12   6 195.716 76.0647   1
   4  12  -6 233.311 67.9829   1
  -4 -12   6 236.226 63.5078   1
  -4  12   6 139.698 50.2409   1
  -4  12  -6 108.691 67.5208   1
   4 -12   6 265.258 70.6818   1
  -4  12  -6 212.252 48.9744   1
   4 -12  -6 132.549 37.3952   1
   4 -12   6 127.016 57.6886   1
   4  12  -6 186.138 60.7195   1
  -4 -12   6 236.858 74.9665   1
  -4  12   6 197.560 37.4435   1
  -4 -12  -6 14.3794 144.616   1
   4 -12   8 8585.06 444.850   1
   4  12   8 9609.82 453.706   1
  -4 -12   8 8203.13 440.421   1
   4  12  -8 8283.68 443.878   1
   4 -12   8 8095.60 438.237   1
  -4  12  -8 8946.23 444.693   1
  -4  12  -8 9697.10 438.407   1
   4 -12  -8 8026.33 421.241   1
   4  12  -8 8138.36 439.392   1
  -4 -12   8 8156.42 447.301   1
  -4 -12  -8 8185.71 500.361   1
   4  12   8 8985.34 442.385   1
   4  12 -10 41.4034 63.0300   1
  -4 -12 -10-167.523 189.578   1
   4  12  10 65.1112 107.626   1
  -4 -12  10 49.5600 64.4743   1
   4  12 -10 50.0799 73.1488   1
  -4 -12  10 77.4207 80.3252   1
   4 -12 -10-18.4169 31.1663   1
  -4  12 -10-26.5525 59.6508   1
   4 -12  10 16.4006 64.0884   1
  -4  12 -10 2.62546 72.3520   1
   4 -12  10 13.6968 71.8760   1
   4  12  10-36.0004 73.8644   1
  -4  12 -12 3918.50 215.245   1
   4 -12  12 4032.83 217.424   1
  -4 -12 -12 3219.66 273.084   1
  -4  12  12 3196.21 191.864   1
   4  12  12 3552.12 202.725   1
   4  12 -12 3360.87 208.030   1
  -4 -12  12 3509.76 219.755   1
   4  12  12 3859.81 249.318   1
  -4 -12  12 3595.64 205.941   1
   4  12 -12 3816.87 217.279   1
   4 -12  12 3370.60 207.900   1
  -4  12 -12 3972.22 205.114   1
   4 -12 -12 3185.29 176.883   1
  -4  12  12 3690.75 182.462   1
  -4 -12 -12 3933.79 196.147   1
  -4  12  14-100.526 105.808   1
  -4 -12 -14-48.4556 122.003   1
   4  12 -14 109.678 76.3481   1
  -4  12  14 9.21652 31.4240   1
   4  12  14-85.1661 168.495   1
   4  12  14-12.0030 54.3372   1
  -4 -12 -14-64.5106 58.2440   1
   4  12 -14-16.0860 87.7822   1
  -4  12 -14 35.9194 64.6375   1
   4 -12  14 2.76988 77.1256   1
  -4 -12  14 6.80887 95.5337   1
   4 -12  14 9.26631 84.6471   1
  -4  12 -14 66.1752 84.2579   1
   4 -12  16 2056.71 154.514   1
  -4 -12  16 2042.53 174.519   1
   4  12 -16 2128.38 207.559   1
  -4  12 -16 1879.71 150.926   1
  -4  12 -16 1967.65 136.960   1
  -4  12  16 1723.57 105.614   1
  -4 -12  16 2104.86 216.507   1
   4  12 -16 2276.55 182.711   1
   4  12  16 1853.56 117.559   1
  -4  12  16 1380.01 182.803   1
   4  12  16 1979.23 245.671   1
  -4 -12 -16 1782.45 138.128   1
  -4  12  18 14.7397 149.116   1
   4 -12  18 58.8964 102.664   1
  -4  12 -18 238.055 105.146   1
  -4 -12  18 164.179 94.5428   1
   4  12 -18 123.330 117.318   1
   4 -12  18 253.209 102.936   1
  -4  12 -18 285.260 83.4109   1
   4  12 -18 285.118 99.3254   1
   4  12  18 182.704 55.9862   1
  -4 -12  18 229.779 115.462   1
  -4  12  18 184.813 50.5887   1
  -4 -12  20 4981.47 267.208   1
   4 -12  20 5537.62 282.408   1
   4  12  20 5435.07 243.079   1
  -4  12 -20 5714.20 268.201   1
   4 -12  20 6324.25 287.067   1
  -4  12  20 4543.51 235.675   1
  -4 -12  20 5061.11 285.529   1
  -4  12 -20 5504.59 282.357   1
  -4  12  20 4687.95 278.507   1
  -4  12  22 327.805 117.023   1
  -4 -12  22 370.462 104.199   1
   4 -12  22 310.623 120.589   1
   4 -12 -22 183.456 45.8076   1
   4  12  22 385.209 65.3646   1
   4 -12  22 394.585 118.664   1
  -4 -12 -22 278.945 84.6245   1
  -4  12 -22 381.569 121.120   1
  -4  12  22 305.737 64.0166   1
   4 -12 -22 220.901 72.6996   1
  -4 -12 -22 259.522 115.256   1
  -4 -12  24 103.212 133.887   1
   4  12  24 561.720 305.076   1
  -4  12  24 87.0693 102.622   1
  -4 -12  24 83.7224 106.992   1
   4 -12  24-44.2579 123.748   1
   4  12 -24 131.452 139.198   1
   4 -12 -24 84.4576 47.0558   1
   4  12  24 126.022 71.8110   1
  -4 -12 -24-64.1585 121.476   1
   4 -12 -24 60.2908 67.6839   1
   4 -12  24 56.9932 122.521   1
  -4 -12 -24 74.9684 80.2995   1
  -4  12 -24 72.1900 123.291   1
  -4  12  24 2.40904 64.1444   1
   4 -12  26 337.592 133.858   1
  -4 -12 -26 412.845 88.7327   1
  -4 -12 -26 448.413 127.292   1
  -4  12  26 211.842 102.639   1
  -4 -12  26 137.244 116.364   1
   4 -12  26 264.631 134.967   1
   4  12 -26 338.020 150.654   1
  -4  12 -26 407.751 113.260   1
   4 -12 -26 222.074 56.5122   1
   4  12  26 232.757 82.2622   1
   4  12  26 412.382 304.666   1
   4 -12 -26 311.671 67.8905   1
  -4  12 -26 488.404 139.238   1
  -4 -12  26 312.409 140.063   1
   4 -12 -28 6096.91 313.376   1
  -4  12  28 5938.53 331.040   1
  -4 -12  28 5854.22 355.745   1
   4  12 -28 5916.43 372.865   1
   4  12  28 6126.63 328.543   1
   4 -12  28 6471.07 369.161   1
   4 -12 -28 4902.49 309.464   1
  -4  12 -28 7667.74 362.621   1
   4  12  28 5762.23 471.952   1
  -4 -12 -28 6194.54 351.011   1
   4 -12  28 7426.43 374.539   1
  -4 -12  28 6624.31 375.088   1
  -4  12 -28 6740.59 370.123   1
  -4  12  28 5839.08 318.247   1
   4 -12  30-32.9042 144.668   1
  -4  12  30 33.1058 82.8104   1
  -4 -12 -30 172.640 94.6796   1
  -4  12  30 68.4544 99.8890   1
  -4 -12  30-179.390 130.323   1
   4 -12  30-113.267 148.086   1
   4  12 -30 57.1879 156.977   1
   4  12  30 90.1069 96.7258   1
   4 -12 -30-74.3971 76.3704   1
  -4 -12 -30 145.088 126.608   1
   4  12  30-366.291 308.003   1
   4 -12 -30 9.39927 66.6315   1
  -4 -12  30-86.4401 150.468   1
  -4  12 -30-32.4102 147.196   1
   4  12  32 477.593 309.048   1
  -4 -12 -32 347.935 135.801   1
  -4  12  32 507.999 118.782   1
  -4 -12  32 561.890 152.743   1
   4  12 -32 334.451 169.325   1
   4 -12  32 629.239 172.493   1
  -4  12 -32 820.490 151.072   1
   4 -12 -32 619.603 88.5105   1
   4  12  32 650.771 120.687   1
   4 -12  32 619.511 163.797   1
  -4  12  32 516.474 100.253   1
  -4  12 -32 750.329 165.907   1
  -4 -12  32 686.329 168.340   1
   4 -14   0-31.9332 52.8743   1
  -4  14   0 58.4036 40.9908   1
   4  14   0-26.7949 56.8341   1
  -4 -14   0-46.7756 79.4683   1
   4  14   0-12.0467 60.5921   1
  -4  14   2 23870.8 1239.13   1
  -4 -14  -2 25037.0 1257.40   1
   4  14  -2 26298.6 1245.62   1
   4 -14   2 23850.5 1240.30   1
   4 -14  -2 23556.8 1236.27   1
  -4  14  -2 25870.2 1236.70   1
  -4  14   2 24126.2 1232.62   1
  -4 -14   2 24514.0 1248.97   1
   4  14   2 27712.4 1244.88   1
   4  14   2 26258.9 1242.02   1
   4  14  -2 25730.8 1243.79   1
  -4  14  -2 25374.2 1244.57   1
  -4 -14  -4 92.2432 133.908   1
   4  14  -4-52.2437 66.5615   1
  -4 -14   4 44.0279 66.5742   1
   4  14   4 27.2401 74.4196   1
   4  14   4 57.6013 58.6137   1
  -4  14  -4 14.2527 46.1751   1
   4 -14  -4 29.3061 45.3291   1
   4 -14   4-23.6929 59.0044   1
   4  14  -4-4.32450 57.9548   1
  -4 -14  -4-3.80874 71.1917   1
  -4  14   4 23.2527 34.6643   1
  -4  14  -4-11.3419 65.2232   1
  -4  14   4-7.32455 50.0803   1
   4 -14  -6 1352.91 147.770   1
  -4 -14  -6 1962.60 191.086   1
   4  14   6 1913.48 123.114   1
  -4 -14   6 1485.33 120.216   1
   4  14  -6 1887.07 128.502   1
   4 -14   6 1629.74 120.061   1
   4 -14  -6 1646.03 102.068   1
  -4  14  -6 2222.56 120.966   1
  -4  14   6 1399.05 104.739   1
  -4 -14  -6 1525.34 112.862   1
   4  14  -6 1793.25 122.368   1
  -4  14  -6 1952.50 128.955   1
  -4  14  -8 741.254 92.1462   1
  -4  14   8 678.056 61.9508   1
   4  14  -8 727.040 85.1438   1
   4 -14  -8 678.879 148.500   1
  -4 -14  -8 939.222 194.639   1
   4  14   8 735.203 91.6334   1
   4  14  -8 666.710 91.7949   1
  -4 -14   8 774.808 84.5028   1
   4 -14   8 775.355 86.9596   1
   4 -14  -8 659.259 57.1014   1
  -4  14  -8 651.987 75.8022   1
  -4 -14   8 631.014 97.8601   1
   4  14   8 838.540 86.7303   1
  -4  14 -10 4699.75 267.953   1
  -4  14  10 3927.04 237.588   1
   4 -14 -10 4203.00 268.106   1
  -4 -14 -10 3971.72 342.935   1
  -4  14  10 4907.49 242.474   1
   4  14  10 5263.70 268.831   1
  -4 -14  10 4391.55 258.479   1
   4  14 -10 5165.78 271.985   1
   4 -14 -10 4357.01 234.533   1
   4 -14  10 4645.73 263.092   1
  -4  14 -10 5553.70 258.263   1
   4  14 -10 4637.81 260.859   1
  -4 -14  10 4685.48 273.277   1
  -4 -14 -10 5020.93 248.869   1
   4  14  10 5020.07 264.952   1
[truncated: 767,436 more chars]
